# Supplementary material for: Regions Enriched with Reverse Complement Triplets in Bacterial Genomes
Source: Int J Mol Sci. 2026 Feb 28;27(5):2301. doi: 10.3390/ijms27052301 (PMC12985086; doi:10.3390/ijms27052301)
Supplement: Supplementary file 1 [file ijms-27-02301-s001.zip › for_send/45/Chlamydiota/class/selection.txt]

KOK=         1
KK=    7591  LL=    8550  Z=    4.75  JJ=    7381  DL=   960
A===      111      112      113      114      121      123      124      131      132      133      134      141      143      144      211      213      214      223      224      231      233      234      243      244      313      314      323      333      334      343      413      433
B===      222      122      422      322      212      412      312      242      142      442      342      232      432      332      221      421      321      411      311      241      441      341      431      331      424      324      414      444      344      434      423      443
RRR=   27.833    5.422    2.402   -0.231   -2.759    4.567    0.051    1.969   -0.798    1.345   -0.089   25.819    0.133    8.406    0.784   -0.087    0.231   17.353   -6.313   10.723   53.251    2.067   -1.107    5.360   -0.100   -0.200   -4.623    0.484    0.285    0.027    0.022    2.932
X1==    7.579    2.579    1.588   -0.225    1.629    2.326   -0.159    0.951   -0.917    0.589    0.148    5.249    0.148    0.996    0.679   -0.269   -0.717    3.088    3.882    2.974   11.311    2.491    1.728    2.385   -0.283    0.148   -1.134    0.300   -0.952    0.048    0.148    2.048
X2==    3.672    2.103    1.513    1.028   -1.694    1.964   -0.323    2.070    0.870    2.282   -0.601    4.918    0.897    8.441    1.154    0.322   -0.323    5.619   -1.626    3.606    4.708    0.830   -0.641    2.248    0.352   -1.350    4.076    1.612   -0.299    0.567    0.148    1.432
CD1=       21       10        5        3        8        6        3        4        1        2        2       13        2        4        6        2        2        7       10        7       14        5        4        6        1        2        0        1        0        1        2        3
CD2=       12        9        6        4        1        7        2        7        5        6        1       10        3       11        7        4        2       14        0       10       10        3        1        4        3        0        9        4        1        2        2        3
GGATGGCGTTTTTCCTCCAGGATTACTTGTTGCTACAGTCAGCGAAATTTTACCGAAGAGTGAGGGGGCTTGTTCTTTAAAGATAAAAGCACAATCTTTGGCTCCAGATTGTTCTGTAGTTGACTTTTTGGTATTGCCTCCCATGGATTTTAATCCTAATGATCGTCCGGACATTTTCGGATTAATTTGGGAGTAATCATCCCATTTTAAGGGCTAGGTTGTAAGAATCCATTTCCTTTGTCATCAATTCCTCGAATGAATACGAAAGCCATCTCAATTTGAAGAGAAGAATTGAATTGATGCAGGAACTTTTTAGCCGCTCTTTTATATAACACCCCTTGTTTATCCAATCCTTGGCGCTGGATATAAAGAAGGAGTTTATCTGGAGAGTAAAGAGAGGGTTCATCCCCTAGAAAAGATGTTTTCCAGTCGATAATGAAAAATCTATTGTTGTGTTCAAAAAAAAGATCGACAATTCCTTGCCACAACTCCCCATTCTCTTGAAGGAGAAAAGTCTCTTCCACACGAATATTGTAAGGATGAACGTCCTTAAGAGCAAAGCTTCCTGAAACAAAAGGGAGTTTTGTTGAGAAAGCTGTGTAGATTTTCTCTGAAATAATAGACTCGAAGCCTTCCAAAATTGTGTTTTTCAATAAAGTTTGGGCTTTATGAGTAATCTCCTCAAGAGAGGCGTTAAAATTCCCTGATAACGACTCTAAAAGCTTGTGAATAAGAGTTCCTGTTAGAGATCCCCCAGGAAATAAAGAAGAGGAAGAAATCTCTTGAAAAGGCTCAGTAAAATACTGTGATTCTGTTGTGGAAGAAAAAGAATAGATGGGTTGGGAAGATAGTATTGGAAGAGAAAAAAACTCTTGTTCGGGGAGAGGTTCTGAGAAAATAGAGATATTGCTTTCCGGAGGTTGCGTACCTGAAGAGAAAAATTCTGGATGGGATGCGGTC
KOK=         2
KK=    8851  LL=    9270  Z=    8.08  JJ=    8641  DL=   420
A===      111      112      113      114      121      123      124      131      132      133      134      141      143      144      211      213      214      223      224      231      233      234      243      244      313      314      323      333      334      343      413      433
B===      222      122      422      322      212      412      312      242      142      442      342      232      432      332      221      421      321      411      311      241      441      341      431      331      424      324      414      444      344      434      423      443
RRR=   18.713   -0.712    5.424    1.198    0.698   -0.418   -3.390   -0.568   -0.390   -0.030    0.125   70.317    3.245    0.546    0.200    5.513    0.484   -0.036    0.396   20.747   -0.018   -0.843    0.128    4.770   -0.030    0.411    1.771    0.311    0.107    0.107    0.411    1.042
X1==    5.362    0.824    1.749   -1.358    1.447    0.957    3.472   -1.078   -1.024   -0.442    0.306    6.950    2.306    0.877   -1.044    1.948   -0.496    0.066    0.444    3.929    0.601   -0.627    0.373    3.014   -0.442   -0.694    0.601    0.829   -0.268   -0.268   -0.694    1.732
X2==    3.490   -0.864    3.101   -0.882    0.482   -0.436   -0.976    0.527    0.380    0.069    0.407   10.118    1.407    0.623   -0.191    2.830   -0.976   -0.543    0.891    5.280   -0.030    1.344    0.344    1.583    0.069   -0.593    2.947    0.375   -0.398   -0.398   -0.593    0.602
CD1=       12        4        3        0        5        2        6        0        0        0        1       11        3        2        1        3        1        1        2        5        1        0        1        4        0        0        1        1        0        0        0        2
CD2=        7        1        5        0        3        1        0        2        2        1        1       11        2        1        2        5        0        1        2        8        1        2        1        2        1        0        4        1        0        0        0        1
TCATCATATTTTCCAGTATCTAGAATGTTTATAAGATGAAATAGCTTGTGATGAGGATTTTCCGTAGTTTTATCAAGATACAAACAAAGCTCTTCTAATTCTTGGAAAATAATGTCACCAAGGGGTGTTTGTAATAACGTTTCTCCTATGGTTTGGGAGAAAACGGTTTCTCCCATCAATTTATAAAACGTAGCTAGTAAAGAGTATTGGTGGAGATACGTATTCAGCATAAAAAACAGAGAGGAGAAAATTTTTAAATGCTGATGAATATCTGTAGCAGAAAGATGAAAAAAACGACTCAGTAAAATGGCCTGAATCTTTTGTTGATTTTCTGGGTATAGAAGAGCTTCTAAAAGAAGAATGAGGAGATAGGGCGATTCTGTGCGATCAAAAATGCGTTTTTCTTTGCAATACGCCATA
KOK=         3
KK=    9961  LL=   10260  Z=    6.36  JJ=    9061  DL=   300
A===      111      112      113      114      121      123      124      131      132      133      134      141      143      144      211      213      214      223      224      231      233      234      243      244      313      314      323      333      334      343      413      433
B===      222      122      422      322      212      412      312      242      142      442      342      232      432      332      221      421      321      411      311      241      441      341      431      331      424      324      414      444      344      434      423      443
RRR=    9.512    4.653    1.015   -0.358    0.165    0.115    0.092    0.927   -0.064    1.478    0.266   35.032   -0.260   -0.325   -1.496    0.711    0.726   19.406   -0.541    0.927    0.110    5.152    0.266    0.266    0.266   -0.786    0.266   11.747   -0.131    0.092   -0.260    0.092
X1==    4.655    3.815    1.356   -1.083   -0.386   -0.644   -0.138    0.356    0.356    0.716   -0.505    5.534    0.495    1.101   -1.227   -0.644   -1.083    4.356    0.807    0.356    1.716    3.495   -0.505   -0.899   -0.284    1.495   -0.284    1.875   -0.223   -0.223    0.495   -0.223
X2==    2.043    1.220    0.748    0.330   -0.428   -0.178   -0.670    2.601   -0.178    2.064   -0.526    6.330   -0.526   -0.295    1.220   -1.105   -0.670    4.455   -0.670    2.601    0.064    1.474   -0.526   -0.295   -0.936   -0.526   -0.936    6.265    0.587   -0.413   -0.526   -0.413
CD1=        7        6        2        0        1        0        1        1        1        1        0        7        1        2        0        0        0        5        2        1        2        4        0        0        0        2        0        2        0        0        1        0
CD2=        4        3        2        1        1        1        0        4        1        3        0        7        0        0        3        0        0        6        0        4        1        2        0        0        0        0        0        7        1        0        0        0
ATTAGTAACCAGTCTTTGAGAAAAGGATCTAAAGGGGAAAAAGGGGGTCCCAATTTCTTTTTATTTCGATTTTCTTCCTGAAATTTCTGAACCATTCCCGGGAAAAATAGGATGTCTAAAGAATTGGGGTCTGTTTCGAATTGTTTCACAAAATCGGGTAATTCCCGATCGATTGGTAGATCGCTTTGTTTAAATCGGAGCGAAAAATCTTGTAACTCTTCAAGAGAAAGAGGGGAAAGGTGTTTATATTGAGAAGACCAGTTCTTCACTTTTTGAAGAGTTATAGATAGAGGGGGGAGA
KOK=         4
KK=   15631  LL=   16530  Z=    8.10  JJ=   15481  DL=   900
A===      111      112      113      114      121      123      124      131      132      133      134      141      143      144      211      213      214      223      224      231      233      234      243      244      313      314      323      333      334      343      413      433
B===      222      122      422      322      212      412      312      242      142      442      342      232      432      332      221      421      321      411      311      241      441      341      431      331      424      324      414      444      344      434      423      443
RRR=   60.010    0.922   -1.726   44.906    0.415   -0.884    2.404    0.280   -0.039   -0.142    0.806    4.130   -1.490    2.313    0.004   10.787    2.132    4.115    2.690   -1.209    8.301   -0.650    3.527    7.543    1.829    5.709   11.819    3.212    1.198   -1.305    0.365   -2.156
X1==    7.751   -0.944   -0.430    5.746   -0.425   -0.830    0.934    0.185    0.521    2.746   -0.592    2.277    2.420    2.104    0.094    3.223    1.569    0.860    0.636    1.872    2.378   -1.222    2.917    2.587   -1.262    2.420    4.141    3.081    0.941   -1.025   -0.592   -1.025
X2==    7.742   -0.976    4.018    7.815   -0.976    1.065    2.573    1.512   -0.075   -0.052   -1.360    1.813   -0.616    1.099    0.047    3.347    1.359    4.783    4.231   -0.646    3.490    0.532    1.209    2.916   -1.449    2.359    2.855    1.042    1.273    1.273   -0.616    2.103
CD1=       21        2        2       13        3        1        4        3        3        5        1        7        5        5        4        7        5        3        3        5        4        0        5        5        0        5        6        4        2        0        1        0
CD2=       17        2        9       14        2        5        7        5        3        2        0        5        1        3        4        9        5       13       11        2        8        3        4        6        0        5        7        3        3        3        1        4
AGCTTTGATAAATCTGTCTCCACCGAATACTCTTGATTTTTTCTTTTCTAGCGAAGTCTTCTAGCACCGCTGTGGGTTGAGTAGCGAAGAAGCGGATTTCTTTGTCTGTCAAGCGTAGTAGAACCCAAAGAGGTTCTATACCCAACAGTTTGCGAATTTTTTTCTTTGCTCTACGGAATAGGTTTTGCGTTCGGAATAGGCGAAAAAAAAAGAAAATACTGGGACAAAGTATGCAGAGAGCTCCTATCCAGGGAAACCAAGGAAGTAAAAAAGCTCCAAACAAAACAAAAAAGAGAAAAAAATACGTTTCCCCTGCAGAGCGGAATAATGGGCCAAAAAATCTTCTCCAACAATACTTAGAAGTGCTGTATGCAAGAACTTCTTCAAAAACAGGCTCATAAAATTTCATGCGGACGGCATGGACGGCTTCATGAGAGAGCACCTCTTCTTTGGAGAAAAAACCAAACCAAAAAGGAGCTTTTTTAAACCGTTTACGCAGTTGAATGGTTACCCGATTATCCATAATCCATGTACACCCAGCTTCCCAGGCATCAAGGCTTTCATTAGAGTAGGAAACTTCTAAAAAGGTTGGATTGATATCAAAAAGTTTTTGTAATTCCAGAGGGAAAGGAGTAGGGGTTTCTGGGGCTTCTGCCAAAGTGTTTTCTACTCGTAGGAAAAAAGCCGGTTTTTCTTCTTCAGGGCCAGCAATAAAGCCCTCCTTGTTAAGTTGCAGTAGATCATCAAGGGGATTTAAAGAAGAGGAAGAAAGAAACTCAAGCGTGTTCAAGATTACTCTCAAAATTTTGGTCTTCTACAGTAAAGGAACGGCTCCGATGCCATTTTTTAGAAAAGACTTCACCATACGTTAGTATGGGTTTTTTGCCAAAGGAAGCGGTA
KOK=         5
KK=   19411  LL=   20580  Z=    4.57  JJ=   19381  DL=  1170
A===      111      112      113      114      121      123      124      131      132      133      134      141      143      144      211      213      214      223      224      231      233      234      243      244      313      314      323      333      334      343      413      433
B===      222      122      422      322      212      412      312      242      142      442      342      232      432      332      221      421      321      411      311      241      441      341      431      331      424      324      414      444      344      434      423      443
RRR=   17.147    1.001   -0.887   68.944   -0.431    0.181    2.663   -0.088   -0.371   -0.293   -0.439   -0.022    5.886   -0.280    3.082   -0.516    8.788    3.612   18.545   -0.343    0.331    5.437   -0.192   -0.106    0.356   87.137   20.542   -0.620    0.282   -3.434   -0.439   -0.213
X1==    5.119    1.705   -0.895    6.599    1.259    0.952    1.864    0.679   -0.161   -0.888   -0.967    3.559    1.565    2.621    1.259   -0.717    1.864    1.227    3.911    0.395    2.719    1.179    0.508    0.384    1.078    7.897    5.500   -0.408   -0.481    5.857   -0.967   -1.273
X2==    3.350    0.587    0.992   10.447   -0.343    0.190    1.428   -0.130    2.306    0.330    0.454   -0.006    3.760   -0.107    2.448    0.719    4.715    2.944    4.742   -0.868    0.122    4.610   -0.378   -0.277    0.330   11.034    3.735    1.521   -0.586   -0.586    0.454    0.167
CD1=       18        9        2       17        8        5        7        5        3        1        1       11        5        7        8        2        7        5       10        4        6        4        3        3        4       15       10        1        1        9        1        0
CD2=       11        6        5       21        4        4        6        3        8        3        3        3        8        2       10        5       12       10       13        2        3       10        2        2        3       19        9        4        1        1        3        2
GAGAAGCTGGCTCAGAGCCTGAAGAGATCGTATCATGTCCTGCAGAAGGCTGTACTGGTCATCTCGTTAAAAGAAGATCGCGGTTTAATAAAATGTTTTATTCCTGTTCAGAGTATCCTGCGTGCAGCGTTATTGGGAACTCTGTAGATGCAGTCATTGAAAAATATACAGGAACTCCTAAAACTCCTTATGAGAAGAAGATAAAAGCTAAAAAAGCAACAGCTTCTAAAAAGGGAAAAGCAACAAAAGGAAAGGCTTCTACTACGAAAACAAAGAAAAAATCTACTGTAACGACGAAAAACAGAAAGACTGCAACCTATACACCTTCTTCTGCTTTAGCTGCTGTTATTGGTCCTGACCCAATAGATGGTTTCCCCGAAGCTACGAAAAAAATCTGGGCGTATATCAAAGAGCAGGGATTGCAATCGCCGAATAACAAAAGAGTCATTGTCCCTGATAGCAAAATGAAGCATGTAATCGGTGATGATCCGATTGATATGTTCGCACTATCTAAAAAAATACAAGCGCATTTAACGAAGCAAGAGTAAGAATTTTTTTAGAAAGACATCCTCTTCTATTCAGGAGAGGATTCTTCTCCTTCTGCAGATTCTTCAAAATCGTTTATAAGCTGATAAACTTCTTGTGATGAGGAAGCTTTAGCTAGGCTAGCGCGTAAAGAACGAACTCTTGGGGAAAGAATTAAGTAGTGACCACACAGTTTGCGGGTATCTGTTAAGAGCTTTTCTTCGCTTTGGTAGTATTCTTCTATCCACTGTAGGTGCTGTACAAACGCTTGCTTTCTCATGGAGAAGGATGGGGAAGAATAGGTCCCTGTGGTTAAGTAATCTTCTATTTGTTTTCCAATCCAAGGAGCTCCCATTGTACCGCGAGCGACAAGGACTCCATCACAGTGAGTAGTTTCTAACATTGTTTTAGCTGCTTCAGGAGAAAAGACATCTCCATTTCCAAATACTGGAAAGTGCTCTCCAGCAGCTCGCTTTGCTCGTGCAATAAACTCCAAATTGCTGGGGCCTTGATATCCTTGAGAGCGAGTTCTTCCATGTACAAAGACAGCGCTTGCGCCGCTTTCTTTAATAATATGAACGGTTTCTTCGACATTGATGTGTTCGAAATCCCATCCAGAACGGATTTTTACTGTTACAGGAACAG
KOK=         6
KK=   24181  LL=   25170  Z=    6.71  JJ=   24121  DL=   990
A===      111      112      113      114      121      123      124      131      132      133      134      141      143      144      211      213      214      223      224      231      233      234      243      244      313      314      323      333      334      343      413      433
B===      222      122      422      322      212      412      312      242      142      442      342      232      432      332      221      421      321      411      311      241      441      341      431      331      424      324      414      444      344      434      423      443
RRR=   33.274    3.894    1.460   22.574    0.253    4.301   -1.790   -0.082    1.174    4.971   -0.851   29.698   -0.078    2.006   -0.699    0.878   -0.657    9.241   -0.211    9.452   29.811    2.934    9.853   -1.320    0.287   -0.618    0.000    3.164    0.710    1.897    0.035   -0.128
X1==    5.589    1.664    1.278    5.543   -0.413    1.814    1.973   -0.785   -0.854    1.517   -0.667    4.978    0.786    4.260    1.145    1.147   -0.219    3.603    1.265    5.149    5.689    2.083    2.787    1.131    0.632    0.786   -0.317    2.227    0.793    0.793    0.059   -0.142
X2==    5.953    2.339    1.142    4.072   -0.611    2.371   -0.907    0.104   -1.374    3.277    1.276    5.966   -0.099    0.471   -0.611    0.766    2.999    2.565   -0.166    1.836    5.240    1.408    3.535   -1.167    0.454   -0.786   -0.001    1.421    0.896    2.393    0.588    0.896
CD1=       14        7        4       13        3        5        7        1        1        3        1       12        3       10        6        4        3        8        6       10        8        5        6        5        2        3        1        3        2        2        2        1
CD2=       17        9        6        9        3        8        1        4        1        9        4       12        2        2        3        5        7        8        2        7       12        4        7        0        4        1        3        5        3        5        3        3
GTGGAAAAACTATTTTACAAACCTATTCTTTGATAAATGGACAAAAAGAGGGAGAAGAAATCTTTTTTTATCCAGGAGGAGAAGGGAAGAAAATGCTGCTCACCTGGTCTAAGGGGATTTTACAGGGATCCGTCAAAACTTGGTATCCTAATGGGGCTTTAGAGAGTAGTAAAGAGTTGGTCCAAAATAAGAAGAACGGGTTACTTATGGTGTATTACCCTTCAGGGCAAATCATGGCTACTGAGGAATATGTGGAAGATCTTCTGATAAAAGGCGAATATTTTCGTCCGGATGACCGATACCCTTATGCTAAAGTTGAAAAAGGGTGTGGGACCGCGGTCTTTTTTAGTGCAACAGGCGGTCTTTTGAAGAAGGTTTCTTATGAAGATGGGAAACCTATTGTGAATTAGATATGGATGAAATTCTAAAGCAGAAAAGTTGTTTGCGTCACGAAGGGTTAGCTAAGCGGAAACAACTTTCTTCTAAAAGAAGGGAAGAGGCGTCTCTTTCATTGATGGATTTCGTTCAGCAAACGATTCCGCAGGGATTCGTATTATCCTACATTCCTTTTCGCTCGGAGTTGGATGTTCGAGCGATTAATCTGTGGTTAGCTCAAGAGAATCGTCTGCTTCTCCCGAAAATGCAAGGGAACACGATCGTTCCGATCGAGCCTTCCTTTGCAAAAATTTTTCATCTTTCTTCTCCTAAAGATGTGAATCAAATGGCAGGAAACGAGGTAGGTGCGCATCTGGTTACAACTGCCTTGGTTCCTGCTGTGGTTTTTGATCAGGAGCAGTTTCGTTTGGGATATGGCGGGGGGTATTATGATCGCTTTCTCGCTAGATACCCGCGTATTTGGACCGTAGGGGTGGGGTTCAAAGAGCAGCTAATCGCAAGTCTTCCTAGAGAATCTCACGATATTCCTTTAAACACATTGTATCTAACGTAGAAGGAAAAAGATTTTTGATTCCCGATGTTTTTTTTGGATTG
KOK=         7
KK=   26101  LL=   27120  Z=    6.62  JJ=   26041  DL=  1020
A===      111      112      113      114      121      123      124      131      132      133      134      141      143      144      211      213      214      223      224      231      233      234      243      244      313      314      323      333      334      343      413      433
B===      222      122      422      322      212      412      312      242      142      442      342      232      432      332      221      421      321      411      311      241      441      341      431      331      424      324      414      444      344      434      423      443
RRR=   36.296    9.604    1.673    3.780   -0.057    0.222    0.079    5.372   -0.914    0.081   -0.238   11.114   13.874    3.067   -0.026    1.662   -1.968   20.501   13.391   -0.399   13.237    2.511    8.835    0.147    0.540   -0.054   15.633    0.185    1.183   11.682   -0.929   -2.005
X1==    5.480    2.454    1.230    4.501   -0.550    0.348   -1.754    3.952    0.991    0.600   -0.485    4.501    2.682    3.597   -0.049    0.991   -1.172    5.614    4.189    0.991    3.743    0.891    3.135    0.529   -1.152    0.307    3.743    0.211   -0.967    4.033    1.099   -0.967
X2==    6.623    3.913    1.359    0.840    0.103    0.638   -0.045    1.359   -0.922    0.135    0.492    2.469    5.172    0.853    0.526    1.678    1.679    3.651    3.197   -0.402    3.536    2.818    2.818    0.277   -0.469   -0.177    4.176    0.879   -1.223    2.897   -0.845    2.073
CD1=       14        9        4       10        3        3        0        8        4        2        1       10        5        7        4        4        1       12       11        4        6        3        6        3        0        2        6        1        0        5        3        0
CD2=       23       15        7        5        6        5        3        7        2        3        3        8       10        3        7        7        6       10        8        3        8        6        6        2        2        2        9        3        0        5        1        4
AAATTAGCTCCTCCATTTCGAACTGCTGAATTTGATATTTTGTTCAATGAAGGGATTTCTTCTGCGGGATGCATTATTGACCTTGCTGTAGAAAAAAACATTATTGATAAGAAAGGATCTTGGTTCAATTACCAAGATCGTAAGTTGGGTCAAGGCCGAGAGGCTGTGCGCGAAGAGCTGAAAAGGAATAAAGAGTTATTCCAAGAGTTAGAGCGCCGTATTTATGAGTCTGTACAAGCTTCCTCATCACAGGCGCTAGCATCTGCTTGCTTGGACCAGGAGGCTCGAGAAGTAGCAGAAGCAGCGAAATAAAGCAACGTTTTCTGTACTGTTGTAATCAAGGAAAAGAGATTTCTCTTTTCCTTGATATTTTCCCCCCTCTGCATTTTCAAGTCGCGACCTAAAAGGTTGTGTTTCAATTTCTCTCTAAATCTCTGTTTAATAATTTTTCTTTGAAAGGTTAAAAATTTTTGTTGTAAACTTCGCGGCACTTTAGTGGGCTATTTCTTGGTATTGGGTCTAGATGAGACCTGAACATAGAGTTCAGCTGAAGATCAAGCATTTTTACGAGAGAAAAGGCTTTGTGGTTCGCGTTTTTTTATTAGTGGGTTTTCTCCTTTCTTGTTTCTCCGCAGGAAGCAAGTTGTATCTATTTTTTTCTTCTTGGGAGACTACTCCAGAGCAATATGATGGGAAACATCAAGCTGTTGCACGATTAAGAGAAAAAAGTACTTTGTCAGAAGGGCTTCCCATCGAACAAGAGCAAATGTATTTACTCTGTTGCCAAGGGTTTACTTTACAAACACAAAGAAAATTTAAGGAATCGGAAGAAATTTTCTCTCGTATTTACAAAAAGAAAACCTCTTCACCCTTTTTTTTAAAGCGAGAGCTATTAGAGGGGCGTATCATTAACGCCTATTTTTTGGATAACATTCCATTAATGGCAGGCTATATTGCGGAGTTAGAACAAGAAGCTGGATCGGAAGCACATATTTGTTTGTTCAAAGCTTTACATGCCTA
KOK=         8
KK=   31801  LL=   32790  Z=    4.73  JJ=   31741  DL=   990
A===      111      112      113      114      121      123      124      131      132      133      134      141      143      144      211      213      214      223      224      231      233      234      243      244      313      314      323      333      334      343      413      433
B===      222      122      422      322      212      412      312      242      142      442      342      232      432      332      221      421      321      411      311      241      441      341      431      331      424      324      414      444      344      434      423      443
RRR=   44.925    4.439    3.209    6.678    0.006    8.820    2.514    0.692   -0.036    2.112    0.074   14.786   18.672    4.279   -0.528    0.618    3.001    6.357    4.633   -0.382    1.876    0.114    1.070    0.425    1.968   -3.551   10.869    3.139    2.030   -1.308    1.745    0.335
X1==    5.108    2.910    1.677    3.026    1.514    2.912    0.911    0.527   -0.582    0.758   -0.119    5.204    6.021    2.308    1.049   -1.165   -1.848    3.588    3.209   -0.582    2.996    1.302    1.302    0.417    2.919    2.610    2.266    2.503    1.391   -0.321    0.563   -1.177
X2==    8.795    1.525    1.914    2.207    0.004    3.029    2.760    1.312    0.062    2.787   -0.617    2.841    3.101    1.854   -0.503   -0.531   -1.624    1.772    1.444    0.656    0.626    0.088    0.822    1.020    0.674   -1.361    4.796    1.254    1.459    4.075    3.101   -0.285
CD1=       16       11        6        9        8        8        5        4        2        3        2       13       11        6        7        1        0        9        9        2        6        4        4        3        6        6        5        4        3        1        3        0
CD2=       21        7        6        6        4        8        7        5        3        6        1        7        6        4        3        2        0        6        5        4        3        2        3        3        3        0        9        3        3        6        6        1
AAAACCAAAGCGCCGGAGAACTTCGATAGAGCGCATATCGGACACAAGATTATTGTAACCGAAAGAGCACCCTCTTTCGGTTAAGATAATTTTGTTATTCCCGGTAGAGAGGACTTTATCAATAGGTCCTTGCATTTCCCAAGGAGAAAGAAATTGTCCCTTTTTAATATTCACGATAGCTTGAGTTTCTCCTGCGGTAACAAGGAGATCTGTTTGGCGGCACAAAAAAGCCGGAACTTGAATAATATCACAGACTTTAGCAGCCTCTCGAGCCTCGTCAGGAGAATGCACATCTGTTAAAATCTCCACATCGAAAGTTTCTTTAATTTTAGCTAATGTTTGTAACCCTAATTTCAACCCAGGACCGCGATAATTTTGCAAAGACGAGCGGTTCGCTTTGTCATAACTGCTTTTAAAGATCCAATGAACAGAAGAAGAATAGGGAGCAACAATTTCTTTTAATCTTCGTGCGGTTTCAAAAACAGAATTGTCCTCAATCACACAAGGTCCAGCTATCAAGAGCATTTTGTTGTTTGGGAACATAAAGGGTGATCCTTTGTTTTAGAGTGAAATTGCGCTTTTAGTCAGGGCTCTAAAGATATTCGTAGCTGACAGAAACTCGACTATACACCATTTACGTTTGATTGGTATGAGAAACCTTTTAAAATCTTAGGAAAGAGGCTTTTTTTAAAGAGATATAGAAGCATGATACATAAACAGAGCAAGTAAGTGCACAAGCAGAAGACGGAAGAGTACTTCCAGAAAATCGAAGTCTGAGGTATAGTGTCTTCTTCTGTCACATCAGAAGTGTTTCTTGATTGTGGACCGATAGCTCAGTGGATAGAGCATCCGCCTTCTAAGCGGATGGTCGCAGGTTCGAATCCTGCTCGGTCCGAGATGCATGCTTCATTTCCTTTGGGGTTCGCGGCTTTTCTTTCGTGCAAAAAACTTTTGACTCGAGTAAGAATACAAAAAGATCTTTGTGTTTTT
KOK=         9
KK=   46801  LL=   47760  Z=    4.68  JJ=   46801  DL=   960
A===      111      112      113      114      121      123      124      131      132      133      134      141      143      144      211      213      214      223      224      231      233      234      243      244      313      314      323      333      334      343      413      433
B===      222      122      422      322      212      412      312      242      142      442      342      232      432      332      221      421      321      411      311      241      441      341      431      331      424      324      414      444      344      434      423      443
RRR=    1.172    2.112    1.405   82.093    0.003   -0.915   -1.275   -0.284   -3.360   -0.208   -0.428    5.431   -3.526    9.036    0.191    0.551   51.487    1.782    2.635   -5.316   -0.465    0.399   -2.630    1.923    0.042   60.265    7.723    0.077   -0.734    0.404   -3.573   -0.165
X1==    0.785    1.237    3.295    9.022   -0.095    2.005    2.008   -0.666   -1.050    0.269    0.356    1.545    2.929    4.450    0.349    0.172    8.564    1.764    4.660   -1.661    0.492   -0.760    2.019    1.091   -0.512    6.789    2.178    1.137    0.643    0.643   -0.931    0.643
X2==    1.492    1.707    0.426    9.099   -0.031   -0.456   -0.635    0.426    3.201   -0.774   -1.204    3.516   -1.204    2.030    0.549    3.201    6.012    1.010    0.565    3.201   -0.947   -0.525   -1.302    1.762   -0.082    8.877    3.546    0.068   -1.142    0.628    3.836   -0.257
CD1=        8        8        9       24        5        6        8        2        1        2        3        8        7       12        6        3       21        5       12        0        2        1        5        5        1       13        4        2        2        2        1        2
CD2=        5        6        3       13        3        2        1        3        8        1        0        6        0        3        4        8       10        5        3        8        1        1        0        3        2       12        8        2        0        2        6        1
TTAAGGTATTTTCTTTAGGAGGAAAATCTTCCTCTAAACAAGAAAAATTAGACCATGGATCAGGAAGAACCTCTTCGCGTCATGAAACTTCAAGAAGTTCTAAGGAAGGTAGTATTGAAGATAAGTCTGCAGAAGTTTCTTCTCGAGAAGAAGAGGAGGAAAACAGAGATGGATTCTTGTCTGGAGGTAATTTAACTGCAGGAGTAGCTTTTACTGATACACCTATGGCTGTAGCTAGCGAAGTGATGATAGAGACCAATGCTGTGACCATGAGTCAAATTGATTTGCAATGGGTAGAACAGCTTGTTTTATCTACAGTAGAATCCTTGTTAGTTGCTGATGTAGATGGAAAGCAATTAGTAGAGATTGTTTTAGATAATAATAGTACAGTGCCAGAGGCTTTCTGCGGAGCTAATTTAACCCTAGTGCAAACAGGGGAGGATGTGGCTGTTACTTTCTCAAATTTCGTAGATCAGGATCAGGTTGCAGAAGCTATGCAACTGGTTCAACAGAATCCCGAGCAATTAACTTCTTTAGTTGAGTCTTTGAAGTCTCGTCAGTTAAATTTAACAGAGTTAGTTGTAGGTAACGTAGCCGTTAGCCTACCTGTTCTTGAAAAAGTAGAAACTCCATTACACATGATTGCAGCGACTATTCGTCATCATGATCAGGAAGGAGACCAAGAAGGTGAAGGACGTCAAGAACAACATCAAGGTCGCCAGCAAGAGAAGAAATTAGAAGAAGCTCAGATATAAGGTATTCCCATGGCAGTTGCAGCAGAGCCTAGTAGTAATTGGTTGAAAGCTAGAGACGAGTTACTAAGTTCTTTGCAAAAACAGGACGAAGGGAGTTTCTCCCTTCCTGTTTTCCCAAAGCAGGAGTGTGAGCAGAAACTGAAAGAGAAATTCCACTTAGAAGAGGTGGAACTCTCTTTTGAGTCGCAAGGGCTCTTGTCTGCTG
KOK=        10
KK=   47821  LL=   48270  Z=    4.59  JJ=   47761  DL=   450
A===      111      112      113      114      121      123      124      131      132      133      134      141      143      144      211      213      214      223      224      231      233      234      243      244      313      314      323      333      334      343      413      433
B===      222      122      422      322      212      412      312      242      142      442      342      232      432      332      221      421      321      411      311      241      441      341      431      331      424      324      414      444      344      434      423      443
RRR=    7.107   -0.040   -1.111   64.838   -1.845   -1.597    2.579    0.040   -0.307    0.589    0.735   21.034    0.019   -0.507   -0.061    1.320   -3.820    0.559    0.854   -0.214    2.489   -0.483    1.328    1.841   -0.625   21.331    0.394    2.003   -0.220    0.321   -1.045   -0.272
X1==    1.990   -0.025   -1.021    9.300    2.811    1.421    2.471   -0.031    1.421    0.313   -0.890    4.068    0.110    0.795   -0.735   -1.174    3.995   -0.594    3.123   -0.309    2.095    0.770    3.561    1.214   -0.687    5.110    2.095    1.542    0.407   -0.593   -0.890   -0.593
X2==    3.571    1.561    1.088    6.972   -0.656   -1.124    1.044   -1.294   -0.216    1.884   -0.825    5.170    0.175   -0.637    0.083   -1.124   -0.956   -0.941    0.274    0.692    1.188   -0.627    0.373    1.516    0.909    4.175    0.188    1.299   -0.541   -0.541    1.175    0.459
CD1=        4        2        0       12        6        3        5        1        3        1        0        6        1        2        1        0        7        1        7        1        3        2        5        3        0        6        3        2        1        0        0        0
CD2=        8        4        3        9        1        0        2        0        1        3        0        7        1        0        2        0        0        0        1        2        2        0        1        2        2        5        1        2        0        0        2        1
TTGAATCAGGAGAGTTTTATATTGTTTCTTCAGAAGAAGATTTGCAAGCATTGATAGGGACCATTTTTAATGATAGTTCCCTAGCTTCTTACTTCTATGAAAAAGATCGGTTATTGGGGTTCCATTACTATTTTGTTGCCGAGATCTGCAAGCTTTTGCAAGAGGTCTCTTGGATCCCTTCCATGGCAGTGAAGGTAACAGGGGATGTTGCATTTTCTGCTCGTGCTTTAGAAGGGGACTATCATGTTGTGCAAGTCACTTGTCGTTTAGATAGCTCTTATGTGCGTTTTTCTGTTTTGGTTCCTGACACAACAGCCCAGAGTGTCTATAAATTCTTAGAAGAGAAGAATCAGACTTTCGATATCCAAAAAATCGATATGCAAACTCCTGTTACTCTCTCTGTAGAAGTAGGGTTTTGTCAGATCTCAGAAGAAGATTGGCACCAAGTTG
KOK=        11
KK=   54961  LL=   55350  Z=    4.85  JJ=   54781  DL=   390
A===      111      112      113      114      121      123      124      131      132      133      134      141      143      144      211      213      214      223      224      231      233      234      243      244      313      314      323      333      334      343      413      433
B===      222      122      422      322      212      412      312      242      142      442      342      232      432      332      221      421      321      411      311      241      441      341      431      331      424      324      414      444      344      434      423      443
RRR=   29.637   -0.595    0.204   -0.429    0.205    0.024   -0.805    0.150    0.221    0.323    0.587    3.461    1.522    0.517    0.159    0.024    0.159   32.917    6.922   -0.172    0.234   -1.803    1.520    0.055   -0.217    7.240    0.616    0.781   -0.707    0.249    1.522   -0.795
X1==    5.420   -0.628   -0.189   -0.163    0.120   -0.207    0.743   -1.108   -0.207    1.196   -0.783    4.491    1.217    2.237    0.867   -0.207   -1.103    7.006    2.549   -0.207    0.182   -0.797    1.203    0.224   -0.804    3.217    2.182    1.464    1.478    0.478    1.217   -0.522
X2==    5.468    0.948   -1.079    2.635    1.713   -0.118   -1.084   -0.135   -1.070    0.270   -0.749    0.771    1.251    0.231    0.184   -0.118   -0.144    4.698    2.716    0.834    1.282    2.263    1.263    0.244    0.270    2.251    0.282    0.534   -0.478    0.522    1.251    1.522
CD1=        9        1        1        1        2        1        2        0        1        2        0        6        2        3        3        1        0        9        4        1        1        0        2        1        0        4        3        2        2        1        2        0
CD2=        9        3        0        4        4        1        0        1        0        1        0        2        2        1        2        1        1        6        4        2        2        3        2        1        1        3        1        1        0        1        2        2
TACTTTCAGCAATAACAGAAAAGATAAAGGAAGGAAATATTTTTGATATTGAGGAAAAAAGAAATGGGTCTTGAAGGATTCGAACCTGCGACCCTCTCATTAAAAGTGAGATGCTCTAACCGCTGAGCTAAAGACCCGTATTTCTTTTTTGTAATGACCCCAAGGGGATTCGAACCCCTGTTACCGGAATGAAAATCCGATGTCCTGGGCCAGGCTAGACGATGGGGCCAGGACGGGCTTAATATTACTATTAAACCCCTTTTTTCTGCAATCTTCTTTTTCTTCTAACTCATTTATTTTCAAAGAAAAGTCCGATTGCAAAGAAGCTGTCTATATCGAAGACAATTCAGCTTCTTTTTGTTTTGCGAGCTCTTCTATCTGCTTGCAAAA
KOK=        12
KK=   79531  LL=   80430  Z=    6.34  JJ=   79501  DL=   900
A===      111      112      113      114      121      123      124      131      132      133      134      141      143      144      211      213      214      223      224      231      233      234      243      244      313      314      323      333      334      343      413      433
B===      222      122      422      322      212      412      312      242      142      442      342      232      432      332      221      421      321      411      311      241      441      341      431      331      424      324      414      444      344      434      423      443
RRR=    7.725    1.242    0.132    3.126    0.289   -0.274    1.196    2.127    4.251   -1.234    0.146   23.826    6.917    3.894   -1.106   -0.443   -0.480   53.596   12.579   -0.116   16.022   -1.903    8.417    2.276   -0.450    1.904   -0.896    6.534    0.064    1.977    0.008   -0.369
X1==    3.157    0.712   -0.245    1.706    1.772   -0.163    3.046    1.718    2.529   -1.213    0.094    4.599    3.037    1.037    1.242   -0.836    1.856    8.919    4.455    2.529    3.962   -1.338    1.690    1.157   -1.213   -1.377   -0.322    3.107   -0.139    1.735    0.094    0.798
X2==    2.447    1.744   -0.538    1.832    0.163    1.681    0.393    1.238    1.681    1.018    1.545    5.180    2.277    3.753   -0.890    0.530   -0.258    6.009    2.823   -0.046    4.044    1.423    4.981    1.968    0.371   -1.383    2.786    2.103   -0.462    1.139    0.081   -0.462
CD1=       10        5        2        6        7        2        8        5        6        0        2       11        6        4        6        1        6       15       10        6        6        0        4        4        0        0        1        4        1        3        2        2
CD2=        8        7        2        5        4        6        3        5        6        4        4       10        5        6        2        4        2       14        7        3        9        4        9        4        3        0        7        5        1        3        2        1
GATGTGTATGCACATCTTAAAGAAGAGATTCTTCGCTGTCCCCCTCGACCTCCTTTTTGGCAAATGATTCCTTCAGAATCAGGGGATGGGACTTTCCATAGAGAGGCTCGTTAGTCTGTTTAAGAATTTAAGAAAGAACAAATAGGACAAGCATCTATTTTGTGATGTAGGGCCGGACAATACTCTCTTGCATAGTAGATAAGTTGTAGATGTAATTTCGGTGAATTCGTCTTCCCAAAGAATGCGACTAAATCTTTCTCTGCTGCAGAAGGGCTACGTTTTGTAGAAAGTTTCCAACGATGAGCTAGGCGAAGAATATGCGTATCTACAGGGAAAGTATTCTCTCCATAGTAGATGCTTAAAAAAACTGAGGCGGTTTTTCTTCCTACTCCGGGAAGCTTGGTCAGCTCCGAAAGGGAGCGAGGAGGCTCCTGAGCATAACGCTCTACAAGAATACAAGACAGTTCATGGATGTAAACGGATTTGCGTTCTCCCAATCCACAAGGAGCAATGAGCGAATATATTTCAGAAAGAGGAAGTTTACTCATGGATTGCGCATCAGGAGCTTTAGCAAAGAGAGCCGGTATAACAGTATTGACAACTTTGTCCGTGGAGTTCCCAGATAAAAGAATGGCGATAAGAAGCTGGAAAGGAGAATGCCATCCTTTTAAAGAAGGTTCAGGATTGGGGAACAGTTGGTTCAAGGTGTTTAAGATAAATGCTCGCTTGGATGGTACGCGTAGCTTGTTCATCCGGCTATTTCCCTATACAAAATTTACTGAAAATTTCTCCTAAAACATTTTCAGTGACTTCAGATCCAGATAGATTCCCTATAGAATGTAAAGCTTGTCTGAGATCTAATGCAAGGCATTCATTAGGGAGATGTTCTTGGAATCCTGT
KOK=        13
KK=   94021  LL=   95040  Z=    4.99  JJ=   93961  DL=  1020
A===      111      112      113      114      121      123      124      131      132      133      134      141      143      144      211      213      214      223      224      231      233      234      243      244      313      314      323      333      334      343      413      433
B===      222      122      422      322      212      412      312      242      142      442      342      232      432      332      221      421      321      411      311      241      441      341      431      331      424      324      414      444      344      434      423      443
RRR=   39.413    3.980    8.663    3.842    0.165    8.330    0.246   -0.168    2.971    0.857    0.041   13.083    3.014    0.014    0.697    6.104    0.268   10.445   21.782    0.474    0.286    0.070    2.818    1.266    6.650   -0.395    3.648    5.331   -0.256    8.774   -3.700    1.512
X1==    5.058    2.066    3.104    1.457   -0.293    3.627    0.819    2.504    1.681    0.435    0.598    4.962    1.976   -0.049   -1.237    4.925   -0.805    2.769    5.282    0.383    0.666    0.135    2.372   -1.014    2.090    0.598    0.666    3.231   -1.058    1.796    2.665    0.845
X2==    7.793    1.927    2.791    2.637   -0.563    2.297    0.300   -0.067    1.768    1.967    0.068    2.637    1.525   -0.278   -0.563    1.239   -0.333    3.772    4.124    1.239    0.430    0.515    1.188   -1.248    3.181   -0.660    5.481    1.650    0.242    4.885   -1.388    1.790
CD1=       17        9        8        7        4        8        5        7        5        2        3       14        5        3        2       10        2        6       12        3        2        2        5        1        4        3        2        4        0        3        6        2
CD2=       18        8        8        6        3        8        3        3        7        6        2        6        4        1        3        6        2       12       10        6        4        3        4        0        8        1       13        5        2        8        0        4
CAAAAAACGTCGAAGTTCTTGCTCAACTTGAGTCGCGTAGCGAGCTTCAATAATATTATCAGGAGCTTTCCCTTTACGAAAACCGGGCAATACTACATTCTTTTTAACAGTCTTGAGAGCTTCTTTATGACATTTTTGAGTGACCAAGGGATTGGCCTGGACTTTTGCTGATACAACGCAGCCTGCGGTTTCTTCGATATTTATAGAAAACAAATCGTTAGAAAAATCTCGTGAAGACACAGAATACCCTTTTGGTAAGTTATCCGGGAAAGAGAAGCGGGTGATGAGGCTTGAACTCACGACCTTCACGTTGGCAACGTGGCGCTCTACCACTGAGCTACACCCGCGAGAAGAAAAACATTCTAGATAATCAGAGGAGTTTTTCGCAATCCTTTGCTTTGAGGTTTTGTAAAAAAATTGGTGTGAAAATTTTTGAAGGGGAGTGGAAGGGGGTAAAAAAGAAAAAAATTGACTGTAGGCTACCATAAAAAGGGGGAAAAGCGAGAGAAGGTGAGAGCGTCAAAATTTTCATTGATTTAGCAGATGCAAACAGGTACAAGTAACAGGTCTGTGAACCCCCTATGCTTTAGAGGAGAAATGCTTAATTTTCGTAAATTAAGAAGAGATTTTACAGCTAACATATTGCAAGACGGAAAAGAGTTATTTACTCAAGGCGCTGTGGTTAGTGCAAAAATCTTGTCCATGAATAGCGAGACAGTGTGTATTAGTGCACAAATTCGAGGTTCATACGACAATGTTTACGAGTGCGAAATTGAAGTAGATCGAGCGGAATCTGATACTATAGATTCTAACTGCGATTGTTCTTACAATTATGACTGTCAGCATATCGTAGCCTTACTATTTTATTTGGAGCAGTACTTTAATGAAATGGTGGTTACCTACTCCAAGGAGGCAGGTCTTTCTTCTAATGAGGAAGTGAGCAAGGAGTTGCAAGAAACTTTTGTTGTAGCGGCGACGCGGGAAGAGGAGCGTAGAGATCGCGAACATCAAAAAGAGATC
KOK=        14
KK=  109561  LL=  110610  Z=    5.83  JJ=  109501  DL=  1050
A===      111      112      113      114      121      123      124      131      132      133      134      141      143      144      211      213      214      223      224      231      233      234      243      244      313      314      323      333      334      343      413      433
B===      222      122      422      322      212      412      312      242      142      442      342      232      432      332      221      421      321      411      311      241      441      341      431      331      424      324      414      444      344      434      423      443
RRR=    6.000   -0.493    2.814   62.427    0.637    6.398   -3.102    0.386    0.637   -1.212    0.579    9.626    0.211   -0.575   -1.227   -0.147   -0.374   27.627   17.829   -1.446    0.830   -1.595    0.824   -1.028    0.875   10.739   37.209    2.735    0.533    0.680    0.877   -0.093
X1==    1.117    0.916    1.686    7.404    1.370    2.514    3.230   -0.616    0.712   -0.560   -0.877    3.919    3.078    1.633    2.279    0.712    1.152    7.160    3.541    1.914    0.327   -0.782    1.282   -0.519    0.966    2.418    6.700    1.021   -1.152    0.598    1.100   -0.277
X2==    5.374   -0.539    1.669    8.431    0.465    2.545   -0.960   -0.627    0.894    2.165   -0.660    2.456    0.069   -0.352   -0.539   -0.206   -0.324    3.858    5.035   -0.756    2.537    2.039    0.643    1.982    0.906    4.440    5.554    2.680   -0.463    1.137    0.797    0.337
CD1=        8        7        6       19        8        7       10        2        4        1        1       12        7        6       10        4        6       14       10        6        2        1        4        2        3        6       10        2        0        2        4        1
CD2=       14        3        6       15        5        8        1        2        5        6        1        6        2        1        3        3        2       11       11        2        7        5        3        4        4        8       12        6        1        3        3        2
CCAGAGGGTTACCGAATCCATCAATGACTCTTCCAAGAAGGTGGTGGGAAAGAGGGAGCGAAGCTGGTCTACGTAAGGGAACAACTTCTGCTCCAAGAGAGAGAGAGTAAATCGGAGTAAGTGCTAGTAATAGTGTTGTTTGATTATGAATGCCAATAACTTCTGCAAGAATAGGGGAAGAGCGGGGGAGAGAAATTTGACAGAGCTCTCCCAAGCATGCAGATAGTCCTTGAGCTTCCAGAAGATCCCCTGATATGCGTGATAAAATCCCACACTCTCGATAAGGACGCCATTGATGGATCAATAAAGTTTCTTGTTGAAGATGAATCATACAATGTGTTGGTTAAGCTTTCTTCTTAGTATAGAGCGCTTGTATAAGGTATCTGTTTGTTATGGAGTGAGAACGCTCAAAAGATGCGAAAGTTCTTCCCCAATATCTTGTCTCAAAATTCCTGAGGGAAGTTCTATCTTATAACTAGCCCTTTTACATAGAGGATCTGCAATAAACTCTACGTTTTTTAATAGGGGGACGTCATTAAGGATTAACCATTTGGAAAGGTTAGAAAAATCTTCGGGATGAAGACCAATTTTTATAGGAGAAACAGCATAAGTTGCTAAATGATGTTGGAGAGCAGCAGAGATCAGCAGGGCAAGCTCTTCCGTACAGGCCAATTTTCTATATAAAAACTTTTCGCAAACGAGCACAGCAATTTCAAGAAGCTCTGGCTTAAGTTTCTGCGATAGTTTTTCGACTTCAGAGAGTAAATGAACGGATAGTTTGCGAAAAACTTGAATTAACGAATGCAGATCATGAGAAAGCGCTTCCTGCTCCAAAAGAGGAGTTTCTTTGGAGAATTGCGGGGTTTCAGAAGAGGTTTGGGAATGAAGATGAGGAGAAACCACGCAATCCTCCAAATTTTTAGGCTTTTAACTTTAGCACAGCGCTTCTCATTTCTTCAGGAAGTTTATTAAGAAGTTCTTCTGCTTTTGTTGAGTCTAGATACGAGAGAATCAAAGCGACTTTCTCTGGAGACTCTCTGTTCATCATCT
KOK=        15
KK=  114301  LL=  114690  Z=    4.58  JJ=  113821  DL=   390
A===      111      112      113      114      121      123      124      131      132      133      134      141      143      144      211      213      214      223      224      231      233      234      243      244      313      314      323      333      334      343      413      433
B===      222      122      422      322      212      412      312      242      142      442      342      232      432      332      221      421      321      411      311      241      441      341      431      331      424      324      414      444      344      434      423      443
RRR=   25.493    2.616   -0.091   20.447    0.284    2.304    0.234    0.432   -0.100   -0.206    0.049    9.998    0.049    0.913   -0.754    1.016    3.124   -1.213   -0.039    0.230    5.404    0.986    7.388    0.040    0.127   -0.677   -0.633   -0.396    0.219    0.895    2.967    0.558
X1==    5.116    1.300   -0.698    5.665    0.459    1.207   -0.230   -0.698    0.207    0.619    0.398    3.743    0.398    2.046   -1.221   -0.793    1.575   -0.901   -0.362    0.207    1.568    4.315    3.315   -0.081   -0.381   -0.602    0.568   -0.208   -0.329    0.671    1.398    1.671
X2==    4.983    2.013    0.130    3.610    0.617    1.908   -1.015   -0.619   -0.485   -0.333    0.123    2.671    0.123    0.446    0.617   -1.282    1.984    1.346    0.107    1.111    3.447    0.228    2.228   -0.487   -0.333    1.123   -1.115    1.907   -0.666    1.334    2.123    0.334
CD1=        7        3        0        7        2        2        1        0        1        1        1        5        1        3        0        0        3        0        1        1        2        5        4        1        0        0        1        0        0        1        2        2
CD2=       10        5        2        5        3        4        0        1        1        1        1        4        1        1        3        0        3        3        1        3        5        1        3        0        1        2        0        3        0        2        3        1
ATAAGAAGAGTCATAAAAAGCAGGACGATTGTTGTGAAAGCCCTATCTTCCTCGTTTAAGGATTATCTTTGCAAAGATTTTTTTACCTTGTAGGTCTATAGGTAGGGATGCGCAATTTGCTGATTTTTTGAAAAGGAACTTCTTCTGGACTCTCTAGCGAAATCTTGATATGATAATGGGTCGTTTTTATTTTTATCTCTGAATCTAAGAGGTCCTCGTTGTTGAAAGGGGGGAGGGTTTCTTAGATAGTCGCTTATCAGTGGAATTCAAAAAATTAAGTGGTCGAAAGACAAGAGGACTGGAATGGCAAAGGTTCGCCTCAATAAGTTTTTAGCGTCAGCAGGAGTCGCTTCGCGAAGAAAATGCGATGAAATCATTTTTGCCGGCTCC
KOK=        16
KK=  124471  LL=  125280  Z=    5.04  JJ=  124441  DL=   810
A===      111      112      113      114      121      123      124      131      132      133      134      141      143      144      211      213      214      223      224      231      233      234      243      244      313      314      323      333      334      343      413      433
B===      222      122      422      322      212      412      312      242      142      442      342      232      432      332      221      421      321      411      311      241      441      341      431      331      424      324      414      444      344      434      423      443
RRR=   14.571   12.794    2.689    5.481    0.050   -0.108    0.307    0.057    0.094   -0.097    0.067   18.295   15.218    1.524   -0.512   -0.106   -0.905   21.270   -0.241    6.815    4.282    0.290   37.477    0.384    0.178   -0.787   -0.347    5.780    0.285    1.173   -0.089    0.589
X1==    4.518    3.774    0.742    4.807   -0.149   -0.042   -0.380    0.024    0.660    0.684    0.345    4.807    2.753    2.869    1.533   -0.744   -1.631    5.384    0.165    3.469    3.262    0.279    6.557    0.642   -0.217   -0.458   -0.264    3.217   -0.991    2.009   -0.458    1.009
X2==    3.225    3.390    3.624    1.140   -0.334    2.572   -0.808    2.437    0.142   -0.141    0.194    3.806    5.527    0.531   -0.334    0.142    0.555    3.951   -1.456    1.964    1.313    1.039    5.716    0.598   -0.819    1.718    1.313    1.797   -0.288    0.584    0.194    0.584
CD1=       11       10        3       10        3        2        2        2        3        2        2       10        5        6        6        1        0       10        3        7        5        2       10        3        1        1        1        4        0        3        1        2
CD2=       10       10        9        4        3        7        1        7        3        2        2        8        9        2        3        3        3        9        0        6        4        3        9        2        1        4        4        4        1        2        2        2
CGGTGCTTTTGAAATTCCCTGTGCCATTAAAAAAATGCTCTCTAAAGGAAATCTTTTTCAAGCAATTGTTGCCTGTGGAGTCTTAATTCAGGGGGAAACTTCGCATTATGAGCATATTGCGGATAATGTTGCCGCAGGTATCGCTCGATTGTCTGTAGAATTCTGTCTCCCAATCACTTTTTCTGTGATTACTGCTCCTAATGTAGAAGCTGCTTGGGAAAGAGCAGGGATAAAAGGCCCAAATTTGGGAGCTTCAGGAATGAGAACGGCGTTAGAAATGGCGTCGCTGTTTTCATTAATAGAGAAAGAATAAAGATTGATATCGGTGAAAGCGCCCGACTAAAAACCGGGCGCTTTTTTTGTTATAGATGGATGCTGACAGATCCATTCAAGTGGATTTGAACAGCAACGTTCTCAGAGAAGATGTCCAATCCTTGACAGGAAGAAGCAGTTTCAGAGAAATCTAAAACGACTTCTTCGGGAAGAATTTGTTTGTTTTGCATCTCTTTGTGAGCTTTCAAGCTTTTTGCTACCAATGATAACGTTGTGGCGTAAATTTGCTGAGCTCGAGCTTCCGCATTCGTATTTCCATGCGCAGCGCGTGTTAGTTCAGATATAAGAGTTGGTAGTCCTCGTAAAGAAAGAGCTAAAGAGTCTCCCTTATTTGTATAAAAGCTATTCACTAAGCTTTCAGCATCTTCCAAGGAAAGAGACTTAAAGCTTGTTGTTAAAATAGCAGCTTCTGAAGGGGATAGGTTCATTAAAGTAGCTATTCTAACTAAGGCCATTTCAGTTCGAGAAGAACCCGCA
KOK=        17
KK=    2162  LL=    2851  Z=    5.48  JJ=    1802  DL=   690
A===      111      112      113      114      121      123      124      131      132      133      134      141      143      144      211      213      214      223      224      231      233      234      243      244      313      314      323      333      334      343      413      433
B===      222      122      422      322      212      412      312      242      142      442      342      232      432      332      221      421      321      411      311      241      441      341      431      331      424      324      414      444      344      434      423      443
RRR=   48.704    0.260    0.188    1.870   -0.504    5.331   -2.234    0.396   -0.921    1.500   -1.035   24.825    9.066    5.515    0.796   -0.372   -0.829    7.803    0.037   -0.104   31.338    0.262    0.479    8.683   -1.409    0.556   -0.133    1.438    0.189    0.189   -0.896   -0.041
X1==    8.550   -0.307   -0.399    1.704    1.623    1.888    1.514    2.912    2.681    2.032    0.798    3.225    2.675    1.410    0.336   -1.283   -1.400    3.214    1.327    0.303    5.813    0.670   -1.127    2.072   -0.968   -1.078   -0.055    0.368    0.249    0.249    1.737    0.249
X2==    5.696   -0.846   -0.471    1.097   -0.311    2.823   -1.475    0.136   -0.343    0.738   -1.297    7.697    3.389    3.913    2.369    0.290    0.592    2.428    0.028   -0.343    5.391    0.391   -0.425    4.191    1.456   -0.516    2.394    3.908    0.759    0.759   -0.516   -0.166
CD1=       15        2        1        4        5        4        4        5        5        3        2        6        4        3        3        0        0        6        4        2        7        2        0        4        0        0        1        1        1        1        3        1
CD2=       15        2        2        4        3        7        0        3        2        3        0       14        6        6        8        3        3        6        2        2        9        2        1        6        4        1        5        6        2        2        1        1
AAAATGTAATAACCATCTTCTTTTGAAGAGAAAAGACTTAGATGTTTTTCTACAGATGGGGTGAATGGACGATTGTCCGCTAAGTTAATAAAAACATCTCTAGGGGATTGTGTTGGGAGCGCTGGGATATTGAAAGGTCTTTGTTTAAAAAGGGTAAAAAGCCCTTCTTTTTTAAAGACTTCTAAAAGCTCCTTTTGAGATAAAGCGTGGAGGTCATAAGAGAACTTCGTTTGAGAAACCCCAGGCTTTTTTTTAATCACGATATCCAAAAGAGCCCGCTTACTTCCTCTACGGATTTCGATAACCTCTCCATCAACCGACGAGGTGATGAAAACACCTGGGAAAGACTTATATTCCGCTAAGGGAGAACCAGCTGTAATCTGGTCTCCTGGAGAAACTTTCACACCAAGTGGTAGGGGAGCAAAAGGTCTCAGATCCACGGAAACAAAAGCGGGATCCACTTTTCCGCAAAAACCCGATTCCTTAGGGGCTCCTTTTAAAGACAGATCTAATCCACGAGAAACTATTATCTTCATGTCTCGGGATTATAGAAGTTTTTATAAGGGAATCCAATTTTTTTTCTTACTTTTTTTCGGAGAGCTAGATTTTGCTTTGGGAGTGGGAGATTTTCCTGAGGTATGGCTGATGTCTTGGGTGACTTCTTTTATAAGCTCTTCGGTCTCTTTCTTG
KOK=        18
KK=   11252  LL=   12241  Z=    7.11  JJ=   11042  DL=   990
A===      111      112      113      114      121      123      124      131      132      133      134      141      143      144      211      213      214      223      224      231      233      234      243      244      313      314      323      333      334      343      413      433
B===      222      122      422      322      212      412      312      242      142      442      342      232      432      332      221      421      321      411      311      241      441      341      431      331      424      324      414      444      344      434      423      443
RRR=   34.936   -0.431    3.733   -0.992   -1.331    3.714   -0.570   12.796   -1.578    0.121    0.851   66.903   10.438   11.593   -2.359    0.139   -0.337   28.261   -1.104   11.281   26.412    0.028   -3.253   11.882   -0.154   -1.019    0.855   -0.336   -0.179    0.901    0.642    3.196
X1==    7.055    0.481    1.523    1.256    0.986    1.711    0.370    3.709    0.950    0.174   -1.261    6.570    3.550    2.924   -1.032    0.190    1.479    5.078    1.125    2.471    5.243   -0.370   -1.207    3.203    0.174   -0.459    0.243   -0.358    0.319   -0.681   -0.459    3.319
X2==    4.952   -0.896    2.451   -0.789   -1.350    2.171   -1.541    3.450   -1.660    0.695   -0.674   10.183    2.941    3.965    2.286    0.734   -0.228    5.566   -0.982    4.565    5.038   -0.075    2.695    3.709   -0.884    2.218    3.525    0.940   -0.562   -1.324   -1.397    0.963
CD1=       19        5        4        6        6        4        4        7        3        1        0       16        6        8        2        2        6        8        5        5        6        1        0        8        1        1        1        0        1        0        1        4
CD2=       15        3        9        1        2        9        0       11        1        5        1       17        6        5       10        6        2       17        1       14       14        2        6        5        2        5       11        5        1        0        0        3
AAGGATAAATAGGCCTCTAGACAGGATTCTAGTTCAAAAGAGTTTTTAGGGAGACCATGGGATTTGGTTGCTTTCTTAAAAGAGTCTCCTGGATTCATAGAAAATAAATACACTCCTTGTGAGCACACCCCACGAATCTCTCCTTGAAGGGAAATGGTTTGGTTATGGAGGGAGAGGGGAAAGGGGGGAACATACTTATCGTGAGGACTGCTCGGTTCTTGGAAAATCTGATGAGAAAATACAACAGAAAAAGGGGCTGTTGAGGGATCTTTTTTCAGGGTTTCCACACGTTGGATTATCGAGTCTTGTGTTTGAGTATATAGCGATTCTGTAAAAGAAGAGAGGTAGTTAGTAGTAGGAAGCGGAGAGTGAGGCGCCAGCTGATGATCCCAAAAAGATTTCGCATCATATGGACTAGGGAACACTTTCTCTGCTTTTGAAAACAAAGATTTGGGATGAAACGAAAGACCGTGTTGGGTGTTAAGAAAGAAGTTAAGAGGATCTTTAAAAGCTTTTACAAGATGTTTTAGAGATAGATGTGTTGGCAAAGGTTTTGGGCTAGCAGTTTCAAAAAGCGAAGGCGCTTTGTTCTGTATCGGATCAGCTTGAGCCATTCGGTAGTAAACTTGATAAGATTGATGTAATGATTGGGAAGAAAAATTTTCTTTTGCATAGAGCTTTCCAGAAAGATTCTCTTCTCGAATAGGTACAGCATCTAATAAATGTTTAAGAGCAGAGCTGGGTAATGCAGGATTTTTTGAAGAAGAGAGATAGCTGATATGAAGCTGGTGTTTTGTAGAAACAATGGTTTGTAGAAAGTGAAGGTTGTCCTCATCTTCCGTTGAAGAAAAGAGAAAATCTTCCTGTATGAGAGAAGGATCTATAAGGAAACTTGTGTCCAAAGAGAAATTCTTTTTGTTAGCCCCAAGAATAAACGTATAGCCTTTTGGAATTAGGCTGAGACTGTTTATGGACCCAATAAAAGGTCCT
KOK=        19
KK=   12602  LL=   13411  Z=    4.63  JJ=   12302  DL=   810
A===      111      112      113      114      121      123      124      131      132      133      134      141      143      144      211      213      214      223      224      231      233      234      243      244      313      314      323      333      334      343      413      433
B===      222      122      422      322      212      412      312      242      142      442      342      232      432      332      221      421      321      411      311      241      441      341      431      331      424      324      414      444      344      434      423      443
RRR=   67.432   -0.245    1.086    0.978    0.238   -1.800    0.473    0.054   -1.147    0.996    0.643   23.161    6.508    4.048   -0.060    1.656    0.003    7.115   -2.207   10.028    6.570    4.184    4.588    3.706   -0.140   -0.466    0.969   -0.511    0.159    0.159    0.643    2.704
X1==   10.136    0.662    0.897   -0.782    0.137   -1.258    2.952    1.647   -0.454    1.246    1.316    2.504    2.156    3.232   -0.388   -1.258    0.017    2.283    1.526    2.765    2.346    1.584    4.289    1.734   -0.754    1.316    0.346   -0.316   -0.600   -0.600    1.316    4.400
X2==    6.653   -0.371    1.211   -1.252    1.735    1.430    0.160    0.033    2.528    0.800    0.489    9.249    3.019    1.252    0.156   -1.316    0.160    3.116   -1.446    3.627    2.800    2.641    1.070    2.138    0.185   -0.354    2.800    1.620   -0.266   -0.266    0.489    0.615
CD1=       25        5        3        2        4        0        8        4        1        2        3        8        4        8        3        0        3        4        5        5        3        3        6        5        0        3        1        0        0        0        3        5
CD2=       15        3        5        0        7        6        2        3        8        4        2       13        5        2        4        1        2       10        0       10        8        5        3        3        3        1        8        5        1        1        2        2
TCTTTTTGTGACAAAGATTTCCAGTAACGAGACAGTTTGTGGGTGAGGAAACTGATTTTCGTTGTTTCTAAAGGGGTGCGAAGGTCTGGATAGGAAAGGAGCTTTAGTAAATCATGCAGAGTGCATTTAGAGAACAAAAACGCTACCAGTAATAATAGTTTGTTTTTTAGATCTCGGGTCTGAGATTTTTCTGATTTTGTTAAATATAAAGGAATATGCGGCTCAAAGATGCCTTTTAGAAGAGGTTCATATTTTGATAGGTTGGAAGAAACGATAAATATTTCATCTGTAGAGACCCCAGAGTTTAGAAGTTGAGAAATGATGGAAAATAGTTGATGAACTTCTCGAGCTGCTGAAGGAGCTTTACGTACAAAAATGGTTTGAGGTGAATCAGCAAACAGCTTCTGGTCTATGGGACGTAAATGGAAAAAACTATCTTTTACAATGTTTAGGGAGGAGTTGTTTTCGTATGGCTGAAAAAGTTCTTCGTAGGGGACGCTATAATCTAAAAAGAAATTTTGTAAAGACTGAGATCGATGCGCAAGATTAGCCAGCAAAGCCAGTCGATCTGTTAATACATATTTTTCCCATGTCTCCTGTTGGGGTTCTGGGATTTTGTGGGAGAGGAGGGCCATGGCTTTATCGGATAAAAGATCCCCAAAATAGGCGGCACTCGGTGAAAAACAGTAAAAATGCACAGGGAAATATTTCCCTAGAGAAATGAAAAAAGAGGCCACGTGCTGAGGGAGCTGAGGATATCCAAAAATATGCAGGGAGCAGGGATATTTTGGAGGATGAGCCAAAATAGAA
KOK=        20
KK=   22592  LL=   23251  Z=    4.94  JJ=   22202  DL=   660
A===      111      112      113      114      121      123      124      131      132      133      134      141      143      144      211      213      214      223      224      231      233      234      243      244      313      314      323      333      334      343      413      433
B===      222      122      422      322      212      412      312      242      142      442      342      232      432      332      221      421      321      411      311      241      441      341      431      331      424      324      414      444      344      434      423      443
RRR=    4.039    0.557    4.250   59.046    8.570   -1.937    0.984    1.637    0.161    0.132    1.342    0.164   -1.103   -0.003    0.302   -3.226   22.470    2.270    6.167    0.323    3.230    0.270    2.055   -1.705   -0.920   -0.562   15.433    2.038   -0.561   -0.561    0.453    5.951
X1==    1.453    1.060    3.392    9.006    3.026    1.236    0.519    2.489    0.413   -0.781   -1.085    0.110    2.643    0.203   -0.251    2.059    5.254    3.148    2.660   -1.232    1.059   -1.193    3.056    2.030   -0.781   -0.153    5.059    0.509   -0.732   -0.732   -1.085    2.268
X2==    2.779    0.525    1.253    6.556    2.832   -1.566    1.896    0.658    0.391   -0.169   -1.237    1.490   -0.417   -0.012   -1.205   -1.566    4.277    0.721    2.319   -0.262    3.051   -0.226    0.672   -0.840    1.178    3.680    3.051    4.001    0.767    0.767   -0.417    2.623
CD1=        4        4        5       14        7        3        3        4        2        0        0        2        4        2        2        4       10        6        7        0        2        0        5        5        0        1        6        1        0        0        0        3
CD2=        9        4        5       11        8        0        4        4        3        2        0        4        1        1        1        0        7        3        4        2        6        1        2        0        4        6        6        7        2        2        1        4
ACAAAGCCTATATTTCTCTACAAGGTTCTGCTAATGAAGAAGATTTTTCATCTTTTATAGATAAGTTATCGGCTTGGTTAGGTGCTCAAGTCCTTTCTAAAAAGCTGGCAAATAGCCAATTTGATGTGCGGATGGTTTTACTTGGGAGGGAATAAATGCGCCGGATTGGAGTTGTAGTATTATTATTCTTTGCAAGTTGTGTAGCTTCTCTTCCTGCATTAGGGGTGTGGTGTTGGCGCCAGTGTTCTTCGGAGGCTTGGGGAAGCTTATTGCTTGATATGCGAGCTATTCAGCGCAAACGCGATCACTTACATCAATTATCTGCGAACAACACTCTCTTAAAAGCTGCTCGGCAACAAGTGAGTTTCTCTGATTGGATAGAGCGAGGGGAACAGTTAGTTTTTTTAAATAAAGAACGGGGAGCATTGGCTAAATTTCCTGTGGCAGCTTGGGATGCAAGAAGTCGTGCAATTCAAGAGCGAAAAGCTTTTTTGAAAGACAATCGGCTGTTGTGGAGTGAACAAGCTTTAGGAGGAGGGAGCACTCTCTATTCTTTGCAGAAAGCTATCCAGATAGATAGCGAAGATATTCCTTTGTTATTGGCATTATTTGATTCTAGGCAGGCCCAAATACCTATAGTTTTTCTTTCTTACTGGGAAA
KOK=        21
KK=   30122  LL=   30631  Z=    4.86  JJ=   29582  DL=   510
A===      111      112      113      114      121      123      124      131      132      133      134      141      143      144      211      213      214      223      224      231      233      234      243      244      313      314      323      333      334      343      413      433
B===      222      122      422      322      212      412      312      242      142      442      342      232      432      332      221      421      321      411      311      241      441      341      431      331      424      324      414      444      344      434      423      443
RRR=   -2.249   35.657   -0.232   -1.512    0.183    5.890    0.563    0.269   -0.437    1.145   -0.553    1.972   12.912    1.398   -1.522    0.562    0.283   13.931   -0.763   -0.502    9.780   -0.840    9.983   -1.196    1.490   10.090    2.429    4.872   -0.131   -0.131   -0.599   -1.793
X1==   -0.989    5.982    0.208    1.453   -0.144    1.243    0.225   -1.327    1.243   -1.087    0.578    2.171    3.193    1.200    3.259    0.418   -1.319    3.290    2.095    0.418    3.991    0.792    3.603   -1.157    1.706    4.935    0.991    1.211   -0.902   -0.902   -0.293    2.098
X2==    2.275    5.961   -1.114   -1.041   -1.271    4.739    2.505   -0.202   -0.352   -1.053   -0.955    0.908    4.045    1.165   -0.467    1.345   -0.214    4.234   -0.364   -1.201    2.450   -1.059    2.771    1.033    0.873    2.045    2.450    4.022    0.145    0.145    2.045   -0.855
CD1=        1       11        2        4        2        3        2        0        3        0        2        5        5        3        7        2        0        5        4        2        5        2        5        0        3        7        2        2        0        0        1        3
CD2=        4        9        0        0        0        7        4        1        1        0        0        2        5        2        1        3        1        7        1        0        4        0        4        2        2        3        4        5        1        1        3        0
CAGCTGCAGTCAGAAAGAGCATACATTCATGATTTGCTATGCGCTATAGGATTCCCTGAGGGGCTGAAGACTATAGCTGCAATTGCTAATGAGGTGCTCTCCGAAGAAGATCCACAAAGATAAACTCCTTCCATTTGCAATGAGCCCCAGGATTCAAATTCTGGGGCTCATGAATGTTTGCACCGGCCAATGATTAGGGGGTTAAGAGAAAGAGTCCCCTAAGTAGTGCTGTCTTACCATAGGATTTGCGATCATTTGTGCGGAAGATCCTTCGAAGAAGATTTTGCCATCAATGATCAGGTAGCAACGATCAGCAATGGATAAAAGTTCTTTAGCATTATGGTCAGTGATTAAAATGCCAATGCCTCGGCTTGCTAAAATTTTAATCAGGTATTTGACATTTTGAATCACAAGGGGATCCACATTAGCAAAGGGCTCGTCCAGTAAAAGAACACTAGGATTTAAAGCGAGAACGCAAGCAATTTCCAGTCGGCGACGTTCTCCTCCGGA
KOK=        22
KK=   37412  LL=   37771  Z=    4.72  JJ=   37142  DL=   360
A===      111      112      113      114      121      123      124      131      132      133      134      141      143      144      211      213      214      223      224      231      233      234      243      244      313      314      323      333      334      343      413      433
B===      222      122      422      322      212      412      312      242      142      442      342      232      432      332      221      421      321      411      311      241      441      341      431      331      424      324      414      444      344      434      423      443
RRR=    5.025    2.669    0.758   -3.173    0.019    0.894    0.145    0.517    0.894    0.046   -0.163   56.636    0.140    0.404    0.454    0.325    0.145    0.863    1.063    6.103    5.904   -1.082    1.101   23.479   -1.185    0.375   -0.806    0.127    0.127    0.127    0.375    0.127
X1==    3.420    1.941    0.263    3.477   -0.475   -0.705   -0.152    1.263   -0.705   -0.327   -0.539    6.232    0.461    0.113    0.330   -0.705   -0.152    0.325   -1.066    5.295    1.687    1.485    0.485    5.152   -0.327   -0.539   -0.313   -0.145   -0.239   -0.239   -0.539   -0.239
X2==    1.469    1.374    2.884   -0.913   -0.041   -1.268   -0.954    0.410   -1.268   -0.139    0.303    9.087    0.303    3.577    1.374   -0.461   -0.954    2.651   -0.997    1.153    3.499   -0.729    2.271    4.558    3.626   -0.697    2.578   -0.877   -0.532   -0.532   -0.697   -0.532
CD1=        6        4        1        5        1        0        1        2        0        0        0        8        1        1        2        0        1        1        0        6        2        2        1        6        0        0        0        0        0        0        0        0
CD2=        4        4        5        0        2        0        0        2        0        1        1       10        1        4        4        1        0        5        0        3        5        0        3        5        5        0        4        0        0        0        0        0
CCTTCCTTAAAAGCAATGAGATGGGTTCCTCCATCAGTGGTTTCTTGGCCATTTACAAAGGAAAAGTATTGCTCTGAAGAGGTTTCTGTGTGGGAAAAAAGAAAGGAGAGATCAGGATGTTGGAAAGCAATAGGAGGATAAAGAAGGGGTGTTTGAATTTCCTCTTCGAAAAGATCTGCTAACCCAAGCTTAGAGACAAAGGTTTCTCCATTATAAAGAATTGTGAGACCTGGATGGAGATAGGTATATTGACGTATTTTCTTTTTTAAAAATTCATCATGGAATGAGAAATTTTCGAATAATTCTTTATCAGGAGAAAAGGAAATTTCTGTGCCATCAGCATCTTGAGTGTCTCCTTGT
KOK=        23
KK=   38102  LL=   39091  Z=    6.78  JJ=   38102  DL=   990
A===      111      112      113      114      121      123      124      131      132      133      134      141      143      144      211      213      214      223      224      231      233      234      243      244      313      314      323      333      334      343      413      433
B===      222      122      422      322      212      412      312      242      142      442      342      232      432      332      221      421      321      411      311      241      441      341      431      331      424      324      414      444      344      434      423      443
RRR=   37.317    0.367    0.060   24.519    0.918   -1.089   -0.227    0.005   -0.349    0.711    0.544   16.465   21.370    6.975   -0.077    1.436    2.912   13.258    4.422   -0.554    2.426    0.000    0.071   14.961    0.123   -0.067   15.355    0.197   -0.309    4.952   -0.010   -0.462
X1==    5.332    0.147    0.105    6.299    0.615    1.512    0.810   -0.495   -0.368   -0.450    0.617    4.230    6.851    4.862    0.147    1.512    0.810    5.648    2.140   -0.368    3.002    0.049    0.049    3.981    0.354   -0.076    3.002    0.139    0.777    1.707   -0.076   -1.083
X2==    6.999    2.500    0.572    3.892    1.492   -0.720   -0.281   -0.009    0.950   -1.581    0.881    3.892    3.119    1.435   -0.524    0.950    3.594    2.347    2.066    1.506    0.808    0.010    1.438    3.758    0.347    0.881    5.115    1.416   -0.398    2.902    0.136    0.427
CD1=       17        5        3       16        6        5        5        2        2        1        3       12       12       11        5        5        5       11        7        2        5        2        2        9        2        2        5        1        2        3        2        0
CD2=       17        9        4        8        7        2        2        3        5        0        3        8        6        3        3        5        8        8        6        6        4        2        4        6        3        3       11        4        1        5        2        2
CCATCTTCGGATTGAGAACCATCTCCAAGTCTTCCAATGTACATTCCTGCACGGAGGCGAATATGATCTAGAGAAGCTAAAGAAATGATGGAGGCTTCTGAGTACGCAGTTTTTTTTCGCATAAAGTTCGTAGAATTGATAAGAGTTTGATGTGAGTTCTAATTGCTAAGAAAACAAGCAGCTAATAGTTATGCTCTCTTTAGAAAAATAATGTAAGACATAGTATTTCTTTCACTTCTCATTAGAGGGGTAGATAGTGAGATTCTGGACTCTAAAGAAAATGTCTTCTTTTAACGTTTTTTCTATTTTAGGCTCTAGACTACAAAAATTTTTTCAATGAGGTAACGCGAGAGCTATCAAAAATATTGGTATAAAATTAAGAAACTAAGAGAGAATAGGCCAACCAAGAGAGGAAGCTGAAGGAGCAAAGCGGAACCGCAATGGTTAGGGAAGGGGAAGAGCACATAGACGAGGAGTTTTCGTTGGGTGTTATCGGCGTAAGTTATCGCGAGACTGCGTTGCAGCAGCGAGAACAAGTCCTCCAATTCTTACAACAAGCTCAGCTTTCTTTTTATCCAAAATTTCCCCAGGAAGAAGGGCGTAGCGTTTTGTTATCTACTTGTCATCGTGTGGAGCTATACGGCATGGCTACCGAGGCGATCTTTTCTACTTTGGAGAAAGAAATTCGGGAAATGGGAGCTATCCCCTACTTTTATCGGAATCAGGATTGTTTTTCACATTTGTTTTGTGTAGTAGGAGGTATGGATAGCTTAGTCCTTGGAGAGACTGAAATTCAAGGGCAGGTGAAGCGAGCCTATTTACAAGCTATTGAAGAGCAAAAGCTTGCATTTGCTCTTCATTTTCTCTTTCAAAAAGCACTGAAAGAGGGGAAAGTTTTCCGAACAAAAAGAAGCTCGCCTTCTACAGAAATTACCATTCCAGCTTTTGTACAGCACGAGTTGCAGAAACAAAAGATGGCAAGGAGCGCAT
KOK=        24
KK=   57962  LL=   58921  Z=    6.31  JJ=   57722  DL=   960
A===      111      112      113      114      121      123      124      131      132      133      134      141      143      144      211      213      214      223      224      231      233      234      243      244      313      314      323      333      334      343      413      433
B===      222      122      422      322      212      412      312      242      142      442      342      232      432      332      221      421      321      411      311      241      441      341      431      331      424      324      414      444      344      434      423      443
RRR=   27.672    1.598   -0.035    6.678   -0.288    0.132    2.339   -0.256    0.262   -0.004   -0.030   10.286   11.163   -3.046    0.086   -0.012    0.109   13.225   38.823    3.417   23.046    0.065    4.579    0.098    1.277    8.464    4.524    1.259    0.050    1.713   -1.170    1.613
X1==    4.348    1.316    1.978    3.674   -1.127    0.111    0.637   -0.456    0.111    0.902   -0.637    4.271    3.046    2.218    0.338   -0.491    1.227    5.416    5.256    1.914    5.306    0.793    1.521    0.728    0.902    2.310    3.083   -1.088   -0.199    0.710    0.836    2.528
X2==    6.365    1.215   -0.018    1.818    0.255    1.198    3.674    0.562    2.372   -0.005    0.048    2.408    3.664   -1.373    0.255    0.024    0.089    2.442    7.387    1.785    4.343    0.082    3.010    0.134    1.416    3.664    1.467   -1.157   -0.249    2.412   -1.399    0.638
CD1=       13        7        6        9        2        3        4        2        3        3        1       10        6        5        5        2        5       12       12        6        9        3        4        3        3        5        6        0        1        2        3        4
CD2=       18        7        3        6        5        5        9        4        7        2        2        7        7        0        5        3        3        7       15        6        8        2        6        2        4        7        4        0        1        4        0        2
CATGCCACCCAACCATCTTTCTGATGCAAAGAATTCTCCACATTCGATAGCAGCTTCTTTGATAATCTGTTTTGCTTGTTTTTTTGTTCCAACAAACAAAATAGATTTTCCCTGCTCGACAGTTTTTTGAATGCAAGAAACAGCTTTCTTCAATTGAGCCAAAGTTTTGGCTAAATCAATGATGTAAAGGCCATTCTTTTCTTCAAAAATAAAAGGCTTCATTTTTGGATTCCAGCGACTTGTCTGGTGTCCAAAATGTGCTCCGGATTCTAAAAGTTCTTTTAAAGTTAGTTCGCAAGAAAGCACCAAGCTTTGTCCCTCCTCTTAAGTGTTAACAAGGCATCCGAGCAACATCGCTCAAATTTCAGACTTGGTAGTAGTCACATATTGGGAAGCGCCCGATCAGAATCGAACTGACACCGGTAGCTTGGAAGGCTACAGCTCTACCATTGAGCTACGGGCGCGCTCAAGTAGACCGATATAGTAGTGAAAAGAGGAGTTTTTCTGCAATCTTCTTTTGCAGAATTTTTACATCTTTGTTCAGGAAGAACTTATAAGAGGGCAGTTAAAATGGAATGAATGGCGAAAAAGTTTTTGAAAGAAAAACTGGACTCGATCGAAACCGAGTCCAGAAACACAGGAGTGTTTATTGATGAAAAATAAGCTAGTTCTAATAAATTATATGCCGCTATTAGAAACGGAACTGAGCATTTACGTGAGCTGCTCTTTCATCGATCAAGCGTGTCTCAACAGTAACTGCATATTTATCAGCATCTACAATTGTTGTTCCAATTGCAAGACCGCAAGATTTTCTGGATTTCATCTTGTTGAGCTGCAAGGAAACAATTTGTAATGTATCCGTGATTTTTGTATCAACGTCTATACCAGATCCAGAGATCGTTGGGTTCCAAGTGGTCATTGTTAAGATAGAGGTCTCAAGCTTAGGCTGCGCAATGCGGA
KOK=        25
KK=   64862  LL=   65371  Z=    5.37  JJ=   64202  DL=   510
A===      111      112      113      114      121      123      124      131      132      133      134      141      143      144      211      213      214      223      224      231      233      234      243      244      313      314      323      333      334      343      413      433
B===      222      122      422      322      212      412      312      242      142      442      342      232      432      332      221      421      321      411      311      241      441      341      431      331      424      324      414      444      344      434      423      443
RRR=   40.945    4.706    0.768    0.162    0.022    1.644    0.161   -0.091    0.705    6.941   -1.140   32.039    8.715    0.333   -0.200    0.131    1.019    2.328   -0.150    1.122    9.673   -0.002    5.073    0.223   -0.135    0.073    0.152    1.112   -0.105    1.755    0.073    3.223
X1==    5.858    1.330   -1.073    0.358   -0.069    0.703   -0.533   -0.127   -1.116    3.336    1.089    8.451    3.089    1.578    0.631   -0.207    1.803    2.339    0.134    0.703    4.282    2.015    1.015   -0.305    0.336   -0.911    0.282    0.612   -0.533    1.467   -0.911    1.467
X2==    6.989    3.537   -0.716    0.452   -0.317    2.340   -0.303    0.714   -0.632    2.081   -1.047    3.791    2.821    0.211   -0.317   -0.632    0.565    0.995   -1.125    1.597    2.259   -0.001    4.999   -0.729   -0.402   -0.080    0.539    1.819    0.197    1.197   -0.080    2.197
CD1=       10        4        0        2        2        2        1        1        0        4        2       12        4        3        3        1        4        4        2        2        5        3        2        1        1        0        1        1        0        2        0        2
CD2=       14        8        1        2        2        5        1        3        1        4        0        6        4        1        2        1        2        3        0        4        4        1        6        0        1        1        2        3        1        2        1        3
TCCTTGGGTCTAGGGAAAGATCACTTCTTTCCCTAGGCTGTCTTTTTCTCTAAAAAATTTAAAAAAGCTTTTAGAAAGGCGGCGTCTAGAATTGCAGCTAAGGATTTGTTTTGTTTTTTTTAGAATAGAGGCAATAATAGGCTCTTTTCTCGGGAACTTCGCTCAAGCTAGAGTAGCATTCTGATAAAAGAGGAGGATCATGGACGCACCGGTAGATAAATTTCTGCAGCAGCAGGAATATCCTTATGGATTTGTTACTCCTGTAGAATCTGAGGGATTAGCACCAGGTATTAGTGAAGAACATATAGAACGATTGGTGCATTTACGGGGAGAGCCAAAATTTTTGTTAGATTTTCGTTTAAAAGCTTTTCGTCTGTGGCAAAAGATGGAGGAACCGAAATGGGCTCGCCTTCATTATGCTCCGATTTCCTATGATGAAATGGTGTATTTTTCGGCGCCTAAATCTAAAAAACCCTTAGGGAAATTAGAAGATGCCGATCCAGAGCTTCT
KOK=        26
KK=   66002  LL=   67021  Z=    5.58  JJ=   65822  DL=  1020
A===      111      112      113      114      121      123      124      131      132      133      134      141      143      144      211      213      214      223      224      231      233      234      243      244      313      314      323      333      334      343      413      433
B===      222      122      422      322      212      412      312      242      142      442      342      232      432      332      221      421      321      411      311      241      441      341      431      331      424      324      414      444      344      434      423      443
RRR=   13.654   13.643    0.856    2.147   -1.386    0.565    5.412    3.145    1.184    1.915    0.280   13.810   23.251    1.077    0.753   -2.171    0.460   48.311    6.356   -1.423    6.890    0.628   -1.490    3.878   -0.716   -0.862   -0.118   16.706   -0.189    0.262   -0.046   -0.078
X1==    3.783    3.822    1.992    1.358   -1.596    0.626    2.471    1.300    0.626   -1.028    0.207    6.230    4.796    0.689    0.867    2.016    0.295    8.324    4.140    1.321    1.929    0.990   -0.547    2.512    0.931   -1.322   -0.039    2.480    0.144    1.144    0.972    0.144
X2==    3.609    3.570    0.430    1.581    0.868    0.903    2.191    2.419    1.892   -1.863    1.351    2.217    4.848    1.562    0.868   -1.077    1.558    5.804    1.535   -1.077    3.571    0.635    2.722    1.544   -0.769    0.652    3.027    6.736   -1.311    0.229   -0.047   -0.541
CD1=       12       12        5        6        1        3        8        4        3        0        2       15        8        4        6        5        4       14       11        4        3        3        1        7        2        0        1        3        1        2        3        1
CD2=       13       13        5        5        7        6        6        9        8        0        4        6        9        3        7        2        5       16        5        2       10        3        6        3        2        3        9       14        0        2        2        1
TTGGAAATACCCGAGCTGTATTTTAAGGGGAGAGAATAGTGTAGGGGAATTCTATTCCATAGCCTTGACTAATGGGAAGATGCAAGCAGATACAGGAACAAAAATGTTACATATTGGCAAGGGTTCTTCTTCAACTATAGTTTCGAAGGGAATTTCCGCTGACGAATCGCATAATACTTTTAGAAGTTTAGTTTCTATTTCTCCACAAGCTGTGGGAAGTTGTAACTATACGCAATGCGATTCTATGCTTGTTGGAGAGCTTTGTGGAGCTTACACAGATCCTCAAATTCTAGTTCACAATGGAGAAAGTTGCGTAGAGCATGAAGCAGCAACTTCTAAATTACGGGAAGAACAACTTTTCTATTTGCGTAGTCGGGGATTCGATACAGAAGAGGCTGTGAGTTTAGTCGTACATGGTTTCTGTAAAGAAGTTATAGAGTTATTGCCTTTGGAATTTGCTCGAGAAGCAACAAAGTTATTAATGATTAAATTAGAAAATAGTGTGGGCTAGAAATGCTTCATCTATACGATTTACACGTGTGTTGTGAAGAAAAAAAGATTTTGGAAGGGTTGTCTTTGTCTATTCGCCCAGGAGAACTCCATATCATTATGGGGCCTAATGGAGCAGGGAAATCCACGTTAGCTAAAGTTCTGTCTGGGGATGACAGTGTAGAGGTAGCTTCAGGGAGGATGACTTTATCGGGAAGCGACTTAATTGAGATGTCTCCGGAGAAAAGGGCTCATGCAGGGATGTTCATTAGTTTTCAACATCCTCCAGAAATTCCCGGAGTCAATAATCGTCTTTTTTTAAAAGAGGCTTGTAATGCTTGTAGAAAAGCTCGTAATCAAGAGGTGTTGGAAGATTCTGCTTTCAATGAGTTGCTTGCGAGTTTAGAAGAAACTTATGGATTCCCAGGATTTCATTTTTTCCCTGATAGAAATGTCAATGAAGGGTTTTCAGGGGGAGAGAAAAAAAAGAACGAACTTTGGCAAATGTTGATCTTGGAACCCAAAATGGTT
KOK=        27
KK=   89372  LL=   90421  Z=    6.41  JJ=   89282  DL=  1050
A===      111      112      113      114      121      123      124      131      132      133      134      141      143      144      211      213      214      223      224      231      233      234      243      244      313      314      323      333      334      343      413      433
B===      222      122      422      322      212      412      312      242      142      442      342      232      432      332      221      421      321      411      311      241      441      341      431      331      424      324      414      444      344      434      423      443
RRR=   28.715   -1.371    0.261   39.719    0.079    0.298    1.186   -0.178   -0.953    0.248    2.096    2.855   11.433   13.853    2.777    0.861   29.106    7.116    2.887   -1.072    5.439   -0.805    0.069   -0.054   -1.041    3.757   38.496    2.714   -0.025   -1.043    0.007   -0.459
X1==    5.217    1.690    0.633    4.470   -0.228   -0.316    0.532    1.223    2.237    1.077   -1.428    3.404    2.830    2.893    2.650    0.322    5.139    1.983    0.858   -0.954    1.370    2.522    0.219   -0.079   -0.497    1.411    5.628    2.090   -0.115   -1.063   -0.008    0.832
X2==    5.505   -0.811    0.413    8.886   -0.346   -0.943    2.230   -0.146   -0.426    0.230   -1.469    0.839    4.040    4.788    1.048    2.672    5.664    3.588    3.365    1.123    3.970   -0.319    0.317    0.685    2.093    2.663    6.840    1.298    0.215    0.981   -0.780   -0.551
CD1=       17        8        4       12        4        2        4        5        6        3        0       10        6        7       10        3       12        5        4        1        3        5        2        2        1        4        8        3        1        0        2        2
CD2=       15        3        4       17        4        2        7        3        3        3        0        4        8        8        7        9       13       12       10        6       10        2        3        3        6        6       15        4        2        3        1        1
GGACAATAGAATCCCAAGCTCGAATTTCTCCATACAAACGATCTCGCGTAGTTCCTTCTTGAGCATTGACAATCGCTAAAGAACGTTTGCATAAGCGGTTAAAAATAGAAGACTTCCCTACATTTGGTCTTCCTAAAATAGCAATACGCATAAACAGGCTCTATTAATCCAGAATTGAATAATTAGGAAGAAATGATAAGGAGTAAAAAATTAAATCTAAAGAAATAAAATTAACTATTTAAGAGAGCCTTATCGAAAGGAGAGGTTATTTCCAAAAACCTTTATCTTTTAACAGAGATAAAATTTTTTCTTTGTCAGAGCACTCATGTTCTATGGATAAGGCTTCAGCCTCTTTGAGGAGCTCTCCTAGTAACCGACCAGGAGCAATTCCTCTTGCCATTAAGTCTGGTGCAGAAACTAGAGGAGAGCCGGTTTGAATCCTTTCTATGAATGAGGCAAGACGAGTTTTCAAGTGGTGTACTCGAGAAATAAACAACTCCTGCTCATGAGGTGTACGCTGTAGTGACAAGAAGAGCGAAAGGAGTAGGGGGGAGGTTTGTGAAGCAAAAAAATGTGCCCAAAAGATTTTATTATTCTGCTTAGCTCGAAACTGAGGCAAAGCTTCATACCAATCTTCTAGTAACCCAAGCTCTTTGTTGGAGACTTTTAAGCGAGAGAAGGCTGCTATAGCCTCTTCCTGTTTTACTTCCTGGAAGAGAGGGAGTAAAAAAGCGATCTCTGGAATGTGCGGATCCCGAATTCTTTGAGCAAAAGCAATAGTAGAACGTAAAAATCCACTAGGGGAGGCCTTTAACTCTGGGAAGATGATTGGGAGAACCTTAAGCTTAATAAGTAATTGAAGAGACTCATAAGGTGCTTTGCGAAGCATTTTTTTGAGCTCTTGCCAGATTCTTTCTGGGGAGACCGAGGTCGGTAAAGATGGAGCCTCTTTGATAATAGCGATCTCTGTTTTCGGGTCTAAAGAAAAGCCCAATGTCGCGGCAAAGCGAATAGCTCTAAGGATACGGAGCTTATCTTCTAAAAATCTTT
KOK=        28
KK=  111932  LL=  113071  Z=    5.64  JJ=  111902  DL=  1140
A===      111      112      113      114      121      123      124      131      132      133      134      141      143      144      211      213      214      223      224      231      233      234      243      244      313      314      323      333      334      343      413      433
B===      222      122      422      322      212      412      312      242      142      442      342      232      432      332      221      421      321      411      311      241      441      341      431      331      424      324      414      444      344      434      423      443
RRR=   26.981    6.613    0.098   11.298   -0.038   10.371    4.461    4.514    0.142   -0.516   -0.150    9.852   11.672    9.246   -1.888   -0.301    0.428   41.834    2.773    0.215    3.383    0.005    3.585    3.161    0.476   -0.556    7.672   15.290    0.419   -0.458    1.134    3.495
X1==    6.328    2.672    0.072    5.765    1.230    3.717    1.647    1.855   -0.227   -0.424   -0.304    2.956    2.257    3.010    1.230   -0.227   -0.423    8.067    2.798   -1.541    1.589   -0.011    1.406    0.958    0.391   -0.304    2.490    4.197   -0.269   -0.269    0.977    1.487
X2==    4.263    2.475    1.354    1.960   -0.031    2.790    2.709    2.434   -0.628    1.218    0.492    3.333    5.172    3.071   -1.535    1.325   -1.013    5.186    0.991   -0.140    2.130   -0.470    2.550    3.300    1.218    1.829    3.081    3.643   -1.555    1.700    1.161    2.351
CD1=       20       10        3       17        7        8        7        6        2        1        2       11        6       10        7        2        3       13        8        0        3        2        4        5        2        2        4        5        1        1        4        3
CD2=       11        9        6        5        4       10        7        8        3        6        3        7       10        5        1        7        1       17        5        4        9        2        7        6        6        5       11       11        0        5        4        6
AGCAACCAGGGGAGCTATCTTTTCTTTCATCATGATGTTTAATGTAGAAAGTTGTTCATCGTAGGAAAGATTCTCCCACTCTTCTTTAGAATAGGGATCCCCATCGTTTAATTGTAGGAGGGCATCTTTGAAGGGGAAAGGGCTGTCATTTACGGGAATATCGACACATTGTTCAATCGCAATATCAAGAGCATCCATCACCAAGTGGTAAAGGGGGGATAGGTCTTCACGGAAAATAGAGGGCTGGGTACGTCCGTGGACTTCCTGCTCAAGGTCATTTATAGTCATTTTGTAGGCTTCGGCAAAAGTCTTTCCAATCACTAATGAACAGGTGGCTTCAGCAAGAACAAGTAGATAGGGATGGCCGAAGAATTGAAATTTAGCTTCTTGAATGATCCCATTTGTTTTGTTGACAAGCCAGTAAAAAATCAGGGTATTCCCCATAAGTAAGTGACCCTGCTTGCCTATGATAAGTTGGGAGTGTTCATCTTCTTGCTCCTGAGATAAGAGTCCCCCGTGTTTAGGCTGAAAGAATAAGCGCAATGATTTTGCGGGGAAGCTGCTCCATAAAGAGAAAGGATAAAATGGAATGATCATAGGGATTTGGTGATGAGAGGTTGTAAATGCGAGATGCCTTCTTGTAAGGCTGAGGCTAAAGCAGAGAAGTGTGTAGCGGGAGTACGTTCTGTAAAAGACACATGCAGGGCGCTATGACAAAAGAAGGGTGAAATTCCAGAGCTTTGTAGGATTTGGGATAAAGGTTGGAATCGTTCGTACCCCAGTCCTACAAAAATGTTTTTCTGGGAAAGAAAAAAACCTAAAGATTCTGCAGGAATGCCGGGAATAGCAAAGACAGCGACATTTGGCAGGCGAGAGTCGATGTCTTCTAAAAGGAATTGCACTTGAGGAATAGCAGTTAAAGCTTGTTTAAGAGCTGATCGAGCAGAAATTGCGGAAAGGACTAAGGAAGGGAAAGAAGCCGCACGTTCTTGGCAAGCTAGAGAAAAAGCTGCAAGAGAGCTTAGACAAGTTGGGATTGGAGGGGTCTCTGGAAGCCATAAAGAAAAATATTTTGTTAAAGAGGGCTTCATAAACATAGCTCCTGAAGAGCCAATGCCTCCAAGGGATTGTGATGAGAAG
KOK=        29
KK=     963  LL=    1472  Z=    4.66  JJ=     603  DL=   510
A===      111      112      113      114      121      123      124      131      132      133      134      141      143      144      211      213      214      223      224      231      233      234      243      244      313      314      323      333      334      343      413      433
B===      222      122      422      322      212      412      312      242      142      442      342      232      432      332      221      421      321      411      311      241      441      341      431      331      424      324      414      444      344      434      423      443
RRR=    1.814    0.903   -0.505   60.058    1.234    0.046    1.378   -0.505    0.733    0.578   -0.081    0.562   -0.081    0.145    4.402   -0.868   28.472   -0.505    4.283    3.788    0.264   -0.091   -1.135    0.818   -0.288    4.134   14.566   -0.656    0.569   -0.404    0.078    0.569
X1==    0.625    2.720    0.756    6.642   -0.773    0.756    2.677    0.756   -1.096    1.335    1.087    1.091    1.087    0.673    2.720   -1.096    5.056    0.756    1.091    1.682   -0.665    0.087    1.087    0.673   -0.665    1.087    2.335   -0.374    0.487    0.487    0.087    0.487
X2==    2.905    0.332   -0.669    9.043   -1.598    0.062    0.515   -0.669   -0.669    0.433   -0.074    0.515   -0.074    0.215    1.618    0.792    5.632   -0.669    3.926    2.252   -0.396   -1.044   -1.044    1.215    0.433    3.803    6.239    1.754    1.169   -0.831    0.895    1.169
CD1=        3        6        2       10        1        2        5        2        0        2        2        3        2        2        6        0        8        2        3        3        0        1        2        2        0        2        3        0        1        1        1        1
CD2=        7        3        1       12        0        2        2        1        1        2        1        2        1        1        5        3        8        1        6        5        1        0        0        2        2        5        9        3        2        0        2        2
AAGCTTTGCTTGAATGCCGGCTAGATGAAGAGGAGGGAGCAGATATGGTAATGATAAAGCCTGCTGGGTTTTATTTAGATGTTATCATGAAAGCTCAAGAATGTACGCATCTTCCAGTAGTTGCCTATCAAGTCAGTGGAGAATATTCTATGATTATGGCCGCCAGTCTGCATGGATGGTTAAGTAAAGAAGGAGCTATCTCGGAGTCTTTGTTAGCAATTAAACGAGCTGGGGCTACGGCTATAATTAGCTATGCAACTCCATGGGTTTTAGAATGGCTAGCTAGAGACGCTCTTCCTTTTTAAGGAAAAAGTTCTTTGAAGAACCACCTAAAAAATTACAGAGGTGTCAAAACATTTTCTTTCGCGTAACGGATGAGAGCTTCTTTTACAATAGCAAACATCTCTGTTTTAGAAGGATCTATAAATGTTGGTAGAGCAAAATCTTCTGGGGAGACTTCTAAGAGTCCCAAGCGACACGCTTCTTCAAAATTTTGAGTTTCTAAAGCTT
KOK=        30
KK=    2883  LL=    3842  Z=    7.32  JJ=    2883  DL=   960
A===      111      112      113      114      121      123      124      131      132      133      134      141      143      144      211      213      214      223      224      231      233      234      243      244      313      314      323      333      334      343      413      433
B===      222      122      422      322      212      412      312      242      142      442      342      232      432      332      221      421      321      411      311      241      441      341      431      331      424      324      414      444      344      434      423      443
RRR=   58.410   -0.308    2.040   20.321   -0.443    1.949    0.707   -1.507    1.981    0.075    0.183    0.147    2.966    3.065    6.602    0.212   -1.543    0.029    8.762   -0.095    6.518    0.559    3.805    0.866   -0.026    4.794   51.781   -1.578    0.186   -0.135   -1.673   -0.235
X1==    7.119   -0.297    2.045    4.851    0.647    2.327   -0.738   -0.751    1.030   -0.079    1.239    0.081    1.239    2.059    3.478   -0.268    4.800    1.924    2.636    0.381    2.455    0.201    3.253    1.042   -0.079    5.350    6.931   -0.564    0.222    1.222    1.239    0.222
X2==    8.205    1.038    0.998    4.189   -0.684    0.837   -0.958    2.007    1.924   -0.952    0.147    1.824    2.394    1.489    1.898   -0.793   -0.322    0.015    3.324   -0.250    2.655    2.784    1.170    0.831    0.326    0.896    7.471    2.799    0.840   -0.110   -1.350   -1.060
CD1=       18        4        5       11        6        6        2        1        4        1        3        3        3        5       12        2       12        6        9        3        4        2        6        4        1        8        9        0        1        2        3        1
CD2=       27        8        6       10        4        5        1        8        7        1        2        6        5        3       10        2        2        3        7        3        6        5        3        2        3        3       13        5        2        1        0        0
GAGCTCGCCACTCTTCAGGAGAAAAGTTATCAGGATTGTTAGCAAAAACTTCCATTTGCTCGCGAGTCATACCAGTTTGTTGAAGGATTTCTTGAGAACGTTTGTCGAGCTCTTGGATTTTTTCTTGGGTTTTCTCGATGAGCATCTGGTAGTCCAGATCGTTGTCATCTGTAAGAACAGCGCCGAAGGAAGGATCGAAATCTATTTTATAAATAGAAAGAATTTGTTTTATAGAATCGATAATTTTTTGAGCGGAATTATTTTTCATAACAAAAAACCTGATGTTTTATTTAATAATAAAATTTTTCTTGTTTTTTTTGTGACGTAATATTGCTCTTTTTTATTGTTCAGCGTATATTTCCGGACTAAAAAGGGGAGCTATCATGGATTATCTAGAAAAGCTACAGTCCTTAATGGAAAATCATCCTTCGGATTTTTTTAGTTTGTGGGAAGAGTATTGCTTTAATGACGTCGTTAGTGGAGACGAGTTGATAGTCTTGCTGGAAAAAATTAAAAGCTCAAGTATAGCTCCTGCCTTTGGGAAAATAGCAGAAAGCGTAATTCCTCTTTGGGAACAACTTCCTGAAAGTGAAGAAAAAGATAAAGTGCTTTCTCTAGTCTTTGATATCCAAACAACAAACAGCAAGCGTTTATTAGAACTAGCTCTTCAACAGGTTAAGAAGTACGAGGACTCACCAAATTATAAAGAAGCTTTGCGGATAGTCGGATTAAGAGATGGGATTTTCTTTACTCATTGCTTAAGACATTTTGCTTTGCTTATGCATCTTTGTGAAGGGAACTTTGTTTTCCATCAGGGAGGATGGGGAGTAGGAGAGATTATGGGAGTTTCTTTCCTTCAGCAGAAAGTCCTTGTTGAGTTTGAGGGAGTTCTTACAGCAAAAGATATTTCTTTTGAAACAGCCTTTCGCATGCTGTCTCCTCTAAAAAAAGATCACTTTT
KOK=        31
KK=   16773  LL=   17522  Z=    6.45  JJ=   16503  DL=   750
A===      111      112      113      114      121      123      124      131      132      133      134      141      143      144      211      213      214      223      224      231      233      234      243      244      313      314      323      333      334      343      413      433
B===      222      122      422      322      212      412      312      242      142      442      342      232      432      332      221      421      321      411      311      241      441      341      431      331      424      324      414      444      344      434      423      443
RRR=   63.867   -0.144   -0.720    9.957   -1.955   18.925    0.011   -1.123   -0.247    0.489    0.467    3.811   22.709   -0.471    2.209   -0.247    0.542    3.288   -1.325   -0.247    1.370   -0.093   -1.494    7.367   -0.320    0.036    0.747   12.828    2.262   -1.033   -2.318   -0.025
X1==   10.857   -0.669   -0.368    4.016    1.610    6.708   -0.256   -0.368   -0.474    0.277   -1.046    3.328    3.780   -0.495    1.041   -0.474    0.398    1.696    2.085   -0.474    2.199   -0.184   -1.102    2.403   -0.723   -0.081    1.199    3.637    2.456   -0.544    1.849    0.456
X2==    5.882    0.216    1.955    2.479   -1.214    2.821   -0.043    3.049    0.522    1.764   -0.446    1.145    6.008    0.951    2.123    0.522    1.360    1.939   -0.636    0.522    0.623    0.507    1.356    3.065    0.443   -0.446    0.623    3.527    0.921    1.898   -1.253   -0.055
CD1=       21        2        1        8        6       10        2        1        1        1        0        7        5        1        5        1        3        4        6        1        3        1        0        5        0        1        2        4        3        0        3        1
CD2=       18        5        7        6        2        8        2        9        4        5        1        4        9        2        9        4        4        6        1        4        3        2        3        4        3        1        3        6        2        3        0        1
TTTCCAAAGAGTTAAATCCGGAAGGATTAGAGATTTTTCCCCGGCAGTTCTTTTATCAAATTTTTATTGGTGGAGAGGTTAGCGCTCCGTTCGGCTTTTCTGGCAAGCCTTCGAAAGAAGGCTTTGTAATATGTGGCTATGCAATCAAAGTTTTGTAAAAAACTAAGTTTTCTATGTTGTTGTTTTACAAGCGCGCTTCCGTTACTCCTTAGAGATTGGTAGCCCCCGCTATTCGAAGAGGTTGGGGGTGTTTGGGTTCGGGTTGTGAGTCTTGATATTTGAAGACTTTTTTGTTTATGGGAATAGGCATGTTTTAAATATGGGAAGCCTTAAATCAAAATAGGGAACAAAAATTCTCTAATATTTTCCGCTGCTTTGGTTTTGGTTTTCCCCCCAGATAAAATCAGCTTATAAATAGATGTAAGCGCTTGAAAAAGAGTAGCTAAAGAAAAAAGAGCCCCTTGAAAGGGAATAAAAATCATAAAAGGTAAATGAAGAGGGACTAATATAATCGTATAAGAAAAAGGTTTTTTTTTTTTAAAAAGCTTTTGTGCGAGAGACCAGGATCCCGCTTGTTGGCATTGGTGTATGAAAAAATCCTTAATCATCGTTGAGTCCCCAGCTAAGATCAAAACCTTACGAAAATTGTTAGGAGAAGGGTTTATTTTCGACTCTTCTTTGGGTCATATTGTAGATCTTCCAGCAAAAGGGTTTGGTATTGATATCGAAAAAGGATTTATTCCGGACTAC
KOK=        32
KK=   21183  LL=   21872  Z=    6.20  JJ=   21183  DL=   690
A===      111      112      113      114      121      123      124      131      132      133      134      141      143      144      211      213      214      223      224      231      233      234      243      244      313      314      323      333      334      343      413      433
B===      222      122      422      322      212      412      312      242      142      442      342      232      432      332      221      421      321      411      311      241      441      341      431      331      424      324      414      444      344      434      423      443
RRR=   62.275   -0.608    1.710    5.476   -0.369    0.866    0.010    2.557   -2.613   -2.311   -0.144   11.178    8.727    1.246    1.665   -0.498   -2.210    3.379    0.007   -0.498   -4.057    0.040   37.313    0.078    0.471    1.153    1.232    0.909   -0.257    4.168   -0.795    0.579
X1==    7.592    1.774    1.447    2.505   -1.944    0.738    0.500    2.163   -1.417   -1.038   -0.201    3.846    3.438    1.364    2.305    2.893   -1.517    2.906    0.508    2.893   -1.036   -0.197    7.098   -1.187    0.907    0.708   -1.036    0.425    0.342    3.342   -1.111    2.342
X2==    8.203   -0.343    1.182    2.186    0.190    1.172    0.020    1.182    1.845    2.226    0.715    2.906    2.539    0.914    0.722   -0.172    1.457    1.163    0.013   -0.172    3.918   -0.201    5.257   -0.066    0.520    1.627   -1.189    2.139   -0.753    1.247    0.715    0.247
CD1=       18        7        4        6        0        3        3        5        0        0        1        8        5        3        8        6        0        6        3        6        0        1        9        0        2        2        0        1        1        4        0        3
CD2=       19        3        4        5        4        4        2        4        5        4        2        6        4        2        5        2        4        4        2        2        6        1        7        1        2        3        0        3        0        2        2        1
CTGGCAGCCAAGAGCAGAGAACGTAAACTAAAATTAAAAAGCTGTAAATATTAACTACAGTTCTAAGTAAATAAGAAAGCATTTTACAAACTTTGTTTACTAATTAATAATATTTTTCTTGAAAAAGATGGTTTTATTTTATAAAATATGCGCTTTTCATTTTAAAAAAGATCAAAAACGCTAAATGGATTTTAAGCTGCCCATTTACTGCATGGGGATAACTCAAGATGCAGAAAACGTTACCAGGATAGCAATTTTACAGAAAACCTGTAAAGGGTGGCGTCTGTGTTGTTGCGATAAGCTTACTGAAGAAGTCGCGTTGTCTTTGCCAAAAAGGTTTCTATCTGCAAAGGTAGTTTTGTCCTTACAGGGACAGGAAACTTTAGTAAAAAGTGTCTTATCTTCTTTAAAAAGCAAAAACAATTTTTTAAAAGTAGTTTATGCGGAGCAAGAAGCTACTGCTGCTTTCCCTTTGCAGGAGTTGGTAATCGCGCACCATCTAGGAGGATGGAATTCTGATCAAGAGCGGGCTCTTACGCTATGGATGCTGCAAAGACAATCTATTGCTACACAAACCGCCCTTTTGGAAGAAAAGGGGGTGTTTGCCACTCATATTTCTTGTCGAGCTAAGGATATCTTTTCTGCCCTTCAGCACACTCTTTTAAACCGTCTTGCTTCGTATTTTTTTGT
KOK=        33
KK=   34323  LL=   35222  Z=    5.55  JJ=   34023  DL=   900
A===      111      112      113      114      121      123      124      131      132      133      134      141      143      144      211      213      214      223      224      231      233      234      243      244      313      314      323      333      334      343      413      433
B===      222      122      422      322      212      412      312      242      142      442      342      232      432      332      221      421      321      411      311      241      441      341      431      331      424      324      414      444      344      434      423      443
RRR=   36.784    0.797    2.436    0.489   -0.078    0.303    0.696    0.992   -0.430    0.183    0.009   39.907   32.828    2.130    2.339    0.578    1.270   -0.171    0.008    0.478   -1.495    3.745   11.530   -0.053    1.921   -1.059    0.251    0.303    7.036    0.154    0.187   -1.544
X1==    5.459    2.487    1.994    0.377   -0.243    0.109    0.646    0.373   -0.631    0.172    1.497    8.166    7.665    1.380    1.941    0.849    3.017   -0.155    0.270    3.068   -0.997    3.566    2.762    0.993    1.172    1.497    1.003    0.554    2.300    0.300   -0.265    1.300
X2==    6.738    0.320    1.222    1.295    0.320    2.783    1.077    2.662    0.681    1.068    0.006    4.887    4.283    1.543    1.205    0.681    0.421    1.106    0.029    0.156    1.500    1.050    4.174   -0.053    1.639   -0.707    0.250    0.546    3.059    0.511   -0.707   -1.187
CD1=       12        8        4        3        3        2        4        2        1        1        3       15       10        4        7        3        8        2        4        6        0        6        5        4        2        3        2        1        3        1        1        2
CD2=       23        6        7        5        6        9        4       10        5        5        2       11        8        3        8        5        3        5        2        4        5        3        7        1        6        1        3        3        5        2        1        0
ACAAACAACAATTGCATGCCTATAGCTTGGTTTTTACTCATCCGGAGAGTGCGGAGCGAGTGGAGCTAGTGACAAAGCTGCCCGACGACATGACTTCCTTAATAGAAAAGGAATTTAGAGAAGGTGTCTCTATAGTAGGTGGTTCGTGTGATTGGTTTAAAATCATTAGGTAGTTTTGTTTTTTAAGTAAGAAGTATAAAATTAGATTAGAATTACTATTTTATTTTTCTTTTTCACCTTCAGAAAAAAGCTTGTGTAGGATTTGCTTCGCATGAAAGAGTTTTTAGCGTACATTGTAAAAAATCTTGTTGATAGGCCGGAGGAAGTGCATCTAAAAGAGGTGCAGGGAACGAACACGATTATCTACGAATTGACTGTTGCTAAGGGAGATATCGGTAAAATCATCGGGAAGGAAGGACGAACGATCAAAGCAATTCGTACCTTGCTTGTCTCCGTAGCAAGCCGAGATAATGTGAAGGTCAGTCTAGAAATTATGGAAGAGCGATAAGAGCTCTTGATAGCTTTTTTGTTGCAAAAAGAGATCGATAGGCACTGTTGGCCCGGGAGGTGTGAACTCTAGGGCCCTCGAGGGTTTATTAGACCAGAGATTCTTCTTGGTCGATGGTGGATGCTTCTTTTGCTTTTTTATGGATGGATTTTCCTAAAAGCGCGTCTTCGAATTTTTCAATTTTTGTCTTTCGATGTCCGAGATGCTTGTAAGCATCGAGCAGTTTTTTGATGTACAGAATCGTATATTTTTTCAATTGTCCAAGATCTTTTTGCACGTTACAGCGCTTTTTCTCTAAGGATAGAAGCTCTTTTTCATAAGCATTTTCATCAAAACATAGGATTTTTTTGATTGTTAAAGAAGCAAGTTGTGTAGTTGCTTGTTTATCAGGT
KOK=        34
KK=   40983  LL=   41702  Z=    7.21  JJ=   40923  DL=   720
A===      111      112      113      114      121      123      124      131      132      133      134      141      143      144      211      213      214      223      224      231      233      234      243      244      313      314      323      333      334      343      413      433
B===      222      122      422      322      212      412      312      242      142      442      342      232      432      332      221      421      321      411      311      241      441      341      431      331      424      324      414      444      344      434      423      443
RRR=   13.341    3.622   -2.456  130.275    1.737    2.399    0.621    0.496    0.280    1.360   -0.090    0.188   -2.083    0.759    1.185   -1.342    2.936   -0.830    5.451   -0.531   -0.529   -0.583   -0.132    0.142   -1.126   63.550   42.878    1.156    4.556    0.350    0.349    0.424
X1==    2.510    1.421    3.238   11.546   -1.566    4.219    0.255   -0.654   -0.933   -1.615   -0.439    0.662    2.620    3.048   -1.068   -0.933    0.881    0.530    2.940   -0.933    1.297   -0.432    0.380   -0.491   -0.357    6.904    7.979   -1.237    1.106    0.313   -0.439   -0.480
X2==    5.316    2.550   -0.759   11.284   -1.110    0.569    2.440   -0.759   -0.301   -0.842    0.205    0.284   -0.795    0.249   -1.110    1.438    3.333   -1.568    1.854    0.569   -0.407    1.350   -0.349   -0.290    3.158    9.205    5.374   -0.934    4.118    1.118   -0.795   -0.882
CD1=       14        7       11       29        1        9        3        3        1        0        2        6        7        8        2        1        4        2        5        1        3        1        2        1        2       14       11        0        3        2        2        1
CD2=        6        4        0       12        0        2        4        0        1        0        1        1        0        1        0        3        5        0        5        2        1        3        1        1        4       10        8        0        5        2        0        0
AACAGCAAGCGCAAGGATCTTCTCAAGTTGAATCAAAAACGAACACAGGACCTCGAGGCCATTCTTCAGGAGCTTCGTCTGCAGACGGAGTTTCAGCTTCTGCAGCAGAAAAAGAACAAAAGTTAGCGGAATCCTTTTTAGCTTCTGTTGAGAAGGGGACAGGAGCTGTACAAGAAGACTCTAATAGAGAAGTCTCTTTGCAGGAAAATCAACAAGCTGCTCCCGCAAAAGAGAAAATGAATCTCGAGCTTCCTTCAGTAAATCAAGAACAACCAAAACAAGCTACTCCATCAGGCAGTGGTGAACTAACTCAATCTCAAAACGTGAGTATGGAAGAAAACAGACCATCACCCGATCAAAATCAGCAGCCTCAGCTTTCTTCTGATTCGGAACCAGATGCTAAAGGTGCTGAGAATCAAGAGCAACTTTCACAATCTTCTTCTCCATCTCAGGAAAATCCGAAACAATCAGAAGATTCCAGTAGCGCTACAAAAGAAAGTGTTGCAACTCCGGAAGAGAAACTCCCAGAGGCGGAAGGAGACAATTCTGCATCGAGCGAGGAAGAAAAGATTGAAGAAGAATCTTCCGAAGGAGAATCTAATGAGGAGCAAACGGTAGAAGCTCCTGCAGAAGAAGAGAAAAAAGAAGAAAAAGGAGAGGTTCTAGCGCCTTTCAATGTGCAGGATCTTTTCCGATTTGATCAAGGTATTTTCCCTGCAG
KOK=        35
KK=   49743  LL=   50222  Z=    4.81  JJ=   49263  DL=   480
A===      111      112      113      114      121      123      124      131      132      133      134      141      143      144      211      213      214      223      224      231      233      234      243      244      313      314      323      333      334      343      413      433
B===      222      122      422      322      212      412      312      242      142      442      342      232      432      332      221      421      321      411      311      241      441      341      431      331      424      324      414      444      344      434      423      443
RRR=   14.078    0.143    1.436    5.102   -0.501   15.084   -0.739   14.645    0.112   -0.113   -0.008    0.618   -1.630    1.006    0.304    1.431    1.436   14.554   25.048    1.436    0.492   -0.111   -3.354    0.146    1.252    2.922    0.807    2.366   -1.248   -0.576    0.881    0.406
X1==    4.358   -0.656   -1.073    1.258    2.295    2.816    2.182    3.662    0.883    0.348    0.146    0.428   -0.854    0.841   -1.393    0.883   -1.205    3.906    3.143   -1.051    0.375    1.181    3.181    0.903    2.348    3.146    0.375    0.625    1.509   -0.491   -0.854   -0.491
X2==    3.230   -0.218   -1.338    4.056   -0.218    5.355   -0.339    3.999    0.127   -0.325   -0.052    1.445    1.909    1.196   -0.218    1.621   -1.191    3.726    7.970   -1.367    1.314   -0.094   -1.054    0.162    0.533    0.929    2.154    3.786   -0.827    1.173   -1.032   -0.827
CD1=        8        1        0        3        5        4        4        5        2        1        1        2        0        2        0        2        0        5        5        0        1        2        4        2        3        4        1        1        2        0        0        0
CD2=        7        2        0        6        2        9        1        7        2        1        1        3        3        2        2        4        0        7       11        0        3        1        0        1        2        2        4        5        0        2        0        0
GATATAGTAGAATTGTGGTTCTGTTATGCTCAGGGGCACTGTAGTTTTGCTCTTAGTATGATCAAACAGTTTCTTAATCAGCGAACAGAGAAAGCGCAAGATATCCCAACAGTAATAAAAACATTGGATACTCTTTGTAAAACAATGCATATTCCGCTTTGTGAAAAAGGGATTTCCTGCTGCTGTTTTATATTTTTCCAACAAGAACTCATGTGCTTTTCTTGTGGGAAAACTGATTTCTCGTTAAAAAAGCAAACGAGGGGAGTGCAACGTTTTCAAGCGGAATCGCAAGGAATAGGGGAAGAGGGACCCCTGGAGATCCACAAACAATCTTTTTTGTGGGAACCTGGTGATGAGCTTATCGTACACACCCCGAGGGCTAGAGATTTGGTATATTTATACTGTCCTTCTTTCCTGAAGTTGCAAGATAGAGGGCAAATGGATATATTCTGCCAAACAGATTACCTTCAGAAGGAAGTG
KOK=        36
KK=   67563  LL=   68282  Z=    4.80  JJ=   67083  DL=   720
A===      111      112      113      114      121      123      124      131      132      133      134      141      143      144      211      213      214      223      224      231      233      234      243      244      313      314      323      333      334      343      413      433
B===      222      122      422      322      212      412      312      242      142      442      342      232      432      332      221      421      321      411      311      241      441      341      431      331      424      324      414      444      344      434      423      443
RRR=   14.031   -0.119    0.098   65.772    0.777    2.036   -1.147    0.380   -0.570   -0.016   -0.317   -0.763   -0.364   -4.354   -1.004    0.163    6.228   -0.070    4.536   -0.408    7.495    0.122    1.196    4.988    8.205    4.521   41.119    0.282    1.020   -0.127    1.478    0.926
X1==    4.577   -0.149    0.087    5.854    0.971    3.560    2.551    0.821    0.711   -0.143    1.108    1.486    0.314    4.565   -0.709   -1.425    3.157    2.674    3.546   -0.713    4.330   -0.545    1.766    2.372    2.663    1.108    5.237   -0.706   -0.983    2.017   -1.274    1.017
X2==    3.065    0.800    1.129   11.236    0.800    0.572   -0.450    0.463   -0.801    0.113   -0.286   -0.514   -1.160   -0.954    1.416   -0.115    1.973   -0.026    1.279    0.572    1.731   -0.223    0.677    2.103    3.081    4.081    7.851   -0.399   -1.037   -0.063   -1.160    0.911
CD1=       11        3        2       12        5        7        7        3        3        1        3        5        2        9        2        0        8        6        9        1        6        1        4        6        4        3        7        0        0        3        0        2
CD2=        8        4        4       16        4        3        1        3        1        2        1        1        0        0        5        2        4        2        3        3        4        1        2        3        6        6       12        1        0        1        0        2
CTTTATGTGAGGCACGAGCTTTTTTTCAGAAGAAACAAGATAAAGATCCATTAGAAAAAGCACACTCTTTGCTTCGCGGAGAAGAGGGGACAGTCATTTACATCCCTGAGGGGCAAAAGTTTGAAGCTCCTCTTGTCGTGCATCACCACTACGTAGGTAGTGAAGAAAACGATTATAAAAAAATGAGTGCGCCTTACTTTGTTTTTATTTTAGGGAAAGGAGCGTCTATATCCATAGAAATGGAAACCATGACAATTCCGCAGAATTTCCATCTCTTTGGGCAAACGCTTGGTTTCCTTGGGGAGGAGGCAGAGCTTATTTTGACTGTAAAATCTTTCCCTAAAGGGACTGAGAGAGTGGTTTGGTCTCATCATGTAGAGGTGGAACGCAAAGGAGCTTGTGCTGTTGTCCAAGAAATGCGTTCTATGGGGAAGGGATGGTTTCGAAATGCTTTTTCTCTTAGAGGAGAATCTGCACATGGAGAATCTTTAGTTAAGGTTTTGGGTGGAGATTGTTTGGGAGTGCATAACACGATGTATCATGATGCACGAGCAACTTCTTCTCGCCAAAACATTCGTTCCATATTAGATGAGGGATATTTTGCTTTTGAAGGAGGAATCCATATTAGCCCTCAAGGCACTTTGTCTAATGCTTATCAGAAGCACGATACTTTGTTATTAAGTAATCGTGCTTCTGCAGCAACTTTTCCTCGATTAGAAA
KOK=        37
KK=   70143  LL=   70532  Z=    4.70  JJ=   69483  DL=   390
A===      111      112      113      114      121      123      124      131      132      133      134      141      143      144      211      213      214      223      224      231      233      234      243      244      313      314      323      333      334      343      413      433
B===      222      122      422      322      212      412      312      242      142      442      342      232      432      332      221      421      321      411      311      241      441      341      431      331      424      324      414      444      344      434      423      443
RRR=   14.024    0.059    1.419   67.341    1.043   -0.539   -0.929   -0.798    0.102   -1.185    0.070   -2.829   -0.110    2.632   -1.650   -0.168   13.694   -3.180    3.197    2.232   -0.053    0.074   -0.120    1.973   -0.624    0.461    0.043    0.188   -0.638   -0.268    0.070    0.906
X1==    3.954   -0.119    0.846    8.228   -0.808    2.795    1.120   -1.064   -0.092   -0.562    0.181    3.469    0.181    1.664   -1.496    0.870    4.319    2.836    2.763    0.870   -0.552    0.194    0.194    0.766   -0.562    1.181    0.448   -0.283   -0.413    0.587    0.181    0.587
X2==    3.546   -0.493    1.677    8.185   -1.291   -0.193   -0.829    0.751   -1.112    2.110    0.390   -0.815   -0.610    1.582    1.103   -0.193    3.171   -1.122    1.157    2.565    0.095    0.380   -0.620    2.575    1.110    0.390    0.095   -0.666    1.544   -0.456    0.390    1.544
CD1=        8        2        2       12        1        4        3        0        1        0        1        6        1        3        0        2        7        4        5        2        0        1        1        2        0        2        1        0        0        1        1        1
CD2=        6        1        3        9        0        1        0        2        0        3        1        0        0        2        3        1        4        0        2        4        1        1        0        3        2        1        1        0        2        0        1        2
ATCCTTTGGAAATGGCAGAAGCTTTTAGGCGATTGATCGTTGTTTTTGGCCTTACTCAAGATAAGGTAGCCAAAAAAGTTGGGAAGAAGCGTTCAACGGTTGCTAACTATCTACGGTTGTTTTCGCTTTCTAATGAGATTCAAGAGAAGATCAATTCGGGAGAATTGACTTTAGGGCATGCCAAAGTGATTTTGTCGTTAGAAGATGAAAGTCTTCGACAGATTCTCAGTGAAAAAATTATTTCTTCTAAATTAGCTGTTCGTGAGGCAGAAATAGAAGCCAAACGTTTGCTGAAAGGTAAAGAAGACGCTTCTAAAAAGGAAGCTTCCTTACAAAAGACTTCTTGTTTAGTTTCCTATCAAGAACGGTTAGCAACGACTTTTGGGTATC
KOK=        38
KK=   72093  LL=   73082  Z=    5.28  JJ=   71883  DL=   990
A===      111      112      113      114      121      123      124      131      132      133      134      141      143      144      211      213      214      223      224      231      233      234      243      244      313      314      323      333      334      343      413      433
B===      222      122      422      322      212      412      312      242      142      442      342      232      432      332      221      421      321      411      311      241      441      341      431      331      424      324      414      444      344      434      423      443
RRR=   20.226    2.752    0.607    7.357    1.822    6.913   -0.753    0.058    2.009   -1.369    1.683   31.617    2.070   -0.189   -0.109    0.201    2.293   25.248    4.466    3.902   14.617   -0.187    9.748    2.058    0.305    1.683    3.540    2.197   -0.017    0.940    0.833    3.193
X1==    4.802    1.172    0.529    2.985    0.649    2.577   -1.134    0.529    1.219   -1.146    3.279    6.523    1.746   -0.187    0.127   -0.138    1.824    6.002    1.842    1.219    4.160    0.223    2.530    1.163   -0.265    3.279    1.509    1.237   -0.010    0.988   -0.554    0.988
X2==    4.212    2.348    1.148    2.465    2.807    2.682    0.664    0.110    1.648    1.194    0.513    4.847    1.186    1.012   -0.863   -1.456    1.257    4.207    2.425    3.200    3.514   -0.840    3.853    1.770   -1.149    0.513    2.346    1.776    1.711    0.951   -1.505    3.230
CD1=       13        6        3        8        5        6        1        3        4        0        6       14        4        2        4        2        6       11        6        4        6        2        5        4        1        6        3        2        1        2        1        2
CD2=       14       10        6        7       11        9        4        4        7        5        3       11        4        3        3        1        5       12        7       10        9        1        8        4        1        3        7        5        4        3        0        6
TTGTTAAATCTAAATGGGTGCGGATGACTTCGTGAAACTGTTGCTCAATTGTGAATACAGGGTCAAAAGATGCAAGTGGATTTTGAAAAATCATAGCCATCTTTGATCCAAATAACGTCTTTGATAAGAGATTTTTACGATCAAGTAAGTTTTCTTTATGGAGAAAAGCTTCTCCGGAAATAGAAAAATACTCTTCTGGAAGAAGCTGCATAAGGGATTGCGCCGTAATAGACTTTCCTGAACCAGATTCTCCAATGATTGCTAACGTTTGCCCAGGGAAAACATTGAAAGAAAGATCCTCTACAACAGGAAACGACACGGTATTTCTATTAAGAGACACAGAAAGATTCTTGACTTGGAGAAGAGGTTGAGCACTCATGGCTATGGATCTCCTGCTGTTTTCTAGAAAGGTCCCTGTAGAGTGAAAGATCGCAGAAAGCCAAAAAGTTTCGGCCCCCTAGAGCATTCTAGATTGCAATTATATATACGGAGGGAATATATTACGAGGGGCATTTTCTCGAGGATAATGAAAAAGGCTCTTATGCAGGTTCTAGCAAGTTTATTTGGTCGATCTCCTTTTTCTCCATTACAAGCGCATGTAGAGCTAGTTTCTGCGAGTATTGAGGTCCTTTTCCCTCTCTTTAGCGCTATTAAAGAGGGTGATTATCAAAGAGTTGAGGCTCTGGCCCAACTAGTTTCTTCAAAAGAACGCCAAGCAGATGGCGTAAAAAATGACATAAGAAGTCATCTAGCTTCAGGAGTATTTATTCCTGTATCGCGATTGGCGATGTTGGAGATTATTTCAACGCAAGATTCCGTGGCGGATTGTGCAGAAGATATCGCAATTTTGTTGACAGTGAAAGAGCTGCGGTTTTATCCAGAATTTGAAGAGATATTCTTCCAGTTTCTGCAAAAAACGGTGCAATCTTTCGAGGTTGTTGCGAAGGCCATACGAGAAATGGATCTTCTTTTGGAATCTTCTTTCGGGGG
KOK=        39
KK=   81423  LL=   82322  Z=    5.21  JJ=   81183  DL=   900
A===      111      112      113      114      121      123      124      131      132      133      134      141      143      144      211      213      214      223      224      231      233      234      243      244      313      314      323      333      334      343      413      433
B===      222      122      422      322      212      412      312      242      142      442      342      232      432      332      221      421      321      411      311      241      441      341      431      331      424      324      414      444      344      434      423      443
RRR=   58.042    0.041    8.214   13.665    2.664   -0.606   -0.268    2.712    0.801    0.111   -0.568    9.594   -0.573   13.995   -0.587    0.079    2.611    0.407    7.277    1.931   -1.199    4.339    2.799    0.282    0.111    7.862   -0.015    1.235    0.184    2.891   -0.259    1.086
X1==    7.047    0.659    4.370    4.483    1.850   -0.546   -0.316    1.957   -0.546    0.075   -1.169    3.147    3.158    5.047   -1.127    0.996    0.964    0.101    2.012   -1.317    1.991    1.266    2.095    0.585    0.075    3.158   -0.009    0.454    1.202    3.202    1.427    1.202
X2==    8.236    0.062    1.879    3.049    1.440    1.110    0.847    1.385   -1.467    1.487    0.486    3.049   -0.181    2.773    0.521    0.079    2.709    4.018    3.617   -1.467   -0.602    3.426    1.336    0.482    1.487    2.489    1.711    2.723    0.153    0.903   -0.181    0.903
CD1=       14        4        7        9        6        1        2        4        1        1        0        7        5        9        1        3        4        2        6        0        3        3        4        3        1        5        1        1        2        4        3        2
CD2=       24        5        8        8        8        6        4        7        1        6        3        8        2        5        6        4        7       11        8        1        2        7        4        2        6        6        6        7        2        3        2        3
ACACTAAAGCTTGATCAATACAAACTTCATTATGAACTACAGTGCCAAGGTGGGCTGTATGCGAGGCATAGCCTGCAATATTGCCAGAAAAAATACGATTAGAAATAGAAATAGCGTCAGGGCCAGAGACGCGCACAATGGCGACACTCCCTTCTCCCGGAGGAGTTGCAATGGCAGCGATTGTATCATTTTGAAGCATAAGTAGGCGCCTTTAGGCTAAACAAAGTGCTGAAAAGGAGACTATTATACTTTTGGAGGAACTTTCTAAGCAAGAAAGGTAGATTAGGGAGAGTACGAGGTCTAGTTTGCTCCTTTGTTATTATAAATTTTTGAAATAGAATATTTGGTAAATCGAGCGATGTTAGGCTGAAGGGATTTTTGAGAAAGGGGAACTTCTTTATAGTTCCTTGTGTTTCGCATGTAGCAGACCTTCGCGAGAAGAGCAAAGTATCCCCGCTAGGGTAGGAGAGAAACATGGAATCGCAAGAATTTTTATATGTGAATCGCGAAACAGGTGCTGTGGAAAAAGAGCCAGTCTGTTGTTCTTTTGCGATTAAGTTTTTTCTTGAAACCCGATTAGGGAGGGGGGTGTATTCTTTTTTATGTAAGAATAGCTTGTTTTCTCGAATCGTGGGCAGGTTTCAACGACTGCGAATGACAAGGCGCTTTATTAGGCCTTTTGTTGAAAAATATCGTATTTGCGAAGACGAGGCATTACGTCCCCTTTGTGATTTCACATCTTTTAACGATTTTTTTATACGGAAACTTAAGCCAGAAGCTCGGCCTATTTGTGGAGGGAGTGAAATATGTGTCACTCCTGCGGACGGTGCCTATCTGGTGTTTCCTTCTATAAAGGATGTTTCTTTGTTTTCTGTTAAAAACCAACTTTTTTCTTTGAAC
KOK=        40
KK=   90993  LL=   91352  Z=    4.53  JJ=   90843  DL=   360
A===      111      112      113      114      121      123      124      131      132      133      134      141      143      144      211      213      214      223      224      231      233      234      243      244      313      314      323      333      334      343      413      433
B===      222      122      422      322      212      412      312      242      142      442      342      232      432      332      221      421      321      411      311      241      441      341      431      331      424      324      414      444      344      434      423      443
RRR=    4.394    7.105    3.202    0.933   -2.213   -0.999   -0.123   -2.449    0.043    0.494   -1.203   77.838    7.303    1.508   -0.226   -1.899    1.016    0.059    0.004   -3.084   -0.116    7.565    5.277   -0.696   -0.185    0.063    0.494   -0.313   -0.691   -1.597   -0.671   -0.238
X1==    1.790    3.205    2.127   -0.749    3.205    0.949    0.108    2.127   -0.041   -0.679    1.418    8.251    1.418    0.501   -0.296   -1.030   -0.892    0.689   -0.062    2.928    0.190    3.306    2.306   -0.595   -0.679    0.418   -0.810   -0.528   -0.453   -0.453   -0.582   -0.453
X2==    2.455    2.217    1.506   -1.246   -0.691   -1.053   -1.139   -1.152   -1.053   -0.727   -0.848    9.433    5.152    3.010    0.763    1.844   -1.139    0.085   -0.066   -1.053   -0.610    2.288    2.288    1.170    0.273    0.152   -0.610    0.593    1.526    3.526    1.152    0.526
CD1=        3        5        3        0        5        2        1        3        1        0        2        9        2        1        1        0        0        2        1        4        1        4        3        0        0        1        0        0        0        0        0        0
CD2=        6        5        3        0        1        0        0        0        0        0        0       13        6        4        3        3        0        1        1        0        0        3        3        2        1        1        0        1        2        4        2        1
AACATAAGATCTCGAAGAAGATTCTCTAGAATCATTCCTAAAGCACGGGCTCCTGTCTTTGCTTGCTTCGCTTTTTGCGCTATAGCATAAAGAGCTTCTTTTTCGAAAATTAACTTTACGTTTTCTTCTGCGAATAACTCTGTATATTGCTTAACAATAGCGTTAGCTGGCTCAGTAAGAATTTCAACGAGCTCATCTAGGGTAAGCTCCTCGCAATTGACAATACAGTTAAATCGGCCAATAAATTCTGGGATCATTCCAAATGCGATTAAATCTTCTGTTTCTACTTTTGCGAGAAGACGATCGCGATCAGTGACAGCAAGATCTGTTTCTTCGGAAAATCCTATGGTCGTTCTGCCT
KOK=        41
KK=  106533  LL=  106862  Z=    5.13  JJ=  106203  DL=   330
A===      111      112      113      114      121      123      124      131      132      133      134      141      143      144      211      213      214      223      224      231      233      234      243      244      313      314      323      333      334      343      413      433
B===      222      122      422      322      212      412      312      242      142      442      342      232      432      332      221      421      321      411      311      241      441      341      431      331      424      324      414      444      344      434      423      443
RRR=   -2.075   -0.204   -0.765   28.704    0.066    2.229    2.238   -0.009    0.845   -1.935    0.573   -0.968   -1.523   -0.163   -1.040   -0.203   16.538    1.045    4.265   18.378    0.025    0.051    0.051    7.268    0.573    0.957    2.864   -1.999   -0.154   -0.333   -0.824   -0.685
X1==    1.862    0.923   -0.824    7.081   -0.059    1.194    1.101    0.176   -0.806   -0.627   -0.699   -0.919   -0.699    0.221    0.923    0.194    4.101    1.211    2.121    3.194    0.386    0.316    0.316    2.238   -0.627    0.301    1.386    2.523   -0.532    0.468   -0.699   -0.532
X2==   -1.115   -0.221    0.928    4.053   -1.127    1.867    2.032   -0.054   -1.048    3.086   -0.820    1.053    2.180   -0.736   -1.127   -1.048    4.032    0.863    2.011    5.755    0.065    0.161    0.161    3.247   -0.914    3.180    2.065   -0.792    0.289   -0.711    1.180    1.289
CD1=        3        2        0        8        1        2        2        1        0        0        0        0        0        1        2        1        5        2        3        4        1        1        1        3        0        1        2        3        0        1        0        0
CD2=        0        1        2        5        0        3        3        1        0        4        0        2        3        0        0        0        5        2        3        7        1        1        1        4        0        4        3        0        1        0        2        2
CTTTTGATGTAATGACTAAAGGAATCTGCAAATCTGTGATAGATTTGAGCTGATTGAGAACTGGTCTCATTCCTGCAGAAGTGACTCCTTCAACGATCATGGTCGCCCCATCTAAAGCTTCTTCCATACTGGATGTGAAAGAAAGGTTTGAAGGGATAGTAACATGAGGAGCTGCGGGGTGCTGGCGTTGAGTAGATAGCTGTTCAATCAAAGAAGGATTCCTTGCCCATCCCACTACGCGATGTCCATTGTTAGCCAAAAGGTTGGCTAAAGAAAATCCCCACATGCCCATTCCAAGGTAGGCTATAGTCTCTTTCATGAGGCCTCAAT
KOK=        42
KK=  113373  LL=  114002  Z=    5.95  JJ=  113283  DL=   630
A===      111      112      113      114      121      123      124      131      132      133      134      141      143      144      211      213      214      223      224      231      233      234      243      244      313      314      323      333      334      343      413      433
B===      222      122      422      322      212      412      312      242      142      442      342      232      432      332      221      421      321      411      311      241      441      341      431      331      424      324      414      444      344      434      423      443
RRR=   13.102    0.426    0.644   24.134   -0.136    0.245   -1.635    0.375   -0.463   -0.175    0.924    3.592    2.081    3.034    0.332    0.245    0.399   21.172   14.134    0.830    4.696    0.263   -1.523    5.422    1.339   13.227    9.634    1.993   -0.019    4.231    0.076    0.887
X1==    3.307    2.941    1.134    4.851   -0.938    0.162   -0.674   -0.467   -0.593   -0.144    0.681    2.538    0.681    4.911    2.294    0.162   -0.674    6.398    3.997   -0.593    3.265   -1.193    1.357    2.034   -1.080    3.386    2.383    2.160   -0.907    2.093   -0.221   -0.907
X2==    3.962    0.145    0.568    4.975    0.145    1.508    2.427   -0.803    0.781    1.216    1.357    1.415    3.057    0.618    0.145    1.508   -0.593    3.309    3.536   -1.401    1.438   -0.221   -1.122    2.665   -1.240    3.907    4.043    0.923    0.021    2.021   -0.343   -0.979
CD1=        7        7        3        8        1        2        1        1        1        1        2        5        2        7        6        2        1       11        8        1        5        0        3        4        0        5        4        3        0        3        1        0
CD2=       10        3        3        9        3        4        5        1        3        3        3        4        5        2        3        4        1        6        6        0        3        1        0        4        0        6        6        2        1        3        1        0
GAATCAGGAGGTGATTCCTTCCTTGGAAGGCATGTTGGTTTTCAAGAAGGGCAGCCACAATTATGGCTGCTATATGGGGGTAATAGGGAACAAAATGAAAGGTAAAGTCTTTTTCTTGACATCCAGTTAGCTTGCGAGCAGAAACTTCTGCTTCTGCCTGTAAAGCAAGAGCAGAAGTATTAACTTCGCAGGAGAACACATTTGCATAACGCTGAAAAGCTTCCTTAACCATCTCAGAAGGCGGGATGGTTTGTTGATTATTTAACCAAACGAAAGTGCGCTCTTCGTGAATTTTTGTTCCGTCCATTCGTATACAATAGGTTTCCCTGTTGGCAACTCTAAAGAGAGTACTTCTTCTTCAGTTAATTTTTCTAGGTCCATGATCAAAGAGCGTAAAGAGTTCCCATGAGCAGAAATAAAAATATTTTTTCCCTGTTGGATAAGAGGAAAAATGCGCTTTTGAAAGTAAGGGAGAGTTCTTTGCGCCGTATCAAAGAGACTTTCTCCTTGTGGCGGAGCAATTTTGTAGCTTCTACGCCAGAGTCTAACCTGCTCTTCTCCAAATTGCTCTGCAACTTCTTGTTTATTTTTCCCCTGAAGTTCTCCATACATACGCTCATTAAGCGCGCT
KOK=        43
KK=  115143  LL=  116042  Z=    6.98  JJ=  114843  DL=   900
A===      111      112      113      114      121      123      124      131      132      133      134      141      143      144      211      213      214      223      224      231      233      234      243      244      313      314      323      333      334      343      413      433
B===      222      122      422      322      212      412      312      242      142      442      342      232      432      332      221      421      321      411      311      241      441      341      431      331      424      324      414      444      344      434      423      443
RRR=   41.118    0.008   12.380   20.519   -0.018    1.955   -0.128   -0.661   -0.033    0.347    0.615    5.796   11.357   22.394   -0.859   -0.308    7.248   12.134   -0.736   -4.251    7.961    4.767    7.362   -0.127    0.033    0.577    9.858   -1.082    0.076   -0.120    0.267   -0.632
X1==    6.305   -0.011    4.361    4.376   -0.011    1.815    0.984    0.757    0.480   -1.055   -0.460    3.770    3.547    5.223   -0.516    0.480    3.790    4.532    1.146   -1.521    2.392    2.344    6.052    2.107   -0.101    0.342    5.042   -0.627    0.108    0.108   -0.460   -0.892
X2==    6.521   -0.725    2.839    4.689    1.664    1.077   -0.130   -0.873   -0.068   -0.329   -1.338    1.537    3.202    4.288    1.664   -0.640    1.913    2.678   -0.642    2.794    3.329    2.034    1.216   -0.060   -0.329    1.689    1.955    1.727    0.709   -1.109   -0.581    0.709
CD1=       15        4        8       10        4        5        5        3        3        0        1        9        6       10        3        3       10       10        6        0        4        5       10        6        1        2        7        0        1        1        1        0
CD2=       20        3        9       10        8        5        2        2        3        2        0        5        6        6        8        2        5        7        1        8        7        4        3        1        2        4        5        4        2        0        1        2
AAATGAAGGAAAGAAACACGAAATTCGTCTTTTTGCAGAGGCTGCAGGGTTGCAGTTGCTAGAACTGAAAAGGATTCGTATAGGAAGCTTAGTGTTGGGTGGGCTTCCTTATGGAAAATATCGAGAACTGACCGATGCGGAGTTAGATAGCTGTTTATCAGGGAAATCAACAGCTTTAGTTGCCTAAACTAGAGAGCATTACTCTTTATAGTAAAAAAAGAAGGAGGTCTTTCTCCTTCTTTTTTTTGTTTAGAGGTAAACTCGCGATTTAGGGAATTTTAGGAGCTGTTATGCTATTTTGGGGAGTTTGCAGTTTATTTTTAGGGGGGCTATTCGGGGGATATTGTCGTTTGCGTTACACCGCAAAAGTACTCTTATTATCTTGGAAACAGCTTCTTGATCTTTCCTTGAGAAAAAGGAGAGTGCTTCACGAAATGGTGAAGATATATTCTCTTCCATTTCCTAAGCTAGAAGAAGAAATAGCTTTTTTAATACAAGGCTCTAAATACTCTCTGAAAGAGTTTCTTAATGCTTATTATGAGGATAGTTTTACTTTTTATGAGATGGAGCGATTTTTTACTCTCCGCTTGAAGCGGACTTTAGAATCCTTGAAAACTCTTCCTCACACGGAGGCCATTTCTAGTTTAATGGAAGAACTGCTAGCCTGTGAAAATGCCTTTTCTTTTGAGGTTCGTGCCTTTGAAAAGGCTGCAGAAACTTATGTATCACTCCATAATCATCTAGTTGTTGGCTTGGCAGGGAAACTTTTCCGGTTTCCGAAAGTTCCGCTTTTGTCTTTAGCTGAAATGATTTAGAAAGGCTCGGTTGAATGAAAGAGATCTATTATGAGATAGCGAGTACGGATTCAACAAATGCAACTGCTAAAAAAGGCATCTCTCT
KOK=        44
KK=  117363  LL=  118322  Z=    5.25  JJ=  117303  DL=   960
A===      111      112      113      114      121      123      124      131      132      133      134      141      143      144      211      213      214      223      224      231      233      234      243      244      313      314      323      333      334      343      413      433
B===      222      122      422      322      212      412      312      242      142      442      342      232      432      332      221      421      321      411      311      241      441      341      431      331      424      324      414      444      344      434      423      443
RRR=   18.478   -0.143    2.516   41.729    1.531    1.533   17.357    0.534   -0.142    0.011   -0.019    2.635    0.120    0.045    1.420    0.218    4.141    7.528    3.916    1.533    0.060   -1.536    1.743    7.445    0.001   13.124   17.574    0.902    0.119    9.986    0.047    6.895
X1==    3.762    0.102    1.206    6.260    2.178    0.871    2.601    2.382    0.246   -0.014    0.608    1.667   -0.084    1.197    0.621   -0.378    3.211    3.784    1.026    0.871    0.162   -1.377    1.563    2.893   -0.014    2.682    3.174    0.527    0.456    2.957   -1.467    3.791
X2==    4.912   -1.409    2.086    6.666    0.703    1.760    6.672    0.224   -0.576   -0.788   -0.032    1.581   -1.439    0.037    2.286   -0.576    1.289    1.989    3.817    1.760    0.368    1.115    1.115    2.573   -0.101    4.893    5.537    1.712    0.261    3.377   -0.032    1.819
CD1=       12        4        5       14        8        4        7        7        3        2        3        6        2        4        5        2        8        8        4        4        2        0        4        6        2        6        6        2        2        5        0        6
CD2=       12        1        6       13        5        6       14        3        2        1        2        5        0        2        8        2        5        7       10        6        3        4        4        6        2        9       11        4        2        6        2        4
CGATGAACGTTTTGCACTGCCGGAACGAAAAACAAGCCGATGAGGCTAAAGAGAATAAGAGCATAGAGAACCCACGCCCATCTTTTAAATTGGTGATAGTCCACATATAAGCAAATAAAATAGGCGAACCATCCCAAGGCAAAATGGCGCAATTGTATTTTACTTTTTGCGGAGAAGAGTCCTCGCGAGGTATGGACCAACATGGAAGAGGGATCTTGAGATGAGATCACAATAACACTTATGCTCATGAGCAAAATGATCACTACAAAGATCCATAAGTTCACTTGGCGTAAGTATTTGGTGTTTTTCATACAAGGGATGTTATGCGTTCCTTTCTCTAAAAATCACAAGGAAATCACGTGTTTTTTAAAAGGCGAAGAGCATTAAGGCCCACAATCACGGTACTTCCTTCATGTAAAATTACGGCAAGCCATAAAGGAATGATTCCCATAGATGCTGGTCCTGAAATAAATAAAATAATAGATAAAGCCAAAGCAAGATTTTGCGACACAATTCGGCGAGTCTTTTTTGCTTTTTTTATCAGCCAGGGAAGAGAAGAGAGCCCTTGGTTTAAGAGAACTACATCAGCAGCTTCTATGGCTGTTGCGCTGCCAGCTTCCCCCATAGCGATCCCTACAGTAGCTTGCGCTAGAGCCGGGGCATCATTAATTCCATCTCCCACCATCATGATTTGTCGAGTCTTTGCGAGTTCTTGGATTTTAGAAAGTTTATTATCTGGGGTTAGATCGTAGAACACTTCATCAATTCCAAGCAGTTGAGCTGTGTTTTCTGCGCTAATACGATGATCTCCTGTGAGCATGCATACTGGATAACCATTTTTTTTCAAATAGGCGACAATATCTGCAGCATCATGGCGCGGGGCATCTCGAAAGTAAAAAAGAGACACGCGTTGCCCAGAGCAAGCAATGGAACAGGTCTCTCCTCGCGCTTGTGCTTGTT
KOK=        45
KK=  120903  LL=  122072  Z=    4.62  JJ=  120903  DL=  1170
A===      111      112      113      114      121      123      124      131      132      133      134      141      143      144      211      213      214      223      224      231      233      234      243      244      313      314      323      333      334      343      413      433
B===      222      122      422      322      212      412      312      242      142      442      342      232      432      332      221      421      321      411      311      241      441      341      431      331      424      324      414      444      344      434      423      443
RRR=   12.362    2.146    1.099    2.906   -1.894    0.274    0.151    6.906    7.863   -0.033    0.013   94.223    3.360    9.869    2.733   -0.314    0.260   -0.003   -1.135   14.348   23.144   -0.408   34.061   20.042    0.192    0.817   -0.541    3.394   -0.264    0.059    0.000    0.672
X1==    4.854    2.180    2.517    1.828    1.661    0.874   -0.751    3.859    2.124   -0.438    0.006    8.333    0.718    4.033    0.623   -1.000   -0.200   -0.004    2.110    5.248    3.931    1.126    5.770    4.690   -0.438   -0.707   -0.588    1.900    1.406   -0.313    0.006    1.406
X2==    2.547    0.985    0.437    1.590   -1.140    0.313   -0.201    1.790    3.702    0.075    2.344   11.308    4.677    2.447    4.384    0.313   -1.300    0.642   -0.538    2.734    5.887   -0.362    5.903    4.273   -0.439   -1.155    0.920    1.787   -0.188   -0.188    0.012    0.477
CD1=       12        8        6        6        7        4        2        8        6        1        2       17        3        9        5        1        3        3        8       11        7        4       11       11        1        1        1        3        3        1        2        3
CD2=       13        8        6        7        3        5        3        9       12        4        7       26       11        6       16        5        1        5        2       10       14        2       12        8        3        1        5        6        2        2        3        3
ATCTCTTCTTGTTCTGGGGTTGTAAAAGCAAACATCTCTACTTTATGGAATTGGTGGACTCTTACTAATCCTCGTTCATGAGATCCTCCAGCACCAGCTTCCCTGCGGAAACAAGGGGTAAAAGCTGCGTAATAGAGAGGGAGATCTTGCTCGTTTAAGATCTCTTGAGAATGGAATCCATTAAGAACAACTTCTGCTGTTGGAATAAGGAAAAGAGACTGCTCTCCGTCTTCAACACGATAGTACTGCCCATCAAATTTTGGAATTTGGCCTGAGCCAAAAAGAATATCGCGTTTGACAAGTAGTGGAGGAAGCCATAGTTGAAATCCATGCGCTTGCTGCTTATTAAGAAGGTAAGTCAACAGAGCCCATTCTAAAAGAACGCCTTCATTTTTATAAGCTGGCCAGCCGGAACCTGAGGTTTTGGCTGGAAGTTTAAAATCTAAAATTTGCAGCTTTTCATTGAGTTGTACATGGTGTTTAGGAGGAAAGGTAAAAGTTGGAATTTCTCCGTGGCTTTTAATAATTTTGTTCCCCGATTTATCAGGGGAGACAGGAACGTCCTCATCTGGATAATTAGGCAGTCTTGCCATGAGATCTAGTAGAAGAGCTTCTTGTTCTTGTAACGTTTTTTCAAAAGCAACAAGTTGGTCTGCAATAGCATTAACCCCTTGAATAAGGGGAGTGGCATCCTCGTTAGCAACTTTAGCTTTATGAATTTGGCCAGAAAGAGCTTTACGTCTTGCAAGTAAGGACTCTGAATCTGCTTTCAGTTGACGCACATTTTTATCTAAGTCTAGAAGGCGTTCTAACGAAATAGAGGGATCTTTTTTTTGAAGACGGGCTTCACATTCTTTTGGTTCCTTGCGTATTAATCGTATATCCAACATCCTTGCATCTCTTTCGCTATCTGATTTTTCAGGTTGAGTATATGGAAGTTTCGTCTGAGCAACAACTGTTTTTTATGCGCGAGGCCGTTGCATTAGGTGAAAGGGGGAGGATTTTTGCTCCCCCTAATCCTTGGGTGGGGTGTGTGATTGTAAAAAATGGATGTATAATAGGAAGAGGGTGGCACAAAGGAATTGGGTCCCCGCATGCGGAAGTTTGTGCTTTCCAAGATCAAACTAGCTCATTGGTAGGAGCAGATGTGTATGTCACCTTAGAGCCTTG
KOK=        46
KK=  126603  LL=  127082  Z=    5.44  JJ=  125943  DL=   480
A===      111      112      113      114      121      123      124      131      132      133      134      141      143      144      211      213      214      223      224      231      233      234      243      244      313      314      323      333      334      343      413      433
B===      222      122      422      322      212      412      312      242      142      442      342      232      432      332      221      421      321      411      311      241      441      341      431      331      424      324      414      444      344      434      423      443
RRR=    0.400   -0.964    0.282   47.156   -0.116    0.279   -0.087   -1.396   -0.264   -1.281    0.090   18.201    2.486   -2.075    0.208    1.958    0.279   -0.252    4.573    1.982   -0.032   -1.930    1.635   -0.536   -0.123   45.531    3.013   -1.103    1.280   -0.819    0.090   -0.209
X1==    1.732    1.748    0.680    5.307    0.210    0.691    0.404   -1.125   -0.215    1.107   -0.086    5.307    0.879    2.340    0.210    1.597    0.404   -0.208    2.890    0.691    0.113   -1.047    1.859    0.600    0.107    4.739    5.113   -0.640    1.220   -0.780   -0.086    0.220
X2==    0.231   -0.552    0.415    8.885   -0.552    0.404   -0.215    1.240    1.226   -1.157   -1.047    3.429    2.828   -0.887    0.992    1.226    0.691    1.212    1.582    2.870   -0.286    1.844    0.879   -0.893   -1.157    9.607    0.589    1.723    1.049    1.049   -1.047   -0.951
CD1=        4        4        2        8        2        2        2        0        1        2        1        8        2        4        2        3        2        1        5        2        1        0        3        2        1        6        6        0        2        0        1        1
CD2=        2        1        2       11        1        2        1        3        3        0        0        5        4        0        3        3        2        3        3        5        1        3        2        0        0       11        2        3        2        2        0        0
TCTCTGGATTGAGTAGTTGTTGCCCTAGCTCTTATGGATCGACTCCTGCAAAAAATACAGCTGAGATAAAAGAGGAATCTGTTATACTCCGCGAAGAGCCGGAATCCGGCTGTAAGAAGAAATCTTCTTGCTGCTTACGAAAATTTTTCTCACGCAAGAAACCAAAAGAGAAACCAGAGCCTGTGTTGCCGAACTTTAAGTCTTACGCAGATCCGATGACAGATGCCGAAAGAAAGGACCTTTCTTTTGTAGTGTCTGCTGCTGCTGAGAAGTCTTCTATTGCTTTGGCAATGGCTCAGGGGGAGATCAAAGGAGCTTTGTCTCGTATTAGAGAGATACACCCTCTTGTATTGCTTCAGGCTCTTGCGGAAGATCCTGCTTTGATTGCTGGAATGAAAAAAATGCAAGGACGCGATTGGGTCTGGAATATCTTCATGACAGAGTTAAGCAAAGCTTTCTCTCAAGCAGCATCTTTAGGGG
KOK=        47
KK=  128643  LL=  129662  Z=    5.04  JJ=  128523  DL=  1020
A===      111      112      113      114      121      123      124      131      132      133      134      141      143      144      211      213      214      223      224      231      233      234      243      244      313      314      323      333      334      343      413      433
B===      222      122      422      322      212      412      312      242      142      442      342      232      432      332      221      421      321      411      311      241      441      341      431      331      424      324      414      444      344      434      423      443
RRR=    8.582    3.382    0.187   27.775    3.582    0.379    7.104   -2.295   -0.002    2.069   -0.320   -0.159   11.322    1.393   -1.203    0.602    7.002    2.144   12.640   -0.413   26.234   -0.485    0.233    2.967    0.721   10.900   26.647    1.606    0.324   -4.101   -0.485    2.403
X1==    2.976    1.004    1.673    4.473    2.014    0.553    2.809   -1.198   -0.025    1.091    0.402   -0.081    4.315    2.309    3.529   -1.182    2.236    1.164    3.430   -0.603    5.758   -0.887    0.426    2.347   -0.882    5.619    5.095    0.923   -0.604    3.133   -0.250    2.386
X2==    2.884    3.368    0.112    6.210    1.778    0.685    2.529    1.916    0.087    1.896   -0.797    1.963    2.624    0.603   -0.341   -0.510    3.132    1.843    3.685    0.685    4.556    0.547    0.547    1.264   -0.817    1.940    5.230    1.740   -0.537   -1.309    1.940    1.007
CD1=       10        6        6       11        8        4        8        1        3        4        3        3        9        6       11        1        7        5        9        2       11        1        3        6        1       11       10        3        1        6        2        5
CD2=        9       10        3       13        7        4        7        6        3        5        1        6        6        3        3        2        8        6        9        4        9        3        3        4        1        5       10        4        1        0        5        3
TCTTCGTAAAAAAGCAACAGCTCAGGTTGATCCTTTAAGACAGTAGTGCAAGCATAGGGCCGCTTTATTATAAAAAGCGGCCAAGCCTCTTCTTCAAATATAGGAGATCTTTTATGCAACTTACTTCGCAGGCTTTTTCTTATGGCCGTCCGATTCCTAAAAAATATTCATGTCAGGGGGTTGGAATCTCTCCTCCGCTTTCTTTTTCTGATATCCCTTCAGAAGCTAAAAGCCTTGCTCTTATTGTTGAAGACCCAGATGTCCCTGCCAATGTTCGGGAAGATGGGTTGTGGATCCATTGGATAGTATATAACCTCTCTCCCATAGTATCTAATCTTGCAGAGGGAGCTCAAATTTTTGCTGTTCAAGGGATAAATACAGCAGGAGAAATAGGCTATTGCCCTCCTTGTCCGCCAGACGCAAAGCATCGCTATTACTTCTATGCCTATGCATTGGACGTTGTTCTCCCTGAAGAAGAGGGAGTAACAAAAGAACAGTTGTTAGAGGCTATGGAAGGACATATCCTTGCCACAGCGGAACTGATGGGCACTTATGAACAAGATTAGAGAGATTACTCTTCTTGAGGGATAAACTCCTCTCGCTTTTTGCGGTGTTTCCAATATAACGGACCGTAGTGATAGCAGAGTTCCTCTCCAGGAAAAATGTCTTTGATAGCCCGAATAATAATATGGAATATGCCATTTTCAAAAGCCCCAACAGCTTCTAGGTTGGGGTTATCGCTGTGATTAATAAAGCGGGTAATGTTCCCTAGCTTCCCACTATCGATGGTAAAATATCGAAAGGAATGGCGGGGGACTGGATAGCGAAAGCAGTAATCATTTTCATCTAACCAAAGAGCTTGTCGTCTACGCAAAATTCCCGTGTATTCCCCGATATAGCTCCATGCAGGAATGAATTCGCGAGCAAAAACTCCATATCCTATAAGAGCATCAATCCAACAGATGGCAACAGGAGGGATTGTAGGAGCTCGGAGTTGCTGCTTATGTAATTGCCCCAACC
KOK=        48
KK=  132303  LL=  133442  Z=    5.08  JJ=  132303  DL=  1140
A===      111      112      113      114      121      123      124      131      132      133      134      141      143      144      211      213      214      223      224      231      233      234      243      244      313      314      323      333      334      343      413      433
B===      222      122      422      322      212      412      312      242      142      442      342      232      432      332      221      421      321      411      311      241      441      341      431      331      424      324      414      444      344      434      423      443
RRR=   44.628    0.255   10.666   33.983    1.612   -1.072   -0.192    0.325   -0.001    0.004   -0.398    6.203   14.038   -0.785   -3.272   -0.002   -3.805    1.092    6.939    0.354   10.437   -0.484    7.747    7.171   -0.265    0.099   -0.941    4.366   -0.075    0.084   -0.044   29.212
X1==    4.035    0.118    4.211    5.998    2.663   -0.584   -0.089    2.664   -0.003   -0.010   -0.482    2.926    3.730    2.611    2.239   -0.003    3.865    0.422    2.630   -1.165    5.130    1.903    2.581    2.851    0.698    0.120   -0.462    1.893   -0.390    0.437   -0.482    3.747
X2==   11.061    2.156    2.533    5.666    0.605    1.836    2.160    0.122    0.231   -0.379    0.826    2.120    3.764   -0.301   -1.462    0.766   -0.985    2.588    2.638   -0.304    2.034   -0.255    3.001    2.515   -0.379    0.826    2.034    2.306    0.192    0.192    0.092    7.796
CD1=       18        6       12       19       12        2        4        9        3        2        2       12        9        9       11        3       12        3        8        1        8        5        6        8        3        3        1        3        1        2        2        6
CD2=       22        8        7       10        5        7        6        3        4        2        3        5        7        1        1        5        1       10        8        3        7        2        7        5        2        3        7        6        2        2        2       12
TGGAAGTTTTAAAACTTCTTTTTTGGCGAAAGAAGATGGAGCGGGTACTCGAAGTGAAGGCTCGGGACAATAGGACTTATTATTAACAAGATTTTTTAAAAGCTTTTTGCAGGCGCTCCAACATGCGTAAGATTTGTTTTTGAGAAATTTGAGGAGAGCGTCTAGAAGTGCTTTTTTTTTTAACACAAAAGACTTGGGAATAAGGTAGCAGATTGCGCAAAGCAATATAGCGAGAAAAATTAATCCAGTTCCCACTGCGCCAATTAATAGTTTTAAGGAAAAAGAGTTCCCATCATATAGCAGGTAAAAAGGAATGCCCCCTAAATAAGCTTTTGGAGGTTGAAGGTCCATAACAACCATAGGAACTCTTGTAGCCAAAAACTGGGGAAGATTTTGTGCAGGAGAAACCATGGATAACAGTATGGCGCAACAAACAGGAACAGTGCCGAAAGCTACCGCCTTTCTAAAGGCTAGTGGGGCGGGAGTTTTTTTCATATTCAAGAAAGAAAGAAAGCCGAAGTAAAGAGGGATTAGAAAGGCGGCTACTCCAAAGTTATATAATAGGAAAGAACTAAGAGACCATCCGAGCAAACCTATCCAATTTTGCGTGTAAGGTTGGTTATGCTGAAAGCTCCATAAACTAAGTCCTGAGAAACAGGCCAAGGCTAGATAGATGCAGGTTTTGATAGCAAAGACTGTTTGTGGAGAAAGAGAAACGCTGGCTTTCTTTCGTTCTTTTCTCATGATTCCTCTCTTATACACTGTACATTGATACGGACTCTTACAAGGAATAGCATTCGTATGGAGATATGGCTTGTTGATAAAGCGCAATATTCCAACGCGCATGTGTAGCTTGTTATAACAAGAAAAACAAAAGAATCGAAGCAGTCTTTTTAGGAAACAATAAAGAAGGGCGAACGACGGGGTTCGAACCCGCGACCTTCGGAACCACAATCCGACGCTCTAACCAACTGAGCTACGTTCGCCACGGCAAAACTTCCCCAACTGATGTAGCGTGCAGGCGCTTCATGCTGGGGAAAAAGCAGTATAATAGAGGGATTGTTTTTATGGAAGATGAAGGTGAATAAAATCTATCGCGCTGTTTTTTTTGGAGGGGGATAGTAATAGATTGCCTTGGAT
KOK=        49
KK=  140134  LL=  140763  Z=    4.79  JJ=  139864  DL=   630
A===      111      112      113      114      121      123      124      131      132      133      134      141      143      144      211      213      214      223      224      231      233      234      243      244      313      314      323      333      334      343      413      433
B===      222      122      422      322      212      412      312      242      142      442      342      232      432      332      221      421      321      411      311      241      441      341      431      331      424      324      414      444      344      434      423      443
RRR=   27.688    0.273    0.639   26.453    0.198    0.058    4.471   -0.191    0.592    0.359    1.189    0.976    4.389    3.905   -2.409   -0.198   10.215   11.170    3.330    2.281    7.767   -0.197    1.247   -0.016   -0.057    4.389    0.023    0.009    0.423    0.418   -0.091    2.960
X1==    3.522    0.600    0.241    5.688   -1.752   -0.530    1.427    0.241    1.026   -0.953   -1.071   -0.721    2.704    4.025    3.540    0.248    4.282    3.375    0.722    1.804    2.052   -0.122    1.770    0.569    0.047    2.704    0.052    0.462    0.360    2.360   -0.127    1.360
X2==    7.860    0.454    2.653    4.650   -0.113   -0.110    3.134   -0.792    0.577   -0.377   -1.110   -1.355    1.623    0.970   -0.681   -0.797    2.385    3.310    4.613    1.264    3.785    1.613    0.704   -0.028   -1.213    1.623    0.451    0.020    1.177    0.177    0.712    2.177
CD1=        9        4        2       10        0        1        4        2        3        0        0        1        4        6        9        2        8        6        3        4        3        1        3        2        1        4        1        1        1        3        1        2
CD2=       17        4        6        8        3        2        6        1        3        1        0        0        3        2        2        1        5        7        8        4        6        3        2        1        0        3        2        1        2        1        2        3
TGCCTTCCCAGGATGAAGCATTGAAATAACGTTCTTCAATTTCTAAGTTCATATCATGTTGTACTTTCGTTTGGCAGGAAAGTCGCCAGCCTTGTTCCAACTGTTGCTTTGAGAAGGTAGAGCGATCCGTTTCTAATGGCTCATCGACATTTTTTGTAATGCGAATTTTACATTGCTTGCATGCGGCTTTTCCTCCGCAAGGAGAAGGGATAGCAATCCCAGAATCAAGCAAAGAGGAAAGGAGCGTTTTTCCGCTATCTACAGTTTTAGTAAGAGAGTCATCATTATTGATTCTCAGTTTACAGGGATGCACTTTGATAAGAAATTTCCTGGAAAGAAGGATGATGGCTACAAGAAGAAGGCCTAAAGCACAAAATGCGGTAGAAGCAATAAAAATAGGGTACAGGCTTGAAAGCCAAGACATAATTATAAGAATCCCTGGAATTTCAACGAGACTGTAGCGTCAACTTATAGTTTACTTCATAAAAAATCAATGGAGTTTTTTAGAGTTTTATTACTAGGAAGCAAAGCCCTTTCTTTGGGCTTCGCTCAAAGGGATTCAATTTTATTTTTCAGCCTTAAAAATTTCTGAAATAGCTGCTTTAAGGATTTCAATTTTTCCAGAAGCGA
KOK=        50
KK=  146734  LL=  147573  Z=    5.68  JJ=  146464  DL=   840
A===      111      112      113      114      121      123      124      131      132      133      134      141      143      144      211      213      214      223      224      231      233      234      243      244      313      314      323      333      334      343      413      433
B===      222      122      422      322      212      412      312      242      142      442      342      232      432      332      221      421      321      411      311      241      441      341      431      331      424      324      414      444      344      434      423      443
RRR=   28.043    0.006    1.574    1.635   -0.255    2.524    7.052   -0.133   -0.130    0.113    0.181   25.759    0.181   15.380    0.152   -0.026    0.072   12.181   -0.962    7.121   16.641    2.783   10.844   11.206   -0.291    0.267   -0.634   -0.225    1.562    0.217   -0.407   -2.212
X1==    4.047    0.007    1.538    2.175    1.024    1.844    3.754   -0.354   -0.170    2.131    0.155    4.446    0.155    4.585    0.516   -0.170   -0.478    2.157    0.993    5.201    4.204    1.138    2.739    2.913   -0.374   -0.596   -0.244    0.181    0.982   -1.011    0.907    1.979
X2==    6.930    0.840    1.023    0.752   -0.249    1.369    1.879    0.375    0.760    0.053    1.164    5.793    1.164    3.355    0.295    0.151   -0.150    5.648   -0.968    1.369    3.958    2.446    3.960    3.846    0.778   -0.448    2.596   -1.245    1.590   -0.215   -0.448   -1.118
CD1=       13        4        5        7        6        5        9        2        2        4        2       11        2        9        5        2        2        5        4       10        6        3        5        6        1        1        1        1        2        0        3        3
CD2=       15        5        4        3        3        5        5        3        4        2        3       10        3        5        4        3        2       13        1        5        8        5        7        6        3        1        6        0        3        1        1        0
AGACTGGATGAGATGGAGGGTATGCTTCCCATCATGGGATACAACAAAGCCCTTAGGTCCCATATTGAAAAAAAGACCTTTTTGTTTCTCAGTGACGACAAGTCCTCCCGGACGAGATTCTTTTTCTAGGATGGACAATTGCATATGTGGGAAGCGTTTGTGCAGCCACCATGCTGCAGAGAGTCCTGCAATACCAGAACCAACAACTAATGCATGTTTCATATGGATTTTGAAAAAATCGGTTTTTCTGCAACGTTTTTCAGAAAGTAATAATCAAAAGCCGTAGCAATTACTCGTACAAAAAGCTCTCCAAGAGGAGTGACTTGTAAAGAGGAAGAGTCTTGGCGGATTAGGCCAGCACTTTCCATCCCGCATAACCGATCGTAGCTATCAGCAAAGTATAGATCAAATCGTTCATGGAAAAGTTGCTCAAACTCGAGCTTAGATAAAGAAAAAGAACACATCAGAGTATGAATGACCCATTTGCGGATTTTATCGTCTTGAGAAAGGATTTTTCCTTTTACAGTAGCAAGTTTTCCGGAATGGATGGTCGTGGAATATTCACGAAGATCTTTAGAATTCTGTAAGTAAATGCCTCGAATAAAGCTAGTTGCTGACAAGCCAAATCCTAAAAGATCTTCTTCAGGAGGAAGGGAATACCCTTGAAAATTTCGAATAAGGGTTTTGTTTTTAAGTGCAATAGTTAGGGGATCATCAGGAAGAGAAAAATGATCAAGGCCAATAGCCTGGTATCCTTCTTGGATAAGGGCTTGTCGAGATTGAGAATAAATCGCAAATTTCTCTTCCATAGAGGGAAGGTCTTTTGTTCGTAAAGCTTTT
KOK=        51
KK=  148834  LL=  149163  Z=    4.87  JJ=  148024  DL=   330
A===      111      112      113      114      121      123      124      131      132      133      134      141      143      144      211      213      214      223      224      231      233      234      243      244      313      314      323      333      334      343      413      433
B===      222      122      422      322      212      412      312      242      142      442      342      232      432      332      221      421      321      411      311      241      441      341      431      331      424      324      414      444      344      434      423      443
RRR=    0.169    0.097    1.087   19.796    0.097    3.275    0.340    0.867   -0.049    0.399    0.399    0.540    0.126    0.582    0.810    0.812   48.494   -0.113   10.133    0.688   -0.904   -0.601   -0.101   -0.147   -0.417   10.463    2.839   -0.274    0.181   -0.152    0.399   -0.907
X1==    1.185   -0.467    0.935    4.470   -0.467    1.266    1.878   -1.036    0.266   -0.489   -0.716    0.378    0.284    0.940    1.151   -0.734    6.753   -0.513    2.250    0.266   -0.342   -0.500   -0.500    0.269    0.511    4.284    1.658   -0.228   -0.333   -0.333   -0.716    1.667
X2==    0.142   -0.208    1.163    4.428   -0.208    2.587    0.181   -0.837   -0.183   -0.816   -0.558    1.428    0.442    0.619    0.704   -1.106    7.181    0.220    4.503    2.587    2.646    1.201    0.201   -0.546   -0.816    2.442    1.712    1.204   -0.544    0.456   -0.558   -0.544
CD1=        4        1        2        7        1        2        3        0        1        0        0        2        1        2        3        0        8        0        3        1        0        0        0        1        1        5        2        0        0        0        0        2
CD2=        1        1        2        5        1        4        1        0        1        0        0        2        1        1        2        0        8        2        6        4        4        2        1        0        0        3        3        2        0        1        0        0
GGAAAGCTATGGTTTTAGAACAGTCTTTAGATGCTCCACCTTCTATGAGATAACTAGCGAGAGTGAATGGCGAGGCAGCAAAGGCTATCAGAGGGACAGTTAATCGTTTTGTGAGTTTCTGGATAGCTTCAATTAGAAATGAGAAAGTAGAAAAAGGATCCTCAGTGAAAACAAAAGGCTGATGGGGGGAATAAATAATCTCTGGCCCAGGAGCAAAGCGATACTCTATTGCAAATCCTTCTAGAATAGAGAGGATATCTGTAAAAACAATAGCAGCATCGACTCCTAATAAAGAAGGCCCTAGCAAAGTTGCTTCTATAATAGATTCTG
KOK=        52
KK=  169354  LL=  169683  Z=    6.04  JJ=  168844  DL=   330
A===      111      112      113      114      121      123      124      131      132      133      134      141      143      144      211      213      214      223      224      231      233      234      243      244      313      314      323      333      334      343      413      433
B===      222      122      422      322      212      412      312      242      142      442      342      232      432      332      221      421      321      411      311      241      441      341      431      331      424      324      414      444      344      434      423      443
RRR=   28.066    1.466    0.172    0.157   -0.925   -1.131    2.135   10.132   -0.311    0.573   -0.074    5.439    5.362    0.527    1.441    0.825   -0.165    0.150   16.333    1.500   -0.061    0.106   -0.140    0.429    0.006    0.429    0.063    5.662   -0.478   -0.139    0.073    2.342
X1==    8.047    0.899    0.357   -0.746   -1.051   -0.726    1.157    3.357    0.274    0.567   -0.503    1.254    2.497    0.416   -1.051   -0.726    0.157    0.179    4.047    2.274   -0.489    0.432   -0.568   -0.660    0.567   -0.503    0.511    1.708   -0.339   -0.339    0.497    1.661
X2==    3.488    1.630    0.482   -0.211    0.880    1.557    1.846    3.018   -1.136    1.010    0.147    4.337    2.147    1.266   -1.371   -1.136   -1.052    0.840    4.036    0.660    0.124    0.246    0.246   -0.649    0.010   -0.853    0.124    3.315    1.410    0.410    0.147    1.410
CD1=        9        2        1        0        0        0        2        4        1        1        0        2        3        1        0        0        1        1        5        3        0        1        0        0        1        0        1        2        0        0        1        2
CD2=        7        4        2        1        3        3        3        5        0        2        1        6        3        2        0        0        0        2        5        2        1        1        1        0        1        0        1        4        2        1        1        2
CATAAACAAGAGAAAACAGATGCCCCCCCTATTTTGTGTTTTGAAAGCTTTTTTCATCGGTTTGGTTGTTAGCCTTATACTGGTGAAACCTCTTATTTGGTTAAAAAAACAAGGCTTGCAAGATCGGATTCACAAAGATCATTGCGAAAAATTGGAAAAGCTACACAAAAACAAAGCACATATCCCCACAGCGGGGGGAATCATTTTTGTTCTTTCTGTCGTTCTCTCAATTCTTTTATTATTGCCTTGCAATCTTTGGTCGACATGGTTTCTTGTCGGGGCAACGCTGCTGTGGGGGGCTTTGGGATGGCGTGATGATCAGATAAAAAA
KOK=        53
KK=  171124  LL=  172113  Z=    4.91  JJ=  170944  DL=   990
A===      111      112      113      114      121      123      124      131      132      133      134      141      143      144      211      213      214      223      224      231      233      234      243      244      313      314      323      333      334      343      413      433
B===      222      122      422      322      212      412      312      242      142      442      342      232      432      332      221      421      321      411      311      241      441      341      431      331      424      324      414      444      344      434      423      443
RRR=   17.431    1.803   -0.435   15.107    0.100    2.075    0.596    1.548   -0.082    0.679    0.584    3.372   36.235    1.011   -4.313    1.501    8.590    1.838    2.741   -0.492    0.515    0.389    1.739   -0.208    1.492   55.398    6.799    0.263    2.380    2.019    1.123    0.166
X1==    4.561    1.600   -0.290    6.281    1.086    2.361    0.355    1.641   -0.249   -1.231   -0.773    1.930    4.761    2.347   -1.995    1.709    2.009    0.453    8.241   -0.249    0.448    0.661    1.362   -0.533    1.227    8.911    2.942    1.079    1.499    2.380   -0.773   -0.263
X2==    3.822    1.127    1.499    2.405    0.092    0.879    1.680    0.943    0.330   -0.551   -0.755    1.747    7.611    0.431    2.162    0.879    4.275    4.058    0.333    1.975    1.150    0.589    1.277    0.390    1.216    6.217    2.311    0.244    1.587    0.848   -1.453   -0.630
CD1=       13        7        2       15        6        6        4        5        2        0        1        7        9        7        0        5        7        3       18        2        2        3        4        2        3       15        5        2        3        4        1        1
CD2=       11        6        6        6        4        5        5        5        4        2        1        5       13        2        8        5        9       11        3        7        5        3        4        2        5       11        7        3        4        3        0        1
AAGTACAACTACTGTTGTGCATATCTGCTTGCTCAAGCAGAATTTCCGATAGCTAAATCCCTTTTTATAGAGGCCGTAGCTACTTTTAAGAAACCTTCGCATAGGATGGAATATTTAGGGGAAAAGTGTGGTGTGCATTATATCAATGATAGTAAGGCAACTACAGTACGCGCTACGGAAAAGGCTCTTTTGAGCATAGGAAGTCGGGCAATTGTGATTCTTGGGGGTAGAAATAAAGGATACTCGTTCGTTTCCTTGCTGCCTTCTTTGCGAAGGTTTGCGAAGAGTGTGGTTGCTATGGGAGAGTGTGCTCAGGAGATAGCTCAGGATTTGGACGGCTTCCCAGTAACAGTAGTGAGAAATTTACATGAAGCTTTGCTATGCGCTGAAGAGCAAGCGATTCCCGGAGATGTTGTTTTATTGTCTCCAGCTTGCGCTAGCTTTGATCAATTTCGTAGCTATGAAGAGCGGGGAGCGATATTTAAGCAGTTGGTTGGGATGGAAGAGGTTCTTTTATGAATCGTAGAAACACGATGATTGTAGCAGCTTCTGTGAATGCAGTACTCTTGGCAGTGCTGTTTATGACAGCACGCTATTCAGAGCAAGAGGTAGAGTATTCGCAGAAAATAGCACCTATTAAAATTTTAGAGCCGGTACCAGTTGTTGAGAAGGCTCCTGAAAAATTAGAAAAAAATCCAGAAGTGATCGCTAAGCCCGCACAGGTTGTGAGAAATCCTGTAGTCTCTAAAGCGGAGCTTGCTGCGCAATTCACAGATAAAAATCAAACTGTTGAGAAAGAGATCAAAGTCTCTCCTAAAGCGACGCCTCCTCCTGTGGTTGTTGAATCTCCTACATCCGAAATTCCTGTTGTGCAGGAAAAAAGTGCAGACAAACCTGCAGAGCAAGAAGAATTTTCTACAGTTATTGTTAAGAAGGGAGATTTTTTAGAGCGAATTGCTAGATCCCATCACACTACAGTTTCTGCATTGA
KOK=        54
KK=  174244  LL=  174993  Z=    4.59  JJ=  173824  DL=   750
A===      111      112      113      114      121      123      124      131      132      133      134      141      143      144      211      213      214      223      224      231      233      234      243      244      313      314      323      333      334      343      413      433
B===      222      122      422      322      212      412      312      242      142      442      342      232      432      332      221      421      321      411      311      241      441      341      431      331      424      324      414      444      344      434      423      443
RRR=   21.998    0.025   -0.085   18.111    2.843    2.110   -1.060   -0.583    0.218    4.336    0.125    4.046   12.198    0.770    0.338    1.348    0.776    0.279    9.242   11.370   10.489   -0.558    4.007   -1.878   -0.069   20.900    0.688   -0.179    0.334   -1.582    0.209   -0.008
X1==    4.125   -0.385   -0.049    5.275    1.715    2.184    1.903    0.651   -0.693    2.802   -0.458    1.178    5.161   -0.848    0.665   -1.412    3.705    0.102    3.893    5.060    2.932   -0.403    2.893    1.961   -0.085    3.556    0.956    0.428    0.174   -0.826    0.345    0.174
X2==    5.332   -0.066    1.734    3.433    1.658    0.966   -0.557   -0.895   -0.315    1.547   -0.272    3.433    2.363   -0.908    0.509   -0.955    0.209    2.729    2.374    2.247    3.577    1.385    1.385   -0.958    0.814    5.878    0.719   -0.419    1.915    1.915    0.606   -0.047
CD1=       12        3        2       12        7        5        6        3        1        4        1        5        8        1        5        0        9        2        9        9        4        1        5        5        1        6        2        1        1        0        2        1
CD2=       12        3        5        6        6        4        1        1        2        4        1        6        4        0        4        1        2        7        5        6        7        3        3        0        3        8        3        1        3        3        2        1
TGAGTTGCTTTGGGTTCAGGTGCCAGCTATTTTGATTCCTTATCCAGGAGCTCATGGACATCAAGAAGCAAATGCAAAATTTTTCACACAAACTCTTGGTGGTGGGACCATGATTTTGCAAAAGCATTTGACAGAAGAAAGTTTACGTAAGCAGGTTTTGCTTGCTTTAGATCCAGCAACTAGTGAAAATAGGCGCAAAGCTATGCTGGATGCTCAAAAGAACAAATCCTTCAAATCATTATATCAGTTTATCTGCGAATCTCTATAGGCTAACGATGAAAAGCTTGTGTTACCACTTCATTGGTATTGGTGGGATCGGAATGAGTGCTTTAGCTCATATTCTGCTTGACCGAGGATATAGCGTATCAGGGAGTGACCTTTCTGAAGGGAAAATAGTGGAAACGTTAAAAAATAAAGGCGTGAAGTTCTTCTTAGGAAATCAAGAAGAGCATGTCCCGGAAGAATCGGTAGTTGTATATGGTTCTGGAATTTCTAAAAACAATCCTGAATTTTTAGCTGCTCTGAATAAAGGAAACCGTCTTATTCATAGGGCTGAATTATTAGCAGAGCTTACAAAAGAGCAAATTTCTATCTTTGTCACAGGAAGTCATGGAAAGACAACGGTTTCTTCTTTAATTACAGTCATCTTGCAAGAAGCTGGGAAAACCCCTTCTTTTGCGATAGGAGGGTTAAATGGAGAAGGGATCAATGGGAGTTCAGGATCTGAGTATTTTGTTGCAGAAGCCGATG
KOK=        55
KK=  176704  LL=  177153  Z=    4.85  JJ=  176524  DL=   450
A===      111      112      113      114      121      123      124      131      132      133      134      141      143      144      211      213      214      223      224      231      233      234      243      244      313      314      323      333      334      343      413      433
B===      222      122      422      322      212      412      312      242      142      442      342      232      432      332      221      421      321      411      311      241      441      341      431      331      424      324      414      444      344      434      423      443
RRR=    0.100    1.470   -1.230   24.893    0.404    3.400    2.178    1.343   -0.236    0.089   -0.966    0.352    6.196    4.143   -0.581    2.168    0.901   -0.923   33.761   -0.297    0.248    1.058   -1.117    0.001   -0.002   24.390    0.376    0.496   -0.253   -0.166    0.930    3.010
X1==    0.105    1.691    4.160    4.894    0.171    2.498    1.513   -1.151    0.687    0.091   -0.948   -0.308    2.052    2.011    0.931    1.593    0.626    0.755    5.229   -0.218    0.132    1.095    1.095    0.056    0.091    4.052    0.132   -0.636    0.337   -0.663   -0.948    1.337
X2==    0.952    0.869   -0.296    5.087    2.363    1.361    1.440   -1.167   -0.343    0.973    1.019   -1.143    3.019    2.060   -0.624    1.361    1.440   -1.223    6.456    1.361    1.877    0.967   -1.020    0.015   -0.023    6.019    2.850   -0.781   -0.749    0.251   -0.981    2.251
CD1=        2        4        6        7        2        4        3        0        2        1        0        1        3        3        3        3        2        2        7        1        1        2        2        1        1        5        1        0        1        0        0        2
CD2=        3        3        1        7        5        3        3        0        1        2        2        0        4        3        1        3        3        0        9        3        3        2        0        1        1        7        4        0        0        1        0        3
GTATTGACTTTTTTGTCGATAATGAAGGGAGCTTTTGGTTATCAGAAATCAATCCTATTCCTGGTATGACAACAGCAAGCCCCTTCCTTGCTGCTTTTGTTCGTAAGGGCTGGAATCGCGAACAAATTGTGCATCAACTTGTTATAGATGGATTACAACGATTCGACCAACGCCAACGCTTGATATCGACACCTTTAATAGATCAAGCGTTGGCTGCTCGGTAAGAAGATTCCTGTGTAAGGCAATCGAACTAACTATGATGAGAGCAATTACAGCCATGGCATGTGCCCGCTAAAGTACTGACAGCAACTGAGGATTCTTCTTCAAAGCTATCTTCAATAAAGGAATCCTCTTCAAAATCGTCAGAAGAGTCTGTTGCTGCATGGCCTAGAGATAAAGATTCTTCATCCACAGGAGAGATATTTTCTGGTTGAGCAAGCTCAACAAGGA
KOK=        56
KK=  178534  LL=  179043  Z=    4.83  JJ=  177904  DL=   510
A===      111      112      113      114      121      123      124      131      132      133      134      141      143      144      211      213      214      223      224      231      233      234      243      244      313      314      323      333      334      343      413      433
B===      222      122      422      322      212      412      312      242      142      442      342      232      432      332      221      421      321      411      311      241      441      341      431      331      424      324      414      444      344      434      423      443
RRR=   10.147   -0.472    0.003   15.263   -0.929    3.689   -1.034    0.003   -0.038   -0.438    0.003    0.698   -1.115    0.451    2.442   -0.227    1.542    0.698   16.223   -0.417    2.034    0.891   -1.774    3.013   -0.858   71.096    5.680    0.344   -0.647    0.154    0.111   -0.351
X1==    2.813    0.469   -0.128    5.126    2.475    1.529    0.906   -0.128   -0.251    0.367   -0.888    0.326    1.112    1.583    1.138   -0.251    2.413    2.139    3.530   -0.251    1.285   -1.003    1.997    2.205   -0.633    7.112    2.285   -0.353   -0.495    0.505    0.112    0.505
X2==    3.608   -1.006   -0.022    2.977   -0.375    2.413   -1.141   -0.022    0.152   -1.196   -0.003    2.139   -1.003    0.285    2.146    0.906    0.639    0.326    4.596    1.660    1.583   -0.888   -0.888    1.367    1.355    9.997    2.486   -0.975    1.305    0.305    0.997   -0.695
CD1=        6        3        1        8        6        3        3        1        1        1        0        2        2        3        4        1        5        4        7        1        2        0        3        4        0        8        3        0        0        1        1        1
CD2=        9        1        2        5        2        5        0        2        2        0        1        4        0        1        6        3        2        2        6        4        3        0        0        2        3       11        4        0        2        1        2        0
GAGACCTAGATGCTGTTACAGTTCCTGCTTTAGAAGAGTTTTTAACAAAAGCCATTGAGAAGGGACGTGTGAATATTCTCCTAAACATGGAAAAAGTTTTTTATATGAGTAGTGCTGGTCTGCGATTGATTCTTTCGTTAGCAAAATTAACAAAAAATCATAGCGGGAAGCTTTGTATCTGTTGTCTTAGAGATGAAGTTGCTGATATCATTCGAGTTGCTGGATTGGATAAAGTAATATCCATCCGTAAAGCAGAACAAGAATCTTTTAGTGATTTTTAAACTATGCCCTTACCAGCTTCTTCGGGATCTGTTGCAGGATTCTCTGTGTGTTCAGATCCTCAAAAATCTTTTTCAAAAATGTTTAAGCGGACGGTGATTTTATTAGCTGGCCCAACAGGATCAGGGAAAACTGCTGTTTCTCTTAAGTTGGCTCCGCTTGTTGATGGAGAGATTATCTCTGTAGACTCTATGCAAGTCTATCAGGGAATGGATATTGGAACAGCAAAGG
KOK=        57
KK=  181144  LL=  181983  Z=    5.85  JJ=  181144  DL=   840
A===      111      112      113      114      121      123      124      131      132      133      134      141      143      144      211      213      214      223      224      231      233      234      243      244      313      314      323      333      334      343      413      433
B===      222      122      422      322      212      412      312      242      142      442      342      232      432      332      221      421      321      411      311      241      441      341      431      331      424      324      414      444      344      434      423      443
RRR=   52.334    3.322    3.114   12.062   -1.115   -0.422    1.356    1.286   -0.011   -0.124    0.631   22.983    9.588    0.187   -0.551    1.286   -0.094   12.435    1.601    7.170   -0.154    4.124   30.190   -2.488    0.019   -0.155    4.894    1.031   -0.198   -3.527    0.108   -2.044
X1==    5.436    2.102    1.280    2.861   -2.005    0.688   -1.719    1.968   -0.020   -0.107    1.928   10.961    3.525   -0.176    0.562   -0.727    0.064    5.874    1.381    4.226   -0.051    1.230    6.154   -1.475   -0.107    0.331    2.884    0.423    0.177   -0.823    0.331   -0.823
X2==    9.628    1.581    2.433    4.216    0.556   -0.614   -0.789    0.653    0.541    1.160    0.327    2.097    2.720   -1.060   -0.981   -1.769   -1.476    2.117    1.159    1.697    3.000    3.354    4.906    1.687   -0.179   -0.470    1.697    2.437   -1.120    4.284    0.327    2.483
CD1=       15        8        4        8        0        3        0        5        2        1        4       22        6        2        5        1        3       10        5        8        1        3        9        0        1        2        4        1        1        0        2        0
CD2=       22        7        7        8        5        2        1        4        4        4        2        5        5        0        2        0        0        7        4        6        7        6        8        3        2        1        5        5        0        6        2        4
AGCTTTTGAGCAAATGGTTGCAGAAAGAAGCTTGGTTGAAGAAAAAATTTCGTTTGCGTTGGAGCAAATGGGAGTTTTGCTAAAGAGCGAAGATCAGAATAACGATTTAAAATTGTTCTGGAATGTAAGAAAATTTTGTTTACCTTTGTTCCAGCAGCTGGAAGATCCTGCTCGGCGAGCAGCTCTTTGGGGACGTTATACCGAACTGACAAGAGAAGGGCGTCATTTGAAGACCTTGCAAGATGAAGAGGGAGCCTTTTTAGTAAGGCAAATTGAGTTGGCTATTTCTTGTTTAGAGTCGGACGTTAACGAATTTTTCTCAAAAACGGAAAAAAATGAAATCTCTAAAGAAGATCAGGATGCTTTAGATATTCAAAGTTTAGCTGCACACAAAGATTTTTATTTATCCACACATGCAGATCTCCGTTGGTTGGGTAGTTTTTCTTCTCAAATTATCAATCTGAGAAAAGAGCTCATGAATGTGAGTATGCGTATGCGACTCAAGAGCCAATTTTTCCAAAAATTATCCGTTTTAGGGAACAGGGTTTTCCCGCGTAGAAAAGAGTTAACAGAAAAGGTTAGCGAGCTTTTTGCTCAAGATGTAGAAGTTTTTGTCGACAAGCACTTTTCACGATCCTCTCGAGAGTCTCTTAAAAAGGCAGTCTTTTTCTTAAGAAAAGAAATTAAGAAATTACAGCAGTGTGCAAAACATCTTTCGATCTCTTCTTCAATCTTTTCAGCAACGCGTTTACGTTTGAGTCAGTGTTGGGATCAGCTCAGGGGATTGGAAAAAGAGATACGACAAGAGCAAAGTCGCTTGGCGGCAACTTCTGCTGAGAA
KOK=        58
KK=  184654  LL=  185703  Z=    5.68  JJ=  184624  DL=  1050
A===      111      112      113      114      121      123      124      131      132      133      134      141      143      144      211      213      214      223      224      231      233      234      243      244      313      314      323      333      334      343      413      433
B===      222      122      422      322      212      412      312      242      142      442      342      232      432      332      221      421      321      411      311      241      441      341      431      331      424      324      414      444      344      434      423      443
RRR=   15.841   11.614    2.873    7.427   -0.907   37.360   -1.360    1.428    0.123    1.902   -0.667   -0.332   12.888    2.189    0.073   -0.065   -0.133   65.418    1.197    0.161   14.019   -0.003   -0.003    1.443   -1.140    0.528   -2.229    7.339   -0.519    0.008   -1.411    2.139
X1==    2.870    4.497    2.866    3.045    1.167    6.915   -0.640    2.866    0.790    2.063   -0.550    1.261    3.287    1.450    1.167    0.177    1.075    7.693    1.991   -0.436    5.838    0.104    0.104    0.592   -0.405    0.985   -1.278    2.111   -1.015   -0.023   -0.550    0.969
X2==    5.520    2.583    1.003    2.439   -0.777    5.403    2.125    0.498    0.155    0.922    1.213   -0.264    3.920    1.510    0.063   -0.369   -0.123    8.503    0.601   -0.369    2.402   -0.027   -0.027    2.437    2.817    0.536    1.744    3.477    0.511   -0.338    2.567    2.209
CD1=       10       14        7        8        7       14        2        7        4        4        1        5        6        4        7        3        5       16        7        2        9        2        2        3        1        3        0        3        0        1        1        2
CD2=       20       12        6        8        4       14        7        5        4        4        4        3        8        4        6        3        3       19        4        3        6        2        2        5        7        3        5        6        2        1        6        4
ATCCCAGGATTGGGATGTGGATGTTGCTATGTCGAATTCCTTTGGTTTCGGCGGACATAATTCAACGATATTATTTTCGAGGTATGAACCTTCATTATGATGAAAACTAAGCACGAATATTCTTTTGGCGTTATTCCTATCCGATTTTTTGGTACTCCAGATAGAAGTACCTTAAAGGCTTGTTTTATCTGCCATACAGATGGGAAACATTGGGGGTTCCCTAAGGGACATGCTGAGGAAAAAGAGGGTCCTCAGGAAGCTGCGGAACGAGAACTTGTTGAAGAGACAGGGTTAGGGATTGTTAATTTTTTCCCAAAAATATTTGTAGAAAATTACTCTTTTAACAACAAAGAAGAAGTCTTTGTGCGTAAAGAAGTGACCTATTTTCTTGCTGAAGTTAAGGGAGAAGTGCATGCTGATCCAGATGAAATTTGTGATGTGCAATGGCTGAGCTTACAGGAAGGTTTACGTCTTTTGAATTTCCCAGAAATTCGTAATATTGTTACAGAAGCAGATAAGTTTGTGCAAAACTATCTATTTGCTTCATAAAGTTCCCTAGGATGAAAAAAACTTGATTAGGAAGGGCTATTATGAGAAATCTCATAATAGCCTTTTCTTTACTCCGCTTTACATAAAAAGATTACAATAATCTTCGTGCGCTAGTCGGATGACTTTTTGGGCTTCTTTTTTCCCATATAAGCCGATAATTTCAATTTTAGCAGGTTTGGCTTGGATTAAACTTTCAGGAGTGGCCTTATACGTTAAAAAATAGTGCTGAATCATGTCCAAAACAGATCCGGGGCAGTCAGAAATATCTTCCATAGCTCCGTAAACGAGATCATCTTCTAGAACAGCAATAATTTTATCATCAGCTTCTCCAGAATCTAAAATACGAATACCTCCAATAGGTCGAGCTTGCAACAGGATATTTCCTTGGGTGATATTCTTTTCTGTTAGTACACAAATATCAAGAGGGTCTCCATCTCCTTTGATGTTGTCTCTATTGCTTTGCTGGCCACTATATTCCCCAGAAAGATCCCCACAATAAGT
KOK=        59
KK=  194254  LL=  194553  Z=    4.52  JJ=  194224  DL=   300
A===      111      112      113      114      121      123      124      131      132      133      134      141      143      144      211      213      214      223      224      231      233      234      243      244      313      314      323      333      334      343      413      433
B===      222      122      422      322      212      412      312      242      142      442      342      232      432      332      221      421      321      411      311      241      441      341      431      331      424      324      414      444      344      434      423      443
RRR=   60.962   -0.716    1.617    1.172   -0.048    0.179    0.047    0.574   -0.715    1.210   -1.056    0.076   -0.185   -0.510    0.043    0.232    0.012    1.078    0.223   -0.241   -0.192    0.201    0.833    0.815   -0.117    0.251   -0.456   -0.170   -0.234    0.342    0.804   -0.492
X1==    7.692    1.812    2.497    0.815   -0.110   -0.425    0.035   -0.503    0.575    0.808   -0.435   -0.135   -0.435    2.011   -0.110    0.575    0.035    0.641    0.184    0.575   -0.162    0.632    0.632    1.164   -0.192   -0.435   -0.162   -0.073   -0.166    0.834    0.565    0.834
X2==    7.925   -0.395    0.648    1.438    0.439   -0.420    1.335   -1.142   -1.244    1.497    2.424   -0.562    0.424   -0.254   -0.395    0.404    0.335    1.682    1.213   -0.420    1.184    0.319    1.319    0.700    0.613   -0.576    2.813    2.325    1.410    0.410    1.424   -0.590
CD1=       10        3        3        2        1        0        1        0        1        1        0        1        0        3        1        1        1        1        1        1        0        1        1        2        0        0        0        0        0        1        1        1
CD2=       10        1        2        2        2        1        2        0        0        3        3        0        1        0        1        2        1        4        2        1        3        1        2        1        2        0        5        4        2        1        2        0
CGTACTGGGAAGAGGAATAAATGGGTATGCAGGTTATTTCATTTTGCAAAATCGGGGTATGGTATTGGATTTGCGAATTTTTATACCCGATTCTTGGTAAGGGAGCCAAACAAAAAGGGTGGGGAGAACGACTAAAATCGGATAATGTTTTTTGGTGAAAAAGGACAAGTCGAGTGGGGAAGAGCCTTTGTGAAAGAATTTTAGCTAAACGATTGAAAAAAAGAATTTCGTGTTCTTGAGTTTCATGAACAAAAATACCGCAAAGGGCTTGTGCGGGTCGCTGCACGTGAGGTTTCAAAA
KOK=        60
KK=  197854  LL=  198273  Z=    4.69  JJ=  197104  DL=   420
A===      111      112      113      114      121      123      124      131      132      133      134      141      143      144      211      213      214      223      224      231      233      234      243      244      313      314      323      333      334      343      413      433
B===      222      122      422      322      212      412      312      242      142      442      342      232      432      332      221      421      321      411      311      241      441      341      431      331      424      324      414      444      344      434      423      443
RRR=    2.000   -0.486    1.245    8.560   -1.314    1.089    2.624    1.681    0.039   -0.145    1.170   55.082    0.114    3.365   -1.029   -0.689    0.234    1.192   -0.777   18.231    0.149    2.226    0.062    5.559    0.002   -0.941    0.015    0.578    0.473    0.442   -1.833   -0.181
X1==    1.031    1.031   -1.145    5.243    1.031    0.634    1.607    0.634   -0.256   -0.987    1.056    6.152    1.056    1.097   -0.530    0.634   -0.210    1.523    0.699    5.080    1.013    1.056    0.056    1.097    0.013    1.056    0.013    0.243   -0.724    1.276    2.056    0.276
X2==    1.940   -0.471   -1.088    1.633   -1.274    1.718    1.633    2.653   -0.153    0.147    1.108    8.953    0.108    3.068    1.940   -1.088   -1.113    0.783   -1.113    3.589    0.147    2.108    1.108    5.068    0.147   -0.892    1.147    2.375   -0.654    0.346   -0.892   -0.654
CD1=        3        3        0        7        3        2        3        2        1        0        2        8        2        2        1        2        1        3        2        7        2        2        1        2        1        2        1        1        0        2        3        1
CD2=        4        1        0        3        0        3        3        4        1        1        2       11        1        4        4        0        0        2        0        5        1        3        2        6        1        0        2        3        0        1        0        0
AGATACCGAACTTCTTCTCCAGAAAATCCTTGTTGAAGTAGATCTCTTAATGTGAAGAAATTCCCCAAGCTTTTAGACATTTTTTTTCCATCAACAAGAAGGTGATGAGAGTGTAGCCAGTAGCGTACGAAGGGTTTGCGCGATAATGACTCGGATTGTGCAATCTCATTTTCATGGTGAGGGAAGATGTTATCTACACCTCCAGCATGAATATCAAGAGATTGGCCAAGAAGAGCCATAGACATGATGGAACACTCTAGATGCCATCCTGGACGTCCTTTTCCAAAAGGGCTTTCCCAGAAGATCTCTCCATCTCGATTAGGGTCATAAGCTTTCCATAAAACGAAGTCGCATAAGTTGTCTTTATCATACTCATCTGCGTCTATACGAGAGCTCTGTCGCAGCTCCTCTAGATTCAGG
KOK=        61
KK=  201424  LL=  202143  Z=    9.17  JJ=  201424  DL=   720
A===      111      112      113      114      121      123      124      131      132      133      134      141      143      144      211      213      214      223      224      231      233      234      243      244      313      314      323      333      334      343      413      433
B===      222      122      422      322      212      412      312      242      142      442      342      232      432      332      221      421      321      411      311      241      441      341      431      331      424      324      414      444      344      434      423      443
RRR=   16.008    4.003    0.207   -0.205   -0.656   -0.925   -0.517   -0.122    0.257   -2.504    3.172  103.582    9.464   14.845   -0.835   -0.511    0.163   12.776    1.278   -0.352   18.870   -0.372    3.172    0.106    0.043    0.084   -0.157    0.869   -1.320    0.055    0.084    2.356
X1==    3.128    1.274    0.962    0.784    0.675    2.444    2.194   -0.567    0.172    1.866    1.673   11.703    3.519    2.362   -0.522   -0.586   -0.692    2.398    0.719    0.929    4.712   -1.106    1.638   -0.292   -0.073   -0.173   -0.091    0.336    1.267   -0.733   -0.173    1.267
X2==    5.118    3.143    0.215   -0.262   -0.972   -0.379   -0.236    0.215    1.498   -1.342    1.897    8.851    2.690    6.284    1.600    0.873   -0.236    5.328    1.779   -0.379    4.004    0.336    1.937   -0.362   -0.587   -0.483    1.718    2.587   -1.042   -0.075   -0.483    1.860
CD1=        8        5        3        3        4        5        5        1        2        3        3       18        5        4        2        1        1        5        3        3        6        0        3        1        1        1        1        1        2        0        1        2
CD2=       14       10        3        2        2        2        2        3        5        0        4       16        5        9        7        4        2       11        5        2        7        2        4        1        1        1        4        4        0        1        1        3
AGCTTGTCTGTTAGCGAGGAAGAAAGAGAAAGAGCTCGTGAAGCTCTAAATAAAATGAAGAGAGATACATCTCCTTCTCGTTTACACAATAGATGCCTGTTAACGGGCCGTCCTCGTGGATACCTTAGAAAGTTTGCTATTTCAAGAATTTGTTTCAGACAAATGGCCTCTATGGGAGATATTCCTGGCGTTATTAAAGCAAGCTGGTAGAGCTTATTTGAAGCCCCTAAACCAAGGGGCTTTTTTTATTCATCTTTTATCGTTCCTAGAAGTTTGGGGACGTTTTTTACCCTTTCCCAATTCGACATTCCTTTTTTCCATACCCAAAGTTCCAGAGGATCTACCCCTTTTTCTGGAGAATCTTTGCAATCTTCCAGAAATGCAATGAGTTGTACTATCGAGAGGGGGCCTACGTTAGTGCGATCTTTACTCAGATAAAACCATTTTTCTGTATCAATTGGAACTTGATGAATCGTATCTGCTGGGATCGAGATAATTTCTGAATCCTCCAGAGCATTTTGTAGAAAGAAATCTTCTGAATCTTTTTGCTCCATGGAGCTATTATTTTGCGTAGAAGAAAGTGGGGGAAGAAGAAGTAGGAAAATAATTGCGAAAATCCCGAAAAACATTCCGGAAAGAAACCAGCCTATAGGATTACGATTCTTCTTTGTCGCTAGGTAAGCAGTAAGCATTCCCAGACAAATATATAATAGAAAAAAT
KOK=        62
KK=  203044  LL=  203643  Z=    6.94  JJ=  202804  DL=   600
A===      111      112      113      114      121      123      124      131      132      133      134      141      143      144      211      213      214      223      224      231      233      234      243      244      313      314      323      333      334      343      413      433
B===      222      122      422      322      212      412      312      242      142      442      342      232      432      332      221      421      321      411      311      241      441      341      431      331      424      324      414      444      344      434      423      443
RRR=   21.277    0.500    5.790   43.508    0.107   -0.169    1.709    0.028    1.780   -1.919    1.088   -0.018    0.574   15.242    0.500   -0.603   -1.374   12.975    1.139   -0.169    6.516   -0.095   -0.095    2.240    0.055   33.165    0.482    0.465    0.108   -1.321    0.300    0.528
X1==    5.655    0.535    1.908    6.222   -0.146   -0.321    1.501   -0.052   -1.181   -0.653   -0.920    0.428    1.080    5.047    0.535   -0.321    2.955    3.177    1.583   -0.321    3.148    1.655    1.655    1.794    1.347    5.080    1.148   -0.405    1.429    1.429   -0.920   -0.571
X2==    3.762    0.936    3.035    6.993   -0.737    0.525    1.138   -0.536   -1.507    2.937   -1.182   -0.042    0.531    3.020    0.936    1.880   -0.465    4.085    0.720    0.525    2.070   -0.057   -0.057    1.248    0.041    6.529    0.420   -1.148    0.075   -0.925   -0.326   -0.925
CD1=        9        3        3        9        2        1        4        1        0        0        0        2        2        7        3        1        6        6        5        1        4        3        3        4        2        6        2        0        2        2        0        0
CD2=       12        5        8       12        2        3        3        2        0        6        0        2        2        4        5        5        1        7        2        3        4        1        1        2        2        9        2        0        1        0        1        0
AAAAAACAGATGAAATCCAGGGGTGCATTGTATCCGAAATTTCAGAATATACAGGATTGCATGTCGCGGCTGTTCATGTCGTAGTTAAGGGGTTAACGCATCCTAAAGCAAAAGATGAGGAAGTTCCCGCCATTGAAGTGATTGCTGAACCCTGTTTAGAAGCATTGCCTTCCACAGAGGCACATTTAGAGGAAGTTTCTTTGGTCAAAACAGAAGAATAGGAAAGCTCTTCATAAAATTCTGTAATTAGAGCAGAAAGCTTTTATTCTGCTCTTTTTCCCTCTTCCTGAATTCGTTGGATGTCTTTTTTGGTTAGTCCTTGAACTGTTTTTAGTTCTTCTTCTGAAGCTGAGAGTATACGTTTCCAGCTTTTGAATTTTTGAAGTAGATGTGTAGTTTTTGTCTTTCCAATTCCTGGAATTTTTTTTGTGGTTAGAATGGCTTTAGAATGTTTATTCCGGTAACGGTTGATCGCGAAACGGTGTGCTTCATCGCGTAATAGTTGGAAGAATTGAAGAATTTCTGAGGTAGGATTAAGGAGTATCCCCTGAGGGAAAGCTTCACAAAACAGTTTCTCTTGTTGTAAGCCTCTGCTGTGGT
KOK=        63
KK=  204484  LL=  205443  Z=    4.78  JJ=  204244  DL=   960
A===      111      112      113      114      121      123      124      131      132      133      134      141      143      144      211      213      214      223      224      231      233      234      243      244      313      314      323      333      334      343      413      433
B===      222      122      422      322      212      412      312      242      142      442      342      232      432      332      221      421      321      411      311      241      441      341      431      331      424      324      414      444      344      434      423      443
RRR=   49.729   -0.069    1.468   25.555   -0.278   -1.567    2.352   -0.595    0.011   -0.683    0.266    0.447    0.061   -2.348    0.690   -1.176    2.352   28.221    3.849   -1.615   -0.809    0.002    2.772    0.002    3.405    8.255   18.982   16.338    0.063   -0.489   -0.065    0.391
X1==    5.874   -0.091    2.607    4.260    1.396   -0.451    1.268   -1.057   -1.061    0.911    0.092    0.680    3.767    3.616    0.901    1.987    1.268    4.412    1.260    1.378   -0.597    0.087    3.756    0.021    1.663    2.297    3.908    5.405   -0.206    1.606    0.092    0.700
X2==    8.466    0.766    0.563    5.999   -0.199    3.475    1.854    0.563   -0.011   -0.749    2.878    0.658    0.016   -0.649    0.766   -0.592    1.854    6.397    3.054   -1.173    1.355    0.021    0.738    0.088    2.047    3.594    4.857    3.023   -0.304   -0.304   -0.699    0.559
CD1=       16        4        7       10        7        2        5        1        1        3        2        4        7        7        6        6        5       10        5        5        1        2        7        2        4        5        7        7        1        3        2        2
CD2=       22        6        4       13        4        9        6        4        3        1        6        4        2        1        6        2        6       14        8        1        4        2        3        2        5        7        9        5        1        1        1        2
TGTCCACTTCTCCTTTAAGGAAAAGAATAGCTTTCTCTAAAGTTTCCTGATATTCCGTTTGGGAACAAAAACCTACACAAGGAGCTAAACATCTCTTCATTTCATAAAGAACACAAGGACGTTGTCGAGTTGAAAATTCTCGATCGGAGCAGGTTCTAAGAGGGAACCAATGGCTAATTACTTCGAGTAGGGCATAGCAGGCTTCAGCACTAACATAAGGCCCAAATAATAATTGTTTTTTTTTGCTTGGTGAGAGCGCTCGTGTCCGTATCGCTTCAATTTTAGGCCACGGATGTTGAAGAGATATCGATAAACAAAAAAAAGTCTTATCGTCTTTTAGAAGGACGTTGTAGCGAGGCTGGTATTTTTTTATTAAATTATTTTCTAAGAGAAGAGCTTCTGTTTCATTTGAAACAACAATAGTATCTATATCAGCAGTTCGTTTCATCAGAAAGGGAATGCGCTCGCGAGAGTCCCCGTTTTTTTGAAGATATGAGGAGAGGCGATTACGCAAATTTTTGGCTTTGCCAACGTAAAGCACCACTCCTTGAGAGTCTTTCATAAGATAGACCCCTGGGGAGGAAGAAACGTTTTTTAGAGAAAAATCTTCTATGCGCACGCCAATCAAAAAAAATAGAATTAAAACATGACCAGCTGTTGAGCCTTCTCAGGTTCTGGACGTAGATCAGGCCCTTCGAATTGATGCAAGATCTGCTGCGCTCTTGATACAACGGAAAGGGGGAAACCTGCAAGTTTAGCAACATGGATCCCGAAACTTTTTTTCGAGTGCCCTTTTGCGATTTCATACATGAATACGGGCTGCCCACCATTTTCTTTCACAACAGCATGAAAATTTTCTACGTGCTGACAGTGCAATTCCAGCTCTGTAAGTTCTTTATAATGCGTAGCAAATAGAGTTTTTGCTTTTTTCCCTTCTGTGAATAAAAGAAACTCTACTAC
KOK=        64
KK=  218734  LL=  219633  Z=    6.94  JJ=  218464  DL=   900
A===      111      112      113      114      121      123      124      131      132      133      134      141      143      144      211      213      214      223      224      231      233      234      243      244      313      314      323      333      334      343      413      433
B===      222      122      422      322      212      412      312      242      142      442      342      232      432      332      221      421      321      411      311      241      441      341      431      331      424      324      414      444      344      434      423      443
RRR=   13.695    1.233    3.515    2.070   -0.781   10.308   -0.066   -0.310    1.186    0.101    2.150    3.117   41.579   -1.623    0.007    2.011    0.349   27.164   30.321    7.485    3.841   -0.192    5.964   -0.892   -0.742   -0.646    4.233    2.430   -0.302   -0.122    0.252    0.033
X1==    4.934    1.805    0.973    0.647   -1.144    2.702   -0.336    0.207    2.702   -0.217    0.422    2.047    5.368    2.422    0.036    2.008   -0.336    4.679    4.560    4.785    1.217    0.138    3.876    1.928    1.588    0.422    3.670    1.110   -1.037   -0.066   -1.227   -0.066
X2==    2.776    0.683    3.612    3.198    0.683    3.815    0.195   -1.494    0.439   -0.467    5.095    1.523    7.746   -0.670    0.208    1.002   -1.036    5.805    6.650    1.564    3.157   -1.384    1.539   -0.463   -0.467   -1.530    1.153    2.189    0.291    1.865   -0.205   -0.496
CD1=       10        6        3        3        1        6        2        2        6        1        2        5        8        5        3        5        2       10       11        9        3        2        7        5        3        2        6        2        0        1        0        1
CD2=       12        6       11        9        6       10        3        1        4        2       10        6       14        1        5        5        1       12       12        6        7        0        4        1        2        0        4        5        2        4        2        1
GCTGTAGTAGCTAGCGCTGGAACTCTCCGTTTGCAAGCAAAATTGCAAGAGCAACGTTTGTTGCAGGCTGCCGCTGATAAAGAAGAGTCTCTTCGTTTGGCTGAGACACTTAGAAGCCTCGTTTTGGATTTCCAAGTTCGTGTAGATTCTGAGAACAATATGTACGGTTCAGTAACCGTGAATGATATCATTAGCGTTGCTGATCAAAAAGGTGTTGTTCTTACACGTAAAAATTTCCCACGCGCTCATAGCGGAGTTAAAACTTTAGGGAAACATGTAATTGGATTGAAATTAAAAGAAGGCGTGACTGCGGATCTTCACTTAGAAGTTCGTGCTGATCACGAAATCGCTGAACAAAAAGAACTCCAAAGCATGGAAGAACAAGAAGATTAGACTTCTTGTTTGTTAGGGGGGAGAATTTCTTTCTTCCCCATCTCTTTTTCTTTAATTTTTAGTTATGCATTTTTTTTCTCCTGCCAAGCTTAATATTTTCTTGCAGTTACTTGGCAAACGGGAAGATGGTTTTCATGAAATCGTTACGCGCTATCAAGCCGTATCTTTTGGGGATCAACTCTCTTTGTCAGTAAGCTCTCGTGATTCTTTTCAAATCATCAATGATTGTCAGCTTGAGATTTCTAATAATTCTATTTGGAAAAGCACAGCCCTCTTTCGTCAATATACTGGAATTACTGATCCCGTAAGTTGGCGCGTAGTGAAGCATATCCCTATCGGGTCAGGGCTTGCTGGAGGTAGCAGCAATGCTGCAACTGCGTTGTTTGCCTTGAATCAGATGTTTCAAACGGGATTATCGGATGAAGAGCTGCGCTCTTTAGCAGAAAAAGTCGGTATGGATACTCCTTTCTTCTTTTCTTCAGGATCTGCTTTGGGATTAGGACGAGG
KOK=        65
KK=  227554  LL=  228453  Z=    7.36  JJ=  227524  DL=   900
A===      111      112      113      114      121      123      124      131      132      133      134      141      143      144      211      213      214      223      224      231      233      234      243      244      313      314      323      333      334      343      413      433
B===      222      122      422      322      212      412      312      242      142      442      342      232      432      332      221      421      321      411      311      241      441      341      431      331      424      324      414      444      344      434      423      443
RRR=   45.097    1.679    0.109    3.173    0.062    2.247   -1.356   -0.270    1.217    0.486    1.762   19.434   -0.234    1.797   -0.243    0.290    0.281   36.099    9.559    0.106   34.744    0.297    0.472    2.827    0.250    0.583   -0.533    4.250   -0.134   -0.684   -1.351   -0.164
X1==    8.844    1.525   -0.212    2.412    0.266    1.033   -1.576   -0.212   -1.303    2.198    0.778    3.165    0.778    1.013   -0.364    0.254   -0.279    6.526    4.306    1.033    7.628    0.338    3.544    1.806   -0.802    1.710   -0.083    1.480    0.244    1.244    4.504   -0.756
X2==    5.099    1.101   -0.515    1.315    0.232    2.175    0.861    1.272   -0.934    0.221    2.263    6.141   -0.300    1.773    0.667    1.139   -1.007    5.532    2.220    0.102    4.554    0.878    0.133    1.565   -0.312    0.341    6.412    2.872   -0.550   -0.550   -0.300    0.217
CD1=       14        5        1        5        3        3        0        1        0        3        2        6        2        3        2        2        2       12       11        3        9        2        6        5        0        3        1        2        1        2        6        0
CD2=       21        8        4        6        6        8        4        8        2        4        6       15        2        4        7        6        1       12        5        4       10        3        2        3        3        3       13        7        1        1        2        2
TCTTTCTTTTATTGGTGATCCGCATCCTTTGGGTTTTGCTACTCAGCGACAGGATAAGAAGGCTGCTCCTTATGCTGCAAACATTTTTTTAATTTATTTTGATTCCGTTTATTTTCTCCCTGAAGGCCTTCCTCTTTTGAAGGATGGGGTAAAACCTTTTGTTTCGATAAGATCTTCTCTGTAAAATGACTGGGATTTTGTGTAAGAATTAAATCTAGGAAATTGGAAGGGCAATTGAAAAAGGACGATAATATAAAATTTTATCTTCATCGATTGAAATTCCCTGGGGATAGAGAGGAAATTCATGCTTCTGTTGCTCCCCAGGTATTTTTCGACTTTGGAGAGGGAGGGGTTTGCTCTCCTGTCGAAATACAAGGAAGTTTAGAAAGAGTAGACGGAGAGCAGTGGTTTTTGTCTTTAGAAATTTCTACGACGCTTTCTCTTCGTTGTCGAATTTGTGATTCTCCAGTTGAATATCCAGTGCGTGGTGTTATCATTCAGCAATTAATTCATTGTTTCGATGAAAAGTCGGGAGTATTTGATTGTCGGGATTTGATTCGTGATGAGTTGTTGCTAGAAGGGGACCGATTTCAAGAGTGCAGGTTAGAGGGTTGTCCTGAGAGAGAGTTTATTAAAAATTTTTTGAGTAAAGAAAACTACTAGCTTCTTAGATTGAGAAAAGAAACCTTCGACTTCCCAAAAACCTTTTTCTCTAATATACTCTTGCGTTCACCGGGATAAGTAGAGAGCGAGTCTTCCTGGTATGAGTTGAAGCTGCGTGTGGAGGACCAATCCTCCTGTTCTGTCGCAGTGTAGTTTGGGGAGTCGTTCCGCAAAAATTATCGCTCTTTTAAATCCTGGGGATCCTCAGGCTTCCTTATCGGGAAGGGTAGCTATCTG
KOK=        66
KK=  247204  LL=  247893  Z=    5.73  JJ=  247084  DL=   690
A===      111      112      113      114      121      123      124      131      132      133      134      141      143      144      211      213      214      223      224      231      233      234      243      244      313      314      323      333      334      343      413      433
B===      222      122      422      322      212      412      312      242      142      442      342      232      432      332      221      421      321      411      311      241      441      341      431      331      424      324      414      444      344      434      423      443
RRR=    8.044    0.019   -0.479    4.053   -0.006    0.276   -0.348    0.263    0.453    0.613    0.260   18.975    1.324   -0.406    6.365   -0.302   -0.608    9.434    3.249    3.048   11.658    0.863    0.366    0.565    1.627   38.421   36.354    0.583   -0.011    0.718   -1.560    0.026
X1==    2.636    0.428    1.809    3.259   -0.135    0.273    0.828    0.253    0.273   -0.854   -1.180    5.105   -1.180    0.527    2.118    1.057    1.448    5.819    2.730    1.841    4.159    0.555    0.555    2.599    1.146    3.962    5.159    0.565    0.298   -0.702    1.391   -0.702
X2==    3.052    0.043   -0.265    1.243    0.043    1.009   -0.420    1.039    1.656   -0.717   -0.220    3.717   -1.122   -0.771    3.005   -0.286   -0.420    1.621    1.190    1.656    2.803    1.555    0.660    0.217    1.420    9.698    7.047    1.032   -0.037   -1.024   -1.122   -0.037
CD1=        8        4        4        8        3        2        4        2        2        0        0       11        0        3        7        3        5        9        7        4        5        2        2        6        2        6        6        1        1        0        3        0
CD2=        8        3        2        3        3        4        1        4        5        1        1        6        0        0        8        2        1        5        3        5        6        3        2        1        4       12       12        3        1        0        0        1
TGATGATGCCAGGGACTCGTGTTGTCTTAAAAGTTGTGCGTGAAGGGAAATTCATTGAAATACCTGTCACTGTTACACAAATTCCTGCGGAGGATGGGGTATCTGCTCTTCAAAAAATGGGAGTTCGGGTACAGAATCTTACTCCAGAGATATGCAAGAAACTAGGATTAGCGTCTGATACTCGAGGGATTTTTGTAGTGTCCGTAGAAGCTGGTTCTCCTGCAGCTTCTGCAGGAGTGGTTCCAGGACAACTTATTCTGGCTGTAAACAGACAGAGAGTTTCTTCTGTTGAAGAATTGAATCAGGTCTTGAAGAATGCAAAAGGAGAGAATGTTCTCCTTATGGTTTCTCAAGGAGAAGTCATTCGATTCGTTGTTTTAAAGTCTGATGAATAGTGCAGACTTTTGTTCTAAAAGATCTAGAGAAAGGGGGGGCTCGATTGAGCCCCTTTTCTTTTTATAAGAGAAAAAATTAGAAAGAATATTTGTGTGGATATAAGAGACTCAACCATGTAGTCTGTCTTTCTTATTGTTAGGTAGAAATGAAGTAGAGGAGTAACAGATTAACTCCTCCGTTGTAGAAGATTGAGTGGGATATGAAAACTGGGGATACCTATAGAAATTTTGTAGTCAAATTGAGTCAGGATCTTCCCGAGATCGAAAGTAAACTCATCGAAGTAGAACACACTCC
KOK=        67
KK=  248674  LL=  249633  Z=    8.07  JJ=  248464  DL=   960
A===      111      112      113      114      121      123      124      131      132      133      134      141      143      144      211      213      214      223      224      231      233      234      243      244      313      314      323      333      334      343      413      433
B===      222      122      422      322      212      412      312      242      142      442      342      232      432      332      221      421      321      411      311      241      441      341      431      331      424      324      414      444      344      434      423      443
RRR=    8.532    1.739    0.186    0.464    0.101   -0.034    0.633    0.396    1.584   -0.063    1.029  140.925    6.757    1.943   -0.064   -2.311    0.059    7.859   -0.517   21.032   26.073   -0.923   45.005    2.186    0.139    0.367    0.510    1.332   -0.463    1.201    0.180    0.012
X1==    1.240    1.311    0.145    0.955    0.238   -0.143   -1.768    0.145    1.212   -0.117   -1.254   15.619    3.582    6.071    2.384    1.212   -0.036    3.248   -0.392    5.277    4.821    1.529    5.906    1.468   -0.117   -0.448    0.536    2.302    1.033    1.033   -1.254    0.033
X2==    6.879    1.327    1.283    0.486    0.424    0.236   -0.358    2.739    1.307    0.539   -0.821    9.023    1.886    0.320   -0.027   -1.906   -1.615    2.420    1.320    3.985    5.409   -0.604    7.621    1.489   -1.190   -0.821    0.952    0.579   -0.448    1.162   -0.144    0.357
CD1=        5        6        2        4        4        2        0        2        4        1        0       27        6       11        8        4        3        8        3       10        7        4       10        5        1        1        2        3        2        2        0        1
CD2=       23        8        7        4        6        4        2       10        6        4        1       19        5        2        5        0        0        7        4       11       11        1       12        3        1        1        4        3        1        3        2        2
TTTTGATCAACAGGATCTACTTGCTTTGCATGTACTGGATTTAGTCCTTATGGGAACGGATGCAGCTCCTCTCAAATCTCGATTGTTAAAATCAGGGCTCTGCAAGCAGGCCGATATGAGTATTGACAGTGAGCTTCATGAGATTCCTGTATATCTTGTTTGTAAAGGGTGTTCGCACACAGGAAGCTCGAAGTTGGAGAGCTTGATTTTAGCTAGTTTAGAAGAGATTTTGCAGGAGGGAATTCCTCTAAATCTAGTTGAAGGCGCTGTGCACCAGCTAGAGTTAGCAAGGAAAGAAATTGCAGGATATTCTGTCCCTTATGGCTTGTCTTTATTTTTCCGAGCAGGATTGCTTAGACAGCATGGAGGGAAAGCAGAAGATGGTCTGAGAATCCATACTTTGTTTGCTAATCTTAGAAAAAATATTCAGGATCCGGATTATTTGCCTCGATTGGTGCGGAAATATTTTCTAGATAATCCGCATTATGCTCGCGTTATCCTTCTTCCAGATTCGCAGTTAATTGCTCAAGAGAACAAGGAAGAGCGTAATGTTCTTCATGCGATTCAAACGCAAATGAGTGAAGAAGATTTGGAAAGGGTAGATGCCATTTCTAATCGTTTAGAGGCATATCAGTCTCAAGAAGAAGATTTAAATAAAATACTCCCTCTTTTTTCTTTAGATAAGGTCCCCGCTTTAGGGAAAGAATTTGTTTTAGAGAAAGAAGTTTTTGGTGAAGGAGAGGTTCTTCACCATGATTGCTTTACTAATGACATTATTTTTGCGGAATTAGTCTTTGATCTTCCTGCTCTTTCAGTAGAAGAACTACCTTGGTTGCGTCTTCTTGTTTTTGTTTTGCTTCAGTTAGGAAGCGGGGGCCGCTCTTACAAAGAGCATCTAGAATTTCTTTTAGAGCATACTGGAGGAGTGGATGTTCTTTATGAATTTTCTTCGCAAGCTAC
KOK=        68
KK=  261574  LL=  262473  Z=    5.44  JJ=  261364  DL=   900
A===      111      112      113      114      121      123      124      131      132      133      134      141      143      144      211      213      214      223      224      231      233      234      243      244      313      314      323      333      334      343      413      433
B===      222      122      422      322      212      412      312      242      142      442      342      232      432      332      221      421      321      411      311      241      441      341      431      331      424      324      414      444      344      434      423      443
RRR=   13.091    1.016    7.351   34.984    1.185    2.907    7.965    0.101    0.275   -1.992   -2.251   22.915   14.430    0.918    0.495   -0.010    0.126   -0.412   25.183    0.013    6.247   -0.881   -0.063   -0.878    2.066    0.266    0.473    0.467    0.923    1.893    0.842    1.641
X1==    7.248    0.823    3.488    7.354   -1.346    1.409    6.286   -0.736    0.699   -1.092   -0.606    3.354    1.637    1.353    0.281   -0.010   -1.199    2.156    6.361   -0.010    2.636   -0.590   -1.344    0.778    1.676    3.881    0.776    0.315    0.934    1.914   -0.606    0.934
X2==    1.806    1.234    2.108    4.757   -0.880    2.064    1.267   -0.137    0.393    1.823    3.713    6.831    8.814    0.678    1.763    0.950   -0.105   -0.191    3.959   -1.278    2.370    1.493    0.047   -1.129    1.232    0.068    0.610    1.482    0.989    0.989   -1.389    1.757
CD1=       17        5        7       16        1        4       14        1        3        0        1        9        4        5        4        2        1        5       14        2        4        1        0        4        3        7        2        1        2        3        1        2
CD2=        7        6        7        9        2        7        4        3        4        6        7       12       14        2        7        5        2        3        8        1        7        4        2        0        5        2        4        5        3        3        0        4
GTATGTTTCGGGGGCGAGAGTTGGCTTATCCCGAACACGGGCATAAAGTTGTTCAAAGGATGTGCCAGGGCTTGGAAGATGTTGGTTTTGTTGAGTCTGAACCTAAACTAAATGGCCGTTCTTTGATCTGTGTTATTGCTCCGGGAACACTAAAAACTAAGAAAAAACAGGAAAAAGTCCATGCCCAAGATGAAAAGCAATAAGTCCGTTGCGGCGCGTTTCAAATTGACTGGTTCTGGTCAATTAAAAAGAACTCGTCCGGGGAAAAGACACAAATTATCAAAAAGATCTTCGCAACAGAAACGCAACCTGTCTAAGCAGCCTTTAGTGGATCAAGGTCAGGTGGGCATGTATAAGCGAATGATGCTTGTTTAAAGGTAGAGGGTTTTAAATATGGTAAGAGCAACTGGTTCAGTAGCTTCTAGAGCGCGTCGTAAGCGCATTTTGAAACAAGCAAAAGGATTCTGGGGGGACAGAAAGGGGCATTTCCGTCAGAGCCGGTCTTCCGTTATGCGGGCTATGGCTTTTAACTACATGCACCGAAAAGATCGTAAGGGCGATTTTAGAAGCCTTTGGATCTCTCGTTTGAATGTGGCTTCTCGAATTCATGGTTTGTCCTATAGTCGCTTGATTAACGGACTTAAGCAAGCTGGAATTAATTTGAATAGAAAGATGTTGTCTGAGATGGCTATCCATGATCCTCAGGGATTTGCTTTAGTAGCTGCTCAAGCTAAACTCGCTTTGGAAGCTTCTATTCAGGGATAAAGGTTTATGACAATTCAAGAGGAACTTGAGGCTGTTAAGCAGCAATTTAGTTGTGATTTAAGCCTTGTGCATTCTTCTAAAGATCTTTTTGATTTGAAAGTAAAGTACCTTGGTAAGAAGGGAATCTTTCGAGGG
KOK=        69
KK=  271234  LL=  272253  Z=    4.79  JJ=  271084  DL=  1020
A===      111      112      113      114      121      123      124      131      132      133      134      141      143      144      211      213      214      223      224      231      233      234      243      244      313      314      323      333      334      343      413      433
B===      222      122      422      322      212      412      312      242      142      442      342      232      432      332      221      421      321      411      311      241      441      341      431      331      424      324      414      444      344      434      423      443
RRR=    6.186    0.150    1.956   -1.130    1.486    3.946   -0.501    0.922   -0.088   -0.177    2.020   57.223   28.479    0.342   10.193    0.358    1.138    9.880    0.226   18.407   23.324   -0.021    6.200    6.040   -0.260   -0.083   -0.074   10.096   -0.109   -0.583   -2.692    0.364
X1==    2.109    0.457    0.574    1.189    0.457    1.864    1.313    1.736    0.673    0.205    1.277    8.517    5.401    0.835    2.727   -0.517    1.313    3.211    1.438    4.840    4.187   -0.028    4.197    2.203   -0.558   -0.785    0.275    4.005   -0.209   -1.113    1.964    0.696
X2==    2.933    0.328    3.409   -0.950    3.251    2.118   -0.381    0.531   -0.130   -0.862    1.582    6.719    5.272    0.410    3.738   -0.692    0.867    3.076    0.157    3.803    5.570    0.757    1.477    2.742    0.466    0.106   -0.268    2.521    0.523    0.523   -1.371    0.523
CD1=       10        6        4        6        6        6        6        6        4        2        4       20       10        4       11        2        6        8        6       11        7        2        8        6        1        1        2        5        1        0        5        2
CD2=       10        5        9        1       11        7        2        4        3        1        4       13        9        2       12        2        4        9        3       10       11        3        4        5        3        2        2        5        2        2        0        2
CTACTGGAAAAAAGAGCTTTATGATCAGTTGGCTGTTCTTATGGGGGGACGAGCTGCCGAGCAAATTTTCCTAGGGGACGTTTCTAGTGGAGCACAACAAGATATTGCGCAAGCGACAAAGATCGTACGTAGTATGATTTGTGAATGGGGGATGAGCGATCAGTTGGGAACCGTAGCCTATGATGAGCGTTCGGATGCAGCTCCTACTGGATATGGATCTTATCATGAAAAAAATTATTCAGAAGAGACGGCTAAATCCATTGATAATGAGCTCAAGACTCTATTAGATGCTGCATATCAAAGAGCTTTGGATATTATTAACAGTCATAAGGAAGAATTAGAGCTTATGACTCAGATGTTAATAGAATTTGAAACTTTGGATTCTAAGGATGTTAAAGAAATTATGGACCATTCTTGGGATGCAGAGAAGAAGCGTGCTCGTATGAAGGAAGAAGGTATGTTGTATAAGAAAGTATCAGAAGATCTTCCTCCTCCCCCTCCCCAAGAAGATGTGCAGGATGGAACGTTGAAGTTTAATATCGGCACGTAATCTTGATGGTGAAATTCGAAACAAAAAAGAGAGCCTCCAAAAAGGGGCTCTCTTTTTTTATGGGTAAGAGATAAGCAATAAAGTTTCATCAATAAAAAAGCTAAGAGAGAATCCTCTCTTAGCTTTTCAGAGTTATTTGAATTTAGTAGGATCGTCTATTTTACTATTCTAAAGTTGCTTTATGGCTAAGTTTTAGTTGCCCCTTCTCATTGATGCTGAGCAACTTAACCGCTAGGCGATCACCTTCTTTTACGAAATCAGCTACATTGTCTACTTTTTGTTTAGACAATTCTGAAATATGACAAAGACCCTCTTTACCAGGAAGGACTTCTACAAATGCTCCAAAGGCCACAACGGAAGTGACTCGGCCGTTATAGATCTTGCCAACCTCAACTTCTCCCGTTAATCCCTCAATAAGCTCCTTAGCTTTATCGATAGATTCTTGGGTGTTAGCTGATATGTTAATGAGC
KOK=        70
KK=  138965  LL=  139864  Z=    5.69  JJ=  138785  DL=   900
A===      111      112      113      114      121      123      124      131      132      133      134      141      143      144      211      213      214      223      224      231      233      234      243      244      313      314      323      333      334      343      413      433
B===      222      122      422      322      212      412      312      242      142      442      342      232      432      332      221      421      321      411      311      241      441      341      431      331      424      324      414      444      344      434      423      443
RRR=   16.611    2.393    7.012   16.673    0.990   14.466    0.172   -0.094    0.171   -1.572    0.242    4.864    0.431   -2.956    2.393    1.756    0.524   11.196    1.191   -0.097   47.367   -0.183    0.081   10.028   -0.874   -0.317   16.157   -1.445   -0.082   -1.732   -1.341   -0.069
X1==    3.706    2.255    2.608    3.832    1.802    4.775   -0.220   -0.445   -0.321    2.274    0.113    3.306    0.113    2.857    2.255    0.953    0.876    5.119    1.074   -1.595    6.968   -0.537    0.236    3.782   -1.171    0.853    6.069   -0.677    0.080   -0.920   -0.627    1.080
X2==    4.482    1.061    2.689    4.351    0.549    3.030   -0.782    0.211   -0.533   -0.691    2.139    1.471    3.812   -1.035    1.061    1.842    0.599    2.187    1.108    0.061    6.798    0.342    0.342    2.652    0.747   -0.371    2.662    2.133   -1.036    1.882    2.139   -0.063
CD1=       14       10        7       11        9       10        3        2        2        4        2       10        2        7       10        4        5       10        5        0        9        1        2        8        0        3        8        0        1        0        1        2
CD2=       12        6        7        8        5        8        1        3        2        1        4        4        6        0        6        6        3        7        4        3       12        2        2        4        3        1        6        4        0        3        4        1
TAGGGAAAAAAATGTTTTCTTTTTTGGAAGAACGGATCTGTAAACAATCTTTGTGTGATTTAACAGAGAGAGGAGGAGATTTACTCTGTTTTCTCTTTAGGATTATAAGCAAAACTCTCCTAACGATATTTATTACGACTAAATGGTTGATTTATAGAAAGAAGATTCATAGCGAACAATATCTACAATGCTGTAGCGAAAGAATGAAAACTAGAAGAACTCTATGCAGGGGGAAAGGATATCTTATTGGTACTTTAGGGATATCAAGATGGGGGGCTAGGATTGCCACAAGGAAGATTAGCTTCCAAAATCATCCAGGATAATAGAAGACCGCTCAACTCCGTAGTTATCAAGTAAAGTAAGAATACTGCTGTTGTGAAGTGCTGGACCACAAACATAGTATAGATAGTCTTCTGGATTGGGAAGCTTGCTCAGTTGTCCGAGCTCAAAAGCTTTAAACAAAAAGTTCGTTTTGATTGGGTCTTTACTGTCCCATCCTTTATCTAAGTCTTCCTGCAAAGGTTGAGATAGAACAAGATGGTAGTGAAAGTTAGGAAATTCCTTTTCTAATTTCTCATACTCTTCTTGATAAATATTTTCCTTAAGAGAGCGGGCACCATACCATAACGTAAGCTCTCGGTTTGTATGTTTGCTTAATAATAAATCAAGAATATGGCTTCTTCCAAAAGAGGAGCCAGCTCCTCCAATTAGGAAGATAACAGGACGGTTATCTTCTTTCATGAATGATTCGCCATAAGGACCAGATACAGTTACCTTATCACCTGGCTTGAGGGAGAATATATAGGAGGAACAGACTCCCCATGGAATCGTTGGATCAGGGGATTTATTTATAAATGGAGGCGTTGCGATACGGATATTAAATTTGATAAGAGGGAGCTC
KOK=        71
KK=  144305  LL=  144664  Z=    6.36  JJ=  143465  DL=   360
A===      111      112      113      114      121      123      124      131      132      133      134      141      143      144      211      213      214      223      224      231      233      234      243      244      313      314      323      333      334      343      413      433
B===      222      122      422      322      212      412      312      242      142      442      342      232      432      332      221      421      321      411      311      241      441      341      431      331      424      324      414      444      344      434      423      443
RRR=    3.263    3.352    0.095   86.062   -2.768    3.528   -0.992   -0.519    0.826   -0.009    0.482    0.272   -0.170    1.557    0.117    0.153    0.737   -0.180    0.313    1.012   -1.559   -0.728   -0.728   -0.265    0.008    1.700    0.083    1.612    2.351    0.760    0.482   -0.195
X1==    1.184    2.616    0.145    8.448   -1.307    2.078    1.315    2.145    1.078    0.527   -0.739    1.455    0.261    2.673    0.262   -0.922    3.001    2.007   -0.448   -0.922   -0.510    1.203    1.203    0.685   -0.473    1.261    1.490    0.738    1.591    1.591   -0.739   -0.409
X2==    2.757    1.281    0.656   10.187    2.118    1.698   -0.754   -0.242    0.766   -0.018   -0.652    0.187   -0.652    0.583    0.444   -0.166    0.246   -0.090   -0.700   -1.097    3.056   -0.605   -0.605   -0.387   -0.018    1.348    0.056    2.184    1.477    0.477   -0.652    0.477
CD1=        3        5        1       11        0        3        3        3        2        1        0        3        1        4        2        0        5        3        1        0        0        2        2        2        0        2        2        1        2        2        0        0
CD2=        5        3        2       11        4        3        0        1        2        1        0        1        0        1        2        1        1        1        0        0        4        0        0        0        1        2        1        3        2        1        0        1
AAGAGGCTTTTTCTTCCGTTATTCAATATGCCGACCGATTAGGGGTTTCTTTAGCGGAGGCTTATGAGTATTTGGGATGTTTAGCCTGTTACAGGGATCAATATGGGAGCGCTAAAGAATATTTTCTTAAAGCTTACAAAGGGTGGGGAAGAGAAGAGGCGGGTGTCGGATTATACTTATTGGCAGCTTTAGAGAAAAATCCAGCGCTTTGGAAGCAGACTCAAGAACAAGTGCCTTTATCTCTCTCTTATCAAAAGTTTGTAAAATGGATAGGTAACAACTTTTTTCCTTCCCAGGGGAAAGAGAGGCTTTCTGTGTTAAAAGTGCTCGAAAATTCTTCTTCGCTATCTGAAGAAGAAT
KOK=        72
KK=  151865  LL=  152704  Z=    6.52  JJ=  151805  DL=   840
A===      111      112      113      114      121      123      124      131      132      133      134      141      143      144      211      213      214      223      224      231      233      234      243      244      313      314      323      333      334      343      413      433
B===      222      122      422      322      212      412      312      242      142      442      342      232      432      332      221      421      321      411      311      241      441      341      431      331      424      324      414      444      344      434      423      443
RRR=   10.471   -1.162   -0.642   29.137    1.462   -2.813    0.285    0.369   -0.696    0.783    0.272   -0.001    0.692    1.663    0.300    1.662   19.833    2.310   40.035   -3.565   19.321    1.057    3.269   -0.006   -0.161    3.514   39.894   -0.137    1.232   -1.197   -0.352    0.024
X1==    2.511    3.284   -0.197    7.071    1.186   -0.779   -1.674   -0.862    1.294    0.609   -0.532    0.022    2.568    2.613    1.711   -1.470    3.813    2.172    5.349   -1.470    6.196    1.156    1.960   -0.012   -0.270    3.342    6.196    0.256    2.040    1.040   -1.307    0.040
X2==    4.170   -0.354    3.262    4.121    1.233    3.609   -0.170   -0.427   -0.538    1.285   -0.512   -0.062    0.270    0.636    0.175   -1.130    5.202    1.064    7.484    2.425    3.118    0.914    1.667    0.527    0.596    1.051    6.439   -0.536    0.604   -1.151    0.270    0.604
CD1=        9       10        2       15        6        1        0        1        4        2        1        3        5        6        7        0        9        5       11        0        8        3        4        2        1        6        8        1        3        2        0        1
CD2=       11        3        8        8        6        9        2        2        2        4        1        2        2        2        4        1       10        5       14        7        7        3        4        2        3        3       12        1        2        0        2        2
CTAAAAGAGAATGAGATAACTTGTCTGTTGGAATGATTGCTGTAGCAGAAGAGATTGTGATTTGAGAAATTTTCCCAGTAGAAAGTTGATCGGAAGGGTTATAAGACCGAATAGAAGAAATGCGGTCTCCCCAAAATTCAATTCGGAAGGGTTCCGAAGAGGATAAGGGGAAAATATCAACAATCCCTCCTCGAAAAGCAAAATCACCTTTTTCTCTAGCAAGAGCTTCATGGCGGTATCCTAGATTTTTGCAAAGATCTACTAAGGTATCAGGATCGAGCTCTTCTCCTACTTTAAGTTCGAGATGATCGCTAAGCAAGGATTCTGGAGAAGGAGTCCTTTCTAGCAAAGCTTTTAGTGTGGTGATGCAGACAACAGGGGCGCACTGTTTTTGAAGAGAATACAAGATATGATCTCTTTTCCCTACAGCGTCAATATTGACCAGTTTCGGAGATAAATCTATCTCCGAAGTAGGGAATTCAAGAGGAGACTCTTTGAGGAGAGTTGTGAGATCCTCAAATAAATCATCAACTCTTGCAGGTGTTGTTATAATAACAATAGAGCGTCGCAGTTCTTTGAATAGTTTCGCTACAATAAAAGCCTTAGCTCCCGAGTGAAGATTTTCAACTAAAGAAGGGAGCTTGGAGTCTTTTAATAAAGAAAAATGTGAAAAATTTATGCTAGTCGGGTCGAAATCCATTGTCTTAAAATTGTGTTAAGAACTTCTATTTGAGGGAGTTCTTTGGAACTTCCTTGAGCGGAAACAGCTTTACCTCCGCAACGGCCTCCGTACGGAGCTAGCAATTCTTCAAGTAAGGCTTGAGCGTCAATTCCTTGTTT
KOK=        73
KK=  217775  LL=  218614  Z=    6.16  JJ=  217625  DL=   840
A===      111      112      113      114      121      123      124      131      132      133      134      141      143      144      211      213      214      223      224      231      233      234      243      244      313      314      323      333      334      343      413      433
B===      222      122      422      322      212      412      312      242      142      442      342      232      432      332      221      421      321      411      311      241      441      341      431      331      424      324      414      444      344      434      423      443
RRR=   22.068    1.514   -3.184   28.080    1.876    1.087    3.028    0.087    7.820    0.002    0.195    3.105   -0.551   23.425    5.743    0.464    3.509   28.278   -0.173    2.288    5.133   -0.687   -0.360    2.075    0.002    4.871    0.058    0.210    0.031    5.058   -0.145    0.284
X1==    4.175    1.710   -0.850    7.696   -1.181    2.067    2.377   -0.181    3.473   -0.048    0.403    2.094   -0.416    4.678    1.710   -0.743    1.789    6.000   -0.419    1.365    2.049    0.545   -0.315    0.744   -0.048    3.678    0.049    0.515   -0.697    1.303    0.403    0.303
X2==    5.285    0.885    3.746    3.649   -1.588    0.526    1.274   -0.481    2.252   -0.035    0.483    1.483    1.324    5.008    3.359   -0.625    1.962    4.713    0.413    1.677    2.505   -1.262    1.143    2.787   -0.035    1.324    1.164    0.408   -0.045    3.882   -0.359    0.937
CD1=       14        8        1       17        2        5        7        2        7        1        2        7        1        9        8        1        6       10        2        4        3        2        1        3        1        6        1        1        0        2        2        1
CD2=       14        6        9        7        1        4        4        2        7        2        2        4        3        6       11        2        5       12        3        6        6        0        3        4        2        3        4        2        1        5        1        2
TTATCCAATTTTTCTTTTAATGAAAGAAAAAGTTTAAATGGTTTTTTTGAAAAAGGAATAGAAGAAATTTCCCCTTGGTTAGGCTTTTAATTTAAAAGGGATTTACTGTTCACTTTTTGAAAAAAAGTTCCTGAAAAATAATCAGTTTCGATAACATGGAAGCGCTTCTTATAGAGTAGCTATCCATAGTTATTGGAAGAAGCAAGGTCAATGCTTAGGAGTTTTTAATGAAAAAAAAAACAGGCCAACTTTATGAGGGAGCCTATGTTTTTAGCGTGACATTAAGTGAAGACGCTAGACGTAAGGCTTTAGAAAAAGTTACTTCTGGAATCACCAACTATGGTGGCGAAGTTCTGAAAATTCATGATCAGGGGCGCAAAAAGTTAGCTTACACAATTCGGGGAGCCAGAGAAGGTTATTATTACTTTATCTACTTTACAGTAGCCCCAGAAGCTATTTCAGAGTTGTGGAGAGAGTATCATTTAAATGAAGATCTTCTTCGATTCATGACTCTTAAAGCAAGCGCTGTGAAAGAAGTTTTAGAATTCGCTACATTGCCAGAATAATAGTTAAGGAGAACGTATGAATAGACCTGTTCATAATGAACACAGAAGGAAGCGTTTCGCGAAGAAATGTCCTTTTGTTTCCGCGGGTTGGAAGACCATCGATTACAAGGACGTTGTCACTCTAAAAAGGTTTATTACGGAAAGAGGAAAGATCCTTCCAAGAAGAATTACTGGAGTTTCTTCTCGCTTCCAAGCACTACTTGCTCAGGCTGTTAAGAGAGCTCGGCATGTTGGGCTTTTGCCTTTCGTAGGAGAAGATTAAACTTAAAGGAAG
KOK=        74
KK=  243335  LL=  243694  Z=    4.56  JJ=  243065  DL=   360
A===      111      112      113      114      121      123      124      131      132      133      134      141      143      144      211      213      214      223      224      231      233      234      243      244      313      314      323      333      334      343      413      433
B===      222      122      422      322      212      412      312      242      142      442      342      232      432      332      221      421      321      411      311      241      441      341      431      331      424      324      414      444      344      434      423      443
RRR=    5.545    0.308    3.780    2.870    0.080   -0.007   -3.975    0.062    0.095   -1.549   -0.139   -0.163    9.154   -0.111    1.867   -0.007   19.410   -0.384    0.885   -0.129    0.326    0.286    0.032   -0.152   -0.237   44.513    0.943    1.838    0.131    0.399   -0.172    0.399
X1==    2.267   -0.262    1.996    2.829   -0.262    0.054   -1.020   -1.004    0.054   -0.734   -0.792   -0.081    4.208    0.146    3.293    0.054    3.974    2.108    1.038    1.054    0.308    0.254    0.254   -0.805    0.266    7.208    0.308    1.464    0.421   -0.579    0.208   -0.579
X2==    2.446   -1.174    1.894    1.014   -0.304   -0.122    3.899   -0.062    1.778    2.110    0.175    2.014    2.175   -0.764    0.567   -0.122    4.885   -0.182    0.852   -0.122    1.056    1.125    0.125    0.189   -0.890    6.175    3.056    1.255    0.310   -0.690   -0.825   -0.690
CD1=        4        1        3        4        1        1        0        0        1        0        0        1        5        1        5        1        5        3        2        2        1        1        1        0        1        8        1        2        1        0        1        0
CD2=        4        0        3        2        1        1        5        1        3        3        1        3        3        0        2        1        6        1        2        1        2        2        1        1        0        7        4        2        1        0        0        0
TGATTACTTGGTCATAGTTTCTAGCAACTGCAGCAGAGATGCCGTCAAAAGCTATAGCGGCAGCATCCCCTCCTGGCTTACCAGAAATAAATCCACAACCTAAAGAGTCTGCCCAACAACGCATTTGTTCCATTCCTGCAGAGCGGAAGGTGTCTGTTGCTACGATTAAAACCGTTTGGTTCTGAGAAAGACAATAGTGGGCGAGTTTAGCTACTGTAGTCGTTTTCCCTGAGCCATTTGTTCCTAAAATAAGAGTCACATGGGGGTGAGCAGAAGAGCTCTTTTTCTGAGGTAACTTAGCTATAATATCAGATAGAAAAGAGCGGATAAGCTCTTTAATCAAGCGCTCATCAGGATGTT
KOK=        75
KK=  252455  LL=  253414  Z=    4.79  JJ=  252305  DL=   960
A===      111      112      113      114      121      123      124      131      132      133      134      141      143      144      211      213      214      223      224      231      233      234      243      244      313      314      323      333      334      343      413      433
B===      222      122      422      322      212      412      312      242      142      442      342      232      432      332      221      421      321      411      311      241      441      341      431      331      424      324      414      444      344      434      423      443
RRR=   46.231   -0.142    1.721    9.150    7.154    1.482    0.436    1.135    0.283   -0.764   -0.220   10.522   14.325    9.254   -1.300    0.450    0.004    4.766   -0.392    1.104    4.067   -0.011   18.611    2.678    0.209   -0.495    6.653    0.046    2.922    0.589    0.252    0.589
X1==    7.371   -0.227    0.739    2.749    4.573    1.569    0.669    1.950    0.300   -1.260    0.160    3.885    3.171    3.507   -1.187    0.300    0.074    3.792   -0.383    2.838    1.322    0.296    2.663    0.852    0.345   -0.592    2.163    0.113    1.988    0.989    0.160    0.989
X2==    6.272    0.626    2.330    3.329    1.564    0.945    0.651    0.582    0.945    0.607   -1.373    2.708    4.518    2.639    1.095    1.501    0.059    1.257    1.023    0.389    3.075   -0.036    6.989    3.143    0.607    0.836    3.075    0.410    1.470    0.596    1.573    0.596
CD1=       21        4        4        8       14        5        4        6        3        0        2       10        6        7        2        3        3        8        2        7        3        2        5        3        2        1        4        1        3        2        2        2
CD2=       17        6        7        8        8        5        4        4        5        3        0        7        8        5        7        6        3        6        5        4        7        2       12        6        3        3        7        2        3        2        4        2
GTAACTAGGAGGAAAGAAGAGCAGAAAGTTCCTCCATACTCCCCGTTTAAACTTTTAATCGCAATCAAGGGGGGCGCAATACCAAAAGTAATAGCATCAGATAAAGAATCAAAATGAGCTCCAAAAGCACTCTCTGCTTTCATGATTCGCGCAACAGCTCCGTCTGAAAAATCGGCAATCATAGCGCTGATGAGAAGAAGAGAGAGTCCTTGTAAGCGGTGCATAAGCTCCAAAGACGAGGAAGTCTTTAACACGCTTTTAAAAATAATAAAGAGCCCGCAACAAAGACCAAAAGCTGTAATAGCATTGGGAGTCACAACTCGGCGCTTACCACGAAAATCTATTTCAGTTGGATTCATATTTTCCCTAGGAATAGCGGAATTTAATTACAGAATTAGCGGATGGCGGAACCTTCTCTATGTTTTTTGCTGATCAGTAAGTTTATTTATATAGCCCAAAATCAGTCTATGTAAACAAGAGCGAATCTCTTTCGATATAAAACCTTCTAAAGCCAAGGAGGTTGTACATGGTTATTTTCATGTCCTTCCTTGTAAAGCTTAAGGCCATGTTACACAAAACATGTTTTCGGCACTACACAGAAAACCTGGAGATGGTTATGGTTATTGCGTGTTTTCTTTAAGCAAGTGAAATAGGTAGAGAAGTAGGGTGCTTCTTTTTGCAAGAAAAAAATCACAAAAAAGAGTGATTTTTTATATAGAGCATCACGCTTAAAAGTTTGCTCTCGAAAAGAATTTTTTCGTCGCAAGTTTGTGCTATTTTTCAATTGCAGGAAACGTTGCTAGCTTCTATATATGGTATACAAGAGCCGAGACATTCACAATATCTTGGGTTTAGGGGCTCGCATACTCAAAGGATAATACTCTGATTTTAAGCGTAGGATGAAGGTTCTTTCTGCCATTTTTTTTAATGACGGATAGGGACTGTAGGCTTCTTTGCTTC
KOK=        76
KK=  268295  LL=  269254  Z=    4.66  JJ=  268145  DL=   960
A===      111      112      113      114      121      123      124      131      132      133      134      141      143      144      211      213      214      223      224      231      233      234      243      244      313      314      323      333      334      343      413      433
B===      222      122      422      322      212      412      312      242      142      442      342      232      432      332      221      421      321      411      311      241      441      341      431      331      424      324      414      444      344      434      423      443
RRR=   34.294    8.476    0.374    4.469   -0.377    0.079    0.041    7.624   -0.422    3.961    2.320   21.772   32.172   -0.025    0.708   -1.030    0.614    3.122    1.092   22.048   -1.132   -2.757    8.705    0.008   -0.204   -0.289    1.765    1.766    0.164    0.164    0.259    4.199
X1==    5.790    2.720    3.949    2.483   -0.674    0.490    0.032    4.629    1.159    1.759    2.921    3.679    6.234    0.063    1.265   -0.849   -0.557    2.407    0.553    4.505   -1.087    2.019    2.833    0.016   -0.127    0.436    1.695    0.414   -0.761    0.239   -0.392    1.239
X2==    5.923    3.116    0.095    1.800    0.559    0.161    1.289    1.647   -0.365    2.252    0.794    5.917    5.161   -0.389    0.559    1.213   -1.102    1.297    1.974    4.894    1.041   -1.366    3.072    0.487    1.613   -0.661    1.041    4.268   -0.216    0.686   -0.661    3.390
CD1=       16       10        8        7        3        3        3        9        4        3        5        9        9        2        7        1        2        6        4        9        0        4        5        2        1        2        3        1        0        1        1        2
CD2=       20       13        4        6        7        4        5        7        3        6        3       13        9        1        7        6        1        6        6       13        4        0        6        2        5        1        4        7        1        2        1        5
AGATGATCAAGCAGAAACCATTTTGAAACGGGTATTTGAAGGAGCTCATCTTGGAAATCTCAAGGGAATGGCACGGTATGGAACATATAAGGGCATAACATTACTGCGACCGCTTCTACATATTACTAAGAGGCAAATTGTTGAAGCTCTTGATAATTATCGAATTGAGTATGTTCAGGATGCCACAAATGCTGATGAACGCTTTTTACGTGCAAGAATGAGGGAACAATTATTCCCTTATCTACAAGAGATTTTCGGGAAAAATATCAGACAGCCTTTGCTTTTTCTTGCGGAAGATTCTGCAGAGCTCAGAGAGTACTTAGATCAGCAAGCAGCACCTTTTTTATCGCAGGTTATTGATAATGAGATAGGACAATTTCTACCTGTGGGACAAGAGTTATTACAAACGGCCTTTTTGACAAAGTGGGTATGTAAGCAGTTTTTCTTCAAGCAGGGGCTTGTCGCTTCAAAGGGTTTTTTGCAAACGGTTTATGATCATCTCGTGCGAAGATCTGAGGCAAGATTACGACTTCGTAATCGAACCGTATTGGTAAAAGCTAGGGGAGTAATCATAGAAAGTATATATTGATGGTGTTTTCAGGGCTTTCATAGTATGGTTCATCAGATTGTTGAAAGAAAAACACTTCTTGTTTTTTATCTCTACAATTAGAGGTTTATAAACAAAATAATAAAATATTTTGATATATTGAATAATTATCTGCCTGTTTGATTAGCATTGTAGTGAGTTTTATGGCTAAAGATAAAAAAACAAATCCAGAATCTAAAAAAAGTTTTCCTACTGCTTTTTTCTTTCTTTTGTTCGGAGTAATTTTTGGCGTAGTTACAGTCCAAAACTTTTTCTCTGCTAAAAAAGCTTCGGTGGGCTTCAGCCATCAACTCGAACATCTCGTGAATCTCAAGTTACTGATTCCAGAAGAGAGCCGTAAGATCGCTTTGAAT
KOK=        77
KK=  142326  LL=  142625  Z=    6.04  JJ=  141846  DL=   300
A===      111      112      113      114      121      123      124      131      132      133      134      141      143      144      211      213      214      223      224      231      233      234      243      244      313      314      323      333      334      343      413      433
B===      222      122      422      322      212      412      312      242      142      442      342      232      432      332      221      421      321      411      311      241      441      341      431      331      424      324      414      444      344      434      423      443
RRR=   63.106    0.181   -0.040    0.520    1.579   -0.049    0.810    2.265    0.814    0.780    0.734    1.198    2.745    1.937   -3.137   -0.337    0.810   -1.758   -1.064   -1.184    0.280    0.280    3.559    0.198    0.780   -0.299    0.120    0.805   -0.308    0.097    0.280   -0.143
X1==    6.437   -0.343    0.293    3.022   -1.202    0.308   -0.957    1.293    0.308    0.650    0.516    1.022    6.516    3.331   -1.202    0.308   -0.957   -0.678   -0.937   -0.692   -0.342   -0.474    2.526    0.345    0.650    0.516    0.658    1.827    0.761   -0.239   -0.484   -0.239
X2==    9.804   -0.529   -0.137    0.172   -1.314   -0.159   -0.846    1.752    2.645    1.200    1.421    1.172    0.421    0.582    2.611   -1.093   -0.846    2.594    1.136    1.710   -0.818   -0.591    1.409    0.573    1.200   -0.579    0.182    0.441   -0.405   -0.405   -0.579    0.595
CD1=        9        1        1        4        0        1        0        2        1        1        1        2        7        4        0        1        0        0        0        0        0        0        3        1        1        1        1        2        1        0        0        0
CD2=       14        1        1        1        0        1        0        3        4        2        2        2        1        1        5        0        0        4        2        3        0        0        2        1        2        0        1        1        0        0        0        1
AGGCCAGCAACTCAAATCCCTAAGAAAACAAAAGGTTTTACCTCTAAAAGGAGGTGCGAAGTTTTAATTTGCGAAGGTGTGCCGTTATTACAGCTCAGGAAGGATAGCAAAAAAAAGAGAAGCAATCAATGAGAAGAGAAAAGAGGGCCCTGTTGATTAAAAGTGCCCTCTACAAAAAAAGAAAGCGCTAAGAGTTTATTTTTTTGTTGAACGAACTTTTTTCGTCACTTTAGCTTTCGTTTTAGTAGCGGCTTTTTTTACTGGTTTAGCTTTTGCCTTAGTAGCGCAAGTTTTTTTTGT
KOK=        78
KK=  143526  LL=  144305  Z=    5.30  JJ=  143466  DL=   780
A===      111      112      113      114      121      123      124      131      132      133      134      141      143      144      211      213      214      223      224      231      233      234      243      244      313      314      323      333      334      343      413      433
B===      222      122      422      322      212      412      312      242      142      442      342      232      432      332      221      421      321      411      311      241      441      341      431      331      424      324      414      444      344      434      423      443
RRR=   22.025    2.844    0.087    1.443   -0.051   -0.989    0.228    0.148    0.577    0.179    1.358   22.161    1.152    4.672   -0.186   -0.038   -0.362   16.724    2.087   15.014   49.527   -0.363   29.825    0.532    0.873    0.189    0.010    0.069   -0.199   -1.222    1.358   -1.947
X1==    4.506    1.643    0.133    0.360   -0.075    0.879   -0.286    2.372    0.879   -1.034    1.332    5.532    4.707    2.990    0.497   -0.614   -0.286    4.612    1.653    3.119    5.794   -0.356    7.238    0.799   -1.034   -0.356   -0.059    0.383    0.173   -0.827    1.332   -0.827
X2==    4.888    1.731    0.656    4.006    0.679   -1.125   -0.795    0.063    0.656   -0.173    1.020    4.006    0.245    1.563   -0.374    0.063    1.263    3.626    1.263    4.814    8.548    1.020    4.120    0.666   -0.844   -0.530   -0.173    0.181   -1.152    1.478    1.020    2.354
CD1=       11        6        2        3        3        3        2        5        3        0        3       11        7        6        4        1        2        8        5        6        7        1       10        3        0        1        1        1        1        0        3        0
CD2=       13        7        4        8        5        1        1        3        4        2        3        8        2        3        3        3        4        9        4       11       15        3        7        2        1        1        2        2        0        3        3        4
TTCAGCTATAATTCCTCAAAAAGTAAAAGGACGAATCCGTCAATCTTGGCAGACTCTCAATCCTCAAGGAGCTTCTTTGAAGGATTTGGTGCGTGCATTGGAGAGCTGTGATGATTCTTCTTCTCAGGATCACTTACTACTGTCCTTGTATAGTATGACATTACATAGCAGCTATGAGAACAAAAAAGCAGAGATCCTTTTTTCAAAAGACCAAAAAAATTATGAAGAAGCCTTAAGTTTATGTGAGGAGTTGCAAGAAAGCCTCGAAACGGGGCAGAGTGCTCCTCCTCTAGCAGTCTATGACGTAGAGAAAGCTTTTTTAAAGCGAATCGTGCTTGCTATGCAATGGGAAAAGGAGAAGGAGTTGGAAGGGGCCCCTTCTACAAAATTATTGCTGGAGTATTGTGAGGCAGAGGAGTGTTATGTACAAGCAGTCGAGCAATTAATTAAAAAAATAGAATCAGGGAATCTGGAACGAACACAGGAAGTCGATGCTGTTTTATTTGCACATGCTTTAAGTAAACTTCCTTGGGAGGAGTCTCTTGGAGAGCATGAGTTGGAGGTCCTTATATCTGGAGGGAAGTATTTGACCTCTGTCTATGCTCAGCATGCCTACTTTTCTCTTCTTGAACATTACTTTAAAGAGGCGCGCATACGAGAAATTGCTCGTCTATTGGCCTTTGGGAAGAACGTTTTTATTGAGTCCCACAAAAAATATCCTGAATATCTCTTTTTTTTAGGCAAATATTGGTTTTGCTTGGGGAATTTTCCTAATGCAGA
KOK=        79
KK=  144666  LL=  145445  Z=    4.51  JJ=  144666  DL=   780
A===      111      112      113      114      121      123      124      131      132      133      134      141      143      144      211      213      214      223      224      231      233      234      243      244      313      314      323      333      334      343      413      433
B===      222      122      422      322      212      412      312      242      142      442      342      232      432      332      221      421      321      411      311      241      441      341      431      331      424      324      414      444      344      434      423      443
RRR=   34.419    0.166    5.469   -0.742   -0.123    2.706   -0.435   -0.297   -1.890    0.010    0.129   23.290   10.908   -0.631   -0.621    1.101   -1.716   16.600    0.088   11.576    3.001    4.952    4.464    0.052    0.786    0.589   17.315    5.807    0.807    0.202    0.168    0.425
X1==    4.429    0.424    2.639   -0.788   -0.138    3.659    0.295    1.853   -1.404    0.018   -0.250    8.171    4.189    2.589   -0.701    1.489    2.199    4.466    0.586    3.659    0.782    3.664    2.030   -0.702   -0.982   -1.138    4.511    4.413   -0.767    0.233    0.638    0.233
X2==    7.771    0.391    2.073    0.942    0.886    0.740   -1.471   -0.160    1.346    0.568   -0.517    2.851    2.604   -0.244    0.886    0.740   -0.780    3.717    0.150    3.164    3.838    1.351    2.199   -0.075   -0.801   -0.517    3.838    1.316   -1.052    0.865    0.263    1.823
CD1=       10        4        5        1        3        7        3        4        0        1        1       14        6        5        2        4        6        9        4        7        2        6        4        1        0        0        6        5        0        1        2        1
CD2=       22        5        7        4        6        4        0        3        5        3        1        7        5        1        6        4        1        8        2        8        7        3        4        1        1        1        7        3        0        2        2        3
TTATGGGCACCTTCTTAATGATATGATTAGTCGTTATCATCGAGAAAATTCTTCAGGTTCTCCTATAAAACAGCTTATGTATGATCAATTAGATCGAAGGGTTCGAGTTCGGCTAACGGAAGTTTTAACAAAAACAGAGGATGTTATCTTAAAGCGCAAGCTGTCGTTGTGGAGAGCTTTATACGAGGGATCTTTTGTTTCTTGGAGCGCAGAGAACCAAAATAAGACCTTTTTTGAGAATACCGTTCTTCTTTGTTTTCTGGCGTTATCTCAGAACTCTTCTAGTGCAATACAAGGAATAGCTGATGCTTTCTCCTCAGCAACTTCTTTATGGCAATCCTCTTTGAGGAGGGTATGGGGAATTAGTCATTCTAGCGAAGACCCTTTATCAAAGGATTATCTGTTAGGGATTACCGAACGGCCATGGGGAGATCAGCTTTATCTTTTACAGTATTCATTGGAGCAGTATTTTGCTGCAGATACACAAGTTCTGGAGTATTTAACAAAATTCCCAGAATTATTCCCGCGCTCCCCCTTGTTACCTTTAGTATATTATTTGCAGTCGAGATCAGAGGAAGCTCCTATTAGAAAGGTCTCTTGGTTAGTGAAAGCTTTAGAGAGTTTTACTGAGAATTCTTTATCTGTGAAAGATATGAGGGCTTGGGCTCATTTATATTATTTAATCAAGATTGATTTAGCTGAGACCTATTTGTTCTTAGGAAAAAAGTTAGAATCTCGGAAGCTTTTTGAAGGGATTAGAGAAGACTGGGAGAACCCTCA
KOK=        80
KK=  145836  LL=  146435  Z=    5.19  JJ=  145266  DL=   600
A===      111      112      113      114      121      123      124      131      132      133      134      141      143      144      211      213      214      223      224      231      233      234      243      244      313      314      323      333      334      343      413      433
B===      222      122      422      322      212      412      312      242      142      442      342      232      432      332      221      421      321      411      311      241      441      341      431      331      424      324      414      444      344      434      423      443
RRR=   15.406    0.101    1.889   57.239    1.149    4.717    0.393    0.676   -0.437   -0.536    0.283    1.860    0.079    0.100    0.002   -0.602   13.908    1.353   -0.017    0.018    5.780   -0.408    0.967    1.581    0.012    3.707   21.574    0.065   -1.249   -2.728    0.373   -1.135
X1==    4.409   -0.139    1.802    5.849    0.542    2.316    0.140   -1.309    0.575    0.972   -1.186    1.154   -0.329    1.568   -0.139   -0.295    3.140    0.910   -0.372   -0.295    2.186    0.861    0.861    2.070   -0.022    5.664    3.186    0.379   -0.841   -0.841   -0.329    4.159
X2==    3.494   -0.724    1.048    9.786    2.119    2.037    2.807   -0.516   -0.760   -0.551   -0.239    1.611   -0.239    0.064   -0.013    2.037    4.430    1.487    0.046   -0.060    2.644   -0.473    1.123    0.763   -0.551    0.654    6.771    0.171    1.485    3.243   -1.133   -0.273
CD1=       10        2        4       11        3        4        2        0        2        2        0        4        1        4        2        1        6        2        1        1        3        2        2        4        1        8        4        1        0        0        1        5
CD2=        6        1        3       12        5        5        5        1        1        1        1        3        1        1        2        5        7        5        2        2        6        1        3        2        1        2       12        2        3        5        0        1
GCCCTTCTTTAGGAGAAAATAGCGAAAAGGCTTGAGGAGGGGTATAAATTTGCAGATACTCAGAAATGGTTGCTAGAGAGAATGCGTAAGCTTCTTCTTGGTGCCACCGCCCTTCTAAAAGGAGAGAGAGAGTCGTGCTAGGTTGCTGAGAATTGGGAAATACTTCTGTGTTAAAAACGATCCCAAGTAAAGGAGGCGTATCTGCAAAAAGCATGCCATATCCATGAGGGAGGGGGAGCGAACTATGCCATCCTAAGGCTACACAAGAAAGATCCCAAGAAGAGGTGGTTTGTTTCACTAGTGCAGATTCAGGAATCTCTTCTAAGCAAGAAGGGAGATCTTGAACAGATCCAGCATAAATGAGTATATCTCCGGTTATCTCTCCCTGAGAAGAAGAAAGAGAGATTTTCCCATTAGATAACTGACGAATTTTCGTAACAGGCGTGGAGAAGTACCATGTAGCGGGAAGTTTATCATGCAGCGTTTGGATTAAACTTTCCATTCCAGAACGTAAGGTAGCTAGATAAGGGCCTTTCCGAGCGGTTCTAGGGAAATCTCTGAGATAACTACGTAGTAAAGATCCCATCTCAGCTTCTCGCC
KOK=        81
KK=  154686  LL=  155825  Z=    5.31  JJ=  154626  DL=  1140
A===      111      112      113      114      121      123      124      131      132      133      134      141      143      144      211      213      214      223      224      231      233      234      243      244      313      314      323      333      334      343      413      433
B===      222      122      422      322      212      412      312      242      142      442      342      232      432      332      221      421      321      411      311      241      441      341      431      331      424      324      414      444      344      434      423      443
RRR=   60.681    0.000   -0.593   11.527    0.647    3.446   -0.621    4.087    0.441   -1.754    0.150   35.750   -0.581   10.481   -1.350   -0.424    0.288   15.908    5.215    8.076   12.380   -1.036    6.280   -1.786   -1.164    0.055    5.866   -0.110    0.262   -1.976   -0.039    0.734
X1==    7.346   -0.005   -0.273    3.940    0.764    1.439    1.772    1.883   -0.411   -1.159   -0.118    8.185    1.246    3.461   -0.774   -1.027    0.317    5.630    2.605    5.756    2.974   -0.510    1.834   -0.426   -0.289   -0.118    2.974    1.493    0.174   -0.826   -0.118    1.174
X2==    8.260   -0.050    2.171    2.925    0.847    2.394   -0.350    2.171   -1.074    1.514   -1.264    4.367   -0.466    3.028    1.744    0.412    0.909    2.826    2.002    1.403    4.162    2.031    3.425    4.191    4.020   -0.466    1.972   -0.074    1.508    2.391    0.332    0.625
CD1=       31        7        3       15        9        5        8        7        2        0        2       25        4       10        5        1        5       10        8       12        4        1        4        2        1        2        4        2        1        0        2        2
CD2=       20        5        7        6        7        9        2        7        2        5        0        8        1        4        9        5        4       12        7        7       11        5        7        6        9        1        7        2        3        4        2        2
GCCATGCTCCAAAAATTATCTTTATCTGTTAGGCGGAAAATTCTATTGGTTGGAAGATATTTTTCCCAAAGAGCGAAGGCTTCATCATCTTTTTCATGCACAGTGGCATAAATAAAATCAGGATCAAAGTTAAAAACAGAAAGAGAGACTTCCCAAGCAAAAGAAATAGCATCCTGTTTAAAGTAATCCCCGAAGGAAAAATTTCCTAGCATTTCAAAAAAAGTGAGATGTCGGGATGTGTGCCCAACATTCTCTAAATCATTATGTTTTCCCCCAGCACGAATACATTTTTGTGAAGTCGTTGCCCTTGTGTAACTAGTTTGTTCTTTCCCTAAAAAGATATTCTTGAATTGGTTCATCCCAGCGTTTGTAAAAAGAATCGAGGGATCATTATATGGGAAAACGGGAGAAGATGCGACAGGAGTGTGATTCCTGTTAGTATAGAATTTTAGGAAGTTGGATCGAAGAGTGTTGCTCAGCATGGGAGACCATTTTTAACTCGTAACAATAAAAAAACGATTTTCGAGAAGAAAACCTAAAGCAAGAAGATTTGTCCAAAGACCAAGCCTACTAGTTGAGAAGAAAAGAATATTCAGTAGGGACATTTCAAGGAGAAGAGGCCTCCGGCTTCAAGAAAGGATATACTAGTGGATCATCTATAATTAGAACAAGCCAAGATATATGCTTAACAAGATCGATTCAAAAATGTTTTTTCCAATTCAGTTCATAAAAAAAAGAAAGAGGAGTTCTGCAACAAGAGTGGTAGATGAAGTAAGAGAATGAAAAAAAATGGGCAAATTTTTTTGTATAAAAAGAGGTTGAGGAGGTGTTGTGAGGAGGAAAAGGTTTTTGTAAGGAGGAGTGGGTTAGGGAAAGTTGAGAAAAAATAGATGCAGAAAAAATAGAGGTTGATATAAGATGTTGCTTTCTTTCGAACGAAGGTTTGAAAAGAACACTTCTCACGATGATGAGGAGGCGCAAAAAGGGTTTACGCGAGAGTGTGAGCCTTTCTTAACAATGCAAATGAGATAGAATGCAAGCCAGTATAAATGCTTGTGAGGATTTCTTAAGGAATTAAGAAAACCCGTTAATAAATCAAAGTATATTTTTTTCTGAGAATTTGATCTTGGTTCAGATTGA
KOK=        82
KK=  194556  LL=  195635  Z=    4.58  JJ=  194466  DL=  1080
A===      111      112      113      114      121      123      124      131      132      133      134      141      143      144      211      213      214      223      224      231      233      234      243      244      313      314      323      333      334      343      413      433
B===      222      122      422      322      212      412      312      242      142      442      342      232      432      332      221      421      321      411      311      241      441      341      431      331      424      324      414      444      344      434      423      443
RRR=   18.365    3.567    3.462    3.424   -0.488    4.142    0.369    5.315   -2.545   -0.450    0.021   50.434    8.855    4.169    0.024    2.192   -0.702   12.512    0.026    6.704   22.941    0.119   21.776   -0.540    0.088    3.089    0.807    1.226    0.101    0.033   -0.701    0.553
X1==    5.372    1.543    2.505    2.387   -1.000    3.332   -0.758    3.845   -1.476   -0.204    0.054    6.143    2.955    3.469    0.017    1.271    1.443    4.196    1.010    5.393    4.498    0.127    4.589   -1.711    0.703    2.955    0.777    0.336   -1.025   -0.042   -0.671    0.940
X2==    3.418    2.312    1.382    1.434    0.488    1.243   -0.487    1.382    1.724    2.207    0.395    8.210    2.996    1.202    1.400    1.724   -0.487    2.982    0.025    1.243    5.100    0.940    4.746    0.316    0.125    1.045    1.038    3.644   -0.098   -0.785    1.045    0.588
CD1=       15        7        6        8        2        7        2        8        0        1        2       15        6        9        4        4        6        8        5       10        6        2        8        0        2        6        2        1        0        1        1        2
CD2=       12       10        7        5        6        7        2        7        8        8        3       16        7        3        8        8        2       11        3        7       14        4       10        2        4        4        6       10        2        1        4        3
GGATAATTTTCTTTTAAGAGTTCCTCATGAGAAAGCCCTGGATAGATAGGAACACAGGCCCACGAGTGTTTTGTTTCTTTGGGTTGCGGAGGAGAGGATAATGGGGCAGTCAGAGCTGTAAGAGGTTCTTTAGGTTCCAAAGGAGGTGGAGGGGCAGGGATCTCATTAGGAGGAGCTAGGTCTTCTACAGAGTGAAGAGGTTCTTCTGGAAAATATAGTGGGACCAGTGTAGACGTGGCTGGGTAGGCCTTTTCCGTATAGCGATTAAAGATTTCTTGAAAAACAGCAAGTGAATGCATGACGTGTCGACTAGATGCACAGGTTGTAAGTAGGACATTATTCCAGATAGATAAGGTTATCAGCCCAGATGAATTCATTGCAATCTACGCATCACTGTTGTCATATTTAAAGGCTAAAGAAAGCAATTTCTTACAATGAAACAAAAAAAAGAGAGAAAATTATGAGAAACTGGTTATTGGGGAGCCTGCTCGTTTTGGGATGTATGTCTGTAACAGCTCCTTGTTTTGCTGCCAAGCGTCGTAGTACAGGTTCACAGAAAATCGATCAAGTTGCTCAATCAGGGCTTCACTGGATGTCTTACCAAGATGCTCTGAATAAGGCGCAAAAAGAAGGAAAATTTGTAGCTCTATTTTTTACAGGGTCCGATTGGTGCGTCTGGTGTATGAGAATGCAAGATCAGATTTTAAAAACATCTGATTTTGTTGATTTTGCTAAACAGTATCTTTGCATGGTAGAGGTGGACTTCCCTCACAGCGCGGAGCAAACTCCAGAACAAAAAGAACAGAATCTTAAGTTAAAAAGTCAGTATCGGGTAGACGGATTTCCAACTCTTGTCTTGCTAGATTCCAGAGGTAGGGAAGTGGCAAAAATGGGATTTGAGTACGGGGGAGGAGAAGCCTACGTTTACAGATTAAAGAAAGTATTGCACATTTCGTAGTTCTTCACGGCAATCCTTGCTCTATCTAGAGAAAAGTGTGTTACTTTCAAATTAAGGGGAGAGAAAACACGGATGTTTTCTCTTTCTATTTTGGAGAAAGGAAGCTTCTCATCCTCTCTCTT
KOK=        83
KK=  208146  LL=  208745  Z=    5.14  JJ=  207906  DL=   600
A===      111      112      113      114      121      123      124      131      132      133      134      141      143      144      211      213      214      223      224      231      233      234      243      244      313      314      323      333      334      343      413      433
B===      222      122      422      322      212      412      312      242      142      442      342      232      432      332      221      421      321      411      311      241      441      341      431      331      424      324      414      444      344      434      423      443
RRR=    1.498    4.668    5.631   37.825   -0.428   -0.167   -0.707    3.585    0.635    0.266    1.141   -4.643    1.521    3.237   -1.205   -0.086   15.481    1.690   -0.282    0.716    1.251   -0.822   -0.072    1.155    0.936    2.088   35.227    3.514    1.541    0.525   -1.689    0.525
X1==    0.460    1.554    2.479    8.727   -0.349   -0.325    0.586    1.578    0.533    0.325   -1.031    3.659    0.929    2.645   -0.984    0.533    4.034    1.206    1.068    1.390    1.254    0.781    0.781    0.890   -0.675    2.889    7.254    1.635    1.431   -0.569   -1.031   -0.569
X2==    3.253    3.003    2.272    4.334    1.225    0.515   -1.207    2.272    1.191    0.818   -1.107   -1.269    1.637    1.224    1.225   -0.161    3.837    1.401   -0.264    0.515    0.997   -1.052   -0.092    1.298   -1.386    0.723    4.856    2.149    1.077   -0.923    1.637   -0.923
CD1=        3        5        4       14        2        1        3        3        2        1        0        7        2        5        1        2        8        3        4        3        2        2        2        3        0        4        8        2        2        0        0        0
CD2=        9        8        6        7        5        3        0        6        4        3        0        0        3        2        5        2        6        4        1        3        3        0        1        2        0        2        8        4        2        0        3        0
CTAAAGAGTCTTCAGGTCAAGATTCTAAAGAATGTTTACGTCGCATTAACAAAGAAGCGGAACGATTTTTTCAATATTGTTTATTGTGTTTGCCGGAGGGAGGAGAGGCCTTGTCTTATTTATACAAGAGAGGGTTTTCTCTAGATACCATAGACCGTTTCCAGATAGGTTATGCTCCAGAACAGAGAGTGTTTGTCCGAGCAATGGAGGAGCGGGGTATTTCTGTGAAACAGTTAGAGTGGGCAGGATATCTTTCTAAAGATTGGTTTTTGTTCGCTCAGAGGATCATGTTTCCTATTCAAGATTCTTTAGGCTATACCATTGGCTTTTCTTCTCGAAGATTTAAAGAAGGAGGAAAAGGAGGGAAGTACATTAACTCTCCAGAGACCCTTTTATTTAAGAAATCTCGAGTATTGTATGGGTTACAATTTTCTCGAAAACGAATAGCTAAAGAAAAAAGGGTGATTTTAGTTGAAGGTCAGGCCGACTGTTTGCAAATGATCGATTTTGGCTTCAATTGTACTTTGGCTGCTCAAGGGACTTCTTTCACCGAGACCCATGTAAAGGAGCTGGTTAAATTAGGGGTATCTAAAGCCTATT
KOK=        84
KK=  222426  LL=  222875  Z=    4.91  JJ=  222186  DL=   450
A===      111      112      113      114      121      123      124      131      132      133      134      141      143      144      211      213      214      223      224      231      233      234      243      244      313      314      323      333      334      343      413      433
B===      222      122      422      322      212      412      312      242      142      442      342      232      432      332      221      421      321      411      311      241      441      341      431      331      424      324      414      444      344      434      423      443
RRR=    5.698   -0.393   -0.596   -1.807    1.717   -0.915    0.475    0.358    0.083    0.142    0.022   80.480    2.555   -0.999   -1.241   -0.027   -0.114    1.325   -1.872    0.791    8.837   -1.290    1.298    7.548   -0.823   -0.082    5.400    0.049    0.298   -0.441   -0.192    0.416
X1==    2.687    0.619   -1.109    2.165    2.015   -0.952   -0.459   -1.109    0.048   -0.544    0.104    7.917    2.104   -0.396   -0.778    0.048    1.964    0.250    1.601    4.048    2.571    1.294    1.294    1.717   -0.544    0.104    1.571   -0.245   -0.404    0.596   -0.896    1.596
X2==    2.120   -0.635    0.538   -0.835    0.852    0.961   -1.036   -0.323    1.727   -0.261    0.214   10.165    1.214    2.523    1.595   -0.570   -0.058    5.308   -1.169    0.195    3.437   -0.997    1.003    4.395    1.512   -0.786    3.437   -0.199   -0.739   -0.739    0.214    0.261
CD1=        7        3        0        5        5        0        1        0        1        0        1       13        3        1        1        1        4        1        3        5        3        2        2        3        0        1        2        0        0        1        0        2
CD2=        4        1        2        0        3        3        0        1        4        1        1       11        2        3        4        1        1       10        0        2        6        0        2        5        3        0        6        1        0        0        1        1
CCATTCCCAGAAAGAGGATATTGGAAAGAGAAGTCTGTTGTGAAGAGAGGCTTTCTCTTAGGATAGTAACTAGGAGGATCATATGGTAAAGAAGCCTCTGAAAAATGAGAAAGAGATGCTAATACGTTAGAAAGATCTTGTGAAGAAAGTGTTCCTAGCGTGAAAGCCTCTATAGATAGTTCAGTGAGCATTTTGTGAGCAAAATCCTCAAATTCTTCATAGGAGATGATATCTAAAGCATTTTGCTTTTCTTCTAGAGAAAAGAAGCCTTCTAGGAGTTCCCCAGAGAGTTTATTGAGACCAGCTCGCATAGGGCAGGAAATAAGACCTTTTTGGTATTGCTCGGAGAGCTGGTCTTTGTAGTACAGAAAAAGACTCTTATCTAAGGGAAGATCGCGTAGAGAAGATAATAGAGAGTCAATAAGAACTGGAGAGGTCTCCGTATAGCCA
KOK=        85
KK=  235146  LL=  236045  Z=    4.85  JJ=  234906  DL=   900
A===      111      112      113      114      121      123      124      131      132      133      134      141      143      144      211      213      214      223      224      231      233      234      243      244      313      314      323      333      334      343      413      433
B===      222      122      422      322      212      412      312      242      142      442      342      232      432      332      221      421      321      411      311      241      441      341      431      331      424      324      414      444      344      434      423      443
RRR=   52.007    4.158   -0.218    4.555   -0.714    0.322    1.145   -1.623    1.757    1.033    0.953    0.662   21.033    0.024   -0.579   -0.310    3.768    8.552    9.305    0.209    1.785   13.273    3.254    1.788   -0.127    3.043    6.175   -0.393   -1.572   -0.005    1.648    0.041
X1==    7.278    2.499   -0.210    3.232    0.986   -0.273    1.293    2.439    1.024    0.523    1.081    0.171    3.446    0.065    0.482   -0.273    2.491    2.837    4.124    0.376    1.295    4.088    1.002    1.428    1.376    1.869    2.965   -0.830   -0.974    0.026    1.869    0.026
X2==    7.146    1.664    1.036    1.409   -0.724   -1.181    0.885   -0.665    1.717    1.975    0.882    3.864    6.104    0.364   -1.202    1.137    1.512    3.015    2.257    0.558    1.378    3.247    3.247    1.252   -0.092    1.628    2.082    0.473    1.614   -0.202    0.882    1.614
CD1=       18        9        2        8        6        2        5        6        4        2        3        3        6        2        5        2        7        7       10        3        3        7        3        4        3        4        5        0        0        1        4        1
CD2=       20        8        5        5        3        1        4        2        6        5        3        9       10        2        2        5        5        8        6        4        4        6        6        3        2        4        5        2        3        1        3        3
GGTGCTCTTCAGAAGGAGAATTCTTCGTTGCGGAAGAAGGTATTTCTGCATGATATGAAAGCTTTGCGAGAGTCCGTTAAGGCTGGTAAACAAAGGCTAGGTATAAAAAAGGGGAGACGTGCTTCGATTTCTTAAGAACGACTTTGCCTAACATAAGACGTCTCGGCCTACACAGGCCGAGGCTGGTTTTGGAGCACAAAAACTAATCACGACGACTTTCGTCAATAATCGATTGAGTAAAATCCTGAATTTCTTTGGAAATGTTCTTTGCTAGAGTTTTTGTTTGTTCAGCGAATTCTCGTGTATGGTGTTTAGAATTTCGGAGTAACGCTCGTCCTTTTTTCGTGCCGGACGTTTTGACTCGAAGGAGCTTTTTTCTGAGCTGAATTCCACTTTTAGGGACAAAAAGACTAGTAAGTAGCGTAGCTAGAATGCCTCCGAATAGGACGCCACGTAACCACATACAACATTTATTTTTTTTAGGTTTTTGGCTTTTGAACATCCTTCTCTCTCCAAAAAAGTTAGTCTTTTTTTCTTATAAATAGCCATGCACATAAGGCAATGGCTGCAAGTTTAACTCCAAAAATCAATCTGTTGCTGCAAGAATCTTCGGAGTCCTCATCATTGGTGAGTTCTTCTGCTAATTGAGAAATTTTTCGATTGTTGTATTTCTTTCGTAGCCAATTCAGAACAAACTTTTTTCCAAGAAATAGGGGTGCTAGCCATCTAGCTTCGAAGTTGAATAAATCAGCAAGTCGGCTGACGTGTTTCATGATTTTGTGGAGTTTAAGCAGTATGCCAATTGCAAAAGCAAAAATTAAGACCATCCCTAAAGAAAGCAAAATGCAGCAGGTAACTAAAGTTTCTACTAAATAGGGGGTCATAAAAATAAAAAAAATA
KOK=        86
KK=  250596  LL=  250985  Z=    8.01  JJ=  250506  DL=   390
A===      111      112      113      114      121      123      124      131      132      133      134      141      143      144      211      213      214      223      224      231      233      234      243      244      313      314      323      333      334      343      413      433
B===      222      122      422      322      212      412      312      242      142      442      342      232      432      332      221      421      321      411      311      241      441      341      431      331      424      324      414      444      344      434      423      443
RRR=    7.031    0.255    0.058   84.307    0.076   -0.054   -0.062    0.383    0.340   -0.350    0.599    0.195    0.436    0.382   -0.103    1.446    1.523    0.181    0.105   -0.168   -0.126    1.500    0.235    0.071    0.110    0.824    3.184    0.660    0.182   -0.412    4.952    0.282
X1==    2.740    1.149    0.129    8.379    0.342    0.137   -1.172    0.129   -0.863    1.523   -0.742    3.167    2.258    0.794   -0.465    1.137    1.446    0.144    2.338    0.137    0.527    1.264    1.264   -0.136   -0.477    0.258    0.527    0.739    0.593    0.593    2.258   -0.407
X2==    2.566    0.222    0.452   10.061    0.222   -0.394    0.053    2.962   -0.394   -0.230   -0.807    0.061    0.193    0.481    0.222    1.272    1.053    1.256    0.045   -1.227   -0.239    1.186    0.186   -0.523   -0.230    3.193    6.041    0.894    0.306   -0.694    2.193   -0.694
CD1=        5        3        1       11        2        1        0        1        0        2        0        5        3        2        1        2        3        1        4        1        1        2        2        1        0        1        1        1        1        1        3        0
CD2=        5        2        2       11        2        1        1        5        1        1        0        1        1        1        2        3        2        3        1        0        1        2        1        0        1        4        8        2        1        0        3        0
AAGTTGCGCGTAACCGACTTGAGAAATACCTTTCTGAAGCTTCTTTTGTTTCTTTTGCTGGAGAGGAGATGCTACAAAAAAGTCTAAGAGATTTCGATAGTAAGCCCTTCCAAATAGAACCCGCTTTTTAAGCCCAATCTTTTAATCAAGAGAGAGGGTCTGAAGAGGAAGTGTCTTGATGAGAGAAGCATTCTGATAGAGGGGGTTCTTGACAAGGCACTTTCGGTGAATGAGGTAGGGTACTTATCTGAGAAAGTCCTTCAATTTTGTTGTGAGAAGAAGAGATTTCGAGCTTATCGAAAGTTCTCAGAATAGGAAGGACTCTAGCGGAAAGACTGGAAGACATATCATTGTAGCTGTGAACAGCTTGTCCTAAGTGTTTGCCTACTT
KOK=        87
KK=  257436  LL=  258335  Z=    6.40  JJ=  257166  DL=   900
A===      111      112      113      114      121      123      124      131      132      133      134      141      143      144      211      213      214      223      224      231      233      234      243      244      313      314      323      333      334      343      413      433
B===      222      122      422      322      212      412      312      242      142      442      342      232      432      332      221      421      321      411      311      241      441      341      431      331      424      324      414      444      344      434      423      443
RRR=   33.200    4.832    5.151   25.157    0.902    7.119   -2.519   -0.035    1.085   -0.159   -0.618    3.297    0.539    9.484    0.087   -0.088    6.640    1.103   15.562    6.086    2.200    0.711    6.841    0.881   -0.117    0.711    1.915   16.854    1.074    0.836    0.637    2.233
X1==    5.464    1.703    2.631    4.228    1.703    4.369    1.630   -0.110   -0.889   -0.132    1.203    3.634    2.017    2.800   -0.220    1.083    2.770   -0.984    4.693    1.083    1.585    1.829    3.391   -0.822    0.808    0.388    0.684    4.398    1.196   -0.804   -1.240    1.196
X2==    6.076    2.837    1.958    5.950    0.529    1.630   -1.546    0.317   -1.221    1.209   -0.514    0.907    0.267    3.388   -0.393   -0.081    2.397   -1.121    3.316    5.621    1.388    0.388    2.017   -1.072   -0.145    1.829    2.800    3.832    0.898   -1.040   -0.514    1.866
CD1=       15        8        6       10        8        9        6        2        1        1        3        9        4        6        4        4        8        1       12        4        3        4        6        1        2        2        2        5        2        0        0        2
CD2=       19       11        7       12        6        6        0        4        1        4        1        4        2        5        4        3        6        1        7       13        4        2        4        0        2        4        6        6        2        0        1        3
AGAGATCGACTATGCTCGAGATTGTCTCCCTAGAGGTATCTTAGGTCTAAGAGCATCGATGTTTATTGATTATGTACAACATATTGCAGATCGTCGTTTAGAGAGAATAGGCTTAAAACCAATCTATCATACAAAAAACCCTTTCCCTTGGATGAGTGAAACTATTGACCTTAACAAAGAAAAGAATTTCTTTGAAACAAGGGTTACTGAGTATCAGCATGCAGCAAGCTTAACTTGGTAAGCTTGATAAAGGGATAGACGGGCCCCAGCCAATAAGATAAGGCTGGGGTTTTTTATGGGTTGATAATTTTTCTAAGAAAATGAGAGTTTTTATAGTTTATAATTCCGTTTGTTTACCCGTGAATTTTTTGTAATTTTCTCATAATATTTTGTTGCCCTTTTATTAAAAATGGAAAAGGTCAAGCACTTCTCCTGAGACTGCTTTTAGAGTAGCAAGATTTGGGTATGGGGTTGGATGCAGCCTTTCGTAGACAAAGTATTTTTCAGTGAAACCACAAGATTTGAAATTACCCTATTTTTGGGAAGATCGTTGCCCAAAAATAGAAAATCACGTGTTCTATGTCCCTAGTTACTATCCTAAATATGAAGAATTTGTGATGCCTTCTTGGCAAAATCTCTTTGCTAATGAAGGTCCTGTTTGTTGTGAATTATGCTCTGGGAACGGAGATTGGGTAGTGGAACAGGCTTTAAAGGATACTTCGATCAATTGGATTGCGGTAGAAAAACGTTTTGATCGAGTTCGTAAGATTTGGTCAAAAATGAGCAATCATAAGGTAAATAATCTGCTCATTGTTTGTGGGGAAGCACAAACCTTTTTTACCCATTATGTGACGGATGCTTCCTTCCAAAAAATAGTCGTGAATTTCCCAGATCCTTGGC
KOK=        88
KK=  263406  LL=  263735  Z=    5.04  JJ=  262866  DL=   330
A===      111      112      113      114      121      123      124      131      132      133      134      141      143      144      211      213      214      223      224      231      233      234      243      244      313      314      323      333      334      343      413      433
B===      222      122      422      322      212      412      312      242      142      442      342      232      432      332      221      421      321      411      311      241      441      341      431      331      424      324      414      444      344      434      423      443
RRR=   32.714    0.124    2.673    5.974    0.285    0.823   -0.002    0.124    0.696    0.185    0.185   -0.264    2.420    1.587   -0.820    0.227   -1.100   28.081    0.152   -0.369    0.959    0.323   -0.619    0.185   -0.046   -0.158   -1.185   -0.144   -0.232    0.036    0.302    0.036
X1==    5.358    0.939    1.409    2.120   -0.592   -0.693   -0.030    0.409    1.307   -0.231   -0.343    3.120    1.657    2.489    1.704   -0.693   -1.026    5.189    0.731   -0.693    0.730    0.598   -0.402   -0.599   -0.231   -0.343    1.730   -0.090   -0.134   -0.134    0.657   -0.134
X2==    6.105    0.132    1.897    2.817   -0.481   -1.188    0.072    0.304    0.533   -0.802   -0.539   -0.085    1.461    0.638   -0.481   -0.328    1.072    5.412    0.208    0.533    1.315    0.540    1.540   -0.309    0.198    0.461   -0.685    1.602    1.733   -0.267    0.461   -0.267
CD1=        8        3        2        3        1        0        1        1        2        0        0        4        2        3        4        0        0        6        2        0        1        1        0        0        0        0        2        0        0        0        1        0
CD2=       14        3        4        4        2        0        1        2        2        0        0        1        2        1        2        1        2        7        1        2        2        1        2        0        1        1        0        2        2        0        1        0
GAAAACAGGAGACCTGAAAGGGTCCGGGGGTTCGAATCCCTCTTCTTCCGATTCTTTTTGAAGAACCTTTTTGGAGTGAAGAGTATGACTCTTCTTCTGAAAAGGTTTTTTTTTGCTCTCATTTGTTTTGTTTTAAATAATCTAGAATTCGTTTTATTTGCATATAGTTTGTTTGTAAAACAAATTCTTTGAAAGATAATTTGTTTTTAAAATAAACTAGAAACATTCTTTGAATAATAAAAAGCTTATTTTTTTACTAGCTCTCGGGGGAGACATGGAAAAGACTCGTAAGTTTGAAAAAGCTTTAGAGAATTTAGAGCAGTTAAAAAA
KOK=        89
KK=  264756  LL=  265685  Z=    5.80  JJ=  264666  DL=   930
A===      111      112      113      114      121      123      124      131      132      133      134      141      143      144      211      213      214      223      224      231      233      234      243      244      313      314      323      333      334      343      413      433
B===      222      122      422      322      212      412      312      242      142      442      342      232      432      332      221      421      321      411      311      241      441      341      431      331      424      324      414      444      344      434      423      443
RRR=   19.781    2.499    2.203   11.601   -3.758    0.630    1.187    1.605    0.630    1.087   -1.147   62.326    7.803   -1.871    0.263    0.167   -1.667   11.604    0.133   11.060   44.768    7.236    2.351   -2.218    1.555    0.177    0.232    3.391   -0.311    3.234   -0.067   -0.005
X1==    4.001    1.135    1.372    3.240   -1.233    0.445   -1.198    2.779    0.445    0.951   -1.176    8.755    3.114    1.632    3.029   -0.216    1.682    3.328    0.273    4.411    6.320    3.581    1.163    2.062   -1.021   -0.318   -0.163    1.477    0.307    3.307   -0.318    0.307
X2==    4.944    2.202    1.605    3.581    3.048    1.414   -0.991    0.577    1.414    1.143    0.975    7.119    2.506   -1.146    0.087   -0.774   -0.991    3.487    0.486    2.507    7.084    2.021    2.021   -1.075   -1.522   -0.555   -1.428    2.296   -1.012    0.978    0.210   -0.017
CD1=       12        7        4        8        2        3        1        6        3        2        0       17        5        4       11        2        6        8        4        9        8        6        3        5        0        1        1        2        1        4        1        1
CD2=       19       11        7        9       13        6        1        5        6        4        3       15        5        0        6        2        1        9        3        8       12        4        4        0        0        1        0        4        0        2        2        1
TATAGATAGAATGCTCGATCCTTATTTGAAAGAGTTTGATCCGATTCTTTTGGGAATTCTTCCTTGTCTTGAGGGGAAACTTCATCAAGGGGACAAAGAGATAAAAATTATTCGTACACCAAGCCCTGTATCGCAAAGTTCTATCTTGTATGCTAACTGTAATGGGGAATTTCTACATTTTCTGGATTCTAAAATGCGACAAGGGGATAAGGTTTTGGTCGTAAACATTCAAAATCGCTTGTCTCGTAAAGATCGCGCTAGAAGTCGTATTATCGAAGAATCTTTGCAAAATTATCCTTCTACATATGTACTCGCATTCCCTGAACCTGAGGATTTGTTAGATGGATTAGAAAGGATTCATGGTGAGCTAGAAACATTCGCGGATTTCTTTTCTGTAGTGCAGCAAGAGTTTTTTAAGCCTAAGACTCAAGGATTTTGTCTTCTTCCAGAAGAAACAAAACAGCGTATGGGAGTTTTTCTAGAAAGAATCGTTCCATCTCTGAAAGATGTCTTCTTTTCAAAGAAAAAAATTTTATTCAAAAACGATAAAACTTTGCTTCTACATCTTATCTATTACTTTATCGTTTTTAATCTGATCGAACAGTTGGATCCTAATATTTTAGTGGTGATGTCTAAGGATGGTTTGGATTACGCCTCTATTTTTGTTTCTGGGTTTGCCTTTTTTGAAGATCAGGGAAGTTGGGATGAGGATAGCTTGAAACTTATGGTAGCAAAAATATTAGCTCCAACATTAGTGGCTAGAGATAGGCTAGTATTTGCTCAACATATGGAGCTATTCAGCAAGTTTCTAAATTGTTTAAGGAAAAATCGTCAAAATCTGAAAGATCTTCAAGCATTCTTTTCTTATGATTTAGAGAAATGGAAGTTTTCAGGTATTTAAGCAAGTTTCCGGTAAGCATATAGAGTGAT
KOK=        90
KK=  299287  LL=  300036  Z=    5.55  JJ=  299107  DL=   750
A===      111      112      113      114      121      123      124      131      132      133      134      141      143      144      211      213      214      223      224      231      233      234      243      244      313      314      323      333      334      343      413      433
B===      222      122      422      322      212      412      312      242      142      442      342      232      432      332      221      421      321      411      311      241      441      341      431      331      424      324      414      444      344      434      423      443
RRR=   33.482    1.678   -0.245   10.294    0.790    0.697    0.634    3.086    0.299    0.316   -0.562   18.166    2.450    5.568    0.025    3.226    1.340   11.453   -1.369   12.765   12.235    1.367    0.532    2.355   -0.914    0.145   -0.734    9.804   -0.100    0.001    1.434    0.011
X1==    6.817    1.492   -0.701    3.509   -1.288    0.620   -1.030    0.732   -1.463   -0.230   -1.269    4.147    1.923    7.098   -0.732    1.314    0.826    5.892    2.495    4.091    4.916    2.556    0.237    1.279    0.666    0.327   -0.295    3.201    0.988   -0.010    1.125   -0.010
X2==    4.911    1.125    0.349    2.934   -0.614    1.125   -0.615    4.217   -0.205   -1.373    0.443    4.380    1.274    0.784   -0.034    2.455    1.623    1.944   -0.549    3.120    2.489    0.535    2.250    1.841   -1.373    0.443    2.489    3.063   -0.102   -0.102    1.274   -1.057
CD1=       15        6        1        8        1        3        1        3        0        1        0        9        4       12        2        4        4       11        7        8        7        5        2        4        2        2        1        4        2        1        3        1
CD2=       12        5        3        6        2        4        1        9        2        0        2        8        3        2        3        6        4        5        1        7        5        2        4        3        0        2        5        5        1        1        3        0
AGGGGATAGTATCAGAAGATCCTAGACAAGGGAATGAGGAAGTTCCTTTTGCATTACTGAGAGCTGCTGCACTCAGTATGCAAAAGATCTTTATTCAAGAGCAGGAAGGAGTTGTGACCTTGTTACCCGTACTTCCCCCCGAATTCCCTTGCGGTCGTTGGGTTGGCCTTTCCCTTGATATTGGGGAAATTTCCTTCGAATGGACTAAAAAAACGATTCGAAGGGTAGTTTTGAAAGCTCATTCTTCAAGAGAAATCGTGGTAACCAGTCCAGGAGTTCGATTGTGTCGTTTCCGTATTGAGGAACAGGGTAAGATTATCTCTTGTAAAATTAAAAAAAATTTAGAAAAGGTGGAGATAAAAGCGGGAACCACGTATCTATGGGACCGTTTTTGTAAATAAACGCAGAAAATGTCGTGGATCCTTTCTTCTTAAATACACAACATGTAGAGCTTCTTGTTTCAGGGAAACAGAGTAGCCCGCAAGATCTTTTAGGAATTGTTTCTGAAAGTCTGAATCAGGATCGGATAGTTCTTTTTCGTCCTGGAGCAAAGACTGTTTTTGTTGAGCTGCAAGGAAAGATTCAGCAAGCAGAATCGCATCATTCAGGGATTTTTTCTCTCCCTGTCACGAAAGGAATTTCTCCTCAAGACTATCGAGTGTATCATCAAAATGGTCTATTAGCTCATGATCCCTATGCATTTCCTTTGCTTTGGGGAGAAATCGATTCTTTTTTATTCCATGAAGGGAC
KOK=        91
KK=  314677  LL=  315096  Z=    5.04  JJ=  314527  DL=   420
A===      111      112      113      114      121      123      124      131      132      133      134      141      143      144      211      213      214      223      224      231      233      234      243      244      313      314      323      333      334      343      413      433
B===      222      122      422      322      212      412      312      242      142      442      342      232      432      332      221      421      321      411      311      241      441      341      431      331      424      324      414      444      344      434      423      443
RRR=   41.707   -1.939   -0.315    6.230   -0.682   -0.017    1.918   -0.491    0.048   -0.466    0.684    1.808   -1.080    0.665    1.258   -0.017    1.180    0.036    4.044   -0.380   -0.530    2.542   -0.149    0.326   -0.432   36.972    6.602    1.845    0.184   -0.619   -0.198    1.261
X1==    5.060   -1.339   -0.968    2.385    0.960   -0.039    2.220    1.032   -0.039    0.424   -0.776    2.385    1.224    1.927    1.727   -0.039    1.366   -0.111    2.057    0.949   -0.619    1.167   -0.833    0.835   -0.576    7.224    2.381    1.657    0.538   -0.462    0.224    0.538
X2==    8.243    1.448    0.326    2.613   -0.710    0.429    0.864   -0.475   -1.230   -1.099   -0.882    0.758   -0.882    0.345    0.729    0.429    0.864   -0.327    1.966   -0.401    0.856    2.179    0.179    0.390    0.750    5.118    2.772    1.113    0.342    1.342   -0.882    2.342
CD1=        8        0        0        4        3        1        4        2        1        1        0        4        2        3        4        1        3        1        4        2        0        2        0        2        0        8        3        2        1        0        1        1
CD2=       14        4        2        4        1        2        2        1        0        0        0        2        0        1        3        2        2        1        3        1        2        3        1        1        2        6        4        2        1        2        0        3
GTATCTATGCAGGAGCAGAGCAGGGATCGATTATTTCTGCTAATGGGCAAAATCTAACAATCGTAGGACAAAACCACACTTTATCATTTACGGATTCCCAAGGGCCAGCCCTTCAAAATTGTGCTTTCATTTCAGCAGAAGAAAAGATCTCTCTAAGAGATTTTTCGAGCCTTTTGTTTTCGAAAAATGTTTCTTGCGGGGAGAAAGGAATGATTTCAGGGAAAACCGTAAGCATTTCAGGGGGAGATAGTATAGTTTTTAAGGATAACTCTGTTGGTTATTCTTCATTACCCTCTGTGGGGCAAACTCCTACAACTCCAATTGTTGGCGATGTTTTAAAGGGATCCATTTTTTGTGTGGAGACAGGTTTAGAGATTTCTGGAGTCAAAAAAGAGCTTGTTTTCGATAACACTGCTGGGA
KOK=        92
KK=  324727  LL=  325536  Z=    5.04  JJ=  324727  DL=   810
A===      111      112      113      114      121      123      124      131      132      133      134      141      143      144      211      213      214      223      224      231      233      234      243      244      313      314      323      333      334      343      413      433
B===      222      122      422      322      212      412      312      242      142      442      342      232      432      332      221      421      321      411      311      241      441      341      431      331      424      324      414      444      344      434      423      443
RRR=   11.350   -0.416   -0.078   65.197   -3.370    2.409    0.437   -0.899   -0.003    0.705   -0.033    2.324    0.145    0.036    0.088   -0.342   11.516    3.893   39.152    0.344   -0.087    0.013    0.280   -0.172   -0.097   50.597   22.048   -1.107   -0.259   -0.156    1.327    0.426
X1==    2.680   -0.455    0.370    9.534    2.591    0.716    4.988    1.180    0.003    0.834   -0.450   -1.476    1.967   -0.114   -0.455   -1.423    2.562    2.776    7.172    1.429    2.964   -0.011   -0.721    3.137   -0.114    7.607    6.304   -0.814   -0.124   -0.124    0.356   -1.068
X2==    4.235    0.914   -0.211    6.839   -1.300    3.364    0.088   -0.762   -1.009    0.845    0.073   -1.574    0.073   -0.315   -0.193    0.240    4.494    1.402    5.459    0.240   -0.029   -1.219   -0.389   -0.055    0.845    6.651    3.497    1.360    2.079    1.253    3.728   -0.399
CD1=        6        2        2       16        7        3       11        3        2        2        1        0        4        2        2        0        7        7       17        4        5        2        1        8        1       11        9        0        1        1        2        0
CD2=       13        5        3       13        1        8        2        2        1        4        2        0        2        1        3        3        8        4        8        3        2        0        1        1        4       11        7        4        4        3        7        1
TGGGATCTACAACTCGGTATTCGGCTTTCCAACATACTAATAATCCTTGGGACCTGGAGCGTGTCCCTGGGGGATCATCAGGGGGATCAGCAGCTGCAGTTTCTGCAAGGTTTTGTCCTATTGCTCTAGGATCTGATACAGGTGGATCTATTCGTCAGCCAGCGGCTTTTTGTGGAGTTGTTGGGTTCAAACCTTCTTATGGAGCCGTTTCTCGCTATGGACTGGTAGCTTTTGGATCTTCCTTGGATCAAATTGGTCCGTTGACAACTGTTGTTGAAGATGTTGCTTTGGCCATGGATGCTTTTGCTGGTCGCGACATTAAAGACGCAACAACAAGAGATTTTTTCAGAGGGACGTTTTCTCAAGCATTATCTCTGGAAGTTCCTAAGTTAATTGGAGTCCCTAGGGGGTTTTTAGATGGTCTTCAGGAAGACTGTAAAGAAAACTTTTTCGAAGCTCTTGCTGTTATGGAGCGGCAAGGTAGTCGTATCATTGATATAGATCTTAGCGTTTTGAAGCATGCAGTTCCTGTGTATTATATTGTTGCTTCAGCGGAAGCTGCTACAAATTTAGCTCGATTTGATGGAGTTCGCTATGGTCACCGTTGTGCACAGGCGGACAATATGCAAGAAATGTATGCGCGTTCTCGCAAAGAAGGATTCGGAAAAGAAGTCACTCGAAGAATCCTTTTAGGGAATTATGTTCTTTCTGCAGAAAGACAAAATATTTTTTACAAAAAAGGAACAGCAGTCCGAGCTACTTTAATAGAAGCTTTTCAATCTGCTTTTGAATGTTGCGATGTGATTGCAA
KOK=        93
KK=  330967  LL=  331776  Z=    6.41  JJ=  330847  DL=   810
A===      111      112      113      114      121      123      124      131      132      133      134      141      143      144      211      213      214      223      224      231      233      234      243      244      313      314      323      333      334      343      413      433
B===      222      122      422      322      212      412      312      242      142      442      342      232      432      332      221      421      321      411      311      241      441      341      431      331      424      324      414      444      344      434      423      443
RRR=   33.559    0.509    2.271    4.945    1.879    5.093    0.286   12.284    0.417    0.115    0.637   19.841   -1.058   25.534   -0.399   -1.085   -0.343   24.804   -0.588   -0.222   11.400   -1.205    4.605   -1.749    1.688    0.443   -0.157    1.355   -0.251   -0.251   -0.589   -0.040
X1==    5.151    0.366    2.262    2.505    1.353    2.626   -0.307    2.904    0.570   -0.233    1.305    4.909    2.980    4.194    0.366   -1.485   -0.949    4.464   -0.801   -0.115    3.725    2.449    4.238   -0.372    1.557   -0.370   -0.099    0.358    0.266    0.266   -1.208   -0.734
X2==    6.516    1.389    1.004    1.974    1.389    1.939   -0.930    4.230    0.730   -0.494    0.488    4.042   -0.355    6.089   -1.088    0.730    0.361    5.557    0.733    1.939    3.060   -0.492    1.086    4.708    1.084   -1.198    1.583    3.782   -0.946   -0.946    0.488    0.054
CD1=       16        5        6        7        7        6        2        7        3        1        3       11        5        7        5        0        1        8        1        2        5        4        6        1        3        1        1        1        1        1        0        0
CD2=       16        7        4        5        7        6        1        9        4        1        2        8        1        8        2        4        3       13        4        6        6        1        3        7        3        0        4        5        0        0        2        1
AGAGATTCTATAGATTTTATAGAAGGAGCATAGACTCCAGCTGTACAAAGGGGGCCAAAGAAATCTCCTTTTCCAGATTCGTCCACGCCTATGCGTGGACGTAAATCCTGTTGCACATTTTGTATAGAAAAGGAGTGTAAAATTTCGGGTTCAAGGAAAAATTCAACAAATTCTTGAGTTCCCTTTCCTTGTACCACTATTTTCCCAGATTGATATACAGTGCAGCTTACGGTAGAAGATCTTCCTTGAAAAACAGTATGAGGAGGGATAGAAATCACAAACCCTTTTTTCTCTAACTGTTCCCTAAGAGTTGTGAATAGAGAAGGAGAAAGTTGCGAGACGAAAGGGGTGGGCATAATCATCCTAAAAAAATTATCTTTTCAAGAAAGAAACCACAATTAAGGATTTCTCTCCCCATTCTATCACCCTTAAATCTTTATGATCGAAAAATTTTTCTAAGAAAAACACAACCTTAAGTGTAACTCTTGAGAAAAAGTCTCGGAAACTTTGATACTACAAAAGAGGAAATCTAAGAGACTTATTCATTTCAGTAGCAAGAGTCTTTTTCCTTTTTATGGGTGCTAACAAGAGGAATTATATGAGCGAACATGTCCATAAAGAGTTATTGCATTTGGGAGGAGTTTTCCGTTCGCAAAGAGAAGAAAAAGCTATTTCTCTAAAAGATGTTGAAGCTGCAACATCTATTCGCCTGTCTGCATTGGAAGCGATAGAAGCTGGACATTTAGGAAAATTAATTTCTCCTGTGTATGCCCAAGGATTTATGAAAAAATACGCAGATTTTTTAGGGTT
KOK=        94
KK=  331807  LL=  332826  Z=    5.78  JJ=  331747  DL=  1020
A===      111      112      113      114      121      123      124      131      132      133      134      141      143      144      211      213      214      223      224      231      233      234      243      244      313      314      323      333      334      343      413      433
B===      222      122      422      322      212      412      312      242      142      442      342      232      432      332      221      421      321      411      311      241      441      341      431      331      424      324      414      444      344      434      423      443
RRR=   42.151    4.899    3.713    1.944    0.145   -0.212    1.205   -0.577    0.427    0.525   -0.001   12.454    9.249   -1.777   -5.683    1.856    0.107   20.333   17.391    0.079   24.727    5.456   -1.860    0.858    0.162    0.021    6.197   13.664    0.061    1.662    0.021   -0.359
X1==    5.071    3.080    1.686    2.658    0.224    0.165    1.213   -0.262    0.165   -1.209    0.747    4.897    4.339    1.454    2.604    1.994   -0.364    5.670    4.351   -0.445    4.976    3.220    3.220    0.575   -0.374    0.029    2.627    3.127   -0.167    3.525    0.029   -0.167
X2==    8.312    1.591    2.202    0.731    0.647   -1.287    0.993    2.202    2.594   -0.434   -0.002    2.543    2.132   -1.222   -2.183    0.931   -0.293    3.586    3.998   -0.178    4.969    1.694   -0.578    1.492   -0.434    0.710    2.359    4.370   -0.366    0.472    0.710    2.147
CD1=       14       11        5        8        5        3        6        2        3        0        3       12        8        5       10        6        3       13       13        2        8        7        7        4        1        2        5        4        1        5        2        1
CD2=       24        8        8        4        6        1        4        8        8        2        2        7        5        0        0        5        2        9        8        3       10        4        1        3        2        3        6        8        1        2        3        4
CTATGTACTGAAAATCTTTCAGGAATTTTCTGATCAGAATGTAGACATGTTGCTTGATTTAGAATCCATGGAGGGGAGAAACTCTCCGGAAAAAGCTATTCGGAGTTGGTTAAACTTGGGTTGGGCAGGCGCGTTTGTTTTAGGAGTAGCTTGTATCTGGTGGTTGGGGACTTTGCTACATTTTTTCTAATTGGAATAGGGTTGGGTTTTACGCAATAATTTTCGAAATCTTTGTGTCAGGGGTTCCCCATGCAAAAGCGAAGCTTCCAACTCATTATTAGTGAAAATTTTTCTGGAGCCAGTTCTCTTAAAATGGCTGCGAGTTTTTCTAGATAGCCCAAATAAGTCTACAACCGCAGGGAAACTGTTTGGTATGGTTAAAAGCTCTTCTTCTGAAGCAAAAAAATGCAAAGAGTAGGGAGAAAGGCTGTTTTCAGAAACGAAATCGGAAGTTCCTATAATCGCCAAGGAAAGAGAGGCGTCGGCGTAAAATTCTGCAAATTCTGTTAAGAATGTTTGGGAAGTTTTTAACGATGCTCCTTTTACAATCAGCAAAATATGACTAAAAGCGTAGCAACGTTTGAATTTATGACGAAGTTTTCGTTTCCACCGTTTGTGTAGCCACAACCATTGTTCTGGTTTACATGCGATTCCTTTTTCAAGAAATCGCATGAGCTTGTCCATTAATTGCTCTGTAGATTCTCGTATAGAAAGTTCTGTATTTGCATAAAACGCTTTGCTTGGCACTACAAGATAGTTCCCATTCGGTTGGCGGTAAATAGCTACGGCAATAACAGGTTTTCTCGTTTTGTAAGCTAGTAACGCTGGAGAAGTCGTAGTAAATGCTTGCGATCCGAATAAGGGATAGGAATACTGCGAAGAGAGTAATACTTGATCTCCAACAATTCCTACAACTTCTCCTTTATGGAGAGCTCGCAATGCCTGGTTTATTGCATTTTGGGGAGGGACAATTTTCCCTTGGAAAGACTCTCTTAAGGAAATAATTTTTCTATTGAGTCG
KOK=        95
KK=  341827  LL=  342846  Z=    5.27  JJ=  341647  DL=  1020
A===      111      112      113      114      121      123      124      131      132      133      134      141      143      144      211      213      214      223      224      231      233      234      243      244      313      314      323      333      334      343      413      433
B===      222      122      422      322      212      412      312      242      142      442      342      232      432      332      221      421      321      411      311      241      441      341      431      331      424      324      414      444      344      434      423      443
RRR=   37.986    0.206   -0.531   11.937   -0.606    1.278   -0.290    8.626   -0.240    0.288    0.101    2.774    3.599   15.946    3.887   -0.079    2.336   25.695    6.861    0.605    8.787   -0.029   12.635    0.532   -0.062   -0.101    6.992    3.444    0.607    0.390    0.087   -0.396
X1==    6.215    0.206   -1.085    3.022   -1.217    0.962   -0.841    1.927   -0.952    0.383    1.909    5.042    4.629    2.767    2.577   -0.314    2.367    4.586    2.164    0.324    3.134    0.036    6.519    1.330   -0.430   -0.130    3.134    1.166    2.573    1.655   -0.130    0.738
X2==    6.112    1.003    0.489    3.950    0.498    1.328    0.345    4.476    0.252    0.751    0.053    0.550    0.778    5.764    1.508    0.252    0.987    5.603    3.170    1.866    2.804   -0.797    1.938    0.400    0.144    0.778    2.231    2.954    0.236    0.236   -0.672   -0.536
CD1=       19        5        1       10        2        4        2        6        1        2        5       14        9        8       10        2        8        9        7        3        5        2       11        5        1        2        5        2        4        3        2        2
CD2=       15        6        4        8        5        6        3       11        4        4        2        3        3        8        7        4        4       15        8        7        8        1        5        2        3        3        7        7        2        2        1        1
TAAAAATAATCCAGGTGATTATCTTTTGAAAAATGGAGAAGATGTAGTGGCATTTGTTTACGCCACGAGTATTGATTTAAGTAAATGGCTAGGGAAACGTGTGGTTTTAGAATGCGTTTCTAGGCCGAATAATCACTTTGCCTTTCCTGCCTATATTGTTTTGTCGATAAAAGAGGGCGCTTGATTGAGCTAAGAAAGCCTTGCTTTTTCTAAGAAGCAAGGCTTTTTGAGTTATTCAAAAGCTGTTTGGTGTTTCAACAAAGTGGTGTTTAGGAAAAGGTATAGCCGAAGGGGGGTATCCCGGCGAGCCAATAGAATCTCTGTTACTTGGAATAGCAAGGGCAAAAGAGAAGTTTTTGTAGAAAAACGTTTTGACTGCTCGGAAGACCTTCAAGAGAAGAGCTCCAAGAGAAACAAGCGCTTTAATTCCCAACACTTCTTGTATGGCCGTTGCTCGGGCTTTCGGCCATTCTTTTCTAATAATTGAGCACGGGAACCAGGAGCAGGGGATGGTGGGATCGTTTTTGCAAAGGAATCCCCCGGTTCTCTCTGTTAGTTCCTTCTCTAATCTGCGCATGTTGCACAAAGTGCGTATTCCTACAACGGTGCTCAAAACAGGAACATAGCTGCAGAAAGAGGTTATCCTATCGCGATGAAGATAGTTGCGTTGCAAGCAATCCCACGCCGGAAAGGTGTCAGCATTATGGGCATGCTGCATGAAAAAGAAAGAGCTAGAAAAAATGTACATGAACAATACTCCCTAAAAATTGGGTTTTTAGCTTTCTGAATGAAGGGAGAGATGTGAACAATTTTGAAAGAATTATTAAAAGCTAGGGATGAATTGTACCAAAAATAAAGAAAAAATTCGATTGATAGTTTTTGTGTAAAGAAACTTAAAAAACGATCCCTCCTCCTGACTACTTCTTAGGATCCTTGGTGGACTCGTTATTTGGGAGGACACGAAGATCCAAGGCTCCTTGCTAAGCAAAAACAGAAGAAGAGACCTATGGAGGTGGAGAG
KOK=        96
KK=  373387  LL=  374106  Z=   12.60  JJ=  373147  DL=   720
A===      111      112      113      114      121      123      124      131      132      133      134      141      143      144      211      213      214      223      224      231      233      234      243      244      313      314      323      333      334      343      413      433
B===      222      122      422      322      212      412      312      242      142      442      342      232      432      332      221      421      321      411      311      241      441      341      431      331      424      324      414      444      344      434      423      443
RRR=    6.248   -0.924   -1.317   19.756    0.152   -1.065    1.163    0.207    0.935    0.638    1.496    7.627   -0.001   -0.352   -0.885   -1.537   91.642    3.532    4.619   -1.115    0.114    0.334   -0.643   -2.192   -0.371  217.807   -0.782    0.330   13.175    0.134    0.000   -0.884
X1==    3.105    1.727   -0.736    3.862    0.149    0.763   -0.939   -1.846   -1.404   -0.564   -1.495    6.834    3.263   -1.685    0.675   -0.682    6.785    0.813    2.149   -1.404   -1.012   -0.253   -0.253    1.872   -0.564   12.101    6.951   -0.910    3.604   -1.077   -0.816   -1.077
X2==    2.012   -0.535    1.790    5.116    1.016   -1.396   -1.239   -0.112   -0.666   -1.132   -1.000    1.116   -0.000    0.209   -1.311    2.254   13.507    4.342    2.149    0.794   -0.113   -1.319    2.535   -1.171    0.657   18.000   -0.113   -0.363    3.656   -0.125   -0.000    0.820
CD1=       14        7        2       12        4        3        1        0        0        1        0       18        7        0        5        1       13        2        4        0        0        1        1        4        1       20        8        0        5        0        1        0
CD2=        3        1        3        6        3        0        0        1        1        0        0        2        1        1        0        5       18       11        6        3        2        0        5        0        2       19        2        1        5        1        1        2
GCACAAGAAAGACGGCTGCAAGAAAGACTGTAGTACGTAAGCCTGCCGCTAAGAAGACGGCAGCTAAAAAAGCTTCGGTAAGAAAAGTTGCAGCTAAGAAGACTGTGGCTCGCAAGACTGTAGCTAAAAAAGCAGTAGCAGCTAGAAAGCCTGCCGCTAAGAAGACGGCAGCTAAAAAAGCTCCAGTAAGAAAAGTCGCAGCTAAGAAGACTGTGGCTCGTAAAACTGTAGCTAAAAAAGCAGTAGCAGCTCGCAAAACAGTAGCTAAAAAATCTGTAGCAGCTAGAAAGACGGCAGCTAAAAAAGCTCCAGTAAGAAAAGTTGCAGCTAAGAAGACTGTGGCTCGCAAGACTGTAGCTAAAAAAGCAGTAGCAGCTAGAAAGCCTGCCGCTAAAAGAACTGTCTCAACAAAAAAAACAGCCGTAGCAGCAAAAGCTGGAGTTTGTATGAAAAAACATAAACATACTGCAGCTTGCGGACGTGTAGCTGCTTCTGGAGTAAAAGTTTGTGCTTCCTCTGCTAAGAGAAGAACACATCATAATCGTTCTCGTACAGCTCATAGTTGGCGTCAGCAATTAATGAAGCTTGTTGCTAAATAGCAATTGCTGTTTCCAATCTGGAGTAACCGGGAAAAAGAATGCTCTTTTCCCGGTTTTTTATATTTATTGGCTGAGTTGAAATAGCTAGTATGGCTAGAATCTTAGAGCAAGAGGAATGATC
KOK=        97
KK=  376717  LL=  377766  Z=    4.63  JJ=  376567  DL=  1050
A===      111      112      113      114      121      123      124      131      132      133      134      141      143      144      211      213      214      223      224      231      233      234      243      244      313      314      323      333      334      343      413      433
B===      222      122      422      322      212      412      312      242      142      442      342      232      432      332      221      421      321      411      311      241      441      341      431      331      424      324      414      444      344      434      423      443
RRR=   10.146    1.019   40.930   -0.841    0.229    0.967    1.457    7.851    0.455    0.843   -0.179   12.745    4.559   14.361    5.119   17.525    0.025   22.812   -0.158    0.569   14.945    1.029    6.089   -1.080   -0.000    0.108    0.731   17.552   -0.367    1.293    4.559   -0.367
X1==    3.352    0.366    7.312    0.650    0.366    1.530   -1.306    1.892    0.272    1.451    0.949    3.019    3.987    5.773    1.840    4.676    0.344    5.266   -0.472    0.901    4.400   -0.731    2.795    2.664    0.581   -0.571    2.786    4.196   -1.031   -1.031    3.987   -1.031
X2==    3.027    2.782    5.598   -1.295    0.627    0.632   -1.116    4.150    1.671    0.581   -0.189    4.222    1.143    2.488    2.782    3.748    0.072    4.332    0.336    0.632    3.396   -1.409    2.178   -0.406   -0.001   -0.189    0.262    4.183    0.356   -1.253    1.143    0.356
CD1=       10        5       13        4        5        5        1        5        3        3        3        8        7       11        8       10        4       12        3        4        7        1        6        7        2        1        5        5        0        0        7        0
CD2=       14       12       16        1        7        5        1       13        7        4        2       11        4        5       12       11        3       11        3        5        8        0        5        1        3        2        3        8        2        0        4        2
GTTACAGAAAATTGTCACTGTCTCAGATTTAACGACTATACTGAATGATTTACAAAATAATTCCTCTGGAGGTTCAGGATCAGGAACGGGGTCAACGACAACACCTACTTTCCCAAATTGGACAGGGCAAGAAGTTCCTTATTTTGTGGAGCAGAATCCCAATGGGACTTCAGGTAGTGGTACTCAAAGTCCTATTAAATCTACTAATGCTGATAAGTATATTAAAAAGGAGAATTCTACCTATTCTCTATTGAGACGAGGCGTTTATCTCGTAACATTTGCTTATGAATTTACTTCCTCTCAAAATCAGGCTGTCACATGTACCGGAACACTTACAGAAAAAACAACGGGAGGAACAGGATCTAATCCTGAAACCCTATTTTCTGTAGTAGGTTCCTCAGATGGTTTGACTGTAGTGGGTAGTTTCTATATTCTGGTTCCTGGAGAGAAAGCATTTTCAGAACATACGTTAGAGTTGAAATTAACTACCGGAACTGCTGGAACAGCTGCTACAGCTTCTAAGAGTTATGTAGCTATTTCTTATATGGGAGCTGGATATTAATACTCTTAAGTTAAGGGAGAGAATCTCCCTTAACATTTCTTGGTTAGCTATCTTGTAATGCTAGGATCTAGGGTGTAGGCGTAGTTGTGTTTTTTGTCACGTTTCCTTGCGTTAGCGTTAAAGACCAGTCAAAAGATTCCAATGTAATACCCGTAGGATCGGCTGTTCCCCCTGTATTGTTATTTGGATTATTATATTTCAGTTTTAATGTTGACCCCACCGCTTGTACAGGAATTTGTATTACGCAAGATTGTCCTGAAGAGAGTGTAAGTTGTTTGGTGATAGGGGGTATTGTTGTTGTCGTTGTTGGAGCAGTGACTGTAAGCTCTAAGGTAATTGGGTCTGTAGATGGGGTTGTAGCATTAGCTGGATGTGTCCAAGTTCCTTGCATAAAAAAGGTTAGGATTCCAGTTTTTTGAATCACCATTTCTGATCTGGAACTGTCTGCAAAAGAAAAGAATTCTTCCCATAAAGGAGATTTTTCTGAA
KOK=        98
KK=  392197  LL=  393156  Z=    4.61  JJ=  391987  DL=   960
A===      111      112      113      114      121      123      124      131      132      133      134      141      143      144      211      213      214      223      224      231      233      234      243      244      313      314      323      333      334      343      413      433
B===      222      122      422      322      212      412      312      242      142      442      342      232      432      332      221      421      321      411      311      241      441      341      431      331      424      324      414      444      344      434      423      443
RRR=   17.084    0.673    2.180    3.705    2.022   -1.306    0.225    1.173   -0.009   -0.058    1.919   34.057   -0.698    4.245   -1.116   -0.111    4.959   22.203   -0.093   18.936    1.977    6.716    5.123    1.262    0.224    4.956    0.193    0.319   -0.045    3.392   -0.213   19.415
X1==    3.527    1.433    1.607    2.189    0.884   -0.760   -0.532    0.865   -0.064   -0.125   -1.259    8.520    3.561    1.253    2.532   -0.760    2.438    6.938    0.391    2.723    0.629    3.175    2.422    0.982   -0.125    2.758    1.513    0.302    0.034    1.034   -0.455    4.034
X2==    4.844    0.469    1.356    1.692    2.289    1.717   -0.423    1.356    0.145    0.466   -1.525    3.997   -0.196    3.388   -0.441    0.145    2.034    3.200   -0.236    6.954    3.145    2.115    2.115    1.285   -1.798    1.797    0.128    1.057   -1.318    3.280    0.468    4.813
CD1=        9        6        4        6        5        1        2        3        2        1        0       16        6        4        8        1        7       13        4        6        2        6        5        4        1        5        3        1        1        2        1        5
CD2=       17        6        7        6       10        7        2        7        4        4        0       10        2        6        4        4        6        9        2       17        8        5        5        3        0        5        3        4        0        6        3        8
CCATCACAGGGATTTTTTGATCGAGGCCTATCTCCCTCTTGTGAAAAATGTGGCGCATCGACTTGCTTCAGGCATGCCTTCTCATGTGAAGATAGAAGATCTTTATGCTTCTGGGGTTGAGGGATTAGTTCGGGCTGTTGAGCGTTTTGATCCAGAAAAAAGTAAGCGATTCGAGAGCTACGCTCTTTTTATTATAAAAGCGGCGATTATTGATGATTTGCGCAAGCAGGACTGGGTTCCTAGAAGTGTCTATCAAAGAGCAAATCGCTTGGCTGATGCAATGGACGCCTTGAGACAAACTTTAGGGAAAGAGCCTACAGATGGAGATCTTTGTGAGTATTTAAATATTTCACAACAGGAGTTATCGCACTGGTTCTCTTCCTCTAGACCAGCTCTAGTTCTTTCGTTGAATGATGATTTTTCTTGCCAAGATGAGGACGAAGGTCTTGCTTTAGAAGAAAGAATAGCGGATGAGCGGGCTGAAAATGGATACGATGTCATTAGGAAAAAGGAAGCTATTTCTATCTTAACGGAGGCCCTGCTTTCCCTTGATGAGAAAGAGCGGCAGGTAATGGCCTTGTATTACTATGATGATTTAGTTCTTAAAGAAATAGGAAAGATTTTGGGGGTTAGCGAGTCTCGAGTTTCCCAAATTCATTCTAAAGCCCTACTCAAGTTGCGGGGCACATTGTCGAGCCTTTTATAAAGGCCGTCTCTAGATCAGAATTTTCGTATTTTCTATCAATGTTTTGTTAGATATATTGACCTATTTTGTTAGCAGTATATCTGGAACAGCTTGCCTTGCTATAAAAGGAACAGGATAGATAAGATGTTGCTAGATAAGTTTATATGGACAGATTTTTATGCAACAATTAATCGATAGCCTTCAGAAACGGGGTATTCTAGATAATTCTTCCGCAGGATTAGAAAGTTTAACAGCTCCTGTTTCTGCCTATTTGG
KOK=        99
KK=  399247  LL=  400146  Z=    4.88  JJ=  399127  DL=   900
A===      111      112      113      114      121      123      124      131      132      133      134      141      143      144      211      213      214      223      224      231      233      234      243      244      313      314      323      333      334      343      413      433
B===      222      122      422      322      212      412      312      242      142      442      342      232      432      332      221      421      321      411      311      241      441      341      431      331      424      324      414      444      344      434      423      443
RRR=   30.633   -0.128    2.555    7.033    0.543    0.009   -0.334    3.403   -0.586   -0.038    0.792   29.270   17.536    1.850    1.499   -0.585    0.038   25.863    2.383    2.585    3.017    4.771   -1.278   -0.977   -0.276    0.220    4.662    0.732    0.746   -1.126   -0.242    0.746
X1==    5.833    1.222    1.556    2.899    0.694   -0.031    0.805    3.025   -0.736   -0.042    0.537    6.106    4.825    0.890    1.222    2.085    0.189    5.945    2.410    1.379    0.818    2.888   -0.405   -0.694   -1.025   -0.321    2.706    0.422    1.238   -0.762   -0.321    1.238
X2==    5.251   -0.105    1.642    2.426    0.783   -0.281   -0.415    1.125    0.796    0.898    1.475    4.794    3.634    2.079    1.227   -0.281    0.202    4.351    0.989    1.874    3.686    1.652    3.152    1.407    0.269   -0.685    1.723    1.736    0.603    1.479    0.755    0.603
CD1=       14        6        4        7        5        2        4        6        1        1        2       12        7        3        6        5        3       11        7        4        2        5        1        1        0        1        4        1        2        0        1        2
CD2=       18        5        7        7        7        3        2        6        5        4        4       11        7        4        8        3        3       11        4        7        8        4        6        3        3        1        5        4        2        3        3        2
GAGTGTCTTTTGTATCTCTCAAAATCGTGTAATTGAATGAAATACAGAAGAACATTAGGAACATTGGCAGAACTTTCTTTAGCTCATGCATGTGTATCGGCCAAAGGAAAGAGCGCAATTTTCCAAAAGGTTTTTCCGCGGTTTGAGTCATATTTCACCCTCTGAAAAGCTTATGTTTATTGTTAAGTTTTCTTTGTTGACTAGGTCAACGAATTTTAAAGTATCTTTTTGAGCAGATTGTAAAACAATAATTTTTTTTACAGAGCTCATCCCGGCTGAATCTTCGATTACACGGAGAAGAGATACCCTCCACTCAGGGAGTTTAAGAGGGCGGAACAAAAATGGCAGAAATCCAGCCTTTAGGAAAGAAGTATACCACTAAAGGTGTCGGAAGGCAATAGAAAAGGGGCAAGTGCTTGATAAGCAAAAGGGCTCTCTAAGAGAGCCCTTCTAGGGGAATTTTTTTATTTAGATATTTAAAAAGTTTTTTACAATTTTTATTCGGTAGGTTGAGAAAGCGCTTCCACATAGGCATTCCAAAGCTCTGTACTTACAATATTATTGCGGATAGAGCGAATGAGTTCTCGTTTTAGAGAAGGAAGCGGTTTTTTAGGACTAAACCGAGCTAGGAGATCTTTGTCGCCAACTTGACGAGCGAGCTCTAAAACGCGTTCAATATCTGTTTTCGTGAAATTCACAAAATCTTTTCGTTTTTTAGAACCTCGTGGAGCTCTTGGTTTGGGATTAATAGATCTGGGAGTCATGGAATCTATTACAAATGTCTTCAACATTTTCAAGAGTTGTTCTGGAGCGGAATGTTTCATTTTTTTCAAAGTGAAATGATGCATGTATCCGCCTGTTGGTCCTGGGAGATAACGACAAAGATCATTTTCTTTACTT
KOK=       100
KK=  272498  LL=  272917  Z=    4.75  JJ=  272288  DL=   420
A===      111      112      113      114      121      123      124      131      132      133      134      141      143      144      211      213      214      223      224      231      233      234      243      244      313      314      323      333      334      343      413      433
B===      222      122      422      322      212      412      312      242      142      442      342      232      432      332      221      421      321      411      311      241      441      341      431      331      424      324      414      444      344      434      423      443
RRR=    3.603    0.447    1.205   36.314   -0.848    1.223    1.327   -1.206   -0.776    0.100   -0.059    0.151   -1.012    0.113    0.447    0.218   18.720    1.622   -0.860   -0.157    5.228   -1.452    0.187    1.477    0.100   35.871   12.456   -0.047    0.078    0.374    0.200    0.518
X1==    2.463    1.217   -1.206    4.586   -0.426    0.713    1.019   -1.206    0.713   -0.134   -0.918   -0.135    1.082   -0.738    1.217   -0.201    4.019    2.910   -0.842   -0.201    1.020   -0.788    0.212    0.367   -0.134    7.082    3.020    0.083    0.263    1.263    3.082   -0.737
X2==    1.463    0.367   -0.999    7.919    1.991    1.714    1.302    1.001   -1.087   -0.752    0.065   -1.124   -0.935   -0.153    0.367   -1.087    4.657    0.557    1.022    0.780    5.124    1.843    0.878    4.026   -0.752    5.065    4.124   -0.566    0.296    0.296    0.065   -0.704
CD1=        5        3        0        6        1        2        2        0        2        1        0        1        2        0        3        1        5        4        0        1        2        0        1        1        1        8        4        1        1        2        4        0
CD2=        3        2        0       10        4        3        3        2        0        0        1        0        0        1        2        0        7        2        3        2        6        3        2        6        0        6        5        0        1        1        1        0
CTACTTTAATGTCCATTTGGAATGCTGTGATTCCTTCTTCAGTTCCCGCGACTTTAAAATCCATATCGCCGAGATGATCTTCTATCCCTGAAATATCAGAAAGGACAATAGCCTTATCTTGATCTAGGATTAGACCCATAGCAATGCCGGCTACAGGAGCTTTGATAGGCACTCCTGCATCCATCAGAGAAAGACAGCCCCCACATACAGAAGCCATAGAAGAAGACCCATTGGATTCTGTAATATTAGACTCCACTCGAACAGTGTAAGGGAATCGAGATGCTTCAGGAAGGACATGACTTAAAGCTTTTTCAGCTAATTTTCCGTGACCTATTTCGCGTCTCCCTGGAGATCCGATTCTACCAACTTCTCCTACAGAGAAAGGAGGGAAAAAATACTGCAAATAAAAGCGCGCTGCTC
KOK=       101
KK=  273608  LL=  274327  Z=    5.70  JJ=  273308  DL=   720
A===      111      112      113      114      121      123      124      131      132      133      134      141      143      144      211      213      214      223      224      231      233      234      243      244      313      314      323      333      334      343      413      433
B===      222      122      422      322      212      412      312      242      142      442      342      232      432      332      221      421      321      411      311      241      441      341      431      331      424      324      414      444      344      434      423      443
RRR=   24.921    0.166   -0.200   41.283   -0.779    0.317    0.847    0.211    0.082   -0.258    1.598    1.992    0.680    7.603    0.294    1.267   22.160    5.527   -1.533    3.136   -0.696   -0.081   -0.723   -0.274    0.127   25.246    6.335   -0.112    5.575   -1.188    0.387    0.099
X1==    4.639    0.798   -0.615    7.672   -1.050    0.812    0.836    0.132    0.078   -0.246    1.561    0.903    0.664    4.295    1.414   -1.388    4.528    1.465   -1.405    3.012    1.464   -0.270   -0.270   -0.256   -0.246    5.147    2.338    0.106    3.119    1.119    1.561    0.119
X2==    5.372    0.208    0.325    5.381    0.742    0.390    1.013    1.603    1.041    1.049    1.024    2.206    1.024    1.770    0.208   -0.912    4.894    3.772    1.091    1.041   -0.475    0.301    2.673    1.067   -0.514    4.905    2.709   -1.054    1.788   -1.062    0.248    0.838
CD1=       10        4        1       12        1        3        3        2        2        1        3        3        2        6        5        0        8        4        0        6        3        1        1        1        1        7        4        1        4        2        3        1
CD2=       14        4        3       11        5        3        4        5        4        3        3        6        3        4        4        1       10        8        4        4        1        2        5        3        1        8        5        0        3        0        2        2
CTGAGATAGCTAAAGCTGCAGAAGCTCCACAAATAGCTAAGGGGTCTGGTAAAGTTTTCCCGTCATAAGACCAAACGTAGGACAAGACTTGAATGTCTTGCATAAGTCTATTAGGGAATGATGGACGCAAAGAGCGATCTATCAGTCGAGAAATAAGAATTTCTTTCTCGGAGGGACGACCTTCGCGTTTCAGAAATCCTCCAGAGGTTTTCCCCGCGGAGGAAAACTTTTCTTGATAGTCTACTCTGAAAGGCAGAAAATCTACGGCCTCTGATAAAGAGGCCGCGCACGCTGATGAAAAAACCCAAGTTTCATTCATTTTGACAAGAACAGCTCCATTGGCTTGGCGAGCTATTTTCCCTGTCTCGAAAATCAGTGTCTTATCTTTGTCTAACGCAACAGAAAAAGTCTCAAAAGCCATGAAGTTGTCCTAAAACGAAATCGGGTATTATTTTCTCAAGTTAAGGCGAGCGATTAAATTTTTATATCTTTCAGTATCAGTAGAATTTAAGTACTCTAAGAGCTTTCTTCTCTGCCCTACTAATTTTAGCAAAGCCAAGCGAGAATTTTGATCTTTAGGAGATCTTTTAAGGTGCTCCTTGAGTTCCGTTATGTGCTCAGTCAGAATAGCAATCTGCACATCCGCTGAACCTGTGTCTTTTTCGTGAAGTTGAAATTTTTTAGTAATTTCTTCTTTAGTGCCCTTATCCAAAGACATTC
KOK=       102
KK=  276398  LL=  277027  Z=    5.01  JJ=  275828  DL=   630
A===      111      112      113      114      121      123      124      131      132      133      134      141      143      144      211      213      214      223      224      231      233      234      243      244      313      314      323      333      334      343      413      433
B===      222      122      422      322      212      412      312      242      142      442      342      232      432      332      221      421      321      411      311      241      441      341      431      331      424      324      414      444      344      434      423      443
RRR=    0.081    1.944   39.177    1.423    0.005   -5.077    0.258    1.058   -0.936   -0.226    0.018    2.649    2.724   -0.061   -2.776   12.396   -0.146    4.050   37.915    0.781    1.306   -1.263    3.878    0.927   -0.082   19.495    0.382   -0.675   -0.043   -4.051    0.018   -0.716
X1==    0.203    1.692    4.701    1.803   -0.264   -1.242   -0.218    0.865    1.206    0.305   -0.062    3.358    1.887   -0.495    2.344    3.655    0.444    2.009    9.475    0.390    1.037   -1.222    3.753    2.520    2.305    4.810   -0.963    0.560   -0.673    4.327   -0.062   -0.673
X2==    0.399    1.149    8.334    0.789   -0.018    4.086   -1.185    1.224   -0.776   -0.741   -0.296    0.789    1.444    0.124   -1.185    3.392   -0.329    2.016    4.002    2.002    1.260    1.033    1.033    0.368   -0.035    4.053   -0.397   -1.205    0.064   -0.936   -0.296    1.064
CD1=        2        5        6        4        2        0        2        2        3        1        1        6        3        1        6        6        3        5       20        2        2        0        6        6        3        6        0        1        0        5        1        0
CD2=        5        5       17        3        3        8        0        5        1        1        1        3        3        1        1        7        1        4        5        5        3        2        2        1        2        6        1        0        1        0        1        2
TAATCAGCTCTTTGGTTTTGCGTTGTTGTTCGAGTGTATTTTCTTGCAGAACAGACATAATGGCCTGACTGTACTCTGTTGTGGATGAAGAAAGTTGAAGCATGACAGCGATGCAAAAATACATAGCAGACTGCTTATTGATTTCAATGGATTTGGGTACTACCAACGTGGAGTCTGGTGTAACAATAGTTCTCTTTGGTAGATCAGGTATGATTGCACTACTCATCTGGATACCTTTTTTTAGATGTTTGCGATCAAGCTAACGATTTGTGAGAATGTTTGAATGAGCGCCTGACCAACTTGCAAAGATTGTTGGATAATGTTGTTGTTTGTGTTTAAGTTACTAGAAATTACCTGAGAGGCATTCCCTAATCCAGATATCTGGTTTTGGATCGCTTGTCTAGATGCTCCTACGGCTTGGTTAACGGATTGTACGTTTTGCAAATACGCGGAGTTTTGTGAGTTTACTTGGTCTTTAGGAATCGTTGTATATTGGTACAGAGCTTCTTCATTGTTTAAGAAGGTTTGTGCCGCAGCATTCGCCTGAAGTTGTTCTGCAACTAGTTCCAGGTTATGTTGAGCCACAAGCACAGATTGGTAGATGTAGTAAACTGTAACGATAAGCGGATT
KOK=       103
KK=  288488  LL=  289537  Z=    5.52  JJ=  288368  DL=  1050
A===      111      112      113      114      121      123      124      131      132      133      134      141      143      144      211      213      214      223      224      231      233      234      243      244      313      314      323      333      334      343      413      433
B===      222      122      422      322      212      412      312      242      142      442      342      232      432      332      221      421      321      411      311      241      441      341      431      331      424      324      414      444      344      434      423      443
RRR=   22.446    2.070    1.969    9.550    0.376    0.121   -0.771    7.209    0.372   -0.491    0.195    6.201   19.052    1.607    0.469   -0.279    0.037   39.566    0.031    3.557   23.115   -0.055   33.108   -1.700    0.237    0.195    5.193   -0.489   -1.814    1.144   -0.128    3.029
X1==    3.985    1.191    2.745    3.864    0.143   -0.325    1.523    2.745    0.311   -1.187   -0.612    4.477    4.605    1.064    1.191    0.311    0.406    8.655    0.018    1.582    3.328    1.217    5.962    3.645   -0.337   -0.612    2.556    2.059   -1.112    0.701    0.134    3.420
X2==    5.633    1.738    0.717    2.472    2.634   -0.373   -0.507    2.627    1.199    0.414   -0.319    1.385    4.137    1.510    0.394   -0.898    0.090    4.571    1.738    2.248    6.945   -0.045    5.553   -0.466   -0.704   -0.319    2.032   -0.238    1.632    1.632   -0.956    0.886
CD1=       10        6        6        9        4        2        6        6        3        0        1       10        8        4        6        3        4       18        4        5        6        4       11        9        1        1        5        3        0        2        2        5
CD2=       20        9        6        8       11        3        2       10        6        4        2        6        9        4        6        2        3       11        5        8       14        2       10        1        2        2        6        2        4        4        1        3
TGGAAACTCATAGCCTATGCTGCAGGCACAGGAGGAAGTATTCTTATTATTGGATCTGCTGCAGGAGTTGCCTATATGGGAATGGAAAAGGTTAGCTTCGGTTGGTATGTGAAACATGCTTCTTGGATTGCTTTAATTAGCTATTTTGGGGGATTAGCAGTGTATTTTCTGATGGAAAATTTCATGGGATTATTCGCCTGATTTTGTCAGAAGATATAGTAAAAAATTTTTTAAAAATCTTTAAATAAAGGTGCGCTCCCAATATTATAGGCCCCTTTTTGAATGGAAAAATGGGTTTTGGAGAACATCGATTATGAAAATGAATAGGATTTTGCTACTGCTGCTAACCTTTTCTTCCGCTATACATTCTCCTTTGCATGGGGAAAGTTTAGTCTGTCAGAATGCTCTGAAAGATTTGAGTTTTTTGGAGCATTTGCTGCAAGTCAAGTATGCCCCTAAAACTTGGAAAGAACAGTATTTAGGTTGGGATCTTTCTAAAAGCTCTGTTTTTGCAGAGCAGAAATTGCGTTCCGAGGACAACCCTTCAACAAGCTTTTGTCAGCAAGTAATTGCGGACTTTATTGGAGCGTTGAGTGATTTTCATGCCGGGGTCTCTTTCTTTGCTGTAGAGAGTGCCTACCTTCCCTACTCTGTACAAAAAAGTAGCGATGGACGCTTCTATTTCGTTGATGTAATGACCTTTTCTTCTGATATTCGCGTCGGGGATGAGTTACTTGAGGTAGACGGGCAGCCTGTTGCAGAAGCACTTGCTACCCTATATGGAACCAATCACAAGGGGACTCTCGCTGAAGAATCTGCTGCTTTAAGAACGTTATTTTCTCGTATGGCTTCTTTAGGACATAAAGTCCCTTCCGGGAGAATCACCCTCAAAGTTCGTCGTTCTTCTGGTTCTGTGAAAGATGTGCGAGCAAAATGGCGTTATACTCCAGAAAGTGTAGGGGATTTAGCTACGATAGCTCCTTCCATAAAAGCTCCACAGCTGCAGAAGTCTATGAGAGGGGCCTTTCCTAAAAAAGAAAGTGTATTTCA
KOK=       104
KK=  291968  LL=  292987  Z=    7.85  JJ=  291968  DL=  1020
A===      111      112      113      114      121      123      124      131      132      133      134      141      143      144      211      213      214      223      224      231      233      234      243      244      313      314      323      333      334      343      413      433
B===      222      122      422      322      212      412      312      242      142      442      342      232      432      332      221      421      321      411      311      241      441      341      431      331      424      324      414      444      344      434      423      443
RRR=   31.511    1.855    1.665   36.039   -0.565   -1.905   -0.563    1.836   -0.030    0.599    1.216    1.507   -0.097   15.077   -0.680   -0.030    1.492    0.934    9.125    1.960    0.111   -0.384   36.412   -0.328    3.034   15.029   76.041    0.167    0.700    0.066   -2.929    1.489
X1==    6.094    1.682    0.453    5.422    0.530   -0.604   -0.633   -1.213    0.145   -0.854   -1.218    0.956   -0.388    4.119    3.411    0.145    5.681    0.511    2.661    0.894   -0.058   -0.612    7.595    1.643    1.146    3.762    8.719   -0.501    1.140   -0.860    2.932    1.140
X2==    5.171    1.103    3.675    6.647   -1.067    3.154    0.889   -1.513   -0.208   -0.702   -0.999    1.577    0.250    3.661   -0.199   -0.208    0.263    1.829    3.429    2.193   -1.915    0.628    4.794   -0.200    2.648    3.995    8.721   -0.333    0.615   -0.077   -0.999    1.306
CD1=       12        6        2       11        4        1        2        0        2        0        0        4        1        9        9        2       13        3        9        3        1        1       12        6        2        6       10        0        2        0        5        2
CD2=       20        8       14       15        3       11        4        2        4        3        1        6        3        6        5        4        3        7        7        9        0        3        9        1       10        9       20        3        3        2        1        4
CTCCTCCGACTTCTCCAATTATGGGAGAAATCGCTCCGAAAATACCTAAGGTAGCTGTGGCAATGCCTAGCCATTTTGTAATTTGAGCTTGTTTAGAGAAGGAATTAGCAATAGTTTTAGCTTCCTGCATGAAGTGTTCTCGAGCGGATCTTCGTTCAAGAAGATTTTGTTCTCGGCTGTTGAGCATAAGTTTCATGATTTCTGCACAGATGCGCAAAATATCTAAATGGTTTATGCGCATGCGTAGCAATTGACTGAGTTGAGACTGGGAAAGAGCAAACTCACAAACCTCTTGAGGTAAAGATTCTGGATGAAAGTTTTGTTTCTGTTGTTTCCTTGTACAAGGAGAAACATCTGTTTCATTTGATAAATCTTCCTTTTCTTCTTGTTGGTCAGAGTGATCTTGATTGTGATTGCGCTCCTGATCGACGTCTTTAGAATGACTTTCTTGATCATGTGATAGCCTTTCTCTGATAACAGTCTCTTTATGTGCCGCTGTCTCAAAAAGCGCCATAGGGCTGAGAGGTGCTCGAAAGGGAGAAAGTTTCTCTCGAGATGAAGAAAGATGACTGGAATCCTTGGTAAGCATTGCAGAGCGATTTTTCACTGAGGCAAGAGGACTTTCTTTGCTGAAGATCTTAACAGGAACATTCAAGGTTAGAACTGTGCTTCGTGAAGTAGCTTGGTTAGTTTGTGTAAGATGAGGGCAAGGTAGCGAAACTGTAAGTGGTGTGCCTCTTAGAGGAACAGTTTGTTGTGAAGTTGTGCATAAACGTCCTTGCATAGAAGAGGTTGAGGAAGTTTTAGGGGAAGGAATTGTGCGTTGCAGCATGCTTTGGCTTTGAGAATGATTGCGCTCCGATTGACTTGTTGAGGATTCCTGAGTAGATGTGGAGATGATTATTCGAGAAGAAGAACCGGATTGTTTAGAGGTATATTGAGTAAGTAGAGGCTCTTTTTGTGGAGAAAAGTATTTGGTCTCGGGGGAAAGAGTTTTTTCTGTTTGTGTAATGACAGATA
KOK=       105
KK=  293648  LL=  294667  Z=    4.57  JJ=  293468  DL=  1020
A===      111      112      113      114      121      123      124      131      132      133      134      141      143      144      211      213      214      223      224      231      233      234      243      244      313      314      323      333      334      343      413      433
B===      222      122      422      322      212      412      312      242      142      442      342      232      432      332      221      421      321      411      311      241      441      341      431      331      424      324      414      444      344      434      423      443
RRR=   55.620    4.306    2.270   21.729   -0.559    0.020   -0.170    0.321   -0.565   -0.181   -0.347    2.946    1.294    3.716    0.014    0.347   20.891    5.738    8.147    0.504    0.140   -3.224    5.052    4.051    0.248   30.024   10.558    5.657    0.107    0.461    1.121   -0.284
X1==    6.831    2.335    1.404    3.537   -1.168    0.426    1.000   -0.315    0.426    0.324    1.270    2.951    1.270    4.420    0.584   -0.400    8.325    2.685    2.975   -1.225    0.266   -1.271    2.711    1.377    0.324    5.417    1.266    2.666    0.273    0.273   -1.219   -0.727
X2==    8.142    1.844    1.616    6.143    0.479    0.046   -0.170   -1.019   -1.326   -0.560   -0.274    0.998    1.019    0.841    0.024   -0.868    2.509    2.137    2.739   -0.411    0.528    2.537    1.864    2.942    0.765    5.543    8.340    2.122    0.390    1.689   -0.920    0.390
CD1=       14        7        3        9        1        2        5        1        2        1        3        8        3       11        4        1       18        5        9        0        1        0        5        6        1        8        2        3        1        1        0        0
CD2=       24        9        9       12        6        5        2        3        2        4        2        4        4        2        5        3        6        9        6        4        6        6        5        4        7       11       23       10        3        5        1        3
AAGAAAGGATTCCACCTCCCATAGCTATAATGGTTACAGCCACTCCCATTTCTGCCCACGGGACGATAGCTGCAACGAGGCTAGCTAGAGAATCCCAGAATCGCGTAGTCTTAGATTTATCAACAATTTTTTGCATCTGTTCGATGCGTTGCTGGTGCAGCATAGTTAATTCTTTTTGAGTGATTTCTAAATTTTCTTTGTGAGCGGAATAGGCAGAGAAATCTGAGAGAATGCCCTGTTTGGTGAGAAGATAGCTTAAGGAGAAAATTCCGACAGTAGGAGGAGTAATAACAGGGACTACTGTTATTGCCCGAGCTTTTCTTTTTTGTATTCTATGAGATTTTTGTTGAGAATGCGGATCTTCTTTTGAGGGATGATCAGAAGAATCTGGGTACTCGCTAAATGTTTGCGACGGTGAGGAAGGGGAATGAAACCAGGTATTCTTTTGTTCTTGTGCTACGGCATCCTCTTTTTTTGGTGAAATGAGCTGGGCTTTTAGAAGCGATTCTGTTTTAGGAGATGGGAGGGGTGTGTCTTCTATGAAGAAAGATGGGCGCTCGTGAGAAAGAGGGGTTGAAGAACTTTCGTTATGATCAAGGCTTTGAGGGATTGTTTCTGAAAATTGGAGAGACTGCGAGAAACTTTTTTCGGAGTTTTCTTTAGGTGGAGTTTGGGGAGAAAAGAGTCCTTTTGCCGACAACGTGCGAAGAGGAGTTTTAGTATGGTGTTGGGAAAAAAGGTTCCAAGGGGAAGATGTTGTAGTGCGTATGGTTGCAGAGAGCTGTGAGGAGGGGGAGCTTCCAAAAAGCAGAATACGTTCTTTAGATGTAGCCAATTGCAGTTTAGCAAGGGGTTTGGGAGAGGATTTAGATCTAGAAAAACAGTTGGCGAAAATTTTTTGTATGCAGGGAGGGGTAGTTTCTGTGGATAGAGAGCAGGAAAAAGGAAAAGTCTCTGATTGAGAAACAGGAGTAGAGGCATCTGGAATATCAGGTGATTGAGAAAGAACGATGTCTGTTG
KOK=       106
KK=  295928  LL=  296827  Z=    7.32  JJ=  295628  DL=   900
A===      111      112      113      114      121      123      124      131      132      133      134      141      143      144      211      213      214      223      224      231      233      234      243      244      313      314      323      333      334      343      413      433
B===      222      122      422      322      212      412      312      242      142      442      342      232      432      332      221      421      321      411      311      241      441      341      431      331      424      324      414      444      344      434      423      443
RRR=   48.590    0.386   -0.442   29.395    0.758   -0.826   -0.221    0.337    0.492    0.813    0.308   -0.618   -0.404    8.916    0.355   -0.035    7.914    3.909    7.025    0.614   -0.411    0.936    0.106    1.434   -0.074   44.286   46.984    1.562   -0.138    1.035    0.308    0.189
X1==    5.957    0.612   -0.363    8.724    1.200   -0.512    1.297    1.317   -0.512    1.199    0.537    1.638   -0.321    1.738   -1.152   -0.512    4.299    1.522    3.201    1.053   -0.925    1.128    1.128    0.783    0.199    8.256    7.075    0.552    0.232   -0.768    0.537    1.232
X2==    8.157    0.631    1.215    3.370    0.631    1.612   -0.170    0.256   -0.960    0.678    0.573   -0.377    1.258    5.131   -0.308    0.069    1.841    2.568    2.195    0.583    0.445    0.829    0.094    1.833   -0.372    5.364    6.641    2.829   -0.597   -1.347    0.573    0.153
CD1=       12        4        1       16        5        1        5        3        1        2        2        5        1        5        1        1       10        4        9        3        0        3        3        4        1       11        8        1        1        0        2        2
CD2=       24        6        7        8        6        7        2        5        2        5        3        2        4        7        4        4        5        8        5        5        4        3        2        3        3       10       15        8        1        0        3        2
CTCCGTTGCGCTCTCGGTCAGAGTTTTCCCTTTGACGGCCCTCTTGTTTTTCTTTTTCTGTTGAACCAGTTTTGTTTGTTTGTCCAGATAGATCCTGTTCCTTTTGAGAAAAGAACGTTATTCCCGTTGAGAGCCCAGATTGGTGAGAGCGTGTATTATCGTTAGAAGAGTTTTGAGAGGAAGTTGGATTAGCTCGGTTATGAGGAACGATAGACGAAGGAACAGCTCTAACTATGTTTTGCTCTGAATGTGAAAATAGAGAGGGTTGTCCTTGCATAGCAAGGGGGCGGGCTAAAGGTTGAGTAGATGGCTCTTTAGAAGAGAGGGAAGGAAGGGACTGTGATGATGCCTTCGTTTGTAAAGAAAATATGGAAGATTTTGTTGTCGGATTGGGACGATTCGGAGAAACTGTGCTCTTTTGCAAAGAAAGAGGGGTGTCGGAAGAGGGAGTTTTTTCCAAATCTTGTACAAGTTCTGCAATTTGAATTTCCAGATCGACTGTTTCAGGAGGAAGGAAAATGAGGTTGTGTTGGAAAGCTGGGGGAAGGAGTCCCTCCTGAGCTGCATAAATGCTAGCGATTCCTAACAAGGAGATCAGAGATTCGTTACACCCCTCTTCAATAGATTGAGACAGAGTGACATCTCCTATGGTTGTTTTCAATACTCCTCTTTCTTGAACAGTGTTTTGGGATAAATTTTCTAGGTCTCCTTTGAAAGAAGGATTTGCTGACACACTGGAAAAAGGAGAAGAGGTATCCATAGTTGCAGAAGTTTGTATCACAGGCCTTTCAGAAAGGAGGGACCTTAGCTAAAAAAGTATTTTTCATGCAAGTTTGATGATTAATCTTTTAGAAAATGTTACTGTCTGAAATTCAGTATATTAATAGAGATTTCTATCTG
KOK=       107
KK=  298478  LL=  299227  Z=    5.30  JJ=  298148  DL=   750
A===      111      112      113      114      121      123      124      131      132      133      134      141      143      144      211      213      214      223      224      231      233      234      243      244      313      314      323      333      334      343      413      433
B===      222      122      422      322      212      412      312      242      142      442      342      232      432      332      221      421      321      411      311      241      441      341      431      331      424      324      414      444      344      434      423      443
RRR=   29.439    3.881   -0.094    1.361   -0.119   -2.945    0.047    5.922    0.140    1.558    0.291    5.244    3.222    5.945    3.718    1.128    1.371   11.142   -0.360    0.505   41.317    0.773    8.956   -2.530    0.647    1.385   19.139    0.307   -0.024    0.077    0.280    0.043
X1==    4.497    1.940    0.177    1.180   -0.245   -1.405   -0.945    3.208    0.042    1.005   -0.237    4.547    1.550    3.484    2.486    0.765   -0.945    4.741   -0.439    2.212    8.556    1.372    2.225    2.447   -0.995   -1.131    4.713    0.440   -0.713    2.287    0.656    1.287
X2==    6.547    2.001   -0.532    1.153    0.484    2.096   -0.049    1.846    3.341    1.550   -1.225    1.153    2.079    1.707    1.495    1.473   -1.451    2.350    0.819    0.228    4.829    0.563    4.025   -1.034   -0.650   -1.225    4.061    0.699    0.034    0.034    0.427    0.034
CD1=       11        7        2        4        3        0        1        6        2        2        1        9        3        6        8        3        1        9        2        5       10        3        4        5        0        0        6        1        0        3        2        2
CD2=       18        8        2        4        5        6        2        6        8        4        0        4        4        3        7        5        0        6        3        3        8        2        6        0        1        0        7        2        1        1        2        1
GAAGTATCATCAGACTTTTTATATGGATAAACATTTTTAGAATATAAGAATGCGTTCTTCCTCTGTTTAAAATAAGAGTTCTTTTAATCCTAAGCTTAGGGTGTGTTTATTGATAATAACCTTTCTAAAAGGTACCATAGAAGGTCCCTCAATTGCTTTGAAGGAAGAGCCGTTAAAATAATAATGGGATTGGGGGAGACTAGTACAAAGGGCTGGGAGTTTTATGATTAAGATAGCACAAAGTTTCAAACCTTACATAATGGAGCCTGGAGTCAAGATCCCTATTCCTGGTTCGACTTTGTACGCACAGGTATTTCCTTCGCTTTGGAGAATATTCTCTGCCTCACATACGCTATTAGACGAGGGAAGAATTCCTGTAAAAGGTCCTTTGAAACGTTTTGTAGTATTTCAGAACTTGAGTCGAGGAGGAGTTGCTGTACTGTCTGAACAGTATAAGTATTACCTTTCTCCTCAAGGATTTTATACCTCTTCTATAGCGGACCTTCCTCACTCTTCTTTTTATCCTGGGGAATATGTTTCTTTTGGAGTGCACAAGCACGCAGATTTGGAAAAAATTCGGAGGAGAAAAGATCTTAAAGAGATCCTTCCTTTCTTATTTCGGCACGGAGTGCTTTTGCAAAAGCAAGCTTTGCAACCTTTAGAAAAAACAGAGGTGTCTCTTCTCTTAAAGAAGTTGGACGAGGTGATCGCTGAAGTTGATAAAGAAAATGTGTATGCTTTATTAGTAAA
KOK=       108
KK=  305228  LL=  306127  Z=    4.54  JJ=  304988  DL=   900
A===      111      112      113      114      121      123      124      131      132      133      134      141      143      144      211      213      214      223      224      231      233      234      243      244      313      314      323      333      334      343      413      433
B===      222      122      422      322      212      412      312      242      142      442      342      232      432      332      221      421      321      411      311      241      441      341      431      331      424      324      414      444      344      434      423      443
RRR=   14.914    1.318   -0.232    0.795   -1.141    0.020   -2.144    3.974    1.496    1.615   -1.080   16.539    4.282    5.160    3.577    4.670    8.670    8.516   -0.799   -0.159    1.187    0.830    1.064   54.995   -0.082    0.267   -1.776    0.923   -2.485    0.058    5.542    1.123
X1==    6.605    1.093   -0.149    2.450    1.608   -0.107    1.328    1.880    0.579    0.692   -1.274    3.045    2.698    0.641    2.123    1.265    2.535    3.416    0.784   -0.107    0.735   -1.255    0.357    7.778   -0.212    0.315   -1.100   -0.686    2.109    0.109    3.493    2.109
X2==    2.258    1.206    1.552    0.325   -0.710   -0.184   -1.615    2.114    2.584    2.334    0.848    5.432    1.587    8.051    1.685    3.691    3.420    2.493   -1.019    1.477    1.615   -0.661    2.980    7.071    0.386    0.848    1.615   -1.345   -1.179    0.533    1.587    0.533
CD1=       17        6        2        7        7        2        5        5        3        2        0        8        5        3        8        4        7        7        4        2        2        0        2       13        1        2        0        0        3        1        6        3
CD2=        9        7        6        3        3        3        0        7        8        6        3       11        4       11        8       10        8        8        1        6        5        1        6       10        3        3        5        0        0        2        4        2
AAAGTCGGCAGTGAGGAAAAACTAGAAATTTTTGCCATAAATAGAAAAGTAAAAATAAAAAGGAGATATTGTACTATTTTCTACTTTTTATACACCAAATCTTTTGTTTAATTATTTTAGAAACGTAAAGATACCTCTCCATTCAGATAATTACAGAAAGTGGAAGACGAATAGTATCCGTGATACTGGAGTTGAAGTGTTGCAAATCGCAAAAGCTGTGTTTTCTGTGAAATTTTATAAGCTAGAGCGTGGCGAGATGCAGGACTTCCATGCCCAAACCACATACCTTTACCAGCGAGTAATTGGGTAGAGATACTAGGTTCTTGTCTGTAAAGAACAGGTTGGTAAGCAAGCTCTACAGTCCAGGCCTGAGGTCTATGGGTGGCATTCATGAAGCTACCTTTTACTCCGATAGGAATCAGGACATTGATTAAAGGCGTTTCTGTAATAAAGGTTCTTGGATAGGCTCCTACTTCTGTAAAGCTAGACAGCTTAGAATACATACCAATGGCACCTAAGAAAGGAGCTGTAAGTATGTGTGTTCTTCCAAAAGGTTTCAGAGGTAGATCAAAAAAGACAGCCCCTCCAAAAGTCTGACTATGGAACTCCCCTTGAGACGATAGGTCTTCTCCTTGGGTATAGAAATGGTGGCTGTTGTGATTCCCATAACTATAGAGACCAATTAGTTTAGTCAGCATGAGTCCTTCTTGTAAGGACAAAAGCATTTCCCCTTGGCAAGAGTAATTTTTAGAAGACACATAGTTCTTGGCATAACGTTCATTGAGTTTTGTATAGGACTGGCTGAATCGTAATGAGAAGGTATGTGTGTTTCCTGTAATCATTCCTGCTGAATATCCGGAGGTATGCATGTGGAATCCAGGATGGTCTTTTCTAGGTTCT
KOK=       109
KK=  317438  LL=  318337  Z=    5.68  JJ=  317288  DL=   900
A===      111      112      113      114      121      123      124      131      132      133      134      141      143      144      211      213      214      223      224      231      233      234      243      244      313      314      323      333      334      343      413      433
B===      222      122      422      322      212      412      312      242      142      442      342      232      432      332      221      421      321      411      311      241      441      341      431      331      424      324      414      444      344      434      423      443
RRR=   35.171   -0.002    1.378   61.483    1.497    7.259    0.037   -1.931   -0.887   -0.167    0.670    6.607   10.591    3.990    0.928   -0.020    1.111    2.961    1.729   -1.792    1.826   -0.921   -0.558   -0.075    0.323   12.394    0.933    1.481   -1.090   -0.504   -0.387   -0.180
X1==    5.759   -0.003    1.000    9.138    1.519    5.742    0.022    1.771   -0.702   -0.842   -1.128    3.447    3.347    1.551    0.504    0.014    2.959    1.794    0.850   -1.418    1.021    2.107    1.276    2.594    0.158    5.138    2.021    0.584   -0.623   -0.623   -0.233    1.377
X2==    6.107    0.559    1.379    6.728    0.986    1.264    1.671   -1.090    1.264    0.198   -0.594    1.917    3.164    2.573    1.839   -1.393    0.376    1.650    2.035    1.264    1.789   -0.437   -0.437   -0.029    2.047    2.412    0.462    2.538    1.750    0.809    1.661   -0.131
CD1=       14        4        3       17        7       10        3        4        1        0        0        8        5        4        5        2        8        5        5        0        2        4        3        6        1        7        3        1        0        0        1        2
CD2=       22        7        7       14        8        6        5        2        6        3        1        6        6        4       10        1        3        6        5        6        5        1        1        1        6        5        3        5        3        2        4        1
TTTAGGATTGAATCGTATCTTTTAATCAAAAAATTCCTTATCAGCCCAGAGCTTTAGTGCTCTGGGCGGCTCCTTTCCCCCGGACTTTTATTAAACTTTAGTTTTTATAACTGAATAAGAAAGAAAATCTCTATGGCATAGAGATTAGTTCGTTTGTTTGTGTCTTTAATAAAATAAAAAGCGTAATATCTTCCTAAATTGGAGATAAGTCTTTGTCTAAGAGGAGTTTCGAGAAATAATTATATATTTTTTTGAATTTAGCTGATTTGATCGTTTCAATACTTTGGTTTAGGGGTCATAAAGATTGCTAAGCGGAGTGCTAAGGAACTTGAAAGATTTCAGCTGTGGTTTGCTCACTAGAAACATTGCGAACAATGGGATGGATTATTTTGATGACAGACAAGGTAGAAGCAAGAGCTCATCTCCATTTGAAGTTTATTGTTAATGATAATTGTGGGGGCCTTGAGAGATCCTAGCTGGCTTTATTATTTTTTCTTAGATCCTTTTACTCATGTCTTTGAAAAATCTCTTTCTAAGACAAGGAATAATAAGAAGGGATATAGCCTTTTTCAGATCTTTTGGGGTCATCAAAAAAGCTGTTTTCTATTTCATAAAGTCAAGGTGAGTACATGGTTTGTCCCTTACAAGGTTGTGGGCTTCTTCGTTCAGAGGCTTCTGGATCATCTTCTGAAGAAGTAAATCAAGATCCTCTTTTAGATGCGATCTCTTATTCGGTGCGCGTATGCTTAGCTGTAGCAAAGCACACAGAGAGTGCTAAGATTTATCATCAAAATCGGAAAAGATGCCATAAAGTGGGGTGTTGGGGTAAAGTAAAACGATTTCTTTGTTGCTGCTGTTGTGCAGAAAAAGAGTGGGTTGAAGGAAAAATAACAGGACTCG
KOK=       110
KK=  319778  LL=  320197  Z=    7.56  JJ=  319208  DL=   420
A===      111      112      113      114      121      123      124      131      132      133      134      141      143      144      211      213      214      223      224      231      233      234      243      244      313      314      323      333      334      343      413      433
B===      222      122      422      322      212      412      312      242      142      442      342      232      432      332      221      421      321      411      311      241      441      341      431      331      424      324      414      444      344      434      423      443
RRR=    4.674    0.002    0.221    2.023   -3.197    1.979    0.012    0.547   -2.741    0.103    0.528   91.168    2.920   -1.707    0.091    0.481   -1.268   20.031   -1.201    0.777    5.240   -0.995    0.312    5.518    0.103    0.528   -0.258   -0.188   -0.132    0.183    0.074   -0.447
X1==    1.401   -0.013    0.084    1.988    2.132    1.091    1.190    2.084    2.091   -0.412   -0.699   10.110    1.301   -1.098   -0.727   -0.909   -1.256    3.098    1.204    3.091    1.591    1.306    1.306    3.559   -0.412   -0.699   -0.409   -0.186   -0.315   -0.315    0.301   -0.315
X2==    3.336   -0.125    2.614    1.018   -1.500    1.814    0.010    0.262   -1.311   -0.250   -0.756    9.018    2.244    1.554   -0.125   -0.530    1.010    6.465   -0.998    0.251    3.294   -0.762    0.238    1.551   -0.250   -0.756    0.630    1.015    0.419   -0.581    0.244    1.419
CD1=        4        2        1        4        5        2        3        3        3        0        0       14        2        0        1        0        0        4        3        4        2        2        2        5        0        0        0        0        0        0        1        0
CD2=        7        2        5        2        0        4        1        2        0        1        0       10        3        2        2        1        2       10        0        2        5        0        1        2        1        0        2        2        1        0        1        2
AGATTCCCATCAGGAAGATCTGGATGGGGCAACCCTTTTGGAAGAGAGAGAAGAGGGATGTCTTTTTGATCTTTGCTTAATAGCTCTACATTCTCATAAAAATTTTCATGCTCTGAATTAGAAAGAAAGATTTTTTGGATAGAAAGAGTTGGAGATTGGATAGAGACACTATTTTCTGTATCTATAGAATGAAGAGGAATGCTTAGAGTGGTTAATTTCAAGTCCGAAGATGTTGTTAAAGAAGTCCCTACATCCATCACTAAGAGAGCTTGGGGGGCTTGGGAAAGAGACGGTGCAGAAAGAATGACTCGGTCTTTTAAGACTAAACATCCAGATTGCAGCTCGATTGGCTGTTGTATCTTAGAAATAAGATTGGCTTCGGTTTTCTCTTCTTTGGATAGATTTTCACTAGAAAAAATA
KOK=       111
KK=  320738  LL=  321757  Z=    5.39  JJ=  320708  DL=  1020
A===      111      112      113      114      121      123      124      131      132      133      134      141      143      144      211      213      214      223      224      231      233      234      243      244      313      314      323      333      334      343      413      433
B===      222      122      422      322      212      412      312      242      142      442      342      232      432      332      221      421      321      411      311      241      441      341      431      331      424      324      414      444      344      434      423      443
RRR=   23.553   -0.019    4.946    4.522   -0.754    0.239    0.324   -0.294   -1.884    0.534    0.167   35.526    0.353    7.977   16.919   -0.053    0.196   28.308    1.846    3.595    2.050    1.992    1.375    7.707   -0.528   -1.239    8.318    5.343    0.545    2.027    0.254    0.726
X1==    3.922    2.727    2.606    2.874    0.453   -1.457    1.377   -0.123   -1.457   -0.913    1.218    6.604    0.401    2.871    4.091   -0.066    0.834    5.668    0.925    2.021    4.123    1.292    0.458    1.691   -0.913    2.036    2.123    1.618    0.368    1.368   -0.417   -0.632
X2==    6.006   -0.007    1.898    1.574   -1.664   -0.164    0.235    2.393    1.293   -0.585    0.137    5.379    0.883    2.778    4.136    0.807    0.235    4.994    1.995    1.779    0.497    1.542    3.004    4.558    0.578   -0.609    3.918    3.302    1.482    1.482   -0.609   -1.148
CD1=       14       11        6        9        6        0        6        2        0        0        3       16        2        7       14        2        5       10        5        5        5        3        2        5        0        4        3        2        1        2        1        0
CD2=       20        6        8        5        2        4        3        9        7        2        2       11        3        4       16        6        3       15        6        8        4        4        6        6        4        1       10        7        3        3        1        0
CCATTCAGATTTGCGCGATTACGGGAAAAAGAAAGAGAAGAGACATTTCTTGACAAAGAAAGAGTTTGAGCTTGAATGGCACCGCCATTTTTTGCAGAAGAATTTTCTTCAAAATTTGTGAAAAGATAGTTGTGTTGTAGGAACAATGCGTCTGTGGAGAGTGCTCCTCCAGAGCCTTCGGAATGATTGCGATAAAAGCTCATGTTTCCATTATTTCTTAGGAATAGCTGCCCATTTTTATGGTAGAGGATAGAAGGGGAGTCTTCTGTAGAGGAAGAACAATCCGTAAATGAAAGAAATCGAAAGTCTTGAATAGAAAGATCGCCTTTTTCTTTAAGAAACCGCTCTTCATTGGTTGAGGGGTGGAGATTGGATACGAACCAGTTATGGGTATTTCCTATTATGTATAGCGGATCATCTTGTCGTGCATGAGAGAGAAGAGCAGGAGAAAAGTTCTCCATGGTGCAGTCTTCCAAAAATGTACAGACGATGCTGTTAGGATTTTTAGTAATAAGAGCGGATTTATCTAACGCATCCTGACCAAAGAGGATTGCTGTTGGGGAGAGAATAGTGGCACATAGGCAACATAAGTTCACATGATCTGGTCGCATGGGGTTACCCTTAAGAGTCTAAAAGAAGAGTTTATGTCAAAAAAAAGTAATAATTTACAGACTTTTCCTAAAAGAGTGTTGTCTAAGTCTCTAAATATAAGGGTGTGAAAACGTTATTTAATCGAAAAAAAGTGAAATTAGTTAAGATCTATAAAATTAAACGATTTGTTTTGTTGATCAAGTTTTATTAAAAAATAATTTATTTTTCCTTCGTTTTTTTTAATTCCAATTTTAAAATTAAAATAAGTTTGTTTTATTTTTTAGGTTGGTTTGTTATGGGCATCAAGGGAGTAGGCGGTAGCGGTCATAGCGATTATCCAATCCCTTCTCATAATGGAGATGGGGAGAGTGAAAAAAACAGCTCAGATTCAACAAGTAGTAAGGTTAATGCAAAAGTTACTTCTTCCTT
KOK=       112
KK=  358028  LL=  359167  Z=    4.71  JJ=  357968  DL=  1140
A===      111      112      113      114      121      123      124      131      132      133      134      141      143      144      211      213      214      223      224      231      233      234      243      244      313      314      323      333      334      343      413      433
B===      222      122      422      322      212      412      312      242      142      442      342      232      432      332      221      421      321      411      311      241      441      341      431      331      424      324      414      444      344      434      423      443
RRR=   20.578   12.371    2.114    0.304    1.647    8.575    0.534   -0.156    0.061   -0.123   -3.595    1.722   55.011    1.418   -0.919   -0.236    0.315   25.071   25.523    0.061    7.572    0.856    1.282    2.780   -0.165   -1.806   -2.061    3.382    0.001   -1.164    1.272    0.715
X1==    4.319    3.578    2.498    0.165    2.145    1.996    2.066    3.167    0.165    2.253   -1.292    1.996    6.524    0.718   -1.197    1.996    0.396    3.737    6.119    0.165    4.961    1.431    2.144    2.990   -0.319    1.834   -0.510    2.169   -0.001   -1.001   -1.292    1.999
X2==    4.764    3.458    0.846    1.844    0.768    4.296    0.259   -0.049    0.372   -0.054    2.782    0.863    8.432    1.975    0.768   -0.118    0.796    6.708    4.171    0.372    1.526    0.598    0.598    0.930    0.518   -0.984    4.037    1.559   -0.447    1.162   -0.984    0.358
CD1=       12       12        6        3        9        6        7        7        3        4        0        6       10        3        2        6        4       10       16        3        8        4        5        7        1        4        1        3        1        0        0        3
CD2=       22       16        7        8        9       13        4        5        5        3        7        6       16        5        9        4        5       16       10        5        5        3        3        3        4        1        9        4        1        3        1        2
GTGAATCGAGTTGTTGCTTTTGCTGCTAAGAATGGATGCACCGAACTTTCTCATCCTCAATTAGAACAACAAGATTTAGAGTTCATAGCTGAAGCTCAAAAACTTGCTAAAGAAGCTGCTGATCATTATCAGCAATATAGTTTGCGTAAAGCTTGCTCAACAATTATGGAATTAGCTGCCTTGGGGAATGGTTATTTCAACGATCAAGCTCCATGGAAACTAGCTAAAGAAGATCTTTGGAATCGAGTGCGATCCATTCTATTTTGTGCTTGCTATTGCCAAAAATTGTTAGCTCTTATCTCCTATCCAATTATGCCTGAAACAGCGTGGACAATTTGGGGAATGATTGCTCCAGGTTCTTTAGATTTGCGTTCTCAAGATCCGGATAGATTGCAGTCAATTTGGACAGAAGCCTTTTTCGATTACTCAGAAGAGAGCTTCTCGTTGAAAGAACCTGAATTATTGTTCACTGTAGTTGAGTGATTTTTTTTATTGAATTTCATTTTGAAAGAGGGATTCTATGTACTAGAATCCTTTTTTTTTTGACTTGGGATTTATCTATTAGAGAAAATTACAGCTTGTCCTGTGACCTTACAAGAATGAACCCCTTCTTTTTTTACCCTAAGGTTTGCAAATCGTGTATGTGGGAGAGAAAAGCGGAATAGGCTTATTAAGGAGAGTTTGTACAGATTGTTGTAGTCCAGTGCATCGATGTTGTACTTTATCATTGCGTACAGCGATAGCAATAGCTTTTTTAGTTCCTACTAGAATAACCAGTTTTTTCCCTCTCGTGATTGCTGTATAGAGGAGGTTTCTATACAGCATAACATAATGAGAGGTATGGATAGGTAGAATCACGCATGAGGCCTCACTTCCCTGATACTTATGTATGGAAGTAGCATAAGCTGGTGTTAAGTCGTTTAGTTCCGTTTGTGAATAACAAATATATCGGCCATCAACACAAGCTACTAAACTTTTTTTAGCAAAATCTATAGAGGCGATGTACCCAATATCTCCATTGAAAACTTCTTTATTATAGTTATTTCGCGTTTGCATAACGCGATCTCCCGTAGAGAAGGAGTGAAACTTCCCTTGGATAAATGGTTTATTGGGGTTGAGAGCAGCTTTCAATTCTTTATT
KOK=       113
KK=  369338  LL=  370237  Z=    5.52  JJ=  369308  DL=   900
A===      111      112      113      114      121      123      124      131      132      133      134      141      143      144      211      213      214      223      224      231      233      234      243      244      313      314      323      333      334      343      413      433
B===      222      122      422      322      212      412      312      242      142      442      342      232      432      332      221      421      321      411      311      241      441      341      431      331      424      324      414      444      344      434      423      443
RRR=   27.177    0.580    0.765   -0.114   -3.708    1.863    5.420   -0.747    3.058   -0.199    0.383    3.125    7.578   11.645    1.504   -0.189    3.059    5.503    0.690    5.619   59.824    1.304    8.824   -0.015    0.371    0.003    1.412    0.033    0.054   -0.223   -0.399   -2.000
X1==    4.363    0.443    2.547    1.476    1.942    1.005    1.818   -0.476    1.005    0.270   -0.701    0.922    4.308    3.034    1.942   -0.285    1.818    1.280    0.907    2.295   10.473    1.730    4.021   -0.053    0.270    0.015    0.459    0.018   -0.162   -0.162    0.730    1.690
X2==    6.229    1.311    0.300   -0.078   -1.909    1.853    2.981    1.569    3.043   -0.737   -0.547    3.388    1.759    3.839    0.774    0.664    1.682    4.298    0.761    2.448    5.712    0.754    2.194    0.289    1.374    0.222    3.075    1.827   -0.330    1.376   -0.547   -1.183
CD1=       14        5        7        6        8        4        6        2        4        2        1        5        8        7        8        2        6        4        4        6       14        4        7        2        2        2        2        1        1        1        3        3
CD2=       14        6        3        2        0        6        7        5        8        1        1        7        4        6        5        4        5       11        4        7       11        3        5        2        4        2        7        4        1        3        1        0
AGATGATCAATTTTTTCTATGATGCCAAGGAAGGTTCCTGGATGCGTAACTTGGGAAGAAGGGTCCTGCGTGAACGAACGAACATGCATTTCATAGATGAAATAGTTTTCTTTAGGAAGCCTTAAGGGAGTATCCCCTTCCCAGTCAAAATCTTCTTGTTTTAAGTAACTAAAAGTGTAGTCGTTTGGTTGTTTAGATGATCCGAATAGCTGAGGAGAGAAAATGTTTTTAGAGTACGGATCAGCGATATAAGCATTTGTAGAGAAATTAGGAAAAGCGGAATCCGATTGTCTAAGTTTATAAGCGTAAGACCATTCGTTTGAAATTCCTGAAATTTCTATATGCCAGATAGCTCCTGTTCTATGATCTGTAGAAGAAAGAGGGATTTCATGAATCTCAGAAAAAGGATCTAGTAGTACTAAAATGACTTGTTGCGCACGGGGAGCAACCAGCGAGAACCGATAACGATCCGAAGAGAGTTTTTGAGCTCCTAAGGGAAGCGGGGTGGTGAGGTGAATAGACAAAGATCCCATAAAAAACTAGAATGCATAAGTTAAATAAAAAAAAGGAAGAGGGGAGACTCTTCCTTTTATCATATGAAAGCTAAACCTACGCACGAATTCCTGTTGGAGGAGGTTGAATTCCTCCGCTGCCTCCTTGAGGCATTTGAGGCATAGTGTCAACGGAAGGTTCTCGTCCAGCGCTGATATCAGAACAGACCGTTCGCCATTTCACAACAGTTTCAATGAAAAGCTGTGCAAAAGCTTTCAATAGATTAGTCTCTGCATATTTCATATCTAACACGCAATGCATTAGGATCAACTGTTCTTTAGTAGCAACTCCTACTCCTCCACCAGCCATTTGGCCTCCGAGCATAGAGCCTTCCAACAATTTCTCATA
KOK=       114
KK=  381488  LL=  382627  Z=    6.10  JJ=  381428  DL=  1140
A===      111      112      113      114      121      123      124      131      132      133      134      141      143      144      211      213      214      223      224      231      233      234      243      244      313      314      323      333      334      343      413      433
B===      222      122      422      322      212      412      312      242      142      442      342      232      432      332      221      421      321      411      311      241      441      341      431      331      424      324      414      444      344      434      423      443
RRR=   14.847   11.678    3.155   68.081    0.299   -0.363    1.901   -0.109   -1.999    0.289    0.103   16.130    6.120   12.035    0.973    0.041   10.675    1.821    6.772    3.443    3.226   -1.170    3.240   -0.921   -0.151    7.409    5.044    4.139    0.494   -0.228   -0.226    4.572
X1==    4.446    3.057    1.259    8.407   -0.514    0.429    1.074    0.071   -0.692    0.144   -0.122    5.158    1.921    3.956    0.825   -0.131    3.631    1.784    4.648    2.672    1.390    1.641    2.284    1.787    0.144    1.921    4.917    1.756   -1.174    0.542   -0.122    2.258
X2==    3.339    3.820    2.507    8.099   -0.580   -0.845    1.770   -1.525    2.889    2.010   -0.839    3.127    3.186    3.042    1.180   -0.312    2.940    1.021    1.457    1.288    2.321   -0.713    1.418   -0.516   -1.048    3.857    1.026    2.357   -0.421   -0.421    1.845    2.025
CD1=       14       12        5       19        4        4        6        3        2        2        2       13        5        9        7        3       11        7       14        8        4        5        6        6        2        5        9        3        0        2        2        4
CD2=       14       14        9       18        4        2        6        1        9        6        1        9        7        6        8        3        8        5        5        6        6        1        4        1        1        8        4        5        1        1        5        4
GGGGAGTTACATATTCTTTGATCTCACCGCTTTCCTTCAGAAGTTGTAGGCGCTCTTTCTCTTCTAAGATCTTGCTCTCTAGAAGACGGATCTCTTCTTGGTGTCTCTCAATTTCTTTTTTGGGGACGAGGCCAAGTTGCATCCACTGGGTAAGGTCATGAAGCTCTGATTCTAATTTTTTTAAACGCTCACTTTTCATTCGTAAATAGTCCCGTTCTATGATTGAAATAGGCCCCCCTGAGAGCCAATTTACTTTTTCCTACCAAGGGTAACAGCATTCTTTTGCTCAAAAAAGCAGAAAGTGAGCAGGCATAAACAAATAGATCAGGAGAGATTTCGGCTAATAAAATACTCGTTCCTAAGTATTTGTTCAACTGCTAAGCCAAGCTCCATTAGCTCTTGTAATAAGTCAGGAGTTCAGGTTATTCGATACTCAAAAAAAAGCAAAGTTTGCTTTTTTTGAAAAATAAAAATTTTGTTATGGAAAGCTTTCTAAAAGCGTCACTCTCAACAAATAGATTCGTCTTATGGATTCAGATTTTGCCAAACATGTACATTCATTGGATATCGATTGGATAGAGTCTTTGTTAGAGCGATTTGAGAATCATGAATCCTTAGACGCTTCTTGGAAGTATTTCTTTGAAGGCTATCAAGTTGGGAAAATAGATGGTTGTCCAAAAGCTGATGCTGGGGATCAGGCTTTCGAGGCGTTGCAAGAGAAGAAAGCGCAAAGCCTCTTGATGGTATACCGTTATTACGGTTACTTACAGGGGCAAATTTCTCCAATAGCTTCTGTGGAAGAATCCTCTTTAGTTGCAGAAAAAGTTCAGGGGTTTGATTTGCAGGAGATGATTCCTTCTTTAGGATTACTCCCCCAATCTCATGTTCGTGTCACAGATTTTATTCAGGTATTAAAGGATAAATATTGTCGCAGTATCGCGGTTGAGACATTGACATGCTCTCCTGAGATCCAAGAGTACATTTGGCAACTTATGGAAGGGGAGAAGCCTATCTTAACTAAAGAAGAGTTGCTTTCTAGGTATCAAGCAGTCAAAAAAGCTGTAGCTTTTGAAGAGTTTTTGCAGGTTAAATTTACTGGACAGAAGCGCTTTTCCTTAGAAGGAGGGGAGAGTTTGATCC
KOK=       115
KK=  389198  LL=  390157  Z=    7.58  JJ=  389168  DL=   960
A===      111      112      113      114      121      123      124      131      132      133      134      141      143      144      211      213      214      223      224      231      233      234      243      244      313      314      323      333      334      343      413      433
B===      222      122      422      322      212      412      312      242      142      442      342      232      432      332      221      421      321      411      311      241      441      341      431      331      424      324      414      444      344      434      423      443
RRR=   16.720    0.337   30.614    5.701   -0.358    0.367   -0.034    6.039    0.778   -1.527    0.500   -0.765    9.835    1.694    4.982    0.194    2.569   18.660    6.685    0.020   31.275   -0.306    2.196    0.059    0.926   14.769   14.438    5.871    0.178   -0.497   -0.900    0.178
X1==    3.407    0.734    4.949    2.636   -0.225    2.561    0.034    1.773   -1.679    2.500   -0.912    1.093    2.988    1.547    3.132    1.349    1.211    3.395    1.863    0.138    5.581   -0.614    0.875   -0.677   -1.515    3.638    4.815    1.352    0.420    1.242   -0.912    0.420
X2==    4.908    0.459    6.186    2.163    1.591    0.143   -1.003    3.406   -0.463   -0.611   -0.549   -0.700    3.292    1.095    1.591    0.143    2.122    5.497    3.589    0.143    5.604    0.498    2.510   -0.088   -0.611    4.060    2.999    4.342    0.424   -0.400    0.988    0.424
CD1=       14        6       13        9        4        7        3        7        0        6        1        6        7        5       11        5        5        7        5        3        9        1        3        1        0        8        8        3        2        3        1        2
CD2=       10        4       11        5        6        3        1        7        2        1        1        1        6        3        6        3        6       14       10        3       11        3        6        2        1        7        7        7        2        1        3        2
AAAGAATTTTGTCTGAAGAAAGAAAACAGGGAAGCAGTTTTTCAGATTCTATACTGTTCCAGCCAAATAACATTTCTTTTATGGTATTTTTTAAAGCTAGTTTAGGGAGTAAGGGTGGTTTTGGGGGGATAAAAGATGGGGGAGGGGTACTTGGTTCTAGGAGCTCGAGTTCAGGAATTTCAAATTCTGGGATCTCCAGCTCTGGAATTTCCTGTTCTGGAATTTCAGGTTTTAATACGTTGTCTTGAGAACAAAAACGCTGGGAAAGAAGAATCCCTGCAATGAGAAGACTAACTCCTAAAATAAAACCAGAAACGATAATCAGAGAAGTGATAGAAGAGAGGATTCCAACCAAACAACCAGCAAGTCCTAAAATTATCCCCGATGCGAGGGAAGTAATAAGGGCCTGTTTGTAAGTCAAAGTAGGAAGTTTGCAATCAGGAGGTAAAAAATTCCGCATTGCGGATATCAGAGTACACATAAACCCTTAAACCTAAAAATTTTTGTTTAAGAGCTTAAGATAATGGCTCGTTTTGCGCAAGAACCGGGTATTAGGGATTAAAAGGTTAGCTTAACGCAGCCACCTTTAATACAGCACTGACAAGCCAGACGTTCGTTGGAGGAGTCAGGATCTCCTAAGAAATCTTGCTCAGCTTCAGAAAATTCAGACAAGTTGTCTGTACCTTCCAATATCTCAACAACACAAGTTCCACAAACCCCTTCTGTGCAGGCCAACGGTACACCAGCATTCTCACAAGCCTCCGCTATAGGGGACCCATCCTCTAAATCAAACTCCTGATTCTCGCCATCCGCTGAAACGATGAGCTTAGCCATAAGATCTCCAGAAGGAAAATAATGTTGAATTATTAAGAAATCGGAGTAGAGGGATTCGAACCCCCGACCTATTGCTCCCAAAGCAACCGCGCTAACCAGGCTGCGCTATACTCCGATCAAGAAAGT
KOK=       116
KK=  274719  LL=  275678  Z=    4.99  JJ=  274509  DL=   960
A===      111      112      113      114      121      123      124      131      132      133      134      141      143      144      211      213      214      223      224      231      233      234      243      244      313      314      323      333      334      343      413      433
B===      222      122      422      322      212      412      312      242      142      442      342      232      432      332      221      421      321      411      311      241      441      341      431      331      424      324      414      444      344      434      423      443
RRR=   44.277    1.069    0.149    7.548    0.849    2.250   -1.502   -0.011    0.416   -0.049   -0.215    4.483    0.710    0.549    2.373   -0.563    3.512   15.853    0.008   -0.073    7.815   -0.582    1.176    5.313   -0.270   16.565   25.905    5.259    0.249   -0.112    0.175    0.398
X1==    6.146    0.784    0.279    2.194    2.238    1.271    1.596    0.279    0.584   -0.228   -1.371    2.194    4.537    0.762    2.723   -0.790    2.163    2.389    0.200   -0.103    4.833   -0.451    1.962    1.782    0.669    3.060    5.811    1.385    0.089    0.089    0.106    1.089
X2==    7.204    1.364    0.535    3.441    0.379    1.770   -0.941   -0.041    0.712    0.215    0.157    2.044    0.157    0.721    0.872    0.712    1.624    6.636    0.038    0.712    1.617    1.288    0.599    2.981   -0.404    5.414    4.458    3.798    2.788   -1.250    1.659    0.366
CD1=       19        6        3        8        9        4        6        3        3        1        0        8        8        4       10        1        7        5        3        2        6        1        4        5        2        6        7        2        1        1        2        2
CD2=       17        7        4        7        5        7        1        3        5        3        2        5        2        2        6        5        5       18        3        5        6        4        3        5        2        9       11        8        5        0        4        2
CTGAAATGATTTGTATTAGTGCGGCAGCAGAGTATCTCCAAAATTGGAGGCTAAAAGATACCACTCTGTATTGTACTTTAGAGCCCTGTCTAATGTGTGCGGGAGCAATTCAGTTAGCGCGTATTCCCAGAATTGTTTGGGGGGCTCCTGATTTGCGATTGGGGGCTGGAGGTAGTTGGTTAAATGTTTTTTTGGAAAAACATCCTTTTCATCAAGTAGAGTGCTGCCCAGGGATTTGTCATCAAGAGTCTGAATGGTTGATGAAAAACTTTTTTTGGGAGAAAAGAAAGGAGAAAAATGAAAAATAAAATTTTTGAGTTACTTAATCACCTATATTCTAAGCAGGAAAAACGGCTAATGACTCTGGGTACTAGCATGGTTCCCGAATTGACAACAGAAGATCTTTTACAGCCGATGGATTATGATGAACTCGAGGGGAACCCTTCTTTTAGATTTGAAGAGGGGGTTTTGAGTGGGATAGGAGAGGTTAGAGCCGCTCTTTATTCCTTTTTTTCTGACCAAGAAGACTCCATGCGTGAGGAGTTTTCTAGCGATATATCCCTCTGTAAGGATTAGGAATTTTCTCTCTATAGCAAAAAAATACGGCTAAAACCATAGATAGCACAGAACCGAGTAAGGCTGCGTAAGCTCCGGACAGAATAAGAATAAGAAAATAGAAATGCAGAAGAAGGATGAAGCTCCATTTTCTAGATAAAGAGATGGGGAAAATGGGAAGAGTAAGTCTTTTTTCTGGATCTAAGAAAACTCGCACGATCAAAAGGGCACAAATTAAGCTTTCTGGTCCAAATAAGGATTGAGAGCTGCCGATTAACCATAAGAAGGCCCAAATGCTAATCCCCACGATACTTACTTGAGTGGTAAGAAGAAAAATAAAGCGGCTCATTCCTAATTTGCGGATAATCGCATCTGTAGCTTTATAAAATAGAATGAAATCCAAAG
KOK=       117
KK=  303099  LL=  304118  Z=    6.09  JJ=  302949  DL=  1020
A===      111      112      113      114      121      123      124      131      132      133      134      141      143      144      211      213      214      223      224      231      233      234      243      244      313      314      323      333      334      343      413      433
B===      222      122      422      322      212      412      312      242      142      442      342      232      432      332      221      421      321      411      311      241      441      341      431      331      424      324      414      444      344      434      423      443
RRR=   16.926    0.745    1.567   40.546    2.353    0.045    1.606    0.401   -1.038    1.309    0.293   23.132   -0.570    1.794   -0.119    2.212   18.799    6.354   21.048   -0.137   12.190    0.803   -0.688    0.297    0.045   10.391    3.587    0.814   -1.870   -0.052    0.052   -0.525
X1==    3.605    1.059    0.831    7.047    1.491    1.060    1.807    0.213    1.060    4.572   -0.556    4.020   -0.556    2.105    0.195    1.060    5.534    1.982    4.369   -0.247    3.956   -1.249   -0.441    0.431   -0.130    4.034    0.975    0.512   -0.740    0.260    0.209   -0.740
X2==    4.696    0.703    1.885    5.754    1.578    0.043    0.889    1.885   -0.979    0.286   -0.526    5.754    1.025    0.852   -0.609    2.087    3.397    3.206    4.818    0.554    3.081   -0.643    1.560    0.689   -0.345    2.576    3.679    1.589    2.527   -0.199    0.249    0.709
CD1=       15        8        4       18        9        4        7        3        4        6        1       12        1        6        6        4       14        5       11        2        5        0        1        3        1        7        2        1        0        1        2        0
CD2=       15        7        7       11        9        4        4        7        2        3        1       11        3        2        4        8        8       11       11        5        8        1        4        2        2        5        9        4        4        1        2        2
GTTCGATCCAGAGGATTGATCAAGGGATCTTCTAATTTCAGAAGGATAAAGGGTATCAAGTAGAGATTTTATGTAATGGTACAAATTATCAAAGTAGACCACTAGACCACACAACGGATTCTAAGATCTACAAGAACAAATATCCAGAGACTGTCCTCTATTGTGTTAATTTGTTCCGAAGTATTGCATGGTTTGAAGAGTCTCTTGGCGTGTTTTAGGGACCGGATGATACCAAAAATGAATATAGGAATGATTTGTGCATGTTTTAAATGCTGATGGTAATGTCTGCTAAACAAGAGATGGGAATAGGGCCATTGGCTTCTCCTGTAAAACACCTAGTTTGTCCGCTAGTATAGAGCAAATTTTTTCTTTAAAATTGAATACTGTGGACGGAGGAAACAGACCAATAAGAAAATAAGTTCTGGGTTAAAATATCAAAGAGCTTTGAACAAGTCTCGTTATCCCAAGCTAGTACTTAAGATTGAATCCTTTTACGAGTAGAAATTTCTTCAAAAAACTCTAATACAACTTTCTCTGAAATAATAGGAACAAGAGACTCTTTTGTATTTATAGACTCTAATAGAGGATATGTTGATATGTACGGCTTTGCTTTAAGTAGTTCAGGAGTTTTAGGAGCGGGAGCCTTTTCTTCATGGATACTAGGGAGGTGTTGTAAAGATGGAGAAGGTGAGGCAAGGGGATAAATGATATCCTCTTTAGGAAGAAGATGTTTTCGGCAGCACCAAGGGAAAGTAGTTATCTCTGAAAAGGTATAAAAGAAGAGAATGAGTCCTAAAGTCATAATGACAACTAGCACAGCTAAAGCAATCCGGACAACTTTTTGCAAAAAAGACCACCTATTTCTCTTTTGAACAAGAAGTTGTTGGGGAGACTCATGTAGGGATGCAGATATTGTTTTAGCAGAGGGATAAGAAGGAGATACCATAGAGATATTTGCTTAATGCTCAGTTTAACAATTCTTTTTGAAATGAATAATACAAATCTTTCTTGTCAGTTCTT
KOK=       118
KK=  349059  LL=  350078  Z=    8.09  JJ=  349029  DL=  1020
A===      111      112      113      114      121      123      124      131      132      133      134      141      143      144      211      213      214      223      224      231      233      234      243      244      313      314      323      333      334      343      413      433
B===      222      122      422      322      212      412      312      242      142      442      342      232      432      332      221      421      321      411      311      241      441      341      431      331      424      324      414      444      344      434      423      443
RRR=   78.712   -0.080    1.404    9.659    0.717    0.636    1.664   -0.101    0.233   -0.108    0.067   23.911    9.362    8.849   -0.220    1.787   -1.326   30.661    6.134   -0.074    2.189   -0.576   -0.108    4.717    3.073    1.393   -2.831    2.791   -0.128    2.775   -0.821   -0.039
X1==    9.340    0.621    0.463    6.913   -1.256    0.391    0.786   -0.201    0.391   -0.167    3.244    4.720    3.244    1.529    0.151    2.992    1.323    7.966    3.852   -0.910    0.696    0.884   -1.355    1.432    1.680    0.959   -1.114    1.394    0.107    2.107   -0.565    0.107
X2==    8.427   -0.129    3.031    1.397   -0.571    1.629    2.119    0.503    0.597    0.647    0.021    5.066    2.886    5.786   -1.453    0.597   -1.002    3.849    1.592    0.081    3.145   -0.652    0.080    3.295    1.830    1.453    2.542    2.002   -1.201    1.317    1.453   -0.362
CD1=       24        6        3       16        2        3        5        2        3        1        6       12        6        5        5        7        6       15       11        1        2        3        0        5        3        3        0        2        1        3        1        1
CD2=       25        5       10        5        4        7        6        5        5        4        2       11        6        8        2        5        1       11        5        4        8        1        2        5        6        4        7        5        0        3        4        1
TTTAGGAGACCAAGGAGTGCGTTCTTTCCCTTTATATTTTATTAAGTGATTGGGAGCTGGGGATAGAGGAAGACGAAGGATTTTCACAAAAAAAGGTAGGGGATCTTTCCTTTGAAAAGCTACCCAGTGCGTATTCTTGAGAACAAAAATGGAAAGAGAATCTCTAGAAATTCGTAAAAGGTATACTTTTCTGGGGGATTGCAGTTGATGGAAAGCTTGTTTCCAAGACTGCTGTTCGATCATTTTTTTTTCTTGTTGCGTCAGATTAGAAAATTCAGTGATTTCCACCCAAGTTGTTTCTGGGGAATTTTCACGAACTAAAAAGAAAATTTTTTGGGATCCGCGGCTAAAAATAGCGTAATCGCCTGAGCAAGAGTTTAAAATTTTTTCTTGCATTGATGAGTGGTGTAGAGAACGCGCTTCCGCGAATGGTAAAAATACGAAAAAAGCAAAGAAAAAAATAAAAAGTTTAAGAAGATTCCTAGGGTGCATTTTTTCTTGCTTTTTCATAAAACGTTCGGGTATGCTTTCCCTTCTGTTATGTGAGATTTTCACATACTAAGATAGAGATTTTGGGGTTGTCAAATGAAAAAAAACACTCATCCTGAGTATAGACAAGTTCTGTTTGTAGATTCTTCTACCGGTTATAAGTTTGTTTGTGGATCTACGTACCAAACAGATAAAACAGAGGTTTTTGAAGGACAAGAGTACCCTGTATGTTACGTCAGCGTTTCCTCATCTTCGCATCCGTTCTTTACGGGAAGTAAGAAACTTGTGGACGCAGAGGGTCGCGTTGATAAGTTCTTGAAACGATACAGTGGCGTTAAGCAGATGGCTCCTAAGCCTGAAACTTCTGTAGAAGAAGTTCTTCCAAAAGGTAAGAAAAAAGCTCCTGCTAAAAAGAAAAAGTAGTGTCTGTTAAAGACTTCTTTTGAGTTATGGAGAAGAGCGGGGATGTTCCCCGCTTTTTTTTTGCTTCAAGAGGAAGTCTCGTAGTTTGAAGTTGTCTCTTCTGTCAAA
KOK=       119
KK=  354189  LL=  354818  Z=    6.58  JJ=  353949  DL=   630
A===      111      112      113      114      121      123      124      131      132      133      134      141      143      144      211      213      214      223      224      231      233      234      243      244      313      314      323      333      334      343      413      433
B===      222      122      422      322      212      412      312      242      142      442      342      232      432      332      221      421      321      411      311      241      441      341      431      331      424      324      414      444      344      434      423      443
RRR=   28.253    0.818    4.202    2.214    1.343    0.994    1.009    2.685    0.639    2.301    0.349   65.456    1.413   -0.213    0.508   -0.159    0.231   -0.429    0.271    1.372   22.246   -0.164    4.718   24.991   -0.026    0.080   -0.422   -0.908    1.417   -0.306   -0.654   -0.056
X1==    4.323    1.734    2.239    3.765   -1.555   -1.177   -0.865    2.239    0.544    1.199    0.569    7.745    2.305   -0.174    1.076   -0.317   -0.198    2.291    0.488    0.544    4.208    0.585    3.204    5.930    0.199   -0.299   -0.792   -0.463    2.222    1.222    0.569    0.222
X2==    6.535    0.472    1.876    0.588   -0.864   -0.845   -1.166    1.199    1.176    1.918    0.613    8.451    0.613    1.223    0.472    0.502   -1.166   -0.187    0.555    2.522    5.286   -0.280    1.473    4.215   -0.130   -0.268    0.533    1.960    0.638   -0.251   -1.149   -0.251
CD1=        9        5        4        8        0        0        1        4        2        2        2       14        4        2        4        1        2        4        3        2        5        2        5       11        1        1        0        0        3        2        2        1
CD2=       12        3        5        2        1        1        0        4        4        5        2       11        2        2        3        3        0        2        2        6       10        1        3        5        2        1        3        5        2        1        0        1
TCTTACCAATGGGTGTGCGGCAGCGTTGGTTCTTGTAGACGCTCTTGCTCGCTTTATTCCAGGCGTTTTGGGAAACCAAGAAAGTGCGGAATGCGATTCTCTTGAAAATGGGTTGTTAGAGGGGCCTCATTACACCCGTCCACGAGTTTTTGAAGGCGTACAAGTTCCAGAGATACTTTTTTGTGGAGATCACCAAAGAATCGCAAATTGGCGAAAGAAGGTTAGTTTAGAGAGAACAAGAGAACGCCGACCGGACCTGTATCTGCAGTATTTTTATGGTGATAGAGCTTTTTGGGGTGCCCAGGAGGATCCTCTTAAAATGAGAGAAACTTCTCCCCAAGCTTTTTCTGTAGTTTTAGAAGTTAAAGATCTTCGAAAAGCTAAAAAATTTTATTCCAGAATGTTCGGAAAAGAACACTGGGATGGGGATAAATTACTCCTTGGGGAGAAGACGAGTCTGTATCTGCAACAGACAAATGAAAGAAGGGGTGCAACCAAGGTATTTGTAGAGTTAGAAACTGAGGATGGTTTTGTCCGCTTTTTAAGAAGGTGGGAAATGCTTGGTGGACAGCTCGGAGAGGTTGGAATGGGAAATCTACCTCTAAGGCAGGTTTTTGATTTGGATGGCCA
KOK=       120
KK=  355269  LL=  356438  Z=    5.57  JJ=  355269  DL=  1170
A===      111      112      113      114      121      123      124      131      132      133      134      141      143      144      211      213      214      223      224      231      233      234      243      244      313      314      323      333      334      343      413      433
B===      222      122      422      322      212      412      312      242      142      442      342      232      432      332      221      421      321      411      311      241      441      341      431      331      424      324      414      444      344      434      423      443
RRR=   25.514    0.922    3.829   56.924    5.641    6.221    1.443   -0.613    0.072    0.202   -0.367    4.075    3.282   20.271   -1.438    0.072   -0.313    5.159    9.846   -0.699   16.487   -0.231   -0.407    0.966    0.374   10.204   18.953    8.618    1.032    0.638    2.546   -2.127
X1==    8.017    0.606    1.233    7.890    3.707    2.901    2.923   -1.489   -0.302   -0.348    0.686    2.197    0.686    3.597   -0.945   -0.302   -0.295    2.539    5.048    0.979    4.299   -0.859    1.136   -0.719   -0.348    4.218    3.503    2.088    0.606    0.606    1.393    2.360
X2==    3.183    1.522    3.105    7.214    1.522    2.144    0.494    0.412   -0.238   -0.579   -0.534    1.855    4.782    5.636    1.522   -0.238    1.063    2.032    1.951   -0.714    3.835    0.269   -0.358   -1.343   -1.074    2.419    5.410    4.127    1.704    1.053    1.829   -0.901
CD1=       18        5        4       17       11        7        9        0        2        1        3        7        3        9        2        2        3        7       14        4        7        1        4        2        1        8        6        3        2        2        4        4
CD2=       14        9       12       17        9        9        4        6        4        3        2        7       11       10        9        4        5        8        6        3       11        3        2        0        2        7       14       11        5        4        6        1
TCTGCTGTTATCAACGTTAAGAGACCTCTTTATATGAAATCAATCGTTGAGCAGGAGCTGCTTTTTAGAGAGAAGAGTGTTTTTGAGGATCAAGCTATCAAACAAGGATACTCACGAATTGCTGGTGTAGATGAGGCTGGGAGGGGGCCTCTTGCGGGTCCTGTCGTTGCTGGGGCTTGCATTCTGCCTGGAGGGAAGCTTTTTTTAGGTATTGATGACAGTAAGAAGTTATCCCCTAAGCAGAGACGGTATTTGTATGAACTTTTGCTTGAAGATCCCGAAGTCACTTGTGGGGTCGGAGTTGTCTCTGTTGAGCGAATAGATGAGATCAATATTTTAGAGGCTACCAAAGAAGCTATGGTTCAGGCCATAGCTTCTTTGCGGAGCACTCCTGATTTTTTATTGGTTGACGGGTTGTTTTTGCCGCATGAGATCCCCTGTCTTAAAATTATAAAAGGAGATTCTCGTTCCGTGTCAATAGCTGCCGCATCCATAATAGCCAAAGAATATCGTGATGAATTGATGCGGAAGCTTCATTCTGAATATCCTGAGTATGGGTTTGACAAACATAAGGGGTATGGAACGGTTGCGCATTTGCAAGCTTTAAAACAGTTTGGCCCTTGCGTATATCACAGAAAGAGTTTCTCTCCTGTAAAAGAGAGTATCCGAGAGGGAATATGTCAGTAAAGGTTGCTTCCCCTTTTTCTCCAGATGGGGTCCAATGCCTTCCTAAACTTTTTACTATCAGTGCTCCTGCTGGAGCGGGGAAGACAACTTTAGTTCATATGTTACAAGAAGAATTCCCTTCTGCTTTTGAAAAAACTGTTTCTTCAACAACGCGTTCGCCTCGTCCCGGAGAAGTTCATGGCGTTGATTATGTGTTTATGTCTGAGGACGAATTTAAGGATGTTCTAGATAAGGACGGTTTTTTAGAATGGGTCTTTTTATTTGGGACCTATTATGGGACTAGTAAGGAAGGGATTTCTAGAATTCTCCAAAAGGGGAAACATTGCATTGCGGTGATTGATGTGCAAGGCGCTTTGACTTTGAAAAAGCAAATGCAAACAGTGGCTATTTTTATTCAGGCTCCTTCTCAAGAAGAACTCGAGAGACGTCTAAATACTCGGGATTCAGAAAAGGATCTCCAAAAAAAAGAGAGATTGGAGCATA
KOK=       121
KK=  359829  LL=  360578  Z=    4.73  JJ=  359409  DL=   750
A===      111      112      113      114      121      123      124      131      132      133      134      141      143      144      211      213      214      223      224      231      233      234      243      244      313      314      323      333      334      343      413      433
B===      222      122      422      322      212      412      312      242      142      442      342      232      432      332      221      421      321      411      311      241      441      341      431      331      424      324      414      444      344      434      423      443
RRR=    9.365   -1.965   -0.313    0.071   -1.557    1.457   -0.331    5.865    8.940    1.390    1.920   96.873    1.815    3.095   -0.959   -0.478    0.253    4.940   -1.359    3.493   11.361    0.653   25.511   26.790   -0.031   -2.050   -2.457    0.159   -0.653    0.039   -0.896   -0.016
X1==    3.015   -0.671   -0.534   -0.078    2.741   -1.368    2.461    3.341    2.346   -0.978    0.706    8.952    1.615    2.012   -0.671   -0.626    0.464    1.417    0.950    4.574    4.798    1.451    4.064    4.941    0.022    1.615   -1.038   -0.567   -0.708   -0.708    0.706    0.292
X2==    3.106    2.927    0.587   -0.910   -0.568   -1.065   -0.134    1.755    3.811   -1.421    2.718   10.821    1.124    1.538    1.429    0.764    0.546    3.486   -1.430    0.764    2.368    0.450    6.277    5.422   -1.421   -1.269    2.368   -0.280    0.922   -0.055   -1.269   -0.055
CD1=        8        2        1        2        8        0        6        6        5        0        2       15        3        4        2        1        3        4        4        8        6        3        6        8        1        3        0        0        0        0        2        1
CD2=       11       10        4        1        3        1        2        6        9        0        5       19        3        3        7        4        3        8        0        4        5        2        9        7        0        0        5        1        2        1        0        1
CCAGATATGATGTGGATTTTTTGGGAAGAACTAGCATAGAGAGCTTCTTTTTGCTTGTCTTCCAGCTTTAAATCCAGAAGATTTTCTACTTCAAGAATTGCCTCTTGGGTATTGATAGGCTGGATGCGTTTCGAAGAAAATAAAAGTCTTCGGATGTCTATAGCGATTTGTTGTTCGGCAAGAAAAAGCTGTCTAGACCAGATATAAGAGTCCTGTTCTAGTTCTTTGATATAAACAGCTTTTTGTCGAGACAGAAAATGCACTTGAGTAAGGATTTCTTCCTTACGTACAATTTTTTCAGGAGTATCTTCGTTCAGTAGTTTTTCAACGAGAACAATGAAATCATTAAGGGGATAGCACGTATGGCCTTCTTCTTGCAGTTCATCTAAAGAGTATTGAATTCCTGCAACGATACGATTAGGAGAATTCAGTGGGACTCCAAGACATGAGGCAATGAGATCTGCAGTTTTAAACCCTACACCATACATTTCCTTTGCAAGAAGAAAAGGATCTTGACAGACTTTATCAATAGTTTGGTTTTGGTATTTTTTATATAGACGTAAGCCATAGTGAATAGCAATTCCATGTCGTTGCAGAAATAGTAGGGCATTACGTAGGTCTTTTTGCTCGTGGAGTTGCCTAGAAAAATCCTCACAGCGGGCAAGAGAGATTCCATCTACTTCTACAAGTTTGGAGGGACATGAATCAAGCACAGAAAGAGTTTCTTCTCCAAAGGTTGCTATAATTTTC
KOK=       122
KK=  360879  LL=  361778  Z=    5.87  JJ=  360789  DL=   900
A===      111      112      113      114      121      123      124      131      132      133      134      141      143      144      211      213      214      223      224      231      233      234      243      244      313      314      323      333      334      343      413      433
B===      222      122      422      322      212      412      312      242      142      442      342      232      432      332      221      421      321      411      311      241      441      341      431      331      424      324      414      444      344      434      423      443
RRR=    8.828    1.475    0.247    8.637    2.542    2.509    7.395    0.525   -0.001    0.063    0.200   58.490    4.589   13.885    0.408   -0.005   -0.137    5.577    1.255    5.095    1.523    0.499    0.712    8.531    0.213    0.856   10.336    5.510    0.123   -0.753   -1.978   -1.194
X1==    2.375    1.229    0.506    3.347    2.118    1.073    6.100    1.078   -0.238    0.503   -0.660    7.296    0.799    2.776    0.340   -1.549   -0.113    0.907    1.017    4.350    0.906   -0.372   -1.208    3.629   -0.344    1.528    2.849    4.365    0.140   -0.860   -1.389    1.140
X2==    3.718    1.200    0.487    2.580    1.200    2.339    1.212    0.487    0.003    0.126   -0.304    8.017    5.745    5.002    1.200    0.003    1.212    6.151    1.234    1.171    1.680   -1.343   -0.589    2.351   -0.618    0.560    3.627    1.262    0.876    0.876    1.425   -1.048
CD1=       13        8        4       11       10        4       14        5        2        2        1       19        3        7        6        0        3        3        4        9        2        1        0        7        1        4        4        5        1        0        0        2
CD2=        9        6        3        5        6        7        4        3        3        2        1       12        8        6        6        3        4       16        5        5        5        0        1        4        1        2        8        3        2        2        3        0
CCCATATCTTTTTAACTCTCTTGGAAGTATTCGAATCTTAGAAAGGCTTAAGTCGGTATCGGACAGCATTATAGATTATCATAAGTCTCCGATCGGTATTTTTTTATATTTAACTCACAAAAGAAGTCCATGGAAAAATGAAACTTTCTCTGAATGTTTTTAGAGATTTTAGAGCTGTTAGATAAAGAAGAGAAGACACCTCCCAAGAAGAAAAGATAACTTTAGGGGAGGTGTAACCAAGAAGAATGGAAAACTTAGTTCGAATCAAGTTCTGTAACTACGAAAGTTTTTTCAGAATCTTCTCGTTCATTGGCTTTTTTCTGTGCAAAAAGAAGACAGAGACTGGCTCCTAGCATTAAAGAGAATCCTAATCCTTCTTGGAATGATGGAATTTCTTGTTTGCATACATAAGAGAGGATCCAGCCAAAGAGTGGTTCAAAGATAAGAAGAGCTCCTAATAACGCTGTAGATAGGTGGAGGGAAGCTTTATTCCAAGCCGAAATCGCTCGGGAAGATGAAAAAATACCCATAGCGGCGCAGAGAAGAATGAATAAATATCTTTCAGAAACAGGAATGTGAAATAGAAAATCTTGGGTCACATGGGTGATGCCAAAGCTATCTCCTAAGATGATCAGGGGGAGGCTAATGATAAGAGAGCTAATACCCAGCATATGGCACCAAGTTTCAGGAGAAATTTCTGAATATCTCTCTAGAAAATCATGATTACATATGATGTATCCCGCCCAAATGCTAGTAGCTATTGTTACACATACCAGTCCAAAAAGATAGAGAAGAGGGGAGGAACTTGAATTGGATTGAAATTCTGAAAGATTGGATAGGATGATTCCAATGATGATAATGCCGCTCATACTTAGAAGAAAAGGATAAGAGAGCACCTTT
KOK=       123
KK=  374709  LL=  375068  Z=    6.24  JJ=  374469  DL=   360
A===      111      112      113      114      121      123      124      131      132      133      134      141      143      144      211      213      214      223      224      231      233      234      243      244      313      314      323      333      334      343      413      433
B===      222      122      422      322      212      412      312      242      142      442      342      232      432      332      221      421      321      411      311      241      441      341      431      331      424      324      414      444      344      434      423      443
RRR=    3.264    0.288   -0.569    0.802    0.283    6.797   -0.210   -0.299    1.081   -0.062    1.712   64.939    0.951   -0.677   -0.398    1.081   -0.680    5.294   -0.649   -0.170    3.087   -1.461   14.291    0.519    0.477    0.477    0.484   -0.458    0.196   -0.289   -0.191   -0.209
X1==    0.442    0.297    2.109    0.862   -0.498    4.015   -0.201    1.109   -0.985   -0.540    1.332    9.510    3.332    1.173    0.297   -0.985    0.714    1.847   -0.304    1.015    1.403    2.261    4.261    1.085   -0.540   -0.668    0.403   -0.327   -0.405    0.595   -0.668   -0.405
X2==    7.387    0.970   -0.270    0.930   -0.569    1.693    1.047   -0.270   -1.097    0.115    1.285    6.829    0.285   -0.577   -1.339   -1.097   -0.953    2.866    2.138   -0.167    2.200   -0.646    3.354    0.478   -0.885   -0.715    1.200    1.400   -0.485   -0.485    0.285    0.515
CD1=        2        2        3        2        1        5        1        2        0        0        2       11        4        2        2        0        2        3        1        2        2        3        5        2        0        0        1        0        0        1        0        0
CD2=       12        3        1        2        1        3        2        1        0        1        2        8        1        0        0        0        0        4        3        1        3        0        4        1        0        0        2        2        0        0        1        1
GGGCAAGAGTTGTTTAGAAGCTTCAGACGTTCAATCGTTTGTAGAAAAAAGAGAATCTGCTTCTTTATGGAAATTACGGGATGCTCTTCTTCGTAGAGATCTCTCAACAGGGCAAAGTTTGATGCAATCTCTGGTATCTGATTTGGGAGAAGATCCTCTTGCTATTCTCAATTTTTTACGTAGCCAATATTTATCTGGGCTTCGAGCAATAGCGGAACAGTCGAAAGATCGCAAAACACAAATCTTTTTCGCAGCAGGAGAGCAGGCTCTTTTGAATGGATTAAACTTATTTTTTCATGCGGAGAGTTTGATTAAGAATAACGTGCAAGATCCCATTCTTTCTTTAGAAACCATGATTGC
KOK=       124
KK=  402219  LL=  403118  Z=    4.53  JJ=  401949  DL=   900
A===      111      112      113      114      121      123      124      131      132      133      134      141      143      144      211      213      214      223      224      231      233      234      243      244      313      314      323      333      334      343      413      433
B===      222      122      422      322      212      412      312      242      142      442      342      232      432      332      221      421      321      411      311      241      441      341      431      331      424      324      414      444      344      434      423      443
RRR=   31.331    0.035    1.614   33.140    2.443   -1.854    4.393    4.345    0.119    0.818    0.458   -0.125   11.042    0.228    0.727   -0.491   17.941   -0.236    5.006    3.586    0.056   -0.546    1.985    2.414    0.553    5.632    0.258    0.793    0.804    1.803    3.196    0.147
X1==    4.807   -1.344    1.845    6.935    1.370    3.121    4.206    1.845   -0.201    0.874   -0.322    0.645    3.105    0.202    0.828   -0.865    5.984    2.131    1.983    3.121    0.387    1.507    1.507    2.961    1.836    3.962   -0.427    0.278    1.089    1.089    2.248    0.089
X2==    6.518   -0.026    0.875    4.778    1.782   -0.594    1.045    2.355   -0.594    0.936   -1.424   -0.193    3.556    1.128    0.878    0.568    2.998   -0.111    2.525    1.149    0.145   -0.362    1.317    0.815    0.301    1.422   -0.603    2.856    0.738    1.656    1.422    1.656
CD1=       10        1        4       12        6        7       10        4        2        2        1        3        5        2        5        1       13        7        8        7        2        4        4        7        3        6        1        1        2        2        4        1
CD2=       24        5        6       12        9        2        4        9        2        4        0        3        7        3        7        4        7        2        5        5        2        1        3        2        3        4        1        5        2        3        4        3
ATTTTGCAAATAGGCAGATTGGGAAGCTTTCTGGTGGACAGCAACAAAGAGCTTTTTTAGCGCGCTCATTAATGCAAAAAGCTGATTTATACCTTATGGACGAGCTTTTCTCAGCTATCGATATGGCTTCCTATCGTATGGTAGTAGATGTTTTACAGGATCTAAAAAAAGAAGGTAAAACTATCGTAGTCATTCATCATGACTTGAGTAATGTTCGGCAGCTATTTGATCATGTTATTTTATTAAATAAACATCTTGTGTGCTCTGGCAGTGTAGAAAAATGCCTGACAAAAGAAGCTATTTTTCAGGCTTATGGGTGTGAACTTGAGCTTTTAGATTACACACTTAAGTTGTCTAGGGGAAAGTATCAAGGATCATGTTAGATGCTTAGTTGTATATTCAAAGACACGATCTTCCTGTCCAGTTTTTTGGCCGTTTCACTGATTTGCATGACAACAGCTTTATGGGGAACCATTCTTTTAGTAGAAAGACGTCCCTTGTTAAGCGAAAGTCTTTCGCATGCTTGTTACCCAGGTCTTTTGATAGGGGCCCTTCTTTCCTACAAAGTCCCTTTATTTTCAGATTCTTTGTGGATCATTATCTTGTGCGGCTGCGCGGCTTCTATTTTGGGATGCTTATGCATAGCTTTTTTAGAAAAAAAACTTGCTATGCATAAAGATTCAGCTTTGTGTTTAATTCTCGTTTCATTTTTTGGGGTGGGGGTTATTCTTGTTAGCTATGTCAAAGATAGCTGTCCTCTTTTATATAACAAGATCAATGCTTACTTGTATGGACAAGCGGCAACTTTAGGCTATGCCGAAGCTAGGCTGGCACTCATCATTTTTTGTTTATCAGCATTCGTGCTGTGGTGGTGGTATCGACAAATTTCTGTAGCAATTT
KOK=       125
KK=  414670  LL=  415659  Z=    4.98  JJ=  414550  DL=   990
A===      111      112      113      114      121      123      124      131      132      133      134      141      143      144      211      213      214      223      224      231      233      234      243      244      313      314      323      333      334      343      413      433
B===      222      122      422      322      212      412      312      242      142      442      342      232      432      332      221      421      321      411      311      241      441      341      431      331      424      324      414      444      344      434      423      443
RRR=   65.908    0.952    2.832    4.266    0.735    1.178    0.454    0.820    3.706   13.003    0.653    5.307    0.737   -0.090    3.887   -0.710   -0.103    3.624    1.999   -0.238    1.611   -1.404   14.657   -0.415    2.917   14.406   -0.323    9.323   -2.263   -0.102   -0.843   -0.102
X1==    8.438    0.347    1.529    3.216    1.237    0.874    3.173   -0.987    2.750    5.075   -0.491    2.096    0.298   -0.040    1.682    0.874   -0.722    1.470    2.578    0.874    0.620    1.064    2.632    1.337    2.413    5.821   -0.262    2.362   -0.809    1.191   -0.491    1.191
X2==    7.811    2.739    1.852    1.326    0.594    1.348    0.143   -0.831    1.348    2.562   -1.328    2.532    2.475    2.243    2.310   -0.812    0.143    2.466    0.775   -0.272    2.597   -1.320    5.569   -0.310    1.209    2.475    1.235    3.947    2.798   -0.086    1.714   -0.086
CD1=       24        6        5        9        8        4        9        1        7        7        1        7        2        2        9        4        2        5        8        4        2        3        5        4        4        9        1        3        0        2        1        2
CD2=       24       12        7        5        7        6        3        2        6        6        0        7        5        4       11        2        3        8        4        3        6        0        9        1        4        5        4        6        4        1        4        1
ATATATTTTTAAAAATAAAAACATTCTGGTTTCTGCTTATGAAAAAAAGAGGCAGTCGCAGTTTAGCACAAGTGATTAGATGTAAGACGGGAAAGTATTTTCCAGCTTCTGTTGAAAGTGGAACCAAAAAAGAGAAAAAACATCACTATAGCACGGCTTCAAAAGAAAAAGAGGTTCTTAGAAAACGTGCAGCAGAGTTTGATGTACTAGTTCGTTCACTTTTGAATAAACAAATGCCTAAAAATCCTGACCAAATTTTGGTTTTCACATACCAGAAGGGGTTTGTGGAGACGGATTTACATAATTTTGGCAGGTATTCTGTAAAATTGTAATTGGAGAAAGATCTAATAAAAAACTAAATAAGTGGGATTAACCCACAATGGAATGATGGTGGGGCCTGGGTTATTTATTATAGGTCTCAAAGACCGCTTAGTAATAATGATCTCCAAAGTCTTTATTACTGAGCGGTTAGGCATGAGTGCCTACTTGGGGCTACAGAGATGCACTTTATTGCATCTACCCGCTTTTCTTTGCTGTCAGACCTATTTTTTTGGTTTTTTTCGCAAGGCTTCACTGCCTTGCGTTTTTTTTGTCCAAATGTTTTTCTATTATGAATTGATTTAAAACTCAATGTATTTTGTTTTGTTTTATAATTAACTGTTTCAGTTTAAAATTATTGTTACCATTCACTGGCTTTTTATTTTTTAAGGAAATAGCATGTCTGTTTTTGGAAGTGGTAGCATATCTCCCGCAACGCCTGATTTTGATCCTTCTATTTTTATGGGGAAACAGGCGGAATCGGCAAACACCGCTAAAGAATCTGTCGGGGCATCGAGAGCTAAGGAGTCCTCTGCCGCAGAACAGCAAGCTGCAATAAGTTCGGGAACAGAATTAGATTATGTTACTGATTTACAGCAAAGTGAGGGAAAATACAAAAAGACTCTTGATAAAACTTCAAAATCTCCCAAAACCAAGTTAAAAGGGAATTTT
KOK=       126
KK=  416860  LL=  417999  Z=    5.26  JJ=  416830  DL=  1140
A===      111      112      113      114      121      123      124      131      132      133      134      141      143      144      211      213      214      223      224      231      233      234      243      244      313      314      323      333      334      343      413      433
B===      222      122      422      322      212      412      312      242      142      442      342      232      432      332      221      421      321      411      311      241      441      341      431      331      424      324      414      444      344      434      423      443
RRR=   16.779   13.190   -0.000   16.124    0.468   17.867    0.139    0.014   -3.081   -0.859    0.001   -1.428    1.424   -0.538   -0.019    1.809    0.298   27.537   25.139   -0.668   20.285   -0.892    4.668   14.075    0.063   17.035   -1.429    0.630    1.222   -0.555    0.938   -0.038
X1==    4.385    4.258    0.029    4.559    0.481    3.451    1.945    0.029   -1.177   -0.430   -0.048    2.535    2.049    1.328    0.061    1.137    0.448    7.348    5.798   -1.177    7.544    1.291    1.291    3.045    0.381    3.447    3.542    0.207   -1.038   -1.038    1.350   -0.070
X2==    3.826    3.098   -0.002    3.537    0.973    5.178    0.071    0.504    2.617    1.996   -0.013   -0.563    0.695   -0.405   -0.303    1.592    0.665    3.748    4.336    0.567    2.689   -0.691    3.615    4.623    0.166    4.942   -0.403    3.053   -1.177    0.535    0.695    0.535
CD1=       16       16        3       13        7        9        8        3        1        1        2        9        5        5        6        5        5       16       16        1       11        4        4        8        2        7        6        1        0        0        4        1
CD2=       15       13        4        9        8       14        3        5        9        6        2        2        3        1        5        7        4       11       10        5        7        1        7        7        3        9        2        6        0        2        3        2
AATGTGGCTGTTGATCCAGCAATTATTTTCCAATCCATTTCGCCATTTAGCGTTTCTTCGCGTTTTTCTGTACAAGGGAAACCAGAAGTATTTGCTGCGTATGATGATGATCAAGAATCCTCCGGAGGTAATAGTGGGGAAGGAGAACAAGATCAAGATCAGGACAAAGCAAATAAAACAGAAGATGCAGGAGGTGATTCGTGAGAATTATCCCTTTTGATCCTTACGGATCAATAGCTTTTCAGGGGATAACGAAAGATCCTCAAGAGAAAAAGTCTGGTAGTATATCAGAGAAAATAGCAGAAGAGATTTCTCGCAATGAAGCGTTGCGCATGGCCTTATTGGTTATTGCTGAGCAGGAAGATAAAGAAAAGAGACAGCGTCATCGATTTAAAATTCTGACCAAAAAACAAACCAGCGTGTTACTTGGCCAGTTGCGTCATTTTCGGTTAGATTTTCAAAAACTCCAGATGGGAGGCTCTATTGAGTGGTCTTGGGATGATGAATCTGAACATCCTAAGTCTTTAGGTAAGCGGATTACAAAAAAATCTAAAAAATCAATTCGTATTGGTGCTACTGCAGCACAAGCAATTGCTCATGCTGCAGAGGCTTGGGTGATTTCTCGCAATGAAGGAATTTTGGAGATGACTCTAACATTATTCCAAAATAATAAGGGTGACGAGTAATCTTGCATTAATATCAGGCTGCTTGATTTTCGTTATTTGTGGGAAATGGAATGATTATAGGGTTCTGTTCCTGTTGATCTGGAGAATAGTACAGAGTACATTCTTCTATTAATCCATCCCAGATGGCTTGTATTTTACATTGCTGTTTTTCTGTAAGATTTTCAATGACAATCATGTCTTCTGTATTAAGGAAAAATCCTTTTTCAGACCAATTTACTGATCCTGTGATGAGAGTCTTTTTATCGAATATTCCGAACTTATGATGTAGTTGATAGGGAGTTACTTTCTCATAAATAGAAAGACTTGGATGTTCCAATTGTTGAATTTGTTTTAAGGTTAAGGATTTGAATCCTTTATCTACCAGGATCACTACATCGACACCTCGATTCTGTGCATTATTTAATTCTTTAATAATTTGTGGAAGGGTAAGAGCAAACATCCCAATTTGAATGGA
KOK=       127
KK=  420820  LL=  421809  Z=    6.14  JJ=  420670  DL=   990
A===      111      112      113      114      121      123      124      131      132      133      134      141      143      144      211      213      214      223      224      231      233      234      243      244      313      314      323      333      334      343      413      433
B===      222      122      422      322      212      412      312      242      142      442      342      232      432      332      221      421      321      411      311      241      441      341      431      331      424      324      414      444      344      434      423      443
RRR=   20.990    0.853   -0.504   82.861    7.774    8.229   -0.004    1.761   -1.721    2.086   -0.823   -0.010   -0.029    0.344    0.385   -0.068    9.708    1.593   -3.209   -0.226    2.745    3.339    0.302   -1.123   -0.128    0.117    4.775   20.343   -2.959    0.903    1.168   -0.378
X1==    5.454    1.772   -0.358    9.036    4.204    1.632   -0.007    0.901   -0.939    2.126   -0.586   -0.082    2.433    1.247    0.800   -0.296    2.321    2.392   -1.120   -0.296    3.076    2.543    0.230    2.035   -0.376    0.169    2.224    5.180   -1.004    1.996    1.678    0.996
X2==    3.849    0.481    1.409    9.170    1.849    5.041    0.640    1.955    1.834    0.981    1.404    0.125   -0.012    0.276    0.481    0.230    4.182    0.666    2.864    0.764    0.892    1.313    1.313   -0.552    0.340    0.696    2.147    3.927    2.948    0.452    0.696   -0.380
CD1=       16        8        2       19       13        5        3        4        1        4        1        3        5        4        6        2        7        6        1        2        5        5        2        5        1        2        4        6        0        3        4        2
CD2=       13        6        6       18        9       13        4        7        7        4        4        3        2        2        6        4       10        5        8        5        4        4        4        1        3        3        6        7        5        2        3        1
CAAACCGATTCCTTTTTTCTTTTTAGAAATCCCTCGGATAGCGTAGCTATATCCGCGACGAGGCTTTCTTCCTGTAAGAGCACATTTCTTCGACATGACTTCCCTATATTCACTGGCCGCTATCTCTCGACAGGGCAACTGTAACAAAAAGAAACCATGTTAGACCTTTTTTAATATATCGGGAAGAAGTTTTCTTGAAAATGTAGCAGAAAATGTATTTCAAAATAAAAATACCTAAGTGCCTTTAAAAAAGTGATGCAAGTAAAGAATTTAGCTTGGAATGAGCGGATAATTGTTCAATAGAAGGTTTAACTCGATATACCCAGTTATTTTTTGAAATAGTTCCAGGAAGATTAATTCTTTCTTGTAAAGGATTGGTCGAGATTAAGTCAGGACATAAAGCTAGGTAGTCGTTGATGAGATTGATATGAAAAATGGAAGAAGTTTTGTGAGAAAGTTTTAGGATTTCCTTATGATTATGAAAAGAAAGGGAAGGCGTATAGGGCATTCCTAAAAATTGAGCAAATAATCTGGCTTCTTGGGGAGCTTCTTGCCACCATAAAGCTAAAGTAGAGGAGTCGTGGGTGGATAAACTCGTGACGGATAGAGGATTATATTGATCGAAAGGTATGTAGGCGCCGGTACCTTCCCAGTCTCGTTCCCAGCGAGGAATTCGGGTGCCGCATACGGCTAAAGATTCGAGTGCTTGTTTTACATCTACGGGGATAGTGCCTAAATCTTCTCCTATAGGGAGCATCGATGAAGCTTTTAATAAATGGGACAAAATGTCTGTCCCTTGATCTAGGTAGTCTTTAGGATCTTGTGGTTCGAAGCGTCCACGTCCCAATTCATCCCATACCCAAAATCTAAACAATCCAACTACATGATCAAGACGATATAAAGAATAAAAATTTTCTGCGTAACGCAATCTTTCTTTCCACCAATGGTAAGCGTCTTGTCGCAAAGTCTTCATGTTATAAATAGGGAGGT
KOK=       128
KK=  423820  LL=  424119  Z=    8.58  JJ=  423610  DL=   300
A===      111      112      113      114      121      123      124      131      132      133      134      141      143      144      211      213      214      223      224      231      233      234      243      244      313      314      323      333      334      343      413      433
B===      222      122      422      322      212      412      312      242      142      442      342      232      432      332      221      421      321      411      311      241      441      341      431      331      424      324      414      444      344      434      423      443
RRR=    4.285   -0.292   -0.245   -0.021    0.083    2.447    0.771    0.237   -0.200    0.405   -0.315   82.278    3.279   -1.845    0.337    0.771    0.771   10.999   -2.010   12.740    7.988   -0.184   -0.184   -0.773   -0.720    0.405    3.264   -0.204    0.212   -0.806    0.123   -0.297
X1==    1.976    0.908    0.241    1.241   -0.070    1.206   -0.794    0.241    0.206   -0.562    0.438    8.241    1.438   -0.562   -1.048   -0.794   -0.794    2.168    2.168    4.206    2.411   -0.589   -0.589   -0.589   -0.562   -0.562    1.411   -0.417   -0.417    1.583    0.438    0.583
X2==    2.168   -0.321   -1.017   -0.017   -1.186    2.029   -0.971    0.983   -0.971   -0.720   -0.720    9.983    2.280    3.280   -0.321   -0.971   -0.971    5.073   -0.927    3.029    3.313    0.313    0.313    1.313    1.280   -0.720    2.313    0.491   -0.509   -0.509    0.280   -0.509
CD1=        3        2        1        2        1        2        0        1        1        0        1        9        2        0        0        0        0        3        3        5        3        0        0        0        0        0        2        0        0        2        1        1
CD2=        4        1        0        1        0        3        0        2        0        0        0       11        3        4        1        0        0        6        0        4        4        1        1        2        2        0        3        1        0        0        1        0
TCTGATGCTAAAAGAACGTTGCGCCCTCCTTTGACTGCTTGAGGATTTTGTTGAAAAAGCGTCTGTTTTGCCTGAATAAGAGAGGCTCTTAATTTCCCATCAGGAGGACTCGATTGAATCAGAAAGTCTAGAGCAAGATCTTTAATTGTGGGGTCCGAAAATTTGCCTGACAGCTTCTCAAGAATCTCTTCAGGAGAGGAATCTTCACTCAGAGAATCCTTTAACCCTCGAAAATCTTCTCCAGAAACATCCGAAAGATTTTCTGTGAAGCGCTCTTCAAGAGAAGAGTCTGATTTCTCT
KOK=       129
KK=  424390  LL=  425379  Z=    6.36  JJ=  424210  DL=   990
A===      111      112      113      114      121      123      124      131      132      133      134      141      143      144      211      213      214      223      224      231      233      234      243      244      313      314      323      333      334      343      413      433
B===      222      122      422      322      212      412      312      242      142      442      342      232      432      332      221      421      321      411      311      241      441      341      431      331      424      324      414      444      344      434      423      443
RRR=   18.292    0.717    1.181   58.547   -1.578   -1.853   -3.457    0.321   -0.202   -0.265   -0.869    0.360    5.407    0.754   -1.163   -1.411    8.588   40.818    4.293   11.164    0.940    1.852   -0.789    2.106    0.095   50.564    6.041    2.177    0.053   -1.363    0.994    1.418
X1==    4.926    0.492    1.752    7.475   -1.532   -0.856   -1.651   -0.225    0.480   -0.285   -0.447    0.766    2.781    0.880    4.538   -0.856    2.674    6.613    2.126    5.154    0.626   -1.237   -0.420    0.928   -0.285    6.815    1.510    1.249    0.120    1.120   -1.254    1.120
X2==    3.713    1.459    0.674    7.832    1.030    2.166    2.094   -1.422   -0.420    0.931    1.944    0.470    1.944    0.856   -0.256    1.649    3.212    6.172    2.019    2.166    1.502   -1.497    1.881    2.271   -0.335    7.419    4.001    1.743    0.438   -1.217   -0.793    1.266
CD1=       14        5        5       15        1        1        0        2        3        1        1        4        5        3       13        1        7       12        6       10        2        0        1        3        1       10        3        2        1        2        0        2
CD2=       14        9        5       17        8        8        7        1        3        4        5        4        5        3        5        7        9       16        7        8        5        0        5        5        2       13        9        4        2        0        1        3
TACCTCACGGTTAGAAAATTTGAATTCTTCCTAAAGGCTGGATTCTAATTTCAGGTAAGACCTCTTGATAAGAAATCACAGCAATATCAGGAAATTCTGTCTCTATTAATTTTCGTACATAGCGTCTGACGTCAATTGCTGTCAACAGTACTGGGGGTTGGCCTCCAGGAGGTGTTGGGGTAATAGTCATTCGCATGGATTTTAAAATGAGGTTTACGGAATCTGGATCTAAGGCCAAATAAGAGCCCGCAGAAGTTTGTTTAATAGCGCCACGAATCATCTCTTCAATTTCAGGATCTAACAGGTAGACTGAAATTGCTGATTGCCCTTGAGAAAATTTGAAGCTGATATAAAGTTTCAAGGAAGAACGTACATACTCTGTCAGTAATACAGTATCTTTCTCAGTTTGGGCCCATTCGCTTAAAGATTCTAAAATGGTTCGCAAATCTTTGATGGAAATTTGCTCCTGAACTAAACGCTTGAAAATTTCTGTAAGCTTCTGCAGAGGAATAAGGCGTGTAACTTCTTTAACAAGATCAGGGAAAGATCGTTCCATAAATTCAATCATAGAACGAACTTCCTGAATTCCTAGAAACTCTTGAGAGTTTCTATGGAAGAAGTAAGAAAGATGAAGAATAATCACTTCCAAAGGAGACCAGTACTTAATAGCTGCTTTTTCTAAAATAGTAAGAGCATCGGTGCTGACCCAAGTTGAAGGCAAACCTGCAGCATTTTTGTAAGTGATAAAAGGTAGATTATAACGAGAAAGGTTTTCTTCCACTTCGTTTGTTAAAACGTGGTTAGGAGGAATTTTCCCTCGAACATAGGGGACTTCGTTAAGAAGAATCATATAATCATTCCCTTCTAAAGAAGGGGAATCTGTTCGTACGTGGATTCCTGGATAGCGAATTCCAATATCTTGATAAAGAGCTTGGCGCATTTTAGGAATCATATCATCCACAAAGCTTTGCCCTGATTTTGTTCTTTGCT
KOK=       130
KK=  428410  LL=  429309  Z=    5.65  JJ=  428350  DL=   900
A===      111      112      113      114      121      123      124      131      132      133      134      141      143      144      211      213      214      223      224      231      233      234      243      244      313      314      323      333      334      343      413      433
B===      222      122      422      322      212      412      312      242      142      442      342      232      432      332      221      421      321      411      311      241      441      341      431      331      424      324      414      444      344      434      423      443
RRR=   10.838   -0.001    4.283   53.291   -1.758    2.078    0.534   -0.428   -1.739    0.188    0.736   -0.842    2.111    7.893    3.149    1.093   29.527    7.700    1.021    0.024    1.073    0.014   -3.109   -0.144    0.205   32.211   31.302    0.134   -0.565    0.052   -0.127   -0.484
X1==    1.924   -0.008    2.223   10.087    2.015    1.659   -0.626   -0.323    1.012   -1.239    0.775    1.028    2.224    1.641    2.520    1.659    4.545    4.354    0.584    0.366    0.435    0.094    2.300    0.407    0.392    5.846    5.400    0.079   -1.085   -0.157   -0.674   -0.157
X2==    5.633    0.188    1.927    5.283   -0.873    1.253   -0.853    1.324   -1.717   -0.152    0.949   -0.819    0.949    4.809    1.249    0.659    6.496    1.768    1.747    0.065    2.468    0.146   -1.352   -0.355    0.524    5.510    5.797    1.694    0.521   -0.332    0.189    3.078
CD1=        8        4        6       21        8        5        2        2        4        0        3        5        5        5        9        5       11        9        4        3        2        2        5        3        2       10        8        1        0        1        1        1
CD2=       14        4        6       10        2        5        1        5        0        2        3        1        3        7        6        4       12        6        5        3        6        2        0        1        3        9       11        4        2        1        2        5
GAACGCTTTCTCTTTCTTCTGAAGAAGGAAGTTTATTGAAACCCTATCCGTTCCTTACAGGAAAGCCTATGCTTTATATTGCTAACATTGACGAAGATTCCTTAACAGATTTAGACAATCCCTATGTCCAGAAAGTACGGAGGATTGCCCAACAAGAAGGGGCTAACGTCGTGCCTATTTGTGTAAAATTAGAAGAAGAGATTCTGTCTCTTCCTCCGGAAGAGCGGCAAGACTTTTTACATAGTTTGGGCTTACAAGAATCTGGGCTAAATCGTTTAGTAGCTTCTGCATATCAGACCTTAGGGCTAATTTCTTATTTCACTACAGGTCCACAAGAGACGAGAGCTTGGACAATTTCTAAGGGAGCAACTGCTGCAGAAGCTGCAGGAGAAATTCATTCAGATATTCAAAAAGGATTTATTCGTGCTGAGGTGGTGACTTTAGAAGATATCGTTACCTATAATGGAAGGGCTGGAGCTCGAGAAGCAGGTAAATTACGAGCAGAGGGTCGGGACTATATTGTTCAGGACGGAGATATCATGCTGTTTCTGCATAACTAAAAGGGGATGTGGCTTTTTTAACTTAAACGAGCTTTGCGTATATCCTCTTGAATAGCAAGAGCAAGTTCCTTTTGAGAAGAAAAAGTTTTTTCTTCTCTAAGGAACTGCTTAGGGATGACAGTAACTCGCTGTTCGTAAAGATCAGCTGAAAGGTCGAGAATGTGCGCTTCTAGACAAAGTTGGTTTCTCTGTACGGTAGGTGCCATACCTAGATTCATTACTCCTAAATAGCTTTCACGCCCAATTTTTATGGAGCAGCTGTAGACTCCTAAAGGTAAAAGGGAACGAGTAAGATTAAGATTAATAGTAGCGTATCCTAAAGAAGAACCTATTCCTTGGC
KOK=       131
KK=  438130  LL=  438519  Z=    6.36  JJ=  437950  DL=   390
A===      111      112      113      114      121      123      124      131      132      133      134      141      143      144      211      213      214      223      224      231      233      234      243      244      313      314      323      333      334      343      413      433
B===      222      122      422      322      212      412      312      242      142      442      342      232      432      332      221      421      321      411      311      241      441      341      431      331      424      324      414      444      344      434      423      443
RRR=   15.344   -1.628    0.051   54.618    0.154   -0.105    0.020    1.075    1.523   -0.488    0.682   -0.626    2.521    0.705    0.180   -3.629    6.109    2.945   -0.590   -2.059    0.716    0.030    0.486    9.182    0.110    3.666   -0.081    0.596    3.387    0.371    0.232   -0.125
X1==    2.978    1.282    0.097    7.778    0.447    0.089    0.627   -0.903    1.089    0.439   -0.797    0.640    2.203    1.771   -0.389   -0.911    1.515    2.081    0.614   -0.911    0.434    0.196    3.196    2.698   -0.561    3.203    0.434    0.651    1.504   -0.496    0.203   -0.496
X2==    5.152   -1.269    0.524    7.022    0.345   -1.185    0.031   -1.191    1.399   -1.112   -0.855   -0.978    1.145    0.398   -0.462    3.983    4.031    1.416   -0.960    2.260    1.652    0.152    0.152    3.403   -0.197    1.145   -0.188    0.916    2.252   -0.748    1.145    0.252
CD1=        5        3        1       10        2        1        2        0        2        1        0        2        3        3        1        0        3        3        2        0        1        1        4        4        0        4        1        1        2        0        1        0
CD2=        8        0        2        8        2        0        1        0        3        0        0        0        2        1        1        6        5        3        0        4        3        1        1        4        1        2        1        2        3        0        2        1
AAATTTTTACGAAAGGGGAGCAGGCTTACTGTTTTTCTAAGTCGGATCCCTATGCTTCTTTGGCAGTGCGTTTTGCTGCTAAAGAGGCTGTATCCAAAGCTTTGGGTACGGGTATAGGTAAATCTTTGAAATGGAAAGAAATCGAAATATCTAGGGGGACTCAACACCCCCAAGTTTCCGTTCCGGAGTCTTTGCTGGCTTTGCTGGAGGTGAAAAGAATCCTTCTTTCCATGAGTCACTGTCGAGAGTATGCCACCGCAGTAGCTATTGCAGAAGTAACTAATAGTAGTAAATAGAGTATTTAGCTTTTAGTTCTTTAAGCAGCTTCCAGTGAGCAAGGCTTGCTTTGAAAAGGGCATAGCTGACGGAAGAGCACATAAGAAATGAGAA
KOK=       132
KK=  448720  LL=  449739  Z=    5.13  JJ=  448690  DL=  1020
A===      111      112      113      114      121      123      124      131      132      133      134      141      143      144      211      213      214      223      224      231      233      234      243      244      313      314      323      333      334      343      413      433
B===      222      122      422      322      212      412      312      242      142      442      342      232      432      332      221      421      321      411      311      241      441      341      431      331      424      324      414      444      344      434      423      443
RRR=   24.010    0.287   -1.269   24.151    1.450    2.826    0.024    1.508    0.008    0.437   -0.154    0.131   24.076   -0.385    3.317   -0.011    0.761   35.328    3.836   -0.365    4.933    1.626    1.913   -1.040   -2.124   15.028    6.402    1.092    0.219    1.292   -0.352    2.802
X1==    4.750    1.189   -0.428    3.559    2.144    1.594    0.058    0.800    0.463   -0.659    0.201    1.632    7.068    1.930    2.144   -0.669    1.835    5.869    1.953   -0.103    1.849    0.669    2.075   -1.374    1.528    5.542    5.879    0.568   -0.204    1.609   -0.562    1.609
X2==    5.055    0.241    2.965    6.785    0.676    1.773    0.415    1.886    0.017   -0.663   -0.762    0.080    3.406   -0.199    1.547    0.017    0.415    6.020    1.965    3.528    2.667    2.430    0.922    0.757   -1.391    2.712    1.089    1.922   -1.073    0.803    0.627    1.741
CD1=       13        7        2        8        9        6        3        4        4        1        2        5       11        4        9        2        6       15        7        3        5        3        5        0        4        9       11        2        1        3        1        3
CD2=       19        6        9       17        7        6        4        7        3        1        1        4        7        2        9        3        4       12        6        9        5        5        3        3        0        6        3        3        0        2        3        3
TCAGCTAGAGTCTTAACTCCTTTTTGAATTTTTTTTCTGGCTTCTTCGTTATATTTAATATTTTTAGCGACCATCGATGCGCTCCTTAAATCTTACTTCACTCTCTTAGTTTTTATTGCAGGACTGCTATAACTTCGCTCATTTGAACGATGACATATTCTTCACCTTCGACAGTGAGTTCTTGGCCAGAATACTTATCAATTAAAACGATGTCGCCAACCTGAACTTCAAAAGGAAGCTGCTGCCCTTTATCATCTTTTTTGCCAGTTCCTAAAGCCAAAACTTCAGCTCTGTCTTGTTTTTTCTTAGCAGTATCAGGAAGAATGATTCCACCTCTTGCAGTAGAAGCTTCTTCTTCTCTTTTAACTAAAATTCTATCTCCCAAAGGTTTAATCTTGAGGGTTGTTGCTTGATCTGACATGTTTAAGCTCCTCGTATTTTCACATTCTATGAGGCCTCGTTGTTCAGCGCCTCTCCGCTATCAACGTAGGGATTTGAACGACAGAACGTTCAGAGGGGGAACGATAACAAAGCTTTAGCTTTTTTGCAATAGGTTTAGCAGTTGAGCACCTCAACTGCTATTTTAAAGTTTTATAGTAGGTTAGTAAGTTCGTCTAACTTCCGTTCAATATAGGAAAATGCTTTGAGCATAGGAGCCGATGAAGTCATATCTAAGCCAGATTTTTTCAAAATTTCGATAGGGAAATCTGACCCTCCACTCTGTAAAAATGTAAGATAGGCCTCTTGAGCCCCAGCTTCTTTAGAAAGAATTTTTTCGGAAAAACATAGAGAAGCAATGATTCCTGTAGCATATTGATAGACATAGAAATTGTAGTAAAAATGAGGAATACGAGCCCATTCAATGGAGCTAAGTTCGTCAAATGTTACACAATCGCCATAGAAGATATGCTGTAGCTTCTTATAGCTTTGGGAGAAAAATTCTTCTGTTAAAGGGATTCCTTGTTCAGCTGCAGAATGAGCTTCTAACTCAAAATCTGCAAACAAAGTCTGTCGGAACAG
KOK=       133
KK=  452050  LL=  453009  Z=    4.89  JJ=  451810  DL=   960
A===      111      112      113      114      121      123      124      131      132      133      134      141      143      144      211      213      214      223      224      231      233      234      243      244      313      314      323      333      334      343      413      433
B===      222      122      422      322      212      412      312      242      142      442      342      232      432      332      221      421      321      411      311      241      441      341      431      331      424      324      414      444      344      434      423      443
RRR=   57.966    0.305    0.021    0.006   -3.537   -3.378   -1.657   -0.807    0.157   -0.106    2.049   59.558    5.807   -4.566   -0.050   -0.588   -0.440    3.334   -0.737    4.070   13.876   28.391   34.870   -0.737   -1.305   -0.021    0.085    0.474    1.491   -0.225   -0.475   15.883
X1==    5.507    0.166   -0.149    0.158   -0.889   -1.430   -1.303   -0.825    0.696    0.715    1.397   11.734    7.763    4.196    0.166    0.696   -0.751    1.610   -1.766    1.405    2.766    6.051   10.500    2.845    0.715   -0.725   -0.100   -0.665   -1.057   -0.103    0.690    2.756
X2==   10.526    1.839   -0.142    0.035    3.981    2.362    1.272    0.979    0.225   -0.148    1.467    5.075    0.748   -1.088   -0.303   -0.844    0.586    2.071    0.417    2.897    5.018    4.692    3.321   -0.259   -1.825    0.029   -0.850   -0.713   -1.411    2.176   -0.689    5.763
CD1=       15        4        2        4        2        0        1        1        3        2        4       26       13       11        4        3        2        4        0        4        4       10       16        8        2        1        1        0        0        1        3        4
CD2=       22        7        3        2       11        8        4        5        4        3        4        9        3        0        3        2        3        8        3        9       13        9        7        1        0        2        2        2        0        5        1       10
GCCTGGGGTTGGAAAGACTGCGATTGCCGAAGGACTTGCTCTTCGGATTGTGCAAGGAGATGTTCCAGAAAGTTTAAAGGATAAGCATCTCTACGTGCTAGATATGGGAGCGCTGATTGCTGGTGCGAAATATCGAGGAGAATTTGAAGAGCGTTTGAAAAGCGTTCTGAAAGGAGTAGAAGCTTCGGAAGGAGCATGCATTCTATTTATCGACGAGGTACATACCTTAGTTGGGGCAGGAGCCACAGATGGGGCTATGGATGCTGCAAATTTATTAAAGCCAGCTTTAGCTCGAGGAACGTTGCACTGTATTGGGGCAACGACTTTGAATGAATATCAGAAGTACATCGAAAAGGATGCTGCTTTAGAAAGACGTTTCCAACCTATTTTTGTCACCGAGCCCTCCTTGGAAGATGCCGTTTTTATTCTTCGAGGATTACGAGAAAAGTACGAAATTTTTCATGGGGTACGCATTACAGAAGGAGCTTTGAATGCTGCTGTAGTTCTTTCTTATCGTTATATTACGGATCGTTTTCTTCCAGACAAGGCGATTGATTTGATCGATGAGGCTGCTAGTTTGATTCGTATGCAGATAGGAAGTTTACCTTTGCCTATCGATGAAAAAGAGCGGGAATTGTCAGCTTTGATTGTTAAGCAAGAGGCTATTAAGCGGGAGCAGGCTCCTGCTTATCAGGAAGAAGCCAATGAAATGCAAAAAGCTATCGATCGCGTTAAAGAAGAGCTGGCGGCTTTACGGTTGCGCTGGGATGAAGAAAAAGGGTTAATTGCGGGATTAAAAGAGAAAAAAAATTCTTTAGAAAATTTAAAATTTGCAGAAGAAGAAGCTGAGAGGACCGCGGACTACAACAGAGTAGCGGAACTTCGCTATAGTCTCATTCCTTCACTTGAAAAAGAAATTCGTTTGGCGGAAGAAGCTTTGAATCAGAGAGATGGGCGTCT
KOK=       134
KK=  463090  LL=  463989  Z=    4.79  JJ=  462790  DL=   900
A===      111      112      113      114      121      123      124      131      132      133      134      141      143      144      211      213      214      223      224      231      233      234      243      244      313      314      323      333      334      343      413      433
B===      222      122      422      322      212      412      312      242      142      442      342      232      432      332      221      421      321      411      311      241      441      341      431      331      424      324      414      444      344      434      423      443
RRR=   35.553   -0.584    1.897    4.824    5.280    2.881   -0.003    0.298   -0.269    1.301   -0.278    3.857   -5.441   -1.042   -0.889   -1.277   -0.913   32.287    3.851   -0.816   31.081    0.052    4.517    1.825    1.125    4.915    0.036    6.306    0.043   -0.012    0.618    3.332
X1==    5.762   -0.124    1.710    2.900    2.336    1.719   -0.003   -0.249   -0.244    2.328   -1.305    2.318    4.123    3.360    1.352    1.065    0.580    6.317    2.339   -1.553    6.701    0.251    1.805    1.298    0.585    1.021   -0.283    2.259    0.061    0.061    0.246    2.061
X2==    6.170    4.692    1.109    1.664    2.261    1.676    1.009   -1.195    1.101    0.559    0.213    1.664   -1.320   -0.310   -0.658   -1.200   -1.574    5.111    1.646    0.526    4.638    0.208    2.503    1.406    1.923    4.812   -0.128    2.792    0.708   -0.201    2.512    1.617
CD1=       16        4        5        8        9        5        3        2        2        4        0        7        7        7        7        4        4       12        7        0        9        2        4        4        2        3        1        3        1        1        2        3
CD2=       17       14        5        5        9        6        4        1        5        3        2        5        0        1        3        1        0       12        5        4        9        2        5        3        5        8        2        5        2        1        5        3
TGTCAGAAAAGCCTTCTTTTATTTTTAAAAGAAGGCTTTTCTGTTTTTCGGCATCCCAAATACAGCTTCTCGGGTCTGATTTTCAAAATAAAACGTATTTCTCTTGAAGAAAGAGTCTTCTCCTAAGATGACTTTTTCCACCATCCCTTTTTTTTCTGAGGCGTGCATGAATTGGTTTTCTGCGGTTTTTATCATGACGTGGTTAATCTGTCCCGTGGTCTCTTTTTTAAGAAAGATCAGTCCTCCTATAGGTAAGGAAAAGAAATTTTTTATCGACAAGCAATCTTTATACTGGTCTCTAGCGTTGCGAGGGATATTTCTTCCAGTTGCTTGATAAAGCAGTTGAACAAAGCCTGAGCAGTCTACTCCATTATGGGGGAGTTGTTTGTGAATGCATCTTCCACCCCAAACATAGGGAGTTTTTATAAGCTGTTCCGCAAAGTCTACTAGATCATTTGAAGAGAGGGGATGGTCTAAGAACTGAAAGTTTTTAGTAAGACAAAACCCTTTTGGATGATTACTTTTATAAAAAAAATTTAATAATGCTATGCCATCAGAGGATAGAGATACTTGATTCGAACTATTTATGTGAAGTGGGGATGCAAATGGTATCGGGATGTGCCAGGGTTCTAAGAAAGCTTCCTGAGAGCAAACAACAGCATTAGGAGTAGAGATTTGAGGAGCCAAAAGGGGGATCTTTTTAAGGGAATCTCCTGGATAAGGCTGCCAGGAGGAAGAAAAGAATAGCTGGGAATAAGCATAGAACCGATTATTGTACTTACCTATCCTTTCTCCAAACAAAATTTGAGTTTCTATGCCTTCGGAATTTGATAATAGATCACAAACAGGGGAAAGCAAGGCATAGAACACAGGACCACCTTAGCAGAAAATTCGCAAGAA
KOK=       135
KK=  469300  LL=  470199  Z=    6.93  JJ=  469150  DL=   900
A===      111      112      113      114      121      123      124      131      132      133      134      141      143      144      211      213      214      223      224      231      233      234      243      244      313      314      323      333      334      343      413      433
B===      222      122      422      322      212      412      312      242      142      442      342      232      432      332      221      421      321      411      311      241      441      341      431      331      424      324      414      444      344      434      423      443
RRR=   17.794    0.852    1.059    2.942   -2.115   -0.202    0.403   -1.118   -0.039    0.902    2.159   51.875    0.746    0.106    5.844   -0.093   -0.634   15.694   -0.305    0.123   43.321    0.231    5.100   -0.871    0.023    0.410   10.434    3.415   -0.022   -0.672   -0.240    0.147
X1==    2.625    1.932   -0.924    3.862    3.782    2.485    0.300   -0.924    0.482   -1.075    1.726    6.499    0.200    5.202    2.394    1.150    0.844    6.108    2.116   -1.520    5.732   -0.495    1.867   -0.300   -0.138    0.963    1.862    3.458    0.179   -0.821   -0.563    0.179
X2==    6.779    0.441   -1.146    0.762   -0.559   -0.081    1.347    1.209   -0.081   -0.839    1.251    7.982    3.727    0.020    2.441   -0.081   -0.751    2.569   -0.144   -0.081    7.557   -0.466    2.731    2.902   -0.166    0.426    5.603    0.987   -0.125    0.819    0.426    0.819
CD1=       11        9        1       11       13        6        4        1        3        0        4       16        2       11       10        4        5       11        7        0        7        1        4        2        1        3        3        4        1        0        1        1
CD2=       17        5        1        3        3        3        4        5        3        1        3       13        6        1        9        3        1        8        2        3       14        1        5        4        2        2       11        3        1        2        2        2
CGTAGATCCTTTGATTGTTTTCATGGTTATGGATCCTAACTCGGATGTAATATCGCTGCGTTCTATTTTAGAAAGGAGGGACCCAGGATCTAGGTGATATAAGGAAGGAGAATTTATCGATAAAGATTCATCGATTTGTAAAGTCCATCCAGTCAGCGTTAGGGATTTGGGGAATCTGTAAAGAAGTAAACGAGGAAGAGATCCACTTACAATAATTTGTTCTGCAGAGAAAATCTCGGATTCAGAGTCAATTCCACGAATACGCACTTTTTTAGCTGTTTGGGAGCCAAACCAGGATAGATGTAACTGTTCAATTTCGCATTGCAACCCCGTTTCTTTATTCAGTACAGAAAGAAAGAGATATTTCCCGGATTCACTGGAAAGAAATTTAGGAAGTAGGACAAAAAAAGCTAACGGTAATCCTACAAGGAGATAATAGCTAAATCTTTTGTACCACAAAGAACGCTTCATGAATTCACTTTTTTAGCAATTTCTGAAAGAGAGAGGTTATGCGAGCTCTTTTTGATCTCTGCTAGTATATGAGCAAGGTTTTCTTGTATAGGCATTAGAGAGGAAGAGCAGATGTTCGCGAACGAGGGAGATTTTGTTAAAAGGACAAAGATAGCATCTATATGCAAGTTAGAAATGTTATGGGAGGGCTTATAACCGTCTTTGTGTTTTAGGATCATACCCTCTTTTTCTAGGATATCTAGACATTGGGAAGCTTCTCCAATAGAAGCTTTAGCTCTTTTAGCAAGGTAACTGGAGCTTGGAGGGGGGAGGGAGTGATCGAAATGCTCTGTAATAAGAGTCAGAAAATACAGACATAAAATGAATTTGAAGTAGCTATTAGGAAAAATCTCCTCTTTCGGAATTAGAGTGATAAATCCTTTATTTTGA
KOK=       136
KK=  470650  LL=  471549  Z=    5.43  JJ=  470350  DL=   900
A===      111      112      113      114      121      123      124      131      132      133      134      141      143      144      211      213      214      223      224      231      233      234      243      244      313      314      323      333      334      343      413      433
B===      222      122      422      322      212      412      312      242      142      442      342      232      432      332      221      421      321      411      311      241      441      341      431      331      424      324      414      444      344      434      423      443
RRR=   23.530   -0.176    8.870    4.311   -2.471   -0.903   -0.182    0.541    0.246   -0.874   -0.079   32.886   35.724    0.020    3.287    1.572   -1.598    1.791    5.647    5.607   12.485    1.364    2.250    4.809    0.173    3.517   -0.047   -0.745    0.003   -0.188   -0.186   -0.008
X1==    4.807   -0.257    2.792    1.220    2.754   -0.254    4.145   -0.639    0.398    1.453    0.070    5.541    3.716    0.169    1.894   -0.906   -0.775    1.612    3.975    2.354    1.967    1.282    2.113    1.333   -0.288    2.258   -0.020   -0.568   -0.812    0.188    0.799    2.188
X2==    4.894    0.683    3.177    3.535   -0.897    3.559   -0.044   -0.846    0.617   -0.601   -1.127    5.935    9.614    0.120    1.736   -1.736    2.060    1.111    1.421    2.382    6.346    1.064    1.064    3.608   -0.601    1.558    2.400    1.312   -0.004   -1.004   -0.232   -0.004
CD1=       20        5        8        7       12        2       11        2        3        3        2       16        7        3       10        1        2        4        9        6        3        3        4        4        1        5        1        0        0        1        3        3
CD2=       11        5        7        6        2        9        2        1        4        1        0        9       12        1        7        0        5        6        5        7       12        3        3        5        1        3        6        3        1        0        1        1
GGGCAGAATATTTTATTCAGGCCATCTTCTAAAGATTGCAGCATGAGAATTCCAGCCCAACAAAAAACAAAAAAACTACTGACCAGAACGACTACGATGCTGCTTGTTGTTGAATAAGCTGCTTCAAAAATAGCTAGAATAGGAGTTTCGTAATCAGGGTAATGGAGCAATAGCCATTCTTTCCAGTCCAAGCTAATGAACAAATATTGAGAAAGTCTTAGAAAGAAGACCAGTATAGGAATGCAACTAAAAAGACCATAGTAACTTAGAATGCAGGCTTCTTTAGAGGCCTCATTGTAGTAAAGAACTTTAGGAGCTTTTAGAAAAGATTTGATAATGAAATTGTTGCGAAAGGCATGGTGAAGCTTTTTAAGAAAAGACAAAGGGCGCAACATGGTGAATATATATATAAAAAGATCTTAAAAAGATTTTAAACTAAAAAGCAGATTTTTAATTATAGTTTTTCAAAAAAACTAAGATCTTTTTATCGCTGAAATAAACAAGAACAGCGGAAACTCTTTGCGGCAAAGGTTCTCGGCTTTGGCTCTCTTACCAGACGATTTTTTGGGAGAGGTCCACTCTTCCATATTGTCAATTAGGAGATGGGTTTTTGATAAGGATTGCACCCAGTAACTTAAAGGAAAATGAAAAGAATACGTTGTTTCGGAGTGTTTTTCTCCAGGATGAGCAACAATAGGCACTGATAAGGGAGAGAGATAACGATCTATTTTTCTAGACATCAACTTTTTAGGTTCATCATAAAACCAGGAAGAGAGCCTGGGAATGCGAAAACATGGATGGTTGAGTATGATGAATAATCTTCCTTGAGGAGCCAGAAGTTGAGCTGCATGCGAAATAGCTTGCGCTGGAGATTCCATGTTCTGAAGAGAGAGAATAGCT
KOK=       137
KK=  478720  LL=  479619  Z=    6.16  JJ=  478630  DL=   900
A===      111      112      113      114      121      123      124      131      132      133      134      141      143      144      211      213      214      223      224      231      233      234      243      244      313      314      323      333      334      343      413      433
B===      222      122      422      322      212      412      312      242      142      442      342      232      432      332      221      421      321      411      311      241      441      341      431      331      424      324      414      444      344      434      423      443
RRR=   24.471    5.325    6.391   -0.160    0.144   -0.292   -4.001   -1.447    1.584    0.828   -1.227   24.138    4.940    3.981   -1.687   -0.784    0.007   26.493   20.583    3.076   21.047    6.940    8.896    0.402   -0.117   -1.227    2.814   -0.002   -0.000   -1.055   -0.095   -0.944
X1==    4.857    1.936    1.998   -0.557   -0.840    0.711   -1.761   -1.055    1.914    0.322    0.978    5.911    2.509    3.051    1.473    1.914   -0.025    6.564    5.617    3.717    4.192    2.428    1.674    0.782   -0.474    0.978    1.059    0.067   -0.008   -1.007    0.212    0.991
X2==    5.039    2.751    3.199    0.288   -0.171   -0.410    2.272    1.371    0.828    2.574   -1.255    4.084    1.969    1.305   -1.145   -0.410   -0.299    4.036    3.664    0.828    5.021    2.859    5.315    0.514    0.247   -1.255    2.656   -0.029    0.047    1.047   -0.449   -0.953
CD1=       15        9        6        2        3        4        0        1        6        2        3       13        5        6        8        6        3       14       13        9        7        5        4        3        1        3        3        1        1        0        2        2
CD2=       15       10        8        3        4        2        6        5        4        5        0        9        4        3        2        2        2        9        8        4        8        5        8        2        2        0        5        1        1        2        1        0
TTGCAGAGAAGGTTCTTTGCGGGTAGTTTTACGAATAGGAAGAGACAGGAAAGAATTCATGTTGAAAAAGCCTAATAGAAACGATCCTTGTCCTTGTGGATCTGGGAAGAAATATAAGCAGTGTTGTCTGAAATCTCAGACGCAAACTGTTCGCCATACTCCTGATGGGAAGTTTAGATTTTCTATAACAGCTTCTCCTACGACTAGCTCTTCAACGGAGAGTTTTGCTAAGTTATTTCAGCGATCGGTGGATTCCTATTCCTCAGAGCAAAAAGAAGAGATGAGAAAGTTTCTTATCACCAAGAATAAGGAACCTATAGGAAAACGTGCGCTTCGAAAAGCAAAAGCAAAAGAAGAGAGAACGATTTCCAAGAAGCTCAGTCAGCATGAATTTCAAGTGTTGGATACAGATGCTTCGGATGAAAATATTTCTTCTGCGCAAGATCACGAACAGTTCCTTCCTACGCAAGAAGATTATCGTGTTCCAAAAAAAGGAGATTCGCAAGGGTCGGAAAATTCTTAACTTTTTCATTGCGAATAAAGTTTTCTTTTTGTCATAATATCACTTCTTAAGCTGGAGTAGCTCAATTGGCAGAGCATTCGATTTGTAATCGAACGGTTGAGGGTTCAATTCCTTTCTCCAGCAATTCTTTGGGGGTGTCGCATAGCGGTCAATTGCATCGGACTGTAAATCCGACTCCTTACGGATACGTTGGTTCAAATCCAGCCACCCCCAGGACTTCACTTTCTATATTCTCTTGTTAACAAAGTTCTAATCTCCGAACTTTGTTTTTTTTGCATTTTTTGTTTCAACTTTCTTTTAAAAATAAAAACTAAATTATTTTTTGACTTCTATTTATTAGTTTGTTTTTTATTCAAAATAAAAACTTGGAACAATAA
KOK=       138
KK=  489040  LL=  490059  Z=    5.45  JJ=  488890  DL=  1020
[truncated: 526,637 more chars]
