# Supplementary material for: Regions Enriched with Reverse Complement Triplets in Bacterial Genomes
Source: Int J Mol Sci. 2026 Feb 28;27(5):2301. doi: 10.3390/ijms27052301 (PMC12985086; doi:10.3390/ijms27052301)
Supplement: Supplementary file 1 [file ijms-27-02301-s001.zip › for_send/45/Chlorobiota/Chlorobium_chlorochromatii_cad3_gca_000012585.ASM1258v1_.dna.toplevel.fa]

>Chromosome dna:primary_assembly primary_assembly:ASM1258v1_:Chromosome:1:2572079:1 REF
ATAAAAACTTCCCATAACCCCAATCCATTGTATCCACATCCCAATGAGTGTATCTTATCC
ACACTGTTAATGAAATGTGGATAAAAAAATTTATCCCCTCAAAAATCCCAAAAATCAAGG
GCACAAAGAAATTCACATCTGTGGATAAGTTTTTATACGTTTTCTTATAACCAGAATAAA
AAAAACAAGTTACCCTGTTGATAAACCCTCCACCTCTCCTGAGCCTTTATAACTCACTTT
TCAAAAGGGAAATTGTTTTTTATCAACCTAAAAAACTACCTTATGCACACAAAATGTTGA
TAGAGCAGAAAATCAAAGCTCTTACCGCTTAAAATTTAACCCCTTATGCACGACCATTCG
CCCATACTTGTTACTGACCCACATAGCCTTAAAGGGCAGAAACAGAGTTCTATGGAACAA
CAGGTGTGGGACACCTGCCTCGCTGTTATTAAAGAGAGTATTAACCCCTTAGCGTTTAAA
ACATGGTTTCTTCCTATTCGTCCTCTTGGTTTTGTGGGAGGAGAATTAACCATTGAAGTA
CCAAGCCAATTTTTTTATGAATGGATTGAAGAGAATTATTCACTCCTTTTAAAACAAACG
CTTCGCGACGTGATTGGATCGGAAGCACGCTTGATGTATTCGATTGTGATGGATAAATCG
CAAGGGCAACCTGTAACAATCGAGTTACCGCAGCAAACTACCTCACCATTTACCTATGAG
CAAGCACCCTTAAAAGTAGATAGAATTGAGGAGCAGCGCCATGAGTCGTATGAGCGAAAT
GTGAGCCGTTTTGAAAGCCACCTCAACACTAAATACATCTTTGATACACTGATTCGGGGT
GATTGTAATTCACTTGCTTTTGCGGCAGCAAAAGCGGTTTCGCAAAATCCGGGGCAGAAT
GCTTTTAATCCCTTGGTAATTTATGGGGGAGTAGGGCTTGGTAAAACCCATATGATGCAA
GCCGTTGGTAATAGTGTTCGAGAAAACCGCTTAACCGATCGGGTGCTCTACGTGTCAAGC
GAAAAGTTTGCAATTGATTTTGTGAATGCTATTCAGAATGGTAAAATTCAGGAGTTTTCC
TCTTTTTATCGCTCGATTGATGTACTTATTATTGATGATATCCAATTTTTCTCAGGCAAA
GAGAAAACACAGGAAGAGATTTTCCATATCTTTAATACACTCCATCAATCCAATAAACAA
ATTATTCTCTCTGCCGATCGTCCCATTAAGGATATTAAAGGTATTGAGGATAGGTTGATT
TCACGCTTTAATTGGGGACTCTCAGCCGATATTCAACCACCTGATTATGAAACTCGTAAA
GCTATTATTTTAAGTAAGTTACAGCATAATGGCGTAACACTTGATGATGCTGTTATTGAG
TTTATAGCAACCAACGTAACCGAAAACGTTCGTGAATTAGAGGGATGTATTGTAAAACTT
TTAGCTGCCCAATCACTTGATAACCGTGATATTGATTTAGCATTTACTAAGTCAACCTTA
AAAGACATTATTCGCCATACCACCAAGCAACTCACCCTCGACACTATTGAGAAAGGTGTA
TCTTCTTATTTTTCAATTACTTCCAACGATTTAAAAGGAAAATCAAAGAAAAAAGAGATT
GCGGTAGGTCGTCAAATTGCCATGTACCTTGCTAAAATGCTAACAGATTCCTCTCTCAAA
ACTATTGGCTTGCATTTTGGTGGACGTGATCACTCAACGGTTATTCATGCTGTAAGCACC
ATTAGTAAACGGGTGGAACAAATCAGTGAAGAACGCAAACGCATTGAAGAGATTAAAAAA
CGGATTGAAATTCTCTCAATGTAGGGGGAGTGTTGATAGGTTGTTGAAAATAGGTGGATG
AAGAGCAAGATGAGGGGAGAGTTATCAACATGCGTAAGAGCAAACAAAAACTATCCACAC
ATCACCAACAAAGGAGAGTGGTTGCTGATAGGGAGTTATACACACCATAAAAGAAAAAAA
GTTTACACTAACTTTTTCTTTTATAATAAGTTAAGGAATGAAGAGTGATGGTTATCAAGA
TTTCCACATCCTCTTCAACAACAACAATTCTTTTTATTTAAATATTAATAAATAATAGAA
GTAGAGACGCTGATGAAAATTCTTTCTTCAATTCGACAATTGCAAGAGCCTGTTGCTAAG
GTGGCTCAAGCAATACCAAGTAAAAGTGTTGATGGACGTTACGATAACATCCACTTTACA
TTGGAACCCAATGCGTTAACCTTGTTTGGTACTGATGGTGAACTTTCCATTACCGCTAAA
ATAGAGGTAGAAAGCACCGATAGTGGGCATATTGGCATTAATGCTCGGACGCTACAGGAT
TTTTTACGGAGTATGTACGATACCCCAGTAACCCTCTCCATTGAACGCCAAGAAATTAGC
GATCATGGAATGGTAGAAGTAACGACGGATAAAGGTCGTTATAAAATTGTCTGCTTATTT
GAAAGTAAGCCTGAACGGTACGATAAGGTCTATGATATTACGCTCGACCTCCCCACCTCT
GAATTATTAGGTTTAGTACAAAAAACCCTCTTTGCTTGCAGTATTGATGGTATGCGTCCT
GCAATGATGGGTGTACTTTTTGAGTTAGAAGGTACCACCATTACCGCTGTAGCTACCGAT
GGACATCGCTTAGTGCGCTGCCGTAAAGAATCCTCGCTGGATATTGCTGAAAAGCAAAAA
ATAGTGTTACCTGCTCGTGTGCTTTCCATTTTACAAAAGTTGGCACAGCATGAATCTATT
ACCATGTGTGTGAGCACCGATCGTCGTTTTGTGCGTTTTATCAGTGGTCATATGATTTTG
GATGCAGCCCTCATTGTAGAACCATACCCTAATTACAATGCAGTAATTCCTGTAGAGCAT
GATAAAAATGTAGTGATTAATCGCCAAAGCTTTTACGATTCAGTACGTCGTGTTGGGCGT
TTTTCAAGTATTGATGATATTCGTTTAATTCTTGAAAATGATCGTTTAACGGTAATGGCT
GAAAATACCAGTGATGGAGAAGCAGCACAAGAAGAGCTACCATGTAGCTACAATGGTGAG
CCTATGACGATTGGTTTTAATGCAAAATTTGTGGAAGCTGCTTTAGCACATCTTGATGAT
GAAGAAATTTTAATTGAGTTAAAAAGCCCCACAACAGCGGTTATTTTCACCTCTTCAAAA
ATTGAAGATCGTGATAAGTTGATTATTTTGGTGATGCCTGTTCGTATTAATAGCTAAGTA
GAAGAGTGTAGTGAAATTGCAACGAACCATTTTTTCTGGATTTCGGAATCATACCTCGTT
GCTTTTTGAACCATCTGAGGGTGTAACCATTATTTATGGAGCAAATGGTTCAGGTAAAAC
ATCACTGCTTGAAGGCATTCATTACGGCGCACTAACAAAAGGACTCCTTGGTGCGCCTGA
TAGTGAATGCCTTTCGTTTGATACTGAGGCTTTTACCCTTGATTCTCATTTTTTATCGGA
TAGTAATATTCCGATTCATGTACTTGTAACGTATCAGCTTGAAGGTGAAAAGCAAGTTAT
TGTGGATCGTCAAGAGGTAAAACCCTTTTCATCACATATAGGACGTATTCCCACTATCAC
TTTTTCACCGTATGAAATATCTTTAGTAAGTGGTCCTCCTGCTGAACGTCGTCGCTTTTT
AGATAGTGCTATTAGCCAATTAGATCATCGTTATTTAGATCGTCTGATTACTTATCGTCG
TATTTTACAGCAGCGAAATGCGTTACTTGCGCAACTATCCTCTGGTGAAAAAAGTAATCG
TAACACCTTACCTTTATGGACAACACAACTTGCTGAATTAAGCGCATGGCTTGTAGAACG
CCGCTTACTCTTTCTTACCTCATTTTCTCCCTACTTCCAACACTATTATCGTTACATTAT
TAAGGGTGAAGAGCCATCAATAAATTACCGTTGTACCTCTTGCCCTCTCCATGGTAATAC
TACCTTTCAAGAGCTGTATCAGCTTTTTCTACAACGATATTCTGATATTGAAGCACAAGA
AATTCAACGAGGGCAAACACTTTTTGGAGCACATCGTGATGATGTTCTCTTTTTTTTAAA
TGAAAAAGAGATTAAGCGTTATGCTTCACAAGGGCAGTTACGAAGCTTTTTAATCGCGTT
AAAAATCAGCCAAGCACATCTTTTTGCTGATCACTTACATGAACAACCGATGTGCTTGTT
TGATGATTTATTTAGCGAGTTAGATGGAGGGCGTATTGAGCAAATTCTTGCTTTATTAAA
AGAGTGTGGACAAACAATTATTACAGCGGTTGAACCACGTTATACGGAAGGAATTACACT
CTGTGATATTCAAGCGTTGAGGTAATCTAACCCCTACTTTCCGTGCTTAATTAAATCACC
AAGTGCGTTTGAAAGGTCAGGGTAACGGAATGTAAAACCTTGTTTTTCAAGAAAGGTAGG
AAGCACTTTTTGCCCTCGAACAGCATATTCTCCCCCTTCGCCCATAAGCATTTTGACTGC
AAATTCAGGTACTTGCAAAAGCGAAGGTCGCCCCATAACAGCTCCAAGTTTGCTTGCAAA
TTCTTTCATTGAAACGGGCGTTGGAGCTACAAGATTAATTGCTCCTTTGTAAGCAGAATT
ATCAAGCGATGCAATAATAGCGTTGACTTCGTCATCCATGTGAATCCATGAGATGCACTG
TAACCCTGTTCCAATTGGACCACCTGCAAAATATTGGAATGGAGTCATCATTTTTTGCAA
CATGCCGCCGCGTGTAGAGAGCACAATGCCAGTCCGCAAAAACACTAAGCGAGGCACAAG
GTTTTCAGCTTTACGAGCCTCCTCTTCCCAATCAATACAAATGTGGGCTAAAAAGTCGCT
GCCTTTGTTGCCTGATTCGGTAAGAGGAGCCGTGTCGCTACATTTATCGAAGGAGCCGTA
ATAGCCAATTGCTGAAGAGGAGATAAAAACTTGTGGTTTTTCAGCAGCTTCAGCAATAGC
CGCCACAATATGACGTGTCCCTATAATGCGCGATTGGTAGCATTCTTGCTTATGCTCTTC
GTTCCAGCGACTTTCAAGGAGTGGTTTTCCTGCTAAATGAATAACGGCTTTGGCTCCACT
GATAGTGCTTTTCCATTCTCCCTCTTGCATATCAGAATCCCAACGGACATAAGCGGCTGC
CCCCGGAATTTTTTGTTGTGCGGCATTTGGTGAACGTGCAAGCAGCACCACTTTTTCTCC
GCGCTTTATGAGCTTTTGAGCAAGTTCAACACCAATAACGCCCGTTGCGCCTGTTATTAC
AATGTGATTATTCATAATGGTCTTCCGTTCACTTTTATAATTATTCAACCGTTACCGATT
TTGCCAAATTGCGTGGACGATCAACATTGCAGCCTCGCAATGTTGCAATGTGGTATGAAA
GAAGTTGTAAAGGAATTACTGCAAGGAGTGGCGTAATAGCATTGCTGGCTTGCGGAATGT
AAATTACCTCTTCGGCAAGGCGCTTCACTTCTTGATCGCCTTCGCTGGCAATTGCAATTA
CGCGCCCTTTGCGGCTTCGCACCTCTTCAATGTTGCTGAGAATTTTCGCGTAGGTGTTAT
CGCGTGTGGCAATAATTACAACCGGCATATCTTCATCAATTAAGGCAATAGGTCCATGCT
TCATTTCAGCAGCAGGATACCCTTCAGCATGAATGTAGGAGATTTCTTTAAGCTTGAGGG
CACCTTCAAGTGCTACGGGGAAATTGTAACCACGACCAAGGTAGAGCACATTGCGAGCCT
CTTTGTAGCGATCAGCAATTTGGCGGATTTGGCTATCAAGCTCTAAAATGCGTGCAGCTT
TTTCAGGTAAAGCGGCAAGTTCACGTAAACTCAGCGAAAGCTCACTTTGTGCAATAGTTC
GTCCTTTACCAAGCAGTAAGGCTAACATGTACAGCATCATCACTTGAGCGGTAAAGGCTT
TGGTGGATGCTACGCCAATTTCAGGTCCTGCATGAGTATACATGCCACAAAGCGTTTCGC
GAGCAATGGTTGAACCCACAACGTTGCAAATACCCATCACTAAGGCACCTTTCTCTTTTG
CGGTGCGTAGAGCTGCCAACGTATCAGCCGTTTCGCCCGATTGTGAAACCACAATCACCA
CATCATCACTCGTAATAATGGGATTGCGATAGCGAAATTCTGAGGCATACTCCACTTCAA
CAGGAATACGAGCAAATTCTTCAATTAAGTATTCGCCAATTAATGAGGCGTGCCAACTGG
TACCGCAAGCGCAAATAATAATGCGTTTTGCATGTTTTAATTTATCAAGGTAGTCAGCAA
TGCCACCCAGCATAATTTTACCTTCATCAGCACGAATGCGCCCTCGCATTACATCGTGCA
TAACGGTGGGTTGTTCGTAAATTTCCTTCAGCATAAAGTGTTCAAAACCGCCTTTCTCAA
TTTTTTCAAGGGAAAAATCAAGCTCAGTAACCTCTTTATATTGCTCAATGTTTTCAATGG
TTTTAATGCAGTAACCGTGGCGCGTTACCGTTGCCATTTCACCATCAGAGAGATAGATAA
CTTTATTGGTGTGCTCTACAATTGGCGCACCATCGGAGGCAATAAAAAATTCATCCTTCC
CCAACCCAATTACCAATGGGCTCCCTTTGCGAGCTACCACAATTTTATCGGGTTCGCGTG
AAGAGATAACGCAGACTCCATAGGCACCTTCAACATGGCGCAAGGTTTGGCGCACGGCGC
TTTCAAGATCAAGCGAGGGGTCGCGCTGCCAAATGCGGTCAATTAAGTGAACAAGTACCT
CTGAATCGGTATCGCTTACAAAGGTGTAGCCTTCAGCTTGTAGCTCTTGTTTGAGAAGAG
AGTAATTCTCAATAATGCCATTATGGATAAGTGCAATATCGCCCGCTTTGTTAAGGTGGG
GATGTGCATTGCGGTGGTTTGGCTCACCATGCGTTGCCCAGCGTGTATGTCCAATACCAA
TAGTGGCAGGTGCAAGTGCATTGGCTTCCGATTCAAGCTCTTTAACGCGCCCTTTTTGCT
TCGCCACCGAAATAGTGCTATTCAGCAATGCAATACCAGCCGAGTCGTATCCACGATATT
CAAGCCGTTTTAAGCCTTTCAGTAGCAACGGAGCTGCATTTTGCCATCCAATATATCCAA
CAATTCCACACATATAATTTTAGTTAAAACCGATTTAGTACATCGGTTATTTATTGCTAA
ATAAACATTTAATGGATTCCCGCTTTCGCGGGAATGACAACAAAAATGACTTTTATAGAG
TATTCTTTCTGCAAATCAGCCTTGCAAAGCTTGTTTCATGCTTTGCGCTAATTCCATAGC
AATTGCTGAAACTGTTTGCTCATACTCCTCTACCGAAGCAAAACCCGATGCACGGGGAGC
AGGTGGATAAATGAGGGCACGGCTGACGTTAATAATGGCGTTTTGGCGTTCGGCATCAAC
CCCACACGTTACCGCCTCTTCAAGTGAACCGCCTTGTGCACCAACGCCCGGTATTAACAT
AAAAAGGTCGGGTGCTTCTGTGCGCAAAGCCGCCAATTGCGAACTTTTGGTAGCACCAAC
CACCACGCCACCATTTCCGTTCCTACTCCATTGGCGTGTGCGCTCAATAACTCTCTCGTA
CAATGGTTGCCCTGATTGCAAGCGTTGCTCCTCAAAATCGGCAGAGCCTGCATTGGAGGT
AAGCCCCAGCACAAAAATGAGCTTTTCTTCATACGCAAAAAAAGGTTCAAGCGAATCACT
GCCCATATAAGGGGCAACCGTTAGGGCATCAAAATTCCAATGCTCAAAAAAAGCTTTTGC
ATACATTGCGCTGGTGTTGCCAATATCGCCACGCTTTGCATCAGCAATAGAGAGGCAATT
ATCGGGAATCATTGCCAATGTCTCTTCCATTGCTTGCAATCCAGCAATTCCATACGCCTC
ATAAAACGCCGTATTAATTTTATAGGCAACAGCATATGCTGCCGTGGCGCGAATAATGGA
ACGGTTAAAGGCAACAACGGGATTTGGTAAAGAGGCAAAAGGTTCGGGAATTTTTGCCAA
ATCGCTATCAAGCCCAACGCAAAGGAGCGATTGTAAACTTTGCAGGCGAGCGTTAGCTTT
ATTGCGGGCGTTACTCATAGGTTATATGCTTTTATTAAAAACAGAAAGAATCCCGTACAT
TGGCGTTCTTTCGTGGAATTTATGCTGCTTAAGAGCATCGCTAAAAAAGCGAAGCAATCC
CTTTTTCTCTATTATAACAATGATGATGTATTGATGGCAAAAAAAACAGAAAAACCTTCT
AATCCTTATAAAAGTGAACCGGAAAGTAATTTGCCGCGTCCGAAAATTCCCTTTTTCTAT
TCACTTATTGCGCTTGCGCTCATTATAGGCGTACAACTTGCTTTTTTCTGGTCAGGTTCA
ACGCCCGAAGTGCCATATAGCACATTCCGCTCTCTTATTGCTGAAAATAAGGTAGAATCG
GTAAAACTTGCGCCTGAAAAAATTATGGTGCAATTAAAGCAAGGTGTAACGGTAAGTGTT
GGGGCAGCAGAGGGTGATCAGCCATCAGTTTCAGCACCAAAATCGTCATCGAAACCATCA
AATGAGTTGGTGGTAACGCCCGTGCGCGACGACAAGCTTATTGAGCTGCTTGAAAGCAAA
GGCGTGCGCTACCAAGGTGTGCAAGGTAATTCATGGATTGGTGAATTGCTTCAATGGATT
ATTCCCTTTGGCTTGCTGCTTGGTATGTACTTTTTTGTGTTCCGTCGTATGGGTGGACCA
GGCTCTCAGTTTATGAACATTGGGAAGAATAAGGCTGCCCTTTACGAAAATTTTGATGAA
CACACGCGCATTACCTTTAAAGATGTTGCTGGGCTGGATGAGGCAAAAGCGGAGGTGATG
GAGGTTGTTGATTTTCTGAAAGATCCTAAAAAATATACAACGCTTGGCGGTAAGCTGCCT
AAAGGTGTCTTGCTGGTTGGACCTCCTGGTACTGGTAAAACCTTGCTTGCTAAGGCGGTT
GCGGGCGAAGCTGATGTGCCCTTTTTTAGCTTGAGCGGTTCCGATTTTGTGGAGATGTTT
GTTGGCGTTGGTGCAGCTCGTGTGCGCGATCTTTTTAAGCAAGCGAAGGAGAAAGCTCCA
TGTATCATCTTTATTGATGAAATTGATGCCGTAGGTCGTAGCCGTGGCAAAGGTGTTATG
ATGGGCGCTAATGATGAGCGCGAAAACACGCTGAATCAGTTGCTTGTTGAAATGGATGGC
TTTGCAACCGACAAGGGCGTTATTCTGATTGCAGCAACCAATCGCCCCGATGTGCTTGAT
TCGGCGCTTTTGCGTCCAGGGCGTTTTGATCGCCAAATTATGGTGGATAAGCCCGACTTA
AAAGGGCGTGTTGATATTTTGAAAGTGCACACCAAATCGCTTTCGCTTGGTAACGACGTC
AATTTAAAAACACTTGCCTCGCAAACGCCGGGCTTTGCTGGCGCCGAAATTGCCAATGCT
GCTAACGAAGCTGCACTCTTAGCCTCGCGCCGCAACAAGCAAACCATTGATATGAAGGAT
TTTGAAGATGCTATTGAGCGCGTGGTTGCTGGGCTTGAAAAAAAGAATAAGGTGATTAAT
CCCCGTGAGCGCCAAATTGTAGCCTATCACGAAGCGGGGCACGCTATTGTAAGCTGGATG
ATGGTGGAAAATGATCCTGTGCAAAAAATTTCCATTGTGCCGCGTGGCATGAGTGCGCTG
GGTTACACCATGAATATTCCGCTTGAAGATCGCTACTTAATGACGCGTCGTGAGCTGTTT
GCCCGCATTTGCGGATTGCTTGGTGGGCGCATTGCGGAGCAGGTGATTTTTGGTGAAATT
TCAACAGGTGCGCAAAATGACCTTGAAAAGGTAACCAGCATTGCCTACAACATGGTGATG
GTTTATGGCATGAGCGAGAAGTTAGGCAACATCTCTTTTTATGATAGCCACAATAGCGGC
TACGGCATGGAGAAAAAATATGGAGAAGAAACGGCGCGCTTAATTGACCAAGAGGTTCGC
CACATTATTGAAGAGGCGCGTGTTGCTGTATTGGAATTACTTGCCGAACATCGCGATAAG
TTAGAGCGCCTTGCAAGTGAATTGCTTCAAAAAGAGATGCTTCAGCAATCACAAATTGAA
GAGATTCTTGGCAAGCGTCCGGGAGGTAATCTTTTTCCCTCATCGTATGATGATGTGGAA
GAGGTTGAGGTGGACGCTGCCCCATCGGTTACCTGCGAAGCGGCAGTGGTGGAGAATGGA
ACAGCCGTTAGTGCTACCACGGATAAAGCAAAGTCGCAATTAAGCCCATGTGAGCAAAAG
GCATTGGAAGAAGCGGTGGCACGCATTCAGCGGGCACGCGAGCAGCGTGAAGCTCAGCAA
CAGCAACAAAATCCACCAAGCGAGGTGTAAGAGGCTGTTTTAGACAAAATCCCTAATGAA
AGTGGTTACAATCAAATCATCTGCATTGGGGAATCTTCTAACCTGAATAATTCACGAATC
TTTTGTCTTGTTGGGAATGACGAAGGTTAGTTGCTTGTGGATAATTCAAACTGATGAGCA
AGAAAAAGCGGTAGGCAACAAAAAAGGCAGGGGTTACCTGCCTTTCGCCTTTTTATGGTG
GGTCCCGAGGGAGTCGAACCCCCGACCTACTGGGTGTAAACCAGTCGCTCTAACCAACTG
AGCTAGGAACCCGTGTAACAAGGAGCTTGATTATACAACATCCCATAAAAAAAACAAAAT
GAAATTTTTTGTTATCCCATATCTATCACCTCTCTCTATTTGTAAGCCTTCTTGAAAAAG
CATAACTTCAGCCAAATTTTCCTTCAAAAGCCTTCTTGCAACTTATTCCCTTAGCGCATT
ATGAGAGCACTCTCGATTCTTGGTAGTACTGGCTCAATTGGCTTGAGCACGCTTGATGTT
GTTCGTCAACATCGCGACCGTTTTACCATTGTTGGCTTAGCCGAAGGGCATGATGTTGCA
GCTCTTGCCGCGCAAATTGAGGAATTTAAACCGCTTGCGGTGTCGGTGCGCGATGCCGAG
TCGGCAAAGAAATTGCAGGAACTGCTTGGTGCGCACAAACCTGAAGTCTATTATGGACTT
GATGGAGCGGCTACCATTGCCGCGCTTGATGGTGTTGATATGGTGGTTTCGGCAATTGTT
GGTGCCGCTGGCTTGCGTCCAACGGTTGCAGCCATTAAAGCGGGCAAGCACATTGCGCTT
GCTAATAAAGAGACGCTAGTGGTTGCAGGAGAGTTGGTGTCGCGTTTAGTGGCAGAGCAC
AAGGTGCATCTTTTGCCGGTTGATAGCGAGCATTCGGCTATTTTTCAATCGCTTGCTGGG
CATCGCGCTGAGGATGTTGAGCGCATTATTTTAACCGCATCAGGCGGACCATTCCGCAAA
ACATCAGCCGAAGAGCTAAAGCAAGTAACACTTGAGCAAGCCTTAAAACATCCGCAATGG
TCAATGGGAGCAAAAATCACCATTGATTCTGCTACGTTAATGAATAAAGGCTTGGAAGTT
ATTGAAGCACATTGGCTCTTTAATATGCCTGCTGAAAAAATTGGCGTTGTGGTGCATCCA
CAAAGCATTATCCACTCTATGGTGGAATACATTGATGGTTGTGTGATTGCACAACTTGGT
GCCCCCGATATGCGTGCGCCAATTGCATACGCGCTTTCGTGGCCTGAGCGTTGCGAAAGT
GGCATTCACAAGCTTGATCTTGCCAAAATTGCAACACTTACCTTTGAAGAGCCCGATATG
GAGCGCTTTCCTGCCTTGCGCTTAGCTTTTGATGCTTTAAAAGCAGGGGGTACTTATCCA
GCCGTGCTTAATGCAGCTAATGAAATTGCGGTAGCTGCATTCCTTGAGCGCAAAATTGGT
TTCCTTGATATTGCTGCAATGGTTGAAAAAACCATGCAAGCGCATGAAGCTTTTACACCC
GTAGAGCTTGAAGAGTATTTGCAGGTTGACCGCTGGGCTCGCGATACCGCAAAAACTTTC
TTACCATAGCGCAAAGCGGCACCAAGTTGCCTAAACTCCTTTTTGTAACGCTCCTGCTAC
TGCTCGCTTTAAGTTAGCAATAGCGGGGGCGCTTTACTTTTTTAAAGAGAGCTGTTGTTT
TTGCTTGTAAGCTATAAGCGTAACGGCATAGTTATCAAGCTTTTATAGATTTTAACCCCG
ATTTTATGGATACCACCTTTTACTTTATTATTGCAATTTTCATTTTGGTAACAGCGCATG
AGCTGGGTCATTTTTTAACGGCAAAGCTTTTTGGAATGCGCGTTGAAAAATTTTACATCG
GCTTTGATTTTTGGAATCTTCGCTTATGGAGCAAGCAAATTGGCGAAACGGAGTATGGTA
TAGGCTTGATTCCACTGGGTGGTTATGTAAAAATTTCAGGGATGGTGGATGAAAGTTTTG
ATACCGATTTTCAAGGCAAACCACCGCAGCCGTGGGAGTTTCGAGCAAAGCCTGTATGGA
AGCGCTTAATTGTGCTTGCGGGTGGCGTTGCTATGAATATGCTGCTTGCTGCGGCTATTT
TTGTTGGCGTAACCATGAGCATTGGTGAATCGCGTACCAGCGTTAGCACACCAGCGTATG
TTGAGCAAGGTTCCGTTTTTGCTGATATGGGCATGCAAACGGGCGACCTTATTCAAGCGG
TGAATGGTAAAGCGGTTGAAAGTTGGGAAGAGGCACTTGACCCTGAATTTTTTACCGCAT
CAACTCTTACCTACACGCTTCTTCGCAATGGGCAAGAGGTTACCGTTACAGCACCATCAA
ATATTATGTCGCTCATTAACGACCAAAAAGGGCTTGGGATTCGTCCCGTGATGCCGCCAC
TTATTGGTGAAGTGTTGCCCGATATGCCTGCTCGTGCGGCTGGCATTCAGCCTAATAGTG
TGATTGTAGCCATTAACGGCAAGTCGGTTGTTGATTGGCATGAGGTTGTTGGCACCATTT
CAGCAAATGCAGGCAAGCCATTACAAATTACATGGAAGCATCTTGCCTTTGCTGATGGCA
AAGAGCCCTCCGTTGCCGATATTCGTGCTTCGGGTGAAATGTTTGTGGCAACCATTGTGC
CAACCGAAGCAGGTAAAATTGGCATGGCACTTCAGCAAACCATTGCAAGCGAACGTCGTA
AGCTTGGCATTGGTGAATCGCTGACAAGCGGCGTGCAGCAAACATGGAAAGCCACCGTGA
TGACGGTGCAAGGCTTTGGCAAAATTCTTACAGGCAAAGAAGATTTAAGCAAGTCGGTGG
GTGGACCTCTTAAAATTGCAGAAATTGCTGGGCAGAGCGCACGGCAGGGCGTGCTGGGAT
TCCTTTTCTTTTTAGCCATGCTCTCTATTTCGCTTGCGGTTATTAACATTTTGCCAATTC
CTGCACTTGATGGTGGGCAGTTTGTGCTGAACGCCATTGAGGGAATAATTGGGCGTGAAC
TTCCGTTTGAACTGAAAATGCGCATTCAACAAATTGGCGTTGCCTTGCTGATGTCCTTCT
TTGCCTTCATTTTTATTAACGATATTTTGAACTTCTTTAAGCGTTAAGCGCTTTTTTGCC
TTATGCTCGATAAATTGCAAGCCATAAAAGAAAAACACCTCGATCTTGAGCAAGCGCTCT
CCGATCCATCGTTAGCCAACGATCAAGAGCGCTTTCGTAAGCTGAATCGTGAATACAGCA
ACTTACGAGAAGTGGTGCAAGCTTTTGACGCTTATCAGCGCAAAGCAACCGAGCTTGAAG
CTGCCCAGCACCTTTTGGCAACCGAAAGCGACACGGAAATGAAAGCGCTTGCTGAAGCTG
AAGTTGATGAACTGCAAGAAACGGTTGCCGAGCTTGAACAAGGGTTAAAAATTCTCCTTC
TCCCAAAAGAAGAAGCCGATTCGCGTAACGTTATTATTGAAATTCGAGCAGGCACGGGTG
GCGATGAAGCCTCGCTTTTTGCTGCCGATTTAACGCGCATGTATCAACGCTATGCAGAGC
AAAAAGGGTGGCAATACAAAGTGCTTGATTACAACGAAAGCTCTGTGCCTGGCGGCTTTA
AAGAGATGATTTTGGAGATAAGCGGCAACAACGTTTTTGGCACCATGAAGTATGAAAGTG
GTGTGCATCGTGTGCAGCGCGTGCCCGATACCGAAGCGCAAGGGCGTATTCACACCTCAG
CCGTAAGCGTGGCAGTGTTACCCGAAGCCGAAGAGGTTGATGTTGAAATTCGTCGCGACG
ATCTCCGATTTGATACCTATCGAAGTGGTGGCAAGGGAGGGCAGAACGTCAACAAAGTTG
AAACAGCCGTGCGCATTACCCATATGCCAACAGGTATTGTTGCCGCATGTCAAGAAGAGC
GCTCACAGCTTCAAAACAAAGAGCGAGCGATGCAAATGCTGCGCACCAAGCTCTACGATA
TTCAGCTTGCCGAGCAACAGCAGCAACGTGCCGATTTGCGCCGCACCATGGTGGCAACGG
GCGATCGTAGCGCAAAAATTCGCACTTACAACTACCCACAATCGCGCGTAACCGATCACC
GCATAGGCTTTACCAGCCACGCTCTGCCGCAAATTATGCAGGGTGAACTGCACGAAGTGA
TTGAAGCGCTCATTATGCACGATCAAGCGGAGAGGCTAAAAAGCGAATTGCAATAACTCC
TTCTTTTGCAGATGTTGGCTCAAAGGAACTCTCTACTCTGCTCTGCAATAAAATTATATA
CCAAAAAGAGTTAACCAAATAAAAACTATGGCAGTCGGCAATAAACGAAATGATTGGTTT
GATGCCACAGGGCACAGCAAAGGTGATTGGATGTTTCAAGGAAATTTTCAGCGCACAATT
AATTACCTCTCAGAACATCAAAAAATTTTACTCTTTAACCCTTTTTGCCATAGTGTTGAT
TTGTTACAAGGGAGCGAGAATGTGTATAAATGGCTCTTTAGGGTTAACGATCCTCAAAAC
AATCCTTTTGAAGTGATTTTTTTTGTGGAACAACTTGAAGAATTGTTGCTTGATGTGCCG
TCCGAAATTAATTGTAGCGATCCTTCTACCCTAACGCCTGAAATGATTGAGCTTTATACA
ACAGGTAAAAAAATTACATGGCGCCATTACGACGCACAAGAAGAGGTTGATGATCCATCG
CGCTACTTATTTGAAGGCAAGGTTTTTGCTGATATGTTGATGGAGGCGAAAGATAACGAT
CGCACTCGAGTGCAAATTGATTTGCGTGTTGATGTACGCTTTGTGCTTTATCCCGCATTC
CGCATTATTCCCGATCCTGTGCTTCATGCCATGGTTAATGGTGGCATGTCTATTCTTATG
CAAACAGCAACAAACCGCATGTTTCAGGCTATTTCAAAAGATTTTCATAGCATTACGCCA
ACCTAATGGTAGGTGCAGTTTTGCCATTTTTTATCCTGCCATCCAGCGTGCGCTGATAAT
ACCAAGATAGAGGGCAATAAAGCCACCTATGAGCGAGCCAAAGAGGTAGAGTGCGGCATA
AAGGTGTTCGCCATCGCGCAGTAAGGCGCTATGCTCTATCATGTAGGATGAAAAGGTGGT
AAAGCCTCCACAAAAGCCCGTTACTAAAAAAATGCGTGTTGAGGGCGATATTAGTGATGT
GGAAAGGGCAAGCTCACTAATAAAGCCAATCAAAAATGAGCCTAAGAGATTCACGGTAAG
TGTAGCAAAGGGAAATACCGCTGTAATTGGAGCCATCCACAAGGCAACAAGGTAACGCGC
AACTGAGCCAAGAAAGCCTCCCACGCCCACAAGCAAAATGTGCGCTGCTTTATCAACCAT
TGAGCCTCCTTTGCTTGTGTTGCATTAGCAATCGGTTTAGTGGCGATTGTGGCTGCACGA
TTGCCCCTCCTCAATGCGCTTGTGGGCGCAGCACATTTCATCTAAAATTCCAATTAAGGT
GTTAAAAATGCCTACGCAAATAATGGTTGGTGCCCATAAGCCAATAAAAATGCCAAGCAT
TTCGTGGTTGGTAGAGGTGCCAAAAATAAAGACGTAAATAGAGAGCAGAATGGAAAAGGT
AGCTGCCATGAAGTAATAAATAGGCTTCATAAAAGTTGATGGTTCGGTTGAAAAATTTTA
TTTGAGTTAAAAGATACAAAGCTAAGCTGAAAAACAGTCAAGAAGATGGTTTGTTACTTT
TAAGAAGAGTACACGTTAGAGTAACTCACTCGTTGCAAACCGCCAAAATTAACAATAGCA
TATTCCTTATGCCTCTTTACCAACGAATTGTTGCCATTGATTACGGCACGAAACGTATTG
GCGTTGCAAAAAGCGATCCACTCGGCATGTTTGCGCAGCCCATTGGCACGGTTGACCGTG
CTGGATTGTCGAAGCTGTTAAGCCCCATGGTAGAAGCTGGTGAGGTGCAATTAGTGGTGG
TTGGCTATCCCCTCAATCGGCATGGCGAGCAAACTGCTATGACGGAGGTGATTGACCGCT
TTATTGAGTCGTTGCGGCTTGAATTTCCAGCTCTTCCTATTGAAACAATTAATGAGCATT
GTTCGTCCAAAAGCGCCATGCAACTCTTAGTTGCTTCGGGCACGTCGCGCAAAGAGCGCA
AAACCAAAGGACGACTTGATACTGCGGCGGCGTGTTTGCTGCTTAGTGATTATCTTGAAC
AGCAGAAATAAATGCTTACTTTCAAAAAGTAAAATAGGGAGAACTAACATCGTTTAAAAC
TTCATTAATTCACCAAATTCATGCAACGCGACGAAATACTTTCTATTCTTAGCAATCACA
AAGCTGAATTTTCTGAGCGATATCGTTTTAAAAAACTTGGTATTTTTGGCTCAGTAGCTC
GAAATAGTGCAAGCACTACAAGTGATATTGATATTGTGGTTGACATGGAACCCAATATCT
TGCTACGAGCACAATTCAAGGAAGAACTTGAACAATTACTTGGCAGCAAGATTGATCTTA
TTCGTTATTGGGCGAAAATGAATGCGTATCTCAAAGCTCGCATTGATCAAGAGGCGTACT
ATGTATGATACAACGTTATTATTGGAAAAACTTGAGCAGATTGATTTAGCAATAGAAAAA
ATTAAACGTCGTTTTACTACTATCAAGAGACCGGATGATTTTCTTGATAGCGAGCAAGGT
ATAGATATGCTTGATGCTATTGCTATGATGCTTATTGCTATTGGTGAAAATTTTAAAATT
ATTGATAAGGCAACTAACGGCAGCTTGTTTGTTCCATACCCACATATAAACTGGGCTGGT
GTCAAAGGACTTCGGGATATTCTTTCACATCAATACTTCAATATAGACGCTGAAGAAATT
TTTGAAATCTGCCAAAAGCATCTTGATGACCTTCATGAAGTTGTTAAACACATGATGGAA
GCATTACCCTCATAAAATCTTTACGGCTTTTGCATGGCGCTTCACTATCTTTGCCGATCC
TTTTTTCTCCCGCACATAATTTTCTTCCACTATGAGCACATCCTCTGCTATGCTTGATGT
TTTTAAAGCTACTGGTGCACTGCTTGAAGGGCACTTTAAGCTTACCTCTGGTCGCCACAG
CAACACCTATTTTCAATGCGCTAAAGTGTTGCAACACCCTCAGCACCTTTCGGCTATTTG
TGGTGCAATTGCTGAACGCTTTGCACAAAGTGGCGTGCAAACGGTTATTTCGCCTGCTAT
TGGTGGCATTGTGGTTGGTACCGAAGTTGGGCGTCAACTTGGGGTGAAAACCATTTTTGC
GGAACGTAAAGATGGTGCTATGACCATTCGTCGTGGTTTTAGTGTGGAGAAGGGTGAACG
CTTTTTGGTGATCGAGGATGTTATTACGACAGGCGGTTCGGTGGCTGAAGTAATGGCGCT
TATTACAGCGGCTGGTGGCGAAGTGGTAGGCGTTGGTTCGGTGGTTGATAGAAGCAATGG
CAAGGTCAAACTTGCAGAGAATCAGTTTTCGGTGCTTTCAATGGAGGTGATTAGCTATAC
GCCAGAAGAGTGCCCGCTTTGTAAGCAAGGGTTGCCGATTGATGCACCCGGTAGCCGTGC
TAACCAGCAACCAGTGTAAGGCGATAATGGAACCATCATCTGTTTCAACCATTGCAATTG
TTGGCTTGGGGCTTATTGGTATGTCGTTAGTACGTGCCTTTCACCATTCGCCCTTTATGC
AGGAGCAGCAGGTGCGCCTTATTGGCTATGATCCTCACTTTAGCGAAAGCGATTGCCAGT
GTGCGCTTGAGCTTGGGCTTCATAGCTTTGAGAGCAATCCTGAAACGCTCTATCGTGCTG
AAATTGTTATTCTTGCGGCACCCGTTGAGGTGAACATTGCGCTGCTTGAAAGTGTGCGAA
ATTGCGTTGCTTCCCACACATTAGTAACAGATGTTTCAAGCACAAAGCGCGATATTGCCT
TGCGTGCCAAACAGCTTCAACTTCCTTTTGTTGGCATGCACCCAATGGCAGGTAAAGAGG
AGAAGGGTTATCAAGCAAGCCACGAAGAGCTTTTGCATGGCAAGCGTATGATTTTTTGCG
ATGATGATAACCTTCTTGCAACACCGCAAGGAGAGTTTCTTCAGCAAGCAATTGCCTCTA
TTGGTTGCACCACGCTTTTTATGACCTCCGAAGAGCACGATGCCGTTGTGGCACGAGTTA
GCCATCTACCGCAACTTCTTTCTACGCTTTTAATGGAGCATTGTGGCGATGCCATGCAGG
CTTCTGGACCGGGCTTTGCAACGCTCACGCGCCTTTCGGGGAGCTCGTGGGAGATTTGGC
ACGACATTGTTGCAACCAATCAAATGAATATTGCTACCGAGCTTACTCGCTTTTCGAGCA
AATTGCTTGAGCTGTCGCAAGAAATTCAAATGGGCAATTTTGAGCAAGTTGCCGAACGTT
TTAACCATGCCAACCAGCTTTATCAAGCGCTTAAAGCCATGAATCAACCATGAATTTTGG
AATAGTTGTTAACATTTCGCGTGAGCAAGCGCTCCATTTAGCACGTACGCTTGCCACATG
GTTCGATGAGCGCCACATTGGCTATATGTTTGAAACGCTTTCGGGTTCAACGCTTGGGCT
TGGTCCATCAGCACCAATTGAAGAGCTGAATTGCCATTGCGATGTTTTTATTTCGCTTGG
TGGCGATGGCACCTTGCTCTTTACATCGCACCATGCGGTAACAAAGCCTGTTATTGGCAT
TAACGTGGGCTATCTTGGCTTTTTAGCTGAATTTACCCAGTCGGAAATGTTTGCGGCAGT
AGAGAAAGTGCTGAGTGGCAACTACTCGCTTCATACCCGTTCACAGCTTGAAGCTACAGC
GTTTATGGATGGGGTGTCGCACCAATTTCGTGCACTTAATGATGCGGTGCTTGAAAAAGG
TACCTATCCTCGCATTCCAGCATTCATCATTAAATTAGATGGTGAATTGCTCAGTGCCTA
TCGTGCTGATGGCATTATTATTGCCACATCTACAGGCTCTACGGCATACTCCATGTCGGC
AGGTGGACCAATTATTGCGCCAAAATCCAGTGTTTTTGTGATTACGCCCATTTGCCCACA
CATGCTTACGGTTCGTCCTATTGTTATTAGCGACGATAAGGTGATTGAAATTTCGGTTGA
CGCGCCCGATGGTGAGTTTCCCCTTAATTGCGATGGTAGCTTAAAGAAAATGCTTGCACC
CCATGAGTGCATTACCATTAAAAAATCGCCCGTAGCAATTAACCTTGTTGCTAACGAAAA
ACGCAACTATGGCGAAATTCTCCGCACAAAGCTCTTGTGGGGAAGAGAACACGATGGCTG
TTGCTCGTAAGTTCATCCTATTTTTCCGTTCACCCTTCTGCTTGTTTTAATGGAACGCCC
GATGAGTGCCCCAAATAGTGCCCTAATGAGCTCCAAAATTAGTTCCCCCATCAGTCCAAC
AACTCTCCATCATCTGCTTGATATTCCGCTTACTACGCCGCTTACGCTGGAGGCAATGTG
CCGCAATCTTCGTCCAATTTACTATCCTGCGCCGCACCTATCGCCACGCTTAGAGCGCTT
TAGCTTGGCGCTGGTAGAGGCAATGCAAGGCTTGGGCATTCAGGTGCATTCGCCAGAGGA
GTTGGCACTACACGATGGGCGTTTTCCTGCTGGCACGGTGATTGTTGCGCCGGGTATTTT
TGATGATGATGCGCTGCCGATTAACCGCGTCAGTACGCTTTACAACAACATTATTGTTGG
CATTTACGATGAAGCTGCACCCGTATCGAACAGCTCATTGCCGCAAGAGCGGCTTGATGC
GATTGTGGGGCGTTTAGCTCGCGATATGGTGCATATTTTAATTTTTGTAACCGATGAGTC
GTGGACAATTTGCACCATGAATGGCGGCATTGCAACCTTTGCTACGCCACTGCCACACGT
TGCGGATGTGCGCTCTACGTTGGTTCCAAAACTAACGGCGCAAGTAGTTCCACCCAGAAA
TGAGGCGTTTACTTTTGTTGATGGAGCGTTGGATATTGCCTCACCAACGTTTAGCGCAAT
TGCAGAGGATTTTGTGCAGTGCAGTGCCTTGTGGAGCCAAAGCAGTGCGCTCCTTACGCA
CACTTCAACCGAAGGGTTACACTACCGCAATTCATTTTATAAACGTATTGTTGCTCGCTA
CCTTGATGAGCGCAGTGGTATGAGCTATGGCTTTTTTGCACGCCAATTGCCTATTCCTAC
GCTTCAACCCGCTCAAAAAAAGAAGGCTGATGGATTGATGGAAGTACAGCTTGCAGGTGA
GCAATGGTTTGTAGCAATTCCAGAGGTAAGCATTATTACCACGCGCTCGGGATGCCGCAA
GCATTGCTTAAATCCGCTGGAAGATTTAGTAGCTCTTGGCTTAAAAGAGGAGCAGGGGAA
GCGAGTTGCCTCCATTACCACACCGTCAACTTCGTGCAACACCGTTATTAAGCCCTCGTT
TGATACGTTGGCAATTCTTGCCCATGCGTTGGGCAATGCTATTGTGGGGAGCATTTTGTT
GGTACTTCAGCCCAATGCGCCTTTTTCCCGCCATCTTGCACGTAACGGTGCTACCATTAC
CCATTGGCACGGTTATCCGCAAAAGAGCGATCTTCCCGATGGCTATTGGTTGCATGGTGC
CGAAAATCCGCCCGTAGCCTGCTCAACCCCGCAATCTGCCGCTTACAGTTTACTTGGCAA
ACTTAGTGCTCTTGAGCAAGCGCTCACGCAACAGGGCATCTATCACGGCGATGTTCACAC
CGAACCGCATCACGGCACCAACATTGTCGGCATTCTTTCCCTTACCGAGGTTGCTCGCCA
TTTTGCAAGATAGGGGGAATGATGACCTCTGAAGAATTGCAACAGCTTCTCACGCCTGAA
GCGCAAGCAATGCTGCAAGCGCACCAGCACGACAATCCTACAACGTTTGCCTTGCGTTAT
TCCAATCGCCACGACTTGCCAATTCGTGCGCTTGCGGAGCAACTTGCCTGCCGTCGCAAA
GCTGAACGTAAGCTTCCCACGCTTTCGCGCCACAACCTTCTCTACACAACGCTCTCGCTT
GAGCAAGCTTCAAGCGAACGCACGGCACGTTTTAAATGCACCTTCATGCAAGGAAAGCGC
TGCATTGATTTGAGCGGTGGTTTGGGGATTGATGCCATCTTTTTAGCCGCTCATTTTGAG
GAGCTACTTTATTGCGAACGCAATGAACTGTTGTGCAACGTGGTTCGGCACAATATGGTG
CGTTGCGGGATTGGCAACGTTCGATTGCAGCAAGGCGATAGTCTCAGCTTTTTAGCAAGT
CAGCCCGATAATGCCTTTGATTGGATTATGGTTGATCCCGCTCGTCGTGAGGAGGGGAAA
CGCTCCATTGGGTTGGAGGCAGCAAGTCCCAATGTGGTGGCATCTCAGGAATTGTTGCTT
GCCAAAGCGCCACACATTTGCATTAAAGCCTCGCCAGCCCTTGAAATCAGCAATCTTAAA
ATGCTCTTACCTGCGCTCCATACCATTTTGGTAGTTTCGGTTTCGGGTGAATGCAAAGAA
ATTTTATTGCTCTTAAAGCGAGGGGCTGAAGCTGAACATCCAATTACGAAAGCAATCTGT
TTGCAAGCCGACAATAATGCGGTTGTAGAGATTGTTGGAACGCATGAACAGCATCGTTCA
CTTGCTGAATCTCTGCAATGTTACTTGTATGAACCTGATGCGGCAATTATTAAAGCGCGA
CTTAGCGGAGTGGTCGCTAAGCAAGAGGGGTTAGAATTTCTTAATAAGAGCGTTGATTAT
TTAACAAGCAATCATGTTGTTGCAAGTTTTGCAGGTAAAGTATTTCAAGTGATTGAAAGC
GTGCCCTACAAGCCAAAAGAGTTTCGGAAGTTTTTGGATCGCCACGCTATCAGCGCCGCC
AGCATTCAGCGGCGTGATTTTCCCCTTTCAGCCGATGAGTTACGCAAGAAGTTCCGCTTG
CGCGAAGATGAAAAGCATTTTCTCATTTTTACCCGCAACCGCAACGCTGAGCCTATTTGC
ATTTACGCTGAGCGCTGTTGATAAGGCGTTAAACACCACTTTAACCATGAGTGAACTGCT
GAATAGAGGTTTTTCGTTATTCAGCCCATCAAAGCAGTGAGCAAACCATATCAATTACTT
GACGATGGGTGCGAATAAGCTTTTGGCTTTCAAGGATCAAATTTTCCAGATTATTGGCAG
TAACATTATCCAAATCATCTGAAGCAACCGAAAGATTGGTTTGCAAACGAACGTATTTAT
CGTCAAGCAACATTTTCATTTGGTAATTGGCGGCATCAGCCATACCATCAAACATACAAC
TCAGCAAAGGCACAACCCACTCAGCTTTTCCCCAATTTTTTGATTTATCGTAAGAAATAG
GGCGAATTAATTCCCCCGTGCCAAGTGATAGCACAAAAAAATCTTGTTCATCCTCAAAGA
GCTTGAGTGCTTCGGCGTATGCCGATACGCTTGGCGTGTTAATATAGACAGCGCCATCAA
CTAACGCTTTTGTTGCTCCGCCAATTGGTATCAAAGCGGGTTCAAAATAGGTGGGTGCTG
CTGAAGTTGCCCTCGCAGCATGTTTCATTAATACCGACTGATACTCTTCTCGCCAACTTT
TTAAAAAGAGTGGCTCTCTATTTTGAATATCGTAGCATGTTACCAAACTCTTCGTAATGC
AGGAACTTAAAGGATCATCGCCAAAGTAATCGTCCAAAACATGCTCAATGCCATTGGCAG
AATACAGCTCATCCCGCAAACCTTCAACGGAGGCAACACTTTTTAAGAACGATTTAGAAA
ATATTTCATTGCCGCGTGATAGATAAATATCGGCAAGGTTGTTAGCAGAATATTGCGCTT
TGCCGTTTCCATCATTTTTCGCAAATCCTAAGGCAAGCAAGCCACCCGTTGATGTTCCTG
CAATTAAATCAAAGGTTGCTCCAATAGCTTTGCCGCTTTGCGCTTCAATTTCAGCAAGTA
CAAGGGCAGGAATCAGCCCACGAATGCCGCCGCCATCAATGCTTAAAATTTTTTTCATAA
TAATTTCCCGTTAAACAATGAGGAGTAACTTTGTTTAAGATAGTCTGTAAAATACCATAA
TGTATAGCGTTACTTTCATCTTCTCTTGACTTCTTATTAAAAAAAGTGTTCCTTTGGAGC
GCAAAATAAGGATGAGTAATAAAATAGGAACTATTATGTTTGAACCACAAAAGGAACGAC
TGCAAGAGATTCACCATCGCTTGACCCAGTTACGGAGGTATCTTTGACGTTGATAATCGT
AAAGAATCAATTGAAGACCTTGAAAAGGTAACGGCTGACCCAACGTTTTGGAACGACCAA
AAAGCGGCGCATAAAGTGCTTAAAGAGCTTGCTGACTTAAAGTCGTGGACGGATGAGTAC
GACAAGCTTTCAGCAAAGGCACGTTACTGCCAAGATGAAATGGATATTGCTCTTGAGCTT
CAGGATGAATCGTTTGGCGATGAGCTAACGAACACCATTACCGAACTTGAACAAGCTATT
GCGGCTATTGAGTTCCGCAACATGCTTTCGGGCAAAGATGATGCGGGCAACGCTATGGTT
ACCATTCATGCAGGTGCCGGTGGCACCGAAGCGCAGGATTGGGCGGAAATGCTTTACCGA
ATGTATATGCGGTGGGCTGAGCGTAAAGGCTTTAAAACCTTTACCGATGACTATCAAGAG
GGCGATGGTGCCGGGATTAAAACTGCAACGCTTGAAATTCAAGGCGCTTACGCTTACGGC
TACTTAAAAGCTGAAAATGGCGTGCATCGCTTAGTGCGCGTCTCCCCTTTCGATGCGAAT
GCACGTCGCCACACCTCATTTGCCAGCGTCTATACCTATCCCGAAGCGCCCCCCGATGTT
GAAATTGAAGTGCGCAAAGAAGACCTTGAACTCTCAACATTTCGTAGTGGAGGCAAAGGA
GGGCAAAACGTTAATAAAGTTGAAACGGCTGTTCGCATTAAGCACCTTCCTACGGGCATT
GTGGTAGGATGCCAAGAGGAGCGTTCGCAGTTGCAAAATCGTGAACGTGCCATGAAAATG
TTGATGGCACAACTCTATCAGCGGCAGCGCGAAGAGGAGGATGCCAAGAAGCGAGAGATT
GAGGGTAAAAAGAAAAAAATTGAGTGGGGCAGCCAAATTCGTAGCTATGTGCTGGACGAT
CGGCGCATTAAAGATCATCGTACCAACTATGAGCGTTTCGATATTGAAACGGTGTTAGAT
GGCGATTTGGATGATTTTATGGAGAAATATCTCTCTCAATTTGGGGATGAATAGTCTTGC
GTTATGACGAACATTGCCCCCTTACGCTTTGGCGTTATCACCGATATTCATTACACCCTT
GATGGCTCCATTGCAACCGAGCAGCTTGCTGCCGCTATACGCACCTGTTTTGCAAGTTGG
CAAAAGCGTGGCATTACGCAAGCGCTGCATCTTGGTGATTGCATTCGAGGCGATGAGCAG
TTCAAGTATGAGGAGCTTCGTCAAGTGTTGGCGCTCTTGCAAGAATTTCAAGGGGAAATG
TTCCACGTTGCAGGCAACCACTGCTTGCTGATGCCACGCCAAGAGCTGTTAGCGGCATTA
GGCTTACAGAGTACTTTTTACTCATTCGCCATGCAGGGGTTTCGCTTTATTGTTTTAGAT
GGGCTTGATGTCTCACTTTTTCACCCACAAGCGGATGCTGAGGATGCCGCTCTTTTAGCG
CACTATCTTCAGCATCCCCAACTCCATGACTATTGCGGAGCGATTGGCAAGATGCAACAA
GCATGGCTTCAGGCAGAACTTGCAAGTGCCGAAAGAGCAAGGGAGACGGTGATTATTCTT
TCGCATTTACCGCTTCTGCCCGAAGTAAGCGCTGAGCCGTATGGGTTATTGTGGAACCAT
CAAGAGATAGCGGCGTTGCTAAGCGCTTCATCTACGGTAAAAGCGTGCCTGAGTGGGCAT
TACCATCACGGCGCTTATGCCGTTCGCAATGGCATTCACTTTATGACTCTTCCCGCCTTT
TCTCATCAAGCCCAAAATCCCCTTGCACTCGGCATGGTGCTTGAGCTTGAACCCTCAATG
CTACGCATGTACAATCAATACAACGAGGTGGTTTTTTGCTGCACGTTGCGGTAAGGTGTA
GATATGATTTTATCCTACTGTCATGTCAAACTTATAATGACCGAATGTGTCATTGCGGAA
CGAAGTGAAGAATCCATCTTAAAATCCAGCCAAAAGCCGCTAAATTGTATGGATGCTTCG
CTTCGCTCAGCATGACAGAAAGAACTTGATACGATACTACTTCAATTCTGACGTACACTG
AGGGCAGCGAGTTGCTTTTAGTGGTACACTGCTCAAGCAATAAGGGCACTCTTTTGTGGT
AGATGGCGCTGGTACGGCACTTTTGCTTCCCTCCGTGCGGCGCAGCATGTTAATGCTCTT
AACCAACAAAAAGACGGCAAACGCCATAATCACAAAGCTAAACACCGAATTCAAAAATAC
GCCATAATTCAATGTTACGGCTCCTGCGGCTGTTGCTTCAGCAAGCGAATTATAAGGTGC
GGCTTGTGTTGCCCCCTCTTTTAAAATTATATAAAGGCTACTAAAATCAACTCCGCCAAT
AAGTAAACCTAATGGAGGCAGAATAACTTGCGATACCAAGTTATTGACAATAGCGCCAAA
GGCACCACCAATAATAATACCAACTGCCATGTCAACCACATTGCCCTTAACCGCAAATTC
TTTAAACTCTTTCATAACCGACATGTTACACTTCTCCTTGTTTGATTGCATGGGATGTTA
TTCTGTATCTCCATAGCAGCTCGGGGCAGTACTTGCAATCCCCATGTATAAAAAAAGGCT
CTTTGCTACTATGGAGTGGGGAAAAGAATAAAGAAAGTAACAAGAATAAACAGTCATACC
AGACTGAAAGAGATCAAGCATTTCAGTGCAATGCCACCACGAAGAAAATCCATATATCTC
GCTCATCATAACGACAAACTTCCCCAACCACCATTGTTCTTTCTTCAAGTGTGAATCACT
CCCCTCTTTTATTATATTAGCACCTTGTAAGCCGTTGTTATGGGGCTGTGCTACACGTTT
AAGGTAAGCCGAGCAGTTGTTCGGTTTTTTTATTCCCTCGTTTTTTGCACTTATTTTTTT
CTGATTTCTCTTTTGCTGCGACTTAATCCTTCGGCTTAGGTGGTGGCATGTTTGCAAGCA
ACAATTTCTTTTATCTAATGAAAAATAAACGGTTTAATCTCCTACTGATTGCCCTCATTA
CGTTGCTGTCGTTGTGGTCGCTTTGGCCAACGTGGCGCGATTATTCCATTTCTCAAGAGT
TGCAAAATGCTCGCACTCCAAAGGATAGTGCGGCGGTTGCCGTAAAGCATCGGGCTGAGC
TTGAGGAGGTGCGTCAAAAAAGTTTAAAGCTTGGGCTTGATTTAAAGGGTGGTATGCACT
TGGTGATGGAGGTGGATCAAGTGGATTTGTTTGAGCAAAAGGCTTGGAATAAGGATGCTA
CCTTTACGGCTATTATGCAGTCGGTGCGGGCGCAAGCGCTTGCTCAAAGCGATGCTCGTG
TTATTGATCTGTTGGTGCAGGAGTTCAATAAACGCAACATTCGTTTAAGCCGTTATTTTT
ACGATATCCGCAATAGCGATAAGGAAATTATCGGGAAACTTGAAAAGGAGTCGGAGGAAG
CGCTGAGCCGTGCTAAAGAGATTATTCGTAACCGTATTGATCAATATGGTGTGGCTGAGC
CAATGATTACCACCCAAGGTAGTCGCAAGTTGGTAATTGAGTTGCCGGGTGTGTCGGATG
AAGGGCGTGTGCGTAATTTGTTGAAGGGGACGGCAAAGCTTGAGTTTAAATTGTTGCGTG
AGCCTGAATTGTTGGTGAGGGCGCTTGATCGCATTAATTCGGGACTTGCTTCGGGTACAA
TGGCTACTTCGTTGGCACCAACGGTTGCTCCTGATTCAGCGGCATCAGCTCAATCTGTTT
CAGTTTCAGCTTCGGCAACACCATCCCTTCCCGCTAAGGCGAATGTGGCACCAACTTCTG
CGGTGGCGCCTGCTCCTCGTTCGCTGAGTAATTTGATTGTGCTGATGCAAAATGGGATGG
CTTATACTGAAGAGCGTAACCGTGCGGAAGTAAAGGCGCTTCTTGAGCGTGCCGACGTGC
AAGCGTTGTTGCCTCCTGATTCTGAGTTGTTGCTTGCGGCAAAGCCTGAAGTTGATGCTG
AGGGCAAAAAATTCTATCCACTCTACCTTATCAAGAAAACGCCTGAGCTAACAGGTGGCG
TTATTACGGAGGCAAAAGCAACCTTTGGCTCGCAAGGTATTCAGCCTGAAGTAACCATGG
CAATGAACACTGAGGGAACATCGCGTTGGGCACGTATTACGGGGGCAAATATTGGTAAGC
GTATTGCAATTGTGCTGGATGGTGCGGTTTATAGTGCGCCTGTGGTTCAATCTAAAATTC
CTAATGGAAACTCGGTTATTAATGGCATTGAGAGCCTTGAAGAGGCGAAAGACCTTGAAA
TTGTGTTGAAGGCAGGTGCTCTGCCTGCGCCTGTGCGCATTACCGAAGAGCGTAGCGTTG
GTCCATCGCTTGGTGCCGATTACATTCGTGCGGGTATGCTGTCGCTTGTGTGGGCGTTTG
TAGCGGTGTCGTTTTTTATGCTGGTTTACTATCGCCAAGCGGGCATTGCTGCCAATATTG
CCCTTATCCTCAATATTTTAATTGTGCTATCGGTGCTTGCGGGCTTTAATGCCTCGCTTT
CGTTGCCGGGTATTGCAGGTATTGTGCTCACTATTGGCATGGCGGTTGATGCAAACGTGT
TGATTTATGAGCGTGTGCGCGAAGAGCTTGCGGAAGGCAAAAGCATTGCGGCGGCAGTGG
CACAAGGCTACGATCGTGCTTTTTCTTCAATTCTTGATTCGCACGTAACCACCTTAGCGG
CTGGCTTTTTGCTTTACACCTATGGCATTGGACCTATTCAAGGTTTTGCGGTAACGTTAA
TGATTGGTACGGCTGCAAGCTTGTTTACTGCCATTGTGGTAACTCGCGAAATTTTCAATT
TTATGCTCTTTAAGGAGAAGCTTTCAACCAAAAGCTTTGGCTAAGGCAATCGTCATTTTT
TCGTGAACATTTTTTAGAGAAGCTTGTTGTTGCGGCTTTTTACTTGAGAAGAGAAAAACC
AATTGTAACCCATGAGGATATTTCATAAAACCAATTTTAACTTTCTTGCCGCTCGCAAGG
TTGCCTACATTATTTCGCTTGTGCTGCTACTTGTGGGCATTGGCTCGCTTGCTCTGCGTG
GGCTGAATTATGGTATTGACTTTCGTGGTGGCTCAGAGGTGGTGATTCGTTTTGAGAAGG
ATATTGATGTGAGCCATATTCGTTCGGTGCTTGATGCAGCGGGCGTTTCGGGCACGTTAA
AGCAATATGGCATGGATCGCTCCTTCCTTTTTAGCACGGTGTTTCAAGGCGATAGTGGCG
AATTAAAAACATTGCTTGAAAATGCCTTAAACGACCGCATCACAAGCAATAAGCATGAAA
TTGTGCGCATTGATGCCGTTGGTCCCAGCATTGCTACCGATTTAAAATGGTCGGCATTAA
AAGCGCTTGCGGGGGCGTTATTTGCTATTTTGCTTTACGTTGGTTTCCGCTTTGAAGTGA
AGTTTGCGGCGGCTGGCGTGGTGGCAATTTTCCACGACATTATTGTGGTGCTGGGGTTGT
TTAGCTTACTTGGTGGCGTTTTTCCTTTTATGCCGCTTGAAATGGATCAAAGCATTATTG
CGGCGTTCCTTACCATTGCGGGCTACTCCATTACCGACACCGTTGTGGTTTACGATCGTA
TTCGTGAGCGCATTCGCAATCAAAAGCCTTCGGAGTACGAGCGCATTTTTAATGAGAGCA
TGAACCAAACCCTTAGCCGTACCGTTATTACCTCTGGCACGGTATTGATTGCTGTGTTGG
TGCTCTTCCTTTTTGCGGGACCTGCAATTCGTGGCTTTGCGTTTGCGGTCTTTTCAGGCA
TTTTAATTGGAACCTACTCCTCCATTTTTGTTGCGGCTCCGCTTGTGTTTGATTGGTTGA
AGCGTACCAATAGCACGGTGCAGTTGCGTGGCAGCCAAAAGTAAAATTCAGCCATCCAAT
TAAAAATGATTGATAACTGCCGCTCAAGTTTGGTTTTGGGCGGCAGTATCTGTTTTATTA
AGAAATATTTTTTCGCTCTTATTTTTCCACTCCTCCCTATGAAAAAAAATTCACTGAAAC
ATATCGTATTAGCAGGCACGCTTTTATTGGTTGCCGCACCGCATGTGCTGCGCTCCGAAG
TGGTTGACCGTGTGGTTGCCGTTGTTGGTAACGATGCCATTTTTCAATCCGATATTAATC
GCCGTGCAGCAATGCTTCGGGCGCAATATCCCGATTTAGCAAAAGAGCAAAGCGTGCCTC
GCAACATTTTGCAAGGTATGGTGGAACAAAAGCTCTTGGTTACTAAAGCGCGACTTGATA
GCGTTACCGTTGAGAGTGCGCAAGTTGATGCCACGACCTTAGAGCGGTTGCGCCAAATTG
TTGCACGCTTTCCGACCAAGCAAGCAATGGAGCGCCAACTTGGCATGACCCTGCCAGCTT
TGCGCGAAAGCATTCGTGAAGAGTTAACCAATCAGCAATTGGCTGATAAGTTGCGTCGCA
AAAAAACAGCGTTGGCAAGCGTAACCTACGATGAGGTTATGGCTTTTTACCGCGATAACC
GTGGGCAAATTGCCCCTGCTGACGAGCAAGTATCAGTTTCACAAATTATTAAATATGCTG
CGGTAACGCCCGAAAGCCGTAAAGAGGCAGCAGCGGTAATGCAAAGCATTCAGCAAGAAT
TGCAAGCGGGCGCTGATTTTGGAGAGCTTGCCCGTAAATACTCCCAAGACCCAGGTTCAG
CCACTTCGGGAGGCGATCTCGGTTTTGTGCGCAAAGGGCAGCTTGTTGCACGCTTTGAGC
AAGTGGCGTTTGCTTTAAAAGAGGGTGAAGTGTCGGAAGTGGTTGAAACGCGCTACGGTT
TGCACCTTATTCAAATGTTGAACCGTGACGACAACAGTATTCATGTACGCCATATTTTAC
GCCGTATGGAGCGTTCAACCGATGATTTTAAGGAGGCGAATAGTACGCTTGCCTCAGCGT
ATGAGAGTGTTGTAAGCGGCAAAGAATCCTTTGCTGATGCCGCAAAGCGCTTGTCGGATG
ATGATGTGTCGGCAGCACGAGGAGGTCAGTTAGTTGCGGCGGGAGCATCGCGCCAAACGG
TGCCGTTGAACAAGCTTTTCCCGCAAATGCGTAGTTTATTGGGAGCGCTTAAGGTGGGCG
ATGTAAGCCGTCCACAATTAATAGAGCCTCCGCAAGGTGAACCATTTTATGCCATTTTTA
AGCTCAATGAGCGCATTCCAGCCCATCCAGTAGATCCCCAAAAAGATTATAGTGTGGTGG
AAGAGTTAGCGCTTGATGCCAAAAAAGAGCAACTCTTTTCGGAGTGGATGGAGTCGCTTT
ATAAGGAGGTATATGTTCACCGCGTCAATATGTAAGCCTCAACAACCCCAACGAATCCAG
TCTGTTCCAGAAGTTATAAGGGCAATGGCTGACATTTCAAATGAAGCGATTATCAGACTT
ATGGCATCGCCCTCTATTCTTTATGTTGAAGGGGAAAGTGATGAGCGAATTTTGCGGGCT
TGGGCTGGTCAATGCGGTGCACAGGAGGCTATGGATAAACTCTACTTCAAGACAATGGGG
GGGGGCAATAAAAGTGCAATGAAAGATGCTGCCGATGAACACCGCAATATTTGACAACTC
ATTGACGACGAATAAAAAGGTCAATAAAAAAAGAGCAACTCATCTCCCATTGGATTGAGT
TGCTCTCTAAAGAAAATGGGGCGGAAATGTTCAGCGCTTAAACATCTAAGCGGCGAACGT
AGCGTGCATTTTTCTCAATAAATTCGCGGCGTGGTTCAACCTTATCGCCCATAAGCGTTG
AAAACACCTGATCGGCTTCCATAGCATTTTCTACACTTACAAGTAAAAGTGAGCGGTGGG
CAGGATCCATGGTGGTGCTCCAAAGCTGTTCGGGGTTCATTTCTCCAAGACCTTTGTAGC
GCTGAATGTGGATGTTGGCTTTACTCTTCTGCATTTTCTTCATGTTATCCACAATGCTGT
TGCGCTCATCATCATCCCACGCATAGTGCTGATCTTTACCCGATTTCACCAAATAAAGTG
GTGGCTGGGCAATATAAACTCTTCCAGCCTCAATCACGGGACGCATGTGGCGAAAGAAAA
AGGTTAGCAACAACGTGCGAATGTGGGCACCATCAACGTCGGCATCAGTCATAATAATAA
TTTTGCCGTAGCGTAATTTTTCTACCGCAAACTCTTCATCGCCAAAGCTGGTGCCAAGCG
CAAGAATGATTGTTTTAATTTCCTCGTTTTCCAGCATTTTATGCAGCCGTGCTTTTTCAA
CGTTGAGAATTTTACCCTTAAGCGGTAAAATGGCTTGAAAGCTGCGATCTCTTCCTTGCT
TGGCACTACCACCTGCCGAATCGCCCTCCACAATGTAAAGTTCGCAATGCTCAGGGTCGT
TAATGGAGCAATCAGCAAGCTTGCCGGGCAAGCCTGAACTTTCGAGCACCGATTTGCGGC
GTGTAAGTTCCTTTGCTTTGCGGGCAGCTTCGCGCGACATGGCAGCACCTTTCACCTTCT
CAATAATCAGCTTGAGCGTGTTGGGGTTGCTTTCGGCAAACTCTGCAAGTTGATCATTAA
CAACGGTTTCTACAATGCTTTGCGTTTCGGAGTTGCCAAGCTTGGTTTTGGTTTGCCCCT
CAAACTGCGGTTCGGCAACCTTTACCGAAATCACCGCTGTTAGCCCCTCCTTAAAGTCAT
CGCCCGTAAGGGTTAACTTCAAGTTTTTCAGCAAATCATTTTTTTGCGCGTAGGAATTGA
GGGTGCGCGTTAAAGCTTTACGGAAACCTGTAACGTGCGTGCCGCCTTCATGCGTGTTAA
TGTTGTTAACGTAGCTAAAGACGTTTTCTTGATAGGAGTCGTTGTATTGCAGTGCAATTT
CAACCACGGTACCATCGCGCTCACCGTAGAGATAAATGGGTTCTCGCAGAAGGTTCAGGC
GGTTTTGATCGGTAAAGCGTACAAATTCACAAATGCCACCTTCAAAATGGAATTCCTCTT
GTTCGCCATTCGTATCTTGAACAATAATGCGTAGGTTTTTATTGAGGAATGCCAACTCTC
GCATTCTATCAATAATAATCTCTTTACGGAACTCGGTGGTTTTAAAAATGGTGCCATCAG
GCATAAAGGTGGTTTTGGTACCTCGCTGATCGGAGTCGCCAATTACCTTAACATCGCCTT
GTGGCACGCCACGTTCGTAACGCTGGTAGTACGCCTTGCCATCGCGATAGACCTCAACTT
CGCACCATTCCGAAAGCGCATTTACTACCGATGCACCAACGCCGTGTAAACCTCCCGACA
CCTTGTAAGCACCTTTATCGAACTTACCACCAGCGCCAATAACCGTCATAACTAACTCAA
GCGCTGACTTCTGCTTTTCAGGGTGCATATCCACCGGAATGCCTCGACCGTGGTCAATAA
CGGTAATGGAGCCATCGGCGTTGAGTGCTACAAAAATGTAGTCGTTAAAGCCACCAAGCG
TTTCGTCAATGGAGTTATCAACAATTTCATACACCAAATGGTGCAAACCACGGCTATGAA
TATCGCCAATGTACATTGCCGGACGCATACGCACATGCTCAATACCATCAAGCACTTGAA
TGTTGGTAGCGCCATATGCCGCTGGTGGCACATCGGCTAAAGGCGTAGGCGTTTCGGCAA
GAGCTGGAACGTCAGGAACTACTTCAGTGGGCGTTGGAGCATCAGAGGTTGCATCAAAAA
GAGAGGTCTCGTCCTGCATAATCTATTGCGGTTGTGCGGTTTTGGAAAAGCAGCAATATC
ATTTTGATTGCGCTTTGACATCAAAAAAAGAGCTGTTCGGCTTGGGCAAACTGCTTAACG
ATTGGCTAAACGGTTATACTTAAAACGTTGGGGAGAAGATAATAAAAATGCGCGTAGTAA
CGCTCTTGTTCATTGGTTTGCAAGTACATTTGTTGATGCTCCCTCACTCTACGCAATGCC
TTTAAAAAAATGTACTGGTAGATTGTGGAATAGTGGAGTTTTAGAGGTTTGTTGCAATAA
AAACAAAGCCTTGTACGCTATTAGTACTCTTTTAAGCTCTTTTTGTCATGCTGAGCGAAG
CGAAGCATCCATAAAATTTATGGCTGATGGCTGGATTGTAAAAAGGCATCTTCACTTCAT
CCTGCAATGGCTTATGCGTCAAACAATCCTCGTATATTATCAATTATCAAAATTCATCAA
GGAGGTTCTCAATGACTGTTCAAAACGAAACACCCTTTATTGCTCATGTTTTTGTTTGCA
CGAATAATCGTGGTGGAGAGCGCAAGTCGTGTGCTGATGGCAAGAGTGAGCTTGTAAAAG
CAACGTTAAAAGAGCTTGTTGATGCAAAGGGGTGGAAAGGGAAAGTACGAGTCTCTTCAG
CCGGTTGCTTGGGAGTTTGCAGCGCAGGTCCGAATGTTATGATTTATCCTCAGAAAGTGT
GGTTTTCCAACGTTTCGCTCGATGATGTGGATGAAATTGTTGCTGTTATTGAGAGCTGTG
TTGGTGAGGGGTAAATGTTCTCAATAGGTGTACAACTTAATTTTACCAGCTTTAAAGGCA
TCAAATCGTTTCTGTGATTCGTCAACCCAAATTTTTTGAATTTCCGGCTCAGGCTTATCA
AGACTTTCAAGAATAATCGTGACTAAATTTATCTTTTCCGATGGTTTTTGTTCTAAGATT
TGATGATGAATGGTTTCATTCATGATATGATGCCAATAACATCATATTTCATTGTTTGCT
CAAGATTCTTTTATAAACATCCTCCCACGGAGAGCCTACCTCAGGGTTTCTATGGTAAGC
ATTCAGCCGTTTATCTATTATCCTTTTTTCTTCCACTGTGAATTCTAACTCATCCGATTT
CATTGCTATAGTATCCCATATGTCCTCAACAAGTTGAATTCTTTCAGGTATTGATAAACC
AAGAGCATCTGCTGCTGTTATTTGTTTCATAGTTTTTAACTCCACTATTGTTTTAAGGTA
GTTCTGAATTACAGGCAGCAATCGCATCCCACAAATCTTCAACGAGTTTGATTTTTTCTT
GCACTAATAATTACTCTATTTCTCGCACTGTCATATTGGCGGTTATCACTTATGAATCGG
CTAAACTTACTGAAAGCAAACTTGTATCTCGTTGGACGTTTTATTGTTCACTATGCTAAC
GGTTTGCGTTACCCGCGCTGGGGCGGGCGGCGGGACGCCGTCCGACTGGGAAAATGCTGA
GGCGTAGAAAAATGCTTGAAATCGCGCCAGAATCCCCAGCGTCGGGTGCACGCTTTGTTA
GGCGCGGTTTAAATAATACTTTCTTTTTCAATGCATTGAATCGCAATCCATTGCAATATG
GGCATTTCGTATTCTAAAATCTTTTCCTCATCATATGATGGGATGAATCTTGGTGTAGAT
TTGCCTTTACGAGTTTTTTTTGAATGAATGCACGCATTTCTTATCTGGTAAATATGCCGT
CCATATTCTGCAAGAATATCTGTAACGGAAAAATCTATACCTGCTATATTTTCACCACTA
GAGGTTATTTGAGGTTTCTCAATTAGCGCAAGTGTTGCCTTGTCTATTTCATTGAATTTT
TTATTCAATTCAACAGGGTCTATAAATAATTTTAATACCGCAATTATTTGTTCGGCTTCT
GTTTTTGCAGTTATACCTAGATGATTCGGGGCTTCTTCAAAAAAATACTCAAGCACATTA
TAGTAGTTTTTGAATTGGGAAATTGGAGAGTAATCTCTCACAGCACTAAAGTAATAGGCT
AATAACTGTGGGTTGTGGCGATTGTTTACGGTTATTACTTCTTGAGGTAAAAAGTAATTA
GTGCTTGACTTCATTCCGCGATTAACTTCGTACGTGTCAGATGTTAAATCAATTTTTCTG
TCTGCTGAAACCACCTCCAGCATGTTAACTTGCGCAAGTGTTAATGGTTTTGAATTAACG
CGAATTATAGGAAGTTGATATTCTCCAGTTCCCAAACTCGAGTGATTCTGCGTTTTGACA
TTCGCCACATATTTTGCGGCTTCTTCGAGTTTGTTTTTGTACTCTTCTAAAGCGTCTTCG
AAATATGGTTTATATAAACACCAATCAAAGATTTCCCCCATTGTACGTTTGGGGTCGTTG
CAATCAATAATGGATGTGTCGTTCAAAGTGTCTAATACCAAACATTCTGTAAGTTTCCAG
TCATATGAAAAATAAGCATTGTCTGGGTCTTCTTGCCAAAACACAAACTCAGTTATTTTT
GATGTTATTTTTTTGTCAGGATGCCTTTTTGAATACTCAAATAGGTAATTATCAATAATG
TAGTCTATTTCATGAGGTAATGGAACCTTATTGCTTGGAAAACTTGCAGTCACAACTGAG
TCAAGCCTTTCTAGAAAGTAAAAGGCTTGCGCGGTTAATACAGGTTCCCCCATTAAACTT
GGTTTCATAACAATAGGAAAATCCAAGCCAGTAAAAAATGTTACTTTGCCTAATCCACGA
GCATTGGTCAATGGCATGAGTATATTTGTACGTGAGTTCATAAATATCCATGTGATATTT
CGCCAAGCGCCTAACATTGTTTAGACTGATCCGCATAAGACGCGGATTTTTGATTTCCAA
CCCATATAAGACGTCATGTAATGACTACTCAAAATAGCTCTAATTCTATAATTATTAAGT
AGTTAAGTGTTGCGCCATCATTTATTTTTACTTCTTATATGGATCGGTATAAAAACGTTA
CTTACAGTCAATAGGTCGGACGTAAAACACCTGTTTCATGCAACATTCAAGCACAGTTTA
TTCCGATTAAACATACCCGCTACTGCTTTTCAACCAACTATCCCCTTTGCCCCTTAAACG
CTTTAATTTGACGATGTGCGCCAAGTACAATCATAAGGTTGCTGATGCTTAGTAAACTTT
CTGCCATGCCGTGCAACAGGTCGTCGTGCGACAGCGTTGGATAGCCTCGCATTTGTGTTG
CTAAATACATGCAGAAAATAGTTATGGAAATAAATACCAGCACAAACCAAAAGCCTGCAA
CGGTTAGCCCCGAAAAAATGGTTTTATCGCGCCGATAGATAACAATCAAAAGGAGGAGAA
AGGCGAGATAGACTATGCTGGAGAGTTGCAAAATGGTATCAAAAATATCTTCCCCTAACC
ATGATTGAGGTTTGCCTGCAATAACAATGGCGCTGAGGTAGCCTATTGGTGCAATTGAGG
GCACTATGCCGTGAGCGGCTTTCCATCCGCCTGTGCTTTGAAAGAGCTTATAGGTTGCCC
AAAGCAGCGCGGTACTTCCCACCAAATTAATTAACTCCGACATATCAAGCAGGAGCGGAA
TAGTATCGCCCGAAATATGGTAGGCAAGCACACAAAAGCTGCCAATCCAGTGCGGGAGCA
TCGCCAACGCAAAGGTGCGAATATCGCGCCGCTCGGTAAGTTGCCCATAATGGAAGAGCA
GTGCAGCGCCAATGCCCCATTCCAATGATGAGGAGATATGAATAATCCAATTTGGCAGCG
AGAGCAGCATTATGAGCCTTTAATAAGGTGGTAGATATTTTTCCCAAAAATCTTCATTTG
CACTGACCAAGGCGCAGGAATCATCTTTTTGTAGAGATAGGAATCAAAGGTGATGCGTTG
TACATCGTCATCGGCGCAAATGGCTACAAAGCTTTCGCGAAGGCGGTCGTTGCGGTAGTA
AGCAACTTGGAGCACTTCCAAGCCAAAAAAGATTGGTGCGTAGAGTTTGCGGAACTCTTG
TTCGTAGTTGCTGAGTGGTTTGCCTTGCTTGAGGTGTTCAATCATTGCTTGAGCGCCAAG
TTTGCCTGAGCGCATGGCAAAAAAGATGCCTTCGCCATTTGCTGGTGTTACCAATCCCGC
AGCGTCGCCTACTAAAATGGCTTTTTCTTGCGTAAAAGAGCGGCGAGGCTTCATGGGGAT
TTTTGCCGCTTCGTCAAGATAGGGTTTATCGGTAATGCCTATCTTTTCAACAAAGCGCTT
TTGCAATGCTTTAATGTTGTGCTTGCGATCTTCGGTGCCTGTGCCAATTGCAAGGTGATC
GGCTTTTGGAAAAATCCATCCATAAAAGTCGGGCGAAACTTCTCCATCAAACCAAATTTC
AACAATATCACTAAACTTCTCAATTGATGGCGTGTAGTGAAAGCGCTGCTGCATAGCAAT
CACCTTCAGCTCGTTGGGTGGAAAGCGCAACTCATCAGCCGTTTTGGAGTTAGCGCCATC
AGCACCAATAATGCGGCGTGCTTGCAACGGTGCCACTTTGTCGTTCAGCGTTTTAAGAAC
AAAGGCATCTCCGTTGGAGGTAATGCTGCTTACCAACCCTTCAACAACGGTTGCGCCTGC
CCGTTCAGCCTCTTCGCGTAAATAGCGATCGAACTTTTCGCGCCGCACCATGCCCACATA
GCCGTTTGGCATGTGCATATCAATAACGCGCCCTTTTGGTGAACGCGCTTTCATGCGGGT
GAGCTTTTTTTCAACAAGTTCTGCGGGAATGTTGAATTCCTCAATTAAACCAAGTGGAAT
TGCTCCACCGCACGGCTTGACGTTATCAAGATTGCGCTCAAGCAACACCACCGAAAATCC
TGCACGAGCAAGCATTGCTGCTGCAACAGCGCCTGAGGGACCGCCTCCAATAACCGCAAC
ATCGTATTGCATAGGGCTTTAAATAAGGTTGGTGGCAAGAAATTCCTGAACGCGCGATAG
TGCAATGCGCTCTTGCGCGGCGCTGTCGCGATAGCGCACCGTTACACTCTCATCCTCAAG
CGATTGATGGTCAACCGTTATGCAGAATGGCGTGCCAATTTCATCTTGACGGCGATAGCG
CTTACCAATAGAGCCTGCATCATCGTACTGCACAAGGTAGGAGCTTGAAAGTTCGTTGCA
GAGCGCCATAGCTTTTTCGCCTAATCCACCTTTTTTCATTAAGGGGAGAATTGCTGCTTT
TACAGGAGCAACACGAGGTGCAAGGCGCAGCACCACGCGCTCTTCGCCATCCACCACATC
TTCGGTGTAGGCATCGGCAAGCAAGGCAAGGAAAAGACGATCGCAACCAGCGGAGGTTTC
AACCACGTAAGGGATGTAACGCTCGTTAGTGGTTTGATCAATGTACTCCATGTTTTTACC
CGAATACTCTTGATGCTGCTTGAGGTCAAAATCGGTACGGGAGTGAATACCTTCAATTTC
CTCAATGCCAAAGGGGAACTCGAATTTAATGTCGTAAGCAAGGTCGGCGTAATGGGCAAG
TTTGTCGTGCTTGTACCAATGGAGTTTGCTTGGCGTAATTCCCAGCGAATTGACGTACCA
TGCAAAGCGCTCTTCGCGCCACGCTTCAAACGCCTCCAACTGAGTGCCGGGCTTTACAAA
ATATTGCATCTCCATCTGCTCAAACTCAACCATGCGGAAGGTGAAGTTCCCCTTCACAAT
TTCGTTACGGAAAGCTTTACCAATTTGAGCAATACCAAATGGCACCTTCATGCGAGAGGC
TTCGCGCACATTGTGGAAGTTCACAAAAATACCTTGTGCTGTTTCGGGGCGTAAATAAAC
AATGCCCGAACGGTCGCTTAGTGCGCCCATGTTGCACTGGAACATCAGGTTAAATTGACG
AACCTCCGTCCAATCAGCCGAACCTGTATCGGGCGCTTTAATGCCCTCAGCAAGAATCAG
CTCGTAGAGCGCACGATTGGAATCCTCAGTACTTCCTACGGCTTCGTAAGTCGCTTGCAC
GCGCTGAAGTGCCTCCTCTTTGCCATCACGACGCAGCTTTTCAATATGATTTTCAATTAA
ATGGTCGGCACGGTAGCGGCGTTTCGTGGTTTTATCGTCAATCATAGGATCGTTAAAACT
TGCCACATGCCCCGATGCCTCCCACACGCGAGGGTTCATCATAATTGAGGCATCAATGCC
CACAATATTTTGATGACGGCGCGTCATGGCGTTCCACCACAGCTCTTTAATGGTGCGCTT
CATTTCACTGCCAAGCGGACCGTAATCAAAGCAGGCAGAAAGCCCTTCATAAATTTCAGA
GGAGGGAAAAACAAAGCCCCGCCGTTTTGCAAGCGATACTAACTTGCTCATAACTTTATC
GGGCGAAAGCGCCGCACGCTGTACCCGTTGTTGCTCAGAATTGCTCATGGTTTAAAAAAG
TAAAAGAATGGAAAATCGGTTATTGTGCTCTCCCGGTCGGGTGCAAAAAGTGGGAATATA
AGAAAGCCACCTATTCTACTACCTTTTAACAATCGTTTTTAACTATATTAAAGTATCTGT
TTGGAAGCCGTAAGGCATTCCTTTAATAAGAAAAAACAAGGTTTTAGTAGCGACCAAAAA
AGGAGATGGGCTATGCAGGGAATGGTTGAACAATACACAAGAAACGCCAATACCGAAAAC
CGTGCCTATAAACCTCACCTTGGGTGGCACAAAAAAACAGCTCTTCTTGTAACACTCTTT
CTTACTCTTACCGCTCTCTTTTCTCTCCCACAAACCACCCTTGCAGCGGTAAACACAGTT
CCCCCTAATTTTGTGCTTATTCGAGGTGGCGAGTTTACCATGGGTAGCCCCGAAAGCGAA
AGTGAGCGCGACCGCGATGAAATGCCGCACCGCGTTAAAGTGGGCGATTTTTACATTGCT
CGCTATGAAGTTACTACCGCTGAGTTCCGAACCTTTGTGCAAGAAACCGGTTACCGCACT
GATGCTGAAAAAACCAATCCATCCTTAGTTTTTTGGAGTGGTTTATGGCCCGGTAAAGCG
GGGTTAAATTGGCGTTATGGCACCAACGGCAAAGAGCGCAGTGGTGCTGAAAACAATCAT
CCCGTGATTCTTGTTAGTTGGAATGATGCAGTAGCGTATTGTAAATGGCTTTCGAAAAAG
CATGGGATGAACTTTCGTTTGCCCACTTCGGCTGAGTGGGAATATGCCTGCCGTGCTGGC
ACTTCTACCGTTTTTAATTACGGTGATAATCTTTCCACCACGCAAGCCAACTACGACGGC
AATTATCCATACAGCAACCATCCAAAAGGGATTTATCGTAAAAACACGGTTCCTGTAAAC
TCTTTTACGCCGAATGCGTGGGGGCTTTACAATATGCACGGTAATGTTGCCGAGTGGTGC
AGCGATTGGTATAGTGAGCCGTATTATGAAAGTAGTAAAGCAAATGGAACCGTTACCAAT
CCAACGGGTCCAGCTACAGGTTCCAATCGTGTGATGCGTGGTGGAAGTTGGTACGATGAC
GCCCGTTATTGCCGTTCTGCCGATATTAACGATAGTACCCCAAGTTACCGCTACATTAAT
GTTGGCTTTCGTGTTGTGCTTGAGCCGTAATGGTTATTGAGTGGGTGGAGGAGAGTTATT
CTCTCCTCCATGTTTTCTTGTTGTAAATTCCCACATTCCCACCTCGTATAGTTATTGTTG
TGTCAAACTGATAATGACCGAATGGGTCAATGGTGGAGCAAAGCGAAGCATGACAGAAAG
AGTGTGCAACACCACAACATTCAACTGCCAAAAACCAAGAAAAAGAGTATATTGTGCGAA
TAATAAGCCGCAAATATACCGACTATGACAACCGCTAAACTCCCACCGAACCAGCCTGAC
GACTACGACAGTCCATGGAAAGAGGCAATTGAGCACTATTTTCCCGAATTCATGGCATTG
TATTTTCCCGAAGCTTACGCCGCTATTGATTGGTCAAAAGGATATCACTTTCTCGATCAA
GAATTACGCACTATAGTACCAGAAGCTAAAACCAGAAAGCAAGTAGTTGATAAGTTAGTA
CAGGTGCAACTCTTGGATGGTAAAGAGAGTTGGCTGTATATTCACATTGAAGTGCAAGGT
AACCGTGAGTCCGGCTTTCCAAAACGGCTGTTTATTTACAATTACCGCACGTATGATAAG
TACGATAAAGCGGTTGCCAGCTTTGTTATTCTTGCTGATAGCGACCCAACTTGGCGCCCC
TCATCATATAGCTATGAATTTGTGGGCTGCAAAATGACGTTTGCGTTTGAAACGGTGAAG
CTGTTGGATTTTGAGCCACGTATGGAGGAATTGCTTGCATCTGACAACGTATTTGGGTTA
ATAACAGCGGCGCATTTACTGACTCAGAAAACGAAAAATAAGGTAAAACAGCGCTATGAA
GCAAAGTTGCTTTTGATGCAATTATTGCTTCAACGGCAGTGGGAGCAAGCACGCATTGAT
GAGCTCTTACGGGTAATTGATTGGTTTTTAAGATTGCCCAAAGAGTTGCGACAGAAATTA
AAAATAGAAATACACAAGATGGAGGAGGCAAAAAAGATGAAATATGTTACCAGTTTTGAA
CGCGATGCTAAAGAAGAGGGTATTGTAATTGGTATAGAGAAAGGTATGGAGAAAGGCAGA
GAGATCGGTGTTCTTGAAGGCATGGAAAAAGGTAAAGCGGAAGGACTTGAGGAGGGCTTA
ATGCAAGGGAGGCTTGAGGTTGCACGGCGGTTGGTGTCAGGCGGAATGAGTAAAGCGGAA
GCTGCATTGTTGGCTGGTGTGAGTGTAGAGATGCTGTAGGCTTAGGATTGTTGCGATGGT
TTCGAGCATTTCGACTGTTAAACTTCGAGAGCCTCAGCCATTAATGTTGGCTTTCGTGTT
GTGCTTGAGCCGTAATGGTTATCTTCCTACAACGCGTTACTCATGATTCTCCAGCGTTCA
AAAGCTTACCTTTTGGGTGCCCTGCTAAAGTTATTTTTTGTTGTCATTCCTGCGAAGGCA
CTCACCTAACGAAAGATGGGCAACTACACAAAGCCCATTGAAAACCACCGATTGGAAGAG
GTGATTTATCAGGATATCAGCATTTATCAAAAGTCTCTCATTGGGGATATTCACAAACGA
ATCGGGGAAGAGATTCCATTGAGAAAGCATTAGGTAAAAACAACAAAGGAATACATCTAT
AAACTTTTTTTCTCCCTTCCCTTCATCACCATTTCCCCAATCAATGCCCCCCCATTGCAC
TTGCCTGTTCCCCCTTATGCAGCCGAATAAAAAAGAGTAGTGGCACAGCGCAGAGAAAAA
GAAGAGCAATCAGCATAAAGGCATCCATAAAGGCAAGATGCGTGCTTTGCACGGTTACCG
TACCTTCAAGCGCTTTCAGGGCGGCAAGTTCGGCGCTTGCGGGTGGCAGCCCGTGTTCAG
CAGTGGCTTTGGCGGCAATGGCGTGTATGCGGTTCATTGCTTCGGGGTCGTAAGGCGAAA
GATGGCTTAGTAGCTCGGTGCGGTGTGCGGCTACTCGTTTGGCGATGTAGGTGTTGGCAA
TAGCAATGCCGAATGAGCCGCCAAGTTGGCGCACCATGTTGTTTAAGCCAGTTGCCTGTC
CAATATCTTTGCCATGCAATCCCGAAATTGCGAGCATGGTAACGGGAATGAAAATAAAGC
CGAGTGCAATGCCGCGAAGCAGCAATATCCAAAAAAAGTTTTCGGCGCCTGATTGCAAGG
TTTGTTGCCCCAGTAGCCAGCAAAAAAGTGAAAAGGTGAGCATTCCAAAGAGCATTAAAT
GCTTTGGTGAGGCACCTTTTTGCAGCGCCATGCCAAGTGGCATGGAAATCATACCGGTAA
CCATAGCGCTGGGGAAGAGCACTAAACCGGTGAGCACAGCGGTAAAACCAAGCAGCCCTT
GCACAAAAACGGGAAAAACAAAGAGTGAACCGTACAAACCAAAGCCGACAATAAAGGTGA
GCACGGCAGCAATGGGCAAATTGTGGCTTCGTGCCAGCACACGAAGGTCAACGGCAGGCT
CCTTAGTGTGAAGTTCGTGCCATACAAACGCAATCAGCGAAAGTACGGCAATAATGGTAA
ACCATGTAATGTAGGGGGTTTCAAACCAATCTTTGGATTCTCCTCGCTCTAAAATGAATT
GCAGGGAACCAATGCCAACGGCAAGTAAGCCAATTCCAGCCCAATCAATTTTTGAGACAG
TGTGGGTAACTTTTGGCTCTTTAAGAAAAATAAAGGATGACCAAGCAGCTAACAGTCCAA
TAGGAATGTTGACAAAAAAGCACCATTCCCAATTGAAATAATCTACTAAGTAGCCGCCTA
AAAGTGGTCCAATGGTTGGTCCAAGCACTAAGCCCATTGAAAAAATACCGGTGGCTTTGC
CGCGCTCTTCGGGGCGAAAGGTTTCGTACAAAATGGCTTGCGAGGTGGGGAGCAGTGCGC
CACCGCCAATGCCTTGCACAAAGCGGAAAAAGACAAGTGTCCAAATGTCGGTTGCAACGC
CGCACAGGAGAGAGGCGACGGTAAAGAGCAGAATGGAGCCAATGTAGTAGTTCCGCCGCC
CAAGCAAATTGCCAAGAAAGCCTGAGAGTGGAATTACAATAACGTTTGCAATGGCGTAGC
TTGTTACCACCCATGCGGTGTCCTCAATGCTGGCTCCAAGGTTGCCGCTAATTTGCGTAA
TTGCCACATTAACAATGGTGGTGTCAATCAGCTCCAGCATGGCGGAAACAATAACCGTCA
AGGTGATAATGAGCTTGCGCCACCCTGTTTCGTAATGCTCTTCGGTGGTGCCGAGTAGCT
TTGGCGAGGCTGAAAGAGAAGGTGCGTTTGCCATAGCGTTATTTCACCTTAACGGCTACG
GTTACATTCATACCAGCCGCAAGGGGGTAGCGTTTATCTAATTTTTCTGTAAAGAGAATT
TTAACGGGTACGCGCTGCGTTACTTTTACAAAGTTGCCGCTGGCGTTATCGGGTGGGAGA
AGAGCGAATTTTGCTCCTGTGCCCGATGAAAGCGATTCAATGGTGCCGCTAAATTCCTTA
CCGGGGTAAGCATCCACTTCAATAATCACCGCTTGATTGGGAACAAGGTGTTCCAATTGC
GTCTCTTTAAAATTTGCCACAACCCATAGATCGTTATTGCCAACCAGCGCAATCAGTTGC
TGCCCGGGCGCTACGTATTGCCCAATGTGAACGTTTTTCTTTGCAACTCGTCCATTGGCT
GGTGCCGTAAGGGCGGTGTAGGAGAGTTTCAGCTCGGCTTCCTGCAAGGTGGCTTGCCGC
TTGAGCGCGTCCGCTTGTTTGAGTGGAAGTTCGGCTTGTGCCGCTTGGTAACGACTGCGG
AGTGCAAGCAGTTGAGCGGCAGCGGCTTCAGCTCGTGCTTTTACACCATCAAACTCAGCG
GGCGAAATCACCTCTTGCTTTAACAACTTACTGTAACGCTGTAAATCGCTTTGCTCTTTA
CGGTTAGTGGCTTCGGCAGCACTTACGGCAGCATGTGCCGCTTCCGCTTGGCTCTGTGCC
ACGCTTACCGCCGCTTGGGCGCTTTGCAATTCCGCCGCCATCATATTCAGCCGCACAAGC
TCATCGGAACGATCAAGTGTGAGCAACGTATCGCCACGAGCAACCATTTGATTATCGCGC
ACGCGTACTTCAGCAACTTTGCCCGCTATACGAGAAATAACGGGATAAATATCGCCCTCA
ATTTGAGCATTATCGGTTTTTTCGTACAGCATGGAGTGGTAGAGGTAGCTTCCGCCAACG
CCAAGTGCGCTTACAAGCAGTACCCCAATAATTCCCATGCGGAGAGGAGAAGAGGATTTT
TTTGAGCCATTATTTGTGCCTTCAGGGGGCGTTGTATTATCAGCCATTGTTGTTTTGTTT
TCTATCGGATTTATTCAGATTCTTTCTGGATTCCCGCTTGCGCGGGAATGACAAAAAGGC
AAAAGATTCAATGAATTATTCAGGCTCAATCCAAATTGAGTGGTTTACCAGAACACCTCG
CCCGTTGCTCGTTGCAGCGCATAGCGATTTAGCGTTACCGCATATGCCGCTTGCAAACGA
GCCAGTTCCGCTTGCGAAAGCGCCGCTTCGGTATCAAGCAAATCAAGCGTGGTTGCCATG
CCATTTTCGTAACGCGCCCGTGCATGGCTTGCGGCTAAAGAGGCTTGCTCGGCTTGCATT
GCGGTTGCGTTCAGCTTTTCACCATTGTGCTGCAACGCATTAAGCAACTCTGCCACTTCG
GTAGCCGCTTGTGCTTCGGCATCTAACCGACGCTGGGTTGCAGCCCGCAAAGCCGCCGCA
CTCTCTTGCTGACGAGCAGTGGTGCGAAAGCCGCTAAAAATGGGCACATCAAGCGTAACG
CCTGCACTAAGCGTGGTGCGAATTTCATCAATATCGGGCTGATAACCGTTAGCAACGCCA
TACGCCACATTGCCCCGAAGCTGTGGCGCACCACCCTTGCTCGCAAGTGCTTGACGCTGC
CCCGCCGCCGCTTCGGCTTCACGCGCTAAGCGAGTTTCAACCCGATTTTTTAGCGCTTGC
TCGGTTAACTGCGCTTGATTGCTTGATGGTGCAACCGATGCCATCAAGCTGCCTTGCAAG
GCAAGCGGCTGCGTTGCATTCATTTCCGTTAAACGGCAAAAGTGCATTTCGCTCCGTTCC
AACGCATGAGCACTGTCAGCCATACGGCTTTGCAATGCGGCAAGGCGCGCTTTCGTGGTA
GCAAGGTCAAACGAGGTTGCCGTGCCTGCTTGATACCGCTTGGTGGTAAACTCCAACGCT
TTGTTCAGCGCTTGGAACTCTTTTTGCTGCACACGCTGCTCTTCTTGCAAAAAGAGTATT
CCGTAAAAAAGCTGCACCACCTGCCATGCCGCTTCACGACGGCTTAACGCTACTTGCTCC
TCTGCCGTGCGCGTACCACTTTGGGCAAGTGCTAACTCGCGGCTGCGCTTCCCAAAATCA
AAAAGAATCGCCTCGGCGCTAACCGTTGCATGGTAGTTGTTGTGCGGCATAAACTGCATG
GGCGTGCCACCACCAAAACTCATTTCCGAAACGGGATCGCGCCAAAGATAGCCCGCATTA
GCGGTAACCTGCGGCAGAAAGCTGCTTTTGCTTTGGCGCACACGCGCGTCAGCCGCCATC
ACCTCTTCGCTTGCAGCGTGTAACGCGGGATAATGCGCCTGCATTTTTTGTAGCGCTTGT
GCTAACGTAAGGGGCGTCAGAGGTGTTACGGATGGCGCGGCAAATGCGGTAGATGGCGAA
GAGGTTGGCTCCACGGCATAGCTCATGGAAGATGTTGCAAGCAAAAGCGCTAAGGAGGTT
GCGCTTATTTTTTTATGAAAGGAGATGTTTTGTTTCATGGATAGGGAATAGATTTCTCTG
AAGCTTATATCAAGGTTAACAACTTTTATGCCAAAAAGCTTTTCATTGCAGATTTTCTTT
TTGCGCCTGCATGAATGTTGATAATGCGGGGGAGTTTTGAGCGGCGAGGTGAGGGGGATG
GTAACCTGTTTTTCTTGAAAAGCAAGAATTTTCTTGAGCGATGATTCTGAGATTTCAGGA
ATCGTTCGATGGTTCTTCAAGATGTTGCTGTACTAATTGTCATGTCAAGCTTATAATGAC
GAATGAGTTATTCCCGAGAAGGCGCACAATCCATCTTAAAATCCAGCCAACAGCCGTTAC
ATTGTATGGATGCTTCGCTTCGGTATGACAAAACGAACTTGACACGACACTATGCGTTTG
TAACCATCCAATCCAGAAGCTGCTTAATTTCTGAGGGAACTACTGCCCTATTTCCCGCTG
GAAAGAGATTCACATCGGCTTTTTCAATTACTTTAGTAAGTGATGTGCTGAGAGAATTTG
CCGATGTGCTAAGAGCTGTTTTTATATGGTGTAATATGACCTTGGATCGATCTTTTCCTC
GCTGCCATATTTCGGGAGTAGCGGCTATATCATTATCGGCTTGCCTATTTGTTGCCGTTA
TATTTTCTGATATTTTTTGTAGCGGCTTTAATAAAGTTGCTTGACGTTGCTCACGGGCAT
ATTGGTTCAGCTCATTATCTTGATTGGCGGCTATAATTGCTTTCTCTATTGTCTCTTCCT
GAATGTCAGGATATTTTGGTTTTAACCATTGATAGAGTGTGGCGCTTTCACAAAACAAGG
ACTCAATACTATGCTTCGACCATATATTGTAAAATGTTGAAATATCGCGATTCGTGATTA
ACTTTAGTTGCTCTACTTCATCGTTATAATCTTTATCAAGTTGTACAACAATTTTGAAAT
CTTTTTTTTCTGCTACACTTGCAAACGTGCTGGAATCAATAAGATGAGCCAACAGTTGAG
CAATATTTTTATTGCCCGATCCTTCGAGTTGAATTAATGTCCATTTTTCAAATTTTTTCT
TTTTATCAGGATTATTTCGGAAAAGAATTTCTGCGCATTTTGTTAAAATTATGCCATCCG
ATTTTCCCTCATAAAAAAGGATTCTTTTTGATGCTAAAAAGTTAATAATAGAGAATGGCG
TTAAATCTGCCCATTGCGAAAGATCATCAAGTAGTGGGGTTTGTCCTATGAGTTGTTGCC
CACCTTTTTCTTTGTTTAAACGATCTGTTCTAAAAATTGTAGCATCATCTCGCTCCCCAA
TTTTATTGATAATCTCAATAGAGTGGGTTGCCATAATAAGTTGAGCATTAAAATCATTCG
TTATAATGGTTGCTAATCTATCAGCAGTATAACCCTGTAAGCGAGGATGTAAATGTGCTT
CGGGTTCATCAAGAAGAAAAATAATTTGTCGGTCTATAGTTTCTGATTCCCATCGAGCAA
GTGATGAATAAAGAGCTATAAGATTAATAAGACCAGCCCCTGCCGCAGAAAGTTCAAGTT
CACCATTTGTATCGCGAAATGTTACTCGTAACGGAGATATTTTCTCTATATCATCGCCTT
GAGTACGTTGTACTAATGTAGCTCCAACCATATCTTTTATAAAAGCATTCAGTTGCTCTA
ATTGCGTTGTTGATAAGCGTGAAATCATGTTGCGTACAACATGACTTTGATCAGCAGAGC
CAACCATAGCATCAACAACTGCTTTTGCGCGATACTCTTCATCTCTAATTACCCCATAAA
AGGGAGGGATAAGAATTGCTTTAGGTAGATGTTTTTGAAAAAATTCAAAAGCTATGTTTT
TATATTGTGATGAACGATTTGATATGTTTTTGAGGTTATTAATGAGTGTTTCTGCGCCAA
TAGTTGCTGTTATTTTAAGGTTTTCATTTCGCGCATATTTCCCTTCTATTAAGATAGATG
ATAGAGCATCCGTTTTTTCAAAGATAATTTCTATGCTAAAATGTGTATGTTCACCAACAA
TTTGATTAACAAAAAGTGCTTGCCAATCAGCAATTGGCATCAGTTGCGATATATCTCGAA
TAATAAAATCTTTAAAAATAATAACAGTATCTTCAACTTTCCACGCTATGTTATTTGTTA
CAGCAATCCAAGCCGCTTGGCATGAAATACGTATAGCATGAAGGGCTGTAGTTTTCCCAG
AGCTATTCGGTCCCATTAGAAGCAACACTTTGGGGATATCTACCTCAAGAGTGCTAAAGC
CTCGAAATCGTTTAATAATGAGTTTTTGTAGCATTGCCTATCATTAAAAAGAGGTTATTT
CTCTATCCATTTCCTCCAGCACGCAATAATTTACGGCGCTCTTCATCGGTAAGTGAGGCG
TAGCCGTGAGCAGAAATTTTATCGAGAATGGCATTAATTTCGTCGTCGGTTGGGGTGAGT
TTGTTTGAATTGGAGCTATTGCGGTTTGCTTGGTAGGGGGAGCTTTTTTTTCCACCGCTT
GAGCGTAATGAGCGCATTTTTTGCACTACATCATCAAGTGCCCAATCGTTGCGTTTAAGA
ATGATGTAAATAAAGCCAATGAGCATTCCACCAAGATGGGCAAAGTGGGCAATGTTGCTG
CCGCTGCCCATTTCGCGACTGCCAAGCCCCGAAACAAATTCAAGCAAGGCGTAACCTGCA
ATAAAGTATTTGGCTTTAATGGGGAAAAAGAAGTAGAGGAAAATGTAGCGGTTTGGGAAC
ATCATGCCAAAGGCAAGAAGCACGCCATACACTGCACCTGAAGCCCCAATGGTGGGGTAG
GGTGAATGCATAGTTGCTATGAGATTAATAAGGGCAGCGCCAATACCACAAATAAAGTAG
TAAATGGTGAATTGGCGGGTGCCCCAATAATTTTCTATTTCTGCACCAAACATCCAGAGG
GCAAACATGTTAAAAAAGAGGTGGGTTAAACCTCCGTGCATAAACATGTAGCTAACGGGT
TGCCAAATGTAGAAGTTTCCGGTGCCGATTGGCCAAAGTGAGGCAAAAGCAGAGAGCAAT
TCACCACCCCATGGCAACCTTTGTAGCATAAAAACGGCTACGTTTGCCAGAATAATGATT
TTAATGGCCGGTGGCATGAGTTGGAAGCCCCCGGGGCGAAAAGGTTGTGTATCGCGCATA
CGTTCTCTCTGCTATTGCGTTCAATTAATTATTAGTTGTTAAGAGCTGCTATGCCGGGTA
GCTCTTTGCCTTCAAGGAATTCAAGGCTGGCACCACCTCCGGTTGAAATGTGGGTTATTT
CGCTTGCTAAGCCTGCTTTTGCGATAGCTGCGGCAGAGTCGCCACCGCCAACAATGGTGG
TTGCGCCTTGAGCGGTTGCATCGGCAAGGGCTTGTGCTACGGCAATGGTGCCTGTTGCAA
AGTTGTCGAGTTCAAAAACGCCCATAGGTCCATTCCACAATACGGTGCGAGCGCCAATAA
TTTCGTTGCGGTAGGCGGCGGCGGTTTCGGGTCCAATATCAACCCCAATTAAATTATTGG
GCATATCGGCTATTGAGGCTACTGAGGATTCTGCATCAGCGGAAATTTCAGCCGTTACAA
CAACGTCGGTGGGGAGCAGAAGCTTAATGCCTTTGGCTTTCGCTTGTTCAAGAATGGAGA
GGGCAAGCTCAATTTTGCTCTCTTCAACCAGCGATTTTCCTACTTCGTAGCCTTGTGCTT
TAAAGAAGGTAAAGACCATAGCGCCGCCAATGAGCACGGTATCAACCTTTTTAAAGAGGT
TTTCAAGTACATCAATTTTTCCTGAAATTTTTGAGCCACCAAGAATAGCTACAAAGGGGC
GTTCTGGCTCTTGCAAGGCTTTGCCGAGGTAGCGTAGTTCGCGCTCAATAAGAAAGCCTG
CAACGGCGGTTTGTACGTAGTGGGTAATACCTTCGGTTGATGCGTGGGCGCGGTGGGCGG
TACCAAAGGCATCGTTTACATAAATTTCACCAAGTGAGGCAAGCTCTTTTGCAAAATCGG
CATCGTTTGCCTCTTCTTCAGCATGAAAGCGTAGATTTTCAAGCAGCAGCACTTCACCAT
CTTGCAAGGCTAACACTTGCTGCATCACCTCTGTGCCAATGCAATCCTTTGCCATGCCAA
CAGGGCAATCCAAAAGTTCCGACAGCCGAGCAGCAACGGGTGCAAGCGAAAATTCTGCAT
TAACCTTGCCTTTTGGGCGTCCGAGGTGCGACATCAAAATCAACCGACCGCCCTCTTCAA
TCACTTTACGGATGGAGGGGAGGGATTCAACAATCCGCTTGTCGTCGGTAATGTTCTTGT
TTTCATCAAGCGGTACATTAAAATCAACACGCATCAGCACCCGTTTACCTTGGGTGGCTA
TGTCAGACAAGGTTTTTTTTTCCATTGTTCGTTGTGGTTGGTTGTAAAAATGAGCGACTC
TCCATCTTGTGTGTGTAAGGTTTCTCTCAAACGTATAGCAACGAGTGGGAGGCTCAGTGA
AGAGTATATAACCAGAAAGTATAAGAATAATAAGCACAGAGAACAAGGCAACTCATGGAG
TTGCGAAATTATTCGTTACTACTACGTGCCTGTTTATACTTCTGTACATTTGCATGATGT
TCTTGTAGCGATGCGCCAAAGTAATGTCCGCCTGTACCTGTTGCTACAAAATAGAGATAG
CCACTTTGAGGGGCGTTTAAGACGGCTATAATTGAAGCTTTGCCCGGATTGCAGATAGGT
CCAGGGGGTAAACCTTTATTGCGGTAGGTGTTGTAGGGGGAGGCAATTGCAAGGTCTTTG
TAGTACAAGCGGCGTGTGGTGCCTCCAAGGGCGTACTGGACGGTAGGGTCAGCTTGCAAG
CGCATTCCAATGCGTAAGCGATGTAAGTAAACGCTGGCTACCGTGGGCTTTTCTTTATCA
AGCGGCGTTTCGGCTTCTACAATGGAGGCAAGCGTCAGGAGGCTATGCTCGTTAAAGCCA
AGCGCTGCGGCGCGTTGCTGCCGTTCGGTGGTGTACAATTTTTTGAATTGACGAATAAGA
AAGCTTGCCGCTTCATCAGGTGAGCTGCCCCATGCAAAATCATAGGTTCCTGGTAGCAAG
TAGCCTTCGGCGTGGCTGGCACGAATGCCATATTTTGCAAGTAAACGAGGATTTTCGGTT
GCAGCCATAAACTGCGTGGAGTCAAAATCAAGCTTGCGCGAAAGAATGCGTGCCATTTTG
CGTCTATCAATACCTTCGGGCAGGGTAACGCGCACTTCGTCAAGCGGGTGCGTGCGGAGG
TACCACAGTAAGCCAAAGTTCGAGGTGTTGGGGGGAATGGTGTAGCGTCCAGCTTTTATC
GTGCGGAATTTTGGTACCATGCGTGCAATTAGCTCTGGCTGCCACCGTTCACGAATTGCG
CCACTTGCTTGCAACTTGTCGAGCACATCGCTAAAGCGCATTTCACGATGCACCACTAAT
TGCGTTGGTTTGCTCTTACTATTAAGTCCCGGTATCAACAAAAAGCCAAGCGGGAATGCG
GCTATCAGCAAAGTAACCGCAAGAATTAGGCGAGTAATAAAAGAGCGAGGAGATTTCATA
AAAAGAGAGGGGCGCCTTAGCGCTCAAGCTGTTGCGAACTGTTTTTCCATTCATGCTGGA
ATTTGCGCGACTCCTCAATAATGGCTTGATAAATTGCCGAAAGTGCTTTTTCGGTAATAG
GAGAATCAGCTTGGCTGAGCACATTATTGAGTACCTCTTTTTCGCGTTCAGGCTGAAGTA
CCTCTTCACCAATTTGAGCTTTTAAGGAGATAATATTGCGGGCACATTCTAAGCGTTGGC
ATAGCAACCCTGCCAATTGGCGATCAATGGCATCAATTTTTTTTCGCCATGCCTCAAGTT
CCTGCCAATGGGCTGCGTTTTTTGTGCTGCTATCGGTGCTCATAATAGTTTTTTGTGCTG
GTGTTAAAGGGGAGTGCAGATGTTACGGCGCTCTAAAGTAACTGTTTTTGCCCTTTTTTG
GAACCTTCATCAATGGTAGGATTGGTTGGTTGTTTCTACGCGTTGTAATAGGTGGCGGTA
AGTTTTTTTAGTAGCTCCTTTTTTATACATTTTCAGCGGTTATTAAAAGTGCCCGCCTTA
CTTTTCTTCTACCTTATGAAAATGCCCGCTTGCTCACTTGAGTGCAATAGATCTTTTGTG
TGGGAGCCTGTGTTGGCAACAACCTTTACGTTCCACCCCAATTATTATTCTCCATCCAAT
TTGTAAGCATGGCACTGCACGATACTTATCACGATCCGGTGCTTGCGGCGGAGGTAGTTG
CTACCCTTGTGCAGCGTTCGGGCATTTACGTTGATGGCACGCTTGGTGGTGGCAGCCACT
CCCTTGCGCTGTTGCAAGCCCTGCAAGCGCAAGGGTTGCTTGAATCATCTTTACTGATTG
GTATTGATCAGGATAGCGATGCGCTGGCTATGGCTGCCGAGCGTTTACAAGCGTGGCAAC
CTTACACTCGCTTGCTGAAAGGGAACTTTCGTGATATGGCTTCGCTTGTTCAGCAACTCT
GCGATGCTGAAGGGCGTGCTTGTGCCGTAACGGGCGTGTTGCTGGATCTTGGGGTCTCTT
CGTTTCAGCTTGATACGGCTGAGCGTGGTTTTAGCTACATGCGTTCAGGTCCGCTTGATA
TGCGTATGGATAACACGGCACCGCTTACCGCGGCGGAGCTTATCAATCATGCAGATGAAG
CGGAGCTGGCGCGTATTTTTTATCACTACGGCGAAGAGCCTCGAAGCCGTGCGTTAGCGC
GTGCGGTTGTGCAGCAGCGCGAAAAAATGGGCAATTTTACAACCACCGAAGAGCTTGCAG
CGTTAGTGCGGCGCTTAACGCATGGTGGCGAAAAAGCTGTTATTAAAACGCTTTCGCGCC
TGTTTCAAGCCTTACGCATTGCCGTGAATGATGAACTTGGTGCTTTGCATGAGGTGCTTG
AGGGTGCGCTTGAGTTGCTTGATGGCAACGGACGTTTAGCCGTTATGAGCTATCATTCGC
TTGAAGATAGGGTGGTGAAGCACTTTTTTACCCATCATGCGCAATGCGATTGGGGACCCA
AAGGGGTTGCGTTACGGGAGCCACTAAGCCAAGGTGCCCTCACCATTGTTACCAAACGCC
CCATGCTTGCCTCTGCCGATGAAATTGAGCGCAATCCTCGCGCCCGAAGCGCAAAATTGC
GAGTTGCTGCCAAAAATCAGCCAAAAACCATTTAACGCTCTCATTGATCCATGCGTACCG
TTAACCTCTCTTCGCTTTTAACGCCGAAAACTTTTTTTTATATCGGTGTTGCTATGGTGC
TTGGTTTATTGCAAGTGTATAATGCGTTAAGTATTAATGAGCTTGCTAAAAAAAGTGAAA
AGTTGCGCGAGCAAATTCGCTTAAACAACAGCATGATTACCACTCAAAAGCTTACGGCTG
ATGAATTGCAAAGCATTCACAATATTGAGCAAGAAGCCTTGCTTTTGGGGTTAGAGGCAT
CGCATGAACCTCCCATTGAAATTGAGCGTACCATTGAGCCTTAGGCGGCAGCAGCTTTTG
ACTTGCACTCTTTGCAATGGTATAATTCTCTATTGTAGAGATAGGTATAACCGAACTATT
AGAATATCACCGCAATAATTGATTCATGACTAATCCAGAGTTTCGTAACCGTCTTGGCAT
AGTAATTGGTGGCTTTGCTGTCTTTATCATAATCATTATTGCTATGCTGCTTAACATTCA
AGTGATTAATGTTGAGAAGTATAAAAAGAAAGCGGAGCGTCAATATGTGAAGCAGGTAAC
TGAGTATGCTCGGCGTGGCGCTATTCTTGATCGTCGTTCACGGGTGCTTGCCGAAAGCGT
GGAGTCCATCACCTTTTATGCCTCTCCAAAGCAAATCAGTAAGAGTTTGCTGTTTGACGA
AGAGGGAGAGGCTGTTATTAATAAGCGCAATAATAAGCAGCAAACCTTTGATAATACGCA
AGGTGTGGCAACGCTTTTTGCCAAGCATCTTGGCGCTAATCGTCAAATCTATTTAAAAGC
CTTAAAGAAGCGCAAGGGTGTGGCGGTGTTGGCTAAAAAAGTTCCCATTGAAAAAGCTTT
GCCTCTTATTACGGAGATCAAAAGCCGTAAAATGCACGGCATTTGGCATGAAAAGGAGCA
ACAGCGTTCCTACCTTAATGTGGCTGCACAGCTTATTGGTATGACGGGCAACGAGAAAAG
CTCGGTTGATGGTGGTAGTGGGCTTGAGTTGCAGCTTAACAAGGAGTTAAAAGGTGTTAA
TGGTAAACGCTACTATCAGCGCCATGCAACGGGCGAGCTATACACAGCTCCCGATGTGGC
GCAAAAAGCCCCTAAAAGTGGCAATAGCGTGCAGCTTACCATTGATAGCGATATTCAAAG
CATTGTTGAAGATGAGCTATCAAAAGCTGTTGCTGAATTTCAAGCCGATGCCGCAACGGG
AGTGGTGATGGATGTGCGCACGGGTGAAATTCTTGCTATGGCAAGCAGCCCCACCTTCGA
CCTCAATCGTCGTTCTACATGGACGCAAGATAACTCGCGTAACCGTGCTGTTACTGAAAT
GTTTGAGCCGGGTTCTACCTTTAAGCTCGTTATGGCAGCGGCAGCTACCGAGGTGTTGCA
CCGCAAATCGTCCGATTATGTGTATGCGCACAATGGCGTTATGCCTTACTACAAGCTTAA
AATTCGCGATCATGAGCCGTATGGCACTATAACCTTTAAAGAGGCGTTGATGCACTCCAG
CAACATTGTTGCGGCTACTACGGCAATGAAGTTGGGGCGCGAAACCTTTTATGCTTATAC
CAAAAATTTTGGTTTTGGGCAGAAAACAGGTGTGGGGTTAGTAGGTGAAGCAAGAGGCAT
TGTGCGTCCGCTTGAAAAGTGGGATAGCACCACTCTGCCTTGGATGGGCTATGGCTATCA
AGTGATGGTAACGCCGCTGCAAATTTTACAAGCTTATGCAACGGTGGCGAATGATGGCGA
ATTGATGCGCCCTTACATTATTAAAAAAGTGGTGAGCCCCGAAGGTAAAGTGATTCGCGA
AACCGCACCCGAAGTGGTTCGGCGCGTTTTAAAGCCCGAAACGGCGCGTTACGTAAGTCG
TGAATATTTTAAAGCTATTGTGGATAGCGGTACGGCAAAAAATCCTATTCTTCAAAGCTT
ACATGCCGCCGGCAAAACAGGTACGGCGCGTCGTGCTTCGGCTGGCTCTTACGCCGTGCG
TTCCTACGTGTCGTCGTTTGTGGGCTACTTTCCCGTTTCATCTCCCCGCTATGCAATGAT
TATTTTAGTTGAAACACCTCGCACCTCTTACTATGCCGCCGCTGTGGCTGTGCCGGTGTT
TGCGCGTATTGCATCGCGTATGGTGGCTTGTTCGCAAGAGATGCAAAAAATGCTGGCAAT
TCGTTCGCCCGAGCAAGAGCTTATTGATTCGCTTGCTACCGTTACGGTGCCCGATTTGCG
GGGCTTAAAAGGGCGTGAAGCGCAGCGAATGCTCTCGTGGCTTGGGCTTACTATGGAGCA
TTCGGGCGATTTTAATGGTGTTGTGGTAAGCCAAAGTGTTTCGTCGGGTACGCAAGTGGC
TAAGGCTAAAACGGTGGTGGTGCGTTTATCCAAGTAATCCTTATGACTGCTATGAATTGC
ATTCCATGCTGCAACAATCTCCCATCACTTACGGTGGGGGCGTTCATTACGGCACTACAA
GCTGTTGAGGTTACCGAACAAGCGGGCGCGTGCCACATGGAGCATTGCATTACCGCCGTA
AGCAGCGATTCGCGCGACATGATAGAGGGGGCGCTTTTTGTTGCTGTGCGTGGTTTTTGC
ACCGATGGGCATCGTTTTATTGAGAGTGCCATTGAGCGTGGAGCGTGCATTATTGTTTGC
GAGGAGTTGCCTCAATCCATTACGCATGGTTGCCTTTATCTCCGTGTAATTGATGCCCGC
AAAGCCTTAGCGCATGTTGCGGCACTTTTTTATGGTAACCCAGCAAAGCAGTTGCGCTTC
ATTGGAGTTACGGGCACCAACGGCAAAACCACCACGTCGCGCATTATTACCGAAATGCTG
ACGGCGTTCGCTGTTCCGTCGGGCTACATTGGCACCAACCTCTGCCGTATTGGCAAGCGC
GATATTCCGTTAGAGCGCACCACGCCCGAAGCGCATGAGCTGCACGCTCTTTTTGCCTTA
ATGGTAGAAGCGGGTTGTAAGGCTGTTGTAATGGAGGTTTCCTCTCATGCGTTGCTCTTG
CAGCGTGTTTATGGCTTACGTTTTGATGCAGCACTCTTTACCAACTTAACGCAAGATCAC
CTCGATTTTCACCACACCATGCAAGCCTATGCTGAAGCCAAGCAGTTGCTTTTCGATCAG
CTTCAGCCCGATGGCGTTGCCATTGTTAATACTGATGATGCGTATGCGCCCCTCATGCTT
CAGCGAGTTGCGCCCTCACAGCGAGTTTGCTGCACCTTGCAGGCGAATGTGCCGTCAGTA
CTTCAATGTCCCCAATATGGACAAGACTTTCAAGCCGAGGTTCGGCACGCAAGCCTTGCG
GCAACCGAGATGGAGCTACGCTTTCCAAAGGGCGAAACAGAGTTGCTCACGGTTGGTTTA
GCGGGCAGTTATAATGTGATGAATGTGCTGCAAGCCGCAGCCACAGGCTATTGCTTGGGG
CTTCAACCAGCCGCAATCTGCCGAGCACTTGCTGCCGTGCATAGCGTTGATGGGCGTATG
GAGCGCGTTGGTCGTCCGAATTTGCCCTATCAAATCTTTGTGGATTATGCGCATACGCCC
GATGCGTTGCAAAAGGCGCTTGAAACTCTGAAAGCGCTTAAAGGTGAAGAGGCGCGTCTT
ATGGTGCTTTTTGGATGCGGGGGCAATCGCGATCGCTTAAAGCGTCCAATTATGGGAAGT
ATTGCCGCCTCGTTAGCCGATGTGGTTATTCTTACCTCCGATAATCCGCGCGATGAATCA
CCCGACGCTATTCTTGATGAAATTGAGCAAGGAATGCAGGGTGCAGCGCATCAGCGCATT
GCTGATCGGGCAGAAGCTATTCGCACGGCTATCAGCCAATTGCAAGCAGGTGATGTGCTT
TTAATTGCGGGCAAAGGGCACGAGCGCTATCAAGAGGTTGCGGGTAAGCGTACCTATTTT
TCTGACCAAGAAGAGGTTGGGCGCTGTTTATGATTTCACCTGAATTAATTTATGAGCCTC
TTGTCTATTCCCGCGAAAGCGGGAATCCATTAATTGTCTATTAAGTAATAAGTTATACTT
TTATGAGATGACAGCTTTGATTGTAGTGAGCAGCTTTTACGAAGGCTCTTTAGGGGAAGC
TGAGAAGTATTATTAGTCATCATAATTTTTTTAGAAAAGAGAGGATTAAGGGAGAAATGA
GGTGAAAGCAACCTTACAGCGTAACGATTTAGAAGCGGTTGGCGAATTAGTGTTTCACGG
AGAAGCACCTCCATCATTCGAGTTAGCGGAACCGCATGTGGTGATTGATTCGCGTGAAGT
AAGCGAAGGTGGACTTTTTGTTGCCTTGCATGGTGAGCGCACCGATGGACACCGTTACGT
TAACGATGTGTTTCAGCATGGAGCTACGTGGGCAATGGTGAATCGCTCATGGTATGAAGC
CGAAGGGCATCCTCTACCTCCGCACCATAAAGGGTTTCTTGTGGTTGAGGATACCGTAGC
TGGTTTACAGCACTTAGCAGTTCGTTACCGCAACACCTTTTCCATTCCCATTGTTGCCAT
TGGCGGCAGTAATGGCAAAACCACCACGAAAGAGATGGTGGCGGCAGTGTTAGCAAGTGA
TAGCAGTGCGGTAAGTATGAGCCAAGGGAATCGCAACAATCATCTTGGTGTACCGCTAAC
GCTTTTGCAAATGCGCCACTCAACCGAGCGTGCAGTGGTTGAGGTGGGCATTAACCATCC
CAATGAAATGGCTATGCTGGCTGAGCTGGTAGCACCAACCCATCTGCTCTTAACCAACAT
TGGGCATGAGCACCTTGAATTTCTTGGCGATCTTGATGGGGTTGCAAAAGCCGAAACGCA
GCTCTACGATTATGCTCGGCAGCATGGAGCTACTGCCTTTATTAACGCCGATGATGAGCG
CTTACGTGCGGCTGCCGAAGGAATGCCTTTCCGCATTGATTATTCATTACATGAAGCCGT
TGACTCGCTTGTTTGGGCTGAGGATGTTACGGTTGAGCGTGATGGTCGTCTCTCGTTTTT
ATTAGTAACCAAAGGGCGAAGTGAGCAAGAGCGCCTTCGTTTACATTTTACAGGGCGCCA
TAATGTGCTGAACGCTGTAGCAGCGGCAACAGTTGGCTTGCAGTTTGGCATTTCGCTCCA
TCACATTTGCGAAGGACTTGCTGGGTTGCAGCCTGCACCGGGCTGGAAGCGCCTTGAAGT
GGTGGAGGTTGGCGGCGTGCGTTTGCTTAACGACACCTACAACGCTAACTCCGACTCCAT
GCGTCGCGCCATTGATGCCCTTTGCGATATGCCATGCAATGGACGCCGTATTGCGGTGGT
TGGCGATATGCTTGAATTAGGTGATGCGGCTGAAGTTGAACATCAAGCGGTTGCCCACTA
TATTCAGCGCTCTCTGGTTACCAAGCTCTTTACCTTTGGCACGCAAGCTGCCGCTATTTG
CCGCCATGCGCCTGAGTTGTGCTATGGCTCGTATAGCGAGCATAGTGCGTTGCTTGATGA
CCTTTTACATGTACTTTCAGAGGGTGATGTGGTTTTGGTAAAGGGGTCGCGCGGTATGCG
TCTTGAGCTGATTGTTGATGGAGTGGTTCATGCTTTGCAACCAAAATCATAGCATTGCTT
AATACGTTGTTTTGATATTCTTTGCATTATCCATTACGCTCCTTTTTTAAGGAGATATGT
TGTTTTGCCTGAATTCTATTAAAAAGCTCTCTTTCTCTATTTTTGATTTTACTTGCCCAT
TCTCTTTAAGGGATTTTTTATGCTCTATTACTTCTTAAAGTATATCAACGATATTTACCA
CTTTCCTGCTTTGCGGGTTATTGATTACCTCACCTTTCGGGCAAGTGCGGCGGCAATTAC
GGCGTTGCTTATCACCCTTTTAATAGGTCCTAAACTTATTGCTTACCTAAAGCAGCGCAT
TATTGAGCCAATTAAAGAGGAGGCTCCACCTGAGCATCGTAAAAAAAAGCAACTGCCAAC
CATGGGTGGTTTGCTTATTATTTTTGCCTTTGAGCTTTCGGTTTTTTTGTGGGCAAAGGT
GGATAGTCCGCATGTGTGGCTTGTTATGGTGGCGGTACTGTGGATGGGTGCGGTAGGATT
TTTGGATGATTATTTAAAAGTGGTGAAAAAAGTTAAAGGTGGACTTGCCGCTCACTATAA
ACTCATTGGGCAGGTACTTCTGGGATTACTTGTGGGGCTTTACGCATGGTTTGACCCTTC
AATGGCGGTGTTGCGCGATACCACAACGGTACCATTTTTTAAAAATCTCACCATCAACTA
TGGCATTTTTTATGTGCCCGTAGTCATTTTTATTATCACTGCCATTTCAAACGCCGTAAA
CCTTACCGATGGACTTGATGGGCTTGCGGCTGGTACATCAGCAATTGCCTTTATTGGCTT
AGCGGGTTTTGCTTATTTAGCGGGCAACGCCGTTTATGCTACCTATCTCAACATTCCCTT
TATTCAAGGCGGAGGCGAAGTTGCTATTGTTAGTATGGCGTTAGTAATGGCGTGCGTGGG
CTTTTTGTGGTTTAATTCCAACCCCGCCGAAATTATTATGGGCGATACGGGTTCCTTAGC
GCTGGGTAGTGCTATGGCAGTTATTGCATTGCTTATTAAGCAGGAATTATTGCTTCCCTT
AATGGCTGGTGTTTTTGTGTTAGAAACCTTTTCGGTGTCGTTGCAGGTGCTTTATTTTAA
ATATACTCGTAAGCGCACGGGCGAAGGCAAGCGCATTTTTTTAATGGCACCACTGCACCA
CCATTTTCAATTAAAAGGGTGGGCTGAACAAAAAATTGTGATTCGTTTTTGGATTATGGC
TATTCTCTTTTTCCTTGCCAGCTTAATGACTTTAAAGCTTCGCTAATAATGGATGTTGCA
GGTAAAAAAGTAACCGTTTTGGGTGGGGGAAAAAGTGGTGTTGCCGCCGCTCTTCTCTTG
CAGCAACTTGGCGCTACGGTGCTCCTCAGCGAGCATGGCGCTCTCAGCAGCGAGGCTATG
CAGCGCTTGCAAGCGGCACACATTGCTTACGAAGCCAATGGGCATTCGGAGCAAATCTAT
AGTGCTGACTTTTGCGTGCTCAGCCCCGGTATTCCGCCAACAGCGCCCGTGGTGCAGCAA
ATGGAGGCGCACTCCATTCCGCTCTATAGTGAAATTGAGGTAGCAAGTTGCTTTTGTAAG
GCGCGTATGGTTGGTATTACGGGCACCGACGGCAAAACGACCACATCTACTCTTATCCAC
ACGCTTTGCGAAGCTGATGGCAAGCGCCATGGATATCGCTCCTATAGCGTTGGCAATAGC
GGTATTCCATTTTCCTCAATGGTGCTTGCAATGCAGCCGAACGATGTTGCAGTGATTGAG
TTAAGCAGCTATCAGTTAGAGCGTAGCATTAGCTTTCATCCACAGGTTAGCCTTATTACC
AACATTACGCCCGACCATCTTGACCGTTATGGGCAGAATATGCAGCGTTACGCTGAAGCG
AAGTATCGCATTTTTATGAACCAGCAAGCGGGCGATACCTTTATTTACAATCAAGACGAT
AGTATGTTGCAAGCGGCGTTTGGCGCTTCCCAAATTGCGGTACCATGCCGTAGCGTTGCC
TTTGGGCTTGAGCCTCTCACTAATGTGCAGCTTGATAAGCGGCGTGTTTTGGTTAATGGC
AATATGGTGGTGGTGCGCCAAAACGATGGTGCTCTTCAGCCAATTGTTGCCGTTGATGAG
GTGCTTAACCGTGCATTTCGTGGCAAGCACAATCTTTCCAACGTGTTGGCAGCCGTTGCC
GTTGGCGAGGCGCTTGGTATTGGCTCGGAGGTAATGCGGCAGGCGCTTACCGCTTTTGGT
GGGGTTGAACATCGTCAGGAGCTTGTAGCAACTATTGACGGCGTTGAGTGGATTAACGAT
TCCAAAGCAACCAACGTTAATGCCATGCGTCAAGCGTTAGAAGCGGTACCAGCCCCCATG
ATTCTTATTGCAGGTGGACGCGATAAAGGCAACAATTATGCAACGGTGAGCCATCTTATT
GAACGCAAGGTTTGCCTCCTTATTGCAACAGGGGAGTCGCGCGAAAAGCTTGCCTCCTTT
TTTAAGGGCAAAGTGCCCGTGATAGCAGTTCCAACCATTGACGAGGCTGTTGCAATAGCA
CACCAGCAAGCAAAAGCAGGAGAGAGCGTGCTCTTTTCACCAGCTTGCGCAAGTTTTGAT
ATGTTTAATAATTTTGAAGAGCGTGGTGCCTTTTTTAAACAGTGTGTCAGGCAAGTATTA
TGATAAAAGAACCTCTTACCGACTCACTCCCCGAGTCGCCCTTTTCGTTTGTGGCTGAGG
GAGCTATTCCGCCCAAAAAAGAGGTGCTTGCGGGTAAAATGCTTATGCTGATTGTGGCAT
TGCTTGTTTGTATTGGCATTGTTATTGTTTATAGCAGTGGCGCTGGGTGGGCAGAATCAC
GCTACGATAATGCTGAATACTTTCTTTGGCGTCAACTCTCCTTTGCGGTACTTGGCATGG
GAGTTGTGTTTGGCGTCAGCTTTATAGATTATCATCGTCTTGAAAAGTACAGTAAGATTT
TTTTGTTTGTGAGCATTGGCTTGCTTGTGCTCCTCCTTCTCCTAAAATTTGCAGGCCTAA
TATCGGGAGCGGCACGCTGGATTGGTTATGGCCCGTTGAAATTTCAAGTTTCCGATGTCG
CAAAGTATGCCCTCATTATCCATTTTGCGCATCTCATTAGCGAAAAACAGCCAAACATTA
AGGATTTACATATTACCTACTATCCGTTGCTGATTTTGCTGATGACGGTGGTATCGTTGG
TGGCTCTCGAACCAAATTTTAGCACCGCCTCACTTATTGCGATGATTGGTTTTTTAATGA
TGTTTATTGGTGGTGTAGATATTCGCCATCTCGGCGCAACCGTGGCAATGGTTATTCCTA
TTGGCATTGCCTATGCTATTTCAGCCCCTTATCGTGTGGCGCGCCTTGTCTCTTTTGCGA
GTGGAAAAGAAGAGGGGTTAAGCTATCAAGTTGTTCAAGCCTTGATTGGTTTAGGTAATG
GAGGTTTGTTTGGGCTTGGCATTGGCGCGAGCAAACAGCGCGAACTTTACCTACCACTCT
CTTATAACGACTTTGTTTTTGTGGTGATTGGCGAAGAGTATGGTTTTATAGGTGCCTTAT
TTGTTATCAGCTTATTTATCGGTTTTTTTGCTTGTGGAGTTATTATTGCTAAACACGCCC
CCGACGATTTTGGAAAATATCTTGCCAGCGGCATTACCGTAGCAATTTCACTTTTTGCCT
TTATCAATATTGCGGTAGCAAGCCACGTATTACCTACAACGGGTGTGGCACTTCCTTTTA
TAAGCTACGGAGGTACGGCATTGCTTTTTAACTCGTTGGGTGTAGGAATTTTGCTCAGCA
TTGCCAGCCATCGCAAACGTTCAACTAAAGCAATTGAAAACGTTGCGCCATTGCAAGAGA
GGAGTGTGGTATGAAGGTGCTCTTTGCGGGCGGCGGAACAGGAGGGCATCTCTATCCTGC
CATTGCTATGGCAGCCGAGCTTCAGCGCTTGTCGCCAAATGTTTCGGTGGCGTTTGTTGG
CACCAAAAGTGGCATTGAAGCAACGGAAGTGCCACGCCTTGGCTACAAACTTCATCTTGT
GTCGGTGCGAGGCTTAAAGCGAGGCTTTTCGCCAAAATTACTCATTGAGAATCTGCGCAT
TTTGTTTGATTTTGCTCGTTCGCTTGGCATAACTATTCAGCTTTTGCGAAGCGAAGCGCC
CGATGTTGTGGTAGGTACAGGTGGTTTTGTAAGCGCACCGCTTCTTTTTGCGGCTCAACT
TTTAGGCAAAAAAACGCTTATTCAAGAGCAAAATGCTTTTCCGGGGGTAACCACTCGTTT
GCTCTCACTTTTTGCAAGTGAAGTGCATGTTGCCTTTAATGAGGCGCGCCGCTTTTTGCT
CAATAAGCGCCATGTGTTTTTAACGGGTAACCCTGCCCGATTGTTTCAGCCAATGGATGC
CGCACAAGCTCGTGCGCGTTTTGGGTTGCAGCACAATCGTCCAACGTTGTTAGTTTTTGG
CGGTAGCCGTGGAGCGCGCTCTCTTAATAACGCAATTGCAAGTCAACTTGATACGTTACT
TGCCTCCGTTAACCTTATTTGGCAAACTGGTTCGCTTGATGGCGAAAAGCTAAAAGCGGA
GGTGAAGCCATCGCCATATCTTTGGATGGCACCTTATATTGAGGATATGGAGGCGGCGTA
TAGTGCGGCGGACGTGGTAGTGTGTCGTGCGGGAGCTTCGTCGTTGGCGGAGTTAACCAA
TCTTGGTAAGGTGGCGCTGTTGGTGCCCTATCCCTACGCTACGGCAGATCATCAGCGGCA
TAATGCGCAATCGCTTGTGGAGCATGGTGCGGCGCTTATGGTGGCTGATAGTGAAGCTTT
TACAAAGCTGGTGCCAACGGCTTTGGAGTTGTTGCAAAATAGTGGTAAACGTGCGGCTAT
GAGTGTGGCTGCTGCAAAGCAGGCGCATCCCGATGCGGCAGGTGTGTTAGCAAAGCGCGT
GTTGGGGTTAAGTCGTTGAATGGTGTTTGCTTTTTCAAAAACTTCAAACCACGTAGGTTT
TTTGGAAAATCATTCCCAACAACAATATGATTAATAGAGTGTGGAGATATTTTTGTCGAG
AGTATTTCATTTGCATAAAACCTAAACCACGTAGATTTTATGCAAATGAAATGCTCTCGA
TAACGGTTTTGGAGAGGTGTATTGTTCACCGTCAATAAATTTTAAGAGAAAAAGGTGTTA
TGGAACTTGGTAAAACACAGCGAGTACATATTGTTGGTATTGGCGGCGCAGGCATGAGCG
CAATTGCAGAATTGCTCTTAAAATCAGGCTTTAGCGTTTCAGGTTCCGATCTTTCCACAG
GCGATGTTACCGACCGTTTGACGGCTCATGGCGCGGTGATTTATAAAGGGCATCAAGAGG
GGCAAGTTGCTGATTCCGATGTGGTTGTTTATTCCTCAGCAATTCGCTCTGAAGAAAATG
TGGAGCTGCGAGCCGCTTTAAAAGCAGGCATTCCCGTTATTAAGCGCGATGAAATGCTTG
GCGAGCTGATGCGTTACAAGTCGGGCATTTGCATTTCGGGTACCCATGGCAAAACCACCA
CAACAGCAATGATTGCTACCATGTTACTTGAGGCAGGAGAGTCGCCAACGGTAATGATTG
GCGGCATTTCCGATTACCTGAAAGGAAGCACGGTAGTTGGCGAAGGCAAATATATGGTGA
TTGAAGCCGACGAGTACGATCGTGCTTTTTTAAAGCTAACGCCTACCATTGCCATTCTTA
ATAGCCTTGAGTCGGAGCACATGGATACCTATGGCACGCTTGAGGAGCTGAAGCAAGCCT
TTATTACTTTTGCCAATAAAGTGCCTTTTTACGGGCGCGTCATTTGCTGTGTTGATTGGG
CTGAAATTCGTAAAATTATTCCATCACTTAATCGCCGTTACATAACGTTTGGTATTGAAG
AACCTGCTGATGTTATGGCAACCGATATTGTGCTTTTAGAAGGAAGCACCACTTTTACCA
TTCGAGCTTTTGGGATTGAATATCCCAATGTGCGTATTCATGTGCCCGGTAAGCATAACG
TGCTTAATGCTTTAGCTGCATTTTCAACAGGGCTTGAGCTTGGTATTTCACCCGAACGGC
TTATTGCGGGGCTTGGGTGCTATAGCGGTATGCGTCGTCGTTTTCAAGTTAAGTATAGTG
GCAACAACGGCTTAATGGTCGTTGACGATTATGCGCATCATCCTTCAGAGGTAAAGGCGA
CGGTAAAAGCAGCTAAAGATGGTTGGCAACACTCAAAAGTGGTGGCAGTATTTCAACCAC
ATCTTTTTTCGCGAACTCGTGATTTTGCTGATGAATATGGTTGGGCGCTTTCGCGAGCCG
ATGAAGTTTATATTGCCGATATTTATCCCGCGCGTGAAAAAGCTGCCGATCACCCCGGTG
TTACAGGGGAGTTGGTAGCCAATGCTGTGCGCAAAGCGGGTGGCAAGCAGGTGCATTTTG
TGAATGGTATGGAGGAGCTTTACACTGCCTTGCAAACGCATGTTGCTCCACAAACGCTTT
TGCTCTGCATGGGAGCTGGAGATATTACCCATCTTGCTACAAAAGTTGCCGTTTTTTGTA
AAGAGCATAATGCTGACCATTAGCCGTGAATATAATGCTCATTTGCGTTCCATGTGGTTT
TCTATTCTTCAATGAAATTGTATATGCTATGAGCGGCACAGTGTTGCCCCCACTTGCAAA
TCAATCGCAACAACTCTTGCTCATCACGCAATTATTTTTTTAAGGTGCTGCTATGCCAGA
CGATGAGTATCAAGAATATTACGATCCCGAAGAGGGTGAGCTCGTTGAAGAGGAGGTGTT
GGAGGAGCCGCTACCAGCGCCCACTTCGGGAGGTGGGAGCTTTGTGCTGATTGTTGTGGC
GCTTGTGCTGTTGCTTGTGGCAGGTTTAGCCTCCGTAGCGTTACAATGGAAGCAAAAAGT
TGTGGTTCGCAATTTTATTGTGGAGGGAGAATCTGTTTTAAAGGAGCAAGAAATTCTTGC
TCCAATTGAGTTTGCAAAAGGGCATAATTTGCAATTGCTTGAGGTTGGTGTCTTAAAATC
ACAGCTCTTAGCGCTGCCCTATGTGCACGATGTTGTTGTTCGCAAAGAGTTTAATGGTAC
CATTCGGCTTCGTTTGCACGAGCGTGAACCTGTTGCCTTAACGGTGCATAATGGGCACAT
TATGGTTATTGACCGTGAAGGTTTTTTGCTGCCATGGCGTAACACGGTTGCGCAGCGTTA
TCCCAAGCTGCTTACGGTGTATGGCACTGAACGATATGCTAAAAGTGAACGTGGCTTGCA
GCGGTTGCACGAGCGAGATGTTGCCGTTATTCTTGAATTTATAGCCGCACTTGCCGAAAG
TGATTATGCTTCACTACTGATTCGTGAACTCCATCTGGATGCCACAAATACCACATGGAG
CAAAGCGTCGCAATCATCTTCCCACTTCATTTTTGGTAACGATGGGCGCTTCAATGAAAA
ATTGAAAAATTTTGAGATATTCTGGCAAAAGGTCATTTCAAAAAAAGGGTTTACATTTTA
CAACATTGTGGATTTGCGTTTCAAGGATCGGGTCTTTACTATCCCTTCCGTTATTTCACC
CTCTCCACAAGAAATAACCCCTCTATAATCCACTTTATCTGAAGAGAACAAAGAGTAGCC
ATGCTGAAGAGCAATATTGCTGTAGGTCTTGATATTGGCACCACTAAGGTGTGTGTTGTT
GTTGCTGAAAAAGATGAATCGGGGAAACTCAATGTTCTGGGAAAAGGACGCTCAAATTCA
GATGGCTTGCAGCGTGCAACGGTTGTAAACATCAACAAAACCGTCGCCTCCATTAAAGCG
GCTGTTGCCGATGCTGAGCGTGAGTCCTCCATTCGCATTCGTGGCGTTAACGTTGGTATT
TCAGGCGCCCACGTTCACTGCATTCATAGCAATTCCGAAATTAGTATTAATCAAACGGGC
ATTGTTAACGAGTCGGACGTTAGGCGCTTTCTTGAAAAAGCTAAAACCAACATTCGATAT
TTGGATATTGACCATGAAATTATTCATGTTATTCCACAAGAGTTTATTGTTGATGATCAA
GAAGGGTTGCTTGACCCCATTGGTATGGCTGGCACCACCATGCGAGGCAGTGCCTACATT
GTGGTTGGCTTAAAAACCAAAATTCGCAACATTCGCCAATGTGTTGAAAAAGCAGGGCTT
GAAATTAGCGCGATTACCTTTGAGCCTGTAGCCTCAGGCATGGCGGTTATGAAAGAGCGT
GAAAAGAAAAGCGGCGTGGTGGTTATTGATATTGGTGGAGGTACCACCGAAGTAGCCCTT
TACATTGATGGAGCTATTCGTTACTCTGAAGTAATTAAAGTTGCGGGTAACGATGTAACG
CACGACATTGCGCATGGCATTCGCGCGCTTTATGAGGTTGCCGAAGATTTAAAGATTAAG
CATGGTTGTGCGCATAGTAAGCTCATGGGCGATGACGAGGAGCTGCTTATTGAAGGTATT
GAAGGGCGCCCTCAAAAATCGGTGCCAAAAAGTTCACTTACTATGATTATTGAGGCGCGT
ATGCTCGAAATACTGGAGCTGGTGCGCGACTCCATTAAGCGTTCGGGTTACTACGAATAC
CTCAATGCAGGCGCTATTATTACGGGTGGTGGCTCACTTTTGCCGGGTACCGAAGAGCTT
GCACACGAAGTGCTGGGGCTTGATGTACGTAAAGGTACGCCTGAAGGCGTTTCGGGTGGC
ATTAAAGAGGCGGTGAACAACCCAATGTATGCTACTGTTATGGGGCTTGTGGCTCATTCG
TTTGAAAATAACCTTTCGGCAGCCCATAGTTACGATCCCGTTATTGAGCCGATGCCGAAA
GAAGAGTTGCCTTCGCAACAAGAAGAAGTAGTAGTTCCACAAGAACCACAAAGTCCAGCA
GGCAAAAAAATTGTTGACCGCTTTAAGAATTTCTGGGATAACTTATAATACAGCAAGTAA
GAGCGATAGAGTTTTTGTTATAACGAGGAGAATGGAATAATGGCATTTGAGTTAGACCCA
GGTCTGTTTGATAGCGATCAAGGCAAGGGCGTTACCATAAAAATTGTTGGTGTTGGTGGT
TGCGGTGGCAATGCCGTTAACAATATGATTGACCGCAAAATTAGCGGTGTTGAATACATT
GTTTTTAATACCGATCGTCAAGCGTTGCTGAATTCAAAAGCACCGCTGCGCGTTCAAATT
GGTAAAAAGGCTACCAGTGGACTTGGTGCTGGCGCTGATCCCGCAAAAGGGCGTCAGGCG
GCTGATGATGATCGCGAAATTATAGCGGCACAGCTTCGAGGTGCCGATATGGTCTTTATT
GCGGCTGGCATGGGCAAAGGGACTGGCACGGGTGCAACTCCCGTTGTTGCCTCCATTGCG
CGCAATATGGGAATTCTAACCATTGGTGTTGTTACTCGTCCGTTTAGCTTTGAAGGTCAG
GTAAAAGCACGAATTGCAGATGGTGGTATTGCCGAATTGCGAAAATACATTGATACCCTC
ATTGTTGTTGAGAATGAGAAAATTCTTAGCATAACCGAAGAGGGAGTAAGCGCAACAGAG
GCGTTTAATAAAGCAAATGATGTACTTTACCGTGCGGCGAAAGGAATTGCCGATATTATT
ACACGGCATGGGCATGTTAATGTGGATTTTGCAGATGTGCGAAGCATTATGGCTGGTGCA
GGTGATGCGGTAATGGGTTCTGCGGCAGCGGCAGGTGAACGTCGTGCAATGAAAGCGGCA
GCCGATGCTATTAATAGTCCTCTGCTTGAAGGGGTTTCCATTAAGGGAGCTAAAGGCGTT
TTAGTAAATATTACGGGTGAAGTTACCATGCGTGATATGTCGGACGCAATGAACTTCATT
GAAGAGCAGGTTGGCAGCGATGCTAAAATTATTAATGGCTATGTGGATGAGCCACAGCTT
TCGGGTGAAATTCGTGTTACAGTTATTGTTACGGGCTTTAAGCGCAAAGAGAGCGAAGAG
TCGAAACCAGCCGCAACCAATCGTCATCCTATTGTGCAAACGGCTGGTGTAAAAGCTGGG
CAAATACCAATTTCTCGGCAACCAGTTTCATTTACCCCTGAACATCAAGAAGAGGATTTG
CGTATTCCTGCTTACATTCGTCGGCAATTATCGTTGCAAGAGCCTGACGAAATGAGTGCT
CGCAAAGTGCCGCATTCCAATAATGCGTCAGTTCCTGTAAACCGTCAAGAGCACGAAGAT
AAAATTCAAAAAGGGATGACAGATACACCGGCGTATTTGCGTCGTAGGCATAACGATCAA
TAGTTAATTAAGCCTATTATTAATTCTTTAGCGCTTCAATGAGAGATTGTTATTATTGAA
GCGCTTACCATCTGTTCCTCCCTTCTAATGTAACCCCCCTTATTATGGCTTTACCCTTGC
TCACCGCTGAAGAAGCGGTAACAGCAATTAAATCAGGTGATCGTGTTTTTCTTCATACTG
CTGCTGCAACTCCGCAACGCCTCATTGAGGCTATGGTGGCGCGTGCGAGTGAATTGCGTC
ATGTTGAACTCGTTAGTCTCCATACCGAAGGAGATGCTCCGTATGTGCAACCTTGCTATC
GTGAAAGCTTTCGCTTAAACGGGCTTTTTGTTGGGCGCAATGTGCGCAGTGCCGTTCAAC
AAGGCGATGCTGATGCAATTCCTGTTTTTTTAAGTGATGTTCCTTTGCTCTTTTTAAATG
GAGTACTTCCGCTTGATGTGGCGTTGGTACATGTTTCTCCGCCTGATAGGCATGGTTATT
GCTCGCTTGGCGTGTCGGTAGATGCCTCACTTGCCGCTGTTCATTCGGCAAAATTGGTGA
TTGCCCAAGTCAACCCCAATATGCCGCGTACTCATGGCGAAAGCTTGCTCCACATCAGTA
AAATTCATGCAATGGTTGAGGTGAACGATCCGCTTCCTGAAACATCTCGCCATCCCTTAA
CCGAAGCGGAGCAACGCATTGGTCAGCATATTGCCTCAATTGTGGAAGACGGCGCAACGC
TTCAAATGGGCATAGGAGCTATTCCTGATGCTACGCTTGCTGCCCTTACCAACCATAAAG
ATCTTGGCATTCACTCTGAAATGTTTTCTGATGGAGTTATTGATCTTGTTGAGAGAGGAG
TTATTAATGGGCGCAAAAAACACACGCATCCTGAAATTATTGTGGCAAGCTTTTTGGTAG
GCACAAAACGTCTGTACGATTTTGTGGACGATAATCCGCTTGTTGCTATGATGCCCTCTG
ATTATGTTAATCACACCAATGAAATCAGCAAAAATCCCAAAGTAACGGCAATTAATAGTG
CGCTTGAAATTGATATGAGTGGGCAAGTGTGCGCCGATTCTATTGGGCAGAAGTTTTATT
CGGGTGTAGGTGGGCAAATGGATTTTATTCGAGGTGCCGCACTTTCGCGAGGCGGCAAGC
CAATTATTGCGCTACCCTCAACCACACGACGTGGCATTTCGCGCATTGTCCCCCAACTGA
AGTTGGGAGCTGGGGTGGTAACTACACGCGCTCATGTGCATTATGTGGTTACGGAATATG
GCGTTGCTAATTTGCATGGAAAAAATCTTCGCCAAAGAGCAGAAGCGCTTGCGGCTATTG
CACATCCCGATTTTCGCGAAGAGTTGTGTCGTCAAGCTTATGCTGTGTATGGTGCAAAAA
GTTGCGAAACGCTTTAGTTACGCTCTTCTCATTGTCGAGTGATTTCCTGAAGTAATGAGG
TGTATGGAGTTGCTCTAATGGCGTAAACCAATTAGAGCAACCATGCGCCCTGTAACGCCG
TTATCGCGACGGTATGAAAAAAAGAGATCGCTCTCACGAAAGGTGCAGTAGGGGGATTGC
TCAATGTGCATAGAGGGAATACCCGCCTCAAGCAATTGACGATAATTTTCTTTACGAAGG
TCAAGCAGTGCTTTATGCTCGTTTGTTCCCTCTATGGCGCAACCACTGCACAGCACATCG
TTGGCAAAATGGTGGGCAACATCCATGCCGACTTCATAAGCCGATCCTGAGATTCCAGCC
CCAATATACGCCAAGCAATTGCCGGGTACAGTCCCAAAGTGGGTTTGCATAGCGTGAAGG
GTTTTAAGAACAATTTTGCCAGCACTGCCTTTCCAGCCAGCATGAATAGCCGCAACGGCT
TTATGGTGAGGATCGTAAAGCAGTACGGGATAGCAATCAGCCGTAAAAATGCAAAGATAG
CGATTTGGCTGATTGGTAATGAAGGCATCGTACCCAGAATAATGGCCAGCTTCATAAGCC
ACATAAATATTGGTACCATGCACTTGATCTGCCGTTACAAGGTTTTGGTACTCAATGCCA
AGCGCTGCGCACAAACGTTCTCGATTTTCCAACACGCATGTTGGGTTATCGGTTGTATTA
TGTCCAACGTTTAAGCTGGCAAATGCCCCCGAACTTACCCCTCCCACTCGTGTACTTTGT
ATTGCTACAAGTTCAGGAAATGCACTAAATATTTGGGGTGTAACGTAACCTGCGAGCTGC
ATGGTGATGAGTGTTTTTGTGAGGAAAAATCTTTTAATGCTGGTTTCGTAAAGTGGAATA
GTATCTTTCCTTCCAATTTATTGTGATAGGTAGATTACTCTTTACGCCAATTATCACCAC
TTGAAGCAAACCAATTTCAAGGTGCCACGCCAATGTTTTTTGGTTTACAAGCAATGAATT
TTAAAAAAGTTACCATGTCTGAGCCTCAAAACGAAAGATTTCCTGAATATTTTGGGCGTT
CAGTTCGAGCAATGTCGGACTATATTGGTATTGGTTTGCAAATTGCGGTAAGTTTTGCGC
TTTTTGTGTTGGGAGGATATTGGGTAGATGCCCGTTTTGGAACTTCACCACTTCTTTTAT
TTGTGGGGGTTTTGCTGGGTATGGTTGGTATGGTACTTGTCCTTATGAAAGTAATACGCC
AAGCTAACGCAAAAAAATAATGGATTTTTGTCTTTTTTATTAAAAAACACAATATCAGTA
AGGTATGAAGCCTTTGTTTGATTTTCTATTGAAGTTATGTATCTTGTCGCTCGTTTTATG
GGGGGCGATTCTTTATGCGCTTGACCCATCAAGCGTAGATTATTACTCAATCTTTATTGC
ATGGGTAATGATGTTTAGCAATACCCTTGTAGGGTATTTGCTTTTTGAATATGCTATTGA
TAAAGATTCGGTCGTTTTTAATAAGATTGTTTTTGGCGGCTTAGCACTACGTTTATTAGC
GCTGATGGTGCTGGTGGCGATTTTTATTGTTGGTAAGCTTGTAGCTGTAAACGACTTTGT
CTTTTCAGTTTTTGCTTTTTACTGTATTTATGTTGTTGTCGAGATTCTCGGTTATCAAAA
GAAAAACAAACAGAAAAAAAATTAGTGCATGGAACGCTCAAGCATTTTTCAGCCAAAACG
TTTTGTAAAAGTTTTTGCAGTTCTTTTGCCATTATTATTTAATGGCTATAGCGTTTCAGG
AGCAAATCCAACGGAAGCGCCAGTTGCTCAGCATACAGAAGTTACTGCTAACGCTGCTGA
ATCGGCTCATGTTGCTGAAGCTGGAGCTGCACATGGAGCTGAAGGGCATGGGGAAGAGAA
AGCTGGTGATGTTATTATGCACCACATTCTTGACAGCAATGTTATTGCCTTTGATCCATT
TGGTGAGGTTGATCTCCCTAAAATTGTTGTAGCAGGATTCGATATTTCTATTACCAAGCA
TGTTGTTATGCTTTGGGTTGTTTCAGCTATTGTTATTGCCCTTTTTGCTGCGGCTAATGG
TCAGTACAAAACCGGCAGTGCTATGCGAGCCCCAAAAGGGATTGCCAACGCACTTGAGGC
TCTTGTTGACTTTATTCGTCTTGATGTTGCTAAAGCCAATATTGGTAAAGGCTACGAAAA
ATATCTTCCCTACCTGCTGACGGTTTTCTTCTTTATTCTTGTGTGTAACTTGCTTGGCTT
AGTGCCTTATGGCGCTACAGCTACAGGAAATATCAACGTTACCTTAACGTTAGCCACATT
CACCTTCTTCCTAACACAAGCGGCTGCCCTTAAAGCACACGGCATTAAAGGCTATCTTGC
CCACTTAACAGGTGGAACTCACCCTGCGCTTTGGATTATTATGATTCCAATTGAATTTAT
TGGTCTCTTTACCAAACCAGTGGCGCTTACTATTCGTTTGTTTGCAAATATGACGGCTGG
TCATATTGTTATCCTAAGTCTTATCTTTATCAGCTTTATTTTGAAAAGCTACATTGTGGC
TGTCGTAATGTCGGTGCCATTCTCAATTTTTATTTACTTGCTTGAGCTTTTTGTGGCTTT
CTTGCAAGCCTTTATTTTTACGATGCTTTCAGCTCTCTTTATTGGACTTGCATCAGCGCA
TGAAGGTGGGCACGATGAGCATGAAGCAAGTGCAGCTCATCACTAATCGTATTAGTGTTA
GAGGTATTGTCTCATTTTTGTACCTTAAGTCGCTTTTTTCAATGCCGTATTGTAATCGGC
GTCAAACTTACAACAAATAAACGGAGGTAATTTCAATATGGAAGGTTTAGGTCTGGGTTT
CTTAGGTGCTGGTATTGGCGCTGGTCTTGCTGTTATTGGTGCTGGTCTCGGTATTGGTAA
CGTTGCCGCTTCGGCTGCTGAAGGTGTTGCACGTCAGCCAGAAGCAACGGCTGATATCCG
TACCACCATGATTATTGCGGCTGCGCTTATCGAAGGTGTTGCTCTATTCGGTGAGGTTAT
TTGCGTTCTGCTTGCTCTTAAGTAAGCTTTTCTTTGTCGTTTATTCGATACTCTACAAAT
CCCGATTGTGTTCTGCCTAAGAGCAGAAAGCAATCGGGTTTTATTCAATCGTAAAAGGAA
ACATTGTTCATGCTTACGTCGGGAACTATACTTCTTGCCGGTAGTCTTTTGAGTCCGAAT
CCCGGCCTTATTTTCTGGACAGCTATTACTTTTGTAATTGTGCTGCTTATCCTGAAAAAA
ATTGCATGGGGTCCCATCATTGGAGCGTTAGAAGAGCGCGAAAAGGGTATTCAATCTTCA
ATTGATCGCGCAGAAAAAGCAAAAGATGAGGCAGAGGCAATCTTGCGTAAAAATCGTGAG
CTGCTCTCTAAAGCTGATGCAGAGTCGGAAAAAATTGTTCGCGAAGGTAAAGAGTACGCT
GAAAAGCTTCGCACTGATATTACCGAAAAAGCTCATACAGAAGCGGCTAAAATGATTGCT
TCGGCAAAAGAAGAAATTGAACAAGAAAAGCGTCGTGCGCTTGATGTGTTAAGAAATGAA
GTTGCTGATCTTGCTGTACTTGGTGCAGAAAGAATTATTAGAGAGTCGCTCAATGCTGAT
ATGCAAAAGAAAGTTGTTGCCAGCATGATTCAAGATATGTCCAGCAAACGTAACTGATAA
ACGCTAATTAGAAATGTCAGTAGTTATTGCAAGCCGTAGATATGCTAATGCGCTTTTATC
AGTTGTAGAAGAATCTAACACTATTGATAAGACGCTTGATGAAATGAACGCTATCAGCGA
GGTGCTGCATCACAGTCGTGATTTGGTACATGCGCTGAAAAGTCCACTCATTAGCTACGA
TAAAAAAATTCACATTGTTGAAGAGGTTTTTAAGGGGCGGGTGAGTGAAACCGTTATGTT
TTTTCTGAAGCTTGTTGGAAAGAAAAATCGTTTAGGGCACTTACCGCACATTGTTGACGA
ATTCAAAAACTTGCTTGATGAAGATCGTGGTATTATTAATGTTGATATTACCAGCGCTGT
GGAGCTTTCTGATGAGCAAGCAAATGAGTTAGTTGCAACAATTGCCAACATGAGTGGTAA
GCAAGTTCGAGCAACGTTAACGGTTAATGAAGAGTTAATTGCTGGCGCTGCCGTAAAAAT
TGCTGACACCATTATTGATGGTACGGTGCGTCATCAGCTTTCAAAATTGCGTAGCTCTCT
TGTTGCTGCATAATTTTTCAGCAGTTGCTGTTTATCTCTTTGTATAATAGTTATAGCCTG
CTAATGCAGGCTATTTTTTTTAGTACACCCCCTTGTACGCTGTAAGAAAAATTTGTAGCA
TTAGCATCTGTCGTTTTATGGCGCATGTTGAGCAGAACGTTATGGGGCTTTAGCTCAGTT
GGTAGAGCGTCTCGTTCGCAATGAGAAGGTCAGGGGTTCGACTCCCCTAAGCTCCACACA
CTTTTTTATAGCCGCTTATTGGGCGGCTTCTTTTATTTTAAGGAGCGCTACCAACATCAT
TGAGCACTATGAGTTTTGCATAACGTATCATGATGTTGTGTAGCTTTCTCTTTAAGAATT
TATCCATACTCGCTATGACTTTTTCACGTTTTATAGCATCAGTTTGCTTAATCGCATTGC
CTGTAAGCGCTTTATCACTAAGCGGTTGCTCATCTTCACGTCAGCCAACAACGGCTTCTG
AGCAAGTAAGCGATGGGTACGCTCGTGCGGAGGCACTCATCAAAAAAGGAGATTATCGTT
CAGCCGTTTTAGTGCTGGAACCAATTCTCTTTACTTCGCGAGCTACGGCGTTAGAGGATG
ATGTTCTTTTTCGCCTTGGGCAAGCATATTACCATACCGAGCAATATCTCTTAGCGGCAG
ATATGTTTACCAAAGTGCAGCAGCTCCCCGCTTCACCATATGCAGCAACCGCTCAATTTA
TGGTAGCCAGCTCCTATGAAAAAATGTCGCCACCGTTTGAGCTTGATCAAGCTTATACGC
AAAAAGCTATTGAAGAGTTTGCACTGTATCGCGAGCTATATCCTCTTACCGATTCTGTAC
GTTCGGCGGAGCAGGCAGCTTTTTGGAAAGAGATGCTCAAGGTTGATGCTGCGAATGAGA
CGTATAAAAAAAATTATGCTCAAGCTATGGTTGGCATGTCGCGGAGTGATAGTGTTCGCT
ATGCAGGCAAAGCAATTACAACACTGCGCGAAAAATTAGCCCATAACGCTTATTCGGTAG
CACTCCATTATCAACAGCTTGGCAAACTAAAAGCTGCCACTATTTTCTTAGATGAGGTAA
TTGCGCGTTATCCTGATACGAGTTATTACAAGTTAGCCATGCGTGAAAAAGTTGACTTGT
TGGTGAAGCGCGAAAAATGGTACGATGCCGCTTTGGCGCTTGCGCAATACCAACAGCTTG
CGCCTGAAAACGGTGGAGCGTTGCAGAGTTTGCAAGAGCAAATTGCACGAAATACCAAAA
AGTAAATAAGCGTGCATTGTGCTTTGATGGGCGGCAGTTTTGACCCACCGCATAATGGGC
ATTTAGCGCTTGCACTTGCCGCACGAGAATTGTTAAACGTTGAATGCCTCTTTCTTTCAC
CTTCACGCAATCCGTTCAAGGGAGAAAGTCTGCTTGACGATGTACATCGTATTCAATTAG
TGGAGCTGTTGGCTAAGGAGGTGAATCGCACAGGGAGTGGATGCGAGGTGTGTCGGTGGG
AGATTGAGCAAGCAGCTCCATCTTATACGGTGGAATTAATCAGTTACCTTACCCAGAGCT
ATCCTACATGGCGCTTTACGCTTATTTTGGGAGAGGATAATTTTCACTCATTTCATTTGT
GGAAAGAGTATCAAGAAATTTTACGGCTTTGCCATGTTGCCGTGTTTCGCCGTTCAAGTG
AAGCTGTAGTCCCCTCATTAGATGAAGCAATGCTGGTACAAGAGGGGGTGAGCTTTTACA
ACTTTGATGCTCCACTTTCTTCCACTGATATTCGTAAGCAGCTTCGGGCAGGCTTACCCG
TTAATGGGTTGTTGCCTGCCTCTATTCTTCGCTACATTGAGCAGGAGGGGTTGTATCGGT
AGAAAGAGTTTTTGTTTGTGCATTAAGGTGCCTACCGTATCCACCCCTCATTTTACTCCT
TTCTTTTACATCGCTTCGGGTGCTGAAATCCCTAAAATGGTAAAGCCGTTGCGGAGCACT
TGGCGTGTTGCTACCGAAAGCAGCAGGCGTGCGGTTCGTACCTCAGGCTCGGCTTTTAAG
ATGGGCGATTCTTGATAAAAGCGATGGAAGTGTTCGGCTAATGCGTGAAGGTATTCAACC
ATTTTTTGTGGTTCAAGCAAGCGGAGACTCGATTGAATCATGGCTGGAAAGTTCAGTAAG
GCAAAGCCAAGTTGCACTTCTGCCGCTCCATCTAACACTTGCAAGACATCAGCAAAACCA
TATGTATCGGCATCAAATCCAACTTCTTGCTTTGCTAAACGGAGCAAGCTGCAAATGCGG
GCATGGGCGTATTGCAGGTAAAAAACGGGATTTTCTTTTGATTGCCGTTTTGCAAGTTCA
ACATCAAAATTAAGGTGTGAATCTTTGCTGCGAGTAATAAAAAAGAGGCGAGTTGCATCA
GCACCAACGTCGGCAATAAGATCATCCAATAAATCAGCGTTGCCTTTACGGGTTGACATT
TTTACGGTTTGTCCGTTAACCGTAGTGGTTACAAATTGGTTAATGGCAACGTGAACTTTT
GTTGTGTCGTAGCCAAGTATTTTCAAGGCTTCAAGGACGTCAGGATATTCATCAATATGA
TCTGCACCGAACACATTGACCATTAGGTCGAAACCTCTCTGAAACTTGTTTACATGGTAG
GCTATATCGGGCAGGCGATAACTTGGTTCACCTGTTGATTTTATCAAAACTTTGTCTTTT
TCTTGACCAAGCTTTGTGGTTAAAAACCATGTTGCTCCGTCATAGTCGTCAATAAAATTA
GAAGATGATAAAGATTGTATAACGGCAGTATTCGCAGATGGGCTATTATTATTTGCAAGA
TAAAGTTTGTGTTCGTTAAAGAACGAATCGTGGCGAATATTGAGTCGTTCGAGTGTGGCT
TTTATTGATTTGAAAATCAGCTCTTCGGCAGCTTTTTTAAAAGGTTCAAGTTCTTCACTC
TTTTCAAGTGCATTGCCATGTTGCTCGTACAGCGTGGCTGCAATATCACGAATGTAGTCG
CCTTGATAGTGATCTTCGGGGAACTCAATGGTGTTGCCGCATAGTTCAAGGTAACGGAAG
CGCACCGATGCGCCGAGAATTTGCATTTGGCGTCCTGCATCGTTGAAATAATATTCGCGT
GTAACCTCATAGCCTTGCGTTGCCAGCAGGTTTGCAATGCAGTCGCCGACTACGCCACCA
CGTCCACGCCCAATGGTAAGTGGTCCTGTTGGGTTTGCGCTGACATATTCAACAATGGCT
TTTTTTCCGTTGCCTTCCGTTGATTGCCCAAATTTTTCACCATCACGCAATACCTGTTCT
ACCGAACGCATAATAAAACGTGGGGTAAGGTAGAAATTGATAAAGCCGGCACCGGCAATC
TCAATTTTTGCTACTGTATCGGGGGGAAAAGCGAGATGGTTGATAATTTCTTGCGCTAAG
TCGCGAGGCTTTTTGCCACACTCTTTTGCTGCCAGCATGGCAATGTTGGTTGAAAAGTCA
CCAAACTTTTTATCAGCAGGTTGTTCAAGCTGAATAGGTTTCGCGGTATTGAGCTGGGCA
GATGCAAGGGCAGCAGCTATAGCGGAGCGGAAAAAATCAATCATAACAAAAAAAGCTTAT
CTCTCGTTAGCGGGTAGTTTGTTGAATGTGCTTGTTGCTTAGCTTGTTAAGCAACAAGGG
TGTTTTGTTTTTCGGTCAGTAGCATTAATAAGCCTTGCGGCGTGAGTTCCTGAAAGTGGT
TTACGATAGCAAGTACGTTGTCGAAATGGCGGAACTCATCAGCGTTGTTGGTTGTGGTGA
TGGCAACGCATTGCATTCCTGCACGCCGAGCGGCTTCAATGCCCGGCAAAGCATCTTCAA
ACACAATGCAGTGCTGTGGCTCAGCGCCAAGTAATGAGGCAACGCGCAAGAAAATATCGG
GGTGTGGTTTGCCATTGCTTACTTGCGATGGATCAACCAAGGCTTGAAAGGTTTGTTCGA
GTTCAAGCAACTCAAGCACGTAGTCAATATTTTTAGGGCTTGCGCCTGTGCCAATGCCCA
TTGGAATTGCTTGTTGCTGTGCTTGTTCTAAAAATGGTTGCAATCCCGTAAGTGGCGTAA
TTTTATTGCGAGAAGTTACGCGATAGAGAAAATCTTTAAACTCGGTGAGCCGTTCCGCCT
CTTCAGCGCTTATGGATTGCCCTAAAAAATAGCGAAGCACATCCACCCCTTTCATGCCAG
CCGTCTCTTTGAGGTAGCGGTCGGCATCCATTCCCTCCATTCCAAAATCGCGAAATAGTT
CAATCCAAGAATTGGCATGAAGGCGCATATTGTCGGTTAAAACGCCATCCATATCAAAAA
TAAAAGCAGAGCGTTGCATGGCTATGAACATGAAGTGTTGAAAAAAGTGGCGCTGCAATT
TGCTTCACCAAGCTTCATTGCGGTGCGTACCTCTTGCATGGTCTGTTCGGCAACGGTGCG
CGCTTTTGCTTCTCCCTCAAATAAAATATTTTTCACCTCATCCATGCGAGCTTCGTAGTA
TGTGCGGCGTTCTAAGAGCGGTGCAAGTTCAGCAGAAATGTTTGCGGCACACTGCTTTTT
ACAATCAACGCAACCAAGCGCTCCGCTTTGGCAGCCAGCCGCAATTTCTTCGCACTGCTC
AGGCGTGGAAAAGCGTTTGTGGTAACTAAAAACGGTGCACACTTCGGGGCGTCCTGCATC
GTTTTTGCGCACTTTTTGGGTATCGGTAACCGCCGTGCGCATTTTGCGGAGCACTTCGTC
GGGTGGATCGGAGAGGAAAATGGTGTTGCCGAGTGATTTCGACATTTTTGCTTTTCCGTC
AAGCCCTGCAAGGCGTGCAAATTTGGTGATTTTTGGTTCAGGTTCAGCAAAGACGTTGCC
GTAAAGCGGATGAGGAAAGTGGTTGTTAAACTTGCGAGCAATTTCGCGGGTAATTTCCAC
ATGGGGAATTTGATCCTCACCAACAGGCACCACGTTTGCCTTGTAGAGCAAAATATCTGC
TGATTGCAAAACAGGATAGCCAAGATGCCCGTAGCTCATTGAATCCATATGAAGGTCGCG
CACTTGCTCTTTTAACGTTGGATTGCGCTCCAAGCGTGCGGAGGTAATAAGCATAGAGAA
AAGCAAAAAAAGCTCGGCATGTTGCTTTACCTGCGATTGGCGAAACATAGGACTTTTTTC
GGGATCAATGCCAGCGGCAAGCCAATCCACCAGCATATCAAGCGAATGAGCATACACGTC
ATCGGTTGAAAGCGAGGTGGTTAAGGTATGGTAATCGGCAATCAGAAAATAGGTGTCGTA
AGCGCGGTTGCCATCCGCAGAGCATTGATTTTGTTGGGCAACCCAATTTTCAAGGGCACC
GGTGTAGTGTCCAAGATGGAGCTTGCCGGTAGGTCGCATGCCGCTTAAAATTCGTGCTGT
TGCCATAGATTTTTTTGCTTTAAAATGGAAATGCTGTATGGGCGTCAAGAGATTGTGCGT
TCCGCTTAGGGTGCGCTATCTCGCCTGATTGAGCATTATATATATAAATAATGGTGCGGA
AGTTATTATTGTTCAAATAAAGATAAAAGCTGTTTTTTGCCATTGCTCTTTTGTTTTAAG
AATGGCAAGCACTATATTGGCGCACTGTTTTCGATTTCTTGACAAGAAGTAAAAATCGAA
AGCCTCATATTAGAGAGTAAGTCCTATACAACGCTCGGTTACCCAACCATGTCAGATCCG
GAAGGAAGCAGCATCCGGTAATACGAGCGTGTGATATAGTAAGCTTGCTCTCTTTTTTTA
TTTTTGGGCGTTGCTGTTAGTTTCATCATCACCATTTTCCATTGTGAAGCCCTTTCTCAT
TTAAAATTTATTGTTGGAGTGCGTTATGAGTTCTGGATTTAAGAAAGAAGAGTTACTAAG
CGCGCCCGTGCGCCATATTGATATGAAGTCGCTCAATATTGTGCCGTTGGTGGATCAAAT
GGCTGATACCGCGTTTCAAGCTCGCAACCTTGCTCGTGCGGCATCAATTGTTGACCTCAT
GCAGCAAGACAAAGAGTGTGCGGTTATTTTAACGCTTGCTGGCTCGCTTATTAGCGCAGG
TTTAAAGCAGGTGATTATTGATATGCTTGAGCACAACATGGTTGACGCGATTGTGTCAAC
GGGTGCCAACATTGTTGATCAGGACTTTTTTGAAGCCTTGGGATTTCTCCATTACAAAGG
CACGCAGTTTATGGATGATGCCATTTTGCGCGACCTTCATATTGACCGCATTTACGACAC
CTACATTGATGAGGATGATCTTCGGGTGTGCGACGACACTATGGCAATTATTGCAAATTC
TTTAGAGCCAAAAGCCTACTCTTCGCGCGAATTCATTATTGCAATGGGTAAATACATTGC
CGATAACAACCTCGATAAAAATTCCATTGTTTACAAAGCTTACGAAAAAGGGGTACCAAT
TTTCTGTCCTGCTTTTTCTGATTGCTCGGCTGGTTTTGGTTTAGTGCATCATCAGTGGCA
TAATCCCGAAAAGCATGTAGCTATTGACTCGGTAAAGGATTTTCGTGAACTGACGCGCAT
TAAAATTGCCAATGATAAAACGGGTATTTTTATGATTGGTGGTGGTGTGCCGAAGAACTT
TACGCAGGATATTGTGGTTGCGGCTGAAGTGTTGGGCTACGAGGATGTTTCGATGCACAC
CTATGCCGTGCAAATTACCGTTGCCGATGAGCGTGATGGTGCTTTGTCGGGTTCTACGTT
GAAGGAAGCAAGTTCATGGGGCAAGGTTGATACCGTGTATGAGCAAATGGTATTTGCTGA
AGCAACCATTGCTATGCCGCTTATTGCAGGTTATGCCTACCACAAGCGCAATTGGGAAGG
TCGTCCAGCAAGAAACTTTAATGCCATGTTGGATAGCCAACAGGCTTCCGCATAAGAAAG
GAGAGAGCGATGCAATTTTTTATTGATACAGCAAATCTTGATGAAATTCGAGCAGCGGCT
GAGCTTGGCGTGCTGGATGGTGTAACCACTAATCCATCGCTTATTGCTAAAGTTGCTGGT
AGTAGCAAGCCTTTTACATGGCAAGCGTTTAAAGATCACATTGCCGCTATTTGTGAGATT
GTTGATGGTCCCGTAAGTGCTGAAGTAACGGCTCTTGATGCCAATGGGATGATTGATCAA
GGTGAAGAGCTTGCTGATATTGATGGGAAAGTTGTTATCAAATGCCCTGTTACACTCGAA
GGATTAAAAGCTATCAGTTACTTTGATGAAAACGATATTATGACCAATGCAACGTTAGTT
TTTTCGCCCAATCAAGCGTTACTGGCAGCTAAAGCCGGAGCCACGTATGTAAGTCCGTTT
GTTGGTCGCTTAGATGATGTGAGTACCAATGGTATGGAGCTGATTCGGCAAATTGTAACA
ATCTATCGCAATTATGATTTTATAACGGAGGTGATTGTTGCAAGCGTGCGCCATTCTCAG
CATGTGGTTGAAGCGGCAATGATTGGCGCTGATATTGCTACTATTCCGTTTAATGTTATC
AAGCAACTTATCAGCCATCCGCTTACCGAGGCAGGATTAAAGAAATTTACTGAGGATGCT
GCAATTATTCAGATGTAGCGGATTTATTATTCTCTGTTTTTGAAACATTATAAAGCCGAA
AGGTTCCATTCAAGGAGCTTTTCGGCTTTTTTTGCGTTCAAGTAATGTTTCGTCGCAATT
TTCCTTTAAAAAAGCTTGTTTGTGTTTATTAAGCAATTCCTGATCGAATTTTTCCTGCAT
AACAAGTGCCTCCACGCCCTTCTATCCCTCCGCTTCAGGCACTAAATCCATTGCGGGAGC
AATTAATCCTGCGGCGTCAGCTTTCATAATAATATCATCAATTGAGCTGGTCATTGAAAC
AGTACTACCATCAACCATTTTTAAGGTAACGGGGGGATGTGCTTTTTGATGTGCAGCCAT
AACGCGTTCCCATCGCTCTTGAGCAGCAGGCTCAAGCGCTGTCCATGCAAGGCGTCCTCT
ACATTTGGGGAATTTTGAGCAGCCAAGCCATAGCCCTCGTTTGCCACTGCGGAGGTAAAG
TGGGGCACCGCATTTTGGGCACGCCATATCGGTAACAACGGGTGGTGTTTTCGGTGGCTC
AATGTGGCGTTGCTTGTTTAGGTTAAGCAGCGTATTGCATTTGGGATAGTTGGAGCAGGC
AAGAAATGGTCCAAGTCGTCCTTTGCGGAGCACCATTTCACCATCTTCGCATGAGGGGCA
GTGCACGCCCGTTGATGCGGGTTTTTCGCGATTGCTACTAATGGTGCGAATGTTTTTGCA
CTTGGGATAGTTGGAGCATCCAAGAAATTTGCCGCTTGCTGTCCATTTTAAAATCATTTT
GCCTGTGCCGCATTTGTCGCATGTTTCGGCTTCGTTGTTTTGCGGAATGAGTGGCGTGGC
ACTGCGAAGCGCTAAAGCTGATGTGAGAGGCTTGTAAAAGCTATCGAGCACTTTTTCATA
CGCATCGTCGCCACTTGCAACTTTATCAAGCTCGTCCTCCATAAAGGCGGTAAAGCCAAC
GTTAAAGAGTTCGGGGAAGTTGGCTACAAGAATTTTAGCAACATCACGCCCAAGATCGGT
GGGCATAATTTTGCGCTTTTCAAGTGCCACATAGCGGCGATCTTGCAAAGTTGAAAAAAT
AGAGGCGTAGGTTGATGGGCGCCCAATGCCAAAGTGGTCGAGGTCTTTTACTAAGCTTGC
TTCGCTGTAACGAGCAGGTGGACGGGTAAAGCTTTGTTTTTGTTCTAATGCGCCAAGCCC
AAGCGGGTCATTAACGGCAAGTTTTTCTGGAAGTTTTACCACCATTTCATTTTCCACCTC
TTCTTTTGTGGAGGTTTGTGCCTCATATGCAAGCTCTTGCTGATCGTCATAAACGCGCAT
AAAGCCAGGGAAGAGTACGCGGCTTCCATTTGCTCGAAAAAGAAATTTGCCGCTTTGCTC
CTCAACATCAACCTTTGTTTGCTCAATTTTAGCGGGAGCCATCATTGCAGCAAGAAAGCG
CTTCCAAATTAATTCATAGAGCTTGAATTGATCGGCGGAGAGGTAGGGTTTTACCTGTTC
AGGCGTTTTAAGGAGCGAGGTGGGGCGAATGGCTTCGTGGGCATCTTGAGCATTTTTGCC
GGGTTTGCCGCTGCTACCAGCTCCAACGTAATCTTTGCCAAAATTGCGCTCAATGTAGTT
GCGTGCTTCGCCAACTGCTTCGGGGCTAATGCGTGTGGAGTCGGTACGCATGTAGGTAAT
AAGACCCATAGCACCTTCAGCACCAAGTTCAATACCTTCGTAAAGTTGCTGGGCGGTGCG
CATGGTGCGCTGTGCACCAAAACCAAGCTGGTTAGAGGCGGCTTGCTGCAACAACGATGT
CGTAAACGGTAGCGGCTGTTTTCGTTGTTGAATGCGAGGAGTAATTTCGCGAACGCTGTA
GTTGCCTTTTTTGGCAATAGCGGCAATAGCTTCTGCTTGCTCTACATTCGTGATTTCAGG
TTTATCGCCATCCAAACGCACTAAGCGGGCGCGGAAGGATTCTTTGTTTGCCGTTAGAAA
ATCGGCAGCAATAGTCCAATATTCTTGAATAACAAAGCGCTCAATCTCCTCTTCACGCTC
ACAAATAAGGCGTAACGCCACCGATTGTACGCGCCCTGCCGATAATCCACGCAGCACCAC
TTTCCACAAAAATGGGCTGATTTTATAACCTACAATTTTATCGAGCCCCTGCCTTGTTTG
CTGGGAATGCACAAGGCGCAAGTCAATATGGCGAGGTTTTTCAATTGCCTCAAGAATGGC
TTTTTTGGTAACTTCGTTAAAGAGCACGCGGGCAACGGGTGCTTTGGCATGTTCTATTTC
GTTCGCAATGTGCCATGCAATAGCTTCACCCTCGCGGTCAGGGTCAGTAGCAATCAAAAT
GTTGCTGGCTTCAGTCGCAAGTTTTTTAAGCTGCTTTACTACCTTTTCTTTACCGGGAAT
AATTTCGTAACGAGGGGAGTAGTTATGTTCAAAGTCGAGCCCAATCTCTTTTTTCGGTAA
ATCTTTAATGTGCCCGACGGAGGCGAAAACCGTATAGTTGCTGCCGAGATACTTGTTAAT
GGTTTTTGCCTTTGACGGCGACTCAACCACAATGAGGGTTTTATTTTTGGCAGAGAGTGC
TGCTACTGATGACGCCATGGCGTTGGAACCCGAAGGGTAGGTAGATTAGTGGAGTGAGGC
GGCATTTGTAGGGATAGCTTGTGATGCCGTGCCTCTATTATTACAATATCAATTCAAAAA
GATAGAGGTTGATGGGCAAAAAACAAATTTCTCTTACTTTGTTGCCCATTATAGACATAA
AACCATGTAGTTCTCTTACCTTCATCCCATGCATTATTTTTCTGTACGATATTATCGGTG
GCTCTTTTCCTGTTTGCTGCTCTGCGCTGTTGTGCTCTTGACGCCATCCTCTGCATTTGC
CGCATCAGCAACAAACAGCGGTTCGCTTTCGCTGAGTGTTCAGCGGAGCACTTTTAGCTA
CACCGTGCGTGTGCTTACTATTCGTGAAGGTGAGCAGCAGTTGGTGGATTTGGAGTCTAT
GGCGCGGGCGTTGCGTTTAAGTTTTAGCCGTGAGCCTGAAGCTATTGTGTTAAAAGAGCC
TTTTACCAATAGCAATGTACGTTGTATGGTGGCGGCGGGCAATCCTTTTGTGGCGGTGCA
GCCAGCCTCGTCAGGCGGTAACCCTTTGCTTGTGCAGTTGCAAGCAACCCCCGTTATGCG
CCAATCGCGTCTCTATCTGCCGGTGGAGCAAGCGTGTCGTCTTTTTTCCCTTTGGCTTGA
GCGCGATGTTCGCTATCAGCCCTCAAGTGGTCGTATTCAAGCAATGTTGAAAGGCAAAGC
GGTGGTGCCTACCTTTCTTGCCGACGCCAAACAGCGCCAACGACGAGCAACCTCAATAGC
CGCCACAAGCAATGCAAGTAGTCGAACCTCTACGGTTATTACTGGTGTTTCGGTTGATGA
GCGGGCAAATGGTGCCATTATTCGCTTTACCGCGTCAGGTCCACCCGCTACCTTTTCGTT
GGCTCCGCCGCAACCCGACTCAAGTGGCGTGGTGCAATTGCAATTTGAACAAACGACTCC
TACCTCCCGACTTCGCTTCCAGCGTTTTAACGGCGCACTTGTTCGCTCCATAACTCCTCA
GCAAAAATCTGGTCAGCCGCTCCACTTCACTATTGTTTTAGATTCCCGCTTTCAGTTTGT
AACACCACTTGAAGCACAGTACGATAAGGCGCGCAATCGTTACGAATTGCTTGTGCGCAC
CGAGGCTAATGTTGAAGAGATTTTACGCCGTGAAAAAGAGCAGCACATAGCTCAAACCTT
GAGCCACGATGTTGCAAAATGGAAGCTTGATACCATTGTGCTTGATGCAGGGCATGGCGG
CAAAGATCCCGGTGCCATTGGTTTGCGCGGGACTCAAGAAAAAGATGTTGTTTTAAATAT
TGTGCGCGACCTTGGCAATTTTATTGAGCAGCAATGGAGCGACGTTCGTGTGGTTTATAC
TCGAAGTAACGATGCTTTTGTGCCGCTCCATGAGCGTGGGCGCATTGCCAATAAAAGTGG
CGGGAAATTGTTTATTAGCGTTCATTGCAATGCAAGCGTAAACCGTAGCGCGCGTGGCTC
GGAAGTTTATATTCTTGGTGCGCACAAAAACAGCGCAGCGCTTAATGTGGCTATGATGGA
AAATGCTGTTATTCGTAATGAGGTGGATTATCAGGAGAGTTATAAAGGGTTTTCGGAAGA
GTATCTCATTATGAGCAGTATGGTGCAAAGTGCATTTTCGCGCCAATCAACCTTGTTAGC
GCAACAAATTATTCGTCCTGTGGCTGAAAAGCAGGAGGGCAATAACCGTGGGGTGCGGCA
GGCGGGCTTTATGGTGCTTTGGACACCATCAATGCCAAGTGCCTTAGTGGAGGTGGGTTA
CATTTCGCATCCAGCAGAGGAGTTGCTGTTGCGCGATCGTCAACGGCAAAAAGCAGTTGC
CTATGCCATTTTTAAGGGAATTGAACGGTATCGCAAAAGTTATGAAAGTAACGTTATGGC
GGCATTGAATTGAAGGGATGCGTGGCGATTGTGTATCAGTTTTTCCTCTTCTCCCCCTCA
TTTGTAAAGTTATCAACCTTCTCTTACCTTTAGGTTAATAACTTATCCCTACCAATGAAT
CAACTGAGCGAGCAAGTTCTTCATCATCTTTCTGTTGCAGCTCCCCATTTTGTATCGGGG
AGCGAGCTTTCGCAGTTGCTTAACGTTTCGGCAACGGCGATTTGGAAGCACATTACGCAA
TTGCGGCATGAAGGCTATGCTATTGAAGCGGTAACGGGGCGTGGTTACCGCTTGCTTGCC
ATGAGCGAACGAGCCGTAGCGGCAGAAGTGCAGCCGTTGCTGACAACGGCAAGCTTTGGG
CGCTTTTTCCATTACTATGATGAGGTAACCTCTACCAATCTGCTAGCGCGTGAGTTAGCG
CAAAGCGGTACGCCTGAAGGCACGGTGGTGGTTGCCGATACGCAACGTGCAGGACGAGGG
CGTATGGGGCGTTCGTGGGTTTCGCCGTCGGGCGTTAACCTTTACTTCTCCCTTGTTTTG
CGTCCACAGGTGCCGCTTTTTCGGGTGCCGCAAGTAACGCTGTTGGTTGCCGCGGCTGTG
CATCAAGCGATAAAAAAGCTTGCGCCTGATGTTGCGCTTGGTATAAAGTGGCCTAACGAT
TTGTTGGTGCAGGGGAAAAAAGTAGCCGGTATTCTTTGTGAAATGTTTTCTGAGCCTGAG
CAGGTTCACTTTGTGATTGTTGGTATTGGTATCAATTTGAATCAAAAAGAATTTGCGCCT
GAGCTTGAAGATCGTGCAACTTCGCTGTTGTGCGAAACTGCTCTCTTTTTTTCTCGTCCG
CAGCTTTTAGCTGAAGTGCTGAATGCGTTTGAGCCGCTTTATCAGCAATGGCTTGGTGAA
AACGATCTCTCCTTTATTCTCCCTTATCTTGAAGAGCATGCCTCACTTACAGCTAAAGAG
GTGGTGATTGAGCAAGGGAACCGAACGATCAGTGGCACGGTGGTTGGGCTTGCGCAAGGG
GGAGAGTTACGACTTATTACTTCTGACGGCGAGTCGCTTTTGGTTGCTTCGGGAGAAGCG
CATCTTCGTCAACAATAAATCTCTGAATCTTTTTGTTATGCTCCATCCAGCTATTGAGTC
TGCCTACCGCGTGCTTGCTACGGGCGAGCCGTTAACGCATGGGGAGGCGTTGCAGCTTGC
CAATCTATCGGGTAGTGATTTGCTTGATTTAGCATCGTTGGCGCACAAAGTGCAGCTTCG
TTACGCTGGTGGCGTAGAAAGCTTTCATGCTTGTTCTATTATGAATGCCAAGTCGGGCGT
ATGTGGCGAAAATTGCCGTTTTTGCGCTCAATCAAAGCACAACAACGCCGCTATTGAGGT
GTATGATTTGGTAAGCGACGATTCTGTTTTAATTGAAGCGCGTCAAGCGGTTGCTAACGG
TGTTTCGCATTTTGGCATTGTAACCAGCGGCTATGGCTATCAGCGCATAACTCCCGAATT
TGAGCGCTTGCTTGGCATGATTGATCGTTTGCATAGCGAATTACCATCGCTCAATGTGTG
TGCATCGTTTGGCGTGTTGGGCGAAGAGCCTGTTGCGGCGTTGGCTGCGCATGGCATTGC
GCACTACAACATCAATCTGCAAGTGGAGCCAAATCGTTACAACGATCTTATAGCAACAAC
TCATTCGGCAGAGGAGCGCATTGCTACCATTCACCGTTTGCGTCAGCATAATATTGCGGT
TTGTTGTGGTGGTATTATTGGTGTGGGTGAAAGTGTGGAGGAGCGCATTGGCTTACTTAT
AGCATTGCAAGCGCTTGATTTAGCGGTTATTCCGCTGAACGTTTTAGTGCCAATTGCAGG
TACGCCGCTTGAAAAGAGTGAGCCACTTTCAGCCGCTGAAGTTCTTAAAACCTTTGCAAT
TTGTCGCCTTCTGCATCCTCGCACTATTATCAAATTTGCCGCAGGGCGCGAAACCATGAT
GAAAGATTTTCAAGGATTGTTGATGCTTGCGGGGGTGAATGGTTTTTTAACAGGCGGCTA
CCTTACCACTCGTGGACGAGATGTTGCTGACGATCAGCGTTTTGCGGCACAACTTGCTTC
GTTTGCTTGATGAGTAGAGCAGCACTTTATCAACGTCTTGCAACGGAGCTTGAAGCATTA
CAAGCTGCCGATCGCTTTCGCCGTTTTCCGCCCGTAGAAGCGCGTGATGGCAACTATCTC
ATTACGGAAGGTAAGCGTTTACTGAACCTCTCTTCTAACGATTATCTCGGGCTTGCTGAT
AATCGTTCGTTACTTGAGGACTATTTTCAAACCATCGCTTCATCAGTTTACCCCATGAGC
AGCTCATCGTCGCGCTTGCTTACGGGGAACCATCCCTTGTACGATGAGCTTGAAGCGGCA
CTTCAGCATATCTACCAACGCGAAGCGGCATTAGTGTTTAACAGCGGTTATCATGCCAAC
ATTGGCATTCTGCCAGCCCTTTGCGGTCGCCACGATCTTATTCTTTCCGATCGCTTAAAC
CACGCCAGCATTGTTGATGGTATGAAGCTTAGTGGGGCAACGTTTCAGCGCTACCATCAC
GCCAATTATGAGCATCTTGAAACGCTTTTAGCGCAATCAGCGAGGCGCTATCGCCACACG
CTTATTGTTAGCGAATCGGTGTTTAGCATGGATGGCGATTGTGCCGATCTTGCGCGTCTT
GTGGCGCTTAAAGAGCTGTATGGAGCGTTGTTAATGGTTGATGAAGCGCATGGCGCAGGC
GTTTTTGGTGAACGTGGGCTTGGGCTTTGTGAAGCGGCAGGCGTTGTTCAAGAGATTGAT
ATTATTGTTGGAACCTTTGGGAAAGCCTTTGCCTCTACAGGCGCTTATGCCGTTATGAAT
TCCTTAGTGCGCGACTATCTCATCAACACCATGCGCCCGCTTATTTTTACCACGGCACTG
CCGCCCGTTGTGTTGGCGTGGAGCTTGCGAACGCTTGCTCGTCAAACCGCCATGAGCGCC
GATCGGCAGCATCTTTTGCGTCTTGCGGCTACGTTGCGCGAAGCCTTGCAAGAACAAGGC
GCCACCGTAGTGGGGGAGAGCCACATTGTGCCCGTGATTACGGGCAGCAATAGCCGTGCG
GTTGTGCTTGCTGCCAAGCTTCGTAAAGCGGGATTTTATGCACTTCCCGTGCGTCCACCC
ACCGTGCCCGATAATAGCGCCCGCATTCGCCTCTCGCTTCGAGCAACGCTTTCATGGGAT
GATGTTGCGCTGTTACCTGCTCTTTTTAGAGAATATTTGGGGGGGAAAGAATAATGGAGG
CAGTGTGGCTAAAGCAAAGTGGTGCCGACGAGTTGCTGCTTTTTTTTAATGGTTGGGGAA
TGGATCGGCGTTCGGCAGAATACCTTTACCATATCGTAATTCGTGATGGATGGCGTGGTG
ATTGTTTGTCGTTCTTTAATTATAAAGATTTTGCCATAGAACCTTCACTTATAGATGCCA
TCAGCAATTACAAGCGTTGCAACTTGCTCGCATGGTCGTTTGGGGTGTGGGCTGCACGGC
ACGTAGCACTTCCGCCAATTGAGTGCGCTATTGCACTTAATGGCACGATTTTTCCGCTTG
ATGCTGAGCGTGGTATTGCGCCTGAGCTTGTTGCTGCTACCTGCAATGGTTGGTCGGAAA
GCAATCGCCAACGCTTTGAGCGCCGTATGTGCTACTCTCGTCAGTTGCATGAGCAATTTG
CCGATATTACTTCACAGCGCACGGTTGCCGATCAGCAAGCCGAGCTTGCAACGTTACAGC
CGCTGATGTTGGTATCGCAAGCCGCCGCATTAATTCCATCACCAAAATCTTCTCCATTGC
CGCAAGCATCATCCCAACTATCACGTTCTGCATCTGCCGCCATTGCGCCGCTCAGCACAT
GGCACTATCAGCACGCAATTATTGGTGGGCGCGATCTTATTTTTCCCCCGCAAGCCCAGC
AAACTGCATGGCAGGGTACGCCAACTACCTTCATTGCTGACATGCCGCATCTGCCTTTTT
TTCACCTTCCAGCTTTAACGGAGTTGCTTGCATGGCACAATGTGTAGATAAGCTGTTGGT
GGGTGAGCGTTTCCGTAAAGCACTTGCAACGTATCGAGAACATGCGGTGGTGCAACATGC
AATGGCAGAGGATTTGGCAGCTATGTTGGCGCGTCATCTTCCATCATCGCCAACAATCAA
GCGACTGTTTGAAATTGGTGCAGGTTCAGGAGCGCTTATGGAGGCGCTGCTCCACCGCTT
TTGCATTGACCATTATTTTGCAAACGATTTAGTGGCTGAAAGTGAAGGATGTTTGCGTCC
ATTGCTTGCCCCTTACAGAGAGGAAGCTTTTACCTTCCTTATGGGCGATATTGAAGTTTT
GGCGGAATGGCCTTCCTCACTTGAGGTCGTTATTTCTAACGCTACGGTGCAGTGGCTTGA
GCAACCAGCCCATTTTTTTCAGCAAGCGGCGAAAGCACTTCAACCTCATGGCTTGCTGCT
GTTAAGCAGTTTTGGCGCGAGCAATATGCAGGAACTCTCTTCTCTGCTTGGCGTAGGGTT
GCGCTACCATGCGCCTGACGAATTGATTGCTCTTGCCTCTCATTCTTTTGATTTGTTAGA
GGTAAAAGAAGAGCAGAAAGAGCTGTTGTTTTGTTCCCCCGAAGCCGTGCTGCACCATCT
CCGTTGTACGGGCGTTAATGGCGTTGTGCGTACACAATGGACAAAAAGTGATTACAAACG
TTTTCTTTCCTCGTATCGTGAACGTTTTTCAACCACTGATGGTAAGGTAGTGCTTACCTA
TCATCCCTATGCAATTGCATTACAGCGAAAAGGTTAAGGAGAGCTATGAAAGGCAAGGTA
TTTGCGGTTACCGGTATTGATACAGGAATTGGTAAAAGTGTTGTTACCGGCTTATTGGCG
CGTGCCCTCCAAGAGCAAGGGCGTTCGGTGATAACGCAAAAAATTGTGCAAACGGGCTGC
ACCAACGAGATTGCTGATGATATTGTAGAGCATCGCCGTTTGATGGGCATTCCATTGCAA
GAGGTTGATCGCGAGGGAATAACAGCACCATATATTTTTCCTTTTCCCGCTTCACCGCAT
CTTGCGGCATCTCTTGCAGGCGCAACCATTGACCCAATGCAACTACGGCGTGCAACGTTT
TTCTTGCAAAAGCGTTATGAGATTGTGCTGCTTGAAGGGGTTGGCGGCGTACTTGTGCCC
TTAACGCCCGATTTACTTTTTGCTGATTACATTGCACAAGCGGGCTATGCTGTTTTGCTT
GTTACTTCACCCCGACTTGGTAGCATTAACCACACGTTACTCTCTCTTGAAGCGTGCCAG
TGGCGAGGTATAACAATTCGTGCCCTTTTTTATAACCATTTTGGTTATGAGGATATACTG
ATTGCCAACGATACTCGTCAGCTTCTTACAAGCTACCTCCATACATGCGGCATAGATGCA
CCAATTATTGATGTGGAGAATGGCGCATTGAGTAGAGAAGGTGTTGAGCTTTTGCACCAG
CTTTTTTGAGATGATTTTTTCTTGTGAGATAAGAATTTTAAGAAACGTATGAGTCCAGTT
ATTGATACCGATTTTGATCGCCATCACATTTGGCATCCCTACACCTCCATAAATAATCCG
CTCATGGTTTATCCCGTTGTAGCGGCGCATGGTGTTATGCTTGAGCTTGAGGATGGCAGG
CAGCTTATTGATGGCATGTCGTCATGGTGGGCAGCAATTCACGGCTACAACCATCCTGTC
TTGAACGAAGCGGCACATCAGCAACTTCAGCGCATGAGCCACGTTATGTTTGGTGGCTTA
ACGCACGAACCAGCAATTAATCTTGCCAAACAATTAGTTGCTCTTACCCCCGAAGTGCTC
CAAAAAGTATTCTTTAGCGATTCAGGTTCGGTTGCCGTTGACGTAGCAATGAAGATGGCG
GTACAATATTGGGCTACACTTGATCGCTACGAAAAAGCCAATTTTCTTACCGTCCGCTCG
GGCTATCACGGCGACACTATTGGCGCAATGTCGGTGTGCGATCCACTGACGGGAATGCAC
ACCATGTTTCGGGGGATGTTAGTCGAGCAATATTTTGCCGAAGCGCCATCCTGTCGCTTC
AACGAGCCATGCAGTGTGGAAGATATTGCCGACCTCCGCATGAGGCTTGAGCGCCATCAT
AACAACATTGCCGCCGTTATTCTTGAGCCAATTGTGCAAGGTGCTGGTGGAATGCGCTTT
TACTCCCCCCACTATTTGCGTCGCTTACGTGCTCTTTGCGATAGCTACGATGTGCTACTC
ATTTTTGATGAAATTGCAACAGGCTTTGGACGCACAGGACGCATGTTTGCCCTTGAGCAC
GCCGATGTTGTGCCCGATATTCTCTGCCTTGGCAAAGCGCTAACGGGTGGCTACATGACG
CTTGCTGCAACGCTTACCACTAACAATGTTGCCGATGTTATCTCCTCAGGCGATCCGGGG
CTTTTTATGCACGGTCCAACCTTTATGGCAAATCCCTTAGCCTGCGCAATTGCCTCAGCA
AACATTTCGTTGCTACAAAGCTACAACTGGCAAGGCGAAGTGCAACGCCTTGAAAGTCGG
CTTCAGCAAGGTTTAGAGCCTTGTCGCGCACTGCCGCAAGTTGCCGATGTGCGCGTGCTT
GGAGCTATTGGAGTTGTTGAACTACATCAGTCGGTTACTATGCCTACTATCCAGCGGCAA
TTCGTTGAACGTGGCGTTTGGGTGCGCCCCTTTGGCAAGTTAGTTTATCTCATGCCGCCC
TACATTATGGAAGATTGGCAGCTCGATCTCCTTACGGCAGCAGTGTGCGAAGTGGTGGCA
CAATTGGATTAACCTTTGTTGAGTTTATTGAGACCTCTTCAAAAGAGAGTGAGCATTGAG
CTTGTTGGGGTGTTTTGCTTCTTGTAAATCAAGCAAATCCTTGTTTTTTAGGTGTTAGTT
TAATTTCTAATTCGCACCCAACAGCTTCTGCATATTTTCTAAGTGTTGAGAGTGATGGAA
CATGCTTTCCTGCAGATTCCAATCGTGAAACGGCGCTTTTTGTCGTACCGATTTTTTCTG
CAACAGCCTCTTGCGTCATTCCAGCCTGTTGGCGAGCTAAAAGAAGTTCTCTGATAAGAG
TGTATGTTGGACCAAGAGCTTCATACCCTTTGCGAAACTCTTCGTCTTTTAGCTCCTCAC
GAAGGTACTCTTCATGGTTATGTATAACCGGTTGATATGTAAGATCATTCTTTGGCATTG
ATTACCTCCTTCATTCGTTGACGTGCTTTATCAAGCTCTCTTTGTGGTGTCGTTTGTGTT
TTTTTTATAAAGGTATGAAGAATCACGATGCGTTTACCCTTCATAAAGCAGAAAAAGGCT
CGCCCAATACCCTCCTTACCTTTTGCTCTCAGCTCAAAAAGCCCATCTCCCATAGCTTTT
GAATGTGGCATTTTTAGGTCTGCTCCAAACTCAAGCAACAATTCTACCAAACGAGCATAA
TCCATCCGTATGGTTTTTGGCCAGTCAGCAATTTCCTTTTGTATTCGAGGATGAAAATAT
TCCAATTCATAGCTCATAACTTATGAAAGTTAGCATTTATGGCAACGATTCAAACGGTTT
AATCTTTGTTCTGTATGGCTTGATGTTAAAAGTTGCGAAAAAAATGAATAACGTAAAAGA
TATATGGCTCTTCGCTATTTTGAGTGGGTAAGGGAATAAGAAAGTACTAAAAACAATCAG
TTATCGGATCATGAAAGATACAGTTCTTTTTCAGCAAGCCTTGTGTTTACCAATGCCATG
GTTTGTCAAATCATCAGCATTTGACATAGAGCAAAAACGCCTCACCATCCAGCTTGATTT
TCAGAAAGGGAGCACTTTTAGTTGCCCAACATGCGGTCAGCATGACTTAAAAGCCTATGA
TACGGCAGAGAAACAGTGGCGTCATCTGAATTTTTTTCAGCATGAATGCTATTTAACAGC
ACGCGTACCAAGGATTTCGTGCCCCACTTGTGGTGTTAAAGCAATCACTGATTTACCATG
GGCGCGTCGCGACAGCGGCTTTACGCTCTTGTTTGAAGCAATGATTATCGCATTAGTACC
ATCAATGCCCTGTAAAACGATAGCCAACTATGTTGGAGAACATGATAGCCGTATCTGGCG
CATTATTCATTACTACCTTGATGAGGCACTAGAACAGCAAGATTTATCAGCAGTTACCAA
AGTTGGACTTGATGAAACAGCTAGCAAGCGAGGGCACAACTATGTAACAAGCTTTGTTGA
TTTAGAGAGTTCAAAAGTGTTGTTCGTTACAGAAGGTAAAGATGCTACAACCGTTGAAAA
ATTTCATAAGCATTTGCTTGCTCATAAAGGTAAAGCTGAAAATATTAAAGAAATTTGTTG
CGATATGTCGCCAGCATTTATCAAAGGAGTTACTACCAACTTTCCTGAAACCCATATCAC
CTTTGATAAATTTCACATCATACAAGTCTTAACAAAAGCTGTTGATGAGGTGCGTCGTGA
AGAACAAAAAGAGCGTCCTGAATTAGCTAAAAGTCGCTATCTCTGGCTTAAAAATCAGGT
GCATCTTAACCAATCACAACAAGTAAAATTGGAAAAGTTACAGCTCAAAAAACTCAATTT
GAAAACAGCGCGTGCTTATCAAGTGAAGCTGAATTTTCAAGAGTTTTTTAAGCAAGCCCC
TGCCTATGCACAAAGCTTTCTCAATCAATGGTATTACTCGGCAAGCCATAGCCGTCTTGA
ACCAATCAAAGAGGCTGCACGAACTATTAAGCGGCATTGGTATGGTATTCTCCGCTGGTT
TACTTCAAACATTACCAACGGTAAATTAGAGGGGCTTAATAGTATGATTCAAGCCGCTAA
AGCTCGGGCTCGAGGTTACCGAACAACTAACAATCTTATCGCTATGATCTATTTTATTGG
TAGTAAATTCGAGTTCACTTTACCTGCCCTTACCCACTCAAAATAGCGAGGAGCCAGATA
TATTCTGTTTTCCTTACTTTTCTTTTATTTAAAGCCACAAACAATCAAACGTTACAGGAG
TTGTTATAATGACTGAAACCATGACGTTTGAAGTGTTGCAGGATGTACTTGCCTCATTGA
AAATGGGTTTATGGATATAGTAGCACAAAAAGGATTGGTGCCTGTAACTTGGGCTCTTTT
TTTGTATGTTCCCTTCTTGATCATGGCACACGGAATTGCCATAAAACCCAATTATAGGAA
GTTATTACTGTTATGAAGAGTGAGCACGAAAGCAACGAAGCAATGGTTCAGGAAATTGAA
GAGAGTGAACTACTCGCCCAACGTATTGCAGAGTTGGCGCTTGAAAAAAAGTGCGAAGTG
GTAAAAATTCTTGATGTGCGAGGGCTAACCTCCATTACCGATTTTTTTGTTATTGCTACA
GCGGATTCTGAGCGCAAAGCTAAAGCCTCTGCTGACCATATTTTAGATGAATTGCGCACC
GAAGAGGGCGAGCGTCCATTGCATGTTGAGGGGCTTGACAGTCAGCATTGGATTTTGCTT
GATTACGTTGATGTGGTGGTTCACCTCTTTTTGCCTGATGAACGGCGCTTTTACGATCTT
GAATCTCTGTGGTCGGATGCTCCAACTACTTTAGTTGGCTAAGCAGCTATCCATTCAGGG
TATTATCCATTTGTATTTCTTTGCGCGCTTTTGGGCGCGCTTTGCTTTTTCCCATTTCTC
TATCCTCTGCCCCCGTTTTATTCGCCTTTGCACATTTTAATGGCGCAGAATGTTGTTCCT
CACTTATGCGTATATGCTGTAGGAGGCATGGTCGCCACGTTTTCCCGGACTTCCACTTTC
CAGCATCCTCTGTATCCGCTAAAGAATTTCGGTGGATTTTTATACATTACGGCCTTTTCC
GTATCTCCCAACTACTTATCAGTCAGGATATTCCATGCAGCGCGAAAGAATTGTCCCCAT
TAGTATTGAAGAAGAAATGCGGGGTTCCTATCTCGACTATTCCATGTCGGTTATTGTAAG
TCGAGCGTTGCCTGATGTTCGTGATGGTTTAAAGCCGGTGCATCGCCGCGTCTTGTTTGG
TATGCACGAGCTTGGTTTGCAAGCTGGTAAGCCACACAAAAAATCGGCTCGTGTCGTTGG
TGAAGTGCTTGGTAAGTTCCATCCCCATGGCGACACCGCTGTGTATGATAGTCTTGTGCG
CCTTGTGCAAGATTTTTCCCTCCGCTATCCGTTGATTGATGGGCAAGGTAACTTTGGTTC
GGTTGATGGCGACTCTCCTGCGGCTATGCGTTACACAGAAGTACGCATGAAGAGCATTGC
GGGTGAAATGCTTAAAGATCTTGAAAAAGAGACCGTTGATTTTGCCCTCAACTTTGATGA
TTCGCTTGAAGAGCCAACGGTTCTTCCTTCCGCAATACCTAATTTATTGGTGAATGGCGC
TTCGGGTATTGCCGTTGGTATGGCAACAAACCTTGCACCGCATAATCTGCGCGAAGTAGT
GAATGGCATTATTGCTTTAATTGAGCAGCCAGAGATAGAGATTCAGGAGTTAATGAAGCA
TGTTATTGCGCCTGATTTTCCTACAGGTGGAATTATTTATGGCTACGAAGGGGTGCGTCA
AGCCTATTTAACAGGGCGCGGCAAAGTGGTTATTCGGGCACGAGCCTTAGTTGAAGTAAC
GCAAAAAAATGGTCGTGAGTCCATTATTGTTACAGAGCTGCCTTATCAGGTCAATAAAGT
TCGTTTAATTGAAAAGATTGTTGAATTAGTTCACGATAAAAAAGTTGAAGGCATTGCCGA
CATTCGCGATGAATCCGATCGCGAAGGAATGCGCCTTGTTATTGAGCTGAAGCGCGATGC
TGTAGCAAAAGTGGTGCTCAATAACCTCTACAAGCATACGCCAATGCAAGATACCTTTGG
CGTTATTAACCTTGCATTGGTTGATGGTGTACCAAAGATTCTCAATCTCAAAGAGATGAT
GCAGTATTACGTTAAGCATCGCAATGAGATTGTGCTTCGTCGCACTCGTTTTGATTTAGC
TGCGGCTGAAAGGCGTGCTCATATTCTTGAAGGGTTAAAAATCTGTCTCGATAACCTTGA
TGAGGTTATTTCCACCATTCGTCAGTCGCCCGATACTGCCACCGCACAAGAGCGCTTAAT
TGAGCGTTTTGGGTTGTCGGAAATTCAAGCCAAAGCCATTCTTGAAATGCGCCTCCAACG
CTTAACGGGCATGGAGCGCCAAAAAATTGATACGGAATACATTGAAGTGCTCGCTCTTAT
TGAGGAGTTGCGCTTTATTCTTAACTCCCCCGAAAAGCAGATGGAAATTATTCGCGAGGA
GTTACTGAAAGTAAAAGATGTGTATGGTGATGAGCGTCGTACAGAAATTGTGCCACAAGA
GGGCGATTTTTCTATTGAGGATATGATTGCTCAAGAAGATGTGGTTATCACCATTACGCA
CGATGGCTTTATTAAGCGTTTTCCTGTTTCAGGCTATCGTCGTCAAGCGCGTGGAGGGAA
AGGTGTTACTGGTGCCCAAGCCAAAAATGACGACTTTATTGAGCACATGTTTATTGCCTC
AACGCATAATTACATCCTCTTTTTCACCACAAGTGGGCGTTGCTACTGGCTTAAAGTTTA
TGAAATTCCTGAAGCAGGGCGTGCCGCTCGTGGGCGTTCATTAGCAAACATTATGGAATT
GCCACCGGGCGAAAAAATTCGCACCTACATCAACATTCGCAATTTTGAAGAGCCGGGCTT
TATTGTGATGGCAACAACGCACGGCATTGTTAAGAAAACGGCACTTGAAGAATTTTCGCA
TCCACGTCGCACGGGTATTGCCGCAATTACCATTGATGAAGGCGATGAATTGCTTGATGC
CCGCTTAACCGATGGCGATCATCAAATTATTTTAGCCAAAAATTCAGGCTTTGTGGTGCG
TTTTCCCGAAAATGAGGTGCGTCCCATGGGCAGAACCGCAATGGGCGTTAAAGGCATTAC
GCTTGATGAGGATGAAAAGTGTATTGCAATGGTTACAACGCGACGTATGGATACGGCGCT
GCTTGCTGTTACCGATAATGGTTTTGGTAAGCGCAGCCGCGTTGAAGATTACCGCTTAAC
ACGGCGTGGTGCGCGAGGGGTTATTACGCTGAAGCCTCACGAAAAAATTGGTGCACTGGT
TGGTTTACTTGATGTGAACGATGAGGACGATCTCATTCTTATTACGGTTAACGGCATTGT
GAATCGTCAACATGTCTCCGATATTCGTATTACTGGACGCAACACATCAGGTGTACGCTT
AATTCGCTTAATGCAAGGCGACTCTATTTCTGCCCTTGCTCGCGTTCCAAAAAGCGATGA
AGAGGGTGATGGCGATTTTCCTCTTGAAGATGCCGATGGTCAAATTCCTCTTTTTGAATA
ATTCACCGTTCTTTGTTGTCCCATAGCAATGGGCATCATTAAAAAAATTGTTGTAAGCGT
TTCTGGTACAAGGTATTTTGTTGCCTGCATCAGAAACGCTTTTTCACGATAACTACCTAC
ATCCATTAAGGGAGCTACTATGGAAACCAACCATCCACTCGTTATTAACGAAACTGCTGG
TACCAAATACTATTGTGCGTGTGGGCTTTCAAAAAACTTGCCCTATTGCGATGGCTCGCA
CAAAGGCACAGCGTTTCAGCCTTTTAAGGTTGAAATTACTGAGGCAAAAAGCGTAGCAAT
TTGCTCGTGTGGTAAATCAGCCTCACGCCCATTTTGTGATGGTTCCCACCGCAATAGTTA
AAATTTTACCTTTACAAGCATCTATGCACTCTTATTGACCTGTTTACATCGTGTAACTGA
TAAGATTAACAGTTCTTATGGTACGTAAACTCAATGTATAAGAGATGCTTGTATTCTACT
CATTAAAACACCTGTAACGCATTCTCATGGCTCGACCAAAAAACGTCAAACATATTTTTG
TTACCGGCGGAGTTATCTCCTCGCTTGGTAAAGGCATTTTATCAGCCTCGCTTGGCATGT
TGCTCAAATCAAGAGGATTACGAGTTGCCATTCAAAAATATGATCCTTACATCAATGTTG
ACCCTGGCACAATGTCGCCCTATCAACATGGCGAGGTCTATGTAACCGACGATGGTGCCG
AAACCGATCTCGATCTTGGGCACTACGAGCGTTTTCTTGACGAGTCAACCTCACAAACCT
CCAACTTAACGATGGGGCGCGTCTATAAATCAGTTATTGATAAAGAGCGCAATGGCGATT
ACCTCGGGGCTACCGTGCAAGTTGTGCCGCACGTTATTGATGAAATTAAGGAGCGAATGG
CAGAGCAAGCGAAAAACAGCAACCTCGACATTCTTATCACCGAAATTGGCGGCACCATTG
GTGATATTGAATCCTTGCCGTTTCTTGAAGCCATGCGGGAACTCAAGTTAGATATGGGTG
ATGGTAATTTGATTAATATTCACCTTACCTACGTTCCCTACATTAAAGCCGCCAGCGAGT
TAAAAACAAAGCCCACGCAGCACAGCGTTAAAATGCTGCTTGGCGTAGGTATTCAACCCG
ATATTTTGGTGTGCCGTAGCGAAAAACAGCTCTCTCGCGACATTAAAAACAAAGTGGGGC
ACTTCTGTAACCTCAATGATCTTGATGTTATTGGGTTAAGTGATTGTGCTACAATTTATG
AAGTTCCACTCATGCTCTTGCAAGAAGAGCTGGATAGTCGCGTGCTTAAAAAGCTTGGGA
TAAAAGGTTACCAAGAACCAGCTCTAACCTATTGGCGCGATTTTTGCAACAAAGTAAAAT
TCCCTCAAGAAGGGGAGATAACTATTGGGATTTGCGGTAAATACACCGAATACCCCGATG
CATATAAATCCATTCTTGAAGCCTTTGTTCATGCAGGAGCAAGCAACAATGTTCGTGTGA
ACGTTAAGCTCTTGCGAGCCGAAAGCGCCGAAGAGCCAACTTTTGATTTTGCAAAAGAGC
TTGCGGGCATTCATGCCATTTTAGTAGCTCCAGGCTTTGGCGATCGAGGCATTGAAGGTA
AAATTCGCTACATCCAATATGCACGCGAGCAAAACATCCCATTTTTTGGCATCTGCCTTG
GAATGCAATGCGCCACCATAGAATTTGCACGCAACGTCTGCGACTTGCAGGATGCCAATT
CCACTGAGTTCAATAAGCGTGCACGTTTTGCAATTATTGACCTCATGGAGCACCAGAAAA
AAGTAAAAGAGAAAGGTGGTACCATGCGGCTTGGTAGTTATCCCTGCATTATCACCGATG
GCTCAAAAGCGCACATGGCGTACCAAAAATTTTTAGTGAATGAACGCCACCGTCATCGCT
ACGAATTCAACAATAGCTTCCGCACCCTTTTTGAAGAGAGAGGAATGCTTTTTTCAGGCA
CCTCCCCTAATGGCGAGCTAATTGAAATTGTTGAAATAAAAAATCATCGTTGGTTTGTTG
GGGTGCAATTTCATCCCGAACTAAAATCGCGCGTACAAAAAGTGCACCCGCTCTTTCATA
GTTTTGTTGCAGCGGCAAAAGATTATGCGCGCGGCGTACAGCAAATGGATATGGCAATTG
AAATGCCCTCATTTATGCCAATTTTGAATGAAGAGGGAGAGAGCAAATCCGAATAATTTT
TTTCTAAAAATGAAAAAAGAATTTGGAATTGAAAAAAAGGAGCCGTACCTTAGGAACCCT
TGATAAATGAGGCACTCAAATGCCAATAAAAAATCAAGGTAACTGCTTTAAAAGCAATAA
GTTATTTGGAAATATTGGGTTGGGGGAATGTGGTTGATGGGTAGCAAATTTTGCTTTGGT
TGCGCGCAAGTGTGATGGAGTGGGGTGAGTTGCTGTTAGCTATGATGTATGATTGAGTTG
ATGATAAGTTGCTCCTTTGAGGGTGCTGTTATGGATTGTGTTAGTTGATAAGGTTCGCAA
AAAAAGATTGCGAAAGTGAAAAAAGATTTTGTAGGTGATGAAAAAGATTGTACATTAGCA
TCCCTTGATTGAATAAGGTCAAGTTCTTTGAAATTGTTGTCAAGAAAAAAACGCCAAAGT
CAATTGCTTTGCAGTTTTGTAAAGTAAAAGTCAGATCAAACAGAATTAAACTCTACAACG
GAGAGTTTGATCCTGGCTCAGGACGAACGCTGGCGGCGTGCCTAACACATGCAAGTCAAA
GGGAAGTGACTTCGGTTATGAGTACTTGGCGCAAGGGTGAGTAACGTATAGGTAATTTGC
CTTTTGGACTGAAATAACTCCGAGAAATCGGAGACAATGTCAGATGATGCAGCGGAACCG
CATGGTTATGTTGTTAAAGATTTATCGCCAAAAGATGAGCCTATATCCCATCAGGTAGTT
GGTAGGGTAAAAGCCTACCAAGCCTACGACGGGTAGCTGGTCTGAGAGGATGATCAGCCA
CATTGGAACTGAGACACGGTCCAGACTCCTACGGGAGGCAGCAGTGAGGAATATTGCGCA
ATGGGCGAAAGCCTGACGCAGCAACGCCGCGTGGATGATGAAGTTCTTCGGAATGTAAAG
TCCTTTTGCAGGGTAAGAAACTCTCGGTTTACCGAGACTGACGGTACTCTGCGAATAAGC
CACGGCTAACTCTGTGCCAGCAGCCGCGGTGATACAGGGGTGGCAAGCGTTGTCCGGATT
TACTGGGTGTAAAGGGTGCGCAGGCGGGCTCGTAAGTCGGGGGTTAAATCCGTGTGCTTA
ACACACGCATGGCTTCCGATACTGCGAGTCTAGAGTATCGAAGAGGAAGATGGAATTTCC
GGTGTAACGGTGGAATGTGTAGATATCGGAAAGAACACCAGTGGCGAAGGCAGTCTTCTG
GTCGGTTACTGACGCTCAGGCACGAAAGCGTGGGGAGCAAACAGGATTAGATACCCTGGT
AGTCCACGCCGTAAACGATGAATACTAGATGTTGGTCATGTTGATCAGTGTCGCAGCTAA
CGCGTTAAGTATTCCACCTGGGAAGTACGCCCGCAAGGGTGAAACTCAAAGGAATTGACG
GGGGCCCGCACAAGCGGTGGATCATGTGGTTTAATTCGATGCAACGCGAAGAACCTTACC
TGGGCTTGATATGCTAACTAAAGTCGCTGAAAGGCGATGTCCTTCGGGGAGTTAGTACAG
GTGCTGCATGGCTGTCGTCAGCTCGTGTCGTGAGATGTTGGGTTAAGTCCCGCAACGAGC
GCAACCCCTACAGTTAGTTACTAACAGGTCAAGCTGAGGACTCTAACTGAACTGCCTACG
CAAGTAGTGAGGAAGGAGGGGATGACGTCAAGTCCTCATGGCCCTTACGCCCAGGGCCAC
ACACGTGATACAATGGTAGCTACAGAGGGCAAAGCCGCAAGGTGGAGGAAATCCCTTAAA
AGCTATCTCAGTCCGGATCGGAGTCTGCAACTCGACTCCGTGAAGTTGGAATCGCTAGTA
ATCGCAGATCAGCATGCTGCGGTGAATCTGTTCCCGGGCCTTGTACACACCGCCCGTCAA
GTCATGGAAGTTAGGAGTACCCAAAGACACGTGAGTGTTTAAGGTAAGACTAGTAACTGG
GACTAAGTCGTAACAAGGTAGCCGTACCGGAAGGTGCGGCTGGATCACCTCCTTTTAATG
GAGCTTGGCTAATAGTAATATTAGAGCAAACTCAAAAAATATGGATCTGAATGGCTTTGG
CGTTCTTGGCAACTATTATTGTAATACTGCAGCACGGAATTTGATTGGATTGAAGTTTTG
ATCCATGTTTAGCAGGGGCCTGTAGCTCAGTTGGTTAGAGCGCACGCCTGATAAGCGTGA
GGTCAGTGGTTCAACTCCACTCAGGCCCACTACAGTTTAGGTTTATTACCTTTATTGTTT
TGGGGCTTTAGCTCAGTTGGTAGAGCGCCTGTTTTGCAAGCAGGAGGTCAACGGTTCGAC
CCCGTTAAGCTCCACGATGATATCCTCAAGTGTTGAGAGATATGGTGTTATTTGACAATT
TGAAGTAAGCATCAAGAAGTAAGTTCCTTAATGAACTTATAAACTTTCCTGTTGGTGTAA
AAATAGAATACTCATCACTAACAAGATTTTAGGTTAAGTTACTAAGGGCGTACGGTGGAT
GCCTTGGCACAAGAAGGCGAAGAAGGACGTGGCTTAACTGCGAAAAGTTGCGGGGAGGCG
TAAGCAGCCGATTATCCGCAAATGTCCGAATGGGGCAACCCATCTCGTAAGAGATATTCC
GTAAAGGAAGGCTAACTCGGGGAAGTGAAACATCTCAGTACCCGATGGAAAAGAAAACAA
AAGTGATTTCCCTAGTAGCGGCGAGCGAAAAGGAAAAAGCCCAAACCGACTGTTGTTTCG
GCAGCGTCGGGGTTGTAGGACTCCAATAACGTGACGGCGCATGATAGTTGAATTATCTGG
AAAGATAAGTCATAGAAGGTGAAAGCCCTGTAAGCGAAATCATAAACCGCATAGGAGGAT
CCTGAGTAGCACGGGGTACGTGAGGTCCTGTGTGAATCTGCGAGAACCATCTCGTAAGGC
TAAATACTCTCTTGTGACCGATAGTGAACAAGTACCGTGAGGGAAAGGTGAAAAGTACCC
TTAAGAAGGGAGTGAAATAGTACCTGAAACCGTACGCTTACAAACCAGTAGGAGCTAACC
TGCGTATGCAGGGTGTGACTGCGTGCCTTTTGCATAATGAGCCTACGAGTTACTGGTGTG
TTGCAAGGTTAAAGCTTTAAGAGCTGGAGCCGTAGCGAAAGCAAGTTCGAAAAGAGCGTT
AAGTAGCACGCCGTAGACGCGAAACCGGGTGATCTATCCTTGACCAGGATGAAGTATGGG
TAAAACTATATGGAGGTCCGAACCAGTATGGGTTGAAAACCGTTTGGATGAGTTGAGGAT
AGGGGTGAAAGGCTAATCAAACTCGGTGATAGCTCGTACTCCCCGAAATGTCTTGAGGGA
CAGCCTTGAGGTTAAGTCTGCCGGAGGTAGAGCTACCAATAGGGCTAGGGCCGTCACAAC
GGTACCAAACCCTGATGAACTCCGAATGCCGGTATGATATACTCAGGAGTGAGGGCATGA
GCGATAAGGTCCATGTCCGAGAGGGAAACAACCCAGAGCTACAGCTAAGGTCCCCAAATG
CAGGCTCAGTGTATCAAAGATTGTTTGTTTGCAGAGACAGCTAGGATGTTGGCTTAGAAG
CAGCCACCATTTAAAGAGTGCGTAATAGCTCACTAGTCAAGCGAACATGCGTCAATAATA
CTCGGGACTAAGCCTGATACCGAAGCTTAGCGTTAGATTAATTCTAGCGGTAGGGGAGCA
TTCTATAGGCGTTGAAGGTGATTGGTAATGGTTGCTGGAGCGTATAGAAACGACCATGTA
GGCATAAGTAGCGATAAACAAAGTGAGAAACTTTGTCACCGAAAATCTAAGGATTCCTGA
GCAATGTTAATCATCTCAGGGTTAGTCGGGTCCTAAGGTGAGGCCGAAAGGCGTAGCCGA
TGGCAAACAGGTTAATATTCCTGTACCTCTTTATGAAGGTTATTACCTATGGGGTGACGC
AGAAGTGAAAGGAGAGCCATCTGACGGAAATGGTGGTTTAAGTGCGTAGGCTGAAGTGTA
GGCAAATCCGCACTTCGTGAAGGTCGAAACACGAATAGGGTGCTCGTAAGAGCCACAACT
CTCCCTAAACATGCTGCCAAGAAAAGCCTCTCTGGGACAACATGAAGAGACCGTACCGTA
AACCGACACAGGTAGATGAGATGAGTATTCTAAGGTGCTCGAGTGAGACGCAGCTAAGGA
ACTCGGCAAATTAGCCCCGTAACTTCGGGATAAGGGGTGCCTAGTTTTCTAGGCCGCAGT
GAAAAGAGTCAAGCGACTGTTTAACAAAAACACAGCTCTCTGCTAAGACGATTTAAGTCG
ACGTATAGGGAGTGACACCTGCCCGGTGCTGGAAGGTTAAGGGGATCTGTTAGCCGCAAG
GCGAAGCTTTGAACCGAAGCCCCAGTAAACGGCGGCCGTAACTATAACGGTCCTAAGGTA
GCGAAATTCCTTGTCGGGTAAGTTCCGACCTGCACGAATGGTGTAACGATTTGACTACTG
TCTCGGCTGCGCGCTCGGCGAAATTGTAGTGCCGGTGAAGATGCCGGCTACTCGCATCTG
GACGGAAAGACCCTATGCACCTTTACTATAACTTGGCATTGGGCTTGAGCATGATTTGTG
TAGAATAGGTGGGAGACTTTGAAGCGGGGACGTCAGTACTCGTGGAGTCGCAATGTGAAA
TACCACCCTGGTTGTGTTTGAGTCCTAACTTCGGCGAGTAAATCCTCGCTAAGGACAATG
TCAGGCGGGTAGTTTGACTGGGGCGGTCGCCTCCTAAAAAGTAACGGAGGCTTGCAAAGG
TTCCCTCAGTTCCGTTGGTAATGGAACGTAGAGCATAATGGTATAAGGGAGCTTGACTGT
GAGACTGACAGGTCGAGCAGGAACGAAAGTTGGCCATAGTGATCCGGTGGTCCCGCATGG
AAGGGCCATCGCTCATAGGATAAAAGGTACGCTAGGGATAACAGGCTGATCCCCTCCGAG
AGTTCATATCGACGAGGGGGTTTGGCACCTCGATGTCGGCTCATCACATCCTGGGGCTGG
AGAAGGTCCCAAGGGTCCGGCTGTTCGCCGGTTAAAGTGGTACGTGAGCTGGGTTCAGAA
CGTCGTGAGACAGTTCGGTCCCTATCCGATGCGAGCGCAGGAAATTTGAGAGGGCTTGTC
CTTAGTACGAGAGGACCGGGACGAACAAACCTCTGGTGCACCAGTTGTCACGCCAGTGGC
ATCGCTGGGTAGCTATGTTTGGTTGAGCTAAGCGCTGAAAGCATCTAAGTGCGAAACTCG
CCTCAAGATTAGATTTCCCCATCAGGCTCCAAGAAGATGACTTGGTTGATAGGCTACCGG
TGTAAGCACAGTAATGTGTTCAGCCAAGTAGTACTAATATGCCGATCGACTTAACCTTTT
TTTATTAGTGTTGAGTTTCTTTTACTCCACAGGAAAGTTTATAAGTTTACAAAGGTCGCT
TATTTCCGCTTACTTCCTTTGTCTCCGTCTTTACGGCGACTATGTCTCAGGTGATCACCT
CTTCCCATTCCGAACAGAGTCGTTAAGCCCTGATGAGCCGATGGTACTGCTTAACTGCGG
GAGAGTAGGTCGTCGCCGAATTTTTTCTACAAACACCAAAGCCCGTCTAACCGACGGGCT
TTGGTGTTTGTACCCTTTTTTGCTTTTTCGCAATCTCTGTGCTTTTGCCGATTTGCAATC
TATGTTCACCCAACACAATTTTTCGCTTAACCTCGCTGTGCGTGATTACGAATGCGACCT
TCAAGGTATTGTTAACAACAGCGTCTATCTCAATTATCTTGAGCATGTTCGACATGAATA
TTTAAAACATGTTGGGATTGATTTTGCTACATTGACTCGTGAGGGTATTCATTTAGTGGT
TATTCGTGCGGAGCTGGATTATAAGGCATCGCTTACTTCTGGTGATTCTTTTTGTGTCGG
GCTTACCTTTTTGCGTGAGTCTCCGCTTCGTTTTAGTTTTTTGCAGGATATTTATCGGTT
GCCTGATAATAAACTTATCCTTAAAGCTAAAATTATTGGGACGGCGCTTAATGAGCATGG
TCGTCCTTTTTTGCCTCTTCAATTAGAACAGCTTTTTCAATCAACGTAACTCTTCTTGTT
GTGAAGCCATTAAAGCAAGTTGGTGAATCTTACTTTTTACTGTCGCAAGGCGAAAAACAG
ATAGAGGGCGCAGCTTTTGAGGAGGCTGAGCAGTCGTATCGTTTAGCAATGACGATGGCT
CGTACTATACCGACTGAAGAGGCGTTTGATTATGATGGTTTTGATGCTATTGCACATGCA
GGGCTTTCGTCGGCATTGATTGGCTTAGGGCGTTACAACGAAGCGCTTGTATCGGTTGCC
GAAGCATTGCGTTATTTTAATCGTCGGGGAGATTTGCACAGCGCAGAGGGTTCGCTTTGG
ATTGCGGTGATTTGTAATAAAGCTCGCGCGTTAGAATCGTTAGGGCGTAAAGATGAAGCG
ATCAAATATTATCGAATGGCGGGAGAAATGATTGCTGAAAAAAAGGGAGAGATCAAGCAA
CGCGATCTTCTTACTGAGCTGATTGAGCAAGGATTGCAACGCTTAGAGGGTGCTAAGCCC
GCTACAGCAAAGCAAGGCTATAAAGCGTGGTGGGAATTTTGGTCGTAACGTATGCAATTG
CCTATCCAATCAATTCTTATTATTCGCTTAAGCTCTATTGGCGATATTGTTCTTACAACT
CCACTGATTCGTTTGCTTGCGGCGGCGTATCCTCATGCTACGCTTGATTATTGCACCAAG
TTACCATTCATTCCTCTTCTCGCTCATAATCCTCGTCTTTCGCATCTCTTTACACCCGAA
TTGTTGCCAACAACAGCCTATGACTTAGTGGTTGATTTGCAAAACAATCGTCGTTCTCAA
TTATTGGTGAATTCATTGAAGTCGCGCTACCATGTTGCTTATCATAAAGAAAATTGGAAA
AAGTGGCTCTATGTCCATCTAAAGCTCAATTTGTATGGCAACTCGTGGCTGCATGTTGTG
GATCGTTATCGTCAAGCGATGGATTCATTTCAGCCGTTAGCCGATGATTCAGCTGGGTGT
GAGCTCTATCCCGCCTCAGAAGAGCTTGAATTTGCAGCTTCCGTTACCGCTCATGCAGGT
AAAGTGTTAGCAATTTGTTGCGGCGCAAATCACTTTACAAAACGTTATCCCGCCTTGCAT
TTTGCTACGGTGGTGCGCTTGTTGATGGAGCGTCATCCATCATTAACGGTGTTGCTGCTT
GGTGGTAAGGAGGATGTGCCGCAAGTGAATGCTATTCTTGAGGCTGTGCCATCAGCGTTG
CGCTCGCAAATGGTAGCGTTTGCGGGTGAGTGTTCGCTTATGCAAAGTGCGGCATTGCTG
GCTCGCAGTGATGCGGTGCTTTGTAACGATACTGGGTTAATGCACATAGCATCGGCATTT
GGCAAGCAGCTTTTTGTGCTCTTTGGTTCATCGGTGCGTGAATTTGGTTTTTTGCCTTAT
CACACGCCGTATGAATTATTTGAAGTGAGTAAGCTGCGCTGTCGCCCTTGTTCACATATT
GGGCGCAGTCGTTGCAAAAAAAAGCATTTTCGCTGCATGCATGCTCTTTCTCCCGAATCT
ATAGCACAACGGATTCATCTCTATTTTGAAAAACGTTGAGCGCCATTTATTGCGTATAAA
CAGTATTTGTGCTACCTCTTTCAACTCCGTATAAATGCTTGCTCTTACGTTGGAAAAGTG
CTCTCAATTGGTTACATTGCGGGTTCAAATTTGCTCGATAGTGTTCGCGTTGTTGTGAAG
CCGCAGGGCTGGTAAGCGCAAAGCCAGCACCTCGCTATGAGCAAGCTATTGATCGAAAAC
ACGAAAGCATGATTGCGCTATGAAAACAAACAAGTTGTACGAATGTACCGCTATTATTGA
TGGTGGGCTTCAGGATGAAGCTGTTGCCGCCACATTAGCTATGGTACAGCGGGTGATTAC
CGAAAAAGGTGGAACAATTAACAGTGTGCTTGATTTAGGACGTCGTAAAACGGCATATCC
TATTAAAAAGAAAAGCATGGGTTACTACGTTCACATTGAGTTTAATGCAGCCGCTCCCGT
TATTGCCGAAATTGAAAGAGTATTGCGTTATGAAGAAGAGTTACTTCGTTACCTCATTAT
TCAATTAACAACGCCATTGCTTGAAATGCGTAAGCGGGTAGAAAAATATAGTGTTGTGCT
TGGCAGTGTGGAAGAGGGGGCAAGTACCTCTGGCGATGCTGAGGGAAGCAATGAGTAAAC
AAGTGTTCTCGTATGCGATGCAAATGATGTTTGTTGCGAATATAAAGGAGATGATGGTAT
GGCTGAGTTAAAGATGCCTGAGATAAACAGTGTTATTATTGCTGGAAATCTAACCAAAGA
CCCTGTTTTTAGGCAAACAAATTCAGGGGGAACGCCCGTTGTTAATTTTTCAATAGCATG
TAATCGTCGTTTTCGGGATAGCAATCACCAATGGCAAGAAGATGTTTGCTATGTAGGAAT
TGTTGCTTGGAATAAGCTTGCAGAGAGCTGCCGCGATAATTTACGCAAAAGCTCGGCTGT
ATTAGTTGATGGCGAATTGCAAAGCCGTACATGGAAGGCTCAAGATGGTTCTTCGCGCAC
GGTGGTTGAAATTAAAGCACGACGCATTCAATTCCTGAATAAAAAGCATAAGAATGGTGA
AGATGATGTTGAAGGATTTATTGAAGATGAGTGCCCCGATCAACATCATGAAACACTGCA
AGACGAGGATGCTGATTATCTGTATGACTGCAAATAATTCTACCACTAAAAAAATGTGGT
GGAGTGTGTAAACCTTTTTTTTGATTCCAATGAAACCAAGAGCTACATCATCCCACGGCT
ATAAAGCACAAGGCAATAAAGCCTTAAATGGAGCGCTTACTTCTAAGAAGAAAGTCTCTA
AAAATCAAGTTGTTTTTTTTGACTACCGTGATGAGCGTAAGTTGAAGCGCTTTATTAATG
ATCAGGGGAAAATTATTCCTCGCCGTATTACAGGCTTATCGGCAAAAGAGCAGAACCTGC
TTACCCATTCGGTAAAGTGGGCACGCTTCCTTGCTGTTATTCCTTATGTTGTTGACGAAT
ACAAATAACCAATTTTCCAATTTTTGAAAAGGAAGCTGAACCGTGAAAGTCATTTTAAGA
AAAGATGTGGCTACCCTTGGTGATGCTGGCGATGTTGTAATCGTCAAGAATGGGTACGCA
AATAATTATTTAATCCCTCAAAGCATAGCGATTCGTGCTACCGAGGGAACGTTGAAGGCG
TTAGAAACCGAAAGAAAGCAGCAAGCTCGTAAGGTTGAAATGCAACGCAAACATGCTCGT
GAGCAAGCTCAAAAAATTGAGCAGCTTGCTCTTAAAGTTTTTGCGCGTGCAGGTGAATCG
GGCAAGTTGTTTGGAACGGTAACTTCTGCCGATATTGCTGAAGCATTAAAAGCTCAGGGC
TTTGAGATTGATCGTCGTAAAATTACCATAGAGGCTCCAATTAAAGCGCTTGGTAAATTT
GAGGCGGCTGTAAAGCTCTTTAGTGATGTTACCGTTGCGGTTCAGTTTGAAGTTGAGGCT
GAAGGCATGGAAGCATAAACGCTACGAAGCATAAACGCTACGTTTTATCATCTATCGAAA
GCAAAAAACTCCGCCATTGTCGCGGAGTTTTTTGCTTGTAACAGGGACTGATGTAGTGGT
GGATTTACTCACGAAAAAGCTCATCGTCATCCTCTTCATCCATTTCATCATCACCATGCC
AATAGAGGTAAATACCAATAACCGCATCGCCCACGGTGCTGGTGATTTCCTCAATTTCGC
GTTCGGTCATATGAGCAAATTCATCGGAAACTTTACTGAGCATAAAAAAGCCCATAGTCA
TAACAGCAGCATCTTCGTTGTCGAAAAGCGGTTGCCATGCTTCGTAGGCAAGCTCCATGC
CAATTAAAAAGCCCATGCACCACTCTTCTACTGCAAGTTTATGAATTTCTTCATTTTCGT
ATGCAACACGATCAAAAAGTGGGACAAACGATTCGGGATCTTCTAAAAAAACAGCTTCAA
TGGAGTTGTTGTGGCGCACAATGAGTTCGCTAATCATATCAGCTTCATCAGCCGAAGAGA
ATTGTGGTTCTAACTGTTTGTTTTTATCCCACATGAGCGCATACCAATCTTTTGGCTCAA
AGGCTTGCGGACCAATAATTGCCGCAGTCATGTAGCCATCCAGCATTTCCAGCGAGGAGA
GCGCTTCTTCGGGGGTGCGTTCAGAAACAAGAAATTCTTCAAGAATTGTAAACTCTTGCA
GCGTTAATGGCTGCATCATGGGGTCAGGTGCATTCATGATGGTTGTAAGTAAAGGTGAAT
TGTTAGCAGGCAACGGCGCTAAGTTATAAATTTTTTACTATCTCTTCTGCCTTACCTTGA
AAATCCGTTATCTCATAACCGCATGAAGTGGCTTCGCTTTTTGCATTCACTCCCCATTCC
TCTATATTTGTAACAATTGTAAAAAAACGCATGTGTTGGTTAATGGAAAACACAAGGTGT
TGGTTTGTGGAGAATGTTAACAAAGTTAATTCAGGGAGTGGCATATGTCGAAAAAAATTG
TGGTGCTTGGAGCGGGAACAGGGGGAACCATTATTTCAAACAATTTGCGGCGCCATTTGC
CTCATGATTGGGAGATTACGGTAATTGATCGTGATGACCATCACATCTATCAACCCGGAT
TGCTTTTTGTGCCCTTTGGGCTCCAAAAGGTGAGTACGTTAGTGCGTTCACGTAAAAAAT
ATATTCTGTCGGGCATTAACTTTGTGATTGATGAAATTACTCGTATTGAGCCCGATAAAC
GAGTTGTTACAACAAAGAAGCATTCCTTTCCTTACGACTTTTTAGTGATTAGTACGGGGT
GCCGTGTGGTTCCTGAAGATAATGATGGCTTAATGGAGGCGTGGGGTAAAAATGCCTTCT
CTTTTTACACTATTGCATCGGCTGAGTTGTTGCATCGGAGGTTACAGGAGTTTCAAGGCG
GGAAGTTGGTGCTTAATATTGCAGAAGTTCCCTTTAAGTGCCCCGTTGCGCCAATTGAAT
TTGTCTTTTTAATGGATTGGATGTGCCGCAAAAAAGGCATTCGCAATAAAACAGAAATTG
AGTTAGTAACCCCGTTAACGGGTGCATTTACTAAACCAAAAGCTTCGGCAGTGTTTAATG
AATCGGCTAAAGCAAAAAATATTAAAATTACTCCCGGTTTTTCGCTTAATGAGGTGCATG
GAAAGGAGGGGTATATTCAATCGGTGCAGGGCGATAAGGTGAACTTTGATACGTTAGTGA
TTATTCCTTCAACACAAGGTGATGAGGTGATATCGTCATCAGGTTTGGATGATGGTATTG
GTTTTGTGCCAACGCATCACCACACGCTTCAAGCGTTAAAGCATGAGCGTATTTATGTGG
TTGGCGATGCCACAAACGTTCCCACCTCTAAAGCTGGTTCAGTTGCCCACTATGAAGCCG
ATGTTGTTGCTTTTAACATTATGGCTGAAATTCATGGCATTAAACCTGAAGAAATTTATG
ATGGGCACTCTACCTGTTTTATTGTTTACTCCAAAGGCACCTCATCGCTTATTGACTTTA
ACTACAAAATTGAGCCGTTACCGGGTCAATTTCCTATGCCAAAGTTTGGTCCATTTTCTC
TCTTAAAAGAGACTAAAATGAATTGGTATGGTAAACTTGGGTTTGAGTGGCTTTATTGGA
ATGTGCTACTTGCGGGTCATAACCTTGGTGCGCCACCAACGTTAGTGATGGCTGGTAAGG
AGCTTGGTTGATTAAAAAGCCGTTGTTGTAGAAAGCTGCTGATTGCTCTACTTGAATAAC
CTATATTATGGAAGCCCCCCTTATGTTGTTACTCTTAGGGGGGGCTTTCATGGTTTTCAG
GCTATTTACACGATTGTTAGTACTGCCGAGTAGCAACCTCTGTTCCATTTGATTTTTTGC
GATATGCGTAATTCTCTCTCTTTTCAAGATGAGCCAATTGTTGCTTTAGCAACGCCGCTT
GGAGTTGGTGCTTTAGCCGTGGTGCGTATGAGCGGTCAGGGTGTTTTTGATATTGCTCGA
AAGGTTTTCCATAAACAAGGTGCGCCCGATTTTCATTTAGCAAGCTCCAAAGGCTTTCAG
GCGCACTTTGGAACCATTCACGATGCCCAAGGTGTGGTTGATGAGGTGATTGCGCTGGTG
TTTCGCTCCCCGCGTTCTTTTACTATGGAGGATATGGTAGAGTTTAGCTGCCATGGGGGA
CCCGTTGTGGTGCAGCATTTGCTGAAAGCGCTCATTGATGCAGGGTGCCGCTTGGCAGAG
CCCGGTGAGTTTACGCGACGCGCTTTTCTTAACGGGCGCATTGATTTATTGCAGGCAGAA
GCTATCGGCGAAATGATTCATGCGCGTTCAGAATCGGCATTTCGTACCGCAGTTACCCAA
ATGCAGGGCAGGCTTTCGCGCCAACTTGAGGAGATGCGCGAAAAGCTGTTGCATTCGTGC
GCATTGCTTGAGCTTGAGCTTGATTTTAGCGAAGAGGATGTAGAGTTTCAAAATCGTGAG
GAGTTACGTGAGGATGTGCAACGCTTGCAGGGTGAAATTAACCGCTTGCTTGATTCCTAT
CAACATGGTCGTTTATTGAAAGAGGGAGTTGCAACGGTGCTTGTTGGTTCGCCCAATGCA
GGCAAATCAACACTTCTCAATGCACTGTTGGGTGAAGAGCGCTCCATTGTAAGCCATCAG
CCGGGCACCACACGCGATTACATTGAGGAGCCGCTTTTGCTCGGCTCAACCCTTTTTCGC
CTTATAGATACGGCTGGTTTGCGGGAAGGTGAAGAGGAGGTTGAGCATGAAGGCATTCGA
CGAAGCTATCGCAAAATAGCCGAAGCTGATGTTGTGCTTTATCTGCTTGACGTGAGCCAT
CCCGATTATTGTAACGAACTATCTGATATTACCTCATTACTTGAGCAAGCCTCGCCAAAC
GTGCAGTTACTTTTAGTTGCCAATAAGTGCGATGCCATCACTAATCCGACGGAGCGTTTA
GCGCAATTGCAGGCTGCCATGCCGCAAGCCACTGTTTGCGGTATTGCTGCAAAAGAGGGG
GATGGTTTAGAGGCGCTCAAGCAACAAATGAGCAACATGGTTGCAGGACTTGATAAGTTG
CACGAGGCAAGTGTGCTTATTACCAGTATGCGCCATTACGAAGCTTTGCGCCGTGCCTCC
GATGCACTTGAAAATGGAGCATGTTTAGTAGCAGAGCACGCTGAAACAGAGTTAGTTGCC
TTTGAGCTTCGTTCGGCGCTTGAAGCCGTTGGTGAAATTACTGGGAAGGTGGTGAACGAT
GAAATTCTCTCGCTTATTTTTGAGCGCTTTTGTATTGGGAAGTGAGGGCAGCCTGTCGGA
CTAACAACACACAATTTATGCAAACATCGGCTGAAAACTCCCGAAGGCAAAGCTCAATAT
GCGGTTCGTAAAAGTAGGGTTGAACCTATATTTGGTATTATCAAGTCAGTGCTTGGATAT
GATCAAACTAATTTCGATCACGTTAGTCCGACGGGCTGCTTAGTATAACGTAATTATAAT
CGAATCAATGTAGCGGCTATTTCATCACGCAGTTTGGGTAACACCTTTACTTCATCGGCA
AAGGTTTTCCATTGGCTTATTGTGTTACTGATTTCCTCAATGGTTTCTGCAGCCTTTTTA
TTTTTGATGGATTTGCCAATGGTGAGCAAATCGTCTTTAGTAATATTAGTTCGTTTGCCA
TTGATGCTTAAAGCATGTTGACTTACCCATTGATGTTTGGGTTGATAGGCATGGCAAACA
TCATAGGCCGGAGCCAGTTCCCATTTTCCATCCTTTTTTAACCGGAAGGCGAAGTTCTTT
GTATGGTCATCGCAGTTACGGGCTACTACATTGAATACCATCCTGCGAAACAACTGCTCA
GCATCCGGATAGGATAGCTTTAGTTCCCGCATCGTTTGAAACAACTGCTCGTAACTAAAA
TTAGTTACAAGATTGTAATCAAAGTGCTTCATGGCACAAAAGGTTTGAATATGGTGTTTG
GCTGCACCGCCTTCACGGTCAAAACGCTTGGTCATAAAATGTGCCCTGCCGTTTTCTTCC
AATAATCTGGAAGGCATTATCTGAATGCCACAAGCTACAGCCATGTTGTAGTACGCCATT
TCCACCCGGCCATACCCATGACTTGCGCCCAACTGCACCTCACTCACCCCATCCAACTTT
AGCAGCCAATGCTCAAACCCCTGTGGCGCATTGGTTTGACCAGATCGTACTTCACCTGTT
CTTTCGTTGTAAGCAATCACTGCCTTAGGCCGAGCACCACCGGCAGATGTTCCAATGCGT
AGTATTTCAAGAATGGCTTTTTCTTCGTTTTCCTGCAGGTTGGTTACGAATGCTTCTTTT
TTGGTGAGCATTTTTTGAGTTATCTCAACCAAGCTATCAATTTCCAGCGAAAAGGCTTTT
TTGCTTTCCTTTAAGGTGGTGGGTTCAAACTCCAAGGCACCCATTCCCCGAGTGCCTATG
AAGCACAAAGTTTCTACAGGATTCATGCTGTCTAACGGACGACCCTTTTGAGCCAACCAC
AAGTTGATGAGCTCATTTCCGTAACGATCGGGCAGCATATCGGCTAATAAGCCGGGTAAG
CCTTTGAAGGTATCTAAAGCAGGATCCGCCTTTTTACGCAGGGCAGGAAAACTAAAGTTG
CTTTTGGTTGCATTTACCGGTATTTGTAAGGGAGCCAATTCCCAGCCTTTACTCTTGAAT
TTGGCATCATATTCAAACGTGGCATAGCCGGTAGCATCATCCCAAGCTACCGCTCCCACT
AATTCGCCCCATATTTTTACAAATGCCGTTTTCATTGCTTACCAGTCTGATTTTTCAGAA
TCTTGTGTTTTAGTGCTCCTTGCTCTTTTACGTTTTTCCTGCTCAGCTTTGGCTAATACC
AGCGGACTGAGGCGCTGCTGCACTTCAAAAGCATCCATTACCTGTAGTTGATTCAGTACC
CGAAGCACCTGTATTAGGGTGGCTAAGGTTACGGTTTCGCCCCGCTCCAATAAACTGAGG
GTGGAACGACTGATGCCCGCTTCATGCGACAGGGCATTCTGGGTTTTGTTTTGCTCCAAC
CGGTGATGCTTTACAAAGTTGCCGATATGTGCGGCAAGCGCCTGATCACTCATGGAGTGC
CAATATTTGAATGCTTTATCGGTCATAATTCCTATTATTAGTGTTTTATGAATTAAATCT
CATGCAAACATAATAATAGTTTGAAAAGTTCAATATAGAATCAAGAATAATCAGTCTTTA
TGAACGATTTATCTTCTTTCAACAGTACTTTAGTACGTAGTGCCTCACGCTCTTTGGCTT
TGTTGGGGTTTGGTGTAAGCCAGCAACCAAACGATAAAAAACAAATCGAACCAACGATTG
CTATCCTTCAATCACATTAGTTTAACAACGGGCTGCAAGCATCCTTTATTGTTAACTCGG
TATCGTATGGTGTAATTGTTCTGCTTTGCATTGGCAGTATTCATTTCTTTTTTTTCTCCA
TAACAAAAAAGCGGGCGTTAAGCCATAACGCTCAACTCCCGCTTTCGATAAAACATATTC
GCCGTCAGCCAACCAATCTTGATTACTTCGACAAATCAGCCATATAGGCAACTGCGTTAG
TAACTTCTTCATCCGTTAGGCTTGCATTGCCGCCTTTTGCGGGCATCATACCAGCTTTGC
CTTGGAAACCTTCAATTGATTTTTTCGCCATAGCTTCAACACCTTGAGGTAAGCGATCTT
TCCAAGCTGCTTTGTCGCCTGGTTTTGGTGCGCCCATCATACCAGCATCGTGGCAGCCGC
CGCAGCTTCCTTCATACACGGTTTTGCCTGCTGCAAGTGGATCGCCAGGTGCAGCGGCTG
GAGCTGCTGGTGCAGGAGCGGCTTCGGTTGTGGCTTCTTTCTCTTTGCTTGGTAATTCAA
GGGAGGCTGGTGGTTTTTCAAGTCCGCAAGCGCTGATAAAGAGGAAGCTTGCGGCTACAA
AGGGAAGAAATGGTTTCATGCTCATAGTGAGTTTACTTGTTTAGTGGTTTATGCTCTGTT
TTGTTCTCTCTTGCTTTGTGGCAAGGATGTGGCATCGGGTTTAGCCTGCTATTCCATGCG
ATTGCGCTTGGTTACAAGCTGTAAGCGATGCCAAAAATGCGTGCCATTTTAAACATTATT
CAGCGGATGGCAAAATGGTTTTTCGTGCGGTTACGGGAACGCCATAACCTTATTGTGTAA
GCAGGAATCTCCGTTTTATTGTATTACGATAGTTTTTGTGCTTGCAGGTCGTTGCGCGAG
AGGGTGTAAAGGTGGCTATAGAAGAGGTTAAAAAGCAGGACGGCGCTTTTTGCTCGTGGG
GCGTTTAATCCTCGTTTAACGGCGTTTTGCCATGAAAAAAGAGTGCGTGTTAGTTGGCTA
TAGCTTTCAATAAAGTCGTCAAGTGGAATGTTTTTTGGGCGATAGAGCATTTCTTGTCCA
AAAGAGTAGCGGTATGCTGTTACATCATTTGGGTCAAACAGTAAGCGTCCTTCGTTGCGG
AGGCGTTCAAAAACGCGGGTGCCTGGGGTTGGGCGTAAAATGTTAATGCCGGGTACATCA
AGTTTTGTTTGTGCTACAAAATCTAAAATTGCAGCGGGTGTTTCGAGGGTGTCGCCATCA
AGTCCATAAATAAAGCTGCCGTAAAGGCTAATGCCTGCTTGGCGAATGGTGGTTATGGCG
CTCACTAACTCGTTTGCACGGTTTTGCTGTTTAGCGTGGGCTGTGCGGCTGGCGTTCTCA
ATACTTTCAATGCCAACCAATAATGCTTGGCAGCCTGAGTCGGCAAAGGCGCTAAGGAGT
TCGTGCTGCTGCCCTAAGGTGGTAGTGGCTTGCCCAAACCAACGGATTTTAAGGGGAGTC
AGGGATTGAAAAAGCTCTAAGGCGTAAGCGGGATCAGCATTGATGGAGTCGTCAACAAAA
AAGAAAATGCGCTGATCATCTTGTTGAAAGCGAGCAACTTCTTGCACTACATCGGTAATA
CGGCGTTGGCGCAAGGTGTGCCCATTCAAGACGTGAACATTGCAAAAGTCGCAGTTGTAT
GGGCAGCCTCGTCCTGTTTGTATCAAATTGGTGGTAAAGTAGCGTTCGGGTTGTAACGCT
TGTTTGCTAACGGGACGGGCGTGCTGAAGGTTTGGGAAGCTTTCGGCACGGTAAAGTGGT
TGGAGCCTATTCGCTACAAGATCGCGCAACGCCTCTTCCCACACTTCATCGGCTTCACCG
GGCACCAAAACATCCGCATGAGGTTGGCAGCTTTCAGGGAAAAGGGTTACATGGGCACCG
CCAAGCGCTACTTTTATTCCTTTCGCACGAAGCGCATCAGCAAGCTCAAAGGCTTTGCGA
GCCATGCCACTTTGGACGCTAATGCCCACTAAATCCCACTTCATTTCAAAATCAAAATCC
TCAAAGCGGAGATCGCAGATCACTTGCTGGACACCTGCTACTTCAAGTGAGCTAAGAATC
ATCAACGAAAGCGGGGGAATGGCAAATTGGCTTCGTTTAATAATGCCACGAAACGCGTTG
TTTGCCCACTCTTTAAGCGGGTGCTGTGCCGCTTTGTTTGCATAAAGTGAACGAGCGCCG
TCAACACCGCTTTCTGAGGGGAGAAAAACTAACGCCACTTTTTTTACATGTTCTGCCATA
GCTTACCAATCACGCAAGTTTTTGGTAGAACGTGGGGTGCTGCTTTTGCCTTGTTGTGCC
ATTTCGCGCATCAGCGATGATTCATTGCGAGCGGCTTGCTCCAACAAGCGTTGGGCAACG
TCGTTACCAATGCCGCCGGCGGGCGTAATGGCAGCACGGTTTGGCTGTTGCTTGGGCGAT
TGTGGCGGCTTTGGTTGTAGTGCTGCCATGTGGCGTCGCACAATTTCGTAGTTGATTTTA
GCATCAACATCCGTTGGGCTTTGCAGGAGCACTTGCTTGAAATGGTGGAGTGAGCGTTGG
TACAGCGTCATTTTTTCCTGTCGTGCAGAGCTTTTTTTGGCTTGTGCAGCAAGTAAAGTG
CCTTCGTTAAAAAGAGCTTGAAGGCGCAACGGTTCGGTTAATGTGGTGCCTTTGCGGCTT
AAGGTAAAGAGTGGAAGTGCTTGCGTGTGGTTCCCTTGCATTGCTAGCGCACAAGCTTCG
TTAAAGTGAGCTGAAGCCTTCTCTTTGGGTGAAGGTGCTTGTGCGGCTAATGTGTGAAAG
GCTTGCTCAGCTTGCAAGTAGGAGTGCTGTTGGTAAAGCGTATAAGCTCGGCGCTGTTGC
TGGTAGTGGTTGAACCCCTCCTGCATGGATGAAAAAAAAGCCAAAGCCAGCAGGAGAGAG
TTCAGAATTAGCATAGTAACATGCGTTAGTGGCGATCAGTTACCAAGAAAGGCTTGTTGG
ACAGCTTGAACGCCAGCCCCAATGGTAAAGGGGTGGTTGATCTCTTTAAAGGCGCGTTCA
ATGCCGCCGATAACGGTCAACATATCAAGCTCGTCGTAGTAGCCAAGGTGTGAAATGCGG
AAAATTTTATCCTTATAAGCATCCTGTCCAGCGGCTACGGTAATGCCGTTATTCACCTTA
AGCGCCGTGTTAAAAGCCTTCCAATCAACGCCTTCGGGAAGCCACACGGGGGTTACAGCA
AAAGAGGGGGAACTGCTAAAGAGCTTCATGCCAAGCGCTTGGCACCCTTGACGGCAGGCG
CTTGCAAGGCTTTCGTGGCGCTTCCAAATATTTTCAATTCCTTCAGCTTTAATCATTTGC
AACGCTTCATCTAAGCCAATAACTAACGATGCGGCTGGTGTGAAGGGGGTGTCGTCCCCA
GCGTGCGATTTCAGCGCTTTTTTTAAGCTGAGGTAATAGTTTTTGCTGCTTTTGCGAGCC
TTAATTGCCGCTTCAGCACGCTCTGAAATTGCAACAAGTGCTAAACCGGGAGGCATCATC
AACCCTTTTTGTGAGCCTGTAATGCAAATATCAATTCCCCACGCATCAAAAAGGAATTCA
TGCGCACCAATTGCGGTAATGCCATCCACCAACACTAAAGCATTGGAATGTTCATGAATT
AAAGCGCTAAGGGCTTTAATATCGGTTGCCGTACCGGTTGAGGTTTCAGAGTGGGTAAGG
CAGATGCCTTTGGCATCGGGGTGCGCTTTTAAAAGAGCAAGCAGTTGTTCGGGTTGAATT
GCTTGCCCCCATTCAACCATCTCTTCAACATTATTACCGGTGAAGGTGCGCACCAATTCA
CCCCAGCGCTCACCAAACTTGCCTCCATTAATGGTAAGAACCTTATCGCCCTCATTAAAA
AGGCTTGAAATAGCAGCTTCCATGCCACCCGTGCCTGAGCAGCTTAGCACCACAACGGGG
CGAGTGGTGCAGAAAAGGTATTGTAAATCAGCATGAACCCGAGCCAGAATTTCCATGAAC
TCAGGGTTACGATGGTGAATAATGGGAGCTGCCATGCGCAGCATCACATTTTCGGGAACA
GGCGTTGGACCAGGGGTGAATAAGCGTTTTTTCATCTCAAAACCAAAGAGCGTTAAGACC
TTGCCATAAGCGAGGTGAATTCATCAAAAAGGTAGTGCGAATCGTGTGGACCGGGAGCCG
CTTCGGGGTGGTATTGCACCGAAAAGCAGGGGAGGTTTTTATGGCGCACCCCTTCAACGG
TGTGGTCGTACAAATTGAGGTGCGTCATGGTAAGTTCTTCAGGCAGCGCCTCCATTGCTA
CCGCAAAACCGTGATTTTGCGACGTAATTTCAATTTGCCCTGTAGCAAGATTGCGCACGG
GGTGGTTGCCACCGTGGTGTCCAAACTTCAACTTGTAGGTTGTGCCGCCACAAGCAAGGG
AGAGCAATTGGTGCCCAAGGCAGATGCCAAACATTGGCAGCGGCTTGGTGGTGCGGTTAT
ATTCAACAAGGGCACGAATGGTTTCAATTGCATAGCCAACTGCGGCGGGATCGCCTGGAC
CGTTGGAGAGGAAGACTCCATCAGGGTTAAGAGCAAGCACATCGTTCATGGTGGCTTGAG
CGGGCAGCACGGTAACACGGCAGCCCGCATTTTGCAGTAAGCGCAAAATGTTGGTTTTCA
TACCATAATCAAAAGCCACAACGTGATATTGAGCGCCTTCAGTCTCTAACGAATAGCTTT
TTTGCGTGGTAACGGTTGATACTAAATCGCGTCCGCTCATATTGGGAGCAGCCGCAACTT
TTTGGCGTAACTCATCGTCCGAAACTTCAGCAGGTGCAATAATGGCTCGCATGGCACCAT
GCTCTCGCAATTCGCGCACAAGGCGGCGAGTATCAATGCCCGCTAAGCCGGTAACTTGTG
CTTCACGTAAGCGGGCAGCAAGCGAGCCAGATGCCTCGTAATTGCTATGAATGCGCGAAA
CCTCATGCACAATTAAGGCTGATGCCCAAATGCTCTGTGATTCGTTATCGTTGGGGGTAA
TGCCATAGTTGCCAATCAACGGATAGGTCATGGTAACCATTTGACCCGCATAAGAGGGAT
CGGTAAGGATTTCCTGATAGCCCGTAAGAGAGGTGTTAAAAACTACTTCACCGATAGCTT
CGCCAATGTGCCCAAAAAGCGTACCGCTATACAGTGAGCCATTTTCTAAAAGCAGTTTTG
CGCGTGTTGGCTGCATAATAGTCTGTTACTCCTTGCCGGGCAATTTATCGCCCGTTTCCT
GTTTATCAATAGTTGCAATGGCTGTGCGGTCGAACTTAATTTTTGTGTTGTCGCTTACCT
GCACTAACACGGTTTTCTTTTCGGTATCAATGCCAGCCACGGTGCCATGCACGCCACCAA
TGGTAACTACATGATCGCCCCGCTTTAAGCTGTCAAGTGTTGTTTCGCGCTCTTTCTGCT
TTTTTTGTTGAGGGCGAATCATAAAGAAGTAAAAGACAACAAAAATAAGAACAAGCGGAA
CAAGCTGTATAAATGGATTTGGATTGCCTTGACCGGCAGCGGGTGGGGCAAATAGTAAGA
GTGAAAGAATCAATGATTGCATGAGGGATGTTGGGTAGAATTGGATTGCAAGAGCTGCTA
CCTGCTAAGTTAGTGTAGCGGAGCAGAAGAGCGCCCGAATATAAGTTATTTATATGGCAT
CTACGAAAAGTTGTCTTTGTGTAAAAAGCTTGCATAGGGTGCCACGTTATAGCGGTACAG
TGGTTCCATACCATGCGAGAGCTTGAGTGCAGCAATGCTTGCAATCATAGCGGCGTTATC
GGTTGAGTAGATGGTTTCAGGTAGGCAGAGGGTAATGCCGTGTTGCTGGCAGGCGGCTTG
CATGGAGCTGCGTAATCCTCGGTTAGCACTAACGCCGCCTGCAATGGCAATGGTGCTTAC
GTTGTAGTGCTTAGCTGCGGCAATGCTTTTTTCTACTAATACATCCACAATAGCTGCTTG
AATGGAGGCGGCAATATCGGGGAGGTTGGAAGCAACGCTCTCTGGGCTTTGCTGCTGCAA
CCATGTAAGCACAGAGGTTTTCATGCCCGAAAAGCTAAAGTCGAGGTTGCCTTCCCAGCT
TTTGCGGCTCTTTGAGCGCGACGTTAAGGCGCGAGGGAAGTGATAAAAATTGGGATTACC
ATTTTCGGCAAGTTTATCAATAACGGGTCCAGCAGGATAGGGAAGCCCGATCATTTTTCC
CGTTTTATCAAACGCCTCACCAGCGGCATCATCCAGCGTTTTTCCAACAATCGTGTAGGA
AAGATCGGGTTTTACAAGGGCAAGCAAGGTGTGCCCACCCGATACCGTCAGAGAAATGTA
GCCCTCTTTGGGAAGCGGGCTGTTTGCGCCGCTATTAATAAAGGGGGAAAAGATGTGCGC
TTCAATATGATTAATGGGCACAAAGGGAATGTTTAAGGCGCACGCCATGCCTTGCGCAAA
GCACAAGCCCACCATAATTGCCCCAATTAACCCCGGTCCAGCCGTTGCCGCTATAACATC
AAGCGCATCTTTTTGTATATTTGCCTCATTTATTGCCGTCTCCGTAATGGCGGTAATAAG
CCTCTCATGTTCGCGAGAAGCAAGTTCGGGCACCACGCCGCCAAACGAAGTGTGGCAATG
TTGCGAGCTTACAATGTTCGACAGCACCACGCCGTTATGGAGCACGGAGGCTGAGGTTTC
ATCGCAACTGGTTTCAATTCCAAGTATTATCATTCTCTTTTTTTCTCCCAAAAAATTATG
GGCAAAGCTAATAATCAGCCTAACAAGAGCAAACCGAAGGTTTCAGTAAGTATTGGGCGA
CTTTTAATGGTGCTTATTGGTGCTAATTTTATTATGCTCTTGGCACCAAATTTTGGGATG
CTCAATAGCTTTCTTTACATCCCCGATCTTTATACGTGGCCTGCCTTTGTGCTGGGTTTT
GTGTTGATCTTTTTTGGCTTTAAGGGATTGTATAAAAAGCCGTAAAGTTTTTTTCTCTAA
TATTTTAGAAAGGAGGCGCTATGCAGCTTGCCGCTGAGCTTGAGGCGCTGGGAGCCGAAA
TTGTTGATGCCTCCCGTTTTTTGGTGCGCGTTGAAGAGGAGCTAAGCCATAGAATTGTTG
GGCAGCGCGAGGTTGTGCGTCGCGTCTTTATTGCGCTGTTGGTGAATGGGCATATTTTGC
TTGAAGGTGTGCCAGGGCTTGCTAAAACCTTAATTGTAAGTTCCTTTGCTGAAGCAATGG
CGCTTAAATTTCAGCGCATTCAATTTACCCCCGATATGCTGCCTGCCGATTTAGTGGGCA
CGCTTATTTACAATCCCAAAGATCTTACTTTTTTTCCTCGCAAAGGGCCTCTCTTTACCA
ATATTGTGTTAGCCGATGAAATTAACCGCTCGCCCGCTAAAGTGCAGTCGGCGTTGTTGG
AGGCAATGCAGGAGCATCAGGTTACTATTGGGGATGAGAGCTATCAGCTTCCAGCCCCTT
TTTTAGTGCTTGCCACACAAAATCCCATTGAGCATGAAGGCACCTATTTGTTGCCCGAAG
CGCAAATGGATCGCTTTATGATGAAGGTCGAGGTGGATTATCCCTCGTATGATGAGGAGC
TGGAAATTATGTTGCGCTCAGCAACCAATGCGCCTCGTCCATCTATTCAAGCGGTAGCTC
AGCCTGAGGATATTGAGCGGGCACGAACGCTGATTGATCGCATTTATGTTGACCCTCGTG
TGCAGCGCTACATTGTGGATTTAGTAGTTGCTACGCGCTCACCTGCTCAATATGGTATGG
AAAATTTAAATGGCATGATTGAGTGTGGTGCTTCGCCTCGAGCCTCTATTTACATGCTGT
TAGCGGCTAAAGCGCACGCTTTTTTACAACAGCGTCCCTACATTACGCCCGAAGATGTTA
AAGCCGTTGTGTATGATGTGTTGCGCCATCGCATTCGTCCGGGCTATGAAGCTGAAGCCG
AGAATATGCGCTCCACCGATATTATTCGCCAAATTCTTCAGCATGTGCAGGTGCCATAAT
GGGCAGAGAGTGGTTTTCATTAACCAAGCACTCGCTTGAGCAAACGCCGCAAGAGTCGTT
AGCGGAGCTGCAACGGCGTATTCGGCGCATTGAAATTCGCTCACGGCGCAAAGCAACCGA
GCTTTTTAGCGGAGAGTATCACTCCTCGTTTAAAGGAAAAGGGATTGAGTTTAGCCATGT
GCGCGAGTACCACTATGGCGATGATGTACGTTCCATTGATTGGAATACCTCTGCCCGCAA
TCAAGATTTGTATGTGAAGCTCTTTACCGAAGAGCGGGAGAGGAGTTTGCTCTTAATGGT
GGATGGCTCAGCCTCCATGTTTTTTGGGAGCAATCAGCAAAGTAAAAAGGAGCTTGCGTT
TGAACTTGCAGCGGTGCTTGCCTTTAGTGCCCTTGATAATAACGATAAGGTTGGGCTACT
GATTTTTACCGATCAAGTGGAGCTGTACCTGCCCCCTCGCAAAGGGCGCCGCCATGTGCT
GCTCTTACTCGACAAACTCTCTCGCCATAAACCACAAAGCAAGCAAACCAACATTAATGC
GGCGCTTTCATTTTTGCGCTATACGTTACGGCGGCAGGAAATTGTTTTTTTAATTACTGA
TCTGATTGATAGCGATTATGAAAAAGGGATGAAGCAACTCAATCAACGGCATGACTTTAT
TTTGGTTCATCTTCGAGATGCTCTTGATACCAAGCTGCCACTTAGTGGTTTGCTCACGCT
GCAAGATCCCGAAAGCGGCGAGCGTTGTGTGGTTGATATGGCAACACCGCAACAATGTGA
GCGCTATAAAGCTATGCAAGAGCGATCTATTGAGGAGCTACGTCAGCGAATGCGCCGAAT
GCGCATTGATGCCATCTATCTTGAAACTGACCACTCTTTTTTTGGAGCGCTTAATGCTTT
TTTCCGTTACCGTGAACAAAAAGTGTAAGCCATTTTTTGCGCAGCGTATGCTTGTACCGT
TCATGCTGCTTTGTATGGCATGGCTTGCGCCGCAGCATTTACGCGCTCAATCCACCAATG
CTCCAATCATCTCCGTAACGGTAACGCCCGACACCTTGCTTACGGGCGATCGGGCTACAT
GTACGGTAACGGTTCGCCATGCAGCCAATCACGTTGCTACGTTGCTGCTGCCTCCAAGGC
GTAGTGGGCAAGCGCTTGATGCCGCCGAGTTAGTAAGTCAGCAACGCTTTTCAACCGAGA
ATGCGCAAGGCAGCCACGAAGAGCGTTTTGTGTTGGAGTTTGCGCTTTTTCGGGCGGGTC
AGCAGCCATTACCGCCTTTAGGGGTAACCATGCGTCAGCGGGCAAATAATTTCGTTGTTG
GTACCTATCCGCTTACGGTACCTTCGGTGTTTGTGCGTGCTCTTACCGATTCCACAATGC
GCGAGTTGCGCCCCATCAAGCCGCCGCAACCCCCATCCTTTCCTATTATGCTGATTGTGC
CCGTGCTCCTTGCTGTTTTTATGGTAACGGCTGTTGGATGGCTGCTCTTTTTTGTGATTC
ATCGTGTGCTCGGCAAGCAAGCCTCTAACGTGGACTTGGGGCAGGTTGCCCAGCGAAAAT
TGCGCAAGCTTGGTAGCCGCCTTTCATCAGGAATGCCGCCGCATGAGTGCTATGATGAGT
TAAGCAACATTATGCGCACCTTTCTTGAACACCATTACCGCATTCGAGCCCTTGAAGCGG
TTACGCAAGAAATTGAGCGCGATCTTAAAAAGCTTGGCGTTGCAGGCTACGAAACCATTC
TTAGCTTATTGCGTCAAGCTGATTTAGTGAAGTTTGCCGATATGCGTCCTAATGTTGAAG
AGTCGCGTCAATCTCTTAATAAAGCCGCAGAAATTATTCGTGCTACGCGAACGGTGCGTT
CACCAGAGGAGCCGAAAGAAGTTGAGGGCGAGTAACTCTCTTCCAAATATGGAGAGCACT
CTTTATTTCTTGCCTGATAAGAGCACGCGGAGATAGAGTAATGCAACATTGCGCCCAAAG
TGTTGCAGCGAACGATCGGTCAACAGGCTAAGGAGTGGCGCTGTTATGCGTTTAGGATTG
TTATGAGCCCATTCATTTTGGTACAGTGCAGTCATCAAGCTATCCATAGAAATTGAGCAG
GCGCAGGCTACCAGTGTACCAAGTTTAATGCATCGCGAGCCAACAGGTAATGGCACCATG
TTACTTGTATTATGTTGCATGGTTAATTCTCGCCGACTATTGTGCTCTGAAAGGGTAAAA
TCAATGCTTTTGCCTGATGGGTGCTCAAGTCGCAAATGGAGAGGATGTTGAAGCTGTTTT
TTGTATTTCATATCCGTTTGCAGCACGATTCCCTTTTTTTCTTCTAAAAAGAGTTGCAGA
GCATTAAAGAGTAGGTCAATAATTGCTTGTTCACTAATGTTTTTGTTGACACGTAAAAGA
AAAGTGAGTTGGAAAAGGTCAACCATAAAGTTTAAGAGCAACGCATTCATATTATTGCGC
TTCATTACTGAACGGTAGCCATTAAACGCCACATTGCAGTATGCAAGCATTGCAACAAGT
GTGTCGCTATTCATGTGGCGAGTTGTAATAACGGGGCAGTAGTTGTTGTACAAGTCCCAA
TCAAACGATCGAATTCTTTCTTCGGCTTTATACTCATTAAAAATAGCGGTACCGGGGTAT
GGGGTCATTACCATAAAAAGCGCTTGACGAAGTCCAAGCGAGCGAGCAAATTCAGGGTAT
GCGAGTGTTGCTGTCATATCCTCGCTATAATGGCCAATAATAAAGTAGCCTTCGGTGCCA
ATTCCGTGTTTTCGGCATAATTCAATGGCTTTGCTGACATCATTAAGGCTGTTTTGCTTG
TTCATTAATGCCAGTGTTTCCTTATTTGGGCTTTCAATGCCAAGTCCAGCTTTACTGAGC
CCTATTTGGCGCAATTTGCCAAGAATTCGTTCTGCCCGAACAATATCTTTTGCTCGTGTT
TCTGTAACAATCCTGAAGTTTGTAAGCCCTTTTTCCAAGAGTAAGTCGCAAATTTTTTCA
GCTCGCCCAATGTTTGTAAGAAAGTTTGCATCCCAGATTTTAATGAGTTTCTTGTTCTTT
GGATCGTGCAGTAGTGCAATTTCCTCTACAACATTTTCTGGTGAGCGCCCTCTCCATGCT
TTGTGCATTTGATCGTTAGCACAGAATGAGCAGCTCCAAGGGCAGCCACGCGAAGTGTAA
ATAGTGTCAATTGAGTAAGCATCACCCGTTTCGCCATATCGTTTTGGGCGAAGAGAGCGT
AGTGGAAATGGAATGGTATCAATATTGGTAATAACGGGGCGTGGCTCAGTACGAACAATG
CCTCCGTTGTCGCGATATGCAATACCACGAACGTTACGAGATGGACCGTTTTTTACTAAT
TCCCTGAATGTTTCTTCACCCTCGCCAATCACCACAACATCAACACAAGAGTGCTTGAGC
ACTTCTTCAGGCAATGCCGTTGGGTGAAAGCCCCCCATAATCACAAAGGCACCAGCTTCT
TTTGCAATCTTTGCCAACTTAATCGCCTGATTAAAAGCACCAGTCATTGACGATATGGCT
ACAAGATCGCATGGTTGCTCTTTAAGCAAGCGGCGCATACTTTCAAAAATGGCATCGTTA
TAAAAGTTTTCTGGTATTACCAGATACTCAACGTCATTTTTAATAGCCGCTGCAAGGTAG
CAAATGCCAATGCTGTCGGAAATAAAACGAGGGAATGGGGTAATGATGGTCTGTGGGGCT
TCCACGAGACAAATGCGCTTGAAGTATGCCATTTGATGGCCCCTATTATGGTTGTTTGAA
TTTTTTTACTCAAACGCAACCTTAAAGATGCGAGAAAAAAGAAACGCTTGCGATTCCCTT
TATAATACAAAGAAACGCAAGCGTTAACAATCCTAAATATGTCAGTGCAACGTTATTTTA
CCGCTTCGCACAGCAAATGCCCATATTTGCGCACAATGCGAACATCGCGGAAGCCAATTG
CTTCCAGTAATTCTTTGTAGCGTTCTTGCTGTTTAAAACCAAGCACAGAGAATGGCATTC
CTGCACCCAAAATATAGTGACTCAGGTAATCGAAGTTGGGATCTTCAGGCTCATCAATAA
TCATATCCAAAATCAGCACTTTGCCACCCTCTTGCAGCGCATCCAACGCTTTTTTGCACA
TCATGCTGGTGATTTGCTCGTTTGCCGAGTAAAGAATACGGCAGAACATAACGGCATCAG
CTTTTGGATACTCTTCTTTATAAATGTCAACCACAGAGCCACGTAAACGATCAGCCAACC
CTTTTTCCGTAGCATTTTCATTCACCAATTCAACCGCACCAGGTAGGTTTAAAATGGTTG
AATCCATTTGAGGATATTTTTGGAGCAGAGCGGCTGAAATGTCGCCAATACCACCGCCAA
CATCAACCAATGTTTTTACGTTGCTCAAGTTTGCTTCTTCAAGCAATAAAAGAATAGAGA
AATGGGCGTTGCTACGGTGAATTTCCTCAAAGTACCAGTTATCTTCACGGGTCATTGGAG
GATAAGGAACTTCAGCTTTAAAGATGTGGTTGCCACGAACCGCATCAGCAATTTTTAAAT
AGAAATTTTCCGATAAATGAGCCATTGCTTTCGTAACAGGCATCATATAAAGGTTTGGCA
ACTCATTATTTGGCAAGAACATAGTGGCTGCAAAAGGGGTTAAGCTCCACTTACCATCAT
TTTTTGCGAGCACACCAATTTGTGCCAATGTTTCAAGCAAAATTACTAAGCGTTGCGGAA
TAGCGCCAACGTTAGCTGCAATAGTTTCAGTATCCTTGGCTTCTCCCGCAAGGTGGGTAA
AAAGGTCAAGTTCAAGAGAGGCTTTAATACAGCCAAATTCTACCAGTCCTTTAAACACAA
GCTCATTTGCTCGGTGGTTATAGTTTAGTAACTCGTTGGTGTTCATCATGCCAAAAAAAT
GCTGAGAGGTTAGTAAAAGTTATGCCGTGAACGAAAAATGGATCGAAGTGTTCCGCTTGA
GAGGTATCATTGCGCAGAAGAGCCACCCCGCTTATTTTTTTATGTGATGATCTTGTCGGA
ACGTTTGTAGTTGCTCTCGAATGTTTTTGCGAAACGCCATGCTGGTAACCAAATTGAGCA
ATTTGTAGGGGTTAACACGAACGCGATTCACAATATTTTTCCATGAATATGCCTTATAGT
AGGTTGTCATAAACTTGTGCTGAAACTCTATCGGGTCATATTTTTCGGAGCGAATCACCA
AATTCATGGCGTTATATTTTTCCCAATCCTCATCGGTTATCAACCCTTTATTTTTGTACT
CCCAGTACATGGTTGTTCCAGGGTAGGGGGTAATAATTTGGAAGATGGGCATGAAAATAT
TGTTCTTGCTCACAAACTGTGCCAAATCATCCATATCCTCGTAGCTGTCAAGGGCGGGAT
TGACAAGAAAATTGCCTTGTACGTTTAAGCCTGCTTGACGGCACTCCTCAATAAGACGCG
AAAATTTATCGGCTGAATTAACATGCCCTTTGTTGTACGCCTCAAGGGTGCTTTGCTTGA
TGGATTCAAAGCCTACAAGCACCATAATGCAACCAGCGTCAACAAGTTTTTTAACGGTTT
GCTTGTCTTCCAAAAAGTTAATGCTAAAGAATACGCTAAAGTTAATGTCGCACTCTTTAA
TGAGATCAAGTGTTTCCCATAAGCGTTTTTTGCTGACGCCAAGGTTTTCGTCGCACAGCA
TAAACCACGGTTTTGCGGTTTTACTGTTTGCTTTAAAAAAGACGCGTTTTGCCTCTTCAA
TTTGACGCTTTAAATCATCGGGCTTTTGGGCACGATAAAGCTTCCCTGTAAAATTGGGGG
TTACGCAAAATGAACACTCAAACGGGCAGCCGCGTGTAATATAAATGGGGATGGATTTTG
TGCCATCTACCTTTTCGCGTTTTGAAACTTTTGCGATTTTGGCATAATCAATAGGCACAA
TTTCTGTTACAGAGGGGAAATCCTTTGAGTCATAATCGGGTTTTAAAGCGTTGTTCGCAG
CATCATCAAGCAGCGTTGACCACAAATTTTCAGCTTCGCCACACACAATACAGTCGGCAT
GTGCTCGTGCTTCCTCTTTGTTAAACGATACATGCAAACCACCTAAAATGACCTTTTTGC
CTTTAGCGCGAAATGTATCGGCAATCTCATAGGCGCGTGTAGCATCAATGGTGCGAGAGG
TTATGCCAACGAGGTCATACTTACCATCGTAGTTAATTTCGTCACCAAAATGTTCGTCAA
TAATTTCAAGATGATGCTGTGGTGGAGTAATACTCACCAGCACCCCAATTGCCATATTAA
ACAATGGCTTCTGGTTCGATTTTGAATCTTTTTTTCCTTTTGGGGCAATAAGGAGAATAT
TAAGTGACTTTCCGTTTTGAGTGACAGAATTACCCATGTTGCGGCGTTATTAAAAAATGG
TTGCTGCTATTGTGCCCTCGTTGCTTCTAACTATGCCTCTTGAGATGCTTTATTTACGTG
CTGGTTTAAATCAAATGGAATGTGAAGCCACTTATCTTTAAAGACCGCATCGCCTGGTTC
TAAGCCTGTTAAGCTAATTGGCAGGGTGATAATTTTACGTTGGTTGCCAATGTGTACAAA
AAGCTCATCGCCAGTAACCCAAATATCAATATCTACTGGGTTAGCGAACATTAGCTTTAA
CTGAACTTCATACACATCTTTATTGCGAACAAAGCGAATTGGTGGTTCATCGTACATCAT
TTTTGCTGGATCGCTGTCGCCATACATATCGGCAGCAAAACGCTCAAGTGCCGCTAAGCC
CACAATTTCCTGCTCGTACATGCGGAGTTTTTTAACGGGTAGCGGAGAAAAGCCCTCTTC
AATTTCGCCTAAATACTTTTGCTGAATGTTTTTCCATTTCTCCAAGTAACCGCTATCCTC
TTTGGTGTCAAGCAAACGATTGACTAACACCATATCAACCTTAAAGCCGTAAAGATTGAG
GTAGGTAAGGGCACGCATGGTTTCTTTAATGGACATTTTTTCAGCGTTCATTACCAAGCG
AACCGTTGAGCTATTGTTATCCGTTAAAATTTCGCGAATACCATCAAGCTCATCAAACAC
CTGATCAACCGAATCAAGGGCATCTTCTGGCGGAATGTAATTGGCAATTTTATCCGACAT
TTTGGAGAGCGGCTTGCTGAGCGGACGAACAATATACTTTGTTACATTTTTTACCGCTTT
CATACCCCACGAAAGGGTATCGGGTAGCGAGAGGAGGCGGAGCGTTTCGCCTGTTGGTGC
CGTGTCGAGCACCATAGCATCGTACTGCCCGCTTGTTTTGTAGCGTTTAATGCGCAGCAA
CGAGAAAAGCTCTTCCATGCCGGGCAAAATGGTCATTTCATCAGCCACAACGCCCGAAAC
ACCTTGCGCCATAAAAACGCGCGTGTAAAACTTTTGCACCGAATGCCAATTCTCTTTCAG
GTCAACATAAGGGTTTACCTCAATGGCATCAAGATTTTCCTTGATTTTGGTAGGCTCGGG
ACCAAGCGCAAGATTAAAAGAGTCCGATAAGCTATGAGCGGGATCGGTTGAAAGAATGAG
GGTGCGGTAACCAAGTGAAGCAAGGCGAACAGCGGTTGCGGCTGAAACGCTTGTTTTTCC
AACACCACCTTTTCCTGTAAATGTAAGAATACGCATGAACCAGATGTTTGTTATGAAATA
TCCGGAAAAATTAAAGAGGCTGTTCGGTAACCAAAAGAGACAAAAGCTGTTTGCCCGTGT
TTTTGGCTTATAAACCGTAAGCTCATTATAGCGTTTGTTGTGGGCTACACAAAGGTAGCC
TCCACCTTTTACAAGCTGCTAATAAAGCCAAGAATGTAATGGATATTCAGCATTCAACAA
CTTTTCATTCTCTACGATTAATGTTCAAACTTGCCTTTTTGTTTTAATTCGTAGAAATTG
GGATGCAATCAAGTAGATGGCTTGCTTCTCGCTTGTTTGTTCTACAGTAAGGTGGGCTTT
ATATTCGCACATTAAATAACTAAAACCAATGGAGGTGCTCTATGTCTTTTTTAAAAGAAG
CAGGTGGGCTTGCAGGCGGGGCGTTGCTCCTTACTCCACTTACTCCGCTGGGAGTACCAC
TTTTATTGCACGGCGTGGCTGGCATTGTTGTGGGGGGGGCTGGGCTGTTTGTTGCCGATG
CGGTATTAAAGCAGGTGGCGGAAACCACAAAGCCGCAAAGTGGTGATGAACCTGAAGATG
AGCTTGTGGATTAATGTTCGTGTGTATGGTGTTTTTTCACAATTCAAGGCAATTCCTACG
TTTTTATTTTTTTTACTCACTACATAAAGGGGGACATGAAAGCAATAATTCTTTACGATA
GTAAATCGTCAGGTGGCTCTACCGATGCGCTTATTAACAATATTGGTAGTCGGCTTGCTG
ACGAGGGGTTTTATGTTGAAAAGGCGAAGTGCCGTGCTAATGCTGATTACTCTTTTGTGA
GTGAGTTTGATGTTGTGCTGCTGGGGGCACCTGTTTATAATTTTGTGGTGGCATCGCAAT
TGCTGGGGGCGCTTATTCAAAGCAATTTAAAAACATGCCTTCGCCGCAAAAAAGTGGCGT
TGTTTGTTATGTGCGGCAGTCCTGCGCCCGTAGCCGAGTTGTTGTACATGCCGCAGCTAA
AAGTGCAGCTTTTTGGCAATAAAATTATTGCTGAACAGATTTTTGCACCTGGCGCGTTGG
AGGCTGGTGCGCTTGAGCGTTTTGTGGATGATATTGTGGAAGAGGCGAATCGCAAGCCCA
AGTCTAAAGCCTTAAACGCCAAGTGGAGCCTTGAAGCTGAAGAGCTGTTCCAATCAGTTC
CACCCTTTTTGCAAACAAAATTTAAGACGTTAGCTGAGGAGTATGCCGAAGAGATGGGGT
ATGAGGAAATTACCCTTGAGGTGCTTGATGAAGCGCGTCAAAACATGGAAGCGTAAGGTG
GGAGGTTTGCTACCATAGTTTCCATTAACGTTGTCTCGCTTAACACGAAAAGAAAGCCGA
ATGATGTTGAGAGGTCGTTCGGCTTTCTTGTTTTTCTTGGTGGGTGGTTGTATTTGTTAA
GAGGAAAGGCACGGTGGTTGCCCCCCAGCTTACGCATTGGGTTTAGAGCTGCCTTTGCCA
ATAAATTTATTGAGCAGCATAACAATTACAATCCCTGAAATAAGATACAGCACAGGGGCA
AAAATTGAGGTGTATTGGGAAATGGATTCCATAGCAATGTTGATTTCTAATTTCTAAACA
AGGAAACTAAGTTGCAAAAATCCAATGGCTTTCAAAAATTTTTTACCGTTTGTGGGGTTT
TCTTCTGCCTCTGCTCTCTTTAAATCGTTAAAAGATATAAGGAAGGAACTCTCTACAAGG
CTGTGCGGTTTCGTTTTCTGTTACGAATGAGTTAAGAATCACTCCTATTTATTACTATTA
TGGAAGTTGTTGCTAAAAGTAAGGCGCATGTGGTGTTGGATGCTTGTTTTCAGGAGTCGG
GTCAATTTTTTACTGATCATGAGCGCTTAATGCGTTGTAATCCCTTTTGCAGTAATGTGC
GTTATTTGCCTGCGCACAATATTTTTCAATGGATTTTTCAGGTGGACGATCCTCGTAATA
ATCCTTTCATGGCAATTTTTTTTGTGCGTCAGCAAGAGCATCCTTTTTCGCTTGATGATG
AGTATGGAAAAAATTTTGTTGAGAAGCGTATAAAAAACCGAGAGCGTTATAATGGCAACG
GTAAGCGCATTTATTGGGAGCCCGTGCAAGAGCCGCCTGCTGATGTTGTGCTCCCAAAAC
CAGCGGAGAATGGGCGAAGCTTTGTTGGCACTGCAAGCTCCGATATTTGCTTGCTGCACC
ATCACGACAACAAAACCTCTGTTTATTTTGATACCAATATCACCATGGATTTCGATATTT
CATTTCCTCTTAACTTAATGCCTGAGGGGGTGTTGCGTTTTATGACGGAGGCGGTGATGT
CGCAAGTAATGCAGCAAGCTACTGAGGCAATGCTCTGTAAGGTGCAAGCTGATATGGGGT
GCGCCTCGTCGGGATTGCTGCCTACCGAGTAGATGGTGGCTTTTTGTCAAGCGCGTTCAT
TCTCTTGTTGAGATGTTCTGATAGGGCGAAGCGTGCTGGTAAAAATTTTAGAAAATGCTT
CAATTGTTAAGGGTTGGAGCATTTTCTTTTTTTTCTATATTCACAATACCCCTACGGGGT
ATGGGTATTCTTTGGGCATGAATTATCATTTTCCGCCAGATAAATGTTTATCTGTTTGAA
GAAATTATTCGTCGCTAAAAGTCTCCCCTCAATGGCGGAAAAGCAACAAGAATGGCGTGC
GGTTGACGGCGCCTTGTTTTTTAAACATTATGGTGCTTATGGAGCAAACAACAAGTCAGG
CGCAAGATGTTATTGTAAGGCTTAAAAAGGTTTCGGGGCAGGTTGACGGGCTTATTAAAA
TGTTGGAGCGAGAAGATGAGTGTATGCGCATTATTACCCAGTTTCAGGCGGTAAAGGCGG
CGCTTGACTCAACCTTCTCATTAATTTTGCATCGTAACCTGAGGGAGTGTGTAAGTCGCG
ATAACACTGAAAGTATGGAGCGTATTCTTAAACTTATTTCAAAACAGTAAATCATTATGA
AGTTATACAAAGCCTTACGGTTTATTTGTTTAGCGGTTTTTGTAACGGCACCCTTGCCGT
TGTTTGGGGCTGATGCCACCATGAAGCTATCGCTTGCCGATGCGCTTTCGCGTGCGCGTG
AGCAAAACTATACGGTGAAAGCGGCGCGTAGCCGTATTGCGCAAGCGGAGGGGCAAATTA
CCCAAAGCCGTCAGTCGCTGTTGCCAAAGGTAACATTGTCGGAAACCTTTATGGTAACCA
ACGATCCCGGTGCGGCGCTTGTTTATAAGTTGCAGCACAACACCATTGAGCAGTCGGATT
TTATGCCTTCAAAGCTCAATAATGCTGATGTGATTGATGATTTCCATACATCGGTGCAGG
TGATGCAACCCATCTACAATGCCGATGCTAAAAAAGGGCGTAGCATGGCGTTAGTGGCTA
AAAAAGGGCAGGAATTTATGGCAGAGCGCACGGCTGAAACTATTGCGCTGCATGTGAGTA
AAGCTTACTACGGTTTATTGCTTGCCCGTAAAAATAGCGAAGCCATTGATGGCTCTCTTG
CCATTATGCAAGGTTACAATGCTGAAACGGCTCGTGGCTTTAATGTTGGCATGTTAAGTC
GCTCCGATAAACTCTCTACCGAAGTGCGTTTAGCGGAGTTGCAAGAGCAGAAAATGATGA
TGGAGGATGAAATTAAGAATGCTACCGATGCTTTGCGTGTGCTCTTAAATCTTGATCCAA
CGGTAACCATTGTGCCTACCACCGATCTCAATGTTGATGGTTCTATGCCTTCAGTAAAAG
ATGGTGGTGCGCTTGAGCAGCGTTCCGATCTTCAAGCAATGGAGGTGTTCCGTCAAGTTG
CCAGCTTGCAAGCGGAGATGGCTGATGCTTCGCGCCTGCCTCGTGTGAATGCCTTTGCAC
AAGGCAATTTGCATGGCGCAACTCCCTTAGAAGGTGGTTCAAGTTGGGCGCTTGGGGTAA
ATGTGCAGTGGAACATTTTGGATGCAAAGGTTTCGGAAGGTCAAATGCAAGAGGCAAAGG
CTAAAAAGTTAGAGGCTATGTACAGCTACGAAGCTGCCAAAAGCAGTGGTACTGCCGAAA
TTAACCGAGCATTGCGTTCGCTTAAAACAGCCAAAGCGCGTCTTGCAATTGCCTCCAAAT
CGCTTGAAGGTGCAAAAGTAAGCTTCGACCATATTGGCAAGCAGTATAAAACCGGTATGG
CAATGACGATGGAGCTTTTAATGCGCGAGCAAGCTTTTACCTATGCGAAAATGCGCTTAA
ATCAAGCAGCGTTTGATTACAACGTGGCGAAGAGTGAGTTGGAATATTATAAAGGCAACT
AATCATCAAAAATTTTCTTAGCGACTCATAACGAGACAAATCAATCAAACAAAGCAACTA
TGAACGAAGGTATTGCTGGTAAATTGGCAAAACAATTTATCAACTCGAAGTTAACCCCCT
TGTTGATGTTGGCGTCGTTGCTGGTTGGCATTATGGCAACCTTTATGACGCCACGCGAAG
AGGAGCCGCAAATTGTGGTGCCTATGGTGGATGTGTACATTCCTTATCCGGGCGCAACTC
CATCTGAAGTGGAGGCGCGTGTTGCTCGTCCACTTGAGCGGGCGATTACAGAAATTCCGG
GTGTTGATTATGTGTATGCCACATCTATGAACGATATGGCGCTTGTTACCGTGCGCTATA
AAGTGGGTGAGGATAGTGAGCGTAGTATGGTGAAGCTTTGGGCAACCATGATGAAAAACA
TGGATAAAATGCCCCATGGCGTACAATTTCCCTTACTGAAAAAAGTCTCCATTGATGATG
TGCCTGTGCTGAACCTCACCTTTTGGAGCAAAACGCAAGATGCTTACCAGCTTCGCCAAG
CAGCGGCTGAGGTTGCCGATGAGCTTAAAAAAATCAGCAATATTGGTGATGTTGAGCTTA
AAGGTGGCTTAAAGCGTCAAGTGCGTGTGTTGCTCGATAAAGGCAAGCTCAGTCAGTACA
ATGTTAGTGCCCTGCAAATTGCTCGCCAAATTCAAGCAGCCAACAGCCAAATGACTTCGG
GTGAACTAAAGCAGCCGACCGAAGATATTATTTTGCGTACTGGTAAGTTCCTTGAAAGTG
CTGAAGAGGTGGGCAACATTGTGGTGGGCTTGTATGGCGCTACGCCTATCTATTTGCGCG
ATGTGGCAACCATTACCGATGGACCTGAAGAGGTCAGCAACTACAGCTATTTTGGATTTG
CTGCCGCTTCGGGTAAAAATGCCCCAAAAGGGGAATATCCTGCCGTAACGCTTACCGTTG
CTAAACGCCAAGGCGGCGATGCTTCGGTGCTTGCGGGTAAGGTTGTCGAGCGTTTAGAGG
AGATGCGTAAAACCACGATTCCTAAAAGCATTACGGTTACTGAAACGCGCAATTATGGCG
AAACTGCAACCGAAAAAGTATTCACCCTTTTAGAGCACCTTATTATTGCGGTGGTGGCTG
TAACCATTGTGGTAGGCTTTTTCCTTGGCTGGCGAGGTGCGCTTGTGGTGCTTGCCTCAG
TGCCAATTACCTTTGCGCTGACGTTGCTTATTTACTACCTGCTTGATTATTCGCTCAATC
GTGTTACGCTCTTTGCGCTGATTTTTGTTACAGGCATTGTGGTGGACGACTCTATTATTA
TTGCAGAGAACATCCATCGCCACTTTGCCATGAAGCGTCAGCCAAAGTTACTTGCGGCTA
TTACCGCTATTAGCGAAGTGGGGAACCCCACCATTTTGGCCACCTTTACCGTTATTGCCG
CTGTGTTGCCGATGGTTTTTGTGTCGGGTCTTATGGGACCATACATGAGCCCAATGCCAA
TTGGCGCTTCACTTGCCATGATTTTTTCTCTGCTTGTAGCGCTTATTGCAACGCCGTGGC
TTTCGTATCGTTTATTGAAAGTTGAAGGTGGGCACCACGAAGAGTACGACATAAAAAAAA
CGGGCTACTACAAGATGTTCGATAAGGTGCTTACGCCGCTTATTGATAATGCCCAAAAGC
GTTGGATTGCTTTTGGAGTTGTAGGGTTAATGCTCTTTGGTGCCATTATGTTGGTGCCGC
TTAAAGCCGTGCAAATGAAAATGTTGCCTTTCGACAACAAAAATGAGTTTCAGGTGATTC
TCGATATGCCCGAAGGTACCTCGTTAGAGCAAACTTCAAAAGTGGCAAAAGAGATTTCAG
CTTACCTTAAAACCGTTCCCGAAGTAAGCAGCTACCAATATTATGTGGGAACGAATGCCC
CCATTAACTTTAACGGCTTAGTTCGCCACTACTACTTGCGCCAAAAAGGCAATATGGCAG
ATATTCAGGTGAACCTTGTGCATAAAGGGGAGCGTAGTGAGCAAAGCCACGATGTTGCTA
AAAAAGTGCGTGCTGGCGTTCAAAAAATAGCCAATCGCTACAACGGCAACGCTAAGATTG
TTGAAATTCCACCAGGACCTCCCGTTCTTTCAACGCTTGTGGCGGAAATTTATGGACCTT
CGCAAGAGCAGCAGATTGCACTTGCTAAGGAAGTGAAAAAGGTGTTTGCGCAAACACCGG
GCGTTGTGGATGTTGACTGGATGGTTGAGGATGATCAAAAGGTCTATAACTTGGTGGTAA
ACAAAGAGCGTGCGGCATTTTATGGTGTAAGCGCTGAGCAAATTGCCCACACCTTGCGAG
TTTCTATTGCTGGTATGGATGTTGGCTTGCTCCACACCGACCGTGAAATTGATCCCGTTA
CCATTCAAGTGCGTCTGCCTCGTGCAAACCGCACTTCGATGCAAGACCTTTCGGGCATTT
TTGTGCAGTCGCAAGGCATGGGTTCGCTTACTACTCGTTTGCGTGCAGGCGAAATGATTC
CTCTTGCCAATCTTGTTACTGTTCAAGAAAAGGTTGATGATAAGAGCATTTTCCACAAAG
ACTTACGTCGAGTGGTTTATGTAACGGCTGATGTTGCAGGTATTACCGAAAGCCCTGTGT
ATGCTATGCTCGATATGGATAAAAAGATTGAGCAAATTAAGGTGCCGGGTGGCTATAAAA
TTAGCCCGCTTTACACCTCTACGCCAACGGCTGAGGATAAACTTGCCATGAAGTGGGATG
GTGAATGGCAAATTACCTTTGAAGTGTTCCGTGATCTTGGTACGGCGTTTGCGGTGGTGC
TCGTAATTATCTACCTCCTCATTATTGGGTGGTTCCAATCATTTAAAACGCCGCTTATTA
TGATGATTGCAATTCCGCTTAGTTTGGTAGGAATTATTCCCGGTCACTTTATTCATGGCG
CCTTTTTTACGGCTACGAGCATGATTGGTATGATTGCCTTAGCGGGTATTATGGTGCGTA
ACTCTGTGCTTTTAATTGACTTTATTCAAATTCGTCGAGCAGAAGGCGTTGGCTTAAAGC
AAGCGGTTATTGAATCGGCTGCGGTTCGTACCCGTCCAATTATTCTTACCTCAGGCGCAG
TGGTTATTGGATCCTTTGTTATGCTGTTTGACCCCATTTTTCAAGGATTGGCAATCTCTT
TAATTTGGGGTGGAGTACTTTCAACAGTGTTAACACTCGTTGTTGTGCCACTTGTCTATT
ATATTGCTGAAAAGAAAAGTGAGAAAAAGAGCGTAACAAACTAACCACAGAGAGCCATGA
AATTCATTGCCATTATGGGACACGAAGAGACTCGCCCGCAAGTGCGGGCACTATTCCAAA
AGTATCAAGTTCATCTTTTTAGCAACCTTTCCATTAAGGGGTGTAGTTGCGAACAAAAAG
GGGGAGAGCAACCAACGTGGTGGCCCTCAAACGAAATGCCCACCTCTTACACATCGCTTT
GCTTTGCCATTCTTGAAGATGAAAAAGCTGAAGCCTTAATGACTGAGCTGGAAAAAAATC
CTATAGCAATTGAAAAGGATTTTCCAGCCCGTGCTTTTCTTATGAATGTTGAACGAACAG
CATAATGAGTGCATCTCAGCTTGTTGTTAAGCAGATTCGTACAGGCGGCGATCGCAATTT
TGCCTACATCGCCGCTTGCACGTTTACTCAAGAGGCAATGGTGGTTGATGCCTCTTATAA
TCCTGCTATGGTTGCCACCGTTGCTGCAAATGAAGGTTTTACTATCCGCTATATTTTTTC
GACCCATAGCCACGTTGACCACACCAACGGTAACGCAGAGCTATCACAATTATGTGGAGT
TCCTGCCCTGCTGTATGGCGACATGGTTCCCGATCTCCAGCGTTCTGTGCTTGATGGCAC
CGTGTTGCCGCTTGGCAAGCTGAATATTCAGATTCTCCATACACCGGGTCATACGCCCGA
CTCCATCAGCCTTTATTGCGACAATGCACTTTTTACGGGCGATACCCTTTTTGTGGGTAA
AGTTGGAGGCACCTATAGCGATGAAGATGCCCGCACCGAATATGAGTCGCTGTGGCAAAA
ATTGATGGTGTTGCCTGATGCCACTATGGTTTATCCCGGACACGATTATGGTGTGGCGCC
TACCTCAACTCTTGCCCACGAGCGCCAAACAAATCCCTTTCTTCAGCAAAAAAGTTTTAA
CGATTTTCTTTCTCTTAAAAAGAATTGGGCAGCTTATAAAAAAGCGCATGGTATCGTTTA
AAATGCTCTTAATATTGTAAGTGTAATAAGTTTTTTGTAAACTGCATTGCTTCATAACCA
TTTAATTGAACGCTTTATGAATGGGGATTAAAGTGTTATCAGCGGTTATGGGTATCCTTC
GTTTTTCCTTCACTTTTTCATAACAACAGTTCCCGTATATTCTGTCGCTTTGTGGCAGAG
GCTTGGGCAACGAGTGTTTTTTAACTCTTTAAGCAAAAGGTAAGATGGATCAGCTTATAA
AACTGCGGACATTGCCTGTTTCTGCATTGATGCAGAAAGATTTTCATGTTATCAAAGGAA
GTTGCACCGTTGCAGAAGCGTTGCAGCTTATGAAGCAAACCCGCGAAAGTGGCTTAATTG
TTGAGCCTCGCAATGAGGACGATTGCTACGGCATGGTAACTGAAAAAGATATTCTTGAAA
AGGTGATTGACCCAGGTGAAGATGTTCATCGCGATCCATGGAATACTCCAGTATTTCAAG
TAATGAGCAAACCTGTTATTAGCGTTAATCCAAGCCTGCGCATTAAATACGCTCTTCGTA
TGATGAAGCGCACCAACGTGCGTCGTCTTACCGTTATGGAAGGCAATAAAGTAATTGGTG
TGTTGAATATGGCTGACGTGCTTCATGCTGTTGAGGAGCTTCCTGTGCATGACGAGCATG
TTGCCTTGTAAGCCACGCTTGTTTTGTTTGTATAAACTTTTCCTTCCATCGTGAAATATT
TGCTGTTCTCTCAAAAGCTTTTTGAGAAATAGACGTTCAGCATTCTTTCATTGTATTACC
TGCAAATATTTTTGTGAGCAGTCGTTGCAAAGTTGCAATGTGCTGCTCATATAATTTGAG
AGGCTTCCACGACACATGGCTCAGCTTCATTAGACGAATTGTGTATGAAACCATTTGATA
TTGTTATTGTTGGCGGTGGTGGGGCTGGGCTCTATGCTGCCATGGAGGCAATGAAAGTTA
ATCCCTCCCTCAATATTGCAGTACTCTCTAAAGTGTATCCAAACCGTTCCCACACTTCAG
CCGCGCAAGGTGGTGCAAATGCTGCACTTGCCAATAAAGCAAAGGATGATACGGTTGAAA
TGCACATTTTTGATACCATTAAAGGTAGCGACTATCTTGCTGATCAGGATGCCGTTGAGT
TGCTTTGTTCGGAAGCCCCAAAACTTATTCGTGAGCTTGATAACATTGGCACGCCGTGGT
CGCGCATGGACGATAAAACCATTGCACAGCGTCCATTTGGTGGTGCTGGTCGTCCTCGTT
GTTGCTATTGTTCCGATAAAACAGGGCATACCATTCTTCAAACCTTGTATGAACAGTGTT
TGAAAAAAGGGGTGATTTTCTTTAATGAATATTTTGCATTAAGCCTTTCGGTGAGTGGTA
GCCGCACGAAAGGGTTGCTTGCAATGAACATTAAGACAGGGCACATTGAGGCATTTGCGG
CTCGCACGGTAATTTTTGCTACGGGTGGTTATGCTAAAATGTATTGGAATCGTTCCAGTA
ATGCTGCTGGCAATACGGGTGATGGTCAAGCGATTGCGTTGCGAGCTGGCATTCCTCTCA
AGGATATGGAATTTGTGCAGTTCCACCCAACTGGCTTGCGTAAAAGCGGCTTGCTCGTAA
CGGAAGGTGCTCGTGGTGAAGGTGGCTACCTCATCAACAAAGATGGTGAACGCTTTATGG
CGCGTTATGCTAAAGAGAAAATGGAGCTTGGTCCACGCGACTTGGTTTCGCGTTCACTTG
AAACGGAAATTCTTGAAGGGCGTGGTTTTGATAGTCCTGCAGGACCTTATCTCCACCTTG
ATCTTACTCACCTTGGCGCCGATTTAATTAAATCGCGTCTGCCGCAGATTCGTGAAATGT
CTATGCACTTTGAGGGCGTTGATCCTATTGATGCTCCAATTCCTGTGCGTCCAACGGCTC
ACTACTCTATGGGCGGTATTGATACCGACAACTTCTGCCGCACGGTTATGAAGGGCGTGT
ATGCTACGGGTGAGTGTGGTTGTGTTTCGGTGCATGGTGCTAACCGTTTAGGTGGTAATT
CATTGCTTGATATTTTAGTGTTTGGGCGTATTGCTGGGCATACCGCCGCTCAAGAGGCGC
GTCAGTTTGAACCCGGTACGATTTCAGATGCGGAGGTAAAAGAGTATTACGACAACCTTC
GTAGCACCATGCAGCCATCAGGGCATTATGAGCGTTATGGAATTATTCGTGAAGAGCTTG
GGCACACCCTTGCTGCTAACGTCGGTATTTTCCGGGAAGCATCTCTTTTGAAAAAAGGTG
TAGAGGATGTTGCTGCCCTTAAAGAGCGCTTCCAAAAAGTACGCGTTTTTGATTCAAGTG
ATGTGTTTAATACCAACTTGGTGCAAGTGCTTGAGTTGCGCAATATGCTTGACCTTGCGC
AAGTGGTTGCGGCTGGCGCTCAAGTGCGTGAAGAGAGTCGCGGTTCCCATACCCGTGTTG
ACTTTCCTACTCGCGATGATGCAAAGTGGCACAAGCATACCTTAGCTACACTTGAAAATG
GTAAAGTGGTGCTGGACTATAAACCAGTAACCATGGGGCGTTATGAACTTCAGGAAAGAA
CATATTAACACGATTAGCTTATGATGGCGCCTATAGATCAGCATCTCGAAGATGCCAAAA
AAGATGTAACCTTTCGGGTTCACCGCTTTAATCCGCAAGTTGATAGCAAGCCCTTTTACG
ATGATTATACCATTCCCGTAGAAAGAGGTATTACCGTGCTTCGTGCTCTTAACTACATTA
AAGAGCATCTCGACGAATCGCTTAGCTTTCGAGCATTTTGCCAAGCAGGTATTTGCGGCT
CGTGCAGTATGCGTATTAATGGCATTTCAAAACTTGCCTGCACAACACAGGTTTGGGATG
TGCTTGCTACCAGCAAAGAGGTTGGTGTTATTAAAATTGATCCGCTTCGGAACCTTCCAC
TGATTAAAGATTTAATTGTGGATATGGATCCGTTGGTGGATAAAATGAAGCACTACTCAA
ACTGGGTTGAATCCACCATGCCCGAAGCAAGCATGGGCAAAAAAGAGTTCCTTATTTCCG
AAGAGGAGTTTTTGCAATATGATAAAGCGACCGACTGTATTCTTTGCGCTTCATGCGTTT
CAGAGTGCAGTATTTTGCGTGCAAACAAAGCTTATGTGTCGCCCGCAGTGCTTTTAAAAT
CGTATCGGATGAATGTTGATAGCCGTGATGCTATTCACGACCAACGTCTTGCGGAACTTG
TGCAAGATCACGGTGTGTGGGATTGTACGCACTGCTATCGCTGCCAAGAGACGTGCGTAA
AGAGCATTCCGATTATGGATGCGATTCATGGCATTCGTGAAGATGCTATTGAGTGCCGTG
GCATGAAGGATACCAGTGGTGCAAAACATGCTGAAGCCTTTATGACCGATATTGAAAAGA
AAGGCAAATTGGTGGAGGCAACCTTGCCTATTCGTACCAATGGCGTAAGCTGGACGTTGC
AGAATTTGTTGCCAATGGCAGCAAAAATGATTGCAAAGCGCCGCACGCCACCACCGCCGC
CATTAGTCAAGCCATCCAAAGGCATTAAAGTGTTCCGCGAAATTTTCCGTGAGATGAGCG
AACATGTGAAGCAGGATCACCAATCGCATAAAAAATAAGAGGGAGAAGGTCGGATGAAGC
GATACGCATATTACCTGAGCTGTATTAATGAGTCAATGACCAAAGAGGTTGACCGCTCCA
TTGACCTCTGGCAAAAAGAGCTTGGCATTGAACTTGTCAAACTCCATGAATGTACGTGCT
GTGGTGGGAGTAACCTTGATTACGTGAGTCCAAAACATTTTGCATTAGTTAATGCTCGCA
ATATTGCATTAGCCGAAAAGCTTGGGCTTGATTTAGTGGTATCGTGCAATACCTGCTTAA
TGACTATTCGTTCAGCTAAAAAGAAGCTTGATGAATCGCCTGCATTAAAAAAAGAGGTGA
ATGACCTTCTTAAAAAAGAGGGTTTAGAATATCGTGGAACCTCAGAGGTGCGCCATCTTT
TGTGGGTTTTAATTGATGATGTTGGGCTTGATACCATTCGTCAAAAAGTAAAAGTTCCCT
TAAAGAATTACCGAATTGCGCCATTTTATGGCTGCCATATTTTGCGTCCTTCATCGGTAC
TTGGGCACGATAATCCACTTGAGCCAACTTCGCTTGATTTGATTATTGAGGCGCTTGGTG
GCAAAACCATTCCATACAAGCATAAAAACCGTTGTTGTGGTTTTCACACCTTGTTGGTTG
CAGAGCAAGAGTCGCTTAACGTAGCGGCTGAAGCCCTGCAAGAAGCAATGGAGCAAAAAG
CCGATTTTATTGTAACGCCTTGCCCACTCTGCCACACCTCTCTTGATGGCTACCAAGCAA
AAGCGCTCAAGAGTGCTGGTATTAATAGTTCAATACCTGTGTTTCACCTTTCAGAAATGA
TTGGTTTAGCGCTGGGCTTTAACGAAAAGCAGCTTGGCATTAAGCGCCATATTGTGAGCT
AATACTTACTCATTGCTTACTACTTCCCTCTTTGTAGGGAAGTTTTTTTTAGATTGTTAT
TGACAACAGCCCCCCCAAAAAGCGGTTTGTTGAAAATTTTTAGGAAACGGCTGAAAAAGC
GTACCTTTGGGGCGTTTTCAAGCCCTGCTTTTTTTATTAACCCACCAAATATTGCATTGC
ATGCTCAAAAATGATCTTTTTCTGCGGGCATTAAAGCGCCAGCCATGCTCACGTACACCA
ATCTGGGTGATGCGCCAAGCTGGTCGTTACCTTCCTGAATACCGTGCTGTAAGAGAAAAA
ACTGACTTTTTAACGCTCTGTAAAACCCCAGAGTTAGCTACTGAGGTAACCATTCAGCCT
GTGGAATTAGTGGGCGTGGATGCTGCAATTATTTTCTCTGACATTCTTGTTGTGAATGAA
GCAATGGGACAAGAGGTAAATATTATTGAAACCAAAGGTATTAAGCTTGCTCCACCAATT
CGTTCACAAGCTGATATTGATAAGCTTATTGTTCCTGATATTGATGAAAAGCTGGGTTAT
GTGCTTGATGCACTTCGCATGACCAAAAAAGAGCTTGATAACCGTGTGCCGCTGATTGGC
TTTAGCGGAGCTGCTTGGACGCTCTTTACCTATGCGGTTGAAGGTGGTGGTTCTAAGAAC
TACGCTTACGCAAAACAAATGATGTACCGTGAGCCACAAATGGCGCACTCATTGCTCTCA
AAAATCTCACAAACCATTACCGCTTATACGCTGAAGCAAATTGAAGCGGGCGCTGATGCT
ATCCAGATTTTTGATTCATGGGCAAGTGCTTTGTCGGAAGATGATTATCGCGAATATGCA
CTTCCTTACATTAAGGATACCGTGCAAGCTATTAAAGCAAAGCATCCCGAAACTCCTGTG
ATTGTTTTCTCAAAGGATTGCAACACCATTCTTTCGGATATTGCTGATACTGGTTGCGAT
GCTGTTGGGCTTGGCTGGGGAATTGATATTAGTAAAGCTCGTACTGAGTTGAACGACCGT
GTAGCGTTGCAAGGTAACCTTGATCCAACGGTGCTTTATGGCACGCAAGAGCGCATTAAA
ATTGAAGCAGGTAAAATTTTAAAATCGTTCGGGCAGCATAACCATCATTCAGGGCATGTT
TTTAACCTTGGTCACGGCATCCTTCCTGATATGGATCCCGACAACTTAAGATGCTTGGTA
GAGTTTGTTAAAGAGGAGAGCGCAAAGTATCACTAAGCGCTTTCTCTATTAGCTATGATT
ACATGAAACTCCGACTGATGTATTAGTGCATGGGTCGGAGTTTTTTTGTTATGAAGAAAT
GAATAAATAAACCATTGTATGGCAAATTCGTGTAGATGTGCAGGCGGCTTACATGATCGC
TCTCGGTACGACGAGGTGGTGCTTGATGTTATGTTGTATAGCGCTCGCTTGCATGAAACC
GTTGCACGTCAAAATAGTGCGGTTATTGTAGCTATGGCACGCATGATTGCTGAAAGCTTT
GATGAGGATGGCAAGGTGTTGCTATGTGGCAACGGTGGTAGTGCGGCTGATGCGCAACAT
GTAGCGGCTGAACTCACTATTCGCTATCGAAGCTCGGTGTCGCGTCCAGCATTACCCGCA
ATTGCACTATCAACCGACACTTCGGCATTAACGGCAGGTGCTAACGATTTAGGGTACGAC
AACGTGTTTGCGCGTCTTGTTGAAGCCTATGGTCGCAAGAATGATGTGCTTATTGCACTT
TCGACAAGCGGCAATAGTGCCAGCGTTACTAAGGCGCTTGATATGGCACAACGATTGGGC
TTAAAAACCATTGCCTTACTTGGTGGCGATGGAGGTGAAATGAAAGGTAAAGCCGATCTT
GAGCTTATTGTACCGCATTCGGGTTCAGCCGACCGTGTGCAAGAGTGCCACATTACGGTG
TGCCATGTGTTGGTGGATTTAGTGGAGAGGATGCTTGGCTATCGCTGCTGAGAATGCTAC
AAAGGCATACGGGTTACATTTTATAGCATAATGGAAGAATTACATAATCATTAACAACCT
ATTTACTATGCATATAGAGCAAATTGAAGGGACGCTTTCAGCCGCAGGAATGCGCATTGC
GTTGGTGGTATCGCGCTTTAACGATTTTATTGGGCAGAAGCTTGTGGAGGGTGCTGTGGA
TTGCATTCGTCGGCATGGAGGCTCAGAGGAGCAGATGGCAATTTATCGCTGTCCGGGAGC
TTTTGAGTTGCCAATGGTTTCTAAAAAAGCGGCGCTTAGCGGTAAGTACGATGCCGTGAT
TGCGCTTGGCGTTATTATTCGTGGCTCCACTCCCCATTTTGATGTGATTGCGGCTGAAGC
CACCAAAGGCATTGCACAAGCCTCTCTTGAAACCATGATACCGATTGCTTTTGGCGTGCT
TACTACCGAAAACCTTGAGCAGGCAATTGAGCGTGCTGGTACAAAAGCAGGGAACAAAGG
GTTTGATGCTGCTATGACGGCTATTGAAATGGTGAATCTTTATCGCCAAATGTAAAGCGC
GACATTGTTCCTCATTGCAACTTCAAAGCCCACAGCGTTGATTCGGTGTGGGCTTTGTGC
TATATTAGTGTGGAGTGCAAAGGTTAAATGATTGATAATCATACGATTAGCGATAAGAAT
CTCTATTACATTGAAGGAGTTATAGATGAATACATATATCCTGACAATTCAATTGCCGAC
CGATGAAATCAGTTTTCTCAAACAGTATGCCGAAAGGCATAGAATTACAATTTCAGAGCT
GATAGATCGTTATGCCAAATTTTTACAGGTATCACAACAATATGCCCTTCATCCTGATCT
TAAGAAAGTTACCGGGATAATTCCGAATGATATTGATACAGAGGAAATATTTTATCAGCA
TGTAATGGAAAAGCATACATGAAAGTTATGATTGATCTGAATGTGATACTTGATGTTTTT
CAGGAACGTCATCCTTATTATCACTCTTCGGCATCGGTAATCAGCAAAATTCTCAGTAAA
ACCGCTTACTACTATGGAAAATTTAATGAGTAAAAACGCAATAATATATGGTATAAGAAA
GCTGAATGTTGTCGAACGGCTTAATATTATAACTGATATCTGGGACGAAATAAAAGATTC
ACAAGAATTAGAAATAGTATCGGAAAACGATAAAAAAGTTCTTCTTGATAGGCTTGCAAA
TTACAGAGCAAATCCTGAGTTTGCCACTGATTGGGATGAACTGAAACAGAAGATTCATGA
CCGATATGCTGACTAAAGTTAAATTTACCAAAGAAGCATCTTGTGAATTTCTTGAATCTG
TCGAATGGTACGAACTAAAGGGAAAAGGGCTTGGGCTCAGATTTACAGATGAGATAAATA
GTACTTTAGAGAGAATAAAGCTTCATCCAAATATGTATATGAAGGTAGTGGATGATATCA
GAAGAATACAGATGAATAAATTCCCTTATTCGTTATTTTTTACAGTAGAGGATGATATTC
TTGTGATTCTTCGCATATTTCATAAGAAAAGAAAACCTATCGAATGGTAGAGCGCATACA
AAATTGGATAAAGACAATGTTGGGCCTCACAGCCATGAATACTCCCGCGCATCCCAATCA
AGACTTGCCGACATGGCTTCGGTGGCTTTCATCACTTCTTGGAGTCGGCTTGAGTATCGG
TAGCCTCGTAATGCTTTACTGTCCGCCTGAGAAGGCCAGCCGCGAGCTCGATGGCAAGGG
TACGGTTATCAAAGTTCTTCTGGAAAGCACTGACGTAACCACGCCGTTTCTGTCTATCTT
CCTGGCTGGTGTGGCGCTTGTCGTATTCGGAATTAACGGCATCCGCTTCGCGAAGATCAC
CGCAGCCGGTGTTAGTGCCGAAGCCCCAGATGCAACCGCTGCTGCGACCAACTATTACAA
AGCACCGAGTGAAGATCGTCCACAAACCGAGGTGCAGGTCGCGGAGAAGGAATCTCCTGA
TCCGACGGACGTACCAGCTGGCTACTTGGAAGCTGAGGACGGAGGAAAGTACGCCGTCTA
CAAGCTGAATGAGGTTCCCTCATCAGTTATTACCGACGCATTGGCATCGTGGCCGACGGA
GGACAGTAAACCTGAAGACCTCAGTGGATTTGAATTTGCAACAAGGAAGACCGGGAAGGG
AAATCATCCTTGGACTCTGAAGTTCAAAGGAAAGAAGGCTGTCATAGTTTCCTACGGCGG
CTTCGCCAAGCCAGGGGCAACCGTGAGCCATCCCGAATGAGGTACAACCCATCATTCCAC
CGCACCTCTGCAATAAAGCCACGCATTGCCGGTGAATTCCAAACGTTACCCTCATATACA
ACGCATTTGCCTCTCATCGGAGCGGTTCTATGAAGCAAATACTCCCAAGCTGTTCTGCCA
GCATTTCAGAATTAAAGAAAAATCCTACCACACTGCTCAATGAAGCTGACAGTGCACCCA
TTGCTATTTTTAACCATACCATAATAATATTCCAGCCGCTTATCTTATCTCTGCTGAAAC
CTATGAATGGTTAATGGATATGCTTGTGGATTCTGAATTGGCTCAAATCATTAATGAAAG
GGCAAAAGAGAAAAAAGATGCAATAGAAGTGAATATTGATGAGTTATAAAATCCTAAGAT
TTGTCGTCTCAATTAAACCTATAGCGCTGAAACGCCTCTGTAATCACTTCTGCGCAAGCA
TTTTTTAGCGATTCAGCACTATTGAATTGGGTAGGATCAATAGGTTTGCCAATAATCAAG
CGAATAGTTCCACGATTTACTTTAACGCTATTTTTTGGAGTAATCAGGTGGCTACCAATA
ATGGTAACCGGTAAAACGGGAGCCCCACCTTTTATGGCAACTAAAAATGCGCCTCGTTTA
AAAGGGAGTAATTCGCCCGTTGCTGAGCGAGTACCTTCAGGGAAAATGTGGACGGATCGC
CCGCTTTTTAACACTTCAGCCGCAGCAAGCAAGCTTTGCATGGCTTCACGGTTTTGCCCT
CGCTTAATCATTACGTAGCCCGAGCGGCGCAACGCTGTACCAAAAATTGGTACTCTGCCA
AGTTCCTCCTTAGCAAGAAATCGCAAATTGAGCTTCATACAACCCAACAGCAACGGAATA
TCAGCCATGCCCGCATGATTGCTGACTACCAAGTAATGTTGTGCTGGATTGTAATTTTCA
CTCCCAATAACCTCAATTTTAATGCCAAAGAGCTTTGCGCTAAAGCCTCCCCACCATGCA
GCAATGCGGTGAAAAATATCGCCTTGTTTGTCGAAAAAGCTAATAAGTAGCCATAGCGAC
ATTCCTGCAAACATTACAGGAATCAGTACAAGAAAAAATAAAATGGTACCGAAATTCATG
GCGCTGTTGGCTAACGAGTTAGCGATCTAATCGCTTTAAAAAAGTAGCAAGCTCTTGATA
GTGCGCTCCAATAATGGTGGAGCGTTTTTCTTTTGCCATTAATGCTTGCAAATGGTCGGG
AATAGGTACGGGAATTTGGAGCGTTGCTTCAATGGCTTCAAGGAATTTTGCCGGATGTGC
CGTAGAGAGCACAATGGCTGGTGTGTTGGCATTGTTGGTGCTTTCACGATATTTTTCAAG
CGCACGGTAGCCTACTGCCGTGTGTGGATCCATAATATATCCACCAAATTGCTTATGCAC
TTTGCTGATGGTTGCACGCGTCTCTTCATCCGAAACAGCAATGCCGCTTATATCATCTGC
CATTGCCGCAAAGTCGTTGTTGTAGAAGTAGCGGAGGCGAGCAAAGTTGCTGGGGTTCCC
TACATCCATTGCGGTTGAAAGGGTGGCAATGGTTGGGTGTGGCTCATAACGCCCATGTAC
TAAGTAACGAGTTACGCTATCGTTAGCGTTTGATGCAGCAATAAAGTGCCCAATAGGGAA
GCCCATCTTTTTTGCCAAAATGCCCGCTGTTACATTGCCATAATTGCCGCTTGGCACCGA
AAATATTGGGTTTTGCAAGCCAAACGCCTCATCAATAGAGAGCGATGCCCACGCATAGTA
AAATGATTGCGGGATAAGGCGCGAAATATTAATCGAGTTAGCAGAGGTAAGCGTTAACGC
CTCATGTAATGTGGGGTCAACAAACGCCTCTTTAACCATGCGTTGGCAATCGTCAAAATC
GCCTTGTACTTCAAGGGCAAACACGTTGTCGCCTGCTGTGGTTAATTGCTGCTCTTGCAA
TGGGCTTACTTTGCCCGATGGATAAAGTAGCACCACGCGCGTATTTTTAATGCCTTGAAA
ACCATAGGCAACCGCACTTCCCGTATCGCCCGAAGTGGCAACTAAAACCGTAATCAGCTT
ATGCTCCTCTTCGGCAAAATAGCCCGTCATACGAGCAAGAAAGCGAGCGCCGTAATCTTT
AAAGGCTAAGGTTGGTCCGCAAAAAAGCTCTTCAATAAAGGTGTTGCTGCCAAGCGGCAC
AAGTGGGGTGGGGAAGTTGTAGCACTCTTCAATAATTGCGCGTAAACGCTCTGCTGCAAT
ATCGCTGCCCGCAAATTTCTGAGCAATTGCAAACGCTACGTTGGTAAACGATGCGCCTTT
GAGCTGCTTTATTTCAGCCTCAGAAAAATGAGGAATTTCGGAAGGGATATAAAGTCCACC
ATCAGGCGCAAGCCCTTCAAGGGTGGCTTTTTTTAATGAGACAGGAACTGAGGATTTGTT
GGTACTAAAGTAAATCATGGCTTTAGCTTCTATGGAGATCAAAAATTCTTTAAATATTGA
TTTATTAGAGAACGCGAGCACCTTGCGTACAAACGGGAGTTATCCATACGTCGGACTCAA
GATGAGCGTTGCTGTGTAAAAATGCCTCTTTCATAGCCATTCCTACACGCGTAGCAATTT
CTTCAGAGGTGGAAAATGCAAACACCGATGGACCTGAGCCTGCAATGCTGCACCCAAGAG
CTCCTGCTTGTAGTGCGGCTTTTTTTACCTCTACAAAACCGGGAATTAGCGGAGCGCGTT
TTGGCTCAGCTACCACATCCACTAACGAGCGCCCGATCAGCTCATAATCAGAAGTTAATA
AACCAGCAACAAGTGCCCCAACGTTGCCCCATTGCTGAATTGCAGTTTTAAGTGGCAGAT
TGGTTGGTAACACGGAGCGTGCATACGAGGTGCGTAATTCGGTGTGCGGATGCACTAAAG
AACAATAAAGATTTGCAGGAGATGGTATGGTAATAATGTCGAGAGGGGTGTAACTGCGAA
TCAAAACAAAATTACCAAGCAGAGCTGGTGCGGCATTATCGGCATGAGCCGAGCCACAAG
CAACTCGTTCGCCCTCAATAGCAAAATGGACTAACTCCATTTTTGTGCAAGGGTTGCCAA
ATAAAGCATTTGCTGCCACTAAAGCGGCGGCACCACTTGCGGCACTACTACCCATGCCAC
TGCTTAGCGGCAGGTGCTTAATGAGTTCTAATGAAATATGACCATCAAACGCAATGTTTT
TGTGGTGACGGATGTAGTCTAAAAACTTCAGTACCACAAAGCTGGAGGTGTTTTTGCGTG
GATCAAGTGGCAAAGCACCACCATCCCCCTCAATGCGAGTAATTGAGACGGGCAAATCGG
ATTGAGCTGTATCGGAAAGCGTAAGAATTACCTCATCACCCGGTGCGGTAATGGCAAAGC
CCAAAACATCAAAACCGCAAGCAACATTGCCAACGGTTGCGGAGGCAAATCCTATAGCCT
TTCTCATGCGTGTTTCTTCAAGCACTATGTAAGGTGTTATAGCTGTTATAATGGGGGAAC
TTTTCTACGTAAGGGAGAGTCGGATTTACTGTTGCTTCAAAAATTTTTCCTTCTTTGCCC
TTTTCCTAATCGCTAATAAATACCAAAAAGAGCGTAATCCTTCTCGTTTTTACCGTTACT
GATAAAGGCAAGAAAGGATTTTGAATAACTAAAAGCTTTTCGTTAAATTCGGGCTCTACT
TTTTGGCGTGGAAGCTGATTCCAACAAGCAAAATAAGGTAAGCAGAATCTTTCTCTTTTC
TTAACTAATTATAACCAAGCGGAATAAGATATGTCTACAACAGTCAGGCCTGATGAGGTT
TCATCCATACTTCGCAAACAGCTTGCCAATTTTGAGTCAGAAGCTGACGTATATGATGTT
GGAACAGTGCTCCAGGTTGGTGACGGTATCGCCCGTGTGTATGGGTTGACAAAAGTCGCA
GCCGGTGAGCTTCTTGAATTTCCAAACAATGTAATGGGCATGGCGCTTAACCTCGAAGAG
GATAACGTTGGTGCAGTGTTGTTTGGTGAATCCACCATGGTGAAGGAGGGTGATACTGTA
AAGCGTTCAGGTATTTTGGCTTCTATTCCGGTTGGTGAAGCTATGTTAGGTCGCGTTATC
AATCCACTTGGTGAGCCAATTGATGGTAAAGGGCCTATTGATGCTAAACTTCGTTTACCA
CTTGAGCGTCGTGCTCCTGGTGTTATTTATCGTAAATCAGTACATGAGCCACTGCAAACA
GGCTTAAAAGCTATTGATGCTATGATTCCTGTTGGTCGTGGTCAGCGTGAGTTGATTATT
GGTGACCGTCAAACAGGTAAAACCGCTGTAGCGCTTGATACCATTATCAACCAGAAAGGT
AAAGGCGTTTTTTGTATTTACGTTGCTATCGGTTTAAAAGGTTCAACGATTGCGCAGGTT
GTAAGTACGCTTGAAAAATATGATGCGCTTTCTTACACCACTGTTATTGCTGCTACAGCT
TCCGATCCTGCTCCACTTCAGTTTATTGCTCCATTTGCAGGCGCTACGCTTGGTGAGTAT
TTCCGCGATACTGGTCGCCATGCGCTTGTTATATATGATGATCTTTCAAAGCAGGCTGTT
TCTTATCGTCAGGTTTCGCTCTTGCTTCGTCGTCCACCAGGACGTGAAGCTTACCCTGGT
GATGTGTTCTACTTACACTCTCGTTTGCTTGAGCGTGCTGCAAAAATTACCGATGATGTT
GAAGTCGCTAAAAAAATGAACGACCTTCCTGATGCCTTAAAGCCATTGGTGAAGGGTGGA
GGTAGCTTAACGGCATTGCCTATTATTGAAACACAGGCAGGTGACGTGTCGGCATACATT
CCAACAAACGTTATTTCTATTACTGACGGTCAAATCTTCCTTGAGTCAAACCTCTTTAAC
TCAGGTCAGCGTCCTGCTATTAACGTTGGTATTTCGGTATCGCGTGTAGGTGGTGCAGCG
CAAATTAAAGCAATGAAGAAAATTGCTGGTACGCTTCGCCTTGATTTGGCTCAGTTCCGC
GAACTTGAAGCCTTCTCTAAATTTGGTTCTGACCTTGATAAAACAACCAAAGCGCAGCTT
GATCGTGGCGCTCGCCTTGTTGAAATTTTAAAGCAAGGGCAGTATGTGCCAATGCCCGTT
GAAAAACAGGTGGCAATTATTTTTGTAGGTACGCAAGGATTGCTTGATTCCGTTGACTTG
AAATTTATCCGCAAGTGTGAGGAAGAGTTCCTTGCAATGCTTGAAATGAAGCATGCAGAT
ATTCTTAGTGGAATTGCCGAGAAAGGGACGCTTGAAGCTGATGTAGCAAGCAAGTTGAAA
GATATTGCAACCAAGTTTATTGCTACATTTAAAGAGAAAAACAAAGCCTAACGTAGAGGC
AACTATTTCAAGCAATTACTAACAGTTCCAACAATACATGGCTACACTGAAGGATATACG
TGTACGCATTAAGGGTGTAAAGTCAACCCAGCAGGTAACCAAAGCCATGAAGATGGTGGC
GGCTGCTAAGTTGCGCCGAGCTCAGGATAGAGCAATTATGGCTCGCCCCTATGCGTCAAA
GCTTAAGGAAATGCTTGCTTCGCTCTCTGCAAAAGTTGACACATCAGTTAATCCTCTCTT
TGCGGTTCGCTCAGAGGTTAACAAGGTGTTGGTTATTCTTGTTACATCAGATAGAGGGCT
TTGTGGAGCGTTTAACGGCAACATTATTAAACTTGCCTATAAAACCATCCATGAGGATTA
CGCAGCTCAGTATGGTAAAGGTGGCGTTTCAATGATTTGTGCAGGTACTCGTGGCTATGA
GTTTTTTAAAAAGCGCCACTATACGCTTACCAAAGGGTATCCAGCCGTGTTTCAAAATCT
TGATTTTGCGGTAGCAAAAGAGATTGCTGATATGGCATCAAATATGTACTTGCGTGGTGA
GGTTGATCGCGTTGTGGTGGTTTACAACGAGTTTAAATCAGTGCTTGCTCCTCAATTAAA
ATCAGAGGTTTTGCTGCCAATTACTAGTGGTGATGCCTCGGCTAAAGAGAACAGCGGTGG
CGAGTATATGTATGAGCCAAATCCAGCAGCAATTATTGATGTGCTGTTGCCAAAGCACTT
GCGCACACAAGTGTGGCGCATTATGCTTGAGTCGAATGCGGCTGAGCAAGCGGCACGTAT
GGCAGCAATGGATTCGGCTACTGAAAACGCTAAAGAGCTGCTTCGTACCTTAAACATTAG
TTATAACCGTGCACGTCAGGCGGCAATTACTACAGAGCTAAGCGAAATTGTAGCTGGCGC
TGAAGCATTGAACGGATAAGCATTCTCTTATTTTTTTATAAAAAAGCGCCTTATTGGGCG
CTTTTTTGTTTATAGGAAGGAGTGAGTAAATCATCTATAGAGAATTTGTTGATTTATGTC
AAGTTGGCTGTTGTGGTGTGCAGTGATGTTTGAAATGCTGTATATTAGTATTGTAGCTTG
TTGGATTCCCGTGTTACTTCAACCATTGCGACTGCCTCGACAGGCTCTGCCACCAAGGTG
CGGCAACCAAAGCTCAATAGTTAAGGCGCAGTAACCATAAGCGGGAAGGACGACAAAAGG
CTCTTTTTCAGAGAGTTTCTTTAAGCGAGGCAGGAAGTTCTAAAAGGCATTCATATTATT
TAAGTAATGGCATAACGCGTGAGCATGAAAATCTATAAGTTTGGAGGAACATCGCTGGGC
AGTGCTCAGTTGATGAAAAACGCCGCAGCTCTTATTGCCGCTGCGTTACCAAGTGAACCT
ATTATTGTTGTGGTTTCAGCTATTCATCCCGTTACCGATTTGCTGCTTGAGGCTGCTCGG
CAGGCAAGCCGAGGTGATGCGGCGTATTGCGAAAAGCTTCAAACAGTTGAAGCGCTTCAT
GCTACGCTTGCAAGTTTGCTTTTGGAGGGTGAAAATTTTTCTACCACGCAACAAACAATC
GAGTTGGAGTTGGCTGAACTTGGCAAGCTGATGCAGGGGGTTTATTTGCTGCGCGAGTTG
TCGGAAAAAAGTGAAGCGTTGCTTGTAAGCTTTGGTGAACGCCTTTCAGCGAAACTGTTA
TCGGCTTACTTGAGCGCTCAACAGGTTGCAGCCTCGTTTGTAGATGCGCGTGCATTAATT
GTTACCGATGCAAGCTACAGCGATGCTCGTGTGGATATGGCTGCCTCTACAGAGCGTATT
CAGCACTTTTTTAAATCCATCGCTCAAGCTGTTCCGGTTGTAACGGGCTTTATAGCTGCG
GCGCCTGATGGCTCGGTTACCACGCTTGGAAGGGGTGGTACCGATTATACGGCATCAATT
TTGGGAGCCGCTCTTGGTGCTTCGGAAATTGTGCTGTGGGGTGATGTTGATGGCTTTTTT
AGTGCTGACCCTTTACGCGTGCGAGATGCTCAAGTGCTGCCCGCAATTAGCTATCAGGAG
GCAATGGAGCTTTCCCATGCTGGTGCTTGTGTGCTGCATCCGTTAGCCGTTCAGCCTGCC
ATGAAAGCGGGTATTCCCTTACTTATTAAGAATGTTACGAACCCAACCGCCCACGGTACG
TGCATAACAGCAAAAGGTGCATTGCCGCACCGCCCAACGTTATCGGTAACCGCGTTAACT
TCCCTTAACAATATTGTCTTGCTTACCATGTCAGGAAGTGGTATGGCTGGAATGCCCGGC
ATTGCTTCACGACTTTTTAGTGTGTTAGCGCGTCATCGCATTAACATCATCTTTATTTCT
CAAGCTTCGTCGGAGCAGTGCATTACGCTTGCCATTAATCCACAGCAAGCTGAAAAAGCA
GGCGCATTATTAGAAGCTGAATTTGCTCGTGAGCGTGAAGCTCGTCAGATTGAGCCGTTA
GGTATTCGCCGCAATCTTTCAATGATTGCCGTTATTGGCAACAATATGTCGGGGCATCCC
GGTGTGTCGGCACAGTTGTTTGAAACGCTTGGCAAGAATGGCATTAATGTGGTTGCGGTG
GCGCAAGGTGCTAATGAAATGAATATCTCATTAGTTGTGGAAAGCCACGATGAGGAAAAG
GCGCTGAATTGTATTCATGAATCCTTTTTTCTTTCGCAAAGCAAAGTTCACCTTTTTATA
GCAGGCAGCGGTACCATAGCAAAAAGTTTGCTTGGGCAAATTCACGGGCATCGTCAAAAT
TTGCACCAAACGTTGAACCTTGATGTGGTGGTGTCTGGCATTGCCAATACGCGCATGATG
GCGTTTTCCGAATCTGGCATCAATCTTGATGCGTGGGAAACGGCATTGGAACCTCGCCAA
ACGCAGCAGGGGATTGAGGGGTATTTTGAGCTTATTCGAGAAAAAAATCTCCACAACGCA
ATTTTTGTGGATTGTACGGCAAGTGCAGCCGTTGCTGCATATTACCCCACCTTTTTGCAA
TCGAACATTTCCGTTGTAACAGCGAACAAGCTTGGCATGGCAGGCTCGAGGGAGCTTTAC
TCGGCTATTCGTGAAGCTGAAAAGAGCAGTAATGCCCGCTTTCTGTATGAAACCAATGTT
GGTGCTGGTTTGCCCATTATCAATACGTTGAATGATCTGAAAAATAGCGGCGACCAAATT
CTTTCGATACAAGGCGTGCTGTCGGGCACGTTAAGCTTTATTTTTAATGAATTGCGAAAA
GGTGGGCGATTTAGTGAAATTGTGCGCCGTGCTCGTGAAGCGGGCTACACTGAACCCGAT
CCCCGTGATGATTTATCGGGCGCTGATTTTGCCCGCAAATTTCTCATTCTTGGGCGTGAG
CTTGGCTATCAACTCAATTATGCCGATGTGGTGTGCGAAAGTTTAGTTCCCCCTGAATAT
GGCGGCAATATGAGCGTTGATGAGTTTCTTGAACGCCTCTCAAGTGTTGATGAATGGTAT
GAGCGCGAAGCCGAGCAAGCGGCGGCTGATGGTAAGACGTTAGCCTATGCAGGTGAAATT
GTTGATGGCAAAGCCTCCATTAGCGTCAAGCGAGTGCCGTTAAGCAGTCCACTTGCAACG
CTGAATGGTTCAGAAAACATGGTAGTCTTTACTACAAGTCGCTACCTTACTACGCCGCTT
GTGGTTAAAGGTCCGGGGGCAGGTGGCGAGGTTACAGCCGGCGGTGTGTTTGCCGATATT
CTTCGAGTAGCAAGTTATTTAGTATAAAACCTTATGCGAGCAGAAATTATTTCCGTTGGT
GATGAATTATTGCGTGGGCAGCGTGTGAACACCAATGCCGCCGTTATTGCCCGTATGCTT
TCGGCAATTGGCGTTTCGGTAAGCCACATTGTAGCTTGCTCCGATGATGAAGCCGACATT
ATGGCAACCTGTAGCGCAGCGCTTGGGCGAGCGGAGGTGGTGTTAGTAACGGGAGGGCTT
GGTCCAACGCGCGACGACCGCACCAAACATGCAATCCAGCAATTGCTGGGGCGAGGCACC
GTGCTTGACGAAGCGAGCTATCGCCGCATTGAGGAGCGCATGGCGGCACGAGGCAGTGCA
GTAACGCCGCTTTTGCGCGAGCAAGCGGTGGTTATTGAAGGCTCTCATGTTATTATTAAT
TCACGAGGCACCGCCGCAGGTATGCTGCTTGATTGCGGCGAACCCTTTGCGCATCACCAC
CTTATTTTAATGCCGGGCGTTCCCGTTGAAATGGAAGCGATGATGCACGAAGGAGTTATT
CCATTTCTCACCTCTCTATCCAACAGCGTTATTTGCCAAACGCCGTTGAAAATTGTTGGC
GTAGGCGAAACCGCAATTGCAGCAATGCTTGTTGAGATTGAAGATGCCATGCCACCCGCC
ACCATGTTAGCATATTTACCGCATACGGCAGGTGTTGACTTAATGGTAAGTAGTCGAGGC
AACAGCCGAGAAGCGGTTGAAGCGGAGCATCAACAGGTGGTGGATGCCATTATGGAGCGG
GTTGGCACCTTAGTTTATGCAACTCGCGAAATTTCTTTAGAAGAGGTTATTGGGGAAATG
CTTTTGCGTCAAACCTTCACCGTTGCTGTGGCTGAATCGTGTACAGGAGGCTTACTTGCA
AGTCGCTTTACCGATATTTCTGGCGCCTCCACGTACTTTCAGCAAGGCTTTGTGGTTTAT
AGCAACGAAGCCAAAGAGCGAGCACTTGGTGTACCGCACGAAACATTAGTTGCTCACGGT
GCTGTTAGCGAAGAGGTGGCACAAGGAATGGCGCTTGGATGCTTAGAAAAGAGTGGAGCC
GATTTTGCCCTTGCCACCACAGGCATTGCTGGTCCAACAGGAGGTACGCCCGAAAAACCA
TTAGGGACGCTTTGTTACGCTATTGCTGTAAAAGGTGGGGGAGTTGTAGTGTGCCGCAAG
GTAGTTATGCAAGGCACGCGCGAACAGCGTAAAGTGCGCTTTAGCACCGCAGTGCTTCGT
GAGTTTTGGATGTTGCTCAAAGAGCGGGAAGCGAGTGAGGAGTAGGGAGGTTGGTGGGGT
TAGTGAGAAATAGTTGATTCAAAGATATCTTATAAACAGCATCAATCTATGCACATTGAA
AGCATAACTATTGAGAATTTTAAAGTTTTCAAAAAAACAACCATTAAAGATTTGCCTAAA
ATGGCTGTTTTTGTTGGTCCAAATGGATCAGGAAAAACGACCTTATCACTACCCGTTATC
GGATAATCGCATCGTATGATTACTAAAATTCAAATAAAGAATTTCCGACAAATTAGAGAT
CAAACGCTTGAACTCAAGCAAGTAGCTGTTGTTATTGGTCCAAATAATGGTGGTAAAACC
ACTCTGTTGCAAGCAATTTCGTTATTTGCGCTTGGCTTAAGAGCATGGGGAATGCAACGA
ATCAATAAAAAAAGTAAAGCTCAAAAACGTACAGGCGTAGCCATAACACTTGAAGAGGTT
TTAAATATTCCTATATCCGACTTTAAGGAATTATGGAGTGATTTAAATGTTCGTGAAGGA
ATTATTAATGAAGAGGGTAAACCAACCTCAAAAAATATTAGAATTGAAATACATGCTGAA
GGATATACTCAAAATGTATTTTGGAAAATAGGTTTTGAATTTGATTTTGGTAGAGATTCA
CTTATTTATGTGCGTTTAACGCAAGATGAAAATGGAGAGCTTTATGATTTTCCTGAGGTC
TTGTTAGAAGAAAAAATAGGTTATTTGCCATCGGTTGCTGGTTTAAAACCAATTGAAGAT
AAGTTAGAAATAGGATCTGTTTTAAGAAATATTGGTAATGGTAATACATCGGATGTATTA
CGCAACATTTGTTATATTCTTTATAATGCTTCTGATAAAGAGTTATGGCAAAATTTTGTT
AAGCAAATTGATGAATTATTTAAGATAGAGTTGAACCCTCCTCAATATTACTCATTAACG
GGTTTGTTGAAAATGAGTTATAATGAAGGAGCTAAAAAGCATATTGATTTATCCTCTTTG
GGAAGTGGTGCTAAACAAGCAATTCTACTGTTTGCTTATATTCTTGCTTTTCCTAATACG
GTGAATTTGCTTGATGAGCCTGATGCGCATCTTGAGGTGATTCGTCAATCAAATATTTAT
GATAGGATTAGCGATATAGCTAAGAAAAACAATAGTCAAATTATTATTGCAAGTCATTCA
GAGAGTGTTTTAAATCGAGCCTTTACTAAAGATCAAGTTATTTCAGGTATTTTTGGTGAG
TTTGAAGAGGTAAGTAATAAAAAGTATATTACGAATGCTTTGCGTACCTATGGATATGAA
GAATTTATTATTGCTCGACAACGTCCCTACATTTTTTATTTTGAGGGTACCACTGATTTA
GATTTTATTAAAGCTTTTTGTAAGCGGTTAGGGCGTAGTGATGTTTTTCGCTTTATTGAG
GATCATGTGTATCCATATCCTGTTGCAAATGATGTTGTGCGAGTAAGAAATCATTTTGAT
ACGTTAAAAAAGTTTATTCCCACTTTAAGGGGTTTTGCTCTTTTTGATAATTTGCATAAA
AACCTTGAAAGTAATCAACCCGATTTATTGCTGCGGCAATGGGGGCGAAATGAAATTGAA
AATTATATTCCCATACCTCAAACGCTTTTTGCTTTTATAGAAAGTGCTGATTATGGTGAA
TTGTGGAAAAATCGTTTTAAAGAGTTAGTAGAATCAAATGTGCCACCTGCAGCTTTTATT
GATATGAATCATTCATTTTGGAAAAAAACTAAAATGAGTGATGACTTTTTAACACCTCTT
TTTGAAGGATTTTATGCTGAAGCTCAAATGCACAAAGGATTGATGGATAAATCGAAATTT
TATCAGCTTGTAGATTATGTTGATGTTGCATTGTTGCAGCAAGAGGTTATTGATTTGATT
TCTGCTATGTATGTTCATTTTTGTGTTAAGTGATGTAATAGATCCCTAATATATTTTCTT
TCTTGCTCATGCCTATAATTACCCGATTACCTGATAGCGTTGCTAATAAAATATCCGCAG
GCGAAGTGGTGCAGCGCCCGGCATCGGTAGTTAAAGAGCTGCTTGAAAATGCTATTGATG
CTGGCGCTACAAAAATTAGCGTTACTATTAAAGATGCAGGTAAGGAGCTGATTCGCATTG
CCGATAATGGCGTTGGTATGAATCGCGATGATGCTTTGCTTTGCGTGGAGCGTTTTGCCA
CCAGTAAAATTAAAAGTGCAGATGATCTTGATGCGTTGCATACGTTGGGTTTTCGTGGGG
AGGCGTTAGCAAGTATTTGTTCGGTCTCTCATTTTGAGCTTAAAACTCGTCAAGCCGATG
CAACGCTTGGCTTGCTGTTTCGCTACGATGGTGGCTCGTTGGTTGAAGAGTTGGAGGTGC
AAGCGGAGCAAGGTACCAGCTTTAGTGTGCGCAATCTTTTTTATAACGTGCCTGCTCGTC
GTAAGTTTTTAAAGTCGAATGCTACCGAGTATCATCATCTTTTTGAGATTGTAAAATCTT
TTACGCTGGCTTATCCCGAAATTGAGTGGCGTATGGTGAATGATGATGAGGAGCTGTTCA
ACTTTAAAAACAATGATGTTCTTGAGCGGCTCAATTTTTATTATGGCGATGATTTTGCAA
GCAGCTTAATTGAGGTTGCTGAGCAAAACGATTATTTGCCTATTCACGGCTATCTTGGCA
AGCCTGCGTTACAAAAAAAGCGCAAGTTGGAGCAATACTTTTTTATTAATCGTCGCCTTG
TGCAAAATCGGATGTTGTTGCAAGCGGTGCAGCAGGCGTATGGTGATTTGCTTGTTGAGC
GTCAAACACCGTTTGTGTTGCTTTTTCTGACGATTGATCCTTCGCGTATTGATGTGAATG
TGCATCCCGCTAAGCTTGAAATTCGTTTTGATGATGAGCGGCAGGTGCGCTCCATGTTTT
ATCCCGTTATAAAGCGAGCGGTGCAGTTGCACGACTTTTCGACCAATATTTCCGTTATCG
AACCTTTTGCATCGGCTTCTGAACCATTTGTGGGCTCATCTTCCCAACCAATATTTTCAT
CTACCTCAAGCCAAGCGCCCCGTATGGGTGGGGGAAGTCGTCGTTTTGATTTGAGTGATG
CGCCTGAGCGTGCAATCACTAAAAATGAGCTGTATCGCAATTATCGTGAAGGAGCTTTTT
CGTCGCCCTCGGTAGCTTCATATGATGCGCCATCTCCATTGCAACAGGGTGGATTGTTTG
CGTTGGCATCGGCTGAAGAGAGTTTGTTTGGTGCGCAAGCGGTGCATGAGGCAAGCGAAA
ACATTGAGGCGTTCCAGCTTTCGCCGCTTGACAACATTGTTGAGCATAAAGAGGTTGAGC
CAAAAATCTGGCAGTTGCATAACAAATATCTTATATGTCAGATTAAAACGGGGTTAATGA
TTATTGACCAGCATGTGGCGCATGAGCGTGTGCTTTATGAGCGAGCGTTGGAGGTGATGC
AGCAAAATGTGCCAAATGCGCAGCAATTGCTTTTTCCGCAAAAAGTGGAGTTTCGTGCTT
GGGAGTATGAAGTGTTTGAGGAGATTCGTGATGACCTTTATCGCCTTGGCTTTAATGTGC
GTTTGTTTGGCAACCGCACGGTGATGATTGAGGGGGTGCCGCAAGATGTGAAGTCGGGGA
GTGAGGTTACTATTTTGCAGGATATGATTACGCAATATCAAGAAAATGCTACCAAGCTGA
AGTTGGAGCGGCGCGATAATTTAGCAAAGTCCTACTCCTGCCGTAATGCCATTATGACGG
GGCAGAAGCTTTCGATGGAGGAGATGCGTTCGTTGATTGATAATCTTTTTGCAACACGAG
AGCCTTACACCTGCCCACACGGACGTCCAATTATCATCAAGTTATCGCTTGATCAGCTTG
ATAAAATGTTTGGGAGGAAGTAAAGGGTGGCATCATTTCAGGCAAAAGTTGTACATTTGC
TTCCCCATAAGTAACATCATCTATACGCCCTTGTAGCTCAGTGGATAGAGCACCAGTTTC
CTAAACTGTTGGTCGGCAGTTCGAGTCTGCCCGAGGGCACCAATTTCTACCACATCACCC
CAATTATCCCCCTATTATTTTCACTCATCCATAATCCTTTTTCTCCTGTGGCTAAACGGA
AAGCATCTGCTAAGCAAAAACCATTTAAAAAACAGCAATCATCTCCTCGCCCTTTTGCGC
TGATAAAAATGGTGCTTGCTGCCATTCTACTCTTTTTGGTGATTGATATTGGACGCTATG
CTGTTTATCCAAATATTGGGCGTTTAGTGGATGAGAATCCCACAAAAACAGCCTTTATGG
AGTATCGCGAAGCTGAATGGCAGCGCGAAGGGTTGGAGGATAAACGTATTCGCCAGCGTT
GGGTGCCGCTGAAGCAGGTTTCTCCCAATTTGATTAAAGCGGTGCTTATTGCTGAGGATG
ATAAGTTTTGGAAGCACGAAGGCTTTGATTACAAGGCAATGGAGCATGCGCTGGAAAAAA
ATATTCGTACAAAAAAAATCAGCATGGGTGGCAGCACCATTAGCCAACAGCTTGCTAAAA
ACCTCTTTCTTTCGCCTTCAAAAAATCCTATTCGTAAAATTAAAGAGGCAATTTTAACAT
GGCGTATGGAAAACACTTTGAGCAAACGGCGTATTTTAGAGTTGTACGTTAATGTTGCAG
AGTGGGGTGATGGGATTTTTGGCATTGGCGAAGCGTCGCGCCATTACTACGGAGTGGCTC
CATCGCAGCTTTCGGCTCGCCAAGCCTCACGGCTTGCGGCTGTGTTGCCAAATCCTATTC
GCTATTCGCCGATTGGTTCGGCGCGTTATGTGCGCAATCGCTCCAACATTATTCACGCTA
TTATGGTGCGTCGTGGCATTGTGCTGCCCGATTACAATGAGGTGATGGAATTGCCCATGG
ATAGCACGGCTGTGGATTCAGTGAATATTGGGATTCCTTTTAATTTGTTGGAGCAAGCTA
TAAATGCTGATAGCACACTTTCAGCAACGCCAAGTGTTCCAGCAACCGAAGTGGTGAAGC
AAGAGGAGAAAAGTGAGGTTGGGGCGTCTGTCGAGGGAAATGGTAAGGGAGTTGGAGCGC
CATAAAAAATTGGTTCAGGCGCTCCTGCTCCACAAGGTTAGCTTACTCTTGTTCAAAAGA
TGATTTATCCATGCCGCATACAGGGCATACCCAATCATCGGGCAGCGCTTCAAACGGTGT
GCCGGGTGCAACGCCGCTATCGGGATCGCCCACTTCAGGATCATACACATAGCCACATGG
TACACAAACCCATTTTTCCATACCTTTTCTCCTCTTTTGTGTGATTAAAAAAGTTCAGCT
TATCTCTAACGAATCAGCTAAGCTAAAGATAGCGTTGTAAGTGAGAAAATCCGCACAAGC
GGCGCTATCATTTTCCATTCTCAATTTCTGAACTATCGGCTTATGCTCTTATTACATAAA
CTCTTACCACTTTTTGTGCTTCCACTTGGCGTGGTGCTGATTGCAATTATTGTGGGAACG
CTTGTGCGCAAACAGGTGCTTTTGTGGTATGCGGCATTGGTGTTGTGGGCATTTAGCATT
CCTACTGTTGCCGATGGCTTAATGCACTTTGTTGAGGGTAACCGCACGGTTGCTCTGCCG
CAAACCTTGCATCAAGCGGATGCTATTGTGGTGCTTGGTGGCATGATTCGGCGCGTTGAG
GGGGCAGCGGAAGGGGAGTGGAATGATGCGGCTGACCGTTTTGAGGCAGGCGTAACCCTT
TACCGAGCAGGCAAGGCACCGCTGTTGCTGTTTACGCGCGGGAGAATGCCGTGGTCGCCC
GATGCGGTGCCTGAGGGTGAGTTGCTTGTGGAGCGTGCGTTACAACGAGGTGTGCCTGAA
GCTGCACTTGGCTTAACAGCGCCCGTTGCCAATACGGAGGATGAAGCGGCTGATGTGGCG
CGTTTATTACGAGAGCGTGGTGCTGAGCGCATTATTTTAGTAACAAGCGCTTACCATATG
CGCCGTTCGCAACTTTTATTTGAACATACGGGCTTGAGCGTGGAGCCATATCCCGTTGAT
TTTCGGGTAGATAGTTATCCTGAGCCTGCGGTTTTGCGCTTTGCGCCGTCAGCCGAAGCC
TTGTATCGCTCCGAAACAGCTTTACGAGAACTGATTGGATGGCTCTATTATCGCGTGAAG
CTTTTCTTTGTAAAATAAAGAAGAGTTCTCCATTTTCACTTCCCCATTTCAAAAATGGCT
GGGCTTGCAAATAGGGCAAGGCGAAAATTTTTTTTGAGAAACAACTTTGCAGTAAGATTG
TAATGGCTGAAATTATTACTCCCCAAAACTGGTATGCGGTTTATGTGCGTTCTCGTTATG
AAAAAAAAGTTTATCAAGCATTGCTTGAGCGTGAGGTAAATTCATTTCTGCCGTTATATG
AAACCATACGCCAATGGAGTGATCGCAAAAAAAAGGTTTCTGAACCGCTTTTTCGTGGTT
ATGTGTTTGTAAACATTGCTATGCAGCAGGAGAGCATTAAGGTGCTCGATACTGAAGGCG
TCGTAAAATTTATTGGTATTGGGCGCAAACCATCGGTTATTGCGGAGCGTGAAATTGAGT
GGCTGAAAAAGCTTGTGCGAGAACCTGAGGCTATTTCGCGCACGGTGGCATCGCTACCAG
CAGGGCAGAAAGTGCGAGTAATTGCTGGACCTTTTAAGGATATGGAGGGCGTTGTGGTAA
AGGAGGGACGAGAATCACAAATAGTGATTTATTTTGATTCCATTATGCAGGGAGTTGAAG
TAAGTATTTATCCCGATTTACTTCAGCCAATTGGTAAAGAGCGTCAGCCGCTACCAACCC
ACTCTTCAGAGGATGAGTTAGTTTCGGTAGAAAAGCATTTGTTGCGGGTGAGTTAATCAG
GTGCTTCTGCCGCAAGAGAATTTTTTAAAACCAACGAATTATGGAAAGAGAGCAAGCATC
CACCCTGCGCACCATTTTTAGTATGCCCGTTATTGTGGCGGCGCTTGGCTACTTTGTTGA
CATTTACGACCTCGTGCTTTTTAGCATTGTGCGTGTGCCGAGCCTGAAATCGCTTGGGCT
TTCGGGGCAGGAGCTGATTGATTACGGGGTCTATTTGCTCAATATGCAAATGATTGGCAT
GTTGCTTGGAGGCTTTCTTTGGGGGTGGCTTGGCGATAAAAAAGGGCGCCTTAAAATTAT
GTTTGCCTCTATTTTAATGTACTCCTTAGCCAACATTGCCAATGGTTTTGTAACCACGCT
GCCGATGTATGCGGCGTTGCGCTTTATTGCAGGCGTTGGCTTAGCGGGTGAGCTTGGGGC
AGGCATTACCTTAGTGGCAGAAATTTTACCCACAAAAATTCGAGGTTACGGCACCATGCT
TGTTGCCTCAATTGGGGTGTCGGGGGCTATTCTTGCTAATTATGTAGCTACAACTTTTGA
ATGGCACAACGCCTTTTTTATTGGTGGAGCGTTAGGTTTGCTGCTGCTTGCGGCACGCTT
TAAGGTGTCGGAATCGGGCATGTTTCAAGCAATGGCAGATCACCGTGGCACCAATCGAGG
CAATATGGCAGCGCTCTTTACCGACCGCAGTCGCTTTTTGCGCTATCTCAACTCCATTAT
GATTGGTGTGCCCATCTGGTTTGTGGTGGGTGTGCTTATTACTTTTTCACCTGAATTTGG
CGAAAAGCTCTCCATCAGCGCACCCGTTTCGGCGGGTAATGCTGTGATGTATTGCTATCT
CGGTTTGGTGTTTGGCGACCTTTCCAGTGGCTTGTTAAGTCAGTTGCTCAAAAGCCGCAA
AAAGGTTGTGTTGCTCTTTATGGTGCTTACGGTTGCAGGCGTAGCACTCTACTTTACGCA
ACATGGGCAAACGCCACAGTTTTTTTACATGGTATGTGCTTTTCTGGGTTTTGCCAGCGG
CTATTGGGCAATTTTTGTAACCGTTGCAGCCGAACAGTTTGGTACCAATCTTCGTGCTAC
CGTAGCAACCACCGTTCCAAATCTTGTACGCGGTATGGTGGTGCCCATCACCATGTTGTT
CCAATATTTTAGAGGCATGTTTGGTATGGAGCTTGGCGCTCTTGTGGTAGGCGTAATTTG
TATAGTTGGAGGATTTTTATCATTAATGGCATTAAGTGAAACCTTTCATAAAGACCTCGA
TTTTTATGAAGAGTTTTTGTAGGATGTATTGAAATCAAACGAATTTCCCTTATGCGATTA
CTTCCTGCCGAACGCGAGATTATTCGCACTCTTGCTACTCGTATTTTTGGGGATGGCACG
CGCGTGCTGCTTTTTGGTAGTAGGGTGGATGATAGCGTAAAAGGTGGCGATATTGATTTA
TATGTGCAGTCGCCCGATGCGGAGCAGGCGCTTACAAAAAAACGGGAGTTTGTTGTTGCC
TTAAAGTTAGCGTTAGGCGATCAAAAAATTGATGTGGTGATTTCTTCTAATCCATCTCGC
TTTATTGAGCAAGAGGCGTTAAAGCATGGAGTTGCGCTATGAAGCAGGAGCAGCAGCATT
TTTTGCAGGAAAAACTTCGTGAGTGCGATCGCCATGTGGAAAAAATTACCATTGCTCAAG
AGCATATGCGCTCGGTATTGCCGCTGACGCCTCAAGTGTATGCACAGCTTGATGATGTTG
CGCTTAGCTTTCTTGATCAAATTGTTTTTCGCTACTCAAAACTGCAAGATACACTTGGCG
ATAAGGTCTTCCCCTTGCTTTTGTTAGCAACGGGCGAGGAGGTTAAACGCAAAACTTTTC
TTGATATTCTTAACCGCCTCGAAGAGTTGGAGTTGGTTGATCGTATGACGTGGCTTCAAT
TGCGAGAGGCGCGTAATGAGGTTACACACGATTATTCAAGCGAGGTTGGGGAGACCGTTG
ATGCTATCAATGCCATTATAGTGGCAAGTGATACCTTGCAGAAGCTCTATAGCACGATAC
GCCATTTTTGTAACCATCGGCTTCAGGTGTTATGAAGCAAGCGCTCTTTCTTTTCTAACG
CAATAAAACGTAATTCTCATGTTACAGAGTTGTGTGCCACTTTAAAAAAACAGAACCATG
ACAGTATTACCACAAATTATTGCCAATAAGATTGATGTAAAAAGGGATTTCCCTTTATTG
TCTGAGAGAGAATTAGATTATATAAATGAAGCTAAAGGATTATTTGATAGCGGATTTTAT
AGTTATTCACTACTTGCAATTTGGAATGCAGCGGTTAATAATTTAAAAAGAAAAGTTGAA
GCATACGGTGTCGAGTTATGGTCTTCTGTTGTAAAAGATGAATCGGGCAGAAAGAAATAT
GATAAAGATGCCGAGACTATTGCTGAGAGGTGGAGTAATGTTGATGATTTAGTTTTAATA
ACAGGAGCCACAAGATTAGGGTTATTAAATCCGAAAGCGGGTAAATCATTAGAAATGATT
AATTGGATGCGGAATCATGCATCTCCTGCTCATGATTCTGATAACAGAGTCGAAATGGAA
GATGCAGTTGGATTAATACTATTGCTTCAAAAAAACTTATTTGAACAACCATTTCCAGAC
CCAGGACATTCAGTTTCGGCAATTTTTGAACCAATAAAAAATAAAACTCACACGCCTGAT
GAATTAAGTATATTGAGAGACCACATTAGTTCATATAAAAATCAAGATATACGAAATGTC
TTTGGCTTCTTTATGGACTTATTGACAAAAGGAGATGAACCTGCAAAAACGAACGTAACA
GAACTTTTTCCTGTTGTTTGGGAAAAAGCGAATGAAGATTTAAGGAAAACTTTAGGTGTA
AAATACCATACTTTTGTAATTGACCCTGATTCTGATGATAGTCCAGATAAAGGAGCTAAG
ACAAGGGTTTTTGAGTTACTTGTTAAACTTGATGCTGTTAATTATATACCTGATGGAACA
CGAGCACGAGTTTTCAGAAGAGCGGCGGAAAAACTTGCCGAAGCGAAAAATACTGGTTAT
GGTTGGAGACTTGAAGAATCGGCAAGTAGGAATTTGGCTCAATTGGGGATTTCAGTTCCT
TCTATTGCATTTGAGTATGTATATCAAGAAATTTTAGCTGTTTGGTGTGGTAATTATTGG
GGTCGTTCAGATAGCTATGTAACATTAAGACCTTTTGTTGATTCACTAAATACAGACCAA
ATCCGTCTTGTGCTAAAAATGTTTAGAGAAAATGAAAGGGTCAAAGATGAACTTTCTCAA
AGTCGTCCAAACAAAATAGCCGTGAGTTTACTGAAAGAATTTGAAACTAAATTGACAATT
GAAGCACATAAACAAGAATTAAGAGAAACAATTGATATAGTGAAAGATATTTAAAAAAAA
GCGGCACACAACATCGTGTATAAAACATTTGGCAGTCAGTGGTTTATCGATCGTTTCAGC
TCGTATCAAAGGCACTTGTAACTTGATAGGAAATCGCTTCGAAATGCCAAACGTTTCATA
CACGCAACCGTTATGAGGCATTACGCACCTAACCCCCCATCTCCATCTTTAAAAATCTAC
CTGTATGCGAATGAGGCGTATCGGCAATTTGCTGAGGTGTGCCTTCTGCAATAATTGTTC
CCCCTTCAAATCCCCCTTCTGCTCCTAAATCAATAACCCAGTCGCTGTTTTTAATAATAT
CGAGATTGTGCTCAATAATAATGACGCTATTGCCTTTCTCTACTAATTTGCGGAGCACTT
CCAGCAAATGTTGCGTATCCTGAAAATGAAGTCCCGTGGTTGGTTCATCTAAAATATAGA
GCGTTTTGCCTGTTTGAATTTTAGCCAACTCTGCCGATAATTTAATGCGTTGTGCTTCGC
CGCCTGAAAGCATGGGCGAGGGTTGCCCCAGCTTGAGATAGCCAAGCCCAACGCTTTGCA
TGGTATTGAGAATGCGGCGAATGCGAGGGAAGTCGGTAAAAAATTCAGCGGCTTCGGTAA
TGCTCATTTCCAATACGTCGGCAATGGATTTACCGCGATACTTTACCATCAGCGTTTCGC
GGTTGTAGCGTTCGCCTTTGCAATTTTCGCACTGCACGTAAACGTCGGGCAAAAAATTCA
TCTCAATTTTGCGCGTGCCTGCGCCTTGGCACACTTCGCAGCGCCCCCCTTTTACGTTAA
AGCTAAAACGTCCCGCTTTGTAGCCACGAATTTGCGCTTCGGGCAAGCGGGTAAAGAAGT
CGCGAATAAAGGTAAAGGCTCCCGTGTAGGTTGCGGGATTGGAGCGCGGTGTGCGTCCAA
TGGGTGATTGGTCAACATTTACCACCTTGTCAAGCAGCTCTATCCCTTCAATAGCGTCGA
ATGGTGCGGTTACTACTTTTGAGCGGTAGAAGTGGCGTGCAAGGATTGGGTAAAGGGTTT
CATTAATCAAGGTTGATTTACCTGAGCCACTTACACCCGTAATGCTTACTAATTTGCGGA
GCGGAATTTGTGCGTCAATGTTTTTAAGATTGTTGCCTTTACATCCTTTCAGCGTAAGAA
AAAGTGGTGTGGCATCGGCATCGGCATCAGTTTTTTCGGATGAAGCTTCGCTTGCATAAA
AAACGCGGTTGGTGCCATTGAGGTAGCCTGCCGTTAGCGACGAAGGGTCAAGCTCACGGG
CTGCGCCAAAAGCCACAATTTCGCCTCCGTAAGCGCCCGCACCCGGACCAAGATCCACAA
TGGTATCAGCTTCCAGCATGGTATCTTTATCGTGCTCAACCACTAACACGGTGTTGCCAA
GGTCGCGCAAATGCTTCAATGAGGTAATGAGCTTGTGGTTGTCGCGCTGATGCAATCCAA
TACTCGGCTCGTCAAGCACATAGAGCACGCCGCTCAGTTGCGAGCCAAGCTGCGAGGCAA
GCCGAATGCGCTGTGCTTCGCCGCCCGAAAGTGTGTGCGAGCTACGGTCAAGCGAGAGAT
AGCCTAACCCAACATCCAATAAAAATTGGAGCCGTTTGGTGATTTCATGCAACACGGGAG
TGGCAATTATCAACTCTTTTTGGCTAAGATTGGGCGGTAGATTATTAAAAAAGGCAAGGG
TTTCAGGTAGTGGCAAAGCTTCGAGTTCAGCAATGTTTAAGCCATGAATTTTAACCTGCA
AGCTTTCGGGTTTTAAGCGTGCGCCAAGGCATACGGGGCAGGGTTGGTGGAGCATGTAGG
CTTCAGCCCACTCCCGCACTTTCGAGGTTGTGGCGTTATTGAGAATTTCTTGCACATATG
CTACGGCACCTTGAAAAGGCTGTGGATATAAGCTGGTGTGTCCTGAAGAGGTGTAAGCTA
CCTCAAAGGTGCGCTTGCCTGAGCCATTGAGCAATATTTTAAGTGCGCTTTTGGGAATTT
TGCTCATGGGAGTATCGAGCGTAAAATCGAACTCTTTTGCAATAGCGCGAATTACCTGCC
AATGGTTGCGTTTGCCAGCTTTTCCAAAAGGGTCAAGCCCACCTTGATTGAGCGACAGCG
AAGGATCGGGAATCATCAATTCACCCGAAAGCTGCATCAATTCACCCAATCCGTTACAGG
TTGGGCAAGCGCCATAAGGGGAATTAAAGCTAAAGTGGTTCGGTGCCAAGGTTGATGTTG
GCAGGGCATCCTCATTATCCCCTTTGCTGAGCGTAAAAGCAAGCTCGGTAAAGCCACCCT
CAAAGGGCGTGCAAATAACCGACGACTTGTGCTCCGAGATACTAATAGCCAGCATGACGG
CTTCGCGCACTCGTGCTTCGCTTTCAGGCGCAAGAACAAGCCGATCAACCACCAACTCAA
TGGTGTGGCTTTTGTAACGCTCAAGCTGCATGTTGGGCACCATTTCTTGCAATTCGCCAT
CAACACGCACCCGCAAAAAGCCTTTGCTGCGTAAGCGCTCAAATAGCTCCCGATAATGCC
CTTTTCGCCCTGTAACAAGTGGTGAAAGAATTTGCACCTTGCTTCCTTCGGGTAGGGCAA
GAATGGTTGCAAGAATGTTGTCGGCGCTTTGTGCTTGCACCATGGCACCCGTTTCGGGAT
TGTAACGGCGTCCCGCTTTTGCATACAGCAACCGAATAAAGTCGTGGATTTCGGTAATAG
TGCCAACCGTTGAGCGAGGGGAGCGGCTGGTACTTTTTTGATCAATAGCAATAACGGGCG
ACAGTCCTTCAATAAAATCCACATCAGGGCGCTCAATGTTGCCAATATATTGGCGTGCAT
AAGGGGAGAGCGTTTCCATAAAGCGGCGCTGCCCTTCGGCATAAATGGTGTCGAAAGCAA
GACTCGATTTTCCTGAACCTGAAAGCCCTGTAATAACCACAAATTGGTTGCGGGGAATAT
CAAGCGAAATGTTCTTGAGGTTATGAACGCGGGCGCCTCGTATGCTAATGTGGCTGAATG
ACATAAGGGAATTATTACTACAGTACAGTATGGCTAAGTATCTCTCCAAAGCATGGCGAT
AATTGTATTGCTATGCCATTACCTTTTAGAGAGATAGCTCTGTTTAATGAAAAAGGCGAC
TTATCGCCGCCTTTTTCACAATGGAATTATGCAAAAATTTAATCTTGCAATGCTGCTCTT
GCGGCGGCAAGGCGAGCAATTGGTACACGGAATGGACTGCATGAAACATAGTTCAAGCCA
AGTTTATGGCAGAACTCAACGGTTGCAGGATCGCCACCATGTTCACCACAAATACCAAGC
TTTAAGTCAGCTTTAACAGCACGTCCATCTTTTGCTGAAATGCTCATTAAGCGTCCTACA
CCATCAATATCCAATGATTCAAATGGGTTGCGTGCAAAAATTTCTTGCTGCTGATAGGTT
GGGAGGAACTGCCCTGAATCGTCGCGGCTCATACCAAGTCCCATTTGTGTTAAGTCGTTG
GTGCCGTAGCTAAAGAAGTCGGCAACCGTTGCAATTTGGTCGGAGGTAATGGCGGCACGA
GGCACTTCAATCATGGTGCCAACCAAGTACTGCACCCCAATGCCTTGTTCGGCAAAAACG
CTGCGAGCGGTTTTGTGAATAATTTCACTGGTGATTTCAAGCTCTTTAACCGTGCTAACA
AGCGGTACCATAATTTCGGGAATTACTTCCAGCCCCTCTTTTTTCAATTGGCAAGCAGCT
TCAATAATAGCGCGAACCTGCATAACCGCAATTTCGGGGTGGAGAATGCCAAGGCGGCAA
CCACGCAAGCCAAGCATGGGGTTAAACTCATGCAAGTGCTCAATACGCATGTTCACCTCT
TCATAGCTCTTGCCAATTTTAGCAGCAAGTGCCGTAATTTCAGCATCGGTGTGAGGGAGG
AACTCATGAAGCGGTGGATCAAGCAAGCGGATGGTTACAGGACGTTCGCCCATGCACTTA
AAGAGTCCGTAAAAGTCTTCGCGTTGGTAAGGGAGTAGTTTTTCAAGTGCTTTTTGGCGT
CCGGTAATATCATCAGCAAGAATCATTTCGCGCATTGCATCAATACGCTCGCCGCCAAAG
AACATGTGCTCGGTGCGGCAGAGCCCAATACCTTCAGCGCCAAAGGTTACTGCAATATCG
GCTTGATCTGGTTGGTCAGCGTTGGTACGAATTTTTAGCTTACGATATTTATCAGCCCAC
TTCATTAATTGCTTGTAAATAGGCCATGTGGAAGCATCTTCAGGCTTTAAGGTTTTATCA
ATCAGCACCTCAAGAATCTCGGAGTTTTTGGTTGCAACCTTGCCAGCAATAACTTCACCC
GTGCTGCCATCAATTGAAATGTAGTCGCCTTCGCTGAGCACAATATCTTTGCCTGCAACG
CGCATTTCACCTTTTTGATAATCAATTTGCAAGGCACCACAACCAGCAACGCACACCTTA
CCCATTTGGCGAGCCACAAGAGCGGCGTGTGAGGTCATGCCACCACGTTCGGTAAGAATA
CCTTCAGCAACCGCCATACCTTTAATATCCTCAGGGGAAGTTTCAATACGAACTAAAACA
ACCGCCTCGCCTTTTTTGCTTGCCTCGTAGGCATCAACAGCGTTGAAGTAAATTTTACCC
GTAGCAGCACCCGGACCTGCATTTAAACCGGTTGCAAGCAAACGTCCACCGCTAATAGCC
GCTTGTTTTTCCTTCATATTAAAGACAGGGCGAAGCAACTGGTTGAGTTGTTCCGGCTCA
ATACGCATAAGAGCCTCTTTTTCATCAATAAGCCCTTCGTTAAACATATCAACAGCAATC
TTAACAGCAGCCATACCTGTGCGCTTACCAACACGGCATTGCAACATAAAGAGCGTATTG
CTTTCAATGGTGAACTCAATATCCATCATATCGCGATAGTGGCGCTCAAGAGAGGAACGA
ATCTCTTCAAGTTGGTCATAAATATCAGGCTTGTTGGCTTTAAGTTGCTCAATTTTCAGC
GGGGTTCTGGTACCTGCAACCACATCTTCACCTTGCGCATTCATTAAGAATTCACCGTAG
AAAATGTTTTCGCCGGTTGCGGCATCGCGCGTAAAGGCAACGCCCGTACCGCAATCTTCA
CCCATGTTACCAAACACCATAGCTTGTACGTTACAAGCGGTACCCCAATAACCGGGAATG
TGGTTGAGCTTGCGGTAAATAATAGCACGCTCGTTGTTCCAACTGCCAAATACAGCGCCA
ATAGCTCCACGAAGTTGTTCGTGTGGATCTTCAGGGAAGGTTCTGCCCGTTTTTTCAAGA
ATAGCGGCTTTGTAGCGGCTTACAAGGTCTTGTAAATCTTCAACCGTAAACTCAGTGTCG
AGCGTAATGCCACGCTCATGCTTTTTCTCTTCAAGAATTTTTTCAAAGGGGTCAATCTCT
TTTTTATTGGTAGGCTTTAAATCGAGCACTACATCGCCATACATTTGTACAAAACGACGG
TAGCAATCCCAAGCAAAACGGGGGTTACCCGATCTTTTAGCAAGTCCATCAACTGTTTGG
GAGTTTAAACCGAGGTTAAGAATGGTATCCATCATGCCGGGCATTGAAGCACGAGCACCG
GAGCGAACAGAAACAAGTAGCGGATTTACGGGGTCACCAAATTTTTTGCCAAGCATATAT
TCAATTTTACTGAGAGCGTCAGGAATATCTTGCTCAAAAAGGTTGGGTGGATAGTTTTTC
TGATTATCGTAGTAGTAAGTGCAGACTTCGGTGGAGATGGTGAATCCTGGAGGAACTGGC
AGTCCTATGTTTGCCATTTCTGCAAGGTTTGCGCCTTTGCCACCAAGCAGATTTTTCATG
GAGGCGTCACCGTCGGAGGCACCGCCCGCAAAACTGTAGAGGTACTGTTTTTTTGCAGCC
TGTTCGTTGGTCTTCTCTGGATTTGGCATGATGTTCGGGAATAAATTATGTTGATACACC
TATTGTTTTTACCTATAAAAAAAGAAAAATAGGCGAGCGCACGGCAAAAACGTGCGTTCC
CATAGTGGTAAAAGCAGGTGAAGTTGACTACCTTTTAGCAAGAGCTGAATCTAATAAATG
TTGGCTGTAAAAGCTACCAAAACAAGCTGATTTTCAGGGAGCTTTAAAAAAATTTAACGT
TTGGTATTGTAACGGCGTGAAGAGCCTCTTGAACCTCTCATCCCTACTCTTTTATTATTT
ATGGAAAGTGAATTGTTGTTGCTGCTGCTGCAAATAGCTCGTTTATCGGTGCCGTATGTG
CTTACCTCTGTTGGCGCTACCTTTTCGGAACGGGGTGGCGTTGTAAATCTTGCGCTTGAG
GGGCTCATGTTAGCTGGTGCTTTTGGCGCGGCGTATGGAGAGTATCTCAGTGGTTCGCCT
TTAGCGGGGGTTGCTATGGCGCTGCTTTTTGGTACGGCTGTGGCGTTGCTTTTTGCCTTT
GTTACGGTTACGCTAAAAGCTAACCAAATTGTGGCAGGTATAGCAATTAACCTCTTGGTG
ATGGGGGCTACTCGTTTTGGCTTAACCTTGCTTTTTGGTAGCGCTATGAATTCACCACGT
CTTGAAGGTTTTGCAGCACCTTTCCTCTTGCTTGATCCCCTCTTTCTTACCGCTCTTCTC
TCGGTTGGGGTTGGGCAATGGGTGCTTTTTCAAACTCCGTATGGCTTGCGCTTGCGCTCA
ACGGGCGAAAGTGCGGCTACTGCCGATAGCGCAGGGGTGTCGGTTTCGAGCATGCGTTAT
TCGGGAGTTGTTGTTTCGGGGGCGCTTGCGGCACTTGCGGGTGCATTTTTGCTCTTTCAG
CAACACACCTTTACCGATGGCATGACGGCTGGGCGTGGTTATATGGCTCTTGCGGCTATG
ATTATTGGTAAATGGACACCTATTGGCGCGGCTCTTGCAAGTATCCTATTTGCAGCGGCG
GAATCTATGGAAATGTGGTTTCAGTCGGGGGTTATTCCCTCACAAATCATTCAAACCCTG
CCTTACGTTGTTACCTTAGTGGTGCTTGCTGGTTTTGTGGGCAAAGCTCAAGCGCCTCGC
GAAGTGGGAGTGCCGTTTGAGAATGGGCGAGGGGAGTAACGCTCATTTATTGCCTCTTTT
CAGGTAAACAGCAGCAAACTTATTGCCATAACCACCATGCCTGCAATTACCCCACCAATT
GCGAAATGGTGCTCTCCATACTCTTCGGCAGCGGGCAGCAACTCATCAAGCGAAATATAA
ACCATAATGCCGGCTACGGCGCCAAACACGACGCCAAACAGCGAGGGGCTAAAAAATGAG
CGAAGCAAAAAGTAGCCAATAAGTGCACCAACAGGTTCAGCAAGTCCTGATAAAAATGAA
AGTATAAATGCTTTTTTACGACTTTGAGTAGCATAAAAAATTGGTGCCGATACTGCTAAG
CCTTCAGGAATGTTGTGAATGGCAATAGCTACGGCAATGCTCACGCCAAGTGTTGGATTA
CTTAAGCCGCTCATAAAGGTTGCCAACCCTTCGGGGAAGTTGTGGATGCCAATTGCCACC
GCCGAAAAAAGCCCCATGCGCATCAGTTTCTTTTTTTGGTTTTCGCTGCACTCTTCAAGC
TTTTGTGCCACATTCAGCTCATGGGGATTTTCGTAGGAGGGAATGAGTTTATCAATTAAA
GCGATAAGAAAAATTCCCGCAAAAAAGGAGAGCACCGTTACCACTTTGCCCATTTCGGCA
CCAATGCCCACCACCAGCGATTCGCGTGCCTTTACCATAATTTCAATCATGGCAACGTAA
ATCATAACACCGGCTGAAAAGCCCAGCGAAATGGTAAGCACTTTGGGATTGAACTCTTTT
GAGAGCAAGCCAATAAGGCTACCAACACCGGTTGATAACCCCGCAAAAAGCGTTAAAGCA
AAGGCAAAGAGAATGTTGTCGGTCATAAGGAATCTATTCTGAATACGTCATAAACTTTTT
ATCCTTTTGTCATTCTATCTGCACAATTCTGGATTCCCGCTTTCGCGGGAATGACGAAGG
TGAGTTGTTTGTGAATAATGCTGGTTAATTCATCTGCCAAATAGTAAACGTAAGAACGGA
GGCAAAGCTCACCCACAGGATGTAGGGAATCAGCAAGTTGGAAGCTAAGGGTGAAATTGG
CTTAAATTTGATGATGGTAAAGAGAATCGCAAGCCAGAGCAGCACAATATCCACTAATGC
AAAAAGTGGTGAATGGAGTCCAAAAAAGAGTGCCGACCAGCAAAAGTTCAACACAAGCTG
TATGCCAAAAGCAACAAGCGCCGGACGCAATGCAGGTTTATTTGCACCTTTTTCAAGCAC
TTGATAAAGCGCAAAGCCCATCAATAAGAAAAAGAGCGCCCATGCTGGACCAAAAAGCCA
ATCAGGTGGATTCCATGCGGGTTTTTGCAAAATTTGGTAATACCACTCGGAGTTTTGTTG
GGGTGTAAACAAGCTGCCACCAAATGCGGCTGAAAAGCAGATGGCTTGTGCTAATGCTAA
TTTAGGGATGTTCACTGACATGGGAGTTGATGGTTAAGTTGGGGTGAATGATTATAATGT
ACAATAAAACAATGTTCCGTAACCTTTATTTGCAAATCATGCCATGCAAAAAATAACACC
GTTACAACAAAAACTGCTTAAAGCGATTCACTTGCTTGCTTCAGGGCTATGGCTTTCGAG
CGTTGTTGTGTTACTCTTTTTGCCAATTGTTGCCGTAAGGATTACCTCTGGTGATGAAAT
TTATATGTATAATGTTATCTATCATTTTATAGATATGTATCTCTTAACCCCGGCAGCGAT
TTTGACGTTCATTACGGGGTTGATTTATTCAATTTTTACCAAATGGGGCTTTTTTAAGCA
TGGTTGGCTTGTGTATAAATGGATTGTTACCTTGCTTATTATTGTGGTTGGTACCTTTTA
TCTTGGTCCGTTAACAAGCGATTTATTGCAAATAGCCGATGCCGAACGGCTTGCTGCGCT
TCAGAATCCATCCTACATTTTTGGGCAAACGGTAACAATGTGGGCTGCCGTTATTAATAC
TCTTTTGCTGAGTGTTGCGCTCTTCTTTTCTGTGTATAAGCCTTGGAAGCGGTGAAATGA
ATATTCTACTTAATAAGCTTGTTATTATTTTTGAATTCGTTGTCGGAGTTACAACTCTTC
TGCTGGGAGCGGATTTTCTGGGTGTAGAGTGGAAACAGTATCCATTTCTGCAAAGACTTG
ATGGTCAACAACCTCTGTTGTTACTCTTAACTTTCTGTTCACTATTGTCAATATTGGTCA
TTAAACTAAAAAATAATTCTCCTGCGTTTGAAGCCGTGCAAACAAAAGATGGTACAACCA
TCGTTAAAGCTACACTTTCAGGCTTTGAGCAAGAGTTGGACGATGCGGCTGATGAGATCA
AAAAGAAAGCACAAGAGTACTTTGAAGCTGGTGAGCGTGATTTTGCCAATGAGCAGTATG
CACAAGCAGCAAGCAACTATAAAGCTTCGTTTGAGCTATTGCCAACAATGGCTGCCAGCT
TGAACGCCGGTATTGCTTTTAGTATCACATCGGATTACCAAGCAGCAGAAGAGCTTTATC
AACAAGGATTGAGAATAGCACAACATAAAAGAGATAAAGAGTATGAAGCTGCTTTTCTTG
GCAACATTGGGGTCGGTTATAGATCCTCAGAAAAATTCGCTGATGCTCTCGACTACCAAC
AGAAAGCGTTCAAGCTTAACCAAACGATCAGAAATCAGAGAGGACAAGCTAACCAATTGT
GCAATATTGGACTTATTTACAACGACAAAGGTCTGCTCGATGCGGCTCTTGGATATTTCA
AACAATCGCTGGAGTTATACGAAACCATTGGAGACACATCAGGGCAGGCTCAAAACCTCA
GATCAATCGGAATAATTTATAGGAGAAAAGGCAAACTCAACGAGGCACTCTCTTGCCACC
AGCAAGCTCTTAATATTGACAAAGCTAATAAAAACGCTTCAGGAGAAGCTGAAAACCTTA
ACAATATCGGAATCATTTATAAGGGGAAAAAAGAATTTGACAAGGCACTTAATTGCTGCT
ATCAGGCACTTGATATATGTAAACGTATAGGATACAAATTTGGAGAGGGTCTTGCATTAT
CAGCTATCGGCGTAATTTATTACTCAAAAGGAGAACTTGATAACGCTCTTGATTACTGTA
ATCAGGCGCTTAAGCTTTACAAAAGCATAGATTCCCATCTTATTGCACAGGCCGAAAACC
TTAATAACATTGGTCTAATTTATCAAGATAAAGGACAACTCGATCAAGCGCTTATATATC
TGGGGCAATCGTACTTACTTTTCCAGAAGACAGGAGTAACTTTACAATTGAAAAAAACCG
AAGCAAACATTCAAGAAGTTAAGCGACTACAAGCCGCAAAGGGCAAAAATTAGCCGTAAT
CCTCTATATTCCCCCACCCAATCCAATCATTCAACTTATTGTATTATAACCTTATGCAGC
AACCAAGTCAGGAGCTACAAACCGCAATTCGTGCAGCGCAAGCCGCTGGTGCAATTATGC
GCGAGCGTTGTGGCGAACTTAGCAGCAGCGATATTCAGGCAAAAGAGTCTAAAGATTTTG
TTACGGTTGTGGATAAAGCGTGCGAAGCTGCCATAAGCGCCACTATTGCCGAAAGCTTCC
CTAACGATAGTATGCTGTGCGAAGAGGGCACCGTTATGGATGGCTCTTCAGGGCGTACAT
GGATTGTTGACCCGCTTGATGGCACCTTGAACTTCATCCACTCCTTTCCTGTATTTTCCG
TCAGCATTGCGTTGCGCGATAGCAATCAGCAATTGGTGGCAGGCGTGGTGTATCAACCAA
TCTTAAACGAACTCTTTACGGCTGAGCGTGGGCAGGGCGCTTATCTTAACGGCAAGCGCA
TTGCGGTGTCGGCACGCACCGACAAAGAGAGCTTTTTAATGGCAACGGGCTTGCCGTTTA
CCAATTATAGCGATTATCTCGACTCCTCAATTGCAATGCTTAAAGAGGTGATTGCAGATT
CAGCAGGCATTCGGCGTGCAGGTTCTGCGGCAATTGACCTTGCTTATACCGCTTGCGGAC
GCTTTGACGGCTTTTGGGAATATCGCTTGTTTCCGTGGGACTTTTCGGCGGGCGTATTGC
TGGTGCGCGAAGCGGGGGGCACGGTTACGAACTTTAGCGGCAGTGAGGATGTTTTTAGCA
GCCAAAGCATTATTGCGGGCAGTGAGGTAACTCATCCACTCTTGCTTTCAATTGCAAAAC
GGAGCTTTTCCTTGTAAGCATTCGGGCGACTTATCCACAATCTATTAACAATAACGAGCA
ACGAATGTTGTGCCACCGTTCTTACGGTGAGCGCCACAATTTTTTGAGGTGCCCTTTTTT
AATATCTTGTTAAAAAAGATTCGTTGTTATTCATTTTCCTACAAAAAGGAAGTATCCGAA
AGTTTTTTGTAGGAACTAACTCCCCCCTATCATGCTCATTCATCAACGTACCATTAAGTC
AGAGGTTTCCCTCTGCGGCACCGGTTTGCACACAGGTGAACAATGTACCATCACCTTTAA
ACCTGCCCCCGTTAACTACGGCTACCGTTTTATTCGTAACGATGTTGAAAACAGCCCCGA
AATTCCTGCACTTATTGATAATGTAACCGATGTGCTACGTGGCACCACCATTGGCGTTAA
CGGCGTAAAAGTTCACACGACTGAGCATGTACTTGCTGCGCTGTATGGTTTACAAATTGA
TAACTGCCGCATTGAAATGAGCGGTCCCGAACCACCCGTTATGGATGGCAGTTCGCATCC
TTTTGCTGAAGTGCTGCTGCAAGCGGGCTTTGTAGAGCAAAATGAGCCAAAGAACTATTT
AGTGATTGATGAAACAATCGAATACCACGACAGCAAGAACAGCGTTGATATTGTAGCGCT
TCCGCTTGATGGTTTTCGTGCAACGGTGATGGTTGATTACAAAAATCCTGCACTTGGCTC
TCAGCATTCAGGGTTGTTTGATCTCGATAAAGAGTTTTTTGCAGAATTTGCCCCCTGCCG
CACCTTTTGCTTTTTAAGCGAAGTGGAAGCGCTTGCCAACCAAGGCATTATTAAAGGGGG
CGATGTGGATAATGCGTTAGTGATTGTTGATAAGCGCATGGAAAAAATTGAGCTTACCGA
CCTTGGCAAAAAGCTTGGTATTAACGGTGAAAACTTAAGCCTTGGTTCAAATGGGATTCT
TAATAACCGCCAATTGCGTTTTAATAACGAACCAGCTCGCCATAAGCTGCTTGATATGCT
GGGCGATATTGCGTTGCTTGGAATGCCCATTAAAGCGCAATTGCTTGCTGCACGCCCTGG
GCACGCCTCCAACGTCGAGTTTGTGAAACAGCTTAAAAAATATGCCGACCGCAATCAACT
TGCTCGAAAATATCAGCACGAGAAAAAAGCGGGCGTTATTTTTGACATCAATGCTATCCA
AAACATTCTTCCACACCGCTATCCATTCTTGCTGATTGACAAAATCACCGAGTTTAAGCT
CGACGAAAAAATTGTCTCTATTAAAAATGTTACCATGAATGAGCCTTTCTTTCAAGGGCA
CTTCCCTGGTAACCCCATTATGCCCGGTGTGCTTATTTTGGAAGCAATGGCACAAACGGG
TGGCATTATGATGCTGAACGGTAACGACAACATTAAAGAGAGCGTGGTTTACTTTATGGG
CATTGATAAAGCTCGATTCCGCAAACCCGTGTTACCGGGCGATACGTTGGTGATTGAAGC
CGTTATGACCAACAAACGGCGCACCGTGTGCCAATTTGATGCAAAAGCTTACGTGCAAGG
TGAATTAGTTTGCGAAGCCTCGCTCATGGCAACTGTGGTAGCTAAAAATAAGTAGCCATT
TTACCATTTTCAGCCTCATCCTCTCTCTCGGCAGAGGGAATGAGGCTGGAAAATTATCCA
CATCAATTAACACTATTTACCTTCTTGTATTTGAAGGAGATAGCTCACCAATTCACCTCC
GCCAGCTCTCCATTCCACACGTTGTCAACAAGTTATCCACACTTATCAACAGGGTAATTA
AAAATTGTTAATCACTTTAACTTATTATTTAATAATGAATTAAAAGTTAAGCATTGAGCT
TTTAACCATTCCTTAAAAAAGTTATCCATATTCACAAAAGCCAAATCGTCCTTTTTTCTG
CTATTGTAAAAAAGTCTTTAAAGTGCCTTGTTCAAGGGTTTTTAAACAGCCATTTAAACC
TCCTCAACAGCCACTCAATAGCCCACGCTGTGAGTTGCAATACTCTTCCTCAGCGTAAGG
ATTTTGGTGGCTGAGAAGAGGCTTTTATAGCGCAAAAAAGGAGAATTGAGTACTGAGCGT
GCAACAGTCGCCGTCAGTAAAAAGGAAGATGGGACGTGTAATGGGCGTTACGCTTTGAAG
TCAAGCCCTTTGTGAATACGGTAAAAGCGAATGGTGTAAAGCACAAACGAGTAGAGCAGC
GTTAAGGTGGAGAGGTAAAGAAAAATTTCTTTTAAGGGATATGCTTTAAAAATAGGATGA
GGCCAAACCATTACAATAAACATCATTGAAACAAAGCCTACTGCCCATTTACCAGGCCAC
ATTGAGGTGGTAACCACGGCGTGGCGAAGCTTTACATAACCTGCTCCGAGAAAAATCACC
ACATCGCGTAGTAACGCAAAAAGCACAAACCATAACGGCAGTTCACCCACCCACAAAAAA
TAAATTGCCACACTGGCAAGGCAGAGTTTATCGGCAAGAGGATCCAGAATTTTGCCCATA
TCCGACACATCGCCCGTCCAACGCGCCACACGCCCATCAAACCAATCGCTGAGAATAGCC
ACAATCATTACAACAATTGCCGTAGTCAAATGCCCATGGTGGTACGCATAAAGAAACCAC
GGAATAAGCAAGATTCTCAGAAAACTGAGCGCATTGGGTAAATTGATGATGCGACCTTCC
ATAGCATAGAAATGGTTGGAACAGTTAAGAGGTAGTTTTTGATGCAACTCATCAAGAAAA
CTACCAATAATGAGGTCGAAACAAAAAAACAATAAACGGAAGCGTTACGAGCGAACCACA
ACGTTGGGCGACTGCCGCACAAATTGTTCCCAACTTCCCCCCGTCCCGCTTTTGCGGCGA
CTGTTGGTACGTGGTGGCACTCCGCTTTGGCGACTTTCACCCCGCAAAATATCGCAAAGA
GCAATTCCTAAAGCATCGGTAACATCGTGCGGCTTTGGCACCGTATGAAGCGAAAGCATT
CGGCTTACCATAAAGGCAACTTGCTCTTTTGTTGCTGCTCCTTTGCCTGTAATAGCCGAC
TTTACTTCACGAGGCGCATATTCATAAATCGGCAGGGCATAACGTACCACCAAACCAATA
ACGGCACCACGCACCTGCCCAAGCTTTAAAGCGGCTTGTACGTTGTGGCTTAAAAAAGCT
GTTTCAAGCGCCACCCGCTCTGGCTGGAATTCTGCAATAACTTGCTCAAGCTCACGGCAA
ATAATGCCAATGCGCTCGGGATGGCTCCACGCAGCTTGCAAGCGAATAACTCCAGCCGCC
AAAACCGAAAAAGAGCCGTTATGGTGCTGCACCACACCATAACCTGTTTTTAAACTACCG
GGATCAACCCCAAGCACAATCATAAAGAAACTTACTCGCTCAAGCTATTCATGGCGCTTT
CACTTAGCTCCATGTTGCTATAAACAGCTTGTACATCGTCATTACTTTCAAGCGCATCAA
TCAGCTTCATCACTTTAGCGGCATCATCGGCATCAAGCTCAATGTAGTTATCGGGGATTA
AGTCAATCTTAGCATTTTCATAAGCAATTCCAGCCTCATCCAACGCCTTTTTTGCTGACT
CAAGATCTTTTATATCGGTAATAACCGTAAAATAATTCTCATCATCCTGATCTAAATCCT
CAAGCCCAGCATCAAGCAACAACTCCATAAGCTGCTCCTCGCTTACAGCGGAATGAGGCA
CATCAAGCGACCCCTTACGTTGGAACATCCACGCCACACTGCCGCTTTCGCCCAGCGAAC
CATTATTGCGGCTCATAATATGGCGTAAATCAGCAACGGTGCGATTACGATTATCGGTAG
CCGTTTCAATAATTAACGCAATACCAGCAGGGCCATAGCCTTCGTAAGTAATTTCATCCC
AGCTTACCCCATCCAACTCGCCCGTACCTTTTTTAATAGCACGCTGAATGTTATCCATAG
GCATGGAATTGCTACGAGCGGTATCAATAGCAAGACGCAAACGAGGGTTACCTGTAGGAT
CGCCACCGCCCATTTTAGCGGCAATAGTGATTTCCTTTACTAACTTTGTGAAAAGATTAC
CCCTTTTTTGATCGGTGGCAGCTTTTTTGCGCTTTATTGTTGCCCACTTGCTGTGTCCTG
ACATAATGTAGAAAATGGTGATTAATGAAGATGTGCTCATAAAAAATACCAAAAGTGCGC
TATTGCAAAAGCTTTAGGTTAGGGCATTTGCCTTACCCAGCAAGCCACCAATTGGTATGT
TTTTGGATGGGTTAAGATAGCTAAAAGGCTTATGGAATGGCAAATGAAAATAGGGTGGGT
TACGAGGTTGGTGCGGGAGGGCAAACACTGGGGCTTGAGTAAGGCATTGCAGGCAAAGCG
CCTGAAGTTGTACATTACCTTCTTATAATGAAAAGGCGAAGCGGTAACAATGCGACTAAA
AGTTCTATTAGCTACAATTAAAATGATGTAAAACATGCTAAAAGCAGAGCTTCTTGAAAT
AATTGCAAATGGTGAAAACTCTGGTATTGAGTTTAAGCGCGATGATATTCGTCCCGAACA
ACTTGCAAAAGAAATTGTTGCATTTTTAAATGTGCAAGGTGGACGAATTATTTTAGGAAT
TGAAGATAATGGCACTATTTCTGGTATTCAACGTTCTGATATACAAGAATGGGTTCTTAA
TGTTATTAGAGATAAAGTACATCCTCAAATTATTCCATTTTATGAGGAAATAACGCTTGA
TGATGGCATTCGTCTTGTCATTATTACTATAACCAAAGGTATTTCAAAGCCATATGTGGT
TCGCCATAATAATAGAGAAGATGTTTTTATTCGATTGGGAGATCGTTCGGAACTTGCAAC
ACGTGAGCAACAATTACGACTGTTTGAAAGTAGCGGATTGTTGCATGTAGAAACATTGCC
GGTGGCAGGTACTTCTTTTGCAACACTTGATATAATCCGTCTTGATTTTTACCTCCGCGA
TCTTATCAAAGATCCTGAAATGCCCACCAATGAAGCGGAGTGGATTTCTCGACTTATTGG
ATTAGGATTAATGACGGATGATGGTTTAGGGCACACCGTATGCACCATAGCTGGTTTGCT
TTGCTTTGGCATACAACCAAGGCAATATCTTCGTCAGGCAGGGTTACGAGTTATGGTTTT
TAGTGGTACCGATAAAGAGTATAGCTCTTTACTTGATACCGTTATAGATGCTCCGCTTGT
TGGACGATGGCAATTCAATGCAATAGGTAAAATGCAATTAATTGACGATGGGCTTATTGA
AAAATTTACCGCTGCTATAACACCATTTATTGGTGAAGAAGCATCCGATATTAATGAGCT
TATGCGCAAAGAAAAAATATGGCATTATCCATGGCAAGCTATTCGTGAAACCGTTATTAA
TGCATTAGTTCATAGAGATTGGACGCGAAACGTTGATATTGAGGTAACCATTTATTCTGA
TCGGCTTGAAGTTATTAGCCAAGGAAGGCTTCCAAATTCTATGACAATTGAAAAAATGAT
TGCAGGGCAACGTTCCCCAAGAAATATGCTGATTATGGAAATTTTGCGCGATTATGGCTA
CGTTGATGCGCGTGGTATGGGGGTAAGAACAAAAGTTATTCCGTTAATGAAAAATGTTAA
CGGTCAAGCGCCAATTTTTACTGCTACCGATGATTATTTAAAAACTATTTTACCCCGTCG
CAAAGAAGAGTAGTGGGTGCCCATTTCTTCTTTGCGATAGTATGGCAATATAGAACAAGC
AAACATGCTCACTTTTTTACCAATTCAACTACATTGCCAACAAGTTGTTCAATACCTGTA
GCAATATCGGCAAGTGAAGCCTCCAGCATGTAAGCGGGGGTGCTTACAATGTTGTGTGGT
TTGCTGACGTGCGCTTTGGTAACAACGCAATTAATGTGGCGAGCACCCATAGCCTCAATG
CTTGCGGCGGTGGAGGCATCGTTGCCAATGGTTACTTCAATTTTTTCGCTGCCAAGCACT
TTAGCGGCAAGAACGGGCGAAATGCAAATAAATCCCATGGGTTTGCCTGCCTTGTAGAAG
AGCTGAATGGCGGTAGCCACGTCGGGATGGATAGTGCACGGTGTGCCATCAAAAGCAAAA
GAGCTAAGATTTTTTGCCGCTCCGTAGCCACCGGGCACAATGAAAGCATCAAGGTGAAGC
GATGCAATGTCGCTAAGGTTGTGGATGGCGCCACGAGCAATGCGAGCCGCTTCTACAAGA
ACGTTGCGCGATTCTCCAATAACTTCCTGCCCTGTTAGGTGGTTAACCACATGATGTTGT
ACCATATCAGGCGCAAGGCAGATGGCTTGGGCACCTTTTTTTGAAATTGCTAAGAGTGTG
AGCACAGCTTCGTGAATTTCGGAGCCATCAAGGTAGCCGCATCCAGCAAGCAGGACACCA
ATGCGTGGGGAAAGTTGCGTGGTCATAGTGGTAAATTATTACGTTTATGTATCTTTTACG
CTCTTTTTAAAAAAAGCGTGTGGACAATTTTGTTTGATGCGCTGTTAAACATAGTGATGA
AATTATGCTCTCACCAAATGAAACATTGTTGTTGATTATTGATGTGCAGGGAAGACTTGC
TCCCGCTGTTTTTGGATCTGATAAGCTTGAGCGAAATATACAGAAGCTTATTCGAGCGTG
CCATGTTTTAGAGGTGCCGTTGCTTGTTACGGAGCAATATCCTAAAGGGCTTGGTAACAC
TATTCCATCGCTTCGGGAGTTGATGGCGGAGGCTGTGGTGGTTGAAAAAAGCTCGTTTAG
CTGTTGCGGAAGTCAAGAGTTTATGCGCCAATTACGAGCCTTAAACCGCAACGATATTTT
AATTGCGGGGATGGAAACTCATGTGTGTGTTTATCAAACAGCCATAGAGTTGATTGATTT
TGGCTATAACGTTCATTTATTAACCGATTGTGTGTCGTCGCGTAGCGAGGAAAATCGTGA
GCTTGGCATTCGTTGTATTGAAAAAGCAGGTGCATCGCTTACCAGCACGGAAATGGCGCT
GTTTGAGTTGCTGCGTGTGGCGGAAGGCGAGCGCTTTAAAGCGATATCGGCTATTGTGAA
GGAGTAGACTCTATTTGCACGATTCTGGATTCCCGCTTTCGCGGGAATGACTACAACAAT
GATTTTTGCATCATTTCCCAAACCAATAAGGGATAAAGCTTTACCATCGCCGATATGGTT
CCTCAATTTTCTTTGGCGGCTCCGGTTTTGGTACATAATGAACAACCGCATTTAGCTTCT
CTTGCAAAAGCGCTTTGCCGTCAAAAATATCGGGGGCTATTTTAAGGTAGTAGCAGGGGA
GAGCGGTAATAATGCTGAGGAGTTCGGGTTGCCCAAGCAGGCGGAAGTAATCTTTTTCGG
TGGTAATTAAGCACAACCCTTGCTCCTCAGCTTGGCGGCGAATAGCTCGTAACATTTTGG
CACTGTACGGTGCATGGTCGCGCACAAAGCGGGTTGCTCCCACATTTACCCCTTCGTGCT
GCAAACTTGTTACAAAGCTTTCAGGTTTTGCAATTCCAGCAAAAGCAAACGCGTTCAGGT
GGTGAGCGGTGGCTGGCTCGTCAAGCGTGGTGGCATCGCCCGAAAAGCAAATTAATTCAC
CGGTGCTCAGGCGTGCTTTAACAAGTGGTCGCCCCATCTCCTCAAGCGCTTTAATGGATG
GTGTTGCGGCTTCAAGGTCGGTAATTTTGTTCAATACCACGACATCTGCTCGCAACAAAT
TCTTTTTTGGCTCCCGCAAGCGCCCTTCGGGGAGCATGGCAGCTTCCACAAATGGCTCTT
CGGCATTCACCAACACAATATCCAACGAACGCGCTATTTGGCGGTGCTGAAAAGCATCAT
CTAAAATAATAACCGATGGGAGGCGTTGGGCAAAGCGTTTGGTAATAAGCTTGACCCCTT
GCTTGCGCTTACTTGCTACAACCACAATTGCATCGGGGTTATTCCATGCCAACATAGCGG
TTTCATCGCCCGCTTCACGGCTACTGAGTAGCACATTATTGCCATCCGACACAAGCTGCA
CCCCTTTTGATTGGCGCTTATAGCCGCGCGAAATAATTGCGGGTTTAAAACCTATTGAGA
GATAATATTTCACCACCCAATCCACCATTGGTGTTTTTCCTGTACCTCCTGCACTTAAAT
TCCCCACAGAAACAACGGGCATTGGCGATTCCCATGCCCTTAATACCGCACGATTAAAAA
GCTGGTTACGAGTTTGCACAATTGCTTCGTAGAGCAAGGCAAAAGGACGAAAAGCAAGGC
GCAGGGGATTACTCATGGCTAAAACGGGCTGAAAGCGTTGTGCTAAAATGGCGCAATTCC
TCCTCACTTGTAAATAAGGGAATAGCGAGGATGTGCAGCGTTATGGTAACTTTGCTAAAT
GGTTTGGGAATTGCAAAGCTATCCCAACTTGCAAGTTGCCATGAGCGCTTGTAGCCAATA
GTAGCAAAAAGGAGCGGAATGTGTTGGCGGGAGGCAAGCCTGATAGTGCCATATTTAAAT
TGATGATTGGGACCACGAGGACCATCGGGGGTAATAGCTACCATTTGCCCTTGTTGCACA
TGCTCATACATACGCTGTTTCACCATATCGCCATCCGTTGAGCTGGAGCCACGAATAAGC
GTAAAGCCAAGAGTTCCCAAAGCATCAGCTAAAATAGTGCCGTCGCCTGATTGGCTTACA
ACGGCAGCAACGTTTTTGTGGGGAAAGAGCTTTTTTGCAAGCAACCAACCAACCATCATA
TTACCGTGCCAAAATGCCACAATGCCCCCATCTTGCGGTAAACCATGCTTGGGCATAGTA
ACCGAAATGCGTAAGCTACGGTAGAGCAACTTGAGCACTTGTGGCAGCAAATGGCGTGAA
ACAATGGTAGGAAGCGGCATAGCGTTGTTATCCAATGCTTAAAAACATCTCGATTCTATA
GGCATCTCGAAAAATCGTCGTGAGCGCTTGAAATACGAGGAGGATGGAGCGCAAAAACCG
GAATGTACATGTAGTACATGAGGATTTTGAGCACCACCCAACGAAGTAGTTCAAGTGCGC
AACAGATTTTTTGAGATGCCCTTAATTTTTTTGTTGGTTAAGTTTTGCTTCGTATCTATC
ATAACAGATTTTTAGGGATGCCCAAAATATCCGCTTGATGTTTTATTCTCTCATTTTTCT
CTTTTTATGAAGGTTTTAATTGTAGGAAGTGGTGCGCGTGAACATGCTTTGGCGTGGGCA
GTTGCGCAAAGCGCCGAAGTAGCGCAGGTGTTTGTAGCACCCGGTAATGGTGGCACTGCC
CAAATGGGTGGCAAGGTGTGCAATTGCTCAATAAAAGCAACAGCGATTAATGAGTTGCTG
GCTTTTGTGCAGCAAGAGTCCATTGGCTTAACGGTGGTTGGTTCCGAGCAACCGTTGGAG
CTTGGCATTGTTGACCAATTCCGTAGCGCTGGTTTAGCAATTGTTGGACCAACGCAATAT
GCCGCTCAGCTTGAAAGCAGCAAAGTTTTTGCAAAAGCTTTTATGCAGCGCCACGCCATT
CCAACGGCAGGCTATCAACGCTTTTGCGATGTTGCATCCGCACAAACCTATCTTCAGCAG
CCTCAATTACCATTCCCCCAAGTTATTAAAGCAAGCGGACTTTGCGCCGGTAAAGGGGTG
ATTGTTGCTATGAATAAAGCCGAAGCGCTTGCGGCGGTTAGCGATATGCTGGAGGATCGC
ATTTTTGGCGATGCTGCCAATGAGGTGGTTATTGAAGCTTTTTTGCAGGGCGAAGAGGCA
AGTGTGTTTGCCTTAACCGATGGCGTTTCCTACAAACTTTTTTTACCCGCTCAAGATCAT
AAGCGAGTGGGCAATGGCGATACGGGCAAAAATACGGGTGGCATGGGAGCTTATGCGCCC
GCACCAATTGTTACGCCTGAGGTGATGCAGAAAGTTGAAGAGCGCATTATTCGCCCAACC
TTGCAAGGCATGGCGGCGGAAGGCTCTCCTTACACGGGCTTTTTATATGTTGGATTGATG
ATTGATAAGGGTGAACCTTCGGTGGTGGAGTTTAATGCGCGCTTGGGCGATCCTGAAACG
CAAGTGGTGCTTCCTCTCTTAAAGAGCGACTTTTTTGCTGCGTTGCGTGCTTCGGTGGAT
GGAACATTGGAATCGGCACCATTTGAAATGTATGCTAAATCAGCCACAACAGTAGTAGTG
GCATCACAAGGTTACCCCGATAGCTATACAACAGGCAAGCCAATTACCATTGCTCCCGAA
GCCGCCACAATGGAAGAGGCTATAATTTTTCATGCAGGCACAGCGCTTCAAGGCAACTCA
CTTGTTACGGCAGGTGGGCGCGTTTTTTCAGCAACAGCGCTGGGCAATTCATTACAAGAA
AGCATAACGCGCTCATACGCATTAGTGCAGCACATTACCTTTGAAGGTGCATTTTACCGC
AACGATATTGGAGTAAAAGGATTGCGAGCATGAGAATACAACGACGACAATTTGAAATTA
TTCAAGAGCAAGCATTTCGCGAATTGCCGTATGAATGCTGCGGCTTGTTAGTTGGCAAGC
AACAAAAAGATCATCGAGGCAATATTGAAAACATTGTTTATGAAGTAGCACCTTGCCAAA
ACTGCCTCTATTACGGGCGCGAAAGCGGCTTTGAAATTGCTCATCATGAATATCTTGCCG
TAGAAGCTGAGGCAAAACAACATGGGTATCAAATTGTTGGCTCTTACCATTCACACATCA
ATTCGCCAGCAGTCCCTTCATTGCACGATGTTGATTTTGCCTTAAAAGGGCACTCTCTAC
TTATTATTGCTATGATATACGGGCAACCAAAAGAAGTTACGGCATGGCTGCGCCACCATT
CAGGAAGCGGTGTGAATCAAGAACAGATTCGGGTGATTGAGTGATGGGCATTTCTTGTCT
CCCCAAATGCAGCCAAATTTTTGTACATTGGGGCGTTTTTGCTTCCCCTAAAGCTTTAAA
ACTTCAATCCGAAGCAATAAAACCCAACCTTTTACCAAGTTCTAAACCCATACCATTGTG
CCAAAGCGGGAAGATATTAAGTCCATTTTAGTGGTTGGCGCCGGTCCTATTGTTATTGGT
CAGGCGTGCGAATTCGATTATTCAGGCACACAAGCGTGCCGTGCGCTTAAAGAGGATGGC
TACCGTGTTATTTTAGTGAATAGCAATCCGGCAACCATTATGACCGATATTGAGTTTGCC
GATGCTACCTACATTGAGCCAATTACGCCAGCCTATGTGCAAAAAATTATTGAGCGTGAG
CAGCCCGATGCGTTATTGCCCACTATGGGTGGTCAAACAGCGCTGAACATTGCTGTAAGC
CTTGCTGAGTCGGGCATTTTAGAGCGTAACGGTGTTGAGCTGATTGGCGCAAAGCTGCGT
GCTATTCGCAAAGCTGAAAACCGTGAGTTCTTTAGCGATGCCATGAAGAAGATTGGGCTT
GAAATGGCTAAGGGCGTTTTTGTTCGCAACGAAAAAGAGGCTCGCGAAGCCCTTGAAGAA
ATTGGCTTGCCGATTGTTATTCGCCCCTCCTTTACGCTTGGTGGCACCGGTGGTGGCTTT
GCGGAAACCAAAGCTGATTATTACGATGCCGTGCGTCGTGGCTTAAACGAAAGCCCAATT
GGTGAAGTGCTGGTTGAAGAGTGCTTGATTGGTTGGAAAGAGTATGAGCTTGAAGTAATT
CGCGATCTTGCCGACAACGTTATTATTGTTTGCTCTATTGAGAACGTTGATCCTATGGGC
GTGCACACGGGCGATAGCATTACCGTAGCACCAGCTCAAACCCTTACCGATCGCCAATAT
CAAGAGTTGCGCGATGCCTCCATTCGCATTATTCGTGAAATTGGGGTTGAAACAGGTGGC
AGCAATATTCAGTTTGCCATCAATCCAAAAGATGGACGCATTGTGGTGATTGAAATGAAT
CCTCGCGTTTCGCGGAGTTCAGCGCTTGCCTCCAAAGCGACGGGCTTCCCCATTGCTAAA
GTAGCCGCTAAACTTGCTGTTGGGTACCGCCTCGATGAAATTCTAAACGACATCACCAAA
ACCACTCCAGCAAGCTTTGAACCCGTTATTGATTATTGTGTAGTGAAAATTCCTCGTTGG
GATTTTGAGAAGTTTAAAAATGTTGATGCTCGCCTTGGCGTGCAAATGAAGTCGGTGGGC
GAAGTGATGGCGTTTGGGCGCAACTTTCGTGAAGCGCTGCAAAAGTCGCTGCGTGGGTTG
GAAATTGGGCGTGCTGGGCTTGGTGCTGATGGCAAGGATGTTATGAATGTGCTTGATATG
ACGCCTGAGCAAAAGCAATTTGCCAAGCACGATATTTTGGAAAAAATTAAAATTCCAAAA
GCTGACCGCATGTTCTACCTTCGCTACGCATTTCAAGCAGGCGCAACCATTGATGAGGTC
TATCAAGCCACAGGTATTGACCCTTGGTTCCTCGACAACATTTTGCAAATTGTTGAAATG
GAAAATGAGCTACTCCAACTTGCGGCAGCAGAGTAATTCCCTCCCCATCCAGAGCTTATG
ACTTATCTTGATCGTATTCTTGAGCATAAACAGATTGAGGTTGCGGCTTTAAAAAAAGAG
CAACCTCGCCAGCGTTACGAGGAGCTTCAGGCAGAACTTGAAGCTCCTCGCAATTTTTCA
GCCAGCTTAAAGCGCCCTGCCAATAAAGGGGTACGCTTAATTGCTGAAATTAAAAAAGCC
TCGCCTTCGCGCGGTCTCATTGTGCAAGATTTTGATCCACTCGCAATGGCGCAACGCTAT
CAAGAGCTAGGTGCTGCGGCTTTTTCGGTGCTTACCGATCAGCAATTCTTTCAAGGTTCA
AACGACTATTTACGTCAAGTAAAAGGTGCGTTTAAGCTGCCCGTGTTGCGCAAAGATTTT
ATTGTTGATGCACTGCAAATTTTTGAAGCACGCTTACTTGGTGCCGATGCCATTTTGCTG
ATTGTCGCCGCACTTGAATCATCGCAATTGCGCGATTACTTGCAACTGTCCGCTGAGCTT
GGTTTATCGGCATTGGTTGAGGTGCACGATGGTGCGGAACTTGACGAAGCGTTGCAGCAA
GGGGCAACCATTCTTGGGGTGAATAACCGTAACCTGAAAGATTTTTCGGTTGATATTAAT
ACATCAATCAAGCTGCGTCCCTCTATTCCTTCTGATATGATTGCCGTTGCAGAGAGCGGC
TTAAAAAGAGCGGCTGATATTGATGCTGTCAACGCGGCTGGATTTGATGCGGTGCTGATA
GGCGAAGGGCTTCATATCAGCACCGAACTTCGCTCGCTTATCTGGACATAGCACGAATTG
TAGCCGCTGTTTTTGCTGGATCGGGAGCCTTAAAAAATGCCGTTCCAGCAATCAGAGCAT
CTGCACCTGCCGACACTACCGACTGCGCATTTTCCTCCGTAATTCCCCCATCAACAGCAA
TCACCATTTCAGGATTCAGCTTCATGCGCATTTCATGCAATTGCTGCACTTTGCCTACGG
CTGAGGGAATAAATTTTTGCCCTCCAAATCCCGGATTTACCGACATCAAAAGCACTAAAT
CCAAATCCGTTAACACGGCTTCAAGCGCTGAAACGGGAGTGCCAGGGTTAATGGAAACAC
CCGCTTTTACACCAAAGCTTTTAATAAGCTGAATAGTACGGTGGAGGTGAGGGCACGCCT
CTTGATGCACGGTAATTTGGTGAGAACCCGCTTTTACAAACTCCTCAATAAAGCGATCGG
GATCGGTAATCATTAAATGTGTATCAATAATCATGCTGGTGCATGATGCAACCGCTTTTA
CAATAAATGGACCAAAGCTGATGTTTGGCACAAAATTGCCATCCATAATATCGCAGTGCA
TCCATTCAGCACCCGATTCATTAGCAATTGTAAGGGAATCCGCAAGGCGGGTAAAATCGG
CTGATAATACCGATGGGGCAAGAATTGTTGGCATAGTCTTTTTTTTGTAAGGGTGAATGG
TAAAACCGTTGTGGCGAAATAATTAAAAAGCTTCACCAATACCAAACGTAAAGGTGTAGT
CGCTTCCATTAAGATGTTTGAGCTGCCAAGGGTGCGCTTGAGTGGGGTCATGCAGCCTAT
AGGCTATATCAAAACGTAGTGGACCAATAGGAGAGCCAAGCCGTAAGCCAGCCCCAGCAT
CCCAAGCCATATCGCGAAAAAGGCTCTTGCTGTTGAAGCCATACGTGCCATCATTATCCC
AAATGTTGCCAGCATCGGTAAAAAAGGTAATGCCTGATGGCTGGTTTAAAAAGCGAAAGA
ACTTAAGCCGATATTCAAGAGATGTGGTAAGCTTAATATTGGCACCAAAGTTTGCTGTGG
CTTCGCTGCGGTTTTTACCCGGTCCCAGCGTGCCAAAAATCCATCCACGTAAATCGTTAG
CGCCACCTGCATAAAATCGCCGCTCTTCAGGCGTTGCGGTTGCTTTGCCATACGGAGCCA
TCCATCCTGCGCGTATTCTGCCGGCAAATTGGCTATTGGTGGTGCTCAGGTTCACAAAGC
TTACGCCGCTTTCAAGTTTGAGATATTGTGAATAGGCGGTGCCAAAAATTTGCGGATCGT
TGCTGGTAAAGCCGTTACGGCGACTGGTATCTAAGTAACGGTCAACAAGCCATGCAAGGC
TACCTGATTCCTCCAACAGTAAATCGGTGTTCCAAAGGGTTCTACCAATTTGCGTTTCGC
TTCGCGGTTTGCTTTTGGATTGGTAGCGCAAGCGGAACGTTTGGTTAAAGTGTGTGCTTA
CTAAGCTATCAATACCAGCGTTAATGGCGGCATCGTTGGTGGGATCAATGCCAATGTTGG
TGGCAAGCTCTTTTTGAAACAATGGTTTAAAGCCTCGTAAAGAATCTTTTTGCACCCATT
CAACATCAAAAAAGTCGAAGTTTAAGCGGGAGGTGCTTCCAAGCTTGGCGTTGTAAGTTG
CCCGAATTAAAGCGTTACGGTTTGAAAGGAGTACCGGTTGTTTGGTGGTAGCGTACTCAA
TAGTGGTAGAGTAGTAATTGCCATTTTGCTTTGAAACAGGGCGAACTAAGGTGCTTTTAA
CGCTAAAGTCGTAAGGGTTAAAGGCATCATATTCTGAGGGGGCAAGGTTTGAGAGCAGAC
TACTTTTTTTCTCAATTTGAGTGCCGTAGTTAGCACTTAAACGTAATTGCTCGCCACGCC
CCAGCAAATTTTTGTTTTCGTATGCCATTGAGCCACCAAAAAAGAGGGGACCATAACGGT
TATCCACTAATATTTTGGGGGCAAGTTCATGCTTTGGAGCTGCTTCTAAGCTAATGGTGG
TGTAAAGCAATCCTGAGCGTACCGAGTCGGGGGTAATGGAGAGCGACGAAAAGACGTTGG
TGGCTCCAAGATTTTGCAAGGTGCGTTGCTCTTTGCTTTGGCTGGTGTATTGCCCCTGGC
GAAAAGCTACCGCCGTTGTAATAAGTTCAGGGTTAATGCGTTGCCGTCCAATTACTTTGC
CATGAATGCCCTCAAGCTGAAACGTTTGCTCACGAGGCTTTTTTTCGTTGCGGCGCGAAT
TTTGCACAACTGCATGAATTGGCGCGTATTGCAACCGTTCAGGCAAATGGAAGTTCATTG
CAATGCCTGCATGGGTGCCAACAGTATCCACCTTCACGCGAATACTATCCTCATGAAAAA
AAGTATAACCTTGCTCCCTAAAAAAATTGAGTGAGCGATCGCGCTCTTCAATTAATTGCT
CTACCGAAAAAATTTTGCCAACCTGCAAACGGCTTTCTGCTAAGAACTTTTTTTCAAGTC
GTTCGGGCACTTTTTCTAATCCAAAATAGCGTAACGTATCAATACGGGCGGGTTGATGCT
CTTTAATGCGAATGGCAAGATTTACCTTTTTGCCTTTTGAGAGGCGTGTAATGGTGGTAT
CAACTTCAGCCGCAAAGTAGCCTTTATAGGTGTAGAGTTTTTTAATAAGGAAAATATCAC
GTTCAAACTCTTCGGCATTAAAAGCTTTTTTAGCACCTCCAAATAAGCCACTCCCAAAAA
ACGATTTATGTGCTCGTGTGCTAATAATCAACCGTAACTCCTCTTCGGAAATAGCTTTAT
TGCCGCTAATGCGAATGGTATTAACGTAGGGATGGGGTTGCGTTGCTTTTTGGATAGATG
GTGGAGTGGGCACCGTTGCCACCTCTTCACCATGTAACGGAGAGGCACAAAAGAGAAACA
GGGCTATAGTGCGCCATACTTTTTTCACAGCCAAAGCTCCTCTTGTTGGTTGGTGGTTGC
GGTGAGGGGTTAATAGTGTAAGAGCGCTCTCATGACAAATGGAGCGCTCTCAGCCACTCA
GCACTTCTTAATTCAATGGGTCTTCATCGCCATATCCAAAATCCTCATCGGTTGGATAGT
CGGGCCACACTTCATCAAGGCTTTCATACATTTCATCGCTATCGGGTAAATCCTCAAGGT
TATCAATAACCTGCTGTGGTGCGCCCGTGCGGTTTGCGTAGCTAATAAGCTCATCCTTAG
TAACAGGCCATGGTGCATCAGCGATATAGCGAGCAAGTTCAAGATTCCAATACATAAGTT
GCGGTTTTATTTGTCTTTTTATGTTACGAGTTATCCTTAGGTGATTGTTTTGATTGAATT
GCGGTAAACTTTCGAGCGCCATGCTCTTCAAAGTAAAATGCTGAAGGATCAAGGCGTTGG
TTGTAACGCAACACTTCGTAGTGCAAATGCGCTCCGGTGGAGGTGCCGCTGTTACCACTT
AAACCAATTGTGTCGCCACGCCGCACGTTATCGCCTTGTTGCACTACCATTTTTGAGAGG
TGTGCATAAATGGTTTTATAGCCATAACCATGATTAATGGTAATTTTTTGCCCATACCCT
TTACTGTTGCCCACAAACGCCACAATGCCATCACCCGTAGCATGCACTTTGGTGCCAATT
GGTGCAGCAATATCAATGCCTGAGTGAAAGAGCGGCATGTTGTAAATGGGGTGCATTCGC
ATTCCAAATAAGCTGCTTAGTGTACCATAAACAGGTTTAATATTTGGAATACTTGCAAAC
AGCGAGGAGGTGGGTGCTACGTTATCGGTTAATTCACCCTTTTCAGTTGCAGCCCCCTCT
TCAGGTTCAAGCGCAAATACTAACTCTTCAATCATTTGCCCCGCTTGTTCGGGCAGTAAT
GCGGCTTGCAAGTTCTGTTTTTCAGCCCCATAGAGCGTTGCAGCTTTATGAATTGGCACA
ATGCTCCCCAACGCCACCATTATTGAGAGGAGGCGCCGCCGTTCGGTTACCACCGACGTA
CCCCAAACAGTCATTGCGAACGAAGTGAAGCAATCCATCGCACTTTTCGTCAACCACCCC
GTCAGGCTTCGCCTGCCACCCCTCCAATGGAGGGGAATATTGAGGAGGCGCAGCCGACGT
GGCAATCCATTGCACTTGTTGCATGTATGGATTCCCGCTTTCGCGGGAATGACAACCCTC
TTGTTCATAGACAAGCTAAAAAGGTAGTGATAAGCAATGCTCTTAATTTTGGCGAATATA
GGGAAATCTTGTTGAGAGCAAAGAGCCATTGAAAAATTTGTTTCTAACTCTCGAAGGGCG
CTTCACGATGCGCTTTGCGTGCAGCGCCGAATACCTATCATTTCAATGGGCTTCAAGCCA
ATTTTTTCCAACTCCGCAATCAACCTCCACCGGCACTTGCTTCATGCCGCAAAGCACCGC
AGCCTCTTTCATGGCATTTTCTACAAGCTTTGTTAGTGCCTCTTTTTCGCTATCAGTGGT
TTCAAAAAGCAATTCATCATGCACTTGCAAGAGCATTTCGGAAGCCATGCCTGACGCTTG
CATTTGCTGATAACAAAGGTTCATAGCGCACTTAATAATATCTGCCGCTGTACCTTGAAT
GGGCGTATTCATAGCGGCGCGTTCGGCAGCTTTTTGTACGGTGCCATTGCGGCTGTTAAG
GTCAGCAATGTAGCGTCGTCGCCCCAAAAGGGTGGTAACGTAGCCTTTTTCTTTTCCCTC
CTCAATAATATGGCGCAACACATTAAAGAGCTGTGGATATTTAGCTTTATAGGTTTCAAT
AATAACTTTTGCCTCTTTTTGGGGAATGTTCAAGCGCTTTGCTAACCCAAAAGGCTGAAT
GCCGTAGAGCACGCCAAAGTTCACCTCTTTAGCTTTGCGGCGCATATCGCTACTAATTTC
CTCCGTTCCAAAAATCACTTGTGCCGTTGCGGTGTGAATATCCTCGCCGTTGCGGAAAGC
AGCAATCAAGCGCTCATCGCCCGAAAGCTCAGCGGCAATGCGCAGCTCAATTTGCGAGTA
ATCAGCCGAAAGCAGCCAATGTTCGGGGGTTGAAGGAATAAAGGCGCGGCGAATTTCCTT
ACCAAGCGCCGTGCGAACGGGAATGTTTTGCAGGTTGGGATTTGAGGATGAGAGCCTGCC
CGTTGCGGTAATGTGCTGGTTAAAGGAGGTATGAATGCGTCCTGTGCGTGGATTGATTAT
TTTTGGCAGCGCCTCAATGTAGGTTCCTTTTAACTTTTGCAACGTGCGGTAGCTCAGTAA
ATCGCTTGCGATGGGGTAGGTTGCAGCCAACTCCTCCAAAACGCCAACATCGGTTGAAAA
GCCTGTTTTGGTGGATTTACCTGTTGGCAAGCTAAGATCGGTAAAGAGTACGTGCGAAAG
CTGTTTGGGTGAATCAATATTAAAAGAGCTACCAGCCGCCGCGTAAATGTTGTCTGTTAA
GGATTGAAGTTCCAGCTCGGTGGTTTCGGCTACACGGGCAAGATGCTCGGTATCAATAGC
AATACCAGCATACTCCATTGTTGCTAACACGCGCACAAGCGGGAACTCCATAGTGGTGCA
AAGTGCCAGCAGTTGCGGCTCGGCTTGCAGTTGGGCTTGCAGCACCTCTTCCAGTTGAAA
AGCCACATCGGCATCTTGGCAGGCGTAGTTGGTGAGTGCCTCTTTTTCCACCTCAAAAAT
ATGGCGGCGCTGTTTGCCTGTGCCCGTAAGCTCATCATACTTGGTGGTGGTGCGCCCAAG
GTAACGCAGTGCCATGTCGTCGAGATTGTGGTGCTCATCGGGGTTAAGCACATAACTTGC
AAGCATGGTATCAAAGCTGATGGGTGCAAGTTCAATGCCATACTTTTTCAGCACCAGCAT
ATCGTACTTCAAATTCTGCCCGCTTTTCGTAATTGCGGGATTTTCAAGCAGTGGTTTGAG
TTGCTTGACAACCTCTTTTCTCTCAAGAGCATCGGGCGTAGTGGCAATAAAAAATGCTTT
ACCCGCTTCAGCACAAAGCGAAATTCCTGCCAGCTCAGCTTCAAAAACATCAAGGCTTGT
GGTTTCGGTATCAACCGCTATATGCGTAACCTGTTGCAACTCCTCAAGCAACGCCTGCAA
TTGCTCTCTTGTTTCTACAAGGGTGTAATGGCGAGGAACGTCTGGGAATGATGGTGGGGG
AGCGGTATCGGTTGCCGAAGTATTGCCATCACTTCCGTTTAAAAGGTTGGAACTATTAGG
ATCGCTTTGCATTGGTGGAGCACTTTCCCCCCCATCATTACAAGCGCATGTAAGTGCCAC
GGACGCAGCTTGTAAACGAGCAGCAATGGTACGGAAGCCCAACTCTTGCAAGAGCGGCAG
CACAACATCTCGTGCGGGATTTTTGCAAGCAAGTTCCTCTAACGTAACATGGAGCGGCGC
ATCGCAGCAAATGGTAACAAGTTGCAGCACCAACTCCCGATTCGGTGCAAAATCCTCAAG
GCTTTTCCGCACCTTTGGCGTTAACTCATCCAAGTGTTGGTAAAGCTTATCTAAGGTTTG
ATATTTTTCAAGCAAGGTTGCGGCGGTTTTTGGACCAATGCCTTTAGCGCCCACAATGTT
ATCCGACGTATCACCGGTTAAGGTTAAAAAATTGGTGAATTGTTTGGGAGGAACGCCAAA
GTGAGCTTTCACCTCATTGCAACCAAGCGGCTCTAACTCATGCTGATTTTTCCCCGGCTT
TAAAATTTGCACACCTTCGCGCACAAGCTGCGCTAAATCTTTATCGGGCGTAACAATGCC
AATGCGGCAAACATCCGCAAACTGAGTAACCATCGCGCCAATAAGATCATCAGCTTCATA
ACCCGCTTGCTTAATAACAGGCACTCCAAAAGCTTTCAACAACTCAAACAACTTTTCAAG
TTGCTGTAACAGCTCTTCAGGTGGAGCTGCACGATTTGCCTTATAGCTCTCAAGCAAATG
GTGGCGAAAGGTTTTTTCGCGGCTATCAAATGCCGCAACTAAGTAGTGAGGATGATAATT
CTCAAAAATTTTAAGCAACGCTGTGGTAAAGCCGTAGAGCGCACCCGTTGGCAACCCCGA
AGGGCTACTCATGCCTGTGCGCTGCAACGCAAAAAAAGCACGGTAAAGCATTGCCATACC
ATCAATTATAATAAGCAATGGCTTTTGGGATGATGCCTCTGCCCTCGTTTCACGACTTGT
TGCCGCTACCGTTGCAGGAATAGCTAGCTCAGCAAAGGTTACAGATTTTTCAGGAATTAC
TGGGGTAACGGGCACTTCACCCTTTGGCGTAGCTTCCGCTTCCGCAAAAAAATTAAGCTG
ATTCATTCGGCAACCACTCCATAACTGCCCAACACATGCAGCATGGTTGCAAATTCCTGC
AAATGCTTTAAAGCATTGCACACATGCTCTTCATCCTGATGACCAAGAAAATCAACATAA
AAAAGATAATCGAAGGCTTTTTGACGAAAAGGGCGCGACTCAATTTTCGTTAAATCAATA
TTGCGCAACGCAAAGGTTGCCAACGCTTTAAAGAGCGATCCTTGCTCATTCGGCAAGGTA
AAAGCAATTGAGGTTTTGTAATGCGAATTATCAAGCGTTGCCGTTCCCTCCTTTAAGCGC
AACGGTTTTGGCTTTGCTGCATGGGTAATGCAAAAAAAGCGCGTAATGTTCCACTCCTCA
TCAGCCATATTAAAACCAAAAAAGTGCAAGCCATACAATTCACCCGCTCGCTTTGAAGCA
AGTGCAAACTTCGTAGGATCCTTTTCTTCAGCAATCATTTTTGCGCTACCAGCCGTATCG
TAAGCAACTTCAGCTTTAAGGTGAGGATGAGTCGCAAAAAAGTTGCGGCATTGCGCCAAT
GCTTGCGGATGCGAAAGCACACGCCCCGCTGTCTCTAACGAAGCATTCGGCAAACCAAGC
AAACAATGTTCCACCTTCACAAAGGTTTCAGCCTCAATAATGACAGGATGCTGAAGCAGT
AAATCATAATTTTGGTGAATACTACCGCCAAGCGAATTTTCAATAGGAATAACAGCATAA
TCAACCCGTTCACTTTCAACCGCGGCAAACACCTCCTCAAACGAGGCGCACGGTACGGGG
GTTCCAAGGCGGAGGGCAGCAATTTCGCTGTAAGCTCCCGGCTCTCCTTGATAGGCAGTC
AGCAAGTTTGTCATAGGTTTGTAGGTTTGTAGGTTTGTGGGCTATTTGTAGCTATTTGTA
GCTATTAGAGCTATTGGGGCTATTGGGGCTGATGTTTTCGCAATAAATTTCATATCACAT
AAAATGTATCATCTTCCCATTTTGCAGGATTGTTAATAATGTATTCCGAAAAGCTTTGGT
ATGATTGTTCGTTACGGATAATGTGTTCGTAATAATTACGTTGCCATAATTTGCCCATTG
TTTCGTTTTTTGTTGTATAAATTTTCAAACATCCATTTGCCACCAATGATTTATATGTCC
CAACAATCTCCGATACTGTAGGGGCAGGGCTTGCCCCTGCCCTTATATTGGAAAGCGCAT
TATTTTGGGCAGGGGTAAACCCTGCCCCTACATCCTCAACGGAAATTTCATTCAATACGA
TAATGCCGTGCATATGATTGGGCATTATTTGAAATACATCCAATTCGATATTCGGAAATC
GTGTTCTCAATCTTACCCATTCATTATATGCTACAATTCCGTATTTATTTAAAACCATTT
CTCCATTTTCCACATATCCAAAACGGCAAATTCTATCCTGACATGCAATGGTAATAAAAT
AAAAACCTGATTGTGAATAATCATATCCTTGTAAACGGATTGATCGTCGGTGGTGAATAT
TTGGGTTGAATTTTGGTTTATCAATTTTCATTGCCATTATTGTCTTCACCATTGCGACAA
ACCATTAAAAAAAATGTAGGGGCAGGGCTTGCCCCTGCCCTTATATTGGAAACCGCATTA
TTTTGGGCAGGGGTAAACCCTGCCCCTACATCCTCAACGGAAATTTCATTCAATACAATA
ATGCTGTGTATATGATAGGTTTATAATCGTTCATTGCCATTATTGTTTTCATCATTGCGA
CAAACCATTTAAAAAAATGTAGGGGCAGGGCTTGCCCCTGCCCTTTTATTGCGTTTGATT
TTGGGCAACCGCAAGGGTTGTCCAAACGGTTTTTTGTTCACCAATTTTTATATAATAACC
ACCTGATTTTGGGGAACCTACAAATATAATTTTATTCATTGCTTTTAGTTTGGTAATGTG
TTTTTCAAGAGTTTTAATGGGTATCTCTGTTTTTTTAGCTATCTGTGGTTTACGGCAACC
AGGGTTTTGTTCTATAAAATCGTAAACGGTTTTTACTACCCCACTTACTACCCCATTTAC
TGCCCCACTCATAGAATTAGTTGGTAAACATTGTAATGGTTCGCCTTGCCTGTTTTTTAG
TGTTGTCAATATTTCTCCCAACATAAATTCAACAAAAATAGCGCTATCGGCTACGTTGGT
GCTGTCGTTAATAGCTTGATAATAGCGTTGTTGGTTTTTAAAAACCATAGTTTCCACCGG
CAGATACTCAAAAATCGGATGTAGTTTTGCAAGCAAGAGTGATTGCCACAGTCGTCCTAT
GCGTCCATTACCATCCATAAAGGGATGAATAAATTCAAATTCGTAATGAAACACACAACT
TTTTATTAACAAATGGTTGTTGTTGAATGTTAGCCATTCAAACAAATCGTCCATGAGTTT
TGGTACTATGTGAGCTGGCGGTGCTACGTGTATGGGGCTGTCGCCTGCAAATACCCCTAC
ATTTCCTCTACGGTATTTGCCGTGATTGTCAACCAAGGCTTCCATTAATAAGCCGTGTGC
TCGTAGTAAATCAACTTGTTTGTATGGATCGAATGTTGAAAAAGCATCGTAAGTTTTTAA
CGCATTGCGTGCTTCTTGTATTTCGCGCATGGTTCCTATTACCTGCTTGCCTTCAAGTAG
AGCGGTAATTTGGTCTGTTCCTAAATTATTGCCTTCGATGGCTAACGACCCTTGAATGGT
TTTTATGCGGTTAATTTTACGCCACAACAGTCCATCGTCCTGTTCCATTCGGATGGCATA
GCGTTCAATTTGTGCCGAAATATCGGCAATCAAATGAATCACTGTATTGGTAATACTCAA
GGGTGGGTCATACGTTGATTTCATATCTCAACTGTTCATTACATTTTGTCCGAACGGTGT
GTTGCACAACTTCACTATTCAGCCAAGCCTCTGCAAATTTTCTTATGTATTGTAAATTTC
TTGGTGTGAATCTGGTTTCATCGGCAGTAAGATACAGACAAAAAGTATTTGAGATATAAT
AAAAAAGCCCCTGCAAGTGAAAGCTTACAGGGGCTTTTAAAGATGGATGGGTGGGCGGTA
GAAGATTCGAACTTCTGACCTCTACCGTGTCAAGGTAGCGCTCTAACCAACTGAGCTAAC
CGCCCAAGTGCCGCAAAAGGCTTCTAATATATGGCTTTAGGGTTACAATGCCAAAGCTCT
ATGTTATGCACTTTTCTTGGTGGTATTGGCTTCGCTGATGTACTCGGGCGGCGTTTTTTG
TTCAATGGTTTCAGCCGTAACAATGCACTTGTGCGTCTCCTTCATTGAGGGAATTTCGTA
CATAATGTCAATCATCACACTTTCAAGCACTGAGCGGAGGGCGCGTGCGCCTGTGCCTCG
CTCTTTGGCAATGTTCACTACCTTTTCAAGCGCTTCATCGGTAAATTCAAGCTCTACGCC
ATCCATATCAAAGAGCTTTTTGTACTGCTTGGTAATGGCGTTTTTTGGTTCTACTAAAAT
GTTGTGCAGCGCTTTTTCATCAAGCATATCAAGCGTTGAAATAACGGGTAGGCGACCAAT
AAACTCTGGGATTAGCCCATATTCGTGCAGATCGTCTTGCATTACTTGGCGTAAAATATC
AGGATCGTAATCCATGCTGCTGCTTTTTACTTTAGCGCCAAAGCCCATGGATGATTTTGA
AACGCGGCGTGCAATAATCTTATCAATGCCTTCAAAAGCTCCTCCACAAATAAAGAGGAT
GTTTTTGGTGTTAACGTTAATGAGTGGTTGTTCGGGGTGCTTGCGTCCGCCTTTTGGGGG
AACGCCAACAACCGCGCCTTCAAGAATTTTTAATAATCCTTGCTGAACGCCTTCGCCTGA
AACGTCGCGTGTAATGGAAACGTTGGCTGATTTGCGGGCAATTTTATCAATTTCATCAAC
ATAAATAATGCCGCGTTCGGTGCGCTCAAGGTCAAAGTCGGAGGCGTGTAGTAGGCGTGC
AAGAATGGTTTCAACGTCATCGCCAACATATCCTGCTTCGGTAAGCGAGGTGGCATCAAC
AATGGAGAATGGCACATCAAGCAAATTTGCAAGCGTTTGGGCAAGCAAGGTTTTTCCGGT
GCCTGTTGGTCCCAAAAGCAAAATGTTGCTTTTTTCAATCACCACTTCATCTAATGCGGC
ACTTGTATTGTGCGATTCAATGCGCTTGTAGTGGTTATAGACGGCTACGGCAAGCGATTT
TTTAGCACGTTCTTGCCCAACAACATATTGGTCGAGCACATCTACAATAGCTTTGGGGCT
AACAAGGCGGGGAAAAAATGGTTGATTGGAGATGGGTGCCGATGGTTCTGGTTGCTGAGG
TTGTGGTGCGTTGCCTGTTTGGTGTAAAAGCACATCGTTTGCAGCGGCTATGCAGCGGTC
GCAAATAAAGACGTTCGGTCCTGCAACCATGCTACCAACTTCGTAAGCTGGACGCCCACA
AAATGAGCAAAAAACATTTGCTGTATCGTTTTTATTCGTGCGAGTTCTACCTTTTCCCGG
TTCTTGTGTTTTCATTCGTGTGTCGTGGATTGTCTCTCTGTATTGAATTTTGTTGTGCTT
CAAGGAGATGGGAGTGCCGTATAAGTGGCTGGTGGATTTTCTCCTTGATAGCAAGATGGA
AGAATAGTTTGCTGTGCGTTACAGCCCCATACGGGCAAGGCTATCAAGCACATGCTGAAT
GGAAATGCTGAGCGATGGATGCTTTTCTTCAAAGTGTTCAAGAGCCTGTTGCATTCGTTC
GCTTAATGAACCTTCTTCTTCCTCCATCGGCTCCTCTTTGTTGCTCAGTAAGCGTTGGGT
ATCGTTACGCAACGTGGTTAGCACGGCGGTAGTGGATTCATCAACGCTTTGGAGCTGCTC
AAGCTCTTGATGCAAGGCTTGTAGCAGCTCACGGAGTTTTTGCTGTTCCATAGAAATTGT
TTTCAGCAGAATTATGGCAAATTGGTGCCGCCCATTAAAAAGCGATCGCATTCGCGAGCG
GCAGCTCGTCCTTCTTGAATTGCCCACACCACTAAGCTTTGACCGCGGCGCGCATCGCCT
GCGGCAAAAATGCGTTCATGGTTTGTGCGGTAGTTTTGGGTATTGGCTTTAATGTTGGAA
CGTTCATCTTGTGCAACCTGAAGTTGTTGTAAAAGGTTCTCTTCAGCTCCAATAAAGCCT
AAAGCAAGCAATACCATATCGGCTTCAATAATCTCTTCAGTACCGGGAATTGGGGTTGGT
ACAAAGCGTCCATCAATGTTTTCCCACGCTATGCTACACACTTCAACGCCAGAAACGTTG
CCATTTCCTGTTGTAAGGAATTTTTTTGTCATCATGGCGTAACGGCGAGGATCGCTCCCT
TGCAGCGCTTCAGCCTCTTCCTGCCCGTAATCTACACGGAACACTTTTGGCCATTCAGGC
CATGGATTGTCGGCTTGGCGTTCCATGGGGGGTTTTGGCATAATTTCAAGCTGTACCACA
CTTGCGCATTTTTGGCGAAGTGAGGTTGCTACACAGTCGGTACCCGTATCGCCACCGCCA
ATTACTACCACTTTTTTGCCTTTTGCTGAAAGTTTTGGCTCGGTGCCATCAAGCAGGGCT
TTTGTGCTGGCGGTTAAGAATTCCATTGCAAAATGGATGCCTGCAAGCTGGCGTCCCTCT
TCAGCAAGATCGCGTGGTTTGGTAGCACCCGTGCAAAGCACAACGGCATCAAACTCTTCG
AGCAATTTACCTGCGGGATAATCAACACCCACCTCCGTCTTTTCCATAAAGGTGATGCCT
TCCTGCTTCATTAAAGCAATGCGGCGCTCAACCACTTGCACTTTATCTAGCTTCATGTTG
GGAATACCATACATTAAAAGCCCACCGCAACGGTCATCACGCTCAAAAACCGTAACGCTA
TGCCCCGCTTTGTTAAGCTGATCGGCACATGCTAAGCCTGATGGACCAGAACCCACAACG
GCAACTCGTTTGCCTGTGCGGTTTGCAATGGTTTTAGGGGTAACCCATCCTTCAGCAAAG
GCGTGCTCAATAATGGAGTACTCAATGTTTTTAATGGTAACCGGTGGATTAATAATGCCA
AGCACGCAAGAGCCTTCGCAAGGGGCAGGGCAAACGCGTCCCGTAAACTCTGGGAAATTG
TTGGTTTTATTGAGCCTATCGTAGGCTTCGTGCCAAAAACCGCGGTAAACGTAGTCGTTC
CATTCAGGAATTAAGTTGTGAATAGGGCAGCCTGTGGTCATACCGCTCAGCATAATGCCG
CTATGGCAATATGGCGTTCCGCAATCCATGCAACGCGCACCTTGTTCGCATAAAGCTTCA
GGTGCCATTTTTTCGTGGAACTCCTGCCAATCCTTAATTCGTTCAAGAGGTTGCCTATCA
GCAGGCAACGCTCTTTTGTATTCCATAAAGCCTTTAATTTTTCCCATAACTATGCGTTAG
TCAATCATTAATTCCCTGACACCCTTGCTGGATCGTGAATATTCTTTTCAAATGCAGCCA
TTACCGCTTCGTCGCCACTTAAACCAGCCGCTTCTACCTCTTTCATGGCTTCAAGGGCGC
GACGGTAATCGTGCGGCATCACTTTTACCATGTGTTTGTGGATAAGCGCATCATTGTTTA
AGAGCAATTGCCCAATGGTGCTACCTGTATAAGCGGTATGGCGCTCAATTATAGCACGCA
CTTCGGTAAACTCCTCCTTGCTTTCAAGTGGTGTTAAAGCCACCATATCTTTATTGCAAT
GAGCTTCAAGGTTGCCATCGAAGTCATACACGTAAGCAATACCGCCCGACATGCCAGCCG
CAAAGTTGCGTCCTGTACTGCCAAGAATAACCACTCTGCCGCCTGTCATATATTCACAGC
CATGTTCGCCAATGCCTTCTACCACAGCCGTCATGCCGCTGTTGCGCACGCAAAAGCGTT
CGCCTGCACGGCCACGCATGTAGCCTTCGCCTGAGGTGGCTCCGTAAAATGCTACGTTAC
CAATAATGATGTTTTCTTCGGCTACAAAAGTAGAACTACTACATGGGTATGCCATAATAC
GTCCACCTGAAAGCCCTTTACCAATGTAATCGTTCGCATCGCCTTCAAGCTCAAGCGTCA
TGCCACGAGGAATAAACGCACCAAAACTTTGCCCAGCAGATCCAATAAATTTAAGATGAA
TGGTGTCGTCGGGTAAACCTTCGGCTCCAAAAGCTTTGGTTACTTCATAACCAACAATGG
TACCAACCACACGGTTGGTGTTGCGAATTGGTAACGTGCTTACAACGCGCGTTTTCTTTT
TTAACGCAGGCTTACAAATAGAGAGTAAGGTGGTGTAATCAAGGCTTTCGCGAATACCGT
GATCTTGCTCAATGGTGCAATAGCGTGTTTCACTATCGGCTACTTCAGGTTGATGCAGAA
TTTTTGAGAGATCAACGCCTTGCGCTTTCCAATGGTTTACTGACTTTCTCATGTTGAGTA
AGTCAGAGCGTCCCACCAATTGCGTTAAGGTACGTACCCCAAGACGTGCCATATATTCGC
GCACGCCTTGCGCTAAAAAGCGCATAAAGGTTTCTACGTGTTCGGGTTTGCCTTTAAAGT
TTTTGCGCAACTCAGGATTTTGCGTTGCTACGCCAACAGGGCAGGAGTCGTCTTGACAGC
AGCGCATCATAATACACCCCATAACCACTAATGTTGTGGTAGCAAAACCAAACTCTTCGG
CACCAAGCATGGTGGCAATTACAATATCGCGTGCGGTTTTAAGCTGACCGTCCGCTTCAA
CCACAATGCGGCTACGGAGGTTGTTGAGCATCAGCGTTTGGTGCGCTTCGGCTAAGCCAA
GTTCCCACGGCATACCAGCGTGCATAATGCTGGAAATTGGAGAAGCACCTGTGCCACCAT
CGTGCCCACTAATGAGCACCACATCGGCATGGGCTTTTGCAACACCAGCCGCAATGGTTC
CAACGCCAACGGTTGACACTAATTTAACGTTAATGCGAGCCGCAGGGTTAGCATTTTTTA
AATCGTGAATAAGCTGTGCTAAATCCTCAATCGAGTAAATATCGTGGTGAGGTGGTGGCG
AAATTAAGCCTACACCCGGCGTGGAGTGGCGTACTTTTGCTACCCAAGGATATACTTTAG
AACCGGGGAGCTGACCACCTTCGCCTGGTTTAGCTCCTTGTGCCATTTTAATTTGAATCT
CCTCAGCATTTGCCAAGTATTCACTTGTTACGCCAAATCGTCCCGAAGCAACCTGCTTAA
TTGCCGATTTACGTAAATCGCCATTAGCATCAGGCTTAAAGCGAGCAGGATCTTCGCCAC
CTTCACCTGTGTTGCTTTTGCCCCCAAGACGGTTCATGGCAATTGCAAGGGTTTCGTGTG
CCTCTTGGCTAATGGAGCCAAACGACATCGCACCTGTTTTAAAGCGCTTTAAAATGGTTT
CAATTGGTTCAACCTCTTCAATGGGAATAGGATGATCACCAAACTTTATATCCATCAATC
CACGAATGGTGCAAAGGTGCTGGCTTTGGTCATCAATCAGCCCTTCATACTTTTTAAACA
ACTCATAGTTTTCAGTACGGCAGGAGTGTTGCAAAAAGTGAAGAGCTTCGGGGCTAAAGA
GGTGGAATTCACCATTAGAACGCCATTTGCGCTCACCACCAGCCTCAAGCCCACGATCCA
CTTTATTGCCGCTGCGAGGGAAAACGCATTCGTGGCGTTTGTGTACCTCTTCTGCCACCA
CATCAAGCCCAATGCCTTCAATGCGCGTTGGGGTTTTGGTGAAGTAGGCATCAACTAATT
GGCTATTTAAGCCAACAGCTTCAAAAATTTGGGCACCACGGTAACTTTGGATTGTGGAAA
TGCCCATTTTCGCCATGGTTTTTACAATGCCCTTAACGGCGGCTTTTACGTAATTTTTAA
TCGCCGTTTTTTCGTCGAACGCTACTTTACCGGTTTCTGTAAGCGAGTGGATGGTTTCAA
ACGCCATATATGGGTTTATCGCACCAGCTCCGTAGCTTATAAGCATAGCAAAGTGGTGGA
CGGTACGTGGTTCGGCAGACTCAAGCACTAAGCCAACTTTGGTACGTAACCCCGCATTAA
TCAAGAAGTTGTGCAAACCTGAAACTGCTAACAGCGAAGGAATTGGCGCATGTTCACTAT
CCAATTCACCCTTATCTGAAAGAATAATAATGTTAACGCCATCATGCGCCGCTTTTTCAG
CTAAACGATAAATATCGTGCATGGCAAGTTCAATGCCTTTGCCACCATCATTAACACGAT
AAAAAATAGGCAGCGTTAAGGCACGAAATCCCGGCTTATCAATACCACGAATTTTTTCAA
GCGCCTCATCGGTTAAAATGGGGTGCGGCAAACGAATCCGACGGCAATTAAGCTCGGTTG
GTTCCAGCAAATTACCTTCTGTACCAAGCATTACCATGGTTGACGTAATCAGCTCCTCAC
GGAGTGAGTCAATTGGGGGATTGGTAACTTGTGCAAAAAGCTGCTTAAAGTAATCGTATA
AGAGCTTTGGTTTGTTGGAAAGCACCGCCAAGGGGGTATCGTTGCCCATAGAGCCTACGA
GTTCAACCCCTTTTTCGCTCATCACCTTAATTTGGAGATTCACATCCTCTTGCGTGTAGC
CAAAAACCTTTTGACGAGCCGTAATGCTGTATTTATCGGCATCAGGATTTTTCATGCGAG
GATGATCGGGGAGCGATTCTAAATCAATAATGTTGCGATCAATCCATTCACTATAGGGTT
GTTCGGCAGCAATAGAGCGTTTAATTTCCTCATCCGAAATAATGCGTCCTTGCGCTGTAT
CCACCAAGAACATGCGTCCGGGCTGTAAGCGATCTTTGCGGATAATTTTTTCGGGAGCAA
TATCAAGCACACCAACCTCTGAGGCCATAATAACCAAGTCGTCGCTTGTAATGTAATAGC
GAGAAGGGCGCAAGCCATTGCGGTCGAGCACAGCACCAATTTGTACACCATCGGTAAAGG
TAACCGAGGCAGGACCATCCCACGGCTCCATTAAGCAGCTATGGTATTCATAAAATGCTC
TCTTTTCGGGCGACATTTGTTTGTTGCCACTCCATGGTTCAGGCACAATCATCATTGCTG
CATGAGCCATAGAGCGTCCCGATAAGACTAAAAATTCAAAGACGTTATCGAGAATGCCTG
AGTCGCTACCATCTTCCAAAATAATGGGTTTAATGGTCTCTAACTCTGTACCAAAAATTT
CCGATTCAATATTTTTTTCACGCGCTTTCATCCAATTGACGTTGCCTTTCAAGGTGTTGA
TTTCACCATTATGGCTTAAAAAGCGGTATGGATGTGCTCTATCCCAACTTGGAAAGGTGT
TGGTGCTAAAGCGAGAGTGCACCATAGCAATTGCACTTTCCATATCGGAATCATGCAATT
CGGGATAAAATGCTCCAACTTGCTCAGGTAAAAGCATTCCCTTATACACAATGGTACGCG
AAGAGAGGCTGGCAAAGTAAAAATAACTGCTACCAAGTAAGCCTGCCGTATATTTTACTC
GTTTGGTAATGCGACGACGAATAATGTAGAGCGAACGCTCAAAATCAAGTTCTGAGGTGG
TTTTTTTGCCCCAACCCACAAAAAGCTGTTTAACCACTGGCTCTTGTGAGCGAGCAGTTT
GCCCCAATGATTCGCTATTGGTAGGAACTTTTCGGAAGCCAAGAAACTTCAGCCCTTCCA
CTTGAATCATTTGACGACAAATATCCTCAATAGCACGGCGTTGAGAAATATCGGGCGGAA
GAAATACCATGCCAACCCCATAACGGTTATCGGTAGGTAAATCAATATTTACATCTCGGC
AAACTTTGCGAAGAAATTTATGCGGCATTTGAAGCAAAATACCAGCACCATCACCGGTAT
TTTTTTCACATCCACAAGCACCTCGGTGCTTTAAATTTTCATTAATGCGCAAACCCTGTT
CAACAATATCGTGTGATTGTATGCCTTTCATGTGAGCAATAAAGCCTACACCACAAGCAT
CGTGTTCAAACTGAGGATCATAGAGCCCAGCTTTTTGCATAGCATTCATAGTTTTAAGCA
CAACTTTGTCAAAGGTGCATCGGTTAAGCGATGCAGTAAAAAAAGAATTTCAAAAGGGCA
TTCGGTATCCATTGGCGTATTGCTATGTAATGGAATACCTAATGCCTTTACAACTTTGCT
ACAAGCCTGCCGTTTTGTTTTACGCTTTTCCTTGTTTTGCAACGGCTTCTTGTGCTTTTT
TCAGTGCATCTTGATCGCCAAGGTAGTAGCTGCGAATTGGCTTGAGATCATCATCTAATT
CATACACCAACGGAATACCCGTTGGAATATTAATTCCTACAATATCATCTTCCGACACAT
TATCAAGATATTTTACCAATGCACGAATAGAGTTGCCGTGAGCCGCAATAATAACGTTGC
GCCCTTTGCGAATTTCGGGTGCAATGGTTTCGTGCCAAAGAGGCAGAAAACGAGCAACGG
TATCTTTTAAACATTCAGTAAGCGGAACTTCAGCTTCGCTTAAACTTGCATAGCGAGCTT
GAGAGCCGGGGTAACGAGCATCACTTTTTTCAAGTGCTGGAGGTGGGGTGTCGTAGCTAC
GGCGCCACACAAGCACCTGTTCTTCGCCATATTTTTGTGCGGTTTCCGCTTTGTTTAAGC
CTTGCAAGGCACCGTAATGGCGCTCATTTAAACGCCAGCTTTTGGTAACAGGTAGCCACA
TCAAATCCATTTCATCCAATACATGCCATAAGGTTCTAATGGCACGCTTGAGCACGGAGG
TGTAAGCAATATCAAAAGTAAAGCCTTCGGCACGGAGCAACTTGCCAGCATTTGAGGCTT
CTATGCGCCCTTGGTCAGTTAAATCAATATCGTGCCAGCCAGTAAAGCGATTTTCACGGT
TCCATTGGCTTTCGCCGTGGCGCAGTAATACAAGTTTGATCATAGTTGCAGCTTTAAAGT
TCGATTCTGAAAAATGGCGTTGCTCCGCTGTTTTTGGGCGCCAATTTAATATTATCTCTA
TCTTTTCTCAAATCCTAAGCTTCCCTAAGTTTCTTACGTAAAAGAAAGAGTTACCAAAAT
TTTTTTAAGAGTTGGTACGGTAATTGCTTTGCTGATAAATTTGTGCTCCATCTCTCAGGT
TTTTAAGGCCATTCAACCATTAACCATTCGTTTGAGAGCACTCTTAGGCTTGGTTGTGGT
GCCATCATACGCTTTTTTGAGTGCAGTGATAGGCGAAATGTGGTTTGTAAGGTGAGATTT
TTTGAAGCCGTTGGAATTGTCAGTAGATTAATAGACGTGAATAATATATTTTACCAGCTT
TTAAAGGCGTTGGAAGGGCTATAACAGCTCCCAACTCAATAGCTTTTTAGCGGTACGCCA
CATCGGCATAATGCTCTTACACTGAAATCACTATCATGAACGCAGATAACTTCAGGTTGC
AATTGGGCAGCAAAGAATACGTTCCAATTATTATTGGTGGTATGGGGGTTAATATTTCCA
CAGCAGAACTTGCGCTTGAGGCGGCGAGGCTTGGTGGTATTGGTCATATTTCTGATGCTG
TTGTAACCTATATTTGCGATCAGTTATTTAAGACCTCGTATGTTAGCCGTAAGCGGAAGC
AGTATGCGGCATATAGCAATAGTCCCGATAAATCGGCAGTGCTGTTTAACTTAGAGGAGC
TTGCTGAGGCGCAAAAAAAATACATTGAGAATACCATAGCAAGAAAAAAAGGTGATGGCG
CTATTTTTCTTAATTGCATGGAAAAGCTCACCATGAATAACTCTGCTGAAACGCTTAAGG
TGCGTCTTTCGGCGGCAATGGATGCTGGCATTGATGGCTTAACGCTTGCGGCAGGTTTAA
ATATTCGCACGCTTGATTTAATTAGCGACCATCCTCGTTTTCGTGATGTAAAAATTGGAA
TTATTATTTCCTCCGTTCGGGCGCTCTCTATCTTTTTAAAGCGAGCCGTGCGCCTCAATC
GCTTGCCTGACTACATTATTGTTGAAGGACCATTAGCGGGCGGGCATCTTGGTTTTGGTG
CCGATAATTGGCACATGTTCGATTTAAAAACCATTTTTACCGAAGTCGTTGATTTTCTTG
CGAAGGAGGATTTACACATTCCTGTAATTCCTGCTGGCGGTATTTTTACGGGTACCGATG
CGGTAGAGTATCTCCAAATGGGAGCAGGTGCTGTGCAGGTAGCAACACGCTTTACCATCA
GTAAAGAAGCTGGATTACCGTGTGATGTAAAGCAGCACTACTTAAATGCGCGTGAAGAAG
ATATTGTGGTGAATATGGCTTCTACGTCGGGTTACCCCATGCGCATGTTAGTGCAATCGC
CAACGTTGCGCTACGCCATTCGTCCAAATTGCGAAGGGCTTGGTTATTTGCTTGAAAATG
GGGGAAAGTGCTCCTACATAGATGCTTATTATGAGGCGTTAGAAAATCGTAAAGAGGGTG
AACCGCTTTCGGTAAAAATAAAAACCTGCCTCTGTACAGGTATGGCAAATTATGATTGTT
GGACGTGTGGACAAACTACCTACCGTTTAAAGGAAACCACGAATCGTTTGCCTGATGGTA
AGTGGCAGCTTCCTTCAGCCGAAGATATTTTCCTTGATTATCAGTTTAGTAGCGATCATG
CTATTCAACGTCCAAAACCTGAAGCATAGTAGGGTAAGTAATAGGGGGGGATGGCTCTAA
CACTCTCACAACGATTTTTAGAGCCACCTTACCATATTGTTTGAAGAGTTGTTCTCACCG
TTCGCTGTTCACTATGCGATTGTAAACGTTGCTGGATTATGAAACAAAAAGCTCTTCTCT
TTTTTTATGGTGCAGCTTTAGCGCTTTTGCTGGTGCTTTTTGTGGTGGTGAGCCAGCAAT
TTCTTTCCCTTTTTGCTTTTCTTTCGGCGCTGCATCCTTATGTAGGCATGGGTTTTCTTG
CATTAAGTGGCATCATTCTGCTCTTTACCCTTGTAACCGCTCTGCTCTTTTTTGCGCGTC
CCTCTGAGCCTTCTCTTCCTGATAACGATGTTTCACCTGCTATGGCAGCGTATGTGCGTT
ATCGCGTTGCACGAGTTCCTACCCATCCCAAACATCCCGAAGGCAGCAATGCGCCGAAAG
ATCAGCGGTGGTTGCGCACCAATCTGAAATTGCTTGATGGTGACGCTATGGAGATAACTC
GCGAAATAGCAACAAAAAATTTTTTTGTTGGGGCATTTGCGCAAAACACCTCTTACGGCA
CAACCACTTCGCTTCTCAACAACATTCGTATGTTGTGGCGTATTTACACCTTACACTATC
GCCAGCACCATTTTCGGGAATTTGTTGCCTTAGCGCGTGATGTGTATGAAACGTTACCGC
TTTCAGATTTTCGTAAAGAGGAGTTGCCCGAGCACATTAAGCCCATTATTCAATGTTCGT
TTAGCAATACGCTTGCTTCGCTGTTGCCGGGTGGTAATTTGCTGACGCCATTTTTTATGA
ATCTCTTTTTATCGGGCTCTACCAATAGCTACATAACCTGCTTAACGGGGATTGCTGCCA
CGCGCTATGTGCAAGCTTCAACGCAAGAGGAGCGCCATGAGGTTATGCAGCAAAGCATGT
TTGAAGCCTCCTTTATGCTCAAAGAGGTGGTGCGGGAATGCAACCCAATTTTATCGGTTA
CTATTAGCAAAGCGGTAAAAAAAGCTGGTATGGATAGCCTTGATACCATGCAGCAACCTT
CCGCAAGTAGTGGGGTGGCGCAAGATATTGTGGCACATTTAGCCAACTCGTTACGCACCA
TTTTACGGGATGATGGATAATAATGTAGAATTACTTTTGCTGTCGTAACGATTTAAAAAA
GCTTTGCAAAAGCTCTTGGCATTTGTGTTCCATAATTCCGCCAAACACTTCAGGTTGATG
GTTTAATACTCGGTTGCCTGTAATATTGAGTACTGTGCCACATGCCCCCATTTTAGAATC
GTAGGCACCAAAAATTACCCGTCCCACTTTTGCATTAACAATTGCCCCTGCACACATGGG
GCATGGTTCCATAGTAACCGCCAAGGTGCAATCGTCAAGATATTTGTTGCCAAGTGTTGC
CATTGCGGCGGTAAGGGCAATCATTTCGGCGTGAGCCGTGGCATCGTGCAAAGTTTCTAC
TTGATTGTGCCCTCTGCCAATAATGTGCCCGTTGCTATCCAGCACTACAGCCCCAACGGG
TACTTCGCGTTGCTCGTAGGCTTTAATGGCTTCACGTAAGGCGGCACTCATAAAGGTGTT
GAAATCAATCATGCGGCATTTCTTTAGTTGGTGCGGAATGTGCTTGTTGCTTGAAAAAAC
AAAGCTTTATTTTTCACAATACCCAACATACGTTTTTTGCGGTTGTTTACAGCTTGTGAA
AAGTTTGGAAGCATTGATGAAAATATGAGTTGTACCTTTTTTCTGTTTGCTATGCAAACG
AAAATATTGTACCTTGAATACAATCTCATGCACGATTGTTATCAGACACATTCACAGTCA
AATGCAAGAGCGTGCAGTTTTACTTTTCTTTTCCATAACCCCAAAACAATTACAACTATG
TCAAACGGAAGCAACGATCTCTCCGGCGCCATCAGCAACCTTATTGAAACCATGGGTAAA
CTTGCTCAACAGCAGGTTGAACTTATCAACACTGGTTTGAAAACCGCTGCTCAAATGGCT
GAACCACTCAGCAAAACTGCTACCGATCTTCTTGGTAACATGGTAAGCACCATGAACCAA
ATGTTGCAGACCATTTCATCAGCAATTGCTCCTAAACAGTACTAAACTGTAATTGCTGGT
TTTGCTGGTTAAAGCACCTTATACGAGTTTCGTACAAGGTGCTTTTTTTTGTTCTAACGT
TTTTTACTTAAAGCAGCTTTAATCTTTATTTTAAAAGATATTTGTATCTATTTTTGCTAC
GCTTTAATTCATACCCTTCATGTCGCTCCGTACTCTTCAGCAGCAAATTATTACACTCTA
TAAAAGCCGCTATAAAGCTACTCCTCAAAGCATTACTCAGCTTCAAGGCGATGCCTCAAC
CCGCCGTTACTTTCGAGTAGAGTACAATTCTCTTGGAACTATTGCTTGTTATGATCCTGC
TTTTGTTGGAGCTGATCCTGAACGTTATCCCTTTTTGGTACTTCAGAAGCTGCTTAAGCA
ACACGATATTTTGGTGCCACGTACTTGTGTGTACAATGCTGCTTTAGGGCTTTTGTTGCT
TGAGGATTGTGGCGATCTGTTGTTTCAAAACTATGTTCTTGAAGTGTTGCACACAAAGAA
ATATGATGTATTACAGCAAATCTACCAAAACGTCGTGGAGCTGATGGTTGCCGTGCAATC
CATTAAAGGGAATGAGCATGAGCTGCCGTTTAACTTGAGTTTTGATCGTGAAAAGCTGCT
CTTTGAGTTTGATTTTTTTTTGCAACATGCGTTGCGTGGCTACTTTGCTTCGGAAATTGA
TGCTGCACTCATCCCTCTCTTACGGCAAGAATTTGAAGCTATTACGGATTTGCTGGTTCA
ACCAGAGCATTTTGTGCTGAATCATCGGGATTACCATAGTCGCAATATCATGGTAACTTA
CGACGGTTATTTTCTTATTGATTTTCAAGATGCGCGTATGGGGTTACCGCAATATGATGC
GGTTTCCATGTTGCGCGACTCTTATGTGGTTTTGCCCGATGAGTTGGTTGCAGCAATGAA
AGAGTTCCACTATAAGCAATTGTTGGAGCACCATCTTACAACAATGACCTATTATGAGTA
TTGCTACTATTTTGATTTGATGGGTTTTCAGCGAGCAATAAAAGCTCTTGGCACTTTTTG
TTATCAAGCCGTTGTTAAGCAAAATCGGAGCTATGAGCAATATATTGCCCCAACGTTGGG
TTATATCGTCAACTATATTGCAGAGCGTCCGCAAGAGCTTGGTAAGGCGGGCGGTTTGCT
TCAACCACTTCTTGAAAAAGCATTGCACCAATGAAAGCTTTTGTGCTTGCCGCAGGACTT
GGCACACGCTTGCGTCCATTAACCAACCACTCTCCAAAGCCATTAATGCCTGTGCTTAAT
GTGCCAAGTTTGTTTTACACGCTTTTTCTCTTAAAAGAGGCTGGCATTGGTGAGGTGATT
TGCAACATTCATTACCATGCAGCGCAAATGCGTTCGGTGGTTGAGGCGCACAACTTAGCG
GGCTTGCAGATTACTTTTTCCGAGGAGCCTGAAATTCTTGGCACGGGTGGTGGTTTAAAA
AAGTGCGAAGCGTTGCTTGAGGGTGAAGATTTTGTGTTAGTTAATAGCGACATTATTACC
TCCATTGATTTTCGTGCCTTAATTGAGCGCCATCGCATAAGTGGTAATTTGGGCACCTTA
GCGCTTTACGAAACGCCCGACGCTGCCTCCATTGGCTGGGTTGGCGTAGAAGATGGGCTT
GTTAAAGATTTTCGTAATCAGCGCCATACCAATCTTTTTTCGTCCTTTATTTATACGGGT
ACAGCGGTGCTTTCGCCCGATATTTTCCGTTACATGCACGCCGAGTATTCAAGCATTGTG
GATACGGGTTTTGCTGCTTTGTTGGAGCGCAATAGCTTGGGTTACTACGAGCATTGTGGG
CTTTGGATGGATGTTGGCACGCTGCCGCACTATTGGCAGGCAAATCTTGATGCTACGGGT
GCGATTCGCCGAACCTTTGGTGCTATGCAGCAAAGCTTTGGTGTGGCACCGCATGTTGTT
GCGCCATCAGCCACCATCAGCCCTGCCGCAACGGTAGAAAACTCGGTGGTTGGGGCAGAT
TGCGTGATTCCTGACGGCTGCACGGTGCGAAATTCGGTACTGCTTTCGGGCGTTGTGCTG
CAACCCAATACGCCGCTTTGCAATGCAATTGCCGATAGCCAAACGGTTACCATTCTTGAA
CCTTCTTCTCTTTTATAAGCTACGTTGTATGATTGTTACGGGTCTTGACGTATTATTGCG
TAACCTTGATATGTTACGCCACCGTTCGGTAGGGTTACTTGTGAACCAAACCTCACTTAC
TGCCTCAATGGAATATTCATGGCAGCTTTTGCAAAAGCAAGGCATCACCATACGGCGCAT
CTTTTCACCTGAGCATGGCTTGTTTGCTACCGAGCAAGATCAAATTGCGGTAAGCTATCA
GCCTGAACTTGGTTGCGATATGGTAAGTCTTTACGGCGATTCCGCTGCAACGTTGGTGCC
CGATATGGCGTTGTTGGATGATCTTGATGTGGTGATTTTTGATATTCAAGATGTTGGGGC
GCGTTATTACACCTACGTAAATACTTTAGCGCTCTTTATGGAGGCAATTGCAGGGCGCGA
TATTGAGCTGATGGTGCTTGATCGTCCGAATCCTCTCGGTGGAGAAATTGTGGAAGGTCC
AATGCTCGATATGGCATTTGGTTCCTTCGTGGGCGTTTTTCCCGTACCTGTTCGCCATGC
GTTAACGGCTGGTGAATTAGCTGTGCTTTATCGTGATGTTATGCAGCTTGATGTTAATCT
ACGCATTATCAAAATGGAGGGATGGAAGCGCACTATGCTGTATGGTGAAACAGGTTTGCC
TTGGATTCCACCTTCGCCCAATATGCCTACGGTTGCTACGGCTGAAGTCTATCCCGGCAT
GTGTTTGTTTGAGGGATTAAATGTGTCGGAAGGGCGAGGCACTACCACACCATTTCAACT
CTCAGGGGCACCATTTATCCATCCCATTGAACTTGCTGAACGCTGCCACTCCTATGGATT
GGAGGGTGTGCGCTTTCGTCCTGTCTGGTTTAAACCAACCTTCCATAAATTTGCAGGTGA
GGTAATTGGTGGCATTTGGCAGCAAGTAACCGATGCGCGACGTTATCGCTCATTTGCAAC
GGCAGTTGCTATGACGGCAGCGCTTCGAGAGCTTTATGGCGAACAAGTAACCTTTTTACG
TGGTGTTTATGAATTTAACGATACCATTCCTGCCTTCGACCTTTTAGCTGGTAACGCCAC
TATTCGCACAGCCATTGAGAGCGGCAACACTATCCATACTCTTCTCACCTTATGGCAAAA
GGATGAAGCACAATTTGCCGAAACTAAAACTCGCTATCACCTCTATTAATAACTATGCAG
CCACTTGATACGGCATTAGTGCTCCTTTTTCTTGTTGCCAACATTGCATTTGGATTGTGG
CAAAGTAAGTCCAACAAAAGCACAGGCGATTACTTTCTTGGTGGGCATAGCGTACCGTGG
ATTGTAGCAATGCTCTCCATTGTTGCTACCGAAACCTCCGTGCTTACCTTTGTAAGCGTA
CCCGGCTTGGCGTACCGTGGCGATTGGAGTTTTTTGCAATTGCCGTTGGGCTACATTGTT
GGGCGTGTGTTAGTTAGCATGTTTCTTTTGCCACTCTACTTTCGTGAAGGGGTAAGCTCT
ATTTATGAAATTATTGGGCGACGTTTTGGCACAGGAATGCAAAAGTTAGCCTCCGTAGCA
TTTCTTATAACGCGCATTTTGGGCGATGGTGTACGTTTTTTAGCAACGGGCGTAGTGGTG
CAAGCGGTAACGGGGTGGTCGCTGCCTCTCTCTATTGTGCTTATTGGCGTGGTTACGCTT
ATTTACACCATTTCAGGTGGCTTAAAAAGTGTGGTATGGCTCGACAGCTTTCAATTTGGC
TTGTACTTTCTCGGTGGCGTTATTTCCATTAGTTACCTTTTGCAGCAGCTCGATGCCCCA
TTTCCCACGCTCTTTGCAACTCTTCATGAGGCAGGCAAGCTACAAGTGTTTCAATTCAGC
AACGACTTGCTTGTTAACCCTATGGCATTTGGAGCGGCATTTCTCGGCGGCGTTTTTCTC
TCTTTTGCCTCACATGGCGTGGACTTTATGATGGTGCAGCGCGTGCTGGGCTGTCGTTCG
TTAAGCAACGCTCGCAAAGCTATGATTGCAAGTGGCTTTTTTGTCTTCTTTCAGTTTGCC
ATTTTCTTATTAGCTGGCTCGTTAATGTTTCTTTTTATGGAAGGAAGGGAAGTAGAGAAA
GATCGCGAGTTTGCCTTCTTTATTGTTCACCATCTGCCAACCGGTTTAAAGGGAATTTTA
TTAGCGGGAATTCTTTCGGCTGCCATGTCAACCATTGCCTCTTCAATTAATTCTTTAGCC
GCTTCTACGGTTACCGATATGGCTGGTGGCAAGGTATCGCTTACGGGATCGCGCTGGATT
AGCTTTGGTTGGTCATTAGTGCTTATTGCCATTGCGCTGCTTTTCGACGAAAGCAATAAG
GCAATTATTATGGTTGGCTTAGAAATTGCATCGTTTACCTATGGTGGATTGCTCAGCTTG
TTTTTGCTTTCTCGAAGCTCTCGCGCCTTTCATCCCGTAAGCCTTGCGGTTGGATTTCTG
GCAAGTATGGCAGTAGTGGTTTTGCTCAAATATGTTGGGCTTGCATGGAGCTGGTATATT
TTACTCTCCGTGCTGCTGAATGTGCTCTTAGTGTATGGCATTGATATTGTTACCAATACC
ATATCACCAAAGCGTTTGTAATGTGTGGAGTGGGAAATAATTATTTTCGTGCCGCTTGAA
ATTTAAGCCAACGCACCGCAAACATTCCCCCCAAACCCGCTATTGGCGCGTAAACCATGC
CCGTTACCGCAAGATTAAAAAGCACATCGGTTATGCCGAGCGTTATAGGGGTTTTGGCTA
ACTTTTCAGCCTCTTGCAACATATTCACTTGCTCTTGAAGCTCAGGGTTTTGCATAGCTT
GCTGGGTTGCCCACTCTACAATCAGCGATAAACTTTCAATACCTGGGCGATAATCAAAGA
GCACCATAAGAATGATGCCCAACAGCTCCGATGCCAATCCTCCAACAAAACCAGCTAAGG
AGCCAAGCACAAAAGCATTGCGGAGTGAGAGAGGAACTTGATAGCGCAAAATTGTTTGGT
GGAGTGCAATAAAGCCCGACCAAAAAATGCCGCTAAAAAAAAGCACATTAATTAAGGTGA
GGTATGGCACTGTAGTGGTAAGCACAATCAGCAAAGAGCACAACGCAAGCGCAAACAAGC
GCCCCTCAACGGGCATTGTTGTTAAACTTTGTTGTGGTGTAGGTTGTTGCATGGGGTAAC
GTTCGGAATCGTCAAAGTTAACGGTGAATGGTAGTGCTGGTTGCTCAGTAGCATTTTCAA
CACATTACGAAATGATTTGTAAGATATACCTATTTTTTAAATAGGTATATCTTATTTTTA
AATCGTGCTTTACGTTTTTTGCAATGGTTCAACCATCAAACGCTTTTATTAAAAAAATAT
ACAACTCGCATAGAGAAAAAGAAAAAATTGCTGCATGACACACCCACCATTTCACCGCTT
GATTGCTTTTTTGCTTTTTCTTGGAGCTGAAGTGCTTTATTTGGCAACAATGGCTCCAAC
CTTTTCCTTTTGGGATTGTGGTGAATTTATTGCTACAGCCGTAACGCTTGGCATTCCTCA
TCCCCCCGGTGCGCCACTTTACCTTTTGCTTGGGCGTTTGTTCGCCATGATTCCCTTTGT
GAGCGACATTGGTGCACGGGTGAATGTGATTAGTACGCTTGCAAGTTCGGCAACGGTGAT
GCTTACCTATCTTATTACGGTTCGTTTTATAACGCTCTACCGTAAACATCCCATAAACGA
GTGGAGCCGTAGTGAGCAAATTGCGGCGTATGGGGGCGCAGCCGTGGGGGCGTTAGCACT
CGCTTTTTCCGATAGCTTTTGGTTTAATGCGGTAGAGGCTGAGGTTTATGCGTTATCGTC
GCTTTTTACGGCGCTTGTGGTGTGGTTGATGTTGCGTTGGCATGAGGAGGCTCCAAAAGC
GGGCAATGAGCGGTGGCTTTTGTTGGTGATGTACATTATTGGGCTCTCTATTGGCGTTCA
TCTTTTAAGTTTGCTTGCCGTGTTTGCGGTTGCGTTAGCTTACTATTTTAAAAAGCATCA
GGTAACGCTTGTAAGTTTTGGGTGGCTTGTGGTGGTCTCTTTGGCGCTCTTTTTCTTGAT
CTACGTAGTTATTATTAAAGGGTTGCCGGTGCTTTTTCAGGTGGCTTCGTGGTGGGGTTT
GCTTGCGGGATTGTTGCTGCTTTGTGCGGCTATTTGGTATTCGCAGCGCCACCGCAAAGC
GATGATGAATACGCTCTTGATGTCGCTCTTGTTGCTTGTGATTGGCTACACTTCGTATGG
AATGATTTATGTGCGTGCCCAAGCAAATCCCCCTATTAACGAAAACAATCCGTCAACTAC
GGAAAGCTTTTACGCCTATTTGAATCGTGATCAATATGGCGATATGCCGCTTTTTCCACG
TCGTTGGTCGCCTGAACCGATCCATCAATATTTCTACGAACAATACTCCAGCGACTTCGA
TTACTTTACGCGCTATCAAATGCAGAAGATGTATTTGCGCTACTTTGGATGGCAGTTTAT
TGGGCGTGAGCACGATATGGAGGGGGCTGGTGTTGATTGGTCGGTGTTGTGGGGGCTTCC
ATTTTTAGTAGGACTTGTTGGGGCTATCAGCCATTTTCGGCGCGATTGGCAGATGGGGGT
GGTGGTTACGGCGCTTTTTGTGTTAACGGGGGCAGCCTTGGTGATTTATTTAAACCAAAC
GGAGCCGCAGCCACGGGAGCGCGATTATAGTTATGCAGGAAGCTTTTTTGCCTTTGCCTT
GTGGATTGGTATTGGGGTAGAAAGTTTGTGGCAGTGGCTTGCAGGGCGCATGAAAGCCTC
ATCCGAAAAGTTGCCCGTAGTTGCCTTAAGCGTGGTTGGTTTGGCGCTTTTGTTGGTGGA
TGGGCGCATGTTGATGGCAAATTACCGCACGCATGATCGTTCGGGAAACTATGTATCGTG
GGATTGGGCGTGGAATATGCTCCAAAGCTGTGAGCGCAATGCAATTCTTTTTACCAATGG
TGATAACGATACCTTTCCGCTTTGGTATTTGCAGGAGGTTGAAGGTATTCGGCGCGATGT
TCGTGTGGTGAATTTAAGCCTTGCCAATACGGGTTGGTATTTGGAGCAACTGAAAAACAG
TTCGCCTCGCGGTGCAAAGCCTGTGAATTTTAGCATGAGTGATGGAGAGTTAGCAACCAT
TAGTTACATGCCTATTGATTCGGTGGATGCCATACTTCCCTCATCCACCGCACGCCGTAG
CTTACTACGCGATACGTGGCGCAGTGGAAATAATTTACCATCAGCGCCGCTTGACACCAT
GGTATGGCCTTTAAAGCCAGGGCTTACTTACGATGGGCAGGGCTATTTGCGTCCGCAAGA
TTTAGCGGTGTACGATATTGTTATGAGCAATTTTGAAGATCGCCCAATTTACTTTGCCTT
AACGGTTGATCCCGAAAGCATGATTGGGCTTGATACCTTTTTGCGTCTTGATGGCTTGGT
GTGTAAAGTGGTGCCTGTTAAAAGCAGTGATCCTATGAGTTATACCGATCCGCTTATTCT
CTATCAACGCTTAATGCAGGTGTATCGCTATCGCAACTTGGCAAATAAGCATGTTTATCT
CGAAGAAACATCGCTTCGTCTTTCAAGCAACTACACGCCGCTCTTTGTGCGCCTTGCGTT
GGAATTAGCTACTCAGCCCGAAGAGACTCTTGCTGTTACTGATGGCAATGGTGTGCCACG
ATTGGTGCGTCGCGGCGCATTAGCGTTGCAGGTGCTTGATAGTTCAGAGCGCTTTATGCC
ACTTTCTCGTTATCCTGTAAATCCTGAACTTGCAGCATCAATCATTGCTCTTTACGTACA
ACTTGGCGAAAAGCAGAAAAGCTCGCCATATATTTCCTATCTTGAAGCTCTAAGCCATAC
GAATTCGCCGCTTATGGAGCCTCGCTTGTTTTTAATTTTAGCGCGTGCTTATTACTCGTT
AGGGCGTGAAGCCGAAGCAAAAGCCATTGTGCAGCAGCTTGCTCGTGAGTTAGATCAACC
AGAGCTGCTTAAAACCTTTGAAACCACGAAGAAATAGTTCACCATGCAATCATTTATTCA
TCCTACCGCACTTGTTGGGCAAGGCGCACAACTTGGCGAAGGGGTTACCGTTGGACCCTA
CAGCGTTATTGAAGATGATGTTGTTATTGGCAGCGGCACAACCATTCAAGCGCATGTACA
TATTAATGCAGGTGCTCGCATTGGCAACAATTGCAAAATTTTTTCGGGAGCTGTGTTAGC
GGGCGAACCACAAGATTTAAAATTTTCGGGCGAAAAAACTCTTTTAATTGTTGGCGATCG
CACGGTTATTCGTGAATGCGTAACCTTAAACCGTGGCACAAAAGCAAGTGGGCAAACGGT
TATTGGTTCCGACAATCTTTTTATGGCATACTCGCATGTTGGGCACGATTGCGTTATTGG
TAACCATGTTGTGGTAGCAAATGGCGTTCCATTTGGCGGGCATTGCGAAGTGGGCGATTA
TGTGGTGGTTGGCGGTTTAGCGGGGGTACACCAATTTACTCGTATTGCACGTTGTGCAAT
GATTGGGGGGATTTCGCGTGTGTCGCTTGATGTGCCACCGTTTGTAATGGCTTCAGGGCA
TGAATCATTCCGATTTGAAGGGTTGAACTTAATTGGTTTAAAGCGTCGAGGTTTTACAAC
CGATCAAATTACACTGATTCGCAATAGCTACCGCATTATTTTTCAATCAGGTTTATTGTT
AGCAAATGCCATTGAAAAGGTAAAAGCAGAAGTTCCTCAAGAGCCTGAAGTGGTTGAAAT
TCTTGAGTTCTTTACTTCAGGAAAGCATGGACGAAAGTTTATCCGCCAATTTAACCAATA
AGCAAAGGGGCACAGAGTATGTCGCGTTGGGCACTTGGTATAGATTTTGGTGGAACTGCT
ATTAAAGCGGCTGTTATTAGCGAAGGGCAAGGGTTGGTTGAAGATTGCCGTGTGCCAACG
AACAGCTCGGCAGGTCCCGAAGCTATTTTTTCGCAGCTTGCTGAGTTAATAGGCGCAATG
TATCACAAAGGGTGTGCTACATGTGATGCCGCAAATTTTGCAGGTGTTGGCTTAGGGGCA
CCCGGTGTGGTAGATGTGGAGCGTGGTGTTTTAAAATATCCACCCAATTTGCATGGATGG
GGCTTGGTGCCATTGCGTGAGGAGTTGCAGCAGCGTTTGCAGCAAGAGCATGGTTTGCAG
GTGCAGATTCACTTGGATAATGATGCGAATGTTGCGGCGTTTGGCGAATCGCGTTATGGG
GCAGGGCAACCATTCCCTAACTTTTTAATGGTTACGCTTGGCACGGGCGTTGGTGGTGGC
ATTGTACTTAATCGCTCAATTTATCGAGGCAGTTATGGTACGGCAGGCGAGGTTGGCTTT
ATGATTGTGGATGTTGATAGCCCCCATACGCATGCTGGTATTCACGGAACGCTTGAGGGG
ATGTTGGGCAAAAAGTCAATTGTAGCAATGGCTTGTAGCATGATGCACAACGCGGCAACC
ACTTCCACTATGGGAAATTATTGCAATAACGACTTTTCACGCCTTTCGCCTCGCCATATT
GAGTATGCTGCGCGCGAAGGTGATGCGGTGGCGCTTGCCGTGTGGGAGCGTGTTGGGCAT
TTACTTGGTTCAGCACTTGCCAGCGTTACAGCTTTAATGGATATTCGTAAATTTGTTATT
GGAGGTGGAATTTCTGGGGCTGGTTCCTTGATTTTTGAACCTGCTCGGCAGCAATTACTC
CACTCAACGCACCCTTCCATGCACGAAGGGCTGGAGCTTGTACCAGCATTTCTTGGCAAT
AAAGCAGGAATGTATGGAGCGGCATCGCTCTGTTTTTAAGGATTTTTGAGCTTGCTACGA
TTTGTTGCCTCTTGTAATCTTTTTTATAATATGGGGTATATTTTGGGTATCAGTATTGCT
TTTTCACGCTTATGCTTACTCTCATGTCTCCATTAGTAACCCCACGAGCAACACAATTAG
TACAGCGCAAGGTGCTACCGCCGTTGCACGCTTTGCGTCAATTGCTTCCGTCAGGCTCCA
TACCTCCACTCCGTAACGTTCGCCATCTGCTTTTTCCCAACGTCTGCCTTGTTTGCGAGC
AGTTGCTGCAACCGCATGAAGAGCATGTGTGCGGTGCATGTTATGCAAGCTTTGATGCTT
TTGCATCCCCCGAATTAGCAGAATATTATGTAAGGCGCACTATAACCGATCACTTCTGCT
TTCCCACTTTTTTTGAGCGGGCATGGAGCCGCTATAAGTTCCATAAAGAGAGTGATTTAC
AAGAGTTACTCCATTCATTGAAATATCAAGGCATTTTTACCTTAGGCGTTACGCTTGGTA
AACAGCTTGGCGAATGGCTCCATTCGGCTGATCTCCCCGATGATATTGAGTGCATTGTGC
CAATTCCTTTACATCCCCTCAAAAAAATAGAGCGTTCTTACAATCAAGCTGAAAAAATTG
CGGAAGGTATTAGTCAGCTTTTAAACCGTCCCGTGCGTAGCTCCCTGTTAACTCGTCAGC
GTTACATGGTATCGCAAACGGGGCTATCGGCTACCGAACGGCAGCAGAATGCTGAGGGGG
CATTTTGCGCAAAAGCTCCCTTACGAATTGGTCATGTTTTGTTAGTTGATGATGTATTAA
CCACGGGCGCCACCATGGTAGCCGCCGCGCAAGCCTTACATGATGCAGGGGTTGCAAAAG
TTTCAATTGTGACGGTAGCCGTTGCAGCAAAGGAGATGTAAGCATGGAGCTGTTTTACAC
ACCAACGGAGCAGATTCATCCAGCAACCAATCAGGTCAGCATTGAAGGTGAGGAGTTTCA
CCACCTTGTGCGCGTGTTGCGTAAGCGCGAAGGCGAACTAATTTTGGTAACCGATGGCAA
CGGTTTGCGTTGCGAAGTGCGCATTGCCTCCATTAGCAAGCACGATGTGCAAGGCGAAAT
AATTAGTACCACAACCATTGAGCCACCATCCACTCGTGTAACCGTAGCCCTTTCATTGCT
TAAAAATCCCCAGCGGTTTGAATGGTTTTTAGAAAAAGCAACTGAACTTGGCATTTCCAC
CATTATTCCCATGGTTACCGCCCGAACCGTTGTGCAACCCTCTAACGATCGGGTTCACAA
CAAGCTCAAGCGGTGGCGAACCATTGTGCTATCGGCAGCACGGCAATCAAAGCGCTACTA
TCTGCCCCAAGTGGTTGAACCACAACGTTTTAGCGATGTGCTTAACCGCTCAGGTTACGA
TGAACGCTGTATGCCATTTGAAGCCGCCACCTCATCACCAACGCTGCATTGTGCTGGCAA
AAATATTCTTTTTCTGATTGGGGGAGAAGGTGGGTTTAGTGCCGAAGAGGTGCAGCAAGC
AGAAGCCACAGGGTGCCGCACCATGTCGCTTGGCACCACCATTTTACGAGCTGAAACTGC
CGCACTCTTTGCGGTGGCTTACGTGCGCTCGCAACTCCTTACCGAAGCGCCATCAGCATG
GCTGTAAAGCATTGGTTACAAAGTTTGTTCGGCTCTTCGCTATTTTGAGTGGGTAAGGGA
ATAAGAAAGTACTAAAAACAATCAGTTATCGGATCATGAAAGATACAGTTCTTTTTCAGC
AAGCCTTGTGTTTACCAATGCCATGGTTTGTCAAATCATCAGCATTTGACATAGAGCAAA
AACGCCTCACCATCCAGCTTGATTTTCAGAAAGGGAGCACTTTTAGTTGCCCAACATGCG
GTCAGCATGACTTAAAAGCCTATGATACGGCAGAGAAACAGTGGCGTCATCTGAATTTTT
TTCAGCATGAATGCTATTTAACAGCACGCGTACCAAGGATTTCGTGCCCCACTTGTGGTG
TTAAAGCAATCACTGATTTACCATGGGCGCGTCGCGACAGCGGCTTTACGCTCTTGTTTG
AAGCAATGATTATCGCATTAGTACCATCAATGCCCTGTAAAACGATAGCCAACTATGTTG
GAGAACATGATAGCCGTATCTGGCGCATTATTCATTACTACCTTGATGAGGCACTAGAAC
AGCAAGATTTATCAGCAGTTACCAAAGTTGGACTTGATGAAACAGCTAGCAAGCGAGGGC
ACAACTATGTAACAAGCTTTGTTGATTTAGAGAGTTCAAAAGTGTTGTTCGTTACAGAAG
GTAAAGATGCTACAACCGTTGAAAAATTTCATAAGCATTTGCTTGCTCATAAAGGTAAAG
CTGAAAATATTAAAGAAATTTGTTGCGATATGTCGCCAGCATTTATCAAAGGAGTTACTA
CCAACTTTCCTGAAACCCATATCACCTTTGATAAATTTCACATCATACAAGTCTTAACAA
AAGCTGTTGATGAGGTGCGTCGTGAAGAACAAAAAGAGCGTCCTGAATTAGCTAAAAGTC
GCTATCTCTGGCTTAAAAATCAGGTGCATCTTAACCAATCACAACAAGTAAAATTGGAAA
AGTTACAGCTCAAAAAACTCAATTTGAAAACAGCGCGTGCTTATCAAGTGAAGCTGAATT
TTCAAGAGTTTTTTAAGCAAGCCCCTGCCTATGCACAAAGCTTTCTCAATCAATGGTATT
ACTCGGCAAGCCATAGCCGTCTTGAACCAATCAAAGAGGCTGCACGAACTATTAAGCGGC
ATTGGTATGGTATTCTCCGCTGGTTTACTTCAAACATTACCAACGGTAAATTAGAGGGGC
TTAATAGTATGATTCAAGCCGCTAAAGCTCGGGCTCGAGGTTACCGAACAACTAACAATC
TTATCGCTATGATCTATTTTATTGGTAGTAAATTCGAGTTCACTTTACCTGCCCTTACCC
ACTCAAAATAGCGAGGAGCCGTTTGTTCCCGCCTTTTTTTCTCTATTCTTATTATGTTGA
AATTTTGAAGCGGCTCTCTTTGCTGCTATTTTTCACTATTTCGCATCAGTTGGCATTCAA
TCAATCTCATAAAAAAAGAGCATGAGCAACAACCACAGCACCAATCAGCGCATTTTACTT
TTGCTGCTGCTTGTCATCTCCGCCCTCTTTTTTACCATGATCCGCTACTTTTTGTTAGTA
GTGGTGCTTGCGGCAATTTTTTCAGCCCTTGCCATGCCCGTCTATAACCGCTTTGAACGA
GGGTTGCGTGGCAAACGTAGCTTAAGTGCCATTATGACCCTACTCACCTTGCTGTTTATT
GTTGTGCTGCCGCTTGCAATACTGCTTGGCTTAGTGGTAAAACAAGCTATTCGGTTAAGC
AACGTTGCTGTACCATTTGTGCAAGAACAGCTTTTAACGCCCTCGCAATTCGATCACCAT
TTGCAATCGCTCTTCTTTTATCCCGAATTAGTGCTTTACCGTGAAGAGATTTTGCAAAAA
GTAAGCGAGCTTGCCACCAAATTTGGAACACTCCTCTTTAATGCCATTTCAAGCTTTACC
TATTCAGCGGTTACCGAAATAGTTCTGTTTTTTGTTTTTCTCTACACCATGTTTTTTTTC
TTGCGAGACGGCAAGCAAATGCTGCAATCAATGTTAGCGCTGCTTCCCCTCTCACACACC
GACCAATATCGCCTCCTCGATAAATTTCTCTCAGTTACACGCGCTACCCTTAAAGGCAGC
TTAGTAGTGGGAATGGTGCAAGGTTCGCTTGCAGGTATGGCGCTTTACATGGCAGGTATA
GAAAGTGCTCTTTTTTGGGGAACCGTTATGAGCTTTCTCTCTCTTATTCCCGTGCTTGGC
TCAGCCCTTGTGTGGATACCAGCCGTCATTTACCTTGCAACCATTGGTAGCTACCCACAA
GCTCTTGGAGTTTTGCTCTTTTGCATGATTGTGGTTGGGCAAATTGACAACATTATTCGC
CCCATTCTTGTTGGGCGCGATACCCAAATGCACGAATTGCTCATTTTTTTTGGTACCCTT
GGCGGCATAGGCATGTTTGGCTTTTTTGGTGTTATTCTTGGACCTATTGTGGCAGCCCTT
TTTACCACCATTTGGGAAATGTATGCCGAAAGCTTTGGCGACTACCTCTCCACCATCCAA
AAGAACCGCACTTCTACACTCAAAGACTAAGCGCACCAGCTTTGCCGTCATACAACAAAA
AAGCGGCACTGTTACGAGCCGCTTTTTTTAAGGGGGATAGAGAGAACCATCAAGAAAGGG
AAGAACTTAGTTGCTTCTTACCACTTCTTCAGTTGAAAAGAAGAACGCCGCTTCAATAGC
CGCATTTTCAACAGAATCAGAACCGTGAATAATATTTTCACCCTTGCTATCAGCATAAAG
CTTACGCACCGTGCCCTCAGCCGCCTCAGCAGGATCGGTAGCACCAATAACCGTGCGGAA
ATCAGCAACCGCATTCTCTTTTTCAAGAATCATTGGAACGCAAGCCCCCGATGACATAAA
ATCAACTAACTCACCATAAAATGGGCGCTCACGGTGAACAGCGTAAAACTCACCAGCCGC
TTCTTTTGTTAAATGGATTTTCTTCATAGCCACAACGCGAAAACCAGCGCGCTCAATGTG
GTTAATAACAGCGCCGATAAGTTGCTTACGCACACAATCGGGTTTCAAAATGGTTAGCGT
TCTTTCCATGGAGGTAGTTGTACGAGTTTGAATTACAAAAAACAATGGGGCGGGAAGATA
CGCAATGACGGGAGATAATGGAAATGGGGGGGAGCAAGGGAGAAGAATTGCTTTTTCTAA
TAGAGAAGCACGAAACGCAACTACCCTGTTGGGTTTTGGGAGGTAAATTGTTAATGATAC
GCCCAACCAATTCAGTGCGTCAAGGTTGGGAGGAAAAGTTCAAAAGTATGGCTGTCGTTG
GTGATGATGTGCTGCTTGATGAAGAACTTATTCCCCCATCTTCATGGGATGCGGAGGAGT
GGGAATGGTAGTTAAACGCTGACTTTTTCTCCTTTCCCACCCTCACCTCCACATTTTTTG
CTCTCCCTCACATCCCATCAATTTTTGCCAATAAATCTTTCATAGGCTGATAGAGAATCG
GCAAAAAGTCGCTGTAAGCCATCAACACGCTGCCTGATTCGTCAATCAGCACATACGCTC
GTTGCGACATGCCAAGAAAACCAAGGGCATCGTAAGCTGCAGCAACCGTTTTTTCACTGT
CGCTTAACAGGGTGAATGGTAGCTCGTGGCGTTCGGCAAAGCTTTTGTGCGAGGCAACGC
TATCGGAGCTGATGCCAAGCACCACAATGCCACGTTTGGTGAATTCTTGCACGTTGTTGC
GGTAATCGCAAAGTTGTGCGGTGCATACAGGGGTGTCGTCGCCCGGATAAAAAATGAGGA
GTACTTTTTTGCCACTGAAGTCGGCAAGTGAAACCATTTTGCCTTCGCTATCGGGGAGGC
TAAAGGCTGGTGCTTTGCTTTTTTCGGCTATCATAATTGGTTGAATGGTAAGGGTTTGTG
GGGTTTTCTTTCAACTGTAATAATCTTTTGTGGTTCCAAGATACAATAATTTTCAAGAGA
GGGTATTAAATTAGATTAAAAATATCTACTTTAACTCCCATTGAGAACGTTAAGGTGTGT
GGAGGTGTTTCATCTTTTATCAGCCCTACTTGAGCCTCTTACACGCTCTCTCTTAAAAAA
TGGGTTGCTACTTTTTTGCTTCCGAGTAGCCTTTTGTTGTGAGAAGCAAAGTTTAATTCT
ATTATAGCCTTGTTTTTTTAGGTCTTGCTGTGCTGGCTTGACAGCTTCCTAAGCTACTGT
TATGAGGCTTGGGAGTTCTTTAACCAATGGTGAATGGGTTCCACTATGAAGGTTTATTTT
GATCATAATGCCACAACGCCGCTGCATCCTGAAGTAAAAAAAGAGATGGTGGCGGCATTG
GATTTGTTTGGCAATCCATCAAGTATGCACGCTTTTGGTCGTGAGGCTCGTGCAAATGTT
GAGGATGCGCGTCGTCGTGTTGGCAAGTTTATTGGTGCTAATGAGCACGAAATTGTGTTT
GTAGGGAGTGGCTCGGAGGCAAACAATACCGTGCTTTCGCTCTTTGTGTGTACGTGTAGC
CAATGTGTGCCGGGTGCTCGGCGCAACACTATTATTACGACACGTATTGAGCATCCTTGC
ATTCTTGAAACTTCTGCATGTTTGGCGCATCGTGGGGTAAAGGTGAAGTACCTTGATGTT
GATCGGTATGGCAAGATTGATCTTGATCAGCTTGCTTCTATGCTTGGCGATGATGTGGGG
TTGGTTTCGGTGATGATGGCAAATAATGAAATTGGCACCATGCAGGATGTTGCCACTATT
GCGCGTATGGCGCATGAGGCTGGGGCGTACATGCACACCGATGCTGTACAGGCTATTGGT
AAAGTGCCGGTGGATGTTACGGCGCTTGGTGTGGATTTTCTTACTATTTCTGCCCATAAA
ATTTATGGACCAAAAGGTGTTGGGGCGCTCTATGTAAAAAAAGGTATTCCTTACTGTCCG
TTTATTCGTGGTGGTCATCAAGAGCAAGGGCGTCGTGCTGGTACCGAAAACACGCTTGGT
ATTCTTGGTATGGCGCGTGCGGTTGAAATGCGTGCGGTTGAAATGGTTGAAGAGAAGGAA
CGTTTGTTGCGCTTTAAAGAGATGCTGCGCTCAGGAATTGAGTCGAAAATAGATGCTATT
TCGTTTAATGGGCATCCAACTGATTCGCTTGTCAATACGCTTAACGTCTCTTTTGAGGGT
GTGGAAGGCGAAGCGATTCTGCTTTATCTTGATCTTGAGGGCATTGCAGTTTCAACAGGT
TCAGCTTGTGCGTCAGGTTCACTTGATCCTTCGCATGTGCTGCTGGCTACAGGTGTTGGC
GCTGAAATGGCGCACGGCTCCATTCGTATAAGTATGGGCAGAAGCACAACCTTGCAAGAG
GTTGAATATTTTCTTGAGGTTTTACCACGAACAATTCAACGAATTAGAAATATGTCAACA
GCATATGTAAAAGGAGGTTTGCATGCTGCAAGCAGGTGAATGGGCATATAGCGAAACGCT
TAAAGAGCATTTTATGAACCCGAAGAATATTCTTCAGGGTGAAAACACCGATGATTTTGA
TGGCGTTGGCATGGAGGGTAACCTTCAGTGCGGCGATCAAATGATGGTGGTTATTAAAGT
GGATAAGGAAAAGGAGACAATTACCGATTGCCAATGGAAAACTTACGGTTGTGCCAGCGC
TATTGCCAGCACCTCGGTTTTGTCGGAAATGGTGAAAGGGCGAACGCTTGAAGCGGCGTT
TAACATCTCCCCAAAAGAGGTTGCGGCTGAGCTTGGTGGCTTGCCCGACAACAAAATCCA
CTGTTCCGTGCTGGGCGATAAAGCCTTGCGTGCGGCTATTAACGATTACTACACGCGAAC
GGATCAAACCGACAAGGTGAAAAAAGAGCTTGCTAAAATTGTGTGCCAGTGCATGAATAT
CACCGATCACGATATTGAGGATGCGGTGCTTGAGGGTGCTCGTACTTACTTTGAATTGCA
GGAGCACACCAAATGCGGTACGGTTTGTGGGCAGTGCAAGGAGGAGACGGAAGAGCTGCT
TGCTAAGTACAAGCATCTTCATTTTGGATTGTAGGAAATTGTTATTGATTTGATGTTTTT
TGTAGGGGCACGGCGCGCCGTGCCCCTACAAATCGGAATGATGTAGAATTTTTTGTTCAA
TGACCAACGCCAACCCTGACGCATTTTACATTCACACCTTTGGTTGCCAAATGAATCAAG
CCGATTCGGGCATTATGACGGCGATTTTGCAAAACGAAGGGTATGTTGCTGCCTCCAACG
AGGCAGATGCTGGTATTGTGCTGCTTAACACCTGTGCGGTGCGTGAACATGCTACTGAGC
GCGTTGGGCATTTGTTGCAGCATTTACATGGGCGAAAAAAGCGTTCAAAAGGAAGATTGC
TTGTAGGCGTAACGGGGTGTATTCCCCAATATGAGCGCGAAGTTCTCTTCAAAAATTATC
CTGTTGTAGATTTTCTTGCTGGTCCCGATACCTATCGTTCCTTACCATTGCTCATTAAGC
AGGTGCAGCAAGCAGGTAAGGGAGCTACGGAAGCGGCATTGGCGTTTAATAGTGCTGAAA
CGTATGATGGCATTGAGCCTGTACGTTCAAGCAGTATGAGTGCGTTTGTGCCGGTGATGC
GAGGTTGCAACAACCATTGTGCCTATTGTGTTGTGCCACTCACACGAGGGCGCGAGCGAA
GCCATCCCAAAGCTGCCGTGCTGAACGAAGTGCGTCAACTTGCCGAAGCGGGTTATCGTG
AAATTACCTTGCTTGGGCAAAATGTGAACTCCTATTACGATCCGTTAGCGCAATGCAATT
TTGCGGAGTTGCTTGCCGCTGTGAGCTGTGCAGCTCCAGCAACGCGCATTCGTTTTACCA
CATCGCACCCCAAAGATATTTCCGAAGCCTTAGTGCGCACCATTGCAGAGCATTCCAACA
TTTGCAATCACATCCATTTACCCGTGCAGTCAGGCTCAAGCCGCATTTTGCGCCTTATGC
AGCGAGGGCACACCATTGAAGAGTATCTCGAAAAAATTGCTCTTATTCGATCGCTCATTC
CCAATGTTACCCTCTCTACCGATATGATTGCTGGTTTTTGTGGCGAAACTGAGGCTGACC
ATCAAGCCACGCTTCGTTTGCTTGAAGAGGTGCAATTTGACTCGGCTTTTATGTTTTACT
ACTCGCCTCGTCCACGCACGCCAGCGGCTGAAAAGCTTACCGACGATGTGCCCGAAGCGC
TTAAAAAAGCTCGCTTGCAGGAAATTATTGAGTGCCAAAACCGCATTTCAGCCTCACTTT
TTAGCCAAGCGGTCGGTTCCGTGGTTGAAGTGTTAGCCGAAGCTGAAAGTCGTCGTTCAT
CGGAGCAATTAATGGGGCGAACGGCAGGCAATCGCACGGTGGTGTTTGCTCGCAATGGCT
ATCAAGCGGGTGATGTGCTTCATGTGCGCATTACGGGTTCCACTTCTGCCACGCTGCTTG
GCGAGCCATTAATCTCTACCACACTATAGCATTTCAAGAGATACTCACTTATTATCTCCT
CAAAGCCTTGTGGAATTTGCCCACCAAACTTTTTTGCCATCGTAAACCTTTCACGAGCTT
AATTTTATTCTTAGGCGCTATTTAGTAAATTGGCGCTCCTCATTTACAAGGCTTCTTATA
ACAATTTTAGAGATGCCTTAAGCTTAAAAGCACAGTTTTTACCACCAGTTTTTAGGAATT
CAACGTATGGCAGCTTCGGCATCTATCGGGTTAACCAATAAAATTCGCGCTCACCTTGAA
CTACTTGATCCCGTAACATGGCTTAGTGGATTTCCCTGCCTTGCCGCTGGTGTTATGGCT
TCGGGCGGTATGCGTGGCACGTTGCACGATTACCTTTTACTGCTTTTGGTTTTTCTTATG
TATGGACCTTTTGGCACAGGTTTTAGCCAATCGGTTAACGATGTGTTTGATTTAGAGCTT
GATCGGGTGAACGAACCATCACGTCCCATTCCTTCAGGGCGTTTAAGTGAAAAAGAGGGT
TTATGGAATAGCATTATTGTCTTACTGTTAGCGGCTGCAATAGGTTTTGGTTTATGGCTT
CATATTGGAGGAATGCGTGGATGGATCATTCTTATTTCTATTCTTTCAGCCTTGTTTGTT
GCCTATATCTATTCAGCTCCACCGCTAAAACTGAAAAAAAATATTCTTGCTTCGGCACCT
GCTGTTGGTTTTTCGTATGGTTTTGTAACCTTTCTTTCGGCTAATGCCCTTTTCGGCGAT
ATTCGTCCTGAAGCACTGTGGCTTGCGGGATTGAATTTTTTTATGACCGTAGCTCTTATC
ATTTTAAATGATTTTAAATCGGTTGAAGGCGATAAAGAGGGTGGCTTAAAGTCGCTTACG
GTAATGATTGGTGCGCGCAATACTTTTCTTGTTTCCTTTTTTATTATTGATGCCGTTTTT
GGCGTAATGGCATGGTTAGCCTATACGTGGAGTTTTGTTGGTCTTTCCTACTTTATATTG
GCAGGATTAGCAATTAACATGTTTATTCAAATGCAGCTTTTGCGCGATCCTAAAGGTGGG
CTTTCGTTTGTTAATATGGCTGTAGATGATGGTTTTGGCAATGCCATCGGTAAAAGCAAT
GTGCAGGAACACAATACTTTTCTCCGCTTTCAAGTGGTGAACAATATTATTTTTATGATT
TCAAACCTTGTGTTAGCGGGAATGGTTGGTATGCAATATATTCAACCATAATTTTTTCAT
TGGTGCAAACATTGTAGCATAGGGAGAGCGTGTTAAGGCTTATAGCTTACATGCTCTCTT
TTTTTTATTGCATTGCTCGTTATGAACGTTTATGGCAGCCACCTTTTTTATTAGCGATCT
CCACCTTGCCTTGCAAGCAAGTAATGTGGAAGCACAAAAGCTCGACAAGCTTCAGGTGCT
TTTTGAGCGCATTGGCAACGAAGGTGGAGCGTTGTACCTATTGGGTGATATTCTTGATTA
TTGGCTTGAGTTTCATCATGTTATCCCAAAAGAGTTTAGCCGATTTTTTTGTATGCTTTC
CTCGCTTGTGCAGCAGGGTGTGCAAGTGTTTTATGTTGCAGGGAATCACGACTTTGAACT
TGGTTCTTATTTTATGCAATCGTTAGGCATTACCACAGCATATGGCATCAACGAAGTAAC
CATTGAAGGTAAGCGTTTTTTTGTAGCGCATGGCGATGGTTTAGGGAAGGGTGATACAGG
CTATAAAATTTTTGCACGTCTTATTCGTACTCGTTTCAGTCGTTTTGTGTTGCAATGGCT
CCATCCCGATTTGACTATTGGCTTTATGAAATGGGTGTCGCAACTTAGCCGAGAGCATAA
GCCGACCAATAGTAGTTTTGAGGTTGATCGTTTGTTACATTTTGCCCATTCGTTGCGTGC
AGAGCAAGAGTTTGATTACTTTGTTTGTGGGCATAATCATGTACAAGGTGTGCATGAATT
AGCCGAAGGAAGCCGTTACCTTAATCTTGGTACGTGGATTAATGGCAACTATAGTTATGG
AGTTTTTAAAGAGGGGAAATTTGATTTTTTTGATTTATAGCATATTCCTTTTATCTATAA
TTTTTTGAAGAGAAATATTATGAGTAACGAAAACAAGGTATTGAAACTTGGCTTGCCGAA
AGGAAGTTTACAAGATTCAACCATTGATTTATTTGCCCAAGCGGGCTTTCATTTTTCCGT
GCAAAGCCGCTCTTACTTTCCCTCCATTGATGATGATGAATTAGAAGCTATTCTGATTCG
TGCGCAAGAGATGGCGCACTATGTAGAACTTGGCGCCTTTGACGTTGGTTTAACGGGTAA
AGATTGGATTATTGAAACCGATGCCGATGTTGTGGAAGTTGCCGATCTTGTTTATTCCAA
AGCCTCTATGCGTCCTGTGCGTTGGGTGCTTTGTGTGCCCGAAAGCTCATCTATTCAGTC
GGTTAAAGACCTTGAAGGCAAGCACATTGCTACAGAGGTTGTTAACATCACCAAAAAATA
TCTTGCCCAACATGGCGTGAACGCTTCGGTTGAATTTAGTTGGGGCGCCACCGAGGTAAA
GCCTCCCGATTTAGCCGATGCTATTGTGGAGGTTACCGAAACCGGTACTTCGTTACGGGC
AAATAAATTGCGCATTATTGATACGCTTCTTGAATCCAACACGAAGTTAATTGCTAACCG
TCAGTCGTGGGAAGACCCTTGGAAGCGCGAAAAAATTGAGAATATGGCAATGCTTTTGCT
CGGTGCAATTAACGCGCATGGTAAAGTTGGGCTTAAAATGAATGCACCAAAAGCCTCACT
TGAAAAGCTTATGAGCATTATTCCTGCATTACGTCAGCCAACTATTTCAGCTTTAGCCGA
TGCCGAGTGGGTTGCGCTTGAGGTAATTGTTACCGAAAAAATTGTTCGCAAACTCATTCC
CGAATTAAAGCGAGCGGGCGCTGAAGGTATTTTTGAGTACAATATTAATAAGTTGATTGA
TTGAGGTTTTCAAACGGATCCATGTACTCTCATATTAGTTATCAATGGTAGTGCATGGAT
TTGGACTCATGATGTTGTTGCCTTTTTGCGAGGTAGCTTTTTTTATTTTTTATGCTTTTT
TTGCTGTTTCAAGTAGCTATTGCTTTTGCCCTCTTGGTGTTTCTTGCTATAGGTGTAGCA
AATCGCTACGAACTTGGTCGCTTACGCCATGCTGCATTGCAATCGAGAGTACCTTTTGTT
TCAATTCTTGTGCCAGCTCGCAACGAAGCGCACAATATTGAGCGCTGTATAAATTCGCTC
TTGCAACAGCGCTACGAGTCGTTTGAGGTGCTTGTGCTTGATGATGGTTCAACGGATGCA
ACTCCAACACTTCTTGCGGAGCTTGCGCAACATGCAGGTGGAGTGTTGCAAGTGTTGCAA
GGGGATCCGCTGCCGCAAGGTTGGCATGGCAAGGCGTGGGCGTGTCAGCAATTAGGTGAG
GCTGCACATGGCGATTTGCTCCTATTCACCGATGCCGACACGGTGCATCATCCTACAGCG
CTTGCTCGTTCTGTAGCGGCATTGCAAGCCTCACAAGCCTCCATGCTCTCCATGACGCCC
TTGCAAACTATGCACTCATGGTGGGAAAAAATTGTGGTTCCATTGGTTTACGTGGTACTA
ATGAACTTTCTGCCTTTGCGCTTTGTTCGTACCACTTCAATTCCAGCTTTTAGCTTTGCC
AATGGGCAGTTTATCCTTATTGAACGCACTATGTATCGCCAACTTAATGGTCATGCGGCT
GTGCGCCAGCAGCTTGTTGAAGATGTGTGGCTTTGCATGGCAGTAAAAAAAGCTGGGGGG
AGGGTCGTGGCAATAAATGGCGTTGACTTAGTGAGTTGCCGCATGTATCGTAGCGGCAAA
GAGGTGTGGGAAGGTTTTTCTAAAAACATTTTTGCAGGGCTTGGTTACTACCATAGTGCG
CTCTTTGGATTACTTGCTCTGATTGCGTTGTTCTACATCATACCAATTGCCTTACTTACA
ACATCGGTGGTGCAAGCCAATTATAGCGCAACACACTTTTGGTTACCATTGGTTCAGGTG
GTATTAGCTTTTGCAAATCGTTGGCTTGTTGCCTTCACTTTTCACCAATCTCGTTTTATG
GTATTTTTTCACCCATTGACGATGGTCGCTTTTTTTGCTATTGCCTGCAATTCGTGGTAT
TGGATTGTTTCGGGCAAAGGAGCTGGCTGGAAAGGACGCCGTTACCAATTTACTGAGTGA
GCAGCAACTGTTCGAGGAGGGAGATAAAATTTTGTACATTACTATCACATTTGGCTTCAT
TAGCATCAGTTTTTAGTAAATGGTGCTAAAAAGTTATTACAAGTTATTTTTCAGCACCTT
ATAATTTTAAAAATGGGAAGAGCTTTATGGGTTTCTTGTCAAACATATTTGGGAAAAAAG
AGGTTGAGCTTAAACGTCCACAAGTAAAAGAGGATGAGAACTTAATAAAAACGATGGAAG
GGCATCTTGATCGAGTGCTTTGTGTGAAGTACAGCTCCGATGGCAAAAAACTTGTAAGTG
GTAGTTTTGATGAAACGGCTATGTTGTGGGATGTTGCATCAGGCAAACCCCTCCACACCA
TGAAAGGGCACTCAACATGGGTTGAATGTGTTGATTACAGCCGCGATAGCAAATTGCTTG
CAAGTGGTAGCACCGATAGCACTGTTCGCATTTGGGATGCCGCTACGGGTCAATGTTTGC
ATCTTTGCAAAGGGCACGATACTGCCGTGCGTATGGTTGCTTTTAGCCCCGATAGCAAAG
TGTTAGCAAGTTGCTCACGCGATACCACCATTCGTTTGTGGGATGTTGCAAATGGAAAGC
AACTTGCAGTATTAAACGGTCATACTTCATACATTGAGTGCGTTGCATATAGCCGCGATG
GCAAGCGTCTTGCAAGCTGTGGCGAAGAGACGGTTATTCGCATTTGGGATGTTGCAAGTG
GTAAAAATATTGCCAACTATGATACTGGGGATCGCCTTTCGCATGCCGTACAGTTTAGCC
CTGACGATAAACTGATTGCTTTTGGTGGTCGCGATGCCATGGTTAAAATTCTGGATGCTG
AAAGCGGCAACATGGTGAAAGTGATGAAAGGGCACGGCGATGCTGTGCGTAGTGTTTGCT
TTACACCCGATGGTCGCAAAGTAGTAAGCGCCGCCAACGATGAAACGGTTCGTGTATGGG
ATGTGCAATCTGGCAATGAGCTGCACATGTATCGTGGGCATGTGTTGGAAGTCCAATCGG
TTGATGTATCGCCCGATGGTACCGTTATTGCAAGCGGTAGTGATGATCGTAAAATTAAGC
TTTGGCGCCTTCTATAATTCTATTAAGGGGAAAAAATAGCGGGGAGCATTTTTTCAATGT
TCACATGCTATTCCTTTTCTGAATTAAAGTGAAAGTCGCTAAATTAGCTCATAGCATTTA
TGCTTTGTTAACATGGGGAGAAAATTCTAAAGCAGCATTTCAACCAATTGTTGTGGCGTA
TTGTAGAAGTTCGAGCGCATAACAGTTTTGCAGGGATGTTTATAAGGGATTTTCAACCAA
ACGCCACTTATTGGCACAATCAAACTGAGGTTTATTATGGGAAAGGTTGAAGGAACTGTA
AAATGGTTCAACGAAGAAAAAGGGTATGGCTTTATCGAACAACAAGGCGGTAAAGACGTG
TTTGTCCATTACAGCGCTATTAATGGTAGTGGGCGCAAAACGCTTGTGGAAGGGCAAAAA
GTAACGATGGAAGTTGTTCAAGGTGAAAAAGGGCTTCAAGCCAGCGATGTAACTCCATTA
GGATAAAGTCGTAAACCAAATACCATTTTTGTTAGGGCGCCATTTGTGCGCCCTTTGTAT
TGGTACTCGTTATGAGTGCGCTTTAATTTTTTAACCGTTGATATTTTTTCTATGCTTGCA
ACCAACGAACATAAGCTTGTAGAATTTTTGCTGCAATGCCAACCGGGGCAACCTCGCACT
CGTGGCACTTGGGAAGTTGACCATCGCGGCAATCCCTTTATTTTGCCTGCAATTGGCGGA
ATAACGCTTAACCTTCAAGTGGGTGATTCGGCTTTTGGCTGGGCAGGCGATCACATTGAG
CCGGGCGTCAGTTGTACAGCAGATACCCACAAGCCATATGAGCACCCAAATGTTGGCTTA
CAAATCTTTTCATGTGCCGGGAATTCCGCAACTGTTGCCACTGGTGATGCCAAAGGAGCT
GAAGGCACGGTTATTGGGCATCACGGAGGCTCTGAACATGTTATTGTAGATTTTCCTCGT
GATGTTAAAGAAAAGCTGCTTTATAGTGATACTCTTATTATTCGTGGAGTAGGGCAGGGG
TTGCGCTTGCTTGAATATCCCGACATTGCACTTTTTAATCTTTCGCCTCGTTTACTTCAT
GCAATGAAGGTGCGTGAAATGGGCAATGGTATGCTTGAAGTGCCTGTTACCACCATAGTG
CCTGCGGTGTGCATGGGTTCTGGTATTGGCTCTGCCCACGTAGCCAAAGGTGATTACGAT
ATTATGACCAGCGATGCTGAAACGGTGCGTGAATACGGATTAGATAAGATTCGCTTTGGC
GATATTGTTGCCTTGTTAGACCACGATAACCGCTACGGTCGCGCGTATCGCAAAGGAGCT
ATTTCGATTGGTATTGTGGTTCATAGCGACTGCCTTGAAGCTGGGCATGGACCAGGCGTT
ACCACCTTGATGACGTGCGGCACATCGCTTATTCGTCCAATTATTGACCCAACGGCTAAT
ATTGCTGATATGTTTGGTATAGGTACACAACTTACCACATAACATATCAAGGCTTTATTG
AAACGGTAGGATATTTCACAATCAAAAGAGGGATGGGAAAATAGGTAGAGCGTTACGGCT
CTCATTTTCTCATCCCTCTTTTATTTTATGATGCATAGCATGGCTACAACGTTAAGCTGA
GTAGATAGTTTTTCAGAGATTGATTTTTGGGTAGGGTCAATTTTTTGTGAATTCTATAAC
GGAATGTTTCTACACCACGCTCTGCAATTCCCATTTCGAGAGCAATCTCTTTGCTATTAA
AGTTTTTGGTAATCAATAAACAGGTATGAAGTTCTTTATCGCTTAAAATAGGGAATTTCT
CTTTAACTCTCTGTATATAAAATTTATCCACTTCGCTTATTTTATTATATAACTCTTTTT
CATCTTTTAAGATTTTATTACATGCAGCTTGTAGCTTTTCTTTAGCTGAATCATTTATGT
CTAAAGAATTAATTAATGACAATAACGATGCAATTTCTTTGCGATGTTTTTTTTGATGAT
CTATACTGTATGATTTAACATTTTCTTGATGTGCAATTTGTTTTGCCAATGTTGCTATTT
CTTCTTCTTTCTCTTGAATTTTTTTAGCGTATAGCTCTTGTTTTGCCTTGAGAACTATGA
TTTTATCTTGTATGGCACGGTCAGCCTCCTGCCGTAATCTTGCTATTTCAATACCTTGCG
TTTTTTCTTTAACGATGAGGTCTTCTCTCAATGAATCAAATGCTTGAAAAAGAAGCTGCA
AAGGGTGCCCTTCGGGGGGTATGGTTATAGGTTGATCATAAATATTGAGCCACGATAACC
GAGCGCATCCCTCTAAAAAACAGCGAATGTATTGGGCATCGTTGTTGTTGAGCATAGCAT
GAGAAGAGGTCGGTGGCTTACCATCATTATATTGCATAATTTTAGTCAAAGCATCATCAT
ACGTTTTTTCTTGCAGGATGATTATGCCTTTGGGGGTAATAGCCTCAAAAATTTGAATAA
TAGCATTCACCGATGGTGAAATATTATAAAACGCAATAACGCCAATGGATGGACTTAAAT
GAAATAATAGCTTTGTAATAGCATACTTATAATTATATGTAATAGATTTAATATTGGTTA
AGTTATAAAGAATATGAAGCTTTTTATCAGGGCTTTGTATTTTTGGTAATAAGCTTTGTA
ATAAATCAATATCCATGTGTTCAAGATCAATTTCCGTACCATATTCTGTTTCTACCCAAA
CATGAACAATGTTTTGATTGACTATTTTCATATGCTTAATGTACTTTGCATCGGCATGTT
CTTTGTGGCACTCAAAAGAGTTCTGAGCAATAGTCTCCATGGTTCATACTGTTTATTTGT
TACTAAGGGTCTCCAACCCCAGCACTGTTACTTGTACTGTATGGCGGTATGAATATACAG
TTGCGATTGCATCAGTGCAATAACCATAAGTGCTTAAAAATTATTACTTTGCCGAATAAA
GTCTTTGCACTGTTTTTATTCCGTGATTTATGGCGTGTAAAATGAGATCGTTTGATTTGC
TTCACGAAAGCCTTTCAATGGTTGGAGGAACACCTACTCATGAGCGCATACATGAGTTAG
CGATAAAGAGTGTGATAAGGTGAGCAATGGAAAGTTGAGAAAGTTGGGTCGGGCGGGGGG
GGGAGCAATAAAAAAGGCTTCTTTTTGAAAAGAAGCCTTTTTTATTGGAATGCAGAGAAA
GAGGTTGCTTAGTTGTTTGCAAAAGTGATATTGAGGTTACCCTCAACAAAATCGGCACCC
TCTGTTTTACGTCCTATCAAAACGTTTGGCAAAATAATGCTTTTACGGAAGTTGTTAATA
TCAACTAACAGCTCATCACCTTTAATGTTCACATTAAGCTTTTTTACTTCAACGTTGGGA
AGGTGTAAACTTAACACATATTTGCCATTAATTTTTTCAAGCACCTGTGTTTTGTCACTT
GTGTAGAGTATATCAGAGGGATTTTTATCACCAAACATTTGTTGACTTAACTCATACAAG
CGATCGGTGTTAATAATTTCTGAAGTTGAATGCTTCGCTTTAAAAATGGGAACGGGATAA
AAGCAGTTATCAATAACCTTAAGATATTTTGTTTGAATATCAATAAGGCTCTGCAAATAA
GTATCTTCAGAATTTTGTGGAAGAATTTTATTTACAATGGCAGCATCCAACTTATAACCA
AATAAATTTAAATAGGTTTGTACGCGCAATGCCTCTTTAATTACCATATTTTCGGGATTC
AATACAACGCGAAATGTGGTAATTGATTTATCCTGAAGCATGGTATGAAGTTCTTTCATA
TGATCGTTTACTTCAGGCATCAACTTAAAAATGTTCTTTTTCGGCATGAACTTGTTGAGC
AATGGTGCGGCAAAACCAATTGCTTTAGAGTGCCATCCACCAATTTTATCAGCATACCAT
CCATACGATTCTGGCATACCAAGCAAACGCATGGTTTCACCTGTTGGCGCAGCATCAACA
ACAATTACATCATATTTGCCTGACTTTGCTGATTTCCATATATAGCGTAAGCTAATCATT
TCCTCCATACCAGGCACAATTGCAAGCTCTTCTGCTACAACTTCAGTAGCGCCATCATTC
ATTAAAATGGATGAAAAATAGGAATACAACTCATTCCAATTTTCGCGAATTTCAGCCAAT
ACATTGACTTCCATTGCAAAAAGATTTTTTTCAACCTCTACGGGCGTTGATGAAAGCTCG
GTGTTTAATGCGTCGGCAAGGCTGTGGGCAACATCGGTACTCATAATTAAAACGCGCTGC
CCTTTACGAGCAATTGCGGTAGCTGAGGATGCGGAAACAGTAGTTTTACCTACACCGCCT
TTACCCAAGTAAAGAATAATTCTCATAATAGACTAAAAAACTATTGAGTGAAGTTGAGTT
CGGAATTGAACGTTATAGAACAATTGTGGGCTATAACCGTTCTCTTATAATTTGTCGTTA
CTATTATTTGCGTTTGGTAAGGGAGTATCAGAAGCGCTCATTGTTTTGACAATTGAGGGA
ATAGCATCTTCATCCGCTTTAATAACAATTGGTTTCCGTGGAGATATTTTTGTGCCACTT
ATCTCTTCAGCTTCTCTTTTTTTTGCTGGAGTTGGTGGTGCACTCTCCTCAAAGGGTAAA
TCAAGTCCACTAAAGCAATCGGGCAGAATCACCTCGTCATCTTCTTGTTTGATGTGAATG
CTTTTACGTTTTGGCATATCATCGTCAAACGATTCATTACGGCGTTTCGATGATGCACTA
CCTTGCTCACTTCGTCCTGAAGCTTGTTGCGAAGAAGAGGAGCGTCGTTTTGAGTTATTA
TCGCCACCGAACGTTGAAGAGAGCTTCATCAACTTACTAACAGAACCAAGCACGCCATCA
TTTTTTACGGCTGTTTTCACTAAGTTAAGCACAAAGCGTTCTGCTTGAGGATTATCAGCA
ATACTTGTAAGTAATTCAGTTACAGCACTCAACATGCCTGGTACATGTTGTAAATCATTT
TTTAACTGATCGCGTAACTTAAAAGGGGCATCGCCAATAACTTCTTTAAGCGATTCAGCA
ATTTTTTTAATAGCCGCTGGATCGGTAGGAAGTAAATGCTCTAAGCCTTTTAAGGCATCT
GCGGGCGAAAAACCTTCCGGTGCTGCTGCTGTAGCGCGTGATTGGGCTTGCGTAGGAGAG
GGTTCAGGCGAAGGATAACCAAGACTGGCTTTATATTGCTCAAGCAAATCCTGTCCATAG
CCGATTTGGCTATCTTGTTGCGGAGCGTTAGGCTCGCCAGCACTAAAGGTAATACTTTGT
GGAGGGCAGAGGCTTTTGGCGCTGTGTAAAATATACACCGCAATTTCATCAGGAATTTGT
TGGCGATAATTTAATCCAAGCCGATCTTCAATAATGGTTTCCACAAGGGTATGCAAGCGA
GTAATTAATTCAGCTTCTCGCAGCTCAACCATATCAAAAATCACATAAATCGGCTCTTTG
TCTTCGCGGCGAACTTTAAGGTTCAGCGTTGCAAAATCGCGATCTTTATTTCGGCTGTTA
ATGGAAACGGCACCCAGATTAAAACGATCTAAATAATCTTTGCTGGCACCACGTGCCCAC
AAATAAATTGCCTTGTTGGTATAAACAAGGTAATCCTGAAACGCAATGTTACCAACGCGC
TCTTGGTGCGACTCATAAAAGACTCCTTCAAAAAAAGCAATGGGGTGTTCATCTGCACCA
ATCATGCCTTTTTGAAAAAATTCAATTACATCATTCTGCTCGGTTTGACCCGATACATAA
ACAGAAACTGTTGCCATTCCTTGCACTTATTCACTTGAAGCTAATCAGCCAGATAGAACG
CCAAAGTTAGGAAAATTTTGGGAGAAATAGAAAGATTAAGCTTCTTTTGATAGCCTACTT
GCTGATTGCTGAAAATAGAAGCTTTTGATGTTGCTTCGTTTTGCTATAACGGAGGGTAAG
TAAATAAAAAAGCAGTGAAACCTTTCGATTTCACTGCTTTTCAAAGAAGCAAATAAGAAT
TGCTTATTTTGCAAATTTTGACTCTACAGCCTTTGATGGCACAGCATAGCCAGAAACTTC
AGGTGAAGAACCACGAAGGCTGGTTCCACCACCCATGCTGCCATAAGCATTGCGGTTGAT
TCTCATGGTACCTTTGCCCAGTGAATCAAACAACATACCTACAGTTTCCCAGTGACCTTC
AACCATCACTTCAAAAATGCGACCGGCTGCAGCCAGAATGTCGGTAAAAACTCCGCCACC
ACTCATAATTTCCTCCTCGGAATTTAATTATTGAAAAAGTTAACAAAAGTACAAAAAAGA
GTCCATGACTTTCTTAAAGTACAAAAAAGAGTCAATAAGAAAAAGAACTTAATTGTGCAG
GAGCCAAAAAATGCTGGCTCAATAGCTCAAGGAAGCTTATTTCTTAATGGTTACTTTTTG
AAACGAGCCAGCAAAGTTTTTTACCACTTCAGATGCTGATACTCCAGCATCGCCTACGGC
TGTTGCCGCGTTGCTGGTTGCATTTTCAACGGTTTCAACCGCATTCACATACAATTCGCC
TGCTGCACGTGAGGCATCTTTAACCGTTATTGCTACACGGTCAATAGTTTCGCCAACCAC
GCCGCTGGTGTTACCCAACAATTTGCTAATGCCTGTAGCTTCAATAACTGAACCAACGGT
GCCAGTAACAGTATCAACAAGGCTACCGGCAAAATTAAGACCTCCAACAACAGCGCCTTG
ACCTGTTAAGAGTACGCTTTCGGCAAGAAAGGTGAGGCGATCGGTAAATTCAAGCTCTTT
AAAATCTTTGCGCAGTTTTTGGTACGATTCCGACATATTGTTCTCCCTTGAAATGGGGAC
ATTCATTATTGCCCCTGTTATGAGAAGAGGTACGATTCATTTAACTGCGACAAAGTTAAA
CATAAATATTTATCTAAGCAAGCGCTCTCATAACGAGCATTATCTTCGTGATGCGGCTTG
CTGCTCTTGTTGGGAGCGTGTATGGTTATTCTTGTCGAGGTCAAATGGAATGTGCAGCCA
TTTGTCTTTAAAGATAGCTTCACCTGGTTCAAGTCCTGTTAAGCTTAATGGTAACGTAAT
AATTTTGCGCTGGTTACCAATTTGAACAAACAGCTCATCGCCCGTAACCCAAATATCAAT
ATCAACGGGATTAACAAACATGAGCTTGAGCTGCACTTCATACACATTTTCGCGACGTAC
AAATTTAATGGGCAGTTCATCGTGCATGGTAACCGATGGGTCGCTTTCGCCATACATGTC
GTGCGCAAACACTTCAAGAGATTTTAGCCCAACAATTTCCTGATCATACATTTTCAGCTT
TTTAACAGGAAGCGGAGCAAAGCCTTCTTCAATTTCGCCTAAATATTTTTGCTGTATAGC
TTTCCAGTTTTCCAAGTAGCCACTATTTTCTTGGGTGTCGAGCAAGCGATTTACTAACAC
CATATCCACATTAAAGCCGTAAAGATTGAGATAGGTGAGGGCACGCATTGTCTCTTTAAT
AGACATTTTTTCAGCGTTCATCACCAAGCGGACGGTGGATTTTTTTGTGTCAGTTAAAAT
GTTGCGGATATCTTCAAGTTCCTCAAAAACTTGATCCACCGAGTCTATTGCATCAGTTGG
GGGAATAAAGTCAGCAATTTTATCCGACATTTTTGAGAGCGGCTTGCTGAGCGGACGAAT
AATATATTTATTGACATTTTTTACAGCTTTCATACCCCACGACAGAGTGTCGGGTAGGGA
GAGGAGGCGAAGGGTTTCGCCCGTAGGGGCTGTATCGAGCACAAGCACATCGTATTTGCC
GCTTGTTTTGTAACGCTTAATACGTAAGAGCGAAAAAAGTTCTTCCATGCCGGGCAAAAT
GGTCATTTCATCAGCCATAACCCCCGAAACGCCTTGCGCCATAAAGACTTTGGTGTAGTA
CTTTTGGACGGAGTGCCAATTTTGCTTGAGGTCAACGTAAGGATTTACCTCAATGGCATC
GAGGTTATCCTTAATTTTGGTTGGTTCAGCGCCAAGCGGGAGATTGTAAGAGTCTGATAA
GCTGTGGGCAGGGTCAGTGGAAAGCACGAGGGTTCTGTAGCCAAGTTGTGATAATCGGAC
AGCCGTTGCGGCTGAAACACTGGTTTTACCTACTCCGCCTTTACCCGTAAAAGTTAAAAT
ACGCATGAACCGGAACCTTGTTTTGAAATGCAAAAAAACAATAAGAGCTTTTTCCATGGT
GTTCGGCAGCAGTCAGCAAGGTGCTTAGAACTTTTGCTTTGTTACCAGAAAAAGAGTTAA
AGATATAACTATGGAGCCACTCTACAAAAGAACGCCGCGATATTCGTTGAGTTCAATTAT
TTTGGTGATATTCAACTTTGTGTCAGCACTTTTTCAAGCTGCTCATTAACTAATTGAGAT
TTTTTTAAATAGAGTACTATGAGTGTAGAAGAGCACTATCATGCTGCGGAATGCACCTGC
GCAAGCCACTTGTGCGATGTACCTGCAACGCTTGTTCGAAAGCAGCAAATTGCAGCCGAT
GTTTGGATTATTACTTTTGAAGCCGCCGCAATTGCTCAAATGGCAAAGCCTGGCAATTTT
GTAACTATTAAAGTGAATAGCACAACACAGCCTTTGTTGCGTCGCCCATTTTCCATCCAT
AACGTGCAAGGCTCTTTGCTTGATGTTATGGTAAAAAATGTTGGTTCAGCCTCCAACATA
CTTTGCTCAATGAGCGACGGTTCTACCTGCTTTATGCTTGGCGCTTTGGGTAATAGTTTT
TCGTTTGATTCGCCCTCTTTTGATGTTGGGGTGCTTGTTTCTGGTGGCATTGGTACAGCG
CCCATGCTCTTTTTGCAGCAACAGCTTGCCGCACAGGGCAAAGAGTGGGTGCATCTGCTT
GGTGGACGCACCAAGCATGATGTGCTTGCATACAACCTTTCAAATTGTCGAGTGGCAACG
GATGATGGTTCCGAAGGCTTTTGTGGTACAACGGTGGATTTGCTACGCCATGAGCTTCCA
AATTTGCGAGCCTTAGGTAGGTTGCAACTCTTTGCATGTGGGCCAAATGGTATGTTGCGA
GCATTAGCTACGTTGTGTGGTGAGGAGCAGCTTGCTTGTGAGCTTTCGCTTGAGGCAGTG
ATGGGGTGTGGTATTGGGATTTGTTATGGTTGTACGGTTGAAGTAAATGACCTTGCTGGT
GGTCGCCGTATGCTGTTGCTCTGCCAAGAGGGAGCAGTGATTAATGGTGATTTACTGATT
TAAAATTTGGATATATGTGAATATTGCGTATTTTTGCTTGATTTCACATTATATTCCTTT
TCTTTTTTAAGAATCTGTTGGGGTGTGTAGGTTTTAATAACGCAACATGCCTTTTCTGCA
ACTCTTATCTGAATTAGATGCTATGGCACGAAGTTTAAACAAAGTTATGTTGATTGGTCA
TCTTGGTACCGATCCCGAATTGCGTACAACAACCTCAGGGCAATCTGTGGCGAATTTTAC
CTTGGCTACGAATGAGAATTACAAGGATAGTAGTGGTAATTTGCAAGAGCGCACGGAGTG
GCATCGCATTATTGCATGGGGGAAGCTTGCTGAAATTTGCAATCAATACCTCAAAAAAGG
GCGTCAAGTGTATGTTGAAGGACGCTTGCAAACTCGAAGCTGGGACGATCAAAAAACAGG
TGAAAAAAAGTACACTACTGAAATTGTTTGTTCCGATATGCAAATGCTTGGCTCGCCTCG
TGAGCAAATGGGTGGTGAGTCAACCATGCAGCCTTACGACCAGTCAACACTTCCTTCGCA
ATCATCCGCACCAAGTGTTATGCCACCCGCTACACCAACAGTTCCAACGATGATTGATAC
AGATAAGGATGATTTACCATTTTAATGTTATAAACAGTGTTGGCTGATTATTCATGAGGC
GCATTGCAGTGCGCCTCACAATGTTTGAATACTGACGCATGGAGAAGCTGAAAAAAGCCA
TTCAAAGCAAGAAAATTGCTCCGATTTATTTTTTTACCGGTTCAGAAAGTTACCTCAAAG
AAGAGTTTGCTACGTTAATTCAAGGTGCTTTGTTTGCCTCAGAGGAGGATGCTGTAGCTA
ATACGCATCTTTTGCATGGGCACGATATGACGCTTCGTGAATTGCTATCAAGAGCGTCGG
AGTATCCCATGTTTACCGAGCGCCAACTGCTTGTAGTGCGCCATTTTGAAAAAATTAAAA
AGCCCACTACCAAAGAGCAGCAAAAACAGCAGTATGCTGCCTTCGGTAATTACCTCGCCA
ATCCTGCTACGTTTACGGTCCTTCTTTTGGATGCTGATGAGCTTGACAAAAGTGATTTCG
AAAAGCAACCCTTTAGTTTGCTGAAAAGTGTTCGACATGATTTTCCTGCCATTAAGCATC
CCGACCTTTTTGCAAGTGAGCGTGCAGCGCAAGCAGGTTGGGAATTTGAGCCCGATGCAC
TCAAAGCTTTTGCGGCATATATTGATCCATCATCGCGAGAGATTTGTCAAGAATTAGATA
AGATTATTCTGTATGCCTCAGAGCGTCAGAGCGCCAAACGCATTACAGCGGCTGACGTGC
TGGATTGTGTTGGCGTTTCGCGCACCTATAATGTTTTTGAATTAGAGAAAGCGTTAGTGG
CAAGAAATTTAAGGCTTTGTAGTGGTATGTCGCTTATGATTATGGATCAGGAGGGGCAAA
AAGAGGGGTTGATGGCTATTGTGCGTTACCTCACCACCTTTTATATGCGGCTTTGGAAAA
TTTCCATGCCCGAAGTGCAGCGTATGGCTCAAAGTGATATTGCTAAAGTGCTGGGTATGT
CGCCACGCCAAGAATTTCTTATAAAAAGCTATCTTACTTATACCCGACAATTTTCTTTGC
AGCAAACAGAGGCGGCGCTCTGTGCATTACGTGATGTTGATGCCTCATTGAAAGGATTGC
GTCCTTATTCAGATGAAAAATATCTTCTCTTACAACTGATGCAGCGTTTATTAGGTTAAA
TCTGCAAGGAAAACGTCAACGCTCTTTTTAAAGAAAGTTACAGCCATCCTTTTTTGCGAT
ACCATGCAATGGTTGTCGCTAATCCTTCTTGTAATGGTGTGGTGGCTGTAAAACCAAAAT
CTAATTGAGCTTGCTTACCTGAGCAGACCCAATAATTTTGCACTAATTCGTTTACTTTAT
CGCGGTTAATGAGTGGTGCTTTGCCTTGTAGTTCGCCAATGGCTCCCATCAATCCAGCAA
CCCCTAAAAGAAATGGCATGGGTAGGGTGAATTGCCGAAGTTTTTTAAAGCCAAGGAGAG
GTTGCGCTTGCGCTATCAGCTCATTCCAACCGTAAGCGGTAGGCGAGGTGATGTAGTAGG
TGCGGTTGAGTGCTTTTTCGGCACGCATGGCTTGTACCATTCCTGTAACTAAATCATCAA
CATAAATTAAGCTAAAGCGCTGTTTTTGGGGATGCCCAGCTCCTATTAAAACTCCTTTAG
CCATCATTTGAAAAATTTGGAGCACATCCTTATCGCCCGGTCCATAGACGGCTGGTGGTC
GTACAATGGTTATGGGAATATGGCGTGCTTGGGCGTGGCAGCTTGTTTCGGCACGCAATT
TACTGCGTCCGTAGGCACTGACGGGTGCAGGTGCATCACTTTCCGTTAAGCCTGTTATGC
CCTCAGGTGCAGGACCTGCGGCAGCAAGTGAAGAGACGTAGAGAAAGCGCTTTAAATCGG
GGCACTCATGGCGCACAGCAGCAAGTAAATTTTGTAGCGGCATAACGTTACCTGCATCGT
AACCATCTTCATCGCGCGCTTTGGTAACCCCCGCAAGGTGCATAATGTGGGTTGTGCCTC
GAACAGCTTTGGCAAGTGTTTGGCTATCATCAAAAGAGCCGCGAACTATTTCGCAATCGA
AAGGTAGTGCTGTTTGAGGGCTTTCGGGGCGTAGCAGTACTTTTATATGGCATTTCTCTT
CAGCAAGGTAGTGCAGTAAACGTTGTCCTATAAAGCCGGTTGAGCCTGTAAGTAAGATGG
TTTCTTTCATGAAGCCAAGGGGCGAAAAGCATTGTGAAAATCAGTAAGCGGTGTTTCTTT
TTGCGCTAAAGGCAATTGTGGCAAAAAAGGAACTGCTTTACCACAAAAAACAAAAAATTT
CATACATTTCGGTTTAGAAAAAACCCTTTTAGTAAGGGTGAATGGAAATTCCAAAGACAT
CTACATTAATTAGAGAACGCATACCAATTAAGCACATCCTGCCTTTTTGCGCCCTCTGAA
GTAAAACAGCATTTCTGTGGAGACTACCAAAGATTTATTTAAAAAATGTTTTGAGTACAC
CATTGCCGATGAGGTGAAGGCTCGAGGCGTTTATCCCTTTTTTCATCCCATAGACGAAAA
TGAAGGTCCCGTTGTAACCTTTGATGGGCGTAAGCTCGTTATGGCTGGCTCTAATAATTA
CCTTGGCTTAACGGCTGATCCAAGAGTTAAAGCTTCGTCCATTAACGCCATTAATAAGTA
TGGTACCAGTTGCAGTGGCTCTCGTTATATGACGGGTACCGTGAATCTGCATATTGAGCT
GGAGGAAAAGTTAGCCGACTTTTTTGAGAAAGAGCGTTGCTTGCTTTTTAGTACTGGTTA
CCAAACAGGGCAAGGTATTATTCCTACCTTAGTGCAGCGTGGTGAATACATTGTGTCGGA
TCGCGACAATCATGCAAGTCTTGTAGCGGCTTCCATTATGGCGCAAGGTGCGGGCGCAAA
TTTAGTGCGCTACAACCACAACAACATGGCAGACCTTGAACGTGTGTTGCAATCCATTCC
TGCCTCGGCTGGTCGTTTAATTGTATCGGACGGTGTTTTTTCAGTATCGGGTGAAATTGT
TGATTTACCCGAGTTGGTAAAGCTTGCCAAAAAGTACAATGCTCGCACGGTTATTGATGA
TGCTCATGCTGTGGGCGTTATTGGGCGTGGTGGTCGAGGAACGCCATCGGAATTTGGGTT
GGTTAGCGAAGTTGACCTGATTATGGGCACCTTCTCCAAAACCTTTGGTTCGCTTGGTGG
TTATGTGGTGGGCGATAGGAGCGTTATCAATTACATTAAGCATAATGCGTCGTCGCTTAT
TTTTAGCGCATCGCCAACACCAGCCAGCGTAGCTGCCGTGCTTGCCACGCTTGAAATTAT
TCGCACGCAGCCTGAGCTGATGGAGCGCTTAATTGCTAATACCGATTATGTGCGTCAAGC
TCTCCTTAAAGCAGGCTTTACGTTAATGCCATCACGCACAGCAATTGTAACGGTTTTAAT
TAAAGATCAAGATAAAACGCTTTACTTCTGGAAGCGCCTTTTTGATGCGGGAGTTTATGT
GAATGCCTTTATTCGCCCGGGTGTTATGCCAGGGCATGAAGCGTTGCGTACCAGCTTTAT
GGCAACCCATGAAAAAGAGCACCTTGATAAGGTGATTATGGAATTTTGCACCATCGGGCG
TGAACTTGGCATTATCTCATAATTGCTATGCTTTCTCTAACTACCGTCATCCTTTTTGCC
TCTGTTGTTTTTCAGGGTGAACAGGTTATTGGCAGGATTGGGTGCTGTGGTGAAATTGTT
ATAGCAACGGTCATTGATTGACGTTTTTTGGCGGGTGGAGAAATCCACCTGCTTTGCTTT
AGGGTAATTTTTATAAAATTTTCTTGCCCATATAACAATATTCTTATTTTATCTTTAAAT
AGTTATCATTTTCATCAGAAAATTGTATATAAAAAATAAAGAGAAAACAGAGTAATGGTT
TTGTTTTTGTAATTATGATGTAATATTTTTTACTGTTTATTGTTAAAGGTCAAGAGATGT
TATCATTTCTTTAAGGTAAAGAATAGGTTCCAACAGCTTTATTTATTGATGAGTTACTAT
TTTTCATGTGTTTTAAACTATCAAGAGTACTCGGTAGTTGTTATCGTTTAGCTTAATTTT
AAACATTTTATTTAATTTTTAGGTTCTGTTAAAAAACACAAATCAACGTATATTTATTGT
AACGCTATGCGTGATAAAATCAGAATTGCCGCTATTGTCGGCATGGAGCAATGCAACCAA
CGAGTATGGCGTGAAGTTACCGCCAAAATTGCTGACCATGCCGAACTGACTCAATGGACA
GATCAGGATCTTGAACATCAAAATCCTGAAACAGCCGAAGCTATCCGAAATGCCGACTGT
ATTTTTACCACGTTGATTCAATTCAAAGGTCAAGCTGATTGGCTTCAGGAGCAAATTGAG
CAGTCAAACGTACAGCTTGTGTTTGCTTATGAGTCTATGCCCGAAGTAATGCAGCTTACC
AAAGTTGGTAATTATGTGGTGTCGGGCGATGGTGGTGGAATGCCGGACATTGTTAAAAAA
GTGGCAAAAATGTTGGTGCATGGGCGCGACGAAGATGCGTTGTATGGCTACATGAAGCTG
CTGAAGGTTATGCGCACCATGTTGCCGCTTATTCCTAAAAAAGCTAAAGATTTTAAAAAT
TGGATGCAGGTTTACACCTATTGGATGAATCCAACGGGCGATAACCTTGCCTCAATGTTT
AATTTCATTATGGCTGAGTACTTTAGCGTTGGCGTTAAAGTTGAAAAGGTGCAAGAAGTT
CCCACCATGGGTTTTTACCATCCCGATGCACCTGAGTACCAGAAAGATTTGCACCATTAC
GAAAAATGGCTCCATAAGCACGATCGTCATGCTACAAGCAAGCGTAATGTTGGGCTTCTC
TTTTTCCGCAAACATCTTCTTCAAGAGAAAGAGTATATAGACAATACCATCCGTGCGATT
GAGGCAAAGGGATTAAATCCACTGCCAATTTTTGTGATGGGTGTGGAAGGGCACGTTGCG
GCTCGTGAGTGGTTTACGCACAATAATATTGATATGCTCATCAACATGATGGGCTTTGGC
TTTGTGGGTGGTCCGGCTGGTGCTACAACACCGGGCGCTTCAGCGGCTGCACGCGAAGAA
ATTCTGGGCAAAATGAATGTGCCGTATGTGGTTTCGCAGCCACTCTTTATTCAGGATATT
ACTTCATGGACATCGCAAGGCGTTGTGCCGCTGCAATCAGCCATGACCTACTCATTGCCT
GAAATGGATGGTGCCGTATGCCCTGTGGTATTGGGTGCTATTAAAGATGGACGTTTGCAA
ACGGTGCCCGATCGCTTAGAGAGACTTGCTGGCATTGCTAAAAAGTTTTCAGAATTGCGC
CACACCGATAACAGCCATAAAAAAGTGGCAATGGTGGTTTACGATTATCCTCCCGGTATG
GGTAAAAAAGCAAGTGCGGCATTGCTTGATGTTCCAAAGAGTATTTATAACATTTTGCTC
TCGTTGCGTGCTGAAGGGTATAACGTTGGTGAATTACCAGAGTCGCCCGAAGCTTTGTTG
GCAATGCTTGATAAAGCTACCGATTATGAAATTCAAGCCCATGAGCCTGATTGCTTTGCT
ATTAATCGTGAACAATTTAATAGTATAACGACCGTTCGTGAGCGTGAGCGTATTGAAAAT
CGTTGGAATGGTTTCCCCGGTGAAATTGCTCCGATTAAGCCCGATAATCTTTTTATTGGT
GGCATTACGCTTGGCAACATCTTTATTGGCGTACAGCCACGTCTTGGCATTCAAGGCGAT
CCAATGCGCTTGCTGTTCGATAAAGAGAATACGCCACACCACCAATACATTGCCTTCTAT
CGCTGGATTAGCCGTATTTTTGGTGCTCATGCCATGATGCATGTGGGTATGCACGGTACG
GTTGAGTGGATGCCCGGTCTTCAGCTTGGCGTTACGGGAGATTGTTGGTCGGATGCATTG
CTTGGTGAAGTTCCTCACTTCTACATTTATCCAATCAACAACCCCAGTGAAGCAAACATT
GCAAAGCGCCGTGGCTATGCAACCATGATTTCGCATAATATTCCACCGTTGGCACGCGCT
GGTCTCTATAAAGAGCTGCCAAACTTTAAGAATATGTTGAACGATTATCGCGAACGTGGA
TTGCAGAGTCAAGCGGATGCGGAAACCGAAGAGGTCATTCTTACAAAAGCGCAGCAGCTT
AATTTAACGGATGATTGCCCACGTACCGAAGGAGAGGATTTCCAAGATTACATTAGTCGC
TTATACACCTACATGATGGAGTTGGAAGGGCGTTTAATTTCCAATTCGTTGCATGTATTT
GGAGAAACCCCTAAAGCTGATACGCAGCTTACAACGGTTACTGAGTATCTCAAAGTTCGT
GGTAACGAAAAGTCGCTGCCATCCATCATTCTCTACGCAATTGGTGAGGGTGAAAAGTGG
GGCGATTATGCCACGTTAGCCACCCATGCTCGTCAAGGCGAAAGTGAAGCGATGCGCGTG
CGCGAAATTGTTGATGAGCACACTCGCACCTTTATTGACGAAACTATTTTTGGGCGTAGC
AATCCTTCCACCGTCTTTAATACCATTACGGGAGGCTCTCGTGTTTCGCAAGAAATGGCT
GAAGCTCTTAACAGCGCGTTGCAAGATGGTCTTGCATTAAAACGTGCTCTTGAGGATAAC
AGCAATGAAATGAAAGGGTTACTCCGAGCCTTGTGTGGTGAGTACATTCCTTCAGGCGCT
GGTGGCGACTTAGTGCGCGATGGTGCTGGCATTTTGCCAACGGGGCGCAATATTCATGCG
ATTGATCCTTGGCGTATTCCCTCCGAGCTTGCTTTTAAGCGTGGTAAGCAAATTGCTGAA
TCCATTCTTCAACGCCATGTTGAAGAAAATGGCGAATATCCTGAAACCATTGCTCAAGTG
CTTTGGGGACTTGATACCATTAAGAGTAAGGGCGAAGCGGTTGCTGTTATTGTGCATTTA
ATGGGTGCCGAACCAGCTTACGATGCACAGAACAAAATTAGCCACTATCGTTTAGTGCCG
CTTGAAAAGCTTGGGCGTCCAAGAGTTGATGTGCTTATTCAAATTAGCTCGATTTTCCGC
GACACTTTTGGTGTGTTGGTTGATCACCTTGATAAACTTGTGAAAGATGCGGCACGTGCT
GACGAGCCACATGAGATGAACCATATTAAAAAGCATGTTGATGCCGCGTTAGCCGAGGGT
AAAGATTTTGAGAGTGCAACCTCTCGCCTCTTTACGCAAGCACCTGGAGCTTATGGTTCA
CAGGTTGAAGAGCTTGTTGAAGATTCTGCATGGGAGTCGGAAGAGGATCTCGACAACATG
TTTATTAAACGTACTGGTTTTGCGTATGGTGGTAATCGCTATGGCGATCAGCAAACCGAT
ATTTTACAAGGCTTGCTGAGCACGGTTGATCGTGTTGTTCAGCAAGTTGACTCGGCTGAA
TTTGGTATTTCCGATATTGATCGCTACTTCTCTTCATCGGGAGCATTGCAGCTTTCGGCA
CGTCGTCGCAATCCAAAAGGCGATAGTGTTAAGCTGAATTATGTTGAAACCTTTACGGCT
GATGTGAAAATAGATGATGCCGATAAAGCGCTAAAGGTTGAATTCCGTACCAAACTGCTT
AACCCAAAATGGTTTGAAACCATGTTGGAGCAAGGGCATAGTGGAGCTGCGGAAATTAGC
AATCGCTTTACCTACATGCTTGGTTGGGACGCTGTTACCAAAGGCGTTGATGATTGGGTG
TATAAGGAAGCGGCAGAAACCTACGCAATGGATCCAAAAATGCGTGAGCGCTTAATGAAG
GTGAATCCAAAAGCCTTTAAAAATATTGTGGGACGTATGCTTGAAGCCAGCGGACGTGGC
ATGTGGAGCGCTGACCCCGATATGATTGAAAAGCTTCAGGAAATTTATTCTGATCTTGAA
GATCGTCTTGAAGGTATTGAAGTGTAAGGTATGGTGCTGTGTGCCTTTAATTAACAGCAG
GAAACGTCTGGTTGGGTACTGTGCTTTTCCTGCTGTTACGCTGTTTTAAGTGCTATCAGT
TTTTGTGTGATAGACAAAAGAGAGGGTTTCTTTATTGCGGAATCGTTTAATATATTCCCG
CCCCTGATAATTGTGATAGATGCACAAATCAGTAATACATCACATAGAGTAAACCATCTT
GTTGCCTTACAAGGCACTTAGCTATTTGATAATGCTCGAACCACTATTTTTGGGGACCAT
CTTTTTCACTAACCATAACACAACATCATGAGCGGCTCCTCATTTAATGCTGAAGAACAT
AAAAATATGCTGCGTTCATACTTTAATGGACAAGGCTTTCAGCGATGGGCATCTATTTAC
GGTGACGATAAGCTTTCAACCGTGCGTAATACGGTGCGTCAAGGTCATGCAGTGATGATG
GATAAAGCGTTTGATTGGTTGGAAAAACTGCGTTTGCCAAAAGGAGCAACTGTGCTTGAT
GCTGGTTGTGGTACAGGGCTTTTTAGTATTCGTCTTGCAAAAGCAGGCTATAAGGTTAAA
TCGGTTGACATTGCGTCACAAATGGTTGAAAAGGCGCGTGCCGAAGCAACCAAACAAGGC
GTAGCAGGAAATATGGATTTTGAAGTGAATACCATTGAAGCGGTGAGCGGCACTTATGAT
GCGGTTGTTTGTTTTGATGTGTTGATTCACTATCCCGCTGAAGGTTTTGCCCAAGCATTT
CGCAACCTCAGCAACTTAACAAAGGGGGATGTTATTTTTACTTATGCCCCTTACAATAAA
ATTCTTGCTTTCCAGCATTGGCTTGGTGGTTTTTTCCCGAAAAAAGAGCGCCGCACAACA
ATTCAAATGATTCGTGATGACGAGATGAAGCGCGTGATGCAAAGTCTTAATCGTCGGGTG
AAGAGTCAAGAAAAAATTAGCTTTGGTTTCTACCATACCATGTTGATGCATGTGTCGCAT
AAATAGTTTTGCTTTGGTAGAGGTGTGGCTTTACTAACAAAGCATGTAAGCGCCTTCCTA
TTGGGGTATTAAGAAATTTCCCGACGTTTATTTGGAGCTTAGGAGTATAGTCGAAAGCCT
ATGTAAATTCCTATAATTAATCGTACATTTAACGATAAGGATTTTTTAAGGCTAAAGAGA
CGTTTCCGTAAGTTCCCATAGAGAGACAATTATCCTTTTTTTGAAAAAACTTACTTATTT
GGAGGATTGAGACCGATGAAAATATTGATGGTTCAACCAAATTATCACTCAGGTGGAGCC
GAAATTGCAGGCAACTGGACCCCAAGCTGGGTTGCTTACATAGGAGGTGCTTTAAAGCAA
GCTGGCTTTACTCAGGTGCGCTTTGTGGATGCGATGGCCGACGATTTACCGGATGATGCA
ATTGAAGAAATCATTCGTAAAAATCAGCCTGATGTGGTAATGGCCACCAATATTACCCCA
TCTATTTTTAAGGCTCAGGATATTATGAAGATTGCCAAAAAAGTAAGTCCAAAAATTCGG
ACTATTATGGGCGGTATTCACTCAACCTTTATGTATCCACAGGTATTAACCGAAGCTCCT
GAAACCGATTACGTTATTCGTGGTGAGGGTGAAGAGGTTGCCGTTAATCTTATTAAAGCT
ATTGCGGCTGGTAACGATAAAGAGGCTCGTGCTGACATTACTGGTATTGCTTACATTGAT
GATGACGGTAAAGTATTTGCAACTGCCGCACACCCTGTTATTGAAGATCTTGATACCTTA
ACTCCAGATTGGAGCTTATACGATTGGGATAAGTATATCTACACCCCTCTTAACTGTCGT
CTTGCGGTACCAAACTTTGCAAGAGGCTGCCCCTTCACCTGTACGTTCTGCTCGCAGTGG
CAATTCTGGCGCCGTTATCGCGCTCGCAGTCCAAAGCATTTTGTGGATGAAATTGAAATT
CTTGTTAAAAAGTACAACGTTGGTTTCTTTATTCTTGCGGACGAAGAGCCTACTATTAAC
AAGCAAAAGTTTGTGGCGCTCTGCCAAGAGCTTATTGATCGCAAACTCAATGTTACGTGG
GGTATTAACACCCGTGTAACCGACATTATGCGCGATGCCGACTTGCTACCATTTTTCCGC
AAAGCGGGCTTAGTACACGTATCGCTTGGAACTGAGGCTGCCAGCCAAATGAACCTCAAC
CGTTTCCGTAAAGAGACGACCATTGAGGAAAACAAGTTTGCTATCAAATTGCTCCAGAAA
AATGGTATTGTTGCTGAAGCGCAGTTTGTGATGGGGCTTGAGCATGAAACCCCTGAAACC
ATTGAGGAAACCTATCAGCTTTGCAAAGACTGGGATCCCGATATGGCAAACTGGACAATT
TATACCCCATGGCCTTTCTCTGACCTCTTTAAAGAGCTTGGTGACCGTGTGGAAGTGCGC
GACTACTCGCGTTATAACTTTGTGTCGCCCATTATTAAGCCCGATAATATGGAGCGTGAG
GATGTGCTAAGAGGAGTGCTTAAGTCATACGCTCGCTTTTATGCCCGCAAAACCTTCTTT
AGCTATCCATGGATTAAAGATCCTTATGTGCGTAAGTACATGTTGGGTTGCTTAAAGGCT
TTTGCTCAAACAACCATTACCAAGCGTTTCTACGATATTGATCGTGTAAAGGGAAAAAAT
CTTAGTAAGGCAGAAATTGACCTTGGCTTTGACAAATCACGTATTCTAACGCAGGAAGAG
GTAAAGAACCTCAAAGAGCTACGTCCAGAAATGGTGGCTGATATGAGCTTTGGTTTAAAA
GAAGCTGGTTACCAGCGTGAGCATGATGAGCACGATTGGGATGCGTTTGATGAAACAACC
ATTAAAGATCGCACCTCATCAACCGTGCGCAACTGCTAAAAAATTTGTTGTAAGCGTTAC
GCTTCGCAACATCTAAACTTAAAAACCCTCTGCAATCCAGAGGGTTTTTGGTTTTTATGG
GGAAAATGTTTTGTTCGCCATCGGGTATATACGATGCAATGTATCTTACAACGCTATGTT
CTCTTGTAACTTAATAAGTACCGAGCGATCGGGGCACAAGGCGAGCAGTTCACGAATACT
TTTGCCAAGCAATGGATGGGTAGGATTGGCAATATCTAGTAACGGAATGAGCACAAAGTT
GCGGTGGTGCAGTTCGGGGTGGGGAATGGCAAGTGTGTCGGTTTGGCACACAAGCGTGTC
AAAAAGCAGCAAGTCCAAATCAATAACACGAGGGCTCCAGCGCTGATAGGTTGCAGGACG
CCCAATGGTGCGCTCAATAGCTTTACATTCTTGGCGTAATGCTTCAGGTTGCATGGAGGT
TGTTACGGCAAGCACGCCGTTGTAAAAGCGCTCTTGATTGATTTCGCCAACAGGCTCCGT
CATGTAAATAGCGGAAATAGCGGTTACAGAGGTGCTTTCAAGATTATTGAGCATGGCAAG
AGCTTCACGCAAGTGGCTCATTCTATCGCCAATATTGGAGCCTATGCCAATGTAAACGGT
GTGTTGCTGCATATTTTATATTGCTTGAATATTAACAACGCTTTCAATGGGGGGCAGGGT
CATTGTTGATAGGTATTGAGTTGGTTTTCTAGTTGTTCTATGGTTGGCAATTGGTTTTGG
TAGTTTTCAGGTAATGCTTGTGTAAGCATATATTCGCTTATGCCTATGGGTTTATGGATA
TCTCGTAGTGCATATTCGGCTTCTACTTTATCTTTGTGTTTGCATAAAATTAAACCAATG
CTCTGGTTATCCATCGGATGCTTTAGTTGGCTGTCCACAGCAGAAAGATAAAAATTTAGC
TTACCGGCATACTCGGGCTTAAATTTTCCTGATTTAAGTTCTATTACCACATAACATCGT
AATTGCAAGTGGTAAAATAACAAGTCAATATAGTACTCATTGTTACTTACCACTAACTGA
TATTGTCTCCCTACAAATGCGAAACCTTTACCAAGTTCTATCAAGAATTGAGTTATGTGC
TTTATCATGGCATTTTCTATTTCTCTTTCCAAAGCATCAGCCTCTAATCCAAGAAAATCG
AAGTTGTATGGATTTTTAAGTGTTTCTTCAGCTAAACCAGATTGTGTTTGGGGTAATGTG
CGTTCAAAATTGTTTATGGATTTCCCTTTGGCTTCGTAATACTTGTTTTTAATCGCCAAC
TCCAGATTATCTCAATTCCATCCGTTTTCCAAAGTTGCTCGGCAGTAGAAAATAGCTTGA
TCTATGTTTTTTATTTTACTGATAATGAGCCGATTGTGCCCCCATGGGATTTGTGCCACA
GCCTGTGGCACAAACTCATATTGTGAACTGTAAAACAGATACCATTGCCTGATAGCGTAA
AGATTTCTACGCGAAAAGCCGTTAATATTCGGAAAACTAAGTTTTAAATCTATTGAAAGT
TGCTCTAAAATAGCATCACCCCAATGAGCAGCTTTTTGTTTTTGAACAATCTCTGCTGCT
AACTGCCAGTATAATTCTATCAATTGAGCATTGGCGCTTACAGCAACTTTCAGTTGAGTG
GTTTTTATTTTTTGCTTGATGCCTTCAAGCCATTGTTTATAGCTGTTATCTATCAAGCTT
ATCGTGTCCATTGTTCCGTTGCATTTATCAATTAATTCTATTAACTCCTTATAAACGTAT
AAGATACTTCAGCCGAATGACACTCTCCGCCAAGCGGTGGATGTAATTTGCGCACAGCAA
TGGTTGTTCTATCTACTAAAGCAAAAGTTTCCAACAATTTATGTGCCATACGATATGCGA
GGGTTTCAAGCAATTGCTGCCGAGTTTCGGTCATCTCTGTTTTTATAAGCATATAAACCA
TCCCGTAATCAATTGTTTGCGCAAGGTCATCGTTAAGCGCAGCGCTTGTAATATCCACGC
TTAATTCAGCATCCACTTCATAATGTGCTCCCAACACAGCCTCTTGCGGAAGTACGCCGT
GATAGGCGTAAAAGGTCATTTTATTAAGCTTAATGAGTGAGTGTGTTTGTGTGTTAGGCA
TGGTGGAGAGGATGATATTTTTTGCTTCGATGAGTGGGTAGGACTTTGTCTATCAAACAC
ATACCGTGCGTTTTCTGTATCACAGAGGTATGGAATATAGTAAGAGGAAAGTTTTTTAGA
GGCTTTTCCTTACCACACTTTTCGCCAAGAATCGGTATCTTTAAAAACAAGTAAAACAGT
GAGATGGAATGGTGTGGCGAGTAATCATCCGTTATGTCAATAGACACACACTACGTCAAG
CTGTTTTTTTTCCTTATGCTCAAGCATTGGGGCAGAGTAACGTATTTCTATAAAACAGGT
TAATGAAGAGTTGTGATGAATCATAAAGCAATGAATGATTTTTATGAAGGATGCCGTGCC
CGTGCCATTATGTTGGCGTTGGAGGAGGATCGTTATACGGGTGATATTACCACGTTAGCG
ACAGTGCCTCCTGAGCAGGCTGGGCGTGCGGTTATAAAAGCTAAGGAGCAGGGCATTGTA
GCGGGTGTTGATGTGGCGTTGCAAGTTTTTAAGGCGTGCGATCCCGCACTTCAAGTGCAG
TGCCATGCTGAGGATGGCGCGGTGGTGCAGCGTGGTGATGTGGTGTTGGAGGTGCAGGGA
TTGTTGGCGCCGCTGTTGGTGGCTGAACGTACAGCGTTAAATTTTATGCAACGAATGTCG
GGTATTGCAACGCGTGCTCGTGCTTATGTGGATGCTATTGCTCATACCAACGCACGAATT
CTTGATACACGTAAAACGGTGCCGGGTATGCGTTCGTTTGATAAAGAGGCGGTGCGTATT
GGGGGTGGCTACAACCATCGCACAGGCTTGTTTGATATGATGCTTATTAAGGATAACCAT
ATTGATGCGGCTGGCGGTGTTGTTGAGGCGTTAGAGCGGGCAAAGCGTTATCGGCAGGAG
CAGCAGCTTGAGGTATTAATTGAAACTGAAGTGCGTTCTTTGGCAGAGTTGCAAGAGGTG
TTGCCTGTTGCACCCGATAGAATTTTGCTTGATAATTTTACCTGTGCGCAGCTTTGTGAG
GCTGTGCAGTTGGTAAGAGAGTCGGGGAGTAAGGTAGAGCTTGAAGCATCGGGTAATATT
GGAATGCACAATGTGGTTCAAGTGGCAGAAAGTGGGGTTGATTTTATTTCGCTTGGAGAG
CTAACGCATAGCGTGCGGGCGCTTGATCTTTCTATGACCATTCAACTTGCATAAAGGATT
ATGGAAGTTGGTATTGATATTGTAAGTCTGGAACGGATTGAGGTGCTCTATAGCCGTTAT
GGGGTGCGCTTTCTTGAAAAGATTTTATTGCCCGAAGAGGTGGCGCTTTGCTTACAAAAG
CCGCAAATTGTTGCCAGCGTTGCGGGGCGCTTTGCGGCGAAAGAGGCTATTGTTAAAGCA
CTGGGAAGTGGATTTGCTCAGGGTGTGCATTGGAAAAGCTTTGCAATTCTTAATGATGCG
GCTGGGCGTCCTTACGTGAAGGTTATTGATGATGAGTGTTTACCGCCAAGCTCTGTTGTT
AAACTTTCCATTTCGCACGATCGCCATTCGGCAGTAGCGGTGGCAATTATTGAGTAGCGA
TAAAGAGAGGTTTACGTTGGCATTTGTAGAGTTATAATTATGCATTAATTGCAGCTACAA
GAAGTTCTCTTTTTCATTATCAAAGGAATATTTAGTTGTAACGCTTTATTCGATAAAGCA
AGACGGTTTTCTGCTTCATTAATTTCTGCAAGCTGTAACCAATATTGTCGGTCTCTTTCT
ATCCAGAAATTTGCAGGAATGCCAATGCACTGCTCAAGCTGTAACGCTATTGCTGTTGTA
ATTGGAGCTGTTCCTTTGATTATTTCATTGATTGTTTGCTCTGAACATTGCAATTGTTTT
GCAAGTTCCATTTTTGTGATACCTATATAATCAAGATGCTCTGCAAGTGTATCACCAGGG
CATGAAAGTAACTCTCGCGCTATAGCAATATCTTCTTGTGAGGTATATGTGTTGTTCATA
GTAATTGCTGTTTTTTAATGATAATCTTCACCGATAGCTGTGATAATAACACTGTTGACT
TGATTTACATCAACGCCTCCATCCTCTTTACGAGGAATTGGATCATGATCAGGTATAAAA
ATGATTCTATGGTTTCTTGAGATGGATACAGCGAACTCTGTTGCTCTATCAGCTTTTAAC
TCATGGCAATGAGCAGGTCGAATTGTGTACATGTCAGCAAGATTCTTTGCTGATGTTAAA
TCAGCAAGCCGTTGAGAAATCTGTTTTCCCCAAATTCCATAATGTTTTTTTATGGCTGAA
AAGGTTTCAACGGTTTTTTCGAGTTTTCGGGTACTGTAACGAAGATTCATATGCAACGTA
CAGAAAAGAAGCAGGAGAATCAAAAATTAGTTAGCACAAGCTTAAAACAAATATCATTAC
CTTATATTTACAAAAATATACATTTTCAGCAAATAGATCCCAACAAAAAAGCAGGAGCTT
TAAAACTCCTGCTTTTTTGTTGGGGAAAAACGGTGAGCGCGTGTGCGTTTCTTACATGCG
GTGCTCTGGAACAGGCGTCTCTTCTTCCGTAACGGTTACCTTTTCTGTGATAGCATTGTA
AACCTTTTCCTTCATAATAGAGTCGGCAATGTAATCGTGGAAATCTGGTGATTTGTAGGT
TTCAATGATTTGCTTAATGTCGAGCGCTTCATTTTTGCCAGCCTCTTTTTCAGCAAACGC
TACAATATCCTCATCGGTAACGGTTAGCTTATTCATTTCCGCTACTTTTTGGGTAATAAG
CATCCAGCGTGCATGTTTTTCAGCGTTGTCGCGCATAGATGCACGGAATCCCGTAACATC
AAAACCTTTTGGGAAGTTGCCACTAAGTTGGCGCTTAGCATTTTCAAGCAACATATCTTG
GAAGGATTCAACCATCGAGTTTGGTACGGGAACGGGATTTTCTTCAACCATTTTGCCTGA
AATAGCTTCAAGCAAGTCGTTGTCGGATTTCATGGTAAAGTGCTGCTCAAGCTGCAAGCG
AACATCGGCTTTAAAGTCAGCAACGTTATCAAAACGTTCTTGTGAAATTTCTTTGACTAA
CTCGTCATCCAATTCAGGCAATTCAAGGCGCTTTACCTCAGTTACGGTTACTTGAAAGCG
CGTTGGCTTTACGGCTTCAGCATCTTCTGCCGTTGCCTCTTCGCCCTCTTCATCCTCTTT
TATTGGCGTGTTTACTACTTCAACCACATCGCCTGCTTTTTTGCCAAGAAGGGCAATGCG
GAAGGGATTTTCAGCAGGAAGGTATTCCATGCTAAAGTGGTGGTTGGCAACTTTTGAGGC
TTCATCAAGCTCGCCTTCGTCGTTAAAGCGCAGCGCATCGCCAATCACGGTATCTTTTTC
ACTTGCTGGCTCATCGCTTGTTACCATAGTTCCATGGCTTTTAAGGATCAGCTCAATTTC
GCGTTCAACCTCTTTATCGCCTACAACGTAGTTTGCTTTGGTAAAGGTGTAGCCGCTAAA
ATCTTGCAACTCAAATTCAGGATGAATTTCATAGACCAACTTGAGCGTTAAGGTGTCATC
CGTAAAGGCGAAATCAGCAATTTGCGCACGATTGGCAGGCTTAATGTTTTCGGCTGTAAT
AATATCGGTGAAATATTTGCCTCCAAGTTTTTCAGCCACAGCAATTTCAATAGAAGGTCC
AGCAAGTTTTTTAAGCAAGCCCATTGGCGCATGCCCTTTGCGGAAGCCTTTAATGTGGAC
GGTGCGTTTTGCTTCGTCAAGCTCTTTATTGTATTCGGGACCGAACTCTTCGGCGGAAAG
AATAATTTCTAATTCCTGTTCGGTTGGGCTGAGGGGGGTAATTGTCTTTTGCAAGGCAGT
TGTTGTTAAGATTGGTCAATGAAAATTTTGGATGGTGAAGATACGAATTATTCCTCTTTT
TTAGTAAAGCGCATTTTTCAAAATCTGCGTTCTTTGCTCATAAGCTTTTAACCAGAATAA
CTTCATGATTCTTTTGTCCATTTGTCATTCCCGCGAAGGCGGGAATCCAGATGTCTGAAC
CATGATGAGAGCAAGTTGCTCATGAATAATTCAAGTTACGTGCGTTTAGCCTTGCCGTGA
GGGTTTATACACTAAGGTTGAATAGGTTGCCTGCCGTAGGAGCAATTCAGCAGCTTCGGT
AACGTCGGAGGCGGTAACAGCTTCAATAGCGGCACTTTTTTCGTCGGGCGAAATGTGGCG
GCGAAAATAAACATAGTCGGAGGCGGTGTTCGACATGCGGCGCGTCATTTTTTCCATACC
CATAATGTGTGAGCCAAGGAGCTTGGTTTTTGCGGCTTGTAACTCTTCGTGGATGGGATG
GTGCAGCGCATCGCTCTGTAACAATTCCTTTATTAAGGTAAGTGTGGTTGCCACTTTGTT
GCCATCCGTGCCCGCATAAATGTTAAGCGCTGTGAGATCGTCAAAAAAAGCAAGGGAGGA
GTAAACGTTATAGGCTAATCCTCGCTTTTCGCGCAATTCAAGATTTAAAAGTGAGCTCAT
GCCGCTGCCAAGCAAGGTGTTGAGCACCATGAGGCTGTAAAAGTGGCGATCGTTGCGCTC
AATGGCGGTGCCCATAACAATTTGCGCTTGATAGATACGCTTTTTTAGGGTAAGCGAAAA
TGGCTTGTAGGTTGCTACCGAGAGTGGCTGACGTGTTTCGGTGCTCTCTGCTGGATTTGC
AAGGTGGTTTAAAAAGCGTTCGCAGAGTTGCATAATAGCATGGTGCGATACGTTGCCTGT
AGCGGTTACCACCATTTTTTGCGGAATGTAATGCTGCTGTAAAAAAAGGTGTAAGTCGTT
TTGGCTAAAGGCTTCAACACTTTTTTCAGTTCCCAAAATAGGGTTGCCAATAGGGTGGTT
GGGAAAAGAGCGCTGGTCAAATTCCTCAAAAATCAACTCCTCTGGCGTGTCGTTAATGCT
GCTAATTTCTTCAAGCACCACCTCTTTCTCTTTTTCCATCTCTTCGGGTGGAAAGGTGGG
GTTTGATACTAAATCGGCTAACAGTTCAAACGATGGCTCTAAGTGAGCGGCAAGGCAGCG
GAGGTAAACGCAGGTTTGCTCTTTCGTGGTATAGGCATCCAAATAGCCACCGTGTTGCTC
AACGCTACGGGCAATATCAAGATAGCTACGGGTGCGCGTTCCCTTAAAAAGGGCGTGCTC
CATAAAGTGCGCTAATCCTGCTGCATGAGCAGGGTCGTCGCGTGAACCCGCGTTAATTTG
AATGCCAAGCGTAATACTTTCAACGTAAGGGACGCTATCGGTAATAACGGTGATGCCGTT
GGGGAGCGTTGCAAGGTGTACGGTGGTTGATGTGGTGAGTGCCATGGAAACCTGTTTGTT
TCATTATAATAGAAAGCAATGTACGGTTTAATTCTTATTTTAGCCGCTTCTTGCTAAGAA
CGGCAAGTATCTTTTCATTATCACTGAAAATAAAAGTGAGGAATGAAAAATAGCTGAATC
GTATCCCTATTTTATGTCAAAACTCTCCATTGCTCTTACCGGTGCTACCGGCTACATAGG
TTCGCAAGTGCTGCTTGAGTTGCTCAAGCGTTTTAAGGGTGAACTTGATTGCCGCGTGTT
GGTGCGTGGCAGCTCCAATTATGCGTGGTTGGAGGCGTTGCCGGTGCAAGTAATTGCTGC
CGATGTGCTTGAGCCAATTGCTTTGCATGAGGCGTTGCGTGGTGTGGATACGCTTTTTCA
TTGTGCGGGTTTGGTGTCGTGGACGCGCCGTTTTCGCTCTCAGCTTTATGAGGTAAATGT
GGTGGGCACGCGCAATGTGCTTCATGCGGCGCTTTATAATGGTGTGCGCCGTGTGGTAAT
GACCAGCTCCATTGCAGCGGTTGGCATGTCGGAAGATGGTGCGCCTGCTAACGAGGCGGC
GTTGTTTAAAGAGTGGCAGCGACGCAATGGGTACATGGAGGCAAAACATCTTGCCGAGCT
TGAGGCGTTGCGTGCGGTGGCTGAAGGGTTGGATGTAGTGCTGTTGAATCCGGGCGTGGT
GATTGGTGTTGACCACCACAATCCAGCATCCCTTAGCTCGTCAAACCGTACACTTAGGCA
AATGTATGATGAAAAGCTATGGGTTGCACCTGCGGGTAGCACGGGTTTTGTAGATGTGCG
CGATGTTGCCATGGCGCATATTGCGGCGTGGGAAAAAGGGAAATCGGGGGAGCGTTACAT
TGTGGTAGGGCATAACGTGAGCTTCCATGAATTACTCAGCCGTTTATCAGCTCTTAACAA
TGGTGTTGCCGCTAAGGTGCTTACGGTGCCCCGTTCGGTGGGAATGGTTGCAGCCCTTGG
TGGCGAAGCGTGGTCGCTCTTGACGGGAAATCCTTCGTTTATTGCTTTTGAAAGTATTGG
CACCTCAGCGCGGCAGTTGGCATACAATAATGAGCGTTCACTTTGCGAGTTGGGCATTGC
GTATCACGATTTAGAAGAGACATTTCAAACAATTCTTAAATAATGTATTTTATAAGTGTT
CATAAAGGCAGTAGAGTGCCCTTCATTTTTATGTAAAGATTTATAAAGAACAACTCTTAT
GACAATGGATAACCCAAAAGTAGAACAAGCAGGACATGCGGTTGATTCTGCAAAATTAAA
GCAACTAAATTTAGCGGTTGATGCGCTTGAAAAGCAGTTTGGCAAAGGCACCATTATGCG
CATGGGCGATGGTTCTGCGGGCTTAACGGTGCAGGCGATTTCCACTGGCTCTATGGCGCT
CGATTTTGCGCTTGGCGTTGGTGGCTTGCCTCGTGGGCGCGTAACCGAAATTTATGGACC
TGAATCGTCGGGTAAAACCACGTTGGCGCTGCATGTAATTGCTGAAGCACAAAAAGAGGG
TGGCATTACCGCCATTGTGGATGCGGAACATGCTTTTGATCCATCTTACGCACGTAAGCT
TGGGGTGGATATTAATGCGTTGCTTATTAGCCAGCCCGAATCGGGTGAGCAAGCACTCTC
CATTGTAGAAACCTTAGTGCGTAGTGGTGCGGTGGATGTGGTGGTGGTGGATTCCGTAGC
AGCGTTGGTGCCGCAAGCGGAGCTTGAGGGCGAAATGGGCGATAGCTCCATGGGGTTGCA
AGCGCGTTTAATGAGCCAAGCGCTGCGTAAATTAACGGGCGCCATTTCAAAGTCGAGCAC
GGTGTGCATTTTTATCAACCAGCTTCGCGATAAAATTGGCGTGATGTATGGTAGTCCTGA
AACCACAACGGGTGGTAAAGCGCTAAAGTTTTACTCATCCGTGCGGCTCGATATTCGTAA
AATTGCACAGCTTAAAGATGGCGATGAATTAACGGGTAGTCGCACTCGCGTTAAGGTGGT
AAAAAATAAAGTGGCACCACCCTTTAAAATGGCTGAGTTTGATATTCTGTATGGTGAAGG
TATTTCGGCACTTGGTGAGTTAATTGATTTGGGCGTTGAGTTTGGGGTAATTAAAAAAGC
AGGTTCGTGGTTTAGCTATGGTACCGAAAAGCTTGGGCAGGGGCGCGAAAGCGTGAAAAA
AATTTTACGCGAAGACCCTGTACTCTACCAAAAAATTCACATGCAGGTAAAAGAGCTTAT
GACAGGGCACACCGAAATAATTAGCAGCCCCACCGAATGAGAATTGGAGCCCTCAGTATT
GAGCGACCGATAATTCTTGCCCCAATGGAAGATGTTACCGATCGCTCATTTCGTCAACTC
TGCAAACGGCATGGTGCCGATATTGTTTATACCGAATTTATTAGTGCCGAAGCGTTACGG
CGCGGTGCTGAAAAGTCGCTCCGTAAGCTCAAAGTTGACGACATGGAACGCCCTTACGCT
ATCCAAATTTTTGGGAGCACGGTTGAGTCCATGGTTGAAGCGGCAATCATTGCAGCCTCC
TACCAGCCCGATTATCTCGATATTAACTTTGGCTGTCCCGTAAAGAAAGTTGCAGGCAAA
GGGGCTGGCGCGGCACTGTTACGTGAGCCTGAAAAAATGGCAGCAATTAGTGCAGCAGTG
GTTAAAGCCGTTGCAATTCCCGTAACGGCTAAAACCCGCATTGGCTGGGATTTCGATTCC
ATTAACATTCTTGATATTATTCCCCGCCTTGAAGATGCTGGTATTCAAGCCTTAGCGCTG
CACGGGCGTACTCGTAGCCAGATGTATAAAGGCACTGCCGATTGGCAATGGATTCGTGCG
GCAAAAGAGAAAGCTCACATTCCGCTGATTGCCAATGGCGACATTTGGAACGCTGAAGAT
GCCGCTCGCATGTTTGATGTTACCGCTGCTGATGGCGTTATGATTGGGCGAGGTTCCATT
GGCAACCCCTTTATTTTTCAGCAAGCCAAACATTTCCTTGCGCACGGTACGTTGCTCCCA
CCGCCCGATTTTCGCCAACGCATTGCCGTTGCCATTGAGCACTTCCAGCTCTCCTTAGCA
TATAAAGGTGAAAAATATGGCGTGCTTGAAATGCGCCGCCACTATTCCACCTACCTCAAA
GGCTTACCAATGGTATCGCGTGTGCGCAACAAGTTGGTGCGTGAAGATAATCCTAACAAT
ATTGTGGAACTGTTGTTAGCGTACCGCGAAGAGTGCGAAAGTTACGCTCGTGAAGGGAGG
TTAAGCGAAGGGGTAGAGTTTCTTAATGATCATTCACCAAAGCTGGAAATGAGGGAGGGT
TAATACCGCTAACTCCTATTGCTTTGTATTAAGATACTTATTGTTGATTTTTTTCCACCG
CTCAGAAACCGTGATGTCGAGTAGGTTACGGTTGAAAGTTTCTCGTAATTGGCTGCCCTG
CGGTAGCGCAATTGCATAATATTCGGGGCTAAGCACTTGATTGATGATTGTAACTCCATG
AATGTCGCCCAAGGTGAGTACATAACGCATAATTGGCTCATCGAACACAACGGCATCAAT
CTGATCATTTTCGAGAGCATGAAGTGCATCCTGAATGGTAAGAAAGTGCTTGCTTTTCAT
GGTGCTCTCTTCAAGGTAACTGCTGCTGCTTGATGCCTTTACCGTTCCAACTCTTTTGCC
ATATAAATCGTTGAATTCTTTGATCTCGCTTTCGAGACTCTCAACGGTAAGAACGGTTGT
CATTGCCGCTGTGAAGCCTGAAATCACCATCAAGCTGGTGAACATCCAAACTAATGCAAC
AAGTTTTCCAAGTAACGTTATTGGTGTTTTATCACCGTAACCAACAGTGGTCATGGTAAC
GGCTGCCCACCAAAAACCTGACCAAATTCCCTGAGCTGGAGTTCCACCGAAATGGTCAGA
ATTTTTTTTACGCTCGAACAGCCAGACCAAAAATCCTGAAATAAGTAGTAGGAGCGAAAG
GGCGGCGAGTACTTGTAAAAAGGCTGGTGAGAAGAGGCGACCGATCATGTGAAACCAGCG
AGTCTCCTTTTCTTTAACTGCAATTGCTAGCCCAGAGTGAAAATAGGGGGCAGAAAAATC
AAGCAGGTATTCACGTTCTTTGGTTATGGTGATGGCAGCAGCAGCGGCATCAACCTCACC
CTGTTCCACAGCTTTGAGCATTTCCGTAAGCGACATTTCTTTGAAGGTTAGCTTGCTTTT
TCCCTTTTCGGCAAGAGCGTGCATCAAATCTATGGAAATGCCTTCCCACTCTCCTTCAGC
ATTTTTCATGGCAAATGGTGGAGAGTGTTTTGTTGCCACTATCAGCTCATTTTCAGCGGC
GATAGACTGCAAAGAGAAGAAGAATGCCAAAAAGAAAAGGGATAAGAGTCGCATATTTTT
CTCTCTTTTAAGGAGATTGCCTTGAAAGAGGTTCGGGTAGGAGGGTGATTTTATATGATT
ATATCAAAGTCCTTACAAAGATAAAATTTGTCGGAATGTTGTCTTTACTTATCCTCTCTT
CTATCTTTTGTACATTCTAACCACCTATCAGCAACAGCAATCTATTCTTTTTATGAAGAG
ACCTGCAAAACTTAAAATAGCCTCGTTTGACTTTACTTGTTGCGAAGGATGCCAATTGCA
ATTAGCGAACAGCGAGGCATCGCTTGCTGATTTTTTAGCGTTGCTTGATATTCGCAACTT
TCGTGAAATTTCTTCGGAGCGCTATGATGATTATGATATTGCGCTTATTGAGGGAAGTGT
TACTCGCCAAGATGAGGTGGAGCGGCTGCTTGCTATTCGTGAGCAAGCAAAAGTTGTGGT
GGCGTTTGGCTCGTGCGCTTGTTTTGGTGGCGTGAATAGCTTAAAAAATTACCATACCAT
AAGCGATTGTGTGCATACGGTGTATGGCAATATGGCGGTTGAAACGTTACCAGTGCGTAA
AATTAGTGATGTTATTGCGGTTGACTTTTCTATACCGGGTTGCCCTGTTTCAAAGGCTGA
GGTGGAGCGTATTGTGGTAAGTTTTGCAATGGGTTCTCTACCAACGTTGCCAACCTATCC
TGTGTGCGTGGAGTGCAAGCAACAGCTTAATACCTGCCTTTTTGATTTGGGGGAAATTTG
TCTTGGACCCATTAGTCGTGCTGGTTGTAATGCGCCATGTCCAACGGCACAAAGCGGCTG
CCTTGGCTGCCGTGGTGCAGCCGATGACATCAACATGGCAGCTTTTGTGGCGCTTGTGCA
GGAGCGCGGGTTAAGCCTTAATAAGCTCAGGGAAAAACTTGCTTTTTATAACGCTTTTGA
TTCTTTACCGCAATGAGCATAGAGCGTAATCTTGATATCAATATTCACCACCTGACGCGC
GTTGAAGGGCACGCAAATATTCATATCCACGTCAAAAATGGTGAGCTGGTAGAGGCGCAG
TGGGCAATTATTGAAACTCCTCGTTTTTTTGAGGTGATGCTGAAGGGAATGAGTGCCGAG
CAAGCGCCTTTTCTTACGTCGCGCATTTGTGGTATTTGCTCAATTAGCCACTCTTTAGCC
AACATTCGAGCGTTAGAACGGGCAATGCAGATTACGCCTCCTCCACTTGCTGAGGTAGTG
CGCCGTCTTGCTATGCACGGTGAAACGCTTCAAAGCCATGCGCTGCATCTTTTTTTTCTT
GCTGTGCCCGACTTTGCGGGTCTTCCGAGTGTTCTGCCGCTCATGGAGTCGCATCCACAG
GTGGTGCGAGCAGGATTGCAGCTTAAGGAGCTTGGCAATAGCATTAGTATTGCAGCCGCA
GGGCGTGCCACGCATCCCGTCAGCTTGGTGCTTGGCGGTATTACCAAAGCGCCAGAACTT
CAGCAGCTTAAAGAGCTTCTTACCATGACTCAAGAGCGTAAATTGGCTTTAGCGCAAGCG
GTAACTTTTTTTGAGGAGCTGCATATTCCCAACTTTACTCGCGAAACTGAGTTTATCTCG
CTTTGTAACGGCGTTACCTATCCCGCTATTGGGGGACAATTAGTCTCAAGTGATGGCATT
ACTCGTGATGAAAACGACTATCTCTTAATGACCAATGAATACACACGGGATTTTTCAACC
TCCAAATTTACGCGCCTCAGCCGTAACTCCTCAGCCGCTGGCGCATTAGCTCGTTTTAAC
AACAATTATCATCTTCTTCATCCTAACGCTCAAGCGGTTGCTGCACGCTTTGGTTTACAG
CCGGTATGCCACAATCCATTTATGAATAACATTGCTCAACTTGTGGAGTGTGTTCATATT
CTTGAAGATGCTGAGGAGCTGATTGGTATGGTGATGGATATGAAGGGAGAGGAGACAAAG
TGCCATTACACGCCGCAAGCGGGAGCAGCAACGGGTGCGGTTGAAGCGCCACGCGGCATT
TTGTATCACTACATGGAAACTAATGATGAGGGAATGGTTGTTCGTGCGGATTGTATTATT
CCAACCACCCAAAACAACGGCAACATTTACGATGACCTTCAGGCACTTGCTGCCGAATTG
CTGCGCGAAGGTAAATGCGATGGTGAGATTCAGTTGCAGTGTGAAATGTTAGTTCGTTCT
TACGATCCTTGCATTTCCTGCTCAGTGCATTAAAACCACAAACGGCAGAGCAACCTCTTC
TGTTCCTCTGCCGTTTTCAATTTAACGTAAACCAAATAATGGGTTACACAATTTCTACTA
ACTCAATTTCAAAGGTTAGTTCTTGCCCTGCTAAGGGATGGTTGGCATCCAGCGTTACAG
CTTCATCGGTAATGTCAACCACCATAACAATTGCCTGCTGTCCATTTTCTAATCCAACTT
GCAACTGCTGCCCAATTTCAAGCTCTAAATCAGCGGGAAAGCGCTCACGAGGCACCGCTG
TTACTAACTCATCGCTATGAGGTCCGTAAGCTTCTTCAACCGCAATCACAACCTCTTTTT
TATCGCCAATCGCCATTTCAATCATGGCGTTATCAAAACCAGGGATAACCTGCCCACCTC
CAACGGTAAATTGCAGTGGCTCGCGCCCTGCTGAGGTATCAAAAAGGGTGCCATCATCAA
GTTTACCTGCATAGTGAACTTTTACGGTATCCCCTTGTTTTACTGTTGCCATGTCTTCTC
CTTGTTAGTGGCAGCTTTACTTTTGTTTGATGGTAAGCCACCTTATTAATGTAAAATCAT
CTGTTTTGTGGTGATCGTCCACGTTCTATTTCAATATTTAGATGTGGCAGTAAGTCATTA
TAGTTGTTGCGTAAAAATGCAATCAGCCCTTCGCGTACTAAGCAGCGCAAATCCCATAAC
TGCGAGGCATTTGCCGCACTTACCAACGCACGAATTTCCATTGAGCGCTCCGTTGAGTTG
GTTACTTGCAATTTTACTACACGTCCATCCCAAAGCGGGGTAGTAGCAACAAGGCGTTCC
AGCTCCTGCCTTAACACGTCAGGGGAAAGCAAATAGTCAATAGAGAGAAAAACCGATCCA
AGTAGTTCAGGCGAGGTGCGCGTCCAATTTTCAAACGGGCGATCAAGAAACCATGTAATG
GGCAGAATCATACGGCGTTCATCCCAAATTTTCATTACAACGTAGGTCAGCGTAATTTCC
TCAATGGTTCCTTTTTCATTTTCTACCACCACTTCATCGCCAATGGTTACGGGTTGGGTA
ATGGCAATTTGTACGCCCGCAATCAGGGTGGTTAAGCTTTTTTGTGCTGCCAAACCAACC
ATTACACTTAAAATACCAGCCGAGGCTAAAATGCTTAATCCTACCTGACGCACGGTATCA
AAGGTCATAAGTGCCCCAGCAATAGCTACAAGCACCAAGAGAGCATCAATAATTTTACGT
GCTAAGCTAATGTGTGTGGCAACTTTGCGGACAGCTTCACTTTCGCGCACTTTGGTAGCA
TAGTAGTCAAGCACCACCTGCTCAAAAACAAGCATAAGGCGGGTTAAAAACCACGTTACC
CCAATAATTCCACCAATCAGTAAGCTATGCTTAATAAGCACATCAATGCGTGCTGATAAG
GGAACGTTGTTTGCTAATACTGCCATTCCTGCCAAAACCATAAGCAATCGAAAAGGCCAT
GCGACCAACTCCAACGGCAAACTAACACCGCGCATGGTGGCTCGAATGCGCACTACAAGC
TGCTGAAAAAGCGAATTAGCACCCAACATTACTACTAAGGCAAAGAGCAAGAGGAGTAAT
GCAATGACAAGGTAGGTTTGTAGTGAACTCCAATCAACCATGCGTGTTCCAATCAATAGC
ATTCATTATTTACCGCTCAGGCGCTCAAACTCGCTGCGTGAACGGCTGACGCAATCCTCA
ATTGCCATGCCGCCAAAGTAGTTCCCCGTTAAGAGCAGCGAACGGTTATTTTTTAGCAAC
GCATTGGTTTGTTCAAGCCATGCGTTATGCCCAAGCCGCAACGATGGCACGGTATTTAAG
CGCGACACGGTATGTTCAACCTTTGAAAAATTAATGCCCAACACCGCCGCAATGCGATCG
CGCTTGGTGCGGTCATCCAACCCCGGACGGAAGTGGAAAGCAAAGCCACGATAATTATCG
TCAGGCACCGTATCGCGTGCCACCACTGAAAAGAAGATATCGTTGGGGGAAATAATAGCC
GCAACGGGCTTTATGTTGATGGCATCTTTTGGAACTACCACGCCAATGGAATCCACTGTG
GCAGCTTTCAGTTTGCTGAGATGCGCCGCTAAGTCGCCATTAACCTCTTGGAGCAGCTTG
GCGCTTATGGCTGAAGGGGTTGCCATTACTAACGTTTTTGCCGCATAACTTACACCGTTG
CTGGCGCTTACAACGTAATTTCCGTTGTCCATGCTAATGTTTACAATATCCTGCCCTGTA
AAAACATTTAAGCCGCGAGTTGCTGCAATGGTTTCGGCTACTCCTTGTAAACCATGTTTA
AAGGTGTAATTTTTGAGCACATCTTTCCGTTTTGGACGGCTCTTAAACATCATTTCAGCA
GGGAAGTCATCGGTTTTTTGCGAAGGCACGGCATTAAAAAAGTGGCTGATAACTTCGCTG
TAGTTGCGTTTTCCAACTATTTTTTCATAGTACGAGCGCACCGTTTGCCCCTCTTTTTTA
AGGGAGAAAATAGAGGGACCATTCGTTAACAACTCCATAATATGGAGCTGCGACATCAGC
GATTTAATTTCGCCATCAATCAGCAGCGTAAAAGGCACTTTGGCACGAGGGATAATGGTG
TCCATAATGCCACACTCTTCAACAATGGAGAGCAAATTTTGATAGGAGCTATAACAAGTG
TGCGCCCCAAGTTCCATCCAAAACTCTTTGCCACCCGACTTGTAGCGTGGGGAGGCAAAA
GAGCCACCAAGCGTTTCATTTTTTTCAAGCAGCGTGGTTTTTAAGCCGCTCTTTACCGCA
TAATAGGCAAGAGAGAGACCGCTAATACCACCGCCAACCACCACAACATCATTCTGCATC
ATAAGCGAAAAGAGTTTTCATAATAAAATCAAGTAAGCTCGGCTTGTAACCTTGCGTTTT
GGCAAGGGGAGCTTTAAAAATTGGCGCAATGTAATGAAATCGTGGTAGAGAATTACCCTT
GCGCATCCTCCGCCCGATAATTTTGTACGTAGCGCACATAATTTTCAGGCGATTCGGTAA
TGGTTTGGCGCTCAGCCTCCGTAATAGGGCGCATAACTTTTGCAGGTACGCCTGCCACCA
ACATCCCCGATGGCACCCTAAAGCCTTGCTTTACCAACGAACCTGCCGCCACCACCGACC
AAGGTTCCACTACGCAATCATCAAGCAGCACAGCGCCCATGCCAATCAGCACATGATCCT
GCACTGTACAAGCATGAAGCACGGCACCATGCCCAATGGTAACGCAATTGCCAATGGTTA
GCGGACCTGTATCGTGCGTAACATGGAGCGTAACATTATCCTGCACATTCGTTTTTTCGC
CAATGCGAATAGGGCATACATCGCCCCGCACAACGGCATTAAACCAGACGCTGGAGTTGG
CACCAATATGCACATCCCCAATTACAAACGCCCCATCGGTTAAAAAGACCGATTCGTGTA
ATTGAGGCACTATTCCTTTATAAGGCAAAATTTTTCCCATGAGCATGTGATTTAGTTGAT
AGCCTCTTGTATAGACTTCGCGTTCAAAAACGATGGGCGCAATATACAAAGCACAAGTGG
CATTCCCTGCCCTTGCATCAGCCGCACCTTATTACAATGGCAAGGCACTCCATAAAAAAG
GAGCAAGCAGAGCAAATTATTTCACCCCATCTTTTTTATTTAGCGTTTGATTTAGTAAGT
TGTTCTTGAAAAAATTTAACCATCCTAAATCTCCTAACGCAATGGCTACAAATATATCAG
GGGCTTTTACCAATGGCGCAGCGGCTTACGGGCGCTTTCTTGAGGTCTTTATTGATGGGC
ATTGGTGGGTTGTGGGTGATGCGCTTGAAAATGTAGGAAAAACCACCAAGCGACTTGGCG
CAAATGCCTATCCCCATCTTTACGGTGGTGGTGCAGGTAGCGCAGGCAGCTTGCGCGGCT
CTTCGCCAACGGTTTCAGGCTATGCACAACCATCCAAACCAACCGAGTCACGCTTTAACG
ACTAATTGTTGCAATAAGTCATTCTTCTAAAAACGAGGTGCTATCACCTCGTTTTTTTTA
TTTGTACTATTTTATTGCAGTGTAGGGGGAAGGCACATGAATTCCATTTTAAGCAGCCAT
AAGCTGAAAAAAAGCTACAACAAGCATCCCGTTGTAACCAACTCATCCATTGAAGTGCGA
CAGGGCGATATTGTTGGCTTACTTGGTCCTAACGGTGCAGGCAAAACCACCACCTTTTAC
ATGATTGTGGGGTTAGTGCGTCCCGATAGTGGCGAGGTACGTTTAGACGATAAACCCATT
ACCCACCTTCCCATGTACAAACGGGCACGGCTGGGAGTTGGCTACTTACCACAAGAAGCC
TCCGTGTTCCGTAATCTTTCCGTTGAAGAAAATATTGCCGCAGTGCTTGAGTTTACCGCG
CTCTCTAAAAAAGAGCGGCAGGAGCGCATGGAGAAAATGCTTGAAGAACTAAACATTACC
CACATTCGCAAAAGCATGGGCTATGCGCTTTCGGGGGGAGAGCGACGCCGCACCGAAATA
GCTCGTGCATTAGCGCTTAATCCAAAATTTATTTTGCTCGATGAGCCTTTTGCGGGCGTT
GACCCTATTGCGGTTGAGGATATTCAGCACATTGTAGCAGGTTTGGCAAAACGAAATATT
GGTGTGCTTATTACCGACCACAACGTTCACGAAACCCTCTCCATTACCAACCGTGCCTAC
CTCCTTTTTGATGGTAGCATTTTTATGAAAGGTACACCCGAAGAGATTGCCGACAATCCC
GAAGTGCGCAAAATGTACCTTGGTGAAAAATTCACCCTTGAGCGTTACTAACCAGCTTCT
TTTCTCATAGCTACCAATACGTTGTGCGCTCCCCTCATAACATTCTTTTCAAAAGAGTAT
GATTCAATGTTTGGAAAATGGAACGCTTGCCTTAGAACACCTTCGCCAAAGCGGTGAACT
ACCGCCCACATGGCAAAGTATGGCAGAACTTGAAGCACAGGTTAATCAACTGCATATCCG
CTTTCTTGAAGAGCGTTGGCGCATTGCTGAAAAGCGAGGCTGGGGCGACCTTGCTATCGA
ACTGCTTGACCGTGCATGGCGCACCAATGACCGCGAGTACATGGATGAAGAGCATGTGTC
GGAAGCGGAAAAAGTAACCGTTATGCAAGCACTTGATCGCCAAAACCGTCTGATGGATAT
TTACAATCGTTCGGCAAACATGTTGCTGGCACTCTGCCGCGAAGTTCCAAACCAGCCGCA
GCGTCCTATTCGCGTGCTGGAGCTTGCTTGTGGATCGGGTGGGCTTGCCTTAGCACTTGC
GGAAATGGCGCAACGCCACCACCTTTCTCTTGAGATTACCGCCTCAGATGCGGTATTAGC
CTATTGTGAAGAGGGTAACGCGCAAGCAAAAGCGCAACAGCTTCCCGTAACCTTTCGCCA
GCTTGATGCTTTCCACCTAACCGACTACGCCAACGAGCAATACGATATTACGGTGATGTC
GCAAAGCTTGCACCATTTTACAGCAGGGCAGCTTGCCGTCATTATTGCCCAAGCCATGAG
CCAAACCACCACGGCATTTGTTGGCACCGATGCCCAACGAAGCGTACTACTTGCAGGAGG
CGTGCCGCTTGTTGCAAGCTTGCAAGCTATTCCCGCATTTGCGCTTGACGGATTTATTTC
CGCCCGTAAATTTTATAGCGAACCCGAACTTGCATTAATAGCCGAAAGCGCTACACGCCG
TTGTAATTATACCATTTCGCGCGACTGGCCTTTAAGTGTGTTGACGGTGAGGGGTGGGGA
GTAGGGGGTATTATTTCGTTTGCCGTAGTGGGCTTTCAGTACTGAGCAGTACAGAGCGTG
GCAAATGTTGCGGGGTTTGGCGTAGAAGCGTGGAATAGCATTGTGGGGGAAGTGATTGGT
CGGCTCAATGGCATAGAGAAGGAGGCAGTCGCGCAATTTCTCTCTATTATGCCGATGCTC
GCTCGAAAGGAGTATCTCACAATCAGTATTGGAGGTCAAGCAATCGTCCGTTTCTACAAC
GCTACTTCTGAGGAGGAAAAGCTTACAGCTGTTACATCTCTCAGCGAAATTCTTCGCCAG
ATTGATGAGGGGTGAAGGTATGGTACATAAAATAGAAATACCATTGACGACATCATTGGA
AGTTAAATGACGCCACTGTTTCTCTGCCGTATCATAGGCTTTTAAGTCATGCTGACCGCA
TGTTGGGCAACTAAAGGTACTCCCTTTCTGAAAATCAAGCTGGATGGTGAGGCGTTTTTG
CTCTATGTCAAATGCTGATGATTTCACAAACCATGGCGCTGGTAAACACAAGGCTTGCTG
AAAAAGAACTGTATCTTTCATGATCAGATGACTGCTTATTTTTAGTACTTTCTTATTCTC
TTACCCACTCAAAATAGCGAAGAGCCAACGTTATCAAGTAACCTCCGCAAAAGTCACCTC
ATAGAGCGTTACGACATATAACAATTACCGAATTTGACTTTTTACTCAGTAATCACACTT
CTGCCATTTCAGTAAGCTCGATGATTGAGGCGTAATCATGGCGTGAATTAGGGCGAATAA
AGTGTTTTTTACGTTCCCTCCTCAATAAATCCTCCTCCCAAAACCTCATCTCCACAATAA
AACACAACCGCTTGACCGGGCGTAATGGCGCTTTTTGGTTCCTGAAAAACCACCTCTATC
TGCCCATTTTCAAGAGGTGTAACCCTGCAAGCTGTTTGGCGATCGCGGTAGCGAATGCGC
CCAAGTAGTTCCACTGAAGATGATGGCGGCTCCATGCCAATCCAATTGCAGCGTGATGCA
AGTAAGCGATGGCTCATTAACGCAGCTTTGTGCCCTACGTGAATGCGATTCTGCTCAGCG
TCAAGCGCTGTAACGTAGAGCGGCTCTTTTGCCGACACGCCAAGCCCTCGTCGCTGCCCA
ATGGTGTAAAACGGATAGCCTCGATGCTTGCCAATGACTGTGCCTGCCGCATCAACAATG
TCGCCATCTGCCACGCGCTCAGCAAGCTCAGGCATGGCACTCATAAGATAGGTAGAGTAG
TCGTCATTGGGCACAAAGCAAATCTCTTGGCTCTCTTTTTTTTCAGCCGCACGAACGCCA
AAGTTTTTCGCAAGCTCGCGCACTTCGGGTTTTGTTAAGCCACCAAGCGGTAGCAAGGTG
TGGGCTAAATCCTTTTGCGAAAGCATCCACAAAAAATAGCTTTGATCTTTCTGGCTATCA
GCCCCCTTGTAAAGCCGATAACGTCCATCACTAAAGGCTCTGTTGGCATAATGCCCCGTA
GCAATGGCATTGGCACCAATCAATTCCGCTGCATGGCGCAACCCTGCCCACTTTACCTGC
CGATTGCATACCATGCAAGGGTTTGGCGTTCGTCCTGCAAGATATTCAGCATTAAAATAG
CGCATCACTTCATCACGAAAGGTGCGGCTAAGGTTAAGTGAAAACAAGGGAATGTGGTAG
TCGGGATGGTCGCTTACCACAAGGGAAGATGGCTGAAGTGTTGGCTCAGCATAGGGTGCA
TCCAGAGTATCCAGCAAGCGAAGGTTTACAGCCGTTACACGGTAGCCTTGCTGCACAAGC
AAGCAAGTTGCAACGGCAGAGTCAACCCCGCCTGAAATGCCAACAAGAATATGGTGCGGT
GTGCTCATGGGATTGATGCGAAAGTGGAAGTAAATTGGTTACTTGATGCCTATAATACGC
CTCAAGCGCTAAAGAGGCAAAAGATCTTCTGCGATTCAAAAGAATAAACGTAACCACCAT
GACTACCTCTGCCACACATTTTGTGCGCCACATTCGTGCTGAAGCTGCGCGCATCGGCTT
TGTGGCAATTGGTTTTGCTGCTCCCGAACTTTCACCTATGGCAATGCAGCGCTATATGGA
AATGCTGCACGATAAGCGGCATGGTGAAATGGCGTACCTTGCCAACTACACAGCAGAGCG
TGCCAATCCCACACTTCTTTTATCTGATGTAAAAACCGTTATTTCAGTCGCATTAAGCTA
CAACCACCCGATTACCTATTGCAACGGTTTTCCAAAAATTTCACGCTATGCGCTTATTGA
TGATTACCACACGGTTATGAAAAGCAAGCTTGAAGAGCTGCATGTGGCTATCGAACGCAT
TATGGGTGAACCTATAGCGGCAATTGCGGCGGTGGATAGTGCGCCGTTGCTTGAAAAAAG
TTGGGCTGAACAAGCAGGCATTGGCAAAGTAGGTAAAAACAGTTTACTGAAGATTCCGTC
GGCAGGTTCGTTTGTTTTTTTGGGTGAATTGTTGATTGATAAGGAAATTCGTGTTACTCC
ACTGGCGTTGCCAAACTATTGCGGCAGTTGCAACGCTTGCATTGAGCACTGCCCAACGGG
AGCTTTGCTTGCGCCAAGCAAGCTTGATGCTACGAAATGTATTTCGTACCTCACCATCGA
GCTAAAGCGCGATTTTACAGCCGATGAAGCTGCCATGATTGGCGAGTGGCTTTTTGGCTG
CGATATCTGCCAAGAAGTGTGCCCTTACAATAGGCAAGCAAGCATTGTGGCACATTCTGC
ATTTACTGTGCGAGAGGAATTGCTCAATGTAGCGGTTGATGATCTCTTGGGGCTAACAAA
ATCAAGTTTTCGGAAGTTGTTTTATGGCACGCCCGTTTTTCGCATAGGGTTGCGCCGACT
GAAACGTAATGCACGGGCTGTAGAGGAGAATGTGCGGAGGAGGGGGAAAAATGATGGTTA
AAGATATTTCCTTAAATCAGGAATCTGGGATGTTGCCTCGCAATGCAATATTGCAGTAAC
TCGTATATTGTGTTGCTTTTCTAACGTCTCTAAATCTGGTTTACTTAATGAACCATTGCT
AACAAGAAAGGCTTTTTCAATTGGTTGCACACCACCAGCTTCTACCCAAAAATGATCGAC
AATTTGACGATATTCCTGCCGATTTTTTTTAACGTAAGCTAACTGTTCAAAACCATGTGG
AATATCGCAAGCTCCTTTCAGTTCAACTAACAAAGCATAGCGTTTATTCCCTTTTTTATA
GAGATATAATCCATCACACCTCGAACTATTGTCCATAAAAACGCAGCCATCCAGAACGAG
GACTTTTGCTTCTTCGCTCGAACGTATTCGTAGCGTTACACTCTTGCCTTTTTCAGATAA
TGTGAGTTCTGATTTACATAAAGAAAGATGATTATTCATCTTTTGGCATACACAATTCTC
GAATGGCTTAACATCTATCATCCTTTATGCTCCCATTCAAGATCTCGCATTTTATCGTAA
AGTTGATTTTGGGAGTTAAAATATTCTAACAACTTATCATCAAGCAATGCAACATCGTTA
TTCATTAACATCTCAATGGTATCGCTCATCAAGTATGCTTTAACATCACTTGAACGGAGG
GGCAATAATTGATTTACTTCATTATTATTAATTGGTAAACCCTCTATTTGTTGGCGCTTT
ATATGGTTATTAATTGCTTCAACAATAAACGGACTATGCGTGGTAATAATAAACTGCGTA
TTTTTGAATGTCCGTAAAAGATCTCCAACCACATGTTGCTGCCAAGAAGGGTGAAGATGC
AGGTCAACTTCATCAATCATCACAATAGCTTCGGCTGCAAGCGGATCATCAAGATGAGGA
TTTGCCATCGCAAGCCGTGAACTTAAATCAATAACAACGCCAAGCAGTGTTTTATATCCA
TCGCTTAACTGTGCAATATCCATTAGCTCACCTTGCTGTCTCACAACAAAACGTAAAGGA
TTGAGCGCAATATGTGGCTCAGAAATATCAGGAAACATTGCCGTGATTGCCGAACGCACA
ACATCCAGCTCTCTTAAAGTAACCTCAAAGCTTTTCTTCTCTTTCTGCAAGCGATTTTCT
TCCAGTTCTTTGTTGTAGAACCACATAAATGCCGATCGAAATCGGCTATCAGCATGTAAA
CAATGAACAAGTGCATCAAAACGATGCTGCTTTTTTGTAAATCCCTTACGACTTGCAGGC
ACATCAAGCAATGCTCGGCTTACACCATAATAGATAAACAATGGAAGAAGATAGTCGCTT
CCTTGATTCATTGGCTCAAGAATAGTAGCATCAAGAAACTGTTCAAGAGCACGAATGCCA
TCAGCAGCAGGCACTAGTTTGCTGGTAGATTTACTTTTATCGCGACGCTGAATTCTATCC
CACTTTAAGCCTGTCGTGGTTTCAAGAGCAATACGAGTATAGGGAGCAATGGAATTATGA
CGCTGATGAAGATCGCCCTTTTTAAAAGAACGTCCAGAGAGAGTAGGCAGGTAGGTCAAT
GCCGCTCCAAGAGCTATAGCAATACCATCAAGAATAGTGGTTTTTCCTGAACCGTTAGCG
CCTATGAGCAATGTTAAGCGATTTCCAAACTCTATAACAGCATGTTCTACTGCTCTAAAG
TTTTCTAACCTCATACTTTTCAGTCTCATAGGCGCATGTTTATTCGGTTACAATAACTCT
TAGTGCTTGAAATGCCTCATGCCGGTAAAGACCATAGCGAGGTTGTTGGCATCAGCCGCT
TCAATTACCTCGTTATCGCGAATGGAGCCACCGGGTTGAATAACTGCCGTTACGCCCGCT
TCAGCCGCTGCAAGTAAGCCGTCAGCAAAGGGGAAGAATGCGTCGGATGCTACAACGGAG
CCGTGCAGATCAAGGTTTACTTCGGAAGCCTTCCAACGTGCAATTTTTGAGGAATCCACG
CGCGACATCTGCCCTGCACCAACGCCATAGGTTTGGCGGTTTTTAACGTACAGAATGGTG
TTCGATTTAATGTGTTTGCAAATTTTCCATGCAAACATCAAGTCGGCAATTTCAGCCTCA
GTTGGCTGGCGTTTGGTTACTACTTTGAGATCCTCTTTGGCAACAATTTTGCTGTCGCGC
TCTTGCACCAACATGCCAAATGGCGTGGATTTAAATTCCCATCCACTTTGTGGTAACGCT
TTTTTCTGCACCACAAGACGACGATCCTTCTTTTTCATCAACAACTCAAGAACTCCATCC
TCAAAGGCGGGAGCAATCAAAATTTCGGTGAAAATTTCATTAACAGCTTGAGCCGCAGCC
ATATCAAGCGGACGGTTAAAAGCTACAATGCCGCCAAATGGTGCTTGCGTATCAGTTGAG
AATGCACGGTGCCACGCATCAACTAAGCTTGAGGCTTGTGCAACACCGCAAGGATTGGTG
TGCTTAATAATCACCACCGTTGGCTCTTCGCCACGGAATTCTTCAATAAGCGAGGTTGCA
GCGGCAATATCGAGCATGTTGTTGTAGGAAAGCTCTTTGCCGTGCAGTTTTTCGAAAAAC
TCTTCAAAAGAGCGGGTACCGTTGCTATCGGTTAGCCGATACAAGCCTGCGTTTTGGTGA
GGATTTTCGCCATAGCGCATATCAAGCTCTTTAGCAAGTTGAACGCTCATGGTGCTGGCG
GCGGCTTCGGCTGCTGATACTTTGCCTGCAAGGTAGGTTGCAATAGCGCGATCGTAGCGG
GAGGTTAGTTCAAACACTTTTAGTGCTAAATGCAAGCGGGTAGCACGAGTTGTTGCTCCA
TTGTTGGCACGCATTTCTTGCAACACTAACGCATAATCGGCGCTATCGGTTACCACCGTT
ACGGATTCATTATTTTTTGCTGCACTGCGCAACATTGAAGGTCCACCGATGTCAATATTT
TCAATAGCATCTTCAAATGAAACGTTGGGTTTTGCAACCGTTGCCTCAAAAGGATAAAGG
TTCACCACAACCAAATCAATAAAGCTAATGCCATTATCTGCTGCCTGCTTGACGTGGTTG
GCGTTTTCGCGTACAGCAAGCAATCCACCGTGAATTTTGGGATGCAGTGTTTTAACACGT
CCATCCATAATTTCAGGAAAACCTGTAATGGTGGAGATTGATGCAGCCGCAATGCCTGCA
TCCTGAAGGGTTTTTAAGGTACCACCGGTTGAAAAAATTTCAACGCCAAGCTCTGAAAGC
TCACGGCAAAAATCAACAATACCAGTTTTATCGGACACCGACACCAGCGCCCGTTTAATA
ACAGGATCAGACATGTGCAGAAAATTATTGTTTGGAGAAAGCGAGGAGGTTCAAGGGGCG
AAATGTAACAATTTTACCCATATTCCTCTTTTTCTGATGCCCAGTTGTTATTTGCAATCA
ATTTCATTCAATACTTCTACCATGCAAAAAAATATATCTCAAAAAACTTGCTTTATGACG
GGAGCTACGGGCGTGCTCGGCAGTGCCATTGCGGAAGCTATTGCCAAGCAAGGCTACTCG
CTTTTTTTTACATGGAATGGTTCCGAAGCAAAAGCTTTGCTGCTGTTGGAACGGCTTCAA
GCAATAAGCCCACATTCGGCAATGGTTCGTTGCGATGTTGCGCAACCCTCAGCAATTGCC
GAGGCATTTATCGAATTTCGTGAACGTTATCAGCGCCTTGATCTCTTGGTTGCAAGCGCC
TCTAATTTTTTTAGAACCACGTTGCCTGAGGTAACGGAAGCTGAGTGGGATGCCCTTGTA
AACACCAATTTAAAAGGCACCTTTTTTACCATGCAAGAGGCGGCACGAATGATGCAACAG
CAGTCGTTTGTGTCGCGCATTATTACCATGACCGATATTTCTGCAAACCTTGCTTGGCGT
GGCTTTGCCCCTTACACCGCCTCAAAAGCTGCCATCCAGCATATAACGCGCCTTTTTGCT
AAAACCTTTGCGCCAACCATTCTTGTTAATTCAATTGCACCCGGCACCATTACCCTCAAT
CCTGAACATGCTACCGAAGCGGCGCTTGATGCCGTTACAAACGTGCCACTACGCCGCACG
GGTGAGCCTGCCGATATTGTTCGCACGGTGCTGTTTTTACTTGAGCAGGAGTATATGACA
GGGCAAATTCTTGCTGTGGATGGTGGGCGATTGCTTGCCTAAGGCTTCCTTATAAGGCAA
AGCGGGATTGTTTTTGTACATTTGTAGCAATGCTTTTTAAGGCTGAAAAAAATTTTACCG
TTAACTTTTTACCTCTTGTCATTATGGAACAGGAAGTCCCCGTAACCATACACCAAAATC
AAGAGTCGGCAGATGAAGCCGCTCGTCAGCACGGCACCTATCGTGCACCTGCAAAAGATT
TCAACGAAACCATTTCAGAAGCTTGGACACAATTTCGTGAAAGCGAAGCGGGTGAGGCAT
TGAGCAAAGGGAGCAGTGCCGCAAAAGAGTATATTCAACAACATCCCACTCAAGCCATGC
TGCTTTCCGTTGGAGCGGGAGCGCTTCTTGGACTTTTGTTAAAACGGCGCTAAATCGGTC
GCTATTGCTACTTATTACTATGACTCGAACCTCGCAACATTCGGAACGCCAACAAGCGAC
CGAGGCTTCAACGCACAACATTCAGCAGCTTGTGGATGAAGCCGCTACGTCGTTGTATAA
AGATATAATGGCAATTGTAGAAGCGCGCCTTGAGTTGCTGAAAATTGAGTTGACGCAAAA
AATTTCACTTATTGGCGCAGCCGTTGTTGTGGGGGTTATTGTAATAATTGGCGCTACGTT
TTTACTTGCTACCATTGCCCTCTTTCTTGGTGAATTGATGGGGCATACCTTTCTTGGCTT
TTTTGCGGTAAGCCTCATTTTTTTTGTAGGATTTTGGTTTTTCACCCACTACCGTCCAAC
CTTGCTGCAACATTTTATTCAGAATCTTTTGCTTTCAACTTATGATGCCGACAAATGAGC
CGCTCTCCTCAATTCAAGCTCGCGTTGAGGAGCTACAGAGCACTATTGCTGAAAAAGAGG
AGCACATTAAAGCAAGTGCCCGCCATTTTAAGGATGAGCTGAAAGAGGAGGTATCGCCGT
TGCGGCTTGTGCGTCGTTATCCGCTGCAAAGTGTTGGGGTGGCAGCGTTGGCAGGCGTGG
CGTTGGGGCGGCGCTTGCGTCGCGGCAATCGAGCATCATCGGTAGTTGCCGCTGCACCTG
TGGTACAAAGCAATGTGCTGCTCTCAACCACCCAAACGCTACTCTCTGTGGTTGGTATGG
AACTCATGCGTTCACTTAAAGAGGTTGGATTGAGTTATTTAAAACAATACATCGAAAAAA
AAATACGGTAACGGCGCAACTGCCACTTTATACAGATTTTTAGTAATGCCCTTACGCCAA
CTCAGCCACTTCGGCGGCGCGCAACTTTAGTAGAGCACCTCTTGCCATGACACCACTATC
TACCCAATTGCTTAGCAAAGAACATTTTTACGTTAACCGCCAATGCCGTCAGCTTTTTGC
GGTAACCGATCCCGCATTTCTTTCACTACCAGCCGGTGGTCAAGAGAGTCAGCAAGTGTC
GGAGCGGCAATCCACCATTATCAATAGCTTTTTAGCACGCCAAGCAACCTCTGGGTCACC
AAAAGCGGTGTTGCCAGCCCAGCTTAACGGTATGAAGTTGCTGCACGAGCTTTTTCACGC
CGTTATGGTAAAAAGCACGCTCCTGCGCCAGCCAACTTTTTTCCCAAACTTAGTGGAGAA
GCTGCCTGAAATTTTTGCCCCCGATGAGCCTGAAACCTATCTCACAAGCTTTGTAACAGC
ATTTCCAACACAAGCGCTTTATAAGGGCGATATAACGGCTACGGAATGGCTTGAGGGCGA
AGGGCGCCAAAGCAATGTGCTCGAAGAATCGTTTTTAGTATGGTTGAACAATCTTAACCC
AGCACTTCAGCCATTTAATGCACTGCTGAGCGACGAACTGCTCCGCACCGACCATTATCG
TCGCCTTATTGCGGCTATGCGCAACGCTATGCAAGAGATGGGTCCTATTAAGCCCTACAA
TCTTGATTTAGCGGAATTACTCTTTAGCCCAATCAAACATGCGCCAGCCTCCATTCTTGA
CCAATTGCGCTACATTCGCTTGAATTGGGCGGTACTGCTTGAAGATTCTCCATTTTGGGA
TTTGCTTGATGAGGCAATTGCCTTTATTGAGGATGAGGATAAATATCTCTTTTTTGAACA
AGTTGCGCGTGAACATGCGCATCGTAAAGATGGACGCTTTTTTGAAAAAGAGGCGCATGT
GCCCCACTATTCAATTGACGATGCCAACGCACCTGCAAACTATTCGCCCGATTCCACATG
GATGCCCGAAGTGGTAATGCTTGCCAAAAGCACCTACGTGTGGCTCGATCAACTCAGTAA
ACGCTATAAGCGCCACATTGCTCGCTTGCAAGATATTCCCGATGAAGAGTTGGATGCTAT
TGCAGAGCGCGGTTTTACAGCGTTGTGGTTGATTGGGTTGTGGCAGCGGAGTTTTGCATC
ACAAAAAATCAAGCAATTGCAAGGCAACCCCGAGGCAAAGTCCTCTGCCTATGCGCTTGA
AAAGTATGATATTGCTGATGATTTAGGGGGATATGACGGATACCATAATTTGATGGAACG
CGCTCGTCAGCGTGGCATTCGCCTTGCCAGCGACATGGTGCCGAACCACACCGCAATGGA
TTCGGAGTTAGTTCGCAACAATCCCGATTGGTTCCTTTCAGCCCATACGCCGCCCTATTA
CAACTACTCCTATAATGGTCCAAACCTAAGCAGTGATTCTCGTTACGGCATTTATCTTGA
AGATGGTTACTGGAACCGCTCCGATGCAGCCGTTACCTTTAAGCGGGTGGATTACCAAAC
GGGCGATACGCGCTACATTTATCACGGCAACGACGGCACCAACATGCCGTGGAACGACAC
CGCTCAATTAAACTTCCTGAGCGCCGAAGTACGCGAAGGGGTTATTCAGCAAGTGTTGCA
CGTTGCTCGCATGTTCCCCATTATTCGCTTTGATGCTGCAATGGTGCTTGCAAAGCGCCA
CATTCAGCGCCTCTGGTTCCCGCTGCATGGGCATAGCGCCGCTGTGCCATCCCGTTCAGC
ATACGCCATGAGTATGGAGGAGTTTAACGCCGCCATTCCCGAAGAGTTTTGGCGCGAAGT
GGTTGACCGTGTAAAGCGTGAAGTGCCCGACACGTTGCTGCTTGCCGAAGCATTTTGGAT
GCTTGAAGGCTACTTTGTGCGCACGTTGGGTATGCACCGTGTTTATAACAGCGCCTTTAT
GCACATGCTCAAAAAGGAGGATAATGCCGATTATCGTTACCTCATTAAAAACACCCTTGA
GTTTGACCCGCAAATTTTAAAGCGCTACGTCAACTTTATGAACAACCCCGATGAGGATAC
CGCCATAGCGCAATTTGGCAGGGGCGATAAATATTTTGGCGTTTGTATGGTGATGATTAC
CATGCCCGGATTACCAATGTTTGGGCATGGGCAAGTGGAAGGCTTTACCGAAAAGTATGG
TATGGAGTACGCCAAAGCCTACTACGACGAACAGCCCGACGACCACCTTGTGTGGCGCCA
CTACCACGAAATTTTCCCAATCATGAAAATGCGCCCGCTTTTTGCAGAGGTGCATAACTT
CTACCTTTACGACGTTTATTCGCCCGATGGCAATGTGAATGAAAACATTTTAGCCTATTC
CAACCGTCGCGGCAACGAGGGCGCACTCATGGTGTATAACAACCGCTTTGAGCAAGCGGC
AGGTTGGGTAAAAATGTCGGTAGGCTACCTCCAGAACGGTTCCATTCGACAAAGCTCACT
TGTTGAAGGGCTAAGTTTAAGCACTGACAACAATCGTTACGTTATTTTCCGCTCACACCC
TGATAATTTGGAATATTGCCGCTCCTGCCGCGAATTAGCCGACAACGGCATGTTTGTAGC
GCTTGATGGCTATCGCTACAACCTTTTCCTCGATTTCCGCGAAGTAACCCCATCACGCCT
TCGCCCATACGATAAACTTGCCGCCACACTTAACGGATCGGGCGTTCACTCCATTGAGTT
TGCAGCACTTACCATGAGCCTTGCGCCGCTGCACCAAACGCTTACTGAAGCCTTAACGCC
AGCCGCACCTTACGCCGATGCCACAAGCTTTGCAACAACGCTCCATACGTTGCTTGAAAG
CATGGCACAGCAATACAGCGAATTAATTGAACAAGCAATTGAAGTACCAGCTTCATTAGC
CATTGAATATGCCGCTCGCTACGAACAAGCAATTACCCTTGGGCAAGAAATAGTTGCCCA
AAGCGGAACTCGCAAACTATGCAGCGCATTAGGCTTAGAAAGTCTAACCGCTTACCCAAC
TCTTGTTGCACAATGGCTCATGCTTGATGCTATTCAAACCATGCTGCAAGCCTCCAACGT
GCTGCACACCACACTCTTTGACGAATGGCTGCTGGAACATGCCTTGCAAGCACTGCATCC
CGAAAGCGGCATGGTAGGGCTACCAGGCAACAACCTCCCCAATTTGCTTGCCGCCCTTTT
AGCGCCACAGCCAACAGAAGCCGCCGAGGATGCTACACTTGAAGAGCACCTGCTTGCCCG
CATTGCAACCCTGCACAACACGCAGCGTCACCACATTGGACGCCTTATGCAGTATGAGCC
ACGCCACCACAAAATTTGGTTCCGTGAACACCGTTTTAGCACCCTGTTAGCATGGCTTTT
AGTGCAAGAGCTGCTCACCAATACAAACCATGAACCAACCACATGGCTTGAAGCACTCGA
CCAACTCGACATGCGCTCTTTTCTTGCAGGCTACGAAATTACCGCCTTGTTAAAGGGATA
AAAGATGATATATGCCCCCGCTTTTGCTTACTTACAAGTAAAAGCGGGAAGCATTCTGTT
GCCGATTGTTTCACCTTCCATCCATCTCCTTTTACCATCCACAGCACGAAGCCTTTCGCC
CTTTTTTCTTATACTCCCTTATCAACCGCCACGAACGAGAGACATTTTGTATGATGGTAC
AATATACCGTGCTCAATATTGTTGCATAACATACTTGAATGCAATGTTCATTTTATATAA
GACTATACTATGGAAAAGAAAAAAAACGGATTGAATGTAACGTTTGTATCATCCTTATTT
GAAATGTGAAGTAATTGCTATCCGTTGGCTTCGAGAGCCTCAGCCAACGGGATTCTCTAC
AGATTTTTCCATTCCCTCATGCCAAACACCATTTTAAAACTTGAGCGTATTCGCAAAGAC
CTTGAGCTTTCGCGTTCAATTCGCCAAACCATTATTCCCAATCTGTCGCTTTCTATTGAG
CGTGGTGAATTTGTAACCATTACTGGTCCATCGGGTTCGGGTAAATCAACCTTGCTTTAC
TTAATGGGTGGGCTTGATAAACCTACGTCGGGCAGTGTGTGGCTTGATGGCGATGAATTA
ACGGCTAAAAATGAGTCGGAAATGAATCGCATTCGCAATGAAAAAATTGGTTTTATTTAT
CAATTCCATTTTTTATTGCCTGAGTTTACAGCCGTTGAAAATGTGAGTATGCCAATGCTG
ATTAATGGTCGCCGTTCTCGTAAGGAAATTCGTGATCGCGCTATGATGTTGCTTGATTTG
GTGGAGTTGCAAGACAAATATACCAACAAGCCGAATCAAATGTCGGGTGGGCAGCAGCAG
CGTGTGGCTATTGCGCGTGCGCTGGCTAATGAGCCTAAGGTGCTTTTGGGCGATGAGCCT
ACGGGTAACCTTGATTCGCGCTCGGCAAACAATGTGTATCAGCTTTTTGATCGCTTAAAC
CGTGAGTTGCAGCAAACTATTATTGTGGTAACGCACGATGAGGCGTTTGCTAATCGTGCA
AGTCGGCGCATTCATTTGGTGGATGGGCAAGTGGCTTACGACCGTCAATTGCGCACGGAG
GCATCGGTAACAAATGAGGCTGCATCTCTTGTCTCGTAACGTTCTATTACAAAGAGAGTT
ATCCTGAATAATTGACGAGTAACTCATCTTCTGGATTGCGTGCTTCGGTTGCTGACGCTC
ATTGAGCTTGTCGAAATGCTCGAAGCATCGCGGGAATGGCAACAAAAGGATGTTTTGCTG
AGATTCTTTAACGTTCTATTATCAATATACTTATGGCTCTTCTTGAGAGCATTCGTCAAT
CGGCACCTGCACTCCATCGCGCGTTTGCTTCGCTTGCGGATGGTGAACAACATTTGCAAC
GTCTTGTTGAGCTTGATGGCTATTGGGAGCGTTTAAAGCAGCCGCCTGCACGGGTTGTGC
TGCCTGCAAGTGCGCTGCCTTGTAACGCGGCGATAAGTGGCGAGTATGATTTAATTTATG
CTGGTGGCACGCTCAGTATGTTTCATGCGGCAGTGATGGCTCGGCGTTATGGTCATTCGG
TGATGGTTTTTGATCGCCATACGCCCGCAACCTCTACGCGCGATTGGAATATTTCGTGGG
AGGAGTTGCTGCGCTTGCGCGATGTGGGGCTGTTTAGCGAAGCAGAACTTGATTCGGTGG
TGGTGCGCCGTTATCGTGATGGTTGGGTGGAATTTTACCAGCCCGATGGCAAGCAAAAGC
GCTTAACCATTGAGCATGTGCTCGATTGTGCGGTGGAGACTTCCACCTTGCTTGGCATGG
CGAAAGTCAAGCTGCTTGAAGTGCCCAACGCGGCAATTTTTGGAGGCTACACCTTTCAGC
GCTGCTATCAATTGCCTGATGGCGTTATCGTTGAAATTATAGATAGTAAGGGGGAGAGGC
TTTTTTACAAATGCCGTCTCTTGCTTGATGTGATGGGAATACTTTCGCCCATTGCCATGC
AGCTTAATGAAGGGCGCCCGCAAACGCATGTGTGCCCAACGGTTGGCACCATTGCCAGCG
GTTTTGAGGGTGTGGATATGGAAGTGGGGGAAATTCTTGCCTCCACCCGCCCCGCCGATG
TTGAAAATGGTACGGGTCGCCAGCTTATTTGGGAGGGATTTCCCGCAAAAGGCAGCGAGT
ACATTACCTATCTCTTTTTTTATGACAGCGTGGAATCGGCAAACAATAAATCACTCATAA
GCCTTTTCGACACCTACTTCCGCTTGCTACCCGAATACAAGCAGATGGGTAAGAATTTTA
CCATTCATCGCCCCGTCTATGGCATTATCCCCGCCTATTTTCATGATGGAGTAAGCTGCA
AACGCACCATTGCCGCCGATAATATTTTGTTGCTGGGAGATGCAGCATCGCTTTCGTCGC
CGCTCACCTTTTGCGGCTTTGGCTCATTGGTGCGCAATCTGCACCGCTTAACCGCAGGGC
TTGAGCAAGCACTGGCGGCAAATCAGCTATCGCAAGAGCAGCTTACCACCATTAGTGCAT
GGGAACCAAACGTAGCCGCAATGGCTAATTTGATGAAGTACATGTGCTTTAATCCCGAAA
CCGATTCCCCTAATTTTGTAAACGACTTGATGAATGAAGTGATGATTGTGCTCGATAGTT
TGCCGCATCGTTACCGTCAAGCTATGTTTCGTGATGAAATGAAAATCGAAGAGTTAGTTG
AAGTAATGTTGCGCGTAGCGTGGCGCTATCCCAAAGTGCTTTCGGCAACATGGACAAAGC
TTGGTGTAACGGGTTCAATCGGATTTTTTAAAAATCTTGCAGGATGGGCTTTGGGGAAGT
GATTTTGGATGTTGAATTGTCATTCCCGCGAAAGCGGGAATCCAGTATTCGCTTATTTTG
TAATAAGTTACGTTTTTATATAATGACTATTCAAGGTATGAGGGATAAGTATTAACCGAA
AAAAAAGTATCGTTTTACATAGCCATGAGTAAATATCAAATAGTTGTAGATACCAATGTT
TTCGTTACTGCTTTGCGTTCACAATATGGAGCATCTTATAAACTCTTTTCGCTGATAGAC
AAAGATATATATCAATTAAATATATCTGTCCCATTGGTGCTTGAGTATGAAGCTGTCGCC
AAAAGAATGATTGATAAAATTTTATTGAACGAAGAAGAAGTTGATAACATTCTTAATTTC
GTCATACAAAACTCCAATCGTTGGGAAATTTACTACCTTTGGCGACCTCAACTCAAAGAC
CCTTGTGATGACATGGTTTTAGAGTTAGCCATTACAGCCGCTTGTAATTATATTGTTACC
TACAACATAAATGATTTTAAAGGGATTGAAGGTTTTGGTATTGAAGCAATAACTCCAAAA
GCTTTTCTGAAATTGATAGGTGAATTATGAATACATTAAGTTTAACACTCCCCGAATCGC
TGCACAAGTCTGCTCGTGAAATAGCAGAGAAAGAAAATATTACAATTAACCAACTAATCA
CTTCAGCATTAGCAGAAAAAATTTCAGCATTAGGTGCAGAGGATTATTTGGAAATGCGGG
CACGACATGCAAGTAAAGCTAAATTTTTAAATGCTATGGCGAAAGTTGCAAAAATTGAAC
CGCCAGATTATGACCGTTTATGAATATTTACACTGAACGCTTGCCTCATCGTTACCGTCA
AGCGATGTTTCGTGATGAAATGAAAATCGAAGAGTTAGTAGAAGTAATGTTGCGCGTAGC
ATGGTGCTATCCCAAAGTGCTTTCGGCAACATGTACAAAGCTTGGTGTAACGGGTTCAAT
CGGATTTTTTAAAAATCTTGCAGGATGGGCGTTTGGGAAGTGATGGATGATGTTGAATTG
TCATTCCCGCGAAAGCGGGAATCCAGTATGGACATACAGTAAACAATCCGATTTATATTG
ATCTGTATAAACCGGTCGCACAAAAAGTTGATTTTCTTTATAAAGATTTATTTAATAATA
AGTTAATACATAGATTAGGCTGATCTGAAAAATGTCTTATACAGAGAGGAGCTTCTGCTT
TTTCCGGAATTAGGCAGATCAGTCTAAACATTGTTAGGTGTTCAAATAACGAGGTATGTG
ACTATGGAACGAGTTGCTCTAACTACCGACGAACAGAATTTATGGGATCAAATCTATTTC
TCGGAAAAAACGATCCAAATCGATCATGATAAACCGCGTGAGTCTATTGAACCAGCCTAT
CAACTCGCTCAAAGTCTCTTGAAAAGAAAGGTCATACCACAGATTCGTATGCGCTACTTC
ACCGACCCAAAATTAAATATTGGCGGTCGTGATAAATCCAGAAAAGAGGTGTTTGAAAGA
AATGGTACAAGTGGAGATATGATTCTAAGGCATCCTCACTTTCACAAATATCTCCGCTAT
TTTGTACTCGGTCCAGATATTCCATTAACAGCGATCAATGAGTTCGTTGTCTTGGCCAAT
GATTGTGATCCAATAACATCAGGAGACACAAAGGAATTTTGTAATCTGGCATGGAAACAG
ATAAGGAATAGTGGACAAGACACTAAGTATGCAGCAGAGGAATACTTTAAACTTGGGCTG
GAACTTGAATTGGGCGAAGATGTTGCTTATGCGATTAGGGATACCATCATGCGAATGCGC
TAAAAGGGATGGAAAAAGCACCTAACCATCGCTTGCAGGCGACATCTAAACACCGCGACT
GAAGCGCACGTTAGGATTTCTGAAAGCAAATATCACAATAACAAAGGAAGCAAAATGCCT
ACAATTTCTATGTTTTATGGAATTATCATACGGATGTATTTTGTTCCAACAGAACATCCC
CCACCTCATTTTCATGTGTACTATGCAGAACACACAGCAACGGTTGATATTCGTATTTGC
GAAGTTATTCAAGGTCATCTCCCTAAAAAGCAAACCAAGCTTGTTCTGGCATGGGCAGAG
CTTCATCAAGAAGATTTGATGGCTGATTGGGAGTTAGTCATGAATGGGGAAGAACCTTTC
AAAATACAACCTCTTCAATAGGAGACAACGTATGTACCCTTCCGTTAAAAAAGTAGTCCC
GAATGAAAACTATAACCTCACTATTGATTTCAACAATGGAGAGAGCGGTACTTTAGATAT
GAAGCCCTTTTTAAATTTTGGTGTTTTTAAGAGACTCAAAGATATGAATCACTTTAGGCA
AGTTCGTGTTTCATTTGATACCATAGAGTGGCCTTCTGGTATTGACATGGATCCAGAGTT
TGTTTATTCCAAATGCAAGAAAAGCACACCTCCACAAGTTGAACCAGCGGATGCTTAACA
GCGCCGTTGAGCTTTGCCTGAGGATTTCTGAAAGCAAATATCACAATACCCACATTCACG
CTGAATACGGAGAAGATGGTGCTTCTTCAGAAAAAAACCATTTCAAAAACGAAGGCAAGA
AACGTTAGGACAAAATGGCTTGATTAGTTCCCCTCATCAATCTGGCGAAGAATTTCGCGG
AGCGAGGCGGCAGCAGTAAGCTTTTCCTCCTCAGAAGTAGCGTTGTAGAAACGCATAATT
GCTTGACCTCCAATGCTTATCGGGGGATACTTTTTCCGAGCGAGCATCGGCATGACGGAG
AGAAATTGTGCGACTTTCTCCTTCTCTATGCCGTTGAGCCGACCAATCACTTCCCCCGCC
ATGCTGTTCCATGCTTCTATGCCAAGTCCTGCAACATACGCCGCACTCTGCACTGCTCCG
TACTGAAAGCCCACCACGGCGAACACAACATCCTGATTGGTACTTTGCTCAAGCCCCGCA
GGGCATTGACCGATAGCTTCGGCAAGAAATTGCAGCGCGAGTTTTGTTACCGATTCGAGG
CTTTTTTCAGGATTGTCGTGCATGGTTCAAATGGCTTGTGTGTTGGCGTGTCAGATTTTA
TTTTTTCTTTTTATCCAATATTTAGGCTTTCGATGAGTGTGGGCAATTGCGAGAATCCAT
AATGTTTCTTGATGAACAAGGTAAGCGATATAGTATGGAAAAACCTTTAGGTTGACACGA
CGATAACCACCGTGGCGAAGTCGGGGAATCAGAGGATGATTCAAAATCCAGTGGACATGC
TGGTCAACTTCATCCTTCATTTTTACTCCCAATCCCGGCTGCTGTTCTTCGTAATAAGCT
ATCGCATCATTCAGTTCATTAAATGCTTGCCGAAGAATGATTTTTTTCATGAAGCAAACT
GCGCATTAATTTTTTTCATTGCCTCCTCATAATCAATCCCAATAGCTGTTCCATCTTCAA
CGGCAAGAACTCTGTCAGCAATTTCATGCTCCCAAACAGAATCAGTATCATTGTTATCCG
ATGATCGGTTATCAAGAAAAAGAAGAAATCTTACGATTTCCAAACGTTCGTTCTTTGGTA
ATCCGATTAATTCGGAAGTAATATCTTCAATCGTTCGTTGCATTTATCCCTCTCTTTTTT
TCTTTCTCCATTAAAACTGCTACTGTGAATATTGTGCCAAACAACAGCACCAAATTCAAC
TTTAGCGCCTGTAAAGTATCCCGATTCTTTAAGATAATTGTACGGTTTAACATCTCTTAA
AGGTAGCAAGCAATTACCCATCATCCTAAAATGGTGCAAGAGATTTTCACCGTAGAGACA
AGGCATGCCTTGTCTCTACAATCGAGGGCAACAGATATTGGTAGAACCACAAAGCATACG
GTTTAAACCATGAGCCACGTAGCTTGTTGGTTGTAGCTCAAAGCACTACCTTTGTTCATT
CATCACATAATCCTCCTCTTCTCCTATGACCATTATAGATGCCTCTGAACGCATTGCGCA
GCTTCGCCAAGAAATAGAGCGCCATAACTACCTTTATTTTAACGAGGCTAAACCTGAGCT
TTCCGACTACGAGTTCGATAAGCTGCTTGAAGAGCTGATGGCGCTTGAGCGTGAATTCCC
CGATTTGCTGACGCCCGATAGCCCATCGCAGCGAGTTGGCGGCACTATCACGAAGGAGTT
CCCCGTTGTAACGCACCGTGAACCTATGCTAAGCCTTGCCAACACCTATTCGGCTGGCGA
GGTTGCGGAGTTTTACAACCGTGTTGCTAAACTGCTTGCGGCTGAAAATGTGCATAAGCA
GGAGATGGTTGCCGAGCTAAAGTTTGATGGCGTTGCTATTAGTTTGCTCTATCGCGATGG
TGTATTAGTGCGCGGAGCAACGCGAGGCGATGGCGTGCAAGGCGACGATATTACCCCCAA
CATTCGCACCATTGCCTCCATTCCGCTTCGCCTCCATCAGCCGCTTGCTGGCGAGGTAGA
GGTGCGGGGCGAAATTTTTATGCGCAAAGAGGATTTTGAGCAATTGAACGATAACCGTCC
CGAAGAGGAGCGATTTGCCAATCCACGCAATGCCACGGCTGGTACGCTGAAATTGCAAGA
TTCGGCTGAAGTGGCTCGTCGCCGCATGAATTTTGTGGCATACTATCTTAAAGGATTAAA
GGATGAAACGCTGGATCACGTCAGTCGTCTTCATAAGCTTGAAGCGCTTGGCTTTACAAC
GGGTGGACATTATCGTCGTTGTAAAACAATAGAAGAGATCAACACCTTTATTAATGAGTG
GGAGGAAAAGCGCTGGAAATTGCCTTACGAAACCGATGGTGTGGTGCTTAAACTCAATAA
CGTGCAACTTTGGGAGCAGCTTGGCGCTACCGCAAAAAGCCCTCGTTGGGCAATTGCCTA
CAAATATCCCGCTCAACAAGCCCGCACGCAGCTTTGTAACGTGGTGTTTCAAGTGGGACG
TATTGGCACCATTACGCCTGTTGCCGAACTAACGCCCGTACTGCTTGCAGGCTCCACCGT
TTCACGCTCCACGCTACACAATTTTGATGAAATTGAGCGGCTTAGCGTTATGATTCTCGA
TTATGTGATGATTGAAAAGTCGGGCGAAGTGATCCCCAAAGTAGTGCGCACCTTACCCGA
TGAACGCCCTGCTGACGCGCACGCCATTGCCATTCCCACCCACTGCCCCGAATGCGATAC
GCCGCTTATCAAACCTGAAAATGAGGTAAGCTGGTACTGCCCAAATGAGGAGCATTGCCC
CGCACAAATTCGTGGACGCTTGCTGCACTTTGCTTCCCGCAACGCCATGGATATTAAAGG
ACTTGGAGATGCACTTGTTGAGCAGCTTGTTGCTTGGGGATTAGTACACGATGTTGGCGA
CCTCTATCTCTTGCAAGAACCACAACTTGAGCGTATGGAACGCATGGGCAAAAAATCCGC
CCAAAACCTTATTCGTGCTCTTGACGAAAGCCGCACGCGCAGCTACGACCGCCTACTCTA
CGCACTCGGCATTCGCCACGTTGGACGCGCCACTGCTCGCGAACTTGCCCACGCCTTCCC
CACGCTTGATGCCCTCATGCAAGCCAATGAAGAGCGACTTGCCGAAGTGCCCGACATTGG
CACAACCGTTGCGCAAAGCATTGTGGACTTTTTCGCTAAACCATCCTCCCGTCAATTGGT
TGATAAACTCCGTGAAGCTCGCTTGCAACTTGCCGCCTCAGCAAGTAAGATTGAGCAAGT
AAACCGCAATTTTGAAGGTATGAGCCTGCTCTTTACCGGCACGCTTGAACGCTACACACG
CCAACAAGCTGCCGAACTTGTTGTGGAACGAGGAGGACGTGTGGTTGAAAGCATCAGCAA
AAAAACCTCACTTCTTGTTGCTGGTCGCGACGGCGGCAGCAAGCTTGACAAAGCGCACAA
GCTCGGCGTGCGAGTGATTTCGGAGGATGAGTTTATGGGGATGATGTAAGGCAAATGTTT
ATTTCAAAACGATTTATGAAACGTAAAGTTTACATCGAAACGTCCGTCATCAGCTATGTG
ACGGCTCGACCAAGCAAAACCATTCTTGGAGCAGCTCACCAGCAACTTACATTAGCATGG
TGGGAAACCCGCAGCCAGTACGACTTGGTAGTTTCTGAGTTGGTTTTACGTGAATGCGGT
GCAGGTAATCCCGATGCTGCCAAAAAGCGGCTGACTGTATTGCATGATGTGCCTTTGATC
TTGATAACCGAGCAAGCACTCAAAATCGCCAACTCACTGATAGAAAAGGGGATTGTACTT
GCCAAAGCGGCTGAAGATGCGCTTCACATTGCAATTGCCACAGTACATGGAGTTGATTAT
CTTTTGACTTAGAGCTGTCGGCACATTGCAAATCCTGAAATACAAAGAGGTATTGCTGCT
CACCTCGAAGATATTGGCTATTTATTTGTACCCCTGAAGAACTACTTGGAAATTAAAATG
TAGAATAATTTATTGTAGATGAAGTAAGAGCTATTCGTGATGCCCATACTGCTAAATTTG
GCTCAATCTATGATGATCTGAAAAAGTTAGAGGCTGAACATATTGCTGCTGGACATCCAT
TTATTCCTGCACCTAAACCTACAGAGCATAAACCTACATTTCAGCGGATTAGGGTTGAGC
AGTGTTGAAATTGAAATATGAGATGGATGGTTGATTCATTAAGATGGTTAGAATTTTAGC
TTTTTGAAACTTTCATGTGTATTAAAAAATGAAAAGAAAATTTTTCACTTCAATTCTTTG
CTTACTACTTTTTAGTGGAACTGTACATGCCGAATCACCTCAAGAAATTCAACAATTACG
AATTGCGGCTGAACAAGGCAATGCAGCGGCTCAGTTTAATTTGGGCATAAAATATCAATT
TGGAAAAGGTGTAAGACAGGATTATGTCGAAGTAATTAAATGGTTTCGTCTTGCAGCTGA
ACAAAATCATGTCTATGCTCAATTAATGCTGGGAACAATGTATAGAAATGGTGAAGGAGT
GAGACAAGATTATATCGAGGCAATAAAATGGTTTCGTCTTGCAGCTGAACAACGATATGC
TGATTCTCAATATTCACTTGGGTTGATGTATGCTGGTGGTAAAGGTGTTTCAAAAGATTA
TGTTGAAGCAATAAAATGGTTTCGCTTAGCTGCTGAACAAGGAAATGTTGAAGCTCAAGC
TATGCTGGGATCAATATTTTATGTTGGTAAAAACGTTCAACGGGATGAATTCGAAGCGAT
AAAGTGGTTTAAGCTAGCTGCTCAACAAAATTATGCTTATGCACAAATGATGCTTGGCAC
GATGTATGCTACAGGTGAAGGTGTAAGACAAGATTATGTTGAAGCGATAAAATGGTATCG
TTTTGCTGCTGAACAAGGAAATGTTGAAGCTCAATATGATCTTGGTTTATTATATTTAAA
TGGTTATGGAGTAAGACAAAACAAAGCTATAGCAAAAGAATGGTTTGGCAAGGCATGTGA
TAGTGGTTCACAAGAAGGTTGCAATCAATATCGCGCATTAAATATACCACAAAAACATCG
ATAAAGTTTTGATTATGATAAGGGTGTTATGTGAATAAAAAAACATTAGTAAAATCTAAT
TTTTTTACTAACAGCGATGAAGAATGTTTTTCTTATTAATTCGTAGCAAGAAAGTCTGTC
ATGGAAATGGAAAAATCTGAAAAGAACCAGTATTTAGAACAGTTGGATGCATATGTGCAT
GCGCTTATGCAAGAGTTAAGAATTATGGAGCAACGTAAAGCAATATTGGAACCTCTACTT
TTTGATGAGGATTTAAAGTCTTCTTTGAATATGAAGTTCAAGGATACGGATGGTGCGGTT
GCGTATAACCATTTTGTTCCATTATTGGCTCAAGACCTAATTCGCGATATTTCTCGACTG
TTTCTTGACGAAGGGAAAAAAGCAGGTAGTTTCACAAACCTTTGCAGGAAAATATCAAAC
AAAAAACAATTGGGCTGGTTAAGAGAAAGATACTGTGAATCACAAGTGATAAATCCGAAC
GAATTAGCTTCGGAATTTCATAATATTTGGGATAATGTTAAGAAAGGTAAAGAAAAAATT
ATGCATGACCCAAATTCAGAGAAATTAAAAACATTTCGAGATAAATACTATGCTCATTTA
GAAATGACTCCTATGGGAAATGAGCCGGGTCCATTCAACATTAAAGCATTAGGTTTAACA
TATTGTGATATTTTTAATTTTCTCGACACCCATCAAAATGTTATTTATAATGTTGCATTG
ATGATTACCGGCACTAATTATGATAATGAAGAGTTTCTAGGAATTCATCGAAAGAGTGCA
AATGAAATGTGGCGATTGTTAGCTGGAGAATAATTATTTGCTAATAGCTAATAATTAATT
GTAAACTATGTAAGGCTATTTTTTTTCAAAACCAAAATCCACATCACAATTCACGAATGT
ATCAATCACCAAAGAAGCAAACATTTACTTCGATGGTAACGTTACCAGCAGATCAGTACA
TTTTGCTGATGGCACAAATCTATTAGGTTCTATAAAATGTTATTTTAAAGCACATAAAAC
ATTTCATTTCATTTAAAAATACTTACTATGAATAATGTCCAATTATATACAGAAATCAGT
TTACTTCCTGCTTCTTTAAAACAAGAGGTGAAAGATTTTGTTGACTTTTTAAAAACAAAA
AGCCAATCAAAATCAAAAATTACAGAAAGAGAATTTGGTTGTGCAAAAGGACTGTTTACT
ATACATGATGATTTCGATGAGCCTTTAGATGACTTTAAAGAATATATGTAATCATGGATT
ATCTAATTGATACACATGCGCTGATTTGGTTTATTAATGGTGATACGCAACTGCCTGATA
AAGCACAAAAAATCATTAAAAATATTGACAATAAGTGCTATATAAGTATTGCTTCTATTT
GGGAAATAGCAATAAAAATATCACTTGATAAATTAGATTTAAATGGTGGCTTTGATGAGA
TTTCAAAGATAATTGTAAGATATGATTTTGAATTATTACCAATTTCTATCGAGCATATTG
CAGAAATAATCGGATTAGAATTTCATCACCGCGATCCATTTGACAGAATGATTATTGCAC
AAGGATTAGTTGAAAATATATCGATAATCACAAAAGATAAAATCTTCACCAATTACAACG
TAAAAATAATCTGGGATTAGTTTCCAGTGCGTTTTTTATTCCATAACCCCCAAAACCCTC
ATACCCTATGTCACAATTCACAAATGTAGCAATCACCAAAGAAGCAAATATTTACTTCGA
TGGAAACGTTACCAGCAGATCAGTACATTTTGCCGATGGCACAAAGAAAACCTTGGGAAT
AATGCTACCCGGTGATTATGAGTTTAATACTGGAGCAAAAGAACTCATGGAAATCTTATC
AGGCGATCTTGAAATACAATTGGTGGGCGAAGAGTGGAGAAAAATATCTGCGGGGGAATC
CTTTGAAGTGCCTGCAAATTCCAGCTTTAAGCTAAAGATTTACAAGATAACTGATTACTG
TTGCAGCTTTTTGGGATAGAAAAATGCCTGAAATATCAAGATTTTTTGGGTTCAATATGT
GGCAAATGAATGATAGTAAAACTCTTGTTAAAATGTTTACTTTCACCACTTTTAAAGAGC
CTATGCTCTCTCTTTTGTGGCAACCGCATCTTTGCGTAACACATAAGGAGCATCACTACC
GATATCACTTAGATAAAAACTTGAAATAACAAACAATATGAGTAGTTCAGAATCTCGTTG
CCGTGTTGCCGTGTTTGGTGCAACTGGTCTTGTTGGTCGCACCATGATGCAGGTGCTTGA
AGAGCGTAACTTCCCCGTTACCGATTTAGTGCCCATTGCCTCACCTCGTAGTGCAGGGCA
AAAAATCCCCTTTAAAGGCAAAGAATACACCGTATGTGCTGCATCGGCTGAAGCCTTTCG
TGATGTTGATATTGCCCTTTTTTCCGCAGGCGCAACCGCCAGCAAAGAGTGGGCACCTGT
TGCCGTTGCCGCAGGCGCTGTAGTGATTGACAATTCATCGGCTTACCGCATGGAACCTGA
CGTGCCACTTGTGGTGCCTGAAGTAAACCCTGGTGATATTTTTCTTGCCGATGGTACGCC
TGCGCCAATTATTGCTAATCCTAATTGCTCAACCATCCAAATGGTCGTTGTGCTGAAGCC
GCTTTATGACCGTTATGGCATTAAGCGCGTGGTGGTTTCAACCTATCAATCGGTTACAGG
CAAGGGCAAAGCAGGGCGCGATGCACTTGAAAGCGAGCTTGCTGGTGAGGAGCAGGAGCA
ATTCACCCACTTCCATCAAATTGCCTTTAACGCTGTGCCGCAAATTGACGTTTTTACCGA
TAACGGTTACACGAAGGAAGAGATGAAAATGGTGAACGAAACGAAGAAAATTATGGGCGA
CGATTCCATTAGCGTTTCACCAACAACGGTGCGCATTCCCGTGTATGGCGGGCATGGCGA
ATCGCTTAATATTGAGCTTGCTCAAGAGTTTGATATTGACGAAGTGCGCACACTGCTTGC
TAACTCGTCGGGCATTATTATGCAGGATGATCCATCGGCACGCCTTTACCCCATGCCGCT
CACCTCATACGAGCGCGATGAAGTGTTTGTTGGACGCCTCCGCCGCGATTATTGGCATCC
GCAAACGCTTAACATGTGGATTGTTGCCGACAACCTCCGCAAAGGTGCAGCCACGAACGC
TGTGCAAATTGCTGAGGTGATTGCGAATAGGTAAAGTTATGCGGAATCTTGTTGTTAAAG
TAAAAGAGGCACTGCAACGTATTGAGCACGAAAAGGGTGATTTTAAGATTTAAATGAATC
GGCAGTGTTATTACCAGCCTAAAAACGTTATCACCACAAAGCCATCAGGAGTAATTCTGG
TGGCTTTTGTGGTTTCAAGCTATAACCTACCAACAATGGCGTAATCGCGCACAAGCGTGA
GCTATCGGCACATTCAAGATTTCACTTTTTTTTACATTGCAAGCCTTTAATTGTGCGTGG
TGCTCGTCAAGTGGGTAAAACGTGGTCGCTTAAAAATTTTGGCACACTGCATTTTTTTAT
TTCTTGCAACCTATCCCCATTGCGGGAATGCTATGGTTTTTTCTGATCGTTTGTATGTTG
AGTTGCCTGAACAAAAAATAAGATTTTTACCGCTTTATGCGGCTTATGCTGCTACGCTGA
GTAGTGGTAGGGAAAGTTAGTGAGAGCAGAATAGGGAGAAGATGGCGTTGAATCATGGTT
ATGCAATTTTCAAGTTCAACTTCAATATTGCATAAATTGCGGTAAGTTCTAATAATGGAA
GCAATAAGCGTGATGCTTATCAGCAACATTCTCTTTTTTAAGGCTGCGAAGGGAAGGGGA
GAATGAGGTGTACTTTACTCTCCCCCTGAAAAAATGCGCAAGCCTACCACACCAGCAAGA
ATGAGCAAAAGGCAGAGCAAGCGTGCCACATCGCGCGATTCGTCAAAAAGCACCATACCA
AGCAAGGCAACACCCGTAGCGCCAATGCCCGTCCAAACGGCATAAGCTGTGCCTACGGGA
ATGCTTTTCATAGCAAGTGAAAGTAACCAAAAGCTTGCAAGCATGGCGCTTGCTGTGAAC
GCTGAGGGGAGCGGCTTTGTAAAGCCTGCACTATATTTTAAGCCAATTGCCCATGCGCAT
TCAAGGCACCCTGCAAGTAGAAGATATACCCACGCCATCTGCTTAAATTTTTACCCAGTT
GCGTTGCTGATGCGACTCGGTGCCTGCGTGCAGTACTCGTTGAATCATTAAGCCATCAGC
AAAGGTGGCGGCATCCAGAATAGCTTTTTCGCCGCATTGTAGCGCTTTTACTATGCGGTG
TGCAAGAAAGGCAAAGCCTACCGCAAAAATGCCGTGTACGGCTAAGGAGGATTGTTTGAT
TTTTTCTTGCAACACTAATTCATCCCAAGGTAGTATTGGCTCAATTTGCTTCCAGCGAGG
CATGTCAATTAAGCTGCGCCCACGTTGTGCATTGTCGTTATAGACTTCCCACAGCCGTCC
ACCGCCATCAAGGCGAATGGTTTTTAAGCTTCCCACTACTTCAAACGAAAACCATGTGTA
AGCACCAACGGTGGTAACGTGCATAAGTGATGAGCTGCCAAGTGCTACCGAAGAGCGTCC
AAACTTCATCATCATAGCAAAATGGTCATCGGAGGTAACGGGCAACAGGTTGCCGTTGCC
GTCGGGGCGGTGTGCAATGCTGGTGCCGAGGTTGCAGGATACTTCAGCAATTTCGCCCAC
AAGGTAGCGGTTTAAATCAATTAAATGGGAGCCAATAGCGCCAAGTGCGCCGCCACCACG
AGTGGCATCGCTCCACCACGACCACGGTAGGTCTGTTTTATTGCGGCTGGCAAGATTTAC
CACCGCGCGAACTTCAAAAACTTTGCCAATTTCGCCGCCATCAATCATCTGCTTCATGTG
GCGTACAGCGGGATGAAAGCGAAGTTGATGGTCAACCAATGCTAAAAGCGGAGTGCGGGT
TGCCACGTCAGCCATTTCGGTTGCATCGGCAACGCTCAGGGCAAATGGTTTTTCGCACAG
CACACCTTTGCCGCTGCGTAAAACACCTTCTACCATCTCTTTATGGAGAAACGGGGGAGT
GGTAACGCAAACAAAATCAAGGTCGCACTGCAATAAATCGCGCCAATCAGCAAAGCCATG
TTCTACGTCAAACATCTTCATGAATTTCTGCCGATGATCGGCAGTTGGGCTGGCAACGGC
TGCCATGCTTACATTATCCATTAACGAAAATGCTGGTGCTTGGGCAATGCGCGACCATCC
ACTTCCAATAAAACCAATCTTTATGTTGCTGCTCATAGTGCTATTTTTGCCATAAAAAAA
GGGCGACTATTGCGGTCGCCCTTACTTGTTTGTGTAATATTTAGAGCAAAGGCTGACTGC
TCTCAATCACCATTATGCACCAGCTTGCTCGCGTTGTAGCTTTGCAAGACGTGCTTTTTC
AATGTATGTTTTTTGAATATCGCGCGATACGTTGTAGGCTTTTGAAAGGCTGTCGGAACT
CCAAAGGCGTGCATCAAATGCCATGCAAATGTTGCGAAGGAATGGAATGCCTACTTCTGT
AACCGTAACACTCTTCTCGCCAAGAATTACCATGCCATCATTTTGCATATCCTCAAGGCG
TACTAACGCAACATCAAGCTCATCGGTGTAAAGTTTTGGATCTTCCCATGAGGTCGTTTG
CTTACACATAAGGTTAAGAATGTGGCGGCGAAGCACTAAATCCTCATCTGTCAATAAATG
ACCACGATGCAGTGGGAAGCGATCTTCATTAACGGCTTTAATGTACTCGCCATCGGTGCG
CTCATTTTGCGCAAAAGCGTACCATGTATCGCTAATGGAGGATGAGCCAAGCGCCAACAT
CATTTGTGTGGTGTTTTCGGTGTAACCCATAAAGTTACGGTGCAAGGTGCCATTCTGTGC
AGCAATGTAGAGTGGGTCGCCCTCAATGGCAAAGTGATCCATGCCAATTTCGTGGTAACC
AATGGATTCAAGCATGGCGCTGCCTTTTTCGTACAACTCTTGCTTTGCATCGCCTACGGG
CAAGTCAGCCTCATTAAACTTTTTCTGCCCTTCGTACATGTGTGGATTGTGCCCATACGC
ATAAAATGCTAAGCGGTCAGGACGAAGCTCCATTACTTTCTGTATAGTATCGGTAATGGT
TGCCATCGTCTGTTTTGGGAGACCATATACAAGGTCGAAGTTAATGGAGGTAAAGCCAAT
TTGGCGTGCCAAATCAATTTTCTCTTTTACTAACTCAAATGATTGCAGACGATTAATTTC
TTTTTGAACAATGGGGTCAAAATCTTGAATACCAAAGCTCATACGGCGGAAGCCAACATT
GTAGAGCGCTTCAAGATGCTCTTTGGTGGTTGACTTGGGATTGGTTTCAAAGCTAAACAT
GTGGTTATCCATGCGGTTCACATGCTTAAAGAGTCCATCAACAAGTCGTGTGAGATTTTC
GGGACTTAAAAAGGTTGGAGTGCCGCCACCAATGTGCAGCTCTTTAACGTTCAGAGTACC
AGGGAACACATCAAGGTACATTTGCCACTCTTTTAAAAGGGCATCAAGGTAGGGTTTTTC
AAAGGAGTGATCTTGCGTGCGGTGCGCATTGCAACCACAAAAATAGCAGTAGTTTTCACA
ATAAGGAATATGAATGTACATACTAACGCCAGTGGTTTCGTTGCTGTCGTTAAAGCCTTT
TACCATAGCTTCACGCCACTGCTGCTGCGTTACACCATCGGTGCTCCATGATGGAATGGT
GGGATAACTGGTGTAACGGGGTCCAGGATTGCTGTACTTTTCTGCCAAATTGGTTGCCAT
TGTTTCTCTTCCCCTACAAGGATAAATTTTGTTAAATTTAAATGTGGTGAAGATACAATA
AATGCCTTCAAAATCATGGGCAGCTCTATTTATTTGTTACAAATGCCCATATACAATTCC
TTCCATCCATTTAAATTAACTCTTTATGAAGCAAGAAACGACGCCCATTGTGGGCATTCT
TATGGGTTCTGACTCCGATTTTGAGATTATGAAAGAAGCCTACAGCCTGCTTCAAGAGTT
TGGCATTGCGGCTGAAATTTCGGTGATTTCGGCTCACCGCACACCTCGCGATCTTGAAGA
GTACGCCTCGTCAGCCGTTCAGCGTGGCTTAAAGGTTATTATTGCTGGGGCTGGCGGCGC
GGCGCATTTGCCGGGCGTAACCGCAGCAATGACGGTGTTGCCGGTGATTGGGGTGCCAAT
TTTTAGCAAAAAGCTCAATGGGCAAGATTCGCTTTACTCAATTGTGCAAATGCCTGCAGG
TATTCCGGTTGCTACGGTTGGCATTGATAATGCTCGCAATGCGGGATTGCTTGCTGTGCA
AATGCTTGCGCTGTCGGATGAAGTGGTGATGGCAAAGCTGCTTGCGTTCCGCCAACAGCT
TGCCGATGCATCGCGCAAAAAAACTGAGAAAATTCGGGCACAGCTTCATGGATAATGCCC
TCCATTGGATTAACTGCCTTCAGTTGCAGCCGCATCCTGAAGGCGGCTATTATCGCGAAA
CCTATCGTAGCAGTGGCAATTACTCCTTTAGCGACAGCGCTCCGCAAACGAGCGAAAGCA
CTTTTTTTCAGGGCGAACGCTCCTACGCCACTGCAATTTACTATCTCTTGCAAAGCGGGG
AGCGCTCTCGATTGCACCGCATTCACTCCGACGAGCTGTGGTTTTACCATGCTGGTGCTC
CGCTTACGGTGCATATTTTCCCCGAAACAGGTGAGCCATCATGCTTTACGCTGGGGTTAG
ATGTCGCTCAAGGGGAAGTGCCGCAAGCGTGGGTTCCTGCTGGAGCGTGGTTTGGTGCCA
GTGGGGCTTCCCTCAAAAACGCATCAGTTGACGATTATGCGTTAGTGAGTTGTGTTGTGG
CACCCGGCTTTGACTTTAGGGATTTTACGTTTGCTGACCGACATGAATTGCTCAGAAAAT
TTCCGCAGTATTCGACAACCATTGAGCGCTTAACATAAATCGCTACTCTTATAGCCTTTT
GTGTTGACCGTAAGTTTGTACGTGCCAGCAAGATCGGCAAATCTTTTTCTTGTTTCTTGA
TGTATTGCAATTGCGCAAATACAACACAAGGATATTTTATTTCCATACCTATGAAAAAAC
GAGTTGTAATTGTTGGTGGCGGATTTACTGGTATTAACGCTGCAAAAATTTTAGGCAATA
AGCCCGATCTTGAGATTATTCTGATTGATCGCAAAAATTATCACCTCTTTCAGCCACTGC
TGTATCAAGTGGCAATGACGGCGTTGGGTGAAGGCGATATTGCTGCCCCACTGCGCAATA
TGTTGGCGAACTATCGCAACATCACGGTTTTTAAAGGCATTGTGGAGCGCATTGATGTTG
CCAATAAAACCATCATAACTGATTTTAATACGATTAGTTACGATTATCTGATTCTTGCTT
GCGGTGTGCAGCACCACTATTTTGGTCATAATGAGTGGGAGGAATTTGCGCCGGGCTTAA
AAACCCTTGCCCAAGCTAAAGAGATTCGTCGTCGCGTGATGGAAGCCTATGAACGTGCTG
AGCGAACAACTGATCCTGTTGAGCGTAAAAAGCTTCTCACCTTTGTGATTGTTGGTGGCG
GTCCAACGGGGGTTGAGCTTGCTGGTTCTATTGGGGAAATGAGCCGCTACACTTTGTCGA
AATTTTACCGCAATATAGACCCTAAGCTTACGCGCATTTTTATTGTTGAAGCTGCACCTC
GTATTCTTGGCTCTTTTTCGCCCGAAATGGCAAGTAAGGCAACTCGTGCGCTGGAAAAGC
TTGGCGTACAAGTGTGGACAAGCAGCATGGTGAGCGATGTGGATGTTAACGGCGTACAAA
TTGGCAACGAGCGCATTGAGGCGGCTACAGTGCTGTGGGCGGCTGGCGTTACGGCAACCT
CTATTAGTAGAAATATGGATGGAGTTGAAACCGATGCAATTGGACGTATTGTGGTTGAAA
ACGATTTAAGCATTTTTGGGCATCCTGAAATTTTTGTAGGGGGCGATTTAGCCCATGTTG
AGCGGGAGGATGGCACCACGTTACCCGGTTTGGCACCTGTTGCGCAGCAGCAAGGGCGTG
CTATTGCCCACAATATTTTGCGCGACATGCAAGCTAAAGCACGCAAGCCTTTCCGCTATA
CCGATAAAGGGCAAATGGCAACCATTGGCAAAAATAAAGCCATTGTGGAGATGGGGCGCT
TAAAGTTTGATGGCATTATGGCATGGTTAACGTGGCTGATGGTGCATATTTATTTTCTTA
CCAGCTTTCGCCATCGGGTGTTTGTGCTGATGCAATGGGGGTGGTCGTACTTTACCTATA
GCTTTGGTGCGCGTTTAATTGTGAATCGTGAGTGGCGTTTTTACCCCGACAACAAATCAC
CCGAGTAGCATGTTGGTGCGTCGTGTCCCATTCTTTCTGTTATTACGCAGCGAAGCATCC
ATATAATATTTATCGGCTGTTGGCTGGATTTTAAGATGGATTCTTCACGAGTAATTGGAA
TTTGTCATTCTGAGCGAAGCGAAGAATCCATTAAAAAATTAATTAATAACAACTTATAAT
CGTTAAAGATAATTGCTTTTTTGCAAAAATTGACTTATGCAGAGGTTCTTTGATGCCGTT
ATCAAATAAAACGGTAAACTATTTTTTAATTTGCACTTAATGGATTCTTCACTTCGCTCA
GAATGACAGAATAAAGGCTTGTGAATTATTCAGGTTAAGATGGATTCCCGCCTTCGCCGC
GAATGACTCATTCGAGTCAATATGAGATTGATACGATATTACCATAAAAAATGCCGCTAT
CCCTTTTTGAGAGTAGCGGCATGGTGGCAAGTCAAAATATTGAGCAACAATCCTTTACAG
CTTCATTAAACTAAGGAGTGTTGTAAGATCGCTTTTCAATTCACGGCGGGGAATAATGCG
GTCAATAAATCCATGCTCTAACAAAAATTCTGCCCGTTGAAAGCCTTCAGGTAAGTCGCG
CTTAATGGTATCACGAATAACGCGAGGTCCAGCAAAACCAATGAGTGCTTTGGGTTCGCT
AATATTGATGTCGCCCAACATGGCAAACGATGCGGTAATACCGCCCATTGTGGGATCGGT
CATAAGCGAAATGTAGGGCAGGCGATGTTCGCTTAAAAGCGAGAGTTTTGCGGCAGTTTT
TGCCATTTGCATTAAGCTAAAGGCTCCTTCCATCATGCGAGCGCCACCCGATTGCGAAAT
GACGAGTAATGGCGATTGCAGTTCAATAGCTTTATCTACCGCGCGGGAAATTTTTTCACC
CACAACCGAGCCCATGGAGCCACCAATAAAGCTAAAGTCCATAGCTGAAATCACCAATGT
TTCGCCCCCACATAAGCCATGCGCATTGCGGCAGGCTTCGGTTTTGCCACTTTTTTCAAT
GGTGTCGCTTACGCGATCGGGATATTTTTTTGTATCAACAAAATGTAAAGGATCGGCGGC
ACGCAAATGGTCATCAAACTCTACATATTTTTGATTGTCAAAAAGCAATGAAAAATATTT
GTAAGGTGAAATTCTAAAATGGTAACCACATTGAGGACAGGTGTGGTCGGAAGCTTCCAT
TTGTTTTTTATGAAGTGCTGCGCCGCACTCTTCGCATTTCCACCACAATCCTTCAGGCAC
GTCGCGTTTAGCGGTTGAGCTGATGGAGGGTTTTACTCGATTGAACCAAGACATAACAAG
GGGGAATAATTAATTACATTATCACTGCATTGTTGAGGTGAGCTTCCCTACGATTCAACA
TGCAAGGCATCCGTTGTACGTGATGCAAACGCCGTCAAGATAGTAAAATTTGAGAGAAGC
CGCATTCCCTATGAAATCGCCATTCCCCCTTTTTTTCCCTCTTTTACAAAAAAAGAGAGA
TTGCTCGAAGCAGGCTCAGTGCTCGAAACGGCGTTTGATTATGGCGTTGCTGGCAGTGAG
CGCACTTGCACCAGCGAACCTTTATGCGGCATCAAAAGCAAAACGTCAGCCGCCATTGGT
TGCGCATGTTTACCCCGACACGTTGGCGTTGCCCTATAATCGTTACGCACTAAAGCCCTT
TATGCGTCCTGCGCGCAAAAGTGTTGCGGTGGCGCTGTCAGGGGGAGGGGCAAATGCGTT
GGCTCAAATTGGGGTGCTAAAGGCGTTTGAGGAGGCGCACATTCCTGTGGATGCCATTGC
GGGCACCAGCATGGGGGCAATTATTGGCGGCTTGTACAGTTGTGGCTATAGTGCGGCTGA
ATTGGAGCAATTGGCGCTTACCATGCCATGGAGTTCCATTTTAGCCTTACAGGAAGATTA
TAGCCGTTCGTCGCTTTTTGTGGAGCAGCAGCGCATTCGTGATAGAGCAACCATTGCGTT
GCGTTTTGATGGCTTAAAGTTGCTGTTGCCGCAGTCGCTTAATTCGGCGCAAGCGTTTAC
ACGCACTATGGATATGTTGGTGCTTCATGCGTTGTACCATCCGCACAGCAATTTTTCAAG
TCTGCCGATAGCTTTTCGGGCGGTAACTACCGATTTAGTAAGTGGTGAACGGGTAACGCT
TGAGAGTGGCTCGCTTTCGGAAGCTATGCGGGCAAGTAGTACCGTGCCTATTTTGTTTGA
GCCGATTCATCGTGCAGAACAGCAGTTAGTGGATGGGGGATTGGTTGCAAATTTGCCTGT
TGATGAGTTAGCGCATTTTGGGGCTGATTGCAAAATTGCCATTGATACACATGGCAGCAT
GTACGCCACCGGTAAGGAGCTTGATCTCCCTTGGAAAGCGGCTGACCAAGCTATGACCAT
TCTTATCACGTTGCAATATCCTGCCCAGCGAGCACAAGCTTCGTTGGTTATTGAGCCTGA
AACAGGCAAGCATAAGGCAACCGATTTTAAAAACATTCCTCAATTGATAGCGGCTGGTTA
TGTGGCAGGCAAGCAGCAAGTGCCAACGTTACAGCGCTTGCTTGCCATTACTTCTCCCTC
AAACTCGTCAGCCCCACAAACCTCATCCGTTCCACCATCGTCAATAGTTCCATCCGTTGC
AACTCCCCCCCCCATTTCCCCTATCCTTACTGCCAACAAGAAGGAGATGCGGAATTTTTC
GCTTGCCACTTACACCAAGCGCTGGAGTATATCCCCCACATCAACGGAGTTAGAGCGGTT
GGTTGGCGAAAAGGTGGCATCGGCTTTGGAGCTTCATGCGCTTTTACGCGATTTGCTTGC
CACCGATTACTTTGCTCGTGTGTCGGCTGAAGTTCATCAAGAAGATCGAACAGTAACGGT
AAAGCTTGAAGCCTTGCCATCAGTTACGGTAGTTACGGTGCAGGGTGAATTAGCGGATGA
GCTGAGTAGTGCGGAACTTAACGAATGCTTTGCGCCACTCATGGGCAGGCTTTATACAAA
CCATCAAGCTACGGCGGCACTTGAGGCACTTGTGCGGCGTTTGCGGGCTAAAGGGTATAG
TTTAGCTGCCATTGAGCAGGTTCATGTAGAGAACGAACGCTTAACCATCACCTTTTCATC
GGGTAAGGCGGCAATGCTTACCATTTCGCTCAATAAAGGGCGAACGCTTTTAACGCCTAT
TCAACGTGAGTTAAAATTAGATGCAACAAAACCTTTACGCTTGCGAGCGGCTGAAGAGTC
GGTTAAAAACCTTTATGAAACGGGTGTTTTTAACCGTGTTTCACTTTTTGCCGAACCTAT
CACGCAGACTGAAGCAATAGCTCCAATATCCTCAACAACCCCAAACCAAACGATTCATCT
TTCGCTTGAAGAAAAACCAGCCTCCGTGTTGCGTCTTGGCTTGCGTTACGATGAAACCAA
CAACGCGCAATTGTTGCTTGATGTGCGCAATGAAAATGTTGGGGGAACTACGAACACTAT
GGGGGGATGGGTTAAGGCTGGTAGAAAAGGGTATCTCGCCAATATGGAACTTAATATGCC
ACGCATTGGTGCAACCCATTTAATTTTTGCCACGCGTTTATTTTTTGACTCTTACCTCTT
TGATTACACCAACTCTGATGGCTCGCTGGCACCTTACAACATTCAAAAATATGGTATAAC
CTCCTCGTTTGGCACACGCTTGCGTAAAAATGGGCACTTCTTAACCGATGTTTCCTATTA
CAACAGCCAAGCCTTTACCGATGAAGCGCATCGTCCACTATTTTCGACCACCAACAATAA
CGTGCTCACCATTGGCACGCATTTGACCATTGATTCACGCAATAACGCGCTTATGCCTAC
ACGCGGTAGCTATAGCTATCTCACCTACGCATTTACACCGTTAAGCCTTGATGATGGATT
GCGCTATTGGCAGTTTTCGGGCACCCATCAAGTCAATCTGCCACTTGGGCGCGAAACCAC
CTTGCAACTTTCAGCAATGACGGGGGTTAGTAGTAAAGCACTTCCCTTATCGGAACAATA
TTTTTTAGGGGGAATAGGTAACAGCTATAGTGCGCGATTTATTGGGTTACAGCCACATGC
GCTTGCCACAAACAACGTTGCAACCGCAGGCGTGCAGCTCTCTTATGAGCCCTCCTTCCC
CATTCTTTTCCCCACCACACTGCAACTGCATTACAATGCGGGGAGGGGATGGAACGCAAT
GGAAAACGTCCGCTTGGATGGGGCATTACAAGGGGCATTGCAAGCGGTTGGGGCAAGCAT
GGTATGGAAAACACCGCTTGGTCCCACGCGCTTTACGTTGGCAAAAGTGTTAGTCAATAA
CGATGATAACAGCCTCATGCTTCCACACCGTGATGACGACCCTGTTTTTTACTTCAGCAT
TGGGCACGATTTTTAGGGGAGAAGTGTTTACCTTGTAGCAACTCTTCGATAAGCCAACAA
AGTTATTTAACCACCATAATTGTATGACACACCACGACGCCCAACCTTCAACCGATGCAG
AGCAAAGCAGCAATGCAACACTGCCTCACATTCTTATTTGTAATGACGATGGCATTGAAG
CTGACGGCATTCATGCCCTTGCAACGGCTATGAAAAAAGTGGGGCGCGTTACTGTGGTAG
CACCAGCCGAACCGCATAGCGCTATGAGCCATGCTATGACGCTTGGGCGTCCGCTACGCA
TTAAAGAGTACCAAAAAAATGGACGATTTTTTGGTTACACCGTTTCAGGCACTCCTGTGG
ATTGCATTAAAGTTGCCCTTAGCCACATTCTTACCGAAAAGCCCGATATTCTTGTTTCAG
GCATTAATTATGGCAGCAACACCGCAACAAACACGCTCTATTCTGGCACTGTAGCCGCAG
CACTTGAGGGTGCGATTCAAGGCATTACCTCATTGGCGTTTTCTTTAGCAACCTATGAAA
ATGCCGATTTTACCTATGCAACAAAGTTTGCTCGAAAGCTCACCAAAAAAGTGCTTGCCG
AAGGATTACCCGCCGATACCATTCTTTCGGTGAACATTCCAAATGTTCCCGAATCACAAA
TTGCGGGTGTAATTATTGCCGAACAAGGAAGTTCGCGCTGGGAAGAGCAAGCCATTGAAC
GGCACGATATGTTTGGCAACCCTTACTATTGGCTCAGCGGCTCTTTGCAATTAATGGATC
ACTCCATGAAAAAGGATGAATTTGCCGTGCGCCACAACTATGTTGCCGTTACCCCCATTT
CGTGCGATCTCACGAACTATGCGGCTCTTGCAGGCTTAGAAAAATGGAAATTGAAGAAAT
AAACTCGTGAACACTTTTCAGCTCGATTACCGCCACATTCAAACCCCAAAAAAAGGCTTT
TCAGCACTTTTTCGCGATTACACGGCTGATGCGCCTGAACGCGAAACGCTGATAGCGGAA
TGCTTTCACCTCGATTACCGTAAATCGGCTGATTACTATCGCCAGCTTGGTTTACTTTCA
GCCCGTACCTTTCAGCGCGAAAGCTTAGTGAACATGTTGCTACGCCAAAACAGCCGCTTT
GGTGGTGGTGAACGGCAGCAACAAGCAATCGAAAAGCTACGCTCACCTCGGTGCATGGCA
GTGGTTACAGGGCAGCAACTTGGGCTTTTTACGGGAACTCTTTACACCATCTATAAAGCC
CTTACAGCAATTATTGTTGCCGAACAGCAAAAATCGCTCTTTCCCGACTACGACTTTGTG
CCCATTTTTTGGCTTGAAGGCGAAGATCACGATTACGATGAATCGGCTTCAACCACCATT
TTTGCAGAAAATCAGCTCAAGCACTTCACCCATCAACCCTATCGCCGCTTACCCGACCAA
ACCGTTGCCAATAGCAGCTTTAGCGACGACATTCGCACCATAATTGATGAGATGGTGGCA
CTGCTCCCCAACACGCCACATCGCACTATGGTCGCCGAAATGCTCCACGAATGCTACTAC
CCGGGTTGCACCTTTGAAATTAGCTTTGCCAGCACCATGTTGCGCCTTTTCCGCAACTAT
CCGCTTATTTTACTTTCGCCGCAAGAGAGCGATTTTAAGAAGTTGGCAATGCCTATTTTT
TTTAAAGAAATTGAAAGTGCTCCAGCGGTTTCCTATCAAGTTATTGCCCAAAGCACACGG
CTTGAAAGCCTTGGCTATAGCGCGCAAACCAAACCGCGAGCAGTGAATTTCTTTTACGTT
AACCAGCATGGGCAGCGCCAAAAAGTAGAGCAACCAAGTAGCGACACCTTTCAAATTGTG
CCCGAAAAGCAACGCTTATCGCGCCATCAAATGCTTGAACTGTGCCAAGATCATCCCGAA
CGCTTTAGCCCAAATGTGGTGCTACGTCCCATTGTGCAAGATTATGTACTGCCAACCTTT
GCAACCATTGTGGGACCGGGAGAAATTAACTACATGGCGCAATACCGCCCCATTTATGAG
CACTTTGGCATCACCATGCCATTTTTAGTGCCGCGTGGCAGCTTTACCTTAGTGGAGCCA
AAAATCAGCCGTGTGATGGATAAGCTCATTCACGTTACAGGGCAGCCCGGTTTTTCGCGC
AAAAACATCTACAACGCCGTCTTTAGCAACTTGCAGCAAGTCAAGAAAAATGCCATTGGC
GAAGCTGAACATCCGCAACTTGCTACCATGTTTGAGCAAGCAAAAGATGAAATGCGCCAA
GCTCTTGAACGCTTAAACCACACGCTCAGCACTATTGATCCAACGCTTGAGCCACTCCTT
GCCGCCTCAATTGTGCAATCAGCAAAGTTGGTGGAAACTATTGAGCAAAAAACATGGAAA
GCAAGCCGCCGCAAACACGAAGAGTTGCTTGAGCAAATTCAAAAAGCAGAAACGGCACTC
TTTCCTGAAGGAGTCCCGCAAGAGAGGGTGGTGAATATTTTTTACTTCATTGCAAAATAT
GGCATGGGCATACTTGATGATCTTTCAAATTTATTGAAAGGCTATGCCTCCGATGCCCAT
ATTATTGCTGAATTACAAGGATGAGGTTATAGCGGGGAAGTAGGAAGGTTTTTTTGCTTG
TGAATGCAGCTCATCAGCCATGTGTGGGAAGAAGTTACGAAGCCCTCTTTCTGGACGGCT
TTAGCTTTTTATACGATCATTGCTTTTCCGCTTGCGTTGTATTGCAATGCTCAATCTGTT
TGAGCAACCGATCAAAATCGCTTTCATATAACCGATCTTGAATAATACGATATTTCTCAA
ACTCACTTTCCGCATGTACCTTTGCAAGCTCTGCCGATACCTTTCCTGCATCTTGTAAAA
TCTCCCGATCCCAAAGGGTGAGAAATCCAGCCAATCGTTTTTCCCAATCTTCCATTGTCA
TAGGGATTTTGCGCATTGTCTGAAGCTCTGCCATATCAAGATAAGCAGAAACAATACGCT
CCATCTGCGCTATTTCAAACTCTGAGAGATAATTCTTAGCAATAGAAACATCGTATTTAT
GAATTTTACCGCTGGGTGCCCCTTCCCAATGGGTTAGCCCCATGTTATTTTTACGATGAT
CAGCTCGGTTCACAATAACCTCTGCGGCTGTAAGACCATGTATAGCGTAGTGTATTTTGT
TTTGCACTGCCGCAAAAAAACGTTTGCTTGCTGTAGCAGATGGATCATAGTCTAACGCCG
TTGCATAGATATCAGTAATTTTTTGGTAGAACTTGCGCTCAGAAAGTCGTATCTCACGAA
TTTGTTCAAGTTGGCGCTCAAAGAATTCGTTATTAAGGATGGTGCCGCCATGTTTAAGGC
GCTCCACATCCATAACCCAACCCTGTATGGTATAGTCCTTAACAATTTGATTCGCCCACT
TACGGAATTGTACAGCACGTTCATTCTCTATTTTGAAGCTTACAGCAATAATTGCTTGCA
GATTATAATGGTCAACCATTCTTTCTACCTGCCTATTGCCTTCGGTTTGAACTATTAAGT
ATTGCTTAACAGTTGCCTCGCGTGTTAGTTCATTATCATCAAAAATGCGCTTCAAATGCT
GGTTAATAGCCGGCACGGAAACATCATACAATGTTGCCATCATTTTTTGTGTTAACCAGA
TATTTTCTGCTTCGTAGCGCATTTCAACGCTGGTTGCACGCTCACCTATAGCGGCAATAT
AGGTGAGATATTCTGCCGCAGAGGAGCGAATATTGGCGGGCTCTTTATTGGTGGAAACGT
GTGATGTTTTGTTTTTGCTCATGCGTTAATTTCTTGTGTTAGAAGCAATACCGTGGCAAT
GCAAGTAAATGGTTGATTCAACGGTATGGCAATAAGCCGCTCGTGGGCGAAAAGCAGCGT
AATACGCAAAGCCAACAACCTCACCTTACACGTTTTCATACACAAATCATAGCTCTTCTA
CAAGCTCAATCCGCTCAACAACGGAGAGCTTTTTAATATCTTCAACAAGTGCATTCATAA
TTATGGTGAAAGAATCAATGGTATTATGTCTATTTAAGCAAAATAGATAATAAACGAGAG
AGCAACAATCATTTCTCCCCTTTCCGCCTTGCGAATACTCAATAGCTTCTTCTAAGCCTT
TTTTTATACTCTCAAACATGCTTGTCATCTTTTGATGTTTCAGCAACCAATGATACGCCA
AAAAGTGTAATAACGTTCCTATCGTACAATGTTTTCTGTACCATAAACAAACAAACCAAG
CCTACGAGGCACTCTTTGTCAGTTGTTTCAAATCCTCCTCTAACTCCCGCAAACTCTCTT
CTTTTTCAACAGCTTTTAAGGATAGGCGGTATTTCTCAAACTCTACTTCCGATTTTTTCA
GTGCCATGTCGTGGCTAATGTTGCCTGCATGGGTGAGCAATTCCCGACCATTTAATTGCA
GAATAGTATCCAAACGATCAATCCAATCCTTCATATACATGGGAGTTCGCTGCTGTGCCA
TTGTTTCAGCAAACGCAAGATATTGCTCCACCAAAAGCCCAAGCAACTTTATTTCATCTT
CGTTCAAATAGTTTTTAGCAACGCTTACCTCCGCTTTTTTAATGGAAGCCGCACCTTTTT
TATCATACGACTGCATTCCCATCAATGGTAGCTCTGCATTAGCCCTGCGATAGACCAATT
CCGCCGCCGTTTGCTTACTAATTGCCCAAAGCAACTTGTTTTGCACCACTTTAAAAAACT
CAATGGTTTTTTCTGCTCTAGGCTCATAGTCAATGCTGGTGGTATAAATGTCTTTAATTT
TCTGGTAGAAGAACCGTTCCGACAACCGTATTTCCCGAATGCGTTCCTGTAATTCGGTGA
AGTAGTTCATGGCATTGCCGCTCTTAAAGCGCTCATCGTTCAGAACAAAACCTTTGATAA
TGTATTCTTTAAGGCGCTTGGTAGCCCATATACGAAATTGAGTGCCTTGTTGCGATTTTA
CTCGGTAACCTACTGAAATAATCACATCAAGATTATAACCATTAACTTCCATTTCTTGGG
TTTTGCCAACCATAGCACCATGTTGAGTGGTTATTCGGAATTTCCGAACAACCACTTTTT
CGTCCAATTCACCCTCTTCAAAAACATTCTTGATATGTTCGCTGATAGTGGCTTTCGATT
TTTGAAAGAGTTGGCAAAGTTGCGCTTGCGTGAGCCAAACGGTCTCTTCTTCTAAGCGAA
CATCTATGGTAATGTCGCCCGTTTGATTTTGGTAGATGAGGATTTCGCTATTCATGGTCG
TGCGAGTAAGGTTTTTGAACTTTACTGTTGGTGTAAATTATGGTAAAATTTCATCAAAAA
AATTCTTTGTAATGAATAGTATTAAGATATAAGTGCAGAGAAAGCAGATTGCTGCAAATA
CGAAGAGTTGTTCGAGCAGATTCAAAAGGCGGAAACGGCACTCTTTTTTAAAGGAGTGCC
GCAGGAGAGAGGGTTAATATTTTTTTCACTTTATTACTACACATGGCATGGGCATAGTTG
ACGACCGTTTCAATTTATTGAAAGGCTATGCTTCTCGGTGGCTATATTATAGTTGAGCTT
CAATCTTGACCACCACCACACGCTTCTGCATGTTCATCGCTGGCTTTTTGCAGCAAATGG
CAACAACTGCATACCAAGCGTTGTAAATCAGCAGGTGCCGTGCCTTTACAGATAACAGCA
ACGGCTTGTTTAATTTGAGCAAGGTATTCGGCACTTTTGTTAGGCTGCATTCCACGCTTT
TTATGAATGTATTGCGAAATAGCGGCAGGCGTAACGCCAAGCTTTTTTGCCGCACTTGAT
TGCGTCATGCCTGTTGCAACTAACTCAATTGCTAAATCGGCTCTAATTTGTGGTAAATAG
TACCATACGGCTTTTTCACAGGGGAATATCACGGCATTACTGTTTTGGTTAAAAAAGTGG
TGGTGCAAAAGGGGGTTCATGCAAGAAGAGTTTTGGTAACCCGCTTTTGCCCATGAGCAA
GAATAATAATTAAAGCCGTTAACGACAATTGTTACATAGCGATATGTTCAAAATTGTTAA
GTAACTATCACTTTACCAAATGTTTTTTTTAATTGATGCTCTTTAGCAATATGCCTTCAT
GGAATGGAGAGGCACGTTTTATGGGTAGATAACGCCGCACCTTATGAGGATGCTGGGGAA
ACGATAGGTAGAAGTAATGATTTTTCAAGCAAAATCCATAGCGAGCTGGTTCATTATTGT
GCTTATGCTGCTACAATTTGTACCGTTACCGCGCCGAAATCCCAATGAGCGGCAGCCACT
TCGTGCGCCTGTGGCGGTTGTAACGGTGTTGCGTAACAGTTGCTACCAATGCCATTCGCA
CGAAACTCGTTGGGAATTTCCGCTTGGCACCGTTGCGCCTTTTGCGTGGTGGATGAGCCA
GCGGGTTGAGCATGGTCGTCGTGCGCTTAATTTTTCTACAACGGCAAGCTTATCTGTTTA
TGAAAAAGAGCGTGTAACCGTTATGCTGCGCAATCCAAAAGAACATCAGCCACTCTATTA
TGTGCTGCATAGCAACGTTTTGCCTGATAGTGTGGGAGTTGCTACTGTGCAGCTTTGGGC
AACTCACCGTTAATAAATGAAGCCACATCATACTCTCAGCAGTTCTCTGTAAGCGTTTGC
ACTCTGTTTTGTGGCTCTGCGGAGTTTAAAAATTAAGCGTATAGCCTTCGGGGTAAAAAC
GGGTAATAATTGCGACAACCTCTTTTGGATCATCTTCCAAATAAATAAAATCAAGGTCAA
AAGTGTTGATATACCCTTTTTCTTCAAGCAGTGTTTGCCTTATCCAATCATAAAAACCTT
GCCAAAAACTCTTGCCTACTAAAATTATTGGAAAGCGCTCGCTTTTGCCTGTTTGAATAA
GCGCAATAGCTTCCGATACCTCATCAAGCGTACCAAAGCCGCCCGGTAAAGCAATAAAGG
CTTGCGCATATTTTAAAAACATCATCTTTCGCACAAAAAAGTAATCGAAGTGGAGGAGCT
TTTCTTGATCAATGTAGTGGTTGGGATGTTGCTGTTCGGGGAGTTTGATGTTAAAGCCAA
TGGAGACGCCGCCTGCTTTTTGTGCCCCTTTGTTGCCTGCTTCCATAATACCAGGACCTC
CACCGGTAATAACGGCAAATCCTTCTCGTGCAAGCAGTTCTCCAAGCTCTTCAGCAAGCT
GATACTCTTTGCTTTCGGGAAGTGCGCGAGTAGCTCCAAACATTGATACGGCAGCTCCGC
ATGACGACATGGTTTCAAAACCGTTGACAAACTCCGACATAATTTTAAAAACACGCCAGC
CGTCAGCCGCTAAGAGATTTTCGTTTGGTTCACAAGCGCGGCTTTTAACGGCTTTGCGTT
GCCGTGCTATGTTGCTGGAATTTTCCATTCAAGAGATGCCTTACAATTCAAGAAAGTTGC
CAATAAGCTTTTTTCCCTCTGCCGTCATAATGGATTCGGGATGGAATTGGACGCCATACA
GTTTAAGCGCTACCGAGTCCATGCCCATAATAATGCCATCTTCCGTCCAAGCACGCACGG
TGAGTGCTTCGGGCAAACTTTCGCGCTCTACAATTAACGAATGGTAACGCGTAGCGGTAA
AGGGATTGGCAACATTTTTAAAAATGCCGTTGCCATCGTGATAGACTTGCGACGTTTTGC
CGTGCATAATGTGTGGCGCACGAATGACGTTGCCACCAAGTGCCGCTCCAATGGATTGAT
GCCCAAGGCAGACGCCCAGCAAGGGAATAGTTCCTTTTACGGCATGAATGAGTTCAATGG
AAATACCTGCATCATTGGGCGTACCTGGACCGGGAGAAATCACAATTTTTTCAGGCGCTA
ATGCTAACACTTCAGCAACCGAACATTCATTGTTGCGGCGCACTTCAACCTCAGCCCCCG
ACTCCCCAATGTATTGCACTAAGTTGTAGGTAAAGGAGTCGTAATTATCAATAACAAAAA
TCATTGTTCTCTAAAAATTATATAAATAAGGAATTACCACTTAAGCCAGCAACAGAGCGA
AACATGGTTTCGTAAGAGGCGCTCATGGTAACTTTGCGGCGTGCCATTACTTTGCGAGCG
GTTTCAACCGCTTTTTCAACATCGTAGTGCTCAAACCCATGGCTGCCTCCCCATGCAAAT
GAGGGCACCTCTTTTGGAACAAATCCACCACCAAAAATATTTGCACCTGCGCCAACAATG
GTGCCTGTGTTAAACATCGAATTAATAGAACATTTGCTGTGGTCGCCCATAAGTAAGCCA
AGAAATTGCAAACCAGTGGTTACAAGCTCACCATTGCGCCGCAACGGCACTTCACTATAA
TTGTTTTTAAGATCGCTGGTATTGGTGCCAGCGCCAAGATTGCACCATGACGACAAATAG
GAGTGCCCAAGAAAGCCATCGTGCTGTTTATTGACGAATGGCTCCAAAATGGAATCTTCC
ACTTCGCCCCCAACTTTTGATGCCATGCCAATGGCAACGTTGCTGTATAGCTTTGCCCCA
ATTTTTGCGCGTGCCCATGGGGCAAGCACAACGTTTTGCATGAGCACAGCTTGCGGCTCT
ACAATAGCGCCTGCACCTATGGCAACAAAGCCATCATCGGCATCAAGCACGGCACCTGCG
CGTACCACCGCACCTGCACCAACATAAATATTGCTGCGATTAACTAAGGCGGCAGCATGG
TGCACTTCACCCTCAATTCTGCCAAGCTCCAACGTTTCAGCATCGCGCAACAGCTCATCG
GGATGAAGCGCAATAATATCCCATATATGCTCAAGCAAGCGAAAACCATTAACCTCTTCC
ACTCGCAATTGCTCAGCAAGCCTTTCGGTATCAATTACATCAGGCAATAAGCCATTTTCG
CCTATCAGCATATGACGATGTACCCTTGCAAAGAGCATGGTGCCATTTTGCATAAAGGCT
GAACCAACCTCGCACGCCCCTTCAACAATCACTTGGGCAACCGCTTCATCGCCCAATAAA
CGACCATTGACCAATAAAATATCATCCTCATCCAAACGGTTTACCACCAACTCAGGATGT
TGTTCTTGATAACATGGAGCCAAATAACGCCGAATGTGGTAGGTTAGGGTAGCACGTCCA
CGCACCGCATATTCAAGCTTTTCGCGCAACGAGCGAAAGCCCACGAAAAGGGCATAAAGA
GGTTTAAGTAACACAAGAGGTTGAAACTCCTCAACCCGTTTATCTTCAAAAACCACAATT
TGCATAGTGTGATAGGAAATGAGGAGGTTAAAAGAGTTGCTTGCAGCCGTATAACGGATC
GTTAAGATTGTTAAGAATATAAAAAAAAGCCCTGCAATGCACGGCGCTTCAATGGACTCC
CTTATTTAAGGATGAAATATGAAGCGCATTGCTCCATCTTTTGCATTAGATAACAGCAAT
TGCGTATCTTTAGCCACTATCAAAGAACTGAACTTTTTCTTAAAGAGAGTGATGAGTCCT
TTTTAAGAAAGGGTTTATAATTTTTTTTCGTTTCGATTTAACAAGACAAAGGAGGATGAA
AATGCGCAAATTGTTTTTGTTGGTGTTACTGCCATTAGTTTTTTTGTTGCCCGTGAACAA
AGCGTTTGGGGCAAATCTTGTGATTCTTGAGCCAACCGATGGAGCAAGTGTAACGTGGCG
TCCCCTCGTGAAAGGTTCGGTAAGTGGTGCAAAACATGTGTGGGTAGTGGTGCGTTCAGT
GGAAAATGCCCGTTTTTATGTACAGCCTAAAGCTGCGGTAAGAAAAAATGGAAGCTGGAA
AACCTCCGTTTTTATTGGTAAACAAGCTGATACGGCAAACAATCGCGATTTTGAAATTAT
GGCGGTTGGTAACCCAACTGAAAAACTTTCAGATGGCATGGAGCTTGAGGATTGGCCATC
AGGCGTAGTAACCTCCAATATTGTTCGCGTTGTGCGTACAAAAATGAACTAACCCTTCTC
GAAGTCCATCCAAAAAAGCAGCACCGACTTGTTAACAGTCGGTGTTTGTTTTTATACCAT
TTCCTACTTTCGACTTTCTACATCTCACTCACTAAAAACCGTTGCCGCAAATCCTCATGC
AAACGTTCAAGCGCAGCCGTCCAATCATCACGAGTGTGTTGGCGATAGAGCGTAGCACTT
GCATACCAAGGAGTATCGTTTCTATCCAGCAACCAACGCCAATCGGGAATAAATGGCAAT
AAAATCCATGTTGGTTTACCGAGAGCTGCTGCTAAATGGGCAACACTGGTGTCAACACTA
ATCACAAGTTCCACCAACTCGCATAATGCGGCAGTATCTGTAAAATCATGCAATTCATCA
CCAAAGTGCACCATATTGGCTGTAGCTTCAAGTGTGGCTTTATCGCTTTCACGCAGCTCT
TTTTGTAAACTTATGTAATGATAATGATCAGGAAGATATTCAAGCAATTTTGATAACTCT
ATACTGCGATTGTGGTCATTTTTATGCTTTGTACTGCCACTCCACACTAAGCCAATACGA
GGTTTTGCAATATTACCGATTCTTTGCTGCCATTGCTTAATTTTGTGAGACGGCAATGAC
AAATATTTTGTTGGAAATGGAATAGTCTCAAGTGTTGTTTTAAAGGCTAATGGTAAGCTG
AGGAGTGGGCAGTGATAATCAAATGGAGGCAGTGTTTTGCCTTTAACTATAACTTCAGCT
ACGCCATCAAGTGGTTGCAATAGTAACGCCAGTGATGATGGTATTTCGAGCACAACACGA
GCGCCAAGCTCTGCTACAAGTGGTGCATAGCGACAAAATTGAATGGTATCACCAAGCCCT
TGTTCGCTATGCAATAAAATGGTTTTGTCTGCAATTGATTCTTCACCCAGCCATAATGGT
TGTGTAAAGTTGCGCTTTGGTGAGGTAAAATCGGCTTTTTTCCAACGCCATTCATAACAT
TGCCACCCTTCAGCAAAGTTGCCAAGTAACAATAAAACAAGCGATTTATTCCAATAAGCT
ATAGCATAATCTTTTTTAAGTTCAATAGCTTTATTAAAATCAGCTAAAGCATTATCAAGC
ATTTTAAGTTCGCGAAATACCACACCTCGGTTTGAGTATGCTTCAGCGTAATCAGCTTTT
AATTCAATAGCTTTATTGAAATTATCTAACGAAGTATCAAGTTCTTTAAGCTCTCTAAAA
ACTACACCTCTATTTGAGTATGCTTCGGCATACTGAGGTTTTAATGCAATAGCTTTATTA
TAGCTATCAATAGCTTCATTAAATCGTTTAAGCAATTGTAACGCATTACCTCGATTGCAA
TATGCCTCCGTATAATCAGGTTTTAGGGCTATAGCTTTTTCATAGCTTTTAAGAGCTGCA
TCAAATTGTTTCAGTTCTTTTTGTACAGTTCCGCGACTATGATATGCTGAAGCATACTCA
GGCTTTTGTTCAATTGCTTTATTAAAATCTTCAATTGCTTTTTCAAACTGACTAAGATTT
TTTAAGACCAACCCTCGATTAAAATATGCACTTGCAAAATCACTTTTTATTGCAATTGCT
TGGTTAAGCAGTTCAAGTGATTGGCTATAATTTTCTTTTTGGAAAGAAAGTACCCCAAGC
AAATGTAGGGCATCTGCATGGTTTGGCTGCAATTGTAATATTTTTTGATAGCATAGCTCA
GCTTCATTTTGTTTGCCACTTTTATGCAGTTGAACACCTTGTTGCAATAAGGTGGCAATG
TGGTTATTCTGGCTTGTATGGATAGGCAATTGTTGTTGGGCACTTTCTACCATGCAACGT
TGTTGCAAATCCTCTTGCAAGCGCTTAAACACACTCAGCCAATCATCGCGATGCGCTTGG
CGATAGAGCGTTGCACTTGCATACCAAGGGGTATCGTTTCTATCAAGTAGCCAACGCCAA
TCGGGAATATATGGCAATAAAATCCATGTCGGTTTACCGAGAGCAGCACTGAGATGGGCA
ACACTCGTGTCAACACTAATAACGATATCCACCAACTCGCACAATGCAGCCGTATCAGCA
AAATCATGCAATGCATCACCAAAATGCACAATATTGGATGTGGCTTCAACTGTTGCTTTA
TCGCTCTCACGAAGCTCTTTTTGTAAGCTTATGTAATGATATGCATCAGGGAGGTATTGG
AGTAATTCTGATAGCTCTATACTGCGATTGCGATCATTTTTATGTTGTGTGCTACCACTC
CACACTAAACCAATACGAGGTTGTGGTATAGCTTGTAAACGATCCTTCCATTTATTACGC
TTTTTCGTATTACTCGATAAATATTTTGAAGGAGAAGGAATATTTTCAAGCGTTGTATTA
CAAGCTAATGGTAAGCTAAGAAGGGGACAGTGACAATCAAATGGAGGAAGTTTTTTGCCT
TTTACAACAATCTCAGTTACGCCTTCAAGTGATTGCATGAGTGAGGCGAGTGAGGCTGGT
ACTTCAAGAATAACAAGTGCACCTCGCTCTGCAACAAGTTGTGTATAGCGGCAAAATTGA
ATGGTATCACCAAGCCCTTGTTCGCTATGCAATAAAATAGTTTTACTTTGGATATCTTTC
TGGCCAAGCCATAAGGGTTGTGTAAAGTTACGTTGTACTAATGGCAAATCTTTGCATTTC
CATCGCCATTCATAAATATCCCATCCATCAGCAAAATTACCAAGAAGTAATAATATGATG
GCTTTATCTAAATATACACCCGCATAATCCGCTTTTAATGCAAGTGCGTTATTATAGCTT
GAAAGGGCTGCTGTTATTAAACCAAGCTCTTTTAAAATATTGCCTCTTTTATGATAAGCT
TCTGCATAATTTGGTTTAAGCCGTAACGCTCTATCAAAATCTTCTAATGCTTTATCAAAG
TGGTACAGATTTTTAAATACTAAGCCGCGATTAAAATATGCACTTGCAAAATCAGTATTT
AACGCTATGGCTTGATTAAGAAGATTAAGAGCTTCATTATATTGCTCCTTTTGAAATGCT
ACAACGCCAAGCAAATGTAAGGCATCAACATGGTTTGGTTGCAGTTGTATGATGTTTTTA
TAACATATTGCAGCTTCATTTTGCTTTCCACTTTGATGAAGTTTTATAGCTTCTTTAAGC
AATGCTTGAATTGCTTTTGTTGCTTTATGTGATACCGCTACTTTGTTATCGGTTGTAAAA
TAATCATATAAATCAGTTGCTATATTTTTAAGCACACTCTCCCAATCATCACGAGTGTGT
TGGCGATAGAGTGTAGCACTTGCATACCAAGGTGTATCGTTTCTATCAAGCAACCAGCGC
CAGTCGGGGATAAATGGCAATAATATCCATGTTGGTTTGCCTAACGAGGCGCTTAAATGG
GCAACACTGGTATCAACACTAATCACAAGATCCATCAACTCGCACAATGCGGCGGTATCA
GCAAAATCATGTAATTCATTACCAAAATGAACCATATTGCTGGTAACGTCCAGCGTTTTT
TTATCACTATCTCTGACCTCTTTTTGTAAGCTTACATAGTGATACTTATTTGGCAAATAA
CGTAGCAAATCTGCCAATGCAATGCTACGATTATGGTCATTTTTATGTTCAGCTCTTCCA
CTCCAAACTAATCCAATACGAGGATGCGGAATGGTGTGTAATCGTTGCTTCCATTCCTCT
ATTTTATTGTTATCAATAAAGAGATATTTTGAAGGAGATGGAATATTTTCAAGCCTTGTT
GTAAAGGCTAATGGCAAGCTAAGAAGAGGAGTGTGATAATCAAATGGAGGGATTTTTTTC
CCTTTTGCAATAATCTGCTCTACTCCCTCAAGTTGCTTTAAAAGTGGGATAAGTATATCG
GGTACTTCAAGAATAACACGAGCACCCCGTTTTGCAACAAGTGTTGCATATCGGCAAAAT
TGTAGTGTATCACCAAGCCCTTGTTCACTATGCAAGAGAATTGTTTTATGTTCAAGTGAT
TCCTTGCCAAGCCATAATGGTTGTGTAAAGTTGCGCTTTGGCGAAGTAAAATCGGCTTTT
TTCCATCGCCATTCATACAACATCCAACCATCAATAAAATTGCCCGACAAGAGCAACACT
AACGATTTATTCCACTGTACTTCAGCATAGTCTGGCTTTAATGCTATAGCTTTGTTAAAA
CTTTCTATTGCTGCATCAAGTTGTTTTAATTCTTTTAAGACCGTGCCTTTATTTGAATAT
GCCTCTACATAGGTTGGTTTTAATGCTATTGCTTGATTATAGCTTGCAAAAGCAGCATCA
AATTGTTTAAGTTCTTTTAAAACAACTCCTCTATTTGAGTATGCTTCGGGATAGTTTGGT
TGAAATTCAATGGCTTTATTATAGCTTTCAATTGCTTCACTAAATTGCTTCCATTCTTTA
AGTAGATTAGCTCGATTATACCATGCAGCAGCATAATTTTCTTTTAACTCAAGAGCTTTA
TTATAACTTGCTAAAGCTTCATCAAAGCGCTTTAACTCTTTAAGGACAGCACCTCTATTT
GAATATGCTTCGGTAAAGGTTGGTTTTAATGCTATTGCTTGATTCAGTAAATCAAGTGCT
TTGCTATATTCTTTTTTATGATAAAATAGAACGCCAAGCAAGTGTAGAGCATCAATATGA
TGAGGTTGTTGTTTCAGTATTTGCTGATAACATGCTTCTGCCTCATTATGTTTGCCGCTT
TGATGTAACGTTACCCCTTGCTTTAGCAAATCAGGTATCGCTTGTACAACTTCTTCCCAC
ATCCCACTCTCTACTTCCCACTCCCCCCTCTCCATCCTCACCGCCACACCTGCATGTAAG
CCAAGCGCGGCGGCGGCATTGCCGTTGCGAATGGCAATTTCAAGCGTGCCACTGCTGCCA
ATGTATGCTATGGGTTGGTGCTCAGCCACGTCGCTATAGGTGGTGGAAAGTGGCAATCGT
AGCTCATTAACATGAATGAGCCAGTCGTGCTTTTCTGCCAATAATTCTCGCTCAATAGTG
GTTACGGCGTTACCAAAGTGGTCGGTGTAAAGAATGGTACTTTCGATGCAGTTCCCGTTA
TCAAGTACGTTGGCACGTAACACTTCAAGCTGAACGCACTCAGCCATTGGCATGCTTTTG
CCAAGCTCGGCAAGGGGAACGCCTGCTGCCAAGTGTGCCGCTACGGGTGAAAAAATATCG
CGTCCGTGAAAGGTGGAACTGCGCTGCGGCAGCATGTAACGCTCGTTGGTAACGGAGACG
CATTGCTGCACATCGCCACTTGCAAGCATGGGGGTAAGCAAGCCATTATCGGGGGCAAGA
AAGGTGTGGCGGCTTGTTTGCACGGCAATAATGCGGCGCGTGCTTCCTACCCCCGGATCA
ACCACCGCAACCACAACCGATCCATCAGGCAAAAATGGGAGCGACTTGCCCAGCAAAAAA
GCGCCTTGCACCACGTTTTGAGGTAGTACAGCGTGCGTTAAATCAATAAGTTGAGCGATT
GGGCAGAGAGAGAGAATAACTCCTTTCATTTGCCCAATAAAGGTATCGGTGATGCCAAAA
TCGGTCATCAACACCACAACGGGAGGTTGCAGCATATTCATACACTATGAATCGGTAGAT
TTTTTATAGAGCACCCAGCCCACAACAAGAAAGAGCAGATTTGGAAGCCAAGCGGCAACA
ATTGGAGGCAGCACACCTTGATAGCCTGCAATGGCAATGGTGCGCTGAATGCCAAGGTAG
AGAAAGCCAATAAAAAGGGTAATAGCTATTTCAGCCGCTATGCCGCCTCGTTTTTTACGT
GCCGCAAGAGGCACGCCAATCAGCGTAATAATGAGCGAGGCAAAAGGCATAGCAATTTTA
TTGTGGAACTTTACGGCGGAGCGTTCAAGTCCTGAAAAGCCAGCCTCCTCTTTTTCGCGA
AGAAATTGATAGTGGCGGGGCAGCGTTATTTCGTCGGGTTGCAAGCGCATTTCATGCAGC
GCTTTTGGGCGAAGCGCAAGGCGAATGGTGGCGGTGGGTTTTGTTGTAAAGCTTTGGTAG
CCGTTGCTAAAATAACGTTCGGTAACGCGCCACATTGTCCAGCGCTTGGTGCGGCGATTG
TAGTGCATTGAATCGGCATCAATGCGCGAAATCATGGTTGCGCCACTTAGTCGCTCAATT
GAAACGTTGTTTAAACTCTCGTTAATAGGGTTAAATGCCCCAATGGAAATAAAACGGTTT
CCCGAGTCCAATAGATGGAGGTTGCGGGTTTCTTGATCGCCTGCGTTTTTGCCAAGGTAG
AGTTGCTCAAAGGTGCGGTTGTGGCTATAGGTTGTGGGAGCAAGCCATCCCGCATTAAAA
AAATTAAACAGAAAGAGAAGCAACGCGCCCCATGCAAAGGGGGTTAACAATTGCCGCATA
CTCACGCCTGCCGAGCGAATTGCGGGCAATTCATTTTGTGTTGCAAGTTTGCCTGCTACT
AAAATAGAGGCAAGTAAGGCGCTAACGGGAGAGGTTACAAGAAAAATGGAGGGAATGGAA
AGCAGATAGTAACGCGCAATTTCAAGTGCGCTAACATGATGATCCATGAAATTCCCGAGC
TTTTCAATCATGTTAATAATGATGAAAAGAGAGACAAACACTAAGGCGGTAAAGAGAAAC
GCTTTAATGAATTGTTGAAAAATGTAGCGCTCAAGAATTTTCATGGATCATACCTGTGCA
GCTTAGTAGCCAAAAATCTCTTTAAGCGTTAGCTCGCGCACGGTGCCGTACTTACGCAAG
GTTGCCATATCGAGGTTTTTGCGGTTACCAAGCACCAGCATTACCTGTTTTTTGTTGCTG
AAGTGCTTTTTGTGGAACGCTTTCACATCCTCCAAACTCATGCGCTGCGTGGCATCGTAA
ATATCCTTACGCACATCGTGCGAGTGCCCAAGGCGAAGCGCTTCCTCATAATTAAAGAGA
ATCTCAGTTTTAATAAGGCGCTCGGTGGCAATTTTCTGCTCAATTCCTTTTTGAGCTGTT
TCAAAAAGTTGGGGCGATTCAGGGAGCGTTTTCATTAAATCGCCAATGCCTTCAAGCGCT
TCGGGCAACTTATCGGCTTGCGTACCAATGTAGCTAATAATGTAGTTGTGCTCACCTTTT
TGCTTTGGCGTGCGATAGACTGAAAAGACGGAGTAAGCCAGCGCTTTGGCTTCGCGCAAC
TCTTGAAAGACAACGGACGACATGCCACCGCCATAATATTCGTTAAAAAGCGTAACAATG
GGCAGCGTGGCGGAATTGTAGGTTTCATCCTTCATGAGCATCATTACTTCGGCTTGCGTC
ATATCATAATCAACCACATAGACCAAATTCTCCGTTACCTCAAGCGGCTTAAAGAGGTCA
AGCGAGGGAGTTGCCATAAATGTAGCGGGATAGTGGCGCACGCTCCGCAATTCGCTCAGC
ACGTTTTCGGCGCTTTCTGGTCCGTAGTAAAGCACGCGGTGGCGGTAGTTCAGCAAGTTG
CGCAGTTCATCAAGCAGCTCTTGCGAGCGCACTTGCTCCACTTCGCGGTTACTCAGCACG
TTGGTAAAGGGCGAATGGGCACCATATTTGCCATAGTTCGCCATTGCTTCAAACAAAATT
TTCTTTTTAGAAAGCTTATCGTCAGCACGCTCTTTCAATGTGCCTGCTTTCAGTTTGCCA
AGCGCCTCTTCGTCAGGCTGAGCATCCATCAACAGCTCTTCAAGCAAGCGAATTGCCGCC
TCCGCATTTTTATGCAATCCCGACAGTTTGAGATAAACATAGTTATCAGCCGTATAAGCT
GAGAATGAAGCACCAATTTTATACATCTCTTGGCTATACGCTTTTGGCGATAATTTTGAC
GTGCCAAGATAGGAGAGGTAATCGAGCGCTAAATCAATTTTTTTGCTATGATTTTTTCCT
ATATCAAAAACATAAAAGAGCGAAAAGAGGTCATTCTCATTATTGTGAACGTAATGCAAC
GTAATATCATCGGTTACGTTGTAAAAGCTGATATCCTTGCTGTAATCAAGAAAGCGTGGT
TGCGTTAACGCTGATGGGCGTTCGAGAAGATTTTGCGCAAAGGTTGAAATGGTATCGCGA
TTTACCGTAAGCGGTGTAATTGGCGGCTTTTGAATTTTTGCCTCGCTTTCGGGCGTGCCA
TGCTCCTTAAAGACTGCAACGTAGTTGTTGGTGCTATAATGCTTGCGGGCGAATGCAACA
ATATCGGCTTTGGTAATTTTGTGGAGACGCTCAATTTGCTGCATATAGGCTTGCCACTCC
ATACCCCAAATAAAGGAATCTACATAGGCTTCCACCCGCCCACGGTTGGTTTCGTACTGC
TTAAGCTGCTCGGTGTAAAGGTCGTTAATTGCCGCTTCAAGCAACCATTCAGGAAATTCG
CCTTGCTTCAGCAATTCAATTTGCTCCATCAACAACTGCTGCACCTCTTCAAGGCTCTGC
CCTTCGCGAGGTTTGCCCGTAAGTAAGTGAGCCGAATAATCCTTCATGAGCACCAACATA
GAGCTTGCATCAAGCACCTTTTGCTGCTGGTTAAGATTCAAATCAATTAAGCCAGCCGTG
TGGTTAAATAAAATTTTATCAATCAGCGTTAAATAATCGGCATCGCTGCTATTCACCCCT
TTAAAGCGATAACCCATCACCAACTCCTCCGACTCTGGACCTTTTACGTGCATTACCCGT
GGCGCAGTAATTTCCTCTTCAGCTTCAACCGTAAAGCGTGCAAGTGGTTGCGATTCCAAC
ACCGAAAATTTTTCATCAATTAAACGAATGGTAGCATCGGGATCAAAATCGCCCGCAATG
CACAGCGCCATGTTGTTCGGCACATAGTGCGAGCGGTAATACTCCATTACATTTTTAATG
GAGGGATTTTTTAAGTGCTCAGCCTTGCCAATGGTAGTTTGCGTACCGTATTGATGCTTT
TGAAAGAGCTGCGCAAAGAGGTTTTCCCAAATTTTGCGGCTATCGCTATCCATCGTCATG
TTTTTTTCTTCATACACAGTTTCAAGCTCCGTGTGGAACAAGCGCATAACGGGATTGCGG
AAGCGTTCGGCTTCAATAGTGAGCCATTGGTCAAGTTTGTTGGAGGGAATGTCGTTAATA
TAGACGGTTTGCTCAACCCATGTGTAAGCATTGGTGCCCGTAGCGCCAAGCGAGCTAAGA
AGCTTGTCGTACTCGTTAGGCACGGTGTAGCTTGCCGCCACGTTTGAAAGCGAATCAATC
ATTTTATAAATGGCTGCCCGCTTTTCGGGATTGGCAGTAGAGCGATACTCTTCGTACAGC
GCAGTAATTTTTTCAAGCTGGGGATGCTCTTTGTGGTAATCGAGCGAACCAATGGCATCG
GTGCCTTTAAAGAGCATGTGTTCAAGATAGTGCGCCAAGCCTGTGGTTTCGGCTGGATCG
TTTTTGCTACCAGCACGCACGGCAATGGAGGTGTAAATGCGCGGCTCATCGTAGCAAGGG
CTCATAAAAACCGTTAAGCCATTTTTTAATTTATAAATACGAGTGTGGAGAGAATCTCCT
TGAATGGTAGTGTAGGGGTAAGCGCTATTTGAGTTCATAAGAGTTTTGGTGGGTGAACAA
GCAGTTAAGTGCAAAAAAAATAATACCATAGCTGCAAAAAGCAGCACAGGAAAAAATTTA
CGCGGTTTAGCCATAATGGGCGTTTTGAAAAATATGGATAATGGGATTTAAGCTTGATAT
ATGCAAAAATTGTGAAAAAGATAGTTTAGGGAGCGTTCGGGTTATATTTAGTATTGCTAA
ACGGGCGTTTATTGCTAATAGTTCTTATTTAGATTGATGGATGTACTGTAGGGCGGAATC
CATTTTCGCCCTAACGATGTAGAGAAGCAAAATTTTGCCTCTTTACGAGTGAACGTATTG
GTATGGATGGTTTTACAGGGCAACTGCAAGGGTTGCCCCTACAAGAAAATTCCCCTCCAT
TGGAGGGGTGTCAGGCGTAGCCTGACGGGGTGGTTAGTTTTGTGGATGCAGGTAGGTGTA
GGGGCGAAATCTATTTTCGCCTTACCGATGTAGAGACGCAAAATTTTGCCTCTTTACATC
GGTGGAAAGCCGCCTGTATCGGGTACCATACCGCATACGAACCATGAACAGTCATTGCGA
GGAGCGTAGCGACGAAGCAATCTCTGCTGTTTTGAAGCGATGGATTGCTTCACTTCGTTC
GCAATGACAGAACAACTGTTCATGGAGAGCCACCTGTATCGGGTACCATACCGCATACGA
ACCTTGAACAAAGTGCATGTTCATGGAAAGGGGGGTTGTTGTGGGAACGATAGTTGCTAT
CTCGTTTATTATTTATTTTGCTATAGAGGGAATGTATATCCATCTATTTATTGTTTAGGA
GGCATGTATGACAATTAGTAGCCTCTTCATAAACAATCGTTCGCAAGCGGTGCGTTTACC
AACTTGTGTGCGCTTACCTAAGAGTAAGTTAAAAAGGTAAGTGTTCGGGTTAATTGCAAT
GAGCGAATTATTGCAACTGTTGGGGAAACGTGGGATAGCTTTTTTCTTGGTTCAGACAAA
GTAACCAATGAATTATATGGAAGAGCGTGATGAAGAATTTAATTATCTTGAAATGTCCAT
CACACGAATATAAAGGGGTTGCTTGTATGCGTTTGATGAATTAATTGCTATGTATAAATT
AAAATAATACCATTTATTTTTCTGCTATAATTATGAATGCACTTGTCGAAGATATTAAAA
AGCTACCCGTGGTTGAGCGGATTGAGCTTGTAGAAGAAATATGGAATAGTATTCCTCAGT
GTTCTTTAGAGCTATCAGCGGAAGAGTGTACTGAATTGCATCGCCGTTATGCAGCACACC
AAGCTCATCCATCTACAGCTATTACGTGGGAAGAGGTGCGCTCAAAAATGTTGTCAACCT
CACAAAGGTAATGGAAATCATATTCAGACCAGAGGCTGAAGCAGAGCTTTTTGAGGCACA
AGCGTGGTATGAATCCCGCTCGCAAGGATTAGGCATTGAGTTTGCGCAAGCGGTTACCGT
TGCAGTAGAGTCTGTATTACGGATGCCGTTTGCCTATCCCAGACAATTTGCTACTTAAAG
ACAGAAAAAGAAAAACGAAATAATGAACAGCCCACGCACAAAACTGCACATTTGCAAGCC
CCGACACACAAGCCGATGCTTCAGCTTGCAAAAGAGCAGTTTTCTTTCCGCCGCAACTGT
TGGAATCGCAGATGAAAACGGATTAACAGATGACGCTGATTAAAATGACAGCAGTCAAAC
ATCCGTGAAATCCATCAATCCCTATAATCCGTGATTCTGACAATGATGAGTAATTCAGAA
AATATAAGCACTTATATCAATTCCGTAAAAGAGCTCAAAACTGCCATTTTAAAAAGTCGT
TACACGGCTGCCAAGTTGGTAAACAAAGAAATGTTATTGCTCTATTATTTTGTGGGAAAA
TATGTTTCGCAACACACACGCAATAAAAATTGGGGCAAAGGAGCAATAGAACAAATTTCT
GCCATGCTCCAACAAGAATTGGTTGGTTTACGGGGTTTTTCGACTACCAATCCCAAAAAT
ATGCGTATTCTTTATGAAGAGTGAGCAGCACTTGAAAATGTATTTTTAGGATAAACAGAA
GATATTCTTTTTGATTTTATGCACCCTGCAAATCGTCAGACGCTATCTGACGAATTAACG
CAATGTTTCTTTGGAGTAGGTTTTTCGCATCATATCACAATTGTTCAGTAAGTTAAAACA
ACAGCAGAACGCTTGTTTTATATCCATCAGGTAGCCCAAAAATTCTGGACACATGAAACG
CTAAAATATCACCTGAAAGAACACTTGTATTTGAAGATGGGAAACGCCCTAAACAATTTT
ACACAAACCATAGAAGCACCTGATTTTAAAGAAAAAGCTCAATTAATCTTTAAAGACGAA
CTCCTATTAGACTTTGTGAATATTGAAGATAGTGATGAGGAACCCGATGAGCGGGTGTTG
GAGCAGGAAATTGTGCAAAACATCAAAAGATTTACCCGAACCCTATAAAGCGGCACTTAC
CAAAATAGATGACTTGAAAAAACTATTGTGATATGAGCAAACAAGAATTCTTTCCTGCTC
GACCATCCACCAATCCAACCATTTATGCCTATGAGTTGGTTGGTGTGGCTACACACAAAG
GTTTGCTAAAAATCGGCTATACCGACCGTGATGCACAAAAACGTATCAAAGAACAGTTAC
TACGGAGGAGCGTAGCGACAAAGCAATCTCTACTGTTTTGATGCGATGGATTCTCATTCC
CATATCGGACAAAGTGATTGTATATGTTGCGGGAATATTATAAAATATATCGTGCCAGTA
TTTGGTTGTTTGAGGGTCAGGAACTTGGTACACAGTACAGCGAAACCAGCTTGCAAAAAG
TGTTAAAACATGCACTCGATCATGCAAAAATCAAAAAACCGGTAACACTTCATTGGTTGA
GGCACTTCTTATGCGACACATTTATTAGAAGCTGGAACTAATCTTTGATACATACAAGAG
CTACTAACGCATAAGAGCAGTAAGACGATGGAAATCTATACACAGGTATGCGAGCAGAGT
TTACTAAAAATCTCCAGCCCTTTTGACAGTTTGTAAAAAATATTATACATATTAAAGGTG
TATAAAGCATGTCAGAATAGTTGGCTATATGCACCTTTTGGTGGGGTATGGTGCATATAT
AAAGGAGTTGGCGGCAAGTTTATGGGGAGGGTGCTAACTCCCAAATTTTGGAATTATAAT
GAGCGAAGACAAAAGACATAGGACAAAATTTTATTCCATAGAAGATATGTCAGGCGGACA
TCAGTTAAGTAAAGCAGAAACTTTGCTTGACAATTTTAATGCTGCCGCTGACTTTAGCTT
AAACGACTTGTTAGAATTCTACAATATCAAATTGTATTTTGACAAAAATTTGTTTCTCAC
GACTTGGACCGAGGACAAAAAGAAATCTTACAAAGCAAATGTTGAGTTAGCCTACAATCA
ACTCAAAGAAAGAATCTATAAAGTAACAGATGAATCACTTGAACAAGGTTTAACCGACAT
TGAATACAATTTCTATGATGACTACTGGAGTTTGCTCAATAATATTAACGACTTAAAGAA
AATCACCGACACAATTTTAACCGAGGTTTTAGGGAAACATCCAAGACAAATAAGCTACAT
CCTTAAAGAGAAAAAACTTGTAGATAAATATGATAAGACAATCAGAAATTTTTTGATTGG
ATATTCCGACAGCGCACAAATTCTTTTATCAAGTTTAGAAGAGAAAGATACTTTAGGAAG
AAGAGAAAAAAATCATTTCCCAAAAAGTTTAACTCTTAACGACAAGGAAACAATAATAAA
CTCCTATTTAGACACTGACGAGCCAAACCTAAACTATGTCAGACTTATAGAAAACTCACG
AGACACAAGTGAATTTAAACTAAGCGACAAAACAAGACTAAAAGCAAAAAAGAAATCAAA
AGAGTTAAATGATAAAGTTCTTGAAAACGGACATACATGGAATGTTGGTGTTGGTGTTTC
ATTGAGTAAAGACCAGAAAGAACCATTCAAATTTAAGAGTGAAGGGACAACATTTGAAGC
GTCATACAGTGAGAGCTTTATAGACATGCTCCCTACGGATTTAGACCTGTTTTTGGTTTT
CAAGTACCTTTTTTTCTACACGGACGAAAAGAACCTAATCTCATTAGTAAGCAAGCAGAG
CGAATTAGATGTTTTAGAAAGAACATTTATGAAGTCAAAAAACGAGTATGAAATTGGCTT
CTCGTTTTTTAGGAAAGAAAACCTATCAAACCTTCAGTTGTATATTTTCTCTGACTACTT
GAAGCGAAAAAATAAAAGCTTAGAATCAATCATCAACTCTTACGTAACATCTTTAAACGA
GAGTATTTCTCCAAACAAAATTGTCTTTAAGTTGCCGTTGAATGAATCAAGTTACTTAGA
GAAAATCCGAACTCTAACACCAGACTTTGAATTCTTCTTAAAGCAATACAAATTACTTAT
AGACGAAAAGAGCATAGACCTTGAACTCATTCAAATCAGTTCTACCCCAATTAGAATTAG
TGAGATATACAGCAACAAAACCAAAAAATATCTCTACTCTGATGACAACTTGATACTTCA
ATTAAAGTATCTGTTCTTTTCTGACCAAAGCCATTTATACTATGTGAAACACTTTGAGAA
TAAATATCATTGCCTGTTTGACCTGCTGACAAATGAGAATGTGAAACTTGAGTATTTTGA
GAATTACCAAAAGGACACAATTCAAAGTCTTATAAACGATGGCTATCTAAAACTAAGTAA
TGATGAGTATGTGACTTTGAACAAAGAAATCCTGATTTACTTAATCGGAGAGTTACATCA
TAAAGAAGTTATTAGTTATTGGAATTATCCTGTGCAATGCAGACCTGTAATGGACGAGTT
AATTGAAAAGAAACTGGTGATTGCAGAAAACACTTTGCTTTCACGACAGGAAAGAAACTA
CTATAATTTCTATCTCAACAAAAAAGAGTTTACCAATGGCTATGACTTACGGAATAAATA
TTTGCACGGGACAAATGCGTTCTCAGAAAAGGAACACGAATTTGACTACCATAGACTTTT
GAAATTAATCATTTTAACCCTCTTAAAAATAGACGATGACCTTCATGCAGAGAAGTAAAC
CAGCCGCCAACACGGGTTTTGCGTCAGGCGGGGTGACGTGCAATCTTGGAACTTTGTGCT
CCTATTCAAGTTCAGTGCTTGTTGACAGTTCTCTGCTCCGAAACCCGCCCGAACGCAAAG
CCCGAAAACGTTACCGGTCATGCTAAGAGGAGCAGCTTCATAAATTAACATCTTGATTTG
AGATAAAAAAGTTGTATTTTTGCAATATATGGCAGATAAAGCATACATAACGGCAAAAGT
CTTTAAATGGGCAAGAGAATCAGCTAAAATGACTGAAGAAATTGCTGCGTCTAAAGTTGC
TGTTTCTATTGACAAGTTCAAGGATTGGGAAAATGGAGAAGACTTCCCGACCATTAGACA
GGCTCAGACTTTAGCAAAAGCGTATAGAAGACCATTTGCATTATTTTTTCTGCCAGATGT
GCCAACTGATTTTCAGCCTCTTCAAGATTTCAGGAAAACAGGCTCAAAAGAATTAAGTAC
ATCTTCAATTTTCATAATTCGAGAAATACAACAAAAACAAGCTTGGATTAGCGAAGTAAA
CGAAGATAATAATGAAAACAGAGTTCCATTTATTGGCAGATTCAATATTAAAGACAATCC
AGTACTTGTTGCTAAAGATATTCTCGCTACACTAAATATCAACCCATTAAATTATAAATC
TAATAATCCAATCATCGAATGGATTGATAAAGCTGAATCTAATGGGATTTTTATTTCAAG
GACTAGTTTTATCCATTCAAGGCTAAAGTTGGATTCAAATGAAATTCAAGGTTTTGCAAT
TGCAGACGACTTTGCTCCTTTTATATTTATTAATTCTGACGATTGGAATGCACCTCAATT
ATTTACTTTAGTTCACGAACTATCTCACCTTTGGATTGCTGAAACGGGAATATCAAATGA
CGTAGAGCCATCAATAAAAAATGTTGGTGATTATAATCCAATTGAATTATTCTGCAATGA
AGTTGCTGCAAACGTATTAATGCCTAAGGAATTTATTGACAGTCTTGATAGTAAGGCTTT
TGATAATGCAAAAGAAGTTTTTAAAAATGCTAAAATGATTGGGGTTAGTTCTTTTGCTTT
GTTGGTTAGAGCATTAAACCTTAACATTATTTCATTAAGCACATATAAACAATTGAAGCA
ATTAGCTGACATTGAATATAACGAATTCTTAAAAAGAGAAGAAGCAAAAAAAATAAAGCA
GAAAGAGAATGAAAAACCAGGCGGGCCAAATTATTTTTTACTGCAACTGAACAGAAATAG
TCGATTATTTACACAAACTGTATTAGATGCTTTTCGTGGAGGGGTAATTGAACCTTCTTT
GGCAAGTAACTTATTAAATGTTCAGGTAAATAAGTTTCCCAAACTTGAAGCGCAAATGTA
CAGATGAGTATGATTGATAAAAAATTCTGCTTAGATGCTAATGTGCTTATCCAAGCATGG
CAAAAATACTACTCACCAAAAATATGTCCAAGTTATTGGGATATGCTTAATGAGTTGGGT
GCTAATAATATTATCTTAATGCCTGAGATGGTTTATGAAGAAATTGTTCGTACGGATGAT
GATTTATCAAAATGGTTGAAGTCTAGTACAATTCCGATTAGAAAGATTGACGAGCAAGTA
ACAAAATGCTTAAAAGACATTTATTCTGCTGACCCAAACCACAAGTATTTAGTTGATAAT
ACAAAGGCAAGGTCATTGGCTGACCCATGGGTGATTGCACACGCAATAAGAGAGAAAGCA
ACAGTAGTAACAAAGGAAGAAAAAGTAACAGCCATAAATACTACAAAAATAAAAATTCCT
AATGTCTGTGAAAAGATGAATGTATCATGGATTAATGATTTTCAATTGATTATTGAGTTA
GGAATTATGTTTAAGTGTGAAATGGAGTCAAAATAAAGCACGAACCGCCAACATCGTGTA
TAAAGCATTGGGGTTTAAGTGGTTAAATCAAGCATTCTGCCTCGCATGAGCTTTTGTGTC
GGCAGACAGTGACGAAGCCCGCAATCCCGAACGTTTCATACACGCGTCCGTTGGGCGTGA
TTTTAAGAACCAAAACATTAAACATTAAAAACAACAAAAATGCTTACAAAAGACTTTTAT
AGCATTATAGATACAGAACTTGATGCTCTCATCATAAAATACAAAGATGATAAACTCATC
AAAAAGCATAAAAGTGCTATTAACAATCAAAAGTCTTATGTACTTTTAATTTGGTTTCTT
GATTTTTACGGCAGGATATCTAATTATTCAAACTTTATTACAGACGGAGATAATGATAGT
TCTTGTGATATTGTATTTGATAGCCTTAATAATCAGGGAAATAAAGTTTTTTATGTTGTT
CAATCAAAGTGGAACAATGCAGATAACTCTAAAAAAGAAACTAAAAAAGATGATATTTTA
AAAGCCCTCAATGATTTTGAAACCATCTTGCGTGGCGAAAAGAAAAATGTAAATGAGAAA
CTAAAATCTAAGTTGGAAGAACTTGATTTACACTTAAAAGCAAATGGTGAAGTGAAATTT
ATTTTTCTTTCACTTTCTCAATACAAAGGTGATGCTGATGAAAATATTGAGGCATTTAGA
AGCAATGATGTCAAGACTAAATTTGAGGTAATTGACATTAGTAGGATTAGAGTTGATTAT
ATTGATAGGAAGTATAAAAAAATAGACCCTATCAATCCTCTTGAAAACTATCAAAACCCC
GAAGAAAGTCCTATTAACATTGAAATTGTGCAAAAAGGCGGAAGTGTTAAAATTGAAAAA
CCTTTTGAGGCTTATATGTTTTTACTTCGTCCCAAAGCAATTTGGGAACTTTTTAAGACG
TATGGGTTTGCCTTGTTTTATAAGAATGTACGCAATCCTCTTTTGCAATCACAGTTCAAT
GTAGATATAGAGAGAACTGCACTTGAAAATCCATCCTACTTTTGGTACTATAACAATGGG
ATAACTGCAATAACATATTTATTGCCCGAAATTGGAAAAAAAGCCGAAAAAGTACCTTTG
ACAGGCTTGCAAATTATAAATGGTGCTCAAACGGTTTATTCTATATATCGTGCTTATGAA
AGTGCTTCGCCAACGAAACGCATTCAAATGGATAGCGAGGCATTGGTTACTTTGCGTTTG
CTAAAATCGGGCGGTAAAGATTTTGACCTAAACGTAACACGATACACTAACTCTCAAAAC
CCCGTACAAGATAGGGATTTTTGTGCCAATGATGATATTCAAGTAGCCTTACAAAATGCG
TCCTATCAAACAAACGTTTGGTATGAAAAAAGGCGTGATGAATTTAGAGAAACCCCTACA
GGTGTTAAGAAAGTACCTAATTTTATATTTGCAAATGTGTATTTAGCCTATCACCTGCAA
GACCCTGTAAGTGTATTAAAAAATCATACACAACGATTTAAAACGCACAAAGACCTTAAT
TTTATTTCACATAAAGACCATAAAGATGGACTTTACGAAAAAATATTTAATAGCAATACT
TCTTTTGAAGATATGCTTTGTGCTTTTTATATATTTGATACTATTGACGACTATACACCT
TTCTCTTACGAAGAAACATTCAAGACTAATTTATATCACTTATTAGCCTTGTTTAAAGTT
GCTTTTACCAAGTATATAATCGCAAAGAAGGCAATGTATGGTAAGGGTAAAAATGGTGAA
AAAGAGATAAATGTCAATAAGCAAATCATTGAAATTTATGAAAAAGACGAAAAGGAAATT
ATCCTCAAAACTTTTAAATTCATCAATCAATTTGTTGAAAAACAGATTGAGGTAGCCGAT
AATGAAGAAAAAACAACAGACCGTATGTTTAAATTTTTATTCACCTTGTCGCACTATCAA
AAAATTTACGATGCATTGGAAGATACTGAAATATCTGTAAAGGATATTGATGACATTGTT
TTGCAAGATAATGATGATATAGTTGAAGGTGATAAAGATACTGAAGTAACGAGTGAGCAA
GAGTAAAAACCACGCCCAACATTATGTTTGCGAAAAAGGCGGGCTAATGTGCTAAATTTA
GGCTTTTGCACTTTCTAAAAACTTTGTGGGTAGGGCAAGGGAAGTGCTATTTAATCCCCC
ACTGTGCCAAGCGCCAAAACGTTATGCCTTATAGAGAAAGAATTGTAGTATATAGGATTC
AAAGAAAATAATCCGCATTTTTTTTAATTTGGAATAAAAATTGGAAATATGAACACACAC
ACAATTTTAATTGATTTTCCTTCTGACATCCTTCTTGCATTGAATGAAACAGAAGCTGAA
TTAAAACTAAGAATCAAAACTACCTTAGCGATGAGATTGTATCAATTACAAAAACTTACA
ATCGGAAAAGCCGCACAGTTATCAGGACTCAGCAGAATTGAATTTGAAACGCTACTCTCT
GAAAATGAGATACCTATTTCAAATCTTACCATAGATGATGTTATTGATGACTATAAAAAA
CTGAAATAGAATGAAAAATGGACTTGTAATAGCAGATTCTGGACCAATATTTTCATTGGC
ACTTATTGACAAACTTGAAATATTAAATGATTGATTTGATGATATAAAAATTCCAATTGC
GGTTTGGACAGAAATTACAATTGATACATCAAAATCAGATTACAAAAAATTATACAACTT
CTTCAAAGATAAGACTTGTCAAATAAAAGGACTTAATGAATTAGCCTTCGTGATGGATTA
TGGAGAATCTGAATCTTTAATTTTATACAAAGAATTACAAGCTGATTTCCTCTTGATTGA
TGACAGAAAAGCAAGGAAGATTGCTGAAACCTTAAATGTGAATTGTATTGGGATTATAGG
TTTACTATCGGCTGCAAAGGATAAAGGGCTAATCCTTGAACTTAAACCTTTGTTTGAAAC
TTTTTTGAAAAACAAACGATACTATTCAATAGACTTGCTAAACGCTGTATTGACTGCGCA
AGGAGAAGAAATAATAGGTTACAAGGCATAACAATTTGTAGCCGACTATGCCACAGCAGA
CTGCGGAGCTAAACTGAAAACTCAGAACAAACTGCAGCATAGGTGGCTACAAGTTGCCGT
TATAGTCAAGGAATCTCTGCACAAGCCTCGATATACAGCAGAATGGCTTTTAGGAGTTAT
TTACCATCCAACTTAACCCCCCCTCCCCGCCTGCGGCGTTACTCCCCCTTGTCAAGGGGA
GAGTAGAAGAAAAAATTCCCCATTCATTCCCAATCTTTTTTCACGGGAAAGAAGACAATT
GGCTATTTTGCAAGCTTTACCAAACCACAATGCAAAGGGAATAATGGAGAACCGAACCGA
TAATGAGTACCAGTTAGTAAGCCCGTATCAGCCCGCAGGCGATCAGCCAAAAGCTATTGA
AGCGCTGGTGCAAGGCGTGCGCGATGGGCGCCATTGGCAAACCTTGCTGGGCGTTACGGG
TTCGGGCAAAACCTTCACCATTTCCAACGTTATAGCGCAGCTTAATCGCCCCGTGTTGGT
AATGAGCCACAATAAAACCCTTGCGGCACAGCTTTATGGGGAACTCAAGCAGTTTTTTCC
CCACAATGCGGTTGAATACTTTATTAGCTACTACGACTTTTACCAGCCCGAAGCTTATCT
CCCTTCGCTCGATAAATACATTGCTAAAGACCTCCGCATTAACGATGAAATTGAACGCCT
CCGCTTGCGGGCAACCAGCGCTTTGCTGAGTGGGCGTAAGGATGTGATTGTGGTAAGCTC
CGTGAGTTGCATTTACGGACTTGGTTCGCCTGAGGAGTGGAAAGCGCAAATCATAAAATT
GCGAGCTGGCATGGAAAAAGATCGCGATGAATTTTTGCGCGAACTGATTTCATTGCACTA
CCTCCGCGACGATGTGCAACCAACGTCGGGCAGATTCCGCGTGCGGGGCGATACTATTGA
CCTTGTGCCTGCCCACGAAGAGCTTGCGTTGCGCATTGAATTTTTCGGCTCCGAAATTGA
AAGCCTTCAAACCTTCGATATTCAAACGGGCGAAATTCTTGGCGACGATGAGTACGCCTT
TATTTACCCCGCACGGCAGTTTGTGGCAGATGAGGAGAAGCTGCAAGTGGCAATGTTGGC
AATTGAAAACGAGTTAGCAGGGCGCTTAAACTTGTTACGCTCCGAAAATCGCTTTGTGGA
AGCACGCCGCCTTGAAGAGCGCACCCGTTACGACTTGGAGATGATGAAAGAGCTTGGCTA
CTGTTCGGGCATTGAAAACTACTCGCGCCATATTTCAGGACGTCCTGCGGGAGAGCGCCC
CATTTGCCTGCTCGACTACTTCCCTGAAGATTACATGGTGGTGGTTGATGAATCGCACGT
AACACTGCCCCAAATTCGAGGTATGTATGGCGGCGACCGTTCTCGCAAAACCGTGCTTGT
AGAGCACGGCTTTCGCCTTCCTTCCGCTCTCGACAACCGTCCCCTCCGCTTTGAAGAGTA
TGAAGAGATGGTGCCGCAAGTAATTTGCATTAGCGCCACACCGGGCGAGCATGAGCTCAT
GCGCTCAGGTGGCGAAGTGGTTGAATTATTAGTTCGCCCCACCGGTTTGCTTGATCCACC
TGTGGAAGTGCGCCCCGTTAAAGGGCAAATTGATAACCTCTTAGCCGAAATTCGCCACCA
CATTAGCATTGGGCACAAAGCCCTTGTAATGACGCTCACCAAACGCATGTCGGAAGATTT
GCACGACTTTTTTCGCAAAGCAGGCATCCGCTGCCGCTACCTCCACTCAGAAATTAAAAG
TCTTGAGCGAATGCAAATTTTGCGCGAACTACGAGCAGGCGATATTGACGTACTTGTTGG
GGTGAACCTTCTCCGTGAAGGGCTGGACCTCCCCGAAGTTTCCCTTGTTGCAATTCTTGA
TGCCGATAAAGAGGGCTTTTTGCGTAACACCCGCTCACTCATGCAGATTGCAGGACGCGC
CGCCCGCAACCTCGACGGCTTTGTGGTGCTCTACGCCGACGTTATTACCCGCTCCATTCA
AGAGGTGCTTGACGAAACCGCCCGCCGCCGCGCCATTCAGCAACGCTATAACGAAGAGCA
CGGTATTACGCCACGCTCCATTGTAAAATCAGTTGACCAAATTCTCGACACCACAGGCGT
AGCCGATGCCGAAGAGCGCTATCGTCGTCGCCGCTTTGGCTTAGAACCCAAGCCCGAGCG
CGTGCTTTCAGGTTATGCCGATAACCTTACGCCCGAAAAAGGCTATGCCATTGTTGAAGG
ATTACGGCTTGAAATGCAAGAAGCCGCCGAGCACATGGAGTACGAAAAAGCGGCTTACCT
CCGTGATGAAATCACAAAGATGGAGCAAGTGTTGAAAAAGGATGGGTAGGGGGATGAATG
TAATCCACAGGAATGGTCTTATTCTAAAGAAGAATTATTTTTACCAGACGATCTGGAAGA
ATAATTGATGATAGTGTCTAAGCCCAATGTTTTAACTATGCTTATGCCGCAAACACTTTC
TACCAATGTACGTCCGACAGGGCTTGCTCAACAAAATTTGCTCGGCGTGGCAAACTATTT
CCAAATGGGGGGTTCTCTCCTTACCTTGTGCAAAAGCTACCCCTCCCACGAACGGTGTGG
ATGCTGTTACATCCAACCATTTTCATTATTAATAATACCATGAAACAAATGTTAAGCGTA
GCGGGAATGCGTTGCTCTAACTGTGAAGTGTTAGTAAAAGAGGCGCTCGAAGAGCTTGCA
GGGGTGAGTAGTGCGCAAGCATCGCAACGTGAAGGGAGTGTTACGGTGGAATATGATGAG
CAGCAAGTGCTGCTTGATACTCTTAAAATACGATATCACAACAAGGATTTACGGTACAGG
GCGTGCAGGAATAGATTTGGTTTACTAATTGCAACGCGGTGTTGTACCGCTTGCTTTGAA
GAAAAATGATATGGCAATGGCAATAGAAAAAACAGTTCGCTTAGCGGTGCTTATTGATGC
TGATAACACGCAAGCAAACATTATTGATGGCTTGCTTGCTGAAGTGGCAAAGTATGGCAC
GGCAAGCGTTAAGCGTATTTATGGCGATTGGACTTCGCCCTCATTAAGAAGCTGGAAGGA
GATGCTTTTGGAGCACTCCATTCAGCCTATCCAGCAATTTGGCTACACGAAAGGCAAAAA
TGCTACCGATAGTGCTATGATTATTGATGCGATGGATTTGCTTTACACGGGCAAATTTCA
TGGTTTTTGCATTGTCTCCAGCGATAGCGATTTCACCAAACTTGCCTCTCGCATTCGTGA
AGCGGGGTTGGTGGTGTATGGTTTTGGGGAAAAGAAAACACCTTCGGCGTTTGTGTCGGC
TTGCGACAAGTTTATTTACATCGAAGTGCTGCGAGCAAAAATTAACGATAATGAGCAAAT
TGCTCGTAAGAGCATGGCGGAGCTACGCAAAGATGCTCGTTTAGTGCGTTTATTGCGCAA
TGCGGTTGAAGCTTCGTCGGATGAAAATGGATGGGCGCATCTTGCTACTACGGGCAACAA
CATTGCAAAGCAGTCGCCTGAATTTGATCCTCGTAACTATGGTTATGCCAAATTGCGTGA
GTTGGTTGCGGCTACAAAGCTTTTCGATTTTGACGAGCGGGTGATTGGCGATGGGCAATC
AAAAGCTATTTACGTGCGCGATAAACGAATGCGCGACAAACTGAAAAAAGCGGATGAAAA
AGCTGACAGTGAAATTCCGTTTTAACGTTTCATGTTGTTCTTAAAAAGCGCTGAGGTGTT
GGTGGGTAGGTAAATTCCTGTCCGTTAAAGATGTAGGGAAGTGGTGGAAAACAAAAAAGC
CTTCTGTTGTTAGCTAGAAGGCTTTTTTGTTTTTTGCGGAGCTGACGGGGCTCGAACCCG
CGACCTCCTGCGTGACAGGCAGGCGCTCTAACCAAACTGAGCTACAGCTCCAATCATCAA
TAAAAACGTTTGCAAATGTAGGGGATGGACTTTAAATCTCCAAATACTTTTTTCAAAAAT
GTTGCATGAGTGCCATTTGTCAAATTGTTTTTGTGGAAATGGTGTAGTTTGTAATGGGCA
TTTATTGGTGGGATTTTTTATACATTCTGATTGCTTTAGAGCAGCTACCAATGAGAGCGC
TCCTGCTATTTGACCGAGTTCAGCGCTATCCCTTTTTTCATCACCTGATGTTTGTGCTAT
GAATACTATTGAGCCTTCGCATACGCTAACGGTTACCGATAACCGTACAGGCAAAAGCTA
TACTTTGCCGATAGAGCATGGTTGTATTGCAAGTATGGATTTACGCCGTGTGAAGACAAC
GGATGACGATTTTGGTTTGCTTTGTTACGATCCCGGTTTTCTTAATACCGCTTCGTGCAA
GAGCAGCGTTACCTTTATTGATGGTGATAAGGGTATTTTACGGTATAGAGGTTATCCCAT
TGAGCAGCTTGCCGAAAAAAGTTCTTTTCTTGAAACAGCTTATTTGCTCATTAAAGGCGA
GTTGCCCGATAGTGACCGTTTAGCAAAATGGACTTATAATATTCGCCACCATACCATGAC
GCACGCCAATATTGTGAAGTTTATGGATGGTTTTCGTTACGATGCTCATCCTATGGGCAT
TTTAGTGGGCACGGTAGGGGCGCTTTCAACCTTTTACCGTGATGCTAAAAATATCAACAG
CGAAGAGTCGCGAAAGCTTCAAACGCGCCGTTTAATTGGCAAAATTCCCACCATGGCAGC
CATGAGCTTTCGCCATAGTTTTGGATTTCCTTATGTGTTGCCCGATAATGAGTTAAGCTA
TACGGGTAATTTTCTCTCCATGATGTTCCGCATGACGGAACCTCGTTATAAGCCAAATCC
TGTATTTGAACGGGCGCTTGATGTACTCTTTATTTTACATGCCGACCATGAGCAAAATTG
TTCCACCAATGCGGTGCGTGCGGTTGGTAGCTCGGGAGTTGATCCTTATTCGGCTATTGC
GGCTGGTTGTGCAGCGCTTTATGGTCCGTTGCATGGTGGAGCCAATGAGGCAGTTATTCA
TATGCTGCTTGCCATTGGTTCAAAAGAGAAGGTGCCTGAATTTATTGCTTCAGTGAAACG
GGGTGAAGGGCGTTTAATGGGTTTTGGTCATCGGGTTTATAAAAATTACGATCCGAGAGC
AAAAATTATTAAAGAGATTGCGTTACAAGTTTTTGAAGAAACAGGACGTAATCCCTTGCT
TGATATTGCGCTTGAGCTTGAGCGTATTGCGCTTGAGGATGATTATTTTGTGAGTCGGAA
ACTCTATCCCAATGTGGATTTTTATTCGGGCTTAATTTATCAGGCGATGGGCTTCCCGAT
GGAGATGTTTCCTGTGCTTTTTGCTATTGGGCGCGTACCCGGCTGGCTTGCACAATGGAC
GGAGCAGGTAAAGGATAGTGAGCAAAAAATTGCGCGTCCTCGCCAAATTTATCTTGGTGA
AGAGGTTCGTGAATATTTACCAATTGAGCGGCGTCCTCGTAACCATGTTGATGAGCCGTT
GGCAGGCTTATGCCGCTTGTAAGTTGCTGTTGTGTCAATAATTTTCTCTTAAAAGTATAA
GAGTTATAAGAGTAACAAAGCACTACTTTACAGCAACGGTTTATTGTGATGTAAATGGCT
GAATTTTTAAGAGGAATTCTTTTGAGAGATTTTTTTCATTCATAATTAAAAAGTGATAAC
ACCATATGTCGGTTACCATAAAAGATGTAACGTACATTGCTGAGTTAGCGAAGCTCCGCT
TTTCGGAGCCAGAAATGGAGACTATGACGAATGAGCTGAACAACATTCTCCATTACATTG
CGAAGTTAGATGAAATTAATACTGATGGCATTCAGCCGCTCAGTGGCATTTACGATCCTG
TGAATGTGCTGCGTGAGGATGTTGAATTGCAGCCACTGACCTCAAGTGAAGTGTTGCATA
ACGCTCCTGATCGCCAAGATCGCTTTTTTAAAGTGCCAAAGGTGATTGGGTAGCAAGGTG
GTTGAGCTTCAGGAAAAAAACGGGAGCGTTTGCATTGCGGTGCGGGCGCAACCCCGTTCT
TCAAAAAGTATGGTGAGTGGCGAGTGGAATGGGGCGTTAAAGGTGCATTTACAATCGCCA
CCTGTTGATGATGCAGCGAATGAAGAGTGTTGCCGTTTGCTTGCTCGCTTATTTCAAGTT
CCCCCGTCTCGTGTTCATTTGGTTGCAGGGCACTCATCTCGCAATAAACGTGTAATGGTG
GAAGGGGTAAGTGCTGCCATGGCAACCGAGCTGCTCCAGCCGTTTCTTCATACCTAAACG
CCTCGATTTTCTATTTGGGCATCTCTCAAAATCATCGTGTATTTATCCATTTGTAAGCCT
TCTCTTCTATGAACGCTATTATTATAATACCAGCGCGATTGGGTTCAACCCGTCTACCTG
AAAAAATGTTAGCTGATATTGAAGGTGAACCGCTGATTGTGCGAACATGGCGGCAGGCTA
TGCAGTGTTGTCGGGCATCGCGTGTGGTGGTGGCTACCGATAGCGTGAAAATTGCTGAGG
TGCTTACAACGTATGGTGCTGAGGTGGTAATGACCTCGCCTGAAGCGCGTTGTGGCTCGG
AGCGGATTGCTGAGGCAGCTCGTCAATTCGCATGTGACGTGGTGGTGAATTTGCAGGGCG
ATGAGCCGCTTATAAGCCACGAAACCATTGATTTGGCGTTAGAGCCATTTTTTTCACCAA
ATCCACCTGATTGCTCAACGCTTGTTTTTCCCCTACAACCCGATGATTGGGCGCAACTTC
ATGACCCCAATCAAGTGAAAGTGGTGCTCAATAGAGAGGGGTATGCTCTTTACTTTTCTC
GTTCGCCCATTCCATTTCAACGCAATCAGCTTACCTCTACCCAATGCTATCGTCATGTTG
GGCTTTACGCCTTTAAGGCTGAAGTGCTTCAGTGCTTTGCGGCGTTACCGCCAACCATGC
TCGAAGAGGCAGAATCGTTAGAGCAATTGCGCTTACTTGAGCATGGCTACCGTATTCGCT
GTATGGTAACGCACGATGATCAACCTGGCGTTAATACCGCCGAAGATTTGGAGTTAGTTC
GCACACTCTTTAAGCAAAGGCATCAGGAGGCTTAACTGAGGCTTTGCGCACTCCATCGTG
TAAGAGTAACTCAATGGTGTCATTTGGTTGCAAAGCTTTTGCTGAAGTAACAAATCTTCC
ATTCTTTTTAATAAGCGCATAACCTCGCTCAAGCGTTTTGTGGTAATCCAACAAATTAAG
CTGCTGAATAGAGGCTGTGCAACGCTGTATTTGCTGACGATAGGTAGTTTCCACACTGCG
CATCATGCTTGCCTCAAAGCGATCAAGGTTCTCATAGCATTGCTGCATTTTTAGTATTGG
ACGATTAAAGGCGTAGCTGTTGCACAACGAATGCAATTCCCGTTCAGCCCCCTCTATCTT
ATTATTAAGTATCTGTTGGGCATATGCAACCATTTGCTCAACATCGCGAAGCACTTGTGC
GCTATCGGGTACTACTAACTCGGCAGCAATGGAGGGAGTGCCTGCACGCACATCTGCCAC
CATGTCGGCAATGGTAATATCGGTTTCATGCCCCACCGCGCTTATCACTGGAATTGCTGA
GCGGTAAATGGCGTGTGCCATAATTTCTTCGTTAAAGGGTTGCAAATCCTCTAATGAGCC
ACCACCTCGCGCCACAATAATCACCTGAGGTTTCCATTGCTTCTTTTTGGTGTGGTTAAA
AAAATCTAACGCTTGTGCAATTTCTTCTGCCGCACCTGCGCCTTGCACTTTAACGGGATA
GAGCGCTATGCGAGCTGCTGGAAAACGGCGAGCGAGCACTTTACTCATATCTTCAATAAC
GGCGCCTGTAGGCGAAGTAATGATGCCAATGGTAGTTGGTATCGTCGGCAAGGTTTTTTT
TCGATTCTCGTCGAAATAGCCCAAAGCGGCAAGTTTTTGCACCAACTCCGCAAAGGCTTG
CTGCAATGCCCCTACTCCCGCTTGAGCTACATGGCGGCAAATAAGCTGGTAGCGCCCCGA
AGGTGGATAAAGCTCTAAGCGCCCCTCGGCAACAACCTCCATGCCATCTTTTGGGCGTAT
GCTTAAGAGTGAAGCGGTGCTTTTCCAAATAACCGCTGGTAATTGTGCGCCACTATCTTT
AAGCGTGAGATAAATATGTCCTGAACTATGTTGCTTACAGTTTGAAATTTCACCTCTTAC
GCGAACAAAGGGGAATAATGATTCCAGTTCACTTTTAATGTGAGCCGTTAGTTCGGTAAC
GGAAAGTGCATCCATTGCATTGATTGCTTCCATGGCTCCTTCTTTGCCCAAAAAAGGCAA
TTGCTATTTTTAAAAAGCTTGTATGTATTTTTGTTGTAAGGTTTTTTGAGAGGAGTTGTA
CATAAAGAAAAAAGCTCTCAAAAGCCTTTACTGATGCGCATTGTATAAAAAGTTGAACAT
TGTTTTCAATATTTTTTTTACATTACAAAAGATTTGTTGTAAAGCTTTTGGCAACCGCAA
ACAGGCGAATCGCATCATGAAATTTGTCAGCAAACATAGCTATTCTTTGCTTGCCATATT
GTTGGTGAGTATTGGTATGGGTGCTGCTTGGGCATTCCCCTCCATTCCGTCGTTGATTGC
TCGCAACATCACCGCTATATTTGTTGTGCCTACAGCTACTCCGCTTAGCTCTGTAGAGCA
TGTTACGGCTGGAGCTACTATAACTCCCTTTAAGCCACTTGCTGTTTATGGTGGCACAAT
GCCTTATATTTATGAAGTTACCTCAGGCGTATTGCCTGCTGGAATGCAGCTTGATCTACA
AACAGGCATGGTAAGCGGTACCCCAGAATCTATAGGGCGCCACCAAACGGTAACTATTAC
CGTTCGTGATGCTAACAATGCGGTAGCGGCTACTCGTGGTAACCTTACCTTTGTTGTGAG
TGCGCCTCCCGTAGCGAAAGCGCAGCCTTCGGTGCAGCCTTTAGCAAAAGGTGTGGCTGT
TAAACCCTTTAAGCCACTTGAAGCTATTGGTGGTACAGGTGCTCATGTTTACAGTGTTGT
TGAAGGGCAACTACCCGAAGGGCTTATGCTTGATGCTCAAACGGGTGTTATAAGTGGCGT
TCCTTCAACAACTTACCGTCAATCAGCTATTGTTGTTGGTGTTCGCGATGTTAATAATGT
GTCGGCGAATCAAACAAGTCGCGTTACTTTTACAACGCAATCAAGCAGCTTAGCAAAGCG
TGTTCCCGTAAAAAGAGAGCTTCAGGTTATTGCAAGAGTTGTTAAAAAAGCTCCTGTAAA
AAGCGTTCAGATTGCTAAGGTTGTGCGTTCTACTGAAAAAGTAGTAGCCGCAAATGAAAC
GCCCAAGAAAACCTCGCAAAACCTTGAAAAATCGGTAGTTGTGAGTCTTGTGCCGAATAA
TCTTCTTTTACCACAATGGGCAAATAACGTCTTTGTTATGGAGGTAACGGCAGCCGATCT
TGAGCGTGCAAAGCACATGAGCGCTTCGGTGAAAAGCGTTGCTCAAGAGGTGCGTCAGGT
AGCTGAAGAGACGGTGCAAAGCCCAGTTCGTTCAACAGTTGTTAAGCCAATTCGTGCTTC
CAACGATGTTATGACGGCTGCTGATGAGGTAATTGCTTCTCCTGTTGAAAACGAGCCATT
TAAGCCACAATCTCCCGTTGTAGAGATTCATTACCCAAGTGCTGATGTTGATGGTACACC
AGCCGCTTCTGATGCTCCTTCTCAAGTTTATTTATCTTCTCTAAGCTCACTCTCCCTTGC
TGATTGTTCTTCAGCCTCATCAAGCATTGCTTATAGCTTGAATTAGTTTTTCTTTGCTGC
CCCCCAACAACACCTCTCTCCCTTCATCTGTTTTCCCTTTTATTTAGAGCGTTTCATCTT
TCCTCTTAAAGTTCCATACTGTTGTGGATAGAGTTCTCTTTGATATGTTTTGATGTTCTG
GAATGCGTTTATAGCTTGTTATAATTAAGCTATCAATAAGGTGCAGCCTCTAACCATAGC
ATTGTGCATATTATCGCCATGCTTCTTATCATATCCGCTCTTCTTTTTTATCTTGCCTTC
TTGTTCTGTGCAAAAACAAAGACAAGAATTGTCTTTGTTTTTGTTTTTTTAAGAGAACCT
GCTCTCTTTAAAACGATAACGTTTTTGTTGTCATTTAGATTTGCTTAATAAATCAAAAAC
AAAACCGTTTTCAGCCCCTACAAACGATCATGTGGTTTTGGTTTACAAAAAACCCATAAT
TCCTGCAACCTTTTTCCTTTAATATTGAAAACAGTTTTGTTTTTATCTATGTGCGGTTTG
GAGGTATTGTGTCGTATAAGCTGTTTCCGCAATGTGTTGTGGGTACGCTTTGTGGTGGTG
TTATGAATGGGGAGTGGCTTGTTTAGGCGAGCGTGCATGGAGGCAGCGTTTGTCAGGGAG
CTTCTTATTACTGAGTTTGGTGTTTGTTTTGAGTCTCTATTCCGTTGGCTTTTTGTTTAG
CGATTGATTGTTTGCACTTTGTTTTTGGTGATGCACCGGAGGCTGTTTCTTAAGGTTTTA
GAACTCACCATTAAATTATTTTAATAGTTAAGCGTTTTTGTTTTTATATATAGTGCTTTT
GTCGCTTGTCGGAAATAATTGATTATTGTTTGAAGGTTCATACAGCTATTTATTATAAAA
CGCATTTGTTTTATAGTTTTATCTTTTTTTTGATTTTTTATTGATGAACTAAATTTCTTT
TTTTGTTTTCTTTAGAACAAAGTGATCTATTATTGAAAATATTAAAACGTAATCGTTTTT
ATTTATTGCTTTGCAATATGCTTTAATGCTGTCATTCATTTTATTTTCCTGAGAAATTAA
AAACCTTTTTGTTTTATGTTTTTCTTTTTGATGGATTTTGTCTTTTGAAGAGTTTTCTTG
TATGGTAGTAACGTATAGCATGAGTTGGCTTGCTCATTTCTTTGTCGCTGTAAGAGTGAT
ATATTTGCCCTCTTCTTATTCTTGATTTTTTGGTTCTTCATGTATGATTGATAGTTCGCT
TACACAAAAGTTAATGGCATCGCTTGATTGCGATGAAAAGGAGGCGTTACGGTTATTAAA
AAATTGTGGCGCTGCTATGGTGCATTACATTCTTGCATCAAAAAAAATAGCTATTAAAGG
ATTAGGTGTTTTAACGGTACGCCATATTCCTCTTAAAAAAGAGCGTCAAGCTTCAGGTGT
TACTTTTGTACCGCCAAGCAATAATTTGGTTTATGAGCGGCGTGAAGTTGGAGAGGGTGA
TATTGCACGTTTAGCTATTTCAGCTTTATCGCTAAGTGAGCATCAAGCTATACGTTTTTC
GGAGGTGTTGGCAAGTTATTTTACAGCAGCATTTACTGCCAAGCAAGAGGTTGCGTTGCC
TGCTTTAGGGGCGTTTTATGCTGATGCTGATGGGCTGTATGGTTTTCATGTTGCCCCCTC
TTTTACAGCGTTGCTTAACCGTGAGTATTGCGATTTGGCTGATATTGTGGTGCCTGTTGG
TAACCGTTGGGGTTTATGGCAAGAGCGCTTTCGTGCCTTGCGTCCTGCTTTCATAACGGT
TGGGGCTGTGGGGGTATTGTTTACCGCGTCTTTATTACTATACCGCTGGTTTTCGGAGCA
CCCGTTGCAGATTGTTGTGCCCTCTACTTTGTCGTCAGCAAAGGCGGTTAAACAATCGCT
GCACGCTGTAGCGGCGACTGCTTCATCAATGCTCGAATCCTCAACCGAACGTCCTGTAAC
GGTATTGCCCACGACGCCCTCCTTTGCCGATTCACTACAACTTGAGCGAGGTGCATATGC
TGTCGTGCTTGCTACGTTTCAAACGGAGCGAACAGCCTATGAGCAAGTTGCTGTTATGCG
GCAGGCTGGTATTGAGGCATTTGTGTGGCCTGTTTTTATGGAGGGCTCGCGCTACTCTCG
CATTATGACCGGTATGTTTACCACCCGCGAAGCGGCTGAGGCGCATCTGAAGATGTTGCC
TGAAGCTTTTATAAAGGGTGCATATGTTCAAAAAGCAAAACGAAATGTGGTGCTCTATGC
AAAAAAAAGAGTGTGAATTATTACATCCTCAATCCATGTGCCCTGCTTTTGGTGGCTTGC
GGGTGCTTACGCGCATTGACGGTGTGCAGGTCTGTTTAGTGGCTGATCAAGGTTGCTTGT
ATGGCTTAACCTTTGTAACGCACTTTTATGCGGCGCGTAAATCGTTAGTCTCCCCTGAAT
TAATGAATGTGCAAATTTCGGGTGGCACCATGATTGATGATGTACGCCAAACAATTACTG
AAATTGCAAGTGATCCCAGTGTGCGTTTTATTCCTGTAGTGAGCACTTGCGTTGCTGAAA
CTGCTGGTATTGCTGAAGAGCTGTTGCCTCGCCGTGTTGGCAATGCTGAGGTGCTTTTGG
TGCGATTGCCAGCTTTTCAAATTCGGACACATCCCGAAGCCAAAGATGTAGCTGTTGCCA
CCTTGCTTCAGCGCTTTGGGGCATTTGGAGAGCAACGGAAGCCAAAGTCGCTCTTAGTGT
TGGGGGAAATTTTTCCAGTGGATGCTATGGCAATTGGTGCCATTTTGCAGAAAATAGGGG
TTGAAGCGGTTATTGTGCTGCCCGGTACGGCGCTTGAGGATTACATTGAGGCGGGTCAGG
TTGAAGCGTGCGCCGTGCTCCATCCTTTTTATGAGCGTTCAGTGGCGTTGCTTGAAAAGC
ATGGTGTTAAAATTATTACGGGCAATCCTATTGGAGCTAATGCTACCGCTCAATGGATTC
GCCGCATTGGTGAGGTGCTTGAGCTTGATTCAGCGACAGTGAATGCAATAGCGGACGAGG
AGAGCCAAAAAGCACGAGAGGTGCTTGGGCGCTTTAGCCATCTTGAGGGCAAGGTTATGG
TTGCTGGCTACGAAGGCAATGAACTTCCGGTGGTGCGTTTATTGCTTGAAGCTGGGCTTG
ATGTGCCTTACGCATCAACCTCCATTGCACGCACGGCGCTTGGCGAAGAAGATCATAACG
TCCTTTCCATGCTTGGCACAGAGATTCGCTATCGCAAATATCTTGAAGAGGATATGGAGG
CAGTGCGCCACTACCAGCCCGATCTTGTTATTGGTACCACCTCGCTTGATAGTTTTGCGA
AAGAGCAAGGCATTCCCGCTATTTACTATACCAACAACATTTCAGCCCGTCCGCTCTTTT
TTGCCACAGGAGCAGCAACCGTGCTGGGAATGATTAGCGGTTTACTTGCACGCAAAGATG
CTTTTCGTGCTATGAAGGAGTATTTTGAAGGGTAACTTATTAAAAATCAAAATCGTACAC
TATTTCTTTGCTGCATAAGGAGACTACTGATATGACTGTTATGAATTTCAGCACAGCAAA
CCAAACCTATCGTCAGTTGATGGGCAACGGTCTTATCTATTCGGTACCTCGATTTCAGCG
CGATTACAGTTGGACGGATCAAGAGTGGGAAGATCTTTGGGCTGATATTCTCGAGTTGCT
GACTTCTGATGGAGAACAGGCACACTATATGGGATATCTTGTTTTACAGTCAAAGGATAG
TAAGAATTTTGATATTGTAGATGGGCAACAGCGTTTGACGACGCTAAGTATTTTGGCACT
TTCAGTTCTTGCCCATCTTGCCCGATTGGTGGAAAAAAATTTTGATGCTGACAATAATCG
CCTCAGGCAGGAACAACTTCGCAATTCATTTATCGGATACCTTGATCCTGTGTCGCTTGT
TCCTCGTTCCAAACTGAATCTTAATCGCAACAACAACGCTTTTTTTCAAAACTACCTTGT
TCCACTTCAAAAATTACCACAACGTGGTTTGAAGGCTACCGAACACCTTATGCGCAAAGC
ATTTGAGTGGTTTAATGAGCGCATAAAACAGGAATATGGTAACAGGAAAGATGGAGCTGC
AATAGCCGGCATACTTGATTCACTTGCAGATAAACTGTTTTTTACGGTGATAACGGTTAC
CGATGAACTTAATGCCTATAAGGTTTTCGAAACTCTCAACGCTCGCGGGGTCAGACTCTC
TTCAACCGATCTTTTAAAAAACTATCTTTTTTCAGTAGTTCACCATGAAAACAACAATGA
ATACGAACTTAATAGCCTTGACGAACGCTGGGAGATTCTTGTAAGTAAACTTGGCAGTGA
AAGTTTTCCCGATTTTCTTCGTACACATTGGAACAGTCACCATCGCTTTGTACGTCATGC
GGACCTTTTCAAAACCATTAGAGCCAATGTTCTTAATCGTAAGCATGTCTTTGAGCTTAT
ACGATCGATGGAAACTGATGCGGATTTTTATGTGGCTTTGTCAAGCCATGAAGATCAGTT
GTGGAATCCTACAGAACAGAAATTTATTGAAGAGTTGCGCATGTTTAATGTCCGACAACT
TTATCCCCTTTTGATGGCTGCATGGAGAAGCTGTGAACGACAAGACTTTACTGATATATT
ACGTGCATGTGCGATTATTTCTTTTCGATATAATGTTATTGGAAATTTACCAACGCATGA
GCAAGAGAGAGTTTATACCAATGTTGCCGAGCAAATTTCAAAAGAGAAACTGACAAGCTT
TTATGATATTCTTATTGCAATGCGTTCAATTTACCCTAATGATGAAGCTTTTTCCAATGC
CTTTAGTGATAAGCAACTTAAAACGACTCAGTCGAGAAATAAACGCATTGTTCGCTACAT
TCTTTTCAAGCTTGAAACTTTGCTTTCTGGAACTGAATACGATTTTGACAGCGACCGTTA
TAATATTGAACACATACTGCCTGAACATCCTGAAAACAACTGGGAACAGTTTTCAGATAG
AGATTACGAGCAGAGTGTGTATCGCCTTGGCAACATGACTATTATGAATACCGCCGCAAA
CCGTGATATTGGCAATACTTCATACGAAGAGAAACGACCACGTTATGCCGAAAGCGAAAT
GATGCTGACGAAAAAGATTGCAGAGGAAAATCAAAGCTGGACAATTGAGCGTATTGGAAC
CCGTCAACGCTCGATGGCAAAGCAAGCAAAAACCATTTGGCGCATTAGTCAACTTGATTA
AATCTCTATGGGTCATATTCCCCGCCTCTTGAGGCGGGGTTCTTTATTTCCCCCCAAAAA
CGCAAAAAGCCGGAGAACATCCGGCTTTTCTTGTAAAACGAGCTTGGCGAAAAAAAAGCT
TAAACAGCCATAATCTCTTTTTCTTTAGCAGTAATCATATCCATAAGCAGCTTTTCATAC
TTATGGAGCAAATCATCAGCATCTTTTTTGCCTTTGTTTTTTTCATCTTCGCTAACGGCT
TTAGCTTTTTCAAGCTTTTCAATGTCTTGAATCATATCGCGGCGAAGATTGCGTAACGAA
ACTTTTGAGTCCTCACCAAATTTTTTAGTGAGCTTCACAAACTCTTTACGACGCTCTTCG
GTAAGCGGGGGAATGCTCACGCGAATGCTTTGCCCTTCAGCCGCAGGATTTAAGCCAAGG
TTGGCATCGCGAATAGCTTTTTCAGTAGCCGATACCATAGATTTATCCCACACTTGCACC
ATCAACGTGTGGGCATCTTGCACGCTTACATTACCCACCTGTTTGAGTGGCATTTGTTGC
CCATACGCTTCAACTTTAACGCGGTCAAGCAAGGTTGTGGTGGCTTTGCCTGTTCGAATG
GTAGTAATTTCGTGTTGAAATGCCTCAAGGCATTTCTTCATTTTTGGCTCAATTTTTTGA
GCAACATCTTTGACGCTCATAACTTGCTTGATAGGTTTGATGATTGCTTAGAAAAGCGCC
ACTACATTCTTAAGCTTGTGCTTTTTTAGCAAAGCGCTTGTTAAAGCGTTCAACACGACC
AGCAGTGTCAACAATGCTTTGTTTGCCCGTATAGAACGGGTGGCAGTTGTTGCAGATATC
AACTTTAATGGATGGACGAGTTGAGCGGGTTACGAAGCTGTTGCCACAGTTTGCGCATAC
AACAGTTACTTCGTTGTATTTTGGGTGAATATCTTGTTTCATGGGTTTCTTAACTTTATG
CAGTACAATAAAAACGGTAGTATTTGTGGTACCCTCAATTAAAGGGTGCCAATATAGAAG
AATTTCATTGGAGTTACAACCAGTAATGAGAGCCTTTTTCGAGACCATTTTTTATCCTTT
TCGCTTATCACATCCGCTTATGTAGCGGGGTTTTATGGTAAGGTTTTGATTGCCCATAAT
TCTTATTTTATGATGTATTGCTTTATTTATCCATCACTTATGGAGGGGATTTGCTGATGG
ATGGAACAACCTCTGTGGCTTTTTTAAAAGGCGTAGGTAGTCGCAAAGCTGTCGTGCTTG
GTGAGGTGGGTATTGTAACGGTTGACGATTTATTGGCTTACTACCCTCGTCGTTATCTCG
ATCGTCGAAGCATAAAGCGGGTGCGGGCATTGGTTGATGGGGAATTAACCACCGTTGTTG
GCACGATTGTGCGCACGCAACTTGAGCAACCAACGTCAGGGAAAGCGCGTTTTAAGGCGT
GGCTTGATGATGGTTCGGGATTGCTGGAGCTGACGTGGTTTCGTAGCGTGCGCTATTTTT
CGCGCTTCTTTACCAAAGGTGAATCGCTTGCCGTGCATGGCAAGGTGAGCTTTTTTGGTA
ATCAAGCGCAAATGCAGCATCCCGACTACGATCGTTTAACGCCAGAAAATGCTGTCGGCG
GTGAAAAGGGGAGTGATGATTTTGCACTTTTTAATACAGGTGCCATTATTCCGCTTTACC
ACACTACAGAGGCAATGAAGCAAGCGGGTTTAGCCTCGCGTCAGCTTCGGGTGCTTATCA
AGCGTGCGTTGGAAGAGGTGCCGTTCAGAGAGCAAGAAAATCTACCTTTATCCATAATTC
GTCAGTATGGCTTAATCCCACAGTGGGAAGCTGAGCGTGAAATTCATCTTCCATCATCTC
CCGAAAAACTTGAGCAAGCACGCTATCGGTTAAAGTGGACGGAGCTTTTTTATGCGCAAC
TGCTTTTTGCCTTGCGTCGGAGTACATTGCGGCGTAACCGGGCGGCTGTGCGTTTTACCC
ATTCGGGCGAACTAACGCGCAAACTGCATGAAAGTTTGCCTTACCAATTAACCGAAGGGC
AAAAGCAAGCGGTGCGCGACATTTATCGTGATCTACGGAGTGGCAGCCCAATGAATCGTT
TGTTGCAGGGCGATGTGGGTGCAGGCAAAACCATGGTGGCAATGTTTGCTATGGCACTTG
CCGTTGATAATGGTTTGCAGGCAATGGTGATGGCTCCTACGGAAATTCTTGCTGTGCAAC
ATGCGTTGGTGATGAAGCGCTTTTTCGCGCCGCTTGGCATTGAGTTGGGGCTGCTTACTG
GTAAGCAAGGCAAAAAAGAGCGAAGGGCTACGCTTGAAAAGCTCCGCACGGGCGATATGC
AATTGGTGGTTGGCACGCACGCTTTGTTGGAGCCCGATGTTCAATATGCCAATCCCGGAT
TAGTGATTATTGATGAACAGCACCGTTTTGGGGTGTTGCAACGTAAAGCGCTGCAAGAAA
AAGCTGCCAACCCTCATGTGCTGCTGATGACGGCAACGCCCATTCCGCGCACGCTGAGCA
TGGGGATGTTTGGCGATCTTGATCTTTCCATTATTCGCGATAAACCTGTTGGGCGTCAGC
CAATAAAGACTGTTCTTAAAAAAGAGCAAGATAAACCGTCAGTCTATCATTTTGTGCGTG
AACAAATTGCAGCAGGGAGGCAGGGCTATATCATTTATCCCTTAGTTGAAGAGTCGGAAA
AGATGGATTTAAAGGCGGCTGTGGAGAGTTATGAAGAGCTATCAACTGCGATTTTTCCCG
ATCTTTCGATAGGCTTAATTCATGGGCAAATGAGCCCCGATGAAAAAGAGCATGTGATGG
AGCGTTTTCGGCAGCGCGAATTTTCAATTCTTGTTGGCACAACGGTTATTGAAGTGGGGG
TTGATGTGCCCAACGCCACGGTGATGATTATTGAACATGCCGAACGTTTTGGTTTAGCGC
AGCTCCATCAATTGCGTGGACGAGTAGGGCGTGGCGAGCATCCTTCAACCTGCATTTTAC
TTACAGCAAAAATGACGGCTGATGCTCGTGAACGCCTTTTAGCAATGGTTTCCACCAACG
ATGGTTTTGTACTTTCGGAGCTTGATGCTAAAATTCGGGGCGTAGGCAATTTGCTTGGCA
AAGAGCAGTCGGGTACTTTAAGCGGTTTACGCATTGCCGACCTCAATACCGATGAAGCAA
TTATGGCAGCGGCGCGTCAAGCCGCATTTACTTTAGTTGAAGCGGATGCGCAATTGCGAG
CAACGGAACACCGAATGGTGCGCGAGCACTACATGCGTTATTACCATGAGCGCTTTTCTT
TAGCCGATATTGGATAGGGCCGAATTGTTTTGATGCGTGTTGGTGGGTTTGTGTAAAGGT
GAATGATTAATTTGGATGCGCTAAAAGATGAAGCAAGTAGTTGAACATGTGTTAGTTGGC
ACGGTAACCGAAGTTGCTGGTACAAGCTATATTGTGCAAGGTGATGATGGCACACTCTAT
CGAGCATGTACCGTACCCAGCACCAAAAGTGCAAATAGCGATGCCTCATTAGTTGCCGTG
GGCGATAGGGTCGAGCTAAAAGCAAGTGTTTCGGGTCATGCGGGCTACGAAGCCATTATA
ACCAACGTGTTAGCACGGCGAACGACACTTGCCCGTCAGCGCGATGTACGCCGCAACCGC
AGCAAAGAGCGCGTGCAAGTTATTGCGGCTAACATTGATCAATTAGTTGCCGTTGTGTCG
GCATTTGAGCCACCGCTGAATCGGCGTTTAATTGATCGTTACTTGGTGTTTGCTGAGTCG
GAGCAGTTGCCCATTTTGCTGGTTGTTAATAAGTGCGACTTAGATGATGAGGAAGATGGC
AGTTCTTATGTGCGAGAGATGATGCATCCCTACCATGCGCTTGGTTATAGCGTGCTTTAT
ACCAGTGCCGAAAATGGCGAAGGGGTTGAAGAGCTTCGTCAAGCGTTGGCTCACAAGCTT
TCGGCTTTTAGTGGACATTCTGGTGTGGGAAAATCCACCTTAATTAATATGCTTTCGGGG
CAGGAGCGATTGCGCACTGCCGAAACCAATGTAAAAACGGGCAAAGGGTTGCATACCACA
ACAAATGCCGTTATGCTTGTTTTGCCAGATGGTGGAGCAATTATTGATACCCCAGGTTTG
CGAGAGTTTACCTTAGCCGATATTACGCGCGACAACCTCCGCTTTTATTTTCGGGAATTT
TTGCCTGTGATGGCACAATGTGCTTACAGCTCCTGCACGCACACGGTTGAACCTGAGTGC
GCTGTGCGCAATGCGGCTGAATCAGGCACCATTGATCCCGAGCGCTATGAGAGCTATCTT
GCCTTGTACGATAGCATTGCAGAGTAATAGCTTGAACAACAAGCAAAGAACGTTGTTCCT
CTCATTAAAGTTAAAAACTCAAGCGATAAAAAAGTTGCTTACTAATCCCGAAGGGATTGA
ATATGAATAACCACGAGTGTAACTCGTGTAATAATGAAAAGGTGCTATGCAACCCCAAAG
GGGTTGAATATCTTGTGTTCTCTTACATGCGAATACAACACCATTGCATGTGATAAAACA
TATTCAACCCTTTCAGGGTTAAGCATCAGTTTCGTATCAGTTGCACTGCATTTCATGCAG
TGTTATTCATATTCAATCCCTTCGGGATTACAAGCAGTTCATATTTCCGCTTAAAAAAAT
AGAATTCCTATGATTACAACAATTAATCCCGCAACCGAAGAGCGGCTTGCAACCTATCCA
ACCATGAATGCCGAAGAGCTGGCAGGCGTGCTTGAAGCTACTCAGCGTGCCGCTGCCGTG
TGGCGCAAACTTTCATTTGAAGAGCGCACTGCTCCAATGCGCAAAGTAGCCACACTTATG
CGCGAACAAAAAGAGCGCCATGCAACCTTGATGAGCCTTGAAATGGGCAAACCTTTTTCG
CAAGCCTTAGTCGAAGTTGAAAAATCAGCATGGGTGTGCGACTTCTACGCCGACCATGCA
GCCAACTATCTTACCGCCGAAGAGCACGATTTGGGCGATGGCGTGCGTGGTATGGTGAAG
TTTGAGCCGCTTGGGGTAATTTTTGGAGTGATGCCATGGAACTTTCCCTTTTGGCAAGTC
TTCCGTTTTGCGGCACCAACCTTAATGGCTGGCAATGGCGTTGTGGTAAAACATTCACCA
AACGTAACGGGATCAGCAATTGCGATTGAAGAGCTTTTTCGTGAAGCAGGTTTTCCCACA
AATCTTTATCGGACGGTGCATATTGCGCTTGACGAAGTTGATGCGTTGAGCGGATTTATT
ATTGAGCATCCCGCAATTCAAGGCATCTCCATTACAGGCAGCACAGGAGCAGGGCGTGCG
GTAGCGGCAAAAGCAGGCAAAGCCATAAAGCCAAGCGTTTTAGAGCTTGGTGGCAGCGAT
CCCTACCTTGTGCTTGACGATGCCGATATTAACCGTGCAGTAAACTTGTGTGCAGCAGCA
CGATTGCTCAATAGTGGGCAAACTTGTATTGCCGCAAAACGCTTTCTTGTACACCACTCG
GTTATGGCGCAATTTCGCGAACTCTTTTTGCAACGCCTCCAAAACGCCGTGATGGGCGAT
CCTTTTGACCAAACGGTAGAAATTGGACCAATGGCACGGCTCGACCTTCGCGACCAATTG
CACGATCAAGTGATGCGCTCGATTGCGGCTGGCGCCGAGTTACTTTGCGGTGGCGTTATT
CCCGATCGCGCAGGCTTTTTCTATCCCCCCACGTTGCTTGCAGGCGTTACCAAAGATATG
CCAGCTTATAGCGAAGAGTTTTTTGGTCCCGTTGTTACGCTTATTGAAGTTGCCGACGAT
GCAGAGGCAATCCATATTGCCAACGATACCTCATTTGGGCTTGGTGCTGCCGTTTTTTCA
CAAAACATTGAACGAGCACTTCGTATAGCCGACCAGCTTGAAACAGGTAACTGCTTTATT
AACAGTGGTGTAAAGTCCGATCCACGAATGCCATTTGGAGGCATTAAAGAGTCGGGTTAT
GGCAGAGAGCTTGCAGCCTACGGCATCCGTGCATTTGTGAACATTAAGACAATTTGCGTG
TAGGAAGGAAGGGAGCAACAACATCAATCACTATGAATCCTGCTAACGCCCATATTGATA
ATCAGTTACGGCAAGTACTTGAACGCCATCCATTAATTCGCTTAGCCATACTTTTTGGCT
CCGTTGCCAAAGGTACGGCTGGTTTTGAAAGCGATCTTGATCTTGCTGTTGGTGCCGCTC
GCCCACTGACTGTACAACAAATGATGGCTCTCATTGAAGATTTAGTAGAGATGAGTGGTC
GCCCAATTGATCTTATTGATTTATCAACGGTAGGTGAACCACTACTTGGGCAGATTATTG
CTCATGGGCGTAGAATTATTGGTAGTGATACCGATTATGTTAACGTTGTACTTAAGCACA
TATATAATGAAGCTGATTTTGTGCCACTCCAAAAACGCATTTTAAAAGAGCGGAGAGAAG
CATGGATTGGGAAGTAAATCCCTGCATTTGAAATTCTTGCCAATGCAGGGATTATTAAAC
AACATAAAATTGATATTTTTTTTCTACTGAAAAGGTAGAGATAATAAGTGTTAAATGATG
AATAGATTTGTAAGGAGAGACGTTTAATGGAAATGAGTATGCGTAATGATTTGTTGACTA
TTGCTGAAGCGAGCCAATGGGCAAGCAACTATCTTGGTAAACAAGTTACAACTTCAAATA
TTGCCTATCTTATTCAATATGGACGGGTAAAAAAATTTGGACATAATGGATCAACAAAAA
TTTCAAAAGAGCATTTATGTAACTACTATGCTACTATTAATAGGCAACGTGAGCATTCAT
GGAAAGAACAACTTGGGAGCGATTTAAATTGGTCTCTATCTTTTGATCAATATAAAGAAG
CCGAAACGACTAAGCATGTTCATCGGTTGCATCCATACAAAGGAAAGTTTATTCCACAAC
TTGTTGAATATTTTCTTGATGATCATACCGATGATTTTAAGCAACAAATGTACTTTACCA
AGGGTGATATTGTTTTAGACCCTTTTTCAGGGAGTGGTACGACTATTGTACAAAGCAATG
AACTTGATATTCATGCCATTGGTATTGATGTTTCTGCATTTAATACATTAATTGGTAATT
GTAAAATATCAAGTTATAACCTAAAAGATCTTCAGCAAGAAATTAATCGCATTACAGTGG
TTTTGAAGACTTATCTCAAAAACTCATCTGTTGTAGCTTTTGAAGAGCATTTATTGCAAG
AATTAGCTCTTTTTAATAAAAAATATTTTCCTGTACCGGAATATAAATATCAATTACGTC
AAGGCATTATTGATGAAAAAAAATATGGTATCCAAAAAGAACAAGATTTTTTAAATTTTT
ATAATTCCTTAGTTCATGAATATGGTATTATTTTGTATCAAAAAAATAATCATCATTTTC
TTGATAAATGGTATTTAGCACCTGTGCGTGCAGAAATTGATGTTGTTTTTCAGGAAATAA
AAAAAGTGCAATGCAAAGAGATCAAAAAAATTCTTACTATTATTTTAAGCCGTACTATTC
GGAGCTGTCGTGCGACTACTCATGCCGATCTTGCAACATTAGTTGATCCTATTAGTGCTC
CTTATTATTGTGCAAAGCATGGGAAAATATGTAAACCGCTTTTTTCTATTTTAAGTTGGT
GGGAAACTTATACAAAAGATACTATAAAACGGCTTGCTGAATTTGATAGATTACGAACTA
ATACTTATCAAATTTGCTTAACGGGTGATAGTCGCACAATTAATATTATAGAAGTCTTAG
AGCAGCGCCATCCTTTATTAGCAGCCTTAGTAAAGCAGCAAAAAGTTCGAGGTATTTTTT
CTTCTCCGCCTTATGTTGGACTAATTGATTACCATGAACAACATGCTTATGCTTATGATT
TATTTGGTTTTACACGGCATGATGAGCTTGAGATAGGTCCGCTTTATAAAGGTCGTGGTA
AAGAGGCAAAACAAAGTTACATCAATGGAATTAGTGCTGTGCTTAATAACTGCAAGCACG
TTTTAGCCGATGATTATGATGTGTTCTTAGTTGCTAACGATAAGTTTGGTATGTATCCTA
TAATTGCAGAAAATGCAGGAATGAAAATTGTCAATCAATTTAAACGGCCTGTGTTAAATC
GTACTGAAAAAGATAAAAATGCTTATTCTGAAACCATTTTTCATTTAAAGGAGAAATAAA
ATGAAATACATAACTTGTTATTGTATAAGTTTAAATATAGGAAAAATAGAAGTTTGGAGT
TCTAATCTATATTTAAATAAAGAGTCGGCTTTGGCAGAACTTTACGATTCAAAAAACGAA
ATAGTCGAACAAATATCAGCAAATAGTCTTTTATTTTCAGAAACGAGTAAAGCCTTTAGA
ATGATAGAAAATTCTATTGTACAATTAACAAAAAATGGATCTTTTAAAGACAAGGAAAAT
GAATTAGACTTTTTTATTATAGAACAACCTGTTTTTGAATTTTATAAGTCAAAATGAAAT
TAAACGAATGTCATTAAATCAACAACAAATACAGAAAGTAGAAACCGTTTTACGAAACAG
TTTAAGACATAAATTTCAGAACTATAATCCTGAACCAGCAGTTATGCCTTTTCATACTCG
TTTGTTGGGTAAAGATCGTATGGCTCTTTTTTCATTTATTCATTCTTTGAATACTAATTT
TGGTACTACGATTTTTGAGCCTGTTGCTCAAGCTTTAGCTTTATCACGATTTGGTTCAGT
TGAATTACAGAAAGTTGCTGGAAATCAAATTTCATTACAAGCCCAGCAAGTTATTCAGGA
AATAATGGATGGACTAACAACAGCAACCAATTTGCCATGTAAATCGCAAGAAATTGAGGC
AATTCGAGCAGTTTGTCAAAGTGGAGAAATGCGTAAAGTTAAACCAACAAAAGTAGATGT
AAAATTAATTTCTTATGACGGTACTCTTTTTCTGATTGATATAAAAACAGCAAAACCAAA
TAAAGGTGGTTTTCAAGAATTTAAACGAACATTGCTTGAATGGGTTGCTGTTACATTGGC
TACAAATCCAGAAGCAACTATTGAAACGTTTATTGCTATTCCTTACAATCCATATGAGCC
AAAACCATATAGCAGATGGACAATGCGTGGTATGTTAGACCTTGAAGCTGAGCTAAAAGT
TGCCGAAGAGTTTTGGGATTTTCTTGGTGGCGAGGGTACGTATCCGCAATTGCTTGATTG
CTTTGAGCGCGTTGGTTGCGAGTTGCGTTCTGAAATTGATGCTTATTTTGCTCAATATAT
TAATTCATAGGCATTTTCTGATGATTTTGAAGGTTATAACTTTGCACATTATTCACTCTT
ACCCCAACGTCTCCCATTCCGCAAACAGTGCATTTAGTTCATCGCATAGTTTGTGGTAAT
GCTCAAGCGTGCGCGCATTTTCTTCCTTGCTTTTTTTATAGAAATCCTCCGTAGCCATTA
TTCTTTCCATCTCCTCTTTTTGCTGCTCAAGCTGATTAATTTTTTTCTCAATAGCCTCTA
ATTTTTTGCTGTTTTTAGCTTTTGCGGGCGCTGGCGTTGCAGCAGCGGCGCGTTGTTCTT
CAGCTTTTATTGCAGCTTTGGCGGCAGCTTGCTCTTTTTGGCGCTGAAGCGCTTCGGCTT
GTTCTTCGGCTTGGCGCGTTTTTTCCGATTTTTCAAGGTACTCGGCGTAAGTTCCTAAGT
AGAGTTGGAGGGTGCCGTTTTTAATTTCTACCACTTTGTTAACAAGGCTATCAAGAAAGT
AGCGGTCGTGGCTAACAAGCAAGAGCGTGCCATCGTAGTTTTCAAGCGACTCAATCAGCA
TCTCTTTGGAGCGCATATCAAGATGGTTGGTTGGCTCGTCCATAATGAGCAGGTTGGAGG
CTTGCAAGAGAATTTTTGCAAGTGCAACGCGCGATTTTTCGCCTCCCGAAAGCACTTTAA
TTTTTTTGTTGACGGTGTCGCCGCTAAACAAAAAGCAGCCAAGAATGTCGCGTACTTTTT
TTTGTGCTTCGGAATTTGGAGCCGAATCCATCATTTCGATGTAGATGCTTTTTTCGGTTG
CAAGGGTGTCGGTTTGGTGTTGGGCGAAGTAGTTGAGCGATACGTTGTGCCCAGTGGTGA
GTTTGCCTTCGTAATCCAATTCATTGGCGAGAATTTTGCAAAAGGTACTTTTTCCTGCAC
CGTTTGAGCCGACAATGGCAATGCGGTCGCCACGCATAATTTCCAAATCAATCCGTTTGA
GTACCTCTTTACGACTGCCGTCAGGGAGTGTGTAGGATTTTTTTACTCCGTCAAGACGCA
TTACCTCTCGTCCTGAAGGCTGTGCTTTGGGGAAGCGGAAAGAGATTTGCGATAAATCCT
CTTCGGGAGCCACTAAGTTTTTTTCAAGCTTTTCCATTTGCTTGAGGCGACTTTGGGCTT
GACGTGCTTTGGTGGCTTTGTAGCGAAAGCGCTCTACAAAGGAGTTCAGCTCCGCCATTT
TCTTTAAATCGTTTTGATATTTGCTCATCAAAAGCTCATAGCGTTCAACCTTCTCTTTTT
CGTAGGTTGAATAATTGCCTTTGTACTCGTTAATGCGCTCAAAGGCAATTTCAAGTGTGC
GTGTAGTGAGCTTATCGAGAAAAAAACGATCGTGCGAAATAATGATGTAGCTGTGCTCGT
AATTCGTTAAATAGTTTTCAAGCCAGCGTAACGAGTCAATATCAAGGTGGTTGGTTGGCT
CGTCAAGCAAAAGCAGGGTTGGGTTTTGCAAAAGTAGCTTTGCAATGTGCAGGCGCATTT
GCCAGCCACCTGAAAAAGCTTTTACTTTTTTATGAAAATCAATTTCACTAAACCCTAAGC
CTGCTAACACTTTTTCGGCATCCGATTGCATGGTGTAGCCACCAAGTCGCTCAAAGTTGT
GCATGGCGTCGGAAAAACGCTCAATTAAGCGGTGATATGCTTCGCTTTCGTAATCGTGTT
CGGGGAGAGCAAGTTCGTGCTCAAAGCGCGTAATGGTTTCGGAAAGGTCAAAAAGTTCTT
TATTGGCTTGCAGGGCGTAGTGAAGCGCACTTTTTTCAAGATCATCTTCAAACGAAATCT
CTTGTGGCAAGTAACCAATGGTGGTATCGGCTGATTTTATGAAGTCGCCTCCCACTCGTA
GCGTGCTGCTATCGGGAGAGGTGTTGCTAATAAGGCGCATCAGCGTGGATTTGCCTGTGC
CGTTTAAGCCCACCAGCGCAACACGGTCAGTGTCGCCAATGCGGAAGGAGGTGTCGTTTA
ACAGTTGTTTTGTTCCAATGCTAAGGGAGAGATTGCGCGCTTCAAACATAAGGTAAAGGG
TAGAGAGGTTACTTTGGCGCTGAAGATACAATTTTACCTTTCGGCTCTCTAATGGAGGTT
GGGAGAAAAATTGTTCTTTTCTGCCTGCCATCGGTTTGTGGAGCATTTTGTCTGATAGAT
TGTGCTCTGCCATGGTTATTTACCATCAATGTGCAAGTTTTGCAATTATGTAGCGTCTAT
TGGGAGAAAGGGGAGGGCAATGACAACAAAAAATTTTATAAAGCAGGTTCAGATTTTTAG
CATGAAACAATATATCGCATCAACCTTACTGCTTTTTCTGCTTATAGGTAATGCGCCATC
GGTATATGCCGAAGTGCTTTCGTGGGAGCAGTGCGTGGCTGAAGCGCGTCGTGCCCATCC
ATCATTAGTTCAAGCAAATGCCATCGTGCAGCAAGCATCGGCAAATCGGCGCATTGTTGG
CTCGTCGCGTTTACCAAACGTTGCATTGGCATTAAACGCGCAGCAGCAGGGGAGTAGTGA
TGGCACAAGCACCGACCACATTGGTTCATCGCTTTCCCTCCATCAATTGCTTTATGATGG
TTCAAAAACTTCCAAGCAACTTTCGGGCGCTGATGAGGCGTTGCGTGCTGCCGAAGCTGC
CGCACAGCTTACCAATGCGGAAGTGCGTTACCAATTGCGCAGTGCATTTGTGGCGTTGCT
CAAAGCGCAAGAATTGGTAGAGTTAACCAATGAAATTGCCGAGCGTCGGCAAAAAAATCT
TCGCCTTATTCGTTTACGTTATAATGGGGGCAGGGAGCATATTGGGTCGCTCCGTCAAGC
GGAAGCTGATGTGGCTGAGGCTACCTTTGAGGTTGAGCAAGCAAAACGTGAGCTTACTTT
AGCGCAGCGCCATCTTGCGCTTGCGTTGGGGCGTCAAAAGTCGGTTGCACTGCGCGTTCA
AGGTTCCTTGCAAGCAGCACCATTTTCCCTTAAAAAACCTGATATTGAGCAGCTCCTTAC
CATTCATCCCGCTACGCAGCAAGCGGCAGCGCAAAGCCGTGCGGCTCGTTATGAGCTTGA
GGCATCGCGCTCTGCTTTTTCGCCAACTCTTGCGCTGACCTCATCGCTTGGGCGCACCGC
AGCCTCCTATTTTCCTCTTGAAAGTGTTGATTGGCAGGCAGGGCTTTCGCTTGCTGTGCC
TATTTATAGCGGTGGTGAAGGCAAGGCGCGTGTAGCAAAAGCGCGTGCTTATGCGCTGGA
GCAGCAAGCGGCAGCTCAAGCAAAAGTGTTGCAGGTTACGGGAGCGCTGGAAGCGGCTTG
GACGCGCTTGCAGGATGCCGAGCAAGCTATTGCGGTGCGTCGCCGTTTTGTGGAGGCTGC
AAATGAGCGTGCTACCATTGCAAGTGCGCAATACTCCAACGGCTTGCTTGGTTTTAATGA
ATGGATGATAATTGAGGATAATTTGGTGAATGCAAAAAAACGATTGCTTGAAGCGAGCGC
AGCGCTTTTTGTTGCCGAAGCGCAATGGCTTGAAGCGCAGGGAGGAGGTTTGAATGAAGC
AGAAAAGTAAGCTCATTGTGAGTGCTATCGCGTTGTTCGTGGTAGCGCTTGTGGCGTGGT
TTTTTCTTTTTAAAGGAAATAAGGGAGAGGAGGAGCGATATCGCGACGTGCAAGTGGTGC
GTGGCGCTATAAGTGATGTGGTAGCTACAACGGGAGTGGTGGAGCCAAAAAATCGTTTAA
AAATTCAATCATCCATTGCGGGGCGTATTGAGGAGATTGTTGTTAGCGAAGGTGAAATGG
TGCGTAAAGGGCAGGTGCTTGCTTTGTTAAGCTCTACTGAGCGAGCGGCGTTGCTTGATG
CTGCTCGTTTGCAGGGTAAAAGCGAAGAGGCGTATTGGAAAAAAGTCTATAAAGAGACGG
CAGTGCTTGCGCCGCTTGATGGGCAGGTTATTGTGCGAAGTATTGAGCCGGGGCAAATGG
TTAATGGCAGTGACTCGCTTTTTGTACTCTCCGACCGCTTAATGGTAAAAGCCTTTGTTG
ATGAAACCGATATTGGGCGTGTGAAGGTTGGGCAGCAAGCTACCATCCAGCTTGATGCCT
ATCCCGACATTAGCGTGCGTGGTAAAGTAGAGCATATTGACTTTGAGTCGCGCTTGCAGA
ACAACGTAACCATGTATTACGTGGATATTATACCTGAGCAAATTCCGTCGGTTTTTCGCT
CTGGGATGAGCGCTACTATTACGATTATCGTGAAACAAAAGCCGAACGCCTTATTAGTGC
CGCTTGAGGCAGTGCAGCAACGCAATGGGCAATCGGTGGTGCTTCAGCGCAATAATGCCT
CATCCTCATCCGCAAAAGTGCGTTATTGCGCTGTGCAAACGGGTTTGCGCAATGAGCAAA
TGGTTGAAATTGTGGCAGGGCTTGGTGAGCAAGATGCGGTTTTGTTGCCCGATACAGCGT
TTGCGCTTCCTTCTAAAAAAGGGGGGACTAATCCATTTCGTCCGCAACGTTCACCTAATC
GCCCATGAGTGCTTTGCTTGAATTAGTTGATGTGCAGCGCAGCTACACCATTGGTGAAAG
CGAAGTTGCTGCATTGCGTGGCGTGTCGCTCACTATTGAACGTGGCGAATTTGTCGCCAT
TATGGGAGCATCGGGTTCTGGAAAATCGTCGCTCTTGCACATTCTTGGCTTACTCGATAC
TCCCGATAAGGGGAGTTATCGTATTGCAGGTAGCGACGTTGCCACACTTTCCGATGATGC
TCGTGCAAGTTTGCGTAACCATGTGGCTGGATTTGTGTTCCAGCAATTCCATCTGCTTCG
CCGCATGAGTATTGAGGATAATGTGCGCCTTCCCATGCTTTATAGCGGCGTGGAGCGTTC
GAGTAATCTTCAAGCAGAAGCCATCCGTCGGCTTGAAATGGTGGGATTGGCGCATCGCTT
GCATCATACGCCATCGCAACTTTCAGGTGGTGAACAGCAACGGGTTGCTATTGCTCGCGC
ACTCATTCGCCAACCAGCCATTATTTTTGCTGACGAACCAACAGGTAACCTTGATACGCG
CAATTCCCTTGAGATTATGAAGATTTTGCAAGGGTTGCACGAGGAGGGCAAAACCATCGT
CATGGTAACGCATGAGCCCGACATTGCAGCCTATGCCGATCGCATTATCACCATGCGTGA
CGGGGTTATTATCAGTGATGAGCGCAAAGCCACCGCTACCGTTTTACCATCATCCGATAG
TCCTTTTGTACTGCCAACCACAGCTATAGCCGCATGGTGGCACTACAAGCGCTTGTCGGG
CTTTGTAGCACAAGCCATGCAAGCAATTCTTGCCAACAAAATGCGCTCCTTGCTCTCCAT
GTTGGGCATTTTAGTTGGTGTGGCTTCCGTTATTGCTATGATGGCACTTGGCGAAGGGGC
ACGGGTTGCTATGCAGGAAGAGCTTAAAGCTATGGGTTCCAACATGCTCTCGGTGCGAGG
TGGCTCAGCTAAAATTCGAGGCACTTCGCAAGGTGCTGGTGCGGTAACGCGCTTTACGGT
AAAAGATGTAGAGGCAATTGCCGCCTTACGTCCATTAGTGCGCAATGCAAGCGGTGTTGT
TAATGGCTCGGCACGGGTGGTGTATGGCAACCGCAATTGGAGTAGTTCACTGCTTGGTGC
TGGTTACGATTATGGTACCATGCGTGCAGCTTTGCCAACGGTAGGGCGCTGGTTTACGGC
TGAGGAATTGCAACGGCGCGACAAGGTGGCAATTATTGGCGTAACGGTAGCTCGTGAGCT
GTTTGGAGAGAGTAATCCGCTTGGTAAAACCATTAAAATTAACCGCATTAACTTTACGGT
GATAGGGTTAGCGCCTGCCAAAGGTTTTGTTGGTCCGCAAGATGAGGATGATATTGTGAT
GATTCCTCTCTCAACGGCTATGTATCGGGTTCTTGGGCGCGATTATTTAAGCGGTATTTT
TGTTGAGGTAGCTGAAGCGCATCGCGTTGACGAAGCTCGCCAACGTATTGCAGCGTTTAT
TCGCCAGCGACACCGTCTGCCTGTTGATGACGACTCTTTTTACATTCGTGATATGACGGA
AATTCAAAAAATGTTAAGCAGCACCACGCGCACCATGAGCTTGCTGCTTGGAGCCATTGC
AGCAATTTCTCTGGTAGTTGGCGGCATTGGGATTATGAACATTATGTTAGTATCGGTTAC
CGAGCGAACCCGTGAAATTGGTTTACGTAAAGCACTTGGTGCTCGCAACAGCGATATTAT
GCTTCAATTTTTAGTGGAATCAGCCGGTATGACGCTACTTGGCGGTGTTCTTGGCTTATT
GGTGGGAATTGGTGTGGCGTTGGGGCTAACGCTTGTCGCGGGATGGGCTGTAAAAATTTC
GCTCTTTTCGGTGCTATTGGCTACCCTCTTTTCAGCCGTTACAGGGCTTTTTTTTGGATT
ATGGCCTGCTCAAAAAGCAGCAGCGTTAAAGCCGGTAGAGGCGTTGCGCTACGAATAAAA
AATCCCCTCTAATCCATAAAGAGAAGAGGGGAGTAAAGAGTGTAGAGAATTTTTCGTCTC
TTACTTGTTTAATGAATGTTAAGCTAATGCTTCTTGCACCTTTTGAGCTGCATCACGCAA
CCCCTTAGCCGCAATTAAGCTTAAGCCCGATTCATCAAGCATTTGCTGTGCAATGGACGC
ATTTGTGCCCTCAAGGCGCACAATAACGGGCAAGTGTAAATCCATTTTCTTGGCAGCTTC
CATAATACCTCCAGCTACACGGTCGCAGCGTACAATGCCTCCAAAAATGTTCACTAAAAT
AGCACGAACATTTTTATCGCTTAAAATAATCTTAAAGCCTTCTTCTACGGTTTGAGGACT
TGCTGTGCCACCAACATCAAGAAAGTTTGCAGGTTTACCACCAGCAAGCTGAATAATATC
CATCGTGCCCATTGCTAAGCCAGCGCCATTCACCATGCAGCCCACATTACCATCAAGGCG
CACATAGTTCAAGTTAGACTTTGAAGCTTCAACTTCAAATGGATCTTCCTCGCTGGTGTC
GCGCAATTCCATGTACTCTTTATGGCGATAGAGGGCGTTATCATCAAAATTAATCTTTGC
GTCCAAAGCAATCACCTTGCCTTCAGAAGTAACCACTAAAGGATTAATTTCAGCCACTGA
GGCATCAATTGAGGTGTAAGCTTTATAAAGAGCTGTAATAAAATTTACGGCATTGCGGAA
CTGTTCACCCTCAAGCCCAAGGAAAAATGCGGCTTCGCGAGCTTGAAAGCCTTGCATGCC
GAAAAGCGGGTCAATTTGAATTTTTAGGAGCTTTTCAGGTGTTTCTTCGGCAACGGTTTC
AATTTCCATACCACCTTCCGTTGATACCATCAACACATTGCGTGAGGTAGCACGATCAAG
CGTGATGCCAACGTAAAATTCTTTTTCAATTCCCATGCCCTCTTCAATAAGCAGCCGACT
TACCACTTTACCTTCAGGACCGGTTTGATGCGTAATAAGCGTCATGCCAATCATTTGGCG
AGCAATTTCAAATGCCTCTTCAGGTGATTTTGCAAGTTTAACACCACCCGCTTTACCCCG
TCCACCTGCGTGGATTTGTGCTTTTACAACCACAACGGAAGAACCCGTTTCAGCAAAAAG
TTGCTCTGCTGCTTGCTTTGCTTCATCAGCCGAATAAGCCACAATGCCTTTTGGCACGGT
AACCCCAAATTTTCTGAGGATATCCTTGCCTTGATATTCATGAATGTTCATACAGGTGAT
AATCTTAGGGTTACAAACAAATACATGCGCCACTAAAAATTTTTACGAAACATCTGGGTT
TTAAAACGGGTAACGCTAAAACAGCAAATGCGTTGATATGAGTACAGTAAAGATTTGCGC
AATGTTTGTACGCGGCAATCCACGGTCTGTACCAAAATTTTAGTGATGCCTTAATAGGAT
GGCGTATCGCCGGAAGGAGGGGGAGTATAATGAAAATACCGTTATTGGAAAATAGCTTTT
ATGCAATCTTCATAAGCTATGGTGCTTGTAAACTCAAGGATGCCGTGTTTGCTGTACTTT
CGTGGGTTTGTAATGGAAGAGCAACTTTTTTAGAACGTGCTTGTAAGTGTTTTTTGTTTT
GCTCGTAATACTCCGTAATCCAGCATAGGCTGTTGATGTAGTAATCATCAGGATGATTAT
AAAACAAACCTTGCTTCTCTTGCCTAATAAACTTGCGAATGCGTTGTAGCAACTTAGGGG
CACTTGGCGATTCCGTTGCTTCTAACGAAGCATACATAGCGCTATAAAAAAGGGCATTAT
TACGCACTTGGAGGGTTGAATCTCGCTGTAACAAAAATTTTGATTGTTGGCGAAATTCCT
CCTCAAACGATACCGCTAACCAACTGAGCACCTCAAAAGCACGTTTATCGCCATATAAAT
GGTAATCAGCCGCAATTCTCATTGGCACTCTTACAGCATCCCAGCCATAGCGTACATCTT
TACCCGGTAAATGCACAAAAGCGCCAGCATCATTTATAGCAATCCAATCAGGCACAATAG
GTCCCTCTGGTAATTCACCAGGGTGCAGCAAGCGTCCCAATAAGTAGTAGGTTGTATCCA
CAAGCTCAAGCCAACGAGGGTCGCTTGTGGTTTCGTAAAAAAGCTTGAAATGGGAAGGTG
CGTAGTAAGAGAGGTTTTGTGCTAATAAATCACCTGGCTTGTTTTTGTTTGCAGGCCACG
GCAATAAATATAAACGCCCTTGATGGCGCGTGGTTTCCGCTTCCAGAATGCTTGCAAGCA
CCTCTTTAGCAAGCTCAAGGTAACGAGGTGCCTGCCATATTTTTGAGGCAACAATTAAGC
TAAAAGCATAATCAATATCGGCATCAGAGGCTGCCGTTGTATCGGTAACTTTGCCATCAC
GGTAATGCCATGCAAGCAAATAATCACCATCACTATTTTTACGGGAGAGCACCTTTTCGC
TCCAAGCAAGGCATTCATCAAAGGTTTTGCGATCCTTCATTAAAACCGCACGAACCATTG
TGTAAGCTTGCCCCTCCGAAACAGTATCATTATTGTTTTGAGGACGAATAACGCGACCAT
TTTTTATAAACGTATCGCGATAGTAGTGCCATGCTTCCGTAGAAATCTTTTCTGGATTTT
GTGGAACAGATGAGCAACTCGATAAAAAGAAAGGAGCACAACTAATCAACAAAAAAGTCC
AAAAACGCCTCATTTTTTATTGAAATAAAAGAGCCCCGAAAGCATAAAGGCTTGCAAAGT
TGTCCAAATAACATTTATTACCAACATGTAATCAAATTCAAAGAAGACTATTCGAATAGT
TCCCCAGAGCAAGGTTACAATCACAATAGAAAACAGAAGCAATTGAGGCCACAATGCTTT
AAGAGGAACATTCGTTGCCCCACCTTTTGGTGTAACTTGAAAACCTTTTTTATCAAGATT
TAAAACACCAATTACCGTTGCTGAAAGATATACTGGCATTGAAAGAGCAGTGAGCATCTG
TACTTTCAGCATATTTAAGCGAGTATAGCTTTTACGAGCCATTCCTTGGAAAAATACAAT
ATTTGATAATACCAAAAATGGTATAAACGTAAAGACGTAAGAGAGTGGATCAATGTTGTA
CGACTTAATATTAAAGAAAATGTACATCACTGGACCAGCCATTAAAAAGAAATAAGCCCA
ACCAATAAAATAATAAGTAGTGGAAATCGAATACTCAATCCACTGAACAGGTTTAAGAGC
TTTTATATTTGTAAAGAATAGATGTATGAATTTTCGTAGTAATTGTGATGTTCCAAGTGC
CCAGCGATTTTGCTGTTTAAAGTAAGATGCTAAATCTTCAGGAGCCATACCAAAGGTATA
GGCTTTATAAAGGAACATTGATTTCCAGCCTTTTGCATGAAGGCGAAGAGAGGTTGCAAT
ATCTTCAGTAACAGTATCTTCATCAAAATAACCTACATCTTGCAATGCTTCACGACGGAA
AATCACGTTTGTGCCACAGCAAAACATTGCATGATTTAATGACTTTCCAAGACAAATATA
TTCATAAAAAATAGCCTGCTGGTTGTGCGATGTCATTGCAACAGGGCTTGCATCGCCATT
TGAGTAGAACTGAGGCGTTTGAATAAATGCAAGCTTATCATCACCTTCCATGAGAGGAAC
TAACGTGCGAAGAAAGTTTGGCATGGGATTTTGATCAGCATCAAAAATAACAACATACTT
TTCTTTTAGTGTTTTAAGAATGTCATTAACAATGCCAGCTTTAGCTCCACGGTTACCTAC
ACGTGTAAATATTTTTGCGCCTAATTTTTTTGAAACCTCACGAGCTTCTTGTTTGAATTT
TTCAATTGATGAGTCATCAAGCAAGTAAACTGTTTTGTTCTCGTAGGCAATATTAATACA
GGTAAGAAGGGTATTTTCAACCACTTCACGAGGCTCATGGCGAGCGGGAACTAAAATGGC
AACCGAAGCATCTTTACCGGGTTCTTTTCTTTTTGGCTCAGCGTCATAGAGCGCTTCACG
AAGAATATCAATAAAGAAGAAAAATGAATGGTAAAGAATGAATACTTCAGAACATAGGAA
GAAAAATCCTAAAATAAACTCAATGGTGCTAAATGGCGCATTGATGGTATAATAAATTCT
GATTGCTAAGTAGGTAAACAATAAAACAATAAGAAGACCTACTTCAACAAAAAGTATCCA
AGATGCTTTTTTATTCTGCATCGCTAAGCACAATTAAGTTATTCGTATTACCTTTCTCGT
AGCACAAAGCATTCATAATGCTTTGCCTCTTTTATAAAAACCAGCGGAACTCAGCTTTGA
CCATGCTGTCCTGATAAATTTCAGCACTTGTTCCCCATGTATATTGCCCCTCTAACGATG
TGGCAAGACGGCTATTCCAGTCGTGGTTAATGCTTGCATGGATTTGGCGTGAAATATCAC
CCTCTTGTTCAAGTCCAACACGGAAAGCAATATCATAGTATGTGTTATTAGAACCATGGA
AACGCTCTCTATTAAGGTAATGTTGCCATTCAAGCCCAAACGTATGTGTTGTATATGATT
TAGGCGTCCAAAAATAGTTGTAGTATTGTGGATGATTCGCATGGTTCTTATCAAAACCAT
ATTCTTGTAAACGGTACGATACACTTAAACGTTGTGGTTCGTATAGCAAGTGGGCTACAA
CATCAGCACCAACTGTTAGGCTACTATTATCGTAAGATTGGTTGTCTGCATAGCTATCAA
AAGCAATATCCATACCAGCTTGCCAACGGCGATATCCATTGTAAGCAACTCGTCCTTGCA
GACGCGTGGCTTCAAGTTGATTATTAAATGAAGAGGTGTTGGTTACAATATCATCATTGC
GCAACGTTACTCCAACATGAAGGTTATCAACGGGCTGACTATTCGCATTAATAAAACCAG
TGAGACCATTATCTACATCACCGGGATTCATACGCATACCCAATCCAGCACTGAGTGCAA
TATTCGGCATATTGCGATATTCTGCACCTGCCATCAAGCCATAAGTAACAGGATTTTTTG
GAGTATTTGGCTTAGCAATACGAAAATCGTATGACTTGCTATCAAGATTTACAAAAGCAG
ACACTCGCTCATTTATTGGATATGTAAGCGAAGAATAGATTGAAGTGCTTTTTGTATCAG
CTTGCCTATGATTTGTAGCATCAATAAACTTTGTTTTTGCACTAAAATATTCTACACCAC
TACGCACAAACATTCTTGATGCCGCAAAATCAATTTTTTGCTTAGCAAGTGCAGCTTGAC
GATGAGCAGGTATTTGACTTAAAAGTGAGTTGTAGGTGTTTAACCCATTATTCCATTTTC
CATATTGCGCATAAAGCTGAGCAAGATCAAACAGAGCTTCGGGTTGTTGCGGTTCTGCTA
AGAGCCAAGCATTATATGCTTTAACAGCAGGGCGATAGGTGTGGTTATAATAATTTTTCT
TGGCTTCAGCCTCAGCGCTTATTGCTTTATCGTCAGGCCATTTTTGAACAGCGCTTTTAT
AAACACTTAAAGCTTGTTTAAAATCCCCCATCCATCCTAAAACTCGTGCTTTTTCCCGAT
AATAAAAAGGCTCAGGGTTGGGAGAGGCAATAAGTTTATCGTAATAAGTTAACGAAGTTG
TAAAATCGCCTTGCCAGCTTGAAACTCTCGCTAAAGAAAGCATTGCTGTTTTGTGATCAG
GAATCAAGGCTAAAATTTTATGGCTTAGGCGAGCAACTTCAGTGAAATCATTTTTCGCCA
TTGCAATATCTGCAAGTTTGCTATAGGCACCCGGATCGTCTGGATTCTTAAGCAATAACT
GGCGATAATGACCTGCTGCCTCTTCAAACTGCTTTGCATTAAAATTGATATCAGCCGCTA
ATCTTAAAAAGTCGGTATCCTGAGGGTAAAGGGGAACATTTGCATTACAAATTTTAGCTG
CCTCATCAAACTTTTTTAATGCAATAAAACCATTCACCGTATTAAGCATATGCTGCTTAC
TTAGCTTACCCTTTTGTCCAACGCTTTTATAGAGATCAATAGCTTTTTGGTATTGCTTAT
CTGCATATAAAAAATCAGCATATTCAGTTACAACTTTTTCGGAGGCATTACCTGCTTTGA
GTACTTTTTCGTACAGAGCTATTGATTCAGCTTTTCTTCCTGTCCATGAATAGGCTCTTG
CACTTGCAAGTGTTAGCTCTAAATCATTTGGTCGTAGCTGTAACAAATGCTGGTAGAGAG
GTAGAGTTTGCTCTGCTCTATTACTTTTTTCGTAAAGCGATATAGTTTCTCTTAAAATTT
CTTCATCGTCAGGGTAAAGTAGTACAAGCTTGCTTAAAATAAGCTCAGCTTGCCTGCTTG
ATCCATTAGCAAGGTAACTCTGTGCTAAATTTAACGCTGTTTGGCGATCTAATGGCAACG
CTTGCATCGTTTCGGCTGCTTGTGTTGCTGCGGAGGGTGTTTTTACAATAGATTTGGCCT
TAGTACCAGCAGCATAGCCCTCCGCTGAAACTGCCATCAGTGTAAACAGCACAAGATTCC
TTACTTTCATAGCTCAAACTTCAATTTGAAAATGCTAACACAAATTTTGTTTTAAATATA
ATTTATTAGTTGTCAATTACCATCTCTTTTCACGATGCCACCAAAAAAAGCATTGTGTTC
TTCTCTGGTGTTTCTGATTGTTGCCCGTTTCTGTGCGTATTTGGTTGAATAAAGAATCAA
TAATGCTTAGTTATTTATTTTAAATAAGTTAATTTTTAATTTATTGCGATTGTTAAGTGG
AGAGCGTTATTCTCAAATAGAGCTTGCTTTATGTATTCATGGTATATTGTGGGCTTGATT
TTTTTACGTACCACATCGCATCTCTTGTTTTGTCTAACTTATTTATTTGTAATAATTAAG
CGTAATTGCTTGTTTTTTCGAATGTCCCGCTGAAAATAATTTTTGCGGGTCCACTAAGAT
AAATATTTTCCATAGCGCTGGTAAATGATATTTGGAGGGTATCACCGCTTCTTACGGTAA
CATTAAGAGAGGTGCTGTTGGTTTTGCCGAGCATGTGCGAGATTAATGCAGAGGCAACAG
CTCCTGTACCGCAAGCAAGTGTTTCATCCTCTACTCCTCGTTCAAAGGTGCGAATAATGA
GCTCGTTAGCTGAGGTTTGTTGTACAAAATTCACATTTGTGCCACCGTTAAATATATCGG
TACGGTGGCGTATAGCATCTCCTTTCTCATAAACATTAATTATATTTACATCATCAACAT
AGGTAACAACATGGGGAGAGCCTGTATTTAAAAAATAACACAACAATCCCTCTACTTGTA
AATTCTCTTTAAAATCATGTGGTGGGTTCATTTGTAATTTTACTTGCTCTTTGTCAACTA
TCCATGCGTGGTAATAATTACCGTTGGCTTCAAAGAGGTACTCATTTGATTTTTGGGTTG
GCACCCCGCTGTTATAAGCAAAATAAGCAGCGCAACGTCCACCATTCCCACACATGGAGC
CAAGCAGTCCGTCGGAATTGTAATACTTCATGGTAAAGTCAGCCGATAGCGAGGCTTCAA
TTAAAATCAATCCATCAGCACCAATACCAGTGCGTCGAGTACAGAGAGCTTTAATTGTTT
CAGTGGAGAACTCTATAGAATTATGACGGTTATCAATCACAATAAAGTCGTTACCTGCAC
CTGATAGTTTTTTGAACGGTATATTCATAAGAAAAAATGTATTATTGTTGTGTTTATTGT
TTTAAATTAACATGCAAGTATTGTGTTTAAACGCACTTTCTCCTTAATCTCAAGTTTGAT
CTTTTTGCTAATGGTGTTTGCTCCCTTCGCTGAAGCAGGTGTTGGGATTGTAAGGCAGTA
GCAATCAATGTTTCAAGGCTTTATGCTGCGGGTAAAATAATTTAATATTCAATTATTTTT
TTTATTTTGGCAATTGGTATGTGTATAGGCTTATCTGTTCCGTAAAATACTTTTTTACTT
TGTTTTACTTTGAACAATGGGTGTCTGCTCTCATCGGTGGGTGCCGTTTAAGCTTGATAG
TATAAGACCACATACCTTTTAGCTGCTACACTGTAACGATGAGTTGCTCTCTCTCGTGAT
GGTGTTATTTTAAAAGCAGTTTTTCTCGGTTTTTCATAAACCTGAATTACGTTCAACAAA
AGGAGAGAAATACAATGGCTGAACAAGTAAATCCGGCAGGAGTAAAGCCAAAGGGGACTG
TCCCACCTCCCAAGGGGAATGCTCCTTCTCCAAAAGGGAATGGGGCTGCGGGTGCTCCAT
CGGTCATCAAGGAGCAAGATGCCGCTAAAATGAGACGATTTTTGTTCCAGCGAACAGAAA
CGCGCTCAACAAAGTGGTATCAAATTTTTGATACCGATCGAGTTGACGATGAGCAAGTGG
TTGGAGCCCACCTTGCTTTATTGGGCTTTCTAGGTTATCTCATGGCAATTTATTACATCT
CGGGAGTTCAAGTATTTCCGTGGGGTGCACCTGGTTTTCAGGACAACTGGTTTTATTTGA
CGATTAAACCTCGCATGGTGTCGTTAGGTATTGATACCTACAGCACGAAAACTGAAGACT
TGCAATGGGCTGCATCCAATTTGCTTGGATGGGCATTATTCCACATTATTTCGGGTTCGA
TTCTGATTTTTGGTGGATGGCGCCATTGGACGCATAACTTGACCAATCCGTTTACGGGTC
GTGCAGGTAACTTCCGCGATTTCAGATTCCTTGGTAAGTTTGGTGATGTTGTATTCAGTG
GCACAAGTGCAAAAAGCTACAAAGATGCTCTTGGACCTCATACTGTGTACATGTCGCTGC
TTTTCCTCGGATGGGGTTTTGTGATGTGGTTTGTTTTGGGATTTGCTCCAATTCCTGATT
TTCAGACCATCAACTCCGAAACATTTATGTCGTTTATTTTTGCGGTAATCTTTTTTGCCG
CAGGTATCTATTGGTGGAACAACCCTCCTAATGCAGCTACCCACCTTAACGACGACATGA
AAGCTGCTTTCTCTGTTCACCTTACTGCTATTGGCTATATTAATATAGCACTTGGCTGTA
TTGCCTTCGTTGCTTTCCAGCAGCCATCCTTTGCAGATTATTACAAAGCGCTTGATTCCT
TAGTCTTTTACATCTACGGTGAACCTTTTAACCGTGTGAGTTACGACTATGTTGAGGCTG
GTGGTCGCATTGTTTCTGGCTCAAAAGAGTTTGCTGACTTCCCAGCTTATGCCATTTTGC
CAAAAGATGGTGCTGCTTTTGGTATGTCGAGAACCGTGATTAACCTCATTGTGTTTAACC
ATATCATTTGCGGTGTACTCTACGTTTTTGCTGGTGTGTATCATGGTGGTCAGTACTTGC
TTAAGATTCAGCTTAATGGTTTGTACAGCCAAATTAAGTCAGTATTCATTACCAAAGGAC
GCGATCAAGAAGTACAGGTTAAGATTCTTGGTACGGTGATGGCTCTTTGTTTTGCTACCA
TGCTTTCAGTGTATGCTGTTATTGTATGGAACACTATTTGTGAGTTGAACCTTTTTGGTA
CCAACATCATGATGTCGTTCTACTGGTTAAAGCCGCTTCCAATGTTCCAGTGGATGTTTA
ATGACCCAAGTATTAATGACTGGGTTATGGTTCACGTTATTACGGCTGGTTCGCTCTTTT
CTCTTATTGCATTGGTTCGTATCGCTTTCTTCTCACATACTTCTCCGTTGTGGGATGACC
TTGGACTTAAAAAGAACTCCTATTCATTCCCTTGCTTAGGTCCAGTTTATGGTGGTACTT
GCGGTGTTTCGATTCAAGACCAGCTTTGGTTTGCAATGTTGTGGGGTATTAAAGGTCTTT
CAGCCGTTTGCTGGTACATTGATGGTGCATGGATTGCATCTATGATGTATGGTGTACCTG
CTGCTGACGCGAAAGCTTGGGATTCAGTTGCTGGTCTTCAGCACCACTATACCTCAGGTA
TTTTCTATTACTTTTGGACAGAAACGGTAACGATTTTCTCAAGTCCTCACCTTTCTACAA
TTCTGATGATTGGTCACTTGGTATGGTTTATCAGTTTTGCTGTGTGGTTTGAAGATCGTG
GTTCACGTCTTGAAGGTGCAGATATTCAAACAAGAACTATTCGTTGGCTTGGTAAAAAGT
TCTTGAACAGAGATGTTACCTTCCGTTTCCCAGTGTTGACTATTTCTGATTCAAAGATGG
CAGGTACCTTCCTCTATTTTGGAGGCGTATTTATGCTTGTGTTCCTCTTTATTGGTAATG
GATTCTATCAAACAGATTCCCCATTACCACCACAAGTTGGTGATGCAAGTGTATCGGGTC
AGATGATGTTAACGCAAGTTGTTGATTATCTACTCAAGCTTATTGCTTAAAATTTGATAA
TGCAAAGGAGGTTGATAAAAAGCCTCCTTTGCATTTTTTCTTCTCACTATTTACCACAGT
AATTTAAGAGGAGGGTTTTTATGGCCGACCCTGTAGAAAAAACAGCGACCCCAGCAGCAC
CTGCTGCAAAAGCATCCCCGGCAGCTCCTAAAGCTGCTGCGCCAAAGGCTGGTGCACCGG
CTGCTAAAGAGGGCAAGCCAAAGCCAAAGGAGAGTCCAAAAGATAAAAGTGGCAAACCAC
GATTTGAGCCTTTAAATATTAATCTTGGTCGTACTGGATTGCCGCAAGAGTCGGCTTTGC
CTATTAAAAAAGCTGCCCCAAAACCAGCACCTGCCGCCGCTGGTGCGAAGCCAGCTCCCG
GTGCAAAGCCTGTACCTGGTGCTAAACCTGCGGCTCCTGCCGCAAAAGCCGCACCAGCTT
CACCGAGTGCTGCCCCAGCAGGTGGTCAGGTTGTGAAAAAAGCGGCTCCAAAACCAAAAG
CTCACTACTTTATTATTGAAAATCTTTGTGTGGGATGTGGCTTGTGTCTTGATAAATGCC
CACCAAAAGTGAATGCTATTGGTTACAAGTTTTATGGTGATGTGCAAGAGGGTGGTTTCC
GTTGCTACATTGATCAAGATGCTTGTATTTCGTGTTCGGCATGTTTTTCAACTGATGAAT
GCCCAAGTGGTGCGCTTATTGAGGTGCAACCTGATGGTGAGGTGCTTGATTTTACTTATA
CGCCTCCCGATCGTTTGGATTTCGATTTACGCTTTTTGCATCGCTTTCATCGCGAGGTGC
GTTAAGTCGCGGCAAATTAGTTATTCTTTTCCAGAACAAAGCATTGCTCTCAAAGGCAAT
GCTTTGTTGTTTTATAGAGTTTTTTAATGGATACATCCGCCTCCAATTTACTATGATTGC
TTGCTGGATGAAGGTGAGTGAAAGGTAGTGTGTGCCTATGTTTGAGCAGCTAAAGTTTTC
GCGTGAGATAGTCGCTTCGATGCTTTATCGGGTAGAGGGGATATTTACCAATGGGCGTGC
AGCCGCACTTATTATTATTCCTACCTATAATGAGAGCGACAATATTCGTCGCTTGCTGGA
AGAGCTTACGTGTTGTTATGCGGGGATTGCTGATATTTTAGTGATTGATGATAATTCGCC
TGACGGTACGGCTGATTGTGTGCGTGCTTTGCAAAATACAAAGGGCTCACTTGCGCTCTT
GGTGCGTGATGCAAAATTGGGGCTTGGTACGGCGTACATTACAGGTTTTAGTTACGCCTT
GCAGCATGGCTACCAGTATGTGATTGAAATGGATGCCGATTATTCGCATGATCCTGCGAG
TGTTGTGGATTTACTTACGGCATCCTCTTCAGCCGATTTGGTGATTGGTTCGCGCTATGT
GAATAACACGGTTAATGTGGTGAATTGGCCTTTGAGCCGTTTGATTCTGTCAAAAATGGC
AAGCCTTTATACTCGCCTGATTACAGGGCTGCCAATTGCTGATCCTACCAGTGGCTTTAA
GTGTTTTCGAGCAGAGGTGTTGCGCTCTATTGCTTTTGAGCACGTTCAGTCGCAGGGTTA
TTCTTTTCAAATAGAGATGAATGTACGGGCGTGGAAAAAAGGATTTGTGTTGAAGGAGAT
TCCTATTGTTTTTGTGGATCGGACGGTAGGGAAGTCGAAGATGAGTCGGAACAATATTCG
TGAGGCTATTTGGATGGTTTGGTGGCTTAAAGTGCAGGCTTTACTTGGGCGTTTATAGTT
TGCTCAAGTTCAGTGTGAGTGAGCCGTGTTGTGTTCATTCTCTCTTGTAACCCATGCCCA
TCCAACGCAACTTATGGTGGTTAGATGGGCATCAGTTGATTACGTGAGTTGTTCTTAAGG
TTGATTGCGTTCCGCAATAATTTGTTGTGCTAAGTCGGGTGGCATCTCCTCGTAATGGCT
AAAGTGATACGAGTAACGAGCACGGCTTTGGGTGAGCCGTGTTAAGGCATGGTGAAATGG
TGTGAGCGCTGCTTGTGGAATAAGGGCATGAATAATTTGCATTTTCACCTCAGCTTCCAT
ACCAAGAATTTTTCCTCGTTTGCTTGATATCTCTCCAACAATCTCGCCCGTAAATTGTTC
AGGTGCATATACTTCCAATGTGTAGATAGGTTCTAATAAAAAGGGCTTTGCTTTTTCAAA
AGCACTTTTGAGTGCCATACTTGCAGCAATTTTAAAAGCGTATTCAGAACTATCCACAGG
ATGGTAGGAGCCATCGTATGCTACCGCTTTAACATCCACAATTGGGCAGCCAGCTAACAA
TCCCCCCTCAATGGTTTCGCGCAACCCTTTTTCAACGGCAGGCAAATAGCGCGTAGGAAC
TACGCCACCAACTACTTCGCTTGCAAACGTAAAGCCACTATCGCGTTCTTGTGGTTCAAT
GCGCACCCATACATCGCCATATTGCCCTTTGCCACCTGACTGCTTTTTGTACTTGCCTTG
TGCTGAAGCTGTAAGGCGTATGGTTTCCCGATAAGGAATTTTTATAGGCGTGAGCGAAAC
GGCTACATTAAACTTGCTTTGCAAACGGTTAATAATGCTTTCTAAGTGCGTTTCACCAAG
TGTTTTAATAATGGTTTGGTTAAACTCCACATTGTGTTCAATAGCAAAGCTTGGATCCTC
TTCGTGGAGGTGATAAAGTCCCGCTGAAATTTTTTCTTCATCACCTTGGGCTAATGGCAA
AATAGCTGTTGCAAGCACAGGTGTTGGAAAGTTGATTGGCTTAATGCGACAACTGCATCC
TTTATCGGTTAAGGTGTCGTTGGTGTGCGAATCTTTTAGCTTTACCACCATGCCAATGTC
GCCAGCCAGCAACTTCTCAACGGGGATTTTCTTTTGTCCTACCATGGCGTGCACTTGTCC
TAATTTTTCAAGCTGACCAGTTTGTGCGTCAATCAACTCATGCCCACTTTCAATATGTCC
TGAATAGACGCGTAAGTACGATACCTCGCCAACACGGGGTTCAGCCATGGTCTTAAAAAT
[truncated: 2,215,093 more chars]
