# Supplementary material for: Regions Enriched with Reverse Complement Triplets in Bacterial Genomes
Source: Int J Mol Sci. 2026 Feb 28;27(5):2301. doi: 10.3390/ijms27052301 (PMC12985086; doi:10.3390/ijms27052301)
Supplement: Supplementary file 1 [file ijms-27-02301-s001.zip › for_send/45/Chlorobiota/class/mirror.txt]

SMAX=  600.00     KMAX=     445   
NOM=     4     5     8    10    11    13    16    17    18    20
NOM=    21    22    24    25    29    30    31    32    33    34
NOM=    39    40    42    43    49    52    53    57    58    60
NOM=    62    64    66    68    70    72    74    78    79    80
NOM=    84    85    88    89    92    93    94    95    96    97
NOM=    98    99   100   101   102   105   106   107   112   114
NOM=   116   118   119   120   125   129   131   132   134   136
NOM=   140   141   142   145   146   147   149   150   151   153
NOM=   154   155   156   161   165   167   171   174   176   178
NOM=   179   180   181   183   184   185   186   187   188   192
NOM=   193   197   199   200   201   202   204   206   209   210
NOM=   211   213   214   218   219   220   221   222   224   225
NOM=   226   227   230   235   236   237   239   240   241   242
NOM=   243   244   245   248   249   250   251   253   254   255
NOM=   257   258   259   260   262   264   266   267   269   270
NOM=   271   272   275   277   278   280   283   284   286   287
NOM=   288   289   293   294   296   297   298   300   301   303
NOM=   319   325   330   332   333   334   338   340   341   342
NOM=   343   344   345   346   347   348   349   351   352   353
NOM=   354   355   356   359   360   361   362   364   365   366
NOM=   367   369   371   372   373   374   376   380   385   386
NOM=   387   388   389   390   391   397   398   402   403   406
NOM=   407   410   420   421   423   424   425   426   427   430
NOM=   432   434   435   437   442   443   444   445   450   451
NOM=   452   458   459   464   465   467   470   473   474   475
NOM=   480   481   487   488   490   495   496   498   499   500
NOM=   501   502   505   506   507   508   509   510   511   513
NOM=   516   517   518   519   523   524   527   528   529   532
NOM=   533   534   535   537   538   539   540   541   545   547
NOM=   548   549   554   557   560   562   564   566   567   568
NOM=   570   571   572   573   575   576   577   579   583   584
NOM=   585   587   590   591   593   596   597   600   603   606
NOM=   611   613   614   615   616   623   625   628   630   631
NOM=   633   635   639   645   646   647   650   651   652   654
NOM=   656   661   662   663   664   667   669   673   674   676
NOM=   681   683   685   689   690   691   693   697   698   699
NOM=   702   704   705   706   707   710   713   714   715   716
NOM=   717   723   724   725   728   730   731   733   736   737
NOM=   739   740   741   745   746   748   749   750   751   754
NOM=   755   756   757   758   759   761   762   763   764   765
NOM=   766   767   768   769   770   775   776   778   779   780
NOM=   781   783   784   786   787   788   790   791   793   796
NOM=   799   801   802   803   805   809   811   812   815   817
NOM=   818   820   822   823   827   834   836   837   838   839
NOM=   840   841   842   843   845   846   847   848   849   850
NOM=   851   852   853   854   855   856   858   862   863   866
NOM=   867   868   876   877   878   879   881   882   883   887
NOM=   888   889   891   892   895   897   898   899   900   901
NOM=   902   903   904   905   906   907   908   909   910   911
NOM=   912   913   914   917   918   920   921   923   927   928
NOM=   929   933   937   938   941   942   943   944   946   947
NOM=   951   952   953   955   957   958   960   962   964   965
NOM=   966   967   968   971   973   974   976   977   978   979
NOM=   981   982   983   985   987   988   989   990   991   992
NOM=   993   994   995   996   997  1000  1001  1004  1005  1006
NOM=  1007  1012  1013  1014  1016  1017  1018  1020  1021  1022
NOM=  1026  1027  1028  1029  1031  1035  1038  1039  1040  1041
NOM=  1044  1046  1047  1048  1050  1052  1053  1054  1060  1061
NOM=  1062  1066  1067  1068  1069  1070  1071  1073  1082  1084
NOM=  1085  1086  1088  1089  1090  1092  1096  1097  1102  1106
KK= 1004483  LL= 1005622  Z=    9.14  JJ= 1004483  DL=  1140    
CATAAGAAAGGTGTGAACCATCAATCATAACTGAAGAGAAACCCGAATCAATGCAATCTTTGCAAAGCTCAAGGCTATCGCCGTGGTCAAGGTGCAGCACAATGGGAATAGATGAACCAAGCTCTTCAGCATATGCTACAGCGCCTTGAGCAAGGTAACGAAGGAGGGTTTCATTAGCGTAACTCCGAGCACCTTTTGAAACCTGCAAAATAACAGGCGATTGGGTTTCAACACAGGCTTGAATAATTGCCTGCATTTGTTCAAGGTTGTTGAAGTTATAAGCTGGAATAGCGTAGCCGCCAGCCACCGCTTTGCTAAACATTTCGCGGCTGTTGACTAATCCAAGTTCTTTATAACTGATTTTTTTCTTTTGCATTGAAAGCTCTCCGTTTATTTAGTATTATAGCGTCCGCCATTGTAAATGCGTGGCAGCAAATATAGGGATATCGCTTGCTCATTCAAACAAGCATCTCTAAAAATCTGTTGCGCACTTGAACTACTTCGTTGGACGGTGCTCAAAATCCTCATGTACTATCTGTACACTCCGGTTTTTGCGCTCCGTCCGCCTCGTATTTCAAGTGCTCACAACGATTTTTAGAGATGCTGCGAAATTTCTTTTGTTGCACACCTGTTACGTTTCTCTGAACCACTACCATTTGCTGTAATCCCACATGTCAAAAAAAGGTCTGCTTCTCATTATTGTTGTTTTGGGAAGTACGATGCCACCCTGCCGCGTTGAAGCGTTTTGGCCACTTGCCACCTCGCGTGCAGCTTCAGCAACCACGCTTCAGCCAACTGCCCTGCACGATGAAACGGGCAAATATATTAGCCAAACGCTGTTGCAGTACCATTACCGTAAACCAGCAACAAACGATTCGCTGTCACTGCAAATTTTTAACCGTTACTTGGAGCAGCTTGATGGTAGCAAAAGCTACTTTGTGGCTTCGGAGGTGGAAAGTTTGCGCAAAGTGTATGGCACTCGCTTTGATGATGAATTACTTGCAGGGAAGTCGAAAAGCGGCTTTGGCATGTACAACTTTTTTTTAAAGCGTGCAAAAGAGAAAATGCGCTTTATGAAAGCAACTGCCGATACCGCTCGCTTTAGCTTTATGCAACCTGAGGAATTTGAGCTTGACAGAA                                                                                                                                                                                                                                                                                                                                                                                                                                                                                                                                                                                                                                                                                                                                                                                                                                                                                            
A===      224      243      111      343      143      244      114      334      124      211      313      314      231      233      333      234      323      413      223      131      123      1
B===      311      431      222      434      432      331      322      344      312      221      424      324      241      441      444      341      414      423      411      242      412      2
RRR=   8751.6   3596.7   2082.5   1165.9    804.4    413.3    346.4    225.8    141.3     68.0     39.1     11.7      0.0      0.0      0.0      0.0      0.0      0.0      0.0      0.0      0.0      0
M=    42646.    49239.    48926.        
M=    48251.    48834.    43024.        
M=    45789.    37693.    35623.        
M=    36084.    37004.    45197.        
J=   1     -20.8  11.1   9.6            
J=   2       7.5  10.3 -17.8            
J=   3      31.8 -10.5 -21.3            
J=   4     -17.5 -12.7  30.2            
SMAX=  160.00     KMAX=     335   
NOM=     7     9    14    19    23    26    37    41    44    50
NOM=    51    55    56    65    67    69    76    77   109   121
NOM=   123   135   138   139   158   162   164   177   194   195
NOM=   207   232   252   256   263   273   274   285   292   304
NOM=   306   320   322   324   328   331   335   336   337   363
NOM=   383   384   399   400   404   414   419   428   453   454
NOM=   455   457   468   477   479   482   484   492   494   497
NOM=   503   515   520   525   531   550   559   586   599   604
NOM=   605   610   612   618   619   621   622   629   634   649
NOM=   665   668   670   671   672   675   678   679   680   688
NOM=   695   696   712   721   726   727   729   734   782   785
NOM=   792   797   808   810   816   819   825   826   831   832
NOM=   835   844   859   880   884   886   890   893   916   919
NOM=   925   934   949   956   961   969   970   972   984   986
NOM=  1015  1030  1032  1033  1042  1056  1057  1063  1065  1072
NOM=  1074  1077  1078  1079  1080  1083  1091  1093  1101  1107
KK=  710576  LL=  711595  Z=    8.78  JJ=  710576  DL=  1020    
CAAAAAAGCGCAATGCCCGGTAGATAAAAAACCATACGGAACCACTTTTTAAGCGTTCCTTCCAATACTGAAAACAAAAAGGTTACTGCAAGTGGAATGATAATGGCAATTGGACCTTTAGTAAGCGTGCCCAACCCAATAGCGGCAAAAGCTGTCAATAAGGCTGTTTTTGAGTTGTTTTTGTAATAGCGCATGACGGCAAACATGGAGAGCGCTAACAAGCAATTCAACAAAGCATCGGCAATAGCTGCCTTTGCAATCACACTAACTTGCAACGAAAGCACCAGCAAGCCACTTGCTATCAAAGCTTGCTGCGAGTCAGATTCTTTCTTTACAAAGAAAAAAAGCAGCAGCGCCCACACGGCACTTGCTATGGCTGAGGGCAAACGAAAGGCGACTTCATTAATTCCTAAAATTTGTACAGAGAGGAGTTGTAACCAATAAATTAAAATAGGTTTATCGAAGCGGGGAGCACCATTAAGGTAGGTGGTGAGGTAATTTTTGCTGATGAGCATTTCGCGAGTTGCTTCGCTAAAAGCGCCTTCATCAACATCAAAAAGTGGAGTAGCACCAAGCGTTGCAAAAAAGCTAACGCCAATAAGGAGAGCCAGCACAGCAAGCTGCACTGCGGGATTAGAGTTCTTTTGCGTTTGTAGGGGCATGAAGCGTTGCTTTAAAAATGTGGTGATACAATAAAAGCGTTGAAAATGCGCCAAGAATGGAGCCAGCTATAACATCGCTAAGGTAATGCTGGGTTAAAATTAAACGGCTAAAGGCAATAAGTGCTCCACCTGCAAACCAGAACCAACGCCAACGGGGATAGCACAAAGCAAGCACCATAGCAACGCTAAATGCTGTTGCCGAATGACCTGATGGAAAAGATATCCACGCATGTTCTATCTCGAAAAAGTTGAAGCCATAAATGCCATCACTTAAAAAAAGTTTTGGGCGTGCCCTGCCAAAAGTAGTTTTAAAAAGCAATGCAGCTATGCCCGATACAACAACTGAGCTTGCTAAAAG                                                                                                                                                                                                                                                                                                                                                                                                                                                                                                                                                                                                                                                                                                                                                                                                                                                                                                                                                                                                                    
A===      243      143      111      433      113      231      244      114      343      224      121      112      234      313      314      413      334      333      323      233      123      1
B===      431      432      222      443      422      241      331      322      434      311      212      122      341      424      324      423      344      444      414      441      412      2
RRR=   1693.8   1522.7    756.5     73.4     62.8     58.7     40.6     39.1     31.8      0.3      0.0      0.0      0.0      0.0      0.0      0.0      0.0      0.0      0.0      0.0      0.0      0
M=    13378.    11356.    13407.        
M=    13087.    11357.    12723.        
M=     8223.    11459.    10879.        
M=    10612.    11128.     8291.        
J=   1       6.2 -12.6   6.5            
J=   2       6.6  -9.7   3.1            
J=   3     -20.2  13.1   7.1            
J=   4       6.2  11.6 -17.9            
SMAX=   98.00     KMAX=     169   
NOM=     6    12    54    61    63    81    83    86    87    90
NOM=   124   126   127   130   143   168   169   173   182   191
NOM=   198   208   212   215   216   223   228   231   233   234
NOM=   238   247   261   299   393   394   401   417   422   429
NOM=   431   433   436   438   439   461   462   463   483   485
NOM=   491   514   522   543   558   561   581   594   595   602
NOM=   626   641   643   653   659   682   686   709   711   719
NOM=   753   800   804   806   814   829   865   869   870   873
NOM=   885   896   924   930   935   950   954   980   998  1002
NOM=  1019  1025  1036  1037  1045  1055  1099  1104            
KK=  454678  LL=  455307  Z=    7.56  JJ=  454648  DL=   630    
GCCAAGCCCAGCGCCACGGCTGCGACCAACGGCATCAATTTCATCAATAAAAATAATGCAAGGCGCGTTTTTCTTCGCTTGCTCAAACAAATCGCGCACACGAGAAGCTCCTACACCCACAAACATTTCAACAAAATCGGCACCCGACATGGAGAAAAATGGCACTTTGGCTTCACCTGCAATTGCCTTAGCAAGCAAGGTTTTACCGGTACCTGGAGGACCCAGCAACAAAACGCCTTTAGGAATTTTGCCGCCTATTTTCTGGAACTTTTCAGGATTTACTAAAAACTCCACGGTTTCCTTCAACTCCTCAATGGCTTCGTCAACGCCAGCTACATCTTTAAAGGTAACTTTAACATCAAACTCGCTCGCCATTTTAGCACGACTTTTGCCAAAGTTAAACATGTTTTTTGCCTGCGCATTGTTGGCTCCATTCATATTGCGCATCACAAAAAAGTAAATCAGCCCAAAAATGAGCCAAGGCGCAAAAAGGATTAAAAAGGTTTTAAGACCGCCTGAATTCTCTTCCACCTTAACGCGAATGCCTTTGGCTGCCAACGCATCGGTTTGCTCCAGCGACACCGAGGGCACTCGTACCGAAAAGCGATCGCTTTGTTGGAGCGCTTGGTT                                                                                                                                                                                                                                                                                                                                                                                                                                                                                                                                                                                                                                                                                                                                                                                                                                                                                                                                                                                                                                                                                                                                                                                                                                                                                                                                                                                                                          
A===      111      433      112      343      133      114      143      224      323      113      223      243      124      313      413      244      314      334      333      123      121      2
B===      222      443      122      434      442      322      432      311      414      422      411      431      312      424      423      331      324      344      444      412      212      3
RRR=    983.8    692.1    266.2    216.5    122.6     95.7     75.4     67.2     41.7     26.3     16.4      3.2      1.5      1.0      0.0      0.0      0.0      0.0      0.0      0.0      0.0      0
M=     8558.     8432.     6120.        
M=     5989.     8049.     7942.        
M=     5577.     5181.     7693.        
M=     7016.     5478.     5385.        
J=   1      10.2   8.7 -19.0            
J=   2     -16.4   8.8   7.5            
J=   3      -7.6 -12.9  20.5            
J=   4      14.2  -6.5  -7.7            
SMAX=   46.00     KMAX=     441   
NOM=     2     3    27    28    73    82   104   111   229   276
NOM=   279   312   327   392   395   408   411   440   441   478
NOM=   530   546   565   574   598   636   658   660   687   700
NOM=   720   732   735   743   744   747   760   794   864   871
NOM=   874   963   975  1009  1059  1064                        
KK=  991553  LL=  992212  Z=    9.65  JJ=  991043  DL=   660    
ACCACGGGCAGCGGTATTGGTTTGCTGATGGCAGCCGCCTACATTATTGGTAAAGCGGCGCAGCAAAGTGGCATGGCTGCCTTAGAGCTTGGCGTTATTGGCGTGCGACTTTTTAGCCTTTCACGAGCGCTTTTTCGTTACGCTGAGCGATTGATTTCGCATAACATTGCCTTTAAAGTACTTAGCCGCCTTCGCCTCTGGTTTTACGATGCGCTTGAACCACTTGCCCCTGCACGGTTGATGCGTTTTAAAAGTGGCGACCTCTTGCAACGCATTATGGAAGACATTCAAAGCTTGCAAAACATTTACGCGCGAGGCTTTGCCGCACCGCTCACTGCTTTACTTGTAGCATTATTGATGGCTGCACTTTTGGGTGCCTTTTCGCCATTAGCGGGCGGCTTAATGCTCCTCTTTCATGCGCTTGCGGGCATTGGCGTGCCGTTAGTAACCCACCAACTTAGCAAAGGCGTTTCAAGCGGCATTATGCGCCAAAAGGCTGAGGAGCAACTTTTAGCGCTTGATCTTTTTGAAGGAGTGGGAGAATTGCAATTGTACGGTAAGCTGCCGCAACACCTTGCCGCTTTGCAGAATGCCAATCAACGTAAGCTGACGCTGGAACGCAAAAATGCCTTTATTGAGCGCTTGCATGAAAGCTTTATT                                                                                                                                                                                                                                                                                                                                                                                                                                                                                                                                                                                                                                                                                                                                                                                                                                                                                                                                                                                                                                                                                                                                                                                                                                                                                                                                                                                            
A===      433      111      112      224      114      343      143      133      243      113      124      313      244      123      314      323      413      121      334      333      234      2
B===      443      222      122      311      322      434      432      442      431      422      312      424      331      412      324      414      423      212      344      444      341      4
RRR=    296.5    167.0    151.1    146.8     96.6     88.3     74.8      4.3      2.0      1.2      0.6      0.0      0.0      0.0      0.0      0.0      0.0      0.0      0.0      0.0      0.0      0
M=     3887.     3969.     3213.        
M=     2893.     4120.     4106.        
M=     2896.     2901.     3306.        
M=     3914.     2600.     2965.        
J=   1       3.4   4.8  -8.2            
J=   2     -14.0   7.1   6.9            
J=   3      -2.6  -2.5   5.1            
J=   4      14.0 -10.4  -3.6            
SMAX=   36.00     KMAX=     144   
NOM=   122   128   144   148   152   160   265   268   339   350
NOM=   357   358   368   370   375   382   415   447   449   471
NOM=   486   489   526   536   542   563   637   684   703   742
NOM=   777   875  1010  1087  1100  1103                        
KK=  226683  LL=  227522  Z=    6.17  JJ=  226683  DL=   840    
TTGGCGAAAAGCAGAAAAGCTCGCCATATATTTCCTATCTTGAAGCTCTAAGCCATACGAATTCGCCGCTTATGGAGCCTCGCTTGTTTTTAATTTTAGCGCGTGCTTATTACTCGTTAGGGCGTGAAGCCGAAGCAAAAGCCATTGTGCAGCAGCTTGCTCGTGAGTTAGATCAACCAGAGCTGCTTAAAACCTTTGAAACCACGAAGAAATAGTTCACCATGCAATCATTTATTCATCCTACCGCACTTGTTGGGCAAGGCGCACAACTTGGCGAAGGGGTTACCGTTGGACCCTACAGCGTTATTGAAGATGATGTTGTTATTGGCAGCGGCACAACCATTCAAGCGCATGTACATATTAATGCAGGTGCTCGCATTGGCAACAATTGCAAAATTTTTTCGGGAGCTGTGTTAGCGGGCGAACCACAAGATTTAAAATTTTCGGGCGAAAAAACTCTTTTAATTGTTGGCGATCGCACGGTTATTCGTGAATGCGTAACCTTAAACCGTGGCACAAAAGCAAGTGGGCAAACGGTTATTGGTTCCGACAATCTTTTTATGGCATACTCGCATGTTGGGCACGATTGCGTTATTGGTAACCATGTTGTGGTAGCAAATGGCGTTCCATTTGGCGGGCATTGCGAAGTGGGCGATTATGTGGTGGTTGGCGGTTTAGCGGGGGTACACCAATTTACTCGTATTGCACGTTGTGCAATGATTGGGGGGATTTCGCGTGTGTCGCTTGATGTGCCACCGTTTGTAATGGCTTCAGGGCATGAATCATTCCGATTTGAAGGGTTGAACTTAATTGGTTTAAAGCGTCGAGGTTTTACAACCG                                                                                                                                                                                                                                                                                                                                                                                                                                                                                                                                                                                                                                                                                                                                                                                                                                                                                                                                                                                                                                                                                                                                                                                                        
A===      224      343      334      211      243      111      244      314      313      114      231      233      234      413      333      323      223      214      124      123      121      1
B===      311      434      344      221      431      222      331      324      424      322      241      441      341      423      444      414      411      321      312      412      212      4
RRR=    426.1    183.2     60.4     52.3     44.6     35.4     24.9     18.5      7.8      1.4      0.0      0.0      0.0      0.0      0.0      0.0      0.0      0.0      0.0      0.0      0.0      0
M=     2523.     2637.     2717.        
M=     2929.     3425.     2123.        
M=     2777.     2126.     2023.        
M=     1971.     2012.     3337.        
J=   1      -2.1   0.2   1.9            
J=   2       2.0  11.8 -13.9            
J=   3      10.1  -4.0  -6.2            
J=   4      -9.9  -9.0  18.9            
SMAX=   22.00     KMAX=     316   
NOM=    15    46   117   307   308   309   310   311   313   314
NOM=   315   316   317   318   521   582   620   644   666   798
NOM=   807  1058                                                
KK=  811645  LL=  811944  Z=    5.32  JJ=  811495  DL=   300    
ACGGGTGCAATTGAGCAAGATGCCGTTACCATCAGCACCAATGGCGGTACGATTGATATTGAAGCCACGAATGCAACCAATGGTAGTATTACGATGGTTGCCGGCAGCACGATTGTAAGCGATGGCACTACCACGGCAGGTGGCAATATTCGCCTCAAGTCCGGTGCCGATATGAGCATTACGGGCATTAATGCTGGCTCTGCCAATGTTAGCTTGCTTGCCGGAAGCTTTATTAAAGACATCGGCGAAACAACCACCGATGTAGTTGCTAATCATTTGCGTATTGAAGCTGGTTCATGG                                                                                                                                                                                                                                                                                                                                                                                                                                                                                                                                                                                                                                                                                                                                                                                                                                                                                                                                                                                                                                                                                                                                                                                                                                                                                                                                                                                                                                                                                                                                                                                                                                                                                                                                                                    
A===      133      112      433      143      113      224      123      134      114      111      313      244      243      314      323      333      413      343      334      234      233      2
B===      442      122      443      432      422      311      412      342      322      222      424      331      431      324      414      444      423      434      344      341      441      2
RRR=    203.0    168.6    102.9     62.1     36.5     16.1     13.2      6.9      2.9      2.7      0.0      0.0      0.0      0.0      0.0      0.0      0.0      0.0      0.0      0.0      0.0      0
M=     1616.     1263.      910.        
M=      807.     1244.     1532.        
M=      775.     1140.     1351.        
M=     1492.     1043.      897.        
J=   1      10.4   0.0 -10.4            
J=   2     -11.7   1.5  10.2            
J=   3      -9.9   1.6   8.3            
J=   4      10.7  -3.1  -7.6            
