# Supplementary material for: Regions Enriched with Reverse Complement Triplets in Bacterial Genomes
Source: Int J Mol Sci. 2026 Feb 28;27(5):2301. doi: 10.3390/ijms27052301 (PMC12985086; doi:10.3390/ijms27052301)
Supplement: Supplementary file 1 [file ijms-27-02301-s001.zip › for_send/45/Chlorobiota/class/selection.txt]

KOK=         1
KK=    2791  LL=    3630  Z=    5.18  JJ=    2521  DL=   840
A===      111      112      113      114      121      123      124      131      132      133      134      141      143      144      211      213      214      223      224      231      233      234      243      244      313      314      323      333      334      343      413      433
B===      222      122      422      322      212      412      312      242      142      442      342      232      432      332      221      421      321      411      311      241      441      341      431      331      424      324      414      444      344      434      423      443
RRR=    7.669   19.705    1.674    0.000   -0.499   14.699    3.654    1.236    2.325    4.303   11.661    0.860   10.557   13.135   -0.078   11.889    0.179   18.179   -0.089   22.357    0.562   -0.826   -1.243    0.961    1.123    1.512    1.839    0.191    0.132   -0.266    1.512   -0.266
X1==    3.093    3.864    2.648   -0.004   -1.813    3.099    1.852    1.073    1.610    4.059    2.665   -0.717    3.601    3.037   -0.110    3.843   -0.168    3.476    0.304    5.331    0.924    0.625   -0.259    1.932    1.059   -1.079    0.924    0.459   -0.663    1.337   -1.079    1.337
X2==    2.479    5.099    0.632   -0.051    0.275    4.743    1.972    1.152    1.444    1.060    4.376   -1.199    2.932    4.326    0.714    3.094   -1.066    5.230   -0.293    4.194    0.609   -1.322    4.792    0.497    1.060   -1.401    1.991    0.417   -0.199   -0.199   -1.401   -0.199
CD1=        8       10        5        2        0        6        5        3        4        5        4        1        5        5        3        7        2        7        3        9        2        2        1        4        2        0        2        1        0        2        0        2
CD2=       12       17        5        3        6       12        6        6        6        4        8        1        6        7        7        9        1       12        2       11        3        0        8        2        4        0        5        2        1        1        0        1
GTGCGTTTTATCAGTGGTCATATGATTTTGGATGCAGCCCTCATTGTAGAACCATACCCTAATTACAATGCAGTAATTCCTGTAGAGCATGATAAAAATGTAGTGATTAATCGCCAAAGCTTTTACGATTCAGTACGTCGTGTTGGGCGTTTTTCAAGTATTGATGATATTCGTTTAATTCTTGAAAATGATCGTTTAACGGTAATGGCTGAAAATACCAGTGATGGAGAAGCAGCACAAGAAGAGCTACCATGTAGCTACAATGGTGAGCCTATGACGATTGGTTTTAATGCAAAATTTGTGGAAGCTGCTTTAGCACATCTTGATGATGAAGAAATTTTAATTGAGTTAAAAAGCCCCACAACAGCGGTTATTTTCACCTCTTCAAAAATTGAAGATCGTGATAAGTTGATTATTTTGGTGATGCCTGTTCGTATTAATAGCTAAGTAGAAGAGTGTAGTGAAATTGCAACGAACCATTTTTTCTGGATTTCGGAATCATACCTCGTTGCTTTTTGAACCATCTGAGGGTGTAACCATTATTTATGGAGCAAATGGTTCAGGTAAAACATCACTGCTTGAAGGCATTCATTACGGCGCACTAACAAAAGGACTCCTTGGTGCGCCTGATAGTGAATGCCTTTCGTTTGATACTGAGGCTTTTACCCTTGATTCTCATTTTTTATCGGATAGTAATATTCCGATTCATGTACTTGTAACGTATCAGCTTGAAGGTGAAAAGCAAGTTATTGTGGATCGTCAAGAGGTAAAACCCTTTTCATCACATATAGGACGTATTCCCACTATCACTTTTTCACCGTATGAAATATCTTTAGTAAG
KOK=         2
KK=    4711  LL=    5550  Z=    6.42  JJ=    4561  DL=   840
A===      111      112      113      114      121      123      124      131      132      133      134      141      143      144      211      213      214      223      224      231      233      234      243      244      313      314      323      333      334      343      413      433
B===      222      122      422      322      212      412      312      242      142      442      342      232      432      332      221      421      321      411      311      241      441      341      431      331      424      324      414      444      344      434      423      443
RRR=    7.983   12.619    1.223   14.553    0.129    1.179    5.388   -0.196    0.158   -0.655    0.008   -1.137    8.270   -0.013    0.617   -0.674    1.390   14.234   32.477   -0.674    1.091    0.794    5.264    6.273    4.278    0.491    1.840    0.043    0.634    6.905    0.000   26.709
X1==    1.856    6.327    1.245    2.813    0.799    0.860    1.655   -0.121    0.237   -0.771    1.461    0.690    5.769    0.128    0.799   -1.010   -0.928    5.602    5.345   -1.010    0.921   -1.550    5.002    2.580    2.693   -0.693    1.553   -0.036    1.524    1.524    0.025    5.895
X2==    4.302    1.995    0.983    5.173    0.161    1.371    3.255    1.625    0.667    0.849    0.005   -1.647    1.434   -0.098    0.772    0.667   -1.498    2.541    6.076    0.667    1.185   -0.512    1.052    2.431    1.589   -0.709    1.185   -1.185    0.416    4.531    0.005    4.531
CD1=        5       13        4        6        4        4        5        2        3        1        4        3       10        2        4        1        1       13       12        1        4        0       10        6        6        1        5        2        4        4        2       10
CD2=       11        6        4       11        3        4        7        5        3        3        2        0        4        2        4        3        0        5       10        3        3        1        3        5        4        1        3        0        2        7        2        7
ATATTGGAATGGAGTCATCATTTTTTGCAACATGCCGCCGCGTGTAGAGAGCACAATGCCAGTCCGCAAAAACACTAAGCGAGGCACAAGGTTTTCAGCTTTACGAGCCTCCTCTTCCCAATCAATACAAATGTGGGCTAAAAAGTCGCTGCCTTTGTTGCCTGATTCGGTAAGAGGAGCCGTGTCGCTACATTTATCGAAGGAGCCGTAATAGCCAATTGCTGAAGAGGAGATAAAAACTTGTGGTTTTTCAGCAGCTTCAGCAATAGCCGCCACAATATGACGTGTCCCTATAATGCGCGATTGGTAGCATTCTTGCTTATGCTCTTCGTTCCAGCGACTTTCAAGGAGTGGTTTTCCTGCTAAATGAATAACGGCTTTGGCTCCACTGATAGTGCTTTTCCATTCTCCCTCTTGCATATCAGAATCCCAACGGACATAAGCGGCTGCCCCCGGAATTTTTTGTTGTGCGGCATTTGGTGAACGTGCAAGCAGCACCACTTTTTCTCCGCGCTTTATGAGCTTTTGAGCAAGTTCAACACCAATAACGCCCGTTGCGCCTGTTATTACAATGTGATTATTCATAATGGTCTTCCGTTCACTTTTATAATTATTCAACCGTTACCGATTTTGCCAAATTGCGTGGACGATCAACATTGCAGCCTCGCAATGTTGCAATGTGGTATGAAAGAAGTTGTAAAGGAATTACTGCAAGGAGTGGCGTAATAGCATTGCTGGCTTGCGGAATGTAAATTACCTCTTCGGCAAGGCGCTTCACTTCTTGATCGCCTTCGCTGGCAATTGCAATTACGCGCCCTTTGCGGCTTCGCACCTCTTCAA
KOK=         3
KK=    7831  LL=    8850  Z=    5.60  JJ=    7801  DL=  1020
A===      111      112      113      114      121      123      124      131      132      133      134      141      143      144      211      213      214      223      224      231      233      234      243      244      313      314      323      333      334      343      413      433
B===      222      122      422      322      212      412      312      242      142      442      342      232      432      332      221      421      321      411      311      241      441      341      431      331      424      324      414      444      344      434      423      443
RRR=   32.840   36.479    4.001   24.033    0.527    1.339    1.075    0.542    0.074   -2.147    6.642   -0.014   12.767   -0.162    1.038    0.548    3.028   12.923   12.094   -6.089   -0.339   -0.571    6.634    3.596   -2.147    0.289    2.359    8.627   -1.750   14.629    0.106   -2.016
X1==    6.722    6.278    2.646    4.034    0.598    1.450    1.752   -0.426   -0.406   -0.636    2.709   -0.021    4.098   -0.241   -0.951    0.212   -1.747    2.727    2.962    3.305    0.863    0.649    2.747    1.756   -0.636    0.625    1.605    4.169    1.290    3.791   -0.069   -0.377
X2==    4.885    5.811    1.512    5.957    0.881    0.924    0.614   -1.273   -0.183    3.378    2.452    0.642    3.115    0.674   -1.091    2.583   -1.733    4.738    4.083   -1.842   -0.393   -0.879    2.415    2.047    3.378    0.462    1.470    2.070   -1.356    3.859   -1.527    5.349
CD1=       17       16        7       10        5        5        6        2        2        1        6        3        8        2        2        3        0        7        8        8        3        3        6        5        1        3        4        6        3        6        2        1
CD2=       14       16        6       13        6        5        4        1        3        8        6        4        7        3        2        8        0       12       10        0        2        1        6        5        8        3        5        5        0        7        0        9
ACGCTTTGCATCAGCAATAGAGAGGCAATTATCGGGAATCATTGCCAATGTCTCTTCCATTGCTTGCAATCCAGCAATTCCATACGCCTCATAAAACGCCGTATTAATTTTATAGGCAACAGCATATGCTGCCGTGGCGCGAATAATGGAACGGTTAAAGGCAACAACGGGATTTGGTAAAGAGGCAAAAGGTTCGGGAATTTTTGCCAAATCGCTATCAAGCCCAACGCAAAGGAGCGATTGTAAACTTTGCAGGCGAGCGTTAGCTTTATTGCGGGCGTTACTCATAGGTTATATGCTTTTATTAAAAACAGAAAGAATCCCGTACATTGGCGTTCTTTCGTGGAATTTATGCTGCTTAAGAGCATCGCTAAAAAAGCGAAGCAATCCCTTTTTCTCTATTATAACAATGATGATGTATTGATGGCAAAAAAAACAGAAAAACCTTCTAATCCTTATAAAAGTGAACCGGAAAGTAATTTGCCGCGTCCGAAAATTCCCTTTTTCTATTCACTTATTGCGCTTGCGCTCATTATAGGCGTACAACTTGCTTTTTTCTGGTCAGGTTCAACGCCCGAAGTGCCATATAGCACATTCCGCTCTCTTATTGCTGAAAATAAGGTAGAATCGGTAAAACTTGCGCCTGAAAAAATTATGGTGCAATTAAAGCAAGGTGTAACGGTAAGTGTTGGGGCAGCAGAGGGTGATCAGCCATCAGTTTCAGCACCAAAATCGTCATCGAAACCATCAAATGAGTTGGTGGTAACGCCCGTGCGCGACGACAAGCTTATTGAGCTGCTTGAAAGCAAAGGCGTGCGCTACCAAGGTGTGCAAGGTAATTCATGGATTGGTGAATTGCTTCAATGGATTATTCCCTTTGGCTTGCTGCTTGGTATGTACTTTTTTGTGTTCCGTCGTATGGGTGGACCAGGCTCTCAGTTTATGAACATTGGGAAGAATAAGGCTGCCCTTTACGAAAATTTTGATGAACACACGCGCATTACCTTTAAAGATGTTGCT
KOK=         4
KK=   13051  LL=   13380  Z=    6.16  JJ=   12961  DL=   330
A===      111      112      113      114      121      123      124      131      132      133      134      141      143      144      211      213      214      223      224      231      233      234      243      244      313      314      323      333      334      343      413      433
B===      222      122      422      322      212      412      312      242      142      442      342      232      432      332      221      421      321      411      311      241      441      341      431      331      424      324      414      444      344      434      423      443
RRR=   18.728    0.002   -0.167   -2.822    0.882   -0.033   -0.261    0.011   -0.033    0.671    0.671   -0.070    0.470    0.061    0.045   -0.835   -0.008   -2.176   38.098   -1.637   -0.009    0.671   21.680    9.590    2.659    0.470   -0.355    0.570    4.115    5.415    0.031   -0.814
X1==    5.991    0.015    0.179    3.875   -0.985   -0.802   -1.025    0.179   -0.802   -0.668   -0.859   -0.055    2.141   -0.101    0.015   -0.802   -0.031    2.217    8.993   -0.802    0.347   -0.839    5.161    2.839    1.332    2.141    0.347   -0.544    1.301    1.301    0.141   -0.699
X2==    3.126    0.105   -0.937   -0.728   -0.895    0.041    0.254    0.063    0.041   -1.003   -0.780    1.272    0.220   -0.607    3.105    1.041    0.254   -0.982    4.236    2.041   -0.027   -0.799    4.201    3.379    1.997    0.220   -1.024   -1.048    3.164    4.164    0.220    1.164
CD1=        7        1        1        5        0        0        0        1        0        0        0        1        3        1        1        0        1        3       10        0        1        0        6        4        2        3        1        0        2        2        1        0
CD2=        4        1        0        0        0        1        1        1        1        0        0        2        1        0        4        2        1        0        5        3        1        0        5        4        3        1        0        0        4        5        1        2
CGGGTGAAATGTTTGTGGCAACCATTGTGCCAACCGAAGCAGGTAAAATTGGCATGGCACTTCAGCAAACCATTGCAAGCGAACGTCGTAAGCTTGGCATTGGTGAATCGCTGACAAGCGGCGTGCAGCAAACATGGAAAGCCACCGTGATGACGGTGCAAGGCTTTGGCAAAATTCTTACAGGCAAAGAAGATTTAAGCAAGTCGGTGGGTGGACCTCTTAAAATTGCAGAAATTGCTGGGCAGAGCGCACGGCAGGGCGTGCTGGGATTCCTTTTCTTTTTAGCCATGCTCTCTATTTCGCTTGCGGTTATTAACATTTTGCCAATTC
KOK=         5
KK=   14011  LL=   15000  Z=    6.02  JJ=   13861  DL=   990
A===      111      112      113      114      121      123      124      131      132      133      134      141      143      144      211      213      214      223      224      231      233      234      243      244      313      314      323      333      334      343      413      433
B===      222      122      422      322      212      412      312      242      142      442      342      232      432      332      221      421      321      411      311      241      441      341      431      331      424      324      414      444      344      434      423      443
RRR=   36.008    3.205    1.784    3.774   -0.196    5.146    0.212    0.208    0.012    0.328   -3.722    0.187   11.369    1.000    1.283   -0.027    1.911    4.153   25.891   -0.027    0.042    0.153   43.701    7.031    0.524    1.068    1.124   -0.086    1.241    9.977   -1.729    0.806
X1==    4.837    2.892    2.138    3.900    0.910    1.657    0.362    2.138   -0.060   -0.517    2.814    0.921    4.534    0.370    0.415   -0.060   -1.293    2.223    5.703   -0.060   -0.208   -1.589    9.245    3.264    0.078    1.094    2.436   -0.784    5.761    1.785   -1.772    0.460
X2==    7.444    1.108    0.834    0.968   -0.215    3.106    0.585    0.097   -0.209   -0.635   -1.322    0.203    2.507    2.700    3.093    0.454   -1.478    1.868    4.540    0.454   -0.203   -0.096    4.727    2.154    6.749    0.975    0.461    0.109    0.215    5.588    0.975    1.751
CD1=       16       10        8       12        6        6        4        8        3        2        8        6       11        4        5        3        1        6       12        3        2        0       17        8        3        5        6        1       11        5        0        3
CD2=       12        4        3        3        2        7        3        2        2        1        0        2        5        5        7        3        0        6       10        3        2        2        9        5       11        3        3        2        2        9        3        4
ACAACGAAAGCTCTGTGCCTGGCGGCTTTAAAGAGATGATTTTGGAGATAAGCGGCAACAACGTTTTTGGCACCATGAAGTATGAAAGTGGTGTGCATCGTGTGCAGCGCGTGCCCGATACCGAAGCGCAAGGGCGTATTCACACCTCAGCCGTAAGCGTGGCAGTGTTACCCGAAGCCGAAGAGGTTGATGTTGAAATTCGTCGCGACGATCTCCGATTTGATACCTATCGAAGTGGTGGCAAGGGAGGGCAGAACGTCAACAAAGTTGAAACAGCCGTGCGCATTACCCATATGCCAACAGGTATTGTTGCCGCATGTCAAGAAGAGCGCTCACAGCTTCAAAACAAAGAGCGAGCGATGCAAATGCTGCGCACCAAGCTCTACGATATTCAGCTTGCCGAGCAACAGCAGCAACGTGCCGATTTGCGCCGCACCATGGTGGCAACGGGCGATCGTAGCGCAAAAATTCGCACTTACAACTACCCACAATCGCGCGTAACCGATCACCGCATAGGCTTTACCAGCCACGCTCTGCCGCAAATTATGCAGGGTGAACTGCACGAAGTGATTGAAGCGCTCATTATGCACGATCAAGCGGAGAGGCTAAAAAGCGAATTGCAATAACTCCTTCTTTTGCAGATGTTGGCTCAAAGGAACTCTCTACTCTGCTCTGCAATAAAATTATATACCAAAAAGAGTTAACCAAATAAAAACTATGGCAGTCGGCAATAAACGAAATGATTGGTTTGATGCCACAGGGCACAGCAAAGGTGATTGGATGTTTCAAGGAAATTTTCAGCGCACAATTAATTACCTCTCAGAACATCAAAAAATTTTACTCTTTAACCCTTTTTGCCATAGTGTTGATTTGTTACAAGGGAGCGAGAATGTGTATAAATGGCTCTTTAGGGTTAACGATCCTCAAAACAATCCTTTTGAAGTGATTTTTTTTGTGGAACAACTTGAAGAATTGTTGCTTGATGTGCCG
KOK=         6
KK=   15121  LL=   15960  Z=    7.95  JJ=   15061  DL=   840
A===      111      112      113      114      121      123      124      131      132      133      134      141      143      144      211      213      214      223      224      231      233      234      243      244      313      314      323      333      334      343      413      433
B===      222      122      422      322      212      412      312      242      142      442      342      232      432      332      221      421      321      411      311      241      441      341      431      331      424      324      414      444      344      434      423      443
RRR=   27.390   24.689    2.935    6.205   -0.521    4.037   13.128    0.464    0.335    2.683   -0.010    1.202    1.936    0.819    1.889    1.151    0.461   -0.697    0.853   -2.047   -0.307   -1.889   12.759    1.090    3.742   -0.839    4.451    0.233    1.636   17.457    1.983   53.296
X1==    6.252    7.441    1.480    4.352   -0.623    1.109    2.902    0.234   -0.214    0.731   -0.075   -1.689    0.619   -1.511    2.257    1.109   -0.305    0.663    0.551   -0.875    2.469   -1.375    3.046    0.723    0.731    0.619    1.709    1.241   -1.268    5.113   -1.463   10.696
X2==    4.381    3.318    1.983    1.426    0.837    3.639    4.524    1.983   -1.565    3.672    0.139   -0.712    3.129   -0.542    0.837    1.037   -1.515   -1.052    1.548    2.338   -0.124    1.373    4.189    1.508    5.121   -1.356    2.605    0.188   -1.291    3.415   -1.356    4.983
CD1=       15       16        5       10        2        4        7        3        2        3        2        0        3        0        7        4        2        3        3        1        5        0        6        3        3        3        4        3        0        8        0       15
CD2=        9        8        5        4        4        8        9        5        0        7        2        1        6        1        4        4        0        1        5        6        2        4        8        4        9        0        6        2        0        6        0        8
CGCTACTTATTTGAAGGCAAGGTTTTTGCTGATATGTTGATGGAGGCGAAAGATAACGATCGCACTCGAGTGCAAATTGATTTGCGTGTTGATGTACGCTTTGTGCTTTATCCCGCATTCCGCATTATTCCCGATCCTGTGCTTCATGCCATGGTTAATGGTGGCATGTCTATTCTTATGCAAACAGCAACAAACCGCATGTTTCAGGCTATTTCAAAAGATTTTCATAGCATTACGCCAACCTAATGGTAGGTGCAGTTTTGCCATTTTTTATCCTGCCATCCAGCGTGCGCTGATAATACCAAGATAGAGGGCAATAAAGCCACCTATGAGCGAGCCAAAGAGGTAGAGTGCGGCATAAAGGTGTTCGCCATCGCGCAGTAAGGCGCTATGCTCTATCATGTAGGATGAAAAGGTGGTAAAGCCTCCACAAAAGCCCGTTACTAAAAAAATGCGTGTTGAGGGCGATATTAGTGATGTGGAAAGGGCAAGCTCACTAATAAAGCCAATCAAAAATGAGCCTAAGAGATTCACGGTAAGTGTAGCAAAGGGAAATACCGCTGTAATTGGAGCCATCCACAAGGCAACAAGGTAACGCGCAACTGAGCCAAGAAAGCCTCCCACGCCCACAAGCAAAATGTGCGCTGCTTTATCAACCATTGAGCCTCCTTTGCTTGTGTTGCATTAGCAATCGGTTTAGTGGCGATTGTGGCTGCACGATTGCCCCTCCTCAATGCGCTTGTGGGCGCAGCACATTTCATCTAAAATTCCAATTAAGGTGTTAAAAATGCCTACGCAAATAATGGTTGGTGCCCATAAGCCAATAAAAATGCCAAGCAT
KOK=         7
KK=   16501  LL=   17640  Z=    7.08  JJ=   16441  DL=  1140
A===      111      112      113      114      121      123      124      131      132      133      134      141      143      144      211      213      214      223      224      231      233      234      243      244      313      314      323      333      334      343      413      433
B===      222      122      422      322      212      412      312      242      142      442      342      232      432      332      221      421      321      411      311      241      441      341      431      331      424      324      414      444      344      434      423      443
RRR=   13.252    7.049   14.282   22.532    2.102   14.664    1.136   -0.987   -0.840   -2.056    1.791   -0.222   11.394   -0.404   -0.356   -2.847    0.138    7.390    9.414    1.253    0.683    0.057   73.657   12.372    1.888    0.260    2.261    0.185    0.805    0.499   -0.874   -0.630
X1==    3.826    1.969    4.516    3.542    2.403    3.342    2.903    0.771    1.233   -1.554    0.447    0.290    2.426    0.493   -0.200    2.287   -0.837    2.199    5.968    2.815   -0.935   -0.905    8.202    3.079    3.005    0.447    1.633    0.318    0.356    0.356    1.107   -0.449
X2==    3.464    3.580    3.163    6.361    0.875    4.388    0.391   -1.279   -0.681    1.323    4.010   -0.764    4.696   -0.819    1.777   -1.245   -0.165    3.360    1.578    0.445   -0.730   -0.063    8.980    4.018    0.628    0.581    1.384    0.584    2.264    1.404   -0.790    1.404
CD1=       14       10       12       10       11       10        9        5        6        0        3        4        6        3        5        8        2        8       15        9        1        1       15        7        7        3        5        2        2        2        4        1
CD2=       13       13        9       15        7       11        4        1        2        4        8        2        9        1        9        1        3        9        6        4        1        2       15        8        3        3        4        2        4        3        1        3
GTTCGTCCAAAAGCGCCATGCAACTCTTAGTTGCTTCGGGCACGTCGCGCAAAGAGCGCAAAACCAAAGGACGACTTGATACTGCGGCGGCGTGTTTGCTGCTTAGTGATTATCTTGAACAGCAGAAATAAATGCTTACTTTCAAAAAGTAAAATAGGGAGAACTAACATCGTTTAAAACTTCATTAATTCACCAAATTCATGCAACGCGACGAAATACTTTCTATTCTTAGCAATCACAAAGCTGAATTTTCTGAGCGATATCGTTTTAAAAAACTTGGTATTTTTGGCTCAGTAGCTCGAAATAGTGCAAGCACTACAAGTGATATTGATATTGTGGTTGACATGGAACCCAATATCTTGCTACGAGCACAATTCAAGGAAGAACTTGAACAATTACTTGGCAGCAAGATTGATCTTATTCGTTATTGGGCGAAAATGAATGCGTATCTCAAAGCTCGCATTGATCAAGAGGCGTACTATGTATGATACAACGTTATTATTGGAAAAACTTGAGCAGATTGATTTAGCAATAGAAAAAATTAAACGTCGTTTTACTACTATCAAGAGACCGGATGATTTTCTTGATAGCGAGCAAGGTATAGATATGCTTGATGCTATTGCTATGATGCTTATTGCTATTGGTGAAAATTTTAAAATTATTGATAAGGCAACTAACGGCAGCTTGTTTGTTCCATACCCACATATAAACTGGGCTGGTGTCAAAGGACTTCGGGATATTCTTTCACATCAATACTTCAATATAGACGCTGAAGAAATTTTTGAAATCTGCCAAAAGCATCTTGATGACCTTCATGAAGTTGTTAAACACATGATGGAAGCATTACCCTCATAAAATCTTTACGGCTTTTGCATGGCGCTTCACTATCTTTGCCGATCCTTTTTTCTCCCGCACATAATTTTCTTCCACTATGAGCACATCCTCTGCTATGCTTGATGTTTTTAAAGCTACTGGTGCACTGCTTGAAGGGCACTTTAAGCTTACCTCTGGTCGCCACAGCAACACCTATTTTCAATGCGCTAAAGTGTTGCAACACCCTCAGCACCTTTCGGCTATTTGTGGTGCAATTGCTGAACGCTTTGCACAAAGTGGCGTGCAAACGGTTATTTCGCCTGCTAT
KOK=         8
KK=   17851  LL=   18570  Z=    7.76  JJ=   17401  DL=   720
A===      111      112      113      114      121      123      124      131      132      133      134      141      143      144      211      213      214      223      224      231      233      234      243      244      313      314      323      333      334      343      413      433
B===      222      122      422      322      212      412      312      242      142      442      342      232      432      332      221      421      321      411      311      241      441      341      431      331      424      324      414      444      344      434      423      443
RRR=    3.793   -0.586    1.262    0.308   -0.777    0.208    2.014   -0.165   -0.029    6.035   -0.159   -1.367   11.828    9.989    3.507   -0.053    0.611    2.196   93.452   -1.773    0.684    0.519   25.221    3.980    0.932    0.119    0.325   -0.555    0.397    9.418    1.784    1.015
X1==    1.587   -0.815    0.977    2.873    0.545    1.377    1.741    0.211   -0.032    2.697   -0.626    2.158    4.562    3.375    1.224   -0.032    1.741    5.554   11.015   -0.737   -1.389   -1.491    5.324    1.580    0.314    0.115   -0.659    0.418    0.986    3.291   -1.368    2.522
X2==    2.390    0.719    1.291    0.107   -1.426    0.151    1.157   -0.784    0.903    2.238    0.255   -0.634    2.593    2.959    2.864    1.655    0.351    0.395    8.484    2.408   -0.493   -0.348    4.738    2.519    2.965    1.034   -0.493   -1.329    0.402    2.862   -1.304    0.402
CD1=        4        1        3        6        3        4        5        2        2        5        1        5        8        7        4        2        5       11       21        1        0        0       10        5        2        2        1        2        3        6        0        5
CD2=        6        3        4        2        0        2        3        1        3        5        2        1        5        5        6        4        2        2       11        5        1        1        7        4        6        3        1        0        2        5        0        2
CGTTGGTTCGGTGGTTGATAGAAGCAATGGCAAGGTCAAACTTGCAGAGAATCAGTTTTCGGTGCTTTCAATGGAGGTGATTAGCTATACGCCAGAAGAGTGCCCGCTTTGTAAGCAAGGGTTGCCGATTGATGCACCCGGTAGCCGTGCTAACCAGCAACCAGTGTAAGGCGATAATGGAACCATCATCTGTTTCAACCATTGCAATTGTTGGCTTGGGGCTTATTGGTATGTCGTTAGTACGTGCCTTTCACCATTCGCCCTTTATGCAGGAGCAGCAGGTGCGCCTTATTGGCTATGATCCTCACTTTAGCGAAAGCGATTGCCAGTGTGCGCTTGAGCTTGGGCTTCATAGCTTTGAGAGCAATCCTGAAACGCTCTATCGTGCTGAAATTGTTATTCTTGCGGCACCCGTTGAGGTGAACATTGCGCTGCTTGAAAGTGTGCGAAATTGCGTTGCTTCCCACACATTAGTAACAGATGTTTCAAGCACAAAGCGCGATATTGCCTTGCGTGCCAAACAGCTTCAACTTCCTTTTGTTGGCATGCACCCAATGGCAGGTAAAGAGGAGAAGGGTTATCAAGCAAGCCACGAAGAGCTTTTGCATGGCAAGCGTATGATTTTTTGCGATGATGATAACCTTCTTGCAACACCGCAAGGAGAGTTTCTTCAGCAAGCAATTGCCTCTATTGGTTGCACCACGCTTTTTATGACCTCCG
KOK=         9
KK=   18631  LL=   19290  Z=    9.29  JJ=   18301  DL=   660
A===      111      112      113      114      121      123      124      131      132      133      134      141      143      144      211      213      214      223      224      231      233      234      243      244      313      314      323      333      334      343      413      433
B===      222      122      422      322      212      412      312      242      142      442      342      232      432      332      221      421      321      411      311      241      441      341      431      331      424      324      414      444      344      434      423      443
RRR=    7.164    2.124    5.567    2.691   -0.672   -3.654    1.533    0.614   -1.031   -0.009    0.058   -0.977   72.951    0.591    0.525   -3.654   -2.330    3.261    6.084    1.202   -0.500   -1.155    7.134   59.960   -0.438    0.749   -0.166   -1.093    0.463    2.552   -0.044    0.178
X1==    2.191    1.751    3.144    2.078   -0.554    2.621    0.893    0.554   -1.296    1.491    0.482    1.251    8.063   -0.453    0.983    2.621   -1.357    2.834    4.627    0.271   -0.472   -0.565    2.492    8.120    0.611   -1.203    0.327   -1.127    1.397    2.256   -0.361    0.538
X2==    3.270    1.213    1.771    1.295    1.213   -1.394    1.717    1.108    0.795   -0.006    0.121   -0.781    9.047   -1.306    0.534   -1.394    1.717    1.151    1.315    4.443    1.060    2.042    2.862    7.384   -0.718   -0.623   -0.509    0.969    0.331    1.131    0.121    0.331
CD1=        4        4        5        4        1        5        3        2        0        3        2        3       11        1        3        5        0        6        9        2        1        1        5       13        2        0        2        0        3        4        1        2
CD2=        8        4        5        4        4        0        4        4        3        2        2        1       14        0        3        0        4        3        3        8        3        4        5       10        1        1        1        3        2        3        2        2
TAATGGAGCATTGTGGCGATGCCATGCAGGCTTCTGGACCGGGCTTTGCAACGCTCACGCGCCTTTCGGGGAGCTCGTGGGAGATTTGGCACGACATTGTTGCAACCAATCAAATGAATATTGCTACCGAGCTTACTCGCTTTTCGAGCAAATTGCTTGAGCTGTCGCAAGAAATTCAAATGGGCAATTTTGAGCAAGTTGCCGAACGTTTTAACCATGCCAACCAGCTTTATCAAGCGCTTAAAGCCATGAATCAACCATGAATTTTGGAATAGTTGTTAACATTTCGCGTGAGCAAGCGCTCCATTTAGCACGTACGCTTGCCACATGGTTCGATGAGCGCCACATTGGCTATATGTTTGAAACGCTTTCGGGTTCAACGCTTGGGCTTGGTCCATCAGCACCAATTGAAGAGCTGAATTGCCATTGCGATGTTTTTATTTCGCTTGGTGGCGATGGCACCTTGCTCTTTACATCGCACCATGCGGTAACAAAGCCTGTTATTGGCATTAACGTGGGCTATCTTGGCTTTTTAGCTGAATTTACCCAGTCGGAAATGTTTGCGGCAGTAGAGAAAGTGCTGAGTGGCAACTACTCGCTTCATACCCGTTCACAGCTTGAAGCTACAGCGTTTATGGATGGGGTGTCGCACCAATTTCG
KOK=        10
KK=   33331  LL=   34380  Z=    6.20  JJ=   33301  DL=  1050
A===      111      112      113      114      121      123      124      131      132      133      134      141      143      144      211      213      214      223      224      231      233      234      243      244      313      314      323      333      334      343      413      433
B===      222      122      422      322      212      412      312      242      142      442      342      232      432      332      221      421      321      411      311      241      441      341      431      331      424      324      414      444      344      434      423      443
RRR=   25.835   -0.597    0.164    8.346   -0.337   -1.065   12.957   -2.605    0.327   -0.451    4.468    9.514   11.791    1.806    3.705   -2.177   -0.799    0.017   39.531   22.504    0.279    0.489   13.891    1.297   -1.069    1.067    2.958    0.620    0.034   12.336    1.117   -0.147
X1==    6.496   -0.156    0.550    5.192    0.331    2.779    3.979   -1.490   -0.361   -0.269    2.386    2.875    4.628    0.951    2.281    1.523    0.768   -0.014    6.833    5.919    1.189    0.604    2.675    2.386   -0.269    0.890    2.000   -0.778   -0.075    2.824   -1.352   -0.075
X2==    3.977    3.827    0.298    1.608   -1.018   -0.383    3.256    1.748   -0.906    1.678    1.873    3.309    2.548    1.898    1.624   -1.429   -1.040   -1.233    5.785    3.802    0.235    0.809    5.192    0.543    3.977    1.198    1.479   -0.796   -0.452    4.369   -0.826    1.958
CD1=       16        4        3       12        5        7       11        0        2        1        5        8        8        4        9        5        5        3       18       12        3        3        6        7        1        3        4        0        1        4        0        1
CD2=       16       14        5        6        3        3        8        8        2        6        5        9        6        4        9        1        1        1       11       11        3        3        9        2       10        4        5        1        1        7        1        4
GCGTTGGAGCATCAGAGGTTGCATCAAAAAGAGAGGTCTCGTCCTGCATAATCTATTGCGGTTGTGCGGTTTTGGAAAAGCAGCAATATCATTTTGATTGCGCTTTGACATCAAAAAAAGAGCTGTTCGGCTTGGGCAAACTGCTTAACGATTGGCTAAACGGTTATACTTAAAACGTTGGGGAGAAGATAATAAAAATGCGCGTAGTAACGCTCTTGTTCATTGGTTTGCAAGTACATTTGTTGATGCTCCCTCACTCTACGCAATGCCTTTAAAAAAATGTACTGGTAGATTGTGGAATAGTGGAGTTTTAGAGGTTTGTTGCAATAAAAACAAAGCCTTGTACGCTATTAGTACTCTTTTAAGCTCTTTTTGTCATGCTGAGCGAAGCGAAGCATCCATAAAATTTATGGCTGATGGCTGGATTGTAAAAAGGCATCTTCACTTCATCCTGCAATGGCTTATGCGTCAAACAATCCTCGTATATTATCAATTATCAAAATTCATCAAGGAGGTTCTCAATGACTGTTCAAAACGAAACACCCTTTATTGCTCATGTTTTTGTTTGCACGAATAATCGTGGTGGAGAGCGCAAGTCGTGTGCTGATGGCAAGAGTGAGCTTGTAAAAGCAACGTTAAAAGAGCTTGTTGATGCAAAGGGGTGGAAAGGGAAAGTACGAGTCTCTTCAGCCGGTTGCTTGGGAGTTTGCAGCGCAGGTCCGAATGTTATGATTTATCCTCAGAAAGTGTGGTTTTCCAACGTTTCGCTCGATGATGTGGATGAAATTGTTGCTGTTATTGAGAGCTGTGTTGGTGAGGGGTAAATGTTCTCAATAGGTGTACAACTTAATTTTACCAGCTTTAAAGGCATCAAATCGTTTCTGTGATTCGTCAACCCAAATTTTTTGAATTTCCGGCTCAGGCTTATCAAGACTTTCAAGAATAATCGTGACTAAATTTATCTTTTCCGATGGTTTTTGTTCTAAGATTTGATGATGAATGGTTTCATTCATGATATGATGCCAATAACATCATATTTCATTGTTTGCT
KOK=        11
KK=   36571  LL=   37710  Z=    8.72  JJ=   36541  DL=  1140
A===      111      112      113      114      121      123      124      131      132      133      134      141      143      144      211      213      214      223      224      231      233      234      243      244      313      314      323      333      334      343      413      433
B===      222      122      422      322      212      412      312      242      142      442      342      232      432      332      221      421      321      411      311      241      441      341      431      331      424      324      414      444      344      434      423      443
RRR=   54.059    1.690   -1.220    2.439    0.181    6.068   -0.483    0.090    1.488   -0.375    0.386   -4.340    2.224   -4.540    0.518    1.745   -1.023    5.505   41.532   -0.426    2.788    1.103   43.196   10.147    0.760   -0.328   -0.374   -0.819    0.507   36.523   -2.672   13.823
X1==    8.645    5.164   -0.709    0.609    0.050    2.351   -0.257   -0.152   -1.154   -0.315   -1.130    2.676    2.412    3.061    1.584    1.183   -0.799    4.466    6.148   -1.154    1.824   -1.021    7.021    3.384    0.322   -1.130   -0.179    1.529    0.525    4.574   -1.720    8.622
X2==    6.253    0.327    1.720    4.005    3.610    2.581    1.878   -0.597   -1.289    1.189   -0.341   -1.622    0.922   -1.484    0.327    1.475    1.281    1.233    6.755    0.369    1.529   -1.081    6.153    2.999    2.360    0.290    2.087   -0.536    0.965    7.986    1.554    1.603
CD1=       22       14        2        5        4        7        3        3        1        2        1        9        7        9        7        5        2       10       14        1        5        1       14        9        3        1        2        4        3        9        0       15
CD2=       14        4        6        9       10        8        6        2        1        5        2        0        4        0        4        6        5        6       15        4        6        1       13        7        7        3        7        2        4       15        5        5
ACAGCGTTGGATAGCCTCGCATTTGTGTTGCTAAATACATGCAGAAAATAGTTATGGAAATAAATACCAGCACAAACCAAAAGCCTGCAACGGTTAGCCCCGAAAAAATGGTTTTATCGCGCCGATAGATAACAATCAAAAGGAGGAGAAAGGCGAGATAGACTATGCTGGAGAGTTGCAAAATGGTATCAAAAATATCTTCCCCTAACCATGATTGAGGTTTGCCTGCAATAACAATGGCGCTGAGGTAGCCTATTGGTGCAATTGAGGGCACTATGCCGTGAGCGGCTTTCCATCCGCCTGTGCTTTGAAAGAGCTTATAGGTTGCCCAAAGCAGCGCGGTACTTCCCACCAAATTAATTAACTCCGACATATCAAGCAGGAGCGGAATAGTATCGCCCGAAATATGGTAGGCAAGCACACAAAAGCTGCCAATCCAGTGCGGGAGCATCGCCAACGCAAAGGTGCGAATATCGCGCCGCTCGGTAAGTTGCCCATAATGGAAGAGCAGTGCAGCGCCAATGCCCCATTCCAATGATGAGGAGATATGAATAATCCAATTTGGCAGCGAGAGCAGCATTATGAGCCTTTAATAAGGTGGTAGATATTTTTCCCAAAAATCTTCATTTGCACTGACCAAGGCGCAGGAATCATCTTTTTGTAGAGATAGGAATCAAAGGTGATGCGTTGTACATCGTCATCGGCGCAAATGGCTACAAAGCTTTCGCGAAGGCGGTCGTTGCGGTAGTAAGCAACTTGGAGCACTTCCAAGCCAAAAAAGATTGGTGCGTAGAGTTTGCGGAACTCTTGTTCGTAGTTGCTGAGTGGTTTGCCTTGCTTGAGGTGTTCAATCATTGCTTGAGCGCCAAGTTTGCCTGAGCGCATGGCAAAAAAGATGCCTTCGCCATTTGCTGGTGTTACCAATCCCGCAGCGTCGCCTACTAAAATGGCTTTTTCTTGCGTAAAAGAGCGGCGAGGCTTCATGGGGATTTTTGCCGCTTCGTCAAGATAGGGTTTATCGGTAATGCCTATCTTTTCAACAAAGCGCTTTTGCAATGCTTTAATGTTGTGCTTGCGATCTTCGGTGCCTGTGCCAATTGCAAGGTGATCGGCTTTTGGAAAAATCCATCCATAAAAGTC
KOK=        12
KK=   39541  LL=   40530  Z=    5.85  JJ=   39541  DL=   990
A===      111      112      113      114      121      123      124      131      132      133      134      141      143      144      211      213      214      223      224      231      233      234      243      244      313      314      323      333      334      343      413      433
B===      222      122      422      322      212      412      312      242      142      442      342      232      432      332      221      421      321      411      311      241      441      341      431      331      424      324      414      444      344      434      423      443
RRR=   51.194   10.662   11.780   18.308   -0.794    0.096    4.925   -0.184    3.388   29.501   -0.480   -1.706    1.817   -0.277    0.106    1.771   -0.152    3.726    1.700    2.842    0.207    1.252   -0.795    5.391    1.951    0.210    2.652    8.966    0.103   10.070    0.382    6.786
X1==    7.243    5.108    3.417    3.463   -0.819    0.134    1.984    0.536    1.344    5.550   -0.255    1.723    0.396   -0.236    0.258    1.344   -1.670    0.943    1.610   -1.682    0.548    1.256   -0.797    3.350    1.020   -0.255    2.587    2.972    1.546    4.474   -0.255    2.278
X2==    7.068    2.087    3.448    5.287    0.970    0.716    2.482   -0.343    2.521    5.315    1.881   -0.990    4.584    1.176    0.411    1.318    0.091    3.952    1.056   -1.690    0.377    0.997    0.997    1.609    1.913   -0.823    1.025    3.017    0.067    2.251   -1.499    2.979
CD1=       18       13        9        9        2        3        6        4        5       11        2        6        3        2        4        5        0        4        5        0        3        4        1        7        4        2        6        6        4        8        2        5
CD2=       15        7        8       11        5        4        7        2        7       10        5        1        9        4        4        5        3       10        5        0        3        4        4        5        5        1        4        6        2        5        0        6
CACAATATTTTGATGACGGCGCGTCATGGCGTTCCACCACAGCTCTTTAATGGTGCGCTTCATTTCACTGCCAAGCGGACCGTAATCAAAGCAGGCAGAAAGCCCTTCATAAATTTCAGAGGAGGGAAAAACAAAGCCCCGCCGTTTTGCAAGCGATACTAACTTGCTCATAACTTTATCGGGCGAAAGCGCCGCACGCTGTACCCGTTGTTGCTCAGAATTGCTCATGGTTTAAAAAAGTAAAAGAATGGAAAATCGGTTATTGTGCTCTCCCGGTCGGGTGCAAAAAGTGGGAATATAAGAAAGCCACCTATTCTACTACCTTTTAACAATCGTTTTTAACTATATTAAAGTATCTGTTTGGAAGCCGTAAGGCATTCCTTTAATAAGAAAAAACAAGGTTTTAGTAGCGACCAAAAAAGGAGATGGGCTATGCAGGGAATGGTTGAACAATACACAAGAAACGCCAATACCGAAAACCGTGCCTATAAACCTCACCTTGGGTGGCACAAAAAAACAGCTCTTCTTGTAACACTCTTTCTTACTCTTACCGCTCTCTTTTCTCTCCCACAAACCACCCTTGCAGCGGTAAACACAGTTCCCCCTAATTTTGTGCTTATTCGAGGTGGCGAGTTTACCATGGGTAGCCCCGAAAGCGAAAGTGAGCGCGACCGCGATGAAATGCCGCACCGCGTTAAAGTGGGCGATTTTTACATTGCTCGCTATGAAGTTACTACCGCTGAGTTCCGAACCTTTGTGCAAGAAACCGGTTACCGCACTGATGCTGAAAAAACCAATCCATCCTTAGTTTTTTGGAGTGGTTTATGGCCCGGTAAAGCGGGGTTAAATTGGCGTTATGGCACCAACGGCAAAGAGCGCAGTGGTGCTGAAAACAATCATCCCGTGATTCTTGTTAGTTGGAATGATGCAGTAGCGTATTGTAAATGGCTTTCGAAAAAGCATGGGATGAACTTTCGTTTGCCCACTTCG
KOK=        13
KK=   43681  LL=   44700  Z=    8.13  JJ=   43621  DL=  1020
A===      111      112      113      114      121      123      124      131      132      133      134      141      143      144      211      213      214      223      224      231      233      234      243      244      313      314      323      333      334      343      413      433
B===      222      122      422      322      212      412      312      242      142      442      342      232      432      332      221      421      321      411      311      241      441      341      431      331      424      324      414      444      344      434      423      443
RRR=   17.055   -2.402    0.908    1.325    0.096    0.113   -0.042    5.880    0.823    0.699    6.747    0.728   29.692   -0.729   17.135   -0.058   -0.042    1.371   59.516    0.730    3.272    0.160   31.319   22.461   -2.465   -2.096    0.081    0.027    4.472    7.827   -0.166   -1.813
X1==    4.540    2.371   -1.493    0.871   -0.244   -0.215    0.149    2.581    0.446    1.953    2.176    2.745    4.069    2.889    4.332   -0.875    0.149    0.990    6.553    1.106    3.151    0.799    6.937    4.971   -0.791   -1.610   -0.852   -0.075    1.594    3.507   -1.610    2.869
X2==    3.757   -1.013   -0.608    1.520   -0.392   -0.527   -0.282    2.278    1.847    0.358    3.101    0.265    7.297   -0.252    3.956    0.067   -0.282    1.385    9.083    0.660    1.038    0.201    4.515    4.518    3.116    1.302   -0.096   -0.357    2.805    2.232    0.103   -0.632
CD1=        9        6        0        4        2        2        3        6        3        5        6        7        9        8        9        1        3        4       14        4        7        4       14       12        1        0        1        2        5        8        0        7
CD2=        9        1        2        5        2        2        2        7        6        4        8        3       15        2        9        3        2        5       16        4        5        3       10        9        9        5        3        3        8        7        3        2
AAAGTGGTCCAATGGTTGGTCCAAGCACTAAGCCCATTGAAAAAATACCGGTGGCTTTGCCGCGCTCTTCGGGGCGAAAGGTTTCGTACAAAATGGCTTGCGAGGTGGGGAGCAGTGCGCCACCGCCAATGCCTTGCACAAAGCGGAAAAAGACAAGTGTCCAAATGTCGGTTGCAACGCCGCACAGGAGAGAGGCGACGGTAAAGAGCAGAATGGAGCCAATGTAGTAGTTCCGCCGCCCAAGCAAATTGCCAAGAAAGCCTGAGAGTGGAATTACAATAACGTTTGCAATGGCGTAGCTTGTTACCACCCATGCGGTGTCCTCAATGCTGGCTCCAAGGTTGCCGCTAATTTGCGTAATTGCCACATTAACAATGGTGGTGTCAATCAGCTCCAGCATGGCGGAAACAATAACCGTCAAGGTGATAATGAGCTTGCGCCACCCTGTTTCGTAATGCTCTTCGGTGGTGCCGAGTAGCTTTGGCGAGGCTGAAAGAGAAGGTGCGTTTGCCATAGCGTTATTTCACCTTAACGGCTACGGTTACATTCATACCAGCCGCAAGGGGGTAGCGTTTATCTAATTTTTCTGTAAAGAGAATTTTAACGGGTACGCGCTGCGTTACTTTTACAAAGTTGCCGCTGGCGTTATCGGGTGGGAGAAGAGCGAATTTTGCTCCTGTGCCCGATGAAAGCGATTCAATGGTGCCGCTAAATTCCTTACCGGGGTAAGCATCCACTTCAATAATCACCGCTTGATTGGGAACAAGGTGTTCCAATTGCGTCTCTTTAAAATTTGCCACAACCCATAGATCGTTATTGCCAACCAGCGCAATCAGTTGCTGCCCGGGCGCTACGTATTGCCCAATGTGAACGTTTTTCTTTGCAACTCGTCCATTGGCTGGTGCCGTAAGGGCGGTGTAGGAGAGTTTCAGCTCGGCTTCCTGCAAGGTGGCTTGCCGCTTGAGCGCGTCCGCTTGTTTGAGTGGAAGTTCGGCTTGTGCCGCTTGGTAACGACTGCGG
KOK=        14
KK=   45271  LL=   46050  Z=   10.08  JJ=   45241  DL=   780
A===      111      112      113      114      121      123      124      131      132      133      134      141      143      144      211      213      214      223      224      231      233      234      243      244      313      314      323      333      334      343      413      433
B===      222      122      422      322      212      412      312      242      142      442      342      232      432      332      221      421      321      411      311      241      441      341      431      331      424      324      414      444      344      434      423      443
RRR=   14.194    2.396   18.939    3.549   -0.190   -0.204   -0.267    0.016   -0.204   -0.658   -0.043   -0.268   59.005    0.229    0.470   -0.025   -0.037    2.315    0.330   20.704   -0.193   24.996   81.609   -0.049   -4.709    0.121   -0.414   -0.515    0.033    1.402    2.212   12.790
X1==    5.786    1.234    3.124    2.767    0.412   -0.730    0.192    0.137   -0.730    0.986   -0.083   -0.452    6.840   -0.613    0.412   -0.024   -0.569    1.822    1.472    4.923    0.146    4.997    7.617   -0.028   -1.585   -0.775    0.754    0.362    0.073    1.265   -1.468    7.225
X2==    2.453    1.942    6.062    1.283   -0.462    0.280   -1.393    0.119    0.280   -0.668    0.520    0.593    8.626   -0.373    1.141    1.065    0.064    1.271    0.224    4.205   -1.318    5.002   10.714    1.777    2.971   -0.156   -0.549   -1.425    0.446    1.108   -1.507    1.770
CD1=        8        3        6        5        2        1        2        2        1        4        2        1       12        1        2        2        1        5        4        9        3       10       14        2        0        1        4        4        3        5        0       15
CD2=        5        4       10        4        1        2        0        2        2        1        3        3       15        2        3        3        2        3        2        7        0        9       17        5        6        2        1        0        3        4        0        5
TTCCCGCTTGCGCGGGAATGACAAAAAGGCAAAAGATTCAATGAATTATTCAGGCTCAATCCAAATTGAGTGGTTTACCAGAACACCTCGCCCGTTGCTCGTTGCAGCGCATAGCGATTTAGCGTTACCGCATATGCCGCTTGCAAACGAGCCAGTTCCGCTTGCGAAAGCGCCGCTTCGGTATCAAGCAAATCAAGCGTGGTTGCCATGCCATTTTCGTAACGCGCCCGTGCATGGCTTGCGGCTAAAGAGGCTTGCTCGGCTTGCATTGCGGTTGCGTTCAGCTTTTCACCATTGTGCTGCAACGCATTAAGCAACTCTGCCACTTCGGTAGCCGCTTGTGCTTCGGCATCTAACCGACGCTGGGTTGCAGCCCGCAAAGCCGCCGCACTCTCTTGCTGACGAGCAGTGGTGCGAAAGCCGCTAAAAATGGGCACATCAAGCGTAACGCCTGCACTAAGCGTGGTGCGAATTTCATCAATATCGGGCTGATAACCGTTAGCAACGCCATACGCCACATTGCCCCGAAGCTGTGGCGCACCACCCTTGCTCGCAAGTGCTTGACGCTGCCCCGCCGCCGCTTCGGCTTCACGCGCTAAGCGAGTTTCAACCCGATTTTTTAGCGCTTGCTCGGTTAACTGCGCTTGATTGCTTGATGGTGCAACCGATGCCATCAAGCTGCCTTGCAAGGCAAGCGGCTGCGTTGCATTCATTTCCGTTAAACGGCAAAAGTGCATTTCGCTCCGTTCCAACGCATGAGCACTGTCAGCCATACGGCTT
KOK=        15
KK=   55891  LL=   57000  Z=    6.11  JJ=   55861  DL=  1110
A===      111      112      113      114      121      123      124      131      132      133      134      141      143      144      211      213      214      223      224      231      233      234      243      244      313      314      323      333      334      343      413      433
B===      222      122      422      322      212      412      312      242      142      442      342      232      432      332      221      421      321      411      311      241      441      341      431      331      424      324      414      444      344      434      423      443
RRR=    6.986   20.880   15.189    4.734   -1.207    3.467    5.410   -1.089    0.156   20.552   14.543   -0.567    2.888    1.165    1.954    1.835   -1.772    5.226    1.832    0.156   -0.116    0.149   37.840   -0.120   -1.399   -0.036   13.076   -0.937   -0.744   29.931    0.409   16.303
X1==    2.730    3.410    4.769    2.752   -0.507    1.371    3.112   -1.186   -0.738    7.075    4.355    0.345    0.754   -0.815    1.060    2.075   -1.531    4.648    0.882   -0.738    0.915    1.864    7.822   -0.131    1.730    0.033    3.442   -0.794    0.368    4.248   -0.687    3.602
X2==    2.559    6.124    3.185    1.720    2.379    2.528    1.738    0.918   -0.211    2.905    3.340   -1.643    3.832   -1.429    1.844    0.885    1.158    1.124    2.076   -0.211   -0.127    0.080    4.837    0.918   -0.809   -1.088    3.799    1.179   -2.022    7.046   -0.596    4.527
CD1=        4        6        7        5        1        4        7        0        1       11        8        2        3        1        3        5        0       11        5        1        4        6       16        3        4        2        8        1        3        9        1        8
CD2=       11       15       12        8        8        8        6        7        3       11       11        1       12        1        7        5        5        4        5        3        3        3       11        4        3        2       10        7        0       18        3       13
TCGTGCTTCGGCTGGCTCTTACGCCGTGCGTTCCTACGTGTCGTCGTTTGTGGGCTACTTTCCCGTTTCATCTCCCCGCTATGCAATGATTATTTTAGTTGAAACACCTCGCACCTCTTACTATGCCGCCGCTGTGGCTGTGCCGGTGTTTGCGCGTATTGCATCGCGTATGGTGGCTTGTTCGCAAGAGATGCAAAAAATGCTGGCAATTCGTTCGCCCGAGCAAGAGCTTATTGATTCGCTTGCTACCGTTACGGTGCCCGATTTGCGGGGCTTAAAAGGGCGTGAAGCGCAGCGAATGCTCTCGTGGCTTGGGCTTACTATGGAGCATTCGGGCGATTTTAATGGTGTTGTGGTAAGCCAAAGTGTTTCGTCGGGTACGCAAGTGGCTAAGGCTAAAACGGTGGTGGTGCGTTTATCCAAGTAATCCTTATGACTGCTATGAATTGCATTCCATGCTGCAACAATCTCCCATCACTTACGGTGGGGGCGTTCATTACGGCACTACAAGCTGTTGAGGTTACCGAACAAGCGGGCGCGTGCCACATGGAGCATTGCATTACCGCCGTAAGCAGCGATTCGCGCGACATGATAGAGGGGGCGCTTTTTGTTGCTGTGCGTGGTTTTTGCACCGATGGGCATCGTTTTATTGAGAGTGCCATTGAGCGTGGAGCGTGCATTATTGTTTGCGAGGAGTTGCCTCAATCCATTACGCATGGTTGCCTTTATCTCCGTGTAATTGATGCCCGCAAAGCCTTAGCGCATGTTGCGGCACTTTTTTATGGTAACCCAGCAAAGCAGTTGCGCTTCATTGGAGTTACGGGCACCAACGGCAAAACCACCACGTCGCGCATTATTACCGAAATGCTGACGGCGTTCGCTGTTCCGTCGGGCTACATTGGCACCAACCTCTGCCGTATTGGCAAGCGCGATATTCCGTTAGAGCGCACCACGCCCGAAGCGCATGAGCTGCACGCTCTTTTTGCCTTAATGGTAGAAGCGGGTTGTAAGGCTGTTGTAATGGAGGTTTCCTCTCATGCGTTGCTCTTGCAGCGTGTTTATGGCTTACGTTTTGATGCAGCACTCTTTACCAACTTAACGCAAGATCAC
KOK=        16
KK=   61801  LL=   62490  Z=    5.46  JJ=   61681  DL=   690
A===      111      112      113      114      121      123      124      131      132      133      134      141      143      144      211      213      214      223      224      231      233      234      243      244      313      314      323      333      334      343      413      433
B===      222      122      422      322      212      412      312      242      142      442      342      232      432      332      221      421      321      411      311      241      441      341      431      331      424      324      414      444      344      434      423      443
RRR=   31.494    6.217    1.756    3.155   -1.618   -0.054    0.177    0.079    0.161    0.373    0.450    0.398    1.280    0.374   -1.329   -0.882    0.431    0.021   10.229    0.161    0.111    0.650   49.878    1.661    3.195    1.136    4.259    0.021    0.250    6.880   -0.236    2.964
X1==    5.301    3.031    2.401    2.740    1.560    0.320    1.472    0.629    0.320    0.867    0.569   -0.465    0.569    1.063   -0.648   -0.477   -0.692    0.013    8.160    0.320    1.416   -0.520    4.946    0.678    1.827    1.438    1.416    1.067    0.806    3.628   -0.299    2.687
X2==    5.941    2.051    0.732    1.151   -1.037   -0.170    0.120    0.126    0.503    0.431    0.790   -0.855    2.247    0.352    2.051    1.848   -0.623    1.632    1.254    0.503    0.078   -1.251   10.084    2.452    1.749    0.790    3.008    0.020    0.310    1.896    0.790    1.103
CD1=        8        6        4        5        4        2        4        2        2        2        2        1        2        3        1        1        1        2       15        2        3        1        8        3        3        3        3        2        2        5        1        4
CD2=       14        6        4        4        1        2        2        3        3        3        3        1        5        2        6        5        1        4        3        3        2        0       14        4        5        3        6        2        2        4        3        3
TCCAAAGCAACCAACGTTAATGCCATGCGTCAAGCGTTAGAAGCGGTACCAGCCCCCATGATTCTTATTGCAGGTGGACGCGATAAAGGCAACAATTATGCAACGGTGAGCCATCTTATTGAACGCAAGGTTTGCCTCCTTATTGCAACAGGGGAGTCGCGCGAAAAGCTTGCCTCCTTTTTTAAGGGCAAAGTGCCCGTGATAGCAGTTCCAACCATTGACGAGGCTGTTGCAATAGCACACCAGCAAGCAAAAGCAGGAGAGAGCGTGCTCTTTTCACCAGCTTGCGCAAGTTTTGATATGTTTAATAATTTTGAAGAGCGTGGTGCCTTTTTTAAACAGTGTGTCAGGCAAGTATTATGATAAAAGAACCTCTTACCGACTCACTCCCCGAGTCGCCCTTTTCGTTTGTGGCTGAGGGAGCTATTCCGCCCAAAAAAGAGGTGCTTGCGGGTAAAATGCTTATGCTGATTGTGGCATTGCTTGTTTGTATTGGCATTGTTATTGTTTATAGCAGTGGCGCTGGGTGGGCAGAATCACGCTACGATAATGCTGAATACTTTCTTTGGCGTCAACTCTCCTTTGCGGTACTTGGCATGGGAGTTGTGTTTGGCGTCAGCTTTATAGATTATCATCGTCTTGAAAAGTACAGTAAGATTTTTTTGTTTGTGAGCATTGGCTTGCTTGTGC
KOK=        17
KK=   64171  LL=   65160  Z=    6.97  JJ=   64081  DL=   990
A===      111      112      113      114      121      123      124      131      132      133      134      141      143      144      211      213      214      223      224      231      233      234      243      244      313      314      323      333      334      343      413      433
B===      222      122      422      322      212      412      312      242      142      442      342      232      432      332      221      421      321      411      311      241      441      341      431      331      424      324      414      444      344      434      423      443
RRR=   49.016    1.094   12.724   -3.336   -0.945   -0.484   -4.292    0.526    0.341    1.610    0.239   -0.194    7.572   -0.256    5.164    1.129   -0.070   -4.046   19.507    5.438    0.324    0.190   54.474    9.117   -0.662   -1.458   -0.816    0.036   10.323    2.252   -0.488    2.252
X1==    6.850    1.239    2.864    3.569    1.239    0.622    2.800    0.723   -1.460    1.308   -0.778   -0.553    3.364    0.487    3.607    1.316   -0.063    3.222    5.965    1.316    0.389   -0.840    6.545    2.588    0.470    4.745   -0.426   -0.041    3.613    0.373   -1.468    0.373
X2==    7.155    0.883    4.443   -0.935   -0.762   -0.779   -1.533    0.728   -0.233    1.231   -0.307    0.351    2.251   -0.526    1.432    0.858    1.112   -1.256    3.271    4.131    0.833   -0.226    8.323    3.523   -1.408   -0.307    1.918   -0.897    2.857    6.038    0.332    6.038
CD1=       14        5        6        9        5        3        8        3        0        3        1        2        7        4        9        4        3        7       14        4        2        1       12        8        2        9        1        1        6        2        0        2
CD2=       17        5       12        1        2        2        0        5        3        6        2        3        6        1        6        5        4        1        7       11        5        2       15        6        1        2        7        2        7       12        3       12
GGGAGCTTCGTCGTTGGCGGAGTTAACCAATCTTGGTAAGGTGGCGCTGTTGGTGCCCTATCCCTACGCTACGGCAGATCATCAGCGGCATAATGCGCAATCGCTTGTGGAGCATGGTGCGGCGCTTATGGTGGCTGATAGTGAAGCTTTTACAAAGCTGGTGCCAACGGCTTTGGAGTTGTTGCAAAATAGTGGTAAACGTGCGGCTATGAGTGTGGCTGCTGCAAAGCAGGCGCATCCCGATGCGGCAGGTGTGTTAGCAAAGCGCGTGTTGGGGTTAAGTCGTTGAATGGTGTTTGCTTTTTCAAAAACTTCAAACCACGTAGGTTTTTTGGAAAATCATTCCCAACAACAATATGATTAATAGAGTGTGGAGATATTTTTGTCGAGAGTATTTCATTTGCATAAAACCTAAACCACGTAGATTTTATGCAAATGAAATGCTCTCGATAACGGTTTTGGAGAGGTGTATTGTTCACCGTCAATAAATTTTAAGAGAAAAAGGTGTTATGGAACTTGGTAAAACACAGCGAGTACATATTGTTGGTATTGGCGGCGCAGGCATGAGCGCAATTGCAGAATTGCTCTTAAAATCAGGCTTTAGCGTTTCAGGTTCCGATCTTTCCACAGGCGATGTTACCGACCGTTTGACGGCTCATGGCGCGGTGATTTATAAAGGGCATCAAGAGGGGCAAGTTGCTGATTCCGATGTGGTTGTTTATTCCTCAGCAATTCGCTCTGAAGAAAATGTGGAGCTGCGAGCCGCTTTAAAAGCAGGCATTCCCGTTATTAAGCGCGATGAAATGCTTGGCGAGCTGATGCGTTACAAGTCGGGCATTTGCATTTCGGGTACCCATGGCAAAACCACCACAACAGCAATGATTGCTACCATGTTACTTGAGGCAGGAGAGTCGCCAACGGTAATGATTGGCGGCATTTCCGATTACCTGAAAGGAAGCACGGTAGTTGGCGAAGGCAAATATATGGTGA
KOK=        18
KK=   79171  LL=   80160  Z=    9.30  JJ=   79141  DL=   990
A===      111      112      113      114      121      123      124      131      132      133      134      141      143      144      211      213      214      223      224      231      233      234      243      244      313      314      323      333      334      343      413      433
B===      222      122      422      322      212      412      312      242      142      442      342      232      432      332      221      421      321      411      311      241      441      341      431      331      424      324      414      444      344      434      423      443
RRR=   16.197    1.273    6.491   16.609   -0.852   -0.965    2.018   -0.226    0.687   -0.211   -0.904   -0.800    3.264   -0.707    1.001   -0.553   -0.047   17.676   19.255   -1.072   -0.431    1.562   54.011    5.017    2.412    2.427    0.917    0.785    2.712   39.644    1.670    1.902
X1==    4.854    3.087    1.344    3.414   -0.877    1.755    0.422    1.344    1.096   -0.060   -1.461    0.630    2.707    1.300    2.426   -0.882   -0.891    6.450    2.693   -0.882    1.087   -1.551    7.623    2.358    2.033    2.012    1.087   -0.762    1.309    6.854   -1.461    1.309
X2==    3.337    0.412    4.830    4.864    0.971   -0.550    4.780   -0.168    0.627    3.526    0.619   -1.269    1.206   -0.544    0.412    0.627    0.053    2.740    7.149    1.216   -0.397   -1.007    7.085    2.127    1.187    1.206    0.843   -1.031    2.072    5.784   -1.143    1.453
CD1=        9        7        4        7        1        5        3        4        4        2        0        3        6        4        6        1        1       13        7        1        4        0       14        6        5        5        4        1        4       12        0        4
CD2=       10        4       12       12        5        2       11        3        4        9        4        1        5        2        4        4        3        7       14        5        2        1       14        6        5        5        4        1        6       12        1        5
GGAACTCATCAGCGTTGTTGGTTGTGGTGATGGCAACGCATTGCATTCCTGCACGCCGAGCGGCTTCAATGCCCGGCAAAGCATCTTCAAACACAATGCAGTGCTGTGGCTCAGCGCCAAGTAATGAGGCAACGCGCAAGAAAATATCGGGGTGTGGTTTGCCATTGCTTACTTGCGATGGATCAACCAAGGCTTGAAAGGTTTGTTCGAGTTCAAGCAACTCAAGCACGTAGTCAATATTTTTAGGGCTTGCGCCTGTGCCAATGCCCATTGGAATTGCTTGTTGCTGTGCTTGTTCTAAAAATGGTTGCAATCCCGTAAGTGGCGTAATTTTATTGCGAGAAGTTACGCGATAGAGAAAATCTTTAAACTCGGTGAGCCGTTCCGCCTCTTCAGCGCTTATGGATTGCCCTAAAAAATAGCGAAGCACATCCACCCCTTTCATGCCAGCCGTCTCTTTGAGGTAGCGGTCGGCATCCATTCCCTCCATTCCAAAATCGCGAAATAGTTCAATCCAAGAATTGGCATGAAGGCGCATATTGTCGGTTAAAACGCCATCCATATCAAAAATAAAAGCAGAGCGTTGCATGGCTATGAACATGAAGTGTTGAAAAAAGTGGCGCTGCAATTTGCTTCACCAAGCTTCATTGCGGTGCGTACCTCTTGCATGGTCTGTTCGGCAACGGTGCGCGCTTTTGCTTCTCCCTCAAATAAAATATTTTTCACCTCATCCATGCGAGCTTCGTAGTATGTGCGGCGTTCTAAGAGCGGTGCAAGTTCAGCAGAAATGTTTGCGGCACACTGCTTTTTACAATCAACGCAACCAAGCGCTCCGCTTTGGCAGCCAGCCGCAATTTCTTCGCACTGCTCAGGCGTGGAAAAGCGTTTGTGGTAACTAAAAACGGTGCACACTTCGGGGCGTCCTGCATCGTTTTTGCGCACTTTTTGGGTATCGGTAACCGCCGTGCGCATTTTGCGGAGCACTTCGTC
KOK=        19
KK=   82201  LL=   83400  Z=    5.15  JJ=   82201  DL=  1200
A===      111      112      113      114      121      123      124      131      132      133      134      141      143      144      211      213      214      223      224      231      233      234      243      244      313      314      323      333      334      343      413      433
B===      222      122      422      322      212      412      312      242      142      442      342      232      432      332      221      421      321      411      311      241      441      341      431      331      424      324      414      444      344      434      423      443
RRR=   23.760   26.908    8.337   12.292   -0.893   25.163   13.301   -1.396    0.636    5.385   -2.392    0.286   45.688   -1.182    0.192   -0.409    0.595    7.413    2.360    1.181    1.346   -1.837   20.853   -1.690    1.067   -0.102    5.444    0.702   -0.297   15.024    0.988    4.451
X1==    4.386    4.389    2.944    4.395   -0.884    4.354    2.751    1.654    0.732    2.330    1.326   -0.461    6.890    2.374    1.226   -1.080   -0.657    3.283    0.738   -1.080    1.304    1.695    5.600   -1.048    0.851   -0.065    1.996    0.507    1.126    3.518   -1.456    4.315
X2==    5.417    6.130    2.832    2.797    1.010    5.779    4.835   -0.844    0.870    2.311   -1.804   -0.621    6.631   -0.498    0.157    0.379   -0.905    2.258    3.198   -1.094    1.032   -1.084    3.724    1.613    1.253    1.570    2.728    1.385   -0.264    4.271   -0.679    1.032
CD1=       11       12        7       10        2       10        8        5        4        5        4        2       12        6        6        1        2        9        5        1        4        5       11        1        3        2        5        2        3        6        0        7
CD2=       20       20       11       10        8       16       13        3        6        8        0        3       15        2        6        5        2        8        9        2        5        1        9        5        6        6        8        5        2        9        2        4
AGCAACCATTGCTATGCCGCTTATTGCAGGTTATGCCTACCACAAGCGCAATTGGGAAGGTCGTCCAGCAAGAAACTTTAATGCCATGTTGGATAGCCAACAGGCTTCCGCATAAGAAAGGAGAGAGCGATGCAATTTTTTATTGATACAGCAAATCTTGATGAAATTCGAGCAGCGGCTGAGCTTGGCGTGCTGGATGGTGTAACCACTAATCCATCGCTTATTGCTAAAGTTGCTGGTAGTAGCAAGCCTTTTACATGGCAAGCGTTTAAAGATCACATTGCCGCTATTTGTGAGATTGTTGATGGTCCCGTAAGTGCTGAAGTAACGGCTCTTGATGCCAATGGGATGATTGATCAAGGTGAAGAGCTTGCTGATATTGATGGGAAAGTTGTTATCAAATGCCCTGTTACACTCGAAGGATTAAAAGCTATCAGTTACTTTGATGAAAACGATATTATGACCAATGCAACGTTAGTTTTTTCGCCCAATCAAGCGTTACTGGCAGCTAAAGCCGGAGCCACGTATGTAAGTCCGTTTGTTGGTCGCTTAGATGATGTGAGTACCAATGGTATGGAGCTGATTCGGCAAATTGTAACAATCTATCGCAATTATGATTTTATAACGGAGGTGATTGTTGCAAGCGTGCGCCATTCTCAGCATGTGGTTGAAGCGGCAATGATTGGCGCTGATATTGCTACTATTCCGTTTAATGTTATCAAGCAACTTATCAGCCATCCGCTTACCGAGGCAGGATTAAAGAAATTTACTGAGGATGCTGCAATTATTCAGATGTAGCGGATTTATTATTCTCTGTTTTTGAAACATTATAAAGCCGAAAGGTTCCATTCAAGGAGCTTTTCGGCTTTTTTTGCGTTCAAGTAATGTTTCGTCGCAATTTTCCTTTAAAAAAGCTTGTTTGTGTTTATTAAGCAATTCCTGATCGAATTTTTCCTGCATAACAAGTGCCTCCACGCCCTTCTATCCCTCCGCTTCAGGCACTAAATCCATTGCGGGAGCAATTAATCCTGCGGCGTCAGCTTTCATAATAATATCATCAATTGAGCTGGTCATTGAAACAGTACTACCATCAACCATTTTTAAGGTAACGGGGGGATGTGCTTTTTGATGTGCAGCCATAACGCGTTCCCATCGCTCTTGAGCAGCAGGCTCAAGCGCTGTCCATGCAAGGCGTCCTCT
KOK=        20
KK=  109171  LL=  110040  Z=    6.82  JJ=  108901  DL=   870
A===      111      112      113      114      121      123      124      131      132      133      134      141      143      144      211      213      214      223      224      231      233      234      243      244      313      314      323      333      334      343      413      433
B===      222      122      422      322      212      412      312      242      142      442      342      232      432      332      221      421      321      411      311      241      441      341      431      331      424      324      414      444      344      434      423      443
RRR=   26.609    3.597    1.377    5.049    2.847   -0.580    9.734    0.593   -0.580   -0.489    4.085    0.307    9.312    0.301   -0.085   -1.628    1.414   -4.809   18.623    2.090    0.167   -1.169   14.183    0.420   18.418    0.165    3.868   -0.501   -1.357   42.360    2.041   -0.105
X1==    6.633    1.614    1.583    3.649    0.870   -0.536    3.452    0.681   -0.536   -0.140    2.197   -1.243    2.197   -1.324   -0.620    2.561   -1.453   -1.533    4.929    4.109   -0.454    1.518    2.975    0.430    3.609    2.197    4.377    0.914    1.498    8.551   -1.194   -0.266
X2==    4.011    2.228    0.870    1.384    3.274    1.081    2.820    0.870    1.081    3.488    1.859   -0.247    4.238   -0.227    0.137   -0.636   -0.973    3.137    3.778    0.509   -0.369   -0.770    4.767    0.976    5.103    0.075    0.884   -0.548   -0.906    4.954   -1.709    0.396
CD1=        9        4        3        6        3        1        7        2        1        1        4        0        4        0        1        5        0        0       11        7        1        4        6        3        5        4        7        2        3       11        0        1
CD2=       14        8        6        6       10        5        7        6        5       10        6        3       10        2        4        2        1        7        7        4        2        1        9        3       13        3        4        2        1       10        0        3
TTTGCAGCTTCCGTTACCGCTCATGCAGGTAAAGTGTTAGCAATTTGTTGCGGCGCAAATCACTTTACAAAACGTTATCCCGCCTTGCATTTTGCTACGGTGGTGCGCTTGTTGATGGAGCGTCATCCATCATTAACGGTGTTGCTGCTTGGTGGTAAGGAGGATGTGCCGCAAGTGAATGCTATTCTTGAGGCTGTGCCATCAGCGTTGCGCTCGCAAATGGTAGCGTTTGCGGGTGAGTGTTCGCTTATGCAAAGTGCGGCATTGCTGGCTCGCAGTGATGCGGTGCTTTGTAACGATACTGGGTTAATGCACATAGCATCGGCATTTGGCAAGCAGCTTTTTGTGCTCTTTGGTTCATCGGTGCGTGAATTTGGTTTTTTGCCTTATCACACGCCGTATGAATTATTTGAAGTGAGTAAGCTGCGCTGTCGCCCTTGTTCACATATTGGGCGCAGTCGTTGCAAAAAAAAGCATTTTCGCTGCATGCATGCTCTTTCTCCCGAATCTATAGCACAACGGATTCATCTCTATTTTGAAAAACGTTGAGCGCCATTTATTGCGTATAAACAGTATTTGTGCTACCTCTTTCAACTCCGTATAAATGCTTGCTCTTACGTTGGAAAAGTGCTCTCAATTGGTTACATTGCGGGTTCAAATTTGCTCGATAGTGTTCGCGTTGTTGTGAAGCCGCAGGGCTGGTAAGCGCAAAGCCAGCACCTCGCTATGAGCAAGCTATTGATCGAAAACACGAAAGCATGATTGCGCTATGAAAACAAACAAGTTGTACGAATGTACCGCTATTATTGATGGTGGGCTTCAGGATGAAGCTGTTGCCGCCACATTAGCTATGGTACAGCGGGTGATTAC
KOK=        21
KK=  116701  LL=  117900  Z=    5.36  JJ=  116701  DL=  1200
A===      111      112      113      114      121      123      124      131      132      133      134      141      143      144      211      213      214      223      224      231      233      234      243      244      313      314      323      333      334      343      413      433
B===      222      122      422      322      212      412      312      242      142      442      342      232      432      332      221      421      321      411      311      241      441      341      431      331      424      324      414      444      344      434      423      443
RRR=    8.361   15.432    8.961   27.145    1.052    0.595    0.285    1.209    0.041    0.760    1.248   -1.209   21.372    2.741    3.636   -0.728   -0.320   -0.296   31.265    6.135    6.714    5.476   33.951    0.237    0.428    1.248    0.018   -0.385    1.908   -1.086    0.428    3.246
X1==    3.063    3.782    3.416    4.557    2.314   -0.951    0.378    1.114    0.078    1.960    1.707   -1.016    4.314    2.770    1.336   -0.436    0.378    0.998    7.344    3.680    2.994    2.918    4.666    0.265    0.143    1.707    0.287    0.962    1.957    1.957   -0.900    3.329
X2==    2.729    4.081    2.623    5.956    0.455   -0.626    0.752    1.085    0.520    0.388    0.731    1.189    4.954    0.990    2.721    1.667   -0.846   -0.297    4.257    1.667    2.243    1.876    7.277    0.893    2.984    0.731    0.063   -0.401    0.975   -0.555   -0.475    0.975
CD1=        9       12        9       10        9        2        4        5        4        6        5        1        9        6        7        3        4        7       19       11        9        8       11        3        3        5        4        4        5        5        1        7
CD2=       13       14        9       17        6        2        5        6        4        3        4        7       11        5       11        6        2        2       10        6        5        5       13        4        7        4        2        1        3        1        2        3
AAGTTGATGAGCTCATTTCCGTAACGATCGGGCAGCATATCGGCTAATAAGCCGGGTAAGCCTTTGAAGGTATCTAAAGCAGGATCCGCCTTTTTACGCAGGGCAGGAAAACTAAAGTTGCTTTTGGTTGCATTTACCGGTATTTGTAAGGGAGCCAATTCCCAGCCTTTACTCTTGAATTTGGCATCATATTCAAACGTGGCATAGCCGGTAGCATCATCCCAAGCTACCGCTCCCACTAATTCGCCCCATATTTTTACAAATGCCGTTTTCATTGCTTACCAGTCTGATTTTTCAGAATCTTGTGTTTTAGTGCTCCTTGCTCTTTTACGTTTTTCCTGCTCAGCTTTGGCTAATACCAGCGGACTGAGGCGCTGCTGCACTTCAAAAGCATCCATTACCTGTAGTTGATTCAGTACCCGAAGCACCTGTATTAGGGTGGCTAAGGTTACGGTTTCGCCCCGCTCCAATAAACTGAGGGTGGAACGACTGATGCCCGCTTCATGCGACAGGGCATTCTGGGTTTTGTTTTGCTCCAACCGGTGATGCTTTACAAAGTTGCCGATATGTGCGGCAAGCGCCTGATCACTCATGGAGTGCCAATATTTGAATGCTTTATCGGTCATAATTCCTATTATTAGTGTTTTATGAATTAAATCTCATGCAAACATAATAATAGTTTGAAAAGTTCAATATAGAATCAAGAATAATCAGTCTTTATGAACGATTTATCTTCTTTCAACAGTACTTTAGTACGTAGTGCCTCACGCTCTTTGGCTTTGTTGGGGTTTGGTGTAAGCCAGCAACCAAACGATAAAAAACAAATCGAACCAACGATTGCTATCCTTCAATCACATTAGTTTAACAACGGGCTGCAAGCATCCTTTATTGTTAACTCGGTATCGTATGGTGTAATTGTTCTGCTTTGCATTGGCAGTATTCATTTCTTTTTTTTCTCCATAACAAAAAAGCGGGCGTTAAGCCATAACGCTCAACTCCCGCTTTCGATAAAACATATTCGCCGTCAGCCAACCAATCTTGATTACTTCGACAAATCAGCCATATAGGCAACTGCGTTAGTAACTTCTTCATCCGTTAGGCTTGCATTGCCGCCTTTTGCGGGCATCATACCAGCTTTGCCTTGGAAACCTTCAATTGATTTTTTCGCCATAGCTTCAACACCTTGAGGTAAGCGATCTT
KOK=        22
KK=  122701  LL=  123750  Z=    6.56  JJ=  122641  DL=  1050
A===      111      112      113      114      121      123      124      131      132      133      134      141      143      144      211      213      214      223      224      231      233      234      243      244      313      314      323      333      334      343      413      433
B===      222      122      422      322      212      412      312      242      142      442      342      232      432      332      221      421      321      411      311      241      441      341      431      331      424      324      414      444      344      434      423      443
RRR=   23.970    5.038    2.766    1.003    0.866    0.163    2.313    0.036   -0.908    0.560    1.707   -0.301   36.709   -0.450    0.244    0.853    0.964    2.533   36.986    0.026    0.043   -1.143   20.791    0.750    5.974    0.767   -0.972    0.714   -1.201   14.612    0.447   13.989
X1==    5.118    4.687    0.824    0.978    1.536    1.327    0.755    0.090    0.631    0.378   -1.432    2.901    4.942   -0.410    4.687    1.327    0.755    1.760    5.145   -0.065    0.223   -0.841    6.544    1.191    2.001    0.693   -0.546    0.670   -0.510    4.969   -0.723    3.404
X2==    4.683    1.075    3.357    1.026    0.564    0.122    3.065    0.397   -1.438    1.479   -1.192   -0.104    7.428    1.097    0.052    0.643    1.277    1.439    7.189   -0.398    0.193    1.358    3.177    0.630    2.985    1.106    1.781    1.065    2.356    2.941   -0.618    4.110
CD1=       10       10        3        4        5        4        4        2        3        2        0        7        9        2       10        4        4        5       12        2        2        1       12        5        4        3        1        2        1        8        1        6
CD2=       14        6       11        5        5        4        8        5        1        7        1        3       16        4        4        5        5        6       14        3        4        5        8        3       10        5        7        6        7        8        2       10
CGCCAATGTGCCCAAAAAGCGTACCGCTATACAGTGAGCCATTTTCTAAAAGCAGTTTTGCGCGTGTTGGCTGCATAATAGTCTGTTACTCCTTGCCGGGCAATTTATCGCCCGTTTCCTGTTTATCAATAGTTGCAATGGCTGTGCGGTCGAACTTAATTTTTGTGTTGTCGCTTACCTGCACTAACACGGTTTTCTTTTCGGTATCAATGCCAGCCACGGTGCCATGCACGCCACCAATGGTAACTACATGATCGCCCCGCTTTAAGCTGTCAAGTGTTGTTTCGCGCTCTTTCTGCTTTTTTTGTTGAGGGCGAATCATAAAGAAGTAAAAGACAACAAAAATAAGAACAAGCGGAACAAGCTGTATAAATGGATTTGGATTGCCTTGACCGGCAGCGGGTGGGGCAAATAGTAAGAGTGAAAGAATCAATGATTGCATGAGGGATGTTGGGTAGAATTGGATTGCAAGAGCTGCTACCTGCTAAGTTAGTGTAGCGGAGCAGAAGAGCGCCCGAATATAAGTTATTTATATGGCATCTACGAAAAGTTGTCTTTGTGTAAAAAGCTTGCATAGGGTGCCACGTTATAGCGGTACAGTGGTTCCATACCATGCGAGAGCTTGAGTGCAGCAATGCTTGCAATCATAGCGGCGTTATCGGTTGAGTAGATGGTTTCAGGTAGGCAGAGGGTAATGCCGTGTTGCTGGCAGGCGGCTTGCATGGAGCTGCGTAATCCTCGGTTAGCACTAACGCCGCCTGCAATGGCAATGGTGCTTACGTTGTAGTGCTTAGCTGCGGCAATGCTTTTTTCTACTAATACATCCACAATAGCTGCTTGAATGGAGGCGGCAATATCGGGGAGGTTGGAAGCAACGCTCTCTGGGCTTTGCTGCTGCAACCATGTAAGCACAGAGGTTTTCATGCCCGAAAAGCTAAAGTCGAGGTTGCCTTCCCAGCTTTTGCGGCTCTTTGAGCGCGACGTTAAGGCGCGAGGGAAGTGATAAAAATTGGGATTACCATTTTCGGCAAGTTTATCAATAACGGGTCC
KOK=        23
KK=  125131  LL=  125970  Z=    4.55  JJ=  124801  DL=   840
A===      111      112      113      114      121      123      124      131      132      133      134      141      143      144      211      213      214      223      224      231      233      234      243      244      313      314      323      333      334      343      413      433
B===      222      122      422      322      212      412      312      242      142      442      342      232      432      332      221      421      321      411      311      241      441      341      431      331      424      324      414      444      344      434      423      443
RRR=    5.622    1.224    3.292    6.170   -0.378   -0.472   11.999    2.215    0.677    0.187   -0.991   -3.671   37.593    2.079    0.486    0.659    6.287    2.123    7.734    2.167   -1.765   -0.434   28.443    4.879    0.160   -0.053    8.685    0.362    3.000    6.028   -1.947   -1.059
X1==    2.068    1.092    1.520    3.150    0.434    0.561    5.259    0.792   -0.804   -0.587    1.299    2.482    5.448    2.201    0.434    0.561    2.755    2.892    2.959    0.561   -1.433   -0.270    6.215    2.449    0.167   -0.084    7.054   -1.294    2.169    2.885   -1.467    0.736
X2==    2.718    1.120    2.166    1.959   -0.871   -0.841    2.282    2.797   -0.841   -0.318   -0.762   -1.479    6.900    0.945    1.120    1.176    2.282    0.734    2.614    3.865    1.231    1.606    4.577    1.992    0.960    0.631    1.231   -0.280    1.384    2.089    1.327   -1.440
CD1=        5        4        4        7        3        3       11        3        1        1        4        6       10        6        3        3        7        7        8        3        0        2       12        7        2        2       12        0        5        6        0        3
CD2=        7        4        6        5        1        1        5        7        1        2        1        0       12        3        4        4        5        3        5        8        4        4        8        4        4        3        4        2        4        5        4        0
AGGTGGATTATCCCTCGTATGATGAGGAGCTGGAAATTATGTTGCGCTCAGCAACCAATGCGCCTCGTCCATCTATTCAAGCGGTAGCTCAGCCTGAGGATATTGAGCGGGCACGAACGCTGATTGATCGCATTTATGTTGACCCTCGTGTGCAGCGCTACATTGTGGATTTAGTAGTTGCTACGCGCTCACCTGCTCAATATGGTATGGAAAATTTAAATGGCATGATTGAGTGTGGTGCTTCGCCTCGAGCCTCTATTTACATGCTGTTAGCGGCTAAAGCGCACGCTTTTTTACAACAGCGTCCCTACATTACGCCCGAAGATGTTAAAGCCGTTGTGTATGATGTGTTGCGCCATCGCATTCGTCCGGGCTATGAAGCTGAAGCCGAGAATATGCGCTCCACCGATATTATTCGCCAAATTCTTCAGCATGTGCAGGTGCCATAATGGGCAGAGAGTGGTTTTCATTAACCAAGCACTCGCTTGAGCAAACGCCGCAAGAGTCGTTAGCGGAGCTGCAACGGCGTATTCGGCGCATTGAAATTCGCTCACGGCGCAAAGCAACCGAGCTTTTTAGCGGAGAGTATCACTCCTCGTTTAAAGGAAAAGGGATTGAGTTTAGCCATGTGCGCGAGTACCACTATGGCGATGATGTACGTTCCATTGATTGGAATACCTCTGCCCGCAATCAAGATTTGTATGTGAAGCTCTTTACCGAAGAGCGGGAGAGGAGTTTGCTCTTAATGGTGGATGGCTCAGCCTCCATGTTTTTTGGGAGCAATCAGCAAAGTAAAAAGGAGCTTGCGTTTGAACTTGCAGCGGTGCTTGCCTTTAGTGC
KOK=        24
KK=  126001  LL=  127200  Z=    6.25  JJ=  126001  DL=  1200
A===      111      112      113      114      121      123      124      131      132      133      134      141      143      144      211      213      214      223      224      231      233      234      243      244      313      314      323      333      334      343      413      433
B===      222      122      422      322      212      412      312      242      142      442      342      232      432      332      221      421      321      411      311      241      441      341      431      331      424      324      414      444      344      434      423      443
RRR=   -0.402    0.772   -1.524    0.124   -0.381    0.634    9.813    0.621    2.525    0.401   -1.568    1.130   27.209    0.125    9.232    8.154    1.274    0.226   37.595   14.266   -0.161    1.052   43.269    7.081    0.254    0.390   -2.065   -0.106   14.238   27.135    0.462    4.512
X1==   -0.064    2.071    1.638    2.352   -1.021    1.083    2.882    0.995    1.083   -0.518    1.928    1.050    6.745    0.168    4.544    2.798    0.565    0.542    6.790    2.227   -0.867    0.780    9.890    1.926   -1.113   -0.480    1.249   -0.201    4.300    5.414   -1.684    2.073
X2==    6.295    0.373   -0.930    0.053    0.373    0.585    3.405    0.624    2.332   -0.774   -0.813    1.076    4.034    0.742    2.032    2.914    2.256    0.416    5.537    6.407    0.185    1.350    4.375    3.677   -0.228   -0.813   -1.654    0.529    3.311    5.012   -0.274    2.177
CD1=        2        6        5        6        1        5        8        4        5        2        6        4       14        3       10        8        4        5       17        7        2        5       22        7        1        2        6        3       11       13        0        7
CD2=       17        4        2        4        4        4        9        5        7        2        2        6       11        5        7        8        7        3       11       14        3        5       10        9        3        2        0        4        9       12        3        7
GATTTTTACCGATCAAGTGGAGCTGTACCTGCCCCCTCGCAAAGGGCGCCGCCATGTGCTGCTCTTACTCGACAAACTCTCTCGCCATAAACCACAAAGCAAGCAAACCAACATTAATGCGGCGCTTTCATTTTTGCGCTATACGTTACGGCGGCAGGAAATTGTTTTTTTAATTACTGATCTGATTGATAGCGATTATGAAAAAGGGATGAAGCAACTCAATCAACGGCATGACTTTATTTTGGTTCATCTTCGAGATGCTCTTGATACCAAGCTGCCACTTAGTGGTTTGCTCACGCTGCAAGATCCCGAAAGCGGCGAGCGTTGTGTGGTTGATATGGCAACACCGCAACAATGTGAGCGCTATAAAGCTATGCAAGAGCGATCTATTGAGGAGCTACGTCAGCGAATGCGCCGAATGCGCATTGATGCCATCTATCTTGAAACTGACCACTCTTTTTTTGGAGCGCTTAATGCTTTTTTCCGTTACCGTGAACAAAAAGTGTAAGCCATTTTTTGCGCAGCGTATGCTTGTACCGTTCATGCTGCTTTGTATGGCATGGCTTGCGCCGCAGCATTTACGCGCTCAATCCACCAATGCTCCAATCATCTCCGTAACGGTAACGCCCGACACCTTGCTTACGGGCGATCGGGCTACATGTACGGTAACGGTTCGCCATGCAGCCAATCACGTTGCTACGTTGCTGCTGCCTCCAAGGCGTAGTGGGCAAGCGCTTGATGCCGCCGAGTTAGTAAGTCAGCAACGCTTTTCAACCGAGAATGCGCAAGGCAGCCACGAAGAGCGTTTTGTGTTGGAGTTTGCGCTTTTTCGGGCGGGTCAGCAGCCATTACCGCCTTTAGGGGTAACCATGCGTCAGCGGGCAAATAATTTCGTTGTTGGTACCTATCCGCTTACGGTACCTTCGGTGTTTGTGCGTGCTCTTACCGATTCCACAATGCGCGAGTTGCGCCCCATCAAGCCGCCGCAACCCCCATCCTTTCCTATTATGCTGATTGTGCCCGTGCTCCTTGCTGTTTTTATGGTAACGGCTGTTGGATGGCTGCTCTTTTTTGTGATTCATCGTGTGCTCGGCAAGCAAGCCTCTAACGTGGACTTGGGGCAGGTTGCCCAGCGAAAATTGCGCAAGCTTGGTAGCCGCCTTTCATCAGGAATGCCGCCGCATGAGTGCTATGATGAGT
KOK=        25
KK=  128971  LL=  129810  Z=    5.06  JJ=  128881  DL=   840
A===      111      112      113      114      121      123      124      131      132      133      134      141      143      144      211      213      214      223      224      231      233      234      243      244      313      314      323      333      334      343      413      433
B===      222      122      422      322      212      412      312      242      142      442      342      232      432      332      221      421      321      411      311      241      441      341      431      331      424      324      414      444      344      434      423      443
RRR=    9.758    1.312    1.683   24.203    0.857    0.237    9.475    4.959   -0.215    0.663    0.184    2.361    7.358    0.356    3.731   -0.032    0.866   -1.515    9.986    5.377   -0.328    0.798   41.263    6.777    0.192    0.354    0.688    2.922    0.322   -0.583    0.014    2.696
X1==    2.636    0.794    1.211    3.470    0.794    0.199    4.454    3.566   -0.418    0.516    0.785    2.201    1.511   -0.509    1.333    0.199   -0.864   -0.927    2.723    4.519    0.685    0.955    5.525    2.052   -0.158    1.511   -1.436    1.008    0.452    2.950    0.058    3.783
X2==    3.702    1.652    1.391    6.976    1.079    1.190    2.127    1.391    0.516    1.284    0.234    1.073    4.870   -0.698    2.798   -0.159   -1.002    1.635    3.667    1.190   -0.480    0.836    7.469    3.303   -1.214    0.234   -0.480    2.900    0.713   -0.198    0.234    0.713
CD1=        9        5        5        8        5        3        9        9        2        3        3        6        4        1        6        3        1        1        6       10        3        3        9        4        2        4        0        3        2        5        2        6
CD2=        9        6        4       13        5        4        6        4        3        3        2        4        8        1        8        2        1        5        9        4        1        3       12        7        0        2        1        4        2        1        2        2
ACCACAACATCAACACAAGAGTGCTTGAGCACTTCTTCAGGCAATGCCGTTGGGTGAAAGCCCCCCATAATCACAAAGGCACCAGCTTCTTTTGCAATCTTTGCCAACTTAATCGCCTGATTAAAAGCACCAGTCATTGACGATATGGCTACAAGATCGCATGGTTGCTCTTTAAGCAAGCGGCGCATACTTTCAAAAATGGCATCGTTATAAAAGTTTTCTGGTATTACCAGATACTCAACGTCATTTTTAATAGCCGCTGCAAGGTAGCAAATGCCAATGCTGTCGGAAATAAAACGAGGGAATGGGGTAATGATGGTCTGTGGGGCTTCCACGAGACAAATGCGCTTGAAGTATGCCATTTGATGGCCCCTATTATGGTTGTTTGAATTTTTTTACTCAAACGCAACCTTAAAGATGCGAGAAAAAAGAAACGCTTGCGATTCCCTTTATAATACAAAGAAACGCAAGCGTTAACAATCCTAAATATGTCAGTGCAACGTTATTTTACCGCTTCGCACAGCAAATGCCCATATTTGCGCACAATGCGAACATCGCGGAAGCCAATTGCTTCCAGTAATTCTTTGTAGCGTTCTTGCTGTTTAAAACCAAGCACAGAGAATGGCATTCCTGCACCCAAAATATAGTGACTCAGGTAATCGAAGTTGGGATCTTCAGGCTCATCAATAATCATATCCAAAATCAGCACTTTGCCACCCTCTTGCAGCGCATCCAACGCTTTTTTGCACATCATGCTGGTGATTTGCTCGTTTGCCGAGTAAAGAATACGGCAGAACATAACGGCATCAGCTTTTGGATACTCTTCTTTATAAATGTCAA
KOK=        26
KK=  141631  LL=  142200  Z=    5.54  JJ=  141601  DL=   570
A===      111      112      113      114      121      123      124      131      132      133      134      141      143      144      211      213      214      223      224      231      233      234      243      244      313      314      323      333      334      343      413      433
B===      222      122      422      322      212      412      312      242      142      442      342      232      432      332      221      421      321      411      311      241      441      341      431      331      424      324      414      444      344      434      423      443
RRR=   20.771   -0.055    2.736    6.056   -0.268    0.690    0.131   -0.853   -0.229    1.093    4.955    0.685   12.840    0.006   15.725   -0.481    1.742    2.665   -0.723    1.719    2.296   -2.164   31.661   10.273   -0.615    1.575   -0.245   -0.310    0.385    0.385    1.121    0.385
X1==    4.523   -0.347    3.754    6.578   -0.347   -0.514    0.116   -0.394   -1.298   -0.959    2.853    0.282    4.799   -0.174    4.098   -0.514   -1.371    2.326    2.059    1.837    2.832   -1.102    5.331    4.938   -0.959    0.907    1.863    0.376    0.306    0.306   -1.039    0.306
X2==    4.593    0.159    0.729    0.921    0.772   -1.342    1.130    2.164    0.177   -1.139    1.737    2.433    2.675   -0.032    3.837    0.936   -1.271    1.146   -0.351    0.936    0.811    1.964    5.939    2.080    0.641    1.737   -0.132   -0.825    1.259    1.259   -1.079    1.259
CD1=        9        2        6       10        2        1        2        1        0        0        4        2        6        1        9        1        0        5        5        4        4        0        7        7        0        2        3        1        1        1        0        1
CD2=       11        3        3        3        4        0        3        5        2        0        3        5        4        1        9        3        0        3        1        3        2        3        7        3        2        3        1        0        2        2        0        2
TTATCCCGGACACGATTATGGTGTGGCGCCTACCTCAACTCTTGCCCACGAGCGCCAAACAAATCCCTTTCTTCAGCAAAAAAGTTTTAACGATTTTCTTTCTCTTAAAAAGAATTGGGCAGCTTATAAAAAAGCGCATGGTATCGTTTAAAATGCTCTTAATATTGTAAGTGTAATAAGTTTTTTGTAAACTGCATTGCTTCATAACCATTTAATTGAACGCTTTATGAATGGGGATTAAAGTGTTATCAGCGGTTATGGGTATCCTTCGTTTTTCCTTCACTTTTTCATAACAACAGTTCCCGTATATTCTGTCGCTTTGTGGCAGAGGCTTGGGCAACGAGTGTTTTTTAACTCTTTAAGCAAAAGGTAAGATGGATCAGCTTATAAAACTGCGGACATTGCCTGTTTCTGCATTGATGCAGAAAGATTTTCATGTTATCAAAGGAAGTTGCACCGTTGCAGAAGCGTTGCAGCTTATGAAGCAAACCCGCGAAAGTGGCTTAATTGTTGAGCCTCGCAATGAGGACGATTGCTACGGCATGGTAACTGAAAAAGATATTCTTGAAA
KOK=        27
KK=  156481  LL=  157590  Z=    5.38  JJ=  156481  DL=  1110
A===      111      112      113      114      121      123      124      131      132      133      134      141      143      144      211      213      214      223      224      231      233      234      243      244      313      314      323      333      334      343      413      433
B===      222      122      422      322      212      412      312      242      142      442      342      232      432      332      221      421      321      411      311      241      441      341      431      331      424      324      414      444      344      434      423      443
RRR=   11.900   10.713   -2.414   16.640   -0.215   -0.033    0.594   -0.414   -0.326   -0.204   -1.525   -0.143   65.865    0.063    0.630    2.335   -0.588   -1.264    8.601    3.544    0.019    0.223    5.745   -0.009   -0.606    3.138    2.988    0.099   -0.309   15.558    0.044   24.528
X1==    5.995    3.381   -0.765    3.018   -0.059    0.502    0.508    2.013   -0.170    2.826    1.311    1.241    7.550   -0.541    2.234    2.515    0.508   -0.269    6.452    1.844    0.287    1.835    1.835    0.501   -0.428    2.698    1.859   -0.103   -0.431    2.817   -0.075    4.441
X2==    1.985    3.168    3.156    5.514    3.650   -0.065    1.171   -0.206    1.922   -0.072   -1.163   -0.115    8.723   -0.116    0.282    0.928   -1.159    4.702    1.333    1.922    0.068    0.121    3.130   -0.017    1.416    1.163    1.608   -0.964    0.716    5.522   -0.581    5.522
CD1=       13        9        1        8        3        3        4        5        2        5        4        5       13        2        7        6        4        2       15        5        2        5        5        4        1        6        4        1        1        5        2        7
CD2=        9       11       11       13       12        4        5        4        8        4        1        3       18        2        5        6        1       13        5        8        4        3        8        2        7        5        7        2        4       12        2       12
ATCAGAGGTTTTGCTGCCAATTACTAGTGGTGATGCCTCGGCTAAAGAGAACAGCGGTGGCGAGTATATGTATGAGCCAAATCCAGCAGCAATTATTGATGTGCTGTTGCCAAAGCACTTGCGCACACAAGTGTGGCGCATTATGCTTGAGTCGAATGCGGCTGAGCAAGCGGCACGTATGGCAGCAATGGATTCGGCTACTGAAAACGCTAAAGAGCTGCTTCGTACCTTAAACATTAGTTATAACCGTGCACGTCAGGCGGCAATTACTACAGAGCTAAGCGAAATTGTAGCTGGCGCTGAAGCATTGAACGGATAAGCATTCTCTTATTTTTTTATAAAAAAGCGCCTTATTGGGCGCTTTTTTGTTTATAGGAAGGAGTGAGTAAATCATCTATAGAGAATTTGTTGATTTATGTCAAGTTGGCTGTTGTGGTGTGCAGTGATGTTTGAAATGCTGTATATTAGTATTGTAGCTTGTTGGATTCCCGTGTTACTTCAACCATTGCGACTGCCTCGACAGGCTCTGCCACCAAGGTGCGGCAACCAAAGCTCAATAGTTAAGGCGCAGTAACCATAAGCGGGAAGGACGACAAAAGGCTCTTTTTCAGAGAGTTTCTTTAAGCGAGGCAGGAAGTTCTAAAAGGCATTCATATTATTTAAGTAATGGCATAACGCGTGAGCATGAAAATCTATAAGTTTGGAGGAACATCGCTGGGCAGTGCTCAGTTGATGAAAAACGCCGCAGCTCTTATTGCCGCTGCGTTACCAAGTGAACCTATTATTGTTGTGGTTTCAGCTATTCATCCCGTTACCGATTTGCTGCTTGAGGCTGCTCGGCAGGCAAGCCGAGGTGATGCGGCGTATTGCGAAAAGCTTCAAACAGTTGAAGCGCTTCATGCTACGCTTGCAAGTTTGCTTTTGGAGGGTGAAAATTTTTCTACCACGCAACAAACAATCGAGTTGGAGTTGGCTGAACTTGGCAAGCTGATGCAGGGGGTTTATTTGCTGCGCGAGTTGTCGGAAAAAAGTGAAGCGTTGCTTGTAAGCTTTGGTGAACGCCTTTCAGCGAAACTGTTATCGGCTTACTTGAGCGCTCAACAGGTTGCA
KOK=        28
KK=  158341  LL=  159150  Z=    5.56  JJ=  158101  DL=   810
A===      111      112      113      114      121      123      124      131      132      133      134      141      143      144      211      213      214      223      224      231      233      234      243      244      313      314      323      333      334      343      413      433
B===      222      122      422      322      212      412      312      242      142      442      342      232      432      332      221      421      321      411      311      241      441      341      431      331      424      324      414      444      344      434      423      443
RRR=    9.861   72.596    5.977    8.048   -0.113    1.253    1.206    0.287   -0.696    4.101    2.456    0.468    6.690    0.390    1.081   -0.378    2.249   -8.935   21.200   -0.562   -2.754    3.050   -6.014    0.976   14.870    1.419   -0.141    4.176    1.556   12.466    0.596   16.865
X1==    2.211   10.350    2.923    1.498    0.618    1.115    2.717   -0.393   -1.274    1.789    5.429   -1.404    3.767   -0.673   -1.467    0.318   -1.463   -1.328    4.498    0.318    1.631    5.114   -1.271   -0.761    3.690    1.274   -0.195    2.152   -1.060    4.657   -0.388    2.751
X2==    4.460    7.014    2.045    5.374   -0.183    1.124    0.444   -0.730    0.546    2.293    0.452   -0.334    1.776   -0.579   -0.737   -1.187   -1.537    6.726    4.713   -1.765   -1.689    0.596    4.731   -1.282    4.030    1.114    0.722    1.940   -1.467    2.677   -1.533    6.130
CD1=        5       17        5        4        3        3        6        1        0        3        8        0        6        1        0        2        0        0        9        2        3        8        0        1        5        3        1        3        0        6        1        4
CD2=       12       16        7       11        3        5        3        2        4        7        3        2        5        1        2        1        0       14        9        0        0        3        9        0       10        4        4        6        0        6        0       11
GGTATTCGCCGCAATCTTTCAATGATTGCCGTTATTGGCAACAATATGTCGGGGCATCCCGGTGTGTCGGCACAGTTGTTTGAAACGCTTGGCAAGAATGGCATTAATGTGGTTGCGGTGGCGCAAGGTGCTAATGAAATGAATATCTCATTAGTTGTGGAAAGCCACGATGAGGAAAAGGCGCTGAATTGTATTCATGAATCCTTTTTTCTTTCGCAAAGCAAAGTTCACCTTTTTATAGCAGGCAGCGGTACCATAGCAAAAAGTTTGCTTGGGCAAATTCACGGGCATCGTCAAAATTTGCACCAAACGTTGAACCTTGATGTGGTGGTGTCTGGCATTGCCAATACGCGCATGATGGCGTTTTCCGAATCTGGCATCAATCTTGATGCGTGGGAAACGGCATTGGAACCTCGCCAAACGCAGCAGGGGATTGAGGGGTATTTTGAGCTTATTCGAGAAAAAAATCTCCACAACGCAATTTTTGTGGATTGTACGGCAAGTGCAGCCGTTGCTGCATATTACCCCACCTTTTTGCAATCGAACATTTCCGTTGTAACAGCGAACAAGCTTGGCATGGCAGGCTCGAGGGAGCTTTACTCGGCTATTCGTGAAGCTGAAAAGAGCAGTAATGCCCGCTTTCTGTATGAAACCAATGTTGGTGCTGGTTTGCCCATTATCAATACGTTGAATGATCTGAAAAATAGCGGCGACCAAATTCTTTCGATACAAGGCGTGCTGTCGGGCACGTTAAGCTTTATTTTTAATGAATTGCGAAAAGGTGGGCGATTTAGTGAAATTGTGCGCCGT
KOK=        29
KK=  167101  LL=  168150  Z=    6.87  JJ=  167101  DL=  1050
A===      111      112      113      114      121      123      124      131      132      133      134      141      143      144      211      213      214      223      224      231      233      234      243      244      313      314      323      333      334      343      413      433
B===      222      122      422      322      212      412      312      242      142      442      342      232      432      332      221      421      321      411      311      241      441      341      431      331      424      324      414      444      344      434      423      443
RRR=   36.548    1.576    3.835    7.073   -1.536   -0.542    5.617   -1.036    0.221    1.058   -0.244   -1.263   22.705   12.113    8.848    1.329    0.792   -0.881   16.040   -1.160    0.115   -0.166   36.645    4.361    2.651    2.939    2.939    0.445    1.168    5.479    0.067    5.479
X1==    6.449    3.555    2.757    2.302   -0.792    1.692    1.335   -0.745   -0.259   -1.201   -0.764    1.142    5.482    6.845    3.011    1.041    0.796    0.732    5.957   -1.560   -1.296   -0.285    6.803    3.423    2.156    1.318    1.820    1.007    0.451    2.114   -0.070    2.114
X2==    5.667    0.443    1.391    3.073    1.940   -0.321    4.208    1.391   -0.853   -0.880    0.319   -1.106    4.142    1.770    2.938    1.276    0.994   -1.203    2.693    0.744   -0.089    0.583    5.386    1.274    1.230    2.230    1.615    0.442    2.591    2.591   -0.955    2.591
CD1=       14       10        6        7        2        5        6        1        2        0        1        5       10       15        9        4        5        4       16        0        0        2       13       10        4        4        4        2        2        4        2        4
CD2=       17        5        7        8        8        3        9        7        2        2        3        1        9        4       10        6        4        1        6        5        3        3       10        3        6        6        6        4        6        6        1        6
GGGCTTGCAAATAGGGCAAGGCGAAAATTTTTTTTGAGAAACAACTTTGCAGTAAGATTGTAATGGCTGAAATTATTACTCCCCAAAACTGGTATGCGGTTTATGTGCGTTCTCGTTATGAAAAAAAAGTTTATCAAGCATTGCTTGAGCGTGAGGTAAATTCATTTCTGCCGTTATATGAAACCATACGCCAATGGAGTGATCGCAAAAAAAAGGTTTCTGAACCGCTTTTTCGTGGTTATGTGTTTGTAAACATTGCTATGCAGCAGGAGAGCATTAAGGTGCTCGATACTGAAGGCGTCGTAAAATTTATTGGTATTGGGCGCAAACCATCGGTTATTGCGGAGCGTGAAATTGAGTGGCTGAAAAAGCTTGTGCGAGAACCTGAGGCTATTTCGCGCACGGTGGCATCGCTACCAGCAGGGCAGAAAGTGCGAGTAATTGCTGGACCTTTTAAGGATATGGAGGGCGTTGTGGTAAAGGAGGGACGAGAATCACAAATAGTGATTTATTTTGATTCCATTATGCAGGGAGTTGAAGTAAGTATTTATCCCGATTTACTTCAGCCAATTGGTAAAGAGCGTCAGCCGCTACCAACCCACTCTTCAGAGGATGAGTTAGTTTCGGTAGAAAAGCATTTGTTGCGGGTGAGTTAATCAGGTGCTTCTGCCGCAAGAGAATTTTTTAAAACCAACGAATTATGGAAAGAGAGCAAGCATCCACCCTGCGCACCATTTTTAGTATGCCCGTTATTGTGGCGGCGCTTGGCTACTTTGTTGACATTTACGACCTCGTGCTTTTTAGCATTGTGCGTGTGCCGAGCCTGAAATCGCTTGGGCTTTCGGGGCAGGAGCTGATTGATTACGGGGTCTATTTGCTCAATATGCAAATGATTGGCATGTTGCTTGGAGGCTTTCTTTGGGGGTGGCTTGGCGATAAAAAAGGGCGCCTTAAAATTATGTTTGCCTCTATTTTAATGTACTCCTTAGCCAACATTGCCAATGGTTTTGTAACCACGCTGCCGATGTATGCGGCGTTGCGCTTTATTGC
KOK=        30
KK=  171541  LL=  171930  Z=    5.57  JJ=  171181  DL=   390
A===      111      112      113      114      121      123      124      131      132      133      134      141      143      144      211      213      214      223      224      231      233      234      243      244      313      314      323      333      334      343      413      433
B===      222      122      422      322      212      412      312      242      142      442      342      232      432      332      221      421      321      411      311      241      441      341      431      331      424      324      414      444      344      434      423      443
RRR=   20.734    4.169   -1.839   -1.523    1.564   -0.503    0.157    0.299   -0.567    0.220   -1.080   -0.108   -0.332   -0.043   -0.827   -0.231   -0.026   -3.700   -0.118    1.388    0.112    0.894   27.372   12.324    0.220    0.694    0.112    0.741    4.663   26.377    0.183    1.030
X1==    4.339    3.201   -0.661   -0.711    1.201   -0.799   -0.860   -0.661    2.201   -0.661   -0.711    0.289    1.289    0.234    2.201    0.201    0.140   -0.965   -0.039    2.201   -0.799   -0.860    7.140    3.074   -0.661    0.289   -0.799   -0.661    1.289    7.289   -0.711    1.289
X2==    4.778    1.302    2.783    2.141    1.302    0.630   -0.182   -0.452   -0.257   -0.333    1.518   -0.376   -0.257   -0.182   -0.376   -1.145   -0.182    3.834    3.009    0.630   -0.140   -1.040    3.834    4.009   -0.333    2.406   -0.140   -1.121    3.619    3.619   -0.257    0.800
CD1=        5        4        0        0        2        0        0        0        3        0        0        1        2        1        3        1        1        0        1        3        0        0        8        4        0        1        0        0        2        8        0        2
CD2=        8        3        5        4        3        2        1        1        1        1        3        1        1        1        1        0        1        5        4        2        1        0        5        5        1        4        1        0        5        5        1        2
CCAGCAAATGTTGCGTATCCTGAAAATGAAGTCCCGTGGTTGGTTCATCTAAAATATAGAGCGTTTTGCCTGTTTGAATTTTAGCCAACTCTGCCGATAATTTAATGCGTTGTGCTTCGCCGCCTGAAAGCATGGGCGAGGGTTGCCCCAGCTTGAGATAGCCAAGCCCAACGCTTTGCATGGTATTGAGAATGCGGCGAATGCGAGGGAAGTCGGTAAAAAATTCAGCGGCTTCGGTAATGCTCATTTCCAATACGTCGGCAATGGATTTACCGCGATACTTTACCATCAGCGTTTCGCGGTTGTAGCGTTCGCCTTTGCAATTTTCGCACTGCACGTAAACGTCGGGCAAAAAATTCATCTCAATTTTGCGCGTGCCTGCGCCTTGGC
KOK=        31
KK=  173011  LL=  173850  Z=    7.23  JJ=  172861  DL=   840
A===      111      112      113      114      121      123      124      131      132      133      134      141      143      144      211      213      214      223      224      231      233      234      243      244      313      314      323      333      334      343      413      433
B===      222      122      422      322      212      412      312      242      142      442      342      232      432      332      221      421      321      411      311      241      441      341      431      331      424      324      414      444      344      434      423      443
RRR=    7.403    0.365   -0.165   32.973    0.196   -1.322    0.304    0.639   -0.868   -0.339    0.210    0.988   12.850    3.738   -5.385   -0.047   -0.037    3.419   25.918    2.455    2.176    0.198   44.526   13.204   10.929    0.043    0.590    0.272    6.960    8.766    0.475    0.759
X1==    1.650    1.599    0.162    4.635    0.857   -0.617    0.108    0.162    0.874   -1.340   -0.597   -0.607    3.165    2.377    5.309    0.129    0.108    0.832    3.001    1.620   -1.356   -0.622    6.072    4.533    3.965    0.155   -0.607    0.951    2.437    3.950   -1.350    2.437
X2==    4.487    0.229   -1.020    7.113    0.229    2.143    2.813    3.940   -0.993    0.253   -0.352   -1.628    4.059    1.573   -1.014   -0.366   -0.345    4.110    8.636    1.516   -1.605   -0.318    7.333    2.913    2.756    0.278   -0.972    0.286    2.856    2.220   -0.352    0.311
CD1=        4        4        2        8        3        1        2        2        3        0        1        1        6        5        9        2        2        3        6        4        0        1       10        8        7        2        1        3        5        7        0        5
CD2=       10        3        1       14        3        6        7        9        1        3        2        0        9        5        1        2        2        9       16        5        0        2       14        7        7        3        1        3        7        6        2        3
TGGCGTTATTGAGAATTTCTTGCACATATGCTACGGCACCTTGAAAAGGCTGTGGATATAAGCTGGTGTGTCCTGAAGAGGTGTAAGCTACCTCAAAGGTGCGCTTGCCTGAGCCATTGAGCAATATTTTAAGTGCGCTTTTGGGAATTTTGCTCATGGGAGTATCGAGCGTAAAATCGAACTCTTTTGCAATAGCGCGAATTACCTGCCAATGGTTGCGTTTGCCAGCTTTTCCAAAAGGGTCAAGCCCACCTTGATTGAGCGACAGCGAAGGATCGGGAATCATCAATTCACCCGAAAGCTGCATCAATTCACCCAATCCGTTACAGGTTGGGCAAGCGCCATAAGGGGAATTAAAGCTAAAGTGGTTCGGTGCCAAGGTTGATGTTGGCAGGGCATCCTCATTATCCCCTTTGCTGAGCGTAAAAGCAAGCTCGGTAAAGCCACCCTCAAAGGGCGTGCAAATAACCGACGACTTGTGCTCCGAGATACTAATAGCCAGCATGACGGCTTCGCGCACTCGTGCTTCGCTTTCAGGCGCAAGAACAAGCCGATCAACCACCAACTCAATGGTGTGGCTTTTGTAACGCTCAAGCTGCATGTTGGGCACCATTTCTTGCAATTCGCCATCAACACGCACCCGCAAAAAGCCTTTGCTGCGTAAGCGCTCAAATAGCTCCCGATAATGCCCTTTTCGCCCTGTAACAAGTGGTGAAAGAATTTGCACCTTGCTTCCTTCGGGTAGGGCAAGAATGGTTGCAAGAATGTTGTCGGCGCTTTGTGCTTGCACCATGGCACCCGTTTCGGGATTGTAACGGCGTCCCGCTTTTGCATACAGCA
KOK=        32
KK=  181531  LL=  182460  Z=    5.50  JJ=  181261  DL=   930
A===      111      112      113      114      121      123      124      131      132      133      134      141      143      144      211      213      214      223      224      231      233      234      243      244      313      314      323      333      334      343      413      433
B===      222      122      422      322      212      412      312      242      142      442      342      232      432      332      221      421      321      411      311      241      441      341      431      331      424      324      414      444      344      434      423      443
RRR=    2.983    2.179   -1.007    4.960    4.281   -5.150    0.125   -0.149   -2.517   -2.300    1.865   -0.199   11.129    6.319   16.564    0.336   -1.603   -2.566   60.069   -0.188   -0.664    0.061   41.299    1.535   -0.088    5.001    1.323   -0.138   21.936   -0.751    0.143   -0.768
X1==    1.240    1.081    1.999    5.806    3.052    3.148    0.341   -0.079    2.481    1.373    1.207   -0.858    3.237    3.647    2.395   -0.855   -1.584    1.630    7.626    0.479    1.889   -0.256    4.307    2.767   -0.034    3.237   -0.821   -0.704    4.022   -0.102   -0.147   -0.789
X2==    2.404    2.015   -0.504    0.854    1.403   -1.636    0.366    1.890   -1.015   -1.676    1.545    0.232    3.438    1.733    6.916   -0.393    1.012   -1.574    7.877   -0.393   -0.352   -0.239    9.590    0.555    2.574    1.545   -1.612    0.196    5.455    7.375   -0.979    0.974
CD1=        4        4        5       11        7        7        3        2        6        4        4        1        7        8        6        1        0        5       15        3        5        2        9        7        2        7        1        1        8        2        2        1
CD2=        7        6        2        4        5        0        3        6        1        0        5        3        8        5       14        2        4        0       14        2        2        2       17        3        7        5        0        3       11       14        1        4
AAGCCGCAAAGGGCAAAAATTAGCCGTAATCCTCTATATTCCCCCACCCAATCCAATCATTCAACTTATTGTATTATAACCTTATGCAGCAACCAAGTCAGGAGCTACAAACCGCAATTCGTGCAGCGCAAGCCGCTGGTGCAATTATGCGCGAGCGTTGTGGCGAACTTAGCAGCAGCGATATTCAGGCAAAAGAGTCTAAAGATTTTGTTACGGTTGTGGATAAAGCGTGCGAAGCTGCCATAAGCGCCACTATTGCCGAAAGCTTCCCTAACGATAGTATGCTGTGCGAAGAGGGCACCGTTATGGATGGCTCTTCAGGGCGTACATGGATTGTTGACCCGCTTGATGGCACCTTGAACTTCATCCACTCCTTTCCTGTATTTTCCGTCAGCATTGCGTTGCGCGATAGCAATCAGCAATTGGTGGCAGGCGTGGTGTATCAACCAATCTTAAACGAACTCTTTACGGCTGAGCGTGGGCAGGGCGCTTATCTTAACGGCAAGCGCATTGCGGTGTCGGCACGCACCGACAAAGAGAGCTTTTTAATGGCAACGGGCTTGCCGTTTACCAATTATAGCGATTATCTCGACTCCTCAATTGCAATGCTTAAAGAGGTGATTGCAGATTCAGCAGGCATTCGGCGTGCAGGTTCTGCGGCAATTGACCTTGCTTATACCGCTTGCGGACGCTTTGACGGCTTTTGGGAATATCGCTTGTTTCCGTGGGACTTTTCGGCGGGCGTATTGCTGGTGCGCGAAGCGGGGGGCACGGTTACGAACTTTAGCGGCAGTGAGGATGTTTTTAGCAGCCAAAGCATTATTGCGGGCAGTGAGGTAACTCATCCACTCTTGCTTTCAATTGCAAAACGGAGCTTTTCCTTGTAAGCATTCGGGCGACTTATCCACAATCTATTAACAATAACGAGCA
KOK=        33
KK=  185011  LL=  186030  Z=    5.09  JJ=  184981  DL=  1020
A===      111      112      113      114      121      123      124      131      132      133      134      141      143      144      211      213      214      223      224      231      233      234      243      244      313      314      323      333      334      343      413      433
B===      222      122      422      322      212      412      312      242      142      442      342      232      432      332      221      421      321      411      311      241      441      341      431      331      424      324      414      444      344      434      423      443
RRR=   32.450   -0.064   -0.429    7.831    5.053    0.657    5.213    0.709    0.954    3.868    0.992    1.038   15.685   -0.336    2.235   -0.416   -0.120   -0.200   18.587   -1.045   -0.950    4.014   31.483   24.013    0.424    0.076   -0.058    0.157    7.777    0.732    0.356    3.915
X1==    6.370   -0.428   -0.538    1.616    3.704   -0.774    1.457    0.464    1.956    3.371    0.711    1.048    3.714   -0.123    1.638   -0.228    0.219   -1.111    4.578    5.779   -0.606    1.727    5.657    5.328   -0.337    0.111   -0.606   -0.138    1.579    2.850   -0.490    0.944
X2==    5.094    0.149    0.798    4.846    1.364   -0.849    3.578    1.527    0.488    1.148    1.395    0.990    4.223    2.732    1.364    1.825   -0.549    0.180    4.060   -0.181    1.566    2.324    5.566    4.507   -1.259    0.688    0.095   -1.142    4.925    0.257   -0.726    4.147
CD1=       18        3        3        6       11        2        5        5        7       10        4        5        9        2        7        3        3        1        9       14        2        5       11        9        3        3        2        3        5        7        2        4
CD2=       10        3        3       10        5        1        9        4        3        3        4        4        8        7        5        5        2        3       11        2        4        6       11       11        0        3        2        0        8        2        1        7
TGCCCATGGTGGTACGCATAAAGAAACCACGGAATAAGCAAGATTCTCAGAAAACTGAGCGCATTGGGTAAATTGATGATGCGACCTTCCATAGCATAGAAATGGTTGGAACAGTTAAGAGGTAGTTTTTGATGCAACTCATCAAGAAAACTACCAATAATGAGGTCGAAACAAAAAAACAATAAACGGAAGCGTTACGAGCGAACCACAACGTTGGGCGACTGCCGCACAAATTGTTCCCAACTTCCCCCCGTCCCGCTTTTGCGGCGACTGTTGGTACGTGGTGGCACTCCGCTTTGGCGACTTTCACCCCGCAAAATATCGCAAAGAGCAATTCCTAAAGCATCGGTAACATCGTGCGGCTTTGGCACCGTATGAAGCGAAAGCATTCGGCTTACCATAAAGGCAACTTGCTCTTTTGTTGCTGCTCCTTTGCCTGTAATAGCCGACTTTACTTCACGAGGCGCATATTCATAAATCGGCAGGGCATAACGTACCACCAAACCAATAACGGCACCACGCACCTGCCCAAGCTTTAAAGCGGCTTGTACGTTGTGGCTTAAAAAAGCTGTTTCAAGCGCCACCCGCTCTGGCTGGAATTCTGCAATAACTTGCTCAAGCTCACGGCAAATAATGCCAATGCGCTCGGGATGGCTCCACGCAGCTTGCAAGCGAATAACTCCAGCCGCCAAAACCGAAAAAGAGCCGTTATGGTGCTGCACCACACCATAACCTGTTTTTAAACTACCGGGATCAACCCCAAGCACAATCATAAAGAAACTTACTCGCTCAAGCTATTCATGGCGCTTTCACTTAGCTCCATGTTGCTATAAACAGCTTGTACATCGTCATTACTTTCAAGCGCATCAATCAGCTTCATCACTTTAGCGGCATCATCGGCATCAAGCTCAATGTAGTTATCGGGGATTAAGTCAATCTTAGCATTTTCATAAGCAATTCCAGCCTCATCCAACGCCTTTTTTGCTGACTCAAGATCTTTTATATCGGTAATAACCGTAA
KOK=        34
KK=  190291  LL=  191280  Z=    7.48  JJ=  190201  DL=   990
A===      111      112      113      114      121      123      124      131      132      133      134      141      143      144      211      213      214      223      224      231      233      234      243      244      313      314      323      333      334      343      413      433
B===      222      122      422      322      212      412      312      242      142      442      342      232      432      332      221      421      321      411      311      241      441      341      431      331      424      324      414      444      344      434      423      443
RRR=    7.704    3.608   -0.151    6.909    3.181   -0.862    3.704    1.190    0.452    0.996   -0.174    0.009   26.411   -0.073    0.742    5.365    0.581   -0.134   37.634    1.146    5.312   -0.191   36.818   26.726    0.252   -1.134   -1.364   -0.238    6.223    1.067    1.512   -1.584
X1==    3.380    2.735   -0.062    2.314    4.436   -1.051    2.708    1.083   -0.439    0.827   -0.366   -0.010    5.906    0.314    1.035    2.008    0.225   -0.245    8.420    1.396    2.426    0.497    5.188    3.270    0.209   -0.993   -0.876    3.150    1.888    1.888   -0.993   -0.820
X2==    2.280    1.319    2.417    2.986    0.717    0.821    1.368    1.099   -1.030    1.204    0.476   -0.912    4.472   -0.233    0.717    2.672    2.584    0.546    4.470    0.821    2.190   -0.383    7.097    8.173    1.204    1.142    1.557   -0.075    3.297    0.565   -1.522    1.931
CD1=       10        8        3        7       11        1        7        5        2        4        2        3       12        3        5        6        3        2       15        5        6        3       10        7        3        1        1        7        5        5        1        1
CD2=        6        5        6        7        4        4        5        4        1        4        3        1        9        2        4        7        7        4       11        4        6        2       14       16        4        4        5        2        7        3        0        5
CAAAGCGTTTGGTAATAAGCTTGACCCCTTGCTTGCGCTTACTTGCTACAACCACAATTGCATCGGGGTTATTCCATGCCAACATAGCGGTTTCATCGCCCGCTTCACGGCTACTGAGTAGCACATTATTGCCATCCGACACAAGCTGCACCCCTTTTGATTGGCGCTTATAGCCGCGCGAAATAATTGCGGGTTTAAAACCTATTGAGAGATAATATTTCACCACCCAATCCACCATTGGTGTTTTTCCTGTACCTCCTGCACTTAAATTCCCCACAGAAACAACGGGCATTGGCGATTCCCATGCCCTTAATACCGCACGATTAAAAAGCTGGTTACGAGTTTGCACAATTGCTTCGTAGAGCAAGGCAAAAGGACGAAAAGCAAGGCGCAGGGGATTACTCATGGCTAAAACGGGCTGAAAGCGTTGTGCTAAAATGGCGCAATTCCTCCTCACTTGTAAATAAGGGAATAGCGAGGATGTGCAGCGTTATGGTAACTTTGCTAAATGGTTTGGGAATTGCAAAGCTATCCCAACTTGCAAGTTGCCATGAGCGCTTGTAGCCAATAGTAGCAAAAAGGAGCGGAATGTGTTGGCGGGAGGCAAGCCTGATAGTGCCATATTTAAATTGATGATTGGGACCACGAGGACCATCGGGGGTAATAGCTACCATTTGCCCTTGTTGCACATGCTCATACATACGCTGTTTCACCATATCGCCATCCGTTGAGCTGGAGCCACGAATAAGCGTAAAGCCAAGAGTTCCCAAAGCATCAGCTAAAATAGTGCCGTCGCCTGATTGGCTTACAACGGCAGCAACGTTTTTGTGGGGAAAGAGCTTTTTTGCAAGCAACCAACCAACCATCATATTACCGTGCCAAAATGCCACAATGCCCCCATCTTGCGGTAAACCATGCTTGGGCATAGTAACCGAAATGCGTAAGCTACGGTAGAGCAACTTGAGCACTTGTGGCAGCAAATGGCGTGAA
KOK=        35
KK=  204031  LL=  205140  Z=    9.04  JJ=  203941  DL=  1110
A===      111      112      113      114      121      123      124      131      132      133      134      141      143      144      211      213      214      223      224      231      233      234      243      244      313      314      323      333      334      343      413      433
B===      222      122      422      322      212      412      312      242      142      442      342      232      432      332      221      421      321      411      311      241      441      341      431      331      424      324      414      444      344      434      423      443
RRR=   27.014   12.835    3.684   -0.010    9.134   -2.990    5.234    0.086    0.529   21.519    0.437    1.113   -0.222   -0.877    0.612    2.548   -0.579    4.313   45.239   -0.319    0.101   -1.312    4.828   24.683   -1.047    0.601    0.457   36.641    0.027    0.027    0.465   14.031
X1==    4.980    4.351    3.879   -0.173    2.013    2.441    1.220    0.191   -0.804    4.985    0.251   -0.843    0.251   -0.346    1.078    2.441    0.631    2.609    9.439    3.522    0.257   -0.802    1.245    4.590   -1.421    0.251   -0.369    4.550   -0.221   -0.221   -0.525    5.175
X2==    5.424    2.950    0.950    0.056    4.538   -1.225    4.290    0.450   -0.658    4.317    1.743   -1.320   -0.884    2.536    0.568    1.044   -0.917    1.653    4.793   -0.091    0.391    1.637    3.878    5.377    0.737    2.400   -1.238    8.052   -0.121   -0.121   -0.884    2.711
CD1=       13       14        9        2        9        8        5        3        2        9        2        1        2        1        7        8        4       10       22       10        3        1        4        8        0        2        2        7        1        1        1        7
CD2=       24       14        6        5       18        1       12        5        2        8        5        2        1        7        8        5        2        5       11        3        2        4        7       10        3        6        0        9        1        1        1        4
AATAATTACGTTGCCATAATTTGCCCATTGTTTCGTTTTTTGTTGTATAAATTTTCAAACATCCATTTGCCACCAATGATTTATATGTCCCAACAATCTCCGATACTGTAGGGGCAGGGCTTGCCCCTGCCCTTATATTGGAAAGCGCATTATTTTGGGCAGGGGTAAACCCTGCCCCTACATCCTCAACGGAAATTTCATTCAATACGATAATGCCGTGCATATGATTGGGCATTATTTGAAATACATCCAATTCGATATTCGGAAATCGTGTTCTCAATCTTACCCATTCATTATATGCTACAATTCCGTATTTATTTAAAACCATTTCTCCATTTTCCACATATCCAAAACGGCAAATTCTATCCTGACATGCAATGGTAATAAAATAAAAACCTGATTGTGAATAATCATATCCTTGTAAACGGATTGATCGTCGGTGGTGAATATTTGGGTTGAATTTTGGTTTATCAATTTTCATTGCCATTATTGTCTTCACCATTGCGACAAACCATTAAAAAAAATGTAGGGGCAGGGCTTGCCCCTGCCCTTATATTGGAAACCGCATTATTTTGGGCAGGGGTAAACCCTGCCCCTACATCCTCAACGGAAATTTCATTCAATACAATAATGCTGTGTATATGATAGGTTTATAATCGTTCATTGCCATTATTGTTTTCATCATTGCGACAAACCATTTAAAAAAATGTAGGGGCAGGGCTTGCCCCTGCCCTTTTATTGCGTTTGATTTTGGGCAACCGCAAGGGTTGTCCAAACGGTTTTTTGTTCACCAATTTTTATATAATAACCACCTGATTTTGGGGAACCTACAAATATAATTTTATTCATTGCTTTTAGTTTGGTAATGTGTTTTTCAAGAGTTTTAATGGGTATCTCTGTTTTTTTAGCTATCTGTGGTTTACGGCAACCAGGGTTTTGTTCTATAAAATCGTAAACGGTTTTTACTACCCCACTTACTACCCCATTTACTGCCCCACTCATAGAATTAGTTGGTAAACATTGTAATGGTTCGCCTTGCCTGTTTTTTAGTGTTGTCAATATTTCTCCCAACATAAATTCAACAAAAATAGCGCTATCGGCTACGTTGGT
KOK=        36
KK=  217531  LL=  218520  Z=    7.70  JJ=  217441  DL=   990
A===      111      112      113      114      121      123      124      131      132      133      134      141      143      144      211      213      214      223      224      231      233      234      243      244      313      314      323      333      334      343      413      433
B===      222      122      422      322      212      412      312      242      142      442      342      232      432      332      221      421      321      411      311      241      441      341      431      331      424      324      414      444      344      434      423      443
RRR=   27.684    7.548    4.588    7.926   -1.334    0.256   12.707    6.071    0.422    0.337   -0.110    0.569    6.976   -0.013    0.005    5.815    0.662    5.183   12.357    0.082    0.194    0.200   28.655    1.364    7.747    0.335   -0.215   11.555    0.366    0.221    1.119   24.669
X1==    3.949    6.077    2.502    4.264    1.522    1.056    2.734    2.502    0.487    0.522   -0.166   -0.509    2.520    0.489    0.004    3.901   -0.664    2.973    5.092   -0.082   -0.304   -0.317    5.416    1.571    1.871    0.506    0.336    3.984    0.175    0.175   -1.508    3.952
X2==    7.009    1.242    1.834    1.859   -0.876    0.242    4.648    2.427    0.866    0.646    0.662   -1.118    2.769   -0.026    1.242    1.490   -0.996    1.743    2.427   -1.006   -0.639   -0.629    5.291    0.868    4.140    0.662   -0.639    2.901    2.097    1.268   -0.742    6.241
CD1=       11       16        7       10        7        5        8        7        4        3        2        2        6        3        4       10        2        9       13        3        2        2       11        5        5        3        3        7        2        2        0        7
CD2=       18        6        6        6        2        3       10        7        4        3        3        1        6        2        6        5        1        5        6        1        1        1        9        3        8        3        1        5        4        3        1        9
AGCGCCATGAGGTTATGCAGCAAAGCATGTTTGAAGCCTCCTTTATGCTCAAAGAGGTGGTGCGGGAATGCAACCCAATTTTATCGGTTACTATTAGCAAAGCGGTAAAAAAAGCTGGTATGGATAGCCTTGATACCATGCAGCAACCTTCCGCAAGTAGTGGGGTGGCGCAAGATATTGTGGCACATTTAGCCAACTCGTTACGCACCATTTTACGGGATGATGGATAATAATGTAGAATTACTTTTGCTGTCGTAACGATTTAAAAAAGCTTTGCAAAAGCTCTTGGCATTTGTGTTCCATAATTCCGCCAAACACTTCAGGTTGATGGTTTAATACTCGGTTGCCTGTAATATTGAGTACTGTGCCACATGCCCCCATTTTAGAATCGTAGGCACCAAAAATTACCCGTCCCACTTTTGCATTAACAATTGCCCCTGCACACATGGGGCATGGTTCCATAGTAACCGCCAAGGTGCAATCGTCAAGATATTTGTTGCCAAGTGTTGCCATTGCGGCGGTAAGGGCAATCATTTCGGCGTGAGCCGTGGCATCGTGCAAAGTTTCTACTTGATTGTGCCCTCTGCCAATAATGTGCCCGTTGCTATCCAGCACTACAGCCCCAACGGGTACTTCGCGTTGCTCGTAGGCTTTAATGGCTTCACGTAAGGCGGCACTCATAAAGGTGTTGAAATCAATCATGCGGCATTTCTTTAGTTGGTGCGGAATGTGCTTGTTGCTTGAAAAAACAAAGCTTTATTTTTCACAATACCCAACATACGTTTTTTGCGGTTGTTTACAGCTTGTGAAAAGTTTGGAAGCATTGATGAAAATATGAGTTGTACCTTTTTTCTGTTTGCTATGCAAACGAAAATATTGTACCTTGAATACAATCTCATGCACGATTGTTATCAGACACATTCACAGTCAAATGCAAGAGCGTGCAGTTTTACTTTTCTTTTCCATAACCCCAAAACAATTACAACTATG
KOK=        37
KK=  218521  LL=  219210  Z=    7.25  JJ=  218041  DL=   690
A===      111      112      113      114      121      123      124      131      132      133      134      141      143      144      211      213      214      223      224      231      233      234      243      244      313      314      323      333      334      343      413      433
B===      222      122      422      322      212      412      312      242      142      442      342      232      432      332      221      421      321      411      311      241      441      341      431      331      424      324      414      444      344      434      423      443
RRR=   13.347   -2.033    5.299    1.790   -0.587    1.045    1.180    0.082   -1.158   23.091    0.249   -0.028   61.189   -1.377    5.487    6.313    0.243   -1.058    6.022    7.407    2.259   -0.697   15.057   -0.690    1.398   -3.196    0.001    0.788   -2.489    0.877    0.506    0.136
X1==    3.477   -1.005    4.736    0.489   -1.632    1.198    2.407    0.181    1.874    4.500    0.714   -0.355    5.270    2.019    2.130    3.903   -1.352   -0.495    2.495    4.579    2.256   -0.438    4.430    1.587   -1.237    2.536    0.796   -1.143    2.911   -1.026   -1.109    0.943
X2==    3.839    2.022    1.119    3.664    0.359    0.872    0.490    0.455   -0.618    5.131    0.349    0.078   11.610   -0.682    2.577    1.617   -0.180    2.137    2.414    1.617    1.001    1.592    3.399   -0.435   -1.130   -1.260    0.001   -0.690   -0.855   -0.855   -0.456    0.145
CD1=        7        1        8        2        0        4        5        2        5        7        2        1        7        3        6        8        0        2        6        9        5        1        7        3        0        4        3        0        4        0        0        2
CD2=       12        7        4        9        4        3        3        3        1        7        2        3       16        1        8        4        2        4        5        4        2        3        5        1        0        0        1        0        0        0        1        1
TCAAACGGAAGCAACGATCTCTCCGGCGCCATCAGCAACCTTATTGAAACCATGGGTAAACTTGCTCAACAGCAGGTTGAACTTATCAACACTGGTTTGAAAACCGCTGCTCAAATGGCTGAACCACTCAGCAAAACTGCTACCGATCTTCTTGGTAACATGGTAAGCACCATGAACCAAATGTTGCAGACCATTTCATCAGCAATTGCTCCTAAACAGTACTAAACTGTAATTGCTGGTTTTGCTGGTTAAAGCACCTTATACGAGTTTCGTACAAGGTGCTTTTTTTTGTTCTAACGTTTTTTACTTAAAGCAGCTTTAATCTTTATTTTAAAAGATATTTGTATCTATTTTTGCTACGCTTTAATTCATACCCTTCATGTCGCTCCGTACTCTTCAGCAGCAAATTATTACACTCTATAAAAGCCGCTATAAAGCTACTCCTCAAAGCATTACTCAGCTTCAAGGCGATGCCTCAACCCGCCGTTACTTTCGAGTAGAGTACAATTCTCTTGGAACTATTGCTTGTTATGATCCTGCTTTTGTTGGAGCTGATCCTGAACGTTATCCCTTTTTGGTACTTCAGAAGCTGCTTAAGCAACACGATATTTTGGTGCCACGTACTTGTGTGTACAATGCTGCTTTAGGGCTTTTGTTGCTTGAGGATTGTGGCGATCTGTTGTTTCAAAA
KOK=        38
KK=  228241  LL=  229230  Z=    6.49  JJ=  228061  DL=   990
A===      111      112      113      114      121      123      124      131      132      133      134      141      143      144      211      213      214      223      224      231      233      234      243      244      313      314      323      333      334      343      413      433
B===      222      122      422      322      212      412      312      242      142      442      342      232      432      332      221      421      321      411      311      241      441      341      431      331      424      324      414      444      344      434      423      443
RRR=    3.441   30.022    1.682    8.683   -0.151    0.660   29.683   -0.265    0.240   -0.975    1.818   -0.035   24.659   -0.467    1.788    1.081   -0.435    0.212    2.899   -2.597   11.206    0.295   18.922   -1.456    5.057   -0.480    2.995    2.047   -0.012   16.559    0.735    3.400
X1==    1.013    5.657    1.728    2.381   -0.240    1.015    7.888   -0.562    0.368   -0.590    3.050   -0.607    5.262   -0.682    1.071    1.661    0.925    0.327    3.997    2.308    2.873   -0.379    3.993   -1.053    4.682    0.839    1.597    0.868    0.063    3.701   -0.636    2.973
X2==    3.396    5.307    0.974    3.647    0.631    0.651    3.763    0.471    0.651    1.652    0.596    0.057    4.686    0.684    1.670    0.651   -0.470    0.649    0.725   -1.125    3.900   -0.778    4.739    1.382    1.080   -0.572    1.875    2.358   -0.189    4.474   -1.157    1.144
CD1=        3       11        4        5        2        4       15        1        3        1        6        1        9        1        4        5        4        4       11        6        7        2        9        1        8        3        5        3        2        7        1        6
CD2=       13       14        6       11        5        4        9        5        4        6        4        4       11        4        7        4        2        3        3        1        8        1        9        4        5        2        5        6        2        9        1        4
ATGATTGTGGATGTTGATAGCCCCCATACGCATGCTGGTATTCACGGAACGCTTGAGGGGATGTTGGGCAAAAAGTCAATTGTAGCAATGGCTTGTAGCATGATGCACAACGCGGCAACCACTTCCACTATGGGAAATTATTGCAATAACGACTTTTCACGCCTTTCGCCTCGCCATATTGAGTATGCTGCGCGCGAAGGTGATGCGGTGGCGCTTGCCGTGTGGGAGCGTGTTGGGCATTTACTTGGTTCAGCACTTGCCAGCGTTACAGCTTTAATGGATATTCGTAAATTTGTTATTGGAGGTGGAATTTCTGGGGCTGGTTCCTTGATTTTTGAACCTGCTCGGCAGCAATTACTCCACTCAACGCACCCTTCCATGCACGAAGGGCTGGAGCTTGTACCAGCATTTCTTGGCAATAAAGCAGGAATGTATGGAGCGGCATCGCTCTGTTTTTAAGGATTTTTGAGCTTGCTACGATTTGTTGCCTCTTGTAATCTTTTTTATAATATGGGGTATATTTTGGGTATCAGTATTGCTTTTTCACGCTTATGCTTACTCTCATGTCTCCATTAGTAACCCCACGAGCAACACAATTAGTACAGCGCAAGGTGCTACCGCCGTTGCACGCTTTGCGTCAATTGCTTCCGTCAGGCTCCATACCTCCACTCCGTAACGTTCGCCATCTGCTTTTTCCCAACGTCTGCCTTGTTTGCGAGCAGTTGCTGCAACCGCATGAAGAGCATGTGTGCGGTGCATGTTATGCAAGCTTTGATGCTTTTGCATCCCCCGAATTAGCAGAATATTATGTAAGGCGCACTATAACCGATCACTTCTGCTTTCCCACTTTTTTTGAGCGGGCATGGAGCCGCTATAAGTTCCATAAAGAGAGTGATTTACAAGAGTTACTCCATTCATTGAAATATCAAGGCATTTTTACCTTAGGCGTTACGCTTGGTAAACAGCTTGGCGAATGGCTCCATTCGGCTG
KOK=        39
KK=  233821  LL=  234930  Z=    6.17  JJ=  233761  DL=  1110
A===      111      112      113      114      121      123      124      131      132      133      134      141      143      144      211      213      214      223      224      231      233      234      243      244      313      314      323      333      334      343      413      433
B===      222      122      422      322      212      412      312      242      142      442      342      232      432      332      221      421      321      411      311      241      441      341      431      331      424      324      414      444      344      434      423      443
RRR=   31.690   12.196    8.068   11.171   -0.075   -0.318    2.090    9.565    1.349   -0.202   10.180   -0.072    7.682   -0.033   -0.867    0.009    0.739    2.078   20.441    3.701    0.120    0.341   23.009    3.310    8.330    0.171    2.833   -0.179    7.541    7.274    0.746    1.732
X1==    5.860    4.032    3.498    3.437    0.892   -0.788    1.338    3.498    3.339   -0.287    2.503   -0.055    4.033   -0.165    0.892   -0.100   -1.081    1.264    3.280    1.963   -0.590   -0.210    5.748    2.322    3.197    0.208    0.916   -0.101    2.987    5.502   -0.557    1.310
X2==    5.408    3.025    2.307    3.250   -0.084    0.404    1.562    2.734    0.404    0.704    4.067    1.305    1.905    0.200   -0.973   -0.090   -0.684    1.643    6.231    1.885   -0.203   -1.620    4.003    1.426    2.606    0.823    3.091    1.776    2.525    1.322   -1.339    1.322
CD1=       10        9        6        7        4        1        5        6        7        1        5        2        7        2        4        2        1        5       10        5        1        2       11        7        5        2        3        1        5        8        1        3
CD2=       21       12       11       11        5        5        6       12        5        6       11        7        7        3        3        4        2        6       12        8        3        0        9        4       10        5        9        7        7        5        1        5
GCAAAAAGTCGCTGTAAGCCATCAACACGCTGCCTGATTCGTCAATCAGCACATACGCTCGTTGCGACATGCCAAGAAAACCAAGGGCATCGTAAGCTGCAGCAACCGTTTTTTCACTGTCGCTTAACAGGGTGAATGGTAGCTCGTGGCGTTCGGCAAAGCTTTTGTGCGAGGCAACGCTATCGGAGCTGATGCCAAGCACCACAATGCCACGTTTGGTGAATTCTTGCACGTTGTTGCGGTAATCGCAAAGTTGTGCGGTGCATACAGGGGTGTCGTCGCCCGGATAAAAAATGAGGAGTACTTTTTTGCCACTGAAGTCGGCAAGTGAAACCATTTTGCCTTCGCTATCGGGGAGGCTAAAGGCTGGTGCTTTGCTTTTTTCGGCTATCATAATTGGTTGAATGGTAAGGGTTTGTGGGGTTTTCTTTCAACTGTAATAATCTTTTGTGGTTCCAAGATACAATAATTTTCAAGAGAGGGTATTAAATTAGATTAAAAATATCTACTTTAACTCCCATTGAGAACGTTAAGGTGTGTGGAGGTGTTTCATCTTTTATCAGCCCTACTTGAGCCTCTTACACGCTCTCTCTTAAAAAATGGGTTGCTACTTTTTTGCTTCCGAGTAGCCTTTTGTTGTGAGAAGCAAAGTTTAATTCTATTATAGCCTTGTTTTTTTAGGTCTTGCTGTGCTGGCTTGACAGCTTCCTAAGCTACTGTTATGAGGCTTGGGAGTTCTTTAACCAATGGTGAATGGGTTCCACTATGAAGGTTTATTTTGATCATAATGCCACAACGCCGCTGCATCCTGAAGTAAAAAAAGAGATGGTGGCGGCATTGGATTTGTTTGGCAATCCATCAAGTATGCACGCTTTTGGTCGTGAGGCTCGTGCAAATGTTGAGGATGCGCGTCGTCGTGTTGGCAAGTTTATTGGTGCTAATGAGCACGAAATTGTGTTTGTAGGGAGTGGCTCGGAGGCAAACAATACCGTGCTTTCGCTCTTTGTGTGTACGTGTAGCCAATGTGTGCCGGGTGCTCGGCGCAACACTATTATTACGACACGTATTGAGCATCCTTGCATTCTTGAAACTTCTGCATGTTTGGCGCAT
KOK=        40
KK=  237151  LL=  238140  Z=    6.29  JJ=  236941  DL=   990
A===      111      112      113      114      121      123      124      131      132      133      134      141      143      144      211      213      214      223      224      231      233      234      243      244      313      314      323      333      334      343      413      433
B===      222      122      422      322      212      412      312      242      142      442      342      232      432      332      221      421      321      411      311      241      441      341      431      331      424      324      414      444      344      434      423      443
RRR=   24.785    2.703   -4.128   28.445   -0.040    0.753    0.353    0.277    1.918   -0.975    0.806   -0.248   11.144    1.287    9.058    0.131   -0.035    0.510    7.972    0.058   -0.184   -1.111   39.330   10.012    2.581    8.605    0.928   -0.002   13.597    0.786   -0.500    0.327
X1==    4.285    1.245   -1.620    6.849    0.060    1.647    3.444    2.140    1.076    1.341   -0.849   -0.769    3.160    2.324    1.245   -0.639   -0.344    0.647    4.567   -0.067   -0.746    0.769    5.643    1.861    3.760    3.828    0.908    0.005    2.937    5.515   -1.517    2.293
X2==    5.785    2.171    2.548    4.153   -0.665    0.457    0.102    0.130    1.783   -0.727   -0.949    0.322    3.527    0.554    7.277   -0.205    0.102    0.788    1.746   -0.868    0.246   -1.445    6.970    5.379    0.687    2.248    1.022   -0.394    4.629    0.143    0.330    0.143
CD1=        9        5        0       12        3        6        8        6        5        5        1        1        7        5        5        2        2        5       11        3        2        4       12        5        9        8        5        3        7       11        0        6
CD2=       15        7        7       11        2        3        3        3        5        1        1        4        8        4       16        2        3        3        5        1        2        0       12       11        3        6        3        1        8        2        3        2
CAGCTCCAGCAACGCGCATTCGTTTTACCACATCGCACCCCAAAGATATTTCCGAAGCCTTAGTGCGCACCATTGCAGAGCATTCCAACATTTGCAATCACATCCATTTACCCGTGCAGTCAGGCTCAAGCCGCATTTTGCGCCTTATGCAGCGAGGGCACACCATTGAAGAGTATCTCGAAAAAATTGCTCTTATTCGATCGCTCATTCCCAATGTTACCCTCTCTACCGATATGATTGCTGGTTTTTGTGGCGAAACTGAGGCTGACCATCAAGCCACGCTTCGTTTGCTTGAAGAGGTGCAATTTGACTCGGCTTTTATGTTTTACTACTCGCCTCGTCCACGCACGCCAGCGGCTGAAAAGCTTACCGACGATGTGCCCGAAGCGCTTAAAAAAGCTCGCTTGCAGGAAATTATTGAGTGCCAAAACCGCATTTCAGCCTCACTTTTTAGCCAAGCGGTCGGTTCCGTGGTTGAAGTGTTAGCCGAAGCTGAAAGTCGTCGTTCATCGGAGCAATTAATGGGGCGAACGGCAGGCAATCGCACGGTGGTGTTTGCTCGCAATGGCTATCAAGCGGGTGATGTGCTTCATGTGCGCATTACGGGTTCCACTTCTGCCACGCTGCTTGGCGAGCCATTAATCTCTACCACACTATAGCATTTCAAGAGATACTCACTTATTATCTCCTCAAAGCCTTGTGGAATTTGCCCACCAAACTTTTTTGCCATCGTAAACCTTTCACGAGCTTAATTTTATTCTTAGGCGCTATTTAGTAAATTGGCGCTCCTCATTTACAAGGCTTCTTATAACAATTTTAGAGATGCCTTAAGCTTAAAAGCACAGTTTTTACCACCAGTTTTTAGGAATTCAACGTATGGCAGCTTCGGCATCTATCGGGTTAACCAATAAAATTCGCGCTCACCTTGAACTACTTGATCCCGTAACATGGCTTAGTGGATTTCCCTGCCTTGCCGCTGGTGTTATGGCT
KOK=        41
KK=  238471  LL=  239580  Z=    4.75  JJ=  238441  DL=  1110
A===      111      112      113      114      121      123      124      131      132      133      134      141      143      144      211      213      214      223      224      231      233      234      243      244      313      314      323      333      334      343      413      433
B===      222      122      422      322      212      412      312      242      142      442      342      232      432      332      221      421      321      411      311      241      441      341      431      331      424      324      414      444      344      434      423      443
RRR=   34.429   14.775    9.790    1.044    0.168    0.828    7.522    0.435   -0.513    2.793   -2.009   -0.128   29.016    5.473    0.916    0.989   -0.188   -0.173    2.611    2.496    0.306   13.624   16.147    1.794   -0.558   -1.144   -1.388    0.422   -0.116    5.687    2.066   10.568
X1==    5.639    5.046    3.381    0.223    0.161    0.707    5.014    0.680    0.707    1.087    1.565    0.223    6.050    3.277    1.382    1.418    0.148   -0.131    0.750    2.129    0.438    4.943    2.110    4.375    2.087    1.565    1.267    0.331    0.080    2.080   -1.125    3.080
X2==    6.105    2.928    2.896    4.692    1.040    1.172    1.500    0.639   -0.726    2.569   -1.283   -0.576    4.796    1.670    0.663    0.698   -1.274    1.314    3.481    1.172    0.698    2.756    7.654    0.410   -0.267   -0.731   -1.096    1.278   -1.448    2.734   -1.836    3.431
CD1=        9       11        5        2        3        3       11        2        3        2        3        2        8        6        5        4        3        3        6        5        2        9        5       10        3        3        3        1        1        3        0        4
CD2=       32       15       15       16       10        7        6        9        3       10        1        4       12        5        9        6        1        5        7        7        4        6       13        2        4        2        1        5        0        6        0        7
CTGAAAAAAAATATTCTTGCTTCGGCACCTGCTGTTGGTTTTTCGTATGGTTTTGTAACCTTTCTTTCGGCTAATGCCCTTTTCGGCGATATTCGTCCTGAAGCACTGTGGCTTGCGGGATTGAATTTTTTTATGACCGTAGCTCTTATCATTTTAAATGATTTTAAATCGGTTGAAGGCGATAAAGAGGGTGGCTTAAAGTCGCTTACGGTAATGATTGGTGCGCGCAATACTTTTCTTGTTTCCTTTTTTATTATTGATGCCGTTTTTGGCGTAATGGCATGGTTAGCCTATACGTGGAGTTTTGTTGGTCTTTCCTACTTTATATTGGCAGGATTAGCAATTAACATGTTTATTCAAATGCAGCTTTTGCGCGATCCTAAAGGTGGGCTTTCGTTTGTTAATATGGCTGTAGATGATGGTTTTGGCAATGCCATCGGTAAAAGCAATGTGCAGGAACACAATACTTTTCTCCGCTTTCAAGTGGTGAACAATATTATTTTTATGATTTCAAACCTTGTGTTAGCGGGAATGGTTGGTATGCAATATATTCAACCATAATTTTTTCATTGGTGCAAACATTGTAGCATAGGGAGAGCGTGTTAAGGCTTATAGCTTACATGCTCTCTTTTTTTTATTGCATTGCTCGTTATGAACGTTTATGGCAGCCACCTTTTTTATTAGCGATCTCCACCTTGCCTTGCAAGCAAGTAATGTGGAAGCACAAAAGCTCGACAAGCTTCAGGTGCTTTTTGAGCGCATTGGCAACGAAGGTGGAGCGTTGTACCTATTGGGTGATATTCTTGATTATTGGCTTGAGTTTCATCATGTTATCCCAAAAGAGTTTAGCCGATTTTTTTGTATGCTTTCCTCGCTTGTGCAGCAGGGTGTGCAAGTGTTTTATGTTGCAGGGAATCACGACTTTGAACTTGGTTCTTATTTTATGCAATCGTTAGGCATTACCACAGCATATGGCATCAACGAAGTAACCATTGAAGGTAAGCGTTTTTTTGTAGCGCATGGCGATGGTTTAGGGAAGGGTGATACAGGCTATAAAATTTTTGCACGTCTTATTCGTACTCGTTTCAGTCGTTTTGTGTTGCAATGGCT
KOK=        42
KK=  241591  LL=  242640  Z=    6.16  JJ=  241501  DL=  1050
A===      111      112      113      114      121      123      124      131      132      133      134      141      143      144      211      213      214      223      224      231      233      234      243      244      313      314      323      333      334      343      413      433
B===      222      122      422      322      212      412      312      242      142      442      342      232      432      332      221      421      321      411      311      241      441      341      431      331      424      324      414      444      344      434      423      443
RRR=   28.978    6.103    4.505    8.525    0.281   -2.242    9.697    0.767   -0.798    0.425    0.082   -0.023    7.153   -0.334    3.024    3.807    0.318   -0.564   23.194    0.680   -0.748   -0.089   27.915   13.890   16.296    0.347    0.036    0.254   -0.331    0.818   -0.537   13.988
X1==    5.459    3.104    1.474    3.215    2.553    1.128    4.945    3.634    1.793   -1.160    0.097    0.164    1.570    0.242    0.901    1.793   -0.686    0.790    5.306   -1.528   -0.459    0.543    3.258    3.984    4.924    1.570   -0.459    0.087    3.308    0.643   -0.639    4.197
X2==    5.308    1.966    3.056    2.652    0.110   -1.987    1.961    0.211   -0.445   -0.366    0.840   -0.143    4.557   -1.381    3.358    2.124   -0.463   -0.714    4.372   -0.445    1.629   -0.163    8.567    3.486    3.310    0.221   -0.079    2.908   -0.100    1.273    0.840    3.333
CD1=       12        9        4        8        8        4       12        7        5        0        2        3        4        3        5        5        2        4       14        0        1        3        7       10        7        4        1        1        5        2        1        6
CD2=       18        9       11        8        5        0        6        5        3        3        4        3       10        0       12        8        2        2        9        3        6        2       15        6       10        3        3        8        2        4        4        7
CTTTGCATGGCAGTAAAAAAAGCTGGGGGGAGGGTCGTGGCAATAAATGGCGTTGACTTAGTGAGTTGCCGCATGTATCGTAGCGGCAAAGAGGTGTGGGAAGGTTTTTCTAAAAACATTTTTGCAGGGCTTGGTTACTACCATAGTGCGCTCTTTGGATTACTTGCTCTGATTGCGTTGTTCTACATCATACCAATTGCCTTACTTACAACATCGGTGGTGCAAGCCAATTATAGCGCAACACACTTTTGGTTACCATTGGTTCAGGTGGTATTAGCTTTTGCAAATCGTTGGCTTGTTGCCTTCACTTTTCACCAATCTCGTTTTATGGTATTTTTTCACCCATTGACGATGGTCGCTTTTTTTGCTATTGCCTGCAATTCGTGGTATTGGATTGTTTCGGGCAAAGGAGCTGGCTGGAAAGGACGCCGTTACCAATTTACTGAGTGAGCAGCAACTGTTCGAGGAGGGAGATAAAATTTTGTACATTACTATCACATTTGGCTTCATTAGCATCAGTTTTTAGTAAATGGTGCTAAAAAGTTATTACAAGTTATTTTTCAGCACCTTATAATTTTAAAAATGGGAAGAGCTTTATGGGTTTCTTGTCAAACATATTTGGGAAAAAAGAGGTTGAGCTTAAACGTCCACAAGTAAAAGAGGATGAGAACTTAATAAAAACGATGGAAGGGCATCTTGATCGAGTGCTTTGTGTGAAGTACAGCTCCGATGGCAAAAAACTTGTAAGTGGTAGTTTTGATGAAACGGCTATGTTGTGGGATGTTGCATCAGGCAAACCCCTCCACACCATGAAAGGGCACTCAACATGGGTTGAATGTGTTGATTACAGCCGCGATAGCAAATTGCTTGCAAGTGGTAGCACCGATAGCACTGTTCGCATTTGGGATGCCGCTACGGGTCAATGTTTGCATCTTTGCAAAGGGCACGATACTGCCGTGCGTATGGTTGCTTTTAGCCCCGATAGCAAAGTGTTAGCAAGTTGCTCACGCGATACCACCATTCGTTTGTGGGATGTTGCAAATGGAAAGC
KOK=        43
KK=  245521  LL=  246510  Z=    4.73  JJ=  245341  DL=   990
A===      111      112      113      114      121      123      124      131      132      133      134      141      143      144      211      213      214      223      224      231      233      234      243      244      313      314      323      333      334      343      413      433
B===      222      122      422      322      212      412      312      242      142      442      342      232      432      332      221      421      321      411      311      241      441      341      431      331      424      324      414      444      344      434      423      443
RRR=   41.265   -0.187    0.515    0.238    5.281   -0.146    8.449    0.515   -0.845    0.030    4.659   -0.219    5.964    0.160    7.516    0.247    0.142    2.072   29.997    0.464    0.129    0.077    7.884   13.517   -0.043    3.015   -0.566    9.434    1.949   -0.287    0.233    1.277
X1==    7.642    1.484    0.543    0.112    1.948   -0.929    2.791    0.543    2.298   -0.112    2.999   -0.490    3.839    0.126    2.412    0.361    2.219    1.408    5.731    2.943   -1.118    0.330    1.927    4.220   -0.112    1.318   -0.216    2.432    2.273    0.273   -0.362    0.273
X2==    5.400   -0.126    0.947    2.137    2.711    0.158    3.028    0.947   -0.368   -0.263    1.554    0.447    1.554    1.267    3.116    0.683    0.064    1.472    5.234    0.158   -0.116    0.235    4.093    3.203    0.386    2.287    2.617    3.880    0.857   -1.053   -0.645    4.679
CD1=       20        8        3        3        9        1        8        3        6        1        5        2        6        2       10        3        7        5       14        7        0        2        4        8        1        3        1        3        3        1        1        1
CD2=       21        6        6        7       13        4        8        6        3        2        4        4        4        3       14        5        3        6       11        4        2        2        7        5        3        5        6        6        2        0        1        6
ACGTTTTTTCTTGCAGGATGATTATGCCTTTGGGGGTAATAGCCTCAAAAATTTGAATAATAGCATTCACCGATGGTGAAATATTATAAAACGCAATAACGCCAATGGATGGACTTAAATGAAATAATAGCTTTGTAATAGCATACTTATAATTATATGTAATAGATTTAATATTGGTTAAGTTATAAAGAATATGAAGCTTTTTATCAGGGCTTTGTATTTTTGGTAATAAGCTTTGTAATAAATCAATATCCATGTGTTCAAGATCAATTTCCGTACCATATTCTGTTTCTACCCAAACATGAACAATGTTTTGATTGACTATTTTCATATGCTTAATGTACTTTGCATCGGCATGTTCTTTGTGGCACTCAAAAGAGTTCTGAGCAATAGTCTCCATGGTTCATACTGTTTATTTGTTACTAAGGGTCTCCAACCCCAGCACTGTTACTTGTACTGTATGGCGGTATGAATATACAGTTGCGATTGCATCAGTGCAATAACCATAAGTGCTTAAAAATTATTACTTTGCCGAATAAAGTCTTTGCACTGTTTTTATTCCGTGATTTATGGCGTGTAAAATGAGATCGTTTGATTTGCTTCACGAAAGCCTTTCAATGGTTGGAGGAACACCTACTCATGAGCGCATACATGAGTTAGCGATAAAGAGTGTGATAAGGTGAGCAATGGAAAGTTGAGAAAGTTGGGTCGGGCGGGGGGGGGAGCAATAAAAAAGGCTTCTTTTTGAAAAGAAGCCTTTTTTATTGGAATGCAGAGAAAGAGGTTGCTTAGTTGTTTGCAAAAGTGATATTGAGGTTACCCTCAACAAAATCGGCACCCTCTGTTTTACGTCCTATCAAAACGTTTGGCAAAATAATGCTTTTACGGAAGTTGTTAATATCAACTAACAGCTCATCACCTTTAATGTTCACATTAAGCTTTTTTACTTCAACGTTGGGAAGGTGTAAACTTAACACATATTTGCCATTA
KOK=        44
KK=  248911  LL=  249600  Z=    6.46  JJ=  248581  DL=   690
A===      111      112      113      114      121      123      124      131      132      133      134      141      143      144      211      213      214      223      224      231      233      234      243      244      313      314      323      333      334      343      413      433
B===      222      122      422      322      212      412      312      242      142      442      342      232      432      332      221      421      321      411      311      241      441      341      431      331      424      324      414      444      344      434      423      443
RRR=   37.081    2.596    0.643   23.493   -0.746   -0.855   -2.516    1.409    0.486   17.983   -0.015    0.833   33.715    0.450   -1.252    0.628    0.091   -0.143    1.872    1.324    2.091    0.076   -0.756    1.561    0.846   -0.037    2.091    0.672    0.716   -1.350   -1.085   11.128
X1==    6.296    2.492    1.061    3.783    0.475   -0.324   -0.822   -1.223   -0.961    4.381    0.991    1.961    4.837   -0.417   -0.533    2.227   -0.143    3.560    1.693    0.314    1.172   -0.315    3.124    0.727    0.765    2.529    1.172   -1.100   -1.033   -1.033   -0.548    4.823
X2==    5.890    1.042    0.606    6.211   -1.570    2.643    3.062   -1.153   -0.505    4.105   -0.015    0.425    6.970   -1.079    2.347    0.282   -0.638   -0.040    1.105    4.217    1.785   -0.242   -0.242    2.147    1.105   -0.015    1.785   -0.611   -0.693    1.307    1.981    2.307
CD1=       19        9        5        9        5        2        1        1        1        8        3        6        8        1        3        6        2        7        4        3        3        1        5        2        3        5        3        0        0        0        1        6
CD2=       10        4        2        9        0        5        6        0        1        5        1        2        8        0        6        2        1        2        4        7        3        1        1        4        2        1        3        0        0        2        3        3
TCACTTGAAGCTAATCAGCCAGATAGAACGCCAAAGTTAGGAAAATTTTGGGAGAAATAGAAAGATTAAGCTTCTTTTGATAGCCTACTTGCTGATTGCTGAAAATAGAAGCTTTTGATGTTGCTTCGTTTTGCTATAACGGAGGGTAAGTAAATAAAAAAGCAGTGAAACCTTTCGATTTCACTGCTTTTCAAAGAAGCAAATAAGAATTGCTTATTTTGCAAATTTTGACTCTACAGCCTTTGATGGCACAGCATAGCCAGAAACTTCAGGTGAAGAACCACGAAGGCTGGTTCCACCACCCATGCTGCCATAAGCATTGCGGTTGATTCTCATGGTACCTTTGCCCAGTGAATCAAACAACATACCTACAGTTTCCCAGTGACCTTCAACCATCACTTCAAAAATGCGACCGGCTGCAGCCAGAATGTCGGTAAAAACTCCGCCACCACTCATAATTTCCTCCTCGGAATTTAATTATTGAAAAAGTTAACAAAAGTACAAAAAAGAGTCCATGACTTTCTTAAAGTACAAAAAAGAGTCAATAAGAAAAAGAACTTAATTGTGCAGGAGCCAAAAAATGCTGGCTCAATAGCTCAAGGAAGCTTATTTCTTAATGGTTACTTTTTGAAACGAGCCAGCAAAGTTTTTTACCACTTCAGATGCTGATACTCCAGCATCGCCTACGGC
KOK=        45
KK=  253681  LL=  254610  Z=    4.85  JJ=  253561  DL=   930
A===      111      112      113      114      121      123      124      131      132      133      134      141      143      144      211      213      214      223      224      231      233      234      243      244      313      314      323      333      334      343      413      433
B===      222      122      422      322      212      412      312      242      142      442      342      232      432      332      221      421      321      411      311      241      441      341      431      331      424      324      414      444      344      434      423      443
RRR=   29.837    2.652    1.624   23.287   -0.450   -0.024    5.441    0.215    1.829    0.087    0.081    0.000    4.638    5.201    4.239    1.142    5.297    0.100    4.890    4.914   -0.295    1.063   18.432   16.314    1.565    0.849   -0.412    0.029   -0.295    7.362    0.495    2.401
X1==    6.251    2.689    0.679    3.635    0.437    2.348    2.504   -0.732   -1.560    0.398    0.160   -0.264    3.922    3.387    2.126    0.394    1.303    0.111    1.483    1.697   -0.588   -0.765    6.182    6.091    0.398    1.664    2.429    1.776   -0.286    4.072   -0.593    2.329
X2==    4.773    0.986    2.391    6.407   -1.029   -0.010    2.173   -0.294   -1.173    0.218    0.510   -0.002    1.183    1.535    1.994    2.896    4.065    0.902    3.297    2.896    0.501   -1.389    2.982    2.678    3.936    0.510   -0.170    0.017    1.031    1.808   -0.835    1.031
CD1=       13        8        3        8        4        6        7        1        0        2        2        2        7        7        7        3        5        3        6        5        1        1       11       12        2        4        5        3        1        6        1        4
CD2=       15        6        8       14        2        3        6        3        1        3        3        3        4        4        8        8        9        4        7        8        3        0        6        5        9        3        2        2        3        4        1        3
TGGATTGTGTTGGCGTTTCGCGCACCTATAATGTTTTTGAATTAGAGAAAGCGTTAGTGGCAAGAAATTTAAGGCTTTGTAGTGGTATGTCGCTTATGATTATGGATCAGGAGGGGCAAAAAGAGGGGTTGATGGCTATTGTGCGTTACCTCACCACCTTTTATATGCGGCTTTGGAAAATTTCCATGCCCGAAGTGCAGCGTATGGCTCAAAGTGATATTGCTAAAGTGCTGGGTATGTCGCCACGCCAAGAATTTCTTATAAAAAGCTATCTTACTTATACCCGACAATTTTCTTTGCAGCAAACAGAGGCGGCGCTCTGTGCATTACGTGATGTTGATGCCTCATTGAAAGGATTGCGTCCTTATTCAGATGAAAAATATCTTCTCTTACAACTGATGCAGCGTTTATTAGGTTAAATCTGCAAGGAAAACGTCAACGCTCTTTTTAAAGAAAGTTACAGCCATCCTTTTTTGCGATACCATGCAATGGTTGTCGCTAATCCTTCTTGTAATGGTGTGGTGGCTGTAAAACCAAAATCTAATTGAGCTTGCTTACCTGAGCAGACCCAATAATTTTGCACTAATTCGTTTACTTTATCGCGGTTAATGAGTGGTGCTTTGCCTTGTAGTTCGCCAATGGCTCCCATCAATCCAGCAACCCCTAAAAGAAATGGCATGGGTAGGGTGAATTGCCGAAGTTTTTTAAAGCCAAGGAGAGGTTGCGCTTGCGCTATCAGCTCATTCCAACCGTAAGCGGTAGGCGAGGTGATGTAGTAGGTGCGGTTGAGTGCTTTTTCGGCACGCATGGCTTGTACCATTCCTGTAACTAAATCATCAACATAAATTAAGCTAAAGCGCTGTTTTTGGGGATGCCCAGCTCCTATTAAAACTCCTTTAGCCATCATTTGAAAAATTTGGAGCACATCCT
KOK=        46
KK=  258541  LL=  258840  Z=    4.86  JJ=  258001  DL=   300
A===      111      112      113      114      121      123      124      131      132      133      134      141      143      144      211      213      214      223      224      231      233      234      243      244      313      314      323      333      334      343      413      433
B===      222      122      422      322      212      412      312      242      142      442      342      232      432      332      221      421      321      411      311      241      441      341      431      331      424      324      414      444      344      434      423      443
RRR=    0.741   43.649   -0.133    0.729   -0.093    0.696    3.356    0.595    0.040    2.738   21.309    0.617    0.547    0.455    0.857   -0.023    0.673    4.743    0.357    0.658    0.455    0.455    0.455    3.110   -0.019    0.033   -1.211   -1.242   -0.412   -1.132    0.455    6.732
X1==    0.415    5.280    0.486    0.446    0.280    0.368    3.319   -0.514   -0.632    0.548    3.514   -0.554    0.514   -0.524   -0.720    0.368   -0.681    2.223    0.163   -0.632   -0.555   -0.598   -0.598    1.356    2.548    0.514   -0.555    1.603    0.573    1.573   -0.486    1.573
X2==    1.786    8.266   -0.274    1.634   -0.331    1.892    1.011   -1.157   -0.064    4.993    6.065   -1.114    1.065   -0.869   -1.190   -0.064   -0.989    2.134    2.196   -1.041   -0.819   -0.761   -0.761    2.294   -0.007    0.065    2.181   -0.775   -0.720   -0.720   -0.935    4.280
CD1=        1        6        1        1        1        1        4        0        0        1        4        0        1        0        0        1        0        3        1        0        0        0        0        2        3        1        0        2        1        2        0        2
CD2=        4       11        1        3        1        3        2        0        1        6        7        0        2        0        0        1        0        3        3        0        0        0        0        3        1        1        3        0        0        0        0        5
ATTAATCGTGAACAATTTAATAGTATAACGACCGTTCGTGAGCGTGAGCGTATTGAAAATCGTTGGAATGGTTTCCCCGGTGAAATTGCTCCGATTAAGCCCGATAATCTTTTTATTGGTGGCATTACGCTTGGCAACATCTTTATTGGCGTACAGCCACGTCTTGGCATTCAAGGCGATCCAATGCGCTTGCTGTTCGATAAAGAGAATACGCCACACCACCAATACATTGCCTTCTATCGCTGGATTAGCCGTATTTTTGGTGCTCATGCCATGATGCATGTGGGTATGCACGGTACG
KOK=        47
KK=  262741  LL=  263220  Z=    4.59  JJ=  262741  DL=   480
A===      111      112      113      114      121      123      124      131      132      133      134      141      143      144      211      213      214      223      224      231      233      234      243      244      313      314      323      333      334      343      413      433
B===      222      122      422      322      212      412      312      242      142      442      342      232      432      332      221      421      321      411      311      241      441      341      431      331      424      324      414      444      344      434      423      443
RRR=   16.630    3.013   11.349   13.255    0.604   -0.275    0.780    0.417   -0.253    7.529    4.646    0.232   -0.158   -0.693    0.604   -0.450    0.403   20.431    1.501    1.346    0.227   -0.996   -0.401    2.958   -0.101   -2.132   12.169   -0.005    0.989   19.037   -2.132    0.926
X1==    3.991    0.520    5.311    3.477   -1.191   -0.207    1.613   -1.109    0.703    4.814    1.887   -0.191   -0.064   -1.040   -1.191   -0.207   -1.117    4.292    0.680   -1.117   -1.048    0.888    1.856    1.856   -0.064    1.887    2.824    0.060   -0.940    5.060    1.887    1.060
X2==    4.166    5.794    2.137    3.812   -0.507    1.328    0.484   -0.376   -0.360    1.564    2.462   -1.214    2.462    0.666   -0.507    2.172   -0.360    4.760    2.208   -1.205   -0.216   -1.121   -0.216    1.594    1.564   -1.130    4.309   -0.089   -1.052    3.762   -1.130    0.874
CD1=        6        2        7        5        0        1        3        0        2        6        3        1        1        0        0        1        0        6        2        0        0        2        3        3        1        3        4        1        0        6        3        2
CD2=        7        9        4        6        1        3        2        1        1        3        4        0        4        2        1        4        1        7        4        0        1        0        1        3        3        0        6        1        0        5        0        2
CTTGCGGTACCAAACTTTGCAAGAGGCTGCCCCTTCACCTGTACGTTCTGCTCGCAGTGGCAATTCTGGCGCCGTTATCGCGCTCGCAGTCCAAAGCATTTTGTGGATGAAATTGAAATTCTTGTTAAAAAGTACAACGTTGGTTTCTTTATTCTTGCGGACGAAGAGCCTACTATTAACAAGCAAAAGTTTGTGGCGCTCTGCCAAGAGCTTATTGATCGCAAACTCAATGTTACGTGGGGTATTAACACCCGTGTAACCGACATTATGCGCGATGCCGACTTGCTACCATTTTTCCGCAAAGCGGGCTTAGTACACGTATCGCTTGGAACTGAGGCTGCCAGCCAAATGAACCTCAACCGTTTCCGTAAAGAGACGACCATTGAGGAAAACAAGTTTGCTATCAAATTGCTCCAGAAAAATGGTATTGTTGCTGAAGCGCAGTTTGTGATGGGGCTTGAGCATGAAACCCCTGAAACC
KOK=        48
KK=  274801  LL=  275820  Z=    4.66  JJ=  274801  DL=  1020
A===      111      112      113      114      121      123      124      131      132      133      134      141      143      144      211      213      214      223      224      231      233      234      243      244      313      314      323      333      334      343      413      433
B===      222      122      422      322      212      412      312      242      142      442      342      232      432      332      221      421      321      411      311      241      441      341      431      331      424      324      414      444      344      434      423      443
RRR=   24.286    2.307   -3.386   14.403   -0.472    1.523    0.425   -1.493    0.040   13.746   -0.015    4.012   17.764    2.249   -1.374    0.122   -0.424   37.891   -0.045   -0.791    2.199    0.021   -0.796    6.065    2.316    1.125   24.111   -0.070    0.719   -0.085    0.673   12.224
X1==    3.554    1.751    4.566    6.954   -0.359    3.125    0.083   -1.018   -0.487    2.824   -0.037    2.650    4.880   -1.455    1.223    0.115    0.680    6.431   -0.025   -0.487    4.714   -0.125    4.644    1.874    1.406    0.665    4.714   -0.436   -1.258   -0.455   -0.740    1.953
X2==    6.833    1.318   -0.742    2.071    1.318    0.487    5.119    1.467   -0.082    4.867    0.391    1.514    3.641   -1.545   -1.123    1.057   -0.624    5.892    1.834    1.626    0.467   -0.171   -0.171    3.236    1.647    1.691    5.115    0.161   -0.572    0.187   -0.909    6.258
CD1=       10        7       10       14        3        8        3        1        2        6        2        7        9        0        6        3        4       14        3        2        9        2        9        5        4        3        9        1        0        1        1        4
CD2=       19        7        2        7        7        4       12        6        3       10        3        6        8        0        2        5        2       13        6        6        3        2        2        7        5        5       10        2        1        2        1       10
CTGATCATTTTCGAGAGCATGAAGTGCATCCTGAATGGTAAGAAAGTGCTTGCTTTTCATGGTGCTCTCTTCAAGGTAACTGCTGCTGCTTGATGCCTTTACCGTTCCAACTCTTTTGCCATATAAATCGTTGAATTCTTTGATCTCGCTTTCGAGACTCTCAACGGTAAGAACGGTTGTCATTGCCGCTGTGAAGCCTGAAATCACCATCAAGCTGGTGAACATCCAAACTAATGCAACAAGTTTTCCAAGTAACGTTATTGGTGTTTTATCACCGTAACCAACAGTGGTCATGGTAACGGCTGCCCACCAAAAACCTGACCAAATTCCCTGAGCTGGAGTTCCACCGAAATGGTCAGAATTTTTTTTACGCTCGAACAGCCAGACCAAAAATCCTGAAATAAGTAGTAGGAGCGAAAGGGCGGCGAGTACTTGTAAAAAGGCTGGTGAGAAGAGGCGACCGATCATGTGAAACCAGCGAGTCTCCTTTTCTTTAACTGCAATTGCTAGCCCAGAGTGAAAATAGGGGGCAGAAAAATCAAGCAGGTATTCACGTTCTTTGGTTATGGTGATGGCAGCAGCAGCGGCATCAACCTCACCCTGTTCCACAGCTTTGAGCATTTCCGTAAGCGACATTTCTTTGAAGGTTAGCTTGCTTTTTCCCTTTTCGGCAAGAGCGTGCATCAAATCTATGGAAATGCCTTCCCACTCTCCTTCAGCATTTTTCATGGCAAATGGTGGAGAGTGTTTTGTTGCCACTATCAGCTCATTTTCAGCGGCGATAGACTGCAAAGAGAAGAAGAATGCCAAAAAGAAAAGGGATAAGAGTCGCATATTTTTCTCTCTTTTAAGGAGATTGCCTTGAAAGAGGTTCGGGTAGGAGGGTGATTTTATATGATTATATCAAAGTCCTTACAAAGATAAAATTTGTCGGAATGTTGTCTTTACTTATCCTCTCTTCTATCTTTTGTACATTCTAACCACCTATCAGCAACAGCAATCTATTCTTTTTATGAAGAG
KOK=        49
KK=  280891  LL=  281790  Z=    5.28  JJ=  280741  DL=   900
A===      111      112      113      114      121      123      124      131      132      133      134      141      143      144      211      213      214      223      224      231      233      234      243      244      313      314      323      333      334      343      413      433
B===      222      122      422      322      212      412      312      242      142      442      342      232      432      332      221      421      321      411      311      241      441      341      431      331      424      324      414      444      344      434      423      443
RRR=    7.550    1.975   -0.215   10.383    1.174    0.434   28.471   -0.030    0.441   -0.195   -0.495   -0.265    1.159    0.012   10.075   -0.890    0.090    0.104   36.494    0.065   -0.382    0.630   13.365   23.270    3.346    7.243   -0.107    0.761    4.445   27.889    0.052   -0.461
X1==    2.636    1.023   -0.387    2.692    0.374    0.432    4.471    0.237   -1.545    0.295    2.080    0.613    0.671    0.271    2.320   -0.886    0.078    0.628    4.877   -0.227    0.490   -0.619    1.613    5.392    2.197    4.193   -0.180    2.930    2.161    5.741   -0.033   -0.702
X2==    2.865    1.932    0.555    3.857    3.138    1.004    6.368   -0.126   -0.285   -0.661   -0.238   -0.433    1.727    0.043    4.343    1.004    1.146    0.165    7.483   -0.285   -0.781   -1.018    8.285    4.316    1.523    1.727    0.598    0.260    2.056    4.858   -1.548    0.656
CD1=        7        4        2        6        3        3        8        3        0        3        5        3        3        2        6        1        2        3        8        2        3        1        4        8        6        8        2        7        5       10        2        1
CD2=        7        6        3        9        8        4       14        2        2        1        2        2        5        3       10        4        5        3       17        2        1        1       16       11        4        5        3        2        5        9        0        3
GCATAACTTTTGCAGGTACGCCTGCCACCAACATCCCCGATGGCACCCTAAAGCCTTGCTTTACCAACGAACCTGCCGCCACCACCGACCAAGGTTCCACTACGCAATCATCAAGCAGCACAGCGCCCATGCCAATCAGCACATGATCCTGCACTGTACAAGCATGAAGCACGGCACCATGCCCAATGGTAACGCAATTGCCAATGGTTAGCGGACCTGTATCGTGCGTAACATGGAGCGTAACATTATCCTGCACATTCGTTTTTTCGCCAATGCGAATAGGGCATACATCGCCCCGCACAACGGCATTAAACCAGACGCTGGAGTTGGCACCAATATGCACATCCCCAATTACAAACGCCCCATCGGTTAAAAAGACCGATTCGTGTAATTGAGGCACTATTCCTTTATAAGGCAAAATTTTTCCCATGAGCATGTGATTTAGTTGATAGCCTCTTGTATAGACTTCGCGTTCAAAAACGATGGGCGCAATATACAAAGCACAAGTGGCATTCCCTGCCCTTGCATCAGCCGCACCTTATTACAATGGCAAGGCACTCCATAAAAAAGGAGCAAGCAGAGCAAATTATTTCACCCCATCTTTTTTATTTAGCGTTTGATTTAGTAAGTTGTTCTTGAAAAAATTTAACCATCCTAAATCTCCTAACGCAATGGCTACAAATATATCAGGGGCTTTTACCAATGGCGCAGCGGCTTACGGGCGCTTTCTTGAGGTCTTTATTGATGGGCATTGGTGGGTTGTGGGTGATGCGCTTGAAAATGTAGGAAAAACCACCAAGCGACTTGGCGCAAATGCCTATCCCCATCTTTACGGTGGTGGTGCAGGTAGCGCAGGCAGCTTGCGCGGCTCTTCGCCAACGGTTTCAGGCTATGCACAAC
KOK=        50
KK=  283081  LL=  283770  Z=    5.47  JJ=  282661  DL=   690
A===      111      112      113      114      121      123      124      131      132      133      134      141      143      144      211      213      214      223      224      231      233      234      243      244      313      314      323      333      334      343      413      433
B===      222      122      422      322      212      412      312      242      142      442      342      232      432      332      221      421      321      411      311      241      441      341      431      331      424      324      414      444      344      434      423      443
RRR=   -0.345   20.015   -0.362    5.544    1.508    0.018   -1.185   -0.086   -3.308   -0.394    2.248   -0.342   26.938    0.068    0.163    5.363   -0.083    0.129   -0.419   -2.397    0.567    4.259   51.081   10.384    1.294   -0.320    0.497   -2.151   -0.091    3.302    0.066    1.719
X1==   -0.126    3.326    1.631    3.858    0.649   -0.313   -1.276   -0.195    2.275   -0.265    1.201    0.484    6.909    0.908    1.541    4.000   -0.479    1.198    0.905   -1.175    1.284    0.990    7.923    2.126    1.501    0.385    0.451   -1.188    0.287    3.441   -0.430    1.076
X2==    2.734    6.019   -0.222    1.437    2.323   -0.057    0.929    0.438   -1.454    1.487    1.872   -0.707    3.899    0.075    0.106    1.341    0.173    0.108   -0.463    2.040    0.441    4.301    6.447    4.885    0.863   -0.830    1.102    1.810   -0.318    0.960   -0.155    1.599
CD1=        1        5        3        6        2        1        0        1        4        1        3        2       10        3        3        6        1        3        3        0        3        3       12        5        3        2        2        0        2        6        1        3
CD2=        6       10        2        4        5        2        3        3        0        5        5        1        8        2        2        4        2        2        1        5        3        8       11        8        4        1        4        6        2        4        2        5
GCGTCCTATTCGCGTGCTGGAGCTTGCTTGTGGATCGGGTGGGCTTGCCTTAGCACTTGCGGAAATGGCGCAACGCCACCACCTTTCTCTTGAGATTACCGCCTCAGATGCGGTATTAGCCTATTGTGAAGAGGGTAACGCGCAAGCAAAAGCGCAACAGCTTCCCGTAACCTTTCGCCAGCTTGATGCTTTCCACCTAACCGACTACGCCAACGAGCAATACGATATTACGGTGATGTCGCAAAGCTTGCACCATTTTACAGCAGGGCAGCTTGCCGTCATTATTGCCCAAGCCATGAGCCAAACCACCACGGCATTTGTTGGCACCGATGCCCAACGAAGCGTACTACTTGCAGGAGGCGTGCCGCTTGTTGCAAGCTTGCAAGCTATTCCCGCATTTGCGCTTGACGGATTTATTTCCGCCCGTAAATTTTATAGCGAACCCGAACTTGCATTAATAGCCGAAAGCGCTACACGCCGTTGTAATTATACCATTTCGCGCGACTGGCCTTTAAGTGTGTTGACGGTGAGGGGTGGGGAGTAGGGGGTATTATTTCGTTTGCCGTAGTGGGCTTTCAGTACTGAGCAGTACAGAGCGTGGCAAATGTTGCGGGGTTTGGCGTAGAAGCGTGGAATAGCATTGTGGGGGAAGTGATTGGTCGGCTCAATGGCATAGAGAAGGAGGCAGTC
KOK=        51
KK=  294661  LL=  295380  Z=    7.79  JJ=  294181  DL=   720
A===      111      112      113      114      121      123      124      131      132      133      134      141      143      144      211      213      214      223      224      231      233      234      243      244      313      314      323      333      334      343      413      433
B===      222      122      422      322      212      412      312      242      142      442      342      232      432      332      221      421      321      411      311      241      441      341      431      331      424      324      414      444      344      434      423      443
RRR=   -3.074    2.879    9.205    6.045   -0.011    1.776   12.112   -0.044    3.564    0.001    0.056    0.805   93.380    4.936   -0.743   -0.797    0.298    0.714   -0.328   -1.491   -0.545    1.002   63.254    2.019   -2.046    0.166    0.279    0.864    0.161   -1.174    1.849   -0.660
X1==   -1.054    2.102    4.670    2.152   -0.021   -1.511    2.903    2.334    2.533    0.380   -0.134    2.152    7.354    1.289   -1.436    2.533   -0.400   -0.524   -0.103   -0.163   -0.947    0.284    8.932    0.882    2.049   -0.134   -0.947   -0.882    0.372    2.965   -1.495    1.669
X2==    2.916    1.369    1.971    2.809    0.517   -1.176    4.172   -0.019    1.407    0.001   -0.417    0.374   12.698    3.830    0.517   -0.315   -0.746   -1.364    3.189    9.155    0.575    3.534    7.082    2.290   -0.999   -1.236   -0.294   -0.979    0.432   -0.396   -1.236   -0.396
CD1=        1        5       11        5        2        0        5        7        6        4        2        5       13        3        0        6        1        1        1        2        1        2       13        2        7        2        1        2        3        7        0        5
CD2=        4        3        3        5        2        0        8        1        3        1        1        2       17        8        2        1        1        0        8       12        2        7       12        7        0        0        1        0        2        1        0        1
TGCAGCACTTACCATGAGCCTTGCGCCGCTGCACCAAACGCTTACTGAAGCCTTAACGCCAGCCGCACCTTACGCCGATGCCACAAGCTTTGCAACAACGCTCCATACGTTGCTTGAAAGCATGGCACAGCAATACAGCGAATTAATTGAACAAGCAATTGAAGTACCAGCTTCATTAGCCATTGAATATGCCGCTCGCTACGAACAAGCAATTACCCTTGGGCAAGAAATAGTTGCCCAAAGCGGAACTCGCAAACTATGCAGCGCATTAGGCTTAGAAAGTCTAACCGCTTACCCAACTCTTGTTGCACAATGGCTCATGCTTGATGCTATTCAAACCATGCTGCAAGCCTCCAACGTGCTGCACACCACACTCTTTGACGAATGGCTGCTGGAACATGCCTTGCAAGCACTGCATCCCGAAAGCGGCATGGTAGGGCTACCAGGCAACAACCTCCCCAATTTGCTTGCCGCCCTTTTAGCGCCACAGCCAACAGAAGCCGCCGAGGATGCTACACTTGAAGAGCACCTGCTTGCCCGCATTGCAACCCTGCACAACACGCAGCGTCACCACATTGGACGCCTTATGCAGTATGAGCCACGCCACCACAAAATTTGGTTCCGTGAACACCGTTTTAGCACCCTGTTAGCATGGCTTTTAGTGCAAGAGCTGCTCACCAATACAAACCATGAACCAACCACATGGCTTGAAGCACTCGA
KOK=        52
KK=  296161  LL=  296910  Z=    4.61  JJ=  295801  DL=   750
A===      111      112      113      114      121      123      124      131      132      133      134      141      143      144      211      213      214      223      224      231      233      234      243      244      313      314      323      333      334      343      413      433
B===      222      122      422      322      212      412      312      242      142      442      342      232      432      332      221      421      321      411      311      241      441      341      431      331      424      324      414      444      344      434      423      443
RRR=    0.037   27.343    3.070   13.657    0.176    1.608    0.178   -1.310   -0.361    0.000   14.869    0.428    6.489   -0.193    0.082    0.377    0.943    1.137   45.889    0.406    0.581   -1.896    7.167    0.314   10.995   10.989    4.801   -0.696   -0.840    7.728    0.488    0.988
X1==   -0.241    5.852    6.233    2.794   -0.488    0.383    2.898    0.731    0.383   -0.130    2.939    1.175    2.107   -1.385    0.305    0.383   -1.416    0.762    8.623   -0.431   -0.375    3.054    2.316   -0.261    2.696    2.939    1.298   -1.043   -0.331    6.503    0.444   -1.185
X2==   -0.154    4.672    0.493    4.888   -0.361    4.198    0.061   -1.792   -0.942   -0.004    5.059    0.364    3.079    0.139    0.268    0.985   -0.666    1.491    5.322   -0.942   -1.550   -0.621    3.095   -1.200    4.078    3.739    3.699    0.667    2.536    1.188    1.099   -0.834
CD1=        1        9        8        5        1        2        6        2        2        1        5        3        4        0        2        2        0        3       16        1        1        6        5        2        4        5        3        0        1        9        2        0
CD2=        3       10        4       10        2        9        2        0        1        3       10        3        7        2        3        4        1        4        8        1        0        1        6        0       10        8        8        4        6        4        4        1
ATTAATGGTCGCCGTTCTCGTAAGGAAATTCGTGATCGCGCTATGATGTTGCTTGATTTGGTGGAGTTGCAAGACAAATATACCAACAAGCCGAATCAAATGTCGGGTGGGCAGCAGCAGCGTGTGGCTATTGCGCGTGCGCTGGCTAATGAGCCTAAGGTGCTTTTGGGCGATGAGCCTACGGGTAACCTTGATTCGCGCTCGGCAAACAATGTGTATCAGCTTTTTGATCGCTTAAACCGTGAGTTGCAGCAAACTATTATTGTGGTAACGCACGATGAGGCGTTTGCTAATCGTGCAAGTCGGCGCATTCATTTGGTGGATGGGCAAGTGGCTTACGACCGTCAATTGCGCACGGAGGCATCGGTAACAAATGAGGCTGCATCTCTTGTCTCGTAACGTTCTATTACAAAGAGAGTTATCCTGAATAATTGACGAGTAACTCATCTTCTGGATTGCGTGCTTCGGTTGCTGACGCTCATTGAGCTTGTCGAAATGCTCGAAGCATCGCGGGAATGGCAACAAAAGGATGTTTTGCTGAGATTCTTTAACGTTCTATTATCAATATACTTATGGCTCTTCTTGAGAGCATTCGTCAATCGGCACCTGCACTCCATCGCGCGTTTGCTTCGCTTGCGGATGGTGAACAACATTTGCAACGTCTTGTTGAGCTTGATGGCTATTGGGAGCGTTTAAAGCAGCCGCCTGCACGGGTTGTGCTGCCTGCAAGTGCGCTGCCTTGTAACGCGG
KOK=        53
KK=  297061  LL=  297990  Z=    6.84  JJ=  296881  DL=   930
A===      111      112      113      114      121      123      124      131      132      133      134      141      143      144      211      213      214      223      224      231      233      234      243      244      313      314      323      333      334      343      413      433
B===      222      122      422      322      212      412      312      242      142      442      342      232      432      332      221      421      321      411      311      241      441      341      431      331      424      324      414      444      344      434      423      443
RRR=   12.539    4.716    0.192   -2.819   -1.200   -1.583    5.986    1.210    0.051    0.394    0.328    0.542   33.984    2.232    5.517   -0.249    0.343   -0.661   29.704   -0.179    0.687    0.033   30.649   54.510   -0.250   -0.178   -1.054   -1.568   15.878    8.122    0.224    3.737
X1==    1.997    2.268    0.508    3.510    1.626    2.107    7.148    3.195   -1.007   -0.249   -0.401    0.960    6.408    0.621    0.985   -0.384   -0.537    1.126    6.913    0.239   -0.470   -0.050    6.838    6.849   -0.249    0.218   -1.680   -0.968    4.922    2.518   -1.639    3.119
X2==    6.279    2.080    0.379   -0.803   -0.738   -0.751    0.837    0.379   -0.051   -1.579   -0.816    0.565    5.303    3.596    5.602    0.649   -0.638   -0.587    4.297   -0.751   -1.460   -0.651    4.482    7.959    1.003   -0.816    0.628    1.620    3.226    3.226   -0.136    1.198
CD1=        5        6        3        8        5        6       15        7        1        2        2        4       13        4        4        2        2        5       16        3        2        3       15       16        2        3        0        1       11        7        0        8
CD2=       12        5        3        1        1        1        3        3        2        0        1        3       10        7       10        3        1        1        7        1        0        1        8       12        4        1        3        5        7        7        2        4
AGGAGTTGCTGCGCTTGCGCGATGTGGGGCTGTTTAGCGAAGCAGAACTTGATTCGGTGGTGGTGCGCCGTTATCGTGATGGTTGGGTGGAATTTTACCAGCCCGATGGCAAGCAAAAGCGCTTAACCATTGAGCATGTGCTCGATTGTGCGGTGGAGACTTCCACCTTGCTTGGCATGGCGAAAGTCAAGCTGCTTGAAGTGCCCAACGCGGCAATTTTTGGAGGCTACACCTTTCAGCGCTGCTATCAATTGCCTGATGGCGTTATCGTTGAAATTATAGATAGTAAGGGGGAGAGGCTTTTTTACAAATGCCGTCTCTTGCTTGATGTGATGGGAATACTTTCGCCCATTGCCATGCAGCTTAATGAAGGGCGCCCGCAAACGCATGTGTGCCCAACGGTTGGCACCATTGCCAGCGGTTTTGAGGGTGTGGATATGGAAGTGGGGGAAATTCTTGCCTCCACCCGCCCCGCCGATGTTGAAAATGGTACGGGTCGCCAGCTTATTTGGGAGGGATTTCCCGCAAAAGGCAGCGAGTACATTACCTATCTCTTTTTTTATGACAGCGTGGAATCGGCAAACAATAAATCACTCATAAGCCTTTTCGACACCTACTTCCGCTTGCTACCCGAATACAAGCAGATGGGTAAGAATTTTACCATTCATCGCCCCGTCTATGGCATTATCCCCGCCTATTTTCATGATGGAGTAAGCTGCAAACGCACCATTGCCGCCGATAATATTTTGTTGCTGGGAGATGCAGCATCGCTTTCGTCGCCGCTCACCTTTTGCGGCTTTGGCTCATTGGTGCGCAATCTGCACCGCTTAACCGCAGGGCTTGAGCAAGCACTGGCGGCAAATCAGCTATCGCAAGAGCAGCTTACCACCATTAGTGCATGGGAACCAAACGTAGCCGCAATGGCTAATT
KOK=        54
KK=  315211  LL=  316200  Z=    6.79  JJ=  315001  DL=   990
A===      111      112      113      114      121      123      124      131      132      133      134      141      143      144      211      213      214      223      224      231      233      234      243      244      313      314      323      333      334      343      413      433
B===      222      122      422      322      212      412      312      242      142      442      342      232      432      332      221      421      321      411      311      241      441      341      431      331      424      324      414      444      344      434      423      443
RRR=   32.332   20.087    0.106    4.171   -0.058    0.855   10.942   -0.632    0.136    4.167    0.134   -0.366    9.550   -0.250    9.156    0.265    1.810    8.095    6.506   -1.039    0.166   -4.581    2.650   -1.073   -1.551    0.306   -0.418    0.716    0.574   38.060   -3.373   26.980
X1==    5.308    8.654    0.404    1.481   -0.294    0.985    2.064   -0.711   -0.136    1.795   -0.218    0.374    3.079    0.416    3.944   -0.696   -1.830    5.514    4.330   -0.696    1.820   -0.866    3.110    1.750    1.131    2.419   -0.182    0.309   -0.498    5.003   -0.877    6.575
X2==    6.091    2.321    0.261    2.816    0.196    0.868    5.301    0.889   -1.006    2.321   -0.617   -0.977    3.102   -0.602    2.321   -0.381   -0.989    1.468    1.502    1.492    0.091    5.293    0.852   -0.613   -1.371    0.126    2.295    2.318   -1.152    7.607    3.846    4.103
CD1=       16       23        4        6        4        5        7        2        3        5        2        4        7        3       13        2        0       13       11        2        5        1        7        5        4        6        2        2        1        8        1       10
CD2=       15        8        3        7        4        4       11        4        1        5        1        1        6        1        8        2        1        5        5        5        2        9        3        1        0        2        5        4        0       10        7        6
TTCTTTCTGTTATTACGCAGCGAAGCATCCATATAATATTTATCGGCTGTTGGCTGGATTTTAAGATGGATTCTTCACGAGTAATTGGAATTTGTCATTCTGAGCGAAGCGAAGAATCCATTAAAAAATTAATTAATAACAACTTATAATCGTTAAAGATAATTGCTTTTTTGCAAAAATTGACTTATGCAGAGGTTCTTTGATGCCGTTATCAAATAAAACGGTAAACTATTTTTTAATTTGCACTTAATGGATTCTTCACTTCGCTCAGAATGACAGAATAAAGGCTTGTGAATTATTCAGGTTAAGATGGATTCCCGCCTTCGCCGCGAATGACTCATTCGAGTCAATATGAGATTGATACGATATTACCATAAAAAATGCCGCTATCCCTTTTTGAGAGTAGCGGCATGGTGGCAAGTCAAAATATTGAGCAACAATCCTTTACAGCTTCATTAAACTAAGGAGTGTTGTAAGATCGCTTTTCAATTCACGGCGGGGAATAATGCGGTCAATAAATCCATGCTCTAACAAAAATTCTGCCCGTTGAAAGCCTTCAGGTAAGTCGCGCTTAATGGTATCACGAATAACGCGAGGTCCAGCAAAACCAATGAGTGCTTTGGGTTCGCTAATATTGATGTCGCCCAACATGGCAAACGATGCGGTAATACCGCCCATTGTGGGATCGGTCATAAGCGAAATGTAGGGCAGGCGATGTTCGCTTAAAAGCGAGAGTTTTGCGGCAGTTTTTGCCATTTGCATTAAGCTAAAGGCTCCTTCCATCATGCGAGCGCCACCCGATTGCGAAATGACGAGTAATGGCGATTGCAGTTCAATAGCTTTATCTACCGCGCGGGAAATTTTTTCACCCACAACCGAGCCCATGGAGCCACCAATAAAGCTAAAGTCCATAGCTGAAATCACCAATGTTTCGCCCCCACATAAGCCATGCGCATTGCGGCAGGCTTCGGTTTTGCCACTTTTTTCAAT
KOK=        55
KK=  316261  LL=  317190  Z=    5.54  JJ=  316261  DL=   930
A===      111      112      113      114      121      123      124      131      132      133      134      141      143      144      211      213      214      223      224      231      233      234      243      244      313      314      323      333      334      343      413      433
B===      222      122      422      322      212      412      312      242      142      442      342      232      432      332      221      421      321      411      311      241      441      341      431      331      424      324      414      444      344      434      423      443
RRR=   46.331    1.176    2.630    3.358    0.195    0.374    4.701    2.772    0.054    0.459   -0.783   -0.606    9.782   -0.291   -0.354    1.562   -0.121    3.618    1.588    5.955    4.040   -0.519   36.773    0.629   -0.706   -0.041    2.098    3.518    0.527    2.192   -3.762   37.355
X1==    7.573    0.435    0.846    2.579    0.435    0.655    0.997    3.063   -0.046    0.285    0.762    1.220    3.651    1.786   -0.224    1.356    0.353    1.796    1.388    2.057    1.623    0.573    7.423    0.901    1.071    0.040    1.623    2.972   -0.550    0.986   -1.404    5.595
X2==    6.118    2.704    3.110    1.302    0.449    0.571    4.714    0.905   -1.171    1.612   -1.027   -0.497    2.679   -0.163    1.577    1.152   -0.342    2.014    1.144    2.895    2.489   -0.906    4.954    0.698   -0.659   -1.027    1.293    1.184   -0.959    2.223    2.679    6.677
CD1=       13        3        3        6        3        3        4        6        2        2        3        4        7        5        2        4        3        5        5        5        4        3       13        4        3        2        4        5        1        3        0        9
CD2=       15        8        9        5        4        4       10        5        1        6        1        2        7        2        6        5        2        6        4        8        7        1       10        3        2        1        5        5        1        6        7       13
ACGCAAATGGTCATCAAACTCTACATATTTTTGATTGTCAAAAAGCAATGAAAAATATTTGTAAGGTGAAATTCTAAAATGGTAACCACATTGAGGACAGGTGTGGTCGGAAGCTTCCATTTGTTTTTTATGAAGTGCTGCGCCGCACTCTTCGCATTTCCACCACAATCCTTCAGGCACGTCGCGTTTAGCGGTTGAGCTGATGGAGGGTTTTACTCGATTGAACCAAGACATAACAAGGGGGAATAATTAATTACATTATCACTGCATTGTTGAGGTGAGCTTCCCTACGATTCAACATGCAAGGCATCCGTTGTACGTGATGCAAACGCCGTCAAGATAGTAAAATTTGAGAGAAGCCGCATTCCCTATGAAATCGCCATTCCCCCTTTTTTTCCCTCTTTTACAAAAAAAGAGAGATTGCTCGAAGCAGGCTCAGTGCTCGAAACGGCGTTTGATTATGGCGTTGCTGGCAGTGAGCGCACTTGCACCAGCGAACCTTTATGCGGCATCAAAAGCAAAACGTCAGCCGCCATTGGTTGCGCATGTTTACCCCGACACGTTGGCGTTGCCCTATAATCGTTACGCACTAAAGCCCTTTATGCGTCCTGCGCGCAAAAGTGTTGCGGTGGCGCTGTCAGGGGGAGGGGCAAATGCGTTGGCTCAAATTGGGGTGCTAAAGGCGTTTGAGGAGGCGCACATTCCTGTGGATGCCATTGCGGGCACCAGCATGGGGGCAATTATTGGCGGCTTGTACAGTTGTGGCTATAGTGCGGCTGAATTGGAGCAATTGGCGCTTACCATGCCATGGAGTTCCATTTTAGCCTTACAGGAAGATTATAGCCGTTCGTCGCTTTTTGTGGAGCAGCAGCGCATTCGTGATAGAGCAACCATTGCGTTGCGTTTTGATGGCTTAAAGTTGCTGTTGCC
KOK=        56
KK=    6812  LL=    7801  Z=    7.00  JJ=    6602  DL=   990
A===      111      112      113      114      121      123      124      131      132      133      134      141      143      144      211      213      214      223      224      231      233      234      243      244      313      314      323      333      334      343      413      433
B===      222      122      422      322      212      412      312      242      142      442      342      232      432      332      221      421      321      411      311      241      441      341      431      331      424      324      414      444      344      434      423      443
RRR=   28.686   25.485   -0.329    5.048   -4.096   -1.436    0.534   -0.058   -0.813    9.944    1.235   -1.438    9.655    1.243    0.232   -0.303   -0.124    6.369    2.695   -0.760    2.726    0.997   70.795    1.658   -0.939   -0.023    1.631    0.770    3.041    2.145    1.229    0.769
X1==    5.601    5.515   -0.137    2.580    2.328   -1.280    3.127   -0.137   -0.725    4.119    0.942   -1.065    2.847    1.285    0.203   -0.170    0.118    2.548    1.874    3.716    2.889    1.533    7.825    0.564   -0.565    0.308    1.729    1.402    1.129    1.129   -1.597    2.457
X2==    5.122    4.621    2.398    1.957   -1.760    1.122    0.171    0.426    1.122    2.414    1.311    1.351    3.391    0.968    1.141    1.785   -1.053    2.500    1.438   -0.205    0.943    0.650    9.048    2.942    1.662   -0.076    0.943    0.549    2.694    1.900   -0.769    0.313
CD1=       14       14        3        7        8        1        8        3        2       10        4        1        7        4        4        3        3        8        6       10        8        5       15        3        2        3        6        5        4        4        0        6
CD2=       12       11        6        6        0        4        3        3        4        5        4        5        7        4        5        5        1        6        5        2        3        3       15        7        4        2        3        2        5        4        1        2
TTCAGCTTGTAGCTCTTGTTTGAGAAGAGAGTAATTCTCAATAATGCCATTATGGATAAGTGCAATATCGCCCGCTTTGTTAAGGTGGGGATGTGCATTGCGGTGGTTTGGCTCACCATGCGTTGCCCAGCGTGTATGTCCAATACCAATAGTGGCAGGTGCAAGTGCATTGGCTTCCGATTCAAGCTCTTTAACGCGCCCTTTTTGCTTCGCCACCGAAATAGTGCTATTCAGCAATGCAATACCAGCCGAGTCGTATCCACGATATTCAAGCCGTTTTAAGCCTTTCAGTAGCAACGGAGCTGCATTTTGCCATCCAATATATCCAACAATTCCACACATATAATTTTAGTTAAAACCGATTTAGTACATCGGTTATTTATTGCTAAATAAACATTTAATGGATTCCCGCTTTCGCGGGAATGACAACAAAAATGACTTTTATAGAGTATTCTTTCTGCAAATCAGCCTTGCAAAGCTTGTTTCATGCTTTGCGCTAATTCCATAGCAATTGCTGAAACTGTTTGCTCATACTCCTCTACCGAAGCAAAACCCGATGCACGGGGAGCAGGTGGATAAATGAGGGCACGGCTGACGTTAATAATGGCGTTTTGGCGTTCGGCATCAACCCCACACGTTACCGCCTCTTCAAGTGAACCGCCTTGTGCACCAACGCCCGGTATTAACATAAAAAGGTCGGGTGCTTCTGTGCGCAAAGCCGCCAATTGCGAACTTTTGGTAGCACCAACCACCACGCCACCATTTCCGTTCCTACTCCATTGGCGTGTGCGCTCAATAACTCTCTCGTACAATGGTTGCCCTGATTGCAAGCGTTGCTCCTCAAAATCGGCAGAGCCTGCATTGGAGGTAAGCCCCAGCACAAAAATGAGCTTTTCTTCATACGCAAAAAAAGGTTCAAGCGAATCACTGCCCATATAAGGGGCAACCGTTAGGGCATCAAAATTCCAATGCTCAAAAAAAGCTTTTGCA
KOK=        57
KK=   10652  LL=   11491  Z=    4.52  JJ=   10502  DL=   840
A===      111      112      113      114      121      123      124      131      132      133      134      141      143      144      211      213      214      223      224      231      233      234      243      244      313      314      323      333      334      343      413      433
B===      222      122      422      322      212      412      312      242      142      442      342      232      432      332      221      421      321      411      311      241      441      341      431      331      424      324      414      444      344      434      423      443
RRR=   15.197    0.741    2.601    5.848    0.325   -1.074    6.005    3.307   -0.002    0.061    2.045   -0.608   16.443    1.736    1.156   -0.007    0.256   -1.059   44.032    0.371   -1.569    0.802    7.747    7.488   -0.075    7.871   -0.425    0.753   25.113   15.482   -0.207   -0.253
X1==    4.960    0.613    4.231    3.920    0.613    1.512    3.713    1.651   -0.368   -0.093   -1.536   -0.408    5.066    1.559    0.613   -1.621    0.108    0.766   13.432    0.259    1.162   -1.583    2.266    2.036   -0.093    2.425   -0.176   -1.375    4.206    5.616   -0.216   -0.731
X2==    3.064    1.209    0.615    1.492    0.531   -0.710    1.617    2.003    0.004   -0.659   -1.331    1.492    3.246    1.113    1.887    0.004    2.363   -1.383    3.278    1.433   -1.350   -0.507    3.418    3.678    0.803    3.246    2.412   -0.548    5.971    2.757    0.957    0.346
CD1=       11        4        9        9        4        5        9        5        2        2        0        2       10        5        4        0        3        4       26        3        4        0        6        6        2        6        2        0        8       10        2        1
CD2=        7        4        3        4        3        1        4        5        2        1        0        4        6        3        5        2        5        0        6        4        0        1        6        6        3        6        5        1        9        5        3        2
GGGTGTAAACCAGTCGCTCTAACCAACTGAGCTAGGAACCCGTGTAACAAGGAGCTTGATTATACAACATCCCATAAAAAAAACAAAATGAAATTTTTTGTTATCCCATATCTATCACCTCTCTCTATTTGTAAGCCTTCTTGAAAAAGCATAACTTCAGCCAAATTTTCCTTCAAAAGCCTTCTTGCAACTTATTCCCTTAGCGCATTATGAGAGCACTCTCGATTCTTGGTAGTACTGGCTCAATTGGCTTGAGCACGCTTGATGTTGTTCGTCAACATCGCGACCGTTTTACCATTGTTGGCTTAGCCGAAGGGCATGATGTTGCAGCTCTTGCCGCGCAAATTGAGGAATTTAAACCGCTTGCGGTGTCGGTGCGCGATGCCGAGTCGGCAAAGAAATTGCAGGAACTGCTTGGTGCGCACAAACCTGAAGTCTATTATGGACTTGATGGAGCGGCTACCATTGCCGCGCTTGATGGTGTTGATATGGTGGTTTCGGCAATTGTTGGTGCCGCTGGCTTGCGTCCAACGGTTGCAGCCATTAAAGCGGGCAAGCACATTGCGCTTGCTAATAAAGAGACGCTAGTGGTTGCAGGAGAGTTGGTGTCGCGTTTAGTGGCAGAGCACAAGGTGCATCTTTTGCCGGTTGATAGCGAGCATTCGGCTATTTTTCAATCGCTTGCTGGGCATCGCGCTGAGGATGTTGAGCGCATTATTTTAACCGCATCAGGCGGACCATTCCGCAAAACATCAGCCGAAGAGCTAAAGCAAGTAACACTTGAGCAAGCCTTAAAACATCCGCAATGGTCAATGGGAGCAAAAATCACCATTGATTCTG
KOK=        58
KK=   11612  LL=   12271  Z=   11.71  JJ=   11222  DL=   660
A===      111      112      113      114      121      123      124      131      132      133      134      141      143      144      211      213      214      223      224      231      233      234      243      244      313      314      323      333      334      343      413      433
B===      222      122      422      322      212      412      312      242      142      442      342      232      432      332      221      421      321      411      311      241      441      341      431      331      424      324      414      444      344      434      423      443
RRR=   35.097    0.751    2.330   17.369    2.605   -0.051    3.788   -0.171   -0.022    0.146   -0.249    0.359   48.804   -0.745    2.889    0.142   -0.741    0.428   31.469    0.007   -0.040    0.244   16.986    0.051    5.900    2.672    0.128    1.926    2.790    6.730    1.502   -0.186
X1==    5.841   -0.792    2.107    4.459    2.648    0.038    2.104   -0.387    0.038   -0.285    0.529   -0.429    8.231   -0.369    1.272    0.761    1.396   -0.370    9.427    0.038    0.180   -1.366    3.840    0.063    3.208    1.385   -0.579    0.734    3.371    2.472   -1.182   -0.225
X2==    6.008   -0.948    1.106    3.896    0.984   -1.336    1.800    0.443   -0.574   -0.513   -0.470   -0.836    5.929    2.021    2.272    0.187   -0.531   -1.156    3.338    0.187   -0.221   -0.179    4.423    0.802    1.839    1.930   -0.221    2.624    0.828    2.723   -1.270    0.828
CD1=        9        1        4        7        6        2        5        1        2        1        2        1       11        1        4        3        4        2       18        2        2        0        7        2        5        3        1        2        5        4        0        1
CD2=       14        1        4        8        4        0        4        3        1        1        1        1        9        4        6        2        1        0        5        2        1        1        6        2        4        4        1        4        2        4        0        2
TTGATGGTTGTGTGATTGCACAACTTGGTGCCCCCGATATGCGTGCGCCAATTGCATACGCGCTTTCGTGGCCTGAGCGTTGCGAAAGTGGCATTCACAAGCTTGATCTTGCCAAAATTGCAACACTTACCTTTGAAGAGCCCGATATGGAGCGCTTTCCTGCCTTGCGCTTAGCTTTTGATGCTTTAAAAGCAGGGGGTACTTATCCAGCCGTGCTTAATGCAGCTAATGAAATTGCGGTAGCTGCATTCCTTGAGCGCAAAATTGGTTTCCTTGATATTGCTGCAATGGTTGAAAAAACCATGCAAGCGCATGAAGCTTTTACACCCGTAGAGCTTGAAGAGTATTTGCAGGTTGACCGCTGGGCTCGCGATACCGCAAAAACTTTCTTACCATAGCGCAAAGCGGCACCAAGTTGCCTAAACTCCTTTTTGTAACGCTCCTGCTACTGCTCGCTTTAAGTTAGCAATAGCGGGGGCGCTTTACTTTTTTAAAGAGAGCTGTTGTTTTTGCTTGTAAGCTATAAGCGTAACGGCATAGTTATCAAGCTTTTATAGATTTTAACCCCGATTTTATGGATACCACCTTTTACTTTATTATTGCAATTTTCATTTTGGTAACAGCGCATGAGCTGGGTCATTTTTTAACGGCAAAGCTTTT
KOK=        59
KK=   13532  LL=   13921  Z=    4.92  JJ=   13382  DL=   390
A===      111      112      113      114      121      123      124      131      132      133      134      141      143      144      211      213      214      223      224      231      233      234      243      244      313      314      323      333      334      343      413      433
B===      222      122      422      322      212      412      312      242      142      442      342      232      432      332      221      421      321      411      311      241      441      341      431      331      424      324      414      444      344      434      423      443
RRR=    3.994   -0.276    1.759   -0.672   -0.364   -0.060    0.154   -0.647    0.042   -1.014    0.005    9.060   61.290    3.244    1.890    1.038    1.043    0.102    0.319    8.610   -0.048   16.549    8.092   -0.039   -0.975   -0.050   -0.307    0.025    0.652    0.865    0.855   -0.069
X1==    1.915    1.599    1.620   -0.217   -0.217    0.055   -0.955    0.707    0.055   -0.935    0.055    4.324   10.055    1.045    2.508   -0.945   -0.955    0.271    0.263    1.055    0.279    2.271    2.271    0.263    1.065    0.055    0.279    0.287   -0.721    0.279   -0.945   -0.721
X2==    2.085   -0.172    1.085    3.095    1.680   -1.098   -0.161   -0.915    0.754    1.085    0.095    2.095    6.095    3.105    0.754   -1.098   -1.092    0.377    1.212    8.161   -0.172    7.286    3.563   -0.150   -0.915   -0.905   -1.098    0.085   -0.905    3.095   -0.905    0.095
CD1=        4        3        3        1        1        1        0        2        1        0        1        6       11        2        4        0        0        1        1        2        1        3        3        1        2        1        1        1        0        1        0        0
CD2=        3        1        2        4        3        0        1        0        2        2        1        3        7        4        2        0        0        2        3       10        1        9        5        1        0        0        0        1        0        4        0        1
CTTCTTTAAGCGTTAAGCGCTTTTTTGCCTTATGCTCGATAAATTGCAAGCCATAAAAGAAAAACACCTCGATCTTGAGCAAGCGCTCTCCGATCCATCGTTAGCCAACGATCAAGAGCGCTTTCGTAAGCTGAATCGTGAATACAGCAACTTACGAGAAGTGGTGCAAGCTTTTGACGCTTATCAGCGCAAAGCAACCGAGCTTGAAGCTGCCCAGCACCTTTTGGCAACCGAAAGCGACACGGAAATGAAAGCGCTTGCTGAAGCTGAAGTTGATGAACTGCAAGAAACGGTTGCCGAGCTTGAACAAGGGTTAAAAATTCTCCTTCTCCCAAAAGAAGAAGCCGATTCGCGTAACGTTATTATTGAAATTCGAGCAGGCACGGGTGG
KOK=        60
KK=   20882  LL=   21571  Z=    8.61  JJ=   20762  DL=   690
A===      111      112      113      114      121      123      124      131      132      133      134      141      143      144      211      213      214      223      224      231      233      234      243      244      313      314      323      333      334      343      413      433
B===      222      122      422      322      212      412      312      242      142      442      342      232      432      332      221      421      321      411      311      241      441      341      431      331      424      324      414      444      344      434      423      443
RRR=   -0.218   15.391    8.669   31.807   -1.290    1.746   -3.610   -1.385   -0.228    4.423   -0.012   -0.174   13.642   -1.887   -0.350   -0.728    0.259    3.127   41.191    1.036    0.095    1.895   14.376   -0.218    2.153    0.146   -0.405    0.044    0.082   11.790    0.009   11.891
X1==   -0.241    3.060    3.403    5.828   -1.191    0.877   -1.218    1.054   -0.616    4.018    1.740   -0.286    4.806   -1.185   -1.191   -0.616   -0.386    1.412    7.439    0.877   -0.248   -1.393    3.719    1.197    1.955    0.207   -0.904    0.115    1.175    5.213   -1.325    3.194
X2==    0.905    5.029    2.547    5.458    1.083    1.992    2.964   -1.314    0.371    1.101   -0.007    0.608    2.839    1.592    0.294    1.181   -0.671    2.214    5.537    1.181   -0.384   -1.360    3.866   -0.182    1.101    0.704    0.449    0.385    0.070    2.262   -0.007    3.723
CD1=        1        5        6        8        0        3        0        3        1        8        4        1        8        0        0        1        1        4       11        3        2        0        7        3        5        2        1        3        4       10        0        7
CD2=        3        8        5       10        3        4        6        0        2        3        2        3        6        5        2        3        1        4        9        3        1        0        7        2        3        3        2        2        2        5        2        7
GATACGTTGGCAATTCTTGCCCATGCGTTGGGCAATGCTATTGTGGGGAGCATTTTGTTGGTACTTCAGCCCAATGCGCCTTTTTCCCGCCATCTTGCACGTAACGGTGCTACCATTACCCATTGGCACGGTTATCCGCAAAAGAGCGATCTTCCCGATGGCTATTGGTTGCATGGTGCCGAAAATCCGCCCGTAGCCTGCTCAACCCCGCAATCTGCCGCTTACAGTTTACTTGGCAAACTTAGTGCTCTTGAGCAAGCGCTCACGCAACAGGGCATCTATCACGGCGATGTTCACACCGAACCGCATCACGGCACCAACATTGTCGGCATTCTTTCCCTTACCGAGGTTGCTCGCCATTTTGCAAGATAGGGGGAATGATGACCTCTGAAGAATTGCAACAGCTTCTCACGCCTGAAGCGCAAGCAATGCTGCAAGCGCACCAGCACGACAATCCTACAACGTTTGCCTTGCGTTATTCCAATCGCCACGACTTGCCAATTCGTGCGCTTGCGGAGCAACTTGCCTGCCGTCGCAAAGCTGAACGTAAGCTTCCCACGCTTTCGCGCCACAACCTTCTCTACACAACGCTCTCGCTTGAGCAAGCTTCAAGCGAACGCACGGCACGTTTTAAATGCACCTTCATGCAAGGAAAGCGCTGCATTGATTTGAGCGGTGGTTTGGGGATTG
KOK=        61
KK=   42332  LL=   43351  Z=    7.53  JJ=   42302  DL=  1020
A===      111      112      113      114      121      123      124      131      132      133      134      141      143      144      211      213      214      223      224      231      233      234      243      244      313      314      323      333      334      343      413      433
B===      222      122      422      322      212      412      312      242      142      442      342      232      432      332      221      421      321      411      311      241      441      341      431      331      424      324      414      444      344      434      423      443
RRR=   50.358   -0.365    3.746    1.271   -0.269   -0.160   11.336    0.650   -0.218   19.340   -0.215   -0.350    7.252    0.311   -0.126   -0.218   -0.610    8.317   19.976    7.132   -0.520    0.106    3.421    2.321    3.961    2.186   -0.788   13.958    1.452   -0.484    0.813   41.547
X1==    6.644    5.246    1.550    4.171   -0.429    0.618    1.528   -0.483   -0.556    3.447   -1.850   -1.148    3.099    1.190    0.087   -0.556    0.411    5.292    5.525    2.379    0.490    0.312    3.489    1.947    2.869    2.549   -0.178    3.728   -0.993   -0.367   -1.300    4.640
X2==    7.579   -0.070    2.417    0.305    0.626   -0.259    7.420   -1.346    0.392    5.610    0.116    0.305    2.340    0.261   -1.460    0.392   -1.483    1.572    3.615    2.998   -1.060    0.339    0.981    1.193    1.381    0.857    4.433    3.744   -1.461    1.316   -0.625    8.955
CD1=       20       14        7       13        3        4        6        3        2        9        0        2        9        6        4        2        4       10       11        7        3        3        8        6        8        8        2        8        1        2        1       10
CD2=       11        2        5        2        3        2       13        0        3       10        2        2        5        2        0        3        0        6        9        7        1        3        4        4        4        3       10        8        0        4        1       15
TATTTTTTGTTGTCATTCCTGCGAAGGCACTCACCTAACGAAAGATGGGCAACTACACAAAGCCCATTGAAAACCACCGATTGGAAGAGGTGATTTATCAGGATATCAGCATTTATCAAAAGTCTCTCATTGGGGATATTCACAAACGAATCGGGGAAGAGATTCCATTGAGAAAGCATTAGGTAAAAACAACAAAGGAATACATCTATAAACTTTTTTTCTCCCTTCCCTTCATCACCATTTCCCCAATCAATGCCCCCCCATTGCACTTGCCTGTTCCCCCTTATGCAGCCGAATAAAAAAGAGTAGTGGCACAGCGCAGAGAAAAAGAAGAGCAATCAGCATAAAGGCATCCATAAAGGCAAGATGCGTGCTTTGCACGGTTACCGTACCTTCAAGCGCTTTCAGGGCGGCAAGTTCGGCGCTTGCGGGTGGCAGCCCGTGTTCAGCAGTGGCTTTGGCGGCAATGGCGTGTATGCGGTTCATTGCTTCGGGGTCGTAAGGCGAAAGATGGCTTAGTAGCTCGGTGCGGTGTGCGGCTACTCGTTTGGCGATGTAGGTGTTGGCAATAGCAATGCCGAATGAGCCGCCAAGTTGGCGCACCATGTTGTTTAAGCCAGTTGCCTGTCCAATATCTTTGCCATGCAATCCCGAAATTGCGAGCATGGTAACGGGAATGAAAATAAAGCCGAGTGCAATGCCGCGAAGCAGCAATATCCAAAAAAAGTTTTCGGCGCCTGATTGCAAGGTTTGTTGCCCCAGTAGCCAGCAAAAAAGTGAAAAGGTGAGCATTCCAAAGAGCATTAAATGCTTTGGTGAGGCACCTTTTTGCAGCGCCATGCCAAGTGGCATGGAAATCATACCGGTAACCATAGCGCTGGGGAAGAGCACTAAACCGGTGAGCACAGCGGTAAAACCAAGCAGCCCTTGCACAAAAACGGGAAAAACAAAGAGTGAACCGTACAAACCAAAGCCGACAATAAAGGTGAGCACGGCAGCAATGGGCAAATTGTGGCTTCG
KOK=        62
KK=   46262  LL=   46831  Z=    6.98  JJ=   46082  DL=   570
A===      111      112      113      114      121      123      124      131      132      133      134      141      143      144      211      213      214      223      224      231      233      234      243      244      313      314      323      333      334      343      413      433
B===      222      122      422      322      212      412      312      242      142      442      342      232      432      332      221      421      321      411      311      241      441      341      431      331      424      324      414      444      344      434      423      443
RRR=   30.181   -4.495    0.000    0.666   -0.048   -1.831    6.255   -0.738   -0.445    0.068    0.145   -0.767    2.440    4.453    6.023   -0.028    0.587   -1.300   18.083   -2.093    0.189    0.421   23.530    0.665    1.866   -0.378    0.088   -1.214   16.274   26.779    1.488    0.109
X1==    3.731    3.410   -0.062    0.626   -0.214   -1.099    2.977   -1.038    0.748   -1.018    0.681    1.511    2.486    2.036    3.410   -0.175    0.462   -1.163    2.679    3.517   -0.137   -0.337    6.494    1.010    2.960    0.681   -0.137   -0.985    3.496    3.496   -1.124    0.737
X2==    8.088   -1.318   -0.002    1.064    0.224    1.667    2.101    0.711   -0.595   -0.067    0.213   -0.507    0.982    2.187    1.766    0.159    1.271    1.117    6.750   -0.595   -1.381   -1.250    3.623    0.658    0.630   -0.555   -0.643    1.232    4.656    7.661   -1.323    0.148
CD1=        5        5        1        2        1        0        5        0        2        0        2        3        4        4        5        1        2        0        5        5        1        1        9        3        4        2        1        0        5        5        0        2
CD2=       13        0        2        3        2        4        4        3        1        2        2        1        3        4        4        2        3        3        9        1        0        0        6        2        3        1        1        4        8       12        0        2
CTGCCGTGCGCGTACCACTTTGGGCAAGTGCTAACTCGCGGCTGCGCTTCCCAAAATCAAAAAGAATCGCCTCGGCGCTAACCGTTGCATGGTAGTTGTTGTGCGGCATAAACTGCATGGGCGTGCCACCACCAAAACTCATTTCCGAAACGGGATCGCGCCAAAGATAGCCCGCATTAGCGGTAACCTGCGGCAGAAAGCTGCTTTTGCTTTGGCGCACACGCGCGTCAGCCGCCATCACCTCTTCGCTTGCAGCGTGTAACGCGGGATAATGCGCCTGCATTTTTTGTAGCGCTTGTGCTAACGTAAGGGGCGTCAGAGGTGTTACGGATGGCGCGGCAAATGCGGTAGATGGCGAAGAGGTTGGCTCCACGGCATAGCTCATGGAAGATGTTGCAAGCAAAAGCGCTAAGGAGGTTGCGCTTATTTTTTTATGAAAGGAGATGTTTTGTTTCATGGATAGGGAATAGATTTCTCTGAAGCTTATATCAAGGTTAACAACTTTTATGCCAAAAAGCTTTTCATTGCAGATTTTCTTTTTGCGCCTGCATGAATGTTGATAATGCGGGG
KOK=        63
KK=   49712  LL=   50611  Z=    4.71  JJ=   49502  DL=   900
A===      111      112      113      114      121      123      124      131      132      133      134      141      143      144      211      213      214      223      224      231      233      234      243      244      313      314      323      333      334      343      413      433
B===      222      122      422      322      212      412      312      242      142      442      342      232      432      332      221      421      321      411      311      241      441      341      431      331      424      324      414      444      344      434      423      443
RRR=   27.858   16.701   13.537   -0.577   -1.835   -1.920   -0.815    1.436    2.413   18.537    0.108    0.308    5.621    0.652   -0.435    7.609    0.357   10.041    1.973   -5.014    2.164    1.106   12.920   -0.150    1.038   -0.541    6.301    1.314    0.032   -0.448   -0.578   90.339
X1==    4.182    9.422    3.811    5.825   -1.652    2.253   -1.107   -1.521   -1.586    2.699   -1.569   -0.391    4.250   -0.480    2.039    4.173   -0.511    7.563    2.235   -1.586    1.805   -1.636    5.814   -0.600    0.619    0.370    2.471    0.761   -0.834   -0.162   -0.923    9.928
X2==    6.661    1.773    3.552   -0.099    1.111   -0.852    0.736   -0.944   -1.521    6.868   -0.069   -0.788    1.323   -1.359   -0.213    1.823   -0.698    1.328    0.883    3.161    1.198   -0.676    2.222    0.250    1.676   -1.460    2.550    1.726   -0.039    2.773    0.627    9.100
CD1=        9       18        8       12        0        6        1        0        0        6        0        2        9        2        6        9        2       15        7        0        5        0       12        2        3        3        6        3        1        2        1       17
CD2=       13        5        8        2        4        1        3        1        0       13        2        1        4        0        2        5        1        4        3        7        4        1        5        2        5        0        6        5        2        6        3       15
GCCAAAGTGAGGCAAAAGCAGAGAGCAATTCACCACCCCATGGCAACCTTTGTAGCATAAAAACGGCTACGTTTGCCAGAATAATGATTTTAATGGCCGGTGGCATGAGTTGGAAGCCCCCGGGGCGAAAAGGTTGTGTATCGCGCATACGTTCTCTCTGCTATTGCGTTCAATTAATTATTAGTTGTTAAGAGCTGCTATGCCGGGTAGCTCTTTGCCTTCAAGGAATTCAAGGCTGGCACCACCTCCGGTTGAAATGTGGGTTATTTCGCTTGCTAAGCCTGCTTTTGCGATAGCTGCGGCAGAGTCGCCACCGCCAACAATGGTGGTTGCGCCTTGAGCGGTTGCATCGGCAAGGGCTTGTGCTACGGCAATGGTGCCTGTTGCAAAGTTGTCGAGTTCAAAAACGCCCATAGGTCCATTCCACAATACGGTGCGAGCGCCAATAATTTCGTTGCGGTAGGCGGCGGCGGTTTCGGGTCCAATATCAACCCCAATTAAATTATTGGGCATATCGGCTATTGAGGCTACTGAGGATTCTGCATCAGCGGAAATTTCAGCCGTTACAACAACGTCGGTGGGGAGCAGAAGCTTAATGCCTTTGGCTTTCGCTTGTTCAAGAATGGAGAGGGCAAGCTCAATTTTGCTCTCTTCAACCAGCGATTTTCCTACTTCGTAGCCTTGTGCTTTAAAGAAGGTAAAGACCATAGCGCCGCCAATGAGCACGGTATCAACCTTTTTAAAGAGGTTTTCAAGTACATCAATTTTTCCTGAAATTTTTGAGCCACCAAGAATAGCTACAAAGGGGCGTTCTGGCTCTTGCAAGGCTTTGCCGAGGTAGCGTAGTTCGCGCTCAATAAGAAAGCCTGCAACGGCGGTTTGTACGTAGTGGGTAATACC
KOK=        64
KK=   51542  LL=   52531  Z=    7.83  JJ=   51542  DL=   990
A===      111      112      113      114      121      123      124      131      132      133      134      141      143      144      211      213      214      223      224      231      233      234      243      244      313      314      323      333      334      343      413      433
B===      222      122      422      322      212      412      312      242      142      442      342      232      432      332      221      421      321      411      311      241      441      341      431      331      424      324      414      444      344      434      423      443
RRR=    4.827   14.111   -0.656    5.181   -0.429   -0.047    0.227    0.484    0.269   -0.185   -0.144    1.009   16.816   -3.356    2.914    2.743   -0.802   11.095   57.873   -1.572   -1.416   -0.151   32.186    5.957   -0.496    1.094    4.817   -0.234    3.743   17.562   -0.077    1.943
X1==    1.145    4.277   -0.730    1.671   -0.917   -0.102    0.278    1.389    0.585    0.889   -1.480   -0.921    6.752    2.160    6.224    1.272   -0.983    3.832    6.320    1.272   -1.392   -0.186    7.157    3.238    2.384    0.578    2.246    0.306    1.510    2.236   -0.794    0.784
X2==    4.215    3.300    0.899    3.101    0.468    0.460    0.816    0.349    0.460   -0.208    0.097   -1.095    2.491   -1.554    0.468    2.156    0.816    2.895    9.157   -1.235    1.017    0.808    4.497    1.840   -0.208    1.892    2.145   -0.763    2.479    7.854    0.097    2.479
CD1=        4        9        1        5        1        2        3        4        3        3        0        1       12        6       12        4        1        8       13        4        0        2       13        8        5        3        5        2        4        5        1        3
CD2=       11        9        5        8        4        4        4        4        4        3        3        1        7        0        4        7        4        8       17        1        5        4       10        5        3        6        7        2        7       16        3        7
GCATTCCAATGCGTAAGCGATGTAAGTAAACGCTGGCTACCGTGGGCTTTTCTTTATCAAGCGGCGTTTCGGCTTCTACAATGGAGGCAAGCGTCAGGAGGCTATGCTCGTTAAAGCCAAGCGCTGCGGCGCGTTGCTGCCGTTCGGTGGTGTACAATTTTTTGAATTGACGAATAAGAAAGCTTGCCGCTTCATCAGGTGAGCTGCCCCATGCAAAATCATAGGTTCCTGGTAGCAAGTAGCCTTCGGCGTGGCTGGCACGAATGCCATATTTTGCAAGTAAACGAGGATTTTCGGTTGCAGCCATAAACTGCGTGGAGTCAAAATCAAGCTTGCGCGAAAGAATGCGTGCCATTTTGCGTCTATCAATACCTTCGGGCAGGGTAACGCGCACTTCGTCAAGCGGGTGCGTGCGGAGGTACCACAGTAAGCCAAAGTTCGAGGTGTTGGGGGGAATGGTGTAGCGTCCAGCTTTTATCGTGCGGAATTTTGGTACCATGCGTGCAATTAGCTCTGGCTGCCACCGTTCACGAATTGCGCCACTTGCTTGCAACTTGTCGAGCACATCGCTAAAGCGCATTTCACGATGCACCACTAATTGCGTTGGTTTGCTCTTACTATTAAGTCCCGGTATCAACAAAAAGCCAAGCGGGAATGCGGCTATCAGCAAAGTAACCGCAAGAATTAGGCGAGTAATAAAAGAGCGAGGAGATTTCATAAAAAGAGAGGGGCGCCTTAGCGCTCAAGCTGTTGCGAACTGTTTTTCCATTCATGCTGGAATTTGCGCGACTCCTCAATAATGGCTTGATAAATTGCCGAAAGTGCTTTTTCGGTAATAGGAGAATCAGCTTGGCTGAGCACATTATTGAGTACCTCTTTTTCGCGTTCAGGCTGAAGTACCTCTTCACCAATTTGAGCTTTTAAGGAGATAATATTGCGGGCACATTCTAAGCGTTGGCATAGCAACCCTGCCAATTGGCGATCAATGGC
KOK=        65
KK=   53672  LL=   54811  Z=    7.81  JJ=   53642  DL=  1140
A===      111      112      113      114      121      123      124      131      132      133      134      141      143      144      211      213      214      223      224      231      233      234      243      244      313      314      323      333      334      343      413      433
B===      222      122      422      322      212      412      312      242      142      442      342      232      432      332      221      421      321      411      311      241      441      341      431      331      424      324      414      444      344      434      423      443
RRR=   29.483   15.727    2.176   29.961    0.416   -1.636    1.780    1.648    0.001    6.039   14.152   -0.025   19.145   -0.049    0.303    1.046    0.990    1.242    5.410   13.460   -0.509   -0.005   22.857   -0.726    1.650   -0.313    5.751   -0.161   -0.205    8.737    0.872   19.785
X1==    5.904    4.357    1.414    7.669    0.154    3.276    0.630   -1.656    0.197    2.197    3.355    0.029    2.665   -0.219    0.679    2.044   -1.139    0.825    1.233    2.660    0.767   -0.083    5.448   -0.872    0.756    0.598    1.490    0.499   -0.439    2.798   -0.781    5.225
X2==    4.994    3.610    1.539    3.907    2.706   -0.499    2.827   -0.995    0.006    2.749    4.219   -0.860    7.183    0.225    0.446    0.511   -0.870    1.505    4.386    5.060   -0.663    0.058    4.195    0.832    2.182   -0.524    3.861   -0.323    0.468    3.123   -1.117    3.787
CD1=       15       12        5       16        4        8        4        0        3        5        7        3        6        2        5        6        1        4        5        7        3        2       10        1        3        3        4        2        1        5        1        8
CD2=       16       13        7       11       11        3        9        2        4        8       10        2       15        3        6        5        2        7       12       14        2        3       10        4        7        2       10        2        3        7        1        8
ACGTTTAGCCGTTATGAGCTATCATTCGCTTGAAGATAGGGTGGTGAAGCACTTTTTTACCCATCATGCGCAATGCGATTGGGGACCCAAAGGGGTTGCGTTACGGGAGCCACTAAGCCAAGGTGCCCTCACCATTGTTACCAAACGCCCCATGCTTGCCTCTGCCGATGAAATTGAGCGCAATCCTCGCGCCCGAAGCGCAAAATTGCGAGTTGCTGCCAAAAATCAGCCAAAAACCATTTAACGCTCTCATTGATCCATGCGTACCGTTAACCTCTCTTCGCTTTTAACGCCGAAAACTTTTTTTTATATCGGTGTTGCTATGGTGCTTGGTTTATTGCAAGTGTATAATGCGTTAAGTATTAATGAGCTTGCTAAAAAAAGTGAAAAGTTGCGCGAGCAAATTCGCTTAAACAACAGCATGATTACCACTCAAAAGCTTACGGCTGATGAATTGCAAAGCATTCACAATATTGAGCAAGAAGCCTTGCTTTTGGGGTTAGAGGCATCGCATGAACCTCCCATTGAAATTGAGCGTACCATTGAGCCTTAGGCGGCAGCAGCTTTTGACTTGCACTCTTTGCAATGGTATAATTCTCTATTGTAGAGATAGGTATAACCGAACTATTAGAATATCACCGCAATAATTGATTCATGACTAATCCAGAGTTTCGTAACCGTCTTGGCATAGTAATTGGTGGCTTTGCTGTCTTTATCATAATCATTATTGCTATGCTGCTTAACATTCAAGTGATTAATGTTGAGAAGTATAAAAAGAAAGCGGAGCGTCAATATGTGAAGCAGGTAACTGAGTATGCTCGGCGTGGCGCTATTCTTGATCGTCGTTCACGGGTGCTTGCCGAAAGCGTGGAGTCCATCACCTTTTATGCCTCTCCAAAGCAAATCAGTAAGAGTTTGCTGTTTGACGAAGAGGGAGAGGCTGTTATTAATAAGCGCAATAATAAGCAGCAAACCTTTGATAATACGCAAGGTGTGGCAACGCTTTTTGCCAAGCATCTTGGCGCTAATCGTCAAATCTATTTAAAAGCCTTAAAGAAGCGCAAGGGTGTGGCGGTGTTGGCTAAAAAAGTTCCCATTGAAAAAGCTTTGCCTCTTATTACGGAGATCAAAAGCCGTAAA
KOK=        66
KK=   65522  LL=   66631  Z=    6.62  JJ=   65522  DL=  1110
A===      111      112      113      114      121      123      124      131      132      133      134      141      143      144      211      213      214      223      224      231      233      234      243      244      313      314      323      333      334      343      413      433
B===      222      122      422      322      212      412      312      242      142      442      342      232      432      332      221      421      321      411      311      241      441      341      431      331      424      324      414      444      344      434      423      443
RRR=   16.890    5.777    4.689   -0.195   -0.744    0.448   -0.121   -0.349   -0.246    5.528    0.037   -0.650   31.140    0.270    6.679   -0.896    0.042    7.150   26.299    3.865    1.103    2.399   33.864   11.765    4.175   -0.135   15.990    1.265   -0.184    4.104   -0.225    0.196
X1==    5.181    2.993    1.931   -0.097   -0.261   -0.712    0.183    1.931   -0.712    1.471    0.164    1.280    6.193   -0.266    2.342    1.425   -0.431    2.843    3.611    2.137    1.820    1.848    7.895    3.454    1.471   -0.590    3.379    3.738   -0.400    1.250    0.164    0.425
X2==    3.260    1.930    2.429    2.013    2.852   -0.629   -0.664   -0.181    0.346    3.759    0.228   -0.507    5.028   -1.017    2.852   -0.629   -0.098    2.515    7.284    1.808    0.606    1.298    4.289    3.407    2.839    0.228    4.732    0.338    0.460    3.282   -1.372    0.460
CD1=        9        7        4        2        2        1        3        4        1        3        2        4       10        2        6        4        2        7       10        5        4        5       14        9        3        1        6        5        1        3        2        2
CD2=       14        9       11        8       11        3        2        5        5       13        4        3       13        1       11        3        3        8       14        8        5        5       10        7       11        4       13        5        4        9        1        4
GCTTAATGCTTTAGCTGCATTTTCAACAGGGCTTGAGCTTGGTATTTCACCCGAACGGCTTATTGCGGGGCTTGGGTGCTATAGCGGTATGCGTCGTCGTTTTCAAGTTAAGTATAGTGGCAACAACGGCTTAATGGTCGTTGACGATTATGCGCATCATCCTTCAGAGGTAAAGGCGACGGTAAAAGCAGCTAAAGATGGTTGGCAACACTCAAAAGTGGTGGCAGTATTTCAACCACATCTTTTTTCGCGAACTCGTGATTTTGCTGATGAATATGGTTGGGCGCTTTCGCGAGCCGATGAAGTTTATATTGCCGATATTTATCCCGCGCGTGAAAAAGCTGCCGATCACCCCGGTGTTACAGGGGAGTTGGTAGCCAATGCTGTGCGCAAAGCGGGTGGCAAGCAGGTGCATTTTGTGAATGGTATGGAGGAGCTTTACACTGCCTTGCAAACGCATGTTGCTCCACAAACGCTTTTGCTCTGCATGGGAGCTGGAGATATTACCCATCTTGCTACAAAAGTTGCCGTTTTTTGTAAAGAGCATAATGCTGACCATTAGCCGTGAATATAATGCTCATTTGCGTTCCATGTGGTTTTCTATTCTTCAATGAAATTGTATATGCTATGAGCGGCACAGTGTTGCCCCCACTTGCAAATCAATCGCAACAACTCTTGCTCATCACGCAATTATTTTTTTAAGGTGCTGCTATGCCAGACGATGAGTATCAAGAATATTACGATCCCGAAGAGGGTGAGCTCGTTGAAGAGGAGGTGTTGGAGGAGCCGCTACCAGCGCCCACTTCGGGAGGTGGGAGCTTTGTGCTGATTGTTGTGGCGCTTGTGCTGTTGCTTGTGGCAGGTTTAGCCTCCGTAGCGTTACAATGGAAGCAAAAAGTTGTGGTTCGCAATTTTATTGTGGAGGGAGAATCTGTTTTAAAGGAGCAAGAAATTCTTGCTCCAATTGAGTTTGCAAAAGGGCATAATTTGCAATTGCTTGAGGTTGGTGTCTTAAAATCACAGCTCTTAGCGCTGCCCTATGTGCACGATGTTGTTGTTCGCAAAGAGTTTAATGGTACCATTCGGCTTCGTTTGCACGAGCGTGAACCT
KOK=        67
KK=   72002  LL=   73051  Z=    6.89  JJ=   71942  DL=  1050
A===      111      112      113      114      121      123      124      131      132      133      134      141      143      144      211      213      214      223      224      231      233      234      243      244      313      314      323      333      334      343      413      433
B===      222      122      422      322      212      412      312      242      142      442      342      232      432      332      221      421      321      411      311      241      441      341      431      331      424      324      414      444      344      434      423      443
RRR=   57.849    8.825    7.653    6.099    0.894    0.386   -0.070   -0.184   -0.962    5.883    0.396    0.043   40.241    0.028    0.182    0.525    0.021    0.217    0.827    2.666    0.628   -1.072   10.179   28.890    0.106   -0.979   -1.685   -0.908   -0.363    4.612    1.084    1.499
X1==    8.228    3.601    2.191    3.503    0.317    1.403    1.825    1.345    1.403    2.167    1.646   -0.026    6.225    0.201    0.864    0.695   -0.542    0.064    1.403    3.530    0.742    1.747    3.281    4.809    0.167    2.562    1.662   -0.492    0.290    1.290    0.730    1.290
X2==    7.030    2.451    3.493    1.741    2.824    0.275   -0.038   -0.137   -0.686    2.715    0.240   -1.635    6.464    0.141    0.211    0.755   -0.038    3.385    0.589    0.755    0.846   -0.614    3.103    6.008    0.637   -0.382   -1.014    1.847   -1.252    3.575    1.485    1.162
CD1=       15       10        4        7        4        4        6        3        4        3        3        2        8        2        5        3        2        3        7        7        2        4        6       10        1        4        3        0        1        2        2        2
CD2=       33       14       15        8       15        5        3        6        3        9        3        1       13        2        8        6        3        9        3        6        4        1        6        8        5        2        1        5        0        6        5        3
TGGTGATGAGTGTTTTTGTGAGGAAAAATCTTTTAATGCTGGTTTCGTAAAGTGGAATAGTATCTTTCCTTCCAATTTATTGTGATAGGTAGATTACTCTTTACGCCAATTATCACCACTTGAAGCAAACCAATTTCAAGGTGCCACGCCAATGTTTTTTGGTTTACAAGCAATGAATTTTAAAAAAGTTACCATGTCTGAGCCTCAAAACGAAAGATTTCCTGAATATTTTGGGCGTTCAGTTCGAGCAATGTCGGACTATATTGGTATTGGTTTGCAAATTGCGGTAAGTTTTGCGCTTTTTGTGTTGGGAGGATATTGGGTAGATGCCCGTTTTGGAACTTCACCACTTCTTTTATTTGTGGGGGTTTTGCTGGGTATGGTTGGTATGGTACTTGTCCTTATGAAAGTAATACGCCAAGCTAACGCAAAAAAATAATGGATTTTTGTCTTTTTTATTAAAAAACACAATATCAGTAAGGTATGAAGCCTTTGTTTGATTTTCTATTGAAGTTATGTATCTTGTCGCTCGTTTTATGGGGGGCGATTCTTTATGCGCTTGACCCATCAAGCGTAGATTATTACTCAATCTTTATTGCATGGGTAATGATGTTTAGCAATACCCTTGTAGGGTATTTGCTTTTTGAATATGCTATTGATAAAGATTCGGTCGTTTTTAATAAGATTGTTTTTGGCGGCTTAGCACTACGTTTATTAGCGCTGATGGTGCTGGTGGCGATTTTTATTGTTGGTAAGCTTGTAGCTGTAAACGACTTTGTCTTTTCAGTTTTTGCTTTTTACTGTATTTATGTTGTTGTCGAGATTCTCGGTTATCAAAAGAAAAACAAACAGAAAAAAAATTAGTGCATGGAACGCTCAAGCATTTTTCAGCCAAAACGTTTTGTAAAAGTTTTTGCAGTTCTTTTGCCATTATTATTTAATGGCTATAGCGTTTCAGGAGCAAATCCAACGGAAGCGCCAGTTGCTCAGCATACAGAAGTTACTGCTAACGCTGCTGAATCGGCTCATGTTGCTGAAGCTGGAGCTGCA
KOK=        68
KK=   76322  LL=   76771  Z=    5.77  JJ=   76262  DL=   450
A===      111      112      113      114      121      123      124      131      132      133      134      141      143      144      211      213      214      223      224      231      233      234      243      244      313      314      323      333      334      343      413      433
B===      222      122      422      322      212      412      312      242      142      442      342      232      432      332      221      421      321      411      311      241      441      341      431      331      424      324      414      444      344      434      423      443
RRR=   22.024    0.799   -0.432   -0.437   -0.212    0.382   -0.227   -0.128   -0.973    0.258    0.015   -1.191   20.258    0.211    4.059    2.375    0.053   -0.013   -0.349    3.912   -0.259    0.119   55.759    5.642   -0.107    0.075   -1.107   -0.045   -0.790    9.150   -0.017    0.015
X1==    5.251    1.878   -0.268   -0.452   -0.499   -1.070   -0.302    0.615    2.727    0.098    0.894    1.167    6.716   -0.257    1.086    1.778   -0.302    0.025   -0.154    0.828    0.220    0.068   10.068    2.754    0.098   -0.076   -0.780    0.376   -0.746    2.254   -1.046    0.254
X2==    4.194    0.426    1.610    0.965    0.426   -0.357    0.750   -0.208   -0.357    2.625    0.017   -1.021    3.017   -0.822    3.739    1.336   -0.175   -0.508    2.259    4.722   -1.177    1.760    5.538    2.049   -1.093   -0.983    1.419   -0.118    1.059    4.059    0.017    0.059
CD1=        9        4        1        1        1        0        1        2        4        1        2        3        8        1        3        3        1        1        1        2        1        1       11        4        1        1        0        1        0        3        0        1
CD2=        6        2        3        2        2        1        2        1        1        4        1        0        4        0        6        3        1        1        4        7        0        3        7        3        0        0        3        1        2        5        1        1
GTATAAAAAAAATTATGCTCAAGCTATGGTTGGCATGTCGCGGAGTGATAGTGTTCGCTATGCAGGCAAAGCAATTACAACACTGCGCGAAAAATTAGCCCATAACGCTTATTCGGTAGCACTCCATTATCAACAGCTTGGCAAACTAAAAGCTGCCACTATTTTCTTAGATGAGGTAATTGCGCGTTATCCTGATACGAGTTATTACAAGTTAGCCATGCGTGAAAAAGTTGACTTGTTGGTGAAGCGCGAAAAATGGTACGATGCCGCTTTGGCGCTTGCGCAATACCAACAGCTTGCGCCTGAAAACGGTGGAGCGTTGCAGAGTTTGCAAGAGCAAATTGCACGAAATACCAAAAAGTAAATAAGCGTGCATTGTGCTTTGATGGGCGGCAGTTTTGACCCACCGCATAATGGGCATTTAGCGCTTGCACTTGCCGCACGAGAATT
KOK=        69
KK=   90932  LL=   91771  Z=   11.71  JJ=   90662  DL=   840
A===      111      112      113      114      121      123      124      131      132      133      134      141      143      144      211      213      214      223      224      231      233      234      243      244      313      314      323      333      334      343      413      433
B===      222      122      422      322      212      412      312      242      142      442      342      232      432      332      221      421      321      411      311      241      441      341      431      331      424      324      414      444      344      434      423      443
RRR=    1.655    1.708    3.687    2.191   -5.496    8.092   16.348   -0.478   -2.052    0.003    1.342   -0.245   10.285    1.474    0.150   -1.110    0.351    0.305    6.546    9.184    1.711    1.290  129.605    4.818    3.298    0.111   -0.245    0.744    1.289   13.976    0.252   -3.508
X1==    0.580    1.037    2.652    1.248   -1.300    4.201    3.795    1.077    1.380    0.001    1.627    0.423    3.120   -1.296   -0.521    1.380   -1.374    1.543    1.767    2.790    2.234    0.483   10.511    2.748    1.427    0.134   -0.320   -0.934   -0.830    3.225   -0.612    3.901
X2==    2.854    1.647    1.390    1.756    4.227    1.926    4.308   -0.443   -1.487    2.311    0.824   -0.580    3.296   -1.138   -0.287   -0.804   -0.255    0.198    3.705    3.291    0.766    2.670   12.330    1.753    2.311    0.824    0.766   -0.796   -1.553    4.333   -0.412   -0.899
CD1=        2        3        5        3        0        8        7        3        4        2        4        2        6        0        1        4        0        5        5        6        6        3       18        6        4        2        2        1        1        7        1        8
CD2=        8        5        5        6        9        5        9        2        0        6        4        2        8        1        2        1        2        2        7        7        3        6       20        5        6        4        3        1        0        9        2        1
TGCCATAGAACCTTCACTTATAGATGCCATCAGCAATTACAAGCGTTGCAACTTGCTCGCATGGTCGTTTGGGGTGTGGGCTGCACGGCACGTAGCACTTCCGCCAATTGAGTGCGCTATTGCACTTAATGGCACGATTTTTCCGCTTGATGCTGAGCGTGGTATTGCGCCTGAGCTTGTTGCTGCTACCTGCAATGGTTGGTCGGAAAGCAATCGCCAACGCTTTGAGCGCCGTATGTGCTACTCTCGTCAGTTGCATGAGCAATTTGCCGATATTACTTCACAGCGCACGGTTGCCGATCAGCAAGCCGAGCTTGCAACGTTACAGCCGCTGATGTTGGTATCGCAAGCCGCCGCATTAATTCCATCACCAAAATCTTCTCCATTGCCGCAAGCATCATCCCAACTATCACGTTCTGCATCTGCCGCCATTGCGCCGCTCAGCACATGGCACTATCAGCACGCAATTATTGGTGGGCGCGATCTTATTTTTCCCCCGCAAGCCCAGCAAACTGCATGGCAGGGTACGCCAACTACCTTCATTGCTGACATGCCGCATCTGCCTTTTTTTCACCTTCCAGCTTTAACGGAGTTGCTTGCATGGCACAATGTGTAGATAAGCTGTTGGTGGGTGAGCGTTTCCGTAAAGCACTTGCAACGTATCGAGAACATGCGGTGGTGCAACATGCAATGGCAGAGGATTTGGCAGCTATGTTGGCGCGTCATCTTCCATCATCGCCAACAATCAAGCGACTGTTTGAAATTGGTGCAGGTTCAGGAGCGCTTATGGAGGCGCTGCTCCACCGCTTTTGCATTGACCATTATTTTGCAAACGATTTA
KOK=        70
KK=   93482  LL=   94051  Z=    5.49  JJ=   93122  DL=   570
A===      111      112      113      114      121      123      124      131      132      133      134      141      143      144      211      213      214      223      224      231      233      234      243      244      313      314      323      333      334      343      413      433
B===      222      122      422      322      212      412      312      242      142      442      342      232      432      332      221      421      321      411      311      241      441      341      431      331      424      324      414      444      344      434      423      443
RRR=    2.477   -0.177    1.425   -3.312   -2.685   -2.837    1.770   16.957   -1.132    0.614   -1.148   -0.316   15.317   -4.075   -0.930   -1.132    0.244    0.660   76.063    0.432    0.054    0.732   15.706    0.122   -1.656    0.858    0.804   -0.129    8.496    6.110    0.491    0.085
X1==    0.933   -0.284   -1.158    2.563    2.340    2.595    2.843    5.837    1.035   -0.524    2.843   -1.103    2.843   -1.183   -0.284    1.035    0.392    0.619   10.988    0.256   -0.772   -0.669    4.431    0.195   -0.524    2.026   -0.772    0.619    3.702    1.517    0.392    0.059
X2==    2.655    0.622   -1.231   -1.292   -1.148   -1.094    0.622    2.905   -1.094   -1.173   -0.404    0.287    5.387    3.444    3.278   -1.094    0.622    1.066    6.922    1.689   -0.070   -1.094    3.545    0.622    3.162    0.423   -1.042   -0.209    2.295    4.029    1.251    1.428
CD1=        2        1        0        4        4        5        5        8        3        1        5        0        5        0        1        3        2        3       17        2        1        1        8        2        1        4        1        3        7        4        2        2
CD2=        5        2        0        0        0        0        2        5        0        0        1        2        8        6        5        0        2        2        8        3        1        0        5        2        5        2        0        1        4        6        3        3
GCTATCACGGCGACACTATTGGCGCAATGTCGGTGTGCGATCCACTGACGGGAATGCACACCATGTTTCGGGGGATGTTAGTCGAGCAATATTTTGCCGAAGCGCCATCCTGTCGCTTCAACGAGCCATGCAGTGTGGAAGATATTGCCGACCTCCGCATGAGGCTTGAGCGCCATCATAACAACATTGCCGCCGTTATTCTTGAGCCAATTGTGCAAGGTGCTGGTGGAATGCGCTTTTACTCCCCCCACTATTTGCGTCGCTTACGTGCTCTTTGCGATAGCTACGATGTGCTACTCATTTTTGATGAAATTGCAACAGGCTTTGGACGCACAGGACGCATGTTTGCCCTTGAGCACGCCGATGTTGTGCCCGATATTCTCTGCCTTGGCAAAGCGCTAACGGGTGGCTACATGACGCTTGCTGCAACGCTTACCACTAACAATGTTGCCGATGTTATCTCCTCAGGCGATCCGGGGCTTTTTATGCACGGTCCAACCTTTATGGCAAATCCCTTAGCCTGCGCAATTGCCTCAGCAAACATTTCGTTGCTACAAAGCTACAACTGGC
KOK=        71
KK=   94892  LL=   95581  Z=    6.09  JJ=   94502  DL=   690
A===      111      112      113      114      121      123      124      131      132      133      134      141      143      144      211      213      214      223      224      231      233      234      243      244      313      314      323      333      334      343      413      433
B===      222      122      422      322      212      412      312      242      142      442      342      232      432      332      221      421      321      411      311      241      441      341      431      331      424      324      414      444      344      434      423      443
RRR=   42.528    3.729    2.839   -0.802   -0.492    9.607    7.580   -0.267    1.825   -0.574    0.284    2.104    1.068    0.092   -1.386   -3.607    0.114    0.036    7.563   -2.254    0.307    0.283   13.202   23.628    0.422    6.476    6.980    0.274   -0.025    2.216   -0.599    6.397
X1==    7.123    1.843    1.472   -0.668   -0.538    2.955    3.018    2.193    1.503   -0.267    0.646   -1.397    2.428   -0.223   -0.538   -1.402   -0.653    0.071    3.059    1.503   -0.252   -0.230    2.462    3.420   -1.149    5.101    3.299    0.133   -0.848    2.152    1.537    3.152
X2==    5.971    2.024    1.929    1.199    0.915    3.251    2.512   -0.122    1.215    2.149    0.440   -1.506    0.440   -0.412    2.578    2.572   -0.174    0.511    2.472   -1.500   -1.215   -1.229    5.362    6.908   -0.368    1.270    2.116    2.051    0.030    1.030   -0.390    2.030
CD1=       15        6        4        1        2        6        6        5        4        1        2        0        4        1        2        0        1        2        6        4        1        1        4        5        0        7        5        1        0        3        3        4
CD2=       14        7        5        4        5        7        6        2        4        4        2        0        2        1        8        6        2        3        6        0        0        0        8       10        1        3        4        3        1        2        1        3
GCTCAAAAAGCCCATCTCCCATAGCTTTTGAATGTGGCATTTTTAGGTCTGCTCCAAACTCAAGCAACAATTCTACCAAACGAGCATAATCCATCCGTATGGTTTTTGGCCAGTCAGCAATTTCCTTTTGTATTCGAGGATGAAAATATTCCAATTCATAGCTCATAACTTATGAAAGTTAGCATTTATGGCAACGATTCAAACGGTTTAATCTTTGTTCTGTATGGCTTGATGTTAAAAGTTGCGAAAAAAATGAATAACGTAAAAGATATATGGCTCTTCGCTATTTTGAGTGGGTAAGGGAATAAGAAAGTACTAAAAACAATCAGTTATCGGATCATGAAAGATACAGTTCTTTTTCAGCAAGCCTTGTGTTTACCAATGCCATGGTTTGTCAAATCATCAGCATTTGACATAGAGCAAAAACGCCTCACCATCCAGCTTGATTTTCAGAAAGGGAGCACTTTTAGTTGCCCAACATGCGGTCAGCATGACTTAAAAGCCTATGATACGGCAGAGAAACAGTGGCGTCATCTGAATTTTTTTCAGCATGAATGCTATTTAACAGCACGCGTACCAAGGATTTCGTGCCCCACTTGTGGTGTTAAAGCAATCACTGATTTACCATGGGCGCGTCGCGACAGCGGCTTTACGCTCTTGTTTGAAGCAATGATTATCGCATTAGTACCA
KOK=        72
KK=   95822  LL=   97021  Z=    4.68  JJ=   95822  DL=  1200
A===      111      112      113      114      121      123      124      131      132      133      134      141      143      144      211      213      214      223      224      231      233      234      243      244      313      314      323      333      334      343      413      433
B===      222      122      422      322      212      412      312      242      142      442      342      232      432      332      221      421      321      411      311      241      441      341      431      331      424      324      414      444      344      434      423      443
RRR=   49.716    8.078    1.750   14.619   -1.458    0.186    6.759   -0.241    3.252    3.906   -0.572    0.784   16.860    4.972   -4.215    0.026    0.719    3.967   33.468    0.084   -1.495    0.474   11.914    3.786    1.123    2.480    7.078    0.191    0.431    1.254   -0.095    0.851
X1==    8.556    2.458    2.353    4.746   -0.603    2.567    2.373    0.753    2.015    2.538   -0.245   -0.423    3.020    1.565   -1.478    0.361   -0.836    1.642    6.461   -0.191   -0.754    0.530    2.557    3.696    0.518    1.061    2.731    1.374    0.432    1.258   -0.245    3.736
X2==    5.811    3.286    0.744    3.080    2.417    0.072    2.848   -0.319    1.614    1.539    2.337   -1.854    5.583    3.178    2.852    0.072   -0.861    2.415    5.180   -0.442    1.983    0.895    4.659    1.025    2.168    2.337    2.592    0.139    0.997    0.997    0.389    0.228
CD1=       26       11        8       13        4        8        8        5        7        6        2        3        7        5        2        4        2        6       15        3        1        3        6        8        3        4        6        3        2        3        2        6
CD2=       18       13        5        9       11        4        9        3        7        5        6        0       11        7       12        4        2        9       14        3        6        4       10        4        6        6        7        2        3        3        3        2
TTTCATAAGCATTTGCTTGCTCATAAAGGTAAAGCTGAAAATATTAAAGAAATTTGTTGCGATATGTCGCCAGCATTTATCAAAGGAGTTACTACCAACTTTCCTGAAACCCATATCACCTTTGATAAATTTCACATCATACAAGTCTTAACAAAAGCTGTTGATGAGGTGCGTCGTGAAGAACAAAAAGAGCGTCCTGAATTAGCTAAAAGTCGCTATCTCTGGCTTAAAAATCAGGTGCATCTTAACCAATCACAACAAGTAAAATTGGAAAAGTTACAGCTCAAAAAACTCAATTTGAAAACAGCGCGTGCTTATCAAGTGAAGCTGAATTTTCAAGAGTTTTTTAAGCAAGCCCCTGCCTATGCACAAAGCTTTCTCAATCAATGGTATTACTCGGCAAGCCATAGCCGTCTTGAACCAATCAAAGAGGCTGCACGAACTATTAAGCGGCATTGGTATGGTATTCTCCGCTGGTTTACTTCAAACATTACCAACGGTAAATTAGAGGGGCTTAATAGTATGATTCAAGCCGCTAAAGCTCGGGCTCGAGGTTACCGAACAACTAACAATCTTATCGCTATGATCTATTTTATTGGTAGTAAATTCGAGTTCACTTTACCTGCCCTTACCCACTCAAAATAGCGAGGAGCCAGATATATTCTGTTTTCCTTACTTTTCTTTTATTTAAAGCCACAAACAATCAAACGTTACAGGAGTTGTTATAATGACTGAAACCATGACGTTTGAAGTGTTGCAGGATGTACTTGCCTCATTGAAAATGGGTTTATGGATATAGTAGCACAAAAAGGATTGGTGCCTGTAACTTGGGCTCTTTTTTTGTATGTTCCCTTCTTGATCATGGCACACGGAATTGCCATAAAACCCAATTATAGGAAGTTATTACTGTTATGAAGAGTGAGCACGAAAGCAACGAAGCAATGGTTCAGGAAATTGAAGAGAGTGAACTACTCGCCCAACGTATTGCAGAGTTGGCGCTTGAAAAAAAGTGCGAAGTGGTAAAAATTCTTGATGTGCGAGGGCTAACCTCCATTACCGATTTTTTTGTTATTGCTACAGCGGATTCTGAGCGCAAAGCTAAAGCCTCTGCTGACCATATTTTAGATGAATTGCGCACCGAAGAGGGCGAGCGTCCATTGCATGTTGAGGGGCTTGACAGTCAGCATTGGATTTTGCTTG
KOK=        73
KK=   98912  LL=   99481  Z=    5.65  JJ=   98342  DL=   570
A===      111      112      113      114      121      123      124      131      132      133      134      141      143      144      211      213      214      223      224      231      233      234      243      244      313      314      323      333      334      343      413      433
B===      222      122      422      322      212      412      312      242      142      442      342      232      432      332      221      421      321      411      311      241      441      341      431      331      424      324      414      444      344      434      423      443
RRR=   24.566   27.986    2.177    0.539    0.209    5.970    2.815   -1.130    0.120    4.356   35.135    0.338    0.545   -0.413   -0.600   -2.427    1.570   -1.150    0.992   -3.760    0.595    0.088   -0.232   -0.064    4.789    1.350    0.020    2.219   -1.388   -1.290   -1.207   47.754
X1==    4.770    3.030    0.782    0.649   -1.204    1.691    3.294    0.782   -0.166    5.036    4.846   -0.245   -1.035   -1.084   -1.204    1.691   -1.146   -0.179    0.611    2.620   -0.977   -0.068   -0.068   -0.160    2.036   -1.035    0.023    1.201    1.125    3.125    0.925    6.125
X2==    5.150    9.235    2.784    0.831   -0.173    3.530    0.855   -1.445   -0.726    0.865    7.251   -1.379   -0.527    0.381    0.499   -1.435   -1.370    6.426    1.625   -1.435   -0.609   -1.296    3.401    0.400    2.352   -1.305    0.888    1.848   -1.234   -0.413   -1.305    7.797
CD1=        7        5        2        2        0        3        5        2        1        6        6        1        0        0        0        3        0        1        2        4        0        1        1        1        3        0        1        2        2        4        2        7
CD2=       10       16        6        3        2        7        3        0        1        3       11        0        1        2        3        0        0       11        4        0        1        0        6        2        5        0        3        4        0        1        0       11
CAAGAAGATGTGGTTATCACCATTACGCACGATGGCTTTATTAAGCGTTTTCCTGTTTCAGGCTATCGTCGTCAAGCGCGTGGAGGGAAAGGTGTTACTGGTGCCCAAGCCAAAAATGACGACTTTATTGAGCACATGTTTATTGCCTCAACGCATAATTACATCCTCTTTTTCACCACAAGTGGGCGTTGCTACTGGCTTAAAGTTTATGAAATTCCTGAAGCAGGGCGTGCCGCTCGTGGGCGTTCATTAGCAAACATTATGGAATTGCCACCGGGCGAAAAAATTCGCACCTACATCAACATTCGCAATTTTGAAGAGCCGGGCTTTATTGTGATGGCAACAACGCACGGCATTGTTAAGAAAACGGCACTTGAAGAATTTTCGCATCCACGTCGCACGGGTATTGCCGCAATTACCATTGATGAAGGCGATGAATTGCTTGATGCCCGCTTAACCGATGGCGATCATCAAATTATTTTAGCCAAAAATTCAGGCTTTGTGGTGCGTTTTCCCGAAAATGAGGTGCGTCCCATGGGCAGAACCGCAATGGGCGTTAAAGGCATTACG
KOK=        74
KK=  117902  LL=  118741  Z=    8.69  JJ=  117842  DL=   840
A===      111      112      113      114      121      123      124      131      132      133      134      141      143      144      211      213      214      223      224      231      233      234      243      244      313      314      323      333      334      343      413      433
B===      222      122      422      322      212      412      312      242      142      442      342      232      432      332      221      421      321      411      311      241      441      341      431      331      424      324      414      444      344      434      423      443
RRR=   52.527    0.674   -0.066    3.732    1.067    0.061    1.498    5.306   -0.024    3.143   -0.587   -0.861   16.623    0.224    7.351    0.018    2.166    1.764   14.511    2.166    1.027   -0.014   39.826    2.843    0.064   -0.094    0.330   -1.010   -0.096   -1.379   -0.292   36.564
X1==    8.076   -0.564   -0.075    4.991    0.964    1.158    0.404    1.860   -0.453    1.031   -0.395    1.850    7.881   -0.170    3.256    0.353   -1.558    2.505    2.481   -1.258    1.354   -0.097   10.242    3.776    0.031   -0.395    2.203   -0.871   -0.286    1.459   -1.223    6.693
X2==    6.504   -1.197    0.879    0.748    1.106    0.052    3.707    2.853    0.052    3.048    1.486   -0.465    2.109   -1.317    2.258    0.052   -1.390    0.704    5.848   -1.723    0.758    0.146    3.889    0.753    2.033    0.239    0.150    1.160    0.336   -0.945    0.239    5.463
CD1=       10        1        1        8        3        3        3        3        1        2        1        4       11        2        6        2        0        6        8        0        3        2       17       10        1        1        4        0        1        3        0        9
CD2=       18        1        6        4        5        3        7       10        3       10        5        2        6        0        7        3        0        3        8        0        4        2        7        2        8        3        3        6        3        1        3       11
CCAAGCTGCTTTGTCGCCTGGTTTTGGTGCGCCCATCATACCAGCATCGTGGCAGCCGCCGCAGCTTCCTTCATACACGGTTTTGCCTGCTGCAAGTGGATCGCCAGGTGCAGCGGCTGGAGCTGCTGGTGCAGGAGCGGCTTCGGTTGTGGCTTCTTTCTCTTTGCTTGGTAATTCAAGGGAGGCTGGTGGTTTTTCAAGTCCGCAAGCGCTGATAAAGAGGAAGCTTGCGGCTACAAAGGGAAGAAATGGTTTCATGCTCATAGTGAGTTTACTTGTTTAGTGGTTTATGCTCTGTTTTGTTCTCTCTTGCTTTGTGGCAAGGATGTGGCATCGGGTTTAGCCTGCTATTCCATGCGATTGCGCTTGGTTACAAGCTGTAAGCGATGCCAAAAATGCGTGCCATTTTAAACATTATTCAGCGGATGGCAAAATGGTTTTTCGTGCGGTTACGGGAACGCCATAACCTTATTGTGTAAGCAGGAATCTCCGTTTTATTGTATTACGATAGTTTTTGTGCTTGCAGGTCGTTGCGCGAGAGGGTGTAAAGGTGGCTATAGAAGAGGTTAAAAAGCAGGACGGCGCTTTTTGCTCGTGGGGCGTTTAATCCTCGTTTAACGGCGTTTTGCCATGAAAAAAGAGTGCGTGTTAGTTGGCTATAGCTTTCAATAAAGTCGTCAAGTGGAATGTTTTTTGGGCGATAGAGCATTTCTTGTCCAAAAGAGTAGCGGTATGCTGTTACATCATTTGGGTCAAACAGTAAGCGTCCTTCGTTGCGGAGGCGTTCAAAAACGCGGGTGCCTGGGGTTGGGCGTAAAATGTTAATGCCGGGTACATCAA
KOK=        75
KK=  119672  LL=  120511  Z=    7.68  JJ=  119522  DL=   840
A===      111      112      113      114      121      123      124      131      132      133      134      141      143      144      211      213      214      223      224      231      233      234      243      244      313      314      323      333      334      343      413      433
B===      222      122      422      322      212      412      312      242      142      442      342      232      432      332      221      421      321      411      311      241      441      341      431      331      424      324      414      444      344      434      423      443
RRR=   17.634   -0.537    2.884   43.611    1.431    2.018    4.326    0.178   -0.338    1.831    3.510    0.242    6.331    2.050    5.689    0.124    0.783   -1.200    8.065   -0.318   -0.052    1.994   32.911   12.893   20.202    1.069   -0.132   -0.242    0.767   10.018    0.773   -1.046
X1==    5.135    0.725    1.155    5.302   -1.106   -1.094    1.794    1.155   -0.168    1.174    1.684   -0.191    1.684    1.794    6.218   -0.168    1.794   -0.511    2.399    1.684   -0.144   -1.296    5.771    3.058    4.174    2.610   -0.144    0.193    0.792    2.665   -1.094   -1.081
X2==    3.434   -0.741    2.497    8.225   -1.293   -1.845    2.411    0.154    2.019    1.560    2.084   -1.265    3.759    1.143    0.915   -0.741    0.436    2.349    3.362   -0.189    0.363   -1.538    5.703    4.216    4.840    0.409    0.915   -1.252    0.968    3.759   -0.707    0.968
CD1=        6        2        2        7        0        0        4        2        1        2        3        1        3        4        8        1        4        1        6        3        1        0        9        7        5        4        1        1        2        4        0        0
CD2=       12        2       10       18        1        0        6        5        7        8        7        1       10        4        5        2        3        6        6        3        4        0       11        7       15        4        5        2        5       10        2        5
TTCGTTTAATAATGCCACGAAACGCGTTGTTTGCCCACTCTTTAAGCGGGTGCTGTGCCGCTTTGTTTGCATAAAGTGAACGAGCGCCGTCAACACCGCTTTCTGAGGGGAGAAAAACTAACGCCACTTTTTTTACATGTTCTGCCATAGCTTACCAATCACGCAAGTTTTTGGTAGAACGTGGGGTGCTGCTTTTGCCTTGTTGTGCCATTTCGCGCATCAGCGATGATTCATTGCGAGCGGCTTGCTCCAACAAGCGTTGGGCAACGTCGTTACCAATGCCGCCGGCGGGCGTAATGGCAGCACGGTTTGGCTGTTGCTTGGGCGATTGTGGCGGCTTTGGTTGTAGTGCTGCCATGTGGCGTCGCACAATTTCGTAGTTGATTTTAGCATCAACATCCGTTGGGCTTTGCAGGAGCACTTGCTTGAAATGGTGGAGTGAGCGTTGGTACAGCGTCATTTTTTCCTGTCGTGCAGAGCTTTTTTTGGCTTGTGCAGCAAGTAAAGTGCCTTCGTTAAAAAGAGCTTGAAGGCGCAACGGTTCGGTTAATGTGGTGCCTTTGCGGCTTAAGGTAAAGAGTGGAAGTGCTTGCGTGTGGTTCCCTTGCATTGCTAGCGCACAAGCTTCGTTAAAGTGAGCTGAAGCCTTCTCTTTGGGTGAAGGTGCTTGTGCGGCTAATGTGTGAAAGGCTTGCTCAGCTTGCAAGTAGGAGTGCTGTTGGTAAAGCGTATAAGCTCGGCGCTGTTGCTGGTAGTGGTTGAACCCCTCCTGCATGGATGAAAAAAAAGCCAAAGCCAGCAGGAGAGAGTTCAGAATTAGCATAGTAACATGCGTTAGTG
KOK=        76
KK=  131132  LL=  131431  Z=    5.95  JJ=  130742  DL=   300
A===      111      112      113      114      121      123      124      131      132      133      134      141      143      144      211      213      214      223      224      231      233      234      243      244      313      314      323      333      334      343      413      433
B===      222      122      422      322      212      412      312      242      142      442      342      232      432      332      221      421      321      411      311      241      441      341      431      331      424      324      414      444      344      434      423      443
RRR=   48.947   -0.657    3.602    9.663    0.229   -1.726   -0.124    0.192   -0.054    0.888   -0.895    0.782    0.927    0.390   -0.826   -0.890    0.782    0.774    0.480   -0.153    0.390    0.390    7.926   -0.958    0.390   -0.252    1.044    0.828   -0.738   -0.738    4.678    0.895
X1==    7.783    2.552    1.184    3.210   -0.199    2.065   -0.906    0.184    0.065    0.373    1.393   -0.790    0.393   -0.588    0.718    1.065   -0.906    2.857    1.945   -0.935   -0.719   -0.696    2.304   -0.674   -0.627    0.393    2.281    0.518   -0.466   -0.466    1.393    1.534
X2==    6.289   -0.257    3.042    3.010   -1.150   -0.836    0.137    1.042   -0.836    2.378   -0.642   -0.990    2.358   -0.663   -1.150   -0.836   -0.863    0.271    0.247    0.164   -0.542   -0.560    3.440    1.421   -0.622   -0.642    0.458    1.596    1.583    1.583    3.358    0.583
CD1=        9        4        2        4        1        3        0        1        1        1        2        0        1        0        2        2        0        4        3        0        0        0        3        0        0        1        3        1        0        0        2        2
CD2=        9        1        4        4        0        0        1        2        0        3        0        0        3        0        0        0        0        1        1        1        0        0        4        2        0        0        1        2        2        2        4        1
ACCAGCGTCAACAAGTTTTTTAACGGTTTGCTTGTCTTCCAAAAAGTTAATGCTAAAGAATACGCTAAAGTTAATGTCGCACTCTTTAATGAGATCAAGTGTTTCCCATAAGCGTTTTTTGCTGACGCCAAGGTTTTCGTCGCACAGCATAAACCACGGTTTTGCGGTTTTACTGTTTGCTTTAAAAAAGACGCGTTTTGCCTCTTCAATTTGACGCTTTAAATCATCGGGCTTTTGGGCACGATAAAGCTTCCCTGTAAAATTGGGGGTTACGCAAAATGAACACTCAAACGGGCAGCC
KOK=        77
KK=  145772  LL=  146881  Z=    6.06  JJ=  145742  DL=  1110
A===      111      112      113      114      121      123      124      131      132      133      134      141      143      144      211      213      214      223      224      231      233      234      243      244      313      314      323      333      334      343      413      433
B===      222      122      422      322      212      412      312      242      142      442      342      232      432      332      221      421      321      411      311      241      441      341      431      331      424      324      414      444      344      434      423      443
RRR=   35.509   -0.179    2.897    4.159    1.791    0.456    2.409   -0.357    0.495    1.699    0.840    1.612   40.127    0.067    5.146    0.004    0.850    3.500   14.056    1.643   -0.084   -0.307   20.359   35.426    1.048   -5.858    0.104    3.529   -0.024    0.114    0.072    2.207
X1==    6.847    1.783    1.165    2.804    1.297   -0.776    1.319   -1.163    0.859    1.718   -0.933    1.087    8.065   -0.338    3.726   -0.776    1.319    4.132    5.003    0.314    0.792   -0.481    4.937    8.351    3.025   -0.933    0.180    3.763    0.045    0.045   -0.290    2.211
X2==    5.186   -0.100    2.487    1.483    1.381   -0.587    1.827    0.307    0.576    0.989   -0.900    1.483    4.976   -0.199    1.381   -0.006    0.644    0.847    2.810    5.229   -0.106    0.639    4.124    4.242    0.346    6.281    0.579    0.938   -0.542    2.539   -0.248    0.998
CD1=       17        8        5        8        7        2        6        1        5        5        1        5       15        2       12        2        6       12       14        4        4        2       11       17        7        1        3        7        2        2        2        5
CD2=       16        4        8        6        7        2        6        4        4        4        1        6       10        2        7        3        4        4        7       12        2        3        8        8        3       12        3        3        1        5        2        3
TCGTGGAACCTCAGAGGTGCGCCATCTTTTGTGGGTTTTAATTGATGATGTTGGGCTTGATACCATTCGTCAAAAAGTAAAAGTTCCCTTAAAGAATTACCGAATTGCGCCATTTTATGGCTGCCATATTTTGCGTCCTTCATCGGTACTTGGGCACGATAATCCACTTGAGCCAACTTCGCTTGATTTGATTATTGAGGCGCTTGGTGGCAAAACCATTCCATACAAGCATAAAAACCGTTGTTGTGGTTTTCACACCTTGTTGGTTGCAGAGCAAGAGTCGCTTAACGTAGCGGCTGAAGCCCTGCAAGAAGCAATGGAGCAAAAAGCCGATTTTATTGTAACGCCTTGCCCACTCTGCCACACCTCTCTTGATGGCTACCAAGCAAAAGCGCTCAAGAGTGCTGGTATTAATAGTTCAATACCTGTGTTTCACCTTTCAGAAATGATTGGTTTAGCGCTGGGCTTTAACGAAAAGCAGCTTGGCATTAAGCGCCATATTGTGAGCTAATACTTACTCATTGCTTACTACTTCCCTCTTTGTAGGGAAGTTTTTTTTAGATTGTTATTGACAACAGCCCCCCCAAAAAGCGGTTTGTTGAAAATTTTTAGGAAACGGCTGAAAAAGCGTACCTTTGGGGCGTTTTCAAGCCCTGCTTTTTTTATTAACCCACCAAATATTGCATTGCATGCTCAAAAATGATCTTTTTCTGCGGGCATTAAAGCGCCAGCCATGCTCACGTACACCAATCTGGGTGATGCGCCAAGCTGGTCGTTACCTTCCTGAATACCGTGCTGTAAGAGAAAAAACTGACTTTTTAACGCTCTGTAAAACCCCAGAGTTAGCTACTGAGGTAACCATTCAGCCTGTGGAATTAGTGGGCGTGGATGCTGCAATTATTTTCTCTGACATTCTTGTTGTGAATGAAGCAATGGGACAAGAGGTAAATATTATTGAAACCAAAGGTATTAAGCTTGCTCCACCAATTCGTTCACAAGCTGATATTGATAAGCTTATTGTTCCTGATATTGATGAAAAGCTGGGTTATGTGCTTGATGCACTTCGCATGACCAAAAAAGAGCTTGATAACCGTGTGCCGCTGATTGGCT
KOK=        78
KK=  155462  LL=  156481  Z=    5.06  JJ=  155462  DL=  1020
A===      111      112      113      114      121      123      124      131      132      133      134      141      143      144      211      213      214      223      224      231      233      234      243      244      313      314      323      333      334      343      413      433
B===      222      122      422      322      212      412      312      242      142      442      342      232      432      332      221      421      321      411      311      241      441      341      431      331      424      324      414      444      344      434      423      443
RRR=   16.810    2.755   11.333   31.192   -0.119   -1.134   -1.491   -0.470    0.285    3.538   -0.542   -0.238    5.593   -0.958   -1.755    2.957    0.279   -0.191   50.633    1.602   -0.440    0.641    5.795   -0.462   -2.340    3.339    4.527    0.020   -1.723   28.483    1.229    5.071
X1==    6.104    0.876    2.531    8.826   -0.109   -0.428    4.143    0.723    0.186    2.414   -0.847    0.779    1.159   -0.518   -1.095    1.414   -0.774    0.252    9.855    3.868    0.978   -0.806    1.238   -0.464   -0.593    2.497    1.744   -0.134    1.296    7.138   -0.847    2.965
X2==    2.754    3.144    4.478    3.534    1.089    2.652   -0.360   -0.649    1.533    1.466    0.640   -0.306    4.824    1.847    1.603    2.092   -0.360   -0.760    5.138    0.414   -0.450   -0.795    4.681    0.996    3.948    1.337    2.596   -0.147   -1.330    3.990   -1.452    1.710
CD1=       17        6        7       20        4        2       11        4        3        5        1        5        4        2        2        5        2        3       21        9        3        1        4        2        1        6        4        1        3       10        1        5
CD2=        9       10       11        8        6        8        2        2        6        5        3        2        9        4        7        7        2        2       11        4        2        1        9        3        9        4        7        2        0        7        0        4
AAATTAAAGCAATGAAGAAAATTGCTGGTACGCTTCGCCTTGATTTGGCTCAGTTCCGCGAACTTGAAGCCTTCTCTAAATTTGGTTCTGACCTTGATAAAACAACCAAAGCGCAGCTTGATCGTGGCGCTCGCCTTGTTGAAATTTTAAAGCAAGGGCAGTATGTGCCAATGCCCGTTGAAAAACAGGTGGCAATTATTTTTGTAGGTACGCAAGGATTGCTTGATTCCGTTGACTTGAAATTTATCCGCAAGTGTGAGGAAGAGTTCCTTGCAATGCTTGAAATGAAGCATGCAGATATTCTTAGTGGAATTGCCGAGAAAGGGACGCTTGAAGCTGATGTAGCAAGCAAGTTGAAAGATATTGCAACCAAGTTTATTGCTACATTTAAAGAGAAAAACAAAGCCTAACGTAGAGGCAACTATTTCAAGCAATTACTAACAGTTCCAACAATACATGGCTACACTGAAGGATATACGTGTACGCATTAAGGGTGTAAAGTCAACCCAGCAGGTAACCAAAGCCATGAAGATGGTGGCGGCTGCTAAGTTGCGCCGAGCTCAGGATAGAGCAATTATGGCTCGCCCCTATGCGTCAAAGCTTAAGGAAATGCTTGCTTCGCTCTCTGCAAAAGTTGACACATCAGTTAATCCTCTCTTTGCGGTTCGCTCAGAGGTTAACAAGGTGTTGGTTATTCTTGTTACATCAGATAGAGGGCTTTGTGGAGCGTTTAACGGCAACATTATTAAACTTGCCTATAAAACCATCCATGAGGATTACGCAGCTCAGTATGGTAAAGGTGGCGTTTCAATGATTTGTGCAGGTACTCGTGGCTATGAGTTTTTTAAAAAGCGCCACTATACGCTTACCAAAGGGTATCCAGCCGTGTTTCAAAATCTTGATTTTGCGGTAGCAAAAGAGATTGCTGATATGGCATCAAATATGTACTTGCGTGGTGAGGTTGATCGCGTTGTGGTGGTTTACAACGAGTTTAAATCAGTGCTTGCTCCTCAATTAAAA
KOK=        79
KK=  159692  LL=  160231  Z=    5.64  JJ=  159122  DL=   540
A===      111      112      113      114      121      123      124      131      132      133      134      141      143      144      211      213      214      223      224      231      233      234      243      244      313      314      323      333      334      343      413      433
B===      222      122      422      322      212      412      312      242      142      442      342      232      432      332      221      421      321      411      311      241      441      341      431      331      424      324      414      444      344      434      423      443
RRR=   10.964   -0.179   -0.722   -0.388   -0.051   -0.581   -0.078   -0.335    1.278   -1.555   -0.308    1.278    1.511    0.160   20.918   -2.043   -1.205   -1.314   52.632   -0.255    0.566   -0.921   23.352    5.141   -0.178   -2.130    1.271    0.755   21.927   19.661    0.384    0.850
X1==    2.775   -0.171    0.642    3.836   -1.095    0.537    2.802    1.532   -1.180    1.256    1.043   -1.207    1.043    0.096    2.600   -1.180    1.180    1.260   10.434   -0.322   -0.474   -1.350    5.434    2.840    0.428    1.824    0.324   -0.553    5.136    2.956   -1.301    0.777
X2==    3.951    1.047   -1.123   -0.101    0.047   -1.083   -0.028   -0.219   -1.083   -1.238   -0.295   -1.059    1.448    1.669    8.047    1.731   -1.021   -1.043    5.044    0.793   -1.193    0.683    4.297    1.810   -0.415   -1.167    3.928   -1.366    4.269    6.651   -0.295    1.094
CD1=        4        1        2        6        0        2        5        3        0        3        3        0        3        2        4        0        3        3       15        1        1        0        9        6        2        4        2        1        9        6        0        3
CD2=        5        2        0        1        1        0        1        1        0        0        1        0        3        3        9        3        0        0        6        2        0        2        6        3        1        0        6        0        7       10        1        3
CCAATGCCGCCGTTATTGCCCGTATGCTTTCGGCAATTGGCGTTTCGGTAAGCCACATTGTAGCTTGCTCCGATGATGAAGCCGACATTATGGCAACCTGTAGCGCAGCGCTTGGGCGAGCGGAGGTGGTGTTAGTAACGGGAGGGCTTGGTCCAACGCGCGACGACCGCACCAAACATGCAATCCAGCAATTGCTGGGGCGAGGCACCGTGCTTGACGAAGCGAGCTATCGCCGCATTGAGGAGCGCATGGCGGCACGAGGCAGTGCAGTAACGCCGCTTTTGCGCGAGCAAGCGGTGGTTATTGAAGGCTCTCATGTTATTATTAATTCACGAGGCACCGCCGCAGGTATGCTGCTTGATTGCGGCGAACCCTTTGCGCATCACCACCTTATTTTAATGCCGGGCGTTCCCGTTGAAATGGAAGCGATGATGCACGAAGGAGTTATTCCATTTCTCACCTCTCTATCCAACAGCGTTATTTGCCAAACGCCGTTGAAAATTGTTGGCGTAGGCGAAACCGCAATTGCAGCAATGCTTG
KOK=        80
KK=  178142  LL=  179341  Z=    7.94  JJ=  178142  DL=  1200
A===      111      112      113      114      121      123      124      131      132      133      134      141      143      144      211      213      214      223      224      231      233      234      243      244      313      314      323      333      334      343      413      433
B===      222      122      422      322      212      412      312      242      142      442      342      232      432      332      221      421      321      411      311      241      441      341      431      331      424      324      414      444      344      434      423      443
RRR=   26.344   -0.291   -0.005   10.727   -0.291    0.279    4.007    0.952   -0.250    0.049   -0.169    0.146    8.808    0.927   17.415    0.119   -0.077    0.631   79.788   -1.671    0.174    0.129   34.418   19.583    3.783    2.498    1.047   -0.293   12.763   10.891    0.204   -0.877
X1==    4.566    0.753   -0.006    2.432    0.753    0.977    2.022    0.498    0.977    0.033   -0.592    0.937    4.047    2.806    4.596    0.418    0.366    0.226    8.141    2.096    0.400   -1.574    6.144    2.850    1.795    1.148    1.052   -0.793    2.557    4.584   -0.592   -0.821
X2==    5.769   -0.386    0.711    4.411   -0.386    0.285    1.982    1.912   -0.256    1.485    0.285    0.156    2.176    0.330    3.789    0.285   -0.211    2.790    9.801   -0.797    0.434   -0.082    5.602    6.872    2.107    2.176    0.995    0.369    4.991    2.376   -0.345    1.068
CD1=       16        6        4        9        6        5        7        5        5        3        2        6       10        8       14        4        4        3       16        7        3        0       12        7        6        5        4        1        6        9        2        1
CD2=       13        3        4       10        3        4        7        6        3        5        3        3        6        3       11        4        3       10       24        2        4        3       13       15        6        6        5        3       10        6        2        4
CTTACGTTGTTACCTTAGTGGTGCTTGCTGGTTTTGTGGGCAAAGCTCAAGCGCCTCGCGAAGTGGGAGTGCCGTTTGAGAATGGGCGAGGGGAGTAACGCTCATTTATTGCCTCTTTTCAGGTAAACAGCAGCAAACTTATTGCCATAACCACCATGCCTGCAATTACCCCACCAATTGCGAAATGGTGCTCTCCATACTCTTCGGCAGCGGGCAGCAACTCATCAAGCGAAATATAAACCATAATGCCGGCTACGGCGCCAAACACGACGCCAAACAGCGAGGGGCTAAAAAATGAGCGAAGCAAAAAGTAGCCAATAAGTGCACCAACAGGTTCAGCAAGTCCTGATAAAAATGAAAGTATAAATGCTTTTTTACGACTTTGAGTAGCATAAAAAATTGGTGCCGATACTGCTAAGCCTTCAGGAATGTTGTGAATGGCAATAGCTACGGCAATGCTCACGCCAAGTGTTGGATTACTTAAGCCGCTCATAAAGGTTGCCAACCCTTCGGGGAAGTTGTGGATGCCAATTGCCACCGCCGAAAAAAGCCCCATGCGCATCAGTTTCTTTTTTTGGTTTTCGCTGCACTCTTCAAGCTTTTGTGCCACATTCAGCTCATGGGGATTTTCGTAGGAGGGAATGAGTTTATCAATTAAAGCGATAAGAAAAATTCCCGCAAAAAAGGAGAGCACCGTTACCACTTTGCCCATTTCGGCACCAATGCCCACCACCAGCGATTCGCGTGCCTTTACCATAATTTCAATCATGGCAACGTAAATCATAACACCGGCTGAAAAGCCCAGCGAAATGGTAAGCACTTTGGGATTGAACTCTTTTGAGAGCAAGCCAATAAGGCTACCAACACCGGTTGATAACCCCGCAAAAAGCGTTAAAGCAAAGGCAAAGAGAATGTTGTCGGTCATAAGGAATCTATTCTGAATACGTCATAAACTTTTTATCCTTTTGTCATTCTATCTGCACAATTCTGGATTCCCGCTTTCGCGGGAATGACGAAGGTGAGTTGTTTGTGAATAATGCTGGTTAATTCATCTGCCAAATAGTAAACGTAAGAACGGAGGCAAAGCTCACCCACAGGATGTAGGGAATCAGCAAGTTGGAAGCTAAGGGTGAAATTGGCTTAAATTTGATGATGGTAAAGAGAATCGCAAGCCAGAGCAGCACAATATCCACTAATGCA
KOK=        81
KK=  183122  LL=  183601  Z=    5.19  JJ=  183122  DL=   480
A===      111      112      113      114      121      123      124      131      132      133      134      141      143      144      211      213      214      223      224      231      233      234      243      244      313      314      323      333      334      343      413      433
B===      222      122      422      322      212      412      312      242      142      442      342      232      432      332      221      421      321      411      311      241      441      341      431      331      424      324      414      444      344      434      423      443
RRR=   40.710   19.360    1.293   12.812    0.004    3.764    0.627    1.370    1.370    1.596    0.220    1.370    2.667    0.139   -0.857    1.370    1.370   -3.249    7.364   -1.221   -0.083    0.245    0.671    0.171    2.600    1.360    0.453    3.568    0.705   20.095   -0.510   12.553
X1==    7.921    3.877    4.718    1.631   -1.207    0.924    1.703   -1.057   -1.037    1.185   -0.904   -1.114    1.096   -1.003   -1.207   -1.037   -1.093   -1.017    2.724    0.924    0.215   -0.871    1.129   -0.966    1.185    2.096    0.215    1.394   -0.672    5.328    2.096    3.328
X2==    5.139    4.993    0.274    7.857   -0.003    4.074    0.368   -1.296   -1.321    1.347   -0.244   -1.230    2.433   -0.139    0.710   -1.321   -1.254    3.194    2.703   -1.321   -0.388   -0.282    0.594   -0.177    2.195    0.649    2.110    2.559   -1.049    3.771   -0.244    3.771
CD1=       11        6        6        3        0        2        3        0        0        2        0        0        2        0        0        0        0        0        4        2        1        0        2        0        2        3        1        2        0        6        3        4
CD2=        9        9        2       11        2        7        2        0        0        3        1        0        4        1        3        0        0        6        5        0        1        1        2        1        4        2        4        4        0        5        1        5
CAGCATTCAGGGTTGTTTGATCTCGATAAAGAGTTTTTTGCAGAATTTGCCCCCTGCCGCACCTTTTGCTTTTTAAGCGAAGTGGAAGCGCTTGCCAACCAAGGCATTATTAAAGGGGGCGATGTGGATAATGCGTTAGTGATTGTTGATAAGCGCATGGAAAAAATTGAGCTTACCGACCTTGGCAAAAAGCTTGGTATTAACGGTGAAAACTTAAGCCTTGGTTCAAATGGGATTCTTAATAACCGCCAATTGCGTTTTAATAACGAACCAGCTCGCCATAAGCTGCTTGATATGCTGGGCGATATTGCGTTGCTTGGAATGCCCATTAAAGCGCAATTGCTTGCTGCACGCCCTGGGCACGCCTCCAACGTCGAGTTTGTGAAACAGCTTAAAAAATATGCCGACCGCAATCAACTTGCTCGAAAATATCAGCACGAGAAAAAAGCGGGCGTTATTTTTGACATCAATGCTATCCAA
KOK=        82
KK=  186212  LL=  187021  Z=    6.89  JJ=  185822  DL=   810
A===      111      112      113      114      121      123      124      131      132      133      134      141      143      144      211      213      214      223      224      231      233      234      243      244      313      314      323      333      334      343      413      433
B===      222      122      422      322      212      412      312      242      142      442      342      232      432      332      221      421      321      411      311      241      441      341      431      331      424      324      414      444      344      434      423      443
RRR=   12.964   33.776    1.607   15.701   -0.315    2.521    4.100   -0.079   -0.154   27.899    3.414    0.800   24.327   -0.903    0.778    0.153   -0.477    6.664    5.207   -0.154   -0.230   -0.160    4.637    1.009   -0.156    0.065   -0.096   -0.676    0.326    2.771    1.689   19.732
X1==    4.049    5.412    0.595    3.299    0.391    3.553    2.231   -0.095   -1.428    5.907    3.459   -1.032    5.039    2.815    0.949    1.419   -0.960    2.288    1.744   -1.428   -0.200   -1.242    1.204    2.264   -0.264    0.298   -0.200    1.209   -0.987    2.013   -1.282    5.013
X2==    3.202    6.241    2.700    4.759   -0.806    0.710    1.838    0.839    0.108    4.723    0.987   -0.775    4.828   -0.321    0.820    0.108    0.497    2.913    2.986    0.108    1.148    0.129    3.852    0.446    0.591    0.219    0.480   -0.559   -0.330    1.376   -1.318    3.936
CD1=       11       13        3        8        4        7        6        2        0        8        6        1        8        6        5        4        1        5        5        0        1        0        3        5        1        2        1        2        0        3        0        6
CD2=        9       15        7        9        2        4        5        4        3        9        3        1        8        1        5        3        3        8        7        3        4        2        7        2        3        2        3        1        1        3        0        6
AGCAACGGTGCGATTACGATTATCGGTAGCCGTTTCAATAATTAACGCAATACCAGCAGGGCCATAGCCTTCGTAAGTAATTTCATCCCAGCTTACCCCATCCAACTCGCCCGTACCTTTTTTAATAGCACGCTGAATGTTATCCATAGGCATGGAATTGCTACGAGCGGTATCAATAGCAAGACGCAAACGAGGGTTACCTGTAGGATCGCCACCGCCCATTTTAGCGGCAATAGTGATTTCCTTTACTAACTTTGTGAAAAGATTACCCCTTTTTTGATCGGTGGCAGCTTTTTTGCGCTTTATTGTTGCCCACTTGCTGTGTCCTGACATAATGTAGAAAATGGTGATTAATGAAGATGTGCTCATAAAAAATACCAAAAGTGCGCTATTGCAAAAGCTTTAGGTTAGGGCATTTGCCTTACCCAGCAAGCCACCAATTGGTATGTTTTTGGATGGGTTAAGATAGCTAAAAGGCTTATGGAATGGCAAATGAAAATAGGGTGGGTTACGAGGTTGGTGCGGGAGGGCAAACACTGGGGCTTGAGTAAGGCATTGCAGGCAAAGCGCCTGAAGTTGTACATTACCTTCTTATAATGAAAAGGCGAAGCGGTAACAATGCGACTAAAAGTTCTATTAGCTACAATTAAAATGATGTAAAACATGCTAAAAGCAGAGCTTCTTGAAATAATTGCAAATGGTGAAAACTCTGGTATTGAGTTTAAGCGCGATGATATTCGTCCCGAACAACTTGCAAAAGAAATTGTTGCATTTTTAAATGTGCAAGGTGGACGAATTATTTTAGGAATT
KOK=        83
KK=  189092  LL=  190081  Z=    7.72  JJ=  188942  DL=   990
A===      111      112      113      114      121      123      124      131      132      133      134      141      143      144      211      213      214      223      224      231      233      234      243      244      313      314      323      333      334      343      413      433
B===      222      122      422      322      212      412      312      242      142      442      342      232      432      332      221      421      321      411      311      241      441      341      431      331      424      324      414      444      344      434      423      443
RRR=   44.700   19.784    0.722    5.446    0.567    0.245    2.964    0.554   -3.154    3.095   -1.072    2.700   14.160    0.338    0.389    0.245    0.471    8.812    6.963    1.484   -0.002    1.672    5.002    1.841    0.764    0.099   25.566    3.563   -0.530   22.540   -0.238    4.427
X1==    6.518    4.655    3.646    2.906    1.517    0.528    3.117    0.760    2.556    1.032   -0.776   -1.584    5.444   -0.427    0.262    0.528   -0.491    3.466    2.135   -0.824    0.067    4.262    1.671    2.263    0.255    0.606    4.439    3.823   -0.614    3.854   -1.467    1.620
X2==    6.858    4.250    0.198    1.874    0.374    0.464    0.951    0.728   -1.234    2.999    1.382   -1.704    2.601   -0.791    1.481    0.464   -0.958    2.542    3.261   -1.800   -0.024    0.392    2.994    0.813    2.999    0.163    5.760    0.932    0.863    5.848    0.163    2.733
CD1=       12       10        7        7        5        3        8        3        6        3        1        0       10        2        3        3        2        8        7        1        2        9        5        7        2        3        8        6        1        7        0        4
CD2=       17       11        4        6        4        4        4        5        1        9        5        0        7        1        6        4        1        7        7        0        3        3        7        3        9        3       13        5        4       12        3        7
GAGCAATATCCTAAAGGGCTTGGTAACACTATTCCATCGCTTCGGGAGTTGATGGCGGAGGCTGTGGTGGTTGAAAAAAGCTCGTTTAGCTGTTGCGGAAGTCAAGAGTTTATGCGCCAATTACGAGCCTTAAACCGCAACGATATTTTAATTGCGGGGATGGAAACTCATGTGTGTGTTTATCAAACAGCCATAGAGTTGATTGATTTTGGCTATAACGTTCATTTATTAACCGATTGTGTGTCGTCGCGTAGCGAGGAAAATCGTGAGCTTGGCATTCGTTGTATTGAAAAAGCAGGTGCATCGCTTACCAGCACGGAAATGGCGCTGTTTGAGTTGCTGCGTGTGGCGGAAGGCGAGCGCTTTAAAGCGATATCGGCTATTGTGAAGGAGTAGACTCTATTTGCACGATTCTGGATTCCCGCTTTCGCGGGAATGACTACAACAATGATTTTTGCATCATTTCCCAAACCAATAAGGGATAAAGCTTTACCATCGCCGATATGGTTCCTCAATTTTCTTTGGCGGCTCCGGTTTTGGTACATAATGAACAACCGCATTTAGCTTCTCTTGCAAAAGCGCTTTGCCGTCAAAAATATCGGGGGCTATTTTAAGGTAGTAGCAGGGGAGAGCGGTAATAATGCTGAGGAGTTCGGGTTGCCCAAGCAGGCGGAAGTAATCTTTTTCGGTGGTAATTAAGCACAACCCTTGCTCCTCAGCTTGGCGGCGAATAGCTCGTAACATTTTGGCACTGTACGGTGCATGGTCGCGCACAAAGCGGGTTGCTCCCACATTTACCCCTTCGTGCTGCAAACTTGTTACAAAGCTTTCAGGTTTTGCAATTCCAGCAAAAGCAAACGCGTTCAGGTGGTGAGCGGTGGCTGGCTCGTCAAGCGTGGTGGCATCGCCCGAAAAGCAAATTAATTCACCGGTGCTCAGGCGTGCTTTAACAAGTGGTCGCCCCATCTCCTCAAGCGCTTTAATGGATGG
KOK=        84
KK=  191702  LL=  192001  Z=    9.49  JJ=  190922  DL=   300
A===      111      112      113      114      121      123      124      131      132      133      134      141      143      144      211      213      214      223      224      231      233      234      243      244      313      314      323      333      334      343      413      433
B===      222      122      422      322      212      412      312      242      142      442      342      232      432      332      221      421      321      411      311      241      441      341      431      331      424      324      414      444      344      434      423      443
RRR=    2.570    0.293    1.446    4.119    0.713   -0.730    0.767   -0.263   -1.219   -0.132    0.044    0.622   20.705    0.011    1.279   -0.298    0.009   -0.678   52.873    0.622   -0.107   -0.377    9.169    4.371    0.063    0.430   -0.107    0.475    3.095    0.276   -0.070   -0.116
X1==    2.024    0.986    1.114    3.024   -1.014    1.079    1.986   -0.886   -0.921    0.196    0.114   -0.976    6.114    0.024    0.986   -0.921   -0.014    1.043    9.774   -0.921    0.164   -0.921    2.079    2.986    0.196    1.114    0.164   -0.730    2.196    0.196    0.114    0.196
X2==    1.270    0.297    1.297    1.362   -0.703   -0.676    0.386    0.297    1.324   -0.676    0.386   -0.638    3.386    0.443    1.297    0.324   -0.614   -0.650    5.410   -0.676   -0.650    0.410    4.410    1.464    0.324    0.386   -0.650   -0.650    1.410    1.410   -0.614   -0.590
CD1=        3        2        2        4        0        2        3        0        0        1        1        0        7        1        2        0        1        2       11        0        1        0        3        4        1        2        1        0        3        1        1        1
CD2=        2        1        2        2        0        0        1        1        2        0        1        0        4        1        2        1        0        0        6        0        0        1        5        2        1        1        0        0        2        2        0        0
AAATGGGTGGCAAGGTGTGCAATTGCTCAATAAAAGCAACAGCGATTAATGAGTTGCTGGCTTTTGTGCAGCAAGAGTCCATTGGCTTAACGGTGGTTGGTTCCGAGCAACCGTTGGAGCTTGGCATTGTTGACCAATTCCGTAGCGCTGGTTTAGCAATTGTTGGACCAACGCAATATGCCGCTCAGCTTGAAAGCAGCAAAGTTTTTGCAAAAGCTTTTATGCAGCGCCACGCCATTCCAACGGCAGGCTATCAACGCTTTTGCGATGTTGCATCCGCACAAACCTATCTTCAGCAGC
KOK=        85
KK=  192242  LL=  192871  Z=    5.77  JJ=  192242  DL=   630
A===      111      112      113      114      121      123      124      131      132      133      134      141      143      144      211      213      214      223      224      231      233      234      243      244      313      314      323      333      334      343      413      433
B===      222      122      422      322      212      412      312      242      142      442      342      232      432      332      221      421      321      411      311      241      441      341      431      331      424      324      414      444      344      434      423      443
RRR=    5.220   -0.007    0.251   16.735   -1.138   -0.153   20.435   -0.075   -0.130   -0.549   -0.039    0.027    5.032    0.421    5.462    0.667    0.399   -1.102   27.904   -1.411    1.611    1.610   26.127   11.480    5.325    6.434    2.259    1.553   12.201    9.010    1.610    0.185
X1==    1.321    0.018   -0.584    6.717    2.889   -0.518    3.494    0.174    0.263    0.419    0.123   -0.122    1.611    0.499    1.454   -0.518    0.673    1.963    5.875   -1.299   -1.191   -1.323    3.281    6.846    2.067    4.587    1.359   -1.127    1.987    4.416   -1.365   -0.442
X2==    3.951   -0.394   -0.431    2.491   -0.394    0.295    5.849   -0.431   -0.496   -1.310   -0.319   -0.219    3.124    0.845    3.757   -1.287    0.594   -0.561    4.750    1.086   -1.353   -1.217    7.963    1.677    2.576    1.403    1.663   -1.378    6.141    2.040   -1.179   -0.420
CD1=        4        2        1       12        6        1        7        2        2        2        2        2        4        3        4        1        3        4       10        0        0        0        6       12        4        8        3        0        4        7        0        1
CD2=        6        1        1        4        1        2        8        1        1        0        1        1        5        2        6        0        2        1        7        3        0        0       11        3        5        3        4        0        9        4        0        1
AGCGAGTGGGCAATGGCGATACGGGCAAAAATACGGGTGGCATGGGAGCTTATGCGCCCGCACCAATTGTTACGCCTGAGGTGATGCAGAAAGTTGAAGAGCGCATTATTCGCCCAACCTTGCAAGGCATGGCGGCGGAAGGCTCTCCTTACACGGGCTTTTTATATGTTGGATTGATGATTGATAAGGGTGAACCTTCGGTGGTGGAGTTTAATGCGCGCTTGGGCGATCCTGAAACGCAAGTGGTGCTTCCTCTCTTAAAGAGCGACTTTTTTGCTGCGTTGCGTGCTTCGGTGGATGGAACATTGGAATCGGCACCATTTGAAATGTATGCTAAATCAGCCACAACAGTAGTAGTGGCATCACAAGGTTACCCCGATAGCTATACAACAGGCAAGCCAATTACCATTGCTCCCGAAGCCGCCACAATGGAAGAGGCTATAATTTTTCATGCAGGCACAGCGCTTCAAGGCAACTCACTTGTTACGGCAGGTGGGCGCGTTTTTTCAGCAACAGCGCTGGGCAATTCATTACAAGAAAGCATAACGCGCTCATACGCATTAGTGCAGCACATTACCTTTGAAGGTGCATTTTACCGCAACGATATTGGAGTAAAAGGATTGCGAGCAT
KOK=        86
KK=  196172  LL=  197281  Z=    4.77  JJ=  196082  DL=  1110
A===      111      112      113      114      121      123      124      131      132      133      134      141      143      144      211      213      214      223      224      231      233      234      243      244      313      314      323      333      334      343      413      433
B===      222      122      422      322      212      412      312      242      142      442      342      232      432      332      221      421      321      411      311      241      441      341      431      331      424      324      414      444      344      434      423      443
RRR=   53.637   10.690   -5.457    4.926   -1.005   -9.261   -1.850   -2.295    0.660   51.568    1.446    0.121   36.847   -0.288   -3.117    0.282    2.252    0.233    0.738   -2.277   -0.336   -0.006   -0.562    9.762    0.317   -0.140   -0.089    0.213    0.475    1.762   -0.736   47.234
X1==   10.629    6.600   -0.699    5.481    1.534    8.266   -0.862   -1.817   -1.254    5.780    0.604   -0.338    4.113    0.376    2.547    0.426   -1.391    3.798    2.858   -1.814    0.841    0.025    2.368    2.045    0.216    0.604    0.222   -0.794    0.376    0.376   -1.735    8.783
X2==    5.046    1.620    7.805    0.899   -0.655   -1.120    2.147    1.263   -0.527    8.922    2.394   -0.359    8.959   -0.766   -1.224    0.661   -1.619    0.061    0.258    1.255   -0.399   -0.237   -0.237    4.774    1.469   -0.232   -0.399   -0.268    1.264    4.692    0.424    5.378
CD1=       25       17        2       14        7       18        2        0        1       12        4        3       10        4        9        4        1       10        9        0        4        3        7        7        3        4        3        1        3        3        0       16
CD2=       12        6       16        4        2        1        6        5        2       17        6        2       16        1        1        4        0        3        3        5        2        2        2        9        5        2        2        2        4        9        3       10
CATGCTGGTGCATGATGCAACCGCTTTTACAATAAATGGACCAAAGCTGATGTTTGGCACAAAATTGCCATCCATAATATCGCAGTGCATCCATTCAGCACCCGATTCATTAGCAATTGTAAGGGAATCCGCAAGGCGGGTAAAATCGGCTGATAATACCGATGGGGCAAGAATTGTTGGCATAGTCTTTTTTTTGTAAGGGTGAATGGTAAAACCGTTGTGGCGAAATAATTAAAAAGCTTCACCAATACCAAACGTAAAGGTGTAGTCGCTTCCATTAAGATGTTTGAGCTGCCAAGGGTGCGCTTGAGTGGGGTCATGCAGCCTATAGGCTATATCAAAACGTAGTGGACCAATAGGAGAGCCAAGCCGTAAGCCAGCCCCAGCATCCCAAGCCATATCGCGAAAAAGGCTCTTGCTGTTGAAGCCATACGTGCCATCATTATCCCAAATGTTGCCAGCATCGGTAAAAAAGGTAATGCCTGATGGCTGGTTTAAAAAGCGAAAGAACTTAAGCCGATATTCAAGAGATGTGGTAAGCTTAATATTGGCACCAAAGTTTGCTGTGGCTTCGCTGCGGTTTTTACCCGGTCCCAGCGTGCCAAAAATCCATCCACGTAAATCGTTAGCGCCACCTGCATAAAATCGCCGCTCTTCAGGCGTTGCGGTTGCTTTGCCATACGGAGCCATCCATCCTGCGCGTATTCTGCCGGCAAATTGGCTATTGGTGGTGCTCAGGTTCACAAAGCTTACGCCGCTTTCAAGTTTGAGATATTGTGAATAGGCGGTGCCAAAAATTTGCGGATCGTTGCTGGTAAAGCCGTTACGGCGACTGGTATCTAAGTAACGGTCAACAAGCCATGCAAGGCTACCTGATTCCTCCAACAGTAAATCGGTGTTCCAAAGGGTTCTACCAATTTGCGTTTCGCTTCGCGGTTTGCTTTTGGATTGGTAGCGCAAGCGGAACGTTTGGTTAAAGTGTGTGCTTACTAAGCTATCAATACCAGCGTTAATGGCGGCATCGTTGGTGGGATCAATGCCAATGTTGGTGGCAAGCTCTTTTTGAAACAATGGTTTAAAGCCTCGTAAAGAATCTTTTTGCACCCATTC
KOK=        87
KK=  197732  LL=  198451  Z=    5.10  JJ=  197282  DL=   720
A===      111      112      113      114      121      123      124      131      132      133      134      141      143      144      211      213      214      223      224      231      233      234      243      244      313      314      323      333      334      343      413      433
B===      222      122      422      322      212      412      312      242      142      442      342      232      432      332      221      421      321      411      311      241      441      341      431      331      424      324      414      444      344      434      423      443
RRR=   58.105   15.567    1.876    4.065    0.143   -2.844   -1.399   -1.351   -0.096    0.773    2.393    2.072    3.809   -0.227   -1.586    1.737    2.072    6.235   14.439   -0.457   -0.245   -0.084   -2.291    0.803   -1.876   -2.028   12.828    0.472   -0.421   12.797    0.715   16.542
X1==    7.257    8.430    1.146    2.463   -0.094    2.202    2.817   -1.523   -0.335    0.132    1.608   -1.528    1.608    0.854    1.043    0.933   -1.609    4.944    4.918   -1.604    1.402   -0.024    2.095   -0.737    1.622   -1.363    4.944    0.452    0.443    1.273   -0.620    5.424
X2==    8.007    1.847    1.636    1.650   -1.521   -1.291   -0.497    0.887    0.285    5.862    1.488   -1.356    2.368   -0.266   -1.521    1.861   -1.287    1.261    2.936    0.285   -0.174    3.536   -1.094   -1.090   -1.156    1.488    2.594    1.044   -0.950   10.050   -1.152    3.050
CD1=       15       18        4        6        3        6        7        0        2        2        4        0        4        3        5        4        0       11       11        0        4        2        5        1        4        0        9        2        2        3        1        8
CD2=       15        5        4        4        0        0        1        3        2        8        3        0        4        1        0        4        0        3        5        2        1        5        0        0        0        3        4        2        0       11        0        4
GGTAATGGAGAGCGACGAAAAGACGTTGGTGGCTCCAAGATTTTGCAAGGTGCGTTGCTCTTTGCTTTGGCTGGTGTATTGCCCCTGGCGAAAAGCTACCGCCGTTGTAATAAGTTCAGGGTTAATGCGTTGCCGTCCAATTACTTTGCCATGAATGCCCTCAAGCTGAAACGTTTGCTCACGAGGCTTTTTTTCGTTGCGGCGCGAATTTTGCACAACTGCATGAATTGGCGCGTATTGCAACCGTTCAGGCAAATGGAAGTTCATTGCAATGCCTGCATGGGTGCCAACAGTATCCACCTTCACGCGAATACTATCCTCATGAAAAAAAGTATAACCTTGCTCCCTAAAAAAATTGAGTGAGCGATCGCGCTCTTCAATTAATTGCTCTACCGAAAAAATTTTGCCAACCTGCAAACGGCTTTCTGCTAAGAACTTTTTTTCAAGTCGTTCGGGCACTTTTTCTAATCCAAAATAGCGTAACGTATCAATACGGGCGGGTTGATGCTCTTTAATGCGAATGGCAAGATTTACCTTTTTGCCTTTTGAGAGGCGTGTAATGGTGGTATCAACTTCAGCCGCAAAGTAGCCTTTATAGGTGTAGAGTTTTTTAATAAGGAAAATATCACGTTCAAACTCTTCGGCATTAAAAGCTTTTTTAGCACCTCCAAATAAGCCACTCCCAAAAAACGATTTATGTGCTCGTGTGCTAATAATCAA
KOK=        88
KK=  198812  LL=  199681  Z=    7.86  JJ=  198782  DL=   870
A===      111      112      113      114      121      123      124      131      132      133      134      141      143      144      211      213      214      223      224      231      233      234      243      244      313      314      323      333      334      343      413      433
B===      222      122      422      322      212      412      312      242      142      442      342      232      432      332      221      421      321      411      311      241      441      341      431      331      424      324      414      444      344      434      423      443
RRR=    3.785    0.158   10.639   13.969    3.525    0.615   -0.403    0.239   -0.264   -0.197    1.705   -1.200    0.561    0.497    1.591   -0.744   -0.017    1.839   52.194    1.319    0.549    2.085   35.097   20.410    2.867    3.912   -0.458   -0.177    4.037    6.943    2.085    0.167
X1==    1.556    0.481    2.400    3.223    1.149    2.605   -0.090    0.149   -0.125   -0.556    1.799    1.704    1.799    1.854    1.817    1.922   -0.090    1.461    6.549   -0.808   -0.761   -1.439    5.619    4.295    1.744    4.127    0.634    0.273    1.101    1.894   -1.305    3.480
X2==    2.432    0.328    4.433    4.334    3.068    0.236    4.499    1.599    2.104    0.355    0.948   -0.704    0.312    0.268    0.876   -0.387    0.192    1.258    7.969   -1.632   -0.722   -1.448    6.246    4.752    1.644    0.948   -0.722   -0.649    3.666    3.666   -1.597    0.048
CD1=        4        3        5        6        4        6        2        2        2        1        4        4        4        4        5        5        2        5       13        1        1        0       10        8        4        7        3        2        3        4        0        6
CD2=        9        4       11       11        9        3       10        6        6        3        4        2        3        3        5        2        3        4       14        0        1        0       11        9        5        4        1        1        7        7        0        2
TTCATCGCTATCGGGTAAATCCTCAAGGTTATCAATAACCTGCTGTGGTGCGCCCGTGCGGTTTGCGTAGCTAATAAGCTCATCCTTAGTAACAGGCCATGGTGCATCAGCGATATAGCGAGCAAGTTCAAGATTCCAATACATAAGTTGCGGTTTTATTTGTCTTTTTATGTTACGAGTTATCCTTAGGTGATTGTTTTGATTGAATTGCGGTAAACTTTCGAGCGCCATGCTCTTCAAAGTAAAATGCTGAAGGATCAAGGCGTTGGTTGTAACGCAACACTTCGTAGTGCAAATGCGCTCCGGTGGAGGTGCCGCTGTTACCACTTAAACCAATTGTGTCGCCACGCCGCACGTTATCGCCTTGTTGCACTACCATTTTTGAGAGGTGTGCATAAATGGTTTTATAGCCATAACCATGATTAATGGTAATTTTTTGCCCATACCCTTTACTGTTGCCCACAAACGCCACAATGCCATCACCCGTAGCATGCACTTTGGTGCCAATTGGTGCAGCAATATCAATGCCTGAGTGAAAGAGCGGCATGTTGTAAATGGGGTGCATTCGCATTCCAAATAAGCTGCTTAGTGTACCATAAACAGGTTTAATATTTGGAATACTTGCAAACAGCGAGGAGGTGGGTGCTACGTTATCGGTTAATTCACCCTTTTCAGTTGCAGCCCCCTCTTCAGGTTCAAGCGCAAATACTAACTCTTCAATCATTTGCCCCGCTTGTTCGGGCAGTAATGCGGCTTGCAAGTTCTGTTTTTCAGCCCCATAGAGCGTTGCAGCTTTATGAATTGGCACAATGCTCCCCAACGCCACCATTATTGAGAGGAGGCGCCGCCGTTCGGTTACCACCGACGTAC
KOK=        89
KK=  208142  LL=  208771  Z=    5.54  JJ=  207782  DL=   630
A===      111      112      113      114      121      123      124      131      132      133      134      141      143      144      211      213      214      223      224      231      233      234      243      244      313      314      323      333      334      343      413      433
B===      222      122      422      322      212      412      312      242      142      442      342      232      432      332      221      421      321      411      311      241      441      341      431      331      424      324      414      444      344      434      423      443
RRR=    3.911    3.101   -0.120    7.340    0.029   -1.904   -0.209   -0.166    0.206    1.585   -0.064   -0.023   -0.218    1.617    1.273    0.267   -0.209   -0.242   95.626   -0.863   -0.629    0.677   21.054    9.058    0.449    4.605    0.519   -0.555    6.962   -2.361    0.129    3.616
X1==    2.061    1.703   -0.106    1.054   -0.159   -1.187   -0.166    0.849   -0.330   -1.156   -0.113    0.054   -0.113    1.048    2.634    2.241   -0.166   -0.559    8.767    1.384   -0.504   -1.191    6.496    2.601    4.120    3.695   -1.293   -0.449    1.469    4.098   -1.065    1.469
X2==    1.898    1.820    1.137    6.961   -0.185    1.604    1.261   -0.195   -0.624   -1.371    0.563   -0.428    1.930    1.543    0.483    0.119    1.261    0.434   10.907   -0.624    1.249   -0.569    3.241    3.483    0.109    1.246   -0.401    1.236    4.739   -0.576   -0.121    2.461
CD1=        3        3        1        2        1        0        1        2        1        0        1        1        1        2        4        4        1        1       12        3        1        0        9        4        6        5        0        1        3        6        0        3
CD2=        6        5        4       14        2        4        4        2        1        0        3        2        5        5        3        2        4        2       16        1        3        1        6        7        2        4        1        3        8        1        2        5
AAGCAAGCAATACCATATCGGCTTCAATAATCTCTTCAGTACCGGGAATTGGGGTTGGTACAAAGCGTCCATCAATGTTTTCCCACGCTATGCTACACACTTCAACGCCAGAAACGTTGCCATTTCCTGTTGTAAGGAATTTTTTTGTCATCATGGCGTAACGGCGAGGATCGCTCCCTTGCAGCGCTTCAGCCTCTTCCTGCCCGTAATCTACACGGAACACTTTTGGCCATTCAGGCCATGGATTGTCGGCTTGGCGTTCCATGGGGGGTTTTGGCATAATTTCAAGCTGTACCACACTTGCGCATTTTTGGCGAAGTGAGGTTGCTACACAGTCGGTACCCGTATCGCCACCGCCAATTACTACCACTTTTTTGCCTTTTGCTGAAAGTTTTGGCTCGGTGCCATCAAGCAGGGCTTTTGTGCTGGCGGTTAAGAATTCCATTGCAAAATGGATGCCTGCAAGCTGGCGTCCCTCTTCAGCAAGATCGCGTGGTTTGGTAGCACCCGTGCAAAGCACAACGGCATCAAACTCTTCGAGCAATTTACCTGCGGGATAATCAACACCCACCTCCGTCTTTTCCATAAAGGTGATGCCTTCCTGCTTCATTAAAGCAATGCGGCGCTCAA
KOK=        90
KK=  211532  LL=  211921  Z=    4.55  JJ=  211382  DL=   390
A===      111      112      113      114      121      123      124      131      132      133      134      141      143      144      211      213      214      223      224      231      233      234      243      244      313      314      323      333      334      343      413      433
B===      222      122      422      322      212      412      312      242      142      442      342      232      432      332      221      421      321      411      311      241      441      341      431      331      424      324      414      444      344      434      423      443
RRR=   21.779   11.472   -3.174   -0.490    1.220    1.758   -1.079   -0.865    0.171   16.451    2.188   -0.042    4.237   -0.098   -0.797    5.317    1.068   20.654    0.227    1.039   -0.276   -0.224   -0.024   -0.010    8.216    0.887    0.423    0.301    0.697    6.710   -0.065   13.229
X1==    2.957    4.393    2.983    3.039   -1.109    1.662   -1.073   -1.015   -0.182    3.995    2.049    0.039    2.049    0.099    0.725    2.584   -1.073    6.452    1.453   -1.103   -1.098   -1.067   -0.116   -0.060    1.995   -0.951    1.682    1.006   -0.941    2.059   -0.951    4.059
X2==    7.365    2.612   -1.064   -0.161   -1.100    1.058    1.005    0.852   -0.942    4.118    1.068   -1.094    2.068   -0.984   -1.100    2.058   -0.995    3.201    0.156   -0.942    0.252    0.210    0.210    0.165    4.118   -0.932    0.252    0.299   -0.741    3.259    0.068    3.259
CD1=        4        6        4        4        0        3        0        0        1        5        3        1        3        1        2        4        0        9        3        0        0        0        1        1        3        0        3        2        0        3        0        5
CD2=       10        4        0        1        0        2        2        2        0        5        2        0        3        0        0        3        0        4        1        0        1        1        1        1        5        0        1        1        0        4        1        4
CAAAAAGTGAAGAGCTTCGGGGCTAAAGAGGTGGAATTCACCATTAGAACGCCATTTGCGCTCACCACCAGCCTCAAGCCCACGATCCACTTTATTGCCGCTGCGAGGGAAAACGCATTCGTGGCGTTTGTGTACCTCTTCTGCCACCACATCAAGCCCAATGCCTTCAATGCGCGTTGGGGTTTTGGTGAAGTAGGCATCAACTAATTGGCTATTTAAGCCAACAGCTTCAAAAATTTGGGCACCACGGTAACTTTGGATTGTGGAAATGCCCATTTTCGCCATGGTTTTTACAATGCCCTTAACGGCGGCTTTTACGTAATTTTTAATCGCCGTTTTTTCGTCGAACGCTACTTTACCGGTTTCTGTAAGCGAGTGGATGGTTTCAAA
KOK=        91
KK=  214532  LL=  215521  Z=    4.97  JJ=  214442  DL=   990
A===      111      112      113      114      121      123      124      131      132      133      134      141      143      144      211      213      214      223      224      231      233      234      243      244      313      314      323      333      334      343      413      433
B===      222      122      422      322      212      412      312      242      142      442      342      232      432      332      221      421      321      411      311      241      441      341      431      331      424      324      414      444      344      434      423      443
RRR=   10.322    6.119   -0.358    2.849    8.678    0.031    0.949    1.325   -1.237    4.615    1.531   -0.294   10.996   -0.876    1.869    2.321    1.020    4.934   16.078    1.859   -0.473    1.034    1.841   24.909    5.746   -0.337    1.511    0.019    0.589    9.507    0.327   27.915
X1==    2.562    2.493   -0.128    2.872    1.947    2.628    1.097   -1.489   -1.047    1.737    3.603    2.235    3.603    1.176    4.129    0.791   -0.626    4.769    4.745    0.791    0.592   -1.574    2.295    4.362    4.032    1.454    2.657    0.546   -0.448    1.968   -1.412    4.384
X2==    4.029    2.455    2.797    0.992    4.457    0.012    0.866   -0.890    1.181    2.656    0.425   -0.132    3.052   -0.745    0.453    2.935   -1.629    1.035    3.389    2.351   -0.799   -0.657    0.802    5.711    1.425   -0.232    0.569    0.034   -1.315    4.831   -0.232    6.368
CD1=        7        8        2        7        7        7        5        0        1        4        7        6        7        4       11        4        2       12       13        4        3        0        6       10        7        4        6        2        1        4        0        7
CD2=       14        9        9        5       13        3        4        2        5        7        3        3        7        1        5        8        0        4        7        7        1        1        3        9        5        2        3        2        0        8        2       10
AAGTGCTGGAGGTGGGGTGTCGTAGCTACGGCGCCACACAAGCACCTGTTCTTCGCCATATTTTTGTGCGGTTTCCGCTTTGTTTAAGCCTTGCAAGGCACCGTAATGGCGCTCATTTAAACGCCAGCTTTTGGTAACAGGTAGCCACATCAAATCCATTTCATCCAATACATGCCATAAGGTTCTAATGGCACGCTTGAGCACGGAGGTGTAAGCAATATCAAAAGTAAAGCCTTCGGCACGGAGCAACTTGCCAGCATTTGAGGCTTCTATGCGCCCTTGGTCAGTTAAATCAATATCGTGCCAGCCAGTAAAGCGATTTTCACGGTTCCATTGGCTTTCGCCGTGGCGCAGTAATACAAGTTTGATCATAGTTGCAGCTTTAAAGTTCGATTCTGAAAAATGGCGTTGCTCCGCTGTTTTTGGGCGCCAATTTAATATTATCTCTATCTTTTCTCAAATCCTAAGCTTCCCTAAGTTTCTTACGTAAAAGAAAGAGTTACCAAAATTTTTTTAAGAGTTGGTACGGTAATTGCTTTGCTGATAAATTTGTGCTCCATCTCTCAGGTTTTTAAGGCCATTCAACCATTAACCATTCGTTTGAGAGCACTCTTAGGCTTGGTTGTGGTGCCATCATACGCTTTTTTGAGTGCAGTGATAGGCGAAATGTGGTTTGTAAGGTGAGATTTTTTGAAGCCGTTGGAATTGTCAGTAGATTAATAGACGTGAATAATATATTTTACCAGCTTTTAAAGGCGTTGGAAGGGCTATAACAGCTCCCAACTCAATAGCTTTTTAGCGGTACGCCACATCGGCATAATGCTCTTACACTGAAATCACTATCATGAACGCAGATAACTTCAGGTTGCAATTGGGCAGCAAAGAATACGTTCCAATTATTATTGGTGGTATGGGGGTTAATATTTCCACAGCAGAACTTGCGCTTGAGGCGGCGAGGCTTGGTGGTATTGGTCATATTTCTGATGCTGT
KOK=        92
KK=  219542  LL=  220591  Z=    9.90  JJ=  219542  DL=  1050
A===      111      112      113      114      121      123      124      131      132      133      134      141      143      144      211      213      214      223      224      231      233      234      243      244      313      314      323      333      334      343      413      433
B===      222      122      422      322      212      412      312      242      142      442      342      232      432      332      221      421      321      411      311      241      441      341      431      331      424      324      414      444      344      434      423      443
RRR=   15.238   -3.021   -1.761   15.079   11.146    0.912    0.573   -1.148   -1.196    0.813    1.315    0.740    4.310    2.840    3.664    0.171   -0.967   -1.282   74.315    1.162    0.142    1.304   46.543    4.869    4.441    1.755   -2.231    0.183   12.279   13.304   -0.439    1.877
X1==    3.585   -1.064   -0.585    4.678    2.584    0.986    3.493    3.941    1.628    1.123    2.212   -0.796    3.657    1.728    1.976   -0.940    0.581    1.411   10.338   -1.581   -0.140   -1.654    5.723    1.519    1.919    1.489   -0.818   -0.358    4.015    5.541    0.767    1.727
X2==    4.250    2.838    3.008    3.224    4.314    0.925    0.164   -0.291   -0.735    0.724    0.595   -0.929    1.179    1.643    1.854   -0.182   -1.665   -0.909    7.189   -0.735   -1.007   -0.788    8.132    3.206    2.314    1.179    2.727   -0.512    3.058    2.401   -0.573    1.087
CD1=        7        1        1        9        7        4        9        7        5        3        5        1        7        5        6        1        4        6       25        0        2        0       12        6        4        4        1        1        7        9        3        4
CD2=       16       10       11       10       13        5        3        4        2        5        4        2        5        5        8        3        0        1       12        2        1        1       14        6        8        5        7        2        7        6        2        4
GACGGTTATTTTCTTATTGATTTTCAAGATGCGCGTATGGGGTTACCGCAATATGATGCGGTTTCCATGTTGCGCGACTCTTATGTGGTTTTGCCCGATGAGTTGGTTGCAGCAATGAAAGAGTTCCACTATAAGCAATTGTTGGAGCACCATCTTACAACAATGACCTATTATGAGTATTGCTACTATTTTGATTTGATGGGTTTTCAGCGAGCAATAAAAGCTCTTGGCACTTTTTGTTATCAAGCCGTTGTTAAGCAAAATCGGAGCTATGAGCAATATATTGCCCCAACGTTGGGTTATATCGTCAACTATATTGCAGAGCGTCCGCAAGAGCTTGGTAAGGCGGGCGGTTTGCTTCAACCACTTCTTGAAAAAGCATTGCACCAATGAAAGCTTTTGTGCTTGCCGCAGGACTTGGCACACGCTTGCGTCCATTAACCAACCACTCTCCAAAGCCATTAATGCCTGTGCTTAATGTGCCAAGTTTGTTTTACACGCTTTTTCTCTTAAAAGAGGCTGGCATTGGTGAGGTGATTTGCAACATTCATTACCATGCAGCGCAAATGCGTTCGGTGGTTGAGGCGCACAACTTAGCGGGCTTGCAGATTACTTTTTCCGAGGAGCCTGAAATTCTTGGCACGGGTGGTGGTTTAAAAAAGTGCGAAGCGTTGCTTGAGGGTGAAGATTTTGTGTTAGTTAATAGCGACATTATTACCTCCATTGATTTTCGTGCCTTAATTGAGCGCCATCGCATAAGTGGTAATTTGGGCACCTTAGCGCTTTACGAAACGCCCGACGCTGCCTCCATTGGCTGGGTTGGCGTAGAAGATGGGCTTGTTAAAGATTTTCGTAATCAGCGCCATACCAATCTTTTTTCGTCCTTTATTTATACGGGTACAGCGGTGCTTTCGCCCGATATTTTCCGTTACATGCACGCCGAGTATTCAAGCATTGTGGATACGGGTTTTGCTGCTTTGTTGGAGCGCAATAGCTTGGGTTACTACGAGCATTGTGGGCTTTGGATGGATGTTGGCACGCTGCCGCACT
KOK=        93
KK=  221822  LL=  222871  Z=    7.63  JJ=  221822  DL=  1050
A===      111      112      113      114      121      123      124      131      132      133      134      141      143      144      211      213      214      223      224      231      233      234      243      244      313      314      323      333      334      343      413      433
B===      222      122      422      322      212      412      312      242      142      442      342      232      432      332      221      421      321      411      311      241      441      341      431      331      424      324      414      444      344      434      423      443
RRR=   14.500    0.186    1.189    1.047   -0.206   -0.091    4.936    1.076   -2.278    1.285    0.766   -0.639    9.602   -0.975   18.330   -0.404    4.990   10.140   33.718    0.533    0.109   -0.395   43.610   12.900    4.033   -2.453    0.734    0.684    2.237   18.558    0.025    3.891
X1==    4.131    0.300    0.902    2.269   -0.333   -1.046    1.877    3.152    4.467    2.952    0.684   -1.384    2.802   -0.785    3.469    0.792    2.474    4.470    8.641   -1.046   -1.126    0.543    6.887    4.369    1.503    1.390    1.242   -0.745    1.244    2.609   -0.021    1.244
X2==    3.510    0.619    1.318    0.461    0.619    0.087    2.630    0.341   -0.510    0.435    1.119    0.461    3.427    1.242    5.283   -0.510    2.017    2.269    3.902   -0.510   -0.097   -0.727    6.332    2.952    2.683   -1.765    0.591   -0.919    1.798    7.114   -1.188    3.127
CD1=        7        3        3        5        2        1        6        6       10        6        3        0        6        1        8        4        7       13       22        1        1        4       15       11        4        4        5        1        4        6        2        4
CD2=       14        5        7        5        5        3        7        5        2        4        5        5        9        5       14        2        6        5        7        2        2        1       11        6        8        0        3        1        5       13        1        7
GCAGTTGCTATGACGGCAGCGCTTCGAGAGCTTTATGGCGAACAAGTAACCTTTTTACGTGGTGTTTATGAATTTAACGATACCATTCCTGCCTTCGACCTTTTAGCTGGTAACGCCACTATTCGCACAGCCATTGAGAGCGGCAACACTATCCATACTCTTCTCACCTTATGGCAAAAGGATGAAGCACAATTTGCCGAAACTAAAACTCGCTATCACCTCTATTAATAACTATGCAGCCACTTGATACGGCATTAGTGCTCCTTTTTCTTGTTGCCAACATTGCATTTGGATTGTGGCAAAGTAAGTCCAACAAAAGCACAGGCGATTACTTTCTTGGTGGGCATAGCGTACCGTGGATTGTAGCAATGCTCTCCATTGTTGCTACCGAAACCTCCGTGCTTACCTTTGTAAGCGTACCCGGCTTGGCGTACCGTGGCGATTGGAGTTTTTTGCAATTGCCGTTGGGCTACATTGTTGGGCGTGTGTTAGTTAGCATGTTTCTTTTGCCACTCTACTTTCGTGAAGGGGTAAGCTCTATTTATGAAATTATTGGGCGACGTTTTGGCACAGGAATGCAAAAGTTAGCCTCCGTAGCATTTCTTATAACGCGCATTTTGGGCGATGGTGTACGTTTTTTAGCAACGGGCGTAGTGGTGCAAGCGGTAACGGGGTGGTCGCTGCCTCTCTCTATTGTGCTTATTGGCGTGGTTACGCTTATTTACACCATTTCAGGTGGCTTAAAAAGTGTGGTATGGCTCGACAGCTTTCAATTTGGCTTGTACTTTCTCGGTGGCGTTATTTCCATTAGTTACCTTTTGCAGCAGCTCGATGCCCCATTTCCCACGCTCTTTGCAACTCTTCATGAGGCAGGCAAGCTACAAGTGTTTCAATTCAGCAACGACTTGCTTGTTAACCCTATGGCATTTGGAGCGGCATTTCTCGGCGGCGTTTTTCTCTCTTTTGCCTCACATGGCGTGGACTTTATGATGGTGCAGCGCGTGCTGGGCTGTCGTTCGTTAAGCAACGCTCGCAAAGCTATGATTGCAA
KOK=        94
KK=  223412  LL=  224461  Z=    8.29  JJ=  223262  DL=  1050
A===      111      112      113      114      121      123      124      131      132      133      134      141      143      144      211      213      214      223      224      231      233      234      243      244      313      314      323      333      334      343      413      433
B===      222      122      422      322      212      412      312      242      142      442      342      232      432      332      221      421      321      411      311      241      441      341      431      331      424      324      414      444      344      434      423      443
RRR=   32.188   13.388    1.126   11.786    2.863    0.678    1.072    0.947   -0.185    8.495    0.199    0.205    4.615   -0.056   -0.848    0.221    1.271    0.193   42.919    1.375    0.642   -1.432    4.888   17.108   11.447   -0.202    9.730    4.636    1.701   14.973    1.152    1.965
X1==    5.906    3.954    1.371    3.116    1.598    0.799    0.333    0.288   -0.815    1.458    0.282   -0.191    2.172    0.986    2.540    0.261   -0.762    0.769    9.557   -1.354    0.812   -0.993    3.388    3.507    5.172    0.282    3.271    2.111   -1.402    5.081   -1.608    4.361
X2==    5.450    3.386    0.822    3.782    1.792    0.849    3.218    3.291    0.227    5.828    0.704   -1.072    2.125   -0.057   -0.334    0.849   -1.667    0.251    4.491   -1.016    0.791    1.443    1.443    4.879    2.213   -0.716    2.974    2.196   -1.213    2.947   -0.716    0.451
CD1=       17       13        6        9        8        5        4        4        2        5        3        3        6        4       10        4        2        5       21        1        4        1        8        8       11        3        8        5        0        9        0        8
CD2=       14       10        4        9        7        4        8        8        3       10        3        1        5        2        3        4        0        3       10        1        3        4        4        9        5        1        6        4        0        5        1        2
TGTATGGCATTGATATTGTTACCAATACCATATCACCAAAGCGTTTGTAATGTGTGGAGTGGGAAATAATTATTTTCGTGCCGCTTGAAATTTAAGCCAACGCACCGCAAACATTCCCCCCAAACCCGCTATTGGCGCGTAAACCATGCCCGTTACCGCAAGATTAAAAAGCACATCGGTTATGCCGAGCGTTATAGGGGTTTTGGCTAACTTTTCAGCCTCTTGCAACATATTCACTTGCTCTTGAAGCTCAGGGTTTTGCATAGCTTGCTGGGTTGCCCACTCTACAATCAGCGATAAACTTTCAATACCTGGGCGATAATCAAAGAGCACCATAAGAATGATGCCCAACAGCTCCGATGCCAATCCTCCAACAAAACCAGCTAAGGAGCCAAGCACAAAAGCATTGCGGAGTGAGAGAGGAACTTGATAGCGCAAAATTGTTTGGTGGAGTGCAATAAAGCCCGACCAAAAAATGCCGCTAAAAAAAAGCACATTAATTAAGGTGAGGTATGGCACTGTAGTGGTAAGCACAATCAGCAAAGAGCACAACGCAAGCGCAAACAAGCGCCCCTCAACGGGCATTGTTGTTAAACTTTGTTGTGGTGTAGGTTGTTGCATGGGGTAACGTTCGGAATCGTCAAAGTTAACGGTGAATGGTAGTGCTGGTTGCTCAGTAGCATTTTCAACACATTACGAAATGATTTGTAAGATATACCTATTTTTTAAATAGGTATATCTTATTTTTAAATCGTGCTTTACGTTTTTTGCAATGGTTCAACCATCAAACGCTTTTATTAAAAAAATATACAACTCGCATAGAGAAAAAGAAAAAATTGCTGCATGACACACCCACCATTTCACCGCTTGATTGCTTTTTTGCTTTTTCTTGGAGCTGAAGTGCTTTATTTGGCAACAATGGCTCCAACCTTTTCCTTTTGGGATTGTGGTGAATTTATTGCTACAGCCGTAACGCTTGGCATTCCTCATCCCCCCGGTGCGCCACTTTACCTTTTGCTTGGGCGTTTGTTCGCCATGATTCCCTTTGTG
KOK=        95
KK=  231242  LL=  232081  Z=    6.59  JJ=  231002  DL=   840
A===      111      112      113      114      121      123      124      131      132      133      134      141      143      144      211      213      214      223      224      231      233      234      243      244      313      314      323      333      334      343      413      433
B===      222      122      422      322      212      412      312      242      142      442      342      232      432      332      221      421      321      411      311      241      441      341      431      331      424      324      414      444      344      434      423      443
RRR=   15.403   -0.514    4.786   -1.873   -1.991    0.042   -0.179   -0.775   -0.010    1.699    0.322    7.744   15.463    0.269    6.293    1.162    3.660    1.536   29.077    3.270    0.210   -0.340   63.673    7.105   -0.322    0.229   -0.225    0.212    7.018    2.400    1.772   -2.219
X1==    3.219   -0.692    3.023    1.532   -0.692   -0.489   -0.840    2.369    0.113    1.352   -0.512    1.532    3.396    0.590    4.935    1.920    2.520    0.928    6.396    2.522   -0.934    0.749    9.383    1.955   -0.749    0.269    1.000    1.648    3.817    1.305   -1.294   -1.207
X2==    4.784    0.742    1.583   -1.223    2.876   -0.086    0.213   -0.327   -0.086    1.257   -0.629    5.056    4.553    0.456    1.275    0.605    1.453    1.655    4.546    1.297   -0.225   -0.453    6.786    3.635    0.430    0.852   -0.225    0.129    1.839    1.839   -1.369    1.839
CD1=        8        2        7        4        2        2        1        6        3        4        1        4        6        2       12        6        6        5       13        7        1        3       15        4        1        2        4        4        6        3        0        0
CD2=       14        5        5        1        9        2        3        2        2        3        1       12        8        3        6        3        5        4        9        4        1        1       10        7        2        3        1        1        3        3        0        3
CTATCTCTGGCTTAAAAATCAGGTGCATCTTAACCAATCACAACAAGTAAAATTGGAAAAGTTACAGCTCAAAAAACTCAATTTGAAAACAGCGCGTGCTTATCAAGTGAAGCTGAATTTTCAAGAGTTTTTTAAGCAAGCCCCTGCCTATGCACAAAGCTTTCTCAATCAATGGTATTACTCGGCAAGCCATAGCCGTCTTGAACCAATCAAAGAGGCTGCACGAACTATTAAGCGGCATTGGTATGGTATTCTCCGCTGGTTTACTTCAAACATTACCAACGGTAAATTAGAGGGGCTTAATAGTATGATTCAAGCCGCTAAAGCTCGGGCTCGAGGTTACCGAACAACTAACAATCTTATCGCTATGATCTATTTTATTGGTAGTAAATTCGAGTTCACTTTACCTGCCCTTACCCACTCAAAATAGCGAGGAGCCGTTTGTTCCCGCCTTTTTTTCTCTATTCTTATTATGTTGAAATTTTGAAGCGGCTCTCTTTGCTGCTATTTTTCACTATTTCGCATCAGTTGGCATTCAATCAATCTCATAAAAAAAGAGCATGAGCAACAACCACAGCACCAATCAGCGCATTTTACTTTTGCTGCTGCTTGTCATCTCCGCCCTCTTTTTTACCATGATCCGCTACTTTTTGTTAGTAGTGGTGCTTGCGGCAATTTTTTCAGCCCTTGCCATGCCCGTCTATAACCGCTTTGAACGAGGGTTGCGTGGCAAACGTAGCTTAAGTGCCATTATGACCCTACTCACCTTGCTGTTTATTGTTGTGCTGCCGCTTGCAATACTGCTTGGCTTAGTGGTAAAACAAGCTATTCGGTTAAGCA
KOK=        96
KK=  235502  LL=  235951  Z=    5.89  JJ=  234902  DL=   450
A===      111      112      113      114      121      123      124      131      132      133      134      141      143      144      211      213      214      223      224      231      233      234      243      244      313      314      323      333      334      343      413      433
B===      222      122      422      322      212      412      312      242      142      442      342      232      432      332      221      421      321      411      311      241      441      341      431      331      424      324      414      444      344      434      423      443
RRR=    2.841    0.549    8.385   17.074    0.233    7.145    4.373    0.021    1.269    1.691    0.044    1.239   -0.000    0.450   -0.128   -0.001    0.003   15.252   22.103    1.269    0.773    0.002   24.163    1.040    2.813    7.309   -1.199    0.482   -0.372    1.451    0.958   -1.249
X1==    0.981    0.280    2.895    4.221   -0.509    1.997    4.384   -0.051   -1.003    1.359    0.997   -1.297   -0.003    1.156    0.280   -0.003   -1.266    3.044    4.549   -1.003   -0.611   -0.956    6.044    2.896    1.359    6.997   -0.611   -0.391    0.389    1.389   -1.003   -0.611
X2==    2.896    1.963    2.896    4.044   -0.458    3.577    0.997   -0.409   -1.266    1.244    0.044   -0.956    0.044    0.389   -0.458    0.349   -0.003    5.010    4.859   -1.266   -1.266   -0.003    3.997    0.359    2.070    1.044    1.963   -1.235   -0.956    1.044   -0.956    2.044
CD1=        3        2        4        7        1        3        7        1        0        2        2        0        1        3        2        1        0        4        7        0        0        0        7        5        2        8        0        0        1        2        0        0
CD2=        5        4        5        5        1        6        2        1        0        3        1        0        1        1        1        2        1        8        6        0        0        1        5        1        4        2        4        0        0        2        0        3
TGGAAGGCGAAGCGATTCTGCTTTATCTTGATCTTGAGGGCATTGCAGTTTCAACAGGTTCAGCTTGTGCGTCAGGTTCACTTGATCCTTCGCATGTGCTGCTGGCTACAGGTGTTGGCGCTGAAATGGCGCACGGCTCCATTCGTATAAGTATGGGCAGAAGCACAACCTTGCAAGAGGTTGAATATTTTCTTGAGGTTTTACCACGAACAATTCAACGAATTAGAAATATGTCAACAGCATATGTAAAAGGAGGTTTGCATGCTGCAAGCAGGTGAATGGGCATATAGCGAAACGCTTAAAGAGCATTTTATGAACCCGAAGAATATTCTTCAGGGTGAAAACACCGATGATTTTGATGGCGTTGGCATGGAGGGTAACCTTCAGTGCGGCGATCAAATGATGGTGGTTATTAAAGTGGATAAGGAAAAGGAGACAATTACCGATTGC
KOK=        97
KK=  242762  LL=  243901  Z=    5.79  JJ=  242762  DL=  1140
A===      111      112      113      114      121      123      124      131      132      133      134      141      143      144      211      213      214      223      224      231      233      234      243      244      313      314      323      333      334      343      413      433
B===      222      122      422      322      212      412      312      242      142      442      342      232      432      332      221      421      321      411      311      241      441      341      431      331      424      324      414      444      344      434      423      443
RRR=   12.412    3.389    1.369    8.506    0.014   -0.005    1.720    2.272   -0.193    4.119    0.098   -0.004    5.876    0.340   12.708   -0.001    0.891    2.923   30.084    0.719   -1.036   10.201   49.585   11.266    0.329    0.084   -0.801   -0.034   -0.754   15.864    0.615    1.298
X1==    4.287    2.053    3.514    7.283    0.021    2.105    0.694    0.963   -0.385    1.841    0.452   -1.350    1.775    0.416    3.577    0.237    0.694    2.580    6.747    0.237   -0.559    3.591    7.462    4.681    0.276   -0.209    0.968   -0.086   -0.431    3.626   -1.532    1.191
X2==    2.896    1.651    0.389    1.168    0.700   -0.002    2.477    2.360    0.502    2.237    0.217    0.003    3.310    0.817    3.552   -0.002    1.284    1.133    4.459    3.027    1.854    2.841    6.645    2.407    1.191   -0.401   -0.827    0.393    1.747    4.376   -0.401    1.089
CD1=       12        8        8       17        4        6        5        4        2        4        3        1        5        4       11        3        5        7       17        3        1        8       14       12        2        2        3        1        1        6        0        3
CD2=       11        8        5        5        6        4        7        9        5        8        3        3        8        3       12        4        5        6       10       10        7        7       13        5        6        2        2        4        5        9        2        4
TAAAAATATTGCCAACTATGATACTGGGGATCGCCTTTCGCATGCCGTACAGTTTAGCCCTGACGATAAACTGATTGCTTTTGGTGGTCGCGATGCCATGGTTAAAATTCTGGATGCTGAAAGCGGCAACATGGTGAAAGTGATGAAAGGGCACGGCGATGCTGTGCGTAGTGTTTGCTTTACACCCGATGGTCGCAAAGTAGTAAGCGCCGCCAACGATGAAACGGTTCGTGTATGGGATGTGCAATCTGGCAATGAGCTGCACATGTATCGTGGGCATGTGTTGGAAGTCCAATCGGTTGATGTATCGCCCGATGGTACCGTTATTGCAAGCGGTAGTGATGATCGTAAAATTAAGCTTTGGCGCCTTCTATAATTCTATTAAGGGGAAAAAATAGCGGGGAGCATTTTTTCAATGTTCACATGCTATTCCTTTTCTGAATTAAAGTGAAAGTCGCTAAATTAGCTCATAGCATTTATGCTTTGTTAACATGGGGAGAAAATTCTAAAGCAGCATTTCAACCAATTGTTGTGGCGTATTGTAGAAGTTCGAGCGCATAACAGTTTTGCAGGGATGTTTATAAGGGATTTTCAACCAAACGCCACTTATTGGCACAATCAAACTGAGGTTTATTATGGGAAAGGTTGAAGGAACTGTAAAATGGTTCAACGAAGAAAAAGGGTATGGCTTTATCGAACAACAAGGCGGTAAAGACGTGTTTGTCCATTACAGCGCTATTAATGGTAGTGGGCGCAAAACGCTTGTGGAAGGGCAAAAAGTAACGATGGAAGTTGTTCAAGGTGAAAAAGGGCTTCAAGCCAGCGATGTAACTCCATTAGGATAAAGTCGTAAACCAAATACCATTTTTGTTAGGGCGCCATTTGTGCGCCCTTTGTATTGGTACTCGTTATGAGTGCGCTTTAATTTTTTAACCGTTGATATTTTTTCTATGCTTGCAACCAACGAACATAAGCTTGTAGAATTTTTGCTGCAATGCCAACCGGGGCAACCTCGCACTCGTGGCACTTGGGAAGTTGACCATCGCGGCAATCCCTTTATTTTGCCTGCAATTGGCGGAATAACGCTTAACCTTCAAGTGGGTGATTCGGCTTTTGGCTGGGCAGGCGATCACATTGAGC
KOK=        98
KK=  251462  LL=  252271  Z=    9.41  JJ=  251102  DL=   810
A===      111      112      113      114      121      123      124      131      132      133      134      141      143      144      211      213      214      223      224      231      233      234      243      244      313      314      323      333      334      343      413      433
B===      222      122      422      322      212      412      312      242      142      442      342      232      432      332      221      421      321      411      311      241      441      341      431      331      424      324      414      444      344      434      423      443
RRR=    5.471   -0.048    1.860    8.486   -2.499   -0.196   15.168    0.094   -0.119    0.077   -0.086    0.258   21.194    1.851    1.115    2.427    0.849   -0.111   87.700   -0.568    0.026    1.882   35.013    4.810    3.764    2.318   -0.696    0.300    2.616    3.587    0.083   -0.920
X1==    1.373   -0.022    1.562    3.412    1.393    0.121    6.891    0.665    0.121   -0.129    0.420   -0.508    8.658    0.754    0.686    0.864    0.386    0.196    9.452   -0.622   -0.516   -1.488    8.080    1.883    0.812    2.067   -0.516   -1.018    3.161    2.296   -0.404    1.430
X2==    3.986    2.197    1.191    2.487   -1.794   -1.613    2.201    0.141   -0.981   -0.597   -0.206   -0.507    2.448    2.454    1.627    2.808    2.201   -0.570    9.278    0.913   -0.051   -1.265    4.333    2.554    4.633    1.121    1.349   -0.294    0.827    1.563   -0.206   -0.643
CD1=        3        2        3        6        4        2       13        2        2        1        2        1       12        3        3        3        3        3       21        1        1        0       14        6        2        4        1        0        5        4        1        3
CD2=       13        7        6        7        0        0        5        4        1        2        2        2        6        5        6        7        5        1       12        4        2        0        7        4       11        4        4        2        3        4        2        1
TTGGTGATATTCAACTTTGTGTCAGCACTTTTTCAAGCTGCTCATTAACTAATTGAGATTTTTTTAAATAGAGTACTATGAGTGTAGAAGAGCACTATCATGCTGCGGAATGCACCTGCGCAAGCCACTTGTGCGATGTACCTGCAACGCTTGTTCGAAAGCAGCAAATTGCAGCCGATGTTTGGATTATTACTTTTGAAGCCGCCGCAATTGCTCAAATGGCAAAGCCTGGCAATTTTGTAACTATTAAAGTGAATAGCACAACACAGCCTTTGTTGCGTCGCCCATTTTCCATCCATAACGTGCAAGGCTCTTTGCTTGATGTTATGGTAAAAAATGTTGGTTCAGCCTCCAACATACTTTGCTCAATGAGCGACGGTTCTACCTGCTTTATGCTTGGCGCTTTGGGTAATAGTTTTTCGTTTGATTCGCCCTCTTTTGATGTTGGGGTGCTTGTTTCTGGTGGCATTGGTACAGCGCCCATGCTCTTTTTGCAGCAACAGCTTGCCGCACAGGGCAAAGAGTGGGTGCATCTGCTTGGTGGACGCACCAAGCATGATGTGCTTGCATACAACCTTTCAAATTGTCGAGTGGCAACGGATGATGGTTCCGAAGGCTTTTGTGGTACAACGGTGGATTTGCTACGCCATGAGCTTCCAAATTTGCGAGCCTTAGGTAGGTTGCAACTCTTTGCATGTGGGCCAAATGGTATGTTGCGAGCATTAGCTACGTTGTGTGGTGAGGAGCAGCTTGCTTGTGAGCTTTCGCTTGAGGCAGTGATGGGGTGTGGTATTGGGATTTGTTATGGTT
KOK=        99
KK=  278192  LL=  279211  Z=    6.02  JJ=  278162  DL=  1020
A===      111      112      113      114      121      123      124      131      132      133      134      141      143      144      211      213      214      223      224      231      233      234      243      244      313      314      323      333      334      343      413      433
B===      222      122      422      322      212      412      312      242      142      442      342      232      432      332      221      421      321      411      311      241      441      341      431      331      424      324      414      444      344      434      423      443
RRR=   36.790    0.179    0.853    0.950   -0.376    2.682   -0.694   -1.404   -1.941    3.105   -0.222    0.503    4.142    3.609   18.444    2.382    4.216    0.094   34.004   -2.903   -0.301    2.355   18.085   21.842   13.453   -0.964    0.762   10.593    0.121    4.757   -0.209    1.305
X1==    5.407   -0.120    0.676    0.379   -0.684    4.349   -0.234   -1.113   -1.084    1.600    0.624   -0.270    2.708    3.196    3.263    1.331    1.736    0.167    3.125    2.538    0.367   -1.442    3.480    5.564    2.877    2.708   -0.926    3.986    2.359    1.615   -0.765    0.871
X2==    6.804   -1.491    1.262    2.505    0.550    0.617    2.968    1.262    1.791    1.940   -0.356   -1.864    1.530    1.129    5.652    1.791    2.428    0.566   10.881   -1.144   -0.822   -1.633    5.196    3.925    4.676   -0.356   -0.822    2.658    0.051    2.946    0.273    1.498
CD1=       13        3        4        3        2       10        2        1        1        5        3        2        6        6        9        5        5        3        7        7        3        0        7        9        7        6        1        8        5        4        1        3
CD2=       17        1        5        8        5        4        9        5        6        5        2        0        5        5       15        6        8        4       24        1        1        0       11       10        9        2        1        5        2        6        3        4
ATCAAAACCAGGGATAACCTGCCCACCTCCAACGGTAAATTGCAGTGGCTCGCGCCCTGCTGAGGTATCAAAAAGGGTGCCATCATCAAGTTTACCTGCATAGTGAACTTTTACGGTATCCCCTTGTTTTACTGTTGCCATGTCTTCTCCTTGTTAGTGGCAGCTTTACTTTTGTTTGATGGTAAGCCACCTTATTAATGTAAAATCATCTGTTTTGTGGTGATCGTCCACGTTCTATTTCAATATTTAGATGTGGCAGTAAGTCATTATAGTTGTTGCGTAAAAATGCAATCAGCCCTTCGCGTACTAAGCAGCGCAAATCCCATAACTGCGAGGCATTTGCCGCACTTACCAACGCACGAATTTCCATTGAGCGCTCCGTTGAGTTGGTTACTTGCAATTTTACTACACGTCCATCCCAAAGCGGGGTAGTAGCAACAAGGCGTTCCAGCTCCTGCCTTAACACGTCAGGGGAAAGCAAATAGTCAATAGAGAGAAAAACCGATCCAAGTAGTTCAGGCGAGGTGCGCGTCCAATTTTCAAACGGGCGATCAAGAAACCATGTAATGGGCAGAATCATACGGCGTTCATCCCAAATTTTCATTACAACGTAGGTCAGCGTAATTTCCTCAATGGTTCCTTTTTCATTTTCTACCACCACTTCATCGCCAATGGTTACGGGTTGGGTAATGGCAATTTGTACGCCCGCAATCAGGGTGGTTAAGCTTTTTTGTGCTGCCAAACCAACCATTACACTTAAAATACCAGCCGAGGCTAAAATGCTTAATCCTACCTGACGCACGGTATCAAAGGTCATAAGTGCCCCAGCAATAGCTACAAGCACCAAGAGAGCATCAATAATTTTACGTGCTAAGCTAATGTGTGTGGCAACTTTGCGGACAGCTTCACTTTCGCGCACTTTGGTAGCATAGTAGTCAAGCACCACCTGCTCAAAAACAAGCATAAGGCGGGTTAAAAACCACGTTACCCCAATAATTCCACCAATCAGTAAGCTATGCT
KOK=       100
KK=  279212  LL=  280111  Z=    6.28  JJ=  278942  DL=   900
A===      111      112      113      114      121      123      124      131      132      133      134      141      143      144      211      213      214      223      224      231      233      234      243      244      313      314      323      333      334      343      413      433
B===      222      122      422      322      212      412      312      242      142      442      342      232      432      332      221      421      321      411      311      241      441      341      431      331      424      324      414      444      344      434      423      443
RRR=    2.149   -1.123    0.841    0.157    1.071   -0.243    3.487    0.274   -0.155   -0.575    3.906   -2.599    1.389    0.687   21.619    0.288   -0.093    1.782   37.363    0.465   -0.019    1.426   42.882   61.193    2.137   -0.459    0.681    0.021    2.308    8.722    1.225   -0.318
X1==    1.803    2.875    1.458    0.379    0.321   -0.841    1.370    0.217   -0.168   -0.906    1.246    1.677    0.563    0.726    4.153   -0.841   -0.037    1.522    4.009    0.504   -0.019   -1.369    6.778    7.995    1.054   -0.121   -0.727   -1.478    4.345    7.223   -0.804    2.187
X2==    1.192   -0.390    0.576    0.414    3.340    0.290    2.545    1.262    0.922    0.635    3.134   -1.550    2.469    0.947    5.206   -0.343    2.545    1.170    9.320    0.922    0.990   -1.042    6.326    7.654    2.028    3.800   -0.937   -0.014    0.531    1.208   -1.524   -0.145
CD1=        6        7        5        3        3        1        4        3        2        1        4        5        3        3        9        1        2        4        7        3        2        0       11       12        4        2        1        0        8       12        1        5
CD2=        4        2        3        3        8        3        7        4        4        3        7        0        6        4       11        2        7        5       20        4        4        1       13       16        5        8        1        2        3        4        0        2
TAATAAGCACATCAATGCGTGCTGATAAGGGAACGTTGTTTGCTAATACTGCCATTCCTGCCAAAACCATAAGCAATCGAAAAGGCCATGCGACCAACTCCAACGGCAAACTAACACCGCGCATGGTGGCTCGAATGCGCACTACAAGCTGCTGAAAAAGCGAATTAGCACCCAACATTACTACTAAGGCAAAGAGCAAGAGGAGTAATGCAATGACAAGGTAGGTTTGTAGTGAACTCCAATCAACCATGCGTGTTCCAATCAATAGCATTCATTATTTACCGCTCAGGCGCTCAAACTCGCTGCGTGAACGGCTGACGCAATCCTCAATTGCCATGCCGCCAAAGTAGTTCCCCGTTAAGAGCAGCGAACGGTTATTTTTTAGCAACGCATTGGTTTGTTCAAGCCATGCGTTATGCCCAAGCCGCAACGATGGCACGGTATTTAAGCGCGACACGGTATGTTCAACCTTTGAAAAATTAATGCCCAACACCGCCGCAATGCGATCGCGCTTGGTGCGGTCATCCAACCCCGGACGGAAGTGGAAAGCAAAGCCACGATAATTATCGTCAGGCACCGTATCGCGTGCCACCACTGAAAAGAAGATATCGTTGGGGGAAATAATAGCCGCAACGGGCTTTATGTTGATGGCATCTTTTGGAACTACCACGCCAATGGAATCCACTGTGGCAGCTTTCAGTTTGCTGAGATGCGCCGCTAAGTCGCCATTAACCTCTTGGAGCAGCTTGGCGCTTATGGCTGAAGGGGTTGCCATTACTAACGTTTTTGCCGCATAACTTACACCGTTGCTGGCGCTTACAACGTAATTTCCGTTGTCCATGCTAATGTTTACAATATCCTGCCCTGTAAAAACATTTAAGCCGCGAGTTGCTGCAATGG
KOK=       101
KK=  283862  LL=  285001  Z=    4.79  JJ=  283862  DL=  1140
A===      111      112      113      114      121      123      124      131      132      133      134      141      143      144      211      213      214      223      224      231      233      234      243      244      313      314      323      333      334      343      413      433
B===      222      122      422      322      212      412      312      242      142      442      342      232      432      332      221      421      321      411      311      241      441      341      431      331      424      324      414      444      344      434      423      443
RRR=   26.172   -0.358   -1.091    7.367    0.243   -0.519   12.886    1.096   -0.144   -0.532    2.807    1.731   25.174    4.799    0.817   -2.352    0.026    9.867   16.637   12.908    0.928    1.108    6.784    3.786    2.238   10.058   -3.279    0.765   -0.333   16.094    0.514    5.326
X1==    6.325    0.827   -0.668    2.544   -0.257   -0.131    3.694    1.029   -0.131   -0.563    1.506    0.733    4.633    3.158    1.369   -0.692    0.101    4.294    1.855    3.797   -0.586   -1.015    5.190    1.783    2.367    2.757    3.483   -1.065    1.677    3.621   -0.996    2.973
X2==    4.138   -0.434    1.634    2.895   -0.949    3.973    3.488    1.064    1.102    0.945    1.864    2.362    5.433    1.520    0.597    3.399    0.260    2.298    8.971    3.399   -1.582   -1.092    1.307    2.124    0.945    3.648   -0.941   -0.718   -0.199    4.445   -0.516    1.792
CD1=       15        5        2        7        3        3        9        5        3        2        5        4       10        7        6        2        3       11        6       10        2        1       11        5        7        7        9        1        5        8        1        7
CD2=       12        3        6        9        2       10       10        5        5        4        6        8       12        6        5        9        4        7       20        9        0        1        5        7        4        9        1        1        2        9        2        5
CTACTTCTGAGGAGGAAAAGCTTACAGCTGTTACATCTCTCAGCGAAATTCTTCGCCAGATTGATGAGGGGTGAAGGTATGGTACATAAAATAGAAATACCATTGACGACATCATTGGAAGTTAAATGACGCCACTGTTTCTCTGCCGTATCATAGGCTTTTAAGTCATGCTGACCGCATGTTGGGCAACTAAAGGTACTCCCTTTCTGAAAATCAAGCTGGATGGTGAGGCGTTTTTGCTCTATGTCAAATGCTGATGATTTCACAAACCATGGCGCTGGTAAACACAAGGCTTGCTGAAAAAGAACTGTATCTTTCATGATCAGATGACTGCTTATTTTTAGTACTTTCTTATTCTCTTACCCACTCAAAATAGCGAAGAGCCAACGTTATCAAGTAACCTCCGCAAAAGTCACCTCATAGAGCGTTACGACATATAACAATTACCGAATTTGACTTTTTACTCAGTAATCACACTTCTGCCATTTCAGTAAGCTCGATGATTGAGGCGTAATCATGGCGTGAATTAGGGCGAATAAAGTGTTTTTTACGTTCCCTCCTCAATAAATCCTCCTCCCAAAACCTCATCTCCACAATAAAACACAACCGCTTGACCGGGCGTAATGGCGCTTTTTGGTTCCTGAAAAACCACCTCTATCTGCCCATTTTCAAGAGGTGTAACCCTGCAAGCTGTTTGGCGATCGCGGTAGCGAATGCGCCCAAGTAGTTCCACTGAAGATGATGGCGGCTCCATGCCAATCCAATTGCAGCGTGATGCAAGTAAGCGATGGCTCATTAACGCAGCTTTGTGCCCTACGTGAATGCGATTCTGCTCAGCGTCAAGCGCTGTAACGTAGAGCGGCTCTTTTGCCGACACGCCAAGCCCTCGTCGCTGCCCAATGGTGTAAAACGGATAGCCTCGATGCTTGCCAATGACTGTGCCTGCCGCATCAACAATGTCGCCATCTGCCACGCGCTCAGCAAGCTCAGGCATGGCACTCATAAGATAGGTAGAGTAGTCGTCATTGGGCACAAAGCAAATCTCTTGGCTCTCTTTTTTTTCAGCCGCACGAACGCCAAAGTTTTTCGCAAGCTCGCGCACTTCGGGTTTTGTTAAGCCACCAAGCGGTAGCAAGGTGT
KOK=       102
KK=  289532  LL=  290581  Z=    8.52  JJ=  289382  DL=  1050
A===      111      112      113      114      121      123      124      131      132      133      134      141      143      144      211      213      214      223      224      231      233      234      243      244      313      314      323      333      334      343      413      433
B===      222      122      422      322      212      412      312      242      142      442      342      232      432      332      221      421      321      411      311      241      441      341      431      331      424      324      414      444      344      434      423      443
RRR=   23.976    1.609    2.089    4.829    0.109    0.047    1.242    1.140    0.608    0.133   -2.417    1.309    3.853    8.425   17.491    0.315   -1.561    4.244   93.741   -0.056    0.842    0.225   16.193   25.035    3.250   12.581    0.052    1.765   18.262    7.688    1.489    0.507
X1==    4.106    1.369    1.123    5.177    0.826    0.532    0.825    1.701   -1.194   -1.044   -1.541   -1.020    1.750    2.806    4.621   -0.619   -1.645    2.238   10.043   -0.044   -1.052   -0.235    5.668    3.491    2.635    3.066   -0.441    1.698    4.144    3.445   -1.541    0.649
X2==    5.840    1.176    1.860    0.933    0.132    0.088    1.505    0.670   -0.509   -0.127    1.569   -1.284    2.202    3.002    3.785   -0.509    0.949    1.896    9.334    1.281   -0.800   -0.959    2.857    7.172    1.233    4.104   -0.117    1.040    4.407    2.232   -0.966    0.782
CD1=       11        6        5       11        5        4        4        6        1        1        0        1        5        6       12        2        0        7       19        3        1        2       11        7        7        7        2        5        8        7        0        3
CD2=       15        6        6        5        4        3        6        4        2        2        5        1        6        8       11        2        5        6       20        5        1        1        7       15        4        9        2        3        8        5        1        3
TTGCAACCGTTGCCTCAAAAGGATAAAGGTTCACCACAACCAAATCAATAAAGCTAATGCCATTATCTGCTGCCTGCTTGACGTGGTTGGCGTTTTCGCGTACAGCAAGCAATCCACCGTGAATTTTGGGATGCAGTGTTTTAACACGTCCATCCATAATTTCAGGAAAACCTGTAATGGTGGAGATTGATGCAGCCGCAATGCCTGCATCCTGAAGGGTTTTTAAGGTACCACCGGTTGAAAAAATTTCAACGCCAAGCTCTGAAAGCTCACGGCAAAAATCAACAATACCAGTTTTATCGGACACCGACACCAGCGCCCGTTTAATAACAGGATCAGACATGTGCAGAAAATTATTGTTTGGAGAAAGCGAGGAGGTTCAAGGGGCGAAATGTAACAATTTTACCCATATTCCTCTTTTTCTGATGCCCAGTTGTTATTTGCAATCAATTTCATTCAATACTTCTACCATGCAAAAAAATATATCTCAAAAAACTTGCTTTATGACGGGAGCTACGGGCGTGCTCGGCAGTGCCATTGCGGAAGCTATTGCCAAGCAAGGCTACTCGCTTTTTTTTACATGGAATGGTTCCGAAGCAAAAGCTTTGCTGCTGTTGGAACGGCTTCAAGCAATAAGCCCACATTCGGCAATGGTTCGTTGCGATGTTGCGCAACCCTCAGCAATTGCCGAGGCATTTATCGAATTTCGTGAACGTTATCAGCGCCTTGATCTCTTGGTTGCAAGCGCCTCTAATTTTTTTAGAACCACGTTGCCTGAGGTAACGGAAGCTGAGTGGGATGCCCTTGTAAACACCAATTTAAAAGGCACCTTTTTTACCATGCAAGAGGCGGCACGAATGATGCAACAGCAGTCGTTTGTGTCGCGCATTATTACCATGACCGATATTTCTGCAAACCTTGCTTGGCGTGGCTTTGCCCCTTACACCGCCTCAAAAGCTGCCATCCAGCATATAACGCGCCTTTTTGCTAAAACCTTTGCGCCAACCATTCTTGTTAATTCAATTGCACCCGGCACCATTACCCTCAATC
KOK=       103
KK=  301442  LL=  302581  Z=    4.69  JJ=  301382  DL=  1140
A===      111      112      113      114      121      123      124      131      132      133      134      141      143      144      211      213      214      223      224      231      233      234      243      244      313      314      323      333      334      343      413      433
B===      222      122      422      322      212      412      312      242      142      442      342      232      432      332      221      421      321      411      311      241      441      341      431      331      424      324      414      444      344      434      423      443
RRR=   10.425    0.380   12.938   35.060   -0.367   23.576    6.728    0.152   -0.374   -0.812    3.595    2.114   12.192   -2.050    0.587   -0.166   -0.312   15.799    4.080    3.208   -0.151    0.488   -0.323   -0.087   -0.137    2.979   16.133    0.924   -0.007    5.072    0.387    8.271
X1==    3.423    3.114    2.775    6.500    1.069    4.689    2.494    0.495   -0.773   -0.449    1.823    0.876    3.827   -1.380    0.558    1.958   -0.499    3.285    1.669    3.050    2.344    1.615    0.335   -0.038    0.160    1.155    2.344    2.349    0.011    2.153   -0.849    2.153
X2==    3.046    0.122    4.662    5.394   -0.343    5.028    2.697    0.308    0.483    1.809    1.972    2.414    3.186    1.486    1.052   -0.085    0.624    4.809    2.444    1.052   -0.065    0.302   -0.965    2.288   -0.854    2.579    6.884    0.393   -0.616    2.356   -0.456    3.841
CD1=       10       10        8       13        6       12        7        4        2        2        5        4        8        0        5        7        2       10        6        9        7        5        3        2        3        4        7        6        2        5        1        5
CD2=       12        5       12       15        4       12        9        4        4        5        6        9        8        6        7        3        5       11        8        5        2        3        1        7        1        7       12        2        1        5        2        7
GATAACCACCGTGGCGAAGTCGGGGAATCAGAGGATGATTCAAAATCCAGTGGACATGCTGGTCAACTTCATCCTTCATTTTTACTCCCAATCCCGGCTGCTGTTCTTCGTAATAAGCTATCGCATCATTCAGTTCATTAAATGCTTGCCGAAGAATGATTTTTTTCATGAAGCAAACTGCGCATTAATTTTTTTCATTGCCTCCTCATAATCAATCCCAATAGCTGTTCCATCTTCAACGGCAAGAACTCTGTCAGCAATTTCATGCTCCCAAACAGAATCAGTATCATTGTTATCCGATGATCGGTTATCAAGAAAAAGAAGAAATCTTACGATTTCCAAACGTTCGTTCTTTGGTAATCCGATTAATTCGGAAGTAATATCTTCAATCGTTCGTTGCATTTATCCCTCTCTTTTTTTCTTTCTCCATTAAAACTGCTACTGTGAATATTGTGCCAAACAACAGCACCAAATTCAACTTTAGCGCCTGTAAAGTATCCCGATTCTTTAAGATAATTGTACGGTTTAACATCTCTTAAAGGTAGCAAGCAATTACCCATCATCCTAAAATGGTGCAAGAGATTTTCACCGTAGAGACAAGGCATGCCTTGTCTCTACAATCGAGGGCAACAGATATTGGTAGAACCACAAAGCATACGGTTTAAACCATGAGCCACGTAGCTTGTTGGTTGTAGCTCAAAGCACTACCTTTGTTCATTCATCACATAATCCTCCTCTTCTCCTATGACCATTATAGATGCCTCTGAACGCATTGCGCAGCTTCGCCAAGAAATAGAGCGCCATAACTACCTTTATTTTAACGAGGCTAAACCTGAGCTTTCCGACTACGAGTTCGATAAGCTGCTTGAAGAGCTGATGGCGCTTGAGCGTGAATTCCCCGATTTGCTGACGCCCGATAGCCCATCGCAGCGAGTTGGCGGCACTATCACGAAGGAGTTCCCCGTTGTAACGCACCGTGAACCTATGCTAAGCCTTGCCAACACCTATTCGGCTGGCGAGGTTGCGGAGTTTTACAACCGTGTTGCTAAACTGCTTGCGGCTGAAAATGTGCATAAGCAGGAGATGGTTGCCGAGCTAAAGTTTGATGGCGTTGCTATTAGTTTGCTCTATCGCGATGGT
KOK=       104
KK=  303722  LL=  304591  Z=    5.64  JJ=  303542  DL=   870
A===      111      112      113      114      121      123      124      131      132      133      134      141      143      144      211      213      214      223      224      231      233      234      243      244      313      314      323      333      334      343      413      433
B===      222      122      422      322      212      412      312      242      142      442      342      232      432      332      221      421      321      411      311      241      441      341      431      331      424      324      414      444      344      434      423      443
RRR=   28.856    0.945    2.591   17.864    1.265    0.551   -1.010   -1.149    0.234    0.643    0.527    0.715   12.394    1.323   -0.160    0.565   -0.715    5.597   26.300    5.734   -0.113    0.251   -0.113   -0.250    6.964    0.808    8.007   -0.071   -0.071    2.465   -1.329   24.154
X1==    5.717    0.362    0.930    2.831   -1.575    0.472    5.799    1.563    0.472    1.059    0.406   -0.972    3.674   -0.902   -0.284    1.138    0.472    1.349    4.848    1.804   -0.104    0.583   -0.104   -0.104    1.713    0.406    3.330    0.516    0.516    4.561    1.713    5.235
X2==    5.048    2.612    2.788    6.310   -0.803    1.167   -0.174   -0.735    0.496    0.607    1.299   -0.735    3.373   -1.468    0.563    0.496   -1.515    4.149    5.425    3.178    1.088    0.430    1.088    2.405    4.065    1.990    2.405   -0.138   -0.138    0.541   -0.776    4.614
CD1=       12        3        4        7        0        3       11        5        3        4        3        1        8        1        2        4        3        4        9        5        2        3        2        2        5        3        7        3        3        9        5       10
CD2=        9        6        6       11        1        4        2        1        3        3        4        1        7        0        3        3        0        9       11        7        4        3        4        6        8        5        6        2        2        3        1        9
GCACTCGGCATTCGCCACGTTGGACGCGCCACTGCTCGCGAACTTGCCCACGCCTTCCCCACGCTTGATGCCCTCATGCAAGCCAATGAAGAGCGACTTGCCGAAGTGCCCGACATTGGCACAACCGTTGCGCAAAGCATTGTGGACTTTTTCGCTAAACCATCCTCCCGTCAATTGGTTGATAAACTCCGTGAAGCTCGCTTGCAACTTGCCGCCTCAGCAAGTAAGATTGAGCAAGTAAACCGCAATTTTGAAGGTATGAGCCTGCTCTTTACCGGCACGCTTGAACGCTACACACGCCAACAAGCTGCCGAACTTGTTGTGGAACGAGGAGGACGTGTGGTTGAAAGCATCAGCAAAAAAACCTCACTTCTTGTTGCTGGTCGCGACGGCGGCAGCAAGCTTGACAAAGCGCACAAGCTCGGCGTGCGAGTGATTTCGGAGGATGAGTTTATGGGGATGATGTAAGGCAAATGTTTATTTCAAAACGATTTATGAAACGTAAAGTTTACATCGAAACGTCCGTCATCAGCTATGTGACGGCTCGACCAAGCAAAACCATTCTTGGAGCAGCTCACCAGCAACTTACATTAGCATGGTGGGAAACCCGCAGCCAGTACGACTTGGTAGTTTCTGAGTTGGTTTTACGTGAATGCGGTGCAGGTAATCCCGATGCTGCCAAAAAGCGGCTGACTGTATTGCATGATGTGCCTTTGATCTTGATAACCGAGCAAGCACTCAAAATCGCCAACTCACTGATAGAAAAGGGGATTGTACTTGCCAAAGCGGCTGAAGATGCGCTTCACATTGCAATTGCCACAGTACATGGAGTTGATTATCTTTTGACTTAGAGCTGTCGGCACATTGCAA
KOK=       105
KK=  309002  LL=  310111  Z=    7.78  JJ=  308942  DL=  1110
A===      111      112      113      114      121      123      124      131      132      133      134      141      143      144      211      213      214      223      224      231      233      234      243      244      313      314      323      333      334      343      413      433
B===      222      122      422      322      212      412      312      242      142      442      342      232      432      332      221      421      321      411      311      241      441      341      431      331      424      324      414      444      344      434      423      443
RRR=   41.224    4.421    0.111   -3.032   -0.145   -0.064    0.026    0.017   -0.698    4.655    2.796    0.847    6.239    1.478    9.004    0.035    1.111    2.471   12.049    4.746   -0.087   -1.400   83.443    4.492   11.684   -0.797   -0.312   -0.432    0.995    4.014    1.487    3.452
X1==    5.639    2.308   -0.541    4.952   -0.341    0.187    0.018    0.050    0.801    2.634    1.061    1.571    2.368    1.484    2.308    0.187    1.189    0.962    1.980    1.415    0.716    2.583   10.054    1.670    3.320   -0.246   -0.708    1.117    0.942    1.700   -0.899    0.942
X2==    7.310    1.916   -0.206   -0.612    0.427   -0.343    1.489    0.343   -0.871    1.767    2.634    0.539    2.634    0.996    3.902    0.185    0.935    2.569    6.086    3.354   -0.122   -0.542    8.300    2.690    3.519    3.247    0.440   -0.386    1.057    2.361   -1.654    3.665
CD1=       15        8        2       12        3        3        3        3        4        6        4        6        6        5        8        3        5        4        6        5        3        6       17        5        7        2        1        3        3        4        1        3
CD2=       18        8        3        2        5        3        6        4        2        6        7        4        7        4       12        4        5        9       15       10        3        2       17        7        9        8        4        2        4        6        0        8
AAAAGAGGCACTGCAACGTATTGAGCACGAAAAGGGTGATTTTAAGATTTAAATGAATCGGCAGTGTTATTACCAGCCTAAAAACGTTATCACCACAAAGCCATCAGGAGTAATTCTGGTGGCTTTTGTGGTTTCAAGCTATAACCTACCAACAATGGCGTAATCGCGCACAAGCGTGAGCTATCGGCACATTCAAGATTTCACTTTTTTTTACATTGCAAGCCTTTAATTGTGCGTGGTGCTCGTCAAGTGGGTAAAACGTGGTCGCTTAAAAATTTTGGCACACTGCATTTTTTTATTTCTTGCAACCTATCCCCATTGCGGGAATGCTATGGTTTTTTCTGATCGTTTGTATGTTGAGTTGCCTGAACAAAAAATAAGATTTTTACCGCTTTATGCGGCTTATGCTGCTACGCTGAGTAGTGGTAGGGAAAGTTAGTGAGAGCAGAATAGGGAGAAGATGGCGTTGAATCATGGTTATGCAATTTTCAAGTTCAACTTCAATATTGCATAAATTGCGGTAAGTTCTAATAATGGAAGCAATAAGCGTGATGCTTATCAGCAACATTCTCTTTTTTAAGGCTGCGAAGGGAAGGGGAGAATGAGGTGTACTTTACTCTCCCCCTGAAAAAATGCGCAAGCCTACCACACCAGCAAGAATGAGCAAAAGGCAGAGCAAGCGTGCCACATCGCGCGATTCGTCAAAAAGCACCATACCAAGCAAGGCAACACCCGTAGCGCCAATGCCCGTCCAAACGGCATAAGCTGTGCCTACGGGAATGCTTTTCATAGCAAGTGAAAGTAACCAAAAGCTTGCAAGCATGGCGCTTGCTGTGAACGCTGAGGGGAGCGGCTTTGTAAAGCCTGCACTATATTTTAAGCCAATTGCCCATGCGCATTCAAGGCACCCTGCAAGTAGAAGATATACCCACGCCATCTGCTTAAATTTTTACCCAGTTGCGTTGCTGATGCGACTCGGTGCCTGCGTGCAGTACTCGTTGAATCATTAAGCCATCAGCAAAGGTGGCGGCATCCAGAATAGCTTTTTCGCCGCATTGTAGCGCTTTTACTATGCGGTGTGCAAGAAAGGCAAAGCCTACCGCAAAAATG
KOK=       106
KK=  321002  LL=  322021  Z=    9.18  JJ=  320822  DL=  1020
A===      111      112      113      114      121      123      124      131      132      133      134      141      143      144      211      213      214      223      224      231      233      234      243      244      313      314      323      333      334      343      413      433
B===      222      122      422      322      212      412      312      242      142      442      342      232      432      332      221      421      321      411      311      241      441      341      431      331      424      324      414      444      344      434      423      443
RRR=   50.323   -0.533    0.994   -6.827    0.421   -2.661   -0.176    1.340    0.518    0.259   -1.613    0.084   26.054   -4.998   -8.430    0.268   -0.212   -0.606   70.388    0.121   -0.077    1.579   57.524   35.789    0.390   -0.338   -0.339    1.650    4.545   16.483    0.618    5.815
X1==    7.324   -0.649    1.884    5.153   -0.649    2.029    2.150    0.969    0.513   -0.231    1.285    0.048    5.011   -1.705   -1.134   -0.498   -0.106    0.417   13.342    0.513    0.179   -1.134    7.102    5.687    0.246    0.752   -0.875   -1.551    2.057    5.388   -1.377    4.278
X2==    6.871    0.821    0.527   -1.325   -0.649   -1.311   -0.082    1.383    1.010   -1.122   -1.256    1.740    5.199    2.931    7.432   -0.538    1.998   -1.454    5.276    0.236   -0.428   -1.392    8.100    6.293    1.581   -0.449    0.387   -1.064    2.209    3.059   -0.449    1.359
CD1=       22        3        9       14        3        8        7        7        5        4        6        4       13        0        2        3        3        4       24        5        4        1       15       11        5        5        2        1        7       13        1       11
CD2=       10        3        2        0        1        0        2        3        3        0        0        4        8        6       12        1        5        0       11        2        1        0       13       12        3        1        2        0        4        5        1        3
CCGTTGCCAATAGCAGCTTTAGCGACGACATTCGCACCATAATTGATGAGATGGTGGCACTGCTCCCCAACACGCCACATCGCACTATGGTCGCCGAAATGCTCCACGAATGCTACTACCCGGGTTGCACCTTTGAAATTAGCTTTGCCAGCACCATGTTGCGCCTTTTCCGCAACTATCCGCTTATTTTACTTTCGCCGCAAGAGAGCGATTTTAAGAAGTTGGCAATGCCTATTTTTTTTAAAGAAATTGAAAGTGCTCCAGCGGTTTCCTATCAAGTTATTGCCCAAAGCACACGGCTTGAAAGCCTTGGCTATAGCGCGCAAACCAAACCGCGAGCAGTGAATTTCTTTTACGTTAACCAGCATGGGCAGCGCCAAAAAGTAGAGCAACCAAGTAGCGACACCTTTCAAATTGTGCCCGAAAAGCAACGCTTATCGCGCCATCAAATGCTTGAACTGTGCCAAGATCATCCCGAACGCTTTAGCCCAAATGTGGTGCTACGTCCCATTGTGCAAGATTATGTACTGCCAACCTTTGCAACCATTGTGGGACCGGGAGAAATTAACTACATGGCGCAATACCGCCCCATTTATGAGCACTTTGGCATCACCATGCCATTTTTAGTGCCGCGTGGCAGCTTTACCTTAGTGGAGCCAAAAATCAGCCGTGTGATGGATAAGCTCATTCACGTTACAGGGCAGCCCGGTTTTTCGCGCAAAAACATCTACAACGCCGTCTTTAGCAACTTGCAGCAAGTCAAGAAAAATGCCATTGGCGAAGCTGAACATCCGCAACTTGCTACCATGTTTGAGCAAGCAAAAGATGAAATGCGCCAAGCTCTTGAACGCTTAAACCACACGCTCAGCACTATTGATCCAACGCTTGAGCCACTCCTTGCCGCCTCAATTGTGCAATCAGCAAAGTTGGTGGAAACTATTGAGCAAAAAACATGGAAAGCAAGCCGCCGCAAACACGAAGAGTTGCTTGAGCAAATTCAAAAAGCAGAAACGGCACTCT
KOK=       107
KK=   20193  LL=   20882  Z=    6.29  JJ=   19683  DL=   690
A===      111      112      113      114      121      123      124      131      132      133      134      141      143      144      211      213      214      223      224      231      233      234      243      244      313      314      323      333      334      343      413      433
B===      222      122      422      322      212      412      312      242      142      442      342      232      432      332      221      421      321      411      311      241      441      341      431      331      424      324      414      444      344      434      423      443
RRR=    1.861   -0.033   -0.672    2.811   -1.910   -0.157    1.685   -0.148   -0.157    0.041   -3.035    0.868   23.157    8.274   12.870    0.007    3.887   -0.768   64.835   -1.410   -0.741    0.538   17.516    8.114    5.633   -0.450    0.525    1.653    2.075    5.757    1.752    0.374
X1==    0.919   -0.021    0.985    3.029    1.395   -0.689    4.730    0.217   -0.689    0.269   -0.607   -0.646    4.632    2.878    2.810    0.032    1.972    1.875   11.363   -1.409   -0.650   -1.448    2.765    2.516    3.398    0.890    1.552   -1.271    1.718    4.766   -1.355    0.956
X2==    2.027    1.606   -0.682    0.928   -1.369    0.228    0.356   -0.682    0.228    0.153    5.000   -1.344    5.000    2.875    4.581    0.228    1.971   -0.409    5.706    1.000    1.140   -0.372    6.335    3.225    1.658   -0.506    0.338   -1.301    1.208    1.208   -1.292    0.391
CD1=        3        2        3        6        4        1        9        2        1        2        1        1        8        6        6        2        5        5       20        0        1        0        6        6        6        3        4        0        4        8        0        3
CD2=        5        4        1        3        0        2        2        1        2        2        8        0        8        5        8        2        4        1        8        3        3        1        9        5        4        1        2        0        3        3        0        2
GCTCATTGCCGCAAGAGCGGCTTGATGCGATTGTGGGGCGTTTAGCTCGCGATATGGTGCATATTTTAATTTTTGTAACCGATGAGTCGTGGACAATTTGCACCATGAATGGCGGCATTGCAACCTTTGCTACGCCACTGCCACACGTTGCGGATGTGCGCTCTACGTTGGTTCCAAAACTAACGGCGCAAGTAGTTCCACCCAGAAATGAGGCGTTTACTTTTGTTGATGGAGCGTTGGATATTGCCTCACCAACGTTTAGCGCAATTGCAGAGGATTTTGTGCAGTGCAGTGCCTTGTGGAGCCAAAGCAGTGCGCTCCTTACGCACACTTCAACCGAAGGGTTACACTACCGCAATTCATTTTATAAACGTATTGTTGCTCGCTACCTTGATGAGCGCAGTGGTATGAGCTATGGCTTTTTTGCACGCCAATTGCCTATTCCTACGCTTCAACCCGCTCAAAAAAAGAAGGCTGATGGATTGATGGAAGTACAGCTTGCAGGTGAGCAATGGTTTGTAGCAATTCCAGAGGTAAGCATTATTACCACGCGCTCGGGATGCCGCAAGCATTGCTTAAATCCGCTGGAAGATTTAGTAGCTCTTGGCTTAAAAGAGGAGCAGGGGAAGCGAGTTGCCTCCATTACCACACCGTCAACTTCGTGCAACACCGTTATTAAGCCCTCGTTTG
KOK=       108
KK=   23043  LL=   24242  Z=    4.64  JJ=   23043  DL=  1200
A===      111      112      113      114      121      123      124      131      132      133      134      141      143      144      211      213      214      223      224      231      233      234      243      244      313      314      323      333      334      343      413      433
B===      222      122      422      322      212      412      312      242      142      442      342      232      432      332      221      421      321      411      311      241      441      341      431      331      424      324      414      444      344      434      423      443
RRR=   10.925    3.472    8.461    7.900    2.652    0.283    2.060   -1.146   -0.353   -0.106   -0.724    0.007   22.726    5.119    4.306   -0.141    0.325    5.832    3.565   51.431    1.409    9.825   37.062    4.051   -0.106   -0.140    0.008    0.454    4.819    1.811    1.028   -4.659
X1==    4.985    1.964    2.197    1.506    1.500    0.403    2.439    0.638   -0.154    0.253   -0.461    1.506    3.782    2.978    3.355    0.403   -1.344    2.480    3.459    5.973    0.500    2.341    6.890    0.914    0.253   -0.461   -0.170    0.914    3.721    2.992   -1.067   -1.385
X2==    2.192    1.768    3.851    5.246    1.768    0.704    0.845   -1.798    2.285   -0.419    1.572    0.004    6.008    1.719    1.283   -0.351   -0.242    2.351    1.031    8.610    2.818    4.197    5.379    4.432   -0.419    0.304   -0.050    0.496    1.295    0.605   -0.964    3.365
CD1=       17        9        8        7        8        4        8        5        3        3        2        7        9        8       12        4        1        7        9       14        3        6       13        4        3        2        2        3        7        6        1        0
CD2=        8        8       10       12        8        5        5        0        8        2        5        3       12        5        7        3        3        9        6       20        8       10       12       10        2        3        3        3        4        3        1        7
AAAAAGAGTGGCTCTCTATTTTGAATATCGTAGCATGTTACCAAACTCTTCGTAATGCAGGAACTTAAAGGATCATCGCCAAAGTAATCGTCCAAAACATGCTCAATGCCATTGGCAGAATACAGCTCATCCCGCAAACCTTCAACGGAGGCAACACTTTTTAAGAACGATTTAGAAAATATTTCATTGCCGCGTGATAGATAAATATCGGCAAGGTTGTTAGCAGAATATTGCGCTTTGCCGTTTCCATCATTTTTCGCAAATCCTAAGGCAAGCAAGCCACCCGTTGATGTTCCTGCAATTAAATCAAAGGTTGCTCCAATAGCTTTGCCGCTTTGCGCTTCAATTTCAGCAAGTACAAGGGCAGGAATCAGCCCACGAATGCCGCCGCCATCAATGCTTAAAATTTTTTTCATAATAATTTCCCGTTAAACAATGAGGAGTAACTTTGTTTAAGATAGTCTGTAAAATACCATAATGTATAGCGTTACTTTCATCTTCTCTTGACTTCTTATTAAAAAAAGTGTTCCTTTGGAGCGCAAAATAAGGATGAGTAATAAAATAGGAACTATTATGTTTGAACCACAAAAGGAACGACTGCAAGAGATTCACCATCGCTTGACCCAGTTACGGAGGTATCTTTGACGTTGATAATCGTAAAGAATCAATTGAAGACCTTGAAAAGGTAACGGCTGACCCAACGTTTTGGAACGACCAAAAAGCGGCGCATAAAGTGCTTAAAGAGCTTGCTGACTTAAAGTCGTGGACGGATGAGTACGACAAGCTTTCAGCAAAGGCACGTTACTGCCAAGATGAAATGGATATTGCTCTTGAGCTTCAGGATGAATCGTTTGGCGATGAGCTAACGAACACCATTACCGAACTTGAACAAGCTATTGCGGCTATTGAGTTCCGCAACATGCTTTCGGGCAAAGATGATGCGGGCAACGCTATGGTTACCATTCATGCAGGTGCCGGTGGCACCGAAGCGCAGGATTGGGCGGAAATGCTTTACCGAATGTATATGCGGTGGGCTGAGCGTAAAGGCTTTAAAACCTTTACCGATGACTATCAAGAGGGCGATGGTGCCGGGATTAAAACTGCAACGCTTGAAATTCAAGGCGCTTACGCTTACGGCTACTTAAAAGCTGAAAATGGCGTGCATCGCTTAGTGCGCGTCTCCCCTTTCGATGCGAATGC
KOK=       109
KK=   24783  LL=   25802  Z=    6.25  JJ=   24603  DL=  1020
A===      111      112      113      114      121      123      124      131      132      133      134      141      143      144      211      213      214      223      224      231      233      234      243      244      313      314      323      333      334      343      413      433
B===      222      122      422      322      212      412      312      242      142      442      342      232      432      332      221      421      321      411      311      241      441      341      431      331      424      324      414      444      344      434      423      443
RRR=    5.424    0.810   -2.135   12.187   -2.043    2.206    0.853    1.083   -2.650   -0.139   -0.956    5.853   52.028   -0.817   -0.612    1.875   -0.091   -0.256    6.708   34.279    0.941    3.385   43.251   16.625    0.007   -1.064    1.389    0.786   -0.418   -1.145   -0.856    2.675
X1==    2.458    0.871   -0.832    3.759   -1.003    0.930    0.232    1.189    4.731   -0.117    1.843    3.759    7.211    1.755   -1.628    1.563   -1.012    0.674    2.354    7.264    0.346    1.544    7.223    3.936    0.566   -0.841    1.631   -0.769   -1.490    3.274    0.501    1.232
X2==    2.207    0.930    2.566    3.242    2.037    2.373    3.674    0.911   -0.560    1.181   -0.519    1.557    7.215   -0.465    0.376    1.199    0.090   -0.379    2.849    4.719    2.716    2.192    5.988    4.224    0.012    1.266    0.852   -1.021    0.280   -0.350   -1.708    2.171
CD1=        6        4        1        8        1        4        3        4       10        2        5        8       13        5        0        5        1        4        7       14        3        5       14        9        3        1        5        1        0        7        3        4
CD2=        8        5        8        9        7        7        9        5        2        5        2        6       15        2        4        5        3        2        7       11        7        6       12        9        3        5        4        1        3        2        0        6
TGGCTCCATTGCAACCGAGCAGCTTGCTGCCGCTATACGCACCTGTTTTGCAAGTTGGCAAAAGCGTGGCATTACGCAAGCGCTGCATCTTGGTGATTGCATTCGAGGCGATGAGCAGTTCAAGTATGAGGAGCTTCGTCAAGTGTTGGCGCTCTTGCAAGAATTTCAAGGGGAAATGTTCCACGTTGCAGGCAACCACTGCTTGCTGATGCCACGCCAAGAGCTGTTAGCGGCATTAGGCTTACAGAGTACTTTTTACTCATTCGCCATGCAGGGGTTTCGCTTTATTGTTTTAGATGGGCTTGATGTCTCACTTTTTCACCCACAAGCGGATGCTGAGGATGCCGCTCTTTTAGCGCACTATCTTCAGCATCCCCAACTCCATGACTATTGCGGAGCGATTGGCAAGATGCAACAAGCATGGCTTCAGGCAGAACTTGCAAGTGCCGAAAGAGCAAGGGAGACGGTGATTATTCTTTCGCATTTACCGCTTCTGCCCGAAGTAAGCGCTGAGCCGTATGGGTTATTGTGGAACCATCAAGAGATAGCGGCGTTGCTAAGCGCTTCATCTACGGTAAAAGCGTGCCTGAGTGGGCATTACCATCACGGCGCTTATGCCGTTCGCAATGGCATTCACTTTATGACTCTTCCCGCCTTTTCTCATCAAGCCCAAAATCCCCTTGCACTCGGCATGGTGCTTGAGCTTGAACCCTCAATGCTACGCATGTACAATCAATACAACGAGGTGGTTTTTTGCTGCACGTTGCGGTAAGGTGTAGATATGATTTTATCCTACTGTCATGTCAAACTTATAATGACCGAATGTGTCATTGCGGAACGAAGTGAAGAATCCATCTTAAAATCCAGCCAAAAGCCGCTAAATTGTATGGATGCTTCGCTTCGCTCAGCATGACAGAAAGAACTTGATACGATACTACTTCAATTCTGACGTACACTGAGGGCAGCGAGTTGCTTTTAGTGGTACACTGCTCAAGCAATAAGGGCACTCTTTTGTGGTAG
KOK=       110
KK=   26373  LL=   27302  Z=    4.72  JJ=   26343  DL=   930
A===      111      112      113      114      121      123      124      131      132      133      134      141      143      144      211      213      214      223      224      231      233      234      243      244      313      314      323      333      334      343      413      433
B===      222      122      422      322      212      412      312      242      142      442      342      232      432      332      221      421      321      411      311      241      441      341      431      331      424      324      414      444      344      434      423      443
RRR=   12.775   18.636    0.252   29.300   -0.664    4.575   -0.988    1.461    0.685   10.399   16.251   -1.167   22.667    0.099    0.833    0.187   -0.178    1.304   31.550   -1.747   -3.815   -2.458    0.180    1.761   14.149    0.320    3.316   -0.944    0.374   11.198    2.055   -0.346
X1==    4.697    4.486    1.368    8.212   -0.857    0.913    2.353   -1.187    0.913    4.719    2.944   -1.376    4.609   -1.410    0.479   -0.594   -0.910    1.803    5.735    0.913    2.209    3.035   -1.380    0.949    3.758    0.448    0.509   -0.855    0.803    4.559   -1.216    1.742
X2==    2.720    4.154    0.184    3.568    0.775    5.013   -0.420   -1.231    0.750    2.204    5.519    0.848    4.919   -0.070    1.740   -0.315    0.195    0.723    5.501   -1.914   -1.727   -0.810   -0.131    1.855    3.765    0.713    6.510    1.104    0.465    2.456   -1.690   -0.198
CD1=        8        9        3       13        1        3        6        0        3        6        5        0        7        0        3        1        1        5       13        3        4        6        0        4        5        2        2        0        2        6        0        3
CD2=       12       13        5       10        6       13        2        2        5        8       12        5       11        2        8        3        3        4       10        0        0        1        2        4       11        4       14        5        3        6        0        2
GCCACCACGAAGAAAATCCATATATCTCGCTCATCATAACGACAAACTTCCCCAACCACCATTGTTCTTTCTTCAAGTGTGAATCACTCCCCTCTTTTATTATATTAGCACCTTGTAAGCCGTTGTTATGGGGCTGTGCTACACGTTTAAGGTAAGCCGAGCAGTTGTTCGGTTTTTTTATTCCCTCGTTTTTTGCACTTATTTTTTTCTGATTTCTCTTTTGCTGCGACTTAATCCTTCGGCTTAGGTGGTGGCATGTTTGCAAGCAACAATTTCTTTTATCTAATGAAAAATAAACGGTTTAATCTCCTACTGATTGCCCTCATTACGTTGCTGTCGTTGTGGTCGCTTTGGCCAACGTGGCGCGATTATTCCATTTCTCAAGAGTTGCAAAATGCTCGCACTCCAAAGGATAGTGCGGCGGTTGCCGTAAAGCATCGGGCTGAGCTTGAGGAGGTGCGTCAAAAAAGTTTAAAGCTTGGGCTTGATTTAAAGGGTGGTATGCACTTGGTGATGGAGGTGGATCAAGTGGATTTGTTTGAGCAAAAGGCTTGGAATAAGGATGCTACCTTTACGGCTATTATGCAGTCGGTGCGGGCGCAAGCGCTTGCTCAAAGCGATGCTCGTGTTATTGATCTGTTGGTGCAGGAGTTCAATAAACGCAACATTCGTTTAAGCCGTTATTTTTACGATATCCGCAATAGCGATAAGGAAATTATCGGGAAACTTGAAAAGGAGTCGGAGGAAGCGCTGAGCCGTGCTAAAGAGATTATTCGTAACCGTATTGATCAATATGGTGTGGCTGAGCCAATGATTACCACCCAAGGTAGTCGCAAGTTGGTAATTGAGTTGCCGGGTGTGTCGGATGAAGGGCGTGTGCGTAATTTGTTGAAGGGGACGGCAAAGCTTGAGTTTAAATTGTTGCGTGAG
KOK=       111
KK=   28293  LL=   29192  Z=    5.69  JJ=   28023  DL=   900
A===      111      112      113      114      121      123      124      131      132      133      134      141      143      144      211      213      214      223      224      231      233      234      243      244      313      314      323      333      334      343      413      433
B===      222      122      422      322      212      412      312      242      142      442      342      232      432      332      221      421      321      411      311      241      441      341      431      331      424      324      414      444      344      434      423      443
RRR=   33.030   26.219   -0.652   24.460    0.454   -1.217    1.696   -2.406   -1.674    7.193    4.365    0.432   20.409    0.100    0.401   -0.637    0.752    5.438    8.368   -1.674    0.297   -4.626   -3.724    1.105    6.656   -0.532   -0.221   -0.115    0.901   24.870   -3.097   35.546
X1==    5.542    3.262    3.011    4.984   -0.563   -0.422    2.119    1.011    1.214    5.137    2.673   -0.278    7.361   -0.432    0.202    2.032   -0.724    1.775    3.407    1.214   -0.283    3.219   -1.338   -0.889    1.137   -1.078   -0.283    1.246   -1.004    4.996    1.735    3.996
X2==    5.960    8.038   -0.217    4.908   -0.806    2.884    0.800   -2.380   -1.379    1.400    1.633   -1.558    2.773   -0.232    1.987   -0.313   -1.040    3.064    2.456   -1.379   -1.051   -1.437    2.782   -1.244    5.856    0.494    0.781   -0.092   -0.898    4.978   -1.785    8.895
CD1=        7        6        4        7        1        1        5        2        3        6        4        1        9        1        2        4        1        5        9        3        1        6        0        1        2        0        1        2        0        6        3        5
CD2=       23       22        5       14        3        9        4        0        1        7        6        1        8        2        9        3        1        7        5        1        1        0        6        0       16        4        4        3        1       10        0       16
GAAGGCAAAAGCATTGCGGCGGCAGTGGCACAAGGCTACGATCGTGCTTTTTCTTCAATTCTTGATTCGCACGTAACCACCTTAGCGGCTGGCTTTTTGCTTTACACCTATGGCATTGGACCTATTCAAGGTTTTGCGGTAACGTTAATGATTGGTACGGCTGCAAGCTTGTTTACTGCCATTGTGGTAACTCGCGAAATTTTCAATTTTATGCTCTTTAAGGAGAAGCTTTCAACCAAAAGCTTTGGCTAAGGCAATCGTCATTTTTTCGTGAACATTTTTTAGAGAAGCTTGTTGTTGCGGCTTTTTACTTGAGAAGAGAAAAACCAATTGTAACCCATGAGGATATTTCATAAAACCAATTTTAACTTTCTTGCCGCTCGCAAGGTTGCCTACATTATTTCGCTTGTGCTGCTACTTGTGGGCATTGGCTCGCTTGCTCTGCGTGGGCTGAATTATGGTATTGACTTTCGTGGTGGCTCAGAGGTGGTGATTCGTTTTGAGAAGGATATTGATGTGAGCCATATTCGTTCGGTGCTTGATGCAGCGGGCGTTTCGGGCACGTTAAAGCAATATGGCATGGATCGCTCCTTCCTTTTTAGCACGGTGTTTCAAGGCGATAGTGGCGAATTAAAAACATTGCTTGAAAATGCCTTAAACGACCGCATCACAAGCAATAAGCATGAAATTGTGCGCATTGATGCCGTTGGTCCCAGCATTGCTACCGATTTAAAATGGTCGGCATTAAAAGCGCTTGCGGGGGCGTTATTTGCTATTTTGCTTTACGTTGGTTTCCGCTTTGAAGTGAAGTTTGCGGCGGCTGGCGTGGTGGCAATTTTCCACGACATTATTGTGGTGCTGGGGTTGTTTAGCTTACTTGGTGGCGTTTTTCCTTTTATG
KOK=       112
KK=   29283  LL=   30362  Z=    7.11  JJ=   29283  DL=  1080
A===      111      112      113      114      121      123      124      131      132      133      134      141      143      144      211      213      214      223      224      231      233      234      243      244      313      314      323      333      334      343      413      433
B===      222      122      422      322      212      412      312      242      142      442      342      232      432      332      221      421      321      411      311      241      441      341      431      331      424      324      414      444      344      434      423      443
RRR=   29.209   22.506   11.192    8.804    0.877    1.778   -3.307    1.160    0.283   -1.697   10.040    2.156   17.692   -1.559   -1.406    2.253    2.940   -0.500   77.464   -5.949   -0.210    0.975   -3.830   -0.064   -4.185   -0.115    7.206   -0.200   -0.450   39.036   -0.863   16.180
X1==    6.414    2.836    1.992    3.217   -1.604    0.454    4.241   -0.775   -0.871    6.546    2.084   -1.505    5.608   -1.477   -0.970    1.779   -1.574   -0.335    7.636    3.104    1.993   -0.830   -0.830   -0.886   -1.403    0.675    1.301    0.168    0.832    8.193    0.675    4.512
X2==    4.554    7.936    5.618    2.736   -0.546    3.920   -0.780   -1.496   -0.325   -0.259    4.818   -1.432    3.155    1.055    1.449    1.267   -1.868    1.491   10.144   -1.917   -0.105   -1.174    4.613    0.072    2.984   -0.170    5.538   -1.190   -0.541    4.765   -1.278    3.586
CD1=       12        7        5        7        0        3        9        1        1       11        5        0       10        0        1        5        0        2       15        7        5        1        1        1        0        3        4        2        3       13        3        8
CD2=       14       20       15        9        3       11        2        1        3        3       12        1        9        5        7        6        0        6       21        0        3        1       11        3        9        3       13        1        2       11        1        9
CGTGAGCGCATTCGCAATCAAAAGCCTTCGGAGTACGAGCGCATTTTTAATGAGAGCATGAACCAAACCCTTAGCCGTACCGTTATTACCTCTGGCACGGTATTGATTGCTGTGTTGGTGCTCTTCCTTTTTGCGGGACCTGCAATTCGTGGCTTTGCGTTTGCGGTCTTTTCAGGCATTTTAATTGGAACCTACTCCTCCATTTTTGTTGCGGCTCCGCTTGTGTTTGATTGGTTGAAGCGTACCAATAGCACGGTGCAGTTGCGTGGCAGCCAAAAGTAAAATTCAGCCATCCAATTAAAAATGATTGATAACTGCCGCTCAAGTTTGGTTTTGGGCGGCAGTATCTGTTTTATTAAGAAATATTTTTTCGCTCTTATTTTTCCACTCCTCCCTATGAAAAAAAATTCACTGAAACATATCGTATTAGCAGGCACGCTTTTATTGGTTGCCGCACCGCATGTGCTGCGCTCCGAAGTGGTTGACCGTGTGGTTGCCGTTGTTGGTAACGATGCCATTTTTCAATCCGATATTAATCGCCGTGCAGCAATGCTTCGGGCGCAATATCCCGATTTAGCAAAAGAGCAAAGCGTGCCTCGCAACATTTTGCAAGGTATGGTGGAACAAAAGCTCTTGGTTACTAAAGCGCGACTTGATAGCGTTACCGTTGAGAGTGCGCAAGTTGATGCCACGACCTTAGAGCGGTTGCGCCAAATTGTTGCACGCTTTCCGACCAAGCAAGCAATGGAGCGCCAACTTGGCATGACCCTGCCAGCTTTGCGCGAAAGCATTCGTGAAGAGTTAACCAATCAGCAATTGGCTGATAAGTTGCGTCGCAAAAAAACAGCGTTGGCAAGCGTAACCTACGATGAGGTTATGGCTTTTTACCGCGATAACCGTGGGCAAATTGCCCCTGCTGACGAGCAAGTATCAGTTTCACAAATTATTAAATATGCTGCGGTAACGCCCGAAAGCCGTAAAGAGGCAGCAGCGGTAATGCAAAGCATTCAGCAAGAATTGCAAGCGGGCGCTGATTTTGGAGAGCTTGCCCGTAAATACTCCCAAGACCCAGGTTCAGCC
KOK=       113
KK=   34623  LL=   35492  Z=    5.49  JJ=   34323  DL=   870
A===      111      112      113      114      121      123      124      131      132      133      134      141      143      144      211      213      214      223      224      231      233      234      243      244      313      314      323      333      334      343      413      433
B===      222      122      422      322      212      412      312      242      142      442      342      232      432      332      221      421      321      411      311      241      441      341      431      331      424      324      414      444      344      434      423      443
RRR=   18.934   17.061    0.653    1.031    4.574   -2.830   -0.402   -1.162    2.984    2.021    1.079    4.425    0.047   -3.681   -1.360    3.081    0.412   27.653    0.271   -0.084    2.019   -0.053   11.473    3.039   -0.987   -0.604   -1.088    0.047    1.782   52.918   -1.023   -0.072
X1==    5.099    5.571    0.783    0.667    1.293    2.811    1.393   -1.395    3.442    1.403    1.281    1.371    0.449    2.772    1.827    0.916   -0.442    6.386    2.336   -0.348    1.632    0.045    2.937    2.053    1.403   -0.382    0.885    0.027    0.946    6.853   -1.214   -0.038
X2==    3.713    3.062    0.833    1.544    3.538   -1.007   -0.288    0.833    0.867    1.441    0.842    3.228    0.104   -1.328   -0.744    3.365   -0.933    4.331    0.116    0.242    1.237   -1.189    3.906    1.481   -0.704    1.580   -1.229    1.756    1.884    7.722    0.842    1.884
CD1=       11       14        3        3        6        7        5        0        8        3        3        4        2        5        7        4        2       15        8        2        4        2        6        5        3        1        3        1        2        8        0        1
CD2=       15       11        5        6       12        1        2        5        4        4        3        9        2        0        3        8        1        8        2        3        3        0        6        3        1        4        0        3        3        9        3        3
TCTGAATTACAGGCAGCAATCGCATCCCACAAATCTTCAACGAGTTTGATTTTTTCTTGCACTAATAATTACTCTATTTCTCGCACTGTCATATTGGCGGTTATCACTTATGAATCGGCTAAACTTACTGAAAGCAAACTTGTATCTCGTTGGACGTTTTATTGTTCACTATGCTAACGGTTTGCGTTACCCGCGCTGGGGCGGGCGGCGGGACGCCGTCCGACTGGGAAAATGCTGAGGCGTAGAAAAATGCTTGAAATCGCGCCAGAATCCCCAGCGTCGGGTGCACGCTTTGTTAGGCGCGGTTTAAATAATACTTTCTTTTTCAATGCATTGAATCGCAATCCATTGCAATATGGGCATTTCGTATTCTAAAATCTTTTCCTCATCATATGATGGGATGAATCTTGGTGTAGATTTGCCTTTACGAGTTTTTTTTGAATGAATGCACGCATTTCTTATCTGGTAAATATGCCGTCCATATTCTGCAAGAATATCTGTAACGGAAAAATCTATACCTGCTATATTTTCACCACTAGAGGTTATTTGAGGTTTCTCAATTAGCGCAAGTGTTGCCTTGTCTATTTCATTGAATTTTTTATTCAATTCAACAGGGTCTATAAATAATTTTAATACCGCAATTATTTGTTCGGCTTCTGTTTTTGCAGTTATACCTAGATGATTCGGGGCTTCTTCAAAAAAATACTCAAGCACATTATAGTAGTTTTTGAATTGGGAAATTGGAGAGTAATCTCTCACAGCACTAAAGTAATAGGCTAATAACTGTGGGTTGTGGCGATTGTTTACGGTTATTACTTCTTGAGGTAAAAAGTAATTAGTGCTTGACTTCATTCCGCGATTAACTTCGTA
KOK=       114
KK=   37953  LL=   38612  Z=    4.67  JJ=   37803  DL=   660
A===      111      112      113      114      121      123      124      131      132      133      134      141      143      144      211      213      214      223      224      231      233      234      243      244      313      314      323      333      334      343      413      433
B===      222      122      422      322      212      412      312      242      142      442      342      232      432      332      221      421      321      411      311      241      441      341      431      331      424      324      414      444      344      434      423      443
RRR=    5.861   -0.245    0.433   -4.913    0.004    1.284   -0.360   -0.214   -0.841   -0.312   -0.490   -0.661    7.956    1.672    3.508    0.198   -1.471   -2.481   72.423    0.434    0.825    0.938   26.859    1.310    4.422    5.984    0.342    0.325    1.273   21.387   -0.942    0.281
X1==    1.659   -0.176    0.585   -1.085   -0.176    0.594   -0.144   -0.289    0.594   -0.397   -0.257    0.784    4.181    1.780    1.671   -0.283    1.731   -1.156    5.506    0.594   -1.223   -1.141    5.091    0.840    2.922    1.518    0.441   -0.507    2.163    8.063    0.630    0.478
X2==    3.533    1.393    0.741    4.527   -0.021    2.162    2.496    0.741   -1.417    0.786    1.903   -0.843    1.903    0.939    2.100   -0.701   -0.850    2.147   13.155    0.730   -0.674   -0.822    5.276    1.560    1.513    3.942    0.775   -0.641    0.588    2.653   -1.495    0.588
CD1=        3        1        2        0        1        2        1        1        2        1        1        2        6        3        3        1        3        0        7        2        0        0        7        2        5        3        2        1        4       11        2        2
CD2=        7        4        3        9        2        5        6        3        0        3        5        1        5        4        5        1        1        5       22        3        1        1       10        5        4        8        3        1        3        6        0        3
CCAACCCTTCAACAACGGTTGCGCCTGCCCGTTCAGCCTCTTCGCGTAAATAGCGATCGAACTTTTCGCGCCGCACCATGCCCACATAGCCGTTTGGCATGTGCATATCAATAACGCGCCCTTTTGGTGAACGCGCTTTCATGCGGGTGAGCTTTTTTTCAACAAGTTCTGCGGGAATGTTGAATTCCTCAATTAAACCAAGTGGAATTGCTCCACCGCACGGCTTGACGTTATCAAGATTGCGCTCAAGCAACACCACCGAAAATCCTGCACGAGCAAGCATTGCTGCTGCAACAGCGCCTGAGGGACCGCCTCCAATAACCGCAACATCGTATTGCATAGGGCTTTAAATAAGGTTGGTGGCAAGAAATTCCTGAACGCGCGATAGTGCAATGCGCTCTTGCGCGGCGCTGTCGCGATAGCGCACCGTTACACTCTCATCCTCAAGCGATTGATGGTCAACCGTTATGCAGAATGGCGTGCCAATTTCATCTTGACGGCGATAGCGCTTACCAATAGAGCCTGCATCATCGTACTGCACAAGGTAGGAGCTTGAAAGTTCGTTGCAGAGCGCCATAGCTTTTTCGCCTAATCCACCTTTTTTCATTAAGGGGAGAATTGCTGCTTTTACAGGAGCAACACGAGGTGCAAGGCGCAGCA
KOK=       115
KK=   60093  LL=   61022  Z=    6.45  JJ=   59823  DL=   930
A===      111      112      113      114      121      123      124      131      132      133      134      141      143      144      211      213      214      223      224      231      233      234      243      244      313      314      323      333      334      343      413      433
B===      222      122      422      322      212      412      312      242      142      442      342      232      432      332      221      421      321      411      311      241      441      341      431      331      424      324      414      444      344      434      423      443
RRR=   21.617    0.883   -0.541    3.330   -0.127    0.294    2.575    0.360    0.186    3.038    1.852   -0.389    7.905    2.095   25.944   -0.136    4.688   -3.698   12.657    0.297   -0.099   -1.301   47.202   20.143   -0.216    2.493    0.662   -0.169   15.141    8.194    0.975    0.226
X1==    4.328    3.158    1.141    2.421    0.485   -0.176    1.535    0.340   -0.176    2.756    0.924   -1.344    3.943    0.701    3.826   -0.176    2.795    2.664    4.917    1.834   -0.169   -1.611    5.335    7.786    0.347    3.188   -0.840   -0.451    3.202    2.446   -0.586    0.176
X2==    4.995    0.280   -0.474    1.376   -0.262   -1.668    1.678    1.059   -1.058    1.102    2.005    0.290    2.005    2.990    6.780    0.772    1.678   -1.388    2.574    0.162    0.586    0.808    8.847    2.587   -0.623    0.782   -0.788    0.376    4.728    3.350   -1.664    1.284
CD1=        7        7        3        5        3        2        5        2        2        5        3        0        7        3        8        2        7        8       13        5        2        0       11       16        2        6        1        1        6        5        1        2
CD2=       16        4        3        6        3        0        5        6        1        5        6        4        6        7       16        4        5        0        5        3        3        3       14        5        2        4        1        3        9        7        0        4
TGGGGCTTTACGCATGGTTTGACCCTTCAATGGCGGTGTTGCGCGATACCACAACGGTACCATTTTTTAAAAATCTCACCATCAACTATGGCATTTTTTATGTGCCCGTAGTCATTTTTATTATCACTGCCATTTCAAACGCCGTAAACCTTACCGATGGACTTGATGGGCTTGCGGCTGGTACATCAGCAATTGCCTTTATTGGCTTAGCGGGTTTTGCTTATTTAGCGGGCAACGCCGTTTATGCTACCTATCTCAACATTCCCTTTATTCAAGGCGGAGGCGAAGTTGCTATTGTTAGTATGGCGTTAGTAATGGCGTGCGTGGGCTTTTTGTGGTTTAATTCCAACCCCGCCGAAATTATTATGGGCGATACGGGTTCCTTAGCGCTGGGTAGTGCTATGGCAGTTATTGCATTGCTTATTAAGCAGGAATTATTGCTTCCCTTAATGGCTGGTGTTTTTGTGTTAGAAACCTTTTCGGTGTCGTTGCAGGTGCTTTATTTTAAATATACTCGTAAGCGCACGGGCGAAGGCAAGCGCATTTTTTTAATGGCACCACTGCACCACCATTTTCAATTAAAAGGGTGGGCTGAACAAAAAATTGTGATTCGTTTTTGGATTATGGCTATTCTCTTTTTCCTTGCCAGCTTAATGACTTTAAAGCTTCGCTAATAATGGATGTTGCAGGTAAAAAAGTAACCGTTTTGGGTGGGGGAAAAAGTGGTGTTGCCGCCGCTCTTCTCTTGCAGCAACTTGGCGCTACGGTGCTCCTCAGCGAGCATGGCGCTCTCAGCAGCGAGGCTATGCAGCGCTTGCAAGCGGCACACATTGCTTACGAAGCCAATGGGCATTCGGAGCAAATCTATAGTGCTGACTTTTGCGTGCTCAGCCCCGGTATTCCGCCAACAGCGCCCGTGGTGCAGCAAAT
KOK=       116
KK=   63243  LL=   64052  Z=    8.41  JJ=   62943  DL=   810
A===      111      112      113      114      121      123      124      131      132      133      134      141      143      144      211      213      214      223      224      231      233      234      243      244      313      314      323      333      334      343      413      433
B===      222      122      422      322      212      412      312      242      142      442      342      232      432      332      221      421      321      411      311      241      441      341      431      331      424      324      414      444      344      434      423      443
RRR=   22.491   -0.850    5.348   -0.808   -0.980   -1.412   -1.657    0.644    0.582    0.100    0.091   -0.242   17.915    0.069    3.638    1.198    0.058    2.964   80.733   -0.415   -0.246    1.252   17.677    1.352    4.243    0.493    6.100    0.433    5.497   17.590    0.106    0.232
X1==    4.448   -0.756    2.720    3.098    0.639    1.938    2.872    0.328   -0.799    0.272    0.069   -0.619    6.631    0.546    2.034    0.570    0.320    2.376   11.833    0.570   -1.513   -1.000    4.007    0.586    1.836    0.798    2.515   -0.551    1.444    5.735   -1.389    2.159
X2==    5.056    1.124    1.966   -0.261   -1.534   -0.729   -0.577    1.966   -0.729    0.367    1.313    0.391    2.702    0.127    1.789    2.103    0.182    1.247    6.822   -0.729    0.163   -1.252    4.412    2.307    2.310    0.618    2.426   -0.786    3.807    3.067   -0.076    0.107
CD1=        7        1        5        6        3        5        7        2        1        2        2        1       11        3        5        3        3        7       25        3        0        1        9        4        4        3        6        1        4       10        0        5
CD2=       12        4        6        2        0        1        1        6        1        3        4        3        6        2        5        5        2        3        9        1        2        0        7        4        6        3        5        1        7        6        2        2
AGCTACGGAGGTACGGCATTGCTTTTTAACTCGTTGGGTGTAGGAATTTTGCTCAGCATTGCCAGCCATCGCAAACGTTCAACTAAAGCAATTGAAAACGTTGCGCCATTGCAAGAGAGGAGTGTGGTATGAAGGTGCTCTTTGCGGGCGGCGGAACAGGAGGGCATCTCTATCCTGCCATTGCTATGGCAGCCGAGCTTCAGCGCTTGTCGCCAAATGTTTCGGTGGCGTTTGTTGGCACCAAAAGTGGCATTGAAGCAACGGAAGTGCCACGCCTTGGCTACAAACTTCATCTTGTGTCGGTGCGAGGCTTAAAGCGAGGCTTTTCGCCAAAATTACTCATTGAGAATCTGCGCATTTTGTTTGATTTTGCTCGTTCGCTTGGCATAACTATTCAGCTTTTGCGAAGCGAAGCGCCCGATGTTGTGGTAGGTACAGGTGGTTTTGTAAGCGCACCGCTTCTTTTTGCGGCTCAACTTTTAGGCAAAAAAACGCTTATTCAAGAGCAAAATGCTTTTCCGGGGGTAACCACTCGTTTGCTCTCACTTTTTGCAAGTGAAGTGCATGTTGCCTTTAATGAGGCGCGCCGCTTTTTGCTCAATAAGCGCCATGTGTTTTTAACGGGTAACCCTGCCCGATTGTTTCAGCCAATGGATGCCGCACAAGCTCGTGCGCGTTTTGGGTTGCAGCACAATCGTCCAACGTTGTTAGTTTTTGGCGGTAGCCGTGGAGCGCGCTCTCTTAATAACGCAATTGCAAGTCAACTTGATACGTTACTTGCCTCCGTTAACCTTATTTGGCAAACTGGTT
KOK=       117
KK=   70743  LL=   71852  Z=    5.32  JJ=   70743  DL=  1110
A===      111      112      113      114      121      123      124      131      132      133      134      141      143      144      211      213      214      223      224      231      233      234      243      244      313      314      323      333      334      343      413      433
B===      222      122      422      322      212      412      312      242      142      442      342      232      432      332      221      421      321      411      311      241      441      341      431      331      424      324      414      444      344      434      423      443
RRR=   10.887   50.642    3.323    6.466    6.197    3.484   11.854   -0.281    0.121    8.091    2.615   -0.027   16.582    1.843    1.755    0.337    0.360    2.759    9.894    0.193    0.507    1.173    8.445    0.372    5.417   -0.334   -0.324   12.974    2.422   15.555    0.441   21.149
X1==    3.347    7.376    1.195    4.774    2.479    3.754    3.327   -0.563    0.130    2.347    3.242   -0.192    5.080   -1.188   -1.330    0.130   -0.653    1.482    2.952   -1.078    1.173    0.918    1.549   -1.116    1.045    0.792    2.514    4.383   -1.488    4.633   -1.045    5.313
X2==    3.253    6.866    2.780    1.354    2.500    0.928    3.563    0.499    0.928    3.448    0.807    0.143    3.264   -1.551   -1.320    2.588   -0.552    1.862    3.351   -0.179    0.432    1.278    5.451   -0.334    5.183   -0.422   -0.129    2.960   -1.627    3.357   -0.422    3.981
CD1=       10       17        5       12        8        9        9        2        3        6        8        3       11        1        1        3        2        5        8        1        4        4        5        1        4        4        6        8        0        9        1       10
CD2=        9       16        8        5        8        5        9        4        5        9        4        3        8        0        1        8        2        7        9        3        4        5       12        2       12        2        3        8        0        8        2        9
TATGTTAATCACACCAATGAAATCAGCAAAAATCCCAAAGTAACGGCAATTAATAGTGCGCTTGAAATTGATATGAGTGGGCAAGTGTGCGCCGATTCTATTGGGCAGAAGTTTTATTCGGGTGTAGGTGGGCAAATGGATTTTATTCGAGGTGCCGCACTTTCGCGAGGCGGCAAGCCAATTATTGCGCTACCCTCAACCACACGACGTGGCATTTCGCGCATTGTCCCCCAACTGAAGTTGGGAGCTGGGGTGGTAACTACACGCGCTCATGTGCATTATGTGGTTACGGAATATGGCGTTGCTAATTTGCATGGAAAAAATCTTCGCCAAAGAGCAGAAGCGCTTGCGGCTATTGCACATCCCGATTTTCGCGAAGAGTTGTGTCGTCAAGCTTATGCTGTGTATGGTGCAAAAAGTTGCGAAACGCTTTAGTTACGCTCTTCTCATTGTCGAGTGATTTCCTGAAGTAATGAGGTGTATGGAGTTGCTCTAATGGCGTAAACCAATTAGAGCAACCATGCGCCCTGTAACGCCGTTATCGCGACGGTATGAAAAAAAGAGATCGCTCTCACGAAAGGTGCAGTAGGGGGATTGCTCAATGTGCATAGAGGGAATACCCGCCTCAAGCAATTGACGATAATTTTCTTTACGAAGGTCAAGCAGTGCTTTATGCTCGTTTGTTCCCTCTATGGCGCAACCACTGCACAGCACATCGTTGGCAAAATGGTGGGCAACATCCATGCCGACTTCATAAGCCGATCCTGAGATTCCAGCCCCAATATACGCCAAGCAATTGCCGGGTACAGTCCCAAAGTGGGTTTGCATAGCGTGAAGGGTTTTAAGAACAATTTTGCCAGCACTGCCTTTCCAGCCAGCATGAATAGCCGCAACGGCTTTATGGTGAGGATCGTAAAGCAGTACGGGATAGCAATCAGCCGTAAAAATGCAAAGATAGCGATTTGGCTGATTGGTAATGAAGGCATCGTACCCAGAATAATGGCCAGCTTCATAAGCCACATAAATATTGGTACCATGCACTTGATCTGCCGTTACAAGGTTTTGGTACTCAATGCCAAGCGCTGCGCACAAACGTTCTCGATTTTCCAA
KOK=       118
KK=   80583  LL=   81782  Z=    5.30  JJ=   80583  DL=  1200
A===      111      112      113      114      121      123      124      131      132      133      134      141      143      144      211      213      214      223      224      231      233      234      243      244      313      314      323      333      334      343      413      433
B===      222      122      422      322      212      412      312      242      142      442      342      232      432      332      221      421      321      411      311      241      441      341      431      331      424      324      414      444      344      434      423      443
RRR=    5.887    4.387    0.076    1.238    0.368    1.321    2.337    8.955   -0.154   -1.092    0.433   -2.070    5.525    5.624   12.510   -0.097   -0.001   -2.163   72.775    1.082   -0.011   -0.452   14.287   14.641   -0.016    1.273   -0.218    0.532   12.060   35.400   -1.134   -1.230
X1==    1.311    2.877   -0.420    5.399    2.877    0.478    0.580    5.111   -0.090    1.392    0.329    1.507    2.882    2.283    2.383   -0.657    0.067    3.290   10.163    1.612   -0.251   -1.133    4.757    5.018   -0.019    0.967    0.400    0.379    2.289    5.955   -1.586    0.823
X2==    4.491    1.525   -0.182    0.229    0.128    2.765    4.030    1.752    1.718   -0.785    1.316   -1.373    1.917    2.463    5.250    0.147   -0.020   -0.658    7.161    0.671    0.044    0.399    3.004    2.918    0.846    1.316   -0.545    1.401    5.268    5.945    0.715   -1.495
CD1=        6       10        2       13       10        4        5       11        3        4        3        6        7        7        9        2        4       10       26        6        2        1       11       13        2        4        3        2        5       10        0        3
CD2=       16        8        4        4        5        9       10        8        7        2        5        1        6        6       16        4        3        2       14        5        3        3        7        6        5        5        2        5       10       11        4        0
GATCAATGCCAGCGGCAAGCCAATCCACCAGCATATCAAGCGAATGAGCATACACGTCATCGGTTGAAAGCGAGGTGGTTAAGGTATGGTAATCGGCAATCAGAAAATAGGTGTCGTAAGCGCGGTTGCCATCCGCAGAGCATTGATTTTGTTGGGCAACCCAATTTTCAAGGGCACCGGTGTAGTGTCCAAGATGGAGCTTGCCGGTAGGTCGCATGCCGCTTAAAATTCGTGCTGTTGCCATAGATTTTTTTGCTTTAAAATGGAAATGCTGTATGGGCGTCAAGAGATTGTGCGTTCCGCTTAGGGTGCGCTATCTCGCCTGATTGAGCATTATATATATAAATAATGGTGCGGAAGTTATTATTGTTCAAATAAAGATAAAAGCTGTTTTTTGCCATTGCTCTTTTGTTTTAAGAATGGCAAGCACTATATTGGCGCACTGTTTTCGATTTCTTGACAAGAAGTAAAAATCGAAAGCCTCATATTAGAGAGTAAGTCCTATACAACGCTCGGTTACCCAACCATGTCAGATCCGGAAGGAAGCAGCATCCGGTAATACGAGCGTGTGATATAGTAAGCTTGCTCTCTTTTTTTATTTTTGGGCGTTGCTGTTAGTTTCATCATCACCATTTTCCATTGTGAAGCCCTTTCTCATTTAAAATTTATTGTTGGAGTGCGTTATGAGTTCTGGATTTAAGAAAGAAGAGTTACTAAGCGCGCCCGTGCGCCATATTGATATGAAGTCGCTCAATATTGTGCCGTTGGTGGATCAAATGGCTGATACCGCGTTTCAAGCTCGCAACCTTGCTCGTGCGGCATCAATTGTTGACCTCATGCAGCAAGACAAAGAGTGTGCGGTTATTTTAACGCTTGCTGGCTCGCTTATTAGCGCAGGTTTAAAGCAGGTGATTATTGATATGCTTGAGCACAACATGGTTGACGCGATTGTGTCAACGGGTGCCAACATTGTTGATCAGGACTTTTTTGAAGCCTTGGGATTTCTCCATTACAAAGGCACGCAGTTTATGGATGATGCCATTTTGCGCGACCTTCATATTGACCGCATTTACGACACCTACATTGATGAGGATGATCTTCGGGTGTGCGACGACACTATGGCAATTATTGCAAATTCTTTAGAGCCAAAAGCCTACTCTTCGCGCGAATTCATTATTGCAATGGGTAAATACATTGCCG
KOK=       119
KK=   83403  LL=   84422  Z=    5.92  JJ=   83223  DL=  1020
A===      111      112      113      114      121      123      124      131      132      133      134      141      143      144      211      213      214      223      224      231      233      234      243      244      313      314      323      333      334      343      413      433
B===      222      122      422      322      212      412      312      242      142      442      342      232      432      332      221      421      321      411      311      241      441      341      431      331      424      324      414      444      344      434      423      443
RRR=   29.345   -2.769   -0.602    0.619    0.023   -0.754   17.746   -1.323   -0.425   -0.427    0.325   -0.335   25.159    3.456   -0.198    0.892    0.277   -3.644   73.320   -0.101   -0.508    0.371   20.829   17.639    7.180    0.263   -0.039    1.116   -1.553    9.139    0.148    4.249
X1==    4.414   -1.407   -0.387    0.169   -0.685   -0.629    3.883   -1.218   -0.629   -1.186    0.244    0.169    7.222    2.792    5.813   -0.629    0.512   -0.879    5.522    0.112   -0.573   -0.778    8.215    4.675    3.929    1.019    0.187   -1.155   -0.477    9.073   -0.532    2.706
X2==    6.648    1.968    1.554    3.668   -0.034    1.200    4.570    1.086    0.676    0.360    1.333   -1.983    3.484    1.238   -0.034   -1.419    0.540    4.143   13.277   -0.895    0.886   -0.477    2.536    3.773    1.827    0.258   -0.210   -0.967    3.257    1.007   -0.279    1.570
CD1=        7        0        1        2        1        1        8        0        1        0        2        2       11        6       10        1        3        1       12        2        1        1       14       10        6        3        2        0        1       13        1        5
CD2=       20        8        8       11        4        6       11        7        5        5        6        0       10        5        4        1        4       10       23        2        5        2        7        8        8        4        3        2        9        5        3        6
ATTTGGGGAATTTTGAGCAGCCAAGCCATAGCCCTCGTTTGCCACTGCGGAGGTAAAGTGGGGCACCGCATTTTGGGCACGCCATATCGGTAACAACGGGTGGTGTTTTCGGTGGCTCAATGTGGCGTTGCTTGTTTAGGTTAAGCAGCGTATTGCATTTGGGATAGTTGGAGCAGGCAAGAAATGGTCCAAGTCGTCCTTTGCGGAGCACCATTTCACCATCTTCGCATGAGGGGCAGTGCACGCCCGTTGATGCGGGTTTTTCGCGATTGCTACTAATGGTGCGAATGTTTTTGCACTTGGGATAGTTGGAGCATCCAAGAAATTTGCCGCTTGCTGTCCATTTTAAAATCATTTTGCCTGTGCCGCATTTGTCGCATGTTTCGGCTTCGTTGTTTTGCGGAATGAGTGGCGTGGCACTGCGAAGCGCTAAAGCTGATGTGAGAGGCTTGTAAAAGCTATCGAGCACTTTTTCATACGCATCGTCGCCACTTGCAACTTTATCAAGCTCGTCCTCCATAAAGGCGGTAAAGCCAACGTTAAAGAGTTCGGGGAAGTTGGCTACAAGAATTTTAGCAACATCACGCCCAAGATCGGTGGGCATAATTTTGCGCTTTTCAAGTGCCACATAGCGGCGATCTTGCAAAGTTGAAAAAATAGAGGCGTAGGTTGATGGGCGCCCAATGCCAAAGTGGTCGAGGTCTTTTACTAAGCTTGCTTCGCTGTAACGAGCAGGTGGACGGGTAAAGCTTTGTTTTTGTTCTAATGCGCCAAGCCCAAGCGGGTCATTAACGGCAAGTTTTTCTGGAAGTTTTACCACCATTTCATTTTCCACCTCTTCTTTTGTGGAGGTTTGTGCCTCATATGCAAGCTCTTGCTGATCGTCATAAACGCGCATAAAGCCAGGGAAGAGTACGCGGCTTCCATTTGCTCGAAAAAGAAATTTGCCGCTTTGCTCCTCAACATCAACCTTTGTTTGCTCAATTTTAGCGGGAGCCATCATTGCAGCAAGAAAGCGCT
KOK=       120
KK=   85683  LL=   86702  Z=    4.81  JJ=   85563  DL=  1020
A===      111      112      113      114      121      123      124      131      132      133      134      141      143      144      211      213      214      223      224      231      233      234      243      244      313      314      323      333      334      343      413      433
B===      222      122      422      322      212      412      312      242      142      442      342      232      432      332      221      421      321      411      311      241      441      341      431      331      424      324      414      444      344      434      423      443
RRR=    6.993    4.737    2.952    6.735   -2.106   -1.726    0.556   -0.002    0.309    0.355    1.316   -1.686   13.571   -0.184    5.265   -0.513    1.012   -1.641   54.157   -0.457    0.566    1.421   27.783   14.498    5.991    1.975   -0.163   -0.164   10.370    8.078    1.087    0.014
X1==    2.770    1.916    1.437    5.391    1.235    1.941    2.200    0.010    0.129   -0.337    1.131   -1.349    7.773   -0.058    1.235   -0.475    0.299    3.116    7.218   -1.079   -0.832   -1.812    8.309    4.764    1.562    1.131    0.240    0.995    3.578    3.578    0.467    0.042
X2==    2.525    2.473    2.054    1.249   -1.705   -0.889    0.252   -0.169    2.392   -1.053    1.164    1.249    1.746    3.159    4.263    1.080    3.380   -0.527    7.503    0.423   -0.680   -0.785    3.344    3.043    3.835    1.746   -0.680   -0.165    2.898    2.258    2.328    0.336
CD1=        5        5        4        9        4        6        6        2        3        2        4        0       14        2        4        2        3       10       17        1        2        0       18       11        5        4        4        5        9        9        3        3
CD2=        9        7        7        6        0        1        3        3        6        1        5        6        6        9       10        4        8        1       12        3        1        1        7        7        9        6        1        2        7        6        7        3
TAGAGGTTGATGGGCAAAAAACAAATTTCTCTTACTTTGTTGCCCATTATAGACATAAAACCATGTAGTTCTCTTACCTTCATCCCATGCATTATTTTTCTGTACGATATTATCGGTGGCTCTTTTCCTGTTTGCTGCTCTGCGCTGTTGTGCTCTTGACGCCATCCTCTGCATTTGCCGCATCAGCAACAAACAGCGGTTCGCTTTCGCTGAGTGTTCAGCGGAGCACTTTTAGCTACACCGTGCGTGTGCTTACTATTCGTGAAGGTGAGCAGCAGTTGGTGGATTTGGAGTCTATGGCGCGGGCGTTGCGTTTAAGTTTTAGCCGTGAGCCTGAAGCTATTGTGTTAAAAGAGCCTTTTACCAATAGCAATGTACGTTGTATGGTGGCGGCGGGCAATCCTTTTGTGGCGGTGCAGCCAGCCTCGTCAGGCGGTAACCCTTTGCTTGTGCAGTTGCAAGCAACCCCCGTTATGCGCCAATCGCGTCTCTATCTGCCGGTGGAGCAAGCGTGTCGTCTTTTTTCCCTTTGGCTTGAGCGCGATGTTCGCTATCAGCCCTCAAGTGGTCGTATTCAAGCAATGTTGAAAGGCAAAGCGGTGGTGCCTACCTTTCTTGCCGACGCCAAACAGCGCCAACGACGAGCAACCTCAATAGCCGCCACAAGCAATGCAAGTAGTCGAACCTCTACGGTTATTACTGGTGTTTCGGTTGATGAGCGGGCAAATGGTGCCATTATTCGCTTTACCGCGTCAGGTCCACCCGCTACCTTTTCGTTGGCTCCGCCGCAACCCGACTCAAGTGGCGTGGTGCAATTGCAATTTGAACAAACGACTCCTACCTCCCGACTTCGCTTCCAGCGTTTTAACGGCGCACTTGTTCGCTCCATAACTCCTCAGCAAAAATCTGGTCAGCCGCTCCACTTCACTATTGTTTTAGATTCCCGCTTTCAGTTTGTAACACCACTTGAAGCACAGTACGATAAGGCGCGCAATCGTTACGAATTGCTTGTGCGCACCG
KOK=       121
KK=   87033  LL=   88172  Z=    6.00  JJ=   87003  DL=  1140
A===      111      112      113      114      121      123      124      131      132      133      134      141      143      144      211      213      214      223      224      231      233      234      243      244      313      314      323      333      334      343      413      433
B===      222      122      422      322      212      412      312      242      142      442      342      232      432      332      221      421      321      411      311      241      441      341      431      331      424      324      414      444      344      434      423      443
RRR=   28.768   -0.063   13.693    4.390    0.071   -1.507    2.258    3.298   -0.992    3.668    0.315    0.063   17.768   16.997   10.097    0.748   -0.070    3.370    0.370    8.097    0.093   -1.326   44.058    2.396    0.196   -0.265   -0.944   -0.495   -1.024   12.938    0.221    9.287
X1==    7.600   -0.300    5.137    2.154    0.341    3.827    1.712    1.509   -0.849    0.932    1.070   -0.359    4.343    5.009    2.264    1.155   -0.602    3.269    0.215    2.491   -0.063   -1.084    6.753    4.312    0.176    1.070    2.025   -0.493   -0.803    3.290   -0.894    3.972
X2==    3.785    0.209    2.666    2.038    0.209   -0.394    1.319    2.186    1.168    3.936    0.295   -0.176    4.091    3.393    4.459    0.647    0.117    1.031    1.715    3.251   -1.487    1.223    6.525    0.556    1.115   -0.248   -0.466    1.004    1.275    3.933   -0.248    2.338
CD1=       13        2        9        6        3        8        6        4        1        3        4        2        9       12        6        4        2        8        4        6        2        1       14       12        2        4        5        1        1        7        1        8
CD2=       12        4       10        7        4        3        5        9        6       13        4        3       11        8       12        5        3        5        5       10        1        5       14        3        7        3        3        7        6       11        3        8
CAAGCGTAAACCGTAGCGCGCGTGGCTCGGAAGTTTATATTCTTGGTGCGCACAAAAACAGCGCAGCGCTTAATGTGGCTATGATGGAAAATGCTGTTATTCGTAATGAGGTGGATTATCAGGAGAGTTATAAAGGGTTTTCGGAAGAGTATCTCATTATGAGCAGTATGGTGCAAAGTGCATTTTCGCGCCAATCAACCTTGTTAGCGCAACAAATTATTCGTCCTGTGGCTGAAAAGCAGGAGGGCAATAACCGTGGGGTGCGGCAGGCGGGCTTTATGGTGCTTTGGACACCATCAATGCCAAGTGCCTTAGTGGAGGTGGGTTACATTTCGCATCCAGCAGAGGAGTTGCTGTTGCGCGATCGTCAACGGCAAAAAGCAGTTGCCTATGCCATTTTTAAGGGAATTGAACGGTATCGCAAAAGTTATGAAAGTAACGTTATGGCGGCATTGAATTGAAGGGATGCGTGGCGATTGTGTATCAGTTTTTCCTCTTCTCCCCCTCATTTGTAAAGTTATCAACCTTCTCTTACCTTTAGGTTAATAACTTATCCCTACCAATGAATCAACTGAGCGAGCAAGTTCTTCATCATCTTTCTGTTGCAGCTCCCCATTTTGTATCGGGGAGCGAGCTTTCGCAGTTGCTTAACGTTTCGGCAACGGCGATTTGGAAGCACATTACGCAATTGCGGCATGAAGGCTATGCTATTGAAGCGGTAACGGGGCGTGGTTACCGCTTGCTTGCCATGAGCGAACGAGCCGTAGCGGCAGAAGTGCAGCCGTTGCTGACAACGGCAAGCTTTGGGCGCTTTTTCCATTACTATGATGAGGTAACCTCTACCAATCTGCTAGCGCGTGAGTTAGCGCAAAGCGGTACGCCTGAAGGCACGGTGGTGGTTGCCGATACGCAACGTGCAGGACGAGGGCGTATGGGGCGTTCGTGGGTTTCGCCGTCGGGCGTTAACCTTTACTTCTCCCTTGTTTTGCGTCCACAGGTGCCGCTTTTTCGGGTGCCGCAAGTAACGCTGTTGGTTGCCGCGGCTGTGCATCAAGCGATAAAAAAGCTTGCGCCTGATGTTGCGCTTGGTATAAAGTGGCCTAACGATTTGTTGGTGCAGGGGAAAAAAGTAGCCGGTAT
KOK=       122
KK=   88923  LL=   90122  Z=    5.62  JJ=   88923  DL=  1200
A===      111      112      113      114      121      123      124      131      132      133      134      141      143      144      211      213      214      223      224      231      233      234      243      244      313      314      323      333      334      343      413      433
B===      222      122      422      322      212      412      312      242      142      442      342      232      432      332      221      421      321      411      311      241      441      341      431      331      424      324      414      444      344      434      423      443
RRR=    4.378    0.055    4.064    2.269   -0.018   -2.616    3.397   -0.053   -0.713    0.702    0.466   -0.476   47.279   -0.027   10.394   -0.051    3.504    0.854   34.029   22.357   -0.130    2.896   21.218   13.676    0.613    1.066    1.149    0.618    2.456   23.217    0.228    0.056
X1==    1.828    0.047    1.665    2.237    0.047    3.917    1.004    1.018    1.068   -0.372    1.438   -0.313   10.067    0.157    2.404    0.498    1.567    2.498    9.357    3.347   -0.743    1.392    4.654    2.931    0.253    3.287    1.462   -1.074    0.682    4.854   -1.028    0.086
X2==    2.394    1.186    2.442    1.014   -0.382   -0.668    3.382   -0.052   -0.668   -1.888    0.324    1.520    4.696   -0.174    4.323   -0.103    2.236    0.342    3.637    6.679    0.175    2.081    4.559    4.666    2.426    0.324    0.786   -0.575    3.601    4.783   -0.222    0.647
CD1=        5        3        5        6        3       10        5        4        5        2        5        2       19        3        7        4        6        9       23        9        2        6       12        9        3        8        6        1        4       11        1        3
CD2=       10        6        9        6        3        2        9        4        2        0        4        7       12        3       12        3        7        3        8       15        3        6       10       10        8        4        4        2        9       11        3        4
TTTCGCATTTTGGCATTGTAACCAGCGGCTATGGCTATCAGCGCATAACTCCCGAATTTGAGCGCTTGCTTGGCATGATTGATCGTTTGCATAGCGAATTACCATCGCTCAATGTGTGTGCATCGTTTGGCGTGTTGGGCGAAGAGCCTGTTGCGGCGTTGGCTGCGCATGGCATTGCGCACTACAACATCAATCTGCAAGTGGAGCCAAATCGTTACAACGATCTTATAGCAACAACTCATTCGGCAGAGGAGCGCATTGCTACCATTCACCGTTTGCGTCAGCATAATATTGCGGTTTGTTGTGGTGGTATTATTGGTGTGGGTGAAAGTGTGGAGGAGCGCATTGGCTTACTTATAGCATTGCAAGCGCTTGATTTAGCGGTTATTCCGCTGAACGTTTTAGTGCCAATTGCAGGTACGCCGCTTGAAAAGAGTGAGCCACTTTCAGCCGCTGAAGTTCTTAAAACCTTTGCAATTTGTCGCCTTCTGCATCCTCGCACTATTATCAAATTTGCCGCAGGGCGCGAAACCATGATGAAAGATTTTCAAGGATTGTTGATGCTTGCGGGGGTGAATGGTTTTTTAACAGGCGGCTACCTTACCACTCGTGGACGAGATGTTGCTGACGATCAGCGTTTTGCGGCACAACTTGCTTCGTTTGCTTGATGAGTAGAGCAGCACTTTATCAACGTCTTGCAACGGAGCTTGAAGCATTACAAGCTGCCGATCGCTTTCGCCGTTTTCCGCCCGTAGAAGCGCGTGATGGCAACTATCTCATTACGGAAGGTAAGCGTTTACTGAACCTCTCTTCTAACGATTATCTCGGGCTTGCTGATAATCGTTCGTTACTTGAGGACTATTTTCAAACCATCGCTTCATCAGTTTACCCCATGAGCAGCTCATCGTCGCGCTTGCTTACGGGGAACCATCCCTTGTACGATGAGCTTGAAGCGGCACTTCAGCATATCTACCAACGCGAAGCGGCATTAGTGTTTAACAGCGGTTATCATGCCAACATTGGCATTCTGCCAGCCCTTTGCGGTCGCCACGATCTTATTCTTTCCGATCGCTTAAACCACGCCAGCATTGTTGATGGTATGAAGCTTAGTGGGGCAACGTTTCAGCGCTACCATCACGCCAATTATGAGCATCTTGAAACGCTTTTAGCGCAATCAGCGAGGCGCTATCGCCACACGCT
KOK=       123
KK=   91953  LL=   92672  Z=    5.61  JJ=   91803  DL=   720
A===      111      112      113      114      121      123      124      131      132      133      134      141      143      144      211      213      214      223      224      231      233      234      243      244      313      314      323      333      334      343      413      433
B===      222      122      422      322      212      412      312      242      142      442      342      232      432      332      221      421      321      411      311      241      441      341      431      331      424      324      414      444      344      434      423      443
RRR=    2.436    6.536   17.450    5.841   -0.028    3.120    1.732   -1.913    0.919    4.308   -0.208    0.937    4.170   10.046    0.261    1.017   -0.877    0.222    8.061   -4.710   -1.084    0.086   64.138   -0.381   -0.122   -1.032   -1.084    0.537    1.381    6.451    1.767   -0.346
X1==    0.980    2.799    5.981    4.733   -0.027    2.332    2.037   -0.455   -0.631    2.174    0.317    1.698    2.704    3.900    0.680    1.591    0.640    1.234    2.917   -1.371    1.799    0.078    9.599   -0.782    1.331   -1.274    1.799    0.626    1.289    1.289   -1.274   -1.214
X2==    2.486    2.335    2.917    1.234    1.034    1.338    0.850    4.204   -1.457    1.981   -0.655    0.552    1.542    2.576    0.383    0.640   -1.371    0.180    2.763    3.434   -0.602    1.113    6.682    0.487   -0.091    0.810   -0.602    0.858    1.072    5.005   -1.387    0.285
CD1=        3        6        9        8        2        5        5        1        1        4        2        4        5        7        3        4        3        4        7        0        4        2       15        1        3        0        4        2        3        3        0        0
CD2=        7        6        7        4        4        4        3        9        0        5        1        3        4        5        3        3        0        2        5        7        1        3       10        2        2        3        1        3        3        8        0        2
AAGCACTTCAACCTCATGGCTTGCTGCTGTTAAGCAGTTTTGGCGCGAGCAATATGCAGGAACTCTCTTCTCTGCTTGGCGTAGGGTTGCGCTACCATGCGCCTGACGAATTGATTGCTCTTGCCTCTCATTCTTTTGATTTGTTAGAGGTAAAAGAAGAGCAGAAAGAGCTGTTGTTTTGTTCCCCCGAAGCCGTGCTGCACCATCTCCGTTGTACGGGCGTTAATGGCGTTGTGCGTACACAATGGACAAAAAGTGATTACAAACGTTTTCTTTCCTCGTATCGTGAACGTTTTTCAACCACTGATGGTAAGGTAGTGCTTACCTATCATCCCTATGCAATTGCATTACAGCGAAAAGGTTAAGGAGAGCTATGAAAGGCAAGGTATTTGCGGTTACCGGTATTGATACAGGAATTGGTAAAAGTGTTGTTACCGGCTTATTGGCGCGTGCCCTCCAAGAGCAAGGGCGTTCGGTGATAACGCAAAAAATTGTGCAAACGGGCTGCACCAACGAGATTGCTGATGATATTGTAGAGCATCGCCGTTTGATGGGCATTCCATTGCAAGAGGTTGATCGCGAGGGAATAACAGCACCATATATTTTTCCTTTTCCCGCTTCACCGCATCTTGCGGCATCTCTTGCAGGCGCAACCATTGACCCAATGCAACTACGGCGTGCAACGTTTTTCTTGCAAAAGCGTTATGAGATTGTGCTGCT
KOK=       124
KK=  101253  LL=  102212  Z=    8.03  JJ=  101103  DL=   960
A===      111      112      113      114      121      123      124      131      132      133      134      141      143      144      211      213      214      223      224      231      233      234      243      244      313      314      323      333      334      343      413      433
B===      222      122      422      322      212      412      312      242      142      442      342      232      432      332      221      421      321      411      311      241      441      341      431      331      424      324      414      444      344      434      423      443
RRR=   83.620   23.512    3.871   -1.466    0.036    2.854    7.205    2.800   -0.246    5.515   -2.939    0.589   -1.023   -1.072    0.757    2.740    0.560   10.650    3.820   -0.463    2.696    0.188   24.446    0.935    1.788   -0.946   10.864    2.657    0.192   15.732    0.037   26.066
X1==    8.931    3.922    1.783   -0.637    0.199    1.030    4.099   -1.739    0.381    2.888   -1.449   -0.637    1.351   -1.485   -0.865    1.679   -0.972    1.461    1.358    0.381    1.899   -0.532    4.116    0.930    1.454    0.651    1.899    3.234   -0.323    6.525   -0.049    4.813
X2==    9.363    5.995    2.171    2.302    0.182    2.771    1.758   -1.610   -0.647    1.909    2.028   -0.925   -0.757    0.722   -0.875    1.632   -0.576    7.291    2.814   -1.217    1.419   -0.354    5.939    1.005    1.230   -1.453    5.720    0.822   -0.594    2.411   -0.757    5.416
CD1=       23       11        6        2        4        4        9        0        3        6        0        2        4        0        2        5        1        4        4        3        4        1        7        3        4        3        4        5        1        9        2        7
CD2=       19       15        6        6        4        8        6        0        2        5        5        1        1        3        2        6        2       18        9        1        5        2       12        4        4        0       12        3        1        5        1        9
TGGCGCGATTTTTGCAACAAAGTAAAATTCCCTCAAGAAGGGGAGATAACTATTGGGATTTGCGGTAAATACACCGAATACCCCGATGCATATAAATCCATTCTTGAAGCCTTTGTTCATGCAGGAGCAAGCAACAATGTTCGTGTGAACGTTAAGCTCTTGCGAGCCGAAAGCGCCGAAGAGCCAACTTTTGATTTTGCAAAAGAGCTTGCGGGCATTCATGCCATTTTAGTAGCTCCAGGCTTTGGCGATCGAGGCATTGAAGGTAAAATTCGCTACATCCAATATGCACGCGAGCAAAACATCCCATTTTTTGGCATCTGCCTTGGAATGCAATGCGCCACCATAGAATTTGCACGCAACGTCTGCGACTTGCAGGATGCCAATTCCACTGAGTTCAATAAGCGTGCACGTTTTGCAATTATTGACCTCATGGAGCACCAGAAAAAAGTAAAAGAGAAAGGTGGTACCATGCGGCTTGGTAGTTATCCCTGCATTATCACCGATGGCTCAAAAGCGCACATGGCGTACCAAAAATTTTTAGTGAATGAACGCCACCGTCATCGCTACGAATTCAACAATAGCTTCCGCACCCTTTTTGAAGAGAGAGGAATGCTTTTTTCAGGCACCTCCCCTAATGGCGAGCTAATTGAAATTGTTGAAATAAAAAATCATCGTTGGTTTGTTGGGGTGCAATTTCATCCCGAACTAAAATCGCGCGTACAAAAAGTGCACCCGCTCTTTCATAGTTTTGTTGCAGCGGCAAAAGATTATGCGCGCGGCGTACAGCAAATGGATATGGCAATTGAAATGCCCTCATTTATGCCAATTTTGAATGAAGAGGGAGAGAGCAAATCCGAATAATTTTTTTCTAAAAATGAAAAAAGAATTTGGAATTGAAAAAAAGGAGCCGTACCTTAGGAACCCTTGATAAATGAGGCACTCAAATGCCAATAAAAA
KOK=       125
KK=  110553  LL=  111542  Z=    6.20  JJ=  110343  DL=   990
A===      111      112      113      114      121      123      124      131      132      133      134      141      143      144      211      213      214      223      224      231      233      234      243      244      313      314      323      333      334      343      413      433
B===      222      122      422      322      212      412      312      242      142      442      342      232      432      332      221      421      321      411      311      241      441      341      431      331      424      324      414      444      344      434      423      443
RRR=   27.366   11.867    9.989   18.388   -0.125    0.446    5.766   -0.109    0.089   -0.144   -0.678    0.550    9.880    0.699    0.061    0.005    1.314    0.878    8.195    1.776    0.083    2.963   39.783    3.956   -0.144    0.679    0.175   -0.049   -0.133    6.452   -0.206    8.399
X1==    6.546    3.292    2.131    6.260   -0.391    0.759    4.961   -0.120    0.152    0.876   -0.266    0.369    2.976    0.460    0.070    1.367   -0.867    1.080    3.939    0.759    0.353    2.057    5.558    3.217    0.876    0.382   -0.451   -0.034   -0.315    3.118    0.382    2.260
X2==    4.181    3.604    4.688    2.938    0.320    0.588    1.162    0.907    0.588   -0.165    2.548    1.491    3.320    1.520    0.867    0.004   -1.516    0.813    2.081    2.339    0.235    1.440    7.158    1.230   -0.165    1.777   -0.388    1.459    0.422    2.069   -0.539    3.717
CD1=       21       12        7       17        4        4       13        3        3        3        2        5        7        4        5        5        2        4       10        4        2        5       10        8        3        3        1        1        1        5        3        4
CD2=       10       10       10        6        4        4        4        4        4        2        5        4        6        3        5        3        0        5        6        7        3        4       12        3        2        4        2        4        2        4        1        6
GGCAAGAAGATGTTTGCTATGTAGGAATTGTTGCTTGGAATAAGCTTGCAGAGAGCTGCCGCGATAATTTACGCAAAAGCTCGGCTGTATTAGTTGATGGCGAATTGCAAAGCCGTACATGGAAGGCTCAAGATGGTTCTTCGCGCACGGTGGTTGAAATTAAAGCACGACGCATTCAATTCCTGAATAAAAAGCATAAGAATGGTGAAGATGATGTTGAAGGATTTATTGAAGATGAGTGCCCCGATCAACATCATGAAACACTGCAAGACGAGGATGCTGATTATCTGTATGACTGCAAATAATTCTACCACTAAAAAAATGTGGTGGAGTGTGTAAACCTTTTTTTTGATTCCAATGAAACCAAGAGCTACATCATCCCACGGCTATAAAGCACAAGGCAATAAAGCCTTAAATGGAGCGCTTACTTCTAAGAAGAAAGTCTCTAAAAATCAAGTTGTTTTTTTTGACTACCGTGATGAGCGTAAGTTGAAGCGCTTTATTAATGATCAGGGGAAAATTATTCCTCGCCGTATTACAGGCTTATCGGCAAAAGAGCAGAACCTGCTTACCCATTCGGTAAAGTGGGCACGCTTCCTTGCTGTTATTCCTTATGTTGTTGACGAATACAAATAACCAATTTTCCAATTTTTGAAAAGGAAGCTGAACCGTGAAAGTCATTTTAAGAAAAGATGTGGCTACCCTTGGTGATGCTGGCGATGTTGTAATCGTCAAGAATGGGTACGCAAATAATTATTTAATCCCTCAAAGCATAGCGATTCGTGCTACCGAGGGAACGTTGAAGGCGTTAGAAACCGAAAGAAAGCAGCAAGCTCGTAAGGTTGAAATGCAACGCAAACATGCTCGTGAGCAAGCTCAAAAAATTGAGCAGCTTGCTCTTAAAGTTTTTGCGCGTGCAGGTGAATCGGGCAAGTTGTTTGGAACGGTAACTTCTGCCGATATTGCTGAAGCATTAAAAGCTCAGGGCTT
KOK=       126
KK=  115803  LL=  116642  Z=    4.90  JJ=  115503  DL=   840
A===      111      112      113      114      121      123      124      131      132      133      134      141      143      144      211      213      214      223      224      231      233      234      243      244      313      314      323      333      334      343      413      433
B===      222      122      422      322      212      412      312      242      142      442      342      232      432      332      221      421      321      411      311      241      441      341      431      331      424      324      414      444      344      434      423      443
RRR=   28.583    5.641   -0.309    0.409    0.453    0.015   16.430   -0.032    1.647   12.852   -0.628   -0.083    2.742   -0.097   -1.363    6.880   -1.757   18.702   10.882    2.377    0.219    0.095    0.603   -0.558    0.310    4.626    1.166    0.470    1.377    0.074   -0.964   34.685
X1==    5.395    3.222   -0.109    0.141    0.777    3.206    3.788   -0.109    0.767    2.619    0.880    0.141    3.862    0.384    0.777    3.206    1.130    6.790    2.411   -1.671    0.149   -0.206    1.782   -0.679    1.252    1.625    1.974    0.559    2.359    0.127   -1.357    4.590
X2==    5.298    1.751    2.837    2.904    0.583    0.005    4.338    0.298    2.146    4.906   -0.714   -0.592    0.710   -0.253   -1.753    2.146   -1.556    2.754    4.513   -1.423    1.464   -0.463    0.338    0.822    0.248    2.846    0.591    0.840    0.584    0.584    0.710    7.556
CD1=       10        8        2        2        4        8        8        2        4        6        3        2        7        2        4        8        4       16        7        0        3        2        5        1        4        4        6        3        5        2        0        8
CD2=       14        6        7        8        4        2        9        3        5        8        1        2        3        2        0        5        0        5        8        0        3        1        2        3        2        6        2        2        2        2        3       10
TTTGATGGATTTGCCAATGGTGAGCAAATCGTCTTTAGTAATATTAGTTCGTTTGCCATTGATGCTTAAAGCATGTTGACTTACCCATTGATGTTTGGGTTGATAGGCATGGCAAACATCATAGGCCGGAGCCAGTTCCCATTTTCCATCCTTTTTTAACCGGAAGGCGAAGTTCTTTGTATGGTCATCGCAGTTACGGGCTACTACATTGAATACCATCCTGCGAAACAACTGCTCAGCATCCGGATAGGATAGCTTTAGTTCCCGCATCGTTTGAAACAACTGCTCGTAACTAAAATTAGTTACAAGATTGTAATCAAAGTGCTTCATGGCACAAAAGGTTTGAATATGGTGTTTGGCTGCACCGCCTTCACGGTCAAAACGCTTGGTCATAAAATGTGCCCTGCCGTTTTCTTCCAATAATCTGGAAGGCATTATCTGAATGCCACAAGCTACAGCCATGTTGTAGTACGCCATTTCCACCCGGCCATACCCATGACTTGCGCCCAACTGCACCTCACTCACCCCATCCAACTTTAGCAGCCAATGCTCAAACCCCTGTGGCGCATTGGTTTGACCAGATCGTACTTCACCTGTTCTTTCGTTGTAAGCAATCACTGCCTTAGGCCGAGCACCACCGGCAGATGTTCCAATGCGTAGTATTTCAAGAATGGCTTTTTCTTCGTTTTCCTGCAGGTTGGTTACGAATGCTTCTTTTTTGGTGAGCATTTTTTGAGTTATCTCAACCAAGCTATCAATTTCCAGCGAAAAGGCTTTTTTGCTTTCCTTTAAGGTGGTGGGTTCAAACTCCAAGGCACCCATTCCCCGAGTGCCTATGAA
KOK=       127
KK=  120693  LL=  121802  Z=    5.61  JJ=  120663  DL=  1110
A===      111      112      113      114      121      123      124      131      132      133      134      141      143      144      211      213      214      223      224      231      233      234      243      244      313      314      323      333      334      343      413      433
B===      222      122      422      322      212      412      312      242      142      442      342      232      432      332      221      421      321      411      311      241      441      341      431      331      424      324      414      444      344      434      423      443
RRR=   18.555   32.572    3.145   20.739    0.822   -2.921    3.964   -0.810    1.236   29.820    0.577    1.356   32.507   -1.060   -3.118    0.232    1.269   24.187    2.436   -0.335   -0.060    0.184   10.138    0.842    7.933   -1.316    1.568    3.543    0.995   10.349    0.249    9.993
X1==    2.631    9.124    2.904    5.389   -0.879    3.082    0.797   -1.903   -1.304    4.295    0.319   -0.895    6.318    1.307    3.333   -0.756   -0.816    7.202    2.574   -0.208   -0.063   -0.694    4.345    0.345    2.626    0.864    1.650    0.568   -0.650    3.326   -1.317    5.598
X2==    7.051    3.570    1.083    3.848   -0.935   -0.948    4.975    0.426   -0.948    6.943    1.811   -1.514    5.145   -0.812   -0.935   -0.307   -1.556    3.358    0.947    1.613    0.950   -0.265    2.333    2.443    3.021   -1.523    0.950    6.239   -1.531    3.111   -0.189    1.785
CD1=        9       21        9       14        2        9        5        0        1       11        4        2       15        6       10        2        2       16        8        3        3        2       11        4        8        5        6        4        2        9        1       13
CD2=       13        8        4        8        1        1       10        3        1       13        5        0       10        1        1        2        0        8        4        5        4        2        6        6        7        0        4       12        0        7        2        5
GGCTACGGTAATGCCGTTATTCACCTTAAGCGCCGTGTTAAAAGCCTTCCAATCAACGCCTTCGGGAAGCCACACGGGGGTTACAGCAAAAGAGGGGGAACTGCTAAAGAGCTTCATGCCAAGCGCTTGGCACCCTTGACGGCAGGCGCTTGCAAGGCTTTCGTGGCGCTTCCAAATATTTTCAATTCCTTCAGCTTTAATCATTTGCAACGCTTCATCTAAGCCAATAACTAACGATGCGGCTGGTGTGAAGGGGGTGTCGTCCCCAGCGTGCGATTTCAGCGCTTTTTTTAAGCTGAGGTAATAGTTTTTGCTGCTTTTGCGAGCCTTAATTGCCGCTTCAGCACGCTCTGAAATTGCAACAAGTGCTAAACCGGGAGGCATCATCAACCCTTTTTGTGAGCCTGTAATGCAAATATCAATTCCCCACGCATCAAAAAGGAATTCATGCGCACCAATTGCGGTAATGCCATCCACCAACACTAAAGCATTGGAATGTTCATGAATTAAAGCGCTAAGGGCTTTAATATCGGTTGCCGTACCGGTTGAGGTTTCAGAGTGGGTAAGGCAGATGCCTTTGGCATCGGGGTGCGCTTTTAAAAGAGCAAGCAGTTGTTCGGGTTGAATTGCTTGCCCCCATTCAACCATCTCTTCAACATTATTACCGGTGAAGGTGCGCACCAATTCACCCCAGCGCTCACCAAACTTGCCTCCATTAATGGTAAGAACCTTATCGCCCTCATTAAAAAGGCTTGAAATAGCAGCTTCCATGCCACCCGTGCCTGAGCAGCTTAGCACCACAACGGGGCGAGTGGTGCAGAAAAGGTATTGTAAATCAGCATGAACCCGAGCCAGAATTTCCATGAACTCAGGGTTACGATGGTGAATAATGGGAGCTGCCATGCGCAGCATCACATTTTCGGGAACAGGCGTTGGACCAGGGGTGAATAAGCGTTTTTTCATCTCAAAACCAAAGAGCGTTAAGACCTTGCCATAAGCGAGGTGAATTCATCAAAAAGGTAGTGCGAATCGTGTGGACCGGGAGCCGCTTCGGGGTGGTATTGCACCGAAAAGCAGGGGAGGTTTTTATGGCGCACCCCTTCAACGGTG
KOK=       128
KK=  123903  LL=  124232  Z=    6.04  JJ=  123123  DL=   330
A===      111      112      113      114      121      123      124      131      132      133      134      141      143      144      211      213      214      223      224      231      233      234      243      244      313      314      323      333      334      343      413      433
B===      222      122      422      322      212      412      312      242      142      442      342      232      432      332      221      421      321      411      311      241      441      341      431      331      424      324      414      444      344      434      423      443
RRR=    0.031   -0.214   -1.802    3.787   -1.604   -0.078   -2.186    4.829    0.709   -0.114   -1.123    0.248   -2.056    2.233   22.517   -0.078   -0.014   -0.771   29.696    0.709    0.744   -0.248    0.502    8.799    0.744   -0.189   -0.071    0.013    4.403   25.036   -0.053    0.184
X1==    0.192    0.240   -0.837    1.230   -0.760   -0.787   -0.724    1.163   -0.787    0.133    1.203    0.230    2.203    2.267    7.240   -0.787   -0.724   -0.740    4.319   -0.787   -0.815    0.250    0.250    2.311   -0.867    0.203   -0.815    0.102    4.174    6.174   -0.797    0.174
X2==    0.163   -0.890    2.153    3.078    2.110    0.099    3.020    4.153   -0.901   -0.858   -0.933    1.078   -0.933    0.985    3.110    0.099    0.020    1.042    6.875   -0.901   -0.913   -0.992    2.008    3.808   -0.858   -0.933    0.087    0.131    1.055    4.055    0.067    1.055
CD1=        1        1        0        2        0        0        0        2        0        1        2        1        3        3        8        0        0        0        5        0        0        1        1        3        0        1        0        1        5        7        0        1
CD2=        1        0        3        4        3        1        4        5        0        0        0        2        0        2        4        1        1        2        8        0        0        0        3        5        0        0        1        1        2        5        1        2
CCTCTTTGGGAAGCGGGCTGTTTGCGCCGCTATTAATAAAGGGGGAAAAGATGTGCGCTTCAATATGATTAATGGGCACAAAGGGAATGTTTAAGGCGCACGCCATGCCTTGCGCAAAGCACAAGCCCACCATAATTGCCCCAATTAACCCCGGTCCAGCCGTTGCCGCTATAACATCAAGCGCATCTTTTTGTATATTTGCCTCATTTATTGCCGTCTCCGTAATGGCGGTAATAAGCCTCTCATGTTCGCGAGAAGCAAGTTCGGGCACCACGCCGCCAAACGAAGTGTGGCAATGTTGCGAGCTTACAATGTTCGACAGCACCACGC
KOK=       129
KK=  132873  LL=  133772  Z=    6.20  JJ=  132663  DL=   900
A===      111      112      113      114      121      123      124      131      132      133      134      141      143      144      211      213      214      223      224      231      233      234      243      244      313      314      323      333      334      343      413      433
B===      222      122      422      322      212      412      312      242      142      442      342      232      432      332      221      421      321      411      311      241      441      341      431      331      424      324      414      444      344      434      423      443
RRR=   35.584    0.351    0.700   13.461   -0.148   -0.781    3.411    1.516   -0.894    2.499    0.867    2.365   10.949   -0.018    9.747   -0.781   -0.198    2.201   31.896    0.656    1.274    0.505    5.250    4.471    5.096    2.738   -0.398   -0.353   11.875    9.515   -0.308    5.228
X1==    7.614    2.554    0.731    2.404   -1.081   -0.744    1.650    0.731    1.363    1.276   -0.563    1.745    2.491   -0.746    4.372   -0.744   -0.933    1.279    5.354    1.363   -1.242   -0.605    1.641    1.964    3.769    2.491    0.388   -0.080    3.292    3.292    0.200    2.406
X2==    4.674    0.137    0.958    5.600    0.137    1.050    2.067    2.073   -0.656    1.958   -1.538    1.355    4.395    0.025    2.230    1.050    0.212    1.721    5.957    0.481   -1.026   -0.835    3.199    2.276    1.352    1.099   -1.026    4.390    3.607    2.890   -1.538    2.173
CD1=       15        7        3        6        1        1        5        3        4        3        1        5        5        1       10        1        1        4       11        4        0        1        4        5        6        5        2        1        5        5        2        4
CD2=       13        4        5       12        4        5        6        7        2        6        0        5        9        2        8        5        3        6       12        4        1        1        7        5        5        4        1        9        7        6        0        5
TTGTTTTGTAGCGTTTAATGCGCAGCAACGAGAAAAGCTCTTCCATGCCGGGCAAAATGGTCATTTCATCAGCCACAACGCCCGAAACACCTTGCGCCATAAAAACGCGCGTGTAAAACTTTTGCACCGAATGCCAATTCTCTTTCAGGTCAACATAAGGGTTTACCTCAATGGCATCAAGATTTTCCTTGATTTTGGTAGGCTCGGGACCAAGCGCAAGATTAAAAGAGTCCGATAAGCTATGAGCGGGATCGGTTGAAAGAATGAGGGTGCGGTAACCAAGTGAAGCAAGGCGAACAGCGGTTGCGGCTGAAACGCTTGTTTTTCCAACACCACCTTTTCCTGTAAATGTAAGAATACGCATGAACCAGATGTTTGTTATGAAATATCCGGAAAAATTAAAGAGGCTGTTCGGTAACCAAAAGAGACAAAAGCTGTTTGCCCGTGTTTTTGGCTTATAAACCGTAAGCTCATTATAGCGTTTGTTGTGGGCTACACAAAGGTAGCCTCCACCTTTTACAAGCTGCTAATAAAGCCAAGAATGTAATGGATATTCAGCATTCAACAACTTTTCATTCTCTACGATTAATGTTCAAACTTGCCTTTTTGTTTTAATTCGTAGAAATTGGGATGCAATCAAGTAGATGGCTTGCTTCTCGCTTGTTTGTTCTACAGTAAGGTGGGCTTTATATTCGCACATTAAATAACTAAAACCAATGGAGGTGCTCTATGTCTTTTTTAAAAGAAGCAGGTGGGCTTGCAGGCGGGGCGTTGCTCCTTACTCCACTTACTCCGCTGGGAGTACCACTTTTATTGCACGGCGTGGCTGGCATTGTTGTGGGGGGGGCTGGGCTGTTTGTTGCCGATGCGGTATTAAAGCAGGTGGCGGAAACCACAAAG
KOK=       130
KK=  134103  LL=  134942  Z=    7.71  JJ=  133803  DL=   840
A===      111      112      113      114      121      123      124      131      132      133      134      141      143      144      211      213      214      223      224      231      233      234      243      244      313      314      323      333      334      343      413      433
B===      222      122      422      322      212      412      312      242      142      442      342      232      432      332      221      421      321      411      311      241      441      341      431      331      424      324      414      444      344      434      423      443
RRR=   42.009   16.771   12.265   31.667   -0.147   -0.733   -0.116   -0.197   -0.110    1.207   -0.004   -0.194    6.492    0.215    0.097   -0.497    0.214   12.241   12.149    0.385    0.554   -0.292    0.088   -0.134   -0.235   -0.042    3.889   11.834   -0.507   13.029    0.935   14.935
X1==    6.365    5.542    3.171    5.474   -0.489   -0.643    0.884    0.159    0.093    1.663    0.275    0.980    1.842    0.480    0.114    0.829   -1.626    2.904    4.469   -0.643    0.675    0.209    1.740    0.399   -0.177    2.626    0.675    5.205    0.863    2.778   -1.292    4.694
X2==    6.600    3.026    3.868    5.785    0.302    1.141   -0.131   -1.235   -1.179    0.726   -0.016   -0.198    3.524    0.447    0.846   -0.599   -0.131    4.216    2.719   -0.599    0.821   -1.398    0.050   -0.337    1.330   -0.016    5.761    2.274   -0.588    4.690   -0.724    3.182
CD1=       13       12        6       11        2        1        4        2        2        3        2        4        4        3        3        3        0        6       10        1        2        2        4        3        1        5        2        6        2        4        0        6
CD2=       16        9       10       11        4        5        2        1        1        4        2        2        7        2        5        2        2       10        6        2        4        0        2        1        5        2       12        6        1        8        1        6
CTGGGGGCGCTTATTCAAAGCAATTTAAAAACATGCCTTCGCCGCAAAAAAGTGGCGTTGTTTGTTATGTGCGGCAGTCCTGCGCCCGTAGCCGAGTTGTTGTACATGCCGCAGCTAAAAGTGCAGCTTTTTGGCAATAAAATTATTGCTGAACAGATTTTTGCACCTGGCGCGTTGGAGGCTGGTGCGCTTGAGCGTTTTGTGGATGATATTGTGGAAGAGGCGAATCGCAAGCCCAAGTCTAAAGCCTTAAACGCCAAGTGGAGCCTTGAAGCTGAAGAGCTGTTCCAATCAGTTCCACCCTTTTTGCAAACAAAATTTAAGACGTTAGCTGAGGAGTATGCCGAAGAGATGGGGTATGAGGAAATTACCCTTGAGGTGCTTGATGAAGCGCGTCAAAACATGGAAGCGTAAGGTGGGAGGTTTGCTACCATAGTTTCCATTAACGTTGTCTCGCTTAACACGAAAAGAAAGCCGAATGATGTTGAGAGGTCGTTCGGCTTTCTTGTTTTTCTTGGTGGGTGGTTGTATTTGTTAAGAGGAAAGGCACGGTGGTTGCCCCCCAGCTTACGCATTGGGTTTAGAGCTGCCTTTGCCAATAAATTTATTGAGCAGCATAACAATTACAATCCCTGAAATAAGATACAGCACAGGGGCAAAAATTGAGGTGTATTGGGAAATGGATTCCATAGCAATGTTGATTTCTAATTTCTAAACAAGGAAACTAAGTTGCAAAAATCCAATGGCTTTCAAAAATTTTTTACCGTTTGTGGGGTTTTCTTCTGCCTCTGCTCTCTTTAAATCGTTAAAAGATATAAGGAAGGAACTCTCTACAAGGCT
KOK=       131
KK=  151203  LL=  151892  Z=    8.12  JJ=  151143  DL=   690
A===      111      112      113      114      121      123      124      131      132      133      134      141      143      144      211      213      214      223      224      231      233      234      243      244      313      314      323      333      334      343      413      433
B===      222      122      422      322      212      412      312      242      142      442      342      232      432      332      221      421      321      411      311      241      441      341      431      331      424      324      414      444      344      434      423      443
RRR=   15.173   19.125   -1.103   14.766    2.432    1.632    3.261   -1.103    0.474    1.231    0.629    0.474   25.864    0.623   -0.232    3.254    0.089    2.177   26.431    1.988    0.099    0.349    0.853   13.717    2.090    0.099    0.357   -0.655    2.179    6.025    0.230    6.097
X1==    4.858    6.220   -0.718    2.858   -1.573    0.733    0.744   -0.718   -0.701    1.068   -0.497   -0.711    5.023   -0.491    1.025    2.167    2.183    1.484    3.673   -1.419    0.305    0.314    2.698    5.107    1.068    0.291    1.097    0.573    1.454    1.454   -0.497    4.068
X2==    3.123    3.075    1.535    5.167   -1.547    2.227    4.381    1.535   -0.676    1.152   -1.265   -0.666    5.149   -1.269   -0.226    1.501    0.041    1.467    7.196   -1.402    0.325    1.112    0.316    2.686    1.957    0.339    0.325   -1.143    1.499    4.144   -0.463    1.499
CD1=       10       12        1        6        0        3        3        1        1        3        1        1        8        1        4        5        5        4        7        0        2        2        5        8        3        2        3        2        3        3        1        6
CD2=        7        7        4        9        0        5        8        4        1        3        0        1        8        0        2        4        2        4       12        0        2        3        2        5        4        2        2        0        3        6        1        3
GCTTTTTAACACTTCAGCCGCAGCAAGCAAGCTTTGCATGGCTTCACGGTTTTGCCCTCGCTTAATCATTACGTAGCCCGAGCGGCGCAACGCTGTACCAAAAATTGGTACTCTGCCAAGTTCCTCCTTAGCAAGAAATCGCAAATTGAGCTTCATACAACCCAACAGCAACGGAATATCAGCCATGCCCGCATGATTGCTGACTACCAAGTAATGTTGTGCTGGATTGTAATTTTCACTCCCAATAACCTCAATTTTAATGCCAAAGAGCTTTGCGCTAAAGCCTCCCCACCATGCAGCAATGCGGTGAAAAATATCGCCTTGTTTGTCGAAAAAGCTAATAAGTAGCCATAGCGACATTCCTGCAAACATTACAGGAATCAGTACAAGAAAAAATAAAATGGTACCGAAATTCATGGCGCTGTTGGCTAACGAGTTAGCGATCTAATCGCTTTAAAAAAGTAGCAAGCTCTTGATAGTGCGCTCCAATAATGGTGGAGCGTTTTTCTTTTGCCATTAATGCTTGCAAATGGTCGGGAATAGGTACGGGAATTTGGAGCGTTGCTTCAATGGCTTCAAGGAATTTTGCCGGATGTGCCGTAGAGAGCACAATGGCTGGTGTGTTGGCATTGTTGGTGCTTTCACGATATTTTTCAAGCGCACGGTAGCCTACTGCCGTGTGTGGATCCA
KOK=       132
KK=  152043  LL=  152462  Z=    5.80  JJ=  151863  DL=   420
A===      111      112      113      114      121      123      124      131      132      133      134      141      143      144      211      213      214      223      224      231      233      234      243      244      313      314      323      333      334      343      413      433
B===      222      122      422      322      212      412      312      242      142      442      342      232      432      332      221      421      321      411      311      241      441      341      431      331      424      324      414      444      344      434      423      443
RRR=    1.737    0.784   -0.304   -2.718   -0.067    1.127   23.644   -0.007   -2.144   -1.247    8.401    0.017    1.941   -0.012    7.668   -1.326   -0.606    1.113   46.238    1.127   -0.482   -0.135    5.349    8.810    0.193    1.941    0.210    0.249   -0.089    9.276    0.965    1.136
X1==    3.532    1.731    1.022   -1.055   -0.147   -0.952    3.849    0.022   -0.952   -0.805    3.100   -0.090    1.100   -0.006    3.608   -0.952    2.871   -0.927    5.909   -0.952   -0.783    0.124    3.124    3.020   -0.805    1.100   -0.783    0.338    1.259    3.259   -0.900    1.259
X2==    0.492    0.453   -0.298    2.576    0.453   -1.184    6.144   -0.298    2.253    1.550    2.710   -0.184    1.764    1.984    2.125    1.393   -0.211   -1.201    7.824   -1.184    0.615   -1.088    1.712    2.917   -0.240    1.764   -0.268    0.737   -0.071    2.846   -1.073    0.902
CD1=        5        3        2        0        1        0        5        1        0        0        4        1        2        1        5        0        4        0        7        0        0        1        4        4        0        2        0        1        2        4        0        2
CD2=        2        2        1        4        2        0        8        1        4        3        4        1        3        3        4        3        1        0       10        0        2        0        3        4        1        3        1        2        1        4        0        2
CATCCATTGCGGTTGAAAGGGTGGCAATGGTTGGGTGTGGCTCATAACGCCCATGTACTAAGTAACGAGTTACGCTATCGTTAGCGTTTGATGCAGCAATAAAGTGCCCAATAGGGAAGCCCATCTTTTTTGCCAAAATGCCCGCTGTTACATTGCCATAATTGCCGCTTGGCACCGAAAATATTGGGTTTTGCAAGCCAAACGCCTCATCAATAGAGAGCGATGCCCACGCATAGTAAAATGATTGCGGGATAAGGCGCGAAATATTAATCGAGTTAGCAGAGGTAAGCGTTAACGCCTCATGTAATGTGGGGTCAACAAACGCCTCTTTAACCATGCGTTGGCAATCGTCAAAATCGCCTTGTACTTCAAGGGCAAACACGTTGTCGCCTGCTGTGGTTAATTGCTGCTCTTGCAATG
KOK=       133
KK=  162273  LL=  163292  Z=    5.38  JJ=  162243  DL=  1020
A===      111      112      113      114      121      123      124      131      132      133      134      141      143      144      211      213      214      223      224      231      233      234      243      244      313      314      323      333      334      343      413      433
B===      222      122      422      322      212      412      312      242      142      442      342      232      432      332      221      421      321      411      311      241      441      341      431      331      424      324      414      444      344      434      423      443
RRR=   41.050    8.864    1.770    3.127    0.232    3.296    0.019   -1.138    0.056    6.722    0.170    0.275   11.129    0.031    0.539   -0.053    0.897    0.743    3.123   26.772   -2.330   -0.061   36.513    1.106    0.220   -0.075   -0.281   -0.103   -0.336   16.864    1.125    7.975
X1==    8.938    2.608    1.221    1.815    0.382    0.807    0.675   -0.416    0.076    6.136    0.610    1.815    3.248    0.017    2.608    0.076   -0.519    0.402    2.879    4.464    3.772    2.637    5.777   -0.951    0.136   -0.269   -0.083   -0.494    0.252    4.252   -1.149    3.252
X2==    4.592    3.399    1.449    1.723    0.606    4.084    0.028    2.733    0.734    1.095    0.279    0.151    3.426    1.785    0.207   -0.701   -1.730    1.846    1.085    5.997   -0.618   -0.023    6.320   -1.163    1.609    0.279    3.404    0.208   -1.332    3.966   -0.979    2.452
CD1=       17        8        3        5        4        3        4        1        2        7        2        5        5        2        8        2        2        3        9        8        5        5        9        1        1        1        1        0        1        5        0        4
CD2=       21       15        9        7        8       13        3       12        6        6        3        4        8        4        7        3        0        7        4       17        2        2       11        0        7        3        9        3        0        7        1        5
[truncated: 2,900,422 more chars]
