# Supplementary material for: Regions Enriched with Reverse Complement Triplets in Bacterial Genomes
Source: Int J Mol Sci. 2026 Feb 28;27(5):2301. doi: 10.3390/ijms27052301 (PMC12985086; doi:10.3390/ijms27052301)
Supplement: Supplementary file 1 [file ijms-27-02301-s001.zip › for_send/45/Chloroflexota/class/mirror.txt]

SMAX=  427.00     KMAX=     208   
NOM=     3     4     5     7    12    14    15    19    24    25
NOM=    27    28    29    30    31    32    34    35    37    39
NOM=    40    41    42    43    44    45    46    47    48    49
NOM=    50    51    54    56    57    58    59    60    61    64
NOM=    65    66    67    69    71    72    73    76    77    78
NOM=    79    80    84    85    86    89    90    91    92    93
NOM=    94    95    96    97    98   101   102   103   105   106
NOM=   107   108   110   114   115   116   117   118   119   121
NOM=   122   123   125   126   127   129   132   136   137   138
NOM=   139   141   142   143   144   145   147   148   149   152
NOM=   154   156   157   158   161   162   163   164   165   167
NOM=   168   169   171   172   173   176   177   178   179   180
NOM=   182   183   184   185   187   188   189   190   191   192
NOM=   195   196   197   198   199   202   203   204   205   206
NOM=   207   208   209   210   211   212   216   217   218   219
NOM=   221   222   223   224   225   226   229   230   232   233
NOM=   235   236   240   243   244   245   246   249   250   252
NOM=   257   258   260   262   263   264   265   266   270   272
NOM=   273   274   275   276   277   280   281   282   283   284
NOM=   286   287   288   289   290   291   292   293   294   295
NOM=   296   298   299   302   303   304   305   306   308   309
NOM=   310   311   312   313   314   315   317   318   319   320
NOM=   321   322   323   324   325   326   327   328   329   330
NOM=   331   332   333   335   336   337   338   339   340   342
NOM=   343   344   345   346   347   350   351   353   354   355
NOM=   356   357   358   359   360   361   362   363   364   370
NOM=   372   373   374   375   376   377   378   379   381   382
NOM=   383   384   385   386   387   388   390   391   392   393
NOM=   394   395   396   397   398   399   400   402   403   405
NOM=   408   409   410   411   412   415   416   417   419   420
NOM=   421   422   424   425   427   428   429   430   431   432
NOM=   433   434   435   436   437   438   441   443   444   447
NOM=   451   453   454   455   456   457   458   459   460   462
NOM=   463   464   465   466   467   469   471   473   474   475
NOM=   476   478   480   482   483   486   488   489   492   493
NOM=   496   497   498   500   501   502   503   504   505   509
NOM=   510   511   512   513   514   515   516   517   518   520
NOM=   521   522   523   524   526   527   529   530   531   532
NOM=   533   534   536   537   538   539   545   546   548   549
NOM=   550   551   552   553   554   555   556   557   559   562
NOM=   563   564   566   567   569   570   571   572   574   575
NOM=   576   579   583   584   585   586   588   589   590   591
NOM=   593   594   595   601   602   603   606                  
KK=  554888  LL=  555547  Z=    9.82  JJ=  554348  DL=   660    
TCGTACCGGCGGTCGCATGTAGTCATAAAAAATGAGGAAAGTGGCGCCGTAGGGGATGATACCGCCGTGCAGTGCCAGACCGTTGGTGATGGCCCCCATGGCGTGTTCTCTGACACCGAACTGGAGATTGCGTCCCTGGCGGTTGTCAGCCCCGAAAATGGAATCGAAGCTCAACATGGTCTTGGTCGACGGGGCCAAATCGCCGGAGCCACCGAGCAGATTGGGTATCCTTTTACCGATGAAATTAAGCACCTTGCCCGAGGCTTCACGGGTGGCCTGAGGTTTGTCATCAGGGCTGAACAGGGTGTCCAGTCCCTCGTCCCAGCCAGCCGGTAGTTCTCCGGCGATGATTGAGTGCAGTTCCTCTGCCTGTTCGGGGAATTGCCGGGCGTACTCATCGAACTGCTGTTGCCATCCTGCCTGCCGGGCCTGTCCCCTGGCCCCGGCGGCCATCGCCCCGGCGACTTCAGCCGGGATGAAGAACCGTTCCTGGTACGGCCAGCCCAGGTTTTGCCTGGTGGCGGCCAGTTCTTCTTCACCCAGCGGTTCGCCGTGAGCCGAAGCCTTGCCCGCCTTGGCGGGTGAGCCGAAGCCGATGATGGTACGGCAGATGATGAGCTTGGGCTGGCTTTCGTCCTGACGGGCTTCTTCCAGGGCGTT                                                                                                                                                                                                                                                                                                                                                                                                                                                                                                                                                                                                                                                                                                                                                                                                                                                                                                                                                                                                                                                                                                                                                                                                                                                                                                                                                                                            
A===      223      314      433      123      133      413      111      112      121      334      124      113      114      313      244      323      333      131      343      132      243      2
B===      411      324      443      412      442      423      222      122      212      344      312      422      322      424      331      414      444      242      434      142      431      3
RRR=   6192.1   4189.7   3169.1   2017.9    676.9    525.0    431.2    200.9     55.8     44.7     29.1     12.6     12.1      0.0      0.0      0.0      0.0      0.0      0.0      0.0      0.0      0
M=    24746.    32445.    18996.        
M=    18844.    32738.    24876.        
M=    31411.    26204.    42029.        
M=    42879.    26493.    31979.        
J=   1      -4.2  45.9 -41.7            
J=   2     -43.2  47.2  -4.0            
J=   3     -10.4 -40.4  50.8            
J=   4      52.0 -41.7 -10.3            
SMAX=   71.00     KMAX=     334   
NOM=     8     9    11    16    18    26    36    38    52    53
NOM=    55    74    82   113   124   130   134   135   146   153
NOM=   159   160   170   200   201   215   227   228   231   239
NOM=   248   253   254   255   259   261   279   297   300   307
NOM=   334   348   352   365   366   367   368   380   401   407
NOM=   414   439   445   452   472   481   490   508   519   535
NOM=   540   543   544   581   587   592   596   597   598   599
NOM=   600                                                      
KK=  964333  LL=  965232  Z=    6.13  JJ=  964033  DL=   900    
GCTGGACGGCGGGACTGACGGACTCGACCTTATCCGCCGTCTGCTGGCTCAAATCGCCGGTCTGCCGCGCCGTCCGGACTGGCTCCTGCTGGAATTCGGCACCGGCCAGGCCGCCGGAGTCAAACGACTCATCGCAGAACACCTGCCCCACAGCCGGACTGAAATCCTGACCGACCTTATTCCCCTGGAAAGGGTATCGGTCACCCGCCTCTCCTGACACCTTTCATTTGACCCGCCGCCCGCCGCGATGTTAAATTAGGGAATCGTTGACCAATCGTTCAATAATAACCGCGGAGGCAGTTTTGGAAATCATCATCCTGATTAAACAGATTCCCGACCCGGAAATCCCCCCGGCCAGTTTCAAAATAGACCCCACTGATAACCGGGTGGTGCCGCCGGCCGGTGTGGCTCCGGTCATTGACCCCTATTCGGAACACGCCCTGGAAGCCGCTCTGCGCCTGAAGGATGCCAATCCGGGCAGTCGCGTCAAGGCCATCAGCCTGGGCGCCGGACTGAACAGGGACCTGCTGAAAAAGACACTGGCTCTGGGCGCCGATGAACTGATACTGCTGGACGACACGACGATGGCGGAATCCGGTGATACCGCCCGGATACTGGCACTGGCCATAACCAAAGCCGGCCCGTTCGACCTGATACTGGCCGGACGGCAGTCAGCCGACTGGGATAACGGCCAAACCGGTGCGCTGGTGGCCGCCGAACTGGACCTGCCGGTCATCAGTCGCGCCCGAAAAATCGAATCGGCCGCCGGTCGTCTACGTATCGAAAAGCTGACTGAAAACGGCTATGACGTTCTGGATGCCCCTATGCCGGCGGTGATAACCGTAACCGCTGAACTGGGCAAACTACGCCTGCCCAACATCAAGGGCGTACTGGCGGCCA                                                                                                                                                                                                                                                                                                                                                                                                                                                                                                                                                                                                                                                                                                                                                                                                                                                                                                                                                                                                                                                                                                                                            
A===      244      231      334      111      112      113      114      243      121      144      233      234      313      413      333      323      314      343      224      223      132      1
B===      331      241      344      222      122      422      322      431      212      332      441      341      424      423      444      414      324      434      311      411      142      2
RRR=    808.7    723.2    539.2     74.2     15.5     13.5      6.2      3.6      2.5      0.1      0.0      0.0      0.0      0.0      0.0      0.0      0.0      0.0      0.0      0.0      0.0      0
M=     3951.     3375.     5271.        
M=     5170.     3371.     3930.        
M=     5964.     6328.     4376.        
M=     4655.     6666.     6163.        
J=   1      -4.0 -13.2  17.2            
J=   2      16.3 -12.6  -3.7            
J=   3       5.8  10.9 -16.6            
J=   4     -16.2  11.6   4.6            
SMAX=   28.00     KMAX=     507   
NOM=    10    22    33    70    75    87   109   128   133   174
NOM=   175   214   220   238   256   278   349   369   406   426
NOM=   440   446   507   547   565   568   577   605            
KK= 1316120  LL= 1317169  Z=    6.32  JJ= 1316000  DL=  1050    
GGCGCACACTCCGGCGGCTACAATGAATATGGCGCTCCAGACTGCCAGTGACATGGTCGAACCCTCCTCGAGTATTTTTCAACCATCATACCGGACGGAACCAGGCCTGGCGGTAAAGTATTTTACAAACCAAGGCGGTTTTCGATAAAAAGAGCGGGATATTAGAATAAAATTGGATAGAAATTAGATAAGCGGCGTGGGTGTTAGATAAGTAGTTGGGGCGTCAATCGCGGGGAAGGAGGTTTTTGCCGATGTCAGGTTCGACAGGAAGCAGGCCCTATAAATACTACTGTTAAACATATACTATTCTGATATACTGATTTTGGTTATTTTAATATAATTGACGACAGGAAAAAGGATTTGATAGATCAGGCGGAAATTGAAGTCAAAAGCGGTAATGGCGGCCGGGGTGTAACCGGATTCCGGCGAGAGAAATTTGTTCCGCGGGGCGGTCCGGACGGCGGCGATGGCGGCCGGGGTGGCAACGTAATCATTCAGGCTGACAAGGATATGACTACCCTGATGAAGTACCGGCACCAGCGTCATTTCAAGGCCGGCAACGGTTCGGCCGGGGCCGGTCAGCGATGTTCCGGCAAGAGCGGGGCTGACGTGGTCGTCAAGGTGCCGGTCGGCACGGTGGTCAAGGACAGGGAAACCGGGGAGATAGTGGGCGACCTGACGGCTCACCGGGAGAAGGTTGTGGCGGCCTGTGGTGGCAAAGGAGGGCTGGGTAATACGCACTTTGCCTCATCCACCAACCAGGCTCCGAAACTGGCTCAGACGGGGGTTGCCGGGCAGACCAGGACACTGGTGCTGGAGCTGAAACTCATCGCCGATGCCGGCATTGTCGGCCTGCCCAACGCCGGTAAGTCATCCCTGCTTCAGGCGGTATCGGCGGCCAGGCCGAAGGTGGGGGCTTATCCCTTCACGACGCTGGAGCCGGCGCTGGGGGTGGTGGAGGCGGCCGGACACCGCTGGGTCATGGCCGATGTGCCGGGAATTATAGAAGACGCTCATCTGGGCAAGGGGCTGGGCTATCAGTTTCTGCGC                                                                                                                                                                                                                                                                                                                                                                                                                                                                                                                                                                                                                                                                                                                                                                                                                                                                                                                                                                                      
A===      433      111      314      223      133      121      112      334      123      413      124      114      313      244      113      323      333      131      343      132      243      2
B===      443      222      324      411      442      212      122      344      412      423      312      322      424      331      422      414      444      242      434      142      431      3
RRR=    190.4    144.5    119.1     45.3     32.7     27.8     27.3     20.4      9.6      4.3      0.2      0.0      0.0      0.0      0.0      0.0      0.0      0.0      0.0      0.0      0.0      0
M=     1851.     1958.     1542.        
M=     1373.     1991.     1763.        
M=     1895.     1738.     2219.        
M=     2401.     1833.     1996.        
J=   1       1.7   4.3  -6.0            
J=   2      -8.5   7.1   1.4            
J=   3      -1.3  -5.0   6.4            
J=   4       7.5  -5.6  -1.9            
