# Supplementary material for: Regions Enriched with Reverse Complement Triplets in Bacterial Genomes
Source: Int J Mol Sci. 2026 Feb 28;27(5):2301. doi: 10.3390/ijms27052301 (PMC12985086; doi:10.3390/ijms27052301)
Supplement: Supplementary file 1 [file ijms-27-02301-s001.zip › for_send/45/Chloroflexota/class/selection.txt]

KOK=         1
KK=    3271  LL=    4230  Z=    5.75  JJ=    3121  DL=   960
A===      111      112      113      114      121      123      124      131      132      133      134      141      143      144      211      213      214      223      224      231      233      234      243      244      313      314      323      333      334      343      413      433
B===      222      122      422      322      212      412      312      242      142      442      342      232      432      332      221      421      321      411      311      241      441      341      431      331      424      324      414      444      344      434      423      443
RRR=    6.028   10.330    3.665    3.033   13.547   57.375   -2.471    1.669   -0.886   11.834   -1.087   -0.153    0.116    2.424    0.234   -0.435    0.415    2.065    1.498    1.612    1.222   -0.182    0.381   -0.358   -0.125   15.165    0.284   12.462    0.372   -0.304    9.733   18.930
X1==    3.963    2.414    2.425    1.087    3.731    6.072    1.583    1.104    0.964    2.252   -0.319    0.430   -0.319    1.573   -0.881    1.602   -1.597    0.824    0.807    0.964    3.308    0.200   -0.417    1.413    0.332    2.867   -1.024    2.701    1.442    0.824    3.504    8.853
X2==    1.521    4.280    1.511    2.789    3.630    9.449   -1.561    1.511   -0.919    5.255    3.405   -0.357   -0.363    1.541   -0.265   -0.271   -0.260    2.506    1.856    1.673    0.370   -0.915   -0.915   -0.254   -0.375    5.289   -0.277    4.613    0.258   -0.369    2.777    2.138
CD1=        8        6        6        4        8       12        5        4        4        6        2        3        2        5        1        5        0        4        4        4        8        3        2        5        3        7        1        7        5        4        8       17
CD2=        5        9        5        7        8       17        0        5        1       11        8        2        2        5        2        2        2        6        5        5        3        1        1        2        2       11        2       10        3        2        7        6
AAACGCTGGAAGGGGCGCAGGAGGAACCCCTGATCATGGCTTTACCAGCTTGATTATTCGGGAAACCACCAATGATGAATTTACACCACTTGACGGGACACTACCGGCACAGATTGAATGATGCCCAAAATATATTGTATTTTATCTTGTCGGCGTGGAGTTATCCTGATAACATAAATACCGATGAAGTTTAAGCAGAAACTACTGAGCGCCGCCAGACAAAACCGTTCATGGCTTTGCATCGGGCTGGACCCTGATCCTGAAAAAATACCTCAAGGCTATGATACTCTGGATTTCTGTCGTCGCATAATCGATAAAACTCACGACCTGGTCTGTGCCTATAAACCCAACGTCGCCTTCTTTGAGACGCTTGGGGGCGATGCCTGGCCGACACTCAAGGGGGTTATCGACTATATCCCAGACGGTATTCCGGTCATCCTGGATGCCAAAAGAGGTGACATCGGCAATACCGCATCCGCCTATGCCCGTTCGGTTTTCGACATTCTGGGTGCCGATGCCGTAACCGTCAATCCCTACATGGGTAGGGATTCAGTCCAGCCATTTCTGGATTATTCCGACCGCGGTGTTTTCGTATTGTGCCGAACCTCCAATCCCGGTTCCTCTGATTTTCAATTGCTGACATGTGAAGGTAGGCCTCTATACCGTATTGTTGCTGAAAAAGCGTTAGGTTGGAGCCACTCCGGGAATCTGGGGTTGGTGGTCGGTGCCACCCAACCTGGGGAGCTGGGCATAATACGTCAGCTTTATCCGGATATTCCGTTGCTTATTCCCGGGATCGGCTCGCAGGGTGGTGATCTTGCCGAAACGGTCAGAAACGGGGCCGATCCCCGGGGAGAAATGGCGATTATCAATAGTTCCAGGCAGATAATCTACGCTTCATCCGGGAACGATTTTGCCGTGGCCGCCCGTCAGTCCGCCATTAATATCCGTGATGAAATC
KOK=         2
KK=   11851  LL=   12510  Z=    4.91  JJ=   11641  DL=   660
A===      111      112      113      114      121      123      124      131      132      133      134      141      143      144      211      213      214      223      224      231      233      234      243      244      313      314      323      333      334      343      413      433
B===      222      122      422      322      212      412      312      242      142      442      342      232      432      332      221      421      321      411      311      241      441      341      431      331      424      324      414      444      344      434      423      443
RRR=    4.864   10.028   -0.657    1.854   -0.368   55.238    0.576   -0.870   -0.034    4.059   -0.018   -0.404    3.329    0.012   -0.747    0.269    0.269    1.341   13.053   -2.643   17.175    1.609    0.193    0.105   -0.103   -0.625    0.358    0.670    7.512   -1.172    1.352   17.544
X1==    3.870    2.960    1.848    0.982    4.631    7.526    1.699    0.883   -0.107    1.171   -0.278   -1.325    1.479   -0.062   -1.217    0.847   -0.582    0.812    4.651    2.755    4.151   -1.170   -0.302   -0.097    0.171   -0.278    0.151    0.367    2.995   -1.005    0.600    6.995
X2==    1.257    3.388   -0.355    1.889   -0.079    7.340    0.339   -0.986    0.318    3.467    0.065    0.305    2.251   -0.187    0.614    0.318   -0.462    1.651    2.806   -0.959    4.138   -1.376   -0.638   -1.089   -0.600    2.251    2.374    1.826    2.508    1.166    2.251    2.508
CD1=        6        5        3        3        7        9        4        2        1        2        1        0        3        2        0        2        1        2        8        4        5        0        1        2        1        1        1        1        4        0        2        8
CD2=        4        7        2        4        2       14        2        1        3        9        2        2        5        1        3        3        1        5        5        1       10        0        1        0        2        5        7        7        6        4        5        6
TGTGCTTCCAGGAATCCGCATATACTCATGCCGATAGAATATTAGGGGATTAGCGCCATACCGAGGAGCGATTGAATGATAATCCAAAAGGCCGGACTGGACCCCGAGGCCCTGGGAGGGAATGTGGCTGTAGTAATAGGAGGAGCCTCAGGAATAGGGCAAACAACGGCGATCAGCTTGGGAATTGTCGGGGCTACCGTCGGCATTGTTGATAACGATGAGAAAGCGGGCCGGCAGGTAGTCAAAATCATCGAGTCCAATGGCTCCAGTGCAGAGTTCTTCAAAGAAAACAGTCTGCAAAACTTGGATATGGAGGGGTTATACCGGAAGATAATTAAATCTCTAGGTAAAATTGATTTGGCTATTGGGGATGACCGGTGCCGTGGTTTATTGGAATTTTTGCCGGGGATGTTGGAGCGTAATTATGGAGTGGTCTCTATCATTGGTAATTCACCTGAGGCCAAATCAGAACTGGCCTCAGGTGATTCCGGCATCTTAACCGGAGCCCGGGTCGGAGCCTTTATCTTTGATTCCGATGGCGCGGATGATGATCTTGCGAGTGCTGGCCTGATCGGTCTTCTTCGGTTTGGATGGGAATACCATGGTCAAATCGTTGATTGGAAGCAAGGTTTGACACGGCTTGGTTTGGATACTCACGGT
KOK=         3
KK=   52021  LL=   52560  Z=    4.86  JJ=   52021  DL=   540
A===      111      112      113      114      121      123      124      131      132      133      134      141      143      144      211      213      214      223      224      231      233      234      243      244      313      314      323      333      334      343      413      433
B===      222      122      422      322      212      412      312      242      142      442      342      232      432      332      221      421      321      411      311      241      441      341      431      331      424      324      414      444      344      434      423      443
RRR=    0.514    0.420   -1.254   -0.095   -1.641    4.362   13.673    1.074   -0.049   22.119    0.214    1.124   -0.784    0.784    0.610    3.104    0.000   42.774   -3.201    1.094   -1.543   -2.483   -0.522   -1.570    1.001   35.747    1.490    0.081    0.740   -0.019    1.300   23.608
X1==    3.276    2.250    1.077    2.596   -0.750    1.043    3.418   -0.923    0.043    5.404   -0.422   -1.098   -0.422   -0.689   -0.750    2.043   -1.118    7.008    3.318   -0.957   -1.112    1.955   -0.460    1.406    0.764    3.674    0.711   -0.412    2.958    0.049    1.216    5.868
X2==    0.157    0.187   -1.164   -0.037    2.187    4.181    4.000   -1.164   -1.143    4.093   -0.506   -1.024    1.856   -1.137   -0.813    1.519   -0.000    6.104   -0.965   -1.143    1.387   -1.270    1.134   -1.117    1.311    9.729    2.095   -0.195    0.250   -0.379    1.069    4.023
CD1=        4        3        2        4        0        2        5        0        1        7        1        0        1        1        0        3        0        8        5        0        0        4        1        4        2        6        2        1        6        2        3       10
CD2=        1        1        0        1        3        6        5        0        0        8        1        0        4        0        0        3        1        8        0        0        4        0        3        0        4       14        5        3        3        2        3        9
ACCGGACGCCTGGGCGGTGGCGATGTCTTCGACCCGGCAGGATTGTTTGCCGGAGATCAGGATGTAGTGTCGTTGCGTTCGACCCTGCTGTTCGGTCTGCGGGGAATGGCTGCCTATGCCTGGCATGCCTATATCCTGGGTAAAACCGATGAATCGCTTAATGCCTGGTTCTACAAAGGTTTGCGGGCGCTGGCCGGCGAGCATTCGGTGGAAGAATGGCTGGGCCTCCTGATGGAATTCGGGCAGGTCAATCTGAAATGCATGGAACTGCTGGACGCGGCCAATACCGAAACTTTCGGCCATCCGGCACCGGCCAAGGTAGCAACCGCTGTCGAACCGGGGCCGTTCATCGTGATGAGCGGGCACGATTTGGCCGATTTGAAGCGCCTGCTGGAGCAGACCGAAGGTCGGGGCGTGGCTGTATACACGCATGGCGAGATGCTACCGGCTCATGGTTATCCCGGTCTCAGGAAATACGAGCACCTGAAGGGCAACTTCGGCACCGCCTGGCAGAACCAGCAGAAGGAGTTCGACGGTATT
KOK=         4
KK=   52711  LL=   53880  Z=    5.58  JJ=   52681  DL=  1170
A===      111      112      113      114      121      123      124      131      132      133      134      141      143      144      211      213      214      223      224      231      233      234      243      244      313      314      323      333      334      343      413      433
B===      222      122      422      322      212      412      312      242      142      442      342      232      432      332      221      421      321      411      311      241      441      341      431      331      424      324      414      444      344      434      423      443
RRR=    8.524    0.864    0.884    4.334    1.515   31.383    3.231    0.053    0.612   33.215   -0.797    0.600   -2.751    2.507   -0.028    5.693    2.207   51.014   -0.483   -1.456    0.766    0.217   -0.066    0.831   -0.204   67.493   -0.772    0.204    4.300   -3.654   40.285   27.771
X1==    3.094    0.839    2.101    5.490    0.839    6.873    1.253   -0.387   -0.604    4.984    1.288   -0.574    2.483   -1.318   -0.111    3.882   -1.481   12.657    0.820    0.892    1.812   -0.274    0.266   -1.582    0.409    6.069   -0.546    0.597    2.075   -0.758    8.460    3.491
X2==    2.755    1.030    0.421    0.789    1.806    4.566    2.578   -0.138   -1.013    6.664   -0.619   -1.045   -1.108   -1.902    0.253    1.466   -1.490    4.031   -0.589   -1.633    0.423   -0.791   -0.249   -0.525   -0.498   11.121    1.414    0.342    2.073    4.818    4.762    7.955
CD1=        4        2        4        9        2       11        4        1        1       10        5        1        7        1        1        7        0       21        4        3        6        3        4        1        3       13        2        5        9        3       17       12
CD2=        6        3        4        4        4       10        6        3        1       20        3        1        2        0        2        5        0        8        1        0        5        2        3        2        4       27        7        9       12       19       14       27
AAAGCCCTGGAACTGGGCGGTTACAAGGAACGGCAGGAATTTACCGGTATCAACGGCGGCCGGGAATTGACCACCGGTTTTGGCCGGGAAGCGGTCATGGGCGTGGCCGGGGCGGTCATCGACGCGGTCAAGAGCGGGGCGGTCAAGCATTTCCTGCTGGTAGGCGGGTGCGACGGCTCCCGTCCCGGCCGCAATTACTACACCGAACTGGTGGAGAAATCCCCGGCGGACACCGTCATCCTCACCCTGGCCTGCGGCAAGTATCGGTTCAATGACCTGGATCTGGGGACGGTCGGCGGTTTGCCGCGACTGCTGGATATCGGTCAGTGTAACGATGCCTATTCGGCTATCCGCATCGCGCTGGCGCTGGCGGATGCCTTCGAGTGCGGCGTCAACGACTTGCCGCTGTCACTGATTCTGTCATGGTATGAGCAGAAGGCGGTCTGCATCCTGCTGACCCTGCTGGCGCTGGGTATCAAGGACATCCGGTTGGGGCCGACCCTGCCGGCGTTTATTTCGCCCAACGTACTCAGCGTCCTGGTGGAAAAGTTCGGCCTGACGCCGATAACGACTCCCGAAAAGGATCTGGCGGCGGTTCTGGGTTAATCTGTTCAGGTAGCGCAAAAGGGGGGGGCAGGCTATTTCGCCTGTCCCCCCTTTTTAATTCCAAGAATGTCAGGATTATTCCACTCCCGGCGGTACCGGTTTTCCCGGACGCAGGAGCAGGACGGAAGCTTCGATGGTGCGCAGGATACGATCCGCGGTGGAGCCGATGAGGTAGCGGCCGATGCCGGTGCGGGCGTGACAGGCCATGACCACCATGGCGGCGCCGCTTTCGGCGGTAAAAGCGGTGATTACTTCTTCGGGCTTACCGGTGCGTACCGTATGGTTGACGGTGACTCCGGACTTTTCCAGTTCGGCGCCGCAGGCTCGGAGATAGGCTTCGGTCTGCCGCAGGTAGTCATCTGTTTTGTCACCGGCCTTGCACCAGGTGGGGTCTTCGACGGTAGCCAGAAAGGCCGGCGACGGTTCGTCAGTGGTGGCGACCCGGCGTTCCGGGGCTACATGGAGCAGGTTGACCGTCATTTCCTGTCCGGTCAGCTTTTCAGCCATTTCTTCGACCACCCGGACGGCGGTTTCAGCCATGGCGGAGCCGTCCAGAGGGACGAC
KOK=         5
KK=   59311  LL=   59670  Z=    9.01  JJ=   58801  DL=   360
A===      111      112      113      114      121      123      124      131      132      133      134      141      143      144      211      213      214      223      224      231      233      234      243      244      313      314      323      333      334      343      413      433
B===      222      122      422      322      212      412      312      242      142      442      342      232      432      332      221      421      321      411      311      241      441      341      431      331      424      324      414      444      344      434      423      443
RRR=   12.532    3.102   -0.148    0.026    0.448   -1.974    0.201    0.685    0.253   -1.739    5.860    0.026   -0.020   -0.187   -0.223   -1.088    0.685   31.728    0.685   -1.974    0.857    0.084    1.010   -0.016   -2.168   62.315   -0.692   -0.286    0.951    2.417   -3.020   -0.094
X1==    2.369    2.329   -0.833    0.224   -0.671   -0.886    1.174   -0.833    1.114    1.828    2.963    0.224    0.971    2.045   -0.671   -0.886   -0.826    5.057   -0.879   -0.886    0.775   -0.088   -1.054   -0.016   -1.058    6.947    0.775    2.979    0.562    3.169    2.963    0.562
X2==    5.289    1.332    0.178    0.118   -0.668    2.227    0.171   -0.822    0.227   -0.951    1.977    0.118   -0.020   -0.091    0.332    1.227   -0.829    6.274   -0.779    2.227    1.106   -0.959   -0.959    0.966    2.049    8.969   -0.894   -0.096    1.693    0.763   -1.019   -0.167
CD1=        3        3        0        1        0        0        2        0        2        3        4        1        2        3        0        0        0        6        0        0        2        1        0        1        0        8        2        5        2        5        4        2
CD2=        6        2        1        1        0        3        1        0        1        0        3        1        1        1        1        2        0        7        0        3        2        0        0        2        3       10        0        1        3        2        0        1
AGTAATCGGGAACTGGAACCGGTGGAACGCTTCCTGTCCGAAATGGGAACGGAAAATATTACTCCCCAGCCCAAACTGACGGTAACCAAAAGCAATCTGCCACTGTCCACCCAGGTGGTAGTGCTGGAACCCTGAACGGGGTCTACTGAACTGAAAAGAAAGCCTTCGCGTTGAGCGAGGGCTTTCTTATTTCCCAGGCGGTGGCTTACCCGGATTTTTGCGCAGGTTACGCGTCCGGCCCTGCGCCAGTGACGTCCACCCCAGGACGCCGACAGCGATCATGACCGCTTCTTTTTCCTCAGGGGAGATGACCTGTTTTTCCGCCAGTTTCAGCAGGATTTCCGCGGCCTGTTTATGCTC
KOK=         6
KK=   69331  LL=   70230  Z=    5.97  JJ=   69121  DL=   900
A===      111      112      113      114      121      123      124      131      132      133      134      141      143      144      211      213      214      223      224      231      233      234      243      244      313      314      323      333      334      343      413      433
B===      222      122      422      322      212      412      312      242      142      442      342      232      432      332      221      421      321      411      311      241      441      341      431      331      424      324      414      444      344      434      423      443
RRR=   30.269   -1.295   -0.166    0.316    0.420   12.982   -0.555    0.873    0.030   15.673    0.447   -0.081   -1.125   -0.099   -0.671    1.498   -0.555    6.217    7.999   12.982   -0.521    2.023   -0.588    4.521    2.446   27.330    0.291    2.779    8.257    0.400    3.241   16.718
X1==    3.666    1.096   -0.170    1.034    0.305    3.755   -0.718    0.501   -0.647    4.592   -1.691   -0.266    0.719    0.583   -1.278    2.288   -0.718    2.750    2.577    3.755   -0.131    1.091   -0.885    2.228    2.724    9.156    0.550    1.699    2.086   -1.269    3.130    4.882
X2==    8.256   -1.182    0.977    0.306    1.379    3.457    0.773    1.743   -0.046    3.413   -0.264    0.306   -1.564   -0.169    0.525    0.655    0.773    2.260    3.103    3.457    3.983    1.854    0.665    2.030    0.898    2.985    0.529    1.636    3.959   -0.315    1.035    3.424
CD1=        7        3        2        4        2        7        1        3        1       10        0        2        4        4        0        5        1        5        5        7        2        4        1        6        7       18        3        6        7        1        8       12
CD2=       10        0        3        2        3        7        3        4        2        8        2        2        0        2        2        3        3        6        7        7       10        6        4        6        4        7        4        7       11        3        4       10
ATCCCTGACGGCTTTCAGGTAGAGTTCCCTGCCGGCGGCATCCAGTCCTGAAGTCGGCTCGTCCAACAGTAGCAGGTCGGCGCGGTGTGCCAGTACCTGGGCCAGGTACACCCGTTGTTGTTGGCCGCCGGAGAGGGATCGAAGCGGAGCATCGGCCAGACTTTCGATACCCATGGTTTTCAGGGCTTCGATGACCAACTCTTCATCTTTGCCGGTCAGGCGACCCAACAGGCCGTGATGAGGGAATCTCCCCATGCGCACCACATCTATCACTCGCAACGGCAGGACGAAACCAGAAGCGTGAAACTGCCCCAGATAAGCTACTCTTTTAGGTTGTCGGCCGGGTGGCTGGGCGAAGACCCGAATTTCACCCTTGACGGGTGTCAGCAAGCCGGCGATGGTTTTCAACAGGGTGGATTTACCGGAACCGTTAGTGCCGATCAGGGCAACACCCTGTCCCGTTGTCAGTTGGAAGGATATATCCGGTACAACAATCGATTTGTCGTAACCGACCGCCAGGTTCCGGGAGATGATGACGGAGTCAGGCACCATGCCCCCCGTGACTGACTGGTGTCGAAGGTTGGAACCGGAGGTTTTTCAGGGCGAAAACCACGAAAAATATTACAGTGGCGGTCAGGATGACCGAAGCTCCTGCCGCCAGATTATAATGGTAGCTCATTAAAAGCCCCAGGTACATGGACAGAGACCCGAACAGCACCGCCCAGGCAATCATGGCACTCACCCGCCGGGCGATCAGGGCCCCGGCACCGGCCGGAGCCAGAAGCATACCGAAAACCAGCAGGGTACCTACTGTTTGAAAAGAGATGATGATGGTGGCGGCTATCATGACCAGCATGATGTTGTGGTAAAGCCCGGCGGAAAATCCGGCTATTTGGGCTT
KOK=         7
KK=   74521  LL=   75270  Z=    6.83  JJ=   74101  DL=   750
A===      111      112      113      114      121      123      124      131      132      133      134      141      143      144      211      213      214      223      224      231      233      234      243      244      313      314      323      333      334      343      413      433
B===      222      122      422      322      212      412      312      242      142      442      342      232      432      332      221      421      321      411      311      241      441      341      431      331      424      324      414      444      344      434      423      443
RRR=    4.896   10.875   -0.836   -0.257   -3.792    2.773   -4.052    0.121    0.294   73.518   -1.985   -0.945   -0.448    0.088    0.139    1.706   -0.422   66.667   -0.074   -0.195    0.650    1.180   -1.454    1.084    0.213    7.812    9.119   -3.478   -0.176   -2.588    7.695   19.690
X1==    1.011    4.680   -1.043   -0.368    2.767    1.650   -0.483   -0.073   -1.103   10.078    1.965    1.312    1.159   -0.063   -0.101    0.732    0.312   10.991    0.153    0.732    0.611   -1.334   -1.334    0.439   -0.157    1.965    4.133   -1.134   -0.541   -1.315    5.190    6.424
X2==    4.844    2.324    0.802    0.698   -1.370    1.681    8.389   -1.657   -0.267    7.295   -1.010   -0.720   -0.387   -1.409   -1.370    2.330   -1.351    6.066   -0.485   -0.267    1.065   -0.885    1.090    2.467   -1.354    3.975    2.207    3.066    0.325    1.969    1.483    3.065
CD1=        2        6        0        1        4        3        1        1        0       12        4        3        3        2        1        2        2       14        2        2        2        0        0        3        1        4        6        0        1        0        8       10
CD2=        9        5        4        3        0        5       13        0        2       17        1        1        2        0        0        6        0       11        1        2        5        1        4        5        1        9        7       11        4        7        5        9
TGGTTCTTTTTCGTAGGAGATAGCGCCTTCACCGCAACCTTCAGCGCATTTCATACAGGTTTTGCAGAAGCGCATGAAACCGGCATCAATGGGTTTTTCATCGGGGAGCGGCAGGTCGGTGACGTAACGGAAGATACCGACGGTGGGGCCCCACTCGGTGGAAATCATGCGGTTCATTCTGCCCATTTCGCCCAGGCCGGCCATGACGCCGAAGGCGGGGGCGATACCGGTACCGTTACCACCCTCAGACAGGGCGTAGTAGCCGAGGGAAGTCATGAAGCCCTGGAAGAGGGACTGAATCCACTGGCCGCGGGGGTAGCGGATTTGTACCTGAAGGGGCGTAGGATTACGTTTCCAGAGTTCCTGGCTTTCCTGATTGACCACAGTGATGACCCACTTGCATTTACGGGGATAAATCTGCTCGGTGGCGGTTTCAGAGGGTTCGTCTACATCGGCGAAGGTATACTTCTGACGGTTGGATGGACCGTACTCATACATGAGTTTCATGGTGGTGTCTTCATGGAGTTCGGTGAAACCGACGGTCATCATACCGTGGAAGCGGAGGAAGGTGCGGACCATGGCGGCATTCTCTTCTTTGGTACCCTCCCACTTGGGGACGCCGTTTTTTTCCGGTGAGGTAGCGGGTGGTCCTAGCAGGGTGCTGAAAAAGTCGTCATTAATCCGCGATTGGGGTAAAATATATCATCCCATTGACGGAGGCTGTAGATTGCGCGGCAAGGTAGAAAATCA
KOK=         8
KK=   89221  LL=   90210  Z=    5.04  JJ=   89041  DL=   990
A===      111      112      113      114      121      123      124      131      132      133      134      141      143      144      211      213      214      223      224      231      233      234      243      244      313      314      323      333      334      343      413      433
B===      222      122      422      322      212      412      312      242      142      442      342      232      432      332      221      421      321      411      311      241      441      341      431      331      424      324      414      444      344      434      423      443
RRR=    3.230    0.133    1.464   -1.410   11.347    0.095    1.954   -0.150   -1.770    0.147   -0.278   -0.001    0.693    2.441    0.714    1.041    0.510   -0.717   -1.097   61.048    0.135   13.564   15.182   43.645   -0.185   -1.932    0.227    0.156   33.053    0.732   -0.073    3.690
X1==    2.234    2.886    0.748   -0.303    3.865    0.290    1.585   -0.173    1.865    0.116    0.629    0.561    0.629    1.710    0.928    1.077   -0.632    1.184   -0.979    6.590    0.297    3.645    6.027    5.440   -0.625    2.021   -0.337    0.083    6.030    1.542   -0.067    2.664
X2==    1.446    0.046    1.957    4.650    2.936    0.328    1.233    0.865   -0.949    1.262   -0.442   -0.002    1.101    1.428    0.769    0.966   -0.807   -0.605    1.120    9.264    0.455    3.721    2.519    8.024    0.296   -0.956   -0.674    1.866    5.482    0.475    1.101    1.385
CD1=        3        4        2        1        5        2        4        1        4        2        3        2        3        5        2        3        1        4        1       10        3        9       13       13        1        5        2        3       14        6        2        8
CD2=        5        2        7       11        6        3        4        5        1        7        3        3        6        6        3        4        1        1        3       17        4        9        7       15        5        2        2       10       17        6        6        8
CCACCATCATGACTTCTACCGGCTACACCGGCGCCAACTACGATGAATGGCCGGCATTCAGCCGGGCTCTGCTACTCATGTTGATGGTTGTCGGCGGTTCCGCCGGCTCGACCGCCGGTGGTTTGAAGGTTATCCGTCTGCTGGTTCTGATCAAATATTCCTACCGCCGCGTTATACTGGCCTTCAATCCGCATGCCGTCATCCCCTTGAAGGTCGGCGGTACGGTTCTGCCCGAAAAGACGGTTTCACGCATCATGAGTCTGACGGTGCTGTACCTGGCGGTTCTATGGAGTGGCTTCCTGATCATGAGCGCCTTGGGGCTGGATATCGATACGGCATTGTCTTCGGTGGTATCAGCTGTTTCCAATATCGGTCCGGGTCTGGGCGGGGTCGGTCCTTATGAAAACTTCGCCTGGATTCCGGATCTCGGCAAGGGTGTGCTGATAGTGATGATGCTGGCCGGGCGCCTGGAATTTTTCACTCTGCTGGTGCTGTTCGTGCCGGCTTTCTGGCGCCGCTACTAACGTTTGCGGTACGCAGTGTCCGGTGTCTGCCGGTGGGCGCAGGCCGGTACGGCGCAGATCGGACAATCATCGTCCTGGCACGGTTCGACGTGCAGGGTGATTTCCAGCCGGGGCAGTTTCTCCGCCAGGTCGGCTTCGAGATGGTCGCATAGCTGGTGAGCTTCATCCACAGATAAGTGCCGGGAAACCACCAGGTGCAGTTCAGCGAAGCGCTGTGAGCCGGCTTTGCGGGTGCGCAGGCTATGGAAACCGGCCAGGTTACGGCGATGAGCGTCAATGACCCCCGCAATGGCTTGGCGTTCTTCTTCCGGCAGGGCAGTATCGATGATGCCGCCGAATGATTTATGAAGGATATCCCAGGCGGCTTTGATAATTATCAGGGCAACGCCGATGGCGACCAGGGGATCCAGTAACTGCCAGCCGGTGATTTGTACCAGTCCCAGACCGACCATAACCCCGGCTGAAG
KOK=         9
KK=  103141  LL=  104100  Z=    5.14  JJ=  103141  DL=   960
A===      111      112      113      114      121      123      124      131      132      133      134      141      143      144      211      213      214      223      224      231      233      234      243      244      313      314      323      333      334      343      413      433
B===      222      122      422      322      212      412      312      242      142      442      342      232      432      332      221      421      321      411      311      241      441      341      431      331      424      324      414      444      344      434      423      443
RRR=    1.101   -0.047    8.101    3.766   -0.047    3.771    3.083    4.896   -0.177   15.708    1.193    1.866   -2.515   13.756   -1.952   -0.828   -0.252    3.078   -0.282   39.742    0.351    3.428    0.572   13.267    0.009   -1.588    0.160    5.929   41.424    0.701    2.289    0.457
X1==    2.287    0.198    1.649    1.417    0.198    1.426    2.012    1.649   -0.303    3.527   -0.858    3.142    1.810    2.772   -0.802    0.561    0.385    2.024    0.216    4.885    1.822    0.898    0.269    2.425   -0.016    1.143   -0.184    2.521    7.831    0.593    1.810    0.593
X2==    0.482   -0.239    4.911    2.658   -0.239    2.644    1.532    2.968    0.585    4.454   -1.390    0.594   -1.390    4.963    2.434   -1.474   -0.656    1.521   -1.305    8.135    0.193    3.816    2.129    5.471   -0.545   -1.390   -0.866    2.352    5.290    1.181    1.265    0.770
CD1=        3        1        3        3        1        3        4        3        1        7        1        5        5        7        0        2        2        4        2        7        5        4        3        7        2        4        2        8       19        5        5        5
CD2=        2        1       10        6        1        6        4        7        3       13        1        3        1       12        4        0        1        4        0       14        4       10        7       12        3        1        2       13       19        9        6        8
CGATGGCCGCCAGATGCACTCGGATCTGATGGGTCCGACCGGTGTAAATCCTGACCTCCAGCAAGGTGTGATTCCTGAACCGTCTGATCACCTTGAAGCGGCTCCGTGCTTCCCTTCCCTGTTCGCTGACGGTCATTTTCTTGCGCTGGGTGCGGTGCCGGCCGATGGCGGCTTCGATGATACCTTCCGCCGGTTCGACACATCCCCTGACCAGGGCCAGGTAGACCTTGGTTACCTCACGGTTTCGGAACTGGTCGGAGAGGCGGGCATGGGCCTGGCGCGAACGGGCGACCACCATCAGACCGGAGGTGTCCTTGTCCAGACGGTGCACGATTCCGGGGCGGTCCAGACCGGAATCTCTGAGTTCCGGAAAACGGGACAACAGCGCATTGAGCAGGGTGCCGGCCGGGTGTCCGGGGGCGGGATGGGTGGTCAGCCCGGCCGGTTTGTCGATGACCGCCAGATCCTCATCCTCATAGATGACTGTCAGCGGGATATCTTCAGCGGTAGCGGTTGTCGGAGCCGGTGGCGGCAGTTCTACCGTGACCCGGTCGCCGGGTTTGAGGGGGGAGGCCGGTCTGGCCGGTCGGCCGTTGACGGTTACGAAACCCTCGCGAATCAGTTCCTGGAGGCTGGCCCGAGACCTGTCCGGCAGTTTTTCAGCCAGATAGCGGTCCAGTCGCCAGCCTTCGCGGTCGGCCACGAGTTCCTGTCGGGGGTGGTTCTCAGCGGGCATCGGTTTGTTCCGACCGGAGATACAGCACGCCCAGCAGAATCATGCCGACCACCAGTGCCGAATCGGCGATGTTGAAATTAGGCCAGATGCCGGCGCTTATGAAATCAGTGACATAGCCGAAGGCGACCCGATCGATCAGGTTACCGGCGATACCGCCCCCGACCAGTCCCAGGGCGACCAGGCCCAAGGGTTGGTTCAGGAAGCCGATTCGCCGGGAAGCCAGT
KOK=        10
KK=  104281  LL=  105150  Z=    8.74  JJ=  104161  DL=   870
A===      111      112      113      114      121      123      124      131      132      133      134      141      143      144      211      213      214      223      224      231      233      234      243      244      313      314      323      333      334      343      413      433
B===      222      122      422      322      212      412      312      242      142      442      342      232      432      332      221      421      321      411      311      241      441      341      431      331      424      324      414      444      344      434      423      443
RRR=   45.052    1.706   -0.757    2.861    4.297    0.030    0.866    0.310   -0.576    7.905    2.805   -1.083   -1.063   -1.735    0.274   -0.421    1.110   24.305    0.871    4.920    0.058   -1.073   -0.310    0.459    0.384   24.456   -0.372   -0.438   41.663    2.532    2.805   17.623
X1==    6.420    1.199   -0.396    1.882    2.013    0.023    0.582    2.909    0.741    2.254    2.031    1.091    0.637    1.812    0.386   -0.694   -0.791    8.975    0.680    1.459   -0.339    0.743   -0.470    0.559   -0.661    5.517    2.194   -0.938    6.960    2.037    2.031    3.267
X2==    7.017    1.423    1.910    1.521    2.135    1.298    1.489    0.107   -0.777    3.507    1.381   -0.992   -1.670   -0.958    0.711    0.606   -1.402    2.708    1.282    3.372   -0.169   -1.445    0.661    0.821   -0.581    4.433   -0.169    0.467    5.986    1.243    1.381    5.393
CD1=        8        3        1        4        4        2        3        5        3        5        5        3        3        5        2        1        1       17        4        4        2        4        2        4        1       10        6        1       14        6        5        8
CD2=       14        4        6        5        5        4        4        3        1        9        5        1        0        1        3        3        0        5        3        7        2        0        3        3        2       10        2        4       13        5        5       12
ATGACCAGAATACCGGCGAAAACGCCGAAAGGTAGCATTTTCAGGTCAGGCCGTTTTGCCCTGCTTGGATTTACAGGCGATACACAACCTGGCGTAGGGCAGGGCTTCCAGCCGGGCCGGCGCGATGGGCTGGCCGCATTTCTCACACTTGCCATAGGTGCCCTTTTCGAGTTTGGCAATGGCGGTTTCGACGTCGGCTATCTGATCCAGAACCCGTTTTTCAAGCGCCAGCCGGTTCTCCAGGTCGGCGGTTTCGGTGGCTTCCTCTTCACGCTTGCCGAAAGGTGACCCTTCCCGCCGGTCTTCCTGAGGCGCTGAGGCTTTCAGGGTTTCCATCTGTTCCTTCAGCTGTGCCAAGTCGCCCCGGAGGCGCTGGTTCAGTTCCTGGTACAGGGCGTTTTCTTTTTTCGTCGTCATTTCGGGTCCTCTCGGCATTTTATGTGTGACCGGGTATGATGGAGTAGCAGGGGGGTTCGGTGGAAAGTCTCGACGCGCTGGGCAGGAGGTTCGGTTGATTATCTCTGCCGGACAGCGTGAGCGATCCGGCAGGACATGGGTCTGGCCTCACGGTTTTTTCGGTTCAATTGACGGTTGTTCTTGAAATCACCGCACGTTCGTTTACCGGACATTTCCCCATTAGTGTAGACCAAAACTCGGATTAAGGCAACAAGAAATGAAATATCGACTCTCCGGCTGTGATATACTAAGGACTAAATTCAATTTGCGGTGGAATCGGAATGAGATCCAAAGACCTTTTATCCATAACCGACCTTGAAAGCCACGAAATCAGGTTACTTTTATCCGACGCGGCGGCTCTTAAGGCCGAGCCGTACCAGAATACGCTGTCCGGAAAAACATTGGCGCTTGTGT
KOK=        11
KK=  107581  LL=  108750  Z=    5.32  JJ=  107581  DL=  1170
A===      111      112      113      114      121      123      124      131      132      133      134      141      143      144      211      213      214      223      224      231      233      234      243      244      313      314      323      333      334      343      413      433
B===      222      122      422      322      212      412      312      242      142      442      342      232      432      332      221      421      321      411      311      241      441      341      431      331      424      324      414      444      344      434      423      443
RRR=    1.284   -3.693    0.419   17.474   15.463    0.971   12.538   -1.412   -0.177   -1.607   -1.578    4.350    0.597    8.915   -1.874    3.761    0.872    1.140    4.848   40.432   -0.570   -2.003    0.711   21.595   -2.499   -0.006   -0.189    0.893   53.714   17.713   -0.109    0.858
X1==    2.150   -1.261    0.628    4.740    3.538    0.461    1.752    2.712    0.461   -0.613    1.082    3.361   -0.634    2.752   -1.261    1.787   -0.881    2.827    2.783    7.754    1.999    2.503    0.865    4.627    1.692   -0.062   -0.752    0.729    6.395    4.494   -1.206    0.218
X2==    0.597    2.928    0.667    3.687    4.371    2.104    7.156   -0.521   -0.384    2.623   -1.458    1.295   -0.942    3.239    1.486    2.104   -0.990    0.403    1.742    5.214   -0.285   -0.800    0.822    4.667   -1.476    0.090    0.252    1.224    8.400    3.941    0.090    3.941
CD1=        4        0        3        9        6        3        5        6        3        2        5        7        2        8        0        5        1        7        7       14        7        8        5       12        6        3        2        6       18       14        1        5
CD2=        3        6        4        9        8        6       14        2        2        9        1        5        2       10        4        6        1        3        5       11        3        2        5       12        1        4        4        8       24       14        4       14
GGCGCTCATCGGTCATGAGTATATTCTCATCGGTGATTATCAACTCGGTCTGCTGATGGCCCAGGTCATGGCCGCCCTGGCGGCAGTGGCCGGACATATCTTTCCGGTCTTCAATCATTTCCGGGGCGGACGGGGTGTGGCCACCTTCTTTGGCGGGTTCATCGCCTTGTACCCTTTGGCCGCCATATTCGGCGGCGAGGTGTTCATCATCAGTATCGGACTGACCGGCTTCGCTTCCCTCGGCAGTATCGCCGGGGTTACCGGCGCCTATGCCATCATGATTCCCCTGTCCCTGATGAGCGGCCTGCCGGTGGAATATCTGATTTATTCCATGGTCGGGGCGGTCGTCATCATCATCATGCACCGGGACAATATCCAGCGCCTGATCGCCGGAAAAGAGCGGAAGATTTCAGAGAAGAGTCGTTGATTGTTTTCCTTATGGTCAGCCTGTATAAGGCGGTAGTCCCATGCCCAAGATAGCCGTTGTCGGCGCAACAACCTGGGGTATCACACTGGCTTCCGTTCTGGCCCGCAAGGAAGCCGAAATCCGCGTTCTGGCCCGTACCGAAGACGAAGCGCTACGGGTACGGCAGGGCGTTTTCAAGGCTTCAAAACTGCCGCCGGATTTCACTCTGCCACACGGTATCCGGGTGACGGCTGATCCTGAAGAAGCCCTCCACAATACCGATGCCGTCATCCTGGCGGTACCCTCACAGGCGATGCGCGATAATGTCAAACAAGTTGCCGGGTATTTCAGCCGGCGGACGCTCATTGTATCCGCCGCCAAGGGTCTGGAAATCGCCACCGGCAAGAGAATGAGCCAGGTCATTCAAGACGAGATCCACAAGGATCACCATTCCAATATCTGCGTATTGTCCGGGCCCAACCTGGCCTGGGAGATACTGGCCAGCCGGCCGGCGGTGGCAGTGATTGCCGCCGACAAGGAGTCACGAGCCCGCCGGGGAGTCAAGCTGATTAATTCGCCTGACTTCTGCGCCTTCACCAATACCGATGTCGTTGGCGTCGAACTGGGTGGCGCGCTGAAGAATATCGTCGCCCTCGGCGCCGGCATTATTGACGGGCTGGGTTATGGCGACAACACCAAAGCGGCACTGATGACTCGGGGGTTGACCGAAATCACGGCGCTGAGCACGGCGCTGGGCGCCAATC
KOK=        12
KK=  120091  LL=  121050  Z=    6.63  JJ=  120061  DL=   960
A===      111      112      113      114      121      123      124      131      132      133      134      141      143      144      211      213      214      223      224      231      233      234      243      244      313      314      323      333      334      343      413      433
B===      222      122      422      322      212      412      312      242      142      442      342      232      432      332      221      421      321      411      311      241      441      341      431      331      424      324      414      444      344      434      423      443
RRR=   17.124    0.584   -0.208    0.038    2.028   13.766    9.098    0.006    0.861    0.596    1.002   -0.665    1.147    0.192   -0.885   -0.836    0.100   16.219   -1.743    0.655    7.357   -1.741   -0.588   -0.228    2.438   77.527    0.445   -0.096   16.112    1.045    2.647   15.225
X1==    3.165    1.850    2.030    0.390    1.066    3.699    3.257   -0.061    0.790    0.366    0.724    1.040   -1.085   -0.124    1.850    3.699   -0.137    2.463    2.112    1.517    5.238   -0.986   -0.986    0.616    2.305    7.360    0.518   -0.502    2.650    0.412    1.328    6.007
X2==    5.411    0.315   -0.102    0.097    1.903    3.721    2.793   -0.102    1.090    1.627    1.383   -0.639   -1.057   -1.552   -0.478   -0.226   -0.731    6.585   -0.825    0.432    1.405    1.766    0.597   -0.370    1.058   10.534    0.859    0.191    6.080    2.534    1.993    2.534
CD1=        6        4        5        3        3        7        7        2        3        3        4        4        1        3        4        7        2        5        5        4       10        1        1        4        6       15        3        2        8        4        5       14
CD2=        8        2        2        2        4        8        6        2        4        6        5        1        1        0        1        2        1       13        1        3        6        6        4        2        5       20        5        5       16        9        6        9
TCCCTTTGTCTGGGACGGCTGACCAATAATCAGGCAGAGTACCGGGCGGTCATCGCCGCCCTGGAAGAGTCCGGCCGGCAGGGTGCCACTCACCTGAGAATCAACGCCGATTCCGAACTGGTGGTCAAGCAGTTGAACGGTATCTACCGGGTCAAGAATCCCGGCCTGGCGCCGCTGGCACTCCGGGTAAAAGAGCTGGAAAAGCGTTTCGAAAAAGTCATCTACTGCCATGTGCCGCGGGAACGTAACCGGGAAGCCGATGCCCTGGCCAACCGGGCGCTGGACGGGAAATAATTACCCTCATCCCTCTTGACTATGACGTAACGTCATAGTCTATACTCCTTTTGTTCATCGATGAAACGAACACAGGGACGATGGTCTGAATCATTGCGGCAGACGGGGGCAGACAGCGAAGCCCGGGTGTGATGGCCATGGGGAAGAAGAAATGACCGCAGTCCAGGCCGTCATTGAGCGCTGGGGGCGCTGATGGGATAGTTTACCCACTATTCCGATGAGATGATCATGGGTCTGGGACAGACTTATATTGCCGATGAACGCTTTGCCGCGTTCTACCGTAAATATCACCCGGAAATGCCGGAGTTTATGAACCGGGCCATCCAAGCGCATGTGGCGCGACGAACGGCGCGGTAACGATAATACCGGAGGCCGGAAAGGTCCACGGTTTATTCATCCTGAATTTTCGGTCAGCCGGACATAGATGGCATCACCGATTTCCCGGTCGGTGGCGAACTGGCTGTTGCCGGCTTGAAATACATAAGAAGGGAAAGTCTGCACCAGAGTGATGGGCGCTCCCGGCAGGATGCCCATGGCCATCAGCTTTTGCAGTTTGTCCGCCTGCGGGGCGTACAGATAGGCGACCACTCCCTGCTGGCCCGGTTTCAGTTCGGATAGTGGCGACACCAGTTTGTGGGGTTTGGTCAGCTCCTGCTGACAGCACCG
KOK=        13
KK=  121981  LL=  122370  Z=    5.51  JJ=  121621  DL=   390
A===      111      112      113      114      121      123      124      131      132      133      134      141      143      144      211      213      214      223      224      231      233      234      243      244      313      314      323      333      334      343      413      433
B===      222      122      422      322      212      412      312      242      142      442      342      232      432      332      221      421      321      411      311      241      441      341      431      331      424      324      414      444      344      434      423      443
RRR=   13.604   -0.322   -0.021    0.802   -1.688    0.608    0.608    2.729    0.608    0.021   -1.179   -0.145   -1.548    1.543   -0.177   -0.021    0.608   -0.575   -0.203    5.579    1.565    0.332   -2.362  101.550   -1.119    0.044   -1.072    7.857    0.074   -0.009   -0.012    0.687
X1==    3.664   -0.648   -0.050    1.501    3.352   -0.599   -0.744    1.920   -0.599    0.028   -1.111   -0.271    1.649    1.241    0.352    1.401   -0.744   -0.342   -0.424    1.401    0.446    0.311   -0.689    9.144    1.028    0.729    1.446    2.100   -0.113   -0.113   -0.191    0.843
X2==    3.713    0.497    0.421    0.534   -0.503   -1.014   -0.817    1.421   -1.014    0.777    1.061    0.534   -0.939    1.244   -0.503   -0.015   -0.817    1.683    0.478    3.982    3.511    1.066    3.429   11.105   -1.089    0.061   -0.742    3.741   -0.658    0.078    0.061    0.814
CD1=        5        0        1        3        4        0        0        3        0        1        0        1        3        3        1        2        0        0        0        2        1        1        0       10        2        2        2        3        1        1        1        2
CD2=        4        1        1        1        0        0        0        2        0        2        2        1        0        2        0        1        0        4        2        5        7        3        6       14        0        1        1        8        1        2        1        3
CCCATAAAACCAGGGAAGCCAGCAGGAAGAAAGGGATAACTTCCTTCAGGTACCATTCCAGCCGCGCGTAGGTCTTGGACAGAACGTTGGAAACACGGGGCAGGCGCAGGGGAGGGATTTCCATGTAAAAGCTGGCTCGGCGTCCAGGCAGGATTTTGGAAGCGAGGTAGCCGACCAGTAGAAATACCAGCAATACCACGCCCAGCCAGGTCAATAACATCCCGGTCGAAACTGACAGGATACCGAAAATGACCCCCAGTTGGGCCGAGCAGGGGATGGCCAGCGCCAGCAGAAGGGTGGTGATGACTCTTTCCCGGCGGGTTTCCTGGGTACGGGTGACAATGGTGGCCATGGTGTCACAACCCAGACCCAGGACAATGGGAATGACAG
KOK=        14
KK=  125941  LL=  126990  Z=    5.70  JJ=  125821  DL=  1050
A===      111      112      113      114      121      123      124      131      132      133      134      141      143      144      211      213      214      223      224      231      233      234      243      244      313      314      323      333      334      343      413      433
B===      222      122      422      322      212      412      312      242      142      442      342      232      432      332      221      421      321      411      311      241      441      341      431      331      424      324      414      444      344      434      423      443
RRR=    8.511   11.761    1.596    0.026    3.902   20.848    3.812   -0.257   -1.317   22.744   -0.444    8.955   -2.601    0.858    0.341    0.182    1.271   33.694    1.938   -0.778    2.454    0.548   -0.058   -0.252    2.591   16.564   -2.422   -0.044    5.563    1.540    3.734   39.653
X1==    2.651    4.941    1.040    0.402    2.603    5.508    1.661    0.391   -1.573    4.012    0.266    3.009   -0.812   -0.802   -1.294   -0.286   -0.922    7.341    2.256   -0.929    0.747    2.897   -0.306    0.241    1.864    8.347    2.343   -0.976    5.280    0.374    1.882    4.834
X2==    3.210    2.381    1.534    0.065    1.499    3.785    2.295   -0.657    0.837    5.669   -1.671    2.976    3.203   -1.069   -0.263   -0.637   -1.378    4.590    0.859    0.837    3.285    0.189    0.189   -1.048    1.390    1.984   -1.033    0.045    1.054    4.117    1.984    8.203
CD1=        5        8        4        3        5       11        5        3        0       11        4        7        2        2        0        2        1       14        6        1        5        9        3        4        7       19        8        3       17        6        7       16
CD2=        5        4        4        2        3        7        5        1        3       12        0        6        8        1        1        1        0        8        3        3        8        3        3        1        5        6        1        4        6       12        6       20
GGTAATTCCTCTTTCATCCTTCGGAGACCGGCTGAATCGACCATATCGGCCATGGGGCAACCGGCATGGAGGTCGGGCAGTATCACCTTACTGCCGGGAGCGATGATGGCGGCGGTTTCGGCCATGAAATGGACACCGCAGAATACGATCAATCTGGCGCCGGTGCCGGCCGCCTTCTGCGCCAGTTCCAGGGAGTCGCCGACGAAATCGCCGATATCCTGGATTTCTCCCAGCTGGTAGTTGTGAACCAGAATGACCGCGTCTTTTTCCTTTTTCAGAGCCTCTATTCTGGCGGTTATCGGGTCATTGTCCATCGGTTTCAATCCTTTCCGGGTGGGCATAGATATTCATCCGGTGACCGCGGACGAAACCCACCAGGGTGATGCCCAGCCGCTCGGCCAGTCTGACACCGGAATCGGTCGGGGCGCTTCGGGAAACCAGCAGGGGAATCTGTTGCCGGGCGGTTTTCAGCAGTATCTCGGAAGAAATACGGCCGCTGACCAAAAGCATTCGGTCCCGAGTGACGATGCCGTCCAGCAGACAGCGGCCGAATATCTTGTCCACCGCGTTGTGGCGGCCGATATCCTCGGCGAAAAGCTCAATACCCTCGCTGTCGGCCAGTGCCGCTGAGTGAACCCCGCCGGTGGATTTGAAAACCTCGCTTTGCTCCTGGAACAGCCGCATCAGCCGATAAACGGTCGCCGCGGGTACCCGCATCGACGAAGCCACCGGCGGCTGGGCGACATCGGCGGCAGAATAAAAGGTGGCGCCGCGGCCGCAACCGGAAGAAATGAAACGTTTCCATATTCTGCCGGCTTCACCCCGGCTTCGGGCGGACACCCGGGCGATACCGCGGGTTTCATCTACCAGAAGTGATTGGACATCCTCGGCGCTGTCGATCAGCCCTTCGGCGGCCAGAAAGCCGGCCGCCAGGTAGCGTTGTTCGGCCGGGGAACACAACATGGTCACCAGTTCGGTGTCATTGAAAAAGATGGTCAGGGCTGTTTCGCACGCCACCACATCTTCGACAGATTCTGCCGAGTTTTCGCT
KOK=        15
KK=  138871  LL=  139920  Z=    5.51  JJ=  138721  DL=  1050
A===      111      112      113      114      121      123      124      131      132      133      134      141      143      144      211      213      214      223      224      231      233      234      243      244      313      314      323      333      334      343      413      433
B===      222      122      422      322      212      412      312      242      142      442      342      232      432      332      221      421      321      411      311      241      441      341      431      331      424      324      414      444      344      434      423      443
RRR=    4.935    6.853    1.997    1.999    2.842   23.203    1.099   -0.423   -2.268    6.730    0.608   -1.975   -1.839    0.385    0.002   -0.608    0.444   33.845   -1.465   -0.004    0.388    1.052   -0.221    0.040    0.149   40.760    0.858   -0.049   13.314   -0.459   19.154   46.602
X1==    1.178    2.998    1.211    1.250    1.998    2.334    1.640   -0.421    1.594    3.743   -1.668    2.075   -1.058   -0.418   -0.002    0.854   -0.604    5.875   -0.815    1.594    0.326    0.923    0.370   -0.705    0.727    3.819    1.421   -0.069    3.598    2.241    6.867    8.572
X2==    4.190    2.286    1.650    1.599    1.422    9.943    0.670    1.005   -1.423    1.798   -0.364   -0.952    1.738   -0.922   -1.167   -0.713   -0.736    5.760    1.797   -0.002    1.189    1.139   -0.598   -0.056    0.204   10.674    0.604    0.721    3.701   -0.205    2.789    5.437
CD1=        2        4        3        3        3        5        4        1        4        9        0        4        1        2        1        3        1       11        1        4        4        5        4        2        4        9        6        5       13       10       14       24
CD2=        7        4        5        5        3       16        3        4        0        7        3        1        7        2        0        1        1        9        4        2        5        5        2        3        4       24        4        7       14        5        9       18
GAATTTGCCGCTTCGTCTCTGGTGTGCCTGTCGGCCACCAAGACATTCAATCTGGCCGGACTGGCGGCCTCGGTTATCGTCATCCCCAACGCTCGTCTGCGGGCGGATTTTCAGCGTGCCCGCGCCGGCATCATGCCGCAACCTGATGTGATGGCCATGGCGGCTTTGGAAGCCGCCTTCCGGGACGGCGACGAATGGCTGGCGCAACTGCTGGACTACCTGAGAGGCAATCTCGATTTCATGGACGGCTTTATCAGAGACCGCATTCCCCGGCTGAAACTGGTACGGCCGGAGGGCACCTATCTGGCCTGGCTGGACTGCCGGGCACTGGGTCTGCCCGGCCGGGAACTGCGACGGTTCTTTATTGAGGAAGCCCGGGTTGGTCTGGACGACGGCTCGACCTTCGGCCCCGGAGGGGCCGGCTTTCAGCGGCTCAATTTCGCCTGTACCCGGGCTACCCTGACCGAGGCGCTGGAGCGAATAGCCAGGGCCGTCAACCGGCTGGCCGGGACTTGAGTTTCCAGACGCCGTTTTCCATCATGCCCGCCGCCCGGCGGGCCAGCTCCAGATTTCAGCCCTGGCCTCGGGCGCACCACTCTTCGCACTGTCGGGCCGTGTCCGGCTCGGTATAAATCAGACCACAGAGGCCGCAGGCATGATATTGCCGACCATCTATTTGTCGGCTGTTCATCAGATGATTACGTTCAGCGCTCCCGGCAGTAAGGATAGCCGGAACGCTCCTTCACCAATGATCTCACCGTCCGCCTGAAGCAACAGCCGCTCTGTGGACGACAGGGTGATGGTGGCCGCTCGTTCGACGGAAACCTTGGGGTGGGTGATGTGGGTTCCCCGATACACCCGGGGGAAGGCCTGGATAAGTTCGATCTTGCCGATATCGCCGATGGTCAGGACGTCGAACAACTGGTCGCCCAGTTCGGCGTCCGGTGCCACCTTCATGCCGCCGCCGAAATAACTGCCGTTGGCGATGATGACCGACAGCACCCGATTTATCTTCTCGGCTGACTGGTCGCACCGGACGCTTACCGACCG
KOK=        16
KK=  144901  LL=  145290  Z=    4.74  JJ=  144241  DL=   390
A===      111      112      113      114      121      123      124      131      132      133      134      141      143      144      211      213      214      223      224      231      233      234      243      244      313      314      323      333      334      343      413      433
B===      222      122      422      322      212      412      312      242      142      442      342      232      432      332      221      421      321      411      311      241      441      341      431      331      424      324      414      444      344      434      423      443
RRR=   -0.248   -0.104   -0.094   -0.001    0.813    0.393   -0.422   -0.272    0.034   -1.346    0.056    0.607   -0.147    4.298    0.123   -0.549   -0.089   -0.627    0.393   32.342    0.431    0.245   13.347  104.044   -0.266    0.967    0.388   -0.463   -1.038    9.384    0.967    1.390
X1==   -0.185   -0.227    0.658   -0.394    1.773   -0.417    0.518   -0.342    0.583   -0.629    0.274    0.606   -0.726    1.161   -0.227    0.583   -0.482   -0.510   -0.589    4.583    0.231    0.112    6.112    8.967    0.371   -0.726   -0.769    1.735   -0.296    3.216   -0.726   -1.174
X2==    1.338    0.458   -0.142    0.003    0.458   -0.942   -0.816    0.796    0.058    2.141    0.203    1.003    0.203    3.702   -0.542   -0.942    0.184    1.229   -0.667    7.058    1.861    2.184    2.184   11.603   -0.718   -1.331   -0.505   -0.267    3.503    2.918   -1.331   -1.183
CD1=        0        0        1        0        2        0        1        0        1        0        1        1        0        2        0        1        0        0        0        5        1        1        7       10        1        0        0        3        1        5        0        0
CD2=        2        1        1        1        1        0        0        2        1        5        2        2        2        6        0        0        1        2        0        8        4        4        4       14        1        0        1        3        9        8        0        1
GCTCCACCCGCTTGGGGTCTATCATGATGAACTTGACCTCGTTGGGCGTGTTGTTCATCAGGATGCAGGAGATGATGGAGTTGAGGCATACCGTCTTGCCGGAACCGGTGGCCCCGGCGATGAGCAGGTGAGGCATTTTGGTCAGGTCGCCGACCACGGCCTCGCCGCCGGCGCCCTTGCCCAGCGCCAGCGCCAGGGGCGCTTTGGCCCGGAGTTTCTGGAAGGCGGTGGTTTCCATGACGGCGCGCATACTGACACTGCCCAGCAGTGTATTGGGAACCTCGATGCCCACCAGCGATTTGCCGGGAATCGGCGCCTCGATGCGGATGGACGGGGCGGCCAGGGCCAGCGCCAGGTCGTTGGCCAGCGATGATATCCGGTCCACCTTCA
KOK=        17
KK=  148291  LL=  149370  Z=    4.74  JJ=  148201  DL=  1080
A===      111      112      113      114      121      123      124      131      132      133      134      141      143      144      211      213      214      223      224      231      233      234      243      244      313      314      323      333      334      343      413      433
B===      222      122      422      322      212      412      312      242      142      442      342      232      432      332      221      421      321      411      311      241      441      341      431      331      424      324      414      444      344      434      423      443
RRR=   21.784    7.921    3.492    1.852    2.916    5.805    4.155    0.631    0.348   -0.516   -0.033   -0.076    5.645   -0.064    0.099    3.901   -0.387   13.743    1.207   18.983    0.833    2.339   -1.083    0.128   -0.020    5.645   -0.125    4.872   34.833    2.491   -0.089   11.777
X1==    5.171    4.603    3.616    1.578    2.733    1.609    1.981    0.653   -0.309   -0.457   -0.024    0.450    2.868   -0.199    0.241    1.609   -0.453    5.429    1.081    3.526    1.076    0.869    0.869    0.070    0.758    2.868    0.420    1.486    6.590    1.252   -0.603    1.845
X2==    4.213    1.721    0.966    1.174    1.067    3.609    2.098    0.966   -1.125    1.129    1.362   -0.168    1.968    0.323    0.413    2.425    0.855    2.532    1.116    5.384    0.774    2.691   -1.247    1.826   -0.027    1.968   -0.297    3.278    5.286    1.990    0.148    6.384
CD1=       12       10        9        6        7        5        6        4        2        2        3        4        8        3        3        5        2       10        4        8        4        4        4        3        4        8        3        5       14        5        2        6
CD2=        8        5        4        4        4        9        6        4        1        5        5        2        6        3        3        7        4        8        5       12        5        8        1        6        3        6        3       10       13        7        3       15
TTCCAGTAACGGGTAATGATTTCGCGGATATGCGTTGACGGCAGGGCGCTTGAACCGGGGATTGAATCACCTTACTGACTAAAACGAAGGAAACGAATGCCCTTTTTCAGCTTTGAAAAAGAGGCCTCAAACGTAGCGGCCTTTTGATGAAACAATTCAAACAATCCGGTAAAATTTTCCGGCATCCCACGCCAGTATTGTTACAGTCATTATTTAAAGTATATATATGTTCTTATATAGACGACTGATTCTAGCGTTCCTATGAACGTATTGTCAATAGGGAAATGGCACACCCCGGCTGAAGGCCGGGGAAATTCCAAGCACCAAATCACAAATAACAAACCGGTGAAGCCGTCCCGAGGAACGAAGTGACGTGGGGAACCATCAAAATTTAAATGTCCAAATGAACTAAATAGCCGTCAGCTGTCAGCTATCAGCCATCAGCGGGGGTACCGAGACTGCTTCGGCGTAGCCTCGCAGAGACGAAGCTGAGGAACTGATTTCATAGATCTCCGGCTTGCGCCGAAGATGACAGGTGAGAATGAACCGAGATTGCCTCGTGGCTGAGAGCCGGGGAAATTCCAAGCACCAAATCACAAATAACAAATGCCAAATCCCACGAAGCTGTCAGCTATCAGCTTTGGGAACCGGGATTACCATCCCTGTTCAAGCCAGGGACAGGCTCTGCTACGCTCCTCGTAATGACGATAGGGAATGGGGCACCGGGATTGCTTCGCGGCCGATGGCCGCGCGCAATGACGGCGAGGCTGGAGATGACCGGGGATTGCTTTGCGGCCGCTTGGCCGCGCGCAAAGACAGGGTATTGTTGGCTGTCTGCGGTTAGGTTTCAACTTGTGATGATGATGGCGCGGCGGCCGTGGTCGACTCCTGCCACGGGTGATATCTATTGTAGGGGCGAGGCATGCCTCGCCCGTCCCGCGTGTAACACTCAACGATATAACAGAACCGCCCGCCGGCAAAATCACCGGCGGGCGGTTCTTCAATTTCAACCTGAAAGCTGGTTGCTTACCGCATGTCAGCTTTCTAGTGTTTGGCCCGGATTACCATGGCCGGGATGTC
KOK=        18
KK=  150061  LL=  150360  Z=    5.80  JJ=  149401  DL=   300
A===      111      112      113      114      121      123      124      131      132      133      134      141      143      144      211      213      214      223      224      231      233      234      243      244      313      314      323      333      334      343      413      433
B===      222      122      422      322      212      412      312      242      142      442      342      232      432      332      221      421      321      411      311      241      441      341      431      331      424      324      414      444      344      434      423      443
RRR=   -0.360    0.088   -0.173   -0.125   -0.200    0.262   -0.305    0.621    0.262   -1.654   -1.041   -0.899    0.012    4.900    0.088   -0.376   -1.124   -0.018    1.485    8.519    0.599   -1.535    2.154  126.387    0.786    0.786    0.668   -1.306    7.238   -1.084   -0.074    0.142
X1==   -0.447   -0.305    0.397    0.322    0.695   -0.411    0.538    0.397   -0.411   -0.813   -0.914    2.322    0.086    3.970   -0.305    0.589   -0.462   -0.280    0.685    1.589    0.446   -0.623    1.377   10.300   -0.813   -0.914   -0.554    0.874    1.617    1.617    0.086   -0.212
X2==    0.804   -0.287   -0.435   -0.387   -0.287   -0.638   -0.568    1.565   -0.638    2.033    1.140   -0.387    0.140    1.234   -0.287   -0.638    2.432    0.064    2.167    5.362    1.345    2.465    1.564   12.271   -0.967   -0.860   -1.206   -1.494    4.478   -0.671   -0.860   -0.671
CD1=        0        0        1        1        1        0        1        1        0        0        0        3        1        5        0        1        0        0        1        2        1        0        2       11        0        0        0        2        3        3        1        1
CD2=        1        0        0        0        0        0        0        2        0        3        2        0        1        2        0        0        3        1        3        6        3        4        3       14        0        0        0        0        8        1        0        1
TGATGGCCGGCAGGTTGGCCGAGGCGGCAATGGTGAAAGCCCAGCCTACCAGGAAGGAGACGTTCATGTTTTTGAAGGCCAAACCCAGCCCCATGGCCAGCACGCCCACCAGGATGGCGGTTGCCCGGCCTACCAGCACCATGCCGTTGTCGGACAGCTTCACCTTGAGCGTCCGGTGAACCAGGTCGATGGCCACGGCGCCGGAGGCGGCTACGATGAGACCGGATACCGTACCCAGGATGGTGGCGAAGGCAATGGCGGAGATGATGGCAAAGATGCCCACGCCGAATGCCTTGGCCA
KOK=        19
KK=  165541  LL=  166590  Z=    6.01  JJ=  165541  DL=  1050
A===      111      112      113      114      121      123      124      131      132      133      134      141      143      144      211      213      214      223      224      231      233      234      243      244      313      314      323      333      334      343      413      433
B===      222      122      422      322      212      412      312      242      142      442      342      232      432      332      221      421      321      411      311      241      441      341      431      331      424      324      414      444      344      434      423      443
RRR=   26.044   -0.434   13.094    1.665    9.031   23.622   -0.520    0.298   -0.833    1.414   -0.672   -0.188    6.760    0.014    1.855    2.112    0.457   51.775    2.897   -0.029    0.536    0.454    0.839    0.202    1.414   34.900    4.858   -0.084    1.230   11.990   -1.197   11.990
X1==    4.292    1.579    3.717    1.891    3.054    4.563   -0.271   -0.402   -1.505    0.914    0.771   -0.485    2.942   -0.066   -1.372    1.866   -0.271    9.201    1.261    1.192    0.198    1.244   -0.534   -1.221    0.914   12.347    5.746   -0.098    0.449    3.094   -0.676    3.094
X2==    6.068   -0.275    3.523    0.881    2.957    5.177    1.919   -0.740    0.554    1.547   -0.872    0.388    2.298   -0.203   -1.352    1.131   -1.688    5.627    2.297   -0.024    2.706    0.365   -1.570   -0.165    1.547    2.827    0.846    0.857    2.741    3.875    1.770    3.875
CD1=        6        4        6        4        6        9        2        1        0        3        3        1        6        2        0        5        2       20        6        4        3        5        2        1        3       19       12        2        3        7        1        7
CD2=       19        3       12        6        9       12        6        3        4        7        2        5        8        3        1        5        0       10        5        3        7        3        0        2        7        9        4        5        8       10        7       10
AAGAAATTTCAGGAGTTCCATAAATCGCAAAGGAATCGCCCGGAATCCTACGTTGCTCCCATTTCGCGGGAGGTTGAAGCCTGCTTTGCCTGATTCCTGGTAAGTCTCTTACTGTTTAGTGTTTTGCCCCTTCAGATACTCCAGTATCTCCTCCGCCACCCTGACGTGCCATTCTTCTTCTTTGGCGATTTCGCGGAATCTGTTTTTCAGTCCTTCCGGAAGCAGACGAACGGCTTCGGTATGCATTCGATGAGCTTCCTGTTCTTTCGCCAGTTGAATGGTGAACATGCTCACCAGGTCGCTGTCATCGGGGAAGCTCTCAAAGTTCCATTCCGCCTTGCCGCCGAGTTTCTCGATTGTTGCCGAAACAGCATCGGCGTGTTTTACCGAGGCGGTGGACAGGTAGATAACCTTTTCCCTTATCACCGGGTCTCTGAAGGCGTTGGAGATGCGCGGCAGGTGGATTATGATGGAATACTCCAGCGCCAGGGTGCGGTTCAGCAACGCTATTACATCGCTGTAATCAGGTTGTACCGTTTTGCCCATCGGTCACTCCTTTAGTCAGGATCGGCGGCGTTTGCCTTGAGCGTGATTATACTCCCGGAAGCGGTGTGTGCCAAACGATTGCGGCTGTCAGGGGTGAGAGTGTTTGTCGAAAATAAAGGGAGTTGTTTTAACTATAGCCGTGAACGGTCAGATGCTTATCGCTTGGTTGGAATTCTTTTTTCTGGGCATCAGGGAAAAATCCAGGTCCAAAGCCTCGGTTACTTTCAACAGGGTTTCGATACGGGCGTTATAATCACCGGCCTCAAGACGTGAAATAGCCGGCTGGCGGGTACCGATTCTGCGGGCCAGTTCTCTCTGGCTGATTTTTAGTTCGTTGCGTCGCCGTATGATTTCCTGGATCAGCTGGTATTTTGGGGCCAGGGCGTCATATTCCCTCTTAACTTCGGGGCGGCTGAGAAGCTCTTCTTCGAACTGTTTATAGTCGGAGTTCAGTTTTTTATCCATACCTGAGTATATAACACATCCGTTATCATCAGTCAATAT
KOK=        20
KK=  166621  LL=  167280  Z=    5.64  JJ=  166261  DL=   660
A===      111      112      113      114      121      123      124      131      132      133      134      141      143      144      211      213      214      223      224      231      233      234      243      244      313      314      323      333      334      343      413      433
B===      222      122      422      322      212      412      312      242      142      442      342      232      432      332      221      421      321      411      311      241      441      341      431      331      424      324      414      444      344      434      423      443
RRR=   10.409    3.241   -0.378    5.704   12.042    0.230    0.659    0.257    0.986    0.055   -0.094   -0.495    1.788    1.719    0.197    0.002   -0.366   10.834    1.028    4.803   34.619   -0.140    3.289    4.134   -0.220   -0.980    1.376    0.184   30.999   -0.499    0.274    0.552
X1==    2.696    1.447   -0.158    3.918    4.058   -0.321    2.641   -1.088    1.397   -0.185    2.154   -0.340    1.314    1.756   -0.294   -0.321    0.281    4.276    0.778    2.256    5.588    0.243    1.019    1.410    0.733    1.314    2.196    0.695    4.583   -0.394   -0.367    0.435
X2==    3.861    2.240    2.394    1.456    2.967   -0.717    0.249   -0.236    0.706   -0.300   -0.044    1.456    1.361    0.979   -0.670   -0.006   -1.305    2.534    1.321    2.129    6.195   -0.575    3.226    2.933   -0.300   -0.746    0.626    0.265    6.764    1.267   -0.746    1.267
CD1=        4        3        1        6        6        1        5        0        3        1        4        1        3        4        1        1        2        7        3        4        8        2        3        4        2        3        4        2        7        1        1        2
CD2=        8        5        6        4        6        1        2        2        3        2        2        4        4        3        1        2        0        5        3        5       11        1        6        5        2        1        3        3       12        4        1        4
GTTTTTCCGCAATCACGATATCCCCCTTATCCAGCTTGTCGGTCTTTTTCAATATGCCATGGAGCAGGAGGAATTGTTGTTCGGGAACGGCACAGTATAGGATTCTATAATAGTCGGTTCCGTGTTTGATCCGCAATTCTCTCAATTCCGGGGTGATTTTCTTAGAAAAAGGCATCTCCAGATTGATATGGAAAATCCGAAGGAGCTTGAGAGTATGAAGTATCTCAGCAATGGTTTTATCGGTTTGAGCCAGGATGAAGTCTTTTACCGGAGACTTGCCGTTACGGTCAGTGTAGAAAATCGGTGTCCATTCCATTTGGGTGGATTATAGCATCAACGAAGCTTTCCCATCTCCCTAACCCGCCATTCGGTAATCTTGTTAATCAGCTCATAAGGCACCGGTTGGTCATGCGGGAACCGGACGGAGCCTTTACCGGACGGGTAGGCGTTCAATTCCTCGGGAAGACTTTCAGCGCCTCCGGCAGGGGATAGAGGCCGATGTGGTGCTTGAAGACGGCGAAGTGGATCAGGTTCCTGCCTTTCAGCTTGAAGGTGGGCATACGGTAACTTATGGCTTCGATGGCTCCCGGCGCGGCAGAAGCAATGACGCGGCGCACTTTTTCCAGCCGGGCGCGGACGTCCTCCGGAAAACCGGCGATA
KOK=        21
KK=  175411  LL=  175920  Z=    4.58  JJ=  174721  DL=   510
A===      111      112      113      114      121      123      124      131      132      133      134      141      143      144      211      213      214      223      224      231      233      234      243      244      313      314      323      333      334      343      413      433
B===      222      122      422      322      212      412      312      242      142      442      342      232      432      332      221      421      321      411      311      241      441      341      431      331      424      324      414      444      344      434      423      443
RRR=   14.583   31.638    7.890   -2.012    0.462   -0.349    1.317    2.246    0.325   15.429    1.356   -0.542    2.041    7.231   -0.419    0.278    1.317    0.431    2.387    0.912    5.493    3.181   -1.442    3.343    0.389   -2.562    0.086   -2.542    1.060    2.957   -0.371    8.648
X1==    3.802    6.232    2.599    1.675    0.729    1.462   -1.161    1.675   -0.287    5.015    0.610   -1.097    1.491    3.253    1.646   -1.161   -1.161   -0.402    2.908    0.588    1.281    1.281    1.281    2.115   -1.152   -1.152   -0.386    2.150    0.470    1.310   -0.271    3.830
X2==    3.835    5.077    3.035   -1.201    0.634   -0.239   -1.134    1.341   -1.134    3.077    2.223    0.494    1.369    2.223   -0.255   -0.239   -1.134   -1.072    0.821    1.552    4.287    2.483   -1.126    1.581   -0.338    2.223   -0.224   -1.182    2.258    2.258    1.369    2.258
CD1=        5        8        4        3        2        3        0        3        1        7        2        0        3        5        3        0        0        1        5        2        3        3        3        4        0        0        1        4        2        3        1        6
CD2=        6        7        5        0        2        1        0        3        0        5        4        2        3        4        1        1        0        0        2        3        6        4        0        3        1        4        1        0        4        4        3        4
ATTATCACCCGTAGGGGTCGGCCAAGGCCGACCCGCCCTGGTAACACCAATCGTCGTTGCGAGCCAACGGCGAAGCAATCCCGGTGCCCCGTTTTGGTCATTTAATATTGGAACTTGGGATTTGTTTGTTATTTGTAATTTAGGATTTGGAATTTGCTGAAAGCTGACGGCTGAAAGCTGACAGCCATAAACACCACCGTCATTGCGAGGCGACGCCGAAGCAATCTCGGTTTCCCTCGTAGGGTTCGCCAAGGCCGATCCGCCCTGGTAACACCAATCGTCGTTGCGAGCCGGCGGCGAAGCAATCCCGGTGCCCCGTTTTGGTCATTTAATATTGGAACTTGGGATTTGTTTGTTATTTGTAATTTAGGATTTGGAATTTGCTGAAAGCTGTCGGCTCCCAATTAAACGAAAGGAAAAAAATGAACCTCTACAAAAAACTCTGGTCCCGCCTCGGCGGCCGCCCCTGGACCTATATCATCCGTGACCTGTGGCATCGCTTCGAATGGC
KOK=        22
KK=  177241  LL=  178320  Z=    5.61  JJ=  177181  DL=  1080
A===      111      112      113      114      121      123      124      131      132      133      134      141      143      144      211      213      214      223      224      231      233      234      243      244      313      314      323      333      334      343      413      433
B===      222      122      422      322      212      412      312      242      142      442      342      232      432      332      221      421      321      411      311      241      441      341      431      331      424      324      414      444      344      434      423      443
RRR=   23.300    3.944    1.329    1.335    8.047   13.153    2.345    1.329   -0.338    3.124    7.203    0.757    6.304    2.492   -0.150    0.225    0.627   13.214    1.274    8.096   -0.532   -0.040    1.058   -0.019    0.130   12.313   -0.739    0.202   12.649   10.013    0.067   30.325
X1==    5.003    1.671    1.218    1.787    2.593    3.903    2.121    1.218    0.902    1.806    2.797    1.013    1.537    1.870   -0.172    0.902   -0.718    4.035   -0.908    2.402   -0.442   -0.027    1.130   -0.771   -0.192    3.428    2.003    0.289    3.147    3.661    2.167    5.718
X2==    4.657    2.360    1.092    0.747    3.103    3.370    1.106    1.092   -0.375    1.730    2.575    0.747    4.101    1.333    0.873    0.249   -0.874    3.275   -1.404    3.370    1.204    1.490    0.936    0.024   -0.678    3.592   -0.369    0.698    4.019    2.735    0.031    5.304
CD1=        6        3        3        4        4        7        5        3        3        5        7        3        5        6        1        3        1        8        1        5        2        3        5        2        2        8        6        4       10       11        6       15
CD2=        9        5        5        4        6        8        4        5        2        8        9        4       12        6        3        3        1        7        0        8        6        6        5        3        3       11        3        8       15       12        4       18
TTTTACCATCACCGGCGTGAAGGCACAACTGGAGCCGGGGTTGTCATTGCTGATACTTGACGCTGCAGACGGCTGGTCAGCGCTGAAAAACTGGCGGGCGCCCGGCCAGTTACGCTGGAACATGACTCATTCCATTACACAGATACTGGCCTGGCTTTTAGGGCGGGTGGGGCTTCGGCTGAATGTCAGCTCCGCATCGGCTGACGCCGGCCGGTTGCCGGACTTTGCCGTAAGTCCCGGCGTCAGCGGATTTTCCGCCGTCAGACGCCTGCTGGCCGGTCTGCCCGACCGGCTCTTGATCGAAGGCGAAAACGCCTGGCTGGTGAGTCCGCCGGCTGAAGAGGTGCCGGTATATGAATGGGTCGGCCCTCATGCTGTTTTTCGCCGCTACCTGGCTTTCGAGGGAGCAGGCGGCGAAATAACCGGGCCGCCTAACTGCGCCCAGCAGATACATGACCTGATATCGGTGGGCGGCCGGGCGTTCAGGGTCGCCGGTATCGGTCTGGAATACCGGGCGTCATCGGGCCGTTACCGTATGACGCTGAGGCTCGGGGAATGAATTGCTGGAATTGTTTCGCCAGGCTCCTGGCGGGCTTTTTTCAGGTTTTCACGATGGAAAAGGGGATTCGTTTCCTTCGTTTTAGTCGCTTGTATCCCGGATAGTCTGGCAACGGCAGACCTGATACCGCCGGCCTCTGACAGAGGCCGGCTTATGCATTTGCGGCGGTAAACGCTTGATTATCAAAAACGCACTCTACGTGCAGGAAAGGAAAACGAATGCTGAAAGCGGCAACCCTCATAAGTTTCGACAGCCTTGACTATACCGCCGATATCCGGCCGGACGGCTCACCGAAGGCGTATCTGGATGGCATAACCGTGGCGCGTCATATTCCCGTGGCGGAAATGTTACCCGGCCGCCGTCTGGCGGTACTCTTCCCTGACCGCTACCAGGCCGGTTCGGCGGTCATCATCGCCGTATGGGAAGGGTGAGTGCGCTTTAAGCTGTCAGCATTCAGCTGTCAGCCAGCGACCGGGACGGGCGAGGCAGGCCTCGCCCCTACGGCCTGTATTATCCGTAGC
KOK=        23
KK=  178561  LL=  179520  Z=    4.64  JJ=  178321  DL=   960
A===      111      112      113      114      121      123      124      131      132      133      134      141      143      144      211      213      214      223      224      231      233      234      243      244      313      314      323      333      334      343      413      433
B===      222      122      422      322      212      412      312      242      142      442      342      232      432      332      221      421      321      411      311      241      441      341      431      331      424      324      414      444      344      434      423      443
RRR=   22.032   12.284   -2.743    7.645    1.905   -0.455    0.313   -1.681    0.184   -0.493    7.474    0.661    4.980   -0.564   -4.877   -0.180    2.282    6.277    8.060   38.618    1.124    6.572    8.005    2.829    0.026    0.448   -0.255   -0.522   19.575    2.230    0.672   12.503
X1==    2.951    2.567   -1.371    3.746   -1.305    1.957   -1.488    3.796   -0.790   -0.897    4.283    0.816    4.283    1.003    3.341   -0.103   -1.488    2.243    2.836    4.017    0.765    1.943    3.757    1.302   -0.897    0.385    0.156    2.309    6.300    1.112    0.385    3.418
X2==    7.466    4.786    2.000    2.041   -1.460   -0.232   -0.210   -0.443   -0.232    0.549    1.745    0.810    1.163   -0.562   -1.460    1.737   -1.533    2.799    2.842    9.614    1.469    3.382    2.131    2.172   -0.029    1.163   -1.636   -0.226    3.107    2.005    1.745    3.658
CD1=        5        5        0        7        0        5        0        7        1        1        9        3        9        4        6        2        0        6        7        8        4        6        9        5        1        3        3        7       14        5        3        9
CD2=       14        9        6        6        0        2        2        2        2        4        6        4        5        2        0        5        0        6        6       17        5        8        6        6        3        5        0        3        9        7        6       10
ACACCAATCGCCGTTGCGAGCCAACGGCGAAGCAATCCCGGTGCCAAAGGCAGTCAATCGTCATGATACGGGTCAACACCGAGACTGCTTCGCGCCTGCCGGCCGCTCGCAGTGACGTAAAAAGGCGTCATTACGAGGAGCGTAGCGACGTGGTAATCTCGTTTCCCGTTTTGGGCATTTGAATTTTGAAGGTTCCCCACGTCTCTTCGTTCCTCGGGACGGCTTCGCCGGTTTGTTATTTGATGCTTGTGATTTGGAATTTGCTGAAAGCCGCCGGCTGAAAGCTGACAGCCATAAACACCCCCGTCATTGCGAGGCGACGCCGAAGCAATCTCGGTTTCCCTCGTAGGGGTCGGCCAAGGCCGACCCGCCCTGGTAACACCAATCGCCGTTGCGAGCCAACGGCGAAGCAATCCCGGTGCCAAAGGCAGTCAATCGTCATGATACGGGTCAACACCGAGACTGCTTCGCGCCTGCCGGCCGCTCGCAGTGACGTAAAAAGGCGTCATTACGAGGAGCGTAGCGACGTGGTAATCTCGTTTCCCGTTTTGGGCATTTGAATTTTGAAGGTTCCCCACGTCTCTTCGTTCCTCGGGACGGCTTCGCCGGTTTGTTATTTGATGCTTGTGATTTGGAATTTGCTGAAAGCCGCCGGCTGAAAGCTGACAGCCATAAACACCCCCGTCATTGCGAGCCTGTGGCGAAGCAATCCCGGTGCCAAAGGCGGTCAATCGTCATCATACGGGTCAACACCGAGACTGCTTCGCGCCTGCTGATCGCTCGCAGTGACGAAAAAAGGCGTCATTGCGAAGAATCGTCAGCGTCTGTGGCAATCCTGGTTTCCCAAAGCTGACAGCTGACGGCTGAAAGCTGACCGCTCGTTCCCCGTTTCGGTCATTTAATATTGTAACTTGGGATTTGTTTGTTATTTGATGCTTGTGATTTGGAATTTGCTGAAAG
KOK=        24
KK=  181741  LL=  182730  Z=    5.15  JJ=  181741  DL=   990
A===      111      112      113      114      121      123      124      131      132      133      134      141      143      144      211      213      214      223      224      231      233      234      243      244      313      314      323      333      334      343      413      433
B===      222      122      422      322      212      412      312      242      142      442      342      232      432      332      221      421      321      411      311      241      441      341      431      331      424      324      414      444      344      434      423      443
RRR=   -0.587    0.243    0.064   20.051    2.406   17.163    7.251    0.144    0.058    4.849    0.804    0.376   -1.076    1.271    0.302   -0.897    0.333   56.780    0.009    0.058    3.415    0.298    0.074    0.305    0.459   51.599    9.157    0.077    6.457    0.176   13.399   47.233
X1==   -0.653    0.187   -0.133    3.342    5.187    2.174    1.145   -0.133   -0.356    2.142   -0.819   -1.129    0.538   -0.931   -0.813   -0.356   -0.459    9.251    0.030   -0.356    0.969   -0.457    0.153   -0.604    1.429   10.037    6.731   -0.266    2.654    0.072    3.252    6.785
X2==    0.899    1.299   -0.478    6.000    0.464    7.895    6.334   -1.081   -0.163    2.263   -0.981   -0.333   -2.001   -1.365   -0.371    2.523   -0.726    6.138    0.293   -0.163    3.523   -0.653    0.483   -0.506    0.321    5.141    1.361   -0.289    2.433    2.433    4.120    6.962
CD1=        0        1        1        5        6        4        3        1        1        5        1        0        3        1        0        1        1       14        2        1        4        2        3        2        4       17       13        3        9        4        7       17
CD2=        3        3        2       12        2       14       11        1        2        9        2        2        0        1        1        6        1       10        2        2       10        2        4        2        5       14        6        6       12       12       12       23
ATAGAAGACGCACTTGAGCATCCGTGACGGGGGCAGTCCCAGGAAGTCGGCGACGTCCTCGATGGCCTCCCGGCCCGGTGTAGCCACTTCTTCGGTCGGTAGCGGGGCTTCCGGTTCGGTTTTACCCTTATTGAAGACTGCCTTTTCCTTGTTGGCGGCGTAGCCGCAACCGGCGCAGAAGATGACTTCGTCCTCGCCGGATTCGGCCAGCACCATGAACTCGTGCGACGCCTTGCCGCCGATAGCCCCGGAATCGGCCTCGATGGCCATGGCCTTCAGGCCGCACCGCCGGTAGATGTTCTTGTAGGCCTGCACCATGCGCTGATAGGATTCTTCCAGCCCGGCTTCATCGGCGTCGAAGGAATACATATCCTTCATGATGAACTCGCGGACGCGGATGAGGCCGCCGCGGGGGCGCGGCTCGTCCCGCAGTTTGGTCTGTATCTGGTACAGCCGCTGGGGCAGGTCGCGGTAGGACTGGATATAGCGCGAAGCCAGGTCGGAGACTACCTCTTCGTGAGTGGGGCCCAGCGCCAGCGTGTGCTCCTTGCGGTCGGTGAGCTGGAACAGATTGTCGCCGAAGGCGGCGCCGCGACCGGACTTCTGCCACAGCTCGATGGGTTGAAGCACCGGCATGGTGATTTCCTGACAGCCGGCGGCGTCCATCTCATCGCGGATGATGTCCATTATCTTACGGGAGGTGCGCCAGGCCGGCGGCAGGTAGGAATAGACGCCGGCGGTAAGCTGGGCGATCATGCCGGCGCGCAACAGCAACCGGTGACTGATGGTTTCGGCCTCGCCGGGAATCTCCCGCTGGGTCTTGCCGAAGAGCTGGGAAAGTCTCATCTATTACCTCTGTTTCTGTTCTGAAAGCGGATTTCTTCGATGGAGCGGGGCTTGATATCCGCCTGCTGGAGGTGCTCCACCAGTTCCACCCGTTCGTCACCCCAGGAGAACCAGATGGTGATGCCGCGCCGCCGGAAGTGGGTC
KOK=        25
KK=  188161  LL=  188970  Z=    4.85  JJ=  188041  DL=   810
A===      111      112      113      114      121      123      124      131      132      133      134      141      143      144      211      213      214      223      224      231      233      234      243      244      313      314      323      333      334      343      413      433
B===      222      122      422      322      212      412      312      242      142      442      342      232      432      332      221      421      321      411      311      241      441      341      431      331      424      324      414      444      344      434      423      443
RRR=    4.746    0.139    2.533    4.949   -0.150   13.908    5.156    0.414   -0.638    1.916   -0.876    0.174   -0.682    0.201    1.037    3.636    0.227   50.614   -0.653    0.399    2.337   -0.278    0.134   -1.857    0.041   33.102    4.948   -0.017    2.662    1.718   15.378   21.959
X1==    1.151   -0.961    0.570    3.060    1.039    2.837    2.729   -0.298    1.206    0.604    0.532    1.360   -0.823   -0.204   -0.961    2.022   -0.467    9.416   -1.349    0.390    2.337    0.313    0.313   -1.008   -0.087   10.019    1.686    0.903    2.433    0.809    3.920    3.516
X2==    4.122   -0.145    4.448    1.617   -0.145    4.902    1.889   -1.390   -0.529    3.171   -1.647    0.128    0.828   -0.982   -1.079    1.799   -0.486    5.375    0.484    1.023    1.000   -0.888    0.427    1.842   -0.469    3.304    2.934   -0.019    1.094    2.125    3.923    6.246
CD1=        2        0        2        5        2        5        5        1        3        3        3        3        1        2        0        4        1       14        0        2        6        3        3        1        2       17        5        5        8        5        8       10
CD2=        6        1        8        4        1        8        4        0        1        8        0        2        4        1        0        4        1        8        2        3        4        1        3        5        2        8        7        4        6        8        9       16
AGATCACCCTCTTTTTGAGCATCAGTGAAGGCCTCCGAAGCGGCGGTGGCGGCCTGCGTAATCGGCCAGGGCACGGTTTATCTCATCTTCCTTGAAGTCCGGCCAGAGGGTATCGCTAAAGTAGAGTTCGGCATAGGCTGACTGCCACAGCAGGAAATTAGACAGCCGCCGCTCGCCGCCGGTGCGGATGAGGAGGTCGACGTCAGGCAGTCCGGACGAACTCAAAAGTCCGCTGAAGGTCTTTTCGTCGAGAGTATCAGCGGCCACTTTCTGTTTAAGCGCCTGTCGGGCGGCTTCTACCAGTTCGGCTCTGGATCCGTAATCGAAGGCGAAGCTGACCACGGCGCCGGTGTTGCCGGCGGTCTGTTCCATTACCCGCCGGACTTTATGGCGAAGCTGGTATGGCAGTCGGTCCAGCCGACCCAGATGGCGAAGTACGATGTTGTTGTCGTCCAGTTCCTGTGACATCTTCCCCAGCGCTTCGGCCAGCAGACTGAGCAGTCCCCTGACCTCGCCGGCGGGCCGTTTCCAGTTTTCGGTGGAAAAACTGAACAGGGTGATATAACCGACTCCGGCGTCGGTGAATGCCCGGATGACCTCCGGGATGTTGTTCAGCCCGGCGCGATGCCCCTCCAGTCGTTCCCAACCCTGACGGAGCGCCCAACGGCCGTTGCCGTCCATGATGATGGCGACATGACAGGGCGGCGCAACCGGTTCCAATTCCTGATGCATTACTTCCCGCTATTTTAGGCTGATTGCCGGGCCGGGGCAAGGAGACGGTTCGGGAACCGCGCGCTTGCACCCGACGGA
KOK=        26
KK=  191521  LL=  192600  Z=    4.69  JJ=  191461  DL=  1080
A===      111      112      113      114      121      123      124      131      132      133      134      141      143      144      211      213      214      223      224      231      233      234      243      244      313      314      323      333      334      343      413      433
B===      222      122      422      322      212      412      312      242      142      442      342      232      432      332      221      421      321      411      311      241      441      341      431      331      424      324      414      444      344      434      423      443
RRR=    0.932    5.466    4.159    3.803    0.078    0.001   -1.447   -2.437    0.828    0.935   -0.757    2.229   -0.987   -0.022    3.401    0.894    0.414   -0.683    0.411   47.949    0.026    8.502    9.147  115.354    1.598   -2.052   -1.128    5.565   44.088    1.512   -0.086   -1.349
X1==    1.316    2.285    1.980    2.519   -0.304   -0.007    1.987    3.360    1.412    1.042   -0.740    0.505    1.469    1.868    1.422    0.702    0.606    0.804    0.707    7.087    0.008    2.753    2.185   10.325   -1.227   -1.292    0.591    1.543    7.300    0.927   -0.188    0.927
X2==    0.709    2.392    2.100    1.510   -0.257   -0.100   -0.728   -0.725    0.586    0.897    1.023    4.412   -0.672   -0.012    2.392    1.273    0.683   -0.849    0.582    6.766    3.441    3.089    4.187   11.172   -1.303    1.588   -1.907    3.608    6.040    1.631    0.458   -1.455
CD1=        3        4        5        6        1        2        5        7        4        5        2        3        6        7        3        3        3        3        3       12        3        8        7       22        1        1        4        8       21        7        3        7
CD2=        2        4        5        4        1        2        1        1        3        5        5        8        2        3        4        4        3        1        3       12       10        9       11       23        1        6        0       14       19        9        4        2
CAGCGCCGCAGGAAGAACTGATGGCAATCGCCAGGGAACTGGCCGCTCCCTTTGAGCTGGTGACCCAAGTCCACCGGATGGGCAAATTGCCGGTGGTTAATTTCGCCGCCGGCGGCATCGCCACTCCCGCCGATGCGGCGCTGATGATACAACTGGGCGCCGAAGGGGTCTTCGTGGGTTCCGGTATCTTCAAGTCCGCTGACCCGTCGAAAAGGGCCAGGGCTATAGTAAAAGCCACCACCCACTACCAGGACGCGGCGCTTATTGCCGAGGTTTCCGCTGACCTGGGCGAGCCGATGCATGGGCTGGAAATCAGCCAGATACCCGATGAGCAGTTAATGGCCGGCCGCGGCTGGTAATCATAACTTTCTGAATATCTGCTGGCTCCGGCCGGGACTTTCCGTCTCAGCCAGAGTTTCTGTTATGCCCCGGTGGTTCTCTTCGGGTCGTAGGATATGGCCAGTGCTATCGCCGCACCGGCCAGGGACACCCACATGGCCACTTCGATGGCGGTAGTCGTTGCCCGGGTGAACTGTTCGGTCATCACCTGTCCAATCAACAGCTGGAGATATTCCGGCGCGTCGGAGGTGACGGCGCCGCCCATGCCGTGGTGACTGACCCCTTCGAGGATAGCGTCTTTGGCTGATTGGGGCATGAATGGGATACGGTCGAAAAACTCCCGCAGATTCTTGACCATGTTGAACTGCAGTACCGCTCCCAGTACGGTTATGCCCAGGGTGGCGCCGGTCTGACGCATGGTCGTCAGTATGCCGGAAGCGGTGCCGGAACGGACAACCGGGGCTGAGGCCATGACGATGGAGCTCAGCGGGGCCATTACCAGTCCGAGACCGATTCCGGTCAGCCCCAACGGCCAGGACATGGACCAGCCCGGCGTATCCGGTTGAATCTGGGAGAGGAAAGACATCCCCAGGCCGACCATGACCATTCCGGCTGACAGCAGGAAGCGCATCTGGAGCCGGTCGGCCAGCCGTCCGGCCAGCGGCGACACTATCATCATGGCCAGGGGCAGGGGCAGGATAATCAATCCCGATTCCATGGGGGAATAGTCCCGCACCGCCT
KOK=        27
KK=  194731  LL=  195780  Z=    5.19  JJ=  194701  DL=  1050
A===      111      112      113      114      121      123      124      131      132      133      134      141      143      144      211      213      214      223      224      231      233      234      243      244      313      314      323      333      334      343      413      433
B===      222      122      422      322      212      412      312      242      142      442      342      232      432      332      221      421      321      411      311      241      441      341      431      331      424      324      414      444      344      434      423      443
RRR=    4.723    2.450   11.183   -0.196    0.479   36.359    3.585    0.731    0.459    2.678   -1.877   -1.504    0.054    0.637    0.297    5.773    2.317   30.061   -0.251    0.212   -2.899   -0.815    1.160   -0.000    7.092   24.824    0.231    0.663   21.943    0.497   15.627   26.665
X1==    0.966    0.942    4.273   -0.176    0.184    4.868    3.128   -0.915    0.359    2.012    1.624   -0.845    3.899    0.615   -0.574    2.936   -1.524    7.375   -0.214    0.359   -0.765   -0.671   -0.671    0.004    3.667    8.450   -0.217   -0.778    4.177    0.304    3.330    5.629
X2==    4.889    2.601    2.617    1.118    2.601    7.469    1.146   -0.799    1.279    1.331   -1.156    1.781    0.014    1.037   -0.517    1.966   -1.521    4.076    1.174    0.591    3.791    1.215   -1.729   -0.073    1.934    2.938   -1.067   -0.851    5.254    1.637    4.692    4.737
CD1=        3        3        9        2        2       10        7        1        3        7        6        1       10        4        1        7        0       14        2        3        2        2        2        3       10       18        3        3       13        5        9       16
CD2=        8        5        6        4        5       13        4        1        4        5        1        5        3        5        1        5        0        8        4        3        9        5        0        3        6        8        1        2       14        7       11       13
GGACCAGATAATCCGGATGGTAACCCTTCAACTCAATCTGGCTCAGCCGCCGGCGTCACCTGATGCCGCCGACGCTCTGGCCTGCGCCCTGTGCCATGTCCAGGAAGTCCGGATAGCCTCGGCCATTTCCGGAGCCCGTTCCTGACTGGCCGGAACCGGCGGAATTACTGGCGGCGCCAGCCGGAAGTCACCAGCCGGTAACCCAGGTGGATGAACGCCAGCCCGATCAGGGCGGCCACGAACTGAAGCATCATGTTATCTGCCGCCCAGGATACGTATTCGTTTTCCAGCGTCACATTTATCAGAATGAAGATGCCGATTATTCCGGACAGCAGGCCTGTTGCGATTTTCCACATCTTTAAATTTCCCCCTGTAAGTCGGTGGCTGACCTCTTCATACGGTTACCAGCACCGGCAATATCATAGGCCGCCTTCGAGTACGTTCGTAGTAGAAGCGGGACAATATATCCCGCACCCGGTTGGATATTACCGGGGAATCGGAAACGCGTTGTGCTTCAGTTTCAAAGAAATTGACCACCAGATCCCGGCTTTCCTCAATCAGCGCCTTGCCCGATTCCGGATCAACGAAGCCCCGCGATACTATATCCGGTCTGACGGCCAGGTGGCCGGAGGCGGCGTCCAGGGTGACGATGGCCACCACGATGCCGTCCTGAGCCAGCATCTTGCGGTTGCGCAGAACGACACCGTTGATGTCACCGACCGACACCCCGTCGACATAAACGTTACTGGCCGGAGCGTGGCCGACCACCTTACCGCCGCCCGGCGTCAATTCCAGGATGTCACCGTCTTCCAGGGTGAAGATGTTATCCCGGGGGACGCCCATTTGCTCGGCCAGCTGGGAATGCAGTTTCAGATGGCGGTATTCGCCGTGAACCGGGATGAAGAATTTGGGACGGATAAGGCTCTGCAGGAGACGCAGTTCTTCCTGCGAGGCATGGCCGTGCACGTGTACCTTGGCGATACGGTCGTAATACACCTGAGCTCCCAGTTTGAACAGGCTGTCGATGGTTTTGGATACAAATGATTCATT
KOK=        28
KK=  200731  LL=  201480  Z=    4.85  JJ=  200581  DL=   750
A===      111      112      113      114      121      123      124      131      132      133      134      141      143      144      211      213      214      223      224      231      233      234      243      244      313      314      323      333      334      343      413      433
B===      222      122      422      322      212      412      312      242      142      442      342      232      432      332      221      421      321      411      311      241      441      341      431      331      424      324      414      444      344      434      423      443
RRR=   -3.485   -0.008    4.435    2.684    0.497   23.282   -0.843    0.226    1.618   16.167   -3.851    1.620    1.515    1.376    1.199   -2.592    1.618   90.637    0.960    0.566   -0.824   -0.165    0.587    0.606    0.598   34.240    1.383    0.039    5.749    0.017   36.058    4.761
X1==    4.959    2.192    2.589    3.083    0.498    6.868    1.863   -1.495   -1.248    3.660   -1.611   -1.542    0.923   -1.047   -1.195    1.998   -1.287    6.703    0.804   -0.436    1.809    0.166   -0.589   -0.654    0.396    2.824    1.809   -0.380    1.962    3.785    4.725    1.354
X2==   -0.703   -0.004    1.713    0.871    0.996    3.390   -0.453   -0.151   -1.297    4.417    2.390   -1.050    1.641   -1.314   -1.004   -1.297   -1.258   13.522    1.194   -1.297   -0.455   -0.996   -0.996   -0.927    1.510   12.125    0.765   -0.102    2.930    0.005    7.632    3.515
CD1=        9        4        6        7        2       10        4        0        0        8        0        0        4        1        0        4        0        8        2        1        4        2        1        1        3        7        4        2        6        9       10        5
CD2=        0        1        3        2        2        6        1        1        0        8        5        0        4        0        0        0        0       23        4        0        2        1        1        1        4       18        4        3        8        3       12        9
CGGCTGGAAGGCTACGAACCACTGGCTGACCTCAAGGAACACCTGGGTGTCGAACTGGCCAAACTCCCGGTTGACCGGAGCCGTCTGGAACAACTCGGCTCCGGTCTGAGGCCGCTGGAAGCGGAAATTACCCGTCTGCAAGGCCAAGTCAATACCAAACGCCTGGAATTCATCCAGGAAGTCAAGACCGCTCCCGACACCGTCGGGCAGAGCGGCCTGCCGGCTGAAATCGAAGCCCTGGAAGCGCGCCTGGCGGGGGTGGCCGAAAAATACCTGTCGCTCTATGCCGAGGGTGTCGAAAAAATAGTCAGCCAGTTGCCGGAAAAGCCGCAGAAACTGGAATGCGATATCGATACCGGACTTTGTAAAAAAGTTATAGACCGGGATCGCCAACGGTTCCGCACCTGGCTGGAAAACTACGTCAAGGTGGTCAAAGCTGGCGGCCTGCACGTCATCGGCACCGAGCGACATGAGGCACGGCGCATCGACAACCAGTTGCGCGGTCGGGCCGGCCGGCAGGGAGACCCGGGTTCCTCACGCTTCTTCGTGTCGCTGGAAGACGACATCATGCGCCGTTTCGGCGGTGACATGGTTCGTGGTCTTATGGAGCGTTTCGGTTTCGATGAAAACACCCCCATCGAAAACAAGATGATCAGCAATTCCATCGAAAATTCCCAGAAACGGGTCGAAGGGTATAACTTCGATATCCGCAAGAATCTGGTCGAATACGATGACGTGGTCAACAAGCAC
KOK=        29
KK=     392  LL=    1171  Z=    6.47  JJ=      62  DL=   780
A===      111      112      113      114      121      123      124      131      132      133      134      141      143      144      211      213      214      223      224      231      233      234      243      244      313      314      323      333      334      343      413      433
B===      222      122      422      322      212      412      312      242      142      442      342      232      432      332      221      421      321      411      311      241      441      341      431      331      424      324      414      444      344      434      423      443
RRR=   11.199    1.551    2.001    2.001    1.986   26.711    0.242    0.968    0.912    7.001    1.443   -0.690   -1.669    0.112    1.668    0.054    1.911   66.690   -0.205   -2.211   -3.204   -0.401    0.626    0.626    0.112   41.313   -2.292    0.974    1.302   -0.618    6.443   17.277
X1==    3.814    4.877    2.107    2.107    1.783    6.025    0.107   -0.726   -1.372    5.273    0.530   -0.726   -0.825   -0.147   -1.310    0.847   -1.372    6.412    3.323    1.587    2.101    2.101   -0.729   -0.729   -0.147    4.595   -0.729    1.019    0.371   -0.277    1.885    3.611
X2==    2.936    0.318    0.950    0.950    1.113    4.434    2.249   -1.332   -0.665    1.328    2.721    0.950    2.024   -0.762   -1.273    0.064   -1.393   10.400   -0.062   -1.393   -1.525   -0.191   -0.858   -0.858   -0.762    8.990    3.145    0.955    3.508    2.232    3.418    4.784
CD1=        7        8        5        5        4       10        2        1        0       10        3        1        1        2        0        3        0       10        6        4        5        5        1        1        2        9        1        4        3        2        5        8
CD2=        5        2        3        3        3        8        5        0        1        4        6        3        5        1        0        2        0       17        2        0        0        2        1        1        1       15        7        4        8        6        7       10
TTTGTCGCGGAGTACCTTGAACGCAACCAGCGGTCGCTGATAGAGAAAACCCTGATCAAGGTTATGGGCGGGGTCTCTCTGGAACTGGATTTTTCAATCACCGGCTCAGGTTTGAAACCGGCAAAAACCGACCGACAGCCCGTGAAAAATCGTGACGGCCATCGGTGCTTCAATCCCAAGTATAATTTCAACTCATTCATCGTCGGCAATTCTAACCGTATGGCTCACGCCGCCGCCCTGTCGGCGGCTCATCAGTCGGGCCAGGCCTATAATCCGCTGTTTATCCATGGTTCCAGCGGGCTGGGCAAGACCCATCTTCTTCAGGCTATCGGCCAGACAGCCGGTGACGAAGGTCGTCGGGTTCGTTATGTATCCGGGGAGCAGTTCACCTCTGAATTCGTCGCCGCCTTGAAGGAGAGAAGGGCGGATGAGTTTCGAGAGTTGTACCGGAATGTCGATGTTCTGCTCATAGATGATATCCAGTTCATTGCCGGCAAAGCGCAAACCGAAGAGAGTTTTTTCCATACCTTCAACGAACTGCACAATAACGGCAAGCAGATAGTATTGTCGGCGGACTCACCACCCAGGGAAATCTCCCAACTGGAAGACCGTCTGCGTTCCCGGTTCGAATGGGGCCTGACGACGGAAATATTCCCGCCTGATGAAAAAACCCGCCTGTCCATTTTGAAAACCCGGGCGGAAGAAACGGGGGCTGAAATCACCCCCGATGTCTTGGATTACCTGGCTTCGGAAGTCATCCGGAATATCCGGGAACTGGAA
KOK=        30
KK=   29942  LL=   30271  Z=    5.19  JJ=   29462  DL=   330
A===      111      112      113      114      121      123      124      131      132      133      134      141      143      144      211      213      214      223      224      231      233      234      243      244      313      314      323      333      334      343      413      433
B===      222      122      422      322      212      412      312      242      142      442      342      232      432      332      221      421      321      411      311      241      441      341      431      331      424      324      414      444      344      434      423      443
RRR=    0.668   -0.631    1.452   -0.523   -0.365   26.692   -2.169   -0.440   -1.021    8.322   -0.244    0.552    0.623   -0.193    0.353    0.360    0.554   37.513    0.554    0.554   -0.007   -0.023    0.870   -2.900    1.057    9.315    0.870    2.854   -1.703    0.229   -0.148    6.004
X1==    0.610   -0.492    1.442   -0.540    0.508    4.297   -0.681    0.442    1.297    2.202    0.228   -0.540    0.228    1.253   -0.492    0.297   -0.681   11.113   -0.859   -0.703   -0.006    0.026   -0.974   -0.943    1.202    5.228   -1.006    0.813   -1.063   -1.063    1.228    3.747
X2==    1.095    1.282    1.006    0.969   -0.718    6.212    3.186   -0.994   -0.788    3.779   -1.072   -1.022    2.733   -0.154   -0.718    1.212   -0.814    3.376   -0.645   -0.788    1.136   -0.893   -0.893    3.077    0.879    1.782   -0.864    3.512    1.602   -0.215   -0.121    1.602
CD1=        1        0        2        0        1        5        0        1        2        3        1        0        1        2        0        1        0       12        0        0        1        1        0        0        2        6        0        2        0        0        2        5
CD2=        2        2        2        2        0        7        4        0        0        5        0        0        4        1        0        2        0        4        0        0        2        0        0        4        2        3        0        5        3        1        1        3
GATATCACCGGATTCGATACTTTTTTCACCGGCCAGTTCTTCGCTGATTTCCACAAAAGGTTTGGGTACCATTTCAACCAGCCAGGGCAGATTTCGGGTCATGCCGCCGGACTGCCAGTGTTCGACCAGCCTGAAGGTGGTACACACGATGGGGTATTCATTGCGATACCCCTTGATATCCAGTCCGCCTTCCCAGATACGGAAGGTCGGGTTATCCTGCTGACTGCTCATGGCGTTATCGACAGGGCTTTCCCAGGGTTCGTAGTGTTCCGGGAACGGCCCATCAGCCAGACCGGGGCCGAAGATGCTGGCAACGCCGTCGGTCTTCAT
KOK=        31
KK=   31262  LL=   32221  Z=    6.36  JJ=   31142  DL=   960
A===      111      112      113      114      121      123      124      131      132      133      134      141      143      144      211      213      214      223      224      231      233      234      243      244      313      314      323      333      334      343      413      433
B===      222      122      422      322      212      412      312      242      142      442      342      232      432      332      221      421      321      411      311      241      441      341      431      331      424      324      414      444      344      434      423      443
RRR=    0.259   15.468    3.709    5.824   -1.798    7.801   20.425    2.663    0.340   44.893   -1.373   -0.031   -1.848    0.096   -0.484    8.631    2.325   35.318    0.199    0.340    1.749   -0.597    2.546    0.069    1.970   23.557    1.749    0.682    0.070   -0.668   20.032   70.343
X1==    0.469    3.447    1.316    2.190    4.236    1.090    3.244    2.156   -0.491    6.376    0.759    0.030    1.480   -0.410    0.293    2.671   -1.501    8.307    0.316   -0.491    1.099    0.541   -1.497   -1.173   -1.201    7.254    1.099   -1.198    0.043    1.490    3.645    8.001
X2==    0.553    4.487    2.819    2.659   -0.424    7.156    6.297    1.235   -0.693    7.041   -1.810   -1.033   -1.248   -0.235   -1.652    3.231   -1.549    4.252    0.629   -0.693    1.592   -1.104   -1.701   -0.059   -1.640    3.247    1.592   -0.570    1.605   -0.448    5.495    8.792
CD1=        2        6        3        5        7        3        7        4        1        9        3        2        4        2        2        5        0       13        3        1        3        3        0        1        0       12        3        0        2        4        7       13
CD2=        4       10        9        7        2       16       12        6        2       19        0        1        1        2        0        9        0       10        3        2        7        1        0        2        1        9        7        4        7        3       13       21
TGTGTTGTAGTCTGTCAGTGTGAAATCGGTGTCCAGGAACATTGGCAGATAGCCGGGCAAGATATGGAAGAGCAGACAATAGTCTGTGGCACCCTGAACATTGGATTCACCGCGGAGGGCGTTGATACCGCCGCCGGCTAAACCGACATTACCCAGCAGAAGTTGCAGGATACAATAACCACGGATGATTTGGGTACCGTAGGTATGCTGGGTGGCGCCCATGGCATACATGATGGTCATGGCCTTTTCCGGGGCGCCGGTTTCGGTGACCAGGTCGGCGATTTCCTGCATCTTGGCGATCGGGATGCCGGCAATCTCGTTGGCTTTTTCAAAGGTGTACCTGGAGAAATGTCGTTTCATTAACTGGAATACACAATTGGGGTCCTGGAGGGTCTTGTCCCTGATCGGAACTCCCTGTTCATCCAACTGGAAAGCCCAGGTGGACTTGTTGTAGTTTCGGGTGGCAGTGTTATAGCCGCTGAACAGGCCGTCAAGGTCAACCGGTCCTTTGAAATCCGGATTGACCAGGAAAGGCGCGTTGGTATATTCCTTGATGTAGGTCATGTTGTAGTGTTCAGGCCGGACTTCTATGTCTTGAATGACATAATTTATCAGCGCGCCGATTACTGAAATGTCTGTGCCGGAACGCATCGGGGCGTAGATGTCAGCCTTGGCTGAAGAACGGGTAAACCGGGGGTCAATGGAAATGATCTTGGCGCCGGTGGTCTGGGCTCGGAGAATATGGGTGTAAGAAGCCGGATGATTCTCCGCGGGATTGGCGCCGATGATAAGTACAAGGTTAGCATTGGCGACGTCGGTCCAATGATTGGTCATGGCACCGCGTCCGAACGATTCCGCCAAACTGGCGACAGTGGAGGAATGTCAGAGGCGGGCCTGTGTTTCCATGTATACCATGCCCAGACCTCTGAGCATTTTTACAAGGAGTTCACATTCCTCATT
KOK=        32
KK=   34652  LL=   35401  Z=    5.52  JJ=   34202  DL=   750
A===      111      112      113      114      121      123      124      131      132      133      134      141      143      144      211      213      214      223      224      231      233      234      243      244      313      314      323      333      334      343      413      433
B===      222      122      422      322      212      412      312      242      142      442      342      232      432      332      221      421      321      411      311      241      441      341      431      331      424      324      414      444      344      434      423      443
RRR=    1.959    0.328    0.692    0.636   18.643    5.102   -1.112   -0.288   -0.325    7.942   -3.499    0.099   -0.238   -0.157    0.631    0.257    1.357   32.814    0.161   -1.074    4.119   -0.680   -1.201   -0.693    2.643   82.732   -0.101   -0.238    4.678    4.484    5.582    5.388
X1==    0.630    0.416   -0.706    1.185    3.416    4.646    3.289    0.294   -1.062    2.296    1.971    0.185   -0.450    0.152   -0.584    0.841   -1.142    4.733    1.389    0.841    1.291    0.992   -1.587    1.297    1.429    6.005    0.600    0.266    3.539    1.189    1.971    6.477
X2==    3.108    0.788   -0.980    0.537    5.458    1.098   -0.338   -0.980    0.306    3.460   -1.776    0.537    0.528   -1.032   -1.080    0.306   -1.188    6.933    0.116   -1.278    3.191   -0.685    0.757   -0.534    1.849   13.776   -0.169   -0.898    1.322    3.771    2.832    0.832
CD1=        1        1        0        2        4        6        5        1        0        4        4        1        1        2        0        2        0        8        4        2        4        4        0        5        3        9        3        3        9        5        4       14
CD2=        6        2        1        3        7        3        1        1        2       10        0        3        4        1        0        2        0        8        1        0        7        1        3        1        7       27        2        3        7       12        8        6
GAATATGAATATGGTCAACGGCTTACCCTGACCGGTCGGCTGACCGAGCCGGCGGTCTTCGAGACCTTCGACTGGAAGGCTTATCTGGCCCGGGACGATGTATTCGCCACGGTCTTCTATCCCGAAGTGCTGGCGGTCGAACCGGGACATGGTATCCCGATACTGTCGGCCATCGACCGGTCTCGCCTGTCCCTGGCCGAAGGCCTGGCCCAGGTACTGCCGGAACCCCAGGCATCGCTGGCTCAGGGACTGACGCTGGGACTGCGCTCCGGCATACCCGACGATGTGAGGCAGAAGTTTGCCGATTCGGGCACGGCTCACCTGCTGGCGATTTCCGGACTGCACCTGGGTATCGTGGCCGGGGCGATACTGTTGGTGGTCAGAGGGCTCCTTGGTCGGCGCGGTTACTGGTATGTCTGGCTGGCGCTGGCCGGTATCTGGTTTTTCGTCATCCTTTCCGGACTGGCGCCGCCAGTGGTTAGGGGTGCGGTCATGTCTTCGGTGTTTCTGACGGCAGAACTGTTCGGCCGCCAGAAAGCGGCTTTGCCGGCGTTGTGTCTGGCGGCGGCGGTCATGGCCTCAGCCAATCCGCAGATACTCTGGTCAGCCTCTTTTCAGATGAGTTTCGGTGCCATGGCCGGTCTGATCTTTCTGCTCCCGGGGATGGAACACCTGACACGCCGATTGGTGGGCCGGTTCCCTGGAAGTCAGAGCCGGTTTTATCAGCCGGCATATTACATTGGAGCCGGC
KOK=        33
KK=   35882  LL=   36211  Z=    5.93  JJ=   35042  DL=   330
A===      111      112      113      114      121      123      124      131      132      133      134      141      143      144      211      213      214      223      224      231      233      234      243      244      313      314      323      333      334      343      413      433
B===      222      122      422      322      212      412      312      242      142      442      342      232      432      332      221      421      321      411      311      241      441      341      431      331      424      324      414      444      344      434      423      443
RRR=   -0.490    0.450   -0.227   -0.319    7.135    0.667    0.181   -0.262   -0.325    3.645   -0.000    0.330    1.008    0.944    0.108   -1.635    0.330    1.782   -0.201    0.330    0.139   -0.102    0.964   -0.892    4.073   79.941    0.139    1.655    1.452    0.544   15.970    2.902
X1==    1.638    0.673   -0.557   -0.649    2.673    0.496    0.413    0.443    0.496    2.142    0.001   -0.649   -0.999   -1.091   -0.327    2.496   -0.587    0.544   -0.531   -0.504    0.224    0.096   -0.904    0.932    1.142    8.001    0.224    1.480    2.015    0.378    4.001    2.015
X2==   -0.299    0.670    0.407    0.491    2.670    1.345    0.438   -0.593   -0.655    1.701   -0.008   -0.509   -1.008   -0.866   -0.330   -0.655   -0.562    3.276    0.379   -0.655    0.623   -1.066   -1.066   -0.957    3.566    9.992    0.623    1.118    0.721    1.440    3.992    1.440
CD1=        2        1        0        0        3        1        1        1        1        3        1        0        0        0        0        3        0        1        0        0        1        1        0        2        2        9        1        3        4        2        5        4
CD2=        0        1        1        1        3        2        1        0        0        3        1        0        0        0        0        0        0        4        1        0        2        0        0        0        5       11        2        4        3        4        5        4
CTGGATGTGGGCCAGGGTGACGCCGTCTACATACGCACGCCGTACGGGCAGGACATTCTGATAGACGGCGGGCCGTCGCCGCAACGCCTGGCGCAGGAACTGGGCCGGCAGATGCCCTTCTGGAATCGGACTATCGAGCTGGTGGTGCTGACCCACGGCGACGCCGACCACCTGACCGGACTGGTCGAGGCGCTGGGACGTTATCAGGTCGGGCAGGTGGTGTATCCCGGTGCGGATGCCTCCACCCAGCTTTACGGTGAATGGCGGGAACTGCTCCATGAAAAACAGGTCCCCTATACACCGGTCGTTGCCGGGCAGGCGATAAAACTG
KOK=        34
KK=   54452  LL=   55591  Z=    5.01  JJ=   54422  DL=  1140
A===      111      112      113      114      121      123      124      131      132      133      134      141      143      144      211      213      214      223      224      231      233      234      243      244      313      314      323      333      334      343      413      433
B===      222      122      422      322      212      412      312      242      142      442      342      232      432      332      221      421      321      411      311      241      441      341      431      331      424      324      414      444      344      434      423      443
RRR=   15.470   -2.024   25.057    3.974    0.030   31.587   -0.214    2.257   -0.529   22.217   -1.205    2.256    0.856    0.887    0.072    0.259    2.255   32.079   -0.166    0.259   -4.348    0.081    1.637    2.515   -5.963  117.383    2.287   -2.286   -0.032   -0.339   23.231   67.583
X1==    5.239    2.767    6.820    0.471   -1.054    4.512   -0.059   -1.140   -0.639    3.284    1.011   -1.204    3.594   -0.438   -0.099   -0.639   -1.453   13.658   -0.593   -0.639   -1.228   -1.360   -1.360   -1.498    3.284   12.634    2.746   -0.891   -0.559    0.937    4.240    9.417
X2==    2.953   -0.732    3.674    8.434   -0.028    7.001    3.660   -1.981    0.828    6.765   -1.191   -1.874    0.238   -2.028   -0.732   -0.406   -1.552    2.349    0.279   -0.406    3.542   -0.060   -1.203   -1.679   -1.816    9.291    0.833    2.565    0.057   -0.362    5.479    7.176
CD1=        6        4        9        2        0        8        2        0        1        7        4        0        8        2        1        1        0       25        2        1        1        1        1        1        7       22        8        2        3        6        9       23
CD2=        8        1       11       19        2       14        8        0        4       20        2        0        5        0        1        2        0        5        2        2       10        3        1        0        1       24        5       13        6        5       16       23
CTGAGTAAAGCCTGAGGGTTCAGCGGTAAAAAAAAAGGGGCCCGAAGGCCCCTTTTTTCAAAACCGGGTTAATTAAACTTCGCGGAACTCGCCTTCCACGGTACCGTCGTCTTTGGGCTGTTCGCCGGAGTCGGCGGACTGGCCTTCCGTCCCTTCGGTTGGGGGTTCTTCGCCAGCCTGCTGTTGCTGGCTGTAAACGGCGTTGCCCATTTTCTGCAAGGCCTGATTCAGCTCATCGATTCCGGACTTGAGCGCCGGGGTATCCGAACCCTGAAGCGCCTGTTTGACCGCTTCTATCTTGCCGGAAACCTCGGTCTGGAGGTCTTCAGGCAGTTTGTCCTTGTTGTCGGTGAGCATCTTTTCCGCCTGGTAAACCAGGTTGTCGCCCTGGTTCTTGGCTTCGGCCAGTTCCTTACGGGCGATGTCTTCGGCGGCGTGAGCTTCAGCATCCTTCTGCATCTTTTCCACTTCTTCCTTGGACAGGCCGGAGGAGGCAGTGATGGTTATCTTCTGTTCCTTGCCGGTACCCTTGTCCTGAGCGCGGACGGAAAGGATGCCGTTGGCGTCGATGTCAAAGGTAACTTCAATTTGCGGCAAGCCCCGGGGTGCCGGCAGGATGCCGTCCAGCATGAAGCGACCCAGAGTTCGGTTGTCGGCGGCCATGGGACGCTCGCCCTGCAGGACATGAATTTCCACGCTGGGCTGGTTGTCCGCGGCGGTGGAGAACACCTGGCTTTTACTGGTGGGAATAGTGGTGTTGCGCGGGATGAGGGGGGTAGCCACACCGCCCAGGGTTTCGATACCCAGGGTCAGCGGCGATACATCCAGCAGGAGAACATCGGAAACATCACCCTTGATGACGCCGGCCTGGATGGCGGCGCCGATGGCCACAACCTCGTCGGGGTTGACGCTCATGTTGGGTTCCTTGCCGAAGAACTCCTTGACTTTGGCCCGAACCAGCGGCATACGGGTCTGGCCGCCGACCAGGATGACCTCATCAATCTGAGCGGCGGTCTTGCCGGCGTCGGTCAGCGCCTGGCGGCAGGGAGCGATGCTTTTCTCCACCAGTTCCATGACCAGCTGTTCCAGCTTGGCACGGGTCAGCGTGATGTTCAGATGCTTGGGGCCTGAGGCATCGGC
KOK=        35
KK=   56612  LL=   57001  Z=    4.98  JJ=   56282  DL=   390
A===      111      112      113      114      121      123      124      131      132      133      134      141      143      144      211      213      214      223      224      231      233      234      243      244      313      314      323      333      334      343      413      433
B===      222      122      422      322      212      412      312      242      142      442      342      232      432      332      221      421      321      411      311      241      441      341      431      331      424      324      414      444      344      434      423      443
RRR=    8.290   -0.481   -0.652    0.826   -0.481    2.602   -0.101   -0.646    0.590   -0.239    1.027    0.526    1.381    1.045   -0.452    2.602   -0.264   54.099    0.585   -0.077   -0.981   -2.158    1.147    0.001   -0.596   22.767    4.016   -0.007    1.065    1.786    2.341   22.943
X1==    1.748   -0.378   -0.445    0.540   -0.378    2.333   -0.691    0.555   -0.667   -0.785   -0.813   -0.460    1.187   -0.842    0.622    2.333    0.309    9.999   -1.027   -0.667   -1.097   -1.116   -1.116   -0.236    1.215    8.187    4.490   -0.332    1.322    0.477    1.187    3.858
X2==    4.742    1.274    1.466    1.531    1.274    1.115    0.146   -1.163   -0.885    0.304   -1.263   -1.142    1.163   -1.241   -0.726    1.115   -0.854    5.410   -0.570    0.115    0.894    1.933   -1.028   -0.006   -0.491    2.781    0.894    0.021    0.805    3.743    1.972    5.946
CD1=        2        0        0        1        0        3        0        1        0        0        0        0        2        0        1        3        1       11        0        0        0        0        0        1        2        9        6        1        3        2        2        6
CD2=        6        2        3        3        2        2        1        0        0        2        0        0        3        0        0        2        0        6        0        1        2        3        0        1        1        5        2        2        3        7        4       10
GCCCTCTTCGCCGGGACAGCGTAGCACCGCTTCGTGGTAAGCGGGGTCGAAGGCCTGGCCGACGGTCTTCATTGGGGTCACGCCCTCCTTCTCCAGTAACTGGCGGAATTTCTTCTCGATGAGCGATATCCCATTTACCCAGGAATTGTCGGCCAGGTCCGGCGGTACGGCTTCCAGGGCCCGGGAAAAATCATCCAGTACCGGCAGTATCGAGAGAAAGGCCAGGCTTTTGCCGAAAGCGACTGAATCCGCTTTTTCGGCTTCGGCGCGGCGTTTGTAGTTGATGAAGTCGGCCTGGGCGCGTTTGAAGCTGTTCAGGTTTTCTTCGGCCCGGCCTTTTTCCTGCTCCAGCGACCGGCTCAGGCGTTCGAACTCTTCCTGAAGTTCGCG
KOK=        36
KK=   62102  LL=   62401  Z=    4.86  JJ=   61742  DL=   300
A===      111      112      113      114      121      123      124      131      132      133      134      141      143      144      211      213      214      223      224      231      233      234      243      244      313      314      323      333      334      343      413      433
B===      222      122      422      322      212      412      312      242      142      442      342      232      432      332      221      421      321      411      311      241      441      341      431      331      424      324      414      444      344      434      423      443
RRR=   -0.363    1.148    0.135   -0.316    0.425   -0.160    0.291   -0.079    0.291    0.161   -0.305    0.726   -0.014   -0.375   -0.163    0.550    0.212   -0.215   -0.632    6.004    0.204    4.812    1.009   47.361    0.161    0.730    0.204   -0.677   19.801   -0.309    1.218   -0.149
X1==    2.281    1.588    0.214    1.042    0.588   -0.451   -0.549    0.214   -0.451    0.141   -1.035    1.042   -0.047    0.648    0.588    1.549    0.451   -0.258    0.685    2.549   -0.493    1.399    0.399    5.267    0.141   -1.035   -0.493   -0.939    7.432   -1.084    0.941   -0.138
X2==   -0.159    0.723    0.630   -0.303    0.723    0.355   -0.529   -0.370   -0.645    1.140    0.295    0.697    0.295   -0.578   -0.277    0.355    0.471    0.834   -0.923    2.355   -0.414    3.439    2.527    8.991    1.140   -0.705   -0.414    0.721    2.664    0.285    1.295    1.078
CD1=        3        2        1        2        1        0        0        1        0        1        0        2        1        2        1        2        1        0        1        3        0        2        1        6        1        0        0        0        9        0        2        1
CD2=        0        1        1        0        1        1        0        0        0        2        1        1        1        0        0        1        1        2        0        3        1        5        4       10        2        0        1        3        5        2        2        3
ACAGCATCTGGCCGACCAGACGCATGGTGGAGAGAGTTGCCGAAGCTATGCCGTAATGGTGCCGGGGAACCGAGCCCATGATCGCCGCCGAATTAGGCGAGGAAAAAAGGCCGAAACCGATACCCAGTACCGCCAGGGCGGTGATGATATAGGCCATCGGTGATTGTTCCGTCAGGAAAATCAGCATGGCCAGGCCGGTGGCCGATACCGCCATACCGACGGTGGCCAGAAACCTGGGATCACGACGGTCGGCCAGTCGTCCGGCGAAAGGTGAGATAAGCGCCATCAGCACCGGCTGGG
KOK=        37
KK=   63032  LL=   64081  Z=    4.56  JJ=   62882  DL=  1050
A===      111      112      113      114      121      123      124      131      132      133      134      141      143      144      211      213      214      223      224      231      233      234      243      244      313      314      323      333      334      343      413      433
B===      222      122      422      322      212      412      312      242      142      442      342      232      432      332      221      421      321      411      311      241      441      341      431      331      424      324      414      444      344      434      423      443
RRR=   -0.212   32.650    7.057   -0.467    3.695   25.426    0.745    2.526   -1.175    3.257   -0.130   -0.886    0.482   -0.087    0.176    0.285    1.839    4.726   -0.662    2.704    0.028    0.563    0.140    6.437   -4.129   -2.368   -1.914   -0.104    6.607    0.005    4.392   92.241
X1==   -0.055    4.067    3.621    0.816    1.067    3.144    0.260    1.999   -1.170    1.192    0.157    1.549    1.986   -1.306   -0.933   -0.307   -1.298    3.489    0.439    0.555    0.020    0.375   -0.273    1.187    2.541    8.084    2.172   -0.138    2.547    0.007    5.645    7.627
X2==    3.822    8.028    1.949   -0.572    3.463    8.088    2.861    1.264    1.005    2.733   -0.829   -0.572    0.243    0.066   -0.189   -0.927   -1.416    1.354   -1.508    4.868    1.397    1.503   -0.513    5.422   -1.625   -0.293   -0.881    0.754    2.594    0.694    0.778   12.094
CD1=        1        5        6        3        2        5        2        4        0        4        3        4        6        1        0        1        0        5        2        2        2        3        2        5        6       16        5        3        9        4       12       19
CD2=        5       10        5        1        5       15        6        4        4       10        2        1        4        3        1        1        0        5        0       10        8        7        3       13        1        3        3       11       14        9        5       39
CGATGGCGACCGAAACCAGGATGTACAACGAGAGGCCGGTGATGAAGATCCGGCGACGGCCTTTGATATCGGCCAGCCGGCCGAATGGCAGGAGAAACACCGCCGCCGCCAGAATATAGATGGTGGCCACCCAGCTCAGGGATACGGCGTCCAACCCGAATTCGTGACCGATGACCGGCAGGGCGATGTTGACCGATGAGCCCATGAACGGCGTCAGAAAGGAAGCCATGATGGCCGCGGCCAGGGTTGCCCGGCGTGTCGCCGAAGCATCTCGGCCGGCAGGGAGTTGCGGCGAGTCCAGGATTACCTCGCTGTGCCGACCAGGTCGGTCACAGAATCAATGTTATTGCGAGTCAGCCAGCTTCGGAGGCCGCGCACAATAGCGGCCGGGGCCTGGGGGTCTACCAGAGCGGCGGTGCCGACTTCAACGGCCCTGGCGCCAGCCATGATGAACTCCAGGGCGTCTTCTGCCGAGGTGATGCCGCCGCCGCCGATGATGGGAATGTCCACTGCCGCGGCTGTCTGCCAGACCATGGCCAGGGCCACCGGTTTAATGGCCGGACCGGACAGTCCGCCGGTGACGTTGGCCAGCACCGGGCGTCGTTTTCTGATATCTATGGCCATGCCGCGCAGGGTATTGATGAGGGATATGGCATCGGCGCCGGCTGAGGCGACACCCCTGGCCAGGGCGGCGATATCGCCGGTATTGGGAGTCAGTTTGACGATAACCGGCAGGCTGGTGGCATTCCGGACGGCGGCGGTAACGGTAGCCGCTGACTCCGGGGTGGCGCCGAACTCCAGACAACCGGCTTTGACATTGGGACAGGAGATATTGACCTCCAGGGCGGCAATGCCGGGAACGCCGTTCAGGCGGCGGGCGATGCTGGCGTAGTCTTCGGCGGAATCGCCGGCGATATTGACGATAACCGGTATCGGCCAGCTGGCCCAGAGGGGTGAATATTTGGCGATAACCGCTTCCACCCCCGGATTCTGCAGGCCGATGGCGTTAAGCATGCCGCAGGGAGTTTCCATGATACGTGGTTGGGGATT
KOK=        38
KK=   83642  LL=   84721  Z=    4.63  JJ=   83522  DL=  1080
A===      111      112      113      114      121      123      124      131      132      133      134      141      143      144      211      213      214      223      224      231      233      234      243      244      313      314      323      333      334      343      413      433
B===      222      122      422      322      212      412      312      242      142      442      342      232      432      332      221      421      321      411      311      241      441      341      431      331      424      324      414      444      344      434      423      443
RRR=    5.327   -0.179   -0.621    1.336    0.889   -0.270    0.022    9.097    1.341   -0.193    0.528    4.363    0.150    0.829    5.886   -1.714   -0.532    1.179    6.239   84.637    0.009    4.562    0.581   81.488    0.030   -0.738   -0.436   10.160   28.161   -0.034    0.528    2.435
X1==    2.591    0.703    1.478    3.808    1.412    0.362   -0.237    2.031   -0.927   -0.522    0.556    0.999   -0.466    3.224    1.412    2.296   -0.891    1.664    1.733    8.097    0.024    1.270    0.675    9.204   -0.019   -0.466   -1.148    2.791    4.300    2.906    0.556    2.441
X2==    2.056   -0.255   -0.420    0.351    0.630   -0.746   -0.092    4.478   -1.446    0.369    0.949    4.368   -0.323    0.257    4.168   -0.746    0.597    0.709    3.600   10.453    0.380    3.592    0.862    8.854   -1.570    1.585    0.380    3.641    6.549   -0.012    0.949    0.998
CD1=        7        3        6       10        4        3        2        7        1        3        5        5        3       10        4        6        1        4        4       15        3        5        4       18        4        3        1       11       14       11        5       10
CD2=        3        1        1        2        2        1        2        7        0        3        4        7        2        3        6        1        3        4        9       17        4       10        5       20        0        5        4       11       17        4        4        6
TGAGCCGGGGTCGGGACGTCATGGTCAAGGTCGATGTTCAGGGCGCGGCCAGTATCAAGCGAATGGCGCCGGAAGCCGTTTTTATCTTCCTTCTGCCGCCTTCAATGGAAGAACTGACCCGGCGGTTGTCGCGTCGCCTGACCGAATCCCCGGAGGCACTGAAGCGACGCCTGGATACGGCGCCCCGGGAGCTGGCCGAACTGAAGATGTTCGATTACTTCGTTGTCAACGAAGTGGGCGGGCTCGACCGGGCGGTTGACCGGATTACCTCAATTATCTCGGCGGAAAAATCACGGGTACACAGCCGACAGGTGGAACTGTAAATTCCGGTTTATCAAAACAGCTTCAAGACTGAAGCCACAATGAACGCCAATGCCCCGCAGGCGGGAAAAGTCACCACCCAGGCGGTCAATATGTTGCCGGCCACACTCCATCTCACCGCTGAGAAACGCCGGGTGGCGCCGACGCCCATGATGGAAGCGCTCATTGAATGGGTGGTACTGACCGGAATACCGAGGTTAGAGGCCAGTTCGATAACCGAAGCGGCGCCGATCTGGGCTACAAAACCCTGAGCCGGCTTCAGATTGGTGACCCTGAAGGCCAGCGTTTTCATAACCCTACGGCCGCCGATGGCTGTTCCCAGACTGATGGCTGTCGCTGACACGATAATTACCCACCACGGGATACCGTCCCACAGCCCGGTATTGCCAGTGTAAATCACCAGCGCCATGGTGATGACGCCGATGGGCATCTGTCCGTCATTCTTACCGTGAGTGTAAGCCATGAAGGCCGCCGACAGAATCTGGCCGTTGGAAAAAATATGCCGGATGCGGGACGGCAGACTGTCCTTTAACAGCCAGAATACCGCCAGCATCAGGATAAAAGCCCCGATGAATCCCAGAGCCGGGGCGGTCACTACCGCGGCAACAATCTTCCCGAGCACCGCCAGGTTTACCGCTTCAAAACCACCCACAGCCAGACCAGCAAAGGCCAGCCCGGATACCAGCCCATGAGTCAGGCTGATTGGCAGGCCGAAAAAAGTGGCCAGTCCTCCCCAGATGACAATGGCTAACAGGGCGG
KOK=        39
KK=   87032  LL=   87841  Z=    5.80  JJ=   86882  DL=   810
A===      111      112      113      114      121      123      124      131      132      133      134      141      143      144      211      213      214      223      224      231      233      234      243      244      313      314      323      333      334      343      413      433
B===      222      122      422      322      212      412      312      242      142      442      342      232      432      332      221      421      321      411      311      241      441      341      431      331      424      324      414      444      344      434      423      443
RRR=    6.022   -0.145    5.743    0.369    3.835   73.210   -0.901   -0.191    0.041   15.939   -0.707   -0.531    0.712    0.766    0.270   -0.901    1.754   23.184   -0.191   -0.321    0.059    0.062    1.396    1.347    1.115   38.618   -0.689    0.040    0.163   -1.327   18.294   50.923
X1==    2.517   -0.223    1.826    1.723    1.576   13.395    1.685   -1.297    0.239    3.864   -0.236    0.960    0.421    1.622   -1.122   -0.535   -1.340    3.283    0.147    0.239   -0.194   -0.261   -1.564   -1.601    0.503    4.361   -0.194   -0.029    0.454    1.020    5.018   10.643
X2==    2.393    0.651    3.146    0.214    2.434    5.465   -0.535    0.147    0.172    4.125    2.994   -0.553    1.692    0.472   -0.241    1.685   -1.309    7.062   -1.297   -1.340   -0.303   -0.236   -0.893   -0.841    2.216    8.855    3.548   -1.358    0.359   -1.300    3.645    4.785
CD1=        4        1        4        4        3       19        4        0        2        8        2        3        3        5        0        1        0        6        2        2        2        2        0        0        3        9        2        3        4        5       10       22
CD2=        4        2        6        2        4        9        1        2        2        9        7        1        5        3        1        4        0       11        0        0        2        2        1        1        6       16        8        1        4        1        8       12
ATCCGCCGTCAGTATGACGTGCTGGCCGTCAGGGGCAACGCCGCCACGCCACGGATACTGAGGGAAGTCGAAGCCCATCGGGCCGATCTGGTGCTGGCCGTTACCGACTCCGATGAAACCAACATGGTTATCTGTTTCATCGCCAAGGAAATGGGCGCCATCCGCACCGCCGCCCGTATCCGAAACCCGGAATATACCGGTTATTTTCAGTTGCCCGCCAAGAGCCCTGGTGCCACCCGTCGTATCGTCCGTCCCAGAAGCCTGGGTATCGATATCTTCATCAATCCTGAGGCTGAGATGGCAGGAGAAATCCTGTCGATCCTGGCTGGTTTTTACTCCACTCCGGCTGAGCAGTTCGGTGACGGTGTCGTCCAGTTGCGCGAATTCAAGGTTGAAGACTCGTCACTCTTCGATAAAAAATTATCTGAAATCGCCGACCAGATACCTTTTCGCATCGTAGCTGTGGGCCACAGTGACGGCGGCGTTATCGCTCGTCCCGACGTGGTGCTTCACGAGGGCGATACCATTTATATCGCCGCCTCAGGCGATCAGCTGGAGAGACTCAGCCGGATGTTTGCCGGTACGAAACGACCGACCCACAGAGTGGCGGTTATCGGCGGGGGCAGGATTGGCTGTCTGGTAGCCGAAGGTCTGGCCCGGCGCGGAGTCAGGGTCAAGCTGGTAGAGAAAGACCTGGAACTGGCCGAGGATATCGCCGCCAGGCTGGAGAACATAACCGTACTTCAGGGTGACCCGACTGACCGTGATTTCCTGGTTCAGCAGGGCATCGGCAGTATCGATGCCCTGGTC
KOK=        40
KK=   95972  LL=   96841  Z=    6.60  JJ=   95882  DL=   870
A===      111      112      113      114      121      123      124      131      132      133      134      141      143      144      211      213      214      223      224      231      233      234      243      244      313      314      323      333      334      343      413      433
B===      222      122      422      322      212      412      312      242      142      442      342      232      432      332      221      421      321      411      311      241      441      341      431      331      424      324      414      444      344      434      423      443
RRR=   -0.826    0.402   -0.441    1.521    3.654    2.187   -0.337   -0.278    3.276   29.317   -0.380    1.482    1.136    0.412   -0.688    7.020    1.587   19.140   10.782    2.148    0.246    1.104   -0.354    0.152   -0.015   50.570    0.047    0.258    6.604   -0.622    2.530   14.121
X1==   -0.391    0.369    1.321    2.123    1.369    0.869   -0.351    0.321    2.790    7.248    0.390   -0.877    2.023   -0.696   -0.631    2.790   -1.197    6.243    3.821    1.829    0.073    2.932   -0.939    1.609    0.762    4.471   -0.658    0.676    2.715   -0.399    1.206    7.075
X2==    2.112    1.091   -0.334    0.717    2.670    2.516    0.959   -0.864    1.174    4.045   -0.974   -1.689    0.562   -0.592    1.091    2.516   -1.326    3.066    2.822    1.174    3.352    0.376    0.376    0.095   -0.020   11.310   -0.072    0.381    2.432    1.560    2.097    1.996
CD1=        0        1        2        3        2        2        1        1        4        9        2        0        4        1        0        4        0       10        8        3        2        7        1        6        2        7        1        3        7        2        3       14
CD2=        6        3        3        4        5        6        3        2        4       14        2        0        5        2        3        6        0        5        4        4        9        3        3        2        5       26        3        8       11        9        8       10
GCTGATGTTCATGTCCGAACTGGCCAGTCGTCGGATGTCGGCGGCGGTCGAACTCAAGGTGCCGCTGAGAGTGGATATCAAATATGGGGCCAATTGGGGGGAGATGGAGTAAAGGTGCGGCCGTTCCCCTTTTTCCGGTACGGACTTCTGCTTTTTTCGCTGGTCGTGCTCAGCGGTCTGGCCGGTTTCGCGCCGCAGTCATTCGACACGGCATTACTGAGTCTGGCAGGGAGCGTCCTGACCTGGGCTGAGCCGCTGTTACAGGCCGCCGATTTTGCCGGTGAAACCTGGCCTTCATTTTTCCTGGCCGTAGCGGCGGTGACGGTGTTGTGGCTGAAGGGTTTCCGGTCGGCGGCTCTGGGGCTGGTCACTGCCCTGATTCTGGTATCGCTGGCCTCGGCGGGTATCAAGGTAATCATAGACCGGCCCCGCCCGGGTGGGGCCGATTTCAGCTTTGTGTCCGGCCATACCGCTTATTTCACCGTTTTGTGCGGGTTCCTGTTTCACCGGGCGGGTGAGTTGACCACCGGTCGGTACCGACTGCCGGTACTGCGGGGCCTGCTGATGGCGGCGCTGGCGCTGGTCGGGTTGTCCCGGCTTTATCTGGAAGCCCACTGGCCGAGCGATGTCCTGGGTGGATTGTTGCTGGGCGGCGCAGTATTGATTCCCGTTCTGTGGCGGCTTGACCGGGGGTCGCCGGTCAGTGGCGAATATACCGGAGAAGAAACCTATGCCTGAACTGCCTGAAGTGGAAACGGTTACCAATGAAATCAGGCCTTATGTCCAGGACAGGGTCATAACCGGGGTTGTCGTACACTGGCCGGGTACCGTCAGAGGCCATTCACCGGCTCAATTCAGCGCTGACCTGGA
KOK=        41
KK=  101162  LL=  101491  Z=    5.63  JJ=  101102  DL=   330
A===      111      112      113      114      121      123      124      131      132      133      134      141      143      144      211      213      214      223      224      231      233      234      243      244      313      314      323      333      334      343      413      433
B===      222      122      422      322      212      412      312      242      142      442      342      232      432      332      221      421      321      411      311      241      441      341      431      331      424      324      414      444      344      434      423      443
RRR=    7.629    1.683    0.036    1.424    0.486    1.433   -0.162    0.610    0.028    5.840   -0.231   -0.721   -0.231   -0.101    0.477    1.433   -0.170   42.812    0.026   -0.062    0.201    0.816    0.816   -0.223   -0.358   17.704   -0.006    0.247    8.078    1.579    1.088    0.459
X1==    2.492    1.406   -0.587    1.328    0.406    1.314   -0.786   -0.587    0.314    1.322    0.223   -0.672    0.223    0.110   -0.594    1.314    0.214    8.198    0.081   -0.686    0.208   -0.908   -0.908   -1.031    0.322    9.223    0.208   -0.782    3.103    2.103    0.223    0.103
X2==    3.061    1.197   -0.062    1.073    1.197    1.091    0.207   -1.041    0.091    4.416   -1.034    1.073   -1.034   -0.916   -0.803    1.091   -0.793    5.222    0.321    0.091    0.964   -0.898   -0.898    0.216   -1.109    1.920   -0.030   -0.315    2.603    0.751    4.873    4.456
CD1=        3        2        0        2        1        2        0        0        1        2        1        0        1        1        0        2        1        9        1        0        1        0        0        0        1       10        1        0        4        3        1        1
CD2=        4        2        1        2        2        2        1        0        1        6        0        2        0        0        0        2        0        6        1        1        2        0        0        1        0        3        1        1        4        2        6        6
CGGGGTTATTTTTTTGCCGATCAGAGCTTCGGCTGAGTATTCCAGATCGTCGGTAAAGAAAAAACGGGTCAGTTCCGGCTGGTCGCGGAATTCTCCCAGCTTTTTCACTCTTTCCTGAAGCAACGCCAGGGCCTTTTCCAGGTAAGGCCGGTCAAAGTTGGCAGTTTCCGGTACACCGGCTTGCAGGAAGGGTAGCGCCCGGTCGGTGAAATCGGCCAGGGACAGTTCCCGCAGATAGACACCATTCATCCAGTCGAGTTTTTCTATATTGAAAATGGCCGCGGTTCTGGATACCCGGTCAAGGGTGAAACTGCGGATAATCTGCTCCGG
KOK=        42
KK=  102032  LL=  102781  Z=    5.64  JJ=  101582  DL=   750
A===      111      112      113      114      121      123      124      131      132      133      134      141      143      144      211      213      214      223      224      231      233      234      243      244      313      314      323      333      334      343      413      433
B===      222      122      422      322      212      412      312      242      142      442      342      232      432      332      221      421      321      411      311      241      441      341      431      331      424      324      414      444      344      434      423      443
RRR=    0.773    8.314   -0.271    0.181   16.832   23.335    0.870   -0.719   -2.660    9.668    1.267   -2.810   -0.470   -0.433   -2.902   -0.127    1.550   29.873    0.712   -0.127   -2.214    0.003    1.127    2.616    3.126    4.727    0.497    0.114    3.325    0.740   17.897   57.417
X1==    0.708    2.841   -0.528   -0.509    5.753    5.412    0.463   -0.528    2.095    1.790   -0.849   -1.293   -0.849   -0.829    2.841   -0.392   -1.210    3.280   -1.133   -0.392    1.401    0.009   -0.707    0.756    2.455    8.542    1.401   -0.666    1.657    0.509    4.517    6.252
X2==    1.092    2.926    0.513   -0.356    2.926    4.312    1.880    1.364   -1.270    5.400   -1.492    2.173    0.553    0.522   -1.021    0.325   -1.281    9.108   -0.628    0.325   -1.580    0.323   -1.595    3.460    1.273    0.553    0.355   -0.171    2.006    1.454    3.962    9.184
CD1=        2        4        1        1        7        8        2        1        4        5        1        0        1        1        4        1        0        5        0        1        4        2        1        3        6       15        4        2        6        4        9       14
CD2=        2        4        2        1        4        7        4        3        0       10        0        4        3        3        0        2        0       14        1        2        0        3        0        8        4        3        3        3        7        6        8       20
GGTACAGCGATAGGCATACCCGGCGGTGATCAGCCTCTCGGCCGCCGCCCGGTATCTGTCCAGCCGATCTGACTGAAAATAGGGGCCGAAGGCGCCGCCTTTTTCCGGTCCTTCGTCCCAATCCAGCCCCAGCCAGCGGAGTCCATCCAGTATGGCGTCAACTGCGCCCTCGACATATCGACTGCGGTCGGTATCTTCGATGCGGACTATGAAACTACCGCCGTGGTGGCGGGCGAAAAGCCAGTTGAAGAGGGCGGCCCGGATATTGCCCACATGCGGGAAGCCGGTCGGCGACGGGGCATAACGCACCCTTATTCTGTCGTTCATATGACCTCTGTCTAAAATATTGATTGGCACTGTTCAGGCGCCGGCCGGTGGCGCGGCACTTTCACTTTCAGGTAACCGTGGCACTTTGACGACATATGTTGTGGCCAGCTTGTCGTGCCAGCCCTGGCGCCGCTCATCGAAAGCTATCCACAGCAGTCCCGCGAACAGGGGTAAGGCTGAAATCACCGAACCCAGCAGTCGGGTCAGGCTGTGTCCGGTATCGACCTCGGTGCCATCGGTTCTGATTAACCTGATGCCGGCAATCATCATGCCCAGGGTCTGACCCCGCCAGGCCCAGAGGGTGACGAAATAGACGGCGCTGAACATGGCCGATACCGGATTGGCCACGGCGACGAAGGGAATGACCAGCAACGGGAAATCGATGTAGCCGCTCAGGTCGAAAAAATTACCGAAGCCGAACCA
KOK=        43
KK=  109562  LL=  110551  Z=    4.87  JJ=  109562  DL=   990
A===      111      112      113      114      121      123      124      131      132      133      134      141      143      144      211      213      214      223      224      231      233      234      243      244      313      314      323      333      334      343      413      433
B===      222      122      422      322      212      412      312      242      142      442      342      232      432      332      221      421      321      411      311      241      441      341      431      331      424      324      414      444      344      434      423      443
RRR=    9.355    1.076    4.784   25.234   -3.911   15.972    4.804   -0.225    0.055    5.507   -1.559    0.037   -0.927    0.097    1.232    0.386   -0.768   35.446   -2.158   -0.436    4.001    1.908    0.527   -0.017    0.405    8.140   -0.302   -0.319    9.517   -0.371    1.159   26.468
X1==    3.840    1.860    3.910    6.196   -0.834    5.986    3.148   -0.413   -0.133    2.109   -1.053   -0.469   -0.441    0.103   -0.834    1.907   -0.855    5.387   -0.644   -0.133    1.268    1.861    0.514    0.446   -0.385    1.394   -0.791   -0.357    4.529    2.676    0.783    6.999
X2==    2.436    0.579    1.224    4.072    4.690    2.668    1.526    0.545   -0.414    2.612    1.481   -0.079    2.104    0.938   -1.477    0.202    0.898    6.580    3.352    3.284    3.155    1.025    1.025   -0.038   -1.052    5.838    0.382    0.893    2.102   -0.139    1.481    3.782
CD1=        9        5        9       13        1       11        7        2        2        6        1        2        2        3        1        5        1        9        1        2        4        5        3        3        2        5        1        2       10        7        4       14
CD2=        5        3        4        8        9        7        5        3        2        7        5        2        6        4        0        3        4       15        9        8        9        5        5        3        1       12        4        5        7        3        5       10
AAGATGAAGAATATCGACATCGAATCCTTCGACCTGTCGCCGGATATGATCGCTGTGGCCAAGGAACGCTATGAGAAAGGCTTCAAGGGGCGGAATATCAAGTTCTGGGTTGCCGATGCTGAACAGCCGTTCGGTGAGAACAAGTACGATATCGTCACTACCTCCTTTGCCTATCGTAATTTCGCCAACAAGAACCTGGCGACCAAAAACGTTTTCAATGCCCTGAAACCTGGCGGTATCTTCATCATCCAGGACCTGACCAAGCCGGAGAAGCAGCCGATGAAAGGCCTTTATGCCTTCTACATGAAATACATCCTGCCGGTACTGGCCAGGATACTGGGGACAGAAAAGACGGCCGCCGGCTGGCTGAAGAAGAGTACCGACATGATGCCGTCCAACGCCCAGATTCAGAAAATTCTGGAAGAAGCCGGCATGGTCAACTGTTATTATAAGAGTCTCTCCGCTGGTATTGCCTGTATCATCGTCGGGTTCAAACCGGAGGCATAGGATGGAGCAAGCAACAACAGCGGAAAAACCTCTCCAGGACCCCGGCTTTGAGTCAGAAACCGCCCGGAAGCGCAAGGCCTACATGCTGGAGCTTTTTGGCTATCAGGCGCCGAAGTACGATCTGCATGACGATATCGTCGGCATGGGTATTCATCGTCGTTGGGTGAAGGACGTACTAAAGATTATCGGCCACTACCGGCAGGGTAAGTCGGACTTGAAGATGCTGGACCTGGCCTGCGGCACCGGCTTCGTCACCTTCAATACCGCTCGGCATTTCCCTGACATTGAAATAGACGCCTTTGACCTGGTACCGGAGATGGTCGATGTGGCCAAAGGTCGCTACGAGAAAGGCTTCAAGGAGCGGAACATCAAGTTCTGGGTTGCTGATGCTGAACAGCCGTTCGGTGAGAACAAGTACGATATCATCGCTACCTGCTTTGCTTTCCGCAATTTCGCCAACAAGAACCTGGCCGCCCAGAACGT
KOK=        44
KK=  111062  LL=  111871  Z=    7.16  JJ=  110822  DL=   810
A===      111      112      113      114      121      123      124      131      132      133      134      141      143      144      211      213      214      223      224      231      233      234      243      244      313      314      323      333      334      343      413      433
B===      222      122      422      322      212      412      312      242      142      442      342      232      432      332      221      421      321      411      311      241      441      341      431      331      424      324      414      444      344      434      423      443
RRR=    1.614   14.443    0.063   10.495   -0.855   17.676    1.377   -0.095    0.831   15.913   -0.386   -0.046   -0.412   -0.377    1.507   -0.034    0.826   84.335   -0.871   -1.057   -0.517   -0.504    0.240    1.402   -0.226   59.912   -1.987    1.881    5.564    0.447    9.248   43.604
X1==    4.727    2.051    0.893    4.621   -0.411    7.323    1.501   -1.353   -1.396    5.096    0.448   -0.609   -0.876    0.440   -1.232    0.058   -1.399   10.546    0.668    0.784    0.348    0.341   -0.301   -0.948    1.118    5.078   -0.295   -1.739    4.118    0.601    2.432    5.876
X2==    0.342    7.040    0.070    2.271    2.082    2.414    0.917    0.070   -0.595    3.122   -0.862    0.076    0.471   -0.857   -1.224   -0.595   -0.591    7.997   -1.304   -1.348   -1.485   -1.481   -0.795   -1.478   -0.202   11.798    6.736   -1.082    1.351    0.744    3.802    7.420
CD1=        7        4        3        8        1       12        4        0        0       10        3        1        1        3        0        2        0       17        3        3        3        3        2        1        4       10        2        0       10        4        6       13
CD2=        2       10        2        5        4        5        3        2        1        7        1        2        3        1        0        1        1       12        0        0        0        0        1        0        2       20       12        1        5        4        8       15
TTTCCGGCCGGTGAGCAGTCCAAGACGTTGTCCACCCTGGAAAAACTGGGCTCTCAGGTGCTGGATGCCAGGGCGACCAAGTCTTCGGTCATTGTCTGCCTGGGCGGCGGCGTAGTCGGCAATCTAGGCGGCCTGCTGGCAGCGCTGTTGTTCCGCGGCATTCGTTTCTTCCATGTGCCGACCACCATGGTCGCTCAGATTGATTCAGCCATCGGCCAGAAACAGGCGGTTAACTACAGCCGGGGCAAGAATCTGTTCGGTCAGTATTACCCGCCGGAGTTCGTCTTCATTGACTTCGGTTTCCTGAGGAAACTGCCGGAGCGGCAGATTCGCGCCGGTCTGGCCGAGTCGGTCAAGCACGGGTTGTGTCAGGAAGAGAGTTTCTTCGAGTATATCAAGGATAAAGCCCCGAATTTCTCGTGGGAAGACATCGAGTATATTTCAGCTCATACCATCGAACTCAAACTGGAACTTCTGGTCATCGACCCGTATGAGGGCAAGCTTGACCCTCAGCTGGAACTGGGCCATACCATCGGTCACGCTCTGGAAATCCGCAAGAACGGCCGGCTTCTTCACGGCGAGTCCATTGCCATCGGCATGACGGTTGAAGCCTGTATTTCAGCCGAGATGGGTTTCATGGAGCCGGAGCTGGCCGAAAGAATCAGGGCCATATTCGAAAAAATCGGTCTGCCGACCCGGATTCCGGCCGACATCACCGTCGACCAGATTCTGGAAACGCTGACCTTCGATAACAAGCGGCGCACCGCGATCAATGATTTTTTCCTCCTTGAAAAATTCGCCTGCTTCCAC
KOK=        45
KK=  122522  LL=  122851  Z=    6.64  JJ=  122102  DL=   330
A===      111      112      113      114      121      123      124      131      132      133      134      141      143      144      211      213      214      223      224      231      233      234      243      244      313      314      323      333      334      343      413      433
B===      222      122      422      322      212      412      312      242      142      442      342      232      432      332      221      421      321      411      311      241      441      341      431      331      424      324      414      444      344      434      423      443
RRR=    0.290   -0.246    1.341   -0.129    9.141    0.105   -1.355    0.423    0.105    0.281   -1.971    0.423   -0.029   -0.100    0.190    0.553    0.423   14.329    1.126   -0.129    1.875   -0.057    0.849   -0.627    0.930   35.360    0.171    0.675    2.882   -0.048    4.152   29.864
X1==    0.437    0.564    3.286    0.234    3.564    0.448   -0.593   -0.714    0.448    0.096   -0.971   -0.766   -0.971   -1.032   -0.436    0.448   -0.593    3.573    0.542   -0.552    1.301    0.249   -0.751   -0.806   -0.904    7.029    0.301   -1.083    1.618   -0.210    4.029    5.272
X2==    0.663   -0.435    0.408   -0.551    2.565    0.235    2.287   -0.592    0.235    2.925    2.030   -0.551    0.030    0.097   -0.435    1.235   -0.713    4.010    2.078    0.235    1.441   -0.229   -1.131    0.777   -1.029    5.030    0.570   -0.623    1.782    0.229    1.030    5.665
CD1=        1        1        4        1        4        1        0        0        1        1        0        0        0        0        0        1        0        4        1        0        2        1        0        0        0        8        1        0        3        1        5        7
CD2=        1        0        1        0        3        1        3        0        1        4        3        0        1        1        0        2        0        5        3        1        3        1        0        2        0        6        2        1        4        2        2        9
TATCAAGCCATAATCGCCGACGAACAGGTCATAGACAAGCTGAACCGGTATCAGGTCCTGAAACGTGGTCTGGAGCCAGGGGTTGATGTATTCGCCGAAGACCGTTTCCTCCAGCCAGCCTACCAGCGTGCCGGCGCCGAAAACTCCGACGAAGTAATACATGGCGGCCAGGACTCCGGCCAGAATCAAACTGCCGGACAACGGGCGCATCATGGCGCGGGAGAGCCTTTCCCGGAATGACGGTTTGGTCGACCGCCGCTGGGAAACAGTTTCACCGGTCAGTCGGCTGGCCGCCTGTTGCTGGGCAACGGCCAGTATATAGGCCGGGGT
KOK=        46
KK=  127022  LL=  127981  Z=    6.37  JJ=  126782  DL=   960
A===      111      112      113      114      121      123      124      131      132      133      134      141      143      144      211      213      214      223      224      231      233      234      243      244      313      314      323      333      334      343      413      433
B===      222      122      422      322      212      412      312      242      142      442      342      232      432      332      221      421      321      411      311      241      441      341      431      331      424      324      414      444      344      434      423      443
RRR=    8.360    0.724    4.993    8.947    6.899    8.079    5.236    0.127   -0.425    2.138   -0.416   -0.397    0.919   -1.116    3.391   -3.791    0.125   50.354   -0.380   -1.456   -0.064    4.890    0.581    0.200    0.446   22.103   -0.428    0.933    6.869    3.815   19.257   25.123
X1==    5.455   -0.584    1.605    2.828    2.437    2.033    1.297    0.966   -0.756    0.635    1.182    0.295    0.597   -1.179    1.682   -1.453   -0.085    8.564   -1.341   -0.756    0.998    2.874   -0.954   -0.343    1.815    6.446    0.354    1.397    2.431    1.350    4.107    4.593
X2==    1.532   -1.240    3.110    3.164    2.831    3.974    4.037    0.131    0.562    3.368   -0.352   -1.345    1.538    0.946    2.017    2.609   -1.472    5.879    0.283    1.926   -0.064    1.702   -0.609   -0.582    0.246    3.429   -1.209    0.668    2.826    2.826    4.689    5.470
CD1=       10        1        5        7        5        5        4        4        1        4        5        3        4        1        4        0        2       13        0        1        4        7        1        2        6       14        3        6        8        6       10       12
CD2=        3        0        6        6        5        8        8        2        3        8        2        0        5        4        4        6        0       12        3        5        3        6        2        2        3        8        1        5        9        9       10       14
TCCATGAGCGGTTCACTCCTTGACGGCGGCGATGATCTGGAACATGCCCCCCAGCGGGTTCGTCTTTTCCAGCGGGCGCAATCCGGCTTCACTGACTTCGGCCGCCAGATCCCCCCGCATCATGCGGTAGGCGATGTCATGTTCGAATATCCTGACGAAGGCGCCGATGGCCTGGCGCGCCGGGAAGTAGCGGGGCAGGTGGTAATCCAGGGTCAGAAAGCGGCCCCCTGGTTTGAGCACCCGTCGGGCCTCGGCCAGAGCCGCTAACCGCAGTTCCCTGGGGATTTCGTGCAACCCGTAAGAACAGACGACATGGTCGAACGATTCGTCGTCAAACGGCAAGCGGTCAACGCTGGCCATTTCGAAGCTCACCCGCGCGCCGGCGGTCTTTTTCCGGGCAACCGCCAGCATATCGGGAGAAAGGTCGACCCCGGTCACCCGGCCCTGGTCCAGACGCTCGGCGATAAGCTGGGTGGTGGAGCCAGTGCCACAGCAGATATCCAGCACCTGGTCACCCGGCTTTAACCCGGCCAGACCGACGAAACGGCGTCGGAAGCGCTTTTCGCCGCCGAACGGGATAAAGGACAGAGTCACCACCTGGTCGTAAAGGCGCGACCATCGTCGCCAGAAAGATGTCGAATAATATTCCGGGGTGTCGACAGCGGGGTTGTTTTCAACCATTTCAGCTCCGTTATCAAGAGGATATATAATGTAGGATAAAAGCATTATAGTTAGCCGGGGCCGGGTAAGGCAAACTGACGAAAACTGAAAATATTTCGGCGGTCGGTTTGCGCCAAAGCTGACTGAGCCCTTGACACACCTTAATCGGCTATGTTATTATTCCCTTCGCGTCTGAAAATATGATGAAAAACATAGCGACATAAAACGCGAGAAACGGTGTTAACCAAGACGGCTTGGTGTGAACGCCAGGCCGTTTCCTATTATAACTGAACCTTAAAA
KOK=        47
KK=  133592  LL=  134461  Z=    5.22  JJ=  133562  DL=   870
A===      111      112      113      114      121      123      124      131      132      133      134      141      143      144      211      213      214      223      224      231      233      234      243      244      313      314      323      333      334      343      413      433
B===      222      122      422      322      212      412      312      242      142      442      342      232      432      332      221      421      321      411      311      241      441      341      431      331      424      324      414      444      344      434      423      443
RRR=   -0.238    5.066    6.557   -2.394    1.862   35.373    3.080    1.184    0.319   10.523    1.007    1.110    0.310   -0.002   -0.041    0.119    1.811   85.720   -1.826    1.811    1.559    0.104    1.511    2.556    9.253   85.857    1.384   -0.053    3.662   -0.991   18.143   25.291
X1==    0.282    1.032    1.806   -1.118    1.032    3.710    1.038   -1.057   -0.406    1.766   -1.392   -1.118    0.797   -0.091    0.032   -1.229   -1.300   12.778   -0.840   -1.229    1.129   -0.360   -1.620   -1.715    3.307   13.199    1.794   -0.394    4.164    0.625    8.822    4.754
X2==   -0.844    4.910    3.630    2.142    1.805    9.534    2.967   -1.121   -0.785    5.958   -0.724   -0.993    0.388    0.026   -1.301   -0.097   -1.393    6.709    2.172   -1.473    1.381   -0.289   -0.933   -1.490    2.798    6.505    0.771    0.135    0.879   -1.587    2.057    5.320
CD1=        1        2        3        0        2        6        3        0        1        4        0        0        3        2        1        0        0       20        1        0        4        2        0        0        6       20        5        2       10        4       14       11
CD2=        1        8        9        6        4       16        6        1        1       15        2        1        4        3        0        2        0       10        4        0        5        2        1        0        9       15        4        5        6        1        7       15
GGGGGACGGCTTCAGGGGCAGTTCGATGATGAAACTGGCTCCCTGTCCGGGCTGGCTCTCGACCCGGATGGTGCCCCCGTGCTGTTTGATCACGCCGTGGCTGATGGACAGTCCCAGTCCGGTGCCCTGACCGACATCCTTGGTGGTGAAGAAGGGGTCGAACAGCCGGGCCTGAATGTCAGGAGCCACGCCCGGGCCGTCGTCGGTGAAAACCAGTCTGACCCGCTCGGTTTCCCGGTCATAGCTGGTGGCCACGGTGAGGGTGCCCTTATTGTGGGCCTTGAGCATGAAGTATTCGGCATTGATAACCAGATTCAAAAAGACCTGTTGTAACTGGAAATGATCGCCGATAATCATCGGTATATCCGGCGCCAGATGCCTGACGACCTGGATATTGTTCAAATTAGCTTCGTAAGCCCGCAACGTCAGCACCCGTTCGACCACTTCATTGACGTCGAGCTCTTCCCTGACCTGGTGGTGCTGTCGGGCGAAGACCAGCAGGTTCTTGATGATGCCGGCCGCCCTATTGGCCTCGGAATGGATGGTTTCGACATCGGCCCGCAGGTTTTCCGGCAGGTTGTTTTCCATCAGCAGTTCGGAGAAACCGAGGATACCGGTCAGCGGGTTGTTGATTTCGTGGGCGATGCCGGCGGCCAGTTCACCGACCGAGGCCAGTCGGTTGGTGACCATCAACTGTTCCTGCATCTTGCGCTGTTCGGTTATATCCTCGGTGATGTGAACGCTGGCGATTATTTCGCCGTCCGCGCCGAACATGGGATAAGTCGATATCCGGGTATCTGTATTCAGTTCCGCGTTGTGGACTTCCACCTGTTCGGCCTGCCCGGATTCCAGCGTCCGCCGGTGAGGGCA
KOK=        48
KK=  135452  LL=  135871  Z=    8.25  JJ=  135302  DL=   420
A===      111      112      113      114      121      123      124      131      132      133      134      141      143      144      211      213      214      223      224      231      233      234      243      244      313      314      323      333      334      343      413      433
B===      222      122      422      322      212      412      312      242      142      442      342      232      432      332      221      421      321      411      311      241      441      341      431      331      424      324      414      444      344      434      423      443
RRR=    1.545   -0.187   10.888    0.019    0.901   82.379    0.075    0.187    0.037    3.408   -1.034   -0.004    0.008    0.011    0.089   -0.097    1.086   27.514    0.782   -1.013   -0.088    1.130    0.010    0.006   -0.417   10.301   -0.412    0.228    2.037    0.623   -0.033   19.801
X1==    2.123    2.034    2.061    0.025    1.034    7.889   -0.072   -0.939   -0.035    0.994    0.942    0.025   -0.044   -0.082   -0.966    0.956   -1.045    4.588    0.756    0.956   -0.104   -1.082   -0.142   -0.180    1.994    2.914    3.725   -1.047    2.745    0.839   -0.044    3.698
X2==    0.728   -0.092    5.283    0.769    0.871   10.443   -1.040   -0.200   -1.060    3.430   -1.098   -0.162   -0.171   -0.133   -0.092   -0.101   -1.040    5.997    1.034   -1.060    0.844   -1.045   -0.073   -0.035   -0.209    3.535   -0.111   -0.218    0.742    0.742    0.756    5.354
CD1=        3        3        3        1        2        9        1        0        1        2        2        1        1        1        0        2        0        6        2        2        1        0        1        1        3        4        5        0        4        2        1        5
CD2=        2        1        7        2        2       12        0        1        0        5        0        1        1        1        1        1        0        7        2        0        2        0        1        1        1        5        1        1        2        2        2        7
GCGGGTGATATCGGTGATGACACCAAACACCCGGCGGTTTTCGGCATCGAACTCCGCTTCGGAGTGAATAACGGCGATGCCGTTATCATCCTGACGCCTGATCTCGAAATCAACGTTATAGGGTTTCTGTCCGGAGATGAGGTCGGTCAACGCCTGGTCCAGCACGGCACGGTATTCTGGCAACGGTATGCTCTGGATATCGGCGATGGTCAGAGGTTGACCCGGCTTCAGGCCATAGATACTGCAGGCGTTTTGAGAAGCCTCTACCCGGTTCTCATCCAGGAAAATCTCCCAGAAGCCGAAGCCGGCAATCCGTTCTGCGTTTATAAAGTTTTCCTGATGCACTACTCAGCCTTCATCATCGGTAAAATTTCTGATTCAGAAAACGATAAGTTAGATGATGAACTTCCGGGCTGTTTT
KOK=        49
KK=  142892  LL=  143911  Z=    6.05  JJ=  142742  DL=  1020
A===      111      112      113      114      121      123      124      131      132      133      134      141      143      144      211      213      214      223      224      231      233      234      243      244      313      314      323      333      334      343      413      433
B===      222      122      422      322      212      412      312      242      142      442      342      232      432      332      221      421      321      411      311      241      441      341      431      331      424      324      414      444      344      434      423      443
RRR=   21.571   -0.007   -2.979    4.571    4.675   55.549    9.938    0.508    0.418    8.326    0.235    0.395    0.859    1.371    1.231    1.209    1.959   63.937   -0.199    0.302    0.954    0.068    1.184    0.666    8.229   19.911   -4.525   -0.045    9.094    0.102    6.249   52.626
X1==    3.163    0.016   -1.167    2.057    4.016    6.718    2.460   -0.303   -0.468    1.929    0.382   -1.230   -0.917   -1.033   -0.984    1.129   -1.334    8.212   -1.447   -1.266    0.280   -0.500   -1.700   -1.221    6.027   12.069    5.328    0.266    2.114    0.057    1.680    7.254
X2==    6.821   -0.446    2.552    2.222    1.164    8.268    4.040   -1.679   -0.893    4.317    0.615   -0.322   -0.937   -1.327   -1.252    1.070   -1.468    7.786    0.138   -0.238    3.409   -0.137   -0.696   -0.546    1.365    1.650   -0.849   -0.171    4.303    1.773    3.719    7.254
CD1=        4        1        0        4        5       10        5        1        1        5        3        0        1        1        0        3        0       13        0        0        3        2        0        1       11       21       11        4        8        4        5       18
CD2=       11        1        7        6        3       15        8        0        1       13        5        2        2        1        0        4        0       13        2        2       10        3        2        2        7        7        2        6       16       10       11       23
CCGCGCCTGATAACCCACGAACAGGATGGTGGCGTCACTCCGGGAGATATTGTTCACCAGGTGGTGCTTGATGCGTCCGCCGGTGGCCATGCCGGAGCCGGCGATGATGATGCTGGTGCCTTTCTTTTTGGCGATGGCCCGGGAATCGGCCGCCGAGCCGATAAAGGTAAGCCCCGGGAAAGCGAACGGCGAGCCTTTTTTATAATCCTCGATGTCGCCGCCCCAGAGTTCGGGGTGACGGCTGAACACCTCGGTCAGTTTGGTGGCCATCGGCGAATCCACGAACACCGGCAGGCGGGGGATGTCGCCGGAATGGAACATACCCTTCAGGTAGAAAAGCAGTTCCTGGGTGCGTTCCAGGGCGAACGCCGGGATGACCACGTTGCCGCCTCTGCGGACAGTATCCCTGATGGTATCTATCAGTTTCTGCTTTACTTCTTCCGCCGGCGGGTGCTCCCGGTCACCGTAGGTGGACTCCACCACCAGGTAGTCCGGCCCCGTTGGTGAATCCGGGGCGTTCTGAAGCAGTCTGCCCGGTCGACCTATATCTCCGGAAAAACAGATGGAGCGTTTTCGGCCGCCGGACTCGAACTCCAGAAAGACCATGGCTGAGCCCATGACATGGCCGGCGTCGAAGAGGGTGGCCGTGATGCCGTTCAGTTTCAGCGGCTTGTTGCGCTCTACGGGCCGGAACAGGGGCAGGCAGGCCATGGCGTCTTCCACCGTATAAAGCGGTTCTTCCGGGTGAGGCGTTTTACCCCGCCGTCCCTCACGGGTGTGGCGGCGTTTCTTATAATCGGCGTCCTCTTCCTGGATGCGGGCGGAGTCCAACAGCATCACCTCGGCCATTTCCAGCGTGGCGTCGGTGGCATATACCGGCCCGTTGAAGCCGTCGCGCACCAGTTTGGGCAACAGCCCGCAATGATCTATATGGGCATGGGTCAGGAAGACGGCCTCAATGGCGGACGGTTCCAGCGGGGCGGGGTGCCAGTTACGTTCCTGAAAATCCCGTTCCTGGTA
KOK=        50
KK=  145412  LL=  146191  Z=    5.02  JJ=  145082  DL=   780
A===      111      112      113      114      121      123      124      131      132      133      134      141      143      144      211      213      214      223      224      231      233      234      243      244      313      314      323      333      334      343      413      433
B===      222      122      422      322      212      412      312      242      142      442      342      232      432      332      221      421      321      411      311      241      441      341      431      331      424      324      414      444      344      434      423      443
RRR=   -0.673    0.416    0.425   -0.232    1.032   13.614   -0.195    0.400    0.046    4.211    0.068    1.220   -5.700    0.187   -0.322   14.938    1.233   59.663   -0.866   -1.341    1.814   -0.179    2.430   -4.648   -4.318   29.082    0.046    1.751    7.962    1.030    2.434   39.154
X1==   -0.532    1.451    0.993   -0.101    0.451    2.919   -0.132   -1.007   -0.038    0.799   -0.065    0.855    3.424   -0.198    0.451    3.905   -1.073   10.613    0.765   -1.024    0.745   -0.795   -1.483   -1.555    3.720   11.098    0.745   -1.395    1.044    1.555    0.633    7.181
X2==    1.265    0.287    0.428    2.292    2.287    4.664    1.484   -0.398   -1.205    5.273   -1.053    1.427   -1.665   -0.947   -0.713    3.825   -1.149    5.622   -1.132    1.310    2.436    0.225   -1.639    2.989   -1.161    2.620    0.062   -1.255    7.630    0.662    3.845    5.453
CD1=        0        2        2        1        1        4        1        0        1        3        2        2        7        2        1        5        0       12        2        0        3        1        0        0        7       18        3        1        6        7        3       18
CD2=        2        1        2        4        3        7        3        1        0       12        1        3        0        1        0        6        0        8        0        3        7        3        0        7        1        7        3        3       23        7        9       18
GGCGTTGATCTGCACCACCGTGCCTTCAACACCGTAGGAGGCCAGGGCGTCTTCTATCATGCGGGCGCGTTGCTGATTGTCAGCTTCGCCGTATTCAATCTCCGGGGTGTAATCCAGTATATCCATCGGCGGCAGACGCCAGCCGTCGGTGGTCAGCAGGGAAGCGGTTTCACCGTACTTGCGCCACACGTCCTGGGCTATCTGCTTGAGGTCGCGGGTTTCTTCGGAGTCGTCAGCCTGAGAGTCTTCGGTTGTTTCCGGCTCGGCCTCGGCGGGTGACGGGGTTCTGGCGGCGGCTTTAGCTGACGGCGCCGGTCTTTCTCCCGGCACCATGATGGACGACGGAATGGCGGTGGCTTCCGGCGGCAGAGGCGGCTTGTTGGGCGGCGGTTGCGGCCGTCCGGTAACCGAAGGCCGCAGGTGGCCCTGCCGCGCCGGTACCGAATGAGACGGCGGGTAGGGACGGAAGGAGCCTTCATCCCGCGGCGGCGCTGACGGTACGCGGAACGGCTGGGATAAGAACCGGCCGATGCCCTTGAGGCCTCGCCAGGCTACCGCCGGTACCAGCAGGACGAAAGCCGCCAGCACCAGCAGAAGCACCCTGGCCCAGCCGCCGGCGCCGGTATCGGAGCCGATGATGGCCAGGCCGAAACTGCCGCCGACACCGCCCAGCCCCAGCAGTCCCCAGCCGGCCAGGATGAGGGCCACCGCGCCCAGCCAGCGATACCAGTAGATGAAGGTGGTTCTGCGAGCGAAAGCGACTACCGCGTCCCGTTTGAA
KOK=        51
KK=  150902  LL=  152071  Z=    6.27  JJ=  150902  DL=  1170
A===      111      112      113      114      121      123      124      131      132      133      134      141      143      144      211      213      214      223      224      231      233      234      243      244      313      314      323      333      334      343      413      433
B===      222      122      422      322      212      412      312      242      142      442      342      232      432      332      221      421      321      411      311      241      441      341      431      331      424      324      414      444      344      434      423      443
RRR=    4.100    1.223    6.966    3.936    1.606   12.867   13.839    0.005    0.495   12.456    0.312    0.661   -0.026    0.255   -0.691    2.349   -0.469   53.128   -1.337    0.037    9.690   -0.001    0.871   -1.629   15.440   42.547    2.266    0.974    0.671    0.206    5.351  105.882
X1==    1.076    2.388    1.905    1.523    3.136    1.942    3.496    0.107   -1.478    3.085    0.555   -1.266    0.044   -0.253   -1.350    0.574    0.316    6.514    0.786   -0.110    2.762    0.002   -0.580   -1.880    6.379   12.300    0.884   -1.027    0.615   -0.320    3.108    9.969
X2==    3.810    0.512    3.656    2.584    0.512    6.626    3.958    0.045   -0.335    4.037    0.563   -0.522   -0.595   -1.005    0.512    4.095   -1.486    8.156   -1.701   -0.335    3.508   -0.485   -1.501    0.866    2.421    3.459    2.563   -0.948    1.091   -0.642    1.721   10.621
CD1=        4        5        6        6        6        5        8        3        0        9        5        1        4        4        0        3        3       10        3        2        7        3        2        0       15       28        4        2        6        4       10       26
CD2=        5        2        7        5        2       13        8        2        2       11        4        1        2        1        2        9        0       18        0        2       12        3        1        5        8        9       10        4        8        4        6       30
GGCCTGGGTCAGCACGCCTTCTTCGGCGTCCAGTGTCCAGTAGTTGACCAGTCCGTCATGTTCGGCTTTGACAAAGGTTTTATCGCCCGCCTGGAATTCCTCCAGCACGGTATAGGCCGGGTCGGCGATATCGATGGCGCCGGGAGTGGCGCTGGCCAGTTCCAGCGTGGTCAGGTTGTTGAGCGGGTGCTCCGGGTCGTTCGGGGAGGTGGAGAAACCGGTCGTCAGCACCATGACCGTCAGCACCAGTGTAAAGAGCACCAGCAGGCCGCCCTTGATGAACTGCACCCAGGTGGTGGAAGCCATACCGGCGGTAGCCACAATCAGGATGACAATACCGCCCACCAGCAGAACGCCGGCTTCGAAGGGCAGGCCCAGGAGCGGCGTGATGAGGGCGCCGGCGCCTACCATCTGCGGAATCAGGTAGAACAGGGACACGATGAGGGTGGATACTGCGGCGGCGAAAACCACGCCCCGGGAGTTGAACTTGGCGTCGATGGCCGAGGCGAAGGTATATTTGCCCATGCGCTTGAGCGGCTCGGCCACCACGAACAGCGCCACCATCCAGCCGGCCAGGAAGCCGATGGAGTACAGGAACCCGTCATAACCGTACATGGCAATCATGCCGGCGATGCCCAGGAAGGAAGCGGCCGACAGGTAATCGCCGGCGAAGGCGATGCCGTTGACCGACCAGTGGATGTTACCGCCGGCGGCGAAGTAGCCGCTGGCTGACTTGGCGCGCCGGGCGAACCAGTAGGAGATGCCCAGCACCGCCGCTACGAAGAGAACGAAAATGACGACTGCCAGGGGTTCGGCGGAGTAATTCATCAGTCAGTGTCCTCCTCGGTGTTATCATCTTTCTCCCTGGCGGAACAGAGCATGTTGTAGACAACCGCCAGGATGACCGCCAGGATGATGATGCCGAAGCCGGACACGATAGACAGGTTCAGACTGCCGACATCGGTGGCCATGAACGACGGACTGACGACGCTGATCACCACGAAGGCCAGGTAGATGGGGGTGAAGACGGCGAACATTATCAAGCCCAGTTTGCTCTTGTATGAGCCTGATTTTTCCACCTTCCACTCGGTAGAGGGACCGTGATCCATAAAAAACGCCTCCTTTTATAAGTAGATAAAGAAATTAGCAGTGCGGACACTTGTGCTGGAG
KOK=        52
KK=  152132  LL=  153091  Z=    6.51  JJ=  152102  DL=   960
A===      111      112      113      114      121      123      124      131      132      133      134      141      143      144      211      213      214      223      224      231      233      234      243      244      313      314      323      333      334      343      413      433
B===      222      122      422      322      212      412      312      242      142      442      342      232      432      332      221      421      321      411      311      241      441      341      431      331      424      324      414      444      344      434      423      443
RRR=   21.239   17.440    7.883    0.983    5.118   -0.294    0.079    0.085   -1.055    0.965   -0.523   -0.020    1.160    9.682   -0.506    0.095   -0.085   -0.065    0.683   24.061    0.015   -0.492    6.583   16.490    0.034    0.054    0.008    4.047   64.789    1.735    0.499   -2.922
X1==    4.698    4.122    3.224    0.695    1.486    0.306   -0.633    0.186    1.098    1.257   -0.314   -0.014    2.243    3.661   -0.271    0.306    0.106   -0.399    0.226    5.058    0.007   -0.193    1.806    3.960   -0.113   -0.954    0.007    1.440    9.190    1.689    0.965    2.266
X2==    4.520    4.231    2.445    1.415    3.444   -0.961   -0.125    0.458   -0.961    0.768    1.663    1.415    0.517    2.644    1.869    0.310   -0.806    0.163    3.020    4.757    2.115    2.545    3.644    4.164   -0.302   -0.056    1.089    2.811    7.050    1.027    0.517   -1.290
CD1=        7        6        6        3        3        2        1        2        3        4        2        2        6        9        1        2        2        1        2        8        2        2        5        9        2        1        2        5       19        6        4        7
CD2=        7        7        6        4        6        1        2        3        1        5        6        4        4        7        4        3        1        3        7       10        8        8       10       10        3        3        6       12       20        7        4        2
GCCCCGTTTTGGTCATTATGATTTTATATTGTGCGGTTCTTGGAAATCAGCTATCGGATATCGAAGCTGATTGCTGACCGCTGAAGGCTGATTACTTTTCCACCCGTATCATCATCACCGGGATGCGGGAATGCCGCACCACCCGTTCGGCGACACTGCCGATGAGCCAGCGCGCCGGCCAGGAGCGGCCGTGGGTGGACATGGCAATGATGTCCACGCCCAGTTCCTCGGCCATCTTGATGATGGTGGTGGCCGGAGAGCCTTCGCGCAGGTGGGCGGAAACGCGGAAGCCGGCGCTTTTCAGCTCGCCGGCAATCTTGTCCATATAAGTCCTGGCTTTCCGGCCCTGTTCGGCTACCGAAACCGCGGCGATAGCCGGGTCTTCGAAGGCAAACTCCTGGGCCGGGTTGGAGGCGATATTCAAAAGCACGATTTCGGCGGCCTCGGAGTAGGCCAGCGCCTTGACGTGAGGCAGTACCCCTTCGGCGGTCTTAGAACCATCCAGCGGCACCAGAATCTTTTTATACATATGAAACGAATCCTTTGTAACGTATTCCGGTTCCGGCAACCCTGAAAAGCCGTTGTGGGAATACTCCCGGAGTCTTAATTCTCAACGGAACCGGGATATCATACAATATTCAGCTCCCGGTTGACCAATTACGGTTTTTAATGGCCGGGAAACGTGATTGACATAAAAACCGGGTTGGGGTAGAGTGAATCTGCCAAGCAGAGCGGGCAGTCGCCGCGGTGATTTCACCGTGGAGGAAAGTCCGAGCTCCGTCGGACAGGGCGCCGGGTAACACCCGGGAGGGGCGACCCTACGGAAAGTGCAACAGAAACATACCGCCAGCGGTCCCGGTGACGGGATGCGGGCAAGGGTGAAATGGTGAGGCAAGAGCTCACCGGCGGGCGGGAGACCGTCCGGCCGGGCAAACCCCGCCTGGAGCAAGGCCGAATAGG
KOK=        53
KK=  169562  LL=  170551  Z=    7.22  JJ=  169502  DL=   990
A===      111      112      113      114      121      123      124      131      132      133      134      141      143      144      211      213      214      223      224      231      233      234      243      244      313      314      323      333      334      343      413      433
B===      222      122      422      322      212      412      312      242      142      442      342      232      432      332      221      421      321      411      311      241      441      341      431      331      424      324      414      444      344      434      423      443
RRR=   38.102    4.030    3.812    2.185    0.013   -1.197    0.052    0.421   -0.640    4.885   -0.006    4.214    1.176    4.006    2.682   -0.282   -0.212    5.603   14.287   15.738    0.012    0.519    0.430    5.745   -0.424   -0.303    0.969    2.086   60.429    0.428   -0.154    2.087
X1==    5.513    0.952    2.039    2.797   -0.958   -0.251   -0.463    0.809    0.401    1.540    0.022    2.797    2.952    1.944    0.952   -0.903    0.143    1.300    4.848    2.357   -0.181    2.713   -1.014    5.169    0.910    1.194   -1.517    6.821    7.911    0.708    0.608    0.708
X2==    6.912    4.235    1.869    0.781   -0.014    4.768   -0.113    0.520   -1.597    3.172   -0.253    1.507    0.399    2.061    2.819    0.313   -1.481    4.310    2.947    6.677   -0.066    0.191   -0.424    1.111   -0.466   -0.253   -0.639    0.306    7.638    0.605   -0.253    2.950
CD1=       12        4        6        8        1        2        2        4        3        5        3        8        8        7        4        1        3        4       10        6        2        7        1       12        4        5        0       13       16        4        4        4
CD2=       11        8        5        3        2       10        2        3        0        8        2        4        3        5        6        3        0       10        7       13        3        3        2        4        2        2        2        4       16        4        2        8
GTTTTGGATATTGGTCATTTGAATTTTGATGGTTCCCCACGTCACTTCGTTCCTCGGGACGGCTTTGCCGGTTTGTTATTTGTAATTTTGGATTTGGAATTTGCTGAAAGCTGACCGCTGATGACTGAAAGCTCGTTCCCTCGGCCGAAGCAATCTCGGTTCCCCGTTTCGGTCATTTGGTATTGGGATTTTGATATTGTTTTGGATTTAGACATTAGAAATTAGAGATTATCAGCCGAAGGCTGAAAGAAGGAGGAAAAACCATGGAACAAACCCAAACGGAAGAAGGATTCGTTTCCTTCGATTCCCATCCGGAAAACGAAACCCCGGAAACACCCGACATCGAGGCCGTGTCCCTGACCCTGGCCGAACGTGATGCCGCCATCGACCGGCTGACGACGGAGCGCGACCAGGCGCTGGAGGCCTACCGCGCCGCCGCCGTTGCCCTTAACCCGGAACTGCCGGCAGAGCTTATCACCGGTAGCAATATCGCCGAGGTGGATTCAGCCGTGACCCGGGCCCGGGCGCTGGTGGACCGGGTCAAAGCCGGGCTGAAACCGGCGACACCGCCCTCGCCGGTAGCCGTCCCCCGCGCCGCGGCCACCGGCCCCCTGTCCCCGGCGGACAAGATACGGCGGGGGCTTGAGCTATGATGGTAAATCACAAGTAACAAGCATCAAATAACAAAAACTTCTGAGATTTTGGTCATTATGATTTTAATCTTGGAGGTAGAATCCCCGTACGTGGTGTAAATTCTTGGAATTGAAAAAGCAGGCCATTGTGTGGTTTCTTGAAAGAAAATAACAACAAAGACTTTCAGGAGGTAACCACAACAATGGCCAAAGACAGGATGACACTTTTGGAACTGCTACGCAAGTCAGGAAGCGACGGTGATCTTGATTTTCTGAGAGAAGGGGTGAAGATGTTGGCTGAAGCGGTCATGGAGCTTGAGGTTAAGCAGAAGACCGGAGCTGAGAAACATGAGCGCAG
KOK=        54
KK=  180272  LL=  181021  Z=    5.29  JJ=  180242  DL=   750
A===      111      112      113      114      121      123      124      131      132      133      134      141      143      144      211      213      214      223      224      231      233      234      243      244      313      314      323      333      334      343      413      433
B===      222      122      422      322      212      412      312      242      142      442      342      232      432      332      221      421      321      411      311      241      441      341      431      331      424      324      414      444      344      434      423      443
RRR=    1.326    0.611    0.040    6.739    0.349   -0.091    3.887   -1.445    0.082   26.517    0.203   -0.081    0.231    1.420    0.088    1.225    1.500   43.141    2.043    1.225    1.751    2.651   -1.963   -1.238   -0.806   19.872    1.751   -0.274    1.924   -1.139   17.566   17.219
X1==    1.582    0.336   -0.708    1.223    1.336   -0.120    1.598    2.292   -0.120    5.322   -0.279   -0.777    0.598   -1.211    0.336    0.828   -1.119    9.962    0.747    0.828    1.526    4.123   -1.464   -1.534   -1.103    7.614    1.526   -0.736    1.193    2.546    4.106    2.546
X2==    0.838    1.819   -0.056    5.509    0.261    0.758    2.432   -0.630   -0.684    4.983   -0.726    0.105    0.386   -1.172    0.261    1.479   -1.341    4.331    2.737    1.479    1.148    0.643    1.341    0.807    0.731    2.610    1.148    0.373    1.613   -0.447    4.278    6.763
CD1=        2        1        0        2        2        1        3        3        1        7        1        0        2        0        1        2        0       15        3        2        4        8        0        0        0       10        4        1        4        6        6        6
CD2=        4        4        3       12        2        3        5        2        1       13        2        3        4        1        2        4        0        6        4        4        4        3        4        3        5        8        4        5        7        3       11       17
GGTGGAGCTGAATCTGCAGTTTCCGCCTCTGCCCATTCCCGGCGAGGGTCGTTATGACTTCCAGCTGTGGGTCAACGGTCACTTCCTGGGACAGGCCTTCATCGACGCGGTGGGTATGGGACAGCAGGCCGCTTAGGTCGGCTTCAGGCCCTTTTCTCGCATCTTCTGCCGGACGAGCTCCAGGTGCTGGCGTGATTCGGTGACCAGGGCTTCCAAAAGATTGGATATTACCTCGTCGGTACTGTGGACGCACTGATAGAAGTCCTTTTCGATGAGGCTCTTTTCAATGTATAAGGCCGTGGCCAGCGCCTGCTTTTCACCATAGTCCTGCCGGCCGGCGGCGGTGGTTTCATTGATGAGGTAGTTGTGGAAGGTGGTGACGGCGGCCGATGAAAACCGGTCGGTTACCGTCAATGTCTTTTCGGCGGCGTCGTCGCTCAGATTTTTCAGCCAGGAGGAGTGTCTTTTTTCCGCTTCGGCCAGATTGGTCCAGAAGTCGGCCATTTCCGGGAAACGCCGGGCAAAGGCGCGGTACAGTTCGCCGACCAGTTCCTCGTTTTGGGCCAGCGCGTCGAAGATGTCGGTCTTTTCCTTCATGACTGACAACTCTCGGTATTCATCATGTCGCTGACCAGTTTTCGGGTCACCTCGACCACCTCATCCGCAGGCACCAGCTCGAAGGCCTTTTCGGCGCGCTGTTTGACCTCGACACTGCCCTTGTCCATGGAGCGGGGGCTGATGGTCAGCCGG
KOK=        55
KK=  186032  LL=  186601  Z=    5.36  JJ=  185822  DL=   570
A===      111      112      113      114      121      123      124      131      132      133      134      141      143      144      211      213      214      223      224      231      233      234      243      244      313      314      323      333      334      343      413      433
B===      222      122      422      322      212      412      312      242      142      442      342      232      432      332      221      421      321      411      311      241      441      341      431      331      424      324      414      444      344      434      423      443
RRR=    9.057    8.881    3.118    0.012    1.198   -0.304    0.135    0.035    2.445    0.404    0.361    0.012    0.185    0.427   -0.165   -0.971    0.363   -0.241    0.039   11.376   -1.230    2.354    2.063   35.280    0.907   -1.804    0.120    1.586   49.345   -0.927    0.010    9.849
X1==    2.304    2.332    1.087    0.024    1.332   -0.876    0.064    0.087    2.124    0.740   -0.250    0.024   -0.250    0.546    2.332    2.124   -0.936   -0.840    0.103    4.124   -1.080    0.704    1.614    4.132    0.740    2.427   -0.140   -1.267    6.501   -0.530   -0.250    3.376
X2==    3.931    3.808    2.869    0.503    0.899    0.347    2.104    0.407    1.151    0.546   -1.447    0.503   -0.743    0.781   -0.071   -0.457   -0.388    0.287    0.382    2.758    1.139    3.345    1.278    8.538    1.226   -0.743   -0.862   -1.252    7.591    1.749   -0.040    2.917
CD1=        3        3        2        1        2        0        1        1        3        2        1        1        1        2        3        3        0        0        1        5        0        2        3        6        2        4        1        0       10        1        1        6
CD2=        5        5        5        2        2        2        4        2        3        3        0        2        1        3        1        1        1        2        2        5        4        7        4       14        4        1        1        1       16        6        2        8
TAATCTTTTCCGCGGGTGATGATTCACCGACCAGGCATTGCCAGATGGCCGAGTGTTCCGAGTCCACCGGGCGGATTTGAGCATGGTGACGCCTGGCTTCGGCCATCAGGATATCTCCGGCCGATACCAGGCATTCCTTGTTGGACAGCGCGATAATCTTGCCGGCGCCGGTTGCCGCCAGTGTCGGCGCCAGTCCGGTGCTACCGGGCAGGGCCACCACCACGATATCAACCTCCGGCAAAACGGCCATTTCGGCCGGCGTCAGGCATTCGGCTGAGCCGGGGTCGAAACCGGGCGCCAGGCAGGAAACATACTCCGGTTTGAATTCAGCCAGTTGTTGGCGGAATAGCGGCAGGTTGTTACCGGCGGCCATGGCGATAACTTTCAGCCGTTCCGGGAACTGCCTGATGACATCCAGCGTTTGCCGGCCGATACTGCCGGTGGCACCGAGAACGGCAAGTCTGAGTGGTAGATTCATTACATAATAGTACCGCAAAAAGGGCTTTTCAGGCCAATCAGCTATCACCTTGAGATTGGAACGAAACCGGCTCGCAGAAGACTAATACGGTG
KOK=        56
KK=  192992  LL=  194161  Z=    6.21  JJ=  192962  DL=  1170
A===      111      112      113      114      121      123      124      131      132      133      134      141      143      144      211      213      214      223      224      231      233      234      243      244      313      314      323      333      334      343      413      433
B===      222      122      422      322      212      412      312      242      142      442      342      232      432      332      221      421      321      411      311      241      441      341      431      331      424      324      414      444      344      434      423      443
RRR=    3.238   17.309    3.693    1.528    0.822   72.333    6.108    0.307   -0.535    2.334   -1.522   -0.111    0.279    1.181    0.846   -3.598    1.313   33.255    0.969    0.299    0.020   -0.494    0.877    0.330    1.863   54.333    0.019   -0.410    0.793    5.336   14.143   75.869
X1==    3.049    3.481    1.392    4.521    1.373    6.134    1.561   -0.239    0.352    0.933   -1.106    0.240    0.363   -1.155   -0.735    4.207   -1.601    3.990    0.894   -1.575    1.211    1.137   -0.598    0.493    1.431    6.730    0.036   -0.429    0.402    3.540    2.812   10.712
X2==    1.062    4.973    2.653    0.338    0.598   11.792    3.914   -1.282   -1.521    2.500    1.377   -0.462    0.768   -1.022   -1.151   -0.855   -0.820    8.335    1.085   -0.190    0.017   -0.434   -1.465    0.670    1.302    8.073    0.524    0.956    1.972    1.507    5.029    7.082
CD1=        8        7        6       12        4       12        5        3        3        6        2        4        5        2        1        9        0        7        3        0        5        5        2        4        7       18        3        4        6       13       10       29
CD2=        2        7        5        2        2       20        8        0        0        7        5        1        4        1        0        1        1       18        5        2        4        3        1        5        5       16        5        7        9        8       11       20
ACTGCCGACCAGAAGCCCTCCGATAATCGGTCCCAGCGCCGCCGCGGCGCCGGCTGACGCGCCCCAGATGCCCATGGCCAGGCCGCGCTGACCGCTTTGAAAACAGACATTGATAATAGAAAGGGTCGCTGGCATCATCGCCGCGCCGCCGATAGCCTGAACCACCCGGCCGCTTATCAGCCAGCCGATATTCGGGGCGATGCCGCAGGCGAAAGAAGCCACGGTGAATACCGCCAGCCCGCCGATGAACAGCCGTTTGCGGCCGAAGATATCGCCCATGCGCCCCAACGTTACCAGCAGTACGGCAAATACCAGAACATAAGCGTTGAGCACCCATTCCGCCTCCGACAGCGAAGCCGGCAGACGGTCCATAATCTTGGGCAGGGCGATGTTGACGATGGTCACATCGAGATTGACCATGAACAATGCCGTCGACAATACGGCCAGTACCGCCCATTTATTTACAGGGCGGGGGTTCTTGTCGGCAGACTCGGCATCTTGCATGGAAAAATCATTCTATCGGGGCGGCTGACAGGTGTCAAAATGGAGGATGTACGGGTCGGCTTCTACGACTGGCTCTAAAATGTTAGAATAGCGTGAATCTTCAAACCATCTGTCAAGGAGCACGATATGTCGGGACATTCCAAGTGGGCCACTATCAAACACCAGAAAGGGGCCGCTGACGCCAAGCGCGGTCAACTGTTCACCAAACTGTCCCGTGAAATTATCCTGTCGGCCAAGGACGGCGGGCCTGACCCGGCCATGAACGCCCGGTTGCGTCTGGCGGTGCAGAAGGCCAGGGATGCCCGGATGCCGTCGGATAACATTGAACGCGCCATCAAGAAGGGTTCCGGTCAACTGGAAGGCGAAACCCTGTTCGAGCTGACACTGGAAGGCTACGGCCCGGGCGGGGTGGCGATACTGGTGCAGGCGGTGTCGGATAACCGCAATCGGACCATCCAGGAAGTCCGTCACCTGTTCACCAAGAGCGGCGGGGCCATGGGCGAAGCCGGATGCGTCGCCTGGATATTCGATCCCAAGGGCATCGTGAACGTCAATGCCGAAAATCGGGATACGGATGAAGTCACTCTGGAAGTTATCGACGCCGGCGCCGAAGATGTCAAGGCTGACGGAGATTATCTGGAAGTCATCACCGCCCCGGAACAGCTG
KOK=        57
KK=  196892  LL=  197581  Z=    6.08  JJ=  196742  DL=   690
A===      111      112      113      114      121      123      124      131      132      133      134      141      143      144      211      213      214      223      224      231      233      234      243      244      313      314      323      333      334      343      413      433
B===      222      122      422      322      212      412      312      242      142      442      342      232      432      332      221      421      321      411      311      241      441      341      431      331      424      324      414      444      344      434      423      443
RRR=    5.681    9.482    2.191   -0.017    3.981    2.032   -1.415    0.570    0.466   -0.575    1.770    0.574   -0.038    0.889   -1.141   -0.112   -0.543   27.509    0.570    0.177    1.026    0.085   -3.329    0.073    4.513   35.983   -1.972    0.122   11.239    0.274    0.375   46.869
X1==    5.158    2.975    0.748   -0.205    0.981    0.476   -0.396    0.748   -0.365   -0.528    0.972    0.703    0.206   -0.593    0.981   -0.365    0.432    8.639    0.919   -0.365    0.692   -0.061   -1.459    0.583    2.583    9.399    1.401   -0.243    2.947    0.360    0.206    6.828
X2==    1.101    3.187    2.931    0.083    4.057    4.270    3.570    0.762   -1.279    1.088    1.821    0.817   -0.186   -1.500   -1.162    0.307   -1.259    3.184    0.620   -0.486    1.483   -1.385    2.282    0.126    1.747    3.829   -1.407   -0.502    3.813    0.763    1.821    6.864
CD1=        6        4        2        1        2        2        1        2        1        1        3        2        2        1        2        1        2       13        3        1        3        2        0        3        5       14        4        2        7        3        2       13
CD2=        3        5        6        2        6        7        6        3        0        4        5        3        2        0        0        2        0        5        2        1        4        0        5        2        5        8        0        2        9        4        5       14
AATTATTTCCGGCAGTCGGGCCATGTCGGCCAGTATCGTCGCTCTCAGACTGCCCTGGTGCAGGGCGGCCGCCGGGTGGTACATGGCCAGGCAGACCAGGTCGCCCTGTTTTTCCCATTGGCCGTGAATCCGGCTGATGGTCTTGCCGGGAAAAAACCGGCTCATGGAGTATCGACCCAGCGTAACCACCACTCTCGGCCGGATGGCGGCCAGCTGGCGATCCAGCCAGTGGCGGCAGGCCGTAATTTCCTCCGGCAACGGGTCGCGGTTGCCCGGTGGCCGGCATTTGACGATGTTGGTGATATAAACCTGGTTCCGGTTCAATCCGATGGACTCTATCATCTGCGTCAGAAACTGGCCGGCGGCCCCACAGAAAGGCCGTCCGGTACGGTCTTCATTGAAGCCCGGGGCTTCGCCGATGAACATTATCTCGGTTTCGGCATGGCCCTCGCCCGGCACCGCCTGATTTCTGCCGGAGGCCAGTCCGCAGGCTTCACAGGAGCCTATTTCGCGAGCGATGTCTTCCAGAGAAGCATTGTTATCTGTTGTCATATTCACCGGTTCGGGACGTACTCATGAATATTGGCATATTAACACCCGTTCTTCGTTCAGTAGTAGAATCCCCGTACGTGGTGTAAATTCCTGGAATTGAAAAAGCAGGCCATTGTGTGGTTTCTTGAAAGAAAATAA
KOK=        58
KK=  205862  LL=  206581  Z=    6.17  JJ=  205862  DL=   720
A===      111      112      113      114      121      123      124      131      132      133      134      141      143      144      211      213      214      223      224      231      233      234      243      244      313      314      323      333      334      343      413      433
B===      222      122      422      322      212      412      312      242      142      442      342      232      432      332      221      421      321      411      311      241      441      341      431      331      424      324      414      444      344      434      423      443
RRR=    2.875    5.023    1.741    1.052    0.375   67.482   -0.093    1.300    0.362   32.298    0.652   -1.068   -0.254    0.403    0.567   -0.245    0.210   43.561   -0.692    0.059    1.129    0.152    0.152    0.290    1.045   -1.229   -2.949    0.533    4.806   -0.521   12.741   68.793
X1==    1.362    2.322    0.831    0.831    0.322    6.266   -0.178   -1.065   -1.098    4.323   -0.701    2.728   -0.701   -1.419   -0.678    0.743   -0.178    8.696   -1.132   -0.178    0.628   -0.766   -0.766   -1.463    2.887    4.323    3.415   -0.261    1.918   -0.261    4.323    6.821
X2==    2.111    2.163    2.095    1.266    1.163   10.770    0.524   -1.220   -0.330    7.472   -0.931   -0.392    0.362   -0.284   -0.837   -0.330   -1.184    5.009    0.611   -0.330    1.799   -0.198   -0.198   -0.198    0.362   -0.284   -0.864   -2.043    2.505    2.000    2.947   10.085
CD1=        2        3        2        2        1        8        1        0        0        8        1        4        1        0        0        2        1       11        0        1        3        1        1        0        6        8        7        3        7        3        8       16
CD2=        3        3        4        3        2       14        2        0        1       14        1        1        3        2        0        1        0        7        2        1        5        2        2        2        3        2        1        0        9        8        7       24
GGCCAGCACGCCTTCCAGGGTATCGAAAACCGGTTCGCCCAGCCCTACCGGCAAACCCTCGGCGCGGGCTTCGATGACACCGCCGAGAGAATCGCCGTGGCTCCCGGTGGTTCTGATGGCTTCAATCATGGCTGACGCCGCAGACGGGTCGGCGCAGGTGACCTCATTGGTTGCCGCCACCGAGCGGATTTCGTTAATGTCATCCGGCGGGGCGGCTTCGATGCCGCCTATCTCCACCACATGGGCGGTGATATCGATGCCGATGGTGGTCAGCAGTTTCTTGGCTACGGCTCCGGCCATGACGAAACCGGCGGTGACCCGGCCGGAAAAGCGTCCGGAACCGCGCCAGTCGTTGAAGCCGCCGTATTTCCGGCTGGCGGTGAAATCAGCGTGACCCGGACGGGCCAAATCCTTGATTTTTTCATACTGGGCGGAATCGGTGTCCCGGTTCCTGATGATAAGGGTGACCGGGGCGCCGGTAGTTCGTCCGTTGAAGACGCCGGATAGTATCTCCACCCGGTCTTCCTCCCGGCGGGCCGTGGCCAGCGGCCGGCCGGCGCCGGAGCGGCGCTTGTCGGCTTCCCGCTGAATATCGGCAACCGACAGTTCAAGCCCGGCCGGGCAACCGTCGATGACGATGCCGATGACCTCGCCGTGGCTCTCACCGAAAGAGGTGATGCGGAAGGCTTCACCCAGAGAATTATTCACTCAAAACCACCT
KOK=        59
KK=  209132  LL=  210091  Z=    4.54  JJ=  208982  DL=   960
A===      111      112      113      114      121      123      124      131      132      133      134      141      143      144      211      213      214      223      224      231      233      234      243      244      313      314      323      333      334      343      413      433
B===      222      122      422      322      212      412      312      242      142      442      342      232      432      332      221      421      321      411      311      241      441      341      431      331      424      324      414      444      344      434      423      443
RRR=    0.152   -1.598   -0.782   -0.623    6.427   16.589    1.411   -0.624    0.434    0.814    1.343   -0.104    4.823   -0.596   -0.005    0.079   -0.148   32.041    0.816    5.121   -1.417    0.218   -1.905   -0.638    0.245   31.643    0.309    0.141    8.999    7.667   10.403   32.429
X1==    0.049    1.955   -0.612   -0.541    2.945    2.894    3.090    1.621   -1.409    0.275    1.531    0.229    3.207    0.552   -0.026    0.025    0.122   13.046   -0.700    3.611    1.685   -0.816   -0.816   -0.715   -0.265    9.354    0.123   -0.271    2.749    2.342    4.883    3.971
X2==    3.118   -0.818    1.278    1.152    2.182    5.733    0.457   -0.385   -0.308    2.962    0.878   -0.455    1.504   -1.080    0.182    3.144   -1.212    2.456   -1.166    1.418   -0.841   -0.266    2.333    0.892   -0.924    3.383    2.520   -0.520    3.273    3.273    2.130    8.167
CD1=        1        3        1        1        4        6        6        4        0        4        6        2        9        4        1        2        2       21        1        7        7        2        2        2        3       20        4        6       13       12       12       16
CD2=        4        0        3        3        3        8        2        1        1        7        4        1        5        1        1        5        0        4        0        3        1        2        6        4        1        8        6        3       11       11        6       21
GCAGTCCCAGCAAGCCGGTACCTGTATTCATCATCATAGTCCCGTGATACCGTATATTTCCGTAATCTGCGCCGCCGTCAGCTGTCCCGGCGCCGACTGGCGGCCGGGTTCGACCGCGGCGTAGGTGAATTCAGCCCCGGCCAGCGGCGCCAGCACCCGGCTGAGTAGTCCGGCCTGTCCCATGCCGAAGGCCACCAGGCGGCATCCCTGGAATTCCTGGTAGAGCCGGAGCAGAGCCAGGTTGTCTTCCGGGCCGACCGCCCGGGTGACCAGTTTGCAGATATCGGCGCCGGCGGCCAGTTCCCGGCCGACGATGCTTTTTAATTCGCCTGAAGACGGTGTTTTTTCATAATCATGATGCGATATCAGGCAACGGGCGCGCTTCTTGACTTCGGCCACCAGTTCCCCCAGGTTGGGGGTGGCCAGTTCTACGTCGATGACCGCCGCTCCCAGTTCCAGTGCCCGGAGCAGTTCCGCCCGGCGACGGGTTTCGCTGTCACGCCAGGCGCCGCCTTCAGCTGACAGCCGGGCACAGCCGATCCAGGGTTTACCCAGTCGCCGGGCGACTTCCGGCCAGGCCTCGCCGATAAGGTCAATCCTGACCTCATAGAGCGTGGTCAGTGGTTCGGCGGCGATCGCCGCTGACAGGTCGGCGGCAGAGGTGACGACGGTACAGACGGCAGGCTTCATCGGCTCAGCACCTCGGCAATCATAGCGGTGGGAACATCAGCGCGGTCAACGGTTGTACCGATACCGGCCGGCAGGATGAATTTAATGCGGCCGTCAGCCGCTTTCTTGTCATGGCTCATGGCCTGCACCACGGCGCCGACGGCGTTCCTGCGGTTCAGCGATATCGGCAAACCGGCGGCGGTAATCAGCCCCAGTATCCGCTCCAGGTCTGCGCCCGACAGCAACCCCAGCTTCCAGGCCAGGCGGGAAGCTGAGGCCATGCCCACAGCC
KOK=        60
KK=   13263  LL=   13952  Z=    6.17  JJ=   12783  DL=   690
A===      111      112      113      114      121      123      124      131      132      133      134      141      143      144      211      213      214      223      224      231      233      234      243      244      313      314      323      333      334      343      413      433
B===      222      122      422      322      212      412      312      242      142      442      342      232      432      332      221      421      321      411      311      241      441      341      431      331      424      324      414      444      344      434      423      443
RRR=   28.036    4.492   -0.478    6.524   -0.735   20.179    1.418    1.508   -1.757    1.417   -0.445    0.492   -0.475   -0.888    1.670    1.084    2.030   52.260    2.573    1.083    4.780    0.428   -0.131    0.800   -0.276   -2.432    0.234    0.064    0.018    9.511    5.711    9.586
X1==    3.729    2.068   -0.693    3.903    2.068    6.029    0.621    2.187   -1.373    1.405    0.361   -0.831    1.170    3.215   -1.032    0.847   -1.465   10.080    0.721   -1.373    1.511    1.273   -0.389    0.260   -1.176    1.978    1.511    0.048   -0.079    2.820    1.978    1.854
X2==    7.518    2.172    0.690    1.671   -0.355    3.347    2.284    0.690    1.279    1.009   -1.230   -0.592   -0.406   -0.276   -1.619    1.279   -1.385    5.185    3.571   -0.789    3.164    0.337    0.337    3.078    0.235   -1.230    0.155    1.335   -0.225    3.373    2.888    5.172
CD1=        9        6        1        8        6       10        3        5        0        3        2        1        3        6        1        3        0       15        3        0        3        3        1        2        0        4        3        1        1        4        4        3
CD2=       14        6        3        4        2        7        5        3        4        3        0        1        1        1        0        4        0       10        7        1        6        2        2        5        2        0        2        3        1        5        5        7
GGAATAAAACGCGAAATGGGGCCAATCAGCCAATGTTTTAGGCGGTTCGATAAGGTTGTTTTCAATACAATAATTAAAAAGAGGGGTTCCGGCGTAAGGGACAAAGCGCATATAAAGAAATGGAGGATTATCGAGCTTCTTAAGGAAGTCTCGGGTCAAATTGAAGTCTTCGATTGTTTCTGTTGGCAAAGCTTCCATGATGTACAATCGGGGTGAAATGCGATACTTGACCAGAAGCCAGAACGATTTTTCCATCTCGTCGAGGTCAACACCTTTTTTCAGAAACTCAAGCATTCTTTTGGATCCGGTTTCTACTCCGATGCCGACGGCAGTACAACCCGCTTTGGCCATTAACGAAATATCTTCTTCGGAAAGATCAGCCCGCGCTTCGCAATCCCATTTAATTTTGATCTTTTTGTCTATAATCAATTTACAGAATTGATGCAAGCGTTTTCGGTTGAAAGTAAAATTATCCTCGAAGAAACGGATGAATTCGATACCATATTCTTTTTGCAGGTGTTCGACTTGAGATACAATCCTTTCGGCGGAAAAATCCCCGCGATAGCCCGCGTGAAATGCGGAATTGTAGCAAAAAGTACAACGGAAAGGACAGCCGCGGGAAGTATTCAGGCTGGCGGCCCAGTATTTTTTTACATCTATCAAATGCCAGGCAGGATCGGGAAGTTCATC
KOK=        61
KK=   25143  LL=   26132  Z=    4.99  JJ=   24963  DL=   990
A===      111      112      113      114      121      123      124      131      132      133      134      141      143      144      211      213      214      223      224      231      233      234      243      244      313      314      323      333      334      343      413      433
B===      222      122      422      322      212      412      312      242      142      442      342      232      432      332      221      421      321      411      311      241      441      341      431      331      424      324      414      444      344      434      423      443
RRR=    5.800    9.360    1.152    0.253    8.259   46.527    3.028    0.508   -0.412   13.827   -1.937   -3.009    0.497    0.807    0.946    0.052    1.682   42.959   -0.014   -0.504    2.509    1.592    0.182    0.279    2.107   31.713   -0.088    2.680    2.936   -1.500    3.623   11.063
X1==    2.051    5.416    0.504    0.636    4.779    5.065    0.937   -0.839   -0.439    2.936    1.826   -1.454    3.163    1.314   -1.594    0.172   -1.601   10.429   -0.028   -1.662    0.614    1.375    0.157   -0.976    2.291    7.175    1.201    2.068    1.626    0.984    1.826    2.909
X2==    2.829    1.728    2.284    0.398    1.728    9.186    3.230   -0.606    0.937    4.710   -1.061    2.070    0.157    0.614   -0.594    0.303   -1.051    4.119    0.504    0.303    4.089    1.158    1.158   -0.286    0.920    4.420   -0.073    1.296    1.805   -1.523    1.984    3.802
CD1=        5       11        3        3       10       11        4        1        2        7        5        0        7        4        0        3        0       22        3        0        4        5        3        1        6       13        5        6        5        4        5        7
CD2=        9        6        7        4        6       17        8        2        4       10        1        7        3        4        2        3        1        8        3        3        8        4        4        2        4       10        2        4        5        0        6        8
TATTGTTGGCCGTTACAAAAAGAACCGATACCCGCAGAATGATTTCTGCGGGTATCGGCCAGCCGGATCACATTAATTTACGGTCTGAAATGACTACTGGAAAATACGGCTCATTCTCGACTGTGCTTCGGTGTCCCTTTCCCTCACTTTCTGCATATCCGCAAGCAGACTCAGTTCTCGCGCGATGAAATCAGTATCCAGATCCCCGGAAACAAATCTGGGGTTTTCCATAATCGCCTTGTGCAGGGCTATGTTGGTATCGACGCCGACGATGATATACTCGCTGAGAGCTCGTCTCATTCTCTTGATGGCATCGGTCCGGTTTCTTTCCCAAACAATGAGTTTGCTGATCATCGGGTGATAGCAATCAGGAATGGTATAACCTTGATGCACTCCGGAGTCAACCCTGATTCCGATACCACCGGGTGACCGATAACCGGTTATCGTCCCGGGGGAAGGCAGGAAATTCCTCAGCGGGTCCTCGGCATTGATACGGCATTCAATAGCCCATCCGTTGTGTTCGACATCTTCCTGCTTCAGGGAAAGTTCCAAACCGGTAGCGATGTTGATTTGCTCTTTGACCAGGTCTATCCCGGTGATCATTTCAGTCACAGCATGTTCTACCTGGATTCTGGCATTCACTTCCAGAAAATAATAATTACCTTCCGAATAAATGAATTCAATAGTGCCGGCTCCGACATAGCCGATGCCTCTGGCCAGGTCCACAGCCGCCTGCCCCATTTTTTCTCGGATTTCCGGTGTCAAAGCAGTGGAAGGGGCTTCTTCAATTACCTTGGAGTGGAAACGCTGGATCGAGCATTCACGCTCACCCAGATGGATCACGTTGCCTTTGGTATCTGCCAGAATCTGGAACTCAATATGACGAGGTTTTTCTATGTATTTTTCGATATAAATGGTCGATATCCCAAAGTATTTATTGGCCATTTCGGGGGAGGAACTCAGTGCCCGTTGAAGATCGCCGTCGTTTCG
KOK=        62
KK=   26793  LL=   27242  Z=    4.82  JJ=   26703  DL=   450
A===      111      112      113      114      121      123      124      131      132      133      134      141      143      144      211      213      214      223      224      231      233      234      243      244      313      314      323      333      334      343      413      433
B===      222      122      422      322      212      412      312      242      142      442      342      232      432      332      221      421      321      411      311      241      441      341      431      331      424      324      414      444      344      434      423      443
RRR=    8.049   -0.354   -1.140    0.376    0.307    5.360    8.780   -6.310   -1.456   20.358   -0.050    6.401    1.587    5.057    0.166    1.270    1.232   37.844   -0.194    1.232    0.001    0.010    1.574    1.565    0.056    1.587    2.794   -0.243    0.376    0.969    0.028    0.180
X1==    1.974    0.812   -0.956   -1.018    0.812    3.834    3.646    5.044   -1.042    3.104    0.044    2.972    1.044    1.974   -0.132    0.909   -1.077    5.363   -0.245   -1.042   -0.001   -0.067    0.909    1.757    0.104    1.044    3.999    1.161    0.104   -0.896    0.044    0.104
X2==    4.077   -0.436    1.193   -0.369    0.378    1.398    2.408   -1.251    1.398    6.558   -1.144    2.154    1.520    2.561   -1.251    1.398   -1.144    7.057    0.794   -1.182   -1.118   -0.144    1.732    0.891    0.538    1.520    0.699   -0.210    3.608   -1.081    0.632    1.732
CD1=        3        2        0        0        2        5        5        6        0        4        1        4        2        3        1        2        0        7        1        0        1        1        2        3        1        2        5        2        1        0        1        1
CD2=        7        1        3        1        2        3        4        0        3        9        0        4        3        4        0        3        0        9        2        0        0        1        3        2        2        3        2        1        5        0        2        3
CGGTCTGGTAAACCCTTCCCTGGTGGCCACCATATCTATAGGGGCGGTGATGATATCTTCTGCCTGAGGCCTGCATTCTCTCTTCAATTTCCGCTCATCGGTGGTTTTGATGTAAGAATGACAGGTATCGCATACCTCGGCAAAATGAGCCGAATCGTCACCGAGGCTCAACTGACGTATCTCGGTTCGCTCCGGGTTTTCACAGTCAGAACATTTGTGCCTTGGGTATTCCCATTGGGTATGACACATACCACAGAAGAGTTTTCTGAAGCCTTTTTCCCCATAAATGACGCTGTATCTGGGTGGAGTACCACAGAACGGGCATTTACCTTTAGTCCACGGAATTTCCCTGTTCTGGAATAACGGGTGATAATTCATTGCAGAATGAGAGAAGAAAGGTACCAGCAGGCTATGAAAGAAGAAAGCCATAGTCTCTGGGTTGAATCCGGT
KOK=        63
KK=   32853  LL=   33332  Z=    4.56  JJ=   32583  DL=   480
A===      111      112      113      114      121      123      124      131      132      133      134      141      143      144      211      213      214      223      224      231      233      234      243      244      313      314      323      333      334      343      413      433
B===      222      122      422      322      212      412      312      242      142      442      342      232      432      332      221      421      321      411      311      241      441      341      431      331      424      324      414      444      344      434      423      443
RRR=    9.818    0.085   22.156    0.908    5.192   -0.469    0.272    2.602   -0.047    0.018    0.513   -1.403   -0.048    1.231    3.111    5.949    0.293   -0.909    0.328    3.800    0.004    2.716   -0.906   22.478    1.186    0.513    0.370    9.131    9.555   -2.346    0.096    1.519
X1==    3.603   -0.204    2.899    1.665    2.531   -1.062   -0.237    0.933   -0.107    0.046    0.885    4.432   -0.082    1.602    2.531    4.672   -1.134    0.765   -0.295    1.805   -0.010    1.741    0.801    2.377   -0.954    0.885   -1.010    3.133    4.014   -0.986   -0.082    1.014
X2==    2.725   -0.415    7.643    0.546    2.052    0.441   -1.145    2.788    0.441    0.394    0.580   -0.317    0.580    0.768    1.229    1.273   -0.259   -1.188   -1.113    2.105   -0.366    1.560   -1.131    9.455   -1.243    0.580   -0.366    2.914    2.380    2.380   -1.164    1.498
CD1=        5        1        4        3        4        0        1        2        1        1        2        6        1        3        4        6        0        2        1        3        1        3        2        4        0        2        0        4        5        0        1        2
CD2=        5        1       11        2        4        2        0        5        2        2        2        1        2        2        3        3        1        0        0        4        1        3        0       11        0        2        1        5        4        4        0        3
TTTTGCTGTAAACCGCCAGTTTTAATACTATGTTGGAAACGGTATAGAAAAAGGGGGAAAAGACCAATATCGATAAAGTAATAATACACTAACCTGACCGGTTGATTATGTTATCGTAAGTACGTTTGACCGGGGAAACGGGTTTTCAGTTTGCCCTTCTGGAGCGGCGTTTACCGATACCCAATAAACGCCGGAGCCAGAGCGGTTGGGGTTTGATGGCGGTTTTTTCCAGTATCAGCTTCTCGTGTTCCAAAGGCTTGTAACCGGAATCAGGATTCATCCAGGGTAACGAGAAACCCTTGATGCCCCACATTACCACGATATCGAGTTTCGATGGCGGCGGTTCCTCAGGGCTAACCAGATAGTAGAGTTCCAGACGGGTTTTGTCCGGTAACAGGGTAAAGAATTCCCCTTTATGTTTCGGGTCTTTACGGCTCAAGGTGGCCAGAGACGCTGTTTCCGCCATACCCACCCGCGCCG
KOK=        64
KK=   42213  LL=   43232  Z=    8.68  JJ=   42063  DL=  1020
A===      111      112      113      114      121      123      124      131      132      133      134      141      143      144      211      213      214      223      224      231      233      234      243      244      313      314      323      333      334      343      413      433
B===      222      122      422      322      212      412      312      242      142      442      342      232      432      332      221      421      321      411      311      241      441      341      431      331      424      324      414      444      344      434      423      443
RRR=   32.271    0.025    4.408    0.578   -0.965   10.889   -0.334   -0.116   -0.832    7.038    2.188   -0.512   -0.057    1.292   -0.228    0.919    1.271  112.954   -1.639   -2.309    0.815   -1.021    0.938    1.456    0.810   52.540    0.815   -0.206    4.154    8.450    5.283    7.906
X1==    7.021    0.169    3.719    0.560   -0.586    2.367   -0.141   -0.227   -1.552    2.201    1.822    0.560    0.050   -1.047    0.169    1.714   -0.819   15.310   -1.506   -0.899    1.031   -0.560   -1.734    1.372    1.062    8.912    1.031   -0.592    5.686    3.637    0.641    1.588
X2==    4.596    0.150    1.185    1.033    1.648    4.600    2.367    0.512    0.536    3.197    1.200   -0.914   -1.147   -1.234   -1.349    0.536   -1.552    7.378    1.088    2.568    0.791    1.822   -0.541    1.062    0.763    5.896    0.791    0.348    0.730    2.323    8.243    4.978
CD1=       11        2        8        3        1        6        2        2        0        7        6        3        3        1        2        5        1       26        0        1        5        2        0        5        5       18        5        3       15       11        4        7
CD2=        8        2        4        4        4        9        6        3        3        8        5        1        1        1        0        3        0       13        4        6        4        6        2        5        4       13        4        4        5        8       17       13
GTTCTGCTGGTCGAACGACAGGTCCTTGAAGCACAATCCCTGCCGGTCGCAGTGCTGTTCCATGGTGCGGAAACGCCGGTAAAACTTGCCCGACGCTTTTCTCAACGCGGCTTCGGCGTCGATACCCCGGCGGCGGGCGTAGTTAACCAGGGTGAAGAGGATATCACCGAATTCGGCTTCTTCTTCCTCTGGTGTCGCCGCTGAAGTCATCTCCCTGATTTCTTCATTCAGCTTGTCCAGAACGCCGTCATCGGTTTCCCAGTCGAAGCCCACCCGGGCGACCCGTCCCTGGATTTCCTGAGAGTAAGCGAGGGCCGGCATGGCTTTCGGCGCACCGTCCAGCATGGAAACGCCTGTTGGCCGTTCTTCTTTTTTGATGTCTTCCCAGTGGCGCAGAACCGTCTCCGAGTCAGCCGCTTCCCGGTCGCCGAAGACATGGGGATGCCGCCGTACCAGTTTGGTGACGATACCGGAGATAACGTCCTCTATGGTAAAATCTCCGGCCTCCGCGGCGATGCGGGCGTGGAACACCACCTGCATCAGCAGGTCACCCAGTTCCACCCGGAGTTCAGCGGTATCACCGGCGTCCAGCGCTTCCAGCACTTCATAACATTCTTCCAGCAGGGCGTCGCGCAGGGAAAGGTGAGTCTGCGCCCGGTCCCACGGACAGCCTTCCGGCGAGCGCAGGCGGTTTATGATATCTACCAGCGTCTGGAATTCTCCGGGTTTTTCCAAAGTGCCCCCTGATGATGGTGATAAGCTCATTATACGCCGCTGACGCCAGGCTGTCAGCTTCGCTCAGTCCCGGACGGTATTAGAAAACCATACTCCCCGGAGCGACTGCGCAACACCCGTTGAATCGTTTTTGGGAAAAAAACGAAGGAAACGAATCCCCCGGAACGAACGTAAAAATGGGAAAAATCGCCCGGTTTCGGGCGTTGAAACAATTACAAACAATTCGAAAAAAGGTTTCTGTTCAAGTGGCGGTACCTGAAACGTTCGGGATAGAAAAGATATAAC
KOK=        65
KK=   49083  LL=   50282  Z=    5.48  JJ=   49083  DL=  1200
A===      111      112      113      114      121      123      124      131      132      133      134      141      143      144      211      213      214      223      224      231      233      234      243      244      313      314      323      333      334      343      413      433
B===      222      122      422      322      212      412      312      242      142      442      342      232      432      332      221      421      321      411      311      241      441      341      431      331      424      324      414      444      344      434      423      443
RRR=   -0.734    8.181    0.736    0.913    0.666    9.978    1.496    0.432    2.021   20.118    0.923    0.536    5.277   -0.025   -1.061   -2.338    0.100   53.099   -0.604    2.376    4.944   -0.052   -1.318    1.009    3.800   51.418    0.121   -1.323    3.141    0.817   15.348   15.845
X1==    1.081    1.886    0.617    0.988    0.305    3.412    1.649   -0.768    3.412    5.647    1.588   -1.580    3.283    0.146   -0.486    2.022    0.360    7.626    1.668    2.022    1.400   -0.093   -1.227    0.688    3.210    4.978    0.176   -0.828    2.422    0.929    7.238    3.417
X2==   -0.679    4.338    1.194    0.924    2.184    2.924    0.907   -0.562    0.592    3.562    0.581   -0.339    1.607   -0.174    2.184   -1.156    0.278    6.962   -0.362    1.175    3.531    0.563    1.074    1.466    1.184   10.329    0.688    1.598    1.297    0.879    2.121    4.637
CD1=        3        4        3        4        2        7        5        1        7       12        6        0        9        4        1        5        3       13        5        5        5        3        1        5        8       12        3        2        9        6       16       11
CD2=        1        8        5        4        5        8        4        2        4       12        5        2        7        3        5        1        3       15        2        5       12        5        6        6        7       24        6       11        9        8        8       17
CAGCCAAGCGTCAGCGCCCGTAGCTATTCCGAATGGTTACCGGATACTGGCGGTTGACGATGAGCCGGCCGTCAGGGCTTATATCAAGGCCAGGCTTGATTCGGTGGGGCACCGGACCGAGGTCACCGGCGACCACCAGGCGGCGATGCAGTTGTTGTCGGAGAAGGAATACGACCTGGTATTGCTGGATATCCGCATGCCGGGGCGGTCGGGCCTGGAGCTTTATTCGGAAATCATCGCTCACTGGCCGCAACTGAACCGCCGGGTGATATTCGTCACCGGTGATGTTTCCGATCAGACGGTCAGGGACTACCTGGAACAGCACCATCTGCCGTGGGTGACCAAACCCTTTGATCTGGCTACGTTGACGGAGAAGATTCGGACAGTGATGGAGGATACCGGGGGGTGACGCCGGTGATGAAATTCAATGAAATTGTCCTTTATCGTTTACACCAGGCGATGTCATCCAGGTAGATAATCTGGTTCGACTGGTGCGGGATGACTGACAGCTGTCACTCGGTTCACACCCGGCATCTTTAGAAGCTATAATAGGCCTCACCAACCATGCTCAGTCTGACCGACATCTCCAAATCATTCGGCGCCCGCACTCTGTTCAGCGGTGTTGCTTTTCATATCGGGGCACGCGACCGCACCGCTTTGCTGGGGGCCAACGGCACCGGCAAGACTACCCTGTTCGAAATTATTTCCGGAAATCTACCGGCTGACGGCGGCGTCATCACCCGGCCAAAGGGGATTACTGTCGGTTACCTGCGGCAGGAAGTGGACAGCGGCGCCGATATCCCCCTGCTCAAAAGGGTGACGACGGTGTCCGGGACCATTGGGACGCTGGAACACCGCATCAAGGTGCTTCAGGCGGAACTGACGGAGCCGGATACGGACCAGGCGGCGCTGGTCAGGGAGCTGGGGGAACTCCAGCACCGGTTCGAGGCGGCAGGCGGTTATGACCTGGAGCAGGAAGCCAGGGTCATCCTGACCGGTCTGGGCTTCGCTGAGGCGGATTTCAACCGCTCGCTGAGCAGTTTCAGCGGCGGCTGGCTGATGCGGGCCGAACTGGGACGGATTCTGCTGGAAAACCCCGACCTGTTGTTGTTGGACGAACCGACCAATCACCTGGACCTGGAAACTCAGTTATGGTTCGAGAGTTACCTGAGCCGTTACCAGGGTGCGGTACTGTTGACC
KOK=        66
KK=   50343  LL=   51332  Z=    4.64  JJ=   50163  DL=   990
A===      111      112      113      114      121      123      124      131      132      133      134      141      143      144      211      213      214      223      224      231      233      234      243      244      313      314      323      333      334      343      413      433
B===      222      122      422      322      212      412      312      242      142      442      342      232      432      332      221      421      321      411      311      241      441      341      431      331      424      324      414      444      344      434      423      443
RRR=   14.023    4.182   -0.726    7.927   15.410   22.439    5.173    0.997   -1.572    7.912    2.218   -0.127   -0.918   -0.236    1.223    2.775    1.912   14.832   -0.333    0.751   -2.729    0.246    1.275    1.986   -0.999   82.711   -0.322   -0.067   17.180    2.136   12.442   20.224
X1==    3.417    2.388    1.331    6.116    2.388    4.194    2.204   -0.759    1.060    5.161    1.631    0.341   -1.220    0.154   -1.143    1.060   -1.403    2.382    0.379   -0.507    1.326   -0.304   -0.944   -1.726   -1.026    5.622   -0.066   -0.209    3.046    1.018    3.912    9.637
X2==    4.103    1.751   -0.545    1.296    6.454    5.350    2.347   -1.314   -1.482    1.533    1.360   -0.373    0.753   -1.539   -1.070    2.617   -1.362    6.226   -0.878   -1.482   -2.058   -0.811   -1.350   -1.151    0.974   14.711    4.909    0.322    5.641    2.099    3.180    2.099
CD1=        6        4        4       12        4        7        5        1        3       11        6        3        1        4        0        3        0        4        2        1        4        2        1        0        1       13        2        3       10        6       10       23
CD2=        5        3        1        3        8       10        5        0        0        6        5        1        4        0        0        6        0       13        1        0        0        2        1        1        5       27       14        7       18       10        8       10
CAGGTCAGGGGGTACCGGGGCAACCATGACGATTATGTGCGCGCTCGTCAGACCGAGCTGGAATCGATGACCGCGGCGGCCACCCGGCAGGCGGCCAGGATAGAAAAGGAAACCCGCTTCATCGAACGTTTCCGCGCCAAGGCCACCAAGGCCAGACAGGTACAGTCCCGCATCAAGGCCCTGGAAAAAGTGGAGCGGATAGAAGTGCCCCGGCTGGTCAAGAGAATCACATTCGCCTTTCCGGAGCCGCCCCGTCCCGGCGAGGAGGTCATCCGTCTGGAAAACGTCGGTAAAACTTATGGCGACAAGACGGTTTATGAGAAGCTGAATCTGACCCTGCGGCGCGGTGACCGGGTAGCCGTCATCGGGCCGAACGGCGCCGGCAAAAGCACCCTGCTCAAGATGCTGGCCGGCGTCCTGGATTTTCAGTCCGGTGAGCGTCGGCTTGGGTATCATGTAAGGACGGCCTATTACGCTCAGCATCAGCTGGAACTGCTGGAGCCGGCCAATACCATGCTGGCGGAACTGCGCCGGGCGGCGCCGGATGAGGCGGACGTCCGGCTGAGGGCTATACTGGGCGGGTTTCTGTTTACCGGTGACGATGTACTGAAACCGGTAAAGGTGCTGTCGGGCGGTGAGCGGGCGCGGCTGGCCCTGGCCAAGATGCTGACTCAGCCGGCCAATCTGTTGCTTCTTGACGAACCGACCAACCACCTGGATATTGCCTCCCGGGAAATCCTGGCCGATGCCATGGAGGACTATAAGGGGACGCTGTGCTTCATTACCCATGACCGGACGTTGATCCGGCAGGTCGCCAATAAGATTATAGAGGTACGGGACGGCCGGGCCGAAGTGTTTCCAGGCGGGTATGATGAGTATCTCTACCATCGGGAGCAACAGGATACGGCTACGGCACCGGATTCTGAAAGAGGTCGAGATACTTCCCAGTCACCGGCCGACCAGAAACGGAAACGAGCCGCGGCCGGGGCG
KOK=        67
KK=   62433  LL=   62762  Z=    8.49  JJ=   62043  DL=   330
A===      111      112      113      114      121      123      124      131      132      133      134      141      143      144      211      213      214      223      224      231      233      234      243      244      313      314      323      333      334      343      413      433
B===      222      122      422      322      212      412      312      242      142      442      342      232      432      332      221      421      321      411      311      241      441      341      431      331      424      324      414      444      344      434      423      443
RRR=    5.407    2.256    0.534    0.005   -0.190    0.485   -1.518    0.464    0.464   25.560   -0.180    0.464   -0.012   -0.261   -0.622    0.877    0.464   21.029   -0.410   -0.143    0.193    0.157   -0.320    0.105    0.001   36.891   -0.371    0.032    0.352   -0.305    0.868   23.455
X1==    3.159    1.439    1.089    0.009    0.439    0.393   -0.661   -0.911   -0.607    5.013   -1.047   -0.991   -0.072   -1.094    1.439    0.393   -0.661    4.595   -0.441   -0.607    0.342   -0.716    0.284   -0.779    0.013   11.631   -0.658   -0.068    0.785    0.785   -1.047    2.660
X2==    1.712    1.568    0.490    0.531   -0.432    1.235    2.297   -0.510   -0.765    5.099    0.172   -0.469    0.172    0.239   -0.432    2.235   -0.703    4.577    0.930    0.235    0.564   -0.220   -1.127   -0.134    0.099    3.172    0.564   -0.476    0.448   -0.389   -0.828    8.817
CD1=        4        2        2        1        1        1        0        0        0        6        0        0        1        0        2        1        0        5        0        0        1        0        1        0        1       13        0        1        2        2        0        4
CD2=        2        2        1        1        0        2        3        0        0        6        1        0        1        1        0        3        0        6        2        1        2        1        0        1        1        4        2        1        2        1        0       12
AAAACCCTTAACGAACTGAAGATACAGTGACAGTAAAAAACCGGTCGCGAAGGTGGCGGCGTAATTGATGAGGGTAGCGGCGTTGGACAGGGCGAAAACCTGATTGTACCGGAACAGGGCGAGGGACAGGATGGGGTGCGGCGTGCGTGCTTCCAGCGCCAGAAAACCGGCCATGCCGGCCACGCCCAGACCGGTCAGAATGAAACCGCCGGCGGCCGGCAATTCCGAAAAGCCCAGCATCAGCCCGGTCAGGGCTAAACCGTAAATTACGGCTCCTTTCAAATCGAACTGTTCCCTGCTGGCTTCCTGCCATTCCATTTTCAGCCGGGT
KOK=        68
KK=   70473  LL=   71552  Z=    4.61  JJ=   70443  DL=  1080
A===      111      112      113      114      121      123      124      131      132      133      134      141      143      144      211      213      214      223      224      231      233      234      243      244      313      314      323      333      334      343      413      433
B===      222      122      422      322      212      412      312      242      142      442      342      232      432      332      221      421      321      411      311      241      441      341      431      331      424      324      414      444      344      434      423      443
RRR=    4.769    6.731    2.390    0.459    0.867    9.486    6.732   -0.003    0.013    5.933    0.476    0.327    5.521   -0.848   -0.795   11.061    0.228   27.355   -1.831   -0.367    1.522    1.453    0.032    0.938    0.935    4.648   -0.022   -1.217   19.189   -0.704    1.070   45.151
X1==    2.676    1.312    3.237    2.204    1.312    5.044    4.542   -0.144    0.024    0.560   -0.792    1.570    1.923    2.066   -1.203    4.326   -0.162    7.795   -0.706   -0.693    1.415    1.685   -0.042    0.268   -1.177    4.095   -0.426    1.410    5.707   -0.344    1.923    6.172
X2==    1.782    5.130    0.738    0.208    0.661    1.881    1.482    0.022    0.529   10.600   -0.601    0.208    2.871   -0.410    0.661    2.557   -1.402    3.509    2.592    0.529    1.076    0.863   -0.775    3.494   -0.794    1.135    0.052   -0.863    3.363    2.045    0.556    7.315
CD1=        5        3        7        6        3        9        9        2        2        4        2        5        7        8        0        8        2       12        1        1        5        6        3        4        1       11        2        7       17        4        7       18
CD2=        3        7        3        2        2        5        4        2        3       23        2        2        8        2        2        6        0        8        6        3        6        5        2        9        2        5        4        4       13       10        4       22
CGGGTGATCAGGCTGACACCGCCGATCATGGCCGCGGCGCCGATGGCCGCGCCCAGAATACCGGAAAAACCCATGATGACCGCCAGCGCGATGCCGGGCAGGACGCCGTGGGCCAGCGCGTCGCCGATAAAGGCCAGACCGCGCAGGACGATGAAGGTACCGGCGATGGCGCAGGCAATGGAAACAAGAATCCCGGCCAGCAGGGCCTGGGTCATGAACTGATTTTCGGCGAAAGGGGCAATCAGCGTTTCGTACAATGGTCTGTTCCCGCCGGCCGTCGATATTTAGGTATTGTTATCATGGCTTGTGGCTCATTATAAACAGACCCGGCCCGGCTTACAATACCCGGCGGTTTCGGACGCTGACCACCAGGGCAACCAGCAGGAGAACAACGGCGCCACCGGCCCCGGCCAAAGTCATTATCAACCATTCCGGAAGAGGCATATTCAGATCGGCGGCAATGGTGGTGGTCAATGTCGGGGATTCGCTGGTCGTGGTCGGCGCCGCAGGTGTTTCGGTGGCGAAACCGGAAGCGGCGCTCCATGCTGAAACGCTGGATTCACTGACGGCCCGTACCTTCCAGAAGTAGGTCTGTCCGGCTTCCAGCGACAGAGGTGGTCGCCAGGCAGTGGAGGACAAAGTTGCCTCATTGATGATGAGATTGCTAAAAGAGGCATCGGTCGATACCAAAAGTTCGTATCTGTCGGCTCCGGCTACCGGCCGCCACTGGAAAAACGGCCGGATATCGGTGGCGGTTGCCCCGGGTAGCGGCGTAACCAGTTCCGGTACGGTGGCGACGCCGCCAAGCGCGGTGGTGAAAGACCTTTTTTCCGACCACGGGCCGGGGACCGGGGTGACAGCCCGTACTCGCCAGTAATAGGTGGTTCCGGGGAAGAGTGATTCCAGGGTGACGCTCCTGGCACTGGTGGTTCCATCCAGAAGCGGATTCGACATGCCGGAATTGTCGGCTACCTGCCATTCGTAGCCGGTAGCCCCGCTTCTGCCGTTCCATTCAATGCGGATATTATCGGTTTTGCCCTCAACGAAGGTGCCGAGTCCCCCGGCGCCGGCCGGAGGCGA
KOK=        69
KK=   71673  LL=   72842  Z=    7.94  JJ=   71643  DL=  1170
A===      111      112      113      114      121      123      124      131      132      133      134      141      143      144      211      213      214      223      224      231      233      234      243      244      313      314      323      333      334      343      413      433
B===      222      122      422      322      212      412      312      242      142      442      342      232      432      332      221      421      321      411      311      241      441      341      431      331      424      324      414      444      344      434      423      443
RRR=   -1.808    9.729    4.748   -0.472    3.500   45.571   -0.375    0.936    0.180   95.438    0.937    0.012    1.872    2.006    0.439    0.020    0.237   53.625   -0.065   -4.197   -1.808   -0.212    0.844   -4.319   -0.104   34.449   -0.820   -0.096    1.953    0.112   32.679   57.283
X1==    2.100    3.704    1.477    1.127    2.061    7.280    0.507   -1.631    0.049    7.996   -1.499   -0.028    3.589   -1.222   -0.405    0.049   -0.164    8.901   -0.510   -1.397   -0.956   -0.535   -0.535   -1.854    0.331   12.238    0.954    0.774    0.849    0.400    4.098    7.577
X2==   -0.861    2.626    3.214   -0.419    1.699    6.259   -0.740   -0.574    3.655   11.935   -0.625   -0.419    0.522   -1.642   -1.084    0.399   -1.441    6.025    0.127    3.004    1.892    0.397   -1.577    2.330   -0.314    2.815   -0.859   -0.124    2.301    0.279    7.975    7.560
CD1=        5        6        5        5        4       12        3        0        2       18        1        3       11        2        1        2        2       12        1        0        1        2        2        0        4       28        4        6        7        6       12       22
CD2=        0        4        6        1        3       12        1        1        8       26        2        1        4        0        0        3        0       14        3        7        9        5        1        8        3        8        3        7       12        7       17       25
CAAGCCCTGACCGGCGATATACCAGATGGTATCGGCGGCCAACGCCCGTATCAGGCCACCGGTATCATGGGTACGGCTGGTCGCATAAATGATGCCATCGGCGGAAACTGCCAGCCCGGCGGGCAGAGTACCGGCAGGCAGACCGGAGTCAATTCTTTCCCATTCGGCCTGACCGACGGTCAGCCGGAAAATACCGGAGTCGGCCTGTTCGCCGGTAGCGTAAATTCGAGCGCTGGCGGCAAAGTGCGGGTCGAAAGACAGGCGGACGCTCCCGGTCACGGCCAGTGACGGCAGTTCGGTTAGTGACCGGCCGCCGTCCACCGATATGAAAACCCGCCCGTCGACAGCAACCGTTACCAGTGTGCTGTCACCGGTGAAGTCGGGCGATAGCTCCAGAGCGGTCAGCCGAACATCACCGGCCGGCACTGAAGCAAACAGCGGCGAGTCCGGTTCACTGCGCCAGAGGCGAGCCTGGTTGCCGTCGAAAGTGGTGAAAAACAGTTCATCCGGCCCGGCGGCGGCGAAACCATTCAGAGAATCCGCCATAGCCGGCAGGGGCTTAACCTGAAACGAAAGCCCCCGGTCGGCGGAAAACAGGCACAGGCCGGTGCCCTCGGTATCGATCGCCGTTACCAGCAGACCATTGTCGGTTGCGGTGATATGCTCGATGGTCGCAATATTGAAGTCGCCGGCGCCCAGCAGTCGCCGCCACGAGAGGCCGTCATCGCCGGTGCCCCACAGGACATGACCGTTGTCGAATGACAGAAGATAAAGGGTATTATCGGTTTCATAGTTCGCTGACGGCAGGATTTCGACCAGGGAACCGACGGCGACCTGGTCGATGAATAAAGCCGGTTGCCAGGTCAGACCGCGGTCGGTGGAGCGGAAAAGACCGCCGCCGGTCCCGGTTGAAGCGACGAACTGATCGGTACCGAGGTCGACGATATCGACGACGCGGGAACCGCCGGGGTGGCGAGAGGCCGGAGTCCATTCAAGACCGGTGGCGCCGGCGGTGTGGATTTCTCCAGCGGCAGTGCCGGCAGTCAAAATGTTCTCACCGATACTGAATGAAGTGTAGTTGCCGGGTTCGGCGGGCAGGGGGTAAGCTATCGGTTCCGGGACGGAAGTCTGGGCGAACACCAGCCAGATGCCGCCGGAATCAGGAGTGTT
KOK=        70
KK=   82143  LL=   83012  Z=    5.39  JJ=   82023  DL=   870
A===      111      112      113      114      121      123      124      131      132      133      134      141      143      144      211      213      214      223      224      231      233      234      243      244      313      314      323      333      334      343      413      433
B===      222      122      422      322      212      412      312      242      142      442      342      232      432      332      221      421      321      411      311      241      441      341      431      331      424      324      414      444      344      434      423      443
RRR=   22.850   13.118    0.034    7.958    7.425    0.139   -2.430    0.034    4.147   14.604    1.264    0.095    0.586   -0.005   -0.007   -0.140    0.801   10.356   -0.147    0.783    9.076    0.081   -1.074   -0.363   -0.164    2.636   -0.004   11.114    9.668    0.134    0.364   29.390
X1==    6.235    3.763    0.788    2.110    6.413    0.595   -0.843    0.788    1.974    2.449   -1.375    0.693   -0.637    0.024    1.114   -0.095   -0.843    4.324    0.946    3.353    2.893   -0.055    1.344   -0.131   -0.580    1.576    0.022    3.448    4.825    0.217    0.101    3.289
X2==    3.665    3.486    0.043    3.771    1.158    0.233    2.883    0.043    2.101    5.963   -0.920    0.136   -0.920   -0.195   -0.006    1.478   -0.951    2.395   -0.156    0.233    3.137   -1.483   -0.800    2.768    0.282    1.672   -0.192    3.224    2.004    0.617    3.616    8.936
CD1=       11        8        3        5       12        3        1        3        5        5        0        3        1        2        4        2        1        9        4        7        6        2        4        2        1        4        2        6        8        2        2        6
CD2=       10        9        3        9        5        3        7        3        6       12        1        3        1        2        3        5        1        6        2        3        7        0        1        6        3        5        2        7        5        3        8       15
CAAATTGGTGCCCGCCAGTCCGGCACAGGGGTGAAGTGTGTCCTTTCAGGGCTTACAGGATCAAAAATGGGGGTGCTAAAGCCCCGGGAGGGATAAAAATCATCTAAAATAGGCCGCAGAGTTTGGTTATACTGGCATTTGTTCCTGTATAATCGTTGCAAACGGCCTATTTCAGCACCCTGCTAGGAAGGTATTGGAACTAAGCCCTTTGCTGGCGTTACCGGCGAAAGCATAGTCCCGGGTAGTGTAACCGGGTTTCTTTTCGGCTTTCCATGCGGTCTCAGTTTCTGACTTTTCGGCGCCTCGCCGTTTTTGTTCGTCGGCGTCAATATAAGTGGCCATATATTCAGAACCCTTGCCGCGCATGGTATTGCCTTCACTGAACTTTTTCATCTGGGTCCAGTCAACTTCGGAAGTGGGATTGTCAACAGTGCGGGCCCACCAGGGCCGGGAGATATTACCCTGGGAGATCACGTCGTCCAGATCTTTGAATCCCGGGGCAATCAGGGCGGCCCCGCCGACACCGGCGGTGGCAAAGCCGAGCCCTTTCATAAAATCTCGGCGGGAAACGGTACTGTGAAATTTGGTCATTGAGAATACTCCTTCTAAATTCTTTTGCGGTCTTTGCCGCCGTCATCCGGTCTCTCCCGGAGGTCAGTAGTAATAGATGACTCCTTTCCGCATTTATAATGCAAATTAAAAATACTGGTTAAAATTATCCTTGGTAAGAGTAAGAATGTAAATCCGCCAAATGGCGTATATATAATAATAATAAGGTAACCTAGAATAACAAAATATCCATATTTTCCGGAATCAAATCTGGGTCTTCCCAATTCTACTATAGGGTGATGTCAGACTATTCAATATTGT
KOK=        71
KK=   92163  LL=   93212  Z=    8.62  JJ=   92043  DL=  1050
A===      111      112      113      114      121      123      124      131      132      133      134      141      143      144      211      213      214      223      224      231      233      234      243      244      313      314      323      333      334      343      413      433
B===      222      122      422      322      212      412      312      242      142      442      342      232      432      332      221      421      321      411      311      241      441      341      431      331      424      324      414      444      344      434      423      443
RRR=    3.525   11.285    0.009    1.506   15.940   13.227    5.249   -0.004   -0.007    7.440   -0.126    0.124   -2.771    0.683    1.066   -0.699    1.361   57.724   -0.171    1.879    1.785    0.733   -0.429    1.143    2.899   25.615    0.078    0.047   25.399   -0.913   47.453   23.298
X1==    2.033    3.395    3.023   -1.460    3.395    3.467    1.789   -1.379   -0.041    1.754   -0.384    0.621    2.109   -1.138    1.832    0.661   -0.865    7.883   -0.331    1.363    2.169    0.677    0.677   -0.681    1.754    7.095    0.278    0.648    6.020   -0.702    5.225    3.779
X2==    1.734    3.324    0.003   -1.031    4.696    3.815    2.934    0.003    0.161    4.241    0.328    0.200   -1.314   -0.600    0.582   -1.057   -1.573    7.323    0.517    1.379    0.823    1.082   -0.633   -1.678    1.652    3.610    0.282    0.073    4.219    1.301    9.082    6.165
CD1=        4        6        6        0        6        7        5        0        2        5        2        3        6        1        4        3        1       14        2        4        6        4        4        2        5       14        3        4       14        2       11       10
CD2=        5        7        3        1        9        9        7        3        3       12        4        3        1        2        3        1        0       14        3        5        5        5        2        0        7       10        4        5       13        7       20       17
ATTCAGTGACAGGGCCATGGCGTTGACCGTAAAGTCCCGCCGGCCGAGGTCGTCTTCAATGGTTCCCGGCCGAACTGTCGGCAGGGATCCCGGGCGGGTGTAAGTTTCGCATCGGGTGCGGGCTATATCCAGGTGATAGCTGTCGAAGCCCACCCGCGCGGTATTGAAGCGGTGGTGAACGGTTATTCTTGCCCGGTCGGCGGACAGCGATCTGGCCAGTTCAATGGCGTCGCCTTCGACAGCCAGGTCCAAATCGAAACCATTCCGTTCCAGCAGGATGTCCCGGACGACCCCGCCGACCAGGAACACGCGAAAGCCCAGCCGTTCCGCTGAGGTTGAAGCTTGACTGATGATCTGCAAAGCCTCGGCCGGTAATAAGCGGTTCATGTCCCCGGACAGATTGATGGGTTCTTTCATGAGTCAGGCCAATTATAGCACGACGGCCCGTGGATCGCGGCCGGTCGGTCAATACTGTGTAATTCCGTGGAAATAATTAGGATATGCTTATAAATGCCTGAATTTTCTTGAATGGGGTCAAATCCGGTGTTAAGATGACTCCCCGGAGTGAGTTAATTGCGACTGAAACAGTACGATCCGCCGGGATCAATACCCTATACGCGAATTGTCGGGAATGTCGTCCGGCACTTCGGGGAAATCCGTGGCCATGACGATTTCGTCCGAATAGTCAGCCCGGAATGCCTGACCGAAGTCACCCATTTCCCGGAAATGGAAAGCGGGTCGGTCCGTCTCTACGACGGCGGTGACGAAAGAATGTACCAGTTCCGGGAATCCGATGACCGGGGCGGTACTCTTGAGGTTGTGTTTAACGGTAACCGGCTGGAAACCTTTAACGCCCGGCTGTATTTTTCCGGCATCTGGGGCAAAGCCCGAGCATCGGTCTATTCCGCGTTCGGTTTCGCCCGGCTGATTAACAGCCTGGTCGGCCGGGGTAATGTCAGATATGATGACGTCAGTCATCATTTCTATTGCTATCGTGATGGCCTGGCCATCTGTTATACCCACCGGATGGAGCTGGGCACGCCTTCGATC
KOK=        72
KK=   93993  LL=   94382  Z=    4.50  JJ=   93543  DL=   390
A===      111      112      113      114      121      123      124      131      132      133      134      141      143      144      211      213      214      223      224      231      233      234      243      244      313      314      323      333      334      343      413      433
B===      222      122      422      322      212      412      312      242      142      442      342      232      432      332      221      421      321      411      311      241      441      341      431      331      424      324      414      444      344      434      423      443
RRR=   -0.713    4.430    0.299    0.241    0.114    8.496   -0.077   -0.119    0.008   -0.496   -0.119   -0.031   -1.843    0.005   -0.207   -0.003   -0.077   51.836   -1.364   -0.273    0.342    0.278   -1.265    1.133    0.238   24.253    0.361    1.477   11.501   -0.878   10.226    9.415
X1==    1.239    3.354    0.139    1.040    0.354    4.270   -0.814    0.139   -0.730    2.027    0.886    0.040   -1.052   -0.193   -0.646    0.270   -0.814    4.381    1.310    0.270   -0.825   -0.920    1.080   -1.022   -0.973    1.856    0.175   -1.059    3.443    1.618    3.794    5.268
X2==   -0.576    1.321    2.143    0.232    0.321    1.990    0.094   -0.857   -0.010   -0.245   -0.134   -0.768    1.752   -0.024    0.321   -0.010    0.094   11.831   -1.041   -1.010   -0.414   -0.302   -1.172   -1.108   -0.245   13.071    2.059   -1.395    3.340   -0.542    2.696    1.787
CD1=        2        4        1        2        1        5        0        1        0        3        2        1        0        1        0        1        0        5        2        1        0        0        2        0        0        3        1        0        5        3        5        7
CD2=        0        2        3        1        1        3        1        0        1        1        1        0        3        1        1        1        1       14        0        0        1        1        0        0        1       15        4        0        6        1        4        4
CTGCTCAATGAGTTCGGTGACATTGACGCCATTTATGAAAATATCGAACTGGTCAGACCGGAAAAATTACGCGAACTGTTGCGTCGGGAGGAAGCCGCCGCTAGGGAAAGTCTGAAGCTGGCGATCATCGTCACCGACCTGCCGGTAGATTTCGACCTGGAACGGTGCCATGTCGGACTTTTCGACCGCGAAAAGGTCATACCTTTGCTACAGGAACTGGAGTTCGGCTCACTGATCAATCGACTGCCGCAGAATGGCGCTCCGGTTCCGGCCGTTGTTGAGACGCGGAACCAGCTGGAATGCCGCTACCGGCTGGTGACGACCGATGAAGAAATCAAAACACTGGCTGAACGGCTGGCCGGCGCCGGCCGGTTCGCCCTGGATACCGAA
KOK=        73
KK=   95193  LL=   95942  Z=    5.06  JJ=   94743  DL=   750
A===      111      112      113      114      121      123      124      131      132      133      134      141      143      144      211      213      214      223      224      231      233      234      243      244      313      314      323      333      334      343      413      433
B===      222      122      422      322      212      412      312      242      142      442      342      232      432      332      221      421      321      411      311      241      441      341      431      331      424      324      414      444      344      434      423      443
RRR=   -0.335   10.674    1.431   -0.537    3.325    9.528   16.011    1.619   -1.556   -0.481   -0.076   -0.322    3.258   -0.257    0.114    7.328    0.594   23.910   -0.655   -0.498    0.742    0.566   -2.464    2.237    1.228   66.916   -1.913    0.283    7.022    0.315    4.969   11.657
X1==   -0.327    1.623    3.259    1.610    0.712    2.824    5.846   -1.327    1.196    3.293    1.127   -0.621    2.457    0.365   -1.109    2.824   -1.280    4.030    0.485    0.383    0.785    1.394   -1.437   -1.478   -1.490    6.447   -0.670    0.771    1.252    0.657    2.457    7.200
X2==    1.024    6.577    0.439   -0.334    4.669    3.374    2.739   -1.220   -1.301   -0.146   -0.067    0.519    1.326   -0.704   -0.103    2.595   -0.464    5.933   -1.348   -1.301    0.946    0.406    1.715   -1.514   -0.824   10.379    2.857    0.367    5.607    0.479    2.022    1.619
CD1=        1        3        6        4        2        5        9        0        3        7        4        1        6        3        0        5        0        6        2        2        3        4        0        0        0       12        1        4        5        4        6       15
CD2=        2        8        2        1        6        6        5        0        0        2        2        2        4        1        1        5        1       10        0        0        4        3        5        0        1       17        7        4       13        4        5        6
CTGGCCAAGCTGAAATCGACCTATGTCGATATCCTGCCGGCCATGGTATCGGCACGCGACGGGCGGCTGCATACCTCCTTCAACCAGGCGCGAACGGCCACCGGGCGGCTGTCGTCCAGCGACCCTAACCTGCAGAACATTCCCGTCCGCGGTCAGTACGGCCGGGAGATTCGTCAGGCCTTCGTCGCGCCGCCGGGACATTTTCTGCTGGCCGCAGACTATTCTCAGATAGACCTCCGGGCACTGGCACATCTATCAGGTGATTCAGCCCTGATTGCCGCCTTCAACGCAGAAGAGGATATTCATACGGCTACGGCGATGAGCCTGTACGGCTTGCCCCGCGACGAAATTACTCCGGAAATGCGACGTTTCGCCAAGACGGTCAATTTTGGCGTGATTTACGGAATGAGCGGCTATGGCCTGGAGCAGGCGACTGAGATGAGCCGGGAGGAATCCACCAGATTCATTCAGACCTATTTCGAGCGATACCCCGGCGTTCGGGCTTACCTGAACCTGACCAAGGAACAGGCCAGGTCTCGCGGGTATGTCGAAACCATTCTGGGACGGCGGCGGTATATCCCCGATATCAATGCCGCCAACCGGCAGGTAAGGGAAGCCGCCGAACGGATGGCTATCAATATGCCGGTTCAGGGGACTTCGGCTGATATAATCAAGGTAGCCATGCTGGAAGTAAGGCGGGAGATGGACAGCCAGGGACTTGAAAGCCGGTTGCTGTTACAGGTACATGAT
KOK=        74
KK=   98403  LL=   99392  Z=    4.83  JJ=   98283  DL=   990
A===      111      112      113      114      121      123      124      131      132      133      134      141      143      144      211      213      214      223      224      231      233      234      243      244      313      314      323      333      334      343      413      433
B===      222      122      422      322      212      412      312      242      142      442      342      232      432      332      221      421      321      411      311      241      441      341      431      331      424      324      414      444      344      434      423      443
RRR=   10.330   -0.176   15.166    3.880   -0.086   -1.262   -2.343    1.282   -1.160    3.844    0.665    0.980    0.665   15.183    4.618    0.986   -0.057    2.101   -0.373   31.775    0.757    1.847    1.209   19.171    1.182    0.040    8.432    1.288   16.811    1.257    0.426    6.186
X1==    4.694    1.183    4.007    3.318   -0.163   -0.853   -1.535    2.755    1.150    1.467    0.806    0.838    0.806    3.813    1.183    1.150   -0.213    3.563    0.680    4.488    0.455    1.077    0.421    3.636    0.846    0.191    3.767   -1.035    5.046    0.774   -1.039    1.384
X2==    2.201   -0.148    3.785    1.170    0.527    1.480    1.526    0.465   -1.009    2.621    0.825    1.170    0.825    3.982    3.904    0.858    0.269    0.590   -0.549    7.081    1.665    1.715    2.873    5.272    1.397    0.208    2.239   -1.244    3.331    1.624   -0.410    4.469
CD1=       10        4        9        8        2        1        0        7        4        5        4        4        4        9        4        4        2        7        3        9        3        4        3        8        4        3        8        1       11        4        1        5
CD2=        5        2        8        4        3        5        5        3        1        7        4        4        4        9        8        4        3        4        2       14        6        6        8       12        5        3        7        1        9        6        2       11
TGATCTATCTGTCATGAGCCGGAGAGGGTTTCAGCCGTTCTCAATGGCGTCCGGAACTTGACACGGACATCTTGAAAGTTCACAATTAAACTCTGTCATCCGTTTCCGGGTGGCGTTTATTTCCAAACAGGAAGTAGGTGATTTTTTTGACCGAAGTCAGACCGGAAAACAACGAAAGCTTCGAGGGTATGCTTAAACGCTTCAACCGCAAGGTTCAGCTGGACGGCATTATCCGTGAAGCTCGCCGCCGCGCTCGTTTCGAGAAGCCGCTCACCCGGCGTAAACGCAAGGAAACGGCTACCAGGCGGGCCGCCATCAAGGCCTCTCGGAAAGCCGCCGGCCGAAGGTAAATACCGCAATCAGTAAACCCGCGTGTTATAATGACATTTCATTGAATTAAGGAAGAAATAATCATGGCTAAACAGGCCGAAACTGCCAAACCGACCGGAGACCTCAAGACGTTTATCGAAAACGTCAACAAGAAAGATAAGGTGAGCGGTCATAAGATACGCTTCGCCTTTTGTAACCGCAAACGGCGCGGTGGATAGCCGCCGACTGCCTTGAAAGCGAAACCTCCAGCCGGAAACCCGGCTGGAGGTTTTATTATGGGAGCATTACGGTTTCAGCCTCTCTCGAACGGGTGGCCTTCACGTTCGAAATCAGGCAGGTAATACTCACGAGAACTGGCTTCCTGAAGCCAACCATTCTCCATTCCCAGCACTTCCAGCAGATTGATGACTCTCCGATACTCGGTGGCGTTGATACTTCGTGCCAGGAGCGGTACCTCCTTTGCCAGGTGGCGCGGTGTGTACTGAGCCATCAGGCTTATAGGGATGCTTGGCGAAAGCTCCGAAGCTATCCACTTGATAGTGGCCTCACTGCCGGCCAGGTCGTTGGGCAGGATGAGATGGCGGATGATAAGGCCGGAAACGGCAATATCGTCTTTATCCAGTTCCAGTTCACCGACCTGGCGATACATTTCCTTGATGG
KOK=        75
KK=  113913  LL=  114962  Z=    5.10  JJ=  113883  DL=  1050
A===      111      112      113      114      121      123      124      131      132      133      134      141      143      144      211      213      214      223      224      231      233      234      243      244      313      314      323      333      334      343      413      433
B===      222      122      422      322      212      412      312      242      142      442      342      232      432      332      221      421      321      411      311      241      441      341      431      331      424      324      414      444      344      434      423      443
RRR=   34.957    8.581    2.250    3.552   -0.168    4.173   10.295   -0.057   -0.016    8.684    1.226   -1.048    3.956    0.158    0.426   -0.228   -0.596   18.432   11.660   -0.073   -0.108    0.159    0.159    1.061   -0.251   32.355    3.976    2.045    8.607   -0.559   15.118   23.139
X1==    6.505    3.971    2.272    1.337   -0.049    3.408    4.716   -0.035   -0.360    3.435    1.217    1.337    2.395   -0.204   -1.198   -0.360    0.611    3.992    2.882   -1.616    0.587   -0.299   -0.299   -1.099   -0.348    4.750    1.960    1.291    2.288   -0.287    3.572    6.152
X2==    5.374    2.161    0.990    2.656    3.419    1.224    2.183    1.632    0.045    2.528    1.007   -0.784    1.652   -0.775   -0.355    0.635   -0.975    4.617    4.045    0.045   -0.184   -0.533   -0.533   -0.966    0.721    6.812    2.028    1.584    3.761    1.947    4.232    3.761
CD1=       16       10        7        6        3        8       11        3        2        8        5        6        7        3        1        2        4        8        7        0        3        2        2        1        2       11        5        4        6        2        9       12
CD2=       10        6        4        6        8        5        6        5        3        7        4        1        5        1        2        4        1       12       10        3        3        2        2        1        4       13        7        6        9        6        9        9
GGTTTTCTTTTCAGCGGTTGGATTGACACCTGTCGTCAGCCTGCCTAGAATTGAATAAGAACAAAACGAAAAGGAAATTCGACGATGAGTCTTAAGGAACAACTGTCCGTAGAACTGAAGGAAGCCCTGAGGGGCGGCGACAAAATTCGTCTGAATACCCTTCGGCTGATTATTTCGGCCATCAACTACGCCGAAATTGAGCAACAGAAGGAACTGGATGACACCGGGGTTCATGTGGTCATCGGCAAAATGGCCAAACAGCGTCGGGAAAGTATCGAGGCGTTCAAAGCCGGCAATCGGGAAGATCTGGTGGCTCAGGAACAGGCGGAGCTGGATATTCTCGAAAGCTATCTGCCCCGGCAGATGACCCGAGAGGAAATCACCGTCGAGGCCAAAAAAGTCATCGCCGAAACCGGGGCTACCGGGCCGCGCGACATGGGCAAGGTGATGGGCAAGCTGACGCCGATGCTGCGGGGCAGGGCGGATGGTAAAGAAGTTGCCGCAGTAGTGACGGAGTTGCTGAAGGGGTAGGACTACAAAGTTTTAAGGAAATTAATAGCGCCAACTCACGCAATGTGACTAAACCGCGACGACGCTGTCATGCGGATGTTTCCGTGAAGCTTGCAAAGATTTAATTTCAGACTTAATCAGTTTGTCCAAAATTGTTTGAAAAGCTGTTTGTTCCTCCGGGGTCAGGGAAGAAAAAACAGAAACAAAACAATCTGTCATTAGAACCGGGTCAAAAGCGTTTTTCCCTGCCTCGGTTATACTGATTATATGCTTGCGTGTTCCGGTGACAACCCGAGAGCTGACAAACCCCTTGTCTTTCAACCGGCCCACCAGGCGAATTATGGTGCTACGCTCTTTGAGCGTTATAGCCATCAAATCTTCAATCAGGTAGTCTTGGCCATCATATATGGCATGTAGCAATCCCCCTTGTTCCGGGGGCATGGATTTAACTTGGGCCATCTCTCTTATCAATATCCGGTCCATTAAAGTTTTTGCCTGAGCCAGCAAACAGCCCAAACCAATTTCTTTTTCGGGGTAACG
KOK=        76
KK=  117693  LL=  118592  Z=    5.96  JJ=  117483  DL=   900
A===      111      112      113      114      121      123      124      131      132      133      134      141      143      144      211      213      214      223      224      231      233      234      243      244      313      314      323      333      334      343      413      433
B===      222      122      422      322      212      412      312      242      142      442      342      232      432      332      221      421      321      411      311      241      441      341      431      331      424      324      414      444      344      434      423      443
RRR=    2.371    0.228   25.984    1.285    4.421    7.515   -0.456    0.120    0.192    6.536    0.116    0.681    2.497    0.553   -0.098    0.089    0.538   69.271    1.393   -0.055   -0.081   -0.364    0.155   -1.805   -0.388   15.253   -0.712   -0.424   10.923    2.661    6.398   32.907
X1==    1.944    0.109    4.292    0.948    2.109    3.092   -0.420    0.317   -0.327    1.612    0.784   -0.573    0.784   -0.573    0.109    0.528   -0.420    9.932    0.608   -0.327   -0.099   -0.229   -0.229   -0.990    0.331   11.196    2.654   -0.957    2.365    2.365    2.009    4.837
X2==    1.220    2.096    6.054    1.356    2.096    2.430    1.086    0.377   -0.586    4.055    0.147   -1.189    3.185   -0.964   -0.904    0.168   -1.280    6.974    2.290    0.168    0.813    1.587   -0.674    1.823   -1.173    1.362   -0.268    0.443    4.619    1.125    3.185    6.803
CD1=        3        1        7        3        3        5        1        2        1        5        4        1        4        2        1        2        1       12        2        1        2        2        2        1        3       21        6        2        9        9        6       14
CD2=        2        3        9        3        3        5        3        2        1       10        3        0        8        1        0        2        0       12        5        2        5        6        2        6        1        5        3        7       16        8        8       21
CCGGCCGGCCGCCGCCTGTTTCAGGAGCGAAGCTGTCGAGCGCCAGCGAAACGGGCAGAAGGCCCGCGCCACCAGGCAGAAACGACAGGCGAAACGACAACCCCGTTGCACTTCCAGCAGAAGGCTGTCGCCGAACTCGGTATCGGTGGTAAAAACAGCGGTGCTGACCGGGAATTCATCCAGTTCGGCGGGGTGGACCCTCGGCACCGGCCGGGTGCTTATGCCCGGAACATACAAGCCGGGCAAATCAGCCAGGATTTCAAGCTGTGCCGTCCGGTTCAGCCCGGTCAGACCCGGGAGAACCCGGGTGAGCGCCGGCAGAATGGCTTCGGCTTCACCGATGGCTATGGCATCGAAGAACGAGGCTACCGGTGCCGGGTTGGCAGTCAGCGGCGCGCCGCCGCCGATAACCAGCGGCTGGGATTCGTCGCGTTCCGACGCCCGGGGCGGCAGGCCGGCGGCTTTCAACATGCGGGGCAGGTTCAGGTAATCCAATTCCCAGGAAACCGAGAAGGCCAGCAGGCTGAAGTCGGTCAGCGGGCGGCGGCTCTCGATGGACAGACTGCCTGATGACGATAATTCCGCCTCGTCCCAGAAGACACGTTCGGCCAGAAAGTCATTACGGCCGTTCAACCAGGCATAAAGGGCATGGACTCCCAGGTTGGACATGCCGATGCGGTAGCTGTTGGGATAAACGACGGCTACCGGGAACCGGCCGCCCCAGTCCCGTCGTATCGTTCCGGACTCGGCTTCCAGGCGGTCATTTAGTTGCTTGTTCCAGACCATGGGGCTTCGGAATCAGGCTGTCGGCGCCGTCTGCTCGGTCGGCCCGCTCTCACCGGCGGTTGGAGGAGCAACGGGATTACCGTTGCCGTCCTTGTTGGCAGGCTTCTGCGCAGA
KOK=        77
KK=  118833  LL=  119762  Z=    5.49  JJ=  118623  DL=   930
A===      111      112      113      114      121      123      124      131      132      133      134      141      143      144      211      213      214      223      224      231      233      234      243      244      313      314      323      333      334      343      413      433
B===      222      122      422      322      212      412      312      242      142      442      342      232      432      332      221      421      321      411      311      241      441      341      431      331      424      324      414      444      344      434      423      443
RRR=    3.293    8.297    0.189    4.198    8.184   11.046   17.284   -0.011    0.163    7.443   -0.342    2.068   -1.426   -0.785   -0.172    0.083    0.258   69.912   -0.811    2.067    0.182    1.290   -0.075    1.003   -2.692   86.401    1.029   -0.064    6.193    4.231    9.212   11.907
X1==    2.065    1.958   -0.137    1.046    4.371    4.924    3.866   -0.137   -0.523    3.057   -1.616   -1.562   -0.985   -0.476    0.350    0.255   -1.359    4.216    1.383   -1.302    0.160   -0.683    0.040   -1.467    2.399    9.113    1.667    0.309    1.383    0.772    3.433    8.103
X2==    1.595    4.237   -1.382    4.015    1.872    2.243    4.470    0.081   -0.311    2.435    0.211   -1.324    1.447    1.648   -0.492    0.327   -0.190   16.581   -0.586   -1.588    1.135   -1.889   -1.889   -0.684   -1.122    9.481    0.617   -0.206    4.478    5.481    2.683    1.469
CD1=        5        4        2        4        7        8        7        2        1        7        0        0        1        2        2        2        0        6        3        0        2        1        2        0        6       17        4        3        5        4        8       16
CD2=        3        7        0        7        4        6        9        2        2        7        3        0        5        5        1        3        2       33        2        0        6        0        0        2        1       18        5        4       13       15        7        7
ATGGGTCAGCATATCGGTGGCCAGCATCACATCCACGCCCTTTTCAAAGGGCGGAGTATTGGGCCAGCCGCTGGTATAGACCAGCCGCCCCAGGCGGAGTTCGGTGTAAGGCATGGCTTCGACGCTGTCGAAGAATACTTTTTGATCCTTATAGCGCTCCGGTTCCTCCCGCTGGCCGACTTCCACATTATAATAATAGATGCGTATCAGCCGGCGCTCGCCAACCAGCTTGGCACAGAACTTGGACAGGTCGATGTCGGAGCGGTGCCAATGAGCTTTGAGGGAATGGTACATATTGGACCCGTCGATGAATATCATGACGCGGTCATCGCGTTCGGCCACAATCTACCTCCTGTAGAAACTGATGCCATTATAGGACGTTGTACCGTCAATTGCTAACTTCCTGGTTGTCGGGAATTGTAATATCCGGCCGAATCCCCGTACAATAACCATATGAGTCAGGTCAAACGGCTGTTTCTGCTTCAGGAAACCGACATCGCCATCGATGAATGCCGGGAAAGGATGACCGGCATCCGGCGGGAACTGGCGGCCGACCCTCTGGCGGCCGAATCGGCGGCGCTGGAGCGCCAGAAGGCTAAACTGGAGGGGCTACGGCATGAACAGGGGGAAGAAGCGGCCGCGGCCGAAGACCTGACCGAGCGTATCAAGCACCATGAACAGCAGTTGTATTCCGGCCGGATTACCAATCCCAAAGAACTGGCGGCTCTGCAGAAGGATATTGAACTGCTGAAAGGACATCGGGCGCCTCACGAAGAACGGGAACTGGAACTGCTGGAAACCATGGAAGGTCTCGAAGCCGCCATTGACGAAGCCGAAATAGCCTTACAACGCGCCCGGGAAAAGCTGGCTCGCCGCCGTCAGGAACTGGAACAGACAATGACCGGCGAACAACAGCGGCTTGGTGAACTG
KOK=        78
KK=  132423  LL=  133502  Z=    4.94  JJ=  132303  DL=  1080
A===      111      112      113      114      121      123      124      131      132      133      134      141      143      144      211      213      214      223      224      231      233      234      243      244      313      314      323      333      334      343      413      433
B===      222      122      422      322      212      412      312      242      142      442      342      232      432      332      221      421      321      411      311      241      441      341      431      331      424      324      414      444      344      434      423      443
RRR=   -1.330    1.544    0.174   -0.021   -1.889   41.537   11.625   -0.078    0.767   32.186   -1.579    2.206   -0.070    0.458    1.496    4.743    2.206   72.237   -0.661   -0.421   -2.767   -1.614   -0.400    2.145   -4.997   12.112    0.494   -0.218   -0.255    0.102   22.645  133.052
X1==   -0.215    5.819    0.940   -0.009    1.460    3.747    1.950    0.182    0.817    5.413    1.872   -1.427    0.083   -0.710   -1.156    3.014   -1.478   12.731    0.458   -1.381   -1.035   -1.767    0.539   -1.892    4.776    6.643    0.813   -0.299   -1.038   -0.536    7.835   10.006
X2==    6.195    0.265    0.185    2.384   -1.294   11.087    5.961   -0.428    0.939    5.946   -0.843   -1.546   -0.843   -0.645   -1.294    1.574   -1.493    5.674   -1.442    0.305    2.674    0.914   -0.741   -1.134   -1.046    1.823    0.608    0.728    0.246   -0.189    2.890   13.297
CD1=        1        8        3        2        3        7        5        2        3       11        6        0        3        2        0        6        0       20        3        0        1        0        4        0       10       14        4        3        2        3       16       24
CD2=       10        2        3        6        0       20       11        2        4       16        2        0        2        2        0        5        0       11        0        3        9        5        2        1        2        7        5        8        6        5        9       36
CTCGGCTTTCTGCATTTCACGAATGTCGGCGGCGCCGCAGACACCCATGACCGTCCGCAGGGCGCCGACGAAGTTCTGACTGCCGTCCACCATTGAAGTCGGCCCGAACAGAATCTGCTCCAGCGAGCCGGTGGTGCCGACCTTGATGCGGGTGCCACGGGGCAGGGAGGGATGAGGATGGCTCATACCCCAGTGGTAACCATGGCCCGGTGCTTCCTCGGATTTGGCGATGATGGAGCCGAACATGGCGGCATCGGCACCGGCGGCGATAGCCTTACAGAAGTCGCCGCCTTTCTTGAAACCACCGTCGGTGACGATGGTGACATAACGCCCGGTTTCCGCCAGATAGGTTTCCCTGGCCGCGGCCACATCCATGGTGGCGGTAATCTGAGGGACACCCAGCCCGAGAACTTCCCTGGAAGTGCAGGCGGCGCCGGGGCCGACGCCGACAAAGATACCGGCCACGCCTTCCCGCATCAGTTCGAGTGAGGCCGAGTAACTGACGGCATTGCCGACGACTACCGGAATATCGACACTGGAACACAGTTCGGAGAAGATAAGGCCGCGGTAGCTTTTGGAAACATGGCGGGCGGTGGTTACTGTCGATGCCACCACCAGGATATCGGCGCCGGCTTCGGCGATGACCGGAGCCAGACGCTTGGCGTTAGCCGGCAGAATGGCCACTGCCGCGATGCCGCCGCCGGCTTTGATAGTCTTGATGCGTTCGGCAATGAGGTCGTCCTTGATGGGTTCGGTGTAGATTTTTTGAAGCAGTGAAGTTACTTCCGACTGGGGTGTTTCGGCAATTTGGGCCAGCACTGCTTCCGAGTCATGATAACGGGCCTGAATGCCTTCGCCGTGGAGCACGGCCAGACCGCCGAACTCGGTCATTTTGATGGCCATGGAAACGTCGGTGACGGCATCCATGGCGGCGGCGATTACCGGGATTTTGAATTCTACTTCGCCGATTTTGAATCCGACGTCCGTTTGTTCGGGGTTGATGGTTACATCACCGGGCACGATGGCCACTTCATCGAAACCGTAGGAACGGCGGAGTTCTTTGAACTGGGGATTGGTCAT
KOK=        79
KK=  136023  LL=  136892  Z=    6.67  JJ=  135963  DL=   870
A===      111      112      113      114      121      123      124      131      132      133      134      141      143      144      211      213      214      223      224      231      233      234      243      244      313      314      323      333      334      343      413      433
B===      222      122      422      322      212      412      312      242      142      442      342      232      432      332      221      421      321      411      311      241      441      341      431      331      424      324      414      444      344      434      423      443
RRR=    9.299    5.506   -0.015    2.715   -3.351   21.477    7.268   -0.586   -2.539    4.644    1.487    0.298    1.394    0.874    1.203   -1.068    1.779   86.857   -0.252   -0.119    0.235   -0.196    1.649   -2.189    0.117   29.990    0.220    0.277   -0.008   -2.942    7.110   88.974
X1==    2.035    3.851    0.406    0.439    2.874    2.627    1.102    0.406    1.843    1.089   -0.861   -0.390    1.137   -1.509   -1.032   -1.292   -1.277   13.635   -1.337   -1.292    0.271   -0.963   -1.600   -1.581   -0.228   12.461    0.901    0.180    0.227   -0.845    5.800    9.876
X2==    4.569    1.430   -0.037    6.180   -1.166    8.175    6.597   -1.442   -1.378    4.266   -1.726   -0.765    1.226   -0.579   -1.166    0.827   -1.394    6.370    0.189    0.092    0.869    0.204   -1.031    1.384   -0.512    2.407    0.245    1.537   -0.034    3.483    1.226    9.009
CD1=        3        5        2        2        4        5        3        2        4        4        1        1        4        0        0        0        0       20        0        0        3        1        0        0        2       21        4        4        4        2       11       22
CD2=        7        3        2       11        0       13       11        0        0       10        0        1        5        2        0        3        0       10        2        2        4        3        1        5        2        7        3        7        4       11        5       22
TGACATCAGTTCCCGCCGGGAAATAGCCGGCAGGCTGAAACAGCGGGCGCCGGCCATCAACTGCTGAAGGCCGACCCTCAGTTTTTCAGAGTAGCTGTAGATACCGATGGCGCCCAGGGGAATATTCTTGATTTCATCAGCCCCGACCAGTTCCTTGACATCCTCGTAATGAACAAAGATTTCCTCAACCGACGACCCGAACTGTCCCACGGTTCGCGGCAGTTTGCCTTCGGCCAGCCAGCCGGTGATGTTCTTGCCGACCATGCCGGGAATCATCAGGGCGCGGCCCATGCAGACCGCCTTGGTGAAGGGAGCGCCGAGGGCCAGCGCCTTGAAGACGCCGTCTTCGCTGGAGAAACCGCCGGCGAAGGCCAGGTCGGGCACCCGTTCGCCTTTGGCGGCCAGGCGCTGGGCGAATTCATAGGCGGCGGAATGCAGATAGACGCTGGGCATCCCCCATTCCTCCATCATGCGCCACGGACTCATACCGGTGCCGCCGGGGGCGCCGTCAATGGTCAGCAGGTCGATTTTGGCCTTGGCTCCCCATTTCAAGGCCATGGCCAGTTCGCGCAGGGAATAAGCCCCGGTTTTCAGGGTGATGCGGGTGAAGCCGATCTTGCGCAGGCGTTCGACTTCGGCCATGAAACTTTCCTCACTGATAAAGCCCAGTCTGCTGTGGCGTTCGAATTCCTTGAGTGAGCCATCCTTAAAGGCATCAATATTGACATGATCCGACGGGTCGGGGGTGACGATATAACCCCGGCGCTGGAGTTCACGGGCGCGTTCCAGACTGTTGACCTTGATTTCGCCGCCGATACACTTGGCGCCCTGGCCCCATTTAAGTTCGATGGTATTCAGTCCGTGCCTCTG
KOK=        80
KK=  137133  LL=  137432  Z=    6.32  JJ=  136683  DL=   300
A===      111      112      113      114      121      123      124      131      132      133      134      141      143      144      211      213      214      223      224      231      233      234      243      244      313      314      323      333      334      343      413      433
B===      222      122      422      322      212      412      312      242      142      442      342      232      432      332      221      421      321      411      311      241      441      341      431      331      424      324      414      444      344      434      423      443
RRR=   -0.232    2.328    0.542   -1.554    1.279    0.933    0.127   -1.020   -0.155    8.856    0.183    0.414    0.765   -0.858    0.224    0.549    0.414   34.058    0.414   -0.155    0.257   -0.052    0.765   -0.163    0.755    2.340    0.750   -0.358    1.353    0.313   21.085   38.722
X1==   -0.456    1.551    0.422   -0.656    2.551    3.431    0.354    1.422   -0.569    2.269    0.170   -0.656   -0.830    1.057   -0.449    0.431   -0.646    5.440   -0.636   -0.569    0.280   -0.817   -0.817   -0.928   -0.731    2.170   -0.720   -0.925    0.937   -1.037    5.170    7.843
X2==    0.509    1.501    1.283    2.369    0.501    0.272    0.359   -0.717    0.272    3.903    1.078   -0.631   -0.922   -0.811   -0.499    1.272   -0.641    6.260   -0.651    0.272    0.918    0.064   -0.936    0.176   -1.033    1.078   -1.042    0.387    1.444   -0.302    4.078    4.937
CD1=        0        2        1        0        3        4        1        2        0        3        1        0        0        2        0        1        0        6        0        0        1        0        0        0        0        3        0        0        2        0        6        9
CD2=        1        2        2        3        1        1        1        0        1        5        2        0        0        0        0        2        0        7        0        1        2        1        0        1        0        2        0        2        3        1        5        7
GGCGATTTCCGTCGAGCCCAGGGCGCCGGTGAAGACCGGTACCCGCATCTTGACCTTCTGGTCCCAGCCGTATTCCGTGGAAATATCGACGTCAGGGAAAGTGGCGGTATCGGGATTGGCTTCGACGCCTTCCGGCAGACCGCGGCCGCCGAAGGCATAACCCTGTATGTTGAAATGGGAGTAGTCGACCGGATAATCCTTGTCGGCACCGGCGGTAACATTGCCGAAAGGTCCGGGATAAATCAGTTCCCGGCCACGGAAGGTTGATTTGAAGACTTCACAGTTGCCGGTACAGTCATC
KOK=        81
KK=  137703  LL=  138782  Z=    5.06  JJ=  137583  DL=  1080
A===      111      112      113      114      121      123      124      131      132      133      134      141      143      144      211      213      214      223      224      231      233      234      243      244      313      314      323      333      334      343      413      433
B===      222      122      422      322      212      412      312      242      142      442      342      232      432      332      221      421      321      411      311      241      441      341      431      331      424      324      414      444      344      434      423      443
RRR=   16.117   -0.035   -1.412   -0.517   13.249    0.129    6.028   -0.322   -0.818   -0.825    2.244    0.594   -1.206    0.506    4.586    5.847    0.250    2.716    1.830   16.741   22.313   13.190    0.410    0.113   -0.178    7.502    0.613   -2.211   29.886    7.448    0.146   11.734
X1==    4.330    3.014   -0.518   -0.674    4.699    0.050    2.530    0.261    0.773   -0.175    3.348    0.774   -1.010    1.134    2.172    2.945   -0.162    2.528    0.876    4.393    4.591    3.447   -0.604    0.792    1.164    3.348   -1.633    2.839    6.663    2.377   -0.388    2.377
X2==    3.722   -0.012    2.728    0.767    2.820    2.594    2.383   -1.231   -1.058    4.716    0.670    0.767    1.194    0.446    2.112    1.985   -1.546    1.074    2.090    3.811    4.860    3.826   -0.679    0.143   -0.153    2.241   -0.376   -0.779    4.485    3.133   -0.377    4.936
CD1=        6        5        1        1        7        2        6        2        3        2        8        3        1        5        4        6        2        6        4        8       10        9        2        5        4        8        0        8       16        8        2        8
CD2=        8        2        8        4        6        7        6        1        1       14        5        4        6        4        5        6        0        4        5        9       13       10        2        3        4        8        3        4       15       12        3       16
AAAGACAAAATAAGATAACGACGGTAATAATGAGCTACGATGGCTCAGTCCGGGATGAATTTGAGGGACAGGGAATTGACGCAATGCCGGGTATCCTTCGGGGTAAAACCTTCCCCGGTGAATACATGACCCAGGTGGCCGCCGCAGGTCGCGCAGACGATTTCGGTACGGCGTCCGTCGGCGTCCGGCACTCTTTTGACGCTGTCGGGAATCTCGTCGTCAAAAGCCGGCCAGCCGCAACCGGAATGGAATTTACTGGCTGAGGCATACAACGCGCGGTTACAGCGACGGCAGACATAGGTACCCGCCGCCGTTGTATTTTCGTATTCACCGCTGAAAGGTGGTTGGGTGCCTTTTCGGACGATAACGGCTTCTTCTTCGGGCGTCAGTTCGTTCCAGGTCATCGTTTTCCGCTTCAGGTACTTTTATATGATATCATAACCCTTGTCTATATCAATATATATTATGGAGTTTGGCGATGCAATATGATTTTGACCGTCCGGTAATCCGTACCGGCACCGGTTCGGTAAAATGGGATATGCGACGGGAGGTCTTCGGGCGGGAAGATGTCATCCCGCTGTGGGTGGCCGACATGGATTTCGAGGTGGCCGAGCCGATTACGGAGGCTCTGCGCCGGCGGGCCGACCATGCCGTTTATGGTTACGGCTGGCCTTCAGAGGCACTTATCCGGGCGGTCATCGACCGCCTTGAGCGGCGGTTTGGCTGGCGGGTGGAACCGGACTGGCTGGTGTTCACCCCGGGCGTGATTCCGGCGATTACCGCCGCCCTGCGGGCTTACACCCACCCGGGGGACACGGTGTTGATGGCTGACCCCGTATATCATCCCTTCTGGGCGGTGGTGCCTGACGCCGGCTGTCGCGTTACCGCCAGTCCGTTGAAGTTCGACGGCGCCCGGTACGAAATGGATTTCGATGATATGGCGCGCCGGTTTCAACCCGGAAGAGGCTTTCACGCCCCGCCTCAGCCGAAGGCCATGATTTTATGCAATCCCCACAATCCGGTCGGCCGGGAGTGGAGCCGGGAGGAACTGATTAGAGCCGGACGCATCGCCATTGACAA
KOK=        82
KK=  140073  LL=  141122  Z=    5.77  JJ=  139923  DL=  1050
A===      111      112      113      114      121      123      124      131      132      133      134      141      143      144      211      213      214      223      224      231      233      234      243      244      313      314      323      333      334      343      413      433
B===      222      122      422      322      212      412      312      242      142      442      342      232      432      332      221      421      321      411      311      241      441      341      431      331      424      324      414      444      344      434      423      443
RRR=   -1.562   12.332    5.569   -0.900    7.702   -0.111   -0.061   -0.492   -0.449    3.320    4.552   -3.895    0.507    2.408   -2.044    0.479    0.060    7.472   -1.486   65.843   -0.103    5.897    8.591   33.821   -0.078    0.460    2.152    5.143   39.287    1.265    0.299    5.883
X1==    3.003    2.633    3.344   -0.536    3.562    2.174    1.443    1.795   -0.694    2.488    1.874   -1.308    1.874    1.263    1.704    0.740   -1.416    4.446    1.114    8.626   -0.178    2.020    3.677    6.408    0.095   -1.705   -1.841    1.948    5.161    1.466   -1.109    1.466
X2==   -0.520    4.683    1.666    1.681    2.162   -0.051   -0.042   -0.274    0.647    1.334    2.430    2.978    0.270    1.908   -1.200    0.647   -0.042    1.681   -1.334    7.633    0.575    2.919    2.336    5.278   -0.819   -0.270   -1.169    2.640    7.613    0.863   -0.270    4.013
CD1=        4        4        6        1        5        5        4        4        1        7        6        0        6        5        3        3        0        9        4       14        3        7       10       15        3        0        0        9       16        8        1        8
CD2=        1        7        5        5        4        2        2        2        3        6        8        7        4        7        0        3        2        4        0       13        4        8        7       12        2        3        1       11       22        7        3       14
CGTCGACCCATTCGATGATACCGGCGTCCACCCTGAGCCGCTGGCGGCTGAGCAGGTGATGGCAGGCGCGGTCGGGGTTACGGGGAATGCCCAGTGAACGGACGAAATCGGAACCGGTGCCGGTGTTAATGATTCCCAGGTCTATCGGGCTGGGTACGCCCGATGGGGTCTGCCTCAGCAGGCCGTTGACCACCTCGTTGATGGTGCCGTCACCGCCGACGGCCACCACGCTCTGGAAGTCCCCGGTTGCGGCTTCGGCGGCCAGGTCGATGGCATGTCCCGGCGCCTCGGTCAGGACATATTCGTAATCCATCTCCAGGCCGTCGAGCTGGCGTTTGATATGGCCCCAGCGCCGGGCGGTGGCACCCGATCCGGCGGCGGGATTGACGATAACCTTGGTTCTGAGCTTGTCCGGCATGCTCAGCCTCTCTGATTCGATGCTCAATTCTACCATACTTCATCGCAGGTGAAAGCTATGAGGCATTTCCCCCGCCGAAAGACGGGGTTGAAATCCCGCCGGTCGGCCGTTTCCTGCCTGGCCGGTTCGTGGTAACATGCTTGACAGTCAGTATATTCCGGTATAGTCTTTCGTAAAATAACGAAATAAGGACAAAGATATGGATCAGCTCTGGGCGCCCTGGCGGGCGGCACTATTCGATAATTACCAAACCGACGGTTGTATCTTCTGCGATCTGCCGGCGCTTGGCGATGACCGCAAGGCGGCCATTCTCCACCGGGGGCGGCACGCCTTCATCATCATGAACGCCTACCCTTATTCTTCCGGCCACCTGATGGTGGTGCCTTTCCGCCACGTCGCCCGGCTGGATGAACTGACCGCCGACGAGCGGGCTGAAATCATGGAACTGGTTGTCCTGGCCGAGCGGACGCTGAGCCGGGCGCTCAAACCGGAGGGTTTCAATGTCGGTTTCAACCTGGGCAAGGCCGCCGGCGCCGGGGTGGCCCAGCACCTGCATTGCCATATCGTTCCCCGCTGGGTCGGCGACACCAACTTCATGCCGGTTCTGGGCGAAACCCGCGTCATCAACGAAT
KOK=        83
KK=  146343  LL=  147182  Z=    6.78  JJ=  145983  DL=   840
A===      111      112      113      114      121      123      124      131      132      133      134      141      143      144      211      213      214      223      224      231      233      234      243      244      313      314      323      333      334      343      413      433
B===      222      122      422      322      212      412      312      242      142      442      342      232      432      332      221      421      321      411      311      241      441      341      431      331      424      324      414      444      344      434      423      443
RRR=   10.289    5.038   13.698    0.273    2.272   -1.548    0.607   -0.774    1.099   -0.021   -0.485    2.524    0.917    4.616   -0.053    0.877   -0.084    4.750    0.858    4.849   -0.147   -0.427   -0.485    4.711    0.001    2.489   -0.387   -0.465   87.296    3.237    4.912    6.866
X1==    2.137    2.990    4.931    2.050    2.990    1.161    1.706   -1.160    1.161    0.659    1.112    2.871   -0.874    2.740   -0.008    0.356    0.186    3.862   -0.739    1.967    0.385    2.016   -0.437    2.283   -0.042    1.774    0.385   -0.671    8.246    1.292    2.436    3.432
X2==    4.814    1.685    2.778    0.133    0.760   -1.333    0.356    0.668    0.946   -0.031   -0.437    0.879   -1.050    1.685    6.310    2.465   -0.450    1.230   -1.160    2.465   -0.383   -0.212    1.112    2.063   -0.031    1.403   -1.007    0.693   10.586    2.506    2.016    2.001
CD1=        3        4        7        4        4        3        4        0        3        3        4        5        1        7        1        2        2        7        1        4        3        6        2        7        2        5        3        2       19        6        6       10
CD2=        7        3        6        2        2        0        2        3        3        3        2        3        1        5        8        5        1        3        0        5        2        2        4        5        3        5        1        6       25        9        6        8
CAGCCGAACCAGGCGCCGCCGCCGTTACCGCCGTTTCGTCCCCGCGGCGGTTGAACTGACCGCGTCGGACGGGCGGCGGTACGGGCCGTTTTTACCGTCCGGTTGGCCGGACGGGGCTTCCTGGCCGGCCTGGCGGCCGGCTTTCTGGCCTTATCGTCCTTCTTAATTGACATAAACGTTTAGAGTTTACCAGCCGAGGGCCGGATTGTAAAGACCCGGAGAAGGGGTTATCGGCGGTTTGCCTTCATCCGGTGTAAGGGTTAAACTTGGGTATTAGTACCAAGGGACAATCATCAGGAAAGATGAAAAATATCAAACATCCCACCAGGGGCAAGGTTTCGATTACGCCCGTCACGGCGGCGCCGCCGGTGGTTTTCCATAAACCGGGAAACCCGTCCGCTGATATCCTCTGGCGGGAGTCACAGTGCAACGGTTGCGGACTGTGCGCCGAAGCCTGTACTCAGGCCGCGGTGGTCATCGAAAAATCCCTCGAACCGGTCAGAATATCTCACTATCCCTGCGCTGAGGCCTGTCCGGCAGGCATCGATGTGGCTCGTTACGTTCGGGCGGTGGCTACCGGTCAATTCGACGAGGCGGTAGCCGTTATTCGGGAGAAAATACCTTTTCCCGCCGTCTGCGGCTATGTCTGTCAGGCGCCCTGTGAGACAGTGTGCCGCCGTTCTTTGCTGGATGAGCCGATACTGATTCGTGAACTGAAACGGGCGGCGGCCGAATACGGCGGTGATGCCTGGCGACAAGGCCTGGAGACACCGGTGCCCACCGGCAGGCGGGCGGCGGTTATCGGTTCCGGACCGGCCGGTCTGACCGCGGCATATTTTT
KOK=        84
KK=  202743  LL=  203702  Z=    7.37  JJ=  202743  DL=   960
A===      111      112      113      114      121      123      124      131      132      133      134      141      143      144      211      213      214      223      224      231      233      234      243      244      313      314      323      333      334      343      413      433
B===      222      122      422      322      212      412      312      242      142      442      342      232      432      332      221      421      321      411      311      241      441      341      431      331      424      324      414      444      344      434      423      443
RRR=    2.535   -0.960   11.713    0.893   -0.619    2.609    0.024    1.212    3.424    0.966   -0.008   -0.465    0.542    0.610    0.153    5.767    0.012   61.916   13.332    0.165    7.223    0.077   -1.395    0.029   -0.142   29.386    0.150   -1.897   36.438    0.484    7.405    6.599
X1==    1.365   -0.356    3.210    0.640    0.486    2.402    2.679   -1.336    3.152    1.196   -0.393    0.640    0.229   -0.635    0.486    2.402    1.297    6.810    2.624    0.151    5.165    1.427    0.811   -0.096    0.521    8.314    0.486   -1.092    5.919    0.374    2.095    2.038
X2==    1.857    2.694    3.649    1.394   -1.273    1.086    0.009   -0.907    1.086    0.808    0.020   -0.726    2.363   -0.961    0.314    2.401    0.009    9.092    5.081    1.086    1.398    0.054   -1.720   -0.297   -0.272    3.535    0.308    1.737    6.156    1.293    3.535    3.238
CD1=        3        1        6        3        2        5        6        0        6        4        2        3        3        2        2        5        4       11        6        2       10        5        4        3        3       16        3        1       14        4        6        7
CD2=        4        5        8        4        0        4        2        1        4        5        3        1        7        1        2        6        2       16        9        4        6        3        0        2        3        9        4        9       17        7        9       11
ACTGATGAAATCCTTCCGACTCAGCCGGGGGGAACGCCCCAACCGGTCACTGAAGCTGGGGGAATTCCGGGAGTTTACCTACTGGTTGTTCAAATACCGGTTGCGCTATGCCGACAAGGCCCGGGTGGCTTCCGATACCAAGAAAGCCCTGAACCGTCTGAAGCGATTTCCGGGCAGAAGCGGCGGTCCGGGGCTGGAAGAACTGCTGGGCGTTTAGTCTTTACCGGGCGGCGCCGGTGTGTGATGATTGAACTGGGCCAGGATGATGCCGGCGGCACTGGTCAGGATACTGAAGGACAGGAACTGATGCCGGTCGCGTAGAACCAGCCAGGCTAATACGGCCAGCTCGTAGAAGAAGAACTGGTTGAAGGCTTGTTGTTTTTCCAACGGTGACAGGTACTTCAATTCCGGTTGGGGAAAGCGGTTGAATGCCTCGAACAACGTCTGGTACAGCACCTCAGTCGGTTCGCTCAGTGAGACGGAAACCTTGAGTGCAGGGCGTTGTCCCAGCAGGTATTCCTGCAACGGGTCTACAATCTGCCGCAAAGAGGTCTTGAACCAGTCATCGAGTTTGACCATGGCGTCATCGACGTAGTCGCTCCGCATCGTCGGCAGGCCGAGGGTATTGGTGTGTCCCGGCAGTTAATCGTAAAAACGGTCAACGACATCAACTACCACCTGTTTCAGTCCCGCTGGATATTCCGATAATTCCTGACCCAGGAAGTTGCGGACAGCGCCGGGTGGATTTCCTCGATGAAGGGCAGGCGGCGCCGGGTCATGACCGGCTAGTCCTGACGCCGGTTGGCCAGATGGTAGAGTTTCTGATAGGAGGCGCCGAAGTCGGGGTTGGCCGCTTCCAGCGTGGTTTTCAACCGGGACATGCGGTCGATGAAATCCTGCCGGCGGCCGTCGGCCACCAGTCCGGCCCACTCGTCAGCTTTCTCACCGAACAGTTTCTCC
KOK=        85
KK=  204603  LL=  205562  Z=    7.22  JJ=  204363  DL=   960
A===      111      112      113      114      121      123      124      131      132      133      134      141      143      144      211      213      214      223      224      231      233      234      243      244      313      314      323      333      334      343      413      433
B===      222      122      422      322      212      412      312      242      142      442      342      232      432      332      221      421      321      411      311      241      441      341      431      331      424      324      414      444      344      434      423      443
RRR=    0.157   -0.333    4.154    1.244    2.651   29.906    2.321    0.921   -1.593   -3.281   -0.557   -0.252    0.695    0.539    1.071   -4.904    1.792   90.976    0.337    0.836   -2.610    2.236    0.612    1.927    2.050   62.749   -2.859   -0.556   -0.109    0.912   31.762   58.694
X1==    0.105    2.017    1.198    0.351    1.017    3.357    0.985   -1.242   -0.526    4.623    0.825    0.351   -1.029   -0.445   -0.983   -1.302   -1.318   12.720   -0.649   -1.302   -1.110    1.223   -1.137   -1.748    2.123   11.330    2.472   -0.693    3.074    0.693    6.386    6.883
X2==    1.505   -0.165    3.467    3.541    2.608    8.909    2.356   -0.742    3.031   -0.710   -0.675   -0.717   -0.675   -1.212   -1.090    3.766   -1.360    7.152   -0.519   -0.642    2.351    1.828   -0.538   -1.102    0.966    5.539   -1.157    0.802   -0.035    1.317    4.974    8.527
CD1=        1        3        3        2        2        6        3        0        1       10        4        2        1        2        0        0        0       19        1        0        1        5        1        0        6       21        7        3       11        6       13       19
CD2=        3        1        7        7        4       14        5        1        6        2        2        1        2        1        0        7        0       11        1        1        7        6        2        1        5       13        1        7        5        8       12       24
CAGGAATTCGTACAGCGCCCCCGGCCGGTGCTTGACGGCGAAGACCACCGAAGTCTTGTCATCACCCGACGGCGGGGCGTCCTTGCGGCCGATGGCGAAGAACCGGGTGAAGTTGTTGGGGTTGTCCTGGATGTCTCGGGCCAGTATCTTCATACCGTAAATGGCCGCGGCCCGTTCACCGGCGATGGCCGCGCCGTCAGTTATTTGTTTGTCCTTGATCAGTTTCACCGAACCGGCAGTATCGTAAGTGGGAATCAGTTCGAAGTTGAGCTGGCGCAGGAAATGGCCGCACTGCCCCAGCGCCTGGGGGTGAGAGTATATCCGGCGCACCGAATCCAGCGTGGCCTCGGGATGGCCGATAAGGCAATGGTTGACCCGCAGGTGCAGTTCCCCGGACACCAGCAGGGAAGATTCCAGCATCAGGTCGTAGGAACGGGAGATACTGCCCTCGATGGAGTTTTCCATGGGGATGATGCCGAACTGAACGGCGCCGCTTTCCACTTCTCTGAAGACGGCTTCCAGTGTTTCAAACGGCCGGACGGAAGCCCGGGAGCCGAAATACTGCCAGGCGGCCTGCTCCGAGTATGCGCCCGGTTCACCCTGGAAGGCGACGCTTCGTGACTGGCGCTGACGGGCCAGCTTGATGATGGCCTGGTACAGCTCGACCACTTCATCGGGAGTCATGCCGTCGGCGGCGCCGACGGCGGTGACGTGTTCGATGACCGCCCTTTCCCGTCCCAGGTCCTGGGGAGGGACTTCACCGGCGGCCTTTTCCCGGCCGATGGCCTCGGCGACCGACAGCCGTTCCGCCAGCAATTTAACGATGCCGTCGTCTATTTCATCGACACGGCGACGCAGTTCCTCAAGGTTCATGTGATTACCCTCTCGATAAATCCGGCGCGTAACGCCAGGTCGGCCAGTACCACCGCGGTCATCGCCTCGGCGACCGCCGCCGCCCTG
KOK=        86
KK=  216214  LL=  217413  Z=    7.21  JJ=  216214  DL=  1200
A===      111      112      113      114      121      123      124      131      132      133      134      141      143      144      211      213      214      223      224      231      233      234      243      244      313      314      323      333      334      343      413      433
B===      222      122      422      322      212      412      312      242      142      442      342      232      432      332      221      421      321      411      311      241      441      341      431      331      424      324      414      444      344      434      423      443
RRR=    4.819    4.831    0.459   -0.008    4.831    6.057   17.213    0.006   -0.517   18.763    0.130    0.533   -0.079   -0.039    0.145   -4.193    2.058   58.889    1.540   -0.015    0.294    0.275   -1.765    0.111    0.129   43.303   -0.621   -0.051   17.480    1.242   16.767   63.437
X1==    1.781    2.673    0.700   -0.758    2.673    0.659    4.713   -0.008   -0.742    4.982   -0.394   -0.758   -0.394    0.049   -0.137   -0.742   -1.471   11.694    1.907    1.359    1.732    1.109   -0.950   -0.504   -0.325   11.063   -0.891   -0.993    5.971    0.491    3.772    8.711
X2==    2.705    1.807    0.655    0.011    1.807    9.192    3.652   -0.744    0.697    3.766   -0.330   -0.703    0.201   -0.802   -1.054    5.653   -1.400    5.036    0.807   -0.011    0.170    0.248    1.858   -0.220   -0.398    3.914    0.696    0.052    2.928    2.532    4.445    7.282
CD1=        3        4        3        1        4        3        9        2        1       13        3        1        3        4        1        1        0       19        5        4        7        6        2        3        3       25        2        4       22        8       11       29
CD2=        4        3        3        2        3       15        7        1        3       11        3        1        4        2        0       10        0        9        3        2        4        4        7        3        3       11        5        7       14       13       12       25
GACGTCGAAATCGAAGCCCGAACCCAGAATATTCCGCCCCAGCAGGCCGGCCTTTCGCGCCTGGGCAACGGCCTGTTGAAGGGTGCTGACCGCCAGCGGGTATTCCGCCCTGACATAGACGTAACCCCGGGACGCGCCGACGGCGTAGCCGGAGATGATCAGTCCTTCGACGACCGAATGCGGGTCGCCTTCCAGAATGGAGCGGTCCATGAAGGCCCCCGGGTCGCCTTCGTCGGCGTTGCAGATGACGTATTTCGGGGCACCGGGTGCCTCGCGGCAGAACTGCCATTTGCGGCCGGTGGGAAAACCGGCGCCGCCGCGGCCGCGCAAGCCTGAAGCGGTTATTTCCTCGATGACCTGTTCCGGACTCAGTCCGGTCAGCGCCCGGTGCAGACCGGCGTAACCGCCGCGGGCCAGGTAATGGCTGAGCCGCAGGGGATTGATATGGCCGCAGTTGCGCAGGGCAATGCGCCGCTGGGCGCGGTACATCGGCATTTCTTCCAAAGAGGGCAGGCCGTCAACCCGGCCTTCGCCGATGGTGCACAGCGCCAGGTCAGGCCGGGGGTCACCCCCGGCAATATAGTCTTCGATGACCCGGGTCGCTTTTTCCGGCGTCATATAGCCGTAGCTGATTCGGGGCTGTCCCGGCAGGGCGATGTCCACGGTGGGTTCGGCGTAGCACATGCCGAAACAGCCCACCTGGGTGATGTCGGCTTCGATGCCCAGTCGTTGCAGGGTGGCTTCGACCGCTTCCAGCACGCTCATGGCGCCGGCTACCTTGCCGCAGGTGGCCGTGCCGATGAGGATATGAGGTCGGGACCCGGCTATCAGGCCCTGCCATTCGGCGTCTGCCGAGGCCTGGAGTTCAGTGAAATCCGTCAACGGCGGCATGAACAGCCGTTCCCGTTGTCAGCAATGTGTTTTACCCCGGCGATGATGGAACCGGCCGATGATCTGCCGATGATTTCTTCATTGACCAGCACCACCGGCGCCAGGGCGCAGGCGCCGACGCAGGCCACCGTTTCCAGGCTGTATTCACCGTCGGCCGAGGTGCCTCCAGGCTCCACGTCCAGCCCGCGGCGAAGTTCGTCCAGTATCTTCTCACCGCCGCCGACATGGCAGGCGGTGCCGCGGCAGACCTTGATGATATGACGGCCGGAGGGTTGGAAACGGAACTGGGTATAAAAAGAAGCCACGCCG
KOK=        87
KK=  222124  LL=  222783  Z=    4.78  JJ=  222094  DL=   660
A===      111      112      113      114      121      123      124      131      132      133      134      141      143      144      211      213      214      223      224      231      233      234      243      244      313      314      323      333      334      343      413      433
B===      222      122      422      322      212      412      312      242      142      442      342      232      432      332      221      421      321      411      311      241      441      341      431      331      424      324      414      444      344      434      423      443
RRR=   20.010    5.377    1.165    4.059    1.685    2.988    1.047    0.162   -0.127   48.292   -1.583   -0.303   -0.276    0.205    0.256   -2.035    1.685   27.325    3.250    0.197   -0.506    1.646    0.236    0.519    0.482    9.783    0.424   -0.030   -0.293    3.349   -0.352   24.225
X1==    4.851    0.994    0.556    2.189    0.994    1.833    0.809    1.716   -0.178    7.965   -0.886    0.289    2.409   -0.691   -1.582    1.833   -1.386    6.441    2.192   -0.178   -0.759   -1.330   -0.568   -0.383    0.119    1.750    0.636   -0.995   -0.111    1.261    3.068    6.747
X2==    4.125    5.413    2.095    1.854    1.696    1.630    1.293    0.095    0.717    6.063    1.787   -1.047   -0.115   -0.296   -0.162   -1.110   -1.216    4.242    1.483   -1.110    0.666   -1.237   -0.415   -1.356    4.063    5.591    0.666    0.030    2.655    2.655   -0.115    3.590
CD1=       12        4        4        6        4        5        3        6        2       16        1        3        6        1        0        5        0       10        4        2        1        0        1        1        3        5        3        1        2        4        7       12
CD2=        5        7        3        3        3        3        3        1        2        7        3        0        1        1        1        0        0        7        4        0        2        0        1        0        5        7        2        1        4        4        1        5
GCCAAAACCTTTTTCGCCAAACATACCCTGTTGAATATTCTTACCCGGTACTGTGTTTTTACCAGTGACAAACAGCTTCTGGTGATGCGCCCCTATCAGATAGCGGCGACAGAAAGAATACTCAATAGAATCGAAGTCAGCACCAACTATAAAAAGCTGGGAACCAGAGAAGCCGGTGGTTATATCTGGCATACTACCGGCTCAGGCAAAACCCTGACCAGTTTCAAGACAGCCCAGCTCACCAGCAAACTGCCGTACGTTGACAAGGTGCTTTTCGTGGTTGACCGCAAAGACCTCGATTACCAGACCATGCGGGAGTACGATAAATTCCAAAAAGGCGCAGCCAACAGCAACACCAGCACAGCGATATTAAGGCGCCAATTGGAAGACGCCAATGCGCGTATCATTATCACAACAATTCAAAAGCTGGACCGGTTTATCGGGCGTAATAAAGGTCACACCATTTTTAGCGGTCATACGGTGCTGATTTTCGACGAATGCCACCGCTCCCAGTTCGGTGAAATGCGGGCCGCCATTACCAAAGCCTTCAAGAGCTACCACATATTCGGTTTCACCGGCACTCCGATTTTTGCCGTGAACGCCGCTTCAGGCGGACGTCCTGATTTGAAGACCACAGAACAAGCCTTCGGTGAGAAATTG
KOK=        88
KK=  233224  LL=  234213  Z=    6.46  JJ=  233194  DL=   990
A===      111      112      113      114      121      123      124      131      132      133      134      141      143      144      211      213      214      223      224      231      233      234      243      244      313      314      323      333      334      343      413      433
B===      222      122      422      322      212      412      312      242      142      442      342      232      432      332      221      421      321      411      311      241      441      341      431      331      424      324      414      444      344      434      423      443
RRR=   11.123   -1.378    0.193   -1.263   15.732    0.464   37.805   -0.733    0.783   12.856    0.568   -2.832   -1.293    0.097   -1.198    0.697    0.976   23.013    0.110   -0.010   -2.109    3.537   -1.206    0.184   -0.575   -1.508    0.066   -0.401   46.022   -0.223    7.681   15.224
X1==    2.148   -0.977    0.414   -1.205    5.023    0.218    4.972    3.701   -0.550    2.720    2.203   -1.205   -0.969   -0.278    1.023    0.986   -1.292    5.764    0.811    3.289   -1.754    1.246   -0.533   -1.685    2.720    5.375    2.319   -0.293    6.532    2.678    2.203    3.160
X2==    5.177    1.411    0.466    1.048    3.132    2.128    7.604   -0.198   -1.424    4.726    0.258    2.350    1.334   -0.350   -1.171    0.707   -0.756    3.993    0.136   -0.003    1.202    2.838    2.262   -0.109   -0.211   -0.281    0.028    1.369    7.045   -0.083    3.487    4.818
CD1=        3        0        2        0        6        2        8        6        1        7        6        0        1        2        2        3        0       10        3        6        0        5        2        0        7       11        7        4       18       10        6       11
CD2=        8        3        3        4        5        5       13        2        0       12        4        6        6        3        0        3        1        7        2        2        5        8        7        3        3        3        3        8       21        5       10       16
CGCCCGTGATCTGGTGGCCCGCACCGGTCAGATGGCGGTGCCGGTGACCGACATCGACGGCCACCTGGTCATCGGCTTCGATCGTCGTCAATTGGAATATCATATCGCCCAGGCCCGGTCAGCCGCCCCCCGTTTCGGTGCTTCGGTGGCCGACGGGGAGAAACACACCGGTCAGCCGGGGGCTTTCGTCGGCGCGGTTCGTGCCGGACAGCCGGCGGCGCTGGCCGGGCTGAAACCGGGTGATGTCATTACCGCCATCGACGCCGTCAGCATCGGCAATTCCGCCGACCTCACCCGCGCTCTGTCCGGTCTGCAACAGGGGGCCAGGGTGCGTATTTCCTTCATCCGGGACGGTCAGTCCCGGCAGGCCGAAGGCCGGCTCTAGCTCTTTCTGCCGTCTTTCAGCGGCTGTTTGCGCCGCCGGTCGATGACATGGGTGACGGCCATCAAAGGATGACGGAGCGTCATCCGGGGGCCGGCATACCGCATCACTTCCCGCACTCTTTGTCGCGGTTCCGGTTTGTAGCAGTGTACCGGACATAACGCGCACACGGTTTTGCCCTCGCCGAAGGGACATCTGTCCAGCCGTTGCAGGGCATATTCGCCCAGTTCCCGGCAGTCCTCACAGCGCTCCGGCGACCGGTGATGGTACCCGCAGTACATATCTATCATCACCAGGATGGTGACCGCTTCCCGCTGTAAACGGGGACGGCCGGCGAACATGGCTTTCAGACGCTCTTTTTCGGTCGGGCGGTGATTTCGGTTCATGGTACCGATTATACTTCAGCTGACGGATATCCCCCAATTCTCGTTCTCCGTTGTGATAAAATGGTCGGGACGATAACGGAGAAACGGCTTATGGCTTTGAAATTCACCACCGCCGAAGGCCAGGCAATAACCCCCATCACCGTCCCGGTCATGCGGGAGATAGACCGGCTGGCGGTTCAGGAAACCGGGCCTAACCTCTACCAGATGATGGAAAACGCCGGA
KOK=        89
KK=  234274  LL=  235053  Z=    6.78  JJ=  233974  DL=   780
A===      111      112      113      114      121      123      124      131      132      133      134      141      143      144      211      213      214      223      224      231      233      234      243      244      313      314      323      333      334      343      413      433
B===      222      122      422      322      212      412      312      242      142      442      342      232      432      332      221      421      321      411      311      241      441      341      431      331      424      324      414      444      344      434      423      443
RRR=    1.051    0.045    3.133   -1.755    1.609   14.753    0.379   -0.232   -2.000   38.791   -2.907   -0.003   -0.171   -1.437   -0.422    3.764    1.291   33.494    5.319   -2.000   -0.254   -1.368    1.457   -0.483    0.497   37.964   -0.081    0.415    4.096    0.788   13.329   38.864
X1==    1.622    0.467    4.165   -0.819    1.467    2.616   -1.079    0.165    1.689    6.052    1.642   -0.819    0.143   -1.342    0.467    1.689   -1.079    4.179    2.666    1.689    2.761    0.920   -0.980    0.321    0.857    3.141    0.879   -0.542    2.039    0.512    3.890    5.093
X2==    0.648    0.097    0.752    2.143    1.097    5.640   -0.351   -1.408   -1.184    6.410   -1.770    0.004   -1.193    1.071   -0.903    2.228   -1.196    8.015    1.995   -1.184   -0.092   -1.487   -1.487   -1.502    0.580   12.087   -0.092   -0.766    2.009    1.540    3.426    7.631
CD1=        2        1        5        0        2        4        0        1        3       10        4        0        2        0        1        3        0        7        5        3        7        4        1        3        3        6        4        3        8        5        7       14
CD2=        2        1        3        5        2        8        1        0        0       14        0        2        1        5        0        4        0        9        3        0        2        0        0        0        4       24        2        3        9        8        9       21
CTGGTGCTGGCCGGTACCGGCGGCAACGGCGGTGGCGGACTGTGCGCCGGCCGCCACTTGGCCAACCACGGCCTGGCTGTGGATTACACTTTGGGTGACCGGGATGGTCTGTCGGAAGTCACCGGCCGCCAGCTGTCTCTGCTGGAACTGGCCGGCGGCCGGGAAGTCGACCCTGTCTCACCGGAAACTGGTGAAGCGGATATAGTTCTCGACGCCCTCATCGGTTACAGCCTGCTGGGGGCGCCGTCCGGCCGGTCAGCCGAACTCATCCGGTGGCTGAACGCCGGCAACAGCCGGATAATCTCCCTGGACGTACCCTCCGGTGTCGATGCCGATTCCGGTCTGACACCGGGTGAATACGTCCGGCCTCAAACCACGCTGACGCTGGCCTGGCCTAAAACCGGGCTGTTGCCGCGCCTGACCGGTGAGCTGTGGTTGGGCGACCTCGGCATCCCTCCGGCGGTCTATACCCGGGCCGGTCTGAAAAACTTCCGGTCGCCCTTTATTGCCGGTTATCTGGTACGGCTTACCGCCTCGGAACAATAAGTTCCGTCTTCAGTCCAGCTTGGCCAGCATGTCGTGCCGGTACTTGTCGGCACTTTTCTTGACCGCCTTGCCGGTTTCTTCGGCGCGTTCACGCACCTGTTCACCGACGTGTTCGGCGCGTTCACGGAACCCGCGGGCTTGTCGCTGGAGGTTGCGGCGGGTCCGCCTTCCGGACTGGGGCGCGTACAACAGTCCGATACCCAGACCGATGGCGGCGCCGGCAATGATTCCCAG
KOK=        90
KK=  236854  LL=  237573  Z=    5.65  JJ=  236434  DL=   720
A===      111      112      113      114      121      123      124      131      132      133      134      141      143      144      211      213      214      223      224      231      233      234      243      244      313      314      323      333      334      343      413      433
B===      222      122      422      322      212      412      312      242      142      442      342      232      432      332      221      421      321      411      311      241      441      341      431      331      424      324      414      444      344      434      423      443
RRR=    5.417   -0.458   -1.554   -2.510    0.147   36.069   14.940    0.586   -0.898   15.330   -1.201   -0.163   -0.306    2.144    1.050    2.128    0.592   81.276   -0.203   -0.187    0.411    1.291   -0.179    0.295   -0.164    6.616    0.314    0.772    4.213   -0.094   19.489   45.310
X1==    2.854   -0.151   -0.498    2.045   -0.151   10.728    6.562   -0.498   -1.343    4.789   -1.531    0.406   -0.203   -1.470   -1.083    3.184   -0.504    7.993    0.909    0.166    1.391   -0.964    0.309   -0.212   -0.957    1.790    0.168    1.645    1.871   -0.286    3.783    5.646
X2==    1.898    3.030    3.122   -1.227   -0.970    3.362    2.277   -1.178    0.668    3.201    0.784   -0.401    1.512   -1.459   -0.970    0.668   -1.174   10.169   -0.223   -1.127    0.296   -1.339   -0.579   -1.395    0.171    3.696    1.877    0.469    2.252    0.327    5.151    8.025
CD1=        4        1        1        4        1       16       10        1        0       10        0        2        2        0        0        6        1       13        3        2        5        1        3        2        1        5        3        7        7        3        8       14
CD2=        3        4        5        0        0        5        4        0        2        6        3        1        4        0        0        2        0       12        1        0        2        0        1        0        2        7        4        3        6        3        9       15
AGTAGCATCGGATTCGGCCGGAAGTCATTCGTTGCTTTCGGCTTCTTGTTTCCCGGCAGAGCCTCCCTGTACTCTCCCATGTAGCGTATGAAAGAAGGAGATTTGAGAATGGGCGCAGAACTGCCGGAAATCGGTAAGATTTCCCCCGATATTTTCCGTGAGGTTATTTTTCCCCGGCTGGGGGCTGACGACGACGCGGTTCTCGTTGGGCCGAAGCATGGCGTGGATGTCGGCATCGTCGACGTCGGCGGCCAGGCGGTATCCTTCACCACCGACCCGGTTTTCATCGTACCCCAGTACGGCCTGGAGCGGGCGGCCTGGTTCGCCATCCATATCATCGCCTCGGATTCAGCCACCAGCGGTCTCAAACCGCGTTTTTTGTCCATTGACCTCAATCTGCCCATGGAAACAACCAAACAGCAACTGGAAACCATGTGGCAGGTGATGCACCGGGAATGCGAGGCCATGGGTATCAACATCGTCACCGGTCATACCGCCCGCTACGAAGGTTGCCATTACCCCATGGTCGGCGGTGCCACCATGATCGGCACCGGCAGTCTGGAAGAGTACGTCTCCCCGCGCTTCGCCCGGGTCGGCGATGTCGTCATCATAACCAAGGGCCCGGCCATCGAAGCCTGCGGCATCTTCGCCGCTATGTTCCCGGACATCATCGCTGAAAAATACGGGCAGGAATTCGCCCGGCGCGCCGAAGACATCTTC
KOK=        91
KK=  250894  LL=  251193  Z=    4.92  JJ=  250894  DL=   300
A===      111      112      113      114      121      123      124      131      132      133      134      141      143      144      211      213      214      223      224      231      233      234      243      244      313      314      323      333      334      343      413      433
B===      222      122      422      322      212      412      312      242      142      442      342      232      432      332      221      421      321      411      311      241      441      341      431      331      424      324      414      444      344      434      423      443
RRR=    0.142    0.194    3.138   -0.438    0.757    0.095   -1.349    0.455    0.095    2.517   -0.316   -0.055   -1.343   -0.306    0.286    1.736    0.455   46.360    0.104   -1.328   -0.171    0.385   -0.160    0.194    0.603    4.470   -0.171   -0.014   -0.405    0.186    3.826   22.199
X1==    0.630    0.563    1.497    0.491    0.563    0.406   -0.601   -0.503    0.406    1.315    0.307   -0.509   -0.693    0.299   -0.437    1.406   -0.601    7.299    0.290   -0.594    0.192    0.182    0.182    0.172    0.315    2.307    0.192    0.068    2.057   -0.943    1.307    5.057
X2==    0.226    0.344    2.097   -0.892    1.344    0.235    2.244   -0.903    0.235    1.914   -1.030    0.108    1.938   -1.024   -0.656    1.235   -0.756    6.352    0.359    2.235   -0.893    2.118   -0.882    1.128    1.914    1.938   -0.893   -0.209   -0.197   -0.197    2.927    4.390
CD1=        1        1        2        1        1        1        0        0        1        2        1        0        0        1        0        2        0        8        1        0        1        1        1        1        1        3        1        1        3        0        2        6
CD2=        1        1        3        0        2        1        3        0        1        3        0        1        3        0        0        2        0        7        1        3        0        3        0        2        3        3        0        1        1        1        4        6
GGCCATGGCGATTACTTTTTCGACTTCCTGTGGAGGTACTGCCGATGAATCTCCTTGTTCTCGCCGGTCGTAGTGGAACAGGTACAGGCGTGAAGTGAATTCGGCAAAACTCAACGATGATTCGCCGAAACGTTCCCCGTGGCCTTCGGTCGAAACCTGAATACCGCCGCCCCAGTTCTGGCCGCTGTCGTTATTGGGGTTGAAGAAATACACCCGCATAACCTCTTCCGGGTCGAAACCGACCCGAAGTATGGTTATGGCGTGCCAGCCCAGGAATCTGGCCATGCTGTCGGTGCTGGC
KOK=        92
KK=  256834  LL=  257763  Z=    5.69  JJ=  256834  DL=   930
A===      111      112      113      114      121      123      124      131      132      133      134      141      143      144      211      213      214      223      224      231      233      234      243      244      313      314      323      333      334      343      413      433
B===      222      122      422      322      212      412      312      242      142      442      342      232      432      332      221      421      321      411      311      241      441      341      431      331      424      324      414      444      344      434      423      443
RRR=    3.472   -0.359    6.262   -0.543   10.791   12.970    2.216    1.760   -1.406   25.008    1.832    0.318    2.524    0.940    0.005    0.229   -1.059   13.193   -0.287    0.316    5.792    1.242    1.946    0.985    7.069   32.403    0.255   -0.215    3.367   -0.105    7.796   51.882
X1==    1.968   -0.093    1.016   -0.565    5.655    3.123    0.828   -1.306   -1.355    3.747   -1.712   -0.565    1.854   -0.569   -0.093    0.884    0.828    2.193    0.698   -0.609    1.744    4.530   -1.204    1.017    3.747   10.175    1.162    0.179    1.502    0.573    2.448    8.473
X2==    1.765    3.866    6.164    0.962    1.908    4.153    2.676   -1.348    1.038    6.674   -1.070   -0.564    1.361   -1.651   -0.050    0.259   -1.278    6.017   -0.412   -0.520    3.321    0.274   -1.616    0.969    1.887    3.184    0.219   -1.204    2.242   -0.184    3.184    6.123
CD1=        3        1        3        1        7        6        3        0        0        9        0        1        6        2        1        3        3        5        3        1        6       11        1        5        9       20        5        5        8        6        7       23
CD2=        3        5       10        3        3        7        5        0        3       14        1        1        5        0        1        2        0        9        1        1        8        3        0        4        6        8        3        2        9        4        8       17
TTTGACCCGGTGCGACAGGTTGCCGGCGGCCAGTTCCCGGGCGCCGGCATTGAGCGCCCGAAGCGGTCGGGATATCTGGGAAGCCAGGATGGAGGCGATGAGCAGGGCGCCAGCTACCGCCAGTCCGCCGGATATCCACAGCCAGCGGTTGGTCTGTGCCAGAAAATCCTCTTCGGCGTTGCTGATCACCACGGTACCGCCGCCGCCGTTATTGCCGCCTGGCCCCATGCCGCCCATGCCGGAACCCATGCCGCTACCCATGCCGCCGGTGTGTCCCGCGATGTAATAGAACTGGCCGATGACCTTTCGGAGGCGGAACAACTCGACATCATACGGGCCGAACAGGTCGGTCTGATTGACCGGCGTACCCACCAGTTCACCGCCGGTATCGGCCACGATGGTGCCGCTGTTGTCGGCCAGTATCAGCCGGTCGCCGTTGAAGGCCAGAAAAGATGGCAGGGTATCTCCTACACCGTCCCAGGAGTTGTCGTTCTGCAGATAATAGACGGCCAGGGTGTTGGCGATGGCCTCGGAAAACGACGGGTTGGTGGAAACATAGGTCTGGAACTCGCTTTTGGTGTACTGATTGGTCAGGAAAGCCATGACGGCCACGGCGACCACCGCCACCAGCACCAGAGCGGCCCCCAGCTTGAAGGTCAGGCTTTTCACGTCCCGGCCTCCAGCCGGTAGCCGGCGCCGTACACCGTCTGGATATAGCTCGGCCGGTCGGGGTCGGGTTCTATCTTGCGGCGCAGGTTCTTGATGTGGCTGTCGATGGTGCGCTCGTAACCCTCGTAGGTGTCACCCTGAAGCCGGTCCAGTATTTCCGAACGGGAAAACACCCTTCCCGGGTTGGCGGCCATCAGTTTCAACAGGTCGAATTCGGTGGTGGTCAGTTCGATAACCTTACCACCGATGTCGGCCTGGCGA
KOK=        93
KK=  258124  LL=  258873  Z=    4.86  JJ=  257794  DL=   750
A===      111      112      113      114      121      123      124      131      132      133      134      141      143      144      211      213      214      223      224      231      233      234      243      244      313      314      323      333      334      343      413      433
B===      222      122      422      322      212      412      312      242      142      442      342      232      432      332      221      421      321      411      311      241      441      341      431      331      424      324      414      444      344      434      423      443
RRR=   -3.833   -2.609    9.195   -0.018    8.009   -1.007   16.063    0.167    0.500   15.363    0.262   -0.440    0.702    0.014    0.800    1.403    1.557   42.130    0.156   -0.123   -0.152    1.182    0.005    0.055   -5.068   13.065    1.065   -1.028   -0.706    0.805    4.886   59.610
X1==   -0.808   -0.983    2.344   -0.225    3.017   -0.481    3.655   -0.280   -1.275    4.014    0.676    0.674    0.676    0.048    1.017    1.108   -1.240    7.970   -0.629    0.314    0.236    1.613    0.331   -0.890    3.327    7.730    0.236   -0.822   -1.296    1.479    2.087   10.357
X2==    4.742    2.655    3.922    0.080    2.655    2.095    4.395   -0.595   -0.392    3.827    0.388   -0.653    1.039    0.292    0.787    1.266   -1.255    5.286   -0.248   -0.392   -0.643    0.733    0.016   -0.062   -1.523    1.690    4.511    1.250    0.545    0.545    2.341    5.755
CD1=        0        0        4        1        4        1        6        1        0        8        3        2        3        2        2        3        0       13        1        2        3        5        3        1        7       13        3        2        1        6        5       22
CD2=        7        4        7        2        4        4        7        1        1        8        3        1        4        3        2        3        0        7        1        1        1        3        2        2        0        5        8        5        4        4        6       13
GCTCGGACGATATCTATGATTTTCCGTTCGTCGTCGATGACCAGAATCTTTTTTGCCATGTTCATAATATAACCCGTTATATCCCTGGAGGCAATGACCGGGAGGCAGTCCGTAAACTGCCTCCCGGTTCGAAAGGAGAGAAACCCATCGGGGAGGGGCTTATCGCCCCATGCGGCCCATGCCGCCGAAGCCGGCGCGGACGCCGTCCTCGTTGGGAACTTTACCGGTCAGACAACCGCCGAAGCCCCTGGGGCCGATCTGGGAAGTGACCGAGAGCCTGATGTTTTCGCTCATGTTCTGGAGCATCAGTTCGGCCTGTTCCGGGGTCAGGCGTCCGGCTGATACCGCCGCCGCCAGCACCTCTTCACGTTCGGCCAGGATGGCCGTCACCAGGGCGTCTTCGCTGACGCCTTTGGTTGCGGCTATTTCGGCCAGGGTCTTGCCGTCGGCGCGCAGGTCGTAGAGTTCTTCAGCCGTCAGGCCGAGGAGTTCGGTGATTACCGCCGAGTTACCGCCGAAACCGCCGAAGCCGCCACCCATCATGCCGTAGCCGCCGCCCAAGCCGGGGCAGACCACCGGTTCGGTGTCGTCCGCGGCGAAGGCCACGGTGCCGAAACCGACGCTCAGAGCAACCACTGTCAGGGCTACTGCCGCTATTTTCCAGGTCCTTTTCATTTTGTTCACCACCTTTCACTGATTTATTTGATGATTTCATATTAACAGACGATTATGGAGGAATTATGGAGCCGG
KOK=        94
KK=  267604  LL=  268593  Z=    5.87  JJ=  267514  DL=   990
A===      111      112      113      114      121      123      124      131      132      133      134      141      143      144      211      213      214      223      224      231      233      234      243      244      313      314      323      333      334      343      413      433
B===      222      122      422      322      212      412      312      242      142      442      342      232      432      332      221      421      321      411      311      241      441      341      431      331      424      324      414      444      344      434      423      443
RRR=    9.139    5.259   -0.127    2.782    1.412    8.737    0.009   -0.809    1.112    1.669   -1.652    0.414    2.958    2.238    1.440   -0.816    1.839   31.570    2.827    0.961    6.673   -0.128    0.243   -0.098   -0.551   57.921    7.173    2.302    1.597    0.094    0.057    9.768
X1==    2.999    3.406    0.123    1.680    0.530    1.206    0.290    1.933    1.206    2.664    1.784    0.382    1.784    0.720    3.406    2.382   -1.607    5.665    3.893    0.619    3.109   -0.280   -0.280   -0.068   -0.417    5.761    2.509    2.164    0.535   -0.142   -0.204    1.890
X2==    3.047    1.544   -1.035    1.657    2.665    7.243    0.031   -0.419    0.922    0.626   -0.926    1.084    1.658    3.109    0.423   -0.343   -1.145    5.572    0.726    1.554    2.146    0.459   -0.867    1.432    1.321   10.053    2.859    1.064    2.983   -0.660   -0.280    5.169
CD1=        8        9        3        5        4        5        3        6        5        7        5        3        5        3        9        7        0       13        9        4        8        2        2        2        2       11        7        6        3        2        2        5
CD2=        9        6        1        6        8       14        3        2        4        3        1        5        5        8        4        2        1       11        4        5        5        3        1        5        4       18        6        3        6        1        2        9
CAGTACATGTTCTAAAAAATCCTTCTCTACCTTGAGCTGGCCGATCTGCTGGTACAGCTGGGCTACCAGATTTTCATCCTGTTGCTGTTTACGAGTATGCCCTTCGCTGAAGATACTGGCGGCTTCATCCTGAAGGGCTTTCTTCCATTTGGATACCAGATTCGGGTGTATCTGGTGACGGCTCGCGATTTCAGCGATGGTTTGCTCCCCTTTGAGCGCTTCCAGGGCTACTTTAGCCTTGAAGGCTGGACTGTGTTGTTTGCGGATTCCTTTCATTCTCTGCTCCTTTTCTTCGCTTATTCTAAGAGCAGTTTTCCACCTTAACAACCTGTCCGAATTTTGGGGACCACCTCAGAGAGATACCTTGAGAAACGGGATGAACACCGGAGGAACCCTGAAGGAGCCGAGACAACTGAACACGAAGGCACGCTGTTCGACATAGGGAGGTAACGGCCGCTGTTTCTCTAATAACTGGGCTCCATTTATTATGGAGAAAATCGGCTGAAATTATGAAGAAATGGATTGCTGTCTCCTGACCAATTGCCAATCCAGGATAAGCAGAATGATTCCTGGTACACCGAAAGTTATAAGACCTAAGAATCCCGACCCAGAAGCGTAGCCTTCAATTGTTGAAGCAGTATAGTGCTGTATTGCTCCGAAAACTAACAGCAGACCAATGATGCCGATGATCGTCCATTACTGTAAAAATGAAAAAATTATCCAGGAGGGATTCGACAATCCCTCCTGGATACATGAACCTAAGAGTTGCCTACGCCCCATGGTGCAAAGACTGGCCCTGCTTTGAGGACATCATTCCAGAAATCATCTGGTTGCTTGAATTCGCCGTATCCCATAAAATCGTCCATGTTACGGAAAAATGAATTCAATACACTAGTTGATGATACGACTGCTTTCACCGTCTCATGTATACTCGCCCCTTCCATCTTACTGAACACACATACACTCTGACAGATTCCGCAACCCCCTTCT
KOK=        95
KK=  275014  LL=  275703  Z=    4.91  JJ=  274894  DL=   690
A===      111      112      113      114      121      123      124      131      132      133      134      141      143      144      211      213      214      223      224      231      233      234      243      244      313      314      323      333      334      343      413      433
B===      222      122      422      322      212      412      312      242      142      442      342      232      432      332      221      421      321      411      311      241      441      341      431      331      424      324      414      444      344      434      423      443
RRR=    0.480    1.685    8.635   -3.451    5.437    2.663   -2.241    1.746    0.426   12.335   -0.441    0.131    2.063    2.025    0.026   -1.216    0.544   44.598   -0.011    0.426    0.093    0.155   -2.753    0.108   -0.009   27.810   -0.416   -0.099    4.803    3.953    0.205   24.620
X1==    0.227    1.959    3.394    2.574    1.959    4.206    1.929    0.686    0.280    5.728   -0.668    0.738    1.514   -1.371   -0.025   -0.505   -0.468    7.397    2.015    0.280    0.228   -0.344    2.190    0.351   -1.421    4.424   -1.018    0.462    2.842    1.688    0.059    5.728
X2==    2.117    0.860    2.544   -1.341    2.776    0.633   -1.162    2.544    1.520    2.153    0.659    0.177    1.363   -1.477   -1.055    2.407   -1.162    6.029   -0.006    1.520    0.409   -0.449   -1.257    0.308    0.006    6.287    0.409   -0.215    1.690    2.342    3.473    4.298
CD1=        1        3        5        4        3        7        4        2        2       10        1        2        4        0        1        1        1       13        5        2        3        2        6        3        0        8        1        4        8        6        2       13
CD2=        4        2        5        0        4        2        0        5        3        5        3        2        4        0        0        4        0        7        1        3        2        1        0        2        2       11        2        2        5        6        7        9
ACCGATTTCATCTTCAGCGCCTCAGAACAGGAATTCTTTGCCTCGAAGGGATTCACCAATGAACCCAAGCGTTGTCCCGCCTGCCGGCAGAGTCGCAAGCAGACCCGGGGTGGCGGCACTGGTGTCCGTCAGATGTTCCCGGCCGTCTGTGCCTCCTGCAACCAGGAAACCGAAGTCCCCTTCGAGCCCCGCAACGGTCGTCCGGTGTATTGCAGCGACTGCTTCGCCAAGTCCAGAGAATAAGCCCCACAATTTAATATGAAACTGAACCGGAGCTCTTCATGAGCTCCGGTTTTGATTTTCCGGCGGTGCGTAACTACAATAGCCCGATGAGTACCGTACTGCTGATAGCCGGCGCCGGAGCGCTGGGCGCGCTGTCTGGCGGGCTCGGTCTATGCCCTGTTCGGCCAGAGTTTCGCCTGGGGCACCATGGTAGTCAACGTTATCGGCAGTCTGGCTATAGGGCTGGTACTGCCATTGGGCACAGCCACCGATATCTTCTCTCCGCCGATACGCACCGCGCTGACGGTTGGTTTTCTGGGCGCTTTCATCACCTTTTCCACCTTCTGTTATGAAACCGTTCGCATGTTGCAGGACAGCGCCTGGGGTCAGGCGGGACTCAATATCCTGTTGAACGTGGTCATCTGTCTGGCGGCTGTTGTCGCCGGGATTTATCTGGGCAGATTGATC
KOK=        96
KK=  288214  LL=  289413  Z=    4.76  JJ=  288214  DL=  1200
A===      111      112      113      114      121      123      124      131      132      133      134      141      143      144      211      213      214      223      224      231      233      234      243      244      313      314      323      333      334      343      413      433
B===      222      122      422      322      212      412      312      242      142      442      342      232      432      332      221      421      321      411      311      241      441      341      431      331      424      324      414      444      344      434      423      443
RRR=   19.020   14.766    2.355    1.976   -1.407    7.428    2.532   -0.005   -2.823    3.289   -0.431    0.093    1.702   -0.734    0.012    1.318    1.515   23.956   -2.425    0.053    0.746    0.616   -0.282   -0.764    2.378   69.124    0.746   -1.208    3.081   -0.206    5.723   59.703
X1==    2.748    2.918    1.153    0.822    2.918    1.891    1.581   -0.008    1.891    1.741    3.644   -0.410    1.083    0.850    0.038    0.695   -1.594    2.666    2.380    0.098    0.431    0.709   -0.874   -0.692    1.259    6.204    0.431    2.651    3.980   -0.707    3.644    9.092
X2==    6.922    5.060    2.043    2.403   -0.482    3.928    1.601    0.646   -1.493    1.889   -0.118   -0.226    1.571   -0.863    0.310    1.895   -0.951    8.985   -1.019    0.540    1.731    0.869    0.322    1.104    1.889   11.141    1.731   -0.456    0.774    0.292    1.571    6.566
CD1=        6        6        5        4        6        6        5        3        6        8       11        2        6        5        2        4        0        7        6        3        5        5        2        2        7       16        5       13       15        4       11       27
CD2=       10        8        5        6        1        8        5        3        0        6        3        2        6        2        2        5        1       16        1        3        6        5        4        6        6       23        6        3        6        5        6       18
GCCGAACAGTCCGTCATAGACATTCATCAGCCGTGACTGGCCTACCGAAGCCAGAATCTGACGGTACGGCATATCGCGGAGCTTCTTGTACAGCCCCAGTTTTTCCTTGCCGGCGGCAATGGCGCCGGAACTGACCACCGCCACCTCCACCCCGGCCTGAGCCAGCCGGGCCACCTGGGCCACCAGTTCTCCCATGACCAGTTGATCCAGCCGGCCACTGCCTCCGGTCAGGAGGTTGGTGCCCAGCTTGATGACAACCCGGCGGTAATTCAGTTCTGCGTTCATTTCAGGTACACGATTTCGCGTATTATAACACTATCCCCTGCCCCCTTTCAGCCGGATCTTTCAGCTGAAAGCTAACACCCCGATTAAACATACTTGCGAGCCGGCTACAGGCCGCGAAGCAATCCCGGTGCCCAGTTTCCGTCATTTGATATTTGAATTTTAATATTGTTTGGGGTTTGTGATTTGAGATTTGGAATTTCGAAGTTGATAACTGACGGCCGTCAGCCTCCAACTGCTATAATATCCCCATGGCCCGTCGTCAAGACCATGAACCAAACACCCGCCAGGAGCGTCGTGAACGCAAGCGCGCCGCCAGAAAATCGAAAATGACCCACCACGGCAAATCCATCGCCCTCATCTACCGCCGGAGCATCGAAAAACGGGCCGACGGGAAGGACGCCGATGGCTGAAGAGCACGCTTTTCCCGCCCGGATGGCCGAAAGGCTGGACAACCCCGGCCGGCTGGCCGAACTGCGTATCCCGGAACTGCTGTGTGACATCGGTGGCGTTGAAGCCGGCATGACCTGTATCGACCTCGGCGCCGGCACGGGTACGTTTACCCGGCCGCTCGGGGTGCTGGTCGGCTCTGCCGGACGGGTATATGCCGTTGATGCCTCGCCCGAACTGCTGGAATTGCTCAAGGCTAAGAAACCACCGGAACAGGTAACGGTGGTGACTGCCGATTTCACTGCCACCGGTCTGGATACCGGCATTGCCGACTTCTGCCTGACGGCCTTCGTCCTTCATGAAACCAGAGCGCTGGAAGCATTACTCAAAGAGGCTTTTCGACTGCTGAAAACGGACGGACGCCTGCTGGTGGTGGAATGGCGGGCGGAACTGGAAGCCCCCGGCCCACCGAAAAATATCCGCATGACGCCGGAGCGCCTGGGCGACCTGCTGGCCGAGGCCGGCTTT
KOK=        97
KK=  301984  LL=  303153  Z=    5.06  JJ=  301954  DL=  1170
A===      111      112      113      114      121      123      124      131      132      133      134      141      143      144      211      213      214      223      224      231      233      234      243      244      313      314      323      333      334      343      413      433
B===      222      122      422      322      212      412      312      242      142      442      342      232      432      332      221      421      321      411      311      241      441      341      431      331      424      324      414      444      344      434      423      443
RRR=   36.251    4.808    1.266   13.079   -0.048   27.348    2.744    0.253   -0.655    3.799   -0.224   -0.059    2.289    0.679    0.025    2.078    0.657   44.531    2.707    0.691    0.082   -1.623    0.377    2.249    1.017    5.863    7.874    0.921   18.157    0.964   -3.532   14.399
X1==    5.077    1.425    1.535    5.252    0.810    4.705    1.161   -0.982   -0.564    1.899    1.269    0.253    2.459   -0.536   -0.419    1.192   -1.165    6.849    2.990    1.192   -0.153    3.146   -0.730    0.900    0.701    1.864    4.306    2.209    2.737    2.171    4.838    2.171
X2==    7.140    3.374    0.825    2.490   -0.059    5.813    2.363   -0.258    1.161    2.000   -0.176   -0.234    0.931   -1.267   -0.059    1.743   -0.564    6.502    0.906    0.580   -0.536   -0.516   -0.516    2.498    1.450    3.146    1.828    0.417    6.634    0.444   -0.730    6.634
CD1=       10        5        5       11        4       11        5        1        2        6        5        3        7        2        2        5        1       16        9        5        3        9        2        5        4        6       11        7        8        7       11        7
CD2=       17        9        5        8        3       13        7        3        5        7        3        3        5        1        3        6        2       13        4        4        2        2        2        7        6        9        6        4       15        4        2       15
GGGTGATAAAAAACTCCCGCCGCACTTTGCTTTCGGCTGTCGTCCCCCAGCCTGCCGTCGTTAGTGCGGGGTCGATGTATTCGGCTCTGGTTTCGGCTTCGTTCATTGGATTACTTATTCGGCATCGGGATTTTCATAAAGGATTCTATTGAAATTAGTGGCGATGTATTTTTCGAATTGGGGTTTGACATGTTCGGTTAGGGTTCTGGAGTTTTTCCCATTGAACCAGATACTGCGTTTGCCCGCGTTTTTACCGGTTTTATTTTGGACAGCTTCTTTAATGAACTCGTTTGATGAGAGTATCCACATCTTTTCCATACGTTCGGCGTAAAAGACAAACCAGTAATTTTCACGGATTTCATGACCCAAAGCGGCAAATAAGGCCGCGCTTCCGAATTCTACATCCTTTGAACGCGCTTTGATTTGTACCTCAACGAATTTGCCATTTGGCCGCTTAACCACAGCATCAATAGCGTCATCATCCACCATAGCAGGGTGCTGAAAAAGTCGTCATTAATCCGCGATTGGGGTAAAATATATCATCCCATTGACGGAGGCTGTAGATTGCGCGGCAAGGTAGAAAATCAATCCCTCATGCTCTGCTCGCTGACACCAGATCAGCTTGTACCCCAGGGCCATCCTATCCGGCGAATCAAACCCCTTGTTGACCAAGCTCTCAAAGAACTCTCTCCCGTTTTCAACAAGATGTACGAAGACTTTGGCCGGCCATCAATACCGCCGGAGCGTCTGCTCAAGGCGTCGTTGCTTATCGCTCTCTACTCGATCCGCAGTGAGCGGCAGTTCTGTGAACGGCTACGGTATGATCTCCTGTTCAAGTGGTTTATGGATCTCAACATCACGGATCCAGGTTTTGACGCCTCGAGTTTCTCAAAGAACAGGCAGAGACTGATAGAGCATCAGGTAGCACGTGAGTTTTTTGGCGCGGTGGTGAGTCAAGCGCGGCGGCAGAAGTTGCTATCGGATGACCATTTCACCGTGGACGGCACCTTGCTGGAAGCCTGGGCTTCGTTGAAGAGCTTTCGGCCGAAGGACGGTGGGGAACCGCCGAAAGGCGGCGGCAAGAATCCGAGTGTGGATTTCCACGGCGAACGCCGGGTCAATGCTACGCACCGGTCAACCACCGACCCAGAGGCCCGGCTGGCCAGAAAA
KOK=        98
KK=  311164  LL=  311853  Z=    7.46  JJ=  310714  DL=   690
A===      111      112      113      114      121      123      124      131      132      133      134      141      143      144      211      213      214      223      224      231      233      234      243      244      313      314      323      333      334      343      413      433
B===      222      122      422      322      212      412      312      242      142      442      342      232      432      332      221      421      321      411      311      241      441      341      431      331      424      324      414      444      344      434      423      443
RRR=    2.569    2.606    0.037    3.175   -4.984    9.876   -0.062    0.037    0.057   11.594    0.067    0.489    0.184    0.064   -0.014    0.170    0.060   79.716   -2.456    1.469    0.285    1.188    0.553   -0.694    2.807    9.438    1.518   -0.101   14.117   10.231    2.500   16.060
X1==    1.331    1.290   -0.078    2.801   -0.710    2.680   -0.147   -0.078   -0.138    7.068    0.181   -1.050    0.181    0.168   -0.710   -0.138   -0.147    8.921   -1.115    3.619   -1.374   -1.381   -0.642    0.817    0.958    1.701    0.851    0.109    3.701    3.701    2.461    3.701
X2==    1.930    2.020   -0.476    1.134    7.020    3.685    0.419   -0.476   -0.414    1.640    0.368   -0.466    1.016    0.385    0.020   -1.234   -0.404    8.936    2.202    0.406   -0.207   -0.860   -0.860   -0.850    2.929    5.548    1.784   -0.925    3.814    2.764    1.016    4.339
CD1=        2        2        1        4        0        4        1        1        1       11        2        0        2        2        0        1        1       11        0        5        0        0        1        3        3        4        3        3        9        9        5        9
CD2=        3        3        1        3        8        6        2        1        1        5        3        1        4        3        1        0        1       12        4        2        2        1        1        1        7       11        5        2       11        9        4       12
ACCACCGACCTGGGCTTCACCACCAAACTGAATCCGGAAGGTGCCTGGACGGCTCTGCACCCGCTGGCGCTGGCGGTGGCGGCGGATTGTTCTTTCATTGCCCGCGGTTTCGCCGGCGACCCGGATTATCTGGCCGGCCTTATCGCTGAGGCAGTGCGCCATCCGGGCTTCGCTCTGGTGGAAGTGCTTCAGCCTTGCGTCAGCTTCAACAAGAAGAATACCTTCCAGTGGTATCAGGAACGGGTCTATAAGGTGGAAGAAGAAGAAGGGTATGACCCGGGCGACCGGGCGATGGCTTTTGCCCTGGCGCTGGAGTGGGGGACGCGGATTCCAATCGGCGTCATCTACCGCCGGGAGCGGGAAACCTTCGATGAATATCTGGGCACCGCCGGCAGGGAACCGCTGGTGACCGCCGCGCCCGACCCCCGCCGGGTGAAGGAACTTTTCGCCGAGTTCGCCTGACCGGTCTGATTTGGCTTCAGGCGGCAAGAGTAGTATCCTTTAATTATCTATTCATCAACCGGCCTCACCGGCCGGAAACGGAGTTTTTCAGCGCATGCGCAGGGAACAGAAGATACTCAAGGAAGCTCACACCGTCGCCGTGGTCGGCGCCTCCCCCGATATTTCCCGTCACTCCAACGCCGTCACCGCCTACCTGATGGCCGCCGGGTTCCGGGTGATACCGGTCAA
KOK=        99
KK=  317494  LL=  318183  Z=    4.61  JJ=  317314  DL=   690
A===      111      112      113      114      121      123      124      131      132      133      134      141      143      144      211      213      214      223      224      231      233      234      243      244      313      314      323      333      334      343      413      433
B===      222      122      422      322      212      412      312      242      142      442      342      232      432      332      221      421      321      411      311      241      441      341      431      331      424      324      414      444      344      434      423      443
RRR=    7.310    1.787    2.276   14.679    2.640   14.051    3.216   -0.253    0.199   13.375   -0.981   -0.989    0.120    1.975   -0.130    0.703    0.599   28.069   -0.340    0.703    2.084   -0.431    0.128    0.073    0.374    0.002   -1.513   -2.711   20.523   -0.030    0.044   23.416
X1==    3.544    0.697    1.046    6.013    1.604    5.929    2.964   -0.518    1.507    2.479    1.469   -0.639    0.027   -1.500    0.697   -1.145   -1.214    3.991   -0.125   -1.145    0.549   -1.246   -0.431   -0.550    0.191    0.027    1.412    3.837    4.876   -0.046    0.748    4.876
X2==    2.062    2.561    2.177    2.441    1.646    2.370    1.085    0.489    0.132    5.396   -0.668    1.548    4.424   -1.317   -0.186   -0.614   -0.494    7.033    2.732   -0.614    3.795    0.346   -0.298   -0.133    1.958    0.059   -1.072   -0.707    4.209    0.649    0.059    4.803
CD1=        6        2        3       10        3        8        5        1        3        5        4        1        2        0        2        0        0        5        1        0        2        0        1        1        2        2        3        7        9        2        3        9
CD2=        3        4        4        4        3        5        3        2        2       10        1        3        8        0        1        1        1       13        6        1        9        3        2        2        5        2        1        2       10        4        2       11
CATTATCACCCAGATGGAGGCCGAAGCGCCGCGGATTAAGGTCGGCTTCAAGATCGGGCAGAGTGTCCGGGTGGTGGACGGCCCGTTTGTTGATTTCATCGGCATGGTGGACGAAGTCCACGCCGACAAGGGCAAGGTGAAAGTACTGCTGTCGCTGTTCGGCCGGGAAACCCCGGTGGAACTGGACTTTTTACAGGTGGAGAAGCTCTAAAGGGCCTCTTCCGGATTCAAGGAGAAACCGCTTTGGCTAAAAAGATAAAGGCAATCATCAAACTGCAGATTCCCGCCGGCAAGGCTAATCCGGCGCCGCCCATCGGTCCGGCGCTCGGTCAGCACGGCGTCAATATCATGGGCTTCTGCAAGGAATATAACGAACGCACCGCCTCTATGGAAGGCACGGTGGTGCCGGTGGAAATCACCGTTTTCGATGACCGGTCTTTCACCTTCATCACCAAGACGCCGCCGGCCGCCGACCTGCTTAAAAAAGCGCTTGGAGTTCCCAAGGGCTCTTCCACTCCCGGCCGGGAAGGTCAAATGACGATTCCCCGGGCCAAGGTGCGGGAAATCGCTGAATTAAAAATGAAAGATCTCAACGCCATTGACGTGGCCGGCGCTGAAAAGATAATCGAAGGCTCCGCCCGTAGCATGGGGATAAAGGTAGAATAATATGGCAGACCGTGGCAAACGTTT
KOK=       100
KK=  320434  LL=  321513  Z=    4.52  JJ=  320434  DL=  1080
A===      111      112      113      114      121      123      124      131      132      133      134      141      143      144      211      213      214      223      224      231      233      234      243      244      313      314      323      333      334      343      413      433
B===      222      122      422      322      212      412      312      242      142      442      342      232      432      332      221      421      321      411      311      241      441      341      431      331      424      324      414      444      344      434      423      443
RRR=   -0.034    3.413    8.189    0.237   14.000   -1.347    9.305    0.210    4.545   21.130    0.020   -2.399    7.529    0.792    0.165    0.094    0.051    0.723    8.557    1.347    9.997   11.788   -1.478    1.642   -1.274   -0.284   -0.076   -0.131   22.186    0.599    1.675   29.328
X1==   -0.047    0.702    2.704    0.913    3.421   -1.375    2.025    0.320    1.567    4.881    0.168    2.417    2.001    2.287    0.702    0.096   -0.063    0.553    1.646    0.831    4.271    5.550    2.156    1.305   -0.927   -0.443    0.089    0.149    5.389    0.917    2.612    5.886
X2==    0.726    4.864    3.028    0.260    4.092    0.979    4.594    0.658    2.900    4.329    0.121   -0.993    3.763    0.346    0.235    0.979   -0.818    1.307    5.200    1.620    2.341    2.124   -0.686    1.259    1.373    0.641   -0.851   -0.877    4.117    0.654    0.641    4.983
CD1=        1        2        5        3        5        0        5        2        4       10        3        5        6        7        2        2        2        3        5        3       10       13        7        6        1        2        3        4       15        6        7       16
CD2=        3        8        8        3        7        4        9        4        7       13        4        1       11        4        2        4        1        4        9        5        8        7        2        5        7        5        2        4       15        7        5       17
GTTATTTCGGCTTCGGCCGCCTGGGCCAGGGCAATAGCCGGTGCCAGTGATTTCTCTGAACCCGGAGTGCCGTCCAGTGCCACCATGATATGGGTGAAGGGCGCCCGGCCCGGCTCCGGAGGCTGGGCCGACACCAGCAGTGACGGGCAACTGACTGATTTGAATACCTCGTCGAAGACAGCCGTCGAGCGTTGTTCCGGCCGTGACTCCCGTACCATGATTATAAGGTCGACGCCATTCTGGTTGACATAGTCGGTGACCACCGTCACCGGCTCGCCGAACAGGGTAACTGCCGTGACCGCGGGTGAAGTGCCCTGGCTGGTACCGGCGGCGATAATTTCAGCCCTCTTTTCCAGGTAAAGGCGATGCATGGTGTGATATCGGTTGTGTTCCTCGGTACAGGCATGCAGAAGCACCAGTTCGGCTCCGGTTTGGCGGGCCAGTGACTCACCGTAAGTGATGGCGGCTTCGGCCACGTCCGTACCGTCCAGCGGCAAGAGGATTTTCTTGAACATTTCAGCTCCTTTACGACAGAGTAACACCAGAATACCGATTTACTGTCCTTGCGTCAATATGCCGCTATTTTCGTCCGTTCCTGGTGGTTTGATTGGCGGTTTACGAGGTGTTAGACTCTGCCTCTATCATGAAAACCATCGGACTGACCGGCGGTATCGGTAGCGGCAAGAGTACCGTCGGCGCTATGCTCAAGGATATGGGGGCCGCCTTCATCGATGCCGACAAGGTCGGCCACCGGCTGTTGCGGGAAGATGCAGTGTTGAAACGGGAGCTGGTGTCCATATTCGGTGAAGGCATCATCAACGGGGACGGCCAGATAAACCGGCGTCGGCTGGCGTCTATTGTCTTCGCCAACCGGGAAGCGCTCCATCGGCTCAACGCGGCCACCCATCCGCGCATCAACCGGGCGATTGCCGCCGAAACGGCCGCCTGCCGCAAAGCCGGTTTCCCGGCGGTGGTCATTGAGGCGCCGCTACTCATCGAGGCCGGCTGGGCGGGTGAGACTGACTTTATCTGGTTGACGGAAGCGCCGCCGGCGGTGGTCCTCCGCCGGTTGGTAGAGGG
KOK=       101
KK=  338884  LL=  339213  Z=    5.37  JJ=  338854  DL=   330
A===      111      112      113      114      121      123      124      131      132      133      134      141      143      144      211      213      214      223      224      231      233      234      243      244      313      314      323      333      334      343      413      433
B===      222      122      422      322      212      412      312      242      142      442      342      232      432      332      221      421      321      411      311      241      441      341      431      331      424      324      414      444      344      434      423      443
RRR=    0.826   -0.791    4.812    4.011    0.430    6.991    0.307    0.296   -0.124    0.008    0.001    0.024    0.017    0.806    0.504    0.038    0.643   26.015   -0.110   -0.124    0.101   -0.136   -1.754    0.009    1.197   32.763   -0.984    0.000    0.064    0.932    0.001   13.697
X1==    0.377   -0.648    4.262    1.303    0.352    3.233    0.276    0.262   -0.767    0.126    0.175    0.303    2.175   -0.779   -0.648    0.233   -0.724    6.203   -0.753   -0.767    0.092    0.142   -0.858   -0.810    1.126    8.175    1.092   -0.034   -0.977    1.023    0.175    2.023
X2==    2.191    1.221    1.129    3.078    1.221    2.162    1.113    1.129    0.162    0.063    0.008    0.078    0.008   -1.034   -0.779    0.162   -0.887    4.194    0.147    0.162    1.099   -0.955    2.045   -0.011    1.063    4.008   -0.901   -0.008   -0.066    0.911    0.008    6.771
CD1=        1        0        5        2        1        4        1        1        0        1        1        1        3        0        0        1        0        7        0        0        1        1        0        0        2        9        2        1        0        2        1        3
CD2=        3        2        2        4        2        3        2        2        1        1        1        1        1        0        0        1        0        5        1        1        2        0        3        1        2        5        0        1        1        2        1        8
CAGTTCCTTTTTTTCAACAGCCTGGAAACCGCAAGTGCCGAAGAACACCGGCTGGTATGTAAGACAAAAAACCGTGTTGATTCCCAGGGACGCGGCTTCATCCAGGCAGGCGTTAACCAGGGCGGTGCCCATTTTCTGGCGTCGTCTTTCTGTTTCCACCGCCAGAGACTTGACTTCGGCCAAATCAGCCCAGCTTATATGAAGGGCGGCGCAGGCCAGAACCTTATCGCCATCCTTGATAACGAAGAAGTCGCGGATATTTTCATATATCTCGGACAGGGGACGAGCCAGCATCTGCCCCTGCTCGGCGTGTGAATTTACCAGTTTGTG
KOK=       102
KK=  349474  LL=  349833  Z=    6.28  JJ=  348634  DL=   360
A===      111      112      113      114      121      123      124      131      132      133      134      141      143      144      211      213      214      223      224      231      233      234      243      244      313      314      323      333      334      343      413      433
B===      222      122      422      322      212      412      312      242      142      442      342      232      432      332      221      421      321      411      311      241      441      341      431      331      424      324      414      444      344      434      423      443
RRR=    4.662    1.474    3.798    2.019    1.158    5.862   -0.003    0.939   -0.067    1.243    0.017    0.009   -3.452    0.011   -2.794   -0.003   -1.789   54.116   -0.014    0.049    0.422   -0.929    0.017    1.243    0.251   21.232   -0.836    0.034    0.251   -0.230    0.122    1.537
X1==    2.941    0.865    2.121    2.010   -1.059    3.065   -0.053   -0.879    0.065    1.254    0.159    2.010   -0.841    0.053   -1.059    0.065    1.913    9.004   -0.116   -0.935    0.205    1.105    0.105    0.992    0.254    4.159   -0.795    0.366    1.286    0.286    1.159    1.286
X2==    1.585    1.705    1.790    1.004   -1.093    1.913    0.065   -1.069   -1.036    0.992    0.105    0.004    4.105    0.205    2.638   -0.053   -0.935    6.010    0.121   -0.053    2.053   -0.841    0.159    1.254    0.992    5.105    1.053    0.093    0.195   -0.805    0.105    1.195
CD1=        4        2        3        3        0        4        1        0        1        2        1        3        0        1        0        1        3       10        1        0        1        2        1        2        1        5        0        1        2        1        2        2
CD2=        3        3        3        2        0        3        1        0        0        2        1        1        5        1        4        1        0        7        1        1        3        0        1        2        2        6        2        1        1        0        1        2
CAGGTCATGGGAACTGCCACCATCGGTGGCGACAAGGTTTTTGTGTTACGCCTGGTTCAGGGTCGTAACCCGGATTGGGCTGACCGGCCTTTCTTCGCCGCTTTCGATGAATCGGCTATCTGGTTCAATGATCTGAAGCCGGCTTTCGGAGAGAAAGAATTCTTTTTCAACGAGGAACTGAAGGCTTTGCTGTTAACCGGCGAAACGGAATCCGAATTCTAGCAGTTATACTCGATTAAACTTTTCAATCAAAGGCATATCCTGTAGCCATAGAGATTCAACCCAATCCTTTGACTGGTATTTATTCAGTTACAGGTTGGAGAAAAAAGAAAAAGAGGGGTGGCAATTTGCCACCCCTCT
KOK=       103
KK=  355594  LL=  356643  Z=    6.44  JJ=  355534  DL=  1050
A===      111      112      113      114      121      123      124      131      132      133      134      141      143      144      211      213      214      223      224      231      233      234      243      244      313      314      323      333      334      343      413      433
B===      222      122      422      322      212      412      312      242      142      442      342      232      432      332      221      421      321      411      311      241      441      341      431      331      424      324      414      444      344      434      423      443
RRR=    4.457    9.418    0.393    3.169    3.018   22.795   -2.122    0.255    0.219   55.441   -0.806    3.169   -0.146    0.946   -2.101   -0.382    1.313   21.738    4.468    0.038    7.074   -0.219   -0.469    0.026    3.079   18.328    0.664   -0.295    5.874   -1.052    6.541   47.051
X1==    1.268    5.770    1.343    2.066    1.849    4.415   -0.861   -0.751    0.449    8.281    0.648    2.066    1.240   -0.521   -1.287    0.449   -0.861    7.764    2.159   -0.211    3.747    0.423   -0.698    0.443    2.983    4.790    0.960   -0.570    1.945   -1.051    2.423    4.443
X2==    3.515    1.632    0.293    1.534    1.632    5.163    2.464   -0.340    0.487    6.695   -1.245    1.534   -0.118   -1.817    1.632   -0.849   -1.525    2.800    2.069   -0.181    1.888   -0.519    0.671    0.059    1.032    3.827    0.692    0.519    3.020    1.001    2.700   10.591
CD1=        3        9        4        5        4        9        1        1        3       17        4        5        5        2        0        3        1       15        6        2       10        4        2        4        8       11        5        3        8        2        7       13
CD2=        7        4        3        5        4       10        6        2        3       15        1        5        3        0        4        1        0        6        5        2        6        2        4        3        5       10        4        5       10        6        8       25
AGAGCCCAGTTGTCGGCTTCGGTGCCGCCGCTGGTGAAGAATATCTCATCCGGTCTGGCACCGACCAGGGCGGCCACCTGGGCCCGGGCTTTTTCTACCGCCGCCCGGACTGTCTGTCCGGCGCTGTGTACCGATGAAGGGTTACCGAAAGATTCCTTCAAAAAAGGCAACATGGCATCCACAACCCGGGCATCCATCGGAGTCGTGGCGGCATTATCGAGATAGGTCTGCTTGGTCATACGGTTATCTCACTTACTGTCAACTGACGGTTTGGCTGGCCGAGTATACATCCTGGAAAAGCCAGGTGGAAAGATAGCGCTCCCCGGTGTCAGGCAACACAGCCACTACCAGTTTGCCTTTCATTTCCGGTCTGCCGGCGACTTTCAGAGCGGCCCAGGCGGCGGCTCCTGAAGAAATACCGGCAAGAATACCTTCTTCTCTGGCCAGACGCCGGGCGGTGACTCCAGCGTTGTCATTACTCACCTGTATTATCTCATCAATGAGGTCGGTTCTCAAAACTTCCGGTATGAAACCGGCGCCGATTCCTTGAATCTTGTGTGGCCCCGGATTACCACCGGAGAGAACCGGAGAGGCCTCGGGTTCGACAGCGATGACCTTGAAAGACGATTTGCGTTGCTTGAGTACTTCGGCGACTCCGGTGATGGTACCGCCGGTGCCGACACCGGCAACCAACACATCAATTTTACCTTCGGTATCCCGCCAAAGTTCTTCGGCGGTAGTCAGTCGGTGGATTTCGGGATTGGCTGGATTGGAGAATTGCTGGAGCATGATATAATCGGGGTTATCTGCCACCAGCTTCTGGGCTGAACGTATGGCGCCGCCCATACCTTCGGCCCCTGGAGTCAGCACGATTTCCGCTCCCAGAATGGCCAGCAACTGGCGACGCTCCATGGACATGGTTTCCGGCATGGTCAGAATCAACCGATAGCCACGGGCGGCGGCCGTGAAAGCCAGCGCGATTCCGGTGTTACCGGAAGTCGGCTCCACAATGGTATCACCGGGCTTGATTTTACCCTGGGCTTCGGCGTC
KOK=       104
KK=  360634  LL=  361713  Z=    6.92  JJ=  360574  DL=  1080
A===      111      112      113      114      121      123      124      131      132      133      134      141      143      144      211      213      214      223      224      231      233      234      243      244      313      314      323      333      334      343      413      433
B===      222      122      422      322      212      412      312      242      142      442      342      232      432      332      221      421      321      411      311      241      441      341      431      331      424      324      414      444      344      434      423      443
RRR=    3.104   41.073    2.029    0.009    6.866    5.208    0.368   -0.175   -0.168    4.458   -0.413    1.990    0.253    0.321   -1.045   -0.066   -0.307    6.875    4.153    1.480    2.469    5.588    0.042   -0.223   -0.649   42.688    3.014   -0.422   34.340    0.899    5.334    9.032
X1==    1.217    6.240    1.456   -0.227    1.690    1.257    0.281   -1.020   -0.524    2.159    0.709    3.716    0.109    0.958    2.990    0.070    0.281    2.199    1.946    0.663    2.461    2.839   -0.040   -0.439    1.594    6.112    3.003    1.125    5.272    1.433    1.309    2.530
X2==    2.550    6.583    1.394   -0.040    4.062    4.143    1.309    0.171    0.320    2.064   -0.583    0.536    2.328    0.336   -0.350   -0.954   -1.092    3.127    2.135    2.232    1.004    1.969   -1.066    0.508   -0.407    6.985    1.004   -0.375    6.513    0.627    4.074    3.570
CD1=        4       12        5        2        5        5        3        1        2        7        4        8        3        4        7        3        3        7        6        4        8        8        3        2        6       13        9        6       13        6        5        8
CD2=        7       13        5        3        9        9        5        3        3        6        2        4        7        4        2        1        1        7        6        6        4        6        1        4        2       15        4        2       14        4       10        9
CAGCTGACACCGGATTCCAGAGCGTGCAATATATAGGGCTCGTCTTTGTGCATTGACAGAATCACGATGCGTGTTTGAAGCCGGCTGGCCTTGATTTTTCGGGCAATTTCTATTCCGGAGTAATAGGGCATCGACAGATCGGTTACCAAGATATCCGGACTCAACCGGTTGACCATTTCCAGTGCTTCAGACCCGTCGCCGGCTTCGCCGATGACCTGAAAATCGGTCTCGTTTTCCAGCAGACTGCGGATGCCCTGCCGGACGATTCTATGGTCGTCGGCCAGGACGATTCTGATTATCTTTGAATGACTGAACTTCATATGTCCAATATATTACAAGCACCGGTGAAATAAAAATCCGTAATTATTCCTGTTTTGGGATTATCGGTTACTGAATTTTCGATATCGGTATCGACACATTCACAATAGTCCCCTGGCCCGGTCTGGATATGATGGCGAACTGTCCACCGAGTAAGGCCGCCCTCTCCCGCATGGCCGAGATGCCGGTAGATTGGCCGGCGCCTATACTTGAGCTGTCGAAGCCTTTGCCCCGGTCGGCAATGTGGATCAACAATACTTCCTCCCTGATGGTCAGTTTCACCTCCGCTTCGAGAGTTCCGGCGTAACGCAGAACGTTGGTCAAGGCTTCCTGAATTATTCTGAATACCCCGATATTAACGTCGTTCGGTAACGCAGGAGAGTCGTCGTGACTGAACTTCACCACCAGACCTGTCTGCTCGTTCAATTGCTTGAACAGCCATTCCAGCGCCGGAATCAGCCCCAGGTCATCCAGAATCCCCGGCCGCAGGGATAACGACAGATTCCGAACCTGGCGGATTATCTGGGTGACCATCTCGGAGATTTCCGACAGGAGCGCCCTCATCTCCTCAGGCGCCGTCCGGTCAGCCTTCCCTAACAGGGTGCTGAAAAAGTCGTCATTAATCCGCGATTGGGGTAAAATATATCATCCCATTGACGGAGGCTGTAGATTGCGCGGCAAGGTAGAAAATCAATCCCTCATGCTCTGCTCGCTGACACCAGATCAGCTTGTACCCCAGGGCCATCCTATCCGGCGAATCAA
KOK=       105
KK=  369574  LL=  370533  Z=    7.04  JJ=  369454  DL=   960
A===      111      112      113      114      121      123      124      131      132      133      134      141      143      144      211      213      214      223      224      231      233      234      243      244      313      314      323      333      334      343      413      433
B===      222      122      422      322      212      412      312      242      142      442      342      232      432      332      221      421      321      411      311      241      441      341      431      331      424      324      414      444      344      434      423      443
RRR=   37.359    2.803    1.341   -1.252    4.399   31.413   -0.621   -0.352   -0.155    1.277   -0.445   -0.304    0.025    1.180   -1.889    2.451   -0.128   30.913    1.046   -4.393    4.287   -0.106   -0.242   -1.869   -0.145   17.865    0.026   -0.270   17.352   15.998    6.948   19.639
X1==    4.304    2.130    0.977    1.099    1.295    4.941   -0.652    0.211    0.692    2.335   -0.168   -0.485   -0.168   -1.461    1.295    1.400    0.080    4.340    0.530   -1.432    4.915    0.224    0.224   -1.584   -0.265    8.567    0.106    0.352    3.913    5.624    1.848    2.772
X2==    8.679    1.316    1.373   -1.139    3.397    6.358    0.952   -1.669   -0.224    0.547    2.644    0.626   -0.149   -0.808   -1.459    1.751   -1.594    7.123    1.973    3.067    0.872   -0.474   -1.078    1.180    0.547    2.085    0.248   -0.765    4.435    2.844    3.761    7.085
CD1=        6        4        3        3        3        9        1        2        3        6        2        1        2        0        3        4        2        9        3        0       11        3        3        0        2       15        3        4       10       13        5        8
CD2=       16        4        5        1        7       12        4        0        2        4        8        4        3        2        0        5        0       12        5        7        4        2        1        5        4        7        3        2       12        9       10       17
GTGGATGGACATTCCGAGTTCTTTCGCCCGGGCTGAGGTTGCCGCCAGAACCTCGCCGGAACTCCACGGGATGTCTTTGAAAAGTTTCGGGGCATCTCGCCGCAGTCCGATTAGATAATAACCTCCGTCCGGTGACGGCCCGATGACAATGTCACTGTCGTTGAGACCGTTAAGCGCCTGCTCCAGTATCGCCGTATCAATGGCCGGTACATCTGAAGCCGTTATTATCACTTTTTTGAATCCGGCTTTAAAGGCATCCGCGAATCCTTTCTCCAGCCGTGCGCCCAGGTCTCCTTCCGGCTGAATGACTACGGCGTATCGGTGGCCGGACCAACGGCGCAGACCCGGGGCATCGGCCGCCGAGGCGGCGTAAATCCTTTTTTCGATATGAAGCTGTAGTTCATCGACCGCCGCAAACAGCGTTTCGACACAGCGGGAGTATATCGCCGTTGCCTGGTCGGCGCCTAAACCGGCCGCCAGCCGGGTCTTGACTCTGCCGGGTATCGGCAGGCGGCACATCATCAGCACACAGGCTTGTCCAGCCCGATTGTTGCCTTTTTCATAAACCGCCGCCAGTTTTCCGGCCGGCGTGCCCAGCATGTACCGCAACGTCAACCAGGCATTTTTCAGTGATTGTCTTACGGGTCCGGTTCTGTCGAAACGGCGCGCTGAAGTAACTACACTGAGCTGGAAGCGGCGGATCGGGCTGATGCGGCTGGCTTTTTTCAACAATTCAAAGTCTTCGAACAGCCGCTGATTCGGGAAACCACCGATATCTTTAAATAATGATTTTCTGATGGTTATCCCCGAATCCCCGAACCGGATTCGGCCCCGGTGGCGGCGCGTGTACCAGCTGATTATCCTTAAAAACCAGTGAGACCGGTCGAAATCCAAGGCGAAAGTCCCGATATTGTTTTTCGGGTTTTGGAAAAATGAGTCCAGGAATTCTCCCGTCTGTCC
KOK=       106
KK=  371254  LL=  372303  Z=    9.25  JJ=  371194  DL=  1050
A===      111      112      113      114      121      123      124      131      132      133      134      141      143      144      211      213      214      223      224      231      233      234      243      244      313      314      323      333      334      343      413      433
B===      222      122      422      322      212      412      312      242      142      442      342      232      432      332      221      421      321      411      311      241      441      341      431      331      424      324      414      444      344      434      423      443
RRR=   19.773    5.729    3.348    4.613    5.116   26.212   -1.900   -0.491   -0.075   37.922   -0.085   -0.161   -0.993    0.287   -0.348    0.224    2.875   77.808    0.057    2.520    0.956   -0.376   -0.699    0.452   -0.467   -1.901    8.770    0.050    3.787    0.259    0.061   60.442
X1==    6.652    3.444    1.430    1.671    2.288    7.868    1.804   -0.418    0.920    6.569   -0.365   -0.626   -0.365    0.596    0.553   -0.344   -1.728    7.504    0.731    1.551    0.603    0.351   -0.935   -0.498   -0.833   -0.365    2.673    0.095    2.632    1.262    0.262    9.483
X2==    2.972    1.663    2.341    2.762    2.236    3.331   -1.053    1.174   -0.082    5.773    0.231    0.257    2.717    0.482   -0.629   -0.651   -1.663   10.369    0.078    1.625    1.586   -1.070    0.748   -0.908    0.561    5.203    3.280    0.530    1.439    0.205    0.231    6.374
CD1=       15        9        5        6        7       15        6        2        4       12        2        2        2        4        4        2        0       14        4        5        3        3        1        2        1        2        6        2        6        4        3       16
CD2=        8        6        7        7        7        9        1        5        3       13        3        3        7        3        2        2        0       22        3        6        6        1        4        1        4       11        9        4        5        3        3       13
AAATCCAGCAGTATTCTTGCGTTAACCATTAATTTTACCTTCTTTTTATATTATTTCACCTTCCTCAGTAAGTATAACGATTGATAATGGTGAATGTAAAGAGAAAATTAAAAAGAAAACACTATCTGTTCAGGTAAGAATGTTATTGATTGATTGATGAGGGTGTATCACAAATGACGCTGAAAAGACGCAGTAATAGCCTTCATAACCAGCGGTACTTGAACAATCCTTCAACGAAGGCCTATAATACCCTGGTTCATTGAACCAACGCTCAATGGGATCATCGATTAAGGTAAGGAGCCGCGCGTGGAATATTTCTTGAATGAACTCCAATCAGAGGTCAGGAATCTGGCCAGAACCATTGCCGAAGAAAAAGTTCTTCCTGTTCGGGCGGAACTGGATGAAAAAGAAGAATTCCCCGTTGAAATAATGAAGGATATAGCCGCATCGGGACTTTTTGGCATCGCCATCCCTGAAGAACTCGGCGGTATCGGCGGCGGCGCTTTTGAGCTTTGTCTGGCTACCGAGCAATTTGCCCGGGTTTGTGGGGGGGTGGCAGTTTCTTACGCCGCCAATTTCCTGGGAGCCGAAATTCTTATCGATAACGGTTCTGAAGAACAGAAAGCCCGGTATCTGCCGGATATCGCCTCCGGTGGCCGGCTCTGCGCCTTCGCTCTCACCGAAGAGTCAGCCGGTTCGGATGCCGGCGCGGTCAAGACTACAGCTGTCAAAACCGAAGGGGGATATCTGCTGAATGGCAGTAAGCGGTTTATCACCAACGGCGGTGACGCTGAGTTGTACACGGTTATCGCCTGTACTGACCCGGGCAAAGGCGCTCGTGGTCTGTCGGCCTTCATCGTAGAGAAAGGAATACCGGGTTTTACCTTCGGCCGCAAAGAGAAAAAAATGGGAATCAGGGCTTCATCCACCCGTGAGCTTTTGTTCAATGATTGTCTGGTGCCGGCAGAAAACCTGATCGGTCGCGAAGGTATGGGTTTTTTCCATACCATGAAACTGTTCGAAAAATCACGTCCGGGAATCGGCTCTCAG
KOK=       107
KK=  377854  LL=  378633  Z=    5.23  JJ=  377554  DL=   780
A===      111      112      113      114      121      123      124      131      132      133      134      141      143      144      211      213      214      223      224      231      233      234      243      244      313      314      323      333      334      343      413      433
B===      222      122      422      322      212      412      312      242      142      442      342      232      432      332      221      421      321      411      311      241      441      341      431      331      424      324      414      444      344      434      423      443
RRR=    9.166    2.171   -0.835   -0.316    6.385    7.286    0.070    0.958   -1.339    3.972   -1.121    0.921    5.163    0.184   -0.311    0.445    1.814   31.902   -1.888   -0.923    0.522    2.232    0.671    1.243    0.400   53.684    1.172    0.083    5.679    0.400   27.101   10.591
X1==    5.289    0.629   -0.419   -0.462    2.401    5.071    1.028   -1.237    1.897    4.486   -0.695   -1.264    1.461   -0.740    0.629    0.310   -1.305    3.297    3.175   -1.277    1.416    2.025   -0.763   -1.492    1.551    5.775    0.705   -0.892    1.640    0.351    6.494    6.154
X2==    1.733    3.448    1.995    0.685    2.660    1.437    0.068   -0.774   -0.706    0.885    1.612   -0.729    3.533   -0.249   -0.494    1.437   -1.390    9.676   -0.595    0.722    0.369    1.102   -0.879   -0.833    0.258    9.296    1.663   -0.093    3.462    1.141    4.173    1.721
CD1=        7        2        1        1        4        8        3        0        4        8        1        0        4        1        2        2        0        6        6        0        4        5        1        0        4       10        3        1        5        3       11       12
CD2=        4        6        5        3        5        4        2        1        1        4        5        1        8        2        1        4        0       15        1        3        3        4        1        1        3       17        5        3        9        5        9        6
GCCGGTCGCATTCTGCTGGATGGAACCGATATTCGGGAGGTGAACCTCACTTCCCTGACCGAGCAGATCGGCATGGTAACCCAGGAAACCTATTTGTTCCACGATTCCATACAGGTCAATCTGTTATACGCCCGGCCGGACGCCACCCAGGAACAGATCGAGGCCGCCGCCCGCGCCGCCAATATTCATGACTTCATCATGGGCTTGCCGGCAGGCTACGACGCTGTCGTCGGTGAACGGGGCTATCGTCTGTCGGGTGGGGAAAAACAACGTCTGGCTCTGGCCAGGGTCATCTTGAAAGACCCCCGCATTCTGGTTTTGGACGAAGCTACCAGTTCGCTGGATTCTCAGTCGGAAGCCCTTATCCAGGAAGCGCTGAAACGGGTTATGGCTGGACGTACCAGCATCGTGATAGCTCACCGTCTGTCGACGGTTCTGGCGGCTGACCAGATACTGGTAATCGACAAGGGGCGAATTGTCGAACGTGGCACTCATTCGGTACTTCTGGAAAAACAGGGACTGTATGCGGCTCTCTATGAAACTCAGTTCCGACGACGGCCGGTTGAGGAATGATTCTCCAGCCGGCCATATCCGGTGCCTCACTGAGACGAATTGACCGGGGCGCTGGCCGAACTGGAAGTCGACGAGGACAGCGGTACTTGTAAAGTCCGGGTCTTCGCGGAATAAGCTTAATTCCCTCGATGCCTCTGACGGCGGAAAGTCTTGAAATTTTCCGCCGTTTTTTTTATAGACAGCGGCATCCCGCTTATTGTACACTTT
KOK=       108
KK=  386404  LL=  387093  Z=    9.18  JJ=  386374  DL=   690
A===      111      112      113      114      121      123      124      131      132      133      134      141      143      144      211      213      214      223      224      231      233      234      243      244      313      314      323      333      334      343      413      433
B===      222      122      422      322      212      412      312      242      142      442      342      232      432      332      221      421      321      411      311      241      441      341      431      331      424      324      414      444      344      434      423      443
RRR=    3.112    4.414   -3.211    0.279   -2.988    5.748    0.778    0.140   -0.101   12.841    0.025   -0.501   -1.118    2.024    0.025    0.857    0.533  122.261    0.660   -0.628    0.126    0.897    0.490   -2.720    0.995   18.210    2.471   -0.891    0.980    3.294    6.144   38.578
X1==    1.006    2.700   -1.205    1.449    2.700    2.643    0.387    0.475    0.284    3.458   -0.673   -0.291    1.507   -1.349   -0.128    0.284   -0.428   12.613   -0.567   -1.289   -0.240   -1.498   -0.817   -0.739    0.653    8.772    2.388   -1.750    2.562    1.955    2.960    5.597
X2==    3.093    1.635    2.665    0.193   -1.107    2.174    2.012    0.295   -0.357    3.714   -0.037    1.718   -0.742   -1.500   -0.193    3.018   -1.245    9.693   -1.164    0.487   -0.524   -0.599   -0.599    3.681    1.525    2.076    1.035    0.509    0.383    1.684    2.076    6.892
CD1=        2        4        0        3        4        5        2        2        2        7        1        1        4        0        1        2        1       19        1        0        2        0        1        1        3       14        6        0        7        6        6       12
CD2=        5        3        5        2        0        4        4        2        1        7        2        4        1        0        1        5        0       12        0        2        1        1        1        7        4        5        3        3        3        5        5       13
GAAATAGTCGGCATATTCCTCCGCTTCGGCGCCTTCTCCCAGCGTATCGGGAGCTTCGGCCGCCAGGCGCTGAAAGGTCTGAATATGGGCGTGTTCCATGGCCGCCAGTACCACGAAAGCCTCTCTGGTCTCCTCGGATGAACAGGTGCGGGCCAGCGTGTCGTAAAACGCGGCACCGCGCCGTTCGACAGCGATGGCGATGTCATATAGTTCTGTCGGGCTGAAACCGATAGTCATGTTTTTCTCCTGTCCTCTTTTTTCAAGGGGTAACCGTTATGCCAGCCGTTTTTCACAGACAGACCAGTTGATATTTTTGAAGAAAGCGGCAATGTAATCCGGGCGTTTCAGGCCGTAGTCCAGCATGAAGGCGTGTTCCCAGACATCCATCACCAGAATCGACCGGCAACCCGCCAGGTGGCCTGATTCGTGCTGATCTACCCAGACATTGAACAGCCGACCGTTTTCTGTGTCCTGATAAAGCACCGCCCAGCCGACGCCCCGCAGACTGCCGGTGGCGCGGAATTCGGTTTCCCAGGCATCGAAACTGCCCCATTGTTCGGTCAGTTCCTTGACCAGACGACCGCCTGGAATGGGGGTGCCGTTGCCGCCGAGATTACCGAAGTACAGCTCATGAAGTCTGAGGCCGTTCCATTCGAAACCGAATCTCCGCTTGAGTTCGGCGTATTCCGG
KOK=       109
KK=  388234  LL=  388803  Z=    4.75  JJ=  387874  DL=   570
A===      111      112      113      114      121      123      124      131      132      133      134      141      143      144      211      213      214      223      224      231      233      234      243      244      313      314      323      333      334      343      413      433
B===      222      122      422      322      212      412      312      242      142      442      342      232      432      332      221      421      321      411      311      241      441      341      431      331      424      324      414      444      344      434      423      443
RRR=    0.092   10.771   -0.337    1.410   17.640    4.984    4.896    1.385   -0.458    1.371    0.174   -0.041    0.174   -0.201    0.415   -0.174    0.233    4.945    1.194    0.720   -0.950   -0.157   -0.480    1.329   -0.170    6.812   -1.357   -0.015    1.751    5.832    5.655   40.245
X1==    1.852    3.829   -0.470   -1.368    4.669    2.231    1.900    1.930   -0.332    0.381   -0.587    0.864   -0.587    1.370    0.471   -0.332   -1.279    4.366    2.200    1.376   -0.296    0.361   -1.256    0.904    0.381    4.714    2.312   -1.225    1.762    3.303    2.442    5.614
X2==    0.049    2.813    0.718   -1.030    3.778    2.235    2.577    0.718    1.379    3.602   -0.296   -0.048   -0.296   -0.147    0.882    0.524   -0.182    1.133    0.543    0.524    3.206   -0.433    0.382    1.470   -0.447    1.445   -0.587    0.012    0.994    1.766    2.316    7.168
CD1=        4        6        1        0        7        4        4        4        1        2        1        3        1        4        2        1        0        6        4        3        1        2        0        3        2        8        4        0        4        6        5        9
CD2=        1        4        2        0        5        4        4        2        3        6        1        1        1        1        2        2        1        3        2        2        6        1        2        3        1        3        1        2        3        4        4       11
GCAATGCCGCTGGCGATAATCATCAGTTAACCGTTGCCTTGAACAGGGTTGTTACAAACAGCGGTACTGTCTTATTCGGCCAGTCGGGACAGTCATTCCATTGTCAGGGGCCAGCTCCAGGCATGGCACCCGGCCCAGTCAGGCATAATTGCGGGGACACTGTTCGTTTTGAGATGAAGGGATGCCTGGATTGTCCGCGGCGATAATGACCAGCCAGCCACGGACGCGGGTAGACCAGAAGCCGGTGGATACCTCGACCGCTTCTTTGGAGGTCCACTCTATATAAATACCCGGAAACCGGGCCACGGCTTCCAGTATTTCGGTGGACGGTGTGCCTGGATACGTCGCGGCGGCGGCCATGCCGGCGTGCGCCGCGCCCAGGGCAATAGCTTCGTTACCGGACAGCAGTTGTCGATCCAAGGCAACCTCTCAATAAATGGATGTTCAATGATGGATTAAGCCGTAAATCATGTCAAACTACGCCATGGTTTCAGAAGGGATATGGTCGAGGAAAGGGGAAAAATCCGAATAACATTAGCTAATACTATTGACTATTATGGTAAAATAGAA
KOK=       110
KK=  390004  LL=  390423  Z=    6.68  JJ=  389794  DL=   420
A===      111      112      113      114      121      123      124      131      132      133      134      141      143      144      211      213      214      223      224      231      233      234      243      244      313      314      323      333      334      343      413      433
B===      222      122      422      322      212      412      312      242      142      442      342      232      432      332      221      421      321      411      311      241      441      341      431      331      424      324      414      444      344      434      423      443
RRR=    3.220    0.005    0.040   11.467   -1.072   27.545    1.809    0.040   -0.746    4.224   -0.303    1.058    0.015   -1.052    0.918    1.634    0.059   55.715    0.002   -0.064   -1.215   -0.786    0.014    0.205    0.277    2.300   -1.215    1.239   11.665   -0.059   12.426   13.432
X1==    1.068    1.077    0.050    5.779    1.077    6.059    0.921    0.050   -0.941    1.031    1.842   -1.043   -0.088   -1.119   -0.923    2.059   -0.058    6.069   -0.048    0.059    1.041   -1.048   -0.078   -0.198   -0.969    0.877    1.041   -0.988    3.716   -0.108    4.738    2.760
X2==    3.015    0.005    0.808    1.984   -0.995    4.546    1.965    0.808    0.793    4.097   -0.165   -1.014   -0.165    0.941   -0.995    0.793   -1.020    9.181   -0.035   -1.083   -1.168    0.750   -0.175   -1.035   -0.286    2.623   -1.168   -1.253    3.140    0.548    2.623    4.867
CD1=        2        2        1        7        2        7        2        1        0        2        3        0        1        0        0        3        1        7        1        1        2        0        1        1        0        2        2        0        5        1        6        4
CD2=        4        1        2        3        0        6        3        2        2        6        1        0        1        2        0        2        0       11        1        0        0        2        1        0        1        4        0        0        5        2        4        7
CTGGATAAGGTACTGGCCGATCTTTACTTCACGCTTCCGTTCGATATGGGCATAACCGAAGCGCGGCAGAAGTTCGTTTCCGACGGTGACCCGGTACATGGCACGGCTGAAGACGTCGGCAAGATATTCATCGGCAAGCCTTTTGACGTTGATCTGGAAGTGACCGAAAGTCTGGGTATCAAGGCCGATTACATCGAAAATATCAAGCTCGGTCGAGAAGAAGTCGAATTCTAGATTTACCGAATCTGTGAAACAAAAAAGCCGGATCTCCGGTTTTTTACGGCAATCAGCCCGAAATCAAATAGTCTTGAAATCGTCATGTCCGCCGGTCGGCGGGACGGTGGTTGTGCGCAACCGGTCGACCCTGGCCATCGGTGGGCCTTGTTTCATTGCCGTCAGGAACGCGGCAACGGCTTCTTC
KOK=       111
KK=  404884  LL=  405963  Z=    5.05  JJ=  404794  DL=  1080
A===      111      112      113      114      121      123      124      131      132      133      134      141      143      144      211      213      214      223      224      231      233      234      243      244      313      314      323      333      334      343      413      433
B===      222      122      422      322      212      412      312      242      142      442      342      232      432      332      221      421      321      411      311      241      441      341      431      331      424      324      414      444      344      434      423      443
RRR=   27.631    2.386   -0.574   -1.473    4.693   -0.419    4.305    1.581    0.556   14.345    0.536    2.175   -0.383    4.884   -0.800   10.648    1.234    0.830    3.465   25.151    0.571    0.539    0.004   19.161    0.151   23.769   -1.339    0.231   12.526   -3.354    1.277    2.303
X1==    6.710    0.874    1.290    2.163    2.125   -0.151    3.899    0.600   -1.502    3.862   -0.811    2.163   -0.811    1.465    0.874    3.227   -1.034    0.450    1.936    3.903    0.803    0.474   -0.192    3.189    0.134    3.271    1.533    0.358    4.504    5.239    1.230    0.828
X2==    4.118    2.729   -0.445   -0.681    2.208    2.775    1.104    2.634   -0.370    3.714   -0.661    1.006    0.472    3.333   -0.915    3.299   -1.193    1.846    1.790    6.444    0.710    1.137   -0.020    6.009    1.130    7.267   -0.873    0.645    2.781   -0.640    1.038    2.781
CD1=       13        4        4        6        6        2        9        3        0        7        1        6        1        5        4        7        1        3        6        8        3        3        2        8        2        7        4        2        8        9        4        3
CD2=       12        9        3        2        8        9        5        9        3       11        2        5        4        8        2       10        1        7        6       16        5        5        3       12        6       16        2        5        8        2        5        8
CGGCAACCACGTTGAGGGTAATGGTGAGAAAAAAGAAACCATTGTTATTGATGACAGTGCCGCATTATGCGGAAGATGCCATACCTCCGGCGAAAATCTGAATGTGATACCGGCGGCCAACGGGTATATTTTAAAAAATGGTCAGTATAATGAGCATCAGGCCTCACCCCATCAATATACCGATTGCGCCAACTGCCACGACCCTCATAAAAAGGGAGAATTCTCGGTAAAGATTGATTGTGGTGACTGCCATCTCAAGGTGAGAGATGATTTTACCGGTAGTACCATGGATGTCGTCGGAGTCGATTGTGAAGATTGCCATATGCCCCGGGCTACGCTCTCCGGCCAAAGCCTTGGCCTTTATCAAGGGGATGTCAGAACTCATTTGTTCCGGATAAATACTGATCCGGATGCTTCGATGTTCACTGATGATGGGAAATTCGCCAAAGACTATGTTACCCTCGATTTCGCCTGTCTGTCGTGCCATCTAAACCGTGACCTTGACTGGGCGGCCGCCAACGCTGAAGGAATCCACCCGGCAGGTAAATGATGATGAAAAGAACCCTGTTTGTAAAGCGCCTGAAACGCACCTTGATTATATTGGCCGTATTTATGGTAGTCATGGGGCCGGTGACCGTCTGGGTACTGCCTAATATTCAGAACATAATTACCTTTAACGATTTTGACTATACACTGGATTCCGGTATAGTCTCATTAGCACCTCCAGGACTGGTCCCGTCGCCACCGGCACGCCTGGCTGGAACAGGTGAATCGGATTATGTGAAAACACCTCATTCCCTGGAAGGGCGGATAGGTTTCTGTTTCGATTGTCACAGCCTTAATGGTAAGATTCCTTCACCGGTAAGTCATCTGGGTAGGCCGCAGGATGACTGTACCGTATGTCATCAGCCAGTGTGGGTTCTGGCGGACGCCAGTTGAAAGGTGGTGCAGATGGGTAAAAAGAAATTTATAATCGGTGGTATTATCCTGTTTCTGGCGATTGGGTCTCTTGGCTGGGTAGGTTTTATGAATTCGGCTACGTATTATTATGAGGTAGCTGACTTTCTGGAAAGGCAGGAA
KOK=       112
KK=  418924  LL=  419943  Z=    4.67  JJ=  418774  DL=  1020
A===      111      112      113      114      121      123      124      131      132      133      134      141      143      144      211      213      214      223      224      231      233      234      243      244      313      314      323      333      334      343      413      433
B===      222      122      422      322      212      412      312      242      142      442      342      232      432      332      221      421      321      411      311      241      441      341      431      331      424      324      414      444      344      434      423      443
RRR=    9.337    6.729    0.032   21.200    8.314    7.096   -1.101   -0.063   -0.120   10.791   -0.513    0.803   14.010    0.067    0.419    0.571    0.017   -0.617    3.468    0.647   18.344   -0.686   -0.617   -0.206    0.343   25.099    2.797    0.747   12.660    0.722    2.138    7.397
X1==    6.230    2.090   -0.222    5.716    2.090    1.737    1.532    0.436    0.207    2.868   -0.557    1.916    2.972    0.304   -0.731    0.972   -1.615   -0.248    4.456   -0.557    4.587   -0.804    2.606    0.992    2.868    5.325    1.270   -1.305    2.230    0.318    0.620    4.142
X2==    1.499    3.219   -0.144    3.709    3.977    4.086   -0.719   -0.144   -0.578    3.762    0.923    0.419    4.714    0.222   -0.573    0.588   -0.011    2.492    0.778   -1.161    3.999    0.853   -0.237   -0.207    0.119    4.714    2.202   -0.572    5.678    2.272    3.450    1.786
CD1=       13        5        2       14        5        4        5        3        2        6        2        7        8        5        1        3        0        1        8        1        7        1        6        5        6       12        3        0        6        3        4        9
CD2=        3        6        2        6        7       10        1        2        2       11        4        2       10        2        1        4        2        9        4        1       14        5        3        2        4       10       10        5       16        9        8        8
GAGATAGGATGGATAAAACGGACACCAAAGTCAGGTAAAATAGAGAGACGGAGGTGTCAGGATGGAAAGGATTCCACACGGGAAGTATACGAGGGAGTTCAGGCTGGAAGCGGTGAAGCTGGTGACAGAGGATAAATTGTCTGTGGCGGAAGCTGCCAGGCGGCTGGCACTGCCGTCAAACACCTTGGACAACTGGCTCAGGAAACACAGAGCCGGCAAGCTTGAAGAAGTGGGCAAGTCATACCGGCCGCTGACAGAAGTAGAGATGGAGCTGGCCCGGGTAAAGAAGGAAAATGCCGAACTCAAAATGGAGCGGGAAATATTAAAAAAAGCAGCCGCGTACTTTGCCAGGGAGTCGCTGCCCGGTACGCGGCGATGAAAGAACTGCGGCTCAAATATCCAGTCCCTATTCTCCGGCGAATGCTTGGTGTCTCCGGTAGCGGCTTTTATGCCTGGATGGATAGGCCTTTATCGAAGCGGGGTCAGGAGGAAGCGCGGCTTGAGTTGGAGATCAAGGCAGCGGATAAGCGGACGCGCCAGACCTATGGGCCGGAGCGACTACAGCGGGATTTGGCAGCGCACGGCGTGAAGGTGGGTATTTGCCGTATCAAGCGTATCCGGAAAAAGCTGGGGATACGTTGCAAACAGAAGCGTAAGTTCAAGGTTACCACGGATTCCAGGCACAGGTTGCCGGTAGCCGGAAACCTGTTGGCGCAGAAGTTTGTGGCCTCCAGGCCGAATGATGTATGGCTCACCGATATCACCTATATTTCCACCGATGAAGGTTGGCTGTATCTGGCAGGCCACAAGGACCTGTGGAATGGCGAAATTGTCGGATATGCCATGGGTAAGCGCTTGACCAGAAACCTGGTCAATGAGTCTTTGCTTCGGGCGGTGGCCGCTAAACATCCGGCCGAGGGGCTGTTGCACCACTCTGACCGGGGTAGCCAGTATTGCTCCCTTGAGTACCGGCGACTACTGGAACGATTTGGCTTGAGAGCTTCCATGAGCCGGAAAGGG
KOK=       113
KK=  421534  LL=  422523  Z=    7.64  JJ=  421534  DL=   990
A===      111      112      113      114      121      123      124      131      132      133      134      141      143      144      211      213      214      223      224      231      233      234      243      244      313      314      323      333      334      343      413      433
B===      222      122      422      322      212      412      312      242      142      442      342      232      432      332      221      421      321      411      311      241      441      341      431      331      424      324      414      444      344      434      423      443
RRR=   17.279   20.564    1.372   -0.481    3.039    7.028    8.852    1.372   -0.454    1.285    0.922    8.723    5.237    0.133   -0.078    0.181   -0.096    5.104   -0.084   24.520    4.532    1.426    0.661    0.435   -0.100    1.538   -0.038    5.153   55.228    0.508   -0.190    1.697
X1==    4.354    4.256    1.429   -0.712    1.871    3.688    3.621    1.429    0.414    1.883   -1.047    2.078    1.403    2.046    0.082    1.724    0.063    1.328   -0.351    4.997    0.749    1.697    2.999   -0.547   -0.146    1.403    0.030    1.610    7.909    2.528   -0.434    1.183
X2==    3.968    4.832    0.960    0.676    1.624    1.906    2.445    0.960   -1.095    0.682   -0.881    4.197    3.732    0.065   -0.941    0.105   -1.531    3.842    0.240    4.907    6.048    0.840    0.220   -0.796    0.682    1.096   -1.255    3.201    6.983    0.201    0.437    1.434
CD1=       11       10        5        2        6        8        9        5        3        5        1        7        5        7        3        5        3        4        2       10        3        5        7        2        2        5        2        4       14        6        2        4
CD2=        8       10        4        3        5        6        6        4        1        4        1        8        8        2        1        3        0       10        3       11       14        4        3        1        4        4        1        9       14        3        3        5
AAAAAGAAATCCTGACCGTCGATAATGCCGCCGATGGTGTCTATCTTTATTTGAGAACACGTGACCAGCACCCGGATAGGGCGGAAAAAATCTACTCATTACTCAAGCAAAATGGTGGGAACAATTCCGGAATCAAGATTGGGGCCGTAGATGACCGGGGTAATGTCCATCCGGATCAGTTTACCTGGCACCATACATTCGGCAATATCAAGGAACGGAAATTCGGCGATATCTGGACCGATGTCTCCCATCCATTGATGGCGGGCTTGAAGAACAGGAAACCACGCTTGTCCGGAAAAAGATGCCCGCAATGTCGTTATCTGGAGGTATGTAACGGGAATCTTCGGGTTCGGGCCGAAGCTGTCACCGGCGATTATTGGCATGATGACCCGGCTTGCTATTTGACTGATCAGGAAATAGGGATAGCCACATGAGCTTAAAGTCGGAAACATCAATGGTATTAACCCCCCGACTTCAATTGGTCGCCTGGGAATTGACCCGCAGCTGTAATCTGCTGTGTGAACATTGTCGGGCTTCCGCGTTGAAAGGGCCGTACCCCGGGGAGCTTAACTCTGAAGAATGCTTTCGGCTTATCGATCAGATACATCAAATAGGTCAGCCGATTTTAATTTTGACCGGAGGAGAGCCGTTGCTCCGGGAAGATATTTTTGAGATTGCCGGATACGCGTCGAAAAAAGGTTTCCGGGTGGTAATGGGTACTAACGGTACCCTTATCGACTCTGAAACAGCGCGCAGGATGAAAGAAGCTTCTGTTGCCAGAATCGGTGTCGGTCTGGATTTTCCGAATGCCGAATTGCAGGATCAATTCAGGGGGCACCCGGGTGCGTTCGATGCCGCAATAAAGGGGATAAACAATGCCCGGGAAGCCGGCATCGGTATACAAATCAACGCTACCATTACCAGGAAGAACGTAGATTTTCTTGATGAAATGCTGGAACTGGCCAAGAATCTCGGTGCTGTGGCTTTTCA
KOK=       114
KK=  211205  LL=  211864  Z=    6.13  JJ=  211175  DL=   660
A===      111      112      113      114      121      123      124      131      132      133      134      141      143      144      211      213      214      223      224      231      233      234      243      244      313      314      323      333      334      343      413      433
B===      222      122      422      322      212      412      312      242      142      442      342      232      432      332      221      421      321      411      311      241      441      341      431      331      424      324      414      444      344      434      423      443
RRR=   -0.080    2.951    0.989    0.062    0.514   16.631    1.414   -0.066   -0.016    3.083   -0.324    0.322   -0.216    1.144    0.452    9.534    1.174   80.551    1.174   -0.612   -1.163    1.094    1.094    0.514    1.309   34.736    1.669   -1.829   -0.021   -1.927   12.281   65.693
X1==   -0.532    2.422    2.055    0.028    0.422    1.958    0.923    0.055   -0.026    1.029    0.210   -0.972    0.977   -1.345   -0.578    2.951   -1.033   11.321   -1.077   -1.018   -0.615   -1.383   -1.383   -0.676    3.365    7.887    3.123    1.188   -0.039   -0.619    3.281    7.504
X2==    0.151    1.219    0.481    2.230    1.219    8.492    1.532   -1.202    0.601    2.995   -1.543   -0.331   -0.221   -0.850   -0.781    3.231   -1.136    7.115   -1.090    0.601    1.891   -0.791   -0.791   -0.760    0.389    4.404    0.534   -1.539    0.549    3.113    3.743    8.755
CD1=        0        3        3        1        1        3        2        1        1        3        2        0        3        0        0        4        0       13        0        0        1        0        0        1        6       12        6        5        3        2        6       16
CD2=        1        2        2        4        2       11        3        0        2        7        0        1        2        1        0        5        0        9        0        2        5        1        1        1        3        9        3        1        5       10        8       21
GCCGCGTTCACACAGAATGATGTCCTTATTGCCTTCGGCGGCGATATATTCGGCGAAGGACAGGAACTCTTCCACCGAAGCGCCGAAATGGCGTTTGAAGATGATGGGCAGGCCGGTACGGGCGGCGGTCTGGAGCAGGTCCTGGTCGTACATGTTGCGGGAACCTATCTGGATGATATCTACGTAGCGGGCAACCAGTTCGGCCTGGGCTTCGCCGCGCACCTCGGTCACTACCGGCATGCCGAAGCGGTCGCCGGCTTCCCGGAGCCAGGTCAGGGCTTCTACGGCGCCGGCTTCCCCTGAGGAACCAAGCCCCTGGAAGGAATGAACGCTGGAGCGTGGCTTGAAGACGCCGCCGCGGAGAATCTGAGCGCCGGCGTCCCTGGCCTGCTCGGCGATACGGAACAGCGCGTCCCGGTCCTCGACGGCGCACGGCCCGGCGATAACCACCGGTTCATCGCCGCCGATGGCCACGCCGCCGACATTGACAATGTGGGTACTGGTTTCCCCGTAAGCGCTGGTGTACTCCCGGTTGATCAGCTTGTACGGGGCTTCTATCATTCTGGCCTCCTTTACTCCCGGCAGGGCCGCCAGGTGAGTGAAGTCCACCTGGCGTTCATCACCGACCAGCCCGATGACAGTCAGGTGCTGGCCGCGTGA
KOK=       115
KK=  212615  LL=  213394  Z=    5.67  JJ=  212435  DL=   780
A===      111      112      113      114      121      123      124      131      132      133      134      141      143      144      211      213      214      223      224      231      233      234      243      244      313      314      323      333      334      343      413      433
B===      222      122      422      322      212      412      312      242      142      442      342      232      432      332      221      421      321      411      311      241      441      341      431      331      424      324      414      444      344      434      423      443
RRR=    0.115    1.902    0.421   -0.257    3.331    7.245    1.894   -0.414    0.035    0.056   -0.215    1.228   -3.079    1.395    0.382    4.047    1.228   87.554    0.392   -2.575   -0.355   -2.336    0.162   -0.348   -0.003    2.556    4.300   -0.001   18.846    3.134   24.288   18.310
X1==    0.506    1.430    1.009    0.861    1.430    1.740    2.431   -0.991   -0.137    0.007   -0.143   -1.054    1.893   -1.582   -0.570    2.679   -1.133    9.326   -0.390   -1.075    1.130    1.546   -0.982   -0.502    0.007   10.035    4.457    0.001    4.136    1.721    4.607    3.653
X2==    0.226    1.330    0.418   -0.299    2.330    4.163    0.779    0.418   -0.258    8.414    1.509   -1.166   -1.627   -0.882   -0.670    1.511   -1.083    9.388   -1.007    2.395   -0.314   -1.511   -0.164    0.694   -0.524    0.255    0.965   -1.108    4.557    1.822    5.272    5.013
CD1=        1        2        2        2        2        3        4        0        1        2        2        0        5        0        0        4        0       12        1        0        4        5        1        2        2       17        9        4       13        8        9       12
CD2=        1        2        2        1        3        6        2        2        1       17        5        0        0        1        0        3        0       11        0        4        2        0        2        3        2        3        4        3       15        9       11       16
TTCCGGGGTGCCGGCTTCCGGGTCGGCCGCCGGTGAGGTCAGGATGTTGGTCGCCGTTTCCGGGAAATGGAAAGTCATGAATACTACCCCGGCTGTCGTCCGGCGTGAAAGGAGCGCCCGGGCTTCGACCGCGCCGCGCCGGGAAACGACCCTGATTATATCACCGTCGGCGATACCCAGTCGTCGGGCGTCGTCAGCGGCTATCTCCAGCGTCTCCTCCGGCTGGAGCGCCAGCAGTCCCGGCACCCGGCGGGTCATGGTGCCGGTATGGAAATGATAGGGACTGCGCCCGGTGGTCAGGAGGAACGGATACTCCCCGTCGGGTGACTCGGCCGGCAGACGGCAGGCGGCGACGCGGAAAAGTCCCCGGCCGCGGGTGAACCGGTCGGTATGCAGTATTGGCGTTCCCGGGTGGTCTTCAGCCGGGCACGGCCATTGCAGGCCGCCGTTTTCCAGCCGTCGGTAATTAATGCCGGCGTAAGCCGGGACGACGGCGCGGATTTCCTCGAAGACAGCCTCGGCGGAATCGTAATCGAAGTCCCGGCCGCCCAGACGTTTGCCCAGTTCGGCGGTAATCCACCAGTCGGGTCGGGCCTCCCCCGGCGGCGCGACCGCCCGCTTTACCCGCTGGACGCGCCGCTCGGTATTGGTAAAGGTGCCGTCCGTTTCGGCGAATGATGCCGCTGGCAGAACGATGTGAGCCAGTTCGGTGGTTTCGGTCGGGAATACGTCCTGGACGATGAGCAGTTCCAGCCGGCCCAGTGTTCGGCGCACCCGTCC
KOK=       116
KK=  231125  LL=  231784  Z=    6.22  JJ=  231035  DL=   660
A===      111      112      113      114      121      123      124      131      132      133      134      141      143      144      211      213      214      223      224      231      233      234      243      244      313      314      323      333      334      343      413      433
B===      222      122      422      322      212      412      312      242      142      442      342      232      432      332      221      421      321      411      311      241      441      341      431      331      424      324      414      444      344      434      423      443
RRR=    1.386   -0.328    0.109    0.106   -1.623   11.071   -0.014   -2.698    0.042    3.073   -0.823    0.267    3.084   -0.215   -0.328    1.760    0.008   44.173    0.106    0.064   -0.051    0.099    0.360   -2.033   -2.261   78.326    1.916   -0.309   -0.877    3.597    5.828   27.611
X1==    0.652    0.518    0.232    0.207   -0.482    1.886    1.822    2.232   -1.036    1.783    0.950   -0.793    1.712    0.143    0.518    0.912   -1.053    7.069    0.389   -0.062   -0.230    0.372   -0.277    1.592   -1.312    6.281    1.088    0.660    2.137    2.137    3.235    7.311
X2==    2.124   -0.632    0.468    0.515    3.368    5.870   -0.007   -1.209   -0.040    1.723   -0.866   -0.337    1.802   -1.507   -0.632    1.930   -0.007    6.249    0.273   -1.025    0.221    0.267   -1.298   -1.277    1.723   12.471    1.761   -0.468   -0.410    1.683    1.802    3.777
CD1=        1        1        1        1        0        3        3        3        0        4        3        0        4        2        1        2        0       10        2        1        2        3        2        5        0       10        4        5        8        8        6       18
CD2=        3        0        2        2        4        7        1        0        1        5        1        1        5        0        0        3        1        7        1        0        2        2        0        0        5       21        4        3        3        7        5       11
GAAGGTTTCCTGGAGGATTATGCCCTGTTGACCGAAAGCCTGCTGGCTCTCCATAAGGCCACGCTGACACCGCGCTGGCTGAGGCAGGCGATGGCGCTGGGGGCGGCCATGGTCGAACTGTTCTGGGACGAAGACGAAGGTGTTTTCTATGACACGCCGGCCGATGCCGGCCAACTGTTCCAGCGACCCCGCAATTTTCAGGATGGCGCCGTGCCGTCAGGGGCTTCGGTAGCTTCGCTGGCCTTGCTCAGGCTGTCGCGCCTGGCCGATGAGCGAAGCTACTGGCAGACGGCCGGTCGGGCCCTTAAAGGCGTAAGCTCTTTCATGGGCCGCTATCCGCTCGGCTTCGGTCTGTGGCTGGGCGCGCTGGACTTCTACCTCGGCCCCCAGCAGGAAGTGGCCGTCATCGGCCCCGCCGCGGATGACGCTTCCCGCCGGCTAGTCGCCGTAGTCGGCCGCGCTTTCCGTCCCAACACAGTGCTGGCCGGGCTGGATGCGGGCGACAGCGAGGGTATCGCCTCCCTGCCCCTGTTCCAGGGACGCGGACAGACCGCCGGCCAGCCGACAGCCTGGGTCTGCCGCAGTTTCACCTGCTATCCGCCGGTGACCGCCCCGGTTGATCTGGAACAGGTGCTGGAGCTTTAATTTCGGTTTATCGCG
KOK=       117
KK=  239315  LL=  240004  Z=    5.53  JJ=  239075  DL=   690
A===      111      112      113      114      121      123      124      131      132      133      134      141      143      144      211      213      214      223      224      231      233      234      243      244      313      314      323      333      334      343      413      433
B===      222      122      422      322      212      412      312      242      142      442      342      232      432      332      221      421      321      411      311      241      441      341      431      331      424      324      414      444      344      434      423      443
RRR=    1.605    0.981    0.405   -0.480    2.945   49.144    2.807    0.405    0.274   27.122   -0.914    0.397   -2.114    0.560   -0.114    4.255    1.194   10.094    4.450    1.194    0.818   -0.898    0.049   -0.442   -2.057   29.064   -0.053   -0.983   12.215    0.477    5.110   18.396
X1==    1.539    0.445   -0.894    1.094    2.445    5.741    1.838   -0.894   -1.043    7.867    0.947   -0.906   -1.336   -0.590   -0.555    2.834   -1.050    1.508    2.361   -1.043    1.340    0.616   -0.774    0.592   -1.327    2.469    0.640    0.911    3.084    0.329    3.230    7.493
X2==    1.043    2.205   -0.453   -0.439    1.205    8.560    1.527   -0.453   -0.263    3.448   -0.965   -0.439    1.582   -0.950    0.205    1.501   -1.137    6.693    1.885   -1.145    0.610   -1.458   -0.063   -0.746    1.550   11.772   -0.083   -1.078    3.960    1.452    1.582    2.455
CD1=        2        1        0        2        3        7        3        0        0       12        3        0        0        1        0        4        0        3        4        0        4        3        1        3        0        5        3        5        9        4        6       17
CD2=        2        3        1        1        2       11        3        1        1        8        1        1        5        1        1        3        0        8        3        0        3        0        2        1        5       21        2        2       12        7        5        9
CATCCCAAGCGGGGGCAGTTCCTGTTTCCGGGTGCCGATTATACCGGCTCCGTCAGTATCGTCGATATCGGGATACCAGAGGATGCCGATATCGCCCTGGATACCGGACTGCTGACCGATGCCGGTATCAGGCAGATATTACCGCAACGCCCCGATGACGCCTCCAAAGGCACCTTCGGTCGGGTGATGGTACTCGCCGGCCCGGCGGAATACGCCGGCGCGCCGGTGCTGACCTGTCTGGCGGCTTATCGGGCCGGCGCCGGTCTGGTGACGCTGTCGGCGCGGCGGTCGCTGTACCCGGTGTTCGCTGCCAAACTGACCGAAGTCACCTACCTGCTGTTTCCGGAAACCGGCGATGACCCTGCTGAAGACGCGCCGGGTTACATCATTCCCCGGTTGGATGAATGCGCTTCTCTGGTCATCGGTCCCGGTCTGGGCCGGACCGCCGGCACCGCCCGCCTGATGGCGCGGTTGCTGGAATCCTTGCCCGCCGGATTGTCGCTGGTACTTGATGCCGATGCTCTCAATATTCTGGCGGGACAAGCCGAATGGTGGCGCCGGCTCGACCGGGTCGGTGTACTGACGCCGCATCCGAAGGAGATGTCCCGCCTGACCGGCCTGACGGTTGCAGACATTCAGGCAGACCGGATAGAAACCGCCCGGCGTCATGCCATCCAGTGGCAACAGGTG
KOK=       118
KK=  251765  LL=  252724  Z=    5.36  JJ=  251735  DL=   960
A===      111      112      113      114      121      123      124      131      132      133      134      141      143      144      211      213      214      223      224      231      233      234      243      244      313      314      323      333      334      343      413      433
B===      222      122      422      322      212      412      312      242      142      442      342      232      432      332      221      421      321      411      311      241      441      341      431      331      424      324      414      444      344      434      423      443
RRR=    0.341   35.072   -1.246    0.522    7.538   19.410    2.263    0.919    0.151    0.104    1.492   -0.028   -1.793    0.161   -0.518    5.177   -0.998   35.050   -0.872    0.595    0.124    0.152    0.152   -0.457    0.946   98.337    0.781   -0.638    0.144    6.268   10.613   24.151
X1==   -0.365    5.959   -0.529    2.263    1.948    3.084    1.338   -0.529    0.859    0.021   -0.830    0.072   -0.830   -0.330    0.344    1.600    0.640    9.913   -0.188   -1.366   -0.795   -0.285   -0.285   -1.678    0.738   14.703    1.948    3.775    0.242    1.491    3.222    4.615
X2==   -0.936    5.885    2.356    0.231    3.869    6.294    1.691   -1.738    0.176    5.011   -1.799   -0.390    2.162   -0.488   -1.507    3.235   -1.559    3.536    4.631   -0.436   -0.156   -0.534   -0.534    0.273    1.281    6.688    0.401   -0.169    0.595    4.203    3.293    5.234
CD1=        1        9        1        5        4        6        4        1        3        2        1        2        1        2        2        4        3       16        2        0        1        2        2        0        3       24        5        8        3        5        7       10
CD2=        1       11        7        3        8       13        5        0        3       13        0        2        7        2        0        8        0        8        9        2        3        2        2        3        6       15        4        4        5       12        9       14
CAGGGGGAGGTATATCTGTCGCCACAGGGCCAGAGACACCGAAGTATTGTACAGAATGCCGCGTTCCAACAACCCGTACAGCCCCAGGATGACCTGGGCGGTTTCCGGCCTGACCGCTTCGTCTATCAGGCGGTAGGTTAACAACTGATAACTCAACAGGCTATCGTTGCCGGTGGTACTCAGCCCCAGGCAGGTGCCGATAAGCTCATTATGATCCTGGCGAATAAAGCGCAGGAATATGGCGTGATAAGGCGACACCAGCCCGGTATCATGCATGGCGCGGCTGAAGCCCAGGGCTTCGTTGCGTAAGGCGGTCGGATCCATGCTGACAAGCCGTTCGGTGTAAACGTCCAAACCAGGGTCTTCCTGACAGCCGCGAGTCGGCCCGTACAGGGCGCTTATCAATCTCTCTGCCCCCAGATTCTGGCCGATGTTGATGACTCGTTCCGGGTCATTCAGATAAATGGACAACTGGGTAATCATCTGCTTGATGTGGTTTACCTGAATGGGCCGCTGGGAGAGAAGCCGCCATATTTCACTTATCAGCTTATCGATGATATTGCCGTAGCCGATCTGCTCGGTGACGAATGCGAAATTATTTAGTACCGCGTCGGCGTTTTTCCCCAGATGGATACGGTCCTCTTCGTTGAGTTGCCCGAAGACCAGAGATAGATTCAGCGCCAATGATTGGGCCAGGAAGTGATTGGCCAGTTCGGGTGACAGGCGGGGGTGGCGATAATGGTCGTTGGCCACAGCCGCGAAGCGAAGCTGGCTTAGAAGTTCCAATACGATAATGCTCGCTTCTCCGGTCTTAATGGTATTGGCGGTCATGATGGACTGGAGTCTTTCCGGGTGTTCCCAGTCGCTATTGTGGAATATGCCGGCTTCTTCCAGCTGTACGATGCGGTCGTAGATGACCTGAGTACCGCCCTCAATGGCCATTATCCTGCGGCAAATATC
KOK=       119
KK=  253055  LL=  253564  Z=    7.47  JJ=  252395  DL=   510
A===      111      112      113      114      121      123      124      131      132      133      134      141      143      144      211      213      214      223      224      231      233      234      243      244      313      314      323      333      334      343      413      433
B===      222      122      422      322      212      412      312      242      142      442      342      232      432      332      221      421      321      411      311      241      441      341      431      331      424      324      414      444      344      434      423      443
RRR=    8.566    0.488    1.815    0.058    4.126   12.366   -0.098    0.068    0.243    0.909    0.088   -0.257    0.731    0.406    0.161    5.108    0.359   94.725   -0.009    0.336   -0.716   -0.271    0.262   -0.026    5.155   11.048    4.475   -0.198    4.156   -0.131    1.415   17.055
X1==    3.014    0.799    0.926   -0.170    1.739    2.518    0.533   -0.053   -0.208    0.827   -0.238    0.756    1.553   -0.355   -0.140    1.609   -0.325   11.434    0.313   -1.117    0.603    1.267   -1.225    0.271    2.722    5.135    3.240   -0.189    1.426   -0.306    0.658    3.159
X2==    2.842    0.610    1.959   -0.340    2.373    4.911   -0.184   -1.265   -1.170    1.099   -0.370   -0.340    0.470   -1.142   -1.153    3.174   -1.103    8.284   -0.030   -0.301   -1.187   -0.214   -0.214   -0.098    1.894    2.151    1.381    1.046    2.913    0.428    2.151    5.399
CD1=        4        2        2        1        3        4        2        1        1        2        1        2        3        1        1        3        1       15        2        0        2        3        0        2        4        7        5        1        3        1        2        5
CD2=        5        2        4        1        4        7        1        0        0        3        1        1        2        0        0        5        0       10        1        1        0        1        1        1        4        4        3        3        5        2        4        8
TGGGTCGTTTTCGGTTTCCTGCGGTATTTCGAGGTGTGAAATCACCCGTCTTCGGGGATAGACCAGGAAACAGCCGGCATGTCCTTTGGCGTCCACCACTTCTTTCGGGAAAAAGCTCTTGATTTCCTCTTCGGTCGCTTTTGGGTCGCTTACCAGCACTTGAGCCTGATAGGCATTGAAACCATAGGCCCGCTCTATAAGTTCGAAGGCGTTGCCGCCCGGTACCCGGTAAGCAACTTCTCCGAAAAACAACTGGCCGTCGTTGGTGATGAAGTATTCCGGGTGGATGAGCCCGTAATCGATATCGAAGGCTTCGATGAGTTTCTCTATCTCCTGCGTGATTCGGGGTCGCCATTGTTCCAGGCGGGGAGAGGCCGGCAGGAAAACAGAGTAACCCAGGTGGACGTATTCCGAAATGTTCAGGAAGCGTATTTTACGATTGTGGATAAATACTTCGCAGGCGAATTCCAGGCCATCTAGATGACTTTCCATTAAAGCAGGAAACTCATC
KOK=       120
KK=  261095  LL=  261544  Z=    4.77  JJ=  260915  DL=   450
A===      111      112      113      114      121      123      124      131      132      133      134      141      143      144      211      213      214      223      224      231      233      234      243      244      313      314      323      333      334      343      413      433
B===      222      122      422      322      212      412      312      242      142      442      342      232      432      332      221      421      321      411      311      241      441      341      431      331      424      324      414      444      344      434      423      443
RRR=   10.769   13.894   18.877    0.028   -2.062    1.155   -0.571   -0.068   -0.074   -0.198    0.004    0.028   -0.013    1.043   -0.329   -0.207    0.313    3.871   -0.154    0.028    0.503   -1.780    0.012   -2.339    1.563   17.170    0.143   -0.055   33.613    0.846   -0.706    1.680
X1==    3.991    4.534    3.716    0.075    1.724    0.646    1.894   -0.107    0.646   -0.205   -0.019    0.075   -0.019   -0.848   -0.149   -0.247   -1.038    1.280   -0.200   -0.247    4.762    1.705   -0.159   -0.974    1.617    3.971    1.357   -0.304    5.589    0.834   -1.017    0.834
X2==    2.698    3.064    5.081    0.369   -1.196    1.789   -0.301    0.635   -0.114    0.967   -0.213    0.369    0.695   -1.230    2.212    0.837   -0.301    3.024    0.770   -0.114    0.106   -1.044   -0.073    2.402    0.967    4.324    0.106    0.180    6.014    1.014    0.695    2.014
CD1=        5        6        5        1        3        2        3        1        2        1        1        1        1        0        1        1        0        3        1        1        7        3        1        0        3        5        3        1        7        2        0        2
CD2=        5        5        7        2        0        3        1        2        1        2        1        2        2        0        4        2        1        4        2        1        1        0        1        4        2        6        1        1        7        2        2        3
AATAAAGATATAGGCAAACTACTGGATGAAACAGAGATGGTTGCTAAAAAAACTGTGCACAATGTTTTTAACAAGATAGGCGTTTCGAATAGAACTCAAGCAGCGTTATTCGCCAAACAGGTAGGATTGGTTTGAACGATTGGTCAGCCGTAACACCCGCTTCGGGTTAATCTGCTGCCGGTCGATATATTTCAGCGTTGCCCAAATCCGTCGGTAACCCCAGAAGGGATGCTCCGCCTTGGTTCCTTTATCTGTTCACAACAGCCGCATTACGTTCCGCCACACCGGCTGATTCGGCCCGTTCCACTCTTACGGCTCCAGATCTCTTTTTTTAACTCTTCCGTCAGTTCCCCGATGATTTCCTTCAACCGGGCTATTTCCCGCTCCCGGGCGGCCTCCTTCCGGCTGGTGGAATTAAACAACTGTGGCAATGAACTGAGCATTTTATCG
KOK=       121
KK=  263195  LL=  263644  Z=    5.71  JJ=  263075  DL=   450
A===      111      112      113      114      121      123      124      131      132      133      134      141      143      144      211      213      214      223      224      231      233      234      243      244      313      314      323      333      334      343      413      433
B===      222      122      422      322      212      412      312      242      142      442      342      232      432      332      221      421      321      411      311      241      441      341      431      331      424      324      414      444      344      434      423      443
RRR=    4.846   10.513    1.744    0.375    0.520   -0.246    3.947   -1.663    1.589    4.775    0.041   -0.054    0.027    0.939   -1.495   -1.263    1.273   24.555   -0.576    0.385    1.075    0.157    1.575   33.580    0.944   -0.967    0.524   -0.117    4.489    0.723    0.001   12.986
X1==    3.226    2.844    0.731    0.388   -1.249   -0.040    2.359   -1.107    3.911    3.179   -0.040    2.025   -1.028   -1.159    1.207   -1.028   -1.159    6.102   -1.076    0.948    0.291   -0.898    2.102    5.540   -0.821    0.948    1.291    0.440    2.291   -0.709   -0.040    3.291
X2==    1.502    3.697    2.386    0.967   -0.416    6.165    1.673    1.502    0.406    1.502   -1.020   -0.027   -0.027   -0.811   -1.239    1.229   -1.099    4.024    0.536    0.406    3.697   -0.175    0.749    6.061   -1.150   -1.020    0.406   -0.266    1.960   -1.020   -0.027    3.946
CD1=        6        5        2        2        0        1        4        0        5        4        1        4        0        0        3        0        0        7        0        2        1        0        3        7        0        2        2        1        3        0        1        4
CD2=        3        6        4        2        1        9        3        3        2        3        0        1        1        0        0        3        0        7        2        2        6        1        2        7        0        0        2        1        3        0        1        5
TCTGTCCCAATGGAAAAAGATACTAGTTGGGATACCGTTTGTGTTTCAAATCGGCCAGGATTCAAAGGATGGTTCATGAATTGGCCAACTTGTATTGATTTTGGCGCACCAAATAAATGTGGGGTTTGCCAGGTAATGTGCCCATTCAACCATCCATCAGAGGCCATTATCCATCCGGTTATTAGAGCCGTAGCTGGCACTACTGGTATTTTTAACGGCTTCTTCGCCAATATGGACAGATCCTTTGGTTATAGTGAAGCAAAAACGCCCCAAGAACTTGAAGATTGGTGGACCCGAGATCTCGATAAGGATAAGATTGATACCATTTTCGGAACTGGCAAACTTAAATGGTAATAACCATGGGGTTAACAGAGAGTATGCCATCAAGGCGAAGGAGATGCCAATGAATTCTGACTCCCGGGAGAGACCGGATGACGGCGGGAAAGACCG
KOK=       122
KK=  278975  LL=  279994  Z=    5.07  JJ=  278975  DL=  1020
A===      111      112      113      114      121      123      124      131      132      133      134      141      143      144      211      213      214      223      224      231      233      234      243      244      313      314      323      333      334      343      413      433
B===      222      122      422      322      212      412      312      242      142      442      342      232      432      332      221      421      321      411      311      241      441      341      431      331      424      324      414      444      344      434      423      443
RRR=    2.200    3.839   15.319    9.041    0.331   53.858    3.013    0.296    0.071    0.361   -4.334    0.649    0.096   -0.026    0.565   -0.101    2.212   76.583    0.649    0.649   -3.121    0.005    3.050   -1.428   -0.454   30.300    5.953    0.628    9.405    4.703   14.244   19.107
X1==    1.787    1.064    4.433    4.509    0.280    7.896    5.293   -0.205   -0.836    3.888   -1.201   -0.845    1.668   -1.177   -1.288    1.179   -1.493    6.686   -0.784   -0.836    5.720   -0.004   -1.749    1.206   -0.657    3.390    1.112   -0.641    1.858    1.858    3.390    6.290
X2==    1.231    3.607    3.455    2.005    1.180    6.821    0.569   -1.446   -0.085    0.093    3.610   -0.768    0.057    0.022   -0.438   -0.085   -1.482   11.455   -0.829   -0.776   -0.546   -1.159   -1.743   -1.183    0.691    8.939    5.353   -0.981    5.063    2.532    4.202    3.038
CD1=        4        3        9        9        2       14       10        2        1       10        1        1        6        1        0        4        0       12        1        1       13        3        0        5        2        9        5        3        8        8        9       17
CD2=        3        6        7        5        3       12        3        0        2        3        9        1        3        3        1        2        0       19        1        1        2        1        0        1        4       18       12        2       14        9       10       10
AAGATCCGCACCATCGATCCGGAACTGCCGGTCACCATCATCACCGGTTTCCCTGATTCCGAGTCCATGGCGGCGGCGCTGGCCCAGGGTCCATTCGGCGTCATGAACAAGCCGTTCGGCGAGGCCGATGTCCTCAACGCTGTCAAGAGCTTTATCCGGATTGACCGGAGTTGATCGCCCCGTTTCATTAGACTTACAGAGGAGCCTGATCTGCCCATGACCGTTAGCGAAAATCGGCGTCAGCCGTCGCGCGACGATATCGAAAAACGACTTTTATCCGACCCGGTGGTCACCTTCCGCACCATGTTCGAACGTTCCGGGACAGCTAAAGCCATCCTGAACCGTGAAGGCATCATCGTCATGGCCAACGAAACGCTGGCGCGGCTGGTGGATATGAGTGTTCGGGAAATAGAAGGCAAGCATTCCTGGTTCGAGTTCGTCGCTGAGCCTGACCGGCGCAAAGCCCAGGAATATCACAATCTGCGGCGTTCCCATCCGGGGCTGGCGCCGGAGCGCTATGAGTTTATTCTGGCCGATCAGAACGGCGCGTCCCATGATATTGAAATCAACGTTGCCGTCTTTCCCGGTAATGACCTGTCACTGCTGTCCATGGTTGATGTAACTCACCTGAAAACCGCCCAGGAAATGGGACGGTTGACCCGTTTCGCCGTGGAAAACGCCGGAGAGGCCGTCTTCTGGCTGGACGAAAAGGGCCGTATCCTCTACGCCAACGCCGCCGCCACCCGTCTTCTCGGCTACAACATTGGCGTTCTCATGTCCCGTAGCATACAGGAAATCGATGTCGGCACCTCCAAGCGCGATTGGAAGCGCAAGCTGGCCGACCTGCGGCAGTCGGACTCCATGCTCTGGGAGTCCGAATACCGGCGGAGCGACGGCCGGGTACTGCCGGTTGAGGTGCTTATCAGCTTCATTCAGCTGGCGGAGAAGAGCTATTACTGGGCCTTCGTTCGGGATATCTCCGAACGCCGGGAAGCGGCGGAAAGGGAATCTCAACTTCAG
KOK=       123
KK=  280145  LL=  280744  Z=    6.24  JJ=  279755  DL=   600
A===      111      112      113      114      121      123      124      131      132      133      134      141      143      144      211      213      214      223      224      231      233      234      243      244      313      314      323      333      334      343      413      433
B===      222      122      422      322      212      412      312      242      142      442      342      232      432      332      221      421      321      411      311      241      441      341      431      331      424      324      414      444      344      434      423      443
RRR=   -0.340    3.430    3.906   -1.882   -0.004   31.937    0.021    0.992   -0.046   20.929    0.466    1.110    0.260   -0.199   -0.004   -1.812    1.173   76.298    0.317    0.372    2.613   -0.163    0.809    0.933    0.367   45.583    1.492   -0.049   -0.168   -2.017   10.597   28.669
X1==    0.705    1.007    3.053    2.078    0.007    7.769   -0.186   -1.377   -0.419    5.505   -1.518   -1.226   -0.847    0.151    0.007    2.038   -1.103    6.153   -0.975   -0.419    4.460    0.125   -0.620   -1.215    0.097    3.856    0.465   -0.159   -0.242    1.400    1.841    5.779
X2==   -0.482    3.405    1.279   -0.906   -0.595    4.111   -0.112   -0.721    0.111    3.802   -0.307   -0.906   -0.307   -1.318   -0.595   -0.889   -1.064   12.399   -0.325   -0.889    0.586   -1.305   -1.305   -0.768    3.802   11.821    3.208    0.309    0.694   -1.440    5.757    4.961
CD1=        2        2        6        4        1       11        1        0        1       12        0        0        1        2        1        4        0        8        0        1        9        2        1        0        3        8        3        4        3        6        5       14
CD2=        0        4        2        0        0        5        1        0        1        5        1        0        1        0        0        0        0       14        1        0        2        0        0        1        5       15        5        2        3        0        8        9
AAACGCATCCATTCCGAAGCCCAGCGCGCCGCCAAGGTGGTGCAGAACCTGCTGACCTTCGCCCGCCAGCGGGAGCCGCGCAAGGAATCGGTGGATATCAACGAGATTCTGACCGAATCCCTGGAACTCCGGGAATACGAACTGCGGCAACTGGGCATTCAGGTCGTCACCCACCTGGCCGACCTGCCCAACATCGAAGCCGACTACTACCAGCTGGAACAGGTTTTCGTCAATCTGATCATCAACGCCGAGCAGGCCATCACCGCCTCCGGTAAAGGGGATCGCCTCATTGTTTCCTCCGGTGAGATGGACGGTAATATTGTGGTCGCCGTGGCCGACAACGGTCCGGGCATCAAGCCCAGGGATCAGGAAAGGATATTCGATCCCTTCTTCACCACCCGTGGCGACGCCGGCGGCACCGGACTGGGGCTGTCCATCTGCCACGGTATCGTCGAGGAACACGGCGGCCGCATCAGCGTCACCTCCGAACTCGGCGAAGGCACCACCTTCACCGTCATCCTGCCACTGTACCCGGAAGAAAACAAGGGAGCCGATACCTCGGCCTAATCCGTCTTCCCCAGTTTCTCCCTGACTTCAGCT
KOK=       124
KK=  291215  LL=  292264  Z=    4.64  JJ=  291215  DL=  1050
A===      111      112      113      114      121      123      124      131      132      133      134      141      143      144      211      213      214      223      224      231      233      234      243      244      313      314      323      333      334      343      413      433
B===      222      122      422      322      212      412      312      242      142      442      342      232      432      332      221      421      321      411      311      241      441      341      431      331      424      324      414      444      344      434      423      443
RRR=   11.071    7.306    3.967    3.482   -1.344   -0.256    0.282    6.478    1.581    9.830    1.853    0.889   -0.329    1.969   -1.344    0.068    0.121    0.880   -0.197   34.065   -0.585    1.042    5.022   69.671    0.266    0.076   -1.366    5.754   24.366    2.211   -2.053    0.237
X1==    3.243    1.995    1.664    3.077    1.995   -1.265    0.114    3.504    1.933    3.032    0.554    0.520    0.554    1.546    1.995    0.334   -0.627    0.625   -0.935    5.930    1.605    0.649    1.835    8.583   -0.643   -0.128    0.966    1.794    6.305    0.850   -1.490    3.032
X2==    3.414    3.663    2.384    1.132   -0.674    0.202    2.465    1.849    0.818    3.242    3.348    1.709   -0.594    1.273   -0.674    0.202   -0.193    1.408    0.211    5.744   -0.364    1.605    2.737    8.118   -0.414   -0.594   -1.414    3.208    3.864    2.602    1.377    0.078
CD1=        4        3        3        5        3        0        2        5        4        6        3        2        3        5        3        2        1        3        1        9        5        4        6       19        1        2        4        6       15        5        0        9
CD2=        8        7        8        5        1        3        6        7        4       12       11        6        3        6        1        3        2        4        2       12        3        6        8       16        4        3        1       15       15       12        7        6
CCCGGGACGAAGCCGAGTATATCGCCCGGGAACTGGGTCTGGACTGGGCTGATTTCATCCGGGAATACCTGGACCAGACCTGGCCTTCGGCGCATACTTTTCTGGCTCGCCACAACCAAAGCGGCTGTGTCTTTCTGGAACCTCAATCCGACAGCCGGGTCTTTTTCTGTCGCATCCAGTCGTTCAAGCCGGTCGACTGTCGGGACTGGCAGGCTTCGCTGGCCAAAGACGATTGTCGTCAGGGTCTGAAAAAATTATGGAGCCTTAAGGCGGATGACCGCGGCAACCTCAGCGGCGCCCCGGCTGTTTTGGCAGAGTTCCGTGGTTTGCTGGAAAAACTTGGCTGAATTTAAGTGACTCGGTCGTGTTCGACCCGGGCAATGGTCGAGCCGAGGTATTTCTTGACCTCATTGGCGTCATTACAGTATTTGAAGAGATTTTTCAGAGATATCCGGCCGGCCTTGTAAAGTTCAGCCAGCGCTTCGTCCAGCGTAATCATGCCCAGTTCCCGGTGGGTGGTAATGACGTTGTGCAGGTGGTGAATCTTGCCCTCTCGCACCATGTTCCTGGCCGCCGGGTTGGCCAGCAGTATTTCCACCGCCGCAATGCGCCCCGGCCCGTCGGCCCGGGGTACCAGTGACTGGCAGGCGATAGCTATAAGCAGTGACGCCAGCCGGGCCTCGGCCAGGTGTCGTTCATGGGGCGCGAACAGGTCGATGATGCGTTCCAGCGCCTGGGGCGCCGAAGGGGCGTGCGAGGTGGACAGCACCAGATGCCCGGTTTCGGCCACCGACAGCGCCGCCGCCGCGGTTTCGGCATCGCGGATTTCGCCCAGCATGATGACATCCGGGTTCTGCCTCAGGACGTGGCGTAGCGCTGAAGCGTATGATTCGGTGTCGTCGCCCAGTTGCCGCTGGGTGATGGCACTTCTGATGCGTTTGTGAACATATTCTACCGGGTCTTCGATGGTGATGATGTGATACCCGTCGGTCAGGTTCATGTGGTGAATCATGGCCGCCAGGGTGGTGGATTTACCGGAGCCGGTCGGGC
KOK=       125
KK=  295235  LL=  295834  Z=    5.93  JJ=  294635  DL=   600
A===      111      112      113      114      121      123      124      131      132      133      134      141      143      144      211      213      214      223      224      231      233      234      243      244      313      314      323      333      334      343      413      433
B===      222      122      422      322      212      412      312      242      142      442      342      232      432      332      221      421      321      411      311      241      441      341      431      331      424      324      414      444      344      434      423      443
RRR=   -1.167    1.022    5.248   -3.266    0.207   52.105   -1.276   -0.076   -0.211   -0.155    1.737    0.039    0.862    1.738    0.800   -0.923    0.197   81.517    0.259    0.501    0.378    0.865   -0.879   -1.621    0.165   37.312    0.759   -0.309    1.965    0.235   13.874   28.020
X1==    1.651    0.815    4.656   -1.192    0.815   10.262   -0.286   -0.601    0.229    2.031   -1.464   -0.343    0.622   -1.290   -1.071    1.001   -1.159    9.033   -0.230   -0.543   -0.351   -0.709    0.721    1.169    0.184    4.100    0.281   -0.531    0.481    1.051    6.186    3.903
X2==   -0.706    1.253    1.127    2.740    0.253    5.077    4.459    0.127   -0.923   -0.076   -1.187   -0.114    1.385   -1.347   -0.747   -0.923   -0.170    9.025   -1.127   -0.923   -1.075   -1.220   -1.220   -1.386    0.893    9.101    2.697    0.582    4.088    0.224    2.243    7.179
CD1=        3        2        8        0        2       15        1        1        2        6        0        1        3        0        0        3        0       13        1        1        2        1        3        3        3        8        3        3        4        5       11       10
CD2=        0        2        2        4        1        6        6        1        0        1        0        1        3        0        0        0        1       10        0        0        0        0        0        0        2       12        4        2        7        2        4       11
GTGGCCATCAGCAACACCATCGCCACCGGCTTCGGCCTGAACCAGGAACTGACCAACGCCATCGCCATCGGTCATGACGTGGGCCACGCCCCCTTCGGGCATGAAGGCGGGGAGATACTCAGCCGGCTGATGCTGGAGACTCTACATAAAAACTTCTGGCATGAAAGAAACAGCCTGTGGTTCGTCGATAACATCGAAACACTGGCCGACCCCGAAAACTGCCAGCAGAATCTTGACCTGACCTACGCCGTCCGCGACGGCATCATCGCTCATTGCGGCGAAGTTGACCAGATCGGCCTCCGCCCCCGCCAGGATTTCATCCGCCTTGAAGACGAGTTCAATCTGCCGGCTCAGCACCAGCCGGTCTCCTGGGAAGGCTGTGTCATCAAAATCGCTGATAAAATCGCCTATCTCGGCCGGGATATCGAAGACGCCTTCACCCTGGGCTTGTACACTCGGGAAGATTTCTGCCGCCGGATAGCCGATATCGACCCGTCATTCCCGGCGGAGTTCCGGCGGCTTTTCGGCATTGACCTGGCGCAGGTTTCCAACTCGTACCTGATTCACCGGTTCATCCTGGACCTTTTCGACCATTCTACC
KOK=       126
KK=  299855  LL=  300184  Z=    4.87  JJ=  299075  DL=   330
A===      111      112      113      114      121      123      124      131      132      133      134      141      143      144      211      213      214      223      224      231      233      234      243      244      313      314      323      333      334      343      413      433
B===      222      122      422      322      212      412      312      242      142      442      342      232      432      332      221      421      321      411      311      241      441      341      431      331      424      324      414      444      344      434      423      443
RRR=    1.690    0.430    0.288   -0.117   -0.087    4.568    1.300    0.699   -0.050   -0.921   -0.300    0.152    9.361    0.632    0.807    0.736   -1.070   42.998    1.055   -3.010   -0.471   -0.668   -0.007    0.171    0.374   29.588    0.748    0.583    0.217   -2.215   -1.403    0.351
X1==    0.466    0.229    0.351    0.435    1.229    2.064    1.185   -0.649    0.064   -0.788    0.314   -0.565    2.314   -0.597   -0.771   -0.936    1.185    6.661    0.768   -0.936    0.818    1.010    0.010    0.138    2.212    7.314    1.765   -0.957    0.167    3.167   -0.686    1.167
X2==    3.630    1.879    0.822   -0.269   -0.071    2.214    1.097   -1.076   -0.786    1.169   -0.955   -0.269    4.045   -1.058   -1.046   -0.786   -0.903    6.455    1.374    3.214   -0.576   -0.662   -0.662    1.240    0.169    4.045    0.424   -0.609    1.301   -0.699    2.045    0.301
CD1=        1        1        1        1        2        3        2        0        1        0        1        0        3        0        0        0        2        9        2        0        2        2        1        1        3        8        3        0        1        4        0        2
CD2=        6        3        2        1        1        3        2        0        0        2        0        1        5        0        0        0        0        7        2        4        0        0        0        2        1        5        1        0        2        0        3        1
ATAATGTGACAGCACGAAATCCAGGAATTCCTGCTGGTTGCTGTCGAAACTGGTGTGTATAACTGATTTGGCATTTTCCGCCCGTTTCTCACGGCTCACCGGTGCCAGCGCCCAGCTGATATGAGCCAGCACATCGAACAGGTCGCTGTTTTCAGCGTCGATGATTTTCTGCATCTCAGCCAATTGTTCTTTTCCGAAGCCATTTTCCGCCAGTCCATTCAACAGTTTTCTTCGGGTTTCTGGAATGCTCCAGAGCTGTCGTAGTTCCGCCTCATCCTTGAAGAATTCCGGAAGTTTGCCATATAGCAGTTCCATAAATTGCTGTGATGA
KOK=       127
KK=  301025  LL=  301834  Z=   10.28  JJ=  300995  DL=   810
A===      111      112      113      114      121      123      124      131      132      133      134      141      143      144      211      213      214      223      224      231      233      234      243      244      313      314      323      333      334      343      413      433
B===      222      122      422      322      212      412      312      242      142      442      342      232      432      332      221      421      321      411      311      241      441      341      431      331      424      324      414      444      344      434      423      443
RRR=   35.953    1.697   -3.816    1.563    8.043   18.219   -1.714   -1.248   -0.060   20.876    1.445    1.960    0.387    0.120   -0.985    0.738    1.959   62.597    1.082   -0.594   -0.125    1.167   -0.489   -4.039   -4.243   13.618    1.128   -0.000   38.161    0.820    3.988   43.895
X1==    9.036    1.530   -1.111    0.655    3.309    5.840   -0.530   -1.111    0.301    3.607   -1.276   -1.132    0.314    1.040    0.641    0.301   -1.307    8.847   -0.833   -1.282    0.668   -0.782    0.601   -1.502    3.607    7.468   -0.741   -1.412    7.053   -0.731    1.109    5.637
X2==    3.979    1.109    3.435    2.388    2.431    3.120    3.236    1.124   -0.200    5.788   -1.132   -1.732    1.232    0.116   -1.536    2.456   -1.500    7.076   -1.299    0.464   -0.187   -1.493   -0.813    2.689   -1.177    1.824   -1.521    0.000    5.411   -1.122    3.597    7.786
CD1=       10        3        0        2        5        9        1        0        2        6        0        0        2        3        2        2        0       15        1        0        3        1        3        0        6       11        1        0       12        1        3       10
CD2=       10        4        9        7        6        7        7        5        2       13        1        0        5        3        0        6        0       11        0        3        2        0        1        6        1        6        0        3       12        1        9       16
ATCGTTGATACCTTCTTTCAGTGAATAGACATATACCGGTTCACCAAAGTAGGCGTAGGTATCCACGTTATCCCGCCGTTTGGGTGTGGCCGTCAGGCCAAGCTGGGTTGCCGGGCTGAAATACTCCAGTATAGCCCGCCAGGTGCTTTCGTCATTGGCTCCACCCCGGTGGCATTCGTCGATGACGATGAAATCGAAGAAATCAGGCGGATATTCGCCAAAGTAGGGAGTCGGTTCGCCGTCTGTCGGCGGGCCGCTCATGAAGGTTTGGAAGATGGTAAAAAACACACTGCCGTTTTTCGGCACCCGTTCCTTTTTCCTGATGTCATCCGGCTTAATCCGCACCATACCGTCTTCGGGGAACGCGGAAAATGATGTAAAATCGTTGTAAGCCTGGTCGGCCAGGTTATTCCGGTCTGCCAGGAACAGTATCCGCGGCCGCCTGGTCGGTTCGCCGGACAGGTTCCACCTGGTCTGAAAAAGCTTCCAGGCTATCTGAAAGGCTACGGCAGTTTTTCCTGTGCCGGTGGCCATGGTCAGCAGAATCCGCTTTTTTCCGTTGGCTATTGCCTGTAACACCTTGTTGACGGCAATTTCCTGGTAGAAATGTATCTTCCAACTGCCGCTTTTATCCGGTAAAGGCACCATGGCAAATCGGTCCCGCCAGGCGTTGGCTTTGGTAAAGGTCATATTCCACAGTTCGTCAGGTGTCGGGAAGCTCCGGATTTCGCCTTCGGCACCGGTTTCCATATCTATGGCGTAGATACCTTTGCCATTGGCTGAATAGGTGAAGCGCAGTTTCATCTTTTC
KOK=       128
KK=  308225  LL=  308794  Z=   11.20  JJ=  308135  DL=   570
A===      111      112      113      114      121      123      124      131      132      133      134      141      143      144      211      213      214      223      224      231      233      234      243      244      313      314      323      333      334      343      413      433
B===      222      122      422      322      212      412      312      242      142      442      342      232      432      332      221      421      321      411      311      241      441      341      431      331      424      324      414      444      344      434      423      443
RRR=   87.730    4.864    1.754    0.552    0.354   -0.843    0.236   -0.430    0.127    5.670   -0.219   -0.327    0.189    0.641   -1.557    0.408    0.451    1.725    1.769   -0.715   -0.453    0.767    0.555    1.564    0.189    2.265    7.240    0.254    8.881    1.891    3.231   36.911
X1==   10.017    1.572    1.480    1.480    0.672    2.224    0.517   -1.155   -0.336    2.114    0.448   -0.276   -0.386    2.114   -1.127   -0.336   -1.190    0.433    1.262   -0.336    0.364    1.983   -0.446   -1.256   -0.386    0.448    1.983    1.085    2.666    1.876    2.948    8.992
X2==    8.758    3.094    1.185    0.373    0.526   -0.379    0.457    0.373   -0.379    2.682   -0.490    1.185   -0.490    0.303    1.382   -1.215   -0.379    3.981    1.401    2.128   -1.245    0.387   -1.245   -1.245   -0.490    5.060    3.651    0.234    3.331    1.008    1.096    4.105
CD1=       12        3        3        3        2        4        2        0        1        4        2        1        1        4        0        1        0        2        3        1        2        4        1        0        1        2        4        3        5        4        5       13
CD2=       12        5        3        2        2        1        2        2        1        5        1        3        1        2        3        0        1        6        3        4        0        2        0        0        1        8        6        2        6        3        3        7
AAATGTACCACTGAGAACCCTGCCCCTGCCGGGAAAACGAAAAAGGAAACCACCGGTCGGGCCTCACGCCGACGCCCCGGCGCGCCGAAAGGCAATCAGAATGCCATGTGCCACGGTTTTTATTCGCAAGGTTTTTCTGCCGACATCAGGAGAAAGCTGTCCGCCCTCGGCGGTGTTTCGGCGCTGGACCGGGAGCTTTATCTGGCTTTTCTGAAAATGAAACTGGTCGTGAAGCATGACCCCGGCAACGAATCTCTGTTTAACAGGACCTTTCGCGCCCTGTCCAGGCTCGTCTGTCTCAAATACGGCATCGGTCTCCGCGACCGGGACGGCATAGAGCGGTTTCTTCCGGCCGCGGCCTTTGAGTTCGATGCCTTGTCGGCCCGGCTGAAAGAGTTTTCTTTTGAAGAACAGCCGTGATTGTTTGAATTGAATCTAATTGTTTTAATAAAACGAATCACGAGTGAGCCGGTTGTCGCCTGAAGCTGAATTTCGATTCGTTTTCAAAAAAAATTAATCGCCCGGGAAAAACAATTACCGATTGGCGGGTTCATTCCCAGGTTTTGACAT
KOK=       129
KK=  309725  LL=  310684  Z=    4.75  JJ=  309515  DL=   960
A===      111      112      113      114      121      123      124      131      132      133      134      141      143      144      211      213      214      223      224      231      233      234      243      244      313      314      323      333      334      343      413      433
B===      222      122      422      322      212      412      312      242      142      442      342      232      432      332      221      421      321      411      311      241      441      341      431      331      424      324      414      444      344      434      423      443
RRR=    9.373   -1.190   -3.317    1.045    1.392   36.562   -1.982    0.303    0.518   30.988    0.526    0.759    0.314    1.820    0.654   -1.112    1.558   55.759   -0.193    1.558   -3.571   -1.242    1.075   -0.182    1.283   37.720    0.800   -2.356    5.202    3.481   20.331   33.801
X1==    2.747   -0.922    2.965    1.478    1.078    9.892    5.049   -1.393   -1.267    5.941    2.007   -0.684    0.353   -1.867   -0.922    2.718   -1.277    4.097   -1.162   -1.267    1.986    1.944   -1.683    0.103    1.497    3.661    0.768   -1.577    2.627    0.935    3.110    8.127
X2==    3.413    1.291   -1.119    0.707    1.291    3.696   -0.393   -0.218   -0.409    5.216    0.262   -1.110    0.890   -0.975   -0.709   -0.409   -1.220   13.611    0.167   -1.230   -1.798   -0.639   -0.639   -1.769    0.857   10.303    1.042    1.494    1.980    3.723    6.538    4.159
CD1=        4        0        6        4        2       14        8        0        0       14        7        1        4        0        0        5        0        6        0        0        6        6        0        3        6       10        4        2       12        8        9       25
CD2=        4        2        0        2        2        6        1        1        1       11        3        0        4        1        0        1        0       20        2        0        0        2        2        0        4       19        5        9       10       14       13       15
GGCAAGGGGCGGGATTTCAGTCTGCCGGTCATCCAGGCGGAAGATGAAATCGCCGCCATCAACATGGCCGTCGGCGCCGGTTACGCCGGGGCGCGGGCCATGACGGCTACCTCCGGCGGCGGTTTTTCCCTGATGACCGAAGGTCTGGCGCTGGCCGGCATGACGGAAACGCCGGTGGTCATCGTCCTCGGCCAGCGGGCCGGGCCGGCCACCGGTCTGCCCACCCGCACCGAACAGGGGGAACTGCTCTATGCCATTCACGCCGGTCACGGTGAGTTTCCGCGGGCGGTGCTGGCGCCGGGCAACGCCCAGGAAGGTTTCCGGGCTACGGTCAAGGCGTTCAACCTGGCGGAAAAATTCCAGACGCCGGTCATCGTGGCCACCGACCACCAGATGGCAGACTCCTACTACACCGTCGCCCCCTTCGACCTGGAGGCGGTCACCCTGGAGCGGGGGGAATGGCTGTGTGACCAGGACGCCGACAGCCAAGGCGCGGATTACAAACGCTACGCCTTTACCGATTCGGGTATCTCGCCGCGCGCCCTGCCGGGGATTCACCGGGCGCTGGTATCGGCGGACTCGGATGAACATTCCGAGGCCGGCCACATCATCGAAGACGCCGCAACCCGTCGACGCATGGTGGAAAAACGCCTGCGCAAGCAGGTCGGGCTGGCCGGGGAGATAGCCCCGCCGCTGTCGGCTCGTGTCGAAGGCGCTGACTATACGCTCATCTCCTGGGGTTCCGGCAACGGCCCGGCCATGGAAGCCAGCGGCATGCTGACCGGGCGCGGCCACCGAATCAACACGCTTCGGTTTACCGAACTCTGGCCTTTCCCGGCGGAAAGAGTCCGGCAGGAACTGGAAAAAAGCGGCAAGTCGATAGTCATCGAAAGCAACGCCACCGGTCAGCTGGCGCGTCTTATCCGGGCGGAAACCGGTATCCAAGCCGATATCCGCGTC
KOK=       130
KK=  319475  LL=  320344  Z=    5.46  JJ=  319475  DL=   870
A===      111      112      113      114      121      123      124      131      132      133      134      141      143      144      211      213      214      223      224      231      233      234      243      244      313      314      323      333      334      343      413      433
B===      222      122      422      322      212      412      312      242      142      442      342      232      432      332      221      421      321      411      311      241      441      341      431      331      424      324      414      444      344      434      423      443
RRR=    0.200   14.543    7.659    8.137    0.384   -0.105    0.011    0.251    2.236   -1.079   -0.898    2.471   -0.012    9.147    0.874   -0.523    0.341    0.251   -0.232   43.135   -0.107    2.055   -1.876   53.972   -2.856    7.661   -1.739    1.332   37.234   -1.603   -0.307    0.861
X1==    0.178    3.813    2.576    5.627   -0.370   -0.600    0.038    0.540    2.398   -0.457    0.600    1.709    0.014    4.385    0.467    0.899   -0.683    0.437    0.325    9.144   -0.167    1.014   -0.926    5.829   -1.674    2.356    3.192    0.853    7.503   -0.901   -0.571    1.200
X2==    1.125    3.814    2.973    1.446   -1.039    0.176    0.287    0.464    0.932    2.359   -1.498    1.446   -0.819    2.086    1.873   -0.581   -0.500    0.573   -0.713    4.717    0.638    2.027    2.027    9.259    1.706    3.251   -0.545    1.561    4.963    1.779    0.537    0.718
CD1=        2        6        6       11        1        1        2        3        5        2        4        5        3       11        2        3        1        2        2       14        2        4        1       12        0        7        7        5       18        2        2        6
CD2=        2        5        5        3        0        2        2        2        3        6        0        3        1        5        3        1        1        3        1        8        4        6        6       17        5        7        2        7       13        7        3        5
CTGGTGGCCAGGGTGCTGGGTGGTATCCAGGCACCGCTCTACGGGCTGGTCGGCACTCTTAACGCCCCCATTCAGGGTCTGGTGACCGTACTCAACGGTCGGGTCAAGCAAATGCAGGAAGCCGGTTAAATACAGAATAATAAAATTGGAGGATAAACATGGCTGTTAACGACATTATTTCCCAGATCAAGGAACTCAACGTGATGGAACTCTCCGAGCTGGTCAAGGCTCTGGAAGAGGAATTCGGCGTCAGCGCCGCGGTGCCTATGGCCGCCGCCGCTCCGGCCGCTGGCGGTGGTGAAGCCGCGGCTCCGGCCGAGGAACAGACCGAGTTCGATGTCATTCTGAAGGACGTCGGCGCCAACAAGATCAACGTCATCCGGGTGGTTCGCGAACTCACCGGCCTGGGACTGAAAGAGTCCAAGGACCTGGTGGAAGCCGCTCCCAAAGCGGTCAAGGAAGGCGCCAGCAAGGAAGAATCCGCCAGCATCAAAGAGAAGCTGGAAGCCGCCGGCGCCACCGTCGAAGTCAAGTAGCCGATACCCTTGACAGACTGTTCGAAAAAATCAGCCCGCCGAAACTGGCGGGCTGATTTCATTGTTGGATGAGTCCCGGCTTACTGGCGGACGACCAGCAGGGGCAGTTCGCTTTCGGCCAGCAGTTTGTGGGTGACCGATTTAGCCCGCCAGGTGGAGACCACCGAGGCAGTGGCCATGACCACCAGATCGGCCTCCATCACCCGGGCGGCGGCGGTTATCAGCTGAGCGGAATCATTACCGATGTCCACGCGGGCATTGACCTCCAGTCCTTCCAGGCGGAGACGGCGAACCAACTGTTCGAGGTATTCTCCGACCTTCTCCTGTTTCTTGA
KOK=       131
KK=  325025  LL=  326044  Z=    5.60  JJ=  324875  DL=  1020
A===      111      112      113      114      121      123      124      131      132      133      134      141      143      144      211      213      214      223      224      231      233      234      243      244      313      314      323      333      334      343      413      433
B===      222      122      422      322      212      412      312      242      142      442      342      232      432      332      221      421      321      411      311      241      441      341      431      331      424      324      414      444      344      434      423      443
RRR=   21.484   16.317    0.603    0.630    2.927   22.275    9.372    1.561   -0.104   10.277   -0.142   -0.316    1.298    0.854    0.443   -1.232    1.320   10.401    0.456    3.262    2.355    4.455   -0.003    1.029   -0.103    4.352    2.307   -0.009   13.242    3.075    0.811   27.633
X1==    4.692    4.891    0.392    1.037    2.295    6.739    5.601   -1.239    0.102    4.103   -0.202   -0.520    0.461    0.931   -0.301    3.051   -1.440    3.146    0.314    1.576    0.897    1.906   -0.496    0.514   -0.069    1.125    1.526   -1.127    3.294    4.427    0.461    5.560
X2==    4.579    3.336    1.536    0.608    1.275    3.306    1.673   -1.260   -1.022    2.505    0.703    0.608    2.813    0.917   -1.472   -0.404   -0.917    3.306    1.453    2.069    2.625    2.337    0.006    2.000    1.498    3.867    1.512    0.008    4.020    0.695    1.758    4.970
CD1=        6        7        2        3        4       11       10        0        2        8        2        1        3        4        1        6        0        7        3        4        4        6        2        4        2        4        5        1        9       11        3       13
CD2=       10        7        6        4        4        8        5        1        1        9        5        4        9        5        0        2        1        7        4        6        8        7        3        6        7       11        6        5       13        6        7       15
AAACGCTACCGTTGACAATCAGGTATGCTTCCGCTACCAGTTATCCGGAAAAGAGAAGCGACTGGCCGATTTTATGATAAGGCTATATCACGTCTTGCCGGCCGCCTGTACTCTCGGCGGATGTGAGAGGTGACCCGAACGGAGGCCGGCATGTCCGCTGTAATACCACTGGGTGACGAAATCTACCGGGAAGAAATCAATGTACCGTTGATGCGCTGGATGATGACCATCATGATGGTCATCGGCCTGGTGTTCATGTTGCTGGTTTTCAGCGACGATGCCGTTACCGAGCCGCCCAAGCTGGTGTCGGTGATTCTGTCGGTGGTTTTTCTCGGTGGCGCCTGGCTGGTGTCCAATTTTCTCAAATTCACCGTGACCGTCACCCCGGAAGCGGTCAATCTCAGTTCGGGACGTTTTCGTACTTCCATTGATATTGCCGATATCCATGAGTGTCGCTACAATCGAAGCCGGTTTATACTTTTCGGGGGCTGGGGTTTGAGGATCGCCCGCTTCAGGGATGGCTGGGTCAAGGCCTATATCTTCGGCCGGTCGAAACTGGACCTGGCCATGAAACATGGGGCTTATCGCCATATTGTCTTTTCCACCGAGAATCCTCAACGACTGGCTGAAATCATCAGGGAGATTCAGGTTAATGGCCCAGGATATGTTTGAGGCCCATTTTGAAAAGCTTCGGGAGCAGTCTGCGCCGCTGGCCGCTCGGATGCGGCCCCGAACGCTGGATGAATACGTCGGTCAGGAGCATCTGGTCGGGCAGGGTACCGCATTACGGCGCGCTTTGGAATCCGGCAAATTGCCGTCGCTGATCCTCTGGGGGCCGCCCGGCTCCGGGAAAACCACCCTGGCCAATCTGCTGGCCAGGGCTACCTCTGCCCATTTTTCACCGGTCAGCGCGGTCAGCGCCGGGGTGGCGGACCTGCGTAAGGTAATCGAGGAAGCCCGCCAGCGCCGTCTCGGCGAAGGCCGGGGCACCATCCTTTTCATCGATGAGATTCACCGCTT
KOK=       132
KK=  329375  LL=  329794  Z=    5.07  JJ=  329075  DL=   420
A===      111      112      113      114      121      123      124      131      132      133      134      141      143      144      211      213      214      223      224      231      233      234      243      244      313      314      323      333      334      343      413      433
B===      222      122      422      322      212      412      312      242      142      442      342      232      432      332      221      421      321      411      311      241      441      341      431      331      424      324      414      444      344      434      423      443
RRR=   18.705    3.063   -0.012    0.066    0.030   18.287    3.647    1.070   -0.007   12.598   -0.254   -1.468    0.092   -1.173   -0.031    0.077    1.070    5.779   -0.077   -1.136    1.066    0.224   -0.001   -0.898    0.005   25.736   -0.462    0.018   -0.244   -0.168   26.160   13.723
X1==    4.502    2.972    0.871    0.707    0.977    4.045    1.885   -1.056    0.045    4.950   -0.138    1.619   -1.080   -1.143   -1.018    0.045   -1.042    1.168    0.070    1.045   -0.894   -0.999    0.001    0.843   -0.025    2.689   -0.894    0.040    0.903   -0.071    5.515    5.770
X2==    4.155    1.031   -0.014    0.093    0.031    4.521    1.934   -1.014   -0.152    2.545    1.846   -0.907   -0.085    1.026    0.031    1.717   -1.027    4.950   -1.102   -1.087   -1.193   -0.225   -1.127   -1.065   -0.198    9.572    0.516    0.452   -0.270    2.379    4.743    2.379
CD1=        6        4        2        2        2        5        3        0        1        6        1        3        0        0        0        1        0        2        1        2        0        0        1        2        1        4        0        1        2        1        7        7
CD2=        5        2        1        1        1        6        3        0        1        4        3        0        1        2        1        3        0        7        0        0        0        1        0        0        1       11        2        2        1        4        6        4
CCTGTAAAAATTACCGACCTGACCTTAAGAGACGGGCACCAGTCACTGCTGGCCACTCGTATGAGTACCGATGATATTCTGGGTATCGTCGGTGAAATGGACAAGGCGGGGTTTCATTCACTGGAAGTATGGGGCGGCGCCACGTTCGACGTGCCGATCCGGTTTCTGAACGAAGACCCCTGGGAAAGACTGCGCCTGATAAAAGAGGCGGCGCCGAATACCCCTTTGCAGATGCTTCTGCGAGGCCAGAATCTGGTAGGTTATCGTAATTACGCTGATGATGTCGTCGAAGCGTTTGTCGAGCATGCCGCCGATTGCGGTATCGACATATTCAGAGTCTTTGACGCCGTTAACGATGAACGTAATTTTGAAACCGCCGTCAAAACCATCAAGAAAAAAGGCAAACATATCCAGCTGGCC
KOK=       133
KK=  336665  LL=  337624  Z=    4.53  JJ=  336635  DL=   960
A===      111      112      113      114      121      123      124      131      132      133      134      141      143      144      211      213      214      223      224      231      233      234      243      244      313      314      323      333      334      343      413      433
B===      222      122      422      322      212      412      312      242      142      442      342      232      432      332      221      421      321      411      311      241      441      341      431      331      424      324      414      444      344      434      423      443
RRR=   11.671    2.644    2.174    2.963    6.986    4.616   29.302    1.103   -0.102    2.079   -0.019   -0.839    8.216    0.866   -0.090    1.087    0.040   11.759    3.923   -0.543    6.392   -0.595    0.584    1.119   -0.169   19.693   -0.250   -0.082    4.771    1.382    3.056   29.847
X1==    5.949    1.877    0.509    1.649    3.456    3.961    7.841   -1.189    0.176    5.273    0.028   -1.351    2.185    0.938   -0.492    0.933   -0.183    3.893    2.463    0.933    1.506    1.618   -1.588    1.595   -0.427    3.623   -0.671   -0.516    2.664    0.595    1.466    5.422
X2==    1.962    1.408    4.267    1.797    2.021    1.165    3.737   -0.927   -0.582    0.394   -0.707    0.621    3.760    0.923    0.183    1.165   -0.218    3.020    1.593   -0.582    4.244   -0.368   -0.368    0.701    0.394    5.435    0.372    0.158    1.791    2.321    2.085    5.505
CD1=        8        4        2        4        6        7       14        0        2        8        2        0        5        4        1        3        2        8        7        3        4        5        0        6        1        7        1        1        6        3        4       10
CD2=        7        5       12        6        6        5        8        2        2        5        2        4       10        4        3        5        2        7        4        2       11        2        2        3        5       13        4        5        7        8        7       14
TGGAAACAGTGGCATACCCGGAACTGGGCACCGAAGCGGTTTTGAAAATGGAAATTGAAAGGTTTCCCGCTGTGGTGGCCATAGATGCCGAGGGCAATAATCTTTTCGATACGGGGCCGCGGCAATATCGGGTGATCTCTGAGGAGGTATGATATGGGCTGTATTTTTTGTCAGATAGCCGCTGGAGAGACCCCTGCGGAAATATTACATAAAGATAAATCAGTAATTGCGATTCGAGATATTTCTCCACAAGCCCCGGTTCATGTGCTGGTTATGCCTGTCGCTCATATCGACAGTCTGGCGAGCCTTGGCGACGGAGAGGTTGACCTTGTCGGGCATGTTTTTGAAGTGGTCAATGAAATCGCTCGCCGTGAAGGAATAGTCGCTACCGGATATCGGGTGGCGGTTAACTCTGGTCAGGAAGGCGGACAGGTAGTGGGACACCTGCATTTCCATCTTCTTGGTGGCCGGCAACTATCCGGGCAACTGGGATAGGCCGTTTATCGATCAGGCCCAGGAATGAGCATGGGGTTCTTCAAACAGGAGTAATTATTGAGCAATACCATCCGGGAAGGCCTTAAGGCGGCTTTTCCCATCGTACTGGGTTACCTGCCTGTCGGCATGGCTTACGGGGTTCTGGCCAGGAGCGCCGGTCTGTCGGTAATGGAGACGACCGGCATGAGCCTTTTCGTTTTCGCCGGAGCGTCTCAATTCATCGCTGTCAGTATGTTGGGAGCCGGCGCCGGAGTTTATTCGGTTGTTTTGACTACGTTTGTGGTCAATTCCCGGCATATGCTCATGACCTCCGCTCTGGCCCGCTATTTCCCGGGCTTGGCGCTAAAGAAGATGATACCGTTGTCCGGCCAGGTAACTGACGAATCATTTGCGTTAGCTATGTCGGATACCTCGCGTATTGCCGGCAAACCTGATTATCTGCTGGTTTTGCAGATGACCGCTTAC
KOK=       134
KK=  337625  LL=  338794  Z=    5.12  JJ=  337595  DL=  1170
A===      111      112      113      114      121      123      124      131      132      133      134      141      143      144      211      213      214      223      224      231      233      234      243      244      313      314      323      333      334      343      413      433
B===      222      122      422      322      212      412      312      242      142      442      342      232      432      332      221      421      321      411      311      241      441      341      431      331      424      324      414      444      344      434      423      443
RRR=    7.057    5.626    7.032   -1.062   -2.035    7.165    0.136    1.670    0.155    6.781    2.248   -0.370   -0.202   -2.194    0.347    1.218    0.902    5.107    0.924   44.364    6.021    3.542    5.246   12.721   -0.527   13.808   -0.194    0.044   39.892   -0.396    1.131    5.797
X1==    2.829    3.540    2.892   -0.480   -0.461    4.648   -0.232    2.892   -0.123    2.063    1.877    1.899   -0.825   -1.560    0.339    1.240   -1.545    2.713    1.387    7.375    2.314    2.095    1.535    5.115    1.361    5.254    1.152    0.091    5.139    0.533    0.526    2.260
X2==    2.494    1.589    2.431    2.211    4.411    1.541   -0.584    0.577   -1.255    3.287    1.198   -0.195    0.244    1.406    1.025    0.982   -0.584    1.883    0.666    6.016    2.602    1.691    3.417    2.487   -0.387    2.628   -0.169    0.485    7.762   -0.743    2.151    2.565
CD1=        4        6        5        1        1        9        2        5        2        5        5        4        1        0        2        4        0        8        6       13        7        7        6       13        4       10        5        3       12        4        3        7
CD2=       10        6       10        9       11        6        2        6        1       12        7        4        5        7        5        5        2        5        3       14        8        6        9        7        4       10        3        6       21        3        9       10
GGGGCATGGGTTACCGGTTCAGTTGCCGGGGCGCTGTTCGGTTCTGTAATCGATTCCGCTTCCTTTGGTATCCCTTTCGCTATGACGGCGCTTTTTATCTGTCTGCTGGTGATGCAGGTCACGAAACGTCTGCACTTGGTTGTCGCAGTGACCGCAGGCATAATCGCTCTGGGTTTACAAGGAGTTCTGCCGAACAATCTACATATCATCATTGCCGCCGTCGGCGCCTCAGCAGTCGGCCTGTGGTTGTCATCGCGACGTACCGATTCGGATAATGGTTGGCCGGAGATTGAGGTCGGGAACCGATGAGGCCGGAAATCGCTTTCATGATCGCCGGTATGACTCTGGTCACTTTTATACCCAGATTCTTGCCGATGGCCCTGATGAGCCGATTGAAGATATCAGGAAAGCTGAGTCTTTTTCTGGAATTTGTCCCGGTGGCGGTGCTGTCGGCACTGGTTTTCCCCGCTGTTTTTGTCGGTGACGACAGGAGCCTGAGTCTTTCGCCTCAACTGTTGGTCCCGGCAGTCATGGTGTTATTGTTTGCCCACCGGACACGAAATCTCTGGGGTTCGGTTGTCCTCGGTATGGCGATATACTGGTTACTGAGCGAATTATAACGAAACGAAAATTACCGGGCGCCGTTGTTTTGGAGATAGAACAGCAGGCCGGCAATACTTTTTCCGTCACGGATGCGTCCGTCCTTTATCATGCGCAGGACTTCCTGTTTATTGGCCTCGATGACGGTTATTTCGGCGGTATCTTCGGCGGTCAATCGGTCAGGGGTCAGGTCCTCAGCCAGGAACAAGTGCAGTAATTCGGTCGAATAACCGGGAGCGGAATAAAACGAAGTCAGCCTGGTAACGCGTTCCGGGCGGTATCCGGTTTCTTCTCTGAGTTCTCTTCGCACCGCAGTTCCCGGTGATTCTCCCGGCTCAATGCCGCCGGCAGGTATCTCCAGAAGTTCCTGGCCGACCGGGTGGCGGTACTGGCGAACCAGCAACAGCTTACCTTCGTTATTCACGGTCACCACTGCCACCGCTTCGGGGTATTCCACTACATCCCAGACTTTATTCCGGCCGTCCGGACTTCGGATTATATCCTGACTGACGGTAATCATTCTGCCAGTGAAGACTGTATGTCTGACAGGTTCGGGACTATCAGACACCG
KOK=       135
KK=  350705  LL=  351364  Z=    6.22  JJ=  350315  DL=   660
A===      111      112      113      114      121      123      124      131      132      133      134      141      143      144      211      213      214      223      224      231      233      234      243      244      313      314      323      333      334      343      413      433
B===      222      122      422      322      212      412      312      242      142      442      342      232      432      332      221      421      321      411      311      241      441      341      431      331      424      324      414      444      344      434      423      443
RRR=    4.361    5.113    3.116   -0.029    0.553   -0.525   -0.331    2.185   -0.124    6.957    1.081    2.442    0.517   -0.128    0.553    1.268   -0.447   -0.104    0.844   35.555   -1.641   11.671    5.785   88.852    0.182   -1.428   -0.043   -0.317    3.525   -0.470    0.244    2.193
X1==    2.223    3.065    1.020   -0.025   -0.935    0.762   -0.211    2.020   -0.166    2.506   -1.145    0.969    1.514   -0.305   -0.935    1.690    0.696   -0.354    0.429    4.473    2.081    2.790    2.790    8.215    0.693    1.514    0.425   -0.451    1.084    1.084   -0.259    1.084
X2==    1.962    1.668    3.054    1.175   -0.592   -0.690    1.567    1.081    0.750    2.776   -0.943    2.519    0.341    0.420   -0.592    0.750   -0.642    0.294    1.971    7.950   -0.789    4.184    2.074   10.815    0.263   -0.943   -0.101    0.702    3.251   -0.434   -0.943    2.022
CD1=        3        4        2        1        0        2        1        3        1        4        0        2        3        1        0        3        2        1        2        6        4        5        5       12        2        3        2        1        3        3        1        3
CD2=        5        4        7        4        1        1        4        4        3        7        1        6        3        3        1        3        1        2        4       13        1        8        5       17        3        1        2        4        8        2        1        6
CTTCAACATTGTACCCCAGTTCTTCCAGGGCTTTGATGAAAACTTCGGTCTGGAACCAGCCGGTTGACCATGTCGGTTTGGCCGGGCTCATAGTTACCCCCTGGCCAGGTTTCTGGTTGACCGATTGGGTCGGGTCGGGTTCATCCGTCGTGGAGTCACAACCGACGACCAGCGCTGACATGGCCAGCACCATGACAAAACCGACCATCATGAGTTTACGCAAGTGTTTTTTCATGTTTTCCTCCTTCTAAATAGTTTATTTCCAATATTCTCCTCAGGTGCGCAATCCAGGAGAATTCGGCTGGTGATAATAAAGCGGCTAATTCCGGCGGTTTTTGTTCAGCCGGGACCTGAGCCAGTTGATGCTCCGCCCCAGTAATCCGGGTTGCTTTTTTCCGGTCGGAGATTTACTGAAAGACTGTGACAGACGGTCCAGAATGATGGCAATGGCCACGATGCCGATACCGCCTATGGCGGCATAGCCGACATCGTTGCGGCCCAAGCCGGTCCAGACCACCAGGCCCAGGCCGCTGGCGCCAATCAGGGCGATGACGACAGCCATGGACATGGCCAGCATCAGTGTCTGGTTGAGTCCGGCCATGATTGTGGGCATGGCCAGTGGTATCTGAATATTGAAGAGTATCTGGTTGTTGGTGCCAC
KOK=       136
KK=  365525  LL=  366634  Z=    6.28  JJ=  365495  DL=  1110
A===      111      112      113      114      121      123      124      131      132      133      134      141      143      144      211      213      214      223      224      231      233      234      243      244      313      314      323      333      334      343      413      433
B===      222      122      422      322      212      412      312      242      142      442      342      232      432      332      221      421      321      411      311      241      441      341      431      331      424      324      414      444      344      434      423      443
RRR=   10.143    5.551   -0.090    4.252   13.287   15.253    9.295    0.041    1.889    1.932   -1.529    0.267    4.066   -0.039   -0.235    4.289    2.680   40.687    0.494    1.748   -0.217    0.272    2.091   -0.070   -2.789   55.802    3.797    5.333    9.597    0.209    1.428   29.386
X1==    2.253    3.485    1.833    2.393    2.782    3.604    4.738   -0.844    1.018    0.811   -1.081   -0.232    1.332    0.055   -0.735    2.311   -1.601    4.620    0.178   -1.569    1.262    0.585   -1.163    2.218    2.042    6.159    1.856    2.726    3.710    0.382    0.729    8.149
X2==    4.501    1.593   -0.049    1.777    4.776    4.232    1.962   -0.049    1.856    2.383    1.414   -1.149    3.052   -0.711    0.319    1.856   -1.674    8.807    2.776   -1.114   -0.172    0.464   -1.798   -0.031   -1.366    9.060    2.046    1.956    2.587    0.547    1.960    3.606
CD1=        5        7        5        6        6        8       10        1        4        4        1        2        5        3        1        6        0       10        3        0        5        4        1        7        6       13        6        8       10        4        4       18
CD2=       10        5        3        6       10       10        6        3        6        8        6        1        9        2        3        6        0       17        7        1        3        4        0        3        1       20        7        8        9        5        7       11
GGTCAGGGCATCCCATGGAGTCGACACCCCGTATTGTCCCATAATAGCCCGTAAGGGTTTCTCCAGCCCCAGCTTCTCCATCACGTATCGTGATGTTGTCTCACGGCTGGCGCCGATGACTTCGGCGTACGCCTGACCTGCCCGCTGGTCGGGCGCTTTTGTTCCCAGTATTTCCTGAACCGCCAGATCGTAGGCGAGGGCTTTCAATTTTTCCGTCTGTACCAGCACGCCGTCCAGGTCGAAGATGAAAGCGCGAATCATCCAGCTTTACCCCGTAAATATTTATTGTATAATGCTAAAACAGCTCACCTTCAAGGTCAACCGGGCAGGGAGGAGAGAATGAAAAATATTTACCTGGTTCCTCATAGTCATTACGATGCCGTTTGGGCCTTCACCAAGGAAGATTATTTTTACATAAATATCGAAAAGATATTAAAGCCGGCCATTGAACTGATGGCTGATCCCGGATATCGGTTTCTGATAGAGCAGGTAGCCCTGCTTGAAGAAATCGAACACCGAAACCCCAGTCTCTTTGCCGATATCAAGAAGTATGCCGCCAGCGGTCAACTGGAAATAGCCGGTGGTGAATACCTGATGTCCGATACCATGCTTCCCGGCGGGGAAACTCTGGTTCGTCAGATACTGGTCGGGAAAAACTATGCGAGGGATAAACTGGGCATCGCTGAGTTGCCGGTCATGTGGGGGGCCGACGCTTTCGGTTTTAATGCCCAGATGCCGCAAATCTATCTGAAGTCCGGATACCGATATTTCGCTTTCCGGCGTGGCGCCACTCGATCGGCGCCGACTGAATTCTGGTGGCAAGGACTGGATGGGAGTCGGATACTTGCTCATTGGATGCCGCTTGGGTATCGTGCCGGTCTGTTTCTCAACGAACTCCCTGAAAGTTTCCGTCAGCTGGAACCGGTGGCGGCCACCGGCAATATTCTGATGCCCTCCGGGAGTGGTTCGATTCCACCCCAACCGGAAACTGCCTCGGTCGTACGCCGGTGGAACCGGCGGCACCGGGATTCTCGGATGATGATTGCCCGGGCCAGGGACTTCTTTCAGGCGCTGGAGCAGGAAAGCGACAGCCTGGAGGTCAGAATCGGC
KOK=       137
[truncated: 1,396,284 more chars]
