# Supplementary material for: Regions Enriched with Reverse Complement Triplets in Bacterial Genomes
Source: Int J Mol Sci. 2026 Feb 28;27(5):2301. doi: 10.3390/ijms27052301 (PMC12985086; doi:10.3390/ijms27052301)
Supplement: Supplementary file 1 [file ijms-27-02301-s001.zip › for_send/45/Chloroflexota/Dehalogenimonas_lykanthroporepellens_bl_dc_9_gca_000143165.ASM14316v1_.dna.toplevel.fa]

>Chromosome dna:primary_assembly primary_assembly:ASM14316v1_:Chromosome:1:1686510:1 REF
AATAGTGAGTTACAGGGAGATTAAAAGAGATATGCGGCGTCGCCCCGCCTCGACCCCGGC
CTTATTGGTGCTTGCCCCTCAATGTTGCGGGCTGGTACTATGTTTACAGTTTTCACGACG
GCGCCGACCGGGCTGAAAACCGACCCTGAGAGTTAGCTAGGCCGGGCATTATTATTGCCT
GATGGACATTGTGTCCCCTGCCATAGTTCTGGAGAAATTGCGCTTGCCTACCGAAGAAAC
CACAATCAATAATGATGCCGGCCGGATATGGGAAACGGCTCTGGGTGAACTGGAATGTTC
GCTCAACCGGTCGAATTTCCGCACCTGGTACACCGGTACCACCGGGCTGAGTTATGCCGG
CGGGCGCTTTGTCATCGGGGTTCCCAATACTTTTGTCGCGGAGTACCTTGAACGCAACCA
GCGGTCGCTGATAGAGAAAACCCTGATCAAGGTTATGGGCGGGGTCTCTCTGGAACTGGA
TTTTTCAATCACCGGCTCAGGTTTGAAACCGGCAAAAACCGACCGACAGCCCGTGAAAAA
TCGTGACGGCCATCGGTGCTTCAATCCCAAGTATAATTTCAACTCATTCATCGTCGGCAA
TTCTAACCGTATGGCTCACGCCGCCGCCCTGTCGGCGGCTCATCAGTCGGGCCAGGCCTA
TAATCCGCTGTTTATCCATGGTTCCAGCGGGCTGGGCAAGACCCATCTTCTTCAGGCTAT
CGGCCAGACAGCCGGTGACGAAGGTCGTCGGGTTCGTTATGTATCCGGGGAGCAGTTCAC
CTCTGAATTCGTCGCCGCCTTGAAGGAGAGAAGGGCGGATGAGTTTCGAGAGTTGTACCG
GAATGTCGATGTTCTGCTCATAGATGATATCCAGTTCATTGCCGGCAAAGCGCAAACCGA
AGAGAGTTTTTTCCATACCTTCAACGAACTGCACAATAACGGCAAGCAGATAGTATTGTC
GGCGGACTCACCACCCAGGGAAATCTCCCAACTGGAAGACCGTCTGCGTTCCCGGTTCGA
ATGGGGCCTGACGACGGAAATATTCCCGCCTGATGAAAAAACCCGCCTGTCCATTTTGAA
AACCCGGGCGGAAGAAACGGGGGCTGAAATCACCCCCGATGTCTTGGATTACCTGGCTTC
GGAAGTCATCCGGAATATCCGGGAACTGGAAGGTAACCTTAACCGGGTGCTGGCTTATTC
CAGGTTATTACGCTCGGCTATCACACCGGAAGTGGCGCGCCAGGCCTTGAAAAATATTGC
CGGCGACCCGGCGCCCGGGGTGAACGATTCTCCTGAAAAACTGCTGGGTACAGTGGCGGA
GTGTTTTGAAATGTGCCCGGAAGACTTGCTAGGTCGGCGGCGGGACAAGGAAACCGCAGG
AGCGCGGCAGATGGCGATGTACGTCCTTAAATCGCGCAACATCTGGTCCATGAATGAAAT
CGGCCGGGTTATCGGCGGGCGTAGTGCGGCTACGGTCAGCCATGCCTGTGACAAAATTAC
TCGTGAGCTGGACTACAATCCTCTGCTCAAGAGGAAACTGATTGAAATAGAAAGACGCCT
GCAGGAGCATTGATTCCGGTTTCGGCCGTTGTGACTATATAAAAAGAAGGGATTGAACTT
CAATCCCTTCTTGCTTACAGCGGGTGTGATTTAGGCGGCGTTCAGTTTTTTCGCCAGACG
GCTTTTCTTCCGTGCGGCAGTATTGGCATGGATGATGCCTTTCTTAGCCGCAATATCCAG
GGCGCTCTGGCTGGCAATCAGGGCATTTTCAGTACCCTCTCCACTGGCGATAGCTTTCTC
CGCTTTACGTATGGTCGTCTTCAAGGCGCTACGGGCGGATTTATTGCGCTCAGCGCGCTT
GGCCGAAGTTAAAATATCCTTTTTCGCACTTTTGGTATTAGCCAAAGGGATGCCTCCTGA
TTTATTAACCTGATAACAGAATGAATATTATACCTCAGTCACGGTTGCGTCTGCAAGACT
GTGCAGGCGTCCGGCACAGAAGTAGAATCCCCGTACGTGGTGTAAATTCCTGGAATTGAA
AAAGCAGGCCATTGTGTGGTTTCTTGAAAGAAAATAACAACAAAGACTTTCAGGAGGTAA
CCACAACAATGGCCAAAGACAGGATGACACTTTTGGAACTGCTACGCAAGTCAGGGAGTG
ACGGTGATCTTGATTTTCTGAGAGAAGGGGTGAAGATGCTGGCCGAAGCGGTCATGGAGC
TTGAGGTTAAGCAGAAGACCGGAGCTGAGAAACATGAGCGCAGTAACGGTCGTTTAACCT
ACCGTAACGGCTACCGGGGGCGTATCTGGGACACCCGGGCCGGCACGATACCCTTGGCGA
TTCCCCGGTTGCGGGACGGCAGTTATTTCCCCAGCTTGCTCGAGCCCCGGCGCCGGGCGG
AACAAGCCTTGCTGGCGGTAATCCAGGAAGCCTATGTATTGGGCATCAGCACCCGCAAGG
TGGAATCTCTGGTTCAGTCACTGGGGCTTAACGGGGTCAGTAAGAGCGAGGTATCGCGAA
TATGCGGGGCTCTGGACGATGAAGTGGAACGATGGCGCCACCGGCCTTTGTTATGGCGTT
ATCCCTATCTGTGGCTGGACGCGACCTACGTCAAGGTCAGGGATTCAGGGCGGGTGGTCA
GTCAGGCGGTAATTATCGCCTACGGAGTCCGTGAAACCGGAGAACGCGAGATCATCGGGC
TTGAGGTCGGCCCCAGTGAAGACGGTGTATTCTGGAAAGAGTTTCTGCGGGGGTTGGTCA
GCCGTGGTTTGAGCGGGGTGATGCTGGTAATCAGTGATGCTCATCTGGGACTGAAGGAAG
CCATCAGCACGGTACTCACCGGGGTATCGTGGCAACGCTGCCGGGTGCACTTCATGCGCA
ATGCGCTGGCCAGAGTGCCGCGGGGCGCCCAGGCTATGGTATCTGCCGCTATCCGGACCA
TCTTCGCTCAACCTGACCGCGACAGCGCTTACAGCCAGCTCCGCCGGGTAGCCGATAACC
TCAGACTCCGATTCGGTCCTGTGGCCGACCAATTGGAAGAGGCAGAACCGGATATCCTGG
CCTATACCGCCTTCCCCCGGGAACACTGGCGGCAACTGTACTCTACCAATCCCCTGGAGA
GACTGAACAAGGAAATCAAGCGCCGCAGTAATGTGGTCGGCATCTTTCCCAACAGCCAAT
CGGTAATCAGGCTGATTGGGGCGGTGTTAATGGAACAGCAGGACGAGTGGGAGGTCGGAC
GACGCTACTTTTCTTTGGATTCGATGAAGAAAACGCTGGAAGGGGCGCAGGAGGAACCCC
TGATCATGGCTTTACCAGCTTGATTATTCGGGAAACCACCAATGATGAATTTACACCACT
TGACGGGACACTACCGGCACAGATTGAATGATGCCCAAAATATATTGTATTTTATCTTGT
CGGCGTGGAGTTATCCTGATAACATAAATACCGATGAAGTTTAAGCAGAAACTACTGAGC
GCCGCCAGACAAAACCGTTCATGGCTTTGCATCGGGCTGGACCCTGATCCTGAAAAAATA
CCTCAAGGCTATGATACTCTGGATTTCTGTCGTCGCATAATCGATAAAACTCACGACCTG
GTCTGTGCCTATAAACCCAACGTCGCCTTCTTTGAGACGCTTGGGGGCGATGCCTGGCCG
ACACTCAAGGGGGTTATCGACTATATCCCAGACGGTATTCCGGTCATCCTGGATGCCAAA
AGAGGTGACATCGGCAATACCGCATCCGCCTATGCCCGTTCGGTTTTCGACATTCTGGGT
GCCGATGCCGTAACCGTCAATCCCTACATGGGTAGGGATTCAGTCCAGCCATTTCTGGAT
TATTCCGACCGCGGTGTTTTCGTATTGTGCCGAACCTCCAATCCCGGTTCCTCTGATTTT
CAATTGCTGACATGTGAAGGTAGGCCTCTATACCGTATTGTTGCTGAAAAAGCGTTAGGT
TGGAGCCACTCCGGGAATCTGGGGTTGGTGGTCGGTGCCACCCAACCTGGGGAGCTGGGC
ATAATACGTCAGCTTTATCCGGATATTCCGTTGCTTATTCCCGGGATCGGCTCGCAGGGT
GGTGATCTTGCCGAAACGGTCAGAAACGGGGCCGATCCCCGGGGAGAAATGGCGATTATC
AATAGTTCCAGGCAGATAATCTACGCTTCATCCGGGAACGATTTTGCCGTGGCCGCCCGT
CAGTCCGCCATTAATATCCGTGATGAAATCGCCAAAATTACCGGTGGTTGAGTGATACGA
TGGGATCGCGAGAGATAATTGAGTTTCGTATCGGTGATATACTGCGCCTGCGTAAACCGC
ACCCATGCGGCGGGATGGAATGGGTGGTTTATCGTCTTGGGGCCGACATCGGTGTCATGT
GTACTACCTGTCAACGAAGATTGCTGGTGCCCAGGTCACAACTGGAAAAAAAGCTGAAAT
CATTCGTCGCTCGGGGAGGGGATTTGGGAGAGGCCGATTCTTCAGAGCGGCATGGTGAGA
TATGAAATTGACCAGGCATATTTCAGAATTACCTCCCACCACCATCGGCGGAGTTCCTTT
TCACTGGGGTTGTAAAACTTATATCATGGGTGTACTCAACGTCACGCCCGATTCTTTTTC
CGGTGACGGCTTGGCCGACGATATCGACGCCGCCGTTGTCCGGGCCAGGCAATTAGTTGA
TCAGGGCGCGGATATCATCGATGTCGGCGGGGAATCCACTCGCCCGGGCGCTCCCGAAGT
CGGGGAAGATGAGGAAATCCATCGGGTGGTGCCGGTCATCGGACGTCTGAAAGCGGAATT
AAATATTCCCGTCAGTGTCGATACTTACAAGCACAGGGTAGCTGAAGAAGCGGCATTGGC
CGGAGCCGACATGATCAACGATGTCTGGGGTTTGAAAAGAGATGTGGGTGTCGCCCGGAT
AGCGGCTGAATATAACCTTCCACTGATTGTGACTGCTTCTCAACGTGACAGGCGGGTAAA
AAACATAATTCCTGCGGTCTTACGACACCTGCGGTGGGCTATCGTAAAAGCAGAAGGTTT
CGGAGTATCTCCTGATAATATTATCGTTGATCCCGGATTCGGATTCGGTAAATCGGTAGA
ACAGAATCTGGAAGTTGTCCGTCAACTTTTCCGTCTGAAGGTACTGGGCAAGCCGATATT
GTTGGGGGCGTCACTGAAATCTACAATTGGCAGAGTCCTGGGGGATGTTCCGCCGTCCCA
ACGTCTGGAGGGCACACTGGCGGCACATGTCGTTGGTATCGTCGGAGGCGCCGACATCAT
CCGGGTGCATGACGTCGAAGCCCATGCCAGAGCGGCTCGGGTGACGGATGCCATCATGAG
AGGTTGGGTCGATGACTGATGCGGATGAGCTGAAACTGACTTCAGCCACTACGGTTTATT
TAAGTCTGGGCTCTAACATGGGCGACAGAGTCTTCAATCTGACCAGGGCTATAGACCTGC
TCGGGCGGCCATTGAAGATTACTCGGATGTCCTCGGTTTTTGAAACTGCCCCGGTTGGGG
TGCCGGAACAGGCTGATTTCCTCAATATGGTGATAGAGGCCCAGACCCATATCGCCCCCC
CCGATCTGTTGCGGCTTATCAAGGGTGTGGAACAGGTTATTGGCCGGGGAAAAGCCGGGT
CGGATGAACCCCGGGTTATCGACATCGATATCCTCCTCTATGGGGACAGACGGATCGATA
CCCCGGAACTGGTGATTCCTCACCCCCGTATGACCAAAAGGGCCTTCGTATTGGTCCCTT
TGTGTGAATTGGCCCCTCGGTTGAAAGAACCAAAGAGCCGGAGAACAGTTGAAGCATTAC
TGGCTTCGCTGGGGGCGGTTCAGACAGTCAAATTATTCAGTGGAACACTAACTGTATGAA
AATAGGCTTGTCTCTGTCTGGAGGGGCCGCCCGCGGTCTGGCTCACATCGGTGTCATCGA
AGTACTCGAGGAACACGGTATTCCGGTCGACGTCATGACCGGCACCAGTATGGGAGCGAT
AATCGGGGCGGCTTATGCCGCTGGTCGAACCGCGGGTGAACTCAGGGCGGAAGCGCTGGA
ACTGGGTTGGGATAAGATGGCACCACTTATTGACATCAATCCGTTTCAGCCCAGCGGGAT
TTTTGGCATCAGGCGCGTTAAGCGGAAATTGAGAAGCCTCATGGGGGACCCTGATTTCAC
AGACCTCAAAAAACCCTTCGCCTGTGTGGCAACCGATATTTTTACCGGGGAAGCCGTGGT
TCTATCCACTGGTAAGGTGGTGGACGCGGTTCTGGCCAGCATGGCTTTGCCATTGATTTT
CAAGGTACCGAAAATGGGTCGCCGTTATCTGGTGGATGGCGGGATTACCAATCCGCTTCC
GGCTGGAGTTTGTCGGGAAATGGGGGCGGAAAAAGTCATCGGGGTCAATGTTCTCAAGCA
CCTGGTCATGCCGGTCGATAAAAGAAGCGGAACCGGGGTTATTGCCCGGCCGCCTAATAT
TTTTCATGTGCTATCGCAGGTCATCTACATCGCTTCCGGTCATCTGGCGGAAGCAGGGGC
CAAAGAATCAGATGTGGCCATTGAGCCTGATATGAGCGGTATCCATCTGGCTGATTTTCA
CCTTGCGGAAAAAGCTATCGGGTGCGGCAGGCAAGCCACGCACCAGCGTCTGAAAGAACT
TGGTCACTTGGTACAATAAAACGGTTGATAAAAACAAGAGAGAGCGTTACTGCACTCTCT
TGTAAATCCGCTTAAATACCCTTATGGATGTTCGATTCGGGCGTTGATTTCCCCGAAAGC
AACCAGAGAATGTTCTTCAAAAAAATTATCGGACGGACCGATCGCCCAGATAAAAGAATT
GATACCGTTGACAATCCGAACGTCATACGGGTCAAGTGTATTGAGGTGCCGTTTGAATTC
GATCGTTGTGATACCGTTTACTTCACTTCCGGTAATATCGTAAAGGTCGTTTTGGCCATT
ATAGGCAGTATCCGGTGGATGACTGCCGGAATAGCCAGGATTATAAGAATCGATTGCTAT
TACGTTTCCGCCGGAATCGACAGCTAACATCCAGAGGTCAGCTCCGGCCTTTTGCAGGCT
TAGACTCAAGGCTATGCCTATCCAACCGGTTGTTCGGGCTTTGATACCAACCGAAATACT
ACCGTCGTCGTTGCTTGTAGCCACCGTAATAACGTCATTATAGGTTTCATGATTCTGGTA
TTTGCCTTGTGGGAAGGAAATCGGGCCTGTCGGAAACGACGTAGTGGGTGGCGCCGAAGT
AGTGGGGTCAGGGTCTCCATTGTCACCACAGCCGGCTAGCAATACCGCCGAACCGAGCAT
TACTGCTAATAACAAAAACAAAGGCTTGCGAAAAGAAGTCAACGTCATGATTAATCCCCT
GGATGAAATAAGGGATATTTTAACACATTTAGTATGTTTTACAAGTTAAGTAAAATAACC
ATCAGTAATGGATATAGGTAAGAAATAATAACCAACGCATGATAAGTTAAAAATATTTGC
AAATTGGCCTCATTTTGCAAAGCTTTTCGGAAAATAATTTGAGTAAAGCTCAATCAGCTG
GAGGGGAAACTGAATATATTGAAATTATGAACGTTGAACGTTTGCCCAATGGATGGCATA
ATAGGTTGAGCAAAAGGATAGTGTGTGATGAAGATACTTTGTATTGGCGATATCATTGGT
AAGCCCGGTCGTCGGGCTGTTAAGGAGATATTGCCGGCATTGAAGCTCGGTCTGAGTGTT
GACCTGGTCATTGCCAACGGAGAGAATGCCGCCGGAGGCATCGGTTTGACCCCGGATGTG
GCTGATGAATTATTCACCTATGGTATTGATGCAATTACTACCGGCAATCATATCTGGTCC
CAATCTGAGATCATTCCCGTACTGGAAAGTGAATTACCGGTTGTACGTCCTTTAAACTAT
CCGGTGGGAGTTCCGGGAAAGGCCATAACTGTCGTAAAAAATGTCGCCGTAGTCAGTCTG
ATGGGCAGAACCTTCCTCAACAGTCTCCTGGATTGTCCTTTCCGGGCAATGGATAGATTG
CTGGCGGAGTTAGCGGGCCGGTTTTCGCATATTATCGTTGATTTTCATGCTGAGGCGACC
TCGGAGAAGCAAGCGATGAGTTGGTACCTGGACGGCAGGGTAACTGCGGTTGTTGGCACC
CACACGCACGTCGGTACCATAGATAATCGAGTGTTGCCCACGGGAACGGCCACGGTTGCT
GATATCGGTATGGTCGGCCCCAAAGATTCGGTCATCGGTGATTCCAGGGATGACGTACTG
AAACGTTTCCTGACCGGACTCCCGAACCGACTGAGTGTCGGGAAGGGCCGGGCAGTTTTT
AATTCAGTTCTTATTACAACTGATGAACAGGGGAAGGCCTTAACAATCGACAGAATTGAC
CGGGAAACGACAGAATCAATATGACCGGCAAAATTGATCTTCATGTTCATTCCAACGCTT
CCGATGGCGTTTTATCACCGGCTGAGGTTGTGAGAAAAGCCGTTGCTCAGGGGGTCACAT
ATCTGGCTTTGACCGACCACGATACAGTCTTCGGTATCGAGGAAGCGGTGCGTGAAGTCC
GCAGATTCCAAAACCTGACGTTTATCCCCGGTGTTGAAATCTCTACTGATGTTGAAGCTG
GAGATGTGCATATTCTGGGTTATTTTGTCGACTGGAAAGATACGGAATTCATTTCCAAAT
TGCAGACGATGAGAGAATCGCGGGTTGAGCGTGGCCAGGCGATGGTCTCCAAGCTGTCCG
CTTTAGGTATGCCACTGGATTGGGGTCGAATTCAGAAAATTGCTGGAGACGCCGTTATCG
GACGGCCTCACATCGCCCAGGCAATGCTGGAAAAATCATACATTAATAACTTTTCGGAGG
CTTTTGAAAAATACCTCGGACGGGGCAAACCGGCATATGCCGAACGAATCAAGCTGACAC
CTGAACAGGCAGTCGAACTGATTATATCTGCTGGAGGATTGCCGGTAATGGCCCATCCGT
TTACTTTGCCGGGATTTGAACAATTAGTTCTCTCCTTGGTGCCTAAAGGTTTAGCCGGGA
TTGAGACATATTATGCCAGTTACAGCGTCAATGAAATAGAACAGCTTAAGCAACTGGCCG
ACAGGCTGGGGTTGGTAGCCACCGGAGGGACTGATTTTCATGGTTTGGACCCGATAACTG
AGATTATCATCGGCGGGCAACATGTTCCCATAGATTCGGTGAGAGATTTATTAGCCCGCC
GAGCCGTTAATAATAAATAGACCGGAGTCGTCATGCTGTTTCTATTAGTGGTTGCCGCTT
ATTTACTCGGTAGTATTCCTGTCGCCTACCTGATCGCTCGCTGGACTCGTGGCATTGACC
TGCGTAAATATGGTTCCGGGAACGTTGGTTCTTCCAACGTGATGCAGGCTACCTCTAAAC
GCTGGACGATACCGGTTGCTGTATGGGATATGGGTAAAGGTGTTTTAGCTGTATTGCTGG
CTCGTTGGGCGGGGTTTGAAATATTACCTCAGTTTGTCGTCGGTTTCGCCTCAATAGCCG
GACACAATTGGCCAATTTTTTTAGGTTTCAAGGGGGGGCGTGGCATTCTGACCAGCCTTG
GTGTTATTCTCGCTTTTTCCCCGGTGTTGGGATTGACGGTCCTGGCCATCTCTTTTTCCT
TAGCTCCTTTTAAGAACCTGTCTTTGGGAGTTTTTATTGCCCTGTTGTTATTGCCTTTAT
TGGCTTTGATTTCCCCAGGCGTTTTTTCAATCGAAGATCCGAACAATGCGGCATTGGGTT
TTTCCGTCATTACCGTCTTGGCTCTAAGTCGTCGTTTGATTGGTCAACGCTCGGACCTGG
CAATTGGTTTGAGCAACTTTGAATTGGTTATCAACAGGCTACTGTTCGACCGTGATATCA
GAGATCGGCTAACTTGGATTTCGCGCACCGTCAGTAGCAATAACAAGTCACTTAGTTGAT
TTCTATCGCATAACAGCCGATGTAGCCGAAAAGCTTTTTGGATAAGGTAATGTTTCTGTC
AATCGACAAGCGGACTATTGACGCGATTTATGTTTGGTAATAGAATACAAAATATAGGAG
TGAAATTATATGCCAATATATGAATATCGTTGCATGGACTGTCGTAAGAAATTCGATCTT
CTTCGTCCGATGAGCCAGTCAACTGAACCTGCGGAATGCCCGCTCTGTAAAGGTAATGCC
AGGAGGATCGCGTCCACCTTTATGGCCAAAGGTTCCGGAGGCAGTGTGGGTGGTGGCGGA
TGTTCCAGTTGTTCCACTTCATCCTGTTCCAGTTGCCATTAGATTCATTGAAAGATAAAC
TCTTTCAGCAGGGACAGATATTCAAAGAAGTGTCCTCTGGTCATGAAATTAGTAAAATGG
GTGGGTATTCTCCCCGTCACGCTCCTGTTAACAGGATACTGTATAGGGTGCTGGGGTTCG
GTCACAACGTACGAATTGGGTCAACCGTTCGTTTTGAAACCAGGTGAATCAGCCGTCATT
CCCGGTTAGAAGTTGACGGTGGGTTTTGAAGAAATTCCTACTGATTCACGTTGTCTAGCC
GGCTCGGTCTGTATCTGGCTGGGCCAGGTTCAACGCCTGCTGGAAATCAGGTATTCTGGC
AAGATAGAGTTGATAATGATTACCCAGACCGGTTTATCCGATGCTCCTGTTTCTTGATGG
TATCGCCAGTACTGCATTGAGTTCAATGCATTCCTTACCCTAATCAACATCTACCCTTTC
AAGAGCGGACTATCGCTTGCAAATGACCATAACCCTGGCAGATTAGTCATTTTGAATCCA
ACTTCAAGCATGGTAGATTAAATACAGAATTCAGAGGTGTGAAAGGAGAACATAATCGGT
GAAATATTTGATTTCAGGAGAGCAGGTAACTTCCGCGGCAACCCATGAAGACCAGGTTAA
GTTCCTGGAGGCGGCAAAAAACTGGGTTGAAAATAACCGGGCTGAAGGCAAGATTGATGG
AGCCTACAGCTTTCTAGATGGCGGCGGTATGATTATTGTCGACGTAAAAGACCACGAGGA
AATGACTCAGTTATTGCTGACATTTCCACTCGGTCCCTTCAGCAATCTGGATGTCAGACC
GTTGCTTGATTTTACCCGAAATGCAGAATTAACCATATCGGCGGTTAAAAAGATACTATA
GAGTTTATTGATCATCATTCGGAGGCTTCGTATTAATACGAAGCCTCCGTTTGGTTGAAA
AAGCCTTGCGTTAAAGAGTTTGTCAGGATATACTGCTTGCGATGGTGAAAAAAGTATTGA
TTGTGGACGATCAGGAGCAGATTAGGCTTCTTGTCTGTGGTATCCTGAAGGATGAATACG
AAGTTTTGGAAGCCGGTAGCGGCGAAGAAGCGCTCCAGGTTGCCAGGGAGTATTTACCGG
ATTTGATTATCATGGATATTCTAATGCCGGGAATGGATGGATTGACTGCCTGTAGTCAGA
TTAAAAGCAATCCTGCAACCAACAACATACCAGTGCTTGTGTTGACAATTATAGACTATG
AATTGAATCGGCGTTTCGCAGAAAGCCTCGGCGCTGACGGTTATATTACCAAGCCCTTTA
CCCCCGAGGAACTCAGGAAGGCGGTTTCTGAACACTTGAAATCACCAGCCGCTTGAGGCA
ACGGTTCAGGTATTTGATGGTCTGATCCAGTGTTTGCCCTTGGGTATAGAAATTCTTTCT
GAGGTGAACCCCATTAAACTGGAGTAAATCAGGCCGTTATCAAGATACTCTTTTCGCCCG
CCGTGCAAAATCTATTGGACTTCGGTAATTCAGGCTTTGATGCAGCCGCTCAGAGCGATA
CCAAGCCCGGTAGTTTGTCCGCGCCATGCGTGTGCTTCCAGGAATCCGCATATACTCATG
CCGATAGAATATTAGGGGATTAGCGCCATACCGAGGAGCGATTGAATGATAATCCAAAAG
GCCGGACTGGACCCCGAGGCCCTGGGAGGGAATGTGGCTGTAGTAATAGGAGGAGCCTCA
GGAATAGGGCAAACAACGGCGATCAGCTTGGGAATTGTCGGGGCTACCGTCGGCATTGTT
GATAACGATGAGAAAGCGGGCCGGCAGGTAGTCAAAATCATCGAGTCCAATGGCTCCAGT
GCAGAGTTCTTCAAAGAAAACAGTCTGCAAAACTTGGATATGGAGGGGTTATACCGGAAG
ATAATTAAATCTCTAGGTAAAATTGATTTGGCTATTGGGGATGACCGGTGCCGTGGTTTA
TTGGAATTTTTGCCGGGGATGTTGGAGCGTAATTATGGAGTGGTCTCTATCATTGGTAAT
TCACCTGAGGCCAAATCAGAACTGGCCTCAGGTGATTCCGGCATCTTAACCGGAGCCCGG
GTCGGAGCCTTTATCTTTGATTCCGATGGCGCGGATGATGATCTTGCGAGTGCTGGCCTG
ATCGGTCTTCTTCGGTTTGGATGGGAATACCATGGTCAAATCGTTGATTGGAAGCAAGGT
TTGACACGGCTTGGTTTGGATACTCACGGTGAAAAGATACAACCAGAGGAACCTGTAATC
ATCCAGTCATCATTTACAGGGACGCCCGGCGTGATTTCACAAGCGTTGGTTGAGATTATG
GTTGAAAATGAGACGGAGTATAATCAATTGTCTATTCTCGTGCGTCAAGTTGCCAAGAGG
ATGTTTCTTCAGGGAACCGGGCTTACCGTTAACGAATGGAGTGAATATGCCCGAAGCATG
AGTCATCATTTATCAGAAGGCGATCTGGAGATACAGAAGGTCGAAGAATACCTTGATAGA
TTGAGACGCCTGTTTGATTTTATGGATGTTCAAGAAACTCAAGCCCACCGTTGGGCTAAG
CACGAAAACAATCTTGAATCAGTGATTCAATCATTGGATTTTAGAAAAACAGTGGTAAAA
GATTTAATAACAGTTATTGAAAATCAAATACTGCCCTCTATTTAAATAACGATCAACTCA
AGACAGGCCGTAATCACAATTTACTGTTTGTTGAGTGTCTTTGCAATGTTCTTTGTCCGG
ACATCCGTTGCTTTAAGTTTGGCTTCACTTGTGTTCTTATTGAACATGACGGGCAGGGCA
TTTTTAATTAGTTCTCTGACTGCTCCGAAAAACTCCGGGGGATTTTTTACCAGACTCAGG
AAAAACCTTTTATTATGACGCACCATGAATCTGACACGCCGGCTGGCATAGGTTCGGGCA
TATTCAGCAAACGCATTATTGATTATCTCATCCGGCACCTCGGATAAATTGGCTCGGGTA
GCGGAATAAAACGCGAAATGGGGCCAATCAGCCAATGTTTTAGGCGGTTCGATAAGGTTG
TTTTCAATACAATAATTAAAAAGAGGGGTTCCGGCGTAAGGGACAAAGCGCATATAAAGA
AATGGAGGATTATCGAGCTTCTTAAGGAAGTCTCGGGTCAAATTGAAGTCTTCGATTGTT
TCTGTTGGCAAAGCTTCCATGATGTACAATCGGGGTGAAATGCGATACTTGACCAGAAGC
CAGAACGATTTTTCCATCTCGTCGAGGTCAACACCTTTTTTCAGAAACTCAAGCATTCTT
TTGGATCCGGTTTCTACTCCGATGCCGACGGCAGTACAACCCGCTTTGGCCATTAACGAA
ATATCTTCTTCGGAAAGATCAGCCCGCGCTTCGCAATCCCATTTAATTTTGATCTTTTTG
TCTATAATCAATTTACAGAATTGATGCAAGCGTTTTCGGTTGAAAGTAAAATTATCCTCG
AAGAAACGGATGAATTCGATACCATATTCTTTTTGCAGGTGTTCGACTTGAGATACAATC
CTTTCGGCGGAAAAATCCCCGCGATAGCCCGCGTGAAATGCGGAATTGTAGCAAAAAGTA
CAACGGAAAGGACAGCCGCGGGAAGTATTCAGGCTGGCGGCCCAGTATTTTTTTACATCT
ATCAAATGCCAGGCAGGATCGGGAAGTTCATCTAGATTCTTCAGTTCCTGACTTGCCGGG
TTTTGTTGTATGCCATCTTGGGCTCTGTAGGCTAAACCGGGGATCTCACTCAAAGCCGGG
CTACCGGTTTCAAGGTGTTCTACGAGTTTCAACAAAGGCTCTTCGCCAGCTCCTCTGATG
ACATAATCTATGTAAGGTTCAGCCAGCGTCTGCTCCGGTGTTGTTGATGGATGTACGTTT
CCCCAAATGAGCTTTGCCTCCGGGAATAACTCCTTGAACTCCTGGCTTTGAGAGATAGCC
TGGGTGATATCGGTGCCGGTCAGCACCGAATAGCCAATCAGCTCCGGTTTGAAATCCATA
TAATCCGCTGGCTTGGCGTTCCATAATACGTTATCCAGTATTTTTACCTGATGCCCCGCT
TGTTCGAGCACCGCCGCTAAAAATAGAAGTCCGTTTGGAAAAACAGCATACGTCTTGAAA
CGAGGATTAACTTCGGTGCCTGGATTGACTAGTAAAACTCTCATATTCACTCTCCTCTAA
AAAAGCCTGACCGGTGGGTCGCCGATACGTGCCATCTCCCCGGAAAGATAATTTACGGTA
TGTAAATGATTCTTGGCAAGGTTAGCCGCCACTTCGACTTCTTCACCGGAGGGAGCCCGG
TATTTCACGCCGTTCAGACTGATAAATCCATTGATGCGTAATGGAATAGCCGGGTCGACC
GAAGCTATGAATGACGCTACTTTTTCCACTTCGTCAGCTTCGATGATTCCCGGAATCAGT
GTTATTTCAGCTTGCAGTTTTTTCCCGGATTCATGTAATTTCCGGAAATTGTTTAATGTT
TTTTTATTATTCGCGGCAGTATATTCGTGATACAGTTCAGGGGTGATGGCTTTCAGACTG
ACGATTATTTCATCTAAAGCTGAAGTGTCCGGACACACTACTCCATTGGTAAAAAGGATA
TTGTAGGCCCCATACTTTGATTTCAATGATTTTGCCAGGGGCGGAAATCCAGGGTCTAAT
GTCGGTTCAATCCCAATATAAATGGCTCTCTCAATGTCTAATCCATTTATCAAACTCAAT
ACCTCGGATAATGACAGCAACTTCTCCGGGGGGTTTTCCGGCGGGTTTGTCGCCAGACGT
GATTGCCAATCGGGCAGGAGGGAAAAATCCAGCTTCTCTCTTTGACAATAGCAACCGATG
CATTTCAAGTTACACTCGGTCCAATGGTGAAAGATAATTGACTTATAACTGGGTTCATAA
ACGACGTGGTATACTTTCAAATTCTTACCACTGGCTTCGTCGCTGTATAGGGACATTACA
ATTTCTCCGAAGGAAATGCCGCCGGTATGACAGCGGGTTGGTTCTTTTCCACCAGTTGGC
ACGCTTTTATACCTATGAACCAATTGCCGTAAATCATAATTGGCTCAAAATCGGTAATTT
CCAGACGTTTGGCGAATATGGGGCCATCAATGACAAGAGTGTGATAATAGCCCACTTGGC
CGGACGGGGAAGCCTCTGCTCGAGCGCGTAACTCGGCTAAAGTATCATGATCCAGTCTCC
GTCCGAGCCAGTCTTTACCCAGACGTGTATCGTCAACCACTATAATGATAGCCGTGAATC
CAGAATCTATCAGGTCAGTCAGGAGTGACGCCCTGTCTTCGTCCCACAAGGGCATGATAG
GTGTGATACCAGCCGGTTCACAAACACTTTTAACCCAGTTGAGATGTTTCTCCGCTAGAT
AGTTACCGACGCTGACGTCGCCGAAAACGCCGCCGGTAATACCTTCTGTCTGAAACGATT
TGAGCATTTCGCGATAACTGTCATTATATGTATCTACCGTTGTTGTTGTTTGGGTTAGAG
GTATTCCCATGGCTTCGGCCTGGAGCTTGTGACTATCTCAGGTGGTATTCTGTGCGGCCA
CACCTCTCCGGAATGCTCGGTGACAATGCTGGCCAGCCGACGGACTTTATGGCCTGATTT
AATAGCCCGGTAGGTAGCTAAACAGCAATCTTTCCCGCCACTCCAGGATACGAAGACATC
CATTTTTTAATCCCCTTAAATTAAGCGTGATGTTAACAATAATGAAATACTTGATTATTC
TACAATAAATGAGGCTATATAACCAGTACTAACGATGCGGTTAAAGAAAGATACAATGAG
AAATCTAACCCGAGCAGGGTCTTTTACATGGGGTGTTTATTAGAGTAAAATAGCTTTGCT
TGGGCGGCTAGTTCAGTGGTTAGAACGCCTGCTTCACACGCAGGAAGTCCGTGGTTCGAG
TCCACGGCCGCCCACCATGACTACACAATAACCGTCTCTTCCCCTATTAATCGGTCTGCC
CGCCCGCATTGTTCAGGATAGAAAAAATGGAAAAAACGGTCAATTTACTGGATTTATCTC
CTGAAGGTATTGCCTCCTTCCTGGTCTCTATCGGAGAAAAACCGGTTTTCACAGGGAAGA
TTATCAGACACCTTTTCGAATGCAGGAATACAATTATTGACGAACCCAGCTACTTGCCGG
AGTCGTTAAAACACAAACTGCGCCAGATTTCTGGACATGCCGCTCTGGAGGTTTTGGAGG
AGTCGAAATCTGTGGACGGTAAGAATATTAAGACCTTATTTGGCCTTGATGATGGTAACA
CAATAGAGAGCACCGCGATGGAATTCGGAGGTAGTGCTGGGAAGATAAGACGAACCGTAT
GTGTATCCAGTCAGGTCGGTTGTATGATTGGATGCCCTTACTGTGCTACAGGAATGAATG
GTTTTCATCGAAATCTCAGTCCCGGAGAAATGATAGAACAGGTTCTTTATTATCGAGGAG
AGACTGGTCGCGTTGGCAGGAATAGTCTAACCAATGTTGTTTTCATGGGAATGGGGGAAC
CTCTTCTCAATTACGATAATGTTGTTACTGCAGTATCGCTACTTAATAGCCACCATGGCA
TGGGATTCGGTGCCCGTCAGATAACGATATCGACTTCCGGTATTGTTCCCGGTATTCTAA
GGTTGGCTCGTGAGGATCTGTACTGTCAACTGGCAGTTTCAATTCAGTCTGCTACTGACG
AATTGCGTAATCTACTTGTTCCGGTTAACCGGAAATATCCGCTGGCTCATTTAATTGAGG
CATGCCGGGAATACTCTGAACTGACCAGACGCAAAGTTTTTATTGAGTATGTTTTATTTG
AGGGAGTCAATGATAGTATTCAGGATGCCGAAGGATTAGCGAAATTGTTGGAACCGCTGG
ATTGTTCGATAAACTTGATTATTGTTAACAACTCCGGGATTGGTACTTTCAGGCCGACTT
CATATGACACCGTGGTAGCATTTCAACGCCTGTTGGTTTCGAAAGGGTTTAGAACAATGC
TCCGACTTTCAAGGGGTACTGATATTGAGGCAGGATGTGGGCAGTTGAGGAATCGACGGC
TGAGGATTACGAACTAACGATAATGACACCCGAATTTGAGTTATGAGTATTACCAAAGGG
GGGGGATTTCACTTGAACAATTCAGTTATAAACACAGACGATGCACCGAAAGCCATCGGT
CCTTATTCCCAGGCACGTCGAGCGGGGGACTTTGTGTTTCTATCCGGGCAGTTGCCGATC
AACCCTGAAACAGGAACTATGCCCCTGGGCATTGAAAAGGTAGTGTCCCGTCAAGTGGTG
TAAATTCATCATTGGTGGTTTCCCGAATAATCAAGCTGGTAAAGCCATGATCAGGGGTTC
CTCCTGCGCCCCTTCCAGCGTTTTCTTCATCGAATCCAAAGAAAAGTAGCGTCGTCCGAC
CTCCCACTCGTCCTGCTGTTCCATTAACACCGCCCCAATCAGCCTGATTACCGATTGGCT
GTTGGGAAAGATGCCGACCACATTACTGCGGCGCTTGATTTCCTTGTTCAGTCTCTCCAG
GGGATTGGTAGAGTACAGTTGCCGCCAGTGTTCCCGCGGGAAGGCGGTATAGGCCAGGAT
ATCCGGTTCTGCCTCTTCCAATTGGTCGGCCACAGGACCGAATCGGAGTCTGAGGTTATC
GGCTACCCGGCGGAGTTGGCTGCAAGCGCTATCGCGGTCAGGTTGAGCGAAAATGGTCCG
GATAGCGGCAGATACCATAGCCTGGGCGCCCCGCGGCACTCTGGCCAGCGCATTGCGCAT
GAAGTGCACCCGGCAGCGTTGCCACGATACCCCGGTGAGTACCGTGCTGATGGCTTCCTT
CAGCCCCAGATGAGCATCACTGATTACCAGCATCACCCCGCTCAAACCACGGCTGACCAA
CCCCCGCAGAAACTCTTTCCAGAATACACCGTCTTCACTGGGGCCGACCTCAAGCCCGAT
GATCTCGCGTTCTCCGGTTTCACGGACTCCGTAGGCGATAATTACCGCCTGACTGACCAC
CCGCCCTGAATCCCTGACCTTGACGTAGGTCGCATCCAGCCACAGATAGGGATAACGCCA
TAACAAAGGCCGGTGGCGCCATCGTTCCACTTCATCGTCCAGAGCCCCGCATATTCGCGA
TACCTCGCTCTTACTGACCCCGTTAAGCCCCAGTGACTGAACCAGAGATTCCACCTTGCG
GGTGCTGATGCCCAATACATAGGCTTCCTGGATTACCGCCAGCAAGGCATGTTCCGCCCG
GCGCCGGGGCTCGAGCAAGCTGGGGAAATAACTGCCGTCCCGCAACCGGGGAATCGCCAA
GGGTATCGTGCCGGCCCGGGTGTCCCAGATACGCCCCCGGTAGCCGTTACGGTAGGTTAA
ACGACCGTTACTGCGCTCATGTTTCTCAGCTCCGGTCTTCTGCTTAACCTCAAGCTCCAT
GACCGCTTCGGCCAGCATCTTCACCCCTTCTCTCAGAAAATCAAGATCACCGTCACTTCC
TGACTTGCGTAGCAATTCCAAAAGTGTCATCCTGTCTTTGGCCATTGTCGTGGTTACCTC
CTGAAAGTTTGTGTTGTTACTTTCTTTCAAGAAACCACACAATGGCCTGCTTTTTCAACT
CCAGGAATTTACACCACGTATTGGGATTCTACTCATTGAAAATCAGACCAGACAATCCTT
GCGCAACATCCAAGCGATACTTGCCGCTACCGGTTTGTCGTTATCTGATGTGATTAAAAA
CACCGTATTTTTAGTCGATTTGGGTGATTTCAAGGCGATGAATGAGGTCTATCAGGAATA
TTTTCCGAATTGTCCTCCATCCCGCTCATGCGTCCAGGTGAGTGCCGTGCCGAAAGGTGC
GTTGGTAGAAATTGAAACGGTGGCCTTCGTTAACAAGAGGCTCTAATTGGTGATGACTCC
CGAGCCGACAACGATATCGTCTTCATAGAAGACCGCTATCTGGCCGGGTGCTGGCGCCAT
TTGCGGCACCTCGAATCTGACGGTTACTGAATCTGTGAGGTGATTCGGAATAACCATTGC
CGCGGCTGGAACAGCGGCAGATCTGACTCGGGCGGTGAGCTGGACAGGGTTTTCCAACTG
GGATATCGAAATCCAATTCAACTTCTCAACCTGGATTTCATCTCTATAGAGAGCAGACCT
GGCACCGACTACGATAGTATTCTCGGGGGCATCGATTTGGACTACATATAGAGGTTCCGG
TGAAGATAAACCAAGCCCGTGTCGCTGACCGATGGTAAAACTAGATATCCCGCTATGTTG
ACCGATGATATCACCGGATTTATTTTTTATCGGACCTGAAGTATCCTGAGAGCAAACCAG
TTGCCTGTATCCGCCTGAAATAAAGTTTTGACTTTCTTCTTTACGCGAGACCGGCAGATT
TATACGCTCTGCAAGCTTTCTGACTTCATCTTTGGATAAATCGCCCAATGGGAATCGTAA
TATTCGTAACTGGGCCTGAGACAGGCGAGATAAGAAGTATGATTGGTCTTTATTGTGGTA
GCGTGCTCTCAACAGCCTGTAACGATTGGATTGATGGTGGAAGTCTGTTCGCGCGTAATG
ACCGGTGAAAACGAATTCAAAATCCAAACCGGATTCTCGGGCTTTGTCGAGTAATGCTCC
AAGTTTGATTTGCTGATTGCAGTAAACGCACGGGTTTGGGGTACGACCGGCTCGATATTC
GTTTTTAAAACTTTCCAGAATATTTGTCCGATATTCGTTCTTGAGGTCGAAAACCTGGAG
TTTGATGCCCAGGTGTTGGGCGACAGCTTCAGCATCTTTAACATCTTCTTCTTCCCCAGG
CCCATAACAGCCATGCTTATGGCTCTTCTCATTTGGTGATTCCGGGCCATCATAGATGGT
CATGATGATTCCGGTAACATCGTAACCACTCTCTTGAGCCAGAGCGGCCGCCACTGCTGA
ATCAACGCCGCCGGATAGAGCGACCAGTATTTTTTCCCTCAAGTTAAGCGCTCCGTGAAC
TTTTTAGTTATTGTTTAAATATTCTACCATCTGCCATGCCAGCCTAGCCAAAGCATTTTG
TGAAGAAAGAGAACCCGCCCCCTGTTGACCGGGAGGCGGGTTCGGACTTTGCCGATTGAT
ATGATGTCAGCAGATCTGGAAGCGGCCTTTTTCAGTGCCTTTCGGACTGACTACATGAAC
AGCGCATGCCAGGCAGGGGTCAAAAGCCCGCACGATACGGACTACTTCAAATGGATTCGC
TTCATCTTTCACTTTGGCCCCGATCAAAGCCTGTTCCAAAGCTCCGGGTTGGTCGTTATT
GTCTCTGGGGGAACAGTTCCAAGTTGAAGGAACAACGCATTGGTAACGTTCGATCTTCTG
ATCTTTGATACTGATCCAGTGACCTAGCGCGCCACGGGGAGCTTCCCAGAGCCCCATGCC
TTGAGCTGAATCGGGGATGTCAGCAGTGACGTTAACCGGCTCACCGGGTTTAAGTTCATC
CAGCCATTTATCCATGGCGTCAGCGACCATTTTACACTCCAATGCCCTTGCCGCATGTCT
GCCGAGGGTGCTGAATAAAGCCGAAGCGGGGGCTCCGAAATGAGCCAGAGTGTCATTCAC
CAGTTTCTGGGCGGTCGGGTCTCCCGACAGATAGGCCACAAGCACCCTGGGTAATGGGCC
GACTTCGTATACATCACCGCCATACCGCGGAGCTTTGAGCCATGTGTAAGCTCCCGTTTT
ATTGGGGTCATCAACAGTATCGGTATCACCGGGATACCCTGAACCACTGGAGAACCAGCC
GTATTTCACGTCTTCAGTAATCTTCTGAGGGTCGAATGTTCCCAGAGATAATCCCGAAGC
AATACCCTGAGGGAGGAAACGTTGGCGTTTAGCCAGGTCCTTTTCCTTGCCATCGAGATC
GAAGACGCCATAAGAAAGGACGTTACCGGTACCGAAACCCTGGTCGAAATGATCCGAATA
CGCCTCGGCCACAGCAATAACGTCGGGAATATATACTTCGTCGGTGAACTTGCGAAGTTT
TGTTAGTTTGGCACGGAAAGCTACGATATTGTCTTCAGTTGGACCCTGGGTGGCTCCACC
GACGACTAACGCCGGGCTGTGGGGCATTCTGCCTGAGAATATGGCGCTCATTTCATGAGC
GATACGGCGCATGTTGAGAGCTTCGACATAATCCTGAACGGCTTTGACGTTGATAGCTTT
CGATAAACGATAATCACCTTCGTAACGAGGCCAGAAAGGGCCCAGCATCGAATAATCACC
AGCGGCTAAGGCGCGGCTGATGAACTGTTGGACTTTAGTGAGCCCCGCATCGTTGCCGCT
ATAATCGGCAACCGCGGTGACATCAACATAATCCAAGGCGGCAAGATGGTAAAAATGGAG
GATGTGGGACTGGATGTAGTTAGCCCCCTGGATAAGGTTACGAATGATTCTACCATTATC
CGGGATTTTATCATCGACACCGAACGCACTGTCCAGATTAAGGACGGCGGTCATACCATG
AGATGTGGGGCAAACCCCACAAATACGTTGAGTGTAATGCTGGGCATCGGTCGGGTTATG
ACCTTTTAGGAAAATCTCGAACCCTCTGAACATCGTCCCCGATGAGTGGGCATCTTTTAC
CACACCATTTTCGACCACCACCTCAATCTTGAGATGGCCTTCGATTCGGGAAATTGGATC
AATTACGATTTTTGCCATTTCTTATTACTCCCTCTGCTCCCTCAAGATATCAGTGGCCAC
TATTGGCTGATTTATTTTTAGTCGCCGCAATCACACCAGCCGTAATAACGGTAGCTCCGG
CGAAGCCCATGGCAATTTTATCGCCAATCTTATCTTCGGTAACATCCATCGGTTCATGAA
TTGCACCCAGACCGGCAGGAAAGGCCATTTCAGTACAACCGATACAGGGGGCACCCGCTT
CTATGCACCATCTGGTTTTGTTGTTCCACAGACGGTCATTACAATCAGCATGACAGATGG
GGCCTTTACACCCCAATTTGTACAGACAACCAGGTTCACCGAACTTTTCGGCGAATTCAC
CGGCGTCGTATTGACCACGGCGAGGACATTGATCATGAATCAGTTTTCCGTAAATAGAAA
CCGGCCGAAGGTCTTCATCGACTTCTACTGATTCAGGCCCATCCATGATCACCTGTGCCA
GCGGCACCACCAGCCAATCAGGGTGTGGCGGGCATCCGGTAACATTGATCACCGGGGTAG
TAATGCCCTTTCGCTCGTAAAATTCGGCGACCCCCACAACTTCGCCCGGATTAGGCGGAG
AAGCAGAAATGCCACCTGAGCAAGCGCAGGTACCCAGAGCTATGGTGGCGATGGCTTTTT
TGCCCAGTCGTTCGATGGTTTCGGTCATCGGAATCCCGTGGCCATCTTTTTCTCCGACCT
CACAGTAAATCCCGCCATCCTTGAGGGGTATTCCCCCTTCCACCACGAGGGCGAACGGGC
CGGTCTCGGTATCGTAAAGGGCCTGCATGGCCAGGTCTCCCTGGGCGGCCATGATAGTAT
TGTGGAAGCGAAGGCTGACATGATTACCGGTGACAACTTCCGACAACAACAGATCTTGAA
TGGTTACCGGAAAACCGTTAAGGGCTGAAACGGAACACCCATTACATCCGGAGCCCTGGA
ACCAGATAACCGGAACTTCATTCAACGCGGCGGCAAACAGCCGTTCAAATTCCGGATTTT
TAAACATTGATATGCCCAGAGCCGCAGTAGAACCGGCACAAAGCTCAACGAAACTTCGAC
GGGTCATTTTGGTTGCCATATTAGCCTTGGTCCTCCTTGCTTATATTCGAACCAGCTACT
GATTTGAATTTGGCTTCACGGCGGGTTCGGAAAAGATAAACACCAGAAAGGAATAAAGCG
AGGCCCGCAACTTCAATGGGAATCTTGCTGAGGAACTCTCGAGTCAAGGGTGGGTAAAGC
TCGTTCTCAACTTCGATAAATCCAATTTCTTCCGGGGCCACTGAACTGATGTACATCACG
GCGGTACCGCCGGCTTCATGCTCTCCGTATATATGATTGTAATATTTTTCAGGGTTGGCT
TGAATCCGTTCGTGAGCCAAGGCAATCATGTCCGCTCTTTCCCCGAATCTGATGGCTTTG
GTTGGGCAAACCTCGAAGCATACCGGGTCTTCGCCAACGGCCAGTCTGCGGTCATTACAG
AAAATACACTTTGAAATCTTAGGCCACGGTTCATCCCATTCGAACTTAGGGATATCGAAA
GGGCAGGCGTTCTGGCAGTAGCGACAGCCGATGCATTTGCCTTCTTCCCACACAACGGCA
CCGTTGGCTTCCTTATGAAGAGCGCCTACCGGACAAACCGAAACGCAAGCCGGGCTGAAA
CAATGCAGACACCGTTTACTGACGCCGACGACCTGAGTGCGGTCGTAATACGGCACTTGA
TGAGTCTGTAAGACCACATAATGATAAGCGTCCAGTTCCGGCGAGTCCTCAGTACCGGCA
AGGCGCTTGTCTTTGAGATCATAGAACTCATGGCACTCAACTTCGCATAGGCGACACTTG
ATACACTTGGTGGTATCTATGAGCATACCTACGGGCATAATTGAACTCCTTTCCTGAGCA
TGACTATTAATTTATTCCGGGTTCTTGCTTAAATTTTCAGTGTCTGTCGATTGAATCGAA
TTGTCAGGATTTTGTTCCCATCATCAGGTAAATTGTCAGGTAGCGAAAAATAAGAAAAGA
GAAACAACCTGGTAAAGTAAAATGAGGAGAATAAATTCACTCCAGTTTCAGAAATTCTGG
TGAATAGGTATTCTCCTTTCCTCACGAGAGAGAGCCGCAACAGCCCGAATTGATCGGAAT
GAAGCCGAATCGATACGATCGGGTAGAAGCCCTCTCTTATAGTATATCTTTTTGGATTTT
AACACCGCTTATGACGAGTGTCAAAGGATTGTAAGAGTCCAATACATATGGGACTTTTTG
GGGTCAGTGATGAATTTATCCAGATAATAGCGTAGCGGGGGTATTTTGCCCATACTCCGA
TGGACTCTTTCGGTGTTGTACCAAATCAGGTAGACAGGTCGATAGCGGTAATCAGATAGC
GCTTGAGACCATCGACAAAGATATCTACGGTATCTATCTCTACCAATTCTCCCGACAAAC
GCGGCAGGAAGCCCTTTCTCCGGGTTTTCTTAATGGCTTTGCGTGATGCTTTCTCATGTA
GCCGGACGGTTCTGCCATTGATAGTGAGGTTTCCCCCTCTGGGTAACCGTGCCTGTTTCT
TGAGATCCCCAATGATTCTGCCGACGGTTGATTCTGAAGGCGGTTTAATGCCTTTAGCCT
CACAGGCGACTTGGAGCACCGGGGTTATGGTCACCTTGTCTACCCCGGGGTGTCTGGTGC
GGTAATCCACAGGATGAACCCCGCAATAAAGGGGTCAGGTCTGCGCTTTCGCCGGCTCCT
GGGTGCCTCATCCCCTGGAGCCAGGCTGGAGAGCCGACCGCCTGAGTTATTGAGTTTCTG
CTTCCAGCGGTAAACAGTGGACCGGCTCTTGCCGAAGGCTTCCCTGGTAGCTTCAGCACC
ATACTCATCGAAGAACTCGATGATTTTTATCCTTTGCTCAATTTCCCTGGACCTGGGGGT
GAGAGAGAATATCGTTGATCTTCTGCATCCAACGACTATAGCCTCTGCGGTAATAGCTTG
CTACATATATCTGCTTCACTATACAGACTCCCTGCTATCACCTCCCCCGAAGTCCCACAT
GTTTCTGAACCTTTGCAAGTATTCCGAAGGTGAACTTCGCAAAACGGCAGTCATCCGGCC
ATAGACAAGTTAATAACAATAACATAAGATCTTTATGTATCGTTGATTTGGCAGTGAACG
AGTATTGTTGGCCGTTACAAAAAGAACCGATACCCGCAGAATGATTTCTGCGGGTATCGG
CCAGCCGGATCACATTAATTTACGGTCTGAAATGACTACTGGAAAATACGGCTCATTCTC
GACTGTGCTTCGGTGTCCCTTTCCCTCACTTTCTGCATATCCGCAAGCAGACTCAGTTCT
CGCGCGATGAAATCAGTATCCAGATCCCCGGAAACAAATCTGGGGTTTTCCATAATCGCC
TTGTGCAGGGCTATGTTGGTATCGACGCCGACGATGATATACTCGCTGAGAGCTCGTCTC
ATTCTCTTGATGGCATCGGTCCGGTTTCTTTCCCAAACAATGAGTTTGCTGATCATCGGG
TGATAGCAATCAGGAATGGTATAACCTTGATGCACTCCGGAGTCAACCCTGATTCCGATA
CCACCGGGTGACCGATAACCGGTTATCGTCCCGGGGGAAGGCAGGAAATTCCTCAGCGGG
TCCTCGGCATTGATACGGCATTCAATAGCCCATCCGTTGTGTTCGACATCTTCCTGCTTC
AGGGAAAGTTCCAAACCGGTAGCGATGTTGATTTGCTCTTTGACCAGGTCTATCCCGGTG
ATCATTTCAGTCACAGCATGTTCTACCTGGATTCTGGCATTCACTTCCAGAAAATAATAA
TTACCTTCCGAATAAATGAATTCAATAGTGCCGGCTCCGACATAGCCGATGCCTCTGGCC
AGGTCCACAGCCGCCTGCCCCATTTTTTCTCGGATTTCCGGTGTCAAAGCAGTGGAAGGG
GCTTCTTCAATTACCTTGGAGTGGAAACGCTGGATCGAGCATTCACGCTCACCCAGATGG
ATCACGTTGCCTTTGGTATCTGCCAGAATCTGGAACTCAATATGACGAGGTTTTTCTATG
TATTTTTCGATATAAATGGTCGATATCCCAAAGTATTTATTGGCCATTTCGGGGGAGGAA
CTCAGTGCCCGTTGAAGATCGCCGTCGTTTCGGGCAATGACCATGCCGATACCGCCTCCG
CCGCCGGCAGGTTTGACAATCAACGGATACCCGATATCCCCCAACTCATCCTGCAAAGCC
GAAAAATCAGCTGGACACTCCCCTGTTCCGGGAATTATCGGAACTCCAGCCTTAACCGCC
TCTTCTCTGGCGGTGATTTTGTTGCCGGTCAACTCCAGGACACGCGCCGGAGGACCGATG
AACGCGATACCGGCCTTTTCACAGGCCTGGGCGAATGTCGGGTTTTCGGAAAGAAAGCCG
TAGCCCGGGTGGATGGCTTCAGCGCCACTGGTTTTCGCTATTTCGATGATTTTGTCTATG
TTGAGGTATGACAAAGTCGCTGGCGCCGGCCCGAGTAGATAGGCTTCATCGGCATAAAAG
GCAAAAAAAGCGTCCTTATCCGCTTCTGAATAGACGGCTACTGTATTGATGCCAAGCTCG
CGGCAAGCCCGCATAACACGAACCGCAATTTCTCCGCGATTGGCAACAAGAATTTTACTT
ATCATAGTTTAGATGTCTCCCTGAATGATTGTTCAGCTTATATTAGCACGAAATAGACTT
CTGGATAAACAGGTATTGGGACTTGAAAAAGAAGTCAGCCGGTAAAGTATTTACCGGCTG
ACGGTTGGTTGAACGAATGGATATGGTCAGGCCGGTCTGGTAAACCCTTCCCTGGTGGCC
ACCATATCTATAGGGGCGGTGATGATATCTTCTGCCTGAGGCCTGCATTCTCTCTTCAAT
TTCCGCTCATCGGTGGTTTTGATGTAAGAATGACAGGTATCGCATACCTCGGCAAAATGA
GCCGAATCGTCACCGAGGCTCAACTGACGTATCTCGGTTCGCTCCGGGTTTTCACAGTCA
GAACATTTGTGCCTTGGGTATTCCCATTGGGTATGACACATACCACAGAAGAGTTTTCTG
AAGCCTTTTTCCCCATAAATGACGCTGTATCTGGGTGGAGTACCACAGAACGGGCATTTA
CCTTTAGTCCACGGAATTTCCCTGTTCTGGAATAACGGGTGATAATTCATTGCAGAATGA
GAGAAGAAAGGTACCAGCAGGCTATGAAAGAAGAAAGCCATAGTCTCTGGGTTGAATCCG
GTGTCTGACGATAGTGATTCGAGGTCCAATTTATCTGCCAGTAAATCACGAGCAAAAGAA
GAGACATCGTTCCCGTACGACGATATTATTTTGAAAACATCTTCCAGCGGGAAAGAAACC
CCGGAAGTCTTACCGAACAACTCTGCAAGATCCTCAGCGGCAGTTCGAAACACATTAAAA
GGCATTTGGGGAATTTGCTCGTTCATAGCCGGTACTCCGGCCGCCAGATTATCTGTGCCG
AATGAAGAAACGGCAGGAGCCGGTCCGAGCTTGGCTCGAACCGACTCCTGGATTTCCAGT
ATCTTTTTATTCAGGTCAATTACAGGCCCTAGATTGGGCTGTTCCGACTTGTAACGCTCC
AGTTCGGAACATATTTTGTCCATACTTGATTCACCCACTTAGGCCGGTACAACCTCAGGG
TCCATTTTGGCCACCGACTCAGGTAATCCAGCCTTCTGGTAAGAGAACAACGGCAGGTAT
TTGGCAGCCAGTCTGAAGACATACATCGCACCGGCGATAAGGCCGAAGGTGAATAGGAAT
TCCCATACGCTCGGGAAATAACTACCAACGCGAGCTGGAGCATGGGAAACCATAAGTGTA
GCGATACGGTTACTCATCATGCCCAAGACGATCAAGCCTGAAATCCACATCAATCCGGCA
CGGGATTCACGGACTTTCTTGATGGCGATAAGGATTATCGGGATTACTGCCCCGACAGCT
ATTTCGGCGATGAACAGAGCCCCGAACTCATCAAAGGCAAAGGCTGACAGATTTCCGCCC
TGCGCCAGGTCGTAGAATCTGACTACTAGCCAGACCACCAAGAGGCCAGCGACAATCGGC
ATGAGTTTGGCGTAAACGTCCAAACGAGTTGTCAGTTTCCATGATTTGGAAGCTATCAAG
CCGAAGAAAGTCAATACCGCAAGGCCAAGGGGCATGGCGGAAATGACGAATAGATATCCC
ATCATGTGCTGATGCCAGAGCAGGTGTTGGTCCGGAGTGATCAGGAACAGCGCACCGAGC
GATGACTGATGCAGGAATGATAACAGGATACCGAAGGTAACCAGAGGGATGGCCAGCGCG
TGCTGGATTTTTGCGGCGTTTTTCAGGCCGAAACGCTCGAATACGTTAGGACTGAACTCA
AGGTACAGGACTGTCAGGTACATCATGACACACCAGCCCACCTCGAACATGATGGAGTTA
TGTTGCCACATCCACAGCGGATGTACGATTAAAGGTGTGCGACCTAAATCAACTGCGATA
CCGATGGCACCGATGGTATAACACAGAGCGGCGATAAGGATCGCAGGTTTGACAAGAGGA
CGGAAAGTTTCGATCCGGAAGATATAAACCAAAGCGGCCAGAACGAAACCACCGGCGGCG
CTGGCAATATAGACACCGACGTCGAAGGCGACCCAAAGCCCCCACGGCCAGTTATCAGTA
AGATTGGTGATTGCCCCCAGGCCCAACACCAGCTTGGCCACAATGACACCTATAGCGCCT
AGACCAAGAAGTATCTGGACGATGCCCCAGAAGCTGAACAACGGAATATTTCTGTTATTC
ACCTCTAATGAGTTCCTCCTTTTGAATTACTATCTATGACGCCTTTGGCTTTCAGGCGCA
TTGTGCGGAAATAGTAAACTCCAACCAGCAGAGCCGCTAATCCTGCTACCTCGTACGGTA
TCTTCGACAGGAACTCCCAAGTGAAATCAGGATAGGGCTCATTTTCTACTTCTGGGAAGC
CGATGTCAAGCGGAGAAACACCAGCCAGGAACATCACCTGAGTCCCACCAACTTCGTTTT
CACCGTAGACGTGGTCGTAGTATTTGTCCGGACGTTGTTGAATCCTGTTCTTGGCCAGGG
CCAGCAACTGGTCGCGTTCTCCGTAGAAAATAGCACTGGGCGGGCAGGTCTTGGAACACG
CCGGTTCCTCGGTGGGCTCTCCCGTTTCGGCGCGGTCCCAACACATGGTGCATTTGGCGA
TCTTGGGCCAGGGGTCGGTTTCGCCTTCTTCGTTGTACCAGCTGAACTTGGGGATATCAA
AGGGACAGGCGTTCTGGCAGTAGCGACAGCCAATACACTTGCCTTCTTCCCACACTACCC
GTCCGTTTTCCAGTTTTTGCAGAGCGCCTACAGGACAGACGGAAACACAGGCAGGGTGAA
TACAATGCATACAACGCTTGGAGACGAAATGCCAGGAGATTTCCCCGTTGGCTTTCGGTA
TTTCGAAAAACTCAACGTGGACATAAGTATGAGCGTTGGTTTCGACCGGGTTGGTCATGG
TGGGGCTGAAACCGGTTTCCACGCCGGGCTTCAGATTCCATTGCTTGCAGGCGCTCTGGC
AACCGCGACACCCGGTACACCGGACAGTATCGATTAAAAGTCCTTTCGCCATCGTTTAGC
TCCCCCTTCTGATTACCGGAGGCTCAATGGGTTTGGCCTTCCCGGTGAATTCGGGCAATT
CTCCACTGCCGACTCTTTCGACCTTGACCAGGAAAGCCTTGGATTCCGGAATCATCGTGT
TGGCGTCACCGGCGTTGGGTGACAGAGTGTTGGCACTGTCGCCGACACTAAGCCCAGCCC
AGCCCCAATGCCAGGGCATACCGATCTGGTGGATGGTCTTTCCGGCCATGTCGAACGGTT
TGAACCGCTTGGTGACCATGGCCTGGAGCTCGACACTGCCTCTGGCGGAACTGACTTTGA
CGATATCACCGGATTCGATACTTTTTTCACCGGCCAGTTCTTCGCTGATTTCCACAAAAG
GTTTGGGTACCATTTCAACCAGCCAGGGCAGATTTCGGGTCATGCCGCCGGACTGCCAGT
GTTCGACCAGCCTGAAGGTGGTACACACGATGGGGTATTCATTGCGATACCCCTTGATAT
CCAGTCCGCCTTCCCAGATACGGAAGGTCGGGTTATCCTGCTGACTGCTCATGGCGTTAT
CGACAGGGCTTTCCCAGGGTTCGTAGTGTTCCGGGAACGGCCCATCAGCCAGACCGGGGC
CGAAGATGCTGGCAACGCCGTCGGTCTTCATGATGAACGGCAGGTAGCCACCTTGATTCA
TCGGGGGCGCCCCGCCATCAGGAACGTCACCGTCCCATTTGGCTGATCCGGCATTCCACT
TGATAACCGGTTTGGCGGGGTTCCAGGGATTGCCATCCAAATCGACAGAACAGCGGTTGT
AGATGATGCGGCGATTGATCGGCCACGCCCAGGCGTATTTTGCGTTTAAGCCGATATTGA
AGGGGAAGTCATCAAGGTCTCTTCTGGCAGACATATTGCCGTCTTCGGTGTAACTCCCAG
AATACAACCAATTACCGCTGGTAGTAGTGCCATCGGCCCTCAAGCCAACGAAGTTGGTCA
TTAATTTACCGGTGGTCAGGTCATAGCCATTGTTCTCTTTGGCCACCTGGTGGGGGTCAA
CGTGCGTCCCGTAATTCCAGTCCATCTTGGTGATGGCTTCAGCATTCGGGCCGCCTTCGG
CATTGTAAAGTTCCTGAAGCTTCATCATCAGTAAATTGATCATGTCCAGATCAGGCATGG
CGTCTCCGGGTGGATCAACCGCCTTGTAGCGCCATTGCATCCAACGCGAAGAATTGGTGA
CCGAACCTTCCTTTTCATAAGAACAGGCGGCCGGCAAGAGGAAAACCTCGGTTCCGATAC
TGGAAGGATCAACCCCGGGGCGTTTCCAGAAGTTGGCGCTTTCGATTTCCCACAGATCCG
AGCAGATAACCCAATCCAGTTTTTCCATAGCCTGGATTGTCTGGGTGTTGTTCGGTCCGC
TGATGATGGGATTCATGCCCCATATCATCAACCCTTTGATGTTTCCTTCGTACATGTTCT
TGAACAGGGGAATCCAGGAATAGTTGGCGCCGGCATCGGCCTTGGGCAACCAATCGAAGC
CAAAGCCGTTCTCCGCTGTTCCGTTTTCTCCGTACCAGGCCTTGAGCATGCTGACTGTAT
ACTTGGGGCGGTTTTTCCACCAGTTCAGACTTTTGGGGTCGTGGGATACCGGAGTAGTGC
GTGTGTTGTAGTCTGTCAGTGTGAAATCGGTGTCCAGGAACATTGGCAGATAGCCGGGCA
AGATATGGAAGAGCAGACAATAGTCTGTGGCACCCTGAACATTGGATTCACCGCGGAGGG
CGTTGATACCGCCGCCGGCTAAACCGACATTACCCAGCAGAAGTTGCAGGATACAATAAC
CACGGATGATTTGGGTACCGTAGGTATGCTGGGTGGCGCCCATGGCATACATGATGGTCA
TGGCCTTTTCCGGGGCGCCGGTTTCGGTGACCAGGTCGGCGATTTCCTGCATCTTGGCGA
TCGGGATGCCGGCAATCTCGTTGGCTTTTTCAAAGGTGTACCTGGAGAAATGTCGTTTCA
TTAACTGGAATACACAATTGGGGTCCTGGAGGGTCTTGTCCCTGATCGGAACTCCCTGTT
CATCCAACTGGAAAGCCCAGGTGGACTTGTTGTAGTTTCGGGTGGCAGTGTTATAGCCGC
TGAACAGGCCGTCAAGGTCAACCGGTCCTTTGAAATCCGGATTGACCAGGAAAGGCGCGT
TGGTATATTCCTTGATGTAGGTCATGTTGTAGTGTTCAGGCCGGACTTCTATGTCTTGAA
TGACATAATTTATCAGCGCGCCGATTACTGAAATGTCTGTGCCGGAACGCATCGGGGCGT
AGATGTCAGCCTTGGCTGAAGAACGGGTAAACCGGGGGTCAATGGAAATGATCTTGGCGC
CGGTGGTCTGGGCTCGGAGAATATGGGTGTAAGAAGCCGGATGATTCTCCGCGGGATTGG
CGCCGATGATAAGTACAAGGTTAGCATTGGCGACGTCGGTCCAATGATTGGTCATGGCAC
CGCGTCCGAACGATTCCGCCAAACTGGCGACAGTGGAGGAATGTCAGAGGCGGGCCTGTG
TTTCCATGTATACCATGCCCAGACCTCTGAGCATTTTTACAAGGAGTTCACATTCCTCAT
TGTCCAGGCAGGAAGCGCCGACCATGGCCAACGCCTCGGTGCGGCGCACCCTATTACCCT
TGGCATTGGTTTCAATCCAGTTATCGTCCCTGGTTTTCTTGATACGCTTGGCCATTTCGG
TAATGGCCCAGTCCCATTCCTTTTCTTCCCACTCGGAAGCGCCGGGCGCCCGGTATTTGA
CTTTCTTCAAGCGGCGGGGGTTGTTGTGAATCTGAGCGATGGCCGCTCCTTTGGAGCAGG
CGCCGCCTTGGTTTACCGGGTGGTTCGGGTCGCCTTCGAGGTTGGTCAGTCGGCCCTGCT
CATCCGTGTAGCAGAGAAAACCGCAACCTGAAGCATCATAAGGGCAAATGGTGTAAGTTT
CCTTGACCCATCTGGGGCGATCGTCCACCGGGGTGGCCGAATCAGCCATGGGGCCCCTGA
ACAGACCGGCGGTCGCAAAGAGTCCGGCAACTCCGCCACTGGCCTTCAGGAAGTCCCGTC
GCGTGACTTGAGACTTCATGGATACCCTCCTTTATTTATTTGTCTCTCAAACCTATATGA
AATACATCGTCGGCCGATGTCGGACAAATTAATCAGGATAGCAACGTGCCAACGGTACTA
ATCCAATTGCGGGGAATAATACCATGCTATCTTTTTGCTGTAAACCGCCAGTTTTAATAC
TATGTTGGAAACGGTATAGAAAAAGGGGGAAAAGACCAATATCGATAAAGTAATAATACA
CTAACCTGACCGGTTGATTATGTTATCGTAAGTACGTTTGACCGGGGAAACGGGTTTTCA
GTTTGCCCTTCTGGAGCGGCGTTTACCGATACCCAATAAACGCCGGAGCCAGAGCGGTTG
GGGTTTGATGGCGGTTTTTTCCAGTATCAGCTTCTCGTGTTCCAAAGGCTTGTAACCGGA
ATCAGGATTCATCCAGGGTAACGAGAAACCCTTGATGCCCCACATTACCACGATATCGAG
TTTCGATGGCGGCGGTTCCTCAGGGCTAACCAGATAGTAGAGTTCCAGACGGGTTTTGTC
CGGTAACAGGGTAAAGAATTCCCCTTTATGTTTCGGGTCTTTACGGCTCAAGGTGGCCAG
AGACGCTGTTTCCGCCATACCCACCCGCGCCGAGATTGTTTTCGGGTCTAGCTTCAGATT
GACGGGCGTCTGGCGAAACCGGTAGACGGTATTTTTCAGGTGACAGAAATCGACGAGGAC
GTCTGGATTGATGGTGATGCTCTTGAGATCGGGGTTCCGGCTGTGCAAGCTAGAGACGGC
AAGGCTCAGATAAGGCGCTTTGGCGTCTGCTTTTTTCAACGAGGCTACAGCCTGGTTCCA
ACTGTCAGCGGGCATGATGATGCCGCACAGGTTTCCTTTATGATTGGCCGCCCAGTAGAG
AACCCGTCCGGCGGAAGCCGGGACGACCGGCCCGCCCCATAGAAGCAGATATGTATCGGC
ATTTTCTTTCATGGGGTAATTGTATAAACCGCGGTTCCTCACGTCAAAGCTGGAGATTTC
TTGACTGACATCCGGCTTTGTTTTAGCCTTTAGCGACTATTTAGGGAGGCAATACCCATG
CTTATTTCCCAGCGACTGGTGAAAGTCTGTCTGTCGGCTGGCGCCTTTCTGACGACGCTT
ATGCTGGCAGGCTGCGGCGATTCGGGGTACATCGAAGTGTATTCGCCGGTTCCCGATGAT
CCGATAACCGCATCCGTCATAATCGAAGGTGACGTTACTCTGCCCGGGATATATCCGTTG
AAATCCGGCGACACCATCGAAGACCTGTTACGGGCGGCCGGAGGGCTCGAAGGCGAGCCG
GTTATCAAACTGGTGGTTGGCCATGACCCGTCGCCGTCACAGCGGGTGGACCTTAATACG
GCACCGGACTGGCTGTTGATGGCCCTGCCGGGAGTGGGAGAAGCCAAAGCCGGCGCCATT
ATCCAATACCGGGAAACCAGCGGCCCGTTTGTCAATACCCTGGAACTCATGAAGGTTCCC
GGTTTCGCCCAGGCAACTTACGACGCTCTCAAAGATTTGATTACGGTGTCGGCCTGAAAT
GGCGCTGGTCGTCCTGTCCCTCGCCTGGGTAGCCGGATTGTGGCTGGGCTCGGTGCTGGC
CCCTTCCGGATGGTGGCTGGTGGCGTTAATCGTCCCGGCTGGCTTTGCCCTCGTCGGTGC
GCGGACGCGCCGGGCCGGGATACTCGGCGCGCTGGCAGTGGTTATCGCTTTCGGCGCTTC
TTTTTATTATCAAAGCAGTCTGCCGGTACTGGACGAAGACCATGTAGTCGCCTACCTGGA
TGAAAGCCATACCATATCCGGCACAGTCAGCCGGATGCCGGAAGAAAAGGAAAAAGCTCA
GGCGCTGAGGCTGACCGATGTCGTTTTGGGAACAAACGATGTCGCTCTGTCGGTGGCCGG
GGCGGTGCTAGTTTATGTACCTCCTTTCCCCGAATATGAATATGGTCAACGGCTTACCCT
GACCGGTCGGCTGACCGAGCCGGCGGTCTTCGAGACCTTCGACTGGAAGGCTTATCTGGC
CCGGGACGATGTATTCGCCACGGTCTTCTATCCCGAAGTGCTGGCGGTCGAACCGGGACA
TGGTATCCCGATACTGTCGGCCATCGACCGGTCTCGCCTGTCCCTGGCCGAAGGCCTGGC
CCAGGTACTGCCGGAACCCCAGGCATCGCTGGCTCAGGGACTGACGCTGGGACTGCGCTC
CGGCATACCCGACGATGTGAGGCAGAAGTTTGCCGATTCGGGCACGGCTCACCTGCTGGC
GATTTCCGGACTGCACCTGGGTATCGTGGCCGGGGCGATACTGTTGGTGGTCAGAGGGCT
CCTTGGTCGGCGCGGTTACTGGTATGTCTGGCTGGCGCTGGCCGGTATCTGGTTTTTCGT
CATCCTTTCCGGACTGGCGCCGCCAGTGGTTAGGGGTGCGGTCATGTCTTCGGTGTTTCT
GACGGCAGAACTGTTCGGCCGCCAGAAAGCGGCTTTGCCGGCGTTGTGTCTGGCGGCGGC
GGTCATGGCCTCAGCCAATCCGCAGATACTCTGGTCAGCCTCTTTTCAGATGAGTTTCGG
TGCCATGGCCGGTCTGATCTTTCTGCTCCCGGGGATGGAACACCTGACACGCCGATTGGT
GGGCCGGTTCCCTGGAAGTCAGAGCCGGTTTTATCAGCCGGCATATTACATTGGAGCCGG
CCTGGCGGTGACTACCGCGGCGGTAGTCGGGGTGGCGCCGCTGATTGCTTATTATTTCGG
TGCGCTGGCTACAGCCGGCGGCATCGCGACGCTGGCGGCCATGCCGGTGGTGCCGCTGAT
TATCTTCGGCGCTTTAACGACAGGAGCCCTGGCTCTGGCCAGCCCGGTCCTGGCTGTACC
GACGGCGGCACTGACCTGGGCCGGGCTGACTTACCTGGTCGGCGTAGTGGACTGGTTCGC
GCGGTGGCCGCTACCGGAATTCGGCGTTTTTGACGCCGGATTCATCTGGCTCTTCTATGG
TCTGCTGGGCTTAGGCGCCTGGAGGTTGAACCGGTGGTATCGCCGTCAGGCCGAGCTGGA
GCCTCCGGTAACCCGAACCGGGTTCCGTTGGAAGCCGGCGGTGATTTCTCTGCTTCTTAT
AGTTGCCGTCATCTCCGCCGGGCTGTTCGCTCCGGCGGGCGACCGGTTGAAGGTAGTGTT
TCTGGATGTGGGCCAGGGTGACGCCGTCTACATACGCACGCCGTACGGGCAGGACATTCT
GATAGACGGCGGGCCGTCGCCGCAACGCCTGGCGCAGGAACTGGGCCGGCAGATGCCCTT
CTGGAATCGGACTATCGAGCTGGTGGTGCTGACCCACGGCGACGCCGACCACCTGACCGG
ACTGGTCGAGGCGCTGGGACGTTATCAGGTCGGGCAGGTGGTGTATCCCGGTGCGGATGC
CTCCACCCAGCTTTACGGTGAATGGCGGGAACTGCTCCATGAAAAACAGGTCCCCTATAC
ACCGGTCGTTGCCGGGCAGGCGATAAAACTGGCCGGCAATCTGCAATTGAATGTAGCCAA
CCCGTTAGGCGCCGGTGACGGCGAAGCCAATGACATGTCGGTGGTATTGAGCCTGAATTA
CGGGGACATTACATTTCTCTTTACCGGCGACTTGCCGTTATCGGGGGAAAACGAACTTAT
TTACCGCAGGCTTCTGCCCGACGTTACCGTGCTGAAGGTCGCCCATCACGGTTCGAGTAG
TTCTACCGGGACGCCGCTCCTGTCAGTGACTCGGCCGGAAATGGCGGTGATACAGGTAGG
GCGCAACAGCTACGGCCACCCGACAGCCGGTGTCCTCACCGCGCTGGGAACTACGGTCAT
TGACGGCGGCGTCTATCGAACCGACCTCAACGGCACCATCGAAATGCTGACCGATGGTAA
GCACGTATGGCTTAGACAGAACCGACCGTCAGACTGACGGGTCAACGTTGATGGCACCGC
TGGGGCACTGGAATTCACAGCCGCCGAGCTGGTCGCAAAGGTTTGGGTCGGTTACCCGGC
ATAAATCGGTTGCCGGGTCCAACTCCAGTATCTGCCTGGGGCACATGGCCACGCAGACTC
CGCAACCGGTACATAAATCCTGATCAACAGTAACTTTCTCCGCCAAGTGAGACGAACCTC
CGTAATTTTATCCTTCAATTTCTTATATAAATTATTACCACGGCACCGCCCATTACGGCT
GTGCTTTTGGTCACATCCATCCCCTGAGTGCTGACCAGACTGTTCAGCCGCCGGCGGCCG
TGTAAGCCTTGAAACAGGCGTAATGTTCGCCGCCGACCAGTCCTTCCACCAGCCGGATGT
ACCACAGGGGTGGTACCGCGAAGTCGGCCAGGATAAGCCCTCCCCCCTTCTTGACCACCC
GGCGCATCTCTTCCAGCACCTGGAGCTGGACTTCGCGTGGTTTCTCGTGGAGCGCCAGTG
AGGTGGTGGCGTAATCGAAGGACCGATTGGGAAACAGCAGGGCCGAGGCGTCGGCCTGCC
CGAAACTGACATTATCGAGCCCGGCGCGCCGCTTGTGGGATTCGGCCGTAGCCAGCATGC
TTCCATTCAGGTCGATGCCGTGGACCTCTATTCCCTGTTCGGCCAGGCGTATCGCCTGGT
CGCCGGTACCGCAACAGACATCCAGCACCCGGTCGCCCGGTTTCAACCCGGCGAATTCCG
GCAGAGTCCGGCGCAATTCCCGCAGGGCCCGGTCGATGACCAGCGAATAAAAAGTAGCGA
TCACCGCCGAAACTCATCCCGGACGATACCGTACATGGCGGCGTCGTAGAATTGACCGCG
ATGCAGGTAATACCGGGGCCGGGTTCCATGGTATTTCATGCCCAGTTTCAGCATCACCCG
GCCGGATGCGGTGTTGGGCGCCAGGTGGTTGGCGAAGATAGTTTCCAGCCCAATAACCTC
GAAGCCGTATTCCAGCATGGCCTTACCGGCCTCAGTGGCGTAACCCCGCCCCCAGAAGCG
GCGACCGATCCAGTAGCCCAGCTCGGCCCGGCGGTGTTCCGGTGTCAGTATCAACCCGAC
GGCCCCCACCAGTGTTCCGTCGGTTTTTTCGGTGACGGCCAGCACCAACTCCTGGCCGAA
GTTGAACTTTTCCTGGTGGGTGGCCAGCCATTCGGCGGCGGCCTGCCGGGGGTAGGGATG
GGGTATGGCCGGAATATAACGGGACAACTCCTCGTCGTTGGCCAGGCGGGTAACATCGTC
AATGTCGCCGGAATGGAAAGGCCGGAGCCTCAGCCGGGGTGTTTCAAGGGTTGGTCTGTT
CATTATTAATGAAGGTTATTATAGCATCAATGGTGATTTCAACCAATGCTTTCACGTTTG
CCCGGCTTGATTGACACCCCGCAATATGTGTGGTACTTTGAGAATATCATGCGCTTCGTA
GCGCTATAATCAGAAGGAGTTCCACATGCAGGAAAAGGTCAAGGAAGTACTGGAGCAAGT
CCGTCCCAATCTTCAGGCCGACGGCGGTGACGTCGAACTGGTCAGCGTCAGCGAGGACGG
TATCGTCACTGTCAAACTCACCGGCAGTTGTGCCGGCTGTCCCATGTCGCAGATGACCCT
TAAAAACGGCATAGAGCGCATCCTCAAGCGCGAAGTTCCAGAGGTCAAGGAAGTAGTCTC
CGCCTCATAGAGCTTCTGTTACGGTTGAAAAAGCCCGCGGTCTGCCGCAGGCTTTTTGCT
TGTCCGGGTTTTTCCTGTCCAGCCGAATATTCAGTCTTCGATTTCCAGGGCGAAGGCCTC
ATGCAGGGCCTTGACCGCCTCGGTGACCCGGCCTTTTTCGATAAGCACGGTGATGCGAAT
CTCGGAGGTGGAGATAAGGTCGATATTGATGCCGGCATCGTACAGGGTGCGGAACATCTT
GGCGGCATAGCCGGGCGCTGACTGAATGCCGGTGCCGACGATGCTGACCTTGCCGATATT
GGGGTCGGCTACGACTTTGGAGGCACCCAGTTCCTTGGCAATCGGCTTGATGACATCCAT
CGCGCGGCTCAGGCAGGATTCGGCCACGGTGAAGGTGAGGTCGGTGATTTTCTGAACCGA
GGCATTTTGCACGATGGTGTCGACGCTGATACCGGCCCGCGCCAGCGGTTCGAAGACCGA
GGCGGCGATGCCCGGCTTATCGGGAACACTAATCAGGGTTACCTTGGCGACATCCCAGTC
ATGGGCGATGCCGCTGATTTTGTTTCTGATTTCCATCTTTCCTCCGTGTATCAGGGTGCC
GGGATTGTCGTTGAAGCTCGAGGCCACCAGTATGGGTATTTTGTAAATCTGGCCCAGTTC
TACGGCTCGGGGGTGCATGATCTTGGCACCGTAGGAGGCCAGTTCCAGCATTTCTTCGTA
GCAGATTTCCTTGAGCCGACGCGCTTCGGGAACGACCCGGGGGTCGGCGGTGTAGACGCC
GTCGACGTCGGTGAAACGTTCGCAGACCTCGGCGCCGAGGATAGCCGCCAGGGCGACCGC
CGAGGTGTCGGAGCCGCCGCGGCCCAACGTGGTGACTTCCATACTGTCGTTGATACCCTG
GAAGCCGGCGACGATGACGATGCGTCCCTGGTGCAGTTCCCGGTGGAGACGTCCCGGGTC
GATGTCGGTGATACGCGCCTGGGAAAAGGAGCCGTCGGTGCGGATACCGGCCTGGGCCCC
GGACAGGCTGATGGCGTCGTGCCCCATGTGCTTGAGGGTCATGGCCAGCAGGGTGGACGA
AACGATTTCACCGGTGGACATCAGCACGTCCAGTTCCCGGGGGTCGGGTTTATCGGTCAG
CGACCGGGCCATTTCGATGAGGTCGTCGGTGGAGTCCCCCATGGCTGAAACGACCGCCAC
CACCTGGTGACCGCGTTCCTTGGTGGCGATGATGCGCCCGGCCACGGCGCGGATGCGTTC
CGCACTGCCGACCGAGGTGCCGCCGTATTTCTGTACGATGATGTTCATTATGCCTCGCGA
TTGGTTGAATTGTCCGGATAGTTGCTTACCAGTAGATGGTCACCGCGCTGACGTCACCCA
GGCTTTCCCAGTAGTAGCCGCCCAATCCGTCCGCCATGCTTTCCAGCTCCAGCCGGGTTT
CTTCCAGTCTGTTGTACCAGCTTTTCATATAGCCGTAACCGTAACTGCCGTTGGCAGTGG
CGCGGTTATATTCCCGGACGTCCTGCTCGTATTCGGCCATCAGGCTTTCGAAAGTCGCCA
TGTCATTCAGATACGCCAGGTAGTCATTATAGAATGGGGACACGGCGACCTCAAGCGAGA
TGACACCGTATTCCTGGCCGATGGCGATGTAGGCCACCTTATCGTAACTGTCGGCGGCGG
TTGAACTCAGACCTCGCCCGCCGGTGCCATAGGAGGAGGTAACATCGATGATTACCAGTC
CCAGGTCGGTGGTCTGAAACGAGGTGGCGGCATGACCGATGTCCCGGTCGAAAAAGTCTA
TGCCCACCCAGCCGGCCCGGAGACCGGCGGCTTCGGCTGAGTTATGCAGGTCCTGAGCGA
AGCCGCCGCACATGTAGAGGCCTTCCAGGTAGGCGTTGCGGTCGGTGGTGTCCGCCCCGA
TGAACGCCAGCAGTTCGGCCCAGGTCGGGTCGGTGGCTGAAGGGTTATCCACCAGCTGGA
CAGCCGGGCCGCCGGGGTTCAGCACATAAGGCGGCTGAACGCCTTCATAGACGACCGCCC
CGGCGATGGAATTGAGCCCGGCGGCCGGAGCGCCCAGGGTTCGGGGTGGCGGCAGGTTGT
CGCCGGTGGTCGGCAGACCCGGGGCGCAGGCAGACAGGAGCAGTAAAGCCAGTCCCAGAG
GCAGGGCCAGCCGACGTCGTTTGGTCTTTAGAATGGTGGTACGCATTTTCAAATAACAGG
CGGCCGCTCAGGCCATGACGATGCCGGCGATGACGGCGACCACGACAACGCCGATGACAA
CCCAGAACCATATCGGCAGACCGCCGCCGGAAACTTTGTTCTCCCGGTAGCGGGGTTTGC
CCTCCCGCCGGGCTTCACAGCAGGCGACGCAGGTGCAGGCCGGCGGGTGGCCACCGTAGC
GGGTCGAGCGGTAGGTTTCGTCTTCTCTTGGAGTCATCGCGTTTCCAGCTCCAATCTCCG
TTCGGATGGTGTTTTCTTCAGCCCCTGACCACCAGGCTCATCAGGTAATGGCCTTCGTTG
ACGACCACGCCGGTGCCGCGGGCTTCGGCCTCGGTGAAGCGCCGGGCCCCCGAGGTGCGG
ACGCCGGAGCCCCAGATCAGGTAAGGCACCGGTTCGGAGGCATGAGTGCGGGTCTCCAGC
GGCGTGGGATGGTCGGGCATGATGAGCACCCGGAGTTTATCCTTTTTGTAATCACGAATC
TGGGAGATCATCTCCCGGTCTATGTCCTCAATGGCCTTGACCTTGGCCCCGGCGTCACCC
GAATGGGCGGCTTCATCAGGGGCTTCGACATGAACCACCACCAGGTCATAGTCATCCAGC
GCCGCCAGCGCACCGGCCATCTGTCCATGGTAATCATTGTCGATATTGTCGGTTACGCCG
GGGATGTCCAGTACGTCCATGCCTTGCATCCGGCCCAGGCCGCGAAGAAGGTCGACCCCG
GAAGTTATGGCTGTCTTGAGGCCGTAACGTTCCTCGAATGAAGGCATCTCCGGCAGGGGG
CCGCAACCCCAGAACAGCCAGACACCGGTGGCCGGAAGCTGGCCGCGTTCAACCCGGGCG
GCGTTGACCGGGTGGTCCCGCAACACCTTCTCCGAAGCGGTCATGATTTCCCGCAGAAGG
TCACTGCCGCCACCGCGGGGCAGGTAGTCAGCCACCGACTGACCGGGGATATCATGAGGC
GGGGTACAGACAGCCTCCAGCGTGGCCGGCTGGTTTTTAAGCTTGAGTATCTGGCGATAG
CCGACGCCGGGGAAGAAACACCGGTCATCACCGCCCAGTTCGGCGTTGAGAGATTCGACG
ATGGCTGAAGCTTCCTCCGAGGTGACATGCCCGGCGGCGTAGCTCTGCATCCGGCCGTCG
TCGAGGGTCACCAGGTTGGCGCGAAAGACCTGTTCATCGGCTGAAACGTCGATATCGAGG
CTCCGGGCTTCTATAGCCGCCCGCCCCTTATAAAAGACGCGGGGATTGTAGCCCAGCACC
GACATGCAGGCGCAGGCGCTGGAGGGTTCCATGCCCTCGGGCACGGTGCCGGCCATGCCG
ACGGTGGCGCGACGGGCCATCTGGTCCAGACTGGGGGTGACGGCGCTTTCCAGAGAGGTT
CTGCCGTCGAGTTCAACAGACGGCCAGCCGGAGGCGCCGTCAATAATCAACACCATGTAC
TTCATACTGTCGTCCTATTTGCCTTGATTGAGGCGTAAAGCATATAATAACCGTCTGGCG
GGGCGTAGCGCAGCCTGGTTAGCGCGCAGCGTTCGGGACGCTGAGGTCGGAAGTTCGAAT
CTTCTCGCCCCGACCATTTCCAACAGTTTCTCCGTTCCCACATACTACCATAATCAGGGG
TAATTTGCCGTTTTGGCCTGTTCCCAGAGGTGGTTCTGCTGGTCGAACGACAGGTCCTTG
AAGCACAATCCCTGCCGGTCGCAGTGCTGTTCCATGGTGCGGAAACGCCGGTAAAACTTG
CCCGACGCTTTTCTCAACGCGGCTTCGGCGTCGATACCCCGGCGGCGGGCGTAGTTAACC
AGGGTGAAGAGGATATCACCGAATTCGGCTTCTTCTTCCTCTGGTGTCGCCGCTGAAGTC
ATCTCCCTGATTTCTTCATTCAGCTTGTCCAGAACGCCGTCATCGGTTTCCCAGTCGAAG
CCCACCCGGGCGACCCGTCCCTGGATTTCCTGAGAGTAAGCGAGGGCCGGCATGGCTTTC
GGCGCACCGTCCAGCATGGAAACGCCTGTTGGCCGTTCTTCTTTTTTGATGTCTTCCCAG
TGGCGCAGAACCGTCTCCGAGTCAGCCGCTTCCCGGTCGCCGAAGACATGGGGATGCCGC
CGTACCAGTTTGGTGACGATACCGGAGATAACGTCCTCTATGGTAAAATCTCCGGCCTCC
GCGGCGATGCGGGCGTGGAACACCACCTGCATCAGCAGGTCACCCAGTTCCACCCGGAGT
TCAGCGGTATCACCGGCGTCCAGCGCTTCCAGCACTTCATAACATTCTTCCAGCAGGGCG
TCGCGCAGGGAAAGGTGAGTCTGCGCCCGGTCCCACGGACAGCCTTCCGGCGAGCGCAGG
CGGTTTATGATATCTACCAGCGTCTGGAATTCTCCGGGTTTTTCCAAAGTGCCCCCTGAT
GATGGTGATAAGCTCATTATACGCCGCTGACGCCAGGCTGTCAGCTTCGCTCAGTCCCGG
ACGGTATTAGAAAACCATACTCCCCGGAGCGACTGCGCAACACCCGTTGAATCGTTTTTG
GGAAAAAAACGAAGGAAACGAATCCCCCGGAACGAACGTAAAAATGGGAAAAATCGCCCG
GTTTCGGGCGTTGAAACAATTACAAACAATTCGAAAAAAGGTTTCTGTTCAAGTGGCGGT
ACCTGAAACGTTCGGGATAGAAAAGATATAACGTACTTAAGTTCTGAATAATAGTGATAA
TAATGGTAGTACAAGAAGTTGGTATTGTCAACAGGCTGATGGCACAAATCGAGCTGGAGT
CCAGGTTTTTTACAGGTGGCGGCGTTTTAGTCTAGAATATAAGCCTTCGGGCGGTTAGCT
CAGTTGGTTAGAGCACCTGCTTTACACGCAGGGTGTCACAGGTTCGAGTCCTGTACTGCC
CACCATCGCAGACACTTACCGAACCAGCGTTAGCTCGGGCTATTATGGCAAAAGGCGCGT
TGTATTCGGTTTTTGTTATCCTACCGCCCTCAACATGAAGCTTTTTCAAAACCGTTTCGC
ATAGCAGCCGCTTCTGGTCGAAATTGCCGTGTTCGTAAAGGAAGTCAAACTGAGTGGCCA
GTTGCCGGAGGCCTTGATGTTGCCGGCGCATTGCTGTCTTGATCTATAACGACCTGATCC
TGCCCTCCGAGCATCGTCTGCACCTGTTTTTCCACGAGTCCTGGGAGTTTCTCACAGGTT
TGCTCGATCATGCCGATAGATTGACTCATCATCGTCGACAGCCGCTCCTCGGCCTGTGAC
ATCATTGACCGGACTCTGGCATCAACCAACGCCTGTATCTGGCGCTCAAACCCGTCCGGA
TTAACACCGGACGGCGGGTCGATGGTTTCAGTTTCGTCAGGCGGAGGTGTTTGCGAACCT
TGGTCAAATTGCAGAGGCTCTATTGACTGCGGGTATTCTTCGGCGGTTTCTGAATCAGTC
GTAATTTCCGGTGTTCCGTCTACCGGCATCCGCTGGCAACGGCGAAAGTGAGACCGCAGG
CTGCCCTTGTTGGCATACGGGCCCTTGCCACAATATGGGCAGTATATTTCCCTTTTCGCC
ATTAACCCATCACTCTGTTCCAGACGGATTCATCTTCGGCTGGCTCCGGGATTGATTCAA
TGTTTGACTCCGCTTCCGTGGCTGGCACGATAGCAGTTTCAATATTGTCAGATGGTTTTT
CGGGTACGACAACCGGTTCCTTCGCTTTAGATCGTTCGGCCAATCGTTTAGCCAAGTCGT
CGGCCTTGGTTTTGCAGCCTGGGCAATTCAACCAATGGTCAAATAACTCCTCAGTCGGCG
CGTAGTGTGAGTGTTCAGCAGCTTCGGCCTGCTCAGTCTGGCGAGCCTTTATATCGGCAA
CGTCGGCTTTTATACCGTTCATGTTCTGGCAAAGTTCCGGGAACTTGGTGCAGAAATCTT
CGGGAAGAGCCTGTGTTTTGGACTCAATTTTAGCCAACCGCTCAGCTATGTCGTCGCCCA
ACATTTGATCCGAAGAAGCGGTATTGGTATCGGGAACTTTTACCGAAAGTTTGCTTTTAC
AACTTGGGCAGTCAACGTCGATGTTTTGATTTACCATTTTTACGCTCCTCGATAACTCCA
ATTTCGGGGTGTGCAAACGCTACGTGGCCACGCAAACCGCTGTTGTACTTGCACTCTGCG
CCGCAGACGGGGCAGACGAAGATCGGGATAGTGATGGTTTTCTTGCGGTAGCGCGCAGGC
TCAGATAGAGCCTCGGTGATGTTGATGAATTGTATCCCCATAATTTCAGACTATCAGAGT
TTGATGACCTGTCAATGGTTTTGAACGTAAACAGCGGGTTTTTGGTAGACAGTTTGCGGA
TGGTCTGATTAGTTAATCCAGCGGACGTCGAGTTTTTAAAATGAACTTGCGGGATACAGG
AGGGGGTTTACCTTTCGTATCGCTCAGCCAATTGTGCAAAAGTTGCAAAAGTTCAGAAAC
ATATGGGACTCCCGGGGAGGTGAAACCCGGGAGTCCTTTTAGTGAAACAGATATATGTGG
AAAGCTATTACCGCAGAGGCTATAGTCGTTGGATGCAAAAGATCAACGATATCCTCTCTC
ACCCCAAGTCCAGGGAAATTGAGCAAAGGATAAGAATCATCGAGTTCTTTGATGAGTATG
GCGCAGAAGCTGCCAGGAAAGCCTTCGGCAAGAGCCGATCCACCGTTTACCGCAGGAAGC
AGAAGCTCAATAACTCAGGCGGTCGGCTCTCCAGCCTGGCTCCAGGGGATAAGGCACCCA
GGAGCCGGCGAAAGCGCCGGCATGACTCCTTTATCGCGGAGTTCATCATTGATTACCGCA
CCAGACACCCCGGCGTAGATAAGGTGACCATAACACCGGTACTCAAAGCTGCCTGTGAAG
CTAAAGGTATTAAACCACCCTCGGAATCAACCGTCGGCCGAATCATTAGTGACCTGAAAA
AGCAAGGACGGCTGCCTAAAGGGGTAAAGCTCACTATCAATGGCAGAACCGGCCGCCTGC
ACGAAAAAGCACCGCGTAAAGCTATAAGGAAGACTCGGAGGAAGGGCTTCCAGCCGCGTT
TGCCGGGAGAACTGGTCGAGATAGATACCGTAGATATCTTTGTCGACGGGCTTAAGCGGT
ATCTCATTACCGCCATTGACCTGCCTACCCGGTTTGCCTTCGCCTATATCTACAAGACCG
GTTCATCAGCTTCGGCCAAAGACTTCCTGGGCAAGCTGAACTGGGTGGCGCCTTTTAAGA
TAACCAGGCTTCAGACAGACAACGGATCCGAATTCCTGAAGCACAAACCTATTTATTTGC
GATAGCAGACAAGATATTGGCGAGGATGCCATAAGCAATAGGCAAAGAAAAAAGCTCAGA
TAGCCAGTTTCTGCCTAAAATGAGGTATGGAAAGAAGTGCCTTACGACAAGATGGATTTT
AAGTAAAGGTTCCGTATCCCTCCGCAAAATGTTGTGGATTAACAGCATTTTCAAGTGTGA
TATGATAGCAGGAATTGTTGGAGTATAGGGATCAGCCCCTTCTTCTCGAATAAAAGTTCG
GGCACTGTCCCCCAAAGCCCACCATTTCCAGCTTTTTTTTAATAATCAGCGTAATTTCCA
TTCATATCTTTACCACATATTGTTTCAGCTCAATCTATAACAGGTTTCAGGGCAAAGAAG
AGTGCAAAGACACAATCATTTCCACCAAACAACTTCTAACTATGAACAGCTTCTGCTATA
ATGCCTGTTTAAAATAAGCGCAACCGGTTATGGGGCGCACAAAAAGTAACGAGGGATCTG
CTATGCCAAAAATGCCTACGAGTTTCCGTTTTCTATTCATCTTTGCGGCTTTAATACTGG
TAGCCGGTACGGCAGGATGCGGGCCTTCCGCTGAAGAAAATACTGACCCCACTACTCCTT
CGCCAACTACCTCCCAACCGGCACCAAGCACGACTCCGGCACCCACAACGCAGGGACCTT
ACAGCAATTATTACGGCTACTTACTGACAGGCTACCCGGAAGATATCTGGCCGCTGTATG
AGAGTGCCGCAATAGAAAGCTGTACCCTGGATGTACAGTACCCGGCTTACAATAACGGCT
ATAACATCTACCGGAATATTTACTATGTACTCTATAAGACAGAAGCGGCTAAAGAGGACA
TCGCAGAATATTACAACTCTCTCCTGGCCCAAAAGGAAGAAAGCAGTTACTATGATGCCA
TCGGGGTTATCGACGGCTATGAAGTAACCGTCCGTGTGGATGACAGCATTTCCCCGGCCA
CTGTATATATCTCGGTAACCCTGCCCCGCAATCATCCCATGGTCAGCAATCCGCTACTGG
AAGACTTCCCAGAAGACAGATTCCCGCTATATGAATTGAATACAATATGGGCCGAAACCT
TTAATGTAAACTCCAACCAGCCAAGCGGGGAGCAGTTCAGTGACGTTTATTTTTCCCACT
CCGGGAACCGGGATGAAGCTCTTGAATTCTACCGGGATTTGTTTGAGGGCGCCGAAGGCT
ATGAAGAAGAAACAGTAGATTCTCTAAATGGGAAGCAGACAACGCTGAGCGGCAATATGT
ATGATTATGAGTTTTCCATTGTGATAGGAGTCTGGGGCTATGATGATATGATTGAAATCA
GGCTTGGACAGCCACAGGGGTAACCGACCGAAAAGCTAAACTATTGTTGCCAAGCCAGAC
CGAATTGGCCACAGAGAAAGAGAATTATCTCCTGAAATATTTAACGGCTACCGGATATTC
TTTTTTATCCGGTAGCCGTTAATACATCTGCCTCTGTCCTACAATATAAGACACTGTTGG
AACCCATGGATCAACCCCTTCGTTTTCAGCCGGCATTCTTCCAATTGCATCACTCTCTCT
TAATGGGACAGTGTATTTTTAAAGATTGACATAACCAATTTAGCAGTTCATAGTTTGATT
AGGTAAAATTAATTTACATCTATTTACGTTCCCCGTGGCGCCGGCAAACAGGTTCCCGTT
TGGGGTTGTTCGAAAGGAGAGGCCATGGATAACGCGCCCAGTAACGATGAACAAAACCCT
CAATTGCCTCCGGAAGATCTGCCGGCCAAGGAATTCCACTATCGACGTCTATTCGAAACC
GCCCCGGACGGCATCTTAGTGATCGATACTGAAACCGGCAATATAATTGACGTTAATCCT
GTATTGACTGACAAGTTTGGTTATCCCCGTCAGGAGATTATCAATAAGCCGATATGGGAA
CTTGGCTTTCTGAAGAAAGTGTTTTCCGATAGAAACAAATTGGATGAATTAGCACAAACA
GATTATATGTTTATCGAAGACTTGTCTTTGGAGACTTTCACGGGCAAAGAATTGAAGGTC
GATCTGGTAGGTAATTCATATGAAGTCGAACACCAGAAATTGATTCAGTTGCGTCTTCAA
TTGAACAGAGAGCGAACAGAAGCCGAGTTAAGATTAGATGAAAGCAGACAACGTCTTAAC
AACCTCATTGAGATGGCACCAATTGGTATCGCGCTGTCCCAACAGGGGAATACAATATAT
GCCAATACCAGATATCTCAAAATGTTCGGCTATGAAAATCTTGAAGAGCTGGTGGGCACT
TCATTCTTGAACCAGATAGCCCCTCAATCAAGGGTAGAGGCTGTCGAGTTTGTTACACGA
CAGGAACAAGGTGTAAAAGCAGATACTGATCATGAATTTCAAGGAATACGGAAAGACGGC
TCGCAATTTCCATTTCAAACTTCGGTTGACCGCGTTGAACTTGAAAATGGAGATGCGCTG
ATTGGCTACTTCATTGACGTTACAAAGCGTAAACAGGTCGAACTGGAAAACCATGTACTC
CGTGACAAGGCGGAGATGTCCAGCCGGCTGGCGGCGGTAGGCGAAATGGCGGCTGGTATA
GCTCATGAGATAAATAACCCTCTGACCGGCGTCATCGGCTTCTCCGAGTTGTTGCTGGAG
CGGAAGGACCTACCGGATGATATGAAGGAGGAACTGACGATCATCAATGCCGGTAGCCAG
CGGGTGAAAGAAATTGTCAAGCGGATGTTGACCTTTGCCCGTCAGCACGAGCTGGTGCAA
AGCTCAGCCAGCATTGCCGAGTTGCTGGACAACACGCTGGAAATGAGGGCCTATGTCCTC
AGGACGAGCAATATTGAGGTGGTCAGGGAATATGACCCTGACTTGCCGTGGATGACGGCG
GATGCAGGCCAGTTGCAACAGGTATTTTTGAATATAATCGTCAATGCGGAATACGCTATG
AAAAAGGTACACGGCCGGGGGCGCTTGACGGTCGGGACGGAACGGGTCGATGAGCGGGTC
AGAGTAACGATAGAAGATGACGGCGGCGGTATTCCGACCGATGCCAGGAGCCGGTTGTTC
CAGCCTTTCTTTACTACCAAGGAACCGGGGGAAGGTACCGGTCTGGGTCTCAGTCTGTCC
CGGGGCATCGTGGCCGAGCATGGCGGAACCATCGACGAGAACGGCCTTCCGGGCGTCGGC
GCCCGGTTCATCATCGATTTGCCCATTATCACGGCAACGGGTCAGGCCGAAGACAATGAA
GACAGCCAAGCGTCAGCGCCCGTAGCTATTCCGAATGGTTACCGGATACTGGCGGTTGAC
GATGAGCCGGCCGTCAGGGCTTATATCAAGGCCAGGCTTGATTCGGTGGGGCACCGGACC
GAGGTCACCGGCGACCACCAGGCGGCGATGCAGTTGTTGTCGGAGAAGGAATACGACCTG
GTATTGCTGGATATCCGCATGCCGGGGCGGTCGGGCCTGGAGCTTTATTCGGAAATCATC
GCTCACTGGCCGCAACTGAACCGCCGGGTGATATTCGTCACCGGTGATGTTTCCGATCAG
ACGGTCAGGGACTACCTGGAACAGCACCATCTGCCGTGGGTGACCAAACCCTTTGATCTG
GCTACGTTGACGGAGAAGATTCGGACAGTGATGGAGGATACCGGGGGGTGACGCCGGTGA
TGAAATTCAATGAAATTGTCCTTTATCGTTTACACCAGGCGATGTCATCCAGGTAGATAA
TCTGGTTCGACTGGTGCGGGATGACTGACAGCTGTCACTCGGTTCACACCCGGCATCTTT
AGAAGCTATAATAGGCCTCACCAACCATGCTCAGTCTGACCGACATCTCCAAATCATTCG
GCGCCCGCACTCTGTTCAGCGGTGTTGCTTTTCATATCGGGGCACGCGACCGCACCGCTT
TGCTGGGGGCCAACGGCACCGGCAAGACTACCCTGTTCGAAATTATTTCCGGAAATCTAC
CGGCTGACGGCGGCGTCATCACCCGGCCAAAGGGGATTACTGTCGGTTACCTGCGGCAGG
AAGTGGACAGCGGCGCCGATATCCCCCTGCTCAAAAGGGTGACGACGGTGTCCGGGACCA
TTGGGACGCTGGAACACCGCATCAAGGTGCTTCAGGCGGAACTGACGGAGCCGGATACGG
ACCAGGCGGCGCTGGTCAGGGAGCTGGGGGAACTCCAGCACCGGTTCGAGGCGGCAGGCG
GTTATGACCTGGAGCAGGAAGCCAGGGTCATCCTGACCGGTCTGGGCTTCGCTGAGGCGG
ATTTCAACCGCTCGCTGAGCAGTTTCAGCGGCGGCTGGCTGATGCGGGCCGAACTGGGAC
GGATTCTGCTGGAAAACCCCGACCTGTTGTTGTTGGACGAACCGACCAATCACCTGGACC
TGGAAACTCAGTTATGGTTCGAGAGTTACCTGAGCCGTTACCAGGGTGCGGTACTGTTGA
CCTCGCATGACCGGGCTTTTTTGAACCGGGTGGCGACCCGGGTGGCGGCGCTGGAAAACG
GGCAGGTCAGGGGGTACCGGGGCAACCATGACGATTATGTGCGCGCTCGTCAGACCGAGC
TGGAATCGATGACCGCGGCGGCCACCCGGCAGGCGGCCAGGATAGAAAAGGAAACCCGCT
TCATCGAACGTTTCCGCGCCAAGGCCACCAAGGCCAGACAGGTACAGTCCCGCATCAAGG
CCCTGGAAAAAGTGGAGCGGATAGAAGTGCCCCGGCTGGTCAAGAGAATCACATTCGCCT
TTCCGGAGCCGCCCCGTCCCGGCGAGGAGGTCATCCGTCTGGAAAACGTCGGTAAAACTT
ATGGCGACAAGACGGTTTATGAGAAGCTGAATCTGACCCTGCGGCGCGGTGACCGGGTAG
CCGTCATCGGGCCGAACGGCGCCGGCAAAAGCACCCTGCTCAAGATGCTGGCCGGCGTCC
TGGATTTTCAGTCCGGTGAGCGTCGGCTTGGGTATCATGTAAGGACGGCCTATTACGCTC
AGCATCAGCTGGAACTGCTGGAGCCGGCCAATACCATGCTGGCGGAACTGCGCCGGGCGG
CGCCGGATGAGGCGGACGTCCGGCTGAGGGCTATACTGGGCGGGTTTCTGTTTACCGGTG
ACGATGTACTGAAACCGGTAAAGGTGCTGTCGGGCGGTGAGCGGGCGCGGCTGGCCCTGG
CCAAGATGCTGACTCAGCCGGCCAATCTGTTGCTTCTTGACGAACCGACCAACCACCTGG
ATATTGCCTCCCGGGAAATCCTGGCCGATGCCATGGAGGACTATAAGGGGACGCTGTGCT
TCATTACCCATGACCGGACGTTGATCCGGCAGGTCGCCAATAAGATTATAGAGGTACGGG
ACGGCCGGGCCGAAGTGTTTCCAGGCGGGTATGATGAGTATCTCTACCATCGGGAGCAAC
AGGATACGGCTACGGCACCGGATTCTGAAAGAGGTCGAGATACTTCCCAGTCACCGGCCG
ACCAGAAACGGAAACGAGCCGCGGCCGGGGCGGTGCGCAACGAATATAATCGGCGGCTGA
CCCCGCTGAAGAAGAAGCTGTCGAATATAGAGGGCCGACTGGCTGAAGCCGAAGCGGCTC
TGACTGCGGTGGAGTCTGAATTCGCCGACCCGGAAGCTTATGGCGATTCGGAGACGGTAG
TCGGCCGCATTGACCGTCATCGGGAGTTGAAAGACAGTGTCCGGGCGCTGACCGATGAGT
GGGAAAGTCTGGCGGAAGAGGAAGAGCGTCTGCGGTCAGCCATGGCGGCGGAGCTGTCAG
GGTTGGAGTAGCGCCGGGAAAACGGTAATAGTTACCCTGTCCGGTTAGTCAACTTGACCT
GTATCATGTTCGCCTCAGACAATAGTGTCATATACTGATATCACGGCGTTTCCGGGAACG
GGGACGCTGAATAGCATAAAGAGGGGTTGTCTTTTGAGCGAAATGTTTTGTTTCCAGTGC
GAGCAGACGGTAGGGGGCAAGGCCTGCACCAAGGTTGGGGCTTGCGGTAAGTCCGCGGTT
GCTTCAGCCCGGCAGGATGAACTGACGGCGGCGCTGATAGACCTGGCGCTGGCGGCCGAA
GATAAGAAAGTCGAACCGGCTGTCGATGCTCTGATGATGCGTGGGCTGTTCGCCACCGTG
ACCAATGTCAATTTTGATGACGACAAACTGGCGGAACTGACCGCTACGGTCAAGACTGAA
ACCGGACGCCTGGGCGGTGGCGATGTCTTCGACCCGGCAGGATTGTTTGCCGGAGATCAG
GATGTAGTGTCGTTGCGTTCGACCCTGCTGTTCGGTCTGCGGGGAATGGCTGCCTATGCC
TGGCATGCCTATATCCTGGGTAAAACCGATGAATCGCTTAATGCCTGGTTCTACAAAGGT
TTGCGGGCGCTGGCCGGCGAGCATTCGGTGGAAGAATGGCTGGGCCTCCTGATGGAATTC
GGGCAGGTCAATCTGAAATGCATGGAACTGCTGGACGCGGCCAATACCGAAACTTTCGGC
CATCCGGCACCGGCCAAGGTAGCAACCGCTGTCGAACCGGGGCCGTTCATCGTGATGAGC
GGGCACGATTTGGCCGATTTGAAGCGCCTGCTGGAGCAGACCGAAGGTCGGGGCGTGGCT
GTATACACGCATGGCGAGATGCTACCGGCTCATGGTTATCCCGGTCTCAGGAAATACGAG
CACCTGAAGGGCAACTTCGGCACCGCCTGGCAGAACCAGCAGAAGGAGTTCGACGGTATT
CCGGGCGTGGTCGTGTTCAACACCAACTGTCTGATGTCGCCCAAGCCGTCTTATGCCGAC
CGGGTTTTCACCTCGGCGGTAGTAGCCTATCCCGGGCTCCGGCACCTGGCGGAAAAGGAC
GGGGGCATCGACTATACTCCGGCGATAGACAAAGCCCTGGAACTGGGCGGTTACAAGGAA
CGGCAGGAATTTACCGGTATCAACGGCGGCCGGGAATTGACCACCGGTTTTGGCCGGGAA
GCGGTCATGGGCGTGGCCGGGGCGGTCATCGACGCGGTCAAGAGCGGGGCGGTCAAGCAT
TTCCTGCTGGTAGGCGGGTGCGACGGCTCCCGTCCCGGCCGCAATTACTACACCGAACTG
GTGGAGAAATCCCCGGCGGACACCGTCATCCTCACCCTGGCCTGCGGCAAGTATCGGTTC
AATGACCTGGATCTGGGGACGGTCGGCGGTTTGCCGCGACTGCTGGATATCGGTCAGTGT
AACGATGCCTATTCGGCTATCCGCATCGCGCTGGCGCTGGCGGATGCCTTCGAGTGCGGC
GTCAACGACTTGCCGCTGTCACTGATTCTGTCATGGTATGAGCAGAAGGCGGTCTGCATC
CTGCTGACCCTGCTGGCGCTGGGTATCAAGGACATCCGGTTGGGGCCGACCCTGCCGGCG
TTTATTTCGCCCAACGTACTCAGCGTCCTGGTGGAAAAGTTCGGCCTGACGCCGATAACG
ACTCCCGAAAAGGATCTGGCGGCGGTTCTGGGTTAATCTGTTCAGGTAGCGCAAAAGGGG
GGGGCAGGCTATTTCGCCTGTCCCCCCTTTTTAATTCCAAGAATGTCAGGATTATTCCAC
TCCCGGCGGTACCGGTTTTCCCGGACGCAGGAGCAGGACGGAAGCTTCGATGGTGCGCAG
GATACGATCCGCGGTGGAGCCGATGAGGTAGCGGCCGATGCCGGTGCGGGCGTGACAGGC
CATGACCACCATGGCGGCGCCGCTTTCGGCGGTAAAAGCGGTGATTACTTCTTCGGGCTT
ACCGGTGCGTACCGTATGGTTGACGGTGACTCCGGACTTTTCCAGTTCGGCGCCGCAGGC
TCGGAGATAGGCTTCGGTCTGCCGCAGGTAGTCATCTGTTTTGTCACCGGCCTTGCACCA
GGTGGGGTCTTCGACGGTAGCCAGAAAGGCCGGCGACGGTTCGTCAGTGGTGGCGACCCG
GCGTTCCGGGGCTACATGGAGCAGGTTGACCGTCATTTCCTGTCCGGTCAGCTTTTCAGC
CATTTCTTCGACCACCCGGACGGCGGTTTCAGCCATGGCGGAGCCGTCCAGAGGGACGAC
GATGTTTCGACAGATACGGTTTTGAAGCTGGACGCCGTCTGGTTGCGGACGCACCAGGAG
AACCGGCAGTCCGGAGCCGCGGACGATGGCATCAGCCACACTGGAAAGCGCCAGGCGTCT
GAGGCCGGCATAACCATGAGTGGCCATGACGATGAGGCTGGCCCCTTGCTGGGCGGCGGC
GGCGATGATGTCAGCCGCCGGGTGCCCGATGTCCCTGCCCGGGGGCTCCTCGGCAATCAG
GTCTTCCTCTTCTACTTCATCAATCAGAAGCGGCGTAACACTGATATCCGGCCCGCCGCT
TTCGAGAACTTTGGCTTTCAAGGCTTCAGCCCGGGCTTCCAGGTAGCAATGGAACAGATT
GCCGTATCGACCCGCCCCTGGTTCCAGAACACTGAGCAGAATCACCTGCGAACCCATGCG
CCCGGCCATTTCTTCGGCGCAGGGCAGGGATACTTCAGCCAGAGGGGAGCCGTCAAGCGG
AACCATAATACGACGAAACATGATCTTGCCCTCCTTTGCTCATACTTACCAACCGGTACC
CGGATATGTACTCCTGTATATATAATACCACCTGAGTAAAGCCTGAGGGTTCAGCGGTAA
AAAAAAAGGGGCCCGAAGGCCCCTTTTTTCAAAACCGGGTTAATTAAACTTCGCGGAACT
CGCCTTCCACGGTACCGTCGTCTTTGGGCTGTTCGCCGGAGTCGGCGGACTGGCCTTCCG
TCCCTTCGGTTGGGGGTTCTTCGCCAGCCTGCTGTTGCTGGCTGTAAACGGCGTTGCCCA
TTTTCTGCAAGGCCTGATTCAGCTCATCGATTCCGGACTTGAGCGCCGGGGTATCCGAAC
CCTGAAGCGCCTGTTTGACCGCTTCTATCTTGCCGGAAACCTCGGTCTGGAGGTCTTCAG
GCAGTTTGTCCTTGTTGTCGGTGAGCATCTTTTCCGCCTGGTAAACCAGGTTGTCGCCCT
GGTTCTTGGCTTCGGCCAGTTCCTTACGGGCGATGTCTTCGGCGGCGTGAGCTTCAGCAT
CCTTCTGCATCTTTTCCACTTCTTCCTTGGACAGGCCGGAGGAGGCAGTGATGGTTATCT
TCTGTTCCTTGCCGGTACCCTTGTCCTGAGCGCGGACGGAAAGGATGCCGTTGGCGTCGA
TGTCAAAGGTAACTTCAATTTGCGGCAAGCCCCGGGGTGCCGGCAGGATGCCGTCCAGCA
TGAAGCGACCCAGAGTTCGGTTGTCGGCGGCCATGGGACGCTCGCCCTGCAGGACATGAA
TTTCCACGCTGGGCTGGTTGTCCGCGGCGGTGGAGAACACCTGGCTTTTACTGGTGGGAA
TAGTGGTGTTGCGCGGGATGAGGGGGGTAGCCACACCGCCCAGGGTTTCGATACCCAGGG
TCAGCGGCGATACATCCAGCAGGAGAACATCGGAAACATCACCCTTGATGACGCCGGCCT
GGATGGCGGCGCCGATGGCCACAACCTCGTCGGGGTTGACGCTCATGTTGGGTTCCTTGC
CGAAGAACTCCTTGACTTTGGCCCGAACCAGCGGCATACGGGTCTGGCCGCCGACCAGGA
TGACCTCATCAATCTGAGCGGCGGTCTTGCCGGCGTCGGTCAGCGCCTGGCGGCAGGGAG
CGATGCTTTTCTCCACCAGTTCCATGACCAGCTGTTCCAGCTTGGCACGGGTCAGCGTGA
TGTTCAGATGCTTGGGGCCTGAGGCATCGGCGGTGATGAAGGGCAGGTTGACCTCGGCCT
GCTGAACCGAAGACAGCTCTATCTTAGCCTTTTCGGCGGCTTCCTTCAGCCGTTGCATGG
CGGTCTTGTCCTTGGACAGGTCGATGCCCTGATCTTTCTTGTATTCAGCCACCAGCCAGT
CGATGATTTTCTGGTCGAAATCGTCACCGCCCAGGTGAGTGTCACCGTTGGTGGACTTCA
CCTGGAAGGTGCCGTCACCCAGCTCCAGGATGGAGATGTCGAAGGTGCCGCCGCCCAGGT
CGTAGACGGCCACAGTTTCTTCTTTTTTCTTGTCCAGGCCGTAGGCCAGTGCCGCGGCGG
TGGGTTCGTTGACGATGCGCAGGACATTGAGACCGGCAATCTGGCCGGCGTCCTTGGTCG
CCTGGCGCTGGGCGTCGTTGAAGTAAGCCGGGACAGTGATGACTGCCTCGGTCACCTTGT
CGCCCAGGAAGGCTTCAGCGTCGGCCTTGAGCTTCTGGAGGATCATGGCTGAAATCTCGG
GCGGGGAATAGTCCTTGCCCCCCAGGGTAACCTTGATCTCGTTATTGGCGCCCTTGATGA
CTTTGTAGGGCTTGCGCTTGGCGTCGTCCTCTACCGGCAGTTCCCGGCCGGCCGGCTCAC
CCCATTTGCGGCCCATGAAACGCTTGATGGAATAAATGGTGTTTTCCGGATTCAGCACGG
CCTGGTTCTTGGCCTGGCGGCCGACCAGCCGCTCACCGTTCTTGTTGACGGCGACCACCG
ACGGCACAAGGGTGCCGCCTTCGGCTGAAGGGATGACTACCGGTTCGCCGGCCTGAATGA
CGGCGACCTCTGAATTGGTGGTACCCAGATCGATACCGACTACTCTACCCATGGTGTGGA
AACCTCCTTATCATTAAACATTAATTATACAACGGGTAAACGCTTAGTCATTAAACTATT
CGCTGATGTCCTCACAGGCTACCTTGACCTGCGCTTGACGCAATACTTTGTCCTTGTACA
TATAACCGGTCAGCAGTTCCTCGACGATGACGCCCTCTTCGCCGGGACAGCGTAGCACCG
CTTCGTGGTAAGCGGGGTCGAAGGCCTGGCCGACGGTCTTCATTGGGGTCACGCCCTCCT
TCTCCAGTAACTGGCGGAATTTCTTCTCGATGAGCGATATCCCATTTACCCAGGAATTGT
CGGCCAGGTCCGGCGGTACGGCTTCCAGGGCCCGGGAAAAATCATCCAGTACCGGCAGTA
TCGAGAGAAAGGCCAGGCTTTTGCCGAAAGCGACTGAATCCGCTTTTTCGGCTTCGGCGC
GGCGTTTGTAGTTGATGAAGTCGGCCTGGGCGCGTTTGAAGCTGTTCAGGTTTTCTTCGG
CCCGGCCTTTTTCCTGCTCCAGCGACCGGCTCAGGCGTTCGAACTCTTCCTGAAGTTCGC
GCTCACCGGATTCTTGATTTCCACGTTTTCCTGTCATGATTACCTCTCAGTTGTTTGTAC
TGATTCAAATAGGGGAGCTATCAGGTGCCGCTATCATTGCTGACGGTACCGGGGTCGTGG
CCGTAAAGCTCGGCCACCAGCGCGCTCATAACCAGCGACAGATAGCGCACCGCGGCGATG
GTTTTCTCGTAGTTCATACGGGTCGGCCCGATAACGCCCAGGGTGCCGCGGGCTTCATCG
GCGAGGCCGTAACTGCCGAGGACCACCGAGTAATCGCGGATGCTTTCTTCCCGGTTTTCG
CGGCCGATGAAGACCTTGATATCTTCATCGAATTCCTCTTCGGCCAGTATTTTGCCCAGA
CGGCGCTTTTCCACCAGTTCCATCAGTGCCTGGGCCCGCTGGCTCCGGGCGAATTCCGGC
TGTTCCAGCAGGTAATTGAGGCCGTCGAGATAAGGCTCCTCGTTGCGCTGTTCATCTTCG
GCCTGGAGCATCTTGACGACGGCGTCGCGGACTTTGCGTTCGATTTCACTCAGAAACAGA
TTGTGGCTCTCGATGCGGGCGCGGCTGAGCCCATCGAAAGCTTCGTTCAGCTTGCCGGAA
ATGGTGTTCAGCTCAAATTGCCCGACCGGGTTGTCGAAACTGATTAACTGCTGGCGGACC
CGGGCGCCGCGCATAATCAGCACTCCCAGCCCCAGACTTTCTTGTAAGGTCACCAGCTCC
AGGTGGTGGAACCGGGCGCTGACCTGACGGGGCTGGGTGACCACTGCGACGTTATGGGCG
CGCTGAGAAACCAGTCCGGCGGCCAGCGACAGCCAGTTTTCCATCTCTTTTTCCACCTGG
TGAAACAGATGATTGATGAGCGTCTGTTCCGCCAGTGGCAACCGGGCGTTCTTGATGCTT
TCGACGTAATAGCGATAACCTTTGTCGGATGGGACACTGCCGGCCGAATGGTGGGGCTTG
AGAATGTAGCCTTCCTCTTCCAGTTTGACCATCTCGTTGCGGACGGTGGCGGAGCAGACG
TCCAGACCGCACTCGGTAATGACCGCCGAAGAAGATACCGGCGTCGCCTCGGTGACGTAC
TGGCGGATGATACTGGATAGTATGGTTTCGGATCGCTGAGTTAGCATTTAAATTATACCT
GATTAGCACTCCGTTGCCTTGTTTGCTAATGAGCATAATTTAGCACTTTTAAGGTGATTT
TGTCAAGGTTTCGCGTTGAAACGGCAGTCTTCATGCCGGCGGTTCCGAAGGTGGACAGAG
TGGTTTATAATGATAGTATGGTAAGAAAAACAGGTTATCTATCGTGGTTGTTCCTGTCAC
TTGTTATTTTGGCGATGGCTCTGGCGGGTTGTCAGGCCTCATCACCCGGCGCGGTTACCG
ACCCGACCGGTGATGCCGATGAGGCGGGTGCGCCATCGTTGACCGTATCCAGTGACGAAG
CGCTTGAGCTGGCGGGGCAATGGTTTCCCGATGCTTATTCCGGACAGTTCACCGTCACCG
CCCAATCGCTGGAGGGGGTGTGGCAGGTCAGAGCCAGCCTTTACCGGAACATCCTGAGCG
GTAATGAACTCTCCGGCTGGCCGGAGCAGGCAGTATTTCTCAACTATGGTCTGTTGCCGG
AGGGGCAGTACCGGTTGCTGATGGCCGAAATCGACGGGGGCAGCGGTGAACTGTTGAGTC
TGACAGCCTCCGATTCGCTGGCCATGCCGGAGGATATTTCGGCTACCCCGGCCATCAATC
CGGCTTGCGGTGGTTGCGAGGACAGCGCCTAGTAGCTTTGACCGGACATCCCGGCGTTGC
TATAATTCCAGAATGGAAATTAAATATCTGGGCCACTCCTGTTTTCGTATCAAGGGTAAA
AATACCGCCATCGTTACCGACCCCTTTTCCCCCGATATCGGGCTGTCACTGGGCAAGCAG
ACCGCCCACATCGTAACCGTCAGCCACCAGCACGGCGGACATAATAATCATGAGGCCGTG
GGCGGAGCCCCCCGGCTGGTTTCTCGTCCCGGCGAATATGAAATCGGTGATGCCATAATC
ATCGGCCTGGCGACCTATCATGATGCCGAGAAGGGAGATATCCGTGGCAAGAATGTCGTT
TTCGTCATTGCGATGGACGAGTTGACCATCTGCCACCTGGGCGATCTCGGTACACCGCTC
AAGGAGAGCGAGCTGGAAGAACTGGGCAAGGTGGACATCCTGATGGTACCGGTCGGCGAT
ATGAGCGCCCTGAATGCCGCCGCCGCGGCGCGGCTGGTACGCCAGATTGAGCCGGCTATC
GCTATTCCGATGCATTATCAGTTGCCGGGCAGTAATCGGGAACTGGAACCGGTGGAACGC
TTCCTGTCCGAAATGGGAACGGAAAATATTACTCCCCAGCCCAAACTGACGGTAACCAAA
AGCAATCTGCCACTGTCCACCCAGGTGGTAGTGCTGGAACCCTGAACGGGGTCTACTGAA
CTGAAAAGAAAGCCTTCGCGTTGAGCGAGGGCTTTCTTATTTCCCAGGCGGTGGCTTACC
CGGATTTTTGCGCAGGTTACGCGTCCGGCCCTGCGCCAGTGACGTCCACCCCAGGACGCC
GACAGCGATCATGACCGCTTCTTTTTCCTCAGGGGAGATGACCTGTTTTTCCGCCAGTTT
CAGCAGGATTTCCGCGGCCTGTTTATGCTCCATTTTCCAGTCCCGGGTCATTTTCTGCCG
GTTTGCGGTGGCGATACCACAAGAGAACGATGCCGACGATGACGGCGATGCCGGTAATCC
AGCGGGCGGTGGGGATGCCGCCGACGGTCCAGACATTGATCTTGAAACCCTCCAGGATGA
AGCGGCCGATGCCATAATAAATCAGATACAGGATGACGATATCCCCGGTTTTCAGTCTGT
CCGCCCACTTGCGGCCCAGAATCATCAAGAAAGCGAATCCCGAGAGGTTCCACAGCGATT
CATAGAGAAACATCGGGTGGAAATGGGTGTATTGTTCGAATCCCGGCAGACGGTTGACCG
GGTCGATGAAGATGCCCCACGGCAGGTCGGTAGGGTAGCCGTAAAGCTCCTGATTGAAGT
AATTGCCCCAGCGGCCGATCGACTGGCCCAGAATAACCCCGGGAGCGATGGAGTCCAGCC
AGGGCAAGGGGTCCAGTTTTCGCCAGGTAGTATAAAGCAACAACCCGGCGGCACCGCCGA
TAAGAGCGCCGAAAATCCCCAGCCCGGCCCCGCCGATGATTTCTCCGGGGTTCTGTGAAT
AGTAATGCCACTGATCGATGACGTGATAAGCCCGGGCGCCGATAATACCCAGCGGCAGGA
CGATCAGAGCCATGTTGAAGAGGTGGTCCAGGTTGAGTCCGCGGCGTCTGGCTTCCAGGT
AGGCGATGATGACACCGGTCAGGGCGGCCAGCGCCAGAACGATGCCGTATACATGTATGG
TCAGAGGTCCGATATCGAAAGCCATTTAAATCTCCGTTCGGGTCTTAATTGGTAAAACGG
TTGTTGTTTTATTGTAACCCGTCGGCTATCTTCCCGGCCAATTCAAGGATGAAGGTGAAG
TATGAGCCGTCATCGGGCAGGGCGGCCGGAGAAAGTTCCACTACCTTGGCCCCGGTGGCC
TCGGATATCTGGCGGGCTACGCCGGCGGACACGCCAGGTTCGATGAAGATGGCCTTCACC
TGGTGAGTTTCTATCTGGGCGATGATGGCGGCGACGTCGGCGGCCGAGATGTCAGCCTGA
CTGGACAGACCGGGAACCACGGTCCCCATGATGTCGAAGCCGTAACGCCGGGCGAAATAA
CCCAAGGAATCATGGCCGGTGACCAGCAGACGGGAATCGTCGGGGGTTACAGTCAGCATG
GTCAAGACGTCGGCGTGGAGATTATCCAGCGAAGCGATAAGGGCGGCAGAACGCCCGGTT
ACGTCCATGTTCAGTTGGGTCAACAGTTCCTGGGCCAGGGCGGAGACCACCTGTTTCATC
GCCAGGGGGTCGGTCCAGAAGTGGGGGTCGGGCGCTCCCGGTTCATGGCTGTGGTCATCT
TCATCTTTTTTATGACCGAATTCGGTTTCACCGGCGTAGCGGATTTCGATGTGGTCGGTG
GCGGTAAAAAGCAGGGCACCGCCGGCCACGGCGTTGTCCACTGCCCCGGCAACGCTTTCT
TCCAGCCCCAGTCCATTCCAGACGATGAGACGGGCGTTGTTCAATCTTTCGATGTCGCGG
GCGGAAGGTTCCCAGTCGTGGGGGTCAGCCCCACCCGGCATGAGAGTGGTTACCTTTATC
CTGTCACCCGCCAGCTCTTCGACGATGACGCCGAGTATGGCATGGGTGACGACGATGCCT
TCCTTTTTCGGTTGGACACGGCAGGCGGTCAGTGGCAGTGATATCAGAGTCAGCAGTATC
AGAGACAGGGTGACCAGAATCCATCTTTTCACTTTTCGGCCTCACACTGCCGGCAATAGC
CGGCAAATTCCAGCCGGTGTTCGGTGATGCGGAAACCGGTCTCTTCCTCCAGCACCGTGG
CGGTTTCATGCGGGCAATATCCGGAAAAATCAGTGACAAGGCCGCAACCCCGGCAGACCA
GGTGATGATGGTGCTCTGTGCCGGCCAGCTTGTAGGCGGGCACGGTTCCTTCATTAAACC
GGCAGAGCAGGCCCAGTTCCGTTAAGATATCGAGGGTGCGGTAAACCGTCACCAGCCCGA
TGTCCGGACGGTCGACGCTCAGCCGACGGTGCAACCCGGTCGGGGTCAGCGTCGCCGTGG
AACTGCTCAACTCCGTTATGATAGCTCTGCGTTGCGGGGTCAGCTTGTAGCCGGCCTGAC
GCAGGCTCTCCAATATTCCGAATTCATTTTTTTTGGTCATCCCGCCACCTAATTGAAAAA
CGTTATCAATTAGATAATAAACGCTGGCGGCAGTGGTGTCAATACCGGAAAAGAGTTTAT
TCTGACTGGATATGGGGGAGACGGCTCTGCCGTGGCCAGGAGGCGGCTACGCCTACCAGG
CACAGCCCGGTGAACAGGGCGAAAGCCATTCTCATACTGGTCAGAAACTCGACATGCACC
TCGGCAGAAATCTGGACATTGCCCACGATCAGGGAGAAAAGAAGCATGACGATACCCAGC
GACAGCATCTGGCCGACCAGACGCATGGTGGAGAGAGTTGCCGAAGCTATGCCGTAATGG
TGCCGGGGAACCGAGCCCATGATCGCCGCCGAATTAGGCGAGGAAAAAAGGCCGAAACCG
ATACCCAGTACCGCCAGGGCGGTGATGATATAGGCCATCGGTGATTGTTCCGTCAGGAAA
ATCAGCATGGCCAGGCCGGTGGCCGATACCGCCATACCGACGGTGGCCAGAAACCTGGGA
TCACGACGGTCGGCCAGTCGTCCGGCGAAAGGTGAGATAAGCGCCATCAGCACCGGCTGG
GCTACCAGAATGAGTCCAGCCTCCACCGGGGAAAAACCCTTAACGAACTGAAGATACAGT
GACAGTAAAAAACCGGTCGCGAAGGTGGCGGCGTAATTGATGAGGGTAGCGGCGTTGGAC
AGGGCGAAAACCTGATTGTACCGGAACAGGGCGAGGGACAGGATGGGGTGCGGCGTGCGT
GCTTCCAGCGCCAGAAAACCGGCCATGCCGGCCACGCCCAGACCGGTCAGAATGAAACCG
CCGGCGGCCGGCAATTCCGAAAAGCCCAGCATCAGCCCGGTCAGGGCTAAACCGTAAATT
ACGGCTCCTTTCAAATCGAACTGTTCCCTGCTGGCTTCCTGCCATTCCATTTTCAGCCGG
GTTACGATGAAATACAAGGCCACAGCGGCGATGCCGGCGGTGATGAAAAAGATACTCCGC
CAGCCAATTGATGAGGTCAGCAGGCCGCCGATGGTGGGGCCGAGTGACAAACCGATGTAG
ACGGCGGCGGCGTTCAAACCCAGCACCCGGCCTCTTTCGGCCGGGGGATAGACCGACGTC
AGGATGGCGATGCCGGTGCCGAAGAGCATCGCCGCGGCGACACCCTGAGCGCCCCGCAGG
GCGATGAGGACAACGCCGTCCGGGGTGAAACCGATGGCGACCGAAACCAGGATGTACAAC
GAGAGGCCGGTGATGAAGATCCGGCGACGGCCTTTGATATCGGCCAGCCGGCCGAATGGC
AGGAGAAACACCGCCGCCGCCAGAATATAGATGGTGGCCACCCAGCTCAGGGATACGGCG
TCCAACCCGAATTCGTGACCGATGACCGGCAGGGCGATGTTGACCGATGAGCCCATGAAC
GGCGTCAGAAAGGAAGCCATGATGGCCGCGGCCAGGGTTGCCCGGCGTGTCGCCGAAGCA
TCTCGGCCGGCAGGGAGTTGCGGCGAGTCCAGGATTACCTCGCTGTGCCGACCAGGTCGG
TCACAGAATCAATGTTATTGCGAGTCAGCCAGCTTCGGAGGCCGCGCACAATAGCGGCCG
GGGCCTGGGGGTCTACCAGAGCGGCGGTGCCGACTTCAACGGCCCTGGCGCCAGCCATGA
TGAACTCCAGGGCGTCTTCTGCCGAGGTGATGCCGCCGCCGCCGATGATGGGAATGTCCA
CTGCCGCGGCTGTCTGCCAGACCATGGCCAGGGCCACCGGTTTAATGGCCGGACCGGACA
GTCCGCCGGTGACGTTGGCCAGCACCGGGCGTCGTTTTCTGATATCTATGGCCATGCCGC
GCAGGGTATTGATGAGGGATATGGCATCGGCGCCGGCTGAGGCGACACCCCTGGCCAGGG
CGGCGATATCGCCGGTATTGGGAGTCAGTTTGACGATAACCGGCAGGCTGGTGGCATTCC
GGACGGCGGCGGTAACGGTAGCCGCTGACTCCGGGGTGGCGCCGAACTCCAGACAACCGG
CTTTGACATTGGGACAGGAGATATTGACCTCCAGGGCGGCAATGCCGGGAACGCCGTTCA
GGCGGCGGGCGATGCTGGCGTAGTCTTCGGCGGAATCGCCGGCGATATTGACGATAACCG
GTATCGGCCAGCTGGCCCAGAGGGGTGAATATTTGGCGATAACCGCTTCCACCCCCGGAT
TCTGCAGGCCGATGGCGTTAAGCATGCCGCAGGGAGTTTCCATGATACGTGGTTGGGGAT
TGCCCGGCCGCGGTTTCAGCGTGGTTCCCTTGCAGATGAAAGCGCCCAGTTCGGCGATGT
CGTAGCCTCGGTCCGGTTCGTCGCCGTAACCGGCGGTGCCGGAAGCGGCGATAACAGGGT
TGGCGAGTTTCAAGCCGGGAAGCAGGTCAACTGTCAGGTCAGGCATGGCTTGATTATAGA
CCGGGGTCAGGGGGTGGGGCAAACCATAACAAAACCGGAGCCGGAGGCAGTTGCCTCCGG
CTCCGGAAGTCAGGGACATCAAGATTCATGGTGATGAGGGTAAATTTAGTAGTTCTCGAG
TCCGACGGATCCTTCGACGCCGAATATCGGTACCGGCTGCTCCCAGAAAGTGGCCGGGTC
CTTGAGGCCGTCGCCGTAGAAGACGTCGTCCATGTTCTTGAAGAAGCCGTTGAAGAGCGG
GGTAGTGGAGGTAACGCTTTTGACTACCTGGTGGATAGAAGCCTTCTCATACTTGGTGAA
GGTACAGACGGACAGACAGCGGCCGGCATTGCAAGTGCCGGGGAGCATTTTCCAGGCGCG
GCATTTACGGGAATCCTCGAACCACTCCTTGTGGCCGGGATTGTTCCACGGGCCGGAAAT
ATCCCAGGTTGGTTCTTTCTCATGAGAGATAGCCCCTTCGCCACAGCCTTCGGCGCACTT
CATGCAGGTTTTGCAGAAGCGCATGAAACCGGCATCAATGGGTTTCTCGTCAGGCAGGGG
CAGGTCGGTGACATAACGGAAGATGCCTACAGTGGGGCCCCACTCGGTGGAAATCATGCG
GTTCATTCTGCCCATTTCGCCCAGACCGGCCATGACGCCGAACGCGGGAGCGATACCGGT
GCCGTTGCCGCCTTCGGACAGGCAGTTATAACCGAGAGAACGCATGAAGCCCTGGAAGAG
GGACTGAATCCACTGGCCGCGGGGGTAACGAATCTGTACCTGCAGTTCGGTAGGATTGCG
TTTCCAGAGTTCCTGGCTTTCCTGATTGACCACAGTGATGACCCACTTGCATTTACGGGG
ATAAATCTGCTCGGTGGCGGTTTCGGAGGGTTCGTCGACATCGGCGAAGGTGTACTTCTG
GCGGTTGGAAGGGCCGTACTCGTACATGAGCTTCATGGTGGTATCTTCGTGAAGTTCGGT
GAAGCCGACGGCCATCATGCCGTGGAAGCGGAGGAAGGTGCGAACCATGGCGGCGTTCTC
TTCCTTGGTACCTTCCCATCGGGGAACCCCCATTTCTTCAGGGGTGTCCGACATGGGTCC
CATGAAGGAGTTTGGCTCGAGTCCGTTGCGGGCGTTACCGGCGAAAGCATAGTCCCGGGT
GGTGTAACCGGGTTTCTTTTCAGCCTTCCAGGCGCCTTCGGTAGCATCTTTTTCAGCGGC
CCGACGATCTTGTTCGGCCTGGTCGATGTAAGTGGGCATGTAAGTGCGACGCGAACCTCT
CATGGAATTGCCTTCGCTGAACTTCTTCATCTGGGCCCAGTCAACTTCGGAAGTGGGATT
ATCGACGGTGCGGGCCCACCAGGGGCGGGTGACGTTGCCACGGGATATGGCATCATCGAG
GTCTTTAAAGGCAGGGGATGCCAGGGCGGCGCCACCGACACCGGCGGATGTCAGGCCGAG
GACTTTCATGAAATCTCTGCGGGATATGGTGCTGTGGAATTTGGACATGGTAATTCTCCT
TTGATAGTTGATGGATTACGGGCTTTCCCATTGTCATCCGGTCTCTCCCGGAGGTCAGGT
ATCATTTAATCCCCCATTAACTTAATATAATTAACTACACTAATCAGGGTAACACAGGAA
AAATCAGAAAACATCGTCCAAAAGGACTAGAGGCTCTAGGCATTTCGGGTATGGCGGTAA
GTACAATAATTAAGAAACTTTAGTCATGAAACCATAGAAAAAAGCCCCGGCTGTTTGGCC
GGGGCTTTTTTCAAGTAACGATGAAGTATTAGTGATATTTCTGAGCGACATCGGAGCGGA
GGCCGCCGATGGGCTGAGGGGTGTGCCAGAACTCGTCCGGGTCGCGCAGGCCGTAACCCA
TGAGTTCGTCCATCTGGCGGAAGAAGCCGTTGAAGATGGAGGTGGTGGAGGAGACCATCT
TGACCGTATCGTGGACGATGGCATCGGTGTACTTGGTGAAGGTACAGACACCGAGACAGC
GACCGGCGACACAGGCGTCGGCGTCCATCTTCCAGGCGCGGCACTTGCGGGAATCCTCGA
ACCAGGCCTCATGGCCGGGGTTGTTCCAGGGACCTACGGTGTCCCAGGTGGGTTCGGTTT
CATGGGAGAGGGCGCCTTCGCCGCAGTGGTCGGCGCAGAGTTTGCAGGTGTAGCAGAAGC
GGCGCATGCCGGCATCGATGGGTTTGTCGTTGGGAACCGGGAGGTTGGTGTAGTAGCGGA
AGATACCGACGGTGGGGCCGTATTCCGGGGTTATCATACGGTTCATTCTGCCCATTTCGC
CGAGGCCGGCGACGCCGCCGAAGCCGCAGGCGTTACCGGTGTCGTTGTGTCCCTTGGCCA
GGCACCAGTAGCCGAGGGTGCGGACGAAGCCCTGGGTGCGTTCCTGGATATTGGCGGCGC
GACCATAGCGGATCTGGGACATGAGCCAGGTGGGGTTGTATTTGAAGAGGTCCTGGGATT
CCATGTTGGCCTGGGTGATGACGTTCATGCAGTCCTTGGGGTGGACCTGTTTGTCAACAG
TCTCATAGGGGGCGTCGACATCTTCCCAGACGAGTTGCTGGCGGTTGTTGGGGCCCCAGG
AGTAGGTGAGTTTGAAGGTGGTGGCGGGGTCCATCTGGGTGAAGCCGACGGACATGGAAC
CGAAGAAGCGCATGGCGGTGCGGAGCAGGGCGGCGTTCTCTTCGGGGGTGCCGTTCCAGC
GGGGGATACCCAGGGATTCGGGAGTATCGGTGTTGGGGCCGATGAAGGTGTTGGATACCG
AACCGCGGTTAACGTTACGGTTAAAAGCCTTGTCCGGCAGGGTGTAGCCGGCAATGTTCT
GGGAGTTGTAGCCGGCTTCAATTTCGGCTTTTCTGGCTTTGCGGGCATTTTGATCCTCTA
CCGAGATATAGGTGGGCATGTAGGTACCGGCACTGCCGCGCATGGTGTCGCCTTCGCGGA
AGCGCTTGTACTGGGCCCAGTCGACCTCGTTGGTGGTCTTATCGACGGATTTGACCCACC
AGGGGCGGTTGAAGGAGCCGGCCTGAATCATTTCGTCGAGGTCGTTGAATTTGGGGGCGA
CGAGGGAAGCGGCCCCGAGGCCGGCGCCGGCAAAGCCGAGGTAGTGTCCCGTCAAGTGGT
GTAAATTCATCATTGGTGGTTTCCCGAATAATCAAGCTGGTAAAGCCATGATCAGGGGTT
CCTCCTGCGCCCCTTCCAGCGTTTTCTTCATTGAATCCAAAGAAAAGTAGCGTCGTCCGG
CCTCCCACTCGTCCTGCTGTTCCATTAACACCGCCCCAATCAGCCTGATTACCGATTGGC
TGTTGGGAAAGATGCCGACCACATTACTGCGGCGCTTGATTTCCTTATTCAGTCTCTCCA
GGGGATTGGTAGAGTACAGTTGCCGCCAGTGTTCCCGGGGGAAAGCGGTATAGGCCAGGA
TATCCGGTTCTGCCTCTTCCAGTTGGTCGGCAACAGGACCGAATCGGAGTCTGAGGTTAT
CGGCTACCCGGCGGAGCTGGCTGCAAGCGCTGTCGCGGTCAGGTTGAGCGAAGATGGTCC
GGATAGCGGCAGATACCATAGCCTGGGCGCCCCGTGGCACTCTGGCCAGCGCATTGCGCA
TGAAGTGCACCCGGCAACGTTGCCACGATACCCCGGTGAGTACCGTGCTGATGGCTTCCT
TCAGCCCCAGATGAGCATCACTGATTACCAGCATCACCCCGCTCAAACCACGGCTAACCA
GCCCCCGCAGAAACTCTTTCCAGAATACACCGTCTTCACTGGGGCCGACCTCAAGCCCGA
TGATCTCGCGTTCTCCGGTTTCCCGGACGCCGTAGGCGATAATTACCGCCTGACTGACCA
CCCGCCCGGTATCCCTGACCTTGACGTAGGTCGCGTCCAGCCACAGATAGGGATAACGCC
ATAACAAAGGCCGGTGACGCCATCGTTCCACTTCATCGTCCAGAGCCCCGCATATTCGCG
ATACCTCGCTCTTACTGACCCCGTTAAGACCCAGTGACTGAACCAGAGATTCCACCTTGC
GGGTGCTGATGCCCAACACATAGGCTTCCTGGATTACCGCCAGCAAGGCATGTTCCGCCC
GGCGCCGGGGCTCGAGTAAGCTGGGAAAATAACTGCCGTCCCGCAACCGGGGAATCGCCA
AGGGTATCGTGCCGGCCCGGGTGTCCCAGATACGCCCCCGGTAGCCGTTACGGTAGGTTA
AACGACCGTCACTGCGCTCATGTTTCTCAGCTCCGGTCTTCTGCTTAACCTCAAGCTCCA
TGACCGCTTCGGCCAGCATCTTCACCCCTTCTCTCAGAAAATCAAGATCACCGTCGCTTC
CTGACTTGCGTAGCAGTTCCAAAAGTGTCATCCTGTCTTTGGCCATTGTTGTGGTTACCT
CCTGAAAGTCTTTGTTGTTATTTTCTTTCAAGAAACCACACAATGGCCTGCTTTTTCAAT
TCCAGGAATTTACACCACGTACGGGGATTCTACCCAAAGCGAGGGCCTTCATGAAGTCTC
TGCGGGACAGGGTGCTGTGGAATCTGGACATTTCTTTCTCCTTATTGTTGTTCCTTGAAT
ACGATAATGTTTCCTGCGGTCTTTGCCGCCGTCATCCGGTCTTTCCCGGAGGTCAGGGTC
ATCAATACCTCCATTAAAAGTTTATGATATTAATACTGATATTATTATATAGCGCGGACG
ATGGATTGTCATCGTCCAAAAGGACTAGAGGCTCTAAGCATTATGGCTATATACTAAAGT
ATAATACCAAGGAAACTAAAGTATAATTAAACTTTGGTAATAACGAAAGGATGTTGTTAG
CCGGGTGACGCCGGTGGGGAACTGTGGCCGGGAAGGTCAGGGTGACCGGTCGTGTTCGTG
ACTATGGCCGCATTCGAGTACGGTAACGGCGGAAGGGCTGTCGGCGATAATTATACCGAA
GGTTTCCATGAGATTTTGCGGGGTGATGACCTCCGCTGGTTTTCCCAACGCCACTACCCG
GTGGGCTAACAACATGACCTGATGGCACATGGAGGCTTCTTCATGGATGTCATGGGTGGC
GATGACCACAGCGGTGCCGCGGCGGAGTTCATCCCTGACGGCTTTCAGGTAGAGTTCCCT
GCCGGCGGCATCCAGTCCTGAAGTCGGCTCGTCCAACAGTAGCAGGTCGGCGCGGTGTGC
CAGTACCTGGGCCAGGTACACCCGTTGTTGTTGGCCGCCGGAGAGGGATCGAAGCGGAGC
ATCGGCCAGACTTTCGATACCCATGGTTTTCAGGGCTTCGATGACCAACTCTTCATCTTT
GCCGGTCAGGCGACCCAACAGGCCGTGATGAGGGAATCTCCCCATGCGCACCACATCTAT
CACTCGCAACGGCAGGACGAAACCAGAAGCGTGAAACTGCCCCAGATAAGCTACTCTTTT
AGGTTGTCGGCCGGGTGGCTGGGCGAAGACCCGAATTTCACCCTTGACGGGTGTCAGCAA
GCCGGCGATGGTTTTCAACAGGGTGGATTTACCGGAACCGTTAGTGCCGATCAGGGCAAC
ACCCTGTCCCGTTGTCAGTTGGAAGGATATATCCGGTACAACAATCGATTTGTCGTAACC
GACCGCCAGGTTCCGGGAGATGATGACGGAGTCAGGCACCATGCCCCCCGTGACTGACTG
GTGTCGAAGGTTGGAACCGGAGGTTTTTCAGGGCGAAAACCACGAAAAATATTACAGTGG
CGGTCAGGATGACCGAAGCTCCTGCCGCCAGATTATAATGGTAGCTCATTAAAAGCCCCA
GGTACATGGACAGAGACCCGAACAGCACCGCCCAGGCAATCATGGCACTCACCCGCCGGG
CGATCAGGGCCCCGGCACCGGCCGGAGCCAGAAGCATACCGAAAACCAGCAGGGTACCTA
CTGTTTGAAAAGAGATGATGATGGTGGCGGCTATCATGACCAGCATGATGTTGTGGTAAA
GCCCGGCGGAAAATCCGGCTATTTGGGCTTGATCCGGGTCGAATGCCAGCAGAAGAAAAG
GCCGGGCGCAGACGAAGGCGGTGATGCCGATGACGATGGTGGCCGCCAGCTGGAGCAAGA
TATCGTTCCAGCCGGTGCCCAGCAGTTCGCCGAACAGGATGCGTGTCAGGTCACCGGAAA
AAGAGGACGAACCGGATACGATGACCACCCCCAGAGCCAGCATGCCGACGAACAGCAGAC
CGATGGCGGTGTCCGAAGATAAACGGGAGCGCCGGGTGATCAGGCTGACACCGCCGATCA
TGGCCGCGGCGCCGATGGCCGCGCCCAGAATACCGGAAAAACCCATGATGACCGCCAGCG
CGATGCCGGGCAGGACGCCGTGGGCCAGCGCGTCGCCGATAAAGGCCAGACCGCGCAGGA
CGATGAAGGTACCGGCGATGGCGCAGGCAATGGAAACAAGAATCCCGGCCAGCAGGGCCT
GGGTCATGAACTGATTTTCGGCGAAAGGGGCAATCAGCGTTTCGTACAATGGTCTGTTCC
CGCCGGCCGTCGATATTTAGGTATTGTTATCATGGCTTGTGGCTCATTATAAACAGACCC
GGCCCGGCTTACAATACCCGGCGGTTTCGGACGCTGACCACCAGGGCAACCAGCAGGAGA
ACAACGGCGCCACCGGCCCCGGCCAAAGTCATTATCAACCATTCCGGAAGAGGCATATTC
AGATCGGCGGCAATGGTGGTGGTCAATGTCGGGGATTCGCTGGTCGTGGTCGGCGCCGCA
GGTGTTTCGGTGGCGAAACCGGAAGCGGCGCTCCATGCTGAAACGCTGGATTCACTGACG
GCCCGTACCTTCCAGAAGTAGGTCTGTCCGGCTTCCAGCGACAGAGGTGGTCGCCAGGCA
GTGGAGGACAAAGTTGCCTCATTGATGATGAGATTGCTAAAAGAGGCATCGGTCGATACC
AAAAGTTCGTATCTGTCGGCTCCGGCTACCGGCCGCCACTGGAAAAACGGCCGGATATCG
GTGGCGGTTGCCCCGGGTAGCGGCGTAACCAGTTCCGGTACGGTGGCGACGCCGCCAAGC
GCGGTGGTGAAAGACCTTTTTTCCGACCACGGGCCGGGGACCGGGGTGACAGCCCGTACT
CGCCAGTAATAGGTGGTTCCGGGGAAGAGTGATTCCAGGGTGACGCTCCTGGCACTGGTG
GTTCCATCCAGAAGCGGATTCGACATGCCGGAATTGTCGGCTACCTGCCATTCGTAGCCG
GTAGCCCCGCTTCTGCCGTTCCATTCAATGCGGATATTATCGGTTTTGCCCTCAACGAAG
GTGCCGAGTCCCCCGGCGCCGGCCGGAGGCGAAGCCAGGGCGACCGGTTCGGCCAGGCTG
TCGTTCCAGGTCATGATGCGGTTGTTGGTAGTGTCCAGTGCCCACAGACGGCTGTCGGAA
GATACCAGGTCGGTCATTGATGCGTTTGTCGGCAAGCCCTGACCGGCGATATACCAGATG
GTATCGGCGGCCAACGCCCGTATCAGGCCACCGGTATCATGGGTACGGCTGGTCGCATAA
ATGATGCCATCGGCGGAAACTGCCAGCCCGGCGGGCAGAGTACCGGCAGGCAGACCGGAG
TCAATTCTTTCCCATTCGGCCTGACCGACGGTCAGCCGGAAAATACCGGAGTCGGCCTGT
TCGCCGGTAGCGTAAATTCGAGCGCTGGCGGCAAAGTGCGGGTCGAAAGACAGGCGGACG
CTCCCGGTCACGGCCAGTGACGGCAGTTCGGTTAGTGACCGGCCGCCGTCCACCGATATG
AAAACCCGCCCGTCGACAGCAACCGTTACCAGTGTGCTGTCACCGGTGAAGTCGGGCGAT
AGCTCCAGAGCGGTCAGCCGAACATCACCGGCCGGCACTGAAGCAAACAGCGGCGAGTCC
GGTTCACTGCGCCAGAGGCGAGCCTGGTTGCCGTCGAAAGTGGTGAAAAACAGTTCATCC
GGCCCGGCGGCGGCGAAACCATTCAGAGAATCCGCCATAGCCGGCAGGGGCTTAACCTGA
AACGAAAGCCCCCGGTCGGCGGAAAACAGGCACAGGCCGGTGCCCTCGGTATCGATCGCC
GTTACCAGCAGACCATTGTCGGTTGCGGTGATATGCTCGATGGTCGCAATATTGAAGTCG
CCGGCGCCCAGCAGTCGCCGCCACGAGAGGCCGTCATCGCCGGTGCCCCACAGGACATGA
CCGTTGTCGAATGACAGAAGATAAAGGGTATTATCGGTTTCATAGTTCGCTGACGGCAGG
ATTTCGACCAGGGAACCGACGGCGACCTGGTCGATGAATAAAGCCGGTTGCCAGGTCAGA
CCGCGGTCGGTGGAGCGGAAAAGACCGCCGCCGGTCCCGGTTGAAGCGACGAACTGATCG
GTACCGAGGTCGACGATATCGACGACGCGGGAACCGCCGGGGTGGCGAGAGGCCGGAGTC
CATTCAAGACCGGTGGCGCCGGCGGTGTGGATTTCTCCAGCGGCAGTGCCGGCAGTCAAA
ATGTTCTCACCGATACTGAATGAAGTGTAGTTGCCGGGTTCGGCGGGCAGGGGGTAAGCT
ATCGGTTCCGGGACGGAAGTCTGGGCGAACACCAGCCAGATGCCGCCGGAATCAGGAGTG
TTTCCTTCCATTGTGACATAGAATGGGGAAGACGATAAAGTCTCCCCGGCCGGCAGGTAG
ATACTTCCGGTTTGTGCCGATACAGGTGTGTCATCGGGCAGGCGCAGTTCTGTCGGATGC
CAGTTGCTGGTGGTAAATTTCAGGATATAGGTGCCCTGATCATCGGTAGCCAGTGCTAAA
AGTGTCCGGTCAACTTCGAAATCGGGCGAAAATCTGACGGCCAAGGCTTCGTAGGTTCCC
AGTCCGGCATCCTGCCAGGCGCCGAAAAACTGACTCTCATCGTAAAGATAAATCCCGCCG
GTACCCGGCGCGTCTCCGGCAACCGCGGTGATGACGAGGTCTCCCCGTGGTGTGGCCTGG
ATATCCATGTCGATGATACTGTTGCCGGCGCCGCCGGGAACGCCGGCCAGGAGTTGAAAG
GTGTTGCCGCCATCGAGGGAACGGAAAATGGCGGCTTCGGTGGCGAAGTAGATTCTGTTG
TCGCCGGTGATCGTCAGTACCACCGGCACCGCGTCCGAAGGGTAAAGTCTGGTGAACCTG
GCAATAGCTTCATCGGAGCGGAACAACCCGCCGTCGTCACCGGTCAGCCAGGCGTAGAGT
CTGCCCTGACTGTCAGCCTCCAACTGAACAATATCGGTGTCGGGCGTCAGCATCCAGTCG
CCGGCGGAGCCGGTTCGGGGAAGGGGAATCTCCGACCAGCGGGCATCGGCGGCGTCAAGG
GGGCGAGGTTGGGGAAGTATCAGAAGGGAGAGTAACAACAACAGAGACAGGCTGAGGCGG
AAAGGGTGGGGCCATTTCATGGAGCGCATTTTAGCCAAAATGCGCCGGTTTAGTCAATCA
ACAGCCGGTTGCCTCAAGTCGGGAGTGGCTCAATATTAACCGTTCCGGTTCATTCCGGCA
TTTCAGCCCCGCTATTCCGTGAATTGGAGTCGTCGAATTTTTCTATCTCTATGGTGCATT
CAGTTACCAGGGCGGCGAAGGCACCGACCGCCGCCAGCAGTGGCGCGGCCAGGATGCCGA
CCGCGGCCGCCGGCGCGCCGATGGACAGGGGAATGTCAATAATCGGGCGGCCTTCGTGAA
TCAAACGAACCCGGCGGACATTACCCTGCTGAATGATTTCCTTCACCTTAGCTAGAAGCC
TGTCACCGGAAACGGTGTATTTTTCCGTAGTCATGATTACCTCCTGGAATTGAGCTTATC
ACTACTATATCACCGAACCGGGCCGATAGAAAGGCCTAAGCTTTCAATTCCAGGAATTTA
CACCACATACGGGGATTCTACTTCCCTTCCTTAGTTGATGGAATTCAACAGGGAGAGCGA
TAAGCTCTCCCTGTTGCCTGTAGTAGTGACGGATGACTAGTAATTATCAAGCCCGATAGA
GCCTTCGACGCCGAATATCGGTACCGGCTGTTCCCAGAAAGTGGCCGGATCCTTGAGGCC
GTCGCCGTAGAAGACGTCGTCCATGTTCTTGAAGAAGCCGTTGAAGAGCGGGGTAGTGGA
GGTAACGCTTTTGACTACCTGGTGGATAGAAGCCTTCTCATACTTGGTGAAGGTACAGAC
GGAGAGACAGCGGCCGGCGTTACAGGTCCCGGGGAGCATCTTCCAGGCGCGGCATTTGCG
GGAATCCTCGAACCACGCCTTGTGGCCGGGATTGTTCCACGGGCCGGAAATATCCCAGGT
TGGTTCTTTTTCGTAGGAGATAGCGCCTTCACCGCAACCTTCAGCGCATTTCATACAGGT
TTTGCAGAAGCGCATGAAACCGGCATCAATGGGTTTTTCATCGGGGAGCGGCAGGTCGGT
GACGTAACGGAAGATACCGACGGTGGGGCCCCACTCGGTGGAAATCATGCGGTTCATTCT
GCCCATTTCGCCCAGGCCGGCCATGACGCCGAAGGCGGGGGCGATACCGGTACCGTTACC
ACCCTCAGACAGGGCGTAGTAGCCGAGGGAAGTCATGAAGCCCTGGAAGAGGGACTGAAT
CCACTGGCCGCGGGGGTAGCGGATTTGTACCTGAAGGGGCGTAGGATTACGTTTCCAGAG
TTCCTGGCTTTCCTGATTGACCACAGTGATGACCCACTTGCATTTACGGGGATAAATCTG
CTCGGTGGCGGTTTCAGAGGGTTCGTCTACATCGGCGAAGGTATACTTCTGACGGTTGGA
TGGACCGTACTCATACATGAGTTTCATGGTGGTGTCTTCATGGAGTTCGGTGAAACCGAC
GGTCATCATACCGTGGAAGCGGAGGAAGGTGCGGACCATGGCGGCATTCTCTTCTTTGGT
ACCCTCCCACTTGGGGACGCCGTTTTTTTCCGGTGAGGTAGCGGGTGGTCCTAGCAGGGT
GCTGAAAAAGTCGTCATTAATCCGCGATTGGGGTAAAATATATCATCCCATTGACGGAGG
CTGTAGATTGCGCGGCAAGGTAGAAAATCAATCCCTCATGCTCTGCTCGCTGACACCAGA
TCAGCTTGTACCCCAGGGCCATCCTATCCGGCGAATCAAACCCCTTGTTGACCAAGCTCT
CAAAGAACTCTCTCCCGTTTTCAACAAGATGTACGAAGACTTTGGCCGGCCATCAATACC
GCCGGAGCGTCTGCTCAAGGCGTCGTTGCTTATCGCTCTCTACTCGATCCGCAGTGAGCG
GCAGTTCTGTGAACGGCTACGGTATGATCTCCTGTTCAAGTGGTTTATGGATCTCAACAT
CACGGATCCAGGTTTTGACGCCTCGAGTTTCTCAAAGAACAGGCAGAGACTGATAGAGCA
TCAGGTAGCACGTGAGTTTTTTGGCGCGGTGGTGAGTCAAGCGCGGCGGCAGAAGTTGCT
ATCGGATGACCATTTCACCGTGGACGGCACCTTGCTGGAAGCCTGGGCTTCGTTGAAGAG
CTTTCGGCCGAAGGACGGTGGGGAACCGCCGAAAGGCGGCGGCAAGAATCCGAGTGTGGA
TTTCCACGGCGAACGCCGGGTCAATGCTACGCACCGGTCAACCACCGACCCAGAGGCCCG
GCTGGCCAGAAAAGGGGCGGGCAAAGAAGCCAGATTGTGTTTTGCCGGACATGTCCTCAT
GGAAAACCGCACCGGGCTGGTAGTGGACGTGGTGGTAAGCACGGCGACCGGGACAGCGGA
AAGAGACACCGCACTTGAGATGCTGGAGAGGGTACCGGGGAAACATCGGATAACGGTGGG
TGCGGACAAGGGCTACGACACAGAGGATTTTGTGACTACCTGCCGGGATTTCAACACCAC
ACCACATGTAGCCTGTAAGAAGTGGTCGGCGATAGATGGACGTACCACCCGGCATGCCGG
TTACAGTGTCAGCCAGAGGGTGCGCAAGCGCGTTGAGGAGATATTCGGTTGGGTCAAGAC
AGTGGGAGGAGGTCGAAAGCTTAGGTACAAAGGTGTCAATCGCAACCAACTCTGGGCGGA
ATTGACGGTGGCGGCTTACAATCTGGTGCGGATGGCCAAATTGGTGCCCGCCAGTCCGGC
ACAGGGGTGAAGTGTGTCCTTTCAGGGCTTACAGGATCAAAAATGGGGGTGCTAAAGCCC
CGGGAGGGATAAAAATCATCTAAAATAGGCCGCAGAGTTTGGTTATACTGGCATTTGTTC
CTGTATAATCGTTGCAAACGGCCTATTTCAGCACCCTGTTAGAGTACTAGGTAAGACTAA
TACATCAAAATGATTGTTGCTTATCCTAGAGTTTTGAGTTGGGGAGAGACTCGACTAGAT
GCAGAAATACCATTGTAAACAGGCAGACTATGCTTTCACCATAGACCGCCCATATCAATG
TCGACATTCATGAGAATCCATCCTCTAAGAAGGGCAAAATCCATAGAGCCCGCGTCGACA
TCCAATTCCACCTTTACGACTTCTGAGGGTTGAAAACGAGTTACAAGTCCATTTAGTTCA
AGCAATTCTATAGCCGCCTCCATACCCGTGCGCTTGTTCGTGTCGTGGAAAGGGTGTCGT
GTGATGATGTAGAGCGCAACAAATGCAGCTTTGTCGACCACTGTGGGGTAAAGGTCGATT
CCACCCAAGGGGAATGTAATTGCGGCTAACAAATAATCTAGCCCAGGTCCGTCTGGGCGA
AGATTGGGGTTGCTAACGAGAAAACCGCCGAATGACCTGATAAGGCTGGCATTAATATTA
ATGATGTCTTCGGCTGTTGGTAGTTCTATCGATCCGCCAAGGCTCGCCACGCGTTGCCCA
GCCTCTCGAAACTGCCCCGACGAATCTGAACCAATCGGGTTGCTCGGTCAGTAGCAGGTC
GACTAGCAAACAGCACTAGTCCCGCTCCACTTGCAGTTTGATCCAGAGTAACCGAGACGG
TAGCAGCAAGGCCGACTAATTGATTGGGGCTAGACAGACCTGGAGTGCCCCCCACGTATA
CCCCACTCCTAGTGGCAGACGCACCAGTAGTGTATAACTCGTTCGACTCCATGATTCTTC
ACCCCCTATAAGCTTTGATCGTTGACCCAACCCTCGAACGAAACCATCTCTTGATAACCG
GCTACAGGAATAGGAACAGGTAAACCCTGTTGCTGAACCTGTATCCTTTGAACAGTCTTG
GTTGTCCTAAAAACGTGAGTCAGGTCTACACTTTCAATTACAGCTCTGTTAAAATTTCCT
GTCAATGTATTTTGTGTGCCGAGAAAACCCTCTGGGTTGTAAGGTTGCCTTAAAGATAAT
AGGTTTTGATACTCATTAAATAGAGCTAGTATTTTCTGATTCAGATCGTCCGAAACGTCG
ATGACATTCAATCCCATGCGCTCTTTTGCTTCTGTCCTGCCAATAAGATAGTCGTGCGAT
CCCAACTCTCTTGTGAGCATTGAAACAATCCGTTCCCGTTCTTTTTTCTTTCCATCACCT
TTCATATGAAGTGATAAGAGGCGATCTGCAAGAGTCTGGATTTGCTCCCGAGATCGATAT
ACGGCTCCTAGCGCTAGTGGGTGGACTTGAGAAGCGAGCCGATCGAAGATTGACAGAAGG
GGTTCTTTTTCCTTGATGTCTGCGCTATTATTGGCCAAAGCGAAGAAGCCGGCAACATCT
TCGACACTAATGGGTACAACCCTGACTTGCCCAGGCTGAGCTTGTATCGTTGGGCCTAAT
GGTGAGGTGATAGACGGATCTATTGGGCTAAGATGCCCAAGTCGAGACATGATTATTTCG
TTGGCAGAAAGTGTAAGCAATGTTGCCGCGCTTAAAGCTCTGTGAGGAATCAAGACTCCA
ACTTCATTGCAGTATTCTCTAAACAGATTCGCTAATCCCCACGCAGCGAGCGTATGCCCT
CCGGTGCTGTAGATGAGCACATCGATCTTATTGACCTTCCCCCATTTTTCGAGATGCTCG
AAGACGATAGGATGAGAGTCAGGTGCTATTACAGTCTCAAGGCCGGGATTCCCGAGTTGA
CCTGGTCGGTCGCCCCAGATTGCTACCAACAAACGTGATTGGCGCTGTTGTTCTATTTCT
CTTATGAGTTGTAGACGTTCATTTCGACCCATATCCATCCATCCTGGCCTACCAAGTTCC
AAGAAACAAGTCTAAACTTTAAAGGAACAAAATAGCCCAATTTTCATTATATCATGAGGA
AGCAAGCAGGGGAAGTCTGATGCAACGAAGTTAGAGGAGCTTCAAATCCATCATCCTATT
TGTTCAGCTCTGTCGTAGAGGCTAGGCAGTTTATCTTGTCGCAGTCTAAACTTGGTTCCG
TGATTGTGCCCAGTCCTTGCATCAAAGTCAACAAGTACATCACCCAACTCTAAGGCGCGT
AGGAATTTATCAAGACTGAAACCTTCCAACTGTAGTATTCTCGAGTACCTAAAATATTCC
ACTCCCGCTTCTCTTTTAGAATCGGCAACGACGTAGAAACAATTCAGCAGCTTAGTACCT
GCCTTATGAAATAAATCATCAAATCCCCAATAAGGCTGCGGATTAAGCTCACCAAGCCCG
ATTTTTTCCTTAACTACCTCTTTCCATTCACTATGCCTGATGTCTACGGCATTGGCATCA
AACGAGATGGTGACTTTCCGGTTATTCCTGTCTATAACAACCATGAAACCCCTGTCACTT
CTGGATAACCCATGTATTGTCTGTCTGAAACTCATTTCACTAGAAGGGTATTCGATTCCC
GCTAAATCATGTGGCCAACCGTACTTCGGTAGAAACACATTGGGAACAAACCTTAAAGCC
CTTGGTGATGGCTCCATATGAAAAAGCGTGGTTAATGAAGATGTCGAGGCACGCTGACAC
TTTAACTCCCATTCTGCAGCGTTGGGAATCGGTAAGTTATTCTCCTCTATTCCAAGAAGG
TCTTCAAGCGTATTCCCAACACCACCAGCATTCCCCTGTCTGCCACTTGCAAGCCAGCCC
CGATTACATATCTCACGTAACGCTTGTTTAAGCGAATCTTTAGTGTATACCTTCAATTCG
CTTCCCTCTTTTTCCATTTCCATCTGAATTCTCTTCTGGGGGCCGCCAGAAGTCTAAAAG
GTATTCAAACGTAGTTCCCATAGTAATGTAGTTGTTAGGCCAACCAAAAATCCCGATTTT
ATTAACTATGTTTGTTCTGTCCCAAATAATGATGTTCCTAAGCTCGTAACCCCGCTTTCT
TAGTTCTTCAACCAGTGCTATATGTATCGTGATCCTTTTGTTTTCCCACCACATATCAGG
GACATTTATTATGCAATGTCCCTTCGGTCTTAATAATTTAAGTAACGGTTCAAATATGTC
ACCCATTGCCTGGGAATATTGTTCAATATCCATCGTACCGAGATCTCTTGTGTCTTGGCT
GTACTGCTCAACTTTTAAATACTGGTCGTTTTGCCTCGTATCCCCCCGCCGACTCTTATT
TAGGCGTTTTCTATTTAATAGATTAGCATAAGGCGGTGAGGTGACGATCAGACTCACTGT
TTCCGGTGCTAAATATTTATCTATATTTCTTGCGTCATCACATATCGCTAGCTGAGTGGT
GCCGTGGTCAAGAGGTATCTGTAAAAGTCTAGATTCGCAAAGAGATACGTATTCCTGTTT
TAAGTCGAAGCCTACGCTATTCCGATTCAAGTCTCTAGCTGCTATTAAAGTAGTTCCGCT
TCCAACAAAAGGATCTAAAACTAGCTCACCTTCGTGAGTGAATAGAGATATACATTTCTT
TGCTAGCGCAATTGGGAAAGTGGCTGGATGGGTTTTCTTGTCCCTAATATCTCTACCTTC
ATAAAAAAACTGCCAGACTCCTAGTTGCGACTTCATCCACTCTTTCGCTGGCATGCAATT
TATATGGTTAGCCTCACACTGACAAGTGCGAGTATAACCTATATTGATAAGGTTGGGAGT
ATTGTTATCGCAACTCCCACCCTCAACCGATGTATTCAACAATTCACTTGCTTTTTCCAT
GTTTTATCCTGAATTCAACTACAATTTATTAGGAAGTGCACCATATCTGATCCTTAGGCG
CATTATACCATTGATACCCAGAGAAAGTCATTTTAAAAATGGTACCCCATCACTACATTG
AGGATATCCCGACGTAACTGGCCGTTACATATCGTGTATTAGAAGAAAACTGTTTCTTGT
GTCAGAATCAACCAGTATCTCACAGCTATTCACTAATCCTGCAATGGATTGTTTGTTCTA
CTTTACCATTTGCTTTGTTTGTTATCACCTCCATATAAAATCATGGATTATTTGCCTATC
AATTAGCCACTGGCGGTACTTTTGTATTGCTTTTTGATGAGAATCCACCTTAGCTTTACG
GTAACTTTCCTGGAGATAGTACTCCCATTCCCAATCAGTCAGCTTCCTCCCCAGTTTTTC
CTCAAGTTCAGGTGCTATCAACGGTCTGATCATAGAATTCAATCCCAAGAATACCAAAGC
CGGAATTAAGTTCATACTTGTTTTGAAGCTATCTTGCCAGTTATCCATTAGATTCGCCCT
CCTTTGTTACATGTTCTTTAACAGTCAAATTTAAGGATTTGCCACAGAAGGATACCGCAG
AAGCAATACTTTTGGTAAATTCCGGAAGTGCATTTTCAGGTTTAACATTGCGTAGCTTCA
CTCTGAAAAAACCTTTTGCCGGGTCCACATCAATCAGCATCTCTCCAGCTGCACCCATTT
GCCTAGCCTGTTCTTGAAAGTTGTTAATCATCGAATGCCTCATCTATTTCATTTTTACTT
GCCTGTTCAGTTCCCCCTAGCAGGGTGCTGAAAAAGTCGTCATTAATCCGCGATTGGGGT
AAAATATATCATCCCATTGACGGAGGCTGTAGATTGCGCGGCAAGGTAGAAAATCAATCC
CTCATGCTCTGCTCGCTGACACCAGATCAGCTTGTACCCCAGGGCCATCCTATCCGGCGA
ATCAAACCCCTTGTTGACCAAGCTCTCAAAGAACTCTCTCCCGTTTTCAACAAGATGTAC
GAAGACTTTGGCCGGCCATCAATACCGCCGGAGCGTCTGCTCAAGGCGTCGTTGCTTATC
GCTCTCTACTCGATCCGCAGTGAGCGGCAGTTCTGTGAACGGCTACGGTATGATCTCCTG
TTCAAGTGGTTTATGGATCTCAACATCACGGATCCAGGTTTTGACGCCTCGAGTTTCTCA
AAGAACAGGCAGAGACTGATAGAGCATCAGGTAGCACGTGAGTTTTTTGGCGCGGTGGTG
AGTCAAGCGCGGCGGCAGAAGTTGCTATCGGATGACCATTTCACCGTGGACGGCACCTTG
CTGGAAGCCTGGGCTTCGTTGAAGAGCTTTCGGCCGAAGGACGGTGGGGAACCGCCGAAA
GGCGGCGGCAAGAATCCGAGTGTGGATTTCCACGGCGAACGCCGGGTCAATGCTACGCAC
CGGTCAACCACCGACCCAGAGGCCCGGCTGGCCAGAAAAGGGGCGGGCAAAGAAGCCAGA
TTGTGTTTTGCCGGACATGTCCTCATGGAAAACCGCACCGGGCTGGTAGTGGACGTGGTG
GTAAGCACGGCGACCGGGACAGCGGAAAGAGACACCGCACTTGAGATGCTGGAGAGGGTA
CCGGGGAAACATCGGATAACGGTGGGTGCGGACAAGGGCTACGACACAGAGGATTTTGTG
ACTACCTGCCGGGATTTCAACACCACACCACATGTAGCCTGTAAGAAGTGGTCGGCGATA
GATGGACGTACCACCCGGCATGCCGGTTACAGTGTCAGCCAGAGGGTGCGCAAGCGCGTT
GAGGAGATATTCGGTTGGGTCAAGACAGTGGGAGGAGGTCGAAAGCTTAGGTACAAAGGT
GTCAATCGCAACCAACTCTGGGCGGAATTGACGGTGGCGGCTTACAATCTGGTGCGGATG
GCCAAATTGGTGCCCGCCAGTCCGGCACAGGGGTGAAGTGTGTCCTTTCAGGGCTTACAG
GATCAAAAATGGGGGTGCTAAAGCCCCGGGAGGGATAAAAATCATCTAAAATAGGCCGCA
GAGTTTGGTTATACTGGCATTTGTTCCTGTATAATCGTTGCAAACGGCCTATTTCAGCAC
CCTGCTAGGAAGGTATTGGAACTAAGCCCTTTGCTGGCGTTACCGGCGAAAGCATAGTCC
CGGGTAGTGTAACCGGGTTTCTTTTCGGCTTTCCATGCGGTCTCAGTTTCTGACTTTTCG
GCGCCTCGCCGTTTTTGTTCGTCGGCGTCAATATAAGTGGCCATATATTCAGAACCCTTG
CCGCGCATGGTATTGCCTTCACTGAACTTTTTCATCTGGGTCCAGTCAACTTCGGAAGTG
GGATTGTCAACAGTGCGGGCCCACCAGGGCCGGGAGATATTACCCTGGGAGATCACGTCG
TCCAGATCTTTGAATCCCGGGGCAATCAGGGCGGCCCCGCCGACACCGGCGGTGGCAAAG
CCGAGCCCTTTCATAAAATCTCGGCGGGAAACGGTACTGTGAAATTTGGTCATTGAGAAT
ACTCCTTCTAAATTCTTTTGCGGTCTTTGCCGCCGTCATCCGGTCTCTCCCGGAGGTCAG
TAGTAATAGATGACTCCTTTCCGCATTTATAATGCAAATTAAAAATACTGGTTAAAATTA
TCCTTGGTAAGAGTAAGAATGTAAATCCGCCAAATGGCGTATATATAATAATAATAAGGT
AACCTAGAATAACAAAATATCCATATTTTCCGGAATCAAATCTGGGTCTTCCCAATTCTA
CTATAGGGTGATGTCAGACTATTCAATATTGTTGCCTTTAACTCAGCTTTAGGGCTAAAA
TAGTGAACCGCATCCACCGAAAAAAGAGGAATAATATGGCTATCGAACTGGTACACATCG
GGTTCGGCAATATCCTGGCGATGAACCGCTTGATTGCTATCGCGCCGCCGAATTCCGCGC
CGATAAAGCGAGTCATTCAGGAGAGCCGCAGTAAGAACATGCTTATCGATATGACCAACG
GCCGTAAGACCAAGGCGGTACTTTTTACCGATTCCGGTCATGTGGTGCTGGCGGCGCTGG
CCCCCGAGACCATTACCGGCCGGGTGACGGTCGGTCGGGGCTCGGCCAGGACCGAAGTCG
CCGAGGTCCCGATTGACTTATAATCCGCCGGAGGCGCCTCCAGTGCTGGTTGTTCTGTCA
GGCCCGTCCGGAGTCGGCAAGGACGCGGTTCTGGTTCGCATGAGAGAGCGGCGACTGCCG
CTGGATTACATCATCACCGCCACCACCCGGTCGAAACGGGACAGGGAAGTCGAAGGGCGG
GATTATCATTTCTATACAAAAGAAGATTTCCGACAGCTGATAGAGCAGGATGAACTGCTG
GAATGGGCTGAGGTTTACGGCAACTACTACGGCGTTCCCAAGGGACCGGTGAGGGAATCA
TTGAGCCGGGGTCGGGACGTCATGGTCAAGGTCGATGTTCAGGGCGCGGCCAGTATCAAG
CGAATGGCGCCGGAAGCCGTTTTTATCTTCCTTCTGCCGCCTTCAATGGAAGAACTGACC
CGGCGGTTGTCGCGTCGCCTGACCGAATCCCCGGAGGCACTGAAGCGACGCCTGGATACG
GCGCCCCGGGAGCTGGCCGAACTGAAGATGTTCGATTACTTCGTTGTCAACGAAGTGGGC
GGGCTCGACCGGGCGGTTGACCGGATTACCTCAATTATCTCGGCGGAAAAATCACGGGTA
CACAGCCGACAGGTGGAACTGTAAATTCCGGTTTATCAAAACAGCTTCAAGACTGAAGCC
ACAATGAACGCCAATGCCCCGCAGGCGGGAAAAGTCACCACCCAGGCGGTCAATATGTTG
CCGGCCACACTCCATCTCACCGCTGAGAAACGCCGGGTGGCGCCGACGCCCATGATGGAA
GCGCTCATTGAATGGGTGGTACTGACCGGAATACCGAGGTTAGAGGCCAGTTCGATAACC
GAAGCGGCGCCGATCTGGGCTACAAAACCCTGAGCCGGCTTCAGATTGGTGACCCTGAAG
GCCAGCGTTTTCATAACCCTACGGCCGCCGATGGCTGTTCCCAGACTGATGGCTGTCGCT
GACACGATAATTACCCACCACGGGATACCGTCCCACAGCCCGGTATTGCCAGTGTAAATC
ACCAGCGCCATGGTGATGACGCCGATGGGCATCTGTCCGTCATTCTTACCGTGAGTGTAA
GCCATGAAGGCCGCCGACAGAATCTGGCCGTTGGAAAAAATATGCCGGATGCGGGACGGC
AGACTGTCCTTTAACAGCCAGAATACCGCCAGCATCAGGATAAAAGCCCCGATGAATCCC
AGAGCCGGGGCGGTCACTACCGCGGCAACAATCTTCCCGAGCACCGCCAGGTTTACCGCT
TCAAAACCACCCACAGCCAGACCAGCAAAGGCCAGCCCGGATACCAGCCCATGAGTCAGG
CTGATTGGCAGGCCGAAAAAAGTGGCCAGTCCTCCCCAGATGACAATGGCTAACAGGGCG
GCGATGATGATGGTGAAATCGATGAATTCAGGGTGCAGGATGCCCTTGCCGATAGTGGCG
GCTACGGCGGTGCCGGTGGCGGCGCCCAGCAGATTGGCAAAGGCGGCCATAATGATGGCC
GCCCGCGGCGACAGCACTCGACTGCCGACAGTAGTGGCAATGGCGTTGGCGGCATCATTC
ATGCCGTTGACAAAACCCAGACCGACAGCCAGAATGATGACAAAGATCAGAACGCCCAAG
GCGGCTTCAGGCATTCTTCAGGGCGACTCCTTCGAACACATTGGCCACATCCTCGCATCG
GTCAGTGGCGCTTTCCATGGCTTCGAATATCTCCCGCCATTTGATGATGTCGGCCATGTT
CTGTTCATCGAACAGTTCTACCAGCGCCGCGCGGAACTCCTGATCGGCCAGGTTCTCCAG
CCGGTTGATTTCAATACAATGCTCGAACAGCTTCTTCATGGTGGCGGTCTTACGGAGTTT
GGGCGCGGCCTCGGCAATTTCCCGGGCGGCGGCGACGATGATATTGGCCAGGCTCTGTAC
CCGGGGCCCCGGCGTGCCGACCCGGTAGAGAAGCATGTAGTCCGCTGAAGAATGAATCAA
GTCGGTCACATCGTCCATCGAATGAGCCAGGAGGGCGATGTCTTCCCGGTCAAAGGGAGT
GACGAAACTGCGGTGGAGCAGGGCGATGATCTGGTGGGTGACCGAGTCGCCGGCGTGTTC
CAGATCGGCGATTCGGCCTACCTTTTCCGGAACGTCGCGCCAGTCATCTACCAGGTCCTT
GAAAGCCCCCGCGATTTCGACGGTATTGGCCGCGGCGGCTTCGATAAGATCAAAGAACTT
CTCCTCGCGGGGTATCAGCGACAGCTTGACCAAACCAGGCCTCCAGACTTGAAAGATTAG
ACAAATGATTTATTGCTGTTATGATAATAGTATAAAGGTGAAAAAACAACATCGGATTGG
CGAGGCCCGGCATGCATCGGCATAGTCATTCCCATTCACCCGGTAGTCGTTTGAAACTGG
GAATTATCATCTCCGGCGTCATCTTTGTCGCCGAGATAGTCGGCGGCATCGTCTCCAATT
CGCTGGCGCTTTTATCCGATGCCGGGCATGTATTCACCGACATCGTGGCGCTGTCACTGT
CGGCCTATGCCCTGCGACAGTCGCAACGCCCGGCTGACCATGGTATGACCTTTGGTTACC
ACCGTCTGGGAGTCATCGTGGCGGTGGTTAACGGTCTGGCCATTCTGGGCATCGCCGCTT
TTATTGTATATGAGGCCGTTCAGCGCCTTCAGGCGCCGCCGGAGGTGGACAGCCCGGTCA
TGCTCGGCGTAGCGGTCCTCGGCCTGACAGCTAATCTGGTGGTCGCTTTCTGGTTGCGTG
AAGCACAGAAGGAATCCATTAACATTAAAAGCGCTTTCTGGCATGTTCTCGGCGATGCCC
TGGCTTCCGTCGGCGTCATTGTCGGCGCGCTCATCATCATGCTGACCGGTTTTACCGCCG
CCGACGCCATTGTTTCGGCCGTTATTGCCGTCATCATTGCCGTTTCGGCGTGGGGGATTC
TGTCGGAAGCGGTCAGGGTTCTTCTGGAGGCCACCCCGGCGCATGTTAAGCTGGACGAAC
TGGCCGGGCATATCAGACAGGTGCCGGGAGTGGATGATGTCCACGACCTTCACGTCTGGA
GCTTAACGCCTCAGCTTCACGCCCTTTCGGCTCATGTGGTTATCGGCGACCGGCTGACCT
CCGAATCGGCCATAGTTCGCGATGAAATCGAAAAGATGTTGTCCCGGCGTTACGGTATCA
CCCATACCACGCTTCAGGTGGAATGCCGATCCTGTTCTCCGGGTGGGCTGTTGTGCAGTC
TGGAAAAAGGTAACTGCCCGTTGTCACCTCATGAGAAAGAATCGCCCGAGAACTTTGATT
AAATCACCTTCGACGGCGGAAAACGTGGGAGGGTTGCAGGGGGTTGACATCACCCTTTTT
AAGGCATACAATGCGCCTTCGGTTGGATATGCCGCCACAAGACAGTTCAAACGAGAGGGT
TATGAAAACAGCTTCACAGGAACCGGGATGCATCCAGTGTCTCCGTCCGGGTGACCGCGT
CATCCGCGTTTCCCGCCGCCCGCAGGGCAAGATTTCGAACTTTATTCACTCTGTGGCGTC
CCTGCTCCATCCCGGGAGACTACCGAGGAACCGCTAAGTGCGAATCATCATTGCCGGCGG
TGGTGTCGTCGGTTCCAATATCGCTTCCCTCCTGTCGGTCGAAAACCACGACGTTGTGGT
TATAGAAGAGTCTGCCGCAGCCGTTGAAGCTATCCGCCGTCAGTATGACGTGCTGGCCGT
CAGGGGCAACGCCGCCACGCCACGGATACTGAGGGAAGTCGAAGCCCATCGGGCCGATCT
GGTGCTGGCCGTTACCGACTCCGATGAAACCAACATGGTTATCTGTTTCATCGCCAAGGA
AATGGGCGCCATCCGCACCGCCGCCCGTATCCGAAACCCGGAATATACCGGTTATTTTCA
GTTGCCCGCCAAGAGCCCTGGTGCCACCCGTCGTATCGTCCGTCCCAGAAGCCTGGGTAT
CGATATCTTCATCAATCCTGAGGCTGAGATGGCAGGAGAAATCCTGTCGATCCTGGCTGG
TTTTTACTCCACTCCGGCTGAGCAGTTCGGTGACGGTGTCGTCCAGTTGCGCGAATTCAA
GGTTGAAGACTCGTCACTCTTCGATAAAAAATTATCTGAAATCGCCGACCAGATACCTTT
TCGCATCGTAGCTGTGGGCCACAGTGACGGCGGCGTTATCGCTCGTCCCGACGTGGTGCT
TCACGAGGGCGATACCATTTATATCGCCGCCTCAGGCGATCAGCTGGAGAGACTCAGCCG
GATGTTTGCCGGTACGAAACGACCGACCCACAGAGTGGCGGTTATCGGCGGGGGCAGGAT
TGGCTGTCTGGTAGCCGAAGGTCTGGCCCGGCGCGGAGTCAGGGTCAAGCTGGTAGAGAA
AGACCTGGAACTGGCCGAGGATATCGCCGCCAGGCTGGAGAACATAACCGTACTTCAGGG
TGACCCGACTGACCGTGATTTCCTGGTTCAGCAGGGCATCGGCAGTATCGATGCCCTGGT
CGCCGCCACTGAGAGCGATGAAATCAACATTCTGGCTTCCTTGCTGGCCAAGAACCTGGA
AGTCAGCCGCACGCTGACGGTAATCAACAAGCCTGATTATATCCCGCTGGCCGAGGCCGC
CGGAATCGACGTGGCCGGTTCACCCGCCATCATTACCGCCCGCAAGATAGCCCACTATGT
ATTGCGTGGCGGTGCCGTAGCCGCCTCGGTGCTGGAGCAGTCGACGCTGGAAGCTATCGA
ATTCGCGGTATCCCCGGCCGCCCGGCTGGCCGGCAAGACGCTGGCTGAAGTCAATATTCC
GGAGGACGCGGTTATTGCCGCCATAATCCGCAACGGTCAACCGGTAGTGCCTCCGGATGA
AGGAATCATCGAGTCCGGAGACCATGTGGTGGTCATCTCGACACTGGCGGCGATTCCTGA
CGTGGAAGCCCTGTTCAAGTAGCACGGTTATGAACCTGTTAACCATTGTACATTTTCTCG
GTCTGCTGGTGTCTTTGCTGGGCGGCATCATGGCGGTGCCGGCCACCCTCAGTCTGATAC
AGGGAGAAAATGCCAGCGGCGCCATGTGGACGGCGACCGTCATTACTGTCGTTACTGGCG
CCCTGATGTTCCTGCTTACCAGGTCGCAACGCCAGAAGCTGAACCAGCGCGAAGTGTTCT
TATTGGTAGTGGCTTCATGGGTGGCCGCGACTGCTTTCGGAGCGTTGCCCTATTATTTTT
CGGGGGCCCTGCCGAACTATCTGGATTCGTTCTTCGAGGCAATGAGCGGTTTCACCACTA
CCGGCGCTACGGTAATGACCAGTATCGGCGATCAGGCTCACGGCGTACTCCTGTGGCGTT
CTTTGACTCAGTGGCTGGGCGGTATGGGCATCATCATGCTGTTCGTGGCCCTGTTCCCCT
TGCTGGGCATCGGCGCCGCTCAGATGGCCGACGCTGAAATGAGCGGTGAATCGGGCGAAC
GCATGACTTCCCGCATTCGTGAAACGGCTAAAGCTCTGTGGCTTATATATGTTGTCCTGA
CTTTGATCTGCTTCGGGGCTCTTGTTATTTCCGGCTTGCCGGTTTTTGACAGTCTGAATA
TCTCGCTGACGACAATGCCTACCGGGGGTTTTGCCCCGGTGGATTTCAGTATCGAAGAAT
ATGGTCATGTGCCGGCGCAACTGGTGGTGAACGTCTTCATGTATATCGGCGGCATCAACT
TCGCTTTGCTGTATTTCATGTTCGTCAAGCGGCGCCCGGGGAAACTGTTCCGGAACCCGG
AATTTCAGCTTTACAGCGGTATTCTGGCTCTGTCGGCGTTGTTCGTTACCTTCAACCTCA
TGTCCAACAATATCTATGACAACTTATCCGAAGCCCTGAGGGAAGGTGCCTTCTCAGTTA
CCACCATCATGACTTCTACCGGCTACACCGGCGCCAACTACGATGAATGGCCGGCATTCA
GCCGGGCTCTGCTACTCATGTTGATGGTTGTCGGCGGTTCCGCCGGCTCGACCGCCGGTG
GTTTGAAGGTTATCCGTCTGCTGGTTCTGATCAAATATTCCTACCGCCGCGTTATACTGG
CCTTCAATCCGCATGCCGTCATCCCCTTGAAGGTCGGCGGTACGGTTCTGCCCGAAAAGA
CGGTTTCACGCATCATGAGTCTGACGGTGCTGTACCTGGCGGTTCTATGGAGTGGCTTCC
TGATCATGAGCGCCTTGGGGCTGGATATCGATACGGCATTGTCTTCGGTGGTATCAGCTG
TTTCCAATATCGGTCCGGGTCTGGGCGGGGTCGGTCCTTATGAAAACTTCGCCTGGATTC
CGGATCTCGGCAAGGGTGTGCTGATAGTGATGATGCTGGCCGGGCGCCTGGAATTTTTCA
CTCTGCTGGTGCTGTTCGTGCCGGCTTTCTGGCGCCGCTACTAACGTTTGCGGTACGCAG
TGTCCGGTGTCTGCCGGTGGGCGCAGGCCGGTACGGCGCAGATCGGACAATCATCGTCCT
GGCACGGTTCGACGTGCAGGGTGATTTCCAGCCGGGGCAGTTTCTCCGCCAGGTCGGCTT
CGAGATGGTCGCATAGCTGGTGAGCTTCATCCACAGATAAGTGCCGGGAAACCACCAGGT
GCAGTTCAGCGAAGCGCTGTGAGCCGGCTTTGCGGGTGCGCAGGCTATGGAAACCGGCCA
GGTTACGGCGATGAGCGTCAATGACCCCCGCAATGGCTTGGCGTTCTTCTTCCGGCAGGG
CAGTATCGATGATGCCGCCGAATGATTTATGAAGGATATCCCAGGCGGCTTTGATAATTA
TCAGGGCAACGCCGATGGCGACCAGGGGATCCAGTAACTGCCAGCCGGTGATTTGTACCA
GTCCCAGACCGACCATAACCCCGGCTGAAGTCATGACGTCTGTCCGGAGGTGTTGGCCGT
CGGCCTCCAGCGCCAGTGAATCGGTCGCCCTGGCGACCTTGAACAGTCTTCGGCTGACCA
GGGTGTTGGCGATGACTGAAACCGCCATGACAGCGATGCCCCAGCCAAGCATTTCCACCG
CGGCGCCGTGAATAATGCGCTCGACGGCTTCGACGATAATCCAGATGGCGGCGGCGAAAA
TAAGGATGGCCTCGATGGTGCCGGAAACGTTCTCCCATTTGCCATGCCCGAAGGCGTGTT
CATGGTCAGCCGGCTGGTCGGCGGCGCGGACGCCAAAAAAAGCGATGACGGCCGCCACCA
GATCGAGCCCGGAATGAATGGCTTCGGCCAGTATGCTGACGGCTCCGGTCATGATGCCGA
CGACCACCTTGAGCATAATCAACATGCTGTTGGAGGCTATCGACAGGGCGGCGGTGCCGG
TTTTGGAATAATTCATGGCTGTTTATCGTTTCGGAGAAATCAGAACTTAAACTATCGGGC
CATCGGGAAAAAATGTCAAGTCGCCGGAAAAATGGCGGAGGCTTGGAAGCCGTAGTGACA
TGGTTTATGATTACAGGGTATTTTTGAAGGAGGTAATAATAATATGGGAAAGACCGAGCA
AAATCTGGAAGCGGCTTTTGCTGGAGAGAGCCAGGCCAACCGGAAATACCTGTTTTTCGC
CGAGCGGGCCGATGTCGAGGGCATGCCTCAGATAGCGCGCCTCTTCCGGGCCGCGGCTGA
GGCGGAGACGGTTCATGCCCGAAATCACCTGCGGGTGGCCGGTGGAATTGAAGAGACCGC
ATCCAATCTCGAGGCGGCGGTAAACGGGGAGCAGTACGAATTCAGCAGTATGTATCCGGA
TTTCATCGAACAGGCCAGGAAAGACGGTCATAGCCAGGCGGTACGCTCCTTCGAGAGCGC
CAATGCGGTGGAGAAAATCCATCATTCACTCTTCCAGAAAGCGTTGAACGATGTCGGGCT
GGGTATCAAAACCGACGAAAAGCCCTATTTTGTCTGCCAGGTCTGCGGCAACACCGTTCT
GGAAGTTCCTGACAACTGTCCCATCTGTAACGCGCCCAGAGAGTCTTTCAATAAGGTTGA
TTGAATCAGGACAGACCCCGGCGGGTCAGCCAGTCCCGGACATGGTGCTCCTCCGCCTGA
CGGCTGTCAATGGCACCATCAATGGTAAGGTCACGCAGTTCTTCCAGCAGGCGGCCGATG
TCGGGGCCGCGGGGAACTCCCAGTTCGAGTAGATTTTCTCCGTTGAGCACAGGAGTGACC
CGGCTCCATGTTGCCAGATACTGCTCGATGTTTTCTACCGACCGCCCGGGTTCCAGTGCC
GCCCGGGCGGCAGACAGAACGTCGGTGTCCAGGCTACGAAGCAAAGAGGCTATGCGGCTG
GGTGGCGCCTGGGAGGAATCAAGCAGGGACAAGCTGTCCCTGATAACGGTGCTTTCCTGC
AGAACGCGATATTGCCGGCGGCTCAGTTTCAGTGTCCTGGCCAGTGAGTCTTTTTGTTCC
GCGTCCAGTCGCCAGCAGAGTAGGGCCAGGTAGGCTGAGGGGGTGGCGGCCTGGATGGCC
CGGAGCCGTCGGCAGGACTGCTTCAGCCATTCATCACCACTCAGGGCCGGATGCCACCGG
TTCAGCAAGCCGAGTTCATCGGCGCGGCTGAACACAGTTTCCGGACGGGCTTCACTCAGG
ACACATTCCAGTTCATAGCGCTGGCGGTCAGGCGTGATATCGACGATACGGTTGATGTCA
CGCCGGAATATCTCCAGGGTATGGGGTTCAATGGCAAAACCGAAACGCTGTTCATAACGA
ATTGCCCGCCACAGACGCGTGGCGTCATCGGTGAAGCTGGCCGCATGGAGTACCCGAATT
AGCCCGGCTTCCAGGTCGCCCCGGCCGTCGTGCCGGTCGATCAGATTGCCGTAATCATCC
CGATTCAGTGACAGGGCCATGGCGTTGACCGTAAAGTCCCGCCGGCCGAGGTCGTCTTCA
ATGGTTCCCGGCCGAACTGTCGGCAGGGATCCCGGGCGGGTGTAAGTTTCGCATCGGGTG
CGGGCTATATCCAGGTGATAGCTGTCGAAGCCCACCCGCGCGGTATTGAAGCGGTGGTGA
ACGGTTATTCTTGCCCGGTCGGCGGACAGCGATCTGGCCAGTTCAATGGCGTCGCCTTCG
ACAGCCAGGTCCAAATCGAAACCATTCCGTTCCAGCAGGATGTCCCGGACGACCCCGCCG
ACCAGGAACACGCGAAAGCCCAGCCGTTCCGCTGAGGTTGAAGCTTGACTGATGATCTGC
AAAGCCTCGGCCGGTAATAAGCGGTTCATGTCCCCGGACAGATTGATGGGTTCTTTCATG
AGTCAGGCCAATTATAGCACGACGGCCCGTGGATCGCGGCCGGTCGGTCAATACTGTGTA
ATTCCGTGGAAATAATTAGGATATGCTTATAAATGCCTGAATTTTCTTGAATGGGGTCAA
ATCCGGTGTTAAGATGACTCCCCGGAGTGAGTTAATTGCGACTGAAACAGTACGATCCGC
CGGGATCAATACCCTATACGCGAATTGTCGGGAATGTCGTCCGGCACTTCGGGGAAATCC
GTGGCCATGACGATTTCGTCCGAATAGTCAGCCCGGAATGCCTGACCGAAGTCACCCATT
TCCCGGAAATGGAAAGCGGGTCGGTCCGTCTCTACGACGGCGGTGACGAAAGAATGTACC
AGTTCCGGGAATCCGATGACCGGGGCGGTACTCTTGAGGTTGTGTTTAACGGTAACCGGC
TGGAAACCTTTAACGCCCGGCTGTATTTTTCCGGCATCTGGGGCAAAGCCCGAGCATCGG
TCTATTCCGCGTTCGGTTTCGCCCGGCTGATTAACAGCCTGGTCGGCCGGGGTAATGTCA
GATATGATGACGTCAGTCATCATTTCTATTGCTATCGTGATGGCCTGGCCATCTGTTATA
CCCACCGGATGGAGCTGGGCACGCCTTCGATCAGTACGCGTATAACCGGTCGTCACGATT
GTATCAATTGCGTAGCCGGCGAAGACCGGTTGCCACAGACCGCCTGCTCCATTTGCTGAA
CTGTAATCGGTCTATTGGTTTAAAAGTCTCCGACAATGGGGGCTTTCTGTTATAATCAGC
CTATGACAAAGCCGGTTATCGCTCTTTTCGATGCCTCAGCGCTGGTGCATCGCGCTTTTC
ACGCCTTCAAAACAGGGAATCCGCTGACGGTACGCAGAACGGGGGAGATAACCAGCGCCG
TCTTCGGTTTCACCAACATTCTACTCAAGGTGCTGGCTGACCTGCGCCCAGAATACTATG
CCATCGCCTTCGACCGCAAGGAAAAGACATTCCGGCACGAGTTGTCCGAAGCTTACAAGG
CGCATCGACCGGAGACACCCCCGGAACTTATCGCTCAGATGAAACGGGTGCGGCAACTGG
TAGACGCCTTCGGTATTCCCGTGTTCGAACTGCCCGGATATGAAGCTGACGATCTTCTGG
GTGTTCTGGCCCATCGCTCTGCCGGGGCTGGTGCGGCCGTGGTCATTGTCACCGGGGACG
CCGACGCCATGCAACTGGTGGACGATGACATCAAGGTGCTGTATCCGAAAGCCGGCGGAA
CTTTTTCCGATACCCGGTTGTACGATGCCGACGCCGTTGTTGAGAAGTTCGGTGTTCCTC
CCAGGCTGGTAGCTGACTTCAAAGCCCTGGTTGGTGATGCTTCCGACAATATCAAGGGCG
TACCCGGCATCGGCCGGAAAACCGCGGTCAAACTGCTCAATGAGTTCGGTGACATTGACG
CCATTTATGAAAATATCGAACTGGTCAGACCGGAAAAATTACGCGAACTGTTGCGTCGGG
AGGAAGCCGCCGCTAGGGAAAGTCTGAAGCTGGCGATCATCGTCACCGACCTGCCGGTAG
ATTTCGACCTGGAACGGTGCCATGTCGGACTTTTCGACCGCGAAAAGGTCATACCTTTGC
TACAGGAACTGGAGTTCGGCTCACTGATCAATCGACTGCCGCAGAATGGCGCTCCGGTTC
CGGCCGTTGTTGAGACGCGGAACCAGCTGGAATGCCGCTACCGGCTGGTGACGACCGATG
AAGAAATCAAAACACTGGCTGAACGGCTGGCCGGCGCCGGCCGGTTCGCCCTGGATACCG
AAACCACCGGGCTTGATGCGCTCAGCGCAGACCTGGTAGGCCTGTCACTGGCACCGGCGG
CGGGTGAGGGCTACTACCTGCCGGTGGGGCATTCGGGTGTCGAAGGCCGGCAGTGGACGA
CTGATGAACTCAAGCGTTACCTGGGTCCGGTGCTGGCTGATGTTGGCATCGGGAAGATTG
CCCACAATGCCAAGTACGACCTGCATATTCTGGCCGGGGCCGGATTACTGGTGGCCGGTC
TGGATTTTGATACCATGCTGGCCGCCCACCTGTTGGGAGAATCGTCGCTGTCGCTGAAAG
GTTTGGCCTTCAATCGGCTGGGTATTGAGATGACGCCGATTACCGCCCTCATCGGAGAGG
GCCGGCACCAGAAGTGTATCTCGACCTGTGGTTTGAGGGAAACGGCGGATTACGCCTGCG
CCGACGCTGACATGACGTTGAGACTTTATCAACTGCTGTTACCCGAATTAGAAAAGGAAA
ACCAGTCCCGCCTGTTCGATGAAGTGGAGATGCCGCTGGTGCCGGTCATCATGGACATGG
AAGCCGCCGGTATTGCTGTCGATGTCACCATTCTGTCGGCCATGTCTGCCCGGCTGGGCA
GACAACTTACCGAAATTGAAGCCGCCATCTACGAACAGGCGAATCGGCCGTTCAATATCG
CTTCGCCGCGGCAACTTGGAGAGGTTTTGTTCGAAGAGTTGAAACTGCCGGTCGGCCGCA
AGACACGCTCCGGGTACCGTACCGATGCCGCGGTGCTGGAAGGCCTGAAGGATGAGCATG
AAATCGTCCGGCTTATTCTGGAATACCGGACGCTGGCCAAGCTGAAATCGACCTATGTCG
ATATCCTGCCGGCCATGGTATCGGCACGCGACGGGCGGCTGCATACCTCCTTCAACCAGG
CGCGAACGGCCACCGGGCGGCTGTCGTCCAGCGACCCTAACCTGCAGAACATTCCCGTCC
GCGGTCAGTACGGCCGGGAGATTCGTCAGGCCTTCGTCGCGCCGCCGGGACATTTTCTGC
TGGCCGCAGACTATTCTCAGATAGACCTCCGGGCACTGGCACATCTATCAGGTGATTCAG
CCCTGATTGCCGCCTTCAACGCAGAAGAGGATATTCATACGGCTACGGCGATGAGCCTGT
ACGGCTTGCCCCGCGACGAAATTACTCCGGAAATGCGACGTTTCGCCAAGACGGTCAATT
TTGGCGTGATTTACGGAATGAGCGGCTATGGCCTGGAGCAGGCGACTGAGATGAGCCGGG
AGGAATCCACCAGATTCATTCAGACCTATTTCGAGCGATACCCCGGCGTTCGGGCTTACC
TGAACCTGACCAAGGAACAGGCCAGGTCTCGCGGGTATGTCGAAACCATTCTGGGACGGC
GGCGGTATATCCCCGATATCAATGCCGCCAACCGGCAGGTAAGGGAAGCCGCCGAACGGA
TGGCTATCAATATGCCGGTTCAGGGGACTTCGGCTGATATAATCAAGGTAGCCATGCTGG
AAGTAAGGCGGGAGATGGACAGCCAGGGACTTGAAAGCCGGTTGCTGTTACAGGTACATG
ATGAACTGATTTTCGAGGTGCCTCAGGCAGAGCTGATGTTCATGTCCGAACTGGCCAGTC
GTCGGATGTCGGCGGCGGTCGAACTCAAGGTGCCGCTGAGAGTGGATATCAAATATGGGG
CCAATTGGGGGGAGATGGAGTAAAGGTGCGGCCGTTCCCCTTTTTCCGGTACGGACTTCT
GCTTTTTTCGCTGGTCGTGCTCAGCGGTCTGGCCGGTTTCGCGCCGCAGTCATTCGACAC
GGCATTACTGAGTCTGGCAGGGAGCGTCCTGACCTGGGCTGAGCCGCTGTTACAGGCCGC
CGATTTTGCCGGTGAAACCTGGCCTTCATTTTTCCTGGCCGTAGCGGCGGTGACGGTGTT
GTGGCTGAAGGGTTTCCGGTCGGCGGCTCTGGGGCTGGTCACTGCCCTGATTCTGGTATC
GCTGGCCTCGGCGGGTATCAAGGTAATCATAGACCGGCCCCGCCCGGGTGGGGCCGATTT
CAGCTTTGTGTCCGGCCATACCGCTTATTTCACCGTTTTGTGCGGGTTCCTGTTTCACCG
GGCGGGTGAGTTGACCACCGGTCGGTACCGACTGCCGGTACTGCGGGGCCTGCTGATGGC
GGCGCTGGCGCTGGTCGGGTTGTCCCGGCTTTATCTGGAAGCCCACTGGCCGAGCGATGT
CCTGGGTGGATTGTTGCTGGGCGGCGCAGTATTGATTCCCGTTCTGTGGCGGCTTGACCG
GGGGTCGCCGGTCAGTGGCGAATATACCGGAGAAGAAACCTATGCCTGAACTGCCTGAAG
TGGAAACGGTTACCAATGAAATCAGGCCTTATGTCCAGGACAGGGTCATAACCGGGGTTG
TCGTACACTGGCCGGGTACCGTCAGAGGCCATTCACCGGCTCAATTCAGCGCTGACCTGG
AAGGACGGCGGGTAACCGGGGTATTCCGGCGGGGCAAGTATATCGTCTGGGAGCTCGACG
ATGGAAACCGACTGCTGACCCATCTCAAGATGACCGGTTCACTCATCGCCCTGGGGCCGG
ATGACGACGACCCGCCGTATGTAAGAGTAGAAATCAGGCTGGATGACGGCAGACGGGTCA
TTTTCCGGGACCCGCGGAAATTCGGCCGCATGGCGTTGGTCGGTGAAGCTTCCGGCGTGC
TGGCGGGACTGGGCCCGGAGCCGCTGGCCGACGAGTTTACTGCCGAAGTTTTCGAGTCGC
TACTCAGAAAAAGGAAAAGTCCGGTCAAGACTGCCCTGCTGGACCAGACGCTGATGGCCG
GTATCGGCAACATGTACGCCGATGAGGCATTGCACTCAGCGGGGATTCATCCCTTACGGC
CGGCGGACAGCCTGGATACAGATGAATACCGGCGGCTGTACCTGGCTATCCGCCGTATCC
TGCGGTCGGCCATCGATGCCCGGGGCGCCAGTATTTCCAATTATATTCGGCCCGGCGGTG
ACCTGGGACACGCTCATTTCGCCTTCAAGGTGGCGCACAAACGCGGCGAGAATTGTCGGG
GTTGCGGTACGCCCCTGGAGCGCATTGTTATCAGGGGGCGCGGCACCTATCTTTGCCCGG
CCTGTCAGCGGTTATGAGCGACTGGGTGCCGGTGGCCGTTCTGGGTACAGTCACGTTGGG
ATTGGTCAATGTCATCGACAGCCACTTGATTGCCAGGCGTTTTCCTTCACTGCGTGCTTT
CCTTCTGCCGGTCAGTGGCGTGGTGCTGGTCTGGACGCTGATAATCATGATACTGGAACC
CTTGCCGGCCGGGGTCAGCGGGGGTGCTTTGGGCGCCGCGGTCGGTTCCGGGGTCATTCG
GGCGGTGGCCATCGGTCTGTTATTGAATGCCTACCGGTCGGAAGAAGTTTCGCTGGCGGT
ACCCCTGTATCACACCTATCCGGTTTTTGTCGTGCTGATGGCGGCGCCGCTGTTGGGGGA
ATCGCTGGCACCGACGCAGTGGCTGGCGGTAGCCGTCATCCTCGCCGGCACCCTGCTTAT
TGCCGTTCGCCGGGGGCCGGCCGGTTTCCGGTGGCGGATGAAGCCGCTGTTGCTGTTGTT
GACCGCCGCGGCACTCAATGCCGGGGCGGATGTCGCCGGCAAGTATGCCCTGGGCGAGAT
TTCCTTCTGGAACATGTACTGGATAGGTTCCGCCTGTCTGGTGGTGATGTACTTAGCCTT
CGCTCTGCGACGTCCGGTATTGCGGGAACTGGCCGCTCTGCCGAGCCCAGGCCGTCTGGG
CGCGTTCATCATCTTCAATGAAACACTGGCGATGGTCGGCATTCTGCTGGTCTATCAGGC
GATGGCCTCCGGCCCGGTGTCCCTGGTTTCGGCCATTACCGGTGCCCGCCCCATATTTGT
GTTACTGCTGGTACTGGTAGCCAACTGGTTGTTGCCGGGCGCGCTGTTGCGGGAAGAGAC
TTCCCGGCGGGCGATGATGTACCGGCTGGGAGCTACGGTGTTGATCGGCGGCGGAATAGC
CCTGATCTATCTGTCATGAGCCGGAGAGGGTTTCAGCCGTTCTCAATGGCGTCCGGAACT
TGACACGGACATCTTGAAAGTTCACAATTAAACTCTGTCATCCGTTTCCGGGTGGCGTTT
ATTTCCAAACAGGAAGTAGGTGATTTTTTTGACCGAAGTCAGACCGGAAAACAACGAAAG
CTTCGAGGGTATGCTTAAACGCTTCAACCGCAAGGTTCAGCTGGACGGCATTATCCGTGA
AGCTCGCCGCCGCGCTCGTTTCGAGAAGCCGCTCACCCGGCGTAAACGCAAGGAAACGGC
TACCAGGCGGGCCGCCATCAAGGCCTCTCGGAAAGCCGCCGGCCGAAGGTAAATACCGCA
ATCAGTAAACCCGCGTGTTATAATGACATTTCATTGAATTAAGGAAGAAATAATCATGGC
TAAACAGGCCGAAACTGCCAAACCGACCGGAGACCTCAAGACGTTTATCGAAAACGTCAA
CAAGAAAGATAAGGTGAGCGGTCATAAGATACGCTTCGCCTTTTGTAACCGCAAACGGCG
CGGTGGATAGCCGCCGACTGCCTTGAAAGCGAAACCTCCAGCCGGAAACCCGGCTGGAGG
TTTTATTATGGGAGCATTACGGTTTCAGCCTCTCTCGAACGGGTGGCCTTCACGTTCGAA
ATCAGGCAGGTAATACTCACGAGAACTGGCTTCCTGAAGCCAACCATTCTCCATTCCCAG
CACTTCCAGCAGATTGATGACTCTCCGATACTCGGTGGCGTTGATACTTCGTGCCAGGAG
CGGTACCTCCTTTGCCAGGTGGCGCGGTGTGTACTGAGCCATCAGGCTTATAGGGATGCT
TGGCGAAAGCTCCGAAGCTATCCACTTGATAGTGGCCTCACTGCCGGCCAGGTCGTTGGG
CAGGATGAGATGGCGGATGATAAGGCCGGAAACGGCAATATCGTCTTTATCCAGTTCCAG
TTCACCGACCTGGCGATACATTTCCTTGATGGCGGCCCGGGCGGTCGGTACATAATGAGG
TACATCCGACAGGCGGGCCGCCAGATTGGAATCGGCGTATTTGAGGTCGGGCAGGTAGAT
GCTGATGACACCGTCCAGCTCGGTCAGGGTATCCAGGTCGTCATAGGCGTTGGTATTGTA
CACCAGCGGCAGGTTCAAGCCGTTGGGGATGGCTTCCAGCAGGGCCCGCATGATCTGCGG
AACATAATGCGAAGGTGACACCAGATTGATATTGTGGCACTCCAGGTCGTTCTGAATATG
AAGCATCCGGTTGGCCAGCCAGGAGGTCGAAACCTGGTTGGAGCGCTGGCGTTCCGGATC
CTGGGATATCTGGTGATTCTGGCAATAGACGCAACGCAGGTTGCAGTTACCGAAGAATAT
GGTGCCGGAGCCGCGGGTGCCGCTGAGTACGGGTTCCTCGCCGTGATGGGCGCAGACCGA
CGCGACGGCGACCAGTTTACCGGCATTGCAGGAGCCAAAGTCGTTCTTCAGACGCTCGGC
GCCGCACCGGCGAGGACACAGGTCGCAGTTCTCCAGCCGTTTTTCCAGCCGTTCGACCCG
TTTTTCCAGTTCACCGGTTTCGTAGAGCCGGATATAAGGAGGTTCCCAGGGTATGGTATT
TTCCGCCATCATCGGTTCAGACCAGCTTGCCCTGTTCACGCAGGAGGTGCTCTACATTGG
AGCGCACGGTGGCGCACTCAGCTTCGGTTTTGATTCCCAGCAGTTTGACCACGCCCGGCC
AGGCTTCCTCCTCCGCCTTACGGCTGATGAAGGCGACCGAGTCTTTTCTGACATCGGCCC
GGCGGAACATGGCCTTGTTATCAATAGAGTCCCAGTAGGGAATGATACCGTACCTGACCA
GCCAGGCCAGGGCATCCTGAGCAGTTAAAGAGCTTGGCATAGGGCTATTTGTTACCTTCC
TTCTTCTGGTTTCTTAACTTTAACGTCAAACCCTTTTGTCCCGCAAGTCCGGTGAAGGCG
CGGCGGAGGGCGGCGGCTCGCTGGCTCCGGTTCGCTTCGGTCAGGGCGTCGGCGTGCCGG
CTCAGTTCCGCCTGGAGTTCATCAAGCGGCAGTAGCTGGACAGCCAGACAGTAAAAACCC
TTACTGCGCCCGTCGTTATAATCCGTCAACAGTTCCCGGAGCAAGGTTATCCGGGCCGAC
ATGGTCTCAACGGCTCCGGCGAGGCCCTTTTCACGTATCGTCCGGAGGTTGGCCGGAACC
GGGGCGTATGAAATAAAGGAGTCGGCCCTGGCGGCGTCCTTTAACAGCTTTTCCAGCCGG
GGACAGCCCTCGGCTTCCGGGCACTGGCCGCAACATTCCAGGCGGTGCTCCCGGACACAG
CATTTCTGGATGGGGCAACCCCAGCCGCCGTAGCCGGTTCCGGCGCACCCGGGACACCGG
GATTTACCGTTGGTGTGGTAGCGGGGGCACAGCCCGCAGTCCAGTCCGCAGGCGCCGATG
GTGGGTTGTACCTTGACGAGGGTTTCGGCCATCATATCCCAGCCAGCCCTTGCGCCATTG
TCGAAGCCTTTTCCAGACGACGCAGGGTACGTTCGCGGCCCAGAACAGCCATGGTTTCAA
ACAGCGGCGGCGAAACCGACTGTCCGGTCACGGCAATCCGGAGACAGCCGAACAATTGTC
CGGGTTTAAGACCGAGTTCCTCAGCCAATGAGCGAAGCGCTTTCTCCAGGTTTTCCACCG
AAAACTCATCGACAGCGGCGACTCTGGACACGGCCGCCGCCAGGGCCGCGGCGCTGGCTG
ACGGGGTTATTTTTTTGCCGATCAGAGCTTCGGCTGAGTATTCCAGATCGTCGGTAAAGA
AAAAACGGGTCAGTTCCGGCTGGTCGCGGAATTCTCCCAGCTTTTTCACTCTTTCCTGAA
GCAACGCCAGGGCCTTTTCCAGGTAAGGCCGGTCAAAGTTGGCAGTTTCCGGTACACCGG
CTTGCAGGAAGGGTAGCGCCCGGTCGGTGAAATCGGCCAGGGACAGTTCCCGCAGATAGA
CACCATTCATCCAGTCGAGTTTTTCTATATTGAAAATGGCCGCGGTTCTGGATACCCGGT
CAAGGGTGAAACTGCGGATAATCTGCTCCGGGCGCATCAGTTCCGTCCTGTCGTCAAGCG
ACCAGCCAAGCAGGGACAGGAAGTTGACCATGGCTTCGGCCAGGTAGCCCTGATTACGGT
ATTCGGTGATGGAAACCGCTCCGTGTCGCTTGGAGAGTTTGGACCGGTCAGGTCCCAGTA
TCATCGGCAGGTGAGCCAGAGCCGGTGGGTGGTATCCCAGCGCCTGATACAGTAGCAGGT
GACGCGGGGCGGAAGATATCCATTCCTCGCCGCGGATGACATGGCTGATGGCCATGTCGT
GGTCATCAACGACGTTGGCCAGGTGGTAGGTGGGGTAACCGTCGCTTTTGAGCAGAACGA
AATCATCCAGCAGGGGGTTGTCAAAGGACACATCCCCCCGGATGAGGTCGGTAAACGTGG
TGGTTCCTTCCAGCGGCATCTTGAAGCGAACTACCGAGGCGACACCCTGGGCAACCGGCT
CGGTGCGGTTGCGGCAACACCGGTCGTATCCCGGCGGCTTTTTGGCGGCGGTCTGTTCCG
CCCTCATGGCCTCCAGTCGTCCCGGACTGCAGGTACAGCGATAGGCATACCCGGCGGTGA
TCAGCCTCTCGGCCGCCGCCCGGTATCTGTCCAGCCGATCTGACTGAAAATAGGGGCCGA
AGGCGCCGCCTTTTTCCGGTCCTTCGTCCCAATCCAGCCCCAGCCAGCGGAGTCCATCCA
GTATGGCGTCAACTGCGCCCTCGACATATCGACTGCGGTCGGTATCTTCGATGCGGACTA
TGAAACTACCGCCGTGGTGGCGGGCGAAAAGCCAGTTGAAGAGGGCGGCCCGGATATTGC
CCACATGCGGGAAGCCGGTCGGCGACGGGGCATAACGCACCCTTATTCTGTCGTTCATAT
GACCTCTGTCTAAAATATTGATTGGCACTGTTCAGGCGCCGGCCGGTGGCGCGGCACTTT
CACTTTCAGGTAACCGTGGCACTTTGACGACATATGTTGTGGCCAGCTTGTCGTGCCAGC
CCTGGCGCCGCTCATCGAAAGCTATCCACAGCAGTCCCGCGAACAGGGGTAAGGCTGAAA
TCACCGAACCCAGCAGTCGGGTCAGGCTGTGTCCGGTATCGACCTCGGTGCCATCGGTTC
TGATTAACCTGATGCCGGCAATCATCATGCCCAGGGTCTGACCCCGCCAGGCCCAGAGGG
TGACGAAATAGACGGCGCTGAACATGGCCGATACCGGATTGGCCACGGCGACGAAGGGAA
TGACCAGCAACGGGAAATCGATGTAGCCGCTCAGGTCGAAAAAATTACCGAAGCCGAACC
AGTGGAAGGGGGTCAGCAGGGAGGCCGCCGCTCCCAGCGCCGACAGGTCAATGATGAACG
CTCCCAGACGCCGCCAGAAACCGGCGAATTCGAGGGCGATCGGCTCTTTTTTCTTCTCTC
TGATCAATCCGGCTCCCACCTGCGGTTAAAGCGACCGGGGCTCATTATACATCCGGGGCT
GTCTGCAGGGCTAGGTCAGGCGCTCCAGGGGGCCGGCCAGGTCCGCTGGCAGTTCCGAAG
TAAACGACATCTTCCGACCGTCGGTCGGGTGACGGAAGCCCAGCCGATGGGCGTGCAGAA
ATTGCCGGGGAAAATCAGGCGATTCTGCCCCGTATGTAGCATCGCCGATGACCGGGTGAC
CGATGGCCGCCAGATGCACTCGGATCTGATGGGTCCGACCGGTGTAAATCCTGACCTCCA
GCAAGGTGTGATTCCTGAACCGTCTGATCACCTTGAAGCGGCTCCGTGCTTCCCTTCCCT
GTTCGCTGACGGTCATTTTCTTGCGCTGGGTGCGGTGCCGGCCGATGGCGGCTTCGATGA
TACCTTCCGCCGGTTCGACACATCCCCTGACCAGGGCCAGGTAGACCTTGGTTACCTCAC
GGTTTCGGAACTGGTCGGAGAGGCGGGCATGGGCCTGGCGCGAACGGGCGACCACCATCA
GACCGGAGGTGTCCTTGTCCAGACGGTGCACGATTCCGGGGCGGTCCAGACCGGAATCTC
TGAGTTCCGGAAAACGGGACAACAGCGCATTGAGCAGGGTGCCGGCCGGGTGTCCGGGGG
CGGGATGGGTGGTCAGCCCGGCCGGTTTGTCGATGACCGCCAGATCCTCATCCTCATAGA
TGACTGTCAGCGGGATATCTTCAGCGGTAGCGGTTGTCGGAGCCGGTGGCGGCAGTTCTA
CCGTGACCCGGTCGCCGGGTTTGAGGGGGGAGGCCGGTCTGGCCGGTCGGCCGTTGACGG
TTACGAAACCCTCGCGAATCAGTTCCTGGAGGCTGGCCCGAGACCTGTCCGGCAGTTTTT
CAGCCAGATAGCGGTCCAGTCGCCAGCCTTCGCGGTCGGCCACGAGTTCCTGTCGGGGGT
GGTTCTCAGCGGGCATCGGTTTGTTCCGACCGGAGATACAGCACGCCCAGCAGAATCATG
CCGACCACCAGTGCCGAATCGGCGATGTTGAAATTAGGCCAGATGCCGGCGCTTATGAAA
TCAGTGACATAGCCGAAGGCGACCCGATCGATCAGGTTACCGGCGATACCGCCCCCGACC
AGTCCCAGGGCGACCAGGCCCAAGGGTTGGTTCAGGAAGCCGATTCGCCGGGAAGCCAGT
AGCCAGAATACCATCGACAGGGCGATAACGCTGACGGCTATCAGGAATGGCCGGCCGTCT
TCCAGGATACCGAAGGCGGCACCGGTATTACGGACATAGACCAGCCGGAAGAAACCCTCG
GCGGGGATGGATTCACCCACCGTCATCAGGGTGCGTACCAGGTGTTTGGTCACCTGGTCC
ATGACCAGAATACCGGCGAAAACGCCGAAAGGTAGCATTTTCAGGTCAGGCCGTTTTGCC
CTGCTTGGATTTACAGGCGATACACAACCTGGCGTAGGGCAGGGCTTCCAGCCGGGCCGG
CGCGATGGGCTGGCCGCATTTCTCACACTTGCCATAGGTGCCCTTTTCGAGTTTGGCAAT
GGCGGTTTCGACGTCGGCTATCTGATCCAGAACCCGTTTTTCAAGCGCCAGCCGGTTCTC
CAGGTCGGCGGTTTCGGTGGCTTCCTCTTCACGCTTGCCGAAAGGTGACCCTTCCCGCCG
GTCTTCCTGAGGCGCTGAGGCTTTCAGGGTTTCCATCTGTTCCTTCAGCTGTGCCAAGTC
GCCCCGGAGGCGCTGGTTCAGTTCCTGGTACAGGGCGTTTTCTTTTTTCGTCGTCATTTC
GGGTCCTCTCGGCATTTTATGTGTGACCGGGTATGATGGAGTAGCAGGGGGGTTCGGTGG
AAAGTCTCGACGCGCTGGGCAGGAGGTTCGGTTGATTATCTCTGCCGGACAGCGTGAGCG
ATCCGGCAGGACATGGGTCTGGCCTCACGGTTTTTTCGGTTCAATTGACGGTTGTTCTTG
AAATCACCGCACGTTCGTTTACCGGACATTTCCCCATTAGTGTAGACCAAAACTCGGATT
AAGGCAACAAGAAATGAAATATCGACTCTCCGGCTGTGATATACTAAGGACTAAATTCAA
TTTGCGGTGGAATCGGAATGAGATCCAAAGACCTTTTATCCATAACCGACCTTGAAAGCC
ACGAAATCAGGTTACTTTTATCCGACGCGGCGGCTCTTAAGGCCGAGCCGTACCAGAATA
CGCTGTCCGGAAAAACATTGGCGCTTGTGTTTGAGAAGCCATCTCTCCGTACCAGGGTCA
GCTTCGAACTGGCGATGAAACAACTGGGCGGCGATGCCATCTATCTGTCGCCGGCCGAGG
TTGGTCTGGGCAAGCGGGAAAGCGTGGCCGATGTGGCCCGGGTGCTGTCCCGGTTCGTGG
ATGTTCTGGCGGTCAGGACCTTCGCTCAGGAAAAGCTGGAAGAACTGGGCCAGTGGGCCA
GTGTGCCGGTTATCAATGCGCTGTCAGATGCCGAACATCCCTGTCAGGCGCTGGCCGACC
TTTTGACCATCTTCGAGCATAAGGGGGAGTTCCCCGGCTTGAAACTGACCTACGTCGGCG
ACGGCAATAACGTGGCCGTCAGTCTGGCGTTGGGGGCGGTTTCGGTGGGGCTTGATTTTA
CCATCGCCAGTCCCCGGGGTTATGAGATGCCGGCTCCGGTGGTACGGCGGGCGCTGGAAC
TAGCCACAGCCAATAACTGCCGGTTCGATGCCCTGGAATCGCCTGAAGAAGCGGTCAAAG
GGGCTGATGTGGTCTATACCGACGTCTGGACTTCAATGGGTCAGGAGGCCGAAAACGAAG
CCAGACTCAAAGCCTTTGCCGGTTATCAGGTGAACGAAGCTCTGCTCCGGCTGGCCAAGC
CCGATGTCATTGTGATGCACCCCCTGCCGGCGCACTACGGTTATGAAGTGTCCGAGGGTC
TTCTGGATCGGGCGCAATCGGTGGTTTTCGATCAGGCCGAGAACCGTTTGCATGCTCAGA
AAGCACTGTTGGCCGACATACTCGGCGGCCTGCTGATGTCCTGGCCGGCCTGAAAGGTTT
GCCGGGGAGCCTGAATCCATGATATTAAAGGAAATCGACAGCCAGCCGGAACCCGGCCGG
TTGTTGTATAAAAGCTGATGACTAAATTACCCAGTGTTGCCATTGTCGGGCGGCAGAATG
TCGGCAAATCCACACTACTCAATCGCCTGACCGGCCGTCGCCAGGCGATTACCCAGGACC
TGCCGGGCACCACCCGAGACCGGATGTATGTGCCGGTGAGTCACTCCGGCCGGGAATTCC
TGCTGGTGGATACCGGGGGCATGGCCGGTGGCGATACCGGTGATGTTTTCACTCCTGCCG
TCAATGAGCAGGTGCGGATAGCCATGAGGGAAGCATCGGTGATAGTGTTTCTGACTGAGG
CCAGGTTCGGATTGACGCCCCAGGACGAGGAAATCGCCGAAGAGGTGCGCCGCAGTTCCA
AACCGGTGATTCTGGTTGTCAACAAGGTGGATAATGATCGCCAGGGTCATCACGCCATCG
AATTTCACGCTCTGGGGATGGGGGAGCCGGTACCGGTTTCGGCCTATCACGGGCGCGGTA
CGGATGCTCTGCTTGACCGGGTGGTCGAGTTGTTGCCGGCAGAAGAGGCGTTGCCGACCG
AGCCGGAGCGATTACGCATCGCCATCGCCGGACGGGCCAATGTCGGCAAGTCTTCACTGT
TGAATACTTTGGTCGGCGAAGACCGCGCCATCGTCTCTCCGGTACCCGGTACAACCCGGG
ACGCTGTGGATACACCTATTGACTTTGGTACCGGTGGTGTGGTACTTATAGATACAGCTG
GTATCAGGCGCCGGGGCCGAATTGAGCGCGGGGTTGAAGAATATTCCGTCATCCGTTCAC
TGCACGCCATCGACCGCGCTGACGTGGTGCTGATAGTACTGGATGCCGGCGAACCGGCGA
CCGCTCAGGACACTCATATTGCCGGATACGCCCGGGAAAAATGCCGGGGACTGATACTGG
TGGTTAACAAGTCTGATCTGCTGAAAGAAGTGGATATGGCTGAATTCGATAAAAATATGG
CATCCCGCTTCAAGTTCATCCCTTATGCCCGACAGATAAATGTGTCGGCGTTGTCCGGGG
AAGGAGTGGATAAAATCATACCGGCCGCTTTTGAGGTCCAGCAGGAAAGAACGCGTCGGA
TTCCGACCCCTGAGTTGAACAGCCTGGTGCGGCACGCACTGGCCCGTCACGCTCCTCCCA
GTTCCGCCGGTCGCACCCTGAAGGTGTTGTACGCCACCCAGATCGGTGTCAGTCCGCCGG
AGATCGTTTTCTTCGTCAATGACCCGGCACTGGTTCATTTTTCGTTCGAGCGGTTTCTGG
AAAACCGTCTGCGGGAAGCCTATGGGTTCGAAGGTACGCCCATCAAGATTACCTTCAAAG
GCAGAGGTGAAAAATAATGTTCGTTACCGAGTTCCTACTCGTTATCGTTGCTTCCTATCT
TATCGGCAGTATTCCGGTAGGGTATCTAGTCGCTCGACGCCGGGCGAAGGTAGACATAAC
CACCCAGGGTAGCGGGCGTACCGGCGCTACCAACGTCATGCGGACGCTCGGCCGGAAGAC
GGCGGCACTGGTAGCCGTCATGGATATGCTCAAGGGTGTCGCCGCAGTCTGGCTGGCCGG
GGCGCTCATCGGTCATGAGTATATTCTCATCGGTGATTATCAACTCGGTCTGCTGATGGC
CCAGGTCATGGCCGCCCTGGCGGCAGTGGCCGGACATATCTTTCCGGTCTTCAATCATTT
CCGGGGCGGACGGGGTGTGGCCACCTTCTTTGGCGGGTTCATCGCCTTGTACCCTTTGGC
CGCCATATTCGGCGGCGAGGTGTTCATCATCAGTATCGGACTGACCGGCTTCGCTTCCCT
CGGCAGTATCGCCGGGGTTACCGGCGCCTATGCCATCATGATTCCCCTGTCCCTGATGAG
CGGCCTGCCGGTGGAATATCTGATTTATTCCATGGTCGGGGCGGTCGTCATCATCATCAT
GCACCGGGACAATATCCAGCGCCTGATCGCCGGAAAAGAGCGGAAGATTTCAGAGAAGAG
TCGTTGATTGTTTTCCTTATGGTCAGCCTGTATAAGGCGGTAGTCCCATGCCCAAGATAG
CCGTTGTCGGCGCAACAACCTGGGGTATCACACTGGCTTCCGTTCTGGCCCGCAAGGAAG
CCGAAATCCGCGTTCTGGCCCGTACCGAAGACGAAGCGCTACGGGTACGGCAGGGCGTTT
TCAAGGCTTCAAAACTGCCGCCGGATTTCACTCTGCCACACGGTATCCGGGTGACGGCTG
ATCCTGAAGAAGCCCTCCACAATACCGATGCCGTCATCCTGGCGGTACCCTCACAGGCGA
TGCGCGATAATGTCAAACAAGTTGCCGGGTATTTCAGCCGGCGGACGCTCATTGTATCCG
CCGCCAAGGGTCTGGAAATCGCCACCGGCAAGAGAATGAGCCAGGTCATTCAAGACGAGA
TCCACAAGGATCACCATTCCAATATCTGCGTATTGTCCGGGCCCAACCTGGCCTGGGAGA
TACTGGCCAGCCGGCCGGCGGTGGCAGTGATTGCCGCCGACAAGGAGTCACGAGCCCGCC
GGGGAGTCAAGCTGATTAATTCGCCTGACTTCTGCGCCTTCACCAATACCGATGTCGTTG
GCGTCGAACTGGGTGGCGCGCTGAAGAATATCGTCGCCCTCGGCGCCGGCATTATTGACG
GGCTGGGTTATGGCGACAACACCAAAGCGGCACTGATGACTCGGGGGTTGACCGAAATCA
CGGCGCTGAGCACGGCGCTGGGCGCCAATCCGCTGACCCTGTCAGGGCTGGCCGGTCAGG
GCGACCTGATTGCCACCTGCTCCAGCAAGCTGTCACGTAACCACCAGGTAGGGGAACGGC
TGACCCGTGGAGAATCACTGCAGAGCATTGAAGCCCACATGACCGGGGTAGCCGAGGGTG
TGGCCACTACCCTGGTTGCCTGGAACATGTCTCAGAAACTGGGTATAGAAATGCCCATAA
CTGAAAGGCTCTACCGGGTATTGTACCAGGGCGATGATGTTCGCGCGGCGGTCAAGGACC
TGATGGCGGCAGTGGCCGGGCATGAACTGGCCGGGCGTCGGTGGAATCTGTTCAATCTGT
TCCGGCGCCATAAGAAACCGGAGATTACCTTCTGACGAATAGCCGGTGCGTTTGAAACCG
CTGTTTTTGATTTGACATCGATGGCATTGAACCCTATTATTTAGTACGATTCTTAACCGT
TTCTTCAATTTATATAACATAACGCTGACAATGCACTGTAACCCTGCAAGGTTCCAGCCC
GCTTTTGTGCGTTTTTGAGTAAATAACGGAGCAAGGAGAGCTCATGGAAACAATCGCGCC
GGTCAAAGATCCGGGACTGGAATCCGAGGAAGCCCGGAAACGTAAGGAATACATGGTAGA
CCTGTTCGTGGTACAGGCTAAGAACTACGATTTTCACGACGACATCTATGGTTTGTACGC
CCATCGGTTCTGGATTCGTACCATGGTCAGGATTGTCGAAAAGTTTATGAAGAACCGGGA
GCGCGCCGACATGCTGGATATGGGGTGCGGCACCGGTTTCGTCACCTTCAATGTCGCCCG
AAAGATGAAGAATATCGACATCGAATCCTTCGACCTGTCGCCGGATATGATCGCTGTGGC
CAAGGAACGCTATGAGAAAGGCTTCAAGGGGCGGAATATCAAGTTCTGGGTTGCCGATGC
TGAACAGCCGTTCGGTGAGAACAAGTACGATATCGTCACTACCTCCTTTGCCTATCGTAA
TTTCGCCAACAAGAACCTGGCGACCAAAAACGTTTTCAATGCCCTGAAACCTGGCGGTAT
CTTCATCATCCAGGACCTGACCAAGCCGGAGAAGCAGCCGATGAAAGGCCTTTATGCCTT
CTACATGAAATACATCCTGCCGGTACTGGCCAGGATACTGGGGACAGAAAAGACGGCCGC
CGGCTGGCTGAAGAAGAGTACCGACATGATGCCGTCCAACGCCCAGATTCAGAAAATTCT
GGAAGAAGCCGGCATGGTCAACTGTTATTATAAGAGTCTCTCCGCTGGTATTGCCTGTAT
CATCGTCGGGTTCAAACCGGAGGCATAGGATGGAGCAAGCAACAACAGCGGAAAAACCTC
TCCAGGACCCCGGCTTTGAGTCAGAAACCGCCCGGAAGCGCAAGGCCTACATGCTGGAGC
TTTTTGGCTATCAGGCGCCGAAGTACGATCTGCATGACGATATCGTCGGCATGGGTATTC
ATCGTCGTTGGGTGAAGGACGTACTAAAGATTATCGGCCACTACCGGCAGGGTAAGTCGG
ACTTGAAGATGCTGGACCTGGCCTGCGGCACCGGCTTCGTCACCTTCAATACCGCTCGGC
ATTTCCCTGACATTGAAATAGACGCCTTTGACCTGGTACCGGAGATGGTCGATGTGGCCA
AAGGTCGCTACGAGAAAGGCTTCAAGGAGCGGAACATCAAGTTCTGGGTTGCTGATGCTG
AACAGCCGTTCGGTGAGAACAAGTACGATATCATCGCTACCTGCTTTGCTTTCCGCAATT
TCGCCAACAAGAACCTGGCCGCCCAGAACGTCTTCAAGGCGCTTAAACCTGGCGGCATGT
TCATTATTCAGGATATGACCAAACCGGAAAAACAACCGTTGCGAGGTTTATATCTGTTCG
CCTTGAAATACCTTCTGCCCATTGCTGGTACCATACTCGGGACGGCCAAGGGCTCACCGC
GTTACCTGTATCATTCGGTGATGCTGTTGCCCAGGAACACCGATATTGCCCGGATTCTGA
CCGACAACGGTTTCTCTGACGTGTGGCATAAATACCAGAGCGGCGGCATGGGGACAGTGG
TGGTGGGATATAAGAAATGACGAGGCACATGGCTGAATTACAGGCGTTCAAGTATGATAT
TGGTAGCGGGCGTTACCGCCCCATTTACCTGGGCCGGGATATCCTGGACCGCCTGGCGGA
ATGTGTCCAGCCGCTTCAAGCCGACAAGTTTTTTATCATCACAGATGATAATGTGGCTGA
CGCTTACCTGGAGCCGGTCAAGGCCGAGTTGTCCAAGGTGGCCGAAACCCACGCCTTCAT
TTTTCCGGCCGGTGAGCAGTCCAAGACGTTGTCCACCCTGGAAAAACTGGGCTCTCAGGT
GCTGGATGCCAGGGCGACCAAGTCTTCGGTCATTGTCTGCCTGGGCGGCGGCGTAGTCGG
CAATCTAGGCGGCCTGCTGGCAGCGCTGTTGTTCCGCGGCATTCGTTTCTTCCATGTGCC
GACCACCATGGTCGCTCAGATTGATTCAGCCATCGGCCAGAAACAGGCGGTTAACTACAG
CCGGGGCAAGAATCTGTTCGGTCAGTATTACCCGCCGGAGTTCGTCTTCATTGACTTCGG
TTTCCTGAGGAAACTGCCGGAGCGGCAGATTCGCGCCGGTCTGGCCGAGTCGGTCAAGCA
CGGGTTGTGTCAGGAAGAGAGTTTCTTCGAGTATATCAAGGATAAAGCCCCGAATTTCTC
GTGGGAAGACATCGAGTATATTTCAGCTCATACCATCGAACTCAAACTGGAACTTCTGGT
CATCGACCCGTATGAGGGCAAGCTTGACCCTCAGCTGGAACTGGGCCATACCATCGGTCA
CGCTCTGGAAATCCGCAAGAACGGCCGGCTTCTTCACGGCGAGTCCATTGCCATCGGCAT
GACGGTTGAAGCCTGTATTTCAGCCGAGATGGGTTTCATGGAGCCGGAGCTGGCCGAAAG
AATCAGGGCCATATTCGAAAAAATCGGTCTGCCGACCCGGATTCCGGCCGACATCACCGT
CGACCAGATTCTGGAAACGCTGACCTTCGATAACAAGCGGCGCACCGCGATCAATGATTT
TTTCCTCCTTGAAAAATTCGCCTGCTTCCACAAGGAGAACGGCAGGATTTCCTGCAAGGT
TCCGGAGCCGCTGTTGAGGCAGGTTCTTGAGCGTTCGTACTAGCGCCGCCGGAGTGCCCT
TCAACTACTGGGTTCAGGCCGCCCGGCTGAAGTTTCTGCCGCAGGGGGTTCTGCCGGTAT
TCATCGGTGGTGCCGCGGCTTTCGCTGACGGGGTTTTTCACGCCGGTTATTTTGCGCTGG
CGTTTCTGGCGGCGGCCGCTGTTCAGGTCGGCCTGACCATGTTCAATGACACCCTGGACT
TCCAGTATGGCACCGACCGTACCACTCCGGACGCCAAGAATCCGTTTTCTGGCGGGTCGG
GCATCCTGGCTTCGGGGCGCATCGCGCCATCTCAGGCGATGCGGGCCATCGTCGGTTTAT
ATGTCTTAGCCCTGGCGGTGGCGGTTTTTTTCGCCTTCGTCACCGGGCCGATAAGTCTGG
GCATCGCCGCGGTCGGGGCGGCAATTTCCATTGTGTATTCCGCCAGGCCGTTCCGCCTGG
CCTACCGCGGCCTGGGTGAGCTGTCGATGCTGGTCGGCTATGGGCCGGTCATCACCGGCT
GGGCCTATTATGTCCACAGCGGTACCCTGACGGGTGATATTCTGCTGGCCGGCCTGGTGC
CCGGGCTGTGCATGTGGACGATGATACTTATCAATGAAATTCCGGATTATGCCGAAGATC
GGGCGGCAGGCAAGAAAAACCTGACCTACCGGCTGGGTCCGGCCGGTGCCAAGAATCTTT
TCATCGGGTCCCTGGCCGGGATATACGCCTACTCCGGAATACTGATTGCCGTCGGTATCG
TTCCGGTAGCTGCTGTGCTGATATTCGCCGGGTTGCCGCTGGCCTTTGCGGCGGCGCGGT
CAGCCGCCCGGTATTACCGGGATCCGCTCCGGGTGGCAGTAGCCAATAAATATATGGTGA
TGGTCTATTCCGTCACCAATATCGGGCTGACTTTGGGATTTATTATCGGATGAGAGGTTG
ATACATGGTCGAACCACGGTTTTTTGAGAAAATTGCCCCTGCCTACGATTTCCTGACCCG
ACTGTTTATGGGCGGAACCTATGAAAGCATGCGTAAAAGGATGCTTGATGAGGATACCTC
GCAGATGGATATCCTCGACCTGTGTTGCGGCACCGGCTACATCTGCAACACCATCGAAGC
CCGGCGAATTGTCGGTCTGGACCAGTCCGATGCCATGCTGGCCCGCAACGCCAAAGTTCG
GCGGGAGAACAAGACACTCATCAAGGGCAATGCCTACCAGATGGATTTCAAACCGGGCGA
ATTCGACCGCGTCTACAACTCCAGCGCTTCTCATGAGTTCAAGCTGTTTTCCCGACTGCT
GACCAAGAGTTTCGAAATTCTGAAACCGGGCGGCAAGATCATCATCTTCGATATCTACCA
GCCGAAGAATCCCGTACTGTCCTTTTTCATGAATACCTTCGTGCGTTATGTGGTGGAGCG
GGGCATAATGTTCGTTCACACCAGGGAAGAATGGGAGAAGATGCTGACCGAGGCCGGCTT
CATCATCGAGGAGTTGGACGTGGTACGCGGTCTGTATATTTTCGCCCGGGCGCGCAAACC
TGAAGAAGCGTCGTAATTGTTAATTACCAGGGAAAAAGTGGTATAATGCCACTTCAGAGA
AAAGGAGGGAACTATCAAATTATGGGATTGACACTGGGTGAAGCCACACGTCACATTGTC
AACAAAAACTATGCGATAGTGTCCGCCGACCTCTTTGAAGAGTGTCTGGGACGCAAGTAC
GAAGGTAAAGCCAATATCCCGGCCAGGGAAAAGACCACCTGGCCCATGAAGATCGAAGAG
AAGCTCAAGACTGTCCATCAGGCCAAGCTGGAAGAGGGCGAGTTCAAATGGACCCGGCAG
GATATCGGCTCCGACACCTATCTGGACGTCAAGCTCTGGCTGGAAGAAGAACTGGGTATT
CCCCATTCGGAAGTGGATCGCGGTTTCAAACTGGGTGTCATCAACTGACATATCTTTTCC
ACCGAGCAACAGCCAGCCGCCGAAAAGCGGCTGGTTTTCTTTTCAGCGGTTGGATTGACA
CCTGTCGTCAGCCTGCCTAGAATTGAATAAGAACAAAACGAAAAGGAAATTCGACGATGA
GTCTTAAGGAACAACTGTCCGTAGAACTGAAGGAAGCCCTGAGGGGCGGCGACAAAATTC
GTCTGAATACCCTTCGGCTGATTATTTCGGCCATCAACTACGCCGAAATTGAGCAACAGA
AGGAACTGGATGACACCGGGGTTCATGTGGTCATCGGCAAAATGGCCAAACAGCGTCGGG
AAAGTATCGAGGCGTTCAAAGCCGGCAATCGGGAAGATCTGGTGGCTCAGGAACAGGCGG
AGCTGGATATTCTCGAAAGCTATCTGCCCCGGCAGATGACCCGAGAGGAAATCACCGTCG
AGGCCAAAAAAGTCATCGCCGAAACCGGGGCTACCGGGCCGCGCGACATGGGCAAGGTGA
TGGGCAAGCTGACGCCGATGCTGCGGGGCAGGGCGGATGGTAAAGAAGTTGCCGCAGTAG
TGACGGAGTTGCTGAAGGGGTAGGACTACAAAGTTTTAAGGAAATTAATAGCGCCAACTC
ACGCAATGTGACTAAACCGCGACGACGCTGTCATGCGGATGTTTCCGTGAAGCTTGCAAA
GATTTAATTTCAGACTTAATCAGTTTGTCCAAAATTGTTTGAAAAGCTGTTTGTTCCTCC
GGGGTCAGGGAAGAAAAAACAGAAACAAAACAATCTGTCATTAGAACCGGGTCAAAAGCG
TTTTTCCCTGCCTCGGTTATACTGATTATATGCTTGCGTGTTCCGGTGACAACCCGAGAG
CTGACAAACCCCTTGTCTTTCAACCGGCCCACCAGGCGAATTATGGTGCTACGCTCTTTG
AGCGTTATAGCCATCAAATCTTCAATCAGGTAGTCTTGGCCATCATATATGGCATGTAGC
AATCCCCCTTGTTCCGGGGGCATGGATTTAACTTGGGCCATCTCTCTTATCAATATCCGG
TCCATTAAAGTTTTTGCCTGAGCCAGCAAACAGCCCAAACCAATTTCTTTTTCGGGGTAA
CGGTCCACTTTTGTACTCCTTATTCTTATCCCTGAGTTTTAATTATACACCATCATAAAT
TAAGCATAAAGTACTAATACTAAAGTACGATGACAACAGGTATTAATCGATGTAATATTA
CATGTAAGGATAAGTAATGAGAAGGGAGAAAGTAATGACATCAAGGTTTCATTCAACGGT
TTCAAGACGTGACTTTATGAAAGGGCTCGGGCTGGCCGGCACCGGGGTGGGTGTTGCGGC
CGCCGCGGCTACCGGGTTTCATGACCTGGATGAATTAGCCGGTTCGTATGAGCAGAAACG
TGATTGGTGGATTCGGGAGAGGGATTATGAGGATATTACCACCGAGGTTGATTGGAATAC
GTATCAGGCGTATGACCCCCAAGCCCATCCTGGTGTTCCAGTTTCAGAGGCGGTGAGAGC
TGCCACCCAGGCGCGTGTCGCCAACGACAAGGCTGAAGGCCTGGCCGGAAGATTGCCTGG
TTACGACCGCCGCGGTATGGCCTGGTATGCCGCTTCAGGGCAATTTAATTTCAACGTGCC
TTGGACCGGCGCAGACAGTTGCTGGAAACCATCCGAAGGTGATAACGCTTCACCATATAA
TGAAAGTCCGGAATATAACCTCCAGGTATTAAGAGCCGCCTTTCATTCATTCGGCACGCC
TGCAGTAGGTGTAATTGAGTTGAATGAACACATGAAGAGGTTGTTTAATAAAGGGCTGTG
CGTATGGGAGGATATTGAAGAGCCTTATCAGGATGAGCAAAGACTTTATCATATCCCCAA
CAAATGCAAATGGTTGGTGGTTTGGGAAAGTCAGATGACTCAAAATCAAGGCATTTTTGG
TTATTCCAAAAATCCTGACACTCTTAGCGGTTATGGTTCATCTGTGCCCTTGGGCAGGAT
GGATATGCAAGGTTATGATTGGGCCGGTTCGGTATGGAATCGTGCCACCTCATTTATTAA
GGGTTTGGGCTATTATGCTCTCAGACCGGGCGGTATGATGCCGTCTCAAAACACCGCGTA
TGGCGTTTTTGCCGGGCTTTCCGAGCAAGGGCGCCCTAACTATCGCATGAGCCCCGGTTG
GGGTCTTTGTAGCCGCTATGCTGACTCTGCGATTACGGATATGCCTTTAGCTCCGACCAA
ACCGATTGATTTCGGCGGTCACCGCTTTTGTAATACCTGTAAACGTTGCGGTGAGGTCTG
CCCCAGTCAGTCAATCGATATGAGTGATGAGCCGAGTTGGGACACCGTAGTTCCCCGCAA
TAATCCAGGTATCAAAGCCTTCTGGATGAATTGGGATACCTGTTCAGGTTTCGGCGCTCC
GGTTCACTGCGGTATCTGCCAGCCTACCTGCCCCTTCAACCATCCGTCAGAGGCCATTAT
CCATCCGGTTGTTAGAGCCGTAGCCGGCACTACCGGTATTTTTAACGGCTTCTTTGCCAA
TATGGACAGAGCCTTTGGTTATGGGGAAGTGCGTTCTGCGGATGACATAGAGGGCTGGTG
GACGCGAGACCTCTCAACATACAAGGGCGATACTATTAACGGTGCCGGCAAATTTAACTG
GTAATATCTGCCGTGGGATAAGCGGGCTTGGCGAAGGCGGGGGTAATAATCCCGCCTTCG
TCTTTTGTGGATATTTTTAAATTCTGCGGCAGATTGACCACCTTTACTCCACTCGCGGGA
TCGGTGAGTTACGGTACGGCTGGAGCGCTCGGAATAATGCTGTGTCAACGTTTTCAGAGA
TAATTAATGATAAGCTGGTTACGGTAAATGCAGGGGCGCTGGGTGCCTTTATGATGGCAC
CATTTGAAAAGAACCCGGATATTATTCTTCAGGATTTGAGCGACAGTCTCTGGTTGACCG
AAAATGGATTGAAGCTGGAGCAGAAGTTTAAGAATGGCCGCAATCAGTGTTATGCCTGTT
ATCTGTTTGAGCAGACATTCGGTTTGCCTGAGTTGGATTCTTTAATAGAGTTATGACTCC
AGAACCAGTCACATCTCCACCATATTCCACGGCAACGGTTCGTTGTTGTCAAACCGCCGC
TGGGCATAGTCCGCGGTGGAAAGGTCTTGTTGCTTCATGGCGCGTCGCCAACCCGCCAGG
GAGCCCCGGTCTATCTGCTCAATAACCGGGGCCAGTCGCTCGTCACCGCGGGATAGGGCC
GCCTGAACCAATCCCCAATCCACGTTATCCGGTTTGACCTTGATGCCATGAGGCGACAGT
GTTCGGGTCAGCATTTCTAGGCGTTTTTCTATTTGAGAGGCATCGGCCATCGGTTGCCGT
TCGAATGGTGTTTGAGGTTTGGGAATAAAGGCGGACACGTTCAGCGATAGAACCAGCCGG
TATTTTTCAGCTTTGGCTTTACAGCGGAGCACCAGTTTCGCCAGCGAGGCGATGTCATCA
TCGCTTTCCCCGGGCAGTCCGGCCATGGCGTACAGCGTCAACTGTCGGATGCCTGAAGCC
CCGACCAGTTCGACGGCCTCGACCACTTCGTCATCGGAGAAAGACTTGCCCAGGCTTTTC
CGCAGAGGCGCGTTGCCGGCTTCCGGCGCAATGCTCAGGCTTTTGACGCCGCCGGCGACC
AGTTCGGCCAGCACTTCGGGCGACAGCGGTTTGACCCTCATGGAACTCATCGACAGGCCG
TAACCCATTTGCCGCAGACCGCGCAGAAGGGCCACGATATCGGGATGCTCGCTGACCACC
GGGCCGACCAGGGCTACCCTCTCTCGATAGCGCCGGCCGGCCGCCGCCTGTTTCAGGAGC
GAAGCTGTCGAGCGCCAGCGAAACGGGCAGAAGGCCCGCGCCACCAGGCAGAAACGACAG
GCGAAACGACAACCCCGTTGCACTTCCAGCAGAAGGCTGTCGCCGAACTCGGTATCGGTG
GTAAAAACAGCGGTGCTGACCGGGAATTCATCCAGTTCGGCGGGGTGGACCCTCGGCACC
GGCCGGGTGCTTATGCCCGGAACATACAAGCCGGGCAAATCAGCCAGGATTTCAAGCTGT
GCCGTCCGGTTCAGCCCGGTCAGACCCGGGAGAACCCGGGTGAGCGCCGGCAGAATGGCT
TCGGCTTCACCGATGGCTATGGCATCGAAGAACGAGGCTACCGGTGCCGGGTTGGCAGTC
AGCGGCGCGCCGCCGCCGATAACCAGCGGCTGGGATTCGTCGCGTTCCGACGCCCGGGGC
GGCAGGCCGGCGGCTTTCAACATGCGGGGCAGGTTCAGGTAATCCAATTCCCAGGAAACC
GAGAAGGCCAGCAGGCTGAAGTCGGTCAGCGGGCGGCGGCTCTCGATGGACAGACTGCCT
GATGACGATAATTCCGCCTCGTCCCAGAAGACACGTTCGGCCAGAAAGTCATTACGGCCG
TTCAACCAGGCATAAAGGGCATGGACTCCCAGGTTGGACATGCCGATGCGGTAGCTGTTG
GGATAAACGACGGCTACCGGGAACCGGCCGCCCCAGTCCCGTCGTATCGTTCCGGACTCG
GCTTCCAGGCGGTCATTTAGTTGCTTGTTCCAGACCATGGGGCTTCGGAATCAGGCTGTC
GGCGCCGTCTGCTCGGTCGGCCCGCTCTCACCGGCGGTTGGAGGAGCAACGGGATTACCG
TTGCCGTCCTTGTTGGCAGGCTTCTGCGCAGAACGGGGACGCCGGGGGCGGCGGGAACGT
TGGGAGACCGTTCCTTTCCAGACTCCTTTCAACAGATTCTTGTCGATATCATGAACCACA
TCGGCGACCTTGCGCAGGGGCACCGATGTACCCTCCTCACCGAACAGGGCGACTTCGACG
TGCTTGCCGTAATCCTTGACCGCCTGCAGGGCGCCGACGAAATCGGCATCGCCGGCCACC
AGGATGGCGGTATTGTAATTATTCTTGAAACAATGGGTCAGCATATCGGTGGCCAGCATC
ACATCCACGCCCTTTTCAAAGGGCGGAGTATTGGGCCAGCCGCTGGTATAGACCAGCCGC
CCCAGGCGGAGTTCGGTGTAAGGCATGGCTTCGACGCTGTCGAAGAATACTTTTTGATCC
TTATAGCGCTCCGGTTCCTCCCGCTGGCCGACTTCCACATTATAATAATAGATGCGTATC
AGCCGGCGCTCGCCAACCAGCTTGGCACAGAACTTGGACAGGTCGATGTCGGAGCGGTGC
CAATGAGCTTTGAGGGAATGGTACATATTGGACCCGTCGATGAATATCATGACGCGGTCA
TCGCGTTCGGCCACAATCTACCTCCTGTAGAAACTGATGCCATTATAGGACGTTGTACCG
TCAATTGCTAACTTCCTGGTTGTCGGGAATTGTAATATCCGGCCGAATCCCCGTACAATA
ACCATATGAGTCAGGTCAAACGGCTGTTTCTGCTTCAGGAAACCGACATCGCCATCGATG
AATGCCGGGAAAGGATGACCGGCATCCGGCGGGAACTGGCGGCCGACCCTCTGGCGGCCG
AATCGGCGGCGCTGGAGCGCCAGAAGGCTAAACTGGAGGGGCTACGGCATGAACAGGGGG
AAGAAGCGGCCGCGGCCGAAGACCTGACCGAGCGTATCAAGCACCATGAACAGCAGTTGT
ATTCCGGCCGGATTACCAATCCCAAAGAACTGGCGGCTCTGCAGAAGGATATTGAACTGC
TGAAAGGACATCGGGCGCCTCACGAAGAACGGGAACTGGAACTGCTGGAAACCATGGAAG
GTCTCGAAGCCGCCATTGACGAAGCCGAAATAGCCTTACAACGCGCCCGGGAAAAGCTGG
CTCGCCGCCGTCAGGAACTGGAACAGACAATGACCGGCGAACAACAGCGGCTTGGTGAAC
TGGAGGGCCGACGCGCCGGTCTGGTTGCCGACATCGACCCGGTGGCAGTAGCACAATATG
ATAGACTAAAAGCCCAGAAGGGCCGGGCGGTCGCCCGGGTGGAGCAGGGCATCTGCCGGG
CTTGCGGCATTGCCGTGACCGTGGCCTGGCTTCATCGCGCCCGGGCCGGCGAGACCGCCG
GCTGTCCCTCCTGCGGCCGAATCATGTATCTGGAGTAATTATTTGAAACAGTTAATCGCC
CATACCGACGGCGCCAGCCGCGGCAACCCCGGCGCCGCCGCGCTGGGGGTTATCATCAAG
TCCGGTCAAGGTGAGGTGGTCAAAGAAATCTCCCTTTGTCTGGGACGGCTGACCAATAAT
CAGGCAGAGTACCGGGCGGTCATCGCCGCCCTGGAAGAGTCCGGCCGGCAGGGTGCCACT
CACCTGAGAATCAACGCCGATTCCGAACTGGTGGTCAAGCAGTTGAACGGTATCTACCGG
GTCAAGAATCCCGGCCTGGCGCCGCTGGCACTCCGGGTAAAAGAGCTGGAAAAGCGTTTC
GAAAAAGTCATCTACTGCCATGTGCCGCGGGAACGTAACCGGGAAGCCGATGCCCTGGCC
AACCGGGCGCTGGACGGGAAATAATTACCCTCATCCCTCTTGACTATGACGTAACGTCAT
AGTCTATACTCCTTTTGTTCATCGATGAAACGAACACAGGGACGATGGTCTGAATCATTG
CGGCAGACGGGGGCAGACAGCGAAGCCCGGGTGTGATGGCCATGGGGAAGAAGAAATGAC
CGCAGTCCAGGCCGTCATTGAGCGCTGGGGGCGCTGATGGGATAGTTTACCCACTATTCC
GATGAGATGATCATGGGTCTGGGACAGACTTATATTGCCGATGAACGCTTTGCCGCGTTC
TACCGTAAATATCACCCGGAAATGCCGGAGTTTATGAACCGGGCCATCCAAGCGCATGTG
GCGCGACGAACGGCGCGGTAACGATAATACCGGAGGCCGGAAAGGTCCACGGTTTATTCA
TCCTGAATTTTCGGTCAGCCGGACATAGATGGCATCACCGATTTCCCGGTCGGTGGCGAA
CTGGCTGTTGCCGGCTTGAAATACATAAGAAGGGAAAGTCTGCACCAGAGTGATGGGCGC
TCCCGGCAGGATGCCCATGGCCATCAGCTTTTGCAGTTTGTCCGCCTGCGGGGCGTACAG
ATAGGCGACCACTCCCTGCTGGCCCGGTTTCAGTTCGGATAGTGGCGACACCAGTTTGTG
GGGTTTGGTCAGCTCCTGCTGACAGCACCGGCCGGGGGGTATCGGCTTGTTGTGGGGACA
GACTTTGGGATGACCCAGCAGGACACAGATATTCTCGTCCAGCCCCTTATCCAGCAGGTG
CTCGAACTTACAGGCCTTGTTGTGCATGACCCGGTCGCGGGTGCCCAGGACATCGTAAAG
CAGTCTTTCAGCCAGGCGGTGCCGTCTGACCACACTGCGGGCTTCAGGCAGGCCGCGGTC
GGTCAGCGACAGAGCACCGTCGCCGGCGGACACCACCAGGTCGAGTTCGATTAGATGAGC
CAGCGCCTGGCGGCCCCGGAATTCCTCAGCGTTGACCGGCGTGTTTTCTTCACGGGTCTT
TATCCACAGGGCTTCCAGTATTTCCTCGCCATGTTCGTCGATGTTCATGGTTTTCTCCTG
AGCTTTCTTATTGTCGAAATCAGTTTCGGTTCGGCCGGTGTTTCGTAGGCGCAGTTGGGA
CAGCGCACCAGACGGCAGTTTTTGCCGACCGGGCAGGCCCCGCAGAAGGCGGTTCCGGCG
TCCACGTCGAACCGATGGCCGCACAACGGGCATTGTATCAGGTCTTTTTCAGAGTTGTTA
TCAGTCACAGGGTAACTCCGAGGGCTTTAAGCAGTCTGTCCAGTGCCAACCCCACCAGGA
AGGCGAAGGGGAAGATGAAGCCGGCAATGGCTAATGCCGTCTTCCAGCCGCGTTCCTTGA
TCATGACCATGAACTGGGCGATGCAGGGTACGAACAGGGTCATAACCACCGCTGAAACCA
GCAGGGCGTTGCCGAAGAGTATCCCTTCCGATGCCAGGTCGTAAAGGCCGGCGGCGCCGA
AGTCACGGCGGAAGAAACCGATGATGAAAGCCACCGCCGCTTCGGCCGGGATGCCGACAA
ATTCGATGAACGGCTTGAGGCCGTTGATGAGGATGTCCAGCAGGCCAACTGCGTCACCGG
CCCATAAAACCAGGGAAGCCAGCAGGAAGAAAGGGATAACTTCCTTCAGGTACCATTCCA
GCCGCGCGTAGGTCTTGGACAGAACGTTGGAAACACGGGGCAGGCGCAGGGGAGGGATTT
CCATGTAAAAGCTGGCTCGGCGTCCAGGCAGGATTTTGGAAGCGAGGTAGCCGACCAGTA
GAAATACCAGCAATACCACGCCCAGCCAGGTCAATAACATCCCGGTCGAAACTGACAGGA
TACCGAAAATGACCCCCAGTTGGGCCGAGCAGGGGATGGCCAGCGCCAGCAGAAGGGTGG
TGATGACTCTTTCCCGGCGGGTTTCCTGGGTACGGGTGACAATGGTGGCCATGGTGTCAC
AACCCAGACCCAGGACAATGGGAATGACAGCCCGGCCGTTCAGTCCGATGAACTTGAACA
TCCGGTCGACCAGCATGGCCAGCCGGGGCAGATAGCCGGAGTCTTCTATCATCGAGAAAA
TGATGAAGAAGATGGTGACGATGGGCAGAATGATACCGATGGCGTATGTCAGGCCGAGGG
TTATCAAGCCATAATCGCCGACGAACAGGTCATAGACAAGCTGAACCGGTATCAGGTCCT
GAAACGTGGTCTGGAGCCAGGGGTTGATGTATTCGCCGAAGACCGTTTCCTCCAGCCAGC
CTACCAGCGTGCCGGCGCCGAAAACTCCGACGAAGTAATACATGGCGGCCAGGACTCCGG
CCAGAATCAAACTGCCGGACAACGGGCGCATCATGGCGCGGGAGAGCCTTTCCCGGAATG
ACGGTTTGGTCGACCGCCGCTGGGAAACAGTTTCACCGGTCAGTCGGCTGGCCGCCTGTT
GCTGGGCAACGGCCAGTATATAGGCCGGGGTCTGGCTGGCTTCGACCATCGTCCGGGAGA
TGATGCTGTCAATGGCCGGCATGTCAGCCCCGTCGGCCTTCAGCAGTTGCCTGATTTCGG
TGTCGTCCCGCAGTAACAGCAGGGCGACCGCCCGGTCGGCAAGGAGACTGACCGAAGTTC
TATCCCTGACCAGCGGCAGTAGTTCGGCCACAGCCTTCTCGATGTAATCTTCATAGAATA
CCGGCAGGCCGAGGTCCACCGATTGATAGCTGGCGATGGCTTTTTTAAGTTCGGTTATGC
CCCGGTCGAGGCTGGCGGAGGTGGTGACCACCGGTATGCCCAGGACGGAGGACAGGCGGC
CGACCTCGATGTCGATACCCAGTGCTTCCGTTTCATCCATCATGTTCAGCACCAGGAGTA
CCGGCAAGCCGCCTTCGATCAACTGGTAGGTGAGCGGTAACATTCGTTCCAGATTCTTGG
CGTCCACCACATGGAGAATCACGTCCGGCTTCTCCTTGAGCAGTATGGCCCGGGCTACCC
GTTCCTCTTCGGTGATGGAGTGGAGGGAGTACATGCCCGGCGTGTCCACCACCTCCGCCT
GACGTCCCTGGATGACCGCCTGGCCACGGAAGACATCCACGGTGGTGCCGGGGTAATTGG
AGATGATGACCCGGCGGCCGGTAAGCCGATGGAACAGGGAGCTCTTGCCGACATTGGGAC
TGCCGACCAGGGCGATTTTCAATTCCGGGTCATGTTGATGTCCGTGCCTGTGGCGATGTT
GTTGCGGCGACTGATGGCAACTTCCACCTGTTTTGGCGCAGTATGATTTTGACATTATTG
TTGCAGGGCTTTCTGTCGGCAATCCGGGCAACGCCCGGTCAGATTCATTTCGCAGTTATT
GATGGTGAAACCGGCGGCTTCGGGCACTCGCCCGGCGACCAGGTCGGCTACCGGTAGATT
GAATTCGACAACCCGGCCACAGACGGTACAGATGAGATGATGGTGTTCGTCACGACGGGA
TATCTCGTAATGGTGGTGGTTTTCATCCAGGTGGCGTTCTTCGACCAGTCCGTTTTCCTT
GAATTTCTGCAAAGCCCGGTATACCGTAGACAGCGACAGCCGGGGCAGGCGGTGCCGCGC
CCGCTGGTAGATCTCATCGGCGTCCAGGTGGCCGCCGCCCTGGCGGATGATATCCAGGAT
TACCGCGCGCTGGCCGGTGGTTTTCAATCCGGTCGTACCTATCGGGGCCATCATATCGTC
ATCCCTTTGGTTTCAGTTCTATAGCAAATGCTAATCATTAGCAACTATTATAAGATGACA
ATAGAATGGAGTCAAATCCCGGGATTTGGATTCAGCCGTGGCGGGTGGTACAGACAGGAC
GCCTCACGCATTGAAGTAAGGAAAAACGGGCTTTATTCAGATACCGCCGCCGGCGTCGAA
TTCGCCGTCATTGAATTCCTTCTCAATCTCCCGGCGCTTGTCGCGTAACTCGTCGGCCGG
AGTGGCGATGCCGCCCAGTTTCTCCAGTGCTTCGCAACGTTTCTCAATCTTGGCCTGTTC
CGCCAGGATGTAGCGCACAGCTTCGGCCACCGGGTCGGGCAGTTTGCCGTGCTCCAGGTC
GGCGACCGTCTGCGGTTTGTACTCTTCGACAATTCGGCCGGGAATACCTACCACCGTAGC
TCCGGCCGGGACGTTTTTGACTACCACCGACCCGGCACCGACCCGGGCTCCCTCACCGAT
GAGAATATTACCCAGTACGGTGGCGTTGGAGCCGATGACCACATTGTTGGCCAGCGTGGG
GTGGCGTTTGCCTTTGGACAGGCTGGTTCCGCCCAGAACCACTCCCTTGTAGATGAGGAC
GTCATCACCGATTTCCGTCGTTTCACCGATGACTACCCCCATGCCGTGGTCGATGAAGAA
ACGACGACCGATGGTGGCTCCGGGGTGAATTTCGATTCCGGTCAGGAACCGGGCGACATG
GGACAGCCAGCGTCCCAGAAAGTGCCATTTTATCTGCCAGAACCAGTGAGCCAGGCGGTA
GCCCCACAGCGCGTGAAGCCCGGGATAGGTGAAGATAACCTCCCAGAACCCCCTGGCCGC
CGGGTCCTTGGCATACACGTTGCGGATATCTTCTCTGAGCGTTCTGAACATGGGAAAATC
CTTACCGGTCGTTTTCCGAGCTATCTTCGGAAGACACTGACTCTTCCAGCCACTCCAGGT
ATTCGCCACTACCGCCGATGACGGGCAGGGCGATTATCTCCGGCGTTTCGTAGCTGTGAA
CTTCCCGTACCGTTTCGATGACCGCCTCCAGCATGGAGGCGGTAGTTTTGATGACGAGCA
GGCTTTCGGTTTCCGTCTCCAGCCGGTCCTGCCACCGGAACAGGGAATTCACCCCGCTGA
CGATATTGACACAGGCCGCTTTCCGTTGTTCCAGTAGAATGCCGGCAATGAGCCGGGCTT
CCTCTTCGTCACCGGCAGTAACCAGTACCACTATATGATTAAAGCTGTTCATAGCTGTCT
TTTCAGGCGCCGACGGCCAGCATCTTCTCAATGGTGCTCCTGGCTCGGTCGGCGATATCC
TCCGGCACGGTTACCTCGTGAGATTCGGTTTCCAGGGCCCACAGCACCTTGTCCAGGGTG
ATGAGTTTCATGTTAGGGCAAACGGCTTGCTCCGATACCGGGTAAAAACGCTTGCCCGGA
TTCTCCCGGCGCAGACGGTGGATGATGCCCATCTCGGTGCCGACAATCAGTTCCTTTACT
TCATCCCGGCGGGCATAGCGTATCATACCGCCGGTGGACAGTACGGCATCGGCCACGGCG
GTTACCTCGGGCCGGCATTCCGGGTGGACAACAGCCGGCGCCTCCGGATACTGGGCCTTG
AGTTCCATGATATGCTGAGGCAGGATGCGGGCATGGGTCGGGCAGTAACCCGGCCAGAAA
TGGATGTGTTTGCCGGTCTTCTGCTGGGTATAATAGGCCAGGTACTGATCCGGGACGAAG
ATGATCTCGTCGTCGGGCAGGCTCTCGACCACCTTGACGGCGTTGGCTGAGGTACAGCAG
ATATCGCTTTCGGCTTTGACTTCGGCAGTAGAATTGACATAACAGACTACCGGGCGGCCG
GGTAATTCCTCTTTCATCCTTCGGAGACCGGCTGAATCGACCATATCGGCCATGGGGCAA
CCGGCATGGAGGTCGGGCAGTATCACCTTACTGCCGGGAGCGATGATGGCGGCGGTTTCG
GCCATGAAATGGACACCGCAGAATACGATCAATCTGGCGCCGGTGCCGGCCGCCTTCTGC
GCCAGTTCCAGGGAGTCGCCGACGAAATCGCCGATATCCTGGATTTCTCCCAGCTGGTAG
TTGTGAACCAGAATGACCGCGTCTTTTTCCTTTTTCAGAGCCTCTATTCTGGCGGTTATC
GGGTCATTGTCCATCGGTTTCAATCCTTTCCGGGTGGGCATAGATATTCATCCGGTGACC
GCGGACGAAACCCACCAGGGTGATGCCCAGCCGCTCGGCCAGTCTGACACCGGAATCGGT
CGGGGCGCTTCGGGAAACCAGCAGGGGAATCTGTTGCCGGGCGGTTTTCAGCAGTATCTC
GGAAGAAATACGGCCGCTGACCAAAAGCATTCGGTCCCGAGTGACGATGCCGTCCAGCAG
ACAGCGGCCGAATATCTTGTCCACCGCGTTGTGGCGGCCGATATCCTCGGCGAAAAGCTC
AATACCCTCGCTGTCGGCCAGTGCCGCTGAGTGAACCCCGCCGGTGGATTTGAAAACCTC
GCTTTGCTCCTGGAACAGCCGCATCAGCCGATAAACGGTCGCCGCGGGTACCCGCATCGA
CGAAGCCACCGGCGGCTGGGCGACATCGGCGGCAGAATAAAAGGTGGCGCCGCGGCCGCA
ACCGGAAGAAATGAAACGTTTCCATATTCTGCCGGCTTCACCCCGGCTTCGGGCGGACAC
CCGGGCGATACCGCGGGTTTCATCTACCAGAAGTGATTGGACATCCTCGGCGCTGTCGAT
CAGCCCTTCGGCGGCCAGAAAGCCGGCCGCCAGGTAGCGTTGTTCGGCCGGGGAACACAA
CATGGTCACCAGTTCGGTGTCATTGAAAAAGATGGTCAGGGCTGTTTCGCACGCCACCAC
ATCTTCGACAGATTCTGCCGAGTTTTCGCTTATACGGTTGATTGGTATTGACGTAGTATT
GTCCATGAGCGGTTCACTCCTTGACGGCGGCGATGATCTGGAACATGCCCCCCAGCGGGT
TCGTCTTTTCCAGCGGGCGCAATCCGGCTTCACTGACTTCGGCCGCCAGATCCCCCCGCA
TCATGCGGTAGGCGATGTCATGTTCGAATATCCTGACGAAGGCGCCGATGGCCTGGCGCG
CCGGGAAGTAGCGGGGCAGGTGGTAATCCAGGGTCAGAAAGCGGCCCCCTGGTTTGAGCA
CCCGTCGGGCCTCGGCCAGAGCCGCTAACCGCAGTTCCCTGGGGATTTCGTGCAACCCGT
AAGAACAGACGACATGGTCGAACGATTCGTCGTCAAACGGCAAGCGGTCAACGCTGGCCA
TTTCGAAGCTCACCCGCGCGCCGGCGGTCTTTTTCCGGGCAACCGCCAGCATATCGGGAG
AAAGGTCGACCCCGGTCACCCGGCCCTGGTCCAGACGCTCGGCGATAAGCTGGGTGGTGG
AGCCAGTGCCACAGCAGATATCCAGCACCTGGTCACCCGGCTTTAACCCGGCCAGACCGA
CGAAACGGCGTCGGAAGCGCTTTTCGCCGCCGAACGGGATAAAGGACAGAGTCACCACCT
GGTCGTAAAGGCGCGACCATCGTCGCCAGAAAGATGTCGAATAATATTCCGGGGTGTCGA
CAGCGGGGTTGTTTTCAACCATTTCAGCTCCGTTATCAAGAGGATATATAATGTAGGATA
AAAGCATTATAGTTAGCCGGGGCCGGGTAAGGCAAACTGACGAAAACTGAAAATATTTCG
GCGGTCGGTTTGCGCCAAAGCTGACTGAGCCCTTGACACACCTTAATCGGCTATGTTATT
ATTCCCTTCGCGTCTGAAAATATGATGAAAAACATAGCGACATAAAACGCGAGAAACGGT
GTTAACCAAGACGGCTTGGTGTGAACGCCAGGCCGTTTCCTATTATAACTGAACCTTAAA
AATCGAATATCGCCAAAAATTAGTAAGGTTATCTCAAATCTGAAGCAAGTCAAGCGGGAA
AGAGCGCACGGTGGATGCCTTGGCATCAAGGGGCGATGAAGGACGCGGCAAGACTGCGAT
AAGCCTCGGCTAGCTGTCTAGCAAGCTTAACCGGGGATTTCCGAATGGGGCAACCCGACC
AGGCAAAACCTGGTCACTCTCAGCTGAACACATAGGCTGAGTAGAGGCAACCGGGGGAAG
TGAAACATCTCAGTACCCCGAGGAAAAGACAAGATTCCCTAAGTAGCGGTGAGCGAAATG
GGAAGAGCCCAAACCTCGCAAGCTAAGTGGTTTAACGGCCTAAGCTTCCGGGGGGTTGTA
AGACAGATTGTGTCCGGCGTTAGACGGGCGAAGGAGTTACAAACCGAACTCTAGTTGAAG
GTCTCTGGAAAGAGCCACCATAGACGGTGACAGTCCGGTAAACGAAAGAGCTAGGCTCCT
TAATCTGATCTTGAGTACCACGGGACACGCGGAATCCTGTGGGAACCAGCCATGACCACA
TGGTAAGGCTAAATACTCTTGATGACCGATAGTGGACTAGTACCGTGAGGGAAAGGTGAA
AAATACCCCGAGAGGGGAGTGAAATAGATCTGAAACCGTGCGCTTACAAGCAGTCGGAGC
TCCGATTTATCGGGGTGACGGCGTGCCTATTGAAGAATGAGCCGACGAGTTAATCTGTGT
AGCCTGGTTAAGCAACTACGTTGCGGAGCCGAAGCGAAAGCGAGTCTGAATAGGGCGTTA
TGTTGCATGGATTAGACCCGAAGCCGGGTGAGCTATCCATGGTCAGGGTGAAGCTTCGAT
AATCTCGAAGTGGAGGCCCGAACCGGTCAACGTTGCAAAGTTGTCGGATGAACTGTGGAT
AGAGGTGAAATACCAATCGAACCCGGGGATAGCTGGTTCTCCTCGAAATGTATCTAGGTA
CAGCCTCGGATGTTCGCTTATGGAGGTAAGGCACTGGATGGACTAGGTGGGAGAGATCCT
GTCGAATTCAACCAAACCAAGAATGCCATAAGCCCAAGTCCGGGAGTGAGACTATGGGGG
CTAAGCTCCGTAGTCGAAAGGGAAACAGCCCAGACCATCAGCTAAGGTCCCTAAGTACAG
ACTAAGTGGTAAAGGAAGTTGGACTACCCAGACAGCCAGGAGGTTGGCTTAGAAGCAGCC
ACCCTTTAAAGATAGCGTAATAGCTCACTGGTTTAGTGGTTCTGCGCCGACAATCCAACG
GGGCTCAAGTCTGTCACCGAAGCTATGGATCACGATTCGTCGTGATGGTAGAGGAGCGTT
CCTCTCGCAGTGAAGTCGTTACGTGAGTAACGGTGGAGCGTGGGGAAGTGAGAATGTCGG
CATGAGTAGCGTAAGGTGTGTGAGAAACACACCCACCGTAAACCTAAGGTTTCCTACGCA
AGGTTAATCCGCGTAGGGTTAGTCGGGCCTAAGCCGAGGCCGAAAGGCGTAGAGCGATGG
ACAGCTGGTCATCATTCCAGCACCGCCGCTGTGGAGGCAAAGGGGTGACACGGGAGGATA
GGTTAGGCATACCCATTGGACATGGTGTGTCGCCGTACTTAGGCGTCTGGGGGCAGGTAA
ATCCACTCCCAGGTTAAGCTGAGGTTAGGCGGAAGTTGCGGAGAGATCCAAGACGATCTA
ATTGAGTCCATACCGTCAAGAAAACCCTCGTTGCCAATGAAGCAGTGGCGCCCGTACCGC
AAACCGACTCTGGTAGGTGGGGGTAAGTGTCCCAAGGTGATCGAGATAACCCTCGTTAAG
GAACTCTGCAATCTAGCCCCGTAACTTCGGGATAAGGGGTGCCGTTCTCTGAACGGTGGC
ACTAAAGGGGTCCGAGTGACTGTTTATCAAAAACATAGGTCTCTGCTAAAGCGTAAGCTG
ATGTATAGGGGCTGATACCTGCCCAGTGCTGGAAGGTTAAGGGGAGAGGTTAGCGCAAGC
GAAGCTTTGAACCGAAGCCCCAGTGAACGGCGGCCGTAACTATAACGGTCCTAAGGTAGC
GAAATCCCTTGTCGGGTAAGTTCCGACCCGCACGAATGGTGTAACAACTTGGACGCTGTC
TTAACGAGGGACTCGGCGAAATTGAATTACCCGTGAAGATGCGGGTTTCCCGCCACTGGA
CAAAAAGACCCCGTGGAGCTTTACTACAACTTGGCACTGAAACTGGGTTCACCATGTGTA
GGATAGGTGGGAGGCTTTGAAGCCGGGGCGCCAGCTCCGGTGGAGCCAACGTTGAAATAC
CACTCTTGATGGATTTAGTTTCTAACCCTGGAGCAAGCCAGGGGACAGTGTCTGGTGGGT
AGTTTGACTGGGGCGGTCGCCTCCCAAACAGTAACGGAGGCGCCCAAAGGTCTCCTCAGG
GTGGATGGAAATCACCCGTAGAGTGCATTGGCATAAGGAGGCTTGACTGCGAGACCAACA
AGTCGAGCAGAGACGAAAGTCGGGCAAAGTGATCCCACGGTTCCTTGTGGAAGGGCCGTG
GCTTAACGGATAAAAGCTACCCCGGGGATAACAGGCTTATCTTGCCCAAGAGTTCACATC
GACGGCAAGGTTTGGCACCTCGATGTCGGCTCGTCGCATCCTGGGGCTGGAATCGGTCCC
AAGGGTTGGGCTGTTCGCCCATTAAAGCGGCACGCGAGCTGGGTTCAGACCGTCGTGAGA
CAGGTCGGTCTCTATCCGTGGTGGGCGTCCGGAGATTTGAGGAAAGCTTTCCGTAGTACG
AGAGGACCCGGAAGGACGGACCAATGGTGTATCAGTTGTTCCGCCAGGGGCATTGCTGAG
TAGCCAAGTTCGGTACGGATAAGCGCTGAAAGCATCTAAGCGCGAAGCCGGTTCCAAGAT
TAGATCTCCCTTCCTTCGCGAGAAGGATAAGACCGCAGGTAGACTACCTGCTTGATAGGC
CACAGGTGTACGCACAGTAATGTGTTCAGCTAAGTGGTACTAATGGTCGAGGGCTTGACT
TGCTTCAGAGTTGGGATAACCTGAAAACAGATGGCGATATTAGAAAAGGTTCGATTAACA
ATTTAATAACTTTCGTTAAAAAGTCTCTTGGTGATTAGAGCGATGTGGACCCACCCGTTC
CCATCCCGAACACGGCAGTGAAACGCATCAGCGCAGACGATACTGAGGGGGCGACCCCTT
GTGGAAAATATGCCATTGCCAGGAGACTTTTTATATTTACAAGAGATAAGCCTGTCATTT
CATGACGGGCTTTTTTCGTTGGCGCTTCAATGCCTGATAGAGTTGTGATAAAGTAGTAAA
GGGAGCATAGATATGATTGTAGAGATGAAAAGCGGGGCGGTTCAACGGGAAATCGATGAG
GTGGTTTTCCTGGCCAGGGAACTCGGGCTCAATGTACAGCTGAACCGTGGTACCGACAAG
GTTGTCGTCGCTCTGCTGGGCAGTGATACCGGCACCATCAGCGCCGACCAGTTCGCCTTG
ATGCCGGGAGTGGAGAACGTTACCCGCATCATGAAGCCTTATAAATTGGCCGCCCGGGAG
TTTCAGAAAAGGGATACCGTGGTTGATGTCGCAGGCATTGCCATTGGCGGTCGTCAGCTG
GTGGTTATGGCCGGGCCGTGCGCTGTTGAGAACGAAGCCCAGTTGGCTGAGTCGGCCCGG
GTCGCCCGTGAAGCCGGGGCCGCTGTTTTACGCGGCGGCGCCTTCAAGCCCCGTACTTCG
CCTTTCAGCTTTCAAGGCATGAAAAAAAACGGGCTGGAACTGCTGGACAAAATCAGGCAG
ACTTACGGGATGCCGGTCATAACGGAAGTGGTTGATGCCCATGATGCCGAGATGATGAGT
GAATATATCGACGTGTTCCAGGTAGGTTCCCGCAACATGCAGAACTTCTCACTGCTGACG
CGTCTGGGACAATTGCGCAAGCCGGTGGTCCTCAAGCGTGGTTTCGCCTGCACCATCACC
GAATGGCTGACCGCCGCCGATTATATCCTGGCCGAAGGCAACACCCGGGTAATCCTCTGC
GAAAGGGGAATCCGGACCTTCGAGCCCAGCACCCGGTTTTCCCTGGATATTTCCTCCATT
CCGGTAGTGAAAAAAGCATCTCATCTGCCGATTCTGGTCGACCCCAGCCATGCCGCCGGG
CATTATTCCCTGGTGCCGGCGTTGGCCAGGGCGGCTGTAGCCGCCGGCGCGGACGGTCTG
TTGATTGAAATGCATCCCCAGCCCCGACAGGCGCTGGTTGATGGCATACAGTCCCTGTCG
CCCTCGGATTTCCGCCGGTTGATGGCTGAACTAAAGCCCATCGCTACCGCGGTCGGGCGG
GAGATATAAAAGAGGGGTCGAATCGACCCCTCTCTGTATGTATTACCGGTAAAACAGCTT
CAGACGCTGTTCGATAACTGGTAGCTCTTGCCTTCGGTGGTGATCGCCGGGGCGATGACC
ATCTCGGCTTTCTGCATTTCACGAATGTCGGCGGCGCCGCAGACACCCATGACCGTCCGC
AGGGCGCCGACGAAGTTCTGACTGCCGTCCACCATTGAAGTCGGCCCGAACAGAATCTGC
TCCAGCGAGCCGGTGGTGCCGACCTTGATGCGGGTGCCACGGGGCAGGGAGGGATGAGGA
TGGCTCATACCCCAGTGGTAACCATGGCCCGGTGCTTCCTCGGATTTGGCGATGATGGAG
CCGAACATGGCGGCATCGGCACCGGCGGCGATAGCCTTACAGAAGTCGCCGCCTTTCTTG
AAACCACCGTCGGTGACGATGGTGACATAACGCCCGGTTTCCGCCAGATAGGTTTCCCTG
GCCGCGGCCACATCCATGGTGGCGGTAATCTGAGGGACACCCAGCCCGAGAACTTCCCTG
GAAGTGCAGGCGGCGCCGGGGCCGACGCCGACAAAGATACCGGCCACGCCTTCCCGCATC
AGTTCGAGTGAGGCCGAGTAACTGACGGCATTGCCGACGACTACCGGAATATCGACACTG
GAACACAGTTCGGAGAAGATAAGGCCGCGGTAGCTTTTGGAAACATGGCGGGCGGTGGTT
ACTGTCGATGCCACCACCAGGATATCGGCGCCGGCTTCGGCGATGACCGGAGCCAGACGC
TTGGCGTTAGCCGGCAGAATGGCCACTGCCGCGATGCCGCCGCCGGCTTTGATAGTCTTG
ATGCGTTCGGCAATGAGGTCGTCCTTGATGGGTTCGGTGTAGATTTTTTGAAGCAGTGAA
GTTACTTCCGACTGGGGTGTTTCGGCAATTTGGGCCAGCACTGCTTCCGAGTCATGATAA
CGGGCCTGAATGCCTTCGCCGTGGAGCACGGCCAGACCGCCGAACTCGGTCATTTTGATG
GCCATGGAAACGTCGGTGACGGCATCCATGGCGGCGGCGATTACCGGGATTTTGAATTCT
ACTTCGCCGATTTTGAATCCGACGTCCGTTTGTTCGGGGTTGATGGTTACATCACCGGGC
ACGATGGCCACTTCATCGAAACCGTAGGAACGGCGGAGTTCTTTGAACTGGGGATTGGTC
ATTCGGGAGCCTCCTTGTTTAAGGAGTAATTATAACAATTCAGCCGTTTCAGGGTCAAGA
TAAACGAGGAAAACTAAGAAACAGCTTCTTCGGGGGACGGCTTCAGGGGCAGTTCGATGA
TGAAACTGGCTCCCTGTCCGGGCTGGCTCTCGACCCGGATGGTGCCCCCGTGCTGTTTGA
TCACGCCGTGGCTGATGGACAGTCCCAGTCCGGTGCCCTGACCGACATCCTTGGTGGTGA
AGAAGGGGTCGAACAGCCGGGCCTGAATGTCAGGAGCCACGCCCGGGCCGTCGTCGGTGA
AAACCAGTCTGACCCGCTCGGTTTCCCGGTCATAGCTGGTGGCCACGGTGAGGGTGCCCT
TATTGTGGGCCTTGAGCATGAAGTATTCGGCATTGATAACCAGATTCAAAAAGACCTGTT
GTAACTGGAAATGATCGCCGATAATCATCGGTATATCCGGCGCCAGATGCCTGACGACCT
GGATATTGTTCAAATTAGCTTCGTAAGCCCGCAACGTCAGCACCCGTTCGACCACTTCAT
TGACGTCGAGCTCTTCCCTGACCTGGTGGTGCTGTCGGGCGAAGACCAGCAGGTTCTTGA
TGATGCCGGCCGCCCTATTGGCCTCGGAATGGATGGTTTCGACATCGGCCCGCAGGTTTT
CCGGCAGGTTGTTTTCCATCAGCAGTTCGGAGAAACCGAGGATACCGGTCAGCGGGTTGT
TGATTTCGTGGGCGATGCCGGCGGCCAGTTCACCGACCGAGGCCAGTCGGTTGGTGACCA
TCAACTGTTCCTGCATCTTGCGCTGTTCGGTTATATCCTCGGTGATGTGAACGCTGGCGA
TTATTTCGCCGTCCGCGCCGAACATGGGATAAGTCGATATCCGGGTATCTGTATTCAGTT
CCGCGTTGTGGACTTCCACCTGTTCGGCCTGCCCGGATTCCAGCGTCCGCCGGTGAGGGC
AGGTCGGCACCGGCTCAGTGGTACCGTGACTGACCTCAAAGCAGGTACGGCCGATGAGGT
CTTGCGGTGAGGACTTCATGGCTTCGGCGAAAGCCCGGTTCACCTGAAGGATGCGATACT
GGCGGTTCTGGATGGAAATCGGGGTGGTGATGGCATCAAAGGTAGCCCGCCACTGGCTGG
CCGCCTGTTCCAGGCGAGCTTCCATGGCCTTACGTTCGGTGATGTCACGGACCACTGACA
GGTACATGGTATTCCCGTCGATATGCACTGACCGGGAGCTGATTTCCACGGGAATCCGGC
GGCCGTCTCTGGTCACGTGCACCCGTTCGAAAACTGCGTGTCCTTCTTTTTCCATCGCCT
GGCGAACGGCAGTCGCATCCTCCACCGCGTCAGGGCCATCCAGAACTACAGGGCTCATAG
CCAGGAATTCATCCCGGTTGTAACCCATCAAACGGGTGGCGCCTTCATTGACCTCGATGA
ACCGGCCGCGGCCGTCGTCGCCAATTTCGTGAAAGTAGATGGCGTCGTTGATGCTGTTGA
ACAGCTGGCGGTATTTTTCTTCGGAACGTCGCAGTTCTGTCTCTGTCCGGAGTCGCCCGG
TGATATTGCGGGATACGCCCAGGACATAGGAAGGCTTGCCTTCATCTAACACGAGGCTGG
CGCTGACTTCGGTCCAGACGGTCGAGCCGTCTTTACAGGGTTGCTCCACCTGAAAATACC
GGCTTTCCGGTGCTGTTTCATTTGAGGCGATGGCCGTCATGGCTTCATCGAGAGCTTGTT
TCAAGATGCCCAGTGAATCGGGGCTTACCGCTTGCTCCATGGTCTGCCCCAGCACTTCAT
CCGGCGTGTAACCCCGGAGCTGAAAGACCGAGGGGCTGACTTAGGTGAAACGTCCGTCCA
GCGACATCGTCCAGATGACATCGGCGGCGTTTTCCGCCAGCAGGCGGTATCGTCGCTCGC
TTTCCCGCAGGGATTCCTCGGCCCGCCTCCGGCGGGTGATATCGGTGATGACACCAAACA
CCCGGCGGTTTTCGGCATCGAACTCCGCTTCGGAGTGAATAACGGCGATGCCGTTATCAT
CCTGACGCCTGATCTCGAAATCAACGTTATAGGGTTTCTGTCCGGAGATGAGGTCGGTCA
ACGCCTGGTCCAGCACGGCACGGTATTCTGGCAACGGTATGCTCTGGATATCGGCGATGG
TCAGAGGTTGACCCGGCTTCAGGCCATAGATACTGCAGGCGTTTTGAGAAGCCTCTACCC
GGTTCTCATCCAGGAAAATCTCCCAGAAGCCGAAGCCGGCAATCCGTTCTGCGTTTATAA
AGTTTTCCTGATGCACTACTCAGCCTTCATCATCGGTAAAATTTCTGATTCAGAAAACGA
TAAGTTAGATGATGAACTTCCGGGCTGTTTTTGTCAAAAAGGAGTGCCCGTCAAACGGGC
ACTCCTTTTCAAGCAAGAGTTGGATATTACCGAGTCTATCCGTCCAGGATGTCCAGCGCC
TCCTGTCGGTAGGCTTCCATGACGTAGGGAATACCCGAAACCTTGGCGCACTCCTCGGTC
AGTGACATCAGTTCCCGCCGGGAAATAGCCGGCAGGCTGAAACAGCGGGCGCCGGCCATC
AACTGCTGAAGGCCGACCCTCAGTTTTTCAGAGTAGCTGTAGATACCGATGGCGCCCAGG
GGAATATTCTTGATTTCATCAGCCCCGACCAGTTCCTTGACATCCTCGTAATGAACAAAG
ATTTCCTCAACCGACGACCCGAACTGTCCCACGGTTCGCGGCAGTTTGCCTTCGGCCAGC
CAGCCGGTGATGTTCTTGCCGACCATGCCGGGAATCATCAGGGCGCGGCCCATGCAGACC
GCCTTGGTGAAGGGAGCGCCGAGGGCCAGCGCCTTGAAGACGCCGTCTTCGCTGGAGAAA
CCGCCGGCGAAGGCCAGGTCGGGCACCCGTTCGCCTTTGGCGGCCAGGCGCTGGGCGAAT
TCATAGGCGGCGGAATGCAGATAGACGCTGGGCATCCCCCATTCCTCCATCATGCGCCAC
GGACTCATACCGGTGCCGCCGGGGGCGCCGTCAATGGTCAGCAGGTCGATTTTGGCCTTG
GCTCCCCATTTCAAGGCCATGGCCAGTTCGCGCAGGGAATAAGCCCCGGTTTTCAGGGTG
ATGCGGGTGAAGCCGATCTTGCGCAGGCGTTCGACTTCGGCCATGAAACTTTCCTCACTG
ATAAAGCCCAGTCTGCTGTGGCGTTCGAATTCCTTGAGTGAGCCATCCTTAAAGGCATCA
ATATTGACATGATCCGACGGGTCGGGGGTGACGATATAACCCCGGCGCTGGAGTTCACGG
GCGCGTTCCAGACTGTTGACCTTGATTTCGCCGCCGATACACTTGGCGCCCTGGCCCCAT
TTAAGTTCGATGGTATTCAGTCCGTGCCTCTGATGAACGTATTCAGCCACCCCCAGGCGG
GTATCTTCCACGTTCATCTGTACCAGGATTTCACCCATGTTGCGGTGATAACGGTTATAA
GTTTCGATGCGGCGGTCCATGTCAGGGGATTTGGCAACCTTGCCGTCGGCGTCCAGTTCC
AGTTGCGGGTCGATGCCACAGACATTTTCACCACAAACCAGGGTTACCCCGGCAATAGCG
GCACCGATGGCGAAATGCTCCCAGTACTTCCGGGCGATTTCCGTCGAGCCCAGGGCGCCG
GTGAAGACCGGTACCCGCATCTTGACCTTCTGGTCCCAGCCGTATTCCGTGGAAATATCG
ACGTCAGGGAAAGTGGCGGTATCGGGATTGGCTTCGACGCCTTCCGGCAGACCGCGGCCG
CCGAAGGCATAACCCTGTATGTTGAAATGGGAGTAGTCGACCGGATAATCCTTGTCGGCA
CCGGCGGTAACATTGCCGAAAGGTCCGGGATAAATCAGTTCCCGGCCACGGAAGGTTGAT
TTGAAGACTTCACAGTTGCCGGTACAGTCATCGGTACAGCGGGAACACAGTCCGCTCATG
GGTACGACGTTCTTGGAACGGTTGATGGTCTGGGTGGCGTCATTGGCGTTAGGGCGCTGC
AGGTTCATTTCAGGCTCCTTTGCTCTATGGTTTATACGGCAATCTATTGCCGTATATTGA
CACCGCAATTATTACCAGCATATTACACCATTGTCAAATGACCGGTTGATTCAGGGGAAA
AAGCCGGTGTTTCAAGTGGTTCTGGTGGGGAGGAATTTAGGAATACGGCAAATAATCCTG
AAAAAGACAAAATAAGATAACGACGGTAATAATGAGCTACGATGGCTCAGTCCGGGATGA
ATTTGAGGGACAGGGAATTGACGCAATGCCGGGTATCCTTCGGGGTAAAACCTTCCCCGG
TGAATACATGACCCAGGTGGCCGCCGCAGGTCGCGCAGACGATTTCGGTACGGCGTCCGT
CGGCGTCCGGCACTCTTTTGACGCTGTCGGGAATCTCGTCGTCAAAAGCCGGCCAGCCGC
AACCGGAATGGAATTTACTGGCTGAGGCATACAACGCGCGGTTACAGCGACGGCAGACAT
AGGTACCCGCCGCCGTTGTATTTTCGTATTCACCGCTGAAAGGTGGTTGGGTGCCTTTTC
GGACGATAACGGCTTCTTCTTCGGGCGTCAGTTCGTTCCAGGTCATCGTTTTCCGCTTCA
GGTACTTTTATATGATATCATAACCCTTGTCTATATCAATATATATTATGGAGTTTGGCG
ATGCAATATGATTTTGACCGTCCGGTAATCCGTACCGGCACCGGTTCGGTAAAATGGGAT
ATGCGACGGGAGGTCTTCGGGCGGGAAGATGTCATCCCGCTGTGGGTGGCCGACATGGAT
TTCGAGGTGGCCGAGCCGATTACGGAGGCTCTGCGCCGGCGGGCCGACCATGCCGTTTAT
GGTTACGGCTGGCCTTCAGAGGCACTTATCCGGGCGGTCATCGACCGCCTTGAGCGGCGG
TTTGGCTGGCGGGTGGAACCGGACTGGCTGGTGTTCACCCCGGGCGTGATTCCGGCGATT
ACCGCCGCCCTGCGGGCTTACACCCACCCGGGGGACACGGTGTTGATGGCTGACCCCGTA
TATCATCCCTTCTGGGCGGTGGTGCCTGACGCCGGCTGTCGCGTTACCGCCAGTCCGTTG
AAGTTCGACGGCGCCCGGTACGAAATGGATTTCGATGATATGGCGCGCCGGTTTCAACCC
GGAAGAGGCTTTCACGCCCCGCCTCAGCCGAAGGCCATGATTTTATGCAATCCCCACAAT
CCGGTCGGCCGGGAGTGGAGCCGGGAGGAACTGATTAGAGCCGGACGCATCGCCATTGAC
AACGGCGCGGTGGTCATCTCCGATGAGATTCACTGTGAACTGCTCATGGAAGAGTCTGCG
GTACATGTGCCCTTCGCCGCCATTTCCGACGAATTTGCCGCTTCGTCTCTGGTGTGCCTG
TCGGCCACCAAGACATTCAATCTGGCCGGACTGGCGGCCTCGGTTATCGTCATCCCCAAC
GCTCGTCTGCGGGCGGATTTTCAGCGTGCCCGCGCCGGCATCATGCCGCAACCTGATGTG
ATGGCCATGGCGGCTTTGGAAGCCGCCTTCCGGGACGGCGACGAATGGCTGGCGCAACTG
CTGGACTACCTGAGAGGCAATCTCGATTTCATGGACGGCTTTATCAGAGACCGCATTCCC
CGGCTGAAACTGGTACGGCCGGAGGGCACCTATCTGGCCTGGCTGGACTGCCGGGCACTG
GGTCTGCCCGGCCGGGAACTGCGACGGTTCTTTATTGAGGAAGCCCGGGTTGGTCTGGAC
GACGGCTCGACCTTCGGCCCCGGAGGGGCCGGCTTTCAGCGGCTCAATTTCGCCTGTACC
CGGGCTACCCTGACCGAGGCGCTGGAGCGAATAGCCAGGGCCGTCAACCGGCTGGCCGGG
ACTTGAGTTTCCAGACGCCGTTTTCCATCATGCCCGCCGCCCGGCGGGCCAGCTCCAGAT
TTCAGCCCTGGCCTCGGGCGCACCACTCTTCGCACTGTCGGGCCGTGTCCGGCTCGGTAT
AAATCAGACCACAGAGGCCGCAGGCATGATATTGCCGACCATCTATTTGTCGGCTGTTCA
TCAGATGATTACGTTCAGCGCTCCCGGCAGTAAGGATAGCCGGAACGCTCCTTCACCAAT
GATCTCACCGTCCGCCTGAAGCAACAGCCGCTCTGTGGACGACAGGGTGATGGTGGCCGC
TCGTTCGACGGAAACCTTGGGGTGGGTGATGTGGGTTCCCCGATACACCCGGGGGAAGGC
CTGGATAAGTTCGATCTTGCCGATATCGCCGATGGTCAGGACGTCGAACAACTGGTCGCC
CAGTTCGGCGTCCGGTGCCACCTTCATGCCGCCGCCGAAATAACTGCCGTTGGCGATGAT
GACCGACAGCACCCGATTTATCTTCTCGGCTGACTGGTCGCACCGGACGCTTACCGACCG
GTTCTTGTAACCCAAAAGGGTGGTGCCCACGCTCAGCGCGTAGGAAACCGGTCCTTTGAG
CAGACGGGAAATCCGGGCCTTGGCCGAGGCGGTTTCGGCATCGAATCCGACGCCGGCGGC
GTTGACGAAATAACGCACCTTGTCTTGATCGCCGTCGACCCATTCGATGATACCGGCGTC
CACCCTGAGCCGCTGGCGGCTGAGCAGGTGATGGCAGGCGCGGTCGGGGTTACGGGGAAT
GCCCAGTGAACGGACGAAATCGGAACCGGTGCCGGTGTTAATGATTCCCAGGTCTATCGG
GCTGGGTACGCCCGATGGGGTCTGCCTCAGCAGGCCGTTGACCACCTCGTTGATGGTGCC
GTCACCGCCGACGGCCACCACGCTCTGGAAGTCCCCGGTTGCGGCTTCGGCGGCCAGGTC
GATGGCATGTCCCGGCGCCTCGGTCAGGACATATTCGTAATCCATCTCCAGGCCGTCGAG
CTGGCGTTTGATATGGCCCCAGCGCCGGGCGGTGGCACCCGATCCGGCGGCGGGATTGAC
GATAACCTTGGTTCTGAGCTTGTCCGGCATGCTCAGCCTCTCTGATTCGATGCTCAATTC
TACCATACTTCATCGCAGGTGAAAGCTATGAGGCATTTCCCCCGCCGAAAGACGGGGTTG
AAATCCCGCCGGTCGGCCGTTTCCTGCCTGGCCGGTTCGTGGTAACATGCTTGACAGTCA
GTATATTCCGGTATAGTCTTTCGTAAAATAACGAAATAAGGACAAAGATATGGATCAGCT
CTGGGCGCCCTGGCGGGCGGCACTATTCGATAATTACCAAACCGACGGTTGTATCTTCTG
CGATCTGCCGGCGCTTGGCGATGACCGCAAGGCGGCCATTCTCCACCGGGGGCGGCACGC
CTTCATCATCATGAACGCCTACCCTTATTCTTCCGGCCACCTGATGGTGGTGCCTTTCCG
CCACGTCGCCCGGCTGGATGAACTGACCGCCGACGAGCGGGCTGAAATCATGGAACTGGT
TGTCCTGGCCGAGCGGACGCTGAGCCGGGCGCTCAAACCGGAGGGTTTCAATGTCGGTTT
CAACCTGGGCAAGGCCGCCGGCGCCGGGGTGGCCCAGCACCTGCATTGCCATATCGTTCC
CCGCTGGGTCGGCGACACCAACTTCATGCCGGTTCTGGGCGAAACCCGCGTCATCAACGA
ATCCCTGGCAGATACCTACGATAAAATAAAGGAGCATCTGCCATGATTGAAGTTGACTGT
AATCTGATCAGGGACCTGCTTCCACTGCTCATTCCCATCATCATCATCGATCTGGCGCTG
TTGACCGTCGCCCTGCGGGATCTTTTGAGGAGACAGAAGGTGAAGGGCGAGAGCAAGGTC
GTCTGGGCGCTTATTATCATCTTCATCAATCTTGTCGGTCCCATTGTTTATCTGGTCTGG
GGACGCCACGGCGACAACGAGGAGGGACCGAATGACTCCGGCTATCAGAACTGAAAAACT
GACCAAGCGCTACGGCAACATCTCCGCCGTGGACAGCCTGGATCTGGAGGATCGCCGGTG
AACGCCGCTCCGGCACCGCGGTAATGACGCTGTCCAAGCCGGTCGGTACCGGCGCTTTCA
TCACCGCCAAACTGCTGGCCATCAGCGCCTCTTTCATCATCGGGCTGGCCCTGGCCGGTC
TGGGCGCGGTGCCGTGGGTCGGCCGGGTTATGCCCGGGTCGCTGACCTCCTGGGGCAATC
ACCTGCTGGCCGGACAGGCGGGCGGCGCCGAATGGCTGGCGCTGGGGGTGACGCTGGCGC
TTATCGTTGGGCTTGCCTTCCTGACCACCCGGATTCTGCGCAATAAGGAGATTTGAGCGG
GCGGACAGGCTGTGATATTCTATTATCTAAGTGATAGGAAGTAGAAAGTAGGATGTCAAC
ATGAGGTTCATTATCGGCGGTCAGGGTTTCGATATCGACCGGGAAACCATACTGGCGGCA
ACATCCGGCGTGGAGCCAAAACCTTTCGACGGGCGGAACCGCTATTTTGTGGAGCTCCAT
GGGTTGAGGTTTCCAATAAAACAGGTTATTCACCTGGTGACCGGTCTGTCTTATACCGCG
GACTTTACCGCTCAATATGCCCATCACATTCTGAAAAAACTGGGCTTCGCTATTGAAACT
CTGCCGGTTCCGGGCCTGTCCGCAAAGTCGGCAGTCACGGCAAGGACGGTGGCGCCGAAT
ATTGAAGGAGCTACCCGTTTCGTCATTACGCTGGAGCCTGATGAAGACGGTTATATCGTG
GCGGGCTGTCCGGCCTTGCCCGGGTGTTATTCCCAGGGTCGAAACGAGGCCGAAGCTATA
CGCAATGTTAAAGAAGCGATTAGAGGTTACGTTGCCAGTATGCGACGCCACGGGGAACCC
GTTCCAGTGGCCAAAGATGTCAGGCAGATAGAGGTTTTGGTCTGATGCCCCATCTTCCGG
TCATATCGGGAGATGAATTCTGTAAAGCAATTGCTAAAATCGGATACGCACTGGACCATA
CCGAGGGCAGTCATATGATCATGTTGAACTCGACAGGGCATCGCTTGTCGATCCCCCGGC
ATCGGGAACTGGGGCGTGGTTTGCTCCGGGCGTTGATAAGAGAAACCGGTCTGTCCCGGG
AAGAGTTTCTAGGTTTGCTTCAAAAATGATTCCGGATGTTTCCGATTCGGAATCACAGCT
CGAAACTCTGCCGGTATTCCGGCGCGGTGACCGGCCAGCCGGTGCGGCGGTTGAGTTCAT
CGGCGAAGGCCGTAGCCGCTGATTCCTCGCCGTGAGTGACGAAGACATGCCGCGGCGGGC
GGGAGAAAGCTGAAGCCCAATCCAGCAGTTCACTACGTCCGGCATGAGCCGACAGCCCTT
GTAACTGTACTACTTTGGCCTTGACGTCGTACTCCTGTCCCAGGATGCGCACCGGGCTGA
CGCCGTTGACAATCGCCCGCCCCAGCGTTCCCCGCGCCTGATAACCCACGAACAGGATGG
TGGCGTCACTCCGGGAGATATTGTTCACCAGGTGGTGCTTGATGCGTCCGCCGGTGGCCA
TGCCGGAGCCGGCGATGATGATGCTGGTGCCTTTCTTTTTGGCGATGGCCCGGGAATCGG
CCGCCGAGCCGATAAAGGTAAGCCCCGGGAAAGCGAACGGCGAGCCTTTTTTATAATCCT
CGATGTCGCCGCCCCAGAGTTCGGGGTGACGGCTGAACACCTCGGTCAGTTTGGTGGCCA
TCGGCGAATCCACGAACACCGGCAGGCGGGGGATGTCGCCGGAATGGAACATACCCTTCA
GGTAGAAAAGCAGTTCCTGGGTGCGTTCCAGGGCGAACGCCGGGATGACCACGTTGCCGC
CTCTGCGGACAGTATCCCTGATGGTATCTATCAGTTTCTGCTTTACTTCTTCCGCCGGCG
GGTGCTCCCGGTCACCGTAGGTGGACTCCACCACCAGGTAGTCCGGCCCCGTTGGTGAAT
CCGGGGCGTTCTGAAGCAGTCTGCCCGGTCGACCTATATCTCCGGAAAAACAGATGGAGC
GTTTTCGGCCGCCGGACTCGAACTCCAGAAAGACCATGGCTGAGCCCATGACATGGCCGG
CGTCGAAGAGGGTGGCCGTGATGCCGTTCAGTTTCAGCGGCTTGTTGCGCTCTACGGGCC
GGAACAGGGGCAGGCAGGCCATGGCGTCTTCCACCGTATAAAGCGGTTCTTCCGGGTGAG
GCGTTTTACCCCGCCGTCCCTCACGGGTGTGGCGGCGTTTCTTATAATCGGCGTCCTCTT
CCTGGATGCGGGCGGAGTCCAACAGCATCACCTCGGCCATTTCCAGCGTGGCGTCGGTGG
CATATACCGGCCCGTTGAAGCCGTCGCGCACCAGTTTGGGCAACAGCCCGCAATGATCTA
TATGGGCATGGGTCAGGAAGACGGCCTCAATGGCGGACGGTTCCAGCGGGGCGGGGTGCC
AGTTACGTTCCTGAAAATCCCGTTCCTGGTACAAGCCACAGTCCACCAGCAGTTGAGTCT
TGGTATCTTCGAAAAGATAGCGGGATCCGGTGACGTTACCGGCGGCGCCCAGGAAAGTGA
GTTTAGGCATGATGTAATAAGATTAGCTTAAAATCCCGCGTAGCACAAATGCCGCCCGGC
CTTAGTAGTCGTCGTCCTCCGGCACCTCGGCGCCTTCGGGGGTCAGCGGGCCTTCTTCTT
CCTGCGCCAGCGCTTCCTTGACTTCGTCGGCCAGGCGCGCCGCGCGCGGGTAGCCGATGT
GCAGTTTCCGCTGGAGGAAGGAGGCCGAGATGGTGCCGGTCTGGTGGGCCAGTCCCATGG
CGGTATCGAACAGCGAGTCCCGGCTCTTGATGGTGTCCAACGCCCCGCCTTCGACCGTCG
GGGTTGGGATGTCCTCAATCTTGAGCATCGGCGTCTGCGGCTCGGGCGTCTGGCCGTTCC
AGAAATAGACCAGCCGCTCGGTTTCGGTGTCGGACAGGAAACAGCCCTGCAGACGTTTCG
GTTTGGCGGCATCGGTCGGCATGTAAAGCATGTCGCCGCGGCCCAGCAGTTTCTCGGCGC
CCACCGCGTCCAGGATGGTGCGGGAGTCCACCTGCGAGGTTACGGCAAAGCTGATGCGGG
TGGGGAAGTTGGCCTTGATGAGGCCGGTGATGACATCCACCGAAGGCCGCTGGGTAGCCA
CCACCAGGTGAATGCCCACTGCCCGGGCCATCTGCGCCAGCCGGCACAGCAGGTGCTCCA
CGTCGTCGAAGCCGGCCATCATCAGGTCGGCCAGTTCGTCGATAACCAGCACCAGGAAGG
GCAGTTTATCATCGGGTTTAACCTTCTTGTTGTAGGCGTCGATATTGCGCGCCGCCACCC
CGGCCATCTGTTTGTAGCGACGGTCCATCTCCCCGGCCAGCCACTTGAGGGAGCCGATGG
CCTTGTCCACGTCTACAATGACCGGCGCCGCCAGGTGGGGCATGGAGTTGTACGGCGTCA
GCTCCACCCGCTTGGGGTCTATCATGATGAACTTGACCTCGTTGGGCGTGTTGTTCATCA
GGATGCAGGAGATGATGGAGTTGAGGCATACCGTCTTGCCGGAACCGGTGGCCCCGGCGA
TGAGCAGGTGAGGCATTTTGGTCAGGTCGCCGACCACGGCCTCGCCGCCGGCGCCCTTGC
CCAGCGCCAGCGCCAGGGGCGCTTTGGCCCGGAGTTTCTGGAAGGCGGTGGTTTCCATGA
CGGCGCGCATACTGACACTGCCCAGCAGTGTATTGGGAACCTCGATGCCCACCAGCGATT
TGCCGGGAATCGGCGCCTCGATGCGGATGGACGGGGCGGCCAGGGCCAGCGCCAGGTCGT
TGGCCAGCGATGATATCCGGTCCACCTTCACCCGGGTGCGCCCGGTTTCCACTTGGCGGG
TGACGGGGTTGCCGTCCTTGTCTTTTTCCTTGAGTTCCTTGACGCGCCGGTCCCAGCCCG
GTTCCACGCCGAACTGCGTGACCGTCGGCCCGGCGTTGATCTGCACCACCGTGCCTTCAA
CACCGTAGGAGGCCAGGGCGTCTTCTATCATGCGGGCGCGTTGCTGATTGTCAGCTTCGC
CGTATTCAATCTCCGGGGTGTAATCCAGTATATCCATCGGCGGCAGACGCCAGCCGTCGG
TGGTCAGCAGGGAAGCGGTTTCACCGTACTTGCGCCACACGTCCTGGGCTATCTGCTTGA
GGTCGCGGGTTTCTTCGGAGTCGTCAGCCTGAGAGTCTTCGGTTGTTTCCGGCTCGGCCT
CGGCGGGTGACGGGGTTCTGGCGGCGGCTTTAGCTGACGGCGCCGGTCTTTCTCCCGGCA
CCATGATGGACGACGGAATGGCGGTGGCTTCCGGCGGCAGAGGCGGCTTGTTGGGCGGCG
GTTGCGGCCGTCCGGTAACCGAAGGCCGCAGGTGGCCCTGCCGCGCCGGTACCGAATGAG
ACGGCGGGTAGGGACGGAAGGAGCCTTCATCCCGCGGCGGCGCTGACGGTACGCGGAACG
GCTGGGATAAGAACCGGCCGATGCCCTTGAGGCCTCGCCAGGCTACCGCCGGTACCAGCA
GGACGAAAGCCGCCAGCACCAGCAGAAGCACCCTGGCCCAGCCGCCGGCGCCGGTATCGG
AGCCGATGATGGCCAGGCCGAAACTGCCGCCGACACCGCCCAGCCCCAGCAGTCCCCAGC
CGGCCAGGATGAGGGCCACCGCGCCCAGCCAGCGATACCAGTAGATGAAGGTGGTTCTGC
GAGCGAAAGCGACTACCGCGTCCCGTTTGAAGATGGCCACGGCCACCAGGATACCCAGCG
CCACCAGGAGCAGTCCCCAGCCGAAGACGGCGGCGGTGCCGGAGAAGACCTGGTTGAGGA
AGGTCTCCACCGGAACGCGTTGCCAGACAACCAGCGCTACCAGCGCCACGATAAGGAGCC
CCCAGCCGAACCAGGCGCCGCCGCCGTTACCGCCGTTTCGTCCCCGCGGCGGTTGAACTG
ACCGCGTCGGACGGGCGGCGGTACGGGCCGTTTTTACCGTCCGGTTGGCCGGACGGGGCT
TCCTGGCCGGCCTGGCGGCCGGCTTTCTGGCCTTATCGTCCTTCTTAATTGACATAAACG
TTTAGAGTTTACCAGCCGAGGGCCGGATTGTAAAGACCCGGAGAAGGGGTTATCGGCGGT
TTGCCTTCATCCGGTGTAAGGGTTAAACTTGGGTATTAGTACCAAGGGACAATCATCAGG
AAAGATGAAAAATATCAAACATCCCACCAGGGGCAAGGTTTCGATTACGCCCGTCACGGC
GGCGCCGCCGGTGGTTTTCCATAAACCGGGAAACCCGTCCGCTGATATCCTCTGGCGGGA
GTCACAGTGCAACGGTTGCGGACTGTGCGCCGAAGCCTGTACTCAGGCCGCGGTGGTCAT
CGAAAAATCCCTCGAACCGGTCAGAATATCTCACTATCCCTGCGCTGAGGCCTGTCCGGC
AGGCATCGATGTGGCTCGTTACGTTCGGGCGGTGGCTACCGGTCAATTCGACGAGGCGGT
AGCCGTTATTCGGGAGAAAATACCTTTTCCCGCCGTCTGCGGCTATGTCTGTCAGGCGCC
CTGTGAGACAGTGTGCCGCCGTTCTTTGCTGGATGAGCCGATACTGATTCGTGAACTGAA
ACGGGCGGCGGCCGAATACGGCGGTGATGCCTGGCGACAAGGCCTGGAGACACCGGTGCC
CACCGGCAGGCGGGCGGCGGTTATCGGTTCCGGACCGGCCGGTCTGACCGCGGCATATTT
TTTGGCCCGCCGGGGTCATGAGGTCACGGTTTTCGAGGCCCTCGATGAGCCCGGGGGCAA
GATGCGGCACAGTATCCGGGACTGGCATCTGCCCAAGGACATCCTCAAGGGCGAAATTGA
TATCATTCGCGAAGCGGGTGTCAGAATAGAGACCGGCTGTCGCATCGGGTCGCCGGACTT
GTTGTTCGACGATGGTTTTGGGGCGGTTCTCCTGGCCGCCGGTTTGCACCGCAAGCCGGC
GATGCCGCCGGTCGATTCCGGCGCCGATCTCAACGGCCGGGAGTTCCTGGCATCCGACCG
TGCGCGGAAGCTGGTATCGCCCGGTAGCCGGGTGGTGATACTCGGCGGGGGAAGGGTTGC
TTTCGACTGCGCGCTGAAAGCCCGGTCAGCCGGTGCCGGTGAAATCCACATGGTATCCCT
GGAATATCGCTGTGGTGGTGAGTCTGATGTGACTCAGTCGGAGCAGGCCTTCGATGCCGG
CACCACGGTTCATTCCTGGCGGGTTTTTCCGCGGGTCATTCACCGGGAAGGGCAGGTCGT
CGGGGTTGAGTATTATAAAATGAGAGCCTTTGGCTTCCTTCAGGACGGCGGTCTGGAAAT
TGAGCCGGTGCCCGGCTCGGAGCGCTTCATCGAAGCCGACCTGGTTGTTGATGCTCTGGG
TATCCGGTTCCATGCCGACTGTGTATATCGGCGGCCGGGCTTTTTCGCCGCCGGTGACGC
TGTCTCCGAACTGCGTTCGGTCATCGAGGCTGTCGCCGCCGGGCGATGGGCGGCCGGGGC
CATGGACCGGTACCTGGGCGGCACTGGCGATATCGATGAAAAGCTGACCCAGGACGAGCC
GGCAGTATTACCGGTAGTTCATCCGTCACGGGCCGGACCCGCCGAAATCATCACCGATAT
GATGCCCGGCGGGTATGCCCAGGTTGAGCTGACGCTGTCCCGGTATGCAGCCCGGGAAGA
GGCCCGTCGCTGTCTGAGTTGCGATATTGTCTATCCCGTGTCCCGGTTCAGTGTCGATAT
GTCGCTGTGTACCGGTTGCGGGCAATGTGTTGTTGCCTGCGGCCGTAATGCCCTGGCTCT
TGGCGACTCCCGGACCTGACCGTTTCCGGTTTCCAGTAACGGGTAATGATTTCGCGGATA
TGCGTTGACGGCAGGGCGCTTGAACCGGGGATTGAATCACCTTACTGACTAAAACGAAGG
AAACGAATGCCCTTTTTCAGCTTTGAAAAAGAGGCCTCAAACGTAGCGGCCTTTTGATGA
AACAATTCAAACAATCCGGTAAAATTTTCCGGCATCCCACGCCAGTATTGTTACAGTCAT
TATTTAAAGTATATATATGTTCTTATATAGACGACTGATTCTAGCGTTCCTATGAACGTA
TTGTCAATAGGGAAATGGCACACCCCGGCTGAAGGCCGGGGAAATTCCAAGCACCAAATC
ACAAATAACAAACCGGTGAAGCCGTCCCGAGGAACGAAGTGACGTGGGGAACCATCAAAA
TTTAAATGTCCAAATGAACTAAATAGCCGTCAGCTGTCAGCTATCAGCCATCAGCGGGGG
TACCGAGACTGCTTCGGCGTAGCCTCGCAGAGACGAAGCTGAGGAACTGATTTCATAGAT
CTCCGGCTTGCGCCGAAGATGACAGGTGAGAATGAACCGAGATTGCCTCGTGGCTGAGAG
CCGGGGAAATTCCAAGCACCAAATCACAAATAACAAATGCCAAATCCCACGAAGCTGTCA
GCTATCAGCTTTGGGAACCGGGATTACCATCCCTGTTCAAGCCAGGGACAGGCTCTGCTA
CGCTCCTCGTAATGACGATAGGGAATGGGGCACCGGGATTGCTTCGCGGCCGATGGCCGC
GCGCAATGACGGCGAGGCTGGAGATGACCGGGGATTGCTTTGCGGCCGCTTGGCCGCGCG
CAAAGACAGGGTATTGTTGGCTGTCTGCGGTTAGGTTTCAACTTGTGATGATGATGGCGC
GGCGGCCGTGGTCGACTCCTGCCACGGGTGATATCTATTGTAGGGGCGAGGCATGCCTCG
CCCGTCCCGCGTGTAACACTCAACGATATAACAGAACCGCCCGCCGGCAAAATCACCGGC
GGGCGGTTCTTCAATTTCAACCTGAAAGCTGGTTGCTTACCGCATGTCAGCTTTCTAGTG
TTTGGCCCGGATTACCATGGCCGGGATGTCGCTGGTCTTGACCACTTCGTCGGCCACACT
GCCCAGCGCCCAGCGCTTGAGGCCGGAGAAGCCGTGGGTGGACATGGTGATGAGGTTGGC
GTTAACCGCATGGGCGGCCTTGATGATTTCCTCGGCCACGTTGCCCACCGACACCATTGT
CTTGACCTTGATACCCTTGGCGCGCAGTTTCTCCGCCACCTGTTCCAGGTAGGCTTCGGC
ATCGGCGCGCACCTCGTCCAGTTCGTGCGGCTCCAGCGGCACCTGGGCGCGGCGGTCGCG
GGTCAAAGCGTTGAAGTTCATGCCGGAGATAACCTCCAGCAGGGTCACTTCGGACTCCGT
CTCCGGACTCATCTTGACCATTATGTCTTCGACGTTGACCAGCACGGTCTCGGCCAGCTC
GGAGCCGTCCAGGGGAACCAGTATTCTCTCGTACATAGCTGACCTCCTTTTATACCTCGG
ATTTTACTACATCTTTTTTCTGTGTCAACAGGGAAACCACCACCAGCGTCAGGAAGGCCA
GCGGCACCGAAATAATAGCCGGCTGGCTGATGGGCAGGGGGGCGTCGGCGGCCGGCAGGT
GGTACACCTGGGTGAAAACGTCGGGCGACAACAGAATCATGCCCAGCGAAATCGTCAGAC
CGGCGATGATGGAGGCGATGACGCCCTGGGCGGTCACCTTCTTCCAGAACAGAATCATGA
TGATGGCCGGCAGGTTGGCCGAGGCGGCAATGGTGAAAGCCCAGCCTACCAGGAAGGAGA
CGTTCATGTTTTTGAAGGCCAAACCCAGCCCCATGGCCAGCACGCCCACCAGGATGGCGG
TTGCCCGGCCTACCAGCACCATGCCGTTGTCGGACAGCTTCACCTTGAGCGTCCGGTGAA
CCAGGTCGATGGCCACGGCGCCGGAGGCGGCTACGATGAGACCGGATACCGTACCCAGGA
TGGTGGCGAAGGCAATGGCGGAGATGATGGCAAAGATGCCCACGCCGAATGCCTTGGCCA
GGAGCGGCGCCGACATATTGTCGTTGGTCAGGTCGATGACGCCGTTGGTCATGGCGCCCA
GGCCCAGGAAAAAAGTCAACAGGTAGAACAGGCCGATGGCGCCCACCGCTACGATGGTGG
ATTTCCGGGCGAAGGCCGGTGAGGGCACGGTATAGTAGCGGATGAGGACGTGCGGCAGGG
CCGCGGTACCCAGGAAGAGCGACAGCATCAGGGAGATGAAGTTGATCTGGTCGGCGGTGG
TCGCTCCCTTGGCCGGGTCTATCTTGAACTTCTGCCCCGGCACCAGGACGTCGGCGCCGT
CGGTCGGCATCTGGTAATAGACGGTGGCGGTTGCATCGCCGTCGGTGATGGTCTGGGTTC
CCCAGCGGACCACTTCACTGTCCTTGATGACACCGAAGAATTTCAGCAGGCCCACCGGTC
CGGTCTCGGTGTTTTCCTGACCTTCGATGACGCTCAGGTGACCCACCTGGAAAAACAGAC
CTTCTGCCTTGGGCGCGCCGTTATACAGGTCTTCGGCGCCGGGCGCTTTGACGATGGACT
GGGCCTGGGTCAGCACGCCTTCTTCGGCGTCCAGTGTCCAGTAGTTGACCAGTCCGTCAT
GTTCGGCTTTGACAAAGGTTTTATCGCCCGCCTGGAATTCCTCCAGCACGGTATAGGCCG
GGTCGGCGATATCGATGGCGCCGGGAGTGGCGCTGGCCAGTTCCAGCGTGGTCAGGTTGT
TGAGCGGGTGCTCCGGGTCGTTCGGGGAGGTGGAGAAACCGGTCGTCAGCACCATGACCG
TCAGCACCAGTGTAAAGAGCACCAGCAGGCCGCCCTTGATGAACTGCACCCAGGTGGTGG
AAGCCATACCGGCGGTAGCCACAATCAGGATGACAATACCGCCCACCAGCAGAACGCCGG
CTTCGAAGGGCAGGCCCAGGAGCGGCGTGATGAGGGCGCCGGCGCCTACCATCTGCGGAA
TCAGGTAGAACAGGGACACGATGAGGGTGGATACTGCGGCGGCGAAAACCACGCCCCGGG
AGTTGAACTTGGCGTCGATGGCCGAGGCGAAGGTATATTTGCCCATGCGCTTGAGCGGCT
CGGCCACCACGAACAGCGCCACCATCCAGCCGGCCAGGAAGCCGATGGAGTACAGGAACC
CGTCATAACCGTACATGGCAATCATGCCGGCGATGCCCAGGAAGGAAGCGGCCGACAGGT
AATCGCCGGCGAAGGCGATGCCGTTGACCGACCAGTGGATGTTACCGCCGGCGGCGAAGT
AGCCGCTGGCTGACTTGGCGCGCCGGGCGAACCAGTAGGAGATGCCCAGCACCGCCGCTA
CGAAGAGAACGAAAATGACGACTGCCAGGGGTTCGGCGGAGTAATTCATCAGTCAGTGTC
CTCCTCGGTGTTATCATCTTTCTCCCTGGCGGAACAGAGCATGTTGTAGACAACCGCCAG
GATGACCGCCAGGATGATGATGCCGAAGCCGGACACGATAGACAGGTTCAGACTGCCGAC
ATCGGTGGCCATGAACGACGGACTGACGACGCTGATCACCACGAAGGCCAGGTAGATGGG
GGTGAAGACGGCGAACATTATCAAGCCCAGTTTGCTCTTGTATGAGCCTGATTTTTCCAC
CTTCCACTCGGTAGAGGGACCGTGATCCATAAAAAACGCCTCCTTTTATAAGTAGATAAA
GAAATTAGCAGTGCGGACACTTGTGCTGGAGAATATTCGAATTATGCGGTTGTTTTTATC
TTCCGGTACTCCTGACGGTCAACAGGGACGTGCCCCGTTTTGGTCATTATGATTTTATAT
TGTGCGGTTCTTGGAAATCAGCTATCGGATATCGAAGCTGATTGCTGACCGCTGAAGGCT
GATTACTTTTCCACCCGTATCATCATCACCGGGATGCGGGAATGCCGCACCACCCGTTCG
GCGACACTGCCGATGAGCCAGCGCGCCGGCCAGGAGCGGCCGTGGGTGGACATGGCAATG
ATGTCCACGCCCAGTTCCTCGGCCATCTTGATGATGGTGGTGGCCGGAGAGCCTTCGCGC
AGGTGGGCGGAAACGCGGAAGCCGGCGCTTTTCAGCTCGCCGGCAATCTTGTCCATATAA
GTCCTGGCTTTCCGGCCCTGTTCGGCTACCGAAACCGCGGCGATAGCCGGGTCTTCGAAG
GCAAACTCCTGGGCCGGGTTGGAGGCGATATTCAAAAGCACGATTTCGGCGGCCTCGGAG
TAGGCCAGCGCCTTGACGTGAGGCAGTACCCCTTCGGCGGTCTTAGAACCATCCAGCGGC
ACCAGAATCTTTTTATACATATGAAACGAATCCTTTGTAACGTATTCCGGTTCCGGCAAC
CCTGAAAAGCCGTTGTGGGAATACTCCCGGAGTCTTAATTCTCAACGGAACCGGGATATC
ATACAATATTCAGCTCCCGGTTGACCAATTACGGTTTTTAATGGCCGGGAAACGTGATTG
ACATAAAAACCGGGTTGGGGTAGAGTGAATCTGCCAAGCAGAGCGGGCAGTCGCCGCGGT
GATTTCACCGTGGAGGAAAGTCCGAGCTCCGTCGGACAGGGCGCCGGGTAACACCCGGGA
GGGGCGACCCTACGGAAAGTGCAACAGAAACATACCGCCAGCGGTCCCGGTGACGGGATG
CGGGCAAGGGTGAAATGGTGAGGCAAGAGCTCACCGGCGGGCGGGAGACCGTCCGGCCGG
GCAAACCCCGCCTGGAGCAAGGCCGAATAGGGGAACGTGAGGCGTGTGTCCGCGCTGTTC
CCGGGTTGGCCGCTAGAGCCGGTCGGTAACGGCCGGCCCAGATAGATGACTGCCGCCCTC
CGCAAGGAGGGTACAGAACTCGGCTTACAGCTCTGCTTGGCAAACTTGAGCTTTCAGCTT
TGGGCACCGGGATTGCTTCGGCGGTAGCCTCGCAAGGACGCACCCTCTCCCCATTGGCTT
TTCCGCTTCGGTACCCCCCCCATAACCCTCATTAACCTCTTCATCACCGCATAGTTGCCA
AACTCTAATTAAATCTACGCATGTTGGCGGATGGCAGGATAACGAACGGTTACTATAATT
ATATATGTTGAATGGCGCTAAGAAAGGGAGGTGTTCAGCAGAGGCAAGCTAACGAAAAAG
CAGAATATCCATTATCGACAAACAGCATTACACTATTTTAGTAAAGAGAGGAACAAATAT
GGGTAAATTCCATCACACGGTCAGCCGCCGTGATTTCATGAAGGGGCTGGGCCTGTCGGC
CGCCGGACTCGGCGCCGCCACCGTAGCCAACCCCGGTTTTCATGACCTGGACGAAGTAAC
CTCCAGTGCCGGCGGCGAACTCAAGCGCGCCTGGTGGGTCAGCGAGAGAGATTTCGGCGA
CCCGGCTACCCTGGAAATCGACTGGGATATGGTACAGCGGGCTGACCGCAGTAAAATCCA
GACTTTCCCGTATCGTGCCAGCCAGCATCCTACTGCGGTATATGGGCGGGAGAACTATGA
TCGGCTCGTTAAGGAAACGATTCAGCACGCCGCCCCGGACTGGGAAGGCGACTCCATCCG
TGACCTGGCCGTAAACGGCGCTTCAAGCGTGCTGAGTTTTTATAATTACTATAACCCCGC
CGGCAAGACCATGTTCATGGGCTATCAGAACGTCGCTACTCCTGAACAACGCGGCATGGC
CCGCTGGGAGGGCACCGCTGAAGAGAACACCCGGATGTTGCGTCACGTTGCCCGTTACTT
CGGCGCTTCTTCCGTCGGTGTAACCCTTCTTGACGAAGACACCAAAAAACTCATCTTCGC
CAGGGAATCCAACGGTAAGGCCTATAACTTCGTCGATGACGACACCCTGGCCGAGACCGA
TACCGAATATCGCATTCCGTCCCGCTTCAAGTACATGGTTACCTGGACTCACCTCCAGCC
CACCGAGCTGACCCTGCGGGAGCCGGCTAATCTCGGCAGAAGCGCTACGTTCCAGGCTTA
CTCCCGCCTGCCCTTCATCTCCGTTCAGATACAGGAGTTCATCCGCGGCCTGGGCTACCA
CGGTATCAACGCATGGAGCGGTGAGATGGCGCCGTCTAACCCCTTCGGCGCTCTTTCAGG
TGTCGGCGAGCATAGCCGCTTCGGCTTTGCCATCATCACCCCGGAACTGGGTTCCATGGT
GCGTGGCATGTGCCGCATGCTGACCGACCTGCCGCTGGAGCCCACCAGGCCCATCGACGC
CGGTATTTCCCGCTTCTGCCTCAACTGCGCCACCTGCGCCAAGTTCTGTGCCTTCAACGC
GCTGTCGCTGGAAGATCCGTCCTGGGAATCGCTGAAGGAAGCCGACACCGGCGTACCCTA
CAGCCCGGATGGGTTCAAAGGCTGGCGCCTCAACACCGTCAGTTGCTCCAACTGTGCCGG
TTGTCAGGCGTTCTGCCCCTTCAACTCCTCCGGCCGCTCCTCCTTCATCCACGAGTTCGT
CGCCGGCACCTCTTCCATTACCCCCATCTTCAACGGCTTCTTCGCCAATATGGAAGAGAT
GATGCACTACGGCAACAAGGACCCGCGGACCTGGTGGGAGAACGAGGAATACCTCTACGG
CATCAATCCCAAGTTCATCTAAACTGAAGTTAATTTTCGGAAAGGAGTTAAAACAATATG
GAATTGACACCTCTGTGGATAGTAATCACCGCTGTTATCGTCCTCGGCCTGGTCAAGCTT
TTCGGCTGGGTCAAGGAAAACGGCGCCAAACCGGCCTGGTGGGTCTGGGGTCTGGGCGCC
GTCGGCCTTCTGCTGGTTCTCATGGCCATCCAGCACTATGTCGGCACCATGCAGGAGATG
TACCCCACCGCCGCCTGGATGGGCGCGGCCCTCTTCATCGTACCCGGCCTCATTCTGCTG
GGCCTCTTCGGCTGGCGGCTGTCAGCCTCTAAGGCTTAGTCCGATACCGATACCGTAAAC
CGGAAGGGGAGGCTTCAAGCCTCCCCTTCCGGTTTTACCGCCGCTACGGTTAGCCGATTG
ACGTTACTTTTTTACCGGTGTTAAATTGGCGTGTGGAGAGGACTAATATTCTGCTTTGAG
CCCCCGATTAAGGAGACGCCATGTTGATACAATATGATAAAGACGCCGACGCAATCTATA
TCAAGCTCAAACAAAGCGAATACGCCTATGGTAAAGAACTGGATGACCTCAGACGGATCG
ACTATGATTCCGGGCATCATGCCATAGGTATCGAGCTTTTATGCGTCAGTAAAGGCATCG
ATACTCGGGATTTGCCGCGGCGAACTGAGGTCGAGGAATTGCTGGCCGCTCACTGTTTCA
AGGTGCTGGTATAATTCAACTTCAGGCGTTCAATTGTTTTGCTCCGCTGTCTTCGGCCTT
GCTTAATATGAGTTGCTGACAGCTGACCGCTGATTGCTGAAAGCTGTCAGCTGAACCCGG
ACAACCCCCTGTCCACCCTGGCCAAAGCGTGAAGAATGAGAAAGAATGCGACATCAAGAG
ATGGCATCACGTCATGAGGTATGGACATCAGCCCGACAAATCCCGCTGATTCCCGCAGAA
TCGCTTTGCCTGCCTTAACATGGCATCGGGTATAATATCGGGCATATGAATCACTCTCCC
ATTCTCCAGGAATTCATCCTTGATTGCGCCGAGCGCGCCGGCCGTAACTGGTTGGATCTC
TATGACGAGATGTGCCATACCGCCGCGCGCAGACGATTCCGCGGTCTGGGTTACCGGGAA
CTCATGGACCTGGGCCTGCCGCTGGACCTGGCCGGGCTGGATATCACCGCCGCCCTGGTG
GATGAGGTTCTGGCCGCCCGAACTTCAGCCGGCTGACTCGGTCTGTTCCGTTCGGCATTA
CCTGCCCAGTTTTTTGGTAACCCGTACATCTTTTGTAATTACCCGCTCTCCTTTGTCACC
ACCGCCCCTCTTTTGTCATTACCCGCTCTCATTGTCATTACCCTTCCTTCTATGTCATTA
CCCGCGAAAGCGGGTAATCCACGGCCTTACACATAATCTTAGTCTGACCTTATTCATGGA
TCCCCGGCTTTCGCCGAGGATGACGGGGGGAAATATGCCGAGGATGACAGAGAGAAAATT
GTCATTACCCGCTCTTCCCTTTGTCATTACCCGCGAAAGCGGGTAATCCACGGTCAAATA
AGCAACAGAAGTCTGACCTCATTCATGGATCCCCGGCTTTCGCCGAGGATGACAGGGAGA
AAATATGCCGAGGATGACAGAGAGAGAATAAGTCGAGGATGACATTACTCTTCTGTCACT
GCCCCTCTCATTGTCATTACGCTTCACTCTATTGTCATTACGCTTCACTCTATTGTCATT
ACCCGCTCTCCCCCTTGTCATTACGCTTCACTCTATTGTCATTACCCGCTCTCCCCTTTG
TCATTACCCGCGAAAGCGGGTAATCTATTGGCCGTGTCTGAATACTATGTCTATCTTATG
GCCAGTAAGCCGAATGGAACCCTTTATATAGGTGTCACCAACAATCTAATCCGTCGTGTG
TACGAACATAAGAACGACCTGGCCGACGGGTTTACCAAAAAGTACGGCATTCATACTTTG
GTCCATTTTGAACAATGCAACGATATTTTGGCGGCAATTACACGTGAAAAGCAGATGAAG
AAGTGGAAACGTGTCTGGAAGATTGAATTGATAGAGCAGGCCAATCCAGAATGGCGTGAC
CTTTATCCTGAAATACTCGGTTGAATGGATCCCCGGCTTTCGCCGAGGATGACAGGGAGA
GAATATGCCGAGGATGACAGCCTCTTTTTTGTCATTACCCGCTCTTCCCTTTGTCATTAC
CCGCGAAAGCGGGTAATCCACGGTCAAACAAGCAATAACAGCCAAACCTCATTCATGGAT
CCCCGGCTTCCGCCGAGGATGACAGAGAGAAAATATGCCGAGGATGACAGAGAGAAAATA
TGCCGAGGATGACAACCTTTTCTCTGTCAATACCCGCCTCTCTTTTGTCACTGCCCGCCC
CTCTTTTGTCATTACCCGCGAAAGCGGGTAATCCACGGTCAAACAAGCAATAACAGCCAA
ACCTCATTCATGGATCCCCGGCTTTCGCCGAGGATGACAGAGAGAAAATATATCGAGGAT
GACATTACTCTTCTGTCACTGCCCCTCTCATTGTCATTACCCGCTCTCTACTTTGTCATT
ACCCGCTCTCCCTTCTGTCATTACCCGCGAAAGCGGGTAATCCACCCTCATACCCACAAT
GAAACTCAGACCCCATTTTCATGGATTATCGCTGACTGAAAATCAATCCCCATTCCACCA
TGAAATCCCAATAAAAAGAGCCGCCCATTGGGCGGCTCTTTCGTCTTAAAAGTTGTCCGG
CTACGTTTCCAGTAGGGGGTTGTTGCCGGTAGCCGGCACTACTGCGCCGTCGGTGATGGT
CCAGGTGAACTGGGGGTCGTTGACCAGGTGCGGTCTCAGGTGGTCAGTAACACTGGTAGG
CAGGGTTCCCCCGTTCTCAAAAGCGTATACCGCCGCCGCCACCTGGAGATTGTGCTGTTC
GGCCAGCGCCGCCTGGGTGTCGCCCTCGTTCATGAATTGCAGTACATTGGGCATGGCTAC
CGCCGAAATGGTGCCTAGAATGGCTACTACCACCAGCAGTTCGATGAGGGTGAAGCCCCG
CTGGCCGGACTTGAAGCGTTTAAAAAATCGGTCCAAGAATCTAACCTCTCAAGATTGATT
ACTGTATGTAATTATACCTGAAAAAGGCCTTATCGACAAAGCGTTCAACGGGTTGATGAA
AGAGGAAAGCCGGCCTTTACAGTCCCAGCCACTCTTCAATAACCGGCAAGTTGTCACCAT
GGCGGACATTAACTAAAATTCAGCCCGCCAGCACTTCCCTAAGCTCGGCCTGGCAGGCGT
AAAGTGTTTTACCGAAGGCCATTACGCCGGTGCATTCCATAATACGCCCGGTATAGGTGC
CGTCTTCCAATAGCTGGTAAACTGCGTGACTCATGGCGTGTTCGATGTATAGTGTCAACA
TAATGCTTTTACCCGGATATGAATCTGATTTCCGGTATAAATCCGCTAACGCGAAATATC
AAACGCTGTATAGTAAGGGCATGCCTCGTCCGCCCTCGCTGCCGAAAGCTGAATGCTGAA
GGCTGAAGACTCACAGCCATAAATACCCCGTCATTGCGAGCCGCCGGCGAAGCAATCTCG
GTGCCCCGTTTCGGTCATTGGATATTTGAAAATTGATATTATTTAGCATTTAGAAATCAG
GGATTAGAATTTCCCGGAGGGCGATGCCTCGCCCGCCCGGTTGCTGACAGCTCTGTTCTG
ACAGCCGCTACTGCCTACTGAAAACTGACCACTGACCACTGTCTACTCGTTTCTGACTAC
TCAGTCCCCTTCAACTCATCCATTCCACCTCCAGCCCATACCGTTCACTGATGCGCCCAA
ACTCCGGATCCCCCGTCACCAGCACTGCGTTGCTGTCCAGCGCCAGTGCGGCGGCAAAGC
AGTCGGCATAAGCCACCGGACAACCCGCCTTCAGATGAGCCGCTCCCAGTACGGCAGTGC
GGTCGGCATCAACTATCGTAATCGGCAGTTCATCTATTCTGGCCAGTATTTTCTGGGATT
TGGCCAGACCTCTTTCCCGTTCCACAATGTAGACCACCTCTCCCAGGTTGATGACGCTCA
TGAACAGCCGATACCTCTTTTCTTCGGCCCGGGTTAACAGTTCGACAACCCGCTCCGTGC
CGGGTTCGCCTTCCAGATAAGCCAGCAAAGCAAAGCTGTCCAGAACATATTCTTTCGGTT
CAGGGTTACCGGTCACAGCCGGCTTCTTCCCGGCGGGATTGGGTCAACGCCCTGGTCAAC
GGAGTCTTGCCTTTAAGCATCCCTCTGGCCTTGGTTATCGGGTTGACGTCTGCCGGTATA
AGGGCAATTACCCCGCCGTAGTCTATGACGTGCATTCGGTCGCCTTTTTCCAGATGATAC
CGTTGCCGTAATTCCCGGGGAATGACTATCCAGCCTTTTTCTGAAAGTATTGCCGTATTC
ATAAAACCACCTTGCCGTATAACAAAATCAACATTAGTATATACTAAACAAGAAAATATA
GCTACAATATCGGCGAATCTGAATTCGCCCGCCCGGTACCCTCGTGCTGATAGCTGAAAG
CTGACAGCTATAATTCTTCGTCCTTGCGCGCCGCCGGCGAAGCAATCCCGATACTAAAGG
CGGTCAATCGTCATGATACGGGTCAATACCGAGACTGCTTCGCGCCTGCCGGTCGCTCGC
AGTGACGTGAAACGGCGTTATTGCGAAGGCGCGTCAGCGCCTGTGGCAATCTCGGTGCCC
CCAAAGCTGAAAGCTGACTGTTGAAGGCTGACAGCTCGTCCCCCGTTTCGGTCATTTGAT
ATTGGAATTTTAGTTCCCCACGTCACTTCGTTCCTCGGGACAGCTTTGCCGGTTTGTTAT
TTGATGCTTGTGTTTTGGAATTTGCTGACAGCTGACTGCTGAAGGCTGACAGCCATAAAC
ACCCCCGTCATGCAAGGTGACGCCGAAGCAATCCCGGGACCGCTGTCCAGCCGTCATTAC
GAGGAGCGTAGCGACGTGGTAATCTCGGTGCCCCGTTTTGGATATTGGTCATTTGAATTT
TGATAGTTCCCCACGTCACTTCGTTCCTCGGGACAGCTTTGCCGGTTTGTTATTTGATGC
TTGTGGTTTGGAATTTGCTGACAGCTGAAAGCTGAAGGCTGATAACTCCCTCACTTGCCC
TCACCCTCCGCCAGCTGGTATGATTATAGGTAATACCGAGGTGATAACCTATGGAAACTG
CCAAAGTCGCTGTCAGCATTAACAAAAGCACCCTCAATCGTCTGGATAACCTGGTCAAAA
GCCATGTCTTCCCCTCCCGTTCCCGGGCCGTCCAGGAAGCCATTGAGGAAAAACTGAACC
GCATGGAACGCACCCGCCTCGCCCGGGAATGCGCCAAGGTGGATATTGTCGCCGAACAGG
CTCTGGCTGACGAAGGCATATCGCATGAGCTGACCGAATGGCCCGAATACTAAGGGGCGA
AATCCGCCGGGCAGACCTGAACCCGGTTCGCGGTCATGAGCATGGTGGACTGCGCCCGGT
GGTTATCATCAGTCATGATGTTTTCAACCAACGGTCAGGAACGGTTATCGCCATGGCGGT
AACCTCTCAGCCCCAGCGCGCCGGCTTCCCGCTGACCCTGGAAATCGAAGGCGGCAGTCT
GCCGAAGCAATCCTGGGTCAAGATAAGCCAGGTCAGAACCCTTTCGGTCGACCGGATAGG
TGAGGTGCTGGACCGGCTGTCCCCGGAGCAGATGGACCAGCTGATCTCCGGTCTGAACGA
AATAGTCGGGGATTGACCAAACAAACAGCCCCCTTCGTGGGGAGCCTGTCGAATCAAGAA
CGGCAATACCGGTACCCTCTACTGACTACCGATTTCTGAGAACTGACTACTCGTTTCCTG
ACCGCTGATGGCTACTAGCTCGTTTCTCGTTTTGATCATTTAATATTGGGCCTTTGAATT
TGTTTGTTATTTGGTGCTTGTGATTTGGAATTTGCTGAATGCCGACGGCTGACAGCTCGT
CCCCCGTTTCGGTCATTTGATATTGGAACTTTAGTTCCCCACGTCACTTCGTTCCTCGGG
ACGGCTTTGCCGGTTTGTTATTTGATGCTTGTGGTTTGGAATTTGCTGACAGCTGAAAGC
TGAAAGCTCGTCCCCTCTGTATTGAAAAAGCCGATACTATGGATTACACTTATCGTATAG
TTCGCTCCCGAATTGGATACCGGCATGAAAGAATATACGGTTGTTATTGAAAAAGACGAA
GACGGCTACTTCGTAGGTAGCGTCCCCAGCCTTCATGGGTGTCATACCCAGGCCAAAACG
CTTGACCAACTGATGATCCGCATGAAGGAAGCGGTATTACTGTGTCTGGAAACCGAAAAT
GATACCGAAGACCTCCGGTTCGTCGGTATTCAAAAAATCGCGGTATGACAAAACTGCCGG
CGGTCACCGGCCGCCAGTTACTCGACGCACTCCAGAAAGCCGGCTTCCAGGTCAGGCGAC
AAAAAGGAAGTCATGTTTATATAGAACATGAAGACGGCAGGTCTACCGTCGTTCCTGTTC
ATCAGGGTGAAACCATCGGCCGGGGACTGCTTCGTAAAATTATGCGCGACGGTGAAATTT
CCCGTGACACACTGCTGACTTTATTGAAATAAAGGTGGTAAGCCCAAACCCAGCCCGTTC
GTGGTGAGCTGGTCGAATCAGGAACGGCAATCACCTATCTCGTTATTGCGAAGGCGCGTC
AGCGCCTGTGGCAATCTCGGTGCCCCCAAAGCTGAAAGCTGACTGTTGAAGGCTGACAGC
TCGTCCCCTGTTTCGGTCATTTAATATTGTAATTTTAGTTCCCCACGTCACTTCGTTCCT
CGGGACGGCTTTGCCGGTTTGTTATTTGGTGCTTGGGATTTGGGATTTCCCGCCGAAGGC
GGGCCTGTCATCCTCGGCTTATTCTCTGTCCGTCATCCTCGGTATATTCTCTCTCTCTGT
CATCCTCGGCTTATTTACTCTCTGTCATCCCCGGCGAAAGCCGGGGATCCATGAATGAGG
TCAGACTATCGTTGTCATCTTCGGTTCCCTCTGTGTCATCCTACGCGAAAGCGTGGGATC
CACGTGTCAGGGGTTTTATGGATTACCCGCTTTCGAGGCTGTGTCACAATTACTTTTGTT
AGCCGAAAAAAATAGTTGAAACGTATCGGAGATAGGGCAATAATTAGCTGGTAATACGAA
CGTTTCGAGGGCAAAGATGGCTTACAGAGAAGGCGACCGCCGACAGATGGCGATGCTACC
ACCGGTTATTGAAGACTATGTTGGGCCCAAGGATCCGGTCAGAGCTTATGATGCCATAGT
GGAAGCTATGGACTGCGATCAAATGGGATTGACCATCGACCGTTCCCTGGTCGGCAATCC
GGCTTATGACCCCAAATCCATGCTTAAACTGCTGGTTTATGGCTATTCCTATGGCTGGCA
TAGCTCCCGAAAGCTGGAGAGAGCCTGTCATCATAACCTATCATTCATCTGGCTTATGGG
AGGACTCAAACCCGACCATAAGACCATAGCCAATTTCAGGCGGGGTAACCAGCAGGTATT
GAGGAAAGTTCTTGAACAGACTGCTCGCATTTGTCTCAAGATGAATCTGATAGAAGGCAA
CTGTCTCTTCACCGATAGCACCAAGATGAAAGGAGCGGCGGCCACCAGCCGGACATTGAC
CAGGAAGGCATGGGAACAGAAGCTGGCCGAAACGGACAAAGCTATCGAAGAACTGCTTGC
CAGGTGTGAGCAGATAGACCGGAATGAATCCGGCAATCTGGTAGAAATGAAAGAAGAACT
GGAAGACCGTCAAAAACTACAAAGCAAGATCAAGGGGCTGGTAAAGCAGTTAGACAAAGA
GAAGTTATCCCGGATAAACAGCACCGACCCGGAGTGTCTAAACGTCAAAGGGCGTCAGGG
TACTTATGCCGGTTATAGTGCGCATATAACCGTAGATGAGCAACACGGACTTATAGTTAA
TGCCGATGTAGTAGCCGAGGCCAATGACAGCAATCAATTCTCGCAACAAATCGAACAGGC
GATGATAACACTGGGTAAGCCCTGCCGAACAGCGGTGGCCGACGCTGGATATTCGAATAT
GGACAATCTGAAACGGACAACTGAAAAACAAATTGACGTTATCGTACCGACGCAAAGGCA
AGCCCTTCACAGCCCTCAGGACTCACCCTTTGACAAGAGCAAGTTTCGCTATGATGAACA
AGCTGACTGTTATGAATGTCCTGAAGGTAAGAAGCTGAAATATTCCCACTATTCAAGACA
GAAGAGTAATTACCTGTACCGGATGGAGAAGCCGGCATTATGCCTGAAGTGCCGATACTG
GGGAACATGCACCATTTCCAAGCGCGGCAGAACTGTCATCCGGTTAAAGGAAGAGAAACT
GAGAGAAGCATTGGAAGCGCGGTATGCATCAGCAGAGGGTCAGGAAATCTACCAGAAACG
TAAAGCCCGGGTAGAATCACCCTTCGGACATATCAAGCGAAATCTCAATTGCGGGAATTT
CCTCCTTAAAGGACTGGCTGGAGTGAAGGCCGAATGGGGATTATTGGCTGGTAGCTTCAA
CATAGCCCGGATGATTACGCTAAGTGGCGGGGTGCCTGGCCTGCTCCGGCGCCTGGAACA
GGCAGAAACAGGATAGAATAAAGAGGGGTATTTGCCCTTTTTCTTGTTTTCCCCATTCTT
GTTTACCTTAAATCAGTGCACCTAAATAAATCCCGCTATTCAGACACTTTCACCAGCTTT
TGTGACACAGCCTCTTTCGCGGGTAATGACAAAGTAGAGAGCGGGTAATGACAAAAAAGA
GGCTGTCATCCTCGGCGAAAGCCGGGGATCCACGAATGAGGTCAGACTTCGGTTGCGTGG
ACGACGATGGATTACCCGCTTTCGCGGGTAATGACAAAGTAGAGAGCGGGTAATGACAAA
AAGAGGCTGTCATCCTACGCGAAAGCGTGGGATCCACGTGTCAGGGGTTTTATGGATTAC
CCGCTTTCGCGGGTAATGACAATGAGAGCGGGTAATGACAAAGGAGAGGTTGTCATGCGA
AAGCCGGGCTCCAAAAAAGCTGAAAGCTGACGGCTGAAGGCTGACAGCTCGTCCCCCGTT
TCGGTCATTTGATATTGGAATTTTAGTTCCCCACGTCACTTCGTTCCTCGGGACAGCTTT
GCCGGTTTGTTATTTGATGCTTGTGGTTTGGAATTTGCTGACTGCTGACGGCTGACAGCT
TTTTAAGGGCTTGACACAATCCATACGCCGTTGTATTCTAATTCGCGTTGTACCAGTACT
ATGGTACCGGAGGCTCACAAGAATTAGTCGAAAGGGTCTTACTAAGATACTATTGACTAT
ACTCAAACCGTAACACTATAATCATTTGTACTCTCGTGGGAAACCAAATAAATATATGGG
AGTAAAGTCTGAGGACTGAAAGGTGGTGACAAACAGAATGAAGTTCCTAGAAAATCTAAA
AATGAAAAAACTCCGCAAGGGCCAGAAAGGCTTCACCCTTATCGAGCTTTTGGTGGTCAT
TGCCATCCTGGGCGTCATCGCCGCCGTGGCTGTGCCGAATATCCTGGGTTTTATGGACGA
GGGAGACCAGGCTGCAATTGATGCTGAACAACATAATGTCCAGGTTGCGGTTACTGCTTA
TATGTATGAGGATGGTACGCTGCCGGCAACTGGGCAAACTGGTACGATTAGTTTCAATGC
TGATTATCCAACTGAAGGAACGCCAACAGTCGGTGATTACTTGGTGGGGGGTAATGAAAG
TCTCCAGTATGTATGGACGATTAACGAAGACGGATCAGTGGAACAAGACACAAGCGGATA
ACTTTAGTTGTAACAAAACCAAAGGAGGCTTTTTAAGCCTCCTTTGGTTTATTAGAAATA
TATCCTTATTACTGTAAGTGTGATATCTTATTGACATAGCCCGGTTATCGCCTATAATAG
AACAGATTAGAACACCCCGGTTATTCATGCCTTCATGGGGCAGACCGCGCTGAAAAATTC
CTGCCCACCATTGCAGTCCTACCGCCGTTGGTCTGGGGATATGCTGGTCTTCAGCTTGCT
GTTCTACATGTTGGCCCGGTATTACCTGAAACGGCCTGAATCAGCTCAGGTATTGACATA
GCGGGTTTATCGTCTATACTATATAATTAGAACAGATTAGAACACCCCGGTATTTCGGCC
TGATAGCTGACGGCTGAAAGCTGATAGCTCGTTCCCCGGGAGAGTGACATTGTATAAGCG
GCTGGTTTTACCGCCTCCGATTGGGGATACTTTCATCAGAGTAGTCGTGGAATATAAAAA
TAGACCGTTTAAAAAGAAGCGGGGTTATATTTATAATGCCTTTTCATGTCGCGGTAAGCA
ACAAGGGGAGGTTTTAATATGGGGAACAGAATTATGAAGCCTGATATGGCATCTTTGGAA
AAGAATATCAGACATTTCAAAGTTGAATACAACAAACGGCTGGATATTTTGACATTGCAG
TCCGATGAGCAGGTACCCGCTGTATCGTATGACTGCAACGGCTTGTTTTGGTTAAGAGTG
GTTCCTGATACCGGTGAGATTATCGGCGTAGAGATTGAAGATTTCGAGCGGGTATTTCTG
AAGAAATTTCAGGAGTTCCATAAATCGCAAAGGAATCGCCCGGAATCCTACGTTGCTCCC
ATTTCGCGGGAGGTTGAAGCCTGCTTTGCCTGATTCCTGGTAAGTCTCTTACTGTTTAGT
GTTTTGCCCCTTCAGATACTCCAGTATCTCCTCCGCCACCCTGACGTGCCATTCTTCTTC
TTTGGCGATTTCGCGGAATCTGTTTTTCAGTCCTTCCGGAAGCAGACGAACGGCTTCGGT
ATGCATTCGATGAGCTTCCTGTTCTTTCGCCAGTTGAATGGTGAACATGCTCACCAGGTC
GCTGTCATCGGGGAAGCTCTCAAAGTTCCATTCCGCCTTGCCGCCGAGTTTCTCGATTGT
TGCCGAAACAGCATCGGCGTGTTTTACCGAGGCGGTGGACAGGTAGATAACCTTTTCCCT
TATCACCGGGTCTCTGAAGGCGTTGGAGATGCGCGGCAGGTGGATTATGATGGAATACTC
CAGCGCCAGGGTGCGGTTCAGCAACGCTATTACATCGCTGTAATCAGGTTGTACCGTTTT
GCCCATCGGTCACTCCTTTAGTCAGGATCGGCGGCGTTTGCCTTGAGCGTGATTATACTC
CCGGAAGCGGTGTGTGCCAAACGATTGCGGCTGTCAGGGGTGAGAGTGTTTGTCGAAAAT
AAAGGGAGTTGTTTTAACTATAGCCGTGAACGGTCAGATGCTTATCGCTTGGTTGGAATT
CTTTTTTCTGGGCATCAGGGAAAAATCCAGGTCCAAAGCCTCGGTTACTTTCAACAGGGT
TTCGATACGGGCGTTATAATCACCGGCCTCAAGACGTGAAATAGCCGGCTGGCGGGTACC
GATTCTGCGGGCCAGTTCTCTCTGGCTGATTTTTAGTTCGTTGCGTCGCCGTATGATTTC
CTGGATCAGCTGGTATTTTGGGGCCAGGGCGTCATATTCCCTCTTAACTTCGGGGCGGCT
GAGAAGCTCTTCTTCGAACTGTTTATAGTCGGAGTTCAGTTTTTTATCCATACCTGAGTA
TATAACACATCCGTTATCATCAGTCAATATCGGCCAATCGATTTTGATAGTCGGTCAGTC
GTTTTTCCGCAATCACGATATCCCCCTTATCCAGCTTGTCGGTCTTTTTCAATATGCCAT
GGAGCAGGAGGAATTGTTGTTCGGGAACGGCACAGTATAGGATTCTATAATAGTCGGTTC
CGTGTTTGATCCGCAATTCTCTCAATTCCGGGGTGATTTTCTTAGAAAAAGGCATCTCCA
GATTGATATGGAAAATCCGAAGGAGCTTGAGAGTATGAAGTATCTCAGCAATGGTTTTAT
CGGTTTGAGCCAGGATGAAGTCTTTTACCGGAGACTTGCCGTTACGGTCAGTGTAGAAAA
TCGGTGTCCATTCCATTTGGGTGGATTATAGCATCAACGAAGCTTTCCCATCTCCCTAAC
CCGCCATTCGGTAATCTTGTTAATCAGCTCATAAGGCACCGGTTGGTCATGCGGGAACCG
GACGGAGCCTTTACCGGACGGGTAGGCGTTCAATTCCTCGGGAAGACTTTCAGCGCCTCC
GGCAGGGGATAGAGGCCGATGTGGTGCTTGAAGACGGCGAAGTGGATCAGGTTCCTGCCT
TTCAGCTTGAAGGTGGGCATACGGTAACTTATGGCTTCGATGGCTCCCGGCGCGGCAGAA
GCAATGACGCGGCGCACTTTTTCCAGCCGGGCGCGGACGTCCTCCGGAAAACCGGCGATA
TAGGCGTCGATGGTGGCGGGGGGCCCGGTAGTGTCGCCTCTGTCCATTTTACTGATTTTG
TTACCAATCTTCCGGTGGTATTTCAATTATACGTCCCGCGGCGGCATCGGCCAGTCCGCG
GCGGACGGCGTCCAGAGCTGTTTTGTTCTGATACAGCCAGGCTTCTTCAGCCGGTATTTG
TGGTTCAGGTTGGCTTTTAATACGTTCTACGATAAATGTATCCTAACATTCCGGCAGTGT
CAATGGAATTCGCGATAACCAGGCTGACAGCTCGCCCCCCGTTTTGGTCATTAAACATTG
GAAATTTGAATTTGTTTTGGATTTAGAAATTAAAGATTAGATATTCTCAGCCTCCGGCTG
AGTGTGCCATTTCCCTATTGACAATATAGAACACCAATACTATACTGATTGACGCTAAAT
CCAGAACTGGATTACAGGCCATCAGCCGCGGACGCGGCGGAAAAGAGTCCCGGACAGACA
GAGGTAGCCGGCGTTGCCCTTGGCAAAGAACATATATTCTTATATAACGGGCAGAATAAT
TGACGAGAGAGACGGATGAGAGAAGAGACGAGCGATGAAACGGCGTATGAGATTCTCAGA
GATGTTCCCCCGGAGTATCTGACCTATACCGATGAAGGCTGTGAGCTGGCGCCGGCCTGC
CTGGAATGCCCTCTGCCGCAATGCGTTCATGACGCGCCGGAGATGACGCGTTACTACGCC
AACCGGGATCGCAACCGGGAAATAGCCCGTCAGCGGCTGGCCGGGGTGCCGGTTGCGGAA
CTGGCGGCAAAGTACGGCGTGAGCCGACGCACCGTGTACCGGGTCACCGCCGAATACACC
GCCGAGGATGAAAGACATGATGACTGATACCTGCCTGACCGATGACGCCCGCCGTCGCCG
TTACCGCGAACTGCTGGACTTCTACCGGGGCCGCCGGCCGGGCCGGGAGACCGGTCAGCG
CCGCCTGAGCTTCAACTACGCCGCCGCCGCCGTGGACAAGATAACCGCTTACCTGATGAA
CGGCCTGTCGGTGCGGGTAGCCGGGGAGGGGGAGAATGTCGCCTCAGCGCGCCGGGTGCT
GAACCGCTGGGCGGACTTCAACTGCCTGGACCGGCTGGATTACGAAACCGAAACCGATAC
CGCCGTCCTGGGCGACGGGGCTTACCGGCTGGGCTGGGACGAATCAGCCGGTGAGGTGCG
GGTGACGGCGCCGGACATGGCCGGGCTGGAGGTGACCTTCGGTGCCGACGGGGTGACGCC
CCGGGAAGTGCGCCACGCCTACCGTCTGCCGGGTGGGGCCGCCGAAGGCGCCTGGGGTCT
GCCGGTTGCCGGGGGTGAGGCGGAGGTGACCGAACACTGGACGGCTGACAGCTATCGGGT
GGAGTGTGGTAGCGCGGTGGTGGCCGGCGGGGATAACCCGTGGCGTTTCATCCCGTACCT
GGTCTTTCCCAATTTGCCGCGGCCGAAATCGTCCTGGGGTATGTCCGACCTGGAAAATCT
GACCGGCCCGCAGTTGGAGCTGGAGCGCGCCCTTTCCCAGCTTTCCCGCATCCTGGAACT
TTCCGGCAACCCCATCGCCGTGCTGGAGAACGTGGAAGAGTCCTCCGATATCGCCGTGGC
CCCCGGCGCGGTGTGGCACCTGCCGGAAGAAGCCCGGGCTTACCTGCTGGATCTGCTTCA
GGGCGGCGGCGGTCAGCTTCATTTGGACTACATCGACCTGCTGTTCCGGGTACTGCATGA
CCTGGCCGAGGTGCCGCGGGCGGCTTTCGGCGGGGTGGGGCGGGACATCTCCGGGGTGGC
GCTGGAGCTGGAGCTTCAACCGCTCCTGCACCGGGTGTGGCGCAAACGGCTGGTGCGCAC
CGGGGTGTACCGTCGCCGGGCGGAAATGGCCCTGGCGCTTTACGGGCGTTACCTGGGCCG
GGATTTCAACGGCGTTGATGTGCAGGTGGACTGGGCGCCGGTACTGCCGCGTGACCTGGG
CGCGGCGGTGAGCGCCGAAAAGACGGCGGTGTCCGCCGGCCTCCGCTCCCGCCGCCGCGC
CATGGCGGCGCTGGGCGCCGAAGACCCGGAAACGGAGTTCGCCGAATGGCTGGAGGAGGA
GGCGATGATGAGGGGTGGGAAATTCTAAATCCCAATGTCGGTTTCCCATAGCTGATAGCT
GACGGCTGAAGGCTGACAGCCATAAACACCCCCGTCATGCAAGGTGACGCCGAAGCAATC
CCGGGACCGCTGTCCAGCCGTCATTACGAGGAGCGTAGCGACGTGGTAATCTCGGTGCCC
CGTTTTGGATATTGGTCATTTGAATTTTGATGGTTCCCCACGTCACTTCGTTCCTCGGGA
CGGCTTTGCCGGTTTGTTATTTGTAATTTTGGATTTGGAATTTGCTGAAAGCTGACCGCT
GATGACTGAAAGCTCGTTCCCTCGGCCGAAGCAATCTCGGTTCCCCGTTTCGGTCATTTG
GTATTGGGATTTTGATATTGTTTTGGATTTAGACATTAGAAATTAGAGATTATCAGCCGA
AGGCTGAAAGAAGGAGGAAAAACCATGGAACAAACCCAAACGGAAGAAGGATTCGTTTCC
TTCGATTCCCATCCGGAAAACGAAACCCCGGAAACACCCGACATCGAGGCCGTGTCCCTG
ACCCTGGCCGAACGTGATGCCGCCATCGACCGGCTGACGACGGAGCGCGACCAGGCGCTG
GAGGCCTACCGCGCCGCCGCCGTTGCCCTTAACCCGGAACTGCCGGCAGAGCTTATCACC
GGTAGCAATATCGCCGAGGTGGATTCAGCCGTGACCCGGGCCCGGGCGCTGGTGGACCGG
GTCAAAGCCGGGCTGAAACCGGCGACACCGCCCTCGCCGGTAGCCGTCCCCCGCGCCGCG
GCCACCGGCCCCCTGTCCCCGGCGGACAAGATACGGCGGGGGCTTGAGCTATGATGGTAA
ATCACAAGTAACAAGCATCAAATAACAAAAACTTCTGAGATTTTGGTCATTATGATTTTA
ATCTTGGAGGTAGAATCCCCGTACGTGGTGTAAATTCTTGGAATTGAAAAAGCAGGCCAT
TGTGTGGTTTCTTGAAAGAAAATAACAACAAAGACTTTCAGGAGGTAACCACAACAATGG
CCAAAGACAGGATGACACTTTTGGAACTGCTACGCAAGTCAGGAAGCGACGGTGATCTTG
ATTTTCTGAGAGAAGGGGTGAAGATGTTGGCTGAAGCGGTCATGGAGCTTGAGGTTAAGC
AGAAGACCGGAGCTGAGAAACATGAGCGCAGTGACGGTCGTTTAACCTACCGTAACGGCT
ACCGGGGGCGTATCTGGGACACCCGGGCCGGCACGATACCTCTGGCGATTCCCCGGTTGC
GGGACGGCAGTTATTTTCCCAGCTTACTCGAGCCCCGGCGCCGGGCGGAACATGCCTTGC
TGGCGGTAATCCAGGAAGCCTATGTATTGGGCGTCAGCACCCGCAAGGTGGAATCTCTGG
TTCAGTCACTGGGGCTTAACGGGGTCAGTAAGAGCGAAGTATCGCGAATATGCGGGGCTC
TGGACGATGAAGTGGAGCGATGGCGCCACCGGCCGTTATTATGGCGTTATCCCTATCTGT
GGCTGGACGCAACCTACGTCAAGGTCAGGGATTCAGGGCGGGTGGTCAGTCAGGCGGTAA
TTATCGCCTACGGCGTCCGGGAAACCGGGGAACGCGAGATCATCGGGCTTGAGGTCGGCC
CCAGTGAAGACGGTGTATTCTGGAAAGAGTTTCTGCGGGGGCTGGTTAGCCGTGGTTTGA
GCGGGGTGATGCTGGTAATCAGTGATGCTCATCTGGGGCTGAAGGAAGCCGTCAGCACGG
TACTCACCGGGGTATCGTGGCAACGCTGCCGGGTGCACTTCATGCGCAATGCGCTGGCCA
GAGTGCCGCGGGGCGCCCAGGCTATGGTATCTGCCGCTATCCGGACCATTTTCGCTCAAC
CTGACCGCGATAGCGCTTGCAGCCAACTCCGCCGGGTAGCCGATAACCTCAGACTCCGAT
TCGGTCCTGTGGCCGACCAATTGGAAGAGGCAGAACCGGATATCCTGGCCTATACCGCCT
TCCCGCGGGAACACTGGCGGCAACTGTACTCTACTAATCCCCTGGAGAGACTGAATAAGG
AAATCAAGCGCCGCAGTAATGTGGTCGGCATCTTTCCCAACAGCAAATCGGTGATCAGGC
TGATTGGGGCGGTACTGATGGAACAGCAGGACGAGTGGGAGGTCGGACGACGCTACTTTT
CTTTGGATTCGATGAAGAAAACGCTGGAAGGGGCGCAGGAGGAACCCCTTATCATGGCTT
TACAAGCATAACCATTCAGGAAACCACCAATGATGAATTTACACCACTTGACGGGACACT
ACCAGCCTATGTGTTGGGCATCAGCACCCGCAAGGTGGAATCTCTGGTTCAGTCACTGGG
TCTTAACGGGGTCAGTAAGAGCGAGGTATCGCGAATATGCGGGGCTCTGGACGATGAAGT
GGAACGATGGCGTCACCGGCCTTTGTTATGGCGTTATCCCTATCTGTGGCTGGATGCGAC
CTACGTCAAGGTCAGGGATACCGGGCGGGTGGTCAGTCAGGCGGTAATTATCGCCTACGG
CGTCCGGGAAACCGGAGAACGCGAGATCATCGGGCTTGAGGTCGGCCCCAGTGAAGACGG
TGTATTCTGGAAAGAGTTTCTGCGGGGGCTGGTCAGCCGTGGTTTGAGCGGGGTGATGCT
GGTAATCAGTGATGCTCATCTGGGACTGAAGGAAGCCATCAGCACGGTACTCACCGGGGT
ATCGTGGCAACGCTGCCGGGTGCACTTCATGCGCAATGCGCTGGCCAGAGTGCCGCGGGG
CGCCCAGGCTATGGTATCTGCCGCTATCCGGACCATCTTCGCTCAACCTGACCGCGACAG
CGCTTACAGCCAGCTCCGCCGGGTAGCCGATAACCTCAGACTCCGATTCGGTCCTGTGGC
CGACCAATTGGAAGAGGCAGAACCGGATATCCTGGCCTATACCGCCTTCCCGCGGGAACA
CTGGCGGCAACTGTACTCTACCAATCCCCTGGAGAGACTGAATAAGGAAATCAAGCGCCG
CAGTAATGTGGTCGGCATCTTTCCCAACAGCCAATCGGTAATCAGGCTGATTGGGGCGGT
GTTAATGGAACAGCAGGACGAGTGGGAGGTCGGACGACGCTACTTTTCTTTGGATTCGAT
GAAGAAAACGCTGGAAGGGGCGCAGGAGGAACCCCTGATCATGGCTTTACCAGCATAACC
ATTCAGGAAACCACCAATGATGAATTTACACCACTTGACGGGACACTACCATCTTGGAAA
TTGTTTGAGATTTGTAATTTGTGATTTATTGAAGACTGACTACTGAATACTATAAGGAGA
AACGAATGTCCCTCACACTAGCCGAAGCATCCAAACTGTCCAACGACCTCCTCCTGGAGG
GGGTGGTGGAAACCATGATCAAGGACTCGCCGGTACTGCGGCGTCTGCCGTTTATCGAAA
TCACCGGTAACGGGCTGACCTATAACCAGGAAAAGACCCTGCCGGACATCGCCTTCTACG
ATGTCGGCGAGGACTGGGCGGAAAGCACGCCCACCTTCGAGCAGAAAACGGCGCACCTGA
AAATCATGGGCGGCGACGCCGACCTGGATAACTTCCTGAAGACCACCCGCTCCAATTTTC
AGGACCTCCAGGCGGCCATCATCCAGCAGAAGGCCAAGGCGCTCAAGGATAAGTTCGAAG
AGGTCTTCATCTACGGCGACGCTACCGCCAATGCCCGGGAATTCGACGGCCTGCGGGCGC
TGTTGGGTACCGAAACCGGGGGTGAGCAGGTCATTTCCGCCGGGTCGGCCGGCGACAGCC
TGACGCTGGATATGCTGGACGAACTCATCGACCTGGTCCGCGGCGGCAAGCCGGATATGC
TCCTGATGAGCCGTCGCTCCCGCCGCAAGCTGTCGGCGCTGGTGCGGGCGTCCGGCGGTA
TGCTGGAAACAGACCGTGACGCCTGGGGCAACTTCGTCCTGTGCTGGAACGGCGTGCCTA
TCGGCGTCAATGACTGGATAAAGGACACGCACGTCGTTGCCGGCGGCGTCGAGGCGGCCG
TTACCGGCGGCGGTTGCTCCACCATCTACGCCGTCCAGTTCGGCGAGGGCGCCCTGGCCG
GCCTGTCCAGCCCCGGCCTGATTCAGGTGAAGCACCTGGGTTCGTTGGAGAACAAGGACG
CCGCCCGCACTCGCATCAAGTGGTACTGCTCACTGGCGCTCTTTTCCGCCATCAAAGCCG
CGGCGCTCATCGGGGTGACGGATTAGGGGGTAACGGGGAAAATCCTAATCCCGAATATCT
AATGTCTAAACAAATTCAAATGACCAAATGTTCGAAACAGGGCGACTCGTTAAGGTTGCG
CCAGTGTTACCCGTTTTGGTCATTGGATATTTGAGCATTGGATATTGTGCTTAGAGATTA
AACATTAGATATTGTCTGTCATTCATCTTTAGATTTTATCAGCAAAACGCTGAGAAATCC
TTGGGGGATACATGAACCTGACACAACTTCGTTCCCTCCTCCGCCTCGACCTGGGCGACG
CTACCCCGGCCGACCAGCGCTGGGAGGATGACACCCTGAACCGTCACCTCCGGCGGGCGA
CAGCGGAATACTCCCTGGCCGTGCCCCGGCAACTGACCCTCTCCGTCGATACCGTGCCCG
GCAGTCGGGAGATTGACATAACTTCCATTTCGAGCCGGGTCGGTATCTCAGCGGTGGAAT
ACCCGGCGGGGCAGGAACCCCGGGCCTTCCGCCGCTTCGCCGGCCGGGCCGACACGCTGT
TCATCGAGGACGGGCCGGTGCCCGACGGCGGGACGGCGCTGGTTCACTACGGCGTAGCGC
ATCTGCTGGATGACGCCGGCACTACCGTGCCGGAAAAGCATCACGAGATACTGCTGGCCG
GGGCGTCAGCCTATTCCGCCATCGAATGGGCGGTGCACGCCGTCAACCGGGTCAACACCG
GCGCCGACGTCGCCGGCGGTTACTTCCGCTGGGGTTCGGCTCGGCTGGCGTATTTCCAGT
CAGCCCTGAAAACCCTGCGCTGTGGCCGGAAGGTGAGGGTGGGGTACGCGTACAACCCGG
AAGGAATGGTTTCAAGTTTCGCCCCGTATCTTTCGTAGGGGTCGGCCATGGCCGACCCGC
CCTGGTAACACCAATCGTCATTGCGAGGCGACGCCGAAGCAATCCCGGTTCCCCGCATCG
CATTGTCATTGTCACCGTAGGCTTTTTGTTCTCTTAACCATCGTCGGCTTTTCATTTTCC
TTGTCATCCTCGGCGAAAGCCGGGGATCCAAAAAGAGCTGGTAGCTGTCGGCTGAAAGCT
GACAGCCATAAACACCACCGTCATTGCGAGCCTACGGCGAAGCAATCTCGGTGCCCCCGC
TGATAGCTGTCAGCTGACTACTGACAGCTATCAATAACGGCAAATAAAAAAACGAATGGG
GACGGCGGAGGTCATCGATGGAATTGGGCCCAGGAATAATGAATGGAGAGTATTAGTATC
AACCGAAAAGAGTTGTTATCAGGTCTTCTTTGTCTCTGCTCAGATAGGCGGCAATGTCGG
TCAGGATACTGTTCAAAGTGCCCACTCTTACCGGTTTATGATTAGGGATAGTGATGTGAT
GTTCTTGCCCGTTGAAGTTTGAGGTGAGCCTGAGATGACTGCCGCTCTGACGGGAAACGG
CATAACCGAAGGGTTTCAATAAGGCGACCAGTTCGGCCCCATCGATATCCCGAGGTAGTC
TCAAACGGAAATGACCTCTTCCTTGACCTGGTGGAGACGGATTAGCGGCGGTGGAGTTTC
ATCCCCAAAATGACATCTAACCGCGTCACGCACCTGTTCTTTGAGGTCGTCGAATGTATC
GGCTTCGGTGAAAATAGCATGGCCTAAGGCTCGGGCAATAAAGCCGCCTTCGGGGGCTTC
TTCAACTAAAAATATAATCTCGTTCATACAACTCGCCATTCCAGTTTATCACCCGATGGA
TAAATGTCAAGAAACCGGATATCCCGGGCTGACGCTTGAGCGGAATAACACCGCATCCAG
GCGGGCGAGCCATGTTTCACTTCTACGGTTATTATCACCCGTAGGGGTCGGCCAAGGCCG
ACCCGCCCTGGTAACACCAATCGTCGTTGCGAGCCAACGGCGAAGCAATCCCGGTGCCCC
GTTTTGGTCATTTAATATTGGAACTTGGGATTTGTTTGTTATTTGTAATTTAGGATTTGG
AATTTGCTGAAAGCTGACGGCTGAAAGCTGACAGCCATAAACACCACCGTCATTGCGAGG
CGACGCCGAAGCAATCTCGGTTTCCCTCGTAGGGTTCGCCAAGGCCGATCCGCCCTGGTA
ACACCAATCGTCGTTGCGAGCCGGCGGCGAAGCAATCCCGGTGCCCCGTTTTGGTCATTT
AATATTGGAACTTGGGATTTGTTTGTTATTTGTAATTTAGGATTTGGAATTTGCTGAAAG
CTGTCGGCTCCCAATTAAACGAAAGGAAAAAAATGAACCTCTACAAAAAACTCTGGTCCC
GCCTCGGCGGCCGCCCCTGGACCTATATCATCCGTGACCTGTGGCATCGCTTCGAATGGC
TGTGGATTATCGGTCTGGTGTCGGCCGGCTACTGGCTGGGCACTCGCGGCTACGACCACG
CCCTGGCCTTGCTCATCGCCTTCAATCTGGGCTATGTCGCCGGGCATATCTTCTGGGGTA
CCGAATACGTCCCCGGCCAAAAGGGCGAGGGCTGATGCGCCCCCTGACCGATACCCTGGC
TGAGGCTCAGCGGGCGCCGTCCGGCACGCCTTTTTTTCGTACCGCGGTTACCCGCCGGCA
AACGGTCTGGCAGGAACTTACCGGCGGCGGTGAGGACGGCTACCGCCAGACGGCGGCGCT
CACCACCACCGGTACGCTGGTACGCGCCCGCCTGACGCCGCCGGCGGACTCCGGCCGACT
GTTCCTCCAGCGCGTTTCGGCGCTTTCTCCAACCTCTGACTTTTCCGTCTGGCAGGATAC
CGGGCGCTACGGCGTTAATGACGTGGCTCTGGCGGACGGTGCCGGGGAAGTGTCGCTGTG
CTGGCTGGCGGCTGACCGCTCTCTGTGGCGGCTGTGGAGCCCGGACGATGGACTGACCTG
GCAAGGGCCGGAACTGGTGGATTACGCCCCGGCTTCGGCCCTCGGCGGTCTGTCAGCGGC
ATACGATGATGCCGGCGGCCTGTCTCTTTTCTTCACCGATCAGACGACGCTTTACATCAA
ACGTCGGAGCGGCGGAGTCTGGCAGGCGCGGCAGTCCTGGGACAAGGCTACCGGCGAACT
GACCGGGGTGGCCGCGGTGTATGACGGCGGCTGGCGGTTGGCGGTTACCGGCCGGACGTC
CGGGGGTGACTACCGGTTATGGACGCTCTCCTGGGACGGAACGGCCTGGAGCGCGCTGAC
GGCCATCGCCGCTTCGCCGGCCGGCGAGGGCTATGAGTTCGCCCGGCCATCTCTTTGCCG
CGGGCCGAGGGGTTATCTCTGCGCCTGGGTGGAGCGCCTGACCGGCGATGCGCCGCACAA
CCGGATATATATCGGCGTTACCGTGCCCGGCACCGGCTTCGATGACGGCTTGTGGCAGGA
ACCGTACCCCGCTGACATGACGGCGGAACAAGGGGTGTCGTTGTTGTCCGGTGACGGCGC
GCTGTGGGCGACTGCCGCCTTCCGGGTGTGGCGCGCCGGGGACGACACCCCCGACATCGA
CCTGTCGCCTTACCTGAAGGCGGTTTCCCTGAAGCTGTCAGAGGCCGAGGGCAGGTTGAG
TCTGGAACTGGACAACGCGGGTAGCTGGTACGACGTGCCGCCCTTCGGTGTCGGCGATCG
GCTGGAGTTCTCTGCCGGCTATGTCACCGCAACCGGCCCTGAAACTGCGCCGGGTTTGTC
TTTTACCATCACCGGCGTGAAGGCACAACTGGAGCCGGGGTTGTCATTGCTGATACTTGA
CGCTGCAGACGGCTGGTCAGCGCTGAAAAACTGGCGGGCGCCCGGCCAGTTACGCTGGAA
CATGACTCATTCCATTACACAGATACTGGCCTGGCTTTTAGGGCGGGTGGGGCTTCGGCT
GAATGTCAGCTCCGCATCGGCTGACGCCGGCCGGTTGCCGGACTTTGCCGTAAGTCCCGG
CGTCAGCGGATTTTCCGCCGTCAGACGCCTGCTGGCCGGTCTGCCCGACCGGCTCTTGAT
CGAAGGCGAAAACGCCTGGCTGGTGAGTCCGCCGGCTGAAGAGGTGCCGGTATATGAATG
GGTCGGCCCTCATGCTGTTTTTCGCCGCTACCTGGCTTTCGAGGGAGCAGGCGGCGAAAT
AACCGGGCCGCCTAACTGCGCCCAGCAGATACATGACCTGATATCGGTGGGCGGCCGGGC
GTTCAGGGTCGCCGGTATCGGTCTGGAATACCGGGCGTCATCGGGCCGTTACCGTATGAC
GCTGAGGCTCGGGGAATGAATTGCTGGAATTGTTTCGCCAGGCTCCTGGCGGGCTTTTTT
CAGGTTTTCACGATGGAAAAGGGGATTCGTTTCCTTCGTTTTAGTCGCTTGTATCCCGGA
TAGTCTGGCAACGGCAGACCTGATACCGCCGGCCTCTGACAGAGGCCGGCTTATGCATTT
GCGGCGGTAAACGCTTGATTATCAAAAACGCACTCTACGTGCAGGAAAGGAAAACGAATG
CTGAAAGCGGCAACCCTCATAAGTTTCGACAGCCTTGACTATACCGCCGATATCCGGCCG
GACGGCTCACCGAAGGCGTATCTGGATGGCATAACCGTGGCGCGTCATATTCCCGTGGCG
GAAATGTTACCCGGCCGCCGTCTGGCGGTACTCTTCCCTGACCGCTACCAGGCCGGTTCG
GCGGTCATCATCGCCGTATGGGAAGGGTGAGTGCGCTTTAAGCTGTCAGCATTCAGCTGT
CAGCCAGCGACCGGGACGGGCGAGGCAGGCCTCGCCCCTACGGCCTGTATTATCCGTAGC
CCTTGTGGTTCTTATTACCCGTAGGGGGCGGCCATGGCCGCCCCGCACTCGTAACACCAA
TCGTCATTGGTTCTGGGCCGTAGGTGTCGGCCATGGCCGACCCGCCCTGGTAACACCAAT
CATATATGCGAGCTGACGGCTGAAAGCTGACAGCCATAAACACCCCCGTCATTGCGAGGC
GACGCCGAAGCAATCTCGGTTTCCCTCGTAGGGGTCGGCCAAGGCCGACCCGCCCTGGTA
ACACCAATCGCCGTTGCGAGCCAACGGCGAAGCAATCCCGGTGCCAAAGGCAGTCAATCG
TCATGATACGGGTCAACACCGAGACTGCTTCGCGCCTGCCGGCCGCTCGCAGTGACGTAA
AAAGGCGTCATTACGAGGAGCGTAGCGACGTGGTAATCTCGTTTCCCGTTTTGGGCATTT
GAATTTTGAAGGTTCCCCACGTCTCTTCGTTCCTCGGGACGGCTTCGCCGGTTTGTTATT
TGATGCTTGTGATTTGGAATTTGCTGAAAGCCGCCGGCTGAAAGCTGACAGCCATAAACA
CCCCCGTCATTGCGAGGCGACGCCGAAGCAATCTCGGTTTCCCTCGTAGGGGTCGGCCAA
GGCCGACCCGCCCTGGTAACACCAATCGCCGTTGCGAGCCAACGGCGAAGCAATCCCGGT
GCCAAAGGCAGTCAATCGTCATGATACGGGTCAACACCGAGACTGCTTCGCGCCTGCCGG
CCGCTCGCAGTGACGTAAAAAGGCGTCATTACGAGGAGCGTAGCGACGTGGTAATCTCGT
TTCCCGTTTTGGGCATTTGAATTTTGAAGGTTCCCCACGTCTCTTCGTTCCTCGGGACGG
CTTCGCCGGTTTGTTATTTGATGCTTGTGATTTGGAATTTGCTGAAAGCCGCCGGCTGAA
AGCTGACAGCCATAAACACCCCCGTCATTGCGAGCCTGTGGCGAAGCAATCCCGGTGCCA
AAGGCGGTCAATCGTCATCATACGGGTCAACACCGAGACTGCTTCGCGCCTGCTGATCGC
TCGCAGTGACGAAAAAAGGCGTCATTGCGAAGAATCGTCAGCGTCTGTGGCAATCCTGGT
TTCCCAAAGCTGACAGCTGACGGCTGAAAGCTGACCGCTCGTTCCCCGTTTCGGTCATTT
AATATTGTAACTTGGGATTTGTTTGTTATTTGATGCTTGTGATTTGGAATTTGCTGAAAG
CTGACAGCCATAAACACCCCCGTCATTGCGAGCCAACGGCGAAGCAATCCCGGTGCCCCG
TTTCGGTCATTTTAATTTTGGATTTTGATATTGTTTGTTATTTGTGATTTAGGATTTGGA
ATTTGAAGCTGATGCCTTGGCATCAGCGTTCCTGTGGCATCTCAAACACATCACCCGGCA
GTTCTCATAAACCGGCGGTCGCGCCGGGTCGATGCGGTAGTAGTGGGCCTCGTCCCAGCG
CCAGAAATACACCTTACAACGGGTGCCGGGGTGTTCCTTACAGCCTTCGGCGCATTCGCA
CTGGGAGCCGGCACTGCGGAACGCCTTTTGCCTGACCTCGTCGGAAAAGTCGCATTCAGC
CATTGTTGAACCTGCCTTGCCCTGATTATAGACCTCACCGGGATGAAGTCAATACTTTTA
TTGACTACCCGTCGGGGCGCGCCTACAATGGACGCATGAGTGACCAGGATAATCAGGAAG
TAATCCAGGGTAGCGGCAAGCCGGTGCTGGTGGCGGCGCTGGTCTGTGACACAGCCGCCA
AGGACCCGACTACCGGCAAGATTTCGCTTATCGGTATCTTTGACAAGGTTCATGTGAGCA
AGTTCCCGTCGAAGCGTCCGGTATCGCTGTACGCCAAGTTGACCGAGGCCGAAGGGGAAT
ATGAGTTCCAGGCCCGTTACGTTTATTCCAATACCGGGGAAAAGCTGGCCGAGGCCAAAG
GCAAGTTCAACTCCAATAGCAAGCTGGGGACGGTGGAGCTGAATCTGCAGTTTCCGCCTC
TGCCCATTCCCGGCGAGGGTCGTTATGACTTCCAGCTGTGGGTCAACGGTCACTTCCTGG
GACAGGCCTTCATCGACGCGGTGGGTATGGGACAGCAGGCCGCTTAGGTCGGCTTCAGGC
CCTTTTCTCGCATCTTCTGCCGGACGAGCTCCAGGTGCTGGCGTGATTCGGTGACCAGGG
CTTCCAAAAGATTGGATATTACCTCGTCGGTACTGTGGACGCACTGATAGAAGTCCTTTT
CGATGAGGCTCTTTTCAATGTATAAGGCCGTGGCCAGCGCCTGCTTTTCACCATAGTCCT
GCCGGCCGGCGGCGGTGGTTTCATTGATGAGGTAGTTGTGGAAGGTGGTGACGGCGGCCG
ATGAAAACCGGTCGGTTACCGTCAATGTCTTTTCGGCGGCGTCGTCGCTCAGATTTTTCA
GCCAGGAGGAGTGTCTTTTTTCCGCTTCGGCCAGATTGGTCCAGAAGTCGGCCATTTCCG
GGAAACGCCGGGCAAAGGCGCGGTACAGTTCGCCGACCAGTTCCTCGTTTTGGGCCAGCG
CGTCGAAGATGTCGGTCTTTTCCTTCATGACTGACAACTCTCGGTATTCATCATGTCGCT
GACCAGTTTTCGGGTCACCTCGACCACCTCATCCGCAGGCACCAGCTCGAAGGCCTTTTC
GGCGCGCTGTTTGACCTCGACACTGCCCTTGTCCATGGAGCGGGGGCTGATGGTCAGCCG
GAGCGGCATGCCCAAAAGGTCGGCGTCGTTGAATTTTACGCCGGGAGATTCCGGCCGGTC
GTCGTACAGCACCTCGATACCGGCCGAGGTCAGTTCACCGTAGAGCTTCTCAGCGGCGGC
GCGCACCGGCTCATTCTCCAGTCCCAGTCCCGTCAGGTGAACCTGCCAGGGGGCGATGGG
CATGGGCCAGATGATGCCCTTGTCATCGTGATTCTGCTCGATAGCCGCCGCCAGCAGACG
GCCGATGCCGATGCCGTAACAGCCCATGATGCAGGGCTTCTGGTTGCCTTCGGCGTCGGT
ATAGACGGCGCCGAAGGTTTCGGCCAGGAAGGTGCCCAGCTTGAAGACATGGCCGACCTC
GATGCCGCGGGTGGCATCCAGCGTCCCGCCGCAACGGGCGCATTTGGCCCCGACAGCCGC
CGAGGCGATATCGGTTGTCTTGAAGGCCCGGAAGTCCCGGCCCAGGTTGAGATTGCGCAT
ATGGCGGCCGCTGACGTTGGCACCGCCGACATAATTATAGCCCTCGATGACCGAGTCGTC
GGCCACCACCATGCCGCTGAAACCGGCGGGTGAGGCCGAACCGGCCACCAGACCGGCTTC
GGCTACTTCTTCAGCTACGGCCAGGCGCAGGTCGGCGGCTTTGAGGGCGTTTTTCAGCTT
GATTTCGTTGACTTCCAGGTCGCCCCGGATGACGGCCACGATGAACTCTTTATCGGCCAC
ATAGAAGACGCACTTGAGCATCCGTGACGGGGGCAGTCCCAGGAAGTCGGCGACGTCCTC
GATGGCCTCCCGGCCCGGTGTAGCCACTTCTTCGGTCGGTAGCGGGGCTTCCGGTTCGGT
TTTACCCTTATTGAAGACTGCCTTTTCCTTGTTGGCGGCGTAGCCGCAACCGGCGCAGAA
GATGACTTCGTCCTCGCCGGATTCGGCCAGCACCATGAACTCGTGCGACGCCTTGCCGCC
GATAGCCCCGGAATCGGCCTCGATGGCCATGGCCTTCAGGCCGCACCGCCGGTAGATGTT
CTTGTAGGCCTGCACCATGCGCTGATAGGATTCTTCCAGCCCGGCTTCATCGGCGTCGAA
GGAATACATATCCTTCATGATGAACTCGCGGACGCGGATGAGGCCGCCGCGGGGGCGCGG
CTCGTCCCGCAGTTTGGTCTGTATCTGGTACAGCCGCTGGGGCAGGTCGCGGTAGGACTG
GATATAGCGCGAAGCCAGGTCGGAGACTACCTCTTCGTGAGTGGGGCCCAGCGCCAGCGT
GTGCTCCTTGCGGTCGGTGAGCTGGAACAGATTGTCGCCGAAGGCGGCGCCGCGACCGGA
CTTCTGCCACAGCTCGATGGGTTGAAGCACCGGCATGGTGATTTCCTGACAGCCGGCGGC
GTCCATCTCATCGCGGATGATGTCCATTATCTTACGGGAGGTGCGCCAGGCCGGCGGCAG
GTAGGAATAGACGCCGGCGGTAAGCTGGGCGATCATGCCGGCGCGCAACAGCAACCGGTG
ACTGATGGTTTCGGCCTCGCCGGGAATCTCCCGCTGGGTCTTGCCGAAGAGCTGGGAAAG
TCTCATCTATTACCTCTGTTTCTGTTCTGAAAGCGGATTTCTTCGATGGAGCGGGGCTTG
ATATCCGCCTGCTGGAGGTGCTCCACCAGTTCCACCCGTTCGTCACCCCAGGAGAACCAG
ATGGTGATGCCGCGCCGCCGGAAGTGGGTCAGCGAGCGGCGGGTAAAATCCTCAAAGTCG
TCGCAGAAGAAGCCTCTCCGCTCGGTTTCCTGGCGCAGGTAGGGCACCAACCGGTACCAG
CAACGGATGGCCGTCGGCCCGCCCAGCGTCTCGATGGCCAGGTTTTCGTTTATCTCCCGG
TTGCGGGTGACCGCGCCCAGCAGGTTGAACCAGTCCACCAGGTGGTCGATGCGCACCCGC
TGGTAGTCGGCCAGGCCGCTCCACTCACCGGTTTTGACGCCGTAGATACTGCGGATGACG
GCCTTGAATTCGTCACTCCGGAGGTCGCGGAAAAAATCGATGGCCAGCCGCGCGTCGTCA
CGGCGGCGGAACTGCAGATATTTATTGACGGCGTAGAATAATCCGATAGCCAGAACGACG
ACGGCAACAGCCGTCAATGCCTGCCAGAAAGTAGTGTCCATGATTCCCTCCCGTTTACTG
GGCGATTATATTCTAGAAGTTCTCCACTTCTTTTAAAAGCTCGGTGAACAGTTCGGCTTC
CGGCACCACCCGGATTTTTTCGCCACGGCGGAACAGGATGCCCTGCCCCTTGCCGCAGGC
GATACCGACATCGGCGTCGCGGGCTTCACCGGGGCCGTTGACGGCACAGCCCATGACGGC
CACTTTAATGGTCTTGTCAATGCCCTCCAGTGCTTCGGCCACCCGGTCGGCCAGCCCGAC
GATGTCCACTTCGGTTCGGGCGCAGGAAGGGCAGGCCACCAGTACCGGGCCGTGACGGCG
CAGGTCCAGGCTTTTGAGTATCTCATAACCGGCGCGGACTTCCTCTGCCGGCGGCGCTGA
CAACGAAACGCGGATGGTATCGCCGATGCCCTCGGCCAGGAGGGTGCCGATACCGACGGC
GGAGCGGATGACGCCGGTGCGGGCCGTTCCGGCCTCGGTCATGCCCAGGTGAAGCGGGTA
GTCCGTCATGCCGGCTATCAGGCGGTAGGCGGCGATGGTTTCCGGTACGTCGAAGGCCTT
CAGCGAAATCTTGATGAGGTCGAAATCCAGGCTTTCCAGCAGTCTGACCTGGGTCATGGC
GGAAGCCACCATGCGCCGGTGGAGCGGCAGACCAGGCTCGAAGTCCGGTGGCAGGGAACC
GCCGTTGACGCCGATGCGGATGGGTATCCGGCGGGTTTTGGCGGCCAGAACGACTTGTTC
GACCCGCTCGGCGTCGCCGATATTGCCGGGGTTGATGCGCAGACCGTCCACGCCGGCTGA
GACGGCGATGAGCGCCAGCCGGTAATCGAAGTGGATGTCGGCGATGACCGGTATGGGGCT
TTGCCGCTTGATGTCTTCGAGCGCCGTGGCGGCCTCGGCGTCGGGGACGCCGCACCTGAC
GATTTCGCACCCGGCCTGAGCCAGTTCCCGTATCTGGGCGACGGTGGCGGAGACGTTCCG
GGTGTCGGTCTTGGTCATGGACTGGACGGTTATGGGCGCGCCGCCGCCGACGGCCACCCC
GCCGATGTTTATGGCTCTGCTGTCTCGTCGATTAAGCAATATGGATTCCATCCAGCCCGC
CGGCTCTGTTTTGGTCATTGGATATTTGGATTTTGATATTGTTTAGGATTTGGAATTTAG
ATATTGGAATTTGCCTATCCTCCTCCCGCAATCCTCATTATATCGTTGAAGGTTACCGTG
ATTATCAGTAAAATCAGGAAGGCGAAGCCCATGAAGTGGATTTTGCCTTCCGTCTGCGGG
TCGAGGCGCTTGCCGCGGCGCGCCCACTCCACCGCCACGAAGGCGATTCTGCCGCCGTCC
AGCGCCGGGATGGGTAGCAGGTTCAGGATAGCCAGGTTGAGCGACAGCAGGGCGGTGAAC
TCCAGAAGAGGCGACAACCCGGCGCGGGCGACGTCACCGACGATGGTGGCGATGCCCACC
GGCCCGGCCACGCCGCCTTCGGCGGTGCCGGCTATCATCGACAGGATGGAGTTTTTGAAC
AGTACCAGCAGGTCGATGCTTTCACTGAAACCCTTGCCGACAGCCTGGAAGAAAGGCATA
CTCTCGCGCTCGATGACCAGATTGTCGGTGGTGGTGCGTAAGCCGACGGCGCCGTCACCC
TCCGGAGGCGCCCAGCGGGGGGTCACCGTCACTACCGAAGTATTGCCGTCGGCGTGGCGG
ATGCCCATGTCGGTCGGTTCGCCCAGGTACATGAAGATGTACCGTCCCAGGGCGGCGTTG
TTATCCAGTTCCCGTCCGGCGAAGGTGATGATGGTGTCGCCCTCGACCAGCCCGGCGGTT
TCCGCCGGTGAGTTGGGAGATACCTCAACTACGGTGATGTCGCCGCGGGCGACATCGTGC
GGTACGATGAAAGCCCCGGTCAGCAGGATAATCGGCAGGAGGGCGTTGATGATGGCGCCG
GAAGCCAGTACCGTGATGCGTTTGGCGTGGCTTTTGGAAGCCAGGGAATCCGGCGCGTCA
GGGTCTTCTTCACCCGACAGCTTGACGAAGCCGCCCAGCGGCAGGGCGTTGACGGAGTAT
TCGGTTTCGCCTCGCTTGACGGCGAACAGGCGCGGCGGAAAACCGACGCCGAACTCGTTG
ACCCCGACGCCGAAGGCCTTGGCGGTGAAGAAGTGTCCGGCCTCGTGGGCCAGCACCAGC
ACCCCCAGTACCAGTAAAAACACTAAAATGGTAAACAGCAATTAAAGACTCCTTGCCAGT
TCGGTAATTCGACGCCGCGCCCAGGACTCGGCGTCAGCTATACTATCTAACGACAATTCC
CCGTCGGGGGTATGTTCTTTGAGGACCACACCGACCAGGCGGGCGATGTCGGTGAAGCCG
ATTCGCCCGGTCAGGAACAGTTCATCAGCCTCTTCACCGGCGGCGGCCAGCACCGCCGGC
CAGGTGTTGCCTTTTTTGCCGGCTTCGATGGCCAGGGCCAGACAGGGAAAGCGCTCGAAG
TCCGGGGTAGCGAAGTCCAGCCGGCCGATGGTCGCCCAGTCAGCCCGGGGCAGGCTGTCG
TTGCTCCAGCGTTCCGGGTACGAAAAGGCGTACTGAATGGGCAGGCGCATGTCGGGCGGC
GACAGTTGCGCCTTGATGCCGCCATCGGCGAACTGCACCATGGAATGTACCATGGACTGC
GGGTGGATGACCACTTCGATGCGGTCGTAGGGCAATCCATAGAGCCGGTGAGCCTCGATG
ACCTCCAGCCCCTTGTTCATCAGTGTCGCCGAGTCCAGCGTTACCTTCCGGCCCATCTTC
CACGACGGGTGAGCCAGGGCCTGCTCCGGGGTTACGGCTGATAGTTGCTTCGGGGCATAT
TCCCGAAAAGGGCCGCCGGAAGCGGTCAGGATAATCTTTTCCGCGGGTGATGATTCACCG
ACCAGGCATTGCCAGATGGCCGAGTGTTCCGAGTCCACCGGGCGGATTTGAGCATGGTGA
CGCCTGGCTTCGGCCATCAGGATATCTCCGGCCGATACCAGGCATTCCTTGTTGGACAGC
GCGATAATCTTGCCGGCGCCGGTTGCCGCCAGTGTCGGCGCCAGTCCGGTGCTACCGGGC
AGGGCCACCACCACGATATCAACCTCCGGCAAAACGGCCATTTCGGCCGGCGTCAGGCAT
TCGGCTGAGCCGGGGTCGAAACCGGGCGCCAGGCAGGAAACATACTCCGGTTTGAATTCA
GCCAGTTGTTGGCGGAATAGCGGCAGGTTGTTACCGGCGGCCATGGCGATAACTTTCAGC
CGTTCCGGGAACTGCCTGATGACATCCAGCGTTTGCCGGCCGATACTGCCGGTGGCACCG
AGAACGGCAAGTCTGAGTGGTAGATTCATTACATAATAGTACCGCAAAAAGGGCTTTTCA
GGCCAATCAGCTATCACCTTGAGATTGGAACGAAACCGGCTCGCAGAAGACTAATACGGT
GACCGGGCCTTGGCCTTCATATAAGCCAGGTCGGCGGGGTCGATGGCTTTGTAATCGTAG
GCGGTTTTCAACATGTCCAGGTCCTTGATGTCGAAGCGGGGTTGTCCGGCGGCGCGGCAT
TTCTCCAGGTGGGCGTAGAAATCCTGCATGAACAGGTTGACGGTGACATAAAAGTCCCGG
GCGGCCGGGCAGTGCATCAGCAGTCCCAGGCCTTCATCCTCCCCGGTATCGGGATTGCGG
GTGATATTGAAGGGGAACAACCGGCAACCGAACGGCCGGGAATGGTAACGGGTACAGCGG
CTGGAACCGCTCAGGATGGGGCAGGGGTATTTCAGGTAGGTCTTGCCATTGCGTTTCTCC
AGCCGGTAGCGGCTCTTGAGTTCCAGGACTTCATCCCGGGACAGCACCACCCCCCTGTCC
CAGTGGCGTTCGTTGGGACGACAGCACTGGCCGCACTGCTGGCATTTGAGGAAACTGGAC
ACCAGGTACAAAGGCAGGAAGGACATCAGCGACCATTCTGCCTGGCTGGCCGTAGCCCGG
TTGAAGACCGGCAGGTTGACCCCGATAAGGCGGCTGGTGCCGTGTTCGGCAATTACCCGG
TCCCAGCGTTCTTCCAGTATCTCCCGGGTCAGAATTTCCTTATCTTCGGGTGTCGAAGCG
TCGTTTTCAGCGGTTTCCATAGCTGTATTTTACCATCTGGATGTGTGGGGCGGCTACCCG
TATGAAAAGGACAACTGGCGGGCCATCCCTATTGACGGGCTTTGTTACATTCCCAGATGG
GTTTCGTTTAAATGACGAAGAAGACGACGTAGTAATACACCAGGACGGCGGCGAAGACGA
CCGAGTCCATCCGGTCCAGTAAGCCGCCGTGGCCGGGGATGCTGTTACCGGAATCCTTGA
CGGCCATGTTACGTTTGAACAGCGATTCCACCAGGTCGCCGGCCTGTCCGATGGCGCTGG
TGGCCAGTCCCAGCAGGGCGGCTTCCACCCAGCCAAGGGGCAGGTCGAACAGGGCGGTCA
GCGCCAGCGCCGCGGTCGCGGCGAAAACAGCACCGCCGATGGCACCTTCCCAGCTTTTTT
TCGGGCTGATGGCAGGCGTCATCTTATGTTTACCGAAGGCTCGACCAATGAAGTAAGCAA
ATGTATCGGAGGCGGCGGTGACACCCAGGAGAAAGAAAACCCACTCCCGGCCGCCCTCCA
ATCCCCTGAGAGCTACGATGAAAGATAATAACCAGCCGACATAGATGACCCCGGCCATGG
TCCAGCCCCAGCGAATAAAAGACTGCGACCGGTCACCGGGTTTCAGCAGATACAATAAAG
ATCCTACGGTAAAAGCCGCCAGGAAAGGCGCCAGGCTGTCGGTGATATGGGGGCTGATGA
GGAGCAGACCGACTCCTATGGTGCCGATAACTGTCATGGGTTTGGCCCGGGTTTGAGCGA
CAACGGTATTGAATTCCCGGAGGGCCAGAAGTCCCCAGACGAGCACGCCGACGGTCAGCC
AGGGCAGAGGCTCATCGAACCACACCAGTACCAATGCCATAACAGCCAGAACGCATCCGG
AGATCACCCTCTTTTTGAGCATCAGTGAAGGCCTCCGAAGCGGCGGTGGCGGCCTGCGTA
ATCGGCCAGGGCACGGTTTATCTCATCTTCCTTGAAGTCCGGCCAGAGGGTATCGCTAAA
GTAGAGTTCGGCATAGGCTGACTGCCACAGCAGGAAATTAGACAGCCGCCGCTCGCCGCC
GGTGCGGATGAGGAGGTCGACGTCAGGCAGTCCGGACGAACTCAAAAGTCCGCTGAAGGT
CTTTTCGTCGAGAGTATCAGCGGCCACTTTCTGTTTAAGCGCCTGTCGGGCGGCTTCTAC
CAGTTCGGCTCTGGATCCGTAATCGAAGGCGAAGCTGACCACGGCGCCGGTGTTGCCGGC
GGTCTGTTCCATTACCCGCCGGACTTTATGGCGAAGCTGGTATGGCAGTCGGTCCAGCCG
ACCCAGATGGCGAAGTACGATGTTGTTGTCGTCCAGTTCCTGTGACATCTTCCCCAGCGC
TTCGGCCAGCAGACTGAGCAGTCCCCTGACCTCGCCGGCGGGCCGTTTCCAGTTTTCGGT
GGAAAAACTGAACAGGGTGATATAACCGACTCCGGCGTCGGTGAATGCCCGGATGACCTC
CGGGATGTTGTTCAGCCCGGCGCGATGCCCCTCCAGTCGTTCCCAACCCTGACGGAGCGC
CCAACGGCCGTTGCCGTCCATGATGATGGCGACATGACAGGGCGGCGCAACCGGTTCCAA
TTCCTGATGCATTACTTCCCGCTATTTTAGGCTGATTGCCGGGCCGGGGCAAGGAGACGG
TTCGGGAACCGCGCGCTTGCACCCGACGGAACGGGTTGGTATAATGGCGAGTTGTTTTAA
TCTGGAGGTGTACCATTTACGCGATAGTTGAATCAGGTGGAAAACAGTATAAGGTGACCG
AAGGCCAGACCTTCGATGTCGATTTACTGGATATCACTCCCGGCAGTACCATCGAACTCG
ACCGGGTTCTGCTGGTATCCGGAGATGCCGGTATCACTGCCGGCAAGCCGCTGGTGGAAG
GAGCCAGGATTGTGGCCACCGCCGAAGGTAACGGCATGGGCGAGAAGGTTCGCGGCCTGC
GCTACAAGAACAAGACTCGCGCTCACACCCGCACCGGCGGACGGGCGTTGTTCACCCGGT
TGAAGGTCGACAGTATCGTCGTCCCCGCCAAGTAATTAAGGAGATTGTCACATGGCTCAT
AAAAAAGGCGGCGGTTCCAGCCGCAACGGCAGAGATTCCAAGCCCAAGATGCTGGGCGTC
AAGCGTTACGCCGGGGAGAAGGTGCTGGCCGGCACTATCCTGGTGCGACAGCGCGGCACC
CCCATCAAGGCGGGTGAAAACGTCGGTGTCGGACGGGATCACACCCTCTTCGCCACCGCC
AGCGGTGTCGTGGAATACAAACCAACCAGCAACAACAGGAGGATGGCCAGCGTCAAGACT
GGCTAGGCAACTATGAGAGAAAAAATTCATCCGAAATATCATCCCGAAGCCAGGGTAAGC
TGTTCCTGCGGTAATCAATTCACCATCGGCTCGACCAAGCCGGAAATCAAAGTAGAGCTC
TGTAACAAGTGTCATCCTTACTACACCGGTGAGCGCCGTATCGTCGATACCGCCGGCCGG
GTTGACCGTTTCAAACAGCGTTACGGTCTCAAAGACTAGCTGTAACGGGTATAAAAAAAG
GGCGGTTGAAAACCGCTCTTTTTTATTTGGCATCCGGGGTTGAGTGAAACCGGTGTCGGA
ATCGGGGTAACATACAGGGAATATGGCTCAGAAATTCTATTACGGCGGACAGTCCATCAT
CGAAGGCGTGATGATCCGCGGTCAAAAATCGCTGGTCATGGCGGTGCGACGACCCGGCGG
TGGTATCGCCGTCGAATCCAACCCTCTGCCCAGAATATATACCGGCCGGCTTCGGCAACT
GCCGTTAGTCCGGGGTATCATCGTCCTGCTGGAATCCATGGTGCTTGGCGTTCAGGCGTT
GATGCATTCTGCGGACGTGGCGCTGGAAGAAGAACAGGAAGACCTGTCACCCTGGATGAT
GTGGGGTCTGATCGGTTTCTCAGTAGTGGTTTCAGTGGTCGTCTTTTTTTTGGCTCCGCT
GTTTATTACCCACCTGTTCGACCGGTGGCTGGAATCCGCGGTGCTGTTCAACATCGTGGA
AGGTCTGGTCAGGCTGGGGATTTTTGTGGTTTACCTGAAACTCATCGGTCGCATGTCCGA
TATCCGTCGGGTATTTTCCTATCACGGCGCCGAACACCAGACCATCAACGCCTATGAACA
CGGAGTCAAGCTGGATCCGCTGGAGGTGCGTAACTTTTCCACGGCTCACACCCGGTGCGG
CACCAGTTTCATGCTGGCGGTGCTGGTTATCGCCATCTTCGTTTTCAGCCTCATCGGCAA
ACCCGACCTGTGGCTGATGGTACTGTCCCGCGTACTGCTTCTGCCGGTGATTGCCGCTCT
GGGCTATGAGTTCACCCGGTATGCCGCCGGCCACGGCGATAATCCCCTGGTCAGTCTGCT
GGCCCGTCCCGGCATGTGGCTCCAGGCCCTGACCACCCGTCAGCCGGAACTGGCGCAACT
GGAGGTGGGCATTGCCGCTCTCAAGCGGGCTCTGGTCAACGATAATCCCGAACTGGAAGG
CGAGCTTTATCCGCAAGGCGTGACTTCCGAGACAGATACCGACATTGAAAACGATGTTGA
GCCTTCAACCGCTCCGGAAGAAGGACCCCTTACCTGAAACCGGTGCAATTTTTAATTGCC
GGAAACCCCATGAAAATAGTAGAATTATAGTTCATCCGCAACACACATTGGGAAGGCAAA
GAGACATGGAAAAAGAAATTACGTCCGGTACTTTCAAGGTCAAGAGCGGTCTGGCTCAGA
TGCTCAAGGGCGGCGTCATCATGGATGTGACCACCCCGGAGCAGGCCAAAATCGCCGAAG
AGGCCGGCGCCTGCGCTGTCATGGCGCTGGAGCGCGTCCCTTCGGACATCCGTGCCGCCG
GTGGCGTAGCCCGCATGGCCGACCCGACCATTATCAAGCAAATCATGGAATCGGTAACCA
TACCGGTGATGGCCAAGTGCCGCATCGGTCATTTCGTCGAAGCCCGGGTGCTGGAGGCCA
TGGGGGTTGATTTCATCGATGAATCCGAGGTGCTGACCCCGGCGGATGAGGCTTTCCACG
TCTGGAAGAGTGATTTTACCGTGCCATTCGTCTGCGGTTGCCGCGAACTGGGCGAAGCCC
TGCGGCGAATCGGCGAGGGTGCCGCCATGATACGCACCAAGGGCGAACCGGGCACCGGCA
ACGTAGTAGAAGCCGTCCGCCATATGCGGGCCGTCCAGGCCGGCATCCGTCGGGTGGTTT
CAGCGCCGCAGGAAGAACTGATGGCAATCGCCAGGGAACTGGCCGCTCCCTTTGAGCTGG
TGACCCAAGTCCACCGGATGGGCAAATTGCCGGTGGTTAATTTCGCCGCCGGCGGCATCG
CCACTCCCGCCGATGCGGCGCTGATGATACAACTGGGCGCCGAAGGGGTCTTCGTGGGTT
CCGGTATCTTCAAGTCCGCTGACCCGTCGAAAAGGGCCAGGGCTATAGTAAAAGCCACCA
CCCACTACCAGGACGCGGCGCTTATTGCCGAGGTTTCCGCTGACCTGGGCGAGCCGATGC
ATGGGCTGGAAATCAGCCAGATACCCGATGAGCAGTTAATGGCCGGCCGCGGCTGGTAAT
CATAACTTTCTGAATATCTGCTGGCTCCGGCCGGGACTTTCCGTCTCAGCCAGAGTTTCT
GTTATGCCCCGGTGGTTCTCTTCGGGTCGTAGGATATGGCCAGTGCTATCGCCGCACCGG
CCAGGGACACCCACATGGCCACTTCGATGGCGGTAGTCGTTGCCCGGGTGAACTGTTCGG
TCATCACCTGTCCAATCAACAGCTGGAGATATTCCGGCGCGTCGGAGGTGACGGCGCCGC
CCATGCCGTGGTGACTGACCCCTTCGAGGATAGCGTCTTTGGCTGATTGGGGCATGAATG
GGATACGGTCGAAAAACTCCCGCAGATTCTTGACCATGTTGAACTGCAGTACCGCTCCCA
GTACGGTTATGCCCAGGGTGGCGCCGGTCTGACGCATGGTCGTCAGTATGCCGGAAGCGG
TGCCGGAACGGACAACCGGGGCTGAGGCCATGACGATGGAGCTCAGCGGGGCCATTACCA
GTCCGAGACCGATTCCGGTCAGCCCCAACGGCCAGGACATGGACCAGCCCGGCGTATCCG
GTTGAATCTGGGAGAGGAAAGACATCCCCAGGCCGACCATGACCATTCCGGCTGACAGCA
GGAAGCGCATCTGGAGCCGGTCGGCCAGCCGTCCGGCCAGCGGCGACACTATCATCATGG
CCAGGGGCAGGGGCAGGATAATCAATCCCGATTCCATGGGGGAATAGTCCCGCACCGCCT
GCAGGTACATCACCGACAGGAATATCAGGCCGACCAGGCTGAACATGACAATCAGTCCCA
GGACATTGCCGGCGGTAAAGGAGATGTTTCTGAAAAAGCTGATGGGTACCAGCGGCACCG
GTGCCCGGGATTCCACGAGCAGAAAAGTCCCGGCGCTCATCAGGGCGACAGCGAATAATG
CCAGTATCGGCGGCGAAGTCCAGCCGAAAGCCTGCCCCTCGATGAGAGCAAAGCTCAGCG
CCCCCAGCGTCAGCGTAGCGGTGGCCATCCCCGGCCAGTCCAGACTGCGGCTGGCATTGG
GGTCAGATGATTCGGGCACTATTTTCAGGGCGGCGACGAAGGCGATCAGGCCGATGGGGA
TATTCACCAGGAATACCCAGGGCCAGCCCAGACTGCCGACCAGAAGCCCTCCGATAATCG
GTCCCAGCGCCGCCGCGGCGCCGGCTGACGCGCCCCAGATGCCCATGGCCAGGCCGCGCT
GACCGCTTTGAAAACAGACATTGATAATAGAAAGGGTCGCTGGCATCATCGCCGCGCCGC
CGATAGCCTGAACCACCCGGCCGCTTATCAGCCAGCCGATATTCGGGGCGATGCCGCAGG
CGAAAGAAGCCACGGTGAATACCGCCAGCCCGCCGATGAACAGCCGTTTGCGGCCGAAGA
TATCGCCCATGCGCCCCAACGTTACCAGCAGTACGGCAAATACCAGAACATAAGCGTTGA
GCACCCATTCCGCCTCCGACAGCGAAGCCGGCAGACGGTCCATAATCTTGGGCAGGGCGA
TGTTGACGATGGTCACATCGAGATTGACCATGAACAATGCCGTCGACAATACGGCCAGTA
CCGCCCATTTATTTACAGGGCGGGGGTTCTTGTCGGCAGACTCGGCATCTTGCATGGAAA
AATCATTCTATCGGGGCGGCTGACAGGTGTCAAAATGGAGGATGTACGGGTCGGCTTCTA
CGACTGGCTCTAAAATGTTAGAATAGCGTGAATCTTCAAACCATCTGTCAAGGAGCACGA
TATGTCGGGACATTCCAAGTGGGCCACTATCAAACACCAGAAAGGGGCCGCTGACGCCAA
GCGCGGTCAACTGTTCACCAAACTGTCCCGTGAAATTATCCTGTCGGCCAAGGACGGCGG
GCCTGACCCGGCCATGAACGCCCGGTTGCGTCTGGCGGTGCAGAAGGCCAGGGATGCCCG
GATGCCGTCGGATAACATTGAACGCGCCATCAAGAAGGGTTCCGGTCAACTGGAAGGCGA
AACCCTGTTCGAGCTGACACTGGAAGGCTACGGCCCGGGCGGGGTGGCGATACTGGTGCA
GGCGGTGTCGGATAACCGCAATCGGACCATCCAGGAAGTCCGTCACCTGTTCACCAAGAG
CGGCGGGGCCATGGGCGAAGCCGGATGCGTCGCCTGGATATTCGATCCCAAGGGCATCGT
GAACGTCAATGCCGAAAATCGGGATACGGATGAAGTCACTCTGGAAGTTATCGACGCCGG
CGCCGAAGATGTCAAGGCTGACGGAGATTATCTGGAAGTCATCACCGCCCCGGAACAGCT
GGAGGCGGTGCGGCAGGCGGTCGAGGCCAAGGCTATCCCCATCGAAAATTCAGGTCTGGA
GATGAAGCCCAAGACGCTGGTGGAACTGGACGACGATACGGCGGTGCAGGTGCTCAAACT
GTTGACCGCCCTCGAGGATCTTGATGACGCACAGAACGTCTATTCCAACGCCGATTTTTC
CGATGAGGCCCTTGAGAAATATCAGGCGGGTTAGATGAGAGTACTGGGAATCGACCCGGG
AACCCGGTGCCTGGGATACGGCATCATCGACGCCGACGGCGCCGACCTGACCTTCGTAAT
CAGCGGTACCGTTAAATGCGCGGACAAAACCCCGATGCCGGAACGGCTGAAATATATTTA
CAGTGAACTGGTGGCCATTATCACCCGCTATCAGCCCCAATGCGCCGCCATCGAAACCCC
GTTCATGGCTGAAAACGCCCGTTCGGCACTGACCCTCGGCAAGGCTCAGGCGGTGGCTGT
CCTGGCTTCGGCCAATGCCGGACTCGAAGTCTACGAGTATCCGCCGGCCCGTATCAAATC
CCATGTTGCGGGTTTCGGAGCTTCGGCCAAGGACCAGATAATCCGGATGGTAACCCTTCA
ACTCAATCTGGCTCAGCCGCCGGCGTCACCTGATGCCGCCGACGCTCTGGCCTGCGCCCT
GTGCCATGTCCAGGAAGTCCGGATAGCCTCGGCCATTTCCGGAGCCCGTTCCTGACTGGC
CGGAACCGGCGGAATTACTGGCGGCGCCAGCCGGAAGTCACCAGCCGGTAACCCAGGTGG
ATGAACGCCAGCCCGATCAGGGCGGCCACGAACTGAAGCATCATGTTATCTGCCGCCCAG
GATACGTATTCGTTTTCCAGCGTCACATTTATCAGAATGAAGATGCCGATTATTCCGGAC
AGCAGGCCTGTTGCGATTTTCCACATCTTTAAATTTCCCCCTGTAAGTCGGTGGCTGACC
TCTTCATACGGTTACCAGCACCGGCAATATCATAGGCCGCCTTCGAGTACGTTCGTAGTA
GAAGCGGGACAATATATCCCGCACCCGGTTGGATATTACCGGGGAATCGGAAACGCGTTG
TGCTTCAGTTTCAAAGAAATTGACCACCAGATCCCGGCTTTCCTCAATCAGCGCCTTGCC
CGATTCCGGATCAACGAAGCCCCGCGATACTATATCCGGTCTGACGGCCAGGTGGCCGGA
GGCGGCGTCCAGGGTGACGATGGCCACCACGATGCCGTCCTGAGCCAGCATCTTGCGGTT
GCGCAGAACGACACCGTTGATGTCACCGACCGACACCCCGTCGACATAAACGTTACTGGC
CGGAGCGTGGCCGACCACCTTACCGCCGCCCGGCGTCAATTCCAGGATGTCACCGTCTTC
CAGGGTGAAGATGTTATCCCGGGGGACGCCCATTTGCTCGGCCAGCTGGGAATGCAGTTT
CAGATGGCGGTATTCGCCGTGAACCGGGATGAAGAATTTGGGACGGATAAGGCTCTGCAG
GAGACGCAGTTCTTCCTGCGAGGCATGGCCGTGCACGTGTACCTTGGCGATACGGTCGTA
ATACACCTGAGCTCCCAGTTTGAACAGGCTGTCGATGGTTTTGGATACAAATGATTCATT
ACCAGGTATGGGTGAGGCTGAGATGATTATGGTGTCATCTTTCTTGATCTGAATCTCGCG
GTGTTCTCCGTTGGCAATACGTACCAATGCGGATGTCGGTTCTCCCTGGGACCCGGTGGT
TACCAGGGCAACCCGGTTAGGCGGTAGCCGGTTCATCTCAGACAACTCCCCGATAAGGCC
GTCTGGAGCTTTGAGATAACCCAGTCGGAGTGCCATTTTAACAATTTCGCTCATACTCCG
CCCGGCGATAAATATCTTGCGGTTATACTTAACCGCCGCGTCCATTACCTGCTGGATGCG
AGCAACCAGGGAGGCGAAAGTGGTGACTATCACACGGCCGGGAGCATTAGACATAACGGC
GGAAATAGTCTCGCCGACCACCTTCTCCGAAGGCGTATAACCCGGGATTTCGACGTGGGT
GGAATCAGCCAACAGGAGCATTACTCCTTCGGAACCAATTTGCGCTAATCGGGACAAATC
ACAGGTTTTTCCATCCACCGGGGTATAGTCCAGCTTGAAATCGCCGGAATGGACGATGGT
GCCGACGGGGGTCCGGATTATCAGTCCGGCGGCATCGGGGATGGAATGGCACATTCTGAC
GAATTCCACCTTGAATGCGCCCAGGTCAATGATGTCTCCGGGCTTGACTTCATGTACTGG
ATTGGAAGGTTTCACCCGGGCTTCCTTGAGCTTGACCGAAATCAGGCCGTGGGGCAACGG
AGCGCAGTATATCGGGGCGTCCAGGTGGGGCAGGACATAGGGCAGGGCGCCGATGTGGTC
TTCGTGACCGTGAGTGATGACGATGCCCCTGATTTTATCGCGACGTTCGGTCAGGTAGGT
TATATCCGGAATAACCAGGTCGATGCCCGGCATATCTTCCTCCGGGAACATCAGGCCGCA
GTCGATGACTATGATGTCCTCACCGTACTCGATGACCATCATGTTCTTGCCGATCTCGCC
CAGACCGCCGAGGGGGACTATTCTGAGGGCGGGGCCGGACTTGCCGGAGCGTCGAGGGTT
AGCTTTCGAAGAGGTTGAGTTGTCGGACGTCGGCAGGTTCCGTCGCCCCGGTTTGCGTGG
GTTCTGGTTTTTCACTTCTTTTCAATTCCTTAATTATTTCCGGCAGTCGGGCCATGTCGG
CCAGTATCGTCGCTCTCAGACTGCCCTGGTGCAGGGCGGCCGCCGGGTGGTACATGGCCA
GGCAGACCAGGTCGCCCTGTTTTTCCCATTGGCCGTGAATCCGGCTGATGGTCTTGCCGG
GAAAAAACCGGCTCATGGAGTATCGACCCAGCGTAACCACCACTCTCGGCCGGATGGCGG
CCAGCTGGCGATCCAGCCAGTGGCGGCAGGCCGTAATTTCCTCCGGCAACGGGTCGCGGT
TGCCCGGTGGCCGGCATTTGACGATGTTGGTGATATAAACCTGGTTCCGGTTCAATCCGA
TGGACTCTATCATCTGCGTCAGAAACTGGCCGGCGGCCCCACAGAAAGGCCGTCCGGTAC
GGTCTTCATTGAAGCCCGGGGCTTCGCCGATGAACATTATCTCGGTTTCGGCATGGCCCT
CGCCCGGCACCGCCTGATTTCTGCCGGAGGCCAGTCCGCAGGCTTCACAGGAGCCTATTT
CGCGAGCGATGTCTTCCAGAGAAGCATTGTTATCTGTTGTCATATTCACCGGTTCGGGAC
GTACTCATGAATATTGGCATATTAACACCCGTTCTTCGTTCAGTAGTAGAATCCCCGTAC
GTGGTGTAAATTCCTGGAATTGAAAAAGCAGGCCATTGTGTGGTTTCTTGAAAGAAAATA
ACAACAAAGACTTTCAGGAGGTAACCACAACAATGGCCAAAGACAGGATGACACTTTTGG
AACTGCTACGCAAGTCAGGAAGCGACGGTGATCTTGATTTTCTGAGAGAAGGGGTGAAAA
TGCTGGCCGAAGCGGTCATGGAGCTTGAGGTTAAGCAGAAGACCGGAGCTGAGAAACATG
AGCGCAGTGACGGTCGTTTAACCTACCGTAACGGCTACCGGGGGCGTATCTGGGACACCC
GGGCCGGCACGATACCCTTGGCGATTCCCCGGTTGCGGGACGGCAGTTATTTCCCCAGCT
TGCTCGAGCCCCGGCGCCGGGCGGAACATGCCTTGCTGGCGGTAATCCAGGAAGCCTATG
TGTTGGGCATCAGCACCCGCAAGGTGGAATCTCTGGTTCAGTCACTGGGTCTTAACGGGG
TCAGTAAGAGCGAGGTATCGCGAATATGCGGGGCTCTGGACGATGAAGTGGAACGATGGC
GTCACCGGCCTTTGTTATGGCGTTATCCCTATCTGTGGCTGGATGCGACCTACGTCAAGG
TCAGGGATACCGGGCGGGTGGTCAGTCAGGCGGTAATTATCGCCTACGGCGTCCGGGAAA
CCGGAGAACGCGAGATCATCGGGCTTGAGGTCGGCCCCAGTGAAGACGGTGTATTCTGGA
AAGAGTTTCTGCGGGGGCTGGTCAGCCGTGGTTTGAGCGGGGTGATGCTGGTAATCAGTG
ATGCTCATCTGGGGCTGAAGGAAGCCATCAGCACGGTACTCACCGGGGTATCGTGGCAAC
GTTGCCGGGTGCACTTCATGCGCAATGCGCTGGCCAGAGTGCCACGGGGCGCCCAGGCTA
TGGTATCTGCCGCTATCCGTACCATCTTCGCTCAACCTGACCGCGACAGCGCTTGCAGCC
AGCTCCGCCGGGTAGCCGATAACCTCAGACTCCGATTCGGTCCTGTTGCCGACCAACTGG
AAGAGGCAGAACCGGATATCCTGGCCTATACCGCTTTCCCCCGGGAACACTGGCGGCAAC
TGTACTCTACCAATCCCCTGGAGAGACTGAATAAGGAAATCAAGCGCCGCAGTAATGTGG
TCGGCATCTTTCCCAACAGCCAATCGGTAATCAGGCTGATTGGGGCGGTGTTAATGGAAC
AGCAGGACGAGTGGGAGGTCGGACGACGCTACTTTTCTTTGGATTCGATGAAGAAAACGC
TGGAAGGGGCGCAGGAGGAACCCCTGATCATGGCTTTACCAGCTTGATTATTCGGGAAAC
CACCAATGATGAATTTACACCACTTGACGGGACACTACCCGTTCAGTCAATTACCGCCGG
CCGGGTTCTGCCACCGCAGGCGGGATATGATAGAATAACTAATTAGCGTTTTGACGTTAA
ATAACATGTAATCCGCTCCTTCAGGAGCACTGACAAGAGGTTAAACAGATGTTCAAGAAA
CTTTTCGGCGGCATGATGGATTCCAACGAAAAGGAAATCAAACGGATTCAGCCGCTGGTC
GAAGAAATAAACGCCCTGGAAGAAGAGTTCCAGGCGCTGTCGGATGAAGCTCTCAGGGCA
AAAACCCGGGAATTCAAGGAAAAAGTTCACGAGGAATACCGGTTGCTCTCCGATGACATC
GACACTTTGCGGAATCAGCTGGCAGTCACTGTCGGTCCGAGCGAACGCAACAAGATAAAA
GATAGAATCATCACCCTGGAAAACTCGTGCTTCGAGGAGGTACTGCCGGCGGCTTTTGCC
GCGGTGCGGGAAGCCGCTCGTCGAACCCTGGGTCTGCGCCATTACGACGTCCAGATGATG
GGCGGAGTCATTCTCCATGAAGGCCGCATCGCCGAGATGAAAACCGGTGAAGGCAAGACG
CTGGTGGCTACCCTGCCGCTATACCTTAATTCCCTGCTGGGCCGGGGCGCTCACCTGGTG
ACGCAGAATGATTACCTTGCCCGTCGTGACGCCTACTGGATGGGGCCGGTCTATGACGCA
CTCGGCGTGACCGTGGCTTCCATCTATCCCATGCAGACCCCGGATGAGCCCCAGCCATCC
CGTATCTACGACCCGTCATACAATTCCGGCGGGGACAACGACCCGTGGCAGCACTACCGG
CCGGTCAGCCGGCAGGAGGCTTACGCGGCCGATATCACTTACGGTACCTCGGCCGAGTTC
GGCTTCGACTATCTCCGCGACAATATGGTGCTGGATCTCAGGAACGCGGTGCAGAGAACC
GATGGACCGTTTTTTGCCATCGTCGACGAGGTGGATAATCTGCTCATCGACGAAGCGCGG
ACGCCCCTTATCATCAGCGCCCCGGACGTGGAGGCCGGCAGGCTGTATGAAAGCTTTGCC
AAGGTCGTCACCCGTCTGCGTTCCGGCGAAGACTACGAACCCAAGGCCAAGGAGCGGCAG
GCGGAACTGACCGAAGAGGGCTGGATCAAGTTCGAAAACCTGGTTCGGCGTGAAGGTCTG
CTCAAGGCCGACAGCGTCTATGACCCTCAGAACGCTTTTCTCATTCGTCATTTGCGCAAT
GCCCTGGCGGCCAAAGAGTTCTACCACCGCGACCGCCAGTATGTAGTCGACCGGGATCCG
GACGGGGGACGGGGCATCGTCATCGTCGATGAATTCACCGGCCGCAAGATGGTCGGGCGG
CGTTACTCCGAAGGTCTCCACCAGGCCATCGAGGCCAAGGAAGGCGTCAAGATTCGCCAG
GAAACCAAGACCTATGCTTCCATCACCATCCAGAACTACTTCCGGATGTACGACAAGCTG
TGCGGCATGACCGGTACCGCCCTGACCGAGGCCGAGGAATTCTCCCGAATCTACAACCTG
GAAGTGGTGGCGGTGCCGACCAACCGGCCGGTCATCCGTCGCGATCAACCCGACCAGATA
TATAAGGACCTGTCCTCCAAGTTCAAGGCAGTGGTGCGGGAAGTCGAGGAAACCCGCGCC
GCCGGGCGCCCGGTACTGCTGGGTACCGTGTCCATCGAAAACTCCGACCTGCTGTCCGAT
ATGCTGAAGCGCAAGGGCATCCCACACGAAGTACTCAACGCCAAGAAGCATGAACGGGAA
GCGTCGGTAGTGGCCGAAGCCGGCAAGCCCGGGGCCGTTACCGTGGCCACCAACATGGCC
GGCCGCGGCGTGGACATCATCCTCGGCGGTCGGCTGGAAGGCTACGAACCACTGGCTGAC
CTCAAGGAACACCTGGGTGTCGAACTGGCCAAACTCCCGGTTGACCGGAGCCGTCTGGAA
CAACTCGGCTCCGGTCTGAGGCCGCTGGAAGCGGAAATTACCCGTCTGCAAGGCCAAGTC
AATACCAAACGCCTGGAATTCATCCAGGAAGTCAAGACCGCTCCCGACACCGTCGGGCAG
AGCGGCCTGCCGGCTGAAATCGAAGCCCTGGAAGCGCGCCTGGCGGGGGTGGCCGAAAAA
TACCTGTCGCTCTATGCCGAGGGTGTCGAAAAAATAGTCAGCCAGTTGCCGGAAAAGCCG
CAGAAACTGGAATGCGATATCGATACCGGACTTTGTAAAAAAGTTATAGACCGGGATCGC
CAACGGTTCCGCACCTGGCTGGAAAACTACGTCAAGGTGGTCAAAGCTGGCGGCCTGCAC
GTCATCGGCACCGAGCGACATGAGGCACGGCGCATCGACAACCAGTTGCGCGGTCGGGCC
GGCCGGCAGGGAGACCCGGGTTCCTCACGCTTCTTCGTGTCGCTGGAAGACGACATCATG
CGCCGTTTCGGCGGTGACATGGTTCGTGGTCTTATGGAGCGTTTCGGTTTCGATGAAAAC
ACCCCCATCGAAAACAAGATGATCAGCAATTCCATCGAAAATTCCCAGAAACGGGTCGAA
GGGTATAACTTCGATATCCGCAAGAATCTGGTCGAATACGATGACGTGGTCAACAAGCAC
CGGGAGGTTATCTACGGCGAGCGGCACAAGATACTGGCCGGGGCCGATCTCAAGGCGAAT
ATCCTGGACATGGTCTATGAGGAACTCGACGCTATCGTCGATTCCCGGCTCTCGGGGCTG
GATCATCATGACTGGGACCTCGACGGGCTGATGACCGACCTCGGCGGCATCATGCCCCAA
CCGGAAGGTTTCACCGCCGAAAACCTGGCCCGGATGTCATCGGAGGAAATAGTCGGTTTT
CTGAAGAAGTCAGCCGAAGACCTCTACGACAGGAAAGAGCGGGAAATCACCCCGGAGGTG
ATGCGCCAGATAGAACGGCACCTGATGCTCCGGGTGATGGATTCGCTGTGGATAGAGCAC
CTGACCTTCGTCGAGCATCTCCGCCTTGAAGCCGGCTGGCAGACTTTGCGGCAGGTCAAG
GCAGTGGATGCCTACAAAAACGAGGGCTTCAAGGCCTTCGAGGACCTGTTGGACGGTATC
CGGCATGACGTGGTGCATACCATTTTCAAGGTACAGGTGGTCAAGCAGGGCGCCGGCGGC
TCCATGCCGGCTAACGCTCAGGCCGGGCAGGCGCCGTTGACGGTGACTACTACCGCCGCG
GGCAACGTATCATCGCCGATGCAGGCGGTGGCTACGGCTAAGAATGTGGCGCCGACAGCA
CGGGACGCCGAAGGCCATAAAGTCGGCCGTAATGATTCCTGTCCCTGCGGTTCCGGTAAA
AAATACAAGAAATGCTGTGGCGCGTGAGGTGACCGGTTTCCGTCGATGAATGATGACAAT
GAACAGTCAATCGGCGTCACACCGTCAGCCGCCGCCGCTGTCGAACGTCTGCGGCTGGCG
ATAGCCGCCGGTCAGCACTGGTATCCGGCCATGCTGGAGGCGGCCGGCTACTGGCCCGAG
GAGTGGGAATCCCTCGACGGCCGTATGTATCGCTACCTGATAGCCGGCGAGGCCTTTGAC
TTTCTTCTGCTGGCGGAGCGGCTGTCGGCGGCCGTGCCCGACCTGGTGCCGGAAAAAGAA
AGAGTGGAACTGCTCTTCGAATCCCGGCCGCCGCGGGAAGTGACCGCCGCCGAGATGCGT
CGCCTGATGGGGGACGTGCGCTATCAACAGCACCTGAATTTCTTCTACGGGGTGACGGTC
GAAGAAGCCTTGATACTGACGATTCAGGATGAGATTCGCAAGGAAGAACGCTCGCTGGTC
ATCAAGGGCGGCGACACCCTGGAGGAAAGTTTCGCCCGGATTTACGATCGTTCCCGGACT
GAACTGATGAAATCCTTCCGACTCAGCCGGGGGGAACGCCCCAACCGGTCACTGAAGCTG
GGGGAATTCCGGGAGTTTACCTACTGGTTGTTCAAATACCGGTTGCGCTATGCCGACAAG
GCCCGGGTGGCTTCCGATACCAAGAAAGCCCTGAACCGTCTGAAGCGATTTCCGGGCAGA
AGCGGCGGTCCGGGGCTGGAAGAACTGCTGGGCGTTTAGTCTTTACCGGGCGGCGCCGGT
GTGTGATGATTGAACTGGGCCAGGATGATGCCGGCGGCACTGGTCAGGATACTGAAGGAC
AGGAACTGATGCCGGTCGCGTAGAACCAGCCAGGCTAATACGGCCAGCTCGTAGAAGAAG
AACTGGTTGAAGGCTTGTTGTTTTTCCAACGGTGACAGGTACTTCAATTCCGGTTGGGGA
AAGCGGTTGAATGCCTCGAACAACGTCTGGTACAGCACCTCAGTCGGTTCGCTCAGTGAG
ACGGAAACCTTGAGTGCAGGGCGTTGTCCCAGCAGGTATTCCTGCAACGGGTCTACAATC
TGCCGCAAAGAGGTCTTGAACCAGTCATCGAGTTTGACCATGGCGTCATCGACGTAGTCG
CTCCGCATCGTCGGCAGGCCGAGGGTATTGGTGTGTCCCGGCAGTTAATCGTAAAAACGG
TCAACGACATCAACTACCACCTGTTTCAGTCCCGCTGGATATTCCGATAATTCCTGACCC
AGGAAGTTGCGGACAGCGCCGGGTGGATTTCCTCGATGAAGGGCAGGCGGCGCCGGGTCA
TGACCGGCTAGTCCTGACGCCGGTTGGCCAGATGGTAGAGTTTCTGATAGGAGGCGCCGA
AGTCGGGGTTGGCCGCTTCCAGCGTGGTTTTCAACCGGGACATGCGGTCGATGAAATCCT
GCCGGCGGCCGTCGGCCACCAGTCCGGCCCACTCGTCAGCTTTCTCACCGAACAGTTTCT
CCATTTCCGGCAGTTCCGGCAGGTTAAGCTGGATGGATGCGTACAGCGACGGGTCTTCGG
ACAGCACGCTTTCCACCAGGGTCAGCAGGGCTTTATAGGTAATGCCGGAGGCGCTGTTCA
TCTCGGTCAGTTTATCCAGGCTGATCAGGGCGTCGGCGGTCACAATGGCGATGAAATGGG
CCAGCCCCAGGGAGATGGACATCAGCCGGTCGTGTTCTTCCGGAGAGGTAACGCGCACCC
GGGCGCCCTGGGCGGTCAGCCAGTCGCGGACTTCGTCCGCCAGGCGATTCTCGGCCTCGT
CGGTCGGTGTCAGGATGACGTTCTGGCCGTTGAGGCTTTCAGCGCCCGGCCCGAAAGCCG
GATGAACGCCCAGCACCTGCGCCCTGTTGAAATTGCGGTGCATGGCCGCTACCGGCATGA
CCTTGACCGAGGTCAGGTCGAAAACCAGCTGTCCCGGCCGTATGTGAGGCGCCAGTTGTT
CACAGACCCGGCCGAAGACATCTACCGGTACCGAAATAATGACGATGTCGGCCCGGCCGG
CGGTTTCCAACCGGTCGGTGGCGGCCACGCCCAGATTGACCGCCGCTTCGGCCAGTTTGT
CCTTGTCGCGCCCGATGACGGTCACGGCGTGGCCTTCCTGCTTGAGCAAACGGGCGAACC
AGGCGCCCATCTTGCCGTACCCGCCCACGATGGCTATGCTTTTCATCTTACCTGGCCCTC
GGATAGGAACCCAGAATCTTGATGAACAGAACGTGTTCCTCCAGTTGCGGCAGGGCCGCC
TGGAAATTGGCGTCCTGCCGGTGTCCCTCGAAATCCATGTAGAAATTATATTCCCAGGCT
TTCTTGCGGGTGGGCCGGCTTTCAATCTTGGTCAGGTTGATGGCATGTTCGGCCAGCACC
CGCAGGAATTCGTACAGCGCCCCCGGCCGGTGCTTGACGGCGAAGACCACCGAAGTCTTG
TCATCACCCGACGGCGGGGCGTCCTTGCGGCCGATGGCGAAGAACCGGGTGAAGTTGTTG
GGGTTGTCCTGGATGTCTCGGGCCAGTATCTTCATACCGTAAATGGCCGCGGCCCGTTCA
CCGGCGATGGCCGCGCCGTCAGTTATTTGTTTGTCCTTGATCAGTTTCACCGAACCGGCA
GTATCGTAAGTGGGAATCAGTTCGAAGTTGAGCTGGCGCAGGAAATGGCCGCACTGCCCC
AGCGCCTGGGGGTGAGAGTATATCCGGCGCACCGAATCCAGCGTGGCCTCGGGATGGCCG
ATAAGGCAATGGTTGACCCGCAGGTGCAGTTCCCCGGACACCAGCAGGGAAGATTCCAGC
ATCAGGTCGTAGGAACGGGAGATACTGCCCTCGATGGAGTTTTCCATGGGGATGATGCCG
AACTGAACGGCGCCGCTTTCCACTTCTCTGAAGACGGCTTCCAGTGTTTCAAACGGCCGG
ACGGAAGCCCGGGAGCCGAAATACTGCCAGGCGGCCTGCTCCGAGTATGCGCCCGGTTCA
CCCTGGAAGGCGACGCTTCGTGACTGGCGCTGACGGGCCAGCTTGATGATGGCCTGGTAC
AGCTCGACCACTTCATCGGGAGTCATGCCGTCGGCGGCGCCGACGGCGGTGACGTGTTCG
ATGACCGCCCTTTCCCGTCCCAGGTCCTGGGGAGGGACTTCACCGGCGGCCTTTTCCCGG
CCGATGGCCTCGGCGACCGACAGCCGTTCCGCCAGCAATTTAACGATGCCGTCGTCTATT
TCATCGACACGGCGACGCAGTTCCTCAAGGTTCATGTGATTACCCTCTCGATAAATCCGG
CGCGTAACGCCAGGTCGGCCAGTACCACCGCGGTCATCGCCTCGGCGACCGCCGCCGCCC
TGGGGACGATGCAGGTGTCATGCCGGCCCCCCACCTGGAGCACCGCTGATTCGCCGGCTG
ACAGGTTGACGGTATTCTGCCGGCAGGCGATGGACGGCGTCGGCTTGACCGCCAGCCGGG
CCACCAGCGGCATGCCGTCGCTGATGCCGCCAAGGATGCCGCCGGAGTTGTTGGTGCGGG
TGACAACCTGCCCTTCTTTTATCATGAATTCGTCGTTGTTTTCGGAACCCTTGAGCCGGG
CGACGGCGCGCCCGGCGCCGAATTCCACCGCCTTGACGGCCGGTATGGCAAAATAAGCCC
GGGCCAGCACGCCTTCCAGGGTATCGAAAACCGGTTCGCCCAGCCCTACCGGCAAACCCT
CGGCGCGGGCTTCGATGACACCGCCGAGAGAATCGCCGTGGCTCCCGGTGGTTCTGATGG
CTTCAATCATGGCTGACGCCGCAGACGGGTCGGCGCAGGTGACCTCATTGGTTGCCGCCA
CCGAGCGGATTTCGTTAATGTCATCCGGCGGGGCGGCTTCGATGCCGCCTATCTCCACCA
CATGGGCGGTGATATCGATGCCGATGGTGGTCAGCAGTTTCTTGGCTACGGCTCCGGCCA
TGACGAAACCGGCGGTGACCCGGCCGGAAAAGCGTCCGGAACCGCGCCAGTCGTTGAAGC
CGCCGTATTTCCGGCTGGCGGTGAAATCAGCGTGACCCGGACGGGCCAAATCCTTGATTT
TTTCATACTGGGCGGAATCGGTGTCCCGGTTCCTGATGATAAGGGTGACCGGGGCGCCGG
TAGTTCGTCCGTTGAAGACGCCGGATAGTATCTCCACCCGGTCTTCCTCCCGGCGGGCCG
TGGCCAGCGGCCGGCCGGCGCCGGAGCGGCGCTTGTCGGCTTCCCGCTGAATATCGGCAA
CCGACAGTTCAAGCCCGGCCGGGCAACCGTCGATGACGATGCCGATGACCTCGCCGTGGC
TCTCACCGAAAGAGGTGATGCGGAAGGCTTCACCCAGAGAATTATTCACTCAAAACCACC
TTTCCCCCGGCCTGCCGGTAGTCTTCCCAGAAGCCGGGATAGGTCTTGCCGACGCATTCA
GCGCCCTCGATGACGGTATCACCGCAGACCGAGGCCAGCATGGCGAAGGCCATGGCGATG
CGGTGGTCGCCGCAGGAGTCGATGACCGCCCCGTGAGGTTGACCGCCTTCCATCATCATC
AAATAATCTTCCTGGATGACCGGTATGCCCATCCGTAGCAGGTTTTCAGTTACTGCGGCC
ACCCGGTCCGATTCCTTCAGCCTGGCCCGGCCGATACCGGACAGGGCACTGTGGCCTTTG
GCGGCGGCGCACAGGCAGGCCACCGTCGGCAACAGGTCGATGGACTCGTTCAGGTCCGCT
TCCATCCCGTTCAGTGGTGATCGGGAGACGGTCAGCGAGCCGTCGTCGGCGACGTCGGTT
TCGGCGTTCAGAGACCGCAGGCAGTTTAACATGAAACGGTCGGCCTGAAAACTGTCACGG
CTCAGTCCGCGGACGGTGATGCGCCCGGCCAGGGCGCCCAGGCCCAGGAAGTAGGATGCG
CTTGACCAGTCTCCCTCGACGGTATAATCTGCCGGCCGGTAATTCTGGGGCCTGACGGTG
AACTTTCTCAGGTCGGCGTCGGTTTCGACATCGATGCCGAAGCGAGCCAGACAATCAATG
GTCATGCGGATGTATTCCCGCGATTCCACCGGGGAACTCAGCCGGATACACAAACCCCGG
CGCGCCAGCGGCGCCGCCAGCAGGAGGCCGGAGATGAACTGGGAGCTGATGTCGCCGGGC
AGGGCAACCTCTGTCGAAGTTGTCTCCCCGCCACGGCCGTAGATATTGAGGTTGTTGCCG
GACATCTCCGAAGATACGCCCAGCTGGCTCAGTATATCCCGCAGGGGTGTCTGGGGACGT
CGGCCCAGCGCCGGGTCGAATACCAGACGGCTGACACCGGACAACATGGCGCATACCGGG
GTCAGGAAGCGCAGGGTGGCCGCCGACTGGCGGCAGTCCAGCCGGCGGCGGGTCGCCGTC
AGCTGTCCGCCGGTGACCGACCAGTCGGCTCCCTTCCGGTCGATAACGGCGCCCAGGGCT
GACAGGACACCGGTAGCGGCCTCGGTGTCGTCGGCTGACAGCGGCCGCCTGATTCGGCTG
ATGCCGTCGCTCAGGGCGGCGCAGAACAGTGCCCGGATAGTGTAACTCTTGGACGGCGGG
GCGTTCACGACGCCTTCCGGCCGGCTTTTATCGATGGTGGCTTTCATGTAACTCCAGCCT
GGATATGATTTCATCGACTACCGCGGTGAAGGAGCGACGTCCGGTGCCGACGGTGATATC
GGCGGCGGCCCGGTAAAGCGGCTCCCGGTCAGCTATCAGCTCCCGGATGAACTTCTCCCG
GTCCGGCCGCTCCAGCAGGGGACGGCGGCGGCTGTGCGCCAGCCGCTCCTGGAGTTCTTC
CACCCCGGTTTTCAGGTAGATGATGGTCGTATCCCGTTTCAGATTTTCCAGGTTTTCCGG
CCGGGTGATGATACCGCCGCCGCAGGCGATGACGGCATTACGAGCCGTCAGCCCTATATT
TTTAATGACCCCGGCTTCCAGTTCCCGGAAGGCGCCTTCACCTGATTCGCGGAAGATGTC
GGCAATGGTCGCCCCGGCCGCTTCCTCCACCAGCCGGTCGGTTTCCAGAAAATCCCGGCC
CAGCCGTCGCGCCAGGCGTTTGCCGACGCTGGACTTGCCGGAACCCATGAAGCCGATAAG
GGCGATATTGCTTTTCATGACATGGCCGCCGCGGCTGACCGGAGCATGACCGCGCGGTCG
GGGGACTGTCCCGTCCACAGTTCGAAGGCAGTAGCGCCCTGTTCCACCAGCATGTCCAGG
CCGTCGATGACACGGCAACCGGCGGCTTCGGCCTCGGTCAGCAGTCGGGTTCGTCGTGGC
CGGTAGATGGTATCGAAGACCGTCAGACCGGGGTGCAGGAGAGAACCGGGCACCGGCGTT
ACCCCGGTATCCGGAAACAAGCCGACCGGAGTGGCGTTGACCAGCAGTCCGGCGCCATCC
AGCGCTTTTTGCAGTTCGGTTTCGGTAGTGCTCACCGCCGTTGCTCCGGTATCGGCGGCC
AGGGTATCAGCTTTTTCGATGGAACGGTTGGCGATGACTACCTCAGCGCCGGCATCTCGC
AGGGCGAAAACGACGGCGCGGGCGGCGCCGCCGGCCCCGAGTACCACCGCTTTCTGTCCC
GCCGGGGCGAAACCATGTTTTTTTAAAGCGGCCAGGAAACCGGCGATATCGGTATTGTAA
CCGGTCAGCCGGCCGGCGTCGTTGACCACCGTATTGACTGCGCCGACCCGCCGGGCGGCC
TCGTCGACCTCATCCAGCAGACCCAAGGCGGCTGTCTTGTGGGGGATGGTCAGGTTGACG
CCGCGGATGCCGAGGGCGCGGACCCCGTTCAAAGCGCCGGCCAGCCCGGCCGGGGTCACC
CGGAAAGCCAGGTAGACATAATCAAGGCCCAGCCGGTCGATGGCGGCGTTGTGCATCGCC
GGTGACACCGAGTGGGCCACCGGGTCGCCGAGCAGTCCCAGCAAGCCGGTACCTGTATTC
ATCATCATAGTCCCGTGATACCGTATATTTCCGTAATCTGCGCCGCCGTCAGCTGTCCCG
GCGCCGACTGGCGGCCGGGTTCGACCGCGGCGTAGGTGAATTCAGCCCCGGCCAGCGGCG
CCAGCACCCGGCTGAGTAGTCCGGCCTGTCCCATGCCGAAGGCCACCAGGCGGCATCCCT
GGAATTCCTGGTAGAGCCGGAGCAGAGCCAGGTTGTCTTCCGGGCCGACCGCCCGGGTGA
CCAGTTTGCAGATATCGGCGCCGGCGGCCAGTTCCCGGCCGACGATGCTTTTTAATTCGC
CTGAAGACGGTGTTTTTTCATAATCATGATGCGATATCAGGCAACGGGCGCGCTTCTTGA
CTTCGGCCACCAGTTCCCCCAGGTTGGGGGTGGCCAGTTCTACGTCGATGACCGCCGCTC
CCAGTTCCAGTGCCCGGAGCAGTTCCGCCCGGCGACGGGTTTCGCTGTCACGCCAGGCGC
CGCCTTCAGCTGACAGCCGGGCACAGCCGATCCAGGGTTTACCCAGTCGCCGGGCGACTT
CCGGCCAGGCCTCGCCGATAAGGTCAATCCTGACCTCATAGAGCGTGGTCAGTGGTTCGG
CGGCGATCGCCGCTGACAGGTCGGCGGCAGAGGTGACGACGGTACAGACGGCAGGCTTCA
TCGGCTCAGCACCTCGGCAATCATAGCGGTGGGAACATCAGCGCGGTCAACGGTTGTACC
GATACCGGCCGGCAGGATGAATTTAATGCGGCCGTCAGCCGCTTTCTTGTCATGGCTCAT
GGCCTGCACCACGGCGCCGACGGCGTTCCTGCGGTTCAGCGATATCGGCAAACCGGCGGC
GGTAATCAGCCCCAGTATCCGCTCCAGGTCTGCGCCCGACAGCAACCCCAGCTTCCAGGC
CAGGCGGGAAGCTGAGGCCATGCCCACAGCCACTGCGGTGCCGTGGGCGACCTTGAAGCC
GGATACGGTTTCGACAGCATGGCCGAAGGTGTGGCCGAAGTTCAGAATATGGCGGATATC
GTGGTCATATTCGTCCTGTTCCACCACGCCGATTTTGACCTCGGCGGCGCGGTGAACGGC
GAAGGTCAGCGCCCGGATGTCGCCGTCCAGCAGTACCGGCATGTTGTTTTCCAGGAACTC
GAACAATTCCGGGTCGCGGATGACGGCGCTTTTGATGACTTCGGCCAGCCCGTTGCGGAT
TTCCCGGACGGGCAGGGTGCGCAGGGTGGCCGTGTCGGCGGCCACCAGCTTCGGCTGGTA
GAAGGTGCCGACCATGTTTTTCAGTTTGCCGTTATTGACGGCCACCTTGCCGCCGATGGA
AGAATCCACCTGGGCCAGCAGAGTCGTCGGCACCTGGACGAAGGGCACACCCCTCTGCCA
GGTAGCGGCCACGAAACCGGTCAGGTCGCCGATGACGCCGCCGCCCAGGGCGACAACCGG
GGTTCCCCGGTCGGCGCGGAGCCGGGCCAGGCTGTCATATAATCTGGCGGCGGTGGCCAG
CGACTTATGTTTCTCACCGTCAGGAACGGTCAGCACTTCGGGTTCGAAGCCGGAGCATTT
CAGGTTTTCGGTCATCGCTACGGCGTAATGGCGGGCCACTGTCCGGTTGGTGATGATGAC
CAGCCGCCGTCCCAGCTTGCTTTCCTGGAACAGTTCGCCCAGTTGCCCCAGTACTCCTTC
CCCCAGGTATATCGGGTAAGCCCGTTCTTTCAGATTGACGTGTATCTGGTAGGTCATGGC
CCTATTTTACGGCAAACCGGCGCAACTGTCTTGCCTGGGCGATGATTTCTTCCAGTTCGC
CCGGTGGAATCATCTGGGCGGCGTCGCACAGCGCTTCTTCGGGCCGGTCGTGGGTCTCGA
TCATCAGGCCGTCGGCCCCGGCGGCGATGGCGGCCAGACTCATCGGCCGGATGAGATCGC
GGCGGCCGGTGGCGTGGCTGGGGTCGACGATTATCGGCAGAAAAGTCTCTTTCTGAATCA
CCGGCACCGCCGACAGGTCCAGCAGGTACCGGGTAAAACTCTTGCCCTTGCCGACGGGGA
CGATGCCGCGTTCACACAGAATGATGTCCTTATTGCCTTCGGCGGCGATATATTCGGCGA
AGGACAGGAACTCTTCCACCGAAGCGCCGAAATGGCGTTTGAAGATGATGGGCAGGCCGG
TACGGGCGGCGGTCTGGAGCAGGTCCTGGTCGTACATGTTGCGGGAACCTATCTGGATGA
TATCTACGTAGCGGGCAACCAGTTCGGCCTGGGCTTCGCCGCGCACCTCGGTCACTACCG
GCATGCCGAAGCGGTCGCCGGCTTCCCGGAGCCAGGTCAGGGCTTCTACGGCGCCGGCTT
CCCCTGAGGAACCAAGCCCCTGGAAGGAATGAACGCTGGAGCGTGGCTTGAAGACGCCGC
CGCGGAGAATCTGAGCGCCGGCGTCCCTGGCCTGCTCGGCGATACGGAACAGCGCGTCCC
GGTCCTCGACGGCGCACGGCCCGGCGATAACCACCGGTTCATCGCCGCCGATGGCCACGC
CGCCGACATTGACAATGTGGGTACTGGTTTCCCCGTAAGCGCTGGTGTACTCCCGGTTGA
TCAGCTTGTACGGGGCTTCTATCATTCTGGCCTCCTTTACTCCCGGCAGGGCCGCCAGGT
GAGTGAAGTCCACCTGGCGTTCATCACCGACCAGCCCGATGACAGTCAGGTGCTGGCCGC
GTGAAACGTCGGTGCGCAGTCCGACCTTGCTCACCTCCTCGATGACGTGGTCAATCTGTT
CCGGGGTCGCGTCCTTTTTCATGATGATCATTTCCTGTCTCCTTTTTGTTCACTGTAAAC
TAAAAAATCCCCCCTGACGGGAGGATTCACTGCCTGAAACTGCTTTATGTTTTAAGTGCC
CTTAAGCGGAAACGCCGAACCTCCCTGACGTGCCTCCTGGGCACCAGGTAAAGTAATAGG
CGTAAAAGCTGTTTCGAGCTATCATCTGAGTGAAGCATAACACTCCGCCCGGGGAGTGTC
AAGAAGCTGTGGGGCTGTCTGACGATTGGGGTTGGTTGGGTGCTTGTCGTCGCTCTCCAC
CCTCAAACAATCCCGGAAACCACGGCCACGGCATAGTCACGGCTGTGTGACAGGCTGACG
GTCAGGTCGGTCAGTCCCAGTTCATCGGCCCTTGACCGGGCCCTGCCGTAGAGGGTGACG
GTCGGGCGGCCGCTGTCGTCGGCGGTGATTTCGATATCGCGGTAAATCATTTCCCTGATG
TCCAGCGCCTTGACCACGGCTTCCTTGGCGGCGAAGCGCGCTGACAGCGATGCCGGCCGG
TGCCGGTACCGCCGGAGTTCCTCGGCGGTGAATACCCTTTCCAGGAAGCGGTCGCCCCAG
CGTGTCGCGGCTTCTTTCACGCGGCTTATCTCGATGATGTCAATACCCAGGTGCTGTTTC
ATCTTTTCTCCAGCCTGACCGCGGCCACCTTGAATTCCGGGGTGCCGGCTTCCGGGTCGG
CCGCCGGTGAGGTCAGGATGTTGGTCGCCGTTTCCGGGAAATGGAAAGTCATGAATACTA
CCCCGGCTGTCGTCCGGCGTGAAAGGAGCGCCCGGGCTTCGACCGCGCCGCGCCGGGAAA
CGACCCTGATTATATCACCGTCGGCGATACCCAGTCGTCGGGCGTCGTCAGCGGCTATCT
CCAGCGTCTCCTCCGGCTGGAGCGCCAGCAGTCCCGGCACCCGGCGGGTCATGGTGCCGG
TATGGAAATGATAGGGACTGCGCCCGGTGGTCAGGAGGAACGGATACTCCCCGTCGGGTG
ACTCGGCCGGCAGACGGCAGGCGGCGACGCGGAAAAGTCCCCGGCCGCGGGTGAACCGGT
CGGTATGCAGTATTGGCGTTCCCGGGTGGTCTTCAGCCGGGCACGGCCATTGCAGGCCGC
CGTTTTCCAGCCGTCGGTAATTAATGCCGGCGTAAGCCGGGACGACGGCGCGGATTTCCT
CGAAGACAGCCTCGGCGGAATCGTAATCGAAGTCCCGGCCGCCCAGACGTTTGCCCAGTT
CGGCGGTAATCCACCAGTCGGGTCGGGCCTCCCCCGGCGGCGCGACCGCCCGCTTTACCC
GCTGGACGCGCCGCTCGGTATTGGTAAAGGTGCCGTCCGTTTCGGCGAATGATGCCGCTG
GCAGAACGATGTGAGCCAGTTCGGTGGTTTCGGTCGGGAATACGTCCTGGACGATGAGCA
GTTCCAGCCGGCCCAGTGTTCGGCGCACCCGTCCGGTGTCGGCGTCGGACAGCGCCAGGT
TGTCCCCGGCCAGGTACAGTGCCTTGATGAGGCCGGCGTCGATGGCATCCAGTATTCCGG
GCAGGGTCAGGCCGGGAGTTGAACTCAGCGGTGTTTCCCAGGCGGCTTCGAAGTCCCGGC
GCGCCGTTTCGTCGGCGGTCCGGCGATAGCCGGGAAAGACATCGGGCAGGACGCCCATGT
CGCAGGCGCCCTGGACGTTGTTGTGCCCGCGCAGGGGATTGACGCCGCTACCCGGCCGTC
CCATGTTGCCGGTCAGCATGGCCAGATTGGCGATGGCGCCGACATTGTCGGTGCCGTGGC
TGTGCTGGGTGATGCCCATGGCGTACAGGATGGCCGCCGGTCCGGCGGTGGCGTACAGCC
GGGCGGCCGCCCGGATATCGTCCGCCGGCACCCCGGTGACGCCGGCGGCATGGTCGATGT
CGAATGACTTGAGCGACGCCGCCAGCTCAGCGAAGCCTTCGGTGCGCTCTTCGATGAAAG
TCCGGTCGGTAAGGTTTTCTGCGATAATGACTCCGGCCATGGCCGAAAGCAACAGCATGT
CGGTACCCGGCCGGGGCTGGAGAAAGATATCGGCCTGGCGGGCCAGCGGAATGCGAAGCG
GGTTGATGACTATCAGCCGGGCGCCGGCTTTCACGGCTTGCCTGAGGTCGAAGCCGATGA
CCGGGTGCGTTTCGGTGGTGTTGGCGCCGATGACCAGGAAACAGGCGGAAGTCCGCAGGT
CGTCCAGCGAGTTGCTCATCGCCCCGGAACCGAAGGTAGCGGCCAGTCCGGCCACCGTCG
GGGCGTGGCATAGCCGGGCGCAGTGGTCGACGGTATTGGTGCCGATGACCGCCCGGGCCA
GTTTCTGAATGAGGTAGGCCGCTTCGTTGGTGGCCTTGGCCGAGCCGATGACCGCTATCT
CTTCCGGCCGGTAGCCATGGAGCCGGGAACAGGTTCTTTCCAGCGCCTCATCCCAGCTAC
TGGTCTGCCAGGCGCCGTTCCGGTTCCTGACCAGCGGCGATGTCAGACGTTCCGGGTGAT
GTACGAATTCCCGGATGCCGAATCGGCCCTTGACGCACAGCCGTCCCCGGGAAACCGGGC
TGGCTGAATCCCCTTCGACGCCGGTAATCCGTCCCCGGCGTATCTGGAGCCGGAGGCCGC
AACCGACGCCGCAATAGGGGCAGATAGTGGCGGTTTCACTGTCTGGTTTTACATAATACT
TCGGCGTCAAGGCCGCCGTCGGACACCGGGCGACACATTCACCGCAGGAACGGCAATCGG
TTTCGGCCAGCGGCCGGTCGGCCACGGTGCCTACCCGGGAATCGTAACCGCGGCCGGTCA
GCTCGATGGCGCCGTTGCCGGTTATCTCGTCGCAGGCGCGGGTACAGCGGGCGCACAGGA
TGCAGTAGGCGCGGTCCAGCCGGAAAAAGGGATTGGAGTCGTCAATCGGTCGCGTCGGGG
TTGACGGCGGCAAACGCCGCTCGGTAACCCCCAGCCAGGCGGCCGCTGTCTGGAGTTCAC
AGCGCTGGTTCTTGACGCAGGCCAGGCAGTCCAGCGGGTGATCCTGGAGCAGGAGCTCCA
TCACCGTTCTACGGGCTTCGGTCAGCGCCGTCGTCTCGGAGCGTATCGTCAGGCCTTCGG
TCGCCGCCGTGGTGCAGGCGGTCGGCAGGCCCCGGACGCCGTCTATCTCCACCACGCACA
GCCGGCAACCGCCGTAAGGCTTCAGGTCGGGATGATGGCACAGTGACGGAACGTAGATGC
CGGCTTCCCGCGCCGCTTCCAGCACTGTCCGGCCTTCGGCGGTTCTGACTTCCCGCCCGT
CGATGGTCATCTTTATCATGATACCGCCACCGCGTCCAGCCGGCAGACTTCCCGGCAGAT
ACCGCACCGGTTGCAGACGGCTTCGTCCAGAATCACCGGCCGGCGCTTGCCGGCGAAGGT
AATGGCCTGGGCCGGGCAGGCCTTGACGCACAGACGGCAACCGGTGCACCGGTCGTTGAT
AATGCGGTAGGTGATGAGTGACTTACACACCCCGGCCGGACATCGCCGGTCCCGGATATG
AGCCGTATATTCATCGTGGAAATAGCGCAGGGTGGTCAGCACTGGGTTGGGCGCGGTTCC
GCCCAGGGCGCACAGCGATGTCTTTTTGATCTGCGCCGCCAGTCCTTCCAGCGTTTCGAT
GTCTTCCGGCCGGCCGTCACCGGCGGTAATCCGTTCCAGAATGGCCAGCATCTGCCGGGT
TCCCAGCCGACAGGGGACGCATTTGCCGCAGGACTCGGCCTGGACGAAGGTCAGAAAGTA
ACGGGCCACATCCACCATGCAGGTATTTTCATCCATGACCACCATGCCGCCGCTACCCAT
GATGGCGCCTGAGAGGCTGAGCGATTCATAGTCCAGTCCGACATCCGTGGCCTCCGCCGG
CAGACAACCGCCGGACGGCCCGCCTATCTGCACCGCCTTCAGTTGCCGGTTTTCCGGTAT
GCCGCCGCCGATGTCGAAGACGACTTCGCCCAGCGGCGTGCCCATCGGCACCTCCACCAG
CCCCATGCGCCGGACGTTGCCGGCCAGGGCAAAGACGCAGGTGCCCCGGCTCTGTCCCGT
GCCCATGGCGGCGAAATCGGCGGCGTGGCCGGCCATGATGTAGGCGGCCATGGCCAGTGT
CTTGACGTTGTTGATATTGGTCGGTCTGCCGAACAGGCCGGAAACCGCCGGATACGGCGG
CCGGGGTCGCGGCATCCCCCGTCGCCCCTCCAGGGAGGCGATGAGCGCTGTCTCCTCACC
GCAGACGAAAGCCCCGGCGCCTTCCTTGATTTCGACGTCGAAATCGAAGCCCGAACCCAG
AATATTCCGCCCCAGCAGGCCGGCCTTTCGCGCCTGGGCAACGGCCTGTTGAAGGGTGCT
GACCGCCAGCGGGTATTCCGCCCTGACATAGACGTAACCCCGGGACGCGCCGACGGCGTA
GCCGGAGATGATCAGTCCTTCGACGACCGAATGCGGGTCGCCTTCCAGAATGGAGCGGTC
CATGAAGGCCCCCGGGTCGCCTTCGTCGGCGTTGCAGATGACGTATTTCGGGGCACCGGG
TGCCTCGCGGCAGAACTGCCATTTGCGGCCGGTGGGAAAACCGGCGCCGCCGCGGCCGCG
CAAGCCTGAAGCGGTTATTTCCTCGATGACCTGTTCCGGACTCAGTCCGGTCAGCGCCCG
GTGCAGACCGGCGTAACCGCCGCGGGCCAGGTAATGGCTGAGCCGCAGGGGATTGATATG
GCCGCAGTTGCGCAGGGCAATGCGCCGCTGGGCGCGGTACATCGGCATTTCTTCCAAAGA
GGGCAGGCCGTCAACCCGGCCTTCGCCGATGGTGCACAGCGCCAGGTCAGGCCGGGGGTC
ACCCCCGGCAATATAGTCTTCGATGACCCGGGTCGCTTTTTCCGGCGTCATATAGCCGTA
GCTGATTCGGGGCTGTCCCGGCAGGGCGATGTCCACGGTGGGTTCGGCGTAGCACATGCC
GAAACAGCCCACCTGGGTGATGTCGGCTTCGATGCCCAGTCGTTGCAGGGTGGCTTCGAC
CGCTTCCAGCACGCTCATGGCGCCGGCTACCTTGCCGCAGGTGGCCGTGCCGATGAGGAT
ATGAGGTCGGGACCCGGCTATCAGGCCCTGCCATTCGGCGTCTGCCGAGGCCTGGAGTTC
AGTGAAATCCGTCAACGGCGGCATGAACAGCCGTTCCCGTTGTCAGCAATGTGTTTTACC
CCGGCGATGATGGAACCGGCCGATGATCTGCCGATGATTTCTTCATTGACCAGCACCACC
GGCGCCAGGGCGCAGGCGCCGACGCAGGCCACCGTTTCCAGGCTGTATTCACCGTCGGCC
GAGGTGCCTCCAGGCTCCACGTCCAGCCCGCGGCGAAGTTCGTCCAGTATCTTCTCACCG
CCGCCGACATGGCAGGCGGTGCCGCGGCAGACCTTGATGATATGACGGCCGGAGGGTTGG
AAACGGAACTGGGTATAAAAAGAAGCCACGCCGTACACGGCGCTTTCGGACAGCTTCAGC
CGTTCGGCGGCGGCTGACAGGGCTTCCGGGGGCAGATAACCGAATTCCTGCTGGAGCGCC
TGGAGCAAGGGAATCAGCGCCGAGCGGTCACGGGAGAAACCGGCGGCGATGCGCGTGGCG
CTTTCTTCGACTGTCGGTGCCTGACTGCTCAATTTACCGCCCTGTCCGGCCAGTGCCGGG
TTTATATATAAGAGGGGAGTGGAAAGTTCATTATAAGCTATCGCCCGTGAGCGCGGCAAA
GGTGGTTTGCGTTGACAACACCGCCGCGGCGGATATAAAATTGGCTTTCACTTGTCCACC
AGGCGGCGTAGCTCAGTGGCAGAGCAGGGGACTCATAAGCCCTTGGTCGGTAGTTCAAAT
CTACCCGCCGCCACCAGAAAGATAATCGTAAACAAGCCCGACAGCGGGCTTTTCTTGTAT
CCAGACCTGTAGTTCCTGCGTATCCTCGCCGGTAGCGGATTGTCATTCAAGTTACCGAAA
GAGCTGTCTCGTATTACTTCTGCATAAATAATGTAATTCTTGGAACGAGCTTACCAGTAG
CCTGTATCAATTGATTTAATTGAATTGTCCGGTTCTTGACAAAAAATGGTTTCTTTATAA
GGTAAAATGAAATACAATGGACTCTGTTTAACGTGGAGAGGTCAATGACAAATCACAACT
CAACCAAAGAGCAGGAACGCGCGGCATTACATCGCACTATCTGGCAAATCGCCAATGATA
TGCGCGGAAGTGTGGATGGTTGGGATTTCAAGCAGTATGTCCTGGGAATGCTGTTTTATC
GATTCATCAGCGAAAATCTAACCAGCTATCTCAACAGAGAAGAGCGGCGTAGCGGCAATC
AAGACTTCGACTACACTAGACTCCCGGATGAACAAGCTGAGTTTGGTCGGGCGGATACGG
TTAAAGAAAAGGGCTTCTATATTCTGCCGAGTGAATTATTCGTTAATGTTTGTGGCAAGG
CACGTCTTGATGCCAACCTCAATGAGACCCTGGCTACTGTCTTTCGTAATATCGAAAACT
CAGCCAAAGGGGCGGACAGCGAAGATGATCTTAAAGGACTTTTCGATGACCTTGATGTAA
ATTCCAGCAAACTGGGCAATACGGTAGAGAAAAGAAACCAAAAGCTGACCAGGCTGATAG
AGGCAATCGGCGAATTGCGACTGGGTAATTATTCAGATAATACCATCGACGCCTTCGGTG
ATGCTTATGAGTTTCTGATGACCATGTACGCTTCCAATGCCGGCAAATCCGGGGGTGAAT
TCTTTACGCCTCAGGAAGTGAGCGAACTGCTTGCCCGCCTGGCGACGGTCGGGAAAAAAG
AAGTCAACAAAGTATATGACCCGGCCTGCGGTTCCGGCTCGCTTCTTCTGAAATTCGCCA
AAATTCTTGGCAAGGAAAATGTCAGAATAGGTTTCTTCGGACAAGAGATTAATATCACCA
CATACAACCTCTGCCGTATAAATATGTTTTTACATGACATCAACTATAATCATTTTGAAA
TCGCTCACGGTGACACGCTGACTGATCCCAAGCATTGGGATGATGAGCCGTTTGATGCTA
TTGTTTCGAATCCACCTTATTCAACTAAATGGGAAGGGGACAGCAATCCCCTTCTGATAA
ATGACCCCCGTTTTTCACCTGCTGGCGTATTGGCGCCAAAAAGCAAAGCTGACCTTGCTT
TCACCATGCATATGCTTTCCTGGCTTTCAACCAGCGGCACGGCGGCCATTGTTGAGTTTC
CCGGAGTGCTTTATCGTGGCGGCGCGGAACAAAAGATTCGCAAATACCTGATAGACAACA
ATTACATAGATACGGTTATACAGCTACCGCCTGACCTTTTCTTTGGCGTTACCATCGCCA
CCTGCATCATCGTGCTGAAGAAGAGTAAAAAAGACAATAAAACCTTGTTCATCGATGCTT
CAACAGAGTTCGTGCGCGGAGGCAATAAAAATAAACTGACCGAAGATAACCTAGCGAAAA
TACTTGAAGCATTCACGAATCGTACCGACGTGGAATATTTCGCCAAGCTGGTGGATAACA
AAGCCATCGAAGAAAACGCTTGCAATATCGCTGTATCAAGCTATGTGGCACAAAAGGATA
CCCGTGAGGCCATCGACATCCAAAAGCTCAATGCCGAAATTGCCGGAATAGTCGCAAGGC
AGAATGAATTACGCAAAGCCATTGATGAAATCGTTGCGGATATTGAAGGTGATTGATATG
AGCGCTAATCCAACCATGAAGATACAGAAAGCTTATAGGCAATTATTGGCAAGAGATAAT
CACCTACTGAGCGTGGAAGCGAATGAACGAAGCATTACTCATAAGCTGGCCGAATATTTG
CAAGTAGAATTTCCTGAGTGGAATGTAGATTGTGAATACAATCGAAATGGCCTGGATGGT
AAAAAATTGAGTACTTTTATTAAGGATATACAATCCGATGATACTGATGCAGTTTCTGTT
TATCCGGACATCATTATCCATCATAGGGGCACAGAAAATAATTATGTAGTTATTGAAGCC
AAGAAAAGTAATTCACGGACTGAAGATATGGATAATGAAAAACTATGCGCATACAGAAGT
GATTTGGGATACGCGCATGCCTACAAAGTAACATTTCCTATTGGTGTCAGGGAGATTAAT
GTCCAACAGTGTGTTCAAAAAATATGATGAATGAATCCATGAACACAATTGAAAAACTAA
CCGCCGAGCTTTGCCCTGATGGGGTGGAGTATTTTGAATTACATGATTTATTTGAGATTA
AAAATGGCTACACACCATCAAAGAATAGTTTGGAATATTGGAAAAACGGTACGTTACCTT
GGTTTAGAATGGAAGATATTAGAAAAAATGGACGTATACTGTCTGACTCCATACAGCATA
TTACTGAGAAAGCTGTAAAGGGCAAATTGTATCCCGCGTATTCCATTATCATGGCTACTA
CTGCCACCATAGGTGAACATGCCCTGATAATTGCTGATTCGTTAGCGAATCAGCAATTTA
CTTTTCTTACCAGAAAAGTAAATCGCTTGGATTGTCTTAATCCAAAATTTGTTTACTACT
ATTGCTTTTTATTGGGGGAATGGTGCAGAAATAATACCAATATTTCAGGCTTTGCGTCTG
TTGATATGGGTAAATTTAAAAAATATAAGTTCCCCGTCCCCCCTCTTCCCATCCAGGAAG
AAATTGTAAAAATCCTCGACACCTTCACCACGCTGGAGGCGGAGCTGGAGGCGGAGCTGG
AGGCCCGAAAGAAGCAGTATGAGTATTATCGGGAGGAGTTGCTGACGTTTGGGGATGACG
TCGAGTGGAAGACGTTGGGGGAGGTCGGGACTCTTATTAGAGGAAACGGTTTGCAAAAAA
AGGATTTTGTTGAAGAAGGAGTTGGCTGCATTCACTATGGCCAGGTTTACACGTATTATG
GAACTTCAACCAATGCAACAAAGTCGTTTGTATCACCAGAATTAGCCAACATTTTGAAGA
AGGTCAATAAAGGTGATTTGGTGATCACTAGTACTAGTGAAAATATTGATGATGTCTGCA
AGGCGGTCGCTTGGCTTGGCGAGGATGAGATTGTCACAGGCGGACATGCGACAATTTTAA
AACATCATGAGAACCCCAAATATCTATCCTATTACTTTCAAACAACAAGCTTTTCCGAAC
AAAAGCGAAAATATGCAAAAGGCACTAAAGTGATTGATGTGTCCGGTAGCGATTTAGCAA
AAATAAAGATCCCCATCCCGCCTAGCGCCGAACAAGAACGCATTGTTTCCATTCTCGATA
AATTCGACGCGTTGGTGAATGATATTTCTGTCGGCTTACCGGCAGAACTCAATGCCCGTC
GCAAACAATACGAGTACTATAGGGAGAAACTGCTTACCTTCAAACCATTAGGGAATTAGC
ATGACAGAAAGTAGCCGGTACCAAATAGTAACGGAAAACCCACAAAGTACAGTAGTTGCG
GAGTACATAGCTTATCGCACGGAGAAGTCATATCAAAGCGAAGCGGAACTGGAAAACGCG
TTCATCGCCCAGTTGCAGTCCCAGGCGTACGAGTACTTACACATCACTTCCGAGTCCGAT
TTGATTACCAATCTACGGAAACAACTGGAAAAACTGAATGAATTCGCCTTTACCGATATC
GAATGGGAGCGATTTTTTACCAGTGAAATAGCCAATCCCAATCAAAGTATCACTGAAAAA
ACAGCCACTATTCAAGAAGACTTTATTAAAAACCTGAAACGGGATGACGGAACGGTCAAA
AACATCTATCTGCTCCGTAAGGACAAGATTCATGATAACTGTTTGCAGGTTATCAATCAG
TATGCCAGTGAAGATGGTCAGCGCCCGAACCGATATGATGTAACGGTGCTGGTCAACGGC
CTACCGCTGGTACATATCGAGCTAAAAAGGCGCGGTGTAGCCATTCAAGAGGCCTTTAAC
CAGATCAATCGCTATCTGCGTGAAAGCTTCTGGGCGAGTTCGGGGTTATTTGAATATGTG
CAAATATTTATCATCACCAACGGCACACATACCAAGTACTACAGCAATACTACCCGCAAC
GAACATATCAAGGAATCTGTCGAAGGCGCTGTCAAAAAGGGAAAACGCTCCAGCAACAGT
TTCGAATTCACCAGCTGGTGGGCGGATTCTACTAATAAGCCTATCACCGACCTGGTAGAT
TTCGCCAAAACCTTTTTCGCCAAACATACCCTGTTGAATATTCTTACCCGGTACTGTGTT
TTTACCAGTGACAAACAGCTTCTGGTGATGCGCCCCTATCAGATAGCGGCGACAGAAAGA
ATACTCAATAGAATCGAAGTCAGCACCAACTATAAAAAGCTGGGAACCAGAGAAGCCGGT
GGTTATATCTGGCATACTACCGGCTCAGGCAAAACCCTGACCAGTTTCAAGACAGCCCAG
CTCACCAGCAAACTGCCGTACGTTGACAAGGTGCTTTTCGTGGTTGACCGCAAAGACCTC
GATTACCAGACCATGCGGGAGTACGATAAATTCCAAAAAGGCGCAGCCAACAGCAACACC
AGCACAGCGATATTAAGGCGCCAATTGGAAGACGCCAATGCGCGTATCATTATCACAACA
ATTCAAAAGCTGGACCGGTTTATCGGGCGTAATAAAGGTCACACCATTTTTAGCGGTCAT
ACGGTGCTGATTTTCGACGAATGCCACCGCTCCCAGTTCGGTGAAATGCGGGCCGCCATT
ACCAAAGCCTTCAAGAGCTACCACATATTCGGTTTCACCGGCACTCCGATTTTTGCCGTG
AACGCCGCTTCAGGCGGACGTCCTGATTTGAAGACCACAGAACAAGCCTTCGGTGAGAAA
TTGCATACGTATACAATTGTGGATGCTATCGCCGATAAGAACGTATTACCGTTTAAGGTT
GATTATGTTTCCACGGTGCGTGAAGCGGAAGATATCGAAGATAAACAGGTACGCGATATT
GACCGGGAGTCAGCCCTGGCCGCGCCGGAGCGTTTATCGAATATCGTTCAATATATCCGG
GATCATTTTGACCAGAAAACTAAAAGAAACAGCTTTTACAAGCTCAAGGACCGCAGACTC
GCAGGATTCAACTCGATTTTCGCCGTCTCCTCAATAGACACGGCTAAAAAATACTACGCT
GAATTTAAAAAACAATTGGCGGACGCCCCAAGTGATAAAAAGCTCAAAATAGCGCTGATA
TACAGTTTCGGTGTTAATGATGAAGATGCCGATGGAATGATAGATGAAAACTCCGAGGAT
ACCAGTGGATTGGATGCCAGTTCGAGGGATTTTCTGGAAAGTGCTATCAAAGATTACAAC
GCCATGTTTGGCACGTCTTACGATACTTCTTCGGATAAATTCCAGAATTACTATAAAGAT
GTGAGTGAACGGGTGAAAAACCGGGAAGTGGATATTCTCCTGGTGGTGAATATGTTCCTA
ACCGGCTTTGACGCAACCACGCTCAATACCTTGTGGGTGGATAAGAATCTGCGTTTGCAT
GGTTTATTACAGGCGTACTCACGCACCAACCGCATTCTGAATACGGTCAAGACATTCGGT
AACATCGTTTGCTTTCGCAACCTGGAAAAAGCTACTAATGAATCCATTGGCCTTTTCGGT
GATAAAGAAGCCAGCGGGATTGTCCTCTTAAAATCGTACGATGATTACTACAATGGCTAT
ACCGATGGAGATAAGCAGGTCCGGGGGTATGTCAGTCTGATAGCAGAACTTCAGGATAGA
TTCCCGATAGGTGAGCGAATTCTTGGCGAGCAAGACCAAAAGGATTTCATCAGGCTATAT
AGCGGGATTTTACGGGTTAGAAATATCCTGGTCACCTTTGATGAGTTTACCGGCAACGAA
ATATTGACTGAACGTGATGTTCAAGATTATCACAGCATTTATATTGACCTCTATAACGAA
TTTCGCCGTGAAGATGAAACTGCCAAAGAAAACATCAATGACGATATCGTGTTTGAAATG
GAGTTAATTAAGCAGGTCGAAATCAATATAGATTATATTTTAAGCCTTATCGAAAAATAC
CATGAGGACCATGTAAAGAATCGTGAACTTCTTATCGATATCAACAAGGCAATCGACTCT
AGCGTTGAGCTTCGCAACAAAAAGGATCTCATCAACCATTTTATCACTACCCTCGATAGC
CATTCAGTTGTTGATGAAGACTGGCAGAAGTATGTGGAAGAGAAGCGAATTGAGGAGCTT
GACGAGATTATCAAGCACGAAAGTCTTAATCGAGAAGAAACCTATAAGTTCGTCCGCAAC
GCTTTTCGGAACGGCAGTGTCGCGACGACAGGCACTGCGCTGGCAAAGGTTTTACCGCCT
GTATCACGTTTCTCACCAGGTGGGGAGCGCTCAAAGATGCGCGAAAGTGTTTTGAATAAA
TTGATGCGTTTCTTCGACCGGTTCTTTGGTATTTCCAGCGGGGAATTGTAAAGATATCCT
AACTAAAGCTACTTGTGCAATCTTCTAGGGGGACAAGATGATGTCACTTGAAACTGCACT
CTTAACGGTAACTGTAGGTGTGTCGGTGTTTCTTCTTGGGCAAATTATACTAGTCTTATT
TGTAGAGCGTATAAGGATTCAAGCGAGAACGATTGAAGAGATTTCTGAATCGCTCGTCAT
TTATGCTCGCGAGTATTTAAACCCTTCGCAACCAAGTGAATCTCTGTCCTCGGAGCGGAA
AGAGCAGATCCAAGATGCAGCTGATAATTTGCGCAAACTTTCTGCTCGTTTGCGATCCAC
GGCTGTGACTCTTCGTTATTATGCACTTTTCGAGCGCTTTGGTTTGGTTTTACCAAAAAA
TAGGATTATCAAAGCGTCAGGAAGTCTTATGGGACTATCAAATTCAATACCACCTACGCA
GAATATGCTTCAAGATGCGTCGCGATTCAGAAATGAGATTGAAGAATCTCTTGATATCAA
AATTCCTGAAATCTAAACAAAATATATTATAAGATTAAAAGTCAGCTTTATAGTTGTAAT
TTCGACGTGAGATTAAATAATTTAATTTAGTTATAATCCACTGGTGTTGAGGATGAGGGC
AGATCAAGATATTGGCAAATCAAGTTTTAATCGGACGATGCGGCTTGAGTGGCATTTGAG
GCGTGATCATTGAGCCAGTAAATACTACAAATTTCTCAGCTTGTCGGCTTAAGACAGAAT
TAGTGCATTACGCTGGTTTTATCGATATTCTCCGGCAGAGCCCTCCCATACGTGAAACAG
GGTAGGGGGCTTTTCATACCTTGACACCTGTTGACAAGGCTTATATTTGGGTGTAGCCTA
TATCATAAGTACTAGGACTAAATTTTTGTAGTTCAAAGGAGGCACAAATGGGAAGATTAG
AAGGCAAGGTAGCTATCGTGACCGGGGGAGCAACTGGCATAGGCAGGGCTTATAGTGTTG
GTTTGGCTAAAGAAGGGGCCAAGTTGGTTGTAGCTGATATTTCTGATGGCAGTGAAACGT
CGAAACTTGTTAGGGAGGCTGGAAGTGAGGCGCTAGGCTTAAAAGTAGATGTGACCAATG
AAGAATCTACACAGAAAATGGCCAAGGATGCTATCGAAAAATTCGGAAGAATCGATATTC
TCGTCAACAACGCCGGTATATATCCCACTACTCCATTTGAAGCAATGACTTTTGCTGAAT
GGAAAAAGGTTTTGGCAGTTAATTTGGACGGTAATTTCCTGGCAACGAAAGCCGTACTTC
CACAAATGAAAACCCAAAAATACGGTCGTATAGTAAACATTTCTTCGGGGACTGTTTTCA
TGGGTACACCGGGTTTGGCTCACTATATTACAACAAAAGCGGGAGTTATCGGCTTTACCA
GGACTCTTGCAAGTGAATTAGGTGAGTATGGTATTACCGTCAATGCTATAGCTCCTGGTT
TAACCGCAACCGACACCGTCCTGAAAGGATCCTTGGCAGGATCCTTTGACGTGATTATTC
CCCAACAGGCAATCAAACGGCAACAGAAGCCTGAAGACCTGGTAGGAGCGCTTTTGTTTT
TTGTCACCGATGAAGGCTCTTTTGTAACTGGTCAAACTCTTGCTGTAGACGGAGGACTGG
TCAGACACTGATATTAGAGGTCTGGCATATATTCATTAAAGAAGAGGAGGAGGGAAAGCA
AAGCTTTCCCTCCTCCTCTTTAATTTGAGCTACAGTTCAGGGTTTTCTTCCCTTTGAAAA
AAGTAGTCGTTCATGCTCCGGTGTCCAGTCCAAAATATGGAACTGCCGTGATTTCGCCCT
ATCCCCGGAACAAAACCATCTTCAGCAGGTTAAATACCCGCCCCTGCCGGTATCTCATTA
AAAACCTCAGCCGGCGCGTAGGCAACCCCCACCATGCTGGGGCCGGTATGAGCGCCCAGC
ACCAGCGACAGCGGCCCCAGCGGCAACCAGTTGCAGTCGAACCGCGCGTCAGCCATTTCG
CGCAAAGTGGCCGCGCCTTCGGGGTTGAACGAATGAAGCACCTGAATCCGCAGGGAACTG
CCTTTGGGATGCTGGCGGGCTATCAGGTCAACCAGGCCTTCCAGGGCTTTATTGAAGGTG
CGCACCCGGCCCAGCTGGACATAGGTGCCGCCCTTCTTTTCCACGCCGATAAGCGGCTTG
ATGTCCAGTAATGAAGCTATCGTTCCGGTCAGGTGGCTGATGCGTCCGCCGTGAATCAGG
TACTTCAGCTCCTTGAGAGTATAGATGCTGTCGCTCGCTGAACCGATTCGTTTCATCAAG
TCCAGAATTCTGTCTTTGGCCCAGCCGGTTTTGGCGGCCGCGGCGGCGGCTTTGACCTGC
CAGCCGGCGGCGGCGGACAGGGTCTTAGTGTCGACATGGGTGATGCTGGCTTCCGGTACC
AGTTCGGCGGCGGCTACGGCGGCGTTATAGGTGCCGCTCAAACCGGAAGACATGTGTATC
GACAGGATTTCGGGGTCGTCGGCCGCGATGCGTTTATACTCTTCGGCGAAGGTGCCGACC
GAAGGTTGAGAGGTGATGGGCATCCGTTTCGCTTGAGTCAATAACGGATAAAACTCCTCC
GGAGTGATATTGACGCCTTCGAAATAGCTCTTGCCCTCAAGTGATACCACCAGCGGCACG
ACGGTGATGTTCAGCTCTTCGAGTTGTGCCGGCGATAACCCGGTATCCGTTCCGCTGTCG
GTTACAATTTTCATTTTCCACCCTCGTTTTGTCTATTTTCGCATCAGTGTACCATAAAAT
GGGAATAAAAAGGCTTCGGAACGGGTTTTTCGGAAAATTAAGGGTTGCCTGTGGGTGGTT
ATTCTACCGGGATTGGAACAGCCCCGTACTCAGGTACTTTTCTCCCCGGTCGGGGAAGAT
GACCACGATGGTGCCGGTATCGATTTCCCGGGCCACTTGCGCCGCGGCGTACATGGCGGC
GCCGGAACTCATGCCGACGAAAATCCCCTCCTGGCGCACTATTTGCCGGGCCGTTTCCCA
GGCCTCCTCGGTCTCCACCATGATGGTAGTGTCTATCTGTGACGGGTCGTAGATGGCCGG
GACGATGGCCTCCTCCATGTTCTTGAGTCCCTGGATGTAATGTCCCCGGACGGGATGGGC
GCTGACGATTTTGACCGCCGGATTGCGTTCCCTCAGTACCTTGCCGACACCCATGATGGT
GCCCGAAGTCCCCAGTGAGGACACGAAGTAATCCACCTTGCCGCCGGTCTGGCGCCATAT
CTCTTCCCCGGTGGTGCGGTAATGCGCCATCTTGTTGTATTCGTTGGAAAACTGGTCCGG
CATGAAGTAGCGTTCGGGTTCGGCCTTGATGAGTTCGCGGGCTCTGGTAATGGCGCCGTC
GGTGCCCAGACGGCCGTCGGTCAGGGTGACCCGGGCCCCGAAGGCCTGTATCATCTGGCG
GCGTTCCAGCGAAACGGCGTCACTCATCACTATTTCCACATCGTAGTCCTTGACGATGCC
GATCATGGCCAGGGCGACGCCGGTGTTGCCCGAAGTCGGCTCCAGGATGGTCTTGCCTTT
CACCAGCTGTCCGGCCTTCTCCGCCTGTTCTATCATGCTCAGGGCGATGCGGTCCTTGAT
ACTGCCGGTCGGGTTCTGGCCTTCCAGTTTGGCGTATATGGTCACCGCCGGGTTGGGATT
GAGGCGGTTGATGCGGACGACTGGCGTATTGCCGATGAGTTTCAGGATGTTTGCGGCCAT
GCTTTCTTTCCCTTTCTCCCGGACCGGCGTGCCGGCCTCAGTTTTCCGCGCCCGCGCCTT
CCAGCCGTGCCACCACCCGGTCGATGGTGTCCGGGGCGGTGGAGGCCCCGGCGGTAACGC
CGACCAGGTTATGTCCGGCCAGCCAGGCCGGGTCCAGTTCTTCGGCGGTTTCCACCAGGT
GGGTTTCGGTCACCGGTCGGCACAGCTCCACCAGGTGGCGGGTATTGGCGCTGTGATGGC
CGCCGATGACCAGCATCAGGTCGGCCCTTCCGGCCAGCGACAGGGTAGCTGACTGGCGGC
GCCGGATATCATGGCAGACGGTATCCACTACCCGCAGTTCGGCGTCCTTGACCAGCGTCT
TTTCCATGGCTGACTGGGCGAAGCGGATGAAGCTGGCCGGCACCTGGGTCGTCTGCGACA
GCAGACCGACATGGCGGGGCAGTTCGCATTGGTTCAGTTCTTCCAGCGACAGCGTGGCCA
TGCCCCGGCCCTCCGCCCAGCCCAGGATGCCCTTGACCTCCGGGTGGTTGACGTCGCCGT
ATATCAGAGTGAAAAAACCGGCCTCGGCCAGGCGGCGCGCCGCCTTCTGGGCCCGCTGAA
CGAACGGGCAGGTGGTATCCACAACCTCGATGCCGCGGGACTCGATTGCTTCCAGCACTT
TAGGCCCGATGCCGTGAGAGCTGATGACCACGGTGTCTCCGGTGATTTCCGAAATATCCT
TGACTACCCGGACACCCAGGCTTTCCAGCCGGGACATTACCTGCTGGTTGTGGACCAGCG
CCCCCAGCGTTTCGATGCCGCCTTTTTCCCGGGCCACCTCTTCCAGGGTAGCCAGGGCGC
GCTTGACGCCGAAGCAGAAGCCCAGGTCGGGCGCTCTTTCTATCTTCATGATTCCGTTTT
CCCGTACACGCCGCGGTAGTCTTCCGGCAGGAGTTCGGCAATAGCCCGCATGATGCGGTC
GCCGTAGGCGGTCAGGTCGTCCCTGTCCGGCTTTTTACCGTCGCCGGTGATTACGAATGG
CCGGCCGATGGTGATTTTAACCCGGTGCCGCTTGAGGAACCACCATTTGCCGCGGATGGT
CTCGGTGCCGGTGATGGCTACCGGCACCACCCGGGTGCGGAAGGCGGCGGCCAGGTAACC
GGCCCCCGGCATGGCCGGTGTCAGTGTCCCCGCCGGGTTGCGCTTGCCTTCGGGGAAGAT
GATGATGGCGCCCTTATGTTTGATGACACGGGCGGCGGTCTTGAAGGAAGCGCCGGAAGC
GCCGTCACGGTTCAGCGGGATGGCCCCGGAGCCTTTCAGGATAGTGCCGAAGACGCGGTT
CTTGAACAGCTCCTTTTTGGCCAGGAAATAGACGCCGTAGCGTGGCAGGTGCAGTCCCAG
CAGGGGCGGGTCGAACGAGCTGATATGATTGGCGCATATCACCAGCGGTACACCGTCGGG
CATGTTTTCCCGGCCGGTCACCTCTACCCGGGTGAACAGGGACATGATGCGGAAGGTCAG
GCGTACCAGAGGGTAATACCAGGCTAGTTTCATCAGGATTGATTATAACCGGTCGGTACC
CGCCTCACAAACCGGAGGGGTTGGCGGTGGTGGCCGGGTGCGATACACTGGAATCAGAAG
ACAACACCCGGAGGCGAACATGGCTAACCATCTGAAAGACGCCGTCAGTCCGTATCTGCG
TCAGCATGCCGACAATCCGGTGGAGTGGTACCCCTGGGCCGATGAGGCGCTGGCACGGGC
CAAAAAGGAAAACAAGCCGATACTGCTGAGCGTCGGTTACTCCGCCTGTCACTGGTGTCA
CGTCATGGCTCATGAAAGCTTTGAAGACGAGGCCACCGCCGCAGTCATGAACCGCCATTT
CATCAATATCAAGGTGGACCGGGAAGAACGCCCGGACATCGACAGCATCTATATGGCGGC
GGTTCAGGCCATGACCGGTCACGGCGGCTGGCCGATGACGGTATTTCTGACGCCCGACGG
CAAACCTTTCTACGGCGGTACCTATTACCCGCCGGAAGACCGTCACGGTCTGCCGGCCTT
CACCCGGATTCTGGAGGCGGTGGCCGAGGCGTATCGTGAACGTCCCGATGAAGTGGCCGC
CACCGCCACCCGGCTAGTGACAGCGGTGGCCGATAAGCCCGTCGGGGATGCCGGAGAGAG
CTCGCTGACGGTGGAACTGCTGGACCGGGCCTTCCAGGCCCTGACGCGGGACTTCGACGA
AAACCATGCCGGGTTCGGCGGCGCGCCCAAGTTCCCCCAGCCGCTGGTGCTGGACTTTCT
GCTCCGCTACCATTACCGGACTTCCTCGGCCCGGGCGCTGGAAATGGTAGAGAAAACGCT
GGAGGCCATGTATCGGGGCGGTATGTATGACCACCTGGGCGGCGGCTTTCATCGCTATTC
CGTGGACGACGCCTGGCAGGTGCCGCACTTCGAAAAAATGCTCTACGACAACGCCCTGCT
GGCCCGGGTCTATCTGCACGCTTTTCAGATTACCGGTAAAGCGCAGTACCGGCTGGTGAC
TGAGGATATACTGGACTATGTGCTGGAAGAGATGACCGACCCCGCCACCAGCGGCTTTTA
CAGCGCCCAGGACGCTGATTCCGAGGGCGAAGAAGGCCGTTATTATATCTGGACGCCGGA
TGAAATCGAGTCAGTGCTGGGCCGGGAGTCAGCCGAGATTTTCGGCCGCCGTTACGGTGT
CACCCAAGCCGGAAACTTCGAGGGTCGCAATATCCTGCACCTGACCGGTGAATTCAGCGT
CGAAGCCTCAGCCGGGGTCAGCGCCGACCGGGCCAGACTGCTGGCTGAGCGTCGGAAACG
GGTGCCGCCGGGCACCGATACCAAGATACTGGTTTCCTGGAACGCCATGACCCAGTTAGC
GCTGGCCTCAGCCGGTGTTGCCCTCGACCGGCCGGACTACCTGGCCGCCGCCGAAGCCAA
CGCCGCTTTTCTGCTGGATAATCTGCTCGATTCCGGCCGCTTGCGCCATACCGTTTCGGT
GGCTGAAGGTTTCCTGGAGGATTATGCCCTGTTGACCGAAAGCCTGCTGGCTCTCCATAA
GGCCACGCTGACACCGCGCTGGCTGAGGCAGGCGATGGCGCTGGGGGCGGCCATGGTCGA
ACTGTTCTGGGACGAAGACGAAGGTGTTTTCTATGACACGCCGGCCGATGCCGGCCAACT
GTTCCAGCGACCCCGCAATTTTCAGGATGGCGCCGTGCCGTCAGGGGCTTCGGTAGCTTC
GCTGGCCTTGCTCAGGCTGTCGCGCCTGGCCGATGAGCGAAGCTACTGGCAGACGGCCGG
TCGGGCCCTTAAAGGCGTAAGCTCTTTCATGGGCCGCTATCCGCTCGGCTTCGGTCTGTG
GCTGGGCGCGCTGGACTTCTACCTCGGCCCCCAGCAGGAAGTGGCCGTCATCGGCCCCGC
CGCGGATGACGCTTCCCGCCGGCTAGTCGCCGTAGTCGGCCGCGCTTTCCGTCCCAACAC
AGTGCTGGCCGGGCTGGATGCGGGCGACAGCGAGGGTATCGCCTCCCTGCCCCTGTTCCA
GGGACGCGGACAGACCGCCGGCCAGCCGACAGCCTGGGTCTGCCGCAGTTTCACCTGCTA
TCCGCCGGTGACCGCCCCGGTTGATCTGGAACAGGTGCTGGAGCTTTAATTTCGGTTTAT
CGCGGCGTTTTATTTTTTGTTGATGCCTGAGTTATACTCTACCTTTGTCGACCGAATAAT
TTCGCCGCCGGCGAATCTGCGAAATCCCGGCGGTAGAAGGATAACTCATGGACATCGGCA
TCTGGCCCTGGATTCTTTTCAACGCCTTTCTGGTCACCATGCTGGCGCTGGACCTGTTCG
TTTTTCATCGTCACGCCCACGTCCTCAAGTTCAAAGAAGCTATCGGCTGGGTGGTGGTAT
GGATCAGTCTGGCTATTGTATTCGGCCTGGGCATCGGCGTTTTCAGCGGCTGGGAGCACG
CCACCGACTATTTCGCCGCCTATGTGGTGGAGGAATCACTCTCGGTCGATAACCTCTTCG
TCTTTCTGATGCTGTTCACTTACTTCTGCGTGCCGCGGGAGTATCGCCACCGGGTATTGT
TCTGGGGCATCGTCGGCGCTATCCTGATGCGGGCCGGCTTCATCTTCGGCGGCATCGCCC
TCATCAACGCCTTCCACTGGATAATCTACATTTTCGGCGCCTTTTTAGTGTTTACCGGCG
TCCGCATGGGGATGAAAAAAGAAGAGGATCCTCATCCTGAAGCCAATCCGGTGTTGAAAC
TGGTGCGGCGCTTTCTGCCGATGAGTCAACAGTATGACGGCGGCAATTTCTTCACCGTTG
AAAACGGCCGCCGGGTAGCCACGCCTCTGCTGGCGGTGCTGGTGGCGGTGGAAACCACCG
ACATCATCTTCGCCGTCGACTCCATCCCCGCGGTGCTGTCTATCACCACCGATCCGTTCA
TCGTCTTTACCTCCAACATGTTCGCCATCATGGGCCTGCGTTCCATCTATTTCGCCCTGG
AGGGATTCGCCGACCGGCTTTACTATCTCCATTACGGCCTGGCCATCATCCTGGTGTTCC
TGGGTTTCAAGATGCTCATTTCCGGCGTCTATCACATGCCGACCTTCCTCTCACTGGCCG
TCATCTTCGTGGTGCTGGGTATCTCGGTCATCGCCTCGTTGAAACGGCCGCCTCAGCCGG
AACTGCCGCCGGAATCGCCGTCCTGCGCTACCGACCTGGGCGAGGAGGAACCCATCGATG
ACCGGTAGGCAGTACCTGTAACTGGTACCGGAAAAGCTGGCGCCGCTGGGGGCGGTCACC
GGACGTGACATGTTCGGCGTCTTAGGTACGGTCACTCTGAACGGCAGCGGTAGCGGTGAG
GGGGGAAACACCGGTGGTTTTGCCGTCATCCGATAACGAAGGCGGCTAACCGCCCCGCCG
GATAGCGGTCTTTTTTGACGTCTGCCGGTTTTGCGTTATACTGAACTGGTACGGAGGTTT
CTGCCGGATGAAAGTAACCGTCTATACCACACAGACCTGACCGCACTGTCATACCGTGAA
AGGGTTCCTTTCACAGCAGGGCGTTCCCTTCACCGAAATCGACGTTGCCCGTGACCAGGA
CGCCGCCCGTGATCTGGTGGCCCGCACCGGTCAGATGGCGGTGCCGGTGACCGACATCGA
CGGCCACCTGGTCATCGGCTTCGATCGTCGTCAATTGGAATATCATATCGCCCAGGCCCG
GTCAGCCGCCCCCCGTTTCGGTGCTTCGGTGGCCGACGGGGAGAAACACACCGGTCAGCC
GGGGGCTTTCGTCGGCGCGGTTCGTGCCGGACAGCCGGCGGCGCTGGCCGGGCTGAAACC
GGGTGATGTCATTACCGCCATCGACGCCGTCAGCATCGGCAATTCCGCCGACCTCACCCG
CGCTCTGTCCGGTCTGCAACAGGGGGCCAGGGTGCGTATTTCCTTCATCCGGGACGGTCA
GTCCCGGCAGGCCGAAGGCCGGCTCTAGCTCTTTCTGCCGTCTTTCAGCGGCTGTTTGCG
CCGCCGGTCGATGACATGGGTGACGGCCATCAAAGGATGACGGAGCGTCATCCGGGGGCC
GGCATACCGCATCACTTCCCGCACTCTTTGTCGCGGTTCCGGTTTGTAGCAGTGTACCGG
ACATAACGCGCACACGGTTTTGCCCTCGCCGAAGGGACATCTGTCCAGCCGTTGCAGGGC
ATATTCGCCCAGTTCCCGGCAGTCCTCACAGCGCTCCGGCGACCGGTGATGGTACCCGCA
GTACATATCTATCATCACCAGGATGGTGACCGCTTCCCGCTGTAAACGGGGACGGCCGGC
GAACATGGCTTTCAGACGCTCTTTTTCGGTCGGGCGGTGATTTCGGTTCATGGTACCGAT
TATACTTCAGCTGACGGATATCCCCCAATTCTCGTTCTCCGTTGTGATAAAATGGTCGGG
ACGATAACGGAGAAACGGCTTATGGCTTTGAAATTCACCACCGCCGAAGGCCAGGCAATA
ACCCCCATCACCGTCCCGGTCATGCGGGAGATAGACCGGCTGGCGGTTCAGGAAACCGGG
CCTAACCTCTACCAGATGATGGAAAACGCCGGACGCAACCTGGCGGAGCTGACGCTGACG
CTTCTGGGCGAAAGCCGGAACGGCTCCCGGGTGCTGGTGCTGGCCGGTACCGGCGGCAAC
GGCGGTGGCGGACTGTGCGCCGGCCGCCACTTGGCCAACCACGGCCTGGCTGTGGATTAC
ACTTTGGGTGACCGGGATGGTCTGTCGGAAGTCACCGGCCGCCAGCTGTCTCTGCTGGAA
CTGGCCGGCGGCCGGGAAGTCGACCCTGTCTCACCGGAAACTGGTGAAGCGGATATAGTT
CTCGACGCCCTCATCGGTTACAGCCTGCTGGGGGCGCCGTCCGGCCGGTCAGCCGAACTC
ATCCGGTGGCTGAACGCCGGCAACAGCCGGATAATCTCCCTGGACGTACCCTCCGGTGTC
GATGCCGATTCCGGTCTGACACCGGGTGAATACGTCCGGCCTCAAACCACGCTGACGCTG
GCCTGGCCTAAAACCGGGCTGTTGCCGCGCCTGACCGGTGAGCTGTGGTTGGGCGACCTC
GGCATCCCTCCGGCGGTCTATACCCGGGCCGGTCTGAAAAACTTCCGGTCGCCCTTTATT
GCCGGTTATCTGGTACGGCTTACCGCCTCGGAACAATAAGTTCCGTCTTCAGTCCAGCTT
GGCCAGCATGTCGTGCCGGTACTTGTCGGCACTTTTCTTGACCGCCTTGCCGGTTTCTTC
GGCGCGTTCACGCACCTGTTCACCGACGTGTTCGGCGCGTTCACGGAACCCGCGGGCTTG
TCGCTGGAGGTTGCGGCGGGTCCGCCTTCCGGACTGGGGCGCGTACAACAGTCCGATACC
CAGACCGATGGCGGCGCCGGCAATGATTCCCAGAACCACGCCTCCCATGGTGTCGTTGTT
GCTCATCGTACAACCTCCTTTCCGGTATACTGGTCACGGCAGACTTTGGCGTCATTGACT
GCCTGCCGCAGACGACTGCTCATATCGTAGCTGAATTCTTCCACGCGATCCCTGATGTCT
TCGCCCATGTCCTCGGCGCGGTCGCGCATTTCCTCAGCCCGGGTTCTCAGTTCGGCGCGC
ATCTCGCGTCCCGGCCGGGGGGCATAGAGCAAACCCAGGGCGACGCCGATGGCGATACCG
GTCAGCAGGCCGGACAACAGTCCGCCGCCGGATTCTTGATTGGTCATGTTCTCTCCTCCC
GTTAATTGAAATACCTGTGTCTTTAATAACGACGCCGGCAGTCACCGGGTTAGCCCGGCT
CTTTTCAAACTGCCTGTTATCATTATAGAACCATTCAGCTGGCTTGTGAATCCGTATTTA
TACTTAATTTCAGCCGGGGGGTTTCAGCCCGCCGCATTTTACTATATCATGTACTTAACC
CCTTTGACAGGAGGATAGGTATGAATCTGTTACTTCGTGAAGACCTGTTGTCGCTGTTGC
GAAACACCGAAACACCGGCGGTGTCGCTGTACCTGGCCACCCACCGTGCCGGGGATACCG
ACGCCGAACCCATCAGGTGGCGTCACCTGCTCGATGAGGCGGAGTCCCGGCTGACCGCCG
CCGGTCTGAGAGCCCCGGTAGCCCGTGAAATGCTGGCCGAGCCGCGGAAGTTCGTCAACG
ATGCCCTTTTCTGGCGTTATCAGGAAGAGGGTATGGTCTGCTTCATCACCCCGTCATCTT
TCCGTTATTTCGCTCTGCCATTTGCCGTGCCTGATATGGCTGTCGTCGGGGAGCGTTTCC
ACGTTCGGCCGCTTCTGCCGTCGCTGGAGAGCAACGGTATCTACTATTTGCTAACGCTGA
GCCTGAACAGCGTCGCTCTGTTCCAGTGCCGCCGCCGGACCGGCCGCGATATCCCCCTGC
CCGAAGGTGTCCACAATGTCGCCGAGGCTAACCGACACGATGACTCGGAAAAACCCCTGC
AGTATCATACTGTCGGCAAAGGTCCGGCTGTTTTCCACGGCCAGGCCGACCCGGGTGACT
TCAACGACACTCACGTCACCTTGTTCCTGCAGAAGCTCTGCCGGGAACTGGAAAAACTGC
TGGCGGGTGAGCGGGCGCCGCTGGTGGTGGCCGGGGTTGAAAATATACGCGCTCGCTTTG
CCCGTGAATGTCGTTACCCCAATATCCTGCCGCAGGGCGTGGAGGGAAATCCCGACCGCA
TGACCCCGGAAAAACTGCGTGCCGCGGCCTGGGATACAGCCTCTGCCCATTTCGACCGCC
TCCGCCGGGAGAGGGTCACCGCCTGGGTCGAAAGCTCGGTCCCCGGTCTGGCCGTCAACG
GAGCCGCGCCGGTTGCCCTGTCAGCCGAGGAAGGGCGGGTGTCCGCCCTTTTCCTGGCCG
TTGATGCCGACGTCCGGGGTGTTCTTGACCGGGAGAACCGCCGGGTACTGCCGGGCGATG
GCCCGGAAGCTGTAGACCTGGTCGAATACGCCGTGGCCCAGACGCTCCTCCATGACGGCG
AGGTCTTCGTCCTGACGCCGGAGGAACTGCCCGGCCTGGAGGACATGGCGGCCTCGCTCC
GTTACTGACCCGACGCCATTTGACTCGCCTGCCTGCCGCCTGATATCATGTCGGCATAAT
AGAATATCGTTACTGGGGGAGCTGTCAGGCTGAGAGTTCCGGAGCTTTTCGGACGACCCT
TGGAACCTGGTCTCGGTAATGCGAGCGTAGGGAAGTAGCATCGGATTCGGCCGGAAGTCA
TTCGTTGCTTTCGGCTTCTTGTTTCCCGGCAGAGCCTCCCTGTACTCTCCCATGTAGCGT
ATGAAAGAAGGAGATTTGAGAATGGGCGCAGAACTGCCGGAAATCGGTAAGATTTCCCCC
GATATTTTCCGTGAGGTTATTTTTCCCCGGCTGGGGGCTGACGACGACGCGGTTCTCGTT
GGGCCGAAGCATGGCGTGGATGTCGGCATCGTCGACGTCGGCGGCCAGGCGGTATCCTTC
ACCACCGACCCGGTTTTCATCGTACCCCAGTACGGCCTGGAGCGGGCGGCCTGGTTCGCC
ATCCATATCATCGCCTCGGATTCAGCCACCAGCGGTCTCAAACCGCGTTTTTTGTCCATT
GACCTCAATCTGCCCATGGAAACAACCAAACAGCAACTGGAAACCATGTGGCAGGTGATG
CACCGGGAATGCGAGGCCATGGGTATCAACATCGTCACCGGTCATACCGCCCGCTACGAA
GGTTGCCATTACCCCATGGTCGGCGGTGCCACCATGATCGGCACCGGCAGTCTGGAAGAG
TACGTCTCCCCGCGCTTCGCCCGGGTCGGCGATGTCGTCATCATAACCAAGGGCCCGGCC
ATCGAAGCCTGCGGCATCTTCGCCGCTATGTTCCCGGACATCATCGCTGAAAAATACGGG
CAGGAATTCGCCCGGCGCGCCGAAGACATCTTCTACAAAATGTCGGTGGTCGAGGACGCC
ATGACCGCCGTCTCGGTTGGCGTGCGTGACAACGGCGTCAGTTCCATGCACGATGCTACC
GAATGCGGCATCTGGGGCGGTCTTTATGAGGTGGCTCAAGCCGCCGGACTCGGCGCCCGG
ATTGACAAAGACAATATCGTCGTTACCGAAGGCGTACCGGAAATCTGTGACCTGTTAGGC
ATCGACCCCTACGCCGCCATCAGCGAGGGTACGCTTATTATCACCTGCCGACAGCACAAG
GCGGCAGAGGTAGTCTCAGCCCTGTCCGCCAAAGGCATCGCCGCTTCGGTAGTCGGGGAG
CTCATCCCCCCGGAGCTGGGGATGATTCTCTCCACCGGGGGTCGGGAAAAACCGCTGGAA
CACCCCATTGTCGATCCCTTCTGGCGGGCGTTCTACGATACCGTTGCCCGTGTTTCCGGA
GAAAAGCAGGGGTAGTCGCTCCGTGCGTTTGCCGGTAACCGACCTCTACGCCGTTCTGTC
CTCGGCTCATTCCGCCGGGCGGGGCAACGTGCGCACCGCGGAGCTTCTGCTCCAGGCCGG
TGTCCGCATCATCCAGTACCGGGAAAAGGAATTTCCTTTTGACCGCCAACTGGCTGAATG
CGCCGAAATCGCCCGGCTGAGCGGTTTACATAACGCCTGCTTCATCGTTAATGACTCTCT
GGAACTGGCCCTGGCCGCTGGCGCCGGCGGGCTACACCTGGGACAGAGCGACCTGCCGCC
GGCCGTGGCCCGGGTCCGGCTCGGCCGGGACAAGATAATCGGCTATTCGGTTACCTGTCC
CGCTGAAGTTGACCGGGCGCTGGCCATGAGCGACATTGACTATCTCGGTGTCGGCCCGGT
GTACGCCACGGCCACCAAGCGCGATGCTACCCGGCCCGGCGGTCTGGAACTCATCGATTA
CGCCCTGCGTCTGTCACCGGTGCCGGTGGTGGCCATCGGCGGCATCGGCCGGCACAACGC
CGCCGAGCTGGCGCGCCGCGGCGTGCCCACCCTGGCCATGGTCACCGAACTGGTCGGCGC
CCCTGACATCGCTGAACGGGTGCGGGAGCTGAGGGCGGTGATGTGGGGCGATTCTCCGGC
CTGACCGGGCAGACTGTCCGCAGGACTATTGACCACCGGTTATGCCGCTGTTACACTTCA
ATCCATGAAGCTGGTTACTTCGGCCGAGATGCGTCTGCTGGAAGAGCGGGCGGTGGCGGC
GGGCATTTCACTCGATGATCTGATGCGCCGCGCCGGGGCCGCCGTGGCCGGCGATATCGT
TCGAGTGTTCGACCCGGTCGCCGGCCGAAAAATCCTGGTGCTGGCCGGTCCGGGCAACAA
CGGCGGTGACGGTCTGGTGGCCGCTGTTCACCTGCGCCAAGCCGGCGCTTCCGTCGCCGT
GTTTCTGCCGGCCGGGCATTCGCCCGAAGACCCGGTGCTGAAGTCGGCTCTGGCCGGCGG
TCTGGATATTATAAGTTTTGAAGATGACCCGCAACTGGATGTCTTCGACCGGCTTCTGCT
GGAATCCGACCTTATCGTGGACGCCCTGTTTGGTACCGGCAGTCTGCGGCCTATATCCGG
CTTGACGGCCAATGTCCTGGACCGGGTCGCCGCTACCCGCCGGGATAATCCGGAACTGGC
CGTGGTCGCCATAGACCTGCCCTCAGGCGTGAACGCCGACACCGGCGATGTCGACCCTCA
TGCGATACCGGCTGACCTGACCGTTTCGCTGTCTCATCCCAAGCGGGGGCAGTTCCTGTT
TCCGGGTGCCGATTATACCGGCTCCGTCAGTATCGTCGATATCGGGATACCAGAGGATGC
CGATATCGCCCTGGATACCGGACTGCTGACCGATGCCGGTATCAGGCAGATATTACCGCA
ACGCCCCGATGACGCCTCCAAAGGCACCTTCGGTCGGGTGATGGTACTCGCCGGCCCGGC
GGAATACGCCGGCGCGCCGGTGCTGACCTGTCTGGCGGCTTATCGGGCCGGCGCCGGTCT
GGTGACGCTGTCGGCGCGGCGGTCGCTGTACCCGGTGTTCGCTGCCAAACTGACCGAAGT
CACCTACCTGCTGTTTCCGGAAACCGGCGATGACCCTGCTGAAGACGCGCCGGGTTACAT
CATTCCCCGGTTGGATGAATGCGCTTCTCTGGTCATCGGTCCCGGTCTGGGCCGGACCGC
CGGCACCGCCCGCCTGATGGCGCGGTTGCTGGAATCCTTGCCCGCCGGATTGTCGCTGGT
ACTTGATGCCGATGCTCTCAATATTCTGGCGGGACAAGCCGAATGGTGGCGCCGGCTCGA
CCGGGTCGGTGTACTGACGCCGCATCCGAAGGAGATGTCCCGCCTGACCGGCCTGACGGT
TGCAGACATTCAGGCAGACCGGATAGAAACCGCCCGGCGTCATGCCATCCAGTGGCAACA
GGTGGTCGTGCTCAAAGGCGCTCACACCGTCATCGCCTCAGCTCAGGGTGAGGTAATGGT
ATCGCCCTTCGCCAATCCCGGTCTGGCCACTGCCGGTACCGGTGATGTGCTGGCCGGTAT
CATCGGCGCGCTTACGGCTCAGGGGCTTTCTCCCTTCGATGCCGCTACCGCCGGTGTCTA
CCTTCACGCCCTGGCCGGGGAGCGGGTGCGGGAGGAGCTGGGTGACTCCGGATACCTGGC
TTCCGATTTGCTGATAAACATCCCTAAAGCGGTAAAAACCATTAAGGAGACGGGTCATGC
TTCTGGCGATAGATATCGGTAATACCTCCATTTCACTGGGTGTCTATGACGGCGACCGGC
TGAAAAGCTCCCTCCGGGTGGCTACCGTTGTTCACCGCCTGGCGGACGAATACGCTTCTC
TTCTGCTTCATCTGCTGGAAATCAACGACATCGCGCCTGCTACCATCGATAAGGTAGCCA
TGTGTTCGGTGGTGCCGCCCCTGACCGATGCCTTCCAGGAGCTGTCCCACCGTTATTTCA
AGACCGAGCCGCTGGTAGTCGGTGCCGGCATCAAAACCGGCGTTAAAATCCGCATGGATA
ACCCCAACGAGGTCGGCGCCGACCGCATCGTCAACGCCGCCGCCGCCTTCAGTCTGCACC
GCACCGCCTGTATTGTGGTCGATCTGGGTACGGCCACCACTTTCGATACCGTTTCCGCCA
CCGGTGAATATCTCGGCGGCGCCATCGCTCCCGGCCTTAACACCGCCGCCGAGGCTCTCA
GCGTTAAAACCTCCATGTTGCCGCGCATCGAACTGCGCCGGCCGGAGAAAGCCATCGGCA
CTTCCACCGTCAAAGCCATGCGTTCCGGTCTGTTCTTCGGCTATCTCGGCCTGGTGGAAG
CGCTGGTCGGGCGCATCTCAGCTGAACTGCCGGTAACGCCGAAAGTCATTGCCACCGGCG
GCTATGCCGGACTGCTGGCGGAGGACACCGCCGTGTTCGATGCCGTCGAGCCGGACCTGA
CGCTCTACGGCTTGCGGCTGGTATACTATATGAACCGGGCCTAATGAAATGGGACAGACC
TTTATTATGACCCACTCTCAGTCATGGCCTTTCACCCCACGTCATTGCCAGCCTTTGGCG
AAGAAATCCCGGTACCCTTATCCACCACGTTCCGTAGGGGCGAGGCATGCCTCGCCCCTA
CGGTTACTTCCCCTCCGCGTCATTGCGATCATGTGGCGAAGCAATCTCGGTGTCCCCATT
TCATCAATCAAAGCGAAGCAGAACCTGTCCCAGGCCGGACACAATTATTATCGTCATTAC
GAGGAGCGTAGCGACGTGGTAATCTCGTTTCTTCTTCCGCCACGTCCCAACGGTCGCCGG
GAAAACCGGTGTACTTTTGGAACTGCCGGTGGCTATACTGATACTTATCTGGGAGCGTAC
TGACATGATACTGAAGAATAAAACCATCATCCTGGGCGTTACCGGTTCGGTAGCCGCCTA
TAAAGCCGTCGATATCGCCTCGAAGCTGACTCAGGCCGGAGCTACAGTGGAAGTAATCAT
GACCGATTCCGCCCAGCGCTTCGTCACCCCCTTGAGTTTCCGGGCGGTCACCAATCGCCA
GCCGGTCACTTCCATGTGGGACATGGCCGGGGAGTTCTCCATAGAGCATGTCTCCCTGGC
CGAAACCGCTGATGCTGTCCTCGTCGCCCCGGCCACCGCCAACACCATCGCCCGCATCGC
CTGGGGTTTTGCCGATGACATGATCTGCTCCACCGTGCTGGCCACCAAAGCCCCGGTCAT
CGTGGCGCCGGCGATGAACTGTAATATGTATGAAAACGCCGCCACGCAGAAAAACATCCA
AAGGTTGAAAGACCGTGGCATCGTTATCATCGAACCGAACTCCGGCCACCTGGCTTGCGG
CACCGAGGGCAAGGGCCGCTTGCCGTCCACCGATACCATCATCGGGGAACTCAGCCGCGT
ACTGGCCAAGGAATGCCCCCTGGCCGGTCGCAAGGTGGTCGTGACCGCCGGCGGCACCCG
GGAGCCGCTGGATCCGGTGCGTTATCTCGGCAATCGTTCTTCGGGTAAGATGGGGCATGC
CCTGGCATTGGCGGCAAGGGATGCCGGTGCTGATGTAGAACTGATTTCAACGGTCGATTT
TCCGGTATCGGCCGGTATTGTCGTAACCCGTGTCGAAACCGCCGCGGAGATGCTGTCGGT
GGTTCGCTCGGCGGTCAAGGGCGCTCATGCCCTCATCATGGCCGCCGCTGTCGCCGATTT
CCGTCCGGTTGAAGCGTCCAAAGATAAGATCAAGAAGGGCGACAACGGCCTGGATTTGAA
ACTGGAACCGACCGAGGACATCCTCTCGGCGGTGAAAGGCGATTTCATCCGGGTCGGCTT
CGCCGCCGAGACCGGGGATTTACTGGCAAACGCCCGGCAGAAGCTTTCGGCCAAGAACCT
CGACCTCATCGTCGCCAATGACGTCACCTCCCCCGGCGCCGGCTTCGGTGCCGAAACCAA
TAAGGTTACTCTGCTGTTCAGGGATGGGCGGGTAGAGGAACTGCCGCTCATGAGCAAACG
GGAAGTGGCTGAGAGGGTGGTGAGGGAGATGGATGAGGTGTGAACACTCAGCGATATCTC
ACAGCCCACGAGATCCCTTTCATCTCAAAATCTTTTGGCCGAAAGACGCTTGAGTCAAAG
GTAAATAGATCACTGTTGGAAAACCAGTCCTCTGAATCAAATGAATAAAGTAAACCGGAC
TTAAATTGTTCGTCCCGAATGGGAGCAGTAGATGTTCAAGAATCGGATTCCGCTTCTGGT
TCTATTATCGGAGTAAGTGGGTTGCCGGTAATGCCGGCTTGCGCTGCAATAATGGATGCA
TGGGTTCTACTGCGGGCCTGCAGCTTATCAATAACATTACGAATATGCTTTTTCACAGTA
TCAAGCGTTATATTCAGACTGGATGATATTTCCTTGTTGGAATCTCCGTTACCCATAAGT
CTGAGTACATCCACTTCCCTGGCCGTGAGATGAGCCGCCTCAGCAGTGCGTTCAGCCAGA
GTTTTGCGGCCGTTTTGCAATAGATTTTCCACCGCGGCGCGCAACAATACGGTCGAAACC
TGGGCATCCCCCTCGATTACTCTATGAATATTTTTTGTCAAAGCATCCGGGGTCGTGTCT
TTGAGAAAAAGATAGCCGCCCGCACCGGCATGAATAGCATCAATGACGTAAGAATCGTTG
AGGTTTTCTGTCAGAACCAGGACGGCCACTTCCGGAAATTTATCCTTAATCAGCCTGGTA
ACCTGAACGCCATCAATTTTGCCATTCCTGGTTTCGGTCAGGACGACATCGACAGGTTTA
CCACGGTCACGGGCCGACTTAATATACTGCAACGCCTGACGTTCGTCCGGGGCGTCGTCA
ACCAGGGTAATCAGAGGGTCTTTGGCGATGATAGCCTGTAAACCTTCACGAACCACCGGA
TTGAAACCAATCATCAATACTTTCAAGGATTCCTGTTCCAGATTCTGTTTGTTCACCATA
GTCTGCCTTCTTGGCAAATTCAGCGTGGCGCAAAACCTCCACTTCATCAAGCCTTAGAGT
ACCATTATACCCCCCCATTTCAATATCTGCACTACCCTAATGGTTACCATCGGTATTTAT
GATCGGCCGCACCTTGATGCCCTCCCGATTACTACCAGCGGGGCTTGTGGATTGTTGAAT
CGGAGAACATACTTGAATCGGTGAAACTATGGGCTATCGACTGACTCCCCGGAGAAGTCA
TAAGAATCGGCGGTAGTTAACACTCTGAAAAATACTTATGCGGTATCAAGTTATGAAGTA
TTTCTGGCTATATACGTAGAATCCAGCCAAGTTGTAACCAGGGGTAGCTTTTGAGGATAC
CAACAGGTCGATGAAAATATTTTAGAGTTTAACAGTCTAAACAGAAAAGAAAATTGATGA
AGACAGGTAACGGAACCTTACTGGCAATCCTGGGCGGCGTGATCGGCGTGGTCGGCTTTG
CGGCATTTCAACGGGCAAACGAGATCATATCACAAGGTGATGCCCTACTCAGCTTCGGGT
GGTTTTTTTCTGATATAAGCCGGGATGACGCCACGATACTACAAATGGCCGGAATCGGTG
GAATGGTGCTAGGCGCCATCCTGTTGATAGTAGGTTTGATGAAAGTTTATAAATCCCGCT
GATATTAAAGCGTAAACAAGTTCAAGGAGGTAGGATGGATTTCTTATGACTAATCGTGAT
TATCCTGTTCATACTTTGGTTCACCGGGTGGCGGGGAGGTTGGGGAAGGGGCAGATCGTC
AAACCGAGGCCTGATTCACATCGTCCTTGTTCTGGCGGTGATAATATTGATTGTCTGGCT
GTTGAAAGCGGTGCTGAATCTGTTCTAGGTGTTGGGTCATGAGTGTATCGGAAGGCATAA
CATGGTTGAGTTTGTCCTGTTGCTTTTGATCTTTGCCGTCTCGCTGTTGGCAACGCCTGT
AATCAGGGCATCGAACCAATCCGACGACGGACACGATCCGCAGGGAAAGGAGGTTAAATA
ATGCTACTTCTAATCGCAATCATACTCATAGTCCTTTGGGCACTCGGTGCGTTTGCCTTC
AGTTTGGGCAGTTTAGTGCATATTGCGCTTGTTTTAGCGGTGATATTATTAATCATCTGG
CTTTTGAAAAGTGTTTTCAGGGCTTTCTAAGGCTGTTTATCCAGAGTGGATAACAGATTA
TTTAAAGGAGGAATACTATGGCTAATAAATCAGCAAGGTTCGTACCGACTATCAGGTTGA
AGGAGTACGATGTAATTAACAAAGAAGGCAAGGATATGGGGCAGGTCCAGACCTTCATCG
TTGACATGAATGAGGGCTTGATAGCTTTCGTGCTTGTGGCCTTTGGGGGTACTTTGGGTT
TTGGGGATAAATGGTTCGCTCTTCCCTGGGAGTCTTTAAAGTGGCAACCGGAAAAAGAGA
ATTTCCTTCTGGGTATGTCGGAAAATATCCTTAAGGATGCACCGGGCATGGACAAGAATA
AATGGATGGAAGTAATTGAACAATGGCAGGAAGAAAATGATCTGGAACTGCTTGACCGAT
ATTATACCAGCCACGGTTATGAGTCATATAAGGGGGTCATTCAAAGACGGGTAACAAACT
TGGGTGACCGTAAGCCTGATGCCAAGTTCGAAGTAAATATGGACGTAGCCGGCGAATATC
GCTTTAAACTCGTTGCGCTGAATGGACAGACTATCGCAGTATCGCAAGGCTACAATGCCA
AGGAAAGTGCCCTGCAGGGTATTGAATCTGTCAGACAGAATGCCCCCATCGCTGTTATTG
ATGATGTGACAATTCCGGGCTCAGAAAACTAATAGATTTACAATAACAATTAGTTAAATA
TCTGGGGCGGCGACGGAACTAAGTGAGATTGATTAAAGATTGCATTTCCGTCGTCGCCCT
ACACAGATTTAAAGTAGAATCCCTGTACGTGGTGTAAATTCCTGAAATTGAAAAAGCAGG
CCATTGTGTGGTTTCTTGAAAGAAAATAACAACAAAGACTTTCAGGAGGTAACCACGACA
ATGGCCAAAAGCAGTTGTCACTTCTGGAATTGCTAAGCAAGTCCGGCGGTGATGGGTACT
GGGCTCTTACATCATGCTTGCATTTTATGGCATGCTTCACCCAAACGGATTCTTCTTACT
CTCTGAGAGCAAACTATTCAAGTGCCACAATATAATCATAGTGCGGTTGCCCGCCCCAAA
CAACATCTACCTGAACCGAAGGATATTGCGTAATGAGTTTATTGGCGATACTATCGGCGT
CCTCCGCAGTGGTATCAGCCCCATGATACAAGGTTATCACTTTCACTTTAGAAAAGTCGG
TCTTGGCCAACAGGTCGGTGAGGACTTTTTCAGACGATTCATTAACCGCTGACAGATGGT
CGTCGAATAAACCGATAGTCTGATTCTTTTTGATGACCAGCTTGTTGAGTTTTGTATCGC
GGCTGGCATGCGTGATTTCAATGGTGTGAACTTGGAGCGCGGCTTCAGTCATGCGTTGAA
CATTAATCTCAAACGTGGCGTCATAATCAAAGGCTCGTAGCGCAGACACACCTTGCGGCA
GTGTCTTTGTAGGAACGACGGCGATGTTTTTGTTAGTCAGTTGCTTAACTAGTTCAGCGG
CAGAGATGATATTTTTATTGTTGGGCAAGATAATGACCTGGTCACAGGCAACATGCTCTA
CTGCCTGTAAAATATCCTTGGTTGACGGGTTCATTGTCTGTCCCCCAGGGACAACGGCAG
TTGCGCCAAGAGAAGAAAAGACATCAGCAAACCCATCACCGGCTACAATAGCCACGACCG
CAATATCAAGAGCGGACTGACGGTCTTTCTGCAGAGCCAGAAAGTCTTCTTCATACTGTT
CATCCATATTGCGTATGTTGACTTTATGAACTGTGCCTATTTTGGTGGCAAAATCGAGTA
CCAGACCAGGAGCAGATGTATGAATATGGACACGAACCGTAGATTTATCACCGACTACGA
TGAGCGATTTTCCCTGTTGCTTGAAACTAGCTCTGATCTTTTCCGGGTCCAGGCCTTCGC
CCTTGAGAAGGAACTCCGTGCAATAACCAAATGGTTCGTCGTCAGCCTGCTTCAATTGTC
TTTTATTAGCACTCACCGGCTCGGAGCTGACTATAACCCGGGATTTTTTGAACTGCATTT
GTTCGGTTTCATCGCGCAGAAAATACAGCATCCCCTCTAAGATAGTAAAAAGCCCCTGAC
CTCCCGCATCCACTACCCCAGCCTCCCGCAATACCGGTAAAAGTAACGGTGTTTTAGCCA
CCGACTCCGAGGCAGTTTTCACCGTGGCTTCTAACAGTTTATAGATAGAATCATTATCTG
CCGCCGAATTTCTGGCAGTTGTAGCTACATCTTTAATGACGGTCAGGATGGTACCTTCCA
CCGGGTTAGTTAGACTTTTATAAGCCATTGCCTCAGCTTGTGTCCATGCATTGGCCCAAT
CAGCGACGGTTACAACTTCCTTGTCTTTGAACGCTTGGGCAAATCCACGCCATATCTGGG
AAGAAATTACACCGGAATTACCTCGGGCCTCCATGAGGGCACCTTCGGCAATTGCTGCCG
CGACCGAATCCGCCTTGTTATCAGTTACTTTAAAAGCTTCCTCGACTGCAGACTGGAAGG
TAAGTAACATATTGGTGCCGCAATCTCCATCTGGCACCGGGAACACATTAAGCGCATTAA
TGTCTAATACGCTTTTCTCCAACCACGCAACCGCGGCAGACAGCATATCACGCAGTTCAT
AGCCGTTCATAGTAGTAGTTATTGACATACTTACACTCCGACAACGCCATCCGAACCTTA
AGGTGTACCCCGTCATCCAAGCAGAATCGGGACAAGCGTAAGGTGGGAAACCGACTCAAT
TGACCGGGATTTTACCATACCTCCTGTGATTATGTCTCTGGTATAGACTTTCACCTGGAA
TTTGTATCCCGCCCCCTGATGCTGATGTTTGACATTCCACCTGAAAAACAGATACTTCGA
AAATGTTAGTACTCCGTTGAAGTTGCGGTCTTGGGCACAGCAAACTATGCTGGCTCAAAC
AACTTGAGGAAGAAAATTGAATCCGCTATTGAGTCGTTTAACGGCAGTTTTCGGGCGAGT
GTCTGAATAGGCACTGGTTTTTGTCGCTCGAAGATGCCGGGGAGAAAATTGAAGCATGGC
GGCCGGAATGTAGCAAGTGGAGACTTCACGGTGTTCTTGACAACCTGACGCCGCGGCCAT
ATGCTGAACAGTATCTGGAAGAACTGTTTGATGGAGAAGGGCAAAATAGTCATAATTCTC
TAATAATGGCTGTACCTGTTTTGGGGTGAGGGTCAATGCATTTACACCACGTACGGGACA
CTGCCAGAAAGACGGCAAATTCAATAAAATGGTGATACCGATTTTGAGTCTAGTAAACTT
CAGCCAAAGGAGGAATAGAACCAGCCATGATGGTAGAATTTGTCTTATTAATCCTTTTGG
CCTATTTGATAGGCTCGGTGCCCAGTGCTTATCTGGCAGGTAAGTGGTTTCGCGGTGTCG
ATATCCGAGAGCACGGGAGCGGCAACGTGGGAGTTAGCAACCTCATAAGCGCCACTTCAT
GGCAGATAGGACTGCCGGCCATCATTTTTGATATTGTCAAGGGTATTTTGCCAATATGGG
TTGCTTACCAGCTACAACTTGGCATTCCCCAGCAGGTAACTGTGGGCACCGCCGCTATCG
TTGGTCACAACTGGCCGGTTCTCCTCCGCTTTAATGGCGGCAGAGGTATGCTCACGACAA
TAGCAGTTGTCTTCGCACTTCCCGTAGTGAATGGCTACCTACCGTGGGAGCTCCTGGCTT
TCTTCGTCTGTGCTGTTGTCTGTCTGTTTACCATCCACAATATACCGATAGGCACCGCCG
CCGGTATCGGCATCGCTCCTGTGGTCAGCTGGCTGACAGGGAAACCGCTTGCCTTGACCC
TTGGCTTTATCGCTATCTTTCTCATATTAATCATCAGAAGGTTGACGGCGCCGTTAACGG
AAGAGTCCGCTAATGTCAGTATGAAGCAACTGATAGTCAACCGCCTCTTTCTTGACCGCG
ATATCAGGGATAGGGAAGCCTGGATTAATCGGCAAAGTACAAAGCAGATTTCAGTTGAAG
ATATGCCGAAGAAACTTCACCCTGGTTAGGAGGGAGGCAAAGGGTATGGGGCGCAGAATT
GAGGGGAGACGATGATTATCCGGCGAGGCAAGTATATGGTTAACGCCGATTTATCTTGTG
TCAAAATAAATCAATACTATAAAATCCAGCAAATGCCAAGACCAGGTTTTTAGTCATATT
GCCAGCCAGAGTTAATACCGCCCACTTTATTGGCGGAAATTTTAAAGTTCCCAAAGCGAT
GGTTACGGGTAAATGAATAGGGTTCATAATGGCTGAAATCAGGAAAGCGGTGAGCGAACC
GCCTCTTCTAGCCAAATATACCCCTTGACGGTAACGTTTGCTATCAAATTTAGACACTAT
CTTATAGGATAGTTCCTTGCCCCTAAAACCGATGAAAAACGTAGGGGCTTGCCCCAAAGT
GGCTCCGATTGCGGAGACAGTTCCAACTACAACCGGTGCTAACACACCCCATTCCAGGGC
AAGAGTGTTCGATAAAAGAAAGACTACAAGATAATAGGGAATCGGGATCAACGTCAGACT
TATCAAACTGCTTGCCACTAATGCGATTACAAATACTCCGGCCAAACTATATCCGGCTAT
TCTTTCAACATCGACCAGATTTTCTCGATTAACCAACGCGGCTATAATCAGTCCGATGGT
AATCACCAGGGCCAGGACACCGATTATCTTATCTTTGTTGGACACCTATATTCCCATCTA
TAATCATCACGTTACTGATAGATTACTGGACAGATAATCCCAGTTTAACCATGTGGGATA
AATATTGCCACGCTGTTAATTGGTCTGCCGCTTATTGCCCTCATATACAATAACCTTGAT
GCAACTGATCATGGAAAGGCGCTTGTGCCCGGTTCATCACCTGTTCTTTCGGGGAGGTTT
CGAGGAACATTGAATCCCGATAAGCGCAGACTGGGGGGATTGTGGCCGGAATAACTGAAT
GGCGGCTGATTCAGCCGCCATTCAGTTATCATCGTATGATTATCGCTTTATTTCGTCGCA
TCTTGAAGGGTAACGCCGGCTTTTGATTTAGATTCTGCCGCGCCTTTGGCGGCGGCCGCG
GAGAGGTATTTCTTGAAGTCGATGAATTTGCCGACACCGCTCAACACCATCGGCGGAATC
TGAGAATCTGCCAGCAGATATTCATACAGGCTATCGCTTAGTTTCCGGCCGATGTCCTCT
TCGTCAACGGCTTTATCCAGATTATCGGCGGCGTCTTTAAGCTTCTTGTGCCGGCCTTCC
AGCTCCTTGAGGCTGGCCTTAACGTCGGTCAGGTCCTTTTCCAGGGATGCTATCCGTTGC
TCGAAGGCGGTTTTCTCAGCTTCCCATTCCTTATTCAGGGCCGCCAGGCGGTTTTCGTAA
TCCTTTGCCTGGTCGCTTTTTTCTGACTCCAGCTTCTTTATCTCAGCACGTAAGCCGTCT
ATATCGGCCAGTCTTTCGGCCAGTGCGGTCTGGTCGATTTTCTTGGCTTTGATGTCTTCA
CCCATCAGGGTGGTCAGTTTCTCCATGAACTTGTTGGAGTCTGTCCGCAATTCCCGATAC
TCATCGCCCAGGATGCCGACGACACGGCCCATAAGTTCATCGTACCTGGAAGTAGCCCTG
TCCCGGTCATCCTCCAGCTTGGCGATATAGGCTCTCAGGTCACCCATGCGGCCGCCGTAC
TGTCGGTTGAGCAATTCGAATACGGCCACGGCGACTCTTTTGGCTACCGCCTGCCCGTAC
CCCTGGATGTCGTTACCCCTGGGCCCCAGAACCTTGGTTATCAGCTTATCTTCCCGGTGC
AGGGTTTCATCGTAATCTTTCAGGCCGGCTTTGATAACCGCATCCAGTCCGGCGTTATTG
TACAACTGTTCCGCCAGCTGGTCTGCTGTCAGGCTGGCTTCTTCGATGTTGGCAACTTGT
TTTTCAATGTTATTAGCCTGGTCTTTTTCCACACTCTGCCTCCTGTTCTTTGGTTGATAT
GAATTATACAGCTTCAGCGGGTTAATTTCCGAAAATCACAGGTTATGTGATCACAGACGG
GACGTTCCCGGCTGTGACGTCTGGTGTTAGCAACAGGCTGTTGCCTGTGATGTCAGGGAT
TTAGGTCGGGTATCAGTCCGAAATCATATTTGTAAGAGACTATTGACTGTTTTGCCGTCA
ACCGGGAAAACGTTCCTGTGCCCAGCTTTCTCCGGCCATGGCGATTACTTTTTCGACTTC
CTGTGGAGGTACTGCCGATGAATCTCCTTGTTCTCGCCGGTCGTAGTGGAACAGGTACAG
GCGTGAAGTGAATTCGGCAAAACTCAACGATGATTCGCCGAAACGTTCCCCGTGGCCTTC
GGTCGAAACCTGAATACCGCCGCCCCAGTTCTGGCCGCTGTCGTTATTGGGGTTGAAGAA
ATACACCCGCATAACCTCTTCCGGGTCGAAACCGACCCGAAGTATGGTTATGGCGTGCCA
GCCCAGGAATCTGGCCATGCTGTCGGTGCTGGCGATACCTGCCGGCTGGGGGTTTACCAC
TTGGTATATTCCCGTTGTAAAGGGGGTGGTAGCAGGCGTAAAAACGTCTGATGAATGTTT
CGTATTCCTTCAATTTGCCGGTGTTGATATCGACCGCGATTGAGAAATCATGGCCTACCC
ACCATCCGTGGAATTCGGGATTGACCCATTTATGAACGTCCTCACCCCTGTCGGCGCAGA
GTTCCCCCATCCGCTGGTATATTGCGTCCAGGTGAGGGACGATGATAGTGGAAACGGAAT
CCAGGTCGCTCATTATGCCGTTGCGTCTTGAGTACGGAATCAATTGTGAGGAACTCAATG
GCTGGCCTTCGAAGTACATGACCACGTCATTATCCCTGGCGGCGTAGGCAATCAACTGCA
TCAGATAGTTCGGAGAGTTGTCGGACCACATCGATAAAGCCCTGACTGATTGGCACATCG
GATTGTTGCCTTGTCCCAGCCCCAGCGGCTGTCCCAGGATACTTATGACCCCGGACAGCA
GAAATATTTTAGGTTCAATCGTTTTGCCGTAAAGATTCTCCAGTTTTTGGGTGGTTTCGG
TACTCAGGGGGAGGTATATCTGTCGCCACAGGGCCAGAGACACCGAAGTATTGTACAGAA
TGCCGCGTTCCAACAACCCGTACAGCCCCAGGATGACCTGGGCGGTTTCCGGCCTGACCG
CTTCGTCTATCAGGCGGTAGGTTAACAACTGATAACTCAACAGGCTATCGTTGCCGGTGG
TACTCAGCCCCAGGCAGGTGCCGATAAGCTCATTATGATCCTGGCGAATAAAGCGCAGGA
ATATGGCGTGATAAGGCGACACCAGCCCGGTATCATGCATGGCGCGGCTGAAGCCCAGGG
CTTCGTTGCGTAAGGCGGTCGGATCCATGCTGACAAGCCGTTCGGTGTAAACGTCCAAAC
CAGGGTCTTCCTGACAGCCGCGAGTCGGCCCGTACAGGGCGCTTATCAATCTCTCTGCCC
CCAGATTCTGGCCGATGTTGATGACTCGTTCCGGGTCATTCAGATAAATGGACAACTGGG
TAATCATCTGCTTGATGTGGTTTACCTGAATGGGCCGCTGGGAGAGAAGCCGCCATATTT
CACTTATCAGCTTATCGATGATATTGCCGTAGCCGATCTGCTCGGTGACGAATGCGAAAT
TATTTAGTACCGCGTCGGCGTTTTTCCCCAGATGGATACGGTCCTCTTCGTTGAGTTGCC
CGAAGACCAGAGATAGATTCAGCGCCAATGATTGGGCCAGGAAGTGATTGGCCAGTTCGG
GTGACAGGCGGGGGTGGCGATAATGGTCGTTGGCCACAGCCGCGAAGCGAAGCTGGCTTA
GAAGTTCCAATACGATAATGCTCGCTTCTCCGGTCTTAATGGTATTGGCGGTCATGATGG
ACTGGAGTCTTTCCGGGTGTTCCCAGTCGCTATTGTGGAATATGCCGGCTTCTTCCAGCT
GTACGATGCGGTCGTAGATGACCTGAGTACCGCCCTCAATGGCCATTATCCTGCGGCAAA
TATCCAGCGTTGAGTATATTTTGGTGGACTTGGCGAAGTTTCTGGTGCTTTTTAGCGTGG
CGATAGCGTCATCCAGCTGACAGGTCAATCCAGGCAATCTTCCGGCTGAATCTACCATGT
TCATTCGTGTCTCGCTATTTCCGTTTCGGTTCCGAACCGGCGCGTGGCCTTATTATCAGA
CATAGAAATCGAGCTCTTCCTGATGCAGAAGTAACTCACGTATCCGGTCGGGTTCACTGC
CGAAAAAGTATACCGAACCGTAGTGATTGCCGAAAGCGACACGTTTGGAAACCTTGGTTT
CCGCCGGTGATTGCAGGTCGTGATATTCGTAATATGGGTCGTTTTCGGTTTCCTGCGGTA
TTTCGAGGTGTGAAATCACCCGTCTTCGGGGATAGACCAGGAAACAGCCGGCATGTCCTT
TGGCGTCCACCACTTCTTTCGGGAAAAAGCTCTTGATTTCCTCTTCGGTCGCTTTTGGGT
CGCTTACCAGCACTTGAGCCTGATAGGCATTGAAACCATAGGCCCGCTCTATAAGTTCGA
AGGCGTTGCCGCCCGGTACCCGGTAAGCAACTTCTCCGAAAAACAACTGGCCGTCGTTGG
TGATGAAGTATTCCGGGTGGATGAGCCCGTAATCGATATCGAAGGCTTCGATGAGTTTCT
CTATCTCCTGCGTGATTCGGGGTCGCCATTGTTCCAGGCGGGGAGAGGCCGGCAGGAAAA
CAGAGTAACCCAGGTGGACGTATTCCGAAATGTTCAGGAAGCGTATTTTACGATTGTGGA
TAAATACTTCGCAGGCGAATTCCAGGCCATCTAGATGACTTTCCATTAAAGCAGGAAACT
CATCACTGTGGATGTTGTCCACATCTTCTACGGTGCGGATAACCCGGTGACCGAGGCATC
CGGCCTTGTCGAACGGTTTGAAGTGTATGGGGTCGTTGGGGTCACCGTCCAGTTTCAGTA
ACGCCTGATTGACCCTTTTCAGGAAATGAACCACATCGTTGGGATTATGCGCTTCCTCGA
AGATGCCGACTCTGATGCCGGCTAACTGAGCCCGGCGTTTCATCAGTGATTTGTCTCGGA
AAAGCAGAGCCTGGTTTAACAGCGACGGTTTTTTCATCAGGACCGAATTGATGGCTCCGG
CCCATTCCACTGTTTCTTCGAACAGGGGTATGGCCACCTCGACCCCGCGTTCCTGGAGTG
TCTGCGTCAGTTCATAGGAACGTTCGTTGAGCCGGTCGAAATCCCAGGTAATAAAGGGAA
TATTGTTTTTCTTGGCATAGTCGGCAGCCCATTCCGGGGCGACTACAACATACGGCCGGT
TAAAACGGTCGATGGCATCAATGGCTCGTAAACTCCAGCCCAGAATGGCAATACTGCTGA
CATTATTTTTCTCACTCATTTAATACCTCCTGGTCTTTAGTTTTTTGCTCTCAGATACAA
TCAACCTTATACAACTGAGCGTGAAAAGGCAAATAATTAGGGTATAGGTTTTATACATAA
GATGAAATATTGAGTGACTGGTAGTAGAATCCCAATACGTGGTGTAAATTCCTGGAGTTG
AAAAAGCAGGCCATTGTGTGGTTTCTTGAAAGAAAGTAACAACACAAACTTTCAGGAGGT
AACCACGACAATGGCCAAAGACAGGATGACACTTTTGGAATTGCTACGCAAGTCAGGAAG
TGACGGTGATCTTGATTTTCTGAGAGAAGGGGTGAAGATGCTGGCCGAAGCGGTCATGGA
GCTTGAGGTTAAGCAGAAGACCGGAGCTGAGAAACATGAGCGCAGTAACGGTCGTTTAAC
CTACCGTAACGGCTACCGGGGGCGTATCTGGGACACCCGGGCCGGCACGATACCCTTGGC
GATTCCCCGGTTGCGGGACGGCAGTTATTTCCCCAGCTTGCTCGAGCCCCGGCGCCGGGC
GGAACATGCCTTGCTGGCGGTAATCCAGGAAGCCTATGTATTGGGCATCAGCACCCGCAA
GGTGGAATCTCTGGTTCAGTCACTGGGGCTTAACGGGGTCAGTAAGAGCGAGGTATCGCG
AATATGCGGGGCTCTGGACGATGAAGTGGAACGATGGCGCCACCGGCCTTTGTTATGGCG
TTATCCCTATCTGTGGCTGGATGCGACCTACGTCAAGGTCAGGGATTCAGGGCGGGTGGT
CAGTCAGGCGGTAATTATCGCCTACGGAGTCCGTGAAACCGGAGAACGCGAGATCATCGG
GCTTGAGGTCGGCCCCAGTGAAGACGGTGTATTCTGGAAAGAGTTTCTGCGGGGGTTGGT
CAGCCGTGGTTTGAGCGGGGTGATGCTGGTAATCAGTGATGCTCATCTGGGGCTGAAGGA
AGCCATCAGCACGGTACTCACCGGGGTATCGTGGCAACGCTGCCGGGTGCACTTCATGCG
CAATGCGCTGGCCAGAGTGCCGCGGGGCGCCCAGGCTATGGTATCTGCCGCTATCCGGAC
CATTTTCGCTCAACCTGACCGCGATAGCGCTTGCAGCCAACTCCGCCGGGTAGCCGATAA
CCTCAGACTCCGATTCGGTCCTGTGGCCGACCAATTGGAAGAGGCAGAACCGGATATCCT
GGCCTATACCGCCTTCCCGCGGGAACACTGGCGGCAACTGTACTCTACCAATCCCCTGGA
GAGACTGAACAAGGAAATCAAGCGCCGCAGTAATGTGGTCGGCATCTTTCCCAACAGCCA
ATCGGTAATCAGGCTGATTGGGGCGGTGTTAATGGAACAGCAGGACGAGTGGGAGGTCGG
ACGACGCTACTTTTCTTTGGATTCGATGAAGAAAACGCTGGAAGGGGCGCAGGAGGAACC
CCTGATCATGGCTTTACCAGCTTGATTATTCGGGAAACCACCAATGATGAATTTACACCA
CTTGACGGGACACTACCGTGACTGGTTCCCCGTTGCCGCTTTTACTGTTCGTTAAACGAA
TGAATGACCCACTGAATAAATGTGATAAACTGAATAAAACCTTGAGTATCATGGAGGCAA
TTCAGTGACGGACAAAGAAGATATTATCGCTCAGGCCCTGGTCATGGGAGACCTGATTAA
CTACCAGCCGGGTGCAGTTGTCAGCCGGACGCTGACCGACAAGCCGGCGGGCACCATCAC
CCTGTTCGCGTTCGATGCCGGGCAGGGGCTGTCGGAGCATTCGGCGCCTTACGATGCCTT
CGTCTATGCCGTGGACGGTGAGGCCGATGTTACCATATCGGGCAAGTCCAATATGGTGAA
AAAGGGACAGATGATCATCATGCCGGCCAACGAGCCGCACGCTTTGCGCGCCGTAGCGCC
GTTCAAGATGCTCCTGGTGATGATTCGCTCCAAAGCCGGGGCTTAACCGGTTCCGGTCTG
CGCCGGCAGGGTGACGGTGAAAGTCGTCCCCCGGCCCGGTGCGCTCTCCACGCTCACCCG
GCCGCTATGGGCGGTCACCATCTGCTTGACGATGGCCAGGCCCAGCCCGGCACCGCCTTC
GTCGCGGGAACGGGAGTCCTCCACCCGGTAGAACCGGTCGAAGATATGCTTCAGGTCTTC
CGGCGTCATGCCCTCACCGGTATCCGATACCGCCACGGCTACGGCCGGACTGCCGTCCAG
TGACGCCTCGGTCAGCCGGACTGACACTTCGCCGCCCGCCGGAGTGTGGCGCAGGGCGTT
GGACAGCAGATTGGCCAGCACCTGTTCCAGGCGCACCCAGTCCCCGTTTACCGATGGCAG
TCCGCCGGGATTGTGACACTCCAGCCGGATGTTTCTGGTTTCGGCCAGTAGCCGGAATTG
CTCCAGCTTGCGGCAGACCAGGTCGCCCAGGTCGATGACCGATTTATCCAGCTTCAACTG
TCCGGCTTCGGCCAGTGACAGGTCGCGCAGGTCGGCTATCAGCCGGGTCAGGAGCAGAGA
TTCTTCTTTGATGGTGCCCAGTTGCTGCTCATCGGTCGGCAGGACGCCGTCCATCATGGC
GTCGACCGTGCCGTTGATGACCGTCAGCGGGGTGCGCAGTTCGTGGGCCACGTCGGCCAG
CAGGCGCTTGCGGGACTGCTCGCTTTTTTCCAGGGCTGAGGCCATGACGTTGAAGGATTC
GGCCAGCCGACCGGTCTCGTCATTGGCGCTGACTTTGACCCGGTGCGACAGGTTGCCGGC
GGCCAGTTCCCGGGCGCCGGCATTGAGCGCCCGAAGCGGTCGGGATATCTGGGAAGCCAG
GATGGAGGCGATGAGCAGGGCGCCAGCTACCGCCAGTCCGCCGGATATCCACAGCCAGCG
GTTGGTCTGTGCCAGAAAATCCTCTTCGGCGTTGCTGATCACCACGGTACCGCCGCCGCC
GTTATTGCCGCCTGGCCCCATGCCGCCCATGCCGGAACCCATGCCGCTACCCATGCCGCC
GGTGTGTCCCGCGATGTAATAGAACTGGCCGATGACCTTTCGGAGGCGGAACAACTCGAC
ATCATACGGGCCGAACAGGTCGGTCTGATTGACCGGCGTACCCACCAGTTCACCGCCGGT
ATCGGCCACGATGGTGCCGCTGTTGTCGGCCAGTATCAGCCGGTCGCCGTTGAAGGCCAG
AAAAGATGGCAGGGTATCTCCTACACCGTCCCAGGAGTTGTCGTTCTGCAGATAATAGAC
GGCCAGGGTGTTGGCGATGGCCTCGGAAAACGACGGGTTGGTGGAAACATAGGTCTGGAA
CTCGCTTTTGGTGTACTGATTGGTCAGGAAAGCCATGACGGCCACGGCGACCACCGCCAC
CAGCACCAGAGCGGCCCCCAGCTTGAAGGTCAGGCTTTTCACGTCCCGGCCTCCAGCCGG
TAGCCGGCGCCGTACACCGTCTGGATATAGCTCGGCCGGTCGGGGTCGGGTTCTATCTTG
CGGCGCAGGTTCTTGATGTGGCTGTCGATGGTGCGCTCGTAACCCTCGTAGGTGTCACCC
TGAAGCCGGTCCAGTATTTCCGAACGGGAAAACACCCTTCCCGGGTTGGCGGCCATCAGT
TTCAACAGGTCGAATTCGGTGGTGGTCAGTTCGATAACCTTACCACCGATGTCGGCCTGG
CGACGCTCGACGTCTACCGTCAGTTCACCCACCCGGAGTACCGGGGCGAAGGTTCTATGT
TCGGTGCGGCGCAGGACGGCCTTGATGCGGGCCACCAGTTCACGGCCTTCGAAGGGCTTG
GTGACATAATCATCGGCACCCAGTTCCAGGCCGACTATCTTGTCGGTCAGTTCGTCCCGG
GCGGTCAGCATGATGACCGGTGTCTCGGATTCCTGCCGGATGATTCGGCAGACATCGTTG
CCCGACAATTTGGGCATCATCAGGTCCAGCACCACCAGGTCCGGTCTCTCCTGACGCCAG
ACCTTCAGCCCGGCCTCGCCGTCGGTGGCCGTCAGCACCCGGTAGCCTTCCTTTTCCAGG
TAGGCTCGGACGATATCTATGATTTTCCGTTCGTCGTCGATGACCAGAATCTTTTTTGCC
ATGTTCATAATATAACCCGTTATATCCCTGGAGGCAATGACCGGGAGGCAGTCCGTAAAC
TGCCTCCCGGTTCGAAAGGAGAGAAACCCATCGGGGAGGGGCTTATCGCCCCATGCGGCC
CATGCCGCCGAAGCCGGCGCGGACGCCGTCCTCGTTGGGAACTTTACCGGTCAGACAACC
GCCGAAGCCCCTGGGGCCGATCTGGGAAGTGACCGAGAGCCTGATGTTTTCGCTCATGTT
CTGGAGCATCAGTTCGGCCTGTTCCGGGGTCAGGCGTCCGGCTGATACCGCCGCCGCCAG
CACCTCTTCACGTTCGGCCAGGATGGCCGTCACCAGGGCGTCTTCGCTGACGCCTTTGGT
TGCGGCTATTTCGGCCAGGGTCTTGCCGTCGGCGCGCAGGTCGTAGAGTTCTTCAGCCGT
CAGGCCGAGGAGTTCGGTGATTACCGCCGAGTTACCGCCGAAACCGCCGAAGCCGCCACC
CATCATGCCGTAGCCGCCGCCCAAGCCGGGGCAGACCACCGGTTCGGTGTCGTCCGCGGC
GAAGGCCACGGTGCCGAAACCGACGCTCAGAGCAACCACTGTCAGGGCTACTGCCGCTAT
TTTCCAGGTCCTTTTCATTTTGTTCACCACCTTTCACTGATTTATTTGATGATTTCATAT
TAACAGACGATTATGGAGGAATTATGGAGCCGGTTTGTTGATTTTAAGGAGAAATCTGTT
GACAGCTACGTTTCAGGGTTGTACTCTCTAACCTGGAGGTAATACACATAACTGTGTTGA
GATGATGAATGGATTAGTTATACCCAGGGACAGTTATACATTTGCTATCCTTGATGCAAT
TCCAACAGGTATTAGCTTGATAGATACCGAGTCCCGCGAGATTTGTTGGATGAATAAGGT
AGCGCTTGGACTGGTTGAAGCGTCAATAGCAGATGTTGTAGGAAATATCTGCCATTGTTT
CATTTGCCCCTCAGAAGAAGGGCAATGCCCGATACTTGACCAAGGTTTAGAGATAGATAA
CTCCGAGAGAGTTCTCTTAACGCTTAACAGAGACTCAATTCCCATAATCAAGAGTGTACA
AAGATTAACCATATCTGGTCATGAATATCTTTGCGAATCCTTTATCGATATCACAGTTTT
AAAAAATACCGAAAGTGAGCTTCGTGAAAACAAGGATAAACTTCAATTATTACTTAATCA
GATGCCATGTAGTCTTTGGACCATGGATACCGACCTGAGGTTTACCTCAATTTCGGGAGC
GGCACTTAAAGCCACTGGCAGGAATCCTTCAGATATGATTGGAAAAACCGTATATGAGTA
TTCTGCCCAGTTCAATGAAAAATCCGCTATGGTAAAAGCTCTGAGACGTGCCTTAAAAGG
TAAGTCGGGATCATTCGAACAACGTACTATGTTGGGGGATAGGTATCATCTATGCCATTT
TGAGTCGATGTATGATGTCAACGGTAAAATCACTGGTGTTATTGGTATAGGCTTTGATAT
TACAGAAAGGAAAAAGGCAGAGTTACAAATCAAAGAAGATAAAAGAAAAATCAGAGAGCT
CGCACACGCTTACGTAAGCGCCCAGGAAAAAGAACGTGAATGGTTATCTTTGGAAATCCA
TGATCGCATCATTCAGCCTTTGTCCTCCGCTATACATGCTATTGAATCTGGCAATCAGAA
CACACTGCAATCTAAAGAAGCTTTATCGTTTCTAAAAGAGGCTGTCAAGGAAAGCAGAAA
CATTATGAAGGAGATCTACCCTGAAACTTTAACCAGATTCGGGCTGGTTCGCCAGATTGA
AACGGAACTCAATCATCTAAGAGAGGCTACACCATGTAATGTTGAATTCTGTAAACAGTG
TGATTGCCCTATTCCTCACGATGTAGAAACAACTACATACAGAGTGTTCCATGAAGCACT
GCTAAATATAAAAAACCATGCCCAAGCTAAAACTATCAAAATAACTCTAATATGCAAGAC
TGAATATTTAGAAATGACCATCAGTGACGATGGCATCGGATTTGATTATCAGGCCAAGCT
TAAAAGGCGAATTCCAGGAGGCCTTGAATCTATGAAACAGCGTACAGAAATCATTGGTGG
TAAGTTTAGGATTGAAAGTCTTATAGGCCAAGGTACGACAATCAATATCTATATACCAAC
ACCTAAGGAATCTCTGAACAAGCCACGTTTGATGAGGTATAATTAGCCATCCATAAACGA
AGGGATGATGAAGTTAATGAAGACCTTGTCATTTGCCAGTCTGTCTTATGCTAACAAAAA
GAAACAGATGAACATTTCAGGGAAAGCAACAGCAGTTTCGCCTTCTCCAAAAACCCCAAT
AGAAAGTGAAAAGAATCTGAAGGAAATCCGCGTTTTTCTGGTAGATGATCATGAAGTAAC
CCGCCGGGGCATTAAAACCTTATTTGTTAACGAGCCTGACATCCTGGTAGTCGGAGAATC
TGATGGTAAAGACCTGCAATCGTTGCATGATGATTTTATAAAAACCAAACCGGACTTAGT
CTTACTTGATATCCGCCTAGATGGCAAGGATGGATTTGAAATAAGCCTTGAGTTAAAAAA
TTTACATTATGAAACTAAAATAATCTTTTTAACCGGTTATGAAAGTGAATTATATGCATC
TGAAGCCCTGCACTATCATGCTGATGGTTTCATTACCAAAGAGAGTTCCAAGGAATTTAT
TTGCACTTCGATTAGAATGGTAGCCTTGGGCGGTAGTGTTTGGCGATCAGATATACTTCA
TAAAGCATTAAGAATGATATCTCATGCTAATTCAGGTTCCAATGATAGCGAGCCCTCAAA
GCATCCCCGTGGTTTGACACCGGCTGATGAGATAAAAGCGCAACTAACTTCTCGTGAACT
GCGAGTTTTAATTGCTTTAGGTCAGGGGGCATCAAATAAAGATATAGGCAAACTACTGGA
TGAAACAGAGATGGTTGCTAAAAAAACTGTGCACAATGTTTTTAACAAGATAGGCGTTTC
GAATAGAACTCAAGCAGCGTTATTCGCCAAACAGGTAGGATTGGTTTGAACGATTGGTCA
GCCGTAACACCCGCTTCGGGTTAATCTGCTGCCGGTCGATATATTTCAGCGTTGCCCAAA
TCCGTCGGTAACCCCAGAAGGGATGCTCCGCCTTGGTTCCTTTATCTGTTCACAACAGCC
GCATTACGTTCCGCCACACCGGCTGATTCGGCCCGTTCCACTCTTACGGCTCCAGATCTC
TTTTTTTAACTCTTCCGTCAGTTCCCCGATGATTTCCTTCAACCGGGCTATTTCCCGCTC
CCGGGCGGCCTCCTTCCGGCTGGTGGAATTAAACAACTGTGGCAATGAACTGAGCATTTT
ATCGTGCCACTGGTAATACTGCGTCTGGCTGATCTGATACTCCAGGCAGATGTCCTTGAC
CGTTTTGCCCTTCAACCCCTCGATGGCAATCGTGGCCTTGGTCTTTGAGTCCCATTTTCG
GTACTTCATGATGGCTGCTTTTCCCTTCTTCCTCAGCCGTCATTCTACCAATTTCGTCAA
GGCACTTTAGCCCGAATCGATGGATACCTTTAAAGGTATCTTAATGCTTGGCATGAGTAG
TCCTTCAGTACGATGGCTAATAATATTAATAGTGATAGTATGGCCTCATAACAGGATGGA
TTGGATTGACCACGAGTCTCTTCGTAATGAATACTGGATTTGAAGAACGTAATCGGCGTA
TCTTTGAGTATTATCGGGCTCATCCTGATGCTACGTATTCCGAAATAGCCAAGCAGTACG
GACTGTCGACTCAGCGAGTCCACTATCTTATACAACGCCAGTTTCTGAAAGAAGCCATAA
AAGACCGGGTAGCGATTGTTCAAACGGGGGAGGTGCCAATGAATTCTGACTCCCGGGAGA
GAACGGATGACGGCGGGAAAGACCGCAAAAAGGTTAAAGGAGAAAAGTAGTGTCTAAATT
TCACAGTACAGTAAGCAGAAGAGACTTTATGAAGGGCTTAGGACTAGCCGGGGCTGGATT
TGGCGCTGCGGTAGCCGTCGGGCCTGTCTATCACGATTTGGATGAACTCGTATCGTCCAA
TTCAAGCGCTTCTACGGCAGTACACAAACAGTGGTGGGTTAAAGAGTGCGATTTCGAGGA
TTTGACCACTCCTGTCGATTGGAATATCTACGATTTCTACGATCTCGATGCAAATCCATT
TCACGAAAGTAGTGATGAGACCAAGGCTAAATTAGCTGCTAGGGATTCTGCTGACGAAGC
AGACGGTATAAACAACAAAGTCCCCGGCCGTACATTAAGGGATTTTTCCTTTGATTTGGC
TGACAGTTTCATCGGGCCGAACGCTCCATGGGATGGGCCAACTGGTCATTTCAAAATAAG
AGATTACACCCCTTGGCAAGATACACCCGAAAACAATCTGCAAATGGTTCGTGCCGCTTT
ACATACTTTTGGTGCCCCCCTAGTTGGCGTTTTGCCGGTTAATGAGCATATGAAACGACT
CTTCCGGAAAGGAGAAATTCTTTGGGAAGATATTGATACTGCTTTCCGGGACGATCAGAT
GGTTTATCATTTCCCCAATAAAGCTGAATCTATTCTTGTATGGGAAACACTTCAACCTGC
TGGACAAACCAGATATGTATTACGCCCAGACTCTAACTATCCGGGTGGTTTCGGCATGGG
ATTGAGGCTCGGGCATCAAGGCGTCGGTCATGCCTATTCCAATGGAGCTCAAGTTGGTTA
TGCAGCGATGAACTTTCTAAAAGGGCTAGGTTACCAAGCAGTGAAACCCACGGATAATTC
TTTCTACTACAGTAATCTTCCTTTCGGTGTATTCTCGGGTATTGGAGAGCAAGGACGGGC
AACTTATCTGTGCAGTCCAGAATACGGGTTGATGATGCGTTACTCATACTTTGTTGTTAC
CGATTTGCCTCTGGCTCCAACGAAACCAATTGACGCAGGCATAACGAATTTTTGCAAAAC
TTGTTTGCGTTGTGCCGAAACTTGTCCAACCGGTTCTGTCCCAATGGAAAAAGATACTAG
TTGGGATACCGTTTGTGTTTCAAATCGGCCAGGATTCAAAGGATGGTTCATGAATTGGCC
AACTTGTATTGATTTTGGCGCACCAAATAAATGTGGGGTTTGCCAGGTAATGTGCCCATT
CAACCATCCATCAGAGGCCATTATCCATCCGGTTATTAGAGCCGTAGCTGGCACTACTGG
TATTTTTAACGGCTTCTTCGCCAATATGGACAGATCCTTTGGTTATAGTGAAGCAAAAAC
GCCCCAAGAACTTGAAGATTGGTGGACCCGAGATCTCGATAAGGATAAGATTGATACCAT
TTTCGGAACTGGCAAACTTAAATGGTAATAACCATGGGGTTAACAGAGAGTATGCCATCA
AGGCGAAGGAGATGCCAATGAATTCTGACTCCCGGGAGAGACCGGATGACGGCGGGAAAG
ACCGCAAGTATTGAAGGAGGTTATTTTAGTGTCTAAATTTCATTCCACAGTAAGCAGAAG
AGACTTTATGAAAGTATTGGGGCTTAGCGGTGTTGGAGCAGGTGTTGCTACTGCAGCTAT
GCCGGTATTTCACGACATTGATGAAATGTTATCTACCGAAGAGTCCCGCTATCCCAATCC
TTGGTGGGTGAAGGAACGCGAATTATTTGATCCCACGGTGCCGATTGATTGGGACTTGAA
ATGGCGAATTGACGGTAGAGATTCCCGTATATATACCGATCCGGAAAGTAAATGGTACTT
TAATGCCTATAGCCATGAGCAAGCAAAAATTTACGCTGACTATGCCGAGAAAGAAGACCC
CAATTTTAAATGGGGCGATCCCAGGCGCATGGCACTTGAAGCTGGATGCAGTTTTGGTCA
ATTTGGCAATTTAGTGTTAAACAGTGGAACCTATGCTCTTCATAGTTATTTGGGGCATCC
AGCTTCTCGATCACCAGAAATTGATGGCTACGCTAAATGGGAAGGCACTCCTGAAGAAAA
CCTCAAATTGCTCAGAGGTGCAGTAAGGTTTTTTGGCGGTGATGATGTGGGTGTCATGGA
ACACGATACTCACCTAGACAGGGTTTTGTGCACTTATGATATGAATGGTTATAAGAATTC
CTTTGAAGATATTGATAAGCCGTACCAAACACACAGTCCTAAGGTGACCGGCATACCCAA
TAGCTATGAATGGATGTTTGTTTGGACGCTCAGACAACCCATGGACGAAACTCGGAGGCA
ACAGGGTGGCATCATGCGGGCTTACCCAGATGTTAATCCCTATGGGGAGGCGGAAAGTGT
GGGTGTTTGGAGAGCTTACTCAGAACTTGCCATAGTAGAGAATCGCTTACAGCTATTCTT
GTTAGGTTTAGGCTATCACGGGATTGCTGGTGGCATGAACGCCATTACCGCCGGTAACTC
CGTTGCTACAGTTGCTGGGTGCCTTGAACATTCTCGCATGGGACAGGTCGCTATTCACCC
TAAATTTGGTTCAACCATTAGAGGGACCTATAAGATGATGACCAATCTCCCGCTAGCTCC
CACCAAGCCAATAGACGCTGGTTTATATGAATTCTGTAAAAGTTGTGAAATATGTGCGGA
GCATTGTCCTACTGGCATCATACAGAGAAATCAACCGACTTGGACAACCGGGCGGAATCC
CGAAAACGGAGACGACAACGGCGAATTTGGAGAGCCATTACCATATCAGTCACAAGGCTT
TTTGGGTTGGAGAACCGATATTGGCAAGTGTCCACATTGCCCGGTTTGCCAAGGTACATG
CCCTTTCAATGAATTACCCAATGCTTCTTGGATTCATAGTTTTGTAAAAGCAACTTCAGC
GACTACACCAATCTTTAACGGATTTTTCGCAAATATGGATAGGACATTTGAATATGGGCG
TAAGCCTTACGCTGATTATTGGAAAGACTTTGATGTCAGGCCAACTTATGGAATAGATAC
CACGCGGTAATAGCAGAAAGGAGAGAAGATATGTGGTTAGGTTTATTTCTTGGATTAATA
TTTGGTATTGGGGCTATGTGGCTTATACAAAAGGGGCTGATTATTAAATGGTATGATTGG
CTTCTGTTTGCCTTGGGTTTCCTCTCTCTATACGGGGGGATAACTCATTATGTTGGTTCC
ATAAATGAATATGAGCCAACGGCGGGACTATATGGATTGTATCTTTTTGTTGGAATCGCC
ATTATCCTGTTTGCCTTGGCTTTCCAACTCGTTTGGCGCAGAAATCGAAAGGGAAAACAA
GCCTAAAATTTCAAGCAAGGGAGGATTCGATCAGGCAGGGCTTTTTTAAAAAAGCCCTGC
CTGATCGAAATGATCAATTATTTTAATGCTGAAACCAGCTTCCCTCAATTATGTTGTAGC
AAGAACAGTACTCACACTTTTTATTTTATTAATCTTTAGTGGGTGCACCCAAGGTGTCCC
AAATCCTTCCTTCGTCCCCCCAAATACATCTGTTTGTCCTGATACTTATGTGACGGTAGA
TACGGCCATTTTAACCAAAACTCCTTACCAAAATGGTGATTCAATGACTTCAGAAAGTGT
ATTTTCAGCAAACGATAAGGAAGTGTATTGTACCTTTTGGCTGACTGGTGATCTTTGTTG
CACAACAGTCGTTCTTGAAGTTAAACATAATGCATATACGTGCTTTCGTTGGGTTGAGAT
TGGGAATAGGATTAGATTCCCCCAATCTGTTACAATCAAACCCGAAAATGGGCTAAAGAC
AGGTAATTATTGAGATAGGATGGATAAAACGGACACCAAAGTCAGGTAAAATAGAGAGAC
GGAGGTGTCAGGATGGAAAGGATTCCACACGGGAAGTATACGAGGGAGTTCAGGCTGGAA
GCGGTGAAGCTGGTGACAGAGGATAAATTGTCTGTGGCGGAAGCTGCCAGGCGGCTGGCA
CTGCCGTCAAACACCTTGGACAACTGGCTCAGGAAACACAGAGCCGGCAAGCTTGAAGAA
GTGGGCAAGTCATACCGGCCGCTGACAGAAGTAGAGATGGAGCTGGCCCGGGTAAAGAAG
GAAAATGCCGAACTCAAAATGGAGCGGGAAATATTAAAAAAAGCAGCCGCGTACTTTGCC
AGGGAGTCGCTGCCCGGTACGCGGCGATGAAAGAACTGCGGCTCAAATATCCAGTCCCTA
TTCTCCGGCGAATGCTTGGTGTCTCCGGTAGCGGCTTTTATGCCTGGATGGATAGGCCTT
TATCGAAGCGGGGTCAGGAGGAAGCGCGGCTTGAGTTGGAGATCAAGGCAGCGGATAAGC
GGACGCGCCAGACCTATGGGCCGGAGCGACTACAGCGGGATTTGGCAGCGCACGGCGTGA
AGGTGGGTATTTGCCGTATCAAGCGTATCCGGAAAAAGCTGGGGATACGTTGCAAACAGA
AGAGTAAGTTCAAGGTTACCACGGATTCCAGGCACAGGTTGCCGGTAGCCGGAAACCTGT
TGGCGCAGAAGTTTGTGGCCTCCAGGCCGAATGATGTATGGCTCACCGATATCACCTATA
TTTCCACCGATGAAGGTTGGCTGTATCTGGCAGGCCACAAGGACCTGTGGAATGGCGAAA
TTGTCGGATATGCCATGGGTAAGCGCTTGACCAGAAACCTGGTCAATGAGTCTTTGCTTC
GGGCGGTGGCCGCTAAACATCCGGCCGAGGGGCTGTTGCACCACTCTGACCGGGGTAGCC
AGTATTGCTCCCTTGAGTACCGGCGACTACTGGAACGATTTGGCTTGAGAGCTTCCATGA
GCCGGAAAGGGAACTGCTACGACAACGCACCTATGGAGAGCTTCTGGGGAACGCTAAAAC
AGGAACTGGTGAATCATCGGCGCTATAGAACCAGACAAGAAGCCATCCGGGAGATCACGG
AGTATATCGAAATCTTCTACAACCGGCAACGCCGGCAAGCCAGGCTGGGATTCTTGTCGC
CGGCGGCTTATGCTCAACAATTCTACGCAGGACTGGTGGCGGCATGAAAGGTTTGGTGTC
CGAATTTGACATCCGACCTCATATACCTTGAATATATATCTTGATACCCGGATGGTTAGT
GAATTGTCATTTCAAGTTCTATGACCTTATGCCCGGTTGCCGGAGTACTGGTTCTGGGGC
GACGGTAGATAGCCCTTAGGCCCATCAGGCTCATTAACCGGCGCACCCGTTTCCGGTTAA
TGGTGTATCCCTGTCTCTTCAAACAAACCGCCATCTTGCGGGCGCCGTAAAACGGTGTTT
CCAGATACTGCCGGTCAATCAGCTTCATGACCTGATAATCCTCATCGTCTGGCTCCCTGG
GACGATAATAGTACCCGGAACGGCTGATACCCAATAACTCGCATCGGCGGCTGACCGACA
GCTCTTCGCCGGTGTTTTCCGGCACTACTACTTTGCTGCGTCGTTCCTTGATGCTCAGCG
ACGCAGTACATGTTCTAAAAAATCCTTCTCTACCTTGAGCTGGCCGATCTGCTGGTACAG
CTGGGCTACCAGATTTTCATCCTGTTGCTGTTTACGAGTATGCCCTTCGCTGAAGATACT
GGCGGCTTCATCCTGAAGGGCTTTCTTCCATTTGGATACCAGATTCGGGTGTATCTGGTG
ACGGCTCGCGATTTCAGCGATGGTTTGCTCCCCTTTGAGCGCTTCCAGGGCTACTTTAGC
CTTGAAGGCTGGACTGTGTTGTTTGCGGATTCCTTTCATTCTCTGCTCCTTTTCTTCGCT
TATTCTAAGAGCAGTTTTCCACCTTAACAACCTGTCCGAATTTTGGGGACCACCTCAGAG
AGATACCTTGAGAAACGGGATGAACACCGGAGGAACCCTGAAGGAGCCGAGACAACTGAA
CACGAAGGCACGCTGTTCGACATAGGGAGGTAACGGCCGCTGTTTCTCTAATAACTGGGC
TCCATTTATTATGGAGAAAATCGGCTGAAATTATGAAGAAATGGATTGCTGTCTCCTGAC
CAATTGCCAATCCAGGATAAGCAGAATGATTCCTGGTACACCGAAAGTTATAAGACCTAA
GAATCCCGACCCAGAAGCGTAGCCTTCAATTGTTGAAGCAGTATAGTGCTGTATTGCTCC
GAAAACTAACAGCAGACCAATGATGCCGATGATCGTCCATTACTGTAAAAATGAAAAAAT
TATCCAGGAGGGATTCGACAATCCCTCCTGGATACATGAACCTAAGAGTTGCCTACGCCC
CATGGTGCAAAGACTGGCCCTGCTTTGAGGACATCATTCCAGAAATCATCTGGTTGCTTG
AATTCGCCGTATCCCATAAAATCGTCCATGTTACGGAAAAATGAATTCAATACACTAGTT
GATGATACGACTGCTTTCACCGTCTCATGTATACTCGCCCCTTCCATCTTACTGAACACA
CATACACTCTGACAGATTCCGCAACCCCCTTCTACCACACTACCAGGTTGTCCGCGATAC
GGATGACACAAATCGTAATCTACGTGGTAAGACTTTAAGCCATAACCATTTGATTGGGGA
TTGAGAATCTCATATGTTGGGTCACCTGCTACTGGTATGGCACCTGAAGGACACAGTTGA
CCGCACTTTATACAAGTCTGACAGAATTTCCACATACCTTGGTCAATCGGTTTTGTGTAT
TGCATCGGCAAATCGGTAAGCATAAAATCCGAGTAACGCACATTTGCACCATATTGTGAA
TTGAGTAGATAATCACAACGTCCATGTTCTCCCAAACCTGCCAAATTACCTGATGCAACA
TTCATGCCACCGCAGGATCTGCTAAGACCTTGATAACCTAGGTGACCGATGAAAGCCATT
ATTCGAGCTTGAATAATATCACCCATTGAATAACCTATCCCCATACTAACTTTATTAAGT
ATATTAAAGCCACTGTCCCCTGTGTATTGACCAACTCTAGACATGGGAACAATCCAAGTC
AGTACGGTTTTTACAGAATTTGGAATAACGCAAGCATTATCATCGTCAGAGTAACCCACA
GGAACATCGGCGAATCTATACGGACGACCCCGATCATCACTTTTATAGAATATTTTTTGA
GTATTGGTGGTAATCTCATGGGCTCCAACTTCTGCCGCCCCCCAAAACCTCAATGCTGCT
GTGACCATTCGGAGATTTTCCTCTGGAGTCGCACTCCACCTTGGTAAACCAAGGTCTTTA
TATGTGTAACCAGCTGGTTTCGTGGTCCCTGCGTTGGTATAATGAAGCATACTATCCGTA
GCAACTAGGGGGATTTTGACTCCGATGGGAGTTTGTCGAGAACCAGCCATGAGCGCATAA
TCCTTATGACTCATGCCCGTCTCATTCCACTTGTTTTTTATATTATCGAGTTGAATCTGA
ACCCGTCTCTCTGATTCCTCCGGTGTAACAACGGTTAATTTACGTTTGTCGTAACGCTCT
TTTTTTGCCCAATCAATCTCTACGGTCAAATTTTCAAAATCACGTTCTTTTGTGAACCAT
GGCCGTTTTGTTGCTGCTTCTGGTGCCGAGAGCACCTCATCTAGGTCATGGAACTGAGGA
GCTACTAAGGATGCTGCTCCCAGTCCTGCCCCAGACAATCCAAGTACTTTCATAAAATCT
CTTCTGCTCATTGTAGAATGAAATTTAGACATAAAAATTCTCCTTATAAAGATTATTTAA
GATAATAGTTAGTCATCTGCCTGTTTTTAACGACTGTTGATTCTCTCCTTCCCAGGGAAG
TAGAATCCCCGTACGTGGTGTAAATTCCTGGAATTGAAAAAGCAGGCCATTGTGTGGTTT
CTTGAAAGAAAATAACAACAAAGACTTTCAGGAGGTAACCACAACAATGGCCAAAGACAG
GATGACACTTTTGGAACTGCTACGCAAGTCAGGGAGTGACGGTGATCTTGATTTTCTGAG
AGAAGGGGTGAAGATGCTGGCCGAAGCGGTCATGGAGCTTGAGGTTAAGCAGAAGACCGG
AGCTGAGAAACATGAGCGCAGTAACGGTCGTTTAACCTACCGTAACGGCTACCGGGGGCG
TATCTGGGACACCCGGGCCGGCACGATACCCTTGGCGATTCCCCGGTTGCGGGACGGCAG
TTATTTCCCCAGCTTGCTCGAGCCCCGGCGCCGGGCGGAACAAGCCTTGCTGGCGGTAAT
CCAGGAAGCCTATGTATTGGGCATCAGCACCCGCAAGGTGGAATCTCTGGTTCAGTCACT
GGGGCTTAACGGGGTCAGTAAGAGCGAGGTATCGCGAATATGCGGGGCTCTGGACGATGA
AGTGGAACGATGGCGCCACCGGCCTTTGTTATGGCGTTATCCCTATCTGTGGCTGGACGC
GACCTACGTCAAGGTCAGGGATTCAGGGCGGGTGGTCAGTCAGGCGGTAATTATCGCCTA
CGGAGTCCGTGAAACCGGAGAACGCGAGATCATCGGGCTTGAGGTCGGCCCCAGTGAAGA
CGGTGTATTCTGGAAAGAGTTTCTGCGGGGGTTGGTCAGCCGTGGTTTGAGCGGGGTGAT
GCTGGTAATCAGTGATGCTCATCTGGGACTGAAGGAAGCCATCAGCACGGTACTCACCGG
GGTATCGTGGCAACGCTGCCGGGTGCACTTCATGCGCAATGCGCTGGCCAGAGTGCCGCG
GGGCGCCCAGGCTATGGTATCTGCCGCTATCCGGACCATCTTCGCTCAACCTGACCGCGA
CAGCGCTTACAGCCAGCTCCGCCGGGTAGCCGATAACCTCAGACTCCGATTCGGTCCTGT
GGCCGACCAATTGGAAGAGGCAGAACCGGATATCCTGGCCTATACCGCCTTCCCCCGGGA
ACACTGGCGGCAACTGTACTCTACCAATCCCCTGGAGAGACTGAACAAGGAAATCAAGCG
CCGCAGTAATGTGGTCGGCATCTTTCCCAACAGCCAATCGGTAATCAGGCTGATTGGGGC
GGTGTTAATGGAACAGCAGGACGAGTGGGAGGTCGGACGACGCTACTTTTCTTTGGATTC
GATGAAGAAAACGCTGGAAGGGGCGCAGGAGGAACCCCTGATCATGGCTTTACCAGCTTG
ATTATTCGGGAAACCACCAATGATGAATTTACACCACTTGACGGGACACTACCCCCAGGG
ACGAGTAGTCTCGGTTACTCTGCCCCTTTTTTTTATAAAAGTTACATTGTTTTTCAACTT
CCTCAACCCTGCCTGAATAATAAAAATCTATTGTGAATACCAATTGGCATAATAAATATG
ATTAACAATATCATAACCATAAAAAAACTAATTAGCTTCGTACTAAAGCATTAATCTACC
TCAGCATTCAGATACCCAAAAAAGTCACTTATGACCTAGAACTGAAGATATGGCCGTATC
AGATGCGGCGTAAGTTTTACGTTTTTGGAGAACAGAAAATGATCTCCTACTAAACACAAC
TAATCATCGGGATGTCTAATTTCTTGGATGTACGATTGTAGACCGGCTGTGTCGTTCGGG
ACGCGGTGAAAGAAGGCGCCATAAAAACCGGGCGGCCTGGACAGTTTTCACAAGCTGAAT
CAGGAAATGAAGCACCTGAACCGGCGGGAAACAGGGCTGGGCCGGCAGGAGGAAAAAGCC
GGGGGAAAACCTCAGTAAAATAATCAAAGATCTGGAGAAAACTAACCGAAAGCTAGGCGG
TTCGTTTTAACCGGTATAGGTGACTTAAGTTACTTACATAATTAAAGTTGAGTAATAAAA
TGACCTTACCCTGAATATATGGTTGGAACGGAGGTAGTGATGTACAAGATAAAGAGTTGC
CCCCGATGCCGGATCGGTGATGTTTTCAGCGCCGCTGATGAATACGGCGCTTACCAGCAG
TGTTTTCAGTGCGGCTGGGTGGATTATGGCACCAAGTACGTGACGCAGGAGGAAGCCGAG
GTGGAGAAGAAGGAATTGTCAGGTTCCGGTGCCAGGGAGAAGCGCGGACGCCGTTAAACG
AAAACACTTGATTATCAGTAAGAGCCCCCGAATCCGGGGGCTCTTACTTTTTTCATCTTA
TAAATCGATGGTGAAGTTGCCGTCGCGGTAGAGTAACTCCCCGTCGACGGTTATTTGGCC
GCCGTTACGCAGGTCGCAGACCATATCCCAGTGGATAGCCGACTCGTTGACCGAACCGGT
TTCCGGATAACCGGCACCCAGCGCCAGGTGGAAACTGCCGCCGATCTTCTCGTCGAACAG
GATTTCTCCGGTAAACCGGGTGATGCCCTCGTTGGTGCCGATGGCGAACTCCCCCAGACG
GCGTGCTCCCTCGTCGGTGTCCAGCGTGCGGAGCAGGAACTCCTCGTTCTTTTCAGCGGT
GGCCTTGACTACGTTGCCGTTCTCGAACCACAGCCGAACCCCGGTCACCTCCCGGCCGGC
TTCGATGGCAGGGTAGGAAAAATAAACATGACCGTTGGCCGAGTTTTCCACCGGCCCGGT
GAATATTTCGCCGTCAGGCATATTGAACCGGCCGTCGCACTTGACGAAAGAGCGGCCTTC
GATGGACAGCGTCAGGTCGGTCTCCGGGGCGGTGATGCGCACTTCCCGGCGGCCGGCCAG
CCAGTCGATGACCTTCTGCAGTTTACGGCTCTGGCCGTTCCAGTAGCCGATGGGGTCGGC
CATATCCGGCAGGCAGGCGCCATAAACGAAGTCCTCATACTCTTCCAGACTCATCTCGGC
GTCCTGGGCCATGGCGTTGGTCGGGAAGGGAGCTACCACCCATTTGAACGCGCCCTCGGC
GGAGCGGCGCATCATCGTTTTCATCAGTTCTGTCCGCGCCCGGTCGAAAACCACCATCCG
GGACGGGTCAACTGTGGATAGCTTTTTGGTGTTGTCCTCGGCCAGAATGGCGAAGCGGGC
GTCGTAATGCTCGGTGATATGACGCTGGGGTTCGTGGATGAATTCCAGTTGGACTTCGGT
GCCGTGGCGGAACAGCAGGTCGTCGTAATCTCCCCGTGGCATGACGATGGGATGGCCGCC
GGCGGCCAGTACCTCGCGGTAAATGGCCCGGGCCAGGGGCAGGGCGGCCTGCGGCGTGTT
GATGACCGCCTTGTCGCCGGGTTGGATGCGGGTTGAATACCTGACCAGCAGTTCGGCCAG
TTTGTTGATTCGGGGGTCGGTCATGACAGCTCCAATATATTGATATTTATATTGTAGCGA
TGTCGGGCGTTCCCTACAAAATCCAAAAAAGTCCATTGCCCCCGCTGTAAAGCCGGTTAC
GGCACCCGGAACCCGGATGTCTGGTGGACTCACGAAGTCCCCACCTTCCAGTTCGACCCG
ACCTACCTGTACTAGGTCATTGTTCGCTGACGGACGGGGACGGCTCATTGAGCCGTCCCC
GTTTTCGCTTGCCTGACGCGTTGATTCCGGTTAAGATGTTTGTGTCGCTGTTCCGATAAC
ATGGCACCGGAGGGATAATGCTCGACAGACTCTCCAGACTGCTTGCCGTTGAACTGAAAC
TGGGTTACTATATTTTCAAATGGGTCTTCCAGCGTGACCGGCTGACACTCGAAGATTACA
CTTATCACCGCAAGTCGGCCGCCATGGCTCTCACCTTCGCTTTTCTTTTCGCCACTCCGG
CGGCCATCATCCTGTTGGCGGTGATTCTGGCGCAGGACTGGCTGACCTGGATACTCAGCA
TCGTGGCGCTGTACGGGCTTTACCGGACGGTTGGCCTGTATGCCTCGATGGTGGCCCTGC
CGCACCGGGTAGGGCCGACGGCGCTGGAAATCAGGTTCGGCGCGCTGGCCTGGATGACCA
TTCCTTACAATGACATCGAAAGCGCTTCGCTCAGCTTCGAAGGGGTCGGGTTGAGCGGCG
ACGGACTCAAGCTGGCTGACCGGGAACCGACAGCTTATTTCAGTGTTGGCAGTACTACCC
GGATAAAAATCATTCTACGTCGCCCATTGCCGGTGATGGACTGGAAGGGTACGGCGACGC
CGGTTTCGACGGTCTTTCTGAATGCTGACCGGCCGGACCAGCTGGTGGCGGCTCTTGAGG
AAAAAACCGGCTCAGTCGGTCAGGGGGCGGGCGCTTGAGAGTGACTGCTCCAGCAGGGTC
AGGGTTTCCGAGCCGGTAGAGTGTTCGCTCACCGGCAGATTGAGAACGACCGTGCCGCTA
CGCTCGCGGTAGTAATCCAGCAGGGGCAGTGTTCGCTCCAGAAAGATAGCCAGTCGCCGG
CTGACCTTTTCCGGATGGTCGTCAGGCCGTCCATCGCGGTCGCCGCCGGTGTCCTGTTCG
ATGCGCCGCGCCACCTGTTCCGGGGAACATTCCAGTACCGCCACTGTCCTGATGCTTATA
ATGCCTTTCAGGGCGTCAGCCTGGCCGGTGTGCCGGGGCAGGCCGTTCATGATGATGAGG
CTGTCGTCTTGTTCTTCTTCGATGAATCGGGCCAGTATCTTTTCGGCGATGCCGAATTCC
TCATCTTCCAACAAAGCCCCGGTATCCAGCGACATCCGTACCACCGCCAGTTCACGGTCG
TCAAGCGCCCCGGAAGGAGTGGCGGCTTCCTGCCGGAGACGGGCGCCGAAATCGAAGTGC
CGGGCGCGTCGGCCGCTCAGACCCCGCGCCGCCAGCAGTTCGCCCAGCGGTGTCTTGCCG
GAACCGGTCGGGCCCAGTATCAAAAGGGCTTCGGGCAAAGGCATTTGCGTCCTGATTTCA
GTCCTTTCGGTGTCGTCAGTATCGTTCAGGTTGATAAAGTTGACACTCAGGTTGCGCCGT
GGCATACTCTATAGCGGTTGAAAGTTGGCGTTCCAATCCAGGATGGATTATCCCGGGAGT
CGGATGACCTGACCGTAGACCAAAGTATAAACAAAAAAGGAGCACAAGTCATCCATGGCC
CAGGACAAGACCATCCAATGCGCTGATTGCGGCACCGATTTCATCTTCAGCGCCTCAGAA
CAGGAATTCTTTGCCTCGAAGGGATTCACCAATGAACCCAAGCGTTGTCCCGCCTGCCGG
CAGAGTCGCAAGCAGACCCGGGGTGGCGGCACTGGTGTCCGTCAGATGTTCCCGGCCGTC
TGTGCCTCCTGCAACCAGGAAACCGAAGTCCCCTTCGAGCCCCGCAACGGTCGTCCGGTG
TATTGCAGCGACTGCTTCGCCAAGTCCAGAGAATAAGCCCCACAATTTAATATGAAACTG
AACCGGAGCTCTTCATGAGCTCCGGTTTTGATTTTCCGGCGGTGCGTAACTACAATAGCC
CGATGAGTACCGTACTGCTGATAGCCGGCGCCGGAGCGCTGGGCGCGCTGTCTGGCGGGC
TCGGTCTATGCCCTGTTCGGCCAGAGTTTCGCCTGGGGCACCATGGTAGTCAACGTTATC
GGCAGTCTGGCTATAGGGCTGGTACTGCCATTGGGCACAGCCACCGATATCTTCTCTCCG
CCGATACGCACCGCGCTGACGGTTGGTTTTCTGGGCGCTTTCATCACCTTTTCCACCTTC
TGTTATGAAACCGTTCGCATGTTGCAGGACAGCGCCTGGGGTCAGGCGGGACTCAATATC
CTGTTGAACGTGGTCATCTGTCTGGCGGCTGTTGTCGCCGGGATTTATCTGGGCAGATTG
ATCGGAGGGAGCGCCTGATGCGTAACATGGAAGGGGAGCAGGTTCTGGTGCGTATCTTCA
TCGGCGAGTCCGATACCGTTCACCGTGAGCCGGCCTATATGGCTCTGCTGGAACTGCTGA
AAGCCCGCGGCCTGGCCGGGGCGACGGTATTGCGGGGCCGCCGGCTTCGGCGCCGCCAGC
CACATCCTCTCATCCCATCTTTTGCGTCTGTCGCAGGACCTGCCCGTGGTAATTGAAGTG
GTGGACTCTCAGGCACGGTTGGACAGTGTTCTGCCGGAAATCGAACCGCTTATCGGCGAA
TGTCTCATCACCATGGAAAAGGTCAGGGTTCTGCGTTACGGTTCCAGTTCGAAAAAGTAA
CTGATGAGTACCGGCGCTGTCTGGTTAAGGGTGGTGACCGCTTCGCTGTTATCTTTCAGA
TAGTAATCGAAAAACGCCAGAGAGTAGTCGATGATGACCGCCAGTCGCTTGTCCTCGGCA
ATGGCCGCCGGCACCCAGCCCTTGCCGCCGTCGGTTTCGGAAAAGGTGAAATGGTCGGCG
TTTCTCAGTACCAGGTCGAAATAGGGCGGGTTGACACCGTCGTTCAGATACCAGAAATTG
TCCTCCGGCCGGTTGAGCAGGATATCCAGTTCGCCCCGCATCGACATGATGGGGATATGT
ACGTTACCGTAATTCTTCTCGAATGGATATGACGGCGACGACAGCAACAGCGCCGCCTTG
ATGCGGGGGTCGTTGTAGGTTTCGTCGGAATTGCCGCCGATCAGACCCACTGTGGTCAGA
CCGCCGAAGGAGTGACCGCCCATGGCCACCGCTTCCGCGTCGATAGCACTGTAGAAGAGG
GAAGTTTCATTACTGTTCAGGTCCAGCATCAGATCAAGGAGCGCCCCGGCTACCGGCACG
CGGACGGTATTGAAGTAGGTTTCATATACCTGGTGAATATACTCGTCCAGGCCGCCGCCG
TTCGGCAGGTTGCTCAGGTGGAACAGGTCGGTCAGGCTGAGCAGGAGGTTGTCGTTAAAA
TGTACCGAAGCCACGATGTAGCCTTCAGCGGCCAGTGCTTCCTTGAGATACAGTGACTGC
ATCTCGGAGGCGTTGAAACCGTGGTTGAAGATGACCAGCGGGAAAGGCCCGTCGGCCGAC
GGTGCGGCATCGACTGCCACATAGCTCCGACTGCCGGTGGGATAGATGAATGGCGCTGAC
GCCTCATCGGTCGGGTACCAGACGGCCACGTCCAGGCTTTCGGCCCGGCCTTCTTCGTCG
GCATATTCCAGAGTCATCTGGTGCAGGCCGACTTCATAAGTCCGCTCCGGCGGCGGATAC
TCGCCGACCTCCGGCGCCACCTGGGGCCAGAAAAGCAAAGCTATCACCAGCGCCAGCCTC
TCCAGCCCGGCCAGACCTAACAGGGTGCTGAAATAGGCCGTTTGCAACGATTATACAGGA
ACAAATGCCAGTATAACCAAACTCTGCGGCCTATTTTAGATGATTTTTATCCCTCCCGGG
GCTTTAGCACCCCCATTTTTGATCCTGTAAGCCCTGAAAGGACACACTTCACCCCTGTGC
CGGACTGGCGGGCACCAATTTGGCCATCCGCACCAGATTGTAAGCCGCCACCGTCAATTC
CGCCCAGAGTTGGTTGCGATTGACACCTTTGTACCTAAGCTTTCGACCTCCTCCCACTGT
CTTGACCCAACCGAATATCTCCTCAACGCGCTTGCGCACCCTCTGGCTGACACTGTAACC
GGCATGCCGGGTGGTACGTCCATCTATCGCCGACCACTTCTTACAGGCTACATGTGGTGT
GGTGTTGAAATCCCGGCAGGTAGTCACAAAATCCTCTGTGTCGTAGCCCTTGTCCGCACC
CACCGTTATCCGATGTTTCCCCGGTACCCTCTCCAGCATCTCAAGTGCGGTGTCTCTTTC
CGCTGTCCCGGTCGCCGTGCTTACCACCACGTCCACTACCAGCCCGGTGCGGTTTTCCAT
GAGGACATGTCCGGCAAAACACAATCTGGCTTCTTTGCCCGCCCCTTTTCTGGCCAGCCG
GGCCTCTGGGTCGGTGGTTGACCGGTGCGTAGCATTGACCCGGCGTTCGCCGTGGAAATC
CACACTCGGATTCTTGCCGCCGCCTTTCGGCGGTTCCCCACCGTCCTTCGGCCGAAAGCT
CTTCAACGAAGCCCAGGCTTCCAGCAAGGTGCCGTCCACGGTGAAATGGTCATCCGATAG
CAACTTCTGCCGCCGCGCTTGACTCACCACCGCGCCAAAAAACTCACGTGCTACCTGATG
CTCTATCAGTCTCTGCCTGTTCTTTGAGAAACTCGAGGCGTCAAAACCTGGATCCGTGAT
GTTGAGATCCATAAACCACTTGAACAGGAGATCATACCGTAGCCGTTCACAGAACTGCCG
CTCACTGCGGATCGAGTAGAGAGCGATAAGCAACGACGCCTTGAGCAGACGCTCCGGCGG
TATTGATGGCCGGCCAAAGTCTTCGTACATCTTGTTGAAAACGGGAGAGAGTTCTTTGAG
AGCTTGGTCAACAAGGGGTTTGATTCGCCGGATAGGATGGCCCTGGGGTACAAGCTGATC
TGGTGTCAGCGAGCAGAGCATGAGGGATTGATTTTCTACCTTGCCGCGCAATCTACAGCC
TCCGTCAATGGGATGATATATTTTACCCCAATCGCGGATTAATGACGACTTTTTCAGCAC
CCTGCTAATACCAGGGACAGTTTCATATTAGGAATTATAGCATTTTTGGCGGATGCGGGC
ATCTTTCCTAACCGGTGGCTGTATGCGCTAGCACAGGACGATTGAGGTAAAGAATTAAAA
CCTCATCTGTACTTGACGCAATATGTCTAAAATAGTATATTCACGGCTAAAGGTCTTATT
GAATATTTGCGCAAGGAGGCGCCCGAAGATGCCTGAACTGATGACGGTCCGCGAAGTCGC
CGACTACCTGAGAGTAACCCAGAAGACGGTTTATCGTCTGCTCCAGAAAGGCACAATCCC
TGCCCTCAAGGTCAGCCATTCCTGGCGATTCGACAAGGCCGCCATCGATGAGTGGCTCAA
ATCCACCGCCGTCGGCGCCAAGGCCACCATTCTAATTGTCGATGACGACCAGACCATCCG
CGACCTCTTCCGGGACATTCTGGAAGACGCCGGCCACAACGTGGTGACCGCTGGCTCCGG
CGTTGAAGCCCTGGAATACATCAAGGCCAAGGATTTCGCCCTGGTCTTCCTGGATCTCAA
GATGCCCGGCATGAACGGCGCTGACGTTCTGCGCAAGATCCGCACCATCGATCCGGAACT
GCCGGTCACCATCATCACCGGTTTCCCTGATTCCGAGTCCATGGCGGCGGCGCTGGCCCA
GGGTCCATTCGGCGTCATGAACAAGCCGTTCGGCGAGGCCGATGTCCTCAACGCTGTCAA
GAGCTTTATCCGGATTGACCGGAGTTGATCGCCCCGTTTCATTAGACTTACAGAGGAGCC
TGATCTGCCCATGACCGTTAGCGAAAATCGGCGTCAGCCGTCGCGCGACGATATCGAAAA
ACGACTTTTATCCGACCCGGTGGTCACCTTCCGCACCATGTTCGAACGTTCCGGGACAGC
TAAAGCCATCCTGAACCGTGAAGGCATCATCGTCATGGCCAACGAAACGCTGGCGCGGCT
GGTGGATATGAGTGTTCGGGAAATAGAAGGCAAGCATTCCTGGTTCGAGTTCGTCGCTGA
GCCTGACCGGCGCAAAGCCCAGGAATATCACAATCTGCGGCGTTCCCATCCGGGGCTGGC
GCCGGAGCGCTATGAGTTTATTCTGGCCGATCAGAACGGCGCGTCCCATGATATTGAAAT
CAACGTTGCCGTCTTTCCCGGTAATGACCTGTCACTGCTGTCCATGGTTGATGTAACTCA
CCTGAAAACCGCCCAGGAAATGGGACGGTTGACCCGTTTCGCCGTGGAAAACGCCGGAGA
GGCCGTCTTCTGGCTGGACGAAAAGGGCCGTATCCTCTACGCCAACGCCGCCGCCACCCG
TCTTCTCGGCTACAACATTGGCGTTCTCATGTCCCGTAGCATACAGGAAATCGATGTCGG
CACCTCCAAGCGCGATTGGAAGCGCAAGCTGGCCGACCTGCGGCAGTCGGACTCCATGCT
CTGGGAGTCCGAATACCGGCGGAGCGACGGCCGGGTACTGCCGGTTGAGGTGCTTATCAG
CTTCATTCAGCTGGCGGAGAAGAGCTATTACTGGGCCTTCGTTCGGGATATCTCCGAACG
CCGGGAAGCGGCGGAAAGGGAATCTCAACTTCAGTCAGAACTCAACATGTCCGGCCGGCT
GGCCTCTGTCGGCGAGCTGGCCGCCGGGGTGGCCCACGAAATCAACAATCCCCTGACCGG
TATCATCGGCTTTTCCGAGCGGCTGATGCGCAAGTGCCGGGATGATAAAATGACTACCGA
CCTCAAACGCATCCATTCCGAAGCCCAGCGCGCCGCCAAGGTGGTGCAGAACCTGCTGAC
CTTCGCCCGCCAGCGGGAGCCGCGCAAGGAATCGGTGGATATCAACGAGATTCTGACCGA
ATCCCTGGAACTCCGGGAATACGAACTGCGGCAACTGGGCATTCAGGTCGTCACCCACCT
GGCCGACCTGCCCAACATCGAAGCCGACTACTACCAGCTGGAACAGGTTTTCGTCAATCT
GATCATCAACGCCGAGCAGGCCATCACCGCCTCCGGTAAAGGGGATCGCCTCATTGTTTC
CTCCGGTGAGATGGACGGTAATATTGTGGTCGCCGTGGCCGACAACGGTCCGGGCATCAA
GCCCAGGGATCAGGAAAGGATATTCGATCCCTTCTTCACCACCCGTGGCGACGCCGGCGG
CACCGGACTGGGGCTGTCCATCTGCCACGGTATCGTCGAGGAACACGGCGGCCGCATCAG
CGTCACCTCCGAACTCGGCGAAGGCACCACCTTCACCGTCATCCTGCCACTGTACCCGGA
AGAAAACAAGGGAGCCGATACCTCGGCCTAATCCGTCTTCCCCAGTTTCTCCCTGACTTC
AGCTTCGGACAGACCTGCCACCGCCGCCACCTTGCGCCGGGAGGTCAGTCCCCGCACTAT
GGTTACCCTGCTTTTCGGCAGACCCAGTCGCTCCGCCAGCAGTTCCGCCACCGCCCGGTT
GGCCTTGCCGTGTTCCGGGGCGGCGGTCACCCTCACCCGGATGATTTCGGCCGCGGTGTC
GGTTATTTCGTTCCGCCCGGAGCCGGGTTGCACCTTGAGGGCGATGACGGCGTTTTTAGC
TGAATCTGCCGGTTTCATGCCTTCAGCATAATCCGGACGGCCGGCCGGTTCAAGCTCCGG
CGCGGCTCTGCTATAATCGATGGTGATGAAGAATAACAATAATAGTGAAACCGATTTGAC
CGAACTGGCGGTGACAGCCGGCCGACTGCTTCGTGAAAAGGGGCTGACCGTCGGCACCGC
GGAATCGGCCACCGGCGGTCTGCTGGCCGCCCGTCTTATATCAGTGCCTGGGGCTTCCGA
CTACTGCCGCGGCGGCATCATCGCCTATCATAATGAAATCAAGATAAGTCTGGCCGGCGT
CAAGTACGCAACCCTGCTGGCCTTCGGCGCTGTCAGCGCCCGCGTGGCCGAGGAAATGGC
CGCCGGCGGCCGTCAGCGGCTGGGCGTCGATATCTGCCTGTCCGATACCGGCATCGCCGG
CCCCGGGGCTGACGGCACCGACAAACCGGCCGGCCTGTTCTATATCGGTTTGGCCACCCC
GGATGGGGCGCGCAACCGCAAGTATGTCTTCAAGGGCAATCGCGAGCATAACCGGACAGC
CGCCGTCAGGGTGGCTCTGGAATGGCTGGTCGAGGAACTATCCCTGGATAACGAGGACTA
AAGCCCGGCCAGCGTCGTCTGCTGAATCTCGAAAAGCTGTCCGATGCCCTTTTCCGCCAG
TCCCAGCACCGCGTCCAGGGTGTTCCGTTTAAAAGGCCGTTGTTCGGCGGTTCCCTGTAT
TTCCAGGAATTCGCCTTTGGAATTCATCACCAGGTTGAAATCGGCGTCGGCGCCGCAGTC
CTCTTCATAGACCGGATCCAACAGCAGATTGTTCTGACGCATGACCACCGAAATGGCGGC
CACCTGCGCCCGGAGCGGCATTTCCTTGAAAACCCCCAGCCGGAACAGCTTATTGAGTGC
CAGGTAAAGGGCTACATAACCGCCGGTGATGGCGGCGGTGCGGGTGCCGGCGTCGGCCTG
GATGACATCGCAGTCCACTACAAAACTGCGTTCCCCCAGCGCTGACAGGTCGGTGACCGC
CCGGAGCGAACGGCCGATAAGCCGCTGTATCTCCTGGCTTCTGCCGGATACCTTGCCTTT
GACTGATTCCCGCGGTGTGCGGCTGGTGGTGGCGCGGGGCAACATGGCGTACTCGGCGGT
CACCCAGCCGGTGCCGCTGTTACGCAGGAAGGCCGGCACCCTCTCCTCCATGGATACGGA
ACAGATGACCCGCGTCTTGCCCTGTTCGATGAGCACTGAGCCGTCGGCGAAGGCCTGAAA
GCCGGGAGTGATGGTTACCGGGCGCATGGCGTTTGCCGCCCGGCCGTCAATTCTTGACAT
AAAAATATACTACCTTTCGTTTTCGATGGTGGGGATACCGCTTCCGTTCAGGGACGAACC
TGACCGGTGCCGTAGACCAGCCACTTGTAGCTGGTGATTTCCTTCAGCCCCAGCGGCCCG
CGGGCGTGCATCTTCTGGGTGGAGATGCCGATTTCGGCCCCCAGGCCGAACTGGGCGCCG
TCGGTGAAGCGGGTCGAGGCGTTGACATAAACCGCGGCGGCATCCACCTCGTTCAGGAAA
CGGGTGGCGGCGGTATAATTCTCGGTGACGATGGCTTCGGAATGCCCGGAACCGAATTCG
GCGATATGGGCGATGGCGCCGTCCAGGTCGTCCACCACCCGTACGCCGGCGATAAGCGCC
AGGTATTCCCGTTCCCAGTCTTCCGGGTCGGCGGCAGTGGTTTTCAGTTCCGGCCGGCCG
CCCAGTATCTCCAGCGCCCGCTCATCACAGCGCATCTCCACCCCGGCTTTGGCCCACTCG
GCGGCAATGCGCGGCAGGTAGGTCTCGGCGATGTCCCGGTGAACGATGAGGGTGTCCATG
GCGTTGCAGACCGTCGGTCTCTGTACCTTGGCGTTGTAAGCGATGGCCACCGCCGCGTCG
AGGTCGGCGTCGCGGTCGATGTAGGTATGGCAGACGCCGATACCCCCGGCCACTACCGGA
ATGGTGGAACTTTCCTTGACCGACCGGATAAGTCCGGCGCCGCCGCGGGGGATGACCAGG
TCGATATAATCGCTCATGCGTAACAGCACCGGCACCAGCGCCCGGTCGGTGTTGTCGATG
AACTGTACGGCATCGGCCGAAATGCCAGCGCCGGCCACTGCCCGGTGGATGACCGCCACC
AGCGCCCGGTTGGAGCGGATGGTCTCCTTGCCGCCCCGCAGGATGACGGCGTTGCCCGCC
TTCAGGCACAGTGCGGTGATGTCCACCGTCACATTGGGACGGGACTCGTAGATGGCGGCG
ATAACTCCCAGCGGCACCCGCTTCTTGCCGATGACCAGTCCGTTGGTATGGGTGCGCATG
TCGAATACCTCGCCCACCGGGTCGGGCAGGGCGGCGATACTGCGTACATCGGCGGCGATG
CCCCGGATGCGTTCTTCGTTCAAAACCAGCCGGTCCAGCATGGCGGCGTTCATGCCCGCG
GCTACCGCTTCGGCCTGGTCCAGCTTATTAGCCTCGAAGATGGCTGAGGCCCCGGCTTCC
AGCTCGTCGGCGATGGCCCGCAGGGCGGCGTTCTTGACGTCGGTCGGCGTATATGACAGC
CGCCGTCCGGCTGTTCGAGCCAGCTTTCCTTGTTCTCTCAGTCTTTCTTCGGCGCTCATG
AAGTTATTCTCCGAACGATAATGATAATCCAGTATAGTTGAAGTCCCCCCGCCGGGGCAA
TGCCGCGCCTGGCAGGTTTGCCAAAAGAGGCCTGTTTTCCTATAATAGACCACTTGTGGA
GGTGGCGACGTGCTGGAAATCAACGTAGCCCAACTGGAAAAGTCGCTCATCGGCACCACC
CGGGAATACGATATCGATGATACCCTGGAACTAGAGGGTCAGTCGGTCAGCCTCACCGGG
CAGGTGGTGATGACCCGCACCAACCGGTCGGTTCTGGTCAAAGGGGAACTGCAAGGCGCA
GTGGATATGGAGTGCTCCCGCTGTCTGCGGCGGTACACGGCGCCGGTGGCCTTCACCTTC
GAGGAAGAATTCTTCCCGGCCGTGGACGTTACCAGTGGCCTGTTACTGGAAACCCATGAG
GAAGAAGGTGATTTTGTCATCGATGAGAATCACGTCCTGGACCTGACGGAGGCGGCCAGG
CAGTATCTCATCCTGGCCCAGCCGATGAAGCCGTTGTGCCGGACGGATTGCCCCGGGATT
CTGCCGCAGGCCGGCTGAACCCCATTTATGGTATATTGTTAGCCAATAACGGTAATAAAT
AATCTGGAAGAAAACGGAGACCTTTAAAAATGGCCGTACCCAAGAGAAAAACGACCCCGG
TTCGCCAGGGCAACCGCCGCTCCCACCTGGCGTTAAAAGAAAAGCAACTGGTGGAATGCA
AGCAGTGTCACCAGCCGATACTCTCGCATCGCGCCTGCCCCGTTTGCGGTGATTACAATG
GACGCACTGTTCTCGACCTTGAGGGCAAGGCTCAGCGCAAGGCGGAGAAAGCCCAGAAGG
CCAAAGAATAGCAGTAATGCCGCATAAGGCCGTCGAGCTTCCCAAGGAGGGTTACAGTGG
ATAATACCAAGCTGGCTTTCGTCTTTCCCGGCCAGGGGGCGCAGTTTCCCGGCATGGGTC
AGGACGCCTGGGATCAGTTCGACGCTTCCCGCGCCGTCTTCAAGGCCGCCGATGAGCGCC
TGGGCTTCAGCATATCCCGGCTGTGTTTCGAAGGGCCGGAGGATAAACTGAAGGAAACCG
CCATTGTCCAGCCGGCGATGGTCACCACCTGCCTGGCTTACCTGGCCGCTGTTCGTGACA
TGGAAGTCCTGCCTCAGCCGGATTTCGTCGCCGGTCATTCCCTGGGCGAATACACCGCTC
TGGCCGTCGCCGGCGCGCTGGATTTTACCGATGCCATTCAGCTGTCAGCTTTGCGCGGAC
GGCTGATGCAACTGGCCGCCAACGAGACCCCCGGCTCCATGGCCGCGGTCATGGGTATGA
ATGAATCAGAATTATGCGCTGTCGTGGCCAACGGCGGTGTTTATATCGCCAATTACAACA
GTCCCGGTCAGCTGGTCATCTCCGGCGCCCGGGATAACATGACCAGCATTATCGAAACAC
TGACCGCCAAAGGCGCCCGGGTGGTGCCGCTGGCGGTCTCCGGCGCTTTCCACACCCCGT
TGATGGCCCCGGCCGCCGAAGGTCTGGCCAGAGTGGTGGAACGCCTGGAATTCAAGGACG
CCGCCATTCCCGTCATCGCCAACACTACCGGTCAGCCCATTACCGCCGCCGAAGACATCC
GCGCCGAATTGCTCCGCCAGTTGACCGAAAGCGTGTATTGGCAGAAATCGGTGGAATACA
TGATTGCTCAGGGCGTCGGCACCTTCGTGGAAATCGGCCCGGGCAAGGTACTGACCGGTC
TTATCCGGCGCATTGACCGTGGAGTGCGCGCCATGAACATCGGCGACGCCACGGCCATCA
AGAGCATGCAGACGGGCGCATGGAACTAGAAAAGAAACTCTCCGGCCGGGTGGCTGTGGT
TACCGGCGCCGGGCGCGGCATCGGTCGGGCAGTAGCCCTGCGTCTGGCTGACGAGGGCGC
CTCGGTGGTGCTCAACAGCCTGTCAGACTCGGCAACCGCGGTGGCCGATGAGATTAAAGC
TAACGGCGGTCAGGCTACAGCCGTCAGCGGCGACGTGGCCAAAGCCGAAGACGTCAGCCG
TCTCATCGAAACCGCCGTCTCCGCCTTCGGTAGGTTGGACATCCTGGTCAACAACGCCGG
CATCACCCGGGACAATCTCCTGCTCCGCATGAGCGAGGAAGACTGGGACGCCGTCATCGA
TACCAATCTCAAAAGCGTCTATCTCTGTTGCCGCGCCGCCCTCAAGCCCCTGCTCAAGAG
CCGGGCTTCCGGCCGCATCATCAACATTTCCAGCATCATCGGTCTGAGCGGTAATGCCGG
CCAGGCCAACTACTCTGCTTCCAAGGCCGGCATCATCGGTTTGACCAAGACGCTGGCCCG
GGAACTGGCTTCCCGCCAGGTCACCGTCAACGCCATCGCCCCCGGTTTCATCGTCACCGA
CATGACCGCCGGGATGACCGAAGAGGCCCGCCAGAGTCTGGTCGGCCGTATTCCGCTGGG
TTCGCTGGGACAGCCTGAAGACGTAGCCGCCGCGGTGGCTTTTCTGGCCGGCGATGGAGC
GCACTATATCACCGGCCAGACGCTGACCATCGACGGCGGGATGACGCTGTGATTCCCGGA
ACGGGTTAAGCCATGCCGAGACGTCACCAGGCCAGGATTGTCGCCCTTAAAAGCCTCTAC
GAAGTCGATTTGACCGGTCATGACCCGGACAAGGTGATTGAGCGCCGTCTGCTTTTCGCT
GAACTCGGTCCCGAGCTGGAAACGCTGGCTCAGAGCATACTGGCTGGTACGCTGGCCGCC
AGGGAAGAGGCTGACTCGCTCATCTACCGCCTGGCGCCGACCTATCCGGTGGATCAGCTG
GCGCCGGTTGACCGCAACATCCTGAGGCTTGCAATATACGAAATTATCCATGATAATAAA
GTCCCGGTACGGGTTGCCATCAACGAAGCGGTGGAACTGGCCAAGGAGTTCGGCTCCGAC
GGTTCCGCCAAATTTATAAACGGGGTGCTGAGCTCCGTCGCCGCCCTGGCTCAGCGTGAA
TAGAAATATTACGGAGGAAATGAATGGCCACAATTTTTGAGCGCGTCAAGAAAATCGGCA
TCGAACAGCTCGGCGTCGAGGACAAGGACGTCACCATGGAAGCCTCGTTCACCGATGACC
TGGGCGCCGATTCACTGGACCTGGTGGAACTGATCATGGCTCTGGAAGAAGAGTTTTCCA
CTGATGACGCCAAGATCGAGATTCCCGACGAAGACGCGGAGAAACTGCTGACCGTCAAGG
ATGTCGTCGAGTACCTGAAGGGCAAAGGCGTTACCGACTAAGCGGCTTTTTTTTAGCCTG
ATTCGTTGGTTGTACGTTCAGTCAAATAATCCGGAAACCCGGAGACGAAAGCTGACGGGC
TCTGTCAGTCTCAGTTCCGGCTGTGCGGACATCATCTGGTAACGTATGTCGGCAACCGGT
TTTTCGATGTCCTTGGCGTACAGCCGGGCGGTGCCGCCGCTGTACTGGACGGTCACGCCT
TTTCCAGTCTGCCGACACCCCTGAAGTAGTAATAGTAGCGCGGCGGAATGCCGTGGACGG
CCTTGTTGACGCGTTTCTTAAGCGAGCAGGCGCCGCGGCGGCCGTCGGCCATTTCGATGT
AATACCCGGCGCCGTCGGGGATGCGGGTGAATTCCAGGAAAATGAGCTCTCCCCACCAGC
CGCTCTGGTCGTCGCTCTGCAACCGGTATTCCACCTCGCCCAGCAGGTCGTCGCCGCCGT
GATTGAAGATCTTGCCTAACTCCATGAACCAAACTCCTCTTAACAGATAACCAGATTATT
GCGGTGGATGGCCTCCGCCCCGTAACTGCGGCCCAGTGTCTCGGCTATCTTGCCGGAATG
CAGGCCGCGGACGGCGTTCATGTCCGCCGCGTCGTAATTGGCGATGCCGTAGCCCAGCAA
CCGGCCCTCAGGGCCGATGATGCGGATGATATCGCCGCGCTTGAAATTACCTTCTGCTTC
CCTGATGCCGGCTGGCAGCAGACTGCCGCAACGGCCGACGGCGCGCGCCGCCCCTTCGTC
AATGATGACCTTCCCCCGCACCGACAGCCCGGACAACAGCCAGCGTCGCCGTGAGTCGGG
TTCTCCGGCGGGCAGGAAATGCGTCCCGTCAGCTGAACCGGACATGATACGGGTGATGAT
ATCCGGCTCCCGGCCGGCGGCGATAACCACGCGTACACCGGAGGCTGTCGCCAGCCGCGC
CGCCTCTATCTTGGTCACCATGCCGCCCACTGCCGCCTCGCTCCAGGTGCCCCCGGCCAG
GGCTTCTATCTCCGGGGTGATTTTCTCCACCAGCGGCACCAGTTGCGCGCTTTTGTCCTT
GAGCGGGTTGCCGGTGTACAGCCCGTCGATGTCGGACAGCATCAACAGCAAATCGGCGTC
GATGAGGTTGGCCACCATGGCCGAAAGGTTGTCATTGTCGCCGAACTTGGCTTCCTCTAT
CTCGTCCACGGCCACCACGTCGTTTTCGTTGACGATGGGGATGACCCTCAGCTCCATCAG
CGCCAGCAGGGTGTTGCGGGCGTTCAGGTAACCGGAGCGGTCGTTGAGGTCGGTGCGGGT
CAGGAGAGCCTGGGCTACCGTCAGCCCGTGAGCGCCGAACAGTCCGTCATAGACATTCAT
CAGCCGTGACTGGCCTACCGAAGCCAGAATCTGACGGTACGGCATATCGCGGAGCTTCTT
GTACAGCCCCAGTTTTTCCTTGCCGGCGGCAATGGCGCCGGAACTGACCACCGCCACCTC
CACCCCGGCCTGAGCCAGCCGGGCCACCTGGGCCACCAGTTCTCCCATGACCAGTTGATC
CAGCCGGCCACTGCCTCCGGTCAGGAGGTTGGTGCCCAGCTTGATGACAACCCGGCGGTA
ATTCAGTTCTGCGTTCATTTCAGGTACACGATTTCGCGTATTATAACACTATCCCCTGCC
CCCTTTCAGCCGGATCTTTCAGCTGAAAGCTAACACCCCGATTAAACATACTTGCGAGCC
GGCTACAGGCCGCGAAGCAATCCCGGTGCCCAGTTTCCGTCATTTGATATTTGAATTTTA
ATATTGTTTGGGGTTTGTGATTTGAGATTTGGAATTTCGAAGTTGATAACTGACGGCCGT
CAGCCTCCAACTGCTATAATATCCCCATGGCCCGTCGTCAAGACCATGAACCAAACACCC
GCCAGGAGCGTCGTGAACGCAAGCGCGCCGCCAGAAAATCGAAAATGACCCACCACGGCA
AATCCATCGCCCTCATCTACCGCCGGAGCATCGAAAAACGGGCCGACGGGAAGGACGCCG
ATGGCTGAAGAGCACGCTTTTCCCGCCCGGATGGCCGAAAGGCTGGACAACCCCGGCCGG
CTGGCCGAACTGCGTATCCCGGAACTGCTGTGTGACATCGGTGGCGTTGAAGCCGGCATG
ACCTGTATCGACCTCGGCGCCGGCACGGGTACGTTTACCCGGCCGCTCGGGGTGCTGGTC
GGCTCTGCCGGACGGGTATATGCCGTTGATGCCTCGCCCGAACTGCTGGAATTGCTCAAG
GCTAAGAAACCACCGGAACAGGTAACGGTGGTGACTGCCGATTTCACTGCCACCGGTCTG
GATACCGGCATTGCCGACTTCTGCCTGACGGCCTTCGTCCTTCATGAAACCAGAGCGCTG
GAAGCATTACTCAAAGAGGCTTTTCGACTGCTGAAAACGGACGGACGCCTGCTGGTGGTG
GAATGGCGGGCGGAACTGGAAGCCCCCGGCCCACCGAAAAATATCCGCATGACGCCGGAG
CGCCTGGGCGACCTGCTGGCCGAGGCCGGCTTTACCGGTTTTGCCTGGCAGAACTGGACA
GAGAAGCACTACTTCGCCACCGCTGAAAAAGAGTGATTTTCAGCGGTAACTCCGGCGCTC
TCCTACCTGAAACACGATTTCCGGCGAGGGGGATGGTTCAAGACTGTTCTGCTTGGGTAT
TGTCCCCCGTTCGTGGTGAGCCTGATAACAACATTCGCCGGTGTAGGGGTCGGCCACGGC
CGACCCGCCCTGGTCATAAGAACCGATTCCTTCTCCCGTATTGCGAACCTACGGCGAATC
CCGGTACCCATAGCTGAAAGCTGACTGCTGAAGGCTGACAGCTAAATACTTGCGTCATTG
CGAGCCTGTGGCGAAGCAATCCCGGTACCCCGGCCCCCGTTTCGGTCATTGTGATTTTGA
TGGTTCCCCACGTCGCTTCGTTCCCCGGGACGGCTTCGCTGGTTTGTTATTTGGTGCTTG
GGATTTGGAATTTTCCGCGCGCGACCGATAAAGGCTTTCGCTAGTGTAGGGGTCGGCCAC
GGCCGACCCGCCCTCGTCGTAGGAACCGATCCCTTCTCCCGTATTGCGAACCTACGGCGA
ATCCCGGTACCCATAGCTGAAAGCTGACTGCTGAAGGCTGACAGCTAAATACTTGCGTCA
TTGCGAGCCTACGGCGAAGCAATCTCGGTACCCATGGCTGAAAGCTGACGGCCAAAAACC
CGCGTCTTTGCGAGCGGCTCAGGCCGCGAAGCAATCCCGGTGCTCCATAGCTGATAGCTA
TCAGCTACTCCTCCGGCTTCACCACCAGCACCGGCAACGTCCCATACTGAATTAACTTCT
GGGTAACACTGCCGAAAACCCACTTCGACAACCCCGACAGCCCGTGGGTGGACATGGCTA
TCAGATCAATGTCGTTTTCTTCGGCGTACCGGGAAATCTGCTCCGTAGCCGCCCCGCCAG
CTACCGCTGTTACTACTGCCTGTCCTTTTTCTTTCAACTCATCGGCCCGTCGTCCCAGGA
AGGCCTCGGCTTCCTGGTAAATTTCCTCGTCGTCGATGGGCAGGGTATAAGCCCCCAGGC
CGTCGATGGATGGCATATAACGAACCGACTCCACCACCTGGAGGAGATGTATCTCCGCCC
CGAAGGCAGGCGCCAGCCCGGCGGCCATTTCCACCGCCGCCTGACCGATACCGGAGCCGT
CCAGCGGCACCAGTATCCGCCTGATGAGCGGCCGCTCGGCCTTCGGCGCGCTTTTAATGA
GTAGCACCGGCCGGGTGATATCCGACAGTATCTTGGAAGCGGTCTTGCCCAGTTGCGCCG
CGCCCTTGCCTGAAGCGCCGTGGGCAGAGATGACCACCAGGTCGGCCCCGGTTTCCCCGG
CCAGCCGGAGCAGTTCGTCACCGGCTTTGCCGCTTGCCAGGCGGGTCTGCCAGCGTCCGG
TAAGGTTCGGGTGTGTCTCGCTCAGACGTTTGTCCAGCAGTTCCAGATAGCTCTGGTAGA
GATTGGCCGATTCACCGCCGCTTTCGTCCACCGATGCCAGTGTCAGTTCGGCTCCGGTGG
CCCCGGCCAGCGCCAGAGCGTAGGTCAGGGTAATCTCGGCCCCGTCGGAGCCGTCCAGCG
GTACCAGTACCTTTTCGATGCGTGTCATGGGCGTCAGCCTCCCTCGTTCGATGGTTCTTT
CAGTATAGCATTTGCCGGTTCGTCAGGGTAGGTTTTTTAATTTATAATGACCAGATGAAT
TTACTCGAAGGCCGTCTGGCCGATGACGACACCGCGTCCCCGTATCCCTGTTTCTGTTGC
GGCGTCTGCTGTGCCCGCTACCAGGTGCGCATGACCCGGGACGAAGCCGAGTATATCGCC
CGGGAACTGGGTCTGGACTGGGCTGATTTCATCCGGGAATACCTGGACCAGACCTGGCCT
TCGGCGCATACTTTTCTGGCTCGCCACAACCAAAGCGGCTGTGTCTTTCTGGAACCTCAA
TCCGACAGCCGGGTCTTTTTCTGTCGCATCCAGTCGTTCAAGCCGGTCGACTGTCGGGAC
TGGCAGGCTTCGCTGGCCAAAGACGATTGTCGTCAGGGTCTGAAAAAATTATGGAGCCTT
AAGGCGGATGACCGCGGCAACCTCAGCGGCGCCCCGGCTGTTTTGGCAGAGTTCCGTGGT
TTGCTGGAAAAACTTGGCTGAATTTAAGTGACTCGGTCGTGTTCGACCCGGGCAATGGTC
GAGCCGAGGTATTTCTTGACCTCATTGGCGTCATTACAGTATTTGAAGAGATTTTTCAGA
GATATCCGGCCGGCCTTGTAAAGTTCAGCCAGCGCTTCGTCCAGCGTAATCATGCCCAGT
TCCCGGTGGGTGGTAATGACGTTGTGCAGGTGGTGAATCTTGCCCTCTCGCACCATGTTC
CTGGCCGCCGGGTTGGCCAGCAGTATTTCCACCGCCGCAATGCGCCCCGGCCCGTCGGCC
CGGGGTACCAGTGACTGGCAGGCGATAGCTATAAGCAGTGACGCCAGCCGGGCCTCGGCC
AGGTGTCGTTCATGGGGCGCGAACAGGTCGATGATGCGTTCCAGCGCCTGGGGCGCCGAA
GGGGCGTGCGAGGTGGACAGCACCAGATGCCCGGTTTCGGCCACCGACAGCGCCGCCGCC
GCGGTTTCGGCATCGCGGATTTCGCCCAGCATGATGACATCCGGGTTCTGCCTCAGGACG
TGGCGTAGCGCTGAAGCGTATGATTCGGTGTCGTCGCCCAGTTGCCGCTGGGTGATGGCA
CTTCTGATGCGTTTGTGAACATATTCTACCGGGTCTTCGATGGTGATGATGTGATACCCG
TCGGTCAGGTTCATGTGGTGAATCATGGCCGCCAGGGTGGTGGATTTACCGGAGCCGGTC
GGGCCGGTCACCAGTATCAACCCGCGCGGCTCGGTAATTAATTCCTTGAATATCTGAGGC
AGTTCCAGCTCGTCGATGGTCAGAATCCGGGGCGGCAGGATGCGGATGGCCAGGCTGATG
CCGTTCATCTGCCTGGCAACATTACAGCGCAATCGCCCGAAATCATCCAGAGAATAGGCG
AAGTCCAGTTCCTTGTTCAGCAGAAATTTCTGACGCTGGTCTTCGTCGGTAATCTGGGTC
AGGGCTACGTCGATATCGTGAGGGGTCAGTTCGGCTTCCCCGTCAAGGGGCTCCAGCTCT
CCGTCCACCCGGACCAGGGGCGGGCTGTCGATTACCAACTGCAGGTCGGAAGCCTTGAGC
TCACCGGCCTTATGGATGAGCCGGATCACGTCCATATGTCCAGTCTAGTCCTGCTCTGTC
CCTAAATCAAGGGGTTTTATGAAAAAACCCTGATTTATTTACAGCCATGACCACCAACCG
GTTTCTATCATCGTAGGGGACGGTCTAAGACCGTCCCGTCCCCGCGTCATCCCCCGTTCG
TGGTGAGCCTGTCGAACCATGAACGGCAAAGCTGAGAGCTGACCGCTGAAAGCTGTCTGC
TAATATACCGCGTCGTTGCGAGCGGCCATCGGTCGCGAAGCAATCCCGGGACCCCAACCG
TCATTACGAGGAGCGAAGCGACGTGGTAATCTCGGTGACTATAACAGAGCCCCGGCCATT
CATAATCGCCCTTTTGTACTCGGCGCAAGCCGGGTATCCATGAATTTCGCCTACTGTCAG
ACATGAAACAAAGAGCCGAAAATCGAAAACTGGCAATCTGCAGGCTGAAAGCTGATTGCT
GAAGGCTGACAGCTGGCCCCCGTTTCGGTCATAGTGATTTTGGATTTTGATGGTTCCCCA
CGTCACTGCGTTCCTCGGGACGGCTTCGCCGGTTTGGTATCTGGTGCTTGGGATTTGGAA
TTTCCCGCCTTCGGCGGTCCTTCATCTCCGGTAATTAACCGTCCTGCCCCCCACGCCTCG
CCGCCGTTTCTCGGGGACCCGGCCGGGTGACATCGGCATGGCCTCGATGACGCTCAAGGT
CTGCCCTCGTAACACTCTGCCGTTCAAACCTTCGATGGCGGCATTGCCGTCCTTGACCGA
CGGCATCTCCACGTAGCCGGAACTGGTAGAATGGACGTCGCCGCGACGGTGATCGTTTTT
CACCAAAACCCTGGTCACCTGCCCGAACTGCAAGAACAGAGTCCGCAACTCATCTTCGGT
GACGCTCGGCTCCAGATTGCCCACATATAGATTGATACTGTTCACGATATCCGCTCCTTA
AAGCGCCGGTCAGACGATACTCTCGATATCGCCCTCCGGTTTGTGTGCCGGTCATTATCC
GGCAATGCAATTTCGTTGGAAAAGCAAACAGGCCGGATTGCTCCGGCCTGTCTGTCTGTA
ACGCCTGATTTTAGTATCTGGCGCTGACTTTGCGATAGCAGTCACTGCAATAAACAGGCT
TGCCGTTGCGGGGCTCGAACGGAACCTCAGTGGACTTGCCACAGTCGGAACAGGTAGCCG
GGAACATCTGGCGAGCGCCGCCGCCGAAGTTACCGCGACCGCCACCGAAACCGCCGCTGT
TACCGCGCTCAGCCTTGCGGGCAGTGCGGCAATCAGGACAACGCTTGGGCTCGTTGGTGA
AACCTTTTTGCGCGAAAAATTCCTGATCTTCCACGCTGAAAGTGAAACCGGAGCCGCAGT
CACAGCAGGTGAGGACTTTGGGTTGATAAGACATTTGGATGACCTCCTCTCTTTAATACT
CGTTAGGGCTGGTCATCCAATGCGTTGTGAATCGAAGGGCGATTCAAAATTTCTGTAATA
ACCTAAACTAACTGTTTCCACTATACAGGAACCGGGAAGAATAAGCAAATGCTTTCAATA
AGGTGTCTTTACGAACGGCTCCGGCCACCAAGCACCCATCCCCCAACCTTCTTTGCGAAG
CCGCGTCAGCGGCTGTGGCAATCTTGGTACCCATAGCTGAGAGATGACTGCTGACGGCTG
ACGGCTAATATACCCCGTCTTTGCGAGCCTACGGCGAAGCAATCTCGGTACCCCGGTCCC
CGTTTCGGTCATTGTGATTTTGATGGTTCCCCCGTCACTGCATTCCTCGGGACGGCTTCG
CCGGTTTATTATCTGGTGCTTGGAATTTGGAATTTCCCGTGCGCGACTGATAAAGGCCTT
CGCCAGTGTAGGGGTCGGCCATGGCCGACCCGCCCTTGTCGTATGAACCGATTCCTTCTC
CCGTCTTTGCGAAGCCGCCGCCAGACGGCTGTGGCAATCTCGCTACCCCATCCCCCAACC
GTCGTTGCGAAGCCGCCGCCAGACGGCTGTGGCAATCTCGCTACCCCATCCCCCAACCGT
CTTTGCGAAGCCGCGTCAGTGGCTGTGGCAATCTCGGTACCCATAGCTGAGAGCTGATTG
CTGAAGGCTGACGGCTAATATGCCCCGTCGTTGCGAGCCTACGGCGAAGCAATCTCGGTT
CCCCGGTTCCCATTTCGGTCATTGTGATTTTGATGGTTCCCCCCGTCACTGCGTTCCTCG
GGACGTCTTCGCCGGTTTGTTATTTGGTGCTTGGGATTTGGAATTTCCCGCCTAACCCGG
GGAGTGGTAAGTCTGTCGAACCGTGAACGGCCCCCCCCCTTGCCTCCTTCCTCATTCCGT
AATACCATACAACCGTCGGAACAAAAGGAGAAAAACCATGACCGCAGATCTATCCAGCGT
CGCCGCCAAACCAGGCCACCCTGAATACCACCGTCTTACCGCCAGAGCAGACCGCCTTTA
CCAGCGTGACGCCGACCCCCGCAGTCCCTTTATCCGTGACTACAACCGTATTCTGCACTG
CACCGCCTATCGCCGCCTCAAGAATAAGACCCAGGTTTTCTACGCCACCGAAAATGACCA
CGTCTGCACCCGGATAGAGCACGTCAATCATGTCGTGGCCATCAGCAACACCATCGCCAC
CGGCTTCGGCCTGAACCAGGAACTGACCAACGCCATCGCCATCGGTCATGACGTGGGCCA
CGCCCCCTTCGGGCATGAAGGCGGGGAGATACTCAGCCGGCTGATGCTGGAGACTCTACA
TAAAAACTTCTGGCATGAAAGAAACAGCCTGTGGTTCGTCGATAACATCGAAACACTGGC
CGACCCCGAAAACTGCCAGCAGAATCTTGACCTGACCTACGCCGTCCGCGACGGCATCAT
CGCTCATTGCGGCGAAGTTGACCAGATCGGCCTCCGCCCCCGCCAGGATTTCATCCGCCT
TGAAGACGAGTTCAATCTGCCGGCTCAGCACCAGCCGGTCTCCTGGGAAGGCTGTGTCAT
CAAAATCGCTGATAAAATCGCCTATCTCGGCCGGGATATCGAAGACGCCTTCACCCTGGG
CTTGTACACTCGGGAAGATTTCTGCCGCCGGATAGCCGATATCGACCCGTCATTCCCGGC
GGAGTTCCGGCGGCTTTTCGGCATTGACCTGGCGCAGGTTTCCAACTCGTACCTGATTCA
CCGGTTCATCCTGGACCTTTTCGACCATTCTACCCTGGAATCCGGTTTATGCTTTTCCGC
CGGATACTACGCCATGATGAAAAAACTGCGGTCTTTCAGTAACCGGCTCATTTACCAGTA
CCCGCGCCTGAAACATTTCGTGGATTACGCCCGCTTGATAATAGAGGCCATATTCAAGGA
GCTGGAGAAGTACTGGGATGATGACTCTGCCGTCCTGCTGGACGGTATTCAGGGTATTCA
GCGGTTCGCGCCGCGGCTGTATCGGGAGTTTCAAGACTGGACGGTCAAGTATTCGTCCCT
GCTTCCGGAGGAAAAACTGGCCAGGGGCTACCGGAACCGGGAGGTCTATGACTATTCGTC
AAGGGATGATTATATCCTGTCGGTTCTGGACTTCATCTCCGGAATGACCGACCGTTTCGC
TATCTCGGTTCACCGGGAACTGACGAGTTTTCGGTAATCATCGAAATAGTTAGATCATTT
TAGGAGGCATTATCGTATAACGCACAGGGTTGGTTAACTTCTGGACTTTGCCTTCCTTTA
ACAAGGCTTTCAAGCAACTATTTATTTCAGTATTTTTTACGCCTAACGTCTTAATCAGGC
TGGTGGGGGTTGTCGGTGTTGGGTCTTTTTTCAGAGCTTTCAGTATCCTGGTTCCTAAAT
CTTCAGTCACTACTTCTTCATCGGGTTCCGGGTTATTCTGGTTTGATTTTGGTTCATCGG
TAATTATGGCAACTTCCGGTATAGCTTGGTCTTCTGCTATCATTGGCATTTCGGGTTGGA
CCGGCTGTTCTTTTTGCGGGGAGTTCATCAAGATGTTCTGTAAGTCGTATTTATCTTCAG
GCTCCGGCCATTCCTCGGCTCCCAATTTTGACAATTCTTCCAGCCCTTTTGATTCCCCTT
TGCTGTTACGAACGAACACTCGCGCGTATTTCAGTTTTTTCAGTTGCTCATAAGCTCCGG
CCCATGTCCCGCCGGTTTTGTAATCCGAATTAACCACCAATGCGGCATCTGCCAGTGCGT
AGATAAGCTTATTTCGATTCATTGCGTTGCCCACATTGAAACCGGCTGAAGGGTTGAAAG
GTGTTATTAGCACTAGCCTTTCGTCAATAAAAAATTGCCGGTTTTCTCTCTCAACCGACG
CTTTTGTCAAACTATCCGCTAAAACACCAACCGCCCGTCCTTCACATTCCAAAGCCCCCC
TCATAGATGCCCGGTCAATACCTCTTGCTCCGCCGGACACTATGCCGATATTACCTGCCG
CGGCGAGCCGGCCGACTTTTTGGGCATAGTCGCGTAGTTGTTCATCAACCTTTCGGGAGC
CGACTACTGCCAGCCCTCCCCCTTCCAGAATACTAGGGTCTCCACATCCGTATAATATCG
CAGGTGAATTGTCCTTCAGTTTCGCCTTAAATCTGCTTGGGTATTCCTGGTCGGCGCGGC
TGATAACCCAGATTCCCCGCGCCGCCCAATAATCGGTCGCTTGGCTGAGAAGAAATCCGC
GCTCCAGCAAGCTTCCCAGTCGTGACTTGTCGAACAGGCCGGTCAGTGCATCTAGTAATT
CCTCTGATTTCTCGCCCAGCAGGTCAGCTGGCTCTTTTTCAAGCGTCATCAGGCAAGTTG
CCAGTTTTTTGTACTCGGTGTGCGTCAGGATATTAGTTGGCACAGCGCCCCGGCTTACTA
TCAAAGGAGCGGTGAGCAGTAGTATAGCCTGTGTATTTTCTGAAATTGTGTTCATTGTTT
TACTTTCCACTTGTTACTGACAGCGCCATCGGCCACACCGGTCCACTGCCTTTTGTTGTC
AATAGCCATCCGGCAATCGTCAAAGTCCATCTTGAATCAACCATATCGTCCACCAGAAGT
ACTGGCCCATTCGGTATTATATCAGCCTTGATTTCCAGAGAGCCATCCAGATTCAGCGCC
TGGTAATAACTGTTAGCCATCGTTTTCTGTTCTGGACGTTGGTCTCTTTTCTTCAATACT
TGGACAAAAGGTAGTTTCAACTCCCTCGCCAATCTGGCGGCGAATTCGGGAACCAGGTTA
GGATGCCTGGTTGAAGGAATACAGGTAACCCAGGCCGGGGCCGGTTGCGGGTTCCATTTC
CGGTATAATTGTACGCAGGCCGTTACCAGTTCATCTGGATAATGTGAATCTGTATATTTA
CCTTTACGTACCATTTGCCCCCAACCAGCGTCTCCCCAGACACACAACGCTTTGCCCGGC
TTGTTACGGAATTCTGTCGGAATATATCCTTTCAAACCGTAAATCGGAAGATAGCCTACC
GGCCATTTCAAGCGTGGTTCAATGACTTGTTCCGTGCGCTGTAAAAACCTGACGGCGTCT
TTGACCAGATTTGGGTCTGTTTCTTCTGAGAGTTTCGGGGCTCTTGGTTTATATATTTGG
TTGATGTCTCCATCCAGAGCATGCACCAGGAATTCCATGTGGTCGTGGTTCAGTCTGACA
TAATCCTGCATTTGTCGTTGTTCCGTTTTACGTAATTCGGTCAGCCTGGTTATTCTTTCC
CAAAATTCTGGATTTATCTTGGCGGCGGTCAGTTGCCATTTATAGCCGTCTTTAACAACA
GGGGCCGGAGACTCCAGAGATAAAAGCTGCAGGGCTTGTTTTATACGCCCGTAACCAATG
TTTGCTGTCTGAGTCAACTCATCAATTGTTAAACCGCTTGGCTCTTCCAACAAAGCGTTT
AGTATCGCGCTAACCTCTGCCTGTGAAGGGAAAGCGCTGTCGATAAAATAATCCGTTATA
TCCGTATCTTCTTCGCCGCTGAACAATATACCGTGTGCGGCCTTTAACGCTCGTCCCGCC
CGACCAACTTGTTGATAGTAGGCGACTACCGAGCCCGGCGTCTGGTAATGGATGACAAAG
GCCAAGTCGGGTTTATCGTATCCCATACCCAAAGCTACCGTTGATACCAAGGCTTTTAAG
TTGTTATTCAATAAAGCCAGCTCTAGTTTCTCTCTATTTTCGGATTCGCTGGTATAAGCT
TCTACATTCAATCCTCTGGACTTCAGCCAGTTCGCTACTCGATACGCGTCTCTGACTGTC
AGAGTATAAATAATACCGTTTCCCTCTAACAACGGAACATACTCGGCCAGCCATGCCAGG
CGTTCCGCCTGGTTGGGCATGATTATCGTTTGTAGAACCAGTGAGTACCTGGTTAATTCA
CCTCTTGATACCATCAGATGTGGCCCCAGTATCTGTTTCAAATCGTCCATAACCCGGTTA
TTGGCCGTGGCGGTGGTAGCCAGCATTCTCAGGTTACGTGGTAATCGTTTGATTATTCTT
TCGATGAGCCGGTACTGCGGCCTGAAATCATGCCCCCAGTCGGAGATACAATGTGCCTCA
TCGATGACAATTAAAGAAATTTTATCAGAAATCTTTGATAAAACCTTATCGTTGAAGCGT
TTGTTTTCCAGTCTTTCCGGAGAGATCAGCAGAATATCAATTTCATTATTCTTGATAGAT
TCCTCGATATCAGTCCAGTTAGCCTCATTGGTTGAATCTATTTTTACCGCCTTTACCCCC
ATTTTCTCAGCGGCTTGAATCTGATTCCTCATCAGTGACAGCAAGGGGGAGATCAATAGA
GCCGGGCCATGGCCTTGTTCTCGCAGGAGCTTGACTGCTATGAAGTATACAAAACTCTTA
CCCCAGCCTGTTTTCTGAACTACCAACAATCGGCCCTTGCCCTCGACAATATGGCGTATA
GCTTCTTCCTGGCCTTCTCTGAACTTAGCGTTAGGTTTGCCACAGCCTACTCTCAGCAGT
TCCAGCGCCCGGGCACGTGAATATACAGCCATCTTCTCTCCTGTTTCTGTTTCGGTTTCG
GTTAGATATGGGTTTGTGTAGTGTGATCCATTGCCGCCACCTACACCTGTGAACCCTTGG
CCGGGTTATATAAATACTTTTGAAACCCACGGAATACCCGGCGTATTTCATCCACGTCGC
CAAGTATCCGTAGCGCGTCAAAGGTAGAGTGATATTTCAAATTGAGCAGGGGATTGAGCT
TATCTTCATCAAGTTCCTCAACCCCCACGTTGACATAATGTGACAGCACGAAATCCAGGA
ATTCCTGCTGGTTGCTGTCGAAACTGGTGTGTATAACTGATTTGGCATTTTCCGCCCGTT
TCTCACGGCTCACCGGTGCCAGCGCCCAGCTGATATGAGCCAGCACATCGAACAGGTCGC
TGTTTTCAGCGTCGATGATTTTCTGCATCTCAGCCAATTGTTCTTTTCCGAAGCCATTTT
CCGCCAGTCCATTCAACAGTTTTCTTCGGGTTTCTGGAATGCTCCAGAGCTGTCGTAGTT
CCGCCTCATCCTTGAAGAATTCCGGAAGTTTGCCATATAGCAGTTCCATAAATTGCTGTG
ATGAAACCGGTTTTCCGTCGGGATGCCAGTAGCTGGTCACCATCATGTGCTGGATGTTCC
GTTCCTTTCCGTCAGCCAGTTTCACTTTGGTGCGAGTCTGCTTATTACAGATGCAGTTCA
ATTCACCGCATACCGGGCATGGCTCCTTTACACATTCACATGGCGTTTGTCCGCAGACAT
CACATATCTTCGCCGGCTTTTCACAACGGCAGGGGCGATGACCGCATACTGGACACGTCT
TCAACTCAACCGGCTCTATCGGCTCACCGTCCCATTCAGTGTCGTTGAAGAGCAGGTAGG
CTTTAACAAAATCGTGAATGGTAAAGTAATACTTGCCGTCATAAATGCGGGTGCCCCGGC
CGATGATCTGCTTGAACTCGATGATTGAGTTTATCGGGCGCATAAGCACTATATTGCGGA
TATTGCGGGCATCCACGCCGGTGGAAAGTTTCTGAGATGTCGTCAGTATGGTCGGGATGG
TTTTTTCATTGTCCTGGAAGTCACGCAGGTGCTGGTCGCCTATTGCCCCGTCATTGGCGG
TTACCCGCGCGCAGTAGTTGGGGGCACGGCTGGCTTTCATCTGGTTTATCAGGTCGCGCA
CCGCCAGCGCATGGTCCTGGGTAGCGCAGAACACCAGCGTTTTCTCATTCTGGTTAATCT
GCTCCATGAACAGTTCAACCCGGTGTTTCTCTCGTTCCTTTATCTCGATAATTCGGTTGA
AGTCGGTTTCGGTATAGCGTTTGCCGTACTCCACCTCGCCTTCCAGCACCAGGTCATCTG
GAGTATAGACGTATTCATCCAGGGTGGTAGCGTATTGCTTAACCTTGAACGGTGTTAAAA
ACCCATCGTTGATACCTTCTTTCAGTGAATAGACATATACCGGTTCACCAAAGTAGGCGT
AGGTATCCACGTTATCCCGCCGTTTGGGTGTGGCCGTCAGGCCAAGCTGGGTTGCCGGGC
TGAAATACTCCAGTATAGCCCGCCAGGTGCTTTCGTCATTGGCTCCACCCCGGTGGCATT
CGTCGATGACGATGAAATCGAAGAAATCAGGCGGATATTCGCCAAAGTAGGGAGTCGGTT
CGCCGTCTGTCGGCGGGCCGCTCATGAAGGTTTGGAAGATGGTAAAAAACACACTGCCGT
TTTTCGGCACCCGTTCCTTTTTCCTGATGTCATCCGGCTTAATCCGCACCATACCGTCTT
CGGGGAACGCGGAAAATGATGTAAAATCGTTGTAAGCCTGGTCGGCCAGGTTATTCCGGT
CTGCCAGGAACAGTATCCGCGGCCGCCTGGTCGGTTCGCCGGACAGGTTCCACCTGGTCT
GAAAAAGCTTCCAGGCTATCTGAAAGGCTACGGCAGTTTTTCCTGTGCCGGTGGCCATGG
TCAGCAGAATCCGCTTTTTTCCGTTGGCTATTGCCTGTAACACCTTGTTGACGGCAATTT
CCTGGTAGAAATGTATCTTCCAACTGCCGCTTTTATCCGGTAAAGGCACCATGGCAAATC
GGTCCCGCCAGGCGTTGGCTTTGGTAAAGGTCATATTCCACAGTTCGTCAGGTGTCGGGA
AGCTCCGGATTTCGCCTTCGGCACCGGTTTCCATATCTATGGCGTAGATACCTTTGCCAT
TGGCTGAATAGGTGAAGCGCAGTTTCATCTTTTCAGCGTAGTCCTTGGCCTGTCCCACCC
CCTCGGTCAGTTTCTCATCCCAGGCCTTCGCTTCTATTACCGCCAGTTTGGTATTTCGGT
ATTCCAGCACATAATCAGCCTTGAGCGGCTTGCCGCGCCGGCCTTGCCCTTCTATCCGGC
CGCGGGTGATAAAAAACTCCCGCCGCACTTTGCTTTCGGCTGTCGTCCCCCAGCCTGCCG
TCGTTAGTGCGGGGTCGATGTATTCGGCTCTGGTTTCGGCTTCGTTCATTGGATTACTTA
TTCGGCATCGGGATTTTCATAAAGGATTCTATTGAAATTAGTGGCGATGTATTTTTCGAA
TTGGGGTTTGACATGTTCGGTTAGGGTTCTGGAGTTTTTCCCATTGAACCAGATACTGCG
TTTGCCCGCGTTTTTACCGGTTTTATTTTGGACAGCTTCTTTAATGAACTCGTTTGATGA
GAGTATCCACATCTTTTCCATACGTTCGGCGTAAAAGACAAACCAGTAATTTTCACGGAT
TTCATGACCCAAAGCGGCAAATAAGGCCGCGCTTCCGAATTCTACATCCTTTGAACGCGC
TTTGATTTGTACCTCAACGAATTTGCCATTTGGCCGCTTAACCACAGCATCAATAGCGTC
ATCATCCACCATAGCAGGGTGCTGAAAAAGTCGTCATTAATCCGCGATTGGGGTAAAATA
TATCATCCCATTGACGGAGGCTGTAGATTGCGCGGCAAGGTAGAAAATCAATCCCTCATG
CTCTGCTCGCTGACACCAGATCAGCTTGTACCCCAGGGCCATCCTATCCGGCGAATCAAA
CCCCTTGTTGACCAAGCTCTCAAAGAACTCTCTCCCGTTTTCAACAAGATGTACGAAGAC
TTTGGCCGGCCATCAATACCGCCGGAGCGTCTGCTCAAGGCGTCGTTGCTTATCGCTCTC
TACTCGATCCGCAGTGAGCGGCAGTTCTGTGAACGGCTACGGTATGATCTCCTGTTCAAG
TGGTTTATGGATCTCAACATCACGGATCCAGGTTTTGACGCCTCGAGTTTCTCAAAGAAC
AGGCAGAGACTGATAGAGCATCAGGTAGCACGTGAGTTTTTTGGCGCGGTGGTGAGTCAA
GCGCGGCGGCAGAAGTTGCTATCGGATGACCATTTCACCGTGGACGGCACCTTGCTGGAA
GCCTGGGCTTCGTTGAAGAGCTTTCGGCCGAAGGACGGTGGGGAACCGCCGAAAGGCGGC
GGCAAGAATCCGAGTGTGGATTTCCACGGCGAACGCCGGGTCAATGCTACGCACCGGTCA
ACCACCGACCCAGAGGCCCGGCTGGCCAGAAAAGGGGCGGGCAAAGAAGCCAGATTGTGT
TTTGCCGGACATGTCCTCATGGAAAACCGCACCGGGCTGGTAGTGGACGTGGTGGTAAGC
ACGGCGACCGGGACAGCGGAAAGAGACACCGCACTTGAGATGCTGGAGAGGGTACCGGGG
AAACATCGGATAACGGTGGGTGCGGACAAGGGCTACGACACAGAGGATTTTGTGACTACC
TGCCGGGATTTCAACACCACACCACATGTAGCCTGTAAGAAGTGGTCGGCGATAGATGGA
CGTACCACCCGGCATGCCGGTTACAGTGTCAGCCAGAGGGTGCGCAAGCGCGTTGAGGAG
ATATTCGGTTGGGTCAAGACAGTGGGAGGAGGTCGAAAGCTTAGGTACAAAGGTGTCAAT
CGCAACCAACTCTGGGCGGAATTGACGGTGGCGGCTTACAATCTGGTGCGGATGGCCAAA
TTGGTGCCCGCCAGTCCGGCACAGGGGTGAAGTGTGTCCTTTCAGGGCTTACAGGATCAA
AAATGGGGGTGCTAAAGCCCCGGGAGGGATAAAAATCATCTAAAATAGGCCGCAGAGTTT
GGTTATACTGGCATTTGTTCCTGTATAATCGTTGCAAACGGCCTATTTCAGCACCCTGAT
AGGGACATAAACATCCAAGCCTTCTTTAAGCATTAGACCGATAATATAATACTCCATGCG
TTTGCCGAAGGCGGCGGAGTGGCGGTACGTTTTATGATTTTCCATTTACAACTCCCCACT
GAATGCTTGATGCAACAGCGATTTCTTTAATTCTTCCAGGGCGGCGAGTTTTTTTTGGTA
GATGGATTGAAGGTGTTGAGTTTCGGTTTTGAGTTTATCTAAGTTATTAACAATATATTT
CTGTTGTTCCAAAGGCGGTACAGGGACAATGCGTTTCTCAATTGAGCCCTTGCTTACGTG
CATCATTGTTGTTCCAGTCCCGTGCAATTGCTTGATCTGCTCAACATCCCAAGAAAGTAA
ATACAATAAAAAGCGTTTGTTGGTGAGATTTATATTTGGGATGACTTTCCAAATATGGTA
ATGGTAAACGACCTTTCCGCCCTCCCAAATTCGTGGGCCGAAAGATGCTGACCATGCGTA
GAGTAAGTCTCCAGTGTCACAATATTTAGCTGGCTCCAAATCAAGATCTGTATAGTACCA
ATCGTTGTTTGTAAAAAAGTTGCCGACACGCAGGAGTGGGTATTTACCTGCACTAAGCAT
TTCATTTTTCTTATATGCGCGACCGTTTATGAAAACGCAGATATCAGAAAGACGCCTCTC
CACCCACCCCTCCCCCCGCCGGGAAAATACGGAATTAAGGTGGCTTTCAAAAAGGGCGCG
CGCGTTTTGGAGGTTCTTTTCAGCTTTGGCTTTGGCTGTTGCTATTCCCTCGAATGCCTC
ATCGAGGATAGTCACAATGCGTTGCTGTTCGGGGAGGGGCGGGAGGGGAATTTGGAGTGA
CTTAATAAAAGGGAGTTTTACGCCTTGGACAGTAGCACCCGTCCCTTCGGCTACGATAGT
ATCAACAACACTTTTGAGCCACCAAAATAAATATCTTACGAATAGGATATTCGAATCTTT
CGGTACAATTCCACGAAGGTCTTGATTGATGGCAGTATCTTGACCGAGTAAACACACTTT
GCCCAAGCCAACACGGGTCGCGATGACAACATTACCATTTGAAATAATTTTGGTTGCACT
ATTTTTTACGGCTACGTGTGTTATCTTGTGCTCAGTCTCAGTAATCAGATCCGTCCGCAT
ATCTCTCACAGTCGCCCACGGAATGTTGCCCACGTAATACTCTGCAATACTCTTCGATGG
TGTGCCACCGCCAATTACTTGGCAGATATCACCTAGCGCTTTTACCTGCCACCCATTCTT
CATAGTAAAGCCTTGATTCTCTCCAGCACTTCCGCGCTTTCAGCATCCAGCGCCGCTATC
TCATCCATTATTTCCTGCGGACTCCGGTGGTTCACTTCTTCTTTTCCGTTGGGGTTCTTG
ACGGATAGGTCGAAGGTTGTCTGGTCTATGGTGCTTGCTTCCACGCTCCAGCTTTTAGGG
GAATCGGCAAATGTCTTTTGCAGTTCGACAAATTCTGCCAGGTCGTTGTCGTTTAGCGGG
TTGGTCTTACCCAGGTTGCGGCCGGGGTCCAGCTGGTAATACCAGGTTTTGCGGGTGGGA
GCGCCTTTTTCGAAGAACAGCACCACCGTCTTGACGCCGGCGCCCAGGAACGTGCCGCCG
GGACAGTCCAGAATGGTATGCAGGTTACAGCTTTCCATTAGGAGCTTGCGCAGGCTGACA
GAGGCATTGTCGCTGTTGGAAAGAAAGGTGTTTTTAATGACTATGCCCGCCCGGCCGCCG
GCTTTCAGCATCTTGATGAAGTGCTGCAGGAACAGGAATGCTGTTTCGCCGGTGCGGATA
GGGAAGTTCTGCTGTATTTCCTTGCGTTCCTTGCCGCCGAAAGGCGGATTGGCCATGATG
ATGTCGTAGCGGTCTTTTTCCTGGATGTCGGCCAGATTTTCAGTCAGTGTGTTGGTATGA
AGAATGTTGGGGGCTTCTATGCCGTGCAGAATCATGTTCATGATGGCGATGACATAGGCC
AGTGATTTCTTTTCCTTGCCGTAGAAGGTGGATTTCTGCAATGTGTCCATGTCTCTGGTG
GTCAGCGTGTTGGAAGCCTTCAGGTAGTCGAAGGATTCACACAAGAACCCTGCTGAGCCG
CAGGCGCCGTCGTAGATGGTTTCGCCGATTTGCGGGTTGACTACTTTGATAATGGATCGG
ATGAGAGGACGCGGGGTGTAGTATTCGCCGCCGTTTCGGCCGGCGTTTCCCATATTCTTG
ATTTTGGCTTCGTAGAGGTGGGACAGTTCGTGTTTTTCAGTCTGTGAGCGGAAGCGGAGT
TCATCTACGTGGTCAATGATTTCCCGCATGTTATAGCCGCTGGTGATCTTATTCTTGATT
TCCCCGAATATTTCGCCGATTTTATATTCAATGGTATCCGGGCCGGTGGCGGTCTGCTTG
AAGCTTTGCAGGTAGGGAAACAGTTTGGTATTGACGAATTCGACTAAATCGTCACCGGTC
TTGGCCTTGTTGTGGTCTATTTTGCCGTTGCCGTTCTTGGGAGCCGCCCAGCTATTCCAG
CGGTAAGGCTCATCAAGAATGCATTTATACTTCCAGCCTCCCAGTTCGGCCTGTAATGCC
CTTTCTTCTTCCAGCCCTTGCAGGTACTTAAGGAACAGTAGCCAGGAGGTTTGTTCGGTG
TAATCGAGTTCGGTGGTACAGCCTGCCTCTTTCCAGAGGACATCATCGATGTTTTTGAAA
GCCAGTTCGAACATGGGCATCCTTTCCTGTTGTCGCAGTTATCGTGCCCGCGGTTTTTGC
CATTATACGCAGGCGGTCAGGTTTTGTGAAGCAATGGTGTCATCACTTCTTTTCTTGAGA
GCATATTGATACTCCAGCTATCTTCCCCTGCTTGAATCAAGGTGGTAATATGGTATTGGT
ACCAGGTTGTACCGGAGGTGGGCCATGAAATGTCCGAAATGCGGCAGTCCTGAAGTAGAA
ATCCTGACCATATCCAACACGCTGTATTGTGAGTGTAAGAAGTGCGGTTCTAAATGGAAG
AAAGATCTTTGAACGTTGCACTGGACCGGGAAACCGTGGAGAAGGACTGTCTGTGCCGCA
TCTGTCCTTCGTATGTCGAATGCGGGGAACGCATCGGCTTCTGTGTCACACCGGCGGTGA
GCGGGTGTATCGACATCGAAGCCGGGTGTCTGTGCCTGGGTTGCCCGGTCTGGGTGCGGG
AAGGTTTCCGGCACGTTTATTTCTGTGTCCGCGGCGCGGAGTCGGCGCAGTAAGCGGCAG
GTTTTAGCCGTCTTTACTGTATCAAGGGCGACAAAAAGAGATTGGAGCCGCTTTGATGAA
AATGACTATAAAACACGATGGCAGTCTGGTGATTCCAGCGGCTTGGTGCAAGTCTTTAGG
CATTGAGCCCGAGGCTACGATACATCTGACGCTGGAAGAAGACGGGCTTATGATCAGGAG
GACACAGCAGGTCGTCGCCAAGTCACAGATGCTGTTGAGGAGCTATGTCCCTGAAGGACG
CAGTCTGTCGCAGGAATTGATAGAAGAGAGGCGATTGTGACGACAATGCGGCTGTGTCGG
AGGATCTCACATGAAAAATTCTGAACTGATAACCCTGCTACAGCAGTATCCCCCTGACCT
GCCGGTATATATTTTCGACAAGAACCGGTCGGTCTGGGTGGAGCCGGAGCTTGAGGAAGC
TGAGCTTATCGCGGTGACGGAGTTCGGCTGTGAGAAGATATGTGACCCCGCTCACGCCTG
GCAGTACGGCAACGTCCGCAAGGTAAAAGCCGTCACCATCAGATAACGCGGATATTTTCC
ATCCCGGTTTCGAAGTCGCCTCCGCAAGCGCCGCAATGGAAAACCACCCTGCTGAGTGAA
CGCCCCGCCTTTTCATAACGCTCGACGAAAGCCGGTTCCCGGTCTTTCGGGCAGAAGGCG
GCCAGCGAATAACGATATTTCGTTTCCGGATCCACCAGCGTCAGCTGGCCCTGTTCGAAC
ATCCGCCTGACCATTTCAGAGTCTTTCATGGCTTCCATTCCCTGTCCTCCTTGTTCCCAT
GATTTCCGGTTCTAAGGCCGATTCAATTATACGCCTGATGTTACGGGCAGGGAATACGCC
AATTTTCTGATTCATGCTTTTGTCGGTTAACAAATGTATTCGTTGGGGACATTGTAATTT
TGATGGTTCCCCACGTCACTGCGTTCCTCGGGACGGCTTCGCCGGTTTGTTGTTTGGTGC
TTGTGATTTGGAATTTCCCGGCGGGCCGGGTTTCCAGGTTTATCATCCGCAATTATGCGT
CATTGCAGGCGGCTTCAGCCGCGAAGCAATCTCGTACTCTCCGTTTAGGAATTCGATATT
TTGACATTGTTTGTTATTTGGTGCTTGAGATTTGGGATTTCCCGGCAAAGCCGGGCCCTG
TGCCATTTTCCCATTGACAATATGGCACATAGGTACTACTATCGAATCGATGAATAACCC
AAATAAATGTACCACTGAGAACCCTGCCCCTGCCGGGAAAACGAAAAAGGAAACCACCGG
TCGGGCCTCACGCCGACGCCCCGGCGCGCCGAAAGGCAATCAGAATGCCATGTGCCACGG
TTTTTATTCGCAAGGTTTTTCTGCCGACATCAGGAGAAAGCTGTCCGCCCTCGGCGGTGT
TTCGGCGCTGGACCGGGAGCTTTATCTGGCTTTTCTGAAAATGAAACTGGTCGTGAAGCA
TGACCCCGGCAACGAATCTCTGTTTAACAGGACCTTTCGCGCCCTGTCCAGGCTCGTCTG
TCTCAAATACGGCATCGGTCTCCGCGACCGGGACGGCATAGAGCGGTTTCTTCCGGCCGC
GGCCTTTGAGTTCGATGCCTTGTCGGCCCGGCTGAAAGAGTTTTCTTTTGAAGAACAGCC
GTGATTGTTTGAATTGAATCTAATTGTTTTAATAAAACGAATCACGAGTGAGCCGGTTGT
CGCCTGAAGCTGAATTTCGATTCGTTTTCAAAAAAAATTAATCGCCCGGGAAAAACAATT
ACCGATTGGCGGGTTCATTCCCAGGTTTTGACATAAGCCCTTTCCTCTTCTATGCTGGAT
ACAGTGAGGTGAATGAATTGGACAAGTATAAATGCGTTATCTGCGGCTATATCTATGACC
CGTCAACCGGTGACCCGGCCAGCGGCGTCGCTCCGGGTACCGCCTTCGCCGACGTGCCGG
CCGGCTGGGTCTGCCCGCTCTGCGGTGCCGGCAAGGATCAGTTCGTCAAGGTAGAGTAAA
GTTTTTCAACCGGAGGTGAGTCATGGCGGTAGACCTGAACATTCTCATCGGTGGCGAAGC
CGGACAGGGGGTGGTGTCGGTCGGGGCGGTGCTGGGCCGGGCCATGGTGCGCGGCGGTTA
CGAGGTTTTCGCTGACCAGGATTTCGAGTCCCGCATTCGCGGTGGCCATTCCTTTGCCCG
CGTTCGGGTGTGCGACCGGCCGGTGGATGCGTCCCGGGAAACGGCCGACCTGGTGCTGGC
GCTGAATGCCGAAACCGTTAGCCTGCACCTGGGGGAAATCACCCCGGGCGGGGCGCTTAT
CCATTCTGCCGGCAGGAACGGCGCGGTTTCGGAGGGTGCGCCCAACCGGCTGGATATTCC
CGTACATGACATCGCCATTGACGCCGGTGGCAGTCCCAAAATGGCCAATACCGTGGCCAC
CGCCGCGGCGCTGGGTCTGCTGGAATATGATTTCGACATCCTGGCCGGGGTACTGGAGCA
TCAGTACGGACGGCACGGCTCTGCGGTGGTCGAAGCCAACGTCAAGGCCGCTCGCGCCGG
TTATGACTACGCCCGAAAACACTGTCCGGCGGGTTTCAAGATGCGGCTGAAAGCCGGCCG
GCCTTCCGGTAAACTACTGTTGACCGGCAATGAGGCCGTGGCCCTGGGCGCACTGGCCGC
CGGTGTCGGTTTCGTCGCCGGTTACCCCATGACCCCATCCACGCCCATTCTGGAATACCT
GGCCGGCAAGGGGCGGGATTTCAGTCTGCCGGTCATCCAGGCGGAAGATGAAATCGCCGC
CATCAACATGGCCGTCGGCGCCGGTTACGCCGGGGCGCGGGCCATGACGGCTACCTCCGG
CGGCGGTTTTTCCCTGATGACCGAAGGTCTGGCGCTGGCCGGCATGACGGAAACGCCGGT
GGTCATCGTCCTCGGCCAGCGGGCCGGGCCGGCCACCGGTCTGCCCACCCGCACCGAACA
GGGGGAACTGCTCTATGCCATTCACGCCGGTCACGGTGAGTTTCCGCGGGCGGTGCTGGC
GCCGGGCAACGCCCAGGAAGGTTTCCGGGCTACGGTCAAGGCGTTCAACCTGGCGGAAAA
ATTCCAGACGCCGGTCATCGTGGCCACCGACCACCAGATGGCAGACTCCTACTACACCGT
CGCCCCCTTCGACCTGGAGGCGGTCACCCTGGAGCGGGGGGAATGGCTGTGTGACCAGGA
CGCCGACAGCCAAGGCGCGGATTACAAACGCTACGCCTTTACCGATTCGGGTATCTCGCC
GCGCGCCCTGCCGGGGATTCACCGGGCGCTGGTATCGGCGGACTCGGATGAACATTCCGA
GGCCGGCCACATCATCGAAGACGCCGCAACCCGTCGACGCATGGTGGAAAAACGCCTGCG
CAAGCAGGTCGGGCTGGCCGGGGAGATAGCCCCGCCGCTGTCGGCTCGTGTCGAAGGCGC
TGACTATACGCTCATCTCCTGGGGTTCCGGCAACGGCCCGGCCATGGAAGCCAGCGGCAT
GCTGACCGGGCGCGGCCACCGAATCAACACGCTTCGGTTTACCGAACTCTGGCCTTTCCC
GGCGGAAAGAGTCCGGCAGGAACTGGAAAAAAGCGGCAAGTCGATAGTCATCGAAAGCAA
CGCCACCGGTCAGCTGGCGCGTCTTATCCGGGCGGAAACCGGTATCCAAGCCGATATCCG
CGTCAATCGCTACGACGGCCGGCCGCTGTCGGCGGAATATATCGTGGCTCAGCTGGAACA
GGAGGCCGGATTATGAAGGATAAAGCAAAAGTAACCCTGGATGACTTTACTCCGGCTTCG
GAAAACGCCTGGTGTCCCGGTTGCGGCAACTTCGGTATTCTGAAAGCGGTCAATCAGGCG
CTGGTGGCGCTTGAACTGGAACCCCACCGGGTGCTGATGGTCTCAGGTATCGGCCAGGCG
GCCAAACTGCCGCACTACACCCGGTGCAACATTTTCAACGGACTGCACGGGCGGCCTCTG
CCGGCGGCCATCGGCGCCAAGACGGTCAACAATGCCCTGACCGTCATCGCCGAAAGCGGC
GACGGCGACGCCTACGGCGAAGGCGGCAACCATTTCATCCACACCATGAACCGCAATCCG
GACATCACCTGTCTGGTGCACAACAACCAGGTGTACGGGCTGACCAAGGGGCAGGCATCG
CCGACCACCGACCTGGGCTTCACCACCAAACTGAATCCGGAAGGTGCCTGGACGGCTCTG
CACCCGCTGGCGCTGGCGGTGGCGGCGGATTGTTCTTTCATTGCCCGCGGTTTCGCCGGC
GACCCGGATTATCTGGCCGGCCTTATCGCTGAGGCAGTGCGCCATCCGGGCTTCGCTCTG
GTGGAAGTGCTTCAGCCTTGCGTCAGCTTCAACAAGAAGAATACCTTCCAGTGGTATCAG
GAACGGGTCTATAAGGTGGAAGAAGAAGAAGGGTATGACCCGGGCGACCGGGCGATGGCT
TTTGCCCTGGCGCTGGAGTGGGGGACGCGGATTCCAATCGGCGTCATCTACCGCCGGGAG
CGGGAAACCTTCGATGAATATCTGGGCACCGCCGGCAGGGAACCGCTGGTGACCGCCGCG
CCCGACCCCCGCCGGGTGAAGGAACTTTTCGCCGAGTTCGCCTGACCGGTCTGATTTGGC
TTCAGGCGGCAAGAGTAGTATCCTTTAATTATCTATTCATCAACCGGCCTCACCGGCCGG
AAACGGAGTTTTTCAGCGCATGCGCAGGGAACAGAAGATACTCAAGGAAGCTCACACCGT
CGCCGTGGTCGGCGCCTCCCCCGATATTTCCCGTCACTCCAACGCCGTCACCGCCTACCT
GATGGCCGCCGGGTTCCGGGTGATACCGGTCAACCCCAACGTCGATACGGTGCTGGGGCA
GAAAACCTATCCTGACCTGGCGTCCATACCGGAAAAAGTCGACATCGTCAACGTCTTCCG
CGCCTCGGAATACACGCCGGGTGTGGCTGAAGAGGCCGTGGCCATCGGCGCCCGGGTGCT
GTGGCTCCAGCAGGGCATCGTCAACGACGAAGCCGCCGATATCGCCATGCAGGGCGGGCT
GGAGGTCATCATGGACCGCTGTATCGCCCGGGCGCACGCCGCCATGAACGGGGTCGCCCA
CTAGGCGGTGACAATCAGCGTTTTCCGTGTTATTCTTAATTAATATGCCTTGTACTCTCA
CACCCGTTACTCCGGCGGAACTTTCGGCGCGATGGGGCCAAACCGGCCTTTCAGCACCTT
TTCCTTTCGTCACTCCCGGCTGGCTCGACGCCTGGTGGCGGAGCTTCGGCGGTGGGGACG
AACTCTGGTTGCGTCTGGTTGAAAGCAACGGACAGGTCATCGGCCTGGTGCCCCTGCGCC
GCTCCGGTGATACGGCGCGCTTCATCGGCAACGCCGACGTCTGTGACTATCTTGATTTCA
TTGTGCTTCCCGGTCGGGAAGAGGAGTTTTTCGGGGCCGTTCTTGATGGCCTGGCTGATG
CCGGCATCGTCCGGCTGGAGCTGGAATCGCTCCGCGAGGAGTCCGTCGCCCTGCGATATC
TGGCTCGGCTGGCTACCGACCGGGGTGCTGAGGTGAAAGTGACCGATACCGATGTCACCC
TGGAGATGCCTTTGCCGGAGTCCTGGGAGGACTACCTGATGAGCCTTGAGCCCCACCAGC
GGCACGAAGTCCGGCGCAAGGGACGGCGGCTGGAAGCCGCCGGACAGATGGTATTTGACA
TAACAGAACCACAGGATGTCTCTGCCGACCTTTCGACCCTCATCCGCCTCCTGCGGATTT
CCCGCCGGGATAAGGCGGCGTTCATGACGCCGGAGATGGAAGCCTATTTCCGTCGGCTGG
CCGGGGCCATGGCCTCAGCCGGCTGGCTGAAGTTCGGCCGGGTTCTGCTGGACGGGACGG
TCGTCGCCGCGGTGATGTGTTTCGATTATAATAACACCCGTTACCTGTACAACAGCGGCT
ATGAGCCGGAGTACTCCCGGCTGAGCGTCGGGCTGTTGTCCAAGCTATACTCCATCAGGG
ACGCCATCGACAACGGCATGAAAGTTTATGACTATCTCAAAGGCGCTGAAATCTACAAAT
ACCACCTGGGCGGGCAGGAAAAGCCGGTCCGCCGGGCGGTGATGGAACTGAGCCGATGAA
GGAACGGTCACTGCGTATTGCCATGCTGTCGGTCCATTCCTGCCCGGTGGGTCAGCCGGG
TAGCCGGGACACAGGGGGCATGAATGTCTATATCCGGGAACTGGCCGCGGCACTGGGCCG
GCAGGGACACCGGGTCGATATCTTCACCCGGGCTCACGACCCGCGCGACGCCGCTGTTGA
GCTACTGGCTCCCGGTGTGCGGCTCGTTCATCTGCGGGCCGGCGCCGTCGAGGAGATGGG
CAAGCTGACGCAGTACAATCACCTGGCAGAGTTCGAGGCCAACCTGGAAAGTTTCATTGC
CGGGACGCACTATGACCTGATTCATTCCCACTACTGGCTGTCCGGTGAAGTGGGGCGGCG
TCTGGCGGCGCGTCTGGGTATACCGCATGTTTTTGCCTTCCACACAGTCGGCGCCGCCAA
GGATGAGCTGGGTCTGGGTGAGGCCGAGCCAGCTCTGCGCCTGCTGACCGAGGCCGAAAT
CTCAGCCGCCTGCCACCGGGTGCTGTGCGGTACCGAAAAGGAAGAACTGACAGTGCGACG
TCATCATCCCGGCGCGGCCGATCGCATCGTCATCTCGCCCTGCGGCGTTAATCCGGTACT
TTTCCGGCCGATGGACCGGACGGGGTCTCGCCGCATCCTGGGTCTGCCGGAGCGCCCGCT
GGTGCTTTACGTCGGGCGGCTGGACAAACTCAAGGGCATAGACCGGCTGGTGACGGCGCT
CGGCCTGATGCAAAATAACTCGGCGGGACTGCTGGTGGTCGGCGGCGATGACTATTCCCG
GGCTACTCAGGAAAGACTCCGCGCCCAGGCGTCAGCCGAGGGCGTCGCTGACCGGGTCGT
TTTCCACGACGCCGCGCCGCAGTCACGCCTGCCGTACTATTACGCCGCCGCCGACGTGGT
GGCGGTGCCGTCCTACTCCGAAACTTTCGGCATGGTGGCCCTGGAGGCACTCTCCTGCGG
CCGTCCGGTGGTATCGACCGATGTCGGGGCGGCGCGGGATATTATCAAAGAAGGCATTTC
CGGAACGGTGACCGCGGGTAATGTCCCGGAAATGATGGCGGCGGCGCTGGATGGCTGGCT
GGATCAGCCCGCGCCGCCGGCGGAGGAGTTACAGCAGTCGGTGGCGGCTTTCCGCTGGGA
CGCCGTGGCCGCCAGGGTGACCGCGGTGTACCTCAGTGTTGCCACAGAAGAAGAAATGGA
GGTGTGTACTAATGGATAACAGAACTGTTGAAAAAGCCGATGTACTGGTAATCATGGCCC
ACCCGGACGACCCGGAGTTTTCCTCCGGCGGCACCATCGCCCGGTTGACCGGAGAGGGCA
AGCGGGTGGTCTATGTCATCTGCACCGCCGGGGACAAGGGCTCCGATGACCGCACCATGA
CGCCGGCCGGGCTGGTGAAACTGCGCATGGCCGAACAGCGGTCAGCCGCCGCTTCCCTGG
GCGTGGCCGATGTGGTCTTTCTCGGTCAGCCCGACCAGGGTCTGGAAGCCACGCCGGAAT
TGCGCAAGGAGCTGGTTCGGCTCATCCGGGCCTATCGGCCGGAGCTGGTCATCACCCATT
CACCGTATCAGCGCTATATGTGGTGGCATCGTGACCACCGCAAGTGCGGCGAGTCGGTCA
TGGACGCCGTCTTCCCCTACGCCCGCGACCATATGGCCTATCCTGATCTGCTGGCCGACG
GTTACGAACCCCATAAGGTGGGGGAGATCTGGCTGGCGGGGGCTGAGGACGCCGACTATC
GCTCCGACATCGAAGGCTTCTTCGACCGTAAGCTGGCCGCCATCCAGTGTCACAAGAGTC
AGCTGGGGCCGGATTTCACCGAACGGCTGGAACGCCTGAAGGCCCGGGCAGAGGCCGCCG
CCGAGGGTGAGGCCTTTCTGAAGGGGGAATCCTTCAAAAAAGTGGAGATACCTTGGTAGC
GACGCCGATGGTGTCTTCAAGGCTGTATCCTTGACTCAGCCTCATCATATTTCTTATAAT
ATCTTTCTGTTTGTAAGCAGACCGGTATTTTGTGCCAAAAAAACCGGATTCTGCCCGAGT
GGCGCAATGGTAGCGCAACCGACTTGTAATCGGTAGGTTAGCGGGTTCGAATCCCCTCTC
GGGCTCGGCTGTCACATGGAGAGGTGCCGGAGTGGTTAATCGGAGCAGTCTGTAAAACTG
CCGCTCGAAAGGGCTTCACTGGTTCGAATCCAGTCCTCTCCAGTTTTCTGCTTCAAACGC
TGGACAACGTAAAGGGTAAAACCTATAATACAGGGGTTGCCCACATAGCTCAGTCGGTAG
AGCACGTTCTTGGTAAGAACGGGGTCATCGGTTCAAATCCGATTGTGGGCTCCATCATGA
GAACTTAATAAGGGGGAAGATAAAAATAAATGGCAAAACAGAAATTTGATCGCTCGAAAC
CTCATGCCAACGTAGGCACCATCGGTCATGTCGATCACGGCAAGACCACTCTGACCGCGG
CCATCACCACTGTGCTGGCCTCAGCCGGTCTGGCTCAGAAGCGGAGTTTTGACTCTATCG
ACAACGCTCCGGAAGAAAAAGCCCGCGGTATGACCATCGCCATCTCGCATGTCGAATATG
AGACCGCCAATCGGCACTACGCTCACATCGACTGCCCCGGCCATGCTGACTTTGTTAAAA
ACATGATCACCGGCGCCGCCCAGATGGATGGCGCCATTCTGGTGGTCAGCGCTCCCGACG
GCCCCATGCCGCAGACGCGCGAGCATGTTCTGCTGGCCCGCCAGGTGCAGGTGCCGGCCA
TCGTCGTCGCTCTCAATAAGGTCGACATCATGGAAGATGAGGAACTGCTGGAGCTGGTTG
AGCTCGAGGTTCGCGAACTGCTTAACAAATACAAGTTTCCCGGTGATGACACCCCTGTTG
TCCGCGTCGCCGCCGTCAAGGCGCTGGAATGCGCTTGCGGCAAGGCTGAATGTGAATGGT
GCGGTCGTATCCTGAAACTGATGGATGCCGTCGATACCTTCGTTCCCATGCCGGAACGCC
CCAAGGACAAGCCGTTCCTGATGCAGGTTGAAGACGTCTTCTCCATCAAGGGCCGCGGTA
CCGTGGCCACCGGCCGTGTCGACCGTGGTATCGTCAAGGTCGGCGACGAAGTTGAAATCG
TCGGTCTGCACCATGAACCCCGCAAGTGCGTGGTCACCGGTGTGGAAATGTTCCACAAAC
TGCTTGATTCCGCTGAGCCCGGCGATGCCGTCGGTCTGCTCCTGCGCGGCGTTGAGCGCA
CCGATGTCGAGCGCGGTCAGGTACTGGCCAAACCCGGCTCCATCAAGCCGCATACCAAGG
CCGAAGCCGAGGTCTACGTTCTGTCCAAAGACGAAGGCGGCCGCCATACTCCGTTCTTCA
ACGGCTACAAGCCCCAGTTCTACATCGGCACCACCGATGTTACCGGTAACATCGAACTGC
CGGCCGGCGTCGAAATGGTGATGCCCGGCGACAACGTCAAGATGAAGATCAACTTAATCT
ACCCGGTTGCTATGGAAAAGGGTCTTCGGTTCGCCATCCGCGAAGGCGGCCGCACCGTAG
GCGCCGGCGCCATCACCGAAATTCTGGAGTAATATGGCTAAAACGGAAAACAGGATCGTC
ATCACCTTCGCCTGCACCGAGTGCAGTGAGCGGGTGTACACATCCTCGAAAAACAAGCGC
AACGACACCAGGCGGCTGGAGATCAACAAGTATTGTCCTCGTTGCCGCACCCATCGCCTG
TTTCGGGAGACCAAGTGACGGCGCAGTCAGGCAAGCAAGCCGTCGCCAAGACCAGTGCCC
GGCCGCCGGCAAACAAGCCGGCGGCCAGGGGCCGGTTCGGTTTTTTCAGTAACATCATCG
CCGAACTGAAAAAAGTTACCTGGCCGACGCGTCCTGAAATCCGGAAGCTGACCATCATGG
TTCTGGCAGTGGCCTTGGCTGCCGGGCTGTTTCTTGGTGCCATTGACTACGGGCTGTCGT
TCTTGGTGGACACTTTCCTGCTGGACTAGCCGGCAGACTGATAGGGACATAACCAAAGGT
GCAAACTTTGACTGAAATCGATAACAAGAAGTGGTATGTGGTTCACACCTACTCCGGACA
TGAAGAGCGGGTGCGGAAGAACCTCAACGAGCGCATAGAAACGCTGTCTCTGGAAGATGA
GATCAGTCGTGTCGAAGTGCCTACTGAAGAGGAAGTTGAGGTCAAGAACGGCCAGCGCCG
CACCGTTCGGCGCAAGATTCTGCCCGGCTATGTCATCGTCCAGATGGTGATGAATGACCA
GAACTGGAATATCGTACGCCATACCCCCGGCGTTACCGGGTTCGTCGGCATCGAAGGCAA
ACCGACGCCGTTACAGCAGAATGAAGTTGACCGCATTATCACCCAGATGGAGGCCGAAGC
GCCGCGGATTAAGGTCGGCTTCAAGATCGGGCAGAGTGTCCGGGTGGTGGACGGCCCGTT
TGTTGATTTCATCGGCATGGTGGACGAAGTCCACGCCGACAAGGGCAAGGTGAAAGTACT
GCTGTCGCTGTTCGGCCGGGAAACCCCGGTGGAACTGGACTTTTTACAGGTGGAGAAGCT
CTAAAGGGCCTCTTCCGGATTCAAGGAGAAACCGCTTTGGCTAAAAAGATAAAGGCAATC
ATCAAACTGCAGATTCCCGCCGGCAAGGCTAATCCGGCGCCGCCCATCGGTCCGGCGCTC
GGTCAGCACGGCGTCAATATCATGGGCTTCTGCAAGGAATATAACGAACGCACCGCCTCT
ATGGAAGGCACGGTGGTGCCGGTGGAAATCACCGTTTTCGATGACCGGTCTTTCACCTTC
ATCACCAAGACGCCGCCGGCCGCCGACCTGCTTAAAAAAGCGCTTGGAGTTCCCAAGGGC
TCTTCCACTCCCGGCCGGGAAGGTCAAATGACGATTCCCCGGGCCAAGGTGCGGGAAATC
GCTGAATTAAAAATGAAAGATCTCAACGCCATTGACGTGGCCGGCGCTGAAAAGATAATC
GAAGGCTCCGCCCGTAGCATGGGGATAAAGGTAGAATAATATGGCAGACCGTGGCAAACG
TTTTGAAGCAGTAGAAAAGCTGGTCGAATCCGGCAAGGAATATACCCCAGCCGAGGCGGT
AGCCCTGGCCAGGCAGGCGGCGACCTGTAAATTCGACGAAACCGTCGAAATGCATCTCAA
GATGGGGCTCGACCCGCGTAACTCCGCCCAGGTAGTCCGGGGCGTGGCACTCATGCCTCA
CGGTCTGGGCAAGGAAGTACGCGTTCTCGTCTTCGCCCAGGGTGACGCCGAAAAGACCGC
CCGTGACGCCGGCGCCGATATCGTCGGCGGCGATGAACTTGTCGAAAAGATTTCCGGCGG
TTGGCTGGAGTTCGACGTCGCCATCGCTACTCCGGAGATGATGGGCAAGGTCGGTAAGCT
GGGTAAGGTGCTGGGCCGCAAGGGCCTGATGCCCAATCCCAAGGCCGGTACCGTGGTACC
CGCCTCCGATCTGGCGGCCACCATCAACGAAGCCCGCATGGGCCGGGTGGAATTCAAGCT
GGACCGCACCGGTATCATTCATGTCATTCTGGGCAAAGCCTCCTTCGAAGAGGAGAAACT
GCTGGGCAACATGAGTTCACTGGTCGAAGCAGTCGTCAAGGCCAAACCGGCCGCCGCCAA
GGGGCAGTATATCCGGAGCGCCTTCCTGACCACCACCATGGGCCCCGGTATCAAGCTGGA
TACCCGCACTGTCATGTCACTGGCCAGCGGCTAAAATTGCCGGGCTCGCATCTTAATGGT
AAGATAGCGCGGTTAACAAGTTAATATTCCGAAGACAGCCGGTGTCCCTCACGGGACTTA
ATTGATGCCTGCCGAGGAAATCTGAGACCGATACACGGTTAATGAAGTCCTTGCGCATGC
GGGGACTTTTTTATTATAGAATCGAAAAGAGGTGAATTAGATGGTAAACGCCAAAATAAG
ACTGAAGAAACAGCAGACAATCGATGAGCTTCAAAAGATCATCACCGAGTCCAGCGTGGC
GATTATCACCAACTATCGCGGCGTCAGTACCGCTGAGCTGACTACTCTGCGGGGGAAACT
GCGTAAGGCCGAGGTTGGTTACAAGGTGGTCAAGAACACGCTGGTCAAAAGCGCCGCCAG
CCATGCCGGCAAGGAGGACCTGACCTCACTGCTGGACGGGCCTATCGCCCTGTCCTGGGG
TTACGGCAGTGACGTGGCCGCGCCGGCCAAACTGCTTCTGGAGCATATTACCAAGTCCAA
GTCGGTGATGACCGTCGAGGGCGGCTTCCTGGGTAACCGGGTGCTGACCGCCGAGCAGGT
CACCACCCTGTCCAAACTGCCGCCCAGGGAAGTCCTGGTGGCCAGGGTGCTGGGTGGTAT
CCAGGCACCGCTCTACGGGCTGGTCGGCACTCTTAACGCCCCCATTCAGGGTCTGGTGAC
CGTACTCAACGGTCGGGTCAAGCAAATGCAGGAAGCCGGTTAAATACAGAATAATAAAAT
TGGAGGATAAACATGGCTGTTAACGACATTATTTCCCAGATCAAGGAACTCAACGTGATG
GAACTCTCCGAGCTGGTCAAGGCTCTGGAAGAGGAATTCGGCGTCAGCGCCGCGGTGCCT
ATGGCCGCCGCCGCTCCGGCCGCTGGCGGTGGTGAAGCCGCGGCTCCGGCCGAGGAACAG
ACCGAGTTCGATGTCATTCTGAAGGACGTCGGCGCCAACAAGATCAACGTCATCCGGGTG
GTTCGCGAACTCACCGGCCTGGGACTGAAAGAGTCCAAGGACCTGGTGGAAGCCGCTCCC
AAAGCGGTCAAGGAAGGCGCCAGCAAGGAAGAATCCGCCAGCATCAAAGAGAAGCTGGAA
GCCGCCGGCGCCACCGTCGAAGTCAAGTAGCCGATACCCTTGACAGACTGTTCGAAAAAA
TCAGCCCGCCGAAACTGGCGGGCTGATTTCATTGTTGGATGAGTCCCGGCTTACTGGCGG
ACGACCAGCAGGGGCAGTTCGCTTTCGGCCAGCAGTTTGTGGGTGACCGATTTAGCCCGC
CAGGTGGAGACCACCGAGGCAGTGGCCATGACCACCAGATCGGCCTCCATCACCCGGGCG
GCGGCGGTTATCAGCTGAGCGGAATCATTACCGATGTCCACGCGGGCATTGACCTCCAGT
CCTTCCAGGCGGAGACGGCGAACCAACTGTTCGAGGTATTCTCCGACCTTCTCCTGTTTC
TTGAGCGATATTTCCCGGTCGTACAGGCCGCGGTCGCCGACCAGGTCTGACTCCGGCTCG
GCGTCATAGACTTCCCGGGCCATGCTGAACAGGGTTATTTCGGCTTCGGCCGCCTGGGCC
AGGGCAATAGCCGGTGCCAGTGATTTCTCTGAACCCGGAGTGCCGTCCAGTGCCACCATG
ATATGGGTGAAGGGCGCCCGGCCCGGCTCCGGAGGCTGGGCCGACACCAGCAGTGACGGG
CAACTGACTGATTTGAATACCTCGTCGAAGACAGCCGTCGAGCGTTGTTCCGGCCGTGAC
TCCCGTACCATGATTATAAGGTCGACGCCATTCTGGTTGACATAGTCGGTGACCACCGTC
ACCGGCTCGCCGAACAGGGTAACTGCCGTGACCGCGGGTGAAGTGCCCTGGCTGGTACCG
GCGGCGATAATTTCAGCCCTCTTTTCCAGGTAAAGGCGATGCATGGTGTGATATCGGTTG
TGTTCCTCGGTACAGGCATGCAGAAGCACCAGTTCGGCTCCGGTTTGGCGGGCCAGTGAC
TCACCGTAAGTGATGGCGGCTTCGGCCACGTCCGTACCGTCCAGCGGCAAGAGGATTTTC
TTGAACATTTCAGCTCCTTTACGACAGAGTAACACCAGAATACCGATTTACTGTCCTTGC
GTCAATATGCCGCTATTTTCGTCCGTTCCTGGTGGTTTGATTGGCGGTTTACGAGGTGTT
AGACTCTGCCTCTATCATGAAAACCATCGGACTGACCGGCGGTATCGGTAGCGGCAAGAG
TACCGTCGGCGCTATGCTCAAGGATATGGGGGCCGCCTTCATCGATGCCGACAAGGTCGG
CCACCGGCTGTTGCGGGAAGATGCAGTGTTGAAACGGGAGCTGGTGTCCATATTCGGTGA
AGGCATCATCAACGGGGACGGCCAGATAAACCGGCGTCGGCTGGCGTCTATTGTCTTCGC
CAACCGGGAAGCGCTCCATCGGCTCAACGCGGCCACCCATCCGCGCATCAACCGGGCGAT
TGCCGCCGAAACGGCCGCCTGCCGCAAAGCCGGTTTCCCGGCGGTGGTCATTGAGGCGCC
GCTACTCATCGAGGCCGGCTGGGCGGGTGAGACTGACTTTATCTGGTTGACGGAAGCGCC
GCCGGCGGTGGTCCTCCGCCGGTTGGTAGAGGGCATGGGTTATACCTCAGCCGAAGCCTC
AGCCCGCATCTCAGCCCAGATATCCAATGAAGAGAGACGCCGCTACGCTACAGCGGTTAT
TGACACCGACGTGCCCCTGCCGGAATTGCGCCACCGGGTGGAAACGCTGTGGCGGGAGAT
TACCGACTAGGACCTCAGGTACCCCAGCCCATCCCGGAGCGGCATCGGCTTGAAGTCGAA
CTGTTTCTCCACTGCGTCAGGGTCGGTAGTATTCTCTATTTCCATGGATTTGAACTCGGC
CATGCTGATGGGTGGATTGGAAAACAGCTTGTCCATGACCGCCACCGCCGGTAGCATCAG
GGGGCGGGGAATTTTTATCTTGAGCTGTTTCTTGCCCATGGCTCGCAACAGTTCATCCAA
CATCGTCTCGTAGGTCATAATCTCCGGGCCGCCCACCGGACAGCTTTCGCCGCTTTTCTC
GCCGGCTACCAGTTTCATGACGCAGGTGACCACATCGCCCACCCAGATGGGTTGTAACCG
GCTTTTGCCATTACCGGCGATGGGCACAATGAACGGCACCATGTTGACCGAACGCACCAG
TGAAGCGATGAACCCGGCGCCCTGGCCGAACATCACTGACGGCTGAAGAATGGAATAGTC
CAATCCGGAATTGCGCACCGCTTCCATGCCCAGCCACTTGGAATGGAGATAGGTGTAGCG
CGGGTCGGCCGAAGCGCCCAGGATGCCCATGTGAATGAACCTCTTGACGCCGGCCTCCCT
GGCGGCATTGACCACGTTCTGGGTGCCGACCACGTTGACCTGGTGATAGGTGGCCCGTTT
GGATTCCCGGATGATGGCTACCAAGTGGATTACGGTATCGACACCGGCCATGGCTGAACG
CAGGCTGTCGGGGTCGGCGACATTGCCGACGGCCAGTTCGGCCCCGGGCGCCTGGATGTG
ACTGCCTTCGGCTTCGCTGGTGACCAGACAACGCAGTCTGTGCCCATCCTTGTGCAACCG
CGGGATGAGGTGGCTGGCAACGAACCCACTGGCTCCGGTAATCAGTATCATACGTCCTCC
CTTCACTCGGTTATTGAGTGCATTATAGCGTTATCCGGCTCGAGCCGGTAGAGGTAGGTT
TTCGCCGGGTGATATAATTATCATATGAGGGGAACGTCATGAACCATCCGGCGCTGTTAT
GGGAAAAACTGCCGTCCGGTCAGGTGCGTTGCCGCGCCTGCCAGTGGTTCTGTCGTATAA
ATGCAGGGCAATACGGCGTCTGCCGGGTGTACCGCAATCGGGCCGGGGAGCTGGAAAACC
TGAACTATGCCCTTGTTTCCTCATTGGCGGTTGACCCCATTGAAAAAAAACCGCTGTTTC
ATTTCCATCCGGGGACTCAGGTATTCTCCCTGGGCAGTTGGGGCTGTAATTTCCATTGTG
CCGGCTGTCAGAACTGGGAAATCGCCTGTCCTGAAAGCGATGACTGGCAGAGCCTTTCCC
GGGAAATTACTCCGGAGCAGGCGGTAGCCATGGCCCGGCAGTCCGGCAGTGCCGGTATCG
CCTGGACCTACAACGAACCTTCTGTCTGGCTGGAATACGCGCTGGACACGGCGCGGCTGG
CTAAGGCCGCCGGTCTGTACACTGTGTATGTCACTAATGGATATGCCTCGGAGGAGCAAC
TGGACGCCATCGGGCCGTGGCTGGACGCCTGGCGGGTGGACGTCAAGGGTTTCACCGGCG
CCGCCTACCGGCAAATCGCCAGGGTCCGCCGGTTCGAGGGTATTCTGCGGGTGGCCGAAA
GAGCCCGACACCGATGGGGGATGCACGTTGAAGTGGTCACCAATATCATTCCGGGCCTCA
ACGATGACGACGCCCAGCTGAAGGGTATCGCCGGCTGGATAGCCGGGCGGCTGGGGCCGG
AAACGCCGTGGCATTTGACCCGGTTTTTCCCCCGGCGTAACATGACTGAGGGTGAGCCGA
CGCCGCTGTCGACATTGGAAAAGGCACGGGCTATCGGCCTGGTTGCCGGACTACGGTTCG
TTTACCTGGGCAACGTGGCTGGCGGTGATTCCAGTGACACCTTTTGCTACAATTGCGGGC
GCCGGGTGGTGAAGCGCTCCGGTTTTGCGGCCTCGATTACCGGACTGGAGCGCGGTAATT
GCCGGCGTTGCGGCGCCGACTTGAATATCAGAACCTGACGGGCGGTGTGACCGCTTAATG
GACAAAGAGGCTTGATATGGTAATGGTCAGACACCCGATTGCATCGGGCAAGTTTTATCC
TGGTACCGCTGAACAGCTTCGGGCGTTTATCGAATCGTTCGCGGAACGCCATGAACAGCG
GGTAACGGCGTTGGGCGTGGTCTCGCCCCATGCCGGGTATATCTATTCCGGTGGTGTAGC
CGCCGCGGTGTTCGGGCGCATTGAAACGGCGGACACCTATGTAATCATCGGCCCCAATCA
TACCGGCATGGGCAAACCCTTCAGCATCATGACCGTAGGCGCCTGGCAGACGCCGCTGGG
AGAAGTCGCCATCGACTCGTCGCTGGCCCAGAATATCCTGGCTAACTCCAAATACCTGCA
GGAAGATCGCACCGCTCATCAGGGTGAGCACTCGGTCGAAGTGCAACTGCCGCTTCTGCA
GTACCACCAACCCCAACTCAAGATCGTCCCAATTGTCCTGGCGGTGGCTACGCTGGACAT
CTATCGGGAAATCGGCGCCAGTATCGCCCAGGCCATTCAGGAATCCCCGGACAAAAAGGT
TGTCATCGTGGCCTCTTCCGATATGACGCATTATGAAGCCCAGGACATCGCTACCGCCAA
GGACCAGCGCGCCATAGAGTCCATAATAGCGTTGGATGAGGCCCAACTGCTGGAGCGGGT
CATCAAGGAACGCATCTCAATGTGTGGCTACGCCCCCACCGTAACTATGATGGCGGCCGC
CCGGGCGCTGGGAGCCCGGAGTGCTGAACTGGTCCGATATCAGACCTCCGGTGATGCTTC
CGGTGATTACACGGCAGTAGTCGGCTATGCTGGCATAATTGTACACAAACACGCGGTATC
GCCACTGGCGGCGCTGGCGCGGAAAGCGGTTGAAAGCTGGGTGGTCGATGGCATCGTCAT
TGGGCCGCCAGCTGAATCCGTACCGGAAATGGAAGCTCAAGCCGGCGTTTTCGTCTCCAT
CAAAAAGGATGGCAAACTCCGGGGTTGTATCGGCACGTTCGAGCCTTCCCAGTCCAGCGT
CGCCGAGGAAATCATCGCCAATGCCATCGCCGCCGCTTCCCGTGACCCCCGGTTTTCGCC
CGTAGCCCGTGATGAACTCGACCAGCTTACCTACTCGGTGGATGTCCTGACCGAACCGGA
ACCGGCCGAATATGACGAGCTGAACCCGAAGAAGTACGGTATCATCGTCGAGAGGGGCTG
GAGGCGCGGTCTGCTGTTGCCTGATCTGGAAGGCGTCGATACCGTGGCGGAACAGGTGGC
CATTTGCAGACAGAAGGCGGGTATCGGCCCCGAAGAGCCGGTCAAGCTTTACAAATTCAA
GGTAAAACGCTACCGTTGACAATCAGGTATGCTTCCGCTACCAGTTATCCGGAAAAGAGA
AGCGACTGGCCGATTTTATGATAAGGCTATATCACGTCTTGCCGGCCGCCTGTACTCTCG
GCGGATGTGAGAGGTGACCCGAACGGAGGCCGGCATGTCCGCTGTAATACCACTGGGTGA
CGAAATCTACCGGGAAGAAATCAATGTACCGTTGATGCGCTGGATGATGACCATCATGAT
GGTCATCGGCCTGGTGTTCATGTTGCTGGTTTTCAGCGACGATGCCGTTACCGAGCCGCC
CAAGCTGGTGTCGGTGATTCTGTCGGTGGTTTTTCTCGGTGGCGCCTGGCTGGTGTCCAA
TTTTCTCAAATTCACCGTGACCGTCACCCCGGAAGCGGTCAATCTCAGTTCGGGACGTTT
TCGTACTTCCATTGATATTGCCGATATCCATGAGTGTCGCTACAATCGAAGCCGGTTTAT
ACTTTTCGGGGGCTGGGGTTTGAGGATCGCCCGCTTCAGGGATGGCTGGGTCAAGGCCTA
TATCTTCGGCCGGTCGAAACTGGACCTGGCCATGAAACATGGGGCTTATCGCCATATTGT
CTTTTCCACCGAGAATCCTCAACGACTGGCTGAAATCATCAGGGAGATTCAGGTTAATGG
CCCAGGATATGTTTGAGGCCCATTTTGAAAAGCTTCGGGAGCAGTCTGCGCCGCTGGCCG
CTCGGATGCGGCCCCGAACGCTGGATGAATACGTCGGTCAGGAGCATCTGGTCGGGCAGG
GTACCGCATTACGGCGCGCTTTGGAATCCGGCAAATTGCCGTCGCTGATCCTCTGGGGGC
CGCCCGGCTCCGGGAAAACCACCCTGGCCAATCTGCTGGCCAGGGCTACCTCTGCCCATT
TTTCACCGGTCAGCGCGGTCAGCGCCGGGGTGGCGGACCTGCGTAAGGTAATCGAGGAAG
CCCGCCAGCGCCGTCTCGGCGAAGGCCGGGGCACCATCCTTTTCATCGATGAGATTCACC
GCTTCAACAAGTCCCAGCAGGATACCATTCTGCCATTCGTTGAGGATGGCACCGTAGTAC
TCATCGGTGCGACCACTGAAAATCCGTCCTTCGAAGTCATTTCTCCGTTGTTGTCGCGGG
CCCGGACCTTCGTCCTCAAGGGTTTGAGTGAAACAGACATGAAGTCCATTATTGAGAGGG
CCGTTTCCGACCGTGATCGGGGAATCGGCGAATCCAGGGTCGATCTGTCACCCGAGGCCA
TGGACCGGATTATCAGTCTGGCTTCCGGTGACGCTCGCATTGCGCTCAATATTCTTGAAC
TGGCGGCCGGCGTCACGCCGGTAGATGAATCCGGCCGGCGCAAGGTATCCCGGCAGACCG
TGGATGAGGCCGCCCAGTCCAAGACCCTCCTGTACGACCGGGCCGGGGAACAGCATTTCG
ATATCATATCGGCACTGCACAAATCCATGCGGGGATCAGACCCTGACGCTTCGCTTTATT
GGCTGGGCCGGATGCTGGAAGCCGGTGAGGACCCGATGTATGTCGCTCGCCGTCTGGTGC
GTTTTGCCGCCGAGGATGTCGGGCTGGCTGACCCTCAGGCTCTGGTAATAGCCGTCGCCG
CTCAGCAGGCGACGCACTACATCGGCATGCCGGAAGCCAACGTTATTCTGGGGCAGGCGG
TGGTTTACCTGGCAACCGCCCCCAAAAGCAATTCGGTGTACGCCGCCTATAAACGTGTGC
AACGTACAATTGCGGAAAATCCCCTGGAACCGGTTCCGCTACACCTGCGCAATGCCCCGA
CCGGGTTGATGAAGGAACTGGGATACGGCAAGGGCTACAAATACGCCCATGATTATCCGG
AGCATTTTGTCAGACAACAGAATCTGCCGGAGGCATTGAAAGACAGCCGCTTCTATATAC
CATCGGAACAGGGTGAAGAAAAGCGTATCGGTGAACACCTTAAAAAACTCGAAGAAACCG
GATGATGCCTCCTGGTGGCCGGTTTTCGGCCGGGACACGCCTGACCGGTGATTTTGGAAA
ATTTTGCCGACTTTCCCGCCAGTATTACAAAATACCCCCGCTACCCTATTATCTGGATAA
ATTCATCACTGACCCTGAAAAGCCCCATATGTATTGGGCCCTTACACCCTCTTGACATTG
TCCAATATTTTCATTTATAATAACTTGTTCCTGATTCCCCCATTTCTGACAGGAAATCGA
AGCACACACAGATAGGGAGGAACCAAGCATATGAAGCAGTCAAGTTTTCAGGTAGCTACT
TCGCATTGTGGTCTATGTCACTACTCCGGTTATTCCAATCGGTGCACTTTTTTCGAGGGC
GGAGTCTGTCCCTATATTCAGAGCGTTCGCGATATCCGGAAAGGTCGCGCCAGCAAAGAC
AACGAAGCCAAAGCCTAGTTATCAGTAAATAGAAGATCGTCAAAAATGCGGCAGAGTTAA
TCTCTGCCGCATTTTCTATTGCCTCAATGTTTGCTGTGTGTTAAGATAGCGGTATCTTAA
TTTGGTGAATGACCGTTCAATGAAAAATAAATTCGATCTTCTTTCATCCAAAAAACAGCA
AATCTCCCAAGGGGGCGGCGAAGCCCGGATAAAATCCCAGCATGCCCGGGGAAAGCTGAC
CGCCCGGGAGCGTATTGAAAAACTGCTGGATAAGGACTCCTTTATGGAGTTGTCGTCTTT
CTGCACTCACCGGTCCAACGATTTCGGTCTCGATAACCAGAAGCATCCCGGCGATGCCGT
AGTCACTGGTAGCGGCACCATTGATGGTCGCAGGGTCTTTATCTATTCTCAGGATTTCAC
GGTACTGGGTGGTTCCATTTCGGAAGTGGTAGGGCAGAAGGTACGCCAGGTGGTGGAAAT
GGCCATCGATTCCGGCTCGCCCCTGATCGCCGTTAACGATTCCGGTGGCGCCCGTATTCA
GGAAGGCGTTGCCAGTCTGTGCGGCGTCGGTGACATCCTGCTTTTGAACGCGCTGGCTTC
CGGTTCCATTCCACAGATTTCGATTATCGTCGGGCCTTCGGCCGGCGGCGCGGTGTATGG
GCCGGCACTGACTGATTTTGTCTTCATGGTCAAGGGGATGGGCCAGATGTATATTACCGG
TCCTGATGTGGTCAAGGCGGTGACCGGCGAAGAGGTTACTCATGAGGCCCTCGGCGGTGC
AGACGCTCATGCAAAAAAAAGCGGGGTGGCCCATTTTACAGCCAGCGGGGAAAAAGAGTG
TTTCGAACAGGTAAGACGTCTCATCGGGTTTTTACCCTCTTCGTTCCGGGAAGAACCGCC
ACGCCTGCCGTTCAAAAAAGGCGCCGAGAGTCATCAGGATGATTCCCTCAATTCCATAGT
CCCGGATGACCCGAGGCGGGCTTATGATATGAAAAAGATACTGACCACCATCGTAGATAA
CGGGGACTTCATGGAAGTTCAATCGGCTTTTGCCCCTAATATGATAGTCGGTTTCGGCCG
CCTCGACGGCCAAAGTGTCGGCTTTGTCGCTCAACAACCCGGTTATCTGGCGGGAGTTAT
CGATATCAACGCTTCTGTCAAGGCCGCCAGATTTGTCCGCTTCTGTGACGCCTTCAATAT
TCCGCTGGTCAGTCTGGTGGACGTCCCCGGTTTTCTGCCGGGAGTGGATCAGGAACACGG
GGGTATCATTCGTCACGGAGCCAAGCTGATTTACGCTTACGCCGAAGCGACCGTGCCCAA
AATCACCGTCATCACCCGCAAGGCTTACGGTGGCGCCTATATCGTGATGAGTTCCAGACA
TCTGCGCGGTGATATCAATCTGGCCTGGCCATGTGCCGAAATCGCGGTCATGGGCGCGGA
GGGCGCGGTTGCCGTTATTCACCGCAAGCGTATCGCCGAATCGGCTGATCCTCAGGCTGA
GCGGGGCCGCTGTGTTACCGAATACCGGGAAAAGTTCGACAATCCTTATCAGGCCGCCGA
ACTCGGTTATGTGGATGACGTTATCGTGCCCGCGGAAACAAGAGACCGACTGGTCAAAGG
ATTGCGGGCGTTGGACGGCAGGAAGAAAACAAACCCGCCTAAAAAGCACGGCAACATTCC
GCTGTAAGCTTTCCGGTTATGGCAATAATCCCCTGAAAGTTCCCTTCAGCGCCGTTTTCC
AGTAAAATAGGCGCGGTATCATTTGATGTTATTATGAACAGGGAAACAATCACCGTTATC
AGCGCCGCCATCAGGGCCTGGGAGGAATCTGAAGGTTTGACGGCGTCTGCGGTTTTGGAT
CGCACACGCCTGGTGACCGTAATCACTATGGCGCTGAATGCCTATATGGACCCAGGGGAG
ATAAGCTTGAAAGGGAGGAAGCATGCCGGCTAATCCTGTAAAAATTACCGACCTGACCTT
AAGAGACGGGCACCAGTCACTGCTGGCCACTCGTATGAGTACCGATGATATTCTGGGTAT
CGTCGGTGAAATGGACAAGGCGGGGTTTCATTCACTGGAAGTATGGGGCGGCGCCACGTT
CGACGTGCCGATCCGGTTTCTGAACGAAGACCCCTGGGAAAGACTGCGCCTGATAAAAGA
GGCGGCGCCGAATACCCCTTTGCAGATGCTTCTGCGAGGCCAGAATCTGGTAGGTTATCG
TAATTACGCTGATGATGTCGTCGAAGCGTTTGTCGAGCATGCCGCCGATTGCGGTATCGA
CATATTCAGAGTCTTTGACGCCGTTAACGATGAACGTAATTTTGAAACCGCCGTCAAAAC
CATCAAGAAAAAAGGCAAACATATCCAGCTGGCCATCAGTTACTCGCTGACTGAACGCAC
TATGGGCGGGCCCGTCTATAACCTGGATTATTATGTCGCCAAGGCCCAGGCTTTTGAGGC
TATGGGCGCTGACAGCATCTGCATCAAGGATATGGCCGGTCTGATCTCACCGGCGGATGC
CTATAACCTGGTCAAGGCTCTCAAGAAAGCGGTCAAGGTGCCGATTCAGTTCCACAGTCA
TTACACCAGCGGTATGGCTTCGATGAGCATGTACAAGGCTATCGAGGCCGGTGTGGACAT
GGTGGATACCTGTCTGGCTCCATTCGCTCTGCGTACTTCTCATCCGGCCTCGGAACCGGT
GGTAGCGGCGCTGGCGGGTCAGCCGCGTGACACCAAGCTTAATCTTCATGACTTGCTCAA
ATTTGGTGAGTATTTCGAAACCATCGCTCCCAAGTATCGTGATTTCTTGGACAACACCAA
AATGGCCGTTATCGATACTGCTGTTCTGGAGCACCAGGTGCCCGGCGGCATGATCTCAAA
TCTGGTCAGCCAGTTACGGGAAGCCGGAGCGCTGGACAGGATTGACGAGGTATACGCTGA
GATTCCCCGGGTCCGCAAAGACATGGGTTTTCCACCGCTGGTTACGCCAACCAGTCAGAT
TGTCGGCATTCAGGCGGTTCAGAATGTCCTGTTCGGCCGTTACAAGGTAATAACCGCTCA
GGTCAAGGATTATTTTTACGGTCTCTACGGTCAGCCGCCGATGCCGGTTGATGCGGAAGT
CCAGAAGCTGGCTCTCAAAGGCTATGACCGGGGCGAAGAACCGGTCATCGTCCGTCCGGC
CGATGTTCTGGAGCCGGAGATGGAAGCCGCCAGAGAAGCTACCGGTGATATCGCCAAGGA
TATCGGTGATGTCCTGACCTATGCCCTTTATCCTCAGGTCGGTATGCGTTTCCTCAAGTG
GAAATACGGACAGGAAACCCCACCGCCGGATATCAAGGCAAAGACACTTGAAGATATCAA
ACAGGAGGACGAACTGATCGCCAAAGCCAAGGCCGGACAACTGGTGGCGAAAGGCTCGGA
AAACGCTGTCGCCAGCGTTGCCCCGGCTCCAGCTCCGGCTGGCGGACTGAGGTATTTTTA
CGTTCACCTGGATAACCAGGTATATCATGTCGGCGTGGAGCCGTCGGCCGCCGGCACTCC
GGTTCAAATCACCGCCGCCCCGGCACCGGCTCCGGTTGATAAATCACCGCAACCAGCCGC
GCCTCCCCCGTCACAACCGGCCGCCGCGAAGGAAGAAAAGCCAGCCGGACAACCGGCGCC
TCAGGCTTCGCCTGCATCCGATGCCGGTCCCGACCCGGCCGGCGAAGGTGTCATAGCTCC
CATGCCCGGTGTCGTCCTGCGTTATGAAGCTGAAGTCGGTGCCCAGGTGAAGTCAGGTGA
TACGGTGGTTGTGCTGGAGGCGATGAAGATGGCTATCGATCTGCCTGCGCCGGTTGACGG
TACCATTGCCGCCATCAAGTTCGGGGTCGGCGACCGAGTATCCCGTGATGATGTTCTGGC
TATTATCGCGCCCTGAAGCCGAAAACACAGCTTCTCCAGTGCCGGTTGTACCTTCAAGGT
AACGGCTACTTGTGTGGCGCTTTCCTGAGAATAATGCGAGGAATCTGACATGGTAAAAAA
CTTGACGCAAAGAATCTTATCGACTAAAACCGGCGGGGATGTCGCGCCGGGTGATATCGT
CGTGTCCCCTGTGGACTGGGCGCTGGTACAGGATACCACCGGGCCGTTGACGGTTCGGGA
GTTTCTGGGCCTTGACCTGCCGAAGCTGGCCAATCCCGCGCACACCATTCTCTTTATAGA
TCATGCGGCGCCTTCGCCTCAGAAGCAATTGTCCTGTGATCACACCTTCCTGCGGAAATT
CGCCCGCGACTACGGTGCGGTGTTGTCGGATGTAGGCGAAGGCGTCTGTCATCAGATAAT
GGCTGAAAAATACGCCCGTCCGGGTGATGTCATCGTCGGGGCGGACTCTCATACGGTTAC
TGCCGGCGGACTGGGTGCCTTTGCTACCGGTATGGGGTCGTCAGACGTCGCCGCGGCTTT
TGGTCTGGGCAAGACCTGGTTCCGGGTACCGGAGAGTATTCTGGTGAAACTGACCGGTCG
GTTGCAGAACAATGTAACCGCCAAGGATATCATACTGCACCTGATCGGGTTGATCGGGGC
TGACGGCGCAACCTACAAAGCCCTGGAATTCGGTGGTGACGGGGTGACCGTCATGTCGGT
GTCCGACCGGTTGACCATCGCCAATATGGCAGTCGAAGCCGGGGCCAAGGTGGGGCTGTT
CCCTTCGGATGAAAAGACCCGGGAATATCTTGAAGGACTGGGCCGGGGGCAGGATTACCA
GCCGCTGACGGCCGATAACGGCGCGGCTTATGAAAAGGTCATTGACATCGACCTGTCATC
TCTGGCACCAACCGTGGCCAGACCTCACACTGTCGATAATACGGCAACGGTGTCCGAACT
GGCCGGTACCAGAATCGACCAGGTTTTTATCGGTACCTGCACCAATGGGCGTTTGTCCGA
CTTGAAGCAGGCGGCTGATATCCTGAAAGGCCATCGGAGACATCCGGATATCAGACTGCT
GGTGGCTCCGGCCTCGCCTCAGGTGATGCTGGCCGGAATGAAAATGGGTTATATTCAAAC
ACTGGTAGAAGCCGGCGCGGTTATCCTTCCGCCCGGTTGTGCCGGGTGTCTCGGTGTTCA
CCAGGGGGTTCTGGGCGACGGGGAAAGGTGCCTGTCGACCGCCAACCGTAATTTTCTGGG
CCGGATGGGTAATCCCGAGGGTTTCATTTATCTGTCCAGTACGCCCACAGCGGCGGCTTC
AGCCATCACCGGTGTCATCACTGACCCGCGGGAGGTAATCTGATGCTCAAAGGCAAGGCT
TTTAAATTCGGCGACAATATTTCTACCGACCTTATCGCTCCGGGACGACTGGTGCATTTG
AGGAGTAATCTGCCGGAACTGGCCAAGCATGTGCTGGAAGATGCAGACCCGACATTCGCC
GCCAGGGTCAAACCCGGAGATTTCGTTGTCGGCGGCAGTAATTTCGGTCTGGGTTCATCG
CGGGAACACGCGCCGGTCATCATCAAGATGTCAGGGGTGGCGGCGGTGCTGGCGAAATCG
GTTGCCCGAATCTTTTTCCGTAATGCCATCAATGTCGGTCTGCCGGTGCTGGTGTGCGAC
ACCGACAAAATAAACGATGGTGATGAACTAGAGGTTGATCTGGCATCCGGCGTTATCAGG
AATAGAACCAATGGTGAAGTGCTGAGTTCCGGCAAGATTCCTGATGCCATGCTGTCAATT
CTCAATGAAGGCGGTCTGAAGCCTTATATCAAGAAACACGGTGATTTCAAGCTTTAAGCA
GTTCAGGGACAAGAGCTGGCCTGTATTCAACCAGAATGAGGAGAAACATGAGTCATAATG
TTACATTAATCCCGGGAGACGGTATCGGCCCGGAGATTTCCGAAGCCACCCGGCGGGTAC
TGGAAGCCACCGGTGTCGAGTTCAACTGGGAGGTTGTGCATGCCGGTAGTGATGTCATCG
ATAAGTACGGTACACCCCTGCCGGATCATGTACTGGAGTCCATCAGAACCAATAAGACCG
CTATCAAAGGACCTATCACCACTCCGGTCGGTTCCGGGTTCCGCAGTGTCAATGTGGCCA
TCAGGAAGGCTTTGAACCTGTACACCTGTCTGCGCCCCTGTAAATCATATCCCGGCATTC
CTTCGAGGTATTCGGATATTGACCTGGTGATTGTTCGAGAAAATATGGAAGACCTCTATG
CCGGTATCGAATTCGAGCGGGGCACCGACTGGGCCGGCAAACTTGTACACATGCTTAAGG
AGAAAGGTGAAAAACAGATTCGGGATGATGCCGGTTTTTCCATCAAGATGATTTCCGAAA
CCGGTTCCCGCCGGATCGTCAAATACGCTTTCGAATATGCTCGACGTTATGATCGTCGTA
AGGTCACCGCGGTTCACAAGGCCAACATCCTGAAGTTTTCCGACGGACTGTTTCTGGCTA
CCGCCCGGCAGGTTGCCGAAGAATACCCGGACATTGAGTTTGAAGACCGCATCGTCGACA
ACATGAGCATGCAGCTGGTCAGGAATCCGGCTCAGTTCGATGTCGCCGTTTGCCCGAATC
TCTATGGTGATATTCTTTCCGACCTGTGCGCCGGGCTTGTCGGCGGGCTGGGTGTCGCTC
CCGGCGGTAATATCGGTGATGAATACGCCGTGTTCGAACCCACCCACGGTAGCGCGCCCA
AGTACAAGGGTTTGAACAAGGTCAATCCCATGGCCATGATGCTCTCCGGCATGCTGATGC
TGAGGCATCTGGGTGAGAATACCGCCGCCGACCGGCTGGAGTCGGCGATTGCCGCAGTCG
TCGCTGAAGGCACTTCGGTCACATATGACCTGGTTGCCGAAGGTGTCCGACCGGTGGGTA
CCGCTGAAACAGCCGATGCCATTATCGCCAAAATGAAATAGACCCGCCTGCCCTGTGATA
GCGGGCTTGACTGATTGAACACGAGTGACGGATAAGGATTCCGAATCACACTCGCGATGG
GTGGATGACTTATGAAAATTACTGTTGTCGGTGCCGGCAATGTCGGCGCCACTCTGGCCC
AAAGACTCATAGAGAAAGATTTCGCCGATGTTGTTCTGATCGACGTGGTAGAGGGCATAC
CACAGGGAAAGACCCTGGATATGCGTCAATCTGCGAACGTTATCGGTTTTACCCACCAGC
TTGTCGGCACCAACGACTACCAGGATACTGCCGGTTCCGATGTCGTCGTCATAACCGCAG
GAATCGCTCGTAAACCGGGCATGACCCGGGATGAACTCATCGGTATCAACGCCGACATCA
TCCGGGAGGTGACCGAGCGGTCTCTGGCCGTTTCCCCGGAAGCCGTTTTTATCATTGTCA
CCAATCCCGTCGATGCCATGACCTATCTGGCGCTCAAGACATCAGGACTGCCTCGTGAAA
GGGTGTTCGGCCTCTCAGGAGTGCTTGACGGAGGCCGGCTGGCGGCTTTTCTGGCAGAGA
GATTCGATGTTTCCGCCGCTGAGATATTTCCCTGCGTTATGGGTGAACATGGCGGTAATA
TGGTCGTCTATCCCCGTTTCACCACCGTTCAGGGAAAACCGATGTCGGATATCATGGATA
AGGACGAACAACGGCGTTTCATAGAGCGTACCGTCAATGGGGGAGCCGAAATCGTCGGCT
ACCTGAAAAACGGTTCGGCTTTCTATGCGCCCTCGGCTTCGGTGGCTTACATGATCGATG
CGGTGACCAACGATACCGGTATTCAGATGAACTGCGCTGTTTATCTCGACGGCGAATACG
GGCTGTCGGATGTGGTAATCGGGGTGCCGGTTCATCTGGGCGCCGGCGGCGTCCGGGAAA
TCGTGGAACTGGCATTGAACGCCGAAGAAAAGGCTGACCTGGAAGCTTCAGCCGCGGCGG
TCAGGAAAACCATCGACTCTCTGGGAATCTGACACTACTCAATTATCCGGCCGGCCCCGC
TTGTGGTGGGAAACAGCTTTCCATGACAGTCACCGGCCGTCTGTCTTATAATGGCCTCAT
GCGAGATATTCAGGCTTCGGAGATAACCGCAATGGTGGCTCGTTTGGCTGATGAAGCCTG
CCACCGGCTTGAGCCCGACGTTGTGGAAGCCCTGATTCGGGCGCGCGATGCCGAAAACTC
AGCCCTTGCCCGTGAATTGCTGGCCAGTCTTCTGGAAAATGCCCGCCTGGCTCCGCAATT
ACAGCGTCCCCTGTGCCAGGATACCGGGGTCGCGGTAGTGTTCATCGATGTCGGCCAGGA
AGCTCATGTTGTCGGCGGCAGTCTGGAAGACGCCATAGTCGATGGGGTTCGACAGGGATA
TGACCGGGGTTATCTGCGCAAGTCGATGGTGACCGATCCGGTGAACCAACGGCGGAATAC
CGGTGACAATACGCCGCCGGTTATTCATTACCGTGTAGTGCCGGGCAACGAAATCAGGAT
CAACCTGATGGCCAAGGGTTCCGGAGCTGAAAATATGAGCCGATTGTTCATGCTCAAACC
GGCCGAAGGTCGTTCCGGGGTTATCGAAGCCGTTCTGACCACGGTTACCGAGGCCGGAGG
CAAAGCCTGCCCCCCGGTCATTATCGGTATCGGTATTGGCGGTACCGCTGAAGCGGCAAT
GATAGGCGCCAAACGTTCGCTGTTGCGAAAGACCGGGCAACCTGCCCGGGACAGCGATGT
CGCCGATCTGGAAAGGGAAATCCTGGACCGGGTCAACCTCACCGGTACCGGCACCCTTGG
TCTGGGTGGAACGGTAACGGCTCTGGCGGTACATATAGATATGATGCCCAGCCACATTGC
CAGTCTGCCGGTGGCTGTCAATCTGCAGTGCCACAGTGCCCGTCACAGGGGAGCGACGAT
ATGACCGAACCTCAATGGCGCGAAATAAGATTGCCACTGCCTCAAGAGGTATTAGACGGA
TTACGAGCCGGAGACAGACTCCTGTTATCCGGGACGATATATGCCGCTCGTGACGCGGCG
CATAAAAAGTTCATTGAAACACTGGATAAGGGTCAGGAGTTGCCCCTGGAGCTGGCCTCG
TCAGTTATTTACTATATGGGTCCGACGCCAGCCCGGCCTGGAGAAATCATCGGTGCCTGC
GGGCCGACCACCAGTGCCCGCATGGATAGATATACCCCTCGCTTAATTGCCGGCGGCTTG
AGGGTGATGATGGGCAAGGGTGACCGTTCTGCCGAGGTCATCGAGGCGATGAAAAAACAC
GGGGCAGTCTATCTGACCGCCATCGGTGGCGCCGGCGCTCTGTTATCCCTTCGGGTGTCC
TCGGTGGAAACAGTGGCATACCCGGAACTGGGCACCGAAGCGGTTTTGAAAATGGAAATT
GAAAGGTTTCCCGCTGTGGTGGCCATAGATGCCGAGGGCAATAATCTTTTCGATACGGGG
CCGCGGCAATATCGGGTGATCTCTGAGGAGGTATGATATGGGCTGTATTTTTTGTCAGAT
AGCCGCTGGAGAGACCCCTGCGGAAATATTACATAAAGATAAATCAGTAATTGCGATTCG
AGATATTTCTCCACAAGCCCCGGTTCATGTGCTGGTTATGCCTGTCGCTCATATCGACAG
TCTGGCGAGCCTTGGCGACGGAGAGGTTGACCTTGTCGGGCATGTTTTTGAAGTGGTCAA
TGAAATCGCTCGCCGTGAAGGAATAGTCGCTACCGGATATCGGGTGGCGGTTAACTCTGG
TCAGGAAGGCGGACAGGTAGTGGGACACCTGCATTTCCATCTTCTTGGTGGCCGGCAACT
ATCCGGGCAACTGGGATAGGCCGTTTATCGATCAGGCCCAGGAATGAGCATGGGGTTCTT
CAAACAGGAGTAATTATTGAGCAATACCATCCGGGAAGGCCTTAAGGCGGCTTTTCCCAT
CGTACTGGGTTACCTGCCTGTCGGCATGGCTTACGGGGTTCTGGCCAGGAGCGCCGGTCT
GTCGGTAATGGAGACGACCGGCATGAGCCTTTTCGTTTTCGCCGGAGCGTCTCAATTCAT
CGCTGTCAGTATGTTGGGAGCCGGCGCCGGAGTTTATTCGGTTGTTTTGACTACGTTTGT
GGTCAATTCCCGGCATATGCTCATGACCTCCGCTCTGGCCCGCTATTTCCCGGGCTTGGC
GCTAAAGAAGATGATACCGTTGTCCGGCCAGGTAACTGACGAATCATTTGCGTTAGCTAT
GTCGGATACCTCGCGTATTGCCGGCAAACCTGATTATCTGCTGGTTTTGCAGATGACCGC
TTACGGGGCATGGGTTACCGGTTCAGTTGCCGGGGCGCTGTTCGGTTCTGTAATCGATTC
CGCTTCCTTTGGTATCCCTTTCGCTATGACGGCGCTTTTTATCTGTCTGCTGGTGATGCA
GGTCACGAAACGTCTGCACTTGGTTGTCGCAGTGACCGCAGGCATAATCGCTCTGGGTTT
ACAAGGAGTTCTGCCGAACAATCTACATATCATCATTGCCGCCGTCGGCGCCTCAGCAGT
CGGCCTGTGGTTGTCATCGCGACGTACCGATTCGGATAATGGTTGGCCGGAGATTGAGGT
CGGGAACCGATGAGGCCGGAAATCGCTTTCATGATCGCCGGTATGACTCTGGTCACTTTT
ATACCCAGATTCTTGCCGATGGCCCTGATGAGCCGATTGAAGATATCAGGAAAGCTGAGT
CTTTTTCTGGAATTTGTCCCGGTGGCGGTGCTGTCGGCACTGGTTTTCCCCGCTGTTTTT
GTCGGTGACGACAGGAGCCTGAGTCTTTCGCCTCAACTGTTGGTCCCGGCAGTCATGGTG
TTATTGTTTGCCCACCGGACACGAAATCTCTGGGGTTCGGTTGTCCTCGGTATGGCGATA
TACTGGTTACTGAGCGAATTATAACGAAACGAAAATTACCGGGCGCCGTTGTTTTGGAGA
TAGAACAGCAGGCCGGCAATACTTTTTCCGTCACGGATGCGTCCGTCCTTTATCATGCGC
AGGACTTCCTGTTTATTGGCCTCGATGACGGTTATTTCGGCGGTATCTTCGGCGGTCAAT
CGGTCAGGGGTCAGGTCCTCAGCCAGGAACAAGTGCAGTAATTCGGTCGAATAACCGGGA
GCGGAATAAAACGAAGTCAGCCTGGTAACGCGTTCCGGGCGGTATCCGGTTTCTTCTCTG
AGTTCTCTTCGCACCGCAGTTCCCGGTGATTCTCCCGGCTCAATGCCGCCGGCAGGTATC
TCCAGAAGTTCCTGGCCGACCGGGTGGCGGTACTGGCGAACCAGCAACAGCTTACCTTCG
TTATTCACGGTCACCACTGCCACCGCTTCGGGGTATTCCACTACATCCCAGACTTTATTC
CGGCCGTCCGGACTTCGGATTATATCCTGACTGACGGTAATCATTCTGCCAGTGAAGACT
GTATGTCTGACAGGTTCGGGACTATCAGACACCGGCCGGCACCTTTGCATGGAAGGTCAT
GGCTGATTCATCGCAATCGGGGAACTTGGGACAACGGTAGCATTCACCCCAGACTTTATG
GGGCAGTTCCTTTTTTTCAACAGCCTGGAAACCGCAAGTGCCGAAGAACACCGGCTGGTA
TGTAAGACAAAAAACCGTGTTGATTCCCAGGGACGCGGCTTCATCCAGGCAGGCGTTAAC
CAGGGCGGTGCCCATTTTCTGGCGTCGTCTTTCTGTTTCCACCGCCAGAGACTTGACTTC
GGCCAAATCAGCCCAGCTTATATGAAGGGCGGCGCAGGCCAGAACCTTATCGCCATCCTT
GATAACGAAGAAGTCGCGGATATTTTCATATATCTCGGACAGGGGACGAGCCAGCATCTG
CCCCTGCTCGGCGTGTGAATTTACCAGTTTGTGGATTTGCTTGGCGTCGGCAATGGTGGC
CTTTTCTACTTTCATCAGTTTCGGTTACCTTTCAGTTTATGGGCGGTTTTGATATAAAAA
GAGTCAGGGTCGCTCAGCCGGAGGAATCTCAGCCGGTGATGACTGGTACGGACCTGTATC
ACATCCCCGGTGGCCGCATCGATGTTGATATGGCCGTCAATGCACAGAGTTGCCTGATGA
TTGGTGCTGACATTCAGACTGACAGGCTTGTCACCGGGTACCACCAGTGTATAGCTCTGT
TCCAAGTGGGGAAGAATGGGGGTCAAGAGCATATCCGGGGATTGAGGATGCATCACCGGT
CCCCCGGCGGCAAAGTTGTAACCAGTGGAACCGGTTGCCGAAGCGACGATCACGCCATCA
CCATTGTAAGTGGCATAATGTACTTTGTCGATATGGCAATCGACACTGATAATCCGGGCA
ATTCCGCCGCGGGCGACGACGACGTCGTTGACGGCAAAGAAGTTTTGTGTTTGGGACTGC
CGTCCGTCATGAGGAATATAATCGGCTTCGAGCACGGTGCGCCAATCGTCCCAACCCTCG
CCGGCTATCAGTCGAGGCAACATTTCCAAGGCCTGGTCGGCGGAAAGCTCGGTCATGAAT
CCCAATTTGCCCAGATTGACACTGGTTATCGGGATATCGAGTGGCAGGGCCGCCTGAGCC
GCCCTCAGGATGGTACCGTCGCCTCCGGTGGTAATGATGAGTTCGGTACCGGCTATTTTA
TCTTTCAATTTCGGCCCGTCCCAGGCTGAGCATAACCAGTGGTCACCGGCGACACTCGTC
AACTCCCGGGCAATCTGTTTGGCGATATCCAGTGCTGACTGGTTCAGGGGATGATATACG
ATGCCGATACGTTTGAATTTCATGAATTACCTTCTGTCTAAAATGAATGTAACACCGGTC
CCTAAAGGTGCCAAAGCCGTCTAACGGCGACGGGCGAGGATAATGAAGGCAATACCGAAA
GCGGCAATGCCGATGCCCACGAGTGACAGAAAGGTGACGTCCGGCTGGCTCATCAGGTAG
CCGATGACCGTGGTGGCGGCGCCTCCCAGGATGATCAGGATGCCCAGCAATTGGAGTTGA
GGATATTTAATACCCGATCTAGCCGCGGTATTACCTGCTCCGCCGGTGGCAGGGCGCGCC
GACTTAGCGGCTTTGCTTTGTCGCTGGACTTCCTGCGTTACCGATTTCATACGGCTGGCG
CCGACAAGAAGCAGAATGACGGCCAAGACCAGTAACAGCTCACCAGGTCCGATTTTCATA
ATGTAACGGTGTAATCACTCCCAACGTATTGAAGCTAATGATAGCATAATACAGCTGAAA
AATATAATACCCTTTCTTTGACACGGCTCCCGCACTTCGGCTAATCTTTAACGATGGAAC
GTATCCCCATCGAGGAATTAAAAGACCGAGCCGGTTACGATTTGTCCGTATTGACTTTTG
ACATTGAAAAAGGATTGGCGGGCAGGTTCACCGCCGCGGTCGGTGACGAAAATCCGTTAT
GGCTGGAGCAGGCTCCGCCCTCTATGATACCGGCTCTGGGTTTCGATAGCATATATGAGA
TTCTGTCTTCCGCGGATGATGTTGCCGTTCTGCACGGGGCTACCGATGTGGAGTTTCACA
ACCCTGTCATGATTGGTGATACTATAACTATGGTGGCCAGAATAGCATCGACCCGGGAAA
GACGCACATCACGGGGCTTGACGGTATTCGTTAATTTCGATATCGCCTATACTAATCAGA
GAGGCGACGCTGTGGCATCCTGCCGCCAGACTGCGCTGGTGAATCGGGATGGGTGAACGT
CTGCTGTTCTCTAAAATCTGTATTGAGCAGGAGATTCCCGAACTGGTCAAGTATCCAACT
TCCCGTCAACTGGTGATGTACGCCGGGGCCTCCGGTGATTATAATCCGATTCATTATGAC
CGGGCTGTAGCCTTGGCTCGAGGATTGCCGGGCATAGTGGTTCATGGCCAGCTTGTCAGC
GCCTGGCTGATGCAATTGCTGACTGACTGGCTTGGTGTTTCCGGCTGTGTTCGGAAGTTT
TCCGTCGGCTACAAGGCCATGACTTTTCCAGGAGAACCTTTGACCTGCCGTGGCCGGGTA
ACCGGCAAGTCGGAAACGGGCGACAACCAGATAACGATATCAGTTTGGGCGGAAAATCCG
CGCGGCGAAAAAACCGTTACCGGAACTGCTGTTGTTGAGCTTTCCTCATAAGGTCGGTTG
TATTCTTCCTGTTTCCATTCGCTTATCTTGAAGTATCTTACGTGTGATTGACACCCAGGA
ATTCCGAAGTTAAACTAAAATATAGCCTGTATTAAGGAAGTATTATGTTCGACATAGACC
AGGCCTCAGCATATCTTCACGACCGATTGGCGCGTTACAAGGCCGACCACATTGAAATCC
ATCTTGAGGAAACCGAAGCAACTGCCGTATCCTATCGTGGACGTGAACTGGAAACGGTTA
CCCGTACCCGGGACGGTGGCGGTAATGTCAGAGCTTTGGTCAATGGAGGCTGGGGTTTCG
TCAGCTTTAATTCACTGGAGGACATGGATCATCGAATAGAGCAGGCGGTGGAAAGAGCCC
GGCTTGCCGGCGATGGCAACAGCGAATTCGCTCAGGTTGCGCCGGTTAACGACAAGGTCG
TCATCGATGATGAGCATGACCCTCGTCTGGTAAGTCTGGATGAAAAGAAGAAGCTCCTTG
ATGAATATAATGAGGCGATGTGGTCGGTATCCGGCCTGCGAACCAGCGTCATCGGTTACG
GGGATTCATTTCGCCGCACGATACTCCTGAACTCCTCCGGCAGTCATATCAGTCAGGAAC
GGGCCGATGTCACTCTGCGGGTCAATGCTGTCGCCGCCGGTGATGGCGATGTTCAGCAGT
CCGGTATTTCGCTGGGCAGTCGAGGTTCCTTTAATGCGGTTCGGGGACTTCATTCGCAGG
TGACAGAAACTGCGGAAAAGGCCCGGGCGCTGGTAGTCGCTCCTCAGGCGAAGGGCGGTG
AATATACCGTGGTTCTGGACCCGGTACTGGCCGGTGTGTTTGTTCACGAAGCATTCGGCC
ATCTGTCGGAAGCCGATCATATCTACGAAAACCCTCAACTGCGAGATGTAATGGTACTGG
GACGCGAATTCGGGGGACAGCATTTGAACATCACAGATGACGCTACTTTGACCCGGTTGC
GCGGTGGTTATGCCTTTGACGACGAAGGAACTCCCGGACAGAAGGTTGAACTGATAAAAG
AAGGTCGGTTGAACGCGAGATTGCACTCCAGGGAAACAGCCGCCAGAATGAAAGAAGCCC
CTTCGGGAAATGCCCGTTCCATTTCCTTCCGTCATCCTCCCATAGTTCGTATGGGTAATA
CTTTCATCGAACCGGGAGACGTGACTTTTCAGCAGATGATCGGAGATATAGAAGAGGGCA
TCTATGCCCGTAACTGGTATGGGGGCACCACCTCGATGGAAATGTTTACCTTCTCCGCCG
GAGAGGCTTATATGATACGCAAAGGCCGGGTCGAAGAACTCATCCGTCCGGTGGTTCTGT
CCGGAAATGTGTTCGAAACGCTCAAGCGCATTGATGCCATCGGGGATGACCTGGACATGA
ATCAGGGTGGCGGTTGCGGAAAAGGCGGCCAGTCACCGCTGGCTGTTTCCAACGGGTCGC
CACACATTCGAATCCGGCAGTGCCTGGTAGGAGGCCGATAATCATGGACAACAGAATGGA
GTCATTGCTGGAAAAAGCCTCAAAATCGGCTGAGCAGGCGGATGTATTTATTGTTGAGAG
CGAAGAGACGCCGGTAAATTTCGAAGCCAACCGTTTGAAGAGTTTAGAGGCACGTCAGAG
TTCCAGTATTACCGTCCGGGTCATAAAGGACGGTCGCCTGGGTCTGGGCGTCAGTGCCAG
ACCCGATGATGATGATCGCGTACTGGAAATGGCACTGGAAACAGCGGCTTTCGGTCAGCC
GGTGGGTTTCGAGCTACCTGGGATTCAGGAGTATCCTCAGGTGCCGACCTGGGATGACGC
GGTAATCGAAGTCCTCGTAGCCGACATGGTGGATATGGGACAACAGATGATCGAGGCGGT
GACCAGCCGGTATCCGGATGTTCTGTGTGACGGCGGGGTGGAAACCGCCCGGGTAAGCGT
GAAAATCATGAACACTCGAGGCGGTTTCTCTGAATATCGGAAAACCGTCATGGGGGTAGG
GCTACAGGGATCCCGGATCAGGGGAACCGATATGCTGTTCGTTGGTGATGGACACGATGA
CTGCAACGTCATCACCGGAACAGACGAAATTATCGCCAATGTCCTGACTCAGCTGGAAAG
AGCGGAAAAAAACGTCGGCATTCATTCTGGCGAAATGCCTGTCATTTTCACTCCCTCCGG
GGTGGCCAGCGCCTTCGTTCCGGCTCTGGCCGCGGCTCTCAACGGCAAGCTGGTCATGGA
AGGCGCCTCACCACTGGCCGGCAAGCTTGGTGAGCAGGTATTCGATACGGGTTTTTCTCT
GGTCGATGACCCGACGCTACCGATGAGACCGACCTCCAGGCTGGCCGATGACGAAGGTAT
TGTCAGTAGGCGGACACCCCTGGTGAATCAGGGGCGGATAGCTTCTTTTTATTATGATCT
TAAAACAGCCGCCCGGGCCGGGGCGGTAAGCACAGGTAACGGTTCCCGTGGACGGGGAGG
CGCTCCTTCACCTTCGGTCAGCGCTTTGACGGTTACTCCGGGACAGGTGAGTTTCGAAGA
TATGCTGGCCGGTATCCAGGAAGGGCTGGTTGTCGAATATCTCATGGGCGCCGAACAGGG
TAACGTGCTGGGCGGAGATTTTTCCGGTAACGTTTTACTGGGCTATAAAGTGGAGAACGG
GCAGATCACCGGCAGGGTCAAAGATACAGTAGTGGCCGGAAACATATACAAATTACTTAA
AAACATCACCATCGGTTCCGATATCCGTTGGCAGGGAGGTTTGTTCTCGCCTTCGATTTT
GTGTCCGGCGGTTTCGGTGGCGTCCCGGTAGGCGACGCCTGCGGAGGTATTTATTTTGAA
GGGTTTAGTCAAAACACTTGCCAGGCCCAGGCTCAGAGAGCCGTATATGCTGGCCGCCTG
GCCGGGTATTGCCAACGTAGCCATGATTGTCGGTACGTTTCTGGCGCATAAATTGAACCC
CAAACCACTGGCTGAAGTGGTAGCTCCGTATTTTTTCGACCCGATAGGCGTACTGGTTCA
GGATAATCTGGTGGAATCTCCTCAGTTTCCTGAAAGCCGGTTTTTTTACTGGAAGAATCG
GGTAGGTAAGCGGGATATTATTCTCTTCCTGGGTGACGACCAGCCTCAAAATAAGACTTA
TGATCTGGCTCATACGGTTGTCGACGTGGCCGAAAAATACGGAGTAAAAAGGATTTATAC
CTGTGCCGCGGCTTTGACCCGCATCCACCATTCGGAAGACTCGAAGGTCTGGGGAGTGGC
TACAACACCGAATCTGCTTGAGGAGATCAAGGCGTATGACCTGGTATTGGGGGGCAACCT
CCAGATAGCCGGTTTGAACGGGCTTTTACTTGGAGTCGCCAAGGAACGGGGTATGGATGC
CATGTGTCTGCTGGGAGAAGTACCCCAATACGCTTCCCGCTTTCCCAACGCCACAGCGGC
ACTGGCCATAACGGAAGTCCTGTTGAAGATGCTTGAAGTTGATGTGGAACTGGATGAATT
GAAGGAGCAGGCAGTAGAAGCGACCGGACGCCTCAAGGAACTGGCGGCAGAGGCCATGGG
GGATTACATAGATTACTTTACCGAGCCGATTTGGGAAAGCGGCGCCGAATATGAGGATGA
TGACCAGGATGAAGAAGCCGGATCTCAGAACTGACAATGCAGAAACCGATCCTGTTTTCC
GGGAGGTTGTCCGGAAACTGGCTGAAACCACGGAGCGGTTGTCCAGCTCTGAGATTGCCG
CTATGAGCCTGGCCTCACCGGAAGACGCGCGGCTGTTCCGGGAATATTGGGCCGGGACTA
CCGCCGAACGCAAGGCGGCCGTACTTGGCCGTATGCTGGAGCTGGCTGAAGATGATCCCA
ATCTGGAATTCAGTCCGCTGTACCTGGTGATGCTGGATGATGAAGTGCCGGCGGTCAGGG
TCGGTGCGGTGAAGGGGTTATGGGAAAACGAGGATCCGTCCCTGATAAGGCGGTTGGTAC
CGCTCATGGAGGATGATGCGGAAAGCTCGGTCAGGGCCGCCGCCGCGCAGGCTTTGGGTA
AGTTCGTTCTGCTGGCTGAGCATGGCAAAATCCGGGTCGGGTTGAGAGATTTGTTGTTGT
CCAGGCTTCTGGATGTTTTTCAAAATGATTGTGAAACCAATGAAGTTCGCCGACGCGCTC
TGGAATCGGTAGCTTATCTGTCGTGTCCTGAGGTGCGGCAGGCTATCATGGATTCCTATG
ATTCCCCGGAACCTTCGATGCGCTCGTCAGCGTTATTTGCCGCCGGGCGAAATCTGGCGC
CGGAATGGCTGGAACTGCTGGTCGACGAGTTATCCTCCGATAGTCCGGAACACCGGTTTG
AAGCGGTTGTTGCTTGCGGCAATTACGAGGATGAACAGGCGGTGCCCCAGCTTATCCGCC
TGACGGACGACCCGGACCCGGAAATCAGACTGGCGGCGATTACCTCACTCGGTAAAATCG
GCGGGCCGGATGCCCGGAGCCATCTGCGGGGATTGACGGAGAGCGCCGATGAAGCGGTCG
CTGAAATGGCGGAACAGGCGCTCCAGGATATGGTATCGGAAGACCAGATGTTGGAATTGT
TGCAGGATGGCAGGGACATTACCGGAGCGGGTTGAATAAAAAGTTTCCGGTTTATTTAAC
AGATTTCACAGGCGGAAACATATCTTACGATTGAAAGGCGGTTTCAGACGCCGCCCGAAG
CCTTGACACGCCTTTTTCGCTTATGGTATTATTTTTCTTCGTCAGCGATTGACGGGGCAC
CTTAACAACTGGATAGCGGAAGGAAAAATAAGCCAATTTTATTGCAGCGTAAATTCGTTT
TAAAATAGCCTGGAGAGTTTGATCCTGGCTCAGGATGAACGCTAGCGGCGCGCCTTATGC
ATGCAAGTCGAACGGTCTCTCGCAAGAGAGATAGTGGCAAACGGGTGAGTAATAGGTAAG
TAACCTGCCCTTAAGTGGGGGATAACACTTCGAAAGAAGTGCTAATACCGCATGTGGTGC
TCTTTCACAAGGAAGAGTACTGAAGTCGAAAGACGCTTGAGGAGGGGCTTGCCTCCGATT
AGCTAGTTGGTGGGGTAACGGCCTACCAAGGTTATGATCGGTAGCTGGTCTGAGAGGATG
GTCAGCCACACTGGAACTGAGACACGGTCCAGACTCCTACGGGAGGCAGCAGCAAGGAAT
CTTGGGCAATGGGCGAAAGCCTGACCCAGCGACGCCGCGTGAGGGATGACGGCCTTCGGG
TTGTAAACCTCTTTTCTCAGGGAAGAATAATGACGGTACCTGAGGAATAAGTCTCGGCTA
ACTACGTGCCAGCAGCCGCGGTAATACGTAGGAGGCGAGCGTTATCCGGATTTATTGGGC
GTAAAGTGGGCGTAGGTGGTCTTTCAAGTCAGATGTGAAATCTCCCGGCTCAACTGGGAG
GGGTCATCTGATACTGTTGGACTTGAGTATGGCAGGAGAAAACGGAATTCCCGGTGTAGT
GGTGAAATGCGTAGATATCGGGAGGAACACCAGAGGCGAAGGCGGTTTTCTAGGCCAAAA
CTGACACTGAGGCCCGAAAGCGTGGGGAGCGAACAGGATTAGATACCCTGGTAGTCCACG
CCCTAAACACTGGGTACTAGGTATAGGGAGTATCGACCCTCTCTGTGCCGAAGCTAACGC
TTTAAGTACCCCGCCTGGGGAGTACGGTCGCAAGACTAAAACTCAAAGGAATTGACGGGG
GCCCGCACAAGCAGCGGAGCGTGTGGTTTAATTCGATGCTACACGAAGAACCTCACCAGG
GCTTGACATGTTAGAAGTAGTGAACCGAAAGGGGATCCACCTGTCAAGTCAGGAGCTATC
ACAGGTGCTGCATGGCTGTCGTCAGCTCGTGCCGTGAGGTGTATGGTTAAGTCCTGCAAC
GAGCGCAACCCCTATTGCTAGTTACATTCTCTAGCGATACTGCCTCGCAAAACGGGGAGG
AAGGTGGGGATGACGTCAAGTCAGCATGGCCTTTATGCCCTGGGCTACACACACGCTACA
ATGGGCGGTACAATGGGTTGCCACCGGGTGACCGGGAGCTAATCCCCAAAACCGTCCTCA
GTTCGGATTGCAGGCTGAAACTCGCCTGCATGAAGTCGGAGTTGCTAGTAAACGCGTGTC
AGCATAGCGCGTTGAATACGTTCTCGGGCCTTGTACACACCGCCCGTCACGTCATGAAAG
TTGGTAACACCTGAAGTCGATAGGCTAACCCGCAAGGGAGGCAGTCGCCCAAGGTGGGAC
TGATGATTGGGACGAAGTCGTAACAAGGTAGCCGTAGCGGAAGCTGCGGCTGGATCACCT
CCTTTCTAAGGATATTGAGAGATTTCTCTCTATCCCAGGTCGATCTCCGGCCTAGCCGGA
GTTTCAATTGGCCGATTTTCCTTCCGCTATCCAGGGGTTAAGGTGCTATTGTTTTCAAGC
ATACCGGCATGCCGCCCGAAGCGTGCCGCTTGATTTCAGTCCCGAGCCTGGGTTAGAATT
ACCTTCGTTCAAGAGCCCCCGGGCCATTAGCTCAGTTGGTTAGAGCGCGGTCCTGATAAG
ACCGAGGTCCCTGGTTCGAGACCAGGATGGCCCACCAGTTTTTCAGTCTGTTAACTCTTT
CTTGCCCTCTTGAGTTTACTGATAACCTCTCTTATTTACCTGTATGTCGGAAACGTTGCT
TTGCAACCTGGAGACTATTTTCTTCATCCGGGAGCAGCCCGCGCAAAGTCAGCATCAACC
GTACACTTCCAATAGTAGCGGTATGAAAGCTATGGCATACTATATTGGAATTTGGTAGAA
TAGACTGCTTTACGCGAATACAAAATTGCCCTTACCGGGCGTCACTTCAGTCCCGCGTTT
TTTTTTAATACCCCTTTTTCCAATCAAAGCGCGGGATGTTTCGCGCCGGTTGGCCGCAAG
GAGATATTTTGTATGCAATACAAACCGTTCACGTTAAACAATTTTAGGGAGATTCCTCAG
GTTGAAGCATTAAGTCTTCAAAAAATCCGGGACATCGAGGTAGTCGGCACCGTTCTGCCG
TTTCGTACCAATAACTATGTTGTCGATAACCTTATAGACTGGGAGTGTGCGGAAACGGAC
CCGTTGTTCATTGCCACCTTTCCGCAGAAGGGTATGCTGTCGCCAGAAGATTACCACCGG
GTCGATACCTTGTTGCGAGAGGGGGCTGGTCAGGAAGTTATTCTCCGAACTGTAACCGAG
ATTCGTCAGAAGATGAATCCTCATCCGGCGGGACAACTGGAGTTGAATGTACCTGTCCTG
AATGGTGAAAGTCTGCCGGGTATACAACATAAATACCGGGAGACGGTTCTATTCTTCCCC
AGCCAGGGCCAGACCTGCCACGCTTACTGCACCTTCTGTTTCCGCTGGCCGCAGTTTGTC
AAAGGCATGGAAGACCTTAAAATAGCCAGCCGGGAAATCGATACGCTGGTGGAGTATCTC
AAATCACGCCCGGAAGTGACCGACGTTCTGGTGACCGGGGGAGACCCCCTGGTCATGAAG
GCCGGCCTGCTGGCCAGGTACATCGAGCCCCTTCTGGTACTCCCCGGTATCCGAACCATT
AGAATCGGGACTCGAAGTTTGTCGTTCTGGCCTTATCGATACGTTACCGACGATGACGCT
GAAGAACTGCTGACCCTTTTTCGCAGGGTCAGGGAGGCCGGCAAGCATCTGGCTTTCATG
GCGCATTTCAATCATCCGGTGGAACTGCTTCCGGAGATAGTGCCAGAGGCTGTCAGGCGC
ATAAGGGAGACCGGAGCTGTCATCAGAACCCAATCACCCCTGTTGCGGCATATCAACGAT
TCTGAGGCGTTATGGGCCCAGATGTGGCGGCGTCAGGTCGATATGGGATGTGTGCCTTAT
TATATGTTCATGGCCCGGGATACCGGGGCTCAGCGGTATTTTTCAGTCACTCTACAGGAT
GCCTGGCGGGTGTACCAGGGAGCGTTTCAGGCCATAAGCGGTATCTGTCGTACTGCCGAA
GGGCCGGTGATGTCAGCTCTTCCCGGAAAGGTGCAGGTCATGGGAACTGCCACCATCGGT
GGCGACAAGGTTTTTGTGTTACGCCTGGTTCAGGGTCGTAACCCGGATTGGGCTGACCGG
CCTTTCTTCGCCGCTTTCGATGAATCGGCTATCTGGTTCAATGATCTGAAGCCGGCTTTC
GGAGAGAAAGAATTCTTTTTCAACGAGGAACTGAAGGCTTTGCTGTTAACCGGCGAAACG
GAATCCGAATTCTAGCAGTTATACTCGATTAAACTTTTCAATCAAAGGCATATCCTGTAG
CCATAGAGATTCAACCCAATCCTTTGACTGGTATTTATTCAGTTACAGGTTGGAGAAAAA
AGAAAAAGAGGGGTGGCAATTTGCCACCCCTCTTTTTTAAAGCGCACCCTGTGACAGGAT
TAGTCGGCGGCGTCTATCGCCCCCTCAATCCAGGCATCGAAGGTTGACTGATTGGCCGCT
ATCCACGCCTCGGCATGGGCAACGATATCTTCGGGTCTGTCTTCACCCTGGTACATCTGG
TAATTCTGTTCAAAGATGTCTTCCAGAGGAATCTGAATATTTTCGAAGAGATATGCCGCC
GCCGGGTTGGCATCCAGGAAGGCGGAATTGGCCACTACCTGGATGTCATTGGCCGGCCAG
CCCATGTTATAGGGCTCGCTATCGCCGGCTTTACCGACGAGGTTGGCAACGAAGGTTTCG
TCTTCGAGGTCTGCCTGGTCTGCGGGAAGTGATGAGAAGGGGACCTCAAGCCAGACTACG
TCTTCACCGGGTACCAGGGCGTTGACCGTCCAGTTGGGCGTCCAGGTATAGAAGAATACC
GGCTCACCGGCATTGTACCGGGCTACGACATCGGCCATGGCTACATCGTAGCCAGCCTGG
TCGGCGTTTACCCAGTCAGCCAGTTCATAGGCTTCCATGTGGTGGTTGATGACTGTCTCA
CAGCCCCAGCCGGGCGGGCAGGCGACCATGTTGGCCTTACCGTCACCGTCTGTATCGAAC
AGCGCGGCGATTTCCGGGTCCTTGAAGTCCTCGATGCTGGTGATGCCGTATTCAACGGCG
GTGGCTTTATCTATCAGGTAACCCTGAAGCGCGCCGCCCATGGCGAACTCACCGACTACC
TCGGCTTTACCCTCGATGATCGGCAGGTACTGATTGTGCAACGGGAACCAGCCGTCCGCC
CAGAAATCGACGTCTCCGTTGGCGACGGAGTTATAGAATATGGGATTGTCGAGGGCGATT
GCGTCTTCAACATTGTACCCCAGTTCTTCCAGGGCTTTGATGAAAACTTCGGTCTGGAAC
CAGCCGGTTGACCATGTCGGTTTGGCCGGGCTCATAGTTACCCCCTGGCCAGGTTTCTGG
TTGACCGATTGGGTCGGGTCGGGTTCATCCGTCGTGGAGTCACAACCGACGACCAGCGCT
GACATGGCCAGCACCATGACAAAACCGACCATCATGAGTTTACGCAAGTGTTTTTTCATG
TTTTCCTCCTTCTAAATAGTTTATTTCCAATATTCTCCTCAGGTGCGCAATCCAGGAGAA
TTCGGCTGGTGATAATAAAGCGGCTAATTCCGGCGGTTTTTGTTCAGCCGGGACCTGAGC
CAGTTGATGCTCCGCCCCAGTAATCCGGGTTGCTTTTTTCCGGTCGGAGATTTACTGAAA
GACTGTGACAGACGGTCCAGAATGATGGCAATGGCCACGATGCCGATACCGCCTATGGCG
GCATAGCCGACATCGTTGCGGCCCAAGCCGGTCCAGACCACCAGGCCCAGGCCGCTGGCG
CCAATCAGGGCGATGACGACAGCCATGGACATGGCCAGCATCAGTGTCTGGTTGAGTCCG
GCCATGATTGTGGGCATGGCCAGTGGTATCTGAATATTGAAGAGTATCTGGTTGTTGGTG
CCACCGAAGGAACGGCCGGCTTCAACGACGTCTTGCGGTACCTGGCGGATGCCCAGGTCG
GTCAATCGGATGATGGGTGGCAAAGCGAACACGATAACGGCAATCAAACCGGGGACCAGA
CCGACACCGAAAAGCATGACCACCGGAACCAGATAGACGAAGGCGGGGATGGTCTGCATG
GCATCCAGTAACGGTCGCAGGATACCGGCGAACTTGTCACTTCGGGCGGCCAGAATACCC
AGAGGAATCCCCACAATGGCGCAAAATATTAACGCCGCCAGCACCAGAGACAATGTAGTC
ATGGTCGGCGCCCACAAACCGAGGAAACCCACGAACAGCATGGTGAGGGTGGAGATAGCG
GCGAACTTCCATCCTTTGATCTGCCAGGCAATCAGGAATATCAAACCCAGTACTACTACC
GGCGGCAACCAGAGCAGAAAATCCTCGGTACCGCTGAGGGTAAAATCGAAAGGTGTTTTT
ACAATCTGGAAAAAGGAACGGAAATTCTGGCTCAGCCAGTTGACTCCTGATTGAATCCAG
TCATCCAGGGGGATGGTATATAAATTGAACGGCCACATGGATTAAACAGCCTCCTTGTCC
GGAGCGCCGGCTGGAGGTTCTTCTTCGGCCTCTTTGGTTTCATCGGATGCTTCGTTATTG
ACCGGAGCCACACTTGTGAGCACATCGAGCGGTTCCAGTATGCCCCGGAACCGTCCCTTG
TCGGATACCACGGCAATCGGCAGGCTGTCGCCGCACAGAGTCAGCACTTCACCCAGGGGT
GTCGTCTCTTCTGTCTGGGGGAACTCGGTCATCATTACTTCTTCCAGTTTCAGTTCACCT
TTGCGAACCGCCCTGGCGATATCCTGGTCGGTCACCAGACCTACCGGCTTGCGCTGGCGG
TCAACCACATACATGGCGTCTGATTTGGTCTGTCGCAATCGCACCGACGCGGTTTTGACT
GTATCGTGAGTGATAACCAGAGTATCGGCAGGTTTCATAATGGAGGAAGCGGTAAAAACC
AGGCCGCGGTTGACGTCTGAGGTAAAAGCCGCGACGTAATCGTTCGCCGGGTTACTGACA
ATATCTTCCGGAGTTCCTATCTGGACGATACGTCCGTCCTTCATCACCGCGATATGGTCG
CCCATCTTCAGGGCTTCGTTGAGGTCATGGGTGATGAATACGATGGTCTTCTGAAGGGTC
TGTTGCAGATTGATCAACTCGTCCTGCATGTCCCGGCGGATCAGCGGGTCCAGGGCTGAG
AACGGTTCGTCCATGATCAGTATTTCCGGGTCGGTAGCCAGCGCGCGCGCTAACCCCACC
CTCTGTTGCATACCGCCGGAAAGATCGGAAGTCAAACGGTCGCCCCAACCGCGCAGGCCG
ACGATTTCCAGGGTATCCTCTGCCTTTTTTCGGTCCGCTTCGGTCAGAGTGCCTCTGATT
TTAAGTCCGAATTCAACATTTTCCAGCACGGTCTTGTGAGGCAACAGGGCGAAATGCTGA
AACACCATGGCAATCTTGGTACGACGAATCTGTCGTAATCTCTCAGGGTCGACCCGGGTG
ATGTCTTCATCATCGATAAAAACACTGCCGGCACTGGGTTCGTGCAGGCGGTTGAGACAA
CGGATGATGGTAGACTTGCCGGAACCCGACAGACCCATAATCATGAAGGTTTCGCCTTCG
GTGACGGAAAAATTGGCGTCTATCACCGCTGGGACGTTACGGGAATTCTTCATTATATCT
TCCCGAGTGGTTCCCTTTTGCAGTTTCTTGATCGTGTCTTTAGGGTCAGGGCCGAAAACC
TTGAAAAGCTTTTCCACCCTTACTTTTACGGTACTGATGGCTACCTCGCTTTCGTGTCAG
TAAGTGGACCGGCATTGCCGGAATCAGGCCGTATCCGCGAAGGTTGACCTTTAAATACTA
TAACATATTGATAATATATGCAAGCTGAGAATCGCAAGATAAACGCAACGATACGATAAT
GCGGATGTCCGCTAACCGCTCTGGATGTCTGCAAATACTTGCGGATGACAATATGTGAAT
TTCAATGGTCAGCCTGCCCGCTCGGACTGGCGTCAGCCGCCGGATTCTGATTAAATTGGC
GTAGCTTGGCAGGAGGGTTTATGGTCAACAACTATGAGATTAACGAACTCGGCAAGGAAG
AGTCCTGGCGGATGTTCCGCATCATCGGTGAATTCGTCGAAGGCTTCGACAAGCTTTCAG
GTGTTCAGCCGGCCGTAACTATTTATGGTTCGGCCAGAGTCAAACCCGAAGACGAATTGT
ACCGGACGACCGAGGATATCGCCTGGCGGCTGGGGCAGGAAGGATTCTCCGTCATTACCG
GGGGTGGGCCGGGATTGATGGAAGCCGCCAACAAGGGCGCCGCCCGGGCCGGGGTAGTTT
CGGTCGGGCTCAACATCCAACTGCCGGACGAACAGGAGCCGAACCGTTTTGCCACCAGGT
CGCTTTCTTTTAACCATTTCTTCACCCGCAAGGTCATGCTGGTTAAATATGCCACTGCCT
TCGTCATCATGCCCGGTGGGCTGGGGACCCTGGATGAATTGACCGAGGTGCTGACCCTGA
TGCAGACCGGTAAGATAAAACCTTTCCCGGTGGTGCTTTTCGGTGGAACGTACTGGAACG
GGTTTCTGGAATGGTTGCAGGGAATCGTCATGGGAAGCGGTTATATATCGAAGATTGACT
GTGACTTACTGAGAGTAACCGATGACCCGGACGAAATCGTCGGCATCATTAAACAATGGT
ACCAGGAGCACCGTCTGGTCGGCAGTGGAGCGGTCAACGACAAATAAATATGTTGCAGAA
AAAAGGCCTGCCTTGTGGCAGGCCTTTTTTCATCAGTGGTGGTGTTCGTCCGAAGAAGGT
GTCGTTTCGAACGGTGGTTTTTCCCCCTGTCTTTCATAATAGTTTTCAATGGCCTTTTTG
AGAGCTTCTTCGGCCAGTACCGAACAGTGCATCTTGACCGGTGGCAGTCCACCGAGAGCG
TCGGCTACCGCCTTGTTGGAAATCTCCAGGGCTTCTTTGATGGTTTTGCCCTTGACCATC
TCGGTGACCATGGAACTGGTAGCAATGGCGGCACCACAGCCGAAGGTCTTGAAGCTGGAG
TCGGTGATGATGCCGTCCTTCACCTTGATATAGAGTTCCATGACGTCACCACATACCGGG
TTGCCTACCCGTCCGACACCGTCGGGATTTTCCAATTCACCGATGTTGCGCGGGTTTTTG
ACGTGTTCGATAACCTGTTCGGAATAAGATGCAGGCCCGTTGTTCATGTATTTCTCCTGT
TATTCAGCCGCGCCCGGCGCCAGGGGCGACATGGCTCTTAATTTTTTCACTATCCCAGGC
AGGGTTTCGATAACCCTGTCGATGTCTTCTTCGTTGTTGAATTTACCGAGACTGAACCGT
ATGGACCCGTGGGCGTCTTCGGCCAGGCGGCCGCAGGCCAGCAGGACATGGGACGGTTCC
AGGCTGGAAGAGGAGCAGGCAGAACCGGTAGAGGCAAAGATACCCTCGAAATCCAGATGC
AACACCAGTGACTCTCCTTCGACATATCTGAATGAAATATTGACGTTGTTCGCCAGCCTG
TCGGTCGGGTGTCCATTCAGCGTGGAGTCGGGAATACGCGCCAACAGCTCTTTGGCCAGC
CGGTCGCGCAGAGCTGTAATCCGGTCGGTCTCTGCCGTCATCTCAGACATGGCGATCTCC
GCCGCGGCCCCGAAGCCGATGATGCCGGCCACGTTTTCCGTGCCTGGACGTTTGTTGCGC
TCCTGACTGCCGCCGGACAGCAGGGAGGCGATTCTGACTCCCTTGCGGATATACAAGGCG
CCGATACCTTTGGGGCCGTAGAGCTTATGGCCTGAAATGGACATCAGATCGGCTCCGATT
TCATTGACATCCACCGGCAGGTGGCCGGCGGTCTGGACGGCATCGACATGAAATATGGTG
TCTTTGTTCCTGAGCAGGCGGCCGATTTCGGCCACCGGCTGAATCGTCCCGATTTCGTTA
TTGGCGTGCATCACCGATACCAGAATTGTACCGGGGGTGACAGCCGCGGCAACCGATTCG
ATATCGACCCTGCCGTATTCATCCACCGGCAGATAGCTGACCTCGAAGCCGTGCTTCTCC
AGATACTCGGCACTCTCCATTACAGCGTGGTGTTCGATACCGGAAGTAATCAGGTGTCTG
CCCTTGTCGGCTTTAGCCCAGGCTGTACCCTTGAGAGCCCAGTTGTCGGCTTCGGTGCCG
CCGCTGGTGAAGAATATCTCATCCGGTCTGGCACCGACCAGGGCGGCCACCTGGGCCCGG
GCTTTTTCTACCGCCGCCCGGACTGTCTGTCCGGCGCTGTGTACCGATGAAGGGTTACCG
AAAGATTCCTTCAAAAAAGGCAACATGGCATCCACAACCCGGGCATCCATCGGAGTCGTG
GCGGCATTATCGAGATAGGTCTGCTTGGTCATACGGTTATCTCACTTACTGTCAACTGAC
GGTTTGGCTGGCCGAGTATACATCCTGGAAAAGCCAGGTGGAAAGATAGCGCTCCCCGGT
GTCAGGCAACACAGCCACTACCAGTTTGCCTTTCATTTCCGGTCTGCCGGCGACTTTCAG
AGCGGCCCAGGCGGCGGCTCCTGAAGAAATACCGGCAAGAATACCTTCTTCTCTGGCCAG
ACGCCGGGCGGTGACTCCAGCGTTGTCATTACTCACCTGTATTATCTCATCAATGAGGTC
GGTTCTCAAAACTTCCGGTATGAAACCGGCGCCGATTCCTTGAATCTTGTGTGGCCCCGG
ATTACCACCGGAGAGAACCGGAGAGGCCTCGGGTTCGACAGCGATGACCTTGAAAGACGA
TTTGCGTTGCTTGAGTACTTCGGCGACTCCGGTGATGGTACCGCCGGTGCCGACACCGGC
AACCAACACATCAATTTTACCTTCGGTATCCCGCCAAAGTTCTTCGGCGGTAGTCAGTCG
GTGGATTTCGGGATTGGCTGGATTGGAGAATTGCTGGAGCATGATATAATCGGGGTTATC
TGCCACCAGCTTCTGGGCTGAACGTATGGCGCCGCCCATACCTTCGGCCCCTGGAGTCAG
CACGATTTCCGCTCCCAGAATGGCCAGCAACTGGCGACGCTCCATGGACATGGTTTCCGG
CATGGTCAGAATCAACCGATAGCCACGGGCGGCGGCCGTGAAAGCCAGCGCGATTCCGGT
GTTACCGGAAGTCGGCTCCACAATGGTATCACCGGGCTTGATTTTACCCTGGGCTTCGGC
GTCGGTCACCATGGCGACCCCGATACGGTCCTTGACGCTGTGAAGCGGATTGGACGATTC
GAGTTTCACCGCCAGGTCGGCGACACCGCCGGCGTTCAACCGGTTAAGCCGAACCAATGG
GGTATTGCCGATGGTTTCGGTGATATCATTGGCGATTCCCCTGGTTAAGACCGGAAAAAC
CCGATGGCGGAAAGACACTGTTGGAATATTGGTTTGTTCACTCATCTGTTGCCTCCCTGT
CAATATTTGATATCAGGTAAATACCCGTTTGCGCCAGGATGTTGGGCAGAATTCGGACTC
GGTTGGAATCCCTGAGATACACGGCTTCTTCTACTCTATAGCCATTTACCCGACAGAAAT
CCCGGAAATCCGACAGGCTCAGGAAATGTAGGTTCGGTGTGTCATACCATTCATAGGGCA
GGGCTTTGGTTATCGGGGCTTTGCCGATAACTCCCAGCCGCCATCTGGCGGTAATGTAGG
CGAAATTCGGCACACCGACGACCGCATGTTTACCGACTCTTACCGCTTCGGCAATGACTT
CTTTCGGTGCTTTCACCTGTTGCAGGCATTGGTTGAGGATTACGTAATCGAATGAGTCGG
TGCCGTATTCGGCCAGTCCGTTGTCGATATCCTGGTGAGATACCGACAGGCCTCGGGCGA
CACATCGGTAGATAGCCTGCTCCGATATTTCAATGCCTCGGCCTCTGGTATTCCTGTTTT
CCGAAAGGTAAACCAGCAGGTCGCCGTCGCCACAGCCGAGGTCGAGGACACTGGCTCCCG
GCTTGATGATACCGGCGATGACCTCGTGGTCTTTTCTGACTTTATCCATGACTTACCGCC
GAACCGGCTTTTCCGTCACTTTGCCGACTGATTTTGTGCAGGAAATGAGAAATCAGGTGG
TTTTCTTCTTCAATTTCCAGCAGGAAGGCGTCGTGTCCGTAGGTTGAGTTGATCTCGCAG
AAGGTCACGTCGATACCAGCCAGCTTACAGCCCCTGACCAGTTCTCTGGACTGGTGAGCC
GGGTACAGCCAGTCGCTTTTAAAGGCCAGTACCAGAAAATGTACGTTTCTGGCCGGGGCC
AGCGCTTCCGGGAGGGGTTTGTCACCAGCCAGGTCGTACAGGTCGATAGCCCGGGTAACA
TAGAGATAGGAATTGGCATCGAATCTTTTGACGAAGGCATCTCCCTTGTACTGAAGGTAC
CCGGCTACTTCGAAATCGGTTCCCATCTTGGTCCCGCCGTCACGTCTTTCCCGGAAGCGG
CGGCCGAATTTATCAGCCATGGACTCGTCGCTCATGTAGGTAATATGGCCGACCATGCGC
GCCATGGCCAGACCTCTTTCAGGCTTGCGTCCGTTATAGTACCGTCCGTTGTTGAAATTG
GGGTCACCCATGATTGCCTGGCGGCCGACCTCGTTGAAGGCTATCTGTTGAGGAGAGTGA
CGGGTAGTTGTAGCGATGGGGATAACCGACCGCATCCGGTCGGGGTAGCGCACCGCCCAG
ATCAGTGCCTGCATTCCCCCCATGCTACCGCCGGCCACCGCCAATAGTTGATCTATCCGG
AGGTGGTCAATCAGCCTGACCTGGGCGGATACCATATCGCCGATGGTGATCAACGGGAAA
TCCAAACCATATGGTTCACCTGTCGCCGGATTTGGCGAAGCCGGTCCGGTAGATCCCTGG
CAACCTCCCAGTACATTGGAGCAGATTATGAAGTACTTGTCGGTATCAAAAGCCTTGCCC
GGTCCGACCATGCTGTCCCACCAGCCCTGCTTGCCGGTAGCCGCATTGATGCCGGCGACA
TGGGCGTCCCCGGTCAGAGCATGACAGATGAGTACCGCGTTGGAACGGTCTTCGTTCAGC
CGGCCGTAAGTCTCATAGGCCAGGATAACCGGAGCGATTGCCTCTCCGGAATCCAGCACC
AGCCGGTCAATGTTGAAATATTCCGTTTTGACCGTTCCGATTTGGTTTTCAGCCAGCAGT
CCCTTCATGAATCACCTCTTCTGCACGGCCTTTTTGAGGGCTTGATCAAGGTCGCCGATA
ATGTCATCAATATGCTCAATACCAATGGACAGCCGGATATATTCCGGGCTGACCCCGGCG
GAAGCCTGTTCTTCGGCGGTCAGCTGCTGGTGGGTGGTGGAGGCGGGATGAATAACCAGG
CTCTTGGCGTCGCCGATGTTGGCCAGATGCGAAAAAAGTTTGACCGAGTTGATGAATCTG
GAACCGGTTTCGGTCCCGCCTTTGATGCCGAAACCGACCAGACCGCCGAACCTGTTCCCC
AGGTATTTTCTGGCAATCTCATGGTCAGGGCTGTCCGGCAAGCCAGGGTAGGTTACCCAA
TCCACCGCCGGATGGTTACGCAGAAACTCAGCCGTTTTCAGTGCGTTCTCGGAATGGCGT
TCCTGACGTAGTATCAGCGTTTCCAGTCCCTGAAGCAATTGAAAGGAGTTGAACGGAGAT
ATTGAGGCTCCCAGATCGCGTAGTAACTGTCGCCGTGCCTTGATAATATATGCCACATTT
CCCAGATTCGGGAAGTCGCCGAAGGTTTCCCAGAACTTGAGGCCATGGTGGGAAGGGTCG
GGTTCGGTAAATTCCGGGAACTTACCGTTGCTCCAATCGAATTTGCCGGAATCGACGATA
ATACCGCCAATAGAAGTTCCGTGGCCGCCGATATATTTCGTCGCCGAGGCGATTACAATG
TCGGCGCCGAAATCGAACGGTCTGACTAGTCCGACACCGACGGTATTATCAACCACCAGC
GGTATGCCGGCCTGATGAGCGATATCGGCGATGACTTCAAAGTCAGGAACATCCAGCTTG
GGGTTGCCGATGGTTTCGGTATACACGGCTCGCGTTTTAGGGGTAATGGCGGCCTTGATG
GCTTCAGGGTTGCCTGAAGGCACGAAAAGCACTTCCCTGCCCAGCTTGGGGAAGGTGTAA
TGGAACAGTTCGTAAGTACCGCCATAAAGATTGCTGGTGGCCACGATCTGGTCGCCAGGC
CGGGTTATATTCAGCAAGGCCAGTGTTTCGGCGGCCTGACCGGATGCCACCGCCAGGGCT
CCGGTTCCGCCCTCAATGGCGGCGACCCGCTTTTCGAATACGTCCGTCGTCGGGTTCATG
ATACGCGTATAGATGTTACCGAATTCCTTGAGGGCGAAAAGGTTGGCGGCATGAGCCGAG
TCCTTGAACATGAATGATGTCGTCTGGTAGATGGGAACAGCGCGAGAACCGGTAGTCGGG
TCAGGAGTTTCCTGCCCGGCGTGTACAACGATGGTCTCCAAATTCTGATTATTCAATTCA
ATTGTCTCCTGATTCGATATTTCTTAGATATAATACATGTCGCTATCATTGGACATCTTG
GCCTGCTGACGGCTTACCAGGTCGGCCAGTGTCGTCTGCCCCAGCACCTCGGTGATGGCT
CGTCCCATGTCATCCCAGATATCTCTGGTTGCGCAGAATAGGGAACGGTCGCATTTTTCC
GGATTGTGGATACATTCCACCGGCTCGATGGGGCCTTCCAGCAGGCTGACCACCTCACTC
AGTTTGATAGCTTCAGGAGATTTAGCCAGTTTGAGTCCGCCCTTGGCGCCGCGAACCGAT
TGAATCAGTCGCGCGTCCACCAGCGGCCCTATCAGATGCTCCAGATAAGACAGGGATATC
TGTTGCCGCCGGGCGATATCCTTGATGGGGATTACCTGGTCGCCGTAATTCTGGGCCAGG
TCCAGCAAAGCGCGGGTGCCGTAGCGGGCTCGGGTGCTCAATTTCATATGATACCTCCGG
TAAAAGTTGATGAAACCCATCAACAAACTGATGTTATCAGGTTGCTCATGCTGTGTCAAA
TAGCTTTGCCGGGGCAGTTGGGGCGCAGATGCTACACACGCTGGCTAGTTCAGCGTCGGC
ATGGAAAGCGGGGGGCTGACATATCTTCTTCCGGCCATGGCGTGGCGGATGGCTGTGGCG
AGATGCTCGATGCCGAAGTCCTTGAGCAGATAACAGCTGACACCGGATTCCAGAGCGTGC
AATATATAGGGCTCGTCTTTGTGCATTGACAGAATCACGATGCGTGTTTGAAGCCGGCTG
GCCTTGATTTTTCGGGCAATTTCTATTCCGGAGTAATAGGGCATCGACAGATCGGTTACC
AAGATATCCGGACTCAACCGGTTGACCATTTCCAGTGCTTCAGACCCGTCGCCGGCTTCG
CCGATGACCTGAAAATCGGTCTCGTTTTCCAGCAGACTGCGGATGCCCTGCCGGACGATT
CTATGGTCGTCGGCCAGGACGATTCTGATTATCTTTGAATGACTGAACTTCATATGTCCA
ATATATTACAAGCACCGGTGAAATAAAAATCCGTAATTATTCCTGTTTTGGGATTATCGG
TTACTGAATTTTCGATATCGGTATCGACACATTCACAATAGTCCCCTGGCCCGGTCTGGA
TATGATGGCGAACTGTCCACCGAGTAAGGCCGCCCTCTCCCGCATGGCCGAGATGCCGGT
AGATTGGCCGGCGCCTATACTTGAGCTGTCGAAGCCTTTGCCCCGGTCGGCAATGTGGAT
CAACAATACTTCCTCCCTGATGGTCAGTTTCACCTCCGCTTCGAGAGTTCCGGCGTAACG
CAGAACGTTGGTCAAGGCTTCCTGAATTATTCTGAATACCCCGATATTAACGTCGTTCGG
TAACGCAGGAGAGTCGTCGTGACTGAACTTCACCACCAGACCTGTCTGCTCGTTCAATTG
CTTGAACAGCCATTCCAGCGCCGGAATCAGCCCCAGGTCATCCAGAATCCCCGGCCGCAG
GGATAACGACAGATTCCGAACCTGGCGGATTATCTGGGTGACCATCTCGGAGATTTCCGA
CAGGAGCGCCCTCATCTCCTCAGGCGCCGTCCGGTCAGCCTTCCCTAACAGGGTGCTGAA
AAAGTCGTCATTAATCCGCGATTGGGGTAAAATATATCATCCCATTGACGGAGGCTGTAG
ATTGCGCGGCAAGGTAGAAAATCAATCCCTCATGCTCTGCTCGCTGACACCAGATCAGCT
TGTACCCCAGGGCCATCCTATCCGGCGAATCAAACCCCTTGTTGACCAAGCTCTCAAAGA
ACTCTCTCCCGTTTTCAACAAGATGTACGAAGACTTTGGCCGGCCATCAATACCGCCGGA
GCGTCTGCTCAAGGCGTCGTTGCTTATCGCTCTCTACTCGATCCGCAGTGAGCGGCAGTT
CTGTGAACGGCTACGGTATGATCTCCTGTTCAAGTGGTTTATGGATCTCAACATCACGGA
TCCAGGTTTTGACGCCTCGAGTTTCTCAAAGAACAGGCAGAGACTGATAGAGCATCAGGT
AGCACGTGAGTTTTTTGGCGCGGTGGTGAGTCAAGCGCGGCGGCAGAAGTTGCTATCGGA
TGACCATTTCACCGTGGACGGCACCTTGCTGGAAGCCTGGGCTTCGTTGAAGAGCTTTCG
GCCGAAGGACGGTGGGGAACCGCCGAAAGGCGGCGGCAAGAATCCGAGTGTGGATTTCCA
CGGCGAACGCCGGGTCAATGCTACGCACCGGTCAACCACCGACCCAGAGGCCCGGCTGGC
CAGAAAAGGGGCGGGCAAAGAAGCCAGATTGTGTTTTGCCGGACATGTCCTCATGGAAAA
CCGCACCGGGCTGGTAGTGGACGTGGTGGTAAGCACGGCGACCGGGACAGCGGAAAGAGA
CACCGCACTTGAGATGCTGGAGAGGGTACCGGGGAAACATCGGATAACGGTGGGTGCGGA
CAAGGGCTACGACACAGAGGATTTTGTGACTACCTGCCGGGATTTCAACACCACACCACA
TGTAGCCTGTAAGAAGTGGTCGGCGATAGATGGACGTACCACCCGGCATGCCGGTTACAG
TGTCAGCCAGAGGGTGCGCAAGCGCGTTGAGGAGATATTCGGTTGGGTCAAGACAGTGGG
AGGAGGTCGAAAGCTTAGGTACAAAGGTGTCAATCGCAACCAACTCTGGGCGGAATTGAC
GGTGGCGGCTTACAATCTGGTGCGGATGGCCAAATTGGTGCCCGCCAGTCCGGCACAGGG
GTGAAGTGTGTCCTTTCAGGGCTTACAGGATCAAAAATGGGGGTGCTAAAGCCCCGGGAG
GGATAAAAATCATCTAAAATAGGCCGCAGAGTTTGGTTATACTGGCATTTGTTCCTGTAT
AATCGTTGCAAACGGCCTATTTCAGCACCCTGCTAAAAGTAATTTCAAGACAGTCAGACT
CTGGCCGGTCTGGTCGTGCAGTTCCCGCGCAACCGCCCTTTTTTCCTCTTCCTGTACCTT
CAACAAGCGGTTTGATAGAGATCGGAGTGATTCCTCCGCCGTAACCCGTAATTCCAACTG
CTCCAGCAGTTTGTCATGGGCGGCTACCAGTTCCCGGGTGCGCTCACGGATGCGATTTTC
AAGTTCGCCGGTCAGATTTTGCAACAACTCCTCAGCTTGCTTTCGTTTAGTGATATCGCT
GAAGACCCCGACATTGGCGATAATATCCTTATCATCATTCCTGACCGGAGCTGTCGCCCC
GAGAACGGTCATCGGTTCCTCACCTTCCTTTAATATTTTTATCTCTTCGCCGGTAACCGT
TTCGCCGGTTGTCACCGTCCGTGACATCGGCCAGTCGTTTCCGGTGTATCGCCGCCCGTC
GGTCTGATAACAATTCAAGGTAGCGAACTCGGAAATATGTGCGGGCAGAGGTCCGAAGAT
CCGGATGATCTCGCTGTTGGCTATGAGCAGATTGCCGTCGGGATCGCGGACGACGACTCC
GGACGGTAACTGGTCCAGGGTATGCTGAAGCAGGTGTCGCTGATTTTCCACCTGTCTTAA
CAGGTTCTCCCGCTCGCTTTCAGCTGTTTTTCGCTCATGGATGTCCTTGATGATATGGAC
ACTGCCGATGCAACTTCCGGATTTGTCCAGAATGGGAGACGTCGTTGCTTCTATATACCG
GTTGATGCGGGGTTCGAACAACTCTTCGGACACTGTTATCCCGTCACTCATGGTTCGCCT
GTGGGGACAGAGCAGGTGCGGCCGGGTGGTGCCGTGAATTATATCGTGGCAGTAACGGCC
GACAGCCTCCTCCGGGCTGAAATTGAAGAAGCCAGCGAAAGCGCGGTTAGCCCTGACTAT
GTGGTGCTGGCTGTCCAGCAGGATAACCGCGTCCTGGATGGAGTCGAAAGTAGATTGCCA
CTCCTCGGCGGAGCGGCGCAACTCCTGCCGGTATTCAACCTGAGCAGTGATATCACGGTT
GGAAGCTCTTCGGCCGGCGTAGTCACCGTTGTGGTCGAAAACCGGGCGGCAGACATGCCC
CAGCCAGATGACCCGGCCGTCCCGATGGATGATGCGATACTCCATCTCGTTGTCATCCAG
CTTGGACAAATTGGGGTCGTTCAGATGTTCCCGAACCCTTTCGACGTCATCTTCATGGAT
AATGCGGAGGAACAGGTCCGGGTCGGCGAAAAATTCATCTCGAGTATAACCCGTTAACCG
GTCGCAGGACGAGGACATGAAAAGAAACTCGCGCCGGGGGGAAACCCAGTACTCCCAGGT
ATAGGTAAAATCGGTGACGATGCGAAGTTTCTGTTCACTCTCCTTGAGGTTTCTGAACAT
CAAATCAAAAGGTCGTGAGATGCCGGTTTCTATCAGGCTTTTGTAAATGAAATAGTAGGA
AATCACCAGGGATAGGTGACCCAGAGCGTTGGCGATGCCGTAGGCGTCGGTGTAGATGGT
AAATGCCATTTCAGCAACGATATTCATTACCATGGCGATTATCAGATATCTGACGACACC
GCCGGAAAAACTGGTACGGCGGCGATATATCAACCAGATGGCGAATATCAGGATAAAAGC
AATGAAGTATTCGCTGGCGATCTTGAAGCTGGTCAGGCCTGTTTCCAGCGAGAAAGTCAG
CGGAAAAGTCTCCCAGACCAGGATGGACCAGATGACCAGGAAGGTAGCCAAAGCAAATCC
GGAGAAGGCCAGGCCGATATTCAGGCGCCGAAAGATGAAAAGAGGGGCGGTCAATAGTAC
AAGACTTTGCAGGTATCTGGCGGTTATCCAGAACTGGGCGGCCAGGTTGGTCGGTTCGAA
ATCCTGGAATATGCCCATGCCTCGGTAGGACAGCGTGTGGAAGGCATTGAGTATACTGAC
AAACAGAAAACCGATGCCGACCAGCAGGAGGTAATGGTTGTCCAGAAAGCGTCGGGAGTT
CCAGGCGATGATGAATACCGAAAAGGCGACCACTATCCCGAACAATTCTATCAGGCTATG
GAATAAAAGATAATCGGTTCGGCTGAGCAGATAAAACCCAACGAAAATAACCGCGGCTGA
AAGCCAGCTTATCCAATATCGGGCAATGTTGGTTTTCAAAGAACTCACATCATTGTACGC
TGGCGATTCGGTTCAGGCCGGCTATCCGACGTTCGATGATTTCAGTTACATCTTCCGGGC
GGTGAATGATCCATTTATCATCGACCAGTTTGCTGGCGTGGATGGCGGCTCCGGTAAAAG
GGGTAGCCATGGCGATGACATTCATACCGGCGCGGGTGGCCGCCGTAATACCGTTGAGCG
AGTCTTCCAGAACCAGGCATTCCGCTGGTGCCATGCCGAGGAGTTGCGCCGCCTTCAGGT
AGATTTCCGGATCCGGTTTTCCCCGGGAGATATCCTCGGCGGTCAGCACCAGATCCAGGA
GATAACGGATATCAAGGGCGGCGATAACCCGTTCGACATCAGGGCGCTTCGAAAGGGTAG
TCAGAGCGGTGGAACAACCCATCCGTCGCGCCATTTTCAGGACGGCGACATTATACGGCC
ACCGGTTATCGCGCAGAACCCGGGGGTCGGCCACCATGCGGTCGTAAATTCGATATCGCG
CCGCGGTCAGGGCATCCCATGGAGTCGACACCCCGTATTGTCCCATAATAGCCCGTAAGG
GTTTCTCCAGCCCCAGCTTCTCCATCACGTATCGTGATGTTGTCTCACGGCTGGCGCCGA
TGACTTCGGCGTACGCCTGACCTGCCCGCTGGTCGGGCGCTTTTGTTCCCAGTATTTCCT
GAACCGCCAGATCGTAGGCGAGGGCTTTCAATTTTTCCGTCTGTACCAGCACGCCGTCCA
GGTCGAAGATGAAAGCGCGAATCATCCAGCTTTACCCCGTAAATATTTATTGTATAATGC
TAAAACAGCTCACCTTCAAGGTCAACCGGGCAGGGAGGAGAGAATGAAAAATATTTACCT
GGTTCCTCATAGTCATTACGATGCCGTTTGGGCCTTCACCAAGGAAGATTATTTTTACAT
AAATATCGAAAAGATATTAAAGCCGGCCATTGAACTGATGGCTGATCCCGGATATCGGTT
TCTGATAGAGCAGGTAGCCCTGCTTGAAGAAATCGAACACCGAAACCCCAGTCTCTTTGC
CGATATCAAGAAGTATGCCGCCAGCGGTCAACTGGAAATAGCCGGTGGTGAATACCTGAT
GTCCGATACCATGCTTCCCGGCGGGGAAACTCTGGTTCGTCAGATACTGGTCGGGAAAAA
CTATGCGAGGGATAAACTGGGCATCGCTGAGTTGCCGGTCATGTGGGGGGCCGACGCTTT
CGGTTTTAATGCCCAGATGCCGCAAATCTATCTGAAGTCCGGATACCGATATTTCGCTTT
CCGGCGTGGCGCCACTCGATCGGCGCCGACTGAATTCTGGTGGCAAGGACTGGATGGGAG
TCGGATACTTGCTCATTGGATGCCGCTTGGGTATCGTGCCGGTCTGTTTCTCAACGAACT
CCCTGAAAGTTTCCGTCAGCTGGAACCGGTGGCGGCCACCGGCAATATTCTGATGCCCTC
CGGGAGTGGTTCGATTCCACCCCAACCGGAAACTGCCTCGGTCGTACGCCGGTGGAACCG
GCGGCACCGGGATTCTCGGATGATGATTGCCCGGGCCAGGGACTTCTTTCAGGCGCTGGA
GCAGGAAAGCGACAGCCTGGAGGTCAGAATCGGCGAGCAGTATTCCGGCAAGTATTCCAG
GGTTTTTCCGCACTGCACCTCATCCCGCATGTGGTTGAAGCAGAAACAACGCCACTATGA
GCAAAAGATTATTTCTGCTGAAAAATGGGTGACCATGGGTTGGCTTTTGGGGGTGCCCTA
TCCGGTAGACGCCTTCCATGACAGTTGGAAGAAGGTTCTCTGGGGCGCGTTTCACGATGT
GGCGCCCGGTACCGGCATGGACGAGGGTTATGAAGAGGCTCATCATAATTACAGTTATCT
GGATAGCCACCTCTCCCAGGTACTGATTGAGTTTCGTGAACTGATACAGGACAACCTGAC
CGGAGCCGGTGACGTGATCGTTTTCAACCCGTTATCCTGGCCGGTCAGAAACTGGGTGGA
GGCCGAACTCAGTTTTGACCGCGGCGTCATCAGGCGCATTGCCGGTCTGGCCAGCAATGG
ATTAGATACCGAAGTGGAAATACTGGAATCAACCCGTTATTCCGATGATTCCTATCATAC
GGTCAGATTGGGTTTTGTGGCCGAGGTGCCGCCGTTCGGTTACCGCACCTATTCTCTGGT
TCGCAACGGCCTCAAACCAGCCTCCCGTTCCCGGTTGAAGACCCGGGGCAACACCATCCA
GAATCAGTTTTTCAAAATGGATATCGACCCCGGCAACGGGCTGATAGACCTGTATCTGGA
TGGTGAGCATCTGTGTTTCGGCAATGAACTGGTCGTTGAGGAGGAAACCGGAGACCTTTA
CTATCACCGCCAGAACATGACCGGCGATATTCGTACCGAAAGCGAAGCCGGAGTAACGTT
CGGCCGGTTCCGCATGAAGCACTTCGAAATCGCCAAAACCCCCTTGCGCCGGGTGGTCAG
GATGGAGAGTGATTATTATTCCCTCATCTGGCCTTACCGGCTCCAGGACAAGTTACGGCC
GGTTCTGTGGCGACATTCCTATCTGTCCGTCTCCAAAACCATAATCGTGTATCATGATAT
ACCCCGGATTGATTTCGTCACCACCATTGAAAACCGTCATCCTCAGATGCAACTCAGGCT
TAAATTTACCACCGATATCCAGGCGCCGGAATACACCTCGGAAATTCAGTTCGGTGCTTT
GTCACGTTCGGTTAATCTGGTCGGAGAGCCAGCTGAACCGACCGACGTTGAACGGCCTTC
CGGCATCTTCCCTGCGCAGAATTGGGTGGATTACTCCGATAATGAGCGGGGACTGACCTT
GATAAACAAGGGCCTGCCGTCGCATGAGGTTCGAGACGGAGCGGTGTATGTCACCCTGCT
ACGCTCTATCATGATGCTTTCATCGGACGGTATAACCGGTCCGGCGGTGCCGACTCCCGA
TGCCCAGGAGTTCAAGAAATATACCTATGAATATTCGGTCTATCCTCACCGCGGAGATTG
GCGCCAGGCCAGGTCATACCGGGCGGGTCATGAAGTGAATACCGGCTTGACCGCATTTCA
ACTGCAGTTGTCGCCCCATCGCCGCAAGATTCTGCCGGAAGCGTTTTCATTCATCGAAGC
CTCGCCTGACAACATCATCGTCTCGGCCTGTAAAAGGGCTGAAGACGGCAGTGGTGTCAT
TCTGAGACTGTACGAAGCCGGCGGCGAGGAAACCGAGGCGGTAATCAGGATGTTCCATCC
GGTTAACGGTGCTTCTGCTGGCATAGAGCCAATGGAGAATGACCTCATCCGCCAGCCCTC
GGCAGTAAGGCTGGTGAATTTGATGGAACAGGATATCGGCCCGGTGACCCATGAACAGGG
TCGTATCGTGCTGGAGTTCAAGCCTTTTGAAATTATTAGCCTGAAACTGGTTTTCTAACC
TTTTATTCTGTTGCCGACACGGGCAACCGGTTATCGCCGGCTCAGCCGCTACCGGCGCCG
GCGGCACAACCGAAACAATGGTCAGCAAATCTTATTTTTCGGCGGCATAATGCCTCGTAG
TCGAAATCGAAAATAGTCTGCGATGCCGGTTCATCCAGTGTCATTCGCAATGCCTGATTG
AAGTCACAGTCATACAACTTCCCATCCGGGCCGACGCTTATCGTGTGGCGGCACACAGCG
GCAGTGATGGTGTCGGGGCTGGCGGCCTCCGCCAGTGTATCCAGATACTCCTCCAGACGG
CCACTTGAATGCAGATAAGCTGACTGACGGCCGACAGGCATATTGGTGATACTGAGAAGC
TCGTTGAACTCGATGCCATAGTGGTTGAGAGTCTGCCGGTATTCGTTTTCCAGAGGCAGT
CTGCGTGCTACCGATATCGGTCCCTCCTGATTGGTTACCAGTTTCAGCACCAGTCCGGGG
ATTCGTCCGTATCCGGCGTCGCGCAGTCTTTTCAGGGATTCGATACTTTTAGCAAATACC
CGCCGGCCTCGGATAGCATCGGTGACCGTCGGCTGGCAACTGGGCAGGGATGCCAGTATT
TCCACCCGGTGGGCGGCGAAAAACCCGGGCAGATGAGCCAGCGAACGTCCGCCGACGCTA
TCGCCATCGAGAGTGACTGTCAGGTTGTGACGGACTACAATTCTTTTACCCATTTCGCTC
AAGGCTGATACCAGGGATTCGAATAAGGGATTCAGCTCCGGAGCGCCGCCGGTGATATCA
ACTGTGGTGATGCCGGGTTCCCGCCTCAGGAGTTCCAGACAGGCGGATAAAATTCCATGT
CCCATCTGGTCGCCAGCTTCCCTGGAACCGACAACATGACAATGTCGGCACGATTGATTA
CAGCGGGTGGTGATGTTCAACCACAGGGTGTCGATACACTTCGGTTCGACGTCCGGTTTG
ACCTCAGCCAGCCATTCGGTGAAGCGGGATGAACAGGCCATGTTGTTACCCATAAACGAC
ATCGGTGGTTTTCTCAGTTTGAATGGCAGATAATCCTTTTTCGAACTCTCTCCAGTCATC
GACGGTATCGATGTCGGCCAGTTCGGTCAGTCTGTGGATGGACATTCCGAGTTCTTTCGC
CCGGGCTGAGGTTGCCGCCAGAACCTCGCCGGAACTCCACGGGATGTCTTTGAAAAGTTT
CGGGGCATCTCGCCGCAGTCCGATTAGATAATAACCTCCGTCCGGTGACGGCCCGATGAC
AATGTCACTGTCGTTGAGACCGTTAAGCGCCTGCTCCAGTATCGCCGTATCAATGGCCGG
TACATCTGAAGCCGTTATTATCACTTTTTTGAATCCGGCTTTAAAGGCATCCGCGAATCC
TTTCTCCAGCCGTGCGCCCAGGTCTCCTTCCGGCTGAATGACTACGGCGTATCGGTGGCC
GGACCAACGGCGCAGACCCGGGGCATCGGCCGCCGAGGCGGCGTAAATCCTTTTTTCGAT
ATGAAGCTGTAGTTCATCGACCGCCGCAAACAGCGTTTCGACACAGCGGGAGTATATCGC
CGTTGCCTGGTCGGCGCCTAAACCGGCCGCCAGCCGGGTCTTGACTCTGCCGGGTATCGG
CAGGCGGCACATCATCAGCACACAGGCTTGTCCAGCCCGATTGTTGCCTTTTTCATAAAC
CGCCGCCAGTTTTCCGGCCGGCGTGCCCAGCATGTACCGCAACGTCAACCAGGCATTTTT
CAGTGATTGTCTTACGGGTCCGGTTCTGTCGAAACGGCGCGCTGAAGTAACTACACTGAG
CTGGAAGCGGCGGATCGGGCTGATGCGGCTGGCTTTTTTCAACAATTCAAAGTCTTCGAA
CAGCCGCTGATTCGGGAAACCACCGATATCTTTAAATAATGATTTTCTGATGGTTATCCC
CGAATCCCCGAACCGGATTCGGCCCCGGTGGCGGCGCGTGTACCAGCTGATTATCCTTAA
AAACCAGTGAGACCGGTCGAAATCCAAGGCGAAAGTCCCGATATTGTTTTTCGGGTTTTG
GAAAAATGAGTCCAGGAATTCTCCCGTCTGTCCGGGTAGCCGTGTATCGGCATGGAGAAA
AAGGAGGATGTCTCCGGTTGCCAGATTGCCTCCGACGTTACATTGCCGGCCACGCCCGGC
CGGCGCGACCTTAATCAGGCAGACTCCCATTTTACGGACGATATCCGGCGTCCGGTCGGT
AGAACCGCCGTCGGCTATGATTATCTCAGCGTCGGGCAGAACCGTTCTGACATTTTGAAC
ACCGCGCCCGATTAATTCTTCTTCGTTCAGCGTCGGAATGACTACCGAAAACCTCAGCGG
TTCGTTCATCTTCAAGATTATAACAGCCGGACTTAACAGATAAAAAAAGCGTCAGTTAAT
CTGCCGCTTTTTTAACGATAACCGGTTTAGATAATCCTGGAATACTTCATGCCTCGGCCG
AAACCTTCGGCTTTGATTCTGCCGTCAGCCACTGCGGCTTTCAGCAGACTCCGAATGACA
CTGTCGGAACACTCTGGAACCGCATTCAGGACTTCCTTTTTGACGGCGGTGAAATTGCGT
GGTCGGTTAAAAAATTTACCCGCAACCAGGCTGTCTACAACCGCTCGGCAGTTGGATTTG
CGTTGTTTCCGAGTCATTTTGGCCGGGCGCCCTGGCTTCCTGTTAGAGGAGGTGGCACCG
GCTTCGGCGGTTTCGAATTCGTCAGGCAAAAATCTTGACATGTGTTTCTCAACGAATTCG
ACCGGCCCTTCGATTTCAATGAATCCTTCCTGTAAATCCAGCAGTATTCTTGCGTTAACC
ATTAATTTTACCTTCTTTTTATATTATTTCACCTTCCTCAGTAAGTATAACGATTGATAA
TGGTGAATGTAAAGAGAAAATTAAAAAGAAAACACTATCTGTTCAGGTAAGAATGTTATT
GATTGATTGATGAGGGTGTATCACAAATGACGCTGAAAAGACGCAGTAATAGCCTTCATA
ACCAGCGGTACTTGAACAATCCTTCAACGAAGGCCTATAATACCCTGGTTCATTGAACCA
ACGCTCAATGGGATCATCGATTAAGGTAAGGAGCCGCGCGTGGAATATTTCTTGAATGAA
CTCCAATCAGAGGTCAGGAATCTGGCCAGAACCATTGCCGAAGAAAAAGTTCTTCCTGTT
CGGGCGGAACTGGATGAAAAAGAAGAATTCCCCGTTGAAATAATGAAGGATATAGCCGCA
TCGGGACTTTTTGGCATCGCCATCCCTGAAGAACTCGGCGGTATCGGCGGCGGCGCTTTT
GAGCTTTGTCTGGCTACCGAGCAATTTGCCCGGGTTTGTGGGGGGGTGGCAGTTTCTTAC
GCCGCCAATTTCCTGGGAGCCGAAATTCTTATCGATAACGGTTCTGAAGAACAGAAAGCC
CGGTATCTGCCGGATATCGCCTCCGGTGGCCGGCTCTGCGCCTTCGCTCTCACCGAAGAG
TCAGCCGGTTCGGATGCCGGCGCGGTCAAGACTACAGCTGTCAAAACCGAAGGGGGATAT
CTGCTGAATGGCAGTAAGCGGTTTATCACCAACGGCGGTGACGCTGAGTTGTACACGGTT
ATCGCCTGTACTGACCCGGGCAAAGGCGCTCGTGGTCTGTCGGCCTTCATCGTAGAGAAA
GGAATACCGGGTTTTACCTTCGGCCGCAAAGAGAAAAAAATGGGAATCAGGGCTTCATCC
ACCCGTGAGCTTTTGTTCAATGATTGTCTGGTGCCGGCAGAAAACCTGATCGGTCGCGAA
GGTATGGGTTTTTTCCATACCATGAAACTGTTCGAAAAATCACGTCCGGGAATCGGCTCT
CAGGCTGTCGGCATCGCCCAGGGCGCCTTTGAGGCGGCCATCGACCATGCCCGGAACCGG
GTGCAGTTCGGTGAGCCGGTTTTCAATTTTCAGGCGGTTCAGCACATGCTGGCCAACATG
GCCATGGATATCGAGGCCGCCCGGGCTCTGGTTTACGCCAGCGCCCGAACCATAGATTCC
GGTTTGCAAAAAAGCGGCAATCTGGAATCGGCGATGAGCAAGGTTTACGCTTCGGACGTT
TCCATGCGGGTAGCCACCGATGCCGTTCAGATTCTGGGTGGGGTCGGTTATATGCGGGAT
TATCCGGTAGAAAAGTTCATGCGGGATGCCAAAATAACTCAGATTTATGAAGGAACCAAC
CAGGTTCTGCGCAACATTATCGCCAGCGAATTACGAAAAAAATACTAAAACCTGGGTGGC
AATGACAGAGGGCCGGTTCATTACCGGCCCTTTATTTTAGGTTTTTACCGAGGAATCAGT
AGTTGACCGCTGGTACTTCCTCGGCGTCAAAGGTGTCATCCAATCCCGAAGGTTTCTTTT
TGCGGGAGGCCATGTTTTCCAGAGCCAGCTTGTCCATTTCCAGCTGAACGGGAACCGGGT
ATTCTCCGGTAAAACAGGCCAGACAGAAATGGTCTTTGGGAGCGCCGACGGCCCGAATCA
ACCCGTCTGTTGAAAGATAGCCCAGCGAATCAGCGCCGATATATTTGCTGATTTCCGGAA
CGGTCATCCGGGCGGCAATCAGTTCCCGGCGCGTGGCCATATCCACACCGAAGAAACAGG
GATGACAGATGGGCGGGGCGCAGACCCGCATGTGAACTTCTTTGGCCCCGGCTTTTTTCA
GCAGGCTGATTACCTTGGGGGTGGTGGTACCCCGGACGATGGAATCATCCACCAGCACCA
CTCTTTTCCCTTCCAGAATGGATTTCAGGGGATTGAATTTTAACTTGACTCCCAGGTCGC
GCATCCGCTGGGTCGGTTCGATGAAAGTACGGCCCATGTAACGGTTCTTGATCAGACCTT
CCGCCGGGGGAATGCCGCTTTCCAATGCATAACCGGCGCCGGCCGCGGTGGCCGAGTCAG
GCACTCCGACTACCAGATCCGCTTCGACCGGGTGCTCCTTGGCCAGTTCAGCCCCCATGG
CTTTACGGGCGGAATAAAGTAGCTGGTCATTCATGACGGAATCGGGACGGGCAAAATAAA
TATATTCGAAAATACAGAGGGCTCGTCTACCGCAGTCTTCCTTGTAGCTTTCCAATCCAT
TGGCGTCAATTCGGATGATTTCCCCCGGTTCGATTTCCCGGACGAATTCGGCGCCGATAT
GCCCCAGGGCGCAGGTTTCCGAGGCTACCACCCAGCCGTCTCCGCCGATAGTGCCCAGGC
ACAGCGGCCGCACTCCCAGCGGATCACGCATGGCGTACAGAGAATCCTTGGTCAGGATGG
TACCGGAATATGCGCCGTGAAGCCGGCCCATGGCATGACGGATACGTTCGGTCAGATCGG
AATAGGGGGCGGCTATTATCAGGTTGGCGATTACTTCGGAGTCGGTAGTGGTATGGAATT
CGTAACGGAGGTCTTCAAGTTCCCGGCGGAGCTCTTCGGCGTTGGTGATGTTGCCGTTAT
GAGCCAGTGCCATCCGATTGTCGCCCTCACCGACCAGAATCGGTTGCGCGTTGTGGGAAC
AGCTCGAACCTGAAGTGGAATACCGGTTATGGCCGATGGCGATATGCCCCTTGAGCCTGT
TGAGATCATTTTCGGTGAATACCTGGGACACCAAGCCCATTTTGGAGTGGAAATGGATGG
TTTTGCCGTCGGCGGTGGCTATTCCGGAAGATTCCTGCCCCCGGTGTTGCAGAGCAAACA
GGGCAATAAAAGAGATCCGGGAAACATCCTCATTGGGGGCGTATATGCCAAAGACACCGC
ATTCTTCGCGGGGTGATTCCGGTAGTAAAAGCCCTCTCACTTCATAAATTATACGGGCTT
AAGCCTGACGGGTCAATCAGCTGTCGTTTTACCGTCTTGGACGGTACGAGGGAACTTGTA
ATTGAAAGGTGATTGATAATCCTGCCGCTTTTTCATAATACTGTCACCGCTGTAAGAGAT
AACCTCAATATTGGGGATGTGCAGATTGTCCTGGCAAAATCCTGTCCACCATGGTCGGTT
TCGGCTCTCTGATGTTCGGCGAAGCCGTCCCGATGCGCCAAATGGGAATGTTCGTTACTT
CCGGTATCGGCTATGCCGGACTGCTATCCACCTTTTCCTTTCGGTAGTACTGGCGGACTT
TCGTCTGTCAGCAGGTCCCGATCCGTCCGGCTCGAAGGCCATAGTGAATACTTCATCTGG
GCTGGTCGCCGTTGCCGGCTGGTGACCGTCGGCGTTGCTATCGTAAGATTGAAACCAGAG
GCCTTAAACGGCTATAATCATTCTCTGCGCGGTGGGTATAGCCGAGTGGTTAAGGCGTCA
GGTTGTGGCCCTGAAGATCGTGGGTTCGATCCCCACTACCCACCCCATCCAGCTTCCCCG
CGCCTGTAGCTCAGTGGATAGAGCATTGGTCTTCGGAACCAAGGGTCGTGGGTTCGAATC
CCTCCAGGCGCGCCAAACTCCAAATATTTTGACAAGGAATATCAGAGACTCCCTGTCAAT
CGTAACTTTCAGTACCACTGGCGACACCAAGTTGTTCTTCCTGGAGTCAGGAATGAATGA
CAGCGTGCTGCTGCCCCTTTGAATTCTCTGCCTGAGGCGTGTCCGGACTTCTGTTCATAA
TCGGCGAATTGATTTCTTTGACCACGCAATCCTTCAAGGATATAATCGGAAAACATCCGA
TAGAACTTATTGATTGGGGAAGATATGAACCTGGTACTGGCACGGGCCTGCACCAACTCC
TGCCCTTACTGCTTCGAGTCCGGAGAACGTGAAAAGGGCAAAGACAATCTGATATCGATG
GAAAACGTGACCAAGCTGGCTTTGTGGGCGCGGCAGACCAACCTGCCGTATCTTTCATTG
CTGGGGGGTGAACCTTTCCTGCATCCGGAGCTGGCCGCTATCGTGACTTTGTTTCGACGT
ACCAGCCCGGGTACCGGTTTGCGCATACTGACCGGCGGCATCTTCAAGAACCGGTTGCTG
GAAAACATCGATCCGGAAGATGCCGGTATCATTTTCAACGTCAACGAACCGCGGGATTAT
CGAAATCCCAAGCATTACAACAAGGTGTTGAACAATGTAGAAGCCGCCATTCGCCGGGGA
TTCCGTGTCATCCTGGGATTCAACGTCTGGCGGCCTGACTTTGATCCGAAGTTCATGCCG
GAGCTGGCGCGTCGGTTTGGGCGCTCCAATTTCCGATGGACGATGGCCAATCCACAGCGT
GGCTTTCCGTCGACGGTAGTCACTCCGGAGCTCTTCCGGCAAACCGCCGACCGGTGTTTC
GAGATGTTGCAGGAAGCCGCCGCTCTGGAAATCGAGGCTTTGCTGGATTGCCCCCTGCCG
TTGTGTTATTTTACCGATGACCAGCTGTCCTGGATTACCCAGTATCATTCGGGTATGGCT
TCCCGTCTGGGCGTCTGTGAGCCGGTCATGGATGTCACTCCTGAATTGGAAGCGGTTCGT
TGTTTCGCCCTGTCCAAAACTCCTCGGGTCAAGGTCACCGATTTCGGCAGTGAGCAGGAG
ATGTGTGACTGGTTTCGGTTGAATACCGACTATCAGTTGTTGAATTCCGGGGTCTTTCCT
CATTGCGCTGAGTGTGAACATTTTCGAAAAGGGCGGTGTTATGGCGGGTGTCTGGCCTGG
CACCAGGATGAAATTCGGGAAGACGCCGAACCCCCCGGCACCGCTTTGGCTTTGGAGTTG
CAGGAATTACTTGATGCCGGCAACCCTGAAGAAGTAATTAGCCGCTACGAATCCGCCGGA
TTCTGGGCCCGTACAGTGGTGCCGATGATTGTCGCCGCCATGGCGGCGGCTCAATTGGAG
AAGTGGAACCTGGTGGTCAGATATGCTTCCGCGGCCCACGACCAGACTGAGGAACCGGAC
GTCAAGCGGGTGGCGGCTCAATTGCTGGCCAGGGTTCCTGCCGGTAAATTCAGCGATGAT
CAAATCGACGGCAAATCACCGCGGTTTGTCGCCTGTCAGTGACAGGAGGACGGTTGGGCT
TGATGATCGATAATTACCCAGTCGGACAGGAGTAGGTACCTTTCTATGTCTATGGGGCAT
GGTTTTCCTTTTTTTTATGCCAATATCGAAGGTAAAGCCCGGATAACCCAGGGCCTGATT
CGGCGCATCATGGGCTATGCGCGCCCTTATCTGAAATGGATTGTGGTCATGATTATCGTG
ACCCTGGCCGTTACCGGACTCTCGCTTCTGACGCCGCTGATTCTGCGTGATCTCATAGAT
GTCACCATTCCTGCAGCTGACCTGGGCCGTCTTGGCTGGCTCATCGGAGCCTTGATACTG
GTGCCTATCGCCACCAGCGCCCTGAATGTTGTTCAGCGTTGGCTGAATGCCAAAGTAGGT
GAGGGTGTAGTATACGATTTACGGGTGGCCCTGTTCGGCCATCTTCAGCGGATGTCGCTG
GCCTTTTTCACCAACACCAAGGTCGGTGAGTTGATGAGCCGGCTCAACAATGATGTGGTC
GGCGCCCAGAACGCTATCAGCAACACCTTTGTCAGTATCTTCTCCAGTCTGGTTCAGACC
ACGGTGCTTTTGTCCGTCATGATGGTGCTGGAATGGCGGCTGACACTGGTGGCCGTAGTC
GTTCTGCCGTTCTTTCTGGTTGCCGGCAGAAAACTGGGTCGAAGACTTCAGGCCATCGCC
CGTGAGCAGATGGACCTGAACGCCCGGATGAACGCGGTAATGCATGAACTGTTGAATATC
TCCGGAGCCTTGCTGGTCAAGCTCTTCGGTCGGACTTCGGTCGAGGACCGACGCTTCGAG
GAGCGGGCCGCCTCCGTGCGTGACGCTGGTATCCGGCGGGCGGTGACCGGCATGATATTC
TTTGTCAGTATCGGTCTGTTGTCAGCACTCGGCATAGCTCTGGTGTACGGCGTCGGCAGT
TACCTGGTTATACAGGGGTCACTGACCGTCGGTACCATTGTCGCCCTGGCCGCCTATCTG
GGGTCGCTGTATACCGCTCTTCAAACCCTGACCAATGCCCCGGTGGATTTCGCAACCTCC
ATGGTCAGCTTCGAGCGGGTATTCGAGGTGCTGGACCTGCCCCATGAAATACAGGAAAAG
CCGCAAGCCAGGATACTTGGGGATGTTCACGGCGCTCTGACCTTCGACAACGTCAGTTTC
CGGTATCAGATAAACGAAAAAGCCCTGCTTTCCGATGTCAGGCGGGTAGGTGACATGCAG
AACGTCGATGCGGTTCTGTCCAACGGTAGCCGAATGTTGAAACCCGTCCCCGTTACCGAT
GGGAAAGCCGCTGAAAACAGTCAGGCTCGTGACTGGGTACTGGAAAACATTTCTTTTACT
GCTGAGCCCGGGCACCTGGTTGCCCTCGTCGGGCCTTCTGGTGCCGGCAAAACCACCATG
ACTTATCTTATTCCCCGGCTTTATGATCCTGTCGCCGGTCGCATTCTGCTGGATGGAACC
GATATTCGGGAGGTGAACCTCACTTCCCTGACCGAGCAGATCGGCATGGTAACCCAGGAA
ACCTATTTGTTCCACGATTCCATACAGGTCAATCTGTTATACGCCCGGCCGGACGCCACC
CAGGAACAGATCGAGGCCGCCGCCCGCGCCGCCAATATTCATGACTTCATCATGGGCTTG
CCGGCAGGCTACGACGCTGTCGTCGGTGAACGGGGCTATCGTCTGTCGGGTGGGGAAAAA
CAACGTCTGGCTCTGGCCAGGGTCATCTTGAAAGACCCCCGCATTCTGGTTTTGGACGAA
GCTACCAGTTCGCTGGATTCTCAGTCGGAAGCCCTTATCCAGGAAGCGCTGAAACGGGTT
ATGGCTGGACGTACCAGCATCGTGATAGCTCACCGTCTGTCGACGGTTCTGGCGGCTGAC
CAGATACTGGTAATCGACAAGGGGCGAATTGTCGAACGTGGCACTCATTCGGTACTTCTG
GAAAAACAGGGACTGTATGCGGCTCTCTATGAAACTCAGTTCCGACGACGGCCGGTTGAG
GAATGATTCTCCAGCCGGCCATATCCGGTGCCTCACTGAGACGAATTGACCGGGGCGCTG
GCCGAACTGGAAGTCGACGAGGACAGCGGTACTTGTAAAGTCCGGGTCTTCGCGGAATAA
GCTTAATTCCCTCGATGCCTCTGACGGCGGAAAGTCTTGAAATTTTCCGCCGTTTTTTTT
ATAGACAGCGGCATCCCGCTTATTGTACACTTTGCCCATTCAAAAACTTACAATAGGAGG
GACAATGTTGAAAAGGAAGTTGACCGTTCTGCTTCTGGCGCTTTCCCTGGTCGTCGCCGT
GGCCTTGCCCGGTTGTACCAGTGACAGCGAAGACCCGGACCCGACCAATACTGTAACCAA
GATCAGAGTAGCTACCGACGCTACCTGGCAGCCTTTTGAGTATGTCGATACCACAAACAA
TAAAGGAATCTCTGAACAAGTCACGTTTGATGAGGTATAATTAGTCATCCATAAACGAAG
GATGGCGAAGTTAATGAAGACCTTGTCATTTGCCAGTCTGGCTTATGCTAACAAAAAGAA
ACAGACGCGACGGGAAGTATTCCTTCAGGAAATGGATCGGGTAATTCCCTGGAAAGAACT
ACTGGAAATCATAGTTGAGTATTACCCCAAAGCCGGTAATGGTCGACATCCAATGCCGCT
GGAGCGCATGCTACGGATATATTTCATGCAACAGTGGTACGGTTTATCGGATCCGGCGAT
GGAAGACGCGCTTTACGATATAGAATCGATGAGACGATTTGCCGGAATCGATATCCAATC
TGACCCTGTACCGGATGAAAGTACTATACTGCATTTTCGTCATCTGCTGGAGAAGCACAA
TCTGACCATGGCGTTATTTGAAAAGACAAGGAATTATCTTTCAGACAAAGGTTTATTGTT
AAAAGAAGGGACAATAGTCGACGCTACGATAATCAATGCGCCATCTTCGACCAAAAACCG
GGATAAGGCCCGAGACCCACAGATGCGACAGACCAAAAAGGGGAATCAGTGGTATTTTGG
CATGAAGGCTCATATAGGCGCAGACACCGGCAAGGGACTGGCGCATACGATAGTGGTGAC
CGATGCCTCAGTTCATGATTCACAGGTCATGGATAAGTTACTGCACGGAGAGGAAAAGGC
GGTCTATGGAGATAAAGCCTATACCAGTGAGGAAAGGCAAAGACGTTACGAATCCCGAGG
CATTGATTGGCGGGTAAAACGCAAAGCCAGCCGGCACTATCAACTGACACCGGAAGACGC
CGAGTTTAACCGAAGACAAGGCAAAGTTCGAGCCAAGGGTGAGCATGCGTTTCTGGTGGT
CAAGCATCTATGGCGATACCGGAAGGTCAAATACAAAGGCCTCCACAAGAATATGGTGCA
GGTCTTCAGCCTGTTCACGCTGGCTAATTTATATCTGGTACGCCGGGAATTAAGCATGAT
GGCAACCTGAAGGGTGAATTGCGCCCAATAACCGGAAAACCGCTCCTTCAGGGTGGAGCA
AACCGGATAAAGGCCGGTGTAACCTGCCAAAAACACTGCGGTTTCGCTTCGTGGGCGCAA
GATATCACCAACAATATCACCGAAACTTTACAACTATGTGTTTTTCAGAGGTTCCTAAAA
TTGTAGGGTTCGACATCGACCTGATGAACGCCATCGCCGAAAAGGCCGGTCTTGAAGTAG
AGTTCGTCAATGTCGAGTGGGACCCCTTGCTGGCCGGTGTAGCTCAGGGTACCTACGACG
CGGCTATTTCTTCTATTACCATAAAACCCGATCGCCTGGAAGCGATGAATTTCTCTGACC
CGTACTTCGTGGCCGGCCAGATTATCGTTGTTAGAAGCTCGAATACTACCATAAACAGCT
CCGATGATCTTGTCGGTAAAAATGTTGGGGTGCAATCTGGCACCACCGGAGATGATGAGG
TTTCCGCAATCAATGGTGTTACTCGGACTCCTTTCGATGAAATAGGTCTGGCTTTCGTGG
CTCTTAGAAACAACCAGATTGACGCCGTCGTCTGCGATACTCCGGTCGCCCAGGGTTACG
TCAGCAAGTACAGCACTGAATTGAAAACAGTCGGCGAAGTTCTGACAACCGAGGAATACG
GTATCGCGTTACCCAAGAGCAAGACCGACCTGCTGGCCAAGATCAATCAGGGATTGGCGG
CTGTGAAAGCCGAAGGCTTGATTGAGGAACTCGTCCAGAAGTGGCTGGTTGAATAAACAA
GACATGATGATAGGGGGGGGCTTGAAAAAGCCCCCCCTATCAGGTTTTCAAGATGAATAA
AGCTAACGATTCCCTGAATACTCAGGAAGAACTGAGTTACGTCACCGGCGGCGAAGTTAA
CGTTCGGCACGACACCTGGTGGTGGCTGGTGGGTGCTGTTGTCGGCCTCGTGATTTTGCT
GGTGGTTGTTCAACCCGATCCGTTTCGGGATCTGGTCGTCTTTGCCCGCGATGGTGTTGC
CGTCACCATACTGGTCACCATTTCGGCTTACCTCCTGATGCTGGTTGTTGGCCTGTTCGG
CGGTCTGGGGCGGCTGGCCAAAAACAAGTTTATTTTCGGTCTGGCTACCATCTATGTCGA
GGTCATCCGGGGCATTCCCCTGCTGGTTCAGCTTATCGGCTGGTATTTCGCGTCGCCGGT
TGTCATTCAGGCCGTTGGAGAATGGCTGAATTTTGCACCGCTGATGGAATACCGTGCCAA
TCCTATTGTGACGGCCATCATCGCCATCACGGTTTGCTACGGCGCCTATATGAGTGAAAT
CGTTCGCGCCGGCATTCAGTCAGTACCTAAAGGTCAGATGGAGGCCGCTCGTTCACTCGG
CATGAACCATTTTCAGGCGATGCGTTTTGTGATACTGCCCCAGGCTTTCAGGGTAATCCT
GCCGCCGATGGGCAATGAGTTCATTGCTCTGCTGAAGGACTCATCCCTGGTCAGCGTGGT
GGCCGTCGCCGATTTGACCCGTCGCGGTCGGGAATTCATGTCCGCGCACTTCAATCCCAT
TGAAACCTGGACCATGGTCGCCCTGCTTTATCTCATCATGACTCTTTTCGCCTCACGGCT
GGTGTCCTATATCGAGAAAAAGACCAAATACGAGAGATAATTCATGCCTGAACCGATTAT
TAAAATACAGGACATTCACAAGCGCTTCGGGCATGTTCATGCTCTGCGTGGAGTCAGCCT
GGACGTTGAGGCCGGCGAAGTTGTGGTCATTATCGGGCCGTCGGGTTCGGGGAAATCCAC
TTTGCTTCGGTGTATTAACCGTCTGGAAGAATACAATTCCGGTAGTATCGTCGTTGATGG
CATGGCGCTGGATTCGGCCCAGAACATCAACGCCGTGCGCCGTGAAGTGGGGATGGTTTT
CCAGTCATTCAATCTGTTTTCTCATCTGACGGTACTGGATAATATAACCCTGGCTCAGTT
GCAGGTGCGTAAAAGAAACAAGGCCGAGGCCCAGGAAACCGCCCGTGCCCTGTTGCAGAA
GGTAGGTATTCCGGAAAAAGAAAAAGCCTATCCCGGTCAGCTCAGCGGCGGCCAGCAACA
GCGGGTCGCCATTGCCCGCGCGCTGGCGATGAACCCCAAGGTTATGCTGTTCGATGAGCC
AACCTCGGCGTTAGACCCTGAAATGATTAAGGAAGTTCTGGATGTCATGGCCGCTTTGGC
CACCGAAGGTATGACCATGGTGGTCGTTTCCCATGAGATGGGTTTTGCCCGGGCCGCGGC
CAACCGCATGATATTCATGGATGAAGGTCAGATAGTGGAAATGGCCTCACCCCAGGAATT
CTTCACCAATCCACGGCATGAAAGGTCCAAGGCTTTCCTGTCCAAGGTTCTCCATATCCA
CTAACAGGCCCTTGCAGAGAAGATTTTCGGCATCGCCGTTCTCAATATCCCCGCTATTAT
ACACACCAACCTTGCCATGCATGCTTTCTATATCTCAGCCTCATACAGCAGATAGTGGCT
CCGTGTCATACCCAGTGCCTGGTAGGTACGCTGGGCGGTGCGGTTGTGCTGGTCCACGTA
CAGACGGATTTCCCTGACGTTTCCATCTTCCTGAGCGGCGGTCTTGACCCACTCGTACAA
CCGGCGATACAGACCCCGCCGGCGGTATTCCGGCGCCACGTAGACGCTCTGAATCCACCA
GATGACCCCGTTGCGCCAGTCGCTCCACTCGTAGGTAATCATCGTCTGTGCGGCGGGATA
TCCGTCGATTTCAGCGATGATATAAAAGCCGTAGGAAGGGTGGCTCAGGAAAAAACTGAC
GCCGGCGCTGACAGTGGCTTCGTCCAGAAGACGGTTCTCGGTTTCCTTAGCCAGTGCGCG
GTTGTAGCCGGTGATGATGGGGATATCTTTCGACCCGGCGCGGCGGATGTTCGGGGTATT
GGTCATATTCTTACCTCTTTGCTGGATTGATATTACGATTGTAACCCAAAGGGAAACAAT
GACGCCAGCCGTATTGACAACGGCTAACGGATGCTATATGCTGAGCGCCAGTTGTTCGGT
TCGTGTCATTAGTACCACGCCATCAGCCCGAGTATGGATGACCGTAACTCTCACAACGAG
TATAAAGAGAGGAGGTCATCGTATGGCGTTTCAGGACAAAGAAATCCAGTGTTCCGACTG
CGGAACCACCTTCACCTTCAGCGCCGCGGACCAGGAATTCTACCAGTCCAAGGGCTACAC
CAATGAACCCAAACGTTGCGCACCCTGTCGGTCAGCCCGAAAGGCTGAACGTGGTGGGGG
ATTCGGCGGCGGTCGTCCGGCCCAGATGTTCCCGGCGGTTTGCGCCGAGTGCGGCCAGGA
AACCCAGGTTCCCTTCCAACCCCGCGGCGACAAGCCTGTTTATTGCAGTGATTGTTTCCG
AAAAGTCAGCCCCGGCAGATAAGACCGGAAAAGACCAACAACAAAGAGGCGGCTATTTAA
AGAGCCGCCTCTTTGGCATTATCCGCCCGAGGTAATCCTATTTTTTCTGAGATGGCGGCG
CCAGTTTGTCCTGCAATACTCCGGACGACTCCAGCAGGGCGGCTCGAATCTGTTTAACCA
GAGCCAAGGCTTCGTCGGCGACCGATTCGACTTTGGCGATATGCTCGGCGGCAACTCTGG
CCGCTTCGTTGGCCGCTTTTTCACCGGCCTTCTGGGCTTCCAGCGCCGCGTCCCGGGCGT
TCTGGGCGGCGGCATCCGCCAGACGAATACTGTCGTCGATTTCGTCCAGAATCTGAGGCA
ACGGTTTGGACATGATTTTACTGGTAATCGGTTGGTCAGCCATGAATAACCTCCGTTAAT
TTTGTTGATTATCTAATCTTATTATAGTCCTGTTGGTCATTCAGTGTAACCGGTTTCGGC
CATTTTGATATGACATAATAAATAAATCAGTCGTTAGTCCAGAACCGCCGGTATTATTCG
GTTGGTCAAATCGGCGGAATCCCGGCGGCTTACTCTCAGGTAATTGTCGGTGTAGCCTTC
CCATTGTCCGTTGCGCTTGCCTTCGAATAATACATCAAAACTCCGGCCGGACATCGAGCG
GCGAAACTCGGCTTCACATTCCACGGCCAGTGCCAATAGGCGGTCGGTTCTTTGACGTAC
TGTCCGGCGGTCCACCTGTCCTTCCATGCCGGCGGCCGGGGTTCCGGGGCGGGCCGAAAA
TGGAAATACATGAAGGCGGGCAAAGCCGCATTTTTCGATGAACTTCAGGCTGTCTGCGAA
TTCAGAGTCGGTCTCACCGGGGAATCCGGCGATGATATCGCTGGTGACGGCGGCTTCCGG
AACGACCTGGCGGATAGCCACCAGCGCTTCAGCGTATTCGGCGGTATTGTACCGGCGGCG
CATTCGGCGCAATACCGGATCACTGCCGCTTTGCAGTGAGAGATGAAAGTGACGGCACAT
CCGGGGATTACGCCAGCAGGCCATCAGTTCCGGTGTTATCTCTCGGGGCTGAAGGGAAGA
TATACGCAGTCGTTCGATATCGGTTTCCTTCAATACGGCGTCGATAAGTCCCGCCAGGGC
AGTATTGCCGGTACGGTATTCACCGATCTCAGTGCCGGTCAGAACTACTTCCCGACAGCC
TTCTCTTCGCCGTGCCCGGATTTCATCAATGACTTTCTCGACCGGTACGGCGCTTTTGCG
TGGTCTGACCGTCGGGACGATGCAATAGGCACAGCGATAGTCGCATCCGTCCTGGATCTT
GATGAATGAGCGGGTACGCCCGGTGGCGATGGCAGTTCCAACCGTTGCCGGCGGGAAACC
GAGCTCGTGTAGTATTTCCGGAATGATGTCTTTCTCCGACATGGCCACTACCTTAGCCAC
CTCCGGCAGGGCACCGACCGATTCGGCCTGCCGTTCAGCATAACAACCGGTGACGATGAC
CTTGATTCCAGGTTTGACCCTTCCGGCTGATCTGATAGACTGCCTGGCTTTGCGGTCAGC
CAGATTGGTAACGGTGCAGGTATTGACTACCATGATATCGGCGTCCTTCGCCGTATCCGT
CAACAGATATCCGACTGCTTCCAGTCCCCGTCGCAATGATTCAGATTCTGCCTGGTTGAG
CTTACATCCCTGGGTGGCCAGATATACGCGTGTCATACGGCAACATTATACCAGAATCAT
CCCGAAACGTACCTGTGCCCGCGTTGACCGGAATGGGGTATTGACCTATAATGGCAATAT
AAACTTATTATATTGCCGTATTAAAAGGGGGATAGGTTGGCTAAAATCGATAGTCGGGAA
GTTGAGCGGGAGAAACTGGCCATCCTTCGAGTTCTGGGCAGTGCCTCCGGGGCTGTCGGC
AGTCAGGTTATCGCCCGTCGGCTCCGGGATGAATACGGTATCAAGCTTTCCGAACGCGCT
GTCCGCTATCACCTGGGCCTGCTGGACGAACAGGGCTGGACCGACAAGGTGTCCCGCCGC
TCCGGGCGGGTGATTACCCCGGCGGGCCTGGAAGAATTGGGGAACGCCCGGGTGACCGAC
AAGGTCGGCTTCGTTTCCGACAAGATCGAACTTCTGGCCTACCAGAGCACCTTCGACGTC
AACCGCCAGGAAGGATTGATTCCGGTCAATATCTCGCTGTTTCCGGGAAACCAGTTCGGT
GACGCCATGAAAGTGATGGCTCCGATATTTCGCGCCGGTATCTGTGTCTCCGACCTTATC
GCTGTGGAGCAGGCTGGCGGTAATCTCGGCGGTATGCCGGTGCCGGAAGGCTATATCGGG
CTGGCCACGGTCTGTTCCATTACCATCAACGCTACGCTCCTCAAATCTGGGGTGCCCATG
GATTCCCGTTTCGGCGGTACCCTGCAATATCGGCAGAACCGTCCCTGGCGTTTCACCGAC
CTGATTCATTACACCGGGTCCTCGCTGGATCCGTCCGAAATATTCATCGCCAGTCGCATG
ACCGGGGTGACCGAAACCGCTCGGCGGGGATCGGGAAAGATTCTAGCCAACTTCCGGGAG
GTGCCGGCCATGAGCCTGCCTATGGTGCGTGACCTGATGTTCGGGCTGGAAAAGGCCGGC
ATCCGAGGGCTGGTGGATATCGGAGAAAGCGGCAAACCGGTATGTGAAGTCCCGGTCGGG
CTGAACAAGGTGGGGCTGATACTCTGCGGCGGCCTGAACCCGGTCGCCGCGGCGGCTGAA
GCCGGCATCGCCACCCGCAACCGGGCTATGAGCGGCCTGATGGATTTCCATCGCCTGCGC
CGGTTCGCTGAATTCGCCAGGAAGTAATCCATCAGCCGAAAGCGGCCTTGGCTTGGCGGC
GGATTATAACTGTGTCTTAATAGCCGCCAGTTGTCGCAGGTGGGCTTTCTCCTCGGCGAT
GATACCGGCTATGGCCTCACCGGCGTCACCGGAGACGATATCGCGGAGTTGCTCGTAAAA
CAGGATGGCGTCTTTCTCCGCTTCGATGCCCACCTCGACAGCTTGCCGGTCAGTATCGAC
TTTGGTTACCAGGTCGGAAGTTGCCAGGTCATCGTTGAAGACGGCTGATTCCACCAGAGC
CTTGAAATAGTCGGCATATTCCTCCGCTTCGGCGCCTTCTCCCAGCGTATCGGGAGCTTC
GGCCGCCAGGCGCTGAAAGGTCTGAATATGGGCGTGTTCCATGGCCGCCAGTACCACGAA
AGCCTCTCTGGTCTCCTCGGATGAACAGGTGCGGGCCAGCGTGTCGTAAAACGCGGCACC
GCGCCGTTCGACAGCGATGGCGATGTCATATAGTTCTGTCGGGCTGAAACCGATAGTCAT
GTTTTTCTCCTGTCCTCTTTTTTCAAGGGGTAACCGTTATGCCAGCCGTTTTTCACAGAC
AGACCAGTTGATATTTTTGAAGAAAGCGGCAATGTAATCCGGGCGTTTCAGGCCGTAGTC
CAGCATGAAGGCGTGTTCCCAGACATCCATCACCAGAATCGACCGGCAACCCGCCAGGTG
GCCTGATTCGTGCTGATCTACCCAGACATTGAACAGCCGACCGTTTTCTGTGTCCTGATA
AAGCACCGCCCAGCCGACGCCCCGCAGACTGCCGGTGGCGCGGAATTCGGTTTCCCAGGC
ATCGAAACTGCCCCATTGTTCGGTCAGTTCCTTGACCAGACGACCGCCTGGAATGGGGGT
GCCGTTGCCGCCGAGATTACCGAAGTACAGCTCATGAAGTCTGAGGCCGTTCCATTCGAA
ACCGAATCTCCGCTTGAGTTCGGCGTATTCCGGGGTGCCGCCTTTGGCCTCGCCGGCCAG
CGACTGCAAGGTCTCCAGCAATTTATTGACGTTTTTGACATAACCCTGATAGAGAGTGAA
ATGATTGGATAAGAGCTTGTCCGAAAAACCGGGCATGCCCGTTAGACCGCTGAAATCTTT
GGCTTCGTAACCCATATCAATCCCCCTGTATAGTGATTAGCAACATTATAACCCAGCCGG
GGACGGGTTCAAACCGTTCAGCCGTTCCTGTGGTCGGGAATGCCGGCGGCTTCAAGCACC
AGTTCGGTCAGTCGCGGCATGGCCGCCGCCACCGCCGGAGTGAATTCCAGCGACGGTTCC
AGACTGCCGGGCTCTACTCCAAAGAAGGTAAAGTCCTCGGGCAGTTCTCCGGTCAGGCTG
AGAAAGAAAACCGCCTCGGTCACCCCCATGTCGTGGGCGGAACGCATGGAACCGGCGGCC
GCCTGCAAGTCGGCGACGCCGAATTTGTACAGCGTGCCTGGCGACCCGTCGCCACAGATG
GCATCGACGATGATAACCTTTCTGCGGCCGCGAATCAGATCGACGATGACCAGTTGGGAA
GTCCCGCCGTCGATGACCTCAGTATCATCGGGCAGGGGGTATTCCATGATTTTTTCAGCT
ACCCGCACGCCGACACCCTCATCGCCCAGCAGTATGTTGCCGACGCCCAGCACCAGTACC
GGTTTCGGTGGTTGTTCGTCAGGTAATTCCGGTGTTTCAGTCATGTATCTATGTTATTTG
CTTTTAGTCAGGTTGTGTTTGATCTCCTCGAACTGCTCTAGTGAAAGCTCACCACGAGCG
TACCGCTGGCGGGCAATGTCCAGAGCGCCATCGGCCGAGTTGTCAGTCGGTGAAGAAGGC
CGGCGAGTGATCTGATTGACGCCCCAGATGACCAACAGCACCAGCCCGACCAGAAAGGCC
AGACTGAACAGTCCGCCGAAGACCATCATCCATCCCATTCCTTCGTTCCAGCCGTACCAC
ATGATATCTGCCTCCCATTGTTCAGAGTTACCCGGATTATAACATAACCGGTTTCGTTGA
TGACTCTATTGACGCCTCGGGAGCTTGTGCCACAATAAACCTGTCAGCCTCCAGCTGATG
AATTCACCGCAGGCTACTCGGGCGTAATGATAGGCAATGCCGCTGGCGATAATCATCAGT
TAACCGTTGCCTTGAACAGGGTTGTTACAAACAGCGGTACTGTCTTATTCGGCCAGTCGG
GACAGTCATTCCATTGTCAGGGGCCAGCTCCAGGCATGGCACCCGGCCCAGTCAGGCATA
ATTGCGGGGACACTGTTCGTTTTGAGATGAAGGGATGCCTGGATTGTCCGCGGCGATAAT
GACCAGCCAGCCACGGACGCGGGTAGACCAGAAGCCGGTGGATACCTCGACCGCTTCTTT
GGAGGTCCACTCTATATAAATACCCGGAAACCGGGCCACGGCTTCCAGTATTTCGGTGGA
CGGTGTGCCTGGATACGTCGCGGCGGCGGCCATGCCGGCGTGCGCCGCGCCCAGGGCAAT
AGCTTCGTTACCGGACAGCAGTTGTCGATCCAAGGCAACCTCTCAATAAATGGATGTTCA
ATGATGGATTAAGCCGTAAATCATGTCAAACTACGCCATGGTTTCAGAAGGGATATGGTC
GAGGAAAGGGGAAAAATCCGAATAACATTAGCTAATACTATTGACTATTATGGTAAAATA
GAATATTAGGAGCGGCTTGAGTTAAGCCGAAACCGTGATTTGGATTTAAGCTGTATTGTG
TTGGCCGGGGGCCGGGGGTTGCGGCTCGGCCGTAACAAAGCGCTTGAGAAGATAAACCAG
CAGACCTTGATACAACGTTCTGTCTCAAGCCTTCTTTTTTTGCAAAGCGAAATCATCGTA
GTTACCGGGCCGCATAACACTGACCTGGGTCTTGAAGATTTCGACAACGTGCGCATGGTC
ATCGACGCTTTTCCAGGTCGCGGTCCGCTGGTCGGTATTTATACCGGGTTATTGAATTCC
AGGTCGGACAAGAACCTGGTGGTGGCTTGCGATATGCCGTTTCTGAATCCGGCTCTGTTG
CGTTACCTGGCTGAACAGGCCACCGGATATGATGTGGCGGTACCCAGGACGGGGCGGGAG
GTAGAGCCTCTGCACGCCGTCTACGGCCGCAAATGCCTGATTCAGGCCAAGTATCTGCTG
GACGAAGGTATTTACAGCGTTAACGAACTGTTCCGCCGGGTGCGGACGCGCTATGTAGAT
ACCGCAGAAATAGAAAAATACGACCCGGAGCGGCGTTCGTTTTTCAATATTAACGATGAA
AACGACCTCGACCTGGCCCGGCGGACAGCCGCCGGAACGCCGGTGGTACCGATTACCTCC
GGGAAATCGAATGAATGAACGAAATTCCGATTCGAGAAGGGAAATAAATTGATACACGAT
GCCGCTCAGTTCGAGTTCAAAGCGCCGGAGTCCATCTCCCGCGCCCGCCGGGTTCTTATC
AAACCCTGCGCTCACCATCCTGCCGGTTATCCGGTGTCCACCAGCCGTGAGCTGATGGCT
AAAATAATCAAGGGTATTCGCTGGATCAGCGATGCTGATATCATCATTCTGGAGGGTACG
CCCACCGGTGCGCCTATTCAACAGGTCTATCAGAGCCTGACTTATGATTTTCCGCGGGTG
TTGATGCTTGACGTCAAGGACTCAAACTGGGTGGAAGTGGATAATCCGCTGACCAAACCG
TTTATAATTCCCACCTTCTGGGTGCCCAACATCATACTGGCCTCCGATTATCTTATCAGC
GTGTCACCGCTCAAAGTAGTCAAGGGACAGGGTCACATGACAATTGCCAACCTGATGTCA
CTCTTGCCGGTAGTGAAATACGGCGGGTTACGCGACGGCTGGAATAATCTGTACGCCATG
GGGCTGGATAAGGTACTGGCCGATCTTTACTTCACGCTTCCGTTCGATATGGGCATAACC
GAAGCGCGGCAGAAGTTCGTTTCCGACGGTGACCCGGTACATGGCACGGCTGAAGACGTC
GGCAAGATATTCATCGGCAAGCCTTTTGACGTTGATCTGGAAGTGACCGAAAGTCTGGGT
ATCAAGGCCGATTACATCGAAAATATCAAGCTCGGTCGAGAAGAAGTCGAATTCTAGATT
TACCGAATCTGTGAAACAAAAAAGCCGGATCTCCGGTTTTTTACGGCAATCAGCCCGAAA
TCAAATAGTCTTGAAATCGTCATGTCCGCCGGTCGGCGGGACGGTGGTTGTGCGCAACCG
GTCGACCCTGGCCATCGGTGGGCCTTGTTTCATTGCCGTCAGGAACGCGGCAACGGCTTC
TTCGGTGCCCTCGGCTATTATCTCCACCGAACCGTCAGGTAAATTGGCGGCGTATCCGGT
GACCCCCAGGCGGGAGGCTTCCCGCGCGGCGAACAACCGGAAACCGACGCCCTGAACCCG
CCCTTGGACAATGGCCTTAACGGCGGTATTCATGAAAGAGGGTGCTATTCCTTGATTTTC
TTACCTTTTTTGATAACCTCGACCGGAGGAGGCGGCGCGATGAATTCGCTCGTTACCGAC
GGCTTTTTGGCGTCTTTCCTGGCTTTCTTGGTTTCCCGACCACCCTTGTCTCTCTGTCCC
ATAGTTTCGGTCCTCTTTTAGATACGAATTGTCTTCAATGTTAGCAAAGCCTATTCCAGG
TGTAAAGTGTTTCTGAAGTATTCCAGGGCTTCCTGGGCGGCGGCGGTTTCAGCATCTTTT
TTACGGGAGCCCCGTCCGGTGCCGCGTACCTGGCCGTTTACAATCACTTCCGCGGTAAAC
GACTGGGCGTTATCAGGACCGTTTTCTTCGATAATCCGGTACTCCGGCGGGGTGTGATAT
CGTCCCTGGACAATTTCCTGGAGATGACTTTTGCTGTCAGCCGCCGCCGCCATGCCGGGC
AGGTCGGCGAAATGTCTCTCGAAGAGACGGTCTATTACCTGACCGGTAGTATCATATCCC
CGGTCCAGATAAACAGCCGCGATAACCGCTTCCAGCGCCCGGGACAGGTTAGCCGGCTTG
CGGCGCCCCCCGGAACGTATCTCACCGCGCCCCAGGTACAACGCCTCCCCCAACTGCAAT
TCGTCCGCGATGAAGGCCAGGGTTTCCCGGCGCACCAGCAGGGACCGGTAGCGGGTCAGG
GTTCCTTCCGGCTCATCGGGGAAATCCCGGAACAGCCGCTCGGCAATCCACATACCCAGT
ACCGCGTCGCCTAAAAACTCCAGACGCTCGTTATGGCTGATAGACTGGTCGGCGGTTTCA
TTCACAAAGGAACTGTGAATCAGCGCCGTTTCCAGAATTGCCGGGTTTGCAAACCGCACA
CCCAGCCGTGCCTGTATTTCTTCGTAATCGCTCATCAGAGTTTAGAATAGACCGTGAACC
TTCAGGTGTCAATTCCAGCCGGTACTAGTCCCTCCGCACTAAATCCTTGACTAATCGGCC
GGGAAGGATTATCATAGGTAAAAATCGATTCTGGAGGCGGGAATTGAAAGGTTTACTTGA
CAATCTGGTTGCTCTGGCTGTCGTTGCCGGTACGGCTTTCGTCGTTTTCGGTCTTTCCTA
CGTCATTTTCTGGGGTTTCATGACCCACAACCCTGTCTAAACCATAACGGCACAACGTAA
AAACCGGGCCCGGCCTGACTTTCGCGGTTGCGTGAGTCTGGCCGGTTTCGTTATAATGGC
CTTCGCGCGTTGGGGATTCGTCTAGCGGTAGGACAGCAGACTCTGAATCTGCATACCCAG
GTTCGAATCCTGGATCCCCAGCCACCTCTTCACGGCGCATTCGTCTAGCGGCCCAGGACG
CTGCCCTCTCAAGGCAGAAATCACGGGTTCGAATCCCGTATGCGCTACCACTATGCTCAA
CAGCAGGCGACGCCTTAAGAACTTTAATTCCTTGTCAGTGCCGTTGATATGGCTATTTTC
TTTCACTAACCCAATATGTGACCGAGCGGGCGGTTCATTCTCCCTGAGTGTTATACTAAT
AACCTGAAGTTAAGACAAAGGCGTTTATTTGCGTATGAAAACATTGACCGAATACCTTTG
GTTCGAAACCCGCCACCGGCGTGAATACATCAACATCACCGACCAGGTTGAACAACTGGT
CGTCAAAAGCGACATACGGGAAGGTTTCGTTCTGGTTTCAGCCATGCACATTACTGCCGG
CGTCTATGTCAACGACGCTGAATCGGGACTCATCGCCGATATCGATGAATGGCTGGATAA
TCTGGCGCCTTATCGGTCGGATTACTGTCACCATGCCACGGGCGAAACCAACGGTGACGC
TCACCTCAAAAGCCTGCTGGTACATCACCAGGTGACCATTCCGGTGACCGATGGCCGGCT
TGACCTTGGTCCCTGGCAACAGGTTTATTACGCGGAATTCGACGGTTGTCGGCGTAAGCG
GGTCGTGCTCAAGGTCATGGGTGAGTAAGACGGCAGGGCAGGTCTGTTGCCGGATGTTCT
GCCAGGAAAAGACATTCCGGAGACGATAATACCAATGTTTACCTTCGATAATATCGAATA
TGGCGGATTTCTGAAAATCCCGGCGCTCGATATCGAAGAGCGGCGGATAACCACGCTTAT
CGGCCCCAGCGGCAGTGGTAAAACCACCATTCTCAGGCTTTTGAACAAAATGATATCCCC
CACCCGTGGCCGTATAAACTGGAACGGACAGGATTTGGCTCTTCTGGATTCCGTGGCACA
TCGCAGGCGGGTAGTTCTGCTGTCCCAGAACCCGGCAGTCTTCCCGGGTACGCTGGAGGA
AAACTTGAATGCCGGGTTGGTGTTACGCCGGGAACAACCAGCGAATGAAAGCCGGTTGAA
AGGGGTTCTGGAACAGGTCGGGCTGGATAAACCGCTTGACGCCCCGGCCGGTAAGCTGTC
AGGCGGCGAGAAACAGCGCATGGCTCTGGCCCGGGTACTGCTTCTCGACCCGGAGGTCTG
CCTTCTGGATGAGCCTTCTTCTTCCCTGGATGAGGAAACAGCTGTCGCCCTGCATGATAT
GCTGGCCAGGTATATAAAAGAATCCGGAAAAACCATGGTGCTTGTCACTCACTCCGGGAC
GGTAGCTGAAAAATACTCGGATGTCATCATCGATGTCACCCCGGGCGGCCTTATCGGCGG
GGTCAGCCGGCTATGAACGGAATCATTGAACTGACGTTGTGGCAGGTTGCCGCCGCCTAT
[truncated: 1,314,765 more chars]
