# Supplementary material for: Regions Enriched with Reverse Complement Triplets in Bacterial Genomes
Source: Int J Mol Sci. 2026 Feb 28;27(5):2301. doi: 10.3390/ijms27052301 (PMC12985086; doi:10.3390/ijms27052301)
Supplement: Supplementary file 1 [file ijms-27-02301-s001.zip › for_send/45/Chrysiogenota/class/mirror.txt]

SMAX=  819.00     KMAX=     523   
NOM=     3     4     5     8     9    10    11    13    17    18
NOM=    22    23    25    26    27    30    31    32    33    38
NOM=    43    44    45    47    48    49    50    51    53    54
NOM=    57    58    60    61    62    63    65    66    67    68
NOM=    69    70    72    73    74    75    76    77    79    80
NOM=    81    82    83    84    87    88    89    90    91    92
NOM=    93    95    97    98   100   102   103   106   107   111
NOM=   112   113   115   116   117   118   119   122   123   124
NOM=   125   126   127   129   133   135   136   137   139   141
NOM=   142   143   144   145   146   147   148   149   150   153
NOM=   155   156   158   160   162   165   167   168   169   170
NOM=   173   174   175   176   177   180   182   183   184   187
NOM=   190   191   193   195   196   198   200   201   202   204
NOM=   205   206   207   208   209   210   211   212   213   215
NOM=   216   217   221   222   223   224   225   226   228   229
NOM=   230   231   232   233   235   237   238   240   241   242
NOM=   243   244   245   246   251   252   254   256   257   258
NOM=   259   261   264   265   266   267   269   274   275   281
NOM=   282   283   284   285   286   287   288   290   291   292
NOM=   296   297   298   299   300   301   302   303   304   306
NOM=   307   308   309   310   311   312   313   314   316   318
NOM=   319   320   321   323   324   325   326   327   328   331
NOM=   332   333   334   339   340   341   343   344   346   347
NOM=   348   349   351   352   354   355   356   357   358   359
NOM=   360   361   363   364   365   367   368   369   370   372
NOM=   373   376   377   378   379   380   381   382   384   385
NOM=   386   387   393   394   395   396   398   399   400   403
NOM=   404   405   406   407   408   409   411   421   422   424
NOM=   425   426   427   428   429   430   432   436   437   438
NOM=   439   440   442   445   446   448   450   451   452   453
NOM=   454   456   457   458   459   460   461   462   463   465
NOM=   467   468   469   470   471   472   473   474   476   477
NOM=   478   479   481   482   483   484   485   486   487   488
NOM=   490   491   492   495   497   498   500   501   502   503
NOM=   505   506   507   509   510   511   513   514   515   516
NOM=   518   519   520   521   522   523   526   528   529   531
NOM=   532   535   538   540   541   543   544   545   546   547
NOM=   548   549   550   551   552   553   554   555   556   557
NOM=   558   559   560   561   562   566   567   569   570   571
NOM=   573   574   575   576   577   578   579   580   582   586
NOM=   587   589   590   591   593   596   597   599   601   602
NOM=   604   605   606   607   608   609   611   612   613   614
NOM=   616   617   618   619   620   621   623   624   625   626
NOM=   627   628   629   630   631   633   636   640   641   642
NOM=   643   644   645   647   648   649   650   652   653   654
NOM=   655   658   659   660   661   663   664   665   666   669
NOM=   670   672   673   674   675   678   679   683   684   685
NOM=   686   687   688   689   690   691   692   693   694   695
NOM=   696   697   698   700   701   702   703   705   706   707
NOM=   708   709   710   711   712   713   714   715   716   720
NOM=   722   724   725   726   727   728   730   731   732   733
NOM=   734   737   738   739   740   741   742   743   744   745
NOM=   746   747   749   751   752   753   754   756   757   758
NOM=   759   760   761   762   763   764   765   766   768   771
NOM=   772   773   774   775   776   778   779   781   787   789
NOM=   790   791   792   793   795   796   797   798   799   800
NOM=   801   802   803   804   805   808   809   811   812   814
NOM=   815   816   817   818   819   820   823   825   826   827
NOM=   828   829   831   833   834   835   836   837   838   839
NOM=   840   841   842   843   845   846   847   848   851   852
NOM=   853   854   855   856   859   860   861   862   863   864
NOM=   865   866   867   868   869   870   872   873   874   875
NOM=   876   877   880   881   883   884   885   886   887   888
NOM=   890   892   893   894   896   898   899   901   902   903
NOM=   904   905   906   907   908   910   911   912   913   914
NOM=   915   916   917   919   920   921   922   923   927   928
NOM=   929   930   931   932   933   934   935   936   939   941
NOM=   942   944   945   946   947   949   950   952   953   954
NOM=   955   956   957   959   960   961   962   963   964   965
NOM=   966   968   969   973   974   975   976   977   978   980
NOM=   981   982   983   985   986   987   988   989   990   992
NOM=   993   994   995   997   998   999  1000  1002  1003  1005
NOM=  1006  1007  1008  1009  1010  1011  1014  1015  1016  1017
NOM=  1018  1019  1020  1021  1022  1023  1024  1026  1027  1028
NOM=  1029  1030  1031  1032  1033  1034  1035  1036  1037  1040
NOM=  1041  1045  1046  1047  1048  1050  1052  1054  1055  1056
NOM=  1058  1059  1060  1062  1064  1066  1067  1068  1070  1071
NOM=  1072  1073  1074  1075  1076  1078  1079  1080  1082  1084
NOM=  1086  1089  1090  1091  1092  1093  1094  1095  1096  1101
NOM=  1102  1103  1104  1105  1106  1107  1108  1109  1110  1112
NOM=  1114  1115  1116  1118  1119  1120  1121  1122  1124  1125
NOM=  1126  1127  1128  1131  1132  1133  1134  1135  1136      
KK= 1110648  LL= 1111637  Z=    7.72  JJ= 1110438  DL=   990    
GACGCGCAGCGCCAGGCCCATCACCGAAACCAGGTGCTCCAGCAGGCCGCCCAGGTAGGCGTGATGCATGGATTTCGCAGCCGGAGCTGTCTGCAGCAGGTGCTTCATTTCCGGATCCTGACTGACGGTAACCAGCAGCTTTTTCAGGTGCGGGTTCTGGATTCTGGCGATCATGCTTTCCAGCTCCTGGTACAGGACATTGACGTCCCTGCTGGTGACGGGAAGAAACTTGTCGCGATCAAAAGCCGCTCCAGAGGCGGCGATGGAAGAGATGTTGACCTGCAGGTTCCCCTTGAATTCCTGAATGGTGCCCTTGACCGTGACCACCTGGCCCTCTTTGAACTCCGGTGAGCCTGCCTGGTAGTTCCAGTTGTATCCATCCAGCTGGCCGGTGCGATCCTGGAGCTTGATGAACTGATAATCCTTGCCGTTGCGGGCTTGTTTTATGGCGTGCTGAACCACCAGCAGATCTTCGTGAATGACCTTCCCGGCCTGAAATTCTCCAATAAACAACGGTATTTCCCTTTCATATCCACTTTTCCGGATTTTGTGAAAATATGGTAAATTTTTTGTGGCATATCTGTTAAATACATGTCAAGAATACGATCTTGTGCCCTGAAAAAGATACATGATTCAGGGGTTGAAGAAAAACATTTTTTCAGACTGACGGGAGTACATGAAACTATGAGCCTCATCTCAGGACTCTTTGGCCCGGATCCGCTCAAGGCCATTCAGACACACATGGAAGCGGTCAAGGAATGCATTGATCAGCTTGACCCTGCCATCCAGTACTGGTTGGCCGAAGATTTCGACAACCTGAAACTGGTCGCCAAGAAAATCATGAAGTTCGAGAATGAAGCCGATCGCGTCCAGGCTTCTTCGCGCGCCTCTTTTCCCACCAGCATGTTCATGCCCGTCTCCCGCAAAAGCCTTTTCAAGCTCCTGAAAAAGCAGGACAGCATCGCCAACGATGTTGAAGATATCGCCTTT                                                                                                                                                                                                                                                                                                                                                                                                                                                                                                                                                                                                                                                                                                                                                                                                                                                                                                                                                                                                                                                  
A===      314      223      123      111      433      112      323      124      313      133      114      343      413      234      243      244      333      334      233      231      224      1
B===      324      411      412      222      443      122      414      312      424      442      322      434      423      341      431      331      444      344      441      241      311      2
RRR=  22141.8   3679.5   2870.7   2194.3   2145.2    574.2    435.6    248.7    105.4     98.9     23.4      7.8      0.2      0.0      0.0      0.0      0.0      0.0      0.0      0.0      0.0      0
M=    45296.    61407.    32836.        
M=    32633.    61073.    45651.        
M=    65072.    47423.    73300.        
M=    74449.    47547.    65663.        
J=   1      -5.9  71.7 -65.8            
J=   2     -66.5  70.4  -3.9            
J=   3      13.3 -61.3  48.0            
J=   4      50.0 -63.1  13.1            
SMAX=  189.00     KMAX=     736   
NOM=     1     2     7    14    16    19    20    24    29    37
NOM=    40    52    55    56    59    64    71    78    86    94
NOM=    96   104   105   109   110   120   121   128   132   134
NOM=   140   152   157   161   166   171   172   179   189   192
NOM=   194   199   203   214   218   219   227   234   236   248
NOM=   255   260   262   263   268   271   276   278   279   280
NOM=   293   305   315   317   335   336   350   383   388   389
NOM=   390   391   392   397   402   412   414   415   417   419
NOM=   423   433   441   443   444   447   449   455   464   475
NOM=   480   493   494   504   512   517   524   525   527   530
NOM=   533   537   539   542   565   568   572   585   588   600
NOM=   615   635   639   646   651   656   657   662   667   676
NOM=   677   681   699   717   719   721   723   735   736   748
NOM=   750   755   767   777   780   782   783   784   785   794
NOM=   810   813   821   822   832   844   858   878   879   882
NOM=   889   895   897   900   909   924   937   938   940   951
NOM=   958   967   972   984   991  1001  1004  1013  1025  1039
NOM=  1044  1049  1051  1053  1057  1063  1065  1081  1085  1087
NOM=  1088  1098  1099  1100  1111  1117  1123  1129  1130      
KK= 2027926  LL= 2028615  Z=    5.56  JJ= 2027686  DL=   690    
GCCCGAAACTCCAGCTCCATGGGGCCATCGGCAGTGTGCAGGCGCTTGGTGACGTTTATGCTGATCATGACAGCTCCATACGGGCAAAGCGCCGGTTCACCACATAGACAATCAGCAGAATGGCAAAGGTGATGGCAAAGAGCACAAAGGCGTACTGGTGGGCCGTGGCGTAATCCAGGGCCTCCACCCGGTCATAGATGGCGATGGAAGCCATGCGGGTTTCACCGGAAATATTGCCCCCCACCATCAGCACCACCCCGAACTCCCCCACCGTGTGGGCAAAGCTCAGGATGCACCCGGCCAGAATCCCCGGCTTCATGTTGGGCAGCAGGATGGTGAACAGGGTTCTGTTACGGGAGATGCCCAAGGTGGCCGCCGCCTCCCGCAGATTGGCCGGAATAGCGGTAAAAGCACTCTGCAGCGGATGGATCATAAAGGGCAGGCTGAAGAGCACCGAACCCACAATCACCCCCTCAAAGCTGAACACCAGCCGCAGATTGAACCAGGAATCCAGGAAGCCACCCACCGGATTGACCGGACTGAAAAAGACCAGCAGATAGAAACCCAGCACCGTGGGCGGCAGCACCAGCGGCATGCTCACCAGCGTCTCCACCACCGACTTTGCCCGACTGCGGGTATAGGCCAGCCAGTACGCCAGGGGAATCCCCAGCACCAGCAGGATGATGGTGG                                                                                                                                                                                                                                                                                                                                                                                                                                                                                                                                                                                                                                                                                                                                                                                                                                                                                                                                                                                                                                                                                                                                                                                                                                                                                                                                                              
A===      244      243      231      111      144      141      224      143      124      223      334      233      413      234      343      323      333      314      313      214      121      1
B===      331      431      241      222      332      232      311      432      312      411      344      441      423      341      434      414      444      324      424      321      212      3
RRR=   3993.7   1022.2    992.3    109.8     78.4     51.4     48.7     31.3     17.5      2.5      0.7      0.0      0.0      0.0      0.0      0.0      0.0      0.0      0.0      0.0      0.0      0
M=    10428.     8759.    14477.        
M=    14390.     8711.    10449.        
M=    14652.    17188.    12118.        
M=    12400.    17212.    14826.        
J=   1      -7.8 -24.1  31.9            
J=   2      31.5 -24.3  -7.2            
J=   3      -0.0  22.0 -22.0            
J=   4     -20.8  20.7   0.1            
SMAX=   29.00     KMAX=     418   
NOM=    21    42   114   164   239   250   272   273   322   330
NOM=   338   374   375   401   418   434   598   718   786   918
NOM=   925   970   979   996  1012  1038  1061  1069  1113      
KK= 1037103  LL= 1037612  Z=    4.85  JJ= 1036413  DL=   510    
ACGCAATTTAATGCTCCTTTTTGACCGGCCAAAAAGGAGCCAAAAAGCCGCCCCCCGAACGCCCGTTTATCCGGTTCGTTTGTTTGCCTGGACTGGAGATCCGGCAGAAGCTGCATCCCTGCAGCTCTGCCGGACCACCTGCTTCCTGCAGGTGTCCCGTACGGGTCTTGCCAGCCAGGCTTCACACTCACCGGACGGGCTCAGGGGGGATTGTTTTTTGCCTCTCCCCCGTGTGCTTGCTTCTGCCAGGCAGCGCCGACTGGAACGCTGGCAGCCCGCAGGGTCGCCGCCACGAAGGCGGCGACCGCAAACTCAGTCAGGGATGACGGTTGTTTGCGGCCCCAGTTCCAGACAAGCTGACGGCAGAAATCTGCAAGCACTGGGGGCCGCTTTTGCGCCACTTTTTGCGGGGAAAAAGTGGCAAAACTCTCTGGATTATGGAGTACAGAATGGAAAAAGAAACCAAGGCCCAGCGCGTCGAGCGCCTCAAACGCGAAAAGGATGGTCTGG                                                                                                                                                                                                                                                                                                                                                                                                                                                                                                                                                                                                                                                                                                                                                                                                                                                                                                                                                                                                                                                                                                                                                                                                                                                                                                                                                                                                                                                                                                                                                  
A===      111      243      314      224      223      343      433      231      114      144      141      233      333      244      112      234      413      313      334      113      323      1
B===      222      431      324      311      411      434      443      241      322      332      232      441      444      331      122      341      423      424      344      422      414      2
RRR=    482.6     86.2     21.0     14.4     11.7      5.2      3.3      2.3      1.7      1.0      0.5      0.5      0.3      0.0      0.0      0.0      0.0      0.0      0.0      0.0      0.0      0
M=     2017.     1994.     2120.        
M=     2084.     1939.     1901.        
M=     2407.     2438.     2573.        
M=     2502.     2639.     2416.        
J=   1      -0.6  -1.1   1.8            
J=   2       2.6  -0.8  -1.7            
J=   3      -1.4  -0.7   2.1            
J=   4      -0.4   2.5  -2.2            
