# Supplementary material for: Regions Enriched with Reverse Complement Triplets in Bacterial Genomes
Source: Int J Mol Sci. 2026 Feb 28;27(5):2301. doi: 10.3390/ijms27052301 (PMC12985086; doi:10.3390/ijms27052301)
Supplement: Supplementary file 1 [file ijms-27-02301-s001.zip › for_send/45/Chrysiogenota/class/selection.txt]

KOK=         1
KK=    4351  LL=    4650  Z=    5.67  JJ=    3901  DL=   300
A===      111      112      113      114      121      123      124      131      132      133      134      141      143      144      211      213      214      223      224      231      233      234      243      244      313      314      323      333      334      343      413      433
B===      222      122      422      322      212      412      312      242      142      442      342      232      432      332      221      421      321      411      311      241      441      341      431      331      424      324      414      444      344      434      423      443
RRR=    0.194    0.881    1.728   -0.038    0.224   -0.137   -0.632    0.067   -0.341    0.043    0.073    0.407    0.609    1.662   -0.141    0.571    0.407    5.939    1.701    0.368   -0.073   -0.036   13.053   57.838    0.280   -0.037    0.017    4.017   -0.624   -0.014   -0.037   -0.014
X1==    0.688    0.635    1.535   -0.444   -0.365   -0.544   -0.519    0.535    0.456   -0.694   -0.662   -0.444    0.338    0.368   -0.365    0.456   -0.519    4.364    0.393    1.456   -0.811   -0.775    3.225    8.261    0.306    0.338    0.189    0.961    2.012    0.012    0.338    0.012
X2==    0.282    1.386    1.126    0.084   -0.614    0.253    1.217    0.126   -0.747   -0.063   -0.110   -0.916    1.803    4.517    0.386    1.253   -0.783    1.361    4.331    0.253    0.090    0.047    4.047    7.002    0.916   -0.110    0.090    4.180   -0.310   -1.178   -0.110   -1.178
CD1=        1        1        2        0        0        0        0        1        1        0        0        0        1        1        0        1        0        5        1        2        0        0        4        9        1        1        1        2        3        1        1        1
CD2=        1        2        2        1        0        1        2        1        0        1        1        0        3        6        1        2        0        2        5        1        1        1        5        8        2        1        1        6        1        0        1        0
CAAAACCCTGGGCCAACAGGGAACCGATTATACCCGCCAGCACATCTCCACTTCCGCCTTTGGCCAGTGCCGGATTGGGAGCGTCCAGCAGGAGCACCTGCCCCTGGGCAGAGGCAATGGTGGTTCTGGTGCCCTTGAGCACAATGCAGCAATCCAGTTCCTCGGCCCATTCCCGCACTGCATCCAGCTTGCGTGGCTCCAGGGATTTGGTGGAAATTCCCGTCAGTCGCTCAAACTCCTTGGGGTGGGGGGTCAGAATGGTTGGACTTTTTCGTTTGCGTAGTATTCCAAGAACCATGT
KOK=         2
KK=   11311  LL=   12180  Z=    4.85  JJ=   11281  DL=   870
A===      111      112      113      114      121      123      124      131      132      133      134      141      143      144      211      213      214      223      224      231      233      234      243      244      313      314      323      333      334      343      413      433
B===      222      122      422      322      212      412      312      242      142      442      342      232      432      332      221      421      321      411      311      241      441      341      431      331      424      324      414      444      344      434      423      443
RRR=    0.153    0.224   11.177    2.283   -0.596   -2.341    3.461    4.112    0.147    0.436    2.450    0.148   10.663   20.592    0.127    0.147   -0.038    0.958   -2.162   11.806   -1.174    5.665   61.312   22.447    0.560   -0.316    0.217    0.123   -1.110    1.339   -0.165   -2.729
X1==    0.763    0.560    3.347    1.814    1.424    3.666    1.512    1.021    1.495   -0.265    1.703    0.257    2.356    6.307   -0.304    1.495    0.059    3.228   -0.818    5.114    1.354    3.201    8.683    4.450    0.384   -1.558   -1.073    0.302   -0.229    1.413    0.399   -1.324
X2==    0.201    0.400    3.339    1.259   -0.418   -0.638    2.288    4.027    0.098   -1.643    1.438    0.574    4.527    3.265   -0.418    0.098   -0.647    0.297    2.643    2.309   -0.867    1.770    7.061    5.044    1.457    0.203   -0.203    0.407    4.847    0.948   -0.415    2.062
CD1=        2        2        6        4        3        7        4        3        4        2        5        2        6       12        1        4        2        7        1        9        5        8       17       10        3        0        1        4        3        6        3        1
CD2=        2        2        7        4        1        1        5        8        2        0        5        3       10        8        1        2        1        2        5        5        1        5       13       10        5        3        2        4       12        5        2        7
CCAGCAAATCAATATCACTGTGTGGCTTCAGGCCGCCATCCACTGCGGAGCCGTACAAATGTACGGCCAGCAACGTCGGTTCGAGATGGCGCTCGATGACGCCAACTACCTCTGATAGTTGAGTCGATACTTCGGCGATCACCACTTCCCTCATGATGTTTAACTTTGTTTTAGGGCGACTGCCCTGCTGCGTAACATCGTTGCTGCTCCATAACATCAAACATCGACCCACGGCGTAACGCGCTTGCTGCTTGGATGCCCGAGGCATAGACTGTACAAAAAAACAGTCATAACAAGCCATGAAAACCGCCACTGCGCCGTTACCACCGCTGCGTTCGGTCAAGGTTCTGGACCAGTTGCGTGAGCGCATACGCTACTTGCATTACAGCTTACCAACCGAACAGGCTTATGTCCACTGGGTTCGTGCCTTCATCCGTTTCCACGGTGTGCGTCACCCGGCAACCTTGGGCAGCAGCGAAGTCGAGGCATTTCTGTCCTGGCTGGCGAACGAGCGCAAGGTTTCGGTCTCCACGCATCGTCAGGCATTGGCGGCCTTGCTGTTCTTCTACGGCAAGGTGCTGTGCACGGATCTGCCCTGGCTTCAGGAGATCGGAAGACCTCGGCCGTCGCGGCGCTTGCCGGTGGTGCTGACCCCGGATGAAGTGGTTCGCATCCTCGGTTTTCTGGAAGGCGAGCATCGTTTGTTCGCCCAGCTTCTGTATGGAACGGGCATGCGGATCAGTGAGGGTTTGCAACTGCGGGTCAAGGATCTGGATTTCGATCACGGCACGATCATCGTGCGGGAGGGCAAGGGCTCCAAGGATCGGGCCTTGATGTTACCCGAGAGCTTGGCACCCAGCCTGCGCGAGC
KOK=         3
KK=   21241  LL=   22170  Z=    9.97  JJ=   21061  DL=   930
A===      111      112      113      114      121      123      124      131      132      133      134      141      143      144      211      213      214      223      224      231      233      234      243      244      313      314      323      333      334      343      413      433
B===      222      122      422      322      212      412      312      242      142      442      342      232      432      332      221      421      321      411      311      241      441      341      431      331      424      324      414      444      344      434      423      443
RRR=   15.260   16.562   -0.148   -0.011   -1.058   18.570    0.761    0.317   -0.351    5.755   -3.658    1.186    0.103   -0.018    1.079   -2.384   -1.285   33.597   -0.337    2.144   -0.351    0.497    4.595    0.082   -0.636  115.204    0.984    2.131    0.018   13.292    1.520    1.111
X1==    7.800    4.891   -0.688    0.301    1.373    2.859    0.270    1.471   -1.420    1.530    2.280   -1.602    0.350   -0.664   -0.737   -0.707    0.899   11.997    0.238    1.432    2.938   -1.594    1.593    1.559   -0.658   12.572    2.215    0.850   -0.253    2.355    1.636    0.399
X2==    1.956    3.386    0.215   -0.038   -0.770    6.496    2.822    0.215    0.247    3.760   -1.605   -0.740    0.296    0.027   -1.463    3.371   -1.430    2.800   -1.417    1.497   -0.120   -0.312    2.884    0.053    0.966    9.164    0.444    2.506   -0.071    5.644    0.929    2.787
CD1=       13        9        1        3        4        6        3        4        0        4        6        0        3        2        1        1        4       19        3        4        6        0        5        6        1       22        5        3        2        6        5        3
CD2=        5        7        3        2        1       13        6        3        3       10        0        1        3        2        0        8        0        7        0        5        3        2        7        2        5       17        4        9        3       13        4        8
AGTCTTTGGCCGAGGCTGCTGTCACGCTGAACAGCACCAGCAGCAAGGCGATAAACCAGTGTTTTCGCATAGAATCTCCTCCTGAAAAATTACGATTTCCCCGACGCACTGTCAGGGCAGAAAATAGGTGGCCATGGACTGGGTCACCGCCAGCAGCAGAACGCATCCGGTGATAATCCCAAACAGCAGTAGCCTGTACATGTGTAGACCTCCTTGCGCTTCTCCTGCTGGTGAGAGAGCAAACGAATTGCCAATTTTTTCACATGTGTAAAGTATTTGTTTTTCGTGTTTTGTGTTGCTGTATTTTGAAGTGGTGCGTCAGATCTGACCTGATTGTCTCAGGCAAAAAAACTGAAAAAAAGCGAGCTGTTCCTGGTATGGGCGGATGGGGATTGAGGGAAAGAAGATATACTGTGCCTGAGCCGGGAACGCTCCTGGGTCAAAAATGACTCAGGAGCGGTAGGTATCCGGGTCAATGGTGTAGCGGCGCAGCAGACGCTGCAGATTGGCGCGATCCAGATTCAGGGTGCGTGCTGCCTGGGTGATATTACCTCCGGCACGGCTGAGGATGCTGCCCAGGTATTCGTGGTGAAATTCACGCAGGGCCTGCTCTTTCGCTTCATTATAGGGAAGCTGTGTATCCATGGGTAGCCGGGAGAATCCATGGATTTCCGCTGGGAGGTCATCGGGGAAAATATGTTCTGCCTCAATGAAGACACACAGCCTTTCCATCAGGTTTTCCAGCTCACGGATATTGCCCGGCCAGTGATAGGCACACAGGATATCCATGGTGCGGGTTTCAAGGCGCTTGCGCCCCTGCAGAAAATGTTCGGCCAGCATGGGAATATCTTCGCGGCGTTCACGCAGGGGTGGGACGGCGATGGGAAAGACATTGATGCGGTAGAACAGGTCTTCACGGAAGGCTTCCTG
KOK=         4
KK=   24631  LL=   24960  Z=    5.35  JJ=   24601  DL=   330
A===      111      112      113      114      121      123      124      131      132      133      134      141      143      144      211      213      214      223      224      231      233      234      243      244      313      314      323      333      334      343      413      433
B===      222      122      422      322      212      412      312      242      142      442      342      232      432      332      221      421      321      411      311      241      441      341      431      331      424      324      414      444      344      434      423      443
RRR=    0.173    0.193   -0.334    0.530    2.078    0.787    9.692    0.530   -0.231   -3.150    0.115   -0.117   -2.588   -0.071   -0.294    0.530   -0.204   12.132   -0.106   -0.166    4.257   -1.085   -0.914   -0.007   -0.175   59.722    0.115    0.041    0.208   -0.429   12.279   -0.429
X1==    0.548    0.487    0.386   -0.648    1.487    3.304    2.265   -0.614    0.304   -0.834    0.120   -0.648   -0.880    0.072    0.487   -0.696   -0.735    5.210    0.167   -0.696    1.054   -0.998    1.002   -0.052    0.166   12.120    3.054   -0.126   -0.180   -0.180    3.120   -0.180
X2==    0.316    0.397   -0.864   -0.819    1.397    0.238    4.278   -0.864   -0.762    3.778    0.958    0.181    2.943   -0.981   -0.603   -0.762    0.278    2.328   -0.637    0.238    4.038    1.088   -0.912    0.135   -1.055    4.927    0.038   -0.327   -1.157    2.384    3.935    2.384
CD1=        1        1        1        0        2        4        3        0        1        0        1        0        0        1        1        0        0        6        1        0        2        0        2        1        1       13        4        1        1        1        4        1
CD2=        1        1        0        0        2        1        5        0        0        5        2        1        4        0        0        0        1        3        0        1        5        2        0        1        0        6        1        1        0        4        5        4
ACGTCTCTCCATATGGCTCCCCTAATCGGCAAAGCTGAAATGGCTTGAATCGACTCCCAGTTCATACATCATAACGCGCAGCGAGTCGAATTCCTCGTCGCGGGTTGCCACGAACGAGGATGCCTCCAGTTGCTGCAGGGCCGTGATTCCCTGCTGATAGGTATGCATGGAGACCAGGGTTTCCTGCAGGCGCTCCAGCAGGGTGTCCGCCAGGTCACTGCGCAGGGAGAGCGTATTGGAGGGGACTGGTTCGGATATGGTTAATATCAGCAGGCCTTCCTGCAGTTCAGGCCAGTCGCTCTGCATGGCCCGAATGACATCATCTTTGGC
KOK=         5
KK=   27061  LL=   27780  Z=    5.70  JJ=   27061  DL=   720
A===      111      112      113      114      121      123      124      131      132      133      134      141      143      144      211      213      214      223      224      231      233      234      243      244      313      314      323      333      334      343      413      433
B===      222      122      422      322      212      412      312      242      142      442      342      232      432      332      221      421      321      411      311      241      441      341      431      331      424      324      414      444      344      434      423      443
RRR=    7.846    9.163    1.209    1.983    2.618    1.290   14.105    1.490    1.012   -1.927   -0.660    0.566    2.329    0.188    0.984   -2.243    1.490   -2.397    0.129   -0.377    5.183    1.190   -0.021    0.990    0.617  168.445   15.753   -0.588    0.032    0.432    0.835    6.405
X1==    2.470    1.808    1.647    3.479    0.853    0.322    3.853   -1.353    0.322    3.382   -0.877   -0.485    3.095   -1.453   -1.057    1.915   -1.201   -1.195   -0.234    0.322    1.795   -1.446   -0.040   -0.622    0.249    9.717    3.125    1.702    0.358    4.788    1.109    2.573
X2==    3.176    5.069    0.734    0.570    3.069    4.010    3.661   -1.101    3.147   -0.570    0.752   -1.166    0.752   -0.130   -0.931   -1.171   -1.240    2.005   -0.551   -1.171    2.888   -0.822    0.535   -1.590    2.479   17.336    5.040   -0.346    0.090    0.090    0.752    2.489
CD1=        4        3        4        6        2        2        6        0        2        8        1        1        7        0        0        4        0        0        1        2        5        0        2        1        3       17        7        7        4       12        4        8
CD2=        4        6        2        2        4        6        6        0        5        1        3        0        3        2        0        0        0        4        1        0        6        1        3        0        5       26        9        2        3        3        3        7
AAAGGCAAGCGTCGCAATCCGCAGTCCCAGGAGCGCCTGAAGGACTGGGAGCCGGGGCAGACCGAACAAACTCCCTATCGCCATGAGATGGGGATTATTCGCGCTTCCTATGATTTTCTGGCGACCCTGCTGCACAATAACTCACAGCAGATCAGCCGGGGCCAGGCAGCCAGCCTCTCCCCGGACCAGATATCCGGCCACCTGCAGGAGCTCATGGAGAGTTACCTGCGCAACTACCGTACCCTGCTGAGCCTCAGCGGAATGGTCAACAAGCAGTTTCCTCCCCAGGTGCAGCATGCCCTGCGGCGTACCCTGATTAGCCTGGTGCTGGCAGCCCATGTGAACAAGGCGCGCCGCGAGCCCACCATTCATATGGCTACGGCAGCTTTGCTGGCGGATATCGGCATGCTGCGCATTCCTCAGGATCTTCTCAGTAAACCCGGCAAACTCAGCGATGATGAACGCCGGCTGCTGGAGACTCATCCCGTCATTGGAGCCAGACTGCTGCAGGAGAAGGGTTTTCCCCAGGAAGTCCTCCTCTATGTGCTGCAGCACCATGAACGATTTGACGGCACCGGATATCCCCGCCAGCTGGGCAGTGACAAGATATCCCTGGGAGGAGCCCTGGTTGGACTGTGCGATGCCTACTGCGCCATGACCTCAAGTCGCAGTTACCGCAGCGCCGAGAATCCGACCCTGGTTCTGGTGAAACTGCTTCAG
KOK=         6
KK=   41101  LL=   41430  Z=    6.49  JJ=   40681  DL=   330
A===      111      112      113      114      121      123      124      131      132      133      134      141      143      144      211      213      214      223      224      231      233      234      243      244      313      314      323      333      334      343      413      433
B===      222      122      422      322      212      412      312      242      142      442      342      232      432      332      221      421      321      411      311      241      441      341      431      331      424      324      414      444      344      434      423      443
RRR=   -0.746    1.784    0.080    5.164    0.392    1.564   70.671    0.522    0.522    6.362   -1.465   -0.650    0.546   -0.445   -0.442   -0.979    0.561    0.896   -0.460    0.561    0.765   -1.254   -0.750    0.008    1.505   -0.059    1.336    0.001    1.094    0.102   -0.502   44.609
X1==    2.434    1.166   -0.168    3.298   -0.834    1.230   11.157   -1.098    0.230    2.811   -1.104   -1.149    1.670   -1.156   -0.834   -0.770   -0.843    0.498    0.450   -0.770   -0.712    1.221   -0.779    0.148    5.709   -0.179    0.288   -0.008   -1.060   -0.099    0.745    5.668
X2==   -0.307    1.530   -0.475    1.566   -0.470    1.271    6.334   -0.475    2.271    2.264    1.327    0.566    0.327    0.385    0.530    1.271   -0.666    1.801   -1.021   -0.729   -1.075   -1.026    0.963    0.057    0.264    0.327    4.635   -0.134   -1.032   -1.032   -0.673    7.871
CD1=        4        2        1        5        0        2       12        0        1        4        0        0        3        0        0        0        0        1        1        0        0        2        0        1        7        1        1        1        0        1        2        7
CD2=        0        2        0        2        0        2        7        0        3        3        2        1        1        1        1        2        0        3        0        0        0        0        2        1        1        1        6        1        0        0        0        9
ATCACCATCTTATCTTTCACCGTAATGGCCCATCATGACAGCAACGGCATGCACAATAATGGGATGCACTCGAGTAAAATGGAGATGCACGGCAAGATGTCGGGCAAGCATGATCAGAGTGATATGCATGGTAAAAAGGAAATGCACAGCAAGAAAGGCATGCACGAGGGTATGCATGGCGAGGCCGCTGGTGAGCATCACCGTGCCAGCGCCCGTGGCGAGGTGCTTGCCATTGGCACCGACGGCAAGAGTCTTACCATTCGCCATGAACCCGTAGCAGAGCTCGGCTGGCCAGCCATGACTATGGAATTGGCACTGAAACACCCTGCC
KOK=         7
KK=   52831  LL=   53910  Z=    6.76  JJ=   52801  DL=  1080
A===      111      112      113      114      121      123      124      131      132      133      134      141      143      144      211      213      214      223      224      231      233      234      243      244      313      314      323      333      334      343      413      433
B===      222      122      422      322      212      412      312      242      142      442      342      232      432      332      221      421      321      411      311      241      441      341      431      331      424      324      414      444      344      434      423      443
RRR=   25.007   -1.051    2.424    1.699   -0.113   -1.050   -0.756   16.120   10.585    1.063    1.910    4.926    0.898    4.159   -0.249   -0.001    0.793    3.458   -0.032   13.354   -0.752   -0.442   17.861  104.689   -0.208    0.264   -0.050    1.909   10.033    0.983    0.778    0.710
X1==    4.359    1.699    2.554    2.676    0.183   -1.424    3.635    3.905    2.131    0.933    4.034    1.441    0.559    2.836    0.183   -0.002   -0.912    3.137   -0.116    3.553   -0.854   -1.669    4.425    9.309   -0.335    0.559    0.480    3.639    3.013    0.295   -1.179    0.295
X2==    5.737   -0.618    0.949    0.635   -0.618    0.738   -0.208    4.128    4.967    1.140    0.473    3.418    1.607    1.466   -1.360    0.738   -0.869    1.102    0.273    3.759    0.881    0.265    4.037   11.247    0.622    0.473   -0.105    0.525    3.330    3.330   -0.660    2.406
CD1=        8        4        6        7        2        0        8        8        5        4       10        5        4        9        2        2        1        6        2        7        1        0       10       20        2        4        3        9        9        4        1        4
CD2=        9        1        4        3        1        4        2        9       11        6        4        7        6        5        0        4        1        5        3        9        6        4       11       22        5        4        4        7       12       12        2       10
TGGATGTGACCCTGCACAGCCATGGCACCTATATCTGCATGGAGGGGCCGCAGTTTTCCAGCCGCGCCGAAAGCCACATGTACCGAGCCTGGGGCGCCGACGTGGTGGGCATGACCAATATGCCCGAAGCCAAACTGGCCCGTGAGGCGGAGATCTGTTACGCCACCCTGGCCCTCTCCACCGACTACGACTGCTGGAAGGAAGACGAAGAACACGTCAGCGTGGAAATGGTTCTGGAGATCATGCACCGCAATGTGGAAAACGCCAAACAGGTACTGCAGGTGCTGGCAGCCAGAACCATAGATGCTGGCTGTCAATGCGGAAGCGCAGCGGCCAATGCCGTCATCACCCCCGCCGATGCCATTTCCCGCGAGTTGCGCGAAAAACTCTTTCCCCTGTACGGCAAGTACTGGCAATAAGGGGTTGGGAAGTTTCCTGCACTCTTTGGTTTTCAAAACGCTCTGTAACCATTCACGGCTACCCTGCGTATTTTCAGCAGGAGCGCCAGTATTCCGAGAGCGAGCCCGGATGGTGAGCGGCAGAGACGTAGGTCCTCGGACGAAAGTGAGCGTCTCTGGGAGGAATGCTGGCGCGAGTACCAACACACCGTAAAGAGTTACAACGCTGAAAAAGCCCCCGCCATTCGGCGGGGGCTTTTGTGCAGATGAAAATTCCGGGAGTGTGCTCCTCAGTAAGAGTAGTACATGCTGAATTCCATGGGGTGCGGGCGCAGGGACAATGGCTTGATCTCATTGTTGCGCTTGTAGTCACACCAGATTTCGATGATGTCAGGTGTGAACACGTCGCCCTTGAGCAGGAACTCGTGATCTTCTTCCAGGGCTGCCAAGGACTCTTCCAGAGAGCCGGGCATGGAAGGAATGGTGGACAGTTCCACGGGATCCAGGTCGTAAATATTTTTGTCCAGAGGCTGGCCGGGATCAATTTTGTTTTCAATACCGTCAAGGCCGGCCATGAGCATAACGCTGAAGGCCAGGTAGGGGTTGGCAGTGGGGTCGGGGAAGCGGATTTCCACGCGGCGCGCCTTGGGCGAGTTCACGATGGGTATGCGAATGGCGGCGG
KOK=         8
KK=   62101  LL=   63000  Z=    6.53  JJ=   61861  DL=   900
A===      111      112      113      114      121      123      124      131      132      133      134      141      143      144      211      213      214      223      224      231      233      234      243      244      313      314      323      333      334      343      413      433
B===      222      122      422      322      212      412      312      242      142      442      342      232      432      332      221      421      321      411      311      241      441      341      431      331      424      324      414      444      344      434      423      443
RRR=    4.372   20.304    3.321    0.928    0.754   42.956   10.545    0.570   -0.907    0.286   -0.753   -1.802    0.004    1.480    1.587    0.095    2.031   20.258    1.126    1.163    0.087    0.524    0.524    0.410    5.236  172.142   13.717    0.202    2.460    4.968    9.534   33.913
X1==    3.761    6.805    1.300    0.327   -1.143    5.595    1.548   -1.209    4.058    0.061   -1.463    1.125   -0.075   -0.874   -1.143    0.218   -1.384    5.618   -0.837   -1.319    1.152   -0.322   -0.322   -1.677    3.699   15.892    4.495   -0.343   -1.690    1.333    3.396    4.960
X2==    1.163    2.984    2.554    2.836   -0.660    7.678    6.814   -0.471   -0.223    4.698    0.515   -1.602   -0.058   -1.694   -1.388    0.435   -1.468    3.606   -1.345   -0.882    0.076   -1.629   -1.629   -0.244    1.416   10.832    3.052   -0.589   -1.456    3.728    2.807    6.838
CD1=        5        9        3        2        0        9        4        0        7        2        0        3        2        1        0        2        0       10        1        0        4        2        2        0        7       25        9        2        0        5        7       11
CD2=        4        6        7        7        1       14       12        2        2       12        4        0        3        0        0        3        0        7        0        1        3        0        0        2        6       22        8        3        1       11        8       17
TCCTCCGTATTTGCGCGTCGTAGAAGCATCGGCCTGGGTGAAGGCCTTGAAGAGTCGATCCACCTGTTCAGGATCCATGCCAATGCCTGTATCATGGACACTCACGACGATATGCTCGCCATGGTTCTGCACCTCGACGGTGATCTCCCCCTGGTGGGTGAATTTGGTGGCATTACTGAGGAGGTTGATCAGAATCTGGCGCACTTTGGTCTGGTCAGCGTGCATCATGCCAATATCGGGACTGAGTACGAGCTGAAACTGATTGCCCTGCTTTTCCATAAGGGGAGTCATGATCGCCACCACATCGTGGAGAAGCTGCGTTATGTCAAAATCTTCCAGGAACAGATCCATTTTTCCCGCTTCAATCTTGGAAATGTCCAGAATGTCGTTGACGATTGACAGCAGGTGCAGGCCCGCCTTGTTGATCTTCTCCAGGTCCTGCTGAACGCTTTGGGTATTGCCTGCGGCGATGTCTTCCTGGGTCATTTCACTGTAGCCGATAATGGCATTCAGCGGGGTGCGCAGCTCATGGCTCATGTTGGCCAGAAACTGGGCCTTGGCCTCACTGGCTGCTTCGGCGGCAGTGCGGGCCTGCTCCAGTTCCTGCTGGGCCAGGCGCAGTCGCTTCAGCATCTGGTTGAAAGACAGCGCGATCTGGCGCATTTCTCCCTCGGCGTTGCCTTCAAACTGTACCTGGGTAGACAGGTCGCCACTGCGACCTGTGTGGCGAATGGCGTGAATGAGGCGCGCCATGGAGCGATTGATGGAGAGCGTCATGGTGGCGACGGGAACCAGCAGCAGGAAGATGATGGTCAGGACGATAAAGGCGCTCAGGCGAACCTGACCCCAGAACAGGGTATTGATCTCATCCAGGTAGACCCCACTGCCCAGCACCCAGTC
KOK=         9
KK=   63841  LL=   64710  Z=    5.52  JJ=   63781  DL=   870
A===      111      112      113      114      121      123      124      131      132      133      134      141      143      144      211      213      214      223      224      231      233      234      243      244      313      314      323      333      334      343      413      433
B===      222      122      422      322      212      412      312      242      142      442      342      232      432      332      221      421      321      411      311      241      441      341      431      331      424      324      414      444      344      434      423      443
RRR=    0.800    0.594    0.390    1.346   -1.341   82.888    3.480   -0.209   -2.034    4.333    0.186    0.374   -0.053    0.309    1.024    0.937    0.678   30.018    0.205   -0.780    1.690    0.620    0.077    0.499    4.729   84.334   15.515    1.355   -2.074    2.388    2.101   14.863
X1==    0.334    1.134    1.914    2.409    1.134    6.577    1.037   -1.028    1.410    1.058   -1.432   -0.252   -0.014   -0.304   -0.866    1.410   -0.521    8.494   -0.801   -1.174    0.589   -0.390    0.233   -0.686    1.842   12.751    5.410    1.508    1.603    1.603    2.114    4.443
X2==    2.396    0.524    0.204    0.559   -1.182   12.603    3.355    0.204   -1.442    4.094   -0.130   -1.487    3.804   -1.017   -1.182    0.664   -1.302    3.534   -0.257    0.664    2.868   -1.589    0.329   -0.728    2.567    6.614    2.868    0.898   -1.294    1.490    0.994    3.345
CD1=        1        2        3        4        2        9        3        0        3        3        0        1        2        2        0        3        1       13        1        0        3        2        3        2        4       20       10        5        6        6        5       11
CD2=        5        2        3        3        0       20        6        3        0       12        3        0       10        1        0        3        0        6        1        3        8        0        3        1        9       15        8        8        2        8        5       12
GGGCAGTTCTGGCAGGGTCTGCAGCAGTTCCACCGCCTCGGCGCCATGCTCCGCCTGCTGTACTTCATAGTGCTCCTCGCTGAGGATGCTGGCGATGGTGTTGCGTGTCAGGGGTTCATCTTCAACGATAAGGATTCGGGCCCCGTGGCGGTAGCGCTGCAGCAGACCGGTGAGCATCTGCCGGTCAACAGGCTTGACCAGGTACTCATCCGCCCCCAGGGAGAAGCCGATATTGCGTTCACTGATGATGGTGAGCATGATCACGGGGATATTCGCGGTCTGATGGTCGGCTTTCAGTGCGGACAGGGTACTCCAGCCATCCATTTCCGGCATCATGACATCCAGGGTGATGGCGATGGGGGAGCAGCTGCGGGCAAGGCGCAGTGCCTCTTTGCCGCTGTGCGCTTCCATGACGTGAAACTCCTCTTTTTCCAGTGATTTTCGCAGCAGGTGCCGCACTTCTGGGTCATCGTCAACGATGAGTACCACATCACCAGGGTGCTCGGCAGCCGCCAGGGCGTTGCGAAGATCGCTTTCCCCGCCGTGCCGGGGTGCTGTGGAGGAGTGGGGCTGCCTGATCAGGGGGAGCGTGAGGCAGAATGTTGAGCCAGCGCCCGGCTTGCTGTGGGCGGTGATGCCACCCCCCAGTAGATGGCTGTAACTCTGGCTGATGGCCAGCCCAAGTCCGGTTCCGCCATATTTGCGGGAGATGGAGACATCGGCCTGGGTGAATGACTGGAAGAGAGAGCTCAACCGCTGCTGCTCAATGCCGATTCCCGTATCAATGACCTGGAAGGAGATCGTGGGGATTTCCCGGTCTTCCTGGCATTGTACCCGGAGGGTGATGCTGCCGTTCTGGGTGAACTTGGC
KOK=        10
KK=   65281  LL=   65730  Z=    5.49  JJ=   65221  DL=   450
A===      111      112      113      114      121      123      124      131      132      133      134      141      143      144      211      213      214      223      224      231      233      234      243      244      313      314      323      333      334      343      413      433
B===      222      122      422      322      212      412      312      242      142      442      342      232      432      332      221      421      321      411      311      241      441      341      431      331      424      324      414      444      344      434      423      443
RRR=    2.693    5.042    0.239   -0.058    0.137   14.554    0.057    0.239    0.893    0.012    0.311   -1.173   -0.128    0.374    0.538   -0.280    0.945   55.040   -0.604    0.893   -0.579    0.273   -0.142    0.044    0.317   45.143   -0.949    0.314   -0.002   -5.255   10.655   10.649
X1==    1.525    2.404   -0.662    0.249    1.404    3.168    0.057   -0.662   -0.832    0.076    0.938   -0.751   -0.047   -1.099   -0.596    2.168   -0.943   10.803    0.757   -0.832   -0.150   -1.158    0.603   -0.406    2.076   12.755    0.786    0.632   -1.222   -1.222    3.892    2.123
X2==    1.765    2.097   -0.361   -0.233    0.097    4.594    0.997   -0.361   -1.074    0.153    0.332    1.563    2.737   -0.341   -0.903   -0.129   -1.003    5.095   -0.799   -1.074    3.852   -0.236   -0.236   -0.109    0.153    3.539   -1.207    0.496    0.002    4.300    2.737    5.017
CD1=        2        3        0        1        2        4        1        0        0        1        2        0        1        0        0        3        0       12        2        0        1        0        2        1        3       14        2        2        0        0        5        4
CD2=        3        3        1        1        1        6        2        1        0        2        2        3        5        1        0        1        0        6        0        0        6        1        1        1        2        6        0        3        2        8        5        9
GGAGAAGCCGCTGAAGGATTTCTGGGCGCGCACGATGCGCGAGAACACTCTTTGCACCTTCTGGGCGTCTTCCGGGGGGATCAGGGAAAAGGGGGAGCGACCCAGCAGTTCTTCAGCCGGATATCCCAGTACGTCTACGACACGATCCGTCAGGAACGTGAAGCAGCCATCGCTGTCAATTTCCCAGATATATTCGCCTGCGGCGTTGGATACATCGCGGAAGCGTTGTTCGCTTTCGCGCAGGCGCAGTTCGCTGGTTTTTCTACGGGTAATATTGCGGGCGACCAGCAGGATATGTGTTTCGTCCATGCTGACGGCGTGGACGTCAAGGTAGATGGGTTTTTCGCCGGAAATTATGATCTCCTGCTGGGCCCTGTGCCCCTGTCTGGCGGCATTGACCAGATCCAGCATGGCCTGCAGATTTTCCCCTTCTGGTGCCAGCAGCTCAAA
KOK=        11
KK=   72601  LL=   73200  Z=    5.01  JJ=   72421  DL=   600
A===      111      112      113      114      121      123      124      131      132      133      134      141      143      144      211      213      214      223      224      231      233      234      243      244      313      314      323      333      334      343      413      433
B===      222      122      422      322      212      412      312      242      142      442      342      232      432      332      221      421      321      411      311      241      441      341      431      331      424      324      414      444      344      434      423      443
RRR=   16.352    5.364   -1.107    0.130    6.894   -0.076    1.403    0.220   -0.341   10.509    0.398   -0.186    3.332    0.777    1.287   -1.624    1.466    9.953    0.414    0.189    0.214   -0.185   -1.261   -0.134   17.270   53.601   -1.718    1.389    2.115    4.498    0.069   -1.999
X1==    2.042    1.856    0.811    0.765    1.856   -0.255    4.085    1.753   -1.142    4.885    0.512   -1.092    2.217   -1.211   -1.046    3.297   -1.161    2.131   -1.234    0.633    1.198    0.338   -1.268   -0.498    4.019    7.329   -0.432    1.103    1.046    3.393    1.364    2.611
X2==    8.009    2.891   -1.365    0.170    3.715    0.298    0.343    0.125    0.298    2.152    0.777    0.170    1.503   -0.642   -1.230   -0.492   -1.263    4.670   -0.335    0.298    0.179   -0.547    0.995    0.269    4.297    7.313    3.974    1.259    2.023    1.326    0.051   -0.766
CD1=        3        3        2        2        3        1        6        3        0        7        2        0        4        0        0        5        0        4        0        2        3        2        0        1        6       10        1        3        3        6        3        5
CD2=       12        5        0        2        6        2        2        2        2        5        3        2        4        1        0        1        0        7        1        2        2        1        3        2        8       12        7        4        5        4        2        1
TGATTTCGGCCATGAATTATAATTCGGTCACCAGAAAAAGCAAGTGGTTTTCCTGAGGGTTCTTACATGAAAAACTACCGAGGATTTCACCGGTTCCGGGCGCTTCTGGCTGCCCTGATATTCACAGCATTTTTTTCCGGGGCAGCCCAGGCTGCGGATTCCTGTGTGGTGCTGGTCTATCACCATTTTGCCACCGACACACCCGCTTCAACCAGTGTAACACCGGAGCTTTTTGAAGCCCATCTGCGCTACCTCAAGCAGAATAATTTCAATGTGATTTTTCTGAGCGAAGCGATGGAGCTGTATCGCCAACAGCAGCCCTTTCCGTCGAAGTGTGTGGTGCTGACGGCTGACGATGCGTATCGCTCGGTGTATTCCAGCGCCATGCCGCTGCTGCGTCAGTATGAATTTCCCATGACGATTTTTGTGACCACCGAAGGGGTGCAGCGCGGCTTCGGTGTCTACATGACCTGGGAGCAGATGCGCGAAATACAGGGGAGCGGACTGATTGAGTACGGTAACCACTCTCACACCCACGAGCACTTTATCCTGCGTAAAGACGGTGAAACCGAGAGCCAGTATCGTCAGCGGCTGCGCGGG
KOK=        12
KK=   89641  LL=   90480  Z=    4.82  JJ=   89401  DL=   840
A===      111      112      113      114      121      123      124      131      132      133      134      141      143      144      211      213      214      223      224      231      233      234      243      244      313      314      323      333      334      343      413      433
B===      222      122      422      322      212      412      312      242      142      442      342      232      432      332      221      421      321      411      311      241      441      341      431      331      424      324      414      444      344      434      423      443
RRR=    0.640   11.365    0.021    1.575    3.325    1.125    2.753    0.021   -0.166    1.492    0.632    0.228    2.218    0.558   -0.314   -3.387    1.065   16.942    4.745    3.174   23.719   -0.031   -1.423    0.477   -0.322   52.125   -2.606    2.706    0.028    1.865    0.269   11.087
X1==    0.224    2.425   -0.057    0.830    1.535    0.963    4.561   -0.057    0.963    0.466    1.192    0.830    2.005   -0.495   -1.135    4.017   -1.369    4.274    1.142    1.726    3.689   -0.330    2.216    2.673    2.140    6.067    3.689    1.459   -0.063    1.332   -0.433    3.424
X2==    2.863    4.687   -0.373    1.898    2.167    1.168    0.604   -0.373   -0.173    3.204    0.531    0.275    1.106   -1.126    0.276   -0.843   -0.778    3.964    4.154    1.839    6.429    0.093   -0.642    0.178   -0.150    8.591   -0.706    1.855   -0.437    1.401   -0.621    3.238
CD1=        1        4        1        2        3        3        8        1        3        2        3        2        4        1        0        7        0       10        5        4        8        2        6        7        4        9        8        4        2        4        1        7
CD2=       10       10        3        7        6        4        3        3        2        9        4        4        5        1        3        1        1        6        6        5       11        2        1        2        3       18        1        6        2        5        2        8
CTCCCAGGTGCTCAGCGTACTGGATCCGAAATTTGCAGTCAGCAGCGTCACCAGCGCGGATCGTGAGCCTCTGGTGGCCGTGGGTGGCTATGGCAGTGAAATGAATATCCGTTATCTGGATGCCGGTGGAAAGGCGCGGGAAGGGGATATTGTCTTCACCAGTGGTGTGGATCAGGTCTTTCCCGCTGGTCTTCCGGTTGGGCGTATTACGGGAATTGCGGCTGATACCGACTTGTTCTTCAAGGGAACCATTGCCCCCTTTGTTGACATCAATCGACTGGAAGAGGTGCTGGTGCTGAAAGTGGAAGCGGGCGAATTTGACGCTCACAAGGAAGAGGCGAAGGTGGTCCCGTGAAGTTTTTCGCCTACCTGCTGCTTTTCTTTTTCTTTATAGCTGTGCAGTCCTCCTTTCCTTTTGGAATGTACACGCCGGATCTGCCCTTTCTGTTCTTTTTCTGCATGGTGACACTCATGGATGAGCTGGAAGGCTTATCCATCGCCATACTGTTCGGGTTTATCATGGATGCGGTAACGGGCATTCTCTTCGGCTACCATATTCTGCTCTACTCCTTTACCGCATATCTGATGACTTCATTACGGAATCGTCAACTTTTGTGCCAAAAGTATGAATTGTCTATTATTCTGATGGTCATCAGCGTTCTGGCGGGAATGTCACAAATTTACCTCATAGGTGCCTTGGCCGCTCCCCTGGGCCAGGCGGATACGCTGACCATGCACAGCATTCTGCTGCGCGTTTTCCTGGACGCCTTCCTGAGCGTCATTGCCTTTGGGTTGCTCTATCAGCCATTGATTCTGCTGAATCACTGGTTCCTCTCCCTC
KOK=        13
KK=   94771  LL=   95070  Z=    7.57  JJ=   94141  DL=   300
A===      111      112      113      114      121      123      124      131      132      133      134      141      143      144      211      213      214      223      224      231      233      234      243      244      313      314      323      333      334      343      413      433
B===      222      122      422      322      212      412      312      242      142      442      342      232      432      332      221      421      321      411      311      241      441      341      431      331      424      324      414      444      344      434      423      443
RRR=    0.473   -0.439   -0.154    0.216    0.476   11.173    0.278   -0.365    0.588    0.478   -0.009    0.278   -0.009   -0.033    0.093   -0.170    0.278    3.552    0.222    0.278   -0.117   -0.002    0.176   -0.065    1.037   59.971   -0.023    0.152    0.746    0.938    1.136   22.024
X1==    0.636    1.649    0.356    0.408    0.649    4.379   -0.571   -0.644    0.379    1.763   -0.046   -0.592   -0.046    0.038   -0.351    0.379   -0.571    1.401    0.450   -0.621   -0.094   -0.009    0.991    0.073    0.816    5.875   -0.094   -0.727   -0.635    1.608    0.941    6.842
X2==    0.743   -0.266   -0.432    0.530    0.734    2.552   -0.488    0.568    1.552    0.271    0.207   -0.470    0.207   -0.862   -0.266   -0.448   -0.488    2.535    0.494   -0.448    1.244    0.178    0.178   -0.894    1.271   10.207    0.244   -0.209   -1.174    0.583    1.207    3.219
CD1=        1        2        1        1        1        5        0        0        1        3        1        0        1        1        0        1        0        2        1        0        1        1        2        1        2        7        1        1        1        4        2       11
CD2=        1        0        0        1        1        3        0        1        2        1        1        0        1        0        0        0        0        3        1        0        2        1        1        0        2       11        1        1        0        2        2        5
TATCTGCAAGGAAAAACTGTCTGTATCACCGGTGCCAGTGACGGCATAGGCGCCGCCTGCGCCAGGGAATTCGCTGCCCACGGAGCCCGTTTGCTGCTGTGCTCGCGCACCCTGGGCAATGTGCAGCGACTGGCCGATGAACTGACGAGCCAGTACGGCATCTCCACCCACGCCTTTGCCCTGGATGTGCGCCAGCGCCAGCAGGTCAGTGATGCGCTGGAGAAGCTGCCCCCGCAGTGGCGCGCAATCGACATCCTCATCAATAACGCCGGCCTGGCGCTGGGGCTTGAAGCCTTCCAG
KOK=        14
KK=   96541  LL=   97560  Z=    5.43  JJ=   96541  DL=  1020
A===      111      112      113      114      121      123      124      131      132      133      134      141      143      144      211      213      214      223      224      231      233      234      243      244      313      314      323      333      334      343      413      433
B===      222      122      422      322      212      412      312      242      142      442      342      232      432      332      221      421      321      411      311      241      441      341      431      331      424      324      414      444      344      434      423      443
RRR=    1.652   -0.440   -0.689    1.743    0.210    0.126    8.600   -3.060    0.126   -0.389    0.385   15.366   21.413   -3.582    1.201   -0.694   -0.492    7.892    2.581   66.868    2.240   -0.669   21.011   55.521    2.083    0.385   -2.180    1.330    0.421    0.027    0.494    2.450
X1==    1.267    1.727   -0.634    1.524    0.201    0.545    2.513   -1.372    0.545    1.738    1.029    4.437    3.623   -0.945   -1.325   -0.814    0.500    1.504    2.062    8.697    0.738   -0.509    4.272    8.897    2.395    1.029    1.948    0.598    2.280   -0.031   -0.268    3.436
X2==    1.303   -0.255    1.085    1.144    1.047    0.232    3.422    2.230    0.232   -0.224    0.374    3.463    5.910    3.789   -0.906    0.853   -0.983    5.246    1.251    7.688    3.034    1.314    4.918    6.240    0.869    0.374   -1.119    2.222    0.184   -0.873   -1.840    0.713
CD1=        3        4        1        4        2        3        6        0        3        5        4        8        8        1        0        1        3        5        6       15        4        2       10       18        6        4        6        4        7        3        2        9
CD2=        5        2        5        5        4        3        8        7        3        3        4        9       14       10        1        4        1       10        4       15        8        5       11       13        5        4        1        8        4        2        0        5
TGGTCAATCGCATGTTCAACCGCTTTCACCCCGTGTATCTCAATGCGTTTCTGCGTATCCTCAACGTCTTTGCCGCCGGCTCCAATGTGCAGCTCTACGAAGGCAAATATAAAGGCTATGTGGGTACCGTGGTGCGCGCGGAAGCCAATAATCGGCTCAGCCCGGTAGTGAGACTCTTTTTTGATGACCGCCAGCAGCGCCTGCCTCGCCCCATTGACGTGGACCTCTCACGGGAGACTGGCATGAGCCTTCAGCGCAAATCCCTCAAAGAGCTCAATGAGATTAAGATAGAGTTGCTGTAGCGACTTCAGCGGATGTGGCGGGGGATGCGTACCAGGAAACAGGCTCCCTCTGGGCCGTTTTCGGCTCGAATTGTTCCGCCTGACTTCTCCTCAATGATTGTCCTGGCCAGCGAGAGCCCGATGCCCGTGCCCTTATCAGGTTTTGTGCTGAAAAACGGCTCAAAAATCCTGTCTGGCAGAAGTTCCACCGGGATGCCTCCACCATTGTCTCGAATACTGATGGTCAGCATCGATTCATCAGGTTCCACCTTGATGGCAATGTGCCCATCGTGCCTTTGCTGCTCCTGGAAGATATCCAGTGCATTATTGATGATATTGAGGACTACCTGCTTGAACTCACTGGGGTACCCCCTGGAATAGAGGAGGGGTTCACTGGCAGAAATCTCCAGAGTGGCCTTGGCTTTGAGCAACTGGCCTTGAAGAAGGTCGCGAACGGTGGCGATAGCATCGCTGACATGAAAGATCTCCTGCTCCCGTGATGGCAGGTAGAAGTCACGAAAATCGTTCATGGTTTGGCTCATGAAGCGAATTTGTTGCATGACTTGCTCCACATGGGAGTTCAGATTCTCCCGTGTCAGTGTCCCCTGATCGAGCAGCAGGGGAAGGGTCTGTGTCATCAGGGCAATGGCATTGACCGGCTGCTGCCATTGATGGGCGATGGCACCCACCATCGCTCCGACTTCAGCCAGCTTGGCCTGCTGGATCAGTATGGCTTGCT
KOK=        15
KK=  100801  LL=  101670  Z=    5.75  JJ=  100681  DL=   870
A===      111      112      113      114      121      123      124      131      132      133      134      141      143      144      211      213      214      223      224      231      233      234      243      244      313      314      323      333      334      343      413      433
B===      222      122      422      322      212      412      312      242      142      442      342      232      432      332      221      421      321      411      311      241      441      341      431      331      424      324      414      444      344      434      423      443
RRR=    0.762   -0.602    0.256    1.549   -0.370    0.042    7.976    2.467    1.208   -0.126    0.425    0.325   35.548    2.344   -0.980    1.129   -0.148    7.717    9.964    1.687   43.078    2.422    9.785    4.557   -0.777    8.539   -0.007   -0.469   -1.538    2.079    1.451    7.567
X1==    1.923    1.770   -1.177    0.967   -0.121   -0.398    4.503    1.399    2.079    0.149   -0.855    0.203    5.826    1.259    0.824    0.428   -0.644    2.699    2.810    2.905    7.256    1.630    2.916    3.369   -0.601    4.490    0.038   -0.240    2.341    1.172   -0.855    2.341
X2==    0.396   -0.340   -0.217    1.601    3.055   -0.105    1.771    1.764    0.581   -0.845   -0.498    1.601    6.102    1.862   -1.189    2.639    0.230    2.859    3.546    0.581    5.937    1.486    3.356    1.353    1.293    1.902   -0.173    1.950   -0.657    1.774   -1.698    3.233
CD1=        3        3        0        3        1        1        8        3        4        2        1        2       11        5        2        2        1        5        6        5       12        5        7        9        1        9        2        2        7        5        1        7
CD2=        2        1        2        4        5        2        4        5        3        2        2        4       13        5        0        6        2        6        6        3       14        5        8        4        6        6        3       10        3        8        0       11
GGAGCGCGCGGGCGATGTGGCGCTGCTGGCCCAGCATTTTCTGGAGAAAATCAACGAGGATAATAATACGGATATCAGTATTCATTCACATGATATTGGCCTGCTGGACTCCTACCCGTGGAAGGGCAATGTGCGGGAACTGCAGAACGCGGTCTTTCGAGCCTTCCTGGAGCAGAAGCAGGGGTATGCCAATTTCCGCTTCCTTCAGTACAGCGGGCGCAGTGAGGAGCCACTTCCCAGCAGCAGTTCCCGAGTCGCTCCATTGGCGCCTGCCATTGTGGAAAGCCGCCGGGAGTACGAGCGACGCAAGATCGAGGAGGCCTTGCAGGCCACCAAGGGAGTGCAGACGGAAGCAGCCCATATTCTGGGAATCAGCCCGAGGCAGCTGCGCTATCGCATCAGCAAGTATGGCATTCCGGTGCGGAAGTTCTGACAGGCCGTGGAAAACCTTCACCATGGGGCGTAACTTTGTTCCGTAATCATTTGGCCGAGTGTGCTTACGGGTGCCTGAGGTGGGGGAGCTGCTCCAGCACAAAATCCAGCACCGCTGATGGCGTATCCAGATCCAGCAGGGGCAGCTGGCTGGCTTCCAGGCGGGTGTGATCTTCCGCGGGGGCCGCTATGGCGATGATGTGCTGGATATGCCCGTAGAGGGGGGCTTTGCCATTGGCACTGCGGAAAATCTCGACTTTCGGGTGGGGACTGCTCTTGTGTCCTTCAATGATGATGAGATCTTCGTCGGTGAAGTATGCCAGCAGCGCCTCCAGTGGCGCTGGCTGCGCTGTGCGCTTCTGGATGGCCACCAGCTGGTCACTGGAAATGAGGGTGGTGGTTGCTCCGGCTTCCCGAAAGCGCCAGGAGTCCTTGCCG
KOK=        16
KK=  111661  LL=  112800  Z=    5.02  JJ=  111601  DL=  1140
A===      111      112      113      114      121      123      124      131      132      133      134      141      143      144      211      213      214      223      224      231      233      234      243      244      313      314      323      333      334      343      413      433
B===      222      122      422      322      212      412      312      242      142      442      342      232      432      332      221      421      321      411      311      241      441      341      431      331      424      324      414      444      344      434      423      443
RRR=    2.546   -0.095    3.370   -0.425    6.427    0.058    3.750    6.109   -0.642   -2.479    0.545   15.857    2.963    7.384    0.533    1.865    0.225    0.020    3.115   93.760   -0.945    3.836   28.443   76.961   -0.256    0.005    0.392    4.483    5.899    2.596   -0.060    0.160
X1==    1.476   -0.303    1.313   -0.528    2.898    1.452    2.000    3.115   -1.022   -1.171    0.516    5.994    2.808    2.158    0.337   -1.641   -0.442   -0.318    0.901   13.204   -1.102    1.227    5.946    8.734   -0.591   -0.057   -0.504    2.672    2.589    1.482   -0.057    0.928
X2==    1.725    0.312    2.567    0.804    2.218    0.040    1.875    1.961    0.628    2.116    1.055    2.646    1.055    3.421    1.583   -1.137   -0.510   -0.064    3.456    7.101    0.858    3.127    4.784    8.811    0.433   -0.082   -0.777    1.678    2.278    1.752    1.055    0.172
CD1=        5        2        5        2        7        5        6        8        1        1        4       13        8        7        3        0        2        2        4       24        1        5       13       18        2        3        2        8        8        6        3        5
CD2=        5        3        7        4        6        3        6        6        4        7        5        7        5        9        5        1        2        3        9       15        5        9       12       19        4        3        2        7        8        7        5        4
ACGCCGGGGCCGGTTATTGTGGACATGGTTATCGACCGTGAAGAGAACGTCATGCCCATGGTTCCGGCAGGAGCCAGTGTCAGAGATATGATCCTGACAGATCAAATCTAAGCCAGGTGAGGACAGAGATGAAACATACCATAAGCGTCATTGTAGAAAATAAATTCGGGGTTCTGTCGCGGGTGACGGGACTGTTCAGCGGTCGCGGGTACAATATCGAAAGTCTCAGCGTGGCCCCCATTGATGACAATCGCTTCAGCCGTATCACCCTGGTGACTACGGGTGACGACAAAGTGGTGGAGCAGATTACCAAGCAACTGCACAAGCTTATCAACACCATCAAGGTCATCGACCTGACCAACGAAGAGCATATTGAACGCGAGCTGCTGCTGGTTAAGATAAACTGCCCCAACACGACGGTGCGCAGCGAAATTCTGCAGATCATGGATATTTTCCGTGGCAAGACGGTGGATGTGGCTGTCAAGAGCATTACCGTCGAGGTGACCGGTGCCGCCGAGAAGGTCAACGCCTTTATCGACATGATCAGGCCCTTTGGCATCAAGGAGATGGCCCGCACCGGCAAGGTGGCCATGCTGCGCGGTCAGAAGCCCTGAATCAATTGCTGCACCATCACAAAGGCCCCGCCGCTCATCTGAGCAGCGGGGCCTTTCATATTCACTCAGAAAAGTTCCAGCTCTCCCCCATCTTCCTCATGCCCCTCAAGTTTGTTGCATATCTGTTCAATATTGCTCATCAGGGCGTCGTCGAGGTAGTGGATATCAACAGCATCGCCGTCCACAAAGATATGGGTGGTGAATTTCTGGATATCCTCGGCCAGGCTTTCGAGCATGCTGGCCAGAATGCTCACATGGTTGTGGTCGAGGTTTTCGGTGTCAATGGCCTCAATGCTGATGACCAGCTTATGCAGGGCGTCTGCTATGGCGGAAAAGCGCATGAAACGGTCGAAGATCACCCGGTAGCTTTCGAATATCTCCAGGAAATCATCGCGCATCTCCATAGTGAATCCTTCGACGATCATGGTGCTGATGATGGAGTCCAGGCTGGCACCCAGTTCCATCATCTCATCGATGTCCTCCAGGGCGCTCTCCCAGTCCTTGGGATCACTTTTGAGCTCTTCAA
KOK=        17
KK=  114781  LL=  115980  Z=    6.12  JJ=  114781  DL=  1200
A===      111      112      113      114      121      123      124      131      132      133      134      141      143      144      211      213      214      223      224      231      233      234      243      244      313      314      323      333      334      343      413      433
B===      222      122      422      322      212      412      312      242      142      442      342      232      432      332      221      421      321      411      311      241      441      341      431      331      424      324      414      444      344      434      423      443
RRR=   19.750   11.888   -2.251   -0.093   11.689    9.788    4.286    0.550   -2.914    1.928   -0.009    1.505    0.030   -1.018    1.204   -0.221    2.687   26.642    1.234   -0.107    6.080   -0.190    0.240    0.046    3.715   82.268    3.094   24.330   -2.275    9.812    1.239    8.444
X1==    5.367    6.967   -0.671    1.818    3.193    5.777    2.011    2.950    2.458    0.956   -0.558   -0.850    0.029    1.361   -1.337   -0.197   -1.659    5.028    0.990   -0.197    2.932    0.259    0.259    0.420    0.956    6.484    2.932    4.908    1.639    3.705    1.203    3.188
X2==    3.680    1.706    3.355   -0.051    3.661    1.694    2.131    0.186   -1.186    2.017    0.017   -1.771    1.030   -0.748   -0.900    1.118   -1.619    5.299    1.246    0.542    2.074   -0.733    0.925    0.109    3.886   12.687    1.055    4.958   -1.388    2.648    1.030    2.648
CD1=        8       11        1        5        6       11        6        6        6        4        2        1        3        6        0        2        0       11        5        2        8        4        4        5        4       14        8       12        7       11        5       10
CD2=        9        5       10        3        8        6        6        4        1        9        4        0        6        2        1        5        0       11        4        4        8        2        5        3       13       29        6       18        2       11        6       11
CAGTGCCAGCCCGAGCAACTGACTGTTGGGTATGGCCTGAGAGTGATACTGGGCAATGGCTTCGAAATCGTCTTCATGGTGCAGAATTCCTGCACTCAGGGTGTTGCCGAAGAGTTCCCCGGAGAAGAGCAGCCCCTTTTCGGGAAAGCAGGTCACAAAGGAGCCGGGGCAGGGACAGTAGGGCGTCGGAATAAAGTGGCAGAGAAAGCCGGGTCGCGAAAGCTGAAAGTTGCGCTGATCAATGGGGTAGATGGAGGAGCGTACCCCCATCTGCCGCAGGCTGTCCGCCATCTGCCCCTGGGTGACGATGAGCAGATCGTCGCGCCCAATGCGTTTTTCCAGGTAGGGCAAAGCTCCACACGCCTCTGGAAGGGCACTGTTTACCACTATATAGCGGATCCGTTCCAGGGGGAAATCCCGGCGGATGCGCTCAAAATCCTCTTCCTGTCCAAGGGTTCCCCCGGGATTGAACAGGACGCTTTCGTGCTGGTTTTCCAGCCAGTAGGTGCGACTGTGGGGCTTCTGCCGCATGCGCACCAGAAAGACGTCGGAAGCTATGCTGACAGGGAGGCCCTGACTGAAGCTGGAGTGCATAATGAATCCTCGGGCAGGGAAAATCATGGTCGCGCAAAGTCGACACCTGATATACTCTTTATATGTACGCCATGAAATACATTGCGTCAATTCCTCTTGCCCAACGAAATCGGTAATAATTATTCCTGATTTTATAGGGGCAGGTGTTGACGCCCCAAGGTGCGTATCGTTACATTTCATTTCTGGAGGGGGCCTATGCTGGGTGGCATACTCTTGATACTGTTTTGTCAATTGGGAGGGGAAGTACTGGTTCGTTCCCTGGGGCTGCCGTTGCCCGGGCCGGTGGCTGGCATGGTGCTGCTGCTGGGTGTGGTTATTGTCTATCGCGATGTTCCGGCCACCCTGCGCAGTGCCACTGACGGGCTGCTGCGCTATCTTGCCCTGCTCTTTGTGCCCATTGCCGTGACAGGAATCATGGCGCACCGGGTCTTTATGTATGAAATCTGGTTTCCCCTGACCGTGGCCATTCTCGGCAGCACCATCCTGGGCATTATCACGACCGCCCTGGTTTTTCGCCTGCTGATGCGACGCCAGCAGCGCTCCGGGAGGTCAGCGTCATGATGGAATGGGTGCTCGAAAGCTCGCTGCTGTGGCTGGGCATTACCA
KOK=        18
KK=  117901  LL=  118500  Z=    5.01  JJ=  117841  DL=   600
A===      111      112      113      114      121      123      124      131      132      133      134      141      143      144      211      213      214      223      224      231      233      234      243      244      313      314      323      333      334      343      413      433
B===      222      122      422      322      212      412      312      242      142      442      342      232      432      332      221      421      321      411      311      241      441      341      431      331      424      324      414      444      344      434      423      443
RRR=   -1.638    3.495    1.100   -0.446   -0.015   48.093   -0.324   -0.172   -0.391    5.391    5.710    0.044    0.703   -0.068    0.576    0.909    1.168   11.205   -0.504   -0.119    0.634   -0.312    0.802   -0.340    4.769   63.752   -0.168    4.606   -0.308   -0.954    0.703    2.375
X1==   -0.474    3.409    1.275    1.105   -0.591    6.098    1.798    0.275   -0.902    2.766    2.269    0.105    1.407   -0.535   -0.591    2.098   -1.062    1.781    0.524    0.098    0.533    0.230   -1.318   -0.770    0.853    7.442   -0.326    3.344    1.338    4.139    1.407    2.738
X2==    3.455    1.025    0.863   -0.404    0.025    7.887   -0.180   -0.624    0.433    1.949    2.516    0.421    0.499    0.128   -0.975    0.433   -1.100    6.290   -0.961   -1.223    1.190   -1.357   -0.608    0.442    5.588    8.567    0.515    1.378   -0.231   -0.231    0.499    0.867
CD1=        0        4        2        2        0        7        3        1        0        4        4        1        3        1        0        3        0        3        2        1        2        2        0        1        2       10        1        6        4        8        3        6
CD2=        5        2        3        1        1       11        1        1        2        6        6        2        3        2        0        2        0        8        0        0        4        0        1        2       12       15        3        7        3        3        3        5
CGCTCTGGACGGGTAGCCGGCATCACGGATCCCGAACTGAACACCTCTGCTGTAACAGCCTACAGCAGGGAATTTCCACTGCGCTTCTCGCGCGATATCCGGGTTGAACCCATCGCGGGAGCTTCAAAGGTGCGTATCGTCTGGCCGGAAGGCTCGGTGGAGGTCGATGGTATCCTGGCGGCACAGGGGCGTCGCCCGAACCTTGATGATCTGGGACTGGAGCCGCTGGATATCCCCCGTGACGAACATGGCATTCCCCTGTTTGACCCCCAGACCATGCAGGTGGGTGATCTGCCACTGTTTATCGCCGGCGATGTGACGGGCAGCCTGCCGGTGCTCCACGAAGCCTCCGATGAAGGGCGCATTGCCGGTTACAATGCCGTGAATTCCGTGCAGCGTTTCCGGCGCAAGACGCCTTTGCTGGTGGTCTTTACCGATCCCAATGTGATGCAGGTGGGGCAGACGTACCAGCAGCTGCGTGATGCTGGTACCCCTTTCGAGGTGGGGCAGGTGAGTTTTGAAGGACAGGGGCGCAGTCTGGTTATGGGTAGAAATTGTGGGTTGCTGCGCGTTTATGGGCACCGTGACAGCGGTGCGCTG
KOK=        19
KK=  126211  LL=  126660  Z=    4.76  JJ=  125581  DL=   450
A===      111      112      113      114      121      123      124      131      132      133      134      141      143      144      211      213      214      223      224      231      233      234      243      244      313      314      323      333      334      343      413      433
B===      222      122      422      322      212      412      312      242      142      442      342      232      432      332      221      421      321      411      311      241      441      341      431      331      424      324      414      444      344      434      423      443
RRR=    0.862    2.850   -0.070   -0.995   -0.339    1.359   -1.819    2.034   -0.091   -1.130   -0.428    9.375   10.543   10.530   -0.339    0.184    0.880   -0.114    0.134    4.940    0.055   -0.010   41.507   53.940   -0.287    0.089   -0.480   -0.399   -0.762   -1.398    0.432    0.298
X1==    2.214    1.181   -0.232   -0.938   -0.819    4.121    2.022    1.563   -0.275    1.413    0.410    3.062    3.701    2.741   -0.819   -0.275   -0.978   -0.318    0.976    1.484   -0.072    0.349    5.991    8.230   -1.436   -1.236    0.626    0.436    3.655   -0.266   -0.413   -0.266
X2==    0.389    2.414    0.301    1.062    0.414    0.330   -0.900    1.301    0.330   -0.800   -1.046    3.062    2.849    3.842    0.414   -0.670   -0.900    0.357    0.137    3.330   -0.767   -0.029    6.928    6.554    0.200   -0.072   -0.767   -0.916   -0.209    5.259   -1.046   -1.120
CD1=        3        2        1        0        0        6        3        3        1        4        2        4        6        4        0        1        0        1        2        3        2        2        9       10        0        0        3        4        8        2        1        2
CD2=        1        3        1        2        1        1        0        2        1        0        0        4        4        6        1        0        0        1        1        4        0        1        8        9        1        1        0        0        1        7        0        0
TGGCCAATGCCCTGCAGAAGCTGTGTTCTTCCTGCATGGCCTGCAGCGCCAATTGCCCCGCCGGCATCGATCTGCATGCCATTATCGCTCATCTTCGCTTGCGATATGGCAAGGAACACGGCGTACCTCTGCTCAAGCGCGCCATCTACGGCGGCATGCTGGCCAACCCCTCCCTGTTCCGCGCTGCCATGAAAACCGCTTCCTTTGCGCAGAAGCCCTTGGTGGACAAGCACAGTGGACTCATGAACCTGCCCCTGCCCGGCAGCCACAACTTCCGCAAGTTGCCGCGCTTTGAATCCGCCACCTTCAGCGATCGCATGAAGCAGCATCCAACGAAAATATCCACCAAGAAGGTTTTCTTCTACCCCGGCTGCGCCGTGGAATATTTCTATCCCCAGATGGGAACCGCTCTGGTGAACCTGCTGGAAAAGGCGGGCTATCAGGTGGATT
KOK=        20
KK=  133081  LL=  133650  Z=    6.00  JJ=  132901  DL=   570
A===      111      112      113      114      121      123      124      131      132      133      134      141      143      144      211      213      214      223      224      231      233      234      243      244      313      314      323      333      334      343      413      433
B===      222      122      422      322      212      412      312      242      142      442      342      232      432      332      221      421      321      411      311      241      441      341      431      331      424      324      414      444      344      434      423      443
RRR=   -0.354    0.329   -0.019   -0.113    0.607   -0.347   -0.182   -0.127   -0.399    0.362   -1.425    9.234    0.100    1.367   -1.391   -0.399   -0.182    1.069   -2.231    7.210    0.603   -3.130   82.468  128.845   -0.000   -1.425   -0.442    5.636    2.262    1.270   -0.153   -0.368
X1==    1.036   -0.574   -0.108   -0.334    0.426   -0.663    0.172   -0.108    0.337   -0.254   -1.281    3.949    0.316    2.148    2.426    0.337    0.172    0.605   -0.493    2.337    0.235   -0.956   10.044   11.825   -1.144   -1.281    2.235    2.918    0.855   -0.635   -0.483   -0.635
X2==   -0.341   -0.573    0.174    0.338    1.427    0.523   -1.059    1.174   -1.185   -1.426    1.112    2.338    0.317    0.637   -0.573   -1.185   -1.059    1.767    4.526    3.085    2.570    3.276    8.210   10.896    0.000    1.112   -0.198    1.932    2.646   -2.002    0.317    0.581
CD1=        2        0        1        1        1        0        1        1        1        1        0        6        2        5        3        1        1        1        0        3        1        0       11       14        0        0        3        5        3        1        1        1
CD2=        0        0        1        1        2        2        0        2        0        0        3        3        2        2        0        0        0        5        8        5        8        8       16       18        2        3        3        9        9        0        2        5
GAAGCAGGGGAACCAGTTGAGGACGCAGGCCGTACTCCATGGCCAGGATGCCTCCCACGATCATGGGTGGCATGGCTGCTTCGAAGATGGTGACCTGCACGATCTCCCCTCTGCCTCCCAGCAGCAGGACAAAGAGGACGAATATAGCCAGGGGAGCCAGCAGCATCTTGAAACCAAGCCCCAGGGCCAGCTCCCGCTCAAGGCCCCGGAGTCCCCGCACGGTAAAGAGGGTGCCCACCGAGACCATGGCCAGCATGGGAACGGTGCTGCCGATGGTGCTGAGGGTATCCGTCCACCACAGAGGATAGGCAATGGGTCGCAGGAGCAGGGCCACAATGGCGGCAATGGCGGGTGGGAAGGTGAGGATCTTGCGGGCAATGGCTGAGGGGCGGATGTTGGCGCGGGAGGAAAAGATTCCTGCGGTGACAATGCCGGCGGTGGAGAGCACCAGAAAGCTGCCGGCCTGATCGGCGATAATACCCACCGCCAGCATATGGGAGCCGTAAAATGCGTCGATCATGGGCAGGCCGATAAAGGAAGTGTTGCCCATGCCCCCCAGCAGAATCAGGC
KOK=        21
KK=  145231  LL=  146040  Z=    5.09  JJ=  145141  DL=   810
A===      111      112      113      114      121      123      124      131      132      133      134      141      143      144      211      213      214      223      224      231      233      234      243      244      313      314      323      333      334      343      413      433
B===      222      122      422      322      212      412      312      242      142      442      342      232      432      332      221      421      321      411      311      241      441      341      431      331      424      324      414      444      344      434      423      443
RRR=   52.078    1.174   -1.028   -0.912    0.022    0.256   -1.197   -0.865    4.564   -0.142    1.841    6.359    0.158    5.327   -0.161   -0.792    1.686    1.929   14.099    6.317    2.574    1.211    1.864    0.477    5.103   13.119   -1.744    2.911   -1.007   12.407    2.410    3.716
X1==    6.489   -1.105   -0.547    2.829   -0.192   -0.403    0.947    1.762    2.893   -0.767    1.616    2.829    0.334    2.414   -0.192    1.245   -1.334    1.503    3.639    2.069    2.356    0.577    1.264    0.922    1.317    4.181   -0.619    4.024   -0.608    4.606    0.975    1.709
X2==    8.026   -1.062    1.879   -0.322   -0.113   -0.636   -1.264   -0.491    1.578    0.185    1.139    2.248    0.473    2.207    0.837   -0.636   -1.264    1.283    3.874    3.053    1.092    2.097    1.475    0.518    3.874    3.138    2.816    0.723    1.655    2.694    2.471    2.174
CD1=        9        0        1        6        1        1        3        4        5        1        5        6        3        7        1        3        0        3        6        4        5        3        4        4        4        9        1        9        2       11        4        6
CD2=        9        0        4        1        1        1        0        1        4        3        4        4        3        5        2        1        0        4        7        6        5        6        5        3        9        7        8        6        7        9        6        8
CTGAAGTTTCGCACTCCCGAAACGACAGGTTGACTGCGCCGATCCTGGCACTATGTTGGAATGGAGGAAATGGTTCTGCACAGACTGCGTCGCTTGACATTGCCCTCACCCTGTTTATGAGTTTCTTTTGCCACTTTTGGGTCGCCAAAAGTGGCGTAAAAGCGACCCCCAGTGCTGTCCTTTTCAGCCGTCCGCTTGCCTGGAACTGGGGACCGCAAACAACCGCCCTCCGTGGCTTTTGGTTTGCGGTTGCCGCCCTCGTGGCGGCAACCCTGCGGGTCCATCGCGTTATGCAGGCAATTGAAAAGTTCTCAGGTGCAAGGCGCACGCAAGGTGAGGAGTGAGACGTACTTCCTGTACGTCGCAGTGACGAGCACTGGTGAGCAACGCCGCAGATGAGGCTTTTCAGCAGCCTGACAGTCGGCGCGTTCTGGCTGGGAAAGTACACGGGGGAGAGACAGAAGCAGACAGTTCCCCCCTGAGCCCGTCCGGTGAGTGCGACGCCTGGCTGGCAAGACCCGAAGGGACACTCACAGGAAGTGAGTGGTCCGGCAGCACTGCAGGGATGCAGGGGTCAGGCAACGCAAAGAGGCCCAGGTGCAAGGCGCGGGCAAAGCGAGAAAGGAGGCGTACTTCCCTGTACGTCGCAGTGACGAGCGATGCCCTGCAACGCAGCAGATGGGCCTCTTTGAGCAGCCTGCTGCCGGATCTCCAGAACAGGCGAGCAAACGAGCCGGAAAAACGGGCGTTCGGGGGGCGCGTTTTTGGGTCCTTTTTGCGCGGTCAAAAAGGACAATATCCGGAAACAAA
KOK=        22
KK=  148141  LL=  149310  Z=    5.79  JJ=  148141  DL=  1170
A===      111      112      113      114      121      123      124      131      132      133      134      141      143      144      211      213      214      223      224      231      233      234      243      244      313      314      323      333      334      343      413      433
B===      222      122      422      322      212      412      312      242      142      442      342      232      432      332      221      421      321      411      311      241      441      341      431      331      424      324      414      444      344      434      423      443
RRR=   12.379    2.508    0.768    5.742   13.351    6.616    3.520    1.075   -0.868    1.168   -0.245    1.462   -0.088   -0.051   -1.390    0.223    1.794   33.989   -1.016   -0.562    3.628    0.263   -0.838   -0.400   11.332   92.718    2.094    0.397   -3.022    5.422    8.693   19.957
X1==    5.109    0.646    0.578    2.026    3.438    2.511    1.385   -0.792   -1.090    0.632    0.697    0.634   -0.499   -0.453    1.344    0.110   -1.663    7.011    1.302    1.311    1.124    2.254    1.730    0.753    4.755   11.466    2.674    0.521    2.138    1.108    3.090    3.682
X2==    2.423    3.884    1.329    2.835    3.884    2.635    2.541   -1.358    0.797    1.848   -0.351    2.306    0.176    0.112   -1.035    2.022   -1.078    4.848   -0.781   -0.429    3.227    0.117   -0.485   -0.531    2.383    8.086    0.783    0.762   -1.414    4.894    2.813    5.420
CD1=        8        3        3        5        7        7        5        1        1        4        4        3        2        2        4        3        0       17        6        5        6        8        7        5       11       22        9        5        8        6        8       11
CD2=        8        9        6        9        9        7        7        1        4        7        3        8        4        4        1        6        1        9        1        2        8        3        2        2        8       19        4        5        1       13        9       14
ATAGGACTGTGCCTGTTGGATATAGTGCTGGCGGGCCAGGGCCCGTGCATGGTCGCGCTTGCGATATATCTGCTGTTCCAGAGCGTCAATGCGAGGCAGATCGCCAAGTTCCCTTTTGCGGACTTCGACGATTGCCAGCAGCGCCGACTCCAGAAGTCGCTCCACCCGGTCAAAGTCCTTTTCCGCTATGGCGGCGTCGGATTTCTCCAGGAAATCCTCTATGGTTTCCGCCACTTCCAGCGTCATCAGGGCAAAACGGGAGTTGCGCTGCATCAGCAGCGCCTTTTGATTGTAGCGGTAGGAGTCCACTGCCTGTACAAAAAGCTGGTGGGCCTGACGATAGTCCTCCTGGCGGTAGTGCTCCATTCCTTCACGGTACAGTCGGAAGGATTCATGGGTCATCAGATGAAACAGTGCGTACAGTAATACGCCAAAAAAGACTATGGGGAACAGGAGTTTTCGCACAGTACCCATGGGAAGCCTCTTTCATTCATCCTAATCCCTTAAGTTACCATATGAAGAATGAGAAATCACAGGGAATATTGAAAAGTCGCTGCGAGAATTCACTCCCCGTGCGCCTCGACAATTTTCTTGTATTTGCCGAATTCGTCTATTGACATCCCGTGGCGATTTGCCTATATATGTCAGGCATTCAAATTCGGGGCTGTGGCGGAATTGGTAGACGCACTGTCTTCAGGTGGCAGCGGCCACAAGCCGTGGGAGTTCGAGTCTCCCCAGCCCCACCACTTTTTCTCTTTTTTCTCACCGCAATAATTGCTCTTCCCATAAGGATTATCGGTGTACCTTCGCTCCTCCCACTCGCCTGTGGAAATACTCTTTTCTTCTCTTGCCTCATCCGATATCAGTCACGGGTTTACCACTGCCCGAAACGGATTCAGTTCTGGTGCCTATGGCCGGGGGAACCTGTCGTGGCGTGTTGGCGATGATCCATCAGCGGTTCAGCGCAACTGGGATGGCCTGCTGGGCTCTCTGGGTATTGCTGCGATCTCCCTTCCGCTGCAGGTGCATGGCATTCATAGTGCCTATGTTGGCGCGCCCCTTGAGGGTGAAGTCATTGAAGCTGACGCCCTCTGGACCGATCAGCCCGGTGTTGCCATTGGAGTGCTGACGGCCGACTGCATGCCCATTCTTCTGGAACTGCGTGACCAG
KOK=        23
KK=  150421  LL=  150750  Z=    4.54  JJ=  150421  DL=   330
A===      111      112      113      114      121      123      124      131      132      133      134      141      143      144      211      213      214      223      224      231      233      234      243      244      313      314      323      333      334      343      413      433
B===      222      122      422      322      212      412      312      242      142      442      342      232      432      332      221      421      321      411      311      241      441      341      431      331      424      324      414      444      344      434      423      443
RRR=    6.184    3.720    0.496    0.496    0.747    5.757    5.271    0.496    0.496    0.091    0.077   -0.203   -0.041   -0.079    0.263    0.080    0.496   -3.458    0.087   -0.140   -0.145    0.025    8.266    0.934   -3.368   48.361   -2.255   -0.167   -0.081    0.329    0.077   13.308
X1==    2.470    2.462   -0.768   -0.699    1.462    4.220    2.291   -0.768   -0.780   -0.109    0.987   -0.699   -0.013    0.078   -0.538    0.220   -0.709   -0.791    0.280    0.220   -0.123   -0.028    3.952   -0.936   -1.066    5.987    2.727    1.905    0.444    0.444    0.987    3.787
X2==    2.504    1.511   -0.645   -0.709    0.511    1.364    2.301   -0.645   -0.636   -0.839    0.078    0.291    3.078   -1.013   -0.489    0.364   -0.699    4.373    0.311   -0.636    1.173   -0.909    2.091   -0.998    3.161    8.078   -0.827   -0.087   -0.183    0.741    0.078    3.514
CD1=        3        3        0        0        2        5        3        0        0        1        2        0        1        1        0        1        0        0        1        1        1        1        5        0        0        7        4        4        2        2        2        6
CD2=        3        2        0        0        1        2        3        0        0        0        1        1        4        0        0        1        0        5        1        0        2        0        3        0        4        9        0        1        1        2        1        5
TATCAATACGGGTTTATCGGCTCCGGAAATATGGCAGAAGCCTTTGTGCGTGGAATTCTGCAGAAATCTGCGACGCAGCCGCAGCAGGTACTCTGCTGCGACATCGATCCCAGGCGCCTGGAAGCCCTCGCTCAGGCTTTTCCCGGCATCGCTACCACGAATGACCTGGCCGATATGAATGCCTGCCGCATACTCCTGCTCTGCGTGAAACCGGCGCAGATAGCAGCTGTCTGCGAAAAACTGCATGGCCTGCTGAGCTCAGAAGAACATATCCTGATCTCGGTGGCCGCCGGCATTCCCATGGCAGTGCTGCAGCGGCATTTGCCCGGC
KOK=        24
KK=  159601  LL=  160290  Z=    4.73  JJ=  159241  DL=   690
A===      111      112      113      114      121      123      124      131      132      133      134      141      143      144      211      213      214      223      224      231      233      234      243      244      313      314      323      333      334      343      413      433
B===      222      122      422      322      212      412      312      242      142      442      342      232      432      332      221      421      321      411      311      241      441      341      431      331      424      324      414      444      344      434      423      443
RRR=   18.682    0.080   -0.017   13.581   -0.170   -0.440    2.720    0.787   -0.087   -1.674   -0.494    0.970   11.411    3.922   -1.893   -0.130    0.598    0.393    4.964    4.766   -0.059    7.537   24.975   28.522    0.004   -1.162   -0.206    0.173    0.190    0.559    0.305   -0.977
X1==    5.072   -0.116    0.016    3.287   -0.116   -0.175    2.775    1.016   -0.175   -1.027    0.543    1.514    3.125    1.659    2.734    0.747   -0.453    0.471    2.287    2.592   -0.235    2.621    4.973    5.371   -0.043   -0.318   -0.235    0.853    1.294    3.802   -1.179   -0.379
X2==    3.683   -0.692   -1.059    4.132    1.464    2.510    0.980    0.775    0.497    1.629   -0.910    0.641    3.652    2.364   -0.692   -0.174   -1.321    0.834    2.171    1.839    0.250    2.876    5.022    5.310   -0.083    3.652    0.877    0.203    0.147    0.147   -0.259    2.580
CD1=        6        1        1        5        1        1        5        2        1        0        2        3        5        4        4        2        1        2        5        4        1        5        8       10        1        1        1        2        3        6        0        1
CD2=        8        1        1        8        4        6        3        4        3        6        1        3        8        5        1        2        0        3        4        5        3        6        9        8        3        8        4        4        3        3        2        7
TGCCCTCTTTGATGCTGCTGCTGGATGCCAGGGCAATGGCGATTCCAAGGGTATTTTCCTCTTTGTCGCGCACGCTGTCTTCCACTTGTTGCTGCAGCACGTCCGCGATTTCTGCGATGCGCTGCTCGACATAGCGCTTTTTTTCAAAGCTGGTAAAGACGATTGCCGAAACCAGCACCAGGACGCCAACGGCGATCAGGCTGGCCATGAACTTCAATTGCATGGAAAGATTCTGAAACATAAAGGGCCTCGTTACGGGAGTTTTGCTCAAGGCTGGATAAGCCGTTGAAAAAGGGCAGTGTGATGTTGGCACTGCCCCTGGGGAGTGGCGAGGCGATGAAGCACTGGCTGAGGTGTTGCTCAAGCGGCAGCTCCATGCCTTGTTTGCCATATGGGAATTCTATGCGGAAAACGCTTCTTGGTAAAGAAAAATCGAACTAATGATACGATGCGTACCATTTTCGCGCAACAACGTGGTGGTCTCAGGTGGCTTAGCATTGATCGCCTGGCGAGCGCGTCCTGGTAAGATAATTTTTTGAAAGAGCTTATGTGGAGTCGCTGAGCGGTTGCCTCCCTGTCTGGCCAGGCAGTTGGTATGCTGCAGATGGTCTTGCTGGTGATGGTTCGGGTATCGATGCAAAGCTGTTGCGCTGAAAGCCCTTCAGGCTTATAGTAGGAGGCGCGCCAGGA
KOK=        25
KK=  161461  LL=  162270  Z=    8.66  JJ=  161281  DL=   810
A===      111      112      113      114      121      123      124      131      132      133      134      141      143      144      211      213      214      223      224      231      233      234      243      244      313      314      323      333      334      343      413      433
B===      222      122      422      322      212      412      312      242      142      442      342      232      432      332      221      421      321      411      311      241      441      341      431      331      424      324      414      444      344      434      423      443
RRR=   25.157   -0.208    0.446    2.263    0.881    2.552    7.989   -1.182    0.308    1.933   -1.097    0.033   15.446    1.542   -1.849   -2.686   -0.214   10.952   -1.954    0.858   -0.039   -0.070    0.642    0.736   -1.984   76.843    0.515    0.492   -0.627    5.719    0.175   26.882
X1==    3.323   -0.306    1.574    2.586    0.557    2.152    2.422   -0.637   -0.705    1.383   -0.937    0.253    6.142    0.539   -1.169    2.152    0.162    1.995    1.531    0.724   -0.541    0.862    0.238    1.742    1.383   10.647    0.642   -0.513   -0.855    1.812    0.350    7.147
X2==    7.571    0.681    0.283    0.875    1.581    1.186    3.298    1.856   -0.437    1.398    1.171    0.130    2.515    2.859    1.581   -1.248   -1.318    5.490   -1.276    1.186    0.072   -0.081    2.691    0.422   -1.435    7.217    0.803   -0.960    0.733    3.156    0.499    3.761
CD1=        5        1        4        5        2        5        5        1        1        5        1        2       12        3        0        5        2        5        4        3        2        4        3        5        5       19        4        3        2        7        3       17
CD2=       10        2        2        3        3        3        6        4        1        4        4        2        6        7        3        0        0        8        0        3        2        2        6        3        0       13        3        1        4        8        3        9
CTGCGGGCTATCCGTGGCGCCATCGAGGCCACCCAGCGTGGTGACGCCGAAATGGCGGGCAAGCGTTACGATAAGGCCCAGGAACACTATGCCACAGCCCTGAAAATTGCTCCCCGCGACTACGCCACCCATCTGATGATGGCCAAGTGCCTGCTGGCGCAGGAAAAGCCAGCAGAAGCCGCCGTCTATGCCCGCAACGGTCGCGACCTCTCTCCTGCAGAGCCCCAGGCCCACCATGTTCTGGGCTTTGCCTCCCTGCAGCAGGGACAGTTTGAGCAGTCGCTGCAGGCGTTCAGCAGCTACCAGCAGATGCTGCCTGGCAACCCTAATACCATTTTCTTTATCGGCTACAGCCATGAAGGCCTTGGCAACCGCCCTGCAGCTGCCCAGCATTACGAAGCCTTTCTCAAGCAGGTTCAGGATGGACCCAACGCGCAGCATGCCCGCCAGCGGCTGGCGCAGTGGAGCAGTTAGCAGGCGGCTCCTGTCAGGGATGTCGAAAGCCACCGTTATCACGGTGGCTTTTTTCTTGCGCTCAGCCGGAAATTTCATACTATATGTCGGCGAAAATGGAGGTCACCAGCATGGGAATGATTCAGCATATAGTTCAGCATCAGCGGTTTCAGCAAATCGTTATCGGCCTGATTTTCACCAACGCTGTGATTATCGGCATGGAGACCTACCCTGCGCTGTATGATCCGAACCCTCAGCTGTTTTTCTGGCTTGAGCAGGCTTTCCTGTGGGCCTTTACTGTTGAAATTGCGCTGCGCATGGTTGCCGCCGGCTCACCAGTGCGCTTTTTCAAGAGCG
KOK=        26
KK=  175471  LL=  176010  Z=    6.22  JJ=  175381  DL=   540
A===      111      112      113      114      121      123      124      131      132      133      134      141      143      144      211      213      214      223      224      231      233      234      243      244      313      314      323      333      334      343      413      433
B===      222      122      422      322      212      412      312      242      142      442      342      232      432      332      221      421      321      411      311      241      441      341      431      331      424      324      414      444      344      434      423      443
RRR=   13.529   14.718    0.155    0.807    2.444   16.160   -0.173    0.004    1.344   -0.011   -0.237    0.569   -2.605   -0.173    0.010   -1.073    1.344    3.474    5.488   -0.208   -0.775   -0.538   11.509    1.464   -0.541   24.995    0.120   -1.707    0.326    6.510   -0.164   22.690
X1==    4.145    4.025    1.025    3.989    2.025    3.714   -0.143    0.025   -1.062   -0.107   -0.143   -1.011   -1.082   -0.179    0.025    0.848   -1.082    1.550    2.363   -0.107    1.550   -0.277    3.243   -1.178    0.848    3.611   -0.240   -1.136    3.243    4.123   -1.082    5.003
X2==    3.264    3.657    0.151    0.202    1.207    4.351    1.207    0.151   -1.265    0.101    1.656   -0.563    2.408    0.968    0.390   -1.265   -1.243    2.241    2.322    1.944   -0.500    1.944    3.549   -1.243   -0.638    6.921   -0.500    1.503    0.101    1.579    0.151    4.535
CD1=        5        5        2        5        3        5        1        1        0        1        1        0        0        1        1        2        0        3        4        1        3        1        5        0        2        5        1        0        5        6        0        7
CD2=        6        6        2        2        3        7        3        2        0        2        4        1        5        3        2        0        0        4        4        4        1        4        6        0        1       11        1        4        2        4        2        8
CGATGACAAGAATCTTTTTTATATCAGTGCGTTTTGGCACAGCGCATCTCCTTGCACACAAATGTTAAAATTCGACCGTGAATCATAGCAAAGCTGCCGATAAAATAAAACATTGAAGCACGTCAAATGATAATTTGATTTGCTGGGGGGCATAAAGGAGCCTGTCAGTATTCCCTTGGCAGGCTGCTGAAAAACCCTCATCTGCGGTGTTGCCCGCCGTCGCGCGTCATTGCAACGTACGGGGAGTACGCTTCATTCCACGCTCCGCGAGCGCCTTGCACCTGAGCATTTTTCAATTGCCTGCGTATTTTTAAGTATTTCCGCAAGCTGTTAGTCTGCAAGTTGCAATCCCTGAAGGAATTGGCGCAACGCGCTGATATTGCGCTCCCTGCCGGCATCCGGCTGAATGCACTGGATCAGGGCCGTGCCGATGATGGCGCCATCGGCGATCGCCATGGCTTTGGCCGCCGTCTGGCCATCCTTGATGCCAAAGCCGATGAAAATGGGGGTGCTGGTGTGCTGGCGGGCCAGCGAAATTTT
KOK=        27
KK=  176941  LL=  177810  Z=    7.04  JJ=  176941  DL=   870
A===      111      112      113      114      121      123      124      131      132      133      134      141      143      144      211      213      214      223      224      231      233      234      243      244      313      314      323      333      334      343      413      433
B===      222      122      422      322      212      412      312      242      142      442      342      232      432      332      221      421      321      411      311      241      441      341      431      331      424      324      414      444      344      434      423      443
RRR=   23.240    1.445    0.046    1.498    0.726   16.230    0.120    2.034    0.675    4.480   -0.752    0.242    0.175   -0.091   -0.990   -0.024    1.195    2.634    1.746    0.360    5.276    0.412    0.200    5.624    0.953   77.940    1.768    1.183    0.583    9.466    0.987    2.672
X1==    7.084    1.204    0.135    0.794    1.880    7.000    1.804    0.740    0.427    1.212   -0.516    0.794    0.081    0.126   -0.824   -0.230   -0.858    2.149    1.491    0.427    2.883    0.373   -0.922    2.385    1.212    9.023    0.966    1.080    0.560    4.038    0.677    1.140
X2==    3.281    1.201    0.342    1.888    0.386    2.319    0.066    2.747    1.580    3.695    1.458    0.304    2.176   -0.724    1.201    0.103   -1.392    1.225    1.171    0.842    1.830    1.106   -0.217    2.358    0.786    8.638    1.830    1.095    1.041    2.344    1.458    2.344
CD1=       14        4        3        4        5       13        5        4        3        5        2        4        3        3        1        2        1        5        4        3        7        3        1        6        5       18        4        5        4       10        4        5
CD2=        5        3        2        4        2        5        2        5        4        7        4        2        5        1        3        2        0        4        4        3        5        4        2        6        3       14        5        4        4        6        4        6
AGAGTTACAGCGGAACGATTATCTACCGCTTGTTACTCAGAGGGGGAAATCTCCGGCACCTGGCGCCAGCCAAACACTCGCGTGCCACTGCGCTCCTGAGTGTCGCTGCCGCCATAAATCACTGTGGGTTGATGGGCGAGATCCTTAGCCAGTGATTTCCAGCGCTCAAGGCTTTTGAAAGAGTCGCGGGTAATGGTCTGGCCAGATTTGATTTCTACAGGCATCAGCTTCCCTCCAGCACAGAAAGCCATCCAGGTTCTCGATATTGACCAGCTGGCGCACGTCCTTCTCCACATAGGCCGTGACATAAGCAGTAAACCAGGTGCGTGGGGAAAGCTGCCGATCATACAACGGTGGATAGCTGCCATGAAACAACTGCTCATCCAGCCCGCTCTGGGCAACTCCCGCAGATTGCAGCTCTTTCAGCGAAAAGGGGAGCAGTTCCACAAAAGCCGTATGTCCCGCCAGGGACTGGGTGATCCCCGACAGCAAACCAAATTGCTGGGAGAGCGTCAGGAGAAACAGACCCATGCGCCCATCTTTGTCAACCAGAGTCTGAAGGTACGAGAAAAGACTCGGTACCCGCTGCACTTCATCAAAGACCGCCCCATCAGGAAACTGACCCAGAAAGCCACGAGGATCATCTGTCGCGAAAGACCGCACATCCGGATCTTCCAGGGAAATATAGGGCTTCCCGGCAAAGATCGCCTTCGCCAGTGTGGTTTTGCCGGACTGGCGTGGTCCGGTAATTGTGACAATGGGAAATCCCTGCAGAAGCGTGCATATCTGGTCCATGGCGCTACGTGTAATTATAAAAGTGGTTTATCAGGTTTTATGTGAATTGCTATGTCGACATGCCAATTTACATAG
KOK=        28
KK=  179221  LL=  180300  Z=    5.59  JJ=  179221  DL=  1080
A===      111      112      113      114      121      123      124      131      132      133      134      141      143      144      211      213      214      223      224      231      233      234      243      244      313      314      323      333      334      343      413      433
B===      222      122      422      322      212      412      312      242      142      442      342      232      432      332      221      421      321      411      311      241      441      341      431      331      424      324      414      444      344      434      423      443
RRR=   36.085    6.084    0.444   -5.192   -1.200   -4.543    2.492    0.211   -3.905   -0.258   -0.227    0.176   -0.084   10.048   -0.034   -0.176    2.599   36.724   -2.526   16.882    0.565   -0.042    9.426   43.570    0.389    1.307    0.426    6.962    1.207    6.556   -0.069    8.068
X1==    5.529    4.417   -0.519    5.668   -0.871   -1.058    0.881   -1.114   -1.667   -1.311   -0.120    0.171   -0.120    2.867    1.112   -0.449   -1.621    7.727   -0.941    5.640    0.430   -0.035    3.999    7.758    1.976    1.006    3.796    2.521    3.219    3.219   -0.682    2.181
X2==    6.526    1.377   -0.855   -0.916    1.377    4.294    2.828   -0.189    2.343    0.197    1.898    1.029    0.700    3.505   -0.030    0.392   -1.603    4.752    2.684    2.993    1.314    1.187    2.357    5.616    0.197    1.299    0.112    2.762    0.375    2.037    0.101    3.698
CD1=       11        9        2       12        1        1        4        1        0        1        3        3        3        8        4        2        0       15        1       12        4        3       10       16        7        5       10        9       10       10        2        8
CD2=       11        4        1        1        4        9        7        2        6        3        6        4        4        9        2        3        0       10        7        7        5        5        7       13        3        5        3        8        4        7        3       10
TGGCTCGGGCCACCACATGCTCCATAATGGCGTCCATGGCATCCTGATTCATGAGCGCGTAGCCACTCTTGGAAATCATCACCGGGTCGCAGACAATGGTGCGGCCCTCAATGGCCTCCCCCACGTGGCGGGCAATATCCCCATTGCCCAGCATCCCCGTCTTGATCACGTTGATGGGAATATCCTCCAGCACCCGCTCCACCTGGGCGCGTACAAAAACACCATCCAGCATCAGCGCATCGTGGACCTTGATGGTGTTCTGCACCGTCAGGCAGGTAATGGCCGCAGCGCCATAGGTTTCAAGGGCGGAAAAAACCTTCAGATCAGCCTGGATGCCCGCTCCGCCTGAAGGATCGGAACCGGCGATGGAAAGAACGCAGGGAATGGTCATGGAAGTGCCTCGTATCATAAATTGTTGGTTTTTTCCCGAAGTTTTCCCCGAAGCTTTTTGGAGAGCTCTTCGGGGAACACCTGTAAAAGGAGCAAGAAAACTGCTGCTCACCGTGCTGGAGCCGATCTCGCTGGCAAAAAGGCAGGGTCTCACACGAAGCCCCGCCAAGCCACAAAGAAAGGCAGTTAAAACGGAAGGCATACCTCTCGCCCGCTCGCTTCGCTCCCTCAAGGCGCAGAGTCGCAAAGGGAAAGCAGGTGAATGATGCGTTCAGTGGGGCATTACCTGTCAATAATTTCCCAGTGGCCGCCTTTTGCGGGTCCAATTCGGACAATCACGCCCTCTTCACGAAGCCGTGAAAGCTGCTGCTCGATCGTACGGGCAGATTTTTCAAGATGTACCGCCATTTCGGGAATGGTTATTTTAGGATTTTCGCGAATGAGCTCGACGATTTTCCCCGAAGTTTTCCCCGAAGTTTTCCCCGAAGTTTTCTGGGCAGTGCCGCCTGAAAGATGTTCAAAATATTCTTGTGAAAACACAAATTCTGTCCATATGCCTCCGGCATGCAGGCGGATGTATGGCTCTGGAGTACGTGCTTCGTGACAGGCGGAGAAGATGCGCTCAATGCCTCGCCCCCAGGCTTCAATTTCACCGGCGCGGAAGAATGCATTCGCGATATCAGGATTATG
KOK=        29
KK=  194791  LL=  195690  Z=    5.50  JJ=  194521  DL=   900
A===      111      112      113      114      121      123      124      131      132      133      134      141      143      144      211      213      214      223      224      231      233      234      243      244      313      314      323      333      334      343      413      433
B===      222      122      422      322      212      412      312      242      142      442      342      232      432      332      221      421      321      411      311      241      441      341      431      331      424      324      414      444      344      434      423      443
RRR=   10.513   -0.590   -0.629    0.197   -0.670    1.366   19.544   -0.629   -1.938    0.167   -1.550    9.293   14.962   12.072    0.292    1.887    0.794    3.362   -5.735   19.775   -1.112    1.461   29.520   61.507   -0.830   -2.461    2.709    2.409    3.667    3.549    0.435    1.518
X1==    3.490    2.332    0.918    3.124    0.588    1.452    7.798    0.918    1.452   -0.404   -1.044    3.124    3.250    2.581   -1.156   -1.414   -1.427    1.235    4.568    3.600    1.214    3.504    4.671    6.329   -0.404   -1.658   -1.730    1.046    2.009    1.504   -0.431    2.009
X2==    3.012   -0.253   -0.685    0.063   -1.139    0.941    2.506   -0.685   -1.335   -0.414    1.485    2.975    4.603    4.677   -0.253   -1.335   -0.557    2.723   -1.255    5.492   -0.916    0.417    6.320    9.718    2.058    1.485   -1.566    2.303    1.826    2.361   -1.010    0.756
CD1=        5        4        3        6        2        4       13        3        4        2        1        6        8        7        0        0        0        4        9        7        5        9       11       14        2        0        0        6        8        7        2        8
CD2=        5        1        1        2        0        3        5        1        0        2        5        6       10       10        1        0        1        5        0        9        1        3       12       17        6        5        0        8        7        8        1        5
CCAACGCCATGGCCCGGGGGGAGAAAATTCTCTTCGAAGGGGCCCAGGGCACGCTGCTGGATGTGGACAGCGGCACCTATCCCTATGTCACCTCATCTTCCTGCTGCAGTGGTGGCAGCCTGACGGGAACTGGTGTGGGCCCCCAGGCCATCAACCATGTGGTGGGCGTCATGAAAGCCTATACCACCCGTGTGGGCGAAGGGCCGTTCCCCACGGAGCTGCTGGATGCCGATGGCGAAAAACTGCGTGAAATCGGACATGAATATGGCGCCACTACCGGACGGCCCCGTCGCTGCGGCTGGTTTGACTCGGTTGTTGGCCGCTATGCGGTGCGCACCAATGGCCTGACCGGCCTGGCTGTCACCAAGCTTGATGTGCTCGATGCCTTTGATACCATCAAGATCTGCACCGGCTACAAGATTGATGGCGAAGTGGTTCAGGAATTCCCCGCCAGCCTCAGCAAACTGCGCAGAATCGAGCCGGTTTTCGAAGAGATGCCTGGCTGGAAGACATCCACCGTTGGCGCCAAAGGGGAACAGGATCTGCCACCGAATGCCGTGGCGTACCTGCGCCGCATTGAGGAGCTGGTCGGCTGCAAGGCTGTTCTCGTCTCCACTGGCCCGAAGCGTGATCAGACGTACTTTACGCCCGATTTTGACACCCTGCTGTAATTCCTTTTCCCATAAAAAAAGCGCAGATGCTCCTGGCATCTGCGCTTTTTCTGTTGAATGGTTTTTTACTTGAGCATCTCGCTGATCACATCCTGATTGAAGCCACCGGGAACCACGCGGCCGTTGATGACCACCACGGGGGTTCCGCTCCAGCCCTGGGCGCGGGCGAAATGGGTGGACTCCTGAATCGTCGCGCTGATCTGGCCGTCATGCTGGTCCAGATAGGCTT
KOK=        30
KK=  209221  LL=  209730  Z=    5.08  JJ=  208621  DL=   510
A===      111      112      113      114      121      123      124      131      132      133      134      141      143      144      211      213      214      223      224      231      233      234      243      244      313      314      323      333      334      343      413      433
B===      222      122      422      322      212      412      312      242      142      442      342      232      432      332      221      421      321      411      311      241      441      341      431      331      424      324      414      444      344      434      423      443
RRR=    0.007    0.373    0.614   -1.207   -0.273   16.554   27.841   -0.337   -1.092    1.644    2.613    0.056    1.036    0.478   -0.273    0.010   -0.937   22.059    1.024   -0.013    2.497   -0.730   -0.592    0.140    0.095   37.601    1.521   -0.137   -0.141    5.666    0.584    5.491
X1==    0.418    0.323    0.151    1.080    0.323    3.012    4.796    1.151    1.012    0.689    1.442    0.080    0.572   -0.381    0.323    0.012    0.904    5.498   -1.124    0.012    2.151    1.970   -1.262    0.238    0.689    5.793    1.310    0.145    0.753    1.476    2.312    2.199
X2==    0.017    1.155    4.065   -1.118   -0.845    5.495    5.805   -0.293   -1.079    2.386    1.812    0.696    1.812   -1.255   -0.845    0.799   -1.036    4.012   -0.911   -1.079    1.161   -0.370    0.470    0.586    0.137    6.491    1.161   -0.949   -0.187    3.839    0.252    2.497
CD1=        1        1        1        2        1        4        6        2        2        2        3        1        2        1        1        1        2        7        0        1        4        4        0        2        2        8        3        2        3        4        4        5
CD2=        1        2        6        0        0        7        7        1        0        5        4        2        4        0        0        2        0        5        0        0        3        1        2        2        2       10        3        1        2        8        2        6
TTCGAAAACCGCACCCGTGAGCGGATGCCCCGGGTTCGCACAGTTGCCCGTATGCCGCCAGATTCTGCCCTGGTTCAGGCGGAAGCAGACCTCCTGGCTATCGGAACGTCGGGTAAAGCGCACGGTGGTCTGGTCGCTGTTGGTATCGATGGCAAGCGCTCCCCGCAGTTCACGGCTGACGCGCTCCATGGCCATATTGACCTGCATCAGTTCATCGGACATCTGCCGGGCCGTGAAGTAGGCATTGATCGCACTGCCCACCATGGGAGCCGAAGCGGCAGATAGAATGCCGATGATGACCATGGTGAGGATCAGCTCCAGCAGGGAGAAGCCCTGTTCGCGATGGTTTCTGCTGTCGATCATGGCTCCTCCCGTGAGAGGTAGATATCCGTAAAGACCATGGTTGTGTTCACACTGTTCTGGCTGATCTGTACTGAAATGTCGCAGTGGTACGCGTTTGCGTCATCGCCATCGGCGTAACAGTTCGCGCTGCCCGCAGTGATGACGCTG
KOK=        31
KK=  214681  LL=  215610  Z=    8.56  JJ=  214441  DL=   930
A===      111      112      113      114      121      123      124      131      132      133      134      141      143      144      211      213      214      223      224      231      233      234      243      244      313      314      323      333      334      343      413      433
B===      222      122      422      322      212      412      312      242      142      442      342      232      432      332      221      421      321      411      311      241      441      341      431      331      424      324      414      444      344      434      423      443
RRR=    9.115    1.765    2.719   -0.017   -2.465    1.545    7.315    0.406   -0.060    1.228    0.115   -0.741    3.678   -0.287    0.951    4.354    1.709   16.171   -0.760    1.709    4.702   -0.124   -2.374   -0.674   15.347  213.941   19.766    0.481   -0.613    8.493   -0.121    8.183
X1==    3.315    1.165    1.838    0.515    2.165    0.585    1.772   -1.048    0.585    0.968   -0.149    0.515    1.881    0.694   -0.835    0.585   -1.313    5.038    0.645   -1.159    1.999   -1.049    1.406    0.833    4.790   14.738    6.850    0.755    0.252    2.408    0.528    1.869
X2==    2.749    1.516    1.479   -0.034   -1.139    2.643    4.128   -0.387   -0.103    1.268   -0.776   -1.440    1.955   -0.414   -1.139    7.447   -1.302    3.210   -1.178   -1.475    2.352    0.118   -1.688   -0.809    3.204   14.516    2.885    0.636   -2.430    3.526   -0.230    4.377
CD1=        4        2        3        2        3        2        4        0        2        3        2        2        5        4        0        2        0        8        3        0        5        1        5        5        8       24       12        4        4        8        3        7
CD2=        5        3        5        2        0        6        7        2        2        7        2        0        7        2        0       13        0        6        0        0        8        3        0        1       11       30        9        9        0       14        3       16
CAGCTGCTGCAGCCGGGTGCGGGCGTACTGGGCCAGCTGCTGGTTTGCCGAACGCACGACACTCTGGTAGAGCTGCCGCGCCTGCGCGGTCTGGCCGTTGAGTTCACCCATGCGCGCTGCGGCGTAGCGGAAGTGTGCGCTGGAAGGGTCGCGCTCCATGGCCTGGAAGTAATGGCGCTGGGCGGCAGCGTATTCTCCCTGCTGCTCGCGGATGGAGCCCAGCAGGAAGGTGAGCATACCGTTGTGATCAGAGGGCAGGTACTGCTGCAGGGAGGACGTGAGCTCATGGAGGGGGCGCTGGCCCTCCAGAAAGCCGATGGCGTAGGAGTAGGCCAGCAGGGCCTTGTGCTCAGGGTGCTGGTCGATAAACGCGTGGGCGTGTCCATCGCGCCCAAGCTGCCCCTGCAGATAGACAATATTGATCAGCAGGCTGCGCGAAGGGTGGCTGTGCTGCACCACATGTTTGTAGAGCAGCAGGCTTTCGTAGAGGCGGCCCTGGCGGTAGAACAGGTCGGCTTTGTTCAGGTGTTCCATGCGCTCACGGGGAGCCATGAATTTCGCTGGCGAAGCAGTGACAGCCGTTGTCTCGGGGGCTTGCGCTGGACTTTTGGCCAGTGGGGGCTCTGCCACGGTCGCTGTCATTGGTCCAGAGGTGCTGGTCCTCTGCAGGGTGATATGGGCGGAGTACACAAACCCCCGCTGCTCTTGTGCAAGGCGGATTTCATACCAGGGGGCGTGGAGCCCGTTGGGAATTTCCCTTTCAACAGTTACCAGCTCACCTTGCTCCAGAACCCGTACCACGGAGCCCTGGGCGGAGGGCATGCTGCGCACATTGAGCTGATAGCTCTGAACCTTTCCCGCCACTGGCTGTCGGGGCTCCTGAGGCAGCAGGTGCAGGTATTTGCCAAAAGCGAATCCCTGCTGATTTTC
KOK=        32
KK=  217471  LL=  218250  Z=    6.31  JJ=  217081  DL=   780
A===      111      112      113      114      121      123      124      131      132      133      134      141      143      144      211      213      214      223      224      231      233      234      243      244      313      314      323      333      334      343      413      433
B===      222      122      422      322      212      412      312      242      142      442      342      232      432      332      221      421      321      411      311      241      441      341      431      331      424      324      414      444      344      434      423      443
RRR=    0.545   -2.496    3.547    0.690   -1.409    4.935   16.324   -0.329   -1.649   -1.380    1.015    0.700   -0.017    0.541    0.765    2.843    1.458    6.303    2.012   -0.496    0.011   -0.134    0.034    8.711    3.039  107.732   13.268    0.060   -0.828    9.841    1.665    6.571
X1==    0.475    2.296    2.150   -1.051    1.296    0.809    2.935    1.150    2.692   -0.323   -0.585    0.870   -0.585    1.149   -0.704    1.750   -1.219    4.454    2.180    0.809    0.113   -0.247   -0.247    3.441    1.391   13.038    5.305   -0.157    0.674    2.466    0.929    1.869
X2==    1.146   -1.087    1.650   -0.656   -1.087    6.098    5.562   -0.286   -0.613    4.265   -1.736    0.805    0.029    0.471   -1.087    1.624   -1.196    1.415    0.923   -0.613    0.101    0.543   -0.136    2.531    2.185    8.263    2.501   -0.381   -1.228    3.990    1.793    3.516
CD1=        1        3        3        0        2        2        5        2        4        1        1        2        1        4        0        3        0        7        5        2        2        2        2        9        3       19        9        2        4        7        3        6
CD2=        3        0        5        1        0       10        8        2        1       12        0        3        3        3        0        4        0        3        2        1        3        3        2        5        8       17        7        5        2       13        6       12
TGGCCCATGACTGATGTCCGATGAAGACGAAGTCGACGGCCTTGGGCTGGCTTGTCTTGTCCTGAGTCTCAAGGGCTGTTGGCGCCGGCGTCTGTTCACTCGGCTTCCAGGGTCGGGTGGGATCGCTCAGGTGCCGGGCCCAGGTGGTGGCGCACAGGCACAGAACCAGCAGCATGGTCCAGAGAATACGTGTTGTCATACGCCGATCCATTTCTGCTGGGTGCCGATGGTGTAGATTTCCAGATAGATGATGGCTTCGGGATGGTCGGTGACCTGGTACTCGATGGTGTGCCAGATGAAGTGCCATGGCAGCTCTTCCACTGTCTCCAGGTATCGCAGCAGACTCATGTAGGTGCCCTTGAGCTCCATGCGCAGACCGTGGCGATAGGTGCGGGTCGCGCGGGAGCTGACTTCCTGAGCGGCAGGGTGAAAGGGTGCGCCGGCAATACTCTCCAGGCGCAGCAGGGTGATGTCGTTCTGGCGGGCCAGCAGGTCGCGCAGCAGTACCGGCATTTTCCGTGGTTCCACCATATGCTCCATGGCGTGCTGAATGCGCTCTTCCAGGAGCCGGGACTGCTGGGTGAGTTCACTGGCCCTGGTCCGCAGGGCGTGGTCTGGATCGTTCATATGCGCCTGACGGACCTGCTGCGCCTGTTGCTCCATATGGGCCGCGTTGGCCAGGAGATCGCGGGATTGCTGGCGGTTCTGCTCAATGCGCTGCTGGAGAGGTTTTGCCATGCCGGTGTGCCAGGCCAACAGCAGAACGAGAACCAGAACCGC
KOK=        33
KK=  227011  LL=  227310  Z=    4.83  JJ=  226141  DL=   300
A===      111      112      113      114      121      123      124      131      132      133      134      141      143      144      211      213      214      223      224      231      233      234      243      244      313      314      323      333      334      343      413      433
B===      222      122      422      322      212      412      312      242      142      442      342      232      432      332      221      421      321      411      311      241      441      341      431      331      424      324      414      444      344      434      423      443
RRR=   -0.241   -0.173   -0.659    0.259   -0.550    5.281    0.781    0.259   -0.295    0.304   -0.181   -0.186    3.093    0.827    0.080    0.238    0.259    2.219    0.259    0.259    0.029    0.004   -2.509    3.489   -1.703   77.779   -5.978   -0.471   -1.139   -1.366   -0.004    1.258
X1==    0.752   -0.253   -0.459   -0.445    1.747    1.533    0.547   -0.459    0.533    0.152    0.178   -0.445    3.178   -0.797   -0.253    0.533   -0.453    1.524   -0.462   -0.467    1.136   -0.838   -0.838    1.188   -0.848   11.178    6.136    0.351   -1.255   -0.430    0.178    0.395
X2==   -0.321    0.685    1.436   -0.582   -0.315    3.446    1.429   -0.564   -0.554    2.007   -1.022    0.418    0.973   -1.038   -0.315    0.446   -0.571    1.456   -0.561   -0.554    0.026   -0.005    2.995    2.938    2.007    6.958   -0.974   -1.343    0.908    3.180   -0.024    3.180
CD1=        1        0        0        0        2        2        1        0        1        1        1        0        4        0        0        1        0        2        0        0        2        0        0        2        0       12        7        2        0        1        1        2
CD2=        0        1        2        0        0        4        2        0        0        3        0        1        2        0        0        1        0        2        0        0        1        1        4        4        3        8        0        0        3        6        1        6
TCTCAGTCCATGGGATGGGCTGAAGGTGCCCGGATTGGCATAGATGGTCGGGTTTACCTGGTGCTGACTCAGCAGGCGCTGGATATACCAGGCGCAACCAGCCGAAGCGATGACCAGCTGCCAGCGGTTCTGCTCCAGCTGTCCGCAGCAGTGGGCCAGCTCTGGTTCCGGCTCCATGGCGCGCAGCAGCTCATCCATCTGGTCCAGGCTGATACGCAGTTCAGCGAAGGTGCGCGCCAGGGCCTCAAAGTGCCCCAGGCGGCCATCCTCGTAGGCCTGCCACCAGCGCCCGCACTCAGC
KOK=        34
KK=  244981  LL=  245880  Z=    6.14  JJ=  244861  DL=   900
A===      111      112      113      114      121      123      124      131      132      133      134      141      143      144      211      213      214      223      224      231      233      234      243      244      313      314      323      333      334      343      413      433
B===      222      122      422      322      212      412      312      242      142      442      342      232      432      332      221      421      321      411      311      241      441      341      431      331      424      324      414      444      344      434      423      443
RRR=    5.198    0.124   -1.427   -0.422    0.777   -0.325    0.687    0.058    1.084   -0.661   -2.202    0.887   -0.021    4.757   17.905    2.419   -0.402    0.013    8.584   13.141    2.023   -0.094   26.665   15.060   -0.079   72.381    0.682   -2.893    0.050   -1.907    1.152    4.682
X1==    3.584   -0.518   -0.511    0.608    1.866   -0.904    1.618    0.086    3.012   -0.245   -1.583    1.195    0.987    2.172    4.847    1.054   -0.945    0.006    2.754    3.665    2.157   -0.041    6.277    4.042    1.064    9.338    0.727    3.602   -0.737   -1.441   -1.583    1.373
X2==    1.450   -0.239    2.792   -0.693    0.417    0.360    0.425    0.677    0.360    2.701    1.392    0.742   -0.022    2.190    3.694    2.295    0.425    2.408    3.117    3.586    0.938    2.308    4.248    3.726   -0.074    7.751    0.938   -0.803   -0.068    1.323   -0.728    3.410
CD1=       10        2        2        4        6        1        5        3        7        2        0        5        4        6       11        4        1        2        6        8        5        2       11        8        4       17        3        7        1        0        0        4
CD2=        4        2        6        1        3        3        3        3        3        6        4        3        2        5        8        6        3        7        8        8        4        6        9        8        2       13        4        1        2        4        1        7
ACTTGCGTATGACCCTGCCGACGGCAGTAATATACTGTTCGTGGTCACAGTCACCTGGCTGGTGGCCAGAGTCCTTTATGCTGAACATGCTGCGAAATTTCAGCATGGTAAAAACCCTTTGGCAATGCCCCATGCGTTTTTGGTGAAAGAAGATTCTCCCCCCAGACTCAAACTTTATGGCAGTACCTGCACATATGATGGCAAGAAGCAGGAATGGCATCGCCATCAAAGCAATAAGTAGATCGAAGAGTCTTTTCCCTATTCTGTTAAAGGGTTTCCTGGCGACCCTTTCCAACTCGTTACTACTGTTAAATTGCCTGATCACTCGCCCCGTGACCATCTCTGCTGCCTCAGCATAGCTGATTACCTGCAAGGCTCTGGCTGCAAGGGCCTTGCTCCACTCAGCAGAAAGTTCGGTTGTCTGATCCCGAGCTACCCAGGCAACGTTTACAGAAGTGAGTTGTGATGGCGCATTCAGGTACTCCCAGGTTGTTGCCACCTTTGTGTGCAGAGAACAAAGCGCATGGCTACTCGTGCTTGGGATAACTGCTATGCGCACAGGCAACCGGCAACCTGCTGAATACCAAATGCATAGCCATATCCCCACAAGGAGCAGATTGAAAAAGAGAGCGAAGGCAGATAATGAAAGAAATGTAAAGCAAATAATGGTTATGGGAATATGCGTCAGAAATACTGCAGAAATGGGTAGGATAAGAGAAGGTGATCCAGGGTAAAGGCTCAGTTTCTGTAAGACGAAGGCACTTACCAGGCAGCCGAGTATTGAAGCAGCAGCTGCAATAGCCACTTCTGCAGGCACTGTGCTTATCAGTAAGTGAAAGCAAATTATAATAAACACAGCTCCTGCGTGGTACATCAGGCGCGCAGGCTTATCAAATAATG
KOK=        35
KK=  254791  LL=  255480  Z=    5.77  JJ=  254341  DL=   690
A===      111      112      113      114      121      123      124      131      132      133      134      141      143      144      211      213      214      223      224      231      233      234      243      244      313      314      323      333      334      343      413      433
B===      222      122      422      322      212      412      312      242      142      442      342      232      432      332      221      421      321      411      311      241      441      341      431      331      424      324      414      444      344      434      423      443
RRR=    8.518   -0.251   -0.007    5.799    5.965   -0.178    2.422   -0.007    0.670    7.097   -0.268   -0.146   -0.107   -0.486   -1.243    2.690   -0.285    3.387   29.577   -0.178    0.099    1.766    7.062    1.082    5.371   15.164    3.924    1.142    0.745   25.435    0.990    1.715
X1==    1.692   -0.170    1.186    1.749    1.847    0.556    2.517    1.186    1.239    2.447   -0.184   -0.228   -0.184    0.909   -0.842    1.921    0.214    1.110    4.237    0.556   -0.082   -1.300    1.816    0.601    1.852    6.506    1.303   -1.088    0.539    5.293   -0.853    3.256
X2==    5.034    1.476   -0.006    3.315    3.230   -0.319    0.962   -0.006    0.541    2.900    1.458    0.643    0.585   -0.534    1.476    1.400   -1.331    3.050    6.980   -0.319   -1.203   -1.358    3.888    1.799    2.900    2.331    3.011   -1.050    1.382    4.805   -1.161    0.527
CD1=        6        2        5        5        5        3        5        5        4        7        2        2        2        3        1        5        2        3        6        3        2        0        4        2        6       12        4        1        3       10        1        7
CD2=        6        3        1        5        5        1        3        1        2        4        3        2        2        1        3        3        0        6       13        1        0        0        7        5        4        4        5        0        3        7        0        2
TACATTGATAACATACACAAGCAAACAACCCATGCGCTTTCTGCAGAACTCGAATTTCAGGCCAGGCAATTTCAGCAGCTGCAGTCTCACATGCAGCACGAAATGCATCAAGTGTATGCAGAGCTTACGCGGCAGCAGGCACAAACCTATCAACTGGCACAGACCATGGAGGCGGTATTCAACAGTCGTTCCTGGCGTATAACACAGCCCCTGCGTACCCTTGCCAGTTACTTGCGCAACATGCGCACAGGTATTCAACGCTTGCGCCATAACCTCAGCATAGGTAAAATCGCCCACAAATTGCAGCAATACCCACGCTTAGCCCGCTTTTGCACGAAAGTAATCACTATAGCGCCGCCGCTTGAAAATTATCTGCGCCGCAAATACACTACCTATCGCAACCCAGGCAATTTTCAAGCTGCATTGCAGGCAGTATCAGAGCTTGGTCCTCACGCCTGCGAAATTTATCGGCAATTACAAAGAGTGGCGAAGCAAAGGAAGATAGGTGACACATGAGAGTGGTAATAGACCTTCAGGGAGCGCAGACCGCAAGCCGCTACCGCGGAATTGGCCGTTACTCCATGTCACTTACCAAAGCTCTGCTTTCCATAGCAGGGCATCATGAAATTCACATCATGCTCAGCGCTCACTTCCCGGAAAGCGTTGAAGCAATACGCAGTGAGCTTTGTG
KOK=        36
KK=  260641  LL=  261630  Z=    6.24  JJ=  260641  DL=   990
A===      111      112      113      114      121      123      124      131      132      133      134      141      143      144      211      213      214      223      224      231      233      234      243      244      313      314      323      333      334      343      413      433
B===      222      122      422      322      212      412      312      242      142      442      342      232      432      332      221      421      321      411      311      241      441      341      431      331      424      324      414      444      344      434      423      443
RRR=    2.143   -1.397    0.296   -0.071   13.065   -0.436    0.111    0.978   -2.178   10.778   -0.618   -1.179    1.470   -1.412   -0.226    0.075    0.111    1.806   50.747   15.999   -0.395   -3.488    6.993   46.956   -0.267   12.030    0.836   -2.772    0.286   -0.049    0.051   33.325
X1==    0.699   -1.469   -0.659    0.156    4.040    0.358    0.074    2.743   -0.744    4.562    0.711   -0.595    1.311   -0.474   -0.092   -0.193    0.074    1.313    9.207    2.563   -0.116    2.344    1.761    6.419   -0.440    4.914    1.210    2.632   -0.204   -1.166    0.110    6.533
X2==    3.066    0.951   -0.449   -0.456    3.233   -1.219    1.508    0.356    2.926    2.362   -0.869    1.981    1.121    2.978    2.473   -0.390    1.508    1.375    5.512    6.242    3.401   -1.488    3.972    7.316    0.606    2.448    0.690   -1.053   -1.403    0.042    0.458    5.101
CD1=        3        0        2        2        8        4        2        8        2       15        4        1        5        1        2        3        2        6       15        8        5        7        6       10        4       11        8       15        4        2        3       18
CD2=        6        3        1        2        6        0        5        2        5        4        1        6        4       10        5        1        5        3       11        9        5        0        8       18        2        6        2        0        0        2        3        9
ACCAGTTGGACCGCAGCCTATATTATAGCATGGCTCATCGGTCTCATAACCCCCGGTGCGCCAGCTGGCCTGGGCATTCGCGAAGCCATCTTGCTGCTCCTGCTGACACACACAGCCCATGAAGCCCACCTGCTTCTTGCCATAGCCATCAGCCGCGTCATAACAACCATCGCAGACATAGCCCTCTTTTTTTTAGCCACCACCCATAGCAAACAGCAAACCTCACCCTTTTCAGGAAGCTGACCATGACAACAGCAGCTCAGCCAACAACCAGCAACACCCGGCTTCTATTTCTGCTTACCATTCCTATCGTGCTTGTGATTCAGGGCGCAGTGCCCTTTCTTGCAATACCCACTCTCGGGCAAGCAGTCTGGACAGTCGGGTTTGGGCAGTCGTTCCTGAACCAGTCACTCATGGCTATCCACGCCACAAATATGGGAGCCCCTGAACCAGCAGCAATTGCCTTTGGACTGGCAGGAGCCTACACTACCACCCTTTTACTGGCCCTCGGCCTCGAAGCCCCCAATGCATATGCCACCATGGCCGCCCTTTGGTTTACTATCGCCTATTACGGTGCATGGCGACTGAGCCGTTACCTTGGCCTCAGTCCAAACCTCGCCATTCTCAGTGCCCTCACCTGGATGAGCCTGCCCATTATCTGGAACCACGCCAGCTACTCCATGCTCTCCATGGGCATAGCCCTCCTGCCAACCTACATATGGAGCACCCTGAACCTTGCCTGGCACAGCCGCCAGTCCTCTCCCCGCAGAAAACCCGCCATAGCACTTTACCTTGCCCTCTGCCTCATAAGTATCTTTATGGACGGCTATACATTCATGATGTTTGCAACCGCAACAGCAGCCATATACCTTGCTACCTACTGGCAGAACCCCAGCCAGCGGCGCCAAATACTCTTCCAGTTGGCTCCCGTAATATTCCTTGGCTTGAGCCTTGCCTACACCCTATTTGCCCTGTATATTGGTCAAAGCA
KOK=        37
KK=  268441  LL=  269340  Z=    5.66  JJ=  268441  DL=   900
A===      111      112      113      114      121      123      124      131      132      133      134      141      143      144      211      213      214      223      224      231      233      234      243      244      313      314      323      333      334      343      413      433
B===      222      122      422      322      212      412      312      242      142      442      342      232      432      332      221      421      321      411      311      241      441      341      431      331      424      324      414      444      344      434      423      443
RRR=    4.324   -0.383   -0.143    6.011   10.709   -0.109   19.021   -2.462   -2.633    0.101    0.778    1.193    6.846   -0.111    5.105   -0.696    0.377   -1.648   -0.846   22.990    2.757    1.180   86.561   12.997    0.652   10.723   -0.026    3.335    0.040    2.506   -2.752    0.820
X1==    1.395    0.230   -0.410    2.545    3.317   -0.633    3.397   -1.232    1.584   -0.501   -1.373    1.002    2.323   -0.075    2.545    1.584   -1.464   -0.865   -0.382    3.062    3.521    1.131    9.779    6.495   -0.501    4.540   -0.019    1.668    2.105    2.105    1.584    0.689
X2==    3.100   -1.662    0.348    2.362    3.229    0.172    5.599    1.999   -1.662   -0.202   -0.567    1.190    2.947    1.487    2.006   -0.440   -0.258    1.905    2.217    7.509    0.783    1.044    8.852    2.001   -1.303    2.362    1.395    1.999    0.019    1.190   -1.738    1.190
CD1=        3        2        1        5        6        1        7        0        4        1        0        3        5        2        5        4        0        1        2        6        7        4       17       13        1        8        2        4        5        5        4        3
CD2=        9        0        4        7        8        3       11        7        0        3        2        5        8        5        6        2        2        5        5       15        4        4       16        5        1        7        5        7        3        5        0        5
ATATACAAGGCACCCGCAAAATGAGAAATGAGGCGTACTCTTCGTGCATTGCACGACAAGTGGCAGCGGGCAATGTCGCTTATGGAGGTTTTTCAGCAGCCGGTTATGGAGTTGCCGCATGACTACCTGGACCGATGGATATGTCGCAGAAATTGGATATTTGTATGGATATTATGGTGAACTGAATCCTCGGCGATGTCAGCTTGCCTTTTTGCACAGTGGGCTGCAGCCTCCGCAGATATACAACGCATGTGAACTGGGCTTTGGGCAGGGGGTCAGTATTAACCTGCACGGCGCAGCCAGTGGTATTCCGTGGTTTGGAACGGACTTTAATCCTGCTCAGGTATCCTTTGCGCAGGATCTTGCCGCCCAAAGTGGGGCCGCTGTGCACCTTGCCGATGATACTTTTGCTGACTATGTAAGGCGTGATGGGCTGCCCTTGTTTGATTATATCGGTTTGCATGGAATCTGGAGCTGGATTAATGAGAGCAATCGCCAGGTTATTGTTGATTTCATCCGCTGCAAGCTCAAACCGGGTGGCATTGTTTATATAAGTTATAACTCGCAGCCGGGCTGGGCAGCCATGATTCCATGGCGTGAGCTCCTTACGACCCATGCAAACCGCATGGGTGCTCCAGGTCTTCCCATTGCAGCGCGTATTGATCAGGCCATGGGTTTTGCCAGGGATCTCATGGCTGCGAACCCTCTGTATGCTCAGGCGAACCCTATTGTTGCAAAGCGTTTTGAAGACATGGGGAAGCAGGATCGTCATTACCTTGCCCACGAATATTTTAACCGTGACTGGCTCCCCATGAGTGTCATGCAACTCTCAGCGCAGCTCAAAGAAGCCAGGCTTGATTATGCCTGTTCTGCCCACTATCTCGATCATATTGATGCCCT
KOK=        38
KK=  270961  LL=  271470  Z=    8.04  JJ=  270901  DL=   510
A===      111      112      113      114      121      123      124      131      132      133      134      141      143      144      211      213      214      223      224      231      233      234      243      244      313      314      323      333      334      343      413      433
B===      222      122      422      322      212      412      312      242      142      442      342      232      432      332      221      421      321      411      311      241      441      341      431      331      424      324      414      444      344      434      423      443
RRR=   -0.449    6.556    0.064   -0.135    1.199    3.324    2.323    2.324    0.064    1.163    0.370    0.063    6.813    1.316    0.036   -0.426    1.305   -0.696   10.905    3.698   -0.852    0.378    1.979   -0.209   -0.858   83.987    1.316    0.521    0.145    1.647    0.370    4.519
X1==    2.532    2.551   -0.242    0.596    1.636    0.663    1.489    1.545   -0.234    2.347   -1.182   -0.281    1.399    2.173   -0.194    1.561   -1.153    2.477    3.272    1.561    2.366   -1.177    1.414   -0.352   -0.282    9.141    0.606   -1.182   -0.362    3.857   -1.182    2.169
X2==   -0.177    2.570   -0.264   -0.226    0.733    5.011    1.561    1.504   -0.273    0.496   -0.313   -0.226    4.869    0.606   -0.186   -0.273   -1.131   -0.281    3.333    2.369   -0.360   -0.321    1.399    0.594    3.039    9.188    2.173   -0.440   -0.401    0.427   -0.313    2.083
CD1=        4        4        1        2        3        2        3        3        1        4        0        1        3        4        1        3        0        4        5        3        4        0        3        1        1       12        2        0        1        6        0        4
CD2=        1        4        1        1        2        7        3        3        1        2        1        1        7        2        1        1        0        1        5        4        1        1        3        2        5       12        4        1        1        2        1        4
CAGATCACCAACCTGCGGGTTACCGATCAGCAGATGGCTCAGCTGCAGCAGCAGCTTGCTATTGCCCAGACTGCTCGCGCAGCTTACGCGCAGGCCCTGCAAAAAGAGCTGGATAAGTAAGCTTTCTTATCCAGGGCAGCCACAGGCCGCTCAGAGAAGCACCTGTGGCTGTGTGTAGGATACATAACAGTGCTCGGCCATGTCAAAAATCAACTGGATGATATGTCCAATGTGCTCTGCGGTTTCATCCTGTGTGGCTACTTTCAATGAGAGGATGCCGATTGCACCACCTTGGAGCGAAATCATCCTGATTGACCTTGCCAGTATCCAGCAATTCATATTCAAAATGCGGTGTATAGGGTGCAAAGAGCTCTGGTGTTGGGGTGAAGTAAATCAGCTATTCGCTTGTCTTTCCAGCCGTCCTTGCCATTGTGAAGCAGCAGGGAAATAATAGGTGGCAAACGCAGGCTGCGCTTCTCACTGACATGTCGTTCCCAGCGCCTGAGCATG
KOK=        39
KK=  273061  LL=  273390  Z=    4.77  JJ=  272821  DL=   330
A===      111      112      113      114      121      123      124      131      132      133      134      141      143      144      211      213      214      223      224      231      233      234      243      244      313      314      323      333      334      343      413      433
B===      222      122      422      322      212      412      312      242      142      442      342      232      432      332      221      421      321      411      311      241      441      341      431      331      424      324      414      444      344      434      423      443
RRR=    0.065   -0.504    0.463    5.753   -0.907    0.510    0.057    2.184    0.510    0.776    0.164    4.276    5.682    1.064   -0.447   -0.678    0.510    0.510   17.255    0.057    0.247    0.865    6.399    3.168   -1.061    0.866    0.045   27.401   -2.431    1.229    0.776   -0.009
X1==    1.687   -0.403    0.538    1.538   -0.403   -0.594    0.406    2.538   -0.594   -0.682   -0.682    1.538    2.318    0.318    0.597   -0.594   -0.594   -0.764    3.236    0.406    0.123   -0.877    2.123    3.123   -0.682    1.318    3.123    4.993    1.993   -1.007   -0.682   -0.007
X2==    0.039    1.252    0.861    3.741    2.252   -0.858    0.142    0.861   -0.858   -1.137   -0.240    2.781    2.452    3.349   -0.748    1.142   -0.858   -0.668    5.332    0.142    2.014   -0.986    3.014    1.014    1.555    0.657    0.014    5.488   -1.220   -1.220   -1.137    1.296
CD1=        2        0        1        2        0        0        1        3        0        0        0        2        3        1        1        0        0        0        4        1        1        0        3        4        0        2        4        6        3        0        0        1
CD2=        1        2        2        5        3        0        1        2        0        0        1        4        4        5        0        2        0        0        6        1        3        0        4        2        3        2        1        8        0        0        0        3
ATGTGCGCTGGCATTTCATGCTGGAGCAAATCCTGGGCAACACCGGCAGTTGCCCCCCCCAGGAAGTCTGTGTGTGTGGGGGGAGGGGGGGGAGGGGCACTCCCTACAGAGAGAGTTCCACCACTTCAAAAGCCGTCTTGGCATCAAAAATGTTAATGGCGTAGCGGGAGAGCTCTTCCTCAGTTGCCTGGGCAATGCGCTTATGTACCGCTGGTGGTACAGAACCAAAGCGGCGCTCAATCTGGGTATACAGGATTTGGGCCTGGCCCTTATGCACCCCTCTTGCTTCCCCTCTTGCTTCCCCTCTTGCTTCCCATTTCTCAATGACTG
KOK=        40
KK=  284821  LL=  286020  Z=    5.28  JJ=  284821  DL=  1200
A===      111      112      113      114      121      123      124      131      132      133      134      141      143      144      211      213      214      223      224      231      233      234      243      244      313      314      323      333      334      343      413      433
B===      222      122      422      322      212      412      312      242      142      442      342      232      432      332      221      421      321      411      311      241      441      341      431      331      424      324      414      444      344      434      423      443
RRR=    8.243   -0.009    0.032    0.456   -1.305    2.219    4.274    0.024    1.409    3.836   -1.504   14.577    4.750    1.871    0.023    0.255    0.259    3.429   10.925   25.714    0.151    0.445   62.973   65.546    1.246   -0.864   -0.891   -1.085   -0.006   -1.923   -0.204    5.077
X1==    3.541    0.222    0.015    1.594    1.758    4.219    1.419    0.015   -1.709    2.022    1.651    2.333    2.794    1.243   -0.545   -1.709   -1.036    2.857    2.592    6.591    0.064    1.647    8.769   11.683    0.919    2.222    0.982    2.725    0.336   -0.549   -0.062    2.546
X2==    2.328   -0.042    2.111    0.286   -0.743    0.526    3.011    1.550   -0.824    1.897   -0.911    6.247    1.700    1.505   -0.042   -0.149   -0.250    1.200    4.214    3.901    2.345    0.270    7.182    5.610    1.356   -0.389   -0.908   -0.398   -0.019    3.504    3.267    1.994
CD1=        5        2        2        4        4       10        5        2        0        7        6        5        8        5        1        0        1       10        9       14        5        8       23       28        5        7        7       12        6        4        3       11
CD2=        7        2        7        4        1        3        7        6        1        7        2       15        7        7        2        2        2        3        7        8        6        3       14       12        6        3        1        3        4       11       10        8
TGGGCGCCAGATCATGGAGGTGTTTGGCAACAGCACGGCGGGCCCCTGGGTGGGAGAGGTGTTGCAGGCCCTTCTGGAGATGCAGGACACCGAACCGGCCATGGACTCTGCTGAAGCCGCCAGGCGTCTGCGGGCCCTGTTCCCTGCCTATGGAGCCCCAGAACGCTGAGCTGATCTCAGGTTGCATGGGCGCAGCAATCTTGCCAACAGTCGCTTTCGGTTGCGCAAAGTGTCTTGTGGTGCTAGCATAACCAGGTTTCTTTCCTGGTGCTTTTCTCTGAAGCAAGAATCCCCTGGAAAAATACGGAAGGATCAAAGCCATGGCATCCCATATTCTTTTCCGTCTGCGCGAAACACTGCGTTTCCTGGTGGCGCTTTTCAGCAGCCGCACCGGGCGTGGGTTTATTGCCGTATACCTGCTGAATATTCTGGTGCTGGCGCTGGTGGTTCTGCTGGGCTTCTCCGCTCTGCTCTTCGGCCTCTTCGAGGGCATGGTGCTGCGTCGCCGTACCATGATGCTGAGCCTTGGTACCCTGGTGACACTGCTGGTAACGGTTCCCCTGATCACCATGCCCTTCTTCTCCTTCAAGGATGTCATCGATCGCTTTGTCAACCTGGTCACTCGCCGTCGGCTTTTTGTGCACCTCAGTGATCACGTGTTTTATCGCCCGACGGTCAGCGGGCATATCTCCCTGCATCTGGCCAAGGCCCACGCGATTCTCGACGAAAAATACCGCCTGCTGTGTGCCGCTCCCCAGGGCACCAGCCAGATCAGTCGTCAGCTGGCCATTTCTCTTGGACGCTCCATTCGCGATGCCGTGCGCCTCTCCCGTGACCTGGTGGAAAAAGGTCGCCTGAAAAAAGAGCAACTTATCGTGGGCGCCACCTATGGCTATCTTTTCGGAGCCGCCAAGAGCAAGCTGGGGCTGCGACGTCATCAGCCTTCATGGTTCCAGCGCCTCTTCAGTGATCTGTTCTATCGCTTTGGCGCTCTGCATGCGGTGTATATGTATTTCATCATCCACGACAGTCTGCCTCCTTCCTTTGACCCGGTGTATTTCATGGCCAGCATTGAAGATGTGGTGGGCACAAACAGCAGCGAGGGTCCGCCGTGCTGAAGACATCTCCCCAGATGCAGGTTTTTGGCATCGTGGGCAAGGACACTTCCTATTCCCTCAGCCCGGTGCTGCACAATGCCAT
KOK=        41
KK=  291241  LL=  292410  Z=    5.41  JJ=  291241  DL=  1170
A===      111      112      113      114      121      123      124      131      132      133      134      141      143      144      211      213      214      223      224      231      233      234      243      244      313      314      323      333      334      343      413      433
B===      222      122      422      322      212      412      312      242      142      442      342      232      432      332      221      421      321      411      311      241      441      341      431      331      424      324      414      444      344      434      423      443
RRR=    6.906    0.386   -0.094    3.981    0.219   -0.543   31.799    0.180    0.274    0.132    0.069   18.907   18.123   27.864    0.219   -0.113    8.924    1.927   -0.898    7.331   17.510   -5.569    1.645    2.610   10.097    1.941    0.522   -0.176    2.029    7.034    0.323    9.907
X1==    3.257    1.098   -0.225    1.481   -0.484    0.559    6.165    0.432   -0.804    1.604   -0.291    3.969    5.071    6.111   -0.484   -0.122    3.586    1.392    3.162    2.602    2.965   -1.276    0.947    1.743    2.737    0.781    1.204    0.349    3.335    1.947   -1.364    4.260
X2==    2.120    0.352    0.417    2.689   -0.452   -0.972    5.158    0.417   -0.341    0.082   -0.236    4.764    3.574    4.559   -0.452    0.922    2.489    1.384   -0.284    2.817    5.905    4.365    1.738    1.498    3.689    2.485    0.434   -0.505    0.608    3.613   -0.236    2.325
CD1=        6        3        2        5        1        3       12        3        1        6        3        9       13       16        1        2        8        4        7        6        8        1        5        7        8        5        5        5       12        9        1       14
CD2=        4        2        3        6        1        1       10        3        2        4        3        9       10       11        1        4        6        5        2        7       16       12        7        6       11        8        5        5        7       14        3       11
AACGGAAGATATTCTGCTTGAGCGCATAGAGGCTGGCGCCAGCCGTGTCACCTTCACCGAGCACGCTCCCCTGCCTCCGGGCTTTGACGACCCTTCACCCCTGCGGGACTCCTCCATGGCCATGGAGAAGCTCATGGAGTATCGTGCGGAAATCCTTGAGCTCAGGGCCCGCTACGCCGGAAAATGCGACGTGCGCTGCGGACTGGAAGTGGATTACATAGAAGGCTATGAAGAGCCGATCCGCCAGTTTCTCGACCAGTATGGGGAGCTCTTCGAGGATAGCCTGCTTTCGGTGCACTTTCTCCACGGCTCCTGTGTGGACTTCTCCCCCGAGGAGTTCGAGCGCTTGCTTAGCGAGCAGTATCAGGGCGATCTGGAAGCCCTGTACCGCGACTACTACCGCGTGGTGGCCCTCGCTGCCCGCTGGGATGGCGGAGCGCATAAGCCCCGGCGTTTCGGGCACCTGGATCTGGTGAAAAAATTCCGCGATCAGTTTCCCCTGGAGCCAGACAAAGCCAATGCGCTGGCCATCGCCATTCTGCCTGACATTGCCGCAGGCGGCATGGGCATAGAAGTGAACACTGGCGGTCTGAAAAAGCCGTGCCGGGAAATCTACCCCGCCCAGCCTGTTCTTGAAGCGGCGAAGGCGCTGGGAATAGCCCTCTCCTATGGAAGCGACACCCACTGACAGGCGGCAGGAAATCATCTGCCGTGGCCTTTTTGTCAGCTCGTCACTCCTCCCCTTCACCTTGACCAAGGAGACTGTTGAGCCCCTCACACAGGCGCATGCCGTACAGCACGATTACCCAGGAGACATAGACCCACAGCAGCAGGAGCAGCAGAATGCTGAAGGAGCCGTAGATGGTGGTGTACGCTTTGTTTATGACCGCGTAGGCCACGAAGAGCTCCTTGGTGATATTCCACGCCAGGGAGGTGACCAGGGCGCTGATGGCGGCGTTTTTCAACTGGATCGGCTTGTTGGCGGAGATCCTGAAGACGATGATGAAAGCGGCCCAGGCGATGGCATAGGGTGCGACAATGGCAAGATCCAGCCCCTGCAGGAAAGGGTTGCGCGCCAGGGTGACCTGGGCGGTGGTGGTGAAGTAGAGGGAGAGGGCCAGGCCGATGGGCATCAGGGTCATGAGGGTCCAGTAGGTGGTCAGGGACTCC
KOK=        42
KK=  297751  LL=  298440  Z=    5.17  JJ=  297721  DL=   690
A===      111      112      113      114      121      123      124      131      132      133      134      141      143      144      211      213      214      223      224      231      233      234      243      244      313      314      323      333      334      343      413      433
B===      222      122      422      322      212      412      312      242      142      442      342      232      432      332      221      421      321      411      311      241      441      341      431      331      424      324      414      444      344      434      423      443
RRR=   56.328    0.951    4.746    4.984    0.951   -0.306   -0.231   -1.200    1.425    0.592   -1.166    0.239   -0.369    0.401   -0.067   -0.985    0.464    5.061    4.830    0.089    3.499    1.116   11.756    5.282    1.929    9.983    1.585    1.784    0.301    1.926    4.035    1.926
X1==    8.003   -1.017    1.870    4.147   -1.017    1.808    0.578    1.082   -1.303    0.211   -0.776    0.619   -0.084    0.239   -1.017   -1.303   -1.162    6.348    2.252   -0.526    0.772   -0.807    2.608    1.726    5.170    3.380    3.829    0.809    0.837    0.837    2.687    0.837
X2==    7.039   -0.934    2.537    1.202   -0.934   -0.169   -0.400   -1.109   -1.094    2.808    1.502    0.386    4.406    1.675    0.066    0.756   -0.400    0.797    2.145   -0.169    4.529   -1.382    4.507    3.061    0.373    2.954    0.414    2.205    0.359    2.300    1.502    2.300
CD1=        9        0        4        6        0        4        2        3        0        3        1        2        2        2        0        0        0       10        4        1        4        1        6        4       11        7        9        6        5        5        6        5
CD2=        8        0        4        3        0        1        1        0        0        5        4        2        8        5        1        2        1        2        4        1        7        0        8        7        2        6        2        5        3        6        4        6
TCAACAAAGCTCAGGGGAAACTGAGGCTGCGCACCTTTGCCTCAACACATCCATAAAGCATTTCCATTGTCCTTTTTTGGTGCGGCCAAAAAAGGACCAAAAAAGCCGCCCCCCGACGCCCGTTTCTCCGGTTCGTTTGCTCGCCTGCTCTGGAGATCCGGCAGACGCTGCATCCCTGCAGCTCTGCCGGACCACCTGCTTCCTGCAGGTGTCCCGTGCGGGTCTTGCCAGCCAGGCTTCACACTCACCGGACGGGCTCAGGGGGGATTATCTTTTGCCTTGCCTCTCCCCCGTGTGCTGTTCCAGCCAGGACGCGCTGACTGGAACGCGGTAGACCCGAAGGGTTGCCGCCACGAGGGCGGCAACCGCAAACACAAGCCAGGGATGGCGGTTGTTTGCGGTCCCCAGTTCCAGGCAAGCGGACGGCTGAAGAGGACAGCACTGGGGGTCGCTTTTGCGCCACTTTTGGCGACCCAAAAGTGGCAAAAACTATCCGCTGCTCACGTCTTCCCACTCCCCCGTATCGGGGTTGTAGTCCTCCACCAGTTCCAACTCTTCCGGACGAAAGCCGATGACTTTGTTCTTTTCCAGGAAGTGCACCACAACGGCTGGGCGGAAGAGAAACTCCGTCACCTCCCGCACAAAACCTTCATCCCCTTCATGAGCCACGACGCAGCCGCTTTTGCAGGA
KOK=        43
KK=  306121  LL=  306630  Z=    6.15  JJ=  305461  DL=   510
A===      111      112      113      114      121      123      124      131      132      133      134      141      143      144      211      213      214      223      224      231      233      234      243      244      313      314      323      333      334      343      413      433
B===      222      122      422      322      212      412      312      242      142      442      342      232      432      332      221      421      321      411      311      241      441      341      431      331      424      324      414      444      344      434      423      443
RRR=    3.379    7.499    6.136    0.426    0.184    0.458   13.041   -0.240   -0.759    8.762    0.765    0.034    0.109   -0.391    0.184   -0.766    0.320    1.555    0.263    1.071    0.109    0.113    4.954    1.352    0.713   82.005    5.195    0.476   -0.160   -0.895   -1.836   -0.529
X1==    1.010    2.899    2.623    0.864   -1.031    0.680    2.644   -0.164   -1.125    3.927    0.611   -0.096   -0.271   -0.203   -1.031    3.388   -1.088    0.595   -1.120    0.680   -0.399   -0.330    2.241    3.281    1.367    9.429    1.260    1.051   -0.448    1.983    1.493    1.173
X2==    3.345    2.587    2.340    0.493   -0.178    0.674    4.933    1.465    0.674    2.231    1.252   -0.354   -0.402    1.930   -0.178   -0.226   -0.294    2.612   -0.235    1.575   -0.274   -0.343    2.211    0.412    0.521    8.697    4.124    0.453    0.357   -0.451   -1.230   -0.451
CD1=        2        4        4        2        0        2        4        1        0        6        2        1        1        1        0        5        0        2        0        2        1        1        4        5        3       12        3        3        1        4        3        3
CD2=        5        4        4        2        1        2        7        3        2        4        3        1        1        4        1        1        1        4        1        3        1        1        4        2        2       12        6        2        2        1        0        1
CTCTCATCCCTGGTGAATGGGCGTCGTCTGACCAACCTGGGTACCCTGCGCGCCTATCTGCAGGAGTACCTGACCAACCATCCGCAGATTCACAAGGGGATGACCCTGATGGTTCGCCAGCTGCAGCCAGGATCAAGCGGTATTCCCATTGAGCTCTACTGCTTTACCAATACCACGCGCTGGGTTGAGTACGAGAGTATCCAGTCGGATATCTTTGACCATATTCTGGCGGTTCTGCCTGAGTTCAATCTGCGGGTGCACCAGGCACCAACAGGTTACGACATGCGGGCCATGGGCAGGGAACTCTGACATCGTCATCCTTGTTGGCATGTTCCCTGCAGACTTCAGTGCCAGCCTTCTGTATGGGCAAATTTTCGCGAGTACTGGAGTGAACATGACAAGTTCTGTCCCTTTCTTCACCAGTTTGGTTGAAAAGCTACGCAGTTATGACAGCTATGGCAGCTGGAAGAACAAAACCGATGCGCAGATTGTGCAGCCCCTCATAAAAAC
KOK=        44
KK=  307171  LL=  308130  Z=    6.37  JJ=  307141  DL=   960
A===      111      112      113      114      121      123      124      131      132      133      134      141      143      144      211      213      214      223      224      231      233      234      243      244      313      314      323      333      334      343      413      433
B===      222      122      422      322      212      412      312      242      142      442      342      232      432      332      221      421      321      411      311      241      441      341      431      331      424      324      414      444      344      434      423      443
RRR=   32.117    0.702   11.084    3.967    0.232    1.962    3.975    0.341   -0.933    3.771    0.013    1.075   13.524    0.531    0.232   -0.076    2.145   42.821   -0.656   -0.423    0.544    1.158   -0.123    1.147    3.197  107.790    4.270    0.373    0.592    6.527   11.013   23.224
X1==    4.722    2.788    3.017    2.129   -0.443    3.458    1.904   -1.380   -0.745    0.947    0.202   -0.714    2.052   -0.505   -0.443    0.656   -1.492    8.529    1.034   -0.745    0.759   -1.138   -0.548   -1.211    6.035   15.005    1.367   -0.745   -0.302    2.376    4.519    2.912
X2==    6.802    0.252    3.673    1.864   -0.525    0.568    2.088   -0.247    1.251    3.983    0.063   -1.505    6.590   -1.051   -0.525   -0.116   -1.437    5.021   -0.634    0.568    0.716   -1.018    0.224   -0.947    0.530    7.184    3.124   -0.501   -1.959    2.747    2.437    7.975
CD1=        7        5        6        5        1        7        5        0        1        4        3        1        6        2        1        3        0       15        4        1        4        1        2        1       12       27        5        2        3        8       10        9
CD2=       11        2        8        5        1        3        5        2        4       10        3        0       14        1        1        2        0        9        1        3        4        1        3        1        4       15        8        3        0        9        7       19
CTGCCATTCAGCACCACTGAAGACGAACTGGGCAACCTCTTTGCAGAGTATGGTGACGTGTACTCCATCAAGCTGATCGCTGACCGTGAAACCGGCAAACTGCGCGGTTTTGCCTTTGTTGAAATGGAAGACAACGAGAGCCTGGCGGCTATCGAAGCCCTTGACGGCTTTGAGTTCGGCGGACGCAAACTGCGTGTGAACGAGGCTCGTCCCCGCAACTTCTAACAGATTGCAGAAAATATGAGAAAGCGCTGGCCCAAGGGCCAGCGCTTTTTTTTATGTATTCAGTCAGCGCAGCAGCAAAAGTGACTTGCGGGTACGGGAAATCATAGTGGCAGTAAAGCTGCCAAAGAGGGTGGTGCGCAGGCGGTTCTTGCTGAAAGCGCCCATGACAATCATATCCACATCGTGCTCTACCTGGTAGTTCAGCAGGGCTGTCACGACGTCATCGCCTTGCAGCGCCGCAAAGCTGGCGTTCACTCCGTTTTGCTGCAGTGATTTAGCGGCATCGCTCAGGAGTTCCTGTGATTGGCTTTCCTGAGTGCCCACATGGACCACATGGCAGGGCAGGGTTTTGAACAGAGGGCTGGTGGCCACCATTTCCAGGGCCTTGCGGCTTTTCTGCGAACCGTCATAGGCCAGCAGGACGCTGCGGGGAGGGACAAAGTCTTCGGTTACCAGCAGGATGGGTTCGTTGAGGGAGCGAATGATCACTTCCACCTGGGAGCCCACCCGGTCTTCGGCGCTTTGGGTGTCTTCGCCCCGCAGTCCCAGAACCAGCACTCGCATGGCGTCATGCAGCTCCACCACGTTCTCGTAGAGTTTGCCGTGACGCTGCAGAATCTGGGCGGTTGCTCCAAAAACAGTCGCGCGCTGCCTAGCCCGCTCCAGGGCTTCTTTACCAGCTGCGATACGCAGCTTGCTGGCTTCGTTGTCTTCGCTGGCAAGGGCTTCCAGCAG
KOK=        45
KK=  338881  LL=  339570  Z=    7.27  JJ=  338761  DL=   690
A===      111      112      113      114      121      123      124      131      132      133      134      141      143      144      211      213      214      223      224      231      233      234      243      244      313      314      323      333      334      343      413      433
B===      222      122      422      322      212      412      312      242      142      442      342      232      432      332      221      421      321      411      311      241      441      341      431      331      424      324      414      444      344      434      423      443
RRR=    4.235   11.011   -0.307   -0.610    0.686   20.545   14.295   -0.250    0.594   10.908    1.277    0.564   -0.855    0.078    0.686    0.594    1.322    9.992   -0.322    0.594   -0.153    1.107    0.896    0.813    5.081  146.979    7.048   -0.222    0.818   -1.649    1.970   24.369
X1==    3.502    4.384    1.279    1.040   -0.616    3.109    2.600    0.279   -0.891    3.895   -1.188   -0.960   -0.333   -1.375   -0.616   -0.891   -1.097    8.531    2.109   -0.891   -0.257   -1.324    1.759   -1.532    2.910   15.911    2.404   -0.419   -0.721   -0.721    0.522    4.271
X2==    1.209    2.512   -0.240   -0.587   -1.113    6.609    5.499   -0.896   -0.666    2.800   -1.075   -0.587    2.565   -0.057   -1.113   -0.666   -1.205    1.171   -0.153   -0.666    0.593   -0.837    0.510   -0.531    1.746    9.237    2.932    0.530   -1.134    2.285    3.778    5.705
CD1=        4        5        2        2        0        4        4        1        0        5        0        0        1        0        0        0        0       10        4        0        1        0        4        0        4       20        4        1        1        1        2        8
CD2=        3        4        2        1        0       11        8        1        1        9        1        1        7        2        0        1        0        3        1        1        4        1        3        1        7       18        8        7        2        9        9       16
CTGAAAAGTGTGCTGGAGTTTGCCGTCCTGGGGCAGGCGGCGCTGGGCAATATCCAGGTGCGCCAAAACTTTGATGCGCGTGATGACGGCCTGCTCCAGTTGCTTGGGGATCATGCTGTGCTCCATCAGGCAACCGTCCACCCGCATGCGCACGCGCATGAACTGGCCGGCAGCTTCGAAATGGATGTCGCTGGCTTCCATGTGCAGGGCGGCCTGCAGCAGGCCATTGACCATATCGATGGCCTGGTTGCTTCCTTCCGGGCTGGTGGTGTCATGGGTCTGCAGGGTGGCTGTCTGGGTGGAGGGCTGCGGGGGGAGCAGGTGTTCTTCCAGGAGGGACTGTGAGATGAGGGCTTTATGCACGGAGGTGTCGAAGTGGCGCCCGATGGTGTCGGCGGCGGCAAGATTGAGGGGGTCCACGATGCCCAGCAGGATGCCGCCGCTTTCGGTGCGGCTCAGGGGCAGAATGCCTTCATCCCTGAGCCATGCGGCCTCCAGACCCTCCTGAAGCGACCTGTCAATGGCGATTCTGTTCAGATCAACCATGGGAAAATGAAACTGGGTGGCGAGGGCTTGCAGGAGTTGGTCTTCTGCAATAAAACCCAGTTCACAGCACTGCTGACCAATGCGCATGCCGCTGTAGCGTTGCTGATTCAGTGCATTGTGCAGCTGTGCTTCGGAGATGCAACC
KOK=        46
KK=  351121  LL=  352050  Z=    7.39  JJ=  350881  DL=   930
A===      111      112      113      114      121      123      124      131      132      133      134      141      143      144      211      213      214      223      224      231      233      234      243      244      313      314      323      333      334      343      413      433
B===      222      122      422      322      212      412      312      242      142      442      342      232      432      332      221      421      321      411      311      241      441      341      431      331      424      324      414      444      344      434      423      443
RRR=   17.376    0.140   -1.248   -0.132    7.173   20.767   -0.040   -0.361   -1.861    1.195   -0.118    2.951   10.025   -0.725    0.593    0.525   -0.040    7.811    4.378    0.108   -0.925   -0.103   36.869    6.501    8.629   28.044    2.705    4.506    2.736    6.794    1.039    5.464
X1==    2.978    0.474    1.546    1.489    3.830    4.493    0.051   -0.651    2.291    0.337   -1.608    1.489    4.088   -1.005   -1.204   -0.646    0.051    3.039    2.237    0.088    1.631   -1.604    4.741    1.506    4.825    6.620    2.274    0.987   -1.846    2.590    1.556    2.590
X2==    5.836    0.296   -0.807   -0.089    1.873    4.622   -0.784    0.555   -0.813    3.550    0.073    1.981    2.452    0.722   -0.493   -0.813   -0.784    2.570    1.957    1.225   -0.567    0.064    7.777    4.318    1.788    4.237    1.190    4.563   -1.483    2.623    0.668    2.110
CD1=        5        2        4        4        6        8        2        1        5        3        0        4        9        1        0        1        2        6        5        2        5        0       10        5       10       13        6        5        0        8        5        8
CD2=        9        2        1        2        4        9        1        3        1        9        3        5        7        4        1        1        1        6        5        4        2        3       16       10        6       10        5       13        1        9        4        8
GAATTTCGTCAATCACCATGCACTCGCCGCCGCTTTTGCAGAAGCTGTCCACAAGGTCAAAAAGCGATACTCCCTGCAGCATGGGATGATCACAGGAGATATAGAGGGTGTTTTCCCGCTGGAGGGGCAGGTTGCGCAGCACCTGCAGCAGCAGAGTGGTTTTCCCCACGCCACGGGCACCGTAAACGCCTGTGATGCGGCTTTGGGAAGCAGCGATCTGCGGATAGTGAAAGCGCTGATACTTTGGCAGGGGCATATTCTGTTTGAGCAGCGAAAGGCGCTTGGCACCGAGAAGAATCTCTTCCATGGCTATCCTCCAGAAAAAACACTGCCGCAAGCTAGTCTATTGCGTTAGACTATAACCCATGATTTTAGTCTAATGCAATAGACTATCGCGTGTCACTCAGCAACGGGTACTTCTTTCGTGCCGTCGCGGCGTTCCACCCAGCCACCTGCCTGATAATGCCCATACCACTCCAGCAATGCCTGTTGTTCGGTGGTCCTTTCCCCTTGCCTTTTCAGAGCCGACATGACCAGTGCCAGATCATCCTCCACATCCACGTCAGCCAGGGGCTCCAGACTGGTAACCGGTGCAAACTTTTCCACACCAGCTGTCCACTGGGCAGCGGTCTGAGCACAGCTATAGGGGACATCGGTCCATGCTTTTGCTGGCAGGGGAATATTCACCCCGCACAAGTAGAAGCCTCCATCGGTGCAGAGGCCAAGCACCGCGCGGGGCTGGGAGTCGGCAAGGATTTCCAGCGCCTGGGCGATGTGGCTGATGTGCAGCTGGGGTGAGTCGGCCCCCAGCAGGATGGCGCTGCCGTGGCGACTTTGAAGGCATTGATAGACGTGGTGGAGGCGATCGCCGAGGCCACCCTCTCCCTGGCTGATGGTGGGGAAATCCTGCCAGAGGGGATCATGCAGGGC
KOK=        47
KK=    1862  LL=    2161  Z=    5.14  JJ=    1022  DL=   300
A===      111      112      113      114      121      123      124      131      132      133      134      141      143      144      211      213      214      223      224      231      233      234      243      244      313      314      323      333      334      343      413      433
B===      222      122      422      322      212      412      312      242      142      442      342      232      432      332      221      421      321      411      311      241      441      341      431      331      424      324      414      444      344      434      423      443
RRR=    3.561    4.704    2.373    6.711    0.031    2.173    0.689    2.373    0.036   15.073    0.411   -0.048   -0.193   -0.017    0.031   -0.349    0.689   25.407    0.650    0.689    1.634   -0.193   -0.193   -0.340    0.400   18.985   -1.732   -0.250   -0.378    0.242    1.084   -0.539
X1==    3.277    0.791    1.682    3.252   -1.089    0.930   -0.664    1.682   -0.054    5.754   -0.681   -0.748    0.319   -0.429   -1.089   -1.038   -0.664    4.064   -0.589   -1.038    1.040   -0.604   -0.604   -0.381   -1.051    4.319    4.040    1.016   -0.620   -0.620    0.319    1.380
X2==    1.087    5.949    1.411    2.064   -0.029    2.336   -1.038    1.411   -0.664    2.619   -0.604    0.064   -0.604    0.040   -0.029    0.336   -1.038    6.252   -1.103   -0.664    1.571    0.319    0.319    0.893   -0.381    4.396   -0.429   -0.246    0.610   -0.390    3.396   -0.390
CD1=        5        2        3        4        0        2        0        3        1        7        0        0        1        0        0        0        0        5        0        0        2        0        0        0        0        5        5        2        0        0        1        2
CD2=        2        7        2        3        1        3        0        2        0        3        0        1        0        1        1        1        0        7        0        0        2        1        1        2        0        5        0        0        1        0        4        0
ATTCAGGAAACCGGTTCCGTACTCGTCAATGGAAAGAAGTTCTATGAAGCCATCAAAGAACTTCCAAACAATATTGTCATTATTGAACGGGTTGATAACACACTCACCATCGCCTGTCAGAAAACCCAGTTCAAGCTTTTCACTTCTGATCCCACACTCTTTCCTGAACTGGATCTGCAGCTTGGTGAAAGCCCAGTTGTCATTCCCGCACTGAAATTACGAGACATTCTCATTAAGACCTTTTTCTGTTCCACCGAAACCCAGACAAAATTCGGTGTCAACGGAACCCTGCTGAAACTC
KOK=        48
KK=    2792  LL=    3691  Z=    5.16  JJ=    2522  DL=   900
A===      111      112      113      114      121      123      124      131      132      133      134      141      143      144      211      213      214      223      224      231      233      234      243      244      313      314      323      333      334      343      413      433
B===      222      122      422      322      212      412      312      242      142      442      342      232      432      332      221      421      321      411      311      241      441      341      431      331      424      324      414      444      344      434      423      443
RRR=   11.361   21.737    0.752    7.513   -0.225   21.789    1.957    0.001   -0.020   13.106    1.432   -0.119   -0.002    0.584    3.022    3.714    1.598    1.339   -0.700   -2.010   11.092   -0.027    1.265   -0.491    3.702   55.038   18.713   -0.117    0.682    1.122   -0.124    2.371
X1==    5.214    3.894    0.552    1.551   -0.088    2.539    2.417   -0.027    0.124    3.870    0.500   -0.345   -0.171   -0.648   -1.795    3.143   -1.540    0.275    1.278    1.331    3.540   -0.048    0.652   -0.557    2.028    8.551    4.821    0.397   -1.423    3.563   -0.171    2.138
X2==    2.179    5.582    1.363    4.843    2.555    8.582    0.810   -0.041   -0.164    3.387    2.866    0.345    0.009   -0.901   -1.684    1.182   -1.038    4.871   -0.547   -1.509    3.133    0.570    1.939    0.882    1.826    6.437    3.881   -0.295   -0.479    0.315    0.723    1.109
CD1=       13       10        4        5        3        7        6        3        3        9        3        2        2        1        0        8        0        3        4        5        8        2        3        1        6       15       10        3        0        7        2        5
CD2=        6       12        4       10        7       15        4        2        2        6        6        3        2        1        0        4        1       10        2        0        6        3        5        4        4       11        7        1        1        2        3        3
ATGCTGACTGAAACCAGGGTACGAAATTTCAGATGCATCGCAGACGCCGTTTTGTCGTTTACCCCAGGTATTAATGCCCTTTGCGGTGTAAACGGCTCCGGTAAAACCTCTTTTCTTGAGGTTATTTCCATTTGCGCCAATGGCAAGTCATTCCGCACAAATACTCTGCGTGAATGTGTCCGCAAAGGCAGTGACGGTTTTTCCCTCACCCTGGAAAATGATCGTCACATTCTCCAGACGTTTCTGCTCCATAAAAATGTGCGTAGACTCCTGATCGGTGAACACCGACCAGAGCGTCTCTCTCAGTATATTAATATCAACACCGTACTTGTCCTTTCCCCAGAGGATATTGATCTGGTAGCTCACAGCTCAGGAATGCGTCGCAAATTCATTGATCGCGGAGTCTTTGAACAGCATCCCGAGTACCTTTCAACACTCTCATATCTTCACCGTATCCTCAAAAACCGCAATGCCTTGCTGCGACAGAAAGATCATTCTACGCTTCCCTACTGGAACGATCTGCTCTGTCAGTACGCACTTCAGATTCACGAATATCGGAAAAAATACACCCAGCAGCTGCAGCTCAGTGTGAATTCCATTATTTCGCAAATGGATTACCCAAAAGGTATTTCCATCACTTATATAAATTCCGGAGATGATGAATATACGGATACACAGGCATTTCTTCGCGCTCTAGAAAAAAAATACAGCGATGAGAAGCGCTATGGATATACCTTGATAGGACCTCACAAGGATGAGATTACCGTTACCATAGATGAACTTTCAGCAGGAAAGTACGCATCCTACGGGCAACAGAAGATGGTGGCGATGATCATGAAACTGGCGCAGGCCGAATTGATCCAGCAGCATCAGAAAGAGCCCGTTCTCCTGGTGGATGAT
KOK=        49
KK=   16322  LL=   17401  Z=    5.03  JJ=   16322  DL=  1080
A===      111      112      113      114      121      123      124      131      132      133      134      141      143      144      211      213      214      223      224      231      233      234      243      244      313      314      323      333      334      343      413      433
B===      222      122      422      322      212      412      312      242      142      442      342      232      432      332      221      421      321      411      311      241      441      341      431      331      424      324      414      444      344      434      423      443
RRR=   10.977    8.202    6.040    2.845   -0.848    6.218    3.300    1.094   -0.103    1.644    3.532   -0.341   11.672    0.008    1.642    0.580    2.297   39.210    0.707   -1.489    7.340    0.864    6.015    0.221   27.440   30.960   -2.887    0.075    0.801    7.278    3.147   14.660
X1==    1.665    2.152    2.976    0.965   -0.364    2.455    2.024   -0.662   -0.200    1.691    1.942   -0.561    4.962    0.297   -1.202    1.127   -1.455    4.376   -0.964    1.791    2.791   -0.748    2.560    0.549    4.573    6.170   -0.890    2.781   -0.705    2.650    1.338    6.483
X2==    6.593    3.811    2.030    2.949    2.332    2.533    1.631   -1.653    0.514    0.972    1.819    0.607    2.352    0.027   -1.366    0.514   -1.579    8.961   -0.733   -0.831    2.629   -1.155    2.350    0.403    6.000    5.018    3.242    0.027   -1.138    2.747    2.352    2.261
CD1=        3        4        6        3        1        6        5        1        2        6        6        1       11        3        0        4        0       10        1        5        9        2        8        4       11       13        2       11        3       10        5       18
CD2=       12        7        6        8        5        6        5        0        3        5        7        4        8        4        0        3        0       14        1        1        7        1        7        4       14       13        8        4        2       10        8        9
TGGGGTGAAGGTGCCCCATCAACCATTAAATCCGTATACCCACTTTTCTCACACTATTTTCTTGACTTCTGGGCTGGCTCCTTCTATATCCTTTGCCACTATGAAAGACGTAACCCCTCACCATCCATCAGTGTCTCTACTCCTGCTTCTGGGTATATACCGGGAAGCGTAGGACGTTGCCACAACACAACCCGCTTCCCCAAGGGAAGTGGGTTTTTTCTTTTCAGGCACTCCTGAAAGCACATTTCTCCTGGGGCAGCAGCACAGGAGAGCCCCATGGAAACGTTTCCTGCCTCACACACGCCCCATTCCCCCTTTTTTCTGGACGTCACCCTGCGCGATGGCAACCAGGCACTGCCACGTCCCTGGAGCCTCAAACAGAAGCAGCAGGTTTTCCAGCATCTGATCCGCCTTGAGGTACCTGGTGCGGAAGTTGGCTTCGCGTCTGCCAGCGCCGTGGACTTTGAAGCCTGCTGCGCCCTGGCCCAGGAAGCTCCGGCCAGCATGGTTATTTCAAGCCTTTCGCGGGCGCGCACTGCCGAAATTGATGCTTCCTGGGAAGCAGTCAGTCATGCGGCGCAGCCGCGGGTGCACATTGTCTACCCCGTCAGCCCCTCCGTGGTGAACCAGGTGCTGCGCTGCACCCCCCATGAAGCTGCCAGGGCAGTTCGCCAGGCGGTCCGTCACGCCCGTCGTCTGGCGGGAAAACGCGGAAGCGTGCAGTTTTCCGGTGAGCACTTCGGCGACTGCCTGGATGATATCGCCCTGGCGCTTGATATCTTTCAGGTCGCCATTGAAGAGGGCGCCGATGTGATCAATCTGCCCAACACGGTGGAGCGTTTCCGCCCCATGGTTTTCGTGGAAATTGCCCGACAGGTGATGGAGTACTTTCGCGGCAGGTCGGCCTTTGCGGTGCACTGCCACAATGACCTGGGAATGGCGACGGCAACGACCGTGGAGAGCTACTTTGCTGGAGCCACCCAACTGGAAGTTTCCCTGAATGGCCTTGGTGAACGCGCTGGCAATGCCAGCCTCTATGAGGTGGTCTGCGCTTTGGAAAACAGCGGGGTGCATACGGGC
KOK=        50
KK=   19532  LL=   20191  Z=    5.73  JJ=   19142  DL=   660
A===      111      112      113      114      121      123      124      131      132      133      134      141      143      144      211      213      214      223      224      231      233      234      243      244      313      314      323      333      334      343      413      433
B===      222      122      422      322      212      412      312      242      142      442      342      232      432      332      221      421      321      411      311      241      441      341      431      331      424      324      414      444      344      434      423      443
RRR=   15.744    0.160    2.621    7.380   -1.818    5.863    0.183    1.575    0.144    9.096   -1.173    2.101    3.767   -0.278    1.182   -2.085    1.503   32.697   -0.300    1.565    0.464    0.043    0.159   16.948    0.632   15.915    1.316    0.953   -0.146   -0.200    1.275    9.038
X1==    3.168   -1.093    2.064    1.763    1.682    3.241    0.409    1.240   -0.274    3.398   -1.391    3.304    4.467    0.565   -1.093   -1.153   -1.235    7.358   -1.155    0.605    0.455   -0.521    0.260    3.718    1.050    5.199    1.289    0.862   -0.771   -0.075    0.806    3.404
X2==    4.970   -0.146    1.270    4.186   -1.081    1.809    0.447    1.270   -0.526    2.677    0.843    0.636    0.843   -0.493   -1.081    1.809   -1.217    4.444    0.260    2.587    1.020   -0.083    0.611    4.558    0.602    3.061    1.020    1.105    0.189    2.655    1.583    2.655
CD1=        5        0        4        4        3        5        2        3        1        6        0        6        8        3        0        0        0        9        0        2        2        1        2        7        3        9        3        3        1        2        3        7
CD2=        6        1        3        6        0        4        2        3        1        6        3        2        3        1        0        4        0        8        2        5        4        2        3        8        3        6        4        5        3        7        4        7
CGGCGAAGATGGAGCCAGTGATGGGATTGACAATGGGCTGAAAGGCGTAGTCGATGGAGGCCAGACACTCCTCCCAGAAACCTGCAAGCATGATCTCTCCCCTGCTGATGTAGCGATTGACAGTGGTGTTTCAGCCAGTGCGCAAACCATTGGACAGTAGCTCCGGGGCAGAAGATATTCAGCAAGAGAATGTCAGAAAACGGTAAAGAAATGGAAAAGCAGTCCACCAAAAAAAACACACGGGGCAGAGAATGTTCTCTGCCCCGTGGCTTTAAGGAGATAGACAGGAGACGTCTGGGAGAGTCGGTATCAGCGTTTGGTCGGATCAGCTCCCACGAAGGTGGTGCGACCATCTTTTTCCATGGCCGCCTTTTCCCAGGGCCAGATGGACTCCCAGTCAGCAGCTTTCTTGGCGTCGCCACCCTTTTTCAGAGCCCAGTGGTACTGATCGGGGGAGAGGCCGAAGGAGCGGCCTTCTTCATCCAGGTTGAAGATGTGCTGCTTGTTCGCGACGCGGCCACCCTCATTGTCCCAGTTACCATAGCCGTAGCGGGGCCAGCCGGTGCGGCCATCAAAGGCGCGCAGCACTTTTTCGGCCTGACCCAGGTGACACTTGGCGCAGGTTTCCACGGGAGACTTGTCAAAGAGCCATGGGCTTTC
KOK=        51
KK=   23672  LL=   24361  Z=    5.35  JJ=   23522  DL=   690
A===      111      112      113      114      121      123      124      131      132      133      134      141      143      144      211      213      214      223      224      231      233      234      243      244      313      314      323      333      334      343      413      433
B===      222      122      422      322      212      412      312      242      142      442      342      232      432      332      221      421      321      411      311      241      441      341      431      331      424      324      414      444      344      434      423      443
RRR=    0.054    7.280    0.419    0.728   -0.257   33.346    8.416    0.775   -0.477    3.777   -0.689    0.024    0.628   -0.710    0.921    0.080    1.448   44.439   -0.484    0.638    4.404    0.993    0.012    0.461    5.616  100.142    7.342    1.281   -1.490    1.726    4.645   -0.649
X1==    0.411    5.218    0.138   -1.014    0.218    3.625    2.295   -0.862    0.805    0.662    0.422   -0.017    0.422   -1.338   -0.782   -0.136   -1.170   11.020   -0.598   -1.076    1.811   -0.702    0.016   -0.884    3.350   11.982    4.149   -0.629    1.931    0.562    5.376   -0.123
X2==    0.131    1.395    3.031   -0.718   -1.178    9.198    3.667   -0.900   -0.593    5.708   -1.634   -1.429    1.488    0.531   -1.178   -0.593   -1.238    4.033    0.809   -0.593    2.431   -1.414    0.739   -0.521    1.677    8.358    1.769   -2.036   -0.771    3.073    0.864    5.269
CD1=        1        6        1        0        1        5        4        0        2        2        2        1        2        0        0        1        0       15        1        0        4        1        2        1        5       16        7        1        5        3        8        2
CD2=        2        3        7        1        0       14        6        1        1       13        0        0        5        3        0        1        0        6        2        1        6        0        3        1        6       16        5        0        2        9        4       13
GACCTCATGGGAGACTCCGGCTGCCAGGGTTCCCACTGCCGCCAGGGTTTCAGCTCGCACCATCTGGGCCTGGGTCTCCCTCAGGGCGGCTGTCGCCTGTTCCACCCGGTGCTCCAGATTTTCGTTCAATTCCTGCAGTTCCTGCAGCAGGCTGTCTTTTTCGCGGTGAATCCTGTCCAGACGCTCAGCCATGGTGTTGAAGGCTTCGGCCATGATACCGATTTCATCGCGGGTTTTCACCTCGACCCGCTGGGAGAAGTCGCCCCGGGAAATGGTCTGGATACCTCCGATGAGGTTCTGTACCGGGCGGGTAATTCCGCGAATGACCACCAGAAAGATGCTGGCGCAGAAGAGCAGGGTGAAGGCGATGGAGAGCAGGATGGCGTGGCGTGAGCGTTCGATGATGCGATTACTGTTGCTGTGAACTTCCAGCCACATTTCATGGGCCGCGTGGTGGGCGGTTTCCAGGGCGCTGGTGATAATCTGCCCGTTCTGGGTGGCCATCTGTTCGCGGATCTGCCGCTGCAATGGGTCGCGGGTAGTGATGAGGACGCTGACATCCCGCTTGTACTCTTCCAGCAGTTCATCGATATCGGAGAAGATATTGTTGACACTGAGCAGCCTCTGCTCAATACGCGGATGGCACTGCATGCAGGTGACATCGCCGAAATGGTTCTGATATTGAGAGGA
KOK=        52
KK=   30512  LL=   30811  Z=    9.08  JJ=   30062  DL=   300
A===      111      112      113      114      121      123      124      131      132      133      134      141      143      144      211      213      214      223      224      231      233      234      243      244      313      314      323      333      334      343      413      433
B===      222      122      422      322      212      412      312      242      142      442      342      232      432      332      221      421      321      411      311      241      441      341      431      331      424      324      414      444      344      434      423      443
RRR=    0.226    0.140    1.960   -0.014    0.140   -0.144   -0.267    0.320   -0.370   -0.064   -1.285    1.359   -2.174   -0.372   -0.177   -0.370    0.320   -0.780   -0.401   33.156    0.203   -1.044    0.288  159.439    0.096    0.007    0.203   -0.000    4.022   -2.424    0.734    0.029
X1==    0.281   -0.441    1.243    0.042   -0.441   -0.464   -0.588   -0.757    0.536   -0.797   -1.009    2.042    2.991    0.648    0.559    0.536   -0.588   -0.285   -0.361    4.536   -0.489   -0.619    0.381   13.216    1.203   -0.009   -0.489    0.160    0.919    1.900   -1.009   -0.062
X2==    0.805   -0.317    1.577   -0.334   -0.317    0.310    0.455   -0.423   -0.690    0.080    1.273    0.666   -0.727   -0.574   -0.317   -0.690   -0.545    2.739    1.111    7.310   -0.414    1.686    0.757   12.064    0.080   -0.727   -0.414   -0.000    4.376   -1.276   -0.727   -0.468
CD1=        1        0        2        1        0        0        0        0        1        0        0        3        4        2        1        1        0        0        0        5        0        0        1       14        2        1        0        1        2        3        0        1
CD2=        1        0        2        0        0        1        1        0        0        1        2        1        0        0        0        0        0        4        2        8        1        3        2       13        1        0        1        2        7        0        0        1
CCAAAGAGACATTGGTCACCATGGCGTAGAGAATCATGGCGATGGAGGGAGGGATGACCACGCCCAGAATGGGTGCGGTGGTCATGACGCCAATGCTGAACTGTTCGGGATAACGGTGCCTGATGAGGGCGGGAATCATAAAGCCGCCGATGGCCACCACCGTGGCCACCGTGGAACCGGAAATGGCCCCGAAGAAGCCACAGGCCAGAATACCGGCCATGGCCAGGCCACCGGGCAGGGAGCCCACCAGCACGTTGGCAGTCTTGATGAGTTTTTCCACAATGGAGCCGGTGGTCATGA
KOK=        53
KK=   33422  LL=   34471  Z=    9.09  JJ=   33362  DL=  1050
A===      111      112      113      114      121      123      124      131      132      133      134      141      143      144      211      213      214      223      224      231      233      234      243      244      313      314      323      333      334      343      413      433
B===      222      122      422      322      212      412      312      242      142      442      342      232      432      332      221      421      321      411      311      241      441      341      431      331      424      324      414      444      344      434      423      443
RRR=   -0.074   11.626   -0.503    0.017   -2.394   21.629    1.587    0.990   -2.033   -0.230   -4.096   -0.733   11.423    1.352    0.789   -1.310    0.621   19.287    1.721    0.905   -0.526    2.315    3.242   -0.180    8.789  333.031   14.372    0.210    0.884    8.727    0.923   17.311
X1==   -0.223    2.731    2.390   -0.049   -1.061    2.000    4.532   -0.888   -1.460    0.269   -1.484   -1.446    4.139   -0.779   -1.061    4.076   -1.368    2.271   -1.295   -0.768    1.529   -1.348   -1.887    1.106    1.229   16.406    3.048   -0.132   -2.389    5.872    3.627    8.876
X2==    0.334    4.257   -0.210   -0.341    2.257   10.816    0.350   -1.115    1.392   -0.854    2.760    0.507    2.760   -1.735   -0.743   -0.321   -0.454    8.493   -1.329   -1.178   -0.344   -1.718   -1.718   -0.162    7.154   20.299    4.715   -1.589   -0.370    1.486    0.255    1.950
CD1=        1        4        6        2        0        5        8        1        0        5        1        0       12        2        0        8        0        5        0        1        7        1        0        5        7       36       10        8        1       23       11       31
CD2=        1        5        1        1        3       14        2        0        3        1        7        2        7        0        0        1        1       12        0        0        2        0        0        3       13       35       10        1        4        8        3        9
CGTGCCAGCGGCCTGCGTGAGCAGTCTGTCGCTGCGGGGCGCCTGCCCGACCCAAAACTGCTGCTGGGCTATGAAGAGTCGGAAATGATGAGCGAGTTCATGGTGGGAGTTCGTCAGGAATTCCCCCGCTCCAGTCGCCTGAATCTGCGTTCCCAGCAGTTTGAGCATCAGGCCGATGCCCAGCTGGCCCGTCAGGAAGACTGGCAGCGCCAGCTCAACCGCAACGTGCAGCGGGCGTATCTGGAGCTGTGGTATCAGCAGCGGGCGGTGGATATCGTGGACCACCACTCCAATCTGCTGCGCGACCTGGCCGACGTGGCCCGTCAGCAGTACGCTGCCGGCCGCCTGAGCCAGCAGCAGATGCTCATGCTGGAGCTGGAGCAGGCCATGCAGCAGGATCGCCTCACCGGCATTCTCTCTGCCCGCGACGATGCCCGCTCCGCCCTGGCCCGCTGGGTGGGCGAAGCCGCCTGGCAGCAGAAGCTGCCCCACGACCTTCCCGATCTGGCCAGTGTGCCCCCAGTGGATGAACTCCTGTCAGCGCTGCCAGCCCATCCGGCCATTACAGCGGATGACGCCGCCATCAGGGCCCTGGAAAGCGATGTGCGCCTGAGCGGACAGTACTACAGCGGCTTCATGGTGGATGCTCTCTACGCCCGCGCCGACAACGATGACCAGACGTTCACCATCATGGTGGAGGTAGGTATTCCCATCGCTCCCGGCAGGCTACAGGAACGCAATGCCAGTGCGGCCCGCCAGCGCTCCAGCGCGGCCAGCCTCGATCGGATCGAGAAGCTGCGCCAGCTGGAAAGCGACCTGCGCACCCAGCACCAGCGTTGGCAGCACCTGCAGGAGCGCATTGAACTCTCCCGCACCACCGTGCTGCCCCACAGCCGCATTGTCAGCGATGCCGCTGCTTCCGGCTACCAGAACCTGAGCGCCAATTTCGATGGCCTGCTGCGGGCTGCGGTGTACGAACTGGAAAACCAGCTGCGCCACCAGCGCCTGCTGGCCGATGCCGCCCAGGTCCAGGCCAACCTCCTCTACTAC
KOK=        54
KK=   35582  LL=   36781  Z=    4.71  JJ=   35582  DL=  1200
A===      111      112      113      114      121      123      124      131      132      133      134      141      143      144      211      213      214      223      224      231      233      234      243      244      313      314      323      333      334      343      413      433
B===      222      122      422      322      212      412      312      242      142      442      342      232      432      332      221      421      321      411      311      241      441      341      431      331      424      324      414      444      344      434      423      443
RRR=   -0.028    2.172    0.930    3.354   -0.285   30.220   17.142    0.204   -0.929    3.010   -0.145    0.143    1.345   -4.207    0.095   -0.373    1.145   -0.590    0.038   -0.088   21.498   -1.531    0.780   -0.655    1.438   95.089    3.030    0.931   -1.366    1.698   -2.981   29.799
X1==   -0.020    0.877    0.772    3.121   -0.085    6.259    4.379   -1.397   -1.443    4.401    0.305   -0.608    2.482   -1.251   -0.085    6.959   -1.399   -0.135   -0.746   -0.043    4.649   -0.880   -0.880    1.388    0.179    8.467    1.582    2.732   -1.003    2.983    3.026    6.570
X2==    1.455    2.476    1.205    1.075    3.375    4.828    3.914   -0.146    0.644    0.684   -0.476   -0.235    0.542    3.362   -1.119   -0.054   -0.819    4.359   -0.050    2.039    4.624    1.740   -0.887   -0.472    8.031   11.230    1.915    0.341    1.363    0.569   -0.985    4.536
CD1=        1        2        3        6        1       11        8        0        0       12        4        1        8        1        1       12        0        2        1        2       13        2        2        6        4       19        7       14        4       14        9       23
CD2=        3        4        4        4        5        9        8        2        3        5        3        2        5       11        0        2        1        8        2        5       12        7        2        3       19       26        7        7       10        8        2       18
CGACACGGTGGAGATCACGGCTGGCCTTCAGGAAGGCGAGCGTGTGGTCATCTCGGCCCAGTTCCTCATCGACTCCGAAAGCAGCCTGCGGGGCGCCTTTACCCGCCTGGAGACTCTGGAAGAGCTGCAGCCCGGTGACGAAGTGTGGAGTGACGGCATCTATAAGGGCCCCGGCCGCAATCCCGGCTCCATCAACCTCAGCCACGAACCCATTCCCGCCCTGGGCTGGCCCGCCATGACCATGGATCTGGACCTGATTGAGGGGCTGAGCGTTCCCGACCACCTGCAGCCCGGTGATGCATTCGCCTTTGCCCTGGAAGCCCTGGATGAAATCACCTTCCGCATTGTGGCCCTGCGTATTCACGGGGAGGAGGTGCGGCCATGATTGCCGCGATAATCAACTGGTCCCTGCGTAACCGCCTGCTGGTGCTGATGGCCAGCATCTTCCTGGCCCTGTGGGGCATGTACTCCCTGCAGAAGACGCCCCTGGACGCCATTCCCGATCTGTCCGACGTGCAGGTGATCATCAAGACCACCTACCCCGGCCAGGCTCCCCAGGTGGTGGAGCAGCAGGTGACCTATCCCCTGTCCAGCGCTCTGCTGGCCGTGCCCAAGGCCACGGCCGTGCGTGGCTACTCCATGTTTGGCGACTCCTATATCTACGTTCTCTTTGAAGATGGCACCGACCTCTACTGGGCGCGGGCGCGGGTATTGGAGTACCTGAGCCAGGCCGCCGGCAGCCTGCCCCCGGAGGCCACCCCCTCCCTGGGGCCCGATGCCACCGGTGTAGGCTGGGTCTACCAGTACGCCCTGGTGGATCGCACGGGCAACCACGACCTGGGACAGCTGCGCAGTATTCAGGACTGGTTCCTCAAATATGAACTGCAGACCGTGGAAGGAGTGTCGGAAGTGGCCACCGTGGGTGGCATGGTGCGCCAGTACCAGATCACCGTTGACCCCTTTCGCCTGCGCTCCTACGGGCTCAGTACGGCTGATGTTTCCCGCGCCGTGCAGCGGGCCAATCTGGAGAGCGGCGGCTCGGCCATCGAAATGGCCGAAGCCGAGTATATGATCCGCGCCAAGGGCTACATCCAGAGCGTGGAAGATCTGCGCCAGGTGCCCCTGAAGGTCGGCTCCAGCGGCACCCCCCTTCTGCTGGGCGATGTGGCGGAAATCATCACCGGGCCCCAGATGCGCCGG
KOK=        55
KK=   42272  LL=   42571  Z=    5.24  JJ=   41702  DL=   300
A===      111      112      113      114      121      123      124      131      132      133      134      141      143      144      211      213      214      223      224      231      233      234      243      244      313      314      323      333      334      343      413      433
B===      222      122      422      322      212      412      312      242      142      442      342      232      432      332      221      421      321      411      311      241      441      341      431      331      424      324      414      444      344      434      423      443
RRR=    0.938    0.145    0.338   -0.968   -0.218    0.149    0.173   -0.228   -0.132   -0.660    0.011    0.168    6.538    4.814   -0.255   -0.602    0.338   -0.833    1.938    8.303   -0.102    0.079    0.824   64.946   -2.373    0.783   -0.102    0.003    2.311   -0.023   -2.003    0.230
X1==    1.668   -0.400   -0.597    1.483    0.600    0.281    0.378    0.403    0.281    0.904    0.071    0.483    2.071    1.196   -0.400    1.281   -0.622    2.135    1.251    3.281   -0.259   -0.113    2.753    9.032   -1.046   -0.929   -0.259    0.054    2.618    0.260   -0.929    0.260
X2==    0.563   -0.363   -0.565   -0.653   -0.363    0.530    0.458   -0.565   -0.470   -0.730    0.157    0.347    3.157    4.026    0.637   -0.470   -0.542   -0.390    1.550    2.530    0.393   -0.701    0.299    7.191    2.270   -0.843    0.393    0.056    0.883   -0.087    2.157    0.883
CD1=        2        0        0        2        1        1        1        1        1        2        1        1        3        2        0        2        0        3        2        4        1        1        4       10        0        0        1        2        5        2        0        2
CD2=        1        0        0        0        0        1        1        0        0        0        1        1        4        5        1        0        0        0        2        3        1        0        1        8        3        0        1        1        2        1        3        2
GCTCCGCCTGGCGCTCCCTGAAAAACCGCACCGCAAACATGGACGTACTTATCTCCCTGGGGAGTCTGCCGCCCTACTTTCTTGGATTGCTGGGCTTTTTCACGCCCATGACATCGTTCACCGAAATGGCCGCCACCATCATGGCCTTTCACCTCATTGGCCGCTATCTGGAAGCCAGAGCAAAGGGGCGTGCCTCCATGGCCATTCGTCGCCTGCTGACCATGGGTGCCAAGCATGCCTGGGTGGAGCGTCCCGAGGGTGAAGTGCAGATCCCGGTCGCTCAGCTGGTACCGGGCGATA
KOK=        56
KK=   43142  LL=   44311  Z=    5.84  JJ=   43142  DL=  1170
A===      111      112      113      114      121      123      124      131      132      133      134      141      143      144      211      213      214      223      224      231      233      234      243      244      313      314      323      333      334      343      413      433
B===      222      122      422      322      212      412      312      242      142      442      342      232      432      332      221      421      321      411      311      241      441      341      431      331      424      324      414      444      344      434      423      443
RRR=   -0.279    0.328   -0.028    0.682   -0.040   -0.207   16.425    4.890   -0.207   -0.093   -2.521   10.725    9.115   -1.172    0.234    0.273    0.861    3.518    7.542   26.298    0.110   -0.551   37.337  138.542   -0.846   12.797   -2.764    7.558   21.172    0.604    2.247   -1.323
X1==    0.993   -0.786    0.020    5.315   -0.100    0.878    2.984    1.774    0.878    0.752    1.480    2.011    2.484    3.512    0.586    0.253   -1.135    2.490    7.190    5.250   -0.078    0.782    4.532   11.612   -0.845    3.487   -1.215    4.202    4.619   -0.867   -2.031   -1.781
X2==   -0.281   -0.418   -1.445    0.128    0.399   -0.235    5.505    2.757   -0.235   -0.124   -1.703    5.334    3.670   -0.334    0.399    1.076   -0.758    1.413    1.049    5.009   -1.413   -0.705    8.238   11.931    1.001    3.670    2.274    1.798    4.584   -0.697   -1.106    0.743
CD1=        4        1        3       13        2        4        8        6        4        5        7        7        9       12        3        3        1        6       14       11        3        5       12       27        2       11        1       13       15        3        0        1
CD2=        1        1        0        2        2        2       10        6        2        3        0        9        9        2        2        4        1        5        4       10        1        2       18       23        5        9        8        9       14        3        1        6
TAAAAACCGTCTTGCTGGATAAGACGGGCACCATAACCGAAGGCAAGCCGCACATTACCAAGATACACTCCCTGGAGAACACCGACGAAGCCACCATTCTGCTGTTGGCCGCATCGGTGGAGCATGCTTCCGAGCACCCTTTGGTCAAGGCCATTGTTGAGGCAGCCCGAGAGCGTGACATGAACCCGCTGGAGGTCACTGACTTCCAGTCAGTAACGGGAGCTGGTGTCAAGGGAACCGTTGAGGGCAAAGCCATCCTGGTGGGTAACCAGCGTATCTTTGCCCATCAGGAGATTCAGATTGGCGAAGCGGCAACCAGGGTGCAGGCAGATCTGGAAACTGATGGGAGCACGGTGATGGGTCTGGCTGTTGATGGCAAAGTTGTGGGGCTCATCGCCCTGCGAGACACCATCAAGGAGCGCTCGGCTATGGCAATACGGGCCATGAAGCAAAACGGATTGCGGGTTGTCATGGTCACCGGTGACAATAAGGCGGCCGCCAGAGCCATTGCCCGTGAAGTGGGCATCGACGAAGTGCAGGCGGGAGTATTGCCTGAAGGCAAAGTGGACGCCGTTCGCATGTGGCAACAACGCACCGGAACCCGCGTAGCCATGGTGGGGGACGGAATCAATGATGCGCCAGCCCTGAAGCAGGCCGATGTGGGTATTGCCCTGGGAGCAGGGGCTGATGTGGCCATTGAAGCCGCAGACGTCACCCTGATTCGCAACGACCTGACAGGAGTGGTTGAAGCCATGCATCTGTCAAAGGCCACATTCCGCAAAGTGGTGGAAAACCTCATCTGGGCCAGCAGCTACAATGCCGCAGCCATACCCATTGCAGCGGCGGGGCTGCTGCATCCCATGATCGGGGTTATTGCCATGGTGGCCAGCTCCCTCTCGGTCATCGGCAACTCCCTCTTGTTGCGCCGTACAGCACGCAACTTTCCCCGGTGGCAGTCATGAAGCGCTCCATTTTCTGCGGCAGGAAAATATTCACCATTGCCATGCTGCTGGCAGCGGCTCTGGTCATGGTGCTCCTGCTGAGCGGAACCATAAGCCTCGAAGACGGTCGCTGGATCTGGCTTGTCCCCATTGTTCTGTGTCTGGGCATGCATCTGCTTATGCACCGGGGCCATGGCAAGCACCGTGAAGACGATGACCATGAGCATTC
KOK=        57
KK=   54452  LL=   54931  Z=    4.51  JJ=   54242  DL=   480
A===      111      112      113      114      121      123      124      131      132      133      134      141      143      144      211      213      214      223      224      231      233      234      243      244      313      314      323      333      334      343      413      433
B===      222      122      422      322      212      412      312      242      142      442      342      232      432      332      221      421      321      411      311      241      441      341      431      331      424      324      414      444      344      434      423      443
RRR=    4.519    4.589   -0.239   -3.317   -1.181   32.412    0.005   -0.041    0.519   18.869   -0.916    0.001    0.064    1.331    0.854   -1.051    1.117   73.635    1.042    1.008   -2.198    1.329   -0.003   -1.627   -1.847    5.827   -0.277   -2.000    1.585   -0.424   25.385   26.605
X1==    4.019    1.161    1.036   -1.108    1.161    5.175   -0.031    0.036    1.175    4.052    0.756   -0.188   -0.171   -1.231   -0.839   -0.825   -1.024    9.294   -0.883   -0.825   -0.811   -1.014   -0.014   -1.137    3.052    4.465    0.189   -0.932   -1.089   -0.154    3.538    6.391
X2==    1.124    3.953   -0.231    2.994   -1.017    6.263   -0.163   -1.129    0.442    4.656   -1.211   -0.006   -0.372   -1.081   -1.017    1.273   -1.091    7.923   -1.180   -1.222    2.710   -1.311    0.243    1.431   -0.605    1.305   -1.469    2.147   -1.456    2.758    7.176    4.163
CD1=        5        2        2        0        2        6        1        1        2        5        2        1        1        0        0        0        0       10        0        0        0        0        1        0        4        6        1        0        0        1        5        8
CD2=        2        5        1        4        0        9        1        0        2        8        0        1        1        0        0        3        0       12        0        0        6        0        2        3        1        3        0        6        0        6       10        8
CCAGGTACCTTCCTTGGAGTCCAGGAAATAGAATGCACCCTGGGGGGAGCTGTCAAAACGCACGTCATCAAAGATGAAGAATTCCGCTTCGGGACCGAAGTAGGCGGTGTCGGCGATGCCAGTCTGCTTCAGGTAATTGACGGCTTTGCCGGCGATATTGCGGGGATCGCGATTGTATTTTTCGGTGGTGATGGGGTCCACGATATCGCAGCAGAAGACCAGGGTCTTGCGGCGGAAGAAGGGATCGACAAAGGCGGAAGTGACATCGGGGACGAAACTCATGTCGGAGTTGTGGATTTCACACCAGCCGCGGATAGAGGAGCCGTCAAAACCCAGGCCATTTTCCAGGGTCTCTTCGCCCACTTCGCCAGCGGAAATGGTGATATGCTGCCACACGCCAAACAGGTCGGTGAAACGGAAGTCAACGGCTTCAACACCATTGTCGCGGATATACTTGGCGGCTTCATCAATACTTCTGAA
KOK=        58
KK=   57692  LL=   58291  Z=    7.33  JJ=   57302  DL=   600
A===      111      112      113      114      121      123      124      131      132      133      134      141      143      144      211      213      214      223      224      231      233      234      243      244      313      314      323      333      334      343      413      433
B===      222      122      422      322      212      412      312      242      142      442      342      232      432      332      221      421      321      411      311      241      441      341      431      331      424      324      414      444      344      434      423      443
RRR=    1.007    0.485   -0.192   -1.396    0.474   43.815   -0.285   -0.063   -1.581    0.300   -0.099   -0.296    1.791    0.020    0.483    2.020    1.133    4.803   -0.529   -2.484    0.007    0.365   -0.052   -0.273    1.584  109.033    3.041    1.746    0.711    2.099    0.941   11.082
X1==    0.491    2.394    0.156   -0.950    0.394    4.996    2.713    0.156   -1.004   -0.339    1.949    1.050    2.752    0.171   -0.606    2.996   -1.070    1.660    0.567   -1.004    0.262   -0.645    0.092    0.618    0.513    9.180    1.044    2.450   -1.011    2.128    0.342    7.149
X2==    2.051    0.202   -1.229    1.469    1.202    8.771   -0.105   -0.403    1.574   -0.883   -0.051   -0.282    0.651    0.119   -0.798    0.674   -1.059    2.892   -0.933    2.473    0.028   -0.566   -0.566   -0.442    3.088   11.877    2.912    0.713   -0.704    0.987    2.756    1.550
CD1=        1        3        1        0        1        6        4        1        0        1        4        2        5        2        0        4        0        3        2        0        2        1        2        3        2       13        3        6        1        6        2       14
CD2=        3        1        0        3        2       11        1        1        3        1        2        1        3        2        0        2        0        4        0        4        2        1        1        1        7       19        6        5        2        5        6        6
TGAAGTCCGGCGTGTCTTTGCCCTGGCAGCCCTGCCTCCATCGCTCTTTGATTCCGGTACGGGTGATGCCCCCCCTCCCTCCGGTGGTGAAGAAGGAGGGGAGTCGTGAAAAGATACGGGCAGCGCGGTGTGGCGCTTATCACGGTCATGCTGGTCTTTTTCATTGCCAGTACCGTGGCTGTAGCCATGCTGCAGCGCCAGCAGATGGATATCCGCACGACATCGGGCCTGCTGGATTATCAGCAGGCCCACCTGTACGCCCTGGGCGGCGAGGAGTACGCCCGACAGATCCTCTATCAGGACATGCTGGCGGATGCCGAGAGCGCCCGCTTTGTGGATCATCCCGGCGAAAGCTGGGCCGAGCCCCTGGCACCCTTTGAAGTGGAGCACGGCGCCCTGCAGGTCAGTATCCTGGATCTGCAGGGGCGTTTGAATATCAATAGCGTGGTCACGGCGGGACAGGTGAATGCTGTAGCCCTGCAGCGCCTGCGCAACCTGCTGGATGCCCTGGGGTTGCGTCCAACGCTGGCCGATGCCATAGTCGATTGGCTCGACAGCGATCAGGAACCCTTCTCTCTGGATGGGGCGGAGGATCTGGAA
KOK=        59
KK=   68282  LL=   69391  Z=    5.00  JJ=   68222  DL=  1110
A===      111      112      113      114      121      123      124      131      132      133      134      141      143      144      211      213      214      223      224      231      233      234      243      244      313      314      323      333      334      343      413      433
B===      222      122      422      322      212      412      312      242      142      442      342      232      432      332      221      421      321      411      311      241      441      341      431      331      424      324      414      444      344      434      423      443
RRR=   -1.732    0.118   -0.638   -1.700    4.976    2.144    8.813    0.890    0.933    2.875    0.088    3.080   20.334    2.086    0.043    0.064    1.160   19.194   -0.673    4.682    0.326   -0.350   32.177   51.101    1.320    5.139   -0.678    6.536    0.359   -0.139    0.006    3.567
X1==   -0.842   -0.094   -0.299    1.760    1.821    0.944    5.908    0.566    0.944    1.268    0.162    3.297    5.648    1.910   -0.094    0.185   -0.830    5.127   -0.539    4.736    3.726   -0.304    5.045    7.359    0.582    1.990    0.718    1.938    0.304    2.726    0.162    2.241
X2==    2.059   -1.262    2.134   -0.966    2.733    2.272    1.492    1.571    0.989    2.267    0.544    0.934    3.601    1.092   -0.463    0.347   -1.398    3.744    1.250    0.989    0.088    1.153    6.378    6.944    2.267    2.582   -0.945    3.372    1.181   -0.051    0.034    1.591
CD1=        0        1        1        4        3        3       11        2        3        4        3        6       12        7        1        2        1       10        2        8        9        3       13       20        3        6        4        7        5       10        3        9
CD2=        5        0        7        1        5        6        4        6        4       10        5        4       11        5        1        3        0        7        3        4        4        5       14       13       10        9        2       17        9        6        4       10
ATGGTTTCTCCGCCAGGGGTTTGCGCGGTAGTGGATGCATCAGCTGCCGTGATGGGGCCATGGTTCTGGCTCCCCTCCGTGGGGGTGCTGTTCTGCGGTGCGGGGGATTTCTGAGAGGCCAGCGCTTGCGTGTGCCCTTTCTTCGGCGCCATGGCTGATGGGCGCGGAAGCGCCTGCAGGTCTTCCCAGTGGATCATCAGGGGTTCACGGGGGAAGTCGAGTACCAGCTTGCGTTGCTTTGCCAGGGTAAAGTGGCGCACGGTGGAAAGGTGCATGCGCAGCGAGATATCAATACTGCTGACTGTTGTTTCCACGCGGGCGATGACCTGGCTGCTGCTCAGATCCGGCATGGTCGGGCGAGGTTCGGCTTTCCAGATATCCTGGGCAAAGTGGATGCGCACCCGGTCAGGCGCAATGTGTTCAACGGTGTAGGATGGAATCGGCTGGCTGAAGTTCAGCACCAGCCGCTCCTTGTCGCTGTGGGTGGCCCAGGTGTATTCCAGGGCATGGGCCTGGCTCATGGCCAGCAGGCACAGAAGCACAGTGGCGAGTCGTATGCGCAGATTCTTCATGGTTGCATCCCCAGCCAACGACTATCGGTTTTTACCGGAACGATAACCTCGTCTCCGGGTTCTGTGGTATCAATGGCGATGAAGGCGGGCGTATGCTGGCCATAGCCAAAGCGGCGGCCCTTGTGGCCGACACTGACATCGCTGTGAATGGTCATTTCGCTGGTCAGCATGGGACGGGGCGTGCCGATGTCCGCGCGGGTGCTCAGCTCCACGGTGTTGCGCACCCCATCCAGCTGCACCTTTCGGGCGCTTTTTTTACTGCGCACTTCCATGGGATACTGGGTCTCCTGGTAGAGGTGAAAGTGCTGCTCCCGTCCAGGCTGGATATGGTGTCCTGACATGCCACCCGGAACGGCAGCCACCGCCATGGGGGACTCCAGTCGTATACCGTCCCGAAAATAGAGGGCCATCTCCCCAGGGGCAAAGCGAAAGCTCCCCCGGAGCATGACCAGGTGCAGGCCGGGCAGTTCATGGGTGTCGTGGGGGTAGAGGTAGTGCTGCAGGTGCACCCGGCTGCTGGGACCCATGGCCAGATGGG
KOK=        60
KK=   70982  LL=   71341  Z=    7.06  JJ=   70142  DL=   360
A===      111      112      113      114      121      123      124      131      132      133      134      141      143      144      211      213      214      223      224      231      233      234      243      244      313      314      323      333      334      343      413      433
B===      222      122      422      322      212      412      312      242      142      442      342      232      432      332      221      421      321      411      311      241      441      341      431      331      424      324      414      444      344      434      423      443
RRR=    0.239    2.210   -1.236   -0.117   -0.132    5.751    2.982    0.487    0.066    4.791    0.107   -0.549    1.146    0.971    0.239   -0.109    0.514    9.944   -0.381   -0.109    0.872    0.001   -0.883    0.134    1.033  111.778   -0.166    0.159    0.401   -0.277    0.107    5.715
X1==   -0.271    1.629   -0.454    1.524   -0.371    1.377    1.347   -0.454    0.377    2.238    0.202    0.524    0.202   -0.837   -0.371   -0.623   -0.653    4.146   -0.895   -0.623    0.944   -0.091    0.874   -0.139    2.238   11.202    2.921   -0.249   -0.297   -0.297    0.202    2.329
X2==   -0.882    1.357    2.721   -0.077    0.357    4.175    2.213   -1.073    0.175    2.141    0.529   -1.047    5.684   -1.161   -0.643    0.175   -0.787    2.398    0.426    0.175    0.923   -0.009   -1.009   -0.963    0.462    9.979   -0.057   -0.639   -1.350    0.932    0.529    2.454
CD1=        0        2        0        2        0        2        2        0        1        3        1        1        1        0        0        0        0        5        0        0        2        1        2        1        3       12        4        1        1        1        1        4
CD2=        0        2        4        1        1        5        3        0        1        4        2        0        8        0        0        1        0        3        1        1        2        1        0        0        2       13        1        1        0        3        2        5
CGTCAGGGACTCGGTGAAGCTGGCAGAGAGCGTGTGGGCCTCTTCCAGCTGGCCTCCCAGCAAGTTCAGGATGTGCTGTATGTCTGGTGCGTTTTCAGCGGGATTCTGTCGGAACTGCTGCAGAAGGCTGATATGGCGATCCATCTGCTCCACCAGGGTCAGCATGCGCTGCAGGTACTGGGTTCCTTCCACGTCGGAGCGTGCCATGCTCAGGATGAAGTTTTCCACAAGATTACCGCCAGTGCTGCCCTGGCTGCTGTTGATGCCCAGGCTCAGGGCCGAAATAATACCCCGGATGCTCTTGACATGACTCTGGGCTGACTCCAGCTGACGCGCCCCGGCATCACCGGTTTCCTGCTG
KOK=        61
KK=   74822  LL=   75271  Z=   11.34  JJ=   74342  DL=   450
A===      111      112      113      114      121      123      124      131      132      133      134      141      143      144      211      213      214      223      224      231      233      234      243      244      313      314      323      333      334      343      413      433
B===      222      122      422      322      212      412      312      242      142      442      342      232      432      332      221      421      321      411      311      241      441      341      431      331      424      324      414      444      344      434      423      443
RRR=    0.389    1.802    5.624    1.972   -0.108    0.368    6.361    0.176   -0.044    5.391   -0.108   -0.344    2.059    0.035    0.404    0.127    0.835    2.141   -1.192   -0.114    9.338    0.064   -2.069   -0.096    0.294  164.127    7.439    0.905    1.939    2.412    0.269    0.665
X1==   -0.370    1.488    1.365    1.384   -0.512    0.120    3.147   -0.635   -0.880    4.736   -0.057   -0.616    1.901   -0.027   -0.512    0.120   -0.853    1.629    1.687    0.120    5.336   -0.389   -1.223    0.490    0.877   12.672    2.047   -0.647   -1.366    1.639    0.922    0.887
X2==   -1.052    1.211    4.121    1.425    0.211    3.051    2.021   -0.277    0.051    1.138    1.874    0.559    1.083   -1.311   -0.789    1.051   -0.979    1.314   -0.707   -0.949    1.750   -0.165    1.691   -0.196    0.335   12.952    3.635   -1.397   -1.419    1.472    0.292    0.749
CD1=        0        2        2        2        0        1        4        0        0        6        1        0        3        1        0        1        0        3        3        1        8        1        0        2        2       14        4        1        0        4        2        3
CD2=        0        2        6        3        1        4        3        1        1        3        4        2        3        0        0        2        0        2        0        0        3        1        3        1        2       18        5        0        0        4        2        3
CTGGCAGTCCTGGTGCTGGTTCCCGTCGGATCTTTGCTGTTGATGGGCAGCTGGTTGATTATGGGAGCATGGCAGCAGTCACGAACCCTGTCTTCCCTCGCGCTGCAGGTTGACCTTTCCGCTACCATTGGTTCCCTGGTACATGAGCTGCAGCGTGAACGTGGCCTGAGCGCGGGAATGCTGGGTTCCCAGGGTGAGCAGTTCCGCGCTGAGCTCAGGGATCAGCATAAGAACACCGATCAGCGTGTTGCCGAGCTTGAGGCTTTCCTCTCCCGCAATCCATCCACGAAGCAGCACCACACCCTGGATCAGGTTTTCAGCGAACTGCGTCGCCTGGCGTCCGTGCGCGGCCAGGTATCGTCCCTTGCCCTGAATGTTGATGACACCCTCGCCTATTACACCGCAATCAACCATCAGTGTCTGCAGATGGTTGCGCAGCTGAGTCTGCTG
KOK=        62
KK=   76652  LL=   77281  Z=    4.73  JJ=   76562  DL=   630
A===      111      112      113      114      121      123      124      131      132      133      134      141      143      144      211      213      214      223      224      231      233      234      243      244      313      314      323      333      334      343      413      433
B===      222      122      422      322      212      412      312      242      142      442      342      232      432      332      221      421      321      411      311      241      441      341      431      331      424      324      414      444      344      434      423      443
RRR=    0.391    0.202    1.263    2.339   -0.180    4.206    0.987    0.388   -2.812    1.789    0.004    0.211   -1.799   -0.212    0.070   -1.348    0.292    1.869    3.632   -0.441    0.273    0.695    2.453   -1.129    5.104  109.802   21.683    0.467   -0.562    4.926   -0.950    0.526
X1==    0.125    0.191    2.756    3.167    0.191    0.964    1.580    0.847   -1.020    4.737    0.992   -1.170    2.534   -0.757    1.191    2.947   -1.124    1.049    2.667    0.964   -0.270   -0.469    1.935   -0.672    2.193   10.244    4.135    0.154   -1.493    3.307   -1.321    0.564
X2==    3.129    1.058    0.458    0.739   -0.942    4.365    0.625    0.458    2.757    0.378    0.004   -0.180   -0.710    0.280    0.058   -0.457   -0.260    1.781    1.362   -0.457   -1.010   -1.482    1.268    1.680    2.327   10.719    5.244    3.025    0.377    1.490    0.719    0.933
CD1=        1        1        4        5        1        2        3        2        0        7        3        0        5        1        2        4        0        2        4        2        1        1        4        1        4       15        6        2        0        7        0        3
CD2=        4        2        2        2        0        7        2        2        5        3        2        1        1        2        1        1        1        4        3        1        1        0        4        4        6       17       11       10        4        6        3        5
CAGCTGGCGGGAAGCTCTGAAGAGCTGAGTCAACAGGTGAACACCCTGGTGACCGATACGGATATGCTGGTTGAGAATATCCAGGGGCTGGGGGGGCTGTACGGCAAGTTTCAGACCAGTAGCCTGGCCATTCCCTGTATACGCGCCAAGATTACCCACGTGCTCCTGGTGCACGGGCTTTTGAGTGCTGCGCGTACCGGGCAGCACCCTCCACAGATGGATTCGGCAGGGATGGGTGATGAGCTGGAGCGCACGTTAAACCCAGCGCTACTGGATGTGTTGCACGGCAGCGAGGTTCTCCGGGAATGGCAGCATGCCCGCCAGCTCTTTGCGCAGCAGGTACAGGAATTTCTCAAATACAGCGGGGGCGAGGGGCAGCTGCTTGAGCGTCGGCGCAACGAACTGCTCAGCACCAGTCAACAGTACCTCGAGCGCCTGGATTCCCTGACAGATGTCTGTCAGGGGGCACCTGCAAAGGGGCTGCGCGAGGGTGAGCCAGCGTTGGCGACGTTCACCCTGATCTCATAAGAGAAGCGCAAGCCATAATGCCAGGTGGGCCAAGTCTGCACAGTCTCAGGTCATGGCTGCAGGCTGTGAAACTTGAGTTACTTTTTCCGGCGGCCCTGCGCA
KOK=        63
KK=   78212  LL=   79351  Z=    5.04  JJ=   78182  DL=  1140
A===      111      112      113      114      121      123      124      131      132      133      134      141      143      144      211      213      214      223      224      231      233      234      243      244      313      314      323      333      334      343      413      433
B===      222      122      422      322      212      412      312      242      142      442      342      232      432      332      221      421      321      411      311      241      441      341      431      331      424      324      414      444      344      434      423      443
RRR=   22.077    0.958    3.621    3.465    1.734   16.759   10.818   -1.796   -2.117    0.047    0.400    0.108    0.724   -2.521    1.766    0.449    0.109   12.931   -0.427    0.636    0.302   -0.243   -1.577    0.174    0.113   57.570   13.102    8.265   -0.802    0.644    2.128   57.977
X1==    5.676    0.494    0.973    1.326    3.027    6.198    4.009    2.502   -1.342   -0.119   -0.393    0.630    1.471   -1.239   -1.195    0.166   -0.107    3.841    1.204    0.166    0.513   -0.436   -0.436    0.400    1.931    9.553    3.881    3.215   -1.840    0.383    0.850    9.273
X2==    3.889    1.939    3.723    2.613    0.573    2.704    2.699   -0.718    1.578   -0.399   -1.017    0.172    0.492    2.035   -1.477    2.704   -1.015    3.367   -0.355    3.830    0.589    0.558    3.620    0.435    0.059    6.026    3.376    2.571    0.436    1.682    2.505    6.252
CD1=        8        2        3        4        5       10        8        5        0        2        2        3        5        1        0        2        2        7        4        2        3        2        2        4        5       18        8        8        0        4        4       20
CD2=        8        5       10        7        3        8        7        2        6        4        2        3        5        7        0        8        1        9        2       10        6        5       11        4        5       16       12       14        7       10        9       21
GATCAGCGATGGCGATGACCCCGCAGTTTTCCCGCTGTCCAGGGGGAAGTTCAGCCCAGAAAAAACCCACATTGACCTGGTGTTCTTCGATTGCCTGGCGAATGCTTTTGCTGAGCCCTTCATACCGTGCGGAAGCTGGGGGGCAGTAGAGCCTGGGTTCAGGGGCGAGCATCATAGCCTGGGCGGTTTTCTGTAAACGTTCAGCGTCGGCTGGGGGCGTTGATTGCCTGTGGAAAAGTCTCCTGAAGAGCACCTTGAACATCTGCGCTCCTACTGCACGATCTGGCAGTCGAAGCACTCGTCAAAGTCCTGGCACATGCCACAGGCGGGGGCAGTTTTGCCCAGCAGGTCGTAGAGGTACTTCTTCCAGCGGATGTTTTCCGGTTTGCGGGCGGCCAGCGCGGGGAAATGCTCCTGCATGAGGGCGTTCATCTCCTTGCGCGAGGCGAGCCCCAGATCCTCATAGAGATGGTTCATCAGCAGGGATTTGGCCGCGATCAGGGGGGCCAGTTCATGGCGGGCGTAGTCATTGCTGCCGTGTTCGGCGAGCAGCTGGCGCAGGGCCTCTTCCATTTCGCGGTAGGGGTATGGTGATGATGTGTTCACGGTATGCCTCCAGATTCTGGAATCTACGATTCGACAGCTGAAAAGGCAAGTGTTTTGCCTTGACGGGCGGGAGCAGCAGGCCGGGAATAGCAAGTGACACTGTGGGCACTTTGATTTATAGTACTCGCTGACATCGACATCTCACACTGAGGGAGCGTATTCATGAGTGAAAAGCAAAAAGCACTGGAGTTGGCAATAGCCCAGATAGAGAAAGCCCACGGAAAAGGCAGCATCATGCGCCTTGGCTCCGGGGAGATACCCGCCATTCCCGTGGTGCCCAGTGGGAATCTGGCTCTGGATATCGCCCTGGGCGTTGGTGGTTATCCACGGGGGCGTGTCATTGAGATTTACGGCCCTGAATCCAGCGGGAAAACAACCCTCAGCCTGCACGCCATCGCCGAGGCCCAGAAGATGGGAGGCACGGCGGCCTTCATCGATGCCGAGAACGCCTTTGACGCCATGTATGCCAGGAAAATCGGCATCAATACGGAAGCCCTGCTGGTCAGCCAGCCCGACTATGGCGAGTCGGCCCTG
KOK=        64
KK=   81722  LL=   82441  Z=    6.04  JJ=   81662  DL=   720
A===      111      112      113      114      121      123      124      131      132      133      134      141      143      144      211      213      214      223      224      231      233      234      243      244      313      314      323      333      334      343      413      433
B===      222      122      422      322      212      412      312      242      142      442      342      232      432      332      221      421      321      411      311      241      441      341      431      331      424      324      414      444      344      434      423      443
RRR=   22.192    2.816   -0.422    1.311    0.220    1.284    0.410   -0.422    0.201    0.115    0.001    0.420   -0.908    0.008    1.195   -0.274    1.593    7.117    1.121   26.548   -0.276   -0.783   21.574   22.769   -0.368   21.147    5.097    3.620   -0.980   -1.768   -0.023    2.479
X1==    3.501    1.749   -0.403    1.095   -1.074    1.330    0.368   -0.403   -0.357    0.106   -0.012    1.095   -0.722    1.917   -1.074    0.487   -1.252    2.278    0.433    5.549    0.928   -0.674    3.686    5.516    1.586    6.383    0.928    2.448    1.585    2.861   -0.012    2.223
X2==    6.338    1.610    1.047    1.198   -0.205    0.965    1.115    1.047   -0.563    1.084   -0.114    0.384    1.257    0.004   -1.113   -0.563   -1.273    3.124    2.589    4.784   -0.297    1.162    5.854    4.128   -0.232    3.313    5.495    1.479   -0.618   -0.618    1.942    1.115
CD1=        5        3        1        3        0        3        2        1        1        2        2        3        1        5        0        2        0        4        2        8        3        1        7       10        4       11        3        6        5        7        2        6
CD2=        8        3        3        3        1        3        3        3        1        4        2        2        4        2        0        1        0        6        5        8        2        4       11        8        2        7       11        6        2        2        5        5
CCCGAACCCAATGTGGCCGAGATTATCATCGCCAAGCAGCGCAATGGTCCCACCGGCACGGTCAAACTGCTGTTCCGCGAGGAACTCACCCGCTTTGAGAACCTGGCCAAGGGTTATCAGCAGGACGGCTACTGAGCCGTCTTTTCCTTTGTATTTCAGCAGGAGCGCCAGTGCTTCGAAGAGAATGCTGGCGAGAGTGCTGAGTGAATTATTACATCGTTTTTTCTTCTCCACTTTCTGCCTTGTGAGCGTGGGATGGCAGCCGCTCCCTGGAAAGGCGTCGTTTACGCAGGCTTCTGGCTGACGTGCGTCTCCAGGTGCTCTTCTGCCCTGCGTCATCGAGATCAATCCAAGGTTCGCGGGGTGCTTCCGTGCGCAGACCTTTGCGAGCAGCAAAGCGTTCATGGTTCAGAGCGCGCAGCAATCCACCGATCATCAGGACGATGATCAGGGAGAAGGGCAGCGCGGCAGCAATGACCGTTGACTGAAGGGTTTCAAGTCCACCAGCCACCAGCAGCACCGATGTCAGCAGGGCCAGCACAGCACCCCAGAGAATGCGGTGAGCCGTGGGCGGCTCTGTGTCCCCGCCGGAAAGAATGGTGTTGATCACCAGGGTTCCCGCATTGGCAGAGGTGATGAGATAGGTGCAGATCAGGAGCACCATGGCCATGGAGGCCATGGTTGAAAAAACTCCCAGATTCATGGCCTCGATGGTGACAA
KOK=        65
KK=   84482  LL=   85261  Z=    5.08  JJ=   84062  DL=   780
A===      111      112      113      114      121      123      124      131      132      133      134      141      143      144      211      213      214      223      224      231      233      234      243      244      313      314      323      333      334      343      413      433
B===      222      122      422      322      212      412      312      242      142      442      342      232      432      332      221      421      321      411      311      241      441      341      431      331      424      324      414      444      344      434      423      443
RRR=    1.019    6.670    0.974   12.030    1.030    8.051   -2.038    0.950   -1.415    6.122    2.281    0.307    1.058   -0.988   -0.057    0.014    0.486   42.103    0.641    1.523   -0.015   -1.109   -0.428    9.962   -0.696   50.618    9.002   -0.005    0.150    6.565    0.140   12.575
X1==    4.268    3.150    0.987    3.401   -0.850    1.693   -0.367   -1.011   -1.090    1.363   -1.319   -0.215    0.222    0.633    0.150   -0.162   -0.367    9.166   -0.522    0.765    0.297   -0.707   -1.423    3.614    2.214    9.471    8.205    0.048   -0.241    1.732    0.222    2.389
X2==    0.239    2.117    0.987    3.537   -1.213    4.755    5.548   -0.940    1.298    4.493   -1.729   -1.428    4.755   -1.561   -0.380   -0.084   -1.324    4.593   -1.228    1.990   -0.052    1.569    0.300    2.756   -0.314    5.345    1.097   -0.101   -0.624    3.791    0.629    5.263
CD1=        5        4        2        5        0        3        1        0        0        3        0        1        2        3        1        1        1       12        1        2        2        1        0        8        4       14       12        2        2        5        2        6
CD2=        2        4        4        7        0        9        9        1        4       12        0        0       11        0        1        2        0        8        0        5        3        5        3        6        3       12        5        5        3       12        4       15
CCATGATGGAGTCGATGGCCATGGCGATAATGGCCAGGGAGTTGATGGTTATACCCACGGCCAGTTTGGCGGTGGCCAGGATGATGGCGACACTGACGCTGAAGAAGGAAGCGCGCTTTTTCAGGCGCAGGTGGTGGCCGGCATGCTCATCGCGGTTGTTCATAGCTTATGCAGCAGTTCCTGGGGAATATCCCGCAGGAACATGCTTTCTCCGCAGAAGGTGGTTTTGCCGAACATGGTTCGGCTTTGGGCGCGGGTGAGAAAGAGCTTTTCCTGGCAGCGAGTAACGGCCACGTACATCAGGCGGCGCTCTTCTTCCTGGGCAAACTGATTCCCCATGCTCATGGGCGAAGGAAAAAGGGTGTTTTCCAGCCCGCTGAGGAAGACAACGGGAAACTCAAGGCCCTTGGCGGAGTGAATAGTCAGCAGGCTGACGCCCTCCTGGGTGTTCTGGCGGGTTTCAATGCCCAGATTGATCTCCTCAAGGAAGTGGCTCAGGGTGATCTGCTCCGCAGGGCGCTCCTTTTCGAAGGCGGTGGCGGCGCTGATCAGTTCGCCGATGTTCTCCAGGCGCGACTGGGCCTGGTGCTCATCTTCGCGATTGCGGATATCCTTGTCGATTCCCGCCTTGCGCACGATTTCCTCAATCATGTCGCTGATGAGGTAGTCCTGGCCACCCTGGAAGGAGGCAAGAAACTCCAGGAAATTCTCGATGCTCTGGCGGGCCTTACCCCGCAGGTCAGCGGCCATGAGGGCGGCAGCTTCCAGCACGGGGCGACC
KOK=        66
KK=   85802  LL=   86761  Z=    4.86  JJ=   85742  DL=   960
A===      111      112      113      114      121      123      124      131      132      133      134      141      143      144      211      213      214      223      224      231      233      234      243      244      313      314      323      333      334      343      413      433
B===      222      122      422      322      212      412      312      242      142      442      342      232      432      332      221      421      321      411      311      241      441      341      431      331      424      324      414      444      344      434      423      443
RRR=    8.702    7.622    1.014   18.415   -0.511   49.596    1.448    0.281    1.314    1.250   -2.475    0.495   19.067   -0.145    0.253   -2.402    2.057    9.602   -1.258   -0.173    3.284    0.367    0.114    0.066   17.879   76.315    4.131   -0.184   -0.739    0.453   12.131   15.643
X1==    5.002    3.496    0.682    3.343    0.739    6.189    0.695   -0.219   -1.227    0.364    1.321   -0.532    4.102    0.090   -0.179   -1.227   -1.432    3.931    2.323   -1.227    3.064   -0.329    1.580   -0.775    5.213   10.360    1.585    0.776    0.863    0.239    3.407    3.359
X2==    1.740    2.181    1.488    5.508   -0.690    8.014    2.083   -1.283   -1.071    3.430   -1.875   -0.930    4.648   -1.606   -1.408    1.958   -1.437    2.442   -0.542    0.141    1.072   -1.116    0.072   -0.085    3.430    7.366    2.606   -0.237   -0.857    1.900    3.561    4.657
CD1=        6        5        2        6        2        9        3        1        0        2        4        1        8        3        1        0        0        7        6        0        6        2        5        2        8       17        4        3        4        3        7        8
CD2=        5        5        6       11        1       16        5        1        1       12        0        1       12        0        0        6        0        6        1        3        6        1        3        2       12       17        9        6        3        9       10       15
GATGGACTGATCGTCATCGCCCACGGCAAAAAGATTGCGGTGCTGTCCGGCCAGCAGGTGCAGGATTTCAAACTGAACCTGGTTGGTGTCCTGGTACTCATCCACGTGGATGTAGCGAAACTTCTGCTGGTACTTCTGCAGGACATCGGAAGAGTGGTACAGGATCTCCTTGAGGTTCAGCAGCAGATCATCGAAATCCATGGCGTTGAAGCTGAGCATCAGCTTCTGATATTCGCGGAAGACCGGGGCGATCACAGTGGTGTCGAGGGTCGAAGCGCTCTCCAGGTCGTCTGGGCGATAACCGCTGTTTTTAAGGGAGCTTATGATACCAAGAGCCTTTTTGGCCGGCATGGTCTGCGCGCTGATGTTGAGGCGCTTGAGAACCTTGGTGACCACCTTGAGGCCGTCGGCAGGATCGTAGATGACAAAATCGCTTTCGTACCCGATATGGTGACACTCAATACGCAGGATGCGCAAGGCGATGCTGTGGAAGGTTCCGATCCAGATGTCGCTGGCCACGGGGCCCAGCCGGGAGCGAATCCGCTGGCGCATTTCTCCAGCGGCCTTGTTGGTGAAGGTGACCGCCAGGATATTCCAGGGTGCGACTCCCTGCTGAAGGAGATTCATGATTCTGGCGGTGAGGACACGGGTCTTGCCGCTGCCAGCTCCGGCCAGGATCAGGGCAGGCCCGTCCACGTGGGCCACGGCTGCGCCCTGCTGGGTATTGAGTTGGGAAAAAATGGCTTGTGAAATGTCCTGGGTATGGGGCACCAGTTCGTCCTTTTGCAGGCTGCTGAAAAACCCTCGCCGTTGGCCGTGTCCGTGGCGCGCACGTGAGCATTTTTCAGCAGCGTGTCGATTATGGGGTTTGCAGCAAGCTGAGGGTGTGCCAATACGTGCCGGGCTTAATTTTTCTTGCTGGTGGGGAAGGTGAAGTTGCCGGGAAGCTGGAGGTGCTGC
KOK=        67
KK=   87392  LL=   88291  Z=    5.99  JJ=   87122  DL=   900
A===      111      112      113      114      121      123      124      131      132      133      134      141      143      144      211      213      214      223      224      231      233      234      243      244      313      314      323      333      334      343      413      433
B===      222      122      422      322      212      412      312      242      142      442      342      232      432      332      221      421      321      411      311      241      441      341      431      331      424      324      414      444      344      434      423      443
RRR=    8.915    8.187   -0.743   -0.861   -0.974   45.740    4.339    2.065    0.055    6.286   -0.478    2.064    0.551    0.144    1.721    1.077    2.064   94.791    0.894    0.676   -1.552    1.560    1.541   -1.279    7.317   51.429   -0.155    3.504   -0.606   -3.742    4.683   27.744
X1==    3.024    3.406   -0.163   -1.219    4.310    6.199    2.326   -1.090    0.423    2.185   -1.339   -1.219    0.177   -0.139   -1.117    0.423   -1.373   11.843   -1.548   -0.402   -0.596    1.867   -1.509   -0.478    3.875   10.788    0.910    2.541    0.603   -1.472    3.209    6.829
X2==    2.948    2.404    4.562    0.706   -0.226    7.379    1.865   -1.895    0.131    2.878    0.357   -1.693    3.113   -1.037   -1.541    2.547   -1.503    8.004   -0.578   -1.682    2.605    0.835   -1.021    2.675    1.888    4.767   -0.170    1.379   -1.005    2.543    1.459    4.063
CD1=        4        5        1        0        6        9        5        0        2        4        0        0        2        2        0        2        0       18        0        1        1        5        0        2        6       16        3        5        3        0        6       12
CD2=        8        6       12        4        2       15        5        0        3       10        4        0        9        1        0        7        0       14        1        0        8        4        1        6        8       12        3        8        2        9        6       12
TCCCTGGCTCCTCGGCAGGGCGATGTTGTGTCAGAACGAACCTTCCGTGATGATTTTCCAATGGCCATTTTCTTTGACCAGATAGATGAATTTGAAGGAGTCGCTGTTAAAGTTACTGGATCGGTAGACCTGATTGAAGGTGGCCAGGGCGACTTCCTTGCCGTTTTCCAGTTCGGGATACAGGAAGAGGGAGATGTCTTCCATTTCGATTTCTATAAAGGTTTTCCGGCGGTTAATGCGGGCCTTGTCGCTGCTCCAGGTATTGCGGTTGAATCGGCCGGCGGAGAAAGTATCGGCATAATGGGACATGTAGGCATCGTGATCCAGGGAGGCCCAGTCATCGCGCCAGCGGTACAGCGTATGCAAGAGTTCTTCGCGTTTGGCAGTCATTTCATCGTGGCTCAGGAAGAGGAAGTCCTCGGCCAGGATGACAGGAGTTTCCCGCAGCACTATATGTCGCGAAACCCCGAAGATACCTTCGTTGCTGAAGACTACGCAGCCTTCACTGTTATAGGGGATCTGACCGTTATCGTTTTCATTGATGCCGTGCAGCCAGATGCCGCTGCCGGTTCGCCCCAGGTGTTTATCCAGGTGATTGGGGTAATTTACGGGGAAGGCATAAGCGCCGTAGCGCTGGGGCATCTGGTTGGTGGTCATCTTGCTGACGGGAAAATAAATCCCGGTGGGCGTTTTCTCATCGCCGCGTCGCTGTTTCTCCCCTGGAATGCGCCCGGTGCTCGAGTGGTAGGCTTCCAGCACCGTAAAACCTTCGCCCTGCCGCTGGATGATGTAGGTCACCTGCTGGTTCTTGGAGGTCCAGATGAAAATCTGGCCGTCAGCCACCTGCAGCACATGGCCTGGCAGCGAGTGTTCGGAGAACACGGGAGGATCAATGATCGG
KOK=        68
KK=   88322  LL=   88801  Z=    7.52  JJ=   87662  DL=   480
A===      111      112      113      114      121      123      124      131      132      133      134      141      143      144      211      213      214      223      224      231      233      234      243      244      313      314      323      333      334      343      413      433
B===      222      122      422      322      212      412      312      242      142      442      342      232      432      332      221      421      321      411      311      241      441      341      431      331      424      324      414      444      344      434      423      443
RRR=    1.074    0.252   -3.129    7.259   -0.003    3.637   -1.622    0.339    0.270   -2.645    0.169   -2.075    3.521    1.347    0.748    0.527    1.060   53.658    0.989    0.983    0.081    0.080   -0.426   -0.095   -0.161   79.521    3.243    0.064   -0.959    0.860   -0.349   24.630
X1==    1.351    0.252   -0.721    1.955    5.252    1.169    1.680   -0.721   -0.831   -0.802   -0.136    1.955    1.749   -1.292   -0.748    0.169   -1.098   10.043   -1.179   -0.831    1.077   -0.279    1.479   -1.389    0.198   13.056    1.077    0.109    0.652    0.652    0.807    5.125
X2==    0.795    0.999    4.338    3.712   -0.001    3.111   -0.965   -0.470   -0.325    3.299   -1.248   -1.061    2.013   -1.042   -1.001    3.111   -0.965    5.343   -0.838   -1.183    0.075   -0.288   -0.288    0.068   -0.812    6.091    3.011    0.581   -1.470    1.319   -0.433    4.805
CD1=        2        1        0        3        6        2        3        0        0        0        1        3        3        0        0        1        0       11        0        0        2        1        3        0        1       15        2        1        2        2        2        7
CD2=        2        2        7        5        1        5        0        1        1        7        0        0        4        0        0        5        0        7        0        0        2        1        1        1        1        9        6        4        0        4        1        9
GTTGGCCTGAAAAGAAGTGAGCAGTTCATAGGCCAGATCCTTGCGTGTCCCGGGCAGGGTCTGATGGGTAGAGAGGATGATCTGCAGTCCCTTTTCAAAGGAGATGTAGCCCAGCAGCTTGCGGGCTTCTTTGGTCTCGCAGTCCCGCAGCAGGGTTTCTGCCAGTTCATGCTGGCCATTTTTCCAGTAAGCGAAGGCCAGGTTATACTTGGCGTTATGGGGATTGGTGCCTTCGGGGATGATTTCCAGGCTGCGAGCGAGGTTGCGAATGGCGCTGGTATAGTTTTCCAGTCGAAGATCCACAAGGCCCGCCAGGTAGAAGTACTTGAAGCTCTCTTCACGCTGGACAGCGCCGTGTATGAATTCCCGGGCCGAGGTATAGTTGCTTTCGCCGAACTGTGCGAGGGCCTGCTGATAGAGATAGCCGGGGGAGTTGACCTGGGCTCCTGCGTATACCGCAGAGAAAAGGAAGAGCAGCAG
KOK=        69
KK=   92882  LL=   93841  Z=    5.51  JJ=   92822  DL=   960
A===      111      112      113      114      121      123      124      131      132      133      134      141      143      144      211      213      214      223      224      231      233      234      243      244      313      314      323      333      334      343      413      433
B===      222      122      422      322      212      412      312      242      142      442      342      232      432      332      221      421      321      411      311      241      441      341      431      331      424      324      414      444      344      434      423      443
RRR=    8.553    7.868   -0.013   -5.242    3.196   33.310    7.971    0.055    1.073    1.780   -0.006    0.180    0.451    0.652    1.360    0.104    1.022    3.473    0.478    1.987    2.426    0.262   -0.649    0.597   -5.731  150.706    6.970   -0.390    0.029   -0.186   12.240   22.962
X1==    1.185    1.308   -0.090    3.938    1.308    5.705    3.467   -0.090    0.717    2.376   -0.028   -0.135    2.284   -0.653   -1.205    2.142   -0.742    0.836   -0.671   -1.421    1.357   -0.509   -0.509   -0.555   -1.147   10.956    1.963    3.456   -0.604    3.831    4.597    5.803
X2==    7.215    6.016    0.143   -1.331    2.443    5.839    2.299   -0.605    1.496    0.749    0.198   -1.331    0.198   -0.999   -1.129    0.049   -1.377    4.156   -0.713   -1.399    1.788   -0.515    1.274   -1.075    4.996   13.755    3.550   -0.113   -0.049   -0.049    2.663    3.957
CD1=        3        3        2        8        3       10        7        2        3        7        3        2        7        2        0        5        1        3        1        0        5        2        2        2        1       22        6       11        3       12       11       16
CD2=        9        8        2        0        4       10        5        1        4        4        3        0        3        1        0        2        0        8        1        0        6        2        5        1       11       25        9        4        4        4        7       12
GGAGACGGGAAATACCAGCTGCAGCCGGTGGCAGTGGATAATATCGCCCAGGCCTTTGCCCGCTGTATTGAAAGCCCGGCAGCCCGGGGCAGAACCTACGAGGTGGGCGGGCCACGGCGCTATACCTATGACGAGCTGCTGGATGCCCTGGCGGCTCTGCGCGGCAAGGGCAAGCCCCTGAAAGTCCATCAGCCTGTTTCCCTGGTGGACTTCTCGGCCAGGCTCTTTGGTCGCTTTCCCTTCTTCCCCATCAGCAGTGATCAGCTGCATATGCTCCTGAAGGGCTCCACTACCAGTGAGACAGCGGTATTTGACGATCTCAATATAACTCCCTGCAGCCTGGAGGAGAAGTTTGCCCTGTATTACGGGCAGTAGGCAAGCAGAGATATCAAGGAGAATATTTTGGAAACTTTTTCCTATCCCGCCATTTTTGAACAGTTTCCCAAGAAGCGCATTCTGGTGGCTGGAGATCTGATGATTGACGAATACCTGTGGGGACAGACGGAACGAATCTCCCCCGAGGCCCCCGTGCCCGTGGTGGACATCGGCCGCGAAGACACCCGTCTGGGAGGTGCCGGAAACGTCCTGCATAACCTCCGGGCCCTGGGCGCGGCAGTGGATATACTGGGCGTCGTCGGAACCGATGCCCATGGTGTCGAGCTCTGCCAGATGCTGCAGACGCTCGGTGTCGGGCAGCAGGGCATCCTGCGCGAACCGGATCGCCGCACCTCCCGGAAAACCCGTATTATGGCTTCGCACCAGCAGATGATGCGCATTGACCGCGAAAGCCGTCAGCCCATAAGTGCCGACAGCGAGCGCCAGGCCGTGGACTTTCTGCAGCGACAGCAACAGGCGTGGGACGCCATTGTCATCAGTGATTACGGCAAGGGCCTGCTGACGACACATCTGGTGCAGGCCATCATCAGCATGGCAAGGCAGCAGGGCATCCCCGTACTGGTT
KOK=        70
KK=   94142  LL=   94441  Z=    5.39  JJ=   94022  DL=   300
A===      111      112      113      114      121      123      124      131      132      133      134      141      143      144      211      213      214      223      224      231      233      234      243      244      313      314      323      333      334      343      413      433
B===      222      122      422      322      212      412      312      242      142      442      342      232      432      332      221      421      321      411      311      241      441      341      431      331      424      324      414      444      344      434      423      443
RRR=    2.715   -0.225    0.608    1.469    0.124    6.347   -0.818   -0.233   -0.243    6.434   -1.879    0.321    0.089    0.830    0.124   -0.249    0.321    0.615    0.321    0.321    0.099   -0.073    0.105    0.830    0.434   78.641    2.277    0.463   -0.562   -0.846    0.089    8.781
X1==    1.657   -0.349    1.446    3.440   -0.349    4.437   -0.569   -0.554   -0.563    3.107   -0.903   -0.560    1.097   -0.913   -0.349    0.437   -0.569    0.427   -0.579   -0.563    0.091    0.081    1.081   -0.929    0.107    7.097    1.091   -0.374    0.456    2.137    1.097    2.978
X2==    1.639    0.645    0.421    0.427   -0.355    1.431    1.437    0.421    0.431    2.071    2.081   -0.573    0.081   -0.909   -0.355   -0.569   -0.563    1.440   -0.554   -0.569    1.087   -0.903    0.097   -0.893    4.071   11.081    2.087   -1.239   -1.232   -0.396    0.081    2.949
CD1=        2        0        2        4        0        5        0        0        0        4        0        0        2        0        0        1        0        1        0        0        1        1        2        0        1        8        2        1        2        4        2        5
CD2=        2        1        1        1        0        2        2        1        1        3        3        0        1        0        0        0        0        2        0        0        2        0        1        0        5       12        3        0        0        1        1        5
TGCGGACTGGACTTTGTGGAATGCGGCCGCATTGCCAACGCGGCCGCAGGTGTGGTTGTGGGCAAGGTGGGAACCAGCACCGCCAGTGCCGAAGAGATCCTGCAGCGCCTGCAGCCCCAGCGTTCCCTGGCTTCGCGTAAGATCAAAAGCCTGCCGGAGCTGCTTCCGCAGGTGGAGCAGCTGCGCCGTCAGGGTAAGAAGATCCTCTTCACCAACGGCTGTTTTGACCTGCTGCACCATGGCCATATCACCTACCTGCAGGATGCCCGCAAACAGGGTGATGTCCTGATCCTCGGCCTG
KOK=        71
KK=  109622  LL=  110701  Z=    5.10  JJ=  109502  DL=  1080
A===      111      112      113      114      121      123      124      131      132      133      134      141      143      144      211      213      214      223      224      231      233      234      243      244      313      314      323      333      334      343      413      433
B===      222      122      422      322      212      412      312      242      142      442      342      232      432      332      221      421      321      411      311      241      441      341      431      331      424      324      414      444      344      434      423      443
RRR=   -0.170   -0.701    0.491    3.255    6.367    3.337   13.998    2.999   -0.111    7.114    1.865    3.255    0.860    0.634    0.229    0.589   -0.611    1.168   -1.874   49.778    1.669    0.656    3.391   74.400    0.060    0.551    1.524    1.983   18.876    0.904   -1.594   -0.740
X1==    0.141    1.721    0.381    1.518    1.721    1.773    2.893    2.325   -0.210    3.256    3.031    1.518    1.397    4.390   -0.564    1.112   -0.945    2.544    2.362    8.382    0.524    0.389    1.500    8.855   -0.683    0.308   -1.198    1.819    5.881    1.148   -1.326   -0.272
X2==   -1.204   -0.407    1.290    2.144    3.699    1.882    4.840    1.290    0.530    2.185    0.615    2.144    0.615    0.144   -0.407    0.530    0.647    0.459   -0.794    5.939    3.185    1.685    2.261    8.402   -0.088    1.790   -1.273    1.090    3.209    0.787    1.202    2.725
CD1=        2        4        3        5        4        5        7        6        2        9        9        5        6       12        1        4        1        6        6       15        4        4        6       20        2        4        1        8       17        7        1        4
CD2=        0        1        4        5        6        5        9        4        3        7        4        5        4        3        1        3        3        3        1       11        9        6        7       17        3        6        1        7       11        6        5       10
TGACGTGGTGGTAATCCGCTACGAGGGACCGCGCGGTGGCCCTGGCATGCGCGAGATGCTGGCGCCCACGGCAGCCATCATGGGCATGGGGCTGGGCGAGAAGGTCTGCCTGATCACCGATGGCCGCTTCAGCGGTGGTACCCGTGGCCCCTGTATTGGTCACATTTCACCGGAAGCCGCTGCCGGAGGACCCATTGCCGCGGTTCAGGAAGGTGATACGATCATCATAGATCTGGATAGCCGCTCCCTGCACCTGGATATTACCGATGAGGAAATCGCCCGACGTATGGAGCGCGTGGTTCACCCTGAACCGAAGATCAAAACCGGCTGGCTGGCCCGTTACGCCCGCCAGGTGACATCGGCCGATACCGGCGCGGTGATGGAATAACCAGACAGGTTTGTCGTAGCTGCAAAGGCTATTCACATAGGTCAGAAACCGGAGGGTATGCATGAAACTGACAGGAGCGCAGATATTTGTTGAATGTCTGAGGAAAGAAAATGTGGATGTGATGTTCGGTTACCCGGGGGGGGTTCTGATCGGTATCTACGATGCTTTGTATGATTCCGACATCAACCACATCCTCACCCGTCACGAGCAGGGCGCGGCCCACGCCGCCGACGGTTATGCCCGCAGCACCGGCAAGGTGGGTGTCTGCATGGCTACCAGTGGTCCCGGTGCCACCAACCTGGTAACCGGTATTGCCACGGCGTACATGGACTCGGTTCCCATGGTGGTCTTCACTGGCCAGGTTCCCACGGCTGCCATTGGCAACGACGCTTTCCAGGAAGCGGATATCGTGGGTATCACCCGCCCTATTGTCAAACACAACTATCTGGTGCAGGACATCAGCGAGTTGGCCACCACCATCAAGGAGGCTTTCCACATTGCTTCCACTGGCCGGCCCGGGCCAGTGCTGGTGGATATCCCCAAAGATGTCATTCACGCCCAGTACGAGTTCAGTTATCCCGAAGAAGTGAATATTCCCGGCTATCGTCCCACCACCAAGGGGCATCCCGGGCAGATCAAGAAATTCGTGCAGCTGGTGAAGCAGGCCAGGCGTCCGCTGTTCTATGTGGGCG
KOK=        72
KK=  112832  LL=  113701  Z=    4.94  JJ=  112502  DL=   870
A===      111      112      113      114      121      123      124      131      132      133      134      141      143      144      211      213      214      223      224      231      233      234      243      244      313      314      323      333      334      343      413      433
B===      222      122      422      322      212      412      312      242      142      442      342      232      432      332      221      421      321      411      311      241      441      341      431      331      424      324      414      444      344      434      423      443
RRR=   13.726   -2.957    0.526    9.680   -0.309   43.707    5.540   -0.706    0.563   -0.006   -0.009    0.055    2.275    0.311    0.647   -1.570    0.057   17.575   -4.294    1.065    9.225    0.048    0.136   -0.640    0.072   57.633   10.319    0.113    0.057   -1.006    5.606    7.815
X1==    4.420    3.628    0.436    1.909    0.379    4.470    2.772    1.265   -0.654    0.135    0.018    0.318    0.734    1.277   -0.433   -1.385   -0.039    5.543    3.329    2.274    3.076   -0.341   -0.974   -0.460    0.135    7.902    4.396   -0.165    2.301   -0.283    4.318    1.655
X2==    3.106   -0.815    1.205    5.071   -0.815    9.778    1.999   -0.558   -0.862   -0.045   -0.500    0.174    3.097    0.243   -1.494    1.133   -1.464    3.171   -1.290    0.468    2.998   -0.140   -0.140    1.391    0.531    7.294    2.347   -0.683    0.025    3.548    1.298    4.722
CD1=        6        6        2        4        2        8        6        3        1        2        2        2        3        4        1        0        2       11        8        5        7        2        1        2        2       13        9        2        6        2        8        5
CD2=        8        1        5       11        1       17        5        2        1        3        2        3        8        3        0        4        0        6        0        3        7        2        2        4        4       15        6        2        3        9        5       11
GAAGCTGTTGATGGCCTCATCCTGTCGCTTCTTCAGTTCTTCCTGGCTGATCTGGCTGACCTGTTCCATGGCCCGATCATAGGAGCTTGTCTTGCGTGGGCGCGTCGCGATCTGGCTGCGCAGCGATTCGATGTACTTTTTGGCCCGCAGCAGTTCAAACTGCTTGCGATGGACGATGAACTCCGATGCGCGTAACAGGACACTGGCCAGCTGGTGGGTCTTGACGGGCTTGAGGATAAATCCATCGATGCCGATGTTGATGAGTTCGATAAAGTACTCGGTCTCATGGTGGGCGGAGATCACAACGATCTTCTGCTCGGGGTCCATGGACTTGATGGCCTGGCTCAGCTCAATGCCGTTCATGCGAGGCATGCGAATGTCAGTTATGACAATATCGTAGCCGTCGTTTTTGCGGTAGAGCTCCAGGGCATCCTGCCCGTCCCTGGCCACATCGACTTTCAGGAAGAATTTCCCCAGCAGTTCGCCAAGCTGGCGGCCGAGGATCTCTTCATCTTCAGCGATGAGAATGCTCTGTTTGGCGGCAAAGACTTCCAGTTGCTTGATGGTCTTCATGGAGTGCTCCTGTTGCGGTGAAAGCGCAATTGAAATACGGCTCCGCCAGCACTGTTGCGGGCATGGATGGAGCCGTGATTGTGTTCTTCCATAATGACCTTGGACATGTAGAGCCCAAGGCCTGTTCCATTCTTGTTTTCCTTGGTGCTGAAATAGGGATCAAAGATCAGGGGCAGAAACTTTTCGGGAATGCCTCCGCCGTTGTCTTCTATTTCCAGACAGAGCTCCCCATCCTCCACCGAATCACGGAAAGTCACAACGGGATTTTCAACAGATCGTTCAGAAAGGACATCAAAG
KOK=        73
KK=  119582  LL=  120511  Z=    5.28  JJ=  119402  DL=   930
A===      111      112      113      114      121      123      124      131      132      133      134      141      143      144      211      213      214      223      224      231      233      234      243      244      313      314      323      333      334      343      413      433
B===      222      122      422      322      212      412      312      242      142      442      342      232      432      332      221      421      321      411      311      241      441      341      431      331      424      324      414      444      344      434      423      443
RRR=    9.395    0.086   -0.122    0.047    3.592   37.689    9.973   -0.122   -0.165    2.968   -1.091   -0.158    3.923    1.982    0.687   15.943    1.069   21.632    1.019   -0.578    3.108   -0.288   -0.805    0.290    3.009   51.851   -4.120   -0.021   -0.148    4.171    8.151   12.388
X1==    3.132    0.422    0.136    0.103    3.717    4.295    2.096    0.136    1.438    1.665    0.971    0.103    1.611    2.822   -1.226    2.152   -0.729    6.036   -1.501    0.724    3.933    0.176    0.788    0.136    1.018    8.650    3.933   -0.135   -0.730    0.936    2.251    2.047
X2==    2.999    0.203   -0.896    0.453    0.966    8.775    4.759   -0.896   -0.115    1.782   -1.124   -1.533    2.435    0.703   -0.561    7.407   -1.465    3.584   -0.678   -0.799    0.790   -1.641   -1.021    2.138    2.955    5.994   -1.048    0.157    0.203    4.457    3.622    6.053
CD1=        5        2        2        2        6        8        5        2        4        5        4        2        5        7        0        5        1       11        0        3        9        3        4        3        4       16        9        3        2        5        6        7
CD2=        6        2        1        3        3       15        9        1        2        6        1        0        7        4        1       13        0        7        1        1        4        0        1        6        8       13        1        4        4       12        9       15
AGTTTTTTCAGGGTAACGGCTCCTGGACTGCCCATGACCCAGTCAAGCTCATCGGGATCCAGCTCCAGGTTCAGCAGCTGGCGGGCGGTGTCCACCAGGGAGTAGACGATGACATCCCGGCTGTCCAGCAGGGTTCCATCCACATCAAAAATCAGACCTTCCAGAGGCTTATGCCAGAAGTGGGACATACTGTCGTTTCCTTTTCTCAAAACGTACCAGGGTGGTGATGTCCGCTTCGCGGGCCATCCGCTGTGCCAGGGGGAAATCGCGACCCACATGCTCGGGGCAGTGGGCATCACTGGTGATAATGACCGGCAGCCTGTACTTCCCGGCCATCTGCAGGATCTCCGGCGCGGGATAGATCTGCCCGGCAGGCTTGTACAGGCCGGCGGTATTGATTTCCAGTACCATGTCATAGTCTTTCATCAGGCGTATCGTACTCTCGTATACCGCTGTCATGATGACATTGCGGGGTGGCCGGTAGCCGAATACCTTGATCAGGTCGAAGTGGCCGATGATATCAAAAAGCTGGCTGCGGATGGCCATCTGCAGAATTTCATAGTAACTGTAGTAGACATCCACCACATCGCGTTCTTTCCACTCATGGGCAAAACGAGGCAGGTCGAATCCCCAGTCGCCGATCCAGTGGACACTGCCGATGATATAATCCCAGTGGACTGATTCCAGGAAGGCGCGTATACCCGCTTCGCGGGAAGGGATATAGTCCATCTCTATTCCGGTTTTCACTGCCATGCCCTGCTGGCGGGCCTGCTCAACGGCATGTACGTACTCGTGAACATCGTAGTGAAAGGCTGCGTCCGCCCAGGAGGTTTCCAGCAGGCTGCTGGCCTGGCTGAATCGGTAGGCGTGCTCGCTGAAACCCAGTTCGCTCAAGCCGCGTTCCATGGCAGTGTCGTAGTACTGGCGGAT
KOK=        74
KK=  142592  LL=  143341  Z=    4.98  JJ=  142562  DL=   750
A===      111      112      113      114      121      123      124      131      132      133      134      141      143      144      211      213      214      223      224      231      233      234      243      244      313      314      323      333      334      343      413      433
B===      222      122      422      322      212      412      312      242      142      442      342      232      432      332      221      421      321      411      311      241      441      341      431      331      424      324      414      444      344      434      423      443
RRR=   10.441    2.564   -0.752   11.846    0.984    6.697    0.063    0.298    0.744    0.058   -0.583    1.658    4.109    1.405    1.498   -1.320   -1.001   17.984   -0.594    0.887    3.073    0.142    0.545   -0.099    0.272   53.226   26.594    0.174   -1.001    5.475   -0.392   -0.079
X1==    4.386    2.190   -1.218    2.639    0.497    4.061    0.057   -0.387   -0.550    0.165    0.718    1.067    2.145    1.868   -1.195   -0.550    0.784    4.971    1.850    0.987    0.639   -0.221    5.722   -0.384    0.165    9.995    5.526    1.944    1.022    1.022   -0.710   -0.275
X2==    2.381    1.171    0.618    4.490    1.979    1.649    1.103   -0.771   -1.353    0.353   -0.812    1.553    1.916    0.753   -1.253    2.400   -1.277    3.618   -0.321    0.899    4.813   -0.642    0.095    0.257    1.643    5.325    4.813    0.090   -0.979    5.356    0.552    0.288
CD1=        6        4        0        5        2        7        2        1        1        2        3        3        5        5        0        1        3        9        5        3        3        2       11        2        2       16       10        5        4        4        1        2
CD2=        5        3        3        8        4        4        3        1        0        3        1        4        5        3        0        5        0        6        1        3        9        1        2        2        5       10        9        3        1       11        3        3
TGAGCGCAAGTATCTGTGACACTCGGACTGCTGAGGGGCTTTTCAGGTGCTGAGCTTTTCAAACTCCCGGTAGAGGATTGATTCCTCACGGCTGATTCTCTGGCGCAGGGTTGCGTAAAGTTTGCCGAAATCCCGTGCGAAATCCAGGCGGTTCTTCTCTTCCCAGGGGTGCTCAAAAAATGCCACGGCGAACCTGGATATTTCATCCATCTCACTGGCAAAGCTGGAGTATATTTTCCCCAGGCGCGGGTCCTGGCGGGATGCCTGCTCCAGCTTGGGGTAGAGGTGGCGATCCTCCTTTTCCAGATGCGCCAGCAGCGCTTTTTTCGCCCCCATGAGCTTTTGACGTCCGGTTTCATTGCCGACTCCCAGCTGCCGCACTTCGTCCAGCAGGCAGAAGAGTTCCTTGTGATCGTGTATGAGTTCCTGAATCAGTGCCATGATAGCCTCCTTGAAGAGTATTCTGGAGGAAATATAGCTGCGTAGAAGAAAGTTCCCTTGAGCTACGTCAAAAGAAGGCGAATTCAGGCGGGACAGAATTGCAGATAGACCTGACGCTGGCGTGGGCCGTCAAATTCGCAGAAGTAGAGCCCCTGCCAGGTTCCAAGCTGCAGAGCTCCTCTGGCGACGATCATCTGCGCGGAGCAGCCCAGCAGGCTTGATTTGATGTGGGCGTCGGAGTTGCCTTCCATATGCCTGAAGGAAGGATCAGCAGGAATTCTGCTCTTGAGGAAGTGTTGCAGGTCTACC
KOK=        75
KK=  157322  LL=  158521  Z=    5.20  JJ=  157322  DL=  1200
A===      111      112      113      114      121      123      124      131      132      133      134      141      143      144      211      213      214      223      224      231      233      234      243      244      313      314      323      333      334      343      413      433
B===      222      122      422      322      212      412      312      242      142      442      342      232      432      332      221      421      321      411      311      241      441      341      431      331      424      324      414      444      344      434      423      443
RRR=    2.137   18.321   18.604    0.101   -1.319   29.436    9.472    0.704   -0.087    5.299   -1.542   -1.077    2.043    2.685    1.199   -0.958    2.127   16.861    1.529    0.203    3.153    0.289   -4.037   -0.069    8.020  100.492   -0.044    0.444   -1.564    4.874    6.506   55.199
X1==    0.500    8.135    6.017    0.753   -0.865    5.625    4.889   -0.983    0.231    2.220    3.087    0.753    2.426   -1.686   -0.865    2.543   -1.439    8.268   -1.363   -0.540    0.917   -0.515    3.521    0.074    2.220    7.048   -0.188    2.182    0.679    1.153    3.747    6.842
X2==    4.277    2.252    3.092    0.134    1.525    5.233    1.937   -0.716   -0.377    2.387   -0.500   -1.430    0.842   -1.592   -1.386   -0.377   -1.478    2.039   -1.122   -0.377    3.439   -0.561   -1.146   -0.935    3.613   14.258    0.234    0.203   -2.303    4.226    1.736    8.067
CD1=        1        9        7        2        0        9        9        0        2        5        7        2        6        0        0        5        0       17        1        1        5        3       11        5        5       13        3        8        6        7        8       19
CD2=       11        5       11        4        4       11        5        3        2       12        4        1        7        1        0        2        0        4        0        2       10        2        1        1       15       37        4        9        1       18        9       28
GTGTATAACTCCATCGACTGGACGGTAATCGTTCTGCTGGGGGCCATGATTCCCGTTGCCGGAGCCATGGCCGACACGGGGGCTGCTGATATGCTGGCGGGGCTGCTGCTGGAAAATATTGCCCGTGGCAGTGCCGTTGCGGCGGTGGTGGTTCTTCTGGTGGTGACCATGACCCTGTCGGACTTTATGAACAACGCGGCCACGGCTGCGGTGATGTGCCAGATTGCCATCAGTACGGCCCTGCAGCTTGGCGTGAATGCGGATACTTACCTGATGGCGGTGGCGGTGGGGGCATCCTGTTCGTTCCTGACGCCCATCGGTCACCAGAACAATACCCTGATCCTGGGGCCGGGAGGATTTCGCTTCGGCGACTACTGGCGCCTGGGCCTGCCCATGGAAATCCTGGTGGTGGCGGTCGGGGTGCCCATGATCCTGTGGGTGTGGCCGCTGGTATGATTTTTTCCCCCGCAGGGGCATAGAGAAAAGGGGGTTGCGCGTTTTACGCGCAACCCCCTTCTGACGTGGTGCTTTGTGTGCTCAGGCGGGAAGCCACGGGCGGTTGGATTCGCCTTTGAGGCGGAAGCGCGATGTCTGGGAGCTGAGATCTTCAGCGATGCGGCTCAGGTCAGCGGCTGCCTGGGAGATGGCGGCTGCCTGGTGAGCGTTTTCCTCGGTGATGCCCCGGATGCCTTCGACGCTGCCGGCGATCTGATTGGTGGTGGCGGCCTGCTGCTGAGCTGCTGCGGCAATCTGGGCAATCATGTCGGCCATTTCCTGGGTCAGCGCCGCAATTTCGTCCAGTTTCTGTCCTGCCTGGCGGGCCGTCTGGGTGCCGGTTTCCACGTTGCGTACACTGGCTTCAATGCTGGTGACCGCCGAGGATGCCTGCCTCTGCAGGCCTTGAATCATGGTGTTGATTTCGCCGGTGGCGTCCTGGGTTCGCTCCGCCAGTTTGCGCACTTCATCGGCGACTACGGCAAACCCTCTGCCGGACTCTCCGGCCCGTGCGGCTTCAATGGCAGCGTTGAGGGCCAGGAGATTCGTCTGGTCGGCTATTTCGTCTATGACGCCTGTGATTTTTCCGATTTCCCCTACGGTTGCACCCAGTGACTGTATCACCCGGGAAGAGTCGGCAACGTTGCCGGCGATTTCGTCCATTTTCTGCACGGCAGCCAGAACGGCCTTGCGACCTTCCAGGGA
KOK=        76
KK=  169862  LL=  171031  Z=    5.75  JJ=  169862  DL=  1170
A===      111      112      113      114      121      123      124      131      132      133      134      141      143      144      211      213      214      223      224      231      233      234      243      244      313      314      323      333      334      343      413      433
B===      222      122      422      322      212      412      312      242      142      442      342      232      432      332      221      421      321      411      311      241      441      341      431      331      424      324      414      444      344      434      423      443
RRR=   36.805    8.328   17.870    7.170   -0.837    0.579    2.160    2.087   -0.072    0.561    0.880   -0.081    6.765    6.531   -1.034    0.050    1.010   10.879    2.178    1.311    0.854    1.443    6.036    4.876   -1.244   43.620    4.920    7.282   -0.006   -1.025   -0.036    7.923
X1==    7.653    4.249    5.161    3.006   -1.425    0.535    1.297    1.823   -0.142    0.321    0.450    0.052    2.705    2.443    0.703   -0.819   -1.098    4.012    1.361    1.212    3.597    1.077    4.505    3.543   -1.591    8.343    2.951    3.195   -0.280   -0.280   -0.113    1.334
X2==    4.809    1.960    3.462    2.385    0.587    1.082    1.665    1.145    0.510    1.748    1.955   -1.545    2.500    2.673   -1.472   -0.061   -0.920    2.711    1.600    1.082    0.237    1.340    1.340    1.376    0.782    5.228    1.667    2.279    0.023    3.663    0.318    5.937
CD1=       13        8       10        8        0        3        5        5        2        3        4        3        8        9        3        1        1        8        5        4        8        5       11       11        0       18        7        8        3        3        3        6
CD2=        9        5        9        6        3        5        5        5        4        8        7        0        8        7        0        3        1        8        5        5        5        6        6        5        6       13        8       12        5       13        4       18
GAGTTTCTTTTGCCACTTTTTCCCCGCAAAAAGTGGCTGGGAAGCGGCCCCCAGTGCTGTCCTTTTCAGCCGTCCGCTTGCCTGGAACTGGGGACCGCAAACAACCGCCTTCCCTGGCTTTTGGTTTGCGGTTGCCGCCCTCGTGGCGGCAACCCTGCGGGTCCATCGCGTTATACAGGCAATTGAAAAGTTTTCAGGTGCAAGGCGCGAGCTAGGTGAGGAGTGAGGCGTACTTCCTGTACGTCGCAGCGACGAGCACTGGTGAGCAACGCCGCAGATGAGGGTTTTTCAGCAGCCTGACAGTCGGCGCGTCCTGGCTGGGAAAGAACACAGGGGGAGAGGCAGAAGCAGGCCGTTCCCCCCTGAGCCCGTCCGGTGAGTGCGACGCCTGGCTGGCAAGACCCGAACGGGACACTCACAGGAAGTGAGTGGTCCGGCAGCACTGCAGGGATGCAGTGTCTGCGGGATCTCCAGAGCAGGCGAGTAACGAACCGGAAGAACGGGCGTTCGGGGGGCGCGTTTTTGTTCCCTTTTTGCGCGGTCAAAAAGGGTAATATCTGGAAACAGAAAGAGGAATACCAGATGATTCAAGTAATTAAAATCAATACGGTTTCCGCGAGATAAGCGCCAGTATAATAACAGCTTAACTCAAGGCAACAAGGTGCGAAAGTTGAGTTCCTGATTTTCGAATGCGGGCTCATGGATATGAAAAGCGATTTTGGCTCAAGGGAAGCTTTGGTCAGAAGTGTTGCGGGCCTTGTGGACAAAAAAAATCAGCCACCTTGGAAAAGGTGGCTGAAGGGAAAGTCAGAGATTTTTGTGGAAAATATGTGAGTGGAATGCGTTGGTGCGCTATTGCGGCTCCTGTGTGTCCGGGCACTCCTCCGTGGGGTTCAATAGCGAACATCCGGCGCTGAAGCCAAAACCACCTCCCCCCGAGGAGGCGGGGCGGTTCAGCAGATCCTGAAGTGTGCCGATTCCAGTGCTGGCGGGAATGCTTTCCCCTGGTGCAGCTTCCTGAACAACCGGTATTTCCATAATCCCGGGTGCAATGACCAGTGGTATGCTGGCTGCTCCCATGCGGGCCATGGCCATGGTATTGGCCTGCAGTCGCAGTTTCTCCTGCCAGCTCATGGGAGCAGCGTCGGCAGGTGGTTCCTGGGTAAAGAG
KOK=        77
KK=  182462  LL=  183541  Z=    5.22  JJ=  182342  DL=  1080
A===      111      112      113      114      121      123      124      131      132      133      134      141      143      144      211      213      214      223      224      231      233      234      243      244      313      314      323      333      334      343      413      433
B===      222      122      422      322      212      412      312      242      142      442      342      232      432      332      221      421      321      411      311      241      441      341      431      331      424      324      414      444      344      434      423      443
RRR=   37.900    8.466   -0.732   12.180    1.192   11.052    2.859    2.275   -0.632    0.593   -1.762   -0.727    0.856   -0.188    2.743   -7.347    2.743    5.718   -0.354   -0.756    3.222   -0.558   -1.671   -0.144    3.897   47.139   30.188    1.653   -0.058    0.070    5.180   31.021
X1==    6.888    6.180    1.063    4.443    0.623    2.970    1.424    1.848    1.515    0.412    1.319   -1.530    0.624   -0.558   -1.460   -1.393   -1.654    5.912    1.638   -0.666    0.955   -0.934    2.932   -0.237    2.054    8.266    4.761    2.265    0.062    0.062    2.708    5.880
X2==    5.502    1.370   -0.689    2.742    1.911    3.722    2.008    1.231   -0.417    1.438   -1.336    0.475    1.371    0.337   -1.878    5.274   -1.658    0.967   -0.216    1.135    3.374    0.598   -0.570    0.606    1.897    5.703    6.341    0.730   -0.933    1.136    1.912    5.275
CD1=       11       11        3        9        3        6        5        4        4        2        4        0        3        2        0        0        0       11        6        1        3        1        7        3        4       14        8        4        2        2        6       10
CD2=       15        6        3        8        7       11        6        7        3        8        1        4        6        3        0       14        0        5        2        6       11        4        2        3        9       14       17        7        2        6        7       14
GATGGCGCAGGCAAGGTTGGTATTATAGAGGTATATTTTCTCTGGCTTTCTGATTCTCCCAGTGCCTTTGGTGGCACTGGGAACACGCTGAAGCAGCGAGGCTTGCTCAAGGTAGCGCAGGTAGTCGCCCATGGTGGCTCTCGAAATTTCTGTCATGGCCGCGAGTTTGGAAATATTGGGTTCGAAGGGGGCTGATTCGGCCAGCAGATAGAGGAGCTTTTTGAGTTTATCGATTTGTGTCACCGGAATCTGAGTGACGTAAGGCAGGTCGCTTTCGAGTATCTGATTGATGATGCTGACCAGTTTGCTTTGGTAGGTGTCTGGCCCTTCACAGATAAAGGGGTAGCAGCCGTGCGCCAGGTAGTCGTTGAAGTGCTTGAGGGGTTTTATGTGGGCAGCGACTTCTCCTGCCATGCTGGTGTGCTGTGCAAAGAGTTCGCCCAGGGATATTGCGGGAAAGGTACCTGCCCCGATAAGGCTGAGGTACTCGCGAAACGAAAGATTGGCAAGACGATGAATAATTGCCCTGCGGGAAAGATCGGCTTCCTGTGCGTGAATCTGCAGCATGGATGAGCCGGAAAAGACAATATTGAGCTGGGTGGAATCGTAAATTGACTTCAGGTGGGATGACCAGTCGGAGTATTTGTGAACCTCATCAATGTAAAGCGTTTTTCCGCCCAGCTGTTCAAAGTGGATAGCAAACTCATAGAGGGAAATGGCCTTGAAAAACGGGTTATCGACACTGATGTAGAGGGCGTGGTCACTTGTGCCGTACTGCTCTTTCAGAGCTTGCAGCATCAGTGTGGTTTTACCGACGCCACGCTGGCCTATAATGCCGATGAGACGCTGGCTCCAGTCGATATGGGCAAAGAGGGAGCGCTTTATCCGGGGTGACACATGCCTGAGGAGCTTTTGCTGCTCCTGAAAGAAGAGTGATATTTCCATTGTGCGTTTCCGCCTGTATTTTGTGAATCGAACATTACAACATTGGCGCAAAAGTGTCAATCTCGATTTACATTTATGACTTTCAGTAGGCTGCCCCTCTCATGGCTTCCAATCCACTCCATGCACAAAGGATGC
KOK=        78
KK=  196682  LL=  197881  Z=    6.01  JJ=  196682  DL=  1200
A===      111      112      113      114      121      123      124      131      132      133      134      141      143      144      211      213      214      223      224      231      233      234      243      244      313      314      323      333      334      343      413      433
B===      222      122      422      322      212      412      312      242      142      442      342      232      432      332      221      421      321      411      311      241      441      341      431      331      424      324      414      444      344      434      423      443
RRR=    0.837    0.785   -1.418   -1.473    0.618    0.084   -0.930   -0.456    0.938    0.589   -0.452    3.471   -0.876   40.947    0.306    0.083    0.806    4.905    3.594   73.184    1.194   -0.215    9.378   68.141    3.110    0.068   -0.048    9.863    2.469   -0.731    0.346    2.441
X1==    0.213    0.781    1.693    4.388    1.713    0.206    3.130   -0.160    0.971    0.953   -0.871    2.776   -0.209    6.872   -1.081   -0.558   -0.860    4.067    1.987    7.849    1.520   -0.228    3.598    6.894    1.713    1.114    0.265    2.746    1.386    3.562   -0.871    2.474
X2==    3.932    1.004   -0.837   -0.336    0.361    0.409   -0.297    2.845    0.966    0.618    0.519    1.250    4.183    5.959   -0.283   -0.148   -0.938    1.206    1.809    9.324    0.785    0.943    2.606    9.884    1.816    0.061   -0.180    3.592    1.781   -0.205   -0.397    0.986
CD1=        1        2        3        7        3        2        7        1        3        3        1        5        2       15        0        1        1        9        7       12        5        3       10       19        4        4        3        7        6       10        1        8
CD2=       11        4        3        3        3        4        2       11        5        8        6        6       14       15        2        3        1        4        4       20        6        5        8       18       11        5        4       19       11        6        4        9
GGTTTCAGGAAAATCAGGGGCGCCTGCCCGCAGGCTGGGTGGTTGCGCTGTGTATTTCTGCGGTTTTTGCCGGGCTCTATTTTTTTTCTGGCGATAGGACACCGCGTCATATTGCCAGGGCTCAGGTGGTGCAGGCGATAGGTGGCGAGGTGAGTCATGAACTGGCTGATTTTTCAGATGGCAAAGCTCGCTATTTTCTTTTCCGGTCGGAAGCGCAAGAAGTGCGCTACTTTATCCTGATGGGTGCTGATGGGGTGGTGCGGGTTGCGCTGGATGCCTGTGAAGTGTGCTGGCAGGAGAACCTGGGGTACGTTCAGGATGGTGAATCCATGGTCTGTGCCCACTGCGGGCTTCGCTTCCCCTTCAGCCAGATCGGCATGAAACAAGGAGGGTGCCACCCCGTTCCCCTGAACCATAGGGTTGAGGGTGGCCGCCTGATCCTGTCAGTGGAGGATCTGCAGGAAGCCGTGGCCTACTTCACGTTTTCCTGAGTTTTTGACATGTTGTTCTTCGCAGCCCCTTGCCGTTAGGCAAGGGGCTGCGCGTATTGTATTCGGGGCTTTCAGAGGTCGTAGAGCTGGATGATACCACTGACCCGCAGATCCTGGGCGACCAGCAGGGAGTTGATTTTCCTGCTGATCATCAGGGCTTCGGCGTCGACCAGGCGGGTTTGTGGTGCCACGGTTTTGGGTTCCCTGGTCATGATATCCTGGGCGCTCAGACGGAAGAAATCCTCCTGGCGTTTATCCATGGCACGCCGCAGGTCACCATCGGTGATGATGCCTACCAGGAAGTTCTGGGCGTTGACCACAATGGCCAGTCCGCAGCGTCCTTCGCTCATGGTGTGAATGATATCCTTCATGCCGGTCTGGCTGTCGACAAAGGGCAGGTTGTCCTGCTTCATGACCTGCTCCACCCGTGTTAGCAGCTTGCGCCCCAGGGAGCCGCCGGGATGGAAACGGGCAAAGTTCTCGGGCTGAAAGTTTCGGGCCTCCATGAGGGTCACTGCCAGGGCGTCTCCCAGTACCAGTGTCGCCGTTGTGGATGAGGTGGGAGCCAGCTGGAGCGGGCAGGCCTCCCTGGTGACGCCGGTGTTGAGGTGGCTGTGAGCGGCGCGTGCCAGGGTGGATGCGGGATTTCCCGTCAGCGCGATCAGATAGTTGCCATTGTCCTGCAGAAAGGGAATGAGCTTGACCACCT
KOK=        79
KK=  197972  LL=  198691  Z=    5.39  JJ=  197882  DL=   720
A===      111      112      113      114      121      123      124      131      132      133      134      141      143      144      211      213      214      223      224      231      233      234      243      244      313      314      323      333      334      343      413      433
B===      222      122      422      322      212      412      312      242      142      442      342      232      432      332      221      421      321      411      311      241      441      341      431      331      424      324      414      444      344      434      423      443
RRR=   -0.071    4.225    0.058   -0.386    0.494   22.887    1.090   -0.057   -0.120    0.457    0.494   -0.156    0.215    0.210   -0.276    0.199    1.395    7.014   -0.302    1.483   -0.461   -1.311    6.467   41.588   -4.127   66.432    0.694   -2.963    0.949    0.772    1.500    0.535
X1==    0.353    2.265    1.010   -0.147    0.265    5.568    2.357   -0.990   -0.119    0.397   -1.342   -0.147   -0.584   -1.452    0.265    0.829   -1.154    2.422    1.241    0.829   -0.555   -0.720    3.551    6.366    6.943    9.270    3.287   -0.876    2.026    0.795    1.690    0.179
X2==   -0.201    1.866    0.058    2.634    1.866    4.110    0.463    0.058    1.014    1.151   -0.368    1.064   -0.368   -0.145   -1.041    0.240   -1.209    2.896   -0.243    1.788    0.831    1.821    1.821    6.533   -0.594    7.166    0.211    3.383    0.469    0.972    0.888    2.985
CD1=        1        3        2        1        1        7        4        0        1        2        0        1        1        0        1        2        0        4        3        2        1        1        7       12       10       14        6        1        6        4        4        3
CD2=        1        3        2        5        3        7        2        2        3        5        2        3        2        2        0        2        0        5        1        4        4        5        5       11        2       14        3       12        5        6        4       10
TGAAAAAACTCGGCGTGCCGGTGCTGGCCATGGTGGCGGCGATCTTCTTGCCGATGATACCTGATTTTCCCATGCCGCAGACGATAACCCGGCCACGGGACTGCAGGATGGCTTCGACACTGCGGGCAAAGTCCATATCCAGGTGCTCCACCAGCCTGGCCACTTCGGTGGCTTCGGTGGTGATCACCTGGCGGGCGCTCTGGAGAAAGTGCTCGTGGTTCATGGTGTATCCTTTTGCTGTTGAAGTATGCGGATTACCCGCTGCACATCGGCGGGCGTGTCGACGCCATGGGGTGGCGACTCGTGCCATGCCATGACCCGGATGGGTATACCCAGCCACAGCGCGCGCAGCTGCTCCAGTTTCTCCCGGAGCTCCAGGGCGCATGGTGGTGTGGTGGCCAGCCGCTGCAGCACCCGGTTGCGGTAGGCGTAGATACCAATATGGCGGGCGAAGGCTTCCAGTGGCCACTGCTCGGGGGAAATGTCCCGGCAGTGGGGGATCGGAGCGCGGGAGAAGAGCAGTGCGTCTTGCTGCTGGTTCAGCACCACCTTGACCACATTGGGATCATGGATATGCTGATATTCAGTGACGGGCACCACAATGGTTCCCATCTGCAGCGCGGTCTGCTGCTGGCAGAAATCGGCGAAGGCCCTCAGCAGCTCGCAGGGAACCAGGGGTTCATCGCCCTGCACATTGAGGATGATATCATCGTCTGACCA
KOK=        80
KK=  218912  LL=  219961  Z=    6.72  JJ=  218882  DL=  1050
A===      111      112      113      114      121      123      124      131      132      133      134      141      143      144      211      213      214      223      224      231      233      234      243      244      313      314      323      333      334      343      413      433
B===      222      122      422      322      212      412      312      242      142      442      342      232      432      332      221      421      321      411      311      241      441      341      431      331      424      324      414      444      344      434      423      443
RRR=    9.666   -3.214    0.391    6.011    1.049    6.631   -0.395    1.427   -0.044   -0.747    1.419    0.206    1.913    0.002    0.633    0.802    1.140   48.328    0.531    0.050    0.034   -1.540    1.323   -0.233    4.938  184.274   14.610   -2.841   -0.019   -2.270    0.633   18.981
X1==    4.710    5.850    0.313    3.825    0.599    2.218   -0.146   -1.273    0.048   -1.547   -1.044   -0.623    0.795   -0.056   -1.152    0.772   -1.498    9.684    2.674    0.048    0.095   -1.262    2.096    0.665    5.010   16.737    7.276   -0.796    0.014   -0.494    0.182    4.584
X2==    2.052   -0.549    1.251    1.571    1.752    2.989    2.714   -1.121   -0.910    0.483   -1.359   -0.331    2.406   -0.045   -0.549    1.040   -0.761    4.991    0.199    1.040    0.355    1.220    0.631   -0.350    0.986   11.010    2.008    3.569   -1.338    4.597    3.481    4.141
CD1=        6        8        2        7        2        5        2        0        2        0        1        1        4        3        0        3        0       17        7        2        3        1        7        5       10       30       15        2        4        3        3       13
CD2=        5        1        5        5        4        7        6        1        1        5        1        2        8        3        1        4        1        9        2        4        4        5        4        2        6       24        7       14        2       15       10       14
CTATCACGGCGATACGCCTGGCAGGGAAGGCGATGGGTTTGGGCCTGAACTGCTCCTGGTAGAGATTTATCTCCTGTCTCATGCCTGCTCCCGTTGGCGCAGTGCTCCGCCAATGGCGCGAATGCAGCGCTGTTGAAGTTTCAGGGGCCAGGGTTCGCTTGCCTGCAGAAAGTGGTTCAGTTGCATGACTTCGACGGGAATGCCCAGGCGCTCCTGCAGGAACTCCAGGGGGAGGTCGGCGTCCAGGGGAGTGAAGTGCAGTCTGGCTATGCTGCCCTTGCCAAGCTGGCTTTCATAGTAATCAAGTGAGCGCTGAAGTTCCAGCAGCAGGGCTTCCGCAGGGCTATCCACCGTCTGGAAAAAGGCGAAGTTGGGATCCACCTCGCGGGGTTCGGCCTGGTCTGGCTGCAGGGAGAGCAAGCCATTTTCGATACGGCGGCTCAGGTAGAGGGCCTCTTTTTCCATCAGGTTGATGGTTCCCCCCTCGTCTTCCACGCGCACAATGCCGAATCCCTGCTGCCGCTGGGGGAGCAGCAGGCCGATGTTGCGCAGGGCCATTTCGCCAATATCTATAGCCTGCAGGTGCAGCCCGCAGTACTTGATGGCCTCTGCCTTCTCCTCAATGGTTTTGCGGTGGGCAACCACCACATACACCATCTGCATGCGGCCCCGGAACGCGTCGGCGGGGAGGGTGATCACCTCCAGCACGGCTTCCGCCATGGGTATCTGCGACAGATCCTTGATGCGCCAGCGCAGTGCTTCAGCCAGCTCGTCGTCAGGAATCTCTTCGGGCCGGTCAAGAAAGAGCAGCTGGTACTGGCTCGGATGCAAGACAACGGAGCAGGGCCTGCCCTGCAGGGCGTGGCGCTGCACATGCTCGCGGAGCAGCTGTACCTGCTGCTTCTGGGGTGACTCCAGGAAAGCGCAGTGGGTCAGTCGACTTGCTTCGGGTTCTTGTTCTATCTCGGCAATCGATACGCCTTGTGGCGAAAATTCTGTTGCAAAAAGTGACTGGGAGTCAGCTTGTTTTTTGAAAAAGAAGCTTTGAAG
KOK=        81
KK=  220652  LL=  221761  Z=    5.37  JJ=  220562  DL=  1110
A===      111      112      113      114      121      123      124      131      132      133      134      141      143      144      211      213      214      223      224      231      233      234      243      244      313      314      323      333      334      343      413      433
B===      222      122      422      322      212      412      312      242      142      442      342      232      432      332      221      421      321      411      311      241      441      341      431      331      424      324      414      444      344      434      423      443
RRR=   12.845   13.104    0.539    3.830   -0.772   62.596    0.192    1.300   -0.128   -2.417   -0.673    0.178   -6.152    0.451    1.313   -4.036    2.111   47.225    2.111    1.233   -0.131    2.461    0.535   -5.788    8.895  146.676   12.223   -0.388   -1.436    2.202    1.786   49.639
X1==    4.923    4.651    0.254    1.712    1.797    9.106    0.078   -1.300    0.141   -1.665    0.689   -0.569   -1.703   -1.156   -1.058   -1.354   -1.384    6.492   -1.441   -1.354   -1.146   -1.773   -0.623   -1.251    2.000   20.416   10.602   -0.212    1.111    1.111    0.689    5.821
X2==    2.609    2.817    2.119    2.236   -0.430    6.874    2.453   -1.000   -0.911    1.452   -0.978   -0.313    3.613   -0.390   -1.241    2.982   -1.525    7.274   -1.465   -0.911    0.115   -1.388   -0.858    4.628    4.447    7.184    1.153    1.829   -1.292    1.981    2.593    8.527
CD1=        6        6        2        4        3       14        2        0        2        0        4        1        0        1        0        0        0       11        0        0        1        0        2        1        6       37       21        4        7        7        4       17
CD2=        5        5        6        6        1       13        6        1        1        7        2        2       11        3        0        7        0       13        0        1        4        1        2       12       13       18        6       11        3       11        9       27
CAGGTGTTCGCGGAAGAGCAGATCGAACAGATCCTTCAGCTCGCTGTGCTGGTCATCGCCCAGCCACCAGAACCAGTCGCTGCCCTGGGCGGCCATGATGGCCTCCCAGGCTTTGGCGTTGCGCTGGTCGGGATCACTTTTCTCCAGAAACAGGCGCGTGGCGTTGAGCAGCTCCCAGGCACGATTTTTTTCGTGATGGCCCGCCCAGGTGGAAAATGACGCATAGATCCAGGAGCCGGAGTGCAGCCTGGGCAGGGGCCTGGCCTCGTGGTGCTCCAGGCACTCCGAGATGGTGGCGGGCTTCAGGAGAGGGTGCTGACGCAGCTGCTGGTAAAGGCTGCTGAGAAAGTATCTGCCATCTTCGGCGTAATGCTCCCAGGCATTTTCGCCATCAAGGAATATGGGGATAATGCCGCCATCGGGCAGCGTATCGGCAATGCGCTCCAGACGGCCAATCAGGTCGTGGGCCGCATCGGTCTGATTCCAGGCGCTGTAGTTGAAGCCCACCAGATCGCTCAGTTCCCGGTCGCGGAACAGCAGCCTGACCCCTTCGTATGTATAGACCTGAGAGATGTCCCGCCGCTCCAGGTGCCCCAGGCTGCGTCCCAGAATCTCCTCATCGGTGCAGATCCACTGAACCCCTTCCTGGTGGAACAGGCGGGCGACCTCCGGGCTGACACTGCCTTCGGAGGGCCAGAAGCCCTGGATGGCAAAGCCCAGTTTCTCCATGTACTCTCTGGCCATGCGCACCTGCTGAGTCGCGTCCTTGGCGAAAAGCTCATTGGCAATGGCGGGAAAGGTGCTGCCTGGCATGGCTTCCCGTGCCCGTTCCATGTTGATGAGCAGGGGCAGGATCGGGTGGTAGAAGGGGGTGGCGCTGATCTCAATCAGGCCGTCGGCAACCGCCTGACGATAGGCGGGGATGATGCGTGCCACAAACTCCAGCTGCAGGGCCATAAGCCGCTGTTTATCCTGGTGGGTGAAGTGGCGGCCCTTGCGCACCAGCTCCGCCACCAGCGGCTCCTTCTTCAGTTCATTGCCGCTCCAGGCCAGCAGGAACAGCACCTGCAGGTCGAGGATCTCATCGGCGTTGAAGTTATCCCGCCCCGC
KOK=        82
KK=  225932  LL=  227011  Z=    6.20  JJ=  225902  DL=  1080
A===      111      112      113      114      121      123      124      131      132      133      134      141      143      144      211      213      214      223      224      231      233      234      243      244      313      314      323      333      334      343      413      433
B===      222      122      422      322      212      412      312      242      142      442      342      232      432      332      221      421      321      411      311      241      441      341      431      331      424      324      414      444      344      434      423      443
RRR=   28.249    3.548    1.389    2.109    1.056   21.101    2.411   -0.918   -0.082    2.845   -0.636   -0.732   26.221    0.009    1.056    0.038    0.916    7.678   -1.144   -0.653    8.781   -0.450   -0.169    0.487    9.317   57.272   -0.879   -0.485    0.061    7.711    4.729   29.725
X1==    5.706    3.914    0.988    2.079   -1.020    3.429    0.754   -1.315    1.072    1.401   -0.694    1.375    4.917    0.070   -1.020   -0.499   -0.685    1.960    0.836   -0.499    4.641    1.670   -0.626   -0.889    2.625   15.578    1.510   -0.632    0.393    2.635    0.989    4.878
X2==    4.951    0.907    1.406    1.014   -1.036    6.154    3.198    0.698   -0.076    2.031    0.916   -0.532    5.333    0.121   -1.036   -0.076   -1.336    3.917   -1.368    1.308    1.892   -0.269    0.270   -0.548    3.550    3.677   -0.582    0.767    0.154    2.926    4.781    6.094
CD1=        7        5        3        5        0        6        3        0        3        5        2        4       12        4        0        1        1        4        3        1       10        6        2        2        7       31        5        3        6       11        5       16
CD2=        6        2        4        3        0       11        6        3        2        8        5        1       13        3        0        2        0        8        0        4        8        3        4        2       11       10        3       10        7       14       12       22
GGTGGCCACACCCACCTGAATGCCATGCAGGTGCTGTTGGGGAGCCATGCGATCCAGGGCGTGGCTGATGAGGTGCTCACTGCCGCTGGCCGGGCGCGACGAGCCGCAGATTTCCATGGCAATACCGCTCTGCATCAGGGCAGTGCCCAGCAGGCGCACTCCCTGCAGGTCGTGGGCAGGACGCGCCAGAAACTGGAAAACAGTGGCATCGGAAAGCAGAGCCGCAAAATCGTTCACTTTTTCGCCTGTCGCGTGGAAGGCCAGCTTCCAGTCGCGCACCGCCGTCAGCTTGGCTGACAGGTCGCCGACGCCGGAGTGCCACAGCTGGCGGGGAGCGCCCAGGCAGACCTGGGTGTCGATGATGACTCCGAAGGGCATGGTGGCATTCAGAGAGCGTTTCGCTCCCCTGAGCAGCAGGCTGACTGCCGGGCTGGCAAAGCTGTCGTTGGAAAGGGATGTGGGGACACTCAGGTAGGGTTTCCGGGCCAGGGCAGCCGCGAATTTGGCCACATCCAGGGCCTTGCCTCCCCCAAAGCCAATGATCGCGTCTGCCTGTGACGGCAGGGCCGCAAAGATATCGCGAGCCTCGTCGAAGTCAGGCTCCGCGGCCTCCTGCCTGAAGAGGATGTGAATATCGGCGCTTTCCAGGGAGCTTTTCAGCGCCGACGTCAGAGCAGCGGGCAGGTCGGCGCTCATAACGATGGCCACGCGACCGAATCCCTGGCGTTGGCAGTAGATGCCCAGCCGCTCCAGGGCTCCGGGTTTGATGCGTACCAGGCCGGGAATGGTGATACTGGTGCTGTTCATGTGGGTTGTGCTGCCGAATCGGGCAGGTGGGTGACCACCTCGGCCCAGCGTTCAAAGGGAAGAAAACCCTCCTGGCGGCGGGTCAGCTCCTCGGCCAGCCAGCCGCGGGCAAAGCGCAGGTGAGGGGGAGCCAGCAGCGCTGGTTTCAGATCGGGTCGTCCGTCTCCGGCGAAGGCGATGGTGCAGCCGCGTTCCAGATAGTGACGGGCGATGGCTTCCTTGTCGACGCCCGTTGTCGGGCAGGTGAAAAACTCGCCTGCGGGAAGCGTCATT
KOK=        83
KK=  249842  LL=  250351  Z=    6.30  JJ=  249662  DL=   510
A===      111      112      113      114      121      123      124      131      132      133      134      141      143      144      211      213      214      223      224      231      233      234      243      244      313      314      323      333      334      343      413      433
B===      222      122      422      322      212      412      312      242      142      442      342      232      432      332      221      421      321      411      311      241      441      341      431      331      424      324      414      444      344      434      423      443
RRR=    7.200    3.241    0.337   -1.262   -0.151    4.895    0.713   -1.490    0.449    7.862   -0.676    0.928   12.216    0.067    0.390    2.234   -0.465    1.685    7.262   -3.244   -0.010   -2.784   -2.784    0.486    0.266   98.541   -0.142    0.386   -0.520   -0.144   -1.801    1.349
X1==    2.680    2.227    0.693    3.432    0.519    2.882    0.424   -1.119   -0.411    2.331    0.596    0.704    4.979   -0.272   -0.335    0.412    0.424    1.632    2.401   -1.234    0.306    2.708    2.708   -0.471   -1.162    9.362    4.275   -0.364    0.489    1.334   -1.157    0.489
X2==    2.687    1.456    0.486   -0.368   -0.292    1.698    1.683    1.332   -1.092    3.372   -1.134    1.317    2.453   -0.245   -1.165    5.419   -1.097    1.033    3.025    2.628   -0.033   -1.028   -1.028   -1.032   -0.229   10.525   -0.033   -1.059   -1.063   -0.108    1.557    2.757
CD1=        4        4        2        5        2        5        2        0        1        4        2        2        7        1        1        2        2        4        5        0        2        5        5        1        0       12        7        1        2        3        0        2
CD2=        5        3        2        1        1        3        3        3        0        5        0        3        4        1        0        7        0        2        4        4        1        0        0        0        1       13        1        0        0        1        3        4
CCTGCGCTGCATTGAACGGGTTTGCTGCAGTTGCTGTTCAATGGCTGAATGCTCAGCCTCCAGCAGTTGTTCGTGATCAAAAGCCGCCAGAAGTTGAAAGTATACCTGCGCTACCCGAACCTTCAGCTCAGCCTCAGCTATTCTCAGTTCGATGTCTCCACCATCGGCCTGCAGAGAGATCTGTCGGTAACGATGATAAGACTCAAGATTCAACATTGGCTGTCGTAGGGTCAAACCGTAGCTGCTTGTTTCCTGGTTTTTATTAAAGTCAGCATCAAGATCCCGTGTTTTTGTAAAACTCGCTCTGCCGTAAAGCTGAGGCAGCAAACCTGCTCGGCCCTGAGCTCGGTAGGTCTGGGTAGCCTGCTGTTTGAAAATGCTCCCTTGATATCGTGAGTCATTCTCCAGTGCGAGGGAGTAGGCACCCAAAAGATCAATGGTTGCTCTTTTTTTTAAAACCTCGCTTGCTGCCAGGTTTCCGGCGTATAGGATCATCAGAATTGACAGGAA
KOK=        84
KK=  269642  LL=  270721  Z=    7.49  JJ=  269642  DL=  1080
A===      111      112      113      114      121      123      124      131      132      133      134      141      143      144      211      213      214      223      224      231      233      234      243      244      313      314      323      333      334      343      413      433
B===      222      122      422      322      212      412      312      242      142      442      342      232      432      332      221      421      321      411      311      241      441      341      431      331      424      324      414      444      344      434      423      443
RRR=   11.226    6.608   -0.006    5.743    3.777   11.448    3.342   -2.150   -5.060   11.504   -0.090   -0.297   21.209    0.351    0.619    0.468    2.586    3.183    6.142    1.557   -0.445   -1.166   -0.437    0.210   -0.469  125.183    8.337    0.094   -0.055    0.262    0.265   15.850
X1==    2.462    2.147   -0.146    1.213    2.147    2.852    2.226    3.910   -0.961    4.339    0.127    0.536    4.352    0.133   -0.705    0.310   -1.594    1.286    2.491   -0.961   -0.664    1.043   -0.659    3.325   -0.481   13.406    2.735   -0.287   -0.281    1.334    0.127    8.869
X2==    4.559    3.078    0.039    4.733    1.759    4.014    1.502   -0.550    5.266    2.651   -0.708   -0.555    4.873    2.630   -0.877    1.510   -1.623    2.475    2.466   -1.620    0.670   -1.118    0.663    0.063    0.974    9.338    3.048   -0.328    0.197    0.197    2.082    1.787
CD1=        5        5        2        4        5        7        6        8        1       10        3        3       10        3        1        3        0        5        7        1        2        5        2        9        2       25        8        3        3        6        3       20
CD2=       10        7        3       11        5        9        5        2       11        8        2        2       12        8        1        5        0        6        6        0        4        1        4        3        5       20        8        3        4        4        7        7
CAGATTGAACAGGCCCTTGCCAGCAGAAATATCACGCTGATCCAGATAGTTCAGGCCGTATTGGTTCTGAGCGGAAGCGGAAGCCTGGCAGCATGCCAGGATGAAAAAACGATTGAGACAGCTCAAGTATATACAGACAGGCTCAACCAGCACATTTGTGATATGGCTCGCAGTCGCAGTGAAATTTCGTTTCTTGCCAGTCCGGTTATCGGTGGCGGTGTCCCTGTGAATCGTATTCATCAGTTGTTTTTACTTGCGGTAAGGCTGGGGCATACCGAACCTCAGCAATGGGCGCAGTATGCCTGGCAGATACTTGGCTCCCAGGGGCAGAAGCTTGTCAAGGAGGGGAAAACACTGGAAAGTACCGAGGATAATCTTGCCGAGCTCTCCAGAAATGCTCAGGAGTTCGCTGAAAAGCGCCTCCCGGTGCTCAAAGCTTTGGCTGTAGGCTAAGCTGTCAGTTCGATGGTGTACTCGGTAAAAAACTTTATCCCTCTGCAGCAGCTCTGGCAAGATGACCTGCTTCGGCAGACACTGCTGCGTCAGGCCCAGGGTGATCCGTACCTGTTTATTCTGTTGGCCAGTCGCAGTGCCCGGCTGAGTATGGAGAGCCATCTTGCTCAACTCCATCCAGGCAGCAGTGCTGATGATGCAGTGGCAAGGCTCATGGGTAAAGGATTCAGCCCTTCGCAAATCACCACAAGCTTTGCCCAAAGCTGGCTTTTGCAGGATACAGTCATCTATCTGCCCACGACATCACTGTGGCGCAGTGCCTGGTCTGGTGCCCTGTTGGCCTTTGTGCCTATAGTCTTTGGCTGGTACTGGATACTTACCCATATGCAGCTGACCCCCAGCAGTCTGGGTGCTTTTTTTACCACCACCGGAGCCCTTGCCATACCCACCTTGCTGCTGGCCTCTGGTATTGGCAGACTCTGGCGGCGAGCGTTCGCCGGTACACCAGCTCAGCTGCACCCTCAGTTTGCCCGCTGCGCTGTCAAGTGTGCCCGGAATTATCAGCCAGATCAGGAGTATATGCCTGACGTCTTCACTGGCTTCGCCCAGGCGCCTGAGTCGATCACC
KOK=        85
KK=  271832  LL=  272401  Z=    6.89  JJ=  271682  DL=   570
A===      111      112      113      114      121      123      124      131      132      133      134      141      143      144      211      213      214      223      224      231      233      234      243      244      313      314      323      333      334      343      413      433
B===      222      122      422      322      212      412      312      242      142      442      342      232      432      332      221      421      321      411      311      241      441      341      431      331      424      324      414      444      344      434      423      443
RRR=    0.066   -1.987   -0.009    4.291    1.554   -0.280    3.610    3.522    0.835   -2.545   -0.168    0.858    2.392    4.652    1.044    1.305    0.470    0.188   45.686    0.966    0.480    1.574    2.411   15.737    0.134    3.751    7.278   33.086   -1.955    0.781    1.574    0.032
X1==    1.371   -0.883    0.007    2.215    1.117    1.371    1.819    2.007    0.517   -1.263   -0.216    0.215    1.593    2.020   -0.883    0.517   -1.056    1.477    6.044    1.371    0.546   -1.332    1.731    4.833    0.349    2.497    2.594    6.788    1.478   -1.414   -1.121    0.032
X2==    0.048    2.250   -1.323    1.938    1.392   -0.204    1.985    1.755    1.614    2.015    0.775    3.995    1.502    2.303   -1.182    2.523   -0.444    0.127    7.559    0.705    0.878   -1.182    1.393    3.256    0.385    1.502    2.806    4.874   -1.322   -0.552   -1.404    0.987
CD1=        2        0        1        3        2        3        3        3        2        0        1        1        3        3        0        2        0        4        9        3        3        0        4        7        2        4        6       13        4        0        0        2
CD2=        2        4        0        5        3        1        4        4        3        4        3        8        4        6        0        4        1        1        9        2        2        0        3        6        2        4        4        7        0        1        0        3
TACAGGATTTGAGCCTGGCCCTTGAGCATCCCCTCTTGTATCCCCTCTTGTCTGCCCTTGAGTATCCCTCTTGCTTCCCACTTCTCAATGACTGCGCTCATAACAGCCTCCTTGTGCTCAGGTATTTCATCCAGTGAGCGTTGTATTGGCATGTGGGTACTATTCAAGCATCCCCCGCAACCAAGGTTGACTGTGAAGATGTATTCTGGGTACCTGCTGACGTGGCTCCCCCTCCCCCCACCGGGTTTGGGTTGGTTCCATCAACCAGAACAGTCTCCAGATTCTCACCGTGAGTGCTGCTTTGGGGCAGTATTCCAACAGTTGCCCCCCCCCGCAAGTAGGTGGGGGGGAGAGATACTCCCTACAGAGAAAGGTCCACCACTTCAAAAGCCGTCTTGGCATCAAAAATGTTGATGGCGTAGCGGGAGAGCTCTTCCTCAGTTGCCTGGGCAATGCGCTCATGTACCGCTGGTGGTACAGAACCAAAGCGGCGCTCAATCTGGGTATACAGGATTTGGGCCTGGCCCTTATGCACCCCTCTTGCTTCCCCTCTTGCTTCCCATTTCTCAA
KOK=        86
KK=  275012  LL=  275941  Z=    6.32  JJ=  274802  DL=   930
A===      111      112      113      114      121      123      124      131      132      133      134      141      143      144      211      213      214      223      224      231      233      234      243      244      313      314      323      333      334      343      413      433
B===      222      122      422      322      212      412      312      242      142      442      342      232      432      332      221      421      321      411      311      241      441      341      431      331      424      324      414      444      344      434      423      443
RRR=   35.453   -0.154    3.917   10.184    0.083   -0.139   -0.070    1.696    1.916    0.530   -2.262    0.983    6.064   10.601    0.160   -0.786    0.127    2.247    3.456    2.979    2.919    0.197   36.494   23.169    0.223    3.289   -0.297    0.734   10.236    0.587    3.289    0.925
X1==    6.802   -1.144    1.208    1.957    0.620    0.093    0.775    1.208    1.564    0.549    1.836    1.153    1.836    3.744   -0.262   -0.642   -1.399    2.448    1.058    1.564    1.408    0.733    5.570    4.841    0.549    3.177    0.181    0.472    3.209    0.971    3.177    1.530
X2==    5.212    0.134    3.241    5.205    0.134   -1.492   -0.090    1.403    1.225    0.966   -1.232    0.853    3.303    2.832   -0.611    1.225   -0.090    0.918    3.267    1.904    2.073    0.268    6.552    4.786    0.407    1.036   -1.642    1.554    3.189    0.604    1.036    0.604
CD1=        8        0        3        4        2        2        3        3        4        3        5        3        5        8        1        1        0        6        4        4        5        4       12       11        3        7        3        4        9        5        7        6
CD2=       10        2        8       11        2        0        2        5        4        5        1        4        9        8        1        4        2        3        6        5        6        3       13       10        4        5        0        7       10        5        5        5
TTTTGCCGGACTCCTGCAGCTGGGTTTCCAGGCGGTAGTCCTTGTCGAAGTGGTCTTCAATGGGGCGCTTGCTGCGACCGGTGACGAAGATGATCTGCTCGATTCCCGAGGCCACGGCTTCTTCCACCACATACTGAATCAAGGGCTTGTCCAGCAGGGGCAGCATCTCCTTGGGCATGGCCTTGGTGGCGGGCAGAAAGCGGGTGCCAAGGCCCGCAACGGGTAAAACGGCTTTGCGTACTTTCATCGTGGGCTCGCTCCTTGTGTGGGACATTTAGGGTTATTACTCAACTTTCGCACCTTGTTGCCTTGAGTTAAGTTGTTGTTATATTGGCGTTTATCTCGCGGAAACCGTATTGATTTTGAATGCTTGACTTATCTGGTATTCTATTTTTCGTCTCCGGATATTGTCCTTTTTGACCGCGCAAAAAGGACACAAAAACGCGCCCCCCGAACGCCCGTTTTTGCGGATCGCCTGCTCGCCTGTTCTGGAGATCCGGCAGACACTGCCTCCCTGCAGTGCTGCCGGACCACTCACTTCCTGTGAGTGTCCCGTTCGGGTCTTGCCAGCCAGGCGTCGCACTCACCGGACGGGCTCAGGGGGGAACGGCCTGCTTCTGCCTTTCCCCCGTGTGCTGGCCCAGCCAGGACGCGCCGACTGGAACGCTATGGACCCGCAGGGTTGCCGCCACGACGGCGGCAACCGCAAACCAAAAGCCATGGAGGGCGGTTGTTTGCGGTCCCCAGTTCCAGGCAAGCGGACGGCTGAAAAGGACAGCACTGGGGGCCGCTTCCCAGCCACTTTTTGCGGGTAAAAAGTGGCAAAAGAAACTCGTATACATGGTGAGGATAATGTCAAGCAACGCAGTCTGTGTAGAACCATTTCGGCCATTGCAGCATGACATCAGGGTCAGCGCTGACAAACTGCCG
KOK=        87
KK=  276212  LL=  276931  Z=    5.17  JJ=  275882  DL=   720
A===      111      112      113      114      121      123      124      131      132      133      134      141      143      144      211      213      214      223      224      231      233      234      243      244      313      314      323      333      334      343      413      433
B===      222      122      422      322      212      412      312      242      142      442      342      232      432      332      221      421      321      411      311      241      441      341      431      331      424      324      414      444      344      434      423      443
RRR=   11.659    0.594   -0.654    9.125    1.467    0.193   -0.101   -1.148    0.193    0.298   -0.171    1.737    1.152    0.815    0.152    0.193   -0.101   36.095   -0.171   -0.913   -4.896    3.231    3.231    1.390    6.164   53.283   -0.222   -1.790   -0.166   -1.633    4.402    4.617
X1==    2.960    0.595   -1.171    2.370    1.470    0.190   -0.533    1.422    0.190    0.153    0.205    1.490    0.970    1.815   -0.280    0.190   -0.533    7.205    0.559    1.712    3.762    1.862    1.862    0.578    3.159   11.684   -0.214   -0.905    1.133   -0.865    1.735    1.799
X2==    3.939    0.998    0.559    3.850    0.998    1.017    0.190   -0.808    1.017    1.951   -0.836    1.166    1.188    0.449   -0.544    1.017    0.190    5.010   -0.307   -0.533   -1.302    1.735    1.735    2.407    1.951    4.560    1.036    1.977   -0.146    1.888    2.537    2.566
CD1=        4        2        0        4        3        2        1        3        2        2        2        3        3        4        1        2        1       13        3        4        8        5        5        3        6       17        2        1        4        1        4        5
CD2=        8        3        3        8        3        3        2        1        3        5        1        4        4        3        1        3        2        7        1        1        0        4        4        5        5        9        3        5        2        5        6        6
TATCGATACCTGCTGGGCTATCAGTGAAATCGGAAATACTGTGAACAGGCTCAAACCGAAGGCAAATCTTGCTGGCCGCCTCTTCGATTTGGCGTAATACCTCCGCTACCAGCTCCCGGTCACGCATAAAGAGCCTCTTTGTCAATTCTTCGCTTGAGAAAAGGGTTCATGTTTTCGCGATAGGTGACGATATCCACTGGGCACTGGAGCACTTCTTCAAGTTCAGACTTCAGCCCTGCCAAGAGGAAAAGATCCGGGCGTTCGATACGAATCACCACATCCACATCGCTGCTCTCCTTCAATTCCCCACGGGCGACAGAGCCAAAGAGGCCAATTTCAAGCAGGCCGTATTCCTGCGCATGCTTCTGCTTGAAGTCCTGGAGTGTCTTCAGGAGTTTATCCGTGCTTTGCAAGGCACACGCTCCATTCCTACTTGAACTTCACCTGGTCATTTTCCACGGTGATTTTCAGGTTTTTGCGGTTTTTGAATTTGCCTCGCAGCAGTTCTTCGGCCAGGGTGTCTTCCACGAATTTCTGCATGACCCGCTTGAGGGGTCTGGCGCCGTAGATTTTGTCGTAGCCCTTCTGCAGCAGGAAGTCGCAGGCTTCGTCGGTCAGCTGCAGGCGCAGCTGGCGATCCTTGAGGCGTCGGTTCATGGTTTCCAGCAGCAGGTGCAGGATCTGACGCAGGTGGCTCTCTTCCAGGGGGTGGAAGACGAC
KOK=        88
KK=  280742  LL=  281281  Z=    7.76  JJ=  280562  DL=   540
A===      111      112      113      114      121      123      124      131      132      133      134      141      143      144      211      213      214      223      224      231      233      234      243      244      313      314      323      333      334      343      413      433
B===      222      122      422      322      212      412      312      242      142      442      342      232      432      332      221      421      321      411      311      241      441      341      431      331      424      324      414      444      344      434      423      443
RRR=    5.325   -0.583    0.276    2.085    0.455    8.500   -0.613   -0.106   -0.003   -1.153   -1.543    0.164   -0.127   -0.859    0.182   -0.037    0.222   17.353   -0.221   -0.843   -5.911    0.507    0.715   -1.216   -1.546  154.167   -0.307    1.681   -2.383    7.229   -0.390    5.653
X1==    1.657   -0.519   -0.723    2.429   -0.519    2.800   -0.863    0.277   -0.089   -0.426   -1.104    1.429   -0.185   -0.949    1.481   -1.052    0.137    7.347   -1.151    0.874   -1.537    0.888   -0.612   -1.208    1.210   14.515    5.149   -1.254    2.854    1.578   -0.185    2.216
X2==    3.214    1.123   -0.382    0.858   -0.877    3.035    0.710   -0.382    0.035    2.705    1.398    0.115    0.688    0.905    0.123    0.035    1.621    2.362    0.192   -0.965    3.846    0.571   -1.167    1.006   -1.277   10.621   -0.060   -1.341   -0.835    4.583    2.107    2.551
CD1=        2        0        0        3        0        4        0        1        1        1        0        2        1        0        2        0        1       11        0        2        0        3        1        0        3       17       10        1        7        5        1        6
CD2=        5        2        1        3        0        4        2        1        1        5        4        2        3        4        1        1        3        3        1        0        5        2        0        3        0       17        1        0        1        9        5        6
CTGGAAGCTGGTCACCATGCCGCCTTTTGTGCTGGATTACGTGGTCGTCCACGAACTGGCCCACCGCAGACACCTCAACCACGGCGCCGAATTCTGGACCCTGGTTCAGCGTCACAGCTCCCGGGTGGAAGAAGCCCGGGCCTATCTGAAGTCCTATAATCTGGTGTTCGCGTAGCCCTGCCGAAAATCCTGCTACCGCTGCAGGCCCCGCAGCAGGCGCTGCCCCTCATCCCTGATCTGATCCCGCAGTTCCTGCTCCAGTTTTTTCTTTTCCTCTTCCAGCTGTCGCCTCTGTTCATCGGAAAGGCGCTGTAGTTCTGCGTCCAGGCGGGCCTTTAACGCCTTTTCAGAGAGGTCCGTACCCACTCGCTGCTCCAGGGCCTGCAGAGTGGAGATGTCGCCGCGCAGCACCGCCTGCAGCTCTTCAAGCTCTTTTTCGCTGATGCCGGAATTGCGGATCATCTCCGTGGCCAGCTGCTCCAGCTCCGCTTTCAGGCGCTGTTCAAACAGGCGTCGCTGTTCGTCAAGTTCGGCGCGGAA
KOK=        89
KK=  282152  LL=  282841  Z=    6.33  JJ=  281642  DL=   690
A===      111      112      113      114      121      123      124      131      132      133      134      141      143      144      211      213      214      223      224      231      233      234      243      244      313      314      323      333      334      343      413      433
B===      222      122      422      322      212      412      312      242      142      442      342      232      432      332      221      421      321      411      311      241      441      341      431      331      424      324      414      444      344      434      423      443
RRR=    4.746    1.790   -0.128   -1.109    0.578   50.197   -0.245    1.024   -0.002   -0.914    0.191   -0.128   -2.026    2.125    0.412   -0.304    1.169   19.903    0.042    1.159    0.921   -0.006    0.183    0.205   -5.333  159.754   -1.527   -3.385    0.211    2.893    4.986    6.568
X1==    1.594    1.477    0.228   -0.896    0.477    6.007   -0.143   -0.772    0.007   -0.387   -0.541    0.104   -1.315   -1.418   -0.523    1.007   -1.080    6.872    0.427   -0.993    0.820   -0.812   -0.129    0.927    4.606   20.333    7.434   -1.082   -0.129    0.437    1.778    1.567
X2==    2.978    1.212   -0.562    1.238    1.212    8.356    1.714   -1.327   -0.302    2.365   -0.354   -1.230    1.541   -1.498   -0.788   -0.302   -1.083    2.896    0.097   -1.168    1.123    0.008   -1.422    0.221   -1.158    7.857   -0.205    3.129   -1.645    6.622    2.804    4.191
CD1=        2        2        1        0        1        7        1        0        1        1        1        1        0        0        0        2        0        9        2        0        3        1        2        4        7       28       12        1        3        4        4        6
CD2=        4        2        1        3        2       11        3        0        1        7        2        0        5        0        0        1        0        4        1        0        4        2        0        2        1       15        2       12        1       18        7       13
CAGGGTGCGTGCCTCCTCCAGCAGCTGGCGCAGCTCGCTCTCGCTGCGGATGGTTCGGGCCTGTTGTTCGAGTTCCCGGAAGCGCTCCTGGTAGGGCTGCATATCGGGGCGGCCCAGGGGCAGATCCTGCCATTTGTTTTCAATCTCCTCCAGGCGCTGTTCGATGCGCTGCCCTTCCGTGCGGGTGTGCAGGGTCTCCTGACGCACCACATCCCGTGGCTCGGGCAGGCGTTGGGATACATCGGCCACGAAGGTCTGCGCTGCCGATGGTTCCGTCGCGGGGGGCTTTGGCGCTGGCTCCAGGATGCGGGCGGGAGACTGGCGGGGCTGGTCCAGGGCGACGCCGCTGGCCACCACTTCGTCCAGCAAGAAGCGCCGCTGCAGCAGATGTCCCGAGTCTATGCGCAGGGCGATGCGCTCCGCCTGGGCCAGATTGCGCATGGCGTCGGTTTTGTCGGGAACCTGGAGGCCGCGGATCTCCAGGGCCAGGGGATTCAGGGAAGTATCCAGGGAATCGATTTCCACGGAGGCTCCGGCGGCGCGGCTCAGGCCAATTTCCAGGCCCTTTTTTACCAGGGGATCCATGAAGACCAGTATAAACAGGCTGATGCCACCGATGATGACCACATAGACCAGGGCTCCGATCCAGCGGATGGGCAGCGGCTTTTTCAGCTGGTCAAAACTGGTGTC
KOK=        90
KK=  283442  LL=  284401  Z=    6.20  JJ=  283322  DL=   960
A===      111      112      113      114      121      123      124      131      132      133      134      141      143      144      211      213      214      223      224      231      233      234      243      244      313      314      323      333      334      343      413      433
B===      222      122      422      322      212      412      312      242      142      442      342      232      432      332      221      421      321      411      311      241      441      341      431      331      424      324      414      444      344      434      423      443
RRR=    0.501    0.394   -2.101   -0.715   -1.271   33.324   24.201   -0.101    0.395   18.774    0.072   -0.743   -0.595    0.579    0.822    0.031    1.660    1.191    2.041    0.482   -0.570    0.908   -1.446   -1.512    0.694  176.392    1.258    0.471   -1.431    3.878    6.880    8.020
X1==    0.324    0.214    2.542   -0.326    1.214    3.039    5.867   -0.194    0.500    6.029   -0.306    0.529   -0.306   -0.495   -0.786    0.500   -1.274    0.284    1.571   -0.347    2.837   -0.524    1.261    1.517    1.247   10.586    0.299    1.077   -0.696    3.158    3.538    6.530
X2==    1.547    1.838   -0.826    2.193   -1.047   10.965    4.125    0.523    0.789    3.114   -0.236   -1.405    1.944   -1.170   -1.047    0.063   -1.302    4.192    1.299   -1.391   -0.201   -1.733   -1.146   -0.996    0.557   16.663    4.203    0.437    2.057    1.228    1.944    1.228
CD1=        1        1        4        1        2        5        9        1        2       11        2        2        2        2        0        2        0        2        4        1        7        2        5        6        4       19        3        6        3       11        8       18
CD2=        3        3        1        5        0       17        7        3        3       10        3        0        7        1        0        2        0        7        3        0        3        0        1        1        5       34       11        8       11        9        7        9
CCGGGTGGTCATCCCCTGATAGCCTGCCAGGAGGTAGACGTGAAAACATGCTCCCTTTCCCCCTCCCATGACGAACAGTGGCTTTTGCAGACCCTGCAGGAGATCGGCACCTCCCTTGGTGGCCATGGTGTGCGCATAGCCGGTGGCTGGGTACGCGACCACCTGCGGGGGATCGTCACCAGTGATATGGACGTCCTGCTGCTGAACATGGATGCCGAGGCGTTCGCTGAACGGCTGCAGCAGCGGGGGTACGGTTCCCGGCATATCATCGAGCCAAAGCCGGCTCAGGCCCGGATGGCGCGTACGGTCAGGGTCTGCCTGTCACTGCCTTCGGGGGAGCGCTTTGAAGTCGATCTGGGAACCCTGGCCACTGGCGATGGGGAAAGTCTCGATGAAGCTTTGCGCCAGGATGCTGCGGGGCGCGATCTGACCATTAACGCCCTCTTTTACGATCCGGCCACTGCGACGGTGGAAGATCGCACCGGCCAGGGGCTCGATGACCTGCGCCGTGGCCTGCTGCGGGTGCCCGGTGCCCGTCGCTGTAACCTTTGGGACGATCCCCTGCGCCTGCTGCGCATTGCCCGCTTCCATGCCACCACCGGCTTTGCTGTCGAAGCGCAAACCAGGTGTCTGATGGATGATCGGCAGCTGCAGCAGCGGCTTGTCCGGTGCACCAGCCCCGAGAGAATCGGCCAGGAGCTGCTGGCCATGTGGTCGCATCCCCGGGGGAGCCGGGCCATGGAGCTGCTGCATGACTGTGGTGTTCTGGACGCGCTGCTGCTGGCATCCCAAGGTGAGGGAGAGCTGGTGGAGCAGCTGGCCTCCTGGGATATGGATCAGGGCAATGGACACCACGCGCTGAACCTGTGGCAGCACAGTATTGCCGCCATGGCGTGCATGGGTGGGCAGCAGGCCGATGCCGATAGACAAACCCTGGCCTTGCTGCAGGCGGCTGCTTTG
KOK=        91
KK=  286622  LL=  287011  Z=    4.81  JJ=  285902  DL=   390
A===      111      112      113      114      121      123      124      131      132      133      134      141      143      144      211      213      214      223      224      231      233      234      243      244      313      314      323      333      334      343      413      433
B===      222      122      422      322      212      412      312      242      142      442      342      232      432      332      221      421      321      411      311      241      441      341      431      331      424      324      414      444      344      434      423      443
RRR=    9.975    7.550   -0.310    4.286    0.511    6.617    3.334    0.077   -0.876    0.058    0.003   -0.189    0.184    0.007   -0.264   -0.159    0.789    5.994    0.754    0.177    0.736    0.003   -0.013    0.242    6.633   10.290    6.900    0.064    0.099   -0.114   -0.047   40.057
X1==    2.439    2.341    0.292    4.194   -0.659    2.168    1.052   -0.708   -0.832    0.106   -0.018    0.194   -1.017   -0.149    0.341    0.168   -0.948    5.022   -1.064    0.168    0.934   -0.181    0.742    2.284    2.106    3.977    1.917   -0.122   -0.254   -0.254   -0.018    8.654
X2==    4.090    3.225   -1.064    1.022   -0.775    3.052    3.168   -0.108    1.052    0.552   -0.181   -0.978   -0.181   -0.050   -0.775   -0.948   -0.832    1.194   -0.708    1.052    0.788   -0.018   -0.018    0.106    3.150    2.587    3.599   -0.523   -0.388    0.448    2.587    4.629
CD1=        3        3        1        5        0        3        2        0        0        1        1        1        0        1        1        1        0        6        0        1        2        1        2        4        3        5        3        1        1        1        1       11
CD2=        5        4        0        2        0        4        4        1        2        2        1        0        1        1        0        0        0        2        0        2        2        1        1        1        5        4        5        1        1        2        4        7
GAAATTTCCTGGAAGGCCAATGTGCCTTGCTGCAACGGCAAGGGCATGCTGCTGTGGCAGGCCCTGATCGCCTTTGAGCTCTTTACCGGTTTCAAGTGTCCGGTGAGTGCGGTGCGTCGCGCCCTGGACGAGGCAGCCGCCAATAAGTGGTTTGCCGAGTGACGGTGAGCTGTGGAAAGAAAAAAAGCCGGATCGCAGAAGCGATCCGGCTTTTTCTTTGATCTCAGGTGGTCAGTGTAAGGCAGTGCCCCAGGGTTCATTGGCCATGCGTACCATGTCCTCCACCCCCAGGGTGATATTGTCGAGAATCACATGATTGATGATGCCCTTCATTTCGTCCAGATCCAGGGCATCGCCCTTTTCAAAGGAGGCCATTTCCACACGGTCGAG
KOK=        92
KK=  292832  LL=  293971  Z=    5.75  JJ=  292802  DL=  1140
A===      111      112      113      114      121      123      124      131      132      133      134      141      143      144      211      213      214      223      224      231      233      234      243      244      313      314      323      333      334      343      413      433
B===      222      122      422      322      212      412      312      242      142      442      342      232      432      332      221      421      321      411      311      241      441      341      431      331      424      324      414      444      344      434      423      443
RRR=   14.923    7.539    8.424    0.034    0.317   13.287    8.446    1.344    0.017    4.310    0.962   -0.426    0.126   -0.726    1.038    0.027    0.419   26.832   -0.390   -1.530    0.907    0.856    0.724    0.080    2.355   91.478    9.821    2.010    0.294   11.261    3.177   11.258
X1==    5.601    4.406    4.178    0.386    0.781    3.774    3.857    0.667    1.123    0.989    1.256    0.386    0.069   -1.308   -0.669    1.786   -0.432    4.633    2.289   -0.866    1.354   -0.697    1.544    0.101    0.989    8.378    4.384    1.204   -0.249    2.465    2.443    5.180
X2==    2.664    1.711    2.016    0.089    0.406    3.521    2.190    2.016    0.015    4.357    0.766   -1.104    1.835    0.555   -1.551    0.015   -0.970    5.791   -0.171    1.768    0.670   -1.229    0.469    0.794    2.380   10.919    2.240    1.669   -1.178    4.568    1.300    2.174
CD1=        9        8        8        3        3        8        9        3        4        4        5        3        3        1        1        5        2       10        7        1        5        2        6        4        4       17       10        5        3        8        7       13
CD2=        7        5        7        3        3        9        6        7        3       13        5        1        7        4        0        3        1       12        2        6        5        1        4        4        9       24        8        9        2       14        6        9
CTGCTGGCAGCGGCGCTGTACTTCTTGTGCCAGCGCGTCGTTCATCAGTTCGAACCCGGTGCGGGTGGACTCGGCCATGGCCCGCTTGAAAAAGGGCACCAGAATGCCCGTGAAGACTTCACGGTGAACCAGGTGGGTCTGGCCATCTGAATCGTGCTCCAGCCTGAAGGAATGGACGCCGGTCAGGATGCCGGGCAGCAGGAAGCGCCCCTGCCAGGTGAGCTCCTGCTCCCTTTCGCAGAGGAGAATGCGGGGAGAGAAGCGCATGGGAGAGGTGCCGTTGGGCTGTTGGAGCGTAATACGCAGGCGTGCCCCTGTTGTGGGCTCGCCCTGGATTTCGGTTATAAAGGGATTCCAGCGGCTGTAGGCCGCGAAGTCCGTGATAGCCTGCCAGACGGTGGGTAGTGGGGCGGGTAGCGTCATTTCAGTTGTGATTTCATGGGCGAATCCACCCAGGGCAGAGTCCTGCAGATTGTGCATGCTCTTCTCCTTGTCTGTTGTTGCACTTTTCTGCCGAATGTACACGCTCCTGTCGCTTCCTGCAATCTCTGGTCGACAGAATCCCTGTGATGCCAAAACGCTTTTGCGTCACGGGGTTTGCGCGGCGGAAAACCATGATGAGATTTGGTTCTAACCTACTTGTGAAAAATATTTTACATGACAGTGAAACTGTGTTATATCTCCGCCGTTGTTACGATTTGCAACAATAAAACTATACAGAACTAATGAATCTGTTTGAGGCAAACTATGAAATTCACACGGACGATCAAAGGTCGATTGATTCTCTTTCTCGGTCTGGCGGCGATGGGTACTGCCATACTGGTTGCCATTGCGCTGAACGCACTCTACACCAGTCTGCACAATGCCAAGGAAGCGGCAGTGCAGGAGATCACGGAGTCGCTGCACAGCGTTGTGGCTGACTTCTGGCAGATGTCCCGCGAAGGACTGATCAGCGACGAGCAGGCGCGCGCCTCTGCCCTGCGTGCCCTGAAGGCTGTGCGCTATGGCGATAACGACTACTTCTGGGTCAACGACATGCAGCCGCGCATGATCATGCATCCTACCAATCCCAAACTGGATGGACAGGATCTGAGTGGTTTTGAAGATCCCAACGGCAAGCGCCTGTTTGTGGAGTTTGTA
KOK=        93
KK=  298742  LL=  299611  Z=    7.02  JJ=  298622  DL=   870
A===      111      112      113      114      121      123      124      131      132      133      134      141      143      144      211      213      214      223      224      231      233      234      243      244      313      314      323      333      334      343      413      433
B===      222      122      422      322      212      412      312      242      142      442      342      232      432      332      221      421      321      411      311      241      441      341      431      331      424      324      414      444      344      434      423      443
RRR=   19.543    6.216    0.517    0.575    0.113    6.210   13.296    1.090   -0.629   10.542   -0.188    0.276    1.522    0.189   -0.038    1.116    0.957    3.219    0.324   -0.538    9.907    0.393    9.957   -0.351   -0.724   74.695   -0.740    1.513    0.269    1.963    3.385   10.696
X1==    4.693    3.065    0.598    1.009    0.110    4.057    4.802    0.598   -0.981    4.931   -0.201   -0.926    0.899    0.150   -1.368   -0.981   -0.760    2.580    2.399   -0.351    2.399   -0.529    4.806    1.069    1.938    8.052   -0.287    0.987   -0.306    0.634    2.000    3.452
X2==    4.165    2.028    0.864    0.570    1.028    1.531    2.769    1.822    0.641    2.138    0.935   -0.298    1.693    1.264    0.028   -1.138   -1.259    1.247    0.135    1.531    4.130   -0.744    2.072   -0.328   -0.373    9.276    2.577    1.534   -0.879    3.098    1.693    3.098
CD1=        9        6        4        4        2        9        9        4        1       14        3        1        5        3        0        1        1        6        5        2        8        2       11        4        8       18        3        8        4        6        7       12
CD2=        5        3        2        2        2        3        5        3        2        4        3        1        4        4        1        0        0        3        2        3        7        1        5        2        1       14        5        4        1        7        4        7
CATGCCTTGAAACAGCGTCCGCAGCCAATGCACACATCCGATGCCAGGGAAACAATAAATTCGGGAATCCAGCTGCTGCCGTCCTTGCGCTTGCCTTCCACAAATGCCATGGGAACCTCCATTTGAATATCGGCGACGGACGCAGGGTGGTGCTTCATGTACTGCCTCCTGCGCAGCATCGTCGCGGGTTTTGCGAATTTCCAGAAAGAGCCTTCTGGCGGGTGGCTGAAAATCCTCTGCCACCTGTCCATGGCAGGTAAGCAATGCCTGTGCCATCACGACCAGCCTTTTGCGTGCAATGGGTTACTGATTGCACCCACCTGAACCTGACAGGAGAACCTTGTCGGGTTTCCGACAAAATGTCAGGTTCGCACCAGTGGTGACGTTGCTAACTCACGAAATTCACAGGGATTCATGAAGTGGCAAAGGGATTGCTTTTGTAGCTTGTAGAAAACGGCTCATCGTAGGAAGGAGCGCACCATGCACAGAACCACCCTCCCCCCACCCGACACCACCTGCGAGCACCATCAGGGCGGACAGCATCAGCAGCAGAAAAAACCCAAATGCGCCAAGCCCACTCCTGGCGGAGCATTGGGCGGCTGCGCCTTTGACGGTGCCCAGATTGTCCTGCTGCCCATCGCTGACGCGGCACACCTTATCCACTCCCCCGCCACCTGCGTGGGCAACAGCTGGAATAACCGGGGAACCCGCTCCAGCCACAGTGCCATGTATCGTCAGGGCTTCACCACGGATCTGACCGAAATGGACATCATCATGGGAGCTGAGCAGAAACTGCTGCAGGCGGCCCTGGAACTGGCCCAGCGCTTCGCGCCCCCGGCCATCTTCATCTATTCCACCTGTGTCAGCGCC
KOK=        94
KK=  308642  LL=  309181  Z=    4.80  JJ=  308042  DL=   540
A===      111      112      113      114      121      123      124      131      132      133      134      141      143      144      211      213      214      223      224      231      233      234      243      244      313      314      323      333      334      343      413      433
B===      222      122      422      322      212      412      312      242      142      442      342      232      432      332      221      421      321      411      311      241      441      341      431      331      424      324      414      444      344      434      423      443
RRR=    5.838    0.218    0.143    0.377    0.218   -0.298   -0.730    6.088    0.158   -0.846    0.512   -3.301   -0.542    0.637   -0.098   -0.063    0.103    0.071   -2.020   76.867   -0.696   -3.554    7.866  112.090    2.105    2.589    1.371   -0.328    0.463   -4.698    0.512    0.463
X1==    2.509    0.105   -1.100   -0.421    0.105   -0.863   -1.055    1.672    0.137   -1.079   -1.219    3.687    1.290    0.854    0.105    0.137   -0.092   -0.625   -0.794   10.137   -0.831   -1.035    3.865    9.284    2.684    2.127   -0.831   -0.101    0.507    4.766   -1.219    0.507
X2==    2.327    2.071   -0.130   -0.895    2.071    0.346    0.692    3.641    1.150    0.784   -0.420   -0.895   -0.420    0.746   -0.929   -0.458   -1.118   -0.114    2.544    7.582    0.837    3.433    2.035   12.074    0.784    1.218   -1.650    3.240    0.913   -0.986   -0.420    0.913
CD1=        4        1        0        1        1        0        0        3        1        0        0        6        3        3        1        1        1        0        0       11        0        0        5       12        4        4        0        1        2        7        0        2
CD2=        3        3        1        0        3        2        2        5        3        3        1        0        1        2        0        1        0        2        5       11        4        7        5       17        3        3        0        9        4        1        1        4
ACATGAAGTGGCTGATTTTGTTGGCAAAAAAGAGTGAAGCCAGCAAAACGCCGGTCAGAACACCGTAGGCCAGATTGTGGGTCACGACCACCACCACGACTGTGGAGAGGACAACGATATTGGTGGAAAGGGGCAGGGTGCGTGCGCGCTTGAGGTAGCCCCAGTCGAAGGTGCCAATGGATACCATGATCATCACCGCCACCAGGGCAGCCATGGGGATCAGGGAGATGTAGTCGCTGAGGAACACCACCATGATAAGCAGGTAGACACCAGCTGACAGGGTAGAAAGCCTGCCGCGGCCACCGGATTTGATGTTGATGATGGACTGGCCGATCATGGCGCAGCCAGCCATGCCACCCATGAAGCCGGAGAAGATATTGGCAAGTCCCTGCCCCTTGCATTCGCGGTGTTTATCGCTTTTACTGTTGGTCAGATCATCGACGATGGTGGCGGTCATCAGGGATTCCAGCAGGCCCACAACAGCCAGCGCTGCCGAATAGGGCAGGATGATCAGAAGTGTTTCCAGGGTCAGGGGTACAT
KOK=        95
KK=  316562  LL=  317581  Z=    4.93  JJ=  316382  DL=  1020
A===      111      112      113      114      121      123      124      131      132      133      134      141      143      144      211      213      214      223      224      231      233      234      243      244      313      314      323      333      334      343      413      433
B===      222      122      422      322      212      412      312      242      142      442      342      232      432      332      221      421      321      411      311      241      441      341      431      331      424      324      414      444      344      434      423      443
RRR=    6.352    8.062    0.797    6.821   -1.832   20.309    9.236   -0.104    1.076   -0.070    0.073    0.552    0.620   -0.188    1.521    4.516    0.237   18.769   -0.263    1.076   -4.932    2.062   -2.166   -3.259    2.063  157.128    3.929   -0.693    0.484    4.166   -3.001   18.241
X1==    4.686    3.248    0.244    2.550    3.248    6.409    1.411   -0.531   -0.711    0.264    0.252   -0.538    0.252    0.240   -1.147    1.425   -1.427    6.305    0.401   -0.711   -1.189   -1.197    3.982   -1.778    1.519   16.517    6.316   -0.993    2.043    1.028   -0.999    3.059
X2==    1.356    2.482    3.271    2.675   -0.564    3.169    6.546    0.195   -1.514   -0.264    0.291   -1.028    2.461   -0.784   -1.326    3.169   -0.166    2.977   -0.654   -1.514    4.149   -1.723   -0.544    1.833    1.358    9.513    0.622    0.697    0.237    4.055    3.003    5.963
CD1=        6        5        2        5        5       11        4        1        1        3        3        1        3        3        0        4        0       12        3        1        1        1       10        0        5       29       14        2        8        6        1       10
CD2=        4        5        8        7        1        7       12        3        0        3        4        1        8        2        0        7        2        6        1        0       10        0        2        6        6       21        4        6        5       13        9       17
GAAATTCAGGTCGCCGCCGCCCAGCTTGCCAAGGCCGATAATGGCAAAGTGGGCCCGCTTGTGCTGGCCGGTGTCGTAATCCTCGTACATGGGTTCGCCAAAGCGCTGAACCAGGCGCTGCCAGGCATAGCGATAGGACAATTCCAGGGTGATCTCGGCCAGCATGGACAGGTCTCCCAGCAGCACTTCCAGGGAATCAAGCCCCAGCAGATCGCGCAGGGCGAACTCAATCATCTTGCCGTTGCGGTAGGAGCGCAGGGCGCGGATGAAATCCTTTTCCTCCATCTCCATCATCTGCGCCTCCAGGCGCAGAAAATCCGGCTGTTGATAGCGGTAGGCCGGCGGATACGCCTCGGGACGCCGATGACACAGGCGCAGCAGATTCGCATCCCGCTGCATCAGCTTGGCGATGAAAGCGCTGGAAGAGAGAAGTGCTGCCAGGCGCTCCAGGGAGTCGTCATCCCACTGCCGGGCAAACTCTTCACGGTTGCTTGCCACCACCCGCTCCAGATGGTTGAGGAACAGATCGGCATCATAGGACTCCGTTGCCTGGTGCCACAGGCGCTGGCACCAGGCATGATCCACGTCAAGGTCCAGGTGGCTGGCGATGTATGCAAGGTTTTTTTGTGCGGAAATTTCGTCGGCGAAGTGTGTCATGGGGTTTGCTCTTTCGTTCGCAGGCTGCTGAAAACCCCCCATCTGCGTCGTTGCCCGCTGTCGCTCGTCATTGCAACGTACGGGGAGTACGCTTCATTTCTTGCTCTGCGGGCGCCTTGCACCTGTGGGTTTTTCAATTGCCTGCCTGGGTTGAGGTATTTCAGCAGGCTGCTAAAAAGCCTTGGCCTGCTACACCGCAATCGTGGAGCCGACCATATGCTGCCGTGTACCGTACAGCTGGGTATTGCTCGCTTCCATGCTTTCCAGTACCCGTTTGCTCTCCTGGTAGGCCAGGGCCGGGATATTGTTTTCGGCACTCAGGTGGGAGAGGATAACGTTCTGCATGCCATCCCACCATACCTC
KOK=        96
KK=  335372  LL=  335911  Z=    6.76  JJ=  335282  DL=   540
A===      111      112      113      114      121      123      124      131      132      133      134      141      143      144      211      213      214      223      224      231      233      234      243      244      313      314      323      333      334      343      413      433
B===      222      122      422      322      212      412      312      242      142      442      342      232      432      332      221      421      321      411      311      241      441      341      431      331      424      324      414      444      344      434      423      443
RRR=    1.461   -0.154    0.689    2.583   -0.298    1.535    0.002    1.730   -0.397    0.927    0.508    1.730    6.776   16.089    0.445    0.168    1.043   -0.874   -0.018    4.866   -1.007   -0.544   44.425   25.496   16.406    0.420   -0.404    0.240   -0.006   -0.199   -0.058    0.823
X1==    0.460   -0.599    1.196    3.028    0.401    2.107    0.893    1.196    2.107    0.737   -0.375    2.028    2.139    5.540   -0.599   -0.893   -1.045   -0.991   -0.181    1.107    1.459    1.109    6.684    4.399    3.497    0.463    0.585    0.918   -0.108   -0.108   -0.375    1.271
X2==    3.175    0.257    0.576    0.853   -0.743    0.728    0.002    1.447   -0.188    1.257   -1.353    0.853    3.167    2.904   -0.743   -0.188   -0.998    0.882    0.101    4.395   -0.690   -0.490    6.646    5.796    4.691    0.907   -0.690    0.262    0.052    1.837    0.154    0.647
CD1=        1        0        2        4        1        3        2        2        3        2        1        3        4        9        0        0        0        0        1        2        3        3       10        8        5        2        2        3        2        2        1        4
CD2=        4        1        2        2        0        2        1        3        1        4        0        2        6        5        0        1        0        2        1        6        1        1       10        8        9        3        1        4        3        6        2        4
TGCGCGCACTGAACCGTGACGTCCATCTGGTGACCACTGCTGCCGATTCCCAGGTGGGACGCTTCGACCTGCAGTCCGTGCCACTGGTCGAGGGTATTGAAGCTCCAGGGCTCCTGGAGGTGAGCGAGATCAGGAGTGGCAGTGGCAAGGGGGTGCATGGCATCGGCCAGAAAGGCGGCGGTGGCGGTGCTTTCCTGTTGCGGTATCAGGGCCATGGTGCTGCGGAGGAAGAAGGAGATAAACTGCGCAGCTGTGGCTGCGGTCAGGGCCAGCAGCACAAGACCCAGCAGCGCTTCAATCAGGGTGAAACCCCGGGTCACAGGGTGCGGTCAACCAGCAGTGACTGGCCGCGAATGGACTGCACCTGCCGGTACTTGCCCTTGATGTCACTTTTGCGGCTCTCCATGGCCAGCAGGCGCTCCATGTTGATCTTTTCCTGATTGGCACTGGCCAGCAGGTTGCGATCCTCTTCCAGCAGCTGCAGGGCAGAACCGCCGATTTCTCCGGCATTTTCACAGGCCTGGGCCAGTTGTTGAATGA
KOK=        97
KK=  336752  LL=  337171  Z=    7.19  JJ=  336062  DL=   420
A===      111      112      113      114      121      123      124      131      132      133      134      141      143      144      211      213      214      223      224      231      233      234      243      244      313      314      323      333      334      343      413      433
B===      222      122      422      322      212      412      312      242      142      442      342      232      432      332      221      421      321      411      311      241      441      341      431      331      424      324      414      444      344      434      423      443
RRR=    2.891    0.956    1.121   -3.475   -0.168    0.880   -0.471   -0.002   -1.003   -6.168    0.164   -0.001   -0.099   -3.039    0.070    0.069   -0.729   12.736   -1.336    0.880   -2.979   -0.612   -0.116   -0.024   -0.625  148.026    1.183   -0.328    0.554   -0.515    0.033   12.200
X1==    1.286    3.238    1.118    3.990    0.238   -0.941   -0.076   -0.882   -0.941   -1.052   -1.127   -0.010    0.678    3.014    0.238    1.059    0.894    5.995   -1.081   -0.941    2.650    0.583    1.457   -0.431   -1.052   13.312    1.716    0.567   -0.442    1.185   -0.224    1.998
X2==    2.248    0.295    1.002   -0.871   -0.705   -0.935    6.184    0.002    1.065    5.864   -0.146    0.129   -0.146   -1.008    0.295    0.065   -0.816    2.124    1.236   -0.935   -1.124   -1.049   -0.080    0.055    0.594   11.120    0.690   -0.578   -1.253   -0.435   -0.146    6.106
CD1=        2        4        2        5        1        0        1        0        0        0        0        1        2        5        1        2        2        7        0        0        4        2        3        1        0       16        3        2        1        3        1        4
CD2=        3        1        2        0        0        0        7        1        2        8        1        1        1        0        1        1        0        3        2        0        0        0        1        1        2       13        2        1        0        1        1        9
CAGAGCCTGTGGCTGGGCGTTTTAGAGTCTGGTTACCTGCCACATAGGTAGCAGAATCCCCAGGGCCAGAATCAGGACAAATACCCCAGAGAGCAACAATAGCAGAGGTTCCGTATATCCGGCAAGGGTTCGTAATTTCTGCTGTGCCTGCTGTTCGTAGAAGGTGGCGGTTTTCTCAAGCATCTGTTCAAGGGTTCCGCCTTCTTCGCCAGTGCGCGCCATCTGAACCGCAAGGCCAGGGAAAATGGTGCAGGCCTCAAGTGCCGCGTGAAAGGGAGCTCCCTGATTCAGCAGTTCGTGGGCCAGCTGCAGCTCCTGTCGCAGCAGAGGGTTGGCTGTGGTGTCCCGAACCATTTCCATGGCGGCTGCCAGAGGAATGCCTCCCTGCAGCATGGTTTTCAGAGTCATGAACAGATGGCT
KOK=        98
KK=  347372  LL=  348541  Z=    6.00  JJ=  347342  DL=  1170
A===      111      112      113      114      121      123      124      131      132      133      134      141      143      144      211      213      214      223      224      231      233      234      243      244      313      314      323      333      334      343      413      433
B===      222      122      422      322      212      412      312      242      142      442      342      232      432      332      221      421      321      411      311      241      441      341      431      331      424      324      414      444      344      434      423      443
RRR=    1.995   14.204   -2.609    1.861    3.263   16.213    1.848   -1.222   -0.039   14.029    0.015    4.256   19.025   -0.272    1.599    1.014    0.448   24.937   -0.784    1.978    2.285   -0.001    4.494    0.275    3.144   47.923    0.046    1.102    2.133    4.321    0.134   13.422
X1==    0.907    4.628   -1.706    0.999    2.386    5.383    0.982    1.857    0.061    3.479   -0.980    2.285    4.113    0.914   -1.349    1.244   -0.299    4.757    0.964    2.426    2.509    1.543    1.543    0.346    2.067    9.207    0.165    1.349    1.094    1.094    0.039    2.711
X2==    2.199    3.069    1.529    1.862    1.367    3.012    1.883   -0.658   -0.649    4.032   -0.015    1.862    4.625   -0.297   -1.185    0.815   -1.498    5.242   -0.813    0.815    0.911   -0.000    2.912    0.794    1.521    5.205    0.280    0.817    1.951    3.951    3.465    4.951
CD1=        3        8        0        4        5       12        4        6        3       12        2        6       12        5        0        5        2       11        4        7       10        7        7        4        9       22        5       11        9        9        4       13
CD2=        4        5        4        5        3        6        5        1        1        9        3        5       11        3        0        3        0        9        1        3        4        3        8        5        5       12        3        5        8       12        9       14
CCGCTTGCGCAGAATGGTTATCCAGCTCAGCCCCGCCTGGGCGCCTTCCAGAATCAGCATCTCAAAGAGCCTGCGATCATCATGGACGGGAATCCCCCATTCCTCATCGTGATAGGCGATATACAGCGGATCATCGCCGCACCAGTCACAGCGTCTGGTCATAGCTTCCCCCGTATCTTTCAGAATGTGAGCCCGGGATCCTTCCGGCTTGCCTGGAAGCGCGCCAGAATACTCTGGGCTTTGGCGGCTTTGCTGGTCAGCACTGCTTCCTCGGGAACCCAGCGGCTGACCAGACCGTGATGGGCCTCAGCGCCCTGCAGGTTCAGCGGATGCACCTCCCGGCTGTTGTCGATGGTAATGGCAAAGAAGAAGACCTTCTCATCGCTCATGCCCACAGAACTGTAGACATATCCCAGATCAAGCAGCTCGCCGGGCTGCGCGTCAATTCCCGCCTCTTCACGCAGCTCGCGCACTGCCGTCTGCAGGGGTGTCTCTCCGGCATCTATCAGCCCGGCCGGGAATTCCAGCACCCGCTGGGCCACCGGTGGCCGGTACTGCTCCACCATCAGGTAGAGGCCCGTATCGCGATTGTGAATCAGGACGATAACCGCTCCTTCGCACTGTACCCGGCTGACATACTCCCAGCCGTCTCTGCTTTTCAGTTCAAGATACTTTCCCACGCGAATTCCTCCATCAGAATATCGAGAGCCCGGTGCGTGACGTGAACATTTCCAGGGCCTTCTGTCCCAGCAGAGAGTTGTGGCTGGCATCCAGAGCCGGAGACCACACGCACAGGCTCAAGGTGTCCGGCACAATCGCCACAATACCTCCTCCCACACCACTTTTACAGGGCAGGCCGATGAGAAAGGCGAATTCACCGGCCGCGTCATAGGTGCCGCAGGTCAGCATCAGGGCGTTGATGCGGCGGGCCTGCCGGGCGCTGATCACCTGTACCCCGCTGAAGGGGTGGCTGCCATCGCGACACAGGAAATTGACTGCCCGGGCCAGCTGCAGGCAATTCATGGGGATGGCGCACTGGCGGAAGTAGACATCCAGCACCGTGCAGACGTCATTGTCCAGTTTGCCGAAGCTCTTGATGAAGTTCGCCAGCGCCACGTTGCGAAATCCGGTGGCTGCTTCGGAAGCAGCCACTTCCTCGTCAATGTGTAC
KOK=        99
KK=  359492  LL=  360331  Z=    4.57  JJ=  359282  DL=   840
A===      111      112      113      114      121      123      124      131      132      133      134      141      143      144      211      213      214      223      224      231      233      234      243      244      313      314      323      333      334      343      413      433
B===      222      122      422      322      212      412      312      242      142      442      342      232      432      332      221      421      321      411      311      241      441      341      431      331      424      324      414      444      344      434      423      443
RRR=   22.726   -1.705   -1.360    3.497   -1.142    1.250   10.939   -0.760    1.956   -0.928    0.533   -0.056   -0.365    1.594   -0.249    0.949   -0.018   -0.209   30.117   -0.406   18.409   -0.623   21.051    4.057    2.235    1.886   -0.442   14.690   -0.856    0.527    0.150    5.717
X1==    4.507    1.305    1.735    0.800    2.143    1.047    3.113    0.970    1.047   -0.709   -1.494   -1.391   -0.131    3.636    0.467    1.829    0.876   -0.471    3.998    2.610    5.169   -0.766    4.105    2.451    0.719    1.232    0.794    4.467   -0.969    1.575    0.551    1.575
X2==    5.042   -1.307   -0.784    4.371   -0.533    1.193    3.514   -0.784    1.868    1.308   -0.357    0.040    2.790    0.439   -0.533    0.519   -0.020    0.444    7.532   -0.155    3.562    0.814    5.129    1.655    3.110    1.531   -0.556    3.288    0.884    0.335    0.272    3.630
CD1=        7        3        4        3        4        3        6        3        3        1        0        0        2        8        2        4        3        1        7        5        9        1        8        6        3        4        3        9        1        5        3        5
CD2=        8        0        1        8        1        4        7        1        5        5        2        2        7        3        1        3        2        3       13        2        9        4       11        5        8        5        2       10        5        4        3       10
GGGTATCTGAACCATAAACACCAATCCCTTGCAATGCTGAAACAAGGTGGCGTCCATCGGCGAGGAGGAGATCCAGACCCATGGCGCAGGCAAGGGTTGCTCCGGTGCCTTCAGCCCAGCGCTTTCGCAGGAGCTCTTTTTTGCGGGGTGTCAGGAGAAGCCGCGTAAAAAAGTGCAGACCAAATGCTACGAGCAAAGTTTGTTCAACAAGCATTGCTACGGGTGACTGGCGTGAGGAATCCATTGCGAGGGGGATCAGCAGCGACCCGAACACAAGAACCCCAAGCACAATGGAAAGGGCTTTCAGGACAGGGTGTGCGCGCTGACTGAAATCGTAAAGATCATCCTGGAAAAACTGATAGGTAAGCCTGGCCCTGCGGTAGTGCTTTTTCCAGGCAAGGTCAAGGCGTGCAATCCGGCGGCGCCAGTGGTATGGAAGCTGGCTCATAGCTTCTCGCGATCTCCCTTAGGGCAATGTCCCCCCCCATATACGCCTTTTACAGGCAAGAGGCAATATGCGGGTGGAACGATTCGGTCCGGCAGAAGAATGTAGTGACTCGCAAATGCTGAATACTTCGCTTTCTTGCACGTCACTTTGAGTTTTTTGTCCATTGGCCAACATACCCCGGCAACATCCTCAGGGCACCCAGTTTGCCCCATGGGTTATCCCTGGTACAGTCTTTGTCTTCCTACGCTTTGCGCAGTATCAGGCCGTAGTGGTAGGGCGGGAAGTCAAACACAGTGCCAGGGCTGCATTCCAGCCCTGCCTGCTTGCCCCATTGTATGCACTGCTGCGGCGTGGGGCGGATATCCATGGCTGGCCCTCTGGGAGTAGCGGGA
KOK=       100
KK=  363692  LL=  364771  Z=    6.60  JJ=  363662  DL=  1080
A===      111      112      113      114      121      123      124      131      132      133      134      141      143      144      211      213      214      223      224      231      233      234      243      244      313      314      323      333      334      343      413      433
B===      222      122      422      322      212      412      312      242      142      442      342      232      432      332      221      421      321      411      311      241      441      341      431      331      424      324      414      444      344      434      423      443
RRR=    0.707    0.236    1.783    2.065    4.440    2.834   18.662   -0.780    0.789    4.023    0.479   -0.345   -0.442    3.117    1.438   10.916    0.581   18.672   -0.015    0.439    0.394   -0.678    8.858   25.136    2.025   55.374   -0.110    8.474    0.233    0.027    0.526   32.392
X1==    0.950    1.791    0.446    0.961    2.741    1.142    3.770    1.278    1.142    2.058   -0.937    0.961   -0.294    1.227   -1.060    3.546   -0.643    4.098   -0.012    0.341    0.525   -1.021    2.703    4.477    1.357   10.003    0.525    3.010   -0.254   -0.254    0.350    6.270
X2==    0.744    0.132    3.994    2.150    1.620    2.481    4.950   -0.611    0.691    1.955   -0.511   -0.359    1.505    2.539   -1.356    3.078   -0.904    4.556    1.201    1.287    0.751    0.665    3.277    5.615    1.492    5.536   -0.209    2.815   -0.917   -0.106    1.505    5.166
CD1=        2        3        2        3        4        3        7        3        3        5        1        3        2        5        0        6        1        7        2        2        3        1        7       11        4       18        3        8        3        3        3       15
CD2=        3        2       10        6        4        7       10        2        4        9        3        2        7        8        0        8        1       10        4        5        6        5       10       13        8       15        4       15        4        6        7       19
CGGCTACCATACGGGCATTGCTGAAGAAGGGGTTGGGTACCACCTGCCCCTGGGGCAAATGGTTGGCCCAGATATAGTTGATACTTTTGGTATTGGGGCGAAACCAGTGGGGAAAGACCACATACACCCGTGCTGCGTAGTCGTCCCCGGCTTTGGTCAGGGCATTGCCATCGGGGATGATGTTTTCCACCTTCCAGCGCCACTGCAGAATGGGGTATGTGGCGAGATCAATCTCAACTTCATGCACCAGGCCCGATGCCTGGTTCTGGCTGCTGGCCTGCAATGCCAGCGTTCCTTCCTCTTCCACCAGCTCATAATGGGTGGGGCTGGTGCCGCGAAACTCCTGGGCTTGCCACTGCGGGCTGATACCGTCCTGTATACTCCCAAAGGGCAGGGGAATAGATGAAGCCCCGAAGGCAGCTGAACCCAGGAGAAACACCAGGGCCATGGAGCCGACTCTCATGCGATGGCCCCGCCACAGGAGCTGCCCGCCCCGGCGGTGCAGCCGAAGCAGTGCGAGGCGGTGGCGATGGAGCGGGGGATCTGCTCCAGGTTTTGCACATCCCAGATATGCAGAGGTGTACCACCTATGGGCAGGCCTGCCATCTGGTTGAAGTCGCAGTCGTAGAGGCTGCCATCCCAGGCTACTGATACTTGCTGCATGCACATAAGGTTGTGGGCGGCCGCAGGGTTGAAGTTGTCCACCAGCAGCTGCATATAGTCGTCATACTGCCCGTGCTGTCGCAGGTGGCGGGCGTAGCGGGTGACGGGAATATTGGTAAGAGTGTAGAGATGGTTGAAGAGGATGCCGTAGTGCTGGGCCAGCTGCTGACGGTAGGATTCCTCCAGTGCCGACTGGCTGGGGGGCAGGTGGGCGCCGCCGGGGTTATACACCAGGTTCAACTTCAGGCTGCTGCCCGGCTGGCCATAGCCCAGTCCATTGAGCAGGTGCAGCCCCCGTATGCTTTTGTCAAAAACACCTTCGCCCCGCTGGCGGTTGACGTTGTCTTCCAGGTAGCAGGGCAGGGAGGCGATGACTTCCACACCATGTTCGGCCAGAAAGGCGGCGGTATCTTCCTG
KOK=       101
KK=   10263  LL=   11192  Z=    4.64  JJ=   10083  DL=   930
A===      111      112      113      114      121      123      124      131      132      133      134      141      143      144      211      213      214      223      224      231      233      234      243      244      313      314      323      333      334      343      413      433
B===      222      122      422      322      212      412      312      242      142      442      342      232      432      332      221      421      321      411      311      241      441      341      431      331      424      324      414      444      344      434      423      443
RRR=    2.447    4.897    0.354   12.458   -0.052   -0.418   14.298    0.961    0.119   -2.234   -1.325    8.558   11.043   -0.319    6.275    0.315    0.996    0.580    8.227   14.374    7.116   18.597    4.022    1.104   -0.464    0.555   -1.801    1.265    0.923    9.170    0.058   17.851
X1==    1.340    2.068    0.189    3.987    0.212    0.271    4.794    0.804    0.271    1.498    1.571    2.739    3.474   -0.289    1.449   -0.358    0.963    0.353    2.366    4.674    2.888    4.279    2.331    1.096   -0.377    0.302   -1.588   -1.599    0.361    4.876   -0.333    5.521
X2==    1.827    2.368    1.869    3.125   -0.247   -1.540    2.983    1.195    0.438   -1.491   -0.844    3.125    3.179    1.104    4.329   -0.881    1.034    1.645    3.477    3.075    2.464    4.346    1.725    1.007    1.231    1.838    1.134   -0.791    2.557    1.881   -0.173    3.233
CD1=        5        6        3        9        3        3       10        4        3        5        5        7        8        2        5        2        4        3        6       10        7        9        6        4        2        3        0        0        3       10        2       11
CD2=        5        6        5        7        2        0        7        4        3        0        1        7        7        4        9        1        4        5        8        7        6        9        5        4        4        5        4        1        6        5        2        7
GCTTTTGCCCATGAAGCAACCAGGCAATGGCTGTAATTATGACGACGCCGAGTCCCGACCAGACTGCATAAGCAACACCGACAGGGATGGATTTCAGAACCAGAGAAAGAAAATAAAATGCGATGCCATAACCGATTATGACAACGGCGGAAGGGGCAAGCTTAGTAAAGCCCTCGCTAGATTTTAATGCGGATGTTGCGATTACTTCGCCAACTATTGCGATAACAAGAAAAAGCCAGCCTTTCATGATATATCTCCCAATTTGTGTAGGGCTTATTATGCACGCTTAAAAATAATAAAAGCAGACTTGACCTGATAGTTTGGCTGTGAGCAATTATGTGCTTAGTGCATCTAACGCTTGAGTTAAGCCGCGCCGCGAAGCGGCGTCGGCTTGAACGAATTGTTAGACATTATTTGCCGACTACCTTGGTGATCTCGCCTTTCACGTAGTGAACAAATTCTTCCAACTGATCTGCGCGCGAGGCCAAGCGATCTTCTTCTTGTCCAAGATAAGCCTGTCTAGCTTCAAGTATGACGGGCTGATACTGGGCCGGCAGGCGCTCCATTGCCCAGTCGGCAGCGACATCCTTCGGCGCGATTTTGCCGGTTACTGCGCTGTACCAAATGCGGGACAACGTAAGCACTACATTTCGCTCATCGCCAGCCCAGTCGGGCGGCGAGTTCCATAGCGTTAAGGTTTCATTTAGCGCCTCAAATAGATCCTGTTCAGGAACCGGATCAAAGAGTTCCTCCGCCGCTGGACCTACCAAGGCAACGCTATGTTCTCTTGCTTTTGTCAGCAAGATAGCCAGATCAATGTCGATCGTGGCTGGCTCGAAGATACCTGCAAGAATGTCATTGCGCTGCCATTCTCCAAATTGCAGTTCGCGCTTAGCTGGATAACGCCACGGAATGATGTCGTCGTGCACA
KOK=       102
KK=   17583  LL=   18482  Z=    5.56  JJ=   17343  DL=   900
A===      111      112      113      114      121      123      124      131      132      133      134      141      143      144      211      213      214      223      224      231      233      234      243      244      313      314      323      333      334      343      413      433
B===      222      122      422      322      212      412      312      242      142      442      342      232      432      332      221      421      321      411      311      241      441      341      431      331      424      324      414      444      344      434      423      443
RRR=   37.441    7.461    0.880   -0.083    0.260   18.114   -0.173    2.077    1.776    3.056   -3.877   -2.735    8.807    0.456    0.718    3.489    2.077   34.463    0.998   -0.183    0.720    0.109    4.810   -0.109   -0.243   45.871    2.185   -0.145   -0.528    3.632    1.777   12.704
X1==    5.994    4.366    0.207   -0.109   -0.455    3.252   -0.116   -1.323    1.726    1.511    2.349    1.949    4.303   -0.578   -1.258    0.963   -1.484    5.521   -1.488    0.200    0.776   -0.265    2.335    1.164   -0.668   10.168    5.850   -0.091    1.449    0.830    0.394    4.544
X2==    6.246    1.709    4.254    0.762   -0.571    5.570    1.495   -1.569    1.029    2.022   -1.651   -1.403    2.047   -0.788   -0.571    3.624   -1.399    6.242   -0.671   -0.917    0.928   -0.411    2.060   -0.094    0.363    4.511    0.374    1.605   -0.364    4.375    4.511    2.795
CD1=        9        7        2        2        1        6        2        0        4        4        6        5        9        2        0        3        0        9        0        2        3        2        6        5        1       18       10        2        5        4        3       10
CD2=       10        4        9        3        1       11        4        0        4        7        0        0        6        1        1        8        0       12        1        1        5        2        6        2        4       10        4        8        3       12       10        9
CCGTGGGCAGGGCCGATGGAGAGCAGCTGCGCTTTACCAGCCAGTCGGGAACCGCTGTACTGCAGGACTGCCTGAACCGGGCAGGTATTCACCTGGATGCTGTCACCCTGCGCGAATACTACCGCTATCTGGAAAAACGCAGCGACGCCGAAGGTGAGATGGACGAGCGGGCCATTCTGCGACACTATCGGCAGTGGTGCGCAGGCAGCCAGATCAGCCCGGAAATACCGGCGCGATAATTTCAGCAGTTGCAGATACGTGCATGGCAATGCGCTCGGGACGGGATTTGGCCTCTTTTTTCAGTCGCGCGAAGACTTCCGCCAGATCCTCCTGTGCCAGAGAACGAGAAGCGGCGGGAAGTTTTATGACAGCAGCACTGGCGCTGAGCAGGTCGAAGGTGCGCAGGTTTCCCTCTCGATCGCGGGCGCTGTACTGGCCCTGCAGCAACTCGTTTTCCTGGTAAAAAGGCTCAATGGAGTCCATGAACTTGCGGATGGTTTTGGTGATTTTGCGCTCCACAAAGTTGTCATCTTTTTCCGCCCTTTCGTGCTCTGGAACCTGAATTCCCAGGAAAAAGTCGTCGCCGCCAATGTGCCCGATAAAGTAGCAGGAGCTGATAAAACGCTTGCGCAGCAGTTCCGAGAAGAGAATGATGGCGCGATCGCCCTGACGGAAGCCGAAGCGGTCGTTGAAGGGTTTGAAGTTGTCAAAGTCAAAATAGATCAGGTAGTAGATATTTCCGGTGTCCTCGCAGGCCTGGTTGATGAAATTGTTGATGAGGATATTGCCGGGCAGTTTGGTCAGGGGATTCATCTCCCGAGCGTAGGCCATGTTCTTTTCGTTCAGGGTTTTCAGCAGGCTGGAAGCCGACAGGAAACCGCAGTAGGACTGGTCGCGAGT
KOK=       103
KK=   28593  LL=   29762  Z=    6.05  JJ=   28563  DL=  1170
A===      111      112      113      114      121      123      124      131      132      133      134      141      143      144      211      213      214      223      224      231      233      234      243      244      313      314      323      333      334      343      413      433
B===      222      122      422      322      212      412      312      242      142      442      342      232      432      332      221      421      321      411      311      241      441      341      431      331      424      324      414      444      344      434      423      443
RRR=   24.959    0.118   -0.416   -0.242    0.298   13.251    2.278    0.196    6.061   -0.191   -0.194   -0.112    5.025    0.102   -0.589    0.224    2.599    5.947   -0.013   23.671    0.015   -0.587   12.998    6.714    0.860   51.895    2.562    5.897    2.297    5.596    0.787    9.584
X1==    4.032    0.085    1.428    0.250    0.085    2.384    0.472    0.197    2.384    0.905   -0.703   -0.375    2.652    0.476    0.817    1.729   -1.524    1.339   -0.013    6.316    0.025   -1.113    4.243    1.942    2.559    7.686    1.198    2.366    0.961    1.963    0.415    4.968
X2==    6.190    1.401   -0.292   -0.967    3.522    5.557    4.831    0.992    2.542   -0.212    0.275    0.298    1.895    0.215   -0.720    0.129   -1.706    4.441    0.972    3.748    0.595    0.527    3.063    3.457    0.336    6.752    2.140    2.492    2.390    2.851    1.895    1.929
CD1=        8        2        5        3        2        6        3        3        6        5        2        2        8        4        3        5        0        4        2       12        3        1       10        6        8       17        5        9        6        8        4       14
CD2=       10        4        2        1        7       12       11        4        7        3        4        3        7        4        1        3        0       11        5        9        5        5       10       11        4       16        8       10       10       11        7        9
GCGCAGCGCTACCGCAGCCACCTGAGCTTTATTTTCCTGGATGTCGATCACTTTAAAGCGATCAATGATGAACATGGGCATAACCGGGGAGATGAGGTGCTGCGACAGATTGCCGAACTCATCAAGAACATGCTGCGCCAGAGTGATACCTTCGGGCGTTGGGGAGGGGAGGAGTTTATCATTGTCCTGCCCCATGCCAGCCTGGATGATGCCAGTATGAAAGCCGAGCAGCTGCGCCTGGCAGTAGAGCAGGCGCCACTGAGTATCGGCTCAATTACCTGCAGCTTCGGAGTCACGGAATATCAGCTGGGCGAGCCCCACGATCAGCTGATCCAGCGTGCCGACCGGGCGCTCTATATCGCCAAACAGACCGGGCGCAACCGAGTGGTGGCCCTGTAAGAGTACCGTCTCAGAACAGCATTACCGGGCACTTGACCGCATGCAGTACATAGTTGGCCACTGAGCCGAACAGCACATCACTCACTTCCCCCCGCCCGCGACGGCCCATAATCACCATATGAAAGCCCTCATCATTGGCAATGCGGCTGATGCGCTCACGGGGCGAACCAAACTCCAGGCGCTTTTCCACCGCAATCCCTGCCCGCTCAAGAATGGCGGCATAGCTTTGCAGCATGTCCTCGCCGGACTGCCGCGCGTTCTCACGGATCATATCCACCTGGAAGTCGGGAATCATGCGATAGGTGAGCTTTTCCATATTGATGACATAGAGCAGGGTCAGTTTCGGGGGAAACTGCTCCTTATGGGCGATGATCATACTGAGAGTGCGGCGGGCCGTATCGGAGTTGTCGACGGGAACCAGAATTTTGACATCCATAACAGTACTCCTGGGGTGATCTGTTGATAAAGAGTGTTTCACACAAAGCCCTCAAAGACACCAAGAAAGGCAATGCCGCGCTCGCCTGCTACGCTCAATCTCCCCCGTGTGCTTGCTTCTGCCAGTCAGCGCCGACTGAAACGCTGGCAGCCCGCAGGGTCGTCGCCATGAGGGCGGCGACCGCAAACTCAGTCCGGGATGACGGTTGTTTGCGGCCCCAGTTTCAGACAAGCTGATGGCAGAAATCTGGGGGTTGCTTTTGCGTCACTTTTGGCAGGTCAAAAGTGGCAGATTCACCCTCCGTACCCATACAGCCAGCGCGGCAGGAACAGCAC
KOK=       104
KK=   37413  LL=   37832  Z=    5.67  JJ=   36663  DL=   420
A===      111      112      113      114      121      123      124      131      132      133      134      141      143      144      211      213      214      223      224      231      233      234      243      244      313      314      323      333      334      343      413      433
B===      222      122      422      322      212      412      312      242      142      442      342      232      432      332      221      421      321      411      311      241      441      341      431      331      424      324      414      444      344      434      423      443
RRR=    2.287    0.187    0.420   -1.126   -0.130   -0.015   -0.096   -0.249   -0.015   -2.065    1.180    4.396    2.839    0.345    0.280    0.527    0.532    0.532   -0.182   39.831   -1.391   -1.289   39.193   69.304   -0.935    0.478    1.141    0.166   38.395    0.451    1.180   -1.474
X1==    1.329   -0.591    0.769    2.037    0.409   -0.031    0.153   -0.161   -0.031    2.793   -1.310    3.037    2.584   -0.326    0.409   -1.022   -0.847   -0.907    0.255    8.882    1.654    1.261    7.896    7.117   -0.742   -0.531   -1.357    0.227    5.378   -1.150   -1.310   -1.150
X2==    1.722   -0.316    0.546   -0.553   -0.316    0.484   -0.628    1.546    0.484   -0.740   -0.901    1.447    1.099   -1.059    0.684   -0.516   -0.628   -0.586   -0.715    4.484   -0.841   -1.022    4.964    9.738    1.260   -0.901   -0.841    0.732    7.139   -0.392   -0.901    1.281
CD1=        2        0        2        3        1        1        1        1        1        6        0        4        5        1        1        0        0        0        1       10        4        3       11        9        1        1        0        4       12        1        0        1
CD2=        2        0        1        0        0        1        0        2        1        0        0        2        2        0        1        0        0        0        0        5        0        0        6       12        2        0        0        2       10        1        0        3
CGGGATTGGCCATCACCCTGGTGCCCGTGCTCATGGGCTACTTCATCCGTGGGCGCATTACGCCGGAACATAAAAACCCCATAAACCGTGTCCTGGTCGTCATGTACCAGCCCATGATCAAGGCCGCCCTGCGCTTCCCCGGCACCATCGTGGTGCTGACCATCCTTGCCGCGGCCAGCATGATCTATCCCGTCACCAAACTGGGTTCGGAGTTCATGCCCGAGCTGGATGAAGGGGACCTGATGTACATGCCCACCACCCTGCCGGGGCTTTCGGCGGGCAAAGCGGCAGAGCTTTTGCAGCAGACCGACCGCCTCATCAAGACCGTGCCGGAAGTGGAGCGCGTCTTCGGCAAGACCGGGCGGGCGGAAACCGCCACCGACCCCGCACCCCTGACCATGCTGGAGACCAGCATCATGC
KOK=       105
KK=   38493  LL=   39332  Z=    4.58  JJ=   38403  DL=   840
A===      111      112      113      114      121      123      124      131      132      133      134      141      143      144      211      213      214      223      224      231      233      234      243      244      313      314      323      333      334      343      413      433
B===      222      122      422      322      212      412      312      242      142      442      342      232      432      332      221      421      321      411      311      241      441      341      431      331      424      324      414      444      344      434      423      443
RRR=    0.252    0.290    0.897    6.149    0.063   -0.104   -0.161   -0.128    1.338   -0.543   -0.120    2.741    6.196    0.000    0.063    0.030   -0.479    0.860    1.753   84.795    0.326   -0.968   12.641  118.301   -0.683   -0.316   -2.293    6.420   -5.300   -3.296    0.891   -1.143
X1==    2.180    2.127   -0.797    4.183    0.459   -0.147    0.627    0.570    0.529    0.935   -1.216    0.669    1.634    0.022    0.459   -0.147   -0.762    1.155    2.646    8.638    0.333    1.573    7.771   11.565   -0.729    0.494   -1.312    2.222    5.190   -0.830   -0.646    2.874
X2==    0.116    0.136   -1.125    1.470    0.136    0.710   -0.257   -0.224    2.531   -0.581    0.098    4.097    3.792    0.019    0.136   -0.201    0.628    0.745    0.663    9.817    0.980   -0.615    1.627   10.230    0.938   -0.640    1.748    2.889   -1.021    3.969   -1.379   -0.398
CD1=        4        4        1        8        2        2        3        3        3        5        1        3        6        3        2        2        1        4        6       15        4        6       17       23        2        4        1       10       16        3        2       11
CD2=        1        1        0        3        1        2        1        1        4        1        2        6        7        2        1        1        2        2        2       12        3        1        4       16        3        1        4        7        1        9        0        2
TGCCCGCCGGCTATTCCATCAGCTGGTCCGGCCAGTATGAATACATGGAGCGCGCCAACGAGCGCCTGAAAGTGGTCGTCCCCCTGACCCTGGCCATCATCATGCTCCTTCTCTACCTGAGCTTTGGCCGGGTGGGCGAAGCCCTGCTCATCATGGCCACCCTGCCCCTCTCCCTGGTGGGGGGCTTCTGGCTGCTCCACTTGCTGGACTACAACCTCTCCATCGCCGTCAGCGTGGGCTTTATCGCCCTGGCTGGAGTAGCCGCCGAAACCGGGGTGGTGATGCTGGTCTACCTGGATCAGGCCCTGCGGGCGCGCCAGAAAAATGCCACCAGTGAGGGCCGCCGGGTGAGCCTGAATGAGCTGCGGGAAGCCGTGATTGAAGGCGCCCTGCTGCGCGTGCGACCCAAAGTCATGACCGTTGCCACCATCATCATCGGCCTGCTGCCCATCATGCTCAGTACCGGCACCGGCTCAGAAGTCATGCGCCGCATCGCCGCTCCCATGGTGGGCGGAATGGTCAGCGCCACCGTACTGACCCTGGTGGTACTGCCCGCCGCTTACTATCTGTGGAAACGGATTCAGTTGAAATGTGCATAGTTCATTGGAGCAAGCGTGGAAAGAGGCCTAAAGGCCGCACCCTGAACCAGGAGATAATCGTCACATATCTCGATCGTATGCAGAGGCATGAAAGGTGTTGTAACTTCAGTCCTTCTTGCCACTTTGGACCCGCCCAAAGTGGCGCAAAAGCGCCCAGCTACTATTTTCAAATAGTAGCTGGGCTACCGCGTTCCAATGGCAGCGTCCTGGCTGAGACAGCACACGGGGGATAGATAGAAGA
KOK=       106
KK=   57183  LL=   57662  Z=    5.68  JJ=   56463  DL=   480
A===      111      112      113      114      121      123      124      131      132      133      134      141      143      144      211      213      214      223      224      231      233      234      243      244      313      314      323      333      334      343      413      433
B===      222      122      422      322      212      412      312      242      142      442      342      232      432      332      221      421      321      411      311      241      441      341      431      331      424      324      414      444      344      434      423      443
RRR=   -0.748    0.833    0.301    0.069    1.424   22.832    2.429    0.672    0.473    0.650    2.814    0.683   -0.963   -0.270    0.241   -1.139    0.716    0.263    0.716    0.716   -0.174    0.498    1.484   -0.622   10.267  156.724    2.871   -2.112   -2.122   -2.672    0.138   10.191
X1==   -0.330    0.591    0.378   -0.643    0.591    3.228    2.202   -0.622    0.228    4.491    1.636   -0.643    0.721   -1.129   -0.409    1.228   -0.798    1.042   -0.990   -0.772    0.456   -0.416   -1.239    1.981    2.630   12.622    0.456    1.902   -1.536    2.493    0.721    3.165
X2==    2.268    1.410    0.798   -0.108    2.410    7.073    1.103   -1.080    2.073    0.145    1.720   -1.062   -1.336    0.239   -0.590   -0.927   -0.897    0.253   -0.723   -0.927   -0.382   -1.197   -1.197   -0.314    3.904   12.416    6.303   -1.110    1.381   -1.072    0.192    3.220
CD1=        0        1        1        0        1        4        3        0        1        6        3        0        2        0        0        2        0        2        0        0        2        1        0        4        4       15        2        5        0        6        2        7
CD2=        3        2        2        1        3        8        2        0        3        2        4        0        0        2        0        0        0        1        0        0        1        0        0        1        7       18        9        1        5        1        2        8
GCCCTGATCGGAGCCGGCTCCTACCAGGTGATGAACACCGTTTTCCGCACCCAGGAGATCACTCAGGTTCACAGCGATGAGCTGCGCAGTCTGCAGCGCGCCATGCGTTTTCTGGCCCTGGATATCGAGCAGATACACGCCCGGGGTATTCGCGATGAGTATGGCGATCACCAGCCTTTTCTGCAGCTGGGCGGCGGGCTCTATACGCTGGAGTTCACCCGGCGTGGCTGGACCAATCCCCTGCAGCATCCACGCAGTACCCAGCAGCGCGTGGCCTATGACTTTGATGGCAGCTCGCTGCTGCGTCTTTACTGGGATGTGCTCGACCGGTCCCGGGAGAGTGAGCCCCGTGTCCAGACGCTGCTGGAGGGTGTGGAACACCTGCAGGTGCGGGTGGTGGATGCCACGGGCATGTGGCATGATGTCTGGCCTCCCCTGGAGGCGCCCCAGATTCCCCAGCAGCTGATCCTGACCGGCCTG
KOK=       107
KK=   59613  LL=   60002  Z=    7.27  JJ=   58923  DL=   390
A===      111      112      113      114      121      123      124      131      132      133      134      141      143      144      211      213      214      223      224      231      233      234      243      244      313      314      323      333      334      343      413      433
B===      222      122      422      322      212      412      312      242      142      442      342      232      432      332      221      421      321      411      311      241      441      341      431      331      424      324      414      444      344      434      423      443
RRR=   -1.735    1.121    0.234   -0.868    0.281    7.128    4.896    0.618   -0.926   -2.932   -0.774    0.618    7.001    0.104    0.281   -1.783    0.618   11.554   -0.906   -0.182   -0.123    0.194    0.194   -0.176    3.561  111.832    1.332    0.043    0.770   -2.405   -0.774   15.944
X1==   -0.504    2.490    1.238   -0.743   -0.510    2.228    2.247   -0.762   -0.772    2.675   -1.070   -0.743    2.737   -0.092   -0.510    2.228   -0.753    2.218   -0.762    0.228   -0.157   -1.077   -1.077    0.853    0.796   11.302    0.777    0.196   -1.322    1.788   -1.070    6.452
X2==    3.443    0.450    0.189    1.168   -0.550    3.200    2.179   -0.811    1.200   -1.096    0.724   -0.832    2.558   -1.125   -0.550   -0.800   -0.821    5.210    1.189   -0.800    0.780   -0.180   -0.180   -0.207    4.477    9.895    1.715    0.218   -0.582   -1.345    0.724    2.471
CD1=        0        3        2        0        0        3        3        0        0        4        0        0        4        1        0        3        0        3        0        1        1        0        0        2        2       13        2        2        0        4        0       10
CD2=        4        1        1        2        0        4        3        0        2        0        2        0        4        0        0        0        0        6        2        0        2        1        1        1        6       12        3        2        1        0        2        5
TGGGCTCTGGCCGCAGGCGCTTTCCTGGTGTGGTTTGTGGTGGAAGTTGCCAGCGGCTTTGTGCAGGCCGCCCATGTCAACCGCCAGACCCAGGCCCTGGAAGATCAGGCCAGGCAGCTCTACCGACAGCTCTTTCCCCAGGAACAGCGTATTGTCAATATCCGGGCTCAAATGCAAAGCCACATCAACCGCGCCGGCCAGAGTGCCTCCACCGATGAAACCTTCCTGGGCCTGCTGGAAGGCCTTGGAAATCCCCTGCAGCCACTGCTGGCCGGGGGGAATGTGACCATGCGCCATATCAGTTACTCACAGCAGCGCGGAGATCTGATGCTGGAGGTGCACTTCGCCAGCTTTGAACATCTGGAGCAGTACCGTGCTGATCTTGAGAGC
KOK=       108
KK=   60333  LL=   61502  Z=    7.64  JJ=   60303  DL=  1170
A===      111      112      113      114      121      123      124      131      132      133      134      141      143      144      211      213      214      223      224      231      233      234      243      244      313      314      323      333      334      343      413      433
B===      222      122      422      322      212      412      312      242      142      442      342      232      432      332      221      421      321      411      311      241      441      341      431      331      424      324      414      444      344      434      423      443
RRR=   24.109    0.475    1.083   11.262   -0.047   -0.571   11.542    7.225    0.600   -0.073   -0.849    0.952    6.769   24.816   -0.342    0.095    1.589    4.285   21.265   27.655    0.002   -0.788   24.914   15.842    0.709    3.957    1.383    6.778    6.011    0.253   -0.578    1.550
X1==    5.525   -0.545    0.819    3.288    0.223    0.499    3.362    3.018    0.499   -0.308    1.861    0.561    1.861    5.913    0.223   -0.171   -1.627    2.634    4.492    5.860    0.015   -1.873    5.747    5.077    0.331    1.266    1.184    3.751    2.187    0.110    1.266    1.668
X2==    4.364   -0.870    1.322    3.425   -0.210   -1.144    3.433    2.395    1.201    0.237   -0.456    1.696    3.637    4.197   -1.531   -0.558   -0.977    1.627    4.734    4.719    0.126    0.421    4.335    3.120    2.143    3.126    1.167    1.807    2.748    2.293   -0.456    0.929
CD1=        8        1        3        7        2        3        8        6        3        2        6        3        6       14        2        2        0        7       11       11        3        0       14       14        3        5        5       10        8        4        5        7
CD2=       10        1        6        9        2        1        8        8        5        5        3        6       11       11        0        2        1        5        9       11        4        4       11        8        9       10        6       10       11       10        3        7
CCCCTCGCTCGAATGGCGGTGAAGCATCCACGGAGTCTCTGTTGAGGCTTGTCAGCGAAGTGGCCCGTGCCCAGGATATTGCCCTGCGTCGCTTTGAGCCGGACGGTACCACTGGCCTGCGGGTCTGGCTGGAAGGGGTTCCCTTTCACGCCTTTGCGGGTTGGGTGGAAAAACTGCAGGTGGAGCATCGCATCACTGTCAGCCAGGTTGCCGTTGACAGTGCGGGGCCGGGGATGGTGAATGTGCGGGCGGTGCTGAGCCGCTGACAGGCTGCTGAGAAAGACGATTTTTCACACAAAGCTCACAAAGGCACAAAGGAAAGACAGAAAAGGCGGGAATAAAACAGCGGCCTGTATCTTTTACGAGGCGTTTGCGGCTCTTTTTGTGCAGTCACCAAGAATGAGGAGGCCGTGATGTACAGAACAGTTTCTTCCACTGCGATGTGTGTACTGCTGATCATGGTGGCGCTGCTCCTGAGCGCCTGTGTGGCACCTGGCCAGCAGCGTTCTGCGGGCTTCTCAGAGGAACCGCTGCCGGACTGGATATTTTTCACCTCATCTTCCTATGGCCTGGAGTACGCCTCCGAGTGCGTTCCCATTGAGGCTTCCGAAGACGTGGCCCGCGAGCAGGCGATTGCCCTGGCACATGATGAACTTTCGCGTCGACAGGGGCGCATTCTGCCTCCCCACCTGCGGGACAATCCCACCTTTGAAATTGTGGAAACCCGGCGGGTTCTCTTTTCGGGAACCCCCTATATCTGTGTTCTGATGCGAATTCACGGTGGTCGCTGAGTGGTGTTGTCGTCATTTGCCTGCGGAGGTATTTCAGCAAGCTCTCAGGAGTCGCCTTTGATCCTGTGGTCATCAATGAACTGGCGCACCTGGGAAATCAGGGTTTGAGGCGGACAGGCATGTTTCTGCAGAATGTTATGCACATGCCCTTCAAGCTTGCGACAGTCTGCGGGATCAAGCTCCCTGGATGTCAGGACAATAACCGGGAGCTTGCTCCACTGGGGGTGAGCCTTCAGGTGAGCAGCAAAGGTAAACCCATCCATGACCGGCATCACCAGGTCAAGCAGAATCAATGCTGGCTGGTGTTCGGAAAGCATCTGCAGTGCGTGTTTGCCATGTTCCGCTTCTATGACTGCGTAGCCTTCCGCAACGAGCACTT
KOK=       109
KK=   75933  LL=   76232  Z=    9.78  JJ=   75423  DL=   300
A===      111      112      113      114      121      123      124      131      132      133      134      141      143      144      211      213      214      223      224      231      233      234      243      244      313      314      323      333      334      343      413      433
B===      222      122      422      322      212      412      312      242      142      442      342      232      432      332      221      421      321      411      311      241      441      341      431      331      424      324      414      444      344      434      423      443
RRR=    8.450   -0.635    0.467    0.508    0.187    0.087    1.174   -0.062   -0.316   -0.610   -0.004    0.077   -2.171    0.719    0.304    0.087   -0.262    0.428    0.098    0.304   -0.796    0.022    4.628  102.111   -3.476    4.299   -0.230    5.161    0.061   -0.671    0.719    0.173
X1==    3.271    1.353   -0.883    1.179    0.353    0.216    3.271    0.117   -0.784    0.908    0.005    0.179    3.005   -0.926   -0.647    0.216   -0.729    1.305    0.353    0.216    1.051    0.117    2.117    9.179   -1.044    1.005   -0.949    2.404    0.732    0.732   -0.995   -0.189
X2==    2.583   -0.470   -0.529    0.431    0.530    0.404    0.359   -0.529    0.404   -0.672   -0.722    0.431   -0.722   -0.777   -0.470    0.404    0.359    0.328    0.277    1.404   -0.757    0.186    2.186   11.125    3.328    4.278    0.243    2.147    0.083   -0.917   -0.722   -0.917
CD1=        4        2        0        2        1        1        4        1        0        2        1        1        4        0        0        1        0        2        1        1        2        1        3       10        0        2        0        4        2        2        0        1
CD2=        3        0        0        1        1        1        1        0        1        0        0        1        0        0        0        1        1        1        1        2        0        1        3       12        4        5        1        3        1        0        0        0
TCTCCAGTACCATGGAATTACTGGCGCGAACCGCTGGTGCCACTGCCAGTGTGCTGGAAGTCATGGAGCATGTGCGATTGGCCAGCAATCGCAACCTGGATACTACCAGTGAAGTTTCCACTGCCGCCCATGAAATGAACGCCACGATTCATGAAATATCATCCAGTGTTTCTGTTTCCACCCAGTCTTCCCTGGCAACGGTGGACCTGGCCCGGGATGGAGTCCACAGCCTGCGGGAATCCACTGCCAGCATTCAGCAGCTGAAAACAGAAATCGGGGAGCTGGCAGCGCAGATCCTTG
KOK=       110
KK=   99483  LL=  100382  Z=    5.34  JJ=   99483  DL=   900
A===      111      112      113      114      121      123      124      131      132      133      134      141      143      144      211      213      214      223      224      231      233      234      243      244      313      314      323      333      334      343      413      433
B===      222      122      422      322      212      412      312      242      142      442      342      232      432      332      221      421      321      411      311      241      441      341      431      331      424      324      414      444      344      434      423      443
RRR=    1.244   10.661   -0.072   -0.220   -2.051   -0.115    2.170   -1.621   -0.066   -2.208    0.148    9.973   -0.109    6.983    0.743   -0.910    2.308   -1.829    7.030   49.711    0.443   -0.139   24.807   66.902    0.147   -2.172    0.747    0.466    6.386   -0.467    0.400    3.386
X1==    1.846    2.631    0.456    1.730    2.631    0.529    4.506   -0.870   -0.148    2.372    0.372    3.042   -0.276    2.896    0.575   -0.824   -1.517    1.982    1.246    5.940    0.482    0.444    7.050    8.249    0.409   -0.923    0.482    2.300    1.603   -0.314   -1.570    1.603
X2==    0.674    4.052   -0.158   -0.127   -0.779   -0.217    0.482    1.864    0.444   -0.931    0.397    3.279    0.397    2.411    1.291    1.104   -1.521   -0.923    5.642    8.369    0.919   -0.314    3.519    8.110    0.359    2.353    1.551    0.203    3.984    1.488   -0.255    2.112
CD1=        5        6        3        5        6        3        9        1        2        6        3        7        2        7        3        1        0        5        4       11        3        3       13       15        3        1        3        6        5        2        0        5
CD2=        3        8        2        2        1        2        3        5        3        1        3        7        3        6        4        4        0        1       11       15        4        2        8       15        3        6        5        3        9        5        2        6
ATTCCAGCATGGCAAAACCACATGCCATGATCATGACCAGGATGCCTGCAAAGACCATCAAAAATGAATCCAGTATGAAAGGGAGTTCAAGCACAATACCTTCCACGACTTCACCTCCACGTAAAGTAATAAAATTGCGATATGCCACTGTCAGAGCAACTGGCGTGCCAAAAGATAAAGTATTGCTTTATTGAGATTTGTCGTGTAGATTGACAATGACAAAAATAACAAAAAAACCATGAGTGACAAAAATGACAAGCGAATGGCTCTTTCTGAGGTCGGCGGTGGATATCATCCATTCCGGCCGCAATATCAAGATGGGAATCAATACGACCCTGCAGATGATGTCGGAATACTTTGACTTCCGCTTTCCCTCCCTGTTTCTGAAGGACATGGTCACCGGTCAGTATGGGCTGGAGATCAGCCCTGAGATCCCCTCCAGGGAAAAGTCCCGTATTTCCGAACGCATGAACCAGTGGCGTTATCACCGCAGCATCAATTCCGCCTCGGTGGTTATTCTGGGTGAGGAGGAGGATGATTTTGACGATAACCCCTTCGCGCCGTACCTGGGGGAGGCGCCCCTGCGCTTCTTTGTGATGGTGGCCATCGAGGAGCCATCCAAGACCCTGCCCCTCTCATTTTTTACCTTCTTCTGCCGCGATATGTACGCGTTGAACCGGCGCATTGATGTGTTGCGCACGGTGGGGCGGGTGCTCTATTTCTCTCTGAATTCCTACGGCTATCGCCTCAATGTCAGCGATGAGCCTCACCGGCGTCCCATTCCGGCGGTGCTGGATGGAGTTATCGGGAAATCCACAGCCATGCGCGAAGTGGCTGATCTGGTGCAGAAGGTGGCTGCCAGCCGTGCCAGTGTGCTGATTACCGGAGAATCGGGGACGG
KOK=       111
KK=  103113  LL=  104162  Z=    4.67  JJ=  103023  DL=  1050
A===      111      112      113      114      121      123      124      131      132      133      134      141      143      144      211      213      214      223      224      231      233      234      243      244      313      314      323      333      334      343      413      433
B===      222      122      422      322      212      412      312      242      142      442      342      232      432      332      221      421      321      411      311      241      441      341      431      331      424      324      414      444      344      434      423      443
RRR=    6.845    0.978    4.826    0.161   -1.047   30.928   20.880   -0.110    1.234    5.160   -0.936    0.510    0.163    0.611    1.327    1.236    0.025   20.911   -1.488    1.234   12.322    0.394   -0.244   -0.112   12.404   86.641    1.969    1.390   -0.754   -1.700   13.273   29.168
X1==    4.010    0.837    1.313    0.136    0.837    4.251    4.181   -1.203   -1.279    2.041    2.715   -0.610    0.229    0.922   -1.061    0.301   -0.036    4.592    1.115   -1.279    5.036   -0.569   -0.569   -0.399    4.136   13.283    4.378    0.577    0.616   -1.977    3.958    5.801
X2==    1.707    1.168    3.674    1.176   -1.251    7.276    4.994    0.092   -0.965    2.528   -0.345   -0.837    0.712    0.663   -1.251    4.107   -0.706    4.554   -1.334   -0.965    2.447   -0.693    0.429    0.281    2.999    6.523    0.450    2.409   -1.224    0.860    3.353    5.028
CD1=        5        2        3        2        2        7        8        0        0        5        7        1        3        5        0        2        2        8        4        0       10        2        2        3        8       24        9        4        5        0        9       15
CD2=        4        3        9        4        0       14        9        3        1       10        3        1        5        4        0        9        1        9        0        1        9        2        4        3       11       16        5       14        3        8       10       18
TTCAGAACGCGAATAATCTCCTCCGGTGTCAGGAGCTGGTCTTTGGTGGCGTGGCAGATGCCGTCCTCCGGGACGCAGTAGAAACACTTGAGGTTGCAGCGATCCGTGACGCTGATGCGTACGTAGGTAATGGGGTTGCCTTGGGAGTCCAGGAGCTGTTGTGTCATGGCATGCTTCCTACAGCAGCTGCAGGGCAAAGGGCATGCCCCGCAGTCGCGTGCCCCGCGGGGCATTGCCGATATCTTCCGGGAAGATGACCAGGCCGTCGGCGTTGGCGAAGGGGATAAAGTGGGAGGACTTCTGGTTTTCGCCGCCCCGGGCGTGCCAGTGTCCGTTGACCAGATCGAAGTTGGCACGGTTGAACACCAGGTGCCCCTGGCGGGAGCGCATGTCATTATCCAGCTCCACATCCACTTCGACGGGGTGATGGTCAGGGCGCCCCATGATTCGCTTCAGAGCCGGAACAACGTAGACCAGCATCACCGTGAAGAAGGCTGAAGGGTAGCCGGGCAGGCCGAAAAGAACCTGCTTGCCACGGGAGGCGAAGAGCAGGGGGCCACCGGGCCTGATGGCGGTACGGGTAAAGTGCAGGTTGACATCCAGGCTCTGGAAGATGGGTTTGACAAAGTCATATTTCCCCATGGAGACACCACCGGAAGTCAGCACTACGTCGCACTCCTCCATGGCCAGCCTGATGGTGGTGGCAATCTGCTCGCGGCTGTCCTGCACCATGCCGTAGCTTGTGCAGGGAATCCCCATGGCCTGCAGGATGTACTGGGCGGTGTACTGGTTGGTGTTGCGTACCTTTCCCCTCTGGTGGGGGCTGTGGCTCTCAAGGAGTTCATCGCCGGTGACGATGATGCCCACCCGGGGTTTGCGGTAGACGGACAGATGGGTGGCACCCAGGTAGTGGATCAGGGGCATGCGTGCCCAGTTGAGCCAGGTGCCGGCTTTCAGGGCGATGTCTTCTCCATGGGCCTCTTCACCGGGCTGGCAGATATTCTCCTGGGAGCCGTACTCCTGGGAGAGGGCGATATGGTCTCCCTCCTG
KOK=       112
KK=  116223  LL=  117032  Z=    8.20  JJ=  115863  DL=   810
A===      111      112      113      114      121      123      124      131      132      133      134      141      143      144      211      213      214      223      224      231      233      234      243      244      313      314      323      333      334      343      413      433
B===      222      122      422      322      212      412      312      242      142      442      342      232      432      332      221      421      321      411      311      241      441      341      431      331      424      324      414      444      344      434      423      443
RRR=    8.363    4.494    6.342    6.634   -0.374    0.293   -6.063    0.010   -0.316   23.003   -0.569   -0.379   12.525    0.136   -0.057    0.483    1.646    2.098    4.212   -0.316    1.872    0.496    9.281    2.957    2.709   74.446   -0.946   -0.062   -1.171    0.014    0.377   13.663
X1==    2.380    2.146    2.947    1.848   -0.854    3.031    4.531   -0.027    0.494    7.180    0.904   -1.046    3.159    0.075    0.146   -0.351   -1.230    1.479    2.768    0.494    0.431    0.978    2.904    1.490    1.775    7.669   -0.887    0.109    1.187    0.013   -0.599    2.947
X2==    3.513    2.094    2.152    3.590    0.437    0.097   -1.338   -0.362   -0.639    3.204   -0.630    0.362    3.964    1.809   -0.391   -1.376   -1.338    1.419    1.522   -0.639    4.338    0.507    3.196    1.984    1.527    9.707    1.066   -0.573   -0.987    1.058   -0.630    4.636
CD1=        3        3        4        3        0        5        7        1        2       11        3        0        6        2        1        1        0        4        6        2        3        4        7        5        4       12        1        3        5        3        1        8
CD2=        7        4        6        8        2        2        0        2        1        9        2        3       10        6        1        0        0        3        3        1        9        3        7        5        6       20        4        3        2        6        2       13
GTGGCCTGCCTGTGTGGCCTGACCGTCTGCGCCGTTTCAGCGGTGGCCATCGGCATGTATTTTGATCAGTCCCGGGAGCTGCTGATTTCTCTGGCGCCAAAATCGGTTACCACCCCGATTGCCATGGGCATCAGCGAAACCCTTGGTGGTCTTGGATCACTGACCGCGGCTCTGGTTATTATCACGGGCGTCTCCGGCAGTATTGTGGGGCCGCTGGTGCTGAAGCTGATCCGGGAGAAAGACGAGAATACCCAGGGCTTCACCATGGGTCTGGTGGCCCACGGCTTTGGAACTGCTTACGCTTTCAGCATCAGCCCTGCGGCCGGAGCTTTTGCTGGTCTGGCCATGGGATTGACAGGCCTTTTCAGCGCTTTCTTGCTGCCACTGTTTTTACAGTTGATGGGAGTGTGAAAACCCGCTCTTCAATGGTAAGTTTCTCAACTTTCGCACCCCCGAAACGGCAGGTTGTCGGCGCTGACCCACATGCAATGCTGGAATGGCCGAAATGGTTCTGCTCAGACTGCATTTCTTTTGCCACTTTGGACCCGCCCAAAGTGGCTGGGAAGCGTTCCCCAGTGCTGTCCTTTTCAGCCGTCCGCTTGCCTGGAACTGGGGACCGCAAACAACCGCCCTCCGTGGCTTTTGGTTTGCGGTTGCCGCCCTCGTGGCGGCAACCCTGCGGATCCATCGCGTTATGCAGGCAAGACCCGAACGGGACACCTGCAGGAAGCAGGTGGTCCGGCAGCACTGCAGGGAAGCAGGGGTCAGGCAACGCAGCAGATGGGGCTCTTTGAGCAGCCTGCTGCCGGA
KOK=       113
KK=  118503  LL=  119192  Z=    4.50  JJ=  118263  DL=   690
A===      111      112      113      114      121      123      124      131      132      133      134      141      143      144      211      213      214      223      224      231      233      234      243      244      313      314      323      333      334      343      413      433
B===      222      122      422      322      212      412      312      242      142      442      342      232      432      332      221      421      321      411      311      241      441      341      431      331      424      324      414      444      344      434      423      443
RRR=    4.688    2.969   -0.599   35.980    2.115    7.417    0.669    0.870    0.092   -1.845   -1.263   -0.220    2.064   -1.085   -0.020   -0.084    0.470    3.969    0.590   -0.172   11.613   -0.317    0.059    1.449    0.009   37.923    5.988   -0.214   -0.634    5.999    6.584    8.187
X1==    1.154    1.048    2.995    7.770    1.048    1.767    2.153   -1.005   -0.125   -1.100   -1.242   -0.247    2.030    0.779    0.048   -0.125   -0.368    2.431   -0.491   -0.125    2.305   -0.548   -0.548    0.568   -0.180    6.120    2.305    3.026    0.898    3.904    2.848    3.904
X2==    4.062    2.833   -0.200    4.630    2.018    4.198    0.311   -0.865   -0.736    1.677    1.017    0.890    1.017   -1.393   -0.426    0.674   -1.276    1.633   -1.202    1.379    5.039    0.578   -0.108    2.550   -0.050    6.196    2.598   -0.071   -0.706    1.537    2.312    2.097
CD1=        2        2        4       10        2        3        4        0        1        0        0        1        4        3        1        1        1        4        1        1        4        1        1        3        1        9        4        5        3        7        5        7
CD2=        7        5        2        8        4        8        2        1        1        6        4        3        4        0        1        3        0        4        0        4       11        3        2        5        3       12        7        4        2        6        6        7
GGGAGCGGAAATGATGGGCCCGGCTGGAGAGCACATCGCCCATGAGCTGGCCTGGGCTATGGAGCGTGGGCTGGACGTGTTTGAGATGATTCGTCTGCCCTTTTACCATCCTGTGGTGGAGGAAGGTCTGCGCACAGCGTTGCGGGAGCTGGCCGCCCGGGTGGATAGGCGAAAGGCCCGCTGGGAACTTTCTTTTGCCTGAGCTTCCCCGGCCGTGTATAATCCGCTAAGATTCTGTGACCAAAGCTTTCCGGAGGGCGTATCATGGGACTTTTTGAGCTTGGTGGCTATATACTCTTTGTGCTGATGATGGCCTTTGCCGTCATTGTCATCCATCTCAAGGACAAGCGCATTGCCCAGTTGCGAGACGATCGAAATCGCTATCTGCAGGAGCGCAACGAAGCGGTGGACTATGCCAACAAGCTCAGTGGTCAGGTGGATCTGGACTTCTCCCGTCAGGAGGAGAAGATTCAGCGGTTCCAGCGAGAGCGCGATGTCCTGCTGGAGCTGGCCAAGGAGAACCTGCCCGGTGATCAGTACGGTGTCCTGAACCGCGCCTTTGAACAGCGGGTCAGCAAGATGAAGCCGGTCAAGGACTGAGCGCTTCTTTCAATCCCACTCAGGGTAGCAGATGTAATAATTCTTCAGGGGTTTCCAGGATGGGAACCCCTTTTTTCTGAAAAAAGGCCC
KOK=       114
KK=  120573  LL=  121742  Z=    4.53  JJ=  120543  DL=  1170
A===      111      112      113      114      121      123      124      131      132      133      134      141      143      144      211      213      214      223      224      231      233      234      243      244      313      314      323      333      334      343      413      433
B===      222      122      422      322      212      412      312      242      142      442      342      232      432      332      221      421      321      411      311      241      441      341      431      331      424      324      414      444      344      434      423      443
RRR=   54.513    0.955    2.922   -0.345    0.277   -0.213   -0.644    0.743   -2.004   -0.453    1.763    3.692    3.422    9.716    1.417    0.266    0.346   25.950   16.577    1.613    0.219   -0.281   18.400   -0.069    3.881    1.544   -0.452   -0.221    1.216    9.992    1.210    6.370
X1==    8.105    0.435    3.402    0.594    0.435    0.883    0.848    2.013    1.509   -0.215    1.071    1.283    1.071    2.983   -1.540    0.883   -1.636    3.846    2.663    0.257    0.080   -0.541    6.548    2.949    2.427    0.416    5.441    0.268    1.484    3.353    1.071    3.353
X2==    6.726    2.196    0.859   -0.580    0.638   -0.242   -0.759    0.369   -1.328    2.111    1.646    2.878    3.196    3.257   -0.920    0.302   -0.212    6.746    6.225    6.275    2.756    0.519    2.810   -0.023    1.599    3.713   -0.083   -0.826    0.820    2.980    1.130    1.900
CD1=       13        3        7        3        3        4        4        5        5        2        4        4        4        7        0        4        0       10        8        3        3        2       14        8        6        3       12        3        5        8        4        8
CD2=       19        8        6        3        5        3        2        5        1        8        7       10       10       10        2        4        3       14       13       15        8        4        8        3        7       11        3        2        5        9        6        7
CCTGTCAACAGGCTGCTGAAACCATTTACGGTGCTGTCCGCCGGACGCTCACGCGCAGCAGCGCACTTTGCGTGCACTTCGCACCAAGCCTGGCGTGCGCCTGCATCTGTGGGTTTTCAACGGCCTGCCTGATGTAAAGTATTCCAAGTGCTCAGGCAAGGTTCTGTGATAGCCGCAGATCATAGCGGCAAACCCGTGGGAATTCAAGAGAGCTCCCTGGAAAGACGCTGCCAGGAAAATATTTGCATGGATTACGGTTTTTTGGTGACAGCTGACATTCTTTCTGTTACAAGATGTACCCATGTTGTTTTTCCGCTCGCAGGACAAGTCTTTTTGCCTTTCTTGTATCGTGAACACCAACGATTACACTTTTTAAGGATCTATTGAATGATGAAATCTATCTATGCCGGTAACTTGCCTTTCACGACGACTGAAGACGAACTCGGAAACCTCTTTGCTCAATACGGAGATGTTTACTCTGTAAAACTCATCTCTGACCGTGAAACTGGCAGACTGCGCGGCTTTGGTTTCGTTGAAATGGAAGAGAAAGACTGCGAAGCGGCAGTTGAAGCTCTCAACGGTTTCGAATTCGGTGGCCGCAAGCTGCGCGTCAACGAAGCTCGCCCTAAAGGCTTCTGAGCAACACTTCTCCGTAACCTCAAGGCACTGGCTCAGCTGTTGGGCCGGTGCTTTTTTTCTTTCCCACCTGTCGCCCCGGCGATACTACTCCCAAGGATTCAGAATGTCTGTGAAATCTATCTATGCTGGAAATCTGCCTTTCACCACTACCGAAGACGAACTCGGAAACCTCTTTGCACAATACGGTGACGTGTACTCCGTAAAACTTATCTCTGACCGTGAAACTGGCCGCCTGCGTGGTTTTGGTTTTGTTGAAATGGATGAGAAGGATTGTGCTGCTGCAGTTGAAGCTCTCAACGGCTATGAGCTGGGTGGCCGCAATCTGCGCGTCAACGAAGCTCGCCCCAAAGGTTTCTGAGGAAAATTTTCCTGAAATCATGAAAGCCCTGACTCTCCGGAGTCAGGGCTTTTTTTGCGTGTGCTACGGGGTGCTGAAAAATTCCTGTATGGGGCGCTGCTTGCTGGACACTGCGCGAGCAATGCTTCATTTTGGCGACCTGAGTGTTTTCAATTGCCTGCTTGTTTTGAGGT
KOK=       115
KK=  126693  LL=  127532  Z=    6.07  JJ=  126423  DL=   840
A===      111      112      113      114      121      123      124      131      132      133      134      141      143      144      211      213      214      223      224      231      233      234      243      244      313      314      323      333      334      343      413      433
B===      222      122      422      322      212      412      312      242      142      442      342      232      432      332      221      421      321      411      311      241      441      341      431      331      424      324      414      444      344      434      423      443
RRR=   19.132    0.295   -0.847   -0.860    0.079    9.939    3.108    0.364    0.720    9.364    0.437   -0.667    6.858    0.939   -0.171    5.634    0.652   25.781   -0.612   -0.135    1.088    0.927   -0.395    0.940   21.169   88.582    3.022    1.224    2.491   -0.052    7.235   53.866
X1==    3.699    1.820   -1.374    2.504   -0.094    3.081    6.385   -1.374   -0.624    4.495   -0.532   -1.322    3.619   -1.036   -1.052    3.822   -0.543    3.863   -1.305    0.117    1.672   -1.110    2.469   -1.022    3.353    7.770    1.097    0.778   -1.317    0.065    1.840    7.899
X2==    5.173    0.162    0.616   -0.344   -0.838    3.226    0.487   -0.265   -1.154    2.083   -0.821    0.505    1.895   -0.906    0.162    1.474   -1.200    6.674    0.469   -1.154    0.651   -0.835   -0.160   -0.920    6.314   11.401    2.753    1.573   -1.891   -0.802    3.932    6.819
CD1=        5        3        0        5        1        6       10        0        1       11        2        0        9        1        0        7        1        7        0        2        6        1        7        1        9       16        5        7        2        5        6       22
CD2=        6        1        2        1        0        5        2        1        0        5        1        2        5        1        1        3        0        9        2        0        3        1        2        1       11       19        6        6        0        2        8       16
GCCCACTTCGGCGGCGATGCACAAAGCGCCGGGAAAACCGTGGACCAGTGCCTGGATCACTTCCGCAATCCCGATGACTACGAAGCCATCCTGGTGCTCTGCCCCAGCTGCGGCTCAGCCATGCAACATGAGTTTCCCCACTACGCCGCCGCCGGGCAGCACGAAGAACTCAGCCAGCGCGTTGCCGCCAAGACCATGACCCTGGCCTCCTTTGTGGAAAAGGCCGGACTGCAGTTCCAGTCAGGCGGCCACCAGAAAGTCACCTACCATGTCCCCTGCCACATGGGTCGCGGCATGGGCTCCAGCGCTGCCGACCTGCTGAAGTCCCTGCTGGGTGAACAGTTCGCCCCCATGGAACACGCCGATGTCTGCTGTGGCTTTGCCGGCTCTTACTCGGTAGACTACCCGCAGGTTTCCGCTGGAATCCTGGGCAAAAAACTGGAGCACGCCGCTGCCACTGGTGCCTCCACCCTCATAACCGACTGCCCCGGCTGCGTCATGCAGATCGGGGGTGGTGCCGCCAAACAGGAGATGGACATGCAGGTGGTGCACCTGAGCACCTTCCTGGAAAATCTGGAGAGCAGGGGCTAGGTGGCCCCTGAGGGCAGCCCCATGACGCGCATGGCTCAGGTATTCTACCAGTGGCTCGAAAAGCGATTTTTCTCCACGTTAACCCGTAAGATCGTCGGAAATCTCAGCGTACTGCTGATTCTGCAGGTGCTGACCTTTGTCGTCTACACCCGCGGGCTTGGCGCCATCGAGGCAGCGGTGGTGACCGCGCCAGGGGGCGCTCCGGAAGTCGGGCAGCAGGTGAGCTCTCTGGTGGGCGATCTGTTTATC
KOK=       116
KK=  135273  LL=  135602  Z=   10.86  JJ=  135183  DL=   330
A===      111      112      113      114      121      123      124      131      132      133      134      141      143      144      211      213      214      223      224      231      233      234      243      244      313      314      323      333      334      343      413      433
B===      222      122      422      322      212      412      312      242      142      442      342      232      432      332      221      421      321      411      311      241      441      341      431      331      424      324      414      444      344      434      423      443
RRR=   -0.191    0.068    0.266   -0.266   -0.460    0.691    3.680   -0.233    0.266    4.994    0.008    0.734    0.000    1.008    0.068    0.743    0.266    3.646   -0.252    0.266    0.908    0.044   -0.000   -0.110    1.940  109.206    0.908    0.471    0.521   -0.888   -0.053   12.264
X1==    0.736   -0.259   -0.499   -0.532    1.741    1.509    1.477   -0.499   -0.491    1.055   -0.008    1.468   -0.008   -1.047   -0.259    0.509   -0.523    2.518    0.486   -0.491    1.071   -0.990    0.010   -0.054    1.055   10.992    1.071    0.920   -0.669   -0.669    1.992    4.491
X2==   -0.259   -0.264   -0.533    0.500   -0.264    0.458    2.491    0.467   -0.542    4.736   -1.023    0.500   -0.026   -0.963   -0.264    1.458   -0.509    1.448   -0.518   -0.542    0.848   -0.045   -0.045    2.020    1.840    9.935    0.848    0.512   -0.779    1.327   -0.026    2.731
CD1=        1        0        0        0        2        2        2        0        0        2        1        2        1        0        0        1        0        3        1        0        2        0        1        1        2       12        2        3        1        1        3        8
CD2=        0        0        0        1        0        1        3        1        0        6        0        1        1        0        0        2        0        2        0        0        2        1        1        3        3       11        2        3        1        4        1        6
GAGGGTCAGCTGTGTGCCGGCCTGTGCCACACCATAGACAGACCCGCCGTGCTCGGCCTTGCCCTGGACCAGCAGCAGGCCATCGCCAGCCTGGGGGGTGTAGCGGCACACCTGATGGATCAGCAGCTGCTGTCCCTGTACGGCGTGGACAGAACCCAGGCGCAGTCCGCGATCGCCGGAGTAGTCCGGTTCCATGAGGGTGCGCTGGAAGGTCTCTTCCAGCCAGCCGCTGGAAAACCGACGGCCGAAGGTCAGGGCCATGGTTTCGTGGGGGGGTGGCATATGCGCTTGCCACTGCCATCTCCCCAGGGCCGACCCATAGGCCTGCAG
KOK=       117
KK=  136353  LL=  137252  Z=    6.44  JJ=  136263  DL=   900
A===      111      112      113      114      121      123      124      131      132      133      134      141      143      144      211      213      214      223      224      231      233      234      243      244      313      314      323      333      334      343      413      433
B===      222      122      422      322      212      412      312      242      142      442      342      232      432      332      221      421      321      411      311      241      441      341      431      331      424      324      414      444      344      434      423      443
RRR=    7.635    6.559    0.104    0.118    1.208    4.600   29.098   -0.002   -0.920    1.391    0.076    0.118    0.224    0.491    0.546   -0.227   -0.224   32.401    1.515    0.453    2.107    1.688    0.411    0.466    2.963   55.427    3.085    0.055   -0.015    7.928    2.026   36.960
X1==    3.187    5.196    0.075    0.346    2.777    1.046    5.387    0.075    1.046    1.398    0.232    0.346    0.232    0.325   -0.448   -0.515   -1.479    6.294    2.285   -0.515    0.928   -1.528    4.456   -0.575    1.398   10.195    0.928   -0.110   -0.485    1.928    2.100    5.546
X2==    2.396    1.262    1.380    0.342    0.435    4.398    5.401   -0.029   -0.879    0.995    0.326    0.342    0.965    1.511   -1.220    0.440    0.151    5.148    0.663   -0.879    2.269   -1.104    0.092   -0.812    2.119    5.436    3.323   -0.500    0.030    4.112    0.965    6.664
CD1=        6        8        2        3        5        3       10        2        3        4        3        3        3        4        1        1        0        9        5        1        3        0        9        2        4       19        3        2        2        6        6       12
CD2=        4        3        4        2        2        9        9        2        1        5        3        2        4        4        0        3        2       11        3        1        8        1        3        1        7       11       10        4        4       12        4       17
CATCGGATGGGAAGGCCGTGCTGGTGTTGCGGAAGACTTCAGATCCATACTTCTGCCATGGCGGACAGGTTCCGGGAGCAGCGTCTATTCATGGGCGTGGTTCCTCAGGAAGGGTATGGCACATCCGGCTGCTCACGATGCCAGGTGCAGCAGGATGCGCAGCAGGAAATAGGCATAGGGCAGGGAGGTCAGTACCAGGGAGAGGCGCACCGTTGCCATGAACTGTTCAGCACCGGCCTGACGAAACGCCTCTTGCAGGACCAGCGCCTGGTCAATCCCTTTCATGGAGTAGAAGAAATACAAAAAAGAGATCATGAGGAACAGAATGCCCAGGGCAAAGGCTTCCAGGGCAATAAAGCACACCAGGGCAAAGAGGATGTGGATGAAGGTGCCGTGGACTGGCTGGGTGAAGCGGATATGTTCAATGGAGAGGCCTTCAGAGGAAGGGCGCGCCATTTGCTGTTGCAGGATGCGATAGTTACTGAAGCTGGCGTACAATTCCATGATGGCGAAGTACGCTGCACCGAGGACACTGATGAGCATTGAGGTTCTCCTTGCAAATTCGGGCTGAATATACCATAACTTATGGCGCAAAGTAACCGGGCAGTTGTCCGGTTGAATTTTTTGCCCATGCTCCCGGCCCGTCACGTGGCCGCGAGGCTATTTTCCGCGAAGGAAACACCTATGCTCAACTATACGCGCACCTTTGACGTCATTGTGGTGGGAGCGGGCCACGCTGGCTGCGAGGCGGCCCTGGCAGCGGCCCGCATGGGCTGTTCCACCGCCCTGTTCAGCATCAATCTGGACACGATTGCTCAGATGAGCTGCAATCCTGCTATTGGCGGCGTTGCCAAGGGCCATCTGGTCAAGGAGATCGATGCCCTGGGGGGTGAGATGGCC
KOK=       118
KK=  146163  LL=  147362  Z=    5.78  JJ=  146163  DL=  1200
A===      111      112      113      114      121      123      124      131      132      133      134      141      143      144      211      213      214      223      224      231      233      234      243      244      313      314      323      333      334      343      413      433
B===      222      122      422      322      212      412      312      242      142      442      342      232      432      332      221      421      321      411      311      241      441      341      431      331      424      324      414      444      344      434      423      443
RRR=   -0.142    2.701    5.556   10.234    1.936   44.514   18.590    0.343    2.340    9.273   -0.158   -0.297    1.410    0.532    2.375    0.981    0.870   49.731   -1.425   -0.109    9.267    0.524    5.196   -1.131    0.451   26.863    8.167    1.323   -0.216    3.812    0.759   13.628
X1==   -0.475    0.714    2.194    2.442    1.425    6.163    4.809   -0.684    2.296    3.662    0.107   -0.206    2.506   -0.741   -1.420    0.362   -0.527    6.901    1.801    1.006    4.101   -0.821    1.866    2.879    0.403   10.302    2.933    1.826    0.301    0.844    0.706    3.019
X2==    0.300    3.783    2.532    4.191    1.359    7.223    3.865   -0.501    1.019    2.532   -1.482    1.445    0.563   -0.718   -1.672    2.711   -1.652    7.206   -0.791   -0.109    2.260   -0.639    2.784   -0.393    1.120    2.608    2.784    0.725   -0.720    4.515    1.074    4.515
CD1=        1        3        5        6        4       12       11        1        6        8        3        2        7        2        0        3        2       15        7        4       10        2        7       10        3       20        8        6        4        5        4        9
CD2=        4        9        9       11        5       16        9        3        5       10        1        6        5        2        0        8        0       14        1        3        8        2        8        2        7        9        9        7        3       14        6       14
CATTGGCGGACTCTGGAAATCACCCATCTGTGGCTTTGCCCGCGGTGCCTCATTGCCGCAAGCGCAGGGGAAGCGCCCTTGCTCCTTGTTCGCGGGCAACCTGGCACCTTGGGTTATTCAGTTGCCTGTGTCTTCCCCGGGGCTGGATTGGGCATTGTAGATGAGTACGTTGTGGTAGAGGTAGTAGGCCATGAATTCGCCGAGGGTTTCAAAGATGCGGATATCGTGTTCATGGAAGAAGCCCTTGATATGATGGGAGAAGCACAGAACCCCCAGCAGCTCCTTGCGGCAGATGAGTGGAGTGCAGATAAGTGAATTGATGGGAGTACCCAGCGCATCCTTAGCGGTGAAACGCGTGTCCCGTGTGACATCACCAAGCAGGGCGGTTTCACGGTGCTGGGCAACCCAGCCGGTCAGACCTTCGCCCATGGCGAAAGTCACGGGTTCGGTATCCTTTCCAGGAAGACTTATCTTCTGGTGCTCGCGATTATAGCTGGAGATCATCTCCAGCGAGTCCTCGTTGCAGAGGAAAAGGGCCATATTATGGAAGGGCATCTCCAGAGCCACGACCTCAAGGGCGTGCCTGGCGGCATCTTCCTTGGTGGGGAAGTTGCGGTCACTTTGCAGCAGGACTATGGCGCAGGAGAGCGCGTTGATGATTTTATCGTAATTGATGCGCAGGTCATTGAGGGAGCGGTAGGCAATCTGCTTTTCCAGCACCAGGAAGGATATCTTCTGCAGCGCGCTGCGGAACCCGTGATCTGCAACTTCATCCAGATCCTTGCGGGTTTTGCGGCCTTTCAGTACATCGTCGATCAGTGAGGTAACCTGTTGCATTTCCATTAGAGCAGCTCCGATACCAGTGATGAGATTTCTTCCTGGAGAGCAGATGTTTTGTGCAGCACTTCCTGTATCTTCTCTTCAGTGGTTCCCGTAATTTCCTGCACCAATACTGTATAGGATTCGGAATGCGGTGCCAAGGTTATAATGGGCTCTTCTGCGAACACGTGCCTGGAGAGGATATCGCCCATGGCCACAATGGCTGACAATCCGCGATATGGATCCTGGCTGTCCATGTGGTCAACCCGGTGGTGGTTTTCAATGGCGGCGCAGATGGGCTTGGGAAGTTTCCAGCGCATGGCGATATGGTGGCCGAGATTCCAGTGATCCACTCCATACAGCTCTTCTTCCGCTTCCTTC
KOK=       119
KK=  149703  LL=  150392  Z=    6.53  JJ=  149643  DL=   690
A===      111      112      113      114      121      123      124      131      132      133      134      141      143      144      211      213      214      223      224      231      233      234      243      244      313      314      323      333      334      343      413      433
B===      222      122      422      322      212      412      312      242      142      442      342      232      432      332      221      421      321      411      311      241      441      341      431      331      424      324      414      444      344      434      423      443
RRR=   26.635    1.951   -0.281    1.731    0.922    3.604    1.743   -2.014   -0.242    0.257   -0.766    0.130    0.834    0.533   -0.080    0.720    1.451    4.284   -0.173    0.291    5.526   -0.371   -0.822    1.097    9.977  111.747    0.544   -2.873   -0.052   -0.588   -3.145   17.825
X1==    4.095    1.076   -1.113    1.398    1.076    3.371    3.909   -1.113   -0.226    0.266   -0.636   -0.320    1.584   -0.758    0.076    0.673   -1.192    0.643   -0.363   -0.226    3.333   -0.658   -0.658   -0.781    1.831   10.461    0.236    3.203    0.307    3.495    3.803    4.770
X2==    6.503    1.813    0.253    1.238    0.857    1.069    0.446    1.809    1.069    0.967    1.204   -0.407    0.527   -0.704   -1.055    1.069   -1.217    6.667    0.476   -1.289    1.658    0.564    1.248   -1.404    5.449   10.682    2.305   -0.897   -0.168   -0.168   -0.827    3.736
CD1=        5        2        0        3        2        5        6        0        1        2        1        1        4        1        1        2        0        2        1        1        6        1        1        1        4       16        2        7        3        8        7       10
CD2=        8        3        2        3        2        3        2        4        3        4        4        1        3        1        0        3        0       10        2        0        5        3        4        0       11       18        6        2        3        3        1       10
ATGGATGAAATAGCCCTTCACTACACCCGTATCTGTGCCGAAATCCATGCCCTGAGCCAGCAGGCCGGGCAGGAATCTCCGGTGCTGGTGGCCGTATCCAAAACGTTTCCGGCCTCCGCAGTTTTGGAGGCCTATGGTGCAGGGTGTCGCGATTTTGGTGAAAATCGACTGCCGGAATTTCTGCAGAAAGTGCGGGAGCTTCCCCGGGACATTCGCTGGCACTTCGTGGGCCAGCTGCAAAGCCGCAAAGCGCGGGACGTGGTGGGCAAAGCGCACCTGATTCACTCCCTTGATCGCCTCTCCCTGGCAGAAGCTGTGGAAAAACAGGCTGCCAGCCTGAAGCTGGTGCAGGGCTGTCTGGTGCAGGTGAATATCGGCGACGAACCCCAGAAGGGTGGAGTGAAGCCCGCAGACCTCAGTGGATTTATCGGCCAGCTGCGCTCGTTTCCCCATGTTGAGGTACGTGGACTGATGTGTATTCCCCCTGCCTCCGAAGACGCGACCCTGTACTTCCGTCAGATGAGGCAACTGCGACAGCGCATGCAGGAGGAGTTTCCCGGTCTGGGCGGCGAACTGTCCATGGGCATGAGTGACGACTATAGCCTGGCTGTCCGTGAGGGCAGTACTCTGGTAAGAATAGGATCAGCCATCTTTGGCCAGCGCGGATAACGACAGTTTCCCCGCTGCCAG
KOK=       120
KK=  155793  LL=  156482  Z=    4.92  JJ=  155283  DL=   690
A===      111      112      113      114      121      123      124      131      132      133      134      141      143      144      211      213      214      223      224      231      233      234      243      244      313      314      323      333      334      343      413      433
B===      222      122      422      322      212      412      312      242      142      442      342      232      432      332      221      421      321      411      311      241      441      341      431      331      424      324      414      444      344      434      423      443
RRR=   -0.287   -0.027    0.149    4.654   -1.375   -0.064   -0.073    0.424   -0.220   -2.072   -0.149   -1.482    3.117    0.030   -0.027   -1.599    0.011    1.257    1.237   43.366    0.084   -0.048   26.672   69.542    1.143    0.323    5.756   -0.683    9.474   -0.477    0.453   -0.010
X1==   -0.301   -0.554   -0.602    1.248    1.446   -0.103    2.236    0.398    0.852    1.646    0.407    2.248    2.048   -0.647   -0.554   -1.057   -0.329    4.212    2.820    5.626   -0.146    0.141    6.830   10.659    0.730    1.227    1.211    3.642    2.331   -0.589   -1.234   -0.005
X2==    0.953    0.049   -0.247    3.730   -0.951    0.627   -0.033    1.065   -0.258   -1.259   -0.367   -0.659    1.522   -0.046    0.049    1.513   -0.033    0.298    0.439    7.709   -0.574   -0.343    3.905    6.524    1.566    0.263    4.754   -0.188    4.065    0.809   -0.367    1.895
CD1=        0        0        0        2        2        1        4        1        2        3        2        3        4        1        0        0        1        8        7        7        2        3       14       23        2        3        4        8        7        2        0        3
CD2=        3        1        2        7        0        2        1        4        1        1        2        1        5        2        1        3        1        1        1       10        1        1        6        8        6        3        8        4       11        5        2        7
GGCGTGCTGGGGACCCTCATGACAGCGCAGCTTCGGGAGGTATAGACTCTCTGCGAGCACTGTTTTCCATTGACGACTGATTGAGATAGACACCGTGCAGCTGCGGTTCATTTCCTATGGGGAGAGTGAAAGTGCCAACGGAGCAGTGGTTTATTCTGAGTATTCTTGCCGGCACCCTGGCGATGTTTCTCTGGGGGCGCTGGCGTCACGATATGGTGGCTGGAGGTGCTTTGCTGGCTTGTGTGCTGGTGGGGCTGGTGCCCGGTGCCGAGGCGTTCAGCGGCTTTGGTCATCCGGCGGTGATCACGGTCGCCTGTGTCCTGGTGCTCAGCCGAGGCCTGCAGCTGACGGGGGCAGTGGATGCCCTGGCCCAGCGCATGCTGCCTTCCAACCCCGGCCCCATTGAAGCCATTGCGGCTTTGACTCTGGTGGGGGCAGTTCTGTCGGCTTTCATGAATAATGTGGGAGCCCTGGCCTTGCTGATGCCCATTGCGGTTCAGCTGGCCCGGCGGCTGGAGATTCCTCCGGGGCGCGTGCTCATGCCCCTGGCTTTTGGAACCATTCTGGGAGGCATGACCACCCTGATCGGTACGCCGCCCAACCTGCTGGTTTCCGGCTTCCGTGCCGAGAATGGCTCCGGCAGTTTCAGCATGTTCGATTTTTCTGCGGTGGGAGGCGTGGTGGCCCTCA
KOK=       121
KK=  171333  LL=  172142  Z=    5.46  JJ=  171063  DL=   810
A===      111      112      113      114      121      123      124      131      132      133      134      141      143      144      211      213      214      223      224      231      233      234      243      244      313      314      323      333      334      343      413      433
B===      222      122      422      322      212      412      312      242      142      442      342      232      432      332      221      421      321      411      311      241      441      341      431      331      424      324      414      444      344      434      423      443
RRR=    3.680   -0.513   -0.351    0.063   -1.176    1.017    6.955    4.902   -2.516   -0.494    0.587    0.063   32.947    4.956   -1.370   -0.002   -1.780    0.033    1.012    6.064    0.132    0.623   42.167   19.860    0.169   18.850   -0.043   -0.572    0.416    1.454   -0.629    0.998
X1==    2.847    0.508   -0.681    3.184   -1.190    1.414    5.118    2.211   -1.172   -0.649   -0.420    3.184    4.517    2.176    1.357   -0.310    1.496    0.048    1.422    1.414   -0.279    0.826    5.238    4.533    0.085    5.134   -1.154    3.108    0.251    0.877   -0.420    0.877
X2==    1.293   -1.009    0.515    0.020    0.988    0.719    1.359    2.218    2.147    0.762   -1.400    0.020    7.294    2.278   -1.009    0.006   -1.189    0.691    0.712    4.288   -0.475    0.754    8.050    4.381    1.981    3.671    0.037   -0.184    1.658    1.658    1.498    1.138
CD1=        6        2        1        8        0        3        9        5        0        1        2        8       10        8        3        1        4        1        3        3        1        3        9       10        2       11        0        6        3        4        2        4
CD2=        2        0        2        1        2        3        3        4        5        4        0        1       12        4        0        2        0        4        3        8        3        4       16        8        6        7        4        5        7        7        4        6
GCTTTGTGCCGCAGCCAGGGCAGCAGCACAAGAGCGACAATGGCAATGAGTCCCAGCAAAAGTGCTACGACCATGCAGCTGGCGCAGGGCCAGAAGAGAAACTGGTAGAAGAGAAAGGCGGTATCGGCCAGGAGTGCTGCAATGACAAGCATGGCAAAGGCGGCTGCGGCAAGGCGGCTGCGGGTGGAGAAAAAAGTCAGCACGCCCAGCAGGCCAAAAGCAATGGCTCCATATACATAGAAGGAGATGCCCAGAAATTCGTAACTGGAGTAGATCTGGCAACCCTGGGTGAAACAGGCCAGATCGGCACCAAAGGCGTTCAGGAGGCAGAAGGCAAATCCGGCAGTGCTGAGTGCGACAAGAGTCCAGCGGGCAATGGTGGTCATGGTGTGCGCTCCGGGTTCATGCTGAAGGTTGCGGGTTCAGGGGGAGTGATTTCCAGACCTGCCTGGGTCCAGGCGACAATGCCACCGGCCATGTTGAGAACATTGTCAAAGCCCTGTTGCTGCAGATAGCGGGTAAGCTGCCCCGTGCGATTGCCGGTGCGGCAGGTGAGGATGATAGTGCGATCACGGGGCAGCTGCTTCAGGTGGTGGGGGATAAGTCCCATGGGCAGGTGCATGGTGCCGGGAATATGGCCCTGGCGGCGCTCCCAGTCTTCGCGGATGTCGAGAACCAGTACATCATGCTGACTTTCGATCAGTGTGGCAGCCTCCATGACGCTGATGTCAGAAGCGCTGGCAGCTGTGGTTGCTGAGCAAAGCAGCACCCATCCGAAGAGAATACGCCTGAATCTGGAGATGGTCTGCA
KOK=       122
KK=  193293  LL=  194282  Z=    5.13  JJ=  193143  DL=   990
A===      111      112      113      114      121      123      124      131      132      133      134      141      143      144      211      213      214      223      224      231      233      234      243      244      313      314      323      333      334      343      413      433
B===      222      122      422      322      212      412      312      242      142      442      342      232      432      332      221      421      321      411      311      241      441      341      431      331      424      324      414      444      344      434      423      443
RRR=    2.069    9.069    7.845   18.673    2.011   18.685    0.726   -0.536    0.002    3.705   -1.470    0.365    2.525    0.489   -0.158   -3.112    2.195   11.746    0.620    0.630    5.859    0.249   -0.084    0.540   20.575   99.318   12.150   -0.223    1.277    1.927    1.224   32.890
X1==    1.584    2.611    3.860    4.295    1.830    4.251    0.589   -0.840   -0.007    3.217   -1.130   -0.260    3.603   -1.206   -0.513    3.542   -1.474    1.654   -0.665   -0.717    2.943   -0.375    0.875   -0.468    4.438    7.152    2.298   -0.729   -0.824    1.328    0.644    8.325
X2==    1.306    3.474    2.032    4.348    1.099    4.395    1.232    0.638   -0.219    1.152    1.300   -1.406    0.701   -0.405    0.308   -0.879   -1.489    7.102   -0.933   -0.879    1.991   -0.663   -0.096   -1.154    4.637   13.886    5.288    0.306   -1.549    1.451    1.900    3.951
CD1=        4        5        8        9        4        8        3        1        2        8        1        2        9        1        1        7        0        4        1        1        7        2        4        2       10       15        6        2        2        6        4       19
CD2=        3        6        5        8        3        9        4        3        2        5        5        0        4        2        2        1        0       14        1        1        7        2        3        1       11       26       13        5        1        7        6       12
AACAAGCACGAGGGCAACCAGGCCCAGGTGGTTCAGGCGGGGGGGGAATTCCTGGGCTGTTCATCCCTTGAAGCGGATTTTGAAGCCATTGCGCTGTGCGTGCACGCCATTGGTCAGGTCAGCAGCCATGGCCTGAATCTGGTGCTCACCCACAGCCGTTTTATCGGTGGCATCCTTGCGGCGCTGGAGGTGGAGCCTGCCATGGAGAAGGCCATTGTCAGCGCCCTGCACAAAAAGGATCTCTCCGCGCTGAAGGAGCTGTTGGAACAGTCCGGAACCACCTACCACAACCGCGAAGTGCTGCTGAAGCTGCCCGGCCTGATTGGTGATACCAGCCTGATCGACCGCGCCCGCAGCCTTGTCTGTAACGAGACTTCCCACCGGGCTCTCGATGAGCTGGGGGCCCTGCTGCAGAAACTGGAGCATATTGGCTGTCGCATCACTCTGGATCTTTCCGAGCTCTCCTACCTGAACTACTACACCGGGTGCAGCTTTGAACTCTATGACGAAGAGTGCGGCATGAAGGTGGCTGGCGGCGGACGTTACGACAACCTGGTTGGCAAGTATACCCATCCCACACCTGCCGTGGGATTCGCCGTCAACATCAATCACCTGTGCGAAGCGGGTCTGCGAAATCAGCATGAAATCCTTGTGGATTATGTGGTATACAGTGAGAGCGATACCCTGGAACAGGCCCAGCAGGAAGTGGAACGTCTGCGCCGCCAGGGACACAGTGCCTTCTGGATAACGGCCTCCAGCGCCGCTCAACACCAGCAGCGTGCCAGAAACATCATCAAGTTACCGTAACCGATAGTTGAAATACTTGCCGCAGCCTGACGAGCATCGACCAGGCTGCCAGAAAGAGGACTTTTCATGGCAAATCTCGTTATTTTAGGCGCCCAGTGGGGCGATGAGGGAAAAGGGAAAATAGTCGACCTGCTTTCGGAGAAGGCTGATGTGGTCGTTCGTTACCAGGGTGGACACAATGCC
KOK=       123
KK=  199833  LL=  200462  Z=    6.25  JJ=  199683  DL=   630
A===      111      112      113      114      121      123      124      131      132      133      134      141      143      144      211      213      214      223      224      231      233      234      243      244      313      314      323      333      334      343      413      433
B===      222      122      422      322      212      412      312      242      142      442      342      232      432      332      221      421      321      411      311      241      441      341      431      331      424      324      414      444      344      434      423      443
RRR=    1.341    5.853    0.703    0.103   11.638   -0.247   -0.700   -0.204    0.059    0.171    0.570    0.013   -1.294   -0.232   -0.501    0.021    1.292   21.477    2.003   -0.017    2.641    0.881    0.367   -1.430    4.314   75.660    0.757    4.234    0.653    4.449   -0.503   17.241
X1==    0.518    1.324    1.253    0.121    3.324   -0.047    2.506    0.253   -0.047    1.723    0.549    0.121    1.412    0.314   -0.676   -0.047   -1.118    4.594    0.972   -0.047    1.879   -0.667   -0.667    1.178    1.723    7.451    1.088    2.415    1.312    2.008    0.549    6.182
X2==    2.586    4.421    0.561    0.851    3.501    5.208   -0.279   -0.807   -1.254    0.099    1.037    0.110   -0.917   -0.737    0.742   -0.447   -1.155    4.675    2.060    0.361    1.406   -1.319   -0.550   -1.215    2.504   10.154    0.696    1.753    0.497    2.216   -0.917    2.789
CD1=        1        2        2        1        4        1        4        1        1        3        2        1        3        2        0        1        0        7        3        1        4        1        1        4        3       10        3        5        4        5        2       11
CD2=        5        6        3        3        5        8        1        1        0        3        4        2        1        1        2        1        0        6        3        2        4        0        1        0        7       18        3        7        4        7        1        8
CGCATAGGGTTCACCTGCTGGATATCGGAATTGAGAGAAAAATCTGGCTTACTGTACTGAAATTCCAGCGAAAATCCCATACCCCAGAGGTGATTGCCCCAAGTTTTTCAAGGAGAACCTATGCTGCGGACACTTGTGATGCTGATGTTACTGGCTGGAATTTTCTATGGGTTGCTGGTGCTGGGCATGTATCTGCTGCAGGCGCGCCTGCTCTTCTTCCCCAGCTCTCGTCTGGAGGCGACTCCGGGGGATATTGGCCTGGACTATCGTGATGTGCGTTTTCAGGCCGCCGATGATACCCGGCTGCACGGCTGGTTTGTGCCGGTACCGCAGGCCCGGGCCACGGTGATTTTCTTTCACGGCAACGCCGGGAACATATCCCATCGCCTGCAGACCATCAGGGTTTTCCACGATCTTGGCCTGTCAGTGCTGATTTTTGACTATCGCGGTTATGGGCTCAGCGAGGGCACGCCCGATGAAAAGGGCCTGCAGCTTGATGCCGTTGCGGCCTGGCAGGCAGCGCTGGCCCAACCGGAAGTGGATGCGGAGCGTATTGTCTTCTGGGGGCGCTCCCTGGGTGGTTCCATTGCCGCCTGTGGAGCGCTCCAGGCCCAGCGGCAGGGGGGAGCG
KOK=       124
KK=  200463  LL=  201632  Z=    5.63  JJ=  200463  DL=  1170
A===      111      112      113      114      121      123      124      131      132      133      134      141      143      144      211      213      214      223      224      231      233      234      243      244      313      314      323      333      334      343      413      433
B===      222      122      422      322      212      412      312      242      142      442      342      232      432      332      221      421      321      411      311      241      441      341      431      331      424      324      414      444      344      434      423      443
RRR=   10.223    8.676   -0.044   -1.546    3.517   36.922    0.017    0.287    0.821    2.824   -2.699   -0.281    1.875    0.684    0.538    0.601    1.054   42.552   -1.196    0.507    3.016    0.399   -0.212    0.615   13.547  100.720   14.232    0.834    0.506    4.337   14.066   28.761
X1==    2.261    5.044   -0.208   -1.243    2.044    4.310    0.014   -0.208    1.123    2.077    2.180   -0.431    0.917   -1.798   -0.956   -1.268   -0.701    9.079    0.906   -0.471    0.837   -1.278   -0.165   -0.551    3.484   16.072    4.554    1.419    0.865    1.357    4.074    5.293
X2==    4.521    1.720    0.209    1.244    1.720    8.567    1.183   -1.383    0.731    1.360   -1.238    0.652    2.045   -0.380   -0.563   -0.474   -1.504    4.687   -1.321   -1.077    3.603   -0.312    1.285   -1.115    3.889    6.267    3.125    0.588    0.585    3.196    3.452    5.434
CD1=        3        6        1        0        3        7        2        1        3        5        6        1        4        0        0        0        1       15        4        1        4        1        3        3        7       28       10        6        6        7        9       15
CD2=        9        4        4        5        4       17        4        1        4        9        2        4        9        3        1        2        0        9        0        1       12        3        6        1       15       18       11       11        9       16       12       22
CCTGTTGCCGTGGTGCTGGAGTCCACCTTCACCTCCCTGCCCGACCTGGCGGCCCAGCTCTATCCTTTTCTGCCCGCGCGCCGGCTCAGTCGCTTTCACTTTGATACTCGCGACGCTGCCGCGCAGCTGGTCAGCCCCTTGCTGGTGGTGCACAGCCGTGATGATGAGGTCGTGCCCTTCAGCCATGGCGAGGAACTCTCTGCCATCAGCGGCCCCGAGGCCTTTGTGGTCTTGCGGGGAGGGCATAATGATGGATTTTTACGGGATGCGCAGACCTATCGACAGGGAGTCGAGGCCTTCCTGCGGCGGCACCTGCCGTAGCGGCTTTCAGGCGGAAGTTCTGCGGGCGACACGCAGTTTGGCGCTGCGGGAGCGGGGATTGAGCTGCTTTTCGGCTTCATCGGCGATCAGGGGTTTTCTAGTGAGAATTTCCAGGAGCGGCTGGTGCTGGCAACGGCACTGCCAGACTTCCGGTGGGCAGATACACGTGCTTGCGTGTTGACGGAAAAATTGCTTGATAATGCGATCTTCCAGGGAGTGGAAGGAGATGACGGCCAGTATGCCACCGGGGCGCAGGTATGTCAGGGCGCTTTCCAGTGAGGTGGTGATGGCGTCCAGCTCCCCATTCACCTCTATGCGCAGGGCCTGGAAGGTGCGGGTTGCCGGATGGATGGACTCGTTGCGATAGAATTTGGCGATATCACGATGAATGAGGTCGGCCAGTTCTTTGGTGGTGGTAAAGGGCTTTTCCCGACGGCAGGCGGCGATAACCCGGGCCACTCTGCGGCTGTGCCGTTCTTCGCCATAGGCGTGAATGATCCGCGCCAGCTCCTCTTCACTGTAGGTATTGACCACATCGGCCGCGCTCAGGGGCGCCGATGGATCCATGCGCATGTCCAGGGGGCCATCGCTGAGGAAGGAGAATCCCCGCTCGGGGGTGTCCAGCTGGTGGGAGGAGACGCCCAGGTCATAGAGAAATCCGTTGACCGAGGATGGTGCCACATTGGCCTGCTTCAGCAGGCGGTGCAGCTGGGCGAAGTTGCCTCGCAGGGGAGTGAAACGCTCGCCCAGCCTGTCACTGCAGGCCTGCAGCGCGGCGGGGTCCTGGTCGATACCGATGATGCGGACGCTGGGGCAGTGTTCCAGAATCAGAGAGCTGTGGCCGCCGCC
KOK=       125
KK=  206553  LL=  207332  Z=    6.03  JJ=  206163  DL=   780
A===      111      112      113      114      121      123      124      131      132      133      134      141      143      144      211      213      214      223      224      231      233      234      243      244      313      314      323      333      334      343      413      433
B===      222      122      422      322      212      412      312      242      142      442      342      232      432      332      221      421      321      411      311      241      441      341      431      331      424      324      414      444      344      434      423      443
RRR=   10.640    5.642   -2.927   -0.063   -0.488    7.879   -0.165   -0.694    4.468    4.609   -0.621    1.539    2.373    0.758    0.930   -1.828    1.539   19.152   -0.252    0.698   12.978    1.368    1.204    4.387    8.854   49.950    0.185    1.335    0.129   -1.327    2.931   45.054
X1==    7.242    2.143   -1.063   -0.298    3.143    3.338   -0.424   -1.063    5.125    1.057    1.445   -1.166    0.728   -0.904   -0.857   -1.131   -1.241    5.524    0.216   -1.131    3.048   -1.512    0.510    2.038    4.192    7.890    2.311    1.012   -1.140    0.635    1.445    7.147
X2==    1.469    2.633    2.754    0.213   -0.155    2.360    0.389    0.653    0.872    4.360   -0.430   -1.320    3.258   -0.839   -1.085    1.616   -1.241    3.467   -1.166   -0.617    4.258   -0.905    2.359    2.153    2.112    6.331    0.080    1.320   -0.113   -2.088    2.029    6.304
CD1=        8        3        0        1        4        5        1        0        7        3        4        0        3        1        0        0        0        8        2        0        6        0        3        6        7       13        5        4        1        4        4       15
CD2=        3        4        6        2        1        5        2        3        3       11        2        0        8        1        0        4        0        6        0        1       10        1        6        5        7       13        3        8        4        0        6       17
GCTGCCGCCGGATCCTCCCTTACCGGCAATCACCCGTGGCTGGGTGGGCATGGCACTGAGTTTGACCCAGGCACTCAGGGAGAAGTTCTGCGTGGCTATGTTGAATGTGCTGCTGTCTTCCAGGAAGGTGTAGCCGCCAGCCAGGGATTGCCCCGCACCGGATGGAGTGTCTGGGGAATAGGAGTGTCCCACCACGATGCCGGGGCCACGGTTGCCGGCATCAAAGGGCCAGTGACTGCCAGTGGCCCTGGCACTGGGGTAGATGGCCAGGTCGGAAATCTTCAGGCCAAAGGGAATGTCGCCGGTGGCAAAGGTGAACCCCGCTTTCAGCTGCTGAAAAAGGGCTTCGGTGCTGATGCCCTCTTGCTCTGGAAAGCTGGTGCAGTACTGAAATGAGTTCTGACTCCACTGTGGGTAGGGGCTGGTGACATCCCCGAAGGTACTGTCGCTGTGGCAGCTTTCTCCTGGATTGCAGACCCAGACCAGCACCAGCAGATTTTTTGCCGGATCAGCCAGATCGCACTGCTGACGGGAGAGTTCGATACGGGTGGCATAGGTGTGCGGCTCCACACCTGCCGAAGCCTGATACTCCAGCCAGTTGGCCTGGGAAGGATTATAGGTGCACCCGCCTTCGCCGCCAAACTGTGTCGCAGTGGCGCACGGGGGATTTCCCGTTGCGCCGTGCTCCACACTGGCTGTGGAGAGAAAGGCCACATGGTTGGCCGCCGGATCTCCCAGGTGTTCTTCCTGGTGCAGGTCGAATTCGATGGCCATACGGGG
KOK=       126
KK=  207933  LL=  209072  Z=    4.64  JJ=  207903  DL=  1140
A===      111      112      113      114      121      123      124      131      132      133      134      141      143      144      211      213      214      223      224      231      233      234      243      244      313      314      323      333      334      343      413      433
B===      222      122      422      322      212      412      312      242      142      442      342      232      432      332      221      421      321      411      311      241      441      341      431      331      424      324      414      444      344      434      423      443
RRR=    1.390   12.570    4.616   -1.820   -1.174   22.982   -2.029    0.615    0.278    9.632   -0.017    1.354    1.503   -0.354    1.546    0.082    2.307   27.423    1.321    0.703   19.058    0.570   -1.360    0.074    3.705   95.980   24.603    1.510    1.356    1.608    0.489   27.230
X1==    8.457    2.241    0.827   -0.787   -1.179    5.062   -0.834    0.827   -0.688    1.446   -0.026   -1.474    0.552    0.278   -1.179    0.030   -1.507    3.485   -0.882   -0.688    5.576   -0.668    1.595   -0.869    2.063   12.115    5.576    1.677   -1.131    1.791    4.021    9.096
X2==    0.164    5.609    5.581    2.314    0.995    4.540    2.433    0.743   -0.403    6.663    0.642   -0.919    2.722   -1.273   -1.311    2.686   -1.531    7.868   -1.498   -1.021    3.418   -0.853   -0.853   -0.085    1.796    7.923    4.412    0.901   -1.198    0.898    0.122    2.993
CD1=       11        4        3        1        0        9        1        3        1        5        3        0        4        4        0        2        0        7        1        1       12        2        6        2        6       24       12        7        2        8       10       23
CD2=        2        9       12        6        3       10        6        4        2       18        5        1        9        1        0        7        0       15        0        1       11        2        2        3        8       19       13        9        3        8        4       13
TTTCACCTCTGTCGCCTCCAGATTGGCAAACCCCAGGTGGGATCCCTGCTGCTGGTCGCCGCTCTTGCTGGCATTGGTGCAGAGAAAGTTGTGATCGCCCGGGAAGAGGGTAAAGGTAAAGCCACCCTGGGTGCCTCTCGCGTCATTGGCCGTCTGGCCGGGGAAGGTCTGAAAGCGGAAGAAAGCGCGAAAGGGTCGCTCAGCTGCCCCCATGAGAAACGTCTCCTCCACCCAGGCGTGGGCGGGCAGGTTGGAGTAGGCCAGGGGTTCGCCGTTTACCAGATTGCCAAAGAGCAGTGCTCCATCCTCGCCAATGACCAGTTCCTGCTGCCCGAGTCCTCCCTGGCCGGAATCGCCACAGCCGTTTTCAGGCCCCAGGTAGAAGTTGGAGAGGATGAGGTAACGATCACCAGTACTTTGCCAGTTGAACTCCAGCCTGACCGAAGCGATGTCCAGGCCGGGATTGAAGACGCCGAGGCTGAACTCGATCATTCCCGCCGTGACATTGCCGTTGGAGCGGTTGAACGCCGTGAAGTGGCGGACAATCTGGGCTCCGCTGTGAAGCCCGATGGTCAGGGTAAAGGAATTTACCCGCACTGCGGCACGTCCATCGTAGTAGACGCGGAAAACCACCTCTTCGCCTCCCATGTCACACAGCTGCAGGTTGGTGCTGGTGTAGCCCTGGCTGGATGCTCCCGGTGTCTTCAGCTGCAGGATGCCGGCTTCAGGATTGGATCCAGTCGCGTGTCCACCGGGAAAACCCCAGCTCTGGAAGTTCTCGCTGAGCATGATATTGCCGGTACGCCGGAGTATCTGCTCGGGGGTCAGGGGCGCGGAGCCATCCTGCAGCCCGATGATCAGATCCGCGTTGCCCAGGGGGCGGATGACTTCAGGTGGTGTGCCGGTGAGAAATCGGTAGCGATCCTGGGACTTTGCCTGGGTATCGCGGTGTATCCCGAGTCCGGCCAGCGTTGTGCCGCTGAAAACCGAGGTGACCGCAATGCCCATGGCGGCGACCACGGTAATCAGGAAAACAGCCACGATGAGCAGTGAACCCTTCTGGTGTTTGACGTTGCAGGATGCCAGTTCATGCTTCATGGTGAACTCCTTACAGGTGGCAGGGGTTGGCAGCGGTATTCA
KOK=       127
KK=  209733  LL=  210242  Z=    5.48  JJ=  209043  DL=   510
A===      111      112      113      114      121      123      124      131      132      133      134      141      143      144      211      213      214      223      224      231      233      234      243      244      313      314      323      333      334      343      413      433
B===      222      122      422      322      212      412      312      242      142      442      342      232      432      332      221      421      321      411      311      241      441      341      431      331      424      324      414      444      344      434      423      443
RRR=    1.498    0.170    1.076   -2.022    0.318   51.106   -0.156   -0.202   -3.065    0.533    1.517    0.262   -1.583   -0.184    0.624    4.304    0.008    5.034    0.772    0.114   -1.849    0.772    2.626    0.161    0.177   38.424    2.660   -1.069   -0.053   -0.557    4.264   20.673
X1==    4.003    0.133   -1.110    2.308    1.133    6.799   -0.157   -0.196    2.883    0.433   -1.292   -0.299   -0.502    0.892   -0.867    0.924   -1.089    2.082    0.981   -1.034    3.301    2.178    1.333   -0.463    0.433    5.811    1.524   -0.602    0.722    0.722    1.865    5.022
X2==    0.374    1.280   -0.970   -0.876    0.280    7.517    0.993    1.030   -1.063    1.232   -1.175   -0.876    3.152   -0.206   -0.720    4.657   -0.007    2.418    0.787   -0.110   -0.560    0.354    1.970   -0.348    0.409    6.613    1.746    1.774   -0.073   -0.771    2.286    4.116
CD1=        5        1        0        4        2        8        1        1        4        2        0        1        1        3        0        2        0        3        2        0        5        4        3        1        2        9        3        1        3        3        4        9
CD2=        1        2        0        0        1        9        2        2        0        3        0        0        5        1        0        6        1        4        2        1        1        2        4        1        2        9        4        5        2        1        4        8
GTCAAGAGGCTGACAGAGCGGTGTACTCTGGGGGCACCAGCTGGCAAAATCCTGTGTGCTGCCCCGGGCGTAGCTCAGCTCCACCCGTTCCATGGCCAGGTAGGTTCGTCGCAGGATATCGGCATTGGTGGGCGAGCCCTGCAGTACCGGGGCGAATACTCCCAATATGGCCGCAGCGGCCAGTCCGACGACGATGATAAAGACCAGCAACTCGAGAAGGGAGAAGCCGCGCTGGTGTGGTTGCCTGACCATGATGCAGAACTCCTAGGGGGCAAAGCAGAACAGACCATCTGCACTGATAAAACCGTGTTGATAGATGTCCTGGCTGAGCGCCAGGATGTACACTCGTTCACTGGGGTCCGCAGGCAGATTTCCTCCGCCATCAAGGCACCCTCGGTCAAGGTAATCCCGATGGTACTGATAGATAAATGCTGAGCTGCCTGCCTGCGAGCCATCGGTCTGTCCGGGAGGGAGTTTATCACTGCCATCAATGCCGTAGATTTCAGAGCC
KOK=       128
KK=  211563  LL=  212552  Z=    6.05  JJ=  211563  DL=   990
A===      111      112      113      114      121      123      124      131      132      133      134      141      143      144      211      213      214      223      224      231      233      234      243      244      313      314      323      333      334      343      413      433
B===      222      122      422      322      212      412      312      242      142      442      342      232      432      332      221      421      321      411      311      241      441      341      431      331      424      324      414      444      344      434      423      443
RRR=    0.820    0.045   -1.554   -0.183    5.118   -0.738   -0.744    6.426    0.454    0.045   -0.098   15.938    1.794    3.692   -1.381   -0.142    0.097    1.925    0.355   58.639   -0.404   -1.459  100.266  159.273   -0.418    1.467   -0.547    2.911    6.778   -2.446    1.324    0.046
X1==    3.003    0.047   -1.145    1.122    2.047   -1.119   -0.427    3.273    0.688    0.246   -0.751    3.515    2.756    0.921    1.047   -0.216   -0.427    1.678   -1.215    7.012    0.311   -0.702    9.337   11.379    0.246   -0.751    0.311    0.556    1.426    2.660   -1.452   -0.426
X2==    0.273    0.973    1.357   -0.163    2.501    0.660    1.742    1.963    0.660    0.182    0.130    4.535    0.651    4.010   -1.319    0.660   -0.228    1.147   -0.292    8.362   -1.301    2.077   10.739   13.997   -1.701   -1.954   -1.761    5.239    4.754   -0.920   -0.912   -0.109
CD1=        4        1        0        3        3        0        1        5        2        2        1        6        6        4        2        1        1        3        0        9        2        1       15       20        2        1        2        3        5        7        0        2
CD2=        2        3        5        2        5        4        5        6        4        5        4        9        5       10        0        4        2        5        2       17        2        8       25       28        1        0        1       22       18        4        2        6
AAGCCTCTTTGCATGATTACCTTCCCATGGCGCTGCCCATGCTCCACATGGGCATGAAGATTCCCAGGGCCAGCAGCAGCACCAGCGCCCCCATGAATACCAGCAGTATAGGTTCCAAAGCATCGGAGAGGCGTTTGAGGTCGTAGTCGATGGCCTGATCGTAGAACTCGGCGGTTTCCAGCAGCATGGTGTCGGTGGAGCCGGTCTCCTCACCAACGGCCATCATCTGCAGCACCATGGGGGTAAAGCGCTTGGTGGCAGCGGCACTGCGGGAGAGGCTTTCGCCGCCTTCAATACTCTGGCGCATCTGATCGATGGATTGGGCGATATACAGATTGCCTACGGAGCGGGATACGGCGGAAAGGGCCTGCAGGGCCGGAACTCCGGCGCTGAGCATCATGGCCAGGGTTCGGCAGAAGCGGGAGAGCACGATGCGCTCGGTCAGCGGCCCTATCAGGGGAATGCTCAGTTTGACGCGATCCAGCAGCAGGGCGCCGGAAGGGGTCCGCTGGGAGTATTTCAGGCTGGCATAGGCCAGCAGCGCCATCAGGAGCATCAGCCACCAGTAGTGGGTGAAGGCGTTGGACATGCCGATGAGAAAGCGGGTCGCCAGTGGCAGGTCGCTGCCCATGCGGGCGAACACCTGGGTGAACGCGGGGATGACCATGATGTTGATAACGGTGATGGCCAGTACCATGGCCGAAATGATGACCGTGGGGTAGCGGGTGGCCTGTTTGATGCGTTTCTTGTTGTTCTTGTCCATCTCCAGGTAGGCGGCCACCTGTAAAAAGGCATTATCCAGCTGTCCGGTATTCTCTCCGATATGCACCATATTGATGACGATGGGAGGAAATACCCGGGAATGTACCTGCATGCTGGCCGAAAGCGACATGCCCGACTCCAGCTGGTGGGCCACATCCCGCAGAACCTTCTGCATGGCCTTGCTGTGGCTGGCATCGGCCAGTCCGTGCAGGGTGCGCATCAGGGGCA
KOK=       129
KK=  218583  LL=  218912  Z=    8.64  JJ=  218583  DL=   330
A===      111      112      113      114      121      123      124      131      132      133      134      141      143      144      211      213      214      223      224      231      233      234      243      244      313      314      323      333      334      343      413      433
B===      222      122      422      322      212      412      312      242      142      442      342      232      432      332      221      421      321      411      311      241      441      341      431      331      424      324      414      444      344      434      423      443
RRR=   -0.093   -1.006   -0.046    3.134    3.594    1.559   -0.213    0.034   -1.413   -1.443   -0.289   -0.330    0.199   -0.137    0.242    0.032    0.460    5.327    5.353    0.460    3.238    0.869   -0.078   -0.040   -0.597  102.515    0.192   -0.695    0.551    0.181   -0.557    0.373
X1==   -0.336    1.612    0.575    1.418    2.612    0.509   -0.673   -0.425    1.509   -0.537    0.263    0.418    0.263   -1.009   -0.388    0.509   -0.673    2.432    2.222   -0.491    2.379   -0.852    3.148   -0.157    0.463   11.263    0.379   -0.680   -0.932    1.068   -0.737    0.068
X2==    0.278   -0.624   -0.080    2.210    1.376    3.064    0.317   -0.080   -0.936    2.684   -1.099   -0.790    0.756    0.135   -0.624    0.064   -0.683    2.190    2.409   -0.936    1.362   -1.021   -0.025    0.252   -1.291    9.102    0.508    1.022   -0.591    0.169    0.756    5.495
CD1=        0        2        1        2        3        1        0        0        2        0        1        1        1        0        0        1        0        3        3        0        3        0        4        1        1       12        1        0        0        2        0        1
CD2=        1        0        1        3        2        4        1        1        0        5        0        0        2        1        0        1        0        3        3        0        3        0        1        1        0       11        2        4        1        2        2        9
GAGATAAATCTGGGTCAGCCACACCTGGGGAACGGTCTGGCGGGCCATGGCGGAAAGGAAGGGGGAGAATCCCCTTGCGCCAGAGTCGATGTCCAGGGTCAGGGCGCTGATCAGACTGTTCTGATAGGCGATGGTCTTTTCCAGCTGGGCAATGCGTTCGGGCAACTGGGCATCCGGTTGGGGTTTTGGATACTGGGTGAGGTAGGCTATCAGCTTCTGCTCTGCTCCCTGTACTGCTGCCTGGGCCTTCAACAGTTCCGCACGGCTTTGCTGAAGGGAGAACGCTTGCAGCAGACTGATGCATATCAATGTCAGCAGAGCCAGTCCGGC
KOK=       130
KK=  236643  LL=  237812  Z=    5.23  JJ=  236643  DL=  1170
A===      111      112      113      114      121      123      124      131      132      133      134      141      143      144      211      213      214      223      224      231      233      234      243      244      313      314      323      333      334      343      413      433
B===      222      122      422      322      212      412      312      242      142      442      342      232      432      332      221      421      321      411      311      241      441      341      431      331      424      324      414      444      344      434      423      443
RRR=    6.981   -1.165   -0.369    6.167    0.134    6.670   12.036    0.695    0.651   -2.850   -0.013    0.701   17.594    1.048   -2.510    0.010   -0.303   -0.823   48.016    2.661    0.282    0.870   32.302   18.171    7.783   14.404    0.015   -0.117    0.530    1.749    0.009   -0.128
X1==    2.601   -0.516    3.650    1.900    0.080    2.901    3.529    0.675    1.157   -1.748    0.019    0.702    6.454    2.398   -1.111   -0.586   -0.566   -0.657    7.361    1.157    0.478    0.506    6.219    3.984    1.739    5.284    2.181    2.181    1.077    1.648    0.019    1.648
X2==    2.684    2.260   -0.101    3.245    1.685    2.299    3.411    1.030    0.562    1.630   -0.667    0.998    2.726    0.437    2.260   -0.017    0.535    1.253    6.523    2.299    0.590    1.720    5.194    4.561    4.476    2.726    0.007   -0.054    0.492    1.061    0.464   -0.078
CD1=        7        2        9        6        3        8        9        4        5        0        3        4       14        7        1        2        2        2       16        5        4        4       14       10        6       12        7        7        5        6        3        6
CD2=        8        7        3        9        6        7        9        5        4        6        2        5        8        4        7        3        4        5       14        7        4        6       12       11       11        8        3        3        4        5        4        3
CAGGCTCAGCATCAACGAGCAACGGAATGGGCAATGCTCCGCTTGAAGGCGGGTCACTATCCCCCGCTTGTGACTGGAAGTAGTAGCCCATCACCACAGGATAAGTTGCGAGTGCGCTTGCCAGAATAGCATCTCCACTCTCTACATCAGGTGCAGGCGGCAGATCGGGATAGCGCTCACGCAGTTGCCCCCACTGCTGGGCCAGGAGGTTGCCCTCGGGCTCTGCAAAGACGATGTCAAATCCTAAAATGCTGATGCCATATTCTTCAAAGAGGATCGTGGTTAGCTCGGCTATTTGGTGACGTGTCCAAGGCCACTGGCCAATTTCGCTCAAGCTGCGTTCGTCCAGGTCAATGAGAACGATGGAAGGATCTTTGTCGCCGATCAGTGTGGCTTGTACGCGCAGGTCATAACTTAGCCATTCAAGCCTCTCCATGAGTCGCAATGTCCAGAAGCCAGCCATCTCCCCAAGTAAGGCCAATACTATGCACAAGCTGCCAACATATTGCCAGGGCAGTAATTTGCGATTGTATACTTTTGCCAACTTGCCCTCCGGCATCACGTGAATATAATGCGCACTTAGATAAAACAGCATTTGACATTATGTGACAAGAGTAATAGATTGCTTTAGAGATGAAAAGGTATTTTTCTCTTTATGCTTGACATGTGGCCTATGGGCAGCTTTTACAGGTGATGCAATGAATCAGCCCCCTTGGCAAGGCAGAACGAGTTTCGTCTTCCGTCTTGCAATGTTTGCTGTCGTATATTACATGTGCATTGTTTCTGTGGCCAGTCAACCTCTTTCCCTGCCTCCTCTTGCCGAACTCCAACAGCAAATGCAGCAGCGTGACTATGCTGGCGTTTATCAAAAACTTGAGTTGCTTGAATACGAGTTTGCTGGCAATCCTGCCTATGACGCTCTTTTCGGTCTTGCCGCTTTGCGATCAGGTGATCCCGCACGCGCATCATGGGCGCTGGAAAGACTGGTTCTTGTTGAGCCAGACAATCTGAATGCAAAACTTGCTCTGGCCAGAGCCTATATGGAGCTTAATCGGTTTAATCGTGCCCAGGGCTTACTTGATGAGGTCAGGCAAATGCAGCCTGCAGCACGGATACTGCAGGCTGCAGAACAACTTCAGGCGGAACTGGAAGAGAAGCGTGCCCCAAAGC
KOK=       131
KK=  278613  LL=  279782  Z=    5.23  JJ=  278583  DL=  1170
A===      111      112      113      114      121      123      124      131      132      133      134      141      143      144      211      213      214      223      224      231      233      234      243      244      313      314      323      333      334      343      413      433
B===      222      122      422      322      212      412      312      242      142      442      342      232      432      332      221      421      321      411      311      241      441      341      431      331      424      324      414      444      344      434      423      443
RRR=   -3.050    1.003   -0.635   -0.163   12.708    0.675   61.869    7.615    0.876    0.651   -0.084    0.570    2.742   14.463    0.885   -0.630    0.338    3.157   22.864   -0.850    7.163   19.528    3.873   -2.774   -1.241    4.542   -0.413   -1.256    6.122    3.635    0.095    6.951
X1==    3.477   -1.358    0.547   -0.226    4.589    0.324   11.315    3.262    0.324    0.586   -0.112    0.431    2.143    3.046   -0.615    1.599    0.208    1.299    6.941   -0.314    3.610    3.902    1.783    1.599   -0.579    1.015    1.969    2.957    1.760    1.760   -0.112    1.760
X2==   -0.877   -0.739   -1.161    0.721    2.769    2.087    5.468    2.334    2.707    1.112    0.747    1.323    1.280    4.748   -1.441   -0.394    1.623    2.430    3.294    2.707    1.984    5.005    2.172   -1.735    2.143    4.474   -0.210   -0.425    3.479    2.066   -0.849    3.950
CD1=        6        0        3        2        8        3       21        7        3        4        3        3        7        9        1        5        3        5       15        2       10       11        7        7        2        5        7       10        8        8        3        8
CD2=        1        1        1        4        6        6       11        7        7        6        5        5        6       12        0        2        5        6        7        7        7       12        7        0        8       12        3        4       12        9        2       13
GTGCGGTTCATGCTGTCCAGGTCGGGACGACCGGCGATGACGCGGTTGATCTCTTCGCGGATATGGGGCAGCGAGAGGCCCATGGCGCTGAGGATATCGTAGGCTTTGCCTTTCTGTTCGCGCATCAGGCCGATGAGAATATGTTCGTCGGCCACATAGTTCTGATTGGTGAGTTTGGCCTCTTCCACCGCGTACTCCAGTACCTTCTTGGACTGGGCGCTGAAGGGGATGTCGGCATCCATGATGGTGTTGCGGCCGATGGGCAGGTATTTTTCTATCTCCAGCTTCAGGATGTTGATGTTGATGCCCATGCGCTTGATGACATTGACGCCGATGCCGCCGTTGTCCTTGATGATGCCCAGCAGCAGGTGTTCGGTGGATATGGAGCCCTGCTGCAGGCGCGCGGCCTCCTGGCGGGCAATGATAATGATACGCCTGGCTCTTTCGGTGAACTGCTCGAACATACCCTGTCTCCTGTTGTGAAGTGCCGTTGCCAGCCAAATGGGAGTATACCCTGCGGGGCGATAGTGTCAACTGATTCGGAGATCTGTGCTGGTGCCTCCCTTGTCAAGGGGTGGCACATGGGGTATAACTTGCTGCTGGAAAACGGGCGTCGCCCCTGCCCGGTCGTGTCTGCTCCAGGTGCCCGCATGGCCGCCTGAAACCTTGCGGGGCCCCATGAAAACATACGGGAGTTATACCTATGACCATGTCCATACAGGAAAAACAGCAGCGGGTCCGTGAACTGCTCAAGGAGCGAAACGCCGTCCTGCTGGCGCACTACTATCAGCGCGATGAAGTGCAGGCCATTGCCGACTTTGCCGGCGACAGCCTTGGCCTCTCCATCGAAGCTACCAGGACCGACGCTCCGGTGATCGTCTTCGCCGGAGTGCACTTCATGGCAGAAAGCGTCTACATCCTCTCCCCTGAAAAAACCGTGATTCTGCCCGCCATACAGGCCGGCTGCCCCATGGCCGACATGATCACCAAGGAGAAACTGCTGGCCCTCAGGGATGAATATCCCGGCTATACCGTGGTCTGCTATGTGAACAGCTCGGCGGAAGTGAAAGCGTACTCCGATATCTGCTGCACCTCGGGCAATATGCTGAAGGTCATCGAGAGTATTGAAAACGACAAGATCCTCATGATTCCCGATAAGAACCTGGCCAA
KOK=       132
KK=  287103  LL=  287792  Z=    5.74  JJ=  287103  DL=   690
A===      111      112      113      114      121      123      124      131      132      133      134      141      143      144      211      213      214      223      224      231      233      234      243      244      313      314      323      333      334      343      413      433
B===      222      122      422      322      212      412      312      242      142      442      342      232      432      332      221      421      321      411      311      241      441      341      431      331      424      324      414      444      344      434      423      443
RRR=    1.326    0.036   -1.183    8.963    8.554   12.788   -0.756    2.343   -0.454    0.485    0.881    5.491    2.401    1.839    0.036   -0.125    0.458   -3.605    2.317    6.951   -1.883   -0.003    7.777   50.178   -0.019    0.426    7.809    6.479    7.879   -0.143   -0.334    0.278
X1==    2.879   -0.114   -1.200    2.335    2.735    3.688    1.351    1.335   -0.415   -0.664   -0.592    2.335    0.918    1.040   -0.114   -0.415   -0.346   -1.274    1.242    3.688    2.820    0.079    3.745    6.240    0.797    0.163    2.111    2.169    3.657    0.392   -0.592    1.045
X2==    0.460   -0.315    0.986    3.839    3.127    3.467   -0.560    1.755    1.093   -0.731   -1.488    2.352    2.616    1.768   -0.315    0.302   -1.325    2.831    1.866    1.885   -0.668   -0.036    2.076    8.041   -0.024    2.616    3.700    2.987    2.154   -0.364    0.564    0.266
CD1=        4        1        0        4        4        6        3        3        1        1        1        4        3        3        1        1        1        0        3        6        6        2        7       10        3        2        5        6        8        3        1        4
CD2=        2        1        3        7        5        6        1        4        3        1        0        5        6        5        1        2        0        5        4        4        1        2        5       14        2        6        7        7        6        2        3        3
CTTTTGCTGGGATAGGTAATCCCCTGTCCAGAGCGGTAAATCAGACCGGCTGAGTGGCTGGGGATGGATTCCAGGAAGCTCACTGCGGCTCCGATATCCTCTTCACGGTGTCCCAGGGTCTCCATCACATCATATATCGCATCGACATCGCTCAGGCTGCGCTCTTCAATCATCAGCATATTGACGATGGTCTGTGCCAGTTGGGTGTGCTTGTTACTTGTGCTCATGTGGTCCCCCTCTCAAGATAATACCTCCCTGAGTTGTGAGATATATAGCCCAACAGCTCCAGTTCCGCAAGAACTTCCAGAAAAAAAGGGCCTTCCAGCCCACTGCCCTGTCGCAGCTCTTCCGCACCCATGGCCCCCTGATCCCGTAGCAGAGATAAAATTTTCCGTTGTTCCGCGCTGGTGGTCTGATCTTCGATATGGCTGGTATTTTCTGGAGCGAAAAGAGCAGCCAGCGAAGGCAGGGAGAGCTCATTGGCAATATCCAGAGCCGAAGCAGCCAGATGGGCTCCCTGCTGAAGAAGCCAGTGGGAGCCGGCCGATTTGGCCGAAAAGATGCTGCCTGGAACGGCAAAGACCTCCCGCCCCTGGTTGAGGGCCAGACGGGCGGTGATCATGGTGCCGCTCTTCAGGGCGGCTTCCACCACCAGCACTCCCAGGCTCATACCACTGATGATGCGATTGC
KOK=       133
KK=  288453  LL=  289262  Z=    4.75  JJ=  288063  DL=   810
A===      111      112      113      114      121      123      124      131      132      133      134      141      143      144      211      213      214      223      224      231      233      234      243      244      313      314      323      333      334      343      413      433
B===      222      122      422      322      212      412      312      242      142      442      342      232      432      332      221      421      321      411      311      241      441      341      431      331      424      324      414      444      344      434      423      443
RRR=   10.016    4.893    0.807    1.414    1.104   49.830    6.466    1.646    1.646    0.321   -4.361   -0.312   -0.306    1.467    1.104    7.210    1.646   24.367    0.655    1.646   -0.719   -0.322    0.322    1.366    8.641  148.630    6.615   -0.317   -1.300   -3.236    1.923   25.272
X1==    4.014    7.008   -1.168    0.343   -0.992    5.734    1.134   -1.168   -1.172    0.115    2.647   -1.262   -1.480   -0.963   -0.992    1.418   -1.266    8.291   -1.270   -1.172   -1.373   -1.485   -0.799   -1.606    3.082   21.219    6.022   -0.334    0.623   -0.557    0.583    4.754
X2==    2.495    0.698   -0.691    4.125   -1.113    8.690    5.701   -1.410   -1.405    2.804   -1.648    0.247    0.206   -1.524   -1.113    5.085   -1.300    2.939   -0.516   -1.405    0.524    0.217   -0.403   -0.851    2.804    7.005    1.099    0.949   -2.086    5.810    3.296    5.316
CD1=        5        8        0        2        0        8        3        0        0        2        6        0        0        1        0        3        0       11        0        0        0        0        1        0        6       33       10        2        4        2        3       11
CD2=        4        2        1        7        0       14        9        0        0        8        0        2        3        0        0        9        0        6        1        0        4        3        2        1        8       14        5        7        0       16        8       15
GGGCCGATTGGCATCCCGGCCAATGATGTAGGCGGTGAGCATCAGCAGGGCATCGCCTACCTGGTGCCCTCTGGGGACACCCAGGGCCATCAGTTCATCGCCACGAAGAATGGGGTGAATGGTGCGGTAGGAGCGCAGGTACTCCCGCAGGAAGTGTGCCGAGGCCTGCTGATTCCCGTAGACGATGGCCAGCAGCAGCACCTCTTCCTCGTGACGCTTGACCAGACGCAGTTTCTGCCAGAGCTTGCCGGTTCTGCCCAGTTCGTGCAGCAGCATGCCGGCTTTGGAGCAGCCGAAGGCGATGATTTCGCGGTCGCGCTGGGGAAGCTCCTGCAGAATGGGCAGCGCCATGATCTGCTCGGCTTTGATGGTGCGCAGAATGAGGGCGCAGTAGAGGGCGTCGCGCCGCACATCCTCCAGACGCAAAAAGTCCGACACCACCAGCAGATCTTCCATGGATTCCACCAGCTTCATGGTCTTCTGGTCGTAGCCCAGGGCGGGATGAATGCTGCGCATCAGATCCAGTTCGAACAGGCGCGCCATGTGTTTGGCAGGCTCCTGTTCCAGGAACATGTGGCGCAGTTCTTCGTAAATGCGATGGCCGCTGATATGCTGGATCAGGTCCAGGTCACGGGCGGAGCGCAGCAGCTTGATGGTCTGCTCGCCGATCTGAAAGCTGTAGCGCTGCTCAAAGCGTACGGCGCGGAAGATGCGGGTGGGATCTTCAATAAACGACAGGTTGTGCAGCACGCGGATCTTCTTGTCACGGATATCCTGTACGCCACCGAAGTAGTCGATGAGCTCAAAGGT
KOK=       134
KK=  300033  LL=  300842  Z=    7.16  JJ=  299823  DL=   810
A===      111      112      113      114      121      123      124      131      132      133      134      141      143      144      211      213      214      223      224      231      233      234      243      244      313      314      323      333      334      343      413      433
B===      222      122      422      322      212      412      312      242      142      442      342      232      432      332      221      421      321      411      311      241      441      341      431      331      424      324      414      444      344      434      423      443
RRR=    3.769    0.006    0.126   10.640    0.006    0.994    4.485   -0.001    0.050    0.089   -0.384   13.384    7.419   19.377   -0.173    0.050    1.731    6.414    8.321   15.888   -0.198   -2.172   42.908   54.956    0.089   -0.074   -0.126   -0.812    1.196   11.892   -0.748   -0.383
X1==    2.842    0.045    2.857    5.625    0.045   -0.885    1.998   -0.031   -0.228    0.159    0.925    1.977    2.585    4.663   -1.400   -0.228   -1.463    2.391    3.449    3.058   -1.102    1.537    6.576    9.083    0.159   -0.182    0.094    1.208    2.000    2.504   -1.843    0.488
X2==    1.326    0.123    0.044    1.891    0.123   -1.122    2.245    0.044   -0.220    0.557   -0.415    6.770    2.870    4.155    0.123   -0.220   -1.183    2.682    2.413    5.195    0.180   -1.413    6.525    6.050    0.557    0.406   -1.340   -0.672    0.598    4.749    0.406   -0.785
CD1=        7        2        8       12        2        1        5        3        2        4        5        6        8       11        0        2        0        5        6        7        1        5       13       16        4        3        3        7        8        9        0        5
CD2=        2        1        1        3        1        0        4        1        1        2        1        8        5        7        1        1        0        5        5        7        2        0       11       11        2        2        0        1        3        9        2        1
TGCAGGCCACCAGTGACGCCCTGCGCACCATGGCGCGCATGCTGAAAGTGCCGGAAATACAGCAGCAGGTGGAAGCGGTGATTGCCAGCGAGGAAGCCCGCACCCGCGCCGCTCTGGCCCCCTATCTGCCCTTTCTGAAGGACAAGAAGGTCTTCGTCTACTCCGGTGGCGTCAAGAGCTGGTCCATGGTCTTTCAGCTGGAAGAGCTGGGGATGGAAGTGGTCGGCAGCGGTATTCGCAAATCCTCGGAAGAAGACATCGAACGCCTGCGCATTCATTTTGAAGGAACCCAGAAGATCATGCTGGAAAAGGGCGATGGCGCCATGATGCTGGAACTGCTGGAACGCGAAGGCGCCGACGTCTTCATCGCCGGCAGCCGCAATATGTTCACCGCCATGAAAGGGCGCTACCCCTATGTGGACGTCAACCAGGAACGCATCTTCTCCTATGCCGGCTATGACGGCCTGGTGGAACTGGCCCGCCAGCTCTACCACACCATGACCTCGCCCGTATTTGACGTGGCGCGCACCACCGCGCCCTGGGAAAGCCCGTAGGTGAACTCATGCAAAGCCAGGAAGCTACCATAAAAGGCAATTCCTCTCGCCCGTTCGCTGCGCTCACTCAAGTCGCCAGGAACGCCAAGAAGAACACAAGCAAAGCAGGGCTTTTACCAGCATATCTTTGCGCCTTTGCGTCTTGGCGAGAAAACTCTGCCTTTCCTGCTTTTTGTCACACGGTAACCATGAACAGTTACTTCAAAGGAGACAGCAAATGAACCATCGCAACCTGCACGTCAATCCACTGAAAAAA
KOK=       135
KK=  300843  LL=  301352  Z=    4.91  JJ=  300843  DL=   510
A===      111      112      113      114      121      123      124      131      132      133      134      141      143      144      211      213      214      223      224      231      233      234      243      244      313      314      323      333      334      343      413      433
B===      222      122      422      322      212      412      312      242      142      442      342      232      432      332      221      421      321      411      311      241      441      341      431      331      424      324      414      444      344      434      423      443
RRR=   -0.472    3.534   -0.081    1.909    0.279   18.303    0.606    0.619    0.725   22.148    0.561    0.691   -0.543    0.642    0.309    0.232    0.809   15.724    0.786    0.725   -0.060    1.496   -0.101    0.320    3.252   88.661   -0.626    0.498    1.010   -1.394   16.465   20.729
X1==    1.748    2.171    0.175    1.341    0.171    7.741    2.949   -1.341   -1.140    6.894    0.552   -1.198    0.552   -0.574   -0.829    0.636   -1.018    3.069   -0.745   -1.140    0.725   -1.271    0.327   -0.243    0.772    7.379   -0.707    0.871   -0.769   -0.769    3.283    4.197
X2==   -0.270    1.628   -0.461    1.423    1.628    2.364    0.205   -0.461   -0.636    3.212    1.016   -0.577   -0.984   -1.120   -0.372    0.364   -0.795    5.124   -1.055   -0.636   -0.083   -1.177   -0.309   -1.320    4.212   12.016    0.885    0.571   -1.314    1.813    5.016    4.939
CD1=        3        3        2        3        1       10        4        0        0       14        3        0        3        1        0        2        0        4        0        0        3        0        2        1        4       13        1        6        2        2        7       11
CD2=        0        2        0        2        2        3        1        0        0        4        2        0        0        0        0        1        0        6        0        0        1        0        1        0        5       13        2        2        0        4        6        8
AGCTCCGTCTTCGGTGCCACCCTGGCCATGCTGGGTATAGACCAGGCGCTGGCGCTGCATCACGGTTCCCAGGGCTGCACGGCCTTCACCAAGAATATCCTCACCCAGCACTTCCGCGAAATCACCCCCATGCAGACCACGGCCCTGTGCGATATTGCCACCATCATGGGCGACGACGTCAATCTGCACGAGGGGCTTAATACCATCATCACCAAAGCCCAGCCGCGCCTGGTGGGCCTGATCACCACCGGCGTCAGCGAAACCAAAGGCGACGATGTGGAAGGCGGTGTCAGGCGTTTCTACGAAAAATATCCCCAGCACGCAGGGGTACCCGTCATCACCATCAACACCCCCGACTACCAGGGCGACGCCCAGTGGGGCTATGTGCAGGCCGTGCAGGCCCTGCTTGACCAGCTGCCCATCGCGAAGCAGCCCGTCAACTCCCGTCAGATCACCGTGCTGGCCAGCATGGCCCTGACGCCGGGAGATGCGGAAGAGCTGAAGGAAATT
KOK=       136
KK=  309183  LL=  310262  Z=    6.17  JJ=  309123  DL=  1080
A===      111      112      113      114      121      123      124      131      132      133      134      141      143      144      211      213      214      223      224      231      233      234      243      244      313      314      323      333      334      343      413      433
B===      222      122      422      322      212      412      312      242      142      442      342      232      432      332      221      421      321      411      311      241      441      341      431      331      424      324      414      444      344      434      423      443
RRR=   15.636   37.606   -1.597    0.258    2.037   15.330    8.950   -0.248    0.789    3.993   -1.148    0.139    1.631   -2.205    0.048    6.597    1.548    0.852    0.350    0.321    9.252   -0.115    4.026    0.230    6.339   56.926   -2.311    6.598   -0.057    0.421   -0.110   38.009
X1==    2.616    7.458    2.066    0.771    0.588    3.408    2.522   -0.406   -0.761    2.127   -1.342   -0.299    1.906    1.567   -0.099    2.018   -1.087    2.616    1.208   -0.761    3.480    0.156    1.981    0.698    3.377   14.356   -0.736    2.189    0.328    0.328    0.282    4.708
X2==    5.976    5.042   -0.773    0.335    3.462    4.498    3.549    0.610   -1.036    1.877    0.856   -0.464    0.856   -1.407   -0.488    3.269   -1.424    0.326    0.290   -0.421    2.659   -0.735    2.033    0.330    1.877    3.965    3.138    3.015   -0.173    1.282   -0.388    8.074
CD1=        7       13        6        5        3        7        7        2        1        6        1        3        7        8        2        5        1        5        4        1        7        3        6        5        8       30        1        6        4        4        4       12
CD2=        8        8        1        2        6       10        7        3        1        7        4        1        4        0        1        8        0        4        3        2       10        2        7        3        7        9       11       13        4        7        2       21
GGGCCACAGGAAGATGGGCAGCGTATCGGGTAACTGGCCCATATCACCAACGGTGCGTATATCCAGGCCCAGCACCAGGGCTGCACCCGTCAGAATCAGAATGGTCACCAGCGGCGAAGGCAGCAGTTTGCCGATTTTGGGCAGGTAGGGGAAGAGGTAGATAATGGCCAGACCTGCCGCTGTCATGGCGTATACATGCCAGGTAACATTTGTCAGTTCGGGGATCTGGGCCAGAAATATGAGTATGGCCAAGGCGTTTACAAAGCCAATGACGACGGCGCGGGCCACAAAGCTCATGAGGTGGGCTACTTTGAGGTAGCCCATGGCAATTTGAATAATGCCCGTCAGCAGAGTGGCTGCCAGCAGGTACTCCAGCCCATGGTCCCGTACCAGGGTCACCATGAGCAGGGCCATGGCACCGGTGGCGGCGCTGATCATGCCGGGGCGGCCGCCAACGATGGAAATCAGCACGGCTATGCAGAAGGAAGCGTACAGGCCGACTTTGGGATCAACACCTGCGATAATGGAAAAGGCAATGGCTTCGGGAATGAGGGCGAGGGCAACAACCAGCCCAGCCAGCAAATCTCCGCGGACATTTCCCAGCCAATCTTTTTTTGTGGAAAGCAGAAACACGAAAGCTCCAGACTGTGGTAAAGGGTGAATGATGAGTTCGGGTATCCCCAGCGCCTGACAGGAATTGATGCTGGGTTATATGGAGGGGCTTTGCACGGAGGTTTCCCCAGCAAAAAGAAGGAGCTGAATATACAGATTTTCGCGGGAATTGCAACTGTGCGTTGCCACATATCTGCAGAGAGAGCAGGTTGGCTTCAACGCTCCAGCATAGCCAGCATTTCCAGGTGGGTGGTGTGCGGGTACATGTCAAAACCCTCCAGGTGGGTAAGGGTAAAGGCAGAGTTTTCCTGAAGGAAGCGCAGGTCGCGGGCCATGGTGGCAGGATTGCAGCTGATGTAGATCAGCTTTTTGGCATGGCTTGCGAGAATTCTGCTGGTCATGCCCCGGCCGAGGCCGGTGCGGGGCGGATCGACCACAACGATTTGACGATCGCTGCCGATGGCGGAT
KOK=       137
KK=  311283  LL=  312092  Z=    5.15  JJ=  311283  DL=   810
A===      111      112      113      114      121      123      124      131      132      133      134      141      143      144      211      213      214      223      224      231      233      234      243      244      313      314      323      333      334      343      413      433
B===      222      122      422      322      212      412      312      242      142      442      342      232      432      332      221      421      321      411      311      241      441      341      431      331      424      324      414      444      344      434      423      443
RRR=   17.270    1.197    1.484    3.863   -0.885   20.053    2.619    0.643    0.286   13.309   -1.772   -0.414    0.808    0.828    0.159    0.286    0.686   31.252   -0.395    0.699   -2.305    1.444    0.217    0.244   56.639   38.750    2.866   -1.463    0.290    1.252    3.933   44.043
X1==    1.833    1.729    0.317    4.335    0.793    4.112    1.037   -0.478   -0.534    3.722    1.114   -0.465    2.439   -0.859   -0.142   -0.534   -0.521    4.688   -1.336   -0.534   -0.947   -0.933   -0.933   -0.270    8.331    5.752    1.618    1.943   -0.219    0.880    2.439    6.923
X2==    9.420    0.693    4.679    0.891   -1.116    4.877    2.525   -1.346   -0.536    3.576   -1.590    0.891    0.331   -0.964   -1.116   -0.536   -1.318    6.667    0.296   -1.309    2.433   -1.547   -0.232   -0.904    6.799    6.737    1.771   -0.753   -1.320    1.423    1.612    6.362
CD1=        3        3        2        7        2        7        3        1        1        8        4        1        6        1        1        1        1        8        0        1        1        1        1        2       15       11        5        7        3        5        6       16
CD2=       12        2        8        3        0        8        5        0        1        8        0        3        3        1        0        1        0       10        2        0        6        0        2        1       13       13        5        2        1        6        5       15
[truncated: 2,936,552 more chars]
