# Supplementary material for: Regions Enriched with Reverse Complement Triplets in Bacterial Genomes
Source: Int J Mol Sci. 2026 Feb 28;27(5):2301. doi: 10.3390/ijms27052301 (PMC12985086; doi:10.3390/ijms27052301)
Supplement: Supplementary file 1 [file ijms-27-02301-s001.zip › for_send/45/Chrysiogenota/Desulfurispirillum_indicum_s5_gca_000177635.ASM17763v2_.dna.toplevel.fa]

>Chromosome dna:primary_assembly primary_assembly:ASM17763v2_:Chromosome:1:2928377:1 REF
AAAAGAGCAGCTTCCCGCTTATCGACCACTGCCACAAAACGCCTGAAGTTCACGGGCAAC
AGAATACACGACAAGGGATTACCGAATGACCACCAATGAATTCTGGGAAAATGTGCTCGG
CTTACTTTCAACCCAGATATCGGAACAGAACTTCTATACGTGGATTGAACCCATGCATTT
CCACGATAAAAGTGATGATACCGTGACCCTCCACGTTCCTTCACGCTTTATGAAAGATAT
TGTGGAGGAGCGCTACCTGGAAACCCTGCGCGGTGCCATAGAAAAACTGGAAAAGAAAGC
GTACCGCGTGAATATCCTCGTGGAGCAGCAGGTGGACAAAATTCCTGAAAAGGAACCTGC
CCATGAGCCTGCGGCACTGGAAACTTCTGTGGCACAAACCACACCATCGCCCACGCAACA
GAAGGAAAAACTTCACAGTGATGTTCGCCATATTCTCAGCCCGCGATACATCTTTGACAG
CTTTGTCGTCGGCTCATCCAATCAGTTTGCCCACGCCGCTGCCATGGCCGTAGCCAATGG
GCCCGGTGTCACCTACAACCCGCTTTTCATCTACGGTGGCGTTGGACTCGGGAAAACCCA
TCTGATGCAGGCAGTGGGAAACGCCATCTACCAGGATAATCGCAGTGCCAAAATCATGTA
TGTGCAGAGCGAAGTTTTCACTAACGAGATGATCAATGCCCTGAAAAACGGGAAAATTGA
GGAGTTCCGCCAACGATACAGATACGTGGATGTCCTTCTCATCGATGACATCCAGTTCAT
CGCCGGCAAGGATCGCACCCAGGAAGAGTTTTTCCATACCTTCAACACTTTGCATGGTGA
GAAAAAACAGATTGTGCTCTCAAGCGACAAGTTTCCCCGGGAAATCCCACACCTGGAAGA
ACGACTGCGCTCCCGCTTTGAATGGGGACTCATCGCTGACATACAACCACCGGATCTGGA
AACCAAAATGGCCATTCTGCGCAAAAAAGCCGAATCCATCGACATGTACCTGCCCAATGA
AGTGGCACTGTTTATCGCCAAGGCCATCAAGCATAATATCCGGGAACTGGAAGGCTGCCT
GAACCGCATCAGTGCCTACGCTCACCTCACTGGCGTTGAACCCACAGTGGACATTATCAA
GAATGTGCTCAAGGACATCCTAAAGGACAGCGACAAGGTCGTGAATTGTGAAGACATCCA
GCGTCAGGTCTCCCTGCGCTTCAACCTCAAAACCAACGACCTGAAATCGAAAAACCGCTC
CTCTGAGCTCACCCACGCAAGACATATTGCCATGTATTTCTGCCGCAAGCTCACCAATAT
GTCTTTGCCCCAGATTGGCCGGGAGTTCGGCGGGCGCGATCACTCCACCGTGGTTCACGC
CATCAAAACCGTCGAAGCCAAGTCATCCAATGACGATAACTTTAAAGTGGAGCTGGAATC
TATTGAAAATCAAATTATCAATCAGTAAAGTGGATAACCTGTGTATAAAGGGAAAAAACT
GTGAGTAAGTTTTGTGCCTTGTGATTCTGTGGAAAACTTTCTATACTTTCCAACAGTTTA
TTGATCTGATAATCCATGTGGTTTAAAAACCTTAGCGAGCTATCCCCATTATCAACCCCC
TTATTACTATTACTACTGTAATAAGGATATAATTATAATAATAGTAGACAGGTGGAAAAT
GCGATTTGAAATAGAAAAGAAAGATCTGGAAAAGACCCTTTTCAAAGCTCATGGAATCTG
TAACTCAAAAAACATCACCAATAACATCCTCACCAATATCCAGATCAAAGCAGAAAGCGA
CTTGATCCGCATCAACAGTACAGACAGGAATATCAGTCTTACCAGTACGATCAGTGCCAA
TATTCAGGAAACCGGTTCCGTACTCGTCAATGGAAAGAAGTTCTATGAAGCCATCAAAGA
ACTTCCAAACAATATTGTCATTATTGAACGGGTTGATAACACACTCACCATCGCCTGTCA
GAAAACCCAGTTCAAGCTTTTCACTTCTGATCCCACACTCTTTCCTGAACTGGATCTGCA
GCTTGGTGAAAGCCCAGTTGTCATTCCCGCACTGAAATTACGAGACATTCTCATTAAGAC
CTTTTTCTGTTCCACCGAAACCCAGACAAAATTCGGTGTCAACGGAACCCTGCTGAAACT
CCAGGGGAACAAGATCACCACCGTTGCCACCGATGGTCACCGACTGGGGCTCAGTGCCAT
AAGTACCGATCAGCAGTACAGTGACAATGAAGTTGTCATCCCCCGCAACAGCCTTAATGA
GATCGTGAAAGTCCTTACCGATGTCGATGAAGATATCAAGGTGCATATTGATGAAAACGC
CATCGTATTCGCCACACAGCAGGACACCATCAAAACCAATCTGCTGAAAAAGAAGTTTCC
CCCTTACGGCAAGGTTATTCCAGATGAGTGTCCCGTTTCCCTGCAAATATCCACCAAAAA
AATCAAGGAAACCCTGAAACGCCTCTCAATTTTCGTGAATGAGAACGTAAAAATAGTGAA
GTTTTCTGTTGAAGATAAGATTCTCGTTGCTACTATTCAATCCCAGGAACATGGCAACGC
CCGAGAAGTCATTGAAATTGAATATGAAGGAAACAATTTTGAAATTGGCTATAATGTCCG
TCTCTTTAATGAAATTATTAATCATATTGAGTCGGAGACCTTTACCCTGGCTTTGAATGA
ATCACTTTCCGTCAGCGTAATTCGCCCCGGAGATAATAAAAAAGACGAACAGACTCTGTA
TGTGCTTATGCCCAACCGCCTCTGACCTGTCATGCTGACTGAAACCAGGGTACGAAATTT
CAGATGCATCGCAGACGCCGTTTTGTCGTTTACCCCAGGTATTAATGCCCTTTGCGGTGT
AAACGGCTCCGGTAAAACCTCTTTTCTTGAGGTTATTTCCATTTGCGCCAATGGCAAGTC
ATTCCGCACAAATACTCTGCGTGAATGTGTCCGCAAAGGCAGTGACGGTTTTTCCCTCAC
CCTGGAAAATGATCGTCACATTCTCCAGACGTTTCTGCTCCATAAAAATGTGCGTAGACT
CCTGATCGGTGAACACCGACCAGAGCGTCTCTCTCAGTATATTAATATCAACACCGTACT
TGTCCTTTCCCCAGAGGATATTGATCTGGTAGCTCACAGCTCAGGAATGCGTCGCAAATT
CATTGATCGCGGAGTCTTTGAACAGCATCCCGAGTACCTTTCAACACTCTCATATCTTCA
CCGTATCCTCAAAAACCGCAATGCCTTGCTGCGACAGAAAGATCATTCTACGCTTCCCTA
CTGGAACGATCTGCTCTGTCAGTACGCACTTCAGATTCACGAATATCGGAAAAAATACAC
CCAGCAGCTGCAGCTCAGTGTGAATTCCATTATTTCGCAAATGGATTACCCAAAAGGTAT
TTCCATCACTTATATAAATTCCGGAGATGATGAATATACGGATACACAGGCATTTCTTCG
CGCTCTAGAAAAAAAATACAGCGATGAGAAGCGCTATGGATATACCTTGATAGGACCTCA
CAAGGATGAGATTACCGTTACCATAGATGAACTTTCAGCAGGAAAGTACGCATCCTACGG
GCAACAGAAGATGGTGGCGATGATCATGAAACTGGCGCAGGCCGAATTGATCCAGCAGCA
TCAGAAAGAGCCCGTTCTCCTGGTGGATGATCTTGCCGCAGGTCTTGATGCTGCGGCATT
GAAACGAGTAGCTGCTATCCTTCAATCCTATCAGCAGGTTATTCTCACCACTATTGAAGG
GGAAAACCTGCCCCTAGAGTTCGGGCAGGTGGTACGTCTTTAGGCGATGTACTATTGCTC
GAGAGCGAATATTCCCTCGATCTCAACTTTTGCCCCTTTGGGCAGCGCTTTGACAGCCAC
ACATGCCCGAGCTGGTTTTGCTTTTTCAAAATACTCCGCATAAACTGCGTTACAGTTCTG
AAAATCAGCCATATCTGTCAGAAATATCGTGATTTTCAACGCATTCTGAAAGCCTGTCCC
CGCCGCCTTGCAGATGGCTGCCAGGTTTTCCAGACACTGGCGGGTCTGATCAGCCACATC
ACCTTCAACCATATCTCCTGCAGGGGTGAGGGGAATCTGTCCAGAACAGTACAGAGTACC
GTTATAGGCGATAGCCTGCTCATAGGGGCCAATGGCGGCTGGTGCGTTACTGGTTTTGAT
AATAGTTTTCATCAGTATACTCCTTGAAAATTTCCGAAAGATGGTTGATGAGTTTCATGG
GTCCACCGGAGTGGTTACCATACTGCTGCTGCATTATTTTTCCAGCCAGCGCGTGAATTT
TGCAGCCTTCCACCGCCGCTTCAAAGATATCAAAACCCTGGGCCAACAGGGAACCGATTA
TACCCGCCAGCACATCTCCACTTCCGCCTTTGGCCAGTGCCGGATTGGGAGCGTCCAGCA
GGAGCACCTGCCCCTGGGCAGAGGCAATGGTGGTTCTGGTGCCCTTGAGCACAATGCAGC
AATCCAGTTCCTCGGCCCATTCCCGCACTGCATCCAGCTTGCGTGGCTCCAGGGATTTGG
TGGAAATTCCCGTCAGTCGCTCAAACTCCTTGGGGTGGGGGGTCAGAATGGTTGGACTTT
TTCGTTTGCGTAGTATTCCAAGAACCATGTCCCGCTCCGCTTCCTCACAGTAGAGGCCAT
CAGCGTCCAGGACAATGGGGCACTCCGCACTCAAAAGCAGGTCGCGATAAAAGAGCAGAT
TACTCAGCTGACGGCCCCCTCCAGGTCCGATGATCATCGCGTCGGCGGGGAACTCAAACA
ACTCCCGCAGAGCGCCGGAATTCTCCTCGGGCAGCTCCAGACACATGATTTCCGGCTCGC
TGATCTGTAACGACCGCACTGTCTCCTTCTGGGAAGCAACGGTCACCAGTCCGGCGCCAC
ACTCCAATGCCGCTTTGGCTCCCAGACGGATGGCACCCGCTTTGCCGGTACTGCCCCCCA
CGCACAGTACATGGCCGCACGATCCCTTGTGGGCAAGGATACTCCGGTATGGAATCTTTG
GTTCGAGGAAGTTTATCAATCTGGGTGCCTGGCTTGGAAGACTCTGGGGCGATATGCCGA
TGGGCGCCACTACCAGCTCGCCTGTGAACTCGGCACCCGGGCTGAGAAAGTGCCCGCGTT
TCGGGTACTCCATGGTGATCGTGAGATCAGCCTCAAAAGCCACACCCAGGATCTGGCCCG
TTGAACTGCAGACCCCCGAGGGGATATCAACGGCAATGCGAAATGGTGCCTCACTGGCTT
TGGCGAGGAGTTCAGCGTTCAATCCCTCCAGGGGCCTGCTCAATCCGGTGCCGAAGAGGG
CGTCAATGACCAGGACGGGATCTGTTTCCAGGAAGTGTTCCAGAGGGAACATGGAAACTC
CAAGGCCTTCAACCAGCCTGAAGTTCATCAGGCTGTCGTTGGTTTGGGGTAAACCACCAT
GGAAGACGGTTACCGGATATCCCTGAAGGTGCAGATGACGGGCAATGACAAATCCGTCAC
CCCCGTTATTCCCGCTTCCACACAGAATACTGACAGGAGTAGAGTTATCAAAGCGGGCAT
TGATTTCGCGCACCACAGCCATACCCGCATTTTCCATCAGCAGTATTCCTGGTATTCCCA
GGGTTTCAATGGTGTAGCGATCCATGGCGGCCATCTGTTGGGCGTTCAGTAAATACATAG
GCTCCTCCTGAAGCAGGCTGCAGAAAACCCCATCTGCGGTGACGCAGGAGGTACGCTGGC
TCCTGTGGGTTTGATGTTCGGGTATTGTGGCTCTGTTTTGCGAGTTTATTCCGTGCCCTA
TTGTACTGGAAGTGTAACGGGAAATGAACCGGACAGAAACTTTTCTGGGTAAGCGGATTA
AATGGTTGATCTTACCTTTGCATGAGAGTGAGACAGACCGGCATCTCATCGGATTATCTG
GTTGATGCTTCACCTACTGCTGGTGCATGCTTCCCTCGCTAATTCCAGCAAGAACCCCAC
ACGCCTTAACTTCCCGGTCATCGTTGCAACGCGCTCTTAGTGAAACGAGTTGTTTCTCAA
GCGCCTGTAGAGCGGTTATCTGCGAGCGCACATGAGAGATGTGATCATCGAGCAAGGCAT
TGACAGCGGTACAGGACTGATGAGGGTCGTCCTGATAGCGCTTTAGTTCGTGAATTTCTG
CCAGTGACAGATCCAGGATGCGGCAGCGACGAATAAAGGCCAGCCGCTCAACGTGTTTCT
CGGTATAGACACGGTAACCGTTCTCCTGCCGACCAGGCGGCGGCAACAAGCCCTGCCGTT
CGTAGAAGCGGATCGTCTGTGTTTCGACCCCTACCAACTGCGCCAACTGACCAATGCGCA
TCAGCCTCCTCCCCAACGGATTCTTTACTCTATTGACCTTATAGTAGCTTTATAGTTTTA
AATGGTACCACAACATTATTCAAGTGGAGTCGTATCATGAGCAAATCCTGTGGTGGCGCC
TGTGGCGGTGATGCAACGTCCGCAGCGGATACCGATATACAGGCCTCCTCCGAAGCGCCA
GGGAGATGGGTCAGTGTTTATGCCGTGCCGAAGATGGACTGTCCATCAGAAGAACGAATG
ATTCGCCTAGCCCTGAACGGCTTTGAGGAGATTCGGGCGCTGTCCTTCGACTTGTCGAAC
CGCCGGCTGAAGGTCGTGCATGACGGCGAGGTCGAGCCCGTCACCTCGAAACTGAAGACC
TTGGGGCTAGGCGCCTCGCTTCAGGAAACCGTCGCTGCAAATCCGGAGACCATCAAGGCC
GCCGAGTTTTCGGCAGCTTCTGCTAAGCAAGAATCCGGGACCCTGCGCTGGTTGCTCGGC
ATCAATGCACTTCTGTTCGTGGTGGAAATGACTGCCGGTCTGATCGCCCAGTCCACCGGC
CTCATTGCAGAGTCCCTGGACAATTTTGCCGATGCGGCAGTGTACGGACTCGCTCTTTAT
GCGGTTGGGCATAGCGTGAAAAGGCAGGTCCGTGTTGCGCACGTTGCTGGTGTGGTCCAA
CTGGTTTTGGCTGTTGGCGTGCTCGTAGAGGTGGTGAGACGCTTTGTATTCGGTAGTGAG
CCTGAATCGCTGGTGATGATGGCTATCGCATTCGTCGCATTGATTGCCAATACCAGTTGT
CTGCTGCTCATATCCAAACATCGGGAAGGCGGGGCGCACATGAAGGCTAGCTGGATATTT
TCGGCCAACGACGTGGTGATCAACCTGGGGGTCATCACCGCCGGCGCCCTGGTCGCGTGG
ACCGGTTCCAATTATCCGGATCTGATTATCGGCACCATCGCGGGGGGCATTGTACTTAAC
GGTGCCAGACGCATTTTGGCGTTGAAGGGTTAAATAATGCTCATTATTGGCAAAAAGGGC
TCTGTTGCAAAGATTGGCGGCAGTCAGAGGTAGGCTGTCGCTCTGCGCCGATCAGGCGGC
TGCTGCGAAATGGTGGTTGAGCATGCCCATGGCCTCCGTCAGCGCCGAGGGCCCAATGCC
AAAAGCTCTCTCCACAAGGCGCACCTCGCCCCTGATGCCGGGCTGCAGGCACCAGGGGCG
AGCCTGTCCTTTGCGCAGGGCTCGCATGACTTCGAATCCCTTGATCGTGGCATAGGCCGT
GGGGATCGATTTGAAACCGCGCACCGGCTTGATCAGTATCTTGAGCTTTCCGTGATCGGC
CTCGATCACGTTATTGAGATACTTCACCTGCCGGTGGGCCGTCTCCCGGTCCAGCTTTCC
TTCGCGCTTCAATTCGGTGATCGCTGCACCATAGCTCGGCGCTTTGTCGGTATTGAGCGT
GGCAGGCTTTTCCCAGTGCTTCAGGCCTCGCAGGGCCTTGCCCAGGAACCGCTTCGCTGC
CTTGGCGCTGCGGGTCGGCGACAGGTAGAAATCGATCGTGTCGCCCCGCTTGTCGACTGC
CCGGTACAGGTAGGTCCACTTGCCCCGCACCTTGACGTAGGTTTCATCCAGGCGCCAGCT
CGGATCAAAGCCACGCCGCCAGAACCAGCGCAGCCGCTTCTCCATCTCCGGGGCGTAGCA
CTGGACCCAGCGATAGATCGTCGTATGGTCGACCGAAATGCCGCGTTCCGCCAGCATTTC
CTCAAGGTCGCGATAGCTGATCGGATAGCGACAATACCAGCGCACCGCCCACAGGATCAC
ATCACCCTGGAAATGGCGCCACTTGAAATCCGTCATCGTTCCGTCCGTCCAATCTCCGCC
AAGCATGCTCAAGCTTCACGATTTTTGCAACAGAGCCCACACGAGTATTGAGCATAGTCG
AGATTGGTGCAGATCACTTCTGATATTGAACTGTCAGGAGCTGGCTGCACAACAGCCATT
ACGCCCAATCAACTGGTGCAGTCGTCTTCTGAAAATGACATTTGGTATCTCTCATAAACG
GATGTTTTTGAGAGAACTATCTTCGGCCTTCACACGCACGAAAGGCGGCGAAGCTCCGCC
GTTAATCCGTCCGCCGGAGATCTCGCCCAGGCAGGCTGAAGGCCGAGCAAGCCTGACAGG
CCCGAAAAGCCCGGCACGGGCGTCGGCGGCGATGACGGCGGCGGCATTATCCAGGGTTGA
TGATGGAAGTGGAGGATATCGACAACCTCTCGCGCAACCAAGACATCGCGGTCGGACTGC
AAGTGATCTTGAAGCCACGGGCCCGTCCCACCCCGACATGGACCTCGATGCCCGAACGGA
CGTTAGATTTCGAGTTCTAGGCGTTCTGCGATGAAGGTTGGATCCCAGCCGGGATTGAAA
GTGTCGACGTGGGTGAATCCGAGCCGCTCGTATAGGCCACGCAGGTTCGGGTGGCAGTCG
AGCCGCAGCTTGGCGCACCCCTGCGTTCGCGCGGCATGGCGGCAAGCCTCGATCAGCGCG
GAGCTGACACCCCGGCCCGCATGTGTCCGTCGCACCGCGAGCTTGTGCAGATATGCGGCC
TCCCCCTTGAGGGCGTCGGGCCAGAACTCGGGATCCTCGGCCGACAAGGTGCAACAGCCG
ACGATGCCGTCGCTGCAACTCGCGACTAGGAGCTCGGATCTCAGGACGAAGGTCTCCGCG
AATGTCCGGTCGATCCGCGCGACGTCCCAGGCGGGCGTTCCCTTGGCGGACATCCACGCC
GCAGCGTCGTGCATCAGCCGCACAACCTCGTCGATATCACCCGAGCAGGCGACCCGAACG
TTCGGAGGCTCCTCGCTGTCCATTCGCTCCCCTGGCGCGGTATGAACCGCCGCCTCATAG
TGCATTGATCCTGACGAGCCCAGCATGTCTGCGCCCACCTTCGCGGAACCTGACCAGGGT
CCGCTAGCGGGCGGCCGGAAGGTGAATGCTAGGCATGATCTAACCCTCGGTCTCTGGCGT
CGCGACTGCGAAATTTCGCGAGGGTTTCCGAGAAGGTGATTGCGCTTCGCAGATCTCCAG
GCGCGTGGGTGCGGACGTAGTCAGCGCCATTGCCGATCGCGTGAAGTTCCGCCGCAAGGC
TCGCTGGACCCAGATCCTTTACAGGAAGGCCAACGGTGGCGCCCAAGAAGGATTTCCGCG
ACACCGAGACCAATAGCGGAAGCCCCAACGCCGACTTCAGCTTTTGAAGGTTCGACAGCA
CGTGCAGCGATGTTTCCGGTGCGGGGCTCAAGAAAAATCCCATCCCCGGATCGAGGATGA
GCCGGTCGGCAGCGACCCCGCTCCGTCGCAAGGCGGAAACCCGCGCCTCGAAGAACCGCA
CAATCTCGTCGAGCGCGTCTTCGGGTCGAAGGTGACCGGTGCGGGTGGCGATGCCATCCC
GCTGCGCTGAGTGCATAACCACCAGCCTGCAGTCCGCCTCAGCAATATCGGGATAGAGCG
CAGGGTCAGGAAATCCTTGGATATCGTTCAGGTAGCCCACGCCGCGCTTGAGCGCATAGC
GCTGGGTTTCCGGTTGGAAGCTGTCGATTGAAACACGGTGCATCTGATCGGACAGGGCGT
CTAAGAGCGGCGCAATACGTCTGATCTCATCGGCCGGCGATACAGGCCTCGCGTCCGGAT
GGCTGGCGGCCGGTCCGACATCCACGACGTCTGATCCGACTCGCAGCATTTCGATCGCCG
CGGTGACAGCGCCGGCGGGGTCTAGCCGCCGGCTCTCATCGAAGAAGGAGTCCTCGGTGA
GATTCAGAATGCCGAACACCGTCACCATGGCGTCGGCCTCCGCAGCGACTTCCACGATGG
GGATCGGGCGAGCAAAAAGGCAGCAATTATGAGCCCCATACCTACAAAGCCCCACGCATC
AAGCTTTTGCCCATGAAGCAACCAGGCAATGGCTGTAATTATGACGACGCCGAGTCCCGA
CCAGACTGCATAAGCAACACCGACAGGGATGGATTTCAGAACCAGAGAAAGAAAATAAAA
TGCGATGCCATAACCGATTATGACAACGGCGGAAGGGGCAAGCTTAGTAAAGCCCTCGCT
AGATTTTAATGCGGATGTTGCGATTACTTCGCCAACTATTGCGATAACAAGAAAAAGCCA
GCCTTTCATGATATATCTCCCAATTTGTGTAGGGCTTATTATGCACGCTTAAAAATAATA
AAAGCAGACTTGACCTGATAGTTTGGCTGTGAGCAATTATGTGCTTAGTGCATCTAACGC
TTGAGTTAAGCCGCGCCGCGAAGCGGCGTCGGCTTGAACGAATTGTTAGACATTATTTGC
CGACTACCTTGGTGATCTCGCCTTTCACGTAGTGAACAAATTCTTCCAACTGATCTGCGC
GCGAGGCCAAGCGATCTTCTTCTTGTCCAAGATAAGCCTGTCTAGCTTCAAGTATGACGG
GCTGATACTGGGCCGGCAGGCGCTCCATTGCCCAGTCGGCAGCGACATCCTTCGGCGCGA
TTTTGCCGGTTACTGCGCTGTACCAAATGCGGGACAACGTAAGCACTACATTTCGCTCAT
CGCCAGCCCAGTCGGGCGGCGAGTTCCATAGCGTTAAGGTTTCATTTAGCGCCTCAAATA
GATCCTGTTCAGGAACCGGATCAAAGAGTTCCTCCGCCGCTGGACCTACCAAGGCAACGC
TATGTTCTCTTGCTTTTGTCAGCAAGATAGCCAGATCAATGTCGATCGTGGCTGGCTCGA
AGATACCTGCAAGAATGTCATTGCGCTGCCATTCTCCAAATTGCAGTTCGCGCTTAGCTG
GATAACGCCACGGAATGATGTCGTCGTGCACAACAATGGTGACTTCTACAGCGCGGAGAA
TCTCGCTCTCTCCAGGGGAAGCCGAAGTTTCCAAAAGGTCGTTGATCAAAGCTCGCCGCG
TTGTTTCATCAAGCCTTACGGTCACCGTAACCAGCAAATCAATATCACTGTGTGGCTTCA
GGCCGCCATCCACTGCGGAGCCGTACAAATGTACGGCCAGCAACGTCGGTTCGAGATGGC
GCTCGATGACGCCAACTACCTCTGATAGTTGAGTCGATACTTCGGCGATCACCACTTCCC
TCATGATGTTTAACTTTGTTTTAGGGCGACTGCCCTGCTGCGTAACATCGTTGCTGCTCC
ATAACATCAAACATCGACCCACGGCGTAACGCGCTTGCTGCTTGGATGCCCGAGGCATAG
ACTGTACAAAAAAACAGTCATAACAAGCCATGAAAACCGCCACTGCGCCGTTACCACCGC
TGCGTTCGGTCAAGGTTCTGGACCAGTTGCGTGAGCGCATACGCTACTTGCATTACAGCT
TACCAACCGAACAGGCTTATGTCCACTGGGTTCGTGCCTTCATCCGTTTCCACGGTGTGC
GTCACCCGGCAACCTTGGGCAGCAGCGAAGTCGAGGCATTTCTGTCCTGGCTGGCGAACG
AGCGCAAGGTTTCGGTCTCCACGCATCGTCAGGCATTGGCGGCCTTGCTGTTCTTCTACG
GCAAGGTGCTGTGCACGGATCTGCCCTGGCTTCAGGAGATCGGAAGACCTCGGCCGTCGC
GGCGCTTGCCGGTGGTGCTGACCCCGGATGAAGTGGTTCGCATCCTCGGTTTTCTGGAAG
GCGAGCATCGTTTGTTCGCCCAGCTTCTGTATGGAACGGGCATGCGGATCAGTGAGGGTT
TGCAACTGCGGGTCAAGGATCTGGATTTCGATCACGGCACGATCATCGTGCGGGAGGGCA
AGGGCTCCAAGGATCGGGCCTTGATGTTACCCGAGAGCTTGGCACCCAGCCTGCGCGAGC
AGCTGTCGCGTGCACGGGCATGGTGGCTGAAGGACCAGGCCGAGGGCCGCAGCGGCGTTG
CGCTTCCCGACGCCCTTGAGCGGAAGTATCCGCGCGCCGGGCATTCCTGGCCGTGGTTCT
GGGTTTTTGCGCAGCACACGCATTCGACCGATCCACGGAGCGGTGTCGTGCGTCGCCATC
ACATGTATGACCAGACCTTTCAGCGCGCCTTCAAACGTGCCGTAGAACAAGCAGGCATCA
CGAAGCCCGCCACACCGCACACCCTCCGCCACTCGTTCGCGACGGCCTTGCTCCGCAGCG
GTTACGACATTCGAACCGTGCAGGATCTGCTCGGCCATTCCGACGTCTCTACGACGATGA
TTTACACGCATGTGCTGAAAGTTGGCGGTGCCGGAGTGCGCTCACCGCTTGATGCGCTGC
CGCCCCTCACTAGTGAGAGGTAGGGCAGCGCAAGTCAATCCTGGCGGATTCACTACCCCT
GCGCGAAGGCCATCGGTGCCGCATCGAACGGCCGGTTGCGGAAAGTCCTCCCTGCGTCCG
CTGATGGCCGGCAGCAGCCCGTCGTTGCCTGATGGATCCAACCCCTCCGCTGCTATAGTG
CAGTCGGCTTCTGACGTTCAGTGCAGCCGTCTTCTGAAAACGACAAAAAGCCCGCGATTA
AGCGGGTTTTTCGTTCTCATAAACCTATCTCAAAACCTAATTCTCAATTAGACTGCTATT
TATGACTTTTGAGAAAACAGGGGGGCTTATGGAAAACTGCGAACTTGAGCAACGGCGTTC
GGATGCTGCTGGCCAGGACAAGTGTTATTCGGGTAAGCGGATTAAATGGTTGATCTTACC
TTTGCATGAGAGTGAGACAGACCGGCATCTCATCGGATTATCTGGTTGATGCTTCACCTA
CTGCTGGTGCATGTTTCCTTCGCTAATTCCAGCAAGAACCCCACACGCCTCAACTTCCCG
GTCATCGTTGCAACTCGCTCTCAGTGAAACGAGTTGTTTCTCAAGCGCTTGCAGAGCGGT
TATCTGCGACCGCACATGAGAGATGTGATCATCGAGCAAGGCGTTGACGGCGGTACAAGG
CTGATGAGGGTCGTCCTCATAGCTCTGTAGTTCGTGAATCTCAGCCAGTGACAGGCCCAG
GATTCTGCAGCGACGGATGAAGGCCAGCCCCTCACCATGCTTCTCGGTATAGACACGGTA
ACCGTTGACCTGCCGATCAGGCGGCGGCAACAAGCCCTGCTGTTCATAGAAGCGGATCGT
CTGTGTTTCGACCCCTACCAACTGCGCCAACTGACCAATGCGCATCAGCCTCCTCCCCAA
CGGATTCTTTACTCTATTGACCTTATAGTAGCTTTATAGTTTTAAATGGTACCACAACAT
TATTCAAGTGGAGTCGTATCATGAGCAAATCCTGTGGTGGCGCCTGTGGCGGTGATGCAA
CGTCCGCAGCGGATACCGATATACAGGCCTCCTCCGAAGCGCCAGGGAGATGGGTCAGTG
TTTATGCCGTGCCGAAGATGGACTGTCCATCAGAAGAACGAATGATTCGCCTAGCCCTGA
ACGGCTTTGAGGAGATTCGGGCGCTGTCCTTCGACTTGTCGAACCGCCGGCTGAAGGTCG
TGCATGACGGCGAGGTCGAGCCCGTCACCTCGAAACTGAAGACCTTGGGGCTAGGCGCCT
CGCTTCAGGAAACCGTCGCTGCAAATCCGGAGACCATCAAGGCCCCCGAGTTTTCGGCAG
CTTCTGCTAAGCAAGAATCCGGGACCCTGCGCTGGTTGCTCGGCATCAATGCACTTCTGT
TCGTGGTGGAAATGACTGCCGGTCTGATCGCCCAGTCCACCGGCCTCATTGCAGAGTCCC
TGGACAATTTTGCCGATGCGGCAGTGTACGGACTCGCTCTTTATGCGGTTGGGCATAGCG
TGAAAAGGCAGGTCCGTGTTGCGCACGTTGCTGGTGTGGTCCAACTGGTTTTGGCTGTTG
GCGTGCTCGTAGAGGTGGTGAGACGCTTTGTATTCGGTAGTGAGCCTGAATCGCTGGTGA
TGATGGCTATCGCATTCGTCGCATTGATTGCCAATACCAGTTGTCTGCTGCTCATATCCA
AACATCGGGAAGGCGGGGCGCACATGAAGGCTAGCTGGATATTTTCGGCCAACGACGTGG
TGATCAACCTGGGGGTCATCACCGCCGGCGCCCTGGTCGCGTGGACCGGTTCCAATTATC
CGGATCTGATTATCGGCACCATCGCGGGGGTCATTGTACTTAACGGTGCCAGACGCATTT
TGGCGTTGAAGGGTTAAATAATGCTCATTATTGGCAAAAAGCTCTCGCCATATGCCCTAT
TGTCCATATCGGGCCTGCTGGCAGCGTCTGATCAGGCTGTAAAGTGGCTGGTGCAGCAAT
CAATGGCCTATGGCGAGTATGTTTCGGTGACCCCGTTCTTTAACTGGGTGCACCTATGGA
ACACCGGTGCCGCATTCAGTCTTTTTGCGAATGGTGGAGGCTGGCAGCGCTACTTTTTTA
TCGGAATCGCGGTAGTGGTCTCGATTTTTCTGATCAAGCTGATCCTTGAAAATCGTCATA
AAGGAGAAACCATCGCTTACAGTCTTATCCTCGGTGGCGCCATGGGCAATCTGATTGACC
GGGTCTTTCGCGGCTATGTTGTGGATTCCTTTGATTTCTATTGGCGAGACTGGCATTGGC
CGGCCTTCAACCTGGCTGATATTGCAATTGTCCTCGGTGCCTTACTTTTCGTTTCCAGCA
GCTTGTTGGGTAAAAAAGCAAACACCAATGCCGAGCCGGATGGATCTGACTGACACCTAC
GCCTATACAACACCATGACCGAACTTCCCGGCAACATCCTTCACCTGCCGCAATACCAAG
TACTGGGCTGCAAATCAACCGACGACGAAATGCACTTCCAGGTGGACGTGCCCGATCCCA
TCGCCTGCGAGGAATGCGTCGTGCAGGGTGAGTTCGTACGGTTCGGCAAGCGTGACGTTC
CCTATCGTGATCTGCCCATCCACGGCAAGCGGGTCACTCTCTGGGTGGTCCGCCGCCGAT
ACACCTGCCGGGCCTGCAAGACAACATTCAGGCCCCAGCTACCGGAGATGGTGGACGGAT
TCCGTATGACACTGCGGCTGCATGAGTACGTGGAGAAGGAATCCTTCAACCACCCCTACA
CCTTTGTGGCGGCACAGACCGGCCTGGACGAGAAGACGGTGCGCGACATCTTCAACGCCC
GCGCCGAGTTCCTGGGGCGCTGGCACCGCTTCGAGACGCCCCGCATCCTGGGCATTGACG
AGCTATACCTGAACAAGCGCTACCGCTGCATTCTGACCAACATTGAGGAGCGAACCCTGC
TCGACCTGCTGGCCACCCGCCGCCAGGACGTGGTGACCAACTACCTGATGAAGCTGAAAG
ACCGGCAGAAGGTCGAGATCGTCAGCATGGACATGTGGAACCCCTACCGGGCAGCGGTCA
AGGCTGTGCTGCCCCAGGCCCGTATCGTGGTCGATAAGTTCCATGTGGTGCGCATGGCCA
ACGATGCCCTAGAGAGAGTGCGCAAGGGCCTCAGAAAGGAGCTGAAACCGTCCCAGAGCC
GGACTCTCAAGGGAGACCGGAAAATCCTACTGAAACGCGCTCACGAAGTCTCAGACCGGG
AGCGCCTCATCATGGAGACCTGGACAGGCGCGTTCCCGCAACTGCTGGCCGCCTACGAGC
ACAAGGAGCGCTTCTACGGCATCTGGGACGCCACCACACGGCTCCAGGCAGAAGCCGCCC
TGGACGAGTGGATAGCCACCATCCCGAAGGGCCAAAAGGAAGTCTGGAGCGATCTGGTCA
GGGCAGTGGGAAACTGGCGCGAAGAGACCATGACCTACTTCGAGACGGACATGCCCGTCA
CCAACGCTTACACGGAGTCCATCAACCGACTGGCCAAGGACAAGAACCGTGAAGGGCGCG
GTTACTCCTTCGAGGTGATGCGGGCACGAATGCTCTACACCACGAAGCACAAGAAGAAGG
CACCGACTGCGAAGGTCTCTCCTTTCTACAAGAAAACCATCGGTTACGGACTGCCGGACT
TCGCAGAGGAACTCAACTACGGAGTCGATCTATCAACCATCTGAGGGTGGTATCAGATTG
ATGGGGTGAAGGTGCCCCATCAACCATTAAATCCGTATACCCACTTTTCTCACACTATTT
TCTTGACTTCTGGGCTGGCTCCTTCTATATCCTTTGCCACTATGAAAGACGTAACCCCTC
ACCATCCATCAGTGTCTCTACTCCTGCTTCTGGGTATATACCGGGAAGCGTAGGACGTTG
CCACAACACAACCCGCTTCCCCAAGGGAAGTGGGTTTTTTCTTTTCAGGCACTCCTGAAA
GCACATTTCTCCTGGGGCAGCAGCACAGGAGAGCCCCATGGAAACGTTTCCTGCCTCACA
CACGCCCCATTCCCCCTTTTTTCTGGACGTCACCCTGCGCGATGGCAACCAGGCACTGCC
ACGTCCCTGGAGCCTCAAACAGAAGCAGCAGGTTTTCCAGCATCTGATCCGCCTTGAGGT
ACCTGGTGCGGAAGTTGGCTTCGCGTCTGCCAGCGCCGTGGACTTTGAAGCCTGCTGCGC
CCTGGCCCAGGAAGCTCCGGCCAGCATGGTTATTTCAAGCCTTTCGCGGGCGCGCACTGC
CGAAATTGATGCTTCCTGGGAAGCAGTCAGTCATGCGGCGCAGCCGCGGGTGCACATTGT
CTACCCCGTCAGCCCCTCCGTGGTGAACCAGGTGCTGCGCTGCACCCCCCATGAAGCTGC
CAGGGCAGTTCGCCAGGCGGTCCGTCACGCCCGTCGTCTGGCGGGAAAACGCGGAAGCGT
GCAGTTTTCCGGTGAGCACTTCGGCGACTGCCTGGATGATATCGCCCTGGCGCTTGATAT
CTTTCAGGTCGCCATTGAAGAGGGCGCCGATGTGATCAATCTGCCCAACACGGTGGAGCG
TTTCCGCCCCATGGTTTTCGTGGAAATTGCCCGACAGGTGATGGAGTACTTTCGCGGCAG
GTCGGCCTTTGCGGTGCACTGCCACAATGACCTGGGAATGGCGACGGCAACGACCGTGGA
GAGCTACTTTGCTGGAGCCACCCAACTGGAAGTTTCCCTGAATGGCCTTGGTGAACGCGC
TGGCAATGCCAGCCTCTATGAGGTGGTCTGCGCTTTGGAAAACAGCGGGGTGCATACGGG
CATCCAGCGCCAGTACATCTTTGAAACGGCCCGGGAGGTTGCCGAACTCAGTGCCATTGC
CGTTGGCCCGAAAACGCCGATTATCGGATCCGATGTTTTCAGCCATCGCAGTGGTATTCA
TCAGGATGGGGCCATAAAAAGTCGCAGCGGGCGGGGCGTCTATCTTCCCTTTGTCACCGG
CGCCGTGGGCAGGGCCGATGGAGAGCAGCTGCGCTTTACCAGCCAGTCGGGAACCGCTGT
ACTGCAGGACTGCCTGAACCGGGCAGGTATTCACCTGGATGCTGTCACCCTGCGCGAATA
CTACCGCTATCTGGAAAAACGCAGCGACGCCGAAGGTGAGATGGACGAGCGGGCCATTCT
GCGACACTATCGGCAGTGGTGCGCAGGCAGCCAGATCAGCCCGGAAATACCGGCGCGATA
ATTTCAGCAGTTGCAGATACGTGCATGGCAATGCGCTCGGGACGGGATTTGGCCTCTTTT
TTCAGTCGCGCGAAGACTTCCGCCAGATCCTCCTGTGCCAGAGAACGAGAAGCGGCGGGA
AGTTTTATGACAGCAGCACTGGCGCTGAGCAGGTCGAAGGTGCGCAGGTTTCCCTCTCGA
TCGCGGGCGCTGTACTGGCCCTGCAGCAACTCGTTTTCCTGGTAAAAAGGCTCAATGGAG
TCCATGAACTTGCGGATGGTTTTGGTGATTTTGCGCTCCACAAAGTTGTCATCTTTTTCC
GCCCTTTCGTGCTCTGGAACCTGAATTCCCAGGAAAAAGTCGTCGCCGCCAATGTGCCCG
ATAAAGTAGCAGGAGCTGATAAAACGCTTGCGCAGCAGTTCCGAGAAGAGAATGATGGCG
CGATCGCCCTGACGGAAGCCGAAGCGGTCGTTGAAGGGTTTGAAGTTGTCAAAGTCAAAA
TAGATCAGGTAGTAGATATTTCCGGTGTCCTCGCAGGCCTGGTTGATGAAATTGTTGATG
AGGATATTGCCGGGCAGTTTGGTCAGGGGATTCATCTCCCGAGCGTAGGCCATGTTCTTT
TCGTTCAGGGTTTTCAGCAGGCTGGAAGCCGACAGGAAACCGCAGTAGGACTGGTCGCGA
GTCACAATGATTCCCGGCGATTCCGTGTTGTTGACGAACACGGCCAGAATCTTCTCCACC
GGCAGATGAATATCCACAATGGGGCACTCGGTGAGGTACTTGCGCAGGGACTGGTCGAAA
AAACGGTTGCTCAGAACCTCTTTGCCATAGGGCGAGTAGATGAATTTCTTGAAGGTGCGT
TCGTGGATCAGGCCAAGGGGAAAGTCGTTGCCATCCACGACCGGAAAGAAGCTCTCCTCG
GGATTGTTCTGGAAGGTGGCGAAGAGCTCTTTCATGCTGGTGTTGATGCGAATGGGCCGT
ATGGGATAGATCTCCCGCGAAAGTATGGCCATATCCTCGGAGGTGCTGCGCCGGTGCTTC
TGGCCAAGGGCCTGGATGTTCTCGTACACCAGGCAGATATCCTCGATGCTGCTGGTGGGG
TACTGCACCAGGTATCCCTGGATAAGATCCACCCCCATCTCCTTGCACAGAGAGTATTCC
GCTTCGGTCTCCACTCCCTCGGCGATGACCGTGATGCCAAGCAGGTGCGCCAGGCTGATA
ATATGGGAGCAGTATGACTTCTTTTTCAGATCGCGGTGAATATCGGCAATGAGGAAGCGG
TCAATTTTAATGAAATCGGGATCGGCATGGTACATGAGCTCAAAGGACGAATACCCGACC
CCGAAATCGTCAATGGCTACCAGGAACCCCCGCTCCTTGCTGTTGCCCACAGCCTGATCC
AGGGCCAGGGCAGCATTGGAGTAGTCGTACTTGTGCTTTTCCGTCAGCTCCATACACAGA
TTTCCCACGGGCAGGCTGTACTCCTGCATCATGTGCTCCATGACATTGGGGGTGTAGTTG
TACATCTTGGTCATACGATGGTCGTAGTTATAGAAGAGGCGGATCTTACGGTGAAAAGGG
ATCTGCAGGTACTTTTCAATGGCCTTGCGACGCAGGGCCACATCCAGGGAAAAAAGCACC
CCTTCGCGAAAGGCCGTGTCGAAGAAATCGTCAATGGAGCGGCAGGGACCGAAGGTGCGT
TCGCCCCCGACACTGCGGATCAAAGCCTCAACGGCGAAGATGGAGCCAGTGATGGGATTG
ACAATGGGCTGAAAGGCGTAGTCGATGGAGGCCAGACACTCCTCCCAGAAACCTGCAAGC
ATGATCTCTCCCCTGCTGATGTAGCGATTGACAGTGGTGTTTCAGCCAGTGCGCAAACCA
TTGGACAGTAGCTCCGGGGCAGAAGATATTCAGCAAGAGAATGTCAGAAAACGGTAAAGA
AATGGAAAAGCAGTCCACCAAAAAAAACACACGGGGCAGAGAATGTTCTCTGCCCCGTGG
CTTTAAGGAGATAGACAGGAGACGTCTGGGAGAGTCGGTATCAGCGTTTGGTCGGATCAG
CTCCCACGAAGGTGGTGCGACCATCTTTTTCCATGGCCGCCTTTTCCCAGGGCCAGATGG
ACTCCCAGTCAGCAGCTTTCTTGGCGTCGCCACCCTTTTTCAGAGCCCAGTGGTACTGAT
CGGGGGAGAGGCCGAAGGAGCGGCCTTCTTCATCCAGGTTGAAGATGTGCTGCTTGTTCG
CGACGCGGCCACCCTCATTGTCCCAGTTACCATAGCCGTAGCGGGGCCAGCCGGTGCGGC
CATCAAAGGCGCGCAGCACTTTTTCGGCCTGACCCAGGTGACACTTGGCGCAGGTTTCCA
CGGGAGACTTGTCAAAGAGCCATGGGCTTTCGGGGTTATTGCCCACATTGTGGACGGTGT
GGCAGTCGAAGCAAGCCATCTGGGCATGGGTGCTGTGATCACCCTTGATGGTGGCGCTCA
GCATCAGGTCCATATCCTGCTGGTGGTCACGGCGGCCTTTGCCATCGACAGAAACCTGAC
GGTTCCCTTTCCCCCAGGCGGGGCGGGTGTACTGCATGACGTCTTCATAGGAATGCTCGC
CCAGTACGAAGCCACGGTTATCGTTGGAACCCTTTCCGTGCATGGTGTTGGTCTGGGCAC
GGGTGTGGCAGCGGTTACAGGTGACCATGCGCTCCGATGGATCGGTCAGCTTGGCGGGGT
TGATGATGTTGGACTTGGAAGGCATTCTGGCGTGCTCGGCACCGCCACCATGGCAGGCTT
CACAGGAGACACTGATGTCTACCGAGAAGACATCGCGCAGATGATTGCGCTGCCCTTTCT
TGAAGGCCTCTTTTGCATCATACCAAGCGTCAGCATCGAATCCAGTGGTGTGGCAGGCGA
TGCACTGCTCCTGCCAGGAGCGCCAGGTGCCGTAGTTGTTTTTGTTGATGTCGCCGTCTT
TGGGACGCACTTCAATGAAGAGGAACTTGTAGCCGGCGCGATCCTTGTTGCCGGGGTAGT
CAACGACTGTGGACTTGTCGAGGGTCCAGGAGATGCCACCATCCTTGGTGTGGGCCAGCC
ACGCCTTGTCAGGTGAGCCATCGTAGTATACCGCATAGCGCTGCTTGCGCTGGCTGCCAA
CAACCAGTTCTACTTCTTCGTATTTCACCTTGGTGGTGGAGACGTAGTTGGTGTTGGCGT
CCTTGCGGTCCAGGATCATGTACGTGTCAAGTTTGTCCCAGTCGCGCTTGATCCAGGGGT
AGATCTTTTCGCTGCCCCAGGGATAACGATCCTTGTCCTGCTTGTAGTAGATGTCGGGGT
AGGCAGGGCCCCACTCGGTCTTCATGGTGTGCCAGCTGCTGGACCAGTCGTTGTGAACGC
CGGCATGGCACATTTTACAACCGTCGGCTCCCACGAAGCCTTCGGTTTTCCAGGTCATGT
AGTCTTTGGCCGAGGCTGCTGTCACGCTGAACAGCACCAGCAGCAAGGCGATAAACCAGT
GTTTTCGCATAGAATCTCCTCCTGAAAAATTACGATTTCCCCGACGCACTGTCAGGGCAG
AAAATAGGTGGCCATGGACTGGGTCACCGCCAGCAGCAGAACGCATCCGGTGATAATCCC
AAACAGCAGTAGCCTGTACATGTGTAGACCTCCTTGCGCTTCTCCTGCTGGTGAGAGAGC
AAACGAATTGCCAATTTTTTCACATGTGTAAAGTATTTGTTTTTCGTGTTTTGTGTTGCT
GTATTTTGAAGTGGTGCGTCAGATCTGACCTGATTGTCTCAGGCAAAAAAACTGAAAAAA
AGCGAGCTGTTCCTGGTATGGGCGGATGGGGATTGAGGGAAAGAAGATATACTGTGCCTG
AGCCGGGAACGCTCCTGGGTCAAAAATGACTCAGGAGCGGTAGGTATCCGGGTCAATGGT
GTAGCGGCGCAGCAGACGCTGCAGATTGGCGCGATCCAGATTCAGGGTGCGTGCTGCCTG
GGTGATATTACCTCCGGCACGGCTGAGGATGCTGCCCAGGTATTCGTGGTGAAATTCACG
CAGGGCCTGCTCTTTCGCTTCATTATAGGGAAGCTGTGTATCCATGGGTAGCCGGGAGAA
TCCATGGATTTCCGCTGGGAGGTCATCGGGGAAAATATGTTCTGCCTCAATGAAGACACA
CAGCCTTTCCATCAGGTTTTCCAGCTCACGGATATTGCCCGGCCAGTGATAGGCACACAG
GATATCCATGGTGCGGGTTTCAAGGCGCTTGCGCCCCTGCAGAAAATGTTCGGCCAGCAT
GGGAATATCTTCGCGGCGTTCACGCAGGGGTGGGACGGCGATGGGAAAGACATTGATGCG
GTAGAACAGGTCTTCACGGAAGGCTTCCTGCTCCATCAGGTGGTTGAGGTCACGGCTGGT
GGCGGTGATAACCCGCACGTCCACACCCTTCTCCATGTTGTCTCCAAGCCGTCGCACTTT
TTTCTCCTGCAGTACCCGCAGCAGCTTGGCCTGGACGGCGGGACTGGTGTCGGCGATTTC
GTCCAGGAAGAGGGTACCGCCATCGGCATGCTGAAAAAGCCCCTGGCGCGCCTCTGCAGC
ACCGGTGAAGGCCCCCCGGGCGTGGCCGAAGAGTTCACTTTCCAGCAGGGTGTCGGGCAG
GGCGCTGCAGTTAACGGCCACAAAGGGCTTGGAGCTGCGTGGCCCACACTGGTGGATAGC
CCTGGCCACCAGTTCCTTGCCGGTGCCACTCTCTCCTTGCAGGTTAACGGTGGCGTCACT
TTGGGAGACCTTCTGGATCAGGGTAAACAGGCGCTCCATGGCTACGGACTTTCCCACCAT
ATGGTGGAAGCTGCTGGTCCTGACCAGTTGACTGCGCAGGAGGGTGTTCTCCCGCTCCAG
CCTGCGCTTTTCCAGCACGCGTCCGACGGCGTGGAGCACGTCGTCATTCTGGAAGGGCTT
GACAATGTAGTCATAGGCTCCGCTGCGCATGGCATTCACGGCATGCTCAATGGAGGCAAA
CGCGGTCATGATGATGACGTCGGTGGCAGGCTGGAGGTTTTTGACGTGGTGGAGAATATC
CTCGCCTGTCAGCTGTGGCATATAGAAATCGGAGAGCACCAGGTCGAACTCCTGGCGGGA
GAGAACGTCTACCGCTTCATGGGGGTCACTTTTACAGACAACGTCCATGCCTGCCTTCTG
CAGGAGGCGCTTGAGGAGACGGCACATGGCCTGGTCATCGTCAACAATCAGGATCTGTGT
CATCTTTATGCTCCTGTTCGTTAGTCTGATAGGCGGGCAGGGTAATGGTGACGGTGGTTC
CCTTGCCTGGCGCGCTTTCGAGGAGAATATCGCCGCCATACTCCTTGATAATGCCATAGG
ATATGGCCAGTCCAAGGCCGGTGCCGCCGGATTTGGTGGTATAGAACGGCTGGAAAATTT
TTTGCTGCTGCTCGGCGGGAATGCCGGGTCCGCTGTCGGTAATGGCGATCATGACCGTAT
CCCTGAGGGTGAAGGTGCGAATGTGCAGCCTGCCCCTGCCCTCCATGGCCTGGATGGCAT
TCAGGACAATATTGAGGAGTACCTGCTTGAGCTGCATGGGGTCTGCCGATACGTCGGGCA
GGTCGGAGGAAAAGTCCCTGTCGATGGTAATGCCTTTGGTGGCCGTCTGGTAGGAGACCA
GGGTCATGGTTTCGTCCAGCAGCTCGTTGACGCAGGCGAGGGAGGTACTGTGGGAGGGAA
CGCGCGCGAACTGCAGCAGGCTCTGGACAATGCGCCGGCAGCGCAGCGCTTCCTGCTCAA
CGACCTTCAGGTCCTCGTAGAGGGGGTGGGACTCGTCCACCTCTTCAAGCATGATACGGC
AGAAGCCGGTGATAGCGTTCAGGGGGGTGCTGACCTCATGGGAGACTCCGGCTGCCAGGG
TTCCCACTGCCGCCAGGGTTTCAGCTCGCACCATCTGGGCCTGGGTCTCCCTCAGGGCGG
CTGTCGCCTGTTCCACCCGGTGCTCCAGATTTTCGTTCAATTCCTGCAGTTCCTGCAGCA
GGCTGTCTTTTTCGCGGTGAATCCTGTCCAGACGCTCAGCCATGGTGTTGAAGGCTTCGG
CCATGATACCGATTTCATCGCGGGTTTTCACCTCGACCCGCTGGGAGAAGTCGCCCCGGG
AAATGGTCTGGATACCTCCGATGAGGTTCTGTACCGGGCGGGTAATTCCGCGAATGACCA
CCAGAAAGATGCTGGCGCAGAAGAGCAGGGTGAAGGCGATGGAGAGCAGGATGGCGTGGC
GTGAGCGTTCGATGATGCGATTACTGTTGCTGTGAACTTCCAGCCACATTTCATGGGCCG
CGTGGTGGGCGGTTTCCAGGGCGCTGGTGATAATCTGCCCGTTCTGGGTGGCCATCTGTT
CGCGGATCTGCCGCTGCAATGGGTCGCGGGTAGTGATGAGGACGCTGACATCCCGCTTGT
ACTCTTCCAGCAGTTCATCGATATCGGAGAAGATATTGTTGACACTGAGCAGCCTCTGCT
CAATACGCGGATGGCACTGCATGCAGGTGACATCGCCGAAATGGTTCTGATATTGAGAGG
AGAGGATATGGCGGTTGTTTTCAAAGGACTCTATGTAGGTAACCAGGTCGTCGATATTGC
GGCTGTACCCGGCTTGATGGCGGTAGAGCTCGGCCTGGGCACTGCGCATGAAATAGAGCA
TCTCATTGTAGATACTGATGATCACGTTCTGCTCGCTGGCAATACCCTGGTTGACGATGA
TGGTTTCCAGGTGGCGCAGCACCATGAGCGCTCCCATGATGAAGAGGAGCATGGCCAGGC
CCAGGCCGACAAAGAGTTTCTTTTTCACGAACGTCTCTCCATATGGCTCCCCTAATCGGC
AAAGCTGAAATGGCTTGAATCGACTCCCAGTTCATACATCATAACGCGCAGCGAGTCGAA
TTCCTCGTCGCGGGTTGCCACGAACGAGGATGCCTCCAGTTGCTGCAGGGCCGTGATTCC
CTGCTGATAGGTATGCATGGAGACCAGGGTTTCCTGCAGGCGCTCCAGCAGGGTGTCCGC
CAGGTCACTGCGCAGGGAGAGCGTATTGGAGGGGACTGGTTCGGATATGGTTAATATCAG
CAGGCCTTCCTGCAGTTCAGGCCAGTCGCTCTGCATGGCCCGAATGACATCATCTTTGGC
GGCTCCCAGGTGGGCGTGCCCGTTATACACCGCCAGCACGACGCTGTCATGGCTTCCCAT
ATAGCGAACCGTGTTGAAATACCAGGACATATCGATTTTTTCACTCTGATAGAGATACCA
GCGGGGAAAGAGTGCACCCGCCAGGGTTGCCGGATGCACCAGGGCAATGTCCTTGTCTTT
CCAGCTGCGGATATCTTCGGTAATGCCGGTATCGTGGCGGGTGAACACAATACTGCGATA
GTCTGCTCCGTGGGTCAGGTCGACCAGACGGGCAACGGGGAGAACGTATCCTCGTTCGTG
CATCAGCACATAGTTGAGGCTGCCAAGAACGGCGGCATCAATAACCTGTTCTTCCAGTTC
GCGGGCAATGGCACCATAGCTGTCCAGCAGTTTGATGCGAACATTCATATGGAGGACATC
GGAAAGATATTCGGTGAGGGGCTGGTAGCGGCGACGCTGTTCAAAGACATTCTTCTCCGG
CAGGACGCCGATGACCAGGGTTTCTTCACGTATTATCCGCGTACTGGGAGCATTGACCTC
AGAGGGGTTTCGCTCACAGGAGCTCAGCAGGCCGCAGATCAGCAGAAGCGCAGACACCGC
CAGGATGGGAAAGCGCCCCATGGTTTCACCACACCTGCAGTGGGTTGGCTTCACAGCTGC
TTTTCACCACTGTGACCGTGGGAAAGGCGTCGCAGATAATTTTTTCCATCAGATCACTGA
AAATGCGCTCAGTTCCGAAGTGCCCGCAGTCGATGACTGTCAGGCCATTTTCAATGGCCC
ATATGGCGTCATGGTATTTGAGGTCTCCGGTGATATAGACATCAGCCCCTGCCTTGCTGG
CCTGTTTGACCAGTGATCCGCCTGAACCGGTGACAACAGCCACCTGGCTGATCTGCTCCG
CTCCACCATTGGCTACACTCACGTGGGTGAGGCCCAGGGTCTTTTTTAGCTGTTCAACGA
GCTCTGGCAGAGTTTTCGGCTGTTCAAAGCTGCCGATACGGCCCAGACCCACTGAGGCGC
GTCCGGTCTTCAGGGGGATCAGGTCGATGGGTGGAGTATGGTAGGGATGGGTCATGTAAA
TGGCGTTGGTGACATTCTCCACGTCATTGACGTGGACGGTGGCTTCCAGGCGGAATTCGC
TGCACTCTTCGTTCATCTTGGCGCGGTGGTCGTCAAGATTCTTGTAGGTGGCGCGACCTT
CAGAGATAAAGGCGCGATGGGTGAAGGGGCCCAGAACGCCTGCGCCAGCCTTGTACATGG
CCTGGGAGATGCTCTCCAGGGCGTCTTCATCCCGGGGCAGGCAGACGATCACCTTATAGA
GTTCGTCGACGTTTTCCATCACCAGGGGACTTTGCACCTTGATGTGCAGCAGTTGGCACA
GGTAGTCATTAAGCCCTCCCCAGGCGATATCGATATTGGTGTGGGCACAGTAGACCTGGA
TGCCGCGGCGCAGCGCTTCGGTTGCCAGGGCTGTTTCCGAGGAAGGGCTTGTCAGGAGTT
TCTTTACCGGTTTCATCAGTACCGGATGGTGGGTGATGACAAGCCCGGCGCCGCAGCGCG
TCGCCTCATCCAGTACAGCGGGAGTCAGTTCCAGAGCCAGGAGGATGGTGCCGACGCGCT
GGTTATCATCGCCAATCAGGAGGCCGCAGTTATCCCAGCTTTCGGCCAGCTCAAGGGGTG
CGATGGACTCCAGGTGCGAAAACAGGCTTTTCAGCGATAAAGGCATAATTCCTCCTCGTA
GTCGTGTATCATCCAGTGAAAAAAACCACTTCCTGCACTTGTCAATTGATGACGGAATTG
GTTATAGTCGGCGATTGTGGTTTCGGTATCGTTCAGGTTTTCCCATCGGGATGATATGTT
GCAGATATTCAACATGGCAGTCAGTTTTCAGTTTCCACTTCGCAACGCGTTTCTGTAACA
GGATAGTACACAATGGATTTTAAAAAAACCATAAAAGTTGACAGCATGAGCTTGGGATAT
ACCACTGCTGAGGAGGTTCGGGATGGTGCCGGCAACCTGGTTGTGGAAGAGGGAATCCGC
CTCTATTCGCCTGCGGTCAAGCGGTTGAAGGACGCGGGTATTCGCGAAATCGTCGTATAC
AAAGGCAAGCGTCGCAATCCGCAGTCCCAGGAGCGCCTGAAGGACTGGGAGCCGGGGCAG
ACCGAACAAACTCCCTATCGCCATGAGATGGGGATTATTCGCGCTTCCTATGATTTTCTG
GCGACCCTGCTGCACAATAACTCACAGCAGATCAGCCGGGGCCAGGCAGCCAGCCTCTCC
CCGGACCAGATATCCGGCCACCTGCAGGAGCTCATGGAGAGTTACCTGCGCAACTACCGT
ACCCTGCTGAGCCTCAGCGGAATGGTCAACAAGCAGTTTCCTCCCCAGGTGCAGCATGCC
CTGCGGCGTACCCTGATTAGCCTGGTGCTGGCAGCCCATGTGAACAAGGCGCGCCGCGAG
CCCACCATTCATATGGCTACGGCAGCTTTGCTGGCGGATATCGGCATGCTGCGCATTCCT
CAGGATCTTCTCAGTAAACCCGGCAAACTCAGCGATGATGAACGCCGGCTGCTGGAGACT
CATCCCGTCATTGGAGCCAGACTGCTGCAGGAGAAGGGTTTTCCCCAGGAAGTCCTCCTC
TATGTGCTGCAGCACCATGAACGATTTGACGGCACCGGATATCCCCGCCAGCTGGGCAGT
GACAAGATATCCCTGGGAGGAGCCCTGGTTGGACTGTGCGATGCCTACTGCGCCATGACC
TCAAGTCGCAGTTACCGCAGCGCCGAGAATCCGACCCTGGTTCTGGTGAAACTGCTTCAG
GGCAAGGGAGTTGTCCACCATCCGGAACTGGTGGACAAGCTGGTACGCTATATCGGTGTC
TTTCCCATCGGCAGCATTGTGAAACTTTCCACGGGTGAAGTGGGTGTGGTGAACCAGCAC
TCTCCCGAAGCTCCCACGGCTCCGCGGGTGGCCGTTGCCCTGGATGGCAGCGGGAAAAAG
GTTCCTCGCCCCTTTTTACGCGATCTGAAGCTGGAAACGGATATCAAGGTGGCCCGCGCC
ATTGACCCCGAAAACGTCAACCTTGACGTAGCCCCGCTGCTCTATCTGTCCTCAAAGGCA
TAGACTTGAAAAAACACCCTGACCAGCACCCGACGTTTTTTCAGAACTTCCCCGACCCGG
AATTCCTCTTCCCGGTACTGGATCAGCATGTGTGCCTGTGCCAGCTGGATGCCCATGGAG
TGATTGGCAATGTGAGCACGGGATTTGCGCGCCTGTGTGGCTACGATCGCAGTGAACTTC
TCGGCAAACCCCTGAGCCTGATTCGTCATCCAAAAATGTCCGGGAAGCACTTTCAGCGCA
TCTGGGAGATGGCCCTGGCCAATGAGCGCTGGGAGGGGGAGCTGAAGATTCTGACCCGTG
ATGGCCGCCAGATATGGGTTGACAGTTACCTCTGTCCCCTGCCGGACAGTGATGGCTATA
TCGCGGTTCTCAAAGATGTTACCGGGCATCGTGAACTTGAGGAGACCATTATCAAACTCT
ATGAAGTCAAGCAGCTTTCCATGCTTGACCCGCTGACCCAGGTATATAACCGCTACAAAC
TCAGTGAAACCCTGAAAAAGGAGACCACCCGGGCGCAGCGCTACCGCAGCCACCTGAGCT
TTATTTTCCTGGATGTCGATCACTTTAAAGCGATCAATGATGAACATGGGCATAACCGGG
GAGATGAGGTGCTGCGACAGATTGCCGAACTCATCAAGAACATGCTGCGCCAGAGTGATA
CCTTCGGGCGTTGGGGAGGGGAGGAGTTTATCATTGTCCTGCCCCATGCCAGCCTGGATG
ATGCCAGTATGAAAGCCGAGCAGCTGCGCCTGGCAGTAGAGCAGGCGCCACTGAGTATCG
GCTCAATTACCTGCAGCTTCGGAGTCACGGAATATCAGCTGGGCGAGCCCCACGATCAGC
TGATCCAGCGTGCCGACCGGGCGCTCTATATCGCCAAACAGACCGGGCGCAACCGAGTGG
TGGCCCTGTAAGAGTACCGTCTCAGAACAGCATTACCGGGCACTTGACCGCATGCAGTAC
ATAGTTGGCCACTGAGCCGAACAGCACATCACTCACTTCCCCCCGCCCGCGACGGCCCAT
AATCACCATATGAAAGCCCTCATCATTGGCAATGCGGCTGATGCGCTCACGGGGCGAACC
AAACTCCAGGCGCTTTTCCACCGCAATCCCTGCCCGCTCAAGAATGGCGGCATAGCTTTG
CAGCATGTCCTCGCCGGACTGCCGCGCGTTCTCACGGATCATATCCACCTGGAAGTCGGG
AATCATGCGATAGGTGAGCTTTTCCATATTGATGACATAGAGCAGGGTCAGTTTCGGGGG
AAACTGCTCCTTATGGGCGATGATCATACTGAGAGTGCGGCGGGCCGTATCGGAGTTGTC
GACGGGAACCAGAATTTTGACATCCATAACAGTACTCCTGGGGTGATCTGTTGATAAAGA
GTGTTTCACACAAAGCCCTCAAAGACACCAAGAAAGGCAATGCCGCGCTCGCCTGCTACG
CTCAATCTCCCCCGTGTGCTTGCTTCTGCCAGTCAGCGCCGACTGAAACGCTGGCAGCCC
GCAGGGTCGTCGCCATGAGGGCGGCGACCGCAAACTCAGTCCGGGATGACGGTTGTTTGC
GGCCCCAGTTTCAGACAAGCTGATGGCAGAAATCTGGGGGTTGCTTTTGCGTCACTTTTG
GCAGGTCAAAAGTGGCAGATTCACCCTCCGTACCCATACAGCCAGCGCGGCAGGAACAGC
ACAAAATCGGGCCAGAAGGTCAGCACCAGTAGTACCCCAAGCTGGATGAGCAGGAAGGGG
GCCACGGCTTTGGTGACGTAGAGAATATTGCGGTTGGCCACAGTACCGGCGATGTACAGG
CTGACTCCCAGCGGCGGTGTGGCGTAACCAATACCCAGGTTCACGGTCATCAGCAGGCCG
AAGTGCATGGGGTCGATGCCGAAGCGCGAAAGCATGGGGTAGAGGATGGGGGTCAGGATG
ATAGTGGCCGAGATAATATCCATGAACATGCCGATGAGCAGGAGGATAATCCCCACCGCC
AGCAGGAAGATCCACTGGGAGTGAATGTTGGAGACCACGGCATTGGTGATCTGCCCCGGA
ATCTGCTCGAAGGTCAGGTATTCGCCGAATACGGAAGCGCCGGCCACGATGATCAACAGG
GTGGATGAAGTGACCGCCGAGGAGACCACCACCTTTTTCACCTGGGTCAGCTTCATGTCG
CGGTGGATGACGATTTCCACGAAAAAGGCGTAGAAACAGGCCACCACGGCAGCCTCGTTG
GCGGTAAAGAGGCCGGAGTAGATGCCGCCGAAGATGATCACCGGCAGCATCAGCGCCCAG
AAGCTGTCCTTCAGGGTTTTGAAGACTTCTGCCGGGCTTGGTTTGGGTGCCAGGTCAATA
TCGGGCAGGCGGCGGCAGTAGAAATAGGCATAGAGGGACATGGCTGCCATGATCAGGAGG
CCGGGCATAAAGCCGGTCAGGAAGAACGCCTCCAAAGAGACATTGGTCACCATGGCGTAG
AGAATCATGGCGATGGAGGGAGGGATGACCACGCCCAGAATGGGTGCGGTGGTCATGACG
CCAATGCTGAACTGTTCGGGATAACGGTGCCTGATGAGGGCGGGAATCATAAAGCCGCCG
ATGGCCACCACCGTGGCCACCGTGGAACCGGAAATGGCCCCGAAGAAGCCACAGGCCAGA
ATACCGGCCATGGCCAGGCCACCGGGCAGGGAGCCCACCAGCACGTTGGCAGTCTTGATG
AGTTTTTCCACAATGGAGCCGGTGGTCATGATATTGCCGCACAGGACAAAGAAGAGCACC
ACGATGAGGGCGAACTTGTCCATGCTGCGGTAGAGGACTTCGATGACGATCATGGGATCT
ATGCCGATGAAGTAGCCAAGTCCTGCCAACCCCACGAAAAAGAGCACAATGAACACGGGA
ACTGTGGCGGCCAGGGCCCCCAGCAGCAGGGCCAGAATGATGAGGTATGAGGTATCCATG
CTACGCGCCCTCCTCATCTGAAGTCGGGCTGCGCCAGTCCTGCCAGTCTTCCACAATCTG
CATGCAGGTGCGGATGAACATCATGAATCCCACCAGGGGCAGCAGGCTGTAGAAATACCA
CTCGGGAATCTGCAGGGTAGAGGTGCGGGCAAAGGGATCGTCATATACCAGTATGGTCAT
GCCCAGGCCGAGCCAGATCATGATACCGGCAAAGACCAGTACCGCCACATGGCTCAGCAC
GGTAAGGGGCTTGTGGAAAATGGGCAGGAGCTGGGGAACGGCATCAATGCGGATGAGGGC
CCGGCGGCGGATGGCGGCGCTGGCTCCCATGAAAGTGGTGAAAAAGATAACCTTGCGCAC
CACTTCATCAGACCAGTAAAGGCTGATATCGGTGGTCTTGCGCAGAATGATATTGGTCAT
GGCGGCGAAGAGAGCCATCATGACGGCCGTGAAGAGGCTCCAGTCTTCCACATGGCCAAG
CAGGCGGTCCAAAAAGCGAAATGCTCGTTTCATACTGACATGACTCCAACAAAAAAAAGC
CGGGAAGCACCTGCTTCCCGGCTTTTGCAGGCTTCTGAAAAACCCGCTGATTATGCCAGT
AAATGATTTATTTTTCCAGCGAATCCCGCACGCGCTGCAGATAATCGGCCCCGATCCGTT
CACCCCAGGTCTTGTACACCGGCTCAGCCAGCTCAATCAGGCGTTGTCTGTCAGCGGCTG
AAAGGGGAATGAACTCCACGCCCTTGGCTTTGGCAGCGGCGATCTGCTCCTCGTGCTGAA
TCCTGGCCAGCTCGCGGGATTTGGCACTCTCTTCGGCGATGACATCCAGCAGGATTTCGC
GCAGATCAGCGGGCAGGCGGTTGAGCCAGCGTTCGTTGATCAGGTGGATAAAGAGGCCCT
GGGCGTAGTTGACTTCGGTGAAGTACTTGGCCACATCGAATTTTCCGGTGATATTGCTGA
CGGTGGGTGTATGGTCAAGGCCGTCAATGACGCCGGTCTGCAGGGCCTGGGGAACATCAG
GCCAGGGCATGACGGTAAAGCGGTTGCCCCAGGCGCGGTAAATATCGATATTGACAGGAG
CTTCGGCGATACGGAAATTCACGCCCCGGGCATCTTCCAGGCTGCGTACCGGCTTGGTAG
TGGCCCAGCCGTAGGTGCCGTAGCTGGTGATATCAACGGCGATGACTCCCTGGCGACGGG
GGCTCTGGCGAAACTCTTCAAAGAGTTCTTCATCTTGAATGAACTTATCAAGTTTTTCGA
AGGTGTCCACCACATAGGGCAGGTTCACGATTCCCAGCTTATCGGCCACATTGGCGGCTG
CCACTGACGAAGAAAGCATTCCATGTACCGCGCCCATGCGCAGCTTGCTGATAACATCGC
GCTCGCCACCCAACTGAGCCAGGGGACGGAAATCCACATAGAGTCTCCCGTTGGAGCGTT
CCCAGACCTTGTCCCGGATGCGGTATCCGACGCCAACACCCTCAATGGCCGGGTGGGATA
TATTGGAAAGGATGTAGGTGTGCTCAGCTTTACTGGGATCGAAGGAAGGTTGCCAGGCGG
CAGTGGGGTCGCTCTGGGCCTGTGCCGGCAGAGCAAGGGCGATACAGAAAACCAGTGCGC
AGAATCTTCGCCAGGAAGCTATCATGTCTCTTCTCCTTTTTAAAACAGCGGTTGAAAGAA
TCTAGCATAGGGTCAGCAAAAAGAAAACGGATGATTCAACCGGTGCTTCGATTTTCTTCT
TCAGGAGGGGTTTCCCCTGACCGGTATTCGAGCGAAGCTGTTTGATGATGAGCGCAATCA
TCTATTTCGATAAAATTACTTGACTTTTGCGGAGAATTATCAAACTCTTGTCCCCATGAA
AATCTCACGCGTATTCGGCGCTACCATGCTGGTGTTGTTTCTGCTCTCCCAGAGCCTGAT
GGCGGGGAGCGTGCACAGTGTTGCCATTTCCGATGCCGGGCAGCTCAGCATGGACTCTGG
CCACCACGGCCATCATAGTGCTGTCGATACCTCTTCTGACAGTGGCGAATGCGGTGACAT
GGCCAGCGGATTCTGCGACAGCTGCATCTGCCTGGCACCAGTGGGTCCCGCAGCCAGCCT
GAGCTTTCATGTCAACCTGCTGGGCGCCCCTGTCATGGAGTACCACTCTTTCCTGCCCGA
TCCCCTCAGCGAAATCCTGCCCGAACCACCTCTCGCTTCCTGACAAGAGCCGCTTGCCGA
CCGGTGTCGGTGTAACGTTTTTCGTCAGGAGAAAATCATGGGAGCAAAAGCCCCACTTTA
TCAGACACTCTCTCTCGTCTTGTTTCTTGGCCTGTGGCCGAGCATAGCGTCAGCGCTGGA
ATTGCCCCGTGCCCTGGAAATGGCTCACGAGCGCGACGGTTCCCTGTCTGCCCTGGAAGC
CCGTGCCAGCGGCCTGCGTGAGCAGTCTGTCGCTGCGGGGCGCCTGCCCGACCCAAAACT
GCTGCTGGGCTATGAAGAGTCGGAAATGATGAGCGAGTTCATGGTGGGAGTTCGTCAGGA
ATTCCCCCGCTCCAGTCGCCTGAATCTGCGTTCCCAGCAGTTTGAGCATCAGGCCGATGC
CCAGCTGGCCCGTCAGGAAGACTGGCAGCGCCAGCTCAACCGCAACGTGCAGCGGGCGTA
TCTGGAGCTGTGGTATCAGCAGCGGGCGGTGGATATCGTGGACCACCACTCCAATCTGCT
GCGCGACCTGGCCGACGTGGCCCGTCAGCAGTACGCTGCCGGCCGCCTGAGCCAGCAGCA
GATGCTCATGCTGGAGCTGGAGCAGGCCATGCAGCAGGATCGCCTCACCGGCATTCTCTC
TGCCCGCGACGATGCCCGCTCCGCCCTGGCCCGCTGGGTGGGCGAAGCCGCCTGGCAGCA
GAAGCTGCCCCACGACCTTCCCGATCTGGCCAGTGTGCCCCCAGTGGATGAACTCCTGTC
AGCGCTGCCAGCCCATCCGGCCATTACAGCGGATGACGCCGCCATCAGGGCCCTGGAAAG
CGATGTGCGCCTGAGCGGACAGTACTACAGCGGCTTCATGGTGGATGCTCTCTACGCCCG
CGCCGACAACGATGACCAGACGTTCACCATCATGGTGGAGGTAGGTATTCCCATCGCTCC
CGGCAGGCTACAGGAACGCAATGCCAGTGCGGCCCGCCAGCGCTCCAGCGCGGCCAGCCT
CGATCGGATCGAGAAGCTGCGCCAGCTGGAAAGCGACCTGCGCACCCAGCACCAGCGTTG
GCAGCACCTGCAGGAGCGCATTGAACTCTCCCGCACCACCGTGCTGCCCCACAGCCGCAT
TGTCAGCGATGCCGCTGCTTCCGGCTACCAGAACCTGAGCGCCAATTTCGATGGCCTGCT
GCGGGCTGCGGTGTACGAACTGGAAAACCAGCTGCGCCACCAGCGCCTGCTGGCCGATGC
CGCCCAGGTCCAGGCCAACCTCCTCTACTACTCCAATGGAGCCCACCATGAATAAATCTG
CCCTTCTCGCCATCCTGTTCGCCTTTACCGCTGGGCTGACCCTGGGAGCCGTAGCCCTGA
ACTGGCTGTCCAGCGACGACCACAGTGGCCACGAAGTGGCCGATGGGGCTTCCGCCGAGC
GGGAAATCCTCTACTACCGGCACCCCCACAACCCCCGCGTCACCTCCGATGTGCCCCGCA
AGGACGAGATGGGCATGGACTACATTCCCATCTATGCCGACCAGGGTGGCAGTGGCGGTG
GCATCTTCGTGGCGCCGGAAGTCACCCAGAGCCTGGGAGTACGCACCCGCCCTGTTGAAC
GCATGACCATGGAGCCCGTAGTGGAAGCCGTAGGCTATGTTGACTACGACGAAACCCGCC
TGAGCCACGTGCATGTGCGGGCTGAGGGCTGGGTGGAACGCCTGCACGCCCGCAGCCTCG
GCCAGCGGGTGAAGCAGGGCGAGCTGCTGCTGGAGTTCTTCTCCCCCACCATTGTCAACG
CCCAGGAGGAGTTCCTGCGCGCCCTGACGATGAATCAGCCTGCCGTGCGTGACGCCGCCC
GCGAGCGCCTGCTCTCCCTGGGGTTGAGTCGCCAGACCGTTCAGCAGATTGAACGGGACG
GACGGGTGCGCCAGCTTATCCCGGTGTACGCCCGCCAGGATGGCGTCGTCACCGAACTGA
ATATCCGCGAAGGCATGTACATTACCCCCGGCATGGATATCCTCACCATCAGCGACCTCT
CCTCGGTGTGGGTACTGGTGGAGGTATTTGAGCACCAGGCGCGCCTGGTGAAAACCGGTC
AGGTGGCCACGCTGCAGCTGAGCCCCGGCGATGACGCCCTCCAGGGGCAGGTGGAATTCA
TCTACCCCTCCCTTGATTCCTCCAGCCGCGCCCTGCGGGCGCGCCTGAGCGTTGCCAACC
CCGATGGCACCCTCAAGCCCGGCATGTTTGCCCGCGCCGCCATTACCACCGAAAGTCGCC
CCCATGTACTGGCAATTCCCCGTCAGGCCCTGATCCGCAGCGACAATACCCAGCGGGTCA
TCGTCGCCCGTGATGAAGGCCGCTTTGAGGCGGTGGAAGTGCGCACCGGGCTGATGACCG
CCGACACGGTGGAGATCACGGCTGGCCTTCAGGAAGGCGAGCGTGTGGTCATCTCGGCCC
AGTTCCTCATCGACTCCGAAAGCAGCCTGCGGGGCGCCTTTACCCGCCTGGAGACTCTGG
AAGAGCTGCAGCCCGGTGACGAAGTGTGGAGTGACGGCATCTATAAGGGCCCCGGCCGCA
ATCCCGGCTCCATCAACCTCAGCCACGAACCCATTCCCGCCCTGGGCTGGCCCGCCATGA
CCATGGATCTGGACCTGATTGAGGGGCTGAGCGTTCCCGACCACCTGCAGCCCGGTGATG
CATTCGCCTTTGCCCTGGAAGCCCTGGATGAAATCACCTTCCGCATTGTGGCCCTGCGTA
TTCACGGGGAGGAGGTGCGGCCATGATTGCCGCGATAATCAACTGGTCCCTGCGTAACCG
CCTGCTGGTGCTGATGGCCAGCATCTTCCTGGCCCTGTGGGGCATGTACTCCCTGCAGAA
GACGCCCCTGGACGCCATTCCCGATCTGTCCGACGTGCAGGTGATCATCAAGACCACCTA
CCCCGGCCAGGCTCCCCAGGTGGTGGAGCAGCAGGTGACCTATCCCCTGTCCAGCGCTCT
GCTGGCCGTGCCCAAGGCCACGGCCGTGCGTGGCTACTCCATGTTTGGCGACTCCTATAT
CTACGTTCTCTTTGAAGATGGCACCGACCTCTACTGGGCGCGGGCGCGGGTATTGGAGTA
CCTGAGCCAGGCCGCCGGCAGCCTGCCCCCGGAGGCCACCCCCTCCCTGGGGCCCGATGC
CACCGGTGTAGGCTGGGTCTACCAGTACGCCCTGGTGGATCGCACGGGCAACCACGACCT
GGGACAGCTGCGCAGTATTCAGGACTGGTTCCTCAAATATGAACTGCAGACCGTGGAAGG
AGTGTCGGAAGTGGCCACCGTGGGTGGCATGGTGCGCCAGTACCAGATCACCGTTGACCC
CTTTCGCCTGCGCTCCTACGGGCTCAGTACGGCTGATGTTTCCCGCGCCGTGCAGCGGGC
CAATCTGGAGAGCGGCGGCTCGGCCATCGAAATGGCCGAAGCCGAGTATATGATCCGCGC
CAAGGGCTACATCCAGAGCGTGGAAGATCTGCGCCAGGTGCCCCTGAAGGTCGGCTCCAG
CGGCACCCCCCTTCTGCTGGGCGATGTGGCGGAAATCATCACCGGGCCCCAGATGCGCCG
GGGTATCGCCGAACTGGACGGTGAAGGCGAAGTGGTTGGAGGCATTGTGGTTATGCGCTC
CGGCGAAAACGCCCTCGCCGTGATTGAGCGGGTCAAGGCCAGGATTGATGAAATTCGCGA
TGGCCTGCCCGAAGGGGTGGAAATCGTGGAGACCTACGACCGCTCCAGCGTCATTGAGCG
GGCAATGGAGAACCTGCGCGACACCCTCATCAAGGAGCTGATCGTGGTGGTGCTGGTGTG
CCTGCTCTTCCTGCTGCACTTCCGCTCCTCCCTGGTTATCGCCATCAGCCTGCCCCTGGG
CGTGCTGGGAGCCTTTGTCATCATGCAGCTGCAGGGCATCAACGCCAACATCATGTCCCT
GGGGGGCATTGCCATCGCCATTGGCGCCATGGTGGACGCCGCCATCGTCATGATTGAAAA
CGCCCACAAACACCTGGAACGGCGCAAGGCAGACAGTGACGAGGATCACTGGGCCATCAT
CAGCCGCGCCTCCACGGAAGTGGGGCCGCCCCTGTTCTTCGCCCTGCTCATCATCACTAT
CAGCTTCCTGCCGGTCTTCACCCTGGAAGCCCAGGAAGGGCGCCTCTTCGCGCCCCTGGC
CTTCACCAAGACCTATGCCATGGCCGTGGCGGCGGGATTGGCCATCACCCTGGTGCCCGT
GCTCATGGGCTACTTCATCCGTGGGCGCATTACGCCGGAACATAAAAACCCCATAAACCG
TGTCCTGGTCGTCATGTACCAGCCCATGATCAAGGCCGCCCTGCGCTTCCCCGGCACCAT
CGTGGTGCTGACCATCCTTGCCGCGGCCAGCATGATCTATCCCGTCACCAAACTGGGTTC
GGAGTTCATGCCCGAGCTGGATGAAGGGGACCTGATGTACATGCCCACCACCCTGCCGGG
GCTTTCGGCGGGCAAAGCGGCAGAGCTTTTGCAGCAGACCGACCGCCTCATCAAGACCGT
GCCGGAAGTGGAGCGCGTCTTCGGCAAGACCGGGCGGGCGGAAACCGCCACCGACCCCGC
ACCCCTGACCATGCTGGAGACCAGCATCATGCTCAAGCCCCGCGACCAGTGGCGGCCCGG
CATGACCACCCGCAAAATCATCGAAGAGCTGGACAGCGCCGTGCAGCTGCCCGGCGTCAC
CAATGCCTGGGTCATGCCCATCCGCACCCGCATCGACATGCTGGCAACGGGCATCCGTAC
CCCCGTGGGCATCAAGGTGGCTGGCCCCGACCTGGCCGTTATTCAGCAGATCGGCGAGCG
CATTGAAGAGGTGATCGAAGGCGTTCCCGGAACTTCCTCCGTCTATTCGGAGCGGGTCAC
CGGTGGCCGCTACATCGAAGTGGATATCGACCGCCCCGCCGCCGCCCGCTATGGCCTCAA
CGTGGCCGACGTGCAGGAAGTCATCCGCACCGCCGTGGGTGGCATGAATATCAGCACCAC
TGTGGAAGGGCTGGAGCGCTACCCCATCAACCTGCGCTACCCCCGTGACCTGCGTGACTC
CCTGGAACGCCTGCAGCAGCTGCCCCTGGCAACGCCCAGCGGCGCCTGGGTAGCCCTGGA
GCAGGTGGCCCGCGTGGAGATCACCGACGGCCCCCCCATGATCCGCAGCGAAAACGCCCG
TCTCAGCGGCTGGACCTATGTGGATATCCAGGGACGGGATCTGGGCGGCTATGTGGCCGA
AGCCCGAGACGCCGTCAACCGCTTCATCGAACTGCCCGCCGGCTATTCCATCAGCTGGTC
CGGCCAGTATGAATACATGGAGCGCGCCAACGAGCGCCTGAAAGTGGTCGTCCCCCTGAC
CCTGGCCATCATCATGCTCCTTCTCTACCTGAGCTTTGGCCGGGTGGGCGAAGCCCTGCT
CATCATGGCCACCCTGCCCCTCTCCCTGGTGGGGGGCTTCTGGCTGCTCCACTTGCTGGA
CTACAACCTCTCCATCGCCGTCAGCGTGGGCTTTATCGCCCTGGCTGGAGTAGCCGCCGA
AACCGGGGTGGTGATGCTGGTCTACCTGGATCAGGCCCTGCGGGCGCGCCAGAAAAATGC
CACCAGTGAGGGCCGCCGGGTGAGCCTGAATGAGCTGCGGGAAGCCGTGATTGAAGGCGC
CCTGCTGCGCGTGCGACCCAAAGTCATGACCGTTGCCACCATCATCATCGGCCTGCTGCC
CATCATGCTCAGTACCGGCACCGGCTCAGAAGTCATGCGCCGCATCGCCGCTCCCATGGT
GGGCGGAATGGTCAGCGCCACCGTACTGACCCTGGTGGTACTGCCCGCCGCTTACTATCT
GTGGAAACGGATTCAGTTGAAATGTGCATAGTTCATTGGAGCAAGCGTGGAAAGAGGCCT
AAAGGCCGCACCCTGAACCAGGAGATAATCGTCACATATCTCGATCGTATGCAGAGGCAT
GAAAGGTGTTGTAACTTCAGTCCTTCTTGCCACTTTGGACCCGCCCAAAGTGGCGCAAAA
GCGCCCAGCTACTATTTTCAAATAGTAGCTGGGCTACCGCGTTCCAATGGCAGCGTCCTG
GCTGAGACAGCACACGGGGGATAGATAGAAGACACAAATCCCCCCTGAGCCCGTCCGGTA
AGTGTGAAGCCTGGCTGGCAAGACCCGCACGGGACACCTGCAGGAAGCAGGTGGTCCGGC
AGAGCTGCAGGGATGCAGCGTCTGCCGGATCTCCAGTCCAGGCGAGCAAACGAACCGGAT
CAACGGGCGTTGGGGGGCGGCTTTTTTGGTCCTTTTTTGGCCGAACCAAAAAAGGACAAT
GTACAAAGTTGAAAGAGACCTTACATACCCAAACCAAACTCAAGGAGTTGTCCCATGAAA
AAGTCCATTATCGCCATCATCGCCGCCGTCAGCCTTCTCTCACTCACCGCCGCCATCACC
ATGGCCAGCAGTCACGGGCATGGAAACCATGGACACAGCAGCCACGGCTCGGCCAGCGGA
GCCATTGGCAGCACCGTCAGTGCCAATGGCGAAGTCATCGCCCTCGACCCCACCGGCAGA
ACCATCACCCTGCACCATGAACCCATCCGCGCCCTGCGCTGGCCCGCCATGACCATGGAG
CTGGACCTGGAGAACCCCTCCATCGCCGAAGGACTTGCAGAAGGCGATCGCATCGTGTTT
GACCTCAAGCGCCTGACCGAGACAGACTACCTCATCACCGGTATTCGCAAAAGGTAAGGT
AACGCGTAACCCCTTGCTCCATCACAGGAGCAAGGGGTTTTAATATTTATTGGAATATTA
TTGTTTTCCATTCATGGTAAAAGCACTCAATGTCGATAAAATCGATTTTATAACTTGACT
TTTGTGCCCACGGGACTATACTTCAACATTATGAAAATGTATCGCGTTCTAAGCGCCACC
ACTCTTGTGCTCTTCCTGCTGACCCAGTCGCTGATGGCTTTCGGCGTGACAAGCGTATCA
ACGCTCCAGCCGCAAAATACCAGCAGTACTGTGGAGCAGCTGCATGCCGAGGGGCTCCAT
CACCACGAAGATGAGCTTTTGCCCCTTTCGAAGATTGGCAGCTGCGTAGACGCTGGCATG
GAACACTGTGAAAGCTGCGTTTGCAAAGCTACCGAGAACGCGTGCTGTGTGCTGGAATTT
TCCGTCGCGACTCTTGAAACCCCTGTCCCCGATCTCACTATCAACTTCTCTGATCGTCCA
TACGAAGTCCTGCCGGAACCTCCTATCTCCTGATAGTGTGTTCAGTTGTGTACAAAAACA
GTGAGAGTGCCGCCAAGTTTTGCTGCCAGTGATGGAGCAAGGGCACAAAACACGTTTCCC
TGAACAACTGCACACATACGTGACCACTTGTCCATCGCTGGGGCCCTTTTTATGGGCATT
CCCATGGCAAAACCACGAAACCATCAGGAGTATTATCATGAAAGTATTTATTAAGTCTGC
CATTATAAGTGTGTTTGTCTCTTCCATCGCCCTGACCGCAATGGCTGGCAACGATCCGTG
GAGAGATTTTGAGCCATCCCAATCAATCAACGAGCTGACCATATTCTCATTACATGACAG
CTCTTCACGCCAAGGTGATACCGTATCCGAGGGTGTGGCATTCCGTGATCTGGCACCACA
GCAGGATATCAATGAGCTTGCCATATTCTCCTTGTACAGCAGCACTCCATCGAATGACTA
CGATACAACGCCCGGCAATCAGGCATTTCGCGACTTGTCACCACAGCAGGATATCAATGA
ACTTGCAATTTACGGCCTGTTCCAGAATAACGCAGCTGCGTACTGATGCAGAATAACGTC
TTAATTAAGGATCTACCCATGAAATCAGCAATATTTGCTTTAGTCGCTATCGCAGGCGTT
ATCACCATCTTATCTTTCACCGTAATGGCCCATCATGACAGCAACGGCATGCACAATAAT
GGGATGCACTCGAGTAAAATGGAGATGCACGGCAAGATGTCGGGCAAGCATGATCAGAGT
GATATGCATGGTAAAAAGGAAATGCACAGCAAGAAAGGCATGCACGAGGGTATGCATGGC
GAGGCCGCTGGTGAGCATCACCGTGCCAGCGCCCGTGGCGAGGTGCTTGCCATTGGCACC
GACGGCAAGAGTCTTACCATTCGCCATGAACCCGTAGCAGAGCTCGGCTGGCCAGCCATG
ACTATGGAATTGGCACTGAAACACCCTGCCCTGGCAGAAAAGGTTCGTGTTGGCGACCAG
ATCACCTTCGAACTGGAGCAAACCTCTGAATTCGATTACGCCATAACAGACATTCACGGT
CACTGATCGCCTTCCTCTCCAGCAGTGAAATAGAACTCACTGCTGGAGAGAGTTATTTCA
ACAGGGAGGGCTTGGATGAGCCAGCAGCAGTTTGTGCGTATTGCTGAAGCGGCAGATCTC
CTCGGTGTTTCTCGCCAGTGCATCTACCAGTATATCTACAGTGGTCGCCTGACAAAGTAC
GTCGATAAGCGGCATCCAAAAAGAATCTACGTGGACATGAACGAGGTCAGTGAGTTGACA
CGGCCCAGTATTGTGCGGGCTGATCAGCTGCCTGACGAATAGGAGGCAGACATGGAACGC
GCCGAGCAGCACCCCACCAAAACTGTGGAGTTTGTTGTGCCGGGAATGGGCTCCGGTCAC
TGCGCCGGTATCATCCGCCATACCCTTGGTCGCCATTCAGGAATTCAGGACATCCAGACC
CATATCGCTACCCACAAGGTCAGGATAACCTTTGAACAAACCACAATTTCTGTAGATTCG
CTGCGCCAGGCCATTGAAAATGCCGGTTACGATGTGGTGGGGCAAAGCAGCGAAGAGCAT
GACCGGGAAGCCTTGTCAGAGGATGAGGATGGTGAAAGCCGCCACCTTGCCATGACCTAT
TGCAACATGTGGATTGCCCTGGTGCCCGCCACACTTATTATGGCGCTGATGGTGCCCCAC
ATGTTCTGGCAGCCTGTACCAGGCTATCTGGCAATCATCAGCCTGCTGGCATTCCCGGTG
GTCTTTCTCCATGGAGGTGCCCAGACCCACCGCTCCGCCTGGCGCTCCCTGAAAAACCGC
ACCGCAAACATGGACGTACTTATCTCCCTGGGGAGTCTGCCGCCCTACTTTCTTGGATTG
CTGGGCTTTTTCACGCCCATGACATCGTTCACCGAAATGGCCGCCACCATCATGGCCTTT
CACCTCATTGGCCGCTATCTGGAAGCCAGAGCAAAGGGGCGTGCCTCCATGGCCATTCGT
CGCCTGCTGACCATGGGTGCCAAGCATGCCTGGGTGGAGCGTCCCGAGGGTGAAGTGCAG
ATCCCGGTCGCTCAGCTGGTACCGGGCGATATTATTATTGTACGCCCTGGCGAGAAGGTG
GCCAGTGATGGCGAAATTATAGATGGCCAGAGTCACGTGGATGAGTCCCTGGCAACAGGT
GAGTCTTTGCCTGTCTATAAAGCCACAGGTGACCCGGTAATCGGGGCAACCATCAACAAG
GAAGGGCGTCTGCGCGTCCGCGTGACCCGTATAGGCAAGGAGAGCTTTCTTTCGCAGGTT
ATCCAGCTGGTGGAGCAGGCGCAGAGTTCCCGCATTCCCGTTCAGGAATTTGCCGACCGG
ATGACTGGTCGCTTTGTTCCCCTGGTGGTGCTCATTTCTCTGGCAAGCCTGACAACTTGG
CTCCTGGCCGGGGAAGCATTGCGGCCCATCCTGTACTGGGGCGCAGAGTTTCTCCCCTGG
GTGAACCCGGAGGCTTCAACCGTGGTAGTGGCGCTGCTTGCGGCAATTGCTGTCCTGGTT
ATCGCCTGTCCATGCGCCCTGGGACTGGCAACACCCACCGCACTCATGGTAGGCGCTGGC
GTTGGAGCTGAAAACGGTATCCTTATTCGCTCCGGCGAGGCTATCCAGACATTTCGTGAG
GTAAAAACCGTCTTGCTGGATAAGACGGGCACCATAACCGAAGGCAAGCCGCACATTACC
AAGATACACTCCCTGGAGAACACCGACGAAGCCACCATTCTGCTGTTGGCCGCATCGGTG
GAGCATGCTTCCGAGCACCCTTTGGTCAAGGCCATTGTTGAGGCAGCCCGAGAGCGTGAC
ATGAACCCGCTGGAGGTCACTGACTTCCAGTCAGTAACGGGAGCTGGTGTCAAGGGAACC
GTTGAGGGCAAAGCCATCCTGGTGGGTAACCAGCGTATCTTTGCCCATCAGGAGATTCAG
ATTGGCGAAGCGGCAACCAGGGTGCAGGCAGATCTGGAAACTGATGGGAGCACGGTGATG
GGTCTGGCTGTTGATGGCAAAGTTGTGGGGCTCATCGCCCTGCGAGACACCATCAAGGAG
CGCTCGGCTATGGCAATACGGGCCATGAAGCAAAACGGATTGCGGGTTGTCATGGTCACC
GGTGACAATAAGGCGGCCGCCAGAGCCATTGCCCGTGAAGTGGGCATCGACGAAGTGCAG
GCGGGAGTATTGCCTGAAGGCAAAGTGGACGCCGTTCGCATGTGGCAACAACGCACCGGA
ACCCGCGTAGCCATGGTGGGGGACGGAATCAATGATGCGCCAGCCCTGAAGCAGGCCGAT
GTGGGTATTGCCCTGGGAGCAGGGGCTGATGTGGCCATTGAAGCCGCAGACGTCACCCTG
ATTCGCAACGACCTGACAGGAGTGGTTGAAGCCATGCATCTGTCAAAGGCCACATTCCGC
AAAGTGGTGGAAAACCTCATCTGGGCCAGCAGCTACAATGCCGCAGCCATACCCATTGCA
GCGGCGGGGCTGCTGCATCCCATGATCGGGGTTATTGCCATGGTGGCCAGCTCCCTCTCG
GTCATCGGCAACTCCCTCTTGTTGCGCCGTACAGCACGCAACTTTCCCCGGTGGCAGTCA
TGAAGCGCTCCATTTTCTGCGGCAGGAAAATATTCACCATTGCCATGCTGCTGGCAGCGG
CTCTGGTCATGGTGCTCCTGCTGAGCGGAACCATAAGCCTCGAAGACGGTCGCTGGATCT
GGCTTGTCCCCATTGTTCTGTGTCTGGGCATGCATCTGCTTATGCACCGGGGCCATGGCA
AGCACCGTGAAGACGATGACCATGAGCATTCAAACCGCAATAAACCCTTCGATTGAGTAA
AGGAGTGGAACATGCAGCAATCTTTTATTCGAGCCTATGAAGCCGCAGAAATCCTTGGTG
TAAGCCGACAGTGCATTTATCAGCATATTTCCACGGGAAAGCTTACCAAGTATGTTGATC
GTAAGCGCCGCAGAGACGTCTACGTAGATTACGGAGAGGTCATGGAACTCCAACAACCCC
AAATAATCAGAGCTGACGAAAAAAGTCCCCGGGCATAGCCCGGGGACTTTTTGAATCATT
GTCTGGCGAAATTCAGAAGCGGTAGGTTACAGCGGTACCAACTTTCCAGGCATCATCTCC
GGCGCCGAAATCATCATCGGCAATCAGATACCCACCACCGACAGTGAGAGTTACCCCTTC
TGCCAGAGTGCAGTCAAAGTAGACATCGATTTCGTGGCCAAGCGCACGCGCACTGGAGTT
GGCACGGAAGACATTATCCTGAGCTTCCTGGGCAAAGATATAGTAGGCGGAAAGCTTATG
CCTTGGGTTCAGATTATGCTCGGCACCAAGCTTCAGGTATTGGTAGTTCATGTAGTAGTC
GCCACGGGTTCCGGTAGCAGCAGCAGATGAACCACCCATGGCGCTGCGGCCGTCGAAGCG
TCCGCCAGTGATGATTTCGGAGAAGTTGTTATAACCACGCACGTTAATGAATTCGCCTAT
CTTGCTGTCACCGTAGTGTGCCCCTTCCACGGTGTACGCGGTGGCACCGGAGCGATAAGT
CCCTTTAAGGCGAACGGCAAGACCATTGCCATCACTGACGTCAGTGCCGGTGATATCGGC
ATCGTTATCCCAGCTGTTGGCAATCAGGGTTCCCTGCAGCCTTATGTCGCCAATATTTCC
ATCGGCCTCCACGCCTAGGTACCAGCTTTCAAAGTCATTGGAGAAGCCCTCATTGCGCAA
TCCCAGCCCGGTAGGCTGTCCATTGAGATATCCCACAAAGGGGGAAACATTCCAGCCACC
AGCCTGGGTGGAGTATTGCAGCTGATAGTAGTCAGCATCCTGCTTGTGGCTGGCAGGATC
TCCTTCAGCCAGCTTTGTCCAGGCAAAATGCAGCCCATCACCACTGTCCAGGGTGTAGTG
CAGTTGCATCCCTGAAGCATCGTCTCCCTGGATAAAGCCATCACCCAGCCAGTAACCCTG
CGCGCCCAAGGTAGCGTGCAGCTCGGTTCCGGGAACATGCAGGTCGAGGTAGAGGTGCTT
GATCTCAATGGCGCCAGTTTCGTCTGCGCCTACCTTTCCAACCGCGTTATCCCCCCAAGT
GCTGTCCATCTCTATGGCAAATACGGCTTTGGCGTGCTCATTCAAAGCTGCATTGGTCCA
TAAACGGTAACGTTGGTCCACTCCACGGGAGCTGTCATTCACATTGTCGTTTCCATTCAG
ATTATCGTAGGCAAAACCCCTGACTTGCATAAAGCCATTGAAGTCAATATTCAGGCCTTC
AGCTGCGGATACTGAAGTCATTGCCAGGGCTGCGCAGGATGCCATGATCAGACGATACTT
TTTCATCAAATCCTCCTTTAGATTCATAAATGGAACTGTAGTGTGCAATTTGAAATGCGG
ATAGTGACTTGCCAATTAATTAACAGTCATAGGCTTTCTCCTTTTTGAAGCTGCAGTGAT
GTATCGTGGAATCTCCTAATGCTTATACGAAAATAAAAGAGCGCACGCAATATTAAATAC
CTTTTTTTAAAACATTTACAGGGAGTTTAATGCGTTTGAAATTTTTGGAAGTTCTTGGCA
CTGGACTTAATAAGTAAAATAAATAAACATCGAATTACTCTTTTTGATTACTGAACGAGT
TGAGATGTTCTCAGCGTTTATCCTGTTACTGGCATTTGTGGAACGCACTGCAAAATATAT
ACACCCCAGTAAGCGGGGCTTACTGGGGTGTATGAGTATATATTAGTGTTTTTACTGAGA
AAATGTCGTGTAGGGGATTTGTTGATTAGCGCTAACTAATACCGATGTGTTGAGTTAGTT
AGTACTCCCGGTCGAAAGATTCTGCTAATCTCGTGAAATGCATGGAGAGCTTGAATAGCA
ATAGATAGTGTCCGTATTGTGAAAGTGAAAAAAGCCTGCTTTGGTGAATTGGTGACGGAA
GGCTAGCAGCATGGTTTGAAACAATTCGGTCAAAAAAAACTATTGACTCTATTAGCTCGC
CATGAGGGGGGAGATAGAAAATTTGGCTAACAGCTTGGCGCTTAATTTCAGTAGTGTGTG
TGGAAATTTTTTCGGAGCAAATCTTTGCATCCCTGAGCATCGCTATATAATTTTCAAGAG
GTATTAATGGGGTGTAAAGTACAAACGGAGGTAGGTATCTTCGATTTAATGCACTTATAT
CGCATGTATTTGAAAGAATTAACACTGGTGCATGCTTGATTTCGTTTTCCGGTAGAAAAA
TAACCGGAAGTTGTTTTATTCCATCGCCTTGAAAGCAGTTATCTTCATGTATGTTAGTGT
ATAATCGATTATCAATATTGTCAGGAAACATTGATATGTCTTTAAATAGCTTCTCTCCAG
TTGTAGGGCTTAGATATTTTGGCAAGTAGCACTTATAGTCCATAGGCCAATCCTATATCA
ATGACCAGTATTTCGCAGCTACTACACCTGCAATTTCTTCATCCAGTTCAACAATCGAGT
TTTCCATTTTCTTGGTGAAACTCATGATAATTTCATGAGGCATTGATGGTGGCTGCTGGG
GGGAGCTTTCATGCAAAAGGAAAAATGATTGCTTGGCTCTGTCAAAAGGAACGCATTGTT
TGGATAGTTTTACTGGTGAGTTAGGTATTGCACTAGCCTCTGTGAGTGAAGGTGTAGAGG
TTGTCAATGTTGTAAATATTGCAGCAGTAACAAGTGCACTATACCTCATTGTTCACCTCC
AGGTGCTGCGTTAAGCGACTCCAATAACTCATTTCCAATAAGTTCAAAAAACAATTGTTT
TCCTTTTTTATGCGCTTCTTCTGTAAGTGATGAGAACTTGTTGAAAAATTCGCCTGAGTC
CATTGACTTTAAAATAATGCAATCTATGTCAATTATCGATCCTAGTAAGTTTGAATCGCC
AGAAAAAGCATTAACATTGCTGCCAATTTGCAAAATAATAGTATACTCACCGCTAATGAA
CTCAGTTCTGACACTAGTTGACTCATTGTCAATTTCTTTTTTAGCTATTTGCAGTTTTAT
ATGCGCCTTATTAAGTATTTTTTCATTAAAGAAATTAATGTATCTGAGCCCTATTCTCTC
AACACTATTAATTAAGTTGATTTCCTTTATTTCCCCTAGTACATGGTTGATATGAGTTGA
CCAATCATTCCAGCCAAGATATGGCTTTGTGTTAATAAATGCAATTGATCTTGGACCTAG
GTTGATCCTAAGTGGGTGTTTCTCAAAGGTATACCAGGCATGATAGCGTAAACTAGGGTC
TGTTCTTCGAATTTCTTCTGGTATGTTAGTTATTGGTAGAGTTGTTGTGTTTGGGTAATG
ACGATTCAGTGTAGGGTAGACCAACCCATAGACAGCGTCGTCAGGAACATTTGCATTGAA
CTGTATTTCTAAAATTGACTCGATGATGGCATCGTTTTGAAGCTTCGAAGGTAGTGTACA
CATGAGAATGACCTTTACTATGTTTATAGCTTCTGCAGCTGTTTCAGGCACCACTCCAGG
CTTTTGATATGGCGCTTTTCATCGTCGGCGCAGGTGCGGAACCAGCTTTCCATCTGGGGG
TTTTCGGCGGCGCGGGCGTGGGAGCTGCCTTCCAGTTTGAGTTTACGGCTTCCCTTTTTG
CCTTCGATGAGTTTCTTGATCATTTCCATGATGTCGTTTTTATCGGTGGTGTCCTCGTCC
CGCTGCACAAACCCGGCGGCGTGGCGTAGCTCTTCTTCGGCCAGTTTGCCCATGACGTCG
GCGACCTGGGGGTAGCCCAGCTGTTGGGCCAGCAGACCATAGGCCATCAGGCGGGTGGCT
TCCCAGGAGTCGCCGCTGATCTGGGTTTTGATGTACTGTTCCATATCCATGGTTTCACCG
TTGAACTCCTCGAAGGTGTCTTCATAGGAGCAGTGGGGGCAGGTGGATGGCGATGGCTCA
CTGAAAGAGAGCATTCGGCATTTGTTGCAGCGGTACGTGGACATGGCGTGCTCCTGTTGT
TATTTCAGGCCCAGAACATCAAACATACTGTAGAGGCCGGCGGGTTGATGGTGTACCCAG
GTGGCGGCGCGTATGGCTCCGCTGGCAAAGGTGTCGCGGCTGTGGGCGCGGTGGGTGATT
TCCACGCGCTCGCCGGGGCCACAGAAGAAGACGGTGTGGTCGCCGACGATATCGCCGCCG
CGGATGGTCTGGATGCCGATCTCCTTTTTGGTGCGTTCACCGATCATGCCTTCTCGATGA
TACACGGCGTCGGTGGCCAGATCCCGCTTGAGGGTCTGAGCCAGTACCTGGGCCATTTTC
ATGGCGGTGCCGCTGGGGGCGTCTTTTTTGCGGTTGTGGTGGGCTTCCACCACTTCCACG
TCGTAGTCGTCGCCAAAGATAGTGGCGGCCATTTCCAGCAGTTTCAGGGTCACGTTCACC
CCGGTGCTCATGTTGGGGGCAAAGACGATGGGGATATGCTGAGCGGCGGCATTGATGGCT
GCCTGGCCTTCGGCGCTGAGTCCGGTGGTGCCGATGACGAGGGGGATGCCGATTTTGGCC
AGTCGGGGGGCGTTGCCGGCGGTGGCGTCGGCGTGGGTGAAGTCGATGACCACGTCAGCT
TCGCTAAGGGCGGCTTCCAGGTCGTCGGTGATAACGATGCCATTGGTGCCGAATCCGGCG
ATTTCGCCGCTGTCCTTGCCCAGGTAGGGTGATGTGGGGGCGTCGATGGCGGCGGCGAGC
TGGCAGTGGTCACTTTTTTCCACCAGGTTGAGTATGGTGGTTCCCATGCGCCCGGTAACG
CCCATGATGGCTATTTTCAGCATATGTCTCTCCTGTGTTATGCGCGGATCAGTTCCAGGC
GCGCCAGCTCTTTGGCGAGGATCTCCCGGTTGCCTGGGCTGAGGTTGGTCAGGGGCAGGC
GAAATTCATCGGCACACTTACCCATCATGGCAACGGCGGTTTTGACGGGAATGGGATTGG
CTTCCAGGTAGAGCAGGCGATTGAGGTGGAAGTAGCGGTCGTGGATTTCGCAGGCGGCGG
CAAAGTCGCCCGCGAGGGCGAGGGCGGCCATCTGGCTCCATGGGCCGGGGATGATGTTGG
ATATGACGGATATGACGCCTCGTCCTCCCAGGGCCATCTGCCCAAGGGCGGTGAGGTCGT
CGCCGGAGAGCAGGGTGATTTTGTCGCCACACAGGCGGCGGATCTCCGAGGCGACGATCA
TGCTGGAGGTGGCATCCTTGATGGCGACGATGTTGTCCAGTTCGGCGAGGCGGGCGACCG
TTTCGGGCAGCAGGTCGACTCCGCAGCGTCCGGGGACGTTGTAGAGGACGATGGGAATGC
CAATGCGATCCAGCTCACGGTAGTGCTGGTAGAGGCCTTCCTGGCTGGGCTTGTTGTAGT
ATGGCGTTACGGAGAGGGCGGCGTCGGCACCATCCTTGAGGGCGTGTTCGGTCAGGCTGA
TGGCTTCGGCGGTGGAGTTTGAGCCGGTTCCGGCGATGACGGGAACTCTTCCGGCTACTT
GCTCAATGCAGACGCGGATTACGCGCTGGTGTTCCTCGTGGGAGAGGGTGGTGCTTTCTC
CGGTGGTTCCGCAGGGAACGATGCCGCTGATGCCGTTTTCAATCTGATTTTCGATCAGCT
GCCGGTACGCGTCTTCATCAAACTTGCCGTTTCTGAAGGGGGTGATGATGGCAACGATGG
CTCCTTGTAACTGCTGCATACACTATACCTCTTTTTCCGTAAGCTGGAGTTTGTTGTTTA
TCAGGTCTGGAGTGATGGTCCCGGTGAAAAGAATGTGGGCATCGCCGGTCATGGTAACGG
AATTCAGCGCTCTGTCAAAGGAAATAAACAGTTCGCCGCCGTTGGTGATAACGTGAACTT
CCGTTGAAACTTCGCTGTCGTCAAGGCAGGCGACGATGGCGGCGGCGACGCTGCCGGTTC
CGCAGGAGAGGGTCTCACCTTCCACGCCCCGCTCGTAGGTGCGCACGCGGATGGTATCCG
GTGCTACCTTCTCGTAGATGTTGACGTTGGTTCCGCTGGCGTACATTTCGTGGAAGCGGA
TTTCCGGGGCCATGTTCATGAGGTCGAAGCTTTCAATATCCGACACCTGCAGCACGGCAT
GGGGAACGCCGGTATTGATGCTGGAGAGCAGGTATTCAGTCTTGATGGTTTTGATGGTGT
ACTTGCTGCGGTGATCGTGGGGTTTGGTGAGTTGAACGCCGATGAGCCGCTGCTCATCCA
GGCGGATTCCGATCATGCCGGCTTCGGTGTGCAGGTTAAAGCTGTTTTCGTGCACGATGC
CCTGGGAGAATATATACCGTGCTGCGCAGCGGGCGCCATTGCCGCACATTTCGGCCCGGG
AGCCATCGGCGTTGTAGAAGTGCCACTGGATGTCGGTGGGGGCGTTCTGCTGGATAAAGA
TCACTCCGTCGGCACCGATGCCGAAGTGGCGATGGCACATGCGGGGAATGATCTCCTGGA
TGGAGCGGTAGTTGATGGTGCGGGCCAGGTCGTTGATGACAATGAAGTCATTGCCGGTGC
CGCTGATTTTGGTGAATGAGCCGTTCCAGCCAGCATGGGAAAAAGTATTCACGATAGTTC
CTCAAGTCTTGTCAGGTCTTCATAGGTTTCCCGCTGCCGGATGACCCGGTAGCGGTCGCC
GCTTACCAGAACCTCTGCGGCCCGGGGGCGGGAATTGTAGTTGGAGCTCATGGTGAAACC
ATAGGCTCCGGCGCTCATGAGGCTGAGTATATCGCCGGGGTGGCAGGGGGGTAAAGGACG
ATTTTTAGCGAAGAAGTCGCCGGACTCACACACGGGGCCAACGATATCCACCACTTCCGT
ATTCCCCTCGCGGACCACGGCGGGGCGGATGTCATGGAAACTGCCGTAGAGGGAGGGACG
GGCCAGGTCGTTCATGGCGCCGTCGACGATCAGGAATTTCCGGGAGCCATTGTCCTTGGT
GAAGAGGACACGGGTGAGGAAGGCTCCGGTGTTGCCGGCGATAGCTCGTCCTGGCTCCAG
GATGAGTCTGCAGGGAACTTCCTTCAGGTGCGGCGCGATGGCAGCGGCCAGCTCCGTAGG
CAGTGGGGGTTTTTCCTGGTCGTAGGTGATGCCCAGGCCGCCACCCATGTCGATATATTC
GATGGGAATATTTTCTGACAGCAGCTCGCGAACCAGGTTTTTAATGATGACGAAGGCATC
CACAAAGGGCTCTATGGCGGTCAGCTGGCTGCCGATGTGGCAGTGGATGCCCCGCACGCG
GATGCAGGAGAGACTGTGGGCGTAGCGGTAGCTTTCCAGAGCGCTTTCCATGGGAATGCC
GAATTTGTTTTCCTTGAGGCCGGTGGAGATATAGGGGTGGGTGCGGGCGTCCACATCGGG
GTTGACGCGCAGTGCGACGGAAGCGGTCTTGTTCAGGCGCTTGGCGGTTGCCTGCAGCAG
GTCAAGCTCTTCCATGCTCTCCACATTGAACATGAAGATGTCCTCACTGAGGGCGTACTC
CATCTCATCGGCTTTTTTGCCGACACCGGCAAAGAGAATCTTCTCGCGGGGGATCCCCGC
CTTCAGAGCACGATAGAGTTCGCCACCACTGACAATGTCAGCTCCGATGCCCTGTTCCGC
CAGAACGCGCAGGATATGAATATTGCTATTGGACTTGACGGCAAAGCAGATCATGGCATT
CAGGTTGGCAAAGGCCTGGGTGAAGACCTGGGCGTGACGCTCCAGAGTTCGCTGGGAGTA
GACGTAAACCGGGGTGCCCACTTCCTGTGCTATGCGTGACAGGGGCACCTCTTCGCAGTG
CAGTTCGCCATTGTGGTACGTAAAAAAGTCCATAGTTAAAACACCGTTCTAGGGGGTAGT
TTGACATTTAATCCTTGGGATTATATAAGAAATCCGTTGGAAATGTCCAAAAAAAGTGGA
GTCGCAGCAGTATGACAAAAATTGGTATTATCGGCGGCAGCGGGCTGTACCGAATGGATG
CCCTGAAGAATGTCCAGGAAGTGGAGCTGGATACCCCCTATGGCCCCCCCAGCGATATCA
TTGTTCAGGGAACCCTGGGTGACGCAACCTTGTTTTTCCTGCCCCGTCACGGGCGTCAAC
ATCTCATCCCCCCCGGAGAAATCAATTTTCGGGCCAATATTTTTGCCATGAAACTTCTGG
GTGTGGAGAAAATCATCAGTGTCAGCGCCGTCGGCAGTCTGCGCGAGCACATTGAGCCCG
GCGATATGGTGCTGGTTGACCAGTTTATCGATTTCACCCGGGCAGATCGCCCCGCAACTT
TTTTTGAAAAGGGAATTACCGGCCATGTCAGCATGGCGCAGCCAACCTGTCCCTGTCTGC
GCGATGCCCTGAAGCAGGCCATTGGCTCTCTGGATGTGACCCTGCACAGCCATGGCACCT
ATATCTGCATGGAGGGGCCGCAGTTTTCCAGCCGCGCCGAAAGCCACATGTACCGAGCCT
GGGGCGCCGACGTGGTGGGCATGACCAATATGCCCGAAGCCAAACTGGCCCGTGAGGCGG
AGATCTGTTACGCCACCCTGGCCCTCTCCACCGACTACGACTGCTGGAAGGAAGACGAAG
AACACGTCAGCGTGGAAATGGTTCTGGAGATCATGCACCGCAATGTGGAAAACGCCAAAC
AGGTACTGCAGGTGCTGGCAGCCAGAACCATAGATGCTGGCTGTCAATGCGGAAGCGCAG
CGGCCAATGCCGTCATCACCCCCGCCGATGCCATTTCCCGCGAGTTGCGCGAAAAACTCT
TTCCCCTGTACGGCAAGTACTGGCAATAAGGGGTTGGGAAGTTTCCTGCACTCTTTGGTT
TTCAAAACGCTCTGTAACCATTCACGGCTACCCTGCGTATTTTCAGCAGGAGCGCCAGTA
TTCCGAGAGCGAGCCCGGATGGTGAGCGGCAGAGACGTAGGTCCTCGGACGAAAGTGAGC
GTCTCTGGGAGGAATGCTGGCGCGAGTACCAACACACCGTAAAGAGTTACAACGCTGAAA
AAGCCCCCGCCATTCGGCGGGGGCTTTTGTGCAGATGAAAATTCCGGGAGTGTGCTCCTC
AGTAAGAGTAGTACATGCTGAATTCCATGGGGTGCGGGCGCAGGGACAATGGCTTGATCT
CATTGTTGCGCTTGTAGTCACACCAGATTTCGATGATGTCAGGTGTGAACACGTCGCCCT
TGAGCAGGAACTCGTGATCTTCTTCCAGGGCTGCCAAGGACTCTTCCAGAGAGCCGGGCA
TGGAAGGAATGGTGGACAGTTCCACGGGATCCAGGTCGTAAATATTTTTGTCCAGAGGCT
GGCCGGGATCAATTTTGTTTTCAATACCGTCAAGGCCGGCCATGAGCATAACGCTGAAGG
CCAGGTAGGGGTTGGCAGTGGGGTCGGGGAAGCGGATTTCCACGCGGCGCGCCTTGGGCG
AGTTCACGATGGGTATGCGAATGGCGGCGGAGCGGTTACGGGAGCTGTAGGCCAGCTTGT
TAGGGGCTTCGAAGCCAGGCACCAGACGCTTGTAGGAGTTGGTGGTGGGGTTGGTGAAGG
CGGCGATGGCCTTGGCGTGTTTGATGATGCCGCCCAGGTACCACAGGGCCTCCTGGCTCA
GGCCAGCGTAGCCGGAACCACTGAAGAGGGGCTTGCCATCTTTCCACAGGGACTGGTGGC
AGTGCATGCCGCTGCCGTTGTCGCCGTAGAGAGGTTTGGGCATGAAGGTGACAGTCTTGT
TGTTCTTCACAGCCACGTTGCGCACTACATACTTGTAGAGCTGCATGATGTCAGCCTGCT
TGAGCATGTCGGTAAAGCGCACGTCGATTTCCACCTGACCGGCAGTGGCCACTTCGTGGT
GGTGGGCTTCAACGACAATACCCAGTTTCTCCATAACTTCAACCATCTCGGAGCGCAGCT
CGTGGAGAGAGTCCATGGGGGGGACGGGGAAGTAACCGCCCTTGAACTGCGGCTTGTACT
GCAGGTTGGGCATTTCGTCGGCGCCAGTGTTCCAGGTACCTTCCTTGGAGTCCAGGAAAT
AGAATGCACCCTGGGGGGAGCTGTCAAAACGCACGTCATCAAAGATGAAGAATTCCGCTT
CGGGACCGAAGTAGGCGGTGTCGGCGATGCCAGTCTGCTTCAGGTAATTGACGGCTTTGC
CGGCGATATTGCGGGGATCGCGATTGTATTTTTCGGTGGTGATGGGGTCCACGATATCGC
AGCAGAAGACCAGGGTCTTGCGGCGGAAGAAGGGATCGACAAAGGCGGAAGTGACATCGG
GGACGAAACTCATGTCGGAGTTGTGGATTTCACACCAGCCGCGGATAGAGGAGCCGTCAA
AACCCAGGCCATTTTCCAGGGTCTCTTCGCCCACTTCGCCAGCGGAAATGGTGATATGCT
GCCACACGCCAAACAGGTCGGTGAAACGGAAGTCAACGGCTTCAACACCATTGTCGCGGA
TATACTTGGCGGCTTCATCAATACTTCTGAACATAGGGTGCACCTCGTTGTGTAATTGCG
TTGAATACTCTGAAATAACAGCTTCTGTGGCTGTCAGCGTTATATGGCGTCTTCGTTGGC
TTCGCCGGTTCTGATGCGCACCACGCGCTCAACGGGCAGTACAAAGATTTTCCCGTCGCC
GATGCGTCCAGTGCGTGCTGTTTCCATGATCACATTGATGGCATCTTCTACCGCACTGTC
AGCAACGATAAGCTCAATCTTCACCTTTGGCAGAAAGTCGATGACATACTCGGCACCGCG
GTAAAGCTCGGTGTGACCCTTCTGACGGCCAAGCCCTTTGACTTCACTGACGGTAATGCC
CTGAATGCCGATAGTTTCAAGTTTTTCTTTTACATCGTCAAGTTTGAAGGGCTTGATGAT
CGCTTCTATTTTTTTCATAACCCACACTCCTCTCGAAAGGTTTCGTAACTTGCCCTCGTT
TACCTGCAACATATGGGCCAAACTCTCTCTAAGCATGAACAGAGGGTTTACACGGTTATC
GACAGGAGTGGATTGCAAAAGATGAACAGAAAGTGACCATGGCGAGCATGGATTGCACAA
AATTTATGCATTCGTCTTGAGCGATATTTCACTGGTACCGTGGCGCAACCTCCCCTATGC
TGTCATGGAGAGTAAGGAGACAGGGATTTTCAGTCTCTTTCCGGATAGAAGTGGAGTGCC
GTGTTGCCGGGGATTACCGGAAGCAGGCGGAAATTCTTTTTGAATAGTGGTGTAGTTTTT
TTTATCATGTGAGCTCAGTGTGTTGCGTGAATATTACTCAGTGAGGAATACGTTTATGAA
GAAATGGGTTACGGTTCGACGTGCAACAGGTGTGCACAGCAGGGCCAAAGGTTTTACGCT
GATTGAAATCATGGTCGTAGTGGTGATTCTGGGTATTCTGGCGGCCCTGGTGGTGCCCAA
TATCCTGCAGCGTCCCGACGAGGCACGGGTCACAGCGGCCCGGGCAGATATCCGCGCCAT
TGCCAACGCGCTGGAAATGTACCGCCTGGATAACCACACCTACCCCAGCACCGATCAGGG
ACTGGATGCGCTGGTACGGCGTCCTTCCGGTTTTCCTGAAGCGCGTAACTGGAACTCCGA
AGGCTACCTCAAGAATATTCCCCGCGACCCCTGGGGGAATGACTACCAGTACATCAGCCC
CGGCACCCGTGCCACCTATGACCTGTATTCCTTTGGTGCCGATGGCCGTGAAGGTGGTGA
GGGAGTGAATGCGGTTATCGGCAACTGGGATCTCTGATTCAGGCTTGTCGGTGAAGGGCT
TTACCCTGATTGAAATTCTGGTCGTCCTGGTCATCATCGGTATTCTGGCGTCAGTCACGG
TGATGACCATGGGCCAGAGCAGCGGTCAGCGGGAGCTGGAGCGTGAAGCCCGTCGCCTGC
ACGCCGTCTTGAAGATGGCTGCCGACGAGGCTGTCTATAATGGCCGGGAGTTGGGGTTTG
CCACGGACTTTGGTGGATACGGTTTCTTTCTCTACGACCCTGCAGAAGCGCGATGGGTGG
CTCTTGAAGAAGGCCCTCTCCGTCAACATGAGCTGCGATCTGAAATCCGCCTGCATCTGG
AGCAGGAGCATCGTCCGGTTTTGCCGGGAGCCGTGAAGCTGAGCGACTCTGACCCGGTTC
CCACCGTGCTGTTGCTTTCTTCGGGGGAGGTTTCCCCCTTTACCCTTGTGGTGGAGTGGC
ATGCTTCAAGTACCACTTTGCCCCACTATCGTCTTTCAACCGATGGCATACAGGATATCA
CTTTTGCCCAATATCCCTGAAACGCTCTTCCCCAAAAATTCCCGCACTGGCAGCCGCGGG
TTCACCCTGCTGGAAGTCATGATCGCCCTGGCGGTTTTTGCGGTGGCCTCGGCGGCGCTG
CTCAGTGCCCTGGGTGGCAACAGCCGTCAGGCCGCCTACCTGGAACAGCGCACCATGGCT
TCATGGATTGCCCGCGATGCCATCATGGAGGTGCTGATTGCCCCCCAGTGGCCGGATATC
GGGCGAACTTCCGACGAAGTGACCCTGGGTGACCGCCGCTGGGAGCTGACCCGCGTGGTG
GAGGCGACGGCGTCCGAACATCTTCGGCGCGTTGAGGTTTTTGTGGCTCCCGTGGCCGGG
AGCTTCGCCCTGCGCCAGCAGGATCACCTGGCTCACCTGGTGGGCTTCCGGGGAGAGCAC
TGATGGTACGGCGGCAGGCAGGGTTTACCTTGTTGGAAGTGTTGATTGCCGTGGCGATCT
TTGCCCTGATCGGAGCCGGCTCCTACCAGGTGATGAACACCGTTTTCCGCACCCAGGAGA
TCACTCAGGTTCACAGCGATGAGCTGCGCAGTCTGCAGCGCGCCATGCGTTTTCTGGCCC
TGGATATCGAGCAGATACACGCCCGGGGTATTCGCGATGAGTATGGCGATCACCAGCCTT
TTCTGCAGCTGGGCGGCGGGCTCTATACGCTGGAGTTCACCCGGCGTGGCTGGACCAATC
CCCTGCAGCATCCACGCAGTACCCAGCAGCGCGTGGCCTATGACTTTGATGGCAGCTCGC
TGCTGCGTCTTTACTGGGATGTGCTCGACCGGTCCCGGGAGAGTGAGCCCCGTGTCCAGA
CGCTGCTGGAGGGTGTGGAACACCTGCAGGTGCGGGTGGTGGATGCCACGGGCATGTGGC
ATGATGTCTGGCCTCCCCTGGAGGCGCCCCAGATTCCCCAGCAGCTGATCCTGACCGGCC
TGGAACTGGTTCTTGAGACCGGTACCTTCGGTGAAGTCCGGCGTGTCTTTGCCCTGGCAG
CCCTGCCTCCATCGCTCTTTGATTCCGGTACGGGTGATGCCCCCCCTCCCTCCGGTGGTG
AAGAAGGAGGGGAGTCGTGAAAAGATACGGGCAGCGCGGTGTGGCGCTTATCACGGTCAT
GCTGGTCTTTTTCATTGCCAGTACCGTGGCTGTAGCCATGCTGCAGCGCCAGCAGATGGA
TATCCGCACGACATCGGGCCTGCTGGATTATCAGCAGGCCCACCTGTACGCCCTGGGCGG
CGAGGAGTACGCCCGACAGATCCTCTATCAGGACATGCTGGCGGATGCCGAGAGCGCCCG
CTTTGTGGATCATCCCGGCGAAAGCTGGGCCGAGCCCCTGGCACCCTTTGAAGTGGAGCA
CGGCGCCCTGCAGGTCAGTATCCTGGATCTGCAGGGGCGTTTGAATATCAATAGCGTGGT
CACGGCGGGACAGGTGAATGCTGTAGCCCTGCAGCGCCTGCGCAACCTGCTGGATGCCCT
GGGGTTGCGTCCAACGCTGGCCGATGCCATAGTCGATTGGCTCGACAGCGATCAGGAACC
CTTCTCTCTGGATGGGGCGGAGGATCTGGAATACCTGGATAAACCGATTCCGTATCGCAC
GGCCGATGCCCCCATGGGATGTCCTTCGGAGCTGCGCCTGATCCATGGACTGGAGCTCGA
AGAGTATCAGCAGCTGCGCCCATTTGTGGTTGCTTTGGCGCCGGGTTATCCCGTAAATAT
AAATACAGCATCGGCACTCGTGTTGCGTAGCATCTTCCCGGCACTCAGTGAATCGGCGGC
AGCTGAGCTGGTGGAAAACCGACCCGAGGAGGGTTTTGACAGTGTGGAGGAGTTTCTGGC
ACATCCGCTTCTGGCGGGAATGGAGGTCTCCAGCCAGGGGCTGACGGTCTCCAGCAGCCA
CTTTCAGGTGGAGACCACGGCACAGTTTGCCGGCCGCAGTGTTTTTCTGACCAGCTATAT
CTACCGGGATGTTGAGAGAACCTACCTTCTGGGTCGCGAGTACGGGCAGGTCGGTGGAAC
TCCCGCTCCCGCCGCACCTGAATAAATAAAGGATACCCATGGACACGCTTTTTCTGCAGA
TGTTACCGACGTCCCCTCAGAACTCCGGGGAAGCCCGCTGGATGTTCAAGGGCTACGAGG
GGCCGGATCAGGTATATACAGGTCGCCTGGAGGATGTCCTGTCCTCCCTGCCGGCGGAAA
AAACTCCCCGGCGCACGGTGGTGATGGTTCCTGGTGAGCAGGTGCTGCTGACCAGTGCCA
GCATACCCTCCCGAAACAGCCGTTATGTTCGTCAGGCTCTCCCCTACGCCATTGAAGAGC
AGCTGGCCCAGGACCTCGATGAGGTGCACATCGCCATCGGACCGCGCCGCAGCGATGGTG
CTATTGCCACCATGGTTGTTGACCGTGAGCGCATGGTAAGCTGGATGGAGCGCCTGAGTG
CCTGCGCCATTGCCCCCGATGTTCTGGTTCCCGATACCCTGTGCGTTCCCCCTTCCCCGC
AGGGCAAAAATGCTTTGTGGCAGGCCTGGTTTGACTTTACGCCCGACAGGCAACGCTGCC
TGCTGCAGACCGACCCTCTGGATGCCACCGCGGTGCATCCGTCTTCCCTTGGGCTCCTGC
TGGAGGGCTATCTGCAGAGCCGCGAGTCCCAGGAAGCGTTGCCGCTGCATGTCTGGCTGC
CGGACGAAAATGTCCCCCTGGAATATGCGGCCCTGGAAACGGAGCTGCGCAGTGAAAGCC
GCTTCGAAGTTCACTGGAATCACTATCATGGCGATCCGTTTGCTCTGCAGTGCCAGTACT
ATCTTGAGCGCTTTGGCAGTGGTGCCTGTCCCATGAACCTCCTGCAGGGGGATTTTCGTG
TCACCCGCAGGACGGCCGCGAATCGCCTGCCGTGGGCTCTGGCCGCAGGCGCTTTCCTGG
TGTGGTTTGTGGTGGAAGTTGCCAGCGGCTTTGTGCAGGCCGCCCATGTCAACCGCCAGA
CCCAGGCCCTGGAAGATCAGGCCAGGCAGCTCTACCGACAGCTCTTTCCCCAGGAACAGC
GTATTGTCAATATCCGGGCTCAAATGCAAAGCCACATCAACCGCGCCGGCCAGAGTGCCT
CCACCGATGAAACCTTCCTGGGCCTGCTGGAAGGCCTTGGAAATCCCCTGCAGCCACTGC
TGGCCGGGGGGAATGTGACCATGCGCCATATCAGTTACTCACAGCAGCGCGGAGATCTGA
TGCTGGAGGTGCACTTCGCCAGCTTTGAACATCTGGAGCAGTACCGTGCTGATCTTGAGA
GCAGTGGCTTTGAGGCCGAAATTCAATCAGCGGTGGCCGATGGAAATATTGTCAGAAGCC
GCCTGATCCTGAGGAAGCGCCCATGAAGTCCCTGATGACAACACTGAAAAGTCACCCGGC
GTTCAATTCAGCCATAGTTGCCTGGCATCGTCTTTCCCGCAACGACCAGCGAGCGCTTTT
GCTTCTGGCGGTTGTCGTGGTTGTTGCCATCCTCTACCTGGGGCTCTGGCTGCCCAGTCA
GCGCGGCCTGGAAGAGGCCAGGCGCCAGCATGCCGTCCAGGTTGAGTTGCTGGAGTGGAT
GCACGCGAATCGCCATGTGGTGGAGGGGCTCGCCCCTCGCTCGAATGGCGGTGAAGCATC
CACGGAGTCTCTGTTGAGGCTTGTCAGCGAAGTGGCCCGTGCCCAGGATATTGCCCTGCG
TCGCTTTGAGCCGGACGGTACCACTGGCCTGCGGGTCTGGCTGGAAGGGGTTCCCTTTCA
CGCCTTTGCGGGTTGGGTGGAAAAACTGCAGGTGGAGCATCGCATCACTGTCAGCCAGGT
TGCCGTTGACAGTGCGGGGCCGGGGATGGTGAATGTGCGGGCGGTGCTGAGCCGCTGACA
GGCTGCTGAGAAAGACGATTTTTCACACAAAGCTCACAAAGGCACAAAGGAAAGACAGAA
AAGGCGGGAATAAAACAGCGGCCTGTATCTTTTACGAGGCGTTTGCGGCTCTTTTTGTGC
AGTCACCAAGAATGAGGAGGCCGTGATGTACAGAACAGTTTCTTCCACTGCGATGTGTGT
ACTGCTGATCATGGTGGCGCTGCTCCTGAGCGCCTGTGTGGCACCTGGCCAGCAGCGTTC
TGCGGGCTTCTCAGAGGAACCGCTGCCGGACTGGATATTTTTCACCTCATCTTCCTATGG
CCTGGAGTACGCCTCCGAGTGCGTTCCCATTGAGGCTTCCGAAGACGTGGCCCGCGAGCA
GGCGATTGCCCTGGCACATGATGAACTTTCGCGTCGACAGGGGCGCATTCTGCCTCCCCA
CCTGCGGGACAATCCCACCTTTGAAATTGTGGAAACCCGGCGGGTTCTCTTTTCGGGAAC
CCCCTATATCTGTGTTCTGATGCGAATTCACGGTGGTCGCTGAGTGGTGTTGTCGTCATT
TGCCTGCGGAGGTATTTCAGCAAGCTCTCAGGAGTCGCCTTTGATCCTGTGGTCATCAAT
GAACTGGCGCACCTGGGAAATCAGGGTTTGAGGCGGACAGGCATGTTTCTGCAGAATGTT
ATGCACATGCCCTTCAAGCTTGCGACAGTCTGCGGGATCAAGCTCCCTGGATGTCAGGAC
AATAACCGGGAGCTTGCTCCACTGGGGGTGAGCCTTCAGGTGAGCAGCAAAGGTAAACCC
ATCCATGACCGGCATCACCAGGTCAAGCAGAATCAATGCTGGCTGGTGTTCGGAAAGCAT
CTGCAGTGCGTGTTTGCCATGTTCCGCTTCTATGACTGCGTAGCCTTCCGCAACGAGCAC
TTCCCTGAGGGTGGAGCGGGTGATGGCGTCGTCGTCAACCACCAGGACGGGCTGCTGGTG
GCCGGGGTGGCGGTATCGGCTGATTACGTCCCGCAGCACTTCCCTGTCAACGGGCTTGAC
CAGATACTCTGATGCGCCCAGAGAGAAGCCGGTGCTCTTTTCGTTGAGAATGGTCACCAT
GATGACGGGAATATGACGGGTTTGGCTGTTGGCTTTCAGCTGGCTCAGAACCTGCCATCC
ATCCATGCCGGGCATCATGACGTCCAGGGTGATGGCGGTGGGAAGGAATTTCTCAGCCAA
CTCCAGGGCCTGCTTGCCATCGGAGGCCTGGACGACACTGTATCCCTCCCTGACCAGCGA
GCGGGAGATAATATCCCGCACCACAGGGTCGTCATCCACTATGAGAATCACATGTTCACC
GCTACCCTGGATTGTCGTGGGAGTGGTCTTTTCGCCAGCTGGCTGCTGCGCTGGTGGCCG
AAGCGTTTTTCGCGGCAGCTGGACCGTGAAGTGTGAGCCCTTGCCTGGGGTGCTCTCGAC
ACGGATAGATCCACCCATCATATGGCAGAAGTGTTGGCTGATGGAGAGCCCCAGTCCAGT
TCCTCCGTATTTGCGCGTCGTAGAAGCATCGGCCTGGGTGAAGGCCTTGAAGAGTCGATC
CACCTGTTCAGGATCCATGCCAATGCCTGTATCATGGACACTCACGACGATATGCTCGCC
ATGGTTCTGCACCTCGACGGTGATCTCCCCCTGGTGGGTGAATTTGGTGGCATTACTGAG
GAGGTTGATCAGAATCTGGCGCACTTTGGTCTGGTCAGCGTGCATCATGCCAATATCGGG
ACTGAGTACGAGCTGAAACTGATTGCCCTGCTTTTCCATAAGGGGAGTCATGATCGCCAC
CACATCGTGGAGAAGCTGCGTTATGTCAAAATCTTCCAGGAACAGATCCATTTTTCCCGC
TTCAATCTTGGAAATGTCCAGAATGTCGTTGACGATTGACAGCAGGTGCAGGCCCGCCTT
GTTGATCTTCTCCAGGTCCTGCTGAACGCTTTGGGTATTGCCTGCGGCGATGTCTTCCTG
GGTCATTTCACTGTAGCCGATAATGGCATTCAGCGGGGTGCGCAGCTCATGGCTCATGTT
GGCCAGAAACTGGGCCTTGGCCTCACTGGCTGCTTCGGCGGCAGTGCGGGCCTGCTCCAG
TTCCTGCTGGGCCAGGCGCAGTCGCTTCAGCATCTGGTTGAAAGACAGCGCGATCTGGCG
CATTTCTCCCTCGGCGTTGCCTTCAAACTGTACCTGGGTAGACAGGTCGCCACTGCGACC
TGTGTGGCGAATGGCGTGAATGAGGCGCGCCATGGAGCGATTGATGGAGAGCGTCATGGT
GGCGACGGGAACCAGCAGCAGGAAGATGATGGTCAGGACGATAAAGGCGCTCAGGCGAAC
CTGACCCCAGAACAGGGTATTGATCTCATCCAGGTAGACCCCACTGCCCAGCACCCAGTC
CCACGGCTCGAAGTACTTGAGGTATGAGACCTTTGGCACGGATTCGCTATGCCCGGGTTT
AGGCCAGAGATACTCCATGTAGCCCTGCTGGCTTGCCCTGGCAATTTCCACCGATGTCAC
AAAGAGCCTTTTCCCGGCAGGATCTGTATAGGATGAAAGATCCTGCCCATCCAGCTGTGG
CTGAATGGGGTGCATGATCATGCGGGGATGGGTGTCATTGATCCAGAAGTACTCATTGTT
TTCGTAACGCATGGAGCGCAGGAGATCTTTACTGATGCGCTGGGCTTCCTCCCGGCTCAT
GAGTCCGGCGCGCTCCTGCTGCTCATAGAAGCTGAGAACACTGTAGGCATTCTGTACGGC
GTAGCGTACCGCATCCTTGCGGGACTCCCAGAGGCTTTTGTGGAGAGTGTTTATGGAAAG
CGAGATCAGGAGCGCCATACCGGCAGCCACGATGATCACAAAGGTGATGATTTTGCCCCG
GATGGTATTGAGGAGGCCCATGAAATTCTCCCAGGAAAACTGATGGTACAAACAGGTTCT
GGCAGGAAAATGTTATTGCATAGCAGCAAAAGGCACAAGGAGAAAGTTTCACTTCCCGTT
TGATTTGCGATGGCGCGTCAGGAAGTTGCGAACCTGGGAGAGAATGGCTTTGGCGGAGGA
AGCATCTTTTTGCAGGATTTCTTCCACAAAGCCCTGCAGGCGCTCACGGTCATTGCGATG
CAGCTCTTTGGCCGTGAGGACGATAACCGGGATGGACTTCCAGCGCGGGTCTGCCTGAAG
AGCCTGGACAAAAGCAAAACCGTCCATCACGGGCATCATCAGGTCCAGCAGAATGATATG
GGGCAGTTCTGGCAGGGTCTGCAGCAGTTCCACCGCCTCGGCGCCATGCTCCGCCTGCTG
TACTTCATAGTGCTCCTCGCTGAGGATGCTGGCGATGGTGTTGCGTGTCAGGGGTTCATC
TTCAACGATAAGGATTCGGGCCCCGTGGCGGTAGCGCTGCAGCAGACCGGTGAGCATCTG
CCGGTCAACAGGCTTGACCAGGTACTCATCCGCCCCCAGGGAGAAGCCGATATTGCGTTC
ACTGATGATGGTGAGCATGATCACGGGGATATTCGCGGTCTGATGGTCGGCTTTCAGTGC
GGACAGGGTACTCCAGCCATCCATTTCCGGCATCATGACATCCAGGGTGATGGCGATGGG
GGAGCAGCTGCGGGCAAGGCGCAGTGCCTCTTTGCCGCTGTGCGCTTCCATGACGTGAAA
CTCCTCTTTTTCCAGTGATTTTCGCAGCAGGTGCCGCACTTCTGGGTCATCGTCAACGAT
GAGTACCACATCACCAGGGTGCTCGGCAGCCGCCAGGGCGTTGCGAAGATCGCTTTCCCC
GCCGTGCCGGGGTGCTGTGGAGGAGTGGGGCTGCCTGATCAGGGGGAGCGTGAGGCAGAA
TGTTGAGCCAGCGCCCGGCTTGCTGTGGGCGGTGATGCCACCCCCCAGTAGATGGCTGTA
ACTCTGGCTGATGGCCAGCCCAAGTCCGGTTCCGCCATATTTGCGGGAGATGGAGACATC
GGCCTGGGTGAATGACTGGAAGAGAGAGCTCAACCGCTGCTGCTCAATGCCGATTCCCGT
ATCAATGACCTGGAAGGAGATCGTGGGGATTTCCCGGTCTTCCTGGCATTGTACCCGGAG
GGTGATGCTGCCGTTCTGGGTGAACTTGGCGGCGTTGTTGAGGAGGTTGAAGAGAATCTG
GCGAACTTTGGTCAGGTCTGTGTGCATGGCCCCCAGGTTCTGGCCGCACTCCAGGTGGAA
GTGGTTCTTGTTTTTACGGACCAGGGGGGTGATGGTGTCGGCCACATCGCGTACCAGGCG
CGCGATATTCACCTCTTCAAGGTAGACATCCATTTTTCCGGCTTCAATTTTGGAAATATC
CAGCACATCGTTGATGAGTCTGAGCAGGTGCTCGCCAGCGCTGTGGATCTTGGCGAGGTC
ACCGACCATCTCCTGGGCACCCATGACGGCGGCATCTTCCTGGAGCATTTCGCTGTAGCC
AAGAATCGCATTGAGGGGGGTGCGCAGCTCATGGCTCATATTGGCCAGAAACATGCTCTT
GAGTTGGCTGGAGTCTTCGGCTTGACGTCGGGCTTCCTGGAGAGCCTCTTCAGCGCGCTT
GCGCAGGGTGATATCCAGGCCGACACCCCGGTAGCCCTGTACAGTTCCGTACGGGCCCAC
GATGGGTACACCGCTGATTTCCAGCCAGATAATGGTGCCACTGCGGGTGATGCACCGGTA
GGAGAAGCCGCTGAAGGATTTCTGGGCGCGCACGATGCGCGAGAACACTCTTTGCACCTT
CTGGGCGTCTTCCGGGGGGATCAGGGAAAAGGGGGAGCGACCCAGCAGTTCTTCAGCCGG
ATATCCCAGTACGTCTACGACACGATCCGTCAGGAACGTGAAGCAGCCATCGCTGTCAAT
TTCCCAGATATATTCGCCTGCGGCGTTGGATACATCGCGGAAGCGTTGTTCGCTTTCGCG
CAGGCGCAGTTCGCTGGTTTTTCTACGGGTAATATTGCGGGCGACCAGCAGGATATGTGT
TTCGTCCATGCTGACGGCGTGGACGTCAAGGTAGATGGGTTTTTCGCCGGAAATTATGAT
CTCCTGCTGGGCCCTGTGCCCCTGTCTGGCGGCATTGACCAGATCCAGCATGGCCTGCAG
ATTTTCCCCTTCTGGTGCCAGCAGCTCAAAGATGCTGTTCATGGCAAAGTGTCCGATGCT
GTGTTCCACCAGGGATTGGGCTGCCGGGTTGCTTTCTGACACCTGCCCCTCATCATCAAT
GAGAAAAATACTGTCGAGGGACCGTTCGAAGAGGGTGCGGTAACGCTCTTCACTGCTTCT
GAGTTCAGCGGAAATCCGGTCACGGGCAAGCATGTTGCGCCAGAGGAAGGTTCCCACAGC
GAGAGCCATCAGCGAAAACAGGGACATGAAGAAAAGATGGGTCCGGATTCCGTCATACCA
GCGACCCATGAACTCATCGGCGGCAATGGTAACCGTCACGGCCAGAGGCGAGCCGTCCAC
AGCCAGGAAGCTGAAGGCGTGGAGCTGGTGGTTCAGGGTGAGCATCTGTGTATGGGAGCG
ATCGGGATGTGTAGAAATGTCGATGGGAACCCAGTCAGCGGAATCGCCGGGGTGCGCCAT
GGCCCTGTGGGGCGGGTAGGCGGCCAGCACGGAGTTTGAGGGGATGTGCAGCAGGGAGAA
AGCGCGATGGCCATCCCGGTCCAGGCTGGCATAATAGGTGCTGAGAGAATCGCTTTGCAG
GGCACCCAGGATCACACCCTCAAGCTGGCCATCGGTGATGATCGGGCGGCTGACGGGAAT
AAACCACTCCCCATCGACGCGACTGCGCTGGGCCTGGCCGATGAAAAGCCCCGAGGAGCG
GATATCGCGCTGAGCCAGAAAAAATTCGCGATCGCTGACGTCAATGGAGTGCGGTGATTT
TTCGCGATAGCGGGCCAGGTGAAGTGCCTGGCCATCAGCGTCGAAAATGGCCAGGTCTGC
CAGCTCCGGTATGCTCTGAAGCCGTTGTCGCAAAAGCTCCGATGTCCCAGGATCTGCCAG
GAGCTCCTGGTGGGCGCCAAACTCCTCGGCGATACTTTCCAGGATGATGTCAACGGCGCG
AATGGTCAGTGTGATATGGCGCTCCTGGGCGATAGCCAGGTTGGCAGCGGTACGCATCCC
CTGGTCGGTATTGCGCTCGTGGAGATAACGGGAAAAGCCTGCCGTGGAGGCGGCGATGGC
CACGAGAATCAGGGATATCAACAGACTGAGCAGAATTTTCTGGCGCGGTGCGGTGCATGC
AGGGTGGGCGTACGGATGGCGGTCGATGGGAGCCTCCTGCGATCGGGTGCGGCCTGTTTA
CAGAGTGTTGCGGTGAGCGCCCTTCTGCCTTGCCAGCGACTGTGTCAAGGGAGCGTGCTG
TGCAATATAGCTAATGATCGCAGTGGAGTAAAGCATTTTGAAACAAATAATCCCGTATGC
CCGTAACTCAGGGGTTCAGAAGGTCAGGTGCCACGAGAGGCCTCCCTGCAGAGCGCGGTA
ATCATAGGCGGGAACATTGGAGGAGTTTTCGCGATAGCCAAGGAGTAGCCGAAGGGCTGT
TCGCTTGCCGATCTGGCTGTGGATACCGGTTTGCAGGCGAGTCGCTTTGTCTTCACGTAC
GGATTCACCGGGCAGGGCCTCGTCGTAGCTGGCCACGCGATACTCCAGGTTCGCGAAAAG
GATGGAGCGAACACCGAGGTGATAGTTTTCGGTCAAAGAGATCTCCCAGCCTTCATTGGA
CGAGGTGTCCAGGTCGGAGCGCTCGTGGAAGAGGGCGAAGCCGATGGCGATATTATGGGC
ATCATGCTGTCCCCTGACCATCCGCAGGGATTGGCCCAGGCGGGAAATTACGCTGCTGCG
CTCATCAAAGATTCTGTAGTCGCGATATTCGAAGCTCAGGTCAGTGCGCGTTGCCAGCCT
GGGAGTGGCGACGAACGTGTAGCGGGGCTGGAGAATAACCCGATTGACCAGAGTGCCTTC
ATCGTCGCGGGCGTGGCCGATGCGCAGGACAGCTGCAGTGTGGTGGCGCTGGTGATTTTC
CTGGGAGAGCCCCCAGGCGATCTCGCTGTAGGAGGTGTCGTACTGATCAAGATCCTGGTG
CCACTTCTGATAGTGGCTGAGGCTGATGTCAATGCGGTTGTCGCTGCCAGCGGCCCAACT
GGTCGTTCCCAGCGCAAAGCCGGCAAAAAGAGCGGTATCGCTTTGCTTGCGGCTGTCGAG
GGGCAGGGGCAGCTCGACGCCACCAATGGCGACGCTGGTGCCCGCTGGCGCCAAAGGGAT
ATTGCTGTCGTAGAGGGCTCCCAGGAAGAACTCACCCCGGTACGTGCGGTATGTGGGTAC
GACGCGGGTCTGATCCAGGGTCAACTCCACCGCGCTGCGTACCTGGGGAGAGAGCTGGCG
CTGCAGGGCTCTTTCCAGGTCCAGGCTGGCCATTGCGGGATTGCCCATGGCGAGGTGGGC
ACGGGCCATTTCCACCAGTGGCTGACCGTTCGAGGGATCGAGGGCCAGGGCGCGTTCAAA
GGCGTTGAGGGCAAGGGGAAAACGGCCGGTAGAGAAGGCGGCAATACCCATATTGAAGTG
CAGGTTGGCGTCATCGGGATACTGGCGGACCAGGTGAGAGAGGTTCTCAAAATCTTCCTG
GGGAGAGTGGTATTCCACCGCTGCCAGCTCGACATTCTCGGCGGGGAGTTCAATGTCGGT
AATGGTTTCTCCGCCAGGGGTTTGCGCGGTAGTGGATGCATCAGCTGCCGTGATGGGGCC
ATGGTTCTGGCTCCCCTCCGTGGGGGTGCTGTTCTGCGGTGCGGGGGATTTCTGAGAGGC
CAGCGCTTGCGTGTGCCCTTTCTTCGGCGCCATGGCTGATGGGCGCGGAAGCGCCTGCAG
GTCTTCCCAGTGGATCATCAGGGGTTCACGGGGGAAGTCGAGTACCAGCTTGCGTTGCTT
TGCCAGGGTAAAGTGGCGCACGGTGGAAAGGTGCATGCGCAGCGAGATATCAATACTGCT
GACTGTTGTTTCCACGCGGGCGATGACCTGGCTGCTGCTCAGATCCGGCATGGTCGGGCG
AGGTTCGGCTTTCCAGATATCCTGGGCAAAGTGGATGCGCACCCGGTCAGGCGCAATGTG
TTCAACGGTGTAGGATGGAATCGGCTGGCTGAAGTTCAGCACCAGCCGCTCCTTGTCGCT
GTGGGTGGCCCAGGTGTATTCCAGGGCATGGGCCTGGCTCATGGCCAGCAGGCACAGAAG
CACAGTGGCGAGTCGTATGCGCAGATTCTTCATGGTTGCATCCCCAGCCAACGACTATCG
GTTTTTACCGGAACGATAACCTCGTCTCCGGGTTCTGTGGTATCAATGGCGATGAAGGCG
GGCGTATGCTGGCCATAGCCAAAGCGGCGGCCCTTGTGGCCGACACTGACATCGCTGTGA
ATGGTCATTTCGCTGGTCAGCATGGGACGGGGCGTGCCGATGTCCGCGCGGGTGCTCAGC
TCCACGGTGTTGCGCACCCCATCCAGCTGCACCTTTCGGGCGCTTTTTTTACTGCGCACT
TCCATGGGATACTGGGTCTCCTGGTAGAGGTGAAAGTGCTGCTCCCGTCCAGGCTGGATA
TGGTGTCCTGACATGCCACCCGGAACGGCAGCCACCGCCATGGGGGACTCCAGTCGTATA
CCGTCCCGAAAATAGAGGGCCATCTCCCCAGGGGCAAAGCGAAAGCTCCCCCGGAGCATG
ACCAGGTGCAGGCCGGGCAGTTCATGGGTGTCGTGGGGGTAGAGGTAGTGCTGCAGGTGC
ACCCGGCTGCTGGGACCCATGGCCAGATGGGAGTTGTCGCTGAAGAGTATCTGAACCTTG
CCCTGACGACCGGTGACAATCTGTTCGCCGGGGAAGATGGGGCTGCCGGCCTCCAGGTGG
CGTACGCGGCTGCCCAGTTCCGCCCAGGAGCGCTCTTCCACAGCGCCCACCATGCCGATT
TCGTATTCTTCAGCCCAGGCGGGGGTGGCTGCGAGACAGGCAATGCAGAACAGAAGAATG
GTGAGTTTTCGCATGGTGGCTCCTTGGGTTGTTATCTCCTTTTTCGGCGGGTACAAGGAA
AACTTAATGGCCTTTGCGCAACTCTTCTTTTCCCGTGTCAGAATTCCTTGCGGGGCCACA
TGTCCGGCTCAAAGCGCACGGTCTTGTTGCGACCAGTCTCTTTGGCTTTGTACAGGGCCA
CGTCGGCAAACTTGATGGCCTGCCAGAATCCGTCAGTGTCTCCGGGGAATTCGCTGACTC
CGATGGAGATGGTTTTCTGGATGACGGCATCGGGTACGGTTATTTTCATGTCGCCGATTT
TGACCCGGATTTTTTCTGCCACGTCAATGGCGTCACCCTGATCGACATCCAGAAGGAGGA
TCAGGAATTCCTCGCCGCCAAAGCGTATGACGATGTCTGCTTCGCGTACACTGTTGCGCA
TGCAGGCGGCGGCTTCTTTCAGGACGAGGTCTCCCACATCATGGCCGAAGGTATCGTTAA
TCTGCTTGAAGTAATCGATGTCGCACAGCAGCAGCCCTATGGTTTTGCGGCGGCGCAGGA
CGCCGCTGATGATCTGCTTGGTGTGTTCCTGCAGAAAGCGGCGGTTGTAGAGCCCGGTGA
GCGTGTCCACCATCGCCGATTCCCGCAGGGTATTCATAAGGCGTTTTGTCTCCACCACCG
ACAGAGATTGCTTGATATAGGTCTCTGCCTTGAAAAGCTGCTGGTTTTCCACTTCGTTGA
TATGGCCCTTTTCGCCCCGCGAGGGAAAGAGGAACTGCACGACCCCGCCGGTGACGCCAG
CCAGCATCATGGGGATGCACACGTGCTCCATGCCGGTGTCGGGCAGAAACTGACGGCAGA
CACCGCGGAACTCGAAGGAGGAGACCGTATGGCCGGTTTTGACGGCGCGGCAGAGGCTGC
AGTCGGAGAGGATGTCCTCGTAGCAGAAGAGTTTGCGGTCTCCCACCAGGGGAGGGTAGC
CGGCGCGCATCTCTTTCTTGTTTCCGTTCACTTCGTAGATCATGTAGCGCTCAATGCCAA
GCTCGTTTTCAAAGACTTCGCCCAGGCGGCGGTAGACTTCGTCCAGGGTGGAGTCCTCCT
CGATGACCTTTTTGAATATGGTCATGCCGTACACGGTTTCTATAAGCTCGTTGAATTCGC
TGGAGAGGGTTCCCATCTCGTCTTTTGAATGGATAGTGAGTTTATTGTCCAGGTCAACCT
TGCCGGTCCCCAGGTCGTGGATCTGGTTGATAATGGCGTCAATGGGTTTGTAGAAGGCTC
CGGTGATCCAGCGGGTGAATATGAGCAGGAGCAGGGTTGCCAGCAGCAGCACCAGCAGAA
TAATGTGGATGGAGGTGCGTACGATTTCGTTGATGAGCTGGGTGTTGGCGGTGTACTCCC
CCGTCAGGGACTCGGTGAAGCTGGCAGAGAGCGTGTGGGCCTCTTCCAGCTGGCCTCCCA
GCAAGTTCAGGATGTGCTGTATGTCTGGTGCGTTTTCAGCGGGATTCTGTCGGAACTGCT
GCAGAAGGCTGATATGGCGATCCATCTGCTCCACCAGGGTCAGCATGCGCTGCAGGTACT
GGGTTCCTTCCACGTCGGAGCGTGCCATGCTCAGGATGAAGTTTTCCACAAGATTACCGC
CAGTGCTGCCCTGGCTGCTGTTGATGCCCAGGCTCAGGGCCGAAATAATACCCCGGATGC
TCTTGACATGACTCTGGGCTGACTCCAGCTGACGCGCCCCGGCATCACCGGTTTCCTGCT
GCGCCTGGGTGATACTGCTGGAGATGCCCTGCACATGGACGATGACTTTGCTGATAGCCT
GGGAGTAGGGCAGGGTGTGCCCCGCGATCTGGTTGTATTTATAGTGAATGGCGGTCAGGG
AGACCACTGCGACTGCGGCCATGGAGAGAAACCAGAAAATGGTGCCCACGGCAAAGAGGC
GGAATTTCTTCTTGATGGGCAGATCAACAAAAGTAATCAGGCGTATGAGTTCATGCCAGG
TCTGGCGGCGGGATTCCTGGCGGCACCCGTTATCTGTTGGAATTTCCAAGCCTTCCTCCG
ACTGGTAACGTTTTCAGGATATAAAGTCAACATGAAACGTTAAGTATAGTATGAATTGGC
CGTCGGGGGAAGAGGGATGTGGAAATTGAACGTTTTCTGGTGTGGATTATGGCTCAGGAT
TCGGTGCGCCAGGCTCAGTCTGGCGCGCCGAATCCTGAGTTATCGCTTTGAAGTGAGGTC
TTTTTCAACGATGCGGCGGAATATATCAGCCAGCTCACCTTCAATATGCTGCGCCATCGA
AGCACACCATTGCTTTTCCTCCGGGCTCAGGGGTCGCGGTGGAGCTGCAGGTGGCGGGGC
TTTTTCAAATTGAGCGCGGTTGGAGTAGGAGAAGGTGATATCGCGGAAGTTTCCGAGATC
TTTCTCCACAATCGCTTTCAAAATCTGTGGCTTCAGCAGGGAGAGGGGGTAGAGGAAGCG
CTGCTCTTTGACGACGACGTGGAGGCGGTCGTGGGTCACTCGCTGGACGCGCGTATGGTA
GCGCATGGGCTCTCCCACTAGGGCAGGCCACAAAGCGGCGATGCGGTGCTGTTCAATGCC
GCTGTCCAGGTCATATTGCTTCAGGAGGGAGGGCAGGAGATGGCTGAGGCGTTGTGGCGT
TTTCACAAGGGCTCCAGAAAAGAAGCGGGAGCCGGAACAGGGTCCCGGCTCCCGGAAAGT
TGCACAATCAGGATGATGCGGCAGCGCACTGGCCCGCAGAAGGGCAGCCGCCACTGGCGG
CACAGGGGGAAGCGGGTGCGCTGGCCTTTGAAGTGCCGTAACCGTCGCTGTACCAGCCGC
CACCTTTGAGGGCGAAGGCGCTCAGGCTGATTTGACGCTGGGCCTGGGCCTGACACTGGG
GGCAGTTTGTGGTTTTGGGCGCATCCATCTTTTCCATTTTTTCAAACTGATGGCTGCAGG
TGCTGCATTGGTATTCGTAGATTGGCATAGTACGCCTCCATCGTGTATAGTCATTGTTGT
TGATTTCGGCCATGAATTATAATTCGGTCACCAGAAAAAGCAAGTGGTTTTCCTGAGGGT
TCTTACATGAAAAACTACCGAGGATTTCACCGGTTCCGGGCGCTTCTGGCTGCCCTGATA
TTCACAGCATTTTTTTCCGGGGCAGCCCAGGCTGCGGATTCCTGTGTGGTGCTGGTCTAT
CACCATTTTGCCACCGACACACCCGCTTCAACCAGTGTAACACCGGAGCTTTTTGAAGCC
CATCTGCGCTACCTCAAGCAGAATAATTTCAATGTGATTTTTCTGAGCGAAGCGATGGAG
CTGTATCGCCAACAGCAGCCCTTTCCGTCGAAGTGTGTGGTGCTGACGGCTGACGATGCG
TATCGCTCGGTGTATTCCAGCGCCATGCCGCTGCTGCGTCAGTATGAATTTCCCATGACG
ATTTTTGTGACCACCGAAGGGGTGCAGCGCGGCTTCGGTGTCTACATGACCTGGGAGCAG
ATGCGCGAAATACAGGGGAGCGGACTGATTGAGTACGGTAACCACTCTCACACCCACGAG
CACTTTATCCTGCGTAAAGACGGTGAAACCGAGAGCCAGTATCGTCAGCGGCTGCGCGGG
GATTTCACGCGGGCACGGGATATTCTCAAGGAGGAACTGGGGAGCGATCACGGCCTCTTT
GCCTATCCCTATGGCGAGTATAACCGGGAAATGATGGAAGTGCTGCGCGAGCTGGGCTAT
ATGGGCATCGCCCAGCATTCCGGTGCCATGAGCCACCGCAGTGACGCCATGGTCATCACG
CGTTTTCCCATGGCAGCCCAGTTTGCGGAAATGGGTGAATTTCGCGTCAAGGTGAACAGC
CGGGCCCTGCCGGTACTCTCTGCCGAGCCCTCTGATCCCGTTCTGCGGGATCATGACAAC
CCCTATACCCTGACCATGACCCTTGAGCGGGGGAATTTTCGGGAAAACGATCTGGCCTGC
TACATGAGTTTCCAGGGGAGGGTCCCGGTGACCTGGCTGGAGCGCGGCGAAGACACAGCC
ACCATTGAGGTGAAAACGCCCCGTCCACCGGGCAAAGGGCGTACCCGTATCAACTGCACC
GCGCCAGCGGCACGGGGGAATTTCTTCTACTGGTACAGCCATCCCATCTTCAATCTCTCC
GATCCACAGGCGCTGGACTGAATCCGGGAAGCGCTTATTGACAATGGAGTGCAATTTTCA
TTGCCATTTGTCTGACATCTTTTTACTATAAGAGCGGTGCGCACACAGGCACGCTCTACC
CGGGTATGTCCGGACGGGCAATGGAAAGGGAAATTATGCTGGAAGACAAAACGGTACTGG
TGGTGGAAGATTCATCCACCATGCGGCGCATTATCGTGAGCATTATCAGGGACCACTTGG
GTTGCCAGCATATTCTGGAAGCAGCGAACGGCCGCGAGGCCCTTGCCATCATTTACAGTC
ACCCCATTGAGTGGATTTTCTGTGACTGGGAGATGCCCGACATGTCGGGCCATGATCTGT
TGCGCGAAGTACGGGCAACTCCCAGCATGATTGATATTCCCTTTATCATGATCACCACCC
GCAAGGACAAGGAATCTATTGTCGCCGCTATCCAGGCTGGTGCTTCCTCTTATATTGTGA
AGCCCTTTACGCCCCGTATCATTACGGAAAAGGTGGAAGGTATCTTCAATCAGCGTGAGC
GGCGCCGCGCTGAACGGGTTATGGCTGTCGGAGATCTGGCAGTAGAAGTGGTGATTGACG
GAAAGGTCTCCTATAAAGCCTTTCTGAAGGATATTTCTGTTACGGGCGCCCAGATTCAGG
TGGTGCGAACCTTCAGCAAGGAGACCGCCATTTACGACCGCATCGGCCTGCGTTTCCACA
ACAGCCTGGCCCAGGAACTCCAGATTATTGAGGTAACTGGTGTGCTGATGCGTACCCAGG
CGTTCCACAACCTTTTATTGAAACATGATCATGTTCGGGCTGCCTTTCAGTTTCTCCCCA
TGGATCCGGATCAGCGTCGCCTGATCATCAACTTTGTCGACAGCCTGGAGCAGTTGAAGT
GCCAGCGCAACGGCGAGTGACCCCTTCTTGACATAAGTCAATTTCTTCCTGTGATTCTTC
TGCTATGACCTGAAAACGGGCAGTGATCGCGCCGGGTTTGTGAACTGGCGCACTTGCGCT
TGGAGTCTTTCCGGTAGGTGGAACTATGGTCATATTTTCACGATTTTCCATGAAGTTGAA
ACTGGCAGTCCTGGTGCTGGTTCCCGTCGGATCTTTGCTGTTGATGGGCAGCTGGTTGAT
TATGGGAGCATGGCAGCAGTCACGAACCCTGTCTTCCCTCGCGCTGCAGGTTGACCTTTC
CGCTACCATTGGTTCCCTGGTACATGAGCTGCAGCGTGAACGTGGCCTGAGCGCGGGAAT
GCTGGGTTCCCAGGGTGAGCAGTTCCGCGCTGAGCTCAGGGATCAGCATAAGAACACCGA
TCAGCGTGTTGCCGAGCTTGAGGCTTTCCTCTCCCGCAATCCATCCACGAAGCAGCACCA
CACCCTGGATCAGGTTTTCAGCGAACTGCGTCGCCTGGCGTCCGTGCGCGGCCAGGTATC
GTCCCTTGCCCTGAATGTTGATGACACCCTCGCCTATTACACCGCAATCAACCATCAGTG
TCTGCAGATGGTTGCGCAGCTGAGTCTGCTGAGCGATGACGCTGCCATTACCAGAAATCT
GACCGCCTATGCCAGTGTACTCAGTGCCAAGGAATACGCCGGTATAGAGCGTGCAGTTCT
GACCAATACCTTCTCGCGCCAAGGTTTCGCGCCGGGCATGTATATGCTGTTCCTCTCACT
GGTAGCGGACCAGCAGACGCATCTGGGCAATTTCACTACCCTGGCGGGCGCACCGGGTCG
ACAGGCCTCTGAGCAGTTACTTGCCGATCCGGTTCATGCCGAAGTCGAGCGAATGCGCGG
CAGAGCGCAGGCACTGCCTGGTGGTGGGGACTTCGGCGTGGATTCTCAGCAGTGGTTTTC
GCTCAGTACGAAACGGATCAACCTCCTCAAGCAGTTGGAAGACGCGCAGGCAGGAGCACT
TGTGGATATGATGGCAGAGCGTCAGTCAAGCGCGGCGGCGCAGCTGCTGCTTACCTTCGG
GCATGTGCTGGCCTCCCTGCTGGTGACCCTGGGCCTGGCCATGGTTATTGCCCGGGAGCT
GACAAAAGGGATATTTGAAATCAACACCCACGCACGTGCCCTGGCGTCGGGAACGGGGGA
TCTGCGGCAGCGGCTGGAGAGCAGCAGTCGCGATGAACTGGGAACGCTGAGCCGCTCTTT
TAATACGTTTATCGAGAGTATGGATAAAAATGTCTCCAGTACCATGGAATTACTGGCGCG
AACCGCTGGTGCCACTGCCAGTGTGCTGGAAGTCATGGAGCATGTGCGATTGGCCAGCAA
TCGCAACCTGGATACTACCAGTGAAGTTTCCACTGCCGCCCATGAAATGAACGCCACGAT
TCATGAAATATCATCCAGTGTTTCTGTTTCCACCCAGTCTTCCCTGGCAACGGTGGACCT
GGCCCGGGATGGAGTCCACAGCCTGCGGGAATCCACTGCCAGCATTCAGCAGCTGAAAAC
AGAAATCGGGGAGCTGGCAGCGCAGATCCTTGAGTTGCAAAGCAGTGCCCAGGAGATACG
GCATGTGGTTTCGGTGATCAATGATATCTCTGAGCAGACGAACCTGCTGGCGCTCAATGC
CGCCATCGAAGCGGCCAGGGCCGGTGAATCTGGACGAGGGTTCTCGGTGGTGGCCGACGA
AGTGCGGAAGTTGGCGGAAAATACCCAGAACTCTACCGGTGAAATCGAGAAATCTATTGC
CGTTATTGTGAACCGGGTAGAAGGTGCTACCATCAGCGCGCGTCGGGCCAGCGAAACCGC
TGATCAGCAGGAGCAGGCTTCTCAGAAGGCCCAGAGCAGCTTTCAGCAAATCATGGAGGC
CATTGAAGAAGTGGGTGATATGATGAGCAGTATTAATGCGGCCCTGGAGCAGCAGTCCAC
CACGACCGGGCAGGTGGCCGCCAGCATAGAGCAGCTGGCGGGAAGCTCTGAAGAGCTGAG
TCAACAGGTGAACACCCTGGTGACCGATACGGATATGCTGGTTGAGAATATCCAGGGGCT
GGGGGGGCTGTACGGCAAGTTTCAGACCAGTAGCCTGGCCATTCCCTGTATACGCGCCAA
GATTACCCACGTGCTCCTGGTGCACGGGCTTTTGAGTGCTGCGCGTACCGGGCAGCACCC
TCCACAGATGGATTCGGCAGGGATGGGTGATGAGCTGGAGCGCACGTTAAACCCAGCGCT
ACTGGATGTGTTGCACGGCAGCGAGGTTCTCCGGGAATGGCAGCATGCCCGCCAGCTCTT
TGCGCAGCAGGTACAGGAATTTCTCAAATACAGCGGGGGCGAGGGGCAGCTGCTTGAGCG
TCGGCGCAACGAACTGCTCAGCACCAGTCAACAGTACCTCGAGCGCCTGGATTCCCTGAC
AGATGTCTGTCAGGGGGCACCTGCAAAGGGGCTGCGCGAGGGTGAGCCAGCGTTGGCGAC
GTTCACCCTGATCTCATAAGAGAAGCGCAAGCCATAATGCCAGGTGGGCCAAGTCTGCAC
AGTCTCAGGTCATGGCTGCAGGCTGTGAAACTTGAGTTACTTTTTCCGGCGGCCCTGCGC
ATCGCTGCTGTACCCTGAGATTTCCTCTTCGCGCTGCAGGTACTCGCCAAAGGCGCCGCC
AAGGGTTATGAGGTCGCCGATGCGCGCCTGCCCGCTGATGGCGTTGCGGCTGTGCAGCTC
ACTGATGGCCGCGATCATTTTCAGGGCATTGTCAAGGGAGAGGGCCACCACATGATCGCT
GCCGAACTTGTTCCAGAGGTAGTTGCGGGCATCCCGGAAGGCAACGGCGAGTTCCAGTGC
TTCCTCCACGGTCAGGGTGCCTTTCAGCAGAGCGGCCTTGTTCTCGATGATTTTTTCCAT
TCCCAGCATGGTTCCCCCTTTGAGCTGCGCTCCAGGCGCTGTTGTGGTACCTGAAGAGAT
ATTTCCAGCGATATTGTACAAAAAATTCAAGAAAAGCCTTGAATTATTTCTGCAAAAACT
CACTATACTCTGTGAGTACCAGCGGTACTCAAGATCATTCACAGCGGAGGGTACGCTTAT
TGCGTAGGATGACTGTTCACAGCAAACTCTCCAAGAAGGCACGCCGCCACGAGGAATCCA
CGGTATGACATCATGGATCACTGTAACGGGACAAACCCGCAGAGCGTGCCGCAACCAAAG
GGCCCACTAGGGATTAGCGACACTGTCAATGTAAAGGGATATGGCTATCGAATAGTGGGC
CTTTGGCTTTTCAGAACTCCCCATCAGTGGGACGATTGCCTCTTCCAGTTCAGCCACCCG
CTTACGTGGGTGGCTATATCGTTTCGGCTCCACAGCCGGTATGCCTCCTCGGGACTCTTC
TTACCATCACAGACCCACACACTGCTGAAAATACAATACCCATCCTGGTAATTCCAGGCG
CGCGTGGCATCCAGCTCAGAGATACCCGTGTGGCGACGCAGCGCGTCGAGCTTTGCTGTC
AGTGCATCGGGGTGCCCTGCTCCCATAGCCGGATCAGCGATGGCGATGACCCCGCAGTTT
TCCCGCTGTCCAGGGGGAAGTTCAGCCCAGAAAAAACCCACATTGACCTGGTGTTCTTCG
ATTGCCTGGCGAATGCTTTTGCTGAGCCCTTCATACCGTGCGGAAGCTGGGGGGCAGTAG
AGCCTGGGTTCAGGGGCGAGCATCATAGCCTGGGCGGTTTTCTGTAAACGTTCAGCGTCG
GCTGGGGGCGTTGATTGCCTGTGGAAAAGTCTCCTGAAGAGCACCTTGAACATCTGCGCT
CCTACTGCACGATCTGGCAGTCGAAGCACTCGTCAAAGTCCTGGCACATGCCACAGGCGG
GGGCAGTTTTGCCCAGCAGGTCGTAGAGGTACTTCTTCCAGCGGATGTTTTCCGGTTTGC
GGGCGGCCAGCGCGGGGAAATGCTCCTGCATGAGGGCGTTCATCTCCTTGCGCGAGGCGA
GCCCCAGATCCTCATAGAGATGGTTCATCAGCAGGGATTTGGCCGCGATCAGGGGGGCCA
GTTCATGGCGGGCGTAGTCATTGCTGCCGTGTTCGGCGAGCAGCTGGCGCAGGGCCTCTT
CCATTTCGCGGTAGGGGTATGGTGATGATGTGTTCACGGTATGCCTCCAGATTCTGGAAT
CTACGATTCGACAGCTGAAAAGGCAAGTGTTTTGCCTTGACGGGCGGGAGCAGCAGGCCG
GGAATAGCAAGTGACACTGTGGGCACTTTGATTTATAGTACTCGCTGACATCGACATCTC
ACACTGAGGGAGCGTATTCATGAGTGAAAAGCAAAAAGCACTGGAGTTGGCAATAGCCCA
GATAGAGAAAGCCCACGGAAAAGGCAGCATCATGCGCCTTGGCTCCGGGGAGATACCCGC
CATTCCCGTGGTGCCCAGTGGGAATCTGGCTCTGGATATCGCCCTGGGCGTTGGTGGTTA
TCCACGGGGGCGTGTCATTGAGATTTACGGCCCTGAATCCAGCGGGAAAACAACCCTCAG
CCTGCACGCCATCGCCGAGGCCCAGAAGATGGGAGGCACGGCGGCCTTCATCGATGCCGA
GAACGCCTTTGACGCCATGTATGCCAGGAAAATCGGCATCAATACGGAAGCCCTGCTGGT
CAGCCAGCCCGACTATGGCGAGTCGGCCCTGGAAATTGCCGACACCCTGGTGCGCAGTGG
CGCCATTGACGTAATCGTCATTGACTCCGTGGCGGCCCTGGTGCCCAAGGCCGAACTGGA
AGGGGAAATGGGCGAAGCCACCATGGGAGCTCAGGCACGCCTGATGTCCCAGGCCCTGCG
CAAACTGACCGGAGCCATCAATAAATCCCATACGGTGGTTATCTTCATCAACCAGATCCG
CTCGAAGATAGGTGTCATGTTCGGAAATCCTGAGACCACCACCGGTGGCAACGCGCTGAA
GTTCTACGCCTCCATGCGCCTGGATATCCGTCGCATCGCTTCCATCAAGGAGGGCACCGA
CGTGACGGGCAACCGCGCCCGGGTTAAAGTGGTGAAAAACAAAGTGGCGCCACCCTTCAA
GGAAGCGGAGTTCGACATCACTTTTGGTGAGGGGATCAGCTCCATCGGCACCATCATCGA
TATGGCGACGGACTATGACATCCTGGGCAAGAGCGGCTCCTGGTACTCCTATAATGGCGA
ACGCATTGGCCAGGGGCGCGAAAACGTCAAGACCTATCTGAAAGAGCATCCGGAAGTGAC
CAAGGAACTGGAGCGCAAGGTCAAGGAGAAGGTAGGCCTGATACCGGTCCTTGAGGATGA
TGCACCTCAGGCAAAAGAGGAGCCGGCAGCGCCGACGGGCAAAGGTTCCCGTAAAGCAAA
GGATAAGGAGTAATTCCATGAAAGTCATATTTCTGCAGAATGTCCCCGGACAGGGCCGTG
CGGGCGACGTCAAGGACGTTAACCCCGGGTTTGCCCGCAACTTTCTGTTCAAGAAAAGCC
TGGCCATCGAGGCCACAGACATCAACCTGGCCGAACTACAGGAGCGCAAGCGTCAGGAAC
AGGAGCAGGCCGCCTACGAGCTCGCCCAGGCCCAGGCTCTGGGCAAGGCGGTGCAGGAGG
TTGGCGTCCTGAAGTTCACCCGTCCCTGTGGCGACAAGGGTAAACTCTTCGGTGCTGTGA
CTTCCGCTGACGTGGCCGATGAACTGGGCAAGCTGGGGCTGGTGGTGGACAAAAAGCAGA
TCAAGCTGCCCCAGGGCATCAAGGCGCTGGGCAAGCATTCTGTTCAGATGCGCCTGCACC
CCGAAGTCAAGTTCGACCTGGAGATACAGGTGTTTGAAGAGTGATGGAGATCCAGCAGCG
TTCCGCGATAAAAATTCCGCCCCATAATACCGAGTCCGAGCACGCTGTGCTGGGAGCCTG
TATTGTGGACGACAAGGCCATGGCCAAGGTGGTGGAGGTGCTCGGCGCCGAGGACTTCTA
TCTGGAGGCCCATCGCCATATTTTCACCGCCCTGACCGACCTGTTCAATCATGGCCAGGC
CATTGATTACATCACCCTTTCCGACCAGCTCTCCAAACGCAAGCAACTGGAATACTGCGG
CGGGCTGGAGTACCTGGTTAATCTGGCTGGACGGGTAGTGACCAGCGCCAACGTCGTTCA
CTACGCCCGCATTGTGAAGGAGAAGTCGGTCTGCCGCCAGCTGATTGAGGCGGGCACGGA
CATTGTGGAAAAGGGCTACGATGGCGAACAGGACTCCGAGTACCTGTTGGACTATGCCGA
AAGCAAGGTTTACCAGATCAGCCAGGGGCGTGCCAAAAAGGGCTTTCACCATATCTATGA
CATCACCAAAGCCGCCTATATGCGCATTGAGGAGCTGTACGAGAAGAAATCCAAGGTCAC
CGGAGTGACAACCGGTTACCACGACCTGGATGACAAGACCAGCGGTCTGCAGCCCTCGGA
TCTCATTATTATTGCTGGTCGTCCCGCCATGGGGAAGACCGCCTTTGCCCTGAGCCTGAC
TCAGAATGCCACCAGTATCGGCAAGCACAAGGTGGCCATCTTCTCCCTGGAAATGAGCAA
GGAGCAGCTGGTCATGCGTCTTCTGTGCGCCGAAGCTCAGGTGAACTCCAACCGGGTGCG
CACCGGGCAGCTGGAACGCGACGACTGGCCCAGGCTGGCTCAGGCCACGGGCAGCCTCTC
CAATCTGGAAATCTATATCGATGACACGCCGGGCATATCGGTGCTGGAGATCCGCGCCAA
GGCGCGTCGACTGGCCAATGAGAAGGGCCTTGACATGATTATCGTGGACTACCTGCAGCT
GGTGGGCGGCACCATCAAGGAGAGTCGCGAGCAGCAGATATCCGAGATATCGCGCTCTCT
CAAGGGCCTGGCCAAGGAACTCAATGTGCCGGTTATCGCCCTGAGTCAGCTCAACCGCAG
TGTGGAACAGCGTCAGGACAAGCGTCCCATGCCCTCAGACCTGCGCGAGTCGGGAGCCAT
TGAGCAGGACGCCGACATCATCATGTTCATCTACCGCGATGTGGTTTACCACTCCGACAC
TCCCGAACCCAATGTGGCCGAGATTATCATCGCCAAGCAGCGCAATGGTCCCACCGGCAC
GGTCAAACTGCTGTTCCGCGAGGAACTCACCCGCTTTGAGAACCTGGCCAAGGGTTATCA
GCAGGACGGCTACTGAGCCGTCTTTTCCTTTGTATTTCAGCAGGAGCGCCAGTGCTTCGA
AGAGAATGCTGGCGAGAGTGCTGAGTGAATTATTACATCGTTTTTTCTTCTCCACTTTCT
GCCTTGTGAGCGTGGGATGGCAGCCGCTCCCTGGAAAGGCGTCGTTTACGCAGGCTTCTG
GCTGACGTGCGTCTCCAGGTGCTCTTCTGCCCTGCGTCATCGAGATCAATCCAAGGTTCG
CGGGGTGCTTCCGTGCGCAGACCTTTGCGAGCAGCAAAGCGTTCATGGTTCAGAGCGCGC
AGCAATCCACCGATCATCAGGACGATGATCAGGGAGAAGGGCAGCGCGGCAGCAATGACC
GTTGACTGAAGGGTTTCAAGTCCACCAGCCACCAGCAGCACCGATGTCAGCAGGGCCAGC
ACAGCACCCCAGAGAATGCGGTGAGCCGTGGGCGGCTCTGTGTCCCCGCCGGAAAGAATG
GTGTTGATCACCAGGGTTCCCGCATTGGCAGAGGTGATGAGATAGGTGCAGATCAGGAGC
ACCATGGCCATGGAGGCCATGGTTGAAAAAACTCCCAGATTCATGGCCTCGATGGTGACA
AACAAGGCGCTGGCGATATCCTGCTCCACTGCGGCAACGATGCCCCCGGCGCCGAACTGC
TCGTGGTGCAGAGCTGTTCCTCCGAAGAGGCCGATCCACACGATGGTGATCAGTGTCGGC
ACCAGCAGTACGCCGGCCACAAATTCGCGGAAGGTGCGGCCCCGGGAGATGCGGGCGATG
AACATGCCCACAAAGGGTGACCATGCGATCCACCAGCCCCAGAAGAAGACCGTCCACTGG
GCTTGCCACTGGTCTCCCCGCGTGACGTTGGTGTGGAAGGTCATGGCCAGAATGTTCTGG
AGATAGTCCCCCGTGGACTCCAGGATCAGCCCGATCAGGTACTGGGTGGGCCCAAAGAGC
AGGATAAAACTCACCATGGCGATGCTGAGCCAGAAATTCATCTCCGACAGTATGCGCACC
CCGCGGCGAACTCCGGATACCACCGATGTCGTGGCAATGGCCATGATGATAGCGGTGATG
GAAAGTTGCAGGCGCACAGAGGCGTCCAGTCCAAAGACCTGCTGTAATCCGGAGTTCATC
TGCTGAACGCCCAGTCCGAGGGTGGTGGCGATACCGAAAATGGTGCCGAAAACCGCCAGC
GTGTCCACGATGTCGCCCAGGGGACCGCGTACCCGTTCACCGAAGAATGGGTAGAGGGCT
GAGCGCACTGTGAGGGGCAGGTTGTGGCGAAAAGAGAAATAGGCCATGGACAGAGCAACA
AAGGCAAAAATAGCCCAGCCGTTGAGCCCCCAGTGGAAATAGGTCAGGCGCATGGCGACC
GTGGCGGCTTCCGGGCTCATGCCGCTGCCGATAAAGGGGTTCTCCTGAAATTGCAGGATG
GGTTGAGCCACAGCCCAGAAGAGAATGCCCACCCCAGTGCCGGCGGCAAAAAGCATGGCG
ACCCAGGAGAAAAAGGTGAACTCGGGGCGTTCATCATCGCCGCCGAGGCGGACATTTTTG
AAGCGCCCGATGCCAAGCCATACCATGAAGAAGAGCAGGAAAGCCACCAGGGCCACATAA
TACCACTCCAGGAACGGATTCAGGGCAGTGCGGATGGTGCTGATATGCCGGGCGCTCAGC
TGGTTATGGAAGGTTCCCGCCCACAGGGCCAGCAGGATAATGACGATGGTGGCAATGGTA
GTGCGCGGGTTCATGCCCTGCAGGAGTCCTGATCTGGCCTGTCCGTAGTACACTCTCTGG
CCTCCTTGTTCTGAGATTACTGGGCGATGCCGTTCGTGGCGCCCTTATGATTTTATGGTC
TGCTTGCCGATGGGGCACTGGGTGTTTGGCGTCTCCTCCGGGCAGTGCTTGACGCTGCAG
GGGTCGAGGTGGATGACAATATCGGCATCCGCAAACTGCTCCTTCAGGCTGGCCTCCACG
GCATCGGCGATATCGTGGGCCTGTTTGATGGTGTAATTTTTACAGACGGTTATGTGCATA
TCCATAATTTTTGTGGAGCCGCTTTTGCGGGTGCGCAGGTCGTGGAGGTCGACAATCTCC
CGATTGGCCAGCACAATTTCCGTAATCTGCTGTCGCTGAGTTTCAGGCAGGGCGCTCTCG
GCCAGTTCGTTCAGCACTTTTCCCAGCAGGGGCAGGGCTTCCTTGATGATGTACAGGGCA
ATGAGGATGGAGATCAGTGGGTCCAGCCAGGGCCATGGCACAAAGAACATGACCGTAAGG
GCCACCATGACACCGCCGTTGGTCCAGACATCGGTGGAATAGTGCAGGGAGTCAGTCTGA
AGGGCCAGCGAATCGGTGGTTCGGGCAGTCCTGCGCAGGTAGCGGCTTAACACCAGGGAG
ACCATGGCGCTGACGGCCATAATGGCGATACCCAGCTGCAGACCCTCCGTGGCCATGGTG
TCGCCGCTGACAATGCGTCGAACGCCTTCATAGGTCAGAAAGATACCAATGCCGAGGATG
ACGGTTCCCTGGAAGAGAGCGGCCATGGTTTCGAACTTGCCGTGACCGAAAGGGTGCTCC
GGGTCGGCAGGTTGGGCGGCCATGCGGATTCCGACAAAATTGGCGGCGCTCATGACGATA
TCCATGATGGAGTCGATGGCCATGGCGATAATGGCCAGGGAGTTGATGGTTATACCCACG
GCCAGTTTGGCGGTGGCCAGGATGATGGCGACACTGACGCTGAAGAAGGAAGCGCGCTTT
TTCAGGCGCAGGTGGTGGCCGGCATGCTCATCGCGGTTGTTCATAGCTTATGCAGCAGTT
CCTGGGGAATATCCCGCAGGAACATGCTTTCTCCGCAGAAGGTGGTTTTGCCGAACATGG
TTCGGCTTTGGGCGCGGGTGAGAAAGAGCTTTTCCTGGCAGCGAGTAACGGCCACGTACA
TCAGGCGGCGCTCTTCTTCCTGGGCAAACTGATTCCCCATGCTCATGGGCGAAGGAAAAA
GGGTGTTTTCCAGCCCGCTGAGGAAGACAACGGGAAACTCAAGGCCCTTGGCGGAGTGAA
TAGTCAGCAGGCTGACGCCCTCCTGGGTGTTCTGGCGGGTTTCAATGCCCAGATTGATCT
CCTCAAGGAAGTGGCTCAGGGTGATCTGCTCCGCAGGGCGCTCCTTTTCGAAGGCGGTGG
CGGCGCTGATCAGTTCGCCGATGTTCTCCAGGCGCGACTGGGCCTGGTGCTCATCTTCGC
GATTGCGGATATCCTTGTCGATTCCCGCCTTGCGCACGATTTCCTCAATCATGTCGCTGA
TGAGGTAGTCCTGGCCACCCTGGAAGGAGGCAAGAAACTCCAGGAAATTCTCGATGCTCT
GGCGGGCCTTACCCCGCAGGTCAGCGGCCATGAGGGCGGCAGCTTCCAGCACGGGGCGAC
CGCTGTCCACGGCCAGGCTGACGATTTTCTCCACTGACGCGGCACCAATACCCCGCAGGG
GGTAGTTGACGACGCGTTCAAAGGCCTGAATATCCCTGGGGTTGGCGATCAGGCTGACAT
AGGCAAGTACGTCCTGAATTTCTTTACGTTTCCAGAACTCGAAGGAGCCCACCACGCGGT
AGGGGATTCCCCGGCGCAGCAGCAGGGCTTCAAAGAGGCGGCTCTGGGCGTTGGTGCGGT
AGAGCACAGCAATGTCACTGGGGGCGAACCCGTCGCTGAGAAGCTGCTGGATTTCACCGA
CGATGAAGCTGGCTTCGTCGTCGGCGCTGGGTAACACCTTGAGACCGATTTTCTCGCCGG
GTCCCAGGTCGGAGAAGAGTTGCTTGGGGTGACGGCGCGGGTTACGGCTGATGATACTGT
TGGCGCAGTCGAGAATACTCTGGGGAGACCGGTAATTCTGCTCCAGCTTGAAGATGGCGG
TATTGGGATAGTGCTGTTCGAAGTTGAGGATATTCTCGATGGTGGCACCACGAAAGCGAT
AGATGGACTGATCGTCATCGCCCACGGCAAAAAGATTGCGGTGCTGTCCGGCCAGCAGGT
GCAGGATTTCAAACTGAACCTGGTTGGTGTCCTGGTACTCATCCACGTGGATGTAGCGAA
ACTTCTGCTGGTACTTCTGCAGGACATCGGAAGAGTGGTACAGGATCTCCTTGAGGTTCA
GCAGCAGATCATCGAAATCCATGGCGTTGAAGCTGAGCATCAGCTTCTGATATTCGCGGA
AGACCGGGGCGATCACAGTGGTGTCGAGGGTCGAAGCGCTCTCCAGGTCGTCTGGGCGAT
AACCGCTGTTTTTAAGGGAGCTTATGATACCAAGAGCCTTTTTGGCCGGCATGGTCTGCG
CGCTGATGTTGAGGCGCTTGAGAACCTTGGTGACCACCTTGAGGCCGTCGGCAGGATCGT
AGATGACAAAATCGCTTTCGTACCCGATATGGTGACACTCAATACGCAGGATGCGCAAGG
CGATGCTGTGGAAGGTTCCGATCCAGATGTCGCTGGCCACGGGGCCCAGCCGGGAGCGAA
TCCGCTGGCGCATTTCTCCAGCGGCCTTGTTGGTGAAGGTGACCGCCAGGATATTCCAGG
GTGCGACTCCCTGCTGAAGGAGATTCATGATTCTGGCGGTGAGGACACGGGTCTTGCCGC
TGCCAGCTCCGGCCAGGATCAGGGCAGGCCCGTCCACGTGGGCCACGGCTGCGCCCTGCT
GGGTATTGAGTTGGGAAAAAATGGCTTGTGAAATGTCCTGGGTATGGGGCACCAGTTCGT
CCTTTTGCAGGCTGCTGAAAAACCCTCGCCGTTGGCCGTGTCCGTGGCGCGCACGTGAGC
ATTTTTCAGCAGCGTGTCGATTATGGGGTTTGCAGCAAGCTGAGGGTGTGCCAATACGTG
CCGGGCTTAATTTTTCTTGCTGGTGGGGAAGGTGAAGTTGCCGGGAAGCTGGAGGTGCTG
CGAACTCTGGGCGGCGGCGCGGTTTTCTTCCTGGATGGCGTCGTAAACTTCCTTGCGATA
AACCTTGACATTACGCGGGGCTTCAATGCCGATCTTCACCACGCCATTCATGGCATCCAC
AACGGTGATGAAGATATCGTCCCCGATCATGATGGTTTCGTTTTTTTTACGGGAGAGTAC
CAGCATGACTATTCCCCGAATACCGGGTATTTGATGGGATACTGCGGATCATTCAGCACC
ACCTGCTTGGCGATGTTGTTGCGGGTATTGAGCACAAGGGGCGCCTGGAGGTTGGCAGTC
ATCTTCTTGGGATCCTGGGGTACGACCACGATGGTGTAGACCTGGGCAGACTCTTCCGAT
TCCAGCTGCAGATCCTCCACGTCGGAGCGACTCAGGCGCACGGCGTAGTCGGGCTTGAAG
AGTACCGGGTCGAGCACCACAAAGGCCAGAGTAGTGTCATCCAGTGACTGGAGCCACTTG
AACGGGGTGTCATCGGAGTGATCCCGCAACACATACTGCTTGAGATCGGGGAAACCCAGC
AGGGGTTCGGTCATGCGGATGATGTCTTCTTCGGCGACGGTTATTTCGCCAAAGCGGCTG
GTTGTAATTTTCATTGAGACTCCTGTATTGTTCCCTGGCTCCTCGGCAGGGCGATGTTGT
GTCAGAACGAACCTTCCGTGATGATTTTCCAATGGCCATTTTCTTTGACCAGATAGATGA
ATTTGAAGGAGTCGCTGTTAAAGTTACTGGATCGGTAGACCTGATTGAAGGTGGCCAGGG
CGACTTCCTTGCCGTTTTCCAGTTCGGGATACAGGAAGAGGGAGATGTCTTCCATTTCGA
TTTCTATAAAGGTTTTCCGGCGGTTAATGCGGGCCTTGTCGCTGCTCCAGGTATTGCGGT
TGAATCGGCCGGCGGAGAAAGTATCGGCATAATGGGACATGTAGGCATCGTGATCCAGGG
AGGCCCAGTCATCGCGCCAGCGGTACAGCGTATGCAAGAGTTCTTCGCGTTTGGCAGTCA
TTTCATCGTGGCTCAGGAAGAGGAAGTCCTCGGCCAGGATGACAGGAGTTTCCCGCAGCA
CTATATGTCGCGAAACCCCGAAGATACCTTCGTTGCTGAAGACTACGCAGCCTTCACTGT
TATAGGGGATCTGACCGTTATCGTTTTCATTGATGCCGTGCAGCCAGATGCCGCTGCCGG
TTCGCCCCAGGTGTTTATCCAGGTGATTGGGGTAATTTACGGGGAAGGCATAAGCGCCGT
AGCGCTGGGGCATCTGGTTGGTGGTCATCTTGCTGACGGGAAAATAAATCCCGGTGGGCG
TTTTCTCATCGCCGCGTCGCTGTTTCTCCCCTGGAATGCGCCCGGTGCTCGAGTGGTAGG
CTTCCAGCACCGTAAAACCTTCGCCCTGCCGCTGGATGATGTAGGTCACCTGCTGGTTCT
TGGAGGTCCAGATGAAAATCTGGCCGTCAGCCACCTGCAGCACATGGCCTGGCAGCGAGT
GTTCGGAGAACACGGGAGGATCAATGATCGGAGTGTCGTCGATGAAGTTGATGTCATTGC
TGTTGGCCTGAAAAGAAGTGAGCAGTTCATAGGCCAGATCCTTGCGTGTCCCGGGCAGGG
TCTGATGGGTAGAGAGGATGATCTGCAGTCCCTTTTCAAAGGAGATGTAGCCCAGCAGCT
TGCGGGCTTCTTTGGTCTCGCAGTCCCGCAGCAGGGTTTCTGCCAGTTCATGCTGGCCAT
TTTTCCAGTAAGCGAAGGCCAGGTTATACTTGGCGTTATGGGGATTGGTGCCTTCGGGGA
TGATTTCCAGGCTGCGAGCGAGGTTGCGAATGGCGCTGGTATAGTTTTCCAGTCGAAGAT
CCACAAGGCCCGCCAGGTAGAAGTACTTGAAGCTCTCTTCACGCTGGACAGCGCCGTGTA
TGAATTCCCGGGCCGAGGTATAGTTGCTTTCGCCGAACTGTGCGAGGGCCTGCTGATAGA
GATAGCCGGGGGAGTTGACCTGGGCTCCTGCGTATACCGCAGAGAAAAGGAAGAGCAGCA
GGCTGCCGGAGAGGCTGCTCAGGCATCGGTTGCGTATTCGAGTCATAAAAAGTCAAACTC
CCATACAAACGTTTCCAGGTTGCTGCTTTTGCGCAGGGCAGCATACCGGGTATCAGGCGC
GAAATAGAGGTTTTCGCTCCAAACGCGGATGTTACCAGAGCCTGTGACATTAGGCAACGA
TTTCAGGCCCACGGCATCCTGCAGTTGTGGTACTATCAAAAATATGGATATAATATCCAA
AAGCCCTTAAACTGCAATTGAATTATTTCTGTGGTTGACAAGAAACGCCACTTTCGAAAA
TATCTGCCTTTTATTCTGTTTCGCGGACTCCAGCATGCTGCAATTTCTCTTTGCCAAAAA
AAAACGCATATACTTTTCCCTGATCAGCCTCTTCCTTCTTGTGCTCATTGCGTTGCAGCT
TTCCGGAAAGCTGCACCCGGCCAACCCTATCAATGTCATCCTCATGCCGGTCACGGGTCC
GGTGCAGAGCTTTTTTGTGAAGAACTACTATAACCTGCAGGATTTCAGAGCCAGGTATAT
TGATTTGCGGGAAGTGGAGGAGCGCAATCGACAGCTTTCCCGTGAGCTTGATGATGCCCG
CATCGCGTTGCTGGGGTTTCACGAAGTGCAGCGAGAGCTTATGGAGCTGCGCCGCCACCT
GGAGTACACTCGTCAGAACCGCCATGAGTATCTGTATGCCCGCGTTATCGGGCGCAATCC
TTCGTCGTGGCTGCGCACCATTACTCTGGACGTGGGCGTGGAGAAGGGTATTAAGGTCAA
TATGCCGGTGGTGACCCCTGAGGGTATTGTGGGCCGGGTGGTGCATGTCTCCCTGGGGTA
CTCCCAGGTGCTCAGCGTACTGGATCCGAAATTTGCAGTCAGCAGCGTCACCAGCGCGGA
TCGTGAGCCTCTGGTGGCCGTGGGTGGCTATGGCAGTGAAATGAATATCCGTTATCTGGA
TGCCGGTGGAAAGGCGCGGGAAGGGGATATTGTCTTCACCAGTGGTGTGGATCAGGTCTT
TCCCGCTGGTCTTCCGGTTGGGCGTATTACGGGAATTGCGGCTGATACCGACTTGTTCTT
CAAGGGAACCATTGCCCCCTTTGTTGACATCAATCGACTGGAAGAGGTGCTGGTGCTGAA
AGTGGAAGCGGGCGAATTTGACGCTCACAAGGAAGAGGCGAAGGTGGTCCCGTGAAGTTT
TTCGCCTACCTGCTGCTTTTCTTTTTCTTTATAGCTGTGCAGTCCTCCTTTCCTTTTGGA
ATGTACACGCCGGATCTGCCCTTTCTGTTCTTTTTCTGCATGGTGACACTCATGGATGAG
CTGGAAGGCTTATCCATCGCCATACTGTTCGGGTTTATCATGGATGCGGTAACGGGCATT
CTCTTCGGCTACCATATTCTGCTCTACTCCTTTACCGCATATCTGATGACTTCATTACGG
AATCGTCAACTTTTGTGCCAAAAGTATGAATTGTCTATTATTCTGATGGTCATCAGCGTT
CTGGCGGGAATGTCACAAATTTACCTCATAGGTGCCTTGGCCGCTCCCCTGGGCCAGGCG
GATACGCTGACCATGCACAGCATTCTGCTGCGCGTTTTCCTGGACGCCTTCCTGAGCGTC
ATTGCCTTTGGGTTGCTCTATCAGCCATTGATTCTGCTGAATCACTGGTTCCTCTCCCTC
TATGAGCGGCGAAACTCCCGACGTCGCCGGCGCTGGACTCCCCAGGGTGACGATCAATGG
TAGTGGTTCACGAAGAGCGTAATTACCAGCCTTTTTTTCAGGGGCGTCTGCTGGTGTTGC
TGAGCCTGATCATTCTTGGTTTTGTCGTTGTTGGCCTGCGCCTGTGGTATATTCAGGTGC
TGCAGCATGAATCGCTCTCCAGTCGCGCCGAGAGCAACCGTATCCGTACCTATGAAACCA
AGGCCCACCGCGGCAAGATATTTGATCGCAACAACATTCTGCTGGTGGAGAATGTCCCCA
GTTATAACCTTGTGGTCATCAAGGAGAATGTGGATGACCTGGAGAAACTGGTGGAGTTTC
TCATTGACCGTTTTCATATTGACGAACGGGATTTCCGCGATCGCTACCGGGCCATCAACC
GCTTTCGTCCTTTGACAGTGAAGCGTGATATCAGCTTTGAAGAGGTATGCTATGTGGAGG
CGCGCCATTACGAGTATCCTGGTCTGCGGGTGGAGACTGTTCCCAAGCGCCACTACATCA
AGGGAAAGATGGCGGCCAATGTTTTTGGCTACCTGGGTGAGATCAGCGAAAGCGAGTTGC
GCCGCTCGGAGTTCAGTGATTATTCCGTGGGAGACCTGATTGGAAAATCCGGCGTGGAAG
TGGCCTACGAGCGTTTTCTGCGGGGAACCTCTGGTCGAGTGACCTATGAGGTCGATGCGG
TGAACCGCCCCATACGCACCATTGATGAAGTGACCCCGGTTTCCGGAACGGATATTCGCC
TGGCCCTGGACTACCGGCTCCAAAAACACATGGACGCCCTCTTTAAGCATTACGCCGGTG
CCGCGGTTGTCATGGACGTGCGCACCGGCCATATTCTGGCCATGGGCAGCTACCCCTCCT
TCGATCCCAATCTCTTTGCCACGGGCATCAGCCGGGCTGACTGGCAGAGCCTGATTTCCA
ATAAGCACCACCCCCTGGAGAACAAGGCCACCCGCAGTATTTTTCCTCCCGGGAGCTACT
TCAAGATGATAACGGCTCTGGCGGGCCTGGAGATGGGGGTTATTGATGAAAAGACGGTCA
CCAACTTTCCTGGTTACTATGAGTATGGCAACCGACGCTACCGCGACTGGAACCGTGGAG
GGCATGGTGCAACTGATGTGTACAAGTCTCTGGAAGAGAGTGTGGATTCGTTTTACTACC
ATTACGGGCTGGAGATCGGCATCGACAACATGGCCAAGTATGGCAGCATGTTTGGCCTTG
GCAGGCGTACCGGCATTGATATCCCTGGCGAAAAGCCGGGGATTCTCCCCACTCGCGCCT
GGAAACTGGAAAACCGTGGTGAAGTATGGTATCCCGGAGATACCATTCCCGCCAGTATCG
GTCAGGGATATGTGACACTGACGCCCCTGCAGCTGGCCGTTATGACCGCAGCCATTGCCA
ACGGTGGCTATGTACTGACGCCTCGCCTTGTTTCCCATGTCGGCGAGGAGGAGCAGCTGA
TTGTACCCGGCCAGCAGGCAGATATCTCACCCCGCAACCTTTCCATCATCCAGGAGGGCA
TGCGGCGGGTTATCTATGGCGAACGAGGCACAGGGCGCCATCTGCGTCACCCACGCGTTA
CCATGGCCGGCAAAAGTGCAACTGCCCAGGTTATCGGCCTGGCCCCCGATGAGGAGTACG
ATGAGCAGAATATCTACGTGGGACACCGGGATCACGCCTGGTTCGGTGGCTATGCTCCCC
TCGACAACCCCAAAATAGCGGTGCTGGTCTTTGTGCAGAACGGAGGATCAGGAGCCCGCA
CCGCCGGTCCGCTTTTCCGTGACCTGGTGGTCTACGCCCTTGAGGAGTTGAAAGTTCCCT
GAACGCCTGATTGAACAAGTGAGTAAAGGAGTGAGCCATGAAGGTAGCTGTAACCGGTGG
TACAGGATTTGTTGGTTCCCATGTTGTATCTGCGCTCCTGGAGCAAGGATACCAGGTTCG
CTTGCTGGCCCGAAAGCCCCAGAGCCTGCGTCCGGGCATGGAAAGCGTGCTGGGGAGCAT
GGAAAAATACGACAGCCTGCTGGAGCTTGTGGAGGGCTGCGATGCTGTTGTTCACCTGGT
GGGAATTATTCGTGAATTTCCGCCAGCCATAACCTATGAAGCCCTCCACACCCAGGCAAC
CCTGAGCATGTTGAAAGCCGCCAGGGAGAAGGGAGTCAATCGTTTTATTCACATGTCTGC
CCTGGGCAGCGCCCCCGATTCCCGCAGCGCTTACCATCGTACGAAATTTGTTGCGGAAAA
AGCCGTCCAGGAGAGTGGCCTGGACTACACCATATTCAAGCCCAGTGTGATTTTTGGGCC
ACGGGATGAGTTTATCAATCTCCTGCTTTCTTTTCTCAAGTTGCCAGCAATTCCGGTGAT
TGGAGACGGGAAATACCAGCTGCAGCCGGTGGCAGTGGATAATATCGCCCAGGCCTTTGC
CCGCTGTATTGAAAGCCCGGCAGCCCGGGGCAGAACCTACGAGGTGGGCGGGCCACGGCG
CTATACCTATGACGAGCTGCTGGATGCCCTGGCGGCTCTGCGCGGCAAGGGCAAGCCCCT
GAAAGTCCATCAGCCTGTTTCCCTGGTGGACTTCTCGGCCAGGCTCTTTGGTCGCTTTCC
CTTCTTCCCCATCAGCAGTGATCAGCTGCATATGCTCCTGAAGGGCTCCACTACCAGTGA
GACAGCGGTATTTGACGATCTCAATATAACTCCCTGCAGCCTGGAGGAGAAGTTTGCCCT
GTATTACGGGCAGTAGGCAAGCAGAGATATCAAGGAGAATATTTTGGAAACTTTTTCCTA
TCCCGCCATTTTTGAACAGTTTCCCAAGAAGCGCATTCTGGTGGCTGGAGATCTGATGAT
TGACGAATACCTGTGGGGACAGACGGAACGAATCTCCCCCGAGGCCCCCGTGCCCGTGGT
GGACATCGGCCGCGAAGACACCCGTCTGGGAGGTGCCGGAAACGTCCTGCATAACCTCCG
GGCCCTGGGCGCGGCAGTGGATATACTGGGCGTCGTCGGAACCGATGCCCATGGTGTCGA
GCTCTGCCAGATGCTGCAGACGCTCGGTGTCGGGCAGCAGGGCATCCTGCGCGAACCGGA
TCGCCGCACCTCCCGGAAAACCCGTATTATGGCTTCGCACCAGCAGATGATGCGCATTGA
CCGCGAAAGCCGTCAGCCCATAAGTGCCGACAGCGAGCGCCAGGCCGTGGACTTTCTGCA
GCGACAGCAACAGGCGTGGGACGCCATTGTCATCAGTGATTACGGCAAGGGCCTGCTGAC
GACACATCTGGTGCAGGCCATCATCAGCATGGCAAGGCAGCAGGGCATCCCCGTACTGGT
TGACCCCAAGGGCGATGACTACCGTCTCTATCGTGGAGCCACCACCATTACCCCCAACCG
TCGCGAGGCATCCATCGCGTCGGGAATCCGCATTGCCGACCATGACAGCCTGCTGGCGGC
AGGCCGTAAACTGCTGACGGAGTTGAACCTGGACGTGATGACCATCACCCGCAGTGAAGA
GGGCATGAGCCTTTTCTTCCCGCAAGACCGCGTTGAACATATTCCCACCATGGCTCTGGA
CGTCTTCGACGTTACCGGAGCTGGTGATACGGTGATCTCCGTCATGGCCCTGTGCTGTGC
CTGCGGACTGGACTTTGTGGAATGCGGCCGCATTGCCAACGCGGCCGCAGGTGTGGTTGT
GGGCAAGGTGGGAACCAGCACCGCCAGTGCCGAAGAGATCCTGCAGCGCCTGCAGCCCCA
GCGTTCCCTGGCTTCGCGTAAGATCAAAAGCCTGCCGGAGCTGCTTCCGCAGGTGGAGCA
GCTGCGCCGTCAGGGTAAGAAGATCCTCTTCACCAACGGCTGTTTTGACCTGCTGCACCA
TGGCCATATCACCTACCTGCAGGATGCCCGCAAACAGGGTGATGTCCTGATCCTCGGCCT
GAACTCCGACGCTTCCATCAGGCGGCTCAAAGGTCCTTCCCGCCCCATCATCGGACAGCA
TGAACGGGCTGTTGTGCTGGCGGCGCTGGAGGCCATCGACTATGTGGTTATTTTTGATGA
AGACACCCCCCTGGAGCTTATTGCAGCCATTCAGCCACAGGGGCTGATCAAGGGGGGGGA
CTACCGTCCCGAGCAGGTTGTCGGCCGCGAAATCGTGGAAGCCGGTGGCGGCGAGGTCAT
TATTATCCCCTTTGTGGAAGGTTCATCCACCACCGGGATCATTGAACGCATCCTGGCGAA
TCAGAAGGAGAGAGAACAGCTATGAAACAGTATCTGCAAGGAAAAACTGTCTGTATCACC
GGTGCCAGTGACGGCATAGGCGCCGCCTGCGCCAGGGAATTCGCTGCCCACGGAGCCCGT
TTGCTGCTGTGCTCGCGCACCCTGGGCAATGTGCAGCGACTGGCCGATGAACTGACGAGC
CAGTACGGCATCTCCACCCACGCCTTTGCCCTGGATGTGCGCCAGCGCCAGCAGGTCAGT
GATGCGCTGGAGAAGCTGCCCCCGCAGTGGCGCGCAATCGACATCCTCATCAATAACGCC
GGCCTGGCGCTGGGGCTTGAAGCCTTCCAGGAGGGCGACCTCGACGACTGGGATCAGATG
ATTGACACCAATGTCAAAGGGCTGCTCTATGTGACCCGCAAAATCGTTCCCGGCATGATA
GAGCGGGGCAGTGGCCACATCATCAATATCGGCTCCCTGGCAGGGCGCTACGCCTATCCC
GGGGCAGCGGTGTACTGCGCCACCAAGGCTGCCGTGCGCACCCTGACCGATGGTCTGCGC
ATGGATCTGGTTGACACGCCATTGCGGGTAACGGACCTGCAGCCGGGCATGACGGAGACC
AATTTCAGCAAAGTGCGCTTTCACGGCGATGAAGAGCGGGCCGGACAGGTCTACCGGGAT
ATCGACCCCCTGCAGGCATCGGACGTGGCGGAAACCGCCCTGTTTATCGCTACCCGACCG
CCCCATGTCCAGATTCAGGAAGTGCTCATTACGTGTACCAGCCAGGCTGCTTCTCTGGTG
GTGCACCGTCCGGGCAGGTCCGGCTGAACAGTTCACTGGCATCGCATGTTTTTTAGTGTT
AGAATGTTACAAAATATCAGGAGTCAAGCCCTATGCGCATAGTGCCCATTGATAAGCTGG
AGCCAGGTATGGTGATGGGGGAGCAAATTGAAGTCGCGGGCCAGATCATGCTGGCACGCG
GTGTCGAACTGACTCCGACCTACATCAGTAAACTCCAGCAGATGGATATGGGCGAACTGG
TGATCGATGACGAAGCCAGCAAAGACATTGAGTTGCAGACCACCGTCAACGCGGAAATTC
ATCGCAAGGGCACCCACCTTGTCAAGGAAGCGTTCGAAGAGACCCAGAGTGTTCTGCAGA
GCATTCAACAGGAAAGTGACAGCTCCGTGGAGGAGGTACTCCAGAACAGCAAGTTCACCG
GATACCTGAAGACGGCGACCGCCTTCAGCCGAGTCATGGAGTACACCGAGGTTCTGCTCA
ACGATATCCTCATGTCCGACTCCGGCATCTCGCTCAACAGCATCAAGCAGTACGACAGTC
ATATGTTTCAGCACTCTGTTGACGTTTCCGCCATGGCCATCGCCATCGGCAAGCACCTGC
AGCTTCCCGAGCGTCACCTGGAAGACCTCGCCCTGGGGTGCCTGCTGCACGATATCGGCA
AGATTGCCATTCCCCGGAAAATTCTCGACAAGTCGCCATCACAGATGACCAAAGACGAGC
GGGCCATCGTGAAAATTCACACCATGCTGGGGCGGCGCATACTCCTGAATAACTCCCGGC
TTTCTCAGCGGGTGCGCGCCATCACTGTAGTGACTCAGCACCATGAATATCATGATGGCA
GCGGCTTTCCCCACCGGTTAAAAGGGTCGGAAGTCGCCTGGTCCCTGAAGAATAACAAGC
ACACCACCGGCATCTCCCATCTGGCGGAAATCGCCAATATCGCCAATACGTTTGACAATC
TCACCAGCGGCGTCGGTACCCGGAAAAAACCCCTCAGCTATCTGGACGCCTCGTACCTGA
TGGTCAATCGCATGTTCAACCGCTTTCACCCCGTGTATCTCAATGCGTTTCTGCGTATCC
TCAACGTCTTTGCCGCCGGCTCCAATGTGCAGCTCTACGAAGGCAAATATAAAGGCTATG
TGGGTACCGTGGTGCGCGCGGAAGCCAATAATCGGCTCAGCCCGGTAGTGAGACTCTTTT
TTGATGACCGCCAGCAGCGCCTGCCTCGCCCCATTGACGTGGACCTCTCACGGGAGACTG
GCATGAGCCTTCAGCGCAAATCCCTCAAAGAGCTCAATGAGATTAAGATAGAGTTGCTGT
AGCGACTTCAGCGGATGTGGCGGGGGATGCGTACCAGGAAACAGGCTCCCTCTGGGCCGT
TTTCGGCTCGAATTGTTCCGCCTGACTTCTCCTCAATGATTGTCCTGGCCAGCGAGAGCC
CGATGCCCGTGCCCTTATCAGGTTTTGTGCTGAAAAACGGCTCAAAAATCCTGTCTGGCA
GAAGTTCCACCGGGATGCCTCCACCATTGTCTCGAATACTGATGGTCAGCATCGATTCAT
CAGGTTCCACCTTGATGGCAATGTGCCCATCGTGCCTTTGCTGCTCCTGGAAGATATCCA
GTGCATTATTGATGATATTGAGGACTACCTGCTTGAACTCACTGGGGTACCCCCTGGAAT
AGAGGAGGGGTTCACTGGCAGAAATCTCCAGAGTGGCCTTGGCTTTGAGCAACTGGCCTT
GAAGAAGGTCGCGAACGGTGGCGATAGCATCGCTGACATGAAAGATCTCCTGCTCCCGTG
ATGGCAGGTAGAAGTCACGAAAATCGTTCATGGTTTGGCTCATGAAGCGAATTTGTTGCA
TGACTTGCTCCACATGGGAGTTCAGATTCTCCCGTGTCAGTGTCCCCTGATCGAGCAGCA
GGGGAAGGGTCTGTGTCATCAGGGCAATGGCATTGACCGGCTGCTGCCATTGATGGGCGA
TGGCACCCACCATCGCTCCGACTTCAGCCAGCTTGGCCTGCTGGATCAGTATGGCTTGCT
GATACTCCGTCTGCTTCTGGAGCGTTTTCAGTTCGCTTACATCCGCCGCTGTAGTGATTT
TGTATGCATGGCCACCTGGCGTGACAAGCCTTCCCGCAGTGGCATAAATATCAATATCTC
GGCCGCTGCGGTGTCGCACCGTCCAGTGCTGGGCGATTTCGTCCACTCGCCCACTGAGAA
AGTCGTCATGGAGCTTTTCCAGACGCTCGTGGTCACCTGGAGGCACCACCAGCGTAAAAG
GCTTCCCGAGCAGCTCCGCCTCCGTGTAGCCGTAAAGATCGCAGTATGCCCTGTTGACCT
TGACATAACGGTAGCTGCTGTCGGTGATGCAAATGCCCAGCTGGGCAGATTCAAAAACAC
CCTGCAGAATCTGAAGCGTTGTCAGCTCGCTTTGCTGGTCAATTGGTTGAAGAAAATCAT
TGTGTGGCATGGTATTCCCGCATCCCCTGCATGGCAGAAACTGTTATGATGTGGCCTGGT
TGACGAGGAGTAACCGTCCTGAAAGACAGTGGAAGCCCGTGGTCAAATAAAAAGTCAAAA
CGATGTGTAGAAAAGGCCTCCGGAAAATCCGGAGGCCTTATTTGCATGGTGCGCAGAAAA
TGGCGGAGAGCGAGGGATTCGAACCCTCGATACCGCTATTAGCAGTATACTCGCTTAGCA
GGCGAGCGCCTTCGACCTACTCGGCCAGCTCTCCGTTGAAATGGCTTGTTCAAGCCGGTT
GACAACTTACTGCATCGTTCCTGAAAAGGCAAGCAAAAATCCCCGGCCGGAGGCCGGGGA
TTTTTATCTGGTGGGTGATGGGCAGAGGGATCAGAGAATCTTCTGAGAGCCTTTGCCGAA
TTCGGGATAGGCTTCCAGGCCGCACTCGTGCATATCCAGACCTTCCACTTCCACTTCTTC
GTCGACACGGATGCCCATGGTGACTTTGAGGATCATCCAGACGATGAAGGAGGCGATGAA
GACAAAGCCACCGATGAGAATGATGCCCTTGAGCTGGTCGATCAGGGTTACTTCGGCGTT
GAAGATGGCCACGGCCAGGGTTCCCCAGATGCCGCAGACAAGGTGTACGGAGAGGGCGCC
CACGGGGTCGTCGATGCGTACTTTATCGAAGGCGGGTACGGCGATGACGACGAGGATGGC
GGAGACAGTACCAATGATGATGGCTGCCCATGGAGCCACGTCGGGGCCGGCGGTGATGCC
CACCAGTCCACCCAGGGCGCCGTTGAGAACCATGGTGGTGTCAACTTTCTGGTAGATAAT
TCGTGTCAGAATGGCGGCTACGATAGCGCCGGTGGCGGCAGCGGTGTTGGTGGATGCCAC
GACCAGGCCGATCTCGTCGGCCAGCTCAGCGCTGTGCATGGCCAGGGCGGAGCCGCCGTT
GAAGCCAAACCAGCCAAACCACAGCAGGAAGGTTCCCAGGGTTGCCAGGGGGATGTTGGA
GCCGGGGATGGCGCGAATCTTGCCGCCTTCGTACTTCCCTTTGCGTGCGCCGAGCAGCAG
GACACCAGCCAGAGCGGCCCAGCCGCCAACGGAGTGAACGATGGTGGAGCCAGCGTAGTC
AGAGAAACCTTCCAGGAACTCCAGGGACTCGCCCCAGGTCCAGTGGCCCTGGATGGGATA
GATGATTGCGGTCAAAATAAGTACAAAGATCAGGAAGGGCCAGAGTTTGATGCGCTCGGC
CACGGTTCCGGAGATGACCGATGCTGCGGTAGCTACGAAAACCATTTGGAAAAAGAAGTC
GGCGTAGACGGAGTGGCTGTCATATTCAATGCCACTGAGGAAGGCGCCGCTGCCCATAAA
GGCATTGCCGTCGCCATACATGATGTTGTAGCCCACAATGTAGTAAGCCACGGATGCGAT
GGAAAAAATGAGAACGTTCTTGGTCATGATGGTGGCCGTATTTTTGGAGCGGGTCAGCCC
CGATTCCAGCATGGCAAAACCACATGCCATGATCATGACCAGGATGCCTGCAAAGACCAT
CAAAAATGAATCCAGTATGAAAGGGAGTTCAAGCACAATACCTTCCACGACTTCACCTCC
ACGTAAAGTAATAAAATTGCGATATGCCACTGTCAGAGCAACTGGCGTGCCAAAAGATAA
AGTATTGCTTTATTGAGATTTGTCGTGTAGATTGACAATGACAAAAATAACAAAAAAACC
ATGAGTGACAAAAATGACAAGCGAATGGCTCTTTCTGAGGTCGGCGGTGGATATCATCCA
TTCCGGCCGCAATATCAAGATGGGAATCAATACGACCCTGCAGATGATGTCGGAATACTT
TGACTTCCGCTTTCCCTCCCTGTTTCTGAAGGACATGGTCACCGGTCAGTATGGGCTGGA
GATCAGCCCTGAGATCCCCTCCAGGGAAAAGTCCCGTATTTCCGAACGCATGAACCAGTG
GCGTTATCACCGCAGCATCAATTCCGCCTCGGTGGTTATTCTGGGTGAGGAGGAGGATGA
TTTTGACGATAACCCCTTCGCGCCGTACCTGGGGGAGGCGCCCCTGCGCTTCTTTGTGAT
GGTGGCCATCGAGGAGCCATCCAAGACCCTGCCCCTCTCATTTTTTACCTTCTTCTGCCG
CGATATGTACGCGTTGAACCGGCGCATTGATGTGTTGCGCACGGTGGGGCGGGTGCTCTA
TTTCTCTCTGAATTCCTACGGCTATCGCCTCAATGTCAGCGATGAGCCTCACCGGCGTCC
CATTCCGGCGGTGCTGGATGGAGTTATCGGGAAATCCACAGCCATGCGCGAAGTGGCTGA
TCTGGTGCAGAAGGTGGCTGCCAGCCGTGCCAGTGTGCTGATTACCGGAGAATCGGGGAC
GGGGAAAGAGCTGATTGCCCAGGCTATCCATAAACTTTCTATCCGTTCCAACAGTCCTTT
TGTAGCGGTAAACTGCGCGGCTCTTTCCCACACGGTACTGGAGAGCGAGCTTTTCGGACA
TGAAAAAGGGGCGTTCACCGGTGCCATGAACCGGCGCATCGGGCGCTTTGAAAAGGCAGA
TGGCGGAACGCTCTTTCTGGATGAAATTGGCGAGGTTTCTGCCGAGTTCCAGAGCAAACT
GCTGCGTGTCTTGCAGGAGGGGGAGTTTGAGCGGGTTGGTGGCAACGAGACCATCAAGGT
GGACGTGCGCATCATCTGCGCCACCAATCAGGATCTTCACCGCGCTGTACTGGAAAAGCG
CTTTCGCGAAGATCTCTACTACCGGGTCAATGTGGTAAATATCACCATGCCGCCGCTGCG
GGAGCGCGCGGGCGATGTGGCGCTGCTGGCCCAGCATTTTCTGGAGAAAATCAACGAGGA
TAATAATACGGATATCAGTATTCATTCACATGATATTGGCCTGCTGGACTCCTACCCGTG
GAAGGGCAATGTGCGGGAACTGCAGAACGCGGTCTTTCGAGCCTTCCTGGAGCAGAAGCA
GGGGTATGCCAATTTCCGCTTCCTTCAGTACAGCGGGCGCAGTGAGGAGCCACTTCCCAG
CAGCAGTTCCCGAGTCGCTCCATTGGCGCCTGCCATTGTGGAAAGCCGCCGGGAGTACGA
GCGACGCAAGATCGAGGAGGCCTTGCAGGCCACCAAGGGAGTGCAGACGGAAGCAGCCCA
TATTCTGGGAATCAGCCCGAGGCAGCTGCGCTATCGCATCAGCAAGTATGGCATTCCGGT
GCGGAAGTTCTGACAGGCCGTGGAAAACCTTCACCATGGGGCGTAACTTTGTTCCGTAAT
CATTTGGCCGAGTGTGCTTACGGGTGCCTGAGGTGGGGGAGCTGCTCCAGCACAAAATCC
AGCACCGCTGATGGCGTATCCAGATCCAGCAGGGGCAGCTGGCTGGCTTCCAGGCGGGTG
TGATCTTCCGCGGGGGCCGCTATGGCGATGATGTGCTGGATATGCCCGTAGAGGGGGGCT
TTGCCATTGGCACTGCGGAAAATCTCGACTTTCGGGTGGGGACTGCTCTTGTGTCCTTCA
ATGATGATGAGATCTTCGTCGGTGAAGTATGCCAGCAGCGCCTCCAGTGGCGCTGGCTGC
GCTGTGCGCTTCTGGATGGCCACCAGCTGGTCACTGGAAATGAGGGTGGTGGTTGCTCCG
GCTTCCCGAAAGCGCCAGGAGTCCTTGCCGGGCTTGTCGATGTCAAAGCGGTGGGCGTCG
TGCTTGATGACGCCCACTTTCAGTCCGCGATGGCTGAGTTGCTGCACCAGTTTTTCGATC
AGTGTGGTTTTGCCTGAGCCCGAGGTGCCGGTAAAGCCAATGACGGGGATATTACTGGCG
TTCAAATACACCGGATTTTCCGCCTGCTTTATAGAGAAGCCTGATGTTGGTGATTTCCAT
GGCCCGGTCGACGGCCTTGCACATGTCGTAGATGGTCGAGGCGGCTATGGATGCGGCCAC
GACGGCTTCCACTTCAATGCCGGTCTTGTAGGTGGTGCGCAGTTCGGTGGTAATGATCAC
GCGCTCATCCTGAACCTCAAAGTCCACGCTGACTCCCTCAATGGGGATGGGGTGGCACAT
GGGGATCAGGTCTGAAGTGCGCTTGGCGGCCATGATTCCGGCAACCCGGGCGACGCCGAG
TACATCCCCCTTCTTGTGAGTGCCCTGGCGGATCATCTCGATGGTTTGCGGTTGGGCGAT
GACGGTGGCGGTGGCGCGGGCGACGCGCACGGTATCCTCCTTGCGGGAAACGTCCACCAT
GATGGCGTTGCCCTGCTGGTCGAAGTGTGTCAGTTCCATAAATCCTCCTCCGGAAGCGCG
GTTATCCTCCGATACGCGTCATATTGCGTGATCCTCGGTACATATCGTCAATTTCTGTCA
CCTTGCCGCCTGCCACTTGCAGGAAGTATGCCCTGAGCTCGGCATCACTGCAGTTCTGCT
GGCGTAGCATGGGCAGGAAGTCGTGTTCCTGCTTGGAGAAGAGGCAGGTTTTTATTTTGC
CGTCGGCGGTAATGCGCAGGCGGTTGCAGGTGTGGCAGAAGTGCTCGGTCATAGGGGAGA
TAAAGCCGAAGGTGCCCCGGCCGCCGACAATGCGGAACATGCGGGCGGTGGAGTAGCGTT
CCTGATCAAGGGGCTCGATGGAAAAGCGATTTTTCACCTGGGAGAGCATTTCCGCCACGC
TGACCAGCTGGTCGGTATTGTAGCGATCACGGATTCCCACCGGCATGTACTCGATAAAGC
GTACGCTGATGTCTTCATGTTCCGTGAGGGCGACAAAGTCGGCAATTTCGTCGTCGTTGA
TACCGCGTATGGCCACGGCGTTGATCTTGATGGGCACCAGTCCATTCTCCTGGGCGGCCT
GGATGCCCTTCCATACCTGTTCGAAGCTATCCACTCCCGTGATGCTGGCAAAGCGTTCCG
GATGCAGGGAGTCCAGACTGATATTGACCCGCTTCAGACCACATTCCCGCAGCAGCCCGG
CAAACCGGGGCAGGAGCACGCCGTTGGTGGTCATGGCGATATCTGAAAAGCCGATGGCGC
TGATTTGACGAATAAGCTTGCCGATACCTCGGCGGGCCAGGGGCTCACCGCCGGTGATGC
GTACCTTGCTGACGCCCAGGCCATGGAGCAGATTCAGAACGCGAATAATCTCCTCCGGTG
TCAGGAGCTGGTCTTTGGTGGCGTGGCAGATGCCGTCCTCCGGGACGCAGTAGAAACACT
TGAGGTTGCAGCGATCCGTGACGCTGATGCGTACGTAGGTAATGGGGTTGCCTTGGGAGT
CCAGGAGCTGTTGTGTCATGGCATGCTTCCTACAGCAGCTGCAGGGCAAAGGGCATGCCC
CGCAGTCGCGTGCCCCGCGGGGCATTGCCGATATCTTCCGGGAAGATGACCAGGCCGTCG
GCGTTGGCGAAGGGGATAAAGTGGGAGGACTTCTGGTTTTCGCCGCCCCGGGCGTGCCAG
TGTCCGTTGACCAGATCGAAGTTGGCACGGTTGAACACCAGGTGCCCCTGGCGGGAGCGC
ATGTCATTATCCAGCTCCACATCCACTTCGACGGGGTGATGGTCAGGGCGCCCCATGATT
CGCTTCAGAGCCGGAACAACGTAGACCAGCATCACCGTGAAGAAGGCTGAAGGGTAGCCG
GGCAGGCCGAAAAGAACCTGCTTGCCACGGGAGGCGAAGAGCAGGGGGCCACCGGGCCTG
ATGGCGGTACGGGTAAAGTGCAGGTTGACATCCAGGCTCTGGAAGATGGGTTTGACAAAG
TCATATTTCCCCATGGAGACACCACCGGAAGTCAGCACTACGTCGCACTCCTCCATGGCC
AGCCTGATGGTGGTGGCAATCTGCTCGCGGCTGTCCTGCACCATGCCGTAGCTTGTGCAG
GGAATCCCCATGGCCTGCAGGATGTACTGGGCGGTGTACTGGTTGGTGTTGCGTACCTTT
CCCCTCTGGTGGGGGCTGTGGCTCTCAAGGAGTTCATCGCCGGTGACGATGATGCCCACC
CGGGGTTTGCGGTAGACGGACAGATGGGTGGCACCCAGGTAGTGGATCAGGGGCATGCGT
GCCCAGTTGAGCCAGGTGCCGGCTTTCAGGGCGATGTCTTCTCCATGGGCCTCTTCACCG
GGCTGGCAGATATTCTCCTGGGAGCCGTACTCCTGGGAGAGGGCGATATGGTCTCCCTCC
TGGACGGCGTCCTCGACGCGCACCACGAAGCCGCTGTTTTCCGGAACTTCGGCTCCGGTC
ATCACGTGAATGGCTTTGCCGGAAGTCAGGGTGGTGGAAAACCGGTGGCCGGCTCCCACC
TGCTCCTGCACGGTAAAGTGCCGCACGCCATTGAGGCGATCTTCCTCGCTGATGGCAAAG
CCGTCCACAGCAGCTTTTTTCACGTCGGGATAGGCGTGGTGGGTGAGAACATCACGGGCC
AGCACGTGGTCTTGAGCCTCGTTGTGGGGCAGGGAGACCACCTCCAGGGGCGCGGTATGC
CTGGCGATGAGTTCCGATGCCTGGGGGAAGGGAATATGGTGCAAGCTCATCGGACACCTC
CAAAGGTGCAATTGGGAAAGTGGCAGGTTGGGCATTGCTGGCACAGTCCACCGAGGGACG
CGTGGTCCAGCTCGCGTTTGTGTATGGGCAAGCCAGCCAGCAGGCGCGGCAGGTAGATGT
CCAGGGTCGTGATGGGCGTGCTGAGGGCGCCGGCCGGGATGGTCAACACGGGTATCGTGC
GGGTGTGCTCATAGGCGATGGTGAAATTGTTCCCTGGCTGTGCTGGAACTCCCCGGCGCA
GAGGAACTGCGCCGCTGTCGCACACGGCGGCAATGGTAACATCGTCGGGGTCAACGGAAG
TTCCACCAGTGATGCAGACCAGCTCTGCTTTCGCGTAGGCTTCAGCCAGGGCACTGGCGA
TGTGTTGACGATCATCGGGCAGAAGCTGATGGTGGACGATCTCTACGCCGAAGGCACCGA
GTTTCCGGGTCAGTAGGGGCAGGAAGCGATCCTGAATGCGCCCTTCATACACTTCGCTTC
CGGTCACCAGTACTGCCGCCTTTGTGACTCGGTATGGCGCAATACGTATCAGTGGCGTGT
CCAGGATGTTCAGGGTGCTCTGGAGCGTGTCGCGGGGTGCAAAGAGCGGGAGGATACGGA
AGGCCGCCACCCGGTCCTCAGCTTTTACGGCGTAATACTGTGGCAGGGTTGGCAATGCTA
TTTCCCCGTGCTGTTCGTGGAGGCGGAAGAGTCGCTGCGAATCTATGCAGAGGACGCCTG
TGGAACGGGCATAAAGTCCAAGGCGGCCCTGAACGGGCTTTGTATCATGGGAGATGGTGT
CAGGGTCTCCGATGCGGCTGATGACGGCCAGAGCAAAGTCATCCTCATGGACGGCATCGG
AGCTGCCATCGTTGTCAGCATAGATGTGGTTTTTCCCGAGATTTTTCAGGAGTGCGACAT
CGGCGGCTTCAATGCGGTGCCCACGAAAAAAAGCGGTGCTTTTGACACCGCTTTGTGGAT
CAATTCCCATGATGTCGTGGCCAAGGCTCAGGCCGATGGCTTGTTCGACGGGGACTTTTT
TCATGGGCTCTGTCCCAGAGAGCGCAATACCGCTATATATTGTTCCCGCGATATCTGGAT
GATACGGTACTGGTCATCTTCGCGTGGTTCCACCAGAAAGCGGCGAACCTGTCCCGGGCG
CCCGACCGGGCCGTGTTCCTTGTTGTCGATAAAGACGTTGACGCCTCCGGCGTTGCCCAG
TGCGACGATAACGGTTCCCTGTGATTCGATGGAAAGGCTTCTGCCTTCCCGCAGGGTGGT
GGTTTCCATGGCTTCCCCATGGGAGCCAACCATCTTTACCCAGGCTTCACTCAACCCCTC
CAGGCGAACGGACAGGGGGATGTCGTTGAGAAAGGCACCGGCAAAAGGATTTTCCGTTGC
GGTTTCCGTGCTTGGCTGTGTGGCCTGTTGCTGCGCGGCTGCCTGCTCCCGCTGACGTGC
TTCGCGTTCCGCCTGCAGTCGTGCCTCTTCTTCTGCCCTCAGGCGAGCCTCTTCCGCCTG
TTGTTGTCGCAGCTCCTCCTGTCTGCGTGCTTCTTCCTCGGCGGCCTGCTGCTCCTGGAG
GTTTCGCTGGGCTTCAGCTATCACGTCGTACTGTTCACGCTCTGCCGCAACAGGCTCCTG
GGGCTGGGATGAGAGGTAGAAGTAGGCAATGGCGGCGACAACGACAACGACAACGGCGCC
GAAGATGACCGGGGAGAGTGAACTGTTCTTGTTGATGATTTCCTTGGCGGATTCTTTTTT
TTCAGGGTCCGAGCTTTCCCGTGGAGCTTCGCCAGGTTCAATTTCGCCGAGCATGGTGAA
CAGGAGTACCTTGGCGTACTCATAGTCCCCGCGGACTTCGTTGCAGATAGCTTTAATGAA
ACCCAGCACGAACGCTTTCGGGGGAAGGAACTGGTGCTGATCATTCTCAATGGCAGCAAT
CTGACTGACGGCTATTTTGGTGCGGTCAGCGACTTCCTCGACGGTGATGCCGCGGGCTTC
CCGCAGCCTTTTCAGGTAAGAGCCAAGCGTTTCGGGCTCTGTGGCGTCGTGAGGTGTGCC
GTGAATGTCGGTTTCCTTCATGCGCGATTCCTTTCAAAAAGTATCTTAAGTCCTTGAAGG
GTCAAGTCATGGCTGTATTCGTGGAAAAGCCCTGATTCCTGGTGGAACAAAGAGCCCAGT
CCGCCGGTGGCGATTACATAGGGCTTCATACCCTCTTCCTGGGAGATCCTTTGAACTATC
CCTTGTATCATAGAGACATATCCGTAGTAAATACCCGACTGCAGCGAATGAATGGTATTG
CGACCCACGACTTTTTTTGGCCGGGCAATTTCGATGAGTGGCAGGCGATCGGTTCGCTCC
ACAAGCGCTTCCAGTGATACGGTTATACCTGGAATTATGGCCCCGCCGATATAGCTTCCG
TCGGGTGAGACGACGTCAAAGGTGGTGGCCGTGCCGAAGTCGACGACAATAGCGGCACCC
TGCGCCTTGTCATAGGCTGCGACCGCGTTGACGATGCGATCGGCACCTACCTCCTTGGGG
TTGTCCATGCGAATGGGCATCCCGGTGCGCACTCCGGCGGAGATAATCAGTGGTTCCTGG
CCAAAGAGGGTGGTGGAAAGCTTGCGGAAAACCCTGGTCAGTGGAGTGACCACGCTGGAG
ATCACGACTCCCTCCACATCCCTTGGGGAGATGTCTTCAAGGCGCATCAGGTTGCCCAGC
AGAACCATGTATTCGTCGGTGGTGCGGTGAATATTCGACTGCAGGCGCCACTTGGTGCGC
GCGTTCATGTCATCGCCATCAAAGACGCCGATGACCACATTGGTGTTCCCTACATCAATA
GCTATGAGCAACTTCAATTACCTCGCCGGAGCTGATAGTGGTTATGGTGCCATCCTGGTT
TCTGACGACCAGTGAGCCGTCATCTGCCATATCCAGTGGTGTGAACACCTGGTCATGGCG
GCGGTCGCGATAGGGGCGGCCGAACATGGCGCAGGACGCTTTCCATCTGTCGACGAGGGC
ACCCCCGTTATGGTTGAGGAGTTCATTGTAGCCGCTGAGCAGCTCTTGCGCAATGGATAG
AATAACCGCAGGGCAAGAAAAGGTGGTGTTTGCCGTCAATATGCGCAGGCTTTGGGCAAT
TTCGGCCACTTCAGGAGGGAATTGCGCCTGATTGACGTTGAGCCCGATGCCTACTATGAC
GTTGCGGGGAGTGCCACCCTGGGTGCGCAGTTCCGTCAGGATGCCGCAGAGTTTACGCCC
TTTTGTGTCGGTTATGTCGTTGGGCCATTTCACCCGGACGTCTGCGCCCAGCGCACTGCA
GGTGTTGAGTACGGCCACTGCCGCCAGGACGGGAATGAGGGTGAGGTGCTGCATCTCACG
GGGGGCGTCAAGGCAGACGGAGAAGGCGATGGATTCACTATCGGAAAACCATGGGCGTCC
GAAGCGCCCTCGTCCGCCGGACTGGATTTTCGTGGCGGCAAGGGTTCCGTGCTCAAGGGT
GCCGGACTGCTCCAGCAGATAGCTGTTAGTGGAGGGAGTACTCTCCAGCAGATCCAGGCG
GTGGGGCCAGGTGGCCAGAATTTCACCGAAATCTTCCTCGCTGCGCTGGCCGGAAGGGTT
GACGTTAAACGCTGTTTTACTCATCTCGCTCCCTGTGTGAAGATAAGCTCCAGGAACCCT
TTTACAAAAACGGATTTTTCTTATAAAATCCTTGAATTCCCTATCCATATTCAGTAATGT
GCTGCAACTTTACCGCACCTGGCCGAAGGCGGTGCTCTAGGAATTTTGTATCAATCTTAG
CAGTCGTCGGTTTGTATGTACAGAGAATAATTTTTGTGACAGCGGGAGCGTTCCATATGA
GAAGTGATCGTGTAAAGAAAGGGATCGAAAGAGCCCCTCACCGTTCTTTAATGTATGCCA
CCGGCGTCAGTAAGAAATCCATGGAACGACCATTTATCGGAATAGTTTCCAGCTTTACGG
ATCTGATTCCGGGGCATACTGGCATGCGGGATCTTGAGCGCTTTATTGAAAAAGGGGTCC
ATTCCGGTGGGGGCCAGTCATTTATCTTCAGCGTGCCCGGTGTCTGTGACGGCATATCCA
TGGGCCATGTGGGAATGCACTACTCCCTGCCGACCCGTGAGCTGATTGCCGACATGATAG
AGTCTGTGACCATGGCCCACGCGCTGGACGGCCTGGTACTGCTGACCAACTGTGACAAGA
TCACACCGGGGATGCTGCTGGCGGCCGGACGTCTCAACGTACCCTGCATAGTTGTTACCG
CCGGACCGATGATGACGGGGAACTACAAGAATATCCGCCGTGATTTCATTACCGACACCT
TTGAGGCCATGGGTCAGTGTCAGGCTGGTCTGATTACCCGTGATGAACTGGATCGCCTGG
AAATGTCGGCCTGCCCCGGGCAGGGATCCTGTCAGGGGCTTTTCACCGCCAATACCATGG
CCTGTGTCAGCGAAGCCCTGGGTATGAGTCTGCCCTACTGCGCCACGGCGCTGGCCGGGT
TTGCTGAAAAGCGGCGCATCGCCCAGGAGTCGGGGGAGGTCATCTGCCGCCTGGTACGCG
AAGACATCAAGCCTCGCGATATCATGACCGCACAGGCTTTTGACAATGCCATTGCCATTG
ATATGGCTCTGGGTGGTTCCACCAATACCGCTTTACATATCCCCGCCATTGCCCACGAAT
GCGGCATCCGCATTCCCATGGAACGATTCGATGAGATCAGTCGCCAGGTACCCAATATCT
CAAGCCTCAAACCGGCTGGTATCTACTATATGGAGGACTTCCACTTTGCAGGTGGTATTC
CTGCCGCCATGCAGCAGCTGGGAGCCAATATCCACGACTGCCTGACGCTCAGTGGCCTCA
CCACCGCCCAGATCGCGGCTCAGGCCATCAATTACAATCAGGAAGTCATTCGCACCATGG
ACAACCCCGTGAAAAAAGAGGGGGGGATCGCTGTGCTCAAGGGGAATCTTGCTCCCGGTG
GCAGCGTCATCAAGCAGACGGCGGTCAGCGATGCCATGCGTCATTTCAGCGGCACCGCCA
GGGTGTTCAACTCTGAGGAGATGGCCATGGAGGCTATCATGGGCAAGCAGATCAAGGCTG
GTGACGTGGTGGTAATCCGCTACGAGGGACCGCGCGGTGGCCCTGGCATGCGCGAGATGC
TGGCGCCCACGGCAGCCATCATGGGCATGGGGCTGGGCGAGAAGGTCTGCCTGATCACCG
ATGGCCGCTTCAGCGGTGGTACCCGTGGCCCCTGTATTGGTCACATTTCACCGGAAGCCG
CTGCCGGAGGACCCATTGCCGCGGTTCAGGAAGGTGATACGATCATCATAGATCTGGATA
GCCGCTCCCTGCACCTGGATATTACCGATGAGGAAATCGCCCGACGTATGGAGCGCGTGG
TTCACCCTGAACCGAAGATCAAAACCGGCTGGCTGGCCCGTTACGCCCGCCAGGTGACAT
CGGCCGATACCGGCGCGGTGATGGAATAACCAGACAGGTTTGTCGTAGCTGCAAAGGCTA
TTCACATAGGTCAGAAACCGGAGGGTATGCATGAAACTGACAGGAGCGCAGATATTTGTT
GAATGTCTGAGGAAAGAAAATGTGGATGTGATGTTCGGTTACCCGGGGGGGGTTCTGATC
GGTATCTACGATGCTTTGTATGATTCCGACATCAACCACATCCTCACCCGTCACGAGCAG
GGCGCGGCCCACGCCGCCGACGGTTATGCCCGCAGCACCGGCAAGGTGGGTGTCTGCATG
GCTACCAGTGGTCCCGGTGCCACCAACCTGGTAACCGGTATTGCCACGGCGTACATGGAC
TCGGTTCCCATGGTGGTCTTCACTGGCCAGGTTCCCACGGCTGCCATTGGCAACGACGCT
TTCCAGGAAGCGGATATCGTGGGTATCACCCGCCCTATTGTCAAACACAACTATCTGGTG
CAGGACATCAGCGAGTTGGCCACCACCATCAAGGAGGCTTTCCACATTGCTTCCACTGGC
CGGCCCGGGCCAGTGCTGGTGGATATCCCCAAAGATGTCATTCACGCCCAGTACGAGTTC
AGTTATCCCGAAGAAGTGAATATTCCCGGCTATCGTCCCACCACCAAGGGGCATCCCGGG
CAGATCAAGAAATTCGTGCAGCTGGTGAAGCAGGCCAGGCGTCCGCTGTTCTATGTGGGC
GGCGGGGTGAAGGCCTCCAACGCGGCTGAAGAGTTGCGCACCATTGCTGAAAAACTGCAC
ATCCCCGTTACCGAAACCTTGATGGGCCTTGGGTCGGTGGGCGGCTACAACAAGCTGTTT
ATCGGCATGCTCGGTATGCACGGCTGTTATGCCGCCAATACGGCTATCAGTGAGTGCGAT
CTGGTTATTGCCGTGGGTGCGCGCTTTGATGACCGCGTCACCGGCAAGCTCGACGAATTC
GCCAAAGATGCCACGGTCATTCACATTGATATCGACCCCTCCTCCATCTCGAAGAGCGTC
TTTGCCCACCATCCCATTGTGGGTGATGTGAAAGAGGTTCTGCAGGATATTCTGCAGGAG
CTGGAAAAGCACGACGTCAAGGAAATTGCCAGTGGCCATGACGACTGGGTGGAGCAGATC
CAGCAGTGGCAGCGTCAGTACCCCCTGACCTATGTGCCCAGCGATGAAGTCATCAAGCCT
CAGTTTGTGCTGGAGACGCTCAGTGACATGATCAAGGAGCGCGATGCCATTATTACCACC
GAGGTTGGCCAGCACCAGATGTGGGCTGCCCAGTTCATCAAGCATCGCGATGCGCGGCGC
TTTGTCACCAGCGGAGGCCTCGGCACCATGGGATTTGGCTTCCCGGCGGCAGTGGGAGCG
GCCTTTGGCAACCCTGACTCCATCGTTATTGATGTGGCTGGTGATGGCTCCATCCAGATG
AATATTCAGGAGATGATTGTGGCCGTTCAGTTCAAACTGAACGTGAAGATCCTCATCCTC
AACAATGGTTTCCTGGGCATGGTGCGCCAGTGGCAGCAGCTGTTTTTCAACCGTCGCTAC
AGCAGCACCAACATCGAATTCCAGCCGGACTTTGTCAAGCTGGGCGAGGCCTACGGTGCC
ACGGGGCTGCGCACCAGCAAGCCTTCGGAAGTCGCCGGGGTGCTGGAGAAGATGCTCAAC
ACGCCGGGGCCGGTTATTGTGGACATGGTTATCGACCGTGAAGAGAACGTCATGCCCATG
GTTCCGGCAGGAGCCAGTGTCAGAGATATGATCCTGACAGATCAAATCTAAGCCAGGTGA
GGACAGAGATGAAACATACCATAAGCGTCATTGTAGAAAATAAATTCGGGGTTCTGTCGC
GGGTGACGGGACTGTTCAGCGGTCGCGGGTACAATATCGAAAGTCTCAGCGTGGCCCCCA
TTGATGACAATCGCTTCAGCCGTATCACCCTGGTGACTACGGGTGACGACAAAGTGGTGG
AGCAGATTACCAAGCAACTGCACAAGCTTATCAACACCATCAAGGTCATCGACCTGACCA
ACGAAGAGCATATTGAACGCGAGCTGCTGCTGGTTAAGATAAACTGCCCCAACACGACGG
TGCGCAGCGAAATTCTGCAGATCATGGATATTTTCCGTGGCAAGACGGTGGATGTGGCTG
TCAAGAGCATTACCGTCGAGGTGACCGGTGCCGCCGAGAAGGTCAACGCCTTTATCGACA
TGATCAGGCCCTTTGGCATCAAGGAGATGGCCCGCACCGGCAAGGTGGCCATGCTGCGCG
GTCAGAAGCCCTGAATCAATTGCTGCACCATCACAAAGGCCCCGCCGCTCATCTGAGCAG
CGGGGCCTTTCATATTCACTCAGAAAAGTTCCAGCTCTCCCCCATCTTCCTCATGCCCCT
CAAGTTTGTTGCATATCTGTTCAATATTGCTCATCAGGGCGTCGTCGAGGTAGTGGATAT
CAACAGCATCGCCGTCCACAAAGATATGGGTGGTGAATTTCTGGATATCCTCGGCCAGGC
TTTCGAGCATGCTGGCCAGAATGCTCACATGGTTGTGGTCGAGGTTTTCGGTGTCAATGG
CCTCAATGCTGATGACCAGCTTATGCAGGGCGTCTGCTATGGCGGAAAAGCGCATGAAAC
GGTCGAAGATCACCCGGTAGCTTTCGAATATCTCCAGGAAATCATCGCGCATCTCCATAG
TGAATCCTTCGACGATCATGGTGCTGATGATGGAGTCCAGGCTGGCACCCAGTTCCATCA
TCTCATCGATGTCCTCCAGGGCGCTCTCCCAGTCCTTGGGATCACTTTTGAGCTCTTCAA
TGAAGTGCAGGGCCGAGACTTTGCCGGCCTTGAAGCTGTTGATGGCCTCATCCTGTCGCT
TCTTCAGTTCTTCCTGGCTGATCTGGCTGACCTGTTCCATGGCCCGATCATAGGAGCTTG
TCTTGCGTGGGCGCGTCGCGATCTGGCTGCGCAGCGATTCGATGTACTTTTTGGCCCGCA
GCAGTTCAAACTGCTTGCGATGGACGATGAACTCCGATGCGCGTAACAGGACACTGGCCA
GCTGGTGGGTCTTGACGGGCTTGAGGATAAATCCATCGATGCCGATGTTGATGAGTTCGA
TAAAGTACTCGGTCTCATGGTGGGCGGAGATCACAACGATCTTCTGCTCGGGGTCCATGG
ACTTGATGGCCTGGCTCAGCTCAATGCCGTTCATGCGAGGCATGCGAATGTCAGTTATGA
CAATATCGTAGCCGTCGTTTTTGCGGTAGAGCTCCAGGGCATCCTGCCCGTCCCTGGCCA
CATCGACTTTCAGGAAGAATTTCCCCAGCAGTTCGCCAAGCTGGCGGCCGAGGATCTCTT
CATCTTCAGCGATGAGAATGCTCTGTTTGGCGGCAAAGACTTCCAGTTGCTTGATGGTCT
TCATGGAGTGCTCCTGTTGCGGTGAAAGCGCAATTGAAATACGGCTCCGCCAGCACTGTT
GCGGGCATGGATGGAGCCGTGATTGTGTTCTTCCATAATGACCTTGGACATGTAGAGCCC
AAGGCCTGTTCCATTCTTGTTTTCCTTGGTGCTGAAATAGGGATCAAAGATCAGGGGCAG
AAACTTTTCGGGAATGCCTCCGCCGTTGTCTTCTATTTCCAGACAGAGCTCCCCATCCTC
CACCGAATCACGGAAAGTCACAACGGGATTTTCAACAGATCGTTCAGAAAGGACATCAAA
GGCGTTTTTCAGGATATTGACAATAACCTGAATGATTTCATTGGTGTGAACATTGACGGG
CTCCCTGGTGGCGGTCAAATTCTGCAGGACGATACTGTTGCGGGCGAACAGATGACCCAT
CAGGGCCAGGCAGCGGCTGACCAGATCCGGTATGGGAATATCTTCCCGCGAGGAGGTGGG
GCGGAAAAAGTTGCGGAAGTCTTCAATGACCCGTGAAAGGTAGTCGGTCTGCTGTTCAAT
ATCGGTGACAGCTACGTTGATGTCCTTTTCGGTGAGAATACCCATCTGCTGGTAGGTGTC
CAGGGTGCCAACGGCCATGGAGATGGCTGAGAGGGGCTGGCGCCACTGGTGGGCAATCAT
GGAGAGCATTTCCCCCATAATGGCGTGACGGGATTGCTGCAGAATCAGGGCATTCTGTTT
GCGGTTTTTTTCCAGCTCCTCCTGAACCCGCTCTTCCAGGTGGCGGTTCAGGGATGCCAG
CTTCTGTTCCGCTTTCCACTGGCGGGTCCAGTCGCGACTGACGGTGACAATGCCGATCAC
CTGACCGCTGTGGCTGCGCAACAGTGATGTGCTGGAGATAAAGCGTCGCATTTCCTCGGG
GTTATCGTCCTTCCACGACCAGCCCAAAGACGCCTCGGGCTGTTGACGAGCCAATACCTT
CTCTTCAAACAAGCGAAAGAATCGGGCATAGGTTGGCTCAAAGAGGTCCTCGTCGCTCTT
GTCGACAATATCTTCTGTGCTGAGCCCGACAAAGTCGGCGAAAGCTTTGTTGCAGCCGAT
GTAGCGAAGCTGGCAATCCTTGTAGAAAATGAGATCCGACACCGAATTGGTGACAATGTC
CAGCAGGGCCGCCTGCTGGGTAACTTCCTGCTCCAGCTGGTGGGACTTCTCCAGGGCCTG
CTCCAGGTGCTTGCGCTCCACCACTTCACCATAGGTCTCCAGGGCGGCCTGGATGCTCTT
TTTGCTGAGCAGCGCGGCCATGGCCTCCATGCCCGAGGTGAGCGCGGCAATGTCGGTTGC
GGTGATCACGGGGCCGCGATTGGGCAGGATGGTTTGTACTGTCAGGCTCTGGATACGACT
CAGTGCCAGCCCGAGCAACTGACTGTTGGGTATGGCCTGAGAGTGATACTGGGCAATGGC
TTCGAAATCGTCTTCATGGTGCAGAATTCCTGCACTCAGGGTGTTGCCGAAGAGTTCCCC
GGAGAAGAGCAGCCCCTTTTCGGGAAAGCAGGTCACAAAGGAGCCGGGGCAGGGACAGTA
GGGCGTCGGAATAAAGTGGCAGAGAAAGCCGGGTCGCGAAAGCTGAAAGTTGCGCTGATC
AATGGGGTAGATGGAGGAGCGTACCCCCATCTGCCGCAGGCTGTCCGCCATCTGCCCCTG
GGTGACGATGAGCAGATCGTCGCGCCCAATGCGTTTTTCCAGGTAGGGCAAAGCTCCACA
CGCCTCTGGAAGGGCACTGTTTACCACTATATAGCGGATCCGTTCCAGGGGGAAATCCCG
GCGGATGCGCTCAAAATCCTCTTCCTGTCCAAGGGTTCCCCCGGGATTGAACAGGACGCT
TTCGTGCTGGTTTTCCAGCCAGTAGGTGCGACTGTGGGGCTTCTGCCGCATGCGCACCAG
AAAGACGTCGGAAGCTATGCTGACAGGGAGGCCCTGACTGAAGCTGGAGTGCATAATGAA
TCCTCGGGCAGGGAAAATCATGGTCGCGCAAAGTCGACACCTGATATACTCTTTATATGT
ACGCCATGAAATACATTGCGTCAATTCCTCTTGCCCAACGAAATCGGTAATAATTATTCC
TGATTTTATAGGGGCAGGTGTTGACGCCCCAAGGTGCGTATCGTTACATTTCATTTCTGG
AGGGGGCCTATGCTGGGTGGCATACTCTTGATACTGTTTTGTCAATTGGGAGGGGAAGTA
CTGGTTCGTTCCCTGGGGCTGCCGTTGCCCGGGCCGGTGGCTGGCATGGTGCTGCTGCTG
GGTGTGGTTATTGTCTATCGCGATGTTCCGGCCACCCTGCGCAGTGCCACTGACGGGCTG
CTGCGCTATCTTGCCCTGCTCTTTGTGCCCATTGCCGTGACAGGAATCATGGCGCACCGG
GTCTTTATGTATGAAATCTGGTTTCCCCTGACCGTGGCCATTCTCGGCAGCACCATCCTG
GGCATTATCACGACCGCCCTGGTTTTTCGCCTGCTGATGCGACGCCAGCAGCGCTCCGGG
AGGTCAGCGTCATGATGGAATGGGTGCTCGAAAGCTCGCTGCTGTGGCTGGGCATTACCA
TTACGGCCTTCTTACTGGGCAGCTGGCTCAATATCAAAGCCAGGCGAAATGCCCTGGTTA
ATCCGGCGCTGATCAGCATTTTTCTCGTCTGCGTTGCCCTGGTGGCCACGGGGGTTTCCC
ATGAGGAGTACTTCGCCTCCGTCTCCCTGATCCACTTTCTGCTGGGGCCTGCCACGGTGG
CTTTGGCCATTCCCCTGTACGACCAGTTTGCCCAGATACGCCGCCTGCTGGTGCCCATCA
TGGTGGCCTGCCTGTGTGGCCTGACCGTCTGCGCCGTTTCAGCGGTGGCCATCGGCATGT
ATTTTGATCAGTCCCGGGAGCTGCTGATTTCTCTGGCGCCAAAATCGGTTACCACCCCGA
TTGCCATGGGCATCAGCGAAACCCTTGGTGGTCTTGGATCACTGACCGCGGCTCTGGTTA
TTATCACGGGCGTCTCCGGCAGTATTGTGGGGCCGCTGGTGCTGAAGCTGATCCGGGAGA
AAGACGAGAATACCCAGGGCTTCACCATGGGTCTGGTGGCCCACGGCTTTGGAACTGCTT
ACGCTTTCAGCATCAGCCCTGCGGCCGGAGCTTTTGCTGGTCTGGCCATGGGATTGACAG
GCCTTTTCAGCGCTTTCTTGCTGCCACTGTTTTTACAGTTGATGGGAGTGTGAAAACCCG
CTCTTCAATGGTAAGTTTCTCAACTTTCGCACCCCCGAAACGGCAGGTTGTCGGCGCTGA
CCCACATGCAATGCTGGAATGGCCGAAATGGTTCTGCTCAGACTGCATTTCTTTTGCCAC
TTTGGACCCGCCCAAAGTGGCTGGGAAGCGTTCCCCAGTGCTGTCCTTTTCAGCCGTCCG
CTTGCCTGGAACTGGGGACCGCAAACAACCGCCCTCCGTGGCTTTTGGTTTGCGGTTGCC
GCCCTCGTGGCGGCAACCCTGCGGATCCATCGCGTTATGCAGGCAAGACCCGAACGGGAC
ACCTGCAGGAAGCAGGTGGTCCGGCAGCACTGCAGGGAAGCAGGGGTCAGGCAACGCAGC
AGATGGGGCTCTTTGAGCAGCCTGCTGCCGGATCTCCAGGACAGGCGAGCAGGCGAACCG
GAAGAACGGGCGTTCGGGGGGCGCGTTTTTGTACCCTTTTTGACCGCGCAAAAAGGGTAA
TATCTGGAAACAGAAAGAGGAATACCAGATGATTCAAGTAATTAAAATCAATACGGTTTT
AGTGATGTAAAGGCTAGGATAATAATGCCTTAGTCCAAGGCAGCAAGATGCGAAACTTGA
GTAAGTTTGTCATGTTTAATCACCCGCTGGGCGAACCAGCAACGGAAAGGGAGGGAAGAG
GCCATGCGTGAAGTTGATGTAGCCATTATCGGAGCCGGATCTGCCGGATTGACGGCTTTC
AGCGAGGTCAATCGGGTCACGGAGAATGTGGTGATCATAGAAGCCGGTGTGGGGGGCACG
ACCTGTGCCCGTGTCGGCTGCATGCCCTCCAAGGTGATGATTCAGGTTGCCGAAGATTTC
CACCGGCGCGAATACCTGGCCACCGAGGGCATCATGGGTGCTGAGCACCTGCGTCTGGAT
ATTCCTGCTGCCATGGCCCATGTGCGCAAAATGCGTGACCGTTTTGTGGCCAGTGTCATG
GGCGGTACGGTGGCACGGGCGGGGGATCGCTATATTCGCGGTAAGGCCCGATTTTGCGGG
ATGAATATCCTGGACGTAGACGGACAGAAGATCAAAGCCGGCAAAGTCATTCTTGCCACC
GGATCACGCCCCTTTGTCCCCGAGGGCTGGGAGCGCTTGCCAGTGCCGGTCTATACCAGC
GATACCCTTTTTGAGCAGGAAGACTTTCCCGCCTCCCTGGCGGTCATGGGAACCGGTGTT
ATTGGTCTGGAGCTTGGCCAGGCACTGGCACGCATGGGAGTTGAAGTTACTGCCTTCGGA
CGCTCTGGACGGGTAGCCGGCATCACGGATCCCGAACTGAACACCTCTGCTGTAACAGCC
TACAGCAGGGAATTTCCACTGCGCTTCTCGCGCGATATCCGGGTTGAACCCATCGCGGGA
GCTTCAAAGGTGCGTATCGTCTGGCCGGAAGGCTCGGTGGAGGTCGATGGTATCCTGGCG
GCACAGGGGCGTCGCCCGAACCTTGATGATCTGGGACTGGAGCCGCTGGATATCCCCCGT
GACGAACATGGCATTCCCCTGTTTGACCCCCAGACCATGCAGGTGGGTGATCTGCCACTG
TTTATCGCCGGCGATGTGACGGGCAGCCTGCCGGTGCTCCACGAAGCCTCCGATGAAGGG
CGCATTGCCGGTTACAATGCCGTGAATTCCGTGCAGCGTTTCCGGCGCAAGACGCCTTTG
CTGGTGGTCTTTACCGATCCCAATGTGATGCAGGTGGGGCAGACGTACCAGCAGCTGCGT
GATGCTGGTACCCCTTTCGAGGTGGGGCAGGTGAGTTTTGAAGGACAGGGGCGCAGTCTG
GTTATGGGTAGAAATTGTGGGTTGCTGCGCGTTTATGGGCACCGTGACAGCGGTGCGCTG
CTGGGAGCGGAAATGATGGGCCCGGCTGGAGAGCACATCGCCCATGAGCTGGCCTGGGCT
ATGGAGCGTGGGCTGGACGTGTTTGAGATGATTCGTCTGCCCTTTTACCATCCTGTGGTG
GAGGAAGGTCTGCGCACAGCGTTGCGGGAGCTGGCCGCCCGGGTGGATAGGCGAAAGGCC
CGCTGGGAACTTTCTTTTGCCTGAGCTTCCCCGGCCGTGTATAATCCGCTAAGATTCTGT
GACCAAAGCTTTCCGGAGGGCGTATCATGGGACTTTTTGAGCTTGGTGGCTATATACTCT
TTGTGCTGATGATGGCCTTTGCCGTCATTGTCATCCATCTCAAGGACAAGCGCATTGCCC
AGTTGCGAGACGATCGAAATCGCTATCTGCAGGAGCGCAACGAAGCGGTGGACTATGCCA
ACAAGCTCAGTGGTCAGGTGGATCTGGACTTCTCCCGTCAGGAGGAGAAGATTCAGCGGT
TCCAGCGAGAGCGCGATGTCCTGCTGGAGCTGGCCAAGGAGAACCTGCCCGGTGATCAGT
ACGGTGTCCTGAACCGCGCCTTTGAACAGCGGGTCAGCAAGATGAAGCCGGTCAAGGACT
GAGCGCTTCTTTCAATCCCACTCAGGGTAGCAGATGTAATAATTCTTCAGGGGTTTCCAG
GATGGGAACCCCTTTTTTCTGAAAAAAGGCCCTGTCATAGGCACCCCAGCCAGCGCAGAT
GAATTCGGCACCGGCGCTGTGAGCACTGTGCAGATCATTTTCGGAATCGCCGATATACAC
GGCTTTGCGCGGTGAGATACTCCATTGGCGGCACACTTCCAGCATGGGGTCCGGATAGGG
CTTTGGCCGGGCAATATCATCGACACAGATAGCCGGGTCGAAAAAGCGGTCAAGGTCAAA
GCGGTTTTCCATGAGCTTGTACTTGAAACGCAGATTGTTGGTAACAACACCCATGCGCCC
ATAACGCTGCCGAAGCCGCACCAGCACCTCTTCCATTCCATCGTAAAACCCCAGCTTCTC
TTCATGGTTCGCGTAATTTTCGTACCACTGGCGTATACCGTGCTGGGGGTCGTGGTATCC
CAGTTTTTTCAGGGTAACGGCTCCTGGACTGCCCATGACCCAGTCAAGCTCATCGGGATC
CAGCTCCAGGTTCAGCAGCTGGCGGGCGGTGTCCACCAGGGAGTAGACGATGACATCCCG
GCTGTCCAGCAGGGTTCCATCCACATCAAAAATCAGACCTTCCAGAGGCTTATGCCAGAA
GTGGGACATACTGTCGTTTCCTTTTCTCAAAACGTACCAGGGTGGTGATGTCCGCTTCGC
GGGCCATCCGCTGTGCCAGGGGGAAATCGCGACCCACATGCTCGGGGCAGTGGGCATCAC
TGGTGATAATGACCGGCAGCCTGTACTTCCCGGCCATCTGCAGGATCTCCGGCGCGGGAT
AGATCTGCCCGGCAGGCTTGTACAGGCCGGCGGTATTGATTTCCAGTACCATGTCATAGT
CTTTCATCAGGCGTATCGTACTCTCGTATACCGCTGTCATGATGACATTGCGGGGTGGCC
GGTAGCCGAATACCTTGATCAGGTCGAAGTGGCCGATGATATCAAAAAGCTGGCTGCGGA
TGGCCATCTGCAGAATTTCATAGTAACTGTAGTAGACATCCACCACATCGCGTTCTTTCC
ACTCATGGGCAAAACGAGGCAGGTCGAATCCCCAGTCGCCGATCCAGTGGACACTGCCGA
TGATATAATCCCAGTGGACTGATTCCAGGAAGGCGCGTATACCCGCTTCGCGGGAAGGGA
TATAGTCCATCTCTATTCCGGTTTTCACTGCCATGCCCTGCTGGCGGGCCTGCTCAACGG
CATGTACGTACTCGTGAACATCGTAGTGAAAGGCTGCGTCCGCCCAGGAGGTTTCCAGCA
GGCTGCTGGCCTGGCTGAATCGGTAGGCGTGCTCGCTGAAACCCAGTTCGCTCAAGCCGC
GTTCCATGGCAGTGTCGTAGTACTGGCGGATCCACTGTGCCGTGTAGGGGCCACTTTCGA
GGTGGACATGATAGTCGTGCAGCATCGGGCGTCCTGTCAACAGGCTGCTGAAACCATTTA
CGGTGCTGTCCGCCGGACGCTCACGCGCAGCAGCGCACTTTGCGTGCACTTCGCACCAAG
CCTGGCGTGCGCCTGCATCTGTGGGTTTTCAACGGCCTGCCTGATGTAAAGTATTCCAAG
TGCTCAGGCAAGGTTCTGTGATAGCCGCAGATCATAGCGGCAAACCCGTGGGAATTCAAG
AGAGCTCCCTGGAAAGACGCTGCCAGGAAAATATTTGCATGGATTACGGTTTTTTGGTGA
CAGCTGACATTCTTTCTGTTACAAGATGTACCCATGTTGTTTTTCCGCTCGCAGGACAAG
TCTTTTTGCCTTTCTTGTATCGTGAACACCAACGATTACACTTTTTAAGGATCTATTGAA
TGATGAAATCTATCTATGCCGGTAACTTGCCTTTCACGACGACTGAAGACGAACTCGGAA
ACCTCTTTGCTCAATACGGAGATGTTTACTCTGTAAAACTCATCTCTGACCGTGAAACTG
GCAGACTGCGCGGCTTTGGTTTCGTTGAAATGGAAGAGAAAGACTGCGAAGCGGCAGTTG
AAGCTCTCAACGGTTTCGAATTCGGTGGCCGCAAGCTGCGCGTCAACGAAGCTCGCCCTA
AAGGCTTCTGAGCAACACTTCTCCGTAACCTCAAGGCACTGGCTCAGCTGTTGGGCCGGT
GCTTTTTTTCTTTCCCACCTGTCGCCCCGGCGATACTACTCCCAAGGATTCAGAATGTCT
GTGAAATCTATCTATGCTGGAAATCTGCCTTTCACCACTACCGAAGACGAACTCGGAAAC
CTCTTTGCACAATACGGTGACGTGTACTCCGTAAAACTTATCTCTGACCGTGAAACTGGC
CGCCTGCGTGGTTTTGGTTTTGTTGAAATGGATGAGAAGGATTGTGCTGCTGCAGTTGAA
GCTCTCAACGGCTATGAGCTGGGTGGCCGCAATCTGCGCGTCAACGAAGCTCGCCCCAAA
GGTTTCTGAGGAAAATTTTCCTGAAATCATGAAAGCCCTGACTCTCCGGAGTCAGGGCTT
TTTTTGCGTGTGCTACGGGGTGCTGAAAAATTCCTGTATGGGGCGCTGCTTGCTGGACAC
TGCGCGAGCAATGCTTCATTTTGGCGACCTGAGTGTTTTCAATTGCCTGCTTGTTTTGAG
GTATCTGAGCAAGCTGCCTCATGTCGCAGTTCTTTCTCGTCCTCAGGAGGAGATGTCGTC
ACTCTTTGGGGGAAAATATTTTGCGGGTTTGATCCTCAATGTACTTCATATGGTCCAGCA
TGGCCAACGTGGCTCGTTCCGGGTCGCGATCCCGTATGGCTTCGAAGACGGCACGGTGTT
GACGGTAGAGTAGATTGTGATGGTTCGGATCCTGAAACATCCGGGAGCGTACCTCAAAGG
AGACCTGTTCCACCCAGTGGTGGATGGTGTTCATAATATGTACCAGCAGTACATTGTGGG
TGGCGTGGCTGATGGTGGAGTGAAAGCTGGCATCCGGCTCGTGGCCTACCTGGGTTTGCT
CGCAGGCGATGCGCATCTCCTCGAGATACTCCTCCATCTGCGCTATTTCCTCATCGGTTG
CCCGTTCAGCGGCAATGCGGGCGGCCCAGGTTTCCAGCACTTTACGCATTTCCACCGCAT
CAAATATGGATTCGTCACGCTTGAAAAACTCATCAATGGCGATACCCATGGAATTTTGTG
TCATGGAGCGCACAAAAGTGCCACTGCCCTGAACATTGTAAACAAACCCCTGGGCCTCCA
GGCGATGAATGGCTTCGCGCAGGCTGGGGCGGCTGACCCCCATATTGGCAGCCAGCTCCC
GTTCCGGTGGCAGCTTTTGTCCCGGCTGCAGCTTGCCTGACAGAATAAGTTCTTTTATCT
GCTTGTATATTTCGTCGCTGATGCGCTTTGGTTTGATTTTTTCAAACATTTCCATGGTCT
GGCTCATTGGTGGCTCCGAAGACAGTTCCCGCGTGGGTATTCAGTGCATGTAGAGAGAGG
AATCCTCAAAGATTAGACCTGGAGCCGTGGGCTGTCAAGCAATTTGCCGATGCTTTTCGG
GCCCGGCAAGCGACACTGCTGCTTACCGGGCCCGGGTGGTGGGTGGGTTGTTTTTGGTAG
TTTTTAGCCCATCAGCGGATCGGCTACCCCCAGCACGAAGACGGCAATCAGGGCGATAAT
GCCGGCAAAGACCAGGTAATAGAGTGTGGGTATGGCGGTCATGCGCAGGGTGCGCCCTTC
GCGGCCCAGCAGGCCAACGGTGGCGGAAGCGGCAACCACATTGTGGATGGCGATCATGTT
TCCGGCGGCAGCGCCTACGGCCTGCATGGCGACCAGCAGCGCGCCAGAGATACCCAGCAA
TTCACCGACACTGAACTGGAATTGCACCAGCATCAGGTTGGATACGGTGTTGGAGCCGGC
AATAAAGGCTCCCAGGCCACCGACAGCAGGGGCGAAGAAGGGATAGATATTGCCCACGGA
GTTAGCCACCAGCTGGGCCATGGCAATGGGCATGGAGGGCAGGTCGGCTGCATTGACGCC
GGAGTTTATGAGGATGCGCACCATGGGTATGGTGAAGATGAGCACGAAACCTGCGCCCAG
CAGCGTGCGGGAGGACTCGCCCACGGCTGCCTTCATCTCCTTGAAGCTCATGCGGTGCAG
GAAGTAGGTGATGAACACCACCATCACCATGATACCACCAGGCAGGTAGAGGGGCTGAAT
GCTACCGGAGACACCCGCTTCGCCCAGAATATTGGACCAGCCAAAGCTCAGGAAGCTTGT
GAAGAATGACTTGACTTCAGGCACCACGCGGGAGATCACCAGGATAAGCGCCAGCAGCAG
GTAAGGAGTCCAGGCCATGACTCCGGACATGGGGGCGCGTCCAGCCAGGGCGTCCAGCTT
GATTTCAATGCTGCCCATCCAGTCAACGGGCCACTCTTTGGGGGCGGCAAAATCCCATGA
CTTCTTGGGCACCAGGAATCCGGCTTTGGCGGCGGGAACAACCACAGCCAGGCCTACCAG
GGCGCCGATCAGGGAGGGGAACTCTGGTCCGAGGAAGACGCCGGCAGCGGCGTAGGGCAG
CACAAAGGCGAGTCCGGCAAAGATGGCAAAGGGTGCGATGGAAAGCCCTTCGGTCCAGGA
CTTGTTCTTGCCGAAGAAGCGGGTGAGCATGATGCACATGAGCAGGGGCATGAACAGGCC
CACGATGGCGTGAGTGATGGCGACCTGGGAGGTGATGAGCTGGTAGAAGACTTCCCAGCT
GGACTGATTTTCGATCAGGGTGGCGCTGATGCCTTCGCGGTCAAGGCCAGCACTGACGCC
AATGACGATCGGTGTTCCCACGGCACCAAAGGAGACGGGGGTGGACTGGATCATCATGCC
CATGGTGACGGCTGCGAGGGCGGGGAAGCCAATGGCCACCAGCAGGGGCGCCGCGATGGC
GGCGGGAGTGCCGAAGCCGGAGGCGCCTTCAATGAAACAGCCGAAGAGCCAGGCGACAAT
AATGACCTGAACTCGGCGGTCGGCACTGACGCTGGAGAATCCGCCCCGGATGGCCGTGAC
GGCTCCGGAGTGTTTCATGGTGTTCAGCAGCAGGATGGCGCCGAAAATGATCCACAGAAC
TGAGGCGGTCAGGATCAGACCTTGGAGGGAAGAGGCGACAATGCGGGTGAAACTCATCTC
CCAGGCGGTCAGACCAATGGCTGCAGTGGTGAGGAAGACGACGGGCATGGCGCGGCGTGC
CGGCCAGTTCAGTCCCACCAGCAGCACAGCGGCTAAAATGAGTGGGGTGAAAGCGAGGAG
TGACAATAGAGTCTGGTTCATGGGCTCTTTCCTTGTCCGCGGGCGTTTGCCCGGCTTAAA
TTGGTAATACCAATAGGTTGTTGATGGGAAAAATAGGGAATTGCCGTGGCGATGTCAAGA
AACTTTTTTGCAAAATAAAAATTGGTTCTATTTTTTCATATTGGAGAATGTGGTGCCTGC
ATTGTAGTTAGCGGCTATTCTGTGCGGTTCGGCTGAACTGTTGGGGTGTTCATCGAACGG
TGTTGACAAAATAATCATGGGGTATATCATGTTGGTATTACCAATTGAAACGGCGGTGCC
CTATGCTTGAAAAATTTCTCCAGCACTGTGCAGTGGCTGCCATGCAGACCCGGGTTATCC
CGGCGGCAGAGCTGACATCATCCATAGAATCCTTTCTGCAGGAAGGGGGTGTGGTCTGCG
CCCCTCGCTTTGAGATACCGGAAGTCTCCACCCCAGTGGATCGTGCCGGTATCCCTGTAT
GTATTCTCGAAGCCGACTGGGCTATCGGTGAAACCGGTACTTTTGTCATCAACCAGCGTA
ATCCGGAAGTTCGCCTGGCCAGTTGTATGGCCGAAACCCTGGTGGTGATCCTGGAGCGCT
CACGCCTGGTGGAAAAGCTGGAAGACGTGGCTGCCTATATGGAAGAGAAACTCTCCGGTG
CCGAAGCGGGCTTTGTGGCCTTTATCTCCGGTGCCAGCCGTACCGCCGATATCGAGCGGG
AACTGACCATCGGCGTGCATGGGCCGCGCTACATGCATGCCCTGATTCTGGAAGACAGGT
AGGAAACCATGAAGAGAAATATCCCCCAGCAGATCCGAGAAAAAATTGACGACAAGGTTC
TCTACCAGGCGCTGCGAAATTTCGGGCGCAACTATCGCATCTCCCGTGACAAGGCGTACA
GCGCCCATGACTTTGCCGCCCTGCGTACTGAGCTGTCAGCGGTAAAGCAGAACTCCTGCC
ACAACATCGACACCCTCTTTCAGCAATTCAAACAGAACGCCGAAGCTGGTGGGGCCATGG
TCCACCAGGCAGCCACTGCTGAAGAAGCCAACCGCATCATTGCCACAATCTGCCAGCAGG
CTGGTGCCACCATGGCGGTGAAATCCAAGTCCATGACCAGTGAAGAGACCCACCTCAACA
GCGCCCTGGAAAAAGAGGGTGTGGAGGTGGTGGAGACCGATCTGGGCGAATACCTGCTGC
AGGTGGGCAAACAGCATCCCTCCCACATGGTCATGCCGGCCATCCACATGACCCGTGGCC
AGGCCCGTGATATTTTCAACGATGGCCTGCAGGCAGGTCTCAGCGAAGATATCCCCGCCA
TGGTGGAGTTTGTTCGTCACCACCTGCGCCCATCCTATTTTGAAGCCGGAGCGGGCATCA
CCGGTGCCAATGTGGCCGTCGCTGACAGCGGCGCCATCGGCATTGTCACCAACGAGGGCA
ACGCCCGCCTGACCACCACCCTGCCCCCGGTGCACATCGTCCTGCTGGGCTACGAAAAGC
TGGTCCCCAGCTTCACCGATGCCCTCAAGGTTATCCGCATGCTGCCCAAGTCGGCCACTG
GGCAGACCATCAGCACCTACGTCACCTGGATTCAGGGGCAGGAAGTTACTCCTGCCGGTG
AGGCCAAGCAGATGCACTACGTTTTCCTGGATAATGGCCGCCTGAAATACAAGAATGATC
AGGACGTCAACCAGGCCCTGGGCTGTATCCGCTGTGGCAGCTGTGCCAACGTCTGCCCCG
TCTATGAGCTGCTGGGCGGCCATGTCTTTGGTGACGTGTATATTGGTGCCATCGGCCTGA
TCTACACCTCCATGTTCGGCGACGCCAAGCTGGCCAATGCCCTGCAGAAGCTGTGTTCTT
CCTGCATGGCCTGCAGCGCCAATTGCCCCGCCGGCATCGATCTGCATGCCATTATCGCTC
ATCTTCGCTTGCGATATGGCAAGGAACACGGCGTACCTCTGCTCAAGCGCGCCATCTACG
GCGGCATGCTGGCCAACCCCTCCCTGTTCCGCGCTGCCATGAAAACCGCTTCCTTTGCGC
AGAAGCCCTTGGTGGACAAGCACAGTGGACTCATGAACCTGCCCCTGCCCGGCAGCCACA
ACTTCCGCAAGTTGCCGCGCTTTGAATCCGCCACCTTCAGCGATCGCATGAAGCAGCATC
CAACGAAAATATCCACCAAGAAGGTTTTCTTCTACCCCGGCTGCGCCGTGGAATATTTCT
ATCCCCAGATGGGAACCGCTCTGGTGAACCTGCTGGAAAAGGCGGGCTATCAGGTGGATT
ACCCCGACAAGGCCGTCTGCTGTGGCCTGCCAGCCCACTTCGGCGGCGATGCACAAAGCG
CCGGGAAAACCGTGGACCAGTGCCTGGATCACTTCCGCAATCCCGATGACTACGAAGCCA
TCCTGGTGCTCTGCCCCAGCTGCGGCTCAGCCATGCAACATGAGTTTCCCCACTACGCCG
CCGCCGGGCAGCACGAAGAACTCAGCCAGCGCGTTGCCGCCAAGACCATGACCCTGGCCT
CCTTTGTGGAAAAGGCCGGACTGCAGTTCCAGTCAGGCGGCCACCAGAAAGTCACCTACC
ATGTCCCCTGCCACATGGGTCGCGGCATGGGCTCCAGCGCTGCCGACCTGCTGAAGTCCC
TGCTGGGTGAACAGTTCGCCCCCATGGAACACGCCGATGTCTGCTGTGGCTTTGCCGGCT
CTTACTCGGTAGACTACCCGCAGGTTTCCGCTGGAATCCTGGGCAAAAAACTGGAGCACG
CCGCTGCCACTGGTGCCTCCACCCTCATAACCGACTGCCCCGGCTGCGTCATGCAGATCG
GGGGTGGTGCCGCCAAACAGGAGATGGACATGCAGGTGGTGCACCTGAGCACCTTCCTGG
AAAATCTGGAGAGCAGGGGCTAGGTGGCCCCTGAGGGCAGCCCCATGACGCGCATGGCTC
AGGTATTCTACCAGTGGCTCGAAAAGCGATTTTTCTCCACGTTAACCCGTAAGATCGTCG
GAAATCTCAGCGTACTGCTGATTCTGCAGGTGCTGACCTTTGTCGTCTACACCCGCGGGC
TTGGCGCCATCGAGGCAGCGGTGGTGACCGCGCCAGGGGGCGCTCCGGAAGTCGGGCAGC
AGGTGAGCTCTCTGGTGGGCGATCTGTTTATCCGGGGAGCCGTGTTGACTCTGGTCAGTG
TGCTGGCCATGGCGGGGGCCGCTCTTTTCCTGCGCTACCTGATACGTCGTCCCATCATCG
GAATGACCCGCAGTTTCCGTGAGTCCACGGAGCGTCGTGACCTGTCCCGGGATATCGTTC
CCTACACGGTGGATGAAATCCGTACCATGGGCACCGGGTATAATGGCTTCATGACCATGC
TGCGCGCGATGATCGGTTCTTTGCGGGAGCAGGGTGTCAGAACGGCAATGGAGACCATGA
AAGTGGTGTGGAATATGGGCAGGACTATCCAGAACACCCAGCACCAGGAAGAGTATGTCA
GGGGAGTCCTGATCGCCAGTGACGAAAGCGTCCGCGCCATTGAGGACATCTCCAGCAGCG
TGCAGGGAATTTCCCAGTCAACCAGCCGCAACCTGGAGAGCGCCCGCAGCTCCCTGGATG
AACTTTCCGAAGTATCCCACGGTATTGCCCGGGTGTCGTCCATGCTCAACGAGTTCGGTC
GGACGGTGGATCGCCTGGGGGAGAACTCCCGCACCATCAATAACATCGCCCTGATCATCA
ACGATGTTTCCGAACAGACCAACCTGCTGGCACTCAATGCTGCCATCGAGGCCGCCCGCG
CTGGTGACAACGGGCGCGGTTTCGCCGTGGTGGCTGATGAAGTGCGCAAGCTGGCCGAGA
AGGTCCGTGAGGCCACGAGTGAAATTTCCGCGAACATCCAGAATATGAATGCACTGGTAC
AGCGCACCGCAGAGGAGACCTCCGGCATTCGCACCCAGATGGGAGCGGCCAGTGTCGTGG
TGGAAAAGACGGCCGGGGAATTTCGCCATATGGTGCAGGATTTTGAGCAAACCAATACCC
AGCTTATGATGATAGCCTCTGCCATTGAAGAGCTTTCCACCACCAACGGCGAAGTTCGTC
GCCAGGTGGCCGACATCAGTGCCCTGAGCAGCAGCGTGAAGGAGCAGATGGAAGACGCCG
GCATCTGTCTGGATGCGCTTTCGGCTATCACCGAAAGCATGCAGGCCGATGTGCTGAGTT
TTCACCTGGGGCAGGGGGTGTTTGAGGAAATCCTGCAGGTCACGCACCTCTATCACCAGG
AGGCACACGCTATCATGACGGATCTCCTGGAGAGTGGTGCCAACCTTTTCGACCACACCT
ATGCCCCGGTTTCCGGCACCAATCCCCAGAAGTACCGCACCTCGTACACCGATGTGTTTC
TGGCCCGCCTGCAGGGGTTGTTTGACGAAGCCCGCGCCGCCATTCCCGGCTGCTGTTACG
CTCTGTGCATTGATGCCAACGGCTATCTGCCCACCCACCACAGCAACGTCTCTTTGCCGC
CAAGCGGTGATCGGGAAAGGGATATTCAGTACAGTCGCCATATGCGCATCTACAATAACA
CGCCGACCGAACGTCGTCGCGCCAGCCACCAGGAACCCTTTTTGCTGCAGACCTATCTCA
GGGATACCGGGGAAATTCTCAATGATCTTTCCATACCGATTTTCCTTGAGAATCGCCACT
GGGGTGCCTTTATTGTGGGTTTTGAACCGCAGGCGCTCCTGACTTCCGCCACCGTGACCA
AACCGTTGCTGACCAGCTAACACATTACATACAATAAGGAAATGACATGAACCTTTCGGT
GAGACCAGGCGATATCGCCAAACTCCCCTCCACCTATCAGGAGTTCTATCGGGAGATCGC
CCCCCATTTTGCTCCCCAGGACATTATCGCTGACCCCTTGCGCACTCTGGCCTATGGCAC
TGATGCCAGCTTCTACCGCCTGATTCCCAAACTGGTGGTGAAGGCCGGCTGCAACGAGCA
GGTGGTTGTCCTGCTGCAGGTGGCTTCCCGTCTGAACATTGCCCTGACGTTCCGCGCGGC
GGGTACCAGCCTTTCGGGCCAGGCCATCTCCGATTCCATACTGGTCATGCTCGCCGAGGG
ATGGTCCCACTGTGATGTGGACGCCCATGGCTGCGCCATCACCATGGGGCCGGCGGTCAT
TGGCGCCGAGGCCAACCGTGTCCTCAAACCCTTCAGCCGCAAAATCGGCCCCGATCCCGC
CTCCATCAACCACGCCATGATCGGCGGTATTGCCGCCAACAACGCCAGCGGCATGTGCTG
CGGCACGGCTGACAACAGCTACAAGACCGTGCAGGACATGACCATCATCTTCCACGATGG
CACCGTGCTGGATACGGCCGATCCCGATTCCGTGGCGGCCTTTCGCCTGAGCCATGGCCA
CCTGATCAGCGCTGTGGAGAGCATGCGCGATGACATTGGGGCAGACGCCGAACTCAGCGC
TCTGATCCGTCACAAGTTCAAGATCAAGAACACCACCGGTTACGGCATCAATGCCTTCGT
GGACTTTGATGACCCCATTGATATCATCAAACACCTGATGATCGGCTCCGAAGGCACCCT
GGGCTTTATCGCACGTATTACCTATCGCACGGTCCACGACCACAGCCACAAGGCCTCGTC
CCTGGCCCTCTTCCCCGATATCCGCCAGGCGTGCCTGGCGGTCATGCGTCTGAACCGCGA
TCTGGTTTCGGCGGCGGAGCTGATGGATCGCAAGTCCCTGCAATCTGTCGAAGACAAGGC
GGGCATGCCCGAGTACCTGCGCACCCTGGACAGCGAAGTGTGCGGACTGCTCATCGAAGT
GGAAGCCGAAAACCACGACGCCCTGCATAGGAAGATTGACGCCGCAGTGGCCGCCCTGGA
AGGCATTCCCACCGCCCGCCCCCTGGAGTTCAGCACCGACAAGGCCGTGTGCGCCCAGCT
GTGGAATATCCGCAAAGGGCTCTTTCCCGCCGTGGGCGCCATGCGCACCATGGGTACCAC
CGTTATCATTGAAGATGTGGCCTATCCCATGGAGCACCTGGCCGACGCCATCAGCGGCCT
GCGCGCCATGCTGGATGAATACGGCTACACCGATTCCATCATCTTCGGCCACGCCCTGGA
CGGCAACGTACACTTTGTCTTCACCCAGGACTTTGCCAAGGAAGAGCAGGTACGCCAGTA
CGACGCCCTGATGCAGGAAGTGTGCAACACGGTGACTGGCCAGTACGGCGGCTCCCTCAA
GGCCGAGCACGGCACCGGGCGCAACATGGCTCCCTTTGTGGAAATGGAGTGGGGCAAACA
GGCATACAGCTATATGCTGCGCATCAAGCAGACCTTTGACCCCCAGGGTATCCTCAACCC
CGGTGTTATCATCAACGAAGACTCCCTGGCCCACCTCAAGGACCTCAAGCACCTGCCCGC
CACCCATGAAATCATCGACAAGTGCATCGAGTGCGGATTCTGCGAAGTGAACTGCCCCTC
CCGCAACCTGACCCTGACACCGCGCCAGCGCATCACCACTCAGCGCTATATCACCAGCCT
GCGCGCCATCGGACAATCCGGCGAGCTGCTGAAGCGGGTGGAAGATGACTACCAGTATAT
GGGCGAAGCCACCTGCGCCGCCGACGGACTGTGTGCCACCACCTGCCCCGTGGCCATTGA
CACCGGCTCCCACACGAAAAACCTGCGCAGCACTCAGAACAAGACCATGGGCAGACGCAT
TGCCGGCCTGTGCGCCCGCAACTTCGCCCCCCTCACCAAGGGCATAGCCCTGGCCCTGGG
CTTCTCCCACATTGCCCACCGCGTTCTCGGCAAATCCCTGCTGGGTGGACTAAGCCGCGC
CGTGCGCAGCCTCAGTGGTGGGAAAATTCCCGCCTGGGATCCCTGGTTTCCCAAAGCGGC
CTGGTTTCGCCCAGTCAATACGAAAAAAGTTGAAGCAACCCATGCTCCGAGAGTGAGCCA
GGATGGCGAACGGCAGACACTTGAGCCAGGGAAGGAAGCGAACGTGTCTGGGAGGAGCAT
GGGTGACGAAGCGCCCAGGCAGGTCGTATACTTCCCCGCCTGCGTAAGCCGCAGCATGGG
CCCCGCCCACGGCGACCTCGACCAGCGCAGCCTGACCGAAGCCATGCTCAGCCTGCTGGA
AAAGGCGGGATACGAGGTGATTTATCCGGCAAACCTGGACGCTCTGTGTTGTGGAACTCC
CTTTGAGAGCAAGGGTTTCATGGAAGAGGCCGATGCCAAGAGCAGCGAGCTGGAAAAGGC
CCTGCTGGCAGCCAGCGACAGTGGACGTATTCCCGTGCTGTGCGACACCAGCCCCTGCCT
CTATCGCATGCGCCGGGTCATGGATGCCCGACTGAAGTTGCTGGAACCCGTGGAATTCAT
TCACGACCACCTGCTTGGGCACCTGAACATTGAGCCCCTGCCCGAAACCGTGGCCATTCA
CATTACCTGCAGCGCCACCAAGATGAACCTGCAGCCGAAATTCCAGGCCGTGGCAGCCGC
CTGTGCCCGCAGCGTGGTTTCCCCCCCGGAAATCAAGTGCTGTGGCTTCGCCGGCGACCG
CGGGTTCAACTACCCCGAGCTCAACGCCTCGGCCCTGGCGCCCCTGAAGGCAGCCCTGCC
CGCGGACTGTAAGAGCGGATACTCCAACAGCCGTACCTGCGAAATCGGCCTGGCTCGCCA
CAGCGGCATCAGCTACCAGTCCATCGTCTATCTGGTGGATCGGGTGGCACGGCCTAGAAG
CGATAGTTGAGGGAAGCTGTTATCAGCGTTTTTTCATAGCGGTAGAGGGGAATGTTGGAA
TCGTTCTCCAGATACTGCACTCTGCCATCCAGGGTGATGGCAGGCGTCAGCTCACGGGAG
TCAGAATTTTCGGGGAATACCATCCTGGAAGAGCAGCAGTTCGCCGGGCCAGATCATGGT
CCAGGATTCGTTATAGGTAAGTGGGGTGGTGGCGATGACGGTCACCCGGTCGGCGGGGGT
GGTCACCTGGCTGAAATCCAGGGTAATGTCCTGATCCACCAGGTGGGCGGACTGGAAGGG
ATGCTCGCGAATAATATAGTTGAGTTTGGTGCTGCAGTGGGCAAAGAGCCACTGTCCGTT
GGAGAGCAGAAAATTGAAGATGCCGTGGGTGGCAATGTGGCGGGTAATTTCGGCCATGGC
CCTGTACAGCGCTTCCGCGTTGGGGTTTCCCTGGGGAAAGCTCTGGAACAGGTGCTCCAG
GATCAGGCAGAAGGCGCGCTCGCTGTCGGTGTCGCCCACGGGGTTGTAGCGTCCACCCAG
GGTCGGATGGAAATGGTTCAGTTCGCCGTTATGGGCAAAGAGCCAGTATTTTCCCCACAT
CTCCCGCACGAAGGGGTGGCAGTTCTCCAGGGTGACATGGCCGTGGGTGGCTTTGCGGAT
GTGGGCAATGACATTTCTGGATTTGATGGGATACTGTTTCACCAGGGCGGCGATGGGCGA
CTGACTGGCGGGCAGGGAGTCCAGGAAGGTGCGGCAGCCGCCGTCCTCAAAAAAGCCGAT
GCCCCAGCCGTCGGTGTGGTGGTCGGTCAGCCCGGCCCGGGCGGCGAAGCCCTCGAAGGA
AAAACAGATATCGGTGGGGACATTACAGTTCATTCCCAGGAGTTGACACATACTACACCC
ATCCCAGAGCCAGCCACCACAGGGGCAGCGTGATAAAGGAAAACACAATCCCAACCCCAA
GAAGCAGGGGAACCAGTTGAGGACGCAGGCCGTACTCCATGGCCAGGATGCCTCCCACGA
TCATGGGTGGCATGGCTGCTTCGAAGATGGTGACCTGCACGATCTCCCCTCTGCCTCCCA
GCAGCAGGACAAAGAGGACGAATATAGCCAGGGGAGCCAGCAGCATCTTGAAACCAAGCC
CCAGGGCCAGCTCCCGCTCAAGGCCCCGGAGTCCCCGCACGGTAAAGAGGGTGCCCACCG
AGACCATGGCCAGCATGGGAACGGTGCTGCCGATGGTGCTGAGGGTATCCGTCCACCACA
GAGGATAGGCAATGGGTCGCAGGAGCAGGGCCACAATGGCGGCAATGGCGGGTGGGAAGG
TGAGGATCTTGCGGGCAATGGCTGAGGGGCGGATGTTGGCGCGGGAGGAAAAGATTCCTG
CGGTGACAATGCCGGCGGTGGAGAGCACCAGAAAGCTGCCGGCCTGATCGGCGATAATAC
CCACCGCCAGCATATGGGAGCCGTAAAATGCGTCGATCATGGGCAGGCCGATAAAGGAAG
TGTTGCCCATGCCCCCCAGCAGAATCAGGCAGCCCACGGTGGCGCGATCCAGCTTCAGCA
GTTTGCCGACGACGAGGAAGAAGGGGATGGCCAGGCCGAAGGTCAGCCAGGGCATGGCCA
CGGTGAACAGCAGTTCCCGCTGAAACTCCAGGCTGTGTATCTGCAGCAGTACCAGAGCGG
GCAGGCTGATATAGATGATGACGGTGTTGATCACCTGGGGGGCATTCTCGGCGATGCGCC
CGGTGTGGCGCAGGATGGCTCCACCCATAAAGCACAGCACAACCATCAGCAGGCTCTCCA
TGGTACTCCTTTCGTCACTCTTCGCGGTACAACGGCACTTGCGCCCATATTATCCAGGTT
CGCCATCAAGGCATTGGCGCGAACGCTCCTGCCTGCTGCAATGCCTTGCCTGTCAGCAGG
CGGGCGGCCTCTTCCAGAATGCCTCGTGCCTGTGCCGGGGTTTCGTCCAGGAACTCCAGT
CGAATATCACGAACCCCCCGGCCAAGCAAGCCCGGAAGTGTGTGCAGTTGGTTCAGGCTT
TGGCCGTGGTAGATGGTATTGGCGCAGGTGGCGTCGGCCTGAACCATGTGCCGTTGCCCT
TTGCGGTCGCGGATTTCCAGGAGATGGTGCTGGCACAGGAGCCCACAGGCGGGTTTCGGG
CGGCCAGCGGCCAGGTGCCCGCTGAAGAGGCAATAGCCCATGTGAAACATGGCCGGGTGA
AAATGCACCGGTACTTCCATGCGACCGGGGTCTGCCTGCTCAAGAAGCAGCCAGAGCTGG
TTCTCCTCCAGCTCTGGCGAGGGGCAGAGGCGATGGAGCCCCTTTTCGAGGAAATACCGG
AAGCTCAGGGGGTTGGTGATGTTCAGGCGCATATCGCCCACCAGGGTGGGGTGGGCATTC
TGCCCCAGCACGAAGCCCAGGGAGCTCAGGCTGCGAATCAGCAGGGTATCGGGACTGTGG
TTGAGAATCGCCTCCATGGATGGCCCGTCGTGGGGCTTGAGCAGGGCTGGAGTGCACAGG
CCGGTGGCATATCCCAGGTCGCGCAGCCGCCGCAGGGCGCTTGTGGGGTCCTGGCCCGCA
GGCAGGTCAAGGTAAACGGTTCCCATGGGCAGCTGGATTCCTGGCAGGGCATCCAGCTGC
GCTTCATTCCGCAGCAGCAGGTGCAGGCGGGGTGCAGCACATTGCGGAGCATGGGTCACT
GCCGGAAGCGGCAACACCACGCATGGAGGTGGGGTGCCGTGGGAGCGCCGGGCGATGAGC
GCTTCCACCGCAGCACGGCGGAGCTCCTTCAGCTCGCTGTTGGGCAGAAAGAGTCCCGGC
TCCACATCCACCTCCCACTGTTCGATGGCAAAGGGGGTGCGGCCCAGGGCACCCAGGTGC
TTGCGCAGGGTGGTTTCATCCAGGGGAGCGCGGCTGGCGGGTTCCAGCGCAATTTGGCTG
CTGTTGCGCACATGGTGGCCATCTTCATCGTGCAGGTGCAGTTCCAGTGGCGCTCCTGCG
CGGCCCTGCAGACGGGCGCGCAGGGGAATGGTGCGCTGGCGCTGCTGATCTGTCCAGCTG
CGCTCCAGCTCTTTTTCCACCGCCGGGGCGCTGGTGATAAAGACATCGGCCCCTGGCGTA
ATGGTGTGGGCGGGGAACTCCCGTCCCATGGTGAGGGTCAGCTGTGTGCCGGCCTGTGCC
ACACCATAGACAGACCCGCCGTGCTCGGCCTTGCCCTGGACCAGCAGCAGGCCATCGCCA
GCCTGGGGGGTGTAGCGGCACACCTGATGGATCAGCAGCTGCTGTCCCTGTACGGCGTGG
ACAGAACCCAGGCGCAGTCCGCGATCGCCGGAGTAGTCCGGTTCCATGAGGGTGCGCTGG
AAGGTCTCTTCCAGCCAGCCGCTGGAAAACCGACGGCCGAAGGTCAGGGCCATGGTTTCG
TGGGGGGGTGGCATATGCGCTTGCCACTGCCATCTCCCCAGGGCCGACCCATAGGCCTGC
AGCACGGCGGCCACATAGTGGGGGGATTTCAGGCGGCCTTCAATTTTCAGGGATTGGATG
CCCATGCGGGCCAGGGTGCTGGCCTGGCCTGTGGTGCACAGGTCGGTGGGGGAGAGCAGA
TAGCGCGCCGGACCCTGCTCCTGGCCGTCCAGGAGCAGATCGTAGGGCAAGCGGCAGCTT
TGGGCGCACTGGCCCCGGTTGGCGGAGCGCCCTCCCATGGCGAAGGAGGCGAGGCACTGC
CCCGAGCAGCTGATGCACAGGGCGCCATGCACGAAGACTTCCAGTTCGCGGGTGGTGTGC
TGACGGATGGTTTCCAGCTCCCGCAGGCTCAGTTCACGGGCCAGGATAAAGCGGCGGATG
TCCAGATCCTCCAGCGCCTCCATGGCCCAGGAGCTGGTGATGGTCATCTGGGTGGAGGCG
TGAATGATCTGGGAGGGGCAGATATGGCGGATCAGGCGGGCCAGCCCGATATCCTGTACG
ATGATGGCATCGGGGCAGAGTCCGATGAGTTCCGGGATCAGGTGGCGGGCGCTCTCCAGC
TCGCCGGGCAGCAGCAGGGTGTTCCAGGCCACATAGGCCTTCAGGCCGTACAGGTGGCAC
AGGGCAATGCTTTCCCCCAGTTCCGCCATATCCATGGTGTTGGCGCGCGCGCGGGCGTTA
AAGCCGGGCATGCCCATATAGATGGCATCGGCACCGTTGTGGATGGCCGCCAGCAGCATC
TGTCTGGTGGATACGGGGGCCAGCAGTTCCGGCATCGGATGGGAAGGCCGTGCTGGTGTT
GCGGAAGACTTCAGATCCATACTTCTGCCATGGCGGACAGGTTCCGGGAGCAGCGTCTAT
TCATGGGCGTGGTTCCTCAGGAAGGGTATGGCACATCCGGCTGCTCACGATGCCAGGTGC
AGCAGGATGCGCAGCAGGAAATAGGCATAGGGCAGGGAGGTCAGTACCAGGGAGAGGCGC
ACCGTTGCCATGAACTGTTCAGCACCGGCCTGACGAAACGCCTCTTGCAGGACCAGCGCC
TGGTCAATCCCTTTCATGGAGTAGAAGAAATACAAAAAAGAGATCATGAGGAACAGAATG
CCCAGGGCAAAGGCTTCCAGGGCAATAAAGCACACCAGGGCAAAGAGGATGTGGATGAAG
GTGCCGTGGACTGGCTGGGTGAAGCGGATATGTTCAATGGAGAGGCCTTCAGAGGAAGGG
CGCGCCATTTGCTGTTGCAGGATGCGATAGTTACTGAAGCTGGCGTACAATTCCATGATG
GCGAAGTACGCTGCACCGAGGACACTGATGAGCATTGAGGTTCTCCTTGCAAATTCGGGC
TGAATATACCATAACTTATGGCGCAAAGTAACCGGGCAGTTGTCCGGTTGAATTTTTTGC
CCATGCTCCCGGCCCGTCACGTGGCCGCGAGGCTATTTTCCGCGAAGGAAACACCTATGC
TCAACTATACGCGCACCTTTGACGTCATTGTGGTGGGAGCGGGCCACGCTGGCTGCGAGG
CGGCCCTGGCAGCGGCCCGCATGGGCTGTTCCACCGCCCTGTTCAGCATCAATCTGGACA
CGATTGCTCAGATGAGCTGCAATCCTGCTATTGGCGGCGTTGCCAAGGGCCATCTGGTCA
AGGAGATCGATGCCCTGGGGGGTGAGATGGCCCTGAACATCGATGCCACGGGTATTCAGT
TTCGCACCCTCAACACCAGCAAGGGTCCGGCGGTGCGTTCTTCCCGTGCCCAGGCCGACA
AGCAGCTCTACCGCAAGCGCATGAAGCAGGTGCTGGAGCTGCAGCCCAATCTGCATATCA
CCCAGGATATGGTGACGGGCATTTTTACACAAAACGGGGTGATTGCCGGCGTTATCAGCC
AGATCGGCGTGCGTTACCACGCGCGGGCGGTGGTGCTGACGGCAGGAACCTTCATGAATG
GCACGGTGCATATCGGATTTGAGAGCTTCCCCGCTGGTCGCCTGGGCGAGCCTCCCGCCC
TTGGACTCTCCGAATCCCTGCAGGAGCACGGGTTCGAGCTTGGGCGCCTGAAGACCGGCA
CCCCGGCCCGGGTCAACCGGCACTCCATCGACTTTTCCAGAATGGAGGAGCAGCCGGGTG
ATCCTGACCCCAGGCCGTTTTCCTTTATGAATACCCACATCCGCCAGTCTCAGGTTCCCT
GCTGGATCAGCTGGACCAACGAACGGACCCATGAGATCATTCGCCGTAATATTGAGCGCA
GTGCTCTCTACAGCGGCAAGATCACTGGCATTGGCCCCCGCTATTGCCCTTCCATAGAGG
ACAAGGTGGTCAAATTTCCCGACAAGGATCGTCATCAGACTTTTCTGGAGCCCGAGGGCT
ACGATACCAATGAGTTCTACATCAACGGCATGAGCACGTCGCTGCCTGTGGATGTTCAGA
TGGAGTTTTACCGTACCATTCCCGGCCTGGAGCGGGTGGAGTTGATGCGCCCCGCCTATG
CCATTGAGTATGACTTTATTCCCCCCACGCAACTCTGCGCCACCCTGGAGACCAAACCCG
TGCGGGGGCTCTTTCACGCCGGGCAGATCAACGGCACCAGCGGCTATGAAGAGGCGGCGG
CCCAGGGTTTGCTGGCGGGGATCAATGCGGCGCTGCGCGCCAGCGGGCGTGAACCGGTGA
CCATTGGTCGCGAACAGGGCTATATCGGGGTCATGGTGGACGACCTGGTGACCAAGGGTA
CCCGTGAGCCCTATCGCATGTTCACTTCCCGGGCCGAACATCGCCTGGTGCTGCGCGAGG
ACAACGCGGATCTGCGTCTAACAGAACTTGGCCGTCGTGTTGGTCTGGTGAGCGATGAGC
GCTACCGGCGCTTTGAGATCAAGCGAACCATGGTGGAGGCGGAAAAAAAGCGCCTGCAGA
ATCTGACTGTCAAACCAGCTCCCGAAGTGAACCAGCTTCTGGCGGAACTGGGCACAGCGG
TGTTGGCCGAGCCTTTGCGGGCAGCCGCTCTGCTGAAGCGTCACGAGGTGCACTACAAAC
ATCTGGTGCAGATGGGAGCGGGCCTGGCGGGCTTGCCCGCCGATGTGCGGGAGCAGGTGG
AAATTCAGCTGCAGTATGAAGGCTATATCCAGCGGGAAGAAAAATTTATCCAGCACCAGA
TGAAGCTCGACCGGGTGCAGATTCCCGCCAGTTTCGACTACGAAAGCGTCTCCGGCCTTT
CCCGCGAAGTGCGGACCAAGCTTCTGGAGATTCGCCCCGCCACGCTGGGGCAGGCGTTGC
GTATTTCCGGGGTGACCCCGGCCGCCGTTTCCGTGCTGAGCATCCACCTGGAAAACCTGC
GTCGTCAGCAACGCGGAGCCCAGCAGTGAGCGCCTTTGAAAATTTTCTGCGTGATCTGGG
GCGCGAGGAGCTGCTGCCACTATTCGAGCTGTACTGCCAGGAACTGGTTCGCTGGAATCG
GGCCAAAAAGTTGACGGCAATCACGGAGCGCGCGGAAGTTTACGATCGTCACTTTCTCGA
TTCGGTTCATGGGGTGGATGGGCTCCTGCCCCAGGGGGCGCTGGTGATTGATATTGGCTG
TGGAGCCGGATTTCCGGGGCTGCCCCTGAAAATGCTGCGGCCCGATATCCACCTGATCGC
CGTTGACTCCATTTCCAAGAAGATTGCCTTTGTGCGCCATATGGCACGCAAGCTTGGCCT
GCAGGGGGTGGAGTGCTTTGACCGGCGCGCCGAGGAGCTGACCCAGCTGCACGCCAAGGC
TGATGTGGTCACTTTCCGCGCCGTTGCCGACAGCGCGTTGCTGGTCAAGATAGGCTTGCC
ATTCCTGAAGCAAACAGGTAAGTTACTGCTCTGGAAGACGAAACGGGAAGTTCCCGAAGC
CGAACAGGTGGCTGGCCGCACTGGACTGCAGATGACATTCCACGCTACCCCTTTTGGTGA
AGAGACGGGCATTCTCGAGCTTTCATACGCCCGCTGACTGGCCTTTCGAGCTTAAGTGGA
GGAGCACACGATGATATTTGCCATCACCCATCCGCGCAACGGCAGCTTCAAGACGACGAC
AGCAGTTAATATTGCCGCAAATCTTGGTATATACGAGAAGAAGACTCTGCTGGTGGATGT
GGCCGGGGGCGATGCCTCCACACTGCTGGGCTGCGAGAGAAGCCTGCCGGGTATCACGAA
TATCTATCGCGGTGGCGAGCGCATCGTCGATTACGTGGTGCCTACCCGCTCGCCGGGGGT
TGATCTGCTGCCTTTTGGCACCGGCAGCTTCGGATTCGGCATGTTCTGGGAGAGTCTGCT
GGAGGAGCTGCAAAGCGAGCCCTACACCTATATTGTCCTTGACGTCAACCTCAACCAGTA
CCCTCCCCTGGGTGCCAGGTACTGGAACTGGATGTTCTTCCTGAACCACCGTTCGCCCTT
TCAGGTGGAGGACGCCAGGGCCATGGAATCCATGGCGCATCTGGTCAGCAGTGTGGCGGA
TCTCTCCTTCCGGGTTATCAACATGGGGGAGCACGCGCCGGCGTTGGAAGGTCTGGATAT
CTTCGAGACGAGTCTGCCCATTGACTCCAGCATTCGTCGCTACACGACGCCAGTGGCCAA
CAGCCAGATCACTTCGCACCTTTCCCGCAGCTTTACCCAGCTGACCAACGAAATTCTGAC
ACTGTCATAAATTGGAGTAGTTTTCATGCGTACCACGTATCTTGTCGGCAACTGGAAAAT
GCACTATGCGCCTGCGGATACCCGCACCTTTCTGGCGCGTTTCCTGTCGCGTATTGGCAC
CGTCACCGCCGGACGTGAAATTGTCTTCTGTCCCCCTGCTCTCTCTTTGGAGAGCGCCCT
TGAGGCGGTAAAAAGCACGCCGGTGTCCGTCGGCGCCCAGAATGTTCACCACAAGGAGTC
GGGAGCCTATACCGGAGAGATATCCGCACCCATGCTGCAGTCCATGGGGGTGAAATACGG
TATTGTTGGTCACTCGGAGCGTCGCCAGTATTTTGGTGAAAGTGATGTGCTGGTGAACCA
GAAGGCTGTTGCCCTGCTCAACTGTGACATTACTCCCATCATCTGTGTGGGCGAGACCCT
GGAGCAGCGTGAAGCCGGTGAGGCGCAGGTGATTGTGCGGCAGCAGGTGGAAGCAGCCGT
TGCCGGCATGGATATCACCCGCCTGATTATTGCCTATGAACCGGTGTGGGCCATTGGCAC
CGGCAAGACGGCAACGCCCGCTGACGCTCAGGAGGTTCACGACGTGATTCGCGATACCCT
GCGCTCCCTGGGAGACAGCCAGCGGGTGCCGATTCTTTACGGTGGATCAGTAAAGCCGGA
GAATATTGACAGCCTCATGGCTCAGCCCGATATCGACGGAGCCCTGGTCGGTGGAGCGAG
CCTTGAAGTGGAGAGTTTCCTGCGTATCTGCCAGTATAACGCCGGAAGTTGACCTGCCAG
GCGAATCAGTATATTCTGCATTGTTTTTCTGTCAGGCGACTGCATGATTTCCATGGCACA
GTGGAGGGCAGGAGCTGATATCGGCATATGTGCGGATATTTCTGAAGCAATTTCTGAAGA
GTAGAGAAAGGTATAATTTCCCATGACCACACTGTTAGTTATTCTGCATGTTCTGGCGGC
TATTGCCATTATCGCGTTTGTTCTGATTCAGAAGGGCAAGGGTGCCGATATGGGCATGAT
GGGTGGCTCCGACTCCATTCTGGGTACCGGTGGTGCCAATTTTCTCATCAAGATCACCGC
GTTTGCTGCGGTTATTTTCCTGGCCACGGGCCTGATTCTGGCCATGGTGCAGACGCGCGC
CTACACCGAAGGTGGCAGCGTTATGGACAGCGCTGAAGTTCCGCAACAGCAGCAGCGTGC
CGCTGATTAATCGTCCAGGGCCTGGCCCGATGCCATCTCACTCCTTCTGGCAGACATCAT
TTCCCCGGCGCGCGGTTCTGCTGTCCCTGGCGCTGCTGCCCCTGAGCGGCTGCTCTTCCC
GGGAAGTGCGCCGCCATTTTGAGCAGATGGGAAAGGCCGCTGTGGATGAGGGGCTGGACA
CGATTTCGTCGGGAATCCCATCGACGGGGAATACCGTGATGGACGAGCTGGTGCGTCAGC
AGTTCCGGCAGCTGGCCGACAGGCTGCGGGCCAAGTGGGGTGATGAACGGATTGCCAGTC
CCACCGAGTATGTCAAGTATACCGACGACTACAACACCCGTGCCATTGTCAACTTCGAGA
CGGGCAGTATCCGGGTGGAGACCATTGCCAGCGATAATCCCCGCACGGTTCTGGAAAAGG
CCATCATCACCACTCTGCTGACGCCGGAAGATCCCGGCAAGGTTGATCTGCTCAGCGACC
GGGCGGTGGAAGTGGGCAGTCAGCCTTTCCTCTACAATCTGGTACTGGATCACGAGGGCC
AGCCCATCCGCTGGGAGTGGCGCGCGCAGCAGTACGCCAGCTACCTCATCCAGACCGCCT
ACCAGCAGGATCGCTCCCAGAGCCTGGTTCGTCATTTTGTCAGCTTCGCCATGGTGGACG
GTTATCAATCAAATCAGCAGCGCCACTATCAGGAATATGTCAGTACCAACAGCCAGCGTT
TCGGCATCCGGCAGCCCCTGATCTATGCCATCATGGAGGCGGAGAGCAGCTTTAATCCAC
ACGCCATGAGCCATATTCCCGCCTACGGCCTGATGCAGATTGTCCCCACCACTGCCGGGC
GCGATTCCCATGAACTGATTTACGGGCAGCCAGGCACGCCCACCAAGGAGTACCTCTTCG
TGCCCGGCAATAACGTCCGCATGGGCGTAGCCTACCTCTCTATCCTCAACGACCGCTACC
TGGCGCGCGTTACCCACCCCCAGTCACGGGAGTACTGTGTGATCGCCGGATACAATACCG
GCAGCGGCAATGTCCTGCGCGCCTTTGACAGCGATCGCAGCCGGGCCTTTGACCGGATTA
ACGCCCTGTCGCCCCAGCAGGTATACCACCATCTGGTGCAGCACCTGCCCTACCAGGAGA
CCCGCGACTATATGCGCAAGGTGACTACCTTTGAGCGCAAGTATCTGTGACACTCGGACT
GCTGAGGGGCTTTTCAGGTGCTGAGCTTTTCAAACTCCCGGTAGAGGATTGATTCCTCAC
GGCTGATTCTCTGGCGCAGGGTTGCGTAAAGTTTGCCGAAATCCCGTGCGAAATCCAGGC
GGTTCTTCTCTTCCCAGGGGTGCTCAAAAAATGCCACGGCGAACCTGGATATTTCATCCA
TCTCACTGGCAAAGCTGGAGTATATTTTCCCCAGGCGCGGGTCCTGGCGGGATGCCTGCT
CCAGCTTGGGGTAGAGGTGGCGATCCTCCTTTTCCAGATGCGCCAGCAGCGCTTTTTTCG
CCCCCATGAGCTTTTGACGTCCGGTTTCATTGCCGACTCCCAGCTGCCGCACTTCGTCCA
GCAGGCAGAAGAGTTCCTTGTGATCGTGTATGAGTTCCTGAATCAGTGCCATGATAGCCT
CCTTGAAGAGTATTCTGGAGGAAATATAGCTGCGTAGAAGAAAGTTCCCTTGAGCTACGT
CAAAAGAAGGCGAATTCAGGCGGGACAGAATTGCAGATAGACCTGACGCTGGCGTGGGCC
GTCAAATTCGCAGAAGTAGAGCCCCTGCCAGGTTCCAAGCTGCAGAGCTCCTCTGGCGAC
GATCATCTGCGCGGAGCAGCCCAGCAGGCTTGATTTGATGTGGGCGTCGGAGTTGCCTTC
CATATGCCTGAAGGAAGGATCAGCAGGAATTCTGCTCTTGAGGAAGTGTTGCAGGTCTAC
CGCGACATCGGGGTCGGCATTTTCGTTGATGGTCAGAGCCGCCGTGGTGTGGGGCGTGAA
AGCGAGGAGAATTCCATCTTTCCAGCCGTTTTCCCGCACAGCCTCGTGGAGAGAGCGGGT
AATTTCAATGAACTGGGTGCGTTCGTGGGAGTGGAGTGTCAGGACGTGCATGGTGACCTC
AAAAAAAGAGCCGGAAAAGGCTTCCGGCTCAAGGGGGGATCGTGAAACGGGGGGTTATGC
CAACTCGAGGACGTTCTGTACCAGCTTGTCGATGCCCGATTTCACTTCAGACATCCTCTG
CCCCAGCATGTAGGCGGGGGTCGTGACGATGCGGTGTTCATTGTCAACGACCACGTCAGT
TACCCGTGCCTCTATGTGATTCGCACCGGTTCTGCTGATCTGTTCAGCCGTGGCGCTATC
GCTGCCTATAGTAAGTTTCACATTATTGTCGCCGAAAACCCTGGCGACAACAGCTGGCGC
TATGCAGATGGCTCCCAGCACTTTTTTGGCGGAGTACGCTTCTTTCAGGACCCGCTCCAC
TTCAGGATGTATGCTGCACTCAGCGCCCTGTGTCGCGAAGGTGGAGAGATTCTTGGCCAC
ACCGAATCCACCTGGCATAATGATGGCGTCAAAGTCGCTGCCCTTGACATCGGCGATGGG
AGTGATATTGCCGCGCGCCACCCGGGCCGATTCCACGAAGACATTGCGTGTTTCACCGGC
AGCCACTTCACCGGTGGCATGGTTGATGACGTGCATCTGGGCCACATCCGGTGCCACGCA
GGTGACGATTGCCCCGGCCTTTTCCAGGGCCAGCAGGGTGAAGACAGATTCGTAGATCTC
AGCACCATCAAAAACTCCGCAGCCAGCAAGAATAACGCATACCTTTTTTGTGGACATGTT
TACCTCCTTTTCGGGCTTTCAGCAGGGGTTACGATTATCGATGATTCTGGGCTTCAGCTG
GTGGTTTCCTCATCGGAGGGCTGCTTCGGTGCCTCTGCCGGGCGATTTTTTTTTGCCTGG
TACAGCTCCATGAAGTTGACGCTGGGCAGGGTTATGGCGCCGTATTCGCTGCGCATGCTG
AGGTTTGCCACACATTCGCGGCTGTACGGAAAGAGGATTGATGGGCAGTTCACGTTGAGG
ATAATTTCACGATCCTCTTCGTCAAAGTCATCCTTCAGGGCGAAAATGCCGGAAAGTACG
ACTTCCATGACAAAGGGGGCAGTTTTCTCCTCGGCAAACACCAGGGCGGTGATCAGGGTG
ACCTTGTACTTCTCGTCATCCAGACGGGTGTACTTGGTGTTGATGTTCATCTGCATATCC
TGCTGCCCTTTGACATCCTTGAGGGCGTAGCGCGGACGGGTCCGGTAATGGACTCCCTCC
AGCATGGTTCCCAGCAAGTGTACGGCACCGATTCCGCTCATGTTCTCTCCTTTGACCGTA
TGGCGATTCTGGTCAGTTGATTTTCTGTGACAGCCTATACGAAAACCATAAAAAATGTAC
AGTGAAAAGGCGTTGGGGTGTTGTGGAAAAACTGTTGATGTTTTCATTGTTTTGAGGGGA
AGAAGTCGATGCTCCAAGGGTCAGTGGGCAGGTGAGTTAGGGTGGCTGCTCCATCGGGTG
TTCTTGGGAGGTCGTAAATTCAACGGACACTTTTGCGTATTTCTTGAGATTGCCCGCTGA
TTATCTTCTTTATTTGGTGTAGGTTAGCGTGGGTTCGGCAGTGGCGCCTCAGGGTGGCAG
TTTCCCAATGGAATATGCCTGTGACTTTTTGCCCGTGCCGAATACGCTCTCCAGGTTCTC
CCGTGTTTTGTTACCAAGTGCCTGTTGATAACATGTTGATAGCCTTGGGGTGTTAGTGGC
AACTCCAGATACATGTAGCTTTACGGTAAACTGAAGTTTCGCACTCCCGAAACGACAGGT
TGACTGCGCCGATCCTGGCACTATGTTGGAATGGAGGAAATGGTTCTGCACAGACTGCGT
CGCTTGACATTGCCCTCACCCTGTTTATGAGTTTCTTTTGCCACTTTTGGGTCGCCAAAA
GTGGCGTAAAAGCGACCCCCAGTGCTGTCCTTTTCAGCCGTCCGCTTGCCTGGAACTGGG
GACCGCAAACAACCGCCCTCCGTGGCTTTTGGTTTGCGGTTGCCGCCCTCGTGGCGGCAA
CCCTGCGGGTCCATCGCGTTATGCAGGCAATTGAAAAGTTCTCAGGTGCAAGGCGCACGC
AAGGTGAGGAGTGAGACGTACTTCCTGTACGTCGCAGTGACGAGCACTGGTGAGCAACGC
CGCAGATGAGGCTTTTCAGCAGCCTGACAGTCGGCGCGTTCTGGCTGGGAAAGTACACGG
GGGAGAGACAGAAGCAGACAGTTCCCCCCTGAGCCCGTCCGGTGAGTGCGACGCCTGGCT
GGCAAGACCCGAAGGGACACTCACAGGAAGTGAGTGGTCCGGCAGCACTGCAGGGATGCA
GGGGTCAGGCAACGCAAAGAGGCCCAGGTGCAAGGCGCGGGCAAAGCGAGAAAGGAGGCG
TACTTCCCTGTACGTCGCAGTGACGAGCGATGCCCTGCAACGCAGCAGATGGGCCTCTTT
GAGCAGCCTGCTGCCGGATCTCCAGAACAGGCGAGCAAACGAGCCGGAAAAACGGGCGTT
CGGGGGGCGCGTTTTTGGGTCCTTTTTGCGCGGTCAAAAAGGACAATATCCGGAAACAAA
AAGTGGAATACCAGATAAGTCAAGCATTCAAAATCAATACGGTTTCCGCGATATAAATGT
CAGAATAATAACACCTTAACCTAAGACAACAAGATGCGAAACTTGAGGGTAAAGCGATCC
AACATTGGCGGACTCTGGAAATCACCCATCTGTGGCTTTGCCCGCGGTGCCTCATTGCCG
CAAGCGCAGGGGAAGCGCCCTTGCTCCTTGTTCGCGGGCAACCTGGCACCTTGGGTTATT
CAGTTGCCTGTGTCTTCCCCGGGGCTGGATTGGGCATTGTAGATGAGTACGTTGTGGTAG
AGGTAGTAGGCCATGAATTCGCCGAGGGTTTCAAAGATGCGGATATCGTGTTCATGGAAG
AAGCCCTTGATATGATGGGAGAAGCACAGAACCCCCAGCAGCTCCTTGCGGCAGATGAGT
GGAGTGCAGATAAGTGAATTGATGGGAGTACCCAGCGCATCCTTAGCGGTGAAACGCGTG
TCCCGTGTGACATCACCAAGCAGGGCGGTTTCACGGTGCTGGGCAACCCAGCCGGTCAGA
CCTTCGCCCATGGCGAAAGTCACGGGTTCGGTATCCTTTCCAGGAAGACTTATCTTCTGG
TGCTCGCGATTATAGCTGGAGATCATCTCCAGCGAGTCCTCGTTGCAGAGGAAAAGGGCC
ATATTATGGAAGGGCATCTCCAGAGCCACGACCTCAAGGGCGTGCCTGGCGGCATCTTCC
TTGGTGGGGAAGTTGCGGTCACTTTGCAGCAGGACTATGGCGCAGGAGAGCGCGTTGATG
ATTTTATCGTAATTGATGCGCAGGTCATTGAGGGAGCGGTAGGCAATCTGCTTTTCCAGC
ACCAGGAAGGATATCTTCTGCAGCGCGCTGCGGAACCCGTGATCTGCAACTTCATCCAGA
TCCTTGCGGGTTTTGCGGCCTTTCAGTACATCGTCGATCAGTGAGGTAACCTGTTGCATT
TCCATTAGAGCAGCTCCGATACCAGTGATGAGATTTCTTCCTGGAGAGCAGATGTTTTGT
GCAGCACTTCCTGTATCTTCTCTTCAGTGGTTCCCGTAATTTCCTGCACCAATACTGTAT
AGGATTCGGAATGCGGTGCCAAGGTTATAATGGGCTCTTCTGCGAACACGTGCCTGGAGA
GGATATCGCCCATGGCCACAATGGCTGACAATCCGCGATATGGATCCTGGCTGTCCATGT
GGTCAACCCGGTGGTGGTTTTCAATGGCGGCGCAGATGGGCTTGGGAAGTTTCCAGCGCA
TGGCGATATGGTGGCCGAGATTCCAGTGATCCACTCCATACAGCTCTTCTTCCGCTTCCT
TCAGGGCGCTGCCGGCACGGACTTTCAGCTCCAGGGCGCCGTAGCTGCTGTCATCAAGCA
CCTGCATGGCGAGGCTGCCGATGTTATGCAGGATGCCGGTGACATAGGCAAGTTCACTGT
GGGGCAGGCGGCTGTCCCGGGCAATGGTCTTGCTGAGTATGGCCACGCAGAGGCTGTGAC
GCCAGAACTGGCTCAGGTGCTGCTGGGCCATGTTGGAGCGCTCGCCAAGCTGTGCGGCAA
AAGCGCCCAGAACCAGACCGCTCAGGGAGTCCATACCGATGCGCATGATCGCGTTCTGTA
CACTGCTGCACTCCTTGCCGCGGGCGTAGTAGGCGCTGTTGGCCATACCGAGAATGCGCC
CGCTCAGGGTCGGGTCCATGGAAATTGAACGCGCGATTTTCTCGAAATTGACATTGTCGT
CGTTCAGGGTTTCCACGACTTCTGCGATGACACCTGAGGGGCTGGGAAAGGATTCTGTGG
AGTCAAGAAGCTGGACGATACGACTCATGGAGTACTCTCCTGTAAAAGTTTCTCGATATT
CTGCTTCAGCCGTGTTGCTTCGTTAAAGTGCACCGAGTCCGGGTGTACCTTGTTGAGCCA
GAAGAGGATAAAGCGCACCTGGTGGGCCGCGATGTTTTGCTCACTTTCCGTCAGCAGCAG
GGTGATATCCCTGCGGGCGATTTCCATGGCAAGCCGTGACTGCAGCATCTGGACCTCATG
GTCGACGGGCCGAATTTTTTCAGAGTACGAGTACGCTAGGCGCAGCTCTCCGGCGCGGGC
ATAGGACTGTGCCTGTTGGATATAGTGCTGGCGGGCCAGGGCCCGTGCATGGTCGCGCTT
GCGATATATCTGCTGTTCCAGAGCGTCAATGCGAGGCAGATCGCCAAGTTCCCTTTTGCG
GACTTCGACGATTGCCAGCAGCGCCGACTCCAGAAGTCGCTCCACCCGGTCAAAGTCCTT
TTCCGCTATGGCGGCGTCGGATTTCTCCAGGAAATCCTCTATGGTTTCCGCCACTTCCAG
CGTCATCAGGGCAAAACGGGAGTTGCGCTGCATCAGCAGCGCCTTTTGATTGTAGCGGTA
GGAGTCCACTGCCTGTACAAAAAGCTGGTGGGCCTGACGATAGTCCTCCTGGCGGTAGTG
CTCCATTCCTTCACGGTACAGTCGGAAGGATTCATGGGTCATCAGATGAAACAGTGCGTA
CAGTAATACGCCAAAAAAGACTATGGGGAACAGGAGTTTTCGCACAGTACCCATGGGAAG
CCTCTTTCATTCATCCTAATCCCTTAAGTTACCATATGAAGAATGAGAAATCACAGGGAA
TATTGAAAAGTCGCTGCGAGAATTCACTCCCCGTGCGCCTCGACAATTTTCTTGTATTTG
CCGAATTCGTCTATTGACATCCCGTGGCGATTTGCCTATATATGTCAGGCATTCAAATTC
GGGGCTGTGGCGGAATTGGTAGACGCACTGTCTTCAGGTGGCAGCGGCCACAAGCCGTGG
GAGTTCGAGTCTCCCCAGCCCCACCACTTTTTCTCTTTTTTCTCACCGCAATAATTGCTC
TTCCCATAAGGATTATCGGTGTACCTTCGCTCCTCCCACTCGCCTGTGGAAATACTCTTT
TCTTCTCTTGCCTCATCCGATATCAGTCACGGGTTTACCACTGCCCGAAACGGATTCAGT
TCTGGTGCCTATGGCCGGGGGAACCTGTCGTGGCGTGTTGGCGATGATCCATCAGCGGTT
CAGCGCAACTGGGATGGCCTGCTGGGCTCTCTGGGTATTGCTGCGATCTCCCTTCCGCTG
CAGGTGCATGGCATTCATAGTGCCTATGTTGGCGCGCCCCTTGAGGGTGAAGTCATTGAA
GCTGACGCCCTCTGGACCGATCAGCCCGGTGTTGCCATTGGAGTGCTGACGGCCGACTGC
ATGCCCATTCTTCTGGAACTGCGTGACCAGAGCGACCAGCTGATTGCCGTGGCGGCAGTG
CATGCTGGCTGGAAAGGCGCGCTCGGCAATATTCTGGCAGCTTGCTTCGGGGAGGTGAGC
CGCCAATGGCCCCAGGTGTATGCCCCGGCCTGTAAAGCCTTCCTCGGGCCGTCGATCTGT
GGGAATTGTTACGAAGTGGGTCAGGATCTGGCGGAAAAATTCTCGGCCAGTGGTTACGGG
GGGGCGGTGCAGTGGCAAAATGGTAACTCTTTGCTTGATTTATGGAAAGTTGCCGTATTA
CAATTGTCGTCGTTGGGCTTTTTATCAGGCAATATAGATATTGCCGCAGAGTGTACCAAA
TGCTGTGCGGGATACTTCTCCTACCGACGGTGCTCCGATACCGGAAGGGAGCTTGCGTTT
ATATGGATGAAATAGCCCTTCACTACACCCGTATCTGTGCCGAAATCCATGCCCTGAGCC
AGCAGGCCGGGCAGGAATCTCCGGTGCTGGTGGCCGTATCCAAAACGTTTCCGGCCTCCG
CAGTTTTGGAGGCCTATGGTGCAGGGTGTCGCGATTTTGGTGAAAATCGACTGCCGGAAT
TTCTGCAGAAAGTGCGGGAGCTTCCCCGGGACATTCGCTGGCACTTCGTGGGCCAGCTGC
AAAGCCGCAAAGCGCGGGACGTGGTGGGCAAAGCGCACCTGATTCACTCCCTTGATCGCC
TCTCCCTGGCAGAAGCTGTGGAAAAACAGGCTGCCAGCCTGAAGCTGGTGCAGGGCTGTC
TGGTGCAGGTGAATATCGGCGACGAACCCCAGAAGGGTGGAGTGAAGCCCGCAGACCTCA
GTGGATTTATCGGCCAGCTGCGCTCGTTTCCCCATGTTGAGGTACGTGGACTGATGTGTA
TTCCCCCTGCCTCCGAAGACGCGACCCTGTACTTCCGTCAGATGAGGCAACTGCGACAGC
GCATGCAGGAGGAGTTTCCCGGTCTGGGCGGCGAACTGTCCATGGGCATGAGTGACGACT
ATAGCCTGGCTGTCCGTGAGGGCAGTACTCTGGTAAGAATAGGATCAGCCATCTTTGGCC
AGCGCGGATAACGACAGTTTCCCCGCTGCCAGGACGCTGTAAGGAGAGCATGTGTATCAG
TATCAATACGGGTTTATCGGCTCCGGAAATATGGCAGAAGCCTTTGTGCGTGGAATTCTG
CAGAAATCTGCGACGCAGCCGCAGCAGGTACTCTGCTGCGACATCGATCCCAGGCGCCTG
GAAGCCCTCGCTCAGGCTTTTCCCGGCATCGCTACCACGAATGACCTGGCCGATATGAAT
GCCTGCCGCATACTCCTGCTCTGCGTGAAACCGGCGCAGATAGCAGCTGTCTGCGAAAAA
CTGCATGGCCTGCTGAGCTCAGAAGAACATATCCTGATCTCGGTGGCCGCCGGCATTCCC
ATGGCAGTGCTGCAGCGGCATTTGCCCGGCCGCAAGGTGGTGCGGGCCATGCCCAATACG
CCTGCCCTGGTGGGAGCCGGTGCCACTGGCTACTGTGTTGACAGTACCCTGAGTGAGTCC
AGGCGCCGGGAAGTCCAGGAACTTTTTGAGGCGGTGGGAGTTGCCTTTGAACTGGAAGAA
AAGCAGCTTGATGTCGTCACCGCCCTTTCCGGCGGTGGACCGGCCTATATCTGCCTGGTG
ACTGAAGCTCTGGCCGACGCTGGCGTACGCCTGGGGCTCAGCCGCTCCGTGGCCCAGGCC
CTGGCGGCCCAGACACTTCTTGGAACCGGCTCCATGATTCTGCAGACGGGCGAGCATCCT
GCGGTGCTGCGCGAAAAAGTTTGCAGTCCGGGGGGAACCACTATAGAAGGTATCTGTGCC
CTGGAAATGGCCGCGGTACGCGGGGCGTTTGCCGAAGCAGTGGCTGCGGCATACGACAAG
GCAAAACTCTTGGGAGAGGTTTATAATGGGTAGTGTTGGCGGAAGCTTTTTGATGACCTT
GGTCAGTACCATCAGTTTTGTTATCAATATATATACCTGGATTCTCATCGCGCGGGTGTT
CATGTCGTGGATCAATCCCGACCCCTATAATCCCGTGGTGCAGTTTATCTATCGCATAAC
CGAGCCGGTGCTGGAGCCGTTCAGGCGCATAATCCCGCCCCTTGGCGGCGTCGATCTTTC
ACCCATTGTGGTGTTTATTCTCATACGTTTCCTGGAGAACCTCATTCTGGGCTCTTTCCG
AATGTACTAAGTGGAGGATTGGCATATGGAACCAGCAATTCCTGAATTTGAAACCTCGTT
CCGGGGGTACGACAAGGAGCAGGTGGAGGCTTACATCACCGATCTCCAGGAGAAGATCAT
TCAGTTGAACCAGCAGAACAAGGAAATTCAGGAACGTCTCGACGCCATTGTCGGCGACGA
GAAAATGCTGAAATCCACCCTCTTCCAGGCCCAGCGCTTCTCGGATAACGCAAAAAAAGA
AGCTGAAGAACACAAGAAAGCCATTCTCCAGGAAGCCAGCCAGCTCCAGAAAAAACTGCG
CGATGAAATTGAGCAAAAGCGCCAGTTTATGGAACAGGGCCTCCACGAGATGATGAACCG
CTACAGCAGCGCCCTCAAGGAGCTGAAGTTTGTCTTTAACTCCGGCGTGGTCTTTACCGA
GCAGATGGAGTCGAAGTTCAAGCGCCTGTGTACGGAGACAAAAACCGAGACCTCCCTGGA
AGATGAAACCCGCTTTGCCTTGGTGGACAGCGATCTGTCGGCGGCAAAAGCCCAGGATGA
AAACGTACTGCCCGACGACCTCTCGGCCGATCTCGACCGCGCCCTGGAAGCCATTGACGC
CATTGAGGCCCTGGAAGAACTGGAGCAAACTGCCGTTTACGATCCGCCCGCCAGTGAAAC
CCCTTCCAATCCCATCTCCGCTTCCGATGAAGGCGAATACAGCGAAGAAGAGCTGGATCG
CTTCCTGCGCTCCCTGCGAGACGGAGAGAATGAAAAAAGGTGATGGCCCGTCACTGACCC
TGCAACTGAAAGTGCAACCCCGCAGCTCGCGAACCGAACTGCTGCGGGAAGCTGATGGAC
AACTGAAGCTGCGCCTGAACGCCCCTCCCGTTGATGGTGCAGCTAATCAGCAGGTAATCG
AATTTTTCTCCCGGCTTCTGAGTATCCCCAAATCCCGCATATCCATAGTCCAGGGCCAGC
AGAGCCGCCGCAAGGTCATTGCTTTGCTTGGTGTTGAGCCCGCCATCCTCGAAAAGGTAC
TGCCATGACGGAAACCCTGCGTTTTGACTCTTCCTCCAGCGAACTGCACCTCCTCGATCA
GCGTATCCTGCCCCATCAAACCGCCTATATCCGCTGTCGCACCCATGGGGAAGTGGCTGA
CGCCATTACCACCATGGTCGTACGCGGAGCACCCGCCATCGGCGTGGCCGCAGCCTATGG
TGTTTACCTGGGCGCCCTGGAGGCGCTCAAGAACCAGGAGAGCATCAGCCATACCATGGA
GCAGGTCTTTGCCCTGCTGGCCGCTTCACGCCCAACGGCGGTCAACCTCTTCTGGGCCAT
AGAAAAGATGCGACGCGTCAGTGAACGCCATATGACCGCAGATCCGCAAATATGGCGACA
GGCGCTTCTGGAGGAAGCGCTGCGCATACACGCCGATGACGTGGAATCGAACCGGCGCAT
GGGAGCGTACGGTGCGCCTTTGCTGCCCGCGGGTGGTGGAGTGCTGACCCACTGCAACGC
CGGAGCGCTGGCCACCGCCGGCTATGGCACCGCCCTGGGTGTTATTCGCAGCGCGGTATC
CGCAGGCCGTGGCATTCAGGTTTATGCCACCGAAACTCGACCTTTTCTGCAGGGAGCCCG
CTTGACCGCCTTTGAGCTCCTGCAGGACAATATCCCCGTCACCCTGTTGTGCGACAACAT
GGTGGGCTCCCTGATGGCCCAGGGAAAAATTCAGGCCGTGGTGGTGGGAGCGGATCGCAT
TGCCGCCAATGGCGACACTGCCAACAAGATCGGAACCTACACCATTGCCATTGTCGCCAA
AGAGCACGGTATCCCCGTGTATATCGCCGCTCCCTGTTCCACCATTGATCTGCAGATCGC
CTCCGGCGATCAGATTGTCATCGAGCAGCGCGACCCCGCTGAAGTCACCCATCTGCAGGG
GCACCATATCGCCGCAGCGGGTGTGCAGGTGGAAAACCCCTCATTTGATGTAACCCCTGC
TCGCTTTATCAGTGCCATTATTACCGACAAGGGTGTGGCATATCCTCCCTACCGGGAAAC
ACTAGCCCAGCTGGTTGGCTCCGACTGAAATCGGAGCCTCTCTTTATTTCTGGCCATGCT
GCGCGGAATTGTTATCCGGACCAGACTTGGGTATCATATTCATGAAATTTCCCTGAACGC
GCAATGAATGAGGAGGAAACCATGCGATTTCTGCACACCATGATTCGGGTCGGCAACCTG
GAAAAGTCCCTGGACTTCTACACGAATATCCTCGGTATGCGGCTGCTGCGCAAAGAAGAC
TACCCCGAAGGCAAGTTCACCCTGGCCTTTGTGGGATTTGGCAGCGAGGCGGAGAACACG
GTTCTGGAACTGACCCATAACTGGGATACCTCATCCTATGAGATGGGCAGCGGATTTGGC
CATATCGCCATCGGTGTGGAAGACGTGTATGCCGCCTGCGAGAAAATCCGCGCCAAAGGC
GGCAAAATAATACGCGAAGCCGGCCCCATGAAGCACGGCACCACCATCCTGGCCTTTGTG
GAAGACCCCGATGGCTACAAAGTTGAACTGCTGGGCCTGAAGTAACCCGCCATGGTCATG
GACACCATCGTTCTCATCAAAGACATCATCTACTACATCATCAGTTTCATTGGCATCGCC
GTGGTGCTGTGGGCCGTCCTGGAAGCCACTATCAAGTTTCTGCGGGTCGAGCTGGTATGG
CGTCACGATCTCAAGCGCTTTTCCTATGAAACGCGCATTATTCGCGAGCGCCTTGGAATA
CATCTGATTTTCAGCCTCGATATCTTTGTGGGTGCCGATATTATTAAGACCGTTGGCGCC
CCCACCATGGAAAGTGTGATTATTCTGCTGGTCATCGTCAGTATCCGCATCGCCCTGAGC
TATTTCCTTGCCAAGGAGATTGAGCGCAATAAAGAGATGATGAAGGAGCTGGATGAGCGC
TATCGCGATAATGAAAGTAATGCGAAGTAGTTATTCTGGTGCGCCCCTGGATATTGGGAG
TGCGCCTTTCTGTAAATGGAACTTCGCTCTGGAAAGGGAGTCTTTTGTTTCCCAAACAGG
ATATATACCGGCTGCTGATAAACCACGAGGAGGAGGCTCGCGCCTGTCGTGATCTTCCCG
AGAGCGCCTGTCGTGAGGTGCCTCGCAACTTCTTTCTGCAGCTGATCAGTCAGGTGATGG
CGTCCCTGGGTGATCTGTTGATCAATCCCAAAACCGTGCTGGCCTGGTTGCTGGGCGCGG
TGGGTGCTCCAGGGCTGGTGGCCTGGCTGGTGCCGGTGCGGGAGTCGGGCTCCATGGTTC
CCCAGATTGTGATTGGTGCCTGGATGCGGCGCAGACCGGTGCGCAAGTTTTTCTGGGTGG
CGGGGAGTCTGGGGCAGGCCCTCTGTGTGCTGGGTATGGCTGCCAGTGTGTGGCTGCTCA
GTGGTCTGTGGGCCGGTCTGTCCATTCTGGCCTGTCTGGTGGCTTTTTCCCTGGCGAGGG
GCTTCTGTTCGGTGGCCCAGAAGGATGTGCTGGGCAAGACCATTCCCAAAGGGCGGCGGG
GCCGTCTGACGGGGATCGCCACCACGGTCAGCGGACTTTTGGTTGTTCTTTTCAGCCTGC
TGCTCTTTCGTGATCAGGGGGAGCCGTCTCTGACGTTTTACCTGACCTTGCTGGTGGTGG
CGGCGGTTCTGTGGATACTGGCTGGTTGGCTCTTTGCCTGTATTGATGAACAGCCGGGGG
AGACGGGCGGGGGAGTGAACGCCCTGGGGGAGGCTTTCGGAAATCTGCGCCTGGTGCGCG
ACGACCTGCTTTTTCGACGTTTTGTCATCGCCCGTGGCCTGCTGCTCAGCTCGGCTCTGG
TGGCACCCTACCTGGTGGTGCTGGCCCAGCAGCAGAGTCCGGGGGCCTGGCTGCTGGGGG
TGTTCATGGTGGCCAGTAGTCTGGGGAGCGCGGTCAGTGCTCTGATCTGGGGCCTGATGG
CCGATCAGTCGAGCCGTCGCGTGATGCTGTGGGGCGGGATCATGGCCAGTGCTGTCAGCC
TGCTGGTGGGTGCCGTGAGCCTGGGGGCGCAGGAGCCTTCGGCACTGGTGTGGTTCTATC
CGGCGGCCTTTCTGGTGCTCAGTATCGCCCATGCTGGTATCCGGCTGGGGCGCAAGACCT
ACCTGGTGGATATGGCCGGTGGCAACAAGCGCACTGATTACACGGCGGTCAGCAACACTT
TGATTGGTGTCCTGCTGCTGGTGATGGGTGGGTTGACGGCGCTGGTTTCCCTGCTTTCGG
TCAGTGCGGTGGTGATTTTCCTTGGGGTGATGGGCGTGCTGGGGACCCTCATGACAGCGC
AGCTTCGGGAGGTATAGACTCTCTGCGAGCACTGTTTTCCATTGACGACTGATTGAGATA
GACACCGTGCAGCTGCGGTTCATTTCCTATGGGGAGAGTGAAAGTGCCAACGGAGCAGTG
GTTTATTCTGAGTATTCTTGCCGGCACCCTGGCGATGTTTCTCTGGGGGCGCTGGCGTCA
CGATATGGTGGCTGGAGGTGCTTTGCTGGCTTGTGTGCTGGTGGGGCTGGTGCCCGGTGC
CGAGGCGTTCAGCGGCTTTGGTCATCCGGCGGTGATCACGGTCGCCTGTGTCCTGGTGCT
CAGCCGAGGCCTGCAGCTGACGGGGGCAGTGGATGCCCTGGCCCAGCGCATGCTGCCTTC
CAACCCCGGCCCCATTGAAGCCATTGCGGCTTTGACTCTGGTGGGGGCAGTTCTGTCGGC
TTTCATGAATAATGTGGGAGCCCTGGCCTTGCTGATGCCCATTGCGGTTCAGCTGGCCCG
GCGGCTGGAGATTCCTCCGGGGCGCGTGCTCATGCCCCTGGCTTTTGGAACCATTCTGGG
AGGCATGACCACCCTGATCGGTACGCCGCCCAACCTGCTGGTTTCCGGCTTCCGTGCCGA
GAATGGCTCCGGCAGTTTCAGCATGTTCGATTTTTCTGCGGTGGGAGGCGTGGTGGCCCT
CACCGGAATTGTGTTTATCGCCCTGATTGGCTGGAGGCTGGTGCCTCGTCGTCAGCAGGC
TGGTGGTGACAGCTTTGAGACCAGCACCTACTTCACTGAGGTGCGGGTGGAGGAGAAGAG
CAAGGCGGCGGGCAAGACCCTGGAGGAGATAGAGGCGCAGCTGGAAGAGGCCGATGCCCA
GATTGTGGCCCTGGTGCGCAATGAGTACCGCGTCACGGCCCCCAATATGCGTCAGCTGTT
GCGGGCAGGGGATATCCTGATTATCGAAGCGGACCCGAAATCCCTCTCTGCGGCTCTCTC
AGGCACTGGGCTGCAGCTTGAGGAAGCGGTGGCGGTCGACGGTGGCGAAGGTGATGAAGA
AGCTGTCCTCCAGGAGGCCTCGACACAGGAGAGTGATGCCGGGAATGGCGAAAAGGAGCA
GCGCGGCAAAGAGGACGACGAAATTGTCCTGCAGGAGCTGGTGATTATGCCACACTCTGC
CATGGTGGGTCGCAGCGCCAGCGACGTACAGATTCGCACCCGTTACGGTTTGAATCTGCT
GGCTATTGCCCGTCAGGGTAGCCGGACTATCCGGCGCCTGCGTTCAACTCCAGTGCAGTC
CGGCGATGTTCTGCTGATGCAGGGGCGGCCTGAAGCTCTGTCAGCCTTTGCCAGTGAGAT
CAGTGGCGTGCCTTTGGCCCAGCGTTCCATCGATATTCCCGATAAGCGCAAGGCGACCAT
CGCCATGTTGGTCATGGCGGCGGCGGTTGCTGGGGCCGCTTTTGGGCTGCTGCCAGCGGC
CATCTCCTTTGCGGCGGGTATGCTGGCGTTTATGGCGCTGCGCATTGTACCCCTGCGCTC
GGTGTATAACTCCATCGACTGGACGGTAATCGTTCTGCTGGGGGCCATGATTCCCGTTGC
CGGAGCCATGGCCGACACGGGGGCTGCTGATATGCTGGCGGGGCTGCTGCTGGAAAATAT
TGCCCGTGGCAGTGCCGTTGCGGCGGTGGTGGTTCTTCTGGTGGTGACCATGACCCTGTC
GGACTTTATGAACAACGCGGCCACGGCTGCGGTGATGTGCCAGATTGCCATCAGTACGGC
CCTGCAGCTTGGCGTGAATGCGGATACTTACCTGATGGCGGTGGCGGTGGGGGCATCCTG
TTCGTTCCTGACGCCCATCGGTCACCAGAACAATACCCTGATCCTGGGGCCGGGAGGATT
TCGCTTCGGCGACTACTGGCGCCTGGGCCTGCCCATGGAAATCCTGGTGGTGGCGGTCGG
GGTGCCCATGATCCTGTGGGTGTGGCCGCTGGTATGATTTTTTCCCCCGCAGGGGCATAG
AGAAAAGGGGGTTGCGCGTTTTACGCGCAACCCCCTTCTGACGTGGTGCTTTGTGTGCTC
AGGCGGGAAGCCACGGGCGGTTGGATTCGCCTTTGAGGCGGAAGCGCGATGTCTGGGAGC
TGAGATCTTCAGCGATGCGGCTCAGGTCAGCGGCTGCCTGGGAGATGGCGGCTGCCTGGT
GAGCGTTTTCCTCGGTGATGCCCCGGATGCCTTCGACGCTGCCGGCGATCTGATTGGTGG
TGGCGGCCTGCTGCTGAGCTGCTGCGGCAATCTGGGCAATCATGTCGGCCATTTCCTGGG
TCAGCGCCGCAATTTCGTCCAGTTTCTGTCCTGCCTGGCGGGCCGTCTGGGTGCCGGTTT
CCACGTTGCGTACACTGGCTTCAATGCTGGTGACCGCCGAGGATGCCTGCCTCTGCAGGC
CTTGAATCATGGTGTTGATTTCGCCGGTGGCGTCCTGGGTTCGCTCCGCCAGTTTGCGCA
CTTCATCGGCGACTACGGCAAACCCTCTGCCGGACTCTCCGGCCCGTGCGGCTTCAATGG
CAGCGTTGAGGGCCAGGAGATTCGTCTGGTCGGCTATTTCGTCTATGACGCCTGTGATTT
TTCCGATTTCCCCTACGGTTGCACCCAGTGACTGTATCACCCGGGAAGAGTCGGCAACGT
TGCCGGCGATTTCGTCCATTTTCTGCACGGCAGCCAGAACGGCCTTGCGACCTTCCAGGG
AGGCCTCACTGGCATTCTGGGCCCGGTCGGAAGTCTGGTGGATATTCTGGGCGATCTGCT
CTACGGTGGCGTGCATTTCGTTGACAGCAACTGCCAGCTCCCCGGTACTCTGGGACTGGT
TGTCGGCGCCCTGGGCGAGCTGGGAAGCAGTGGCCGAGAGCTCTTCGGAGCTGGATGAGA
CGGAAGAGACGGCCATGTTGATTTCACTCAGGGTGCCACTGAGCTGCTCGTTCATCGTGT
TGAAGGTGTCAGCCAGCTGGCCTATTTCATCGCGGGAGAGTACGGGAACCTCCTGGCGGA
AATCCCCCCTGGCGATGGTGCTGGCGACCTGAACCGTGCGCTGTATGGGAGGGGCGATGA
CAGATTTTAGCAACAGGTATACGACTGCGATCATGATGACGACCGCTGCGATCATGGCCA
ACATCAGGGAGTTCTTAATGCGATCCGATGATACAAAGGCGGCGTTAAATACGTCCAGGG
GCTGCCCCACCAGCTGCATGCCGATCAACGTACCCGTATAGTCAGTGAGGGGAGCAAAAG
TGACAAAATACTCGTCAGTAAAGGCGTAACCGTGTTGCTGGAGAAACTGATAGTCGACTT
TCTGAGCAAAGGCGATAGTCTCAGCGCAGAACCAGGTATCGTTGGCCACCACAAAGGGGC
CGATTTTCTGATTGTTTCTCAGCCCGGTACTCACCTGAAGAGCGCGCTCGTTCAGCAGCA
CAATGTAGCGGTCGCCACGGGACAGAAAGTCTCGACTGACGCTGCCAAATCCAGTGGATA
TTTCCACGGCGCCGATGTAGCTTCCATGGTTGAAAACCGGAGCCATGGCGCGCAGGGTCA
CCTCGCTGGCTCCCGGCTCCAGGGCCGTGAAGGGCCTCTGCTCTGTGCGAATGCGCTGGG
CGGTTGGGCGAAACGAGGTCAGGTCGTCACCAAAGAGATCGGGTCGGAAGGTTCTCAGGA
TTGTGTAACCCCGCTCGTCGTGCAGGTGGACGCGCAGGTTATTGACTTCGGTTGCGTCGC
GAAAGACCTGAGCGAGCTCACGCAGCTCCTGGAGCAGTCCGGCCCGCTCGTTCAGGATCA
TGCCCTCTTTGATGCTGCTGCTGGATGCCAGGGCAATGGCGATTCCAAGGGTATTTTCCT
CTTTGTCGCGCACGCTGTCTTCCACTTGTTGCTGCAGCACGTCCGCGATTTCTGCGATGC
GCTGCTCGACATAGCGCTTTTTTTCAAAGCTGGTAAAGACGATTGCCGAAACCAGCACCA
GGACGCCAACGGCGATCAGGCTGGCCATGAACTTCAATTGCATGGAAAGATTCTGAAACA
TAAAGGGCCTCGTTACGGGAGTTTTGCTCAAGGCTGGATAAGCCGTTGAAAAAGGGCAGT
GTGATGTTGGCACTGCCCCTGGGGAGTGGCGAGGCGATGAAGCACTGGCTGAGGTGTTGC
TCAAGCGGCAGCTCCATGCCTTGTTTGCCATATGGGAATTCTATGCGGAAAACGCTTCTT
GGTAAAGAAAAATCGAACTAATGATACGATGCGTACCATTTTCGCGCAACAACGTGGTGG
TCTCAGGTGGCTTAGCATTGATCGCCTGGCGAGCGCGTCCTGGTAAGATAATTTTTTGAA
AGAGCTTATGTGGAGTCGCTGAGCGGTTGCCTCCCTGTCTGGCCAGGCAGTTGGTATGCT
GCAGATGGTCTTGCTGGTGATGGTTCGGGTATCGATGCAAAGCTGTTGCGCTGAAAGCCC
TTCAGGCTTATAGTAGGAGGCGCGCCAGGAGATGGGCGTCTCAGAGGAATTTTGGCTTGA
GAACCTCTTGCACAGGAGAGTGAGTCATGGATGGGAAGTTTGATCTCAGGAAACTTGACG
TAAAGACCCTCAAACGCATCGGGCTGGGGGCAGCGGCCCTGCTGCTGGTGATCGTGCTCT
TTCAGAACATTCACTCCGTTGATACCCGCCTGCTCTTTATCAAAATCACCATGCCCCATG
CGGTCTGGGCCATACTCTTTCTGGGTGCTGGCTTTATTGCCGGATGGCTGATGGGCCGCG
CGCGCCTGCGGCGCGAAGAGCCCCAGGAATTTGAAGACCTGGAAAAAGAAGATGACTAGA
AGTGTCTGTGAGATGAGTGTTTGCCTTCTCCGACGAGACTTTCTGTATCTGGGTGTTGCT
GCTGGCACTCTGGCTTTCCTGCCCGGCTGCTCCAAGAATCCGGTCACGGGTCGCCGTGAG
CTGATGCTCATGTCAGCCAGCCAGGAAGTGGATATTGATCGGGAAAATGCGCCCCATCAG
ATATCCGCTGACTATGGTGTCGTGCAGGATGCGCGCCTGGCAGAATATGTCTCCGGGGTG
GGTCAGGCTATGGTTCCCAGGACCCATCGGCCGGACATGCCCTACAGCTTCAATTGCCTG
GGCGCCACCTATATTAATGCCTACGCCTTTCCCGGTGGTACCATCGGCATCACCCGCGGA
ATTCTCCTGACCATGGAGAGTGAGGCCGAACTGGCTGCCCTGATCGGCCATGAGATTGGC
CACGTCAGTGCTCGCCACACCTCCCAGCGCATGAGCCGTGGCATGCTTGCCAGCCTGGCC
GTCGCCGGGGCCGCTGTTGCCTTTGTCGATGAGCGCTATGCTGGCGTAGCGGCTGGACTG
GGTGCCATCGGGGCCGGAGTGCTGCTGGCCAGCTATGGTCGGGATCAGGAACGGGAAGCC
GACGCCCTGGGGCTTGAATATACGGTCAGGAGTGGCTACAGTCCCGAGGGGTTCGTGGGT
CTGATGTCCATGCTCAATGACCTTTCGGGCAGCCGGGAATACAATCGGGTGGAGTTGCTC
TTTTCCACCCACCCCATGAGCCGTGAGCGCTATGAAACTGCCCTGCGCCAGGCGCGCAGT
GGCCGTTACGATGCCAGTAAGCCTCTGCACCGGGAGCGCTACATGGATAATACCGCATCC
CTGCGGGCTATCCGTGGCGCCATCGAGGCCACCCAGCGTGGTGACGCCGAAATGGCGGGC
AAGCGTTACGATAAGGCCCAGGAACACTATGCCACAGCCCTGAAAATTGCTCCCCGCGAC
TACGCCACCCATCTGATGATGGCCAAGTGCCTGCTGGCGCAGGAAAAGCCAGCAGAAGCC
GCCGTCTATGCCCGCAACGGTCGCGACCTCTCTCCTGCAGAGCCCCAGGCCCACCATGTT
CTGGGCTTTGCCTCCCTGCAGCAGGGACAGTTTGAGCAGTCGCTGCAGGCGTTCAGCAGC
TACCAGCAGATGCTGCCTGGCAACCCTAATACCATTTTCTTTATCGGCTACAGCCATGAA
GGCCTTGGCAACCGCCCTGCAGCTGCCCAGCATTACGAAGCCTTTCTCAAGCAGGTTCAG
GATGGACCCAACGCGCAGCATGCCCGCCAGCGGCTGGCGCAGTGGAGCAGTTAGCAGGCG
GCTCCTGTCAGGGATGTCGAAAGCCACCGTTATCACGGTGGCTTTTTTCTTGCGCTCAGC
CGGAAATTTCATACTATATGTCGGCGAAAATGGAGGTCACCAGCATGGGAATGATTCAGC
ATATAGTTCAGCATCAGCGGTTTCAGCAAATCGTTATCGGCCTGATTTTCACCAACGCTG
TGATTATCGGCATGGAGACCTACCCTGCGCTGTATGATCCGAACCCTCAGCTGTTTTTCT
GGCTTGAGCAGGCTTTCCTGTGGGCCTTTACTGTTGAAATTGCGCTGCGCATGGTTGCCG
CCGGCTCACCAGTGCGCTTTTTCAAGAGCGGCTGGAACCTCTTTGACTTTGTAATTGTCG
CCAGCGGGCACCTCTTTGTGGGCGGGTACTTTATCTCTGTCCTGCGTATTCTGCGTGTCC
TGCGCGTATTGCGGGCGATAACCGTGATTCCCTCCCTGCAGCGCATGGTGGCCGCATTGC
TGCGCACCATTCCCGCCATTGGCAATATCATGATTCTGCTCAGCATACTCTTCTATCTTT
TTGCCGTGATTGGAACCATACTCTATCGCGATGAACTGCCCGAATACTTCGGCAGCCTGC
ATACGACGCTGCTGACCCTCTTTCAGATCGTCACCCTGGAGTCCTGGGCCAGCGGAGTCA
TGCGGCCGCTTATGGAGCAGGCTCCCTATGCCTGGATCTATTTTGTGGTCTTCATCCTCT
CTGGCACCTTCATTATAGTGAACCTCTTTATCGGGGTCATCGTCACCAACGTGCAGGAAG
TGGCTACCATCTGTGAGAAAACCGGTGAGCCACGTCCAACAGCCCAGGATATTCGCCTGG
CCGAGGTGCACTCCGAGGTTCAGCAACTCCGTCAGGAGATGCGGGAGCTGGCGACGGAAT
TGAGGGAAAAAGCTCACCGGAAGTGAAATGAACGCTGGTCAGGCGGAGATAATGCAGCTG
CTTAAGTATTGCCCTGAAAGGGCTTGAATAAAAGATTCTTTTTTTTGTAAAAACCCGTTG
ACAAGGTTCGGGGGCATCTGTATATTCCCCCCTCGTTGCGCTGAGAGCGGGTTTACCGCA
GAAGCGCAGAGTTCATTATAAACTGAATAGAGCACACAAGCGCGTGTATAAATTTATACG
GAGAGTTTGATCCTGGCTCAGGACGAACGCTGGCGGCGTGCCTAACACATGCAAGTCAAG
GGGCCTTTCGGGGCCACTGGCGCACGGGTGAGTAACACGTGGGTAATCTGCCCTTTGGCC
CGGGATAACATCTGGAAACGGATGCTAATACCGGATAATCTCTTTTGAGCAAACGGAGCT
TTCGGGTTCCGCCGAAGGATGAGCCCGCGCATGATTAGCTTGTTGGTGGGGTAACGGCCC
ACCAAGGCGAAGATCATTAGCCGGCCTGAGAGGGTGAACGGCCACACTGGGACTGAGACA
CGGCCCAGACTCCTACGGGAGGCAGCAGTGGGGAATATTGCGCAATGGACGTAAGTCTGA
CGCAGCAACGCCGCGTGGATGACGAAGGCTTTCGGGTCGTAAAGTCCTTTAGATGGTGAA
GAACCGGTACGGGAGTAACTGCCCGTGCCCTGACGGTAGCCATAGAATAAGCTCCGGCTA
AATCCGTGCCAGCAGCCGCGGTAATACGGATGGAGCAAGCGTTGTCCGGAATCATTGGGC
GTAAAGGGTGCGTAGGCGGTTTTTTAAGTCTGCATTGTAAGTTCAGTGCTTAACGCTGAA
ATTGGTGCGGAAACTGGAAGACTTGAGTACTGTAGGGGAAAGCGGAATGCCCTGTGTAGA
GGTGAAATTCGTAGATATAGGGTGGAACATCAAAAGCGAAGGCAGCTTTCTGGGCAGTAA
CTGACGCTGAGGCACGAAAGCGTGGGGAGCAAACAGGATTAGATACCCTGGTAGTCCACG
CCGTAAACGATGGATGCTAGATGTTGGCGGGAATCTTCCTGTCAGTGTCGGAGCTAACGC
AATAAGCATCCCGCCTGGGGAGTACGGTCGCAAGGCTGAAACTCAAAGGAATTGACGGGG
GCCCGCACAAGCGGTGGAGCATGTGGTTTAATTCGAAGCAACGCGAAGAACCTTACCTGG
TCTTGACATCCCGATGCCGTATTCAGAGATGTATATTTCCCTTCGGGGACATCGGTGACA
GGTGCTGCATGGCTGTCGTCAGCTCGTGTCGTGAGATGTTGGGTTAAGTCCCGCAACGAG
CGCAACCCCTGCCATTAGTTGCCATCATTAAGTTGGGCACTCTAGTGGGACAGCCGGAGT
AATCCGGAGGAAGGTGGGGACGACGTCAAGTCATCATGGCCCTTATGACCAGGGCTACAC
ACGTGCTACAATGGCAAGGACAACGGGATGCGACCTCGCGAGAGTGAGCCAACCTCAAAA
ACCTTGTCTTAGTTCGGATTGCAGTCTGCAACTCGACTGCATGAAGTCGGAATCGCTAGT
AATCGCAGGTCAGCATACTGCGGTGAATACGTTCCCGGGCCTTGTACACACCGCCCGTCA
CACCACGAAAGTCGGTTTTGCCAGAAGCGGGTGACCGAATCTTCGGATAGGAGCCTTCGA
AGGCAGGACTGGTGATTGGGGTGAAGTCGTAACAAGGTAGCCGTATCGGAAGGTGCGGCT
GGATCACCTCCTTTCTAAGGAGCATTAAGCTCACTGGCGTCTGGGCAACCGGACGTAAAA
TTCACGGAAGAGCCTTCCGTGAAGCATCGCAAGATGCACCTGATCTTACTCATTCGCGCT
TGTGTCTCTATTTAGTTTACAGTGAATTCATCAGACGATGATTTGCTGTTTTTTTGGTTC
ATTACCAGTTGAATATGCGTAGTTGAGAAAACACAAAGGTAGTGCAGAGTATTGAGGCGT
CAGCATCAAGAAATGCACGGTGCAATAGAGTCAGAAGAAGTTACTCAAGGGCATACGGTG
GATGCCTTGGCACCAGGAGGCGAAGAAGGACGCGCTAACCTGCGAAAAGTTCCGGCGAGG
TGGTACGAACCTTTGACCCGGAAATATCCGAATGGGGCAACCCACTGGGAGTGATGTCCC
AGTATTGCATGGTGAATTCATAGCCATGCAAGGCGAACGCGGGGAACTGAAACATCTCAG
TACCCGCAGGAAGAGAAATCAACCGAGATTCCGTCAGTAGCGGCGAGCGAACGCGGAGGA
GCCTGTGTTGCGTAATCGAAGCGCATGCTAAGAGAACAAGTTGGGAAGCTTGGCCATAGC
GGGTAACAGCCCCGTATCTGAAAGTATGTGTGTAGAGGCAACCGCTAAGTAGGCCGGGGC
ACGTGAAACCCTGGTTGAAGATGGGGGGACCACCCTCCAAGGCTAAATACTCCCTGGTGA
CCGATAGTGAAGCAGTACCGTGAGGGAAAGGTGAAAAGAACCCCGTTGAGGGGAGTGAAA
TAGAACCTGAAACCGTATGCCTACAAGCCGTTCGAGCATCCTTGTGGTGTGAGAGCGTGC
CTTTTGCATAATGAGCCTGCGAGTTATTGTATATTGCGAGGTTAAGTCGTTAGACGCAGC
CGTAGTGAAAGCGAGCCTGAATAGGGCGTCAGTAGTATGCAATAGACGCGAAACCAAGTG
ATCTACGCCTGTCCAGGGTGAAGCTTTGGTAACACAAAGTGGAGGCCCGAACCAGTATGG
GTTGAAAACCGTTTGGATGAGGTGGGCGTAGGGGTGAAAGGCCAATCAAACTTGGAGATA
GCTCGTTCTCCTCGAAATATATTGAGGTATAGCCTCGAGTGTTTGTTTATGGGTGTAGAG
CACTGAATCGGCTAGGGGTCCCACCAGATTACCAAACCGAATCAAACTCCGAATCCCATA
AGCCCAAGCTCGGGAGTCAGAGCGCGAGAGATAAGTTTCGTGCTCGAGAGGGAAACAGCC
CAGACTATCAGCTAAGGTCCTTAAGTGTGTGTTAAGTGGAAAAGGATGTGGGTTTGCCCG
GACAACCAGGAGGTTGGCTTAGAAGCAGCCATCCTTTAAAGAAAGCGTAATAGCTCACTG
GTCGAGTGAACCTGCGCCGAAAATATAACGGGGCTCAAACACACCACCGAAGCTATAGGA
TCAACCAAGTTGTTGATCGGTAGAGGAGCGTTGTGTACAGCGATGAAGGTGTTTCGTAAG
GAATGCTGGAGCGTACACGAGTGATCCTGCAGGCATGAGTAACGAAAAAATGGGTGAGAA
CCCCATTCGCCGAAAGCCTAAGGTTTCCTGTGCAATGTCAGTCAGAACAGGGTGAGTCGG
CCCCTAAGGCGAGGCCGAAAGGCGTAGTCGACGGGAAACAGGTAAAAATTCCTGTACCAC
ATATCAACACGACGCGGGGACGGAGAAAGGTATCCGAGAGAACTGATGGAAGTGTTCTTT
GAAGGGTGTAGGCTCAGGTGTAGTGAAAAGCGCACCTGATAAAAGCTGAGGCCTAATAAC
GAGAATCTTCTTCGGAAGATTCAAGTCGGAAATCCTCTGCTTCCAAGAAAATCCGCTAAG
GTTCATTGGTATGTGACCGTACCGCAAACCGACACAGGTAGGCAGGTAGAGAATACTAAG
GCGCACGAGAGAACTCCAGCTAAGGAACTCGGCAAATTGACCCCGTAACTTCGGGAGAAG
GGGTGCCCCATTATGGTGATAGGACTTGCTCCTTGAGCCAGAAGGGGTCGCAGAGAATAG
TCCCAGGCGACTGTTTATCAAAAACACAGCACTCTGCAAACACGTAAGTGGACGTATAGG
GTGTGACGCCTGCCCGGTGCCGGAAGGTTAAGAGGAGAGGTCAGCGCAAGCGAAGCTTTG
AATCGAAGCCCCGGTAAACGGCGGCCGTAACTATAACGGTCCTAAGGTAGCGAAATTCCT
TGTCGGGTAAGTTCCGACCTGCACGAATGGCGTAACGATCTGGGAGCTGTCTCGGCTGGA
GACTCGGTGAAATTGCATTAGCGGTGAAGATGCCGCTTACCCGCAGCAAGACGGAAAGAC
CCCGTGCACCTTTACTATAGCTTGGCAATGATACTCGGTGTAGTATGTGTAGGATAGGTG
GGAGGCGATGAAGCGTGTACGCCAGTATGCGTGGAGCCATCCTTGAAATACCACCCTTAC
TGCACTGGCTATCTAACTTACGCCCCTTATCGGGGTGAAGGACATTGTCTGGTGGGTAGT
TTGACTGGGGCGGTCGCCTCCGAAAGAGTAACGGAGGCGCGCGAAGGTTCCCTCAGGACG
GTTGGAAATCGTCCATCGAGTGTATTGGCATAAGGGAGCTTGACTGCAAGACCCACAAGT
CGAGCAGGTACGAAAGTAGGTCAAAGTGATCCGGTGGTTCCGCGTGGAAGGGCCATCGCT
CAACGGATAAAAGGTACGCCGGGGATAACAGGCTTATCTCCCCCAAGAGTTCACATCGAC
GGGGAGGTTTGGCACCTCGATGTCGGCTCATCGCATCCTGGGGCTGGAGCAGGTCCCAAG
GGTATGGCTGTTCGCCATTTAAAGCGGTACGCGAGCTGGGTTCAGAACGTCGTGAGACAG
TTCGGTCCCTATCTGCTGTGGGCGCAGGATATTTGAGAGGATTTGTCCCTAGTACGAGAG
GACCGGGATGAACGAACCTCTTGTGCACCGGTTGTTTCGCCAGAAGCACCGCCGGGTAGC
TATGTTCGGAATGGATAACCGCTGAAAGCATCTAAGCGGGAAGCCAGCCTCAAGATAAGA
TATCCCCATGAGAGTCCAGGAAGACGACCTGGTTGATAGGCTGGGTGTGTAATCACCGTA
AGGTGTTCAGCAGACCAGTACTAATTCTCCATTGTTCTTTTTCTGGCTTGATGCGCACCG
TGCATTTTTTGATCTTGACGCTTCAGATCAAAAGAGATACAACCCTGAGTGTTTGGAAGA
AACGCATATTCAACTCGACTGCCAGTCAGTCACGCAAAACCGTTTTTAACCGTTTTGCCT
GGTACCTATAGGGCAGAGGCCACACCCGTTCCCATTCCGAACACGGAAGTTAAGCTCTGT
TCCGCCTACGATACTTGGGCTTAAGCCCTGGGAAAATCGGACGGTGCCTGGCAAATTACC
TTATAGATCAGCCCCGCAGGAGTCTTCCTGCGGGGCTGATTGCGTTGGAAAAGACAGGCA
AAAGGTAACAGCAGACACAACAGCCGGAGAAGCTCTCCGGCTGTTTGTGCAGGGAAATCA
AAAACGGTAGCGGAAGCTCAGGCGAATGTCTGACGCGCTGTCAACGGGGTCCATTCCCAT
GGCTGCACCAGCAGCGGCGGCATCGGCAATGGTCTGCGGTGCGCCATCATCGCCAAAGAA
GGCATTGCTGCCAGTGTAATCATAGTCAATATAGGTGTAGCGCAGCTGCATGCTGAGGGT
GTTGCCCACCAGGGGCTGGGTATAGTACGCCTCGTACGCTTTGCCACGAGCCGCGAGCTT
GGAGCCGATCATGGTATCTTCACCGTAGGTGAAACTTCTCCAGTACTTGCTTCCCTCGTT
GTACTCAAATCCCAGGCGGCCGTTTCTGGTGATCATGCCGGGAATTTCCGCTCCCATCCA
GATGGAGTAGCCGGTCTTGTTATCAGTGCTGCCCAGCATGCTCATGCTGTCGTTGGGCAG
GGTCTGGCTGACGGCATAACTGACGAAGAGTTTGGTGTTATCCAGGAAACTGTTGAAGTC
GCCAACCCCATTGGCCAGCACACTCACCGTCGCGCCGTACATGTCGCCCACATCGGAGAA
GGAGGGCTGGGCCATCATCATGTTGACGTAGTTGTTGGCAAGGTTGTTGGGGTCAGGATC
CATCATGAAGGTGCCCACCGCGTTCTGGTACGCCATCATATCCGCGCCGGTAAACCCGAT
GAGATTCCACGCCTTGAACGCCTGGGTCTGCACGGTGTACTGACCATCGCTGTACGGCTG
GAAGATAAAGCCCAGCATGTCGATGTTGCTGTGCAGGCTCTCGTCTTTGGCGTAGTCGTA
GCCCATCATGTCAAAGCGGGGGTTGGCATTGGTGAGACCGCGTCCTGTGCAGATTTTAAA
GCTGCTGCCGGGAAGGCCAATCAAGCCTTCGAGCTGCCAGGTGAAGCTGGCTCCATCAAA
CTCCACATTGATGGAGTGGGCCAGGGGCGACTGATAGTGGGAGTCGCCCTCGCGCAGGTG
GGCCAGGAAACCGTCAGTGGAAGGGCGTCGCCCCAGACTGGCGGCAAAAGGAACGCTGCC
CATGGAGGTGGCGTAGTGGAAATAGGCTTCCTTGACCTTGAGGGTGTTGTCCAGGGGGTT
TTCGTTGACGACCCAGTCGAAGTTGGCGTAACCGGGGTCTGTATTGGACTGGCTGTGGTT
GGCGGTGTCGCCGAATGCTTTGTTGTAAGCGAGCTTACCGGCAAAGCGCACACTGTCGTT
GGGGCGGAAATTCATGCCCAGAATCATGCGATTGGCAAGCAAAGAGCTGTTTTCCTGGGT
GGCGCCACTGTGCAGCTTGTATTTCAGGCTGTCCATGGTAACCCGGTAGTCCACATCAAA
TTTGAGGTTGTCCCCCATGGCCTGGGCTTCCACCCGTGAGAGGCGCTGGTCGAAGCGCTG
TTTCTCGAGCTCCTGCTGTCGCTGCTCCAACTGCTGGATTTGTTGCCGAAGTTCCTGAAG
TTCCGTGTTGGCCTGGGCGTAGCTCATTGATGCCGTTGCCGCAATGGCCAGTGAAATGCT
GATGATTTTGCGCATAACCTCTCCTTGTGAATAATTAGGCAAGTAGCTAAATAACTAATT
AACAAAACTGTAAAATAATTGCAAGAAAATCCGTGAAATGCTTCACAAGGAATGCTTCCT
GACTGAAGTTTCGCACCCCCCGAAGCGGCAGGTTGTCGGCGTCGACACTGATGCCATATT
GGAATGGCAGAAATGGTTCTGCACAGACTGCGTCGCTTGACATTATCCTCACCATATATA
CGAGTTTCTTTTGCCACTTTTTCCCCGCAAAAAGTGGCTGGGAAGCGGCCCCCAGTGCTG
TCCTTTTCAGCCGTCCGCTTGCCTGGAACTGGGGACCGCAAACAACCGCCTTCCCTGGCT
TTTGGTTTGCGGTTGCCGCCCTCGTGGCGGCAACCCTGCGGGTCCATCGCGTTATACAGG
CAATTGAAAAGTTTTCAGGTGCAAGGCGCGAGCTAGGTGAGGAGTGAGGCGTACTTCCTG
TACGTCGCAGCGACGAGCACTGGTGAGCAACGCCGCAGATGAGGGTTTTTCAGCAGCCTG
ACAGTCGGCGCGTCCTGGCTGGGAAAGAACACAGGGGGAGAGGCAGAAGCAGGCCGTTCC
CCCCTGAGCCCGTCCGGTGAGTGCGACGCCTGGCTGGCAAGACCCGAACGGGACACTCAC
AGGAAGTGAGTGGTCCGGCAGCACTGCAGGGATGCAGTGTCTGCGGGATCTCCAGAGCAG
GCGAGTAACGAACCGGAAGAACGGGCGTTCGGGGGGCGCGTTTTTGTTCCCTTTTTGCGC
GGTCAAAAAGGGTAATATCTGGAAACAGAAAGAGGAATACCAGATGATTCAAGTAATTAA
AATCAATACGGTTTCCGCGAGATAAGCGCCAGTATAATAACAGCTTAACTCAAGGCAACA
AGGTGCGAAAGTTGAGTTCCTGATTTTCGAATGCGGGCTCATGGATATGAAAAGCGATTT
TGGCTCAAGGGAAGCTTTGGTCAGAAGTGTTGCGGGCCTTGTGGACAAAAAAAATCAGCC
ACCTTGGAAAAGGTGGCTGAAGGGAAAGTCAGAGATTTTTGTGGAAAATATGTGAGTGGA
ATGCGTTGGTGCGCTATTGCGGCTCCTGTGTGTCCGGGCACTCCTCCGTGGGGTTCAATA
GCGAACATCCGGCGCTGAAGCCAAAACCACCTCCCCCCGAGGAGGCGGGGCGGTTCAGCA
GATCCTGAAGTGTGCCGATTCCAGTGCTGGCGGGAATGCTTTCCCCTGGTGCAGCTTCCT
GAACAACCGGTATTTCCATAATCCCGGGTGCAATGACCAGTGGTATGCTGGCTGCTCCCA
TGCGGGCCATGGCCATGGTATTGGCCTGCAGTCGCAGTTTCTCCTGCCAGCTCATGGGAG
CAGCGTCGGCAGGTGGTTCCTGGGTAAAGAGATTCTGCAGGGCCTGGAAGTCATTGGCTC
CTTCGCGGAGTTGGTGCAGGTAGTGGGCAATGGAGCGTTCCTCGGCAGCATCCTTGGCGA
TAAGGTAGATGGCGCTTTGGCGCATCAGCTCAGGATGGGAAGTGAGCTTGGACATCAACT
CCCGGCAGGCGGGGCATGAGGGTGAAACATAGACGCTGACGATGGCGTTTTCGGGGCCAT
AGGCTGCCCAGGGGGGCAGATAGATTTCCTGGGCAATTTCCATGGCGATGATAATAAAGA
AGAAAAGCCACAGACCAATTATCCCATAGTAGGCTTTGTGCCGCAGCCAGGGCAGCAGCA
CAAGAGCGACAATGGCAATGAGTCCCAGCAAAAGTGCTACGACCATGCAGCTGGCGCAGG
GCCAGAAGAGAAACTGGTAGAAGAGAAAGGCGGTATCGGCCAGGAGTGCTGCAATGACAA
GCATGGCAAAGGCGGCTGCGGCAAGGCGGCTGCGGGTGGAGAAAAAAGTCAGCACGCCCA
GCAGGCCAAAAGCAATGGCTCCATATACATAGAAGGAGATGCCCAGAAATTCGTAACTGG
AGTAGATCTGGCAACCCTGGGTGAAACAGGCCAGATCGGCACCAAAGGCGTTCAGGAGGC
AGAAGGCAAATCCGGCAGTGCTGAGTGCGACAAGAGTCCAGCGGGCAATGGTGGTCATGG
TGTGCGCTCCGGGTTCATGCTGAAGGTTGCGGGTTCAGGGGGAGTGATTTCCAGACCTGC
CTGGGTCCAGGCGACAATGCCACCGGCCATGTTGAGAACATTGTCAAAGCCCTGTTGCTG
CAGATAGCGGGTAAGCTGCCCCGTGCGATTGCCGGTGCGGCAGGTGAGGATGATAGTGCG
ATCACGGGGCAGCTGCTTCAGGTGGTGGGGGATAAGTCCCATGGGCAGGTGCATGGTGCC
GGGAATATGGCCCTGGCGGCGCTCCCAGTCTTCGCGGATGTCGAGAACCAGTACATCATG
CTGACTTTCGATCAGTGTGGCAGCCTCCATGACGCTGATGTCAGAAGCGCTGGCAGCTGT
GGTTGCTGAGCAAAGCAGCACCCATCCGAAGAGAATACGCCTGAATCTGGAGATGGTCTG
CATGTGCCTGATAACTCCGTGCCTGGTTCGCGTTGGGGGGTGGTGGGGAAAAGGCGCCCG
CAGTCTGTACTGCGGGCGCTCTGTAATGGTGTTGCTGGGAAAAAACTCAGCGCAATGGCA
TATCCTTCAGGTAAGCGTTGTTCAGGTAGTGTTCCTGGAGAGGTTTGACATGCAGCTGGT
CGTTTTTCTCCGCCTCAATGGCTGTTACGGCGGCTTTTGCGCCTTCCACGGTGGTGAAGT
AGGGGACCTTGTAGGTCAGAACACTGCGACGGATGGACAGGGCATCGGCCTTGGTCTTTT
CGCCGCCGGGGGTATTGAATACCAGGGCAATGCTGCCGTTGACAATCAGGTCGACAATGT
TGGGGCGGCCTTCGTTCACCTTGTGCACGGGTGTCGCCTCAATTCCCTTGCTCTTGAGGT
AGGCAGCTGTACCGCGGGTCGCGACAACCTTGAAGCCCAGAGCGATAAGCTTGCGGGCAA
TATCGGGAATATGTTCCTTGTCTTCATTGCGCACGCTGATAAACACTGTTCCCTTGAGGG
GCAGGGTGCCGCCGGCACCGGACTGGGCTTTGGCAAAGGCGATACCGAATTCGGGGTCAA
TGCCCATGACTTCGCCGGTGGAGCGCATTTCCGGCCCCAGAATGGTGTCGACACCCGGGA
ATTTAATAAAGGGGAAGACCGACTCCTTGACGCTGAAGTACTCGGGTTCCACATCGCGGG
TCAGGCCCAGCTCCGGCAGCTTGCGACCGGCCATGACCAGCGCCGCGATCTTGGCAAAGG
GAATGCCGGTGGCCTTGGAGACAAAGGGTACCGTGCGGCTGGCGCGGGGATTGACTTCAA
TGAGATAAATCTCGCCGCCTTTGATGGCGAACTGGATATTCATCAGCCCGACTACCTTCA
GCTCCAGGGCCAGCAGGCGGGTCTGACGGCGGATCTCTTCGCAGATTTCCGCAGAGAGGC
TCTTGGGAGGCAGGGAGCAGGCTGAGTCGCCAGAGTGGATGCCCGCTTCCTCGATATGTT
CCATGATGCCAGCCACGATGACGTTTTCGCCATCGCACACGGCGTCAACATCCACCTCGG
TGGCGTGCTCCAGGAAGTGGTCAATGAGCACAGGATGCTCAGGCGAGGCCTTGACGGCCT
TTTCCATATAGTTTTTCAGGGCGTCCACATTGTAGACGATCTCCATGGCCCGGCCACCCA
GCACGTATGACGGGCGTACCACCACGGGATAGCCAATGCGCTCGGCAATTTCCAGCGCCT
GGGCTTCGCTGGTGGCGGTGGCGTTGGCAGGCTGCTTGAGCTCCAGCTTTTCCACCAGTT
TTTTGAAGCGCTCGCGGTCCTCGGCGCGGTCGATGGCGTCGGGGGATGTTCCCAGGATGG
GCACATTGGCTTTTTCCAGGGCTACAGCCAGTTTCAGGGGTGTCTGGCCGCCGAACTGGA
TAATCAGGCCGTGGGGTTTCTCCTTTTCCACGATGGAGAGGATATCCTCACGGGTCACCG
GTTCAAAGTAGAGGCGGTCGGAGGTATCATAGTCGGTGGAGACGGTTTCGGGGTTGCAGT
TGACCATAATGGTTTCAAAGCCATCTTCACTGAGGGCGAAGGCGGCGTGGCAGCAGCAGT
AGTCAAACTCGATGCCCTGTCCGATACGGTTGGGTCCGCCACCGATGATCATGATCTTCT
TGCGGTCGGTGGGGGCCGCCTCGCACTCCTCTTCATAGGTGCTGTAGAGGTAGGGCGTCT
GGGCCTCAAACTCGGCACCACAGGTGTCGATGCGCTTAAAGACCGGGACAACGCCCTGAT
CTTTGCGCAGGCGCTCAATACTCTGTTCATCGGTGCTGGTGAGCTGGGCGATGCGACGGT
CGCTGAAGCCCATCTCCTTGATCTGGCGCAGCAGGTCAGTGTTCAGGTCGCGGTAGGAGC
CCAGATGAGCGATACGTTCATCCATTTCCACAATCTGGCGCAGCTCTTCCAGGAACCAGG
GGTCGATATTGGTGATCTGGTGGATGCGCTCAATGGTAAAGCCGATACGGAAGGCGTCGC
CGATGTACCAGACCCGCTCCCAGTTAGGAATGCGCAGCTTGTTTTCGATCAGCGCGATGG
TATCGGAGTTGGGTTTTTTGATCTGCTCCTCGCTCAGGCGACTTTCAAAACCGTAGGAGT
CGATTTCCAGACTGCGCAGCACCTTCTGAAAAGACTCCTTGAAGGTACGGCCAATACTCA
TGGCTTCACCCACACTCTTCATCTGAGTGGTCAGGGTGGCGTTGGCGTTGGGGAACTTTT
CAAAAGTAAAGCGGGGGTATTTCACCACCACATAGTCGATGGTGGGTTCAAAACTGGCTG
GGGTCTCCTTGGTGATGTCGTTGGGAATCTCATCCAGGGTGTAGCCAACAGCCAGCTTGG
CGGCGATTTTGGCGATGGGGAAGCCGGTGGCCTTGGAGGCCAGAGCCGAGGAACGGCTGA
CCCGCGGATTCATTTCAATGATCACCAGGCGGCCATCATCGGGGTTGACGGCAAATTGCA
CGTTGGAGCCGCCGGTGTCGACGCCGATCTCGCGGATGACCTTGATGGTGGCATCGCGCA
TGAGCTGGTATTCTTTATCGGAAAGGGTCTGGGCAGGAGCCACGGTGATGGAATCGCCGG
TGTGCACTCCCATGGGGTCGAAATTTTCGATGGAGCAGATGATGACCACGTTGTCGTTCT
TGTCGCGCATGACCTCCATCTCGTACTCTTTCCAGCCGATGATGGACTCATCGATCAGAA
TTTCACGGGAAGGCGAAGCGTCCAGGCCGCTGGCGACGATCTCGTCAAACTCCTCCATGT
TATAGGCAATACCGCCACCGGAACCACCCAGGGTGAATGAGGGGCGGATGATGGCGGGCA
GGCCCATTTCACGGACGATTTTCCGGGCCTCCTCAAGGGAGTGGGCGTAGCCGCAGCGGG
GCATTTCCAGGCCAATGCGGTTCATGGCCTCCTTGAACAGCTCGCGATCTTCGCCTTTCT
GGATGGCCTTGAGGTTTGCGCCGATCATTTCCACATTATATTTTTTCAGAATACCCGTTT
CCGCAACTTCCACCGCAGCGTTCAGGGCCGTCTGGCCACCCACTGTGGGCAGAATGGCGC
AGGGGCGCTCTTTCTCTATGATTTTCTCGATAACACTGGCGGTAATAGGCTCGATATAGG
TGGCATCGGCCATCTGGGCATCCGTCATGATGGTGGCGGGGTTGGAGTTGATCAGGACGA
CCTCATACCCCTCCTCCTTGAGCGCCTTGATCGCCTGGGTGCCGGAATAGTCAAATTCGC
AGGCCTGACCGATGACAATAGGACCGGAGCCGATGACAAGAATCTTTTTTATATCAGTGC
GTTTTGGCACAGCGCATCTCCTTGCACACAAATGTTAAAATTCGACCGTGAATCATAGCA
AAGCTGCCGATAAAATAAAACATTGAAGCACGTCAAATGATAATTTGATTTGCTGGGGGG
CATAAAGGAGCCTGTCAGTATTCCCTTGGCAGGCTGCTGAAAAACCCTCATCTGCGGTGT
TGCCCGCCGTCGCGCGTCATTGCAACGTACGGGGAGTACGCTTCATTCCACGCTCCGCGA
GCGCCTTGCACCTGAGCATTTTTCAATTGCCTGCGTATTTTTAAGTATTTCCGCAAGCTG
TTAGTCTGCAAGTTGCAATCCCTGAAGGAATTGGCGCAACGCGCTGATATTGCGCTCCCT
GCCGGCATCCGGCTGAATGCACTGGATCAGGGCCGTGCCGATGATGGCGCCATCGGCGAT
CGCCATGGCTTTGGCCGCCGTCTGGCCATCCTTGATGCCAAAGCCGATGAAAATGGGGGT
GCTGGTGTGCTGGCGGGCCAGCGAAATTTTTGCCTCAATAAGCGAGAAGTTATCCACTGC
CTGACCCGTGACATTGGGTGAGCTGACGGCATAGATGAATCCCGCCGAGCGGGAGGTAAT
CGCTTCCACTCGCCCATCGTCAGTTGTGGTGGCGATAAAGGGCACCAGCGCAAAGTCTTC
GGGAACCTCCGCCGCAAAGTCGTCACGCTGCTCAAAGCTCAGATCGGGGATGATCGCGCC
ACGGTAGCCAAGCCGGGTAAGCCACTGGAACGTGTCAGCCGGACCATAGTGATAAAAAAG
GTTGGCGTAGGTCATGACATAGTGGTCGGCCTTGCCCGTGTCGATGCGCAGCGCTTCCAG
ACTGCGGAAGTTGATACCCCGCGCCAGGGCGTAGTCATTGGCCTCCTGGATCACCGGCCC
GTCTGCCATGGGGTCGGAAAAGGGAATGCCGATCTCAATACGCTTGATGCCCAGCTCGTA
GCACAGCTCAAGAAAGGCCTGGGTCGTTTCCAGGTCGGGATAGCCAAGGGTGATGTAGGG
AATGATGCGGCTGTAGATGTTCATGGGCGCTCCAGTGCTTACATGGAAAGTATGCGAATA
TTATAGCATTTTTCCCGTGATGACGCACGTAAAGAGGGAGTTCGGCAGAGGAAAACGGCA
CGGAGTGCGTGGTGAAGTGCAGAGGAAGGCGAGGCATGGATGTAGAGAGTTTGCATGGTG
CGTGTCTAACCGCTTGCTGAGATACCTCAAATCATGCAGGCAAGTAACCATTCACGGCTA
CCCTGCGTATTTTCAGCAGGAGCGCCAGTATTCCGAGAGCGAGCCCGGATGGTGAGCGGC
AGAGACGTAGGTCCGCGGACGAAAGTGAGCGTCTCTGGGAGGAATGCTGGCGCGAGTACC
AACACACCGTAAAGAGTTACGAAATATCAAAGCAAAAGCCGCACAGGAAACCAAGGGTGA
AGAGTTACAGCGGAACGATTATCTACCGCTTGTTACTCAGAGGGGGAAATCTCCGGCACC
TGGCGCCAGCCAAACACTCGCGTGCCACTGCGCTCCTGAGTGTCGCTGCCGCCATAAATC
ACTGTGGGTTGATGGGCGAGATCCTTAGCCAGTGATTTCCAGCGCTCAAGGCTTTTGAAA
GAGTCGCGGGTAATGGTCTGGCCAGATTTGATTTCTACAGGCATCAGCTTCCCTCCAGCA
CAGAAAGCCATCCAGGTTCTCGATATTGACCAGCTGGCGCACGTCCTTCTCCACATAGGC
CGTGACATAAGCAGTAAACCAGGTGCGTGGGGAAAGCTGCCGATCATACAACGGTGGATA
GCTGCCATGAAACAACTGCTCATCCAGCCCGCTCTGGGCAACTCCCGCAGATTGCAGCTC
TTTCAGCGAAAAGGGGAGCAGTTCCACAAAAGCCGTATGTCCCGCCAGGGACTGGGTGAT
CCCCGACAGCAAACCAAATTGCTGGGAGAGCGTCAGGAGAAACAGACCCATGCGCCCATC
TTTGTCAACCAGAGTCTGAAGGTACGAGAAAAGACTCGGTACCCGCTGCACTTCATCAAA
GACCGCCCCATCAGGAAACTGACCCAGAAAGCCACGAGGATCATCTGTCGCGAAAGACCG
CACATCCGGATCTTCCAGGGAAATATAGGGCTTCCCGGCAAAGATCGCCTTCGCCAGTGT
GGTTTTGCCGGACTGGCGTGGTCCGGTAATTGTGACAATGGGAAATCCCTGCAGAAGCGT
GCATATCTGGTCCATGGCGCTACGTGTAATTATAAAAGTGGTTTATCAGGTTTTATGTGA
ATTGCTATGTCGACATGCCAATTTACATAGGTTTTCGGCGAAATCGCCGCACGCATGAGA
TAACTGCGGGCAGAAGCTTGTTTATCAGTTTTCTCTTGCCTATTGTAATCGAACGATTAC
AATAGGCATCATGTACACGATCAAGCTGCTACCGGAATTTGAAAGCTGGCTCGGTTCCTT
GCGTGACCGCTCTACTCGCATACGCTTGCTACGTCGCCTTGAAAAAGCGCAGCGAGGGTT
GCTCGGCGATGTAAAACCCTTGGGAGATGGTGTATATGAGATGCGAGAGCCTTTCGGCCC
AGGATGGCGCATGTACTATGCAATGCATGGCAATGTAATGATTATCATGCTTGCCGGTGG
AGAGAAAAGTAGTCAGCCTGACGACATTGCCTTAGCAAAAGAGCTTTTCAAGCAAGTCAG
CAGCTTATCAAAAAACGAAACACACGCAGGTAATTGAACACCGATCATAAGTTACGTTGC
CATGGGAATTAATCGGCAGCGTATAAAGGAGCAGACCCATGAATAAGCATATACCCCTGA
ATACCCTCCCCGAATTTGACATGGCAGAGCACTTGAAAAGTGAAGCTGATATGCTTGAAT
ACCTGCAGCAGGTCCTTGAAGAGGGTGACTCCGGGGAACTGGCAGCAGCACTGGGCCATG
TTGCCAAGGCCAGGGGAATGAGTCAAATTGCTCTGGCCAGCGGAATCAAGCGCGAAGCCC
TGTATAAAGCTTTGCGCCCCAACAGCAAGCCACGATTCGAAACTATCCAGCGCGTCTGTG
CCGCGCTTGGAATCAAGCTGACCGTGACCCTTGCTGAGGGTAAAACTTTGCCGCATTAGC
TTGAGAGGATAGAGAGCACTCTGGCCAGTCAACAACTTACGGTAATACCTCAAACAGGCA
GGCAAATGAAAACCCACAGGTGCAAGGCGCTCGCGAAGCACGGAATGACGCGTACTCCCC
GTATGTTGCAGTGACGAGCGACAGCGGGTAACGCCGCAGATGGGGGATTTTCAGCAGCCT
GCTGTCAGCGGGGCACATGGTGCAACAGCGGCCCATTGCCTTTGCCAACACTCCCCTGCG
CCGCCCGCGTGATCAACCGGTGCACATAGGCAATGCCCTGCTGAACGGCCTCCACCATGT
CGCCATTGGACCTGGCCAGATACGCTGCAATCGCCGATGAAAGCGTGCAGCCCGTGCCGT
GGGTGTTGGGCGTGTCAATGCGCGGATGGGTGGAGGAGTGGTGGCTGAAACCGCCGCCAT
GGCGCATGATCAACGTATCAGTGACCGTAGTCGCCTGTTCGTTGATATGTCCTCCCTTCA
CCAGTAGCGCCTGCAGACGGGGAAAGCGCTGCATGATGCGTTCACCGCACTCCAGCGGGT
CAGCGCTTTCATCAGCCTGTGCCAGCGCCAGCAGCTCGTGGAAGTTGGGCGTCAGAATCG
TGGCTCGGGCCACCACATGCTCCATAATGGCGTCCATGGCATCCTGATTCATGAGCGCGT
AGCCACTCTTGGAAATCATCACCGGGTCGCAGACAATGGTGCGGCCCTCAATGGCCTCCC
CCACGTGGCGGGCAATATCCCCATTGCCCAGCATCCCCGTCTTGATCACGTTGATGGGAA
TATCCTCCAGCACCCGCTCCACCTGGGCGCGTACAAAAACACCATCCAGCATCAGCGCAT
CGTGGACCTTGATGGTGTTCTGCACCGTCAGGCAGGTAATGGCCGCAGCGCCATAGGTTT
CAAGGGCGGAAAAAACCTTCAGATCAGCCTGGATGCCCGCTCCGCCTGAAGGATCGGAAC
CGGCGATGGAAAGAACGCAGGGAATGGTCATGGAAGTGCCTCGTATCATAAATTGTTGGT
TTTTTCCCGAAGTTTTCCCCGAAGCTTTTTGGAGAGCTCTTCGGGGAACACCTGTAAAAG
GAGCAAGAAAACTGCTGCTCACCGTGCTGGAGCCGATCTCGCTGGCAAAAAGGCAGGGTC
TCACACGAAGCCCCGCCAAGCCACAAAGAAAGGCAGTTAAAACGGAAGGCATACCTCTCG
CCCGCTCGCTTCGCTCCCTCAAGGCGCAGAGTCGCAAAGGGAAAGCAGGTGAATGATGCG
TTCAGTGGGGCATTACCTGTCAATAATTTCCCAGTGGCCGCCTTTTGCGGGTCCAATTCG
GACAATCACGCCCTCTTCACGAAGCCGTGAAAGCTGCTGCTCGATCGTACGGGCAGATTT
TTCAAGATGTACCGCCATTTCGGGAATGGTTATTTTAGGATTTTCGCGAATGAGCTCGAC
GATTTTCCCCGAAGTTTTCCCCGAAGTTTTCCCCGAAGTTTTCTGGGCAGTGCCGCCTGA
AAGATGTTCAAAATATTCTTGTGAAAACACAAATTCTGTCCATATGCCTCCGGCATGCAG
GCGGATGTATGGCTCTGGAGTACGTGCTTCGTGACAGGCGGAGAAGATGCGCTCAATGCC
TCGCCCCCAGGCTTCAATTTCACCGGCGCGGAAGAATGCATTCGCGATATCAGGATTATG
GGGCTGGGATATATGCGGCTCCAGCAGGGTCTGCTCGGTCCAGCCATCCGGCAGCACGGC
AGGGTTCCAAAGTACCAGCCGGTCATCATAAACACGAATCTGTATCGGAGCCGTGTTCAT
GTAGTCGCGATGGACCAGCGCATTCAACAGTGCCTCACGCAGCGCTTCCCGTGGCACCGG
AAAACGCTCTACCCTGACAATATCTTCGTAGGTGACTACCGCTTTCAGGTATTTGGTCAT
CAGTAAATCAAGGGCGAGCGCCGCCTGGGTAAATAAATCGCCATTGACCTCGTCGTGGTA
CACCAGATCAGCATCTGGACGGAAGTAACCGATTTTTATAAAAGCCCCACTGAAGAAAGA
CAGTGGATCGGGATGGAACAGCAATGCCGCAGCTCGCTTCAGGTAGGAACCCTCCATGAG
CTTCAGCTTATCCAGCAATGCCGCATCAGGCTCTTTCAATGCAGCAGTATCCAGCCTCCC
GCTGCGCCGAGCCAATTGCCGAAACTGAGCAAGAGCTGAAGGAGACAGGTCAGCTACTGT
CACGCCGGGAAGGGGCGAGCCATCCCATGTGCGGCCATAGCGATTCAAAAGAAAGCGATC
CAGCGCAGCTCCCTTGAGCAGCTGATTGGTGTTGCCGCTGCGCAGGTAATACTCACCCTT
GCAGCTGATCGGGTTGGGGTGACCCTCTACGACAATCTCCAGATACTCCTTATCACCCTC
TGTGCACAAATTGACTGCTACCAGGATACCCAGGATATCCCGAACCTTATTGGGCAGTTC
CTCCAGTAAGCGGTGCGCTTCCGGGGCGCCAGTCACCTGGCCCCTGTCGTTGCGGCCAAT
GAACAGTACACCACCACCTGCATTGGCAAAGCCGCAAATCCACTTGAGGTGATCATCGCG
CCAGGATTGTTTGTATTCAATGTTTTGTGTCTCAGTCATTGGCTTCCCTCACGATATAAC
CTAGTGGAATATAACCTGGGAGGCAAACAGTCAGTCCCCCTGATCCGCCGTGTCCTTTGC
TCGTCCATATGAGGGCAAGTTCGAATTTGCATTTTTACCGGCGCTTTCACCGGCGTTTTT
TGGGGCCCAATATATGAGCTTGCGTTAGGTACGAACAAAGGGAGTCAAAGGCATGCCCCG
CACCTGCTCACTCCGCCCATTTTTATTGTTGCCAGCATCCTGGCAGAGGTGTTCGAGGTG
CATGTTCATTTTAATGTTTATTGAAGTATAATAACCGTTTACGTAAGGCATTGATCGAGT
TTATTTGTCACTCAACTTTCTCCAGATTCCTAACCATAGCCATAAATCACCTCAAAATGT
GATGTAAATCAAGTGGTATATATGAGTGCCTTGATTTGGTGTTTTCCCTTCTCCTGCTGT
TTGTACACGCGGTAGCTCTGTAAAACGGGAATATCCGCTTCAGCCAGATCGTATGTCAAT
ACCTCATCCACGCTCAGCCACTGGTGGTCGGCGTGCTCGGTCAGTGTAATGGTATTGCTT
GTGGGAGTGCAAACAAAAGGGTGCAGGGTGACTTGAAGGTTGGGGTACTGGTGGGTGGAG
GGTGGCAGTGGGGCAAGTATCCGGATATCCAGGCACAGCTCTTCGCGTATTTCACGGATA
ATGCTGTCGCTGGCGGGCTCACCGGCCTGAATTTTGCCGCCGGGAAATTCCCACTTGAGG
GGCATGGACATGGACTCGCTGCGCTGGGCAATAAGGATGTGGGTATCTTTTTCGATTATG
GCGCAGGTGACGTCAATGTGTTTCATCGATTCCCTTTTTGCAGGATGCTGAAAAACCCCA
ATTTGCGGCGTTGCCTTCTCTTTTAGCCTTTACGGTTGTCACTACTGTTGAACCAGGTGC
TTTTGCGAGTCGCTTCCTGTGGATGTCAGTACAGAAACCCGAAGAGCCACAGCGGGATTG
TATTCTTGAATCCCGTTTCCATATCGTCAACAGCCAGGTAGGAATCGGCAATGTCTTTTA
TCTGCCCGTACCCTTTGTTTTTCCCGCCGACTTCAATGGTGAACTGGTTATCAATACGGA
AGTCGCCGTTCGCGCTCAGAGCGATGGAGGTGTCCAGCAGCGACGTTGTGTTGTAAAAAC
TGCTTTTGATCTGGTTTACAAAAAAGGTTTCCCGGCTGGTTCCGATGTGCGGGGTTTTGT
TGATGGCGCAGGCAAGGTTGGTATTATAGAGGTATATTTTCTCTGGCTTTCTGATTCTCC
CAGTGCCTTTGGTGGCACTGGGAACACGCTGAAGCAGCGAGGCTTGCTCAAGGTAGCGCA
GGTAGTCGCCCATGGTGGCTCTCGAAATTTCTGTCATGGCCGCGAGTTTGGAAATATTGG
GTTCGAAGGGGGCTGATTCGGCCAGCAGATAGAGGAGCTTTTTGAGTTTATCGATTTGTG
TCACCGGAATCTGAGTGACGTAAGGCAGGTCGCTTTCGAGTATCTGATTGATGATGCTGA
CCAGTTTGCTTTGGTAGGTGTCTGGCCCTTCACAGATAAAGGGGTAGCAGCCGTGCGCCA
GGTAGTCGTTGAAGTGCTTGAGGGGTTTTATGTGGGCAGCGACTTCTCCTGCCATGCTGG
TGTGCTGTGCAAAGAGTTCGCCCAGGGATATTGCGGGAAAGGTACCTGCCCCGATAAGGC
TGAGGTACTCGCGAAACGAAAGATTGGCAAGACGATGAATAATTGCCCTGCGGGAAAGAT
CGGCTTCCTGTGCGTGAATCTGCAGCATGGATGAGCCGGAAAAGACAATATTGAGCTGGG
TGGAATCGTAAATTGACTTCAGGTGGGATGACCAGTCGGAGTATTTGTGAACCTCATCAA
TGTAAAGCGTTTTTCCGCCCAGCTGTTCAAAGTGGATAGCAAACTCATAGAGGGAAATGG
CCTTGAAAAACGGGTTATCGACACTGATGTAGAGGGCGTGGTCACTTGTGCCGTACTGCT
CTTTCAGAGCTTGCAGCATCAGTGTGGTTTTACCGACGCCACGCTGGCCTATAATGCCGA
TGAGACGCTGGCTCCAGTCGATATGGGCAAAGAGGGAGCGCTTTATCCGGGGTGACACAT
GCCTGAGGAGCTTTTGCTGCTCCTGAAAGAAGAGTGATATTTCCATTGTGCGTTTCCGCC
TGTATTTTGTGAATCGAACATTACAACATTGGCGCAAAAGTGTCAATCTCGATTTACATT
TATGACTTTCAGTAGGCTGCCCCTCTCATGGCTTCCAATCCACTCCATGCACAAAGGATG
CTCCAGCCGCTCCGGTAACCGGCTGTGCGCCACGGGGAAGAATCCGGCCCACCACTTGCA
CGGTGGGGAGTTTGGTGCGGATGCTTTTCAGCTGCTGCTCGCTGCAGGTGAAGAGCAGTT
CGTAGTCTTCACCACCACCGGCGATCATGGCGATGGGGTCGAGGTGGTGCTGCGTGGCGT
ATTCCCGCAGGTCGGGGTGGAGGTGTTCCTGGGCAATGTGCAGTTCAATGCTGACGCCTG
AAGCGCTGGCGATTTTCTCGCTGTCGCCCTGCAGGCCGTCGCTGATGTCCATGAGGGTTG
TCACTTCGGCTGTGTGCAGTATGGGGGCGGCATCAAAGCGGGCGCGGGGGGCGCGGAAGG
CTTCCAGCAGGGAGGCGGGGGCGTGGTGCCCGTGCATGAGGGCGTGGAGTCCGGCGCGGG
CAAGGCCCAGGTACCCGCTGCTGCACAGCAGTTCGCCGGGTCGGGCGTTGCTGCGCAGGG
GCATGGGGGCGTAGCCTTCGCCGATGGCGAAGAGGTCGATGGCCAGGTCGTTTTCACGGC
TGCTGCTGATGTTGCCCCCTGCCAGTACACCGCCGTATGTTTCCAGGGCGTCACCAAATC
CGCGGTAGAGGTCCAGCAGGTAGGGCTGATCGGTGTTTTCCGGCAGGCACAGGTTAATGA
AGAGGGCCTGGGGTGTGGCGTAGGAGGCGGCCAGGTCGCTGAGGCACACCATGGCGGCTT
TTTGTCCCAGCTGGCGTCCGGTCAGCCAGGCGCGTTGGAAGTGTACGCCCTCGCGCTGGG
TGTCGGTGGTGACGACGGGGCTGTGCAGGGTGTGCAGGGCGGCGGCGTCGTCACCGGCTC
CTGTCTTCAGGATGCCGCCCTGGCGGCGATGGTGCGGGAGTTGCTGCAGGAGCTCTTCAA
TAAGGTGGAATTCACGGTATGGTGAAGCTGACATGGTGTTTCCTTGGCCTGCATATTCCG
ATGTTTCAGTTTCTTCTCTGTCTCCCACAATGCCAAAAAAACGCAGGCTTGTACAGCCTC
TTCCCGATGAAGTGTCTGCGTGGGCGATGGTGGTGTGACCATGCTGAAAGGTAGAGGTGG
TGTCCGATTTTTCGGCAAAATGTATCAAATAGCTCCATTGAATTTGCATAAACCTGAAAT
TGTGTCTTGCTGGTGGGTGAAAGTATGTGCTATGACTTGAATGGAGGCAGCGTTGGCTGT
CTCTCATCAAGATTGCCTGGTAAGGGAGAGAAAAGTTATGCAGAAGATTTCCGAAACGCC
ATCGGTTGCCGTACCCGTGAATCGTAAAAAACGTCAGAAGGGCTTCACCCTCATCGAACT
TATCATGGTTATCGTTATCCTGGGTATTCTGGCGGCCATCGCGGTGCCCCAGTTTGTGGA
TCTGAGTGAGGAGGCACAAGGGGCTGCGGATACGGCCAATTTAAATGCTGCGCGTAGTGC
TGTTAATATGCTACTTGCCTCAAATGATGGTGGCGGAGCCGTAGGTACCTATCCTACGGT
AACTGAGCTAGCAAACAACTTGGGTGGAACGGCGGCTGTAAGTACTATTACCGTAGGTGA
GACCACTATTTATACCTTCGGAGCGCGGGAAGCAGCTAACGCCAACTGCAGTGGTGCAAC
AACTGCGGTTACTGATTCGGTTCGGTGTCTCAGCCTGGACGCAAGCGGAGCAAATTAACG
GCGAGACAAGTCTCCTGGTTGCGCGCAGCCTGCTGAATATGGGCTGCGCGGCAATCAGCC
TGCACTGTCTGGTTCATGAAAGGCATAGCCATGAGTATTGAGCTTCCACAGTTCGGGGAT
GTGCGTACGGGCATCCCCATTGTGGACGACCAGCATCGGGAGCTGTTGAGCCTTATGGGG
AATCTGCACGATCTGCTTGTGTCACCGGGCACTGGCGATGACGTGCAGGTTTTTTTGATG
GCGCGGGAAGCGCTGCTGAGGTACATAGGGGAGCACTTTGCCTGTGAGGAGCGGTTGATG
CGCTGTCACGGGCTGGATGTGCGCCATGTTCTGCTTCACCTGCGCGAGCATGAGCGCTTT
ACTCATCGCGCCTACATGGTGGCCCTCTCCCATGGCGATGACTTCTGCGTCGATGACACC
CGCCAGCTGCTGGAGTTTCTCATACACTGGTGGCACAGCCACCTGCCTACGGATCGCAGT
ATGGCCCGGCAGATTGCCGCCGTTCTGGCAGGAAGCCAGGCCAGCGACGCTTATGATGAT
GACTTTTCACGATTTACCCTGGAAGCAAAGAGGCAATCATGACCATTTCTGAACAGAACC
CCCTTGATGGACAGTCCATTCTCTATGTGGATGCTGACGAGACAACCCGTACCCTGATTT
CCCGCATGCTCAGCAAGCGCGGTGCCCGCGTGGCGGCTGTCGCCTCTGCCGGTGTTGCCC
TGAAGGCTTTCCATGTTCAGCCTCCCAGTACGGTGATTGCCGGTCAGGATGTAGGTGAGC
CCGCGCTGCCGGAATTTATCCGTGCCCTGCAAGGGGAGAATTCTCCGGCAACTCCTGTTA
TCCTCTACACGGAAAGTTCGCTGCAGGATGCTGCTGAAATTCCGCACCTCTTTCACGTTC
CCCGCAACGCCGGATTCGGCGTTCTGGTGAAGGTTCTGCAACGCATTTCCTGAGTGTGGA
TGGTGTGGCATCCGGCTGATCCGGAGGGCTCCTCTGCCACGGAAAATCTCCCCTTGAAAA
GAATTTTCGCGGGCCTATAATGCTTAGCTCGACTTCGGAAAATCACGGGGAGCCTCATGC
GCAAAATCCGCCAGGACAGTATTGAACGAGTACTCAACGCGGTGGATATTGTCGAGATTG
TCGGTGGGCATGTGCACCTGCGCAAGGCGGGCGGCAGCCACATCGGCCTCTGTCCTTTCC
ATTCGGAGAAAACCCCATCATTTCACGTTACCCCGGACAAGGGGCTCTACTACTGCTTCG
GCTGTGGCGCCGGGGGCAATGCCAGCAAATTCCTGATGGAAAAGCTGGGGATGACCTTTG
TGGAGGCCATGGAGCTGCTTTCCCAGAAAACTGGAGTGGCGCTGGAGTACGAGTCGGGCA
CGGAGCCTCGCGAGGACAGTCGGCGCGAAAATCTTTTGACCCTGAATCGCCGTGTGCTGC
TGAGCTTTCGCAACCAGCTGGGCAAGAATGCACGGGCGAGGCAGTACCTGGAGTCGCGCC
TGATTCCCGGACAGCTGATTGACGAGTTCGGCCTTGGCTACGCCGATGGCCGGGAGTACT
CGCTGCTGGAGCTGTTTGAGGAAAATCACGACGATCTGTTGGAGCTGGGGTTGATTGCCA
GTGGCGAAGACAAGCGGCTCTACGATCGCTTTCGCCAGCGGGTGATGTTTCCCATCTGGG
ATGCTGCCGGTGGCGTGGTGGGTTTTGCCGGGCGGGACCTGTCGGGCAAGAGCCCGGCCA
AGTATATGAATTCGCCGGAATCGGGCCTCTTTGAGAAGAAAAAATTGCTGTATGCCTACC
ATATCGCCAAGGCGTCCATCCGCAAAAAGCGGCGCGCCATCGTGGTGGAGGGATACTTTG
ACGTCATCCGCGCCCACCAGCAGGGATTGACGGAGACGGTGGCGGTCATGGGAACCAGTC
TTTCCACCTACCATGCCCGCCTGCTGGGGCAGCAGACGGATGTCTATGTGGTTTTTGACG
GAGACGAGGCCGGTTTGCGGGCTGCTTTGCGGACTTCTGAACTGTTGACCCAGAGCGATC
TGGCCCTGCGGGTAGTTTTTCTGCCCGATGGTCATGATCCTGATACCTACTTTCAGCGCC
ACCGGGTGGAACAGTTTGAGGAGCTGCTGAGCCAGGCGCGGGATGTGGGAGAGTTTCGTA
TCGATCGTCTCCTTGAAAGCAGCTCCGGCGATGTGACCCAGCTTTCCCAGGCGGTGCGGG
AGCTGCGGGAGTTTATCAACCGCATACCCGACAGTATCCGGCGCCAGGCTTATGCCAATT
ACCTCAGGGAGCGCACCCAGATAGATCCTTTCGGGTCAGGGCAGTCGCCGTCGGGCCGTT
CGCGCATGCGTCCTCCCCGCAGTGGCGGAAATCTGTCGACAGGGCAACCCCTTGGCAGCG
AAGCTTCCGGAAGTTTTTTGCGGGAAAGTCTCCGGAAAGTCAAAAAGCCCGTTGATAAAA
ATGATGCAGCACCATACCTTCTTAAAGTAATGTTCTCTTCGGAAGAGATGTTCGAGGAGA
TATCCAGTGCACTGGGTAGTGATATACTGTCTGCGCCATACAGTACGATTAAAGATCAGG
CCACATCCTGGCATCTTGAGCGGCTCCCCCTGGAGCAGATCATCGAGCGCCTGATGGACA
GTCCTCTGGCTGCCCCCATGGCTCATATTCTGAGCCTTGATATTGGCAAGGAAGATATCC
TGGGCATGACGCCCGATATTATAGAAAAAATAGAGTCCCTCTACATGCATCACCGCCATG
AAAACCTGAAGCAACAGCTGTTCGCACCTTCCCCATCTGAATCGGGGGCCCCTCTGTCCG
AGGATGAACGGCGCAGAATGCTGCAGGAGCTGCTGGAAATTCAGAGGGAGCTCACTTCAT
GACCCGCACCAAGTTCTTCCGGGAGGAAAATACTCAATGAAATCTACTGCTGAAGATCAG
AAACTTTTCACCCAGTTGATGGAGAAAAGTAAGGAACGTGGCTTTATCACCTATGACGAG
CTGAATGACTTCCTGCCCAAGGAGACCACGGATCCTGACTTGATCGACTCCATCATCGAA
AATCTTGGACGCATCGGCATACGCCTGGTTGCGACCAATAAACTCAGCAAAGGCAAGGGC
GAAAGTTCTGATGAATTTGCCGTTTTCCTCAAAGATCAGCCTGCCGTTCTGGATGGCGAT
GACATAGAGAACGACGATGAAGAGGAGAGTGACGAGGAGGAGAGCGAGGAGAGTACCCTC
GACCTGACTCCTGATACCTCGTTTCGCACCGATGATCCCGTGCGTCTGTATCTCAAGGAA
ATGGGCTCGGTTCCACTGCTCACCCGCGAGGGCGAAGTGGACATTGCCAAGAAAATCGAG
GCGGGCTACGAGAAGATCATCAGCTCGCTTATTGCCATTCCCAAGGCCGTAGAGTCGCTG
CAGGAGCTGGCCGAAAAGCTTGAGGCTGGTGAAATCGGGCTCAAGGATATCATCATGCTC
GATGATGAGGTGGGCAGCATGGGCATCATTGGCAACTCCACCTCCTATGACGAGGACGAG
GAGTCCGCGGAAGAGGATGCGGAAGACCCTTCCAGTGCCCATGTTCGCGCAGAGAATGCC
ACGGAGATGCGCGACTTTGTCATCAACTCCATCTGCGATATCGGGCAGCAGCTTCTGAGC
CTGCGGGAGTACAAGGCCAAGGGTAAAAAGGATAAATATCGCAAGACGCTGGAGTCCATG
ACGGCGGTTATTTCGGAAATTCGCCTGACCAACGAAACCATCTCGCGCATCAGCAACATG
ATCAAGGAACAGTACCTGGAAAGTCGGCGTGCCGGCTCGGAACTGGCCAAGATCATCAAG
GTCACCGGACTCTCCCGGGACGACCTGCAGTATCTGTGCGGCGAGGAATCCAGCGCCGAG
CACGTGGAGTCGGCTCGCGCCAAGACCTCTTTGCGGGCGGAAGACTTTGAGCGCCTCCTG
GGCAAGGCGTCCGAGAGCATTGCCTCGCTCCGGGAAATTGAGGAATCCACCGGTGTCGAT
GCCAATGAGCTGATGAGCATTGTGCAGCAGGTGCGCGAGGGTGAAGAGGAGTCCAAAGCC
GCCAAGATGCAGCTGATCGAAGCCAACCTGCGCCTGGTGGTTTCCATTGCCAAGAAGTAT
ACCAACCGTGGCCTGCAGTTCCTGGATCTGATCCAGGAGGGAAATATCGGCCTGATGAAG
GCCGTGGACAAATTTGAGTACCGTCGTGGCTACAAGTTCTCCACCTACGCCACCTGGTGG
ATCCGCCAGGCCATTACCCGCGCCATTGCCGATCAGGCCCGTACCATCCGCATTCCGGTG
CACATGATCGAGACCATCAACAAGCTGGTGCGCACCAGCCGGAACCTGGTGCAGGAGCTG
GGTCGCGAACCGACCCCCGAGGAGATTGCCGACAAGATGGATCTGCCTGTGGAAAAAGTG
CGCAAAGTGCTGAAAATTGCCAAAGAACCCATCAGTCTGGAAACGCCCATTGGTGAGGAG
GAGGACTCCTCCCTGGGGGACTTTATCGAGGACAAGAACACCGTATCTCCGGCGGAAGCG
GTCATCAGCTTCAACCTGAAGGAGCAGGTGCGCTCGGTACTCCACACCCTCAGCGCCCGT
GAAGCCGAGGTGCTGAAGCTGCGCTTTGGCATTGACACCGACAGCGATCATACCCTGGAG
GAAGTGGGCAAGAAATTCAATGTCACCCGTGAGCGTATCCGGCAGATTGAAGCCAAAGCC
CTGCGCAAGCTGCGCCACCCGACCAGAAGCAAGATTCTGCGCACGTTCCTGGAACCCTGA
CAGGCGGTATTTGAAGGGTATGAAGGCAGCAGGAGTCAGGCATGGCCCGACCCCTGCTGC
CCATGTCGTTTGGGTATTTTTCCGGGGAGTTTTTTCCGGCTGACGCTGTTCTTTGTGGTC
TTTGTGTGAGAATATCTGCCCGGCAGACTGGTTGCCAAGCCGGAATCGTCACCAGCCTTT
TCCAATATGATGAAGCGTAAAGAGGATCTCCATGCAAAAATCGTATCTCCTGGCCCCTGG
CCCCACACCCGTTCCCGAGCAGGTTGCCCTGCGCATGGCCGCTCCGGCGGTTCACCATCG
CACTCCGCAGTTTTCCCGTCTCTTTGCTGAAGTGGAAGAAGGTCTGAAGTACCTGCTGCA
GACCCGTAACGATGTACTCATGCTTGCCAGCAGTGGTTCCGGTGCCATGGAAGCTGCTGT
TGTCAATATCATGCATTCTGCGGAAAAGGCGATCGTGGTCAACGCCGGGAAATTTGGTGA
GCGCTGGGGGAAAATCTGCCAGGCCTATGGCGTGGAGGTCATCTGGCTCAACTCGCCCTG
GGGAACGCCGGTCAACCCCGATGAAGTTGCCCAGGCGCTGCGGGAAAACCAGAACGTGGG
AGCCGTCTTCGTGCAGGGGTGCGACACCTCGGCGACGGTTCAGCATCCCGTTGCCGCCCT
TGGGGCCATCGTGAAGGAATACCCCCGGACCCTGCTGGTGGTGGATGGCATCACGGCGGT
GGGTGCCGCTGATCTGGCCATGGATCGTGATCATATTGACGTGCTGGTTGTCGGCTCTCA
GAAAGCGTTGATGCTTCCTCCGGGCCTGGCTTGTGTGGGCGTGAGCGAAAAGGCCTGGCA
GAAAATGGATACTACCGATCTGCCCAGATTTTATTTTGATATGCGCAAGGAGCGCAAATC
CCTGGCCAAGCACACCACGGCCTATACGCCGGCCACGTCTCTGATTACCGGGCTCCATGA
GGTGCTTACGATGATCCGCTCCGAAGGCCTGGAGAACCTCTTCCGGCGCATTGACTGCCT
GGCCCGCGCCACCCGCGCTGGTTTGCAGGCTCTGGGACTGGAGCTGCTGGCTCCCGGTGC
ACCGGCAGCCTCCTGTACCGGTGCCTATCTGCCGGCTGCCATCGACGGCAAGGCCTTTGT
GCGCTTTGCCCGCGATACCATGGGCGTGACCTTTGCCGGTGGCCAGGATGACCTGGAAGG
AAAAATTGTTCGTATCAACCACATGGGGTATGTGGATACGTTTGATGTGATTATCAGCAT
CAGCGCCATGGAAATGGCCCTGAAGGCCTTTGGACACGCCTTTACACCCGGCAGTGGCGT
GGGCGCTGCCCAGGAAATTCTCGCGGAAAGGTATTCCCTATGAAAATAGTTGTATGCGAC
CGGCTGGAAGCCAAGGCGACCCGCAAACTGCAGGAAAAGTATGACCAGGTGGTGCTGCTG
GAGAGTCCCGATCGCCAGACCATCATTGAGCACAGCGCCGACGCCGATGCCATCATAGTC
AGAAGCCATACGGTCATTGACCGCACGATTATTGAAAACAGTCCGCGCCTGCGGGTTCTC
GGAAGGGCCGGCTCAGGCTCCTATAATATCGACGTGGAAGCTGCCAGCAAAAGAGGCATT
GTGGTACTGCACACGCCCTTTATCTCCAGCACATCCACCGCTGAGCTGGCTATCGCCCTG
CTGATCGGCGCGGCCCGCAAGCTCAAGGAAGCCACTGCCGATATGGCCGGTGGCAAGTGG
GATCGCGGTGCCCTCAACGGGTTGGAACTTTCCGGCCAGACGGTGGGTATCATCGGCTAC
GGAAATATCGGTCGCAAGGTGGCTGCCATCACCAAGGCCATCGGTATGGAAGTCCTGGCG
TACGACCCCTATGTGCGCTATCAGCAGACCGAATCGCCTGTTGCTGATCTGGTAAGCCTG
GATGAATTGCTGACCCGCAGCACTGCTGTGATCGTCTGCTGCCCGCGGACTCCGGAAACC
GCAGGCATGTTCAATGCGGCCCTGTTTGCCCGTATGCGTGCGGGTTCTTTGCTGGTCAAT
GTGGGCCACGGGCAGGTGGTGGTGGAAAAGGACCTGATTGCGGCCCTGGACAGCGGTCAT
CTTTTCGGTGCAGGCCTTGACGTGTTCGAGGAAGAGCCGACCCGTCGCGAGACGGCGGTG
GTTCAGCATCCCAGGGTGTACACCACACCCCATATAGGTGCTGCCACCATGAAAGCCCAG
GAAGGCGTCTGCACTGATATCGTCGATAAGGTTATCGGTTTCCTGGACAACGGATACATC
TCCGGCTCAATCAATCTGCCCGTTGTCGACGAAAATACCGAAGTGAACATCCAGGGGTAT
ATTGAGCTGGCGGGAAAGCTGGCATCCATGGTTTCGCAGCTTGACCCCGCAACCACCAGG
CTTTGCCTGCAGGTCAATGGCAAGCTGGCCTATAGTGATACCGGTGCCCTGGAAAACCGC
GTGGCCAGAGAGTTTCTGTTGGCCCGGCGCCAGGAGGCCAGTGATATCAATGCCCGCTTC
CTGCTGGATGACCAGGGTATCAGCATCAGCCTTGGCAAGGCCGATCAGGGCTCAGCTTTC
GTCAATGAGGTTGAGGTGGCAACGGACAACTACTCCCTCAAGGGAACCCTGCTGGCCGAC
AAGTTCCCGCGCATCGTCGAGGTGAATGAGTACAAGATCGAAGCCGTGCCCCAGGGCACC
ATGCTCTTTTTCCGCAACTACGACCGTCCCGGTGTGATCGGCAGCCTCGGCCGCCTGCTG
GGAGAGAAGAATATCAACGTTGCCAATATGCGCCTGGGATTCCGGGGTGACGACGAAGCC
ATTGCCATGGTCAATATTGACACCGCTGTGGACGCGGCAACCCTGCAGGAAATCACCCGT
CTTGACAATATCATCGACTGCTTTCAACTGGAGTTTACATGAATACACCCGGCACCATGG
AACCGAAGGATATCCCCAAAGGCTTTCGCGCCTCCATAGGCCCGCAGGCACGGACCATCT
TCTCCCTGGAGAAGGACATGGTGGATATCTTCCAGTCCTGGGGCTATCAGCCGATTCTGA
CCCCCAGCCTGGAGTACGAGGACGTTATCGCCCGCGCCCTGGATGAAAACACCCTGCCCA
GCACCTATCGCATCATCGACAGCATTACCGGGCGCGTCCTGCTGCTGCGCCCCGACTTTA
CCCCCTCCATAGCGCGGGCCTACTCCACGGCCACCACCAAGCTTGGCGACTGCGTGCGCC
TGTGCTACAGCGGCTCGGTATTTCGCTCCATCAACAAGCACGAGGGCAACCAGGCCCAGG
TGGTTCAGGCGGGGGGGGAATTCCTGGGCTGTTCATCCCTTGAAGCGGATTTTGAAGCCA
TTGCGCTGTGCGTGCACGCCATTGGTCAGGTCAGCAGCCATGGCCTGAATCTGGTGCTCA
CCCACAGCCGTTTTATCGGTGGCATCCTTGCGGCGCTGGAGGTGGAGCCTGCCATGGAGA
AGGCCATTGTCAGCGCCCTGCACAAAAAGGATCTCTCCGCGCTGAAGGAGCTGTTGGAAC
AGTCCGGAACCACCTACCACAACCGCGAAGTGCTGCTGAAGCTGCCCGGCCTGATTGGTG
ATACCAGCCTGATCGACCGCGCCCGCAGCCTTGTCTGTAACGAGACTTCCCACCGGGCTC
TCGATGAGCTGGGGGCCCTGCTGCAGAAACTGGAGCATATTGGCTGTCGCATCACTCTGG
ATCTTTCCGAGCTCTCCTACCTGAACTACTACACCGGGTGCAGCTTTGAACTCTATGACG
AAGAGTGCGGCATGAAGGTGGCTGGCGGCGGACGTTACGACAACCTGGTTGGCAAGTATA
CCCATCCCACACCTGCCGTGGGATTCGCCGTCAACATCAATCACCTGTGCGAAGCGGGTC
TGCGAAATCAGCATGAAATCCTTGTGGATTATGTGGTATACAGTGAGAGCGATACCCTGG
AACAGGCCCAGCAGGAAGTGGAACGTCTGCGCCGCCAGGGACACAGTGCCTTCTGGATAA
CGGCCTCCAGCGCCGCTCAACACCAGCAGCGTGCCAGAAACATCATCAAGTTACCGTAAC
CGATAGTTGAAATACTTGCCGCAGCCTGACGAGCATCGACCAGGCTGCCAGAAAGAGGAC
TTTTCATGGCAAATCTCGTTATTTTAGGCGCCCAGTGGGGCGATGAGGGAAAAGGGAAAA
TAGTCGACCTGCTTTCGGAGAAGGCTGATGTGGTCGTTCGTTACCAGGGTGGACACAATG
CCGGGCATACCGTCAAGGTCGGTGACGATGAAACTATCCTGCACCTGATTCCCAGTGGCA
TCCTGCACGAAGGAAAGATGTGCGTGATCGGCCAGGGTGTAGTGGTTGATCCCAAGGCCC
TGCTGGATGAAATTGAAAAGCTTGAGAAAAAAGGTATCAAAGTGGCCGGTCGCCTGCTCA
TCTCCGAGCGCGCCAACCTGATCATGCCCTACCATCGTGTCATCGACAAATCCAACGAGA
GTCACCGCGGCGAAAAGAAGATCGGCACCACCGGGCGCGGTATCGGCCCCGCCTATTCCG
ACAAGATGGCCCGCATCGGCATCCGCTTTGTGGATCTTCTGGAAACAGAGCTCTTTGCCG
AGCGCCTGGCTGACAACCTGCAGAACTACAACTATATTCTCGAAAAACTCTACCACCACC
CCGACCTCAAATTTGCCCAGGTTTTCGCTGAGTACGAAGAGTATGGTCAACGCCTGAAGC
CCTATATCGCCGATACCTCCCTCTACCTCGCCAACGCCATGGCCCGGGGGGAGAAAATTC
TCTTCGAAGGGGCCCAGGGCACGCTGCTGGATGTGGACAGCGGCACCTATCCCTATGTCA
CCTCATCTTCCTGCTGCAGTGGTGGCAGCCTGACGGGAACTGGTGTGGGCCCCCAGGCCA
TCAACCATGTGGTGGGCGTCATGAAAGCCTATACCACCCGTGTGGGCGAAGGGCCGTTCC
CCACGGAGCTGCTGGATGCCGATGGCGAAAAACTGCGTGAAATCGGACATGAATATGGCG
CCACTACCGGACGGCCCCGTCGCTGCGGCTGGTTTGACTCGGTTGTTGGCCGCTATGCGG
TGCGCACCAATGGCCTGACCGGCCTGGCTGTCACCAAGCTTGATGTGCTCGATGCCTTTG
ATACCATCAAGATCTGCACCGGCTACAAGATTGATGGCGAAGTGGTTCAGGAATTCCCCG
CCAGCCTCAGCAAACTGCGCAGAATCGAGCCGGTTTTCGAAGAGATGCCTGGCTGGAAGA
CATCCACCGTTGGCGCCAAAGGGGAACAGGATCTGCCACCGAATGCCGTGGCGTACCTGC
GCCGCATTGAGGAGCTGGTCGGCTGCAAGGCTGTTCTCGTCTCCACTGGCCCGAAGCGTG
ATCAGACGTACTTTACGCCCGATTTTGACACCCTGCTGTAATTCCTTTTCCCATAAAAAA
AGCGCAGATGCTCCTGGCATCTGCGCTTTTTCTGTTGAATGGTTTTTTACTTGAGCATCT
CGCTGATCACATCCTGATTGAAGCCACCGGGAACCACGCGGCCGTTGATGACCACCACGG
GGGTTCCGCTCCAGCCCTGGGCGCGGGCGAAATGGGTGGACTCCTGAATCGTCGCGCTGA
TCTGGCCGTCATGCTGGTCCAGATAGGCTTTGACCTTCTCCCTCTCGGCTGCCGGAACCG
CTTCGAGGGCAGCCTGGGTTGCCTGCTGAGGAGTCATGCGGGCCATGCTCTTGCTGTACA
TGCCGCTTTTCACGGCGTGGATATCCTGAACCCCAGCGCGTTTGGCGGCCAGAACCACCT
TGGCCTGAACCAGTGAGTTGGGGAAGAGGACAAAATCTTTGGTGTAGAAGGCGACAGTGT
TGCCTGCCTTGCCGTGCAGGAACTCGTAGGCCTGGGCGCAGTAACCGCAGTCGTAGTCGC
CGAATGCCACGACGACTGTACTGGCGTTGGGGTTCCCTGCCGCCAGGTCTTCCGCGCTCA
GGGGGATTTCCAGAGCCGGGGCAAAGCGGGCTTTGGCCTCAGCGATGACATCGGAGCGGT
CAGTCAGGTCAAGGGCCTGCCCCAGAACGTAGCGACCATCGGAAATTTCGATGACCTGTT
GGGAGCGCTCTCCCTGCTGGTCTTTCCAGCGTACCGTCAGGTCAAAGTAATTAAAGCCGG
AAAAGAGTGCCTCTTCGCGGTTGATCTCAATACAGCTCTGGTCGGGAAGGTAGGGTATCA
GGTTACGGGCGAGTGTCTTTGCCGTGCGGGTCTGGGGAGCTTTTGGGGGGTCACAGAGGC
TGGCAGCGACAGCGGTTGTACCGATGCTGGCCAGCGCAAGGGCCATCAGACAGAAAAAAA
AAGAACGCAACATAATATCTCCTGGTAATGAAGGTCATCTGCAGGCGGAACAACACACAC
ACCGTTGAGGACTCCTCCTCGCATCGCCAGCAGATGCACCATGTCAAAGTACGGGAAATG
GCGCTAAAGTGCAAGGAGCAATACGTCAGAAGCCTCCGGAGGGTTGCTGACGGAAAGAGG
GGATAGCGAAAACCGGTGTGTTGGCGTATCCTTTCCGGCGTGGCAGCAGTATGTTTTGAT
GATTGATATATGCAGGAGAAGTCAATGCCAGAGAAGAGGCTCCCGGAAAAAGGATCACCC
GGGTTTCAGGAAAATCAGGGGCGCCTGCCCGCAGGCTGGGTGGTTGCGCTGTGTATTTCT
GCGGTTTTTGCCGGGCTCTATTTTTTTTCTGGCGATAGGACACCGCGTCATATTGCCAGG
GCTCAGGTGGTGCAGGCGATAGGTGGCGAGGTGAGTCATGAACTGGCTGATTTTTCAGAT
GGCAAAGCTCGCTATTTTCTTTTCCGGTCGGAAGCGCAAGAAGTGCGCTACTTTATCCTG
ATGGGTGCTGATGGGGTGGTGCGGGTTGCGCTGGATGCCTGTGAAGTGTGCTGGCAGGAG
AACCTGGGGTACGTTCAGGATGGTGAATCCATGGTCTGTGCCCACTGCGGGCTTCGCTTC
CCCTTCAGCCAGATCGGCATGAAACAAGGAGGGTGCCACCCCGTTCCCCTGAACCATAGG
GTTGAGGGTGGCCGCCTGATCCTGTCAGTGGAGGATCTGCAGGAAGCCGTGGCCTACTTC
ACGTTTTCCTGAGTTTTTGACATGTTGTTCTTCGCAGCCCCTTGCCGTTAGGCAAGGGGC
TGCGCGTATTGTATTCGGGGCTTTCAGAGGTCGTAGAGCTGGATGATACCACTGACCCGC
AGATCCTGGGCGACCAGCAGGGAGTTGATTTTCCTGCTGATCATCAGGGCTTCGGCGTCG
ACCAGGCGGGTTTGTGGTGCCACGGTTTTGGGTTCCCTGGTCATGATATCCTGGGCGCTC
AGACGGAAGAAATCCTCCTGGCGTTTATCCATGGCACGCCGCAGGTCACCATCGGTGATG
ATGCCTACCAGGAAGTTCTGGGCGTTGACCACAATGGCCAGTCCGCAGCGTCCTTCGCTC
ATGGTGTGAATGATATCCTTCATGCCGGTCTGGCTGTCGACAAAGGGCAGGTTGTCCTGC
TTCATGACCTGCTCCACCCGTGTTAGCAGCTTGCGCCCCAGGGAGCCGCCGGGATGGAAA
CGGGCAAAGTTCTCGGGCTGAAAGTTTCGGGCCTCCATGAGGGTCACTGCCAGGGCGTCT
CCCAGTACCAGTGTCGCCGTTGTGGATGAGGTGGGAGCCAGCTGGAGCGGGCAGGCCTCC
CTGGTGACGCCGGTGTTGAGGTGGCTGTGAGCGGCGCGTGCCAGGGTGGATGCGGGATTT
CCCGTCAGCGCGATCAGATAGTTGCCATTGTCCTGCAGAAAGGGAATGAGCTTGACCACC
TCGTCGGTCTCACCGGAATGGGAGATGGCAATGAAGACGTCGTCAGGCGTCACCATGCCG
AGGTCGCCGTGGTAGGCTTCGCCGGGGTGCATGAAAAAACTCGGCGTGCCGGTGCTGGCC
ATGGTGGCGGCGATCTTCTTGCCGATGATACCTGATTTTCCCATGCCGCAGACGATAACC
CGGCCACGGGACTGCAGGATGGCTTCGACACTGCGGGCAAAGTCCATATCCAGGTGCTCC
ACCAGCCTGGCCACTTCGGTGGCTTCGGTGGTGATCACCTGGCGGGCGCTCTGGAGAAAG
TGCTCGTGGTTCATGGTGTATCCTTTTGCTGTTGAAGTATGCGGATTACCCGCTGCACAT
CGGCGGGCGTGTCGACGCCATGGGGTGGCGACTCGTGCCATGCCATGACCCGGATGGGTA
TACCCAGCCACAGCGCGCGCAGCTGCTCCAGTTTCTCCCGGAGCTCCAGGGCGCATGGTG
GTGTGGTGGCCAGCCGCTGCAGCACCCGGTTGCGGTAGGCGTAGATACCAATATGGCGGG
CGAAGGCTTCCAGTGGCCACTGCTCGGGGGAAATGTCCCGGCAGTGGGGGATCGGAGCGC
GGGAGAAGAGCAGTGCGTCTTGCTGCTGGTTCAGCACCACCTTGACCACATTGGGATCAT
GGATATGCTGATATTCAGTGACGGGCACCACAATGGTTCCCATCTGCAGCGCGGTCTGCT
GCTGGCAGAAATCGGCGAAGGCCCTCAGCAGCTCGCAGGGAACCAGGGGTTCATCGCCCT
GCACATTGAGGATGATATCATCGTCTGACCAGCCACTGAGCCTGGCCACCTCGGCGGCGC
GGTCGGTTCCGCTCTGGTGGTCGGCAGCGGTGAGGACATGGGGAATGTCATGTCTGGCCA
GCACCTGGACAATGCGTTCGTCATCGGTGGCGACGAGAATATCTTCTCCGGGCAGCCCCA
GTTGAACTCTCTGAAATACCCGCACAATCATGGGCAGCCCTGCCAGATCCACCAGGGGCT
TGGCGGGAAGCCGCATGGAAGCGTAGCGGGCGGGAATCACCACCCGTATGGTCGGTTGCG
GCGTGCTCATATGTCTCTCCTTGGCTGGTCGTCAGTGAATATCAAGGACGGGCAGGCTCT
TGACCAGGTCATCCACCGCCTTCACCTGCTCCAGAAAGGGATGAAGCATATGGAGGGGCA
GGGCGCTGGGGCCGTCGCAGCGAGCCTGATCGGGGTCGCGGTGCGCCTCCAGAAAGAGCC
CGGCCAGGCCAATGGCCATGCCGGAACGGGCCAGCTCCAGGGCCTGGGCGCGACGCCCTC
CTGAGGCGGTTCCCAGCGGATCGCGGCACTGCAGGCTGTGGGTGACATCGAAGATCACCG
GGCAGTTACCGGTAGCCTGGCGCATCTGGCGGAAGCCCAGCATGTCCACCACCAGATTAT
CGTAACCAAAACAGGTGCCGCGCTCACAGAGGATAACCTGATCGTTGCCCGCTTCGCGGC
ACTTGCTGACAATATTCCCCATCTGGGTGGGGCTCAGAAACTGGGGCTTCTTGACATTGA
TGGGCTTGCCAGCGCGGGCAATGGCGACGACCAGGTCTGTCTGGCGGGCGAGAAATGCCG
GCAGCTGCAGCACGTCAATGACCTCGGCGGCCGGCTTCACCTGCTCCACCTCGTGGATAT
CGGTGATGACCGCGACGCCGAAGCGCTCTTTAACTGTTTCAAAAATACGCAAACCCTCCT
CCAGTCCGACACCCCGATAGGAGTGAATGGAGGAGCGGTTGGCCTTGTCAAAGGACGCCT
TAAAAACGTAAGGTATCCCAAGGGCGTCGGTGGCTTTGACATAGGCTTCGCAGGCGTGAA
GGCTTGAGTCCAGGTCTTCCAGGACGTTGATGCCGCCAAAGAGCACAAAGGGCTTGTCAT
TGGCCAGCTCTATAGTTGGGGAGATGCGGATACGCATAGGGTTCACCTGCTGGATATCGG
AATTGAGAGAAAAATCTGGCTTACTGTACTGAAATTCCAGCGAAAATCCCATACCCCAGA
GGTGATTGCCCCAAGTTTTTCAAGGAGAACCTATGCTGCGGACACTTGTGATGCTGATGT
TACTGGCTGGAATTTTCTATGGGTTGCTGGTGCTGGGCATGTATCTGCTGCAGGCGCGCC
TGCTCTTCTTCCCCAGCTCTCGTCTGGAGGCGACTCCGGGGGATATTGGCCTGGACTATC
GTGATGTGCGTTTTCAGGCCGCCGATGATACCCGGCTGCACGGCTGGTTTGTGCCGGTAC
CGCAGGCCCGGGCCACGGTGATTTTCTTTCACGGCAACGCCGGGAACATATCCCATCGCC
TGCAGACCATCAGGGTTTTCCACGATCTTGGCCTGTCAGTGCTGATTTTTGACTATCGCG
GTTATGGGCTCAGCGAGGGCACGCCCGATGAAAAGGGCCTGCAGCTTGATGCCGTTGCGG
CCTGGCAGGCAGCGCTGGCCCAACCGGAAGTGGATGCGGAGCGTATTGTCTTCTGGGGGC
GCTCCCTGGGTGGTTCCATTGCCGCCTGTGGAGCGCTCCAGGCCCAGCGGCAGGGGGGAG
CGCCTGTTGCCGTGGTGCTGGAGTCCACCTTCACCTCCCTGCCCGACCTGGCGGCCCAGC
TCTATCCTTTTCTGCCCGCGCGCCGGCTCAGTCGCTTTCACTTTGATACTCGCGACGCTG
CCGCGCAGCTGGTCAGCCCCTTGCTGGTGGTGCACAGCCGTGATGATGAGGTCGTGCCCT
TCAGCCATGGCGAGGAACTCTCTGCCATCAGCGGCCCCGAGGCCTTTGTGGTCTTGCGGG
GAGGGCATAATGATGGATTTTTACGGGATGCGCAGACCTATCGACAGGGAGTCGAGGCCT
TCCTGCGGCGGCACCTGCCGTAGCGGCTTTCAGGCGGAAGTTCTGCGGGCGACACGCAGT
TTGGCGCTGCGGGAGCGGGGATTGAGCTGCTTTTCGGCTTCATCGGCGATCAGGGGTTTT
CTAGTGAGAATTTCCAGGAGCGGCTGGTGCTGGCAACGGCACTGCCAGACTTCCGGTGGG
CAGATACACGTGCTTGCGTGTTGACGGAAAAATTGCTTGATAATGCGATCTTCCAGGGAG
TGGAAGGAGATGACGGCCAGTATGCCACCGGGGCGCAGGTATGTCAGGGCGCTTTCCAGT
GAGGTGGTGATGGCGTCCAGCTCCCCATTCACCTCTATGCGCAGGGCCTGGAAGGTGCGG
GTTGCCGGATGGATGGACTCGTTGCGATAGAATTTGGCGATATCACGATGAATGAGGTCG
GCCAGTTCTTTGGTGGTGGTAAAGGGCTTTTCCCGACGGCAGGCGGCGATAACCCGGGCC
ACTCTGCGGCTGTGCCGTTCTTCGCCATAGGCGTGAATGATCCGCGCCAGCTCCTCTTCA
CTGTAGGTATTGACCACATCGGCCGCGCTCAGGGGCGCCGATGGATCCATGCGCATGTCC
AGGGGGCCATCGCTGAGGAAGGAGAATCCCCGCTCGGGGGTGTCCAGCTGGTGGGAGGAG
ACGCCCAGGTCATAGAGAAATCCGTTGACCGAGGATGGTGCCACATTGGCCTGCTTCAGC
AGGCGGTGCAGCTGGGCGAAGTTGCCTCGCAGGGGAGTGAAACGCTCGCCCAGCCTGTCA
CTGCAGGCCTGCAGCGCGGCGGGGTCCTGGTCGATACCGATGATGCGGACGCTGGGGCAG
TGTTCCAGAATCAGAGAGCTGTGGCCGCCGCCGCCGACGGTGCAGTCCACCAGTAATGGC
TGCTCTGCGTTCAGGGCAGGGCCAAGGCTGCTCAGCACGGCGTCCGCCAGGACGGGAATA
TGGTGAAAAGTCGTACTCACGGATGGGTGGTGGGGCGCACGGAGCTGTCAAATACCCGCA
CGATGCCGTTGACCAGCTTGCTGACCCAGGCGAAGAAGGGGTTTGCGCCGCCGTCGTTCT
CCATCATGCGCTTGAAGCGGTCATCGGACTGGAAGAGCAGCTCGTCGATAATTTCTCTGG
CGTCGTTGTCGGAGCTTTTCTGCAGGTAGAGTATGCCTTTGACTGCCTCAGGAGTGCCCT
TGAAGATGAGCGCTTTGATGGCCTCGCGTTTTACGTAATAATTGTCACTGAATTCACAGC
GCATGATCAGGGCTTCGATACCCATCTCGGCCACCAGGGGATCGACCGTGAATGCGCCTT
TCTGCATCTTCTGCATTTTTTTCAGCAGCAGTTGCTCCTGGGATGGTGGGCGGCTTTCCT
TACGGGGCGCGCGGGCTGCGGGCCGTGTCTGGGCCGCCCTGTGTTGGCGGTTGAAGTCAC
GGTGGGCCGGCGCCGGACGAGCGGAGGCTCTGTTTGCCTGGGGCACCTGATTGGGAGCGG
CATCGGGGTGGGTGCTCTTGTACTGCAGCAGTTCGCTGTAGACGCGGTTGATATGCTGGA
AATAGCGGACGCTGCCGGGAGTGTTGCCCAGAACATCCGGATGATATTTCTTTACGCAGG
CACGGAAGGCTGCCTTGATCTGGGCAACGGTATGGGTGTGGTCGACACCCAGAAGCCTTT
GGGATTCCCTTGCGTATTTGAACATATCAGTTTTTCTCCTGAAACTCCCCGATGAGTGCT
TCAATATCTTCGTCGGTGGTTGCCTGGACATCCTCCTTGCCAAAGGTCTTGGCGACCGAG
GCGCGGGAAGAGTCAGGGCGGGAAGTACCGAACCAGGTATTGAGGTATCCATTCAGTGCG
CGAATGACGGCGATGACCTTTTCAATCTTCTGTCGCGAAATATCCTGGAACTGAAGCAGA
TCCATGGCGACATAGATGTCATCCTGGCACTCCTGGGCCGTTTTTTTAATCTGTTCTATC
TGATCTAGTGTTTCGGAAAAATCCCGTAAAAACTTTACCACCGGATTGTCTGGGTGCTTG
TGGCTGAGCATCTCGACCACGCGTTCATGGCGATCCAGCAGCTTGGAGAAACGATCGATG
TCGGTGACCATGGTGTTGACCTTTTCGATGGCCGCGTCCAGTTTGTCCATGACCTCATTG
GTCTTGATTTCGGTCTCGGTGGTGATTTCATCCAGACTGTCGATGATGCGGTGGTCCGGT
TCAGGCAGCAGGACACCGCCGTCGGATTTTTTCTTGGAGGGAGCGTCTTCCAGGTGGCAG
ACCGACTGCAGAATTTCGGCGTGCTCGTCCGGAAGGGGCAGGTCGGGCTCCGGCTCTTTG
CTGGGGGCAGCCGCTTTCGGGGCAGGGGCAGCCTGTTTCGTCGCAGGGGCGACCTTGGCG
GGTTTTGGTGTCGCTTTGGCCGCAGCTTTGGGAGCCTGTGCCGGGGGCTGCTGCTCAGCG
GCGTCAACCTCCTGCAGCAAAGCGTCTACATCTATATCATCGCTTTGGTTACTGCTGTTG
TCTGAGCCTGCTCCCGCTGCTTCAAACTCAGCGAGCAGGCTGTCGATATCGCTTTGATCC
GGTTTCGCCATGCGGTTCCCTCCTGTATATGGTCGAAGCTTCCGCGGAAGCTGCTGAGCC
TCATGCTCAGCCGGTAGTGTCTTGGTGTGTCGCTTGCGCTGAGCAGGCGCGCAACATATT
AATTATGGGGACTTCAGCCAGGGATTTCAAGGAGAGGTTTACCGTTCCGGAAAACCGCGC
TCAGGCCTCGTTGATCCACTGGCGGATTTTGCCCTTGTACTCTTCCAGCAGCTGCCTGGC
AGACTCCTCGTCGCGGTGCTCGCAGTACAGGTGCACTGCGGGCTGGTGCTGGTCGGGAAT
CATGTGGATGCTGCTGTTTTCCATAAGGATCTTGATGCCATCCACAAAGCTTGCCTCTCT
GGTGATGGCGTCTTCACTCATCTTGCGCATCACGGTGCCCTTGAATTCGCTGGGGCAGGA
GATGCTGCTGCTGAGGAAGGCATAGGCCGGGATGGCGCTGAATATCTCGGAAGCCGGCTT
GCCGACCGTGGCCAGCAGTTCCAGGATCTTGGCGATGGAGTACATGCCGTCGAAGGCACT
GGAAAACTCGCGGAACGCGATCAGGCCATTGTGGTAGGCAATCAGATCCGTATCGCCCAG
GGCAGAGCCCTGCAGCCCGACAAACTTGCCACGGGTAATCTTGACATGTGGGGAAATGGC
CTCATCCAGAACACTGGGGGCGGAGACCGGAATATAGACCTTCTGAATGCTCTGCTTGAG
GCGGGCGTAGTCGTGGAGGAGCTGGAGGGTAAAGAGGATCAGCTGGTGATCCGCCCGCAC
ATTGCCCTTGTCGCCCACCATCAGGAAGTGCTCTCCATCGGGGAAGAGAATGAACCCAAG
GTCAGCCGATGTGGACTGCACGATGGAGCGCACATCGTTGACGGCATCCTGCAGCTGGGT
GGCAGAGCGGGAGAGCCCGTCGGGATTTTCGTAGGCGTTGAGGACGATCATTTCGCAGCC
GAGCTTGCTGAGAATCTCGGGGAAGACATTGATGGTGGCGCCGAAGCTCAGATCCAGAAC
GATCTTGAAACGGGCGGCGGAAATAGCCTTGCGGTTGATGGTGGCCAGGAAGGTGTCCAG
ATAGTTTTTCGGCAGTCCCGAGTCGTCGTAGATGTCTCCCACTTCATCGTGGGCGGCCTT
GCGGAATTTCTCCCGGAAGAACAGGCGCTCAATGGCCTTTTCCGCCGCCGAGTCGATGAC
ATTGCCGCCCGCGTCGAAGAAGGTCATGATGGTTTCGTCGATATTGTCGCTGCACTGCTG
AAAGTGAACTCCACCGGCCAGCAGTTCATTGTTTTCAAGCTTGAAGCGGTTGACAGGGGC
TGGATTGAGGCGCATGTCGATGACATTGACCCCTGCCGAGAGTACTCCGCCCAGGAAGGA
GCGCTTGATCATGCGCGAAGCCTTGTGGTAGTCCCGCGACATGATAATGGTGGAGTTGCG
GGGCAGGAAAGATGCCAGGGCCGCGCCGATCTTGGCGGCAAAGTCAGCGGATATCTGAAT
GTTGGTAAAGCCGCGGATGGCCCCGCTTTCGAAAATAGTGGCTTTGAACTTGTCGCCCCA
AATGACATTGCTGGACACTATGGCTGCCTCCTCAATGTGTTTATCCGGCCAGATGGTGAT
GTCCTTTTCGATTTCAACCTGTTTTTCGATGGTGACGTTTTCGGCAATGATGGCTCCGTG
GGGTATATGCACCTTCTCGGCGATGTGCACGTTATTGCACATGACCGTATGGTGCAGAAC
AGATTCCTCGCCCACAGTGCAACTGTTCCAGATGATACAGTTTTCCAGCTCGCAACCACT
TTTGATGTGGCAGTTGTCGCCGATAATGCAGTTGGTGAGTTTGGCGTACGGTTCAATGAT
CGTGTTGGCACCGATGATGTTGATACCTTCCAGGAGGGTGCTCTGGTAGCTGGTTGAGGG
ATGGGCGCGGATGGTGGCGCTGGGTGTGACCTGGCATTCTATACCCACATCCAGGCTGAA
GGCGCCGCTGAAAAATTCATCCATGCACTCCCGGTAGGAATCGGGGTTGCCCACGTCGCG
CCAGTAGCCGTGGGCGTTGAATCCATGAATGGGTATCTGGCGCTTCATCAGCAGGGGGAA
GAGATCCTTGCTGAAGTCAAAGTTGGTTTTCTCGGGAATGTGTTGAAAGATTTCCTTTTC
CAGAACATAGATGCCGGTGTTGATGGTATCGGAAAAGACCTCGCCCCAGCCCGGTTTTTC
CAGAAATTTGACGATGCGGTGGTTTTTATCGGTCACCACCACGCCGAACTGCAGCGGGTT
GGGAACGGAAGTCAGGGTGATGGTCACCATCTCCCGCGACTGCTGATGGGCGCGGATGAT
GGTGTTGAGGTCAAAGTCGGTTACCAGGTCGCCGCTGATGATGAGAAAGCTTTCGTCAAT
ATGAGCCTCGGCGCACTTGACCGCGCCGGCAGTGCCATAGTCATCGTTGGGAAGGACATA
GGTGATACGCACCTCGAGCTCGCTGCCATCGCCGAAATGGTTCTGGACGATTTCGGGCAT
ATAGAAGAGGAGGATGACGATATCGGTAATGCCGCTGTCGCGGAGCTTTCTGACAATGTG
CTCCATCATGGGCCTTCCCGCCACAGGGATCATGGGTTTGGGAAGACTGTTGGTCAATGG
TTGAATCCTGGTACCAAAACCGCCGGCCATGATGACTGCTTTCATTGGCATTTCCCCCGG
TGTACGCTCCAAAAGAGCTATGCAGCATTTTTACAGAGTGTAACTTTTGCTGCTGCTTGT
CGCAAGTCTCTTTGCGTTCCGGGGGAAACTTTTCGTGGGCGGAATGTTTACCAGCGGTTG
GTGTACATATCCCGTATGGTGGCGTTGTACAGGACAAAATCCGGGTAGATGCGGACCTCG
TCGATAAGCCCGGGAAAGGTCGCTGCGCTGAACATATTTCCATCATGGACATTGCCGATG
GCGAACAGGCTCGGCGTGTGCAGGCTGCGGCCGTGGAGGTCATGGCTGGAACCGCTTGTT
TCTCCCAGCTGACGGTTGCCACCGAGGTAGAGACGCAGCTGATTTGCCACGGTGCTGTGC
TCGGGATTGGCCCGCTGCAAAATACCCGCGAGATGCTCCCACTCCCCCAGTTGCAGGGGG
CGTTCCGAGCGCACCGAGCGCATGGTGCCGTTGCTGTCGCGCACCTGGAAGATGACATAT
CCCTGGGTGTCTACCAACAGGCTGTAGCCGTTGCTGCCGCCGGATCCTCCCTTACCGGCA
ATCACCCGTGGCTGGGTGGGCATGGCACTGAGTTTGACCCAGGCACTCAGGGAGAAGTTC
TGCGTGGCTATGTTGAATGTGCTGCTGTCTTCCAGGAAGGTGTAGCCGCCAGCCAGGGAT
TGCCCCGCACCGGATGGAGTGTCTGGGGAATAGGAGTGTCCCACCACGATGCCGGGGCCA
CGGTTGCCGGCATCAAAGGGCCAGTGACTGCCAGTGGCCCTGGCACTGGGGTAGATGGCC
AGGTCGGAAATCTTCAGGCCAAAGGGAATGTCGCCGGTGGCAAAGGTGAACCCCGCTTTC
AGCTGCTGAAAAAGGGCTTCGGTGCTGATGCCCTCTTGCTCTGGAAAGCTGGTGCAGTAC
TGAAATGAGTTCTGACTCCACTGTGGGTAGGGGCTGGTGACATCCCCGAAGGTACTGTCG
CTGTGGCAGCTTTCTCCTGGATTGCAGACCCAGACCAGCACCAGCAGATTTTTTGCCGGA
TCAGCCAGATCGCACTGCTGACGGGAGAGTTCGATACGGGTGGCATAGGTGTGCGGCTCC
ACACCTGCCGAAGCCTGATACTCCAGCCAGTTGGCCTGGGAAGGATTATAGGTGCACCCG
CCTTCGCCGCCAAACTGTGTCGCAGTGGCGCACGGGGGATTTCCCGTTGCGCCGTGCTCC
ACACTGGCTGTGGAGAGAAAGGCCACATGGTTGGCCGCCGGATCTCCCAGGTGTTCTTCC
TGGTGCAGGTCGAATTCGATGGCCATACGGGGGCTGTCCTCCGCAGGATCACAGCCGGCC
GGACGCACTTCGATAAAGCTGATCTTGGCATTGCGATCTGCCTCGGGTGCCACTGTCAGC
CTGCCGTCATAGACGCCCACCTCCACATTGTTCCACAGGTCAAAATCTCCTCCCGTCCCA
AGGGTTGTGGCATAGGGATCGGGGTCTGCAAAGCGCACACCCTCGACCAGCATGGTGTTG
TCCTGATCGGAATAGCGGGGGTCGCCGGCACCCAGCGTCACCAGATACTGCCCATTGGGC
AGGGCCAGTTCCCACTCACGGGCCCACCAGGCGGTGGTGCCCCAGACAAGGGCCATATGG
TTGAAGGTATCCCAGCGCAAGTTTTCATCTGCGCTCAGATTGGAATCAGCAGGATTGGTC
AGAGTGGTACGATAGCGGGGAGGCCCGTAGAATTCACTGGTCCAGCCATAGCGCCAGCCA
TTGCCGCGATTGCCGAAAGTTTCACTGTAGTCTGGCAGATACCCATCGGGCACCGGAACC
TTCATGTTTCTGATGCTGGTGGCATTGGTGCCGCTGTGCCAGGCACAGAGGTTGCTTCCG
CAGTCTTCCAGGATATCGGGTTGAAAATTGATTTTCACCTCTGTCGCCTCCAGATTGGCA
AACCCCAGGTGGGATCCCTGCTGCTGGTCGCCGCTCTTGCTGGCATTGGTGCAGAGAAAG
TTGTGATCGCCCGGGAAGAGGGTAAAGGTAAAGCCACCCTGGGTGCCTCTCGCGTCATTG
GCCGTCTGGCCGGGGAAGGTCTGAAAGCGGAAGAAAGCGCGAAAGGGTCGCTCAGCTGCC
CCCATGAGAAACGTCTCCTCCACCCAGGCGTGGGCGGGCAGGTTGGAGTAGGCCAGGGGT
TCGCCGTTTACCAGATTGCCAAAGAGCAGTGCTCCATCCTCGCCAATGACCAGTTCCTGC
TGCCCGAGTCCTCCCTGGCCGGAATCGCCACAGCCGTTTTCAGGCCCCAGGTAGAAGTTG
GAGAGGATGAGGTAACGATCACCAGTACTTTGCCAGTTGAACTCCAGCCTGACCGAAGCG
ATGTCCAGGCCGGGATTGAAGACGCCGAGGCTGAACTCGATCATTCCCGCCGTGACATTG
CCGTTGGAGCGGTTGAACGCCGTGAAGTGGCGGACAATCTGGGCTCCGCTGTGAAGCCCG
ATGGTCAGGGTAAAGGAATTTACCCGCACTGCGGCACGTCCATCGTAGTAGACGCGGAAA
ACCACCTCTTCGCCTCCCATGTCACACAGCTGCAGGTTGGTGCTGGTGTAGCCCTGGCTG
GATGCTCCCGGTGTCTTCAGCTGCAGGATGCCGGCTTCAGGATTGGATCCAGTCGCGTGT
CCACCGGGAAAACCCCAGCTCTGGAAGTTCTCGCTGAGCATGATATTGCCGGTACGCCGG
AGTATCTGCTCGGGGGTCAGGGGCGCGGAGCCATCCTGCAGCCCGATGATCAGATCCGCG
TTGCCCAGGGGGCGGATGACTTCAGGTGGTGTGCCGGTGAGAAATCGGTAGCGATCCTGG
GACTTTGCCTGGGTATCGCGGTGTATCCCGAGTCCGGCCAGCGTTGTGCCGCTGAAAACC
GAGGTGACCGCAATGCCCATGGCGGCGACCACGGTAATCAGGAAAACAGCCACGATGAGC
AGTGAACCCTTCTGGTGTTTGACGTTGCAGGATGCCAGTTCATGCTTCATGGTGAACTCC
TTACAGGTGGCAGGGGTTGGCAGCGGTATTCACGTAGACGCTGGTGCGAAAGGCGCCGTA
GGTGGACGATGTCAGGTGCAGCTGAACCAGGTGGGCATTCTGCGGCGCAGCAGCACTGTC
TTGCAGTTGAGGGTTTGTGCAGTTTGTTCCAAAGCTCCCGTAGAGAAATGTCGAGCCTGC
TTCGAAAACCGCACCCGTGAGCGGATGCCCCGGGTTCGCACAGTTGCCCGTATGCCGCCA
GATTCTGCCCTGGTTCAGGCGGAAGCAGACCTCCTGGCTATCGGAACGTCGGGTAAAGCG
CACGGTGGTCTGGTCGCTGTTGGTATCGATGGCAAGCGCTCCCCGCAGTTCACGGCTGAC
GCGCTCCATGGCCATATTGACCTGCATCAGTTCATCGGACATCTGCCGGGCCGTGAAGTA
GGCATTGATCGCACTGCCCACCATGGGAGCCGAAGCGGCAGATAGAATGCCGATGATGAC
CATGGTGAGGATCAGCTCCAGCAGGGAGAAGCCCTGTTCGCGATGGTTTCTGCTGTCGAT
CATGGCTCCTCCCGTGAGAGGTAGATATCCGTAAAGACCATGGTTGTGTTCACACTGTTC
TGGCTGATCTGTACTGAAATGTCGCAGTGGTACGCGTTTGCGTCATCGCCATCGGCGTAA
CAGTTCGCGCTGCCCGCAGTGATGACGCTGTTGTCAAGAGGCTGACAGAGCGGTGTACTC
TGGGGGCACCAGCTGGCAAAATCCTGTGTGCTGCCCCGGGCGTAGCTCAGCTCCACCCGT
TCCATGGCCAGGTAGGTTCGTCGCAGGATATCGGCATTGGTGGGCGAGCCCTGCAGTACC
GGGGCGAATACTCCCAATATGGCCGCAGCGGCCAGTCCGACGACGATGATAAAGACCAGC
AACTCGAGAAGGGAGAAGCCGCGCTGGTGTGGTTGCCTGACCATGATGCAGAACTCCTAG
GGGGCAAAGCAGAACAGACCATCTGCACTGATAAAACCGTGTTGATAGATGTCCTGGCTG
AGCGCCAGGATGTACACTCGTTCACTGGGGTCCGCAGGCAGATTTCCTCCGCCATCAAGG
CACCCTCGGTCAAGGTAATCCCGATGGTACTGATAGATAAATGCTGAGCTGCCTGCCTGC
GAGCCATCGGTCTGTCCGGGAGGGAGTTTATCACTGCCATCAATGCCGTAGATTTCAGAG
CCCAGCCTGCTGGCAACCACCAGATAGCGCTGGCTGGCGTATGCTTGCGTGTAAGGGCGC
GCAACCGTGAGCTGACTGTCATTGCCGGTATCGGGATCGGCCGCGATAAACCGGATACGG
TCGGCCGGTGGGGCGTCGGGAAGCAGGAGGATATCTCCCTGGCGAATTGCGCTCCCTCCG
ACACCGAGAGTGCTGAACCCCTGGCTGCTGTCGGTGATATACCCAGTGCTGACATTGGCA
TTGCCACTGACAAGCACGGTGTCGGTGACGAAGAGGTCGAATCGGGTGTGATCCGGGACA
GGATAGCCATCTTCGCGAAAAGCCCGCAGCTCCGCGCTCTGGGCGTGGTAAAACTTGTGC
ATTGGCAAGGGGGACGTATCGGTAAGCAGGTTGTAGGTTGCCCCTGTGTCAAAGTCCATA
TGGGCTGCAGCCAGTGGTGGGGTTGTGTTTGCCCGGACTTCCAGGGAGGCGGTGGTGCCG
TTGATGGTCACGCTGACCAGGGCGGTACCAGTGGCAGAGGAGCGCAGCTTCACGGTGGTG
GCTGCTGGGAAGTTCAGGAAAAAGTTCCCATCGCTGGACTGCCCATTGCTGGTCAGCGGT
GTGTCATCCTCAGTGAAAATCTCGCCACGGGTGGTGGTAAACGTCGCTGGCGCGTTGGTA
ACAGCAGAACGATCGGGGAGCCTGACGGCGCTAATGGTCAGTGTGGCACTCTCATGGCCG
TCGGCAGCTATGTGCTTTTTGTCTGTGGAGATGACGATCTGCATATTTTCATTCTGGACG
AGTGTCGTGGTACCGGCGCTGCCGCAACCTCCTGCAACAAGCAGCAGAAGTGCCAGGCTG
AGGAGATATCCCGTTCGATTCATTGCGTATCCTCCATTTGGATGTGTTCTCTGCATTCGT
GTGTTGCTTAGCTGCATGGTCCCGCTTCCACATAGCCGGTTTCCGGGAAGACGCAGATGC
CGCTGTCCGGGGGCAGGTTGATGGTGGGTTCGCCGAAGGTAGCGTCAAAACCCAGAGTAC
CGCTGAAGCTCAGGCCAGTTGGCTCAAGATCCCGTATCATTTCCCCGTCCGCGAATGCTT
CAGCGGTAGCGGTGGCGTCGCGGTACAGGAAAAAACGGTACTCAGGGGGATTGACGCTGA
ATACCATTTCACCCCGGTCGCAGTTTTCGCAGGCCATCACCCGCAGTTGCGCGTAGCGGA
TATCGCTGACCAGCCTCTGGACCGACACCCCCTGCTCCAGATTCTGGCCAGGCCAGTTCA
TGATCGCCACTCCACCCAGCACGCTTACGATAATCATGACCAGCAGCAGCTCCAGCAGGG
TAAAGCCTCTTTGCATGATTACCTTCCCATGGCGCTGCCCATGCTCCACATGGGCATGAA
GATTCCCAGGGCCAGCAGCAGCACCAGCGCCCCCATGAATACCAGCAGTATAGGTTCCAA
AGCATCGGAGAGGCGTTTGAGGTCGTAGTCGATGGCCTGATCGTAGAACTCGGCGGTTTC
CAGCAGCATGGTGTCGGTGGAGCCGGTCTCCTCACCAACGGCCATCATCTGCAGCACCAT
GGGGGTAAAGCGCTTGGTGGCAGCGGCACTGCGGGAGAGGCTTTCGCCGCCTTCAATACT
CTGGCGCATCTGATCGATGGATTGGGCGATATACAGATTGCCTACGGAGCGGGATACGGC
GGAAAGGGCCTGCAGGGCCGGAACTCCGGCGCTGAGCATCATGGCCAGGGTTCGGCAGAA
GCGGGAGAGCACGATGCGCTCGGTCAGCGGCCCTATCAGGGGAATGCTCAGTTTGACGCG
ATCCAGCAGCAGGGCGCCGGAAGGGGTCCGCTGGGAGTATTTCAGGCTGGCATAGGCCAG
CAGCGCCATCAGGAGCATCAGCCACCAGTAGTGGGTGAAGGCGTTGGACATGCCGATGAG
AAAGCGGGTCGCCAGTGGCAGGTCGCTGCCCATGCGGGCGAACACCTGGGTGAACGCGGG
GATGACCATGATGTTGATAACGGTGATGGCCAGTACCATGGCCGAAATGATGACCGTGGG
GTAGCGGGTGGCCTGTTTGATGCGTTTCTTGTTGTTCTTGTCCATCTCCAGGTAGGCGGC
CACCTGTAAAAAGGCATTATCCAGCTGTCCGGTATTCTCTCCGATATGCACCATATTGAT
GACGATGGGAGGAAATACCCGGGAATGTACCTGCATGCTGGCCGAAAGCGACATGCCCGA
CTCCAGCTGGTGGGCCACATCCCGCAGAACCTTCTGCATGGCCTTGCTGTGGCTGGCATC
GGCCAGTCCGTGCAGGGTGCGCATCAGGGGCACCCCCGCCTTGATAAGGGCGTACATCTG
ACGGCAGAACATCAGCAGTTCATCGGGTTTGACCTGGCCTTCGCGGGTGGAAAAATCCCT
GGCACTGCGGAAAATTTTCCCGATATCCAGGGAATTTTTTGACGTACCGGTGCCTGCGGT
TCTGGCGGGCAGGATACTGACGGGGGTGATACCCTGGGCCAGCAGCTCTGTGGCGACGGC
ATCGGCACTGCTGCCTTCCATGACGCCAGTGGCAGGTGATCCGCCGGCGCCGCGGCCGGT
ATACTCGAAGCTCGGCATGGATTTAGTCTCCTTTCAGGGCCGTCAATTCAGCCATGTGGG
GCGTGGGCACCATGGATGGAGCGCTCTGCGTCGCAGAAGGAGGTTCAGCCGAGGGCTCCG
GGTGCTCTTCCAGGGAAGCGGAGACCTTAAACACTTCGTCGATAGTGGTTTTTCCGGCCT
GGGCCGCATCCAGAGCGCACAGGGCCAGGGGGCAGTAGCGGCTGTCCTCGCGGGCGGCAC
GGGCAAAGGCCGAGCCGTCGCTTCGGCGCAGGGCATCCATCATGGGCTCATTCATTTCCA
GGAGTTCATAGACACCCATGCGGCCGCTGTAACCGGTGTTATTGCACTGGTGGCAGCCCT
TGCCCCGGAAGTAGGCAGTCTGTTCGTCAAAGGCTTTGCCGGTCAGGTATTCGATCCAGA
TCTTCTCCCGTGGGCTGGGCGTGTCGACTTCCTTGCAGTTTTCGCAGATGCAGCGGATCA
GGCGCTGGGAGATGATTCCGCGCAGAGCCGTGGCCACCAGGAAGGGTTCAGCGCCCATGT
CGATCAGGCGGGTGGCGGTGCTGATGGCATCGTTGGTGTGCAGGGTCGAGAGCACCAGGT
GTCCGGTCATGGCCGATCTCAGGCCAATTTCCGCGGTCTCCTGGTCGCGCATTTCCCCTA
CCAGGAGGATGTCGGGATCCTGGCGCAGGGAAGAGCGCAGGACACGGGCGAAGGTCAGGC
CGACTTTGGGGTTGATCTGTACCTGGGTGATGCGGGGCAGGCGATATTCCACTGGATCTT
CGGCGGTGATGATCTTGACTTCCGGCGTGTTCAGTTCGCTGAGGGCACCGTAGAGGGTGG
TGGTTTTACCGCTTCCGGTGGGGCCGGTGACCAGAATCATGCCGTGTGGCCGCTTTATCA
GGGTGCGAAAGCGCTCCAGTATAGCCTCGGGCATGCCGATGCGATCCAGCTGCAAGATCC
CCTGGGACTGGTCGAGGATACGCAGGACGACGGTTTCTCCGTACTGGCTGGGCAGGGTGG
AAACCCGCACGTCCACCATGTGGCCGCGGATTTTGATGTTGAAGCGTCCATCCTGGGGGA
TGCGTTTTTCCGATATATCCAGGCCGGACATGATCTTCAGGCGCATGACCAGTGCCGAGT
CGATGCGCTGTTTTTTCATGGTCTGCTCATGGAGGATGCCATCGATGCGGTGGCGGATGC
GCAGGATGTTTTCGTCGGGTTCAATGTGAATATCCGAGGCCTTGGCCTGAATGGCGTCTT
CCAGGATGGACTGCAGCAGGCGTACCACCAGCAGTTCCGAGGTGTTGCGTTTGCCGCCGC
CCATCAGGGTTGTCAGGTCGAAATCGCTGGCCCCCTTGAGCTCGTCTTCCAGCTCTTCGG
CGATGGAAGAGATGTCCTCCTGACGCCGGTAGACGCTGTCCAGTGAACTGATGAGCTCCG
ATTCCCGCACCACGGCGGGAAAGACCGGCCGCTTGAGGATGCGCTGCATCTCGTCCATGG
CGAAGATATCCATGGGGTCGGCCATACCGATCAGGAAGCCGTCTGTGCGCTCACTGAGGA
TAATGGCGCGAAAGCGGCGGGCCAGGGTTTCCGGCAGCTTGCGGGTCTGCTCCTCGCGGA
ACTTGTAGTGCTTGAGCTCCACAAAGGGGAGTCGGGCTTTTTCCGCCAGCAGGCGCAGAA
ACTTATCCTCGCTGACCATGCCACTTTCCACCAGGACATGGCCAAGCTTTTTGCCGGAGC
GCTTCTGCTCTTCCAGCGCCTGTCCAAGCTGCTCTTCGGTAATATATCCCGCCTCGGTCA
GCAGGTCGCCGATGCGGATTTTGCGGTTCGGGGCACTCATCACCAGACTCCTGGAGGTTC
CAGCTGCTGCAGCCGGGTGCGGGCGTACTGGGCCAGCTGCTGGTTTGCCGAACGCACGAC
ACTCTGGTAGAGCTGCCGCGCCTGCGCGGTCTGGCCGTTGAGTTCACCCATGCGCGCTGC
GGCGTAGCGGAAGTGTGCGCTGGAAGGGTCGCGCTCCATGGCCTGGAAGTAATGGCGCTG
GGCGGCAGCGTATTCTCCCTGCTGCTCGCGGATGGAGCCCAGCAGGAAGGTGAGCATACC
GTTGTGATCAGAGGGCAGGTACTGCTGCAGGGAGGACGTGAGCTCATGGAGGGGGCGCTG
GCCCTCCAGAAAGCCGATGGCGTAGGAGTAGGCCAGCAGGGCCTTGTGCTCAGGGTGCTG
GTCGATAAACGCGTGGGCGTGTCCATCGCGCCCAAGCTGCCCCTGCAGATAGACAATATT
GATCAGCAGGCTGCGCGAAGGGTGGCTGTGCTGCACCACATGTTTGTAGAGCAGCAGGCT
TTCGTAGAGGCGGCCCTGGCGGTAGAACAGGTCGGCTTTGTTCAGGTGTTCCATGCGCTC
ACGGGGAGCCATGAATTTCGCTGGCGAAGCAGTGACAGCCGTTGTCTCGGGGGCTTGCGC
TGGACTTTTGGCCAGTGGGGGCTCTGCCACGGTCGCTGTCATTGGTCCAGAGGTGCTGGT
CCTCTGCAGGGTGATATGGGCGGAGTACACAAACCCCCGCTGCTCTTGTGCAAGGCGGAT
TTCATACCAGGGGGCGTGGAGCCCGTTGGGAATTTCCCTTTCAACAGTTACCAGCTCACC
TTGCTCCAGAACCCGTACCACGGAGCCCTGGGCGGAGGGCATGCTGCGCACATTGAGCTG
ATAGCTCTGAACCTTTCCCGCCACTGGCTGTCGGGGCTCCTGAGGCAGCAGGTGCAGGTA
TTTGCCAAAAGCGAATCCCTGCTGATTTTCGGTTTGCACCCGATACCAGGTATACCCGGC
GTCGCTTTGGAGAGTCTCCATGATGGTGACCTCCTGATGGAGGGCGAGGGTGCCGGTTAT
GCTATGGGAAGGGCTGGGCCCTGAACGCAGGTTCAGCATATTGGCCGTGGAAACCGCCTG
CCGTGGCATATCCGTGGCGGCCTGGGCAGCGGCACAGCTTAAGGCCATAAACAGCAAGGT
GGTGATAATTCCGGGCCGACTCATGGTCATATCTCCACGGAACGGATACGCAGAAAGATC
ACCAGTTCGCGTCGCTCCTGCACATCGCGACTGCCACGGAAGAGGTGTCCCAGCAGGGGT
ATGGCGGAAAGGCCGCTTACTTCCTGGGTCTCCCGACGGGTCGAGGTGGAGATAAGCCCG
CCGATGACCACCATGTCGTTATCCTGCACGCGGATGATCGTGCCCGCTTCCTTCATGTTG
ACCACCGGTGCCGAAACGATCAGGTCGCCGCTGCTGTCAGTCTGCTGATCGATCTCTTCG
AAGTTGGTGGAGACGGGAATCACCGTGAGCAGAATGGAGCCATCGGGGGCGATGACCGGA
GTTACACCCATGGAGATGCCCGACAGCACATCGCGGCGATCGTAGGTTTCAATGCGGTTG
ATCTGGCCGCCGACTTCACTGTAGTCCACCCGCTTGGTCCAGAAAGGGGTTATGCGGCCG
GAGGAGATAATGGCCGTCTGGCTGTTCATGACCCGGATACGGGGATTGGAAAGGGCTTCC
AGGTTGCCGGCATTGCGCATGACCTGCAGCATCCCCGTGAAATTGTTACGGGTGTACTGG
ACGACACCAGTGGCCATATCGCCGCCGGGCAGGCCGAAGGAACCACCTGTTGCCTGGCCG
ATGATGCCAACTCCACTGCCAGCGCTGAAGGCGTTGGTCCAGTCAATACCCAGGGAGTGG
CTGTCGTTGAGCACCACTTCAAAGATCTGGGCTTCGATGAGCACCTGTTTGAAGGAGTGT
TCCAGGATTCGCTCCAGCATCAGTTCGATATTCTGCACATTGGGGTGGTGATCAGTGACG
TTCAGAACACCGCTGAAGCGGTTGAGAACATAGCGCCCCTCCTCGGAAAGGAGTTTTTCC
ACATTCTCCTGGATGTGCAGGGAGAAGTCGTTCATCTCTTCGGGATTGTCGTAGCGCATG
GAGAACTCGCCACGGTAGTTGGCACCGGTGCCGCTGCCTCCCAGCACGTCACCACCAAGA
TTTGACACAAATGATGATCGCGTATTGACATAGGGGATATTGAAGGTTCTGGTGACAAAG
CGGTGAACATGGAGGGTCTGCCCGCGCAGCTGATAGTAGCAGCCGCTGATGTCCATGATA
ATTTCCAGCGCTTCTTCCACGGGAGTGCGGTCAAGGGTCAGGCTCAGGGGGAAAGCCTGG
GGTACTCCCTGATGGAAAACCACATTGAGGCCAGCGTCTTCCGCCACCGTGGCCAGTACC
TCCCGCAGCGGAGCATCAAAAAGCTGCAGCGATACCGGTGGCGCGCCGTCAAAGGGCGAT
ATCGTCTGGTAGGGCGAGGGGATGACCAGAGGCGGCAGCTCCTGGGGGCTGACGGGACGG
GGAGACTCGCTTTGGGCAAAGGAGTCATCAAAGCTGGGCATCGCGCCCTGGCGCTGGGAA
GGCAGTTCTGGGGGCGGACCGCCGGGGCGCTGGGCGGCGCAGCCAGCGATAGCCATGAGG
AATACGAAGATGACGAGTGCTCTTAACGCTTTACCGGAATATTCCATCGGTGCCCCCTGA
TATTTTCCATGGTGATATGGGTCGTATCTATACTGATGATGTGGCCGTTATCGAAGAAGT
CGCCTACCTGGTAGCGCTTGCCGTTGATCATGGCCCATGACTGATGTCCGATGAAGACGA
AGTCGACGGCCTTGGGCTGGCTTGTCTTGTCCTGAGTCTCAAGGGCTGTTGGCGCCGGCG
TCTGTTCACTCGGCTTCCAGGGTCGGGTGGGATCGCTCAGGTGCCGGGCCCAGGTGGTGG
CGCACAGGCACAGAACCAGCAGCATGGTCCAGAGAATACGTGTTGTCATACGCCGATCCA
TTTCTGCTGGGTGCCGATGGTGTAGATTTCCAGATAGATGATGGCTTCGGGATGGTCGGT
GACCTGGTACTCGATGGTGTGCCAGATGAAGTGCCATGGCAGCTCTTCCACTGTCTCCAG
GTATCGCAGCAGACTCATGTAGGTGCCCTTGAGCTCCATGCGCAGACCGTGGCGATAGGT
GCGGGTCGCGCGGGAGCTGACTTCCTGAGCGGCAGGGTGAAAGGGTGCGCCGGCAATACT
CTCCAGGCGCAGCAGGGTGATGTCGTTCTGGCGGGCCAGCAGGTCGCGCAGCAGTACCGG
CATTTTCCGTGGTTCCACCATATGCTCCATGGCGTGCTGAATGCGCTCTTCCAGGAGCCG
GGACTGCTGGGTGAGTTCACTGGCCCTGGTCCGCAGGGCGTGGTCTGGATCGTTCATATG
CGCCTGACGGACCTGCTGCGCCTGTTGCTCCATATGGGCCGCGTTGGCCAGGAGATCGCG
GGATTGCTGGCGGTTCTGCTCAATGCGCTGCTGGAGAGGTTTTGCCATGCCGGTGTGCCA
GGCCAACAGCAGAACGAGAACCAGAACCGCTAATACCATGGCCCGTTCCCGGGGGGTACG
CTGGTCAAGGCGCTGTGCCAGGTCGCTGAGGTTGCGGAGTATCTTCATGGCGTCTCTCCC
TGGGAACGCATCTGGAATCGCTGCAATGGTGTCATGTTGGTGAGGCTCAGAATCCGGGAG
GGCCGGGGTGTCCCAAGGGTGAACTGCGCGATGGCTGGATCATGCTGGCTGCGTTCCATG
GAGAAGGCTTCAAAATCCAGACCCCGAAAAATCTCCTCACGGGAGTAGGCGGTCAGCAGC
AATGGCATTTTGCCAGGGTCGAGGGTCTCTCCCCGCAGGGCCATCTGCCGGCCTCCGTCG
TAGAGATAAATCTGGGTCAGCCACACCTGGGGAACGGTCTGGCGGGCCATGGCGGAAAGG
AAGGGGGAGAATCCCCTTGCGCCAGAGTCGATGTCCAGGGTCAGGGCGCTGATCAGACTG
TTCTGATAGGCGATGGTCTTTTCCAGCTGGGCAATGCGTTCGGGCAACTGGGCATCCGGT
TGGGGTTTTGGATACTGGGTGAGGTAGGCTATCAGCTTCTGCTCTGCTCCCTGTACTGCT
GCCTGGGCCTTCAACAGTTCCGCACGGCTTTGCTGAAGGGAGAACGCTTGCAGCAGACTG
ATGCATATCAATGTCAGCAGAGCCAGTCCGGCTATCACGGCGATACGCCTGGCAGGGAAG
GCGATGGGTTTGGGCCTGAACTGCTCCTGGTAGAGATTTATCTCCTGTCTCATGCCTGCT
CCCGTTGGCGCAGTGCTCCGCCAATGGCGCGAATGCAGCGCTGTTGAAGTTTCAGGGGCC
AGGGTTCGCTTGCCTGCAGAAAGTGGTTCAGTTGCATGACTTCGACGGGAATGCCCAGGC
GCTCCTGCAGGAACTCCAGGGGGAGGTCGGCGTCCAGGGGAGTGAAGTGCAGTCTGGCTA
TGCTGCCCTTGCCAAGCTGGCTTTCATAGTAATCAAGTGAGCGCTGAAGTTCCAGCAGCA
GGGCTTCCGCAGGGCTATCCACCGTCTGGAAAAAGGCGAAGTTGGGATCCACCTCGCGGG
GTTCGGCCTGGTCTGGCTGCAGGGAGAGCAAGCCATTTTCGATACGGCGGCTCAGGTAGA
GGGCCTCTTTTTCCATCAGGTTGATGGTTCCCCCCTCGTCTTCCACGCGCACAATGCCGA
ATCCCTGCTGCCGCTGGGGGAGCAGCAGGCCGATGTTGCGCAGGGCCATTTCGCCAATAT
CTATAGCCTGCAGGTGCAGCCCGCAGTACTTGATGGCCTCTGCCTTCTCCTCAATGGTTT
TGCGGTGGGCAACCACCACATACACCATCTGCATGCGGCCCCGGAACGCGTCGGCGGGGA
GGGTGATCACCTCCAGCACGGCTTCCGCCATGGGTATCTGCGACAGATCCTTGATGCGCC
AGCGCAGTGCTTCAGCCAGCTCGTCGTCAGGAATCTCTTCGGGCCGGTCAAGAAAGAGCA
GCTGGTACTGGCTCGGATGCAAGACAACGGAGCAGGGCCTGCCCTGCAGGGCGTGGCGCT
GCACATGCTCGCGGAGCAGCTGTACCTGCTGCTTCTGGGGTGACTCCAGGAAAGCGCAGT
GGGTCAGTCGACTTGCTTCGGGTTCTTGTTCTATCTCGGCAATCGATACGCCTTGTGGCG
AAAATTCTGTTGCAAAAAGTGACTGGGAGTCAGCTTGTTTTTTGAAAAAGAAGCTTTGAA
GCAATGAGACACTCCGGAGCGATAGTTCGCTAAAATGTTACAATTGATATTCGCACAAGA
ACGAACATAAGTGCAACTGTTTTTTCGCGTCGTTCCAAGGAGGGTGGGGCGATACTGATT
TTCAGACCACCCAGTTCTTCAGCAGCAGATCCTGCCCTTTTTCCAGAAATGCCGGCCCGT
GGGGTGGCGTGCGCTCAATTTCCCCATGGCTGCTGTGGTGGATAAAGGTAAGGGTGAAAT
GCGTGTCGCCGTCTGCGTGCTGCTCCAGGGCCTGGGTGGGGATGGCAATCTCCACCTCGT
TTTCCACCGCACTGTGGATGTGTGGCTGGCTGGTGTGTCCACCGGTGTGAAAAGGGATGG
TGGCGTAGGCGGTGGTGCCTGCCAGCAGCTCCAGGCTGTGGGAGGCATCCTGCGGGATCT
CATGACACAGCACTTTCAGGTAGAGGGTCTGGCCATCGGCAGCGTAGCCGTATTGCAGCC
CCCGGATGTTCTGCTTGCGGTGCATGCTCTGGTTGGCGCGCAGGTCGATATAGCCAGCGC
CCAGCCAGGAGAAAAATGAGTCGGTCCTGCCGTCCACAATGGGATGAATGGCGCTGGTGG
GTGCCTTGTGGGGGCTTTTGAATCTCTGTTGCCGTATGGGAGTGAACAGGTTGGATGGCG
GATTCTGGTCCAGGCTGCGGTAGACCGTGATCAGGTGTTCGCGGAAGAGCAGATCGAACA
GATCCTTCAGCTCGCTGTGCTGGTCATCGCCCAGCCACCAGAACCAGTCGCTGCCCTGGG
CGGCCATGATGGCCTCCCAGGCTTTGGCGTTGCGCTGGTCGGGATCACTTTTCTCCAGAA
ACAGGCGCGTGGCGTTGAGCAGCTCCCAGGCACGATTTTTTTCGTGATGGCCCGCCCAGG
TGGAAAATGACGCATAGATCCAGGAGCCGGAGTGCAGCCTGGGCAGGGGCCTGGCCTCGT
GGTGCTCCAGGCACTCCGAGATGGTGGCGGGCTTCAGGAGAGGGTGCTGACGCAGCTGCT
GGTAAAGGCTGCTGAGAAAGTATCTGCCATCTTCGGCGTAATGCTCCCAGGCATTTTCGC
CATCAAGGAATATGGGGATAATGCCGCCATCGGGCAGCGTATCGGCAATGCGCTCCAGAC
GGCCAATCAGGTCGTGGGCCGCATCGGTCTGATTCCAGGCGCTGTAGTTGAAGCCCACCA
GATCGCTCAGTTCCCGGTCGCGGAACAGCAGCCTGACCCCTTCGTATGTATAGACCTGAG
AGATGTCCCGCCGCTCCAGGTGCCCCAGGCTGCGTCCCAGAATCTCCTCATCGGTGCAGA
TCCACTGAACCCCTTCCTGGTGGAACAGGCGGGCGACCTCCGGGCTGACACTGCCTTCGG
AGGGCCAGAAGCCCTGGATGGCAAAGCCCAGTTTCTCCATGTACTCTCTGGCCATGCGCA
CCTGCTGAGTCGCGTCCTTGGCGAAAAGCTCATTGGCAATGGCGGGAAAGGTGCTGCCTG
GCATGGCTTCCCGTGCCCGTTCCATGTTGATGAGCAGGGGCAGGATCGGGTGGTAGAAGG
GGGTGGCGCTGATCTCAATCAGGCCGTCGGCAACCGCCTGACGATAGGCGGGGATGATGC
GTGCCACAAACTCCAGCTGCAGGGCCATAAGCCGCTGTTTATCCTGGTGGGTGAAGTGGC
GGCCCTTGCGCACCAGCTCCGCCACCAGCGGCTCCTTCTTCAGTTCATTGCCGCTCCAGG
CCAGCAGGAACAGCACCTGCAGGTCGAGGATCTCATCGGCGTTGAAGTTATCCCGCCCCG
CTTTCTTGCGTTCCAGGAATTCCCGGTAGCGCGGCAGCGGCCCGATCATGTGCCGCTCGT
TGGCGTAGAAGAGGTAGCGCAGCAGCAGAGGCCGTTCCTCGTCATTCAGCAGGCCCGGGT
CGCGGGCGATCAGCTCCAGGATCTTGTCGTGGGCCTGGCCGCTGGCGTAGTCCTCCAGCT
GCTTGAGCAGGGAGGGAACCAGGTTGAAGGTACAGGGACAGCCATTGTGGGTCGCCAGGT
GGAGCATGTCGTAATAATCTTTGATGGCGTGCAGGAACACCCAGGGCATTTCGTAGCGCC
CCGAAACGGGGTCACGGTAGTAGGGCTGGTGCATGTGCCAGAGGATGGCGACGTGGACGG
TTTTCATAGGTGCTCCCTTACGCTTGGCAAGCTGATAAAATGATGGCGTGTGCTCAGAAG
GCCCGCACCGCCGCCACATCACATTCCACCCCCTTCAGCAGGCTTTCGGCCACGCTGCCC
AGCAGGGCGTGAGCGATGCCCCTGCGACCATGGGTTCCCACCACCAGCAGATCGGCTTTG
AAGCGGCCGAGCTCCTCCTTGATGACCTGCAGTGGCTGTCCTGGCTGTACGCGCAGGTTC
AGGGGGCGTGTGGAAATATCAAAAGTGGAAATAAAGGTGCGCAGTTCGTCGTGGATAATC
TGGCGCATTTCCCGCTCGTGACGGTCGCCGGGGGACTGCATGCTCTCATCGCCCACCATG
AAGGCGGAAAAGGGGGGCTCGAAGGCGTGGGTCAGGCAGTATTCGGCCGTGGGGAAGCTG
TGCAGGGCGAACTCCACCGCCCGACGCGAGTGGGGCGAAAAGTCCACCGCGATGAGGATG
CGTGCGTAGGTGCTTTTCGGTGGTTGCTTGGTTATAAAGAGCGGGCGATCGCCATGGCGC
AGCAGTCGCTCAATGGTGGAGCCGCGCAGCATATCCATAAAGGTGGTTTCCCGGTGGCGG
CCGACGACGATGCAGGCGGCTTCGTGCTCCTGGGCGTACTGGCGGATGGTGCTGCTGCCT
CGTCCCTGCACAATGTCAATGGGGGTGCCGGCGGGCTTTTCAAGCCCGGCCAGTGCCTGC
TCAATGACGCCAACTGCCTCCTCCTGCAGGCTCTCCCTGATGCTTGTTGGCAGCTCTTCG
TCCACCACATGCAGGATGCGCAGGGGCAGGCGCATCTGGCTGGCCAGGTAGATGCCACGC
TGCAGCGCCAGGTTGCCCCGTTCTGAAAGGTCGGTGGCGGCAACTATGCTTTTCACGCGT
CCTCCCCGGGCAGCGGGCAGTTGCCGTTGAAGTCAGCCCTGCTCAGCGGCTCCACTTTCC
AGATATCGCGGGCGTAGTCACCGATGGAGCGATCGCTGGAGAATTTTCCCATATTGATGC
TGTTGATGATACTGCGCCTGGTCCACTCATCCTGGTCCAGGTAGAGCTTATCCACCGCTT
CCTGGGTGGCGGCGTAGTCGGCGTAGTCGGCCAGCAGCATGTAGTGGTCGCCACCTTCCA
GCAGCGAATGCAGCAGGGGCTGGAATATTCCCGGTTCTTCAGGGTTGAAGAAGTTGTCGC
GGATCATGTCCAGGGTCTCGCGCAGGGCAGGATTCTGGTGATAGCAGTCCCAGGGGTTAT
GTCCGCTGCGACGCTTTTCGGCAACCTCTTCGGCTTTCAGGCCGAAAATGAAGATGTTGT
CGCGGCCGACTTCCTCCATGATCTCCACATTGGCGCCGTCCAGGGTGCCGATGGTGAGGG
CCCCGTTGAGGGCGAATTTCATATTCCCGGTTCCCGAAGCCTCCATGCCGGCAGTGGATA
TCTGTTCGGAAAGGTCGGCGGCGGGGATGATCTTTTCCGCCTGGGAGACGCAGTAGTTGG
AGAGAAAGATGATCTTGAGCTTGTTGTCGATGCTCTGGTCGTTGTTGACCACCTCGGCTA
CCGAATTGATAAGCTTGATGACCAGCTTGGCAGCCACATAGCTGGGGGCGGCCTTGCCGC
CGAAGAAAACGGTGCGCGGCACTGTGACCGACGACGGGTCTTTGCGCAGGCGGTTGTAGA
GAGAGATGACATAGATGATATTGAGCAGTTGACGCTTGTATTCGTGGATGCGCTTCACCT
GGACATCAAAGAGGGAGCTTTCGTCGATGTTGATGCCGGTCTTGCGCAGCACATAGCGCA
GCAGGCGCTGCTTGTTCTCTTTTTTCACCTTGCGCCACGCCTCCCGGAAGGCGGGGTCAT
CCACCATGGGGGCCAGCTTCTTCATCTCATCCAGATGGGTGATCCAGCCAGTGCCGATGT
GCTGGCTGATCAGAGCGGCCAGCCCGGGATTGGCCTGCAAAAGCCAGCGGCGGGGGGTGA
TGCCGTTGGTGACATTTCTGATTTTGCCGGGGAACAGCTCCACGAATTCAGGGAAGACGC
GCTCCTGCAGCAGGCGGCTGTGGAGGGCGGATACGCCGTTGACCGTATGGCTGCCCACAA
TGGCCAGGTGGGCCATGCGTACGCGCCGTTCCGGATGCTCCTGGATGATGGAGAGTTTTT
CCAGCAGGTCATCGCGGCCGGGGAAATGCTGACGAACCTTGGCCAGAAAGTGGCGGTTGA
TTTCCAGGATGATCTCCATATGGCGGGGCAGCACCCGGCCCAGCAGGGCGGCTGGCCAGG
TTTCCAGGGCTTCGGGCAGCAGGGTGTGGTTGGTGTAGGCGAAGGTGCGCACGCATACGT
CCCAGGCCTCGTTCCACTCCAGATGTTCCTGGTCGATGAGCAGGCGCATGAATTCGGCCA
CGGCGATGGAGGGGTGGGTATCGTTGAGCTGAACGGCCACGTGGTCGGGGAACTCGCTCC
AGCAGGCGATATGCTTCTTATGGCGGCGCAGAATATCCTGGAAGGTGGCGGAGACAAAGA
AGTACTGCTGGCGCAGTCGCAGCTCGCGTCCCTGATCCACACTGTCATTGGGGTAGAGAA
CCTTGGAAATGGTCTCGCTGTGAATGCGGTCTTCCACCGCGCCCACATAGTTGCCCATGT
TGAAGAACTCCAGGTTGAACTCGCGGCTGGACTTGGCAGCCCACAGGCGCATGTTGATGA
CATGGCCGTTGTCGTAACCGGGAATCAGGGTGTCGCAGGCCATGGCCATGATATTATCGG
TACCTACCCAGCGGAAGCTGGTTTTGCCATTTTCGTCCTGGTACGCCTCGGTGTGCCCGC
CAAACTGAACCTCATAGAGATTTTCCGGTCGCTCGAATTCCCAGGGGTTCCCGTTGCGCA
GCCAGTTGTCGCATTTTTCAATCTGGTGGCCATTGGAGAGGGTCTGGAAGAAGATGCCGT
AATCGTAGCGGATGCCGTAGCCGTGGCCGGGAATCTGCAGAGCGGCCATGGAGTCCAGGA
AGCACGAAGCCAGGCGACCCAGGCCGCCATTGCCAAGGCCGGCATCCCATTCCAGCTCGG
ACAGATCCTCCAGGTCAAAGCCGAATTCGGCCACCGCCTGACGGCTGCACTGATCCATAT
TCAGATTGTAGATGTTGTTTTTCAGGAAGCGCCCCGGCAGAAACTCCAGGGAGAGGTAGT
AGACCCGCTTGGCCTTGGACTCGTGGTAACGCCGCTGGGTATAGATCCAGCGATCCACCA
TGCGATCGCGCACGGCATATGCCAGTGCCTTGTAGTAGGGGTAGGGACGGGGTGGATCGT
AGTCATTGCCCAGCGAGGAGATCACGTGGCGTTGGATATCGTTCTTCAGGCTGTCCTTGT
CATCGGATTGGCACAAGGGTTTGTAAGTGGAGACGGGTCGCGACGGCATGGAATCACCTC
CGGCGTGATCGCTGAGTTATATGGCAGACCATATGATGGAAATAATGAAGTATAGCTGGG
TTAGAGTCAGGTGGCAAGCAGGGAAACGCCAGGATGAGCCGGGGTGGCGCAACAAAATAC
ACTTTCAACCGAGGAATGTAGCTTCTTGCTACGCGAAGCAGGCGCGCAGCCAGGGGTCAT
GCTCCAGCAAGTGGGCGATTTCCGGCCACCAGTCACGCTGGGAGAGAATGGTATGGAAAT
TTGGCTTGATACGGGGTGCCAGGGCTATTGCCTCCTGCCACTGCTGGCGGTTCAGGCCAC
TGCTGGCGGCGCTTTCCCAGAAGCCGGTATGCTCAAAGAGCCCGGCCAGGGCGCACAGGT
GTTCGTTGCGTTGGAGGTGAGCCACAATATAGGTGGCCACACCCACCTGAATGCCATGCA
GGTGCTGTTGGGGAGCCATGCGATCCAGGGCGTGGCTGATGAGGTGCTCACTGCCGCTGG
CCGGGCGCGACGAGCCGCAGATTTCCATGGCAATACCGCTCTGCATCAGGGCAGTGCCCA
GCAGGCGCACTCCCTGCAGGTCGTGGGCAGGACGCGCCAGAAACTGGAAAACAGTGGCAT
CGGAAAGCAGAGCCGCAAAATCGTTCACTTTTTCGCCTGTCGCGTGGAAGGCCAGCTTCC
AGTCGCGCACCGCCGTCAGCTTGGCTGACAGGTCGCCGACGCCGGAGTGCCACAGCTGGC
GGGGAGCGCCCAGGCAGACCTGGGTGTCGATGATGACTCCGAAGGGCATGGTGGCATTCA
GAGAGCGTTTCGCTCCCCTGAGCAGCAGGCTGACTGCCGGGCTGGCAAAGCTGTCGTTGG
AAAGGGATGTGGGGACACTCAGGTAGGGTTTCCGGGCCAGGGCAGCCGCGAATTTGGCCA
CATCCAGGGCCTTGCCTCCCCCAAAGCCAATGATCGCGTCTGCCTGTGACGGCAGGGCCG
CAAAGATATCGCGAGCCTCGTCGAAGTCAGGCTCCGCGGCCTCCTGCCTGAAGAGGATGT
GAATATCGGCGCTTTCCAGGGAGCTTTTCAGCGCCGACGTCAGAGCAGCGGGCAGGTCGG
CGCTCATAACGATGGCCACGCGACCGAATCCCTGGCGTTGGCAGTAGATGCCCAGCCGCT
CCAGGGCTCCGGGTTTGATGCGTACCAGGCCGGGAATGGTGATACTGGTGCTGTTCATGT
GGGTTGTGCTGCCGAATCGGGCAGGTGGGTGACCACCTCGGCCCAGCGTTCAAAGGGAAG
AAAACCCTCCTGGCGGCGGGTCAGCTCCTCGGCCAGCCAGCCGCGGGCAAAGCGCAGGTG
AGGGGGAGCCAGCAGCGCTGGTTTCAGATCGGGTCGTCCGTCTCCGGCGAAGGCGATGGT
GCAGCCGCGTTCCAGATAGTGACGGGCGATGGCTTCCTTGTCGACGCCCGTTGTCGGGCA
GGTGAAAAACTCGCCTGCGGGAAGCGTCATTCTCAGTCCATGGGATGGGCTGAAGGTGCC
CGGATTGGCATAGATGGTCGGGTTTACCTGGTGCTGACTCAGCAGGCGCTGGATATACCA
GGCGCAACCAGCCGAAGCGATGACCAGCTGCCAGCGGTTCTGCTCCAGCTGTCCGCAGCA
GTGGGCCAGCTCTGGTTCCGGCTCCATGGCGCGCAGCAGCTCATCCATCTGGTCCAGGCT
GATACGCAGTTCAGCGAAGGTGCGCGCCAGGGCCTCAAAGTGCCCCAGGCGGCCATCCTC
GTAGGCCTGCCACCAGCGCCCGCACTCAGCGGGAAGCTGTTCCAGGGCGACGCGGAAGAA
GTCGCGCCGGGTGATGGTGCCATCGAAATCGCTGATAAATATGTGCTCCGGGAAGGTCTT
CACCGTTACTTCTGCCACTTCTCCCATGGTTTGCGATACACGGGCTTGTTGGGAATTTCC
TGATGGAAAAACACCTTGCGCACAAAGAGGATAAGAGTCACTGGCCAGAACAGCCCGAGG
GCCAGGCTGAGAAAGAGAGCCATGCCCACATCGGTGCGCCCCTGGCGCAGGGAGTAGACC
AGGGCAAAGACAGCCGTAATTCCGGCCAGGATCAGGTAGATGGTGGTATATGTGCCCAGC
TGGACGCCTATGGCTTCCAGCTGCTCGGCAATGCGTTCTTCTTCGGCAGTGTTGGGCATG
GGGGCCTTCCTGGAGAGTTTTTCGGAAAAGCTTCAGGCTGGAGCACGAAAAGCGCCCCAG
CCTGAAGGGAAATATCCTGTTGTGGTCGGATCAGATTTTTTCTTTATACAACTTATAGCG
GATGGAGTCCACCAGTGCCAGGTAGGATGCACGAATGATGTCGCAGTGGACGCCCACCGT
TGACCAAGTGCTTTTGCCATCGGTGGATTCAATCAGGACACGGGTCTTGGCCTTGGTGCC
CACGGTAGTGTTCAGGATGCGCACCTTGTAATCCACCAGGGTGACCTCGTCCAGGATGGG
GTAGAATTGAATCAGCGCCTTGCGCAGGGCGCTGTTGAGGGCGTCTACCGGACCATCGCC
CATGGCAGCCGTGTGATAGACCTCATTGTTGGGAGCTTCCAGGCGCACTGTGGCCTCGCT
GATGGGCTCGGCGTCCTGCTCGCGCCGCTCGTCCACCACACGGTAGCCGCGCAGCTTGAA
GTACTCGGGCAGGTTGCCACGGGACTTCTGCAGCAGCAGTTCCATACTGGCTTCGGCTCC
TTCGTAGGCGTAACCCTGATTCTCCAGATCCTTGATCTTCTGCACCACTTCCTGGACGCT
GGGGTCGTTCATATCGATATCCAGCCCCATCTCCTCGATCTTGTACTGGATATTGGAGCG
GCCACTGAGGTCGCTGACCAGCACGCGGCGCTTGTTGCCCACCACCTCGGGGGCAATATG
CTCGTAGGTTTCGGGGTTCTTGAGAATGGCGGAAACGTGGATACCGCCCTTGTGGGCAAA
GGCGCTCTTGCCCGTGTAGGGCTGGTTCTTCCACTCACCCAGGTTGGCCAGCTCCCGCAC
CGAATGGCTCAGGTGGTTGAGCTTGCGCAGACCCTGATCGCTGACACAGTCAAGGCCCAT
CTTCAGCTTCAGGTTCGGGATGATGCTGATGAGATTGGCATTGCCGCAGCGCTCGCCAAA
CCCGTTGATAGTGCCCTGCACCTGGGTGATACCGTGCTTCACCGCCGTGATGGAGTTGGC
CACCGCCAGCTCGCTGTCGTTGTGGCAGTGGATGCCCAGGGGCACGCTGATGTGCTTCTT
TACTTCCTCGATGATCGCCCCCAGCTCAAAGGGCAGCGTGCCGCCGTTGGTATCGCACAG
CACGATGGTCTCGGCCCCACCGCGCTGGGCCGCCAGCAGAGTCTTGATGGCGTATTCCGG
ATTGGCCTTGTAGCCGTCAAAGAAGTGCTCGGCGTCGTAGAAGACCTCCTCCACATTCTT
CTTCAGGTAGGCCAGGGAGTCCTCGATGATCTCCAGATTCTGCTCCAGGCTGATCTGCAG
TGCCGTGGTCACATGGAAATCCCATGTTTTGCCAAAAATGCAGGCCACCGGAGCCTGACT
CTCCAGCAGCGCCTGGATGTTGGGATCTTCCTCGCACGTCAGTTTGGCACGACGGGTGGA
ACCGAAAGCGCTGATGCGGGCATTCTTCAGGTTAAGCTTCTTTACCGCGTGGAAGAACTC
AATATCCTTGGGGTTGGAGCCGGGCCAGCCGCCTTCAATATAGTGAATACCGAAGTCGTC
AAGCAGCTGAGCCACATGCAATTTATCTTCAACCGTGAAAGAGATATCCTCCGACTGGGT
GCCATCACGCAGGGTTGTGTCGTAAAGTTTTACGTCCATGGTGTTCCCTCTTTGAAAAGT
TATGATTTCTGTAGTTCAGGAGAGTTACCACAGGCAGGAGTGAATATCAATGACTAAGGC
AAACGCCGTTACAATTTACCAGAAATATTGCTGACCATGGTGAGGGACGCAGTTTGTGCA
AAGTTTCAAAAGGGCGAAGCGAGGGGAGTTCTGGGGGTTATGAACGCCTGGTGTACAGGA
AGTTCGGATCTCACTCCTCCTGAATTCCTTGTGGCTCAAGGGCTTACTATTCGCAGTGCA
GACCGCAATTTCAGGAGGCCTTCGCCATGGGGTGTTGCGAAGCGTTTCCAGCAGGAGTTC
AGGAAAGCAAAACAGAGTCTATACCCTTTGCGAGCAATGCTAGGCATAGTGCAAGTGGAG
CAGCTTTGCGGAGCCGCGCTATCTTTGGTGGGAAAGGGGATGCGCTGCGCACACGCCTGG
CTTATTTAATTTGTGCCAGATTTAGGCGCTCTGCCAAAATCATCTTCAAGCCGAACGATA
TCGTCTTCGCCTAAATACGAACCTGTCTGTATTTCGATAAAGATAAGATGAGAGGCTCCG
GTGTTAGCAACGCGATGCACGGCTCCTTGGCGAATGAAAATGTGGCTATCTTCACCGTAT
ATTTGATTGCGGTCATCTATAGTAACTTCACCGGTTCCACTGATTATGATCCAATGTTCA
GATCGATATTGATGTTTTTGTAGTGAAAGACGCTTTCCAGGCTTGACAGTAATTCGCTTA
ACCTTGCATGTCGAAAACTCTGCTATTACAAAATATTCACCCCATGGACGTTTGACTGTG
GTGTGGTACTCAAGTAGCTCCAGGTGCCGTGGATCTGCTTGACTGCTGATCAGATCAACG
AGATCACGAACTTTCTGGGTGCTCTGCTTTTTTGTAACCAAAAGCGCGTCTGGAGTATCG
ACAATAACAAGATCCTGGATGTCAACACCGGCAATCAGCCTTTGACTGGAGAGCACCAGA
TTGTTCTTGCTGTTAATGTGGACAAACTTGCTGGAAATAGTGTTTCCGTAGTCGTCCTTT
GGTTGAGTGGTGTCAAGGGCATCAAAGCTTCCCATATCGCTCCATTTAAACGAGCATGGG
ACAAGGCGAACATGAGTGCTTTTTTCCATAACCGCATAGTCAATGCTGTTGGAGGGTATA
TCCAGCATAAACTCTTTCTGAATACGCAGGCAGTGCTCGGTATCTTTTCGAATGTTGTGG
TGGGCTCTCAGCGCGGCATCATATATGTCAGGTGAGTGCTGCTTCAGTTCTTGGAGGTAG
GATTGAGCGGTAAAGCAAAACATTCCACTATTCCAGTAGCTTGCTCCTGACTGGATATAC
TGCTGGGCAGTCGCTCTATCCGGTTTTTCTTTAAAACCATCTACGTTTTCTCCGTCAGCA
ATGATGTAACCATACCCTGTTTCAGGGTATGTGGGACTTATGCCAAAGGTAACTAAATGT
CCCTGGCTCGCAAGCTCTTTTGCTCGATTGACTGCTTGAATGTATTGCTCTGTATTCTCA
ATTTCATGATCTGAGGGGGTGGTGAAGACGATTGCTTCACCTGGAAGGTTGAAACATGCT
AGCGCAATGGCAGGCGCGGTGTTGCGTCCAATAGGTTCAAGTAAGAAAGTAGTGCGCGAT
TGGTCAGTTGAGAGTTCATGCAGCTGATCTTTGGCTATGAAATACTGTTCTTGACTCGTG
ACAATAAAAAGTTCGCTTGACAGGGGTAAGTTGCGTTGTACTGTCTTCTGGAATAGGGAT
TTTCCGGAGAGTATCTTTGTGAACTGCTTGGGGAAGTGCCGGCGTGAAAGGGGCCAAAGA
CGTGTGCCCCCTCCTCCGCATAAAATGAGATTTATCATTATAACTCCGGTTGATATGATA
CAGATAATTGGGGCATTTTTTTACAAAAAGTGGCTGGGAAGCGACCCCCAATACTTTCGC
TTACCTGGGAGTGGCTCTCCTTGGCTCTTGGGTTGCGGCGCCTCCATAGTGGTAGCAGCC
CTTCAGGTCTATAGCGTTCCAGTGGGCGCGTCCTGTACGGGGCAGCACACGAGGGGAGAT
GCAGAAGAAAACAGTGCGCCTCAGGCATGCGCCAAGGCGTTTCCCGTGCGGTAACCAACA
TCATGACGGTATGCTAGGCCTATCCTTCAGGGTGTGATGTGTCTATGCTACGCAATCCTA
CTAGAATGATGGAGTGCATGTCAATTGGTCGCTTTGGTTCAGCTTGGGCTTCATTTACGG
GCAAGTCTTGTTAATGTGGCCTTGTTGCGCTAAGATGAAGGATTATGTTTGCCAGAGGGA
GTCTGGGTTGAGCAATCTATGCACTGGTATTCTGACATGCTTTTCTTTACGCCTAGTCGG
GGCAGGCTCTTGATATGAGAGTTCTGCAACTAGGTAAATTTTATCCCCCCCACGTTGGTG
GAATCGAAAGCCTGATGTTCCACTTGACAGAGGAGCTTAATCGCCGCGAGGTACACTCGG
ATGTACTGTGTGCCCATAAAAAATTTTGGGGCACTAAGGAACAGGTTCATGGTTACACTG
TCTGGCGTGCAGGGTCGCTGGGGGTTCTTTTTTCCACCGCCATCTCGCCGGCAATGATTT
ACAGGCTTAAGAGAATTATTGATAATTATGACATTATTCACGTGCATCATCCTGACCCAA
TGGCAAATTTGGCCTTGTTTCTGGCGAAGCCAAAGGGACGCCTGATAGTGCACTGGCATA
GCGATATTGTCCGGCAGAAGCGTTCATTAAAGCTCTATGAGCCTCTGCTTCGCTGGATGT
TGCGGCGAGCTGATGTGATTATTGCATCCTCAGAAGCCTATAAAAAAGGTTCTTTGTATC
TGCGATTTTTCCACTCTAAATTAAAAATAATTCCATATGGCATTAGTGCGGATGGTGCTG
ATCTTGTTTGTGGAGACCATGTGCAGGAACTTCAAAGCACATTCGGTAATCGAAAAGTTG
TATTGAGTCTTGGAAGACTTGTTTACTATAAGGGCTTGAATTTTCTTGTACATGCGGCGG
TATTTTTACCAAAAGAGTACGTCATTGTCATTGCAGGTGATGGCCCATTGCGAAATAAAC
TTGAAAAGTTGTCGCGCAGGCTTGGGGTTGCAGATCGTGTGCATTTTCTTGGAGAAATTT
CGGATGAGCAGCGGTGGTTGTTTCTGCGAACTTGTGATGTTTTTGTGCTCCCTTCCCTGG
AGCGATCCGAGTCCTTTGGCATAGTGCAGGTTGAGGCTATGGCTTGTGGCAAACCTGTAA
TATCCACTGGAATACGGCATAGTGGTGTAGGATGGGTTAACCGTGATGGGGTCACTGGGC
GCGTGGTTCCCCCTGGTGACCCTAAGGCTTTGGCCCAGGCAGTTATTGAAATTGTAGAGA
ACAAAAATAACTATGCGCTCTTTTGTCAAAATAGTCTGTTGAGATTTCAGGATATTTTTC
ATATACATCCTTTTGCTTGTGAAATCATAAAGACGTATGAAAATGTTCTTGGTTTTCCTG
GTAATATGCAAACCTGTTGCTCGAGAGCCTCCGAGTCTGTGTCTCAGCGAGTTGCATCTC
AGCAGGCAAATACTGTTTCAAGAACTGCCAATGGAGATACATTATGAAAAAAGCTTTTGT
TACCGGCATCACGGGGCAAGATGGAGCCTATCTAGCGCAAATCCTGCTGGAGAAAGGATA
CAGGGTTTATGGCGCCTATCGTCGGGTAAGTTCTGTGAACTTTTGGCGCATGAAAGATTT
GGGTGTTCTTGGAGATCCAAACCTGGAGCTTGTTGAATATGATTTAATTGATCAGGCTAA
TGCAATACAGCTTATTGGACGCTTACGGCCAGACGAGGTGTACAATTTGGGAGCTCAGAG
TTTTGTGGGGGTCTCTTTCGATCAACCTATTGCAACCGCAAGCATTACCGGGATTGGGGC
TGTGCATTTACTTGAGGCTATTCGGATTATTGATCCAGGCATTCGCTATTATCAGGCGTC
CACCTCTGAAATGTTCGGTAAAGTCCAGGCTGTTCCCCAGGATGAGTTAACTCCGTTTTA
CCCACGAAGCCCTTATGGTGCCGCCAAGCTTTATGCGCACTGGATGACAGTGAATTATCG
CGAATCTTATGGTATCTTTGGGGCCAGTGGCATTCTTTTTAACCATGAGTCGCCTCTGCG
CGGAAAAGAGTTTGTAACACGCAAAATCACCGATGGTGTGGCCAGCATTGCTTGTGGTCA
GCTTGATTGCCTTGAGCTTGGAAATCTTGATGCGAAACGTGACTGGGGTTATGCACAGGA
ATATGCCGAAGGCATGTGGCGTATGCTGCAGGCAAAGGAGCCTGACACCTTTGTCTTGGC
TACTGGCAGGACGGAAACGGTTAGAGATTTTGTAACCATGGCTTTTCGCGCTGTAGATAT
TGATATTGCCTGGGAGGGGCGAGAAGCAGAAGAGAGGGGATATGACAAACGCTCTGGTAA
GACTCTTGTCAAGGTAAACCCCGAGTTTTTTCGGCCTGCTGAGGTTGATTTGCTTGTGGG
GAACCCAGCCAAAGCAAAGCAAGTCCTGGGTTGGGAGGCGACGACAACATTGGAAGCCCT
TTGCCAAATGATGGTTCAGGCAGACTTGCAAAGGCGTGACCATGGGTACAGTTTCTAGAG
TTCTTATATTTGGGATTGACAGCTTCACCGGGAAGTACGTGAAGGATGAGCTGCAAAAGC
GAGGCTACATGGTTTACGGCACAGCCTACCCGGGAGGCAGCCCTGTGGGAGACTTCATCC
CTTGCGATATAACTAATTCCCTGCAAACGGAAGAGATCATCGCTAATGTCGAGCCAGATT
ATGTAATTATCCTGGCCGCTATTACCTTTGTGCCCCACGGTCAGGATCGCTCAATATACG
ACATAAATCTATTTGCGCCATTGAGCATTCTTCGTCAGCTCAGTAAGCTTTCACGAAAAC
CTCGCCGTATAATTATCCCCAGCACAGGTCACATTTATGGTAACGCCACAGGGGGGGCTT
TAAGTGAGACGTGCTGTGCCAACCCAGTGAGCCACTATGCTTTGAGTAAATACGCACTTG
AGCAAATGTGCAATGCATACCAGGAAAACTTGGATATTGTTATCCTCAGGCCTTTTAACT
ATACGGGAATTGGTCAGGCTGGACACTTTCTTATTCCTAAGCTTGTTGAGAGCTTCCGCA
ATCGGTTACCTTGTTTGGAGCTTGGAAATCTTGATGTTTATCGGGATTTTTCAGACGTGC
GGGACGTGGCAAGAGCTTACTCAGTATTGCTTGAAACGGATGATCTTCAGCACAGGGTCT
ACAATGTGTGCTCTGGCGAGGCAGTTTGCCTGCGTCAAATCCTGGACTGGCTGCGGCAAA
TGGCGGATTTTTCTCCACAGGTACGCATAAATCCAGACTTTGTGCGCAAGAACGAGATGC
GTCAACTTTATGGCAACAATGAGCGCCTGCTATCATTAGGGTGGCAGCGGCAATTTTGCC
TGAAAGATACCCTGCGGTGGATGTTAACAACTTGCTGAAATGCGTCGAATATAGTTGGCA
CGCAATTAAAATGTTTAGCCGCAAGGCGTTCGCTGGGCAATGACGAGCGAATACGGGCAG
CGCCGCACTTTAAATTTATTTTTCTGTGTGCGTCCAGACCCCATCCCAGTGGGGGCCAGG
AGGCTCTGCGAGGTAGTGATCAATCCGCTCCAGGTAGAGCCGGGCAACATTGTCTGTGGG
ATAGTCGTGGCTTATATGTGAGAAGTCATCGTATGCCTGACGGAATTGCTGTTGAGCGTA
AGCATTCATGGCTTTTTCGTGCCGTTTGATCCATTCCTTGGTTTCTGAGCTCAGCTCAAT
GTGAATCCCTATAGGTTCATATATGCTGATGGGGGTAGTGCGGCCTTTAACGCGCACTCG
GTCTATGCAGCGGCAGGCCCAGTCTGGTGCAGCAGTAGCTGTAGCCTCGCTGATAATGAT
ATTGACGCCATAGGCCTTGGTGAGACCCTCCAGACGAGAGCCAAGGTTTACGTTATCCCC
CATGACCGTGTATGCCATGCGGAACTCTGAACCCATGTTGCCGACATTCATAGGTCCGCT
GTTGATTCCTATCCCCATGGCAAGGGCTTTCATTCCCTCTGCCGTGAATTCCCTGTTGAT
CTCTTCCAGTGCCTGCAGCATGGCGAAGGCCCCTTCAAGGGAGTGCCGCGCATGTTCCGC
ATCTGCCAGTGGCGCTCCCCAGAAAGCCATGACGGCGTCGCCCATGTACTTGTCTATGGT
TCCGCGATGTTGATGGATTGCTTTGGTAATTGGTGTTAAGAGGCGATTCATTACATTGGT
GAGTTCGGTGGGGGCAATGCCTTCTGAAAACGAAGTGAAGCCCCGCACATCGGAAAACAA
CACACTGAGATCGCGTTGCTCACCTTCGAGGCCAAATGACTCTGGAGTATGTACCATTTC
ATCAACCAGTTCTGGAGGTACGTATTGTCCAAAACGGTCAGTAACCCAGCTTTTTTGTTG
GCTTTCTCTCCAGAAGTTCATAGTAAGATGCCAAAGGCTGAGTAGCAGTAACAGCACTAG
ACCTGATGCAAAGGGAAGCACCCAGTTCTGTTGCCAGGCCCACAAATTCAGACCGGTGTG
GATTGCTGCCAGCAGGGCGCTGCTGGCGACAATGGACACTGCTTGCAGGCGTGGAAAAAG
AAGAGTTGACAGGCCGCCGACTATTCCAAGAACTAACAGTGCGGCTGCCAATGTATAAGG
GGGTTCTGCTTTGTAGCTCTGGTGAAGTATGCCCGCCAGCATACTGGCATTGATTTCAGG
CCCAGGGTAGACGCTGGCAACCGGTGTGGAGCGTAAGTCCATCAGTCCAGGAGCAGAGGC
TCCAAAGATAGCCAGAGCCCCTTCAAGGGCACGGGGGTCAGTCCTGCGAAATAAAATATC
TGCTGCTGAAATGTAGGTAAAGTGCCCGCGGGGGCCATACCAGGGAACCAAAGCGCCGCC
CCGCGCATCAACAGGGATTTCAAAACCACCGAGCTCGATAGTTTCAAGCTGGATAATTCC
AGCCCCTTCACTGACCTTCAGTGTAACCGGAGGCTGCCCAAACAGAGTATATATCATGGC
AGTCGGAAGGTTTGGATAGAGTGCCCCCTCCCAGTACTGAACTACAGGTACACGCCGGAA
GACGCCATCGGCATCCACAAAGGGGTTGTCAAAAAAGCCTCCCCCGAGTGCTGCATGTTG
AAGGTCTGCCAGGTTGCCAGTAAATCGTTCAGGTCGAGGCCACGGAACAGCCTCTATAAT
TTCAGGCTCAGCATCAACGAGCAACGGAATGGGCAATGCTCCGCTTGAAGGCGGGTCACT
ATCCCCCGCTTGTGACTGGAAGTAGTAGCCCATCACCACAGGATAAGTTGCGAGTGCGCT
TGCCAGAATAGCATCTCCACTCTCTACATCAGGTGCAGGCGGCAGATCGGGATAGCGCTC
ACGCAGTTGCCCCCACTGCTGGGCCAGGAGGTTGCCCTCGGGCTCTGCAAAGACGATGTC
AAATCCTAAAATGCTGATGCCATATTCTTCAAAGAGGATCGTGGTTAGCTCGGCTATTTG
GTGACGTGTCCAAGGCCACTGGCCAATTTCGCTCAAGCTGCGTTCGTCCAGGTCAATGAG
AACGATGGAAGGATCTTTGTCGCCGATCAGTGTGGCTTGTACGCGCAGGTCATAACTTAG
CCATTCAAGCCTCTCCATGAGTCGCAATGTCCAGAAGCCAGCCATCTCCCCAAGTAAGGC
CAATACTATGCACAAGCTGCCAACATATTGCCAGGGCAGTAATTTGCGATTGTATACTTT
TGCCAACTTGCCCTCCGGCATCACGTGAATATAATGCGCACTTAGATAAAACAGCATTTG
ACATTATGTGACAAGAGTAATAGATTGCTTTAGAGATGAAAAGGTATTTTTCTCTTTATG
CTTGACATGTGGCCTATGGGCAGCTTTTACAGGTGATGCAATGAATCAGCCCCCTTGGCA
AGGCAGAACGAGTTTCGTCTTCCGTCTTGCAATGTTTGCTGTCGTATATTACATGTGCAT
TGTTTCTGTGGCCAGTCAACCTCTTTCCCTGCCTCCTCTTGCCGAACTCCAACAGCAAAT
GCAGCAGCGTGACTATGCTGGCGTTTATCAAAAACTTGAGTTGCTTGAATACGAGTTTGC
TGGCAATCCTGCCTATGACGCTCTTTTCGGTCTTGCCGCTTTGCGATCAGGTGATCCCGC
ACGCGCATCATGGGCGCTGGAAAGACTGGTTCTTGTTGAGCCAGACAATCTGAATGCAAA
ACTTGCTCTGGCCAGAGCCTATATGGAGCTTAATCGGTTTAATCGTGCCCAGGGCTTACT
TGATGAGGTCAGGCAAATGCAGCCTGCAGCACGGATACTGCAGGCTGCAGAACAACTTCA
GGCGGAACTGGAAGAGAAGCGTGCCCCAAAGCATTGGCAGCTCACTGGGCATATAGTGGC
GGGAACAGGGTATGATACGAATGTAGGCAGTGCGCCTGGAACCTTTATTCACGAAATCGC
TGGGCCAGTGCGTATAGATGAAGAAGCGAGCGCTTTTTCTGAAATAGTGTTGCGCCACCG
CCTTCAGTATAGCTCCGACGAAGATTGGCGTTTTTTTGGAGGATACAGGCTCAGGGAATA
CCGACCATACTCTGCTACGGATTACCTGCGTCACCATTTCACCACCGAGACGGGAGCCAT
TCGAAACGCTGGAAATTGGCGCTTATCGCTGGAACCGTCTCTGACCAAGGTATGGCGGGA
CAGTGATGAAGAGAGCCGGGAAGGCCGTATCACCGCAAACACCCGTTATCAGATTAATCA
GCGAACATACGCTCTCGGATTTATAACATACAGTCGTCTTTCCTATGACCAGAATACGGA
AGATAACGGTGATTTTCTAGTGCTTGGTGGCGGACTGGCGCAAATGCTCAGCGTATCGGG
AAAGCCACTGACTCTTTCCACAACGGCGTACTACCTGAGCAGCGATCAGCCTGACAGTGC
CAGCGGTGATATGCGAAGCTTGGGAGCTGATATTAATGCTACATGGCGATTGACACAGAA
AATGGATGCCAATGGCCGCCTCGGCTGGATTCAAAGGGATTATGCCTGCAGCCTGCACCC
GGCTGTGTGCAACAGTGACCGAGATGACACTCAGTGGCGCATCTCTATTGGGGGAAGCTA
TCGACTCAGCGAGCGCTTGCGCATCGAATCACAAGTTAGCCATGCCAGGCAGGAAAGCAA
TGTGGATCAGTATGAATACAAGCGAACAGTTGCCAAAGTGAGTGTGCGTTATGAATTTAA
GCCTTGGCGGAAATAGTACAGTGCACCGCAGAGGTGCTTGCCTTGTGAGCTGTACTGCTT
ATGCAGCAGCGTATCGGATGAGTGTTGTTGTGGTGACAATTCTGTTTGTTTTCAGTTACA
CAGGCGTAGCGTCGACCGTAGCCGGAAGGTTTCAATTCGTGCACGGTACCGTGGAAGTCA
CCCGTGAGGAACGCACCTATCGTGCGCATCGTGGTGATGATATTCATGAAGGTGACATTA
TTACCACCGCTCCAGCCAGCAGTGCTCAGGTCCGTATGAGTGACGGTGCCCTTATTGCCG
TTCGTCCGCGCAGTGAATTGACTATAGAAACTTACAACTATACCGGTGAAGATGATGGCG
AAAACAGCAGCGTCCTGAATCTCGCTCGTGGTGGATTGCGTTCTGTTACTGGTGCTATTG
GGAGAGCCCAGCCTGATAATGTCAAAATAGATACCCCCGTGGCGACTATGGGTATCCGTG
GTACCGACATGGACGTGTTCCTCGTGCCTCCGCAATCCCCTGCTGGCCCGGCTGCAGCCC
TTCCGGACAGTGTTCTGCGCGTCAACACGGGAGTCGGTGTTATTATTGCTGCCGGATTAA
TGCTTGATGTACCTGCTGGGTTTATTGCCCAGGCCAGCTTCGGTCAGCCGCCGCAGTTTA
TCCCAGCTCTACCACCTGCAGCAGAAGCCATGGAAGAGGAAAGCCTATTGCAGCCAGAGG
AAGAGGGTGATGAAGGTGAATCTGAGACCAGCGCTGACGGAGCAGCAGATGATGCTCCCC
TAACTTCAGAAGATGAGAGTGGAGCAGTTGAAGGAGACGCTGATGAAGCAGAAGGCACTA
ATCAGCCGCAGACAGGCGAGAGCGCAGATGGAAGTGGAACAACTGAGGTGCCAGGTGCAG
CGATACTCCTCGGTGAATCTGATAGTGACGTTTTCACAGACATGAGCGATGATTTTAATG
AAACACTCATCTTTATCGTCGAGCAGACACTGGAAGAGAAACTTGATGAACAAGCCAACA
CTCCACCAGTAACCGAGCCCGATCCCCAACCCGATCCCCAACCCGATCCCCAACCCGATC
CCCAACCCGATCCCCAACCCGATCCCCAACCCGAGCCCCAACCCGAGCCCCAACCCGAGC
CCGAGCCAGAACCGGAGCCCGAGCCCGAGCCAGAACCGGAGCCCGAGCCCGAGCCAGAAC
CGGAGCCCGAGCCGGACTGGCCTGATCCTATTGATGACAATGTACCTGAAGTCCATAAAG
CCACAATAAACATTCAGATTCAGTAAAAGGGGTCAACCATGCGTGCTGTCACCTTGATAT
TTTCAATGCTCTTTCTCCTGGTCGGCTGCTCTGAAATGCTGCCGGAATCACCGGGTGCTG
GAAAGGCCAGTGTCAATATCTCAATCAAGCGTCCAGTAAATCAAATACAGGAAGATCGCC
TCCAGGCTGCTTTTATTGACGACAGAACAATGCAGCTTGATATTTTTATCTATCCTTTTC
CTTTTGGATCTTACGATGATATCGTGAAACTACAACGCTGTATTGTGGCTGCCTGGAGCA
TGAGCAGCGAAGGTGAGCCCACGTATGGAGAGATCATCACTCCGGAAATCAGAAGCACGT
GCAATGTCCCTGGCGATTTTGATAGCGCAGGCCAGATGGCAATGAGCATGAGTGCCGTGC
GAGAAGTGTCAATACCCTATGGAAGTGGCACGGTGAACACGCAAATCAGTGAGCTGGAAC
CGGGAAGTTATATGATAGCGGTGATTCAATCTGGCGCTTATGGGGAGGAGATGAGCAAAG
TTCGAACCTATGCAACCTTAGAGCCGGGGCCAAATAACATAGTCATCAATCTCCTGCATG
GGAAATGGGTGTTTGTCAATGAATCCGATGACCCCGCCCCCCTTGAACTGCAACTGCTGC
ACAAAACAGAGTTCTTTGTTGAGGATAGTGAACCTGTCGGGCTCGTGGAAAGCCCAGCTG
CTGCACTGGGATTTTCAGGCTCAGGCACAGTTCAACTAGAAGCCGTTTATCTTCATGAGA
CACTCGATATCCCGGAGCACATTTACCTCGACGCTTACCTGGGGTACCATGGGTCAAATC
TTTTTGGGCAATATGATAACGCCAGTGCGCGCTATTATGGGCTGATGGATAACCATGCAA
TGAGCTTCATTGCAGCAGAGCAAGTTGATGCAGTTGCAAGTACAGAACCCGCGTTTATTA
TGCAACAGTACTTTGCTGGCGCAAGTTCCCATAAAATTACCTTGGGCGAATTAATGGGCT
GGAGCGGTATCGACAACGCCTTTGGCCTTATTTTTTATGGTGCTGATGGCACAGGGTTTC
TCAATAGCCTGGCAAAAACGACAAAAAACCTAATTTATAATACTGATTTTGAACAAATTG
ACATACAGCATTACTGGTACAGGGAAGATCTCAGTGAGCCAGGCTTTCCAGTTATCGAAC
TTGACGTTATGGTAAGCGAGCACAGTATCAGCCCGTTCGCCGACACATCTGAAGTTGTAC
AAAAACTTATGGGCCTGGATTCGGGAGAGCGTATTACAGGGACACTGGTAGAGTACTTCT
CCACAGAGCGCGAAGGAGGCACCGTAGGCCCGGTTTCACCGCCAGTAATAGATTATGACC
CCAAAGATGGCTTCTCCGTGGCAAGTGCTTCCTCTTCGGTAGTGCCGGCACTCCTCAACC
GTGCAACCCTGACCCGTATGCTGCAGCAGCAGTTGGCCCTGGAGCAGGCAGAAAAAGATT
TGGGGATCGGCACCATTACCGCTGCCAGTAACCAGCCGGGCCCCAAGTGTTTTACCTCAG
ACACCAGCAGAGCCTATACATGGTTACTGTATCGCTACAATGGAACAAGTTGGGTACCCG
GTTACGAAGAGTCTGGAGAATTTATAGCGTCAAACGATAATCTTGATTTTGAAGCAGAGG
AATTCCCTGTAATTCAAGCTGAAATATGTCTGCATCCAATCAGGCTGGCAGCCCAGCAGC
CAGCACCAGAAGAGGGTCCAAGCAATCTCATTGCCCATTACACTTTTGATGGTAACGTCG
CAGATGTTAAAGGCGCCTACGATGGCGCTTCGTCGGTTGCGGGCGTGACCTTTGACGCCG
GAAGGTTTGGCCAGGCCGTGTACCTGGATGGTGGCTATATTACCCTGCCGCATGAATACA
ATCCCATTATTTCCCCTGACGCAGAAGAGTTCAGCATATCTACCTGGATCAAGGTTGATG
AGCTCCCTGAGGCAGATGACGAGTGGGTGATTTTTAACCATGGCTGGGGGGAGTTCAAGC
TGGCGCTTAACCATACAGGCTCTGTAAGCTTTGCCGTTAATGAAGACCAGGGTTATGGTG
CGTGGCGCACTATTGAAGGACCTGTCCCGCTTGGTGAATTTGTCCATATTGCAGCGATAT
ACTCCAGAGATAATGGTATGCAACTTTGGGTAAATGGTGCAGGGGTTAGTTTTTATAATA
GCCTAATTAATGGCATGCGCGATCCAGATGGGATATATCGCTTTATCGGATTTGGCAGAA
GCTCGGATGAAGATGGTCCATTCTTCCAGGGAGCCATTGACGAAACTCGAATATTTGATC
GCGCCCTTACAGAGGCAGAAGTCTTTCTGCTGGCAGATGCGATCACCGGTACAGCTGGAA
ATGACAATCTAATCGGCACATCAAATAATGATATTTTTATTGGAAGCGCAGGCGATGACA
TAATCGATGGCGTCGGTGGTGTAAATACTGTTGTTTACGTTGGAAATCACACATTGTACC
AGGTTATAGACAATGGTGGCGGGAGCTATACTGTAGTAAAACCTGATGGCACAGATACTT
TGACGAACATTCAGTATCTGAGTTTTGGCGACGTTCAGAATATTGCCATAACTGATCTGC
TCAGTGAAAATATAGTCGTAATCGACTGCGGGATGGATGACTGTAGCTGGATACCTGCTG
GGAGGTTTGCATTCCCTGATGATGGAGAGTTCTCTCTCAATGATCCTTATGTGCGGTTGG
TTCCCGCTCAGCTTCAGTGTGAACCACCAAATCCTCTTTGTTGGGATAATATTGTATGCA
GTGTAGATGGCTCTACAGGCGAATTTGGAAGCGGAAACAGTACGTGCTATATCTTCAGCA
GCGACCCTGGAGCTCTGCAAAATGCAGTAAACCTAAGTGAAGACTTTCAGTTGATACTCT
TTGACAACGACGACAGGGATGTACCAAACCATGACTTAGAGGATGCAGTATACCTGATCA
TGAGTGATTTTCTTCCCGGCGAAACAATTGAAGGCGCTGTTGTTGTAGAGTATGAAGAAA
ACAGGCACTTTATATCTGCAGCCGAAGCCTTCCTGTTTAATTTTTTCTCTTCTGAATTGG
ACGTACAAACCTATCTCTGGATCGAGGCCGCTCCGGGCTTCAGGTACACTGAAACCTGGA
ACCCTTCGGAAGTCTTCTTCGGGCACGGGGGTACTGAGTCGCTTCCTCTCTTTTCAGGAA
CCCTCGACACTGCCACAAGTCTCATGGGTGACCCCTTCGAGGATATCCATAGCTCGCATT
GGGTTTATTTTAGAAGTGGTTCTTTGGTGTTTGGTGAAAACCCGAACGTTTATGATGTCA
ATATCCACTGGTTTTCCAACATTCCCATGTTTGCCCCTCTGAATGATACGGGCATATCAA
CATGCGTGACGGATGACGACCTTATCTTTGGCACCTCCGATTGTACAGTGGGGCCTGAGA
TTCCCCTGCAGGACGCCTATCATGGCACAAACTCATTTGCCTTTGAGAAAATTGATGCCT
CTGGCGCTGTACTGTCAGAGGCGGGGCCAGATGACTGGGATTGCGTACGTGACAATACCA
CTGGCCTGCTATGGCAGGCTGACGGAAATCAAAGTGGCATCTGGGATAACTTCCCCCTTC
CAGATTCAGGCTTCTGTGGATGTGAAAAATGGCGAGTGCCTGCACGCGAAGAGCTGCGTT
CACTGATTGACTATCAAATGCTACTTGATGACGAAGCACCTGCAATCAGTGACGTTTTTT
TTCCTGACTCCATTATGAGTTTTTACTGGTCATCTACCGGGGACGATACCCATGCCTGGG
CAGTGAGTTTTGAAACGGGAATGGAAGAACTCAAAGTACGAAATATCGCAGAAGCGTGGG
GATATCGCGCAGTGTGCGCTCCCTACTGAGCCACGTGGAGGTTCTTATGCATAACAGGTT
CTTAAAGGTTTTTATTGCCGCCGTAATCACAATACTTTTTTCCAGCATTTCTTTTGGTGA
CGTGTGCCAGGGAGTGCACCACAGGCAACACTACCTTCCCCAGGAAGATGGCACTGTCCT
GCACGCCAACAGCGGACTGATGTGGATGAAGTGCGCAGTGCAGGACGATGCAGACTACAA
TGATGGCTGCTTAAACCCAGCGGAGTTTTCCGTTTGGACCGAAGCGATAACCGGTACGAA
TGGCGTGCTGTATCTGGCCCAGGAAATTCAGTATGCAGGGCATGATGATTGGCGTCTGCC
AAATATAAAAGAACTTCACTCTGTAGTTGATTTATGTGACAACTCAGGATTCAACGACGT
TTTCAACGTCCCAGATGGTCTTTACTGGACATCGTCACCCGCAAGCATTACAGGGGATTT
CCAGGTTTGGAAGGTAAATATCAGTGAAGGTGGCACGTCCAGCACAAGCGTAAAACACGA
TATGGAAGAAAGCCAACCTGCTTATCTCCTACTCGTCCGTGGTGGAGTAACAGGCAGTGG
GCCGGTGTTGCCATGAATCCCCAGTTATGCTGCTGCTCCCCCATGGCGTGTTGACTGCGC
TGTCACCCCTGCTAAGAAATCCACTGGGTAGCTAAAAAAACCACTTGCACCGCGCGCGTG
CTTTCAGAGAGAAAACGTCCGAGATAGTGTCTTTCTTGAACTCTTGCAGCTTGCTGGAAT
ACTTCAAAACACGCAGGCAATTGAAGAATGCTTAGGTTCAGGCGCTCGCATGCGAAAATG
GCTTTCGCAGTATGACTCCAATGGTCTTTATTATGATAACGAGGTCGAGCCAGAACCCAA
AGTGTTTCATGTAAAAGAGATCGTACTCTGATTTGCAGGCTGCACCAGTAACGCTGTTGG
TGTATCCTTGTTCCACCTGTGCCCATCCCGTCAGGCCGGGAAGCACAGCCTGCCTCAGTC
TGAACTCTGGAATGACAGAAACATATTTGTAATAGAGCTCCAGCGCTTCAGGCCGAGGCC
CAACAAGGCTCATCTGGCCGCCAAGCACATTCAGTACCTGTGGCAGCTCGTCAATATGAT
ACTTGCGTATGACCCTGCCGACGGCAGTAATATACTGTTCGTGGTCACAGTCACCTGGCT
GGTGGCCAGAGTCCTTTATGCTGAACATGCTGCGAAATTTCAGCATGGTAAAAACCCTTT
GGCAATGCCCCATGCGTTTTTGGTGAAAGAAGATTCTCCCCCCAGACTCAAACTTTATGG
CAGTACCTGCACATATGATGGCAAGAAGCAGGAATGGCATCGCCATCAAAGCAATAAGTA
GATCGAAGAGTCTTTTCCCTATTCTGTTAAAGGGTTTCCTGGCGACCCTTTCCAACTCGT
TACTACTGTTAAATTGCCTGATCACTCGCCCCGTGACCATCTCTGCTGCCTCAGCATAGC
TGATTACCTGCAAGGCTCTGGCTGCAAGGGCCTTGCTCCACTCAGCAGAAAGTTCGGTTG
TCTGATCCCGAGCTACCCAGGCAACGTTTACAGAAGTGAGTTGTGATGGCGCATTCAGGT
ACTCCCAGGTTGTTGCCACCTTTGTGTGCAGAGAACAAAGCGCATGGCTACTCGTGCTTG
GGATAACTGCTATGCGCACAGGCAACCGGCAACCTGCTGAATACCAAATGCATAGCCATA
TCCCCACAAGGAGCAGATTGAAAAAGAGAGCGAAGGCAGATAATGAAAGAAATGTAAAGC
AAATAATGGTTATGGGAATATGCGTCAGAAATACTGCAGAAATGGGTAGGATAAGAGAAG
GTGATCCAGGGTAAAGGCTCAGTTTCTGTAAGACGAAGGCACTTACCAGGCAGCCGAGTA
TTGAAGCAGCAGCTGCAATAGCCACTTCTGCAGGCACTGTGCTTATCAGTAAGTGAAAGC
AAATTATAATAAACACAGCTCCTGCGTGGTACATCAGGCGCGCAGGCTTATCAAATAATG
CACTTCCCCTGTAAATGTCCGGTTTAATGACCAGCTCTGAAGGAAGTGAAGGAAACCGAA
AGTTTTTTGCAGATCTCATTCTTCTTTAAATGAAACAAACAGGCGGTCAAGGAAAGGATC
AATAAGATACTGGAGTAATGTACGCTCGCCGGTCTTTATGACAACCTCGGCAGGAAGACC
GGGCACAAGCCGGTTGTTTGCTCCAAGTTTTTGTAATTCTTCGGGTGATATTGCTATTTT
ACTGAGGTAGTAAGGCATTCTTGTTTGCTCATCAATAAGCCTGTCCGGTGATACCGCGAT
CACCTCGCCCTCTATGACAGGCGTATTCCTTGCGTCAAAGGCACTGAACCGAAGATCGGC
CTGCATATCGCGGTGTACTCTGTCTATATCCTGTGGGCTGATTTTTGCCTCGACGATCAA
TTCTGCATGCACTGGGACAATTTCCATTACCGTTTCTCCAGCGCGTACTACACCACCAAT
CGTATGAGCCGATAGTGAGAGTACAATACCGCTTTCGGGCGCAAGAACATCTGTGCGCTG
CAATATGTCTTTTGCAGCATGATATTGTTCACGCAGGGAGCCGAGCCTGCGCTGGGCATC
GCTGATCTGTGCTTCCACATCATGGTGAAAGTCCTGTTCAAGTTTTACCAGACTTAAACG
CAACTCAGTAATACTGCTTTGCGTGCGTGCAATAGCAGCCAAATCTTCAGAACGGCGGCT
TATGATTTCCTCAAGAGCCCTTTCTTGGTTTAGAAGACTGTTGCGCGGGTAATGGCCATC
TTTGGCCAGCTCACGCAGACCAGCAAGCTCCTCTTTCAGCAGCATGATTTGGCGATCGCG
GCTAGCCAGGACATCCCCAAGGCTTTCAATATATTTTTGTTGAGCCTCAATGTTTTCTAA
AATAATCTGCTGTTCATTTTGTAAACTTTTTCTTCGTCGCTCAAACAGCTCTCGTTGCGT
TTGAACCAGCTCGACAACCTCCGTATCATCGCTGCTCAGGACCTCCAGTGGGAAAATGAC
ATCTGGCAGCCCGCCCCTTTCGGCCAAAAGTCGCGCATACTGCACCTGCACGCTGATTAG
TTCATAACGCGCCGTTGTATACTCAGCTCGGGGTCTCGAATCGGCTAAGCGAATCAGAAG
CTCGCCTTTTTGAACGAGCTGGTTTTCACGCACGAGGATTTCTTCGACAATTCCACCATA
GAGGTGCTGTACCGCCTTCCGGTTTGTTTCTACGGAGACTACGCCCTCGGCGACAATGCC
TTTGCCCAGGGGCGCAGTAATCGCCCAAAGTAAAAAACCCCCAAAACCCAGGCCAATAAG
AAGAAAGCCCGCGATAAGAACGCCTCTTATATTCGTGTTTGGTATTTGCTGTTGCATAGA
AGAACCATCCATAGTTAGCGTTGCTCATTCTGGCCAGCGAGTTGGCCCTGTTGTTTTAAT
GTCTGCTGGCGTTGCTGCTGAATCCAGCGCAATACCTCGTCTCGCGGGCCAAAAGCTTTC
AGTTGACCCTCGGTCAGCATCATAAGTTTGTCAACTGTGCTCAGGATGTTGGTCTTATGA
GTAATAACGAATATTGTACACTTACGCTGCTTCAGGTACTTGATCGCCTCAACGAGAGCA
GCTTCTCCTACGTCGTCAAGGTTAGAGTTCGGCTCATCAAGAACAATCAGCACTGGTTCC
CCATAGATAGCCCTCGCGAGGGCTATGCGCTGTCTTTGCCCACCGGAAAGAACGACTCCC
CCCTCGCCAATGAAGGTATCGTAGCCATCGGGGAATTTCAGAATCATCTCATGCACGCCG
GCAGCCTTTGCCGCATTAACGACTTTGATGGAGTCTATATCACCGAAACGAGCAATATTT
TGTGAGACGGTACCTTCAAGTAACTCGATATCCTGTGGAAGGTATCCAATATAAGGGCCT
AAGAGGATTTTATCCCATTGATGAATTTCAGCCCCATCGAGTCGAATTGAACCTCCAGCA
GGAGGCCATGCCCCGACAAGCAGGCGTGAAAGTGTAGATTTCCCAGAGGCGCTTGGCCCT
ACTATGCCAACGGTATCACCGGGAAGTACTTCGAAATTTAAGCCCCGTAGTATTTGTGTC
CGACTACCTGGGGCAGCAGCTACAAGATTCGTGGCAGTGATTGAGCCTTTGGGCGCAGGA
AGGCTCATGGTCTTGATTTTAGCGGGAAACAGTGCAAAGTGTTCTTCAAGACGCTTAAAC
GCATTTCTTGCGCCCAGGAAATGCTTCCAGGTTCCAATGAGCAGGTCAACTGGTGCCAGA
GCTCGGCCCAGCAGAATTGAGCCGGCAATCATCATCCCTGCAGTGAGCTCTTGTTGAATA
ACGTAGTAAGCACCTAAGCCCAGAATCAGCGATTGGGCACTGATGCGTACAAATTTTGTT
ATTGCCTGAATAGTGCCAGCCCTCTCACTTGCCATTGCCTGCAGGTAAATATGGGTCTCA
TGCTTTGGTTTCCATTGATTACGCACATTATTGTGCATGCCCATGGCTTCAATAGCCTCG
GCATTGCGGAAGTTCATGTTCGCAAAACCAGAAGCCTCGTTGTAATATTTATTGGATTCT
CCCAGTGGTTTCCGGGTTACCCACTCATTCAACAGTGCCAGTAAAATTAAGATAATTGCA
GATACTATGGCAAAAACTCCTAAGGCAGGGTGAAGCATGAAAATAATGATGATATAAATC
GGCGCCCACGGAGCATCAAAAAAAGCAAACAACCCGTTTCCCGTGAGAAACTGACGAACA
TTCGTTATGTCATTAAACGTGTGTGATGCACGAGTGGATGCACCCCTGAGTGCCCGCTCG
AAAGCAGTATCGAACACACGGTTGCTGATTTGCGCATCCATTTTATTTCCAGCGCGAACC
ATAGTCTTGCTGCGTACGCCCTCCAGAGCAGACATGACCACATAGAGTCCAACTACAATG
ACAGTAAGCATAAGTAGTGTCGTCTGATTGGAGCTCATTAAAACCCTGTCATATATTTGC
AGCATGTAAACAGCTGGAAGAATCATTAACATGTTGATAATAAAACTGAACACGCCGAGT
GAAACGAATGTAGACTTGAACGTATACAACAGGGAGCGTAGTTCTCCCTTTTCGCCCTGG
GCAGATGTATTTATTTGCGAGCTCAATACTCACCTCTCTGAGAATTCGATTCCAAAAAAT
CATTCATCTGGGCCATATGCTCACCAGTCAACATACCTGCATGGAAATACAGAGCCAGTT
GCCCAATGATGTAGTCGTACTGTGCCTGGAGCAGCCGGTTGCGATGAGAAAAGAGCGAAC
GCTTTGCGTACATCACATCAACAGGGGTACGGACACCAGCCTCAACGCTTCGTTGCATGG
AGATCAGCGACACTTCACTTGCTTCTATTGTCCGCTTGAGCGAAGAAATTCGTGCAGAAG
CCCCCTGGATTTGCAGGTAAGCATCAGTAACTTGTTGCGCCGCTTCGCGAAGCGCCTCGT
CAAAGTTGGATCTGGCTCTGCTTTCCTCTGCTTGCGCCTCCCTGTGGGCAGCGCGTGTAC
TTCCACCACTATAAAGTGGTACATTCAGCTGCACCGAGGCCCCAAGGACCGTTGCTTTGT
CGCGCGGCAGCATATCACTCGTTTCATCGGTTGTCACATATTGAGCTATTAGGTCTATAG
TTGGTGCATACCTTGCTGATGCAACTTTGACACTAGCGCCAGCAATCTCTAGTTCGAGCT
TCTGGTGTAAAACACCCAGGTTTTCCCGGCGAGCAACCTCAAGCCATTCGCCCAAGTCTC
TCTGCGGCTGCACGTATTCTCCCGCATGCGCAAGACGTGCAGGATGAGCCTGTGTGACCC
CTGTGATGCGTTCGAACATCGTTTGAGCGATTTTGCGCTGACTACGCGCCTCTACTATGC
GGGACTCCACACTTAGGAGCTCTGAGTACACCTCATTGACATCTGCGATCGTAGCCTGAC
CCCTGCGCTGCATTGAACGGGTTTGCTGCAGTTGCTGTTCAATGGCTGAATGCTCAGCCT
CCAGCAGTTGTTCGTGATCAAAAGCCGCCAGAAGTTGAAAGTATACCTGCGCTACCCGAA
CCTTCAGCTCAGCCTCAGCTATTCTCAGTTCGATGTCTCCACCATCGGCCTGCAGAGAGA
TCTGTCGGTAACGATGATAAGACTCAAGATTCAACATTGGCTGTCGTAGGGTCAAACCGT
AGCTGCTTGTTTCCTGGTTTTTATTAAAGTCAGCATCAAGATCCCGTGTTTTTGTAAAAC
TCGCTCTGCCGTAAAGCTGAGGCAGCAAACCTGCTCGGCCCTGAGCTCGGTAGGTCTGGG
TAGCCTGCTGTTTGAAAATGCTCCCTTGATATCGTGAGTCATTCTCCAGTGCGAGGGAGT
AGGCACCCAAAAGATCAATGGTTGCTCTTTTTTTTAAAACCTCGCTTGCTGCCAGGTTTC
CGGCGTATAGGATCATCAGAATTGACAGGAAAATTTTTGCTGTATTGTGAAGATATGACA
TCCCGTTCCCTTACGCATGTACAAAATGTAGCCGAGCAGTGCACCTGGCATTGCTTGTCT
TTTCGCCAGGCTTCCGCATGATTTTACTGGCGATTCTCTGCTCTTTTTCTTCATATGTCT
TCCCAAAGCCAACTCGGAAAACTACTCCTCAAGATCGCATTTGTCAAGGGAGCGATATCG
CGTCACTAGATTTGATTTCTTGCGAATTTACGTTGCAAGTGTTCGGCAGTCACTGATATA
GTGCTCCGTTATTTGCTTGTTGAGAATACATGTAGAGGACGAATGCATGGATTGTTTTAA
GGCCTATGATATTCGCGGTAAAGTTCCAACAGAACTGAATGAACCTATTGCCTATAATAT
AGGCAGAGCTTATGCTTCACTTTTTCACTCTGAGAATGTGGTTGTTGGACATGATATGCG
GCACGAAAGCCTTGAGTTGTCCGATGCCTTAGTCGCGGGACTCAACGACGCCGGGGTGAG
CGTCATTGATCTTGGCCTTTGTGGTACCGAGGAAGTTTATTACGCTACGGCTGAACTTGG
CACCGATGGCGGTATTATGGTCACTGCAAGTCATAACCCGAGAGGGTACGGAGGCATGAA
GCTGGTGGGTTCTCACGCAGTTCCTTTGAGCTCTGCCGAATTGCGTGCAATCCGTATGCA
AATTCTTTCTGGATCGTGGCTCTCCGCCGGAAGTGAAAGCAAGGGCAGTATTAGCAAGCG
CTCCCTGCGCGAGAGCTACGTCAAGCACATGCTCAGTTACGTCAATGACAGAGATTTGCG
TCCATTGACTCTTGTCGCTGATCCCGGCAATGGCTGCGCTGGTCCTGTGGTCGCAGAGCT
GGCAAAATATTTGCCCTATAATATTATTTTTCAGAATGAAACTCCAGACGGCAGTTTTCC
CAATGGTGTTCCAAACCCTCTTTTGCCTGAAAATCGCATCAGAACCGCCCAGGCCGTACT
TGATCACAAGGCTGACCTTGGAATCGCGTGGGATGGGGATTTTGACCGCTGCTTTTTTTA
TGACTCCAGTGGGCGTTTTATCGAAGGCTATTATATAGTAGGTTTGCTGGCCCAGATGCT
TTTACAGCAACACCCCGGTCAGACAATAATTCATGATCCGCGCTTAACCTGGAATACCAT
AGAGATGGTACAGCAAGCCCGGGGGAAAACCATACAGTCCAAAACGGGTCACGCCTTTAT
GAAACAGTACATGCGACAGTACGACGCACTTTATGGAGGTGAAATGAGTGCCCACCACTA
TTTCCGCAGCTTTCACTACTGCGATAGTGGAATGATTCCCTGGCTGCTGATAACGCAGCT
CATGTGCCAAACAGGCCAGACTTTAGCCCAGTTGGTTGATGATCGCATAAAAGCCTATCC
CTGCAGCGGTGAATTGAACTTTACCGTAAGCAACCCGCAACAAATCATTGAGCGGGTACA
TGATTATTACAGATCATCAGACGCTGTTGTGGATTTCATTGACGGCTTGAGCATGGGTTT
TTCGGACTGGCGCTTTAATCTTAGGTCGTCAAATACTGAACCGCTGCTTCGTCTGAATGT
TGAGTCTCGAGTGGACGAAGAGCTCATGAGGGAAAAGACCAAACAACTCTCTTATTTGAT
ATCATCAGGTGAACTTTGATGCACCTGATTCGAAGTGCCTGGCAATTCCGCATATTTATA
GTATCATCTATAGTCAATGAACTCCGAATACGCTTTGCCGGCAGTCGGTTTGGCGCAACC
TGGATGATTCTGCAGCCGTTGGCTCAGGTGGCAGTATTTGCGTTTATTCTGTCTGGAATC
CTCTCAGCGAAACTTCCTGGGGTAGAGAATACCTATGCATATGCAATTTACCTCTCAGCG
GGAGTGCTTGCGTGGAGCCTTTTTGCTGAAATTATATCCAGGTGCTTAACCATGTTTATT
GACAATGCGTCACTTATAAAAAAGGTTTCGTTTCCCAAGATAACCTTGCCACTTATCATT
ATAGGCACCAGCATAGTCAATCATACTGTATTGTTTCTTGTCATAATGGCAATATTCAGC
GCGCTTGGACATTTTCCAGGGGTGCATATTCTCTGGTTGCCGCTGCTTATGCTTGTTATG
ATTCTTCTGGCGTCAGGAATTGGGATAATACTAGGCATATTTAATGTCTTCATTCGGGAT
ACGGGGCAATTAGTGCCAATAGTCCTCCAGTTTTTATTTTGGTTTACCCCAATTGTATAC
CCGGTATCGATCGTGCCCGAGAGCCTGCGTCACGTACTTTGGCTCAATCCCGTGTACCAC
CTGACAAATGCCTATCAGGGTCTGCTGGTGTACAATAGTAGGCCCGAAATAACTCCCATT
GTGGTACTGACATTTTTGGCCTTGGGCATACTTGGTCTCTCACTGGTACTTTTCCGTAAA
GCCAGTATGGAAATGGCAGACGCGCTATGAGCAGTTTACTCTCCGTATCGGGTGTCGGGA
AGTCTTACCGGCGCTACCGTTCTGAACTGTCGCGAGTTGCCTCCTGGTTTTTTCCCCGCA
TTACGGCACAACATGAAAAGTGGATACTGCGTAATATCAGTTTTGAGGTGCAGGCTGGCG
AGTCGATAGGCCTTATTGGTGAAAACGGGGCAGGCAAGTCAACACTGCTGAAAATAATAG
CAGGAACCCTTCCCCCAACTGAAGGAAGCGTGACTCTTCGAGGACGAATAGGAGCAATCC
TGGAGCTTGGAATGGGCTTTAACCCAGAGCTCACCGGGCGACAGAATGCTCAGCACAGTC
TTGGCCTGATGGGTTTTACGCCCAGGCAGATCCAGCAGCAGATAGAGCAGATCGAGCACT
TTGCAGAAATCCATGAATATTTTGATGCTCCTTTACGCGTGTATTCCAGCGGTATGCAGG
CCCGCCTAGCCTTCGCTATAGTGAGCGCATATCGGCCTGAAATTTTAGTAATAGATGAAG
CCTTTTCCGTAGGTGATATGTACTTTCAGCATAAGAGTTTTGACCGCATACGCTCATTCC
GGGAGCAGGGGACCGCCCTTATCGTTGTATCCCATGACGCGAACTCAATCAAAACTCTGT
GCAATAGGGCTATACTCCTGAGCCAAGGGAGCGTTCAGCAGGAAGGGGCTCCCTCGGAAG
TGCTTGACTACTATAATGCCCTGATCGCTCACAAAGAAGGCAGCGGCATAACTATTAACA
GCACCGCTGACGCGAGCAGGCAAGTCATATCTGGTACAGCAGAAGTGAAGACACAGGAAA
TTTATATTCGCAACCATAAGGGGCAGGTAACCGATACGCTGGAAGTTGGTGAGAGAGTCA
CTCTGCAGGTAAAGGTAAAAGTTCTTTTGCCGGTAGCAGAACTTGTGTTTGGATATGCTC
TGAAAAACCGTTATGGACAAGTCATGTTTGGTACCAATACCTTTTATACTCAGGACGTGC
TTTTCAATCTCCGGCCGCAGCAGCAAATTACTTACAGTGTAGAATTTCCGGTAAACCTTG
GAGTGGGAAGCTATTCTGTCAGCACGGCGCTTCACAGTGCCGAAAATCACTTGAAAAACA
ATTATGAGTGGAAAGACCTTGCACTTGTTTTTGACGTTACGAACACCAGTCGCGAGAAAT
TCTCTGGCAATGCGTGGATTCCTCCAACCAAGGTGCAAATAGACTATGAGTGAAAGCACA
TTTTACAGCCAGTTTGAAAAACAATTTCGAGGCAGTTCTGAACTGATACGCAAACGGCTT
CAGTTCTACCTGCCATTTGTCTTACCATTAAAGGAAATACACGCCCCCCCCCATTGCGTC
ACAGACCTTGGATGCGGGCGAGGTGAATGGCTTGAAGTCCTCAGTGAAGCTGGATTTCAT
GCCGAGGGAGTGGACCTTGATTCCGGCATGCTTGAATATTGCTACGGCAAAAATCTCAAC
GTGCAGCAGCGAGATGCCCTTACCCACCTGCGGGCACTTGAAGACCAAAGCCAACTTGTG
GTCAGTGCGTTTCATCTTGTGGAGCACCTGCCTTTTGTCACCCAGCAGGAGCTGATTCAG
CAAGCTATGCGCGTATTAAAACCAGCAGGATTGTTGATACTTGAAACTCCAAATCCGGAT
AACCTGCTTGTAGCCACAAGTGAATTCTACACTGATCCCACGCATCAGCGGCCAGTTCCC
GCCTCCTTGCTCCAGTTTCTTGTTCAGCAAAGCGGATTTATGCGCAGTATCATAGTAGGA
CTTCAGGAACCTCAGGACATCGGTAGCAAGAAAAACATATGTTTTTATGACGTACTCCAT
GCAGTGAGTCCAGACTATGGGATTATTGCACAGAAAAACTCATTGGATCAGTATGTGCAA
CGTTTCGACAAGCTCTTTGAAACCTCGGCAGGCACAACCCTGGCGCAGCTCAGTGAGCGT
TATGACCAAGCCATCCATGGGCGAATGGATTACATTGATAACATACACAAGCAAACAACC
CATGCGCTTTCTGCAGAACTCGAATTTCAGGCCAGGCAATTTCAGCAGCTGCAGTCTCAC
ATGCAGCACGAAATGCATCAAGTGTATGCAGAGCTTACGCGGCAGCAGGCACAAACCTAT
CAACTGGCACAGACCATGGAGGCGGTATTCAACAGTCGTTCCTGGCGTATAACACAGCCC
CTGCGTACCCTTGCCAGTTACTTGCGCAACATGCGCACAGGTATTCAACGCTTGCGCCAT
AACCTCAGCATAGGTAAAATCGCCCACAAATTGCAGCAATACCCACGCTTAGCCCGCTTT
TGCACGAAAGTAATCACTATAGCGCCGCCGCTTGAAAATTATCTGCGCCGCAAATACACT
ACCTATCGCAACCCAGGCAATTTTCAAGCTGCATTGCAGGCAGTATCAGAGCTTGGTCCT
CACGCCTGCGAAATTTATCGGCAATTACAAAGAGTGGCGAAGCAAAGGAAGATAGGTGAC
ACATGAGAGTGGTAATAGACCTTCAGGGAGCGCAGACCGCAAGCCGCTACCGCGGAATTG
GCCGTTACTCCATGTCACTTACCAAAGCTCTGCTTTCCATAGCAGGGCATCATGAAATTC
ACATCATGCTCAGCGCTCACTTCCCGGAAAGCGTTGAAGCAATACGCAGTGAGCTTTGTG
GTCACCTTCCGCAGCACCATATCCATCAGTGGTGCTCGCCCGGGCCAGTCAGTTTTCATC
TGAGTGACAATACCCAGCGCCGTAAAAACGCCACATACATCCGGGAAGCAGCTATTGCAG
CCCTTAAGCCAGATAGAGTACTCATCACCAGTCTCTTTGAAGGATGCTACGATGACGCCG
TAGTCAGCCTGAAGCAACACGATCCCAGCACACCAGTCGCCGTTGTGCTCTACGATCTCA
TTCCCCTGCTGAATCCCGACACCTATCTCCAGGATCACCGCTACCGGGAATTCTACCAAA
ACGCCATAAAGCAATTGAAAAAAGCCGATGCGCACCTTGCCATATCCCAGCACAGTGCTC
AGGAAGGCCTTGATGCCCTTACATTACCCCAATCTTCTATAAGTATCATCGGGACTGCAT
GTGACAGTCACTTTGCACCCAGGAGCATACCGAATCACCAGGCTCAAATATTTCTGAGCA
GTTTCGGCATTACCGGGAAATTTGTCATGTATACCGGTGGAACCGATAATCGCAAAAACC
TGGCTCGACTCATCCAGGCATATGCCGGCATACCCGCCACCATACGCCAACAACATCAAC
TTGTATTTGTCGGCAAGCTCAGCCCTGAGCAATCCCGTCAACTCAAACACCAGGCCCGAC
AATCCGGGCTTGACGAAACAGAAACCGTAATTACCGGCTATGTGGACGATCAGCAATTAG
CCTGCCTCTATAATCTTTGTGCCGTATTTGTCTTCCCTTCCTGGCATGAAGGCTTTGGCC
TTCCCGTGCTCGAGGCCATGGCCAGTGGCGCCCCCGCACTCGCTTCAGACCGCACCAGTC
TTCCCGAAGTCCTTGCAAACCCCCACGCCATGTTTGATCCCTTCGATACAGATCAAATTC
GACAGAGAATTCAACAGGCACTCACAGACCATGACTACTGCAGGCAACTCATCGCCACTG
GACTCAAACAAGCCCGGAAATTCAGCTGGAAGCAAACAGCACAAAAAGCGCTGGTGGCAC
TTGAGCAAGCAGCACAGCACCCCGAAATAGTCCAGACCCGCCCGGCAAGACAACATAAAC
CGACAATGGCATTTCTTTCCCCCCTGCCCCCTCAGAAAAGTGGCATTGCTGATCACAGCG
CCATACTGTTGCCAGCATTGAGCGAGTACTATCAAATAGAAATTTTTTCTGACCAGGAGT
TCATGGAAAACTCCTGGATAGCGCAACACCTGAAGCACCGAAAACTTCAGGAATTTCCCG
GCACAGCTCACACCTATGAGCGAATACTGTATCAGTTTGGAAATTCAGCATACCATGACT
ACATGTTTTCTCTCCTGCAGCAGCACCCTGGTACCGTTGTGCTTCACGATGCCTTTCTCA
GTGGCATCCTCGAGCATATGGAAAAAAACACAGCTGAACCCCATTTTTCGCGGCAGCTCT
ATTATGACCATGGCTATCTCGCTCTGCAGCAAAAATACCGTGGCGACAGCGGCACAGAAC
AAGCTATTAAAAATTACCCCTGCAGCCTTCATGTACTCAGGCGCTCCCATGGTGTCATTG
TTCATTCAGAGCACTCAAAAGCAGTACTAGAAAACGCTTACGGCCCCCAGGTTTCTGATG
TAATTGCATTTGCCCCATTGCCGCGTGCGACTCCCCATGCACTTAGCAGCCAGCAGGCTC
GCCAGCAACTTGGCATAGATCCGCAGGCATTTATGGTTTGCAGTTTTGGACACATAGCGC
CAACCAAACTCAGTCACCTGATTTGCCAGGCATGGACACATTCCAGGCTCAGCAATAATC
CGAACATGCAACTCGTATTTGTTGGGGCCTCCGACCCCCGTGACCCCTATAGTCATATCA
TGAAAAAGAGCATCCAGAGTGTAACGAACGTAAAGTGTACTCAGTGGGTAGACGAAAGTA
CCTATCACCTTTGGCTTGCCGCCGCGGACATAGCCGTTCAACTGCGCACTGACAGTAGGG
GAGAAACCTCCGCTGCCATTCTCGATTGTCTCAATTATGCCATACCAACCATTGTCAATG
CCCATGGCTATCTAGCCGAACTTCCGGAAGACACCGTCTTTCGACTCCCGGATATCATTG
AACCTCAGCAACTAGCGCGCGCAATCGAAACGCTTCAAAGCAACGAACCCCTGCGCGGAG
AAATTGGAAAAAGAGCAGTAAAATACGTGCAGGATCGCCACCAGCCCTGCCACAGCGCCA
GCCACTACACCCATCACATCGAAAGTTTTCATAACCAGGCCATGCGCACCGCCCATGGCC
TTATCAGAACCCTTGCAACAGACACCGCCAACCACGATCAGAGCTGCCTGCGCGAACTTG
CCCAGGCAATAGGCAAAAGTATTCCAGCCCCAGCCAGACAGCAACAGCTTCTCGTTGACG
TGACCGCCACCAGCACCAATGACCTTCGAACCGGCATTGAGCGGGTTACCCGTGCTCTGT
TCCTTGCTCTTTTGCAGGCGCCACCACAAGGCTATCGCATCGAGCCCGTATGCCTGGTTG
AGCGCAATCAGCGTTGGAGCTACTACTACGCGCGCAACTATACCTGCACCCTTTTGGGCA
TACCCACCCATATTCTCACTGAAGAACCCCTTGAAGTTTGGCCTGGCGACCACTTTCTCA
GCACAGAACTCGCCTTGCACCAGACACTGTCTGCATATCGTCACAACCTTTATACAGCGC
TCGCCAACCAGGGAGTCACCATCCATTTTATGGTACACGACCTGCTTCCACTCAGTCATC
CAGAGTATTTCCCGCCAGGGGCGGATCAACCCTTCGCCCAGTGGCTGCAAGTGCTCACTG
AAGTCGCGCACAACATCATATGCGTCAGCAACGCCGTAGCGCAGCAATTGCAGGAGTGGT
ATAAACAGCACCCTGCCAACCGCAGACAGCCACTCACCATTCAGCACTCCCACCACGGAG
CTGATATCAGCCAGAGCGCACCCACAACCGGAATCCCCGAAGAAGCATCGTCCATTTTGC
AACACATGCGCCAGCGCCCCACCTTCCTCATGGTCGGCACCATCGAACCACGCAAAGGCT
ACCTGCAGGTGCTCCATGCTTTTGACATACTCTGGAGAAACAAGGTAAATGTGAACCTGG
TAATCGTTGGCCGCGAGGGGTGGCAAGGCTTGCCAGATGAAGCCCGTCGCGATATACCCA
GGACTATACAGTATATGCAGAACCATCCTGAACTTGACAGCCGCCTGTTCTGGCTGGAAG
GCATCAGTGACCAGTACCTTGAAAAAGTATACACAGCCAGCACCAGCCTCATAGCAGCAT
CCTACGGCGAAGGCTTTGGGCTTCCCCTTATAGAAGCCGCTCAACACAGCCTCCCCATTA
TAGCAAGGGACATTCCTGTCTTCCGTGAAGTCGCCAGGGAGCACGCCTGGTACTTCCAGG
CCCATAACCCGGAGCAACTTGCTCACGCCATAACTAACTGGCTTGAACTATACCGCAGCG
AACAGCACCCAGCCTCCCAGAACCTGCCCTGGCTCACTTGGCAGGAAAGCGCCCAGAACC
TGTGGGGGAAATTAACAAAACCGGGAGTACCATGAAACTTATTATCCAGATACCCTGCTA
TAATGAAGCAGGAACCCTCGCCATTGCTCTTGCAGCCCTCCCGCGCCACGTGGAGGGATT
TGAAATCGTAGAGTGGCTCATCATAGACGACGGCAGCACCGACGACACCGTAAAAATTGC
CAGAGGATGCGGAGTTGATCACATCGTCAGCTTCACCAGGAACCAGGGCCTGGCCAAAGG
CTTCATGGCCGGCATAAAGCGGGCCCTGGCAGAAGGAGCCGATGTTATCATCAACACCGA
CGCTGATAATCAATATAACGCCGCTGACATACCAGCCCTTGTCGCCCCTATAATTGGAGG
CAAGGCCGACTATGTCATAGGTGAGCGCCCCATCAGCGCCATCGAACACTTTTCTCCAGT
CAAAAAAGTTCTCCAGAAAATTGGGAGCTGGGTCGTTCGCGTCGCCAGCAAAACCGACAT
ACCCGATGCCCCCAGTGGCTTTCGCGCCATGAGCCGAGAGTGCGCTATGCGTTTAAACGT
TTTTAACGAGTACACCTACACCCTTGAGACCATTATTCAGGCTGGCCAGAAAGGCATGGC
CATAACATCCGTACCCGTTGGCGTCAACGAAGATCTGCGCCCCTCACGCCTCGTCAAAAG
CATCCCCAGCTACATAAAAAAATCCATCATTACCATTATTCGCATCTTCGTCGTCTATAA
GCCATTTCGCTTTTTTATGACCATTGGCGCAATCCTTTTTGCCCTTGGTTTCTCCATTGG
CTTGCGTTTTCTCTATTACTATTTCACCGGAAATGGTGAAGGCTATGTGCAGTCACTTAT
TCTTGCAGGCCTTTTGATGGGCATGGGATTTCAGACCGGGCTCATCGCCTTCATCGCCGA
CCTGCTCAGCGTAAACCGTAAACTGCTTGAGGAAGTTCGCCTCATGCAGAACAATACCGC
CTCGAAACTATGAAAACGCACCACAAAAAACTCCTCCACACCGCAGGAACCCTTATCGCT
CTTATTGCCATAGTCTTTGTCGCACAGCGCCTCTGGCAGAACATTCATGCACTGGATCCA
GGCAGGATAACCTCCGCCACCTGGCTCGCCATACCCTTACTCTGCTTGGTCTACAGCGCC
GCAAACCCCATAAGGGCCCGTATCTGGTACCATCTGCTCCACGCCCAGCAGACCCCCGTT
CACTGGGCATGGGCCCTTTACGCCTATGGAGCCAGTGACATCGCCAAATACCTCCCTGGA
AATATCTTTCAATTCGCCGGACGCCAGACACTTGGCATGGCAGCTGGAATACAAGCCACC
GTGCTCCTGAAATCGGCATTTTGGGAAATAACCCTCATGGTCGGCAGCGGCAGCCTGTTC
CTCATTCTTATCCCCCCACTGCTGAGTCACCACATGACCATATCAGTTCCCGGCATCCCC
ATCCTCCTTATCCTGTACATAACTCTTGTTATGATACTCCTGGGAGTCCTGAGGCGATTT
TTTGGCCCCGACGCCAACAAAGCAGCCGCCCTCCAGGTGCTCTTCCTTGGCATAAGCGGC
CTTACCTTTGCGATACTCATGACCGTAATCACCAGAACCCCTGTGGATCTGAGTTTGCTT
ACCAGTTGGACCGCAGCCTATATTATAGCATGGCTCATCGGTCTCATAACCCCCGGTGCG
CCAGCTGGCCTGGGCATTCGCGAAGCCATCTTGCTGCTCCTGCTGACACACACAGCCCAT
GAAGCCCACCTGCTTCTTGCCATAGCCATCAGCCGCGTCATAACAACCATCGCAGACATA
GCCCTCTTTTTTTTAGCCACCACCCATAGCAAACAGCAAACCTCACCCTTTTCAGGAAGC
TGACCATGACAACAGCAGCTCAGCCAACAACCAGCAACACCCGGCTTCTATTTCTGCTTA
CCATTCCTATCGTGCTTGTGATTCAGGGCGCAGTGCCCTTTCTTGCAATACCCACTCTCG
GGCAAGCAGTCTGGACAGTCGGGTTTGGGCAGTCGTTCCTGAACCAGTCACTCATGGCTA
TCCACGCCACAAATATGGGAGCCCCTGAACCAGCAGCAATTGCCTTTGGACTGGCAGGAG
CCTACACTACCACCCTTTTACTGGCCCTCGGCCTCGAAGCCCCCAATGCATATGCCACCA
TGGCCGCCCTTTGGTTTACTATCGCCTATTACGGTGCATGGCGACTGAGCCGTTACCTTG
GCCTCAGTCCAAACCTCGCCATTCTCAGTGCCCTCACCTGGATGAGCCTGCCCATTATCT
GGAACCACGCCAGCTACTCCATGCTCTCCATGGGCATAGCCCTCCTGCCAACCTACATAT
GGAGCACCCTGAACCTTGCCTGGCACAGCCGCCAGTCCTCTCCCCGCAGAAAACCCGCCA
TAGCACTTTACCTTGCCCTCTGCCTCATAAGTATCTTTATGGACGGCTATACATTCATGA
TGTTTGCAACCGCAACAGCAGCCATATACCTTGCTACCTACTGGCAGAACCCCAGCCAGC
GGCGCCAAATACTCTTCCAGTTGGCTCCCGTAATATTCCTTGGCTTGAGCCTTGCCTACA
CCCTATTTGCCCTGTATATTGGTCAAAGCACCTACGAACGCGCTCCAATAAGCTTCTTTC
GGGGCTGGGGACTCGACCTCAGCTTCATCGCCGTACCCACCCAGGGAGTTCACTGGTTTT
GGGACGCGCTGGGTCTTAGCATCCCTCGCAGCGCTGAAACCTACTTTGGCGACGCCTCTG
TATGGGTAACCACCTTTGCCCTGCCCCTTGTTCTCACCAGCGCCATAGCCCTGTACCCGA
CCCTGAAGCACACCCGCAAAATTGTCACCATCCTGGTGTTGCTTGCCGCGATTGGCTATT
ACATGAGCCTGGGCCCATCGCTGAAAATCAACTCCACCAAACCGCACCCTACGCCCGATG
GAGGAATGCAAGCATCCCATGCCATCGCTCCCACCGCAAATGCCGTGATATCCCGTTATC
TTCCCGGATTTAACAACATGCGTGCCTCTTACCGCTGGAGCGCCCTCGGCATGCTTGGAA
GCTGGGCAATTGTTAACCTTGCCCTCGCCCGCACACCCATGCCCCGCGCAAAGCGCATCA
CTCTTGCCACTCTGACATTCACGCTGCTTATCACCAGCAACCTTCCCCATCTGCAGCGCA
AGTGGCAAAGCAATCATAAAAATTACCAGGCATTTCAACAAATCCAGCAAACCATACTCG
TCGATCTCAAGCTCGACACTCGCCCCGGAGAGTACGTAGCCTTTTTACCCTACCGCAACG
ACTTTCTGGTGAATTACCTTGCGTCAGCAGCCCGGATACGGGCCTATAACATCGGTGGCG
ATAAAAACCTCGCCCAGGCCCGTGCCAACTGGCCCATGACACTCCGGCAATATCCCATGG
CAGTCATCGATGAACACTTTGTATCGCGAACCATCACGTTACTCACCGAAACTACAGCAG
ACACCGTAGTCCTGCCTCACATAGACATGCTCTGGGCTGCCCACTACTGGCCCTATCCCA
CAGAACACAGAGACGCCATAGAACAGATCCTGCCCCAGTTTGCCTCATACCCTGGCATTC
ACATACAGACCAGGGAATACTACACCGCCCTGCGCCTGCAAACCCCATAATCATTTGAAG
GACCGCACATGCCCGTAAGACGCCCTGCCTTTTCCCTGATTGTCATCATCCTGCTCATCG
CAGGGTGTGGCAGTAAAAGCAGCACAGATCCCATATCACAGAAGCCGGGAACCACCCCGC
CCGACACCCCCGCCCAGCACATTCCGCTGCAGGCAACCATCCAGGGCATAGCCCAGAATC
ACACCCTGCAAATACAATATAACCAGCACCCCCCCATCCACATTGACCACACAGCCAACA
ACACCCCCTATTTCCTCGGCACCCAGGCCCCCGACACCAGCTATCACATCCAGATAATAC
AACATCCATGGCAGCAACTTTGCAGCATACAGAACCCAAGCGGCACCATAACCACCCATA
GCCAGCCCGTAATTACCATCACCTGCGCCACCACCAAACTCAACGACACCGGAATACACA
GCTGCGCAACAGCCAGCCAGGCGGATACCACCTGCCCCCAGGCAGCAGCACCCCGCCAGG
ACGCCGATACCGGACGAGACTTCGCCGCTCGCCAGGGAACAATCCTGAAAATCGGCAACG
GCAACGCAGGCTTTGACTTCACGAAAATAAGCGCCGATGGAACCCCCCTCCCCCCCAGCA
GCCCCACATGGTCCTGCGTACTCGACAATCACACCGGCCTCATGTGGGAAAGCAAGAGCC
CAGGCCCTGGCCTTCATAACGCGCAGCACACCTACACCTGGTATAACCCCAGTGGATATG
ACGACGGAGGCAACCCCGGAGCAGTGCAAACCAGCCCCCCAAAACCCGAAAACTGCACAA
ACCACCTCCCGGCCTGTAACACACACGAATACATAATCGCAGTCAACATCAGCACCCTGT
GTGGCTCCCGTGACTGGCGCCTGCCCACACGCGAAGAGCTCCGCTCCATAATTGACTACA
GCCAGCATAAAGTCGCCATCGACACAGACTACTTCCCTGCAACCATGGCAGGCTGGTACT
GGAGCGCCAGCCCCAATGCCGACTACCACTACTTCGCCTGGGGCATCAACTTTGGCAACG
CCAACGACTTCACCAACTTCAAGCACATCGCTCACCACGTGCGACTCGTGCGCAGCCACA
AGGAGAAGCCATGAAAGGCAAAATGCCCATAATAGCGACACTCGCACTAGTAATTATCAG
CATCAGTAGTGCCAGCAGTCGTGCCGCCCACATCTGTCGTGAGACCATTACCCCCACCAC
ACCCGACAGCCAGTTTGTGGAGCACCACGATGCAACCGTCACCGACACCAGAACCGGCCT
CATGTGGAAACGATGCAGTGAAGGCCAGCAATGGGACGGAACAACCTGCACAGGCCAGGC
CATCACCTTTACCTGGCAACAGGCACTGGAGTATGCACAGGCCCATACCCACAGCCAGTA
CAGTGACTGGCGCGTTCCAAACGTAAAAGAACTCGCGTCACTCATGGAAAACGCCTGTAC
CCAGCCAACCATCAACACCCGAATCTTTCCCGCCACACCCAGTGAACGTTACTGGACATC
CAGTCCCGCACCCCGCCGACCGGGCGCATCCTGGAATATACGCTTCCTCAGCGGACACAG
CTATACCTACGACAACTGGCAACTCAGCCATATACGACTCGTTCGCCCTGGCGCGCAGCA
GCAATGATGCGATTTGACACGAAAAACACATTTTTTTAACGGCGGAACTTGGCGTCGTCG
CCGAGTCACCCTGTCTCAACGAAGAAGGAGGTTTTTGCGAAAAAAAAAACATGCACCACA
GGGAAAACAACCTGAATCCATAGAAAAAACATATAAAAGAGCTTGACAAGGGGTCATTGA
ATCATTAAAAACTAATCGATGTGTAGAGGATGCCGTTTGGATCTCCTGTAGATTGCAACG
GGAATCATCGTGACGTAACTCGATTACAAAAAAAGGAGGGTTTCATCATGGCGAACTGTG
GCCCGTTTGTTTGCAGGAGGTGGCCAAGGGGACACTGATTGATCGGCAGAGAAAGACAGT
TATAGGTAAAATCCAAATTTGAGAGGTTAATGTATGAGCGTTACAACCGCAGAAATTATT
GAGCTTTATGTAGCAAGCTTCGGACGCGCACCCCGTAAATCCGAGCTGGAAGCCCTGGAA
ACTGCATCCGCAGGGAAGACCAAATCTGAAGTGGCAGCAGACATGATTGAGAGCTCCGGC
TCCTTCGCCTCTGCTGACAACACTGCATTCCTGAACGAAGCATACCAGGCGTTCTTTGGC
CGAGTTGCTGACGCTGAAGGTCTTGCTTTCTGGGGTGCCGCCCTTGAAGCTGGACTGAGC
CGTGCTGATCTGATTGCCGAACTGGTAGCTGGTGCTGACAACTATCCCGCAGAAGGTGCC
AATGCAGCCGAAGCCGCCAAGGATAAGGCAATAGCAGCCAACAAAAAGGCCGTAGCCACG
TACTTTGCCGAGTCTGGCATTGAAGATGAGGCCCAAGCCTCTGAAGTGCTCGACGGAGTT
ACCGAAGATCCTGCCACTGTAGACAGTGCCAAGGACGTAATTGACGAGGCCACGCAGGTT
CCAGGTGAGACATTTACACTGGTGTCCGGCGCGGAAGTGGTTGAAGGCACTGCTGGTAAC
GATACGATCATCGCAGTTACCGATAACCTCGCTTCCAAACGCACCCTTGATCAGGGCGAC
CAGATTGACGGTGGTGAGGGTAACGACGTCCTGAAAGTTGCTTTGGGTGCCAACTTTAAC
GGCTTTACCGGTGACGGGTACCTCAAAAACGTGGAGACCATTGAGCTGACCAATGAGAGC
AATTTCGCGCGCACCTTTAATGCTAATGGTATAGAGGGCGTTACAGAGTACGTGGTGAAT
GCCACTACGAAAGACGTTAAGGTAACTAACATTAAAGAGCTTCTTGATGTTATTACGGTC
AACGGGCAAAAAGAGGGGACCCTCGACTTCACATACGCTGCCGCAGCAGTGAGCGGTTCT
GACGACGCGCTTACCCTCGCGCTGAATAGCGTAGGTAGTGCCAAAACAACTACTGCCGCT
CAGATTAATCTTGCTGTAAGTATTGCTGGTATCGAAGACCTTTCTTTGGATGTTGCAGGG
AATAACTTCGTGAATCTGACCAGCGTTACTGAAGCGAAGACTATTTCCGTACTTGGTTCA
GGGAATGTTGATATTACTGCTGTCGCAGCTGGTGTTACGGCTTTTGATGCCTCAGCGGCA
ACAGGGACGGTGACAGCAAATCTCGCAGGCGCTGGCACTTTCACAACCATTATGGGTGGG
GCCGGTAAAGACACTATTACTGTAGATGGAACCGAACTCGACATTATCGCAACCCTTGAT
GGTGGAGAAGGCTATGACGTTCTGACGATCAATAATGCCACCAGTGGTGCTGCTGATAAT
ACCCTTGCCCTCAATATGCAGAACTTCGAAGAGCTGCGCATTAATGGCGCCGCTACTCAA
GAGCTGACGTTCGCAGCCGCCTCGGTTTCCGGACTTGAGAAAGTAGTGCTCGGAACTATG
GGTGTCGGTGGCTCGGTTGTGCTGGCGCAAATGCAGGCAGAAAATATGACTCTGCAGCTG
CAGACCGCTACCGCTGGCTCTGCCACAGTGGGCAAGGCTACTTACGACGGCTATGGCGAG
CTTACCATTACTACAGGTGATGCTGCGAACGATAAGACGGCCCCACGCGAAACTGAAATA
GAGGTTATAAGCAACAATGCCTCTATTGTGAATGTGAACGTAGCCGCACGCACTGCGCTT
AACAGTGATATACTGCTGACAGCTGCAGATCAGCTGACCTTGAACGTGGCAACAGGCAAA
GCAAGTGAAGCTATCGGCGTGACCCATGTAAAAGGTGATGAACTTACTTCTTTTGGTGGC
TCGATTAACGCCCAGGTTGCAACTTCCGTAATTATTGACGCTAAAGGCCTGCTGGATGGT
GCAACCATTGAGGCTAACCAGGCTGAGTCTGTTGTTGCCGATGTCGCAGCAGGTGATTTG
ACGCTTATCACTGGTAAAGTGGAGTCCATTGAAATGAAGGCGACGGGTGCCTTCCAGATT
AATGATGACTCTGACCTTTCTGCTCTGAATTCTTTGGTTCTGACTACAGGCAAGGTATTC
ACTTTTGAAGATGCGAATGTAAATGGCTTGGCTGAACTGGCCTATGTTCAGGTAGACGGA
AATGGAAGCATGACTTTTGGTAATAATGCAATAGGGGCTGATCAGGAAGGTGTTACGGTC
GCGGCAACCGAATTGCTTGGTGGAATTACGGTTATTGTCGATGATGCAGCCTCAGTTGCG
GGTTCTACAGCAGCGGTGTACGGAAGTACTATTGGTAAAAATACCATAGAAATCGGCGCC
CGTGCAGAAGTAGAACTCACAGGTGGTGTAAGCGCCGATGTGTTTACCGTTGACCTTAAT
GTGAACGTTGATCAAAACATCACTATTACTGGTGGCGCTGGTAATGACAAGTTCGTCATT
GGTAGTACTTACCAGAATAAGAACATTGTAACCATTACAGACTTTAACAGTGGAGATGCA
TTCCACATTGACGGGACAGATAAAATAGCAGCAAGTACTGTTGCTGACACTTATGATTTG
AATGACGCTGTTGCCTTCCTCTTGGATGCGGGGATGTCTGGAGCGACTACGAATAACGTA
AGTGTACAGGAGTTTGACGCTGCTGCTGAAGACGTGACAGCCATTTACTATGGTGGTGAC
ACGTACTTCGTGATCGGTAACAGTGATGGCAACTTCGACGCAGGCGAGGTTCTTCTGAAG
TTGCAAGGTGTAACTACGGTAACAGCTGCGCAGGTTACTGCACTGTTCGATCTTACGGTT
TAAGTGTAAATCAAATACAAGCCGGATAAATGTAGATTTATTGTGTGCTTGTAGTTGATT
GGCGCGAATTTGGAAAAGCCCCGGCGGCTAGCCGGGGCTTTTCATGTATAATCCGAAAGT
AATCGGGAGTTGAAGTTGTTTGATCTTGTTCCATTAAATGCAAAAAAATATAAGACTTTA
TCCTGGTCCAAGTTCCAGGATTATAGATTTGCTTCAAAATTTAATATTATACCAGTTGTG
ATAGCAGAGTTGGCTGATGTTATTGCAACTTTGCCTTTGGCTTTTGTAAGATATGCTACT
GGTGAGCTTGAGCTGGTAGCCATAGCAGCACTGAAGAACAATGAAAACTGGTTTATTACA
CCGGCTGGAAAATGGGTGGGTGGCTATGTGCCTGCGGCACTGAGAAGCTATCCCTTTGGG
CTTATTCGTGTTGCTGACGCGGGTCAGAAAATCTTGGGCATTGATGAGTCTTCAGGGTTA
ATACATGCCAATCAAGAACATATAGCTTTTTTTGATGATTCAGGTGAACATGCAGCTGAA
GTGAAAAATATAGTACATTTCCTGCAAAAGATAACTGAAAATAAAATTGCGACTGATGCT
GCTGTGCAGTCGCTTGATAAGGCGAACATTATTGAGCCATGGCCACTGGGGATTCAAGAA
GGTGATGATATTACTCCCGTTGAAGGGCTGTATAGAATTAATGAAGGTTTCCTGAACAAT
ATAGACGAGCTGCAGTTCTATGAGTTGCGCAAAAAAAATGCACTTGCGCTTGCTTACGCC
CAGCTTTTTGCACAAAAACGCATGGAGCTATTACAGCGCGCGCGAAGCATGTATATAAAT
CAACGTGCTCATGAACACCTGTTGGCCCAGGATAGTCTCGATTTTGAAATTGGTGATGAT
ACACTGAAGTTTTAGCAGCTTGCTAAATACCTAAATCAGGCAGGCAACTGAAAAACCAAG
ATATACAAGGCACCCGCAAAATGAGAAATGAGGCGTACTCTTCGTGCATTGCACGACAAG
TGGCAGCGGGCAATGTCGCTTATGGAGGTTTTTCAGCAGCCGGTTATGGAGTTGCCGCAT
GACTACCTGGACCGATGGATATGTCGCAGAAATTGGATATTTGTATGGATATTATGGTGA
ACTGAATCCTCGGCGATGTCAGCTTGCCTTTTTGCACAGTGGGCTGCAGCCTCCGCAGAT
ATACAACGCATGTGAACTGGGCTTTGGGCAGGGGGTCAGTATTAACCTGCACGGCGCAGC
CAGTGGTATTCCGTGGTTTGGAACGGACTTTAATCCTGCTCAGGTATCCTTTGCGCAGGA
TCTTGCCGCCCAAAGTGGGGCCGCTGTGCACCTTGCCGATGATACTTTTGCTGACTATGT
AAGGCGTGATGGGCTGCCCTTGTTTGATTATATCGGTTTGCATGGAATCTGGAGCTGGAT
TAATGAGAGCAATCGCCAGGTTATTGTTGATTTCATCCGCTGCAAGCTCAAACCGGGTGG
CATTGTTTATATAAGTTATAACTCGCAGCCGGGCTGGGCAGCCATGATTCCATGGCGTGA
GCTCCTTACGACCCATGCAAACCGCATGGGTGCTCCAGGTCTTCCCATTGCAGCGCGTAT
TGATCAGGCCATGGGTTTTGCCAGGGATCTCATGGCTGCGAACCCTCTGTATGCTCAGGC
GAACCCTATTGTTGCAAAGCGTTTTGAAGACATGGGGAAGCAGGATCGTCATTACCTTGC
CCACGAATATTTTAACCGTGACTGGCTCCCCATGAGTGTCATGCAACTCTCAGCGCAGCT
CAAAGAAGCCAGGCTTGATTATGCCTGTTCTGCCCACTATCTCGATCATATTGATGCCCT
TAACCTCACTTCTGAACAGCAGCAGCTGCTTTCGAAAATCCATGATCCTATAATGAAGGA
AATGGTGCGTGACTTCTGTATGAATCAGCAATTTCGTCGTGACTACTGGAGCAAAGGCTT
GCGTCGTCTTGCACCATTGGAACAGGCTGCTGCACTGCGCGAGCACGTGGTGATTCTTAC
TCAGCATCCCCAGGATATCAGCCTGAAAATTAAGGGTGCTCTGGGTGAGGCAGTGATGAA
TGAAAGTGTTTATGGCCCTATACTGGAATATCTTGGTGACTGGAAGCCTCGGAGTATTCA
GCAGATTGAACAGGCCCTTGCCAGCAGAAATATCACGCTGATCCAGATAGTTCAGGCCGT
ATTGGTTCTGAGCGGAAGCGGAAGCCTGGCAGCATGCCAGGATGAAAAAACGATTGAGAC
AGCTCAAGTATATACAGACAGGCTCAACCAGCACATTTGTGATATGGCTCGCAGTCGCAG
TGAAATTTCGTTTCTTGCCAGTCCGGTTATCGGTGGCGGTGTCCCTGTGAATCGTATTCA
TCAGTTGTTTTTACTTGCGGTAAGGCTGGGGCATACCGAACCTCAGCAATGGGCGCAGTA
TGCCTGGCAGATACTTGGCTCCCAGGGGCAGAAGCTTGTCAAGGAGGGGAAAACACTGGA
AAGTACCGAGGATAATCTTGCCGAGCTCTCCAGAAATGCTCAGGAGTTCGCTGAAAAGCG
CCTCCCGGTGCTCAAAGCTTTGGCTGTAGGCTAAGCTGTCAGTTCGATGGTGTACTCGGT
AAAAAACTTTATCCCTCTGCAGCAGCTCTGGCAAGATGACCTGCTTCGGCAGACACTGCT
GCGTCAGGCCCAGGGTGATCCGTACCTGTTTATTCTGTTGGCCAGTCGCAGTGCCCGGCT
GAGTATGGAGAGCCATCTTGCTCAACTCCATCCAGGCAGCAGTGCTGATGATGCAGTGGC
AAGGCTCATGGGTAAAGGATTCAGCCCTTCGCAAATCACCACAAGCTTTGCCCAAAGCTG
GCTTTTGCAGGATACAGTCATCTATCTGCCCACGACATCACTGTGGCGCAGTGCCTGGTC
TGGTGCCCTGTTGGCCTTTGTGCCTATAGTCTTTGGCTGGTACTGGATACTTACCCATAT
GCAGCTGACCCCCAGCAGTCTGGGTGCTTTTTTTACCACCACCGGAGCCCTTGCCATACC
CACCTTGCTGCTGGCCTCTGGTATTGGCAGACTCTGGCGGCGAGCGTTCGCCGGTACACC
AGCTCAGCTGCACCCTCAGTTTGCCCGCTGCGCTGTCAAGTGTGCCCGGAATTATCAGCC
AGATCAGGAGTATATGCCTGACGTCTTCACTGGCTTCGCCCAGGCGCCTGAGTCGATCAC
CGAGACGGTGGCGTTGCACGATGCGGCTACGAAAGAGCAGATTATGGAAAACCACATCAT
AAATCTGAAAAATCAGCTGGCAATATGCTACACTGCCAGGCGAGTGTACGCGGCAAAATT
GCTGGCTGAGCTTACTGGTGTCTATCACACTAAGGAGTAGTATACATGGCAGAAAAACAG
ACCATTACCATTGACGGCAAAAATTACAATCTCGATGAACTCAGTGAAGGGGCACGTGAC
CAGATCACCAACCTGCGGGTTACCGATCAGCAGATGGCTCAGCTGCAGCAGCAGCTTGCT
ATTGCCCAGACTGCTCGCGCAGCTTACGCGCAGGCCCTGCAAAAAGAGCTGGATAAGTAA
GCTTTCTTATCCAGGGCAGCCACAGGCCGCTCAGAGAAGCACCTGTGGCTGTGTGTAGGA
TACATAACAGTGCTCGGCCATGTCAAAAATCAACTGGATGATATGTCCAATGTGCTCTGC
GGTTTCATCCTGTGTGGCTACTTTCAATGAGAGGATGCCGATTGCACCACCTTGGAGCGA
AATCATCCTGATTGACCTTGCCAGTATCCAGCAATTCATATTCAAAATGCGGTGTATAGG
GTGCAAAGAGCTCTGGTGTTGGGGTGAAGTAAATCAGCTATTCGCTTGTCTTTCCAGCCG
TCCTTGCCATTGTGAAGCAGCAGGGAAATAATAGGTGGCAAACGCAGGCTGCGCTTCTCA
CTGACATGTCGTTCCCAGCGCCTGAGCATGTAGCGCAGTATTTGATAACGAGACGCACTG
TTCTGAGTGCTTTTGTGTTCCTGCAGAAAATACAGGTGTGCTGTTCCTGGATGGCAAGGG
ATTCAAATTTATTGGTGGATGCGCTGCGCTTATCCACCCTACAGTCTGCACACTACCAGC
TATCCTATTTATCGTGGACATCCCTGTTGGGTTTTGGTTTTCTCGTATTCCTCTGAATCC
GGTTCGCTCGGATCAAAGATCTACCACTTCAAAAGCCGTCTTGGCATCAAAAATGTTGAC
TGCGTAGCGGGAGAGTTCTTCCTCAGTTGCCTGGGCAATGCGCTCATGCACCGCTGGTGG
TACAGAACCAAAGCGGCGCTCAATCTGGGTATACAGGATTTGAGCCTGGCCCTTGAGCAT
CCCCTCTTGTATCCCCTCTTGTCTGCCCTTGAGTATCCCTCTTGCTTCCCACTTCTCAAT
GACTGCGCTCATAACAGCCTCCTTGTGCTCAGGTATTTCATCCAGTGAGCGTTGTATTGG
CATGTGGGTACTATTCAAGCATCCCCCGCAACCAAGGTTGACTGTGAAGATGTATTCTGG
GTACCTGCTGACGTGGCTCCCCCTCCCCCCACCGGGTTTGGGTTGGTTCCATCAACCAGA
ACAGTCTCCAGATTCTCACCGTGAGTGCTGCTTTGGGGCAGTATTCCAACAGTTGCCCCC
CCCCGCAAGTAGGTGGGGGGGAGAGATACTCCCTACAGAGAAAGGTCCACCACTTCAAAA
GCCGTCTTGGCATCAAAAATGTTGATGGCGTAGCGGGAGAGCTCTTCCTCAGTTGCCTGG
GCAATGCGCTCATGTACCGCTGGTGGTACAGAACCAAAGCGGCGCTCAATCTGGGTATAC
AGGATTTGGGCCTGGCCCTTATGCACCCCTCTTGCTTCCCCTCTTGCTTCCCATTTCTCA
ATGACTGCGCTCATAACAGCCTCCTTGTGCTCAGGTATTTCATCCAGTGAGCGTTGTATT
GCTTGATCGTCGATGTCGCTATTGACGCTTATGGCGTAGGTCAGGAACTGATGGAGAAGT
TCCAGTGTAGTGCACTTGTCATGATTCGCGTTGTTAATCAGCAGCATAACGGTAGGCAGG
ATTTCCCTGAGACTTTTCCGGCGACCGTGGTGCAGAATCATCAAGAATGCACTGGTATCA
GGCCGGTATATCTGCCGCCGCTGATCCATCTGGGACACATCCCACAGCACGTAGTCAAAG
ACCGGTGTGTAGGGTGCCATGGACTCAGGATCGCTGACATCAAGCAAGTCAATAATCTCC
TTGCGACGCCACCTGTCCTCACCATGGTACAGCACCAGCGGTATAATGGGCGGCAGCTTG
GTGGCCTGTGGGTTCTCCCGAAGGTACTTCTGCCACTGGGCACTCATGTACTTGAGAAGC
TGCAGACTACACCAGTCATCAGGGTAACTCTTGTGTTCAAACAGCATGTAGATGAACGCC
TGCTTGTCACTATCCCTGAAGTTGGCCAGGAATACCCGGTCACTGTAGGTTTTTCTCAGG
TCATCATCGACATAGGTCGTTTCAATACGCTGCAGGGTGGAAAAGTCCAAAACCTCAGCA
ATGTGCGCTGGCATTTCATGCTGGAGCAAATCCTGGGCAACACCGGCAGTTGCCCCCCCC
AGGAAGTCTGTGTGTGTGGGGGGAGGGGGGGGAGGGGCACTCCCTACAGAGAGAGTTCCA
CCACTTCAAAAGCCGTCTTGGCATCAAAAATGTTAATGGCGTAGCGGGAGAGCTCTTCCT
CAGTTGCCTGGGCAATGCGCTTATGTACCGCTGGTGGTACAGAACCAAAGCGGCGCTCAA
TCTGGGTATACAGGATTTGGGCCTGGCCCTTATGCACCCCTCTTGCTTCCCCTCTTGCTT
CCCCTCTTGCTTCCCATTTCTCAATGACTGCGCTCATAACAGCCTCCTTGTGCTCAGGTA
TTTCATCCAGCGAGCGTTGTATTGCTTGATCGTCGATGTCGCTATTGACGCTTACGGCGT
AGGTCAGGAACTGATGGAGAAGTTCCAGTGTAGTGCACTTGTCATGATTCGCGTTGTTAA
TCAGCAGCATAACGGTAGGCAGGATTTCCCTGAGACTTTTCCGGCGACCGTGGTGCAGGA
TCATCAAGAATGCACTGGTATCAGACCGGTATATCTGCCGCCGCTGATCCATCTGGGACA
CATCCCACAGCACGTAGTCAAAAACCGGTGTGTAGGGTGCCATGGACTCAGGATCGCTGA
CATCAAGCAAGTCAATAATCTCCTTGCGACGCCACCTGTCCTCACCATGGTACAGCACCA
GCGGTATAATGGGCGGCAGCTTGGTGGCCTGAGGGTTCTCCCGAAGGTACTTCTGCCACT
GGGCACTCATATACTTGAGAAGCTGCAGACTACACCAGTCATCAGGGTAACTCTTGTGTT
CAAACAGCATGTAGATGAATGCCTGCTTGTCACTATCCCTGAAGTTGGCCAGGAATACCC
GGTCACTGTAGGTTTTTCTCAGGTCATCATCGACATAGGTCGTTTCAATGCGCTGCAGGG
TGGAAAAGTCCAAAGCCTCAGCAATGTGCGCTGGCATTTCATGCTGGAGCAAATCCTGGG
CAACATTCGCGTGCTCCAGAACAGCCTGTACAAATGTATCGTGAGGATTGTTCACTTTGT
CGTTACTCATGGAAGAAGTATAGGTTCAGAGGCCCTTGAAGGCAAGTTTTTCTCTGTGAG
TCAGCATCTGGAAGACGCTTTCGCCATGATAACGATTTCTGAATCTCTCGCCGACATGAG
CCCCCCTCCACTATGTATTCACCCGTCCTGGACGATAATTCACAGGAACATCAGACTGCT
TGGTAGCTTTGCGTGAGGCCCTGCTTTTTCCCTTCCAACTCCCGCGTCGCAGATGGGAGA
CAGCGGCCTGGCTACAGCTTCAGGCTCCGAATAAATTCTCCCAGTGGCTCGCCGAATTCC
GGGTGCATCAGGGCCAGTTCCACGGTGGCTTTCAGATATTCCAGCTTGTCGCCGCAGTCG
TAGCGTTTGCCTTCAAAGAGGTAGGCGTAGATGTCCTGCTGGTGGCCAAGTGCCTTGATG
GCGTCGGTCAGCTGGATTTCGCCGCCCCGGCCGGCGCGGGTCTGCTCCAGTATGGGGAAT
ATCTCCGGGGTCAGGATGTAGCGGCCGATAATGGCAAGGTCGCTGGGGGCTTCGGCCACG
GGGGGTTTTTCCACCATGTCGCTGACTTTAAAGGTGCGTGGGGCGATTTCGCTGGCGGCT
ACGCAGCCGTAGGAGGAGATCTGCTGCATGGGGACTTTTTCTACTGCCAGCACGGATGCC
TGGTAGCGGTTAAACTGCTCCACCAGCTGGCCGATGCCGGGGGTGGAGGGGGTGCGGATG
ATGTCGTCGCCCAGCATGACGGCAAAGGGTTCGTTGCCCACGAGGTTTTTGGCGGTCAGG
ACGGCGTGCCCCAGGCCCAGGGCCTCTTTCTGGCGTACATAGGCTATTTCCACCATGTCA
GTGATATCCCTGACCATCTTGAGGAGTTCGGTTTTGCCGGACTCCTGCAGCTGGGTTTCC
AGGCGGTAGTCCTTGTCGAAGTGGTCTTCAATGGGGCGCTTGCTGCGACCGGTGACGAAG
ATGATCTGCTCGATTCCCGAGGCCACGGCTTCTTCCACCACATACTGAATCAAGGGCTTG
TCCAGCAGGGGCAGCATCTCCTTGGGCATGGCCTTGGTGGCGGGCAGAAAGCGGGTGCCA
AGGCCCGCAACGGGTAAAACGGCTTTGCGTACTTTCATCGTGGGCTCGCTCCTTGTGTGG
GACATTTAGGGTTATTACTCAACTTTCGCACCTTGTTGCCTTGAGTTAAGTTGTTGTTAT
ATTGGCGTTTATCTCGCGGAAACCGTATTGATTTTGAATGCTTGACTTATCTGGTATTCT
ATTTTTCGTCTCCGGATATTGTCCTTTTTGACCGCGCAAAAAGGACACAAAAACGCGCCC
CCCGAACGCCCGTTTTTGCGGATCGCCTGCTCGCCTGTTCTGGAGATCCGGCAGACACTG
CCTCCCTGCAGTGCTGCCGGACCACTCACTTCCTGTGAGTGTCCCGTTCGGGTCTTGCCA
GCCAGGCGTCGCACTCACCGGACGGGCTCAGGGGGGAACGGCCTGCTTCTGCCTTTCCCC
CGTGTGCTGGCCCAGCCAGGACGCGCCGACTGGAACGCTATGGACCCGCAGGGTTGCCGC
CACGACGGCGGCAACCGCAAACCAAAAGCCATGGAGGGCGGTTGTTTGCGGTCCCCAGTT
CCAGGCAAGCGGACGGCTGAAAAGGACAGCACTGGGGGCCGCTTCCCAGCCACTTTTTGC
GGGTAAAAAGTGGCAAAAGAAACTCGTATACATGGTGAGGATAATGTCAAGCAACGCAGT
CTGTGTAGAACCATTTCGGCCATTGCAGCATGACATCAGGGTCAGCGCTGACAAACTGCC
GTTTCGGGGATGTGAAACTTCAGTTATTACTATAAGTCTGTCTTCATTTTTCTGATTATC
TCAAGCAGAATTGGTATTTTGTCCCTGCAGGTAAAGTAAATCGCATCAGCGTTAATATCC
ACATAGTGATGGACGATGATATCCCGCATGCCTTTTGCCCTTTTCCAGTCTACTTCAGGG
TATTGCTTCAGCAGTTCACCATCCGTGATTTTATCGAGATTTTTCAGCGACTCACCGATG
ACTATCAGCATCATGCAAATTGCATCAAGTTTATCGATACCTGCTGGGCTATCAGTGAAA
TCGGAAATACTGTGAACAGGCTCAAACCGAAGGCAAATCTTGCTGGCCGCCTCTTCGATT
TGGCGTAATACCTCCGCTACCAGCTCCCGGTCACGCATAAAGAGCCTCTTTGTCAATTCT
TCGCTTGAGAAAAGGGTTCATGTTTTCGCGATAGGTGACGATATCCACTGGGCACTGGAG
CACTTCTTCAAGTTCAGACTTCAGCCCTGCCAAGAGGAAAAGATCCGGGCGTTCGATACG
AATCACCACATCCACATCGCTGCTCTCCTTCAATTCCCCACGGGCGACAGAGCCAAAGAG
GCCAATTTCAAGCAGGCCGTATTCCTGCGCATGCTTCTGCTTGAAGTCCTGGAGTGTCTT
CAGGAGTTTATCCGTGCTTTGCAAGGCACACGCTCCATTCCTACTTGAACTTCACCTGGT
CATTTTCCACGGTGATTTTCAGGTTTTTGCGGTTTTTGAATTTGCCTCGCAGCAGTTCTT
CGGCCAGGGTGTCTTCCACGAATTTCTGCATGACCCGCTTGAGGGGTCTGGCGCCGTAGA
TTTTGTCGTAGCCCTTCTGCAGCAGGAAGTCGCAGGCTTCGTCGGTCAGCTGCAGGCGCA
GCTGGCGATCCTTGAGGCGTCGGTTCATGGTTTCCAGCAGCAGGTGCAGGATCTGACGCA
GGTGGCTCTCTTCCAGGGGGTGGAAGACGACGATTTCGTCGATGCGGTTGATGAGTTCGG
GGCTGAAGATGCGGCGCACTTCACCCATGACGTTTTCCTTCATGCGGTCGAAGTCGATGA
CGCTGTGGGAGCGGGTGGCGTCCTTGCCGAAGCCCATCTGCTTGTCGGCTCCAATCATGC
GGGCTCCGGCGTTGGAGGTCATGATGATGATGGTGTTGCGAAAATCCACCACGTGGCCGT
AGGAGTCGGTCAGGCGGCCATCGTCGAAGATCTGCAGCAGGATGTTGAAGATTTCGGGGT
GGGCTTTTTCGATTTCATCCAGCAGGATGACGCTGTAGGGGCGGCGGCGCACTTTTTCTG
TCAGCTGGCCTCCTTCTTCGTAGCCCACGTAGCCCGGAGGCGCGCCTACCAGGCGGGAGA
CGGAGTGTTTCTCCATGTATTCGCTCATATCGAAGCGCACCAGGGCGTCTTCATTGTCGA
AGAGGTGTTCGGCCAGGGATTTGGCCAGTTCGGTTTTGCCCACGCCAGTGGGGCCGAGGA
AGAGGAAGGCGCCGATGGGCTTGGTGGCAGACTGCAGGCCGACGCGGCTGCGGCGGATGG
CCTTGGCCACGGCTTTGACGCCTTCGTCCTGCCCCACCATGCGCTTGTGCAGTTCGTCTT
CCAGGGAGAGCAGCTTCTGGGTTTCCCGCTCCTGGAGTTTTTGCAGGGGGATGCCGGTCA
TGAGTGAGACGACGCTGGCGATGTCCTCTTCACCGATCACGGGTTCAATCTTCTCCTGCT
CCTTCTTCCACTCCAGTTTCTCCTTCTCCAGCCGGATAATGAGTTTTTCCTGCTCGTCAC
GCAGTTTGGCGGCGGTTTCGAAGTCCTGCTTGCCGATGGCGTCCTTCTGCTCTTCGCGCA
GTTGCTGGGAGCGGCTCTCCATCTTCTTGAGGTTGTCGGGCAGGATGACCTTGTAGATGC
GGGCGCGGGCGCAGGCTTCGTCTATGACGTCTATGGCCTTGTCGGGCAGGAACTTGTTGG
TGATATAGCGGGTGGAAAGGCTGATGGCGGCCACGATGGCGGGATCGGTGATGCGCACGT
GGTGGTGTTTTTCGTAGCGCTCCCGCAGCCCCTTGAGGATTTCCACGGTGTCGTCGTCGG
AGGGTTCGCTGACCAGTACCGTCTGAAAGCGTCGCTCCAGGGGGGCGTCCTTTTCAAAGT
ACTTGCGGTATTCGGCCAGGGTGGTGGCGCCGATGCACTGGATTTCGCCACGGGAGAGGC
TGGGTTTGAGCATGTTGGAGGCGTCGATGGAGCCTTCGGCCGCGCCGGCGCCGATCAGGG
TATGGATTTCATCAATGAAGATGATGACATTGTCGTTTTCGGTGATCTCGCGCATGATAT
TTTTCATGCGCTCTTCAAACTGGCCCCGGTACTTGGTGCCAGCCACCAGCATGCCCAGAT
TCAGGCTGATAAGGCGTTTGCTGGCGAGAATTTCGGGGATATCCCGGCTGGCGATGCGCT
GGGCCAGGCCTTCGGCGATGGCGGTTTTGCCGACGCCGGGCTCGCCAATGAGCACGGGGT
TGTTTTTGGTGCGGCGGCACAGCACCTGGATGACCCGCTCGATGACGCTGTCGCGGCCGA
TCACGGGATCAAGCCGGCCTTCGGCGGCCAGTTTGGTGAGGTCGCGGCCAAATTCATCCA
GGGTGGGTGTGGGGGCCTTGCGGGACTGGATGGTGCGGTTCATGCTGTCCAGGTCGGGAC
GACCGGCGATGACGCGGTTGATCTCTTCGCGGATATGGGGCAGCGAGAGGCCCATGGCGC
TGAGGATATCGTAGGCTTTGCCTTTCTGTTCGCGCATCAGGCCGATGAGAATATGTTCGT
CGGCCACATAGTTCTGATTGGTGAGTTTGGCCTCTTCCACCGCGTACTCCAGTACCTTCT
TGGACTGGGCGCTGAAGGGGATGTCGGCATCCATGATGGTGTTGCGGCCGATGGGCAGGT
ATTTTTCTATCTCCAGCTTCAGGATGTTGATGTTGATGCCCATGCGCTTGATGACATTGA
CGCCGATGCCGCCGTTGTCCTTGATGATGCCCAGCAGCAGGTGTTCGGTGGATATGGAGC
CCTGCTGCAGGCGCGCGGCCTCCTGGCGGGCAATGATAATGATACGCCTGGCTCTTTCGG
TGAACTGCTCGAACATACCCTGTCTCCTGTTGTGAAGTGCCGTTGCCAGCCAAATGGGAG
TATACCCTGCGGGGCGATAGTGTCAACTGATTCGGAGATCTGTGCTGGTGCCTCCCTTGT
CAAGGGGTGGCACATGGGGTATAACTTGCTGCTGGAAAACGGGCGTCGCCCCTGCCCGGT
CGTGTCTGCTCCAGGTGCCCGCATGGCCGCCTGAAACCTTGCGGGGCCCCATGAAAACAT
ACGGGAGTTATACCTATGACCATGTCCATACAGGAAAAACAGCAGCGGGTCCGTGAACTG
CTCAAGGAGCGAAACGCCGTCCTGCTGGCGCACTACTATCAGCGCGATGAAGTGCAGGCC
ATTGCCGACTTTGCCGGCGACAGCCTTGGCCTCTCCATCGAAGCTACCAGGACCGACGCT
CCGGTGATCGTCTTCGCCGGAGTGCACTTCATGGCAGAAAGCGTCTACATCCTCTCCCCT
GAAAAAACCGTGATTCTGCCCGCCATACAGGCCGGCTGCCCCATGGCCGACATGATCACC
AAGGAGAAACTGCTGGCCCTCAGGGATGAATATCCCGGCTATACCGTGGTCTGCTATGTG
AACAGCTCGGCGGAAGTGAAAGCGTACTCCGATATCTGCTGCACCTCGGGCAATATGCTG
AAGGTCATCGAGAGTATTGAAAACGACAAGATCCTCATGATTCCCGATAAGAACCTGGCC
AAGTTTGCAGCGCGCCACTTTCCCGAAAAGGATATCAAGTGGTACAGCGGCTACTGCCCT
ACCCACGATCGCGTCAACGCGGCCGATGTGGAAGAGGTCAAGGCCCTGTATCCCGACGCC
GAGGTGATTGCCCACCCCGAGTGTGCGCCGGAAGTGCTGGCCCTGGCCGATCACATCTGC
TCCACCAGCGGCATGTCCCCCTACGCCCGGCAGAGCAGTGCGCGGGAATTCATCATCGCC
ACCGAGATGGGAGTGCTGTACCAGCTGCGCAAGGATAATCCCGACAAGAAATTTTATATT
GCTTCGCGCCGCCTGCTCTGCCCCAACATGAAGATGACTACTCTGGACAGCATCATCCGC
TCCCTGGAAACCATGGAGAACATCATCACGGTCCCCGAGGAGATACGCCTGAAGGCGCGG
GCGGCGGTGGAAAAGATGATCGCTATCCCCCGCAACGCCTGATGCGTTCCGAGCACCTGA
CCATCTCGCGCCACCGTGGCGCACGTTGTATCAGGGCTCGCGTTTCCCCCGAGGGCATTC
GCGTTACCGCGCCTGTGCGGACGCCAGCCGCCGCCATTGATCTCTTCGTGCAGACCCACT
GGGACCACCTGCAGCAAACCTTCGAAGAACTCAGCCGCCATATGCGTCACATCACCTGGG
AGCCCGGCTCCCAGGTGCCCTATCTTGGGCAGTGGTACGAGCTGGAACGCTCTTGCGGCG
CCTGCCTGCGTGGCAGCGTGGGGATTCGCGCGGAGAAACTGGTGGTGATTCCCGCCCTCG
GTGGGAACCGGAGCCTGGGAGAGCAGGTGGCCGCCTGGTATCGTCAGCAGGCCAAAAGCC
ATATATTCGGGCGCTGCAGCCACTACGCCCGTGAAATGGGCGTGAGCTATGAAGCCATCC
GGGTCAAGGACCAGTCCACCCGCTGGGGCAGCTGCTCCTCACGGGGCAACCTGAACTTCA
ACTGGAAGCTGGTCACCATGCCGCCTTTTGTGCTGGATTACGTGGTCGTCCACGAACTGG
CCCACCGCAGACACCTCAACCACGGCGCCGAATTCTGGACCCTGGTTCAGCGTCACAGCT
CCCGGGTGGAAGAAGCCCGGGCCTATCTGAAGTCCTATAATCTGGTGTTCGCGTAGCCCT
GCCGAAAATCCTGCTACCGCTGCAGGCCCCGCAGCAGGCGCTGCCCCTCATCCCTGATCT
GATCCCGCAGTTCCTGCTCCAGTTTTTTCTTTTCCTCTTCCAGCTGTCGCCTCTGTTCAT
CGGAAAGGCGCTGTAGTTCTGCGTCCAGGCGGGCCTTTAACGCCTTTTCAGAGAGGTCCG
TACCCACTCGCTGCTCCAGGGCCTGCAGAGTGGAGATGTCGCCGCGCAGCACCGCCTGCA
GCTCTTCAAGCTCTTTTTCGCTGATGCCGGAATTGCGGATCATCTCCGTGGCCAGCTGCT
CCAGCTCCGCTTTCAGGCGCTGTTCAAACAGGCGTCGCTGTTCGTCAAGTTCGGCGCGGA
AACGGTTGCTCAGCTGGCGGTCCAGGTCGGTGGAGAGGCTGACCCTCGGGCTGGTGAAAC
GCCCCGAGAGACGCATATCCACGTCGAACTGGCTGACGCTGTCCAGGGTGCGGTGGATGA
TGCGTTCCAGTTCATTGCCGGGGTTTTCCAGGCCGAGCCTGGCGTCCAGAAAGTGCAGTA
CGCCGCGTCCGCTGAGAGTGCCGCCGCTGGTGATGTCGATGCGCATATCGGTCTGCAGGC
GGCTGGGGCTCATGAAAAGGCGGTCAACCCGGGAACCGCTCTTTTCATAGCCACGCAGGG
TAATATTCAGGGTATCCAGGGGCTCAGCCTGACGGCGCTCGCTGACCCAATCGATGCGCA
GGGAGTCGTAGCCGCTGACACGGCTGGACTGCAGGAAGGCCTCCATGGGTCTGCCGGTGA
CGCGCTGGTTGTCGGTCATGCCCTGCAGTCTTCCGGCAAACTGGTTGCCGCTGCCGGTGG
TGATATCCAGCGCTGCGTTGGCGATGAGCCAGCCGGGTTTGGGGTCGTACAGGGTGAAGT
GGACAATGCGCCCTTCACCGCGCGAAGGCTTGCTGCCGGCCTGCTCTTCGCGCTGGGCGG
AGCGCTGGCGCAGCTTTTCCACATAGGGGGAAAGGCGATAGTACCACTCCCGCAGGTTTT
CCAGGTTCTCCTGCACGTCTTCGCCCAGGAGGGTTCCCGCCAGTTCAAAGGCGCCATCGG
CGTCAAAGGAGTACTTCTCGCGCAGGGCGTCAAAATCATCGCCGGGGAGTGCCTGCAACG
CTCTGATGAGCTGGCGGGCCTCGTCGCGGTCGCGGGCCAGGTCGCGCAGGAGGGCTTCGT
ACTGGTCGACCTCAACGCGCATTTCCCGTTGCAGGGTGCGTGCCTCCTCCAGCAGCTGGC
GCAGCTCGCTCTCGCTGCGGATGGTTCGGGCCTGTTGTTCGAGTTCCCGGAAGCGCTCCT
GGTAGGGCTGCATATCGGGGCGGCCCAGGGGCAGATCCTGCCATTTGTTTTCAATCTCCT
CCAGGCGCTGTTCGATGCGCTGCCCTTCCGTGCGGGTGTGCAGGGTCTCCTGACGCACCA
CATCCCGTGGCTCGGGCAGGCGTTGGGATACATCGGCCACGAAGGTCTGCGCTGCCGATG
GTTCCGTCGCGGGGGGCTTTGGCGCTGGCTCCAGGATGCGGGCGGGAGACTGGCGGGGCT
GGTCCAGGGCGACGCCGCTGGCCACCACTTCGTCCAGCAAGAAGCGCCGCTGCAGCAGAT
GTCCCGAGTCTATGCGCAGGGCGATGCGCTCCGCCTGGGCCAGATTGCGCATGGCGTCGG
TTTTGTCGGGAACCTGGAGGCCGCGGATCTCCAGGGCCAGGGGATTCAGGGAAGTATCCA
GGGAATCGATTTCCACGGAGGCTCCGGCGGCGCGGCTCAGGCCAATTTCCAGGCCCTTTT
TTACCAGGGGATCCATGAAGACCAGTATAAACAGGCTGATGCCACCGATGATGACCACAT
AGACCAGGGCTCCGATCCAGCGGATGGGCAGCGGCTTTTTCAGCTGGTCAAAACTGGTGT
CGTAAGCCAGAAAGAGGCGCACCACGGGAACCTTCTCCGTGAATCGCGAGATGGGGCCAC
GGTAGAGTTTGACGATGGCGTGAAAGATCAGCCAGGCGGGAAGGAAAAGGGCCATGGCAA
GAGCCAGGGAGCCGATGACCAGGGAGTTGTTGAAGCGGGTCAGGCCCATCCAGGGGTTGT
TGTACCAGGCCGTCCAGGTTGCTTCCAGGGCGGGGAGGGTCAGGATGCTGTAGCCAGCCA
TTTCCATGAGCGGATCAAGGAGGTAGGCGATGCCGGAGAAGACAGCCACGGCCACGAAAA
AGACACCGATGTTGATATTGAGGAAAAAGGCGAGGAAGAAGACAAACAGGTTATGAAGGG
TGAAGAAGGGCGAGAGGCCGGGAATGAGAGCCAGGGCAACCGCCAGGCTGATCTGCCAGG
GGCGGGCTTTGGAGTTAAAGGCAGCCAGGGCGCGGCCGAGGATTTCAAACATGGATGTGA
CCCCCTTGTCTATGCTAAAATAACAAATTACGCAATATTACGCGGCAACACTTCAGATGA
GGCCTTTTCAGTAAACTGTTATATTCCAGGCAGCAAAACGGGTCAAGCCGGGAAGACGCT
TCCGGGTGGTCATCCCCTGATAGCCTGCCAGGAGGTAGACGTGAAAACATGCTCCCTTTC
CCCCTCCCATGACGAACAGTGGCTTTTGCAGACCCTGCAGGAGATCGGCACCTCCCTTGG
TGGCCATGGTGTGCGCATAGCCGGTGGCTGGGTACGCGACCACCTGCGGGGGATCGTCAC
CAGTGATATGGACGTCCTGCTGCTGAACATGGATGCCGAGGCGTTCGCTGAACGGCTGCA
GCAGCGGGGGTACGGTTCCCGGCATATCATCGAGCCAAAGCCGGCTCAGGCCCGGATGGC
GCGTACGGTCAGGGTCTGCCTGTCACTGCCTTCGGGGGAGCGCTTTGAAGTCGATCTGGG
AACCCTGGCCACTGGCGATGGGGAAAGTCTCGATGAAGCTTTGCGCCAGGATGCTGCGGG
GCGCGATCTGACCATTAACGCCCTCTTTTACGATCCGGCCACTGCGACGGTGGAAGATCG
CACCGGCCAGGGGCTCGATGACCTGCGCCGTGGCCTGCTGCGGGTGCCCGGTGCCCGTCG
CTGTAACCTTTGGGACGATCCCCTGCGCCTGCTGCGCATTGCCCGCTTCCATGCCACCAC
CGGCTTTGCTGTCGAAGCGCAAACCAGGTGTCTGATGGATGATCGGCAGCTGCAGCAGCG
GCTTGTCCGGTGCACCAGCCCCGAGAGAATCGGCCAGGAGCTGCTGGCCATGTGGTCGCA
TCCCCGGGGGAGCCGGGCCATGGAGCTGCTGCATGACTGTGGTGTTCTGGACGCGCTGCT
GCTGGCATCCCAAGGTGAGGGAGAGCTGGTGGAGCAGCTGGCCTCCTGGGATATGGATCA
GGGCAATGGACACCACGCGCTGAACCTGTGGCAGCACAGTATTGCCGCCATGGCGTGCAT
GGGTGGGCAGCAGGCCGATGCCGATAGACAAACCCTGGCCTTGCTGCAGGCGGCTGCTTT
GCTGCACGATGTGGGCAAGCGCTACCGCCCCCTGTGGGGCGAAAAGGAAGGGGTGGGTCG
CACCTATCACGCTCACGAGCACACCAGTGCCCACATGGTGCAAAGCCTGTGTATCTGGCT
GTGTCTTGGAAGGCGTTTCTGCGAATCACTCTGTGCCCTGGTGCGTGCCCATATGCTGCC
TTCGGGGCTGAAGGATGCCAAAGATCCGGCATTGCGTCGCTTTCTGCGCCGTATGGCTGA
AGAAGGCGTCCAGTGGCGGTCGGTTTTTGCCCTCAGCCACTGCGATATCCTGGCCAAGGG
GCAGGCCGATGAACAGCTGGCACCTGTTCTGAGTCAGCTGGCGAGCCTGGAACAACGTCT
GGAGGGTCTTGAAGCCCAGGCCGCGTCCCTTGGCACGCCCATCGGGCGCCCGGTGCTCAA
TGGGCGCCAGATCATGGAGGTGTTTGGCAACAGCACGGCGGGCCCCTGGGTGGGAGAGGT
GTTGCAGGCCCTTCTGGAGATGCAGGACACCGAACCGGCCATGGACTCTGCTGAAGCCGC
CAGGCGTCTGCGGGCCCTGTTCCCTGCCTATGGAGCCCCAGAACGCTGAGCTGATCTCAG
GTTGCATGGGCGCAGCAATCTTGCCAACAGTCGCTTTCGGTTGCGCAAAGTGTCTTGTGG
TGCTAGCATAACCAGGTTTCTTTCCTGGTGCTTTTCTCTGAAGCAAGAATCCCCTGGAAA
AATACGGAAGGATCAAAGCCATGGCATCCCATATTCTTTTCCGTCTGCGCGAAACACTGC
GTTTCCTGGTGGCGCTTTTCAGCAGCCGCACCGGGCGTGGGTTTATTGCCGTATACCTGC
TGAATATTCTGGTGCTGGCGCTGGTGGTTCTGCTGGGCTTCTCCGCTCTGCTCTTCGGCC
TCTTCGAGGGCATGGTGCTGCGTCGCCGTACCATGATGCTGAGCCTTGGTACCCTGGTGA
CACTGCTGGTAACGGTTCCCCTGATCACCATGCCCTTCTTCTCCTTCAAGGATGTCATCG
ATCGCTTTGTCAACCTGGTCACTCGCCGTCGGCTTTTTGTGCACCTCAGTGATCACGTGT
TTTATCGCCCGACGGTCAGCGGGCATATCTCCCTGCATCTGGCCAAGGCCCACGCGATTC
TCGACGAAAAATACCGCCTGCTGTGTGCCGCTCCCCAGGGCACCAGCCAGATCAGTCGTC
AGCTGGCCATTTCTCTTGGACGCTCCATTCGCGATGCCGTGCGCCTCTCCCGTGACCTGG
TGGAAAAAGGTCGCCTGAAAAAAGAGCAACTTATCGTGGGCGCCACCTATGGCTATCTTT
TCGGAGCCGCCAAGAGCAAGCTGGGGCTGCGACGTCATCAGCCTTCATGGTTCCAGCGCC
TCTTCAGTGATCTGTTCTATCGCTTTGGCGCTCTGCATGCGGTGTATATGTATTTCATCA
TCCACGACAGTCTGCCTCCTTCCTTTGACCCGGTGTATTTCATGGCCAGCATTGAAGATG
TGGTGGGCACAAACAGCAGCGAGGGTCCGCCGTGCTGAAGACATCTCCCCAGATGCAGGT
TTTTGGCATCGTGGGCAAGGACACTTCCTATTCCCTCAGCCCGGTGCTGCACAATGCCAT
GTTTCGCCACAGCGGCTACGGTGGTACCTATGTGGCGCTGCCCGCCCGTGACGAGGCCAC
GCTGCGTGGTCTGCTGGCGGCCTGCCGTGGCGGTGCTGTGCGTGGCTTGAATATCACCGT
TCCATGGAAAGAGTCGGCAGCCGCCCTGGTGGACTTTCTGGACCCCACCGCCCGCAGCTG
TGGAGCGGTCAATACGGTTGTCTGCCGGGAGAACGGCCTGTGGGGCTACAATACCGATGG
CAATGGCTTCTGCCGCAGCCTGGTGGAAGAGAGCGGCATGATCCTGGAGGGTGCCCGGGT
GGTGATCCTGGGTGCCGGGGGCGCGGCACGGGGCATTGTGCACGCGCTGCTGCAAAACGC
CGTCCACTCGGTGCTGGTGTATAATCGCTCCCCTGAGAAGGCGCGTCGATTAGCCCATGA
TGCCGCTGATGCTCGGGTCAGTGCCGTCAGCGAGCTTCCTTCCATGGAAGGAAGCATCGT
GGTCAATACCACCAGCGCTGGCATGAAGGACGATCGCACGCAGCTCTTCAGCGCGCAGCA
GCTGAAAGGGGCAGCCTATTTTTATGATATTGTCTACGCGCCGGCGCGCACCATTCATAT
GGAAATTTCCTGGAAGGCCAATGTGCCTTGCTGCAACGGCAAGGGCATGCTGCTGTGGCA
GGCCCTGATCGCCTTTGAGCTCTTTACCGGTTTCAAGTGTCCGGTGAGTGCGGTGCGTCG
CGCCCTGGACGAGGCAGCCGCCAATAAGTGGTTTGCCGAGTGACGGTGAGCTGTGGAAAG
AAAAAAAGCCGGATCGCAGAAGCGATCCGGCTTTTTCTTTGATCTCAGGTGGTCAGTGTA
AGGCAGTGCCCCAGGGTTCATTGGCCATGCGTACCATGTCCTCCACCCCCAGGGTGATAT
TGTCGAGAATCACATGATTGATGATGCCCTTCATTTCGTCCAGATCCAGGGCATCGCCCT
TTTCAAAGGAGGCCATTTCCACACGGTCGAGAATGTCCTCGATGGTGTGGTTGTCCAGAA
CATTGAACTGCTCCATGAGCGAGAGAATGTTCTTGGCTTCGGCATTGAGAATCTTGCCGA
TACTTTTGCTGGGATAGGTAATCCCCTGTCCAGAGCGGTAAATCAGACCGGCTGAGTGGC
TGGGGATGGATTCCAGGAAGCTCACTGCGGCTCCGATATCCTCTTCACGGTGTCCCAGGG
TCTCCATCACATCATATATCGCATCGACATCGCTCAGGCTGCGCTCTTCAATCATCAGCA
TATTGACGATGGTCTGTGCCAGTTGGGTGTGCTTGTTACTTGTGCTCATGTGGTCCCCCT
CTCAAGATAATACCTCCCTGAGTTGTGAGATATATAGCCCAACAGCTCCAGTTCCGCAAG
AACTTCCAGAAAAAAAGGGCCTTCCAGCCCACTGCCCTGTCGCAGCTCTTCCGCACCCAT
GGCCCCCTGATCCCGTAGCAGAGATAAAATTTTCCGTTGTTCCGCGCTGGTGGTCTGATC
TTCGATATGGCTGGTATTTTCTGGAGCGAAAAGAGCAGCCAGCGAAGGCAGGGAGAGCTC
ATTGGCAATATCCAGAGCCGAAGCAGCCAGATGGGCTCCCTGCTGAAGAAGCCAGTGGGA
GCCGGCCGATTTGGCCGAAAAGATGCTGCCTGGAACGGCAAAGACCTCCCGCCCCTGGTT
GAGGGCCAGACGGGCGGTGATCATGGTGCCGCTCTTCAGGGCGGCTTCCACCACCAGCAC
TCCCAGGCTCATACCACTGATGATGCGATTGCGGCGGGGAAAGTTAAAGGGTTGAACTGC
TGACCCGGGTGCGAATTCGGTTATCACCGCTCCACCCTGATTGACGATCTGCTGGGCCAG
GCGGCGGTTCCCCGCCGGATAGACCCGTTCGATACCGCAGCCCATGACCGCGATGGTGTT
CCCTGCCGTGCCCAGGGCCGCCTCATGGGCGATGGCATCAATGCCCCGCGCCAGTCCGCT
GACGATGCACATGCCGTTGCGGGCAAGGTCGCTGGCGATGGAGCGGGTGGCCTCCTTGCC
GTAGGCCGTGGGGCCACGGGAGCCCACTACGGCCAGGGCCGGTGTGGGTGGCAGCGTGCC
GCGCCCATAGAGAATCAGGGGCGGATCGGGGATATGGCGCAGGTGCCTGGGGTAGTCGTC
ATCGCTCAGGCTCACCACCCAGGCGTCTGCGACGCGGCTGAGCAGCTGGCGCTCGGCTTC
ATAGTCCTTTTGCAGGCGGGCGCGTACTGACGGGGAAAGCACTTCCCGGGCCAGGGCGGT
GAGATCCAGGGAGCCCGCCGGAGTCTCCTGGCGGTATATTGTACTCCCCAGGTGCTCCCG
GAGGGCAAAGCAGGTGAAGTAATCGCGCATGGCTATTGCTCCACTGCCCGCAGCACAATG
CGTCGCACGAAGTTTTCCTCCTCGCGGCGGTCGGGCCGATTGGCATCCCGGCCAATGATG
TAGGCGGTGAGCATCAGCAGGGCATCGCCTACCTGGTGCCCTCTGGGGACACCCAGGGCC
ATCAGTTCATCGCCACGAAGAATGGGGTGAATGGTGCGGTAGGAGCGCAGGTACTCCCGC
AGGAAGTGTGCCGAGGCCTGCTGATTCCCGTAGACGATGGCCAGCAGCAGCACCTCTTCC
TCGTGACGCTTGACCAGACGCAGTTTCTGCCAGAGCTTGCCGGTTCTGCCCAGTTCGTGC
AGCAGCATGCCGGCTTTGGAGCAGCCGAAGGCGATGATTTCGCGGTCGCGCTGGGGAAGC
TCCTGCAGAATGGGCAGCGCCATGATCTGCTCGGCTTTGATGGTGCGCAGAATGAGGGCG
CAGTAGAGGGCGTCGCGCCGCACATCCTCCAGACGCAAAAAGTCCGACACCACCAGCAGA
TCTTCCATGGATTCCACCAGCTTCATGGTCTTCTGGTCGTAGCCCAGGGCGGGATGAATG
CTGCGCATCAGATCCAGTTCGAACAGGCGCGCCATGTGTTTGGCAGGCTCCTGTTCCAGG
AACATGTGGCGCAGTTCTTCGTAAATGCGATGGCCGCTGATATGCTGGATCAGGTCCAGG
TCACGGGCGGAGCGCAGCAGCTTGATGGTCTGCTCGCCGATCTGAAAGCTGTAGCGCTGC
TCAAAGCGTACGGCGCGGAAGATGCGGGTGGGATCTTCAATAAACGACAGGTTGTGCAGC
ACGCGGATCTTCTTGTCACGGATATCCTGTACGCCACCGAAGTAGTCGATGAGCTCAAAG
GTGTTCAGGGAGACCGCCATGGCGTTGATGCTGAAGTCGCGGCGGTAGAGATCGCGCTTG
ATGGAACCCGGGGAGACGTTGGGCAGGGCGCCGGGGTGGTCGTAGTACTCATTGCGGCTG
GAGGCTACGTCAATGCGGAAATCGTCGCCGGGCAGGATGATGACACCGGTGTTGAATCGC
TCGTGGACGCGAATACGTCCGCCCAGGCGCTCCGCCAGACGATTGCCGAAGCTGATGCCG
TCACCGGCCACCACAAAGTCCATATCCTGGTTCTTCACGCGCAGTACCAGGTCGCGCACG
ATTCCCCCCACCAGGTACACCTGTATATCCATCTCATTGGCCAGCTGGGAGGCCTCTTCC
AGGTAGGCAAAGGCCTGGCGGCCCATGACCTCCACCAGCATCTTGCGCACATGGCGGGGG
CGGTGGGTCGAGCGGGCGCGCTCCTGGGCCGGCAGGGTCTCGTCGGTGTCGTGGCGGTAC
TCGCGCAGCAGATCGGTGCGGGTGATGACCCCTGTCACGCGCTTTGCCTCCACCACGGGT
ACCATGGCCTGACGGCCGCTGAGCAGGATATGCTCTGCCCGGGAAAAGGGTTCGTCGGCC
TCGATATACTGAATGTCGGTATCGGTGATGGAAGTGACGCTGCGCCCGCCAAGGCCGTGG
AAGAGCGCCTTCATGCACTGATTTTTCGAGAGGATGCCATAGAGGCTGCCGTCGGGCTCC
ACCACTGGCAGGCAGTTGACACCGTCACGGGAGAACTGCTCATAGGCCTCCTGAGTGGAT
TTATGGCTTTCGATGGTGATAGCGGGCGAACTCATGATGGTGCGGGTGCGCTTGGAGCGC
GAGATGATCTCCTTGAGGGAGGCGCGGGTAAAATCCATGGCCTGCACCAGGGTCATCTCC
TTGACGGTAGCACTGGCGGCTTCGTGGTGTCCGCCGCCCTCAAAGAGGGCCGCCACGTCA
TTGGCACCCACCATGCTGGTGCTGCGCACGATACAGTAGATGCGGCCTTCCATGCGCAGA
AAGACGATCAGCAGGGTGCAGCGACGCACGCCCATGACATTGGAGAGCATTTCGGAAACG
TCGGGGACATAAATGTGGAAGTCGGCGTGGCTTATGCCGACGCTGACTCCCATGATACTG
AAGGTCTCAAAATTCTTCAGCAGGTCGCTGAGGATATGGATATCGGCGTCCTTCCAGTCG
CGGGAGAGAATCTGGTGAACCTGTTTCAGGTCTGCTCCCGCCGCAATCAGGTCTCCGGCG
CAGTAACAGTCCAGGGGCCGGGTGGAGGAATAGCTCAGGTGGCCAGTGTCTTCGTAGATA
CCGCACAGCAGCAGCGTGGCCAGCCAGCCTTCCAGGGCGATATGCTGCTTCTGCAGCAGG
CGCACCATGAAGCTGGAGTTCGCGCCACAGTTACAGTAGTGGTGTTCGATATCCCGGTCG
GCCACCTCTTCATCCACGCCGTCCTGGTGGTGGTCGTAGACAATGGTGGGAACTTTGCCG
AATGCTTTGCGCAGCTTGCCAAGGCGTCGTCCATCGCTGGCGTCAACGACCACCATGTGG
CTGATGTCGGCGATGTTCACTTCCGACTCCTTGTACAGGGAAATGCCAGCGGGTAAAGGG
TACAGCTCCAGATAATCCTGAATATTCTGAGACAGGGAGCCTATTATGACGATGGTGGCA
CCGGGATGCAGGCATGCCGCTGCCACCATGGAGGCGAAGGCGTCGAAGTCGGGATTCTGG
TGGGATGTGATCAGGCGCATATTCCCCCATACCGTGAAGTGATTTTCTCGCAGGTGAGGC
CTGAATGAGGAGATTAGTAGACAATCGGGGCACTGGCAAGGGAAAAGGACTTTTCCCCCG
TTGCGGATTGCAGTAGAGTGAACACTGCAGCAGGCTGCGTAAAAACCTGTGGGAAAACGA
GGAAACCATGCACGATCGCCATGTCCATAGCGTCTTCTGCCTCCACGGCAGTGGACGTCG
AACGGAAGATATTCTGCTTGAGCGCATAGAGGCTGGCGCCAGCCGTGTCACCTTCACCGA
GCACGCTCCCCTGCCTCCGGGCTTTGACGACCCTTCACCCCTGCGGGACTCCTCCATGGC
CATGGAGAAGCTCATGGAGTATCGTGCGGAAATCCTTGAGCTCAGGGCCCGCTACGCCGG
AAAATGCGACGTGCGCTGCGGACTGGAAGTGGATTACATAGAAGGCTATGAAGAGCCGAT
CCGCCAGTTTCTCGACCAGTATGGGGAGCTCTTCGAGGATAGCCTGCTTTCGGTGCACTT
TCTCCACGGCTCCTGTGTGGACTTCTCCCCCGAGGAGTTCGAGCGCTTGCTTAGCGAGCA
GTATCAGGGCGATCTGGAAGCCCTGTACCGCGACTACTACCGCGTGGTGGCCCTCGCTGC
CCGCTGGGATGGCGGAGCGCATAAGCCCCGGCGTTTCGGGCACCTGGATCTGGTGAAAAA
ATTCCGCGATCAGTTTCCCCTGGAGCCAGACAAAGCCAATGCGCTGGCCATCGCCATTCT
GCCTGACATTGCCGCAGGCGGCATGGGCATAGAAGTGAACACTGGCGGTCTGAAAAAGCC
GTGCCGGGAAATCTACCCCGCCCAGCCTGTTCTTGAAGCGGCGAAGGCGCTGGGAATAGC
CCTCTCCTATGGAAGCGACACCCACTGACAGGCGGCAGGAAATCATCTGCCGTGGCCTTT
TTGTCAGCTCGTCACTCCTCCCCTTCACCTTGACCAAGGAGACTGTTGAGCCCCTCACAC
AGGCGCATGCCGTACAGCACGATTACCCAGGAGACATAGACCCACAGCAGCAGGAGCAGC
AGAATGCTGAAGGAGCCGTAGATGGTGGTGTACGCTTTGTTTATGACCGCGTAGGCCACG
AAGAGCTCCTTGGTGATATTCCACGCCAGGGAGGTGACCAGGGCGCTGATGGCGGCGTTT
TTCAACTGGATCGGCTTGTTGGCGGAGATCCTGAAGACGATGATGAAAGCGGCCCAGGCG
ATGGCATAGGGTGCGACAATGGCAAGATCCAGCCCCTGCAGGAAAGGGTTGCGCGCCAGG
GTGACCTGGGCGGTGGTGGTGAAGTAGAGGGAGAGGGCCAGGCCGATGGGCATCAGGGTC
ATGAGGGTCCAGTAGGTGGTCAGGGACTCCCAGAAGCTGCGGGTTTCGCTGCGGAATATC
CGGCTGGCGATGTGCTGGTAGTTCTTGAAAAAGAGAATGGATGTGGCAATCACGTACAGA
GCTCCCATGATGCCAAGGCGGGAGATATCCCCCAGGAAACTTTCAAAGAAGTGCGCAGCC
GCGTCCACATTGGTGGGCAGCAGGTAACCCATGAGGAATTCCCGCAGGTCGGCCAGCTGG
TCGCTGAAGCCTGGCAGGCGCGTGGTGACGGAGAGGGCGATCAGTAACAGGGGGATGAAG
GCGAAAATGGTGTAGAAGCTGAGACTGGCAGCGGAGTAGCCCAGCTCGGCGTCGAAAAAC
CCAAAGGCCTGGCGCAGGTTGCGGCGCAAGCCTTTGAGCCATGTATTCGGGCGGCTGGCT
TTGAGGGTACCCATGCCGCTGCCCGCTACTGCTGCTGGCAGCGGCGCTGTACTTCTTGTG
CCAGCGCGTCGTTCATCAGTTCGAACCCGGTGCGGGTGGACTCGGCCATGGCCCGCTTGA
AAAAGGGCACCAGAATGCCCGTGAAGACTTCACGGTGAACCAGGTGGGTCTGGCCATCTG
AATCGTGCTCCAGCCTGAAGGAATGGACGCCGGTCAGGATGCCGGGCAGCAGGAAGCGCC
CCTGCCAGGTGAGCTCCTGCTCCCTTTCGCAGAGGAGAATGCGGGGAGAGAAGCGCATGG
GAGAGGTGCCGTTGGGCTGTTGGAGCGTAATACGCAGGCGTGCCCCTGTTGTGGGCTCGC
CCTGGATTTCGGTTATAAAGGGATTCCAGCGGCTGTAGGCCGCGAAGTCCGTGATAGCCT
GCCAGACGGTGGGTAGTGGGGCGGGTAGCGTCATTTCAGTTGTGATTTCATGGGCGAATC
CACCCAGGGCAGAGTCCTGCAGATTGTGCATGCTCTTCTCCTTGTCTGTTGTTGCACTTT
TCTGCCGAATGTACACGCTCCTGTCGCTTCCTGCAATCTCTGGTCGACAGAATCCCTGTG
ATGCCAAAACGCTTTTGCGTCACGGGGTTTGCGCGGCGGAAAACCATGATGAGATTTGGT
TCTAACCTACTTGTGAAAAATATTTTACATGACAGTGAAACTGTGTTATATCTCCGCCGT
TGTTACGATTTGCAACAATAAAACTATACAGAACTAATGAATCTGTTTGAGGCAAACTAT
GAAATTCACACGGACGATCAAAGGTCGATTGATTCTCTTTCTCGGTCTGGCGGCGATGGG
TACTGCCATACTGGTTGCCATTGCGCTGAACGCACTCTACACCAGTCTGCACAATGCCAA
GGAAGCGGCAGTGCAGGAGATCACGGAGTCGCTGCACAGCGTTGTGGCTGACTTCTGGCA
GATGTCCCGCGAAGGACTGATCAGCGACGAGCAGGCGCGCGCCTCTGCCCTGCGTGCCCT
GAAGGCTGTGCGCTATGGCGATAACGACTACTTCTGGGTCAACGACATGCAGCCGCGCAT
GATCATGCATCCTACCAATCCCAAACTGGATGGACAGGATCTGAGTGGTTTTGAAGATCC
CAACGGCAAGCGCCTGTTTGTGGAGTTTGTACGCACGGTGCGAGAAAACGGCAAGGGGCA
TGTGAACTATCTGTGGCCGAAGCCCGGTTTTACCAACCCGGTGCAGAAGACGTCCTATGT
TATGGGATTTGAGCCCTGGGGCTGGATTATCGGCACCGGTGTGTATATCGATGACATTCA
GGGGCTCTTCTGGGCGCAGGTGCGCAATATCGCGGTAACAGTGGGGGTGCTGATTCTTAT
CCTGATGGTGCCCATGTTCTTTATCCTGCGCTCCATCATTCTTTCGTCTTCTTCCATTGC
CCGCGTTGCCGAAGATCTGGCCAGCGGTGAGGGTGACCTCACCAAGCGAATCCCCATTAC
CGGCGAGGACGAGCTTTCCCAGGCGGCAAAATTTGTGAACCGTTTTCTGGACAAAGTTCA
GGCCATTATCATTGATGTGCGCGAGGTCTCCCACGGTGTTGCTTCCGCCAGCGAGCAGCT
CAGCAGCTCCTCATCCCAGATGTCAGCCGCCATGAACATGCAGGCGGAAAACGTCTCCAA
GATTGCTTCGGCATCTCTGGAAATGTCCCAGACGGTCAATGGCATGACAACCAATGCCGG
TGAAATCAAGGAGAACGCCAGCCTGGCTCTGCAGGCCGCCCGCGAAGGCGGTGCTGTTAT
CCGCAGGTCGGCCGGGGAGATGGAGAGCATTGTGGAGCAGGTGAATACCGCTGCTGACTT
TGCCACAACCCTGGAGGAAAACGCTTCGCGGGTAGAACAAGTGATTCAGGTCATCAACGA
TATTGCTGATCAGACCAACCTGCTGGCTCTCAACGCGGCTATCGAAGCTGCCCGTGCCGG
CGACGCCGGCCGCGGATTCGCCGTGGTCGCCGATGAAGTGCGTAAGCTGGCCGAACGCAG
TACTCAATCCACCAGTGAAATCATCGACATTGTCAAGAGTATCCAGGGGGGGATCAACCA
GATGACTTCCGCCATGGGTCTGGTGAATGAAAAGGTCAACCAGGGCTCTCAGCTCTCGCG
GGACGCCGACAAGTCCTTCGTGGTCATCCTGGAGAATATCCAGACACTGCAGCAGCTCAT
TGAGCACAATGTGGGGGCCATGGAAGAGATGTTCCGCACCTCGGAGCAGGTCAGCGATGA
CATTCAGTCCATCTCTTCTTCCACGGAAGAGTCCGCCAAGGTTTCCGAGGAAGTGGCCCT
GGCTGCCAGCGATCTGGCCCGTCTTGCTGGCGAAGTGCAGCGCCATCTGGGAGGTTTTAT
CGTGGATGACCGTTCCCAGCAGAAAATGCTGGCACCCCGGTAGGTTTTTGGGGGAAATAC
TGGTCAATGGGCCTTTCCCGTGTTAGGGTTTGCCAGGTTTACCCTGAAGCTATTTTATCC
ATGAACATTGAGGAGCAAAAACACATGGCACACGTAAAAATCGGCGATACCGTACGCGTT
CACTATACCGGAAGCCTGGCGGACGGAACCGTGTTCGACACTTCCTATGACCGCACTCCC
CTGGAGTTCACCGTGGGCGATAAGACGATTATCGCAGGTTTTGAAGAGGCTGTTGTGGGG
ATGAGCACTGGTGAAAAGAAGAAGTTTGAGCTGAGTGCCGACCAGGCCTATGGCGAGCGT
TCTGACGAGATGATCTATACCATGGATCGCAATGCGTTGCCGGGTGAGATCGAGCCCCAG
GTGGGCATGGTGCTGCAGGCGTCCTTTCAGAATGGCCAGGTGACCGATGTGCAGATCACT
GACGTTACCGAGGACACCGTGACCCTGGACGCCAACCACCCCCTGGCTGGCAAAAGCCTC
CACTTTGAGCTGGAGCTGATGGAACGCGACGAAGCCTGAATGGCTTGCGAGCAGACACTG
ACAAAGCGGCATCCCTGCAGGGGTGCCGCTTTTTTTTCTATGGGAAGGACTGGTCTTACC
CAGAAGCCCTGTCTGCAGTCCTGGCATCGTCCAGCATCACACAGGGAAGCTCCAGTAGAG
CGTCAGTCTGCAGGTGAATTTCATGGGCAATAGCCCGATCCAGCTTTTTGCGCCAGCGCC
GGGGAATGCTGTCCACTCCGTAGAGGGCACCGGCCAGAATACCCGCAATGGCCGCGTTGG
TGTCGGCATCGCCCCCCTGATTGACCACCCGGATAATGGTCTCCTCGAAGGAGGTGCTGT
CGAAGAAGTGGTGCATGATGCACTTGAACGTGTGCACGATATAGCCGCTGTTCTCACCTT
TGTAACGGGAGTAGGAGTACTTCGGGTGTTCGATGATAAAGCGGGAGACCAGCTTCAGCG
CTGCCAGCTTGTCCCCTGTCTCCAGTAGACAGCGGGTTACTTCGCCGAACATCAGGGTGA
TCTCATCGGCGATGAAATTATTATGGGTAAAGTGGCACTGGCGCAGCGTCATGGGCGCGA
AGTGCTGCCAGTCCTTCAGGCAGTAGAGTGCGATGGGAAAGTTGCGCATCAGCCCGCCAT
TGCCCGCCGAAAACTCCGATTCCGCCGATTCCAGCTGCCCCTGCAGCATGTACTCACGAA
TTCCCCGGCGCACCGTGCTGCCGATGTCGATGGGCTTGGAGCGCATCCATTGCACAAAAC
CATCGGCCACCCTGGGCAGGCTGAATCCGCCGCCGTCGATGATGCTCTGCCCCAGGCTGA
GCGACATCTGGGTATCGTCCGTAACCTGCCCCGGCTTCACCCCCAGCCAGCCTCCACCCA
CAATCTGCTTCAGGGTGCCGTACCTGGATTCGATCTCCCGTGGCGTCATGAATTCGGTGG
TGGCCCCCATGGCATCGCCGATGGCAAAACCCAGATAAGCCCCGAGGGCACGGGTATGTA
CCATTTTTCCCATTTACAGGTTTATCCCTTCCGTGTTAATTCAGACCTCAAGCCGCTGAA
AAACGCCCATCTGCGGCGTTGCCTGCGGTCGCTCGTCATTGCAACGTACGGGGAGTACGC
TTCATTCCTCGCTCTGCAGGCGTCTAGCACCTGAACATTTTTCAACAACTTGCCAGCGAG
GTATCTCAGTACATTGTTAGCCCCTTACTACCACGCCACCAACTGGATTCACCTGCCCGC
ACCCCTCTTTGCCAGCAAGGAATACAACCTCAGTGTCACCCCCGAATCGGAGGTGCGCAT
CAGCGGTGTCTACGAATACCACTCCGAGCTGTTTCGCGCCATCCATGCTGCGGAAAGCAT
CGAGGAGTCATCCCGCATCTTCCAGGGCTACCTGGAAGTGCTGTTCAACCTGGATGAAAA
AGTGCGCGGCAAGAAAGTGGCCAGCTACCTGCGCCTGCTGCGCGGTTGGCTCTTTGACGC
CAACAGCTCCGAAGGCGCCGTGCTCAAGGGCTGGGTGGAAAGCCGCTTCGGCATCGTGCC
CTTCTACCACCGCCAGGTCATCTCCAGCATCCATACCACCGCCTATCACGAATACACCCG
TGAACGCATGCACCCGCGCCTGAACCGCAACATGGTTTACTACCAGCTGGATCTGCTCTA
CGCCTACACCCAGACCATCATTCGCCGCTTCTTTCCCGACTACCTGCCGCGCATCAAACT
CTACCGGGGCGTTAACGACATCAACGACCACCTCATCATCGAGCGCTACGGCAAAAACCA
CGCCTGTATCGAACACAACAACCTGGTCTCCTTCAGCGCCGAAAAGGAAATCGCCCAGCA
GTTCGGCGACCATGTGATGGAAGTGGACGTCCCCTTCACCAAAATCCTCTTCTTCTCCGG
CATCATCCACCGTCAGGGCTTTGCCGGCGAGATGGAGCTTCTGGTGATTGGGGGGAAGTA
TGATACGCGGTTTTCGTATTTCTGAGCTTTTCAACAAAGCTCAGGGGAAACTGAGGCTGC
GCACCTTTGCCTCAACACATCCATAAAGCATTTCCATTGTCCTTTTTTGGTGCGGCCAAA
AAAGGACCAAAAAAGCCGCCCCCCGACGCCCGTTTCTCCGGTTCGTTTGCTCGCCTGCTC
TGGAGATCCGGCAGACGCTGCATCCCTGCAGCTCTGCCGGACCACCTGCTTCCTGCAGGT
GTCCCGTGCGGGTCTTGCCAGCCAGGCTTCACACTCACCGGACGGGCTCAGGGGGGATTA
TCTTTTGCCTTGCCTCTCCCCCGTGTGCTGTTCCAGCCAGGACGCGCTGACTGGAACGCG
GTAGACCCGAAGGGTTGCCGCCACGAGGGCGGCAACCGCAAACACAAGCCAGGGATGGCG
GTTGTTTGCGGTCCCCAGTTCCAGGCAAGCGGACGGCTGAAGAGGACAGCACTGGGGGTC
GCTTTTGCGCCACTTTTGGCGACCCAAAAGTGGCAAAAACTATCCGCTGCTCACGTCTTC
CCACTCCCCCGTATCGGGGTTGTAGTCCTCCACCAGTTCCAACTCTTCCGGACGAAAGCC
GATGACTTTGTTCTTTTCCAGGAAGTGCACCACAACGGCTGGGCGGAAGAGAAACTCCGT
CACCTCCCGCACAAAACCTTCATCCCCTTCATGAGCCACGACGCAGCCGCTTTTGCAGGA
ACCACAGGTGCCATCGTTGCGCACATCCTTATTGACGCGAACTCGCTGATTGACTCGAAA
TTCCATGATACTTCCCTTCACAGCCTGTCAGTGGCTTCTTGATATAGGTTAAACACGTAG
TAGGCACCGCCGCAGATGGTTTTTTCAGCAGCTTAGGGCTGCGTGCTCAAAACACCCCTT
GGGACACGCCGCCGCGCACGCCTTGCAGCCAATGCACTGGCCTTCTTTGGCCACTGCCAT
GAACATGCGGGTGTTGTCATCATCATCTTCCTCTTCCACCAGATTCAGCACCCCCTGGGT
GCATGCCTTGAAACAGCGTCCGCAGCCAATGCACACATCCGATGCCAGGGAAACAATAAA
TTCGGGAATCCAGCTGCTGCCGTCCTTGCGCTTGCCTTCCACAAATGCCATGGGAACCTC
CATTTGAATATCGGCGACGGACGCAGGGTGGTGCTTCATGTACTGCCTCCTGCGCAGCAT
CGTCGCGGGTTTTGCGAATTTCCAGAAAGAGCCTTCTGGCGGGTGGCTGAAAATCCTCTG
CCACCTGTCCATGGCAGGTAAGCAATGCCTGTGCCATCACGACCAGCCTTTTGCGTGCAA
TGGGTTACTGATTGCACCCACCTGAACCTGACAGGAGAACCTTGTCGGGTTTCCGACAAA
ATGTCAGGTTCGCACCAGTGGTGACGTTGCTAACTCACGAAATTCACAGGGATTCATGAA
GTGGCAAAGGGATTGCTTTTGTAGCTTGTAGAAAACGGCTCATCGTAGGAAGGAGCGCAC
CATGCACAGAACCACCCTCCCCCCACCCGACACCACCTGCGAGCACCATCAGGGCGGACA
GCATCAGCAGCAGAAAAAACCCAAATGCGCCAAGCCCACTCCTGGCGGAGCATTGGGCGG
CTGCGCCTTTGACGGTGCCCAGATTGTCCTGCTGCCCATCGCTGACGCGGCACACCTTAT
CCACTCCCCCGCCACCTGCGTGGGCAACAGCTGGAATAACCGGGGAACCCGCTCCAGCCA
CAGTGCCATGTATCGTCAGGGCTTCACCACGGATCTGACCGAAATGGACATCATCATGGG
AGCTGAGCAGAAACTGCTGCAGGCGGCCCTGGAACTGGCCCAGCGCTTCGCGCCCCCGGC
CATCTTCATCTATTCCACCTGTGTCAGCGCCATGACGGGCGAGGACATTGGTGCCGTGGC
CGCTGAAGTTGGCCGTCAGACCGGCATCCCCGTCATCCCGGTGGACAGCCCCGGCTTTGT
GGGCAGCAAAAACTACGGCAACAAGATCGCGGGGCAGGTTCTGCTGGAACATGTCATTGG
CACGGCCACGCCCCCCCACACCACAGATACCGACGTCGCCATCATCGCCGACTACAATAT
CGCCGGAGAGCTGTGGCGCATCGAGCCCCTGCTGGAGCGCGCGGGCATACGCCTGCTCAG
CCGCATTACCGGCGACGCCACCTACGCTGAAGTGGCCTGGGCTCACTACGCCCGTGCCAA
TATGGTGGTGTGCAGCCGCGCCCTGGTGGACATGGCCCGCCAGCTGGAGGCAAAACACGG
CATTCCCTACTTTGAAGGCTCATTCTACGGCATGCAGGCCACCAGTGACGCCCTGCGCAC
CATGGCGCGCATGCTGAAAGTGCCGGAAATACAGCAGCAGGTGGAAGCGGTGATTGCCAG
CGAGGAAGCCCGCACCCGCGCCGCTCTGGCCCCCTATCTGCCCTTTCTGAAGGACAAGAA
GGTCTTCGTCTACTCCGGTGGCGTCAAGAGCTGGTCCATGGTCTTTCAGCTGGAAGAGCT
GGGGATGGAAGTGGTCGGCAGCGGTATTCGCAAATCCTCGGAAGAAGACATCGAACGCCT
GCGCATTCATTTTGAAGGAACCCAGAAGATCATGCTGGAAAAGGGCGATGGCGCCATGAT
GCTGGAACTGCTGGAACGCGAAGGCGCCGACGTCTTCATCGCCGGCAGCCGCAATATGTT
CACCGCCATGAAAGGGCGCTACCCCTATGTGGACGTCAACCAGGAACGCATCTTCTCCTA
TGCCGGCTATGACGGCCTGGTGGAACTGGCCCGCCAGCTCTACCACACCATGACCTCGCC
CGTATTTGACGTGGCGCGCACCACCGCGCCCTGGGAAAGCCCGTAGGTGAACTCATGCAA
AGCCAGGAAGCTACCATAAAAGGCAATTCCTCTCGCCCGTTCGCTGCGCTCACTCAAGTC
GCCAGGAACGCCAAGAAGAACACAAGCAAAGCAGGGCTTTTACCAGCATATCTTTGCGCC
TTTGCGTCTTGGCGAGAAAACTCTGCCTTTCCTGCTTTTTGTCACACGGTAACCATGAAC
AGTTACTTCAAAGGAGACAGCAAATGAACCATCGCAACCTGCACGTCAATCCACTGAAAA
AAAGCTCCGTCTTCGGTGCCACCCTGGCCATGCTGGGTATAGACCAGGCGCTGGCGCTGC
ATCACGGTTCCCAGGGCTGCACGGCCTTCACCAAGAATATCCTCACCCAGCACTTCCGCG
AAATCACCCCCATGCAGACCACGGCCCTGTGCGATATTGCCACCATCATGGGCGACGACG
TCAATCTGCACGAGGGGCTTAATACCATCATCACCAAAGCCCAGCCGCGCCTGGTGGGCC
TGATCACCACCGGCGTCAGCGAAACCAAAGGCGACGATGTGGAAGGCGGTGTCAGGCGTT
TCTACGAAAAATATCCCCAGCACGCAGGGGTACCCGTCATCACCATCAACACCCCCGACT
ACCAGGGCGACGCCCAGTGGGGCTATGTGCAGGCCGTGCAGGCCCTGCTTGACCAGCTGC
CCATCGCGAAGCAGCCCGTCAACTCCCGTCAGATCACCGTGCTGGCCAGCATGGCCCTGA
CGCCGGGAGATGCGGAAGAGCTGAAGGAAATTATCGCCGACTTCGACCTGGAGGCCATCG
TCCTGCCCGACCTGGGGGCCACCATGGGCGGCGGCGTGGATCATTACATCAAGGTGCCCG
AAGGCGACTACCCCCTGGAAAAACTGCTGCAGGTGGGGGCGTCGGCCCACACCATTGCCA
TCGGCGCCAGCATGGAGGAAGTCGCCCGCAGCCTGCAAGAGCGCTTTGGTACCCCCATCA
GCCTGCTTCCTTCCCTGATCGGAGTTCACAACAGCGACAACTTCATTATGGCCCTCAGCC
GCATCAGCGCAAAGCCCGTGCCGCAAAAATACAGCCGCCAGCGCCGCCAGCTGCTGGACG
CCATGCTGGACAGCCACTTCTTCTATAACGGCAAAAGCGTCATCATCGCCGCCGAGTCGG
ACCTGGCCCTCAGCATGGCCGACTTTCTGCACCACGAAACTGGCCTGGACATCGCCTGCG
CCATCGTCAGCCACCGCCTGCCAGGCGAATCCGACCCCCACTACCCCATACTCACCGGCG
ACCTGGGCGACCTGGAAGACCTGGCCAACGGCTGCAGCGCCATCATCACCAACAGCAACG
GCATCCTGGCCTCCACCAGGAAAAACATCCCCCTGCTGCGGGTAGGCTATCCCATCAAGG
ATCGCCTCGGCGAACAACTGAAAGTCTTTATCGGCTACCGGGGCAGCCGCAATCTGGTCT
ACGAGCTTGGCAATATCTTTCTGGAACAGGACGAAGAAGCATCATTTCATTACAAGAACA
TTCGAGGAGTACCGGCATGAAAGTCGCATTCTGCACCAACAGCCTCAAGGAAGTGGACGA
ACACTTTGGCCGCTCCCACCAGATGGCCATCTACAACGTGAAACCCGAAGGGTATGAATT
CGTGGAAGTACGGGAAATGGGCGCCGTGGACAGCGCCCAGGACGCCCACGCCAGCAGCAT
CGAACGCAAAGTGCAACGCATCAAAGACTGCGCCATCGTGTACATGACCGAAATCGGTGG
CCCCGCAGCCGCAACCGTCGTGCGTTCAAAAATTCACCCCGTGAAAGTTCCCGCACCCCA
GCCCATCGAGGACATCCTGGCATCACTGCAGAAAGTGCTGGCCGGATCGCCGCCACCCTG
GTTGCGCAAAATCATGCAGCAGGAGGGGTAAAGGAAGAACCGCGAATAGACGCAAATACA
TGCGAATAAGCGTCAGCTATTCCCCTCCACTGGAGGGGTGGCGCAAAGCGCCGGGGTGGT
CGTCCAAAGCAGGTAGCAAATTCTTTTTTTGCCACAGGCAAAGGCAGGACATGAACACCA
GACAATATGATCAAGTAAACAAGGGGAGATAATGCGCTCTTGCGCATTATCTCCCCACTT
TTCATTGCAGTGTCCCAAATAGTATATTGCCTATGAGTACACATCCGCGTGTATGGCAAC
GAACGCATTCTCAGCCCCAAGAATGCAGCCTGGGGCTCTTTTTTCACAGCTTCGGAAGTA
CCATGGAAGAACGAGCCAGCCCCCACAGGAGAGCGAGGACTGAGTGAAGGCTATTCAGCA
GCCTGCAAGAAAGTTTTCCACAGATGGACGCAGATTTACGCAGATAACTCCAGGGGGTCA
GTTAAGACGGGCTTCTCGCAAAGCCACAGGGGAAAAAGCTATGTGATGATAATCTTGTGA
TTACAATAGCTTGCGCATATCGTTTGCTGTGATAACATCACATGACGAAGTAGCCTGGTA
CACAAAGTACTGCGCATGAAGAGTGGCGAGCCAGGAAAGCTCGATTAATGCTAAAGTTTG
CGACGAGCAGTTGAGTGGAGGAACTATATGCATCACATCTTACCGATTCCCCAGAAGTTC
AGAGCGTCATTATTGACGCCAAGTTGTGGTTAGGCTCACTATGGACAATAGATTGCCAGC
CGCCACGAGGGCGGCAACCGCAAACACAAGCCAGGGATGGCGGTTGTTTGCGGTCCCCAG
TTCCAGGCAAGCGAACGGCTGAAAAGGACAGCACTGGGGGTCGCTTTTGCGCCACTTTTG
GCGAAACAAAAGTGGCAAGAGAAACTCATCAGCAAAGTGGCTGCAATGTCAAGGGATGCA
ATTCTTGCAAAGCTATTGTCATTAACTCAGCATAACATCAGGGTTGGAGCTGACAATCTG
CTGTTTCAAAGGTGCGAAACTTCACCATGTAAGTTTACGTTACACAGGCAGAGAGATCAA
CTTTCCTGGCGTCACCCCATACGCTCCGTCTTCCAGGTCTGTGGCAAGCTGTTTAATCTG
CTGAGCTTTGTGCGGGGAGTGACACGGCCAGGCGGTTGTTCTTCGGTGCGTTAATGCCGT
AACCTGCCTGCCTTCAGGGAAATGCTGAAAACACTATTACCCCAACGCGCTCTATGTGTT
CCATGACGTCAGGGTTTTCCACCTGATGGGCCAGGATCAGGTCAACGCTGTAGGGAAAGA
GTATTTCATCAATAGCATCAGCCACTTGCAGGTATTCACTGAAGCTGAGTTCCGGTGCTA
TCAGGCACAGGTCGATATCCGAGTTGGGTCGGAAGTTTCCTTTGGCGCGTGACCCAAACA
GGATGGCTTTTGAGATTGCGGGGTGTTTCGCCAGCTCTTCGCGCAACTGGCTGGTGAGTT
CTGCGGATAAGCCGGGAATAGCTGTTTCAGTAGCCATTGCTTCTGTACCCCTGGAGTGTG
TGCAGGAGTTGCAACAATAGGGGGTGGTAGTGTTCGCGGATTTCGCAGGCGATCTGACGA
GCGGTCTCTCTGTTGTATGTGTGCGAGGTAAGGGTGCGACTTTTTACCATGGCAAGCCAG
GTGCTTCCTTCTTGAATCAGGCCCCGCTCAAAAGCCAATCGGATGGCATCGCGGCTGCCC
TGAATGCCTGTCTCCCCCTGTGCCTGATAAAAATCCTTCAGGCAATTCCACGCTAATTCA
TAGGTGTATTCAAAGGCCTGGATCAGCCCTTGTTCTTCGAGTTTGCTGAGTTGGCGCTGC
TTGCTCAGGATGACCGCCTCATCCAGCTCATTGAATGCTGCAGTATAATTGTTAAGCCTT
TGATGCCATCGTATGTCTTGCTGTTGCATAAACTATCTCTCCTGGATGTCAAGCTTGCAG
GAGCCTTGATTGCAGCAGCGCATATGTTGTGCTGCTCACCTGAGACTACCATCACATATA
CACTTTCGTCTATAGCTTGGTAGAGAGTATGACAGGGTTTTTCAGCAGTCTGCTACGGTA
CCAGAGCGCAGAAAAATCAGGCTTCACACCAAACCTCCAGCATCACAAAATAGCGTGGCA
CTTGCCCCGGCCCTCCTGACAAGATACAATTCACGGGTTTTTCTGCAATTTGCAGGGAAA
TCCCAAGTCACGCGATCAACATCGCCGATGGGATTTTTCGGCAGCCTCTGCCCTTCGGAA
GTGGGGACGACCTCACCGCTCCAATACACTCCGGGGACGACCCCGCACGTTGAAAGGACG
TTTCATGGCCTGGATTATTCTTGCCATTGCAGGGTTGTTTGAGGTGGCCTGGGCGATTGG
GCTGAAGTACACTGAGGGCTTCAGCCGGCTGTGGCCGACGGTCGGGACGGTATTGGCCAT
GGCGGTCAGTCTCTGGCTGCTGGGTGTGGCGATGAAGTCGCTGCCGGTGGGTACGGCCTA
TGCCATCTGGGTGGGCGTGGGCGCGGTGGGAACTGTGATACTGGGTATTGTGCTGTTTGG
GGAGCCGGTCAATGTGGCTCGTCTTATCAGCGTGGCCCTGATTATTGCCGGTATCATCGG
CCTGAAGCTTGCGACTACGGCTTGATGCAGGTTTTACTGAAATATTGCGAAAACTGGCAG
TTGTAGCCAAGGAGTTGTGAAAATATGCATGAATCGATGAAGAAATGGCTTTCGGCGTAT
GGTGTGGAAATGACGGAGCTGGTGATGGTGATTTCGGCACTGGCGCTGATTTTTACCATA
TCCCTTGTGATTCACGTTGTTCTGCACTGGGGGGTCATTCGCAATGCTGAACGCATGGCG
CGTAAGTCAGCAACTCCCTGGAAGTCGGCTTTTTTCGAGCGCAGTCTCTTTAATCGTCTG
GCTTTGGCGCTGCAGGGTATTATCATCTATGTTCAGGCTGATCTGTGGCTCAGCCCTGAG
GTGTTTGTCCAGCCTCTGCTGCAGACCCTTGCGCACCTGTGGGTTCTCTTCTTCGCATTG
CTTTCGCTGTTCTCACTGCTGGATACTCTGCTGGATCTGACACGCGATACGGCGCTGTCC
CGTGCGCTGCCGCTGCGGGGCATCTCCCAGGGGATCAAGCTGGTTGGCTCAATTCTGATT
GGCATCCTGATTATTGCTGCCCTTATCGGCAAGTCGCCGGTTATCCTCTTCAGCGGTTTG
GGTGCCATGACCGCCATTACCATGTTGGTGTTCAAGGATCCCATCATGGGTCTGGTGGCG
GGTATTCAGCTTTCTGCCAATAACATGCTCTCGGTGGGCGACTGGCTGGAGATGCCCAAG
TACGGGGCCGATGGCGATGTTATTGATATAGGATTGACGACGGTCAAGGTTCGCAATTGG
GATAATACCATTACCGCTATTCCCACTTCGGCGCTGATTTCCGACTCCTTTGTCAACTGG
CGGGGTATGACCGATTCCGGTGGCAGGCGCATCAAACGCAGCTTTTTCATTGATGCCAGC
ACGGTGCACTTCCTGGATGAAAGCGAGCTGGAGCGTCTGCACAAGGCGAAACTGCTGGGG
CCCTATCTTGATAAGAAAATCAATGAGATCAATGAATATAATCGGGAGCTGCAGGCCGAC
CTCTCATCCCTGGTGAATGGGCGTCGTCTGACCAACCTGGGTACCCTGCGCGCCTATCTG
CAGGAGTACCTGACCAACCATCCGCAGATTCACAAGGGGATGACCCTGATGGTTCGCCAG
CTGCAGCCAGGATCAAGCGGTATTCCCATTGAGCTCTACTGCTTTACCAATACCACGCGC
TGGGTTGAGTACGAGAGTATCCAGTCGGATATCTTTGACCATATTCTGGCGGTTCTGCCT
GAGTTCAATCTGCGGGTGCACCAGGCACCAACAGGTTACGACATGCGGGCCATGGGCAGG
GAACTCTGACATCGTCATCCTTGTTGGCATGTTCCCTGCAGACTTCAGTGCCAGCCTTCT
GTATGGGCAAATTTTCGCGAGTACTGGAGTGAACATGACAAGTTCTGTCCCTTTCTTCAC
CAGTTTGGTTGAAAAGCTACGCAGTTATGACAGCTATGGCAGCTGGAAGAACAAAACCGA
TGCGCAGATTGTGCAGCCCCTCATAAAAACCAAAGAAGACAAGAAGCAGATCGACACCAA
CACGGCACCGGATCAGCGGCATTTGTGGTTTGTGCGTATGTTCTTCGAGGCGGTGGCCCT
GGCAGCCGAGAAGCGGACGGGTGCCATGATGGTGGTGGCCCTTGATATCAACTTTGAGGG
GTTTGGTCGCGCGTTGATTTTCCACGAAGAGCGAATCTTGTTGCATCGCAGCCTGCGCAA
TGTGCAGAAATTTGGTTTCGCCAGCCTGGAAGAGCTGACCGGTGAGGGGGAAAAGCTGGT
GGCGATAATCGGGGAGCGCTTTGCCGATTCCGGGAATTGAACGGCGTTTCAATGCCATAA
GAGCTGCTTGTGCCATTGCTTGAGTGTCGCGTGGATTTTGTTGCGAAGAGCGTTTTTTGC
TGACAAGTAAAAAAATATTTGCTATATGGTGGTTTTAACGTTGCTTCTTATTCGCACAGG
ATTGCCGGGTTCTGGTCAAGCTTGTCCCAAGAAAGCACGACATTTTTTTTGAAGGATTGA
GAGATTATGAAGTCTATCTATGTTGGCAACCTGCCATTCAGCACCACTGAAGACGAACTG
GGCAACCTCTTTGCAGAGTATGGTGACGTGTACTCCATCAAGCTGATCGCTGACCGTGAA
ACCGGCAAACTGCGCGGTTTTGCCTTTGTTGAAATGGAAGACAACGAGAGCCTGGCGGCT
ATCGAAGCCCTTGACGGCTTTGAGTTCGGCGGACGCAAACTGCGTGTGAACGAGGCTCGT
CCCCGCAACTTCTAACAGATTGCAGAAAATATGAGAAAGCGCTGGCCCAAGGGCCAGCGC
TTTTTTTTATGTATTCAGTCAGCGCAGCAGCAAAAGTGACTTGCGGGTACGGGAAATCAT
AGTGGCAGTAAAGCTGCCAAAGAGGGTGGTGCGCAGGCGGTTCTTGCTGAAAGCGCCCAT
GACAATCATATCCACATCGTGCTCTACCTGGTAGTTCAGCAGGGCTGTCACGACGTCATC
GCCTTGCAGCGCCGCAAAGCTGGCGTTCACTCCGTTTTGCTGCAGTGATTTAGCGGCATC
GCTCAGGAGTTCCTGTGATTGGCTTTCCTGAGTGCCCACATGGACCACATGGCAGGGCAG
GGTTTTGAACAGAGGGCTGGTGGCCACCATTTCCAGGGCCTTGCGGCTTTTCTGCGAACC
GTCATAGGCCAGCAGGACGCTGCGGGGAGGGACAAAGTCTTCGGTTACCAGCAGGATGGG
TTCGTTGAGGGAGCGAATGATCACTTCCACCTGGGAGCCCACCCGGTCTTCGGCGCTTTG
GGTGTCTTCGCCCCGCAGTCCCAGAACCAGCACTCGCATGGCGTCATGCAGCTCCACCAC
GTTCTCGTAGAGTTTGCCGTGACGCTGCAGAATCTGGGCGGTTGCTCCAAAAACAGTCGC
GCGCTGCCTAGCCCGCTCCAGGGCTTCTTTACCAGCTGCGATACGCAGCTTGCTGGCTTC
GTTGTCTTCGCTGGCAAGGGCTTCCAGCAGGTCATCCCGGGTGCCCAGGCCGATATTGCC
GGTCATGTCGGTGCGTGGCTCCTGATTATCGCGCTCAATAGTATTGAGGAAGGTCAGGGG
ACGCTGGATGCGAGCCGCGATCCAGCCGCTGTAGTCGGCTACGGCATCACTCAAGGACGA
TCCGTCTACACATCCCAGTACGACTTTGTCGGTATCTTCCATCAGTGTTCTCCCAGTACC
CGTTGCAGTTCTTCAGGCTTGTCGTGCACGCCGAAGCGGTCGATGATGGTCTTGCTGGCC
TCATTCTGGCCAATCAGTTCGACTTCTGTTCCTTCGCGGCGAAATTTCAGAATGGCCTTA
TCCAGGGCATTGACCGCCGAAATGTCCCAGAAGTGGGCCCGACTCAGGTCAATGACGACC
TTGTTGATAACTTCTCTGGTGTCAAAGAAGTCCACAAAACGATCGGCAGAGTTAAAGAAA
ACCTGACCCACAATCCGGTAGGTGCGCGCTTCCCCAGACTCGTTCAGATCACTCCTACAG
TACATGAAGTGGCTGATTTTGTTGGCAAAAAAGAGTGAAGCCAGCAAAACGCCGGTCAGA
ACACCGTAGGCCAGATTGTGGGTCACGACCACCACCACGACTGTGGAGAGGACAACGATA
TTGGTGGAAAGGGGCAGGGTGCGTGCGCGCTTGAGGTAGCCCCAGTCGAAGGTGCCAATG
GATACCATGATCATCACCGCCACCAGGGCAGCCATGGGGATCAGGGAGATGTAGTCGCTG
AGGAACACCACCATGATAAGCAGGTAGACACCAGCTGACAGGGTAGAAAGCCTGCCGCGG
CCACCGGATTTGATGTTGATGATGGACTGGCCGATCATGGCGCAGCCAGCCATGCCACCC
ATGAAGCCGGAGAAGATATTGGCAAGTCCCTGCCCCTTGCATTCGCGGTGTTTATCGCTT
TTACTGTTGGTCAGATCATCGACGATGGTGGCGGTCATCAGGGATTCCAGCAGGCCCACA
ACAGCCAGCGCTGCCGAATAGGGCAGGATGATCAGAAGTGTTTCCAGGGTCAGGGGTACA
TCGGGCCACAGGAAGATGGGCAGCGTATCGGGTAACTGGCCCATATCACCAACGGTGCGT
ATATCCAGGCCCAGCACCAGGGCTGCACCCGTCAGAATCAGAATGGTCACCAGCGGCGAA
GGCAGCAGTTTGCCGATTTTGGGCAGGTAGGGGAAGAGGTAGATAATGGCCAGACCTGCC
GCTGTCATGGCGTATACATGCCAGGTAACATTTGTCAGTTCGGGGATCTGGGCCAGAAAT
ATGAGTATGGCCAAGGCGTTTACAAAGCCAATGACGACGGCGCGGGCCACAAAGCTCATG
AGGTGGGCTACTTTGAGGTAGCCCATGGCAATTTGAATAATGCCCGTCAGCAGAGTGGCT
GCCAGCAGGTACTCCAGCCCATGGTCCCGTACCAGGGTCACCATGAGCAGGGCCATGGCA
CCGGTGGCGGCGCTGATCATGCCGGGGCGGCCGCCAACGATGGAAATCAGCACGGCTATG
CAGAAGGAAGCGTACAGGCCGACTTTGGGATCAACACCTGCGATAATGGAAAAGGCAATG
GCTTCGGGAATGAGGGCGAGGGCAACAACCAGCCCAGCCAGCAAATCTCCGCGGACATTT
CCCAGCCAATCTTTTTTTGTGGAAAGCAGAAACACGAAAGCTCCAGACTGTGGTAAAGGG
TGAATGATGAGTTCGGGTATCCCCAGCGCCTGACAGGAATTGATGCTGGGTTATATGGAG
GGGCTTTGCACGGAGGTTTCCCCAGCAAAAAGAAGGAGCTGAATATACAGATTTTCGCGG
GAATTGCAACTGTGCGTTGCCACATATCTGCAGAGAGAGCAGGTTGGCTTCAACGCTCCA
GCATAGCCAGCATTTCCAGGTGGGTGGTGTGCGGGTACATGTCAAAACCCTCCAGGTGGG
TAAGGGTAAAGGCAGAGTTTTCCTGAAGGAAGCGCAGGTCGCGGGCCATGGTGGCAGGAT
TGCAGCTGATGTAGATCAGCTTTTTGGCATGGCTTGCGAGAATTCTGCTGGTCATGCCCC
GGCCGAGGCCGGTGCGGGGCGGATCGACCACAACGATTTGACGATCGCTGCCGATGGCGG
ATTTTTCTGCGTCGCCTGCCTGGAAGCGGGTGTTGGCAAGGTCGCGGCAGTTGCGCCGTG
CCAGTTTCACCGCTGGAGCAGATATCTCCCAGGCCTCCAGGGAGGCAGCACCTGAGGCGA
TGGCCCGCGAGAAGGTTCCGCTGCCGCAGTAGCCTTCAAAGACATGCTGTCCGGCGCAGG
CGCTGGCAACGTGGCTGGCCATAAGGGCAGTGACAAAGGGGTTTGCCTGGGCAAATCCGG
CGCTGTCAAGGAGCATGGGGCCAAAGCCGTAGTCTTCCAGAACCATGGAGGGAGAGCCTT
CAACAGGCTCGCAGGCGCGGTGATCGCGGAAGCTGACGGCGGCGCTGGCCTGAAGGGCGG
AAGCCAGCAGCAGGTAATCGCCGTCCCTGGGAGGTCGCGCGGCCATGTCCTGTACCACCT
GTTGCAGGGGTGGCGCCAGCACCGGGCAGTTGGCGACGGGGACGACCTGATTGGTGCCGC
GGGCAAAAAAACCGACCTGGCCATGGCGCACCTTGAGCTGGGCGCGGTGGCGATAGGCCA
CAGGTTCGGGTGAGGGAACCAGCGGGATTTCCCGGATCATGGACTGTCCGGCCAGGGTCT
CCTGGGCCATGCGCTGTTTAAGGCTGACCTGGTCGGGGTAAGTGATATGCATCAGATCGC
ATCCGCCGCACTTCAGGTAGTGGGGGCAGAAGGGTTCGACGCGCTGGGGCGAGGGTTCGA
GTATCGCTGTCACCTCAGCACGCATGTGGCGTTTTTTTTCCTGGGTGACACGCGCCTGTA
CCTGGTCGCCGGGGGAGGTGGCGGGCACGAAAACGGCTTTGTCCCGGGCGTACCCCAGGC
CAATTCCCGGCGGAGCATATTTCGCAATGGTCAGGGCGATGGACTCCTCGGATTGCTGGT
GTTTCATAAAAATTCTGCTTTCTTGACTTTTGTCAAAGGCGCTTGGTGGTAAAGGGGTTA
TAGTCTGCGGAAATATCCGATTTCTGGAGGTTCCCATGAGCTTGATCAAGAATATCACCC
ACACCGAAGTGCATCAACTGGCTGGACTGGTCGAATACGGCGAAGGCAAGGTGGTCAGCC
GCACCCTGACCCAGACGCCCCATGTGGGCCTGACCCTGTTTGCCTTCGATGCCGGTGAAG
GCATCAGTACCCACAGCGCCCCCGGCGATGCCATGGTGCAGATCCTGGATGGCAGCGCCG
AGATCACCATTGGCGAAACCACGGTGGTGGTGAAGACTGGCGAAGTGGTGGTCATGCCCG
CCGACATCCCCCACGGCCTGAAGGCCAAAGAGCGCTTTAAGATGCTGCTCTTTTTTGTGA
GCAGCCCGAAGAAGTAGATTGACCTGAACTCTGCGTGGCGCTTTCCATAAGCGCAAAGGT
TTCACACAAAGCCCTCTACGAACAAAGGCCACTCTGGAGAAGAGTGGCCTTTTGCTGTTC
AGGTGACGTTTTTCAGAAGCCTGTCAGAGCTGCCCGGCCATGTCCGCCAGCAGCTTTTCA
ATCTGGGCGTGGCGGTTTTTCATGCTGTTGCGGTTGGTGATGACCCGGCAGGTGGAGCGG
AAGATGACTTCTTTGACTTCCAGGCCGTTCTGGCGCAGGGTTTCGCCGGTTTCCACAATA
TCCACCACCCGGTGGGCCAGCCCCACCAGCGGTGCCAGCTCAATGGAGCCATAGAGTTTG
ATGATTTCCACATCGACGCCTTTGGAGGCGAAGAATCGCTCGGCCACGTTCACCATCTTG
GTGCCCACGATGGTGCCGTTATAGCCGGGGTTCTCGGTGGAGTAGCCCTTGGGCTCCGCC
ACCACCACATCGCAGCCACCAAATCCCAGGTCCAGGGGTTCGTAGAGATCGCAGGTGGAT
TCCTCGATGGTGTCCTTGCCGCAGATACCCACATCGGCAGCGCCGTGGTGTACATAGGTG
GGAACGTCCTGGGCGCGCACGATCATGAAGGTGACGGGTTGCTCCTGCAGGGGGAAGATC
AGCTTGCGCGAACCGCTGAACATGTCGCGGCAGCCAAAGCCGATCTTCTCGAATATTTTC
ATGGACTCTTCCTGAATGCGCCCCTTGGGCAGCGCGATCACCAGGTTCTTCTTCATTCCC
GTACCCTTTCTATTTTGGCTCCCAGGCGGGAGAGTTTTTCTTCAATGTGGTCGTAACCGC
GATCCAGGTGGTAAATGCGGCTGATTTCACTGGCTCCGCTGGCGGCCAGGGCGGCAATCA
CCAGGGACGCGCTGGCTCGCAGATCTGTTGCCATGACCGGGGCACCCTTGAGGCGTGGTT
TGCCCTTGACGATGGCCCGTGAGCCCTGCACTTCGATATCGCAGCCCATGCGGCGCAGCT
CTGCCACGTGCATGAAGCGGTTTTCAAAGATGGTTTCCTCGATAACGCTGACCCCCGTGC
CACGGCACATCAGGGCCATGTACTGGGCCTGCATGTCGGTGGGAAAGCCGGGGTAGGGAC
TGGTGGCCATGTCGCGGCAGGTGATGCCGTTGCCGTAAATATGTATGAGTTCATCGTCAC
ACTCAATGCGGATGTCGCAGTCGCGCAGCTTGATGATAACGCTTTCCAGATACTGGGCCA
CTTCGATGGGCAGGGTGACGTGCCCGGCCGTGATGGCCGCCGCCGCCATGAAGGTTCCCG
CCTCAATGCGGTCGGGCATGACGCTGTACTCGGTGCCGCGCAGCTCTTCAACGCCGTGGA
TGGTGATGGTGTCGGTTCCGGCGCCTTCAATATGGGCTCCCATGGAGGTCAGGCAGCGGG
CCAGATCCACCACTTCCGGCTCCTTGGCGGCGTTTTTCAGCACGGTTTTGCCCTTGGCCA
GGGTGGCGGCCATCATGATGTTTTCGGTGCCCGTAACCGTAACCGTGTCAAAGGAAATGG
CCGCTCCCCGCAGTTCTTCGCAGCGGGCGATGATGTAGCCATCCACAATATCCAGCTCCA
CCCCCATCTTGCGCAGAGCGTCCAGGTGCAGGTTGACCGGACGGGCGCCAATGGCGCAGC
CTCCGGGCAGGCTCACCCTGGCTTCGTGGTAGCGGGCCACCATGGGGCCGAGGAAGAGAA
TGCTGGCGCGCATGGTCTTCACCAGCTCATAGGGGGCTTCCAGACGATTCATGCCGTTGC
GGTGAACGTGGAAGCAGTTGGTCGCCTCATCAAGCTCGCAGGTGGCGCCCATGTGCTGCA
GGATTTTGCTGATGGTGTAGATGTCCCGTAAACGGGGCACGTTGTTGATTTTCATGGGCT
GTTCCGTGAGTACGGAAGCGGCAATGATGGGAAGGGCGGCGTTTTTGGCTCCGCTGATAT
TCACATGACCCTGCAGCGGTACACCGCCGTGAATGATGAATTTGTCCATTGAGGTTTATA
TCCTGTATTGATTTATGAAAAGGCATGTATCTCGCCAAGGCGCAAAGACGCCAAGGGAAA
ATACTATTCTGTTAATCCGTTTACAATACGAACGATTCCATCTTTCATGAGCGCTTCGCC
AAAATTCAGCAGGAAACCAAGCTTTTTATCGGTAAGACGCAAGTACGTCAGAAGCTGCTT
TTTATGTGTATTCTGAATACACTCCACTGACTTTAGCTCAAGAATAATCATGTTGTTTAC
AACAATATCAGCGCGAAACCCTTCATCAAAGATTCTTCCATTGTAGTGTATGGGCACAGA
AACTTGCCGCTCAACCTGCAGGCCCTGCTCTGTAAGTAATTGGGCGAGGATTACTTCGTA
AACACTCTCCAATAGCCCAGGCCCAGTGTTTTGATGAAGCTTTACCGCAGTATCCACAAT
GATTTTTCCAAGAGCATTTTCACTTAACATGGTTGCTGTCCTGCGAAATTGCATGGCAAA
GAGTTATTTCTTCTTTGCGCCTTTGCGCCTTGAGTGAGCGCAGCGATCGGGCGTGAGGCA
CTGCCTTTTTCTTTCACCTGTCCCGTAGCTTGCCAAAGTACTTTGCAAAAAGCTCCCGCA
CGTCACGGCTGGTTCTGGTGTAGCACTCCAGCAGTGCGGCACCGGCTGTTTTGCCATATC
CCATGCGAAATGCCAAGGGATTCAGCTCCTGGGCGTTCAGATTTATGCGGCTGCTGGCAT
TGTCCTGGTATATTTTTACCATATTTTCCAGGTGCCGGTAGAACAAATACCCCTGGCGCA
GTGTTTCGCCATCCGTTTTTTCCCAGGCTCCCATGGCCTGCAGCTGGTCCAGCAGGTCGA
AGGTGCGGTTGGCATCTAGCAGTTCAGGGAAAGACTTCGCATGGTATATCTGCATGGCCT
GGCTGAGAAACTCAATGTCCAGCAATCCCCCCGTTCCGGCCTTGTAGTCGTGGTGCTTTC
CGGTGCTGCCGCCTTTTTCCTTTTCGATGCGCAGACGCATGTCGTGGATTTCGGTGAACT
GCTCGGGCGTAAAGGGCTGGCCGAATACGGCTTCGTTCACATAGCTGCGGAAGCGCTGGT
AGAGGCTTTCATCGCCACAGACGTAGCGGGCCTTGAGGAGCATCTGCTTTTCCCAGGTCA
TGGCGTGCTGGTTTTCGTGGTACTCCACAAAACCCTGCAGGGGGGTGACCAGGGTTCCAG
CATCGCCGTTGGGTCGCAGGCGGGCGTCGACCTTGTAGCAGATGCCCCGGCTGGTGGCAA
CGCTGAGGCGGTTGATGAGGCGCTGCACCAGGCGCACGAAGTACTCGTTGTTGCGCAGGG
TTCCGCCACTGCCGCCAGTTGTCTCCCCGGCGCCGTCATAGAGGAAGATCAGGTCAAGGT
CGCTGGAGTAGTTCAGCTCCCGTCCGCCGAATTTCCCCAGGCCGACGATGGTGAAACCGC
AGTGGCGGTCTTCGCACATGGGCTGCCCGTATCGCTCGGTAAGTTCGGCGCAGACATAGT
CGTACACCACGCGCACCATGGCATCGGCCAGATTGCTGAGCACGGCGGTGGAGGAAGAGA
CGTCCAGCTTGCCTCGCAGTTCGCGAAAGCCGATGTGCAGAAACTCCATGGCCTTGAAGT
AGCGCAGGTGATCCAGGAAGGCTTCCGTATCCTTCCTGAAAGGCTGAACCTGCTCCATGA
GAAGCTGCTGATAGGTGGTGGCGTCGGGGATGTCCTCCTCGGTCCAGGGTGGTGAGAGCA
GGATATCGGTGGTTTCGGGGTAGCTGTTGATGAGGTTGGAGAGGTAGGCGCTGCTGGCAA
AGACAGTAATAAAAGTGCCGATGGCTTCCGGGTTGGAGTAGAAGAGCTTCATTACGCGAC
CTTTGCGGGCAGCAGCGGTGTAGAAGCGTTCGAAGTTGTTGAGGGCCATGTCAGGATCTG
GGCTCTGGTCAATGTGATTCAGCAGAGCCTCTGCCACGGAGCGCAGCTTGCGGTGTTCCT
CTTCGTGGTGTAACGCCTGTTCCAGGATGGTGTAGATATTCACCGCCGCCTTGCGGGGGT
TGGCGAAGGAGTATTGGGAGAGCATGGGCACCAGCTCTTCGCGGCTGTAGTTGCCGGAGA
ATATTTCCGTTGGCACCGCGCTTTCCTGGTGTTCCTCCACAAAGAGAGTGCTGAAGTACT
CATGCGCCAGATCCATGGTGGCGCGCAGTTCGCTCCAGAACGCCTCTGTGTTGTCAAAGC
CCATTTGACGGGCCATGCGCAGCTGGAAGGATTCGTCATCGGGGATCGTATGGCTCTGGC
GCTGGTCAAACATCTGCACCCGGTGCTCCACCCGGCGCAGGAACTGGTAGCACTGCCACA
GCTCCTCGGATTCGCAGCGGTCGATATACTTCTGATCGCGCAGCACATCCAGGGCGCGTA
CGGTGGAAAACTGGCGCAGGGAGGTGTCCTTACCGCCGTAGAGCAGCTGGATGATGGAGA
TAAAGAATTCGATCTCGCGGATACCACCACGGCCAAGCTTTACGTTGCTGTGAATGTTCT
TGCGCACCTTGACGTCGATTTTGTCCTTGAGCTCGCGGATGGAGAGCACGGTGTTCTCGT
CCATGTATTTGCGGTAGATGAATGGCCGTACCATGGCCTGAAACTGGCGCACCAGCTCAT
CGTGGCCGCCCACCGGGCGCGCCTTGATCAGCATGCTGCGCTCCCAGGTCTGGCCCATGG
TGCTGTAGTAGTTCTCGTAACCCTGCAGGGCCAGGCAGATTTCGCCGGTGTCGCCATCGG
GCCGCAGGCGCAGATCAACGCGGAAAACAAAGCCATCCTCGGTATTTTCGGACATAGAGC
GGGTAATCAGCTTACTGAGCTCCACAAAGAACTGATGGGTCTCGATGGCGCTGCGGCTGC
CACCGGTGGTCATGCCCCGATAGGCCGAGTCGTACAGGTACATGATATCCACATCGGAGC
AGAAATTCAGGTCGCCGCCGCCCAGCTTGCCAAGGCCGATAATGGCAAAGTGGGCCCGCT
TGTGCTGGCCGGTGTCGTAATCCTCGTACATGGGTTCGCCAAAGCGCTGAACCAGGCGCT
GCCAGGCATAGCGATAGGACAATTCCAGGGTGATCTCGGCCAGCATGGACAGGTCTCCCA
GCAGCACTTCCAGGGAATCAAGCCCCAGCAGATCGCGCAGGGCGAACTCAATCATCTTGC
CGTTGCGGTAGGAGCGCAGGGCGCGGATGAAATCCTTTTCCTCCATCTCCATCATCTGCG
CCTCCAGGCGCAGAAAATCCGGCTGTTGATAGCGGTAGGCCGGCGGATACGCCTCGGGAC
GCCGATGACACAGGCGCAGCAGATTCGCATCCCGCTGCATCAGCTTGGCGATGAAAGCGC
TGGAAGAGAGAAGTGCTGCCAGGCGCTCCAGGGAGTCGTCATCCCACTGCCGGGCAAACT
CTTCACGGTTGCTTGCCACCACCCGCTCCAGATGGTTGAGGAACAGATCGGCATCATAGG
ACTCCGTTGCCTGGTGCCACAGGCGCTGGCACCAGGCATGATCCACGTCAAGGTCCAGGT
GGCTGGCGATGTATGCAAGGTTTTTTTGTGCGGAAATTTCGTCGGCGAAGTGTGTCATGG
GGTTTGCTCTTTCGTTCGCAGGCTGCTGAAAACCCCCCATCTGCGTCGTTGCCCGCTGTC
GCTCGTCATTGCAACGTACGGGGAGTACGCTTCATTTCTTGCTCTGCGGGCGCCTTGCAC
CTGTGGGTTTTTCAATTGCCTGCCTGGGTTGAGGTATTTCAGCAGGCTGCTAAAAAGCCT
TGGCCTGCTACACCGCAATCGTGGAGCCGACCATATGCTGCCGTGTACCGTACAGCTGGG
TATTGCTCGCTTCCATGCTTTCCAGTACCCGTTTGCTCTCCTGGTAGGCCAGGGCCGGGA
TATTGTTTTCGGCACTCAGGTGGGAGAGGATAACGTTCTGCATGCCATCCCACCATACCT
CCTGCAGAAACGCCGAGGCTTCGCGGTTGGATGCGTGGCCGGTGCGGGAGCGCACCCGCT
GTTTCAGGGGCCAGGGGTACTTGCCCTCCATCAGCATGATCTCGTCATGGTTGGACTCCA
TCACCAGTGTGTGGCACCCGATGGCGTACTGTTTGATCAGGCTGGTGTAAATGCCTGTAT
CGGTCACATAGCACAGGTGACGGTTCTGCAGGGAACTGATGCGAAAACCCACCGGATCGG
CGGCATCGTGGGAAACACTGAAAACCTCCACACCCGCGTCACCAAGGGAAAAGGACGTGC
TGTTGTGCAGGGGGACAAACTGGTGAAAATCGCCCACGGAGTTTACGGTGCACTCACCCG
TGAGCTGGGTGGCGTACACCGGAACGCGGAAACGGCGGGAAAAGACCCCCGCGCCGCAGA
CGTGGTCGGAATGTTCGTGGGAAAGCAAAATGGCGTCAATGGAGTGTTCGTCAACGCCGA
TGGAGTTCAGTCGCTGAACCAGGGATTTGCAGTTGAGCCCCGCGTCAATCAAAAAGCGCG
TCTTCGGCGTCTCCACCAGGGCCGCGTTCCCCTTGGAACCGCTGGCAAGAACCGTCAGGC
GCATCTCGCCCCCGGAGCCCGACCACAGGGAGCCAGGTGCTGCACACATACCTATTGCGG
CTCTTTCTGGATGGACATGGGAACATTGGGCTGGATTGTGCTGATGGCATGTTTGTAGAC
CATGCGGATGCCCTCATCGCACTTCATGATGATAATATAGCTGTCGTAGGAATCCACCGT
GCCCATCATGCGCACACCATTGGTCAGGTAGACCGTCACCGGAACCCGGTCTTTCCTCGC
CACAAATAAAAAAGCGTCCTGCAGGTTGATATTTTTACTCATACACACCCCCGAGTTGCG
TTCGCCGCGCAAAGCAAAATAAAGTAACGTGGACAAGAACATACACCGTTTTCGCATGGG
GTTCAAGGGGAGAGCGAAAGTGTTATGAAGAGATTACTGGTCGCGATTCAAGCCTTTTGC
CACGTTCCTCGCCCAAGGTCTTGAACTCCAGGTTTTTAATCACTTAAGTTGGCCGTTGAC
AAGCCTTTTTGCAGCGTATAGCCTATACGCCAGTACTGGTAAATAAGGACAACCCATGCA
AGAGGCATCCAGCCTGTCACATCATATTTGCTATCTTTTCGTCTTAATCTACCCGTATTC
CTGATACTTGTGCTTTTTCTCGCTTGCTTGCGGCGCTGTAACCATCAAGCAATGGGCTAT
GCTGGAGTGGTTTTGCTCCTGCGATAGTATATAGTTTGCGAAAGTTCATCAGCATTCAAT
TTGGAGGATGTGGTTGATTTTGTATAAATGTTGCACTCAGGGCATAAAAAAAGCTACAGG
GGTGATTCTCAAAAAGTTGAATGAGGTTTTGGTAGGGTTTTTCCCTTTGCCTGCCGGGGC
GATGCGCACGCGCAGCCTTGCTGCGGAAAGTATTGGTATTGCAGGAGTAATATGCATTTT
TCTTGGACTTGGTGCTTCTCGATCCCTGGTTAGTCTTGGTGAAATGCTGGTAATTTTGGC
TTTACTGCTGGCATGCCGCCATGTAGCTGCTGCATTAAAACGAGACCCGATAGCTTGGAT
GCTTCTGATTTGGATAGTGTATATTCTGGCGAGAACCTACTTTGCTTTGTGGGAATTTCC
TGAAACAACGGAGGAGCAGTGGCGAATAGCTCGGCGCATGGCAAGGCTTGGTTTAGTTAT
TCCAATAGCCTGGTGGTTAGGCGCGACACTGCGTGGCTCAATGAACGCGTTAGTGTTGGC
GTTGGTAAGTTTGGTTCTTGTCATTGTTTTTCAGATTGTGGAACATGATGGAGATATTGG
ATTTCTCTGGGGTGATGCGCGTTTACACTTCATGAGAAATGCCCAGGATTTTGCCTTGTA
TTCATCGGTGGCTATTTCCGGACTTATTGTTTTTGCTCCACGTATAATTTCCTTTTATGC
TTATTGCAAGGCATTATGGGTATTTAAGCTCATTGCTTTTCTCGTGGTGTCCGTCACGGT
TGGTTTGGCCTTTGCGGTAGCTGATGTGCGTGCTCAGTGGGTGGCGCTTGGCATTATGGC
TGTAATATTATTTCTTCTGCTAACTTTCAGGGTAGTATTTGTTCCTGGGAATCGGCTGAA
AAGCAGTATTCTGCTAATTGCATTTACGGCTCTCTTGCTGGTATCCTTAAGTTTTGCATG
GTCGAGTGCATCTGAGCGTTTTCTTCAGGAACAGGATGTGCTTGTCCTTCTCCTCCAGGG
TGAATACAAGGACTTGCGAACCAGCTCTATCGGCCATCGGGTGCATATGTGGCGAGGCGC
GCTTTCTGAAATGGAGGGCAGGTGGCTTTTTGGGTGGGGTCCAGGCAGTTCTGATGTGGT
GATGAAAATAGCGGATATCCCTCCTGAAACAAAAATCAGATTCAGGCATTTTCATAGTAG
TTATGTTGAAGTTCTTGTGAGGACAGGGGTGGTGGGGAGCTTTTTGTTTTTCAGTATCGT
GTTTACCATCATGGCCAAATTTCTACGTATTTGGCGCCAAGGGAAAATACCCGGCGATGT
AGCCCTTTTTGTTGGATTTGCATGTATCGCCCTAATGGCAGGAAACGCAACAGAGGCCTT
TTTCGGAATGCATTTTGGCACGTTTTTTTTCGTTTGTATTATGGCATTTGCTTATCAGTT
TGTGGTGTCTGAAGGCGTTAGGCCCTTAAGTTCCTTGAGCAAAGGCAGGGCCTTGAAGGT
AAGTGTAACAAAGAGTGGTGCCGTGTGAAGTTTTTGGATGCAATTAAACGCCATATTCGT
AGCTTGGAGGTCAGGTTCAATCGTCCTCTCCTGCGCCGACAATCAGTTTATAAATTCGTG
TGTGAATGGAATAATGGTGAATCTTCACTGGGTCGACTTGCTGCTGCTCGGCCTAAGTTA
TTAGTTACGATAACAACACATCGAAGGCCGAATGAGCTATCTAGGTTGATTGAATCATTG
GCGAAATATAAAGAGCTCCGGATGCCGGATTGTTGTATTTGTGTCTTGAATGATTATTCG
GAAGATGATTACGGTCATCCCCGAACGTTGTTGTCCCAAATTTTTGGGGACAGTTCTTTG
TGGCTTGATGCGAAGCAACATATGGGTAAATCTAAATTTTGGCGCACTCATCAAATGATT
TTTTCCGTAGCTCAGGCGGCGCAATGCGAATATCTGCTGTCGTTGCAGGATGATATAGAA
TTGGCGTCGGATTTTGTGTCTCGCCTTTGGAAGGTTTGGAACGCTACTGGTGCAGATGTA
ACGAGACGGGTATTGTACCTGTTTTCCAGCAATGATGATGAGGAGAATGGCCGCTGGATT
CATTTTGCACGAATTGCTGTGCCTGATGCACGGGCTCGGCGCACGGACTGGTTTGATATG
CAAGGCTTTCTGGTAGACCGTAAAGGCTTGGAATTGCTGCGCTATTGGATAGTTCCTGTG
CCGAAATCGCGGTGGCACAAAAAACCTTCGGAATCCAGTGGTGTGGGGCGCCAACTTACG
CGACGGCTGCGTGGCCGCGCGGCGACCTATCAGTGTGATCCCCCGTTGATCGCGCATGGT
GGAGCAGCCAGCCTGATGAACCAAGAGGCGCGTCGCTGCAACCCGCTCGACAATCGGGCA
CAGGTGTTTGGAGAAGAATGAGATGGGAAGTAATATGCCTGTAGTCCTCTATAAAATTCT
CTTTGCAATGAAAAAAATCTATTATAATAAATTGCAAAGATTTTTTGGCTTTCCGGTATT
GAAACGTAAATTTTTTGTCCAGCAAGGTTACACCCTTGACCTTAATAACCCGAAAAGCTT
TAATGAAAAAGTGAACTGGAAAAAGGTTTATGACAGGAACCCTTTGCTGCCGATTGTGGC
AGACAAATATCGCGTACGTAATTATCTTCACGAAAGGTTAGGGAGTGAGATTGCTTCCGA
GATATTAATTCCACATTTTGCTGTTGTGAATAATCCGTCAGATATTCCATTTAATGAGCT
TCCCGATGAATATGTAATTAAAACAAATCATGCTTCTGGGACTAATATCATTGTTTCAAA
GGATCGTCCCTTGGACAAAGTTAGTGCCTTAGAAAAGCTTAACTGGTGGCTTATTAAACC
CTATGGTATATCGAAATCTGAATGGGTATATCAGGAGATTCCACCAAAAATTATCATTGA
GAAATTACTGAAAGATAGGCAAGGAAGACTTCCTAATGACTACAAGCTTCATGTGTTCCA
TGGTCGCTGCGAATTTATCCAAGTAGACTATGACCGCTTTGGTGGTCATGAGAAGTCTTT
ATATGACAGGGAGTGGGAAATGCTGGAGGTAGAATGGATACGTGCAAAGGCAAAATTTGA
GCCCCCTCCGGCTACTTTAGAAAGAATGATCTCAATTGCGCAGATATTGAGCTATGAGTT
TGATTATATACGCATTGATTTTTATGATGTCGATGGTGCGCTTTATTTTGGGGAAATGAC
CCATTACCCAGCATCAGGTTTAGGCAGGTTTTATCCCCGTGAATTTGATTTTTCACTTGG
CAAGAAGTGGACGATTAAACCTCGGTATTGGGAAAAGGGGCATGGATAAAGAAAAATCAA
AGCAAGGCTTTTTAGGAGAATTGGAGTTAGTCGGGCGCGGTACTGAGCGTGATTGTTACG
TTCACCCACTGGATGCCACAAAAGTAATCAAATTACCTGGCTCCAGGAAATCGGTGCAGC
ACCAAAACAAAATTGATGCAGATTATTATGGCTATCTAGCGAAGCGTGGAGTCAAAAGTG
ATTGCATTGCAATGTTCTATGGTTGGGAAGAAACTCCCCAGGGTGTAGGTTTGGTTTTTG
AGCGTATTCTGAATGATGATGGGGTTCCTGCCATCACATTGCGCAGTTATTTAAAAGAGA
AAGAGATTGATCTGTCTAATGTGTACTGTAAACTTGAAGAGTTGAAAAAAAAGCTCCTTC
GGGATGGGATTCTCTTTGCTGACCCAACAGTTGATAATATTCTGGTGGCAAAAAAGAAGA
TGGGTGGCATTCGATTTGTCATTGTGGACGGCCTGGGCTCCAGGCGATATGATCTGAAGT
TTCATATTCGGAGTCGTAGTGTTTTTTTGTCGAGACTACGGGTACTATTTCGTTGGATGA
AGCTACGACGCCGTTTGCTTGTTTCGTCTGGTGTGGTGGTTAAAGGACGGATTGAGGTGT
TTTTGGCGGGCTGGCATCTGTGGTGGGCTCGTAAGTATGATTTATAATGTAGTTAATGCT
TTCCGGGAATGATACTATGCAAGTAAGTGTAATTTTTACCACCTATAATTCCCCTGCGTG
GCTGGAAAAAGTGCTGTGGGGTTTTTTTGAGCAGACAGTTAAGGATTTCGAGATAGTGAT
TGCTGATGACGGTTCGCGTAGTGATACCCGCGACCTGATTGAGCGCATGCGCGTGGAGTC
ACCGGTGCCAATCAAGCATATCTGGCAGGAGGATGATGGTTTTCAGAAGTGCCGGATTCT
GAATAAGGCCATTGTGGCTGCTGAGGGGGAATATGTCATCTTTACCGATGGTGACTGTAT
CCCCCGCAATGACTTTGTGGCGCAGCATCTGCGCTTTGCCAGACGCGATCGATATCTTTC
CGGGGGATATTTCAAACTGCCCCTGGATGTCAGCCATGCGATTACTCGCGACGATATTGT
CGCCCAGCGGGCTTTTGATGTCGGGTGGCTTGCCAGCCAGGGTTTCACGCATACCCACAA
GTCACTGAAGCTTATTGCCAGGGGTTGGTTTGCGGATCTTCTCAATGTGCTCAGCCTCAC
TCGGCCAACCTGGAACGGGCACAGTGCCTCGTGCCACCGTGAGCATATTATCGCGGTAAA
TGGCTTTGATGAAAATATGCAGTACGGTGGTCAGGATTGTGAATTTGGTGACCGGTTGCT
CAACTATGGTCTAAAGGCGCAACGTATCCGCTATTCTGCCATTTGCCTGCACCTGGATCA
TGGCCGTGGATATGCTACGGAGGAAACCCGTGCCAAGAATCGGCGCATTCGGGAGTATAC
AAAAAAGCATAAGGTCGTCCGCTCTCCCCTCGGACTTGATCAGTATCTAGAAAAGGAAAA
GGAAGTGGTAGAGTGAAATTGAAGGAATACTGGCCCTCGTTTTGTGCGGCATGGCGTTTG
AAGCGTTTACCGCTGGAAGAGCTTATGCGGTTTGCTGACCAGCCTTTACCGATCATAGTC
ACGCTGACTTCCATTCCATCTCGGTTGAATACCCTGCACCTGACTTTGCGTAGTCTGTTG
GCGCAATCCATGAAGCCCCAGAAAATCGTGTTATGGTTACATCATGATCTTGAGCCGCAA
TTGCCACTCAGTCTGTCAGAGTTGCAAGGTGAGATTTTTGAAATCCGTTATGTGGATTTG
ACTTGTTCACATCGCAAATTAATTTACTCTTTGCGGATATTTCCTGACCAGGTACTGGTG
ACTTGCGATGATGACCTCCTGTATCATAATACCTGGTTGGAGCGCTTATATAATGATCAT
CTGCGTTATCCTGATGCTGTGATCGCCCATGAATGTCGCAGAATTACCCGAACGCCGGAA
GGTGAATTGCTTCCCTATAAGCAGTGGCCAACTCAGACGGAAACTGGTGTCTGTGGCATG
GATTTGTTGCCGATAGGTTATGGTGGTGTGCTGTATCCGCCTGGCGCATTGATGCAAGAT
GTGACAGATGTGGATTTGTTTATGAAGCTTGCGCCCAAGGCAGATGATCTGTGGTTCAAG
GCGATGTCTTTCTTAAAGGGCACGCTCGTGCGTCGTTCATCTGTCCCCTGTCCAAAGCCT
CTGCCACTAATCGGAACTCAGAAGCTCTCTTTACGGAAAACTAATGTGCGAGAAGATGCT
AATCGTGTCCAGTGGGAAGTTCTGTGCGATTATTTTGATATCAGGATCAACTGATGAAAG
TACTGTGTTTGTTTGATACTGGTGTAGATCGCGGTGAGTGTAATCTGTTGATTGGCCTAA
AGCAGGCTGGAGTCCAGCCTTATGTTATCTGCAAGCCAAATACTGGCAGAATTGCTGCTT
TACAGGCTGCTGGTATTTTGGTCGAGCCGTGGGAAATCCACTCTAAAATTGATTTGCCGT
TTATCAGGCGTTTACGAGAACTATTGGAGCAGGAATCGTTTGACTTGGTGCATGCTTTCA
GGAAAAGTGCTCTGAGCAACTATACACTGGCAACTCTGGGAAGGAAGGAAACACCTGTGA
TTGCCTATCGGGGCATTATCGGTAATCTGAGCTACTGGGATCCTTTCTCCTGGCTGACGT
TTCTAAATCCGCGTATAAAAAAAATTATCTGCGTTTGTGATGCGATAAAGGCATATTTTA
TTAATAAAAAATTTCTGCTGTTCTTTTCCTTGTTCACGGATCACAATGTAGTGAGAATTT
ATAAGGGTCACAAAGTAGAATGGTATACGGAAAAAATTGACAGTGAGTTGGTGTTACCAC
GCCTTGGCATACCAGAGTGTGCACACGTGATTGGCTGTATTTCCCGCATCAAGGCCCGGA
AGGGTATCAGTGAATTGATTCAATCAATGGATTTGATGACGTCAGGCACTGAAGTGCATC
TGGTGATTCTGGGAAGAGTCGAAGATCAGAGTTATCGCAGCGCACTGGAGTCTTCAGCCA
GCAGGGAACGAATACACCTGCTGGGTTTTCTGCCTGGGGCGGCTCGAATTGCGGCTGAAT
TTGATATAATAACCTTGCCTTCTTTGCGCCGTGAAGGGTTGCCGCGTGCGGTGATTGAAG
GAATGGCTCATGGAGTTGCGCCAGTGGTAACCAATGCTGGTGGCAGCCCTGAGTTAATTG
AGCATGGGGTGAGTGGTTTGATCGTACCACCTGGTGATCCCGCTGCGCTGGCGGAGGCAT
TCAACGTACTGTTGTCTGATGACGAGCGCCGCAAGGCCATGGGGCAGGCCGCCCAGCAGC
GAATACGCACTCATTTTGATACTGATCAATCGGTAGCCCAAACGTTCGCCCTGTACAACG
ATGTAGTTGCGGGCTATGCAAAAAAGCAGAAATGATTTAAAAAAACATTAAATGAGAACT
TGTTTATGAATCGACAATTACCTGTTTTTGTCATTAGTTTGGTAAGCTCTGAAAAAAGAA
GGAAAAGCAGCACTGAGCTTCTGCTTTCCCAAGGAATTTCCTTCGAATTTATAGATGCCA
TTGACGGTAGAAAAGATCGGCACCCTCTGCTGGATCGCTTCCGACCCGATAAGTTTCTTG
TGCGTCACGGGCGCCCTTCTGCACCTGGCGAAGCGGGTTGTTATGCCAGCCATTTTTTAG
CATGGCAGAAATGCGTAGAGCTGAATTGTCCGATAATCGTTTTCGAGGATGATTTTGCAG
TGCGCGATCATATTTATGATATCTTTAGTTTCCTGCCTGACCTGATGAGCTATTATCCCT
TTATCCGCCTTGAAGATAATGATCCTGTTCTGCATAAGAAAATCAAGCAGTTTGGGGATT
ATACTTTAGTGCGTTTTCTACGTATTCCGCAACGGGCAACTTGCTATGCTATTTCACCGT
TTGCAGCAGCAGCCTTTATTAAGGCTAGCAAAGAGTTTGTTTATCCCGTTGATGTTTTTG
TCCGTCATCAGAATATTCACAAAATTCCAATTTATGGCTTGTTACCTTATCCTGTTTATC
CCGCTGATCCTTCCGGTAATTATTCCGAAATAGGTAATCGTCATAAAGACAAGGGGCCCC
TGTGGTGCAAACTGACTCGATTGTTTTTCAAACTTAAGAATATTACACTGAATGTTATAA
CCAATATCCGGCATAGTTTGAATGGACTTTGATAGTTGTATGTCATATGAAAATTATTAG
CAGATTTTTTTTAACAAAGAGATGTTGAGAGCACTTGATAAAGATGGGCAAAGGAGGCTT
TCATGAGAGTTCTGGCAATCAACGGCAGTGCCCGCCGGGATGGCAATACGGCCCTGATGA
TCCGGCAGGCTTTTGACCCTTTACAGACAGCGGGAATCCACACGGAAATGATTCAGCTGG
CGGGTGAGGTGATTCGTGGCTGTACGGCCTGCTACCAGTGCTGGCAGCGCAAGGACGGGC
GCTGCGCCATTAAAAACGATATCGTGAACGACTGCATTGCCCAGATGCAGCTTGCCCAGG
GGATTTTCCTGGCGTCGCCCACCTATTTTGCCGATGTGACAGCCGAGATGAAGGCTTTGA
TTGACCGTGCCGGCATGGTGGCCCGTGCCAACGGGCACATGTTCCGTCGCAAGGCGGGCG
CGGCTATCGTGGCGGTACGCCGTGGAGGAGCTATCCACGCCTTTGACTCCATGAACCACT
TCTTCCTGATCAGTCAGATGGTGGTGCCGGGGTCCAGTTACTGGAATATGGGTATTGGAC
GAGAGATCGGAGAAGTGGAGCACGATGCCGAGGGCATGGAGACCATGCGTATCCTGGGCG
AAAATATGGCCTGGCTGCTGGAAAAGACCCAGCGGTAGGTGTAGCCTGACAGAGAAAAGT
CCCCATGGTGTGCTGTGGGGACTTTTCTGCGTATGCAGCAAATTTTGTCTGCTCTGCGGC
AAGCATTTGGGCAGCTGTGCAGAGCGATAGAGCAGGAGTATTTCTCTTCTCAGTGCCCTT
CTTCACAGAGTTCGGTCAGCACGCTGCCGCTGGATTTAGGGTGCAGGAAGGCGATGCGGG
TTCCGTGGGCGCCGGGGCGGGGTGTTTCGTCAACCAGGCGTACGCCGCTCTCTTTGAGTT
CCTTCAGTTTTGTATCAAGGCCTGTTACCTGATAGGCAATGTGGTGGATGCCTTCGCCAT
TTTTTTCGAGGAACCTGGCGATGGGGGAGTCTTCGGAAGTGGCTTCCAGCAGTTCGATAC
GGCTTTCGCCACAGATGAACATGGCGACGCGCACTTTCTGATCGGCGACTTCTTCCACGG
TTTCCAGCTGCATTTTCAGGATGTCACGATAGAAGGGGATTGAAGTATCCAGGTTTTTGA
CGGCAATGCCGATGTGGTTGATCTTGTCGGTCATGGCGCTTGCTCCTCGGGGTTTTTCCG
GGGAGTATACAGGATCGCGGGAAGTGAGGGTAGTCTGGAATTCTGGAATGCGCGGGTGTG
AAAATGCGGGGGCCAGCTTCAGCGTCCGGTTCCGGTTTCGGGTGCGGTGTCGCTGTAGAT
GCGCTTGATTTCCAGCATGTCGCTGAGGTTTTCCAGCAGGAGATCCACCAGGTTGGGGTC
GAATTGGATGCCTTTCATTTCCCGGATGTAGTTGACGCTTTCTGCGATGTCCCATTCGTC
TTTGTACGGCCGGCGGCTGGTGAGGGCGTCAAAGACGTCGGCTATGGCGACGATGCGTCC
ATAGAAGCTGATTTCCTCGCCCTTCTTGCCGTGGGGATAGCCGTGACCATTCCACCACTC
GTGGTGTTCCAGGGCGATAATGCGCGCTACGAGAATAATTTCCTCGGTGCCTTCCTGGGC
GCGCAGGATGTTGCCGCCAAGGGTGGTGTGCTGTTTGACCAGCTCGAACTCTTCGTGGTT
GAGCTTGCCCTTCTTGTTGAGTATTTCGTCGGAGATACCCACTTTGCCGATGTCGTGCAT
GGGGGATGCATGGCGGATCAGGGTGCACTCTTCGTCGCTCAGTCCGGCGTGGCGGGCCAG
GGTGGTGGCATATTCGCTGACGCGGCGGATATGGTTGCCGGTTTCCTTGTCGCGGAATTC
CGCCACATAGCCGAGGATTTCAATGATGTTGAGCTGGGAACGCTCCAGTTTGCGGTAGGA
AATATTGATTTCATCGATCATGCGATTGAACGACTGCCCAAGGGCCGTGATTTCGTCCTG
GGGGAGCTGCCCTTCGCGGCCGCGCCTGGAGCGGCAGGGAATGCGCGTTGAGAAGTCTTT
GGTATGGGTGATGCGATTGGCTGCCTGAAAGAGGTTGTAAATGGGGTTGAGGATAATGAA
GCGCGCGAAGAGGTAGAACAGCAGGGCAGCGCCAAAGGTCAGTGCGATATGGGTGGCGCT
GAGGTTGCTGATAATGGTTTTAAGGGGGGGGTTCTGAGGTAGTGCCACATAGAGCACTCC
GTGAATTTCGCCGGCGGTGTATACGCGGTTATCCTCGGGAAAGGTCAGTACTGCCTGGCT
GGGGACGTGCAGGGAGGTGATATAGTGGAACGAGTGGTTGTGAAACTCATAGTATTCGCC
GCCGCGCTGCAGGTCCAGATGCTCAAGCAGAGTGGCGCCGGGAAAATCGCCGACGTCCTG
GCTGCGGACGCTTTCAATGGGCAGATAGTAGTAGTTCTGGCTGCTCTGGCTGGGGCTGTC
CATGGTGGCAGGCTGACGGAAGACTTTGCCGGGTTCCATGCTCCACCAGGTCTCCGAGGA
GAGGAGCTGCCCGACGACTCGGGCGTTCTGCAGCAGCTCACCCTGCTCGGCATTGCGGAT
GATAGCAAAGTGTGACAAAGCTGCCAGCAGGTAGAAGAGGCAGAAGAGGAAGAATATCTT
ATGGGAAATGCGCAGTTCCTGCAGGCTGAAGTAAAGCCTCATATCGATGCTCCGGGCGTG
GGTCACTTTTCTTTATCGACCGATAGTAACATAATGGAAGGTATAGTAACAAATGAAAAT
TCCATCCCGGCGCGTACCGGGATGGAATCTGGATTGAGAGGGAGTGGCCGGGGCGCAGCC
CCTGGGGATCAGGAGGAGGCGGCTTCCAGCTCGCTTTGCACCAGCTCCGAATAGCCCATG
CGCTTACTGGCCTTGTGGGCCTTTTCGATCAGGGCGGGCCCGATCTCGTTTTCAATGCGC
TCGTAGGACATGCGCTGCACTGGGCCAGATACACTCATACCAGCCACGATTTTGCCGGTG
TAATTGCGCAGTGGTGCTCCCACGCAGCGCACGCCCATTTCAAACTCTTCATCGTCGATG
GTGTAACCGCGCGGGCGGGACATTTCGATCTCCTCGACAAAGGCGTCAATGCCTTTGAAA
GGGGTTCCGGAGCAGGAGGTCTGGATTTTGGCGTCACTGATCTGCTTCCTGATTTCCTCG
CCGTTGAGGTCAAAGAGCTGGCACTTGCCGATGGCGGTGCAGAAGGGCGAACCGACGCTG
CCAATGCGGGGAATGATGCGCACAAACTGTGTGGTTTCAATGACGTTGAGGTAGACAACG
TTCTTGCCGCGCAGTACGCCGATATAGGCGGATTCGTTCAGCGTGTTCACCAGTTCCTGC
AGAATGGGCTCGGTGGTGCGCAGCAGGTCGATTTTATTGATGTAGGCCTGGGAGAGCTCG
AAGTTCTTCAGCCCCAGGCGGTAGTTTTTGGTATAGGGGTTGCGCTCCACATAGCCGTGC
TTTTCCAGGGTAGCCAGCAGGCGAAACAGGTTATTCTTGCTCAGATCAAATTTCTCGCGC
AGCGTGCGGATATCAAGCTCCCCGGAGGTCTTGAAGCTTTCCAGCACGTCAAGGGCATTG
TAAACAGACTGGACGATGTAATCGGTCTTTTCCCTCTTCATGTCCCCGTCCCCTTTCCTG
TGTATTGCTGTCGTTGAACAGCCCATGTTTTTTTGCTAAACGTCCTATAAAACCGCGCCG
TTGTCAATAGCGTCAATGCGTTCCAGCCCCCCCATATACGGGATAAGAGCTTTCGGAATG
CTGATGCTGCCGTCGGAGTTCTGGCAGTTTTCCAGAATCGCCACCAGGGTGCGGCCAACG
GCCAGTCCAGAGCCATTAAGGGTATGAACCAGGCGATTCTTGCCGGTGGCGTCCTTGAAG
CGGATGGCTCCGCGGCGGGCCTGGAAATCCTCGAAGTTCGAGCAGGATGATATCTCGCGG
AAGGTATTCTGGGATGGTACCCACACTTCTATGTCATAGGTTTTGGCAGCGCTGAATCCC
AGGTCGCCACTGCACAGGCAGACGACCCGATAGGGCAGTTCCAGTCGCTGCAGGATGACT
TCGGCGTGGTGCAGCAGTGTTTCCAGCTCTTCATAGGAGGTGTCGGGGTGGCAGAACTTC
ACCAGCTCCACCTTGTTGAACTGGTGCTGGCGGATCAGGCCCTTGGTGTCTTTGCCATAG
GAGCCTGCTTCGCGGCGGAAGCAGGGGGTGTAGGCGGTGTAGTTCAGCGGCAGCGCATCC
ATGGGCAGAATTTCGTCACGGTGGATGTTGGTGACGGGAACTTCTGCGGTGGGTATGAGC
AGCAGGTTGCCCCCTTCGGTGGCGAAGAGGTCTTCCTCGAATTTGGGCAACTGCCCGGTT
GCGGTCATGCTCTCGCGGTTGACCAGCAGGGGTGGCTGAACTTCGGTGTAACCGTGTTCG
CCGGTGTGGATGTCCAGCATGAAGTTGATCAGGGCTCGCTCCAGGCGTGCTCCCATGCCC
TTGTACAGGGTAAAGCGGGACTGGGCGATTTTGACGCCACGGGCGAAATCCAGCATGCCC
AGAGCTGTTCCCAGTTCATCGTGGGGCCTGGGTTCGAAGTCGAACTGGCGCGGAGTTCCC
CAGCGGCGTATTTCGACGTTTTCCTCTTCGCCAGCGCCTGCGGGAACGCTTGGGTGGGGG
AGGTTGGGGAATCCCAGCAGCAGGGTGTTCTGCTGCTCATCCAGTTCCCGTGAACGCAGT
TCCAGGGCCTTGATCTCGTCGGCCAGGCTCTTCATCTGCTCCATGATGGGAGCAGCGTCC
TGTCCCTGGGCTTTGAGTTTTCCAATCTGCTTGCTGGCGTCGTTGCGCAGGCTCTGTTTG
GCCTGCAGTTCGCTGGTAATCTCGCGTCGCTGCACGTCAAGGGCCAGCAGGTCGCCCAGG
TTCAGATCCGGGTGGCGCCGGTGCAGCCGGGCCTGCACTTCAGCGCCGTTATCACGAATG
CTTTTGATATCAAGCACGGTTCTCCTCCAGTTTCATGGTCGTTTTCAGGTTTTTTCGCTG
TCCGCAGCGCCTTTGATCAGCTTGGGCAGTTGCCAGCCCCGGAAGTAGGCAAACAGACGC
AGGGCCAGGCACAGTGTGCCGATGATAAAGATGGCGGTGTGATCCAGGACGCCAAGCATG
TCAGCCAGCAGGATCAGCATGGCGGTGATAATCGCCACGCTGCCATAGAAATCGGCGTTG
AGCACGAAGGGGATTTCATTCACCAGGGCGTCGCGCACAATGCCGCCGCCGGTGGCGGTC
AGAAAGGCCAGGAAGATTACCCCGAAGATATTCAGGTTGTTCTCCAGGGCGATCAGCGTT
CCCGTGATGCTGAAGGCCACGAGCCCGATGCTGTCGGCCACGATGAACAGGCGATTCTGA
TCCAGGTTCTGGCGCTGGTGTACCTTCAGGGCAATTGCCAGGACGATGACGCTGACAATG
CAGATGAAGGGGTAGATCTCCCGGAAGGCGAAGGGAGTGGTCTGCACGATGGTGTCGCGG
ATAATGCCTCCACCAAGGGCCGTGAGAAAAGCGGCGATGCAGATTCCCAGGATATCCAGT
TCCTTGCGGACTCCCACCAGGAAGCCCGCCAAGGCAAAGGCGCAGATGCCGATGATGTCG
GCTATGGTAAATAAGTCCACGTGTCTTCCCTTATCTGACGCGGTGTTCAGATTTTTTCCG
AGATGCTTTCCTGCCGGGTCTCCCGCTTCTGCAGCTCAAAGCGGATGCGGGCCTTGTTGA
CGGCGTCCACGTAGGCCAGCGCGCTGCCGTGCAGGACATCGGTACTGGAACCTTTGCCGG
TAATGGGGCGATCCAGGCCTGTGAACTCGATTTTCACGGTTACATCACCCACGGCGTCCT
CGCCTTTGGAGACGGCCTTGACCTGGTATTCCAGCAGTTTGCCCTGGTAGCCGGTGGCCT
TGTTGATGGCGTGGTAGGAAGCCTCCACCGGGCCATCGCCGATGGCAGTTTCCGTGATGA
GCCTTTCTTCCCCGTTTTCACGGGTGCAGATGCGCACACAGGAGGTGGGGATGATTGAGG
AGCCGGCGGTGGTGCCCACATAGTCCAGAATGAAGGTCTCGGTTACCTGTTTGAGCCCTT
CGTTGGCGATGTGCTCCAGATCTTCGTCGAAGATTTCCTTTTTGCGGTCCGCCAGGGCTT
TGAACTTCTCGAAGGCGGTTTCCAGGCTCTCGGGGTTCAGGCTGTACCCCAGCTCTTCCA
GGCGAGCCTTGAAGGCGTGGCGGCCCGAGTGCTTGCCCAGTACCAGCTCGGTCTTGGACA
GGCCAATGGACTCGGGGGTCATGATTTCGTAGGTGCGCTTGTCGCTGAGCATGCCGTGCT
GATGAATGCCTGCTTCGTGGGCGAAGGCGTTCTTGCCCACAATGGCTTTATTGGGCTGAA
CTTCTACGCCGATGATGGAACTGAGCAGCTTGCTGGAGCGGTAGATCTCCTCGGTGACGA
TGTCAGTATGGGCGCCGAAATAGTTGGCACGGGTCTTGAGAGCCATGACAATTTCTTCCA
TGGCGGCATTGCCAGCCCGTTCGCCGATGCCGTTGATGGTGCACTCCACCTGACCGGCGC
CAGCCAGAATACCGGCCAGGGAGTTGGCCACGGCCAGACCCAGGTCGTTGTGGCAGTGCA
GGCTGATGATGGCCTTGTCCATGTTGGGGACGCGGTTCATCACATAGGTGATCATCTCGT
GGAATTCCGAGGGGATGGTGTAACCCACGGTATCAGGCAGGTTGATGGTGCGGGCACCGG
CGTCAATGACCGCTTCCACGACGCGGCACATGTAGTCCCAGTCGGTGCGCCCGGCGTCTT
CCAGGGAGAACTCCACGTCATCAATGAGGCTGCGGGCGTATTTCACGGCGCTGACAGCGC
GCTCAAGGGCGTCTTCGCGGCTCATTTTGAGCTTGGCCTGCAGGTGGATGTCGCTGGTGG
CCAGGAAGGTGTGAATGCGGCCGCGCCTGGCGTGGCTGACGGCCTCGTAGCAGCGGTGAA
TGTCCTTTTCGTTGGCGCGGCACAGGCCAGCGATGATGGGCTTTTCCAGGGCCAGGGCTA
CGGCCTTGACGGCCTCGAAGTCGCCGATGGAAGCAATGGGAAAGCCTGCCTCGATGACGT
CCACGTTGAGGCGTTCCAGTTGTCGGGCCAGGGCCACTTTCTCTTCCGTATTCATAGAAC
AGCCAGGAGACTGTTCGCCATCACGCAGGGTGGTATCAAATACCATTATTTTTCTGCTCA
TGATCCTCTCCGTCTGTATGTTCAGGTTTTTGCAGGGGTTTTCGTCTGTTCATCAGTGTT
CCGACCGGGCCGCTGATCAGGTAGACCAGTCCGATGCCAAAGAGCATGATTTCCGGGTAG
GAGCCGATCACCACAAAGGTCAACAGGATGATGACCAGTATTCCAAAGGGTTTGCGGCGC
AGGTGCCGGAAATCCTTGAAGGAGTAGTAGCGGATGTTACTGACCATCAGGAAGGCCAGC
AGGTACCCCAGCAGCACGATAAAGCCACCAAAGGGTGGCTCGCCGCCAAGGAGGTGGTTG
TAGAAGATAAAGAAGGAGGCGATAAACCCCGCCGCTGCCGGTATGGGCAGGCCGGAGAAG
TAGCTGCTGGCCCCGTCTGCGTGGACGTTGAAGCGGGCCAGACGCAGGGCGCCACAGGCC
ACAAAGATAAAGGCGGCCATCCAGCCGATTTTTCCGTAGGGCTCCAGGGCCCACATGTAA
AAGAGTACCGCCGGGGCCACGCCGAAGCAGACCAGGTCGCTCAGGGAATCAAGTTCCATG
CCAAAGCGGCTGGTGGCATTCAGCAGTCGCGCCACTTTACCGTCCAGGGCGTCGAAAACG
GCTGCGACGATAATGGCAATGGCTGCGGCCATATACTCTTCCCGCACCGAGGCAAGGATA
GAGTAAAACCCGCAGAACATCCCCATCAGGGTCACCATATTGGGCAGCAGGAAGACCCCT
TTATGCACGGAATTCTCCCAGTATGGTTATTCCCGCGCGTACTTTCTGTCCCTCCTGCAC
CTGCAGGGAGATTTTGTCGGCCGGGATAAACAGATCCATGCGGGAGCTGAACTTCATAAG
GCCAATGCGCATGCCGGCTTCAAGCTGATCGCCTTTTTTTCCCCAGAAGACCACCCGGCG
TGCCACCAGTCCGGCAATCTGCTTGAAACAGATGCGCGGCCCGTTGGTGACATCCACCGT
AACCAGGGTATGCTCGTTCTCCAGGGCGGCGATGTCCTTGTCGGCGGCGTGGAAGCGGCC
AGGCTTGTATTGGGCGTCCACGATGGTTCCGAAGACCGGCGAACGGTTGACATGCACATT
GAAGATATTCAGGAAAATGGATATCTGTACCACCCGCTGCCCTTCGATGGGCCCGTGGTC
GTGCTCCTTGACGACAATGACCTTGCCGTCTGCGGGCGAGACGAGCTGGGAGGGGGAGAA
GTCGCCCCGACGCTCCGGATCGCGGAAGAAGAAAAGGCAGAAAAACCCGATAAACAGCAG
AATTGCCGGAGTAAATGTAAAGCCGAGTCCCAGCAGCAGAAGCCCGAGGACGATGGGAGG
GAGAATCAGCGGATAGCCTTCGCGGGCAACACCATATAGCGGTTTTCTCATGAGTATATC
AGCCTTTAAAGAAATTCGCACCGACCTGCTGAAGCCGAGGTGGCCCTCCTGCAGGCAGGC
GCATGGAAGAATGGCATAATGTAACCAAAAGCCTATGGAAAGAAAAGCAATTTTCGATTC
CCCGGCAGGGGGTTATGGCGTGGGCAGAAGCATGGTCAGCTGGGCGTTGCTTCCGGCAGA
GGAGTGCTTGGCGTGGATATGTATGATGCGCCAGCCGCTGGAACAGTCGCCTCCGGTGCT
CGCGCTCCAGATAGGGTTGCTTTCATCGAGCTGCGCGCACTGAACCGTGACGTCCATCTG
GTGACCACTGCTGCCGATTCCCAGGTGGGACGCTTCGACCTGCAGTCCGTGCCACTGGTC
GAGGGTATTGAAGCTCCAGGGCTCCTGGAGGTGAGCGAGATCAGGAGTGGCAGTGGCAAG
GGGGTGCATGGCATCGGCCAGAAAGGCGGCGGTGGCGGTGCTTTCCTGTTGCGGTATCAG
GGCCATGGTGCTGCGGAGGAAGAAGGAGATAAACTGCGCAGCTGTGGCTGCGGTCAGGGC
CAGCAGCACAAGACCCAGCAGCGCTTCAATCAGGGTGAAACCCCGGGTCACAGGGTGCGG
TCAACCAGCAGTGACTGGCCGCGAATGGACTGCACCTGCCGGTACTTGCCCTTGATGTCA
CTTTTGCGGCTCTCCATGGCCAGCAGGCGCTCCATGTTGATCTTTTCCTGATTGGCACTG
GCCAGCAGGTTGCGATCCTCTTCCAGCAGCTGCAGGGCAGAACCGCCGATTTCTCCGGCA
TTTTCACAGGCCTGGGCCAGTTGTTGAATGAGCCACTGACGGCGGTTGATCAGCTCGTCC
ATGATTTCATCGGAAGCGTCCTGGTTTTCCAGGTGCTTGCGCAGTTCCCGTGTGAGTCCG
ATAAGCTGAATGACAATAACTTCGCGATCGTCCATGGATGACCTCCCCCATTACCTGGAA
TGGGTTTTGATGTACTGGTGCAGGTGGTCAAAAAGGCCCTGTATATGTCGGATGTGCAGC
AGAGTGCGCTCTTCAAGGCAGTGGCTGAAGTCTTCAAAGGCGCTGCGCTCAAGGTGAGAT
ACCCCAGCATCAATGCTTTCAATAAAGTCGTTGATGGACTGTATTGCGGGAACTCCCTGG
ATGGTAATGTCCTGCAGCGATATTTTATACAAAGTCGTCAACCTGTCAATTATAGGCAGT
ATCCAGCCGTCAAAAAGTTTGATGACATCGTGGAAGCTGGCGATGGCCTTGCCGGAGTTC
TTTTTCGTGCCGATGTCCTTGCGGACGCCCTGCAGGACGCCGTGTACCTTCAGGAGGTAC
TCCTGGACATCGCTGATGCTCTGCAGCGACAGCTCCTTGATGGAGGAGGTGACAATCTGC
AGATCCTGAATCTGGGGAGAGGGGATATCGGCCCACAGGTTCTCATCAAGGTTGGCGTAC
TCGGTGCCGTTGGAAATGACGCTGACCACGACTTCATTCTGCGCCAGAAGCTCTTTTTGC
ACCTTCTCCATGAGGTGCTTGAAGTGGCGGCATCCTCGCTTGTCAATATTGGCCGTTTTG
CCGTTGAGAGAGATTTTCAAAGTCAATGCCTCCTTGAGTGATCCGCTGAAAGCGCGCTCT
CAGCTTCAAGATACACTGCCGTGCCTGCTGGCAGAGCCTGTGGCTGGGCGTTTTAGAGTC
TGGTTACCTGCCACATAGGTAGCAGAATCCCCAGGGCCAGAATCAGGACAAATACCCCAG
AGAGCAACAATAGCAGAGGTTCCGTATATCCGGCAAGGGTTCGTAATTTCTGCTGTGCCT
GCTGTTCGTAGAAGGTGGCGGTTTTCTCAAGCATCTGTTCAAGGGTTCCGCCTTCTTCGC
CAGTGCGCGCCATCTGAACCGCAAGGCCAGGGAAAATGGTGCAGGCCTCAAGTGCCGCGT
GAAAGGGAGCTCCCTGATTCAGCAGTTCGTGGGCCAGCTGCAGCTCCTGTCGCAGCAGAG
GGTTGGCTGTGGTGTCCCGAACCATTTCCATGGCGGCTGCCAGAGGAATGCCTCCCTGCA
GCATGGTTTTCAGAGTCATGAACAGATGGCTGACCATGCTTATCTGCAATATCGTCCCGA
GCAGGGGAAATCTTAACCCCATGCGGAATAAAAAGTTTCTTGCGCCCGGGACCCTTCGGT
GAACGGCCAGCAGGGCTGCTGTTGTCAGGAGGAGCGTTGACAGAAGGATGATACCGTAGT
GGCTGAAAAACGATGACAGACCAAGCAGGAACCGGGTCAGCAGGGGAAGGGTGGCTTCAG
AGCGCGCGAAGATATCGGCGAAGCGGGGAATGATCATGGTGACGGCAAAGACGAAGGCTC
CGAGCAGGCTTGTCAGGACGATCAGGGGGTAGCGCAGGGCGTCACCAAGTCTTTTGCGGA
ACTCGCGCTGGCTTTCCATGATGGAGGCGGCGCGCAGCAGCATCTCTTCAAGGCGCCCGG
AAAGTTCCCCCACTTCCACCAGGAAGGGCAGGAGGTCGCCAAAGGCGTACCGATGGCTGC
GAAAGGTGTTGCTGGCGCTCTGTCCCCGGGAAAGATCCTGCTCCATCCTGGTCAGAATGG
TGTGCCAGGTGGGGCTTTCCATGGATGTCGCCAGCATGGACAGAGCCGTGGCCAGGGAAA
TTCCACAACCCAGCAGGGCGCTGAGTTGATGCAGAAAGAAGATGCGCTCGGTTGCGGGCA
GGACGCGGGGAAGCAGGGGTGTACGCCTGCCAGCGCTGTCTGCCTGGAGTTCCGTGACAA
TCAGCCCTTGTCCGTGCAGGCTGTTCAGGGCGTCTATGCGTGAGGTGGAGGCAAGAGTGC
CGTTGTGTCTTCTGCCATCTGCGCTATACGCCTCATAGCGATAGGTGGAGGTGTTCATGG
AGCAATCCTTTTTCAGTTGCCGCGTGGCAATACCCGCAGCACTTCTTCTGGAGAGGTTAC
ACCGTGGGCAGCCATGGTAAGGCCATTCTCCCACAGGGTGCCGCAGTGCATCTGTTCTCT
GGCGGCGCTTTCCAGTTCAAGTCCCGATGTGGCGTGGCTGATGAGCTGGCGGATCCGGCT
GTCGACGCAGAGGAGCTCAAAGACGCCGCTGCGGTGGCGATAGCCGGTGTGGTTGCAGTG
GGGACATCCCTTCGCGGTGAAGTATGGGGCAGTGAACTGAGGGATCGGCTGTGGCGAAGG
TTCGCTGCAGCGGCAATGGGGGCAGAGTCTGCGCACCAGACGCTGCCCGATGACGGCGCT
GAGGCCGGAGGCGACGAGAAAGGGTTCCACGCCGATGTCCAGCAGGCGGTTTACGGCAGC
GGCTGCGGTGGTGGTGTGTATGGTGGAGAGTACGAGGTGCCCGGTCAGGGCTGCCTGGCA
GGCCATAGCTGCCGTTTTGCGGTCGCGAATTTCGCCGATCACAATGACGTCGGGATCCTG
TCGCAGCAGGTGGGGCAACAGGGTGGGAAAGTCGAGCCCTGCTTTGGTGTTGACCTGGAT
CTGGTTCACCAGGGGCAGCTGGTGTTCCACGGGATCTTCGATGGTGATGATTTTTCGGGT
CAGGCTGTTGATGTGGCGGATCATGGCGTACAGAGTTGTGGTTTTGCCACTGCCGGTGGG
GCCGGCGACCAGAATCATGCCGCTGCTGTTGCCAAGTCGCACCAGAAGTTCAGGCAGCGT
GGCTCCCATCTCCAGCTCCTCAAGGGTAGGTTGCTTGTCGGGGGAGGGCAGGATGCGCAG
CACGGCGCCTTCTCCGTGGATATTGGCCACGGTGGAAACGCGCATGTCGTAACGCTTGGC
CTGAAAAGTGTGCTGGAGTTTGCCGTCCTGGGGCAGGCGGCGCTGGGCAATATCCAGGTG
CGCCAAAACTTTGATGCGCGTGATGACGGCCTGCTCCAGTTGCTTGGGGATCATGCTGTG
CTCCATCAGGCAACCGTCCACCCGCATGCGCACGCGCATGAACTGGCCGGCAGCTTCGAA
ATGGATGTCGCTGGCTTCCATGTGCAGGGCGGCCTGCAGCAGGCCATTGACCATATCGAT
GGCCTGGTTGCTTCCTTCCGGGCTGGTGGTGTCATGGGTCTGCAGGGTGGCTGTCTGGGT
GGAGGGCTGCGGGGGGAGCAGGTGTTCTTCCAGGAGGGACTGTGAGATGAGGGCTTTATG
CACGGAGGTGTCGAAGTGGCGCCCGATGGTGTCGGCGGCGGCAAGATTGAGGGGGTCCAC
GATGCCCAGCAGGATGCCGCCGCTTTCGGTGCGGCTCAGGGGCAGAATGCCTTCATCCCT
GAGCCATGCGGCCTCCAGACCCTCCTGAAGCGACCTGTCAATGGCGATTCTGTTCAGATC
AACCATGGGAAAATGAAACTGGGTGGCGAGGGCTTGCAGGAGTTGGTCTTCTGCAATAAA
ACCCAGTTCACAGCACTGCTGACCAATGCGCATGCCGCTGTAGCGTTGCTGATTCAGTGC
ATTGTGCAGCTGTGCTTCGGAGATGCAACCCATCTCCAAGAGGATCTGCCCGAGTTTCAT
GGTGCCTCCTCGCCGGGGTTTCAAATGGAATTATAGTATCCGCGCGGATTATATCAAGTA
AAACTCAAGCTTTTTAACGTAATATGAAAAAAACTTTTTGACTGCCGGGCTCGCTTCTGC
GCCGAATTCCATGGCATAGTGAAACACAAAGCTTTTTTTTTGCCGTTGGTAACGGAAACG
ATGTTCTGGCGAAATGGTTTCGGTATAGTGTCAGACTGTTGTGCTGATTGTGCAGGTTGC
TGAAGACTTCGTAAACAGGCAGACAATGGAAAGTGTCTCACTGCGGGCAGCAGGTGAGCG
CCTTTCAACAGTCTGCAGCTAACTGGCCCAGAACCTTCATTGGCAGGGAGTGTGTATGAA
CATTCACGAGTATCAGGGCAAAGAACTTTTTGAGCAGTATGGCATTCCTGTTCCCAAGGG
CAAAGTGGCCTACACCAACTGGCAGGCTGAAGACATCACCCGCAGCCTGGGCGGGAAATC
TGTCGTTAAAGTACAAATCCACGCGGGCAACCGCGGTGCCAGTGGTGGCGTGAAGCTGGT
AAGCAGCTCCAAGGAAGCCAAGGACCTGGCAGAACACTTTTTTAATACCCCTATCAAGAC
AGCTCAGACGGGCGGAAAATCCAAGCAGGTGCGGCGCATCCTGGTGGAAGAGCAGCGTGT
CATCAACAAGGAATTCTACCTGAGCATGATCGTTGACCGCGAAGAGCGTCGCATTGCCAT
TATCGCCTCCACCGAAGGCGGTGTGAATATCGAGGAAGTCGCCGAGCAGCATCCCGAAAA
AATTCTCATGGAGCACATAGAGCTCTCCATCGGCATTCTGGACTTCCAGATCCGCAAGCT
GGCCTTTTCCCTCGGGCTGGCCGGGGAGCAGATCCGCCAGTTTTCCACCATTGTCAAAGG
TCTCTATAAGCTCTTTACGGAAAAAGACTGCAGCCAGATTGAGATCAACCCCCTGATTGT
CACCGACGATGGCAGCCTGTTGGCCCTTGATGCCAAGGTGAATTTCGATGAAAACGCCCT
GATGCGTCATCCCGAAATTCTTGAGCTGCGGGATTTTGCCGAAGAGGACCCCCTGGAAGT
GGAGGCCAGCCGCTATAATCTCAGTTACATCGCCCTTGACGGCACCATTGGCTGTATGGT
CAACGGCGCTGGCCTGGCCATGGCTACCATGGACATCATCCAGCACTATGGCGGCGAGCC
GGCCAATTTCCTGGATGTGGGAGGCGGTGCCAATACAGAGAAGGTTTCCAACGCCTTCAG
CATCATTCTGCGCGACGAAAAGGTCAAAGCCATCCTGGTCAATATTTTCGGTGGCATCAT
GAAGTGTGACATCATTGCCCAGGGTGTGGTGGAAGCCGCGAAGACCATGGATGTCAAGGT
ACCCATTATCATTCGCCTGGCGGGAACCAACCTGGAGGAAGGCATGAAGGTTATCGAACA
GTCGGGGCAGAACCTGATTGTGGCCAAAACCCTGGAGGAAGCCGCCAAGCTTGCGGTGGA
AAAAGCCAGAGGAGGTGTGGCATGAGTATCCTGGTCAACTCCGATACCCGTGTTATCACC
CAGGGCATCACTGGCAGCCAGGGGCTGTTTCACACAGAAATGGCCCTGAAGTATGGCACC
AGAATGGTGGGCGGCGTAACCCCCGGCAAGGGTGGCACGACGGCCCTGGATGGCAAGGTT
CCCGTCTTCAACTCCGTGGCCCAGGCCGTAAGCGAAACCGGTGCCAACGCCTCCATGATC
TATGTTCCGCCCCTCTTTGCCGCCGACGCCATCATGGAAGCGGCCGACGCGGGCGTGGAA
ATCATCGCCTGCATAACCGAGGGCATTCCCATTCTCGATATGATCCGCGTCAAGGACTTT
CTGCGCACCACGCCGGGCATCAAGCTGATTGGCCCCAACTGCCCCGGCATCATCACCCCC
GACGAGTGTAAAATCGGCATCATGCCGGGATATATTCACAAGCGGGGCCATATCGGTATT
GTCTCGCGCAGCGGCACCCTGACCTATGAGGCGGTCAACCAGCTCAGCTCCCGCAATCTG
GGACAGAGCACAGTGGTGGGTATTGGTGGCGATCCCATCAACGGCTTGACGCATCTGGAT
ATCATGAAGCGCTTCGCCGCTGACGATGATACTCTGGCCGTGGTGATGATTGGCGAAATT
GGCGGTTCCAATGAGGAAAAGGCTGCCCAGTGGGTGGCGGAGAATATGCGTCACAAGCCG
GTCGTTGGCTTTATTGCCGGCGCCACGGCCCCCGAGGGCAAGCGCATGGGCCACGCCGGG
GCCATTGTCAGCGGCAATACCGGCTCGGCCCAGTCCAAGATCAGTGCCATGAAAGACGCC
GGTATCCGCGTTGCCCCTACCATTGTTGATATCGGGACCATCATGGAGCAGTTCCTGCTC
GATATGGACCTGTTGGATAGCTGCAGGATTTCATCTTAAGTAAATACAAAGAGGAAAGTG
AGGAAGAACGATGACAAAAAAGGATATATACCAGGAGTCCCTGGAATATCACAGCACCGG
CCGTAAGGGAAAGATCGAAGTAATCGTGACCAAGCCTTTTGAGACCCAAAAAGACCTGTC
TCTGGCTTACAGCCCCGGCGTTGCCCGCCCTTGCGAGGAAATTGCCAAGGATCCGGAAGC
CGCCTACGAATACACTGCCAAAGGGAACCTGGTAGCCGTTATCTCCAACGGTACTGCCGT
CCTGGGCCTGGGTGACATCGGCGCCCTGGCTGGCAAGCCCGTTATGGAAGGCAAGGGTTC
ACTGTTCAAGAAGTTTGCTGATATTGATGTTTTCGACATCGAACTGCAATCCAAGGATAA
GGACGAGATCGTCCGCACCTGTGAGCTGATCTCCCCCACCTTCGGTGGCATCAACCTGGA
AGACATCGGCGCGCCCGACTGCTTCTACATTGAGGAAACCCTGCAGGAGAAAGTGGACAT
CCCCGTTTTCCACGACGACCAGCACGGCACCGCCATCATCTCCGCCGCCGCTCTGCTCAA
CGCCATCGAGATCACCGGCAAGGATATCAGTAAAATCAAAGCGGTTTTCAACGGTGCTGG
CGCTGCCGGTATCGCCTGCGCCCAGCTCTTCGTCGACCTGGGCCTGCGCAAGGAAAACCT
GGTGGTATGTGACTCCAAAGGAACCATCTACAAGGGCCGCACCCAGTCCATGAACCCATA
CAAAGAGCGCTTTGCCGTCGAAACCGACGCCCGCACCCTGGAAGAAGCCATGGTGGGAGC
CGACCTGTTCTGCGGCGTGAGCGTCGCTGGAGCGGTCACCAAGGAGATGCTCAAAACCAT
GGCCCCCAATCCCATTGTCTTCGCCATGGCCAACCCCGAGCCAGAAATCACCTACCCCGA
TGCCGTCGAAGCTCGCCCTGACTGCATCATGGCCACCGGCCGCAGCGACTACCCCAACCA
GGTTAACAACGTCCTGTGCTTCCCCTTCCTGTTCCGCGGAGCCCTGGATGTGCGCGCCAC
CAAAATCAACGCCGAAATGAAGATCGCCGCTGTACGCGCCATCGCCGCCCTGGCCAAGGA
AGAGGTTCCCGATTCCGTCCTCAAGGCCTATGGTGTGGATAACTTCGAGTACGGCAAGGA
ATACATCATTCCCAAGCCCTTCGATCCCCGCGCCCTGCTCTACATTGCTCCAGCCGTTGC
CAAAGCGGCCATGGATACCGGTGTGGCCCGCAAGCCCATCAAGGATTTCGACGCCTACCG
CGAGCAGCTGGAATCCACCCTGGGCCGCTCCAAGGCCATCATGCGCTACGCCTTCAACCA
GGTGAAGAAGCGCAACTTCAAAGTGGCATTCCCCGAAGGTGCCAACGAAACGGTTATTCG
CGCCGTTGGTCGTATTCTGGACGAAAACCTGGTGCACCCCGTGCTGCTGGGTGACAAGGG
CGCTATCGGCAGCCTGCTGGAAAAACACGCCATTGACGTGTCCAAAGTCACTGTTATTGA
TCCCCAGGAGAATGGCAAGAGTGGCGAGTATGCCCAGAGCATCTACGAAAAACGTCAGCG
CAAGGGCATGACCATTTCCCGCGCCCGCGACCTCATGCACAAGGATACCGGTTACTACGG
TGCCATGATGCTGGAGAAGGGTGACGTTGACGGCCTGATCAGCGGTCAGGATATGAGCTA
TCCCGACGGCATCCGCCCCATCCTCACCTGCATTAAGAACGAAGATCCCCACGGTGCCGT
GGCTGGTGTCTATATGATGGTATTCAAAGGACGCACCATGTTCTTTGCCGATACCACCGT
CAACATCGACCCCTCCGCCGAGCAGCTGGCCAAAATCGCCATCTCCGTATCCAAGTTTGT
CAAGGAGTTCGCCATTACTCCCAAAGTGGCCATGCTCTCCTTCTCCAACTTCGGCTCCGC
TCCTGTGCCCGAGTCCCAGAAGATCGCCAAGGCCACTGCCCTGGTGAAAGAGTGGGCTCC
CGATCTGGAAATCGACGGCGAAATGCAGGGCAATATCGCCTTCAACGAGAAGCTGCGCGG
CGAGCTCTTCCCCTTCAGCACCCTCAAGGGAGAGCCCAATATCCTGATCTTCCCGGATCT
TGGCTCGGCCAACATCGCCTACAAGCTGCTGATGCGCACCGCTGAAGTTGATGCCATCGG
GCCGATCCTGGTTGGCCTCGACAAATCCGCCCACGTTCTGGAGCGCGGCTCCACCGTGGA
GGACATCGTCAACCTCACCGCTCTGGCTGGTCTGAAGGCAATTCAGCACAACTCCTGATC
CGCTGATCCGCTTTCGCCCGTATCAAGCCCCCGCAGAGTCTGCGGGGGCTTTTTGCGTTG
ACACCGGCTCCCGATTATGGTGTGGTTTCTCAACCTGTATCCGTTATTTTTTTGAGGAGC
TCACTATGTCACCACTGTTTGCCTATCTTCTGCTGGGGGGCAACCTGCTGCTCCTGGCTA
TGCTGGCCCTGATCTGGAATACCCTGCGCCGTCCGGCTGATACCTCCCTGGAGCGCGCTC
TGCGCGAAGAGCTCCGCAGCGCCCGCGATGAGACGGCTCGTCAGGCCCGTGAGCTGCGCG
AAGAAGTGGCCTCGGCCCAGATAAAGGCCACAGAGATGCTGGTCAGTACCGTGAACACCC
TGGGGGATAACCAGAAGAACCTGCTGGACAGACTGACCCAGGCGACCAGCACGGCGGGAA
CCCAGATGCGCGCCGAGATAGAGCAGCTCATCCTGCGCAATGGCGAAGGCCTGAAAGAAG
TGCAGACGACCACGGATATCAAGCTGGAAAAGGTGCGTGCCACGACCGACGAGCGCTTTG
AACGCATTCGCCTGACCCTGGATGAGAAGCTGCGCGGCATGGGTGAAAACCAGCAGAAAC
ACCTGGGTGAAGTGGTGACCGCCCTGCAGAGCGTGGAGCGCTCACTGCGGCAGGAACAGG
AGAAAGCCCGCGAAGCTCTGGATTTGAAGTTTCGTCAGATACAGGAGAGCAACGAAAAGA
AGCTGGATCAGATGCGCCAGACGGTGGACGAGAAACTTCACAGCACCCTGGAAAAGCGAC
TGGGTGAATCCTTCAAGCTGGTCAGTGAACGCCTTGAGGCCGTGCAGCGCGGACTGGGGG
AGATGCAGACCCTGGCCAACGGTGTCGGCGACCTCAAGCGCGTGCTCAGCAACGTCAAGG
AGCGGGGCACCTGGGGCGAGTACCAGCTGGGTGCCATCCTGGCGGAAATCCTCACCCCCG
AGCAGTACGCACAGAATGTGCGGGTCAAGGACGGACGCGAAAGTGTGGAATTCGCCATCA
AGCTGCCGGGGCGCAGTGATCAGCATGATAATCCCGTGTGGCTGCCCATAGACTCCAAGT
TTCCCAAAGAGGCATACGAGCGGCTGGTGGAGGCATCCACCATTGCCGATGCCCAAGGGA
CTCAGCAGGCGGCGGCGGAGCTGTGCCGGGCCGTGACCAAGATGGCGCGGGATATCCAGG
AGAAGTACATCAATCCGCCGGTCAGCACCGATTTTGCCATCCTCTTTCTGCCCACCGAAG
GGCTCTTTGCCGAGGTGCTGCGTCAGCCGGGGCTGCACGATGAGCTGCAGCAGAAACACC
GAGTGCTGGTGGCTGGCCCCACTACCCTTTCCGCCATACTGAACAGCCTGCGGGTCGGTT
TCCAGACGCTGGTTATCGAGAAGCGCGCCAGTGAAGTCTGGACGGTGCTGGGTGCTGTGA
AAACCGAATTCGGGAAATTTGGCGATGTGCTGGAGAAAGTGAAGAAGCAGATTCACACCG
TCTCCAACACCCTGGATGAGTCTTCGCGCCGCACCCGGGTGATGGAGCGCAAACTGCGCA
GTGTGGAAGAGCTGCCCGCCGATCAGACCAGTGTCGTGCTGGCACTTTCTGCCAGCGCGG
ATGACGAGGTGGAGGAGCAGCCCTCGTTGTAATTATTTACGGTGTGTTGGTACTCGCGCC
AGCATTCCTCCCAGAGGCGCTCACTTTCATCCGAGGACCTACGTCTCTGCCGCTCGCCAT
CCGGGCTCGCTCTCGGAATACTGGTGCTCCTGCTGAAAAAAACGCAGGGTAGCCGTGAAT
GGTTACCCCTGGTTTTTCTCTCTTCCCGTTGACGCAACAAGGGTGTCAAGTTTCGCATCT
TGTTGTCTTAGGTTAAGGTGTTATTATTCTGACATTTATCGCGCGGAAACTGTATTGATT
TTGAATGCTTGACTTATCTGGTATTCCACTTTTTGTTTCCGGATGTTGTCCTTTTTGACC
GCGCAAAAAGGACACAAAAACGCGCCCCCCGAACGCCCGTTTTTCCGGATCGTTGGCTCG
CCTGTCCTGGAGATCCGGCAGACACTGCATCCCTGCAGTGCTGCCGGACCACTCACTTCC
TGTGAGTGTCCCGTTCGGGTCTTGCCAGCCAGGCGTCGCACTCACCGGACGGGCTCAGGG
GGGAACGGCCTGCTTCTGCCTCTCCCCCGTGTTCTTTCCCAGCCAGGACGCACCAACTGT
CAGGCTGCTGAAAAGCCTCATCTGCGGCGTTGCTCACAAGTGCTCGTCGCTGCGACGTAC
AGGAAGTACGCCTCACTCCTCACCTTGCTTGCGCCTTGCACCTGAGAGCTTTTCAATTGC
CTGTATAACGCGATGGACCCGCAGGGTTGCCGCCACGACGGCGGCAACCGCAAACCAAAA
GCCACGGAGGGCGGTTGTTTGCGGTCCCCAGTTCCAGGCAAGCGGACGGCTGATAAGGAC
AGCACTGGGGATCGCTTCCCAGCCACTTTTGGCGACCCAAAAGTGGCAAATAACTCATAA
AAAGGTAAAGGTAATGTAAGCGACGCAGTCTGTGGAGAACCACTCCCCCTCATTTCAGCA
TGACAGAAGGGAAGACGCTAACAACCTGTCGTTTCGGGGATGCGAAACTTCAGAAGGGTC
TCGTAGCGCGATGGCAGCTGGTGAGATGGTCGTTGACCATACCCACCGCCTGCATGAAGG
CATAGCAGATCGTTGATCCCACAAAGCGCATCCCGTGTTTTTTCAGGTCGCGGCTCAGAC
GATCTGAGAGGGCCGTGCTGGCCGGTACCTCGCTGATATGGCTCCAGGAGTTGACGATGG
GCCGGTTATCCACATAGCCCCACAAAAAGGCGTCCAGAGAGCCATATTGGGCCTGAATCT
GCTGTACCGCCCGCGCGTTGCCGATGGCGGAGCGGATTTTCAGGCGGTTGCGCACTATGC
CCGCGTCGGCCAGCAGGCGCTGCACATCGTCCTCCGTGAAGGCCGCAACCTTGTCGATGG
CAAAACCGGCGAAAGCGCGGCGGTAGTTTTCCCGCTTGCGCAGAATGGTTATCCAGCTCA
GCCCCGCCTGGGCGCCTTCCAGAATCAGCATCTCAAAGAGCCTGCGATCATCATGGACGG
GAATCCCCCATTCCTCATCGTGATAGGCGATATACAGCGGATCATCGCCGCACCAGTCAC
AGCGTCTGGTCATAGCTTCCCCCGTATCTTTCAGAATGTGAGCCCGGGATCCTTCCGGCT
TGCCTGGAAGCGCGCCAGAATACTCTGGGCTTTGGCGGCTTTGCTGGTCAGCACTGCTTC
CTCGGGAACCCAGCGGCTGACCAGACCGTGATGGGCCTCAGCGCCCTGCAGGTTCAGCGG
ATGCACCTCCCGGCTGTTGTCGATGGTAATGGCAAAGAAGAAGACCTTCTCATCGCTCAT
GCCCACAGAACTGTAGACATATCCCAGATCAAGCAGCTCGCCGGGCTGCGCGTCAATTCC
CGCCTCTTCACGCAGCTCGCGCACTGCCGTCTGCAGGGGTGTCTCTCCGGCATCTATCAG
CCCGGCCGGGAATTCCAGCACCCGCTGGGCCACCGGTGGCCGGTACTGCTCCACCATCAG
GTAGAGGCCCGTATCGCGATTGTGAATCAGGACGATAACCGCTCCTTCGCACTGTACCCG
GCTGACATACTCCCAGCCGTCTCTGCTTTTCAGTTCAAGATACTTTCCCACGCGAATTCC
TCCATCAGAATATCGAGAGCCCGGTGCGTGACGTGAACATTTCCAGGGCCTTCTGTCCCA
GCAGAGAGTTGTGGCTGGCATCCAGAGCCGGAGACCACACGCACAGGCTCAAGGTGTCCG
GCACAATCGCCACAATACCTCCTCCCACACCACTTTTACAGGGCAGGCCGATGAGAAAGG
CGAATTCACCGGCCGCGTCATAGGTGCCGCAGGTCAGCATCAGGGCGTTGATGCGGCGGG
CCTGCCGGGCGCTGATCACCTGTACCCCGCTGAAGGGGTGGCTGCCATCGCGACACAGGA
AATTGACTGCCCGGGCCAGCTGCAGGCAATTCATGGGGATGGCGCACTGGCGGAAGTAGA
CATCCAGCACCGTGCAGACGTCATTGTCCAGTTTGCCGAAGCTCTTGATGAAGTTCGCCA
GCGCCACGTTGCGAAATCCGGTGGCTGCTTCGGAAGCAGCCACTTCCTCGTCAATGTGTA
CCGGCTCGTCGCAGAGGCTGGATATCAGGGCCAGCATCTCGGACTTGGGGTCATCGCCGC
AGGTGACCAGACAGTCGGCTACCGCAATGGCACCCGCGTTGATAAAGGGATTACGGGGAA
TGCCCTGCTCGCTCTCCAGCTGCATCAGGGAGTTAAAGGGATTCCCGGAAGGCTCCCTGC
CGATGCGTTCCCACAAACGCTCCCCTGCCAGGCGCATGGCCATGGTCAGCGAGAAGACCT
TGGAAATACTCTGGATGGAAAAAGGCGTCATGGCATCGCCAGCCCAGGCCTCGACCCCAT
CGCGGGTGCGCAGGGCGATGCCGAACTGGCAGGGGTTGACCCGGGCCAGCGCTGGAATGT
AGTTGGCGACTGCCCCCGCTTTGCCGAGCTGCGGGCGAATCGCCGCGACAATATCATCGA
GAATTTCCTGAGAGTTCATAGCTTAACCCTCCCCTGTACGAGTTTCAACACCTGCCAGTG
CCACAGCCACCTCCGCAGCCAGCGGAAAAACGCTCCGGCGCCAGCGCCACCAGCAGCTTC
TGGGGAAGCCCCTCAAGGCTGCGACCGGGGGACAGGTGGTGCCACCAGGGCGGAATGCGA
TTGGTCAGAATCATGATTGCAACGGGAATATCCAGCGACCAACCCGCCATGGCGTGCTGC
CCGAATGTGCCGCCGCTGTGCCAGGCCACCCGGCCCAGGCGCGAATCCTGGCTCAACATC
CAGCCAAGCCCCATCCAGGTACCCCGGCCCACTGTGGCCTGGGGCTGCACCATCAAACCC
GCCAGCGACACCCAGGGCTCGCCGGAGGCACCCATCTGGGCCAGCAGAAACTTCATCATA
TCCTCCCCCGTGGAGCGCCACACCCCCGCCGGCTCCATGCCACGCCACTGAAAGGGCGGC
ACCCGCCGTCCCCGTGAATCATGGCCCTGCACCAGGCGTTCGGCGGGATAGCCTTCATGG
TCAATGGCCGTATCGCGCATTCCCAGAGGCTCCAGAATCAGCTCCCTCACCGCATCCCCG
TAGGACTTGCCACATGCCTCAGCCAGAATGCGGCCCAGCAGCGCCATACCCACATTGGAG
TAACGCATCTTGCCCGCACCACGCAGAACACGGGGCTGACGCAGCAGAAAGTGGCCCAGA
TCGTCCGGACCGAACGCCTCAGCCAGCTGACGCCCCCGCAGCAGCATCTGCCAGGTGGGA
AACACATCACGGGGCAGACCGGAAGTATGGGTGGCCAGCTGATGCAGAGTCATGCTCTCG
GCCCAGGGAAACTGAGGGAAGAAACGGCTGACCGGATCCGTCAGACCCAGCTCGCCCCGC
TGCACCAAAAGCGCCAGCAGCGTCGTAGTAAAGAGCTTGCCCACCGAACCGACCTCAAAC
ACCGGCAGCTCCATCCCCTCGACATCACCATGCCGCCAACTCCAGGAATCATGGCCGAGG
CGCACCTGCACCTCCACGGCACTGCGCGGTGAACGGGCGAGAAAGGTCTTAAGCACGGAA
AGAGCGGCATCGGTATGCATGGGAAGGTTCCTTTTGCAGGCTGCTGAGAAGTCCCCACCT
GTGGCATTGCACCTTTGGACTTTTCAATTACCTGTCTGAATAATGTGTTTTCAGCAAGCA
GTTAAAATTTGTCTTTTCTCTCTTGCAATTACGGTTATTCCTGTCATTCCACGTCATCAC
CTCAGTACAAGAACCCAAACAGCCACAGTGGCACTTTTCTGCCCGAGCCGATTTCCAGAC
CATCGGCGATGACCCAGGCGTTGTCGAGATCCTGTACCTGTCCGAAGCCCTTTGTCCTGC
CTCCGATTTCCATGGTGTACTTTTCGTCTACAAGAAAGTCGCCCTGATCCAGATAGTGCA
ACTGGTGGTGGACGCCTGCCATGCTGGCAAAAAAGGTTTCCCGCAGGGTGCCTTTTTCCT
TTTCCACGCTGAGGGCGGAGAAGAGGTTGGTATTGGACAGGTAGAGTTTATCGGCCTTGC
GGATGGCTCCGAAGCGTTTGGCTTCGTGGCTTATGTGGCGCACCAGTTCGGCGCGGCTGA
GGTAGTCGATGTACTTGTACAGGGTGGTTTTGGTTATACCGGTCAGGGAGGCCAGCTTGT
CGATGGAAAGTTCCAGCGGTTTCGAGATGCTGATGGTGTGCAGCAGTTTCTTCAGGGTGG
CAATTTTGTCGGGCGGGATATGGAAGAGTTTGCCGAGGTCGCTGTGCAGGGCCGTGTTTA
TGGTTTCGCCGAGACGATCCACATACTTGTGCGTGTCTTCAAAGTAAAAGGGGTAAGCGC
CAACACGCAGGTACTCTTCAAAGTACTTGAGTATTTTACCGTTTGGGAGTGCCTGGATAA
GGCGATGGGCCAGGGCTTCATGGTCTGCCAGCAGCTCCGGCAACGTCACTGGTTCCAGCT
GAATTGACAGGGAGATTTCCAGGTACTCGCGCAGTGAGAGGATGGGAAGGTGGTACATGG
AATAGCGGCGCGCAAAATCCGGGTTGGTGATGCGCACTGCCGAAGAACCGGAGAAGTACA
CCCGAATATTCAGGAAGTCATAGATGGATTTGAGGTGGGCCTCAAAATCCTCTGCCTCGT
GAATTTCGTCAATCACCATGCACTCGCCGCCGCTTTTGCAGAAGCTGTCCACAAGGTCAA
AAAGCGATACTCCCTGCAGCATGGGATGATCACAGGAGATATAGAGGGTGTTTTCCCGCT
GGAGGGGCAGGTTGCGCAGCACCTGCAGCAGCAGAGTGGTTTTCCCCACGCCACGGGCAC
CGTAAACGCCTGTGATGCGGCTTTGGGAAGCAGCGATCTGCGGATAGTGAAAGCGCTGAT
ACTTTGGCAGGGGCATATTCTGTTTGAGCAGCGAAAGGCGCTTGGCACCGAGAAGAATCT
CTTCCATGGCTATCCTCCAGAAAAAACACTGCCGCAAGCTAGTCTATTGCGTTAGACTAT
AACCCATGATTTTAGTCTAATGCAATAGACTATCGCGTGTCACTCAGCAACGGGTACTTC
TTTCGTGCCGTCGCGGCGTTCCACCCAGCCACCTGCCTGATAATGCCCATACCACTCCAG
CAATGCCTGTTGTTCGGTGGTCCTTTCCCCTTGCCTTTTCAGAGCCGACATGACCAGTGC
CAGATCATCCTCCACATCCACGTCAGCCAGGGGCTCCAGACTGGTAACCGGTGCAAACTT
TTCCACACCAGCTGTCCACTGGGCAGCGGTCTGAGCACAGCTATAGGGGACATCGGTCCA
TGCTTTTGCTGGCAGGGGAATATTCACCCCGCACAAGTAGAAGCCTCCATCGGTGCAGAG
GCCAAGCACCGCGCGGGGCTGGGAGTCGGCAAGGATTTCCAGCGCCTGGGCGATGTGGCT
GATGTGCAGCTGGGGTGAGTCGGCCCCCAGCAGGATGGCGCTGCCGTGGCGACTTTGAAG
GCATTGATAGACGTGGTGGAGGCGATCGCCGAGGCCACCCTCTCCCTGGCTGATGGTGGG
GAAATCCTGCCAGAGGGGATCATGCAGGGCATTGTCTTCCGCCACAGCCCAGTAGGGCTG
GATATTCCGGCTGATGGCAGCCTGTTTCAGAACGGAAGCCACCGCCAGGGCCGAGAGGCG
GTGAAACTCCTCTGCCGCTGATTGTCCGATGGCAGCAGCCAGGCGGGTTTTGAGGGGGGA
GTATCCGGGGGTTTTGACAAAGATGGCGGCGGCGGTCATGGCAGGCTCCGTTTGGAATTT
CGTTGCGTTGAACGCCACTTCAGGTACTGGGGCACGGCCTGCCGGATGGTCAGCAAGCCA
TGCCGGGTGCTGGTGCGCAGCCAGCCCTGTTGCCGGTACTTGCGGGCGCTGGTGCGGATG
GTGCCGCCACTCCAGCCCAGGGAAAATCCGTGCTGGCGCACGGCCCAGGCCAGCAGGTGG
TCCTCGCCGTAGGGGGCGGTTTCATCGTAGCCTCCCACCTGTTGGAAAAGGGATCGCGGC
AACAAAAATCCCTGGTCGCCGAAGGGCATGCCGCCGTATCGGGAGCGCAACCAGGCCCCA
AAGGCAGTGATGGGCATAAGGGCGGAGCCGTCGGCCAGAAACTCCAGGCGGAAGTACCAC
AGGCGTGGCTCATGTTCCCCTGCTATTATGGAGTGCAGGGCGGGCAGAGTGGTTGGATCC
AGGCGGCTGTCGGCGTGCAGAAACCACAGCCATTGACGGGAACTGTGACCCGCACCGGCA
TTCATCTGCTGTGCCCTGCCCGACGCGCTCACTATCCATTTCACTGCCTGGGTATTGGCC
GCCCGATCCGGTGGCGGTTCAGGGGATACCAGCAGCACCTCGCCGCCTTCCTGCAGTACT
GGCTGCAGATCGGGCAGCAGTTCGCGCCAGGTGGTGTCCCCTGGGGCAACGGGGATGATA
ATGGAGAGTTGCGGGTACAATGCCATGACTCCTCAGCCTCCCCGGCGCCAGCGGTGGAAT
CGCTCCACCCACTGCAGCAGTTTGACCGGGGCGTGGGCCTTCTTCCAGTTTCCGGCGGCA
AAGCGATTGGCTTCGGCGTAGGTGGGGTAGATGTGGATGGTTCCCAGCACCTTGCCCATT
CCCAGTCCATGCTTCATGGCCAGTATCCACTCACTGATGATATCTCCCGCCCGGGGCCCC
ACAATGGTAACGCCCAGTATTTTGTCCTTGCCCGGTGGCGTCAGTACCTTGATAAACCCC
TGGGCGCAATCATCGGCGATGGCCCGGTCCAGGTCGGCCAGGTCGTAGCGGGTGACTTCA
TGGGTCACGCCCTTTTCCCTGGCTTCCCGTTCACTGAGGCCAACCCTTGCCACTTCAGGG
CTGGTGAAGGTGCACCAGGGAATGACCCGATAGTCCACCCGCAGCTTGTGCAGGGGGCGC
AGCAGGGCATTGATGCAGGCGTAACCGGCCTGGTGGGAAGCGGTGTGGGTGAACTGGTAG
GGACCGGCCACATCGCCACAGGCGTAGATATTGGGAATGGTGGTTCGCAGGTATTTGTCG
GTAACAATGGTGCCATCGGCAGCCGTCTCTATGCCCAGCTCCGCCAGGCCGAAATCTTCG
GTGCGCGGTTTGCGTCCCAAGGCGACCAGAATGGCATCGCAAACTATGGCGAACTCCTGC
CCCGTTTCACGGTCAACCGCCAGCAGGGCTGGTGAATTCTCACCGGAACTCTGCACTTCC
CTGGCTTCATGGTTGACCAGAACTTCGACCCCTTCGCCCTGCAGCACGTTGGCCATCAGC
TGCGCCACGTCCCGGTCCTCCTTGGGCAGCAGCTGTGCATTGCGCTGGACAATGGTCACT
GCGGAGCCAAGGCGCGCAAAGGCCTGAGCCAGTTCGCAGCCAATGGGGCCGCCCCCCAGT
ACTACCAGGCGCTGGGGCAGGGCTTTCATGTCCCAGATGGTATCGCTGGTGTAGTGGGGA
ATCTGTGCCAGTCCCGGCAGATCGGGAGTCCACGGGGAGGCGCCAGTGGCGATGAGAATG
CTGCGGGTGCTGATGGTCTGGTCGCCTACCTTCACATGGTACGGGTCTACAATGCGGGCG
TGGCCGTGCAGGCAGTGGGTCCCCAGCTCATCCTGGTAGCGCTCCACGCTGTCGTGGGGT
TCAATGCGGGCAATGGCGGCGCGGACGTGATCCATAACCCGTTCAAAGTCCAGGGCCTGC
TCCTGCCACGGCATGCCCAGTTTGTTTCCCTGGCGCTGGATATGGCGCACCTTGGCCGCG
TGCAGCAGGGCCTTGCTGGGGACACAGCCCGTATTCAGGCAGTCACCGCCCATCTTGTCC
CGCTCGATCAGGGCTACGCGGGCCTTCAGGGTGCGCCCCACATAGGCGCTGACCAGTCCT
GCAGATCCGGCACCGATAATGGCCAGATCGTAGTCAAAGCGCTTGGGTTTGGGGAAGCGC
ACCAGGCGTTTGCGGGCCACCAGCAGCTCCACCACTTTTTTGGCGACGAGGGGAAAAACG
CCGATCAGGGCAAAGGAGAAAATCAGCGCAGGTGAGAGAATGCCCTGCAGGGAATCGAGC
CGAGCCAGCTGGGTTCCCGCGTTGACATAGACCGCCGTGCCCGCCAGCATGCCCACCTGG
CTGACCGCAAAGAACGTGACCGTGCGCATGGGGGTCAGGGCCATGAGAATATTGATGAGA
AAAAACGGAAAGACGGGGATCAGCCGCAGGGTAAAGAGGTAAAAGGCCCCTTCGCGTTCC
ACACCGGCATTGACGCGTTTGAGGTGCTCTCCAAAGCGCTGTTGGACAAAATCACGCAAG
AGAAAGCGCGCCACCAGGAAGGCACAGGTAGCACCGATGGTGCTGGCAAAGGAGACCGCC
ACCAGCCCGGTAGCAAAGCCGAAGATGGCCCCGCCCGCCAGGGTCATGATTACCGCCCCC
GGAATAGAGAGGGCCGTAACCACCACATAGAGAGCCATGTACAGGGCGATGACCGGCGCC
TGGTTGTCGCGGTAGTAATTCACCAGCTGCCCATGCTGGCTTTTGAGGGCATCCAGGCTC
AAATAGGTCCCGAAAAAGTGGGAGAGAACAAGCCAGGCCGCTGCCAGCAGGGCCAGGATG
GCGACAATACGTAAAGTGGATTTCATGGGTGCTCACATAATAGTTGATTGCGATTCGACA
TTCTGGATAGTGTACGTCCAGCTGCTTGTTCACGCATCCCGTATTTCGCCGTGGGATGGA
AAAGGTTACCCGCTGAGTAGCTATATCGCGGAATACTGAAACAAGGACACCTGATGCCCC
GCTCCAGCCATACCGACCAGCAGCTGGCCCAGGCCATGCGCAAGGCCCAGACTGGTGACC
AGAGCGCCTACCACCAGCTGCTGGTGAAAATCACCCCCATGATCCGGGGCTTCCTCGCCA
AACGCCTGGGAGGCCATGAGGATCTGGAAGACCGGGTACAGGACGTGTTGCTGGCCATTC
ACCGTGCCAGCCACACCTTCAACACCGAGCGCTCCTTCCTGAACTGGATGTTTGCCATTG
CCGACCATAAACTCAAAGACTATCTGCGGGCTCACTACCGGCGCAAGGCTGCAGGCAGCA
GTGTGGATGTGGACGATGTGAAGGAGCAACTTCCGGCAGCAGATGAGCCGCTGGATTTGG
GCGATCGGCAACTTCTGCAACGATTACTTGAAACCTTATCGCCTCGGGAGCGAACCATAA
TACAGATGATGAAAATAGAAGGATACAGCGCCCGTGAAGTAGGTGCCGAACTGAAGATGA
ATGAAACCGCCGTCAAAGTGGCCGCCCACCGGGCCATGAGGACCCTGACCAATATGGCTC
GCCAGGAAACGTAACATGCAGACAAACGAACTTATAGCCCAGCTCGCCCGTGAGGGTGCA
CATAAGCCCGCACCACCGCCAGCTCGCATTCTGGTGAGCTGGCTGGGATTTATGATTCTC
TACTTTTTCGTCCTGCTGGCCATCCACGGACTGCGCAGCGACATCGGGCAGAAGCTCCAG
CAGAGCCTGTACTTCAGCGAAATTCTCTTGATGCTCGCCATCGCGCTGCTCAGCGCTCTG
GCCGCCAGCTGGCTGAGCCTGCCCGATGCCAACCAGAAAGCCTGGATACGTTTTGTGCCC
CTGCTGCCCCTGGGAGCGTTTGCCGGCATGCTCATCTACGGTATGCTGACCACCAGTGCC
CTCACCCTCAGCCAGTGCCTGCAGCTGGCCCGCTACGACTGCGTCATCCGTATCATCCTC
TATGGCCTGCTGCCAGGGGGCATCATGTTCTCTGTCACCTCGCGGGCCGCCCCTACACGT
TGTTGCTGGGCCGGCAGCATGATCGGCCTCAGCGTTGCCAGTCTCGGCTACATCCTGCTG
CGCCTGGTGGACCCCAGCGACGATCCCACCCAGCTCATCATCTGGCACTTTCTGCCCGTA
CTCTTTATGACCGTCATAGGAATGATGCTGGGGGGATGGCTGTTGGGGAGAGTGTGGCGT
AAGGCAGGATAAGGAACCAGGGAAAGCGCGAAACGGGAAGGTTCCACACAAAACCAGCTA
AGTAACCGGAGGAAAAATGGAATTTCTCATCGTCTGTATCGCTGCGTTGACGGCCTCTTT
GCTGACACTCTTTTCCGGTTTTGGACTGGGCACACTGCTCATGCCAGTGATTGCGCTGTT
CTTTCCACTGGAGCTGGCCATAGCCATGACGGCCATGGTTCATCTGGCCAATAATATTTT
CAAGGTTGGACTCATGGGGCGGAAGGCCGATGTGTCGGTGCTGGTGCGGTTTGGCCTGCC
TGCCGTGGCAGCAGCCTTTGCGGGTGCCGTGGTGCTGCTCTGGCTTGGGGAGATGCCTTC
GCTGCACACCTATGCCGTGGGGGGACGGGAATTCCACATTTCTGCCCTGAAACTTGTTAT
CGGCTTTCTCATCATGTTTTTCGTCATACTGGAAATTTCTCCGGCATTTTCCCGCCTCGC
CCTGGATCGCAAGTGGCTTCCCTTTGGGGGAGTGATCAGCGGGTTCTTTGGGGGACTATC
GGGCCACCAGGGGGCGTTTCGCAGCATGTTTCTGATCAAGGCTGGTTTGAGCAAGGAAGC
TTTTGTGGCCACTGGTGTGGTGTTGGCGGTCATGGTGGATATATCCCGCCTGGTAATCTA
CGGCACGGATATTCTGGCGCGCAGCCAGGCGGTTGATTGGCAACTTGTGATTGCTGCCAG
TGGAGCGGCCTTTGCGGGGGCGTACCTGGGCGCGAAAATCCTGGGAAAGATAACCCTGCA
TACAGTACGTGCCGTGGTATCCGTTGTGCTGGCGCTGGTCGCCGCTGGGATGATGACGGG
ACTGCTGTAATCTGTCTTCAGCCAGGTTCTCCTTTGGTGGGACGCATATGTTATGTATAA
ACTAATGCAGTTCCAGCAACTTGTCGCAGTCGCTTTTTTTTCCGAAGACGACAATTCGGT
CGCCACTGAGAAACTTTGTCGTTGGTTCAGGAATGCCAAGAGTCTTCAGTATGCTCTCGG
TTTCTCCTTCTCCCTGACTTGGCCGACGAATGGTAAGGACGTTGATTCCATAGCGCTCGC
GCAACTTCAGTTCCACGATGCTGTAATTCAGCATGCTGTTCGGAACTTCAATTTCAAGGA
TGGAAAAGCCATCACCAAGTTCCAGCAGATCGCGCATGCCATTGCGATTCAGGGATATTC
CCATGCGCTCTCCCACCTGCCGTTCGGGGTGAATAACTTCTGTGACGCCTATGCGTTTGA
GGATTTCCTCCTGAGTTTCGGTGGCTGCCCTTGCGTATACCTCCCGGACGCCGGATTTCA
GAAGTTCCATGGCGATAATAACGACGGGCTCAAATGTTTTGCCAATTGCTATAACGGCCT
TATCAACTTCTGTAATGCCATGGTTGCGCAACTGGCGAACATCTGTGGCATCGAAGCAGA
TGGTATCCCTGGTGAGATGCTTTACCTCATCCAGATGATCCATGTTGGTGTCAACGGCAA
TGACATTGGCACCTTCGCGCCCGAGGGTTTTGACCAGCGCCATCCCGAAGGCTCCCAGGC
CAATGACGGCTATTTGTGGTTTGGTGCGTTTCTTCATTTTCAGCTCCAGTGGTATATCAG
TTTACCAGTACTACTTCTTCGGGATAGCTATAGGTGCGGTTGTCTGAGCGAACGGCAAAG
GCGACGGCAAAGGTAAGCAGGCCCACCCTCCCTAAAAACATGGAGAACACCAGCACCAGT
TTGCCAATATTGGTGAGGTCTGCGGTAATGCCTCGGGAGAGCCCAACAGTCATAAAAGCG
GAAATCTGTTCAAAGAGAATATCGAGAAACGGAAAATCCTCGGTGATAGTCAGAATAATG
GTGCAGACGCTGAGAATCAGAAACGCCAGAAAGGTTGCACTGATGGCACGAAAAATCACA
GATTGCGGCAGGGTACGGCTGGCGATTTCCACACGGTCTTTCCCCTGGATTGTCGCGATC
ATGGAGGCGAAGAGCACGTACACCGTTGTGGTTTTCAGGCCACCCGCCGTGGAGGAAGGC
GAAGCTCCAATAATCATCAGCAGCATAATGATCAGGGATGTGGCGGCGCTCAAGGCTCCC
GTATCCAGGGTATTGAATCCGGCTGTGCGGGAGGTGACGCTTTGAAAAAGGGAAAGGAGA
AATTTTTCGCTGGTGCTGTAACCTGCCAGAACCCCATGCCATTCAATCGCCAGCACCAAC
AGGGTTCCTGCCACGATCAGGCCAGCGGTCATTCGCAGTACGATGAGGCTGTGGACACTC
AGGCACCGGTGCCTGGTGGCGGGTGCACCGAAATATTTCTGCACAAGTTCCGATACGGTG
GTGAACCCCAACCCTCCAACAATAATCAGGGACATGGTCACGATATTGATGGGGAGAGAC
ACCGCGTTACTAGGATCGGCAAGACTGTTGGAAAAAACGGAGAAGCCAGCGTTGCAGAAT
GCGGATACTGTGTGAAAGACCGCAAAAAACAAGCGCTCTCCCATATCCGGTATGAACTCT
TTCCAACTGAAAAAATACACCGCTGCTCCTATTCCCTCGAAACCGAGGGTAAACAGGACA
ATGCGTTTGAGGGTGCGGGAAACCGCACGCACATCATCCTGTTGAACCACTCCGCGCAGC
AGGCTGCGTTCGCTGACTCCAATGCCCCCTGAGAGGTAGAGGGCGAGGTAGGTGGCAAAG
GTTATGACGCCAATACCTCCCAGCTGAATAAGGATCAGAATCACTGACTGTCCGAAGCGG
CTCAGGTGGGTGGCCGTATCAACCACAATCAACCCGGTGACACAAACCGCACTGGTGGAC
ATGAAAAGGGCATTGATAAGTTCAAGTCCGCTTCGGTCATGGGTGCTTGCCGGAAGCATA
AGCAGTAGGGTGCCCACCAGAATGACACCGAGAAAGCTCGACAGAATGAGCTTTGCGGGA
TTGTCACTGTTGGCGATGGTCTCGGGGATGGCCTGGATAATCTTGATGGTGACCAGGGTA
ACCAGGTAGATCTGGATAGCCAGGAGCATAAGGGTATCTGAACCATAAACACCAATCCCT
TGCAATGCTGAAACAAGGTGGCGTCCATCGGCGAGGAGGAGATCCAGACCCATGGCGCAG
GCAAGGGTTGCTCCGGTGCCTTCAGCCCAGCGCTTTCGCAGGAGCTCTTTTTTGCGGGGT
GTCAGGAGAAGCCGCGTAAAAAAGTGCAGACCAAATGCTACGAGCAAAGTTTGTTCAACA
AGCATTGCTACGGGTGACTGGCGTGAGGAATCCATTGCGAGGGGGATCAGCAGCGACCCG
AACACAAGAACCCCAAGCACAATGGAAAGGGCTTTCAGGACAGGGTGTGCGCGCTGACTG
AAATCGTAAAGATCATCCTGGAAAAACTGATAGGTAAGCCTGGCCCTGCGGTAGTGCTTT
TTCCAGGCAAGGTCAAGGCGTGCAATCCGGCGGCGCCAGTGGTATGGAAGCTGGCTCATA
GCTTCTCGCGATCTCCCTTAGGGCAATGTCCCCCCCCATATACGCCTTTTACAGGCAAGA
GGCAATATGCGGGTGGAACGATTCGGTCCGGCAGAAGAATGTAGTGACTCGCAAATGCTG
AATACTTCGCTTTCTTGCACGTCACTTTGAGTTTTTTGTCCATTGGCCAACATACCCCGG
CAACATCCTCAGGGCACCCAGTTTGCCCCATGGGTTATCCCTGGTACAGTCTTTGTCTTC
CTACGCTTTGCGCAGTATCAGGCCGTAGTGGTAGGGCGGGAAGTCAAACACAGTGCCAGG
GCTGCATTCCAGCCCTGCCTGCTTGCCCCATTGTATGCACTGCTGCGGCGTGGGGCGGAT
ATCCATGGCTGGCCCTCTGGGAGTAGCGGGATCGGGATTCCAGTGGATAATAGCAATGCG
ACCGCCTCGAACCAGTGCAGAGCTGGCTTCTCGCAACAGTGTCAGGGGCTGCTCGTGGTG
GAGAATATTGAAGAGCAGGGCGACATCCATGCTGCCAGGCGGCAGACCGGTACCCTCGAC
GATGAAATCACGAACCTGAACATGTACGTTTGCGATATTGCTTCGGGCACATTTCTCTTT
TACTCGCTGGACCATGGAGGGTTCGATATCCAGAGCGTAGACAGTTCCATGAATCAAGGC
GGCAGCCGCCAGGGTGAATGTTCCATAGCCACTGCCAAATTCCACGATGTCCTGCGTGTC
TTTGTTCAGGCCCAAACTTTGCAAAATACGCTCAGCGTCAAAAAAGCTCTCCCACAGCAT
CTCTTCGGGCATGCCACTGTCACGGACTTTCATATGGTATCACTCCATCAAAAACTCAGG
ACGCGATCGCTGTCCACAACCCACTGGGAAAGCTGCTGCATGGTGGACTTTTCGGCACCT
TCGAAATAGGGTTCATTTTTGTAAATTCCGCAACGGGCCATGCAGGTACCGCACACTTTG
ACGGGGATGCCCTGGGCTATCAGTTCCCGGAGCATCTGGCTCAGGTCCTGATCATAACCC
TCGGGCGGAACGCAGCTATTGCGGGCCATATCCACGGCATCGTTCATCAGAAAGACGCGC
ACTTCCTGAGCGTCCTTATGCAGCTGTTCCGCCAGGCGCAGGCCATTCCAGGTGACGTCG
GTGTTATCGTAGGGTTCGCGATTGAAGATGAGCAGAACTTTCATGATAGCCTCCTTTATG
TTGGGTTATGGGTATTCACAACTTGTGTCAGGAGCTCCAGCACCCTCTGCAGCTCCGCAT
ATTTGGTGTTACGCCCCAGGCTGAAGCGCACCGCTCCCATGCCCGCACTTACGGGAACTC
CCATGGCTTCAAGCACCGGCGAGAGGCTGATAGCGCCAGCGTGGCAGGCCGAGCCAGTGG
ATGCCGCCACTTCCGGCATTTGCTCCAGGATTTCCGCGCCGATAGCACCGTGAAAGTTCA
CGTTGAGAGTATTGGGAAGGCGTTCAGTGGGGTGTCCGTTAAGACTGATGCGGTTGCCGA
ATTGGTTTTGCAGGTGTTGCCAGAATTCATCACGCATGGCGATCATTTCAGCGGCTCCTG
TCCACTCTCCTGCCAGTTCGCAGGCAGCACCCAGGGCTACATTCAGCAGAACGTTTTCCG
TTCCTGCGCGGCGGCCTGCCTCGTGGGCCGCCCCATGCACAAGAGGCACGATGGGCGTTC
CTTCGCGGATGTACAGGGCTCCCACCCCCTTGGGTGCAGAGAGCTTGTGTCCGGCAACAC
TGAGCAAATCAACGCCCAAGGCATCCATCACCGTGGGAATTTTCCCCACACTCTGGGCAG
CATCGGTGTGGAACAGTATGCCTGCTGCCCTGGCAATTTCCCCAATGGCTTCTATTGGTT
GAATGGTTCCGGTTTCATTATTGGCGTGCATGATGGAAATAAGGATGGTGTCTTTGTCGA
TTGCCCGGCGCACCTGCTCCGGGTCAACCATTCCGTAGCCGTCAACCGGCAGTCTGGTTA
TCCGCGCGCCCAGGCTTTCCAGAAAGCGACAGGGCTCCAGTACAGCTGGATGCTCCACAG
CGCTGGTAATAATGTGGTTTCCTTGATAGCGCAGGGCAAAATAGACGCCCTTGATGGCGT
GGTTGTTGGCTTCGCTGCCACCACTGGTAAAGACGACTTCGGTCGGGTCGCAATCCAGCA
GGTTGGCCACCTGGCCGCGTGCTGCCTCCAGGGCATCTTTGGCACCGCTGCTGGCCCAGT
GCTGGCTGGAAGGATTACCGAAGTGATCCTCCAGATATGGCTGCATGGCAGCCAGTACTT
CCGGGGCAACGGGAGTACTGGCGTTGGAGTCAAGGTAGATCAGGCTCACTCTTTCACCTC
CGCAGATAACTCCTTCTCCCGCTGAATCTGCTCCTTTGTCTTGTGGATAGGACTACGCTC
CTGGGCCAGCAAGTCAAAGAAACCGGCCACCAACTGGGGGCGGCTGAGGTAGTAGCAGCG
CAGGGCACCGTCCTGGGCAAAGTCCACAAGGCCGGCATGGCGCAGCACCGCCAGGTGCTG
GGAGATATTGGCCTGGGATACGGGCAGGATGTCTTCCATGTCCGTAACACAGCGCGTTCC
CTGCAGCAGTTCAGCGGCAATCAGCAGACGGGTTGGATGGGCCAGGGCTTTGAGTATGGC
CGCCCAGTTTTGCGACTGTTCAGAGTGCATGGGTACTCCTTAATGGATATTCGAATATCC
TTATATGTCATAATAAGGGCTATGGCAAGGAAGTTTCATGGCGAAAGAGAAAAAACCGCG
CGCTTTCCCTAACGCTCATTGCTCATCGCCAGCCAGAGAGGCTTTCTCCGGCGGTTTTGA
TCTTTGCTGGTAGCGAGCAGCAGGCAGTGTGTGGGAGGCAAGGCGCCCGTTCAGGTTGAG
GATTAGAAGTGGGTTGCTTTCAACTCTTTATTTCTTGGTGTTTTGGTGGGCTTTGCGTGA
CACTTGTCCCCGTCTTTTCTGTGTCCTGACTCTCAGGCGTTTTCACCTGGCAGAATCCCT
GGGCTGGCACATCCAAAGCGGCGTTGAACTTGCTGGAGAGGTTCTGAAAGGCAATAAGGC
CGGTGAGCTCCACCAGCGCGTCATCGTCAAAGTACATCCGCAGCCGCGCCATCAGATCAT
CACTGACCTGCCCATCGGTGCGGGTTATGGCTTCGGTGTACTCCAGCACCGTCCGCTCTT
TTTCATCAAACAGGTCGCTTTCACGCCAGCCACTCAGCGCTTCCACCTTGTCCATGCTGC
TGCTGCGCCTGGCCAGGGTAGCGGAGTTGATATCCACGCAGAAGTGGCACCAGTTTATCT
GGGATACCCGCACGGTGACCAGGGAACGCAACACGGGATCGATGGGGGATGAGCGGCGAT
CAAGCACGCCGTAGAGTATAGCCACGGCGGCGAAGAGTCTGGGCACCCGGCCCCAGAGCA
GGCCCGGTTGCAGTACGCTGCCATAGCGGCGTTTCTGGCTCCAGAAGAAGGGTTTCAGCC
ACCAGGGATAGGCATTCAGTGGCTTGGTGGGTATGTGCATATGGTTCTCCTTTTCATGGG
CAATACTCCTGTGGATCGGCATGGGAATCTGCGGCTAGCAATCGAATATCGGCGTACCAG
GCGCGGGCCTGGCTGCCGGTATTGTCAGTATCGGTCATCAGGGCAATGGCGCCAGCTTTT
GGAGGTATGCTTCCAAATATTTCCCGGTAGTCCTGGTAGACATTGCGGCACTGGGTAATC
CAGGTTCCGGCATGCTGGTTGCCACTTTGCACGGCTACCATACGGGCATTGCTGAAGAAG
GGGTTGGGTACCACCTGCCCCTGGGGCAAATGGTTGGCCCAGATATAGTTGATACTTTTG
GTATTGGGGCGAAACCAGTGGGGAAAGACCACATACACCCGTGCTGCGTAGTCGTCCCCG
GCTTTGGTCAGGGCATTGCCATCGGGGATGATGTTTTCCACCTTCCAGCGCCACTGCAGA
ATGGGGTATGTGGCGAGATCAATCTCAACTTCATGCACCAGGCCCGATGCCTGGTTCTGG
CTGCTGGCCTGCAATGCCAGCGTTCCTTCCTCTTCCACCAGCTCATAATGGGTGGGGCTG
GTGCCGCGAAACTCCTGGGCTTGCCACTGCGGGCTGATACCGTCCTGTATACTCCCAAAG
GGCAGGGGAATAGATGAAGCCCCGAAGGCAGCTGAACCCAGGAGAAACACCAGGGCCATG
GAGCCGACTCTCATGCGATGGCCCCGCCACAGGAGCTGCCCGCCCCGGCGGTGCAGCCGA
AGCAGTGCGAGGCGGTGGCGATGGAGCGGGGGATCTGCTCCAGGTTTTGCACATCCCAGA
TATGCAGAGGTGTACCACCTATGGGCAGGCCTGCCATCTGGTTGAAGTCGCAGTCGTAGA
GGCTGCCATCCCAGGCTACTGATACTTGCTGCATGCACATAAGGTTGTGGGCGGCCGCAG
GGTTGAAGTTGTCCACCAGCAGCTGCATATAGTCGTCATACTGCCCGTGCTGTCGCAGGT
GGCGGGCGTAGCGGGTGACGGGAATATTGGTAAGAGTGTAGAGATGGTTGAAGAGGATGC
CGTAGTGCTGGGCCAGCTGCTGACGGTAGGATTCCTCCAGTGCCGACTGGCTGGGGGGCA
GGTGGGCGCCGCCGGGGTTATACACCAGGTTCAACTTCAGGCTGCTGCCCGGCTGGCCAT
AGCCCAGTCCATTGAGCAGGTGCAGCCCCCGTATGCTTTTGTCAAAAACACCTTCGCCCC
GCTGGCGGTTGACGTTGTCTTCCAGGTAGCAGGGCAGGGAGGCGATGACTTCCACACCAT
GTTCGGCCAGAAAGGCGGCGGTATCTTCCTGCCCGGGTTCAAAGAGCACACTGAGGTTGC
AGCGATGCAAAAGCGTTCTGCCCATGGCATGCACTGTGCGCACAAAGGCCCGGAAGTGGG
GATTTAATTCCGGCGCGCCCCCGGTGATGTCCACGGTGTGCACTCCAGGAGCATTCTGCA
GCAGCTCCACCAGTCGCTGGAAAGTGGTGGCCTCCATCATCTCGCTGCGCAGCGGACCAG
CTTCCACATGGCAGTGGGTACAGGACTGGTTGCAGACCTTGCCTACATTGATCTGCAGGG
TAGTGATGGGCTGACGTTTGATGGCAATTCCATAGGTATCAAGAACATGCCCAAACGTGG
GAATATGGCACTGCAGACTTGGCATATGAGCTCCGGGTAATAGTTTTCCTGTATATTCGC
CATTTAATAAGGAAAAGTTACAGCATAAGTAACTCTTCACGGTGTAGCAGCACTTGCGCC
CGCATTCCTCCCGGAGACACTCGCTTTCATCCGTGGCTCGAGTCTCCGTTGCTCGCCATC
CGGGCTCGCTCTCGGAATACTGGCGCTCCTGCTAAAATATTACTGTGAGACCGTGAATGG
TTGCCAGCGAAATTATTCCACCTTGCGTCTTGAGTAAGCGGAGCGAACGGGAGTGAGATA
CTCTTGTTGCCTTTCTTTGAGCTTTTGAGAGCTTTGCGTGGGGTACTGCCTTTTCCCATC
TCGGCTTTTTCCGCTCAACCAGCGCCAAATCCTCCGCCTCCCGGTGTCTGTACCACAACC
ACATCACCCTTTTGCATGGTGGCTTTACCGGTGCTCAGCAGCACTTCTTTCGTGCCGTCG
CGGCGCTCCACCCAGCAGTGGCCGGTGGCTCCATTGCTTCCGCCCTGCAGGCCGCTGGGG
GCGACCTGGTGGCTGTTGGCGAGGATGGCGACTTCCATGGGCTCCAGGGTGCGGATGCGC
CGCTCGGCGCCATTGCCGCCTTGCCACGTGCCTGCGCCTCCCGATCCATGGCGAATGGAG
AAGCTTTCCAGCAGGACGGGGAAGCGGGTTTCCAGGATTTCGGGGTCGGTGAGGCGGCTG
TTGGTCATGTGGACGTGGACGGCGCTGGCGCCGTGAAAGCCGTTACCGGCTCCAGCTCCG
CCACAGAGGGTTTCGTAGTGCTGGTAGCGGCTGTTGCCAAAGGTGAGGTTGTTCATGGTG
CCCTGGCTGTTGGCCAGTACGCCCAGGGCGGCGTAGAGGGTATCGGTGATGACCTGGCTG
ACTTCCACGTTGCCGGCGACGACGGCGGCGGGGTAAGTGGGGCTGAGCATGGAGCCCTGG
GGGATGATGAGCTGGATGGGCTTGAGGCAGCCGTCGTTGAGGGGGATATTGTCCTGCACG
AGGGTGCGCAGGGCGTAGAGCACGGCGGCGCGGGTGACGGCGCGGGGCGCGTTGAAGTTG
CCGGGCTGCTGGGGGGAGCTGCCGGTGAAGTCGACGGTGGCGCTGCGATGGTGGCGGTCG
ACGCGGATGGTTACGCGGATGCGGGCACCGCAATCCATGATTTTTTCCCACTGGCCATCT
TCCAGGACGTGGAGCACCCGGCGCACCTGCTCCTCGGCGTTGTCCTGCACGTGCTGCATA
TAGGCGTGGACGACGGGCAGGCTGTAGTGGTCGACCATTTTATGGAGTTCCCGCACGCCG
CAGTTGTTGGCGGCGATCTGGGCTTTGAGGTCGCTGATGTTCTGGTCGGGGTTGCGGGCT
GGGTGAGCACCGCTGCTGAAGAGTCGGCGCACTTGCGGTTCCAGCAGTTGGCCGTCCCTG
ACCACCTGGAAGTTGGTGATCAGGACCCCTTCGTCTTCAATGGCCCGGCTGTCGGGGGGC
ATGGAACCGGGGGTAATGCCACCGATATCGGCGTGGTGGGCGCGGCTGGCCACATAGAAG
AGAATTTCGGCGCCGCTGTGGTCAAAGACGGGGGTGACCACGGTGACATCGGGCAGGTGG
GTGCCGCCCTGGTAGGGGTCGTTGAGCATATACACATCGCCGGGCCGCATGGTGCCCTGG
CGCTGCTGAAGAATGGCCCGTACGCTTTCGCCCATGGAGCCAAGGTGCACGGGCACGTGG
GGAGCATTGGCCACCAGGGCGCCGCCATGGTCGAAGATGGCGCAGGAGAAGTCCAGGCGT
TCCTTGATGTTGGCGGAGCTGGCGGTCTTTTCCAGGGTGGTGCCCATCTGCTCGGCGATG
GACATGAAGAGGTTGTTGAACACTTCCAGCATGACCGGGTCCACCTCCGTGCCCACGGCG
TACTGCCGGGGGCGCGCCTGATAGCGCTCCAGGATGATGTGTCCCTTGGGGTTGACGCTG
GCCTGCCAGCCTGGCTCCACCACGATGGTGCCCACCGGCTCCTGAATAATGGCCGGGCCC
TGCAGGCAGTGGCCGGGCTGCAGGTACTGGCGGTCATGGACGGGGGTGGCGTCGTGAAAG
GTGCCCGCCATGAAGGTGCGCACCAGGTCCAGGGGCTTGGGGAGTGGGCCTGCGGGGGAA
GGAAGGTCGGGTTCGTCCTGCAGGCTGGCGCTTCGGCTGATGACTTCCACCACGGCGGCA
CTGACCAGCAGGGGCGTATCGGGGGTGCAGAAGCCAAACTGCTGCTGATGGAGGGCTTCG
AAGCCATGGCGAATGGATCCGACGCTTCCGAAATCCACCAGCAGGGAGGTGTCGGTACCC
TGGTAGCGCACCAGCAGCTGATGTCGGCTGTGGATGCTTTCCGGCGCGGCTCCCTGATCC
AGCAGCTCCCTGCGGCCCTGCTGTTCCAGTTCATGGATGACCTGTTGCAGGCGCTCGCAC
AGGGTGGGGCTCAGGGGCTCCTCCACGGTGGCTTCGCCGATGGTGGTCATGTCGGCCAGA
CCCATGCCATAGGCGGACAGAACTCCGGCCAGGGGATGAATCAGCACCCGTGGCATGCCC
AGGGTATCGGCCACCAGGCAGGCGTGCTGGCCTCCGGCTCCGCCGAAGCAGTTGAGGGTG
TAGTGGGTGATATCGTGGCCGCGCTGTACGGAAATGCGTTTGATGGCGTTGGCCATGTTT
TCCACGGCGATCTTCAGGAAGCCTTCGGCCACCTCTTCGGGGCTGCGTGCATCGCCGGTG
GCCGCGCGGATCTGCCGGGTCAGCTCCTGGAAATGCTCGGCGACAATTTCGGCATCCAGG
GGCTCGTTGCCATGGGGGCCGAAGACGGCGGGGAAGAAGCGGGGCTGCAGCTTGCCCAGC
ATGACGTTGATATCGGTGACGCTCAGGGGGCCACCGCGCCGGTAGCAGGCGGGGCCGGGG
TCGGCTCCGGCGGAATCGGGGCCGACCCGGTAGCGGGAGCCATCAAAATGGAGGATGGAG
CCGCCGCCAGCGGCCACGGTGTGAATGGTCATCATGGGGACGCGCATGCGCACTCCGGCG
ATGACGGTTTCAAAGCTGCGTTCCAGTTCGCCGCTATAGTGGGAAACATCGGTGGAGGTA
CCCCCCATGTCAAAGCCGATGACCTGGTCGTACCCCGCAATGCGGGCGGTGTGAATGCAG
CCCACAATGCCGCCCGCCGGGCCGGACAGAATGGCGTCCTTGCCCGCAAAGCAGCGGGCA
TTGGTCAGGCCGCCATCGGATTTCATGAACTGCAGGCGGGTGTTGCCAAGGGCGGCTGCC
ACCCGGTTGGCGTAACGCCGCAGGATGGGGGAGAGGTAGGCATCCACCACAGTGGTATCG
CCCCGCCCCACAAACTTGATGAGGGGGCTGACCTGGTGGGAGACACTGACCTGGGGAAAA
CCCAGATCGCGGGCGATCCGGGCTACCTGCTGTTCGTGGCGGGGAAAGCGGTAGCCGTGG
AGAAAGGCGATGGCACAAGAGCGCAGTCCACTGTTATATGCCCGCTGCAGCGCGTTTCGC
ACCTGCTGTTCGTCGGGGGCCTGCAGCACGGTGCCGTCGGCCATGATTCGCTCATCCACT
TCCACCACATCGCCATAGAGCAGTTCTGGCAGGGCGATTTCCAGGGCGAAGATATGGGGA
CGGGCCTGATAGCCAATGCGCAGGGCATCGGCAAAGCCTTTGGTTATCAACAGGAGTGTG
GGCTCGCCCTTGCGCTCCAGCAAGGCGTTGGTGGCGACGGTGGTGCCCATTTTCACCGCG
TCGATGTGTTCGGGGGGAATGGGGGCAGTGGTGTCCAGGCCCAGCAGGTCGCGAATGCCC
TGGAGGGCGGCGTCATCATAGTGGCCGGGATTTTCAGAAAGCAGCTTGCGGGTGAGGATG
GAGCCGTCTGGTGTGCGGGCGATGACATCGGTGAAGGTGCCGCCCCGGTCGATCCAGAAC
TGCCACTGTCTGGGGTTGCTTGGGTTCATGTCTGTCTCCGGTGAAGTTTCTTCCGGTGCC
TGACTGTACCATGGACGGGCGCTGCTGAAAATTCCCCGACGCAAAAGGCCCTGAATCTTT
ACGATTCAGGGCCGGGCTGTGCGTAATGGCGGAAAAGGGGGGATTCGAACCCCCGATACC
CTTGCAGGTATACACGCTTTCCAGGCGTGCTCCTTCAACCGCTCGGACACTTTTCCATAT
TGACAGCCTGCGAATTATACAAATTTTTTCTGCCGGTGCAATGAAAAAATGCGTGCCGTC
TGCCAAGTCCTTTTTACAGCATGAAAAAAAACGTTCAATCTCCTTGACAGACCCCACGGG
GTTTGATAACTTCCGTAGGTTTTTTGCACACGGCACAAGTGCGTCTTGTGCCGGGATTTT
TTTGATGTAGGGAGGTAACTACGGATGCCAACAATTAATCAGTTGGTCCGCAAGAACCGT
CAGTTGCAGTTGTCCAAGACGGGCTCACCTGCCCTGAAGAACTGCCCCCAGAAGCGGGGA
GTGTGTACGCGCGTGTACACGACGACGCCCAAGAAGCCGAACTCGGCGCTGCGTAAAGTA
GCTCGTGTAAGGCTCACAAACGGCATCGAAGTGACGTCGTACATCCCCGGTATCGGGCAC
AATCTTCAGGAGCACTCGGTTGTCCTGTGTCGTGGCGGCCGTACCAAAGACCTTCCCGGT
GTTCGGTACAAGGTCATTCGCGGCGCGCTGGATACGGCGGGCGTCAATGGTCGGCTTCAG
TCGCGTTCCAAGTATGGCGCGAAAAAGCCGAAGAAGTAACTGTCGTTTTGAGGAGTTGAG
GAATGCCTAGAAGAAGAGTGCCGGAGAAACGGGAAGTACTGCCTGATCCCATTTACGGGA
GCGTGCTGGTTTCCAAGTTCGTCAACCGCTTGATGCGGGACGGCAAGAAGAGCGTGGCCG
AGAGTATTCTCTACGGTGCGCTTGACAAGGTGAAAGAGCGATTTGGTGATGACGAGGCCC
TGAACGTTTTCCAGCAGGCGGTGGAAAATGTGAAGCCGGCTCTGGAAGTCAAGTCGCGTC
GCGTCGGTGGAGCAACTTACCAGGTTCCCGTTGAAGTGAAGCCCCGTCGTCAGGAGACAC
TGAGTATCCGTTGGATCATTGCCTATGCCAAGAAGCGCAAGGGCAAGGGTATGGTTGAAA
AACTGGCCAACGAGATTACAGATGCGTCAAAGAGTTCCGGGGAAGCTGTGAAGAAGCGGG
AAGACACTCACAAGATGGCGGAAGCAAACAAAGCGTTTGCCCACTATCGCTGGTAAGGAG
AGGATTCAATTGGCTAGAGAGATTTCACTGCAAAACACGCGCAACATCGGCATCATGGCC
CATATTGATGCAGGAAAGACGACGACAACCGAGCGTATTCTTTTCTACACCGGCGTAAGC
CACAAGATTGGCGAAGTGCACGATGGCGCGGCGACCATGGACTGGATGGAGCAGGAGAAA
GAGCGCGGGATTACGATCCAATCCGCTGCAACGACCTGTTTCTGGAAAGAAAACCGCATC
AATATTATCGATACTCCAGGACACGTGGACTTCACCGTAGAGGTGGAACGGTCCCTTCGC
GTTCTCGATGGCGCTATCGCCGTGTTCTGCTCTGTCGGTGGTGTGGAGCCCCAGTCTGAG
ACTGTGTGGCGCCAGGCGGACAAGTACCATGTACCCCGCATGGCCTTTGTAAACAAAATG
GATCGTATTGGCGCGGATTTCTTCCGTGGCGTGAAAATGATCCGTGAGCGCCTGGGGGCG
AACCCTGTTCCCCTGTGCCTGCCCATTGGTGCCGAGGACGAGTTCCGCGGTATCGTTGAC
CTGGTGCAGATGCGCGGTATCGTCTGGAATGACGAGACCATGGGCGCCAAGTATGACATC
ATTGATATTCCCGCTGATCTGCAGGAGCAGGCAGAGGAATATCGTGAGAAACTCCTTGAA
GCAGTTGCCGAGGTCAATGACACCCTTCTTGAAAAATACCTGGGCGGAGAAGAACTCTCC
CTGGAAGAAGTGAAAGCGGCTATCCGCAAGGGAACCATTGACCTGTTGTTTACTCCAGTG
CTGTGTGGCTCATCCTTCAAAAACAAGGGTGTGCAGACATTGCTGGATGCGGTTATCGAT
TACATGCCGAGTCCTGTCGATATCCCCGCCATCAAGGGCGTGGACATGCAGGGTGAGGAA
ATCGAGCGCCATGCTGACGATACCGAGCCCTTCAGCGCTCTGGCATTTAAAATCATGACC
GACCCCTTTGTGGGAACCCTGACCTTCTTCCGCGTTTACTCCGGTGTGCTCCAGAGTGGC
TCCTATGTGCAGAACAGCACCAAGGAAAAAAAGGAGCGCGTTGGTCGTCTGCTGAAGATG
CATGCCAACAAGCGTGAAGAGATCAAGGAAGTGTATTCCGGTGATATCGCTGCTGCGGTT
GGCCTGAAGTACACCACCACCGGGGACACCCTGTGCGATCCCGATAAGCTGGTTATCCTG
GAGTCCATGGTATTCCCGGATCCCGTTATCTCGGTTGCCATTGAACCCAAGACCAAAGCG
GATCAGGAAAAGCTGGGTATTTCCCTGCAGAAGCTGGCCCAGGAAGATCCAACCTTCCGC
GTGAACAGTGATCTCGAAACAGGTCAGACGATCATCTCCGGTATGGGCGAACTGCACCTG
GAGATCATCGTAGACCGCCTGCTGCGCGAGTTCAAGGTAGATGCCAACGTGGGCGCTCCT
CAGGTTGCCTACCGTGAAACTATTCGCAGCACGGTTTCCCAGGAGCACAAATACGCCAAG
CAGACTGGTGGTAAAGGTCAGTATGGCCACGTGTTTCTGCGTATCGAGCCCCTTGAGCCC
GGCGCTGGTTTTGAATTCATTGACGAGATCAAAGGCGGTGTTATTCCCCGCGAATACATC
CCTGCTGTCGAGAAGGGTATTGTCGAAGCTCTGGACAGTGGCGTCATGGCCGGCTACCCC
ATGGTCGATGTGCGTGCTGCCGTATACGACGGCTCCTATCACGATGTTGACTCCTCGGAG
ATGGCGTTCAAGATCGCAGCCAGCATCTGTTTCAAGGAAGCGTGCCGCAAGGCCAGCCCT
GTGCTGCTTGAGCCAATCATGGCCGTCGAGGTGGTGACACCCGAGGACTACATGGGCGAC
GTTATGGGCGACCTTAACTCCCGCCGTGGTCGTATCGAAGGAATGTCAGACCAGGCAGCC
GCCAAGGTCATCAAGGCAATGGTTCCTCTGGCCCAGATGTTCGGATATGCGACAGATCTG
CGCAGCGCCACCCAGGGTCGCGCCGCGTACAGCATGCAGTTCGATCACTATGAGGAAGTT
CCCAAGAACATCGCTCAAGAAATCATTGAGAAGGTGAAGGGGTAACCCCCCTTCTGAAGA
GGATAGTAAGCTATGACAGCAGCAAACCAGAAGATCCGTATCAAGTTACGGGCCTATGAC
CACAAGATCCTGGACGCCGCAGCCAAGGAAATCGTGGAAACGGCTGGTCGTACGGATGCT
AAGGTGGCAGGTCCCGTACCTCTGCCCACGAAGATCGAGAAGTTCTGCGTCATCCGCAGC
CCCCACGTGAACAAAAACTCCAGGGAACAATTTGAGATGAGGACCCATGTGCGACTCATT
GATATCCTGGACCCGACTTCCAAAACCACTGACGCTTTGATGAAGTTAAATCTTCCCAGC
GGTGTGGAAGTCGAGATCAAGCTCTAAGAGCCTGTAACACACTCTAGAGAGGGTTGGTTC
GATGAAGTCTCTAATCGGGAAAAAAATAGGTATGACTCAGATCTTCTGTGAAGATGGTAC
AGTCATTCCCGTTACAGTTGTGGAAGCTGGTCCTTGCACGGTTGTGCAGGTGAAAACAGT
GGATAGTGACGGTTATGCCGCTGTGCAGGTTGGCTTTGAAGAGGCGCTGAAGGAAAAAAG
AGTTTCCAAGCCCCTCAAAGGCCACTTTGCCAAGTCCGGGGTTGCTCCCCAGCGGCATTT
GAAGGAGTTCCGTGTAGAAGACCCCGCTGGTTTCAGCGTAGGTCAGCAACTCACGGCTGA
AGTTTTTGCTGCTGGTGATAAAATTGATGTCACCGGCACTTCTAAAGGTAAAGGTTTCCA
GGGCGTTATCAAACGCCATGGCTTCGGCGGAGGTCGGGCAACTCACGGCTCCACATTCCA
CCGTGCCCCTGGTTCCATCGGTATGTGTGCTACCCCCAGCCGCACCTTCAAGAACAAGAA
GATGCCTGGCCGTATGGGTGGAAAGACCACAACCGTGCAGTGCCTTGAAGTAGTGAAGGT
CATGGCTGATCAGAACCTGTTGCTGGTGAAAGGGGCCATCCCCGGTTCCAAAGGCGGGAT
CATTGAAATCAGCCAGTCGCAAAAGGCCTAACAAAGGATATTGGAGTTTGTAGATGCCTG
TAGTAAGCGTTATAAACGTGAATAACGAAAAGGTGGGAGAGGTTGCCCTGAGCGATGAGC
TCTTCGGTGGCGCCGTAAAACCCCACCTCATGCATGAAGTGGTAGTAGCCCAGCTTGCTG
CCCGCAGGCAGGGAACCCATGCGGTGAAAAACCGCAGCGCGGTTTCCGGTGGCGGCTCAA
AGCCGTGGCGTCAGAAGGGTACCGGTCGCGCCCGCGCTGGTACTTCCCGTTCGCCTCTGT
GGCGTACTGGTGGAGTCATCTTCGGACCAACTCCCCGCAGCTACGAGAAAAAGGTGAACA
AAAAGGTTCGTCGCCAGGCACTGGTTTCAGCTCTCAGCGAAAAAGCCGCTCAGCAGAGCA
TCGTGGTATTTGACGATTTCGCGCTGGAGTCCCCCAAGACAAAGCTGGCCAACCAGGTAT
TTGCCAAGTGCTCCCTGGATCGCAAGGTTCTGTTTGTGGTGGATGAGATGGACAGCCCCA
AGGCGCTGGCCATGCGCAACCTGCCCTTCGTCAAACTGATCAAGCCCGAGGGCCTGAATG
TGTACGACGTGGTAAATGCCAAAGTGCTGGCCTTTGAAAAGTCAACGGCTGAACGTCTGA
GTGTGGGGGAGCAGTAATATGCAGATGTATGACATTATCAAGCGTCCCATCATGACTGAG
CGTTCCTTTGTCCTCAATGAACAGCGCAACCAGGTGGCCTTTGAAGTGGACACCCGCGCC
AACAAGATTGAGATCAAGAATGCCGTTGAGAAGATCTTCGATGTGAAGGTTGCCAATGTC
AACGTCATGAACATGAACGGGAAAGTGAAACGTACCCGCATGGGCATGGGCAAACGCAAA
GACTGGAAAAAGGCCATCGTAACCCTGGAAGCGGGCAGCCAGATCAAGATCTTCGAGGAA
TAACCCAAGAGCGAGGAATGACACAATGGGTGTGAAAAGACATAAGCCGACTTCTCCGGG
TCGACGCCAGCTGGTCACCATGGATTTTGCCGCCGTAACGGCGTCAAAGCCTGAAAAAAA
GCTGGTTGAAGCTCTGCCGAAGTCCGGTGGACGTAACAACAACGGTCGTATCACCAGCCG
TCACCGTGGCGGCGGGCATAAGCGCAAATATCGTATCATCGACTTCCGTCGTGATAAATT
CGGTATCGAGGGCAAGGTTGCCACGATCGAATATGATCCAAATCGCAGTGCCCTGATTGC
TCTGGTGAACTACCGTGACGGCGAGAAACGCTACATTCTGGCTCCCAAGCAGCTGCAGGT
TGGCGCAACCGTGGTTGCCGACGAAGCTGCTGACATTGTCATCGGGAACGCCATGAAGCT
GAAGAACATCCCGGTTGGTACCATTGTACACAACATCGAGATGCGTCCCGGCAAGGGAGC
TCAGCTGGTTCGCAGTGCTGGAGCCTTCGCCCAGGTTATGGGTAAGGAAGAGCGCTATGT
TCTGGTAAAACTCACCAGTGGCGAAGTTCGTTACATTCTGGCAGAGTGCATGGCCACTAT
CGGCCAGGTTGGGAATCTCGAACACGAGCAGCGCAGTCTGGGCAAAGCCGGACGCAACCG
CTGGATGGGCGTTCGTCCCCAGAGCCGGGGCGTTGTCATGAACCCCGTCGATCACCCCCA
TGGTGGTGGTGAAGGTCGCACCAGTGGTGGCCGTCATCCCGTAACTCCATGGGGCAAACC
GACCAAGGGTTACAAGACGCGCAATAAGAAGAAGCTCTCCAGCAAATTTATCGTGAACCG
CAGAAAGTAAGACGAGGAGGTATCCTTTGCCACGTTCAATTAAAAAGGGGCCCTTCGTGG
ATAACTACCTGATCGTAAAGGTAGAGAAGCTTAACGAGGCCAAAGACAAAAAGGTCATTA
AGACCTGGTCCCGTCGCAGTACCATTATTCCCGAGTTTATCGGCCACACTTTTGCTGTAC
ACAACGGCAAGCAGTTTATCCCTGTGTATATCACAGAGGAGATGATCGGTCACAAGCTGG
GCGAGTTCAGCCCGACGAGGACATACCGTGGTCACGACAAGGACAAGAAAAAAGGTTCCA
AGCGTTAAACGGGATCCATGGAGCGGTAGATGGAAGTAAAAGCTAAAGCCAGATTCGTGC
GGGTCTCCCCGCGCAAAGCCAGATTGGTTATCGACCAGATTCGCGGGAAGAAGGTCAACG
ATGCCAACAATATTCTGAAGTTCTCCCCCAAGGGCGCTGCAGAGGATATCAAGAAGGTTC
TTGATAGCGCTGTTGCCAATGCCCGTGAGAACTTCCAGCTCACCAACATCGATGAGATGG
TGGTGACCGAAGCATATGTCGATCAGGGTCCTACCATGAAACGCTTCATGCCCCGTGCAA
TGGGTAGGGCGTATGAAATCAAAAAACGCACCAGCCACATCACCATTGTACTGGGCTAGT
TGACTGGAGGTACATTTTGGGTCAGAAGGTTCATCCAACGGGTTTACGCCTGGGAATCAT
AAAGACATGGAATTCCAAATGGTATGCCAACAAGGACTATGCAGATTTTCTGCATGAGGA
CCTGCGCATCGAGAAGCACCTGCGCAAGGAGCTTTACCATGCCGGCATCTCCCGTGTTGA
AATCGAGCGCGCGCCGGGGAAGGTAAACATTACCCTGCACACCGCTCGTCCAGGCATTGT
CATCGGGAAAAAAGGTGCAGAGATTGAGAAAGTCCGCAAGTCGCTTTCCGACATGACCAA
GAAGAATATCTTCGTCAATGTCAAGGAAGTGAAGAAGCCGGAGCTCGACGCCCAACTGGT
GGCCGAGAACGTAGCTATGCAGCTTGAGCGTCGTGTGGCATTCCGCCGCGCCATGAAGAA
AGCTGTTGGCATGACGATGAAGATGGGTGGCGAAGGGATTCGAATCGCCTGTGCCGGCCG
ACTTGGTGGCGCTGAAATCGCCCGTACCGAATGGTACCGCGAAGGACGAGTTCCCCTGCA
TACCCTCAGAGCGGACATTGACTATGGCTTTGCTGAAGCCAAGACCACGTACGGCATCAT
CGGTGTCAAGGTGTGGATGTCCCATGGTGAAATACTCGACACTTCCAAGAAGGCGCAGAA
GGTCGAGGCGGCTGCCGGTGCAACCCGTGAAGCCGTAAAAGAAGCTTGAGGAGTCACAAG
ATATGTTGATGCCGAAAAAGCAGAAATACCGTAAACAGTTCCGTGGCAAAATCAAGGGCA
CTGCACAAAAGGGCAATGAAGTCAGCTTTGGCGATTTTGGCCTGCAGGCTCTGGAGCCAG
CCTGGATAACTTCACGGCAGATTGAAGCGGCACGTATCGCCATGACCCGCTCCATTCGTC
GTGGTGGTAAGATCTGGATCCGCATTTTCCCCCACAAGCCGATTTCCGCACGTCCTGCTG
AAACGCGCATGGGTAAGGGAAAGGGCAGCGTAGAAGGATTTGTAGCCGTGGTGAAGCCCG
GTACAATGCTGTATGAAATGGATGGTGTAAGCGAAGAGCTGGCTCGCGAGGCGATGCGGC
TTGCCATGCACAAGCTTCCCATCAAGTGCCGCTTCGTGAAGCGAACAGAGCAAGAGGGTG
AGAAGTAAATGATGGAAGAGCTCAGACAATTATCCGTGGAAGATCTCCACTCAAAAGAGC
AGGACTTGCGTCAGGAAATCTTTCACCTGAAGTATCAACTGGCGATGAATCAGCTGGAGG
ATACTGCTTCCGTGAAAAAGAAGCGCAAGGAAATTGCCCGTATCAAGACCGTTCTGCGTG
AAAAATCCGCGCAGAGCTCTGTGTAAGCAATTTCAAGGTCTTTTAAGGAGATTTCCCAAT
GGAAGAACAAAGCAAAAGTGGCAAGAAGTCCTTTGTTGGGGTTGTGCTCAGCGATAAGAT
GGACAAGACCGTCGTGGTTTCTGTCGAGTCCCGCAAGCCGCACCCCAAGTTCAAGAAGTT
TGTTAAGCACCGCAAGAAGTACAAGGCTCATGACGAGCAGAATCAGTGCAATGCCGGAGA
TACCGTTCGTATCATCGAAAGCCGTCCTCTGAGCAAGGAAAAGCACTGGGTCGTCACCGA
GATCTTGGAACGCGCGAAGTAAGGAACGGGAGAACCACATGATTCAGATGCAGACCAGGC
TTAACGTGGCCGACAACTCTGGAGCCAAGCAGCTCATGTGTATCAAGGTGCTTGGTGGTT
CAAAGAAACGTTATGCCTCGCTGGGTGACGTGGTGATCTGCTCAGTGAAAACTGCCCTGC
CCAACTCCAACGTCAAGAAGGGTTCAGTGGTAAGGGCTGTTGTTGTGCGAACCACCAAGG
AAGTCCGTCGTGCCGATGGCTCCTATGTGAAGTTTGACAGTAACGCGGCAGTAATCATCA
ATAAGAACAATGAGCCGGTTGGTTCACGTATTTTCGGTGCAGTAGCCCGTGAGCTCAGAG
CCAAGAACTATATGAAGATAGTTTCCCTGGCGCCAGAAGTCGTCTGAGCGGGCCCGATGT
TCCCTATGCCATTGTCCCGTCCGGGAAACGTGGTAAGGAACGAACCCGGAGCTGCCAGCT
CCGGAGCAACAGGAGGCAGTGTTAAACATGTCCAAAGCAAAGCTGAAGATCAAGCGCGAC
GATCAGGTTATCGTGATTGCCGGGAAGGACAAGGGTAAAACTGGTCGTGTGACCAAAGTC
TACCCCCAGAAAAGCAGAGTGATCGTTGAAGGTATCAATGTGGTCAAGCGTCATCGCAAG
CCCACGCAAATGAGTGAAGGTGGCATTGTGGAAAAAGAGATGCCCCTGCACGTTTCAAAC
GTCATGTACTATGACGCCGACGCCGGCAAAGGCTGCAGGATCGGGTTCAAGATTGAAGAT
GGGAAAAAAGTCCGTTACTGCAAGCAAACGGGAAAAGTCATTGACTAGGCCGGGAAGGAG
TGATTCATGTCTGGCTTGAAGGAAAAATTTCAACAGGAAACCATTCCTGCTCTTATGAAA
GAGTTTTCCTATAAGAACGTCAACCAGGTTCCGAAACTGGAGAAAATTGTCGTCAATATG
GGCCTTGGTGAAGCGGTGCAAAACGCGAAGATTATCGAGTTTGCAGAACAGGAGCTTATT
GCCATTACTGGTCAGAAGCCCCTTCTGTGCCGCGCCAAGAAATCAGTGGCAACCTTTCGC
CTGCGCGAAGGAATGCCCATCGGGCTGAAAGTGACCCTGCGCGGTCAGCGTATGTACGAG
TTCCTCAACCGACTCGTCAACATCGCGCTGCCCCGTGTACGCGACCTCAAGCCCCTGAGT
GAGAAGTCCTTTGATGGACGGGGGAACTATTCGCTGGGTGTGAAGGAACAGATTATCTTC
CCTGAGATCACCTACGATAAGATCGACAAGTTGCGCGGGATGGACATCACGCTTGTAACT
ACCGCCAAAACGGATGAAGAAGGGCGCGCTCTCCTGAGGGAAATGGGCCTGCCTTTCAAG
AAATAGCCAGGAGGAAATTGTGGCGAAAAAGTCCATGATAGCGAAAGCGAAGCGCAAGCC
CAAGTTCGCCGTTCAACAATATAACCGATGCGAAATATGTGGCAGACCTCGGGCTTACAT
CAGAAAGTTCCGTATTTGCCGTGTATGTTTCCGCAAACTCGCAGGCGAGGGCCGATTGCC
TGGGGTAACCAAGTCAAGCTGGTAAGAAGGAGAACAAGGCATGTACCTGACATCGGATCC
AATTGCAGATATGCTTACCAGGATACGCAACGCCAACCAGGAAAAGCACGATAAAGTGGA
TGTTCCCCTGTCCAAGCTCAAGCTTCACGTTGTGAAGCTGCTGAAGGAAGAGGGTTTTAT
CCGCGGTTACAATGTTATGAAGAAGGGCAAGTTCGATGTGATTCGAATCAGCCTGAAGTA
CACTCCAAGTGGAGATCGCGTTATCAGCGGTCTGAAGCGTGTATCCCGTCCGGGACGCAG
AGTGTATGTGAAGAGTGAAGAGATTCCCAAGGTTTTCAACGGCCTGGGTATAGCCATCGT
ATCCACGTCCAGTGGCGTTATCGTGGATCGTCTGGCGCGCAAACAAAAAGTGGGCGGGGA
ACTTCTCGCCTATGTATGGTAAGGAGGGGCTGTGTCTCGAATAGGCAATAAACCAATCGA
AGTACCGGCGAATGTGACCCTCACCATTGAAGAGAGTGTGGTCAAAGCCAAGGGACCCCA
GGGCGAACTTACCTGTAAGGTTCATCCCAATATGAAGCTGGAAATGGAAGGGAACGTCGT
GCGCGTCGTGCGCCCTGACGACTCCAAGGAAAACCGCAGCCTGCACGGCCTGACCCGCAC
CCTGGTGAACAACATGGTGGTGGGAGTAGGCACTGGGTTCAAGAAGAGCCTTGAACTGGT
CGGTGTTGGTTACCGTGCGGCCCTCAAGGGCAATAACCTTGAACTGAGCCTCGGTTTCAG
CCACCCGGTTGTCTACCCGACACCCAGCGGACTGAAAATCGAAGTCGAGGGTCAGAACAA
GATTCATATTCTTGGTGCCGATAAACAGCTTGTAGGTCAGGCCGCAGCGGAGATCCGATT
CTTCCGTAAGCCCGAGCCCTACAAGGGCAAAGGTGTTCGCTACGCTGGCGAGCGCATTCG
CATGAAAGCCGGCAAGTCCGGTAAGAAGAAGTAAGCGCAAGGAGTAGTGAAAGATGGCAA
AGACCAGTAATACAGTCATCCGCAGACAGGCTCGCCATCGCAGGGTGCGCAAGAAGGTCC
AGGGTTCGACCCAGCGGCCTCGCCTGGCGGTGTTCCGTAGCAACTCCCACATATACGCCC
AGATTATCGATGACGCTCAGGGTATCACCCTCGCCGCAGCCAGCTCTTTGTCAAAAGAGC
TGGAGTCACTGCAGAACGGTGGCAACATTGAGGCCGCCAAGCAGGTGGGTGCTCTTCTGG
CCCGCAAGGCCAAGGAGCAGAACATCGAATCAGTGGTGTTTGACAGGGGCGGATTTATCT
ATCATGGTCGCGTTCAGGCCCTTGCCGAAGCTGCAAGGGAAAACGGCCTGAAGTTTTAAC
GGCAGGCAAGGGAGGATAATTTGCGAGACGAAATTCGTTCTGAGCAACCTGAGCTTCAGG
ATAAGATCATACACATTGGCCGCGTGGCCAAAGTGGTAAAAGGCGGAAGAAGGTTCAGCT
TTACAGCACTGGTTGTTGTCGGTGACGGTAATGGCAGTGTTGGCGTAGCAAAAGGCAAGG
CCCGTGAGGTTCCCGAAGCTATTCGCAAGGGAATTGAGAAGGCGAAGAAGAATATGGTTA
CGGTTCCCCTGCGCAAGGGCACTATCCCCTGCGAAATTATCGGTAAATTCGGCGGCGGCC
AGGTGCTCCTGAAGCCCGCCTCCGAAGGTACGGGTATTATCGCCGGGTCTGCGGTGCGCG
CTGTGCTGGAAGTAGCCGGTGTTACCAATATCCTCAGCAAGAGCCTCGGCAGCAACAACC
CACAGAATATGGCCAAGGCCACCATCGAGGGACTGCGCAACCTCAAGTCACCGGAAGAAG
TGGCTGAGATGCGGGGTATCCCGGTGGAACAACTCAGGGGGTAAACATGGCAGCAAAAGT
CAAAGTGACTCTGGTGCGTAGTGTCATCGGACGTCCTGAAAAGCAGCGCCGGGTTGTCAA
GTCCCTGGGACTGGGCAAAATCGGCAGCTCCAGTATCGTGGAAAATGTGCCAACCATGGC
AGGGCAGATCCGCAAGGTTCAGCACCTGATCAAAGTGGAAGAAGTGGAGATATAAGCATG
GGTTTGCATGACCTGCAGCCGGCTCCCGGCTCAAGAAAAAATCGCAAGCGCATCGGTCGC
GGCCCCGGTAGTGGCTGGGGCAAGACCGCCGGCAAGGGCCATAAGGGACAGAAGTCCCGC
AGTGGTGGTAAGGTTGCCGTTGGTTTTGAGGGTGGTCAGATGCCTCTGTATCGTCGCCTG
CCCAAGCGCGGCTTCAAAAACCCCTGTGGCAAGGAATATGCCATTGTGAATCTTTCACAG
CTGAATTCCTTTGATGAGGGCACCGTTGTTGACCTGGACCTGCTGTGCAAGACCGGAGTG
GTGAAAAGCTCCCTTGATGGCATTAAAGTTCTGGGGAATGGCGAACTGGAGAAGAAACTG
GTCGTCAAGGCCGTGAAATTCAGCAAATCCGCCCGTGAAGCCATCGAGGCTAAAGGCGGT
CAGGCCGAGGTTGTGTAGTGCTGGGAGCATTCAAGCACATTTTCACGCTGCCCGACCTGC
GCAAGAAGGTACTGTTTACGCTGGGAGTCCTGGCAGTGTACCGTCTGGGTGCTCATATCC
CCTTACCGGGGATTGACCCCCAGGCGCTGTCTGAGTTTTTCTCAGCCCAAAGCAGTGCCC
TCCTGACGTTTTTCGACATGTTCAGTGGTGGCGCGCTCGGGAGGGTGACCCTCTTTGCCC
TGGGAGTTATCCCCTATATCAGCGCCTCCATTGTGCTGCAGCTGATGACGGTAGTGGTTC
CAGCCCTTGAGAAACTCAAGAAGGAACCCGATGGTCAGAAGAAAATCACCGAGTATACCC
GCTATGCCACCGTGGTTCTGGCATTTGTACAGGGCTATGGCATAGGAATTGGACTGGAGG
CCATGACCTCTCCCAGCGGCATGCCCATCGTCATGTATGGAGGCTTCAGCTTCCAGCTGA
TGACGGCGATCTCCCTGGCTGCGGGAACCACCTTCCTGATGTGGCTGGGTGAGCAGGTGA
CTGAACGTGGTGTTGGAAACGGGATTTCCCTGCTGATATTCGCTGGTATTGTGGCGGCTA
TCCCAGGCGCTATCGTACAGTCCTACACGCTTCTGCAGTCCGGCGAGATGAGCATATTCC
TGGCCCTTGGGCTGGTATTTGCGGCACTGTTCATGATTGCCGCCATCGTATTCATCGAGC
GTGGTCAGCGTAAAATACCCGTGGCCTATGCCAAGCGTATGGTCTCCGGGAAGGTTGTGG
GTGGCAAAAACACCTACATCCCCCTGAAGGTCAACACCGCTGGTGTTATCCCGGTTATCT
TTGCTTCCAGTATCATCGCTTTTCCCCTGACGTTTGGCGACATGCTGGAGCGGACGCCCA
ACGTGGAAATGTTCATGCAGCTGTTCTCTCCGGGAGGCTGGCTCTATACCGGACTGCTGG
CGGCCTTCATTATCTTCTTCTGCTACTTCTATACGGCGATTATCTTTAATACCAAGGATG
TTGCCGAGAACCTGCGCAAGAATGGCGGGTACATACCCTCAATCCGCCCGGGTGCAGAAA
CTTCCATGTACCTGGATAATGTGCTTTCGCGTCTGACCTTTGGCGGATCACTTTACCTGA
CTCTCGTGGCAGTGAGTCCAACTTTCCTGATCAAATACCTCAGCGTGCCCTTTTATTTCG
GTGGAACGGCACTGCTGATCGTGGTCAGCGTCGGCATGGACACCATGAATCAAATAGAAG
CCCATCTGCTCTCACGCAGCTATGACGGCTTCCTCACCAACAGATCGGGAGGCAGATAAT
GCGACTGATTCTTTTGGGAGCGCCGGGATCAGGCAAGGGCACTCAGGGCCCTCGCCTGGC
AGACAAGCTCGCGATTCCCGTTATCTCGACAGGGGATATTCTGCGCGCTGCGGTAGCTGC
GGGCAGTGAGTTGGGTGTACTTGCCAAGTCGTTCATGGATAAAGGTGAACTGGTGCCCGA
TGATGTGATCATCGGAATCGTGCGCGATCGCCTAGCCCTGGATGATGCGGCAAACGGATT
CATCCTTGATGGTTTTCCCCGCACGGTTGTTCAGGCGCAGGCCTTGGACGAGATGCTGAA
GAATGCATTCAGCGTGCGTATCGACCACGTCCTGAACCTTGAAGTTTCTGAAACGGAACT
GGTGAGTCGCCTGGCTGGTCGCCGCGTCTGTTCCGGTTGCGGTGCGACCTACCATGTAGT
CGCTGCTCCTTCCCGGGTGGAGGGAATATGCGATCAGTGTGGAGGCCATGTCGTGCAGCG
GGACGATGACCGCGAAGAGACGGTGCGTAAACGCATGCAGGTCTTCCAGAGTCAGACGGA
GCCGCTGATCGGTTACTATGGCGGCCATAATCTTCTGCGTACCATCCGTGCGACAGGCGA
TGTGGAACACATCTTCAGCGCTATCCTAACCGCCATTGGAAAATAGACTTGCATATGGCA
TTTGAATAGTGTACATATAGAACGTTTTGTTTCTGGTGCCGTTTTGGCGTGGCGATAATA
GCGAAGCTCCTTTTGTGGAGCGCTTTAGCGACAATGACAGTCGCGCGGAGGAATTACCTG
TGAGCAATAGAGGATGTTGATGGCGAAGGAAGGTGCGATAGAGGTTGAAGGCACGGTTGT
GGAACCGCTGCCCAATGCGATGTTCCGGGTTGAACTGGAAAACGGGCATCGGGTACTGGC
CCATATCTCTGGTAAGATGCGAATGCACTTTATCAAGATTCTTCCTGGCGACAAAGTGAC
TATAGAGCTCTCTCCCTATGATCTGACCCGTGGGAGAATTACGTATCGTTTTAAGTAGTA
TAGGAGTGGGATGCCATGAAGGTTAAGGCAAGTGTGAAGCCTTTGTGTGATAAGTGTAAG
GTCATTAAACGCAAAGGCATCGTGAGGATTATCTGTGATAATCCCCGACATAAACAACGG
CAAGGATAAGCTGGAGGTAGCATGGCGCGAGTTGCTGGTGTTGATTTACCAAAAAACAAA
CGTGTTGAGATTGGATTGACGTATATATACGGTGTTGGACGTTCCCGTTCCCGCCAGATT
CTGGCCAATGTGTCCATCGACATGGACAAGAAGGTCGGCGAGCTGTCTGAAGATGAAGTG
AATACCCTGCGTAAGGCCCTCGAAGAGTACGATGTCGAAGGTGATCTGCGCAAGAATGTC
TCCCTTGATATCAAGCGCCTGAAGGATCTGGGTTGTTACCGTGGCCTGCGTCACCGTTCA
GGCCTGCCTGTCAGAGGACAGAACACCAAGAACAACTCACGTACCCGCAAAGGTCCCAAG
CGGACTGTGGGCAAGAAAAAGTAAGGAGTACGCTTTATGGCGAAGCCTCGGACCCGTAAA
AGGGAAAAGAAAAATGTACCCAAGGGTGTAGTACACATAAAAGCTTCTTTCAACAATACC
CTGATCACCATAACCGACCCTCAGGGGAATGCGGTTTCCTGGAACAGCGCTGGCTCCCAG
GGCTTCAAGGGCTCCAAGAAATCCACACCCTTTGCCGCCCAGGTTGCTGCAGACGTGGCA
GCCAAGGCAGCTGTTGACCATGGAATGAAAGAAGTTGAAGTGGAAGTACGCGGACCGGGA
TCCGGCCGTGAGTCATCCATCCGCGCACTGCAGGCTGCTGGTTTGAGGATCCTGTCCATC
AAGGACGTGACACCTATTCCGCATAATGGCTGCAGGCCACCGAAACGTAGAAGAGTGTAA
GGGGGAAGCATTGGCTCGATATACTGGCCCAGTCTGCCGCATGTGCCGACGGGAAAATCA
AAAACTCTATCTGAAGGGGCTGCGTTGCGAAACCAGCAAATGTGCATTTGAGCGACGCGC
CTACGCGCCGGGCAGCCATGGTCAACGCCGCGGAAAGCCCAGTGACTACGCCATTCAGCT
GCGCGAAAAGCAAAAGGTTCGCCGCACCTACGGTCTGCTGGAAACACAATTCCGCCGTAC
CTTTGACAAAGCGGTTCGCATGAAGGGTGTTACCGGCAGCAATCTGCTGACCCTGCTGGA
GCTGCGTTTCGATAACGTGGTGTATCGTCTTGGCCTCGGCGTCAGCCGCTCCCAGTCCCG
CCAGCTGATCACACACGGTCACTTTCTGCTCAACGGCAAGAAAGCCAATATTCCCTCTAT
CCAGCTGCGTGCTGGTGACGTGATTTCGCTGCGTGAAAAGTCTGCCAATCTTGATGTGGT
CAGAGGAAGCGTTGAAGCAGGTCCCAGCCGTACTGTTCCCCAGTGGCTGGAGTTTGATGC
GGAAAAGCTTACCGGCAAAGTCAAGCAGCTGCCTGTACGCGAAGATGTCACAGAGCCTGT
GACAGAAAACCTGATTGTCGAACTGTACAGTAGGTAATCACAACGAACACAACAGCGAGT
GGGGCCTGATATATTATGATGATGAACTGGAATGAAGTCATACGCCCAAGAGCCTTGGTA
TGTGATACCAAAACTGCGACGGATTCATACGGGAAGTTTATTGCGGAACCCCTTGAGCGC
GGTTTCGGAATAACTCTAGGCAACGCGCTGCGCCGTGTACTGCTCTCCAGCCTTGAAGGG
GCGGCGGTAACGGCCATTCGCATTGATAACGTCCTGCATGAGTTTTCTACGGTTTCTGGT
GTGGTGGAAGATGTGACGGATATCATCCTGAACGTGAAACAGCTGCGCTTCAAACTGTTG
AGTCCCGGCGAAAAGGTGCTGACCCTGAAGGCCAGCTCTGTTGGCCCCGTCACCGCGGCA
TCCCTTGAGTGCCCACCTGATGTGAAGGTGCTCAACAGCGATTGTGTGATTGCCACCCTG
GGCCGTGAAGATGCGGAGCTCAACATGGAGCTGCGCGTTGACATCGGACGGGCGTACCGT
TTGGCTGAAGAGAACAAGAAAGCGGACGATGTGATTGACATGATCCCGGTGGACTCCCTG
TTCAATCCGGTGGTCAAGGTGAATTACACGGTCGAGCAGGCGCGGGTTGTTCAGGACACA
AACTTCGATAAGCTCATTCTCGAGGTGTGGACTGACGGCAGCGTGAAGCCTGAGGATGCA
GTGGCCTTTGCCGCCAAGATCATCAAGGATCAGCTGGCCATCTTTATTAACTTTGAAGAT
GTGGAAGAGCCGGTGGCACTGGAAAGCGTTGAAGATGGCAGCGAGGAGCTGTTTGCGCTT
CTGAGCAAATCCGTTGAGGAGCTGGAGCTGAGTGTCCGATCCTACAACTGCCTGAACAAT
ATCGATATCCGCACGATTGCCGACCTGGTGGCGCGCTCTGAGAACGAGCTGCTGAAAACC
AAGAATTTCGGCAAAAAGTCGTTGCTGGAAATCAAGGAAATCCTCAAAGAGATGAACCTG
ACCCTGGGAATGGATCTTGATGCCCTGGGTTATCAACCGGTTGTCGCCGCTGAGTCTGGT
GATGAGCAGGACAGTGACGATGAAACCGTGGAAGAAACCGAAGAAAGTACACGAGGTTAA
TCATGCGTCACAATAACGGTTACAAAAAACTCGGGCGTAACAGTTCGCACCGCAAGGCGA
TGATGAGAAATCTGGCCTCCAGCCTGATTCTCCATGGTCGCATTGAGACCACCCTGGCTC
GCGCCAAGGCGATTCGTCCTTATGTGGAAAAGCTTATCACACTTGGAAAAAAAGGCGATC
TTCACGCGCGTCGCGTCGTGCTGAGCCGTGTTCCCAACAAGAATGTTGTCGGAACGCTTT
TCCATGAAGTGGCTCCGCGCTTCAACGAGCGTGCTGGTGGCTATACGCGAATCTACAAGA
CGGGATATCGCGCCGGGGACAATGCTCCCATGGCGATCATTGAGCTGGTGGAAGGTGCAG
ACACCACTGAGCTGCAAGTCAACCAAGGGCAAGGCGAGCAGGAAACTTCTGCAGCTGAAT
AATCGCCTCTTGTAAACGAGAAGCGGGCATTGTACTTTTTACGGGTGCAATGCCTTTTTT
CGTTCTCTGCGAACGTCACTATTACTCAGGAGTACCACATTGGAACAGCAATTCAACGTA
CTGGTATCTGATGATATATCTGAAAAGGGTATCGAGCTGCTGGAACAGGAGCCGGGCATC
CATGTTGACGTGAAGACCAAGCTGACCCGCGAGGAGCTTTACGCCATTATCGCCAATTAC
GATGGTCTGGTGACGCGCAGCATGACCACCGTGGACCAGGAGCTGCTTGACCATACATCG
GGACGCTTGCGCGTAGTGGGTCGAGCCGGGGTTGGGCTGGATAATGTTGATGTGGAAGCC
GCTTCCAAGAAGGGTATTGTGGTACTGAATACGCCAACCGGAAACACTCTGGCGGCCACG
GAACACACCATGGCCATGCTGCTGGCAGCGTGCCGCATGATTCCCAAGGCCCATAACACC
CTGGTTGGAGGCAAATGGGATCGTAAAAGCTTCATGGGATTTGAGCTCTACAAGCGAAAG
CTTGGAGTTATCGGTCTTGGTCGCATTGGCAGCCAGGTTGCGCGCCGCGCCCGTGGCTTT
GAGATGGATGTTTACGCCTATGATCCCTATATCCTCAAGGACAAGGCTGAGGCGCTGGGT
GTGAAGCTGTTGGGCAGTCTTGATGAACTGCTGCGGACGGTGGATGTTATCACCCTGCAT
ACTCCCCGAACGCCCGAGACGCTTGGCATGATCGGCAAGCGTGAGCTGGAGCTTCTGCCC
GATGGCGCTATTGTGGTCAATGTGGCCCGGGGCGGATTGATCAATGAAAAGGATCTCCAC
GATGCCCTGAAGTCCGGCAAACTGCGTGCTGCGGCTGTGGATGTATTTGATAAGGAACCC
GCCACGGATAATATTCTGTTGGGACTTGATAATGTGATCGTCACCCCCCACCTGGGAGCG
AATACCGATGCCAGCCAGATCAACGTGGCGGTCATGGTGGCTCAGCAGGTGATCAACGTG
CTGAAGGACAGAGATTATGAAGGCGCGGTGAATATTCCCTCGGTACTCACCAAGCTGGCC
GATGACTTCCGCGTCTACTTCGAGCTGGCGGAAAAAATGGGCAAGGTACTCGGCAGCATG
ATCGGCGAAGCCATTGAGGAGTGCTCCATTGTGTATCGCGGCAGCCTCTTTGATCGTGAG
TTCGGCCCCCGCTCCTTTGACGTGCCACTGAACCTGATGCCCTTTTCTGTCGCAGCCCTC
AAGGGAATTCTGGAGCCGAAGATGCAGGAGGGCGTCAGTTATATTTCCGCACCCTATATC
ATGCGGGAGCGCGGTGTCGCCATAGAAGAGAAGAAGATCTCCCAGAGTCGCGACTATCTT
TCCAGCGTGGAAATCATCGTCAAGACAGAGAACTCCACCCGTTCCATTGTGGGTACCGTA
TTTGAAAACGCCATGGCACGGGTTATCCGCCTTGACGAATACGATGTGGACTTCAACCCC
GAAGCGCCCATGCTGATCTTCAAAAATCAGGATCGCAATGGTTTGATTGGAGAGGTGGCA
ACGCTGCTGGGTGAGGCCGGTATCAATATTTCCCACTTTGCCCTGAACCGCCACCCCCGT
GGAGAGACAGCGCTTGGTGTTGTGAATACCGGAGTGGCCGTATCCGCAGAACTGCTTACT
CGTCTGAACCGTGTTCCGGGAATCATGAATGCCTGGGTAATACGCAGCCGCTGATCATGG
AAGTTTACACAAGCATTGATCAGGTACCGCCGGGGCGTTATCAGTGCCCGGTGCTCACCA
TCGGGAATTTTGACGGAGTGCACCTCGGGCACCGTCGTGTTTTTGAGCGGCTGCTGGCCA
GTGCCGATGAGACCGGCAGCCCTGCGCTGTGTCTGAGTTTCGACCCCCACCCGCTGAAAG
TCCTTGGCCGACGTGACCTCAAACTCCTTATTTCCCGTGAGGAGAAGATCCAGGTTATCC
GCTCCCTGGGCGTGAACGGCCTGATCCTGCACCCCTTTGACATGGATTTTGCTGCCCTTG
AACCGCAGCGCTTTGTGGAACAGGTGCTGCTGGAGAAGCTGGGTATCCGCAAGCTGGTGG
TCGGTTACGACTATGCCTTTGGCAGAAACCGCGCCGGTGATCACCATTTTTTCCGGCATT
TGCGGCAACAGGGGCTGCTTGATGTGGAAATAGTGGAACCGGTGAGCGTGGATGGGACCA
TTGTCAGCTCTTCGCTGATCCGGCAACTGGTGCAGGATGGCGACATGTCTGCCGTGGCCA
GGTACCTGGGGCGTCCCTATTGCCTCTCGGGCACCGTGGTTGAGGGGGACATGCGCGGCA
AGAAGATCGGGTTTCCCACGGCAAATCTCGCCTATATTCAGGAGATTCTGCCCCCCACTG
GGGTCTATGCCACTGTGGCCAGGGTCGGCAACAAGTCATTTGTGGCGTTGACCAATATCG
GGTATAATCCTACTTTTGTGGAGCGTCGAGTTGTTTCCGTGGAAACCCATATCCTTGATT
TTTCACGAAACCTGTACGGATTTCCCCTGGAGTTGCTTTTCCTGGAACGCATTCGGGGAG
AGGTGAAGTTTGCCTCCGCACAGGACCTGATCGCTCAGATCCACAAGGATATTGAACACA
CACGACAGCGCATTGACTCCCACAAACACCCATGACTGGAGGACGCCCCATGCCGGACGC
CAAGCGAACTGAAAACTACCGTGGTGACCATATTCCCAAGCGCCCCCTGGAAGTACTTGA
ATTTATTATTCAAAGTCAGGAAAAGGGCGTCCTGGTTGAGAAGTCCTTTGCCATAAACGT
CATTCGCGTCAAGGAGATTATCAAGCGTCCACGGGTGACGAAAATCATTGAATCCGGAAC
CAACGTGCTGGGTGTCTTCCACCTGCGTGAAGACCTGATTCCCCTGGTTGACCTGCCTGG
CTGGCTGGGCCTGGAAAGCGAAAAGCCCGGTGACGTGGTTATCGTGACGGACCTTGGCGA
TAATCTCAACGGCTTTGTGGTTCACAGCATCAAGAAAATCCACCATCTCAGCTGGGATAA
TGTCAAGGTTCCCGACAAGATCGACCGCAACCAGTCGGAGTTTATTGCCGGTATTATCAG
CACCGAAGGCCGCCTGATCATGATGCTGGACTTTGAAACCATCTTTGCGGAACTCTCCCA
GAGTGAAATCAAATATGATATCTCCCGCTTTGAACCCATGTACTTTGCCAAGCGTGAAGA
GCACACGATCATGGTCGTGGATGACTCCGTTTTCTCCCGCAACTATGCTCAGCGGGTGTT
CACGACCATCGGTTATCAGGTCGTCACTGCCGCCAATGGGGTGGAAGCCCTTGACATGCT
GCGGGGCGGTACCCGGGTTGACTTTATCTTTACGGACCTGGAAATGCCTCAGATGGATGG
CGGCGAACTCCTGGCCACCGTGCGCCATGATCGCGATATCGAGGATATTCCCGGGCTGAT
TGCCACTTCACTCACCAATCTGGTCACCCTGCAGGAGCAGCAGGATGAAAGCCAGCGCGC
CGGTCAGCCGAAAATCCTCGCCAAGAAAGACATGTTCACCATTATTGAAACCATAGATGA
CGCCCTGGGCGTCGATCCCAACGAACTGCCCAGCCAGTGGGACTCCTATGGCAAGGAAGG
CTGAGAGCCGTTTTAATTGTTGATACCTCAACCTCGCGCCTGTACTTTTCTGGCAGCAGC
CAGTGGGTGCAGGCGTACTGCATTGCACCATAACCGTTTTGGAAATACTTTTCATCAGGC
AACCTGCCAAGGAGTAACCGTGTCACGCCTTTCCACTGAAATCCAAAAGCGCCGTACCTT
TGGCATCATCTCCCATCCCGACGCCGGGAAAACCACCCTCACCGAAAAACTCCTGCTCTT
CGGCGGTGCCATTCAGATGGCTGGAACCGTCAAATCCCGCAAATCCGACCGCCACGCCAC
CAGCGACTGGATGGCCATAGAAAAGGAGCGCGGCATTTCCGTGACTTCATCGGTTATGAA
GTTCCACTACCGCGACTTCGACGTCAACCTGCTGGACACCCCCGGCCACAAGGACTTCTC
CGAAGACACCTACCGCGTGCTGACCGCCGTGGACAGCGCCATGATGGTCATCGACAGCGC
CAAAGGCGTGGAGGCCCAGACCGAAAAGCTCATGGAAGTGTGCCGCATGCGCAACACGCC
CATCATCACCTTTATCAATAAGTTGGACCGCGAAGGCATGGACCCGCTGGATATCATGGC
TGACATAGAAAACAAGCTGCAGGTGGAGTGCGTTCCCATGACCTGGCCCATTGGCATGGG
CAAACGCTTTCGCGGCGTCTACGACCGCTATCGACGCCAGATTCAGCTCTTTACCGCAGG
CAAGGCCATGCGCGGTGACGAAAAGGGCATCCTGATCAATGACCTGAATGACCCTCGCCT
GGATGAAATTCTGGGCAGCCAGGCCGATGAGCTGCGCGCTGAGCTGGAACTGCTGGAAGC
CTCTTCACCCCTGGAACGGGAGGAGTTCCTCAAGGGCAGCCAGACCCCCGTCTTCTTCGG
CAGCGCCATCAATAACTTCGGCGTGCGCGAACTGCTGGACGCCTTCGTGGAAATGGCCCC
GGCCCCCGGACCTCGCGAGACCGTGCAGCGCATGGTTGAACCCGCCGAAGAGGACTTCTC
CGGCTTTGTGTTCAAGATCCAGGCCAACATGGACCCGGCCCACCGCGACCGCATCGCCTT
TCTGCGCATCTGTTCCGGCACCTTCACCCGTGGCATGAAAGTGCGCCACCACCGCATTGG
CAAGGATGTGACCATCTCCAACGCCACCATCTTCATGGCCCAGGATCGCACCGGCGTCGA
AGAAGCCTTCCCCGGTGATATCATCGGCCTGCACAACCATGGCACCATCAAGATCGGCGA
TACCTTTACCGCCAAGGAACTCCTGCAGTTCACCGGCATCCCCAACTTCGCCCCCGAAAT
CTTCCAGAAAGTCGTGCTGCGCGACCCCCTGCGCTCCAAGCAGCTGCAAAAAGGCCTGCT
GCAGCTTTCGGAAGAAGGGGCCGTGCAGGTTTTCCGCCCCCTTATGGGGAATGAAATTAT
CCTGGGAGCCGTGGGCGTTCTGCAGTTCGACGTCACCATGGCCCGCCTGAAAAACGAATA
CAACGTGGATGCCATCTACCAGCCCGCCCAGTACTTCACCGCCCGCTGGATCGACGGCGA
AAAGAAGCAGCTGGCCGAGTTTGAGAAAAAGCTGCGCGCCAATCTCTTCCACGACGCCGA
AGATCACCTCACCTACCTGGCCCCCAACAAGTGGAACCTGGACTACGTCATGGAACAGTG
GCCCGACATACACTTCCTGAAGACCCGGGAGCATGGCTGAGGGCAATACCAGGGTTTTCA
GAAGCTGGCAGGAACGAGTATTCTCCAGAGAGTGCAAAGGCATCATTGCGGGAATTTCGT
TCAGATTTCCCCTTGTTCCATAATCGTGCCCAAAATTTATAGCAGCTTATGAGTTGCTTT
ATCAGTAAAAGCAATATATAAGCTTCTTTATGAGGCCATAGGCAACTTATATATTGCAGG
GTGCACGGTATGAGCAAAATACTTGAACAACTCAGACAGCGACGCAAGGAGCTGGGGCTG
ACGCAGGCACAGATGATGCTGCGTGTCGGCATGTCCCGCCAGCAATACCAGCGGCTGGAG
TCAAAGGGGAATCCGCGTCTCGATAATCTTGAGCTGCTCGCCAAGGGGCTGAAGCTTGAG
CTGATGCTGATCCCACAGGAAAAGCTCTCAGCTGTGAAGGCCCTTCTTGAAGGTGGCGCA
GAGCCTGGAGATTCTCCATCCGCCCAGGCAGAGGTGTCCGGTGGAGAAAATCCCTGGAAG
GGCCTGCTGGAGGATGAAGAATGAAAGCGGCTGAGCAGGTGCGCGTTCTTCAGTTGATGC
TGCATGACACTCTGGTTGGGCATCTCGTTGGTTCCCAGGGAGGGCGCAACGCGCTGGTAT
TCGATGAAGGATTTCGCAAGAACCCTCATCGCCCTACCCTCAGCTTGACCATCCATAGGG
ATTTTCCTGGTGCTGATAAACTGATCGGTGAGCCCTGGGTGCGCAACCAGCGGCTTCATC
CCATACTGTCCAATTTGCTGCCGGAAGGGGCACTGCGTGAGCTTTTGGCTCAGGCGCTGA
AAATTCATGTGGATAACGAATTTGAGCTTTTTGCTCACCTGGGGCAGGACCTTCCCGGTG
CCCTGGTGGCTACTGCCCTGGAGCCGGATCAGATTCCCGCCCATGTCCTTGACAGTTACC
[truncated: 2,577,330 more chars]
