# Supplementary material for: Regions Enriched with Reverse Complement Triplets in Bacterial Genomes
Source: Int J Mol Sci. 2026 Feb 28;27(5):2301. doi: 10.3390/ijms27052301 (PMC12985086; doi:10.3390/ijms27052301)
Supplement: Supplementary file 1 [file ijms-27-02301-s001.zip › for_send/45/Coprothermobacterota/class/mirror.txt]

SMAX=  133.00     KMAX=     102   
NOM=     3     4     6     7     8     9    10    15    16    17
NOM=    18    19    21    23    25    29    33    35    37    38
NOM=    40    41    42    44    46    47    49    50    51    53
NOM=    54    55    58    63    64    65    67    68    70    74
NOM=    75    77    78    79    81    82    85    86    87    89
NOM=    92    93    96   100   101   102   104   105   107   108
NOM=   109   110   112   114   115   116   117   119   120   122
NOM=   124   125   127   128   134   137   138   139   140   143
NOM=   144   146   147   149   150   154   155   164   165   166
NOM=   169   170   171   172   175   178   179   181   182   184
NOM=   186   187   189   190   191   193   195   198   199   200
NOM=   201   205   215   219   220   221   223   224   225   229
NOM=   230   235   238   240   244   250   251   253   257   258
NOM=   259   261   264                                          
KK=  492187  LL=  493116  Z=    6.89  JJ=  492187  DL=   930    
CAGACTTGTACGAGTCCTATGTGGGGTCCATCGTCGCTTGCATTGTTTTGGCTTTGGCTGAGAAAAACATGGTCGGCTTAAGTTTTGTCTTGTGGGCCGTGTCTTTGGGTGCACTTTCCTCCTGGTTCACCATATTACTTGTGAGAGGCATATCCTCTCGCTCCCACATGGAGCCTGCGAACGTGTTTAGAATGGGTAGTATATTGGTGACGCTGCTGGCTGTGGGTTTTGTTTGCCTTATTCCCATGTGGACTGGTGCAAGCTGGTCATATGTTGTTTCAACGGTGGCAGGCATGATTGTGGGCATAGCCATTGGGTTTATTACAGATTACTACACCATGGGCGCGCCCATAAAGGAAATAGCTAAAGCTAGCGAGACTGGAGCAGCTACCAACATTCTTTCTGGTATGGCGATTGCCATGCAATCCACCTTTTTGCCAGTCTTGCTTGTAGGCCTAGCCACAATTGTCGCGTACCTCAGCGCAGGGCTGTTCGGTATTGCTTTAGCTGGCGTTGGTATGCTTTGCACTCTGGCGTATTCTTTGTCGGTAGATGCCTACGGTCCCGTGGCTGATAACGCTGGGGGCATAGCTGAGATGGCGCATTTTTCTCCTCAGGTGCGTGAGGTTACTGATGGTTTGGACGCTTTAGGTAATGCCACTGCTGCCATGGGGAAAGGTTTTGCTATCGCTTCAGCCGCGCTAACGGCATTGGCTCTGTTTGCTGCATTCAACAGTGCTGTGGGGATTAAGGCTTTGGATGTCTCAGACCCCAAGGTGCTCACAGGGGTCATGGTAGGAGCGGCTTCACCGTTTCTTTTCTCTTCCATTGTCATCAATGCCGTTTCCAGGACTGCTTTTGTCATCGTAAAAGAGGTCAGACGTCAGTTTAAAGAAATTCCTGGTTTGCTTTCAGGCCAAGCCAATCCAG                                                                                                                                                                                                                                                                                                                                                                                                                                                                                                                                                                                                                                                                                                                                                                                                                                                                                                                                                                                                                                                                                                              
A===      244      314      114      224      111      243      231      313      211      131      124      234      233      413      333      323      343      334      223      132      123      1
B===      331      324      322      311      222      431      241      424      221      242      312      341      441      423      444      414      434      344      411      142      412      2
RRR=   2262.0    747.1    349.9    112.2     91.8     88.1     62.4     16.4     11.4     10.3      1.4      0.0      0.0      0.0      0.0      0.0      0.0      0.0      0.0      0.0      0.0      0
M=     9048.    10216.    11340.        
M=    11419.    10153.     8552.        
M=    10357.     8416.     6701.        
M=     6816.     8855.    11047.        
J=   1     -12.0   0.2  11.8            
J=   2      14.4   1.2 -15.6            
J=   3      21.1  -0.9 -20.2            
J=   4     -23.1  -0.6  23.6            
SMAX=   21.00     KMAX=     203   
NOM=    39    71    72    84    99   118   129   132   145   157
NOM=   160   161   163   168   183   192   203   227   228   232
NOM=   245                                                      
KK= 1054218  LL= 1054607  Z=    6.03  JJ= 1053408  DL=   390    
GAAGCCTTCGCTGGCTTTGCCAAACAAATAGCTGTTTTTAGCATGATATACAGCCGTTGTAACTCATTTGCGGGAGCTATTAAAGCTGCTGCGCAGTGGTTTCAACTTCCTGTAAATCTTCCGTGCAGACCACCCTTACTAACAGACGAGCCAGCTAAAGTGGAAGAAATTCTTTTGCGTGCGGAGCTGATTAAGTAAGCAGTATCTCCCGCTCTAGCAACATTCAGCAATAATTAGCTTGAATAGCTAGACAAAAGCTTCTGCAGCTCTATTAAAGAAAAGCCAGTTCTTCACTGTGATTTTATTTGGTTCTATATTCAAAAAAGCGTTACCTTCAGCTTGGCTGAGTATTATGCCCCACGCCCTTTCACCAAAACGTTTTTCCACATC                                                                                                                                                                                                                                                                                                                                                                                                                                                                                                                                                                                                                                                                                                                                                                                                                                                                                                                                                                                                                                                                                                                                                                                                                                                                                                                                                                                                                                                                                                                                                                                                                                                                          
A===      143      223      111      114      224      141      244      433      233      314      313      112      243      234      323      343      334      333      413      231      113      1
B===      432      411      222      322      311      232      331      443      441      324      424      122      431      341      414      434      344      444      423      241      422      3
RRR=    266.9     50.7     45.6     27.2      7.2      5.9      3.9      3.1      1.0      0.4      0.0      0.0      0.0      0.0      0.0      0.0      0.0      0.0      0.0      0.0      0.0      0
M=     1660.     1575.     1595.        
M=     1481.     1579.     1631.        
M=     1083.     1332.     1281.        
M=     1416.     1154.     1133.        
J=   1       1.3  -0.9  -0.4            
J=   2      -2.2   0.4   1.8            
J=   3      -4.4   3.0   1.4            
J=   4       5.4  -2.4  -3.0            
