# Supplementary material for: Regions Enriched with Reverse Complement Triplets in Bacterial Genomes
Source: Int J Mol Sci. 2026 Feb 28;27(5):2301. doi: 10.3390/ijms27052301 (PMC12985086; doi:10.3390/ijms27052301)
Supplement: Supplementary file 1 [file ijms-27-02301-s001.zip › for_send/45/Coprothermobacterota/class/selection.txt]

KOK=         1
KK=    8611  LL=    9090  Z=    5.47  JJ=    8581  DL=   480
A===      111      112      113      114      121      123      124      131      132      133      134      141      143      144      211      213      214      223      224      231      233      234      243      244      313      314      323      333      334      343      413      433
B===      222      122      422      322      212      412      312      242      142      442      342      232      432      332      221      421      321      411      311      241      441      341      431      331      424      324      414      444      344      434      423      443
RRR=   -0.775   -1.071    0.549    2.876    0.022    0.100    0.356    1.154    1.953    0.099   -0.000   15.680   14.645    0.076    2.401    0.100   -0.404    1.398    7.448   43.083    0.066   -1.194   40.603    0.161    0.030    8.144   -0.023   -0.842   -0.189    0.246   -0.000   -0.189
X1==   -0.313   -1.303    1.681    2.675    0.263   -0.374   -1.196    3.532    1.304   -1.021    0.000    4.553    4.000    0.029    1.046   -0.374    1.357   -1.343    4.076    6.337    0.668   -1.113    8.004    3.527   -0.029    3.000   -0.231    1.106   -0.869    1.131    0.000   -0.869
X2==    2.473    0.821    0.327    1.075    0.084   -0.268   -0.298    0.327    1.498   -0.097   -0.126    3.444    3.661    2.645    2.296   -0.268   -0.298   -1.040    1.827    6.799    0.099    1.073    5.073    0.046   -1.057    2.714    0.099   -0.761    0.217    0.217   -1.072    0.217
CD1=        1        0        3        4        2        1        0        5        3        0        1        6        5        1        3        1        3        0        7        9        2        0       10        5        1        4        1        2        0        2        1        0
CD2=        6        3        2        3        2        1        1        2        3        1        1        6        5        4        5        1        1        0        3        9        1        2        6        1        0        4        1        0        1        1        0        1
CGCCTGTGGTACGCTTGAGGAGCTGCGTCACGGACAACGCAACGAATCGCTTGAAGAGCTATTCCTGCAGTTAACTGATGAAGAAACAGTACAAGGTGCGCAAAGTGAACAGCAATAATAGAGCCTTCCTTTCGTTAGTCAAAACCCAGTTAAAAGTGCAGTTCAATTTGTCTGCCCTCAGATACAAGATCTTCAAGAACAAGCGCACCTTGATGCAGACGCTTTTTGCAGTCTTGATCATGCTTTTTTTGCTGTTCCTTTTCTTTGGCTTCTTTAGTACTGCTTTCAACTTAGTTGTAAAAGCAGGTTTTATGGTTGGACAGCCAGAGCTTGTATTGGTGGTAGCACTGCTTTCTGCTCAGCTGCTTGGGTTGGTCACAGGCATCTTTACCTTGATGAGCACTTTCTACTATTCTAAAGACTTGCCCATGCTTATTACGATGCCATTCAAACCTTGGCAGATAATTGCAACAAAGCTAT
KOK=         2
KK=   10561  LL=   11550  Z=    5.20  JJ=   10501  DL=   990
A===      111      112      113      114      121      123      124      131      132      133      134      141      143      144      211      213      214      223      224      231      233      234      243      244      313      314      323      333      334      343      413      433
B===      222      122      422      322      212      412      312      242      142      442      342      232      432      332      221      421      321      411      311      241      441      341      431      331      424      324      414      444      344      434      423      443
RRR=   26.440    0.236    4.692    6.883   -0.129   -2.723    7.781    3.687    0.403   -2.202    0.011    3.132    1.758   15.195    0.132    1.501   -0.154   -0.188   12.072   17.594    4.519    0.298   14.100    8.593   -0.074    4.147    7.665    0.591   -0.106    8.090    1.462    0.007
X1==    5.198   -0.495    2.584    3.113   -1.002    2.564    3.218    2.030    2.564   -0.871    0.170    1.068    0.780    4.402    1.026    1.959   -0.140   -0.199    3.861    2.564    2.227   -1.514    4.508    3.920    0.451    1.391    1.503    1.097    0.077    5.190   -1.052    0.077
X2==    5.087   -0.476    1.816    2.211    0.128   -1.062    2.418    1.816    0.157    2.529    0.067    2.934    2.252    3.451    0.128    0.766    1.099    0.946    3.127    6.861    2.029   -0.197    3.128    2.192   -0.163    2.981    5.101    0.539   -1.379    1.559   -1.390    0.090
CD1=       16        3        8       10        2        7        9        7        7        1        3        6        4       11        6        6        3        2        9        7        5        0        9        9        3        5        4        3        2        9        1        2
CD2=       10        2        5        5        3        1        6        5        3        6        2        6        5        6        3        4        4        5        8       14        6        2        7        5        2        6       11        3        0        4        0        2
TGCATAACACTTGCGCTCGGAGGTACCCGAAGGGGCGTTCTCTATATGCTTTTTGAGAACGCCCCTTTTTTATTTGGTCATCGCAGGAACTTACCTCTGAGCATGAACAAACCAGAAGCACCATGGCGAAAGGAGGGAAAGAAACAGTGGCAAAGGTTTATGTACCAGAAAAGGCAACCTGCATGCCTGACAAGAAGGTTTTCCTGGCGCGCGCTGGAGCGCGCTATGCGTTTCTTGTCAAAGAAAAAGACTTCATGGAACGAGCAAACAGACTGTTCTTAGAGGGCTTTTCCCACATTGATCCTGTGATCTACTACATCACCAGTGACTCACAAACGCTCCTGCCACAACTCCTGCCTAGCATATTCCAGGGAGTGAAACAAGTAACTGTTTTTCTTTCTACGCTTGGAGAAGAAATTGACAATCTAATCAGCTCATATCTGAATCGAGGTAAAACCTTTGATGCGTTCTTGCTAGATGCCTGGGCATCAGAAGCATTAGAAACCCTCAATGAAAGCTTTGATAAGGAACTGCGCCAGAAGTTTGGAGAAGGTACTATGAGGTTCTCTCCTGGTTACGGAGATGTGGATGTCCGCATGAATCAATACATTGTGAAGGAGCTGATCAGAGTGGAAAACGTAAGAGTACTAAGCAGTGGCGAAATGGTACCTCGGAAAACAACCACTTGCATGATTGGGTGGTATCAATGAACAGAAAAACATTCTTAGAACTGTTAAGTGAACGTGTTTTATTTCTTGATGGTGCCTATGGTACGGAGTTTTTCAAGCAGGGTTACAAAGGCGCGGTGGAACTGCTTAATATTGACACCCCCAAAGTAGTAGAAGATCTTCAGAAAGCGTACGCTGAGGCAGGAGCTGATGTTGTACTTACCAATACCTTCAGTGCTAACCGCCTAAAACTGCGATCCATGGGGTTGGAAGAGTACATAAGAAAAATAAATGAGAACGCTGTGAAGATTGCCCGCCACGC
KOK=         3
KK=   15421  LL=   16470  Z=    5.20  JJ=   15421  DL=  1050
A===      111      112      113      114      121      123      124      131      132      133      134      141      143      144      211      213      214      223      224      231      233      234      243      244      313      314      323      333      334      343      413      433
B===      222      122      422      322      212      412      312      242      142      442      342      232      432      332      221      421      321      411      311      241      441      341      431      331      424      324      414      444      344      434      423      443
RRR=   14.528   -2.114    4.979    6.986   -1.436   -0.450    3.075   -0.118    0.336   -1.152    6.427    0.000    3.454    1.842    3.150    2.241   -0.116   13.423   14.548   10.562   -0.903    0.069   11.570   38.600    5.038   19.128   -0.089   -0.297    0.490    0.897    0.001    2.010
X1==    3.223   -1.140    2.452    3.531   -1.140    0.440    3.891    1.953    1.564    1.722    2.947   -0.003    2.362    0.649    1.286    2.688   -0.654    2.828    4.810    2.688   -0.901   -0.218    2.417    6.471    1.142    5.289   -0.249    0.510   -0.811    0.547    0.021    1.227
X2==    4.507    1.855    2.030    1.978    1.260   -1.024    0.790   -0.060    0.215   -0.669    2.181   -0.090    1.463    2.839    2.450    0.834    0.178    4.746    3.024    3.929    1.003   -0.317    4.786    5.965    4.410    3.617    0.358   -0.583   -0.605    1.639    0.026    1.639
CD1=       13        2        9       11        2        4       10        8        6        6        8        4        7        4        7        8        2        7       10        8        1        2        6       12        5       12        2        3        1        3        3        4
CD2=        9        6        5        5        5        1        4        2        3        1        5        2        4        6        7        4        3       12        9        9        4        2       10       12        8        7        3        1        1        4        2        4
CCAACAGCAGTAAAAGAATACTTTACACCTACATGGGAAAACTGCTGCCCAATTTTGGGAACATGAACTACTCCACGTCAGGTGAACTGAGCCCGCTACTAAAAGACCCTAACATGCTCACCATTGGTTTGGGAACACGTATCTTTTTGTGTGGCACAGAAGGGTACGTGGTTTGGCCGGGAACTCAGTTCACTGATCAGGTGCAGGTTAATCAATGGGGCATACCCATGGGAAGTGCAAGAACACTTGCAGTTATTGGCGATGCAAAAAAGATGAATGCACGTTACCTCAGAGCTGCTTATTTCAAAAATTACGGTGTGACCCTGTTTGTGGGCATCGGCATACCCATACCCATAATAAACGATGATGTGGCTTACTTTGCCTCGCGGAGCAATGCTGAAATAACCACAGAAATCAAGGACTATGCGTTGCAAGATCACCCGACCATTGGCTACATAACCTACGAAGAGCTTCGCTCAGGTTTTGCAGAGTTAAACGGCAAGAAAGTGAAAACAGCTCCCATATCAAGTTTGAACATGGCAAGAGAAATTGCAGATGTTCTGAAACACTGGATCAGCCAAGGTGCATTTTTGCTTACAGAGCCAGTAGCGTATTTTCATGAGCCACGCATAGTAAAAAAGCTTCCACAAGAACTGGAAGGAAAACCCCTTACAAAAGACGATCCCACTTGCGTGGATTGTGGCTTATGCACCTCCGTTTGTCCAACTGGCGCTTTGAAGCTTATCAACGCTAAACTTGCGTTCACAAAAGAAGCCTGTACTAAGTGCGGACTATGCAGTGACATATGCCCTGTGGGAGTGAGGCTTCCATTCGATGAACAACGCTAGGCGTTTTTACAGAAGCTGGCATAAAGGACGATTTCATAGCTTTTCTGTGGGCTACAAAGAAACTGACTTATGGATTGGCGTTGACAAAACCTATGAAGAAATGCCTGAAGCCACCCTTCAGTTCATAACCAGATTACGCCAGCAACTGGAAGATTACATAAAACAAAATCCCGTCTTTCTGACGTCCTTCAAACCAGTAAAC
KOK=         4
KK=   34501  LL=   35130  Z=    4.62  JJ=   33961  DL=   630
A===      111      112      113      114      121      123      124      131      132      133      134      141      143      144      211      213      214      223      224      231      233      234      243      244      313      314      323      333      334      343      413      433
B===      222      122      422      322      212      412      312      242      142      442      342      232      432      332      221      421      321      411      311      241      441      341      431      331      424      324      414      444      344      434      423      443
RRR=   -0.105    0.916    0.024    0.916    0.980    0.533   -0.979    3.643   -0.337   -0.699   -1.188   -0.906   -0.314    0.607    5.472   -0.789   10.332    6.353   36.277    2.768    0.591    0.189   -0.747   28.957   -0.032   74.534   -0.288   -0.014    1.393    0.327   -1.188    0.004
X1==    0.405   -1.563   -0.467    2.213    1.055   -1.434   -0.352    0.751   -0.723   -0.222    1.070    2.213    0.283   -1.080    1.710    2.122    1.340    2.934    5.905    2.122   -0.543    0.740   -0.180    4.160   -0.222   10.512    1.776    0.020    1.381   -0.329    1.070    0.526
X2==   -0.259   -0.586   -0.051    0.414    0.929   -0.372    2.779    4.849    0.466    3.144   -1.110   -0.409   -1.110   -0.563    3.200   -0.372    7.710    2.165    6.144    1.305   -1.090    0.255    4.153    6.960    0.144    7.090   -0.162   -0.697    1.008   -0.992   -1.110    0.008
CD1=        4        0        2        5        4        0        1        4        1        2        3        5        2        0        5        5        3        5        7        5        1        2        1        5        2       15        4        2        3        1        3        2
CD2=        1        1        1        2        3        1        6        6        2        4        0        1        0        1        6        1       13        5       13        3        0        2        7       13        1        9        1        0        2        0        0        1
TTGTGGGTGGAATATAGAGACCAATGACAGCTAATATATTTACAAGAATTCCTACTATGATAGCTCCTACTGGACCCACTGCCATGTGCACTATGGGCCGCCCAGCAGCTTCATTAAGCAAGTAAATACCTATTACCAAGAGCATGCCCAAACCTGGTAGCATCGCATTACCTGCATTAATCCCGCCAACAAGCAACGCTATTTCCAATAGTTGGCTCATCGACGACCTTATGTTGTCTGCAGACTTTCTTATACCAGGAAATTTATCTAAGAAGCCAGCAATGGCACCCAGAAGGTAAACCTCCGCAAAGATAATCACGAAGCCTAACACAGCAGCAATAATTGGGTTGTTCACAAACAAAGCAGCAGCAAAAATGAACGTCATACCCACTGGACCATATACTCCTGTTGCAATGGCAGTAGTTCCAACCAGAGGAACAAAACCGATAGCTCTTGCTAAAGCAGCTAAAGCGGCATCAGTGTAGTTTCCAGCTTTAACCAGGTTTAAAGAGATTGGATCCCCGGCTAGCAGGTGCATGGCCGTTGCTGCAGCAACTAAAGCACCCATCAACCCCAATACCCACACATTACTCTTTATTCTTGCCACTCTGTCCGAAAACAATGCTGCCA
KOK=         5
KK=   75631  LL=   76620  Z=    4.98  JJ=   75601  DL=   990
A===      111      112      113      114      121      123      124      131      132      133      134      141      143      144      211      213      214      223      224      231      233      234      243      244      313      314      323      333      334      343      413      433
B===      222      122      422      322      212      412      312      242      142      442      342      232      432      332      221      421      321      411      311      241      441      341      431      331      424      324      414      444      344      434      423      443
RRR=   25.126    0.595   12.558    7.633   -0.102   -0.208   19.697    1.624    0.143    2.254   -0.054    0.326   16.148    6.346   -0.579    0.143   -0.788   -0.034    0.669    9.513    0.251   -1.544   26.074    5.276   -0.554    1.716    0.251    8.598   -0.812   -0.362   -0.291    3.516
X1==    4.034    0.502    5.417    3.390   -0.169    0.438    2.584    0.909    1.097    1.582   -0.808    0.617    5.319    2.779    0.502    1.097   -0.456   -0.026    0.754    3.733    1.022    1.880    6.659    6.418   -0.632    2.596    1.022    2.229    0.490   -0.179    0.554    2.496
X2==    6.229    1.186    2.318    2.252    0.601   -0.474    7.623    1.788    0.130    1.425    0.067    0.527    3.036    2.284   -1.155    0.130    1.727    1.285    0.887    2.548    0.245   -0.821    3.915    0.822    0.877    0.661    0.245    3.857   -1.658    2.022   -0.527    1.408
CD1=        7        3        9        7        2        3        7        3        4        4        1        3       10        7        3        4        2        3        5        8        4        6       14       15        1        6        4        5        3        2        3        6
CD2=       16        5        8        7        4        2       14        7        3        6        3        4        8        6        1        3        5        4        3        7        3        1        8        3        5        4        3       10        0        6        2        5
GGTTGCGACAACAGCACTTGCATGTGTCATGGCACTGTTAGTTGGAACAATTTATGCCTCTTTGGTTCGCTCTCCATGGTCGCACCTCAGTTTTTGGCGTGCTATGAGCAGTGTCCCGCCAGTATTGATAGGTTTGCTTGTCTACTTGCTTTTTTCCAGGCAGGGTCCTTTAGGTTTCTTGAGGTGGCTTTTCACCCCAAAGGCGCTGGTTGTAGCGCAGTTTCTGCTTGCTTTGCCCATGGCCATAAGTTTGTGCCTGCAGCACCGTGTAAGCTTGCCTCGTGACATGGAAGAATTCATCGACGTGAACTTGCCAAAAAAGCGCCTTAATGCCATGCTTCTTCATCTTCGGGGTGGTTTGGTGAACATAGGGTTTCTTACGTGGGGGCGAATCATGGGGGAAGTGGGTGCAGCTACCTTAAGTGGAGGAGCCATTGTGGGCTATACTTCAACGTTATCAACTGAGATTATGTACCGAACGAACTTAGGTCAGTTTGGCAATGCCATCGCTTTGGGCATCGTTTTGCTACTCATAAGCTTAATTCCATCTGTTATTTTGGAGGTAACCAGTCGTGCTCAGCGCTAATGTGCATTTCGAAATAGCAGGCAAACGTTATCATATACAGCTTGAACTGGACAATGGGCTTTACCTTGTGATGGGCCCAAATGGTTCAGGTAAAACCACATTTTTGAGAGTGCTCCTTGGCTTGCACCCCTATGAGGGACGGGTCAACATGGATAAGCCTGTGGGGTACGTGCCCCAGCATTACCAACCGCTCAGTGCCTCCGTGGAAGACAATTTAAGACTTTTCGGCGTGAGAACGTTGCCTCCTGGTAGCCCCCTGGAAGGCAAAAGGCGTCTCAGCGCTATGAAGCTCAGTGGGGGGGAAAAAGCTGTATTGGGTTTGACTCAGGCCATGGCATTAGAGCCTAAGACCTTTCTTGTGGATGAGATCACTGCCCACTTGGACCAGCCAAGCACCATAATGG
KOK=         6
KK=   98431  LL=   99420  Z=    6.25  JJ=   98221  DL=   990
A===      111      112      113      114      121      123      124      131      132      133      134      141      143      144      211      213      214      223      224      231      233      234      243      244      313      314      323      333      334      343      413      433
B===      222      122      422      322      212      412      312      242      142      442      342      232      432      332      221      421      321      411      311      241      441      341      431      331      424      324      414      444      344      434      423      443
RRR=    3.487    0.425    4.220   41.597    0.171   -0.932    1.158    2.945    0.058    3.578   -2.442    0.057   -0.047    2.322    8.070   -3.378    0.971   -1.435    5.820    1.910    0.280    0.852    5.304   60.616    9.216    5.101    6.045   -1.469    0.477    0.234    0.013    1.204
X1==    1.465    1.785    1.386    5.944   -0.205   -0.259    0.526    2.092    1.044    2.693   -1.409    0.083    5.065    2.378    1.785    2.998   -1.502   -0.494    1.488    1.044   -0.312   -0.867    2.452    8.175    4.772    1.468    3.525   -0.812    1.389    0.683   -1.409    3.508
X2==    2.380    0.238    3.045    6.998   -0.833    3.604    2.202    1.408    0.056    1.329    1.732    0.689   -0.009    0.976    4.522   -1.127   -0.646    2.904    3.911    1.830   -0.898   -0.983    2.163    7.415    1.931    3.474    1.715    1.808    0.343    0.343   -0.009    0.343
CD1=        4        5        4       10        2        2        3        5        4        6        0        2        9        5        5        7        0        2        5        4        2        1        6       14        9        4        8        1        4        3        0        7
CD2=        9        4        9       17        2        9        7        6        3        5        6        5        3        5       12        1        2        7        9        6        1        1        6       15        6        9        5        5        3        3        3        3
AACTGGGAAATCCAGCTGTACCAAACCATTAAGTACCTCATTTACGGTGCCGTCGCCACCAGCGCTCACCACAGCATCAACGCCGTTCTTTGCCAGCCTCACAGCAAGCTCGGTTGCCTGACCAGGAAACTCCGTAATCTCAACTAAGGTTTTGATGCCCGCTTCGTGGAGCATGGAAAGAACTTGTGGGAAGATCCGGCCTGCTTTACCCCTGCCGGCTGTGGGGTTAAGTACAATCCCTATGTTCTTGATCATTTGACCTTACTGATGACTCCGATACTTCCGCTCTTTTCTCTTTAATGGCAACGGCATTGTGCGGGTGTATGGACTCGTAGCTGACCACCTTTATACGAAAGCAAGGGGATAAAGGATCCAGTTTTAAGAACAGATCTTTGGCAATGTCTTCCACAAACTTTGGATTCAAATAGGCTTTTTCTGTGACGTATTTTTCATCAGGTCTCTTTAGCAGTGGATAAAGAGGTTGTGAAGCACTGCTTTCCACCAGTGCTATGACATCTTCAATCCACAGATCACCTTGCCAGCTAACCGTTACGTCCACACGTTGATTATGGGCACCAAACTCGCTTATGTCTCGAGAGCAGGGGCAAAGTGAGTGAACTGGCACAGTCACGGTGGAGGTTACCACGTAGCCTCTGGTGGAGTTTAGTTCTGCTTTGAAAGAAGCGTCCACATACATGACGGTTTCCAATTTTGTTACTGGGGTACTTTTCTTTATGGCGAAGGGAAATGCCACTTCAATCATGGCTTTCGTTGCTTTCAAGCGTTCTTTTATGTCCTCCAGAGTAACTCTAAGGCGTGTTTGAGAAATCTCTTCCAAATGTTGGTACAGCACTTCCATGAACCGCGACATGTGCGTTCCACGAAAAGAATGGGGAAAGTCCACACCAATGGAGAATGTCCCCACTGTGGGCTGCTTACCGCCTTCCTTGGTGCGCACTGTTATGGGCAGTCGCACATTCTCAATGCCTA
KOK=         7
KK=  108481  LL=  109320  Z=    6.32  JJ=  108421  DL=   840
A===      111      112      113      114      121      123      124      131      132      133      134      141      143      144      211      213      214      223      224      231      233      234      243      244      313      314      323      333      334      343      413      433
B===      222      122      422      322      212      412      312      242      142      442      342      232      432      332      221      421      321      411      311      241      441      341      431      331      424      324      414      444      344      434      423      443
RRR=   14.297    0.571    0.073    6.848   -0.790    0.773    0.147    8.923   -0.048   -0.205    0.107    0.200    3.818    4.725   -0.947   -2.041   -1.617   -0.756    9.370    3.614   -0.073    1.007   11.431   95.669    4.687    1.535   -1.204    0.431   -0.166    0.183    1.918   -1.830
X1==    2.742    1.726    0.128    2.337   -0.898   -0.757    0.622    3.854   -0.058   -0.482   -0.493    0.113    3.457    2.640    4.349   -0.757   -0.768   -0.245    3.000    1.340    1.615   -1.371    2.333   10.412    2.694    3.457    1.615    0.497   -1.202    1.324    1.087    3.008
X2==    5.214    0.331    0.571    2.930    0.880   -1.021    0.237    2.315    0.838    0.425   -0.216    1.761    1.104    1.790   -0.218    2.697    2.106    3.091    3.123    2.697   -0.045   -0.734    4.900    9.188    1.739    0.444   -0.746    0.866    0.138    0.138    1.765   -0.608
CD1=        6        5        2        5        1        1        3        7        2        1        1        2        6        5        9        1        1        2        7        4        4        0        5       16        5        6        4        2        0        3        3        5
CD2=       14        4        4        8        5        1        3        7        4        3        2        6        4        5        3        7        6        7        7        7        2        1        9       15        5        3        1        3        2        2        5        1
TGCTCCATTGGGACACAGCGGCAATGCTTTGGTAGGTTTTCTGCCAAAATGAAGTAAGCTGAGGGTAGTCCAGTGCACGAACCTCCTGGAGTATCCAATCTGCCATGGTTTTAAGCATGGTTTTATCAGTATTTTCACACACACTTTTAAAGATGACTATGCCCAAGTTGGACATGGAAAGACGTTCCCAGCGCCGCCACAATCTGAGCATGTAGCGAAAGGCGTTTGAGCAGTTATCAGGACTAATGGCAAGCATCTTCAAGGATTCGCCTAGTGGGGTTGAAGGAAGTTGTCCAAGCAACTGCGTGGGTATGGGATTCCAATGCACCATTAGCAGAACAGAAACCAATGCGGCAGTATCTATTCCTTCGTCCACATGCTCCATACAACGGCTAAGTAAGGAAGCAATGTCTCCCTTTTCTACTTCTCGTCCTTCAAGCAGTCTTAGGTAAGTCCACAAGATCTTTGTGTTCAGCTCTTCCACTTCTAAAGTTGCATTCTTTGACGCCAGAATGAGAAACCACTCAGCCAAATTGAAATCCAGTACGCTGATATAGTGCTCTGCCAGTGTCATGTAACCGCTGTGCCTGTATGTGGAGGACAGTAGAACTCTGGTAGTTTCTTCGAGTTCCCTGATGTATTTCTGCAGTGTTCCTCTGGACATGAATTCTTGCAGACTGGTAAGTAGCGTTTGCCAAAAGCCTTGTTGTCCTACACTGGATAGGGTGGGTATCAAATTTTCCAAGCTTTCCTTGCTTTCCAAAATGGTTTTTGTGCCACTAAGGATGGTTTTTATGGCAACCTCATTAATAACTGGTCTTGCAAAAATCTCCAAGCGTG
KOK=         8
KK=  165271  LL=  166260  Z=    4.84  JJ=  165181  DL=   990
A===      111      112      113      114      121      123      124      131      132      133      134      141      143      144      211      213      214      223      224      231      233      234      243      244      313      314      323      333      334      343      413      433
B===      222      122      422      322      212      412      312      242      142      442      342      232      432      332      221      421      321      411      311      241      441      341      431      331      424      324      414      444      344      434      423      443
RRR=    4.875   -0.027    0.088    7.808    0.504    0.540   -0.015   17.302   -0.503    0.619    1.094   -0.330    0.098   -0.037    6.908    4.147    8.168   -4.067    7.909   24.429   -0.063   -0.077   20.305   53.739    8.606   17.829    1.330    0.297   -0.081    0.046   -3.340   -0.169
X1==    2.534   -0.661    0.674    1.968    0.474   -0.528   -0.016    6.305    1.251   -0.637    2.911   -1.472    0.033   -0.033    3.310    1.251    2.882    2.955    4.750    4.216   -0.397    0.142    4.990   10.725    3.043    3.630    1.463   -0.542    0.162    0.162    3.630   -0.590
X2==    1.924    0.041    0.130    3.967    1.064   -1.022    0.932    2.744   -0.403   -0.972    0.376    0.224    2.967    1.120    2.087    3.316    2.834   -1.376    1.665    5.795    0.157   -0.546    4.069    5.011    2.828    4.911    0.909   -0.548   -0.500    0.286   -0.920    0.286
CD1=        6        2        3        5        4        2        3       11        5        1        6        0        2        2        9        5        8       10       14       10        2        3       11       21        6        7        5        1        2        2        7        1
CD2=       10        4        4       11        6        1        4        9        2        1        3        4        7        4        8        8        7        0        4       12        2        1        7        8        7       10        3        1        1        2        1        2
GCACTTGGATTCAAAATGTGGGACAAGGCTGGCTGGTGTTGGAACTAACTAACAATTCTGCTTACATGCTTGGTATAGTCACAATGCTGCAAACTCTCCCAGTACTGCTTCTTTCCTTGGTTGCTGGCGCCTTCGTGGAACGTTTTCCTAAACGCAACGTTTTGCTGGTAACCCAAAGTTGTTTTGGTATTCTGGCAGCCGTTTTGGCCACACTTACTTTGTTTGGTGTAGTCAAGTACTGGCACGTACTCGTTCTTGCTACTCTGCTTGGTCTCACTAACACTTTTGACATGCCTGCGCGCCAAGCTTTGTACGCTGAAATAGTGGACAAAAAGGACTTGACGTCTGCGATTTCCATGAACTCCATGATATTTAATCTGGCTCGCATTGTGGGACCTAGTGTGGCTGCTTTTCTCATTGCGGCCTTGGGTATTGCCATCTGTTTTTACCTAAATGCACTCAGCTTTGTAGCTGTGATAGCAGGACTTTACATGATGGACATCTCACATATACATTTGCAGCCATCCGGACGCAGTGCAATGAAAGACATAATGGCAGGACTCAAATATGTGCGTACCAGACCGTCTATTATGTTTCCTCTTATCATGATGGGTACTCTTAGCTTGCTTGCCATGAATTTCAATATACTAGTTCCCACATTGGCAAAAGTACAGCTGAATATAGGAGTGACTGGCTACGGCACTTTAATGACCTTTATGGGACTAGGCGCTTTTCTTATTTCGTTGTACTTATCTGCAGTGGGATCACGTGGAGGTATAAATCACATTTATTGGTTTGGAGCTTACGGCTTAAGCTTATCGCTCTTGGCTTTATCTATTAGTAGGAGTGCATTCTTTGCAGAATTGTCTTTGTTTTTATCAGGTATTTGCATGCAGGCATTCAACACACTATCAAATACTGCCATTCAAATAAACAGTGAAGACGAGTTCCGTGGCAGGGTAATGAGCTTGTACTCACTCATGTTCGTGG
KOK=         9
KK=  166621  LL=  167400  Z=    5.59  JJ=  166201  DL=   780
A===      111      112      113      114      121      123      124      131      132      133      134      141      143      144      211      213      214      223      224      231      233      234      243      244      313      314      323      333      334      343      413      433
B===      222      122      422      322      212      412      312      242      142      442      342      232      432      332      221      421      321      411      311      241      441      341      431      331      424      324      414      444      344      434      423      443
RRR=    7.139   -0.755   -0.006   23.369    0.373   -0.739    0.348    0.253    2.570   -0.112    7.283    0.802    3.873    0.738    2.040   -0.676   11.184   -0.552    4.725    2.570   -0.150    0.740    9.109   78.540    0.881   14.920   -1.214    0.003    0.197    0.233    1.010   -0.057
X1==    2.578    1.319    0.392    4.078    0.623    0.803    0.595   -0.424    1.534   -0.320    2.800    0.995    1.180    0.967    3.405   -0.659    3.356   -0.248    1.438    1.534    0.217    0.775    3.676   11.522    0.538    2.800    1.753    0.685   -0.336    1.367   -1.250   -0.336
X2==    2.770   -0.573   -0.015    5.731    0.599   -0.920    0.584   -0.596    1.675    0.350    2.602    0.806    3.283    0.763    0.599    1.027    3.333    2.223    3.286    1.675   -0.692    0.955    2.478    6.816    1.637    5.329   -0.692    0.004   -0.585    0.171   -0.808    0.171
CD1=        5        4        2        7        3        3        3        1        4        1        5        3        3        3        7        1        7        2        5        4        2        3        7       19        2        5        4        2        1        3        0        1
CD2=        9        2        3       12        4        1        3        2        5        3        6        4        7        3        4        4        7        5        6        5        1        3        5       10        5       10        1        2        1        2        1        2
TCGAGGAAAAATTGGGTTTGGAAGTAATCAAATTCAAGCCAGGGCCATTGGGCGGTGACCAGGAAGTAGGCTCTCTCATAGCGAATAACGGTGTAGACATATTAGTTTTCTTCTGGGATCCTTTGGAACCCATGCCTCACGATCCAGATGTCAAAGCTTTGCTTAGAATTGCTGTAGTCTGGAACGTGGTAGTGGTTTCAGATAAAGCCACTGCTGACTTTGTGGTTTCTTCGCCTTTCTTTGAGAAGAAATATCCGCGCTTGGTGCGCAAATACGAGTACTAGGGCAATAGCCCTAGTACTCTGTGCTTTTCCACAATGGCGTCTGCTAATTTATCCAGTGCTTCGTAGTCTGTTTGGGTGGGAAGGCCTTTTACCAGAACTGGCTCAAAGAAGTCGGCTTTAATGCCACTAAAAAGCGACTTGACTGTTTCAAGTGTTTTTCCTCCCCAGCCGTATGAACCAATAAAGCCGTATGCTTTCGCCTTGGGTCTAAGTATGCTGACCCAGTAAGCTACTAGCTCAGCCATGGGGTGCATATTCGTAAGAATGGTTGGTGCTGCCAGAATTATGGTGGCTGCGTCTACTGTTGCCATGGTTAGCTCACCTAGGTCCGCTTTGGAAATATCATAAGGTTGTACTTCTACGCCCTTTTCAACGAGCTTGCTAGTGAGGTATTCCACCATGGCCTGAGTGCTTCCATGCATACTGATCCACGGTAGCAAAACGATGTTTTTGGGTTGATCAGAAATCCACTCTTCGTAAGCTTCAATGATAAAGT
KOK=        10
KK=    3302  LL=    4141  Z=    5.83  JJ=    3062  DL=   840
A===      111      112      113      114      121      123      124      131      132      133      134      141      143      144      211      213      214      223      224      231      233      234      243      244      313      314      323      333      334      343      413      433
B===      222      122      422      322      212      412      312      242      142      442      342      232      432      332      221      421      321      411      311      241      441      341      431      331      424      324      414      444      344      434      423      443
RRR=   14.170   -0.284    5.677    0.848    0.078    0.148    9.351    3.150    1.362   -0.130   -0.633    0.469    0.490    3.982   12.087   -1.602    4.830    0.586   14.159   -3.080   -0.503    0.477    0.552   18.926   11.379  115.765    0.427    0.805   -1.235   -1.035    0.099   -0.600
X1==    2.951   -0.657    2.862    3.277   -0.088   -0.164    3.063    1.588   -1.509    0.163    0.484    0.452    0.484    1.241    2.756   -1.509    3.063    0.703    3.422   -0.837    0.321   -0.732    0.679    6.503    2.423   14.508    1.117    0.652   -0.489    1.881   -0.184    1.091
X2==    4.801    0.432    1.984    0.259   -0.887   -0.902    3.053    1.984   -0.902   -0.796   -1.309    1.038    1.013    3.209    4.386    1.062    1.577    0.833    4.138    3.680   -1.568   -0.652    0.814    2.910    4.695    7.979    0.383    1.234    2.525   -0.550   -0.535   -0.550
CD1=        9        2        7        9        3        2        8        5        0        2        3        4        3        5        8        0        8        3        8        1        2        1        3       13        5       24        3        2        1        4        2        3
CD2=        9        3        5        2        1        1        6        5        1        1        0        3        3        5        9        4        4        4        8        8        0        1        3        5        9       12        3        4        5        1        1        1
TGAACACAGGTTTAAGGGAGGAAAAGGTTATGGCTGTGTAGGTCACATTTTTGACATTGACTGGTTACGAGAAGATTAGTTTTTCTGCCTAAAAAGGAGGAATCGTAATGGTTAGTCAACCCTCTGTAAATATTAAGGAGATTTTGGAACAAGTAGTTTCTACAAAACCACTGGTTTATCACATGACAAACATGGTTGCCATGGCAGAGCAAGCACACCTAACATTGGCCATAGGTGCTTCGCCTGTTATGTCGCTGTCCTCTGAAGAAGCAGCAGAAATGGTAAATATTGCTAATGCAGTCTTGATAAACATTGGTACACCCTCAAAGGAAGCTAATGAAGCCATGTTGAGTGCAGCCCATACAGCAAAACGATTAGGCAAACCGGCAATTTTGGATCCCGTAGGCTATGGTGCAACAAAGCTGCGTATAAACCTTGTGGAAAGACTTCTTGAAACAGGAGCCTTTAGCCTTGTAAAAGGTAACGGTGGTGAAATCTCCCTGCTAGCAGGTGAACGTGCAGAAGTCCGAGGGGTAGATTCGGTGGGTTCACCACCAGCAGCCATTGCAGCGAAAACAGTAGCTCAGAAGTACAATTGCATTGCAGCAGCAACGGGCCCTGATGATTATGTTTCAGACGGTGAAAGGGTCTATGTCCTTAGAAGCGGCCATGAATGGCTTACCAGAATTTCAGGGTCGGGTTGCTGGGCTGGTACGCTTATGGCGGCTTGCTTATCAGTGACAGAACCGCTGCCTGCTGCTATGTCAGCTCTTTCATTGATGGGTGCTGCATCTCAAATAGCTGCAGAGCAATCAGATGGACCAGGAACATTTCGCATTC
KOK=        11
KK=   19712  LL=   20221  Z=    4.80  JJ=   19622  DL=   510
A===      111      112      113      114      121      123      124      131      132      133      134      141      143      144      211      213      214      223      224      231      233      234      243      244      313      314      323      333      334      343      413      433
B===      222      122      422      322      212      412      312      242      142      442      342      232      432      332      221      421      321      411      311      241      441      341      431      331      424      324      414      444      344      434      423      443
RRR=    6.886   -0.574    0.119   -0.799   -0.574    0.205   -2.151    1.480    0.625    1.145    1.770   16.418   24.929   -0.203    6.311   13.824   13.925   -0.264    4.520    0.143    1.531   -0.127   -0.197    1.507   -0.071   10.241    1.145   -2.419    1.258    4.502   -0.012   -0.074
X1==    2.256    1.218   -0.543    0.761    1.218    0.400   -1.328   -1.317    1.220   -1.086    0.582    5.829    4.943   -1.245    3.260    4.499    4.043    0.571    2.003   -0.420    0.954    1.680    2.605    1.424    0.778    1.454   -1.023   -0.797    1.088    2.088   -0.291    0.088
X2==    3.052   -0.471   -0.219   -1.050   -0.471    0.513    1.620   -1.124    0.513   -1.054    3.043    2.817    5.043    0.163    1.936    3.073    3.444   -0.463    2.256   -0.341    1.604   -0.075   -0.075    1.058   -0.092    7.043   -1.120    3.035    1.156    2.156    0.043   -0.844
CD1=        6        4        1        3        4        2        0        0        3        0        2       10        7        0        7        7        7        2        4        1        2        3        4        3        2        3        0        0        2        3        1        1
CD2=        5        1        1        0        1        2        3        0        2        0        4        4        6        1        4        5        5        1        4        1        3        1        1        2        1        8        0        4        2        3        1        0
AGACAGCGCAGAGCTGTTAAATGCGCTGTCTAGGATTCCTACCGATCAAAGAGATTGCATCGTACTTAAGTACTACTACGGTTTTACTAGTAGGGAAATTGCAGAGATGCTCAAAGTTAAAGAGCCCACAGTTAAAGCGCGAATACGGTACGGACTTAACAAGCTTTCCATACTGCTAAAGGGGGAAGAGACAGATGGAGAAGAGCAGTAACGAAGATAAGCATATCGAGCAGCTCTTTAAAAGTGTGAATATACCGCAAATCCCAGAGCAGCAGATCGAATCTGTGGTACAAATAGCTGCTGATTATCTACCTGTAGAAAGAAAACGGATTAATCTATGGGATATCGCTATTTTGCAGCTTACCACAACATCCATTGTCTTCTGGGCTGCGTGCGCTGCGTTTATGGCAATAACCGTACTCTCTATAAGTAGCGCTAAATCCTCGCTTTCTGCAGTAGGTATTTTTGTTGCTGGGGCACCCGTTCCGTTGCTTTTAAGCTTACTAGAAG
KOK=        12
KK=   32522  LL=   33691  Z=    5.25  JJ=   32522  DL=  1170
A===      111      112      113      114      121      123      124      131      132      133      134      141      143      144      211      213      214      223      224      231      233      234      243      244      313      314      323      333      334      343      413      433
B===      222      122      422      322      212      412      312      242      142      442      342      232      432      332      221      421      321      411      311      241      441      341      431      331      424      324      414      444      344      434      423      443
RRR=    3.566   -0.056    2.849   25.725    0.321    0.965   15.911    5.101   11.872    1.248    0.927   -0.119   21.310    0.739    3.584   -0.883   -0.666    4.213   26.439   10.757    0.428   -0.086   17.220    6.910    5.173    9.935    2.419   -0.085    0.619    1.274    0.092   -0.175
X1==    2.167   -0.052    2.576    6.481   -0.500   -0.836    4.237    2.102    5.036    1.030    1.428    0.979    3.070    0.202    2.184    0.765    0.617    2.536    5.848    1.833    0.328    0.215    2.685    4.289    1.595    3.618    0.966    1.206   -0.892    1.725   -1.856   -0.238
X2==    1.645    1.070    1.106    3.969   -0.643   -1.154    3.755    2.427    2.357    1.211    0.649   -0.122    6.941    3.652    1.641   -1.154   -1.078    1.661    4.521    5.868    1.305   -0.401    6.412    1.611    3.242    2.746    2.504   -0.070   -0.695    0.739   -0.050    0.739
CD1=       12        5       10       19        4        2       12        9       13        5        6        7        9        4       10        5        5        7       13        7        3        3        7       10        6       10        4        4        1        5        0        2
CD2=        5        5        4        8        2        1        9        6        7        4        3        2       12        7        6        1        1        7       12       13        5        2       13        5        7        6        7        2        1        3        2        3
GCTTAATGACTTTGCAAAGCAAGTAAAACAAATCACAAACTTACCTCTTTGCCTGGGCATTGAACTGAGAGACCCCATACTTGCTAAGAAGCTTACCAAAGACGCAGACAACATCGACAGCATCTTAGTTGGTGATGTGCTCATGGAAACTGTGCGACACGCATGTGAAACTAATGAGTTTTGTCATTTAACGGATGAACTTGCACGAATTGTTGAGGATTTCAGCACCTCCCTCGTACTAAGAAGATAAGACAAAATCAGAGGGCAGTGGCATCAGGCAGCTGGCTTGGTATAAACTTACATAAAAGGCGGTAAAGTATGAAGCTGCTAAGCCTTTTAAAGGAGGCATGAACTGAATGGAGATAGAGTTTTTCCATGATGTACTTTGTGCCTGGTGCTATGCCCTCTCTCCACGTTTAAGGCGCTTAACAGAGGAATTTCCTGACATTAAAGTGATACATCGTGGCTTTCCCTTAGCCCCAGAGCCAAACGATATTGTCCAAATGTTTGGCAGCAAAGAAAAAGGCAAAAGAGACATACTTCAGCATTGGAAAGCTGCCAATATGAATGATGATGAACACCGCATAAACGCAGAACTCATGGAGCAAAGGGACTTTGATTACCCCTACTCCACTCCAGCTCTATTGGCGTGCAAAGCAGCTGAGCTTCAAGGTGGTCAAGCAATGCACTGGAACTACTTCGACAAAGTTCAAGAAGCACATCTCACACTGTGCAGAAACATTGCTGATTTTGATGTTCTTACCGACATTGCCAGAGAACTCAGCTTGGATGTGGAAAAGTTTAGTGCTGACTTAAGAGGCGAACAGGTTAAATACTTGCTGCGTCTTGACATAGACCGAGCCTTGGAGCTTGGTGTGGAAGCAACCCCCACCTTAGTAGCAAATGATGGCATGCTCACAGGTGCAGTACCTTACGACAGCTTGAAGCGCTGGTACGTGAAAGTTCGCCAGTAAGGCTGAGAAATGGAGCCGACGCAAACGCAAGCATATTGTTCGCGCCGGCTAAAAAAGTGTTTCCGAACATGAATCGTTGCAACAACCAAGATCGTATGCTATTGCAGAAACCAAGCACTTGGGTTGTCAATAAGTAAACGATCAACGTCTTGCGACGTCAAACCTTGCTCATAGAGCATTGGAATGAACTTTTCAA
KOK=        13
KK=   40772  LL=   41791  Z=    4.95  JJ=   40742  DL=  1020
A===      111      112      113      114      121      123      124      131      132      133      134      141      143      144      211      213      214      223      224      231      233      234      243      244      313      314      323      333      334      343      413      433
B===      222      122      422      322      212      412      312      242      142      442      342      232      432      332      221      421      321      411      311      241      441      341      431      331      424      324      414      444      344      434      423      443
RRR=   28.657    1.259    5.001    0.285   13.047   14.715   -1.296    0.041   -0.726   -0.342   -0.462    1.833    7.094    1.387   -0.551   -0.194   -0.026   70.157    0.770   -0.077   -1.534    0.255    9.898   -1.406   -3.494    0.154    0.285   -2.548   -0.194    0.103    0.310   19.405
X1==    4.120    0.716    3.854    3.645    3.789    6.422   -0.720    0.178    2.081   -0.291   -0.516    1.445    1.823    0.651   -0.601    0.221   -0.720    7.795    0.443    0.221   -0.266    0.299    4.245    3.527    2.317    1.044    0.614   -0.657    0.182   -0.818   -0.516    7.182
X2==    6.955    1.759    1.297    0.078    3.444    2.291    1.800    0.229   -0.349    1.179    0.896    1.269    3.890    2.130    0.916   -0.877    0.036    9.000    1.736   -0.349    5.772    0.852    2.332   -0.399   -1.508    0.148    0.464    3.878   -1.068   -0.125   -0.601    2.702
CD1=       15        7        9       10       14       13        2        3        6        1        1        6        4        3        4        3        2       15        4        3        1        2        7        7        4        3        2        0        1        0        1        8
CD2=       22       10        6        3       14        8        6        4        3        4        3        5        7        4        8        2        3       21        6        3       11        3        5        1        0        2        3        6        0        1        1        4
TGTATTCTTTTCAAAAAAATATATTTGATGCACTAGGATTGCGAGTTCGCCGAAATAGAATTGGGTATACATTTTATTTGCTTTTTTATCAGATTATTCATTCACCTATATCCGTTATGGGTTATATTCAAGAAATTTTTAAATTGGAGAGAGTATGGAAATGAATTAGGAAGCTTTTAAAGTTTTATCGCTGCCTTTATCATCCTGCAATGGTTCCATGCCTTTGGTCGTTTTGGATCAGCTTTCTAATTACGTTTCTTTACTTTTTGACATTTCTTCGTTGCCCTGGGATAACCTGCCAAGAAAAAAGCTATTGAACGAAACTATGGCACATTACAATTTTGGAAAACCTGCAATTCGTTCATCGTTTTTATCGTTCCTATAAGGAAGGAAAACAGCTTCTGATATTTGCAGAGTGCAATAAACATCATAGTTTAGTTTTTATCGTTCCTATAAGGAGTAATGAAGAAGAACTTTTCAGTAATCTGGGGCAAATTTACAATTAGGAAAGAAAAACTCACAAAGGGGAAACATGCCATCCTTGCTATTGTTTGGATTTATATAGAAACTCCTCTCTGCTATGAAAGTGGTTATTTTTTCTCTGAACATATAAACTTTCTAAGCAGGAAAACTTTGTTCGCCATAGAATTAAGAAAGTACGAAATAACGATAGGGGGGACTGAAATTGCAGGGTACGTCTTTATTGCCATATATTTTTCTTGTGATTATTGCACTTTTGCAAATTGCTATATATGTGGCGGTAACGAAGCGCAGAGAAGATCCGGAACTAATAAAATTCCTAACGGGGCTTGAGGACAATCAGAAGCAGCTGGAAAGTCTTATAAAGGATGGGATGAAATCGAGCAAGGAAGAGATGACGAATCTTGTGGCGAACTTAGCCAATATGATTACAACGAACATAAGCGAGATGAACAGCACGATAACCAAAAATATAAGCGAGATGGGAATATCCCAGCAGAATCTAATAAAGAATTTTTCGGACACCGTATCATCGCTTGC
KOK=        14
KK=   57212  LL=   58231  Z=    5.11  JJ=   57122  DL=  1020
A===      111      112      113      114      121      123      124      131      132      133      134      141      143      144      211      213      214      223      224      231      233      234      243      244      313      314      323      333      334      343      413      433
B===      222      122      422      322      212      412      312      242      142      442      342      232      432      332      221      421      321      411      311      241      441      341      431      331      424      324      414      444      344      434      423      443
RRR=   57.214    0.005    3.037    5.499    0.040    0.054    0.373    4.208    1.975    0.252   -0.316   21.626    3.659   14.133   -1.910    0.060    0.158   10.822   -0.495    3.246   12.725    1.520    7.534    1.264    0.082   -0.316   -0.039    9.375    0.088   -0.548    1.180    7.232
X1==    9.122    0.415    1.490    2.418   -0.081   -0.114    0.113    0.936    1.014    2.809   -0.160    4.192    1.858    2.894    1.904    0.450   -1.691    2.240    3.229    4.399    2.911    1.256    3.993    0.802    0.916   -0.160   -0.939    2.902    0.213   -1.319   -1.506    2.511
X2==    6.272    0.012    2.038    2.274   -0.496   -0.472    3.311    4.498    1.948    0.090    1.970    5.159    1.970    4.884   -1.003    0.133   -0.094    4.832   -0.153    0.738    4.371    1.210    1.887    1.575    0.090    1.970    0.041    3.231    0.415    0.415   -0.783    2.880
CD1=       23        5        6        7        4        3        3        5        5        7        2       10        5        6        8        4        0        7        8       11        7        4        8        3        4        2        1        6        2        0        0        5
CD2=       16        4        6        7        3        2        9       10        6        2        5       12        5       10        2        3        3       11        3        4        8        4        5        5        2        5        2        5        2        2        1        5
AAAAACTCCTTTTCCTCTTCCCAAAACTGCAAAAAATGCTCGCGGTGCTTCAATTGCGGCTTTGTAGCCATAACCTTGTCAGCCTCTAACAGCAAGCTGACTTTTTTATCTAGTGGAACCGTAAAAGGGTCAATCTCCATGGGGCCTTCGTAATGTCCACTTACTGGGGGCTGATGTAGCCACTCAATTTTTTTCTTGTTTACGTTGGCAGAAGCCCGTGCAATGCCCACTGCATCAGAAACAACCTTCTCAGGCTTGTCAAAATCATAACTGGCTGCAAAACCAAAGGAACCGTCTACCAGCACCCTAAGGTTGTAACCTTCTGTTTCTTCCAACCCTACTTGCTCCAACTTTCCGTCGCGGACGAAAATGTTTTCAGTTCTTCTGCGTACCCTTCTGGCATCAGCGTAACTTGCTCCTTGGTCTAAAGCTTTCTGCACTAAACCTTCTAGGAAATCTTTCAATTGAAACCCACCTCCTTATATACACAGCTATTATATACACGGTTTACCTTCGAAAAAACGTTTTTCTAAGAAACCCAAAAAACATGTTTCACCTTTGTTTACAACAATTCTTTCTCGAAATGTTCCACGTGGAACATGGAAAAGGGTGTTGGAACTTTTTTGTGGGTTTTCCACAGAGCCCTGTGGAAAATGTGGATAACTTTTTAGTAAGCTGTGGATATGTGATAGAATTTTCCACAGGAGGTGTGGAGAACATGGACCCGAAAGAGCTTTGGAAAAGGTTTTTGCTGGAAATCCAGAAGTACGTAAGCAAACCGGCTTTCGAGATGTGGTTTAAAGACAGTGCCATAGACAGTCTAAGCGAAGACAAAGTTACCATTTCTGTATCGTCTGATACTGCAAAGGACTACATCGAAGAGAACTACATGCCCATAGTAAAAGAAGCATTGAGGCGCATTACGGGCATGGCTTTAGAAGTAGAAGTAATTGTTCAGAAAAAGAATACCCCTGATGTTTTCTCAGATAACCCGGTAAAAAAAGGTAAGCCAAAATCCCT
KOK=        15
KK=   60062  LL=   61171  Z=    5.22  JJ=   60002  DL=  1110
A===      111      112      113      114      121      123      124      131      132      133      134      141      143      144      211      213      214      223      224      231      233      234      243      244      313      314      323      333      334      343      413      433
B===      222      122      422      322      212      412      312      242      142      442      342      232      432      332      221      421      321      411      311      241      441      341      431      331      424      324      414      444      344      434      423      443
RRR=   15.892   -0.690   -2.958   13.120    0.162    0.605    0.624    3.253    0.605    0.372    0.922    1.412    0.478    4.424    4.723    6.981    3.621    5.012    6.838    1.723    1.006    1.421   11.453   21.055   -0.353   88.167    1.544    0.086    7.067    0.150    2.440   -0.019
X1==    4.097   -0.595   -0.730    5.784    0.281    0.889    2.178    1.642    0.889   -0.513   -0.683    1.749    3.251    2.329    2.031    1.437    1.660    1.576    1.901    2.534    1.287   -0.906    4.945    4.488   -0.513    7.747    1.976    1.641    2.804    0.687   -1.807   -0.019
X2==    3.879    1.161    4.050    2.268    0.579    0.680    0.287    1.981    0.680   -0.725   -1.351    0.807    0.147    1.899    2.326    4.857    2.182    3.180    3.597    0.680    0.782   -1.568    2.316    4.692    0.689   11.380    0.782    0.052    2.520    0.218   -1.351    0.985
CD1=       18        4        3       18        6        5        8        8        5        2        2        9        9        8       10        6        7        5        6        8        4        1       10       10        2       17        5        4        6        3        0        2
CD2=        8        5        8        5        4        4        3        5        4        1        0        3        2        4        7       11        6       10       10        4        4        0        6        9        3       17        4        2        5        2        0        3
AAAGCAGAAAAAAGATGCCAAACAAAAAGCCCACAGCTGCTGGTAGCCAAGCAAATCTACCAAATTGTTCAGACATTTCAATAGAGGGTAGGAGCAAAGACCAAACTGATGCGGCAATCATCACACCAGCAGAAAACCCTAAGAGAAAGTTCTGAAGAGATGGTTTGGGTTCTTTTTTCATTAGTAGCACCGAAAGGGCGCCAGCTGAGGTCCCAATAAAAGGGATCAATATGCCCAAAGCTATAGTCCAAGGGATTGACAGAATGCATCAGCCTCCTTCCACTAGTTATTAATGATTATAAGCAACGCTTAATGGTTCTCCAGCCATGAGCAAAAAGCAGAACTACTTTGCATCTGGTTAAAGCAAAATCAGAGTAAGCTAACTGCATAGTTCCCACTGTGAAGTAGGATGGCAGCTTTTAGTGTTTGTGATAAAATTGTAATATATATAAAGAGGTATAGATAAAACCACAGGAATTAAGATATATTGAAGGCGCTCTGGAAGAATAAATTAGCGGGGAGGTACACACGTTATGCCAATAATACTACGTAAAGAAGAGCTTATTCAATCCTTAGAAGCGGTCCTCAGGCATGTTCCAAAGAAAACCACTCAACCGGTTTTGTACAATATTCTGCTGGAAGCCACTGATACCGCTCTAAAGATAACTGGTACCGACATGAAAAGTGCATTGTCCTACAAAATAGCATTGGAAGCAGCGGAAGAACTTCGTACTACGGTACCTGCAAAGTTTTTCTCTGACTTTGTAAAGAAAGCCCCAGGATCTGAAGTACAGTTGGAAGTGGGTGAGAATTATCTATCCATTTCCTCTGGTAGCGCTTCCCTAAAGCTTTCTACCCTGCCGCCAGAGGAGTATCCAGAGCTCGAAGTTTTGCAGGGAAACACTTTTACCGTGGATGCTGCTACTCTTAAAAAGGCTGTTGATGCCGTGAAAAAGAACGTCTCCAAAGGCGAGCTAAGGAATCCAGTGTTGGAGGGCATTCTCCTGGATGGATCAGAGGGTATGCTCATTGCAGTGGGAACAGATGGCCACAGGTTGGCTGCCTGTAAAACAGACTTACAGGTCACCGAAACAGCTTGTTTGCCTGCTG
KOK=        16
KK=   62342  LL=   62881  Z=    7.43  JJ=   61862  DL=   540
A===      111      112      113      114      121      123      124      131      132      133      134      141      143      144      211      213      214      223      224      231      233      234      243      244      313      314      323      333      334      343      413      433
B===      222      122      422      322      212      412      312      242      142      442      342      232      432      332      221      421      321      411      311      241      441      341      431      331      424      324      414      444      344      434      423      443
RRR=   -0.177   -0.003    0.561    2.761    0.363    0.130   -0.128    0.561   -0.843    2.696    3.429    0.098    0.448    0.277   15.311    3.981    1.877    0.599    5.443    5.179    0.398    0.399    3.051  100.715    1.215   13.975    1.062    0.072   -0.254    0.067    1.295    0.018
X1==   -0.065    0.512    1.027    1.705    0.512   -0.246    0.380    1.027    0.645    3.113    2.859   -0.157   -1.039   -1.140    3.069    1.537    3.639   -0.526    1.418    1.537    0.780    0.512    3.922   11.153   -0.887    3.833    0.780    0.191    1.028    0.028   -1.039    0.028
X2==    2.730   -0.005    0.546    1.620    0.709   -0.527   -0.337    0.546   -1.307    0.866    1.199   -0.620   -0.431   -0.243    4.990    2.590    0.516   -1.138    3.839    3.369    0.510    0.778    0.778    9.030   -1.369    3.645    1.362    0.378   -0.247    2.426   -1.247    0.644
CD1=        1        2        2        3        2        1        2        2        2        4        4        1        0        0        5        3        6        1        4        3        2        2        6       16        0        5        2        1        2        1        0        1
CD2=        7        2        3        4        3        1        1        3        0        3        3        1        1        1        9        5        2        0        5        6        2        2        2       10        0        6        3        2        1        4        0        2
CTGCCATGGTGGAACTTTTACTTAGTACGTTGTTTAGTATGGTGGACATGATCATGGTGGGGCGTATAAGCTACCAAGCTCTCACTGCGGTAGGGCTTACAAACCATCCTACCATGCTTGCTTTAGCTGTTTTCCAAGCATTAAACGTGGGTAGCACCGCTTTAGTGGCTCGTTTTATAGGTTCTGGAGATATTAAGAATGCCAAAGCCACAGTACGCCAATCGATGGTGCTGGTAACCATACTGGGGATAGTAGTTTCAATTGCCGGTTATTTGCTTTCCCCAGCCATTATAACGTTTATGAGAGCTGAACCAGACGTGTACCCCATGAGCGTGACCTATTTGCAAATTGTCTCTTTGGGGTGGTTATTCACGACAATTTCTTTGAATGTGGGGGCAATCCTTAGAGGTAGCGGCGACACCATGACGCCCATGCGGTATAACCTTTTGTCAAACTTGCTTAACGTGGTCGGCAACTACGTATTAATTTTCGGGAAATTTGGATTTCCTGCTATGGGCGTGGCAGGGGCAGCGTTATCCA
KOK=        17
KK=   63512  LL=   64381  Z=    4.56  JJ=   63242  DL=   870
A===      111      112      113      114      121      123      124      131      132      133      134      141      143      144      211      213      214      223      224      231      233      234      243      244      313      314      323      333      334      343      413      433
B===      222      122      422      322      212      412      312      242      142      442      342      232      432      332      221      421      321      411      311      241      441      341      431      331      424      324      414      444      344      434      423      443
RRR=    0.040   -0.436    0.758   10.148   -0.195    0.095   -0.090   12.798    0.374    0.276   -0.590   -1.367    1.360   -0.731   19.616   -2.253    0.744   10.107    9.407   10.056   -0.005   -0.013    1.261   66.964    3.587   21.810   -1.136   -0.291    0.662    0.444    0.639    0.272
X1==    0.096   -0.564    1.107    1.844    0.432   -0.404    3.419    4.560    0.215    1.450    0.477    2.379    0.477    2.702    4.419    1.454    0.537    3.140    3.940    5.787    0.230    0.022    0.739    7.820    1.450    3.142   -0.541   -0.238    0.443   -0.387   -1.522    0.443
X2==    0.422    0.772    0.685    5.505   -0.450   -0.235   -0.026    2.807    1.738    0.190   -1.237   -0.575    2.852   -0.270    4.440   -1.550    1.386    3.219    2.388    1.738   -0.022   -0.574    1.706    8.563    2.473    6.942    2.101    1.222    1.494   -1.148   -0.420    0.613
CD1=        5        3        5        7        5        2        9       11        3        4        3        8        3        7       13        5        4        7        9       12        2        2        3       14        4        7        1        1        2        1        0        2
CD2=        3        4        3        9        2        2        2        6        5        2        0        1        5        1       10        0        4        8        6        5        2        1        4       12        5       10        5        3        3        0        1        2
CCATGGGCATGGGGCTCATGGGTGCTTGGGTTGCACAGCTCTGTGACCAAGCTTTTCGAGCCGTGTTCATTTACACTAGATACAAATCGGGTGCTTGGAAGCACTCAAAAGTATGAAGAATTAGTTAGATAAAGTCAAGCCGAGAGGATGTACATTAACTTAATGTTATTAACATAACATATACTTCCCTTAAAGTGTGGTATAAATTTCTTAGAAAACGCTTGGAGGGAGGTTGAATTGTTATGAAAAAAACTTTAAGCATGTTAGTAATGGTTGCGCTACTTCTGGGCTTCGCTACGGTGTTGCCAACCACTGCTCAAACCAACAAACTTCTAGAATTGTACATAGGAGATACCACTGCTTATGTAAACGCTGCTTCAGTGAAGTTGGATTCACCACCAGTCATACAGAATTCTAGAACCTTGGTTCCTGTAAGGTTCATCAGTGAACAGATGGGAGCAAAGGTCACTTGGAACGATGTAAAACGTCAAGTAACCATTGCACAGGGAACCAAGACCATCATTTTAACTATCAATTCCAATAAGGTCCTTGTTAACGGCAAAACAGTAACCATTGATGTGCCAGCGAAGATCATCAATAGCCGAACCATGGTTCCTGTAAGATTTGTATCAGAGCAGTTGGGTTACAAGGTGAAGTGGGATCCTGTTAGCTACCGTGTACTTGTTTCCAACTTCGACACTGCCATGCCGGTGAACAAGAATGTAAAAGGCACAATTACCGTGTGGCATGGCTGGGGCTTGGGAACTGCAGAGGCTGATGCATTGGACAAAATCATTGCTGAGTTCCAGAAAGCTTATCCAAATGTAATAGTGAACCAAGTTCCAGTGGACTTCAACAACCTACAGAACA
KOK=        18
KK=   71372  LL=   72001  Z=    5.20  JJ=   70862  DL=   630
A===      111      112      113      114      121      123      124      131      132      133      134      141      143      144      211      213      214      223      224      231      233      234      243      244      313      314      323      333      334      343      413      433
B===      222      122      422      322      212      412      312      242      142      442      342      232      432      332      221      421      321      411      311      241      441      341      431      331      424      324      414      444      344      434      423      443
RRR=   -0.907   -0.139    0.851    6.006   -0.014    1.517    0.012    5.299   -0.073    0.070   -1.637    0.283    2.276    4.854    1.305   -0.358   -0.007   -0.853   17.128   66.913    1.595   -0.015    0.038   33.461    7.198   25.251    1.073   -0.534    4.845   -0.109    0.940   -0.045
X1==    1.281   -1.505   -0.932    1.863   -0.155   -1.391    2.529    4.876    0.067   -0.064    1.635    1.267    2.279    4.226    1.195    2.255   -1.510    2.070    7.037    6.629   -1.285    0.059    0.059    5.870    1.330    4.209    2.652   -1.346    2.013   -0.072   -0.939   -0.072
X2==   -0.708    0.092   -0.913    3.223    0.092   -1.091    0.005    1.087   -1.091   -1.094   -1.001    0.223    0.999    1.149    1.092   -0.159    0.005   -0.412    2.434   10.094   -1.241   -0.252    0.639    5.700    5.412    5.999    0.405    0.396    2.407    1.519   -1.001    0.631
CD1=        5        0        1        6        2        0        6       10        2        2        5        5        6       10        4        5        0        4       11       11        0        2        2       11        4        9        5        0        5        2        1        2
CD2=        0        1        0        4        1        0        1        2        0        0        0        1        2        2        2        1        1        1        4       12        0        1        2        7        7        7        2        2        4        3        0        2
TGGACTACAAGACAAAAGCAGTGACCATACCCGGTGTGTCTCTGAAGCCTTTCTTTGTGAGTGAGGGTGAGGAGCGCCTGACCATACTCACACCTCAGGACGGCGCTGTGTTTAACACCATGCAAGTGGACATCACGGTGAAGGCACTGGATGCTAACCTGAAGCAGGTAACCATCGGTGAGAAGACCTTTGATGTGGTCGAAGGTGAAAACACACTCACTGGCGTGGCTCTGCCCAATGAAGGTGAAAACGTCATTGAAATCAATGACACCACAGGCAGGGTTCTGGCATCGGTCAAGGTGATCAGAGACACCGTTCCGCCGCAGATTGAAATACTCAGCCCAGAGGAAAAGGACTTACTAACAGAGCGCTTGGTTGCTGTGACAGCAAAGACGGAACCACGAGTAAAGGTTCAGCTGGAGCTTCTTGCTCCTGGTAATTTGGCAGCTGACCCAGTGGTCACCAATGCCGATGCAGAAGGCAACGTGAAAGTTGACGCGGCTTTCAGGGCTTTTGTTGGACTGAACATAATGAAGGTCACAGTTACTGATAGTGCTGGAAACAGCGCCGTGGCTTACAGGCTATTTGCCTACGACAGGCCTCATACCGCAATACTGACGATTGGCTCAA
KOK=        19
KK=   85592  LL=   86371  Z=    5.43  JJ=   85382  DL=   780
A===      111      112      113      114      121      123      124      131      132      133      134      141      143      144      211      213      214      223      224      231      233      234      243      244      313      314      323      333      334      343      413      433
B===      222      122      422      322      212      412      312      242      142      442      342      232      432      332      221      421      321      411      311      241      441      341      431      331      424      324      414      444      344      434      423      443
RRR=   -1.322    1.159    1.130    1.773    0.838   -0.013    1.553   -2.282   -0.090    0.089    0.665   -1.325   12.229   16.634   13.610    0.064    2.655    0.091   13.572   45.641    2.042    0.106    8.588   24.180   -5.357   90.018   -0.995    1.070    0.408    0.057    2.041    2.049
X1==    1.023   -0.881   -0.840    1.565   -1.540   -0.116    5.523    3.863   -0.800   -0.063    3.055    2.834    3.712    4.562    2.417    0.567    1.006   -0.065    7.649    6.722   -1.430   -0.180    1.827    4.071   -1.456    5.027    0.697   -1.403    3.962    0.555   -1.546   -1.489
X2==   -1.292   -1.316   -1.346    1.133   -0.544    0.113    0.281   -0.591    0.113   -1.402    0.218   -0.467    3.294    3.646    5.630    0.113    2.640   -1.396    1.774    6.790   -1.428   -0.589    4.700    5.940    3.679   17.907   -1.428   -0.763    0.103    0.103   -1.320   -1.376
CD1=        4        1        1        5        0        2       11        8        1        2        7        7        8       10        6        3        4        2       14       12        0        2        5        9        0       10        3        0        8        3        0        0
CD2=        0        0        0        3        1        2        2        1        2        0        2        1        6        6        9        2        5        0        4       11        0        1        8        9        7       25        0        1        2        2        0        0
TGACTGTGACAGTGGCATCTCCAGAAGCTCTTAACAATGCAAAAGTGAAGCTCGTTGACGCTGATGGTGAAAACACGGGCGTTCTTGCTTACACCTTTACTGGTGCTGCCACAGTGCAGAAGGTAACGCTACCTGTTAACACCATGCCCGAAGAGGCAGGCGTGTACCAGGTGGTTGTTGAAAGTGTCAACTACGTGGGCAGTGCAACGTTGACCTTTATAGAGCCCGTGATTACAGCTACGCCTGCTGAGATACTGGCAAACAGCTCCAATGTGGTAACCTTCACTTCTGAAAATGTGGACGACCTTAGATCTATTACGCAGGTAACTGCCACTGGTGCTGTGAAGAGCATAACTGCTAAGATTGCAGAGGATGCAATCACTGCTACCATTGTGACCACTGCTGAAAAGGGTACCGTTAAGGTAACCTTCAAGTTCAACAGTGGCTACGAGCATGAAGTGAAACTCAGCTCTGTCTACGGCAAGCTCACAGTTGAGAATGCCACCGTCGCTTTTGGCACGAAGGTACTCACCTTCAAGCCTGTGGATGCGGCAGGGGCTACATTGGCTGCTGGTACTGACGTAAAGATCAATCTGCTTGGCAACGAATACAATGGCTCCGTTGCTGCCGATGGCTCCGTGAGCATATTGATTCCTGAGCTGCCCATGGGCACCTACAGTGTGCTTGTGAAGGTAGCCGGATATCAGGATGCCACGTTCAGCTTAGTAGTTGCTGAAGCAGAGCCTGAGTTCAAGACAGTTATTGAGCTTGCTCCTGGCA
KOK=        20
KK=   86882  LL=   87871  Z=    4.80  JJ=   86882  DL=   990
A===      111      112      113      114      121      123      124      131      132      133      134      141      143      144      211      213      214      223      224      231      233      234      243      244      313      314      323      333      334      343      413      433
B===      222      122      422      322      212      412      312      242      142      442      342      232      432      332      221      421      321      411      311      241      441      341      431      331      424      324      414      444      344      434      423      443
RRR=   20.262    7.393    0.583   10.052   -0.040   -0.517   19.469    3.606    0.749    8.287    0.411    0.399   13.594   -0.074    1.791   -0.682   -0.182    7.843    4.664    3.963   13.210    0.552    4.863    2.824    1.127    1.227   -0.389   10.170    0.075   -0.574   -0.000    6.526
X1==    4.614    3.378    1.117    5.131   -0.082    2.316    3.908    3.504    2.316    2.204    0.700   -0.860    2.120    1.253   -1.466    3.054    0.203    2.622    3.373    1.578    3.435   -1.544    1.747    3.105    1.356    0.700    1.074    3.410    0.175   -0.581   -0.010    2.445
X2==    4.392    2.188    0.522    1.959    0.483   -0.223    4.982    1.029    0.324    3.760    0.587   -0.464    6.414   -0.059   -1.222   -0.223   -0.898    2.991    1.383    2.510    3.846   -0.357    2.784    0.909    0.831    1.752   -0.362    2.982    0.427    0.987    0.004    2.669
CD1=        8        7        3       10        2        5        9        6        5        4        3        1        5        5        0        6        3        6        9        4        6        0        5        9        3        3        3        5        2        1        2        5
CD2=       12        7        5        6        4        3       10        6        4       12        4        2       14        2        1        3        1        8        4        8       11        2        7        3        6        6        3       11        4        5        3        8
CAAACTTTTCATTGAAATGGGTATGGGTGTTGATCAGCACGGGCAAAATCCTACGCGGGCTTGCCAAAAGGCTGTGAAGGATGCTGTACACCGCGTGTGCATGCCCAGCTTGGTTGAAGGGGGACTGCTGAGTGGTTGCAAGGTGAAGCTTACTGTGGACCTGGCAGTTCCAGGGGCTGGCACGGTGGACATAAGCCAAGTACGTGAAGCTCTGCCGCTGAGCATGGATGCTGACATCGTGGTGCAGGAAGGTGGCTTGAAAGCAAAGGGCGTTGCCATGGAGGAGCTGGGAGACAAAAGCGACGATATGTTCATCGCCGTGGCTGCCATAACGGTTTGGGTATCCTGCGGTGAGGAGTAGGTAAGCTCGGGAAAGAAACATGATACAAAACTGACTCAAAGTTGGGTTAGAATATAATTTAGTCAATCATGATGTGCTCCTGTGTAATCCCCCAAATAGGGTGGGGGAGTTTCTACCTGCAGACCGTAAATCTGCAGACCACAGGGGTGAGGAAGAAACCATTTTTGGGTTTAATGGCGTTTGTTCTTCACCCCCGGTGGTCCAAGCTAAAGGAAGCTGCCTCTAATGTTGTCGGAAGCAGCACTACCGCTGTGCGGGTGTGGAGGGCGAATAGCTTTGACTGTTACTTTCTTAGTTAGGCCTCATTTCATCCCGCACTTGTGTTTTTCGCTTTCTTCGTTTGATTTTGGAAGGAGGTCGATTTTACATTGATTAAGTGGCTGGAAAAACATTTCGATTTTGAATCCCACGGTGCTAATTGGACAGATGAAATCATTGCGGGCTTGACTACGTTTATTACCATGGCTTACATTCTTTTTGTTAACCCGAACATTTTGGGTGCAGCTGGCATGCCCAAGGGGGCAGTCCTCATGGCAACAGCCATTGGAGCTGGGATCTCCACGGTGATGATGGGACTCTATGCTAAACTGCCCTTCGCTTTGGCGCCTGGCATGGGTCTGAATGCTTAT
KOK=        21
KK=   90872  LL=   91711  Z=    5.19  JJ=   90542  DL=   840
A===      111      112      113      114      121      123      124      131      132      133      134      141      143      144      211      213      214      223      224      231      233      234      243      244      313      314      323      333      334      343      413      433
B===      222      122      422      322      212      412      312      242      142      442      342      232      432      332      221      421      321      411      311      241      441      341      431      331      424      324      414      444      344      434      423      443
RRR=    9.620    0.444    4.401    7.405    0.288    0.855    2.995   -0.120    2.667    0.121   -1.175   -0.559    1.647   -0.327    9.416   -0.580    0.091    0.325    5.488    6.725    1.117    0.457   25.367   62.917    3.234    2.401   -2.408    2.133    2.562    0.076   -0.355    0.467
X1==    2.097   -0.441    2.998    3.034    1.176   -0.549    1.675    2.998    2.525    0.847    1.152    0.497    1.955   -0.142    2.794   -0.549    0.378    0.629    5.420    6.367   -1.388   -1.037    5.746    9.497    0.847    1.152    2.993    0.695    2.491    0.201    0.348    0.201
X2==    4.588   -1.005    1.468    2.441    0.245   -1.557    1.788   -0.040    1.056    0.143   -1.020   -1.124    0.843    2.299    3.370    1.056    0.240    0.517    1.013    1.056   -0.805   -0.440    4.415    6.625    3.818    2.085   -0.805    3.068    1.028    0.379   -1.020    2.327
CD1=        3        1        4        5        3        1        5        4        5        2        3        2        4        2        5        1        3        4       15       10        0        1       12       22        2        3        6        2        5        2        2        2
CD2=       14        1        7        7        3        0        4        4        4        4        1        1        4        5        8        4        2        2        2        4        1        1        7        8       11        6        1        9        4        3        1        6
GTGCCATTAACGGTGTGCCTCTGCTCATTTTCAAGGAGACACTGCGACGTGTGGTTGGTCCATTTGGCATCATGCTTTTTGCCTCAGCTGTGGACTGGGACTACGCAAAACTTAGGAGGTTGCTGATTTACATAACTATTAGTGGTTTGCTCATGGGTGGTGTGGCTGGTTACCAAGTGTTAACTAAACAAGCTCCTCAGTCCGAGTGGCTGGATACGGAGCTTGATACCGATCGCACCATTATCAGGGTGTGGTCCATTTTCTCCATTCCCACTTACTACAGCATATTTGTGGACATTTCCATTTTGGTGGCATTGGGGCTTTTGCTCACCTCGAGTGGTTGGTTTGAACGTTTTGTTTGGGGGTTAAGCTTTTTGGGCTTTTTGTTAGCTCAGCTGCTTACCTATGCTCGGGGCGGTTTGTTGGCTTCCGCTTTTGGGCTTTTTGTGGCGCTTGCAGTGGAAAGCCTTGTATGGGCTTGCGTGGCCGCTGCAGCGGCGGTCATAGGTGCTTTAACCATTCCTCAGCTGCGTGATAGACTGCTCACTGCATTTACGTGGGCTTATGTTCAGGAAAGCTCACAACCTGGAGGCAGAATTTACCAGTGGGGAAGGGCATTGGAAAATGTGGGCATATTAGGCGGTTTCAAAGGTATTAGGCAGCTGCTAATTGGTACGGGCCCTGGTACCTTTGGTACCCAGTCTTCAATCAACTTGGGGCTTCATGGGGCCCTGCGCATTGACAGTGCCTACTACGCCATTATGGCCGAATATGGGCTTTTGGGTGTGGTGAGTTTCGTTTATTTTGTGGTGAGCACGCTACTGGAAGGCTTGAAGAAAG
KOK=        22
KK=  118712  LL=  119701  Z=    6.07  JJ=  118562  DL=   990
A===      111      112      113      114      121      123      124      131      132      133      134      141      143      144      211      213      214      223      224      231      233      234      243      244      313      314      323      333      334      343      413      433
B===      222      122      422      322      212      412      312      242      142      442      342      232      432      332      221      421      321      411      311      241      441      341      431      331      424      324      414      444      344      434      423      443
RRR=   22.460    8.022    7.580   21.160    1.926    1.694    3.805    7.431   -2.100   -0.159    2.163    0.004   -0.005    4.715    0.007    2.838    9.168    0.036    1.536    3.442    6.357    1.222   13.594   12.196    0.171   21.133    0.628    0.719   -0.001    2.670    1.316   -1.141
X1==    7.035    2.632    3.245    4.488   -1.273   -0.927    4.703    1.890    1.655    0.282    2.134    0.187   -0.001    1.652    0.959    2.947    2.360    2.040    1.522    1.655    1.639   -0.818    2.573    5.111    0.282    4.980   -0.605    0.711   -0.400    1.248   -1.424   -0.400
X2==    3.193    3.048    2.336    4.715   -1.513   -1.827    0.809    3.932   -1.269   -0.565    1.014    0.024    6.828    2.855    0.007    0.963    3.885    0.018    1.010    2.079    3.879   -1.494    5.283    2.386    0.607    4.244   -1.038    1.011    0.003    2.138   -0.924    2.850
CD1=       15        8        7       10        1        1       11        5        5        2        5        3        2        5        5        7        7        6        6        5        4        1        6       11        2        9        1        2        1        3        0        1
CD2=       11       10        8       11        1        0        4       11        1        2        4        3       13        6        4        5        9        3        4        7        9        0       10        5        4        9        1        4        2        5        1        6
GAAGCGTGTCGTTGGGCTGTTCCAGTTTTGGTGCTTCAGCACAGCAAATTCCTAATTGTGAAAGTAACTTCAAAGAAACTACGGTAACGGTGCATTGGAAAGATTATTCCATAACAGGAACAAGGGTTTCCCGGCTTTTACCTTAATTGAGCTGCTTTTGGCTTTATCAGCCTCCAGCTTTCTGTTGTTGCTACTCTTTAGTTACATAAACGTCGCTTCCCTGCAGTTAAACAAGGCAGGAAAAACCATAAATAATCCTACACCATTGCATACTTTGCTTACTGAGCAACGTACACCACTAGAAAGGCAAATCTTTGGTCCTCAAAGATTTGTTTATGATGCAACGCCAAATCAAAGGGTGGACTATGAATGGGAAATACTTACCCGGTAGTGCTGTTTTGTTTTCTGTGATGCTCGTATGCAGCATGGTGCTTGTCACCTTAAGCGCTTCAGCATTTAGCGTAGTTCACGAAAGGATGCTTGAGGAAAAAGCCTTGGCGCGGCTGCGTATAGAGGAATGCTTGGACGTAGCTGAACATATGTACAACACTAAAAATGGTGAGAAACTTAGCTTTTTCAATGGCTGCAGCTTTCTGTGGTCTGAAGAAGCAGTAGCAGTCCAGTATGAGGACATGGAACGGACTTTCCCAGTGGAATGGGTACCATCTTTTGTAGTAAATGCCAGCTCCACTTTCTCTATGGATTATGGTAGTCGCTTGTTGGGGGATGTGGCAGCTGAAAAATTTTACTTCTATGGCTCGTCAAAACTTCTGTCCTGCGGCAGGCCTTGTTGGACTGAATCGTTGTGGCAACCAGCTATTGATGAGGGGAACATGTATGTTTCCTCTACGCGCAGAACTATAGTGTTTGTGGGCTGGAGGGGCATGAAAACCACCTACGAAAAAGATTCTTTTTATTATGCTGGCGAAGGGACAAAAACTGGAGCCCCTGGTTACGAATACAGTAATTTGATGTTTCAGACTAGTTCAC
KOK=        23
KK=  127772  LL=  128551  Z=    6.28  JJ=  127742  DL=   780
A===      111      112      113      114      121      123      124      131      132      133      134      141      143      144      211      213      214      223      224      231      233      234      243      244      313      314      323      333      334      343      413      433
B===      222      122      422      322      212      412      312      242      142      442      342      232      432      332      221      421      321      411      311      241      441      341      431      331      424      324      414      444      344      434      423      443
RRR=   -2.476   -0.103   -0.898   16.963    1.211   -1.049    2.949    4.409   12.938    3.174   -2.146    4.415    0.345    0.087    8.471   -0.290   -2.496    0.454    2.020    0.377    0.023   -0.023    4.616   69.560    0.341   60.841   -0.931   -0.027    0.111   -2.565   -0.277   -2.091
X1==    1.840   -0.390    1.520    4.214   -1.220   -0.563    2.524    1.520    4.027    3.661   -0.413    1.539    0.408    0.423    2.101   -0.563   -0.552   -0.886    1.116    0.202   -0.035   -0.729    2.106   12.101    0.393    8.620    1.375    0.156   -0.586    1.684   -1.234    2.440
X2==   -1.346    0.264   -0.591    4.026   -0.992    1.864    1.169    2.901    3.212    0.867    5.195    2.868    0.846    0.207    4.032    0.516    4.522   -0.513    1.809    1.864   -0.677    0.032    2.192    5.748    0.867    7.058   -0.677   -0.175   -0.190   -1.524    0.225   -0.857
CD1=        3        1        3        6        0        1        5        3        7        6        1        3        2        2        4        1        1        1        4        2        2        1        5       19        2       12        4        2        1        4        0        5
CD2=        1        3        2       10        1        5        4        8        7        4       11        8        4        3        9        3        9        1        4        5        1        2        5       10        4       14        1        2        2        0        3        1
GTGGCCACCAGTTGCCTCTCCAGTCAGAACCTTGCTCAGCGTCCTGAACCAATGCCAGTATCTGGTTCATGGCTGCCATGGAGTCTAAGGCGTTGAACAACGTGGCAGGTTCTTCGCTCTGGATAATGTACAGCTGTCCGCCTTTCTTTACAGGCCACTTCATCTTGTAAATGGTGTAAGCTGCTTCTCCTCTGGTGGCTGCCTTGTCTGCAGCAATTAACCTGCCAGGCTGCCTCCAAGAGAGTACTTGATACCTGGGCATAATGGCTGCTGTTAGCCATCCCTTCGCCCAGTAGTTGGTGTACTTGCTTTCATCACTGGAAAGATAAATTGGGTTCTTTGCATACTGATCAATGGTGGCTTGTGTTACGCCTAGTCCCCTTAAGCCGACTACTGCCAGCTCTGCACGGGTTACTGGGTTGTTGGGTCTGTAAGTACCATCTCCGTAACCAGCTACTAAGCCAGCTTTTGCAGCTGCGTTAACGTAACCGTAATACCATGTGCCTTTTGGTACGTCTTTGAAGTACTGTTTGGAAGTCTCTAATGGCAATTTCTTGAGGTTGACCAACAATGTGGCCAATTCTGCGCGAGTTAAAGTGGCGTCTGGTGCGTACTGTGTGGCAGACCTTCCTTTTACGATGCCGGCGTCAGCCAATTTGGTGATGTACTTATGATACTGATGGCTGGCAGGCACGTCGGAGAAGTTAGCTGCATTTACCGGGGAGAACCCCACAAAGGATGAAGCTACTAGCATAACTACCAGCAGCCCCACTGCAATCT
KOK=        24
KK=  133022  LL=  134011  Z=    6.26  JJ=  132962  DL=   990
A===      111      112      113      114      121      123      124      131      132      133      134      141      143      144      211      213      214      223      224      231      233      234      243      244      313      314      323      333      334      343      413      433
B===      222      122      422      322      212      412      312      242      142      442      342      232      432      332      221      421      321      411      311      241      441      341      431      331      424      324      414      444      344      434      423      443
RRR=   20.627   -0.208    2.314   30.872   -0.134   -6.049    2.577    0.032   -0.230    0.431   -0.706    6.241    4.738   11.867   -0.208   -0.958   -1.004   47.240    1.363   -2.369    4.484    0.724    2.928    6.977   12.369    7.184    4.547   -0.421   -0.980   -0.032   -1.180    3.510
X1==    4.140    0.488    2.260    8.053   -0.082    5.201    1.482   -0.304   -0.394    1.348   -0.745    2.914    1.357    4.176    0.488   -1.637    0.859    8.560    1.940   -1.015    2.573   -0.813    1.226    1.236    5.543    2.058    1.895   -0.562   -1.322   -1.322   -0.745    0.972
X2==    4.983   -0.425    1.024    3.834    1.643   -1.163    1.739   -0.106    0.585    0.320    0.948    2.142    3.491    2.841   -0.425    0.585   -1.168    5.519    0.703    2.334    1.743   -0.890    2.387    5.646    2.231    3.491    2.400    0.749    0.741    0.024    1.583    3.609
CD1=       10        4        6       15        3       11        5        2        2        4        1        7        4        8        4        0        4       17        6        1        6        1        4        4       10        5        5        1        0        0        1        3
CD2=       14        3        5       10        7        1        6        3        4        3        4        7        8        7        3        4        1       12        4        7        5        1        6       11        6        8        6        3        3        2        5        7
CTAGAACGGGCATCTCGTGTGAAGAAAAGAATGGCTGCAGCTCCTCTGCTCTGATTTTTAATGGCTCCTTCGTTGGAATGAAAAAGGGTTCTCCCAGTGAACTTACACCCAAAGGTAATGCAGAAGGTGTTTGCAGAAGGATGCGTTCTTGGAAACCTTCTGTATAAAGGAGTGGCAAGTTTGCACGTATTAATCCATAGGAGATATGGCGAACATAGTCCTTGTAAGAAAGCCAAGCACTAGCGTCCACCTTTCTAAAGAATATGGTCAAGCCAGCGTGGGCCATAAATCACCACCACAAACTCCGCATCCCAAACAACTCATGCGGCAGTCAGGAGTTAGGAGTCCCTTTCTACTTTTTTCTCTTTGGAGCAAAAGAAAATCCTTAGATGGTCCAACCTTTATGTGATCCCAAGGCAGAGGTTCTTCTATATCTCTGGCTCTTAAGTACTCCATGGGATCCATGCCCAGCTTTTCCCATGCTGACTGCCAAAGGAAATGTTGACCGTACTGCTCAGAAGTATCGAATATGGCTCCTTCTTTCCATGCTAAAAGCACCAAATCAGCCACTTTTGAGTCGCTTCTGGAGAGCACTCCTTCAAGGAGTGAAAACCACGGGTTCCTGAACGAAACATCAATCTGTTTCTTCAAGTGTTTCTGAATAAGGGTATATTTCTCGAGCGTTTCTTCAGGTGATATTTGACGTTCCCACTGGAACGGTGTAAAGGGTTTAGGAACAAAGGAAGCCACTGTGGCATGTATGCGGCTTCTCCTATTGTTCTTGAAGGCAATGGTGTCAGCTTCATTAAGCAGTGACACAATGTCGAGCACATCTTTTTCGGTTTCTTCAGGTAGACCGACCATGAAATAAAACTTGAACTTGCTCCACCCGCTTTTAGAAAGAAGATCCACGGCTTGAAGGATTTCTTCATTGCTAAATGGTTTGTTTAGTTTTTTCCTAAGCTGGTCAGAGCCGGCTTCTGGTGCGAA
KOK=        25
KK=  137102  LL=  137971  Z=    4.64  JJ=  137102  DL=   870
A===      111      112      113      114      121      123      124      131      132      133      134      141      143      144      211      213      214      223      224      231      233      234      243      244      313      314      323      333      334      343      413      433
B===      222      122      422      322      212      412      312      242      142      442      342      232      432      332      221      421      321      411      311      241      441      341      431      331      424      324      414      444      344      434      423      443
RRR=    2.339   -0.284    1.216   19.645    0.038    0.775    1.514    4.544   -0.783    0.472    2.987   -0.051    0.979    0.612    7.712    0.937    9.160   12.164   -0.093    4.055   -2.350    0.141   22.392   26.656    0.839   17.196    0.220    0.973   -0.733    9.947   -0.149    1.781
X1==    1.337    1.193    2.365    3.759   -0.158   -0.690    2.119    1.619    1.473    0.317    1.059    0.086    1.059    1.777    2.544    0.752    2.119    2.721   -0.109    0.752    2.527   -0.581    3.967    4.616    3.500    4.979    0.220   -1.191   -0.373    2.975   -0.509   -1.210
X2==    1.749   -0.238    0.514    5.226   -0.238   -1.124    0.714    2.806   -0.532    1.486    2.821   -0.588    0.924    0.344    3.031    1.246    4.322    4.470    0.854    5.394   -0.930   -0.242    5.644    5.774    0.240    3.454    1.004   -0.817    1.968    3.344    0.292   -1.472
CD1=        4        4        5        7        2        1        5        4        4        2        3        2        3        4        6        3        5        6        2        3        5        1        7        8        6        8        2        0        1        5        1        0
CD2=        7        3        4       12        3        1        4        8        2        5        7        2        4        3        9        5       10       10        4       12        1        2       11       11        3        8        4        1        5        7        3        0
CATACGAAGTGGACATGCCAGAGGGGTCCACTGTTAAAGACTTAATGCGAGAATTGGATAGAATAACGGGTCAACCTGTAAGTGAAGAACTGTTCCGGGGAGACGAAGTTATCCCCGGAACAGTTCTGCTTTTGAACGGTAAGAACATTCTTCATTTGAATGGCATTCATACGCCACTAGAGCCTGGTAAAGTAGCTGTGTTTCCGCCTGTCGCGGGCGGGTAACTAAAGGCTAAAAGCGGTTTTATGGCTTTCTCCAATGACCCATGCAGATAGGAAATGAGCATACCGTAATTCACTACTGGCAGGTCTAAACGTTTAGCTAGTTGCATGCGTCTCATGAACATATTCCTGGTGAGCACGCATCCACCACAATGAATGATGAGCTTGCAACCTTGTAAGCTACTTGCTTCAGGAAACTCCTTACCAGCGAAAAATTTGTATTGCAGCTTTATATGCAACTTTTCTTCAATCCACCTAGGTATTTTTACTCTGCCTATGTCGTCGCATGTGGGAACGTGCGAGCAAGCTTCTACAACAGCCACGCAGTCACCATCATGCAGCTTTTGTAAAGCGTTTATGCCTTCCAAGAACAATGTTAAATCACTTTTGTTTGCTGCTTCCAGAATGGAAAAGGTAGTCAATGGAATCTGCGGTGGAACCACCTTGTCCACGTCTATGATAACTTGAGAGTCGGTGACCACTAGGTCCACGTTGTACTGCAGTTTTTCCAGAGTTTCTTTGAGCTCAGGCGGACGCGTTACCACGGCAATCCCACCGTGGTCAATAATGTCTCGGATGGCTTCTACCTGCGGCATGATGAGTCTTCCTTTGGGTGCAGCTTTATCTACTGGAATTACGAGAACGGCAG
KOK=        26
KK=  145082  LL=  146191  Z=    6.01  JJ=  145082  DL=  1110
A===      111      112      113      114      121      123      124      131      132      133      134      141      143      144      211      213      214      223      224      231      233      234      243      244      313      314      323      333      334      343      413      433
B===      222      122      422      322      212      412      312      242      142      442      342      232      432      332      221      421      321      411      311      241      441      341      431      331      424      324      414      444      344      434      423      443
RRR=   34.588    5.523    1.813    2.414    0.026   -0.884   -0.382    0.466    2.468    5.093    0.065   40.191   12.124    5.183    1.649   -2.584   -0.007    1.707    1.118    0.075   18.990    1.587   47.209   -0.003    1.974    7.363   -0.031    4.619    0.214   -0.341    0.759   -1.904
X1==    6.318    2.970    1.388    3.352    0.029    0.748   -0.592   -0.730    1.467    3.153   -0.056    5.065    4.133    1.015    1.205    2.186   -0.010    1.545    0.646    0.029    2.374    0.707    9.239    1.100   -1.168    6.227   -0.266    1.102   -0.327   -0.327    0.642   -1.181
X2==    5.475    1.860    1.306    0.720    0.876   -1.182    0.645   -0.639    1.683    1.615   -1.153    7.934    2.934    5.108    1.368   -1.182    0.645    1.105    1.730    2.638    8.000    2.244    5.110   -0.003   -1.690    1.182    0.115    4.192   -0.656    1.045    1.182    1.612
CD1=       14        8        4        9        3        3        2        1        4        5        2       12        8        5        5        5        3        4        4        2        4        3       15        5        0       11        1        2        1        1        3        0
CD2=       15        8        7        4        6        2        4        3        8        8        1       16        8        9        7        2        4        7        6       10       22        7       12        2        1        5        5       14        2        5        5        6
GGTGGGAGATGCTTTCCCCAGAGAATGGGCTGAAACCGTTTTGGAAAACAGTTCTCTTGATGCATTCTTTGGAGATGATTGTTTAGCTAAATACTGCCGTACATTTGGATTCAGTGAACAAGACATTGAAAAAATGATTTCGGAAACGGAAGGGAATTGGCACGAACTTCTTTTCTTGTGTCAGACGCGTGCTACGAATCTAAGTGATGCTCTCAAAAGGGCAATGAGTGCACTTCCCGAGCAAGCATGTGATTTATTAAACGGATTCGCTGTTATGGCTGAGAGAAACAGTGCATTTATAAAAGATATCCTTTTGGGCGAGCAAAGGGATTACTCTGCATTGGAAAAGCTGGAGCAACTTCATTTGGTTTTTTGGGAATCACCTCTTTACAGGTTTCCTTCACCTCGAGTGAGAGAGCTGGTGCGCGAGCGAATACCGCAGTCTGAGCAAAAAGCTATTTTGGAAAGTGTGACCGATGCTATGGCAAAGGTGGGGTACAGCGACTACTGGGGAAGAATTGCTACTCGCTATCGTACCTGGGGTAAGAGGAAAAAAGAAGCCTTTGCTCTTCTGATGGAGCTACGGGAGAAAAAAGGTACAGCGGAAGTAATGAAAACAATAGACAGATTGGACCAGTTGGGAGTCAATGGTCCAGGTTACAGAAGGCTAAAAAGTCTTTGCCAATACTGGACAAACAACCTGCAGGGTGCAGTGGAAACGCTGAAGGCGCTTAAGAATCCAAACCTGGTGGATTTGGCTAACCTTATTAGGTTCCTGTCTTACAGTGGGCAAATAGCTGAAGCGGATAGGTTAGCGTCAGGACTTTTGAGAGACAGGGAAGTCATCTGCAATTCGCTGTTCTTCCCACGAATTGCGGGAGACCTGTCTTTACCGTTTGTCCTAAAGGGAAGGTACAGGGAGGGTTTGGAGCTTCTAGAGCAGTTTCTGGAAGTCATAGTTGGTAAACCCTATCTAAGGGAGCATTTGGGAGTATATTACAATAGTTTGGGGGTTCTCCTTGCCTACAACGGGCGTCTTTATGCGTCTTACGATGCCCTGCAGCGGGGTCTGGAGGTCATGGGATCTCTGGAAGGATCAGAGGTGCATCT
KOK=        27
KK=  158552  LL=  159391  Z=    5.11  JJ=  158462  DL=   840
A===      111      112      113      114      121      123      124      131      132      133      134      141      143      144      211      213      214      223      224      231      233      234      243      244      313      314      323      333      334      343      413      433
B===      222      122      422      322      212      412      312      242      142      442      342      232      432      332      221      421      321      411      311      241      441      341      431      331      424      324      414      444      344      434      423      443
RRR=    5.635    2.385    0.200    4.585   -0.251    0.745   32.470    4.286   10.702   14.810    0.905    7.348   20.769    7.796   -0.437   -0.342   11.586    2.032    0.204    1.367   -0.738   -0.003   12.367    5.080    0.918   -1.820    2.058    0.471    0.333   -1.320    0.996    1.583
X1==    2.380    2.562    0.388    3.370    0.743    1.840    4.866    1.689    4.523    4.352    0.607    2.120    4.065    2.456   -0.469   -0.844    2.932    1.300    0.464   -1.515   -0.622    0.004    3.570    3.313    1.472    1.298   -1.364    0.325    2.505   -0.557   -1.468    0.974
X2==    2.368    0.931    0.515    1.361   -0.338    0.405    6.673    2.537    2.366    3.403    1.492    3.466    5.109    3.174    0.931    0.405    3.951    1.563    0.438   -0.903    1.187   -0.746    3.464    1.533    0.624   -1.402   -1.508    1.450    0.133    2.371   -0.678    1.625
CD1=        7        7        3        8        4        5       10        5        9        8        3        6        8        6        2        1        7        4        3        0        1        2        7        7        4        4        0        2        5        1        0        3
CD2=        6        4        3        4        2        3       12        6        6        7        4        7        9        6        4        3        8        5        3        1        4        1        7        4        3        0        0        4        2        5        1        4
CACACGGCAGCTACCATGAGTGCTGCTACAGCAGGCCTTAAGCCGAAGAACAGGCCCTGTACCCACCAAAGCGCATAGGCTTGCTTGAAAAAAATGGCAATGATCAGAATAATCACTAGAGAAGGCAGTGTGGCTCCTAGAGCGGCGATTATGGAACCAGCAAAGCCAGCTAACTGATAGCCTGAAGCGACAGCCAAATTAACTGCGATGGGGCCTGGGAATACCTGGGCTATGGAAAGTACTCTAAAGAATTCTTCCTCGCTAATCCAGTGGCGTCTATTCACAATCTCTTCTAGGAATATGGGTACCATAACATACCCGCCACCGATGGTCAAGGTGCCGACCTTTATGAAGACAAGAAAAAGGTTAAGCAGACTAAAATTCATAGTTCTATTATAGGATGCATAGGGTGGTAAGGTAAAATGTGTTTGTGGACAAAATATCCCTGTGGGTGGTAGTTTCTGCTGCTTTAGCAGATAGTGTAAACCCTTGCGAGATTGGCATACTCACTATGGCTCTACTGCACATAATCTTTGCCTATGGCAAGGAGAAAGTACTTCGTATTGGCCTCATGTTTTCTCTGGGAGTAGCCATTAGCTACTTTTTCTATGGAATATTCATTGCCCACGTCTTCAGGTACATAGCCAGCATAAGAATCATTGTGGGCGTAGCAGCCATATTACTTGCCATACCACGCATGATTTACGCACTCCGAGGGGAGGAGCTTAAACTCACACCAACACCGCTACGGCCTCTGGTGGCCGGATATTTGCGTAAAGGTAGTGTTTGGTATGCTTTGGTAGGCGGCCTATTAGCTGGTTTCGTTCTCATGCCATGCAG
KOK=        28
KK=  174092  LL=  174931  Z=    4.55  JJ=  173762  DL=   840
A===      111      112      113      114      121      123      124      131      132      133      134      141      143      144      211      213      214      223      224      231      233      234      243      244      313      314      323      333      334      343      413      433
B===      222      122      422      322      212      412      312      242      142      442      342      232      432      332      221      421      321      411      311      241      441      341      431      331      424      324      414      444      344      434      423      443
RRR=   35.367   10.476   -1.132   -0.210    0.975   -0.261    0.198    4.050    8.172    9.503   -5.082    0.317    9.241   -0.842    0.117   -0.696    0.026    8.764   -0.819    1.602    0.984    0.764    0.173   29.945    9.503    2.828   -0.038    7.633    0.692   -1.879    0.017    1.380
X1==    4.978    3.154   -0.804    1.994    0.933   -0.174    0.096    1.245    3.848    3.730    3.790    0.162    3.790    2.414   -0.177    1.837   -0.503    3.063   -1.146    1.837   -1.247   -1.400    0.773    7.488    3.730    3.053    0.374    1.989    1.546    1.546    0.102    0.653
X2==    7.104    3.321    1.409   -0.106    1.045    1.498    2.047    3.252    2.124    2.547   -1.341    1.955    2.438   -0.349   -0.662   -0.379   -0.052    2.862    0.715    0.872   -0.789   -0.546    0.224    3.999    2.547    0.927   -0.101    3.838    0.448   -1.216    0.171    2.111
CD1=       12        9        1        6        5        2        3        4        8        6        7        3        7        6        3        5        2        7        1        5        0        0        3       14        6        6        2        3        3        3        2        2
CD2=       16        9        5        2        5        5        5        8        6        6        0        5        5        1        2        2        2        7        3        4        1        1        2        6        6        3        2        7        2        0        2        4
AGCAGAAAAAATGGCTGGAGGACCAGCTGAGTTCCATACCTCAGGAAGACTGGGTCATACCAATTTCACACTGCTTCTATTATTCTTCAGGAGACGTAGAAACCGGACGTGTTTGGGCTGACCACGAAGACACCACCAGACTGATCTCGCCACTTTTTGAGAAATACAATGTGGATTTGGTCATATCAGGGCATAACCATCACATGGAGCTTCTGGAAAAGGATGGGGTAACCTACGTTCTGGACGGAGTAGCCGGTGGAAATACTACGGGCCCAAGGCCGATCAAGTCAGATTACTCCAAGTGGTTTTACGGTGATTCCAGGGGCTACTTGGAAGTCACAGTAAAGCAAAACGAAGCTGAGCTCTTGTTCAAAAACGTGGATGGTGAAGTAATTCAGCAGTTTACTGTGACACAGAATACTCAGTAGGTTTGCAGTTTTTGTTTGAGGAAAAGCCTATTGTGGTAAAATAAAAAAGGAAAAATATCACATATTAAAAAGGGGTGTAGAAAATGTCGGTACAATTTATCACCAGAACCGCAATACTTTTAGCTCTCACAATGATATTCCAATCTTTCCGTGCCCCGCAGCTTGTTACGGGTACTTTAGTAAATGGCATGCTACTGATTTCTGCTGGCTATGTGGGAATGTGGTCTGGTGTAATCATCGGACTCTTTACCCCTGTTTTGGCTTTTCTTTTTGGGATAATGAAGTTCCCACCCATGATACCTTTCATCATGATTGGGAACGCTTTGTATGTACTGGTATTTTCGGGAATGAAGAACAAACCTGTTGGTATGGTATTAGGTTCTTTAGTAAAGTTTTTGTGGCTCAGTGCTTC
KOK=        29
KK=   13203  LL=   14072  Z=    5.29  JJ=   12963  DL=   870
A===      111      112      113      114      121      123      124      131      132      133      134      141      143      144      211      213      214      223      224      231      233      234      243      244      313      314      323      333      334      343      413      433
B===      222      122      422      322      212      412      312      242      142      442      342      232      432      332      221      421      321      411      311      241      441      341      431      331      424      324      414      444      344      434      423      443
RRR=    3.584   -0.043    4.681   11.523    0.009    0.786   13.070    2.545    0.168    0.575    6.186   13.071    8.697    2.174    2.031   -0.464   -0.369    9.053   -0.732   16.258    1.787   -0.074    3.989   46.413    1.435    0.278    0.367   -0.034    6.661   -1.770    0.564   -0.004
X1==    1.132   -0.077    2.854    6.722   -0.077   -0.962    2.752    2.854    0.310   -0.934    1.559    2.746    2.192    0.856    1.635    0.310    0.251    2.758    1.974    4.126    0.699   -0.058    2.034    7.437    1.640    1.559    0.699    0.025    2.094   -0.729   -0.973   -0.023
X2==    3.166    0.559    1.640    1.714   -0.124   -0.817    4.749    0.892    0.542   -0.616    3.967    4.760    3.967    2.538    1.242   -1.496   -1.471    3.282   -0.371    3.940    2.554    1.273    1.961    6.241    0.875    0.178    0.525   -1.367    3.181    2.427   -0.580    0.164
CD1=        6        3        8       15        3        1        7        8        3        1        5        8        6        4        6        3        3        6        5        9        3        2        5       13        5        5        3        2        5        1        1        2
CD2=        6        3        4        4        2        1        9        3        3        1        7        8        7        5        4        0        0        8        2        8        6        4        5       11        3        2        3        0        6        5        1        2
AGGTAAAACTGGGAAAAGTACTTCTTGCCACAGTTCACGGAGATATTCATGACATTGGGAAGAACATAGTAGCCACCGTACTAAGAAGCGGTGGTTTCGATGTTTATGATGTGGGCAAAGACGTCCCAGCTCACACCATTCTTGAAGCTTGCCAAGAGTACAAGCCCGATATTGTGGGCCTGTCAGCCATGATGACCACCACCGTATCGCGAGTGAAAGAAGTGGTGGATATGCTCAAGGCGAACAACATACAAGCCTTTGTCATAGCCGGCGGAGCCTCCATGAACAGACAACTGGCAGATGAATTCGGTGTGGAGTACGCAAAAGATGCCATGGAAGCACTGCAAATCTGCAAAGCCTTCATGGAAAGAAAAGGTGGCAATGAGCCGTGAAAAGCATTGTCTTGAAATTTGGTGGTTCCACGCTGAAAAGCAAAGGTGATTTGGAAAAGATTCAAAACATTTTGCGGCTGCGTCAAACACCGTTTGTACTCGTGGTATCAGCCGTTAACGGCGTAACTAACATGCTAAAAGAGGCACTCGATAATCTAGCAACCTTGGACATCGAAGAGTTTCTTGAGAACATGGAGCATATTTATCAGGCTTTTTTGCGAAACCCGTCCTTAGAGCTGCACCAACGCGTATTTGCCATAAGGGATTTCCTTCTCGGTGCTCAGCTCATAGGTGAAGCCCCTCCATTCGTTTACGATTACGTTCTCAGTCACGGAGAACGCTGCTCTTCTCTGCTACTCACAATCCATCTTAATGGCCGCGGCATAACCTGCTCAGAAATGCTTCCAGAACAGTTCGGTCTCATAACTGATGGCACTTACGGGAATGCCACAGTGGACCTAAGTCAAACAGAAGCCCA
KOK=        30
KK=   36273  LL=   37322  Z=    5.87  JJ=   36183  DL=  1050
A===      111      112      113      114      121      123      124      131      132      133      134      141      143      144      211      213      214      223      224      231      233      234      243      244      313      314      323      333      334      343      413      433
B===      222      122      422      322      212      412      312      242      142      442      342      232      432      332      221      421      321      411      311      241      441      341      431      331      424      324      414      444      344      434      423      443
RRR=   34.537    0.029    0.794    3.412   23.066    0.621    1.503    0.336   -0.495   -0.094    0.367   -0.495    1.592   -2.109   -0.007    1.179   -0.285   21.488   15.504   -0.479   -0.542    4.480    6.992   11.918   -0.839    9.277    8.816   21.089    2.280   -0.110    0.149    0.434
X1==    4.727    2.424    3.365    2.611    5.037    0.660    1.824   -0.869   -0.526    0.770    0.389   -0.247    1.689    1.765   -0.625    1.253   -1.378    3.134    3.685    0.660    1.189    3.714    3.714    3.039   -0.676    1.689    2.000    3.928    5.087   -0.245   -0.260   -1.133
X2==    7.306    0.012    0.236    1.307    4.580    0.941    0.824   -0.387    0.941   -0.122    0.943    1.999    0.943   -1.195    0.012    0.941    0.207    6.856    4.207   -0.726   -0.456    1.206    1.882    3.922    1.241    5.494    4.409    5.368    0.448    0.448   -0.574   -0.383
CD1=       19       11       10       10       17        4        7        2        2        3        3        4        5        6        4        5        1        7        9        4        3        7        7        7        1        5        4        5        7        1        2        0
CD2=       16        4        3        4       13        5        4        2        5        2        3        5        3        0        4        5        3       18       11        2        2        4        5        7        4        9       10        9        2        2        1        1
ACATGTCGATTGGGATATTTCTGAAACAAATTTATAATAGGGATGCGTTATAAATGAGAGATAGAGCATCAAAATATGCGATTACGGCAATAGTAATTTTTTTCTTTCTCTTATCTCTTCAACTGCCAGTATTGGCTGCTGCCCCCAAAATTATCATTGATGGAACTGAACTCAAAATTGACGCAAATCCCGTTGTCGTCGATGGAAGGACTTTGGTTCCTTTAAGAGGCATTTTTGAAGCGCTGGGTGCTATAATTTCTTGGGATGGTAATACAAAAACCATTACAGCCCAAAAAATATGTGGGGAGCATAGAAAGCAATAAATATCACCTGCCAACCTGCCGGGTTGAGCAAATTAAACCGGAGAACAGGATATGGTTTGATTCCGAAGAAGAAGCTCAAAAAGCGGGTTATGAGCCGTGCAAGGTATGTAACCCGTAAGAAAGCAATTGCCCAGGGAATGATAGGTCTGGGCTGTTTATTTGCAATATAATCTCGCAATATAAGTGCAGTTATACTGCAAGTTTTATTCATTTTTGGTATAATAAATGCCAAAACAACCCCAATTATCCCCTGCGAAATTCGCAATATAACTTTTTTGGGGTGCTTTTTATGCTAGAATTGTACCATGAATACTTGGTAAAGAAGGGGAAAAGCCCGCATACTATAAAAAATTACATATCAGACCTGATGCAGTTCCAAAAGTGGTTCGAGGAGTCTACAGGGGAACAATTTTCCCCCGGCAAAATAACCGAAATAGATGTCAGAAGCTACAGGAGTTACCTGATTAACATAAGGCAGTTAAAACCATCTTCGATAAAAAGAAAGCTAGAGGCAATCCGAAAATTCCTCGACTGGACCGTTAAGCAGGATATCATATCGAAGAACCCGGCTAAAGAGGTAGAAGCTCCAGCATCCGTTACGCTGCCACCGAGAAGTTTGTCAGAAAAGGAATTTCTCCGTTTGCGTAGAAGTTTTTATAAAGAAGGGAATGAAAGGGATATAGCGATATTTGAAGTGCTCGCAAATACGGGTATAAGGGTATCGGAA
KOK=        31
KK=   41823  LL=   42782  Z=    5.10  JJ=   41823  DL=   960
A===      111      112      113      114      121      123      124      131      132      133      134      141      143      144      211      213      214      223      224      231      233      234      243      244      313      314      323      333      334      343      413      433
B===      222      122      422      322      212      412      312      242      142      442      342      232      432      332      221      421      321      411      311      241      441      341      431      331      424      324      414      444      344      434      423      443
RRR=    1.602   -0.678   10.826   72.730    2.769    3.348   -0.890    0.312   -3.210   -0.109    0.190   -3.261    3.037    3.616   -2.091   -1.241    2.290   56.820   -0.105    1.190   -1.905   -1.164    0.879   -0.322   -4.571   36.404   19.288    1.966    0.258   -1.742   10.221    6.082
X1==    0.520   -1.733    5.213    7.559    7.075    2.035    0.665   -0.782    2.035   -0.274    0.909   -1.745    3.115    5.348   -1.733   -0.754   -1.711    5.127    0.193   -0.754    1.269    0.683    0.683   -0.488   -0.921    4.218    3.755    3.298   -0.239   -0.894    5.873    2.380
X2==    3.079    0.391    2.077    9.622    0.391    1.645   -1.338   -0.399   -1.578    0.399    0.209    1.868    0.975    0.676    1.207    1.645   -1.338   11.083   -0.543   -1.578   -1.502   -1.704    1.287    0.661    4.965    8.630    5.137    0.596   -1.078    1.950    1.740    2.555
CD1=        6        0       13       21       15        5        4        2        5        2        5        1        9       16        0        1        0        7        2        1        3        3        3        2        1       11        6        6        2        1       14        6
CD2=        4        2        4       11        2        5        0        1        0        3        2        3        3        2        3        5        0       26        2        0        1        0        5        3       10       13       14        5        1        6        4        7
AGGGATACGATAGAGGCAAAGCTGAAGGAAATCCAGGACGAGAACAGCAGCAAGCTCGAACAGATGAGGCAGACAGTCGACGAAAAGCTCCAGTCAACGCTCAACGCCAGGATATCCGAATCCTTCAAGTTAGTGAGCGAGAGGCTGGAGCAGGTCCACAGCGGCCTTGGCGAAGTCCAGAGCCTGGTGAACGACGTTGGTGACCTGAAGAAGGTGCTTTCCAACATAAAGACCAGGGGGATCCTTGGTGAAGACCAGCTGGAGGCGATAATAGAAGACATACTGGTGCCAGGCCAGTATGAGAAGAACGTAATAGTAAGGCCCGGCAGCAGGGAAGTTGTTGAGTTCGCTGTGAAGATTCCCGTGGAAAACGGCGGTAACGGGAGCTATATGTGGCTTCCCATCGATGCCAAATTCCCGATGGAAGACTTCGAAAGGTTAATAGATGCGGAAGAAAGGTGCGACACTGCGGAGTGCGAGAGGTTGAGGAAGGAACTGGAGAACCGCCTCAAACAATGTGCGAAGGATATAAGGGACAAATACATAGACCCACCAAACACAACGGATTTTGCCATAATGTTTCTTCCTGCCGAAAGCCTTTTTGCCGAGGCATTAAGGAAGCCCGGATTTATCGAAGTACTGCAAAGGGAGTGCAGGGTGCTGATAACGGGGCCGACTACGCTTTCGGCAGTATTGAACAGCCTGCGTCAGGGGTTCAAGATTTTCGCCATAGAGAAGAAAGCGGAAGAAGTGTGGAAGCTGCTTGGGGCGGTCAAGACTGAAGTAGGCAAATTCGGCGACCTGCTGGAGAAGGTGAACAAGAAGCTCCAGGAAGCTCAGAACGTTATAGAAGACGCATCTAGGAAGACTCGTACCATCGACAGAAAACTCCGGAACGTGGAAGAAATATCTCCCGAAGAAACTGCAGAACTTCTTGCTCTTTCTCCTTCGTCGCCCGAC
KOK=        32
KK=   52173  LL=   52502  Z=    5.31  JJ=   51723  DL=   330
A===      111      112      113      114      121      123      124      131      132      133      134      141      143      144      211      213      214      223      224      231      233      234      243      244      313      314      323      333      334      343      413      433
B===      222      122      422      322      212      412      312      242      142      442      342      232      432      332      221      421      321      411      311      241      441      341      431      331      424      324      414      444      344      434      423      443
RRR=    3.425   -0.133   -0.017    3.236   -0.348   -0.010    5.808    0.082    0.892    0.528    0.438   -0.031    0.098   -1.419    0.897    0.277   -0.572   59.907    2.030   -0.777    0.051    0.360   -0.169    2.462    1.608    0.385   -0.422    1.528    0.242   -0.198   -0.189   -1.077
X1==    2.362   -0.250   -0.099    1.210   -0.250   -0.067    2.235   -0.099   -1.045    1.079    0.341    0.210    0.341   -0.472    0.645    1.888   -0.765    5.920    1.258    0.910    0.108    1.361   -0.639    2.542    1.079    1.341   -0.892    2.231   -0.551    0.449   -0.659    2.449
X2==    1.450    0.531    0.173    2.674    1.391    0.146    2.599   -0.827   -0.854    0.490    1.287   -0.146    0.287    3.005    1.391    0.146    0.748   10.119    1.613   -0.854    0.473    0.265    0.265    0.969    1.490    0.287    0.473    0.685   -0.440   -0.440    0.287   -0.440
CD1=        4        1        1        2        1        1        3        1        0        2        1        1        1        0        2        3        0        7        2        2        1        2        0        3        2        2        0        3        0        1        0        3
CD2=        3        2        1        4        3        1        4        0        0        1        2        1        1        4        3        1        2       11        3        0        1        1        1        2        2        1        1        1        0        0        1        0
TTCCCCCACAGCTTGTCTGTGACCACAGCCGAAAAAGAAGAAGAACGTCGTCTTCTTTATGTAGCCATGACGCGAGCCAAAGAGCATTTAATTTTTTACGTTCCATATAAGCAACCTTGGGGGAATGGTTTTGAACAAATGGCAAGACCCTCACCTTTCCTGCGCTCCATTCCAAAAGAACTTTGGGATGGAAAACCTAACGAAATAGAATCGCTATACGCTCCCTATTCACCTCAGCAAAAGTGGTCGGAATAAACCTTATTATTCCTAATCTTCTTGTAAATGTTCCACGTGGAACATTTCTTTGAAGTCCAGCTTCATCATTACTTC
KOK=        33
KK=   72093  LL=   73202  Z=    6.51  JJ=   72003  DL=  1110
A===      111      112      113      114      121      123      124      131      132      133      134      141      143      144      211      213      214      223      224      231      233      234      243      244      313      314      323      333      334      343      413      433
B===      222      122      422      322      212      412      312      242      142      442      342      232      432      332      221      421      321      411      311      241      441      341      431      331      424      324      414      444      344      434      423      443
RRR=    7.628    1.188   -0.208   17.356   -0.086   -0.107    5.320    2.004   15.742    0.884   -0.217    5.976   11.051    1.531    0.567    0.141    0.108   -1.688    2.826   22.798    0.649    1.236   13.367   89.793    4.270   18.205    0.147    2.426    0.153   -0.734   -0.346    0.042
X1==    2.876   -0.906    2.190    3.746    0.398   -0.279    1.194    0.924    4.246    0.261   -0.242    2.425    4.342    1.249    0.398    0.367    0.519   -0.878    1.285    4.246   -0.945   -1.518    3.833    6.924    1.516    4.342    0.336    2.097    0.382    1.031    1.723   -0.267
X2==    2.653   -1.310   -0.095    4.633   -0.216    0.383    4.455    2.168    3.707    3.390    0.897    2.464    2.545    1.226    1.425    0.383    0.208    1.923    2.200    5.369   -0.686   -0.814    3.487   12.968    2.816    4.193    0.436    1.157    0.401   -0.712   -0.201   -0.156
CD1=        7        1        6        8        3        2        4        4        9        3        2        6        9        4        3        3        3        1        4        9        1        0        8       12        5        9        3        6        3        4        5        2
CD2=        8        1        3       12        3        4       12        7       10        9        5        8        8        6        6        4        4        7        8       13        2        2       10       29        8       11        4        5        4        2        3        3
AGAGGCATTTGGAGCAGAAGTGGGCTGGGATGATGGGACGAAGACAGTTGACATAGACTTTGCAGGCCACCACATAAAGGTGGTCATAGGTAGTGCTGAAGCTGTGGTAGACGATGAAACAGTAACCATGCCACTACCAGCAGAGATTGTAAACAGCCGCACCATGGTACCAGTGCGCTTCATCAGTGAAGCTTTCGGCTTTACTGTAAAGTGGGACGGTGCAGCAAGGACAGTGACCATAACGTACCCGTAAAATGCTTGCATAGGAAGTGGCATTTGACGAAGCCAAAAGGGGCGCCCTTAAAGGGGTGCCCCTTTTTTTGAGTTTGAACTTAGTTTGATGAAAATGCTTATATCAGCGTCAGTTCAGTGTTTCCAATGCGTCCACCAACTCCTTCAACGATGAACTGGTGGCTACAGTAATTTGCTCAATATTACCTTGGTCAGTTAACTCAGCCAACTGAGGGTCCACAGGCAGTTCAACGCACACCTGAACGTTGAACTCCTGTGCTGCTTCTGTGAGGGGCTTCTGGCCGAATATGGAAAATCGCTCCCCACAGTGAGGGCATGTGACATAACTCATGTTTTCCACCAAGCCCAGCACAGGCACTTGAAGCTGATTTGCCATGTGGTAGGCTTTCTTCACCACTGAACGTGCCATGTCTTGAGGTGAAGTTACCACTACCACCCCGTCCAAAGGAAGCATCTGCATCACTGTCAGAGGCACATCGCTGGTACCCGGGGGCATATCCACCAGCAAGTAGTCCAGCTCTCCCCAGTCCACGTCAGTCCAGAACTGCTGAATAGCTTTTGACAATAAAGGTCCACGCCATATGACTGCCATCTCAGGGTTCTCCATTACCAGTGCTATGGACACTACTTTAATGCCAAACTGTGCCGTCTTCATGGGCTCAAGTAAGCCTTTCTCTGTTACTTTCAAAAGTCCCTGCAAGCCAAACAGATAAGGAATGGATGCGCCTGTGAGGTCTGCGTCCAGTATGCCCACCTTGTACCCTCTTTTGGCAAGTTCAACTGCCAGCAGTGCGGTAACTGTGGACTTTCCCACGCCTCCCTTGCCACTTACCACGGCAATGACATGACTCATCTCAC
KOK=        34
KK=   83253  LL=   83582  Z=    4.64  JJ=   82443  DL=   330
A===      111      112      113      114      121      123      124      131      132      133      134      141      143      144      211      213      214      223      224      231      233      234      243      244      313      314      323      333      334      343      413      433
B===      222      122      422      322      212      412      312      242      142      442      342      232      432      332      221      421      321      411      311      241      441      341      431      331      424      324      414      444      344      434      423      443
RRR=   -0.288   -0.847    3.276    0.254    1.277   -0.063   12.335    0.094    0.912   -0.934    0.313   -0.811    0.368    0.277   14.642    1.091    0.002    0.044    4.173   12.335    0.534    0.313    2.905   10.688   11.967    5.333   -0.141    0.313    0.313   -0.829   -0.225    0.313
X1==   -0.340   -1.152    2.992    1.919   -1.152    0.065    4.025    0.992   -0.935    1.273    0.241    0.934    1.241    0.209    4.182    1.065    0.025   -0.868    2.095    3.065   -0.675    1.296    1.296    3.266    2.273    1.241   -0.675   -0.525   -0.547    1.453   -0.759   -0.547
X2==    0.846    0.735    1.095    0.132   -1.109   -0.975    3.065    0.095   -0.975   -0.734    1.296   -0.868    0.296    1.325    3.502    1.025    0.065   -0.050    1.992    4.025   -0.791    0.241    2.241    3.273    5.266    4.296    0.209   -0.595   -0.571   -0.571    0.296   -0.571
CD1=        1        0        4        3        0        1        5        2        0        2        1        2        2        1        6        2        1        0        3        4        0        2        2        4        3        2        0        0        0        2        0        0
CD2=        2        2        2        1        0        0        4        1        0        0        2        0        1        2        5        2        1        1        3        5        0        1        3        4        6        5        1        0        0        0        1        0
AACCAATGGCCTATGCAGTTTACCGTGTCAGTTTGACTGAAGCAAAAACTGTCGAGCTTGTAGGTGAGCCATTCGAACCTTCCAGCTTTACATTGAAACGCAACACTAGCAATTACATAAGCATACCGCAGATGAGTCCTGTTAACGCCAATGATCTTTTTGGTGGTGCATTGACGTCGATAAGTGTTATCACCACTGGTGGAACCATGGTAAAAGTGACTGATGGAGTTATGTTACCAGGTAAGGCGTATGTTGTGGTGGTAAGTAAAGATGTAACAATTAACCTGCCATCACTCATGCCACGTTAACCGCAGAATTCACTCACCTTAA
KOK=        35
KK=   87903  LL=   88802  Z=    8.96  JJ=   87783  DL=   900
A===      111      112      113      114      121      123      124      131      132      133      134      141      143      144      211      213      214      223      224      231      233      234      243      244      313      314      323      333      334      343      413      433
B===      222      122      422      322      212      412      312      242      142      442      342      232      432      332      221      421      321      411      311      241      441      341      431      331      424      324      414      444      344      434      423      443
RRR=    6.422    0.356    0.027    6.966    0.081    2.132   -1.427    4.837   -1.105    1.104   -1.279   -0.097    2.545    1.681    6.584   -0.078   -0.026   -0.758    3.660   74.006    0.845   -5.599   40.209  147.093    2.526   26.883   -0.196    0.385    1.927    0.116    2.466   -1.101
X1==    2.784   -0.468   -0.345    3.416   -1.266   -1.437   -0.901    2.194    1.383   -0.605    2.693   -0.505    1.308    0.985    1.926    0.678   -0.248    0.616    5.750    9.138   -1.009    4.009    4.587   13.080    1.638    6.157   -0.386    1.107    0.788    0.175   -1.463   -1.662
X2==    2.307   -0.761   -0.079    2.040   -0.064   -1.484    1.583    2.205   -0.799   -1.824   -0.475    0.192    1.946    1.707    3.419   -0.115    0.106   -1.230    0.636    8.099   -0.838   -1.396    8.766   11.245    1.542    4.366    0.507    0.348    2.447    0.663   -1.685    0.663
CD1=        4        1        1        6        0        0        1        4        4        1        6        1        4        4        4        3        2        4       14       15        1       10       11       28        4       11        2        4        4        3        0        0
CD2=        7        1        3        6        2        0        4        7        1        0        2        3        6        5        7        2        2        0        2       14        1        0       14       16        6       10        3        4        7        4        0        4
TGCCATGGCAGGTGGCACTGGGTGCAGTGTTCATTGACGGCGTGATTTTCTTATTGCTGTCAGTTACCCCAGTTAGGCGCTGGATTGTGCAAGCCATTCCACTGAGCATCAAACTGGCAGCTTCTGTGGGCATCGGTTTGTTCATTGCCTTCATCGGTATGATCAACTCGGGCATCGTGGTGAAAAACGATGCCACGCTGGTGGGCTTGGGCAGTGTGACCAGGCCTGAAACACTGCTGGCTTTGGTGGGTTTGATCATCATCGTGGTGCTCATGGCCCTTCGGGTTAAAGGCAACATTCTGCTGGGCATTTTGATTACCACATTCATCGGCGTTTTTGTGAAGGGCAGCAGCGGTGTGCCTATTACAAACTTCACCGGCTCGGTGGTGGCATTGCCAAACTGGGGCGAGCTTTCTCAAACCTTTGGTGCCATGGACGTTGTGGGAGCTCTAAAGTGGGGCTTTGTGTCCATCGTATTCACCTTCACCTTTGTGGACATGTTTGACACGCTGGGCACCATTGCCGGCTTAGCTGCTAAGCTGAACATACTTAAAGAGGACGGCAGTTTCGAGGGAGCTGACCGGGCGCTTGTAACTGACGCTGTGGGCACCATGGTAGGTGCCGTGGCTGGCACATCCACGGTGACCACCTACGTGGAATCGGCAGCGGGTATCGCTGAAGGTGGCAAAACGGGAGCCACTGCCCTTGTAACAGGCATACTGTTCTTGCTTTCGTTGTTTCTTTGGCCTTTGGCAGAAGTGGTGCCTTCTGCAGCCACAGCACCAGCCCTTATCGTTGTGGGCTTCCTCATGATGGAGCCCATTTTGAAGATTGATTTCTCGGAGCTGACCGAAGCCATACCAGCTTTCATAACCATGATCGCCATGCCGTTCACTTACT
KOK=        36
KK=   88863  LL=   89642  Z=    4.68  JJ=   88863  DL=   780
A===      111      112      113      114      121      123      124      131      132      133      134      141      143      144      211      213      214      223      224      231      233      234      243      244      313      314      323      333      334      343      413      433
B===      222      122      422      322      212      412      312      242      142      442      342      232      432      332      221      421      321      411      311      241      441      341      431      331      424      324      414      444      344      434      423      443
RRR=   25.484    0.247    0.071    1.261    0.003    1.764    2.831   -1.152    0.977   -0.273   -0.798    1.261   13.244   20.610   -0.008    0.673    0.520   15.877    7.634    0.065    0.113    0.008    2.002    1.658   12.950   13.244    7.702    0.029   -0.601    2.106   -0.798   -0.579
X1==    5.162   -0.343    4.015    0.576   -0.343    1.668    1.600   -0.793    2.421    1.214    0.613    0.576    2.692    5.907    0.924    1.668   -0.956    3.736    2.755    0.161   -0.229   -0.573    0.947    3.578    2.032    2.692    1.565   -0.062    0.423    2.897    0.613   -0.402
X2==    4.937   -0.719    0.018    2.188   -0.008    1.057    1.769    1.452    0.403   -0.224   -1.303    2.188    4.920    3.489   -0.008    0.403   -0.544    4.250    2.771    0.403   -0.496   -0.015    2.113    0.464    6.374    4.920    4.921   -0.469   -1.420    0.727   -1.303    1.442
CD1=       12        2        8        4        2        4        5        1        5        3        3        4        6       13        4        4        1        6        6        2        1        1        3        8        4        6        3        1        2        5        3        1
CD2=        8        1        2        4        2        4        4        4        3        2        0        4        8        5        2        3        1       10        6        3        2        2        5        2       12        8       11        2        0        3        0        4
GAAAAATAAAAGAGATTCATCCTGTGTTGGCAGTGCTGGCACTGGTCTTTGTGGTTTACTTGGTCTATTAAAACGCTGTCACCTCTGCTTACTTGACATACGAGCAGTTACGCAAAAAGTTTGTGGCAGAGGGCGGGAAGTGACATGAGCTGCGACGCACTCCCGCCCGCGAACCGATTCAACCTCCTCCTTTTCGTTTGGAGCCGCACCCAAAAAGAGGACACCCACGGGGCGGCTCCAAATTAGCCTTGTGCTATACTAAGGGTAATCGCTCTTCGCAGAAGGAGGTCTTTGACAATGCAACACACGTTTGTGGTGGAGTACTTCCCATACAACGCTGAAAGCAGCAACGTGGTGGAAGAGGCTTTGAAACTGCCTTATGTGGTGGAAGCAAAAGAAGGCAGGCTTATCATGGTGACCGTGGAAGCTGATTCCTACGAGGAAGGCAGGCAAAGGGCTGAAGAGGTTGGAAAAAAGGTGTTCGGCGAAGGTAACATCAGGGTACGCCGAGCTCAATAAATAATGGCATAATCACATAATAAGAGGCTGAGGAAAGTAAGCTGAAACCAAGAGAGACAGTAAGCATTAAACATGTTTTGTTGTTTTTTGGGGAGGCATTGGTGATTTAGAAACGTGGATTTTCGCGATTTGAAAAAGAGGCTGACTGAATTCTCTGTGAGGGCCCCGGGTTCGGAGCAAACTCGCAAACTGCTGGAGCATTTAAAACAGGAGTTTCCTGGCTATGAGCAGGAGACTGTGGATTTTAAATGCCCTCAGCAC
KOK=        37
KK=   92433  LL=   93002  Z=    6.98  JJ=   92343  DL=   570
A===      111      112      113      114      121      123      124      131      132      133      134      141      143      144      211      213      214      223      224      231      233      234      243      244      313      314      323      333      334      343      413      433
B===      222      122      422      322      212      412      312      242      142      442      342      232      432      332      221      421      321      411      311      241      441      341      431      331      424      324      414      444      344      434      423      443
RRR=    4.455   -1.336    0.336    2.063   -0.690    0.639    0.839    1.074    0.639    1.859    0.375    0.057    3.774    0.006    0.448    9.285    0.022   -0.140   13.877    9.301   -0.575   -0.547   -1.469  105.799    4.943    9.939    0.361   -0.161    0.977   -3.039    0.182    1.016
X1==    1.173   -0.846    1.079    3.659    0.500   -0.499    1.487    3.445   -0.499    3.535   -0.345    0.040    2.201    0.252    4.537    2.656    0.040    0.290    4.383    3.445   -1.093    0.504    1.352    9.598    0.758    2.201   -1.093    0.146    0.979   -1.014   -1.194   -1.014
X2==    3.799    1.579    0.312    0.564   -1.381   -1.280    0.564    0.312   -1.280    0.526   -1.086    1.431    1.715    0.024    0.099    3.496    0.564   -0.484    3.166    2.700    0.526   -1.086   -1.086   11.024    6.521    4.515   -0.330   -1.100    0.998    2.998   -0.152   -1.002
CD1=        4        1        3        7        3        1        4        6        1        5        1        2        4        2        9        5        2        2        8        6        0        2        3       14        2        4        0        1        2        0        0        0
CD2=        7        4        2        2        0        0        2        2        0        2        0        3        3        1        2        6        2        1        5        5        2        0        0       12        9        6        1        0        2        4        1        0
CAGTGTGGTACCAAAGAGCCATGGCAAACCCCACGGATTTTGTGGTGGTAGAACCTTACAACGAGCCAGTAAACCAAACACAAGTAATCACAGTAGCAAAAGCCATTTACAGTATGGGCGATTATGTGGGTGTGGTGGGTATTGACATTGAAGCAAGTAAGATTGCCAGTCAAATGCTGGCATTCACAAATAACATTTCCAAATACCTGCTTAACCGCGATGGTGTAATCATACTTTCTGGTAGCGGTGCATTCGTAAGCTCTGGTACGGATCTTTCCAAGGAAGTCTTTTGGAAAGACATGAAAAGTGCCGCCACCAAAGGAAATATGGTAAATTACACCCTCAAGGGTGCAAAGCGTATTGGTTTTGTGAAACAACTACCCAATGGCTGGTATTTCTTAACTGCCATGCCAGCTTCTGTTATAAGTGCACCCGTGAGGAGTGTCATAAATACTACTATTTTGGTGGGTTTGGGTGTACTTCTACTAACTGTCATTTTGGGCTACTTTGCTGTACAGAATGTGTTCTTGAAGCCCTTGATGGAGCTTCGCGGTGCCATTGAAGCCATCG
KOK=        38
KK=   97233  LL=   98102  Z=    6.05  JJ=   97143  DL=   870
A===      111      112      113      114      121      123      124      131      132      133      134      141      143      144      211      213      214      223      224      231      233      234      243      244      313      314      323      333      334      343      413      433
B===      222      122      422      322      212      412      312      242      142      442      342      232      432      332      221      421      321      411      311      241      441      341      431      331      424      324      414      444      344      434      423      443
RRR=    1.928   -0.284    0.708    8.689   -1.472    2.399   -0.528   24.734    1.158    3.779    7.805   -0.960    5.074    1.904    9.498    0.432    0.176    0.182   21.834    5.313    2.195   -1.059   15.490   38.044    7.833    9.071   -0.134   -0.039   -0.001   -2.113   -0.438    0.009
X1==    0.894   -1.001    0.403    1.732    1.502   -1.563    2.364    5.628    1.038    1.898    3.967    1.076    3.967    0.574    3.379    0.388    0.404   -0.923    4.292    2.989   -1.502   -0.816    3.258    8.063    3.934    1.921    1.877   -0.732   -0.013   -0.722    0.557   -0.013
X2==    2.155    0.283    1.757    5.016   -0.980   -1.534   -0.223    4.395    1.115    1.991    1.968   -0.892    1.279    3.314    2.810    1.115    0.436   -0.197    5.087    1.778   -1.461    1.298    4.755    4.718    1.991    4.721   -0.072    0.054    0.040    2.928   -0.786   -0.682
CD1=        4        1        3        5        5        0        6       11        4        5        8        4        8        3        8        3        3        1        9        7        0        1        7       14        8        5        5        1        2        1        3        2
CD2=        6        3        5       10        1        0        2        9        4        5        5        1        4        7        7        4        3        2       10        5        0        4        9        9        5        9        2        2        2        6        1        1
CAACAACGATAAATAACTAACACAACAACAAGTAAGGAGTGATGGCGAACGTGCGCAAGTCTTATATGTGGTTCATTGCTTTAGTACTTGTAGCAGTACTGGTGCTGGCTGCTTGGTATTTGCATTCAGGCACCAACCGTGGGCTCACTGCAAAAACCGCTGTGGCAGTGGTGAGAGCCGACGATGTGGCTTATGAAGTGGCTTCAGCTCCGAAACCTGGCGACCTTCTGCTGGACCGTTACAACAAGCCCTATTTTGAAGTTGTTACTGCCACCTACATGCCCTTCATGTATAGAACACAGAATGAACACGGTAATGTGGTTTACAGTCCTGACCCACAGCGTTATACCATGTTTGTTACGGTAAAGACCATTGCACCTTTTTACGATGACGTGCCTGTGATGGCGAAGCAGCGCATAGTTGTGGGACGCTCACTCACGCTGGAAGGACCAAACTGGGCGGTATACGGCCGCGTAACTCAGCTTACTATTACTCCTGTTGAGAAGTAAGGGTACTGCAAATACACATACACACATATAATCTACGACGGCCAAAGAAAGGGCACCTTTTGGTGTAACAGTTCAATGTGTGCAGGTGTGAACCCTATAACTTCACCCTGTACGTAAACCAGCTCCTGGGTGTCGTTCACACTTAGCTCACGCGTTTTAATGTGCGTAACTTTCGGGTGCGGTAAGTGTGTACCTTTAAAGGCTTTTGGCAGCAGCTTCAAGGTTTCCCAGCGTGTTAGTTGTTCCACAAACAGCACATCCATGTAGCCGTCGTCAACAACTGCCATGGGCGCTATTTTTATGCCTCCTCCCACGTACTGACCAATCATGGCAAAGAGCATGTTGTAAAAGCCCTTGAATG
KOK=        39
KK=  115503  LL=  116162  Z=    5.01  JJ=  115263  DL=   660
A===      111      112      113      114      121      123      124      131      132      133      134      141      143      144      211      213      214      223      224      231      233      234      243      244      313      314      323      333      334      343      413      433
B===      222      122      422      322      212      412      312      242      142      442      342      232      432      332      221      421      321      411      311      241      441      341      431      331      424      324      414      444      344      434      423      443
RRR=   20.587    0.134    1.509   16.875   -2.856    0.117    1.972    2.079    0.001   -0.973    3.651    4.312   51.844    1.015    2.791    0.955    1.750    0.166   -0.402    0.349    5.162    0.661    1.684    0.150   -0.456    0.842   -0.053    0.648    0.086    2.057    0.515    1.463
X1==    2.979    0.449    2.643    4.216    1.774    0.721    2.151    1.070    0.006   -0.344    3.050    3.429    9.839    0.504    1.774   -0.709    0.721    0.378    1.028    2.151    3.311    0.997    2.539    0.226   -1.193    2.202    0.226    0.728   -1.103    0.728   -1.193    1.644
X2==    6.910    0.300    0.571    4.003   -1.610    0.162    0.917    1.944    0.162    2.826    1.197    1.258    5.269    2.011    1.573   -1.348    2.427    0.440   -0.391    0.162    1.559    0.663    0.663    0.663    0.383    0.383   -0.233    0.890   -0.078    2.824   -0.432    0.890
CD1=        6        3        5        7        5        3        5        3        2        1        5        6       13        2        5        1        3        3        4        5        6        3        5        2        0        4        2        2        0        2        0        3
CD2=       15        3        3        8        0        2        3        5        2        5        3        4        8        4        5        0        5        2        1        2        3        2        2        2        2        2        1        2        1        4        1        2
AAAGGGAGCAGCGGTGCAGAAAGCGCCGCTGCTTTTTTACTAATAAGATGTATAAAAAAGCTAATTTGCGATAAATCAAACCAGGCTCTTGTGGGAAGCAAGTTTTTTCTCCCTCGAACGTGACGTGCTCTTCATGGGTAACGAAGCTCCTGTGAAAGCAAAATCGCGGTGAGCTCGTGTAATGGTTCTTAGGGCAGACTAAAGTAAAACACTCCACGCACGCTTTAGTAGGCTCCCTAAACGCTTATATGCTTGCCTAGAGCGTTGTTAACCATACAGCGGCTTCCTACAGAGTGGTTCCTTGTTAGCTTTTGCAGTAATGTTTCATTTGGTTGAACATTCTTTATGGCTCAAAAACATGTCCCTAAGAAACGTGGATTTATCAGACCCATTTTTGCTCAGAACGGCCTATTTCTCATCTTTTTGACGTGTTTATAACGTACATGTTCCAGAACGGGTTTTTCTCAGAATCATAGCTCATCTGCTATGTTGAAGTTCGCCCTGTGCACTGCGATGAGAGGTTACAACATTAGCGGACCAGATAAGTCCTCTTTAAGTCTTAGGTAACGCTTTAGCATGAGCTGCATATGGCTTTTTTCCATGTCCGCAAGGTCACTGAAGGTTTTACTAAGCTCCTCATCGTCGGCGAACTTTTTTGCC
KOK=        40
KK=  121773  LL=  122792  Z=    5.90  JJ=  121623  DL=  1020
A===      111      112      113      114      121      123      124      131      132      133      134      141      143      144      211      213      214      223      224      231      233      234      243      244      313      314      323      333      334      343      413      433
B===      222      122      422      322      212      412      312      242      142      442      342      232      432      332      221      421      321      411      311      241      441      341      431      331      424      324      414      444      344      434      423      443
RRR=    2.048    0.015    2.905   46.174   -0.228   -0.865    4.882   -0.246    1.286    2.573   -2.713   -3.178   -1.407    8.535    8.270    3.955    4.507    0.146   26.066   -2.374    0.024   -0.121   -0.706   74.246    1.457   55.851   -0.034    0.335   -0.154    3.164    0.731   -0.858
X1==    0.759    0.157    3.006    5.670    0.157   -0.903    2.398   -0.255    0.404    1.344   -1.442    1.732    2.778    2.814    3.816    1.057    1.741   -0.899    3.726   -0.903   -0.048   -1.440    1.379    7.788    2.043    7.702   -0.048    0.896    0.165    3.181   -1.442    0.919
X2==    2.697    0.098    0.966    8.144   -1.454    0.958    2.035    0.966    3.185    1.914    1.881   -1.835   -0.507    3.033    2.167    3.742    2.589   -0.162    6.996    2.628   -0.493    0.084   -0.512    9.534    0.713    7.251    0.705    0.374   -0.933    0.994   -0.507   -0.933
CD1=        4        3        7       11        3        1        6        2        3        4        0        5        6        6        9        4        5        1        8        1        2        0        4       13        5       13        2        3        2        6        0        3
CD2=        9        4        5       18        1        5        7        5        9        6        6        0        2        8        8       10        8        3       16        8        2        3        2       19        4       15        4        3        1        4        2        1
CAATAAACTGCAAGCCCACTGGTAAGGGTTCGCCTGTAGCTTTAAATGGTACACTAACTGCAGGTAAGTAAGCCAAGTTTGCTGGCGTGGTAAAGAGGTCTGCTTTGTATAGTTGTAATGGATCTTTTACTTCACCCAACTTGAAAGGCAGAGTGGGGGTGGTTGGAGTAAGTAGAAAGTCCACGTCTTTGAATGCTTGCGCGAATTCCAATACAAGCCAGCGCCGTAGGTAATTTGCCTTTTCATAAAGTGCGTCCTTAAAACCTGCTGACAAGGCAAAAGAACCCAGTAGTATGCGGCGTTTTACTTCTTCTCCTAGTAGATTACGTGTTTCCCTTACTGTGTCCCAGTAAGTTTCTTCTTCCACCATGGTTCCATACCTTACACCGTCATAGCGGGCAAGATTGGAGGAAGCTTCAGCAGGTGCAATGAAGTAATAAGCAGCAAGAGCTTCTTCCCAATGCGGAATAGAGACCTCCACCACGTCAAAGTCCTTAGAGAGTTGTTTCACGAATAATTCATAACCTTCTTTGACCTGTGGGTCCACTGCACTAATATCAATTTCCTTTACTAAGCCGATCCGCCTTACCTCGCTTGCCTTGGGAGAAAAGTCCATGAAAACATCTGTGGTTGTGCTGTCCAAGTGGTCTTTCCCAAAGAGGACAAAAGAGGTAAGAAGGACATCTTCAGGGGTTTTTGCCAGTATACCTATTTGATCCAATGATGATGCAAAGGCAACTAAACCGTACCTGGAGATGGCACCGTAACTGGGCTTGAATCCAATAATACCGGTGAAAGCAGCAGGCTGTCTTACTGAGCCGCCAGTGTCAGACCCCAAAGCCACCATGCACATGTCCGCTGCTACTGCTGCTGCAGAACCGCCAGAAGAACCGCCAGGCGACCTTGAAAGATCTAAGGGGTTTTTGGTAGGTCCAAAAGCCGAGTTTTCGCTTGAGCTGCCCATGGCAAACTCATCTAGGTTAGTTTTACCTACAATGATGGCTCCAGATTCTTTTAATT
KOK=        41
KK=  125193  LL=  126212  Z=    6.66  JJ=  125163  DL=  1020
A===      111      112      113      114      121      123      124      131      132      133      134      141      143      144      211      213      214      223      224      231      233      234      243      244      313      314      323      333      334      343      413      433
B===      222      122      422      322      212      412      312      242      142      442      342      232      432      332      221      421      321      411      311      241      441      341      431      331      424      324      414      444      344      434      423      443
RRR=   -2.113   -1.675    1.013   15.854    2.091   -0.479    0.528    4.970   12.282   -0.017   -2.198    5.063    2.130    3.064    6.086    2.438    9.749   -0.649    4.200    0.901   -0.369   -0.823    2.004   64.479    3.911   53.640   -0.749    0.401    1.502   -0.024   -1.365   -2.682
X1==    1.723    1.915    1.512    3.955   -1.491   -0.269    0.523    1.512    2.977    3.380   -0.686    1.686    2.196    1.649    1.234    1.029    2.549   -0.601    1.932    0.380    1.446   -0.937    2.281   10.540    3.380    6.519    0.827    1.098   -1.478   -0.105   -1.407    2.641
X2==   -1.226   -0.875    0.670    4.009   -1.403    1.783    1.009    3.288    4.126   -0.005    3.204    3.002    0.970    1.858    4.933    2.368    3.825    1.081    2.174    2.368   -0.255    0.879    0.879    6.118    1.157    8.229   -0.906    0.365   -1.016    0.224    0.970   -1.016
CD1=        4        5        4        7        0        2        3        4        7        7        1        4        5        4        4        4        6        2        6        3        5        1        6       18        7       11        4        4        0        2        0        6
CD2=        2        2        5       12        1        6        5       10       10        3        9       10        5        7       13        7       10        4        6        7        2        4        4       13        5       18        1        3        1        3        5        1
TCTCAGTGGTGGGTACCCAGCGTCCCATCTGTGGCCACCAGTTGCCTCTCCAGTCAGAACCTTGCTCACCGTCCATAATTAGCGCTAGGACTTGAGTCATGGCTGCCATGGAGTCTAGGGCGCTGAACAACGTGGCTGGCTCCTGTTCCTCAACGATGTACAGCTGTCCACCTTTCTTTACAGGCCACTTCATCTTGTAAATGGTGTAAGCTGCTTCTCCTCTGGTGGCTGCCTTGTCTGCAGCAATTAACCTGCCAGGCTGCCTCCAAGAGAGTACTTGATACCTGGGCATAATGGCTGCTGTTAGCCATCCCTTCGCCCAGTAGTTGGTGTACTTGCTTTCATCACTGGAAAGATAAATTGGGTTCTTTGCATACTGATCAATGGTGGCTTGTGTTACGCCTAGTCCCCTTAAGCCGACTACTGCCAGCTCTGCACGGGTTACTGGGTTGTTGGGTCTGTAAGTGCCATCTTCGTAACCAGTTACTAAGCCAGCTTTTGCAGCTGCGTTAACGTAACCGTAATACCATGTGCCTTTTGGTACGTCTTTGAAGTACTGTTTGGAAGTCTCCAGCGGCAGTTTCTTGAGGTTGACCAACAAGGTGGCCAATTCTGCACGATTTAAAGTGGCGTCTGGTGCGTACTGTGTAGCAGACCTTCCTTTTACGATACCTGCATCAGCTAATTTAGTGATGTACTTGTAATACTGATGCGTCTTAGGTACGTCGGAGAAGTTAGCTGCATTGACAGGGGAGAACCCCACAAAGGATGAAGCTACTAGCATAACTACCAGCAGCCCCACTGCAATTTTCTTCACACCCCACACCTCCTATGTGAGAAAGTTGTAATTTATTATACCACACCGTAGAATACTTAAATGAATAGAGGGGAGCCAACTTGGGCTCCCCTCTGAAAAGGTTGCTTAGAAGTTAGTATGAACGACTACTCTCTGTACCACCAAGCGATGTTCCAAGTGTGAGCTGCTACGTCCAATCCAAGATCGTATCCTTCAATGTTCTG
KOK=        42
KK=  139473  LL=  140462  Z=    5.37  JJ=  139263  DL=   990
A===      111      112      113      114      121      123      124      131      132      133      134      141      143      144      211      213      214      223      224      231      233      234      243      244      313      314      323      333      334      343      413      433
B===      222      122      422      322      212      412      312      242      142      442      342      232      432      332      221      421      321      411      311      241      441      341      431      331      424      324      414      444      344      434      423      443
RRR=   21.794   -2.310    4.947   35.275    0.036   -0.679   -0.633    2.535    1.186    1.388    0.068    3.798    4.523    0.008    1.413    0.667    0.977   -1.894   10.253    2.989   -1.454   -0.155   13.045   23.535    1.504   12.374    4.116    0.120   -0.603    9.434    0.965   -2.043
X1==    4.743    1.597    2.074    7.126    0.321    0.387   -0.226    1.371    1.037    0.735    0.055    2.139    1.507    1.562    2.236    0.387   -1.543    1.912    3.807    1.037   -0.872    0.499    4.525    2.583    2.168    2.958    1.778   -0.658   -1.370    3.067    1.507    2.327
X2==    4.595   -1.446    2.385    4.951    0.112   -1.754    2.800    1.849    1.143    1.890    1.231    1.776    3.002    0.005    0.632    1.723   -0.633   -0.991    2.693    2.882    1.668   -0.310    2.883    9.110    0.694    4.183    2.315   -0.182    0.440    3.076    0.641   -0.878
CD1=        9        5        5       12        3        3        2        4        4        3        2        5        4        4        6        3        0        6        9        4        1        3        9        6        5        6        5        1        0        6        4        5
CD2=       14        1        8       13        4        0        8        7        5        6        5        7        8        3        5        6        2        1        7        8        5        2        7       17        4       10        6        2        3        7        4        1
GCTTTTGCAAAGAGCTTTGGTGTTAGTTCTTCGTTTGACAAGACGAAAGCTACCTGTTCCAATGTGACGCTGTCAGGATGGTTGAGAATTCTCGTCAAAATATCTTCGTACACAGTCAAGCACCTTCCAGCCCCAATCCTTCATTTGCTTGCTTATTTGGTCGCACTGCACAAAGAGTGCAAAGCGCTCGTTTTCACAGAGAATGAATGGCTCACTGTAGCGCTCTTCACCAGCTTTCAAAGGGTGTAAGTAGGACATCCTTCTCCCAACTTTTTCGCATACCCAAGCCTTGCATTGAAACTGCTGGCAAAATCGTTCCAGGAGCATTTCACAATCGGACATCGTGTTCATGGTTCTTAACACGCTCCAAGAGCCCTTTTACCATGCTGCGCCTGTTTTCAGGCATTTGCATGAGTTCCTGTTCAATCAAAGCTTCACCTATCTCTTTTGTTTTTGGCGAAGCGTAGTCCATGAGGTACTCTTCAAAAGTCAATAGTGCGTTTGGCGTGCAAAAGTTTTTAACGAAACCTGGTATGGCAAACTCCATAAAATGCTGACCGGTTCTGCCTGCTCTGTAACAGGAGGTGCAAAAAGAAGGTATGTAGCCGTGGGATGCCAGTTCATATATGACTTCGTCCAAGGGCCGCGTGTCACCCAGTAAGAACTGACTTTTCTTAACCTCTTCAGGGTCGCTTGCTGAATAAGAACCAATACCAATGCTGGAACCGGCATCTATTTGTGAAACGCCCATCTCCAAAGCTTCGCGTCTGATTTCTGGCTTTTCGCGAGCTGTGAGTATCATGCCGGTATAAGGGACAGAGAGCCTGATTATGGCGATGAGGCGCTTGAAATCATAGTCGCTAACTTTGTAAGGAGGGTTTTCTGCCATGGGCGTATTTACAGCAGGTTCCATGCGAGGGAATGAGATTGTGTGCGGACCCACGCCAAATCGTTCTTCCAAGTGCTGGGTATGGTACATTAACCCCATTA
KOK=        43
KK=  167613  LL=  168602  Z=    4.64  JJ=  167583  DL=   990
A===      111      112      113      114      121      123      124      131      132      133      134      141      143      144      211      213      214      223      224      231      233      234      243      244      313      314      323      333      334      343      413      433
B===      222      122      422      322      212      412      312      242      142      442      342      232      432      332      221      421      321      411      311      241      441      341      431      331      424      324      414      444      344      434      423      443
RRR=   25.692   -0.029   12.769    4.788    0.595   -1.078    6.050    1.554    2.529    9.910   -0.301    2.493    5.822    2.467   -1.808   -1.650   -0.015    0.011    4.513   24.051   26.329   -0.910    7.262    4.310    1.779    0.544    0.244   -0.810   -0.203    2.006    0.182    0.436
X1==    3.925   -0.206    3.013    2.536    0.895    0.898    2.895    1.055    0.898    3.121    1.289    1.933    3.357    3.505    1.995   -0.988   -0.010    0.136    1.536    5.297    6.495    1.129    3.785    1.413    2.375    1.289   -0.690   -0.328    0.296    2.662   -0.780    0.296
X2==    6.545    0.141    4.238    1.888    0.665   -1.201    2.090    1.473    2.818    3.175   -0.234    1.290    1.734    0.704   -0.906    1.670    1.469    0.081    2.939    4.540    4.054   -0.806    1.919    3.051    0.749    0.422   -0.354    2.467   -0.686    0.754   -0.234    1.474
CD1=       10        3        7        7        5        4        8        4        4        6        4        6        7        8        7        1        3        3        6       11       11        4        8        5        5        4        1        1        2        5        1        2
CD2=       17        4       11        6        5        1        6        6        8        8        2        5        5        3        2        6        5        3        7       11        9        1        5        6        4        3        2        6        1        3        2        4
TTTCTTTCAGGAAGGTAAGTAAGCATGGTTTCTGGCCAGTGAACCCACGGGGCAAAGATGAACTGAAGCGTTAGACCTCCTAGATCCAGCTTGTCTCCGTCTTCAATGACTTGGATCTTCTCTTCGGGTACATGCAAGTGGGTTAGTATGAGTTCTTTGGCTTTGCTGTTAGCAATTACCACAGCATTTGGATACTTTTCAAGTACCATGGGCAGTGAACCACTGTGATCCTGTTCAACGTGCTGAATGACTACGTAGTCAATGTTGTTTACTTTTTCCAAATAAGCTTTTAAAACCTCCCACTTTGTGGGATCCACAGTATCGATGAGGGCGGTTTTCTCCTGCCCAGTTATCAGATAAGCATTATAGCTTGTACCTTCAGGAAGTGGGATTAAAGCATCAAACAGGCGCCTGTCCCAATCCGGTGCGCCCACGAAGAATACACCATCGGTGACCTTTCTTGGATTCATTCAAATCACCTCCTTTGTCATTATACAATGCAATTATGGGAAAATAATCTAAGGAAAAGTTTAGCTTTCAAGTACGTAAGACCACCTTTGACTAGTATGTGTGAGTTGTCGCTTTTATGGTTTGGTGGTATTTAAACTAAAGAGGGAGGTTGGTGGTCATGAATATAAACCGAGACATGTTCAGAGAATACGATATTCGCGGAGTAGCTGATCAGGATTTAACGATTGACGCCGCTTTTGGCATTGCCAAAGCTTTCGCCAAATATGCAAAAGAGCGTGGCTACAGTGAAATGTTCGTGGGAGCTGATAACAGGAAGAGCTCTCCAAAGCTAAGGGAAGCGGTTATTGATGCACTAACCCAGTCAGGCGTTCATGTCTATGATTTGGGAACGGTCATAACGCCCTTGTTCTACCATGCTTGTGTAACAAAAGGTGTGGGGGCAGGCATCATGGTCACGGCAAGCCACAATCCGCCTCAATACAATGGTTTTAAGCTGTTTTTAGGGGAAAGCACGCTGTA
KOK=        44
KK=  183754  LL=  184683  Z=    5.25  JJ=  183634  DL=   930
A===      111      112      113      114      121      123      124      131      132      133      134      141      143      144      211      213      214      223      224      231      233      234      243      244      313      314      323      333      334      343      413      433
B===      222      122      422      322      212      412      312      242      142      442      342      232      432      332      221      421      321      411      311      241      441      341      431      331      424      324      414      444      344      434      423      443
RRR=    5.156    0.135    0.016    5.246   -0.126    0.032    2.052   -0.347    1.771   -0.191    0.190    0.254    0.545   -0.008   16.206    7.590   20.425    3.528   -0.576    3.678    0.239    1.349   -2.270  117.759    3.680   22.282    5.136    0.043    0.750   -0.134   -0.750   -0.910
X1==    3.695   -0.458    0.474    1.081    0.151   -1.502    1.147   -0.193   -1.502   -0.627   -0.657    3.054    1.536    0.033    3.197    1.883    3.150    1.272   -0.143    3.238    0.159    0.861    2.346   11.791    2.338    2.998    2.418   -0.402    1.194    2.007    0.805    1.194
X2==    1.395   -0.294    0.033    4.852   -0.830   -0.022    1.789    1.797   -1.179    0.305   -0.289    0.083    0.355   -0.248    5.069    4.030    6.484    2.773    4.018    1.136    1.499    1.567   -0.968    9.987    1.574    7.433    2.124   -0.107    0.628   -0.067   -0.932   -0.762
CD1=        9        2        3        4        3        0        4        2        0        1        1        7        4        2        8        5        7        4        2        7        2        3        5       18        5        6        5        1        3        4        3        3
CD2=        6        3        3       11        2        3        6        6        1        3        2        3        3        2       13       10       14        8       10        5        5        5        1       18        5       14        6        2        3        2        1        1
CCAAGACAGGATTAACATTCATAGTAGCCAATATGGGAGCTGTGATGGAGGCTGAAGTAATCATCGCAACGGTGCCGCTTCCTTGGACAAGCCTTACCAAAGTAGCAACGAAGAACGGTAAAAGTATGGCCGGTAGACCAGTACCTGCGATGAGCTTCGCTACATAGTCACCTGCTCCGCTGTCTCTTAGTACTTGTCCCAGAGAGCCTCCAGCACCCGTGATTAGAATGATAATACCCGCTGAAGAAACGCCTTCTTCCATTAGCTTAATAACTTGTGTTCGATCCATTTTGGGAACCAGTGTATAGATGGCAATGATCAGCCCTATGCCCACGGCAATAACTGGACTACCAAAGAAAAGAATGTAATTTACTACTGGAGATGTAAGTTTCATGGCTGTTAGAACAGTGTTTAGCAGGATTAGTATTATTGGTACCACTATGGGGGCAAAAGAACTAAGAACTGATGGAAGTTCCTTTTGATCATTGTTTTCTACTTCTAGCTTTTGGATGTGTTCAGCTTCTTTCTTGTTTCTAGTCCAGCCCATACCGTCACTTGTGGGTATTTGGTATATGCGGTTACCTAGCCATTTGGCGTAAAGTACGCCCACAATGGTTATGGGGATAGCGAACACTAAGCCCCACAGAATCATCAAACCAACATCTACTTGAAAGATGCCTGCTACTCCTAATGGGCCTGGGGTCGGTGGTACTGCATGGTGAGTGGCTACCAAGCCTACTGCCAGCGCCACACCAATGGATATTACTGATTTCTTGGTGGTGCGAGAGAGCGCTTTAGCTATGGGTGAAAGGATTACGAACCCAGAATCACAAAAAATGGGTATGGAAACCACATAACCGGTTAGTGCCATAGCCAATTCTTCTCGACCCTTCCCGAAAATCTTCAAGAATGTATAGGCCATTCTTTGAG
KOK=        45
KK=  198604  LL=  199533  Z=    5.88  JJ=  198514  DL=   930
A===      111      112      113      114      121      123      124      131      132      133      134      141      143      144      211      213      214      223      224      231      233      234      243      244      313      314      323      333      334      343      413      433
B===      222      122      422      322      212      412      312      242      142      442      342      232      432      332      221      421      321      411      311      241      441      341      431      331      424      324      414      444      344      434      423      443
RRR=   18.623   -1.573    1.376    4.050    0.414    0.255    8.924   -2.094   -0.352   -0.123    1.769   -0.373   21.399    6.597    2.509    0.154    0.353    5.044   -1.988   20.607    0.843    1.540   31.213   25.115    9.103    7.440   -0.226    0.927    3.285    0.771    0.437   -1.390
X1==    5.038   -1.532    2.255    1.676   -1.532   -0.159    2.497    3.712   -0.159    2.339    1.757    1.676    5.052    2.958    2.442   -0.159   -0.500    3.967    3.697    7.247    0.573   -1.060    5.641    7.338    1.598    1.757    0.573   -1.342    1.167    0.497   -1.539   -1.513
X2==    3.696    1.027    0.610    2.416   -0.270   -1.602    3.574   -0.564    2.208   -0.052    1.007   -0.222    4.235    2.230    1.027   -0.967   -0.707    1.272   -0.538    2.844    1.471   -1.452    5.534    3.423    5.696    4.235   -0.394   -0.691    2.815    1.550   -0.284    0.918
CD1=        9        0        5        5        0        2        7        7        2        5        5        5       10        8        6        2        2        9       10       13        3        1       12       17        4        5        3        0        4        3        0        0
CD2=        9        4        4        6        2        0        7        2        6        3        4        2        9        5        4        1        1        4        1        7        5        0       10        6       13        9        2        2        7        5        2        4
TGGATGTGATAAAAGGCATTGCGCAGGGCTGCACCATGGCCAAGTGTGCCTTAGTGGGTGGTGAAACTGCTGAGATGCCATCTTTTTACCCAGAGGGTGAGTACGATTTGGCTGGCTTCTGCGTTGGTGTTGCTGAAAAAGAAGAGCTTCTTAACCCTGAAACGGTTTCGGTGGGTGACGCGGTTATCGGTTTAGCCTCTTCGGGCTTGCACAGCAACGGTTATTCCTTGGTCAGGAAAATATTTTTTGAGCAGCACCATTTCAGTGTAAATGACCAGCTGCCGGAGCTTGGTAAAACTTTGGGCGAGGAGCTTCTCACTCCCACGCTCATTTATGTGCGCGCGTTGGAGCTCCTTCAGGGTTTGCCCATAAAGGCGGCTGCTCACATCACCGGTGGTGGGCTGCTTGAGAACGTACCTCGTGTTCTGCCAGAAGGCACCGCCGTGAAGCTGCATGGAGACGCTTGGTTTGTGCCACCCATTTTCAAACTCATTCAACAACTGGGCAATGTGGACCTGGTGGAAATGTATCGCACTTTCAACATGGGCATTGGCATGGTTCTCATTGTTCCCGAGGAGCGTGCCAATGACTGCGTAAACAAGATTAACAGCTCTGGTGATTTCAATGCACAAATCATTGGTGAAGTGGTGGCTGGAGAACGTCAGGTGATCTTGCCGTGAACATCGTAGTGCTAGTTTCGGGCAGGGGCACGGATTTGCAGTCCATCATTGATGCTACTCAGGAAGGCTGGCTTAAAGTGAACATACAGGCTGTCATCAGTGACAAGGAAGACGCCTATGCCCTGGAGCGAGCAAAACAGCACGGTATTCCCACTTACGTACTTTCTAAGAAGGTTTTGAAATCTGAGTTTCAAGAGGCTTTGCTAAACCTCTTAACCATGCTCAGTCCTGATTTAGTGGTGCTGGCTGG
KOK=        46
KK=  202114  LL=  203223  Z=    5.80  JJ=  202054  DL=  1110
A===      111      112      113      114      121      123      124      131      132      133      134      141      143      144      211      213      214      223      224      231      233      234      243      244      313      314      323      333      334      343      413      433
B===      222      122      422      322      212      412      312      242      142      442      342      232      432      332      221      421      321      411      311      241      441      341      431      331      424      324      414      444      344      434      423      443
RRR=   22.885    0.021    0.767   12.331    0.391   -0.050    0.365    8.489   -0.132    0.620    4.719    2.877   -1.542    7.570    1.795   -0.536   -0.918    2.777    2.341    4.051    0.417   -0.751   27.633   81.677    2.035    9.943    0.417    0.232    0.002    0.791   -1.182   -1.785
X1==    5.124    0.057    1.054    4.173   -0.535    0.260    0.471    3.662   -0.366    3.369    3.995    2.404   -0.376    3.281    4.790   -0.366   -0.663    2.527    2.486    2.767    0.464    0.707    5.508    9.522    0.607    2.122    0.464   -0.650    1.775    0.452   -1.000   -1.532
X2==    4.466    0.375    0.728    2.955   -0.732   -0.191    0.776    2.318    0.361    0.184    1.181    1.197    4.102    2.307    0.375    1.464    1.386    1.099    0.942    1.464    0.897   -1.062    5.017    8.578    3.354    4.686    0.897   -0.356    0.001    1.748    1.181    1.166
CD1=       11        3        4       10        2        3        4        8        2        7        9        7        2        9       11        2        2        7        8        7        3        4       12       21        3        6        3        1        5        3        1        0
CD2=       12        4        5        8        2        3        4        8        4        4        5        5       10        6        4        6        5        5        4        6        5        1       11       15       10       11        5        3        3        6        5        5
TCATTTTGGGCACTGCCATGGACTACAAGCGTGCCTTTGACGGCGACCAGGGACCAAACACCGGTGGCATGGGCAGTATCAGTCCTCATCCTTTAATCGACCGTGCCATGGAAGAGGATATTCTGGAAACCATCATAAAACCAGTTCTGCGTGGGCTAATGGAAGAAGGCATTCCCTATACAGGTGTGCTCTATGCCGGGCTCATGCTAACTCAGGAAGGGCCAAAAGTGCTTGAGTTCAACGTGCGCTTTGGCGACCCAGAGACCCAAGCCATGATGCCGCTTTTGGAGAGCGACCTTGCTCAGCTTCTGATGAGCACCTGCATTGGGAACTTAAGTGCTGTTCAGGTGCAGTGGAAACAAGAAAAGTGCGTTTGCGTGGTGGCTGCCTCAAAGGGTTATCCGGGTCATTACCAAACTGGATTCCCCATAAATGGCTTGGGCAACGTTCGAGACGCATTGGTGTTTCACGCTGGAACCACTTTTGACGCTACGGGGAATGTGGTAACGTCAGGGGGTCGCGTGCTAAGTGTGGTCGCCACTGGCAAAAGCTACGAAGAAGCACGGCAAAAGGCTTACAAGGAAATGGAAAAAATCTCGTTCCCCGGTATGTTTTACAGAAAAGACATCGCTTCCGGCTTCGATTGAGAGAAGTATTTGTACCTATTCCTACGTTGTTTTTTTGAAACTAACAGTATGGAGATCTGAGGCACAAACGCTGTGCAGAAGAGAAGCTTACTTTACGATTTCTGTCTTTCCAGATAACTGTTGATGACGTTTTTTAGTTCATCCGGTCGCTTGGTGTTGGGAATGCCGCTTAGGGACACAGCTGCTAAGGTAAAGGGTGTTATGGCCTCCAAATCGTATGGGTCTTTCACGCAGAGGATGTTAGGTACATCAGGGATGTATCCTTCTACCACCAAAAAATCCACTGGAGGTAAATTCACTGGTGCTTTGGTTGTAATTAGCTGAAGGTTTTCACTGTCACGTACTACTGACCACAGGGTTTGGTGTGCCATTTGCAGGTGCTGATCCAGTTTAATGGTGGTATGAGTGCGCTTCTCGTAACCCACGGTGCCCTTTTTAGAAAGCACATCGATGAGCTCTTGGC
KOK=        47
KK=  203434  LL=  204453  Z=    5.62  JJ=  203254  DL=  1020
A===      111      112      113      114      121      123      124      131      132      133      134      141      143      144      211      213      214      223      224      231      233      234      243      244      313      314      323      333      334      343      413      433
B===      222      122      422      322      212      412      312      242      142      442      342      232      432      332      221      421      321      411      311      241      441      341      431      331      424      324      414      444      344      434      423      443
RRR=   12.348    0.838    3.396   28.052    0.053   -1.979    8.593    1.004   -0.775    8.452   -0.057    0.208    2.335    2.043    2.917   -0.289    0.431   -0.580    6.047    4.409    0.448    0.303   -0.303   88.949   -0.042    5.299    0.494    0.192   -1.831   -0.421   -0.020   -0.421
X1==    2.939    0.763    4.656    4.465    0.763   -0.933    2.151    0.561   -0.289    2.931   -0.031   -0.860    3.491    2.645    1.372    2.288   -0.362   -0.458    3.029    1.644    0.557   -0.862   -0.197    9.457    2.931    4.196    2.602    0.205   -0.612    1.624   -0.031    1.624
X2==    4.202    1.098    0.729    6.283    0.070    2.120    3.994    1.790    2.682    2.884    1.857   -0.242    0.669    0.773    2.126   -0.126   -1.189    1.268    1.997    2.682    0.804   -0.351    1.538    9.405   -0.014    1.263    0.190    0.935    2.990   -0.259    0.669   -0.259
CD1=        7        4        9        9        4        1        6        3        2        6        2        1        7        6        5        6        2        2        8        5        3        1        2       17        6        8        6        2        1        4        2        4
CD2=       13        6        5       15        4        7       10        7        8        8        6        3        4        4        8        3        1        5        6        8        4        2        5       17        3        5        3        4        7        2        4        2
CCACCAAAGCTGTTTTCCCACCAAGGGAGCCAATAAAGAAAGAGGAACACCTGTGAAGGTGAGTTTTCCCTTGCTAAATTGCTTAGGCTCCATATTTGGCGGTGGTATTTGCTCAGTTGGTTCTTTGTCAAGATAGATGCTCTCTACGTATTTAACCTGCTTAAGCCAGTACATGGGTTTGTTGTCCATGACAAAAACACCTAAAGTAGGCTGGCCGTCTACCGTATTTACTAGCCATGTGCGTCCACTAAAGGTACGTGGAATATAAGCGTCGAAGTTATCTTGGGTAATCACATGTAGCCACCGAGCTGTGAACAGTATGGGGAAACCTATTACTTCATGCTTTTTCTCTCTACCTCGGGCAATGCCCTCCACGATGCCCTTCATATTTTTACAACCTCATTGCTGAAGAAGCCATGAAAACAATGGCTTGGAAAGCATGGAAGGCTTGATCGTAGTCAGACATGGTGAATTCAATGGTACGTGAGCTTAGACGCTTTACGAAAGGCAGCTCAGAGGTTACATCAGCGGCCAGGCGATTTAGGAACTCCACGGTGAATGTGGCTTCGCCTATCTTTGTGATGGATGAGTCCTTAAGTTGTTTTGCATTTTGCAGCGCTTGGTGCACTTTTTCTGCCAGAGTCATTAATGCATCGTGATAACTTTGTGCACTAAAACGGGACCACGTTTTGTTTGTGGCATGGAATACGGCTTCGGGTAAGTTCTCCTTTATTTCTTCTTCCAATTCCTCGGAACCGCTTACCAAAATGACAGGCACTCCGTGGTAGTGAGCCAAAAAGCCGTTTATGGTGGATTCGCCCACCTCTTTGCCGTTAATGAGAACGCGGTAAATGGTGGATGAGGAGTAAGAGTGATCCATGGCACCCCAGCCACCAGCTTTTGTGTGGTAACCCACAAACATGACCCCATCAAAGCTGTTATCGATACCGGTCATCATGTAATTGGGCCGTGGGTAACCAGATATGAGATCCAGTTTCACAGAACTGGTTTCCAGCATGC
KOK=        48
KK=  204514  LL=  205533  Z=    5.81  JJ=  204514  DL=  1020
A===      111      112      113      114      121      123      124      131      132      133      134      141      143      144      211      213      214      223      224      231      233      234      243      244      313      314      323      333      334      343      413      433
B===      222      122      422      322      212      412      312      242      142      442      342      232      432      332      221      421      321      411      311      241      441      341      431      331      424      324      414      444      344      434      423      443
RRR=    9.260    1.370    0.305   65.886    0.004    2.294    0.764   -1.214    1.707    4.009    0.675   -0.386   -0.057    6.942   -0.596    1.712   -0.482   15.428   26.981   -0.397    0.494    0.548   13.191    7.117   -1.561    4.711    7.092    3.082    0.048    0.983   -1.418    3.989
X1==    1.851    2.468    1.162    9.913    0.083    3.038    0.272   -1.515    0.662    2.479   -1.434   -0.719   -0.022    3.134    1.275    1.256    0.272    3.862    4.872   -0.526    0.646   -0.369    4.016    3.114    5.145    3.508    2.421    1.792   -0.034    0.669   -0.728    1.372
X2==    5.001    0.555    0.262    6.646    0.044    0.755    2.812    0.801    2.577    1.618   -0.471    0.537    2.553    2.215   -0.467    1.362   -1.775    3.994    5.538    0.755    0.764   -1.486    3.285    2.285   -0.303    1.343    2.930    1.719   -1.407    1.469    1.948    2.907
CD1=        5        7        4       16        3        8        3        0        4        6        0        1        2        6        5        5        3       11       12        2        4        2        9        7       10        7        7        5        2        3        1        4
CD2=       16        5        4       17        4        4        8        5        7        5        2        5        7        7        3        5        0        8       11        4        3        0        7        6        2        5        6        4        0        4        6        6
CCACTTCTTCAATGGACTTTAGGAGCACGTTTAGCTCTTTATGAAGCAGTTGCTTTGCTTCTTCCGTTTTCATAAATTCCCATGAAGGAACACCCCAAATGCCTTCGTAATCAACTGAAACAAATAGGCGCATATAGTTTTCACCCCTTTTAAGAAGCATTATACTTTAGGCCCCTTCTTGCTCATCTCTCAAAGTTGCTCTGCATTCATGCGTTCCATGGTTTCAGTCAACGCGGAGGGCTTCACCTGCAGCTTTTGGGTGTGCAAGAACAGATAATTTTCCGCTTTCACCTTAACCAAAGGCAAAGTCCTGGCTTTGCTGTAGCGTGCAGTAAGAAGGGCTGAAAGCTCCAAGACTTCTTCTGTGAGCTTTCCCCTTGACCGCACAAGGGTAGTAGGGCCTGGTACATCGGTAAGTTCCACTTTGTAGTCCCATACTTTCATAAGGGCTCGCAAGCTATAACTTTCCTGCTCGTTTCTGGCTACCACAATGAGATCGCTACCTGTCCAGAAATGCCTACCCACCTTTGCAAGTTCAAGGAAAGGTCTGTCAATATCATCTTTCCAGTATTGGAAGATTTTTTGAAGCCTTCGTGTAACGCTAATATCAGTAAGTAGGCATCCGCCAGCGGGCATGGGGTAGTCGTTTATGCCCAGTGTTTGCGCTAGCTCAAGTTGCCTTTGGCGAGATCTTCCTTGAATATCCAGCAGTAAGGAGCGGTTAACCCAGCCTTCTCTTTCTGGTTTTGTTGGTGGGAGTAGTTTTGCTGACAAAGGTCTGAGGATGAGATCCTGAGCACCACTGTCTTTTGCTACTGCCATGAGCCCTCCCATTTTTTGACTCTTTGGCCTTTGGTAAAGCACTTCACCAGTAATGATGAACTGTGCTTGCAGTGAAGGTAAAAGCTCTAATGCTTTTTTCACCATCAAGGCATGGCAGTCAATGCAGGGATTAAAAAACCTACCAAAACCGTGCTTTGGATTCTTCAGAACCTTTATAAGCTCATCGGTGATGTCCCA
KOK=        49
KK=  207154  LL=  208173  Z=    5.08  JJ=  206974  DL=  1020
A===      111      112      113      114      121      123      124      131      132      133      134      141      143      144      211      213      214      223      224      231      233      234      243      244      313      314      323      333      334      343      413      433
B===      222      122      422      322      212      412      312      242      142      442      342      232      432      332      221      421      321      411      311      241      441      341      431      331      424      324      414      444      344      434      423      443
RRR=   20.102    0.135    0.316    5.424   -0.049   -0.028    9.934    1.486    4.651   -0.042   -0.542    1.475   13.102   16.467    3.365    0.225    0.692    0.115    6.099   17.866   -3.061   -1.034   13.485   52.985    1.630   -1.741    0.150   -0.642   -0.570    0.768   -0.574    1.207
X1==    3.832    1.318    0.166    4.972   -0.482    0.058    3.586    1.218    1.832   -0.075   -1.706    1.352    3.053    4.653    1.768    1.832    1.044    0.475    2.224    3.606    1.823   -1.512    3.841    8.582    1.310    3.647    1.044   -1.102   -0.503    0.281   -0.516    1.065
X2==    5.246    0.102    1.899    1.091    0.102   -0.481    2.771    1.220    2.539    0.562    0.317    1.091    4.292    3.539    1.904    0.123    0.663    0.242    2.742    4.955   -1.679    0.684    3.510    6.174    1.245   -0.477    0.143    0.583    1.134    2.733    1.112    1.134
CD1=       16        8        4       16        4        3       11        6        6        2        0        8        8       13        9        6        6        3        7        9        4        0        8       18        4        9        3        0        1        2        2        3
CD2=       10        3        5        3        3        2        6        4        7        3        2        3        7        5        6        3        3        4        7       11        0        3        7        9        4        1        3        3        3        5        3        3
TGGATGCACGTGATGTGGCAAAAGCCACTTACTTGGCACTAGAAAAGGGTAAATGCGGCGAGAACTACATTGTGGCAGGCGACTACATTTCCATGAAGGATTTTTTGGAGCAGTGCTTCAAAACGGCTGGCAAACCCTTTAATCTGAAAGAAATCCCCTATGGTCTAGCTTTGGCAGTCAGCCCCTTCATGGAATGGTATGAGGTCAGCAAAGGTAAAGAACCACAGATGAGCATCTATGCACTAAAGACTCTTCGAAGTAAAAGCGACATAGATAGCTCAAAGATCCGTGAAGAGTTGGGGTTTGAGCCCATGCCAATGACTCAAACAGTCAAGGATCTTACCAACTGGTATTTAAGCAGAATGAAAGAGGCCGAAATTAGGCGATGAAAAGAAATACAGCAGCTAAAATGCCGTTTGGGGGGAGGTGAAAACTCTATGAGAAAGGGCGTTGTGGACAGTTTTGAAGATAATGGGGAACTGGTAGTTATTGAATTGGAAGATAAAACCACAATTGCAGTACCAAAGGATAAGTTCATATGTGAAGTGCATGTAAATGATGTGGTATATGAAACAGAATCAGGCATGTGGCAGGTGGACAGAGAGGAGACAAAAAGCAAGCTTGAAGAGGTGCAAAACCTCATGGATGAACTTTGGGAGAAAGAAGAGTGATGCTCGGAAATAGTAAAAACGCTAAACTGCTTGCAGCATCGTTTTTTCTTTTGCTTTTAATCGGTCTTACTGCTTACAGTTTTACGTTTACCGCTCAACACAGCTCTGACCTTGTAGTCAGCCACATCGACGTTGGTCAAGGCTTGTCTGTATTAGTGCAGTTTCCTAATGGGACAGCCATGCTCTATGATGCAGGACCAAATAAGTCTGCTGAGACCATCGTAAATTACCTCAAAAGCCATTCTGTAAGTAAAATTGATGCGCTTATTTTAAGCCATCCTGATAGCGACCACATAGGGGCAGCAGACGAAGTAATAGAGAGTTTTACCATTGGTTCTTTCTACATGCC
KOK=        50
KK=  215734  LL=  216843  Z=    5.91  JJ=  215734  DL=  1110
A===      111      112      113      114      121      123      124      131      132      133      134      141      143      144      211      213      214      223      224      231      233      234      243      244      313      314      323      333      334      343      413      433
B===      222      122      422      322      212      412      312      242      142      442      342      232      432      332      221      421      321      411      311      241      441      341      431      331      424      324      414      444      344      434      423      443
RRR=   37.790    0.250    0.940    6.093    0.031   -0.029   11.838    2.269   -0.024    4.709    0.318    4.720   -0.292    3.452   -0.230   -1.129    0.095    1.396   10.915   10.918   -0.482   -1.527   13.567   40.914    1.021   38.749   -0.654    5.210   -0.015   -0.695   -0.932    0.589
X1==    6.243   -0.196    0.388    4.423   -0.196   -0.061    2.359    1.687    1.332    2.059   -0.984    3.427    0.903    2.703    1.457   -0.757    0.223    0.887    3.369    2.725   -0.262   -0.828    3.219    8.366    1.237    5.307    1.500    2.071    0.323    1.118   -0.984    1.118
X2==    6.053   -1.271    2.423    1.378   -0.158    0.485    5.019    1.345   -0.018    2.287   -0.323    1.378   -0.323    1.277   -0.158    1.491    0.426    1.575    3.240    4.007    1.839    1.844    4.215    4.891    0.825    7.301   -0.436    2.515   -0.048   -0.622    0.947    0.526
CD1=       16        3        3       13        3        2        8        5        4        4        1       11        4       10        6        1        4        3        9        6        1        1        7       20        3       11        3        3        2        3        1        3
CD2=       13        1        8        4        3        5       10        6        4        9        2        4        2        3        3        7        3        8        8       12        9        6       10        8        6       14        4       11        3        2        4        4
TTTTAGCTGGTATATCAGTGGTGGTTGTGTCCATGGGAAGTGAAGGTAGCATTTACGCTTCTCAGGAAGGCATTTATAGGGTTTACCCGCTCAATCTGGAGGTTAAAAACACCGTGGGTGCAGGAGATGCCATGGTAGCTGGTTTGATCCATGGTATGAGCAAAGGATTGCAGGCGGAGAAGTTGGCAGCTTTTGGGGCTGCCGTTTCAGCCTGTCAAATTGTGGATGACTTTGGCAGACTGGAGGAGTTTTCGAAACAAATAAGAGTGGAGAGGTGGGTGTGAAGGTGGACATTTCAGAGGTACTAAAACCAGAACTCATGAAGTTCGACATGGAGGCGCGTGAAAAGAGGCAAGCCATTTTGGAACTTGCTCAGCTGATGTGGGAACACGGTTATGTTGAGGATTTGCAGGGTTTGGTTGATGCCACCATGGCAAGAGAGGCAGAGTACTCCACGGGTATTGGTATGGGTGTGGGCATACCTCACGCCAAAAGCCCTCTGGTGAAGCAGCCTGTAGTGGCTTTTGGTAAATCCAGCAAGGGCATCGAGTTTGACTCTTTCGATGGGGAGCCGGTCTACCTTGTCTTTCTCATTGCCGTACCTGAGAAGTCTGATAAAGAGCATTTGAACATTCTCAGCATGTTGTCCAGAGCGTTAATGCATGAGGAGGTGAGAGAAGCTCTGATGGGAGCTTCCACGCCAGAGGAGGTGGTCAATGCGTTTCAGATCAACGACGACTGAAAACAAAGGCAGTAAATGTAAGAAAAATGAAAAAAGCTGTAAAGCAAAGGCAAATTAGTGGGAGGTGCAAGAAACTATGAAGATGGTAGCTGTGACAGCTTGTCCAACTGGGATTGCCCATACGTACATGGCTGCAGAAAGTTTGGAAAAGGCTGCAAGGGAATTGGGTGTGGAAATAAAGGTTGAAACAGAGGGTTCTGTGGGTGCGGAAAATGCCTTAACCCCAGAAGATATCGCCAGCGCTGATGTGGTCATCATTGCTGCTGCCACGCAAGTACCTAAAGACAGATTTGCTGGAAAACCCATTTTAGAAGTGCCCATTCAAGATGCCATAAAAAATGGAAAGGCTGTTATTGAACGTGCCATGA
KOK=        51
KK=  217024  LL=  217923  Z=    6.21  JJ=  216874  DL=   900
A===      111      112      113      114      121      123      124      131      132      133      134      141      143      144      211      213      214      223      224      231      233      234      243      244      313      314      323      333      334      343      413      433
B===      222      122      422      322      212      412      312      242      142      442      342      232      432      332      221      421      321      411      311      241      441      341      431      331      424      324      414      444      344      434      423      443
RRR=   -0.915   -0.292    0.762    9.568   -0.715    1.043   -0.284    2.641   -0.437    0.476   -0.990    2.270   -0.422   -0.794   17.489    1.802    7.970   -0.003   -0.643   24.975   -0.536    0.014    0.730   82.929   18.035   56.117   -0.486    0.391    2.285    1.710   -0.063   -1.038
X1==   -1.030   -1.303    0.747    2.713    1.801   -0.654   -0.341    2.589   -1.385   -1.163    0.903    1.917   -0.598    1.034    6.458    0.809    3.458   -0.010    4.011    3.734    0.595    0.082    4.259   10.945    6.644    6.156    1.974   -1.236    2.810    2.102   -0.598   -0.726
X2==    0.888    0.224    1.020    3.526   -0.397   -1.596    0.833    1.020    0.316   -0.409   -1.096    1.184    0.706   -0.768    2.708    2.228    2.305    0.343   -0.160    6.689   -0.900    0.171    0.171    7.577    2.715    9.116   -0.246   -0.316    0.813    0.813    0.105    1.430
CD1=        0        0        2        5        4        1        2        4        0        0        3        4        1        4       10        3        8        3       12        7        3        3       10       25        9       10        5        0        6        5        1        1
CD2=        6        3        6        9        2        0        3        6        3        3        1        5        4        1        7        6        5        2        1       13        1        2        2       10        9       18        2        3        4        4        3        5
CTGATGTGGAGGGTAGTTTGGCTTGGGCGCTTATGAAGATTGGTGGCGGTACTGCTTTTGCATTAATGGTCCCAGTGCTAGCAGGTTACATTTCTTATTCCATAGCTGATAGGCCGGGTCTGGCTCCTGGCATGATTGGCGGTATGCTTGCTACATCGCTAGGTGCTGGGTTCTTGGGCGGAATCGTAGCTGGCTTTTTGGCAGGCTATATAACACAGTGGCTAAAGAGTGTGATAAAACTTCCCAAGTCACTGCAAGGGTTAATGCCAGTGTTGGTGCTTCCACTACTTTCTACTGCGGCAGTGGGGTTGCTCATGATTTACGTCATTGGAACACCGGTTGCCAGCCTCATGAACGCACTAACGAGTTGGCTCACTGGCATGAGTGAAGCAAATGCCGTGGTCTTGGGCTTAATCCTTGGGCTAATGATGGCTTTGGATATGGGAGGTCCCGTGAATAAGGCAGCTTACACCTTTGCCGTGGGGCTGCTCGGTTCTCAGATCTATTCACCCATGGCTGCTGTGATGGCTGCTGGTATGACGCCGCCTCTAGCGTTGGCACTGGCCACTGTTTTGGCTAAGAACAAGTTCACGCGTGAAGAAGTAGAGGCAGGTAAGGTGGCTTGGATATTGGGTGCGAGTTTCATAACCGAAGGCGCTATTCCATTTGCCGCTGCGGATCCTTTGAGGGTTATCCCTTCCATAATGGTAGGCTCTGCTGTTACAGGTGCTCTGTCCATGGCTTTTGGTTGTCAGCTTATGGCACCTCACGGAGGGGTGTTTGTGTTCTTCATACCCGGTGTTATTACTAATTTGCCCATGTACATCGTTTCCATATTGGCTGGTACAGTTGTGTCAGCACTGCTCTTAGTGATGCTTAAACCCAGTGTGAGACCTGTAC
KOK=        52
KK=  222184  LL=  223173  Z=    4.77  JJ=  222154  DL=   990
A===      111      112      113      114      121      123      124      131      132      133      134      141      143      144      211      213      214      223      224      231      233      234      243      244      313      314      323      333      334      343      413      433
B===      222      122      422      322      212      412      312      242      142      442      342      232      432      332      221      421      321      411      311      241      441      341      431      331      424      324      414      444      344      434      423      443
RRR=   20.968   -1.577    8.555   15.065   -0.306   -0.146   -0.479    1.895    2.332    1.954   -0.400   -1.106   -0.062    4.682    0.393    2.332    0.088   21.786   16.487   -0.460   -1.526   -0.028    7.393   15.130   -0.344    9.226   18.470    0.853    0.991   -1.382    0.073    0.049
X1==    3.007   -0.944    4.047    5.649    1.124   -0.984    3.284    1.349    0.904    1.087    0.639    2.253   -0.542    1.257   -0.427    0.904   -0.106    6.696    5.710    0.275   -0.550   -0.094    3.348    2.685    1.745    3.000    2.517    3.548    0.752   -0.687    0.639   -0.687
X2==    6.972    1.671    2.114    2.667   -0.273    0.148   -0.146    1.405    2.580    1.797   -0.627   -0.491    0.114    3.724   -0.921    2.580   -0.823    3.254    2.887   -1.675    2.774    0.303    2.208    5.636   -0.197    3.075    7.337    0.240    1.318    2.013    0.114   -0.071
CD1=       12        2       11       16        6        1        9        6        4        4        4        9        2        6        3        4        3       11       11        3        1        2        7        7        5        8        5        6        3        1        4        1
CD2=       11        5        5        5        2        3        2        4        7        5        1        1        2        6        1        7        1       10        8        0        8        3        6       10        2        6       16        3        4        5        2        2
AGATCGGCAAACTTCACAGGTACTACTACGCCACAGTAGGCAACGGTACCCCGGTTGCCAAGGCTCAGCAGTATGGTCAGGCCATTGCAAAGGAACTCAAAGATGCAGGAGTGCAGGCTGTCATACTCACCTCAACCTGAGGGACTTGTACTCGTTGCGGTGCAACGATGGTAAAAGAACTTGAGAGGGCAGGATTGCCCACGGTTCATATTTGTACCATTGTGCCAATTTCCAAGACCGTAGGAGCTAACAGAATAGTGCCTGCGGTGGCCATTCCTCACCCACTGGGGAACCCAGAGTTGTCCAAAGAAGACGAAAAAGCCTTAAGAAGGAAGATTCTCGAAAAGGCTTTGGAAGCGTTGCAGACAGATATTGATACCCAGACGGTTTTTGAGTGGCAGTAAGAAGATTAAAGGGGCGGCTCACCTGTGGGAGAACCGCCCCTTCTTATTGATGTGTGCATGCGATAATTTCATACACATGAAGAGTGGTTGCATACGAGGAAAAAAGGAGAAAGGTTATTTTTTTGAGCACTTCTAAAGAAAAAACACTGCAAGGAAGGGAGTTTGTGCGATGAAACCCGTAGTCAAGGGTACAAGTTTTGTGCTGGTACACACACCAAACATTATGACTGAAGCAGGAACCACATTCACGTTGGAGAAAGCGGAGAACAAGAACACCGAGTTTCTTCAAAGAGCCCCTGAGTTTGTACGAAGCTACGAACAGTGTGTAGGTTACCCACCGAACCAAGTTTTCATTGGAAACATGAATCCTGAAGAGCTTGAAAACATTCCTCAACCGTGGTACGAGCATTTGACAGAGGCAAAAAGATTTGGCAAGTTCGGAGAAATCATGCCCGAAGATGAGTTCTATGGGCTCATGCAAATAGCTGACGTTTTTGACTTGGTTTGGCTGGAGGAGTCCTTTGCGCAGCAGATTAAAGAAAAGCTCTCTAAACATCCCTTGCTGGACGAAAAAGACCTTAGTAAG
KOK=        53
KK=  225634  LL=  226233  Z=    6.78  JJ=  225214  DL=   600
A===      111      112      113      114      121      123      124      131      132      133      134      141      143      144      211      213      214      223      224      231      233      234      243      244      313      314      323      333      334      343      413      433
B===      222      122      422      322      212      412      312      242      142      442      342      232      432      332      221      421      321      411      311      241      441      341      431      331      424      324      414      444      344      434      423      443
RRR=    1.812   -0.616    2.357    2.755    0.229    0.112   10.595    4.969    0.190   -1.093   -0.771    1.578    0.607    3.579   17.255   -0.275   -0.005    0.955    1.489    0.886    0.139    0.549   -1.008   85.235    1.198   28.824    1.220    0.150   -0.089    2.219    0.151    0.715
X1==    0.807   -1.353    1.252    3.389   -0.602    0.502    6.404    4.558   -0.346    0.783    2.619   -1.470    1.053    1.736    3.156    0.502   -0.006    0.578    2.262    0.502   -0.097   -0.459   -0.459   10.640    0.783    4.969    0.861   -0.908   -0.261    0.623   -0.514    0.623
X2==    2.246    0.455    1.882    0.813   -0.381    0.223    1.654    1.090   -0.549   -1.396   -0.294   -1.074    0.576    2.062    5.468   -0.549    0.735    1.652    0.659    1.766   -1.434   -1.197    2.197    8.011    1.530    5.801    1.417   -0.165    0.343    3.560   -0.294    1.147
CD1=        3        0        3        7        1        2       11        7        1        2        5        0        3        5        6        2        2        2        5        2        1        1        1       18        2        8        2        0        1        2        1        2
CD2=        4        2        4        2        1        2        3        3        1        0        1        0        2        3        8        1        2        4        2        4        0        0        4        9        4        8        4        2        2        6        1        3
TGGGTTTGGGAACCAATGAGGATGCTGCAGTGTACCGAATACCTGAAGGCATGGCAGTCATACACACGTTGGACTTTTTTACGCCGGTGGTGGATGATCCTTATGATTTTGGACAAATAGCTGCTGCTAATGCTCTTAGCGACATTTACGCCATGGGTGGTGAACCCATGTTTGCATTGAACGTGGTGTGCTGGCCCAGTTGCTACATGGACCTTTTGGAGCGAACACTGAAGGGTGGATGGGACAAAGTAAAGGAAGCTGGAGCTGTGGTTACAGGCGGGCATTCCATTGATGACGATGAACCCAAGTACGGTCTTAGCGTAATAGGTTACGTTAAGCCACATGCCATCGTAAGAAACAGTACAGCAAGAGTGGGCGATGTTTTGGTTCTAACCAAACCATTGGGCACAGGGGTTATCAATACTGCCATTAAGGGTGATCTATGCCCGCCGGAAGTGGCTGCTCGAGCAGTGCAGGTAATGAAAGCCTTGAACAAAGAAGCCTCTAGGCTTATGGTGGAGCTTCAAACAAGCGCTTGCACCGACATAACAGGTTTTGGATTCCTTGGCCATGCCTATGAAATGGCATCAGGCAGCGGAG
KOK=        54
KK=  233884  LL=  234543  Z=    6.67  JJ=  233614  DL=   660
A===      111      112      113      114      121      123      124      131      132      133      134      141      143      144      211      213      214      223      224      231      233      234      243      244      313      314      323      333      334      343      413      433
B===      222      122      422      322      212      412      312      242      142      442      342      232      432      332      221      421      321      411      311      241      441      341      431      331      424      324      414      444      344      434      423      443
RRR=    1.227    1.949    0.669   17.204   -1.629    0.388    0.615    1.401    6.312   -0.106   -0.785   -0.254   13.196   -0.072    1.984   -0.157    0.641    2.166   20.179    1.137    0.018   -0.169    5.995   53.763   10.662   -0.482    0.084   -0.715   -0.103    0.518    0.163   -0.569
X1==    1.040    1.074    1.048    3.956   -0.898   -0.499    1.951    1.048    1.866   -0.137    2.032    0.548    4.485    0.709    1.731    1.866    0.577    1.108    4.762    1.866    0.826    0.420    2.069    7.204    3.619    0.396   -0.120   -0.791   -0.045    0.937   -0.422   -1.028
X2==    1.181    1.815    0.638    4.349    1.815   -0.777    0.315    1.337    3.383    0.771   -0.386   -0.463    2.942   -0.102    1.146   -0.084    1.111    1.956    4.238    0.609    0.022   -0.403    2.898    7.462    2.946   -1.218   -0.697    0.904    2.280    0.553   -0.386    0.553
CD1=        4        4        3        8        1        1        5        3        4        1        4        3        7        3        5        4        3        3        9        4        2        2        4       12        5        2        1        0        1        2        1        0
CD2=        4        5        3        7        5        1        2        4        7        3        1        1        5        1        4        2        3        5        7        3        2        1        5        9        6        0        1        3        4        2        1        2
GAAAATTGGTGAGCATTGCATCCATATTGTCCATGGACACGGACATAGTCATTCTTGATGAGCCCACCATTGCACAAGATTACTTGGGTAAAGCAAAGATCAGGAGTATCGTTCACGAGTTGGTGCAGAGGGGAAAACTTGTTATCACCATTACGCACGATATGGATTTTGTGGGCGAGTGTTTCCAAAGAGTTATTGTGCTTAGTGAGGGGCAGCTTTTGCTGGATGGTCCCGCACGTGAAGTTTTCTCAAAAGAGGACGTACTAAGGAGTGCAAATTTAGAGCCTCCTTATGTGGCGCAGCTGAGCAAAACAACGGGTTATCAAGGTGTTTTACTAAGCGTTGAAGAATTCGTGGCTTATTACCGCAGTGCTATGGAGGACTGGGAACGAAGGTCGTAATGGCGAAACAAAAACGCTTTGTCTTAAGTTTGTTGGTAATACTTGTGCAAACTGCTTGCTTAGTAGTTAGGGTCTTGAAGCTTGACGGAGTATGATGTCCAAGAGATCAGCTTGGGACGTGTATCCTCAAAAACGGTAAGCTTATCTAAGCCAACCAAGCTAAGCAATTGCTCAGCACGATCAAAGTTTCTACCGATGGCTTCCAGCTTATGGGCATCACTACCCACAGTAACCATGTAGCCACCTAAGTTTGTATACT
KOK=        55
KK=  236344  LL=  237333  Z=    5.31  JJ=  236314  DL=   990
A===      111      112      113      114      121      123      124      131      132      133      134      141      143      144      211      213      214      223      224      231      233      234      243      244      313      314      323      333      334      343      413      433
B===      222      122      422      322      212      412      312      242      142      442      342      232      432      332      221      421      321      411      311      241      441      341      431      331      424      324      414      444      344      434      423      443
RRR=   13.075    2.909    0.116    2.478   -2.283   -0.927    2.278    3.967    0.936   -0.283    0.021   11.362    7.279   -0.024    3.465    0.231    2.463    1.578   11.316   13.247    0.708   -0.094   13.242   25.565   -0.363   16.928   -2.131    0.011   -0.403    0.691   -0.138   19.322
X1==    5.095    2.243    0.089    1.618    1.194   -1.648    2.960    1.284    0.819   -0.736   -0.177    3.323    1.831   -0.959    1.194    0.203    1.786    1.589    3.773    5.754    0.786   -0.085    5.443    3.714    1.375    3.169   -1.393   -0.388    0.295    0.295    1.161    4.237
X2==    2.566    1.297    1.293    1.532   -1.911    0.563    0.770    3.089    1.142    0.385   -0.119    3.419    3.976    0.025    2.901    1.142    1.379    0.993    2.999    2.302    0.901    1.111    2.433    6.884   -0.264    5.342    1.530   -0.028   -1.365    2.338   -0.119    4.560
CD1=       14        8        3        6        6        0        8        5        4        1        2        9        5        1        6        3        6        5        9       12        3        2       10        8        4        7        0        1        2        2        4        7
CD2=        8        6        5        5        0        4        4        8        5        3        2        8        8        2        9        5        5        5        8        7        4        4        6       12        2       10        5        2        0        5        2        8
CCGATTTTAAAAACAGAATGCTGTAATCTTTCATAAGTCCAGCATTGATACTGCCGATTATGGTCATTGGACCTACCACAAAGAGCGTAGTAGCATAGACAAAGCCTTCAGTGATCTGCTGTCCTTGAAACCTTTGTTGCAGCGACTGCGTAAGGCGACCCAAATGCCCTTCAATGTCCATGACTGCACCAATTAGACCACCCACCAATAGGGAGATGAGTACAATGGCTGGACTGTTCATGTCTTTTATGCCGTATATCCCCAGTGCAAGCACTAAGACACCCACAGATTCTGTTATGACGTGCCGATATGTCTGCAGCGGCTTTATGAAAACCAGGCCTGCAAAAGCACCAGCCAAAACAGCGAGTGTGTTCACATAGACGCCTAGCATAGTAGTTAAACAATATTCTAACAGCATAACAGCATCTGAAATGGAAGAATTTCACAGCCGGAGTTAGAATGTTTCTAGATAGTATGGGAGGTGAGTAGTGTATGGCCATTTGGAAATGCAGCGTTTGCGGCTACGAAAAAGAAGGCAAGTGCAAACCGAAAAAATGCCCAGAATGCGGCAGTACTGGTACTTTTGAGAAAAAGGAGGGCTAGAGCTTTTCTAAGAACTCTTTAGTAGCTTCTTGGTACAGCTCTTGGTCAAAAACTCCTAACTCGGCTTTCAATACGGCTTCAATATCATGTACACCCATAGATTTGCTGAGGATGATGGTTTCTGCTAGTAGAATGTCAAGATTGTTTTGTTTTTCTTTGTAAGTACGAGCTTTCAAAAAGTTGGATATTTGCCGATTCTGCAGTGGCATAACGGGCTTGAATGGAGAGGCAGCTTGGCTGGGACGCCAGCTGGTTTCAAAATCAGTATTTAGCCTGCTGTTGAGAAAATAAGCCAATATTTCAGCGCCAGAGGGGTTCTTAGCCAGTTCGGTACCATAAATGTGGTGAGCCCAACCTTTGACAATATTTTCCTCAGGTTTGTCCAAT
KOK=        56
KK=  275854  LL=  276873  Z=    5.24  JJ=  275674  DL=  1020
A===      111      112      113      114      121      123      124      131      132      133      134      141      143      144      211      213      214      223      224      231      233      234      243      244      313      314      323      333      334      343      413      433
B===      222      122      422      322      212      412      312      242      142      442      342      232      432      332      221      421      321      411      311      241      441      341      431      331      424      324      414      444      344      434      423      443
RRR=    7.205    2.167   10.294    0.095    1.868    0.585   13.462    2.024    4.772    4.499    0.700    3.387   30.019   11.262   -0.900    7.006   -1.865    6.994   17.341    0.505    8.782   -0.345    0.634    1.329   -0.657    0.172   16.435    0.075    0.538   -0.079   -0.571   17.710
X1==    3.288    1.351    2.300    0.528    0.860    1.261    5.153    1.771    1.261    1.078   -1.011    1.677    5.200    2.553    1.351    2.852    1.119    3.939    3.448   -0.330    3.388    0.243    0.867    1.217    0.507    0.231    3.961   -0.405   -1.506   -0.163   -0.390    5.883
X2==    2.192    1.604    4.476    0.179    2.172    0.464    2.612    1.143    3.785    4.172   -0.693    2.020    5.773    4.411   -0.666    2.457   -1.667    1.776    5.029   -1.529    2.592   -1.416    0.732    1.092   -1.295    0.744    4.149   -0.186   -0.357    0.485    1.463    3.010
CD1=       11        7        8        4        6        6       12        7        6        5        1        6       11        6        7        9        5       11        9        3        9        3        4        4        4        3       10        2        0        2        2       11
CD2=        7        6        9        3        7        3        7        4        8        7        1        6       10        9        2        6        0        5       11        0        5        0        3        4        0        3        7        1        1        2        4        5
TAGTACGTCCAAAGCAGAAAATGGTTCATCCATGAGTAGAATTTCAGGCTCCACTGCCAAAGCTCTAGCTATTCCTACTCGCTGTTTCATGCCACCAGAAAGTTCTCTTGGGTAGGCATCTTCAAAGGAATCCAATCCTACCATGTCGATGTATCTTAGGGCTGTTCTTATCCTCTGGCGTGGGGCTATACCTCGAGCTTCCAAAACGAGCTCTATATTCTCTTGTACAGTTAGCCAAGGTATGAGTGCGAAGCTTTGGAAAACCATGCTCACGTTTGGGTTCGGTTGAGGGTTAGGCTCTCCCTTGTAGAGAACCTCGCCAGTGTATTCATTCAGGATACCACTTATGATTCGCAGTATGGTGGATTTTCCAGAGCCAGAGGGTCCAACCAAACAAAGGAATTCGCCTTCGTCTAAGGTAAAACTAATATCTTCCAATACAGAAAGCTCTTTTCCCTTCTCTTTAAATGTCAGGTTTAAATTTCTAACATCCAATAACGTCACCGCACTCATCACTCCGTTATATTGTACTTTTCCGCTGCTTTGCTGTACCAAGGTCTCCAAAAGAGCATGTTAACCAAAACAATCAGCGCTGTCATGCTTAGCACGATAAGGAGCAGTGCCTTTGTATCAGCAGTTGACTGTACTAGCAGTGCCCCAATACCTGGTATGGAATACACCTTGTCACCAAACTGCACATGCTCAGCCACAATGGAAGCGTTCCATGCTCCTCCCCATGCTGTTAGAGCTCCAGTTATTAAAGGTGGCAGGATAGCTGGAATGAGTATGTTCTTGTAGTAAAGCCAACCTTTTATATTGAATACTTGTGCCATTTCTGTTAACACACCTGGTAAAAGCATGGCTCCCTTGCTCATGTTAAACAATGCATACCAAAATGAGCCTGTAAGTAAAAGTAATATGGACAAAGGCTCCATGTAAGCACGCCCTCCTAAAGCCACAATTGGAGGATAAAAAACAACTGCCGGTATGCTCCCTAGTATAGAGGCCAATGAGTAAATG
KOK=        57
KK=  302134  LL=  303063  Z=    5.19  JJ=  302074  DL=   930
A===      111      112      113      114      121      123      124      131      132      133      134      141      143      144      211      213      214      223      224      231      233      234      243      244      313      314      323      333      334      343      413      433
B===      222      122      422      322      212      412      312      242      142      442      342      232      432      332      221      421      321      411      311      241      441      341      431      331      424      324      414      444      344      434      423      443
RRR=   19.283    1.434    0.336    8.556    1.049   -1.843   11.052   25.849   -0.261    0.081   -0.139   11.875    5.202   18.078    0.791    0.987    8.859    4.215    0.136    1.667    1.205    0.103    9.747    5.415    0.980    2.922   11.142    0.258   -0.301   -1.812    1.000    1.166
X1==    4.592    2.195   -1.044    2.661   -1.967   -1.526    3.203    3.865    0.468    0.283   -0.880    3.693    5.713    4.255    0.634   -0.861    4.321    2.196    0.134    0.468    0.516   -1.417    2.868    4.307    1.068    1.757    4.769    1.004    0.492    1.335    1.098    0.492
X2==    4.200    0.653   -0.322    3.216   -0.533    1.208    3.450    6.688   -0.557    0.286    0.158    3.216    0.911    4.249    1.247   -1.146    2.051    1.920    1.011    3.562    2.336   -0.073    3.398    1.257    0.918    1.663    2.336    0.257   -0.611   -1.357    0.911    2.373
CD1=       14        8        1        9        0        0        9        9        3        2        1       11       11       11        5        1       11        5        3        3        2        0        6       10        3        5        7        2        2        3        4        2
CD2=        9        4        2        6        2        5        7       13        2        3        2        6        3        6        5        1        5        7        4        9        7        2        7        3        4        4        7        3        1        0        3        5
GGATGGCCACATTGTGCTTAGTAGAGCTCTTGCTCACCGAGCACACTACCCAGCCATAGACGTTTTGCAGTCCATAAGCAGGGTCATGAATGATGTGGTTAGCGCTAAGCACTTAAAATTGGCGAACCGAATGAGAGAGCTTCTGGCTGTCTACACCGAGGCTGAGGATCTAATAAACATAGGGGCCTACCAACGGGGAAACAATCCTAAAATTGATGAAGCACTAGATTATATCGATGCCATAAATCATTTTCTTTTGCAGCAGGTTAAAGAAAGTTACACCTTGGAACAGACTGTTAGCCTGATGGAGGAAGTCCTTGGCACTGTCAGCTAAAAAAGCAGCTCGCATTCTCAGAGTTAGAAAAATTGAGGAGGACATAGCAAAGAATGACTTTTTCTTAGCTGTTAAGCAATACAGATTGGCAGCTGAGCAGGCAAGAGATGTAGGTCGTTCATGGCTGGAAGTAAGAGCTGCTCAGGTTAATGACCGTGTGGTGACCTATGATGCCTATTTTCATGCTCGTGAAAAAGCTAAGGAGACGGTAAAAGGTACCTACAGATTGGTTTTGGAGAAGCGGGAATTGTTACTTCAGAAGGCTGTTTCTCGAAGAAGTGGGGAAAAACTGTTAGAATATGCCAAAAGAGAGGCGCAAACAAAGGCGTTCCGTCAGGAGCTGTCTTTGTTAGATGAAATAGGATCGCGCAAGAAAGGAGGTGAATTGTGACGAGTGGTGCTGCAAACCTCAGTTTCTTGACACAGTTTTGGGATTCTGATTTTTCTGCTATGCCACCGAAATTAAAGAAACAAAACTCTGGAGTATTTGAACAGACAAGTGAACAAGCTGTGGACTTCTCAGCAATGCTTGCTTTGATTAGTGGACTAGCGCCTGATCTTGTAGAATGCTTAAGTTGTGTGCAAGGCTCCCCAGA
KOK=        58
KK=  328234  LL=  328863  Z=    5.74  JJ=  328054  DL=   630
A===      111      112      113      114      121      123      124      131      132      133      134      141      143      144      211      213      214      223      224      231      233      234      243      244      313      314      323      333      334      343      413      433
B===      222      122      422      322      212      412      312      242      142      442      342      232      432      332      221      421      321      411      311      241      441      341      431      331      424      324      414      444      344      434      423      443
RRR=    7.866   -0.731    0.026    6.428    0.297    0.255   -2.264    0.610    1.138    0.269    0.070    3.005    0.167    1.439    3.454    0.313    4.855   -0.229   -0.221   13.154    1.556   -0.913   19.247   76.002    9.700    6.724    0.220    4.080   -0.188    0.450    0.328   -0.507
X1==    2.025   -1.215   -0.083    2.698   -0.380   -0.491    1.781    1.846    1.092   -0.191    0.655    0.813    1.549    0.588    1.290    0.300    1.781   -0.272    3.476    5.050   -1.355    0.814    4.483    9.339    4.382    4.231    0.147    1.434    0.499   -1.196   -0.238    1.347
X2==    3.884    0.602   -0.312    2.382   -0.783   -0.520   -1.271    0.330    1.042   -1.407    0.108    3.695    0.108    2.448    2.678    1.042    2.725    0.841   -0.064    2.605   -1.148   -1.122    4.293    8.138    2.214    1.589    1.497    2.845   -0.376   -0.376   -1.374   -0.376
CD1=        3        0        1        4        1        1        4        3        3        1        2        2        3        2        3        2        4        2        8        8        0        3        8       15        6        6        2        3        2        0        1        3
CD2=       10        3        2        6        1        1        0        3        3        0        2        8        2        5        6        3        5        2        1        5        0        0        6       10        5        4        3        5        1        1        0        1
TCAAAGATTACTTGAGCCAAAAGGGCATAAATGAGGACGTTTTTTCTTTGGTAGTGGTGCAGAGTAAACAAGTAGGGGAGCCTATGGCTTTTGCCAAGTTCTTCTTGGCCTATCTGGTTTCACTGGTCATGCTTACCAGTGGTTTTGTGGGAAACGTGTACCTCGGAACAGATATTGGAGCAGGTGAAAAAGAGCGAGGCACACTGGAGAGCTTGCTGGCTACACCCGTATCCAGATTCTCTATTGCTATGGGCAAGTGGCTTGCTTTGTCCGCCCTAAACTGCATGGGTACACTCATTTCACTGCTTTCCTTCACGTTTTCCTACTCCTATGCTATGACCCATTTCGACATGGGCTTAGGCCTTGCCACTGGAGGTTCAGCACTTGCCATCTGGGGTGCTGGTATCTGGGCCATGATCATAGGCGCAGTTTTGCTTTCCCTAACAGGTGGTGCTCTTCAGTTTATTATCTCCATGTACAGCCGCAACATGAGGGAAGCTCAGCTTTATTTGGGACAAATGGGCATGGTGATTCTGCCTTTTATCTTCATACTCATGCCGGCGTTTACCAATGCTTCAACCATGCCTGCCTGGGTTTTCTTCGTACCCATTGTCAATGCTTCTGCAGTTA
KOK=        59
KK=  345214  LL=  346203  Z=    4.56  JJ=  345034  DL=   990
A===      111      112      113      114      121      123      124      131      132      133      134      141      143      144      211      213      214      223      224      231      233      234      243      244      313      314      323      333      334      343      413      433
B===      222      122      422      322      212      412      312      242      142      442      342      232      432      332      221      421      321      411      311      241      441      341      431      331      424      324      414      444      344      434      423      443
RRR=   18.113   -0.140    0.025   17.749   -0.308    1.052    2.909    2.757   -1.891    8.824    0.106    8.349   16.196    5.503    4.705   -0.737    2.883    9.500    2.925    5.399    9.134    0.045    3.493    9.743    0.981    0.092   -0.124    1.560   -0.050    0.082    2.371    7.467
X1==    4.419    0.325   -0.581    3.492    0.325   -0.862    1.454    0.931   -0.862    3.440    0.085    6.310    4.485    1.929    2.880    1.132    2.073    4.103    4.662    2.462    2.686   -0.288    2.935    1.907    1.078    1.552   -0.082    2.046    0.201    0.201   -1.381    1.727
X2==    4.099   -0.431   -0.042    5.083   -0.947   -1.220    2.001    2.961    2.193    2.565    1.243    1.323    3.612    2.853    1.634   -0.651    1.390    2.315    0.627    2.193    3.400   -0.157    1.190    5.110    0.911    0.059    1.519    0.762   -0.247    0.406   -1.717    4.323
CD1=        8        3        1        7        3        1        5        3        1        6        2       11        8        5        7        4        6       10       12        6        6        2        7        6        3        4        2        4        2        2        0        4
CD2=       14        3        4       13        2        1        6       10        7        8        5        6        9        7        7        2        5        6        3        7        8        2        4        9        5        3        5        4        2        3        0        9
TAACAAAGATCTGCAGAGTTTAGTAAAAAGTGGGAGTTTCAGAGAAGATCTTTATTTCCGGCTGAATGTGGTTCAAATACAGCTGCCTCCACTACGAGAGCGAAAAGAAGACATACCGCTGCTGGCTGATCATTTCATTAAGAAATACGCAGCGGAAACGAGCAAGGAGGTTACTGGAGTTACCCCGGAAGTCATGGCGGCATTAATGGCCTATGACTACCCCGGAAATGTAAGGGAGCTAGAGAACATCATAGCTCGTGCCGTTGCTTTGTGTTCAGGTAAAGTGCTCACCCTTGACGTGCTTCCACCTCAGGTTGTTGAACCAAAGCCCGCCTTGAGGCCTTTAAAAGAGGTTCTGTTGGAAGCCGAGCGTAGAGCTTTCAGGCAGGCGGTTGCCGTGGCAGGCTTAGACCCACAGGCAGTAGCAGATTTGCTGCAGGTGGACCTGGATTATGCAAAGAAGCGGTTGAAGGAGTGGTTTTCCAGTGTGGGCAGTAATTGACCTCTTGGTTTTTCTTTCGTCCTATGCTTTAGCTTCTTTGACGAAATTTGGCTTTCCCATACCTCCCGAAAACCTTGAGTCCATGTTGATTGTTCTCCCTTGGTCTGCCTTAATATTTCTGTTTCTCATGTATTACCTAGATGCCTATGCCACCTATACCAGATCATTTGAAGACATAGCTTGGGCTACTGTTATTTCCATTGCGGGTGCCAGCCTTGCTTCCTTGGTGCTGTCTTTCTGGCTAAGGGCTTTTGCGTTTCCAAGAAGTGTTATCCTTTACGCACTCCTGTATCAGCTACTGCTCTTTTTCCTTATTACTTGGCTTAAGGTTCGGTTCATATCTAAGGAGCCTTTTCCCAGTGTGTTCGTAAAAGGGGTTGATGAAAGTATTGCTTCACTGCTTTCTAGCAATAGAGCTCAGTCCATTGATGAAGCCCAAGCCATTGTCATAGCTGGTTTAGATTTGGTGGAGGAGCTGAAGAAAGGTA
KOK=        60
KK=  353134  LL=  354123  Z=    4.60  JJ=  353134  DL=   990
A===      111      112      113      114      121      123      124      131      132      133      134      141      143      144      211      213      214      223      224      231      233      234      243      244      313      314      323      333      334      343      413      433
B===      222      122      422      322      212      412      312      242      142      442      342      232      432      332      221      421      321      411      311      241      441      341      431      331      424      324      414      444      344      434      423      443
RRR=   12.837    0.399    4.037   12.049   -0.057    1.750    6.332    0.397    3.752    7.025   -0.155    6.639    3.124    2.832   -0.467   -3.865   -0.140    2.387   17.132    2.483    2.398   -0.394    1.054   25.533    3.855   12.073    1.137   -0.082    1.139    0.377   -0.066   13.556
X1==    5.152    0.862    1.673    4.426    1.486    1.378    1.449    0.165    2.082    3.075    0.142    2.439    2.387    1.081   -1.009    2.787   -1.027    1.089    4.022    1.378    1.117    1.344    0.645    5.712    1.371    3.883    1.117   -0.083   -1.195   -1.195   -0.606    4.723
X2==    2.492    0.462    2.414    2.722   -0.038    1.270    4.370    2.414    1.802    2.285   -1.091    2.722    1.309    2.619    0.462   -1.387    0.136    2.191    4.260    1.802    2.146   -0.293    1.633    4.470    2.812    3.109    1.018    0.981   -0.953   -0.316    0.109    2.870
CD1=       10        4        4        9        5        4        5        2        5        5        2        6        5        4        1        6        1        4       10        4        3        4        3       12        3        7        3        1        0        0        1        7
CD2=       10        5        9        8        4        6       10        9        7        8        1        8        5        6        5        1        3        7        9        7        7        2        5        8        9        8        5        5        1        2        3        7
GCATTGCATACCTCTTGTTGGCTCTCCTTGCACAGGGGCTGGGCAGTGTGTGGATGACAGGTCCCATGCAAGCTAAAGGTGACATCGAACAGCTATTGGGAAAGCCTGAAGGATTCGATTTGGTGGCACTTATCGCTACTGGTTATCATGATGAAACACCTCGCCCAAAAACCATGAAATCATTTGATGAAGTGGTGCAATTTGTTGAATAAAATTCATTACGTGTACGATTCCATAATTCAATCGAAAACGTATTAAACTTTAACTTATGCGAGTGAAAATTGTAGGCCACATGGCTGAAGTTCTGTCAGTGCCGCCTGAAGGTCTTGAGGTTCTGTTGGATGCGCCCATAACATTAGGTGAGCTGGTCAAACGTCTTTGGAATGTGCCTTTTAGTTTGTTCATGGGGGCAAAGGTGGGTGATCTAAAGGTTTCAGAAGAATATGTAGTTACTGGCCACGAGGAAGAGATTGTTTTGCTATCAAATGGTGGGTGATAACCATGAAAGCTACAGTCATATTTGATACTTGTAGAGAAGGCAGTTTGAACATGGCGCTGGACAGCCTGCTTCTGCAACAGCTGCGAGAAGAGGAGCAGGTGTTCCTAAGATTCTACACTTGGTGTCCAGCCACTGTGTCCATTGGTTTATTCCAAAAGTGGCAGCAGCAACAACAACATTCTCCTTACCCCGTGGTTCGGCGTCCTACCGGTGGAAAAGCTGTTCTTCATTTGCTCGATGTGAGTTACTCATTTGTTGGACCTCTTAGCGGTTTTGGAAACAGTGTTTTGGAAACCTATTTTCTTGTGTCTCAGGGGCTTATCAAGGGTCTTGAGCTTTTAGGAATACCTGCCGAGTTTCTGCCAGCACCTTTGCCTACCAAGGAGGATCCATCAAGCTGTTTTGTTCATCTGTCAGGCCATGAAGTTGGCGTAGCAGGGAAGAAGCTTATCGGGTCAGCTCAAGCAAGAAAACCATGGGGCTTTTTACAG
KOK=        61
KK=  355384  LL=  356493  Z=    4.73  JJ=  355294  DL=  1110
A===      111      112      113      114      121      123      124      131      132      133      134      141      143      144      211      213      214      223      224      231      233      234      243      244      313      314      323      333      334      343      413      433
B===      222      122      422      322      212      412      312      242      142      442      342      232      432      332      221      421      321      411      311      241      441      341      431      331      424      324      414      444      344      434      423      443
RRR=   15.304   -0.204    4.493   35.086    1.107    5.994    8.892    2.648    0.287   -0.209    0.482    0.002   30.548    6.883    2.834    0.313    0.761    9.377   -0.261    6.020    3.042   -1.952    1.993   -0.848   13.087    2.993    7.118   -0.599    2.259    4.438    1.319   -1.402
X1==    4.160   -0.192    5.735    6.860   -0.744    2.086    4.046    1.427    0.225   -0.079    0.372   -0.044    3.606    1.946    0.912    1.466   -1.175    2.131   -0.571    3.328    2.039   -1.555    3.010    2.600    4.074    2.313    2.736    1.039   -1.390    2.975    1.019   -0.663
X2==    3.679    1.064    0.783    5.114   -1.488    2.873    2.198    1.856    1.277    2.653    1.294   -0.049    8.470    3.537    3.106    0.213   -0.647    4.400    0.457    1.809    1.492    1.255    0.662   -0.326    3.212    1.294    2.601   -0.577   -1.625    1.492    1.294    2.115
CD1=       11        3       12       15        2        6       10        5        3        2        3        3        8        6        5        5        1        6        2        8        5        0        7        7        8        6        6        3        0        6        4        1
CD2=       11        6        5       12        1        9        7        7        6        8        5        3       17        8       10        4        2       12        4        7        6        5        4        2        9        5        8        2        0        5        5        6
TGACGCTCCCACAAAACGTGGAACTAAACATCTTTACGAGCTTGCTGATAAAGGTGAAGGCTTGGTGGTCTTTGTGGTGCAGCGGTGTGATGCAGAAGCTGTCACATTTCACAGTGCCATGGACGAGGATTTTGCAAGTGCCATGAAATGGGCAAAGAAGAAAGGTGTAAGTTTTAAAGCTGTGAACTGCATAGTAACAAAGGAGGAGATAAGGCCGTGGCGCGAAATTCCAGTGCTCTTCCCGCAAGATTAGAAATAGCTAACTCATTAGAAGAGCTTGTAAGTCTTGTCAAGGACGAAGCTAAAGACCTTGTTTCTCAGCGAATTGCACAGTTCAAAAACTTCCCACGCCATGATGTGAGTAATTTGTTTTCCGAGCTCAGCTTTTGTGTGCTCACTGCGAACTGGAGCGCTCAAGGTGGAATGCGTGCTCAGGAGCTCATAGGTGAGGGTTTTCTAACCATGCCTCCTGAGGATCTTGAGGATGCTTTACGTAGTGTGGGTCACCGCTTCGCTTACCAACGTGCTCGTTTCATTCTGGAAAACCGTCAGCGAGCTCATTTACTTCCTTTAATCGTAAACGGCAATCTGCCTTCACCAGAGGCTCGCAGCATGTTGGTCAAAAACTTTAAAGGCATCGGCTGGAAAGAAGCTAGTCACTTCTTAAGAAACGTGGGGTTACTGGACGTGGCAATCCTCGACAAGCACATCCTCAGGCTCATGCACCACTACAAGCTTATCGAGGATATGCCCAAAGGCTGGACCAGGGCTCGCTATGAAGCGCATGAACAATTACTTATTCCCATTGTGCAGAAGCTTCACATGGATTTAGGCGAAATGGATCTTTACCTGTGGTACGCTGTCAAGAACACTGTAGATAAGTGATCTTTCACAAAAGTCACAAAGGTCACAAAGGTTACGTGCTGTTTTTTTTGTGTTCATTCAACTAAGAACTGCTGATACTGGTCACCTGCTATCTGGAACAGCGGGCAAAAGGGACGCTTTAGCACGGATTTTGTAATTTCCAGCACAAAGAGGGTGTGATCACCTGTTTCAAAATAACCTTTTCTAGTTGCTTCCAAGTAAGCTGGTATGCCTTCAATGTAGGCG
KOK=        62
KK=  356674  LL=  357693  Z=    5.38  JJ=  356494  DL=  1020
A===      111      112      113      114      121      123      124      131      132      133      134      141      143      144      211      213      214      223      224      231      233      234      243      244      313      314      323      333      334      343      413      433
B===      222      122      422      322      212      412      312      242      142      442      342      232      432      332      221      421      321      411      311      241      441      341      431      331      424      324      414      444      344      434      423      443
RRR=   15.803    0.140   -0.955   12.265   -0.076   11.321   14.531   -2.189    0.025   29.695   -0.342    0.513    2.876    0.108   -1.314   -0.180   -0.315   36.339    2.147   -1.957    3.976    0.481    0.335   20.255    6.490    0.356    0.415    0.027    0.189   -0.719   -1.352   18.211
X1==    3.329    0.057    3.846    5.207    0.057    2.245    7.183    1.166   -0.311    4.385   -0.168    0.854    0.503    0.238   -0.535    2.245   -1.716    7.474    2.160    1.606    1.289   -0.306    0.334    4.231    2.939   -0.840    0.600    0.267   -0.672    0.777    3.188    2.950
X2==    4.748    2.455   -0.248    2.355   -1.339    5.044    2.023   -1.878   -0.080    6.772    2.033    0.601    5.719    0.454    2.455   -0.080    0.183    4.862    0.994   -1.219    3.084   -1.574    1.002    4.787    2.208   -0.424    0.692    0.101   -0.280   -0.926   -0.424    6.173
CD1=        8        3        8       11        3        6       15        4        2        8        2        4        3        3        2        6        0       15        7        5        4        2        3       10        6        1        3        2        1        3        7        6
CD2=       13        8        3        7        1       12        6        0        3       15        6        4       12        3        8        3        3       11        4        1        8        0        4        9        7        2        4        3        2        1        2       12
CCAACCAAAAACGGGTTCCTTGAGAGGATGGTATGCCACCCTAAGGGCATCATGTTTGCTCTTTCAAAACTACCAACCACCAGTATGATTACTTGGCGCGGATGCAGCAGATGATAATCCTCACGTGTGGTTAAGAACTCTTTCATGTACACCAAAACCTCCTTTTTTGGACAATGGGGCGCTGTTTAAATTATAATTAACTTATGCAGCTTCTTACCATCAATTAAAGGAGGTTTTTTCATGCAAAATGACTTCAAATACTGGGAGAAGATGAAGGACATCTCTTTCGAACTCATGGATATCATGCTGAATTACAGGCAGAGTGGTCATCCAGGCGGAAGTCACTCCAAGACTCAAATGCTTTTAGCTCTCATGTTCGGTGGCAAGATGCGGTACGACATACGTCGTCCGGAGTACCGTTTTAGCGACCGTTTCATTTTGGCAGCGGGGCATACCATCCCAATGGTGGATGCTGTGCTTGCCATGATCGGAGATGCTTTCCGCTTGCGTTTCACAGATACGGGTGATCAACGGTTTTTCATCGCTCCCGAAAAGATTGTATTGCCAGAAGATTTGCTACATTTTAGGCACCGCGGTGGCTTGCCAGGTCACGCTGAATTTGGTGGCAAGACCATGTTCCTCAAGTTCAACACGGGCCCATCGGCTCACGGTTTACCAGCCTCCGTGGGAGAAGCACTAGCTTTGAAAAAAGCTGGTTTATCGGAGTTCAAAGTTTTTGCCATTGAAGGTGAAGGAGCCTTAACAGCAGGCGGATCACATGAAGCTAAGAATGGTGCATGGGGCTATGGTCTTGGCAACCTTTACTGGCTGGTGGACTGGAACGATTTTGGCATTGATGATAGAAGAACATCTTCAGTGGTCTTTGGTGGGCCTGATGAATGGTTTGCTTCTCATGGTTGGAGAGTATTCGGTACCTTAGAAGGCCACGACTGGAACAACATATGGAAGGTCTTTGTGGACGCCTTGGATCATCCTGATGAATTACTTCCCACAGCCATG
KOK=        63
KK=  201005  LL=  201994  Z=    5.78  JJ=  200855  DL=   990
A===      111      112      113      114      121      123      124      131      132      133      134      141      143      144      211      213      214      223      224      231      233      234      243      244      313      314      323      333      334      343      413      433
B===      222      122      422      322      212      412      312      242      142      442      342      232      432      332      221      421      321      411      311      241      441      341      431      331      424      324      414      444      344      434      423      443
RRR=    4.409    2.780    8.006   10.083    0.461    0.061    2.782   11.426   -1.566    9.071    0.449   -0.510    9.548    3.672    3.070    2.533   -0.590   12.006    3.432    6.022    0.414    0.284    9.667   56.147    3.779   -5.069    0.526    1.546   -0.054   -0.215    0.543   -3.235
X1==    4.210    1.706    2.662    3.018   -1.556   -0.052    0.708    4.729    1.345    3.795    0.301    0.649    2.837    4.672    1.054   -1.450   -1.094    3.533    1.376    3.442    0.146    0.351    6.784    9.771    1.581   -0.968   -0.602    1.885    0.545   -0.134   -0.334   -1.493
X2==    1.047    1.629    3.007    3.341   -0.297   -1.164    3.929    2.416   -1.164    2.390    1.493   -0.785    3.365    0.786    2.913   -1.747    0.539    3.398    2.494    1.750    2.831    0.810    1.425    5.746    2.390    5.237   -0.873    0.820   -0.099    1.600   -1.627    2.167
CD1=        9        5        6        8        0        2        4        9        4        7        3        4        7       12        4        0        1        7        5        7        2        3       13       21        4        1        1        4        3        2        2        0
CD2=        4        5        8        7        2        1        8        7        1        8        5        1        8        3        7        0        3        9        6        6        9        4        5       10        8       11        2        6        3        6        0        7
CCAGTGGTTTTGACATTAAACGCGTGGAAGGTGGCGTTCTTCTGCAGGACAAGGACCTTCAGGATTTGGATGAAAAAGAGCTGACTGTGGTTACAAACAAGGCGCCCACACCTGAGGAGATGGCGGACCTGCGTTTTGCTTGGAAAGTGGTGAAGCATTTAAGCTCCAACGCCATCGCATTGGCAAAAAATGGCGGAACAATTGGCTTGGGTGCTGGGCAGGTTAACCGTGTGGGGGCTGTGGAGATTGCCATCAAACAGGCTGGTGAAAAGGCTCGTGGTGCTGTTTTGGCTTCCGACGGTTTCTTTCCCTTCAGTGACTCCGTGGAATTGGCTGCCAAAGCTGGCATAACCGCCATTATTCAACCGGGCGGCTCTAAACGGGATCAGGAATGCATCGATGCTGCTAACAGCTACAACATTGCCATGGTATTTACCCACATCCGGCATTTCAGGCATTGACACATGCATGGGAAGAGAAGGGAAGTGCACTTCGCATGAACGTGTTGGTAATTGGTGGTGGTGGGCGTGAACATGTGCTGGTTTACAAACTAAAGCAAAGCCCGTTGGTTCAAAAGATTTACTGCGCACCCGGCAATGCAGGCATTGCCCAAATAGCAGAGCTGGTGAATGTTGCCCCCACGGATGTGGAAAAGCTTAGATCCTTTGCCTTGGAAAAGAGCATTGATTTAACTGTGGTTGGCCCCGAAATACCACTCATGGCAGGCATCGTGGATGGTTTTAAGGAGGCGGGATTGACTATTTTTGGTCCTTCAAAGGCTGCAGCCCTGCTCGAAGGCAGCAAGGTGTTTGCAAAGAACCTCATGAAACGCTGCCACGTACCCACTGCTCAGTTTGAGGTGTTTTCAAGCTTGGATGATGCCGTTAACTATGTGAAAACAAGGCAGCGACCCTTGGTAGTGAAAGCCGATGGCTTAGCTCAGGGGAAGGGCGTTGTCATTGCTCAGAGCACCGAGGAAGCTGTGCAGGC
KOK=        64
KK=  213905  LL=  214924  Z=    5.29  JJ=  213875  DL=  1020
A===      111      112      113      114      121      123      124      131      132      133      134      141      143      144      211      213      214      223      224      231      233      234      243      244      313      314      323      333      334      343      413      433
B===      222      122      422      322      212      412      312      242      142      442      342      232      432      332      221      421      321      411      311      241      441      341      431      331      424      324      414      444      344      434      423      443
RRR=   16.709    0.013   -0.015    7.152   -0.011   -0.443    1.992    2.006    2.228    5.102    0.320   -1.192    3.466    4.207    3.179    0.642   17.154    8.883    0.256    3.359    0.453    0.012   10.888   69.926    3.117    7.968    1.320    0.222   -0.449   -0.627   -1.925    0.084
X1==    5.597    0.011    0.102    4.462    0.920   -0.597    1.775    1.655    1.140    2.434    1.337   -0.744    1.940    3.116    1.374   -0.597    3.362    2.968    4.196    1.719    1.592   -0.148    3.227    8.219    1.112    1.940    0.853   -0.348    1.005   -0.537   -1.078    0.234
X2==    2.985    1.151   -0.143    1.603   -0.012    0.742    1.122    1.212    1.954    2.096    0.239    1.603    1.786    1.350    2.314   -1.076    5.102    2.993    0.061    1.954    0.284   -0.084    3.374    8.508    2.803    4.107    1.548   -0.639   -0.447    1.167    1.786    0.360
CD1=       20        5        4       14        7        2        7        7        5        6        5        3        6        9        8        2       10        7       10        6        4        2        7       16        4        6        3        1        3        1        1        2
CD2=        7        5        2        4        3        4        4        4        6        5        2        4        4        3        7        1       10        9        3        6        3        2        7       13        6        7        5        1        1        3        4        2
GTCATTAAATTACCAAAGCCACTAGCAATTACTGTGCCAATGTACTTGAAAGGCATACCGGCTAAGAAAGCAAAACCATAGGCACTAAAAAGCAGCGCCAAAAACGGATGAAGTTTCCATTTTGATGTGGAATAGACGATAAAAAGAATGACTAAAACCAAGAAAACCAATAACAGTGGTCCATGAACCATGACCTGTTTCATCTCTGCTACTTGCTCGGGTGTCATTAGTCGTTCCTCCTTTTTGTGTTGGCTAGTCTAACTTGATTATATACGGCTTTTCTGAATAAATTCACATGACCCTGATAAGTGCTCGGTTAGCGGTTCTTTTGAAGAACTATTGACTTTCTAAAAACGATCCTATATAATCAAAAGTAATCATAAATGGTCACGAATGACCAAAAATGAGCAGGTGATATGGTGCTAGTGGGAGAGCGGAGGCAGAAAATTCTTGAGGTTGTAAGCAGCGGAAAGGCCGTCACTGTGGAGGAACTAAGCAGGATTTTAGATGTTTCCCCTTCTACTGTGAGAAGAGATTTGAGGTTCTTGGAGTCCAAGGGCCTGCTTTACAGAACACACGGCGGCGCTATGCCTCCTGTGTTATCAAGCTACGAGCCATCACTGGTTGAGAAGGAAAGCTCCATGGTGGAAGAAAAAGAGGCCATAGGCAAGTACGCAGCTTCTCTTATAGAGGAAGGGGACACAGTGGTCATTGATGCTGGTACAACCACTATACACATAGTAAGAAGTTTGATGGTTAACAAAGCCAAAATAGTTACCAATTTTCTTAAAGCAGCGCTGGAAGTCCCGTACAAACCTGACATAGAGGTTCTGTTAACTGGTGGAAACCTAAGGTTCAGCACACAAGCACTTGTGGGTCCCGTAGCAGAAAACTTCTTGCAGCACATAAGAGTTGATAAAGCCTTTATTGGAACTAATGGTGTTACCTTGGAAGGATTTTCTACTCCAAACGTGCTGGAGGCTGCCACTAAAAGAGCCATGGTCAAATGTGCAGAAAAAG
KOK=        65
KK=  227165  LL=  228274  Z=    5.10  JJ=  227075  DL=  1110
A===      111      112      113      114      121      123      124      131      132      133      134      141      143      144      211      213      214      223      224      231      233      234      243      244      313      314      323      333      334      343      413      433
B===      222      122      422      322      212      412      312      242      142      442      342      232      432      332      221      421      321      411      311      241      441      341      431      331      424      324      414      444      344      434      423      443
RRR=    2.834   -1.551   -0.187   14.514   -2.166    0.123    4.784    7.822   -1.686   -0.223    0.206    0.558    6.076    0.385   -0.179   10.448    6.610    0.957    1.237   19.400    0.024    0.219   17.454   87.947   21.974   -0.092   -0.160    0.263    0.114    0.572    0.590    0.420
X1==    2.500   -1.044    0.710    5.228   -0.544   -0.116    2.726    3.348    1.009    0.676    0.352    0.837    3.102    3.081   -0.045    3.260    3.767    1.913    1.498    4.386    0.309    0.617    4.136   10.597    3.650    0.902    0.309    1.177    0.227    0.227   -0.748    0.227
X2==    1.133    1.486   -0.263    2.776    3.980   -1.061    1.755    2.336   -1.670   -0.330    0.585    0.667    1.959    0.125    3.980    3.205    1.755    0.501    0.826    4.423    0.076    0.355    4.220    8.299    6.021   -0.102   -0.519    0.223    0.503    2.517   -0.789    1.845
CD1=       10        2        5       15        3        3        9       10        5        4        4        6        9       10        4        9       11        6        6       11        3        4       10       23        9        5        3        4        3        3        2        3
CD2=        4        5        2        6        9        1        5        6        0        2        3        3        5        2        9        8        5        4        4       10        3        3        9       14       12        2        2        3        3        6        1        5
GGTCTTTTCGCATCCCCGATGTCATGACACAAAGTGGTGCCATTCTCAAAGAAGTGGGCACAACTAACCGCACCCGTGTAGAAGACTACACTGGTGCCATTGGCGAAAACACGGGGCTACTGTTTAAGGCCCATACCAGTAATTACCGCATCATTGGCTTTACACAGGAAGTGGACGTGGGAACGTTAGCTCGCATAGGTAAAAGTCATAATGTACCTACCATGATGGATTTAGGTAGTGGTGTTATGGTGGACTTAGCGCTGCAGGGGATAGACCATGAGCCCACCGTCCAAGAAGTAGTCAATGCAGGTGTGGACATCGTCACTTTTAGTGGTGACAAGCTACTAGGCGGGCCACAAGCCGGCATCATCGTGGGCAAAAAAGCCTTTATTGATGCCATGAAGAAGAATCCACTTACTCGTGCGTTAAGGGTGGATAAACTGTGCCTCACTATGCTAGAAGGTACGCTACGTATTTACAGAGATGGTAATCCCATGGAAATGATTCCCACCCTACACATGATGGCCATGCCCATGGAACAGCTTGAAGAAAGAGCAAATCGCTTAAATGACATGCTGAGTACTATTAAGGACGTTAACTGCTGCGTAGTACAGGTAAATTCAGCTCCTGGTGGCGGTTCGTTACCAGGCCAGCAACTGCCTTCTTTCGGTGTGTCAGTGGAAGTCGGTTCCATGAGCGAAGTGGAGCTGGAACGTAGACTGCGCCAGCGGGACATACCCATCATATCGCGCATAGTGGAGAACAAGGTTATCTTGGATGTGCGCACACTGCTGGACGAAGATTTTCAGGTCATTTTTGATGCCCTTCAAGACATTGTTTCCTGCGTATGAAAAATGTAATTATTGGTACAGCTGGTCACATCGACCACGGAAAAACCACACTCATAAAAGCTCTCACAGGTAAAGACACTGACAGGCTCAAAGAAGAAAAACTACGTGGTATGACCACGGACTTAGGCTTTGCCTATTTGGATCTACCTTCTGGTATAAGGGCTGGAATTATCGATGTTCCAGGTCATGAGAAATTCATCAAGAACATGCTGGCGGGTGCCCACGGTATCGACATTGTTATGATGGTTATAGCGGCTGA
KOK=        66
KK=  229355  LL=  230374  Z=    5.09  JJ=  229355  DL=  1020
A===      111      112      113      114      121      123      124      131      132      133      134      141      143      144      211      213      214      223      224      231      233      234      243      244      313      314      323      333      334      343      413      433
B===      222      122      422      322      212      412      312      242      142      442      342      232      432      332      221      421      321      411      311      241      441      341      431      331      424      324      414      444      344      434      423      443
RRR=   10.086    1.651    0.888   12.595    0.563   -0.076   -0.556    0.896    5.122   -1.184   -0.296   22.687   26.996    0.562   -0.107    3.617   -1.727    4.050   20.397    0.549   14.451    1.256    3.186    3.912    1.901    4.353    0.062   -0.100    0.356   -0.055   -0.363   15.485
X1==    5.580    1.372    0.347    2.115    0.829   -0.255   -0.651    0.990    1.700   -0.536    1.196    6.609    3.894    0.632    0.287    4.306    1.057    3.089    4.011    0.397    2.626   -0.797    1.939    2.483    1.781    2.545   -0.507   -0.155   -0.433    0.378   -0.154    6.056
X2==    1.807    1.203    2.558    5.954    0.678    0.297    0.853    0.905    3.013    2.209   -0.247    3.433    6.932    0.889   -0.371    0.840   -1.633    1.311    5.086    1.383    5.503   -1.575    1.643    1.575    1.068    1.711   -0.123    0.641   -0.822   -0.146    2.363    2.557
CD1=       14        6        3        7        5        2        2        4        5        1        4       15        8        4        4        9        5        7       10        3        5        1        5        7        4        6        1        1        1        2        2        9
CD2=        7        6        8       12        5        4        4        5        9        7        2        8       13        3        3        5        0        6       11        6       13        0        5        4        5        5        3        4        1        2        6        6
CAAACGGTTTCCTCTAAAGGATGGTATGCCCAAAGAGGAGCTTAAAGAAAAGGTGCTCAGGGAAGCCAAGAGCAAGCAGTTTGATGTAATGCTTTGGCTCATGGAACAAGATGGGTTGATCCAAGCTAGGGAACAAGTAGTTTGGTTGAAAGGCTTTACTGCCACGCTTTCTCCAAAGGACCAGCAGATAAGAGAACGCATCTTAAAAGAGCTTTCAGTGTCACACTTCAAGCCTCTTAAGGAAGAAGAAATTCTGAAATCTACATCAGAGGCGCCAGTACTTCACTTCTTGGTCAAGACAGGAGATGTGGTCAAACTGCCCAGTGGAGAATATCTCGCGGGAGCTGCAGTGGAAGAGGCAAAAGCGCTTTTGGTGGATTACTTAAAAGAGCACGGGCAGATCACTCTTGGGGCCTTTAGGGATATGCTTGGCGTCAGCCGACGGGATGCATTAGCCCTACTTGAGTATTTTGACGCAGTTAGGGTAACAAAAAGGTCTGGAGATACCAGGGTTTTGGCTTAAAGTACGCGCTGTGGCTTAGAAAAGCCGTCGTCGGCATAAAAGTAAACTCCTGAAAAGGAGAGATTGTATTCCCTAAGTAGCTGTAGAAGTTCTTCCTTCGTGATGTGCTGTACCTTGGCTGCTACCCCGCAGCTGGAGCTAATCTCTCTGGGCACGGGAATCAGCTGGAATACTAAAGGGCCATTTCTTGCTTTGTCTTCGAAAGCCATAGCGTGGTGAACAGAAGGAAAGGTTATTAAATAGTAGCCGCTAGTGCTATGTTGTTCCAAGTTATAAAAGACACCTCCTATATTTGTCCAGCCCTGTCTGCGTTTTTGGCCCTTGTCTATATAATTGTGCACCAGCAAAGTGCTCAAGTAAATACTCCATCGTGTTCAAAAGTTTTGGTTTCCATTGTTTTTACTTTGCTTGAAAAGACGTTTTTGGGGTGATGTTACAATCAAAAGGAGGTGAAAAGTCCTTGATTAAGCTTGTACTCATTGACATTGATGGAACAT
KOK=        67
KK=  237935  LL=  238804  Z=    5.97  JJ=  237755  DL=   870
A===      111      112      113      114      121      123      124      131      132      133      134      141      143      144      211      213      214      223      224      231      233      234      243      244      313      314      323      333      334      343      413      433
B===      222      122      422      322      212      412      312      242      142      442      342      232      432      332      221      421      321      411      311      241      441      341      431      331      424      324      414      444      344      434      423      443
RRR=    8.592   -0.331    6.235   36.378    0.016   -0.425    6.230    2.479   -1.298    0.577    0.742   -0.247    0.742   -0.562    5.573   -0.176    3.323    2.614   -1.090   -0.429   -0.716    0.978   -1.958   62.541   10.692   22.310   -0.175   -0.901   -1.314   -1.054   -0.591    1.440
X1==    3.505    0.339    2.268    7.332    0.339    1.128    2.138    1.537   -0.867    0.932    2.000   -1.292    2.000   -0.291    0.981   -0.202    1.425    1.333    3.611   -0.202    1.276   -1.376   -1.376    7.421    3.961    5.248   -0.101    2.628   -1.203    2.159    0.377    1.319
X2==    2.451   -0.976    2.749    4.962    0.048   -0.377    2.915    1.613    1.497    0.619    0.371    0.191    0.371    1.934    5.681    0.872    2.332    1.962   -0.302    2.121   -0.562   -0.711    1.424    8.427    2.700    4.252    1.727   -0.343    1.092   -0.488   -1.569    1.092
CD1=        7        3        5       11        3        4        5        4        1        3        4        0        4        1        4        2        4        5        8        2        4        0        0       11        7        8        2        5        0        4        2        3
CD2=       10        2        8       13        4        2        8        6        5        3        3        4        3        6       15        4        7        5        2        6        1        1        4       15        6        9        4        1        3        1        0        3
TTACTTCCAAGTGTGCTTCCACATTGTTTTGGCTGTTTAGTAGCCTTTTTAGCTTCCTTGAAATACTGGGTTTTACTTGTACCATGGGAATCATTTTTAGTTCCCTTAAGTGACTCTCATTTAGAAACAAACCCCTGTAGGTGTAAGCATCTATATCGCGTTCTTGGTACCATATAACGCCCAATGCGCCTTTTTCTGATGCTTTGTACAAAGCCACTAGCGGTTCCTCATCAGTGAGTACTATCTTTCCGGTGGTATTTGACCAATCTGGCAAAGGAATTACCAAAGAGCCCTCAGCTGTTCCACCAGGTGAGTAAGGCACTACAGCCAGTGTATGTTCCTGAGTGGAACAAAGCAGCTCCTTATGGGGACTTACCAGTTCACAGTATCCATCGGTTAGTTCCCAGCCCAGAGGCATGGTCAATCCCATAATGGTTTCTTTCCCGTCGTATTGGTAAGTACGTGCGACTACATCTAGCTCTAAATTAGAAGCTTCTTGTGAAATGATTTCTGCAGCCTCAATTAGCCCAGCAGTTCCTTGTAAACGATCCATTGAAGACAAAAGCCCCCAAACCTTTTTTGCGGGATCCATTCACGCATCACCTCAAGAACAGTTTATCTCACTTATTGCATAATATAATGAAATTGTGAGGCCGTTAGTTGCCAAAGTTATTCGAGATCCTCTTTACGGTGACATAAGGTTGAACTTCTTAGAAGCTGCCATTATGGATCATGTGGCTTTCCAAAGGCTGAGAAGGATAACACAACTGGCTGGAGCCCCTTTTGTGTACCCAGCTGCTGTCCATACACGTTTTTCACATTCTTTAGGAACCATGAACGTGGCAAAGCTTTACGCTGATGCGCTGGAGC
KOK=        68
KK=  245825  LL=  246844  Z=    5.67  JJ=  245795  DL=  1020
A===      111      112      113      114      121      123      124      131      132      133      134      141      143      144      211      213      214      223      224      231      233      234      243      244      313      314      323      333      334      343      413      433
B===      222      122      422      322      212      412      312      242      142      442      342      232      432      332      221      421      321      411      311      241      441      341      431      331      424      324      414      444      344      434      423      443
RRR=    6.753   -1.740   11.035   24.238    0.126   -0.314    0.612    1.031    0.199    0.264    0.672    6.695    2.918    5.253    2.051    0.592    1.381   -3.546    3.833   20.563   -0.101   -0.991   -0.294   68.000    3.087   20.357   -2.056   -0.143   -0.095    0.039   -0.194    0.548
X1==    1.689    2.356    3.706    5.311    0.600    0.640    0.482    0.423    1.822    0.457    0.896    3.086    3.892    2.194    1.771   -0.542    0.482    2.336    3.112    4.187   -0.514   -0.832   -0.158    6.287    2.446    4.641   -0.514    0.492    0.175    0.175   -1.351    2.444
X2==    3.999   -0.739    2.978    4.564    0.210   -0.491    1.271    2.438    0.109    0.577    0.750    2.170    0.750    2.395    1.158   -1.091    2.866   -1.518    1.231    4.911    0.196    1.191    1.865   10.816    1.262    4.386    4.002   -0.290   -0.544    0.224    0.144    0.224
CD1=        5        7        8        9        4        4        3        3        6        3        3        6        7        4        6        2        3        8        8       10        2        1        2       10        6        8        2        3        2        2        0        5
CD2=       15        3        9       14        5        2        6        8        3        3        4        9        4        8        7        1        9        0        5       11        2        4        5       21        4       10        7        1        1        2        3        2
TATAGCCCTTCTGTTCCAAAGAAAGAGTTAGATCCACCAAACCCAAGGAATCCACACCCAAGCTTTCAAAACTGGTCTCCTCAGTCAAGCCCTCTGTTGGGTAACCATTTTCTTCCAATAAGCTCTTTACCATTTCCATCATGTTTTTTCAAACCTCCTTGTTTTTCTTTTTAGTTTTTATCTCGATAGTATTAACGCACTTGAATCACGCAGTAAAAAAGCCTCCGTCTACGTAAATGACTTGCCCAGTCATGAAGGAAGACAGAGGTGAGAGCAAGAAACAGATGACATTTGCCACCTCTTCAGGTTCAGCCAATCGCTTTAGCAGTGTGTGCTGAGTAAAGCCATCGACGACCATTTGAGGCAACTCTGTTGTCATTTTGGTGTTAACTAAACCTGGCGCTATGGCGTTGACCCTGATACCCTTTCTTGCCCATTCTTTTGCCAGTGTTTTCATCAGGGCTTCCAAACCTGCCTTAGAAGAACTGTAGGCTGCTTGTCCAATATTTCCCCACTGAGCTACTATGGAACTCAAGAATACCACACTGCTGTTTGGCTTTAAGGCCATGTAAAAATGTTTGGCTGTTAGGAATGCACCGGTCAGGTTCGTTTCTATGACTCGTTGCCAATCAGCCAATGTGAGGAGTCCTACTGGTTTGTCCACCGTTATGCCTGCAGTATATACCAATCCATCCAATATCTTGGACCACGATCCATACTGCTTAAAAGATTCTTCGTCAGTGACATCCAAATAATGTTGGCTTTTTCTACTAAGCAGTATGGCTTTGGCACCTTCTTGTTCTAGAGCTTGAGCTGTGGCTTTTCCGATATCGCCACTTCCTACAATGGCAAACGTTTTTTCACAGAGTTGCCAGTTCATGAACTAATACCACCTTCTGACCGGTGAGTTTGGCCAGCAATGGTTCCAAGTTGATTTCCACAAGTATGTCAAAGTTCCTGCTTTCTAAGAAGGCAACAGTTCTTGTCCAATCTACTGGCTTTGCGAGAGATTCTGCCAAG
KOK=        69
KK=  263975  LL=  264964  Z=    5.90  JJ=  263855  DL=   990
A===      111      112      113      114      121      123      124      131      132      133      134      141      143      144      211      213      214      223      224      231      233      234      243      244      313      314      323      333      334      343      413      433
B===      222      122      422      322      212      412      312      242      142      442      342      232      432      332      221      421      321      411      311      241      441      341      431      331      424      324      414      444      344      434      423      443
RRR=   32.200   -1.167   -0.083    8.483    0.529    0.996    6.152   -0.301    0.226    3.179    3.133   -0.142   -1.123   20.140    6.980   11.100   -0.111   25.751    0.327   -1.166    0.111   -0.825    2.076   21.684    0.431    6.939    6.203    0.241   -2.535   -0.033   -0.555    3.952
X1==    6.837    1.655   -0.522    4.571   -0.419    0.861    2.710    0.668   -0.385    1.446    2.320   -0.278   -0.271    4.134    2.173    2.730   -0.112    6.930    1.827   -1.008    0.150    0.543    0.543    5.725    1.446    1.673    1.649    0.551    1.822   -0.516   -0.271    2.602
X2==    4.709   -0.705    0.159    1.856   -1.265    1.157    2.271   -0.451   -0.588    2.199    1.350    0.510    4.148    4.871    3.212    4.066    0.986    3.716    0.179    1.157    0.737   -1.519    3.822    3.788    0.298    4.148    3.762    0.437   -1.391    0.064    2.050    1.519
CD1=       18        7        2       12        3        4        8        4        2        4        6        3        2       10        8        7        3       13        6        1        2        3        3       12        4        5        4        2        4        1        2        5
CD2=       11        2        3        5        1        5        6        2        2        6        4        3        8        8        9       10        4       10        3        5        4        0        8        7        3        8        9        3        0        2        5        4
GAGCCACCACGTCTTTGGTTTAGGGTAGCCTGTCCCATGCCAGTTGGTGTGGCATTGCTCACTCGTGGTGAAGATGAGGTCATTGCCAGGAAAGGTTTTGCTGGATTAAAACCTGCTGAAATGGCTGAATTCCCTCTAAAGGAAGAGCAGTACCGTGCCATAAAACCGGGCGATAAGCTTCAATTAAAGGTGGCACAGCCATGACTGAGGAATATGAGCAAAACAAAACAATGGCGTTTACCTGCATCGTTTGCCCAGTGGGCTGCACCCTAAACGTTACTGTGGGAGAAGGCAATAACATAAAGGTTTTAGGTAACAAATGCCCCAAGGGAGCCGAATACGCACTTAGGGAAGTAACAAATCCTCAAAGGTATGTTCAGAGCACAGTGGTTCTGCTGGGTAGCAAGACTGAGCGTAGGTTACCCGTAAAAACTGACAAACCTGTTCCTAAAGACCGCATTTTTGACGTCGTTAAGGAAATACGAAAGGTAAAAGTAAATGCTCCTGTGAAGGTGGGCGACGTGGTTCTGGAAGATGTTCTTGGACTTGGCGTAAATGTGATTGCCACTAGAACAGTGGAGGAGTAAAGGAAAAAACTCACATAAATTGGTCGGCTGTTTCTAATTATTCTAGCCTGTCCTTATCTTAGCTCTAACGTACTTACCGCCTGAGTACTCTTTTTGCCGCTTTGAATACCCTAGGCATATGCATTCTTACGTAGGATTTTATATCCTCCCAGGCGAACATGTAGCTTTCTCCAATGGAAATAAGAAACCTGATTGGTAGTTTTGGTGAGAGGATAATGTTGTCCATCATTCGGCTGAGTCCAGAGTTTTCACCGTGGCTTCTGTAAAAACGCCTGAGGAAACCAAAATACACGGCAAAAAATGCGACTTCTTCCTTTGAAAAATTGGGCTGGTCAAGAAAAGTGAACTGGGTGTAATCAATGGGAAGTTTCACGTAACCTTTTTCCACACTGATCTTGTAAAG
KOK=        70
KK=  269555  LL=  270364  Z=    4.67  JJ=  269555  DL=   810
A===      111      112      113      114      121      123      124      131      132      133      134      141      143      144      211      213      214      223      224      231      233      234      243      244      313      314      323      333      334      343      413      433
B===      222      122      422      322      212      412      312      242      142      442      342      232      432      332      221      421      321      411      311      241      441      341      431      331      424      324      414      444      344      434      423      443
RRR=    0.663    1.127   34.578   23.247    1.678    0.701    0.513   -0.584   -0.236    0.106   -3.010    0.076   -0.101    5.874    1.594    0.684    0.112   11.746   13.625    2.752   -1.922   -0.004    0.622   43.081   -1.147    8.121   -0.400    0.384   -0.328    0.107    0.225    0.107
X1==    0.847    0.744    5.893    5.159   -1.682    2.126    3.140    1.522   -0.717   -0.328    2.228    0.828   -0.673    3.888    0.744    0.705    0.122    2.696    5.336    2.837    2.121   -0.019    2.811    6.115   -0.328    1.503   -0.379    0.998   -0.337    0.513    1.503    0.513
X2==    0.783    1.514    5.867    4.506   -0.998    0.330    0.163   -0.383    0.330   -0.324   -1.351    0.092    0.150    1.511    2.142    0.970    0.917    4.357    2.554    0.970   -0.906    0.221    0.221    7.045    3.502    5.405    1.055    0.385    0.974    0.208    0.150    0.208
CD1=        4        4       10       11        0        5        8        4        1        1        5        4        1        9        4        3        3        6       12        6        4        2        6       13        1        4        1        2        1        2        4        2
CD2=        4        5       12        8        1        3        2        2        3        2        0        2        2        3        6        4        3        9        5        4        1        2        2        9        8        9        4        3        3        2        2        2
TCATTGAGGAGTCAGAATCCATCGAGGCAGCGGCAGCTACCAGCCTCTATGAAGAACTGTGCAGTACTTTCCTGAAGGATTACAAAGTGGGGCTTTTGCACGGAAAAATGAACAAAGAAGAAAAGAAAAACGTCATGGATGAATTTAGGAAAGGTTCATTGCAGGTTCTTGTTTCTACCACTGTGATTGAAGTAGGTGTGGATGTGCCAAATGCCACTGTCATGGTTATTGAGGGCGCTGATCGCTTCGGGCTTTCACAACTACATCAACTCAGGGGTAGGGTGGTACGAAGTTCTTATCAAGCTTACTGCTATTTAATAGCAAATGCGAAGACGCAGGAGGCTGTTGAACGTTTGGAATCCATGGTCAAATACAGTGACGGTTTTGCCCTTGCTGAGAAGGATTTGCTTCTTAGAGGACCTGGTGAACTCATGGGGGAGCGTCAACACGGTTTTTCCGGTATGCGTGTGGCTGATCTTATAAAAGACATGAAAATGCTGGAACCGGCTCGTCAAGATGCTGAACGTTTAGTAAGTGAAGATCCAAATTTGGAACGACCTAGTTCCAGTTTCCTAAGACGTTACCTCCTTAAGGAGTTTGGTGACGCCAGTTTCCTTCTGGGTGTGGCTTGAGAAGATGGTAGAAGAGGAAAGTCGACGGCTTCATCTTAACGAAATGCAACTTCCTTTGCCACCAGCGTTGTTCGAAGGTTTGGATTTGGATTGTGTTAGATTCTATCCTCCTGAAGAGCTTGAAGAACAACTGCGCTTACAGATTGCCGACTACGCAGGTGTGGATCCCTCTTTCGTT
KOK=        71
KK=  298415  LL=  298744  Z=    6.07  JJ=  298175  DL=   330
A===      111      112      113      114      121      123      124      131      132      133      134      141      143      144      211      213      214      223      224      231      233      234      243      244      313      314      323      333      334      343      413      433
B===      222      122      422      322      212      412      312      242      142      442      342      232      432      332      221      421      321      411      311      241      441      341      431      331      424      324      414      444      344      434      423      443
RRR=    1.631    0.168    3.463    2.373    2.284   -0.479   -0.051   -0.330    3.114   -1.256   -0.268    0.018   43.390   -0.022   -0.723   -0.263   -0.131   -1.557   25.011    0.742    0.369   -0.307   -0.078    0.269    6.761    0.367   -0.316    0.066    0.406   -0.455   -0.268    0.602
X1==    1.993   -0.962    1.303    2.016    3.038   -0.666    0.059    0.303    4.334   -0.482    0.318    0.016    5.318    0.037   -0.962    1.334   -0.941   -0.637    6.100   -0.666    0.539    0.348   -0.652    0.080    1.518    2.318   -0.461   -0.334   -0.472    0.528    0.318    0.528
X2==    0.818   -0.174    2.657    1.177    0.752    0.718   -0.861   -1.088    0.718    2.603   -0.842    1.177    8.158   -0.596    0.752   -0.198    0.139    2.445    4.100   -1.114    0.685   -0.880    0.120    3.377    4.455    0.158    0.685   -0.198   -0.861   -0.861   -0.842    1.139
CD1=        3        0        2        3        4        0        1        1        5        0        1        1        6        1        0        2        0        0        7        0        1        1        0        1        2        3        0        0        0        1        1        1
CD2=        2        1        4        2        2        2        0        0        2        4        0        2        9        0        2        1        1        4        5        0        2        0        1        4        6        1        2        1        0        0        0        2
GTGAAATCGGTGAGCGTTCACTTGAGCTTGCCACAGCGCTCTTTATGGACAGTGACTTCTACTCAAACTGCTCAAGGTGCTGTGTATTTGACTTTAAAACCAGGCTACAGCTTGAGTGCAAACCAAGTGGAAGCCATAAGGCAGTTGGTAGCTCACGCTGTGGAAGGGATGAGTCCAGAGAACGTTGTTATAGCTGAAGCTAGCACGGGTATTCTAGCTGGTGATCTTGCTCAAAGCGGTGTTGACAAGGGCTACCTTGAAATAAAAAAGCAATTGGATGAGTTGTATGCTTCCAAGATAAGAAGCTTTCTGGGACAGACTTTTGGACCA
KOK=        72
KK=  299135  LL=  300064  Z=    5.87  JJ=  298955  DL=   930
A===      111      112      113      114      121      123      124      131      132      133      134      141      143      144      211      213      214      223      224      231      233      234      243      244      313      314      323      333      334      343      413      433
B===      222      122      422      322      212      412      312      242      142      442      342      232      432      332      221      421      321      411      311      241      441      341      431      331      424      324      414      444      344      434      423      443
RRR=    6.474    5.068    0.083   -0.890    2.612    1.118    3.419    0.532   -0.478   -0.788    0.041   20.786   85.230   -2.027   -0.608    0.320   -0.515    1.285    7.665    3.367   20.361    0.569    8.359    2.571   -0.117    1.247   -0.934   -2.026   -0.175   -0.643    0.092    2.564
X1==    3.500    2.820    0.231   -0.201    1.095    0.707    1.533    1.477    0.707   -0.542   -0.805    6.976    9.436   -0.477    1.095    0.707   -1.617    0.382    2.909    2.130    3.261   -1.298    4.163    1.984   -0.542    1.926   -0.264    1.812   -0.349   -0.349   -0.123    2.188
X2==    1.850    1.797    0.360    4.436    2.385    1.581    2.230    0.360   -0.677    1.453   -0.051    2.980    9.033    4.247   -0.555    0.452    0.319    3.366    2.635    1.581    6.244   -0.438    2.008    1.296    0.215    0.648    3.535   -1.118    0.501    1.842   -0.750    1.172
CD1=       11        8        3        3        5        3        5        5        3        1        1       16       16        2        5        3        0        2        6        5        5        0        7        5        1        5        1        3        1        1        2        4
CD2=        5        6        3        8        7        6        6        3        2        5        2        6       15        7        2        4        3       11        8        6       15        2        6        4        3        3       10        1        3        5        1        4
GATAACGCTAGAGGAGATGTGGCTTTGGTAACGTCCATGCCGTTTGCTTCATTAGCTCGTGAGAAAGAAGCGCAGGAGGCTCAGCTGCTAGCCGAGGCTCAGAGAAGAGCTCGGCTCTACAGCTACATAGCCATAGCAGTTGTAGCGTTGCTAATATTGGCTATGGTTTTCATTTTGTTGAGACGCAGCAGAAGAACAGCTCCCGCACCTGTACCTGCTGGAGCTGGCTTGGGAGAAGCACTTGGTCAACCTAGACCAATTATTAGCCTAGAAAGGCCACTTACACCTGAGGAGGAAAAAATAAAACTTGCCATGGAAGAGATACAAAAAGCTCTGCAAGAGCATCCCAATGACGTGGCAGATCTGGTGAGAATGTGGATGCAGGAGGAGTGGCGGTAAAGCTAATATGGCGGAAAAGAAGAAGATATCAAAAGCTGCTATTCTCATGATTGCTTTGGGAAGGGATCTAGCAGCCAAGATTATGCGGCAGCTCAAGGAAGAGGATGCGGAAAAACTAGCTCTGGAAATATCTTCTGTCACGGACTTGGATGAGCGGACGAAAGCCAACATATTGGAAGAATTTGTTAACGTGGTCAAAGCTAAAGAATTTCTTGGTCAAGGCGGAATAGAGTATGCAAAGGATCTTCTTGAGAGAGCCTTTGGCCCACAAAAGGCAAAAGAAATCTTAGAAAGACTAATGGAAGCGGTTCAGGTTATGCCTTTCGAGTTCTTGCGAAAACTAGATGGTCAACAAATAGCCAACCTTATTCAGAATGAACATCCCCAAACTATTGCCTTAGTAATGAATTACCTGAATCCTGACCAAGCTGCCATTGTTTTTACATCGCTTCCACCTAACCTGCAAGCTGAAGTTGCTTTCAGAATGGCGGTGCTGGAAAGAACGTCTCCTGATATCATAGAAGCCATCGA
KOK=        73
KK=  329045  LL=  329824  Z=    4.73  JJ=  328895  DL=   780
A===      111      112      113      114      121      123      124      131      132      133      134      141      143      144      211      213      214      223      224      231      233      234      243      244      313      314      323      333      334      343      413      433
B===      222      122      422      322      212      412      312      242      142      442      342      232      432      332      221      421      321      411      311      241      441      341      431      331      424      324      414      444      344      434      423      443
RRR=    8.795    1.196    0.194   15.539   -0.262    0.590    1.916    6.617   -0.079   -0.184    0.910    8.544    0.910   -0.378   14.913    0.590   -0.054   36.375    2.508    0.781    0.444   -0.173   17.708    4.091   -0.307   -1.303    3.576    0.347    2.578    3.008   -0.204   -0.536
X1==    2.931    1.372   -0.660    3.725   -1.067   -0.571    2.141    2.260    0.190   -0.194    0.907    2.520    0.907    2.697    4.420   -0.571   -0.370    5.069    1.714    0.950    2.744    0.275    5.762    1.656   -0.194    2.411    1.793    0.228    2.686    1.746    0.155   -0.134
X2==    3.001    0.872   -0.293    4.171    0.246   -1.033    0.895    2.928   -0.414    0.946    1.003    3.390    1.003   -0.140    3.374   -1.033    0.146    7.176    1.464    0.822    0.162   -0.629    3.073    2.470    1.582   -0.541    1.995    1.525    0.960    1.722   -1.312    4.011
CD1=        8        5        1        9        1        1        6        5        2        1        3        7        3        7       10        1        2        8        5        3        4        2        9        5        1        5        3        1        4        3        2        1
CD2=        7        4        2        7        3        1        3        7        2        4        3        6        3        1        8        1        2       15        4        4        3        1        6        4        5        1        6        5        3        4        0        7
GCAGAAGTGCATCCAACAAATGCGTCTTGGGAGCTCGAATCCTGCTACTGCTCAGGTAGCAGGAGGGAAGCACCCACCTGTGTGACAGGGACGCAGCTTTCTGGCCCTTTACGGCACGGCGGGTTTCTTTGAAGAGGGGAGGCATGATGTTGACAAATTGGCAAGTGTTTTTTATCGCTTTTCCGCTTTGGGTATTTGCCGTTACGCTAATTGTGTTTCTCTTTTTAATTCTTCAAGCTTTAAGGAAGTATGGTGACGAAATAAAAAAGAGTTTAGAAGATTTGCAGGTGGACATAAAGCAGATTACCAGCAGCGCGGCTACAGAGGTTCCGGAAATCTTAAGAAATGCCAGTGAGACTTCCGAAGAAGTCAAGCAAATTACGTCCAACTTAAAACAATTCAGCGCAGTCCTTCCATATGTGGTAAGACCAAATTGGACAACGATTGCTTTGAAGGTGCTCCCGTCCGTTCTATCGTTCTTGCACATCGGCAAAGGTAAGAAGGTAAAATAATACAAAGGGGGTGTTTGGCATGTTATTAGGCAGGCTTATGGCAAGAGGTGACCAGACGGTTGAAAAGAGAAGTTGTTCCTGTTGGGGTCCGTTTTTTGCTGGACTCTTGCTCGGCGCCATAATTCAAGGTGCTTTGACTCTGTTAGCTCGCTGCAAAATGGAGAATGAATGCCTATGGTGCGAAGAAGATGAAGAGTGTGAAGAGTGCCAGGAACATGAAGAAGAAAAAGAGTAGTAAAAGTCTGGCTTCATCAAATATGAAGCGAAA
KOK=        74
KK=  336545  LL=  336994  Z=    7.04  JJ=  336335  DL=   450
A===      111      112      113      114      121      123      124      131      132      133      134      141      143      144      211      213      214      223      224      231      233      234      243      244      313      314      323      333      334      343      413      433
B===      222      122      422      322      212      412      312      242      142      442      342      232      432      332      221      421      321      411      311      241      441      341      431      331      424      324      414      444      344      434      423      443
RRR=    0.777   -0.025    0.700    0.915    2.759    0.365    0.264   -1.326   -0.380    2.621   -0.130   -1.279   -0.850    0.785    3.909    0.944   -0.454    0.313    7.556    3.947    1.036    0.921   14.624   94.441   -0.625   -0.130    0.011   -0.432    0.020    0.005   -0.130   -0.010
X1==    0.426    0.031    0.420    0.346    1.031   -0.979   -1.060    1.420    1.021    1.414    0.339   -0.654   -0.661    1.255    3.031    2.021    1.820    0.274    2.331    3.021    1.010   -1.066    4.664   11.470   -0.586    0.339    0.010    0.408    1.332    0.332    0.339   -0.668
X2==    1.824   -0.788    1.666    2.645    2.675   -0.372   -0.250   -0.934   -0.372    1.854   -0.383    1.956    1.287    0.625    1.289    0.467   -0.250    1.145    3.242    1.306    1.025   -0.864    3.136    8.233    1.066   -0.383    1.025   -1.061    0.015    0.015   -0.383    0.015
CD1=        1        1        1        1        2        0        0        2        2        2        1        0        0        2        4        3        3        2        5        4        2        0        6       14        0        1        1        1        2        1        1        0
CD2=        7        1        5        6        6        1        1        1        1        4        1        5        3        2        4        2        1        2        4        3        2        0        4        9        3        1        2        0        1        1        1        1
TCTTACTGACTGTGGGAGTGGTTTCCGCCATAACCTTCAACGTGGCTCGAAGCAGACAGTTTTCGGATACCAGAGACTTAATAGAACGTGAAATAAGATCTTTACCTTATTTTTGTACGTTTTTGGCTTACATGGTTGTTGCCGCCATTTTTAACCGTCAGGACTGGTCCCCAAAATGGTTGGTATTCCTGACTTCTACCATGGGCATTGGCTTGGGCATATGCGGCTTTATAAACCTTTTCTGGAAAGTCTCTTTTCACACATTTGCTTCCTCAGCCATGGCAACCATGTTCTTCATGGTCACCAGCAGTTGGTGGAGTTTGGTGCTGCTGCTATTAGTTAGTTTGGTTATTGGCTGGTCAAGAATCCGGCTGGGTGTACATACGCCCATGCAGGTGCTCATAGGTTTTCTATTGGGTATCTTTTTGCCCATATTATGTGCAATGAGTT
KOK=        75
KK=  343505  LL=  344524  Z=    6.57  JJ=  343475  DL=  1020
A===      111      112      113      114      121      123      124      131      132      133      134      141      143      144      211      213      214      223      224      231      233      234      243      244      313      314      323      333      334      343      413      433
B===      222      122      422      322      212      412      312      242      142      442      342      232      432      332      221      421      321      411      311      241      441      341      431      331      424      324      414      444      344      434      423      443
RRR=   18.825   -0.980    0.088   13.410   -0.299   -1.319   -0.149    3.449    3.142    1.569   -0.012   -0.449    1.849   -0.407   -0.574    0.495   -0.087    4.811    7.187   12.443   -0.445    0.177   13.736   53.404    5.571   39.613    3.995    0.386    0.051    0.457    1.983    0.051
X1==    4.582   -1.482    0.043    5.920    0.567    2.165    1.276    2.400    2.794    2.228    2.014   -0.558    2.627    1.132   -0.457    0.906    0.744    1.184    4.460    2.165    0.245   -0.895    2.374    9.211    1.503    5.075    2.568    0.655   -0.588   -0.588    1.402   -0.588
X2==    4.109    0.661    2.054    2.265   -0.527   -0.609   -0.117    1.437    1.124    0.704   -0.006    0.805    0.704   -0.359    1.256    0.546   -0.117    4.063    1.611    5.747   -1.817   -0.197    5.786    5.798    3.706    7.806    1.556    0.589   -0.087   -0.777    1.414   -0.087
CD1=       14        1        3       16        5        6        6        7        7        5        6        3        7        6        3        4        5        4       11        6        2        1        6       20        4       11        5        2        1        1        5        1
CD2=        9        4        6        5        2        2        2        5        5        4        2        3        3        1        5        4        2       11        5       13        0        2       11        9        9       13        6        4        2        1        4        2
GGGTGGCACTGGCAAGGGCTTTAGTGAGAAGGCCACAAGTTTTCCTCATGGACGAGCCGTTATCCAACCTTGATGCAAAACTAAGAACCCAAGCCAGAGGTGAACTACTCAGGTTGCACAAGGATTTTCCAACTACGACCATCTACGTTACTCACGACCAAGTGGAAGCAATGACTTTGGGTGATCGTGTGGCTGTGATGATGGAAGGTACTTTGCAGCAGGTGGATAGCCCACAAATGCTGTACCTTTATCCGGCGAACCAGTTTGTAGCTGGTTTTGTTGGCACGCCTCCTATGAACTTTCTTACCATGGACATTGTTACTGAAGAAGGTCAAATGTACTTGAAGCACAACGGGTTGAAAGTGCCTGTTACAGCAGACATGGCAGTTGGGCTCAAGGATTATCCCAAAAACAAAGTTTTGATGGGCATAAGACCTCAAGATGTTCATTTGGCTGACGAAGCCAGAATGATTGAGAATTCTGGCTGGGTTTTGCACTGCATTAGTGATGTAGCAGAAAGACTAGGTACAGAAACATATGTACACTTCACCCTGGACGACTTTGAGCTGGTGGGACGCGTTTCTGCTGTGCGCACAGTTTCCATGGGCATGGAGTATGACATTTACATGGATATGACTGGTGCTCATCTGTTTGATCTGGATACCGGAGTACGAGTGTGCAGTGGCACTGCTCCAGAAAAAATGGAAACCAGGTTAGGACTGAAGGCAGAGCCACAGCTGAGAACGGCTGAGCAGTCTGAAGAGTAAGAAAAGGAACAGAGCATTCTTTTATTGAGCAGTAGGGAAATAACATTTTTACATCTGTATAGTCATGGAGAAAAAAGAAGAGAGAGTGTCAAAGCGTAGTAAAAAAACTAATGAAAAGCCAGTAGTCTTGGTGGCTGACGATGAGCCTTCCATAAGGGAACTGGTTCAAACTGTTCTTTCTCAGCAGTCTTTGGAAGTGGTTACCGCATCGGATGGTGAAGAAGCACTTAAGGTCTCAGAAGCTCAGGTTGTT
KOK=        76
KK=  179076  LL=  180065  Z=    4.97  JJ=  179076  DL=   990
A===      111      112      113      114      121      123      124      131      132      133      134      141      143      144      211      213      214      223      224      231      233      234      243      244      313      314      323      333      334      343      413      433
B===      222      122      422      322      212      412      312      242      142      442      342      232      432      332      221      421      321      411      311      241      441      341      431      331      424      324      414      444      344      434      423      443
RRR=    5.500    3.656   10.311   30.208   -0.080    6.701    4.478    2.614    0.008   13.436    5.793    6.697   -2.117    0.186    0.007    3.427   -0.794   11.416    0.940    0.008   17.851   -0.379    7.469    4.052    0.258    8.863   -0.043    4.814    0.004   -0.685   -1.659    0.063
X1==    3.770    1.754    2.429    4.426    0.170    1.435    1.073    1.768    0.007    4.246    2.884    3.366    1.451   -0.631    0.170    2.148    0.501    2.541    1.436    0.007    3.795    0.240    2.561    2.074    0.664    2.168   -0.074    2.319   -0.066    0.905    2.168   -1.037
X2==    1.459    2.084    4.245    6.826   -0.469    4.670    4.173    1.479    1.082    3.164    2.009    1.990   -1.459   -0.295    0.042    1.595   -1.585    4.492    0.655    1.082    4.703   -1.579    2.916    1.953    0.388    4.089    0.587    2.075   -0.061   -0.757   -0.765   -0.061
CD1=       12        7        6       12        4        4        5        5        2        6        6       10        4        2        4        5        4        5        5        2        5        2        5        6        2        5        1        3        1        2        5        0
CD2=        6        8       11       12        3       13        9        6        6        9        5        5        0        1        4        7        0       14        4        6       13        0        7        4        4        8        5        7        2        1        1        2
ATCAGAATAGTAGATGACGGGAAGGGTATGAGCCCACACTTAGTGGAAAGAGTGACGGATCCCTTCTTTACCAGTAGGAAGGAACGCCGTTTCGGTCTGGGAATTCCATTTTTTAAGGATTTGGTTGAGCAGTGCGGAGGTACGCTTACCATCAAATCTAAAGAAGGGGAAGGGACGATTATCGAAGGAAAGCTGAAATTATCTAGTGTGGATCTTGTTCCCTTGGGTGATATGGGTTCTACCATTGTTTCGTTGCTTGTATCCAACCCAGAACTTAATCTGGTTTATCGTTTCACGTTAAATGATTACTCATTTACATTCGACTCTGCACAAATCAGAGAAGTTCTTCAAGGAGTAAACATTACAGAGCCTTCCGTACTCAATTGGATTAAAGATTACGTAAATGAGGGAAGCATTGAAATTCTTCCCAACATAAATATTTCCAAGAAAGAGGGGGCAAAAAAGGATTATGAAGCAGATTAAGACCTTAGAGGATCTGCAAAAAATCAGAGAAGAAGCCTTACGCAAGGTAAACATCAGAAGTGATCGTTCAGGAACAAGAATTACTGTGGGCATGGCAACTTGCGGCATTGCTGCTGGTGCCAGACCTGTGATGATGGCCATTTTGGATGAGTTGGAGAAGCGAAATGTGACGGGTGTTACCGTGGTAGAAACGGGCTGCATTGGACTCTGCAAGTTTGAACCCATCGTAGAAGTGTACGTACCTGGCCATGAGAAAGTTACTTACATAAAGATGGATCCTGATAAAGCTAGGCAAGTAGTTGTAGAACATGTCATAAATGGACATCCCATTAGGGAATGGACGTTGGAAAGCGCTGAACTGGAGTAAAGGTCGTTCTTGGAGGTGAAGAAGAATGCTTTATAGATCACACGTAATGGTATGTGGAGGCACGGGGTGCACTTCTTCTGGTTCCGATAATGTAGCTGCTGCTTTTGTCAATGAAATAAAGAAAGCAGGTTTAGACAAAG
KOK=        77
KK=  182436  LL=  183035  Z=    5.20  JJ=  182016  DL=   600
A===      111      112      113      114      121      123      124      131      132      133      134      141      143      144      211      213      214      223      224      231      233      234      243      244      313      314      323      333      334      343      413      433
B===      222      122      422      322      212      412      312      242      142      442      342      232      432      332      221      421      321      411      311      241      441      341      431      331      424      324      414      444      344      434      423      443
RRR=    1.558    0.582    0.207    1.565   -0.000   -0.188   -1.979   -0.401    1.105   -1.127    2.955   -0.180    0.700    1.953    3.230    0.610   -0.053    0.212   -0.365    6.886   -0.152   -1.094   25.638   30.803   24.977   48.674    0.616   -0.197   -1.645    0.326    1.447   -0.336
X1==    4.418    1.428   -0.391    1.962    0.001    0.384    1.869   -0.391    3.641    0.829    1.851    1.274    0.280    1.693    0.714   -1.245    0.517   -0.470    5.753    3.641   -0.157    0.996    4.079    7.359    4.619    4.993   -1.087    0.140   -1.127   -1.127   -1.291   -0.231
X2==    0.353    0.408   -0.531    0.798   -0.415   -0.490   -1.059    1.027    0.303   -1.359    1.597   -0.141    2.503    1.154    4.522   -0.490   -0.102   -0.450   -0.063    1.891    0.965   -1.099    6.286    4.186    5.407    9.749   -0.567   -1.411    1.459   -0.289   -1.121    1.459
CD1=        8        4        1        5        2        2        5        1        6        2        4        4        2        5        3        0        3        1       11        6        1        3        7       14        6        8        0        1        0        0        0        1
CD2=        2        2        1        2        1        1        0        3        2        0        3        1        4        2        7        1        1        1        1        4        3        0        8        5        9       12        1        0        3        1        0        3
TTGTGGTTCAAACAGCACCTGCAGTAAGAGTGGCTTTGGGTGAGGAATTTGGCATGCCTGTGGGCAGCATAGTCACTGGAAAAATGGTAGCTGCCCTGAGGCGATTGGGCTTTGAAGTGGTTTTCGATACAGACTTTGGTGCTGACCTTACCATCATGGAAGAAGGCTCTGAGCTCATTGAAAGGCTTAAATATGGTGGGAAGTTGCCCATGATTACTTCCTGCAGCCCGGGTTGGATTAACTTCTGTGAAAAGTACTATCCGGATTTCGTGGAAAACTTGTCTACGTGCAAATCACCACACATGATGCTGGGTGCGTTAATCAAGACGTACTACGCTGAGAAGATGGGCTGGAACCCGGAAGATGTGTATGTGGTTTCAGTCATGCCCTGCACAGCAAAGAAGGTTGAAATTGAAAGGCCTGAAAATATGCACGATGGCTTGCAGGATGTTGACGCAGTCCTTACCACACGCGAACTAGCACGCATGATTAAGGAAGCTGGTATTGATTTCGTTAACTTGCCTGACGAGGAATTTGATCAGCCACTGGGCATGTCCACAGGTGCTGCAGTAATATTTGGTGCCACTGGTGGTGTCATGG
KOK=        78
KK=  212376  LL=  213035  Z=    5.10  JJ=  211896  DL=   660
A===      111      112      113      114      121      123      124      131      132      133      134      141      143      144      211      213      214      223      224      231      233      234      243      244      313      314      323      333      334      343      413      433
B===      222      122      422      322      212      412      312      242      142      442      342      232      432      332      221      421      321      411      311      241      441      341      431      331      424      324      414      444      344      434      423      443
RRR=    0.029    0.464    0.026   32.758   -1.210    0.768    3.945   -1.413    0.350   -0.958   -0.808    0.020    2.912    0.377   12.767    2.791    9.672    0.743   11.624    4.147    0.665    0.714   10.996   45.200    6.994    9.109   -0.127    0.172    3.573    0.466   -2.575   -1.428
X1==    2.262   -0.637    0.171    4.901    0.842   -0.562    2.632   -0.586   -0.562   -0.511   -0.459    0.243    1.150    0.418    4.539    1.736    2.632   -0.537    2.693    4.800   -1.280   -1.248    4.446    5.455    2.626    2.758   -0.487   -0.437    1.281    1.281    1.954   -1.218
X2==    0.013   -0.729    0.154    6.684   -1.437   -1.367    1.499    2.410   -0.623    1.874    1.763    0.081    2.533    0.901    2.813    1.608    3.674   -1.383    4.317    0.864   -0.519   -0.572    2.473    8.286    2.664    3.303    0.261   -0.393    2.789    0.364   -1.318    1.172
CD1=        5        1        2        8        3        1        5        1        1        1        1        2        3        2        8        4        5        1        5        8        0        0        7        8        5        5        1        1        3        3        4        0
CD2=        2        1        2       11        0        0        4        5        1        4        4        2        5        3        6        4        7        0        8        3        1        1        5       13        5        6        2        1        5        2        0        3
TAATGAGCTGACCAGTGCCGTAAGTGGTGGTCACTAAAGGGTTACGCTGGTGTGTTGGTACCAAGCTTAACCCAGAAGCTGCAGCCATTTCAATTACAGCTGTGCCATCGGGTAAAATGCCGTAAAAGCTGTGCACGGGCTTGCCCAATGGACCTGTAACGGTTAGTTCAATCAGCTGACCACCAAGGGCGCTAAGGAAGGCATCAACCGTACCTTCGCCACCGTCAGCAATGGGTACTTTCACTACTTCAAAAACTCCTTGGCATGCTTTGAGCAAACCCTCTTCGATAGCTTGACAAACTTGTTTTGAAGAAAGGCTGCCTTTGTAAGAATCTGGTGCTACCAATATTTTCATGTGGTGGTCACCTATTCTCTACGCAAACAATGCAAATAAGATAATGGTGGTTATGATAGTTGCTAATCCTTCCAGTAGTGTGCCCATGGTCTGTGCTTTGTAGGCATCGGTCACCTTCATACCGCTAAATTGGCTTACCACCCAGAAGTAGCTGTCATTTACGTGAGATACGGTCATAGCACCTGCACCTATTGCCATAACTGCTAATGCCAGCTGCAAAGGTGTAGTAATACCCAACTGCGGCAGCATGGGAGCCATCATGCTGGAAGTAGTAACCAAAGCCACCGTTGATGAACCCTGCGCCG
KOK=        79
KK=  223986  LL=  224855  Z=    5.19  JJ=  223656  DL=   870
A===      111      112      113      114      121      123      124      131      132      133      134      141      143      144      211      213      214      223      224      231      233      234      243      244      313      314      323      333      334      343      413      433
B===      222      122      422      322      212      412      312      242      142      442      342      232      432      332      221      421      321      411      311      241      441      341      431      331      424      324      414      444      344      434      423      443
RRR=    4.561   -0.959    0.385   11.596   -2.749   -0.022   12.587    2.851   -2.721   -0.586    0.182    7.812    5.227    0.836    2.123    1.444   -0.124    5.510    4.044    3.321    2.080    0.686    5.313   80.633    0.043    2.744    0.203   -1.638    2.601    0.124    1.350    1.776
X1==    3.271   -1.094    0.242    4.771   -1.695    0.024    3.061    3.362    2.894   -0.612    0.834    3.215    2.072    1.099    1.309    1.459   -0.516    2.080    1.263    1.459    1.397    1.425    2.137   11.885    0.133    0.834    0.539   -1.131    2.330    0.111   -1.024    1.590
X2==    1.395    0.876    1.588    2.430    1.622   -0.940    4.112    0.848   -0.940    0.957    0.218    2.430    2.523    0.761    1.622    0.990    0.241    2.649    3.202    2.276    1.488    0.481    2.486    6.785    0.319    3.291    0.377    1.448    1.117    1.117   -1.319    1.117
CD1=       10        1        3       13        0        2        8        8        6        1        4       10        6        6        5        4        2        4        4        4        3        4        5       23        2        4        2        0        5        2        1        4
CD2=        3        3        4        4        4        1        7        3        1        4        2        4        5        2        4        4        2        8        7        6        6        3        6       10        3        6        4        6        4        4        0        4
CATAAGAAAGCACGGCATGCCCGGGTTTGCACCTACTCAGGGCCACATTCCTTCTGGTGTGCCTATCATGGGCTATGCTCGAGAAAAGATACTGGAAGGCAAGCTTTCTCGGGTCATGGTTATTGGGAAGGGGAGCTTGTTCCTTAGTCGCATGACAAACCAGTTCGATGGTGTTTCCTTCCTCATTGAGAACAACAAGGGCAAAGAGGAAGAGAAGCTCGCTGAAGTGAAAGCAGGTGAGGAGGAACAGCTACGTAAACTACTGGCAGATGTTCTCCGAGACGTGGCTAACCGTCTCAGGAACGAAGAGGTGTAAAAGGACCATGGACAGAAACTTAATGGCCGACATTTTGGAACAGGTAGCCGATTTCTTGGAAAAAGGCGAATACAGAAAGAAAGTACGAGTGGGTATTACCACACTGGGCAGTGAGCACGGCACTGAGGAAATTATCCGCGGAGCTGAACTTGCTCAAAAGCTCTATGACGATGTGGAAGTGGTACTCATCGGGGCAAAGGGTAACAGTTCTCTGCATTGCTATGAAGCCGAGACGTTGGAAGGGTGCCACTGCCTCATGGAAGAGCTTCTGGACAAGCATGAAATTGATGCTTGCGTGACCATGCACTACAATTTCCCACTGGGTGTTTCCACAGTGGGAAGGCTCATAACGCCAGCCAAAGGCAAAGAGATATTGCTGGCGACCACTACGGGTACTGCAGCTGCGGATCGTGTGGAAGCCATGGTGAAGAACGCTGTTTATGGCAACATTGTGGCAAAAGCTTTGGGGATAAAAGAACCCACTGTTGGCATATTGAATGTGGATGGCGCAAGGCAAGTGGAAAGAGTACTTAATCAGCTTAAGGAAAGGGGCT
KOK=        80
KK=  242976  LL=  243965  Z=    6.17  JJ=  242916  DL=   990
A===      111      112      113      114      121      123      124      131      132      133      134      141      143      144      211      213      214      223      224      231      233      234      243      244      313      314      323      333      334      343      413      433
B===      222      122      422      322      212      412      312      242      142      442      342      232      432      332      221      421      321      411      311      241      441      341      431      331      424      324      414      444      344      434      423      443
RRR=   24.758   -0.098   10.148   23.004   -0.192   -1.539   -0.162    0.144    0.215    1.920    0.251   -0.024    4.227    0.813   -0.003   -0.275    4.158   24.602    5.271    9.434   -1.242    0.101    3.003   13.501   10.875   22.034   -0.208    6.890   -0.574   -4.053   -1.472    0.077
X1==    4.659    0.606    3.847    3.378    1.192   -0.641   -0.281    0.787    0.502    1.279   -0.828   -0.081    1.869    1.725    0.020   -0.641    3.593    5.019    1.325    3.929    0.954   -0.984    1.533    3.558    2.472    4.567    0.397    1.741    0.430    7.005   -1.503    0.430
X2==    5.314   -0.161    2.638    6.810   -0.161    2.401    0.576    0.183    0.429    1.501   -0.303    0.292    2.261    0.471   -0.161    0.429    1.157    4.902    3.978    2.401   -1.301   -0.102    1.958    3.795    4.399    4.825   -0.525    3.958   -1.336   -0.579    0.979    0.178
CD1=       10        4        9        7        5        2        2        4        4        5        1        2        5        4        3        2        8       13        5       10        5        1        5        7        7        9        4        6        3       13        0        3
CD2=       14        3        7       16        3        6        4        3        3        4        2        4        6        4        3        3        5        9        9        6        0        2        5        9        8       10        1        6        0        1        4        2
TCTCCAACAAAAGTGCTTGGTTTGCAGAACCAACCAAAGGCAATATTTTGATGCCTTTTTCTTTGAGGGTTTTCATGAAACTGGAAGGATTCCCTGCTCCCGTAGTAATCACTGGAGGCTTTTCTTCCAGCACGACCTTTATTTGGTCTTGCCAGAACTCGCTTTGAAGCATCAGATTCACGCCAAAAGGTTTAGATGTGTTTCTTCTGACTTCGCGAATTTGATCCCTGAGTTCTTCAGGTGTCATAGCAGCGCCGCCTAGTACTCCTAAGCCGCCAGCTTCACTCACTGCTGCCACCAGTGGTGCTTTTGCAACGCGTGCCATGCCACCTTGTATGATGGGATATTCAATACTAAGTAGTTCTTCTAAAGAGATCATTATTCCACCGCCACCTTAAAAACTATTTTCGCTTCACTAACCAGCGTATCCCCTTTGAAAATTTGTCCGCTTCCAAAATAGAAGCCCGCTTTTTCGTTTTCCAGCTTCGCCTTTATGGTAATGTTGTCACCTGGGAAAATGGGCTGCATGAATTTAGCCTGCTCAATCCGTGCCAGTAGTGGTAGTCCAGGTGTTTTAACCAATAGCCCCAGCGTCTGAGCCATGGCTTCAACGTGCAGTACACCTGGAAAGATAGGATAACCGGGGAAATGACCCTGAAAAAAGGGTAAATTAGGGTCCACATAATACTGCGCTTCACACATATTCCCTTCCGCCTTAAAGCTGTCAACAAACAAGAATGGCCAGCGGTGGGGAAGGGGTATCACTTTTTCCTCCAAAGCAAGGCACCTCCTGCTGCTAGTAGTACGCCCACACCCAAACCAACACCGCCAACTATCCACGGTGTTAAGGAAGATGTCTTACCTCTGGTTAACTGTGCTACTTTCTTCTCTGGCTTGTGGGTGTAGCTAACCAAACTTCGAAGTTCGGCAAACAGCTCTTCCCATTTCTCAGCCTCTTCATAGCAACTATTGCAATTTTGCAGGTGCTCA
KOK=        81
KK=  244686  LL=  245645  Z=    5.72  JJ=  244656  DL=   960
A===      111      112      113      114      121      123      124      131      132      133      134      141      143      144      211      213      214      223      224      231      233      234      243      244      313      314      323      333      334      343      413      433
B===      222      122      422      322      212      412      312      242      142      442      342      232      432      332      221      421      321      411      311      241      441      341      431      331      424      324      414      444      344      434      423      443
RRR=    3.308   -0.664    0.396   32.332    0.023    2.197   24.395    0.396   -0.116    0.031    1.759    1.299   -1.226    1.133    2.737    0.064    9.386    0.121    8.983    3.638    1.369   -0.387    1.550   69.336    4.404   45.845   13.278   -0.063    1.057   -2.519   -0.238    0.151
X1==    1.022    0.656    0.246    5.825   -0.046    1.358    5.003    0.246    1.358   -1.306    1.087   -1.283    1.876    2.759    1.358   -0.748    1.433   -0.339    2.295    3.463   -1.449   -1.423    0.719    7.322    2.574    8.195    2.761    0.246    1.087    2.666   -0.493   -0.493
X2==    3.236   -1.013    1.610    5.550   -0.508    1.618    4.876    1.610   -0.085   -0.023    1.618   -1.013   -0.653    0.410    2.016   -0.085    6.550   -0.356    3.913    1.050   -0.945    0.272    2.156    9.469    1.711    5.594    4.809   -0.255    0.973   -0.945    0.483   -0.305
CD1=        3        3        2        9        2        4        9        2        4        0        3        0        4        5        4        1        4        2        6        7        0        0        3       12        5       12        6        2        3        5        1        1
CD2=       12        2        7       15        3        6       12        7        3        3        6        2        2        4        8        3       15        2        9        5        1        3        6       18        6       13       10        2        4        1        4        2
GTGGCACCATTTGTTCTTGCAAAGCCAACACAGTTGCTACCGTTTCCACGGCGCCTGATGCCCCCAGCAAATGTCCTATCATGGATTTTACGGAGCTCACAGGTATTTCATAAGCATGATCTCCTAAAGCTTGCTTTATTGCTTTGGTTTCAATAACGTCGTTTAATGGAGTAGACGTTCCATGAGCACATACGTAGTCAATTTGTGCTGGTGTTATGCCTGCTCTCTTTAATGCTTTTTCTATGGCTATTGCTTGAGGCTCAGCAGAAGGGTCTGGAGCTGTCACGTGATAAGCATCGCAGGTGGCAGCATAGGCTACTACTTCGGCTAATGGTTTAGCGCCACGTTTTAGTGCATGTTCCAAGCTTTCCAAAACCAAAGCACCAGCGCCTTCTCCCATAACAAATCCGGAATGCCTTTTATCAAATGGTCGTGATGCAGTGGGTTCATTCAACGGTGATAGAGCTTTCATATTGTGGAAACTAGTGATACCCAAGGGAGTAATGCTGGCTTCAGAGCCTCCAACTAGTACTGCGTTTAGGTCTTCTTCTTGTTGCAGTAAGGTGTATCCTTGTCCGATGGCATCTAAGGAAGCTGCGCATGCTGTAGTGGGAGCGAACGTGGGGCCATGAAAACCGTGTTCTATGGCAATGTTTGCAGCTGCTATGTTAATGATGGAAGCTGGAACAGTGAAAGGCGAAACTGTTCTTTGTCCCTTTGTGTACAGGTTCACTATTTGGCTTTCCAAGTACTCCAGACCACCCATGCCAGATGCGAAAACCACTCCCACCGTGTATGGATCTACATCCTTTAACTGAGCAGCCTCTATTGCCTCTCGAGCTGCCACCAGGGCAAACTGAGTGAAGCGATCCAATCTTTTGACATCTTTCTTATCAAAGTACTGCAGGGGATCAAAATCCACTTCCCCTGCATATTTCACCGGCAGATCACTGTATCTGG
KOK=        82
KK=  250746  LL=  251705  Z=    4.69  JJ=  250716  DL=   960
A===      111      112      113      114      121      123      124      131      132      133      134      141      143      144      211      213      214      223      224      231      233      234      243      244      313      314      323      333      334      343      413      433
B===      222      122      422      322      212      412      312      242      142      442      342      232      432      332      221      421      321      411      311      241      441      341      431      331      424      324      414      444      344      434      423      443
RRR=    2.754   -0.145    1.084    1.935   -0.168    0.424    1.998   16.881   -0.315    0.554   -0.008   -0.160    0.004    0.004    2.326    3.004   -0.300    1.848   15.132   49.010   -0.692   -0.727   10.606   57.874    0.618   45.047   -0.269   -0.313   -1.010   -0.519   -0.002   -1.227
X1==    1.935   -0.585    1.493    1.196    0.579   -0.419    1.100    7.276    0.812    0.209    0.009   -0.153    0.009   -0.191    0.579    1.427   -0.624    1.198    8.190   10.659   -0.907    1.365    2.580   10.677    3.268    5.004    0.395   -0.438   -0.584    0.926    0.009    0.926
X2==    1.423    0.249    0.726    1.618   -0.289   -1.011    1.817    2.320   -0.387    2.650   -0.883    1.049    0.435   -0.023    4.016    2.105    0.482    1.542    1.848    4.598    0.763   -0.533    4.111    5.420    0.189    9.003   -0.681    0.716    1.731   -0.561   -0.224   -1.325
CD1=        5        2        4        4        4        2        5       12        4        2        2        2        2        2        4        5        2        6       21       20        1        5        7       22        6        9        3        1        1        3        2        3
CD2=        8        4        5        6        3        1        5        8        2        7        1        5        3        2       11        6        3        4        4       10        3        1        7        8        3       16        1        3        4        1        2        0
ATGTGCCTGTCATACTTCAAAGTCAATTTGGTATGAGCAACTTTGCCACCGGTTGGATCATGAATATCGATAACATCTTTGCAGTTACACTCATACCCATTATAGCTGCTTATTCAGACAAAGTCAGCACCAAAATTGGAAGACGCATGCCTTTTATCATAACTGGTATGCCGCTCATGGCTGTATTCTTTGCATTGGTTCCATGGATTCCCTTGTTTTTTGGTACATCAACGACGGGGTTGGTCATTTTCATGATTACTGTCATCGTCATGAACATATCGGCTGCAGTGAGCAGAGGCCCTGTCATTGCACTCATGCCTGACATTGTTCCACCTGAGCAGCGTTCACCTGCTAACGGTGTGATTAACTTTATGGGGGGTTTAGGGTCTCTGCTGGTGTATTTTGGTATTGGTCGAATAAGCAGCCAGAACCGCCCATTGGGTTTTGGTATTGCTGCTGTTATCACTCTTGTGGCAGCATTTGTTGTCTATAAGGCCATCAATGAACCACGGGATGCCATTTATTACAAGTCGCAAGCTGAAGAAACACCTTGGTGGAAGAACATTGGCTCCCTTCTGAATAAAGAACACAAGGACTTGTGGTTCATGCTTTTGGCAATTTTCCTGTGGTTCATCGCTTACAACGCAGTGGAAACGTTCTATGTGGTCTACATGAGCTTGGAATCAGGCATGGATCCTACAGTGGCAGAAAACCTCGCTAAACTAAATCTTGGCGTCATGTCTTTGGTTTTCATGGTTTTTGCTTTACCTGCTGGATGGTTGGCAAACAAGTTTGGTAGAAAACGTGTCATGTCCTTTGGACTGGTTTTTATGCTTCTCGCGGTAACTGGCATCATGTTTACCAGAAATGCTCTATGGTTGAACTTACTGTTTGCAATGGCAGGTGTGGGTTGGGCCATGATTAACATTAATTCGCTACCCACGGTGGTGGACATGGGCT
KOK=        83
KK=  256866  LL=  257855  Z=    7.97  JJ=  256656  DL=   990
A===      111      112      113      114      121      123      124      131      132      133      134      141      143      144      211      213      214      223      224      231      233      234      243      244      313      314      323      333      334      343      413      433
B===      222      122      422      322      212      412      312      242      142      442      342      232      432      332      221      421      321      411      311      241      441      341      431      331      424      324      414      444      344      434      423      443
RRR=    7.007    0.075    3.502    2.028   -0.039   -0.019   55.678    2.027    8.402   -0.041    0.030    4.854   12.544   13.548    5.915   -2.145    1.331    0.507   -0.136    0.234   -0.014    1.329   21.296   36.378    0.162    2.481   -0.072   -0.357   -0.084    0.051    0.759   -2.781
X1==    2.405   -0.216    2.771    1.269   -0.216   -0.013    5.570    1.160    4.238    1.423    0.834    4.702    5.252    4.033    1.767    2.821    1.338    2.112    0.208    0.695    0.188   -1.568    5.562    8.666   -0.305    0.834    0.948   -0.161   -0.490    0.299   -1.375   -0.490
X2==    2.913   -0.349    1.264    1.598    0.179    1.434    9.996    1.747    1.982   -0.029    0.036    1.032    2.389    3.359    3.348   -0.760    0.995    0.240   -0.653    0.337   -0.076   -0.848    3.829    4.198   -0.531    2.977   -0.076    2.215    0.172    0.172   -0.552    5.672
CD1=        5        2        5        4        2        2       12        3        8        3        3        9        9        9        5        6        5        6        4        3        2        0       11       19        1        3        3        1        1        2        0        1
CD2=       11        3        7        6        4        6       18        8        7        4        3        5        7        7       10        2        4        3        1        4        3        1        8        7        3        8        3        8        3        3        2       12
AGGTATAGAAACGAAGGGTTATTCGAAAGCTTTCTGGATTTACTTAGGTGCTGTGGCGCTCATTGGAGCAGGTTACATTGATTACCCACTTATTGGGTACCACCTGCAGCAAAACGGCATACTCCAGGCGCAGTTCATCGCCCTTCTTTACTCTTTAGCCATGGGGATTGATGCCTTGTCTGCGCTCGTATTCGGTGCATGGTTTGACCGAGCTGGGGTCAGTGTGGTTGGTGTCTCAGCATTAATTGCTGCGCTGTTCTCACCTTTTGCATTCTTACTCCATGTATGGTGGGGTCCAGTCATTGGTATGGTTCTCTGGGGCATTGGCATGGGAGCGCAAGAGTCTGTGATGCGTGCTGCACTGGCAGAGATGATACCTACAGAGAGGCGAGGAGTGGCTTACGGGTTTTTCAACACCGTCTATGGCCTGGCTTGGTTCGCTGGAAGTTTTGTCATGGGCATCATTTATGGTTTTTCTCCAACGCTCATGGTCATAGTTTCCGTAACGCTGGAGCTTTTGGCGGCCCTACTCATTTTTGTAAATAGGCATAGTCTGGAGCATGGCCATGGAGTATAGTGTGAAGGACACTACTAAGCAGTTTTTACTTCTGGGGCACAGGGGATCATCCTTGCTCTGGCCAGAAAATACCTTGGAAGCTTTTTCGAAGGCTTTGGAGGCAGGAGCTGACGGTTTTGAGCTTGATGTTATGGTAACCACTGATGGAACTGCTGTACTGTTTCATGATCCCAACCTTAAGAGGCTTCATGGCATAGATGTGGGCGTGGAAGAGTTAAGCTATGATCAGCTCAGAGACTTACTCAATGGGAAACAACAAGTCTGCACCTTACAGGAGGCATTATCATTAGCTGACGACTATGACTGTTGGGTGGACATTGAGATAAAAACTATGCAGTGGCATGTAGTACGTGAAACTGTAAGTAAATTCAGCCCCAAGAAGAAGATAATTTCATCTTTTAGGCATGACGTGG
KOK=        84
KK=  258246  LL=  259355  Z=    5.47  JJ=  258156  DL=  1110
A===      111      112      113      114      121      123      124      131      132      133      134      141      143      144      211      213      214      223      224      231      233      234      243      244      313      314      323      333      334      343      413      433
B===      222      122      422      322      212      412      312      242      142      442      342      232      432      332      221      421      321      411      311      241      441      341      431      331      424      324      414      444      344      434      423      443
RRR=    9.679   -2.434    0.931   16.709   -0.355    0.075    5.511    5.627    2.892    4.108   -0.968    4.733   49.422    0.941    3.740   -1.455   -0.485    8.946    0.541   27.594   -0.694   -0.442    6.564   41.057    0.037   -0.968    0.104    0.507   -0.705    0.433   -0.054    1.925
X1==    3.562    2.982    0.392    4.010    0.277    0.095    5.715    2.994    3.685    1.473   -0.770    1.507    8.231    1.143    1.900   -1.101   -1.193    2.549    0.719    6.077    1.777    1.590    2.226    5.692    0.034   -0.770    0.454    1.122   -0.552   -0.552   -0.770    0.980
X2==    2.717   -0.816    2.373    4.167   -1.280    0.785    0.964    1.879    0.785    2.788    1.257    3.141    6.004    0.824    1.968    1.321    0.407    3.509    0.752    4.540   -0.391   -0.278    2.948    7.213    1.075    1.257    0.230    0.451    1.276   -0.785    0.070    1.963
CD1=        9        9        3        9        4        3       13        7        9        4        1        5       14        4        7        1        1        8        5       13        5        5        6       12        2        1        3        3        1        1        1        3
CD2=       12        3        9       12        2        5        5        8        5        8        5       10       13        4        9        6        4        9        4       12        2        2        7       13        5        5        3        3        4        1        3        5
CTGAGGTGGAAACTTCGGAGCAGCTTCCCACTTGGTGGGATGTGGGCAAATCACTGACGGTGGTCATAAGAGGAAACCCTTCATACCTGCTCGTGGATACCAGCTACACGGGGGTTATGAGTTTTCCCTTTAACCAACTGATGAAGTGGCTACAGAAGGGTATCAACGAGAACTAAGAAGGTCTTAATGATGACTTCAGCTGCCTCAGGGGAAGGCGAATGTCCCTCCTGAGGCAGCGTTATGAAGAACTTCGTCGTTCTTAATCGGTCGAATAGCCACTGCTGATAAGCGTGAGGTATGAGTTCATCTTCTGAAGAGGCAAAAATGATTACTGGTACTTTGACATGTTTGAGGTCATTTCTTACACTGTCAATGGTTTTTCTCAGAGCCCGAAAGGGCTTCATTGATATGTCCAGCTTTTTTTCATAAAAGCGCCCAAACGTTATGGCACGTCTTTGCTCAGGTGTGAGCCTTACCGCTGGATTAATAACACCTGCCGCTACTAAACCATCTTCTTTTGAATAATGCTGAGCTAAATAAAGTGCTAGTGTTCCGCCCAAGGAGTGGCCAGCTATGACAACATGTTCTACTTCAGTCCTAAGCTGTTTGAATCCTTTCTCGGCATCCTGTAGCCAATCTTCGGCTTTTACATTTTCCAAACTATCAGGTAAGTTCTCATGTCCAGATAATCTTGGTAAAAGGCAGGTGATACCATATTTGTTCAGCTCTTGGGCAAAAGGAAGCATCTGCTCAGGCGAAGAAGTAAATCCATGGATTAGCAGCACTCCCAAACTGCGTGATTTAAGTAATATGGAACTCATAGCAACTTTTGAATGAACTCCAGACTTTTTTGCTCAATGAGCTCTAAATCGTAATCCATGGTAGCTACATGGTAGCTGTTCTCCAATGTTACAAGTTCTTTGGTCTGTGAGCTTACGTTTTCGTAAATCCATCTTTGGTTCTCTGGTGGTACCACATGATCTTCCTTGGAAGAGAAGATAAGTATGGGTTGATCGACATCTTTTATATTGTTTCTGACCAATCTTAGCAGTAAAGCAAGCTGTTTTGTGGCTCGTATCGGTGTAAGCTCATATGCTGGCTCTTTGATGC
KOK=        85
KK=  262836  LL=  263375  Z=    5.38  JJ=  262416  DL=   540
A===      111      112      113      114      121      123      124      131      132      133      134      141      143      144      211      213      214      223      224      231      233      234      243      244      313      314      323      333      334      343      413      433
B===      222      122      422      322      212      412      312      242      142      442      342      232      432      332      221      421      321      411      311      241      441      341      431      331      424      324      414      444      344      434      423      443
RRR=    3.167    2.064    1.864    1.516    0.289   -0.049   -1.038    2.861   -0.172    0.021   -1.606    1.390   -2.603   -1.256    3.173    1.896   -0.087   -0.066   -0.229    1.896   -0.039    1.986    0.096    8.453    3.066  109.478    0.002    0.234    2.144   -0.166    1.992   -0.166
X1==    1.419    0.511    1.767    1.823    0.511   -0.155    0.988    2.712   -0.155    1.057    1.377   -1.303    2.232    1.381    2.215    1.709    0.988   -0.185    3.970    1.709    0.028    1.321   -0.363    2.712    1.057   10.780    0.028    0.214    0.788   -0.148    1.377   -0.148
X2==    2.232    4.036    1.055    0.832    0.565    0.313   -1.051    1.055    1.109    0.020   -1.166   -1.067   -1.166   -0.909    1.433    1.109   -0.088    0.356   -0.058    1.109   -1.399    1.503   -0.265    3.118    2.901   10.156    0.063    1.092    2.721    1.123    1.447    1.123
CD1=        3        2        3        4        2        1        3        4        1        2        3        0        4        4        4        3        3        1        7        3        1        3        1        6        2       14        1        1        2        1        3        1
CD2=        4        6        3        2        2        2        0        3        3        2        0        0        0        0        3        3        1        2        1        3        0        3        1        4        6       13        2        4        5        3        3        3
ATTATCGACATTCTGTCGCGGGAGCTGAACCTGAGTTATGACCAGATAACGAAATTTGGCAGGAATTCGAAGCTTATTTACGGCGATAACCGACGAGGTGATGAATAGTGTTTGTGGCAGTAGTGGGCGGAGGCCCTGCTGGCATGGCAGCCGCAGTGTCTGCGAAAAAAGCTGGGGCAGACCATGTGGTAATCATTGAGCGTGCAGAGCGTTTAGGGGGCGTATTACCCCAGTGTATCCATTCGGGGTTTGGTGTGAACTATTACGGTGAGGATTTGACTGGTCCAGAATTTGCGGAGCGTTTGCGTGCCGATGTAAAGGCAGCCAACATTGAGGTGTGGCTCAATGCCATGGTTATCGAAGCTTACCCAGATAAAACACTCACAGTTTCAAGACCAGAAGGAATAAGTTCAGTTAAGCCTGACGCTGTTATTTTTGCTGTGGGTGCCAGGGAACGTCCTCGTGGGGCTATTGCCATACCAGGTACACGTCCTGCGGGCGTTTACACAGCGGGTACTGCGCAGTACATGATAAACATTC
KOK=        86
KK=  270516  LL=  271505  Z=    5.80  JJ=  270516  DL=   990
A===      111      112      113      114      121      123      124      131      132      133      134      141      143      144      211      213      214      223      224      231      233      234      243      244      313      314      323      333      334      343      413      433
B===      222      122      422      322      212      412      312      242      142      442      342      232      432      332      221      421      321      411      311      241      441      341      431      331      424      324      414      444      344      434      423      443
RRR=   33.533   -0.652    3.521   13.471    0.200   -0.232   -4.967   -0.599    2.433    0.663    0.307    0.159    1.734   17.258    0.386   -0.594    0.791    1.301   21.763    1.709    1.351   -0.971    3.942   28.563    2.738   14.553    2.038   -0.081    0.016    0.810   -0.056    6.657
X1==    5.083    1.953    2.340    3.101   -0.231   -0.397    5.089    3.640    2.085   -0.629   -1.486    1.302    0.558    3.414    1.953   -1.017    0.510    0.651    5.783    1.465    1.386   -1.559    2.994    6.106    0.849    3.285    2.092    0.482    0.247    1.022   -0.123    1.797
X2==    6.597   -0.334    1.505    4.344   -0.865    0.584   -0.976   -0.165    1.167   -1.053   -0.206    0.122    3.106    5.055    0.197    0.584    1.551    1.998    3.763    1.167    0.975    0.623    1.317    4.678    3.224    4.431    0.975   -0.168    0.065    0.793    0.456    3.704
CD1=       12        7        6        8        3        2       12        8        6        1        0        5        3        8        7        1        4        4       14        5        4        0        7       13        3        7        5        2        2        3        2        4
CD2=       17        3        6       10        2        4        1        3        5        1        2        3        7        9        4        4        5        6        8        5        4        3        4        8        8        9        4        2        2        3        3        7
CTAAGTTGCCTAGCGACTTTTCAGTGCAAGCTCAGGGAAAAGTGACCGTGGTGGTGAATCCCAATAACCCAACTGGAAACATACTAATGGATGAAACCTTGGCTGAGAAACTTCTTTCAAATGTTGAACTGTTGGTAGTTGATGAAGCATACTATGAATTTTCAGGTGTCACCTTTGCTCCCTTGCTTGAGAAATGGCCGAACTTGGCCATTTTCCGTACCTTTTCCAAGGCTTTTGGTCTAGCTGGTGCCAGGGTTGCCTACATGTTGGCGCATCCAAAAACTGTTGGCCTTTTTTCACAGTACTCAGAGGTTTACAGAGTTTCCACTCTTTCACTAATGCTGGCTAAAAATGCTTTAGCAGATACGAGCTATGTAACTGAGTATGTGCAAGTAGTAAAAACGCAGATGGAGCGTTTAATAAATGCCCTGAGCACTCTTCATATCAGTTCAAGACCCAGTGTCTGCAACTTCATTTTGGTGGACAAGGACTTTGCTGAATTCTTGGTTTCAAAAGGTTTTAAAATAAAGTTCTTTGAAAAGTGGGGCAGGCTGACAGTGCCAAGCCCAAGCGTTACGGAAGAGGTGATTGCTCTTGCTGAAAATTACAGGCGGCTCACTTAAGAATTTATCCATGAACCCACCTGATGTGCCTGCTCTAAGGCCTCTTCCGCAAAGAGAACGGCTTGCCCTTTTTTCCATGTTGGGAAATGTGGAAGGAAGCCGCGTCGTAGACCTTTATGCTGGTTCAGGCATTGTCGCTTTCGAGTTCTTGTCCAGGGGAGCAGTAGAGGCTGTTGGCGTTGAAAACAATAGAAAACTGTGCCAGTTTATGCGAACACAGGCTAAAAAATGGAACGTGAATTTGAAAGTGGTTTGTGAGGATGTGTTTCGTTTTCTTAGGCGTCCCCTAGAAGCCGATTATTTATTTATGGGACCTCCAAACCACAAAGGCCTTGTAACAAAGACACTGGATGCGCTTAGCGCTATT
KOK=        87
KK=  283056  LL=  283925  Z=    4.83  JJ=  282756  DL=   870
A===      111      112      113      114      121      123      124      131      132      133      134      141      143      144      211      213      214      223      224      231      233      234      243      244      313      314      323      333      334      343      413      433
B===      222      122      422      322      212      412      312      242      142      442      342      232      432      332      221      421      321      411      311      241      441      341      431      331      424      324      414      444      344      434      423      443
RRR=    3.416    0.012    6.986    6.759    1.618   -1.919    1.768    2.785   -0.017    0.083    0.184    0.132   -2.026   -2.799    1.584   -1.146    4.251   -0.359   23.178    3.330    1.624   -0.761    0.154   76.411    2.057   20.496   -0.235   -1.141   -0.039    0.092    0.404    0.173
X1==    1.889   -0.086    1.603    2.500    1.053    3.501    2.204    0.861   -0.026    1.667    2.356    0.101    3.100    2.513    1.622    2.090    2.774   -0.172    5.712    1.385    0.598    1.394    0.687    7.362    1.667    4.587    0.598   -0.769   -0.170   -0.170   -0.618    0.753
X2==    1.809   -0.145    4.357    2.703    1.537   -0.548    0.802    3.234    0.633    0.050    0.078    1.315   -0.654   -1.114    0.977   -0.548    1.532    2.084    4.058    2.405    2.718   -0.546    0.224   10.379    1.234    4.469   -0.393    1.484    0.230   -0.541   -0.654    0.230
CD1=        6        3        4        7        5        7        7        3        2        3        5        3        6        7        6        5        8        2       14        4        2        4        3       16        3        8        2        0        1        1        1        2
CD2=        7        3       11        6        6        2        3        9        4        3        2        4        1        0        5        2        4        6        7        7        7        1        2       12        5        8        2        5        2        1        1        2
GAATAACCATATTGTGGTCATAAGGAATGGTCAGAAAAAAGCTGCACTCTTAGTGGCTGAAACAGTTGGCAAACAGGAAATCGTTATAAAACCTTTGAAATCGAGGTTTGTACCACGCTACGTTGATGGTGCTACCTTGTTGGGCGACGGAACAATAGGTTTAGTTGTAAACACATCCATGTTATTGGAGGGCCACAATAATGTCAAAAGATGACTTGTCAAATCCAGTAATACTTGATGTCTTGAAGGAACTAGCTAATATTGGTACCGGTCACGCTGTTACAGCTTTGTCTTCCATGATTGGCAAGTTTGTTGGGATAACGGTCCCAGAGGTCTATTTGGAAAGCCTTGGGAAGGTAGCCAATATACTCGGTGATCCTGAAGAAGAAGTAGCAGCAGTTTATGTGGGCTATCATGGTGAGCTCGATGGAGGTGCCATGGTCATATTTGATGCTAGTTCCACTCATGGTTTGTTTCAGGCACTTATGGGTTCTGATATGGACCTTTGTGATCCCATGGGTTTATCCATGATACAGGAAGTTGGGAATATTTTAGTAGGTTCTTTTGTTAGCGCTCTGGCAACTTTCTTTGGTAGCACCATTTTAGCAGAGCCACCTGGGGTTGCTGTGGATATGCTCGGTGCTGTGTTAAACGTTCTACTTGCTGAGGTGGGGCAACACGCAGATTATCTCATAGTTGCAAAGACTACCATTTCCATTGAAGACGTGAACATTAGGGGTTGGATAGTGGACATCCCCACGCCAGAAAGTTTCAAGAGGATTACTGAAAAGCTCGGGTTATGACTAATATGTTGAATGTGGGCATTGGAGAGATAGCGGTTCTTGACAAGCCTGGGAAGATTGGAGCAAT
KOK=        88
KK=  303936  LL=  304835  Z=    4.52  JJ=  303876  DL=   900
A===      111      112      113      114      121      123      124      131      132      133      134      141      143      144      211      213      214      223      224      231      233      234      243      244      313      314      323      333      334      343      413      433
B===      222      122      422      322      212      412      312      242      142      442      342      232      432      332      221      421      321      411      311      241      441      341      431      331      424      324      414      444      344      434      423      443
RRR=   14.974    0.859   -1.095  105.279   -0.077    1.221   -3.121    0.019    0.114    0.197    2.062    0.001   -0.002    1.705    0.792   -0.566   10.387    3.700   31.702    0.149   -0.451    0.392   -2.327    0.408   -0.328   59.757   -0.726   -1.768    5.707    1.112   -0.997    1.453
X1==    3.352   -1.327    0.934   11.686   -0.870    2.141    6.690   -0.062   -0.992    0.563    1.181    0.150    0.013    1.462    0.962   -0.992    2.396    2.672    5.262    0.262    1.409   -0.636    3.779    0.281   -0.119    5.855    2.270   -1.074    1.146    0.345   -0.571   -1.258
X2==    4.467   -0.647   -1.172    9.009    0.088    0.570   -0.467   -0.309   -0.115    0.350    1.746    0.009   -0.134    1.166    0.823    0.570    4.336    1.385    6.025    0.570   -0.320   -0.616   -0.616    1.453    2.764   10.207   -0.320    1.647    4.978    3.226    1.746   -1.155
CD1=       17        2        6       33        3        6       16        4        1        3        5        6        3        7        7        1        8        5       10        3        3        1        7        3        2       13        4        0        3        2        2        0
CD2=        6        1        0       10        2        3        1        1        2        2        3        1        1        2        3        3        7        6       12        3        2        1        1        3        5       12        2        4        7        5        3        0
ACTTCCTCAAAGAACAAGCTGCATCTATCCAAGTTCAAGAAGCGGTTGAAGTTTTTGGATCTACGTCAGGAAGTATGCAGTTAATGGACGTAGAAGGTCTTAACCCGGCGTATGATCTGGATGCGATAGTTGGAAGGGAGAATACTTTTCCAGTTGACCCAAAGAAGGAAGTAAATCTTGCTGCGCAAGGCGTTGAGGCAAGGTCCAAACAAGATGGTAATGATGAACTTTCAAAGGGACAAAGCTTAAAAGGGTCAGAAGTTATCGAAGCGTCTTCCAACAAAGCACCAATAACGGATGACGATGTGCCTAGAAGTGTTCTATTAGGGGCAGAAAGATCGGAAAAATCAGCTGAAGGTAGCGAAGGAAAGAGTGTTTCTTCAACCGATGAAGTAAACAAAGTGGCTGAAATGCCGGCTTTCCCTTCAGGCGGATCTGTAAAGGAGACAGCTACTACAACAGACCAATTACGCAAAGGCGAAGTTTTTAACATCACCTATCCAGAAATGACAGAAAACGTAGCACTAAGGGTGCCTTATCAAGAAGATGCTGCAGCTGATGAAACCGCAAGGATGAGTCAGGATCAGACTGCTAAAAATGTCAAAGCAAAAGATAAAGCTCCGGATGAAGCTAAACAAGTGACAGATGAAACCTTGTTTGTAGATAAAAACGCTTTAGAAACTCTGCATTCAAGGGAAGAAGTTTCTGGACAAATGCGAGAAAGTGGCGGAACCGCTTTTGAGCAACACGATGTTCTAGTAGCTGAAGAAAGTCTCTCGGGAAAAGCAGAAAAGCAGACTCAGCTATCAAAGGAAAAAGATGAAACAAGTGCTGTGCAACGAGCTCTTGAGTCTTTTCCAAGGAGTGTTGAAGATGCTGCGCATCAGGACATTTCTTCCA
KOK=        89
KK=  377467  LL=  378396  Z=    6.44  JJ=  377287  DL=   930
A===      111      112      113      114      121      123      124      131      132      133      134      141      143      144      211      213      214      223      224      231      233      234      243      244      313      314      323      333      334      343      413      433
B===      222      122      422      322      212      412      312      242      142      442      342      232      432      332      221      421      321      411      311      241      441      341      431      331      424      324      414      444      344      434      423      443
RRR=   13.666   -0.081    0.399   32.284   -0.217    1.407    2.416    7.323   -0.086   -0.552   -0.115   -0.757   -1.765   12.260    9.419    0.023    0.110   -0.112   -0.260   -1.412   -0.448    0.001    7.601   61.465    8.790   17.506    0.095   -0.655    0.118    0.220    0.404    2.340
X1==    5.357   -0.039    0.128    7.868    0.537   -1.726    1.436    1.940    0.633    0.828    1.663   -0.344    2.309    3.235    2.842    0.043   -0.414    1.685    1.321   -0.547    0.728    1.547    5.333    7.046    3.918    2.309    0.728   -0.340   -0.209    1.114   -0.276    2.437
X2==    2.551    2.075    3.111    4.103   -0.405   -0.816    1.682    3.775   -0.136   -0.666   -0.069    2.200   -0.764    3.790    3.315    0.544   -0.267   -0.066   -0.197    2.582   -0.615    0.001    1.425    8.723    2.244    7.581    0.131    1.924   -0.565    0.197   -1.460    0.960
CD1=       12        3        3       15        4        0        5        6        4        4        5        2        6        7        8        3        2        6        5        2        4        5       11       13        9        6        4        2        2        4        2        6
CD2=        7        6        7        9        2        1        5        8        2        1        2        6        1        8        8        3        2        2        2        6        1        2        4       15        5       13        2        4        1        2        0        3
ACTTGGTAGAAACGGTAAAAGGTTACGCGTCACACGAAAAGGAAACCTTCGAAAGGGTGGTCGCTGCCAGAAACAAGGCCATGTCAGCTAACACACCAGGGGAAATGGGCAGGGCTGAGGGCGAATTAACGCAAGCTTTGGGACGCCTTTTTGCTCTGGCAGAAAGTTACCCTGAACTAAAAGCCAACGAGAATTTTATACGACTTCAAGAAGAACTTACCAGCACTGAAAATAAGGTTGCCTATGCCAGGCAAGCTTATAACGATACCGTCATGATGTTTAACCAAACCATACAAATGTTCCCTTACAATTTGCTGGCAGGCCCAATGAATTTGAAGCCTGCTGAATACTTCGAAGCTGAAGAAGAAGCTCAAAATGTCCCCAAAGTGGAGTTTTAGCTCTTAACTGTTAACGAGCTGCCACTCTTCGTTCCCATAGCATATTGCTTGTCATGTGCACAGGAAGAAGGGCACCTTCTCCTAAGGAAGGGGCCCTTCTTCTTTTTGCTGTTATTATGTTATTGAGCACGCCGCCTCAATGTGGCAGCCACGCTGCATACCTTTTGTGTCCATTGTGGATCACTTGCCCACAAGCTTCCCATGGCTTTAAGGGTGCCACCTTTGTAGTAAGCGCCTCCCGCTGTTGCGTACCTGGTTCTGATGTACTCTGCTACAAAGAAAATGCCTTCCTCATAGCTGATAAACACCTTCGCTCCTGATGGGTTTCTGTCATATGCCTGAAAGCCGAACAAATTCTTTGTGCGTTTACTTAGTGCTGACTTGCCCCAACCACTTTCCAGCACTGCCACGCTGGTGAGTAGCAGCGCATTTACCTTGCTTAGTTTCTCAGCACAAACGAAGGTGGGAGCCAGTACTTCCATGGGTGTGCCTTTTAGCCCTTTTTGTAGTTCCAGCCAAGTAAGTTTGCTTT
KOK=        90
KK=  382717  LL=  383706  Z=    6.89  JJ=  382687  DL=   990
A===      111      112      113      114      121      123      124      131      132      133      134      141      143      144      211      213      214      223      224      231      233      234      243      244      313      314      323      333      334      343      413      433
B===      222      122      422      322      212      412      312      242      142      442      342      232      432      332      221      421      321      411      311      241      441      341      431      331      424      324      414      444      344      434      423      443
RRR=   42.998    5.386   12.951    8.871   -0.006   -0.893    7.130    3.022    0.133    3.882   -0.781    1.220   12.442    1.031   -1.217   -0.251   -0.492    0.193   -2.120    1.249    2.557   -0.013    2.564   35.326   12.978    0.312   -0.001    3.474    3.464   -0.215    0.319    7.636
X1==    7.023    1.687    4.004    3.351   -0.040    0.578    4.036    1.504   -0.585    2.185    0.904    0.861    2.792    2.140   -0.616   -0.585    0.561    0.281    2.957    2.904    1.796    0.019    1.189    6.996    3.449    0.275    2.971    1.604    1.583    0.312   -1.612    3.490
X2==    6.123    3.193    3.234    2.647    0.151   -1.545    1.767    2.010   -0.228    1.777   -0.863    1.417    4.457    0.482    1.976    0.430   -0.877    0.689   -0.717    0.430    1.423   -0.703    2.156    5.049    3.763    1.132   -0.000    2.167    2.188   -0.690   -0.198    2.188
CD1=       14        6        9        8        3        4       10        5        2        6        4        4        7        6        2        2        4        4        9        8        6        3        5       15        8        3        8        5        5        3        0        8
CD2=       14        8        8        7        3        0        5        6        2        5        1        5        9        3        6        3        1        3        1        3        4        1        5        9        8        4        2        5        5        1        2        5
GGAATCAGCGTTGCTAAAATGCACACCACTTTGAAAAGCATACCAACAGGGTTTGAGCCTGTTAAGTAGCCCAGAAATGCCCACACGGTGAGTGCCATGAGCGAATCCTCTAAGGGGAATAGCCATGTGCCCAAAAGCAGGAAAGCTTCACCCAAATCCAGTTTTAGAAACTCGTAGTTTGGTACGGGGTAGGGGATTTCCAACTTAAAAAACACGAAAGCCAACGCCACAAAAATGGCTAAGCGGGTTAAACGTTTCATTTCTTCTAAACCCTCCTTAAATGTTTGTTTTTTGCGGTGGAGGGCCGCAATGCATGCCCAACTCCCGTCCGGACTATGAACCGTCGGTGCTGGAATTCCACCAGCTCCACCCTGGTTGCGGGCCAAGGGTTGCGGACTTTTACCGCCGGTACCGGAATTTCACCGGTCCTCGAAGGGCCACCGCCTTCTTTCTGGTGAACATTTTATCACAGTGAAATGTCTTTTTGCTTGTGTCCACACGTATAATTACCTCATATGGATGCTTTCACAGTTGAACCCACCTTTCATAAGGGGCTTTTGGTGGCTCAACCTGTCAGGGGCTACCGGTTTAGCATGGACTCAGTTTTGTTGCCTCACCTCATTGAGGGGCGTTTTGTTACTGCCGTGGAACTTGGTGCTGGCTGTGGCATCATGGCACTTCAACTTTTTGCTCATGGTAAAACCACGCTACTGCATTTAGCGGAATCCAATCCACTGCTATTTGAGGCTTTAAGGCTGACCACAGCGATCAATGCACTGGATGGTTTTTTCATGTTGTATCAAACTGATGTGGAGAATTTGCGTGTAAGTGGCGATTTGGTTTATTTCAACCCGCCCTATGGCAGAGGTAAAGTGGGCAAAGGTGAGCGTTGGCAGCCATTTATGACATTTCTGGAAAAGAACCGCTACAAAGAGGTCGCTTACATTTGCCCTCCTCAACTGGATTCCATATTTTCTCAATTCTTGGGTT
KOK=        91
KK=  390547  LL=  391536  Z=    4.83  JJ=  390367  DL=   990
A===      111      112      113      114      121      123      124      131      132      133      134      141      143      144      211      213      214      223      224      231      233      234      243      244      313      314      323      333      334      343      413      433
B===      222      122      422      322      212      412      312      242      142      442      342      232      432      332      221      421      321      411      311      241      441      341      431      331      424      324      414      444      344      434      423      443
RRR=   25.244    1.172    5.921   17.895   -0.079    7.323    3.597    5.921    0.113   -0.937    0.553    8.438   17.325    2.725   -0.777   -0.035   -0.903    8.686    3.419    2.397    5.662   -0.084   10.556    1.953   -0.087   -0.976    7.589   -0.034   -0.012   -1.102   -0.466   10.517
X1==    4.535    1.111    3.034    3.280    0.080    2.885    2.010    3.034    0.219    2.029   -0.731    1.918    4.200    3.607    1.626    0.219    0.786    3.614    1.443    1.286    3.668   -0.337    4.092    3.693    0.188   -0.731    3.116   -0.327    0.071   -0.657   -0.731    2.987
X2==    5.567    1.055    1.952    5.457   -0.989    2.538    1.790    1.952    0.516   -0.462   -0.757    4.400    4.125    0.755   -0.478   -0.158   -1.148    2.403    2.369    1.864    1.544    0.250    2.580    0.529   -0.462    1.335    2.435    0.104   -0.170    1.675    0.638    3.521
CD1=       11        6        8        7        4        9        6        8        4        6        1        5        8        6        7        4        4       12        6        6       10        2        9        7        3        1        9        2        2        1        1        6
CD2=       17        6        6       14        2        6        6        6        3        1        1       12        8        4        3        2        1        5        6        5        3        2        5        3        1        4        4        1        1        3        3        5
ATAATTTTGTCTGCCTTAGGATAGAAAGCCCTAACTAATAATGGGATGAACTTTCCCGCTAAACCGGGAGTGTGTATCATTTCTTCACTCATTTGGCTGTGGATGGTCACGACAAGTCTTACATTGGATGATGCTCTTTCTTTTGCCATTGCGGCGACAAGGTTCGCTTGGTGTAAAGCAGAAATCAAGACATGAGGCTCTCTTTGCCTTAGGTAGCTTGATAAAGCTGAAATCGCATAACGAGTTCTCTTACATTGAAGATCGACCACATTAATAGAGGCTGGCAGCTCTCTCAAGTAAGGACCTTCAGCTTTTGCTAGTACAAAATCGACCTTTAATGCATGTTCACTTAGACCTTTGGCGATGTTTACCATGACCCTTTCAGCACCACCGCCTTGCAGGTTTGGCATGAAAAATGTTACATCAGGTGTTCGATTCTTTTCCATAAGCTTTCATCACCCCTTGCTTACTGAACTTCATCGTGAAAAATCCGTTCACAGCTTTAGCATCTCTTCACTGCTCCAATTCTTTTATCAATGCCACATACTGATCAACAATTCTATCTAGAGAAAACTCTTTTGCTCTTTCCGCACCTTTGCCTCTTTCATCATTTAGTGCCTCCAAGATAGCGTTGGCTAAAGCTTCAGGACTTCCTACTGGTACTAACTTTCCCCATTTGCCTCCTTCAAGTATTTCTGCAGGTCCGCTCGGGCAATCTGTAGAGACAACTGGCAAACCTAATGCAAGTGCTTCAATGAGAACTGTTGGCAATCCTTCCCATCTTGATGAGAGTACGAAAACTGAACTATGTTTCATGTATTTGTATGGGTTGTCTACAAATCCAGGCATACAAACGTCATTTTGTAAGCCGAGCTGCTTAACAAGTTGCTCAAGCTTGGCTCTCTCAGATCCTTCTCCTAAGATCATAAGTCTTGCCTCAGTTTTCTTCCTAACCAAAGCAAAAGCCTTGATCAGTGTTTCAAAATCTTT
KOK=        92
KK=  401557  LL=  402336  Z=    5.67  JJ=  401227  DL=   780
A===      111      112      113      114      121      123      124      131      132      133      134      141      143      144      211      213      214      223      224      231      233      234      243      244      313      314      323      333      334      343      413      433
B===      222      122      422      322      212      412      312      242      142      442      342      232      432      332      221      421      321      411      311      241      441      341      431      331      424      324      414      444      344      434      423      443
RRR=   25.925    0.966    0.270    5.078   -0.767    1.283    0.164    1.204    1.591   -0.412   -2.692    0.440    2.124   -0.781   11.256   -1.673   11.808    1.831   -0.287    0.879   -1.618   -0.785   22.529   59.478    0.995   25.528   -0.239   -0.118    0.104    5.589    0.113    0.029
X1==    4.753   -0.552    0.545    2.108   -1.321   -1.303    0.156    0.545    1.036   -0.287   -1.202   -0.387    1.327    3.641    4.833    1.036    6.936    1.382   -0.131    0.257    1.086   -0.568    4.014    6.735    4.949    4.700    0.296    0.625   -1.185    1.378   -0.359   -0.331
X2==    5.455   -1.750    0.494    2.409    0.581   -0.984    1.050    2.207    1.535    1.435    2.239   -1.135    1.601   -0.214    2.329   -1.614    1.702    1.324    2.193    3.425   -1.489    1.383    5.613    8.831    0.201    5.432   -0.808   -0.188   -0.088    4.054   -0.315   -0.088
CD1=        7        1        2        4        0        0        2        2        3        1        0        1        3        6        8        3       11        4        2        2        3        1        7       11        7        7        2        2        0        3        1        1
CD2=       14        0        4        7        4        1        4        7        5        5        6        1        5        2        7        0        5        4        5        8        0        4       10       14        3       11        1        2        2        8        2        2
CGGCAGCACCCAAGGTTTCTACTACAAAGCGCAAAGGAACCATGGTGCGGCTGTTTACGATGATGGGCACCACGTTAGTGCTGCCAAGGTCAATGGGTTTTTTAACACCATTCACCATGGCGTAGTTTTTACCAATCCAAAGCTCCACAGTGGTAGCACTTTTAGTTCCTTCCATGGTTATGGTAACTTTTTGTTTTTCTTTGTCCCAAACAGTGCTTCCTCCGAGCGCTTTAACCACATGACTTATGGGCAAAAGCGTTCTACCACTTTTTATGATGGGCGGCATGTCCATGAAACTCGGCACACCGTTGATTAGGTACTTATCATTCATAATTTGAAGCTCTAAGGTAGTAGCTGTAGTTTGTTTTGCACCCTCTATGAAAGGTCCGTTGAACTGCAAGAGCGCTTGGCTTTGTCCCCAAACACCTGAATCGGGCGGAAACCAAACTGTGTAGCGGGGCGTAGTAACAACGAAGTAGTAGTTATGGTTCCCTGCTTCTAAGGTAGTTTTGTACTGGTATGTGCCAGTGTAAGTAGTACCTTCCACAGGCTGCATTTTATGTGGTTTGCCATCGATATAAACCATGACTGTGGGTGTGACCTTTTCTGGCACCACCAGAGGCAGCTGATATGTGTACAAGGTGGAAGGTGCAGCAGCGCTGCTCCTTAAGGGCTTTACGTAGCTCTTAGCTGCGCCCATTCCTGGCGAGTAGGGCACTCTTGCTGTAAAACCGTTAGCTGGCGCTGTAAGAATAAGCCCGCGGTACATTTGGGAAACCA
KOK=        93
KK=  405427  LL=  405846  Z=    5.06  JJ=  404647  DL=   420
A===      111      112      113      114      121      123      124      131      132      133      134      141      143      144      211      213      214      223      224      231      233      234      243      244      313      314      323      333      334      343      413      433
B===      222      122      422      322      212      412      312      242      142      442      342      232      432      332      221      421      321      411      311      241      441      341      431      331      424      324      414      444      344      434      423      443
RRR=    7.921   -0.045    0.037    0.814   -1.644   -0.492    8.422    7.154    0.304    0.436   -1.065   -0.131   -0.318    1.968   -0.602    0.569   -2.453    0.008    0.603    9.151    0.070    0.035   -1.031   59.668    0.157   31.194    0.099   -0.384    0.026   -0.048   -2.639    0.026
X1==    3.273    0.033    0.303    0.243   -0.967   -0.927    1.994    2.303   -0.927    0.332   -0.726    0.243    0.274    1.212    1.033    1.073   -1.006   -0.212    0.578    4.073   -0.889    0.035    1.035    9.809    0.332    6.274    0.111    0.359   -0.696    1.304    2.274   -0.696
X2==    2.420   -1.343    0.121    3.347    1.701    0.531    4.225    3.106   -0.328    1.313    1.468   -0.538   -1.161    1.624   -0.582    0.531    2.438   -0.038    1.043    2.247   -0.079    1.004   -0.996    6.083    0.472    4.972    0.889   -1.069   -0.037   -0.037   -1.161   -0.037
CD1=        4        1        1        1        0        0        3        3        0        1        0        1        1        2        2        2        0        1        2        5        0        1        2       11        1        7        1        1        0        2        3        0
CD2=        6        0        2        6        4        2        6        6        1        3        3        1        0        3        1        2        4        1        2        4        1        2        0        7        2        7        2        0        1        1        0        1
GACCTTCAGCCAAAATGTCATTTTGAAGCGGGTTCACCACAGTGGTGGTTTCTTCCATGGTTTTGAAAGCATCTGCAACAGCTGCGAACATGTTTCCTTCGCTACTGACGTAAATGGTCACTGTGGACATGCTGGTGGCACCCATTGTGTCCCGTACGGTATATGTGAATGAGTCAGTGCCCTTATACCAGGGGTAGGGTGTATATGACACTGTTGTGGGTGTCAAAAGTTGGACATAGCCGTTATTGGGTTGACTGATTTCTATTATGTAGAAATCGTCATTTTCAGGATCTAGGTCATTCGCTGTGGGGCTAAAAACTACTTCCTGACCGATACGAGTCAGTATTTTGTCTTCCATGGCTACTGGAGGATTGTTCTCAATCACCACCACAGTAACTTCGCCATAACCTGCCTCTCCAG
KOK=        94
KK=  419407  LL=  420426  Z=    4.52  JJ=  419287  DL=  1020
A===      111      112      113      114      121      123      124      131      132      133      134      141      143      144      211      213      214      223      224      231      233      234      243      244      313      314      323      333      334      343      413      433
B===      222      122      422      322      212      412      312      242      142      442      342      232      432      332      221      421      321      411      311      241      441      341      431      331      424      324      414      444      344      434      423      443
RRR=   31.232    0.397    0.418    4.230    0.036    0.245    4.030    5.590    2.278    0.010   -1.601   -0.096   20.504    4.841    2.664    1.333   -0.583    0.399    8.679   26.698    1.239    0.675   11.492   13.169   -0.756   15.253   -0.983    0.359    2.785    3.141   -0.953   -0.271
X1==    4.563   -0.410    1.682    1.575    0.629    0.257    1.388    2.331    1.509    2.627    1.910   -0.116    5.309    4.772    1.668    0.883    1.932    0.734    2.777    7.144    1.685   -0.890    2.390    6.757   -1.289    3.949   -1.337   -1.064    1.233    2.054   -0.810    0.412
X2==    6.845   -0.969    0.248    2.686    0.058    0.953    2.903    2.398    1.509    0.004   -0.838    0.831    3.862    1.015    1.597    1.509   -0.302    0.543    3.125    3.737    0.735   -0.759    4.809    1.949    0.587    3.862    0.735   -0.338    2.259    1.530    1.176   -0.658
CD1=       12        3        5        6        5        3        6        6        5        5        5        3       10       11        7        4        7        4        9       14        4        1        6       15        0        8        0        0        3        4        1        2
CD2=       18        2        4        7        4        5        7        8        6        3        1        4        8        3        7        6        2        4        7       10        4        1        9        4        4        8        4        2        5        4        4        1
TGGAGACATAGGCGGTATTGTAGCTGGCTTTGGAGTAAATCAGTACCTTGTTCAAATTCTATCTTTTGCTATTTTTCTCATAAACCGTGAGCTTGTGGCTCAGGTTTTGCTGCCCGCCTATGGCATAAAGACTGACCATCCACTTTTCAAACCATGGATAAAACTTGGTAGTGTTAGTTAGTAAGGAGGTGGCAGAAGTAAGAAAACAAAAGTTCAAAAGAGGCGTTTTTCCGCTTCTATTGCTGGGGATGATTCTCCTTTTTGTTTTTGGCTGCAAGGGAAGCGATAGCTCTTCGGTGCGGATAGGATTTGTCGGATCAAACTACAGCAACCACATGGACTATGAGTTTTCAACATTTACGGGCACTGAAAGTAACAAATTCAAAGCGCAGAAAGGTGACCTCATCAAGCCAACATATGACGTCACATTGACAAAGGGCAAAATTACTATTCAGCTCATTAGCCCGACAAAAGAGCTGGTGTGGAAGAAGGACATACAGCAAAACGAACAGGGCATGACCGAGCTTGTGTTAGAGGAAAGCGGTTGGTACACCTTTTTGGTAACAGGAAAAGCAGCAGGAGGATCGTTTTACCTTTCTTGGGACGTCATAAGTAAGGCAGAAAAATAAACAAGCTGAAGCTTCTTACGTCGGTCTGCGGGCAAACGATTAGGTTAGGGTCTGTTATCATTCTTAATAATGAGTTAACAGTATTGCTCTTTTTATGGTATTGGAGGTGCGGTTATGAAAGGTATTGTTTTGGCTGCTGGCTTAAATACGCGTCTTTATCCAGTTACAGTGGCTGTCAATAAGCAGCTTTTGCCTGTTTACGATAAACCCATGATTTACTACCCCTTGTCCATGCTCCTCATGGCCGGCATAAAGGATATTTTGGTCATTGCAGATCCTTACAATGTGAGTGCTTTCCAGCGTCTACTTGGCAGTGGCGAGCATTTAGGGGTGAAGTTCAGTTATGCTGTGCAGTGGATACCCAGAGGCATAGCTGACGCTTTTATTGTGG
KOK=        95
KK=  439657  LL=  440316  Z=    5.80  JJ=  439267  DL=   660
A===      111      112      113      114      121      123      124      131      132      133      134      141      143      144      211      213      214      223      224      231      233      234      243      244      313      314      323      333      334      343      413      433
B===      222      122      422      322      212      412      312      242      142      442      342      232      432      332      221      421      321      411      311      241      441      341      431      331      424      324      414      444      344      434      423      443
RRR=   16.749    4.992   -0.348   -2.838   -0.208    5.212    0.460    1.250    0.573    6.764    0.458    0.088   -0.229    4.497   -0.578   19.655   -1.870   29.855    5.903    1.030    0.318   -0.089    9.992    0.557    1.622   28.074    9.196    0.109   -0.134   -1.143    2.018    0.132
X1==    3.518    2.243   -0.385    3.373    0.322    3.913   -0.743    0.447    0.905    3.864   -1.103   -0.524   -0.187    1.394    0.322    3.161    1.371    5.297    2.851   -1.352    0.624    0.431    2.915   -0.535    0.927    6.229    4.161   -0.758    0.133    1.133    1.646    0.133
X2==    4.761    2.225    0.903   -0.841   -0.645    1.332   -0.619    2.796    0.634    1.750   -0.415   -0.168    1.226    3.227   -1.793    6.218   -1.364    5.636    2.070   -0.762    0.509   -0.205    3.428   -1.041    1.750    4.507    2.210   -0.143   -1.009   -1.009    1.226    0.991
CD1=        7        6        1        6        3        7        1        2        3        5        0        1        1        3        3        6        4       10        7        0        2        2        5        1        2        8        6        0        1        2        3        1
CD2=       13        7        4        1        2        4        1        7        3        4        1        2        3        5        0       11        0        9        4        1        2        1        5        0        4        7        4        1        0        0        3        2
CAGCAGTAATGCGTCTTTTACCTCACAACCATTGTAAACACCGTTAAATGTGCAGACTTTTGTTTTTACAAGAAAACCACTGTGTACCAATATATCGCTAAGGTTACCATTGCAGAGTTTGTAAGTGGCTAGCAGATCTGCTGCAATGGTGTATAGCGATTTAGGTTTTTCTTGCTGGTAAAAATCTTTGAAGAAGCAGAACAGTTCATCTGTGGAATAGTACCTTCCTTTTGTCTGTAAGTCATCCAAGAAGGTTTTTTCTGTGTTGAGCAGCCGCAACCTTTGGAAACATTGCTCGTCTTTCACATTCTGGCAGTGTTTTTCAATTTTCCTAATGTGCTCTTCTAAAAATGTTCGGTAGTGATACTGCAGACTGAAGAAGAAATCGGTAAAACCCGCTAGCAGGCTTTGGAAAGAACTTCCTACAGTAAGGAGCGTTCGGTAAGTTTGTAGCTGTACAGCATTCACTGGATTTACAATGCCCTGAAAGTACTGCTCAATATTTCTAATATGTTCGGCATAGGAGATGCTAAGTTCTCTGGTATCTGCGGGGACTTGCTTAAGCAAGCAGATGACTGCCTCAAGATTGTAGTAGAGGTACCTCGCTTCTTCTTCTGAAGGCATGTTTGTCTCTTTTATGATAGGCAGCCTTTGAAAGAT
KOK=        96
KK=  441547  LL=  442566  Z=    6.15  JJ=  441487  DL=  1020
A===      111      112      113      114      121      123      124      131      132      133      134      141      143      144      211      213      214      223      224      231      233      234      243      244      313      314      323      333      334      343      413      433
B===      222      122      422      322      212      412      312      242      142      442      342      232      432      332      221      421      321      411      311      241      441      341      431      331      424      324      414      444      344      434      423      443
RRR=   12.003   -0.079    0.638    6.680   -0.258    1.410    6.099    1.691    0.067    0.083    2.237   29.155   -1.381    1.351   11.864    0.575   -0.488    0.391    0.757    9.580    5.671   -0.778    3.305   62.919    4.318   15.742   -0.472   -0.529   -0.025    0.999    0.190    3.118
X1==    2.909   -0.239    0.709    3.609   -0.784    1.136    1.483    0.709   -0.195   -0.291    2.215    5.385    1.492    1.320    5.212    3.131    1.483    0.857    0.620    2.466    2.009    0.530    2.559    8.895    2.315    4.384   -0.429   -0.890    0.627    1.510   -0.677    1.510
X2==    4.127    0.329    0.901    1.851    0.329    1.241    4.113    2.386   -0.345   -0.285    1.010    5.414   -0.926    1.024    2.276    0.184   -0.329    0.457    1.220    3.885    2.823   -1.467    1.291    7.073    1.865    3.591    1.100    0.594   -0.040    0.662   -0.281    2.064
CD1=        8        3        3        9        2        4        6        3        2        1        5       12        4        5       13        7        6        4        5        6        4        3        6       19        4        8        1        0        2        3        1        3
CD2=       14        5        6        6        5        6        9        9        3        3        4       12        1        3        9        4        2        4        4       11        8        0        4       10        7        8        5        4        2        3        2        5
AGTTACTGGGGACATAACGCAAATAGATTTGCCAAAGCCCAAAGAATCTGGATTGATAAGGGCTCTGGAGATCCTAAAAGGTTTTGAGGAGATTGCCATTGTTTACCTCAAAGAAAGTGACATTGTGAGGCATCGTCTGGTGCAGAAAATTGTGAAGGCTTATAAGGACTATGAAGAACAAAATCAAGAGTAATTTGGTTTTAATACTGTTCATCTTGGGTGCCGCCATATTATTTGTGGGGCTTTTGCCCTTACGTGCACCCATTAAAGACGGTAGATTCACTCGTTCTGTGGTGACGGACAGAAATTTGAGCATAAGATTTGGAGATCAAATTCAAGGGACACTTTTGGTTAGCGATGAAATGACGGTTAAGTCGTACGTAAACACGTTATCCAGATTAGGTGAACAGAATGCTGATCCTGAGCTGAGACAGGCTTTGGCTTTACTAAGTCAGTACGTAAAGGAAAAAGGAATTTACGAGACAGAGATACCCATTAGTGCAGGTTGGGTTCAGAATACGCTGAATTTGAGTGCTGAAACTTCCAAGAAGCTGGCAACGTTGGTATCAGGTATTGTAGTCAAGCCCACATGGGTGGAACGGCCTTTAGATGTAATCACTGCCATTACAACAGCCGAAAGCGTGGTTATTCCAGCTGGTACATTGGTGGCGCGTGATGGAGACGAAGTGGTAGAAGAGCAGGTAAGAGCACTAAGTTTGATGGGGTTGTGGATACCTGGAGAAGCATTCTACCCTGTTGCGTACTGGGTTTTTATCTTCCTCGTCCCAGCAGTGTGGCTCATAGTAACTTGGAGGAGCCAGGTTTATAAATCTTATTCGCCTATCTTTTACTTCTTCTATGGTGTGCTGGGGGCATTAATGTTTTTCTATGTCTATCGTTTCTCCAGCTTATTACTCGGTTTGCCATTGTTCCTGTTTGGTTTCTTGGTGCTTTCACTAAAGATGGCAGAGAAAGGTCTTTGGTCCATGCTAATTCCCATGAGCGTCCTTTCATTTTTAG
KOK=        97
KK=  466327  LL=  467346  Z=    5.41  JJ=  466207  DL=  1020
A===      111      112      113      114      121      123      124      131      132      133      134      141      143      144      211      213      214      223      224      231      233      234      243      244      313      314      323      333      334      343      413      433
B===      222      122      422      322      212      412      312      242      142      442      342      232      432      332      221      421      321      411      311      241      441      341      431      331      424      324      414      444      344      434      423      443
RRR=   20.630   -0.046    0.872    8.459   -0.046   -0.029    8.488    9.403    9.113   -0.612    4.351    0.706   -0.189   18.160    8.061   -0.018   -1.165    1.397   -2.712   11.825   -0.135    0.740   31.523    4.863   12.597   15.249    5.398   -2.467    0.004    1.939    1.181    0.004
X1==    4.763    0.539    1.269    3.563    0.539    0.017    3.435    3.055    3.526    1.943    2.126   -0.786    0.252    4.497    2.065    0.017    0.764    1.679    3.307    2.356    0.512   -1.038    6.329    2.673    2.627    2.751    3.201   -1.281    0.031    2.187    0.877    0.031
X2==    4.332   -0.085    0.687    2.374   -0.085   -1.675    2.471    3.078    2.585   -0.315    2.046   -0.898   -0.751    4.039    3.903   -1.066   -1.525    0.832   -0.820    5.019   -0.264   -0.713    4.980    1.819    4.795    5.542    1.686    1.925    0.140    0.887    1.347    0.140
CD1=       13        5        5       10        5        3       10        8        9        5        6        2        3       11        8        3        5        6       10        7        3        1       13        8        6        7        7        0        2        5        4        2
CD2=       11        3        4        6        3        0        6        8        7        2        5        1        1        7       10        1        0        4        1       11        2        1        9        4       10       10        5        5        2        3        4        2
GTGAAGAAATAGAAGTTAAAAAGTATGACTTTGTGCGAGGGGCACGAATTACACAGGAAAAAAAGCTCAAACTTCCTGAAAACGGAGTGCTCATTTTGGAGGGCATCCATGCTCTTAATCCGCGCACCACTCAGGGTGTGCCTGCTCATGTGAAATACAAGGTTTACGTGAGTGCATTGGCGCATCTTAACTTGGACGAAGTAAACCGCACTTACACGACTGATGCTCGGCTCATCCGTCGCATGGTCAGAGACAGTTTTTACAGAGCTTACTTAGCAGAAGAAACGCTTCGTCAATGGCCCTCAGTTAGACGTGGAGAAGATAAGTACATTTTCCCTTATCAACAGGAAGCTGATGCATTCTTTAACAGCGCTTTGCCTTATGAGCTTCTCGTGCTTAAACCCTTTGCTGACCCGCTGCTTTCTCAAATTCCAGAAACGGTCAAGGAATACCCTGATGCGTGGAGACTTAAAACATTGCTGAGTTACTTTGAAACATGTCCCTCTGCCTACGTTCCCAGCACCTCCATATTGCGTGAGTTCATAGGTGGCAGCGCGTTTGATGTTTATTAAGCGTTGAACATGCATACAGCTGCCATAATGAGTGTGTTTCCTCTATAATTGAATTAGAGCCATATGGCACGGTAACAGTGCCTAACAGTGTAAGTTTTCATATGTGCGTGTTTGTGGGTTTTGATGTGAATTGTGTGCATGATTTGTATGCCCTCAAGGTGGGCGGAGGAGGTTGATGCTGATATGATACCGTGGGTGGTGCTTGAAAGACTTTACCTGTACTATTCATATGTGGAATCACTACCACCTGAAATAAACTGGGTGTCCTCGCAGATGCTTGGTGAAGCATTAGGGATTTCACCAGACTTAGTAAGAAAGGATATGACTTACTGCGACATAAAGGGCAAGCCTCGTCAGGGTTACCCCGTGCAAGAGTTAAAAAGCTACTTACGAAAACTGTTGAAGTTGGACGTTAACGTTAAGTCCGTAATTGTTGGTGCAGGCAGAC
KOK=        98
KK=  469027  LL=  470046  Z=    4.60  JJ=  468907  DL=  1020
A===      111      112      113      114      121      123      124      131      132      133      134      141      143      144      211      213      214      223      224      231      233      234      243      244      313      314      323      333      334      343      413      433
B===      222      122      422      322      212      412      312      242      142      442      342      232      432      332      221      421      321      411      311      241      441      341      431      331      424      324      414      444      344      434      423      443
RRR=   19.500    0.850   11.295   27.299    0.063    0.198    0.954   -1.418    2.147   18.175    1.680    6.486    1.680    5.559    0.234   -1.622   -0.047   19.432    7.537    0.758    2.377    1.447    0.270    0.747    1.094    2.148    4.986    0.301    0.153    1.602   -0.727   22.270
X1==    5.229    1.552    3.157    4.751   -0.134    0.067    0.702    1.820    2.254    4.044    0.722    3.649    0.722    2.971    0.428   -0.662    0.102    3.500    2.376    0.796    1.777   -1.299   -0.520    0.338    1.440    0.722    1.777   -0.790   -0.159    1.697   -0.706    5.408
X2==    3.729    0.547    3.578    5.746   -0.472    2.950    1.359   -0.779    0.952    4.495    2.326    1.778    2.326    1.871    0.547    2.451   -0.460    5.551    3.173    0.952    1.338   -1.114   -0.520    2.209    0.760    2.974    2.806   -0.381   -0.960    0.944    1.030    4.118
CD1=       14        6        7       12        3        2        4        5        5        6        3       10        3        8        4        1        3        6        6        3        3        0        1        3        3        3        3        0        1        3        1        7
CD2=       10        5       10       11        3       10        5        2        6       12        6        5        6        4        5        9        2       17        9        6        7        1        2        5        5        7       10        3        1        4        4        9
GTTTTCTTCACAGAAACCTCTGAAACGTGTGGAAGTCGCAGGACCGGTCACACCTGAAGTGCGTGAAGAAATCATGAGAACCAACGGTTATGTTAAAGCGGTGCTTAAAGAAGGCGATCTGGTCACCGTTCAAAAGCTGTATGACTTAGAGCCGGTGGTCGTAGTGGAACTCAAGAGTGCCGTAAGTAGTGGAAATGAAGGATCAACGGGTGAAGGAGAAAGCAAGGTTAGGTTTTCCTCTTTGGAAGAGGCCTATGGTTTGTATTTGAACCATTATCCAGAACTGGCAGAGGACAAGCGAGATGAACTTCTTAGGAGATTCTCTTCTTACTTGAGGAAAGCTAAGGAGAATAAGTCATGAAACCAAAAAAGCTCGAAGTTACTAATTTTCTGGGCCTGAAAAATCTTTCACTAGAGTTTCCAGAGCAGGGTGTATTTGTCATAACAGGACCTAACGGCTCTGGGAAATCATCCATTTTGGAAGCCATGTATTTTGCGCTTTATGGTAAGACAATGAGGCTTCCTGGTGATGTCAAAAACACCGCTGTCATAAACAGGAATGCTCAGCACAGTTCCGATAATCCGGCCAGGGCTGTTGTGAGTTTCACCTTTGTGCAGCAAGGCAAAGAATATCTGGTACGTCGCGAGCTGGTGAGAGGCGTTCATAAGAAAGATGATGTAAGTCATAATGCTTGGTTATACGACCTTAGCGGCCATGCCGGGCTTGTTCCTGAAACAGGTGTAGTTAAGGTAAACAACAAGGTTGAAGATATTCTGGGCTTGACGCCAGAGGTTTTTGCGGCAACGGTGTTCTTGGGTCAAGGTAAAATAACAGAACTTGTAGAGGCAAAACCAGATAAAAGACGTAAGATCTTTGATGCCATTTTGGAAACCGATCATTTAGTTAAAATGCAAGAACTTGTGCGCGGAGATCTTAGGGAACTGCAAACTAAAGTAAAGGCCCTTCTGGAACGTAAGGAGATTTTGGAACAAGGCCCTTCTGCCAAGGATTTGGAAAAG
KOK=        99
KK=  471367  LL=  472086  Z=    4.79  JJ=  470947  DL=   720
A===      111      112      113      114      121      123      124      131      132      133      134      141      143      144      211      213      214      223      224      231      233      234      243      244      313      314      323      333      334      343      413      433
B===      222      122      422      322      212      412      312      242      142      442      342      232      432      332      221      421      321      411      311      241      441      341      431      331      424      324      414      444      344      434      423      443
RRR=    8.420    0.258    1.120   13.979    0.058    1.868   -0.889    2.007    1.024    5.580   -1.145    3.802   49.722    0.017   -2.182    1.838   -0.117    6.267   15.190   -0.819   -1.041    0.195    1.629    0.200    0.004   28.193   18.858    0.661    0.576    2.697    0.831   -0.646
X1==    3.592    1.216    1.147    2.489   -0.144    0.489    1.364   -1.264    1.334    1.989   -1.220    1.150    7.098   -0.089   -1.503    1.334   -1.450    0.636    7.496    0.489    2.087   -0.284   -1.158   -0.671   -0.010    7.098    3.087   -0.649   -0.942    3.058    4.603    1.058
X2==    2.344    0.213    0.976    5.617   -0.407    3.817   -0.652   -1.588    0.767    2.805    0.939    3.306    7.005   -0.195    1.452    1.377    0.081    9.847    2.026   -1.673   -0.499   -0.685   -1.407   -0.298   -0.351    3.972    6.109   -1.019   -0.611    0.882    0.181   -0.611
CD1=        8        4        3        6        2        2        4        0        3        3        0        4       10        2        0        3        0        2       12        2        3        1        0        1        1       10        4        0        0        4        7        2
CD2=        6        3        4        9        2        9        1        0        4        7        3        6       11        1        5        5        2       20        5        0        2        1        0        1        2        7       13        1        1        3        2        1
GCTTTGGCTGAAACCAATGTTGAACTTAGAAAAACTCAGGAGAGAGAAGAAGATATCAGAAATACTTTGCAGGAGACTATCCACCGCATGAAACAGCTTTCTGGCCAAGTCAGCACCTTATTAAGTGAGCTGAAAGAAGAACTTTCTAGAGCTCATATTAGCTATGAGGACTATGAGCTTCTGAAAAGCGAGCAGGAGAGCGGAGCTGCTGATCAGCTAAGGGCCTTAAAAGGTAAATTGGACGTACTTGAAAAGAGGTTGGAAGAACAGCGGAAGAAGTACTTGTCTTTGCTGGAGAACCGCGACGTAGCTAGTGAAGAGCTGCCAGTTCAGCTCGAACAAGCTAAGAGTGAATACGAAGTTCTTCTCGGTGAGCGAGGTCGCCTACAAGCTTCCATTGAACAAGCTTTGCAGAAAGAGGCCGAGTTGAACCAAGTAGAAGTGCAGCTTGATGCGTTGGAGAAGGAATTAAACATACTCAGCCGTCTCTCGGATGATTTGAAAGCGGACCGCTTTCCTGATTTTTACCGTGGGGAAATGATGAATGAAATTGTCTCCTCAGCTTCCAGCCTTTTGTGGGAAATGAGCGGTGGTCAGTTTAATCTGACCTTTGACTCAGATTCTTTCCGTTTCGACGTAGTGTTTGATGATGGACTTAGCTCTGACATAAGCAGTTTAAGCGGTGGTGAAAAGGTTTTGGTAGCTCTGTCTCTGGCGTTT
KOK=       100
KK=  472117  LL=  473106  Z=    6.45  JJ=  471967  DL=   990
A===      111      112      113      114      121      123      124      131      132      133      134      141      143      144      211      213      214      223      224      231      233      234      243      244      313      314      323      333      334      343      413      433
B===      222      122      422      322      212      412      312      242      142      442      342      232      432      332      221      421      321      411      311      241      441      341      431      331      424      324      414      444      344      434      423      443
RRR=    3.980    5.394   -0.401   60.378   -0.076   -4.709   -0.033    4.846   -0.122   -1.774   -1.643    6.655    0.272    1.644    0.941    2.051   -1.831    1.147    0.109    6.958    0.054   -0.552    1.994   49.623    0.641   14.687    0.297    0.051   -0.559   -0.862    1.437    7.933
X1==    2.630    1.957    0.546    6.272    0.864    3.802    1.811    3.263    1.140   -1.217    1.117    2.469    0.455    0.721    1.957    4.468    1.278    0.402    2.740    1.805   -0.431    0.383    2.978    8.415    0.440    3.103   -0.431    0.017   -0.442   -0.442    1.117    1.980
X2==    1.513    2.757   -0.733    9.626   -0.088   -1.238   -0.018    1.485   -0.107    1.457   -1.471    2.695    0.597    2.281    0.481    0.459   -1.433    2.852    0.040    3.854   -0.126   -1.441    0.669    5.897    1.457    4.733   -0.689    3.076    1.263    1.949    1.286    4.006
CD1=        8        7        3       15        5        8        7        7        4        0        4        8        3        5        7        9        6        3        9        5        1        3        7       20        2        7        1        1        1        1        4        4
CD2=        6        8        2       16        3        1        2        6        3        6        0        6        3        4        4        4        0        8        2       10        3        0        3        8        6        9        2        9        4        5        4        8
GAATCCATTTTTCTGGACGAAGGCTTAGCTTGGCTTGATAAGGAGAACAATACAAAGCTGGCACAGTATCTTCAGAATTTGGAAGACGGTGCCATTTTGGTTGGTATCGTCACTCATTCTGAGGAATTTGCTATAAACTTCCAAAGGCGGCTTTACGTGAATGGGGGGAAAGCCCAGTGGCTTTAATGTTTAAGAAGGAAACAGTAACCATGTTCAAAATGCTCTCTTTGCATCAAGGTGTGGAGAGGTCTTATTACGACAGCGAATTTGCCATGTGGGATAATTTACCGCCTTTGCCTGAAGACTTCTCAGGCCTGAACGTGGTATCTTGCACACCAGTCTTGCAAGGCGAAGAAGTACTAACCCGCCTAAGTGTGGAACAGATGAACAGGCCCATCGTCATTGTAGATGGTGTGCAAAGGCTGATGAGGCGAAAGCTTCAGAAAGACGGAAACTGGGTTTATTTGGTGGGTCTGGCTGCCGGCGCTGTGGAGGTGTGGCCCAAAGCTGATCTGCTGTTACCCACCTTAAGAAGGGAATTGGTACTTTTCGTACCTGAAGGGCTACTTGAGATGCCTTTTGAAGACGAGTATTACAATATTCCTTTTAGGTCAGTTGCTTACAATCCCAGGGATGAGAGAAGACCCTTGAACACCATAGTCAGTGAAAAGCGTTCTGCCTTGGAATTGTCGGCTTTGAATCAAGCGGTAAGCGAGTTGGGTGGGAAAGGCATCTTACTCAGGGATGGTCCTTTGAAGTTCGGGGATCCATTGACACGGGCAAATGGACCGGTAGGGTTAGTGAAGACTTTGGAGCCTCGTAGTAATGTGGACATTTTTACCAACTTTGTGAAGAAATTGGATCTTGGGCAGGTAAGCTGTCTATTGGAAATGGAAGATAGGAATGATACTGAAGAAATAGGTAAAAGGCGGTATTTCTCCTATTTACGGATCATGGATGTGGGCGATCCTTTTTCTTTGGAGGGTATAG
KOK=       101
KK=  489037  LL=  489876  Z=    5.93  JJ=  489007  DL=   840
A===      111      112      113      114      121      123      124      131      132      133      134      141      143      144      211      213      214      223      224      231      233      234      243      244      313      314      323      333      334      343      413      433
B===      222      122      422      322      212      412      312      242      142      442      342      232      432      332      221      421      321      411      311      241      441      341      431      331      424      324      414      444      344      434      423      443
RRR=   12.024   -1.245    0.023   45.281   -0.070   -0.280   -2.017    6.676    0.162    0.224   -0.603    9.412    4.913    1.240   -0.952   -0.360   -1.549   -0.209   15.155    2.613    0.100   -0.022    0.194   48.251    5.355    3.449   -0.657   -0.129    3.921   -0.553    0.421    5.476
X1==    4.613    0.940    0.012    6.082    0.304   -0.849   -0.761    2.159    0.492    0.164   -0.506    2.360    2.633    1.210    4.120    1.162   -0.761   -0.370    4.968    1.162    0.681   -0.647    0.088    7.846    3.936    1.848   -0.732    0.317    2.086    0.432   -0.506    2.914
X2==    2.606   -1.325    1.894    7.445   -0.231    0.330    2.650    3.092    0.330    1.360    1.192    3.989    1.866    1.025   -0.231   -0.310    2.035    0.565    3.051    2.249    0.148    0.034    2.194    6.150    1.360    1.866    0.897   -0.407    1.880   -1.280   -0.831    1.880
CD1=        9        4        2       10        3        1        1        5        3        2        1        5        5        3        9        4        1        2       10        4        3        1        2       12        7        4        1        2        4        2        1        5
CD2=        9        1        6       16        3        3        7        8        3        4        4       10        5        4        3        2        6        3        7        6        2        2        5       11        4        5        3        1        4        0        1        4
CCAAAAGCAGAGAAATACTTGAGGTGGATTCCAAGCTCATGGTGTAAGCGCCAACGGTGAACCTCTTAAACCTATCCAGTTCATCCACCGTGAGCTTTGCTTGTGAAAGCCTTTCTATCTCCTCTTGAATAATACTCTTTGTTCTGTCTAGCCCCTTTGGTTTCAAATCACAAGAAACAATTAATGCACCTGCTACCGAAGTTGCTTCCACCGTGGAGTACACTGAATAGCTAAGGCCTTCTTCTTCACGTATGCGCAAAAACAACTGACTAAAGCTGGATCCACCGAGAATGTTTGATATGAGTTGGTAGACAAAGATGTCATCCCTTGCTGCTTCACAAGCTTGCAAAGCAAGCCTATAATAGGTCTGTTGTGTGTCTTCTTTAATTCTTGAGCTACCCGGAGTGAACTCTGGTCTTTCCATATGCTTAATGGGATCCACCAACGGGGAAGGAATGTAAACATTCCTAAGGAAGCTCTCCAACACTTTACCGTCAATGGGGCCGGCTATGGCCACACAGGGCTTTTGGTAGATCAACTTTTCCCAGAAAATGTAGAGTTTGGTTTTGGTGGCGTTCTCGATGTCTTTCCGCCTGCCAATAACGTCTTCACGCAAACGATGGCCATTCCACATCGTTTTCTGCAGATGTGAATAAGCTCTCTCCTCGGGCTGGTCTTGTGCCATCTGGATCTCGCTTATAACAACCTGTTTTTCAGTGGAAAGAGCAGTTTCTTCTAATAAAGGCTCGTAAGCTAGGCTGAACAAAACTTTCACAGCATTTTGCCAGTAGTTTGCAGGTACGGTTGCTGTTAGGTATATGGCATCATAAGTAGTGAAAC
KOK=       102
KK=  492187  LL=  493116  Z=    6.89  JJ=  492187  DL=   930
A===      111      112      113      114      121      123      124      131      132      133      134      141      143      144      211      213      214      223      224      231      233      234      243      244      313      314      323      333      334      343      413      433
B===      222      122      422      322      212      412      312      242      142      442      342      232      432      332      221      421      321      411      311      241      441      341      431      331      424      324      414      444      344      434      423      443
RRR=    5.824   -0.051   -0.442   12.014   -0.051    1.154    1.942    6.516    0.004    0.068   -0.029    0.402    0.007    5.879    4.484   -1.599    5.737   -0.146    9.497    1.524   -1.876    0.329    9.179  122.831    0.068   56.250    0.867    0.093    1.037    1.037    0.352   -0.604
X1==    1.989   -0.528   -1.105    2.890   -0.528   -0.722    2.890    3.456   -0.014    0.454    2.414    1.243   -0.594    2.580    1.798   -0.722    4.170    0.350    5.911    4.945   -1.570    2.349    2.934   10.218    0.454    6.926    1.666   -0.569    1.271    1.271   -0.594    0.584
X2==    2.928    0.097    0.400    4.157    0.097   -1.599    0.672    1.886   -0.327    0.150   -0.012    0.324   -0.012    2.279    2.493    2.215    1.376   -0.416    1.607    0.308    1.195    0.140    3.128   12.021    0.150    8.122    0.520   -0.163    0.815    0.815   -0.593   -1.034
CD1=        3        1        0        5        1        1        7        5        2        2        5        3        1        6        4        1        9        4       16        9        0        7        8       23        2       11        5        1        4        4        1        3
CD2=       11        3        5       11        3        0        3        8        2        4        3        4        3        6        7        6        4        1        3        3        4        2        6       16        4       17        3        3        4        4        2        1
CAGACTTGTACGAGTCCTATGTGGGGTCCATCGTCGCTTGCATTGTTTTGGCTTTGGCTGAGAAAAACATGGTCGGCTTAAGTTTTGTCTTGTGGGCCGTGTCTTTGGGTGCACTTTCCTCCTGGTTCACCATATTACTTGTGAGAGGCATATCCTCTCGCTCCCACATGGAGCCTGCGAACGTGTTTAGAATGGGTAGTATATTGGTGACGCTGCTGGCTGTGGGTTTTGTTTGCCTTATTCCCATGTGGACTGGTGCAAGCTGGTCATATGTTGTTTCAACGGTGGCAGGCATGATTGTGGGCATAGCCATTGGGTTTATTACAGATTACTACACCATGGGCGCGCCCATAAAGGAAATAGCTAAAGCTAGCGAGACTGGAGCAGCTACCAACATTCTTTCTGGTATGGCGATTGCCATGCAATCCACCTTTTTGCCAGTCTTGCTTGTAGGCCTAGCCACAATTGTCGCGTACCTCAGCGCAGGGCTGTTCGGTATTGCTTTAGCTGGCGTTGGTATGCTTTGCACTCTGGCGTATTCTTTGTCGGTAGATGCCTACGGTCCCGTGGCTGATAACGCTGGGGGCATAGCTGAGATGGCGCATTTTTCTCCTCAGGTGCGTGAGGTTACTGATGGTTTGGACGCTTTAGGTAATGCCACTGCTGCCATGGGGAAAGGTTTTGCTATCGCTTCAGCCGCGCTAACGGCATTGGCTCTGTTTGCTGCATTCAACAGTGCTGTGGGGATTAAGGCTTTGGATGTCTCAGACCCCAAGGTGCTCACAGGGGTCATGGTAGGAGCGGCTTCACCGTTTCTTTTCTCTTCCATTGTCATCAATGCCGTTTCCAGGACTGCTTTTGTCATCGTAAAAGAGGTCAGACGTCAGTTTAAAGAAATTCCTGGTTTGCTTTCAGGCCAAGCCAATCCAG
KOK=       103
KK=  507457  LL=  508476  Z=    4.94  JJ=  507307  DL=  1020
A===      111      112      113      114      121      123      124      131      132      133      134      141      143      144      211      213      214      223      224      231      233      234      243      244      313      314      323      333      334      343      413      433
B===      222      122      422      322      212      412      312      242      142      442      342      232      432      332      221      421      321      411      311      241      441      341      431      331      424      324      414      444      344      434      423      443
RRR=    2.130   12.717   37.404    6.513   -0.061    7.813    0.388    0.078    0.854    6.133    0.686   -0.274   11.025    2.926   -0.227    4.121   -0.034   31.484    5.505    0.812    2.110    0.024   -0.160    8.176    7.590    8.900    0.671    0.696    0.279    0.593    0.046    2.727
X1==    1.217    4.723    7.792    1.585   -0.216    2.076    0.651   -0.194    2.076    2.415    0.748   -0.324    5.062    2.649    0.333    2.696    0.059    5.157    2.564    0.837    2.052   -0.177    1.161    2.892    2.415    2.186    0.652    0.513   -0.430   -0.430    0.030    1.195
X2==    1.751    2.693    4.801    4.110    0.283    3.763    0.596   -0.402    0.411    2.540    0.916    0.846    2.178    1.104   -0.681    1.529   -0.572    6.105    2.147    0.970    1.028   -0.138   -0.138    2.827    3.143    4.071    1.028    1.356   -0.648   -1.380    1.547    2.282
CD1=        5       12       14        5        3        6        4        2        6        5        3        2        9        6        4        7        3       12        8        4        5        2        4        7        5        5        3        2        1        1        2        3
CD2=        9       10       13       11        5       10        4        3        4        7        4        5        6        4        3        6        2       13        6        5        4        2        2        6        8        9        4        4        1        0        5        5
AACTGTGGTATTGATGTGCTTTACTCAGGAACAGTGGGCGCTGCTTCGGAAGGTGTGGTTAACGGTAAACCTTCTATTGCTATTTCCTCAGAAAGCCCAGAAAGGGAACACCTTGAAATCACCGCTCAAGTGCTGATCAGCTTATTGGATCAAGGATTGTTAAATGCTACCAGCAGTGATTGGGTTTTGAACATTAACGTGCCTGCACTTAAGCTGGAGGAAATTAAAGGGGTTGCCTGGGCAACCATGAGTCGTCATGGCTGGACTAATAGGGTTCAAAGACGTGAAGATCCCCGAGGCCAGATTTACTACTGGGTTACTGGGGAACGGTCAAAACCAGAGCAAAGCAACAATGGGGATTATCAGTTGCTAAGCCAGGGTTTCGTAACGTTAACGCCAGTTGGTCTCGATCTTACAGATCATGAATCGCTAAAGGAGCTGTCAAGCAGGTTCGTATTCCAGCTTTGATGGAGGTTGCACGTTTATCCTTTTTATGTTTCCATTTGATATTTGATTTGCAATTAACCAAATAAGGGATTTTACGTTTTCTGTTTTGAAAACGTCAGCGTGGTTGTCTAACTTGACGATGAAACCTTCTCTGTGTGGACTAACGGAAATATAAACACGCTGCTGTAGTGAAACCCCAATGAAGTCATCATCACTGACAATGGCTGGGATTAGTAGCATTGCCTGATTATTACTAAAGGGTTCCCACAACTTAATAGTGCCGAACGTGGTTCTATAAGTTCCTGCTTTCAGTGTGCCATGTGAATCATGCACTATTGCGTGAGGCATAATTACCTCCTTGTCTAAGTAGTTAGGCACTGAAACATGCCGCTTTTTTCTAAGTACAACTTTGTAAATTTTCTTACCTTGACTTACCCACTTCTGTTCATATTTCGTTCCAACTTGAACCTCGTTCCTAACCGCGTAATCAGCTAACGAAAAGAGTCCGCTTTCTTCAGAGTTTCTAATAGCTTCTTCGGCGTATTCTTTCACGTCGGTCTGAAGCTGCAAGAT
KOK=       104
KK=  512047  LL=  512886  Z=    5.45  JJ=  511687  DL=   840
A===      111      112      113      114      121      123      124      131      132      133      134      141      143      144      211      213      214      223      224      231      233      234      243      244      313      314      323      333      334      343      413      433
B===      222      122      422      322      212      412      312      242      142      442      342      232      432      332      221      421      321      411      311      241      441      341      431      331      424      324      414      444      344      434      423      443
RRR=   11.633    0.694    0.643    6.346    0.213    0.045    1.341   13.160   -0.007    0.858   -2.119    0.831   25.431    4.490   -0.189    0.286    5.006    3.458    3.992   10.543    0.124    0.050    5.389   50.749   -0.751    7.901    0.297   -0.039    0.136   -0.674    0.584    0.214
X1==    5.277   -0.932   -0.752    1.278   -0.287    0.027    1.411    3.441    0.027    1.038    3.129    3.069    5.790    3.319   -0.287    0.746    2.024    1.586    4.700    2.902    1.141   -1.484    1.936    8.190   -0.520    1.799    2.743    0.575    0.116   -1.366   -0.862    0.116
X2==    2.204   -0.745   -0.854    4.966   -0.745    1.683    0.951    3.825   -0.267    0.826   -0.677    0.271    4.393    1.353    0.660    0.383    2.473    2.181    0.849    3.634    0.108   -0.034    2.784    6.197    1.445    4.393    0.108   -0.067    1.164    0.494   -0.677    1.835
CD1=       11        1        1        5        2        2        5        7        2        3        7        8       11        9        2        3        6        4       10        6        3        0        5       17        1        5        5        2        2        0        1        2
CD2=        5        1        1        8        1        5        3        8        2        4        1        2        8        3        3        3        5        6        3        8        3        2        6        9        5        8        3        3        4        3        1        5
AAATGTCTACAAAGCATTTTTCCAGGGGCTAAACCACAATGGTGACTTTGTTGCTCTGCTGCTAGAAGGCCGTATTGATGAGATAAAGCCCTTGCTTGGGCAAGGACGTTCATACATCTTTACCAGCTCTCATCCACTTGACGATAAGCAGAAAGCCAGGGTGGAACATGTGCTCCAAGAAAAAGCCGGAGTTGGTGTATCCTCCTTTGAGGTGGATGAAGAGCTTGTTTTGGGCTTTCAGCTTTCCTGGAAAGCTGAGATGATCGAATACTCCCTGGCACAGCAGATCAGAGAGTACGTAAAGATTGAGGAGGCAGAAGGCATTGGAAGTTAAGCGCGAGCTGCCTTTTAGAATTGTTGTTCAGCCCCAAAGGTTGGAGAAGAAATTCTACGGCAGAGTAGTGGCTTACCGTGATGGCATAGCTACGGTGGAGGGCCTGGGAAACATTGGCTACTACGAGACCGTGCAGTTTGAAGAAGGTGCAAAGGGCATTGTCATGGACGTGGACCCCCAGCTTTCCTATGTAGTTACCACCAGTGGTGAAGTCCACATAGGTGAAATGTGTCTGGCCACTGGCGAGGTACCTGCTATACCGGTGGGTTATGATGTGTTGGGAAAGGTGCTGGATCCACTTGGAAACGTCCTGGAGGGCGACACTTTCACTCCTGCTCAGGTTTACCCGGTTGAGCGACCTGCTAAGCCCTTGTATGAAAGGTCTAGGGTCAACGAACCTGTGGAAACAGGTATTGCTGCCATTGACATGCTCATTCCAGTTGGGCACGGGCAAAGAGAGCTAATTTTGGGAGACAGGCAAGTAGGTAAAACCACATTAGCCACTG
KOK=       105
KK=  367838  LL=  368947  Z=    5.26  JJ=  367748  DL=  1110
A===      111      112      113      114      121      123      124      131      132      133      134      141      143      144      211      213      214      223      224      231      233      234      243      244      313      314      323      333      334      343      413      433
B===      222      122      422      322      212      412      312      242      142      442      342      232      432      332      221      421      321      411      311      241      441      341      431      331      424      324      414      444      344      434      423      443
RRR=   18.227    0.152    6.577   -0.185    0.297   -5.036   -1.378    5.701    0.014    0.140   -0.468    0.247    1.752    0.857    5.816    3.865    9.444   -0.621    7.307   25.557   -0.940    0.214   17.609   81.272    8.751   10.278    0.028    0.139    0.492    3.214    1.742    0.803
X1==    5.276   -0.176    2.704    0.794    1.486   -1.219   -1.021    1.576    0.490   -0.598   -0.352    0.794    0.907    0.575    1.486    1.629    2.693    0.531    2.128    6.185    0.602    0.313    4.129    8.910    2.878    4.056    0.017    2.459    1.021    1.021   -1.612    1.668
X2==    3.455   -0.861    2.432   -0.233    0.200    4.132    1.349    3.617    0.028   -0.235    1.329    0.312    1.932    1.491    3.912    2.373    3.507   -1.169    3.434    4.132   -1.561    0.685    4.264    9.121    3.041    2.534    1.682    0.056    0.482    3.148   -1.081    0.482
CD1=       13        3        8        4        6        1        1        6        4        2        2        4        4        3        6        6        7        4        6       14        4        3        9       15        8        9        3        7        4        4        0        5
CD2=       10        2        7        3        4       10        6        9        3        2        5        4        6        6       11        7       10        1       10       10        0        4       10       20        7        7        5        2        3        7        1        3
AAATGGTTTGGGCAAAACCATTCAAAGACGGTACAGAATACTTGCCCTCTGTGGTCAGCCGTAAGAAGCAAATAGTACCACTTTTGGAACAAATACTGGGCGGTAACGGCTAGAAAAACATATAAAAAAACTTAAGCCGTTTTACCGCCCTCACCTCCCTTTGTGGGTATAGCTAACAGCTGTATTAGTAAGCTGTCATACTGCGCAGTCTTCTTATGCGTTCCTGCGTAGGTGGGTGCGTAGAAAACAGATTGGTCATCCAATCACCCTTTATATGATTAACTATGAACAGCTCAGCGAAGGCTGGATTCGTCTTAGCCAGAGCGCTCTTAGGCATTTGCTTACCATAAAGTTCTAGTTTTTCCAGAGCACTAGCAAGCGCTTCTGGATTCCTTGTAATTTGAGCACTCCCGGCATCTGCCATGAACTCACGTTCTCGGCTCACAGCTAAACGTATTAGTGTTGCAGCCAGCGGAGCCAAGAATATCAGAAGCAAACCAATGAGGGCAATGATGGGATTGCGGCCCCTATCGTCGCTGTCGCCGAAGCTACCCCAGAACATCATTCGCCAAGACAGATTTGCCAAGTAAGAAATCATGAGCGCCATGGTGGCAGCCATGCTTGTGAGCAATATGTCCCTGTGTTTTATGTGGCTGAGCTCATGAGCTATTACACCAGCCAATTCATCTCTGTTTAGTATTTTCAAAATGCCACGTGTGGCAACGACCACCGCATGATCTGGATCTCTTCCTGTGGCAAAGGCGTTGGGCTCCATGGTCTCCATGATGCCCACCTTCGGCATAGGCAAACCAGCCGCTATGCTAAGTTCCTCTACGATGTTGTAAAGCATTTGTGCTTCTACCGACTCGTTTGGATCAACCAGCCTCGTACCAGTCATGGTTAGCACTATCTTATCGGAGTACCAATAACTTGCCCAAATTTGCACCAGTGCCATGACCAGCGCTATGGTCATCCACAAGCTAACGTTTCCAAATAGATAACCTATTACCCATCCCAATGCAAGTACCAGTGCGCCAAACCATATCATCAGTAAAAAGGTTTTTAGCCTGACGTTGCGCATGGTGTCGGTTACACTAACAGCCAATACTT
KOK=       106
KK=  380888  LL=  381847  Z=    4.67  JJ=  380888  DL=   960
A===      111      112      113      114      121      123      124      131      132      133      134      141      143      144      211      213      214      223      224      231      233      234      243      244      313      314      323      333      334      343      413      433
B===      222      122      422      322      212      412      312      242      142      442      342      232      432      332      221      421      321      411      311      241      441      341      431      331      424      324      414      444      344      434      423      443
RRR=    3.501    0.017   25.312    4.419    1.207    0.544    3.015    3.850    2.898    6.021    0.459    1.475   25.859   -0.047   -0.146    8.884    0.139    7.263   26.071   -0.003   -0.215   -0.643    2.902    1.110    1.807    3.149   -1.503    0.408   -0.817    4.955    0.080    9.438
X1==    1.644    0.388    7.085    1.615    0.388    0.460    2.303    2.498    2.451    2.604    0.186    0.871    4.742    0.108   -0.263    3.779   -0.282    2.265    5.478   -0.204    1.210    0.437    1.096    1.625    1.044    2.464   -0.822   -0.474    1.019    2.570    0.945    4.895
X2==    2.129    0.044    3.573    2.736    3.112    1.182    1.309    1.541    1.182    2.312    2.471    1.693    5.453   -0.432    0.556    2.351   -0.492    3.207    4.759    0.013   -0.178   -1.474    2.648    0.683    1.732    1.278    1.828   -0.861   -0.801    1.928    0.085    1.928
CD1=        4        3       11        4        3        3        6        5        6        5        2        3        8        2        2        8        2        7       13        2        4        3        4        5        3        5        1        1        3        5        3        8
CD2=       10        4       11        9       10        5        5        7        5        7        7        7       12        2        5        7        2        7        9        3        2        0        6        3        6        5        5        1        1        5        3        5
CATGTCTTCTGTGCGCAATCTAGTAGCGAGCAGAGACTGGTGGCCGTCTCTCAATGTTTGATCGTGCAGTTGTATTCCCATGTTTTATCGACCTCCATTTGGTGATGCTATAAACCATTAAAAGCTTGTTAAGCATGACAAGCCAACTTGTCACCATCGCTTACATTCTATAGCAACTGCATACGCGATTTGGTTAAGGTGGTATAGAATACTAACGGTATGAAAACTAAGAATATTGTTTTGCTTATCGTAGTATTTTTCATGGTATTAGGCGCTCCCTTTAGCTGGGCGGCTTCCAGCATTGATCGCCTGGCTTTGGAAAGTTATCCGTCTTTTAAGGCGGAGCGTGTTTACGGTGGGACCGTAGCAGAAGTAACAAGAGAGTATTCAACCTTGCTAAACAGCGTTCCTTATCCGGGATTCGAAGCTCTAAACCTTCGCTATCTGTACATCACTGGCCAAAACGAACCAGTGTGGAAGGCTTGCCAAAATGGTGCAATGTCTTCCTTTTTTACCAGTGTAAGGTTTTACTGTTATGATTTGGCTTGGGCACATGACCGTGAAACAGCCATACAAATGGGCTCGGCTGAACGTTTCTACTATTACGACTTGTTCGTTTACGAGCAAGATCCGCGGGAGCACCTTACGCGCGTCATGCTCACAGCTTGGCGTAACGGCCAAATAATGCGTGAAGCCGCCGCGTTGGCACGTAGCCTTAACTTGCAGGATGTGGCAAACCTTTACGACCACACTACGCAGAGCCCTGCCAACTAAGTGGGAACTGCTGTTCGTTCTCTTTGTAGCTTGTTACAACACGGTGTTTTCTCTTGCGCCCTGGCGTACTCTACTGTTTTGGCTGCTGGTGCCTTTGGTTTACTGCTTTATAGTGTTTGTCATCGCAGTGTTACCAGAACATGTTGACAGTAGAAAATTGGCTTTCATAACAGGCTTTTTTTTGGT
KOK=       107
KK=  384788  LL=  385777  Z=    5.03  JJ=  384608  DL=   990
A===      111      112      113      114      121      123      124      131      132      133      134      141      143      144      211      213      214      223      224      231      233      234      243      244      313      314      323      333      334      343      413      433
B===      222      122      422      322      212      412      312      242      142      442      342      232      432      332      221      421      321      411      311      241      441      341      431      331      424      324      414      444      344      434      423      443
RRR=   13.465    0.418   -0.673    8.467   -0.011   -0.254   18.440    7.226    0.310    7.147    0.130    0.896    9.100    5.356    2.578    3.688   -4.232    3.669   -1.338    2.682   -0.655    0.130   24.201   20.977    1.805   15.262   -0.224    2.817    0.016    0.428    2.409   -0.593
X1==    2.506   -0.773    0.670    5.165   -0.226    0.670    5.165    4.834    1.265    2.320   -0.986    0.547    2.784    2.604    1.413    4.239   -1.185    2.455    4.587    1.265   -0.270   -0.986    4.041    5.043    1.025    4.670    1.025    1.386    0.573    0.573   -1.615   -0.795
X2==    5.373   -0.541   -1.004    1.639    0.050   -0.379    3.570    1.495    0.245    3.081   -0.132    1.639    3.268    2.057    1.824    0.870    3.570    1.495   -0.292    2.119    2.421   -0.132    5.988    4.159    1.761    3.268   -0.219    2.032    0.027    0.746   -1.492    0.746
CD1=        8        2        4       12        3        4       12       11        5        6        1        4        7        7        6       10        1        7       11        5        2        1        9       11        4       10        4        4        3        3        0        1
CD2=       12        2        1        5        3        2        8        5        3        7        2        5        7        5        6        4        8        5        2        6        6        2       11        8        5        7        2        5        2        3        0        3
GCTGCACGAAGAAGTGCAGGTGGGCTACCCCCATGAGCTCATTAAAGATTCCTACAAAGGCGAATTTGTGGTGGTGGTCTACCCATCACAGGAAGGTACTTAACATGTCAAGTAGCACTGCTGTGGTCATACTTTGTGGTGGGGTTAGTAGGCGGCTGGGTGTTTCCAAAGCGCTAATGCAGGTTAATGGCAAGCCTTTGTTTAAGGTGGTTGAAGAAAACCTATCCCCTTTGGGCCTACCCGTGTATTTGGTTTCTAAGGTTCCCTTTGAGTCAGGGGGAGTTCCTTTGATTTTGGACATTTTTGAAGCCGATACGCCTCTTGCAGGCGTGCTAACTGCTCTAACCACTTTGCAGTACCAAAACTACCTGTTTACAGCTGTGGACATGCCTATACTACGAAAAGAAGCATCGCTATCACTTTTGAAGCATGCCTATGAGCATGAAAGCTCCGTTTTTTACAGCATAAATGGCTTCTTGCAGCCGTTCCCTTCACTTGTACAAGGCAGCGTGGCCAAGCACATTTTGGCATGCTACCACCAGCACCTTTACAAGCTCACTGAAGTCTTCTCCTCTATTCCTCATGTACTTTTGCCATACACGGGTGATCTAAATGTCTTTCTCAATGTCAACACGTGGAAAGACTGGGAAAGTTTTCAGGCCTCAGCTCCATACTACTTGCCCATGCATGATCACTTTGCATAACCTATACCCCCATCGGGTATATATAAGACTGGAAACAGGAAACCATAAAAACAATGCTAAAGGAGGTGATGGGCCATGCTGAGCAGAAGGTGGATTGATCCCTTCGAAGAAATGAGGTCCATCATTGATGAGATGGATAGAATGATGGAGGAATTCTGGAGCACAGGTATTGAACCTAGCAGGCCAGCACGCAGAGGCTTAGGCAGAAGATTTGTACCACCAGTTGAAGTTACTGAAGATGAAAACAATGTTTACGTTCGTGCAGCAGTCCCAGGCGTACCCAAAG
KOK=       108
KK=  409598  LL=  410587  Z=    6.66  JJ=  409568  DL=   990
A===      111      112      113      114      121      123      124      131      132      133      134      141      143      144      211      213      214      223      224      231      233      234      243      244      313      314      323      333      334      343      413      433
B===      222      122      422      322      212      412      312      242      142      442      342      232      432      332      221      421      321      411      311      241      441      341      431      331      424      324      414      444      344      434      423      443
RRR=   20.278    0.026    0.921   27.457   -0.523   -0.457    1.134    0.854    7.924    0.416    2.028    6.423    5.689   -0.357    1.559   -0.128   -0.175    4.630   -0.007   -0.705    0.542    0.762   12.270   53.687    1.429   13.726    0.542   -0.403   -1.471   -0.819    0.554    2.923
X1==    6.117    1.510    1.461    4.210   -0.997   -0.905    0.979    0.743    2.357    0.141    0.826    2.798    1.561    0.763    1.510   -0.253   -0.303    3.025   -0.003   -0.253    0.544   -0.854    5.155    8.294    2.385    4.501    0.544    1.815    0.973    0.973    0.826    2.503
X2==    3.315    0.017    0.630    6.522    0.525    0.505    1.158    1.150    3.361    2.937    2.455    2.295    3.645   -0.467    1.032    0.505    0.576    1.531    2.894    2.790    0.998   -0.893    2.380    6.473    0.599    3.050    0.998   -0.222   -1.511   -0.842    0.671    1.168
CD1=       11        5        4        8        1        1        4        3        6        2        3        6        4        3        5        2        2        8        3        2        3        1       10       15        5        8        3        4        3        3        3        5
CD2=       12        4        5       16        5        4        5        6        9        8        7        8        9        2        6        4        4        5        7        8        4        1        6       12        4        8        4        2        0        1        4        4
AGTTTTCTTCGTATTTCTTGCCCGTTAGCTGCCCAATGGCTTCTATGATGGGCTGGAAAAGATCCGTTTCAAAGTTTGTGGGTTTTCCTTGCATGATGGCAGCCATGCGCTCAAGGCCCATCCCTGTATCGATGTTCTTTCTGGGTAAATCAGAAAGGTTGCCGTTTTCGTCTTGGTAGTACTGGGTAAAGACCAAATTCCAGAACTCGCGGAACCGTTCTCCCTCTGCTGCAGGTCCTTTTGAAGGGTCATCGCAAGGCCACTCTTCACCCATGTCGTAGTGAATCTCACTGCAAGGTCCACATGGACCTGTGGGTCCAGGAGGCCCCCAGAAGTTTTCTTCTTTTCCCATACGGACTATGCGGTTTTCTGGAAGTCCTACCAAGTTATGCCATATGTCAAAGGATTCATCGTCATCTTGGTAAATGGTTACCCAAAGGCGCTCTGGTGGAAGTTTGAAACGCTGAGTAACCAACTCCCATGCCCAAAGAATGGCTTCTTTCTTGAAGTAATCGCCAATGGAAAAGTTTCCCAGCATTTCAAAAAAGGTGTGGTGCCGTGAAGTGTGACCCACGTTTTCCAGATCACCCGTTCTGAGGCATTTTTGAACTGTGGTTATGCGCTTGGCAGGAGGCTGTGCCTGGCCTAAGAAATAAGGCTTAAACTGCACCATGCCAGCACTGGTGAACATGAGAGTGGGATCGTCAGGCAGCAAGGAAGACGAAGGCAAACGTAGATGACCTTTCTCTTCAAAGAAACTTAGGTAAACTGAGCGTATTTCATCTCCAGACATATACATAGAGCTGTTGCACCATCCTTTCTATGGTTAGAAAAAACTTTGGACTCTTCAGTATGCTTACTTACTTAACGTATATTAAGTATTTTAAATCATGAAGCTTCTAAGCGTCACCAAGCTCCTGCTTTTCTCTTAAAAATGCTACGCATTGGTCGTAGTAATGCTTGTGGGGGTTCTCTGTAGTGGGTGTTTTA
KOK=       109
KK=  413108  LL=  413887  Z=    5.52  JJ=  412808  DL=   780
A===      111      112      113      114      121      123      124      131      132      133      134      141      143      144      211      213      214      223      224      231      233      234      243      244      313      314      323      333      334      343      413      433
B===      222      122      422      322      212      412      312      242      142      442      342      232      432      332      221      421      321      411      311      241      441      341      431      331      424      324      414      444      344      434      423      443
RRR=   -0.268    1.915    0.402    7.272   -0.898   -1.983    7.627   -4.232    2.120    0.069   -0.456   -0.058   -3.700    4.434    8.718    1.401   21.311    1.228   10.353    5.521    1.786   -0.067    0.207   40.463    3.209  125.083   -0.020   -0.536   -0.159    0.135    0.240    1.462
X1==   -0.403   -1.403   -0.305    1.318   -0.678   -1.337    1.581   -1.171    2.465   -0.209   -0.266    0.477    2.378    1.389    6.579    0.944    6.017   -0.859    2.329    0.944   -1.274   -0.536    0.238    8.444    3.419   16.484   -0.477    0.838   -0.170    0.754   -0.266   -1.094
X2==    0.665   -1.365   -1.318    5.515    1.325    1.483    4.824    3.615    0.860   -0.331    1.710   -0.121   -1.556    3.191    1.325    1.483    3.542   -1.429    4.446    5.846   -1.402    0.124    0.867    4.792    0.939    7.588    0.043   -0.639    0.936    0.179   -0.902   -1.336
CD1=        1        0        1        3        1        0        4        0        5        1        1        2        4        3       11        3       10        1        6        3        0        1        2       13        5       20        1        2        1        2        1        0
CD2=        6        1        1       13        6        5       10       10        4        2        5        3        0        7        6        5        8        0        8       12        0        2        3        8        4       14        2        1        3        2        1        0
AGCTGAACGTGTAAGCCTCCTTGAGTGGATTACCAGCTACATCTTTTACAGCCCCTGCTGGTATGGTAACTGTGTACTTGGTGGAGTACTCAAGACGGGCATTTGGTCTAATGGTTAGATCAGAACCACTGATTTCCACTTTTGTGCTTATCTCTTTTCCTTCTGCATTTTTAAGTACTATATCTGCGAATGCATCTCCGGCTACTATGTCTTCATTGAAGGTAACCTTTATCACTTTGTCCAGAGCAACGTCAACTGCACCGTTTGCAGGGTCTGTGCTTTCCACCTCAGGCGCGGTCGTGTCAGGTTCAGCCATGGTGGTGAAGCTAAATGAAACGTCTTTAGGTAGTGGATTATCAGCTGTATCTTTGACTGCACCTGCCGGTATGGTAACTGTGTACTCAGTGGAGTAAGCCAATGGATCGCTAGGTGTAATGGTGAGCACACTAGCAGTAAGTGTGGTAGTCACAGCAACAGTAGCGCCTTTTGCATCGGCTAAGGTGATCTTATCAAAGTTAGTAGCACTTACCACATCTTCATTGAAGGTAACCTTTATCACTTTGTCAATTGGTACATTTGTGGCATTGTTAACTGGATCAGTGTTAACCACAGTAGGAGCAGCAGTATCTAGCACTTTTTCTAATACAGCGTATTTACTGAAGTGCGTAGTTTCAAAGACCATACACTTGGTATCCTGGTCGAAGCTGGAAGAGATTTCTTCCCATGCCTCTGTGTTCTCGTTGAACCTAGCAACTGTGAGCAAGCCAGCAGCAGCTAACT
KOK=       110
KK=  421898  LL=  422497  Z=    4.75  JJ=  421808  DL=   600
A===      111      112      113      114      121      123      124      131      132      133      134      141      143      144      211      213      214      223      224      231      233      234      243      244      313      314      323      333      334      343      413      433
B===      222      122      422      322      212      412      312      242      142      442      342      232      432      332      221      421      321      411      311      241      441      341      431      331      424      324      414      444      344      434      423      443
RRR=   22.473   -2.172   -0.374   14.871   -0.788   -0.398    4.357    0.879   -0.044   -0.014    0.265    0.130    3.935    1.446    0.197    1.106    0.266    0.227    5.660   13.999    0.354    1.358    2.057   23.615   12.769    2.272   -1.655    1.586   -1.258    1.548   -0.064    2.484
X1==    3.737    1.878   -0.374    3.623    0.681   -0.685    2.615    0.880    0.038    0.933    2.886    1.247    3.604    1.218    0.083    0.760   -1.488   -0.384    5.018    4.371   -1.158   -1.225    1.255    4.965    3.205    0.735   -1.158    1.645   -1.166    1.435   -0.700    2.302
X2==    6.014   -1.157    1.000    4.105   -1.157    0.582    1.666    1.000   -1.165   -0.014    0.092    0.105    1.092    1.187    2.362    1.456   -0.179   -0.591    1.128    3.203   -0.306   -1.109    1.639    4.756    3.984    3.092    1.429    0.964    1.079    1.079    0.092    1.079
CD1=       11        6        2        9        4        1        6        4        2        3        6        5        7        4        3        3        0        1        8        8        0        0        3        8        6        3        0        3        0        3        1        4
CD2=        7        0        2        5        0        2        3        2        0        1        1        1        2        2        4        3        1        1        3        5        1        0        3        6        5        4        3        2        2        2        1        2
TTTATAGAAAATACAGACCACAAACATTTGAAGAGGTTGTGGGGCAATCCCACGTAACAGAGATTTTGACCAAAGCCCTTGATAACCAAAAAATCTCGCATGCTTACTTGTTTGCGGGCCCCAAGGGCTCTGGCAAAACGTCTTGTGCACGGATTTTTGCCAAGGGATTGAACTGCGAAACGGGTATAACATCCAAGCCCTGTAATGAATGTGAATCCTGCAAGCTCATTAACGAAGGTCACAGCCTGGATGTTATTGAGATTGACGCAGCTTCAAACCGGGGTGTGGACGAAATAAGGGAACTCAGAGAACGCGTGAAATACAGGCCTGCGCAAAGCAGGTATAAAGTTTATATCATTGACGAAGCACACATGCTCACCAGAGAAGCTTTCAATGCGCTGCTGAAGACATTGGAAGAGCCCCCTGAATACGTGGTGTTCATACTGGCAACTACTGATCCACAAAAAATACCACCCACAGTGCTGAGCCGTTGCCAGCGCTTCAGATTTAAGAAGCTTACAAGTGATGAGGTTTTTCAAATACTGGAAAATGTTTGTAAGAGTGAAGGTTTTTCTTACCAGCGAGAAGCACTGGAGCTCA
KOK=       111
KK=  429128  LL=  429517  Z=    4.55  JJ=  428588  DL=   390
A===      111      112      113      114      121      123      124      131      132      133      134      141      143      144      211      213      214      223      224      231      233      234      243      244      313      314      323      333      334      343      413      433
B===      222      122      422      322      212      412      312      242      142      442      342      232      432      332      221      421      321      411      311      241      441      341      431      331      424      324      414      444      344      434      423      443
RRR=   21.735    0.032    0.863   20.603   -0.828    0.863   -1.194   -0.131   -0.859   10.970    1.071   -0.539    4.669    0.404   -0.828    0.002   -0.169   -1.289    2.180   -0.000    1.196    2.454    2.684    7.126   -2.219   17.944   -1.363   -0.022    0.040   -2.521    0.014    1.575
X1==    4.985    0.121   -0.995    6.288    1.121   -0.861   -1.025   -0.995   -0.861    2.026   -1.091    0.745    0.776    2.217    1.121   -0.861   -1.025   -0.746    2.105    0.139    2.157    2.988    0.988    3.467    2.026    3.575    1.157    0.046   -0.136   -1.079    0.776    2.692
X2==    4.361    0.262   -0.868    3.277   -0.738   -1.002    1.165    0.132    0.998    5.415   -0.982   -0.723    6.018    0.182   -0.738   -0.002    0.165    1.729    1.036   -0.002    0.555    0.821    2.717    2.055   -1.095    5.018   -1.179   -0.479   -0.291    2.336    0.018    0.585
CD1=        6        1        0        8        2        0        0        0        0        3        0        2        2        4        2        0        0        0        3        1        3        4        2        5        3        5        2        1        1        0        2        4
CD2=        5        1        0        4        0        0        2        1        2        7        0        0        7        1        0        1        1        3        2        1        2        2        4        3        0        6        0        1        1        4        1        2
CGGCGAGTCGGAGCCTTGAGCTGCAGGCAGGGTTGGCTGCCACACCTTAAAAAGGGTAGCAAGGCAAAAATAAATGCCGAACCAGAATTTGCACTAGCTGCTTAATGTAAGCAGCCGCTCTCCAAACTGAGGCTGCATAAGTTTGGAAGAGCGTCAACCCATGCAGCGGCTCTTAAGCAGTGGCACCAGCTGTTTAAGGGTGAAAAGAGTGGTGCTGGGCAGTGCGGTTGGGCTTCCTGGGCTGCACTGTCGAGACTTCACAGGAGGGCTAAGCCTGTAGACGCGAAAGGTGGCGGCTCGTCGGACGCGGGTTCGATTCCCGCCGCCTCCACCAAAATACTCCTTCAAAGTAAACTGCGATTGTAAACCCCATTGTTTTTTTGGTGACAA
KOK=       112
KK=  467408  LL=  468337  Z=    5.12  JJ=  467408  DL=   930
A===      111      112      113      114      121      123      124      131      132      133      134      141      143      144      211      213      214      223      224      231      233      234      243      244      313      314      323      333      334      343      413      433
B===      222      122      422      322      212      412      312      242      142      442      342      232      432      332      221      421      321      411      311      241      441      341      431      331      424      324      414      444      344      434      423      443
RRR=    2.939    1.481   -1.225   10.779    0.252    0.289    3.385   28.284    1.190    3.149   -2.073   19.885    3.930    4.964    0.867   -0.019   -0.286    5.829    0.098    1.190    8.474    0.003   17.752   39.278    1.448    4.812   -0.679   -0.793   -0.109    0.863    0.072   -0.578
X1==    2.853    0.543   -1.378    4.901    0.543   -1.378    1.539    5.971    0.827    1.734    1.431    5.462    1.431    1.926    0.543    0.092    0.418    2.297    2.660    0.827    3.607    0.005    4.282    7.364    0.797    3.570    0.797   -0.704   -0.201    0.708   -1.421    0.708
X2==    1.030    2.730    0.889    2.199    0.464   -0.210    2.199    4.737    1.439    1.816   -1.449    3.641    2.747    2.578    1.597   -0.210   -0.684    2.538    0.037    1.439    2.349    0.649    4.145    5.334    1.816    1.348   -0.851    1.127    0.541    1.219   -0.050   -0.816
CD1=        8        4        0       12        4        0        6       10        3        3        4       13        4        7        4        2        4        5        8        3        5        2        8       17        2        7        2        0        1        2        0        2
CD2=        5        8        5        5        4        3        5       12        6        7        0        7        6        4        6        3        1        8        2        6        8        3        8        7        7        4        2        6        3        4        2        1
ATTTGATGTGGATCCCGAAAAGGTAGGAAAAAATCTGGGTGATATTCCCATACTTGCTCTTTCAGAGCTAGAAGGCTTTGTAAAGGAGAAGCATGTACAGTGTGGTGTAATCACAGTTCCTGCTAACAGCGCTCAGCAGGTCTGTGATCTCTTGGTTAGTGCCGGGGTAAGAGCTATTTGGAATTTTGCTCCTGCAGCTTTGAAAGTGCCTCACCATGTCCAGTTAAGGAATGAAAATATTGTGCAAGGTTTTGTACTCCTTAGAATACGAATGCTGGAGGTGAACTGAGGTGGACCGCGCAGACATTGTTAAGGAAGGCTTACATTTGGCAGGAGTACTTGCCTCTCAGAAGATGCTAACGGCACCTAAGGCGCTGGGTCGGGATAGCATCGATGTCAAGCTTATCGAAGACAGAGAAACATTAAGTACCATCTTGGATGAAGCGAAGAAGTTTCAAGATAAGTGGCCATTCTACAGTAGGGACGCAAAGACTTTGGAAGATAAGGATTTTATCCTGCTTCTGGCTTACGCAGAAGACAAGAAGCCAGCGAACCTAAATTGCGGTTTGTGTAAGATGGATTGCGACAGTGCTCGTCAAGGGAAAACCTTCTGTGTGTTTTCTGCCTTGGATTTGGGGATTGGCTTAGGGGTGGCAGTGGATGTGTTTAACGATTTTGGTGTGGACAACAGGATTCAGTGGACTTTGGGTGAAGCATGCAAGAGTTTGGGTTTATGCCCTGAAGGCAGCGTTGCCATAGCCGTTCCCATGCATGTGAGCAGCAAGAATGTGTTCTTTGATAGATTTTGGTGGGACAGGAAGTGAATGAGAAAAAATGCGGGTTTTGGTGACAGGTGATTGGCATTTAGGGGCTGTGACCTGGAGAAGAAAGCCACAGGATAGAACTCCAGAAATTCAAGCTTGTTTAAAT
KOK=       113
KK=  475478  LL=  476227  Z=    6.10  JJ=  475208  DL=   750
A===      111      112      113      114      121      123      124      131      132      133      134      141      143      144      211      213      214      223      224      231      233      234      243      244      313      314      323      333      334      343      413      433
B===      222      122      422      322      212      412      312      242      142      442      342      232      432      332      221      421      321      411      311      241      441      341      431      331      424      324      414      444      344      434      423      443
RRR=   10.436    3.252   -0.067   40.451    0.669   -0.175    0.536    0.877    0.564   -0.277    4.691   -1.772    0.276    1.246    4.230    0.921    4.990    0.019   -0.026   30.427   -0.367    1.700    6.602   18.419    0.303   10.745    1.556   -0.845   -0.240   19.738   -1.248   -0.885
X1==    2.696    1.582   -0.462    9.440   -1.601    0.826    2.135    0.340   -0.644   -0.163    1.873    1.243   -0.494    1.851    1.582    0.826    2.762    0.517   -0.051    5.974    0.510   -1.402    5.115    6.374    0.764    2.663    2.210    1.123   -0.194    4.367   -1.283    0.718
X2==    3.870    2.055    0.145    4.285   -0.418   -0.212    0.251    2.581   -0.875    1.703    2.504   -1.425   -0.559    0.673    2.674    1.115    1.807    0.037    0.501    5.094   -0.719   -1.213    1.291    2.889    0.396    4.036    0.704   -0.752    1.233    4.520    0.972   -1.232
CD1=        6        5        1       16        0        3        6        2        1        1        4        4        1        5        5        3        7        3        3       10        2        0        9       13        2        5        4        2        1        6        0        2
CD2=       10        6        3        8        2        2        2        7        1        5        5        0        1        2        7        4        4        2        2       10        1        0        3        4        3        7        3        1        3        7        3        0
TTAGCAATTGGAACGATTTTTTGGAAGGTGCTGAAAGTTTCATGACAGCTTTGGAGGCTCGGTACGAGGAAGAAGGGTTGTACTTCAGTGCTGAGATGCGTCTTTATTCTGGCATGGAAGCAGGCGATCTGATCATGGCTTCTACTCTTTATGAAGTGGAGTTGGTCAAGGCTAAAGATTTAGTCCTTGCTTTAGATGCGTGGGCAAGAGAAAACGGGTTTACCCTGGGCGAAGTTTCTTTAGAATTCCGTAGCGAACAAGATGTGGTACCCAGATTGAACGTGCCGCGGTTGCTAGCTGAAACAGGCGTGAAGATGGAAGTGGAAAAAGGTAAAGTTGCTCTGGTTTTCACTCCTGGTTCCATGAAAGATTTTTCTTCGCTGTTCACCACGGTGATTGAAGATCTTAGTAAATGAAGAATAAGCGCAAATGAGGTCAGAGTGGATCAAGTGCTATTGCTTCTTTGTTTTTGTGTAAGATTGCGCCATGGCTAAGGCGGAGAGATTACTTTGGAGATGATGTTAGAAACACCACGTCCGTCGCTGTCTACGGCGTACACCGTTACATTCATGTTGCTGCTTCTTTCTGCAGGCAGCCGCGTGAATTTGTAGCTGAAAGTGCCGTTAAAATCTGTTCTAAGTACCATGATCAGTCGGTTATTAGACCAAAATGTTACGTAATAGGCGCCGCCCTTGTTACCTTTAGTCACCTTACCGCTAAACACTACCCAATCAGCTTTTATTTCATCGG
KOK=       114
KK=  511028  LL=  512017  Z=    5.28  JJ=  510908  DL=   990
A===      111      112      113      114      121      123      124      131      132      133      134      141      143      144      211      213      214      223      224      231      233      234      243      244      313      314      323      333      334      343      413      433
B===      222      122      422      322      212      412      312      242      142      442      342      232      432      332      221      421      321      411      311      241      441      341      431      331      424      324      414      444      344      434      423      443
RRR=   19.137   -0.080    2.984   21.643    0.867    0.108    5.784    1.601    0.029    0.501    0.132   -1.022    5.404   -1.043    1.853   -1.671   -0.025    1.812    0.270    2.977   -0.042    0.051    7.074   14.606    0.369   49.891    5.955   -0.418    0.153    0.439    0.047    6.891
X1==    3.191   -0.094    1.599    4.452    0.473    0.609    1.639    0.858   -0.082    2.502    0.133    2.005    2.370    0.806    2.177    4.760   -0.074    0.364    0.214    1.301    0.491   -0.066    5.500    6.839   -1.115    9.079    1.335   -0.825   -0.199    0.710    0.133    5.257
X2==    5.997    0.851    1.866    4.861    1.831    0.177    3.528    1.866   -0.351    0.200    0.995   -0.509    2.281   -1.295    0.851   -0.351    0.331    4.981    1.262    2.288   -0.085   -0.780    1.286    2.136   -0.331    5.495    4.462    0.507   -0.768    0.618    0.352    1.311
CD1=        8        3        4       10        4        3        6        3        2        4        2        6        5        4        7        9        3        3        4        4        2        2       10       15        0       14        3        0        1        2        2        7
CD2=       18        6        8       11        8        4        8        8        3        4        4        2        6        0        6        3        3       12        4        8        3        1        4        4        3       11       11        4        1        3        3        4
CTGTAACAGTAGGTTTGGCTTTACTTTTGCTCATTTGGATACATGCTTATGCCATAAGAAAAATGGGATGGAAGAAGTATCTTGCTGTGTTTTTCTCTCCGGCGTGGTGGATGTTCCCTTTAAACTTGATGGAACACATAACCAGGTTACTGTCTCTGTCTGTACGTCTTTATGGTAACGTATCAGGTGAACATTTGGCTGTTGCTGTCATATCTTTGCTAGTTCCTTTGATTGCGCCCATACCGTTATTGGGCTTAAGCATGTTTACAGGTTTCATTCAGGCATACATTTTTATGACTCTGGGTATGGCTTATACCGCTGAGTTTTTGGAAGAAGGAGGTCTTTTAACATGAGTAATGTAGTTGCTGCCATTTTATCTGCTGGATGGCCGTTGGGCATTGCAGCTGGATTAGCTGCTTTGGGCATGGGAATAGCTGCGGGAAAGGCTTTTGAGGCCATTTCTCGTCAGCCTGATGCATCTGGAGACATAAGAAGCTTGACGCTTATAGCTTTTGCTTTTATTGAGTCTTTGGTTATCTACGTTCTGGCTGTGGCTTTCTTGATGCTGTTTGTTAGACCAGGCGTTTAGTGAGCAAGTGAAGAGCTGTGTGATGGACTATGACCTTTAACTGGTTTTCGCTAGCAGCAGCCGTTGTTAACTTACTGATTCTTTATTGGATACTTCAGAGATACCTGTTTGGTCCACTGCTGAAGACCATAAAAGACCAGCAAGAGCAGTGGTTACAGAAGGAAAAAGAACTACAGCAGAAAGAACTGGAGATTGCGTCCAGAGAAGAACAATTAGAACATGAGCGACAGGAGCTTGAGTACGAGGTTAGGACGTACTACGAACAGGCCATGAAAGAAATAGAGGCGTTTAAGGAAAATGAGCAGGCCGATGCTAGGAAGAAAGCAGAGACAGTTTATCAACAAATTGTAAATGCGGCTAGAACCGAAGCCGATCGCATTAAGAAAGAAGCCTTGCAGCAG
KOK=       115
KK=  526148  LL=  526867  Z=   10.18  JJ=  525668  DL=   720
A===      111      112      113      114      121      123      124      131      132      133      134      141      143      144      211      213      214      223      224      231      233      234      243      244      313      314      323      333      334      343      413      433
B===      222      122      422      322      212      412      312      242      142      442      342      232      432      332      221      421      321      411      311      241      441      341      431      331      424      324      414      444      344      434      423      443
RRR=    7.542   -0.007    8.026   -0.944   -0.007    0.490    1.809    5.768    0.090    0.371   -0.029    0.674    2.111    0.936    1.785   -1.856    1.809    0.014    5.562   18.491   -0.039    0.085    2.392  128.355    0.257    6.998   -1.108    0.603    1.348    9.614   -0.279   -1.345
X1==    3.659    0.121    2.296    3.506    0.121    0.944    0.579    1.650   -0.576    0.377    0.085   -0.586    1.553   -0.872    1.330   -0.576    0.579   -0.235    1.172    4.744   -0.099    2.286    3.150   11.979    1.190    2.287   -1.055   -0.964   -1.093    2.603    0.819   -1.093
X2==    2.061   -0.056    3.495   -0.269   -0.056    0.520    3.126    3.495   -0.156    0.984   -0.340   -1.149    1.360   -1.073    1.342    3.222    3.126   -0.060    4.747    3.898    0.397    0.037    0.759   10.715    0.216    3.059    1.050   -0.626   -1.233    3.694   -0.340    1.230
CD1=       11        3        6        9        3        3        3        5        1        2        2        2        4        1        5        1        3        1        3        8        1        4        5       17        3        5        0        0        0        4        3        0
CD2=        4        2        6        1        2        3        6        6        2        3        1        0        3        0        4        7        6        3       10        8        3        2        3       15        2        5        4        1        0        6        1        3
ACGGGACAATGGACACATAGCTGTAAGCAGCCATGGAAATGGTACCCACAAGATCAGGTTTTAGTTTCGAAGCCACATAAATAGACGTGGGACCATCAGCAGTTCCAATGCTGGCTATGGATGCTGCACTGGGTATGTCGAATCCAAAAAGAATGGCAACAAAAAATGCGATGAATATGCCCAGTTGTGAAAACAGTCCCAAAATCATGTAGCTTGGATTGGCTATAAGAGGACCAAAGTCCATCATGGCACCCACGCCTATGAAAATAATCAGGGGAAGGAGCTCTGTTTTTATTAGCGCATTGAACATTTGGTCCATGAGGCCGCCTTGCTCTGCCAAAGGACTATTCGGTATGTTCACCATGAACATGAAAAAGCCAATGGGTATGAGTAAAAGCGGTTCCAAATCAAAACGATAAGAAAGGTAGATCAGCAGCAATCCTAAAGCCATCAATCCAATTTGCGACCACAGTAAACTGTCCAAGAATAAACACCTCCTGCGTTCTACAGCATGTATGTTAACATAGCATTGGAGAGGTGAAAACTTGAAATTCGTCATATTAGCTGCTGGAGAAGGAAAACGTTTAAAACCGCTAACCAGCGATAGGCCTAAAGCCATGGTTGAAGTTTTGGGCAAACCGTTGGTGCAGTGGCAATTGGAAGCACTTAGTAATTTGGGAGTGCCGCGCGATGAGGTGGTAGTCATCGGCGGGTTTGGCT
KOK=       116
KK=  361689  LL=  362318  Z=    5.14  JJ=  361209  DL=   630
A===      111      112      113      114      121      123      124      131      132      133      134      141      143      144      211      213      214      223      224      231      233      234      243      244      313      314      323      333      334      343      413      433
B===      222      122      422      322      212      412      312      242      142      442      342      232      432      332      221      421      321      411      311      241      441      341      431      331      424      324      414      444      344      434      423      443
RRR=    8.346   -0.326    1.690   22.534    0.315    0.678    6.395   -1.121    0.271   -0.611   -1.826   -0.165   -0.426    3.532    3.771    3.335    5.000   -0.021    6.310   -0.937    1.580    0.200    0.381   74.567    1.114   35.903   -0.025    0.663    6.284   -0.797   -0.842   -0.546
X1==    1.653   -0.777   -1.394    5.001   -0.777   -1.297    2.770    2.984    1.050    1.241    1.587    1.067    1.587    3.788    1.302    1.832    3.473   -0.368    3.175   -0.515   -1.145   -0.484    0.309    9.271    3.713    3.808   -0.261   -1.086    2.967   -0.376   -1.373   -1.212
X2==    5.050    0.420   -1.213    4.505   -0.406   -0.523    2.309   -0.376    0.258   -0.492   -1.150   -0.154   -0.269    0.932    2.896    1.820    1.440    0.056    1.987    1.820   -1.381   -0.414    1.230    8.043    0.300    9.429    0.097   -0.611    2.118    2.118    0.613    0.450
CD1=        5        1        0       10        1        0        6        6        3        3        4        4        4        8        4        4        7        1        6        1        0        1        2       15        6        7        1        0        5        1        0        0
CD2=        7        2        0        6        1        1        4        1        2        1        0        1        1        2        5        4        3        2        4        4        0        1        3       10        2       12        2        1        4        4        2        2
TCTACAGCAGTCCACTGCTGGCATTGGCAGTGGTAGCGGCAGTTTTACTAGGTGCTTGGCTATTACCTGTAGGAGCGGCCAGCACGGATTCACAGGAAACACCCACCATTTCAGTAAATGGTATTGCAAAAGTGGAAGTTGTTCCTGACATGGCTGTGGTGAATTTTGTAGTAGAAGCAACGCAGCAGACAGCTTCACTGGCCATGGCTGAGGTAACCAAAGGAGCCAACGCCGTAGTGGAGGCAGTAAAAGATATCGTGAAGGACGAAAAGAACATAAAAACTAGTAATGTGAGCGTTTACCCTTGGTACGACTACACCGAAAAAGGTACCGAGCTTTTGGGATACAGGGCAGTTGTGCAGATTTCTGTTAAGTCCTCCGTAGAAGACCTACCTTCAATCATTGATGAAGCATTTACTGCAGGCGCTACTGGAATGAGTGGCATTGCATACGAGTACTCGAAGACCGCCTCTGTTATGGACCAGCTTATTAAGGATGCCATGGCTGATGCTCGTCACAAAGCTGAAGTGGCTTTGTCTGCTGAGCATGCCACACCGGGTAAATTGGCCAGCGTACAGGTTTTGGAAAGCTCTACACCAATTTGGCGAAGCGAGGCTTCATACTCCAAGG
KOK=       117
KK=  372519  LL=  373448  Z=    6.28  JJ=  372249  DL=   930
A===      111      112      113      114      121      123      124      131      132      133      134      141      143      144      211      213      214      223      224      231      233      234      243      244      313      314      323      333      334      343      413      433
B===      222      122      422      322      212      412      312      242      142      442      342      232      432      332      221      421      321      411      311      241      441      341      431      331      424      324      414      444      344      434      423      443
RRR=    1.773    0.055    5.240   18.966    1.398    0.454    6.493    5.817   -0.015    0.031   -0.875   -1.356   10.438    2.047    3.526    2.080    4.541    0.641   13.749    8.233   -0.700    1.158   27.961   45.850    4.425    7.936    2.321    0.060   -1.517    0.736    0.620   -2.646
X1==    0.523    0.285    1.405    9.206   -1.611   -0.869    1.785    2.824   -0.206    0.127    0.871   -1.431    3.104    2.360    2.814    1.121    2.448    2.084    3.946    4.439   -1.458   -0.762    4.809    4.113    1.616    2.360    2.024   -1.295    1.049    0.267   -0.617    1.830
X2==    3.393    0.193    3.729    2.060   -0.867   -0.523    3.638    2.060    0.072    0.243   -1.004    0.948    3.362    0.867    1.253    1.855    1.855    0.308    3.484    1.855    0.480   -1.520    5.814   11.148    2.739    3.362    1.147   -0.046   -1.446    2.753   -1.004   -1.446
CD1=        3        3        4       15        0        1        5        6        2        2        3        0        6        5        7        4        6        6        9        9        0        1        9        8        4        5        5        0        3        2        1        4
CD2=       11        4       10        7        2        2        9        7        3        3        1        5        8        4        6        6        6        3        8        6        3        0       11       19        7        8        4        2        0        6        1        0
TGCTTACTGAAGAAGAAGAACGAGAACTTGAGGAAGTCTTACGCACCAATTTAGAATCAGTCATATTGCTTACCAGAGAAATAGCAAAAGGCATGGTCATACGCAGTTTTGGTTCCATTGTGAACATTTCCTCTATTTGGGGCCTCTATGGAGGTTCATGTGAAGCAGTCTACGCTGCCACAAAAGGCGGCATTATCAGCTTTACCAGATCACTTGCCAAAGAGCTGGGTCCCAGTAATGTACGTGTGAACTGTGTAGCTCCTGGTGTGGTGCGTACCGACATGATGCTAAACCACTTCACTGAAGAAGAAATCGCTCAGCTGTGCCAGCGAATTCCCTTAGGCAGGTTAGCTCATCCTGAAGAAGTTGCGTCTGCAGTGGCCTTTTTGCTTTCCGATGAAGCTAGTTACATAAGCGGCAGTGTTTTGGAAGTCTCCGGCGGTTTTATTTCTTAGTAGGCTATTTCATCATCAAAATCAGGTGTTGGCTCTTTTTTTGTGCCAACTGCCACAGCTAAGGATTCTTCACCCACGCTTTTGAGGATCACATACGGGTTCACAAACCCCAGTTTAAGTAGGAGCGGTAAGCTATCACGAGAAGATTGCTCCATCAAGGTTTTTCTGTAGCGTTCCACAAGCTGCTGTTCAAAGGGCAGTAGGACCTCCACTCTGCCATTCTCTGGCAGAAGGTAGTATGCTTCTACCAAGTAACTTTCCAAATGCTTTGGCGTGGGTATAACAAACACTCTGTCCAGGGTAGTGCTTCTCACACTGCGCAGACGCGACATTCTTGTGATTATGGTTCTGTGCATGATGTCTTTGTCTTTAAGCTGTTCATGCCACAATTGTGGTTTACTGGTAACCAAAAGCAGCCAGCCATATGTTCCTACTTCATTCAGAAAACTAACCACCAGATTGTACGCATCGCGCT
KOK=       118
KK=  373839  LL=  374708  Z=    4.91  JJ=  373629  DL=   870
A===      111      112      113      114      121      123      124      131      132      133      134      141      143      144      211      213      214      223      224      231      233      234      243      244      313      314      323      333      334      343      413      433
B===      222      122      422      322      212      412      312      242      142      442      342      232      432      332      221      421      321      411      311      241      441      341      431      331      424      324      414      444      344      434      423      443
RRR=   13.016    4.589    2.313   10.717    3.229   -1.463   14.648    3.891    0.832    1.117   -1.266    5.346   46.754   -0.058    1.244    0.231    1.497    6.331    0.424    0.071    0.737    1.156   -0.020    2.872   14.179    5.855    3.632    0.776    0.002   -0.002    0.805    4.447
X1==    3.918    2.182    3.755    3.479    2.182    1.919    4.716    1.942    1.318    0.334   -1.508    2.210    5.219    1.395   -1.227    0.114   -0.975    3.096    0.905   -1.090    2.869   -0.844   -0.174    1.377    2.895    2.528    3.507    0.540    0.005    0.005    0.510    2.143
X2==    3.322    2.103    0.616    3.080    1.480   -0.762    3.106    2.004    0.631    3.347    0.840    2.420    8.958   -0.042   -1.014    2.024   -1.535    2.045    0.469   -0.066    0.257   -1.369    0.114    2.086    4.898    2.316    1.036    1.437    0.425   -0.400    1.578    2.075
CD1=       10        7        9        8        7        6       10        6        5        3        0        6       10        4        1        3        1        8        4        1        7        1        2        4        7        6        8        3        2        2        3        5
CD2=        8        6        3        7        5        1        7        5        3        6        3        6       14        2        1        5        0        5        3        2        2        0        2        5        8        5        3        3        2        1        4        4
TGGATGCCTCATCTCTACAGCTTTTTCAAAAGGTATGGCTTCCAACACTTTCTGCAAGTAGCTAATGTTTTCCGGTGTCTTGTGAAAAGAATAGGGAAACTGCAAGAGCAGTATAAGGCCGTGTCCATTTTCTGGTATGGTGCTCACAGCATCCAGCATCTGTGGAAGCGGCTCTGTATTCCCTTTGTGGGTAATCTCTTGGTACACCTTCATGGTAAAGAGGAAGCCTTTGGGCGCTCTTCTGCATAAACTGTCTATGGTTTTCTTGCTTGGAATGGCATAAAAACTGCTGTTTATTTCCACCGTATTGAAAACGGTAGCGTAATAGTCAAACCATCGTGTTTTTTTCAGCGTTTCAGGATAAACGGCTCCCACCCAGTCTTGGTAAGAAAAGCCGCTTGTACCAACTCTCAGCTCCATATGTCCTGCCATCTCCTTACCACAGTGAAAGCTCCGGCTATGAGCGCCACAGAAAAGGAAGACCACAGTATGTACATGCTCAGGGAGCTGGTCACAATTAAGGTTCTTCTCGCTCCAAACAGCCCCATCCATATGAGAACCACTGCTGCTGACATGTAGAATATGGATTCCGTGTCCATATCTGGAAATAGAAGGGCTATAGGCACTGTAGCTAAGGCCGGACCTATCAAGAACAGTGGGGTGAACTTGAACAAGAATCCGCCAAGCAAAGCGGAAAGAAGCATGAGCCCAATACTCACAGGTATCATCCTTACATTGAATCGCCAGACTAAGAACAGTGCACCCAGCACAAACCAGTACCACCGTTGAGACAAATCCAGAAGCCATTTCTTTCTTGCTGTGCTGTCAATTTGATTCATGGCTTGTGTGATCATTTCTTGCTCTTCCTTA
KOK=       119
KK=  375549  LL=  376418  Z=    5.54  JJ=  375369  DL=   870
A===      111      112      113      114      121      123      124      131      132      133      134      141      143      144      211      213      214      223      224      231      233      234      243      244      313      314      323      333      334      343      413      433
B===      222      122      422      322      212      412      312      242      142      442      342      232      432      332      221      421      321      411      311      241      441      341      431      331      424      324      414      444      344      434      423      443
RRR=    9.278   -3.838    1.420   -3.446   -0.048   -1.165    2.153    1.132   -0.046   -0.613   -0.315   10.204    0.085    0.318    6.153    1.701    0.440    0.397    5.175    0.822   -0.282   -0.054   10.713   87.954    2.296   38.250   11.116   -0.474   -0.867   -0.061   -0.099   -0.303
X1==    6.035    2.249    0.575   -1.060    0.062   -1.439    1.017    0.575   -0.023   -0.356   -0.167    2.752   -0.167    1.019    2.978    2.101    1.017    2.261    1.540    4.225   -0.796   -0.597    4.674    7.845    1.333    6.309    4.017    0.403    0.671   -0.228   -1.092   -1.126
X2==    1.537   -1.706    2.469    3.251   -0.763    0.810    2.117    1.968    2.040    1.723    1.882    3.709   -0.507    0.312    2.066    0.810    0.433    0.175    3.360    0.195    0.354    0.090    2.292   11.211    1.723    6.063    2.767   -1.177   -1.293    0.269    0.090    0.269
CD1=        8        5        2        0        2        0        3        2        2        1        1        4        1        2        6        5        3        7        5        8        1        1        8       11        3        8        8        2        2        1        0        0
CD2=       11        1        9       12        3        4        7        8        6        5        6       13        2        4        9        4        4        2        7        3        2        2        5       19        5       13        5        0        0        2        3        2
CTTAATAGTTACCTGTGGTGCCAGAACCGTTTGGGAAGATGATTTCAAAAACCGTTTTTCCACTCGATTGCTTCACTGAAATGCTACCACCTTGTATCTCTGCTGCGCTTCTCACAATAGCCAGTCCCAAACCTGTGCCTGTGCTCTTTGTGGTGTAGAAGGGTTCAAAAATCTTTCCCAAATCTTCTTGAGGTATGGGAGTGCCGTTATTGGCCACTCTCAAAACCAAGTTTTGTCCTTCTCTTCTTGCTTCCACCCACACCTGTGTGGCTCCAGCGTCAAATGCGTTGCCCACCAGATTGCTCACTATTTGCAGCAAGTACTCCTCATCCAAGTTCCATACAAGGTTTTTTGGTATGTCCAGCGTAATCTGTGGGTTCTCTCCGAAATGTTGTGTGGCGAACTCATAAAGGTTTATGGGTTTCTTCTCAGCTGTTCTGGGTCTAGCGTAAACCAGCATGTCTCTTACAAGTTTTTCTACACGTTCTTGTTCTCTTAATATTTTTTCTGCATATGCTTTATCTTCTGGGCTACCCTGTTTTAGGATCATCTGCGAAAAGCCCCTAATGGCTGTTAACGGGTTTCTTATCTCATGAGCAATACCTGCTGAGAACCTACCCAAGGCAGCCAGGCGTTCTTGAAGAGCCATAGCTTCTCTCATGTTTATAATATCCGTCAAATCTTCAGCCACCACTATGAGCTCGTCCTCAGACACTCTAAGAAATGTAAGAGAAATGTTCTTGTCATTTGTTCTTATGTTCTCATGATAGTAATCTGGTGTGTCAGTGGAGATGCGATTTTCTAAGTCAGGCAGCAGTTTTTCCATAATGGGGTTTTTCAGTATGATCTCATGATTCTTTACCAGTGCCA
KOK=       120
KK=  410979  LL=  411818  Z=    5.98  JJ=  410829  DL=   840
A===      111      112      113      114      121      123      124      131      132      133      134      141      143      144      211      213      214      223      224      231      233      234      243      244      313      314      323      333      334      343      413      433
B===      222      122      422      322      212      412      312      242      142      442      342      232      432      332      221      421      321      411      311      241      441      341      431      331      424      324      414      444      344      434      423      443
RRR=    3.820    0.128    4.276    8.780    0.125   -0.598    2.560    5.517   -0.144    0.899    0.486   -0.227    8.197    0.260   10.030   -1.171    0.684    0.028    5.410    7.427   -0.133    0.482    5.430   51.242    6.846   23.207   -0.662    0.308    0.250    3.023   -0.001    0.697
X1==    1.897    1.410    1.966    2.186    0.182   -0.735    1.020    1.966   -0.735    0.301   -0.671    2.186    5.867    1.145    3.253   -1.440    0.372    0.039    1.784    2.790   -0.440   -0.619    1.612    7.398    1.882    6.593    1.989   -0.203   -0.378    3.794    0.056    0.457
X2==    2.014    0.091    2.175    4.017    0.689    0.813    2.510    2.806    0.196    2.987   -0.725   -0.104    1.397    0.227    3.083    0.813    1.839    0.714    3.032    2.662    0.302   -0.778    3.368    6.926    3.638    3.520   -0.333   -1.516   -0.661    0.797   -0.018    1.526
CD1=        6        5        5        6        3        1        4        5        1        2        1        6       10        4        8        0        3        2        5        6        1        1        4       13        4       11        4        1        1        6        2        2
CD2=        6        3        6        8        4        4        6        7        3        7        1        2        4        2        8        4        5        4        7        7        3        1        7       11        8        7        2        0        1        3        2        4
CTCCCACAGGTGTTAGACCAAGTTCAGCGCACAGCTTGGCAGCTCTTAAAACCCTTATTGGGTCTTCTTCCAGCCTTTCTTTCTCCACGGACAGCTGTCTGTTAAAAAGGTCTTCTAACCCACCTCGTGGGTCATAGTAGTTTCCTTGGAAATCCAGTGCCATGGCATTCATGGGAAAATCGCGTTTTTGCAGGTTAAGCTGTGAGCTTACATCGACAATTTTGCCGCCTATGATGTAGCGATAAGTTAGGACATCTTTTCCCAAAACAACCTTGGGTTCAAAGGGCACATGTGCGTCGCTTATGATATCATAATCTTTGGGCGGTTTGCCCAATATGATGTCTCGCAAACAGCCGCCAACTAAGAAATCCATGTTATTATTGTATATTGTAAAATTGGTATGGTCTGGTAAAGAACGTACTATTTGATATGCTGTTTCAGCAGTAAAAGTAACAAGATGGTTAATGGAAGGAGGAAACACCGTGAAAACCATAATGGCAAAACCAGGTCAGGTAGAAAGAAAGTGGTACGTGGTTGATGCTGCTGGTAAGCCGCTAGGAAGGCTGTCAGCTGGCATTGCACGTATCCTCATGGGCAAGCACAAACCCATCTGGACACCTGGCGTGGATTGTGGCGATTTCGTTATTGTGATCAATGCAGAGAAGGTAGCTTTGAGTGGCTCTAAAGAACTCAAGAAAGTGTATTATGACCACTCTGGTTATCTGGGTGGCCAGCGAGTTACACCAGCCTGGCAGCTAAGGCAGAAAAAGCCAGAGCAGCTCATTTACAGATCAGTGAAGGGCATGCTGCCCAAGAATAGTTTGGGACGCAGGCAGATCA
KOK=       121
KK=  416679  LL=  417728  Z=    4.74  JJ=  416649  DL=  1050
A===      111      112      113      114      121      123      124      131      132      133      134      141      143      144      211      213      214      223      224      231      233      234      243      244      313      314      323      333      334      343      413      433
B===      222      122      422      322      212      412      312      242      142      442      342      232      432      332      221      421      321      411      311      241      441      341      431      331      424      324      414      444      344      434      423      443
RRR=   28.667    0.039   -0.661   14.680    1.348    0.215   14.512   11.893    4.100    1.002   15.259    0.129   11.821    5.810    0.074   -0.973    0.475   -0.052    4.854    6.637    3.910   -0.685   20.476    1.236    5.192    0.523    0.154    2.348   -0.164   -0.881   -0.603    0.110
X1==    5.471   -0.332   -0.750    3.815    0.730    1.774    2.345    2.744    2.436    0.588    9.076   -0.124    2.764    4.971    0.199    2.436    1.279    0.256    2.511    2.436    1.253    0.464    5.110    2.367    2.333    1.362    0.428    1.153   -0.276    0.599    0.660   -1.152
X2==    5.240   -0.119    0.882    3.848    1.847    0.121    6.189    4.334    1.683    1.703    1.681   -1.047    4.276    1.169    0.373   -0.400    0.371   -0.204    1.933    2.725    3.120   -1.477    4.007    0.522    2.226    0.384    0.361    2.037    0.592   -1.471   -0.914   -0.096
CD1=       13        3        1       10        5        5        8        6        6        2       15        3        6       12        4        6        6        3        9        6        3        3       10        8        4        4        2        2        1        2        3        0
CD2=       16        4        6        9        8        4       12       13        7        7        5        1        9        3        5        3        3        3        5        9        9        0        8        2        8        3        4        7        3        0        1        2
TGGTGGCGGCGTTATGATACTGCTCATTTTGGTTTTCGTGCTGGAATACAGCATGCATGAAGGCGTCGGTACATCGACCTTTATCATGGCTTTTACTGCCGCTTCAGGTGCCATTGGGCATGCTTTTACGGGTAACCTTCCCCTGGAAGCAGCAGTGCTAAGTGGTTTAGGCACTGTCATAGGAGGCAGGTTTGCTGCACGGTTTGCCAACAGGGTAAATGAAAAGGTTTTGAGTTACATAGTGGGAGCCATTTTTGGTATTTTGGGTGTGGCCATGCTATTTGGTCTGTAATCTTACTGCTCCGTAGTTTTTGTCAGCACTTTTTGTGTGGTGCAGGTTGAGGAAAGCGGGTTTATACTTATTTTGCAGTGTGTTGTTTCCCCAAATTTCCAGTTAGGGAGGCTTAATGTTGTATATGTTACACGGAAGATTAGTAAAAAGCTGTCGGGTGCACTGACGGAGGGAGGCTTTATCTATGTTAGAGGGTAACTTAGTGAGGTTGAGGGCATACGAACGTGACGATTTAGAAAAAGCAAGGATGATATACAACGATCCTGATGTTAATAAGTTCCTTAGACTTGACGTACCTTATCCGCTGAAGGTTGAAGACGAGGTCAAATGGTACGAGGGTTTGAACCCCTTTGGGAATGGTGCTTATACTTTTGCTATTGAAACAATTGCTGATGGAGAATTCATCGGTTCATGTGGCATCGAGGCCGTGGACTGGAAAAATTCCCACGCATCACTGGGCATATTTTTAGGTAAAAAGTACTGGAACAAAGGCTATGGCAGTGACGCTTTGTCAACTTTGCTCGATTTTTGCTTTAGTGAAATGAACCTGCATAGGACTTACATTTACGTGTTCAAGTTCAACGAGCGAGCAATCCACACTTATGAGAAAATTGGCTTCAAAGTAGACGCTACGTTGCGTGACAATGTTTTCAAAGACGGAAAGTATCAAGACGAGCTTGTAATGTCCATTCTACGCAGTGAATGGGAAGAGAAGAAAAGAAAGCAAACTCAAGCACATGACAATGAAAGATGATCAT
KOK=       122
KK=  438309  LL=  439328  Z=    7.07  JJ=  438249  DL=  1020
A===      111      112      113      114      121      123      124      131      132      133      134      141      143      144      211      213      214      223      224      231      233      234      243      244      313      314      323      333      334      343      413      433
B===      222      122      422      322      212      412      312      242      142      442      342      232      432      332      221      421      321      411      311      241      441      341      431      331      424      324      414      444      344      434      423      443
RRR=    1.948    0.407   -1.429   59.040   -0.166   -6.075   19.476   -0.804    0.437    0.012   -2.338    2.260    8.743   -0.244    2.915   -0.169    0.680   -0.388   -1.306   10.832    0.146    0.218   20.559   71.232    0.871    2.749    0.146    0.536   -1.397   -0.708    0.045    0.073
X1==    2.043    1.028   -0.365    7.894    1.028    3.394    5.818   -0.365    0.888    3.349    1.626    1.147    4.191    0.735    3.057    2.141    1.147   -0.365    1.666    2.768    0.249   -0.298    4.191    8.701    0.249    0.985    0.249   -1.048   -0.478   -0.478   -1.580    1.903
X2==    0.954    0.396    3.914    7.479   -0.161   -1.790    3.348    2.203    0.492    0.004   -1.438    1.970    2.086   -0.333    0.954   -0.079    0.593    1.062   -0.784    3.914    0.587   -0.733    4.905    8.187    3.505    2.791    0.587   -0.511    2.924    1.481   -0.028    0.039
CD1=        8        6        2       19        6        8       15        2        4        6        5        6        9        5       10        6        6        2        7        7        2        2        9       20        2        4        2        0        1        1        0        4
CD2=        5        4       10       13        3        0        7        7        4        3        0        5        5        1        5        3        3        5        1       10        4        1        9       11        9        6        4        2        6        4        2        2
GCAGCAGAAAGTGCAGCTGCGGTACCTCCACCAGGAGTGGGCGAGTCTGAAGCCAATGAATCCAGAAAATCTTTTATGGGTTGCTGTTCAATCATAATCGCAGAAGCCTCCAATCATCTGAGTTTTTTAGCTTGTTGTAATATAATCATAGCATGCAAAAAAGCAAGCAAAAAGACCAGAAGAAAGACCATCAAAAAGCCATAACCATAGTCATCATAGTGGTTGCAGTGCTGGTGTTGGGTTTGGTAGTATGGTGGAGCTGGACTCAGCTACATGGTGCTTTGAGTGTGCCATCGGAAGGGTTTAAGTTTGTGGCGGAAGGGCAGAAGATTTCAGTACCATGTCTATCTGATGGCTTGCTGACCACTGAAGAGGTTTTACTCTACAGCGCTAACCCTGATACTTTGATGAAATACTTGGCTTTGCAGCAAGTAAAAACATGCAGTGCACCTTTGGCTTGTTTGGCAAAAGGTTTCGATGGCAATAAACTGTATTTGGATCCCAATTGTTACGTGGATGCTGAAAATGCTGAAGTACACGGAGACGTGTTTGAGGCATTAAGCCGTTACTTTGGCGAAGGTAACGTGATGATTGGTTCTCGCCCTTTGGAAGCCAATCCGCTTAGTAGGGTCATACCATTAACCGCTTATTACTTCATAGATACGGAAGAAGGTGTACAGCTGGTGCACCGCGATGGTGTCTCTTTGGATCAATTCTGGAAGGAGCTCGCAGTGGAGCAGCAGCCAGAAGTAAGGGTGGAAGGCACTACGGCTTATGTAACTTTAAGTTTGCCCAGTTATGATGACCATTTGGCTTATGCTATTGCATTGAATGTGGAACACTTTATGAAGGTCAAGAGTGTGGTGTTGACCATAAACGGCTTAGAAGTTTATCGTCACCAAGTGCCTTATGCTTTGAAATTAGCGAAGTCCAATGAAGGTTTTCTTGTTACGGGAGAGGCACTCAGTGTGGATGAGCTGGAAAGTTTTCTAAGAGGTGTATCCATAACGGACAAAGGAA
KOK=       123
KK=  445599  LL=  446588  Z=    5.47  JJ=  445569  DL=   990
A===      111      112      113      114      121      123      124      131      132      133      134      141      143      144      211      213      214      223      224      231      233      234      243      244      313      314      323      333      334      343      413      433
B===      222      122      422      322      212      412      312      242      142      442      342      232      432      332      221      421      321      411      311      241      441      341      431      331      424      324      414      444      344      434      423      443
RRR=   13.079    2.382    3.717   20.966   -0.144    0.068    3.115    0.238    1.078    4.577   -1.721    5.559    8.378   14.753   -0.357    4.012    0.611   19.266    8.591   -0.089    2.230    0.086    4.547    0.538   19.643    5.626    3.571   -0.113   -2.201    0.200   -0.112    6.182
X1==    2.655    1.054    2.585    4.972   -0.905    0.100    2.071    0.253    1.575    2.364   -1.375    3.013    2.312    7.027    0.401    2.312   -1.646    2.744    3.552    0.100    1.285   -0.053    1.346    0.613    4.999    3.049    2.951    1.963    1.285   -0.381    0.100    1.285
X2==    4.926    2.260    1.438    4.217    0.160    0.685    1.504    0.939    0.685    1.936    1.252    1.845    3.624    2.099   -0.891    1.735   -0.371    7.020    2.419   -0.891    1.735   -1.622    3.379    0.878    3.929    1.845    1.210   -0.057   -1.712   -0.527   -1.119    4.810
CD1=        6        4        5       10        1        2        6        2        4        4        0        7        5       14        3        5        0        6        9        2        3        2        4        4        7        6        5        3        3        1        2        3
CD2=       14        8        7       10        4        5        5        6        5        8        5        6        9        5        2        7        2       16        6        2        7        0        8        3       12        6        6        4        0        2        1       11
GAAAAGAACTGGAGGTTGTGCTGGGAAAGCATGTGTTTTTGGGGCTCTGGGTAAAGGTAAAGGAGAATTGGCGTAACAATAAGGAAGCACTTTATTACTTCGGCTACCATGTGGAATAAAGAGCGTTTTCAAAGGGCTCAGTTGGCACTGAGATCTATTAAGGAAGATTTCTCGCTAAACCAGTGTGTCCACACTGTGGCTGCTTTCGACGTTTCTTTCCAAGCAGGGCTCGGTGTGGGCGTGGTGGCGCTTTTTAACTACCAGAGTGTGCAACTCATGGAATGTGAAATCGTGGTAAAAGAACCGTATGTTCCGTATGTACCCACCTATTTGGCTTTTAGGGAGATGCCTTACATTTTGGCGCTTTACAAGAAGTTGCATGAGGAACCTGATCTGTTGCTCATTGACGGCCACGGTAAGAGTCATCCTAGAGGTATGGGCATTGCCACTCAGGCAGGGCTTTCTTTGAGAAAGCCCTCAATTGGGGTAGCAAAGCGCTTGCTTTTTGGTGATTTATTGGAAACCGCTGATGGTAGTTCTCTGGTAGTTCATCCTGAAACAAGGGAACCGTTAGCCGTTGCCTATAAAGAGAAACCACGTTTCAAGCCAGTTTTTATTTCCGTGGGAGCAGGTGTGTCCAACCTGAGTGAAGCTGTGAGCCTGGTTCTACCCCTTTTTAAGGGCCATAGGGAACCTGAGCCACTCAGGTACGTGCACAATGTGTCTCTTCAGGAAGGAAGGAGGATGCGTGATGGAGTACAACAGGTTAATTGATCACACGCTGCTAAAAGCAGATGCTACGGTGGAGCAAATAGAGAAACTCTGCAAGGAAGCTTTGCAGTACAATTTCTTCTCTGTGTGTGTGAATTCGGCTTTCGTACCTTTGGCTAAGAGCTTTTTGGAAGGATCAGACGTGAAAGTGGCAACCACCATAGGCTTTCCCTTAGGAGCTTCTGCCACTGCTGTAAAGGCTTTTGAGGTGGAGCAGGC
KOK=       124
KK=  451719  LL=  452498  Z=    5.68  JJ=  451449  DL=   780
A===      111      112      113      114      121      123      124      131      132      133      134      141      143      144      211      213      214      223      224      231      233      234      243      244      313      314      323      333      334      343      413      433
B===      222      122      422      322      212      412      312      242      142      442      342      232      432      332      221      421      321      411      311      241      441      341      431      331      424      324      414      444      344      434      423      443
RRR=   -1.321    0.148   -1.186    5.830    0.114    0.943    1.852   -0.391   -0.058    0.930   -0.750   -0.111    0.993    0.922    8.695    4.558    2.555    6.644    0.441    0.155    0.117    1.027   -0.169   66.123   17.837   80.464   -0.757    0.167    0.526    3.123    0.371   -0.009
X1==   -0.710    0.278    0.971    6.222   -0.352   -0.681    3.211   -0.309   -0.681   -0.649    2.070    2.435    2.070   -0.911    2.800    2.929    4.430    2.837    1.968    0.041    0.434   -0.753   -0.054    7.716    2.282    8.260    2.089   -0.362    0.697    2.115   -1.025   -0.011
X2==    1.860    0.533   -1.222    0.937   -0.324   -1.385    0.577    1.266    0.086   -1.433   -0.362   -0.045    0.480   -1.012    3.106    1.556    0.577    2.342    0.224    3.762    0.268   -1.364    3.113    8.570    7.815    9.741   -0.363   -0.460    0.755    1.477   -0.362    0.755
CD1=        2        3        4       15        2        1        8        2        1        1        6        8        6        2        7        6       10        5        5        2        2        1        2       16        5       16        4        1        3        5        1        2
CD2=        3        2        0        2        1        0        2        3        2        0        1        1        2        0        5        4        2        6        2        7        3        0        6       11       13       13        2        2        3        4        1        3
CCATAGCAGTAGGCTTAGCAGCATCACCGGGTGCAGCTGTGGGGACGTTGGTGTTTAGTGCTGAAGAAGCAGTGGCTGAGGCCAGTGCAGGTAAGAGCGTTATTTTGTGCAGGCCAGAGACCACACCTGACGATTTACATGGAATGGTGGCAGCGCAAGGAATCCTGACTACTCGCGGTGGAATGACCAGCCACGCGGCTGTAATAGCCAGAGGCATGGGCAAACCAGCTGTAACTGGTACAGAATCGCTGAAATTGGATCTGGATAACGGCGTAGTTACAGCTCCAGGTGGTGTGACCATAAAGAGGGGCGACGTTGTAACCATTGATGGTGGTACCGGTGAAGTATTCTTGGGAGCATTACCTTTGGTAGAACCCGAAGTAAGTGCTCATTTTGAAGAGCTACTAAGCTGGGCCGACGAGTTTAGAAGACTGGGTGTAAAAGCTAATGCAGATACCCCTGAAGATGCGGCTTTAGCACGCAAGTTTGGTGCAGAAGGCATAGGGCTGACAAGGACTGAGCACATGTTCCTGGGTCATGAGCGTACGCAAATAGTTCAGGACATGATTCTGGCAGAGACCACAGAAGAGAGAATGGTGCCACTGCAGAAACTTCTAGAGCTTCAGAGGAGTGACTTCATCGGCATACTCAAAGCCATGGATGGCCTTCCAGTGACCATTAGGCTTTTGGACCCACCGCTACACGAATTTTTACCTGAACCGCATGAAGCTGCCAAAGAGCTTGAGCAAGCAAAGAGAAATGGTGCTCCTGCTGAAGAAA
KOK=       125
KK=  484029  LL=  485048  Z=    5.34  JJ=  484029  DL=  1020
A===      111      112      113      114      121      123      124      131      132      133      134      141      143      144      211      213      214      223      224      231      233      234      243      244      313      314      323      333      334      343      413      433
B===      222      122      422      322      212      412      312      242      142      442      342      232      432      332      221      421      321      411      311      241      441      341      431      331      424      324      414      444      344      434      423      443
RRR=   32.144   -0.782    4.375    7.935   -0.065   -0.094   18.100    1.017   -0.928    8.520    0.718   -0.306   17.169    5.090    0.675   -1.344    1.595    0.309   13.207    0.985    0.974    0.051    4.564   38.230   -0.596    2.231   -0.295   -0.038   -0.186   -0.514   -0.191    1.480
X1==    6.453   -0.665    2.236    3.061   -0.099    0.448    5.720    2.236    4.413    3.048   -0.761    0.677    4.107    2.784    1.034    1.770    1.377    2.523    4.359    1.109    1.776   -1.603    2.195    7.919   -0.342    0.630   -0.538   -0.026    1.193   -0.431    0.630    0.381
X2==    4.981    1.175    1.956    2.592    0.653   -0.210    3.164    0.455   -0.210    2.795   -0.944   -0.452    4.181    1.828    0.653   -0.759    1.158    0.123    3.030    0.888    0.548   -0.032    2.079    4.828    1.742    3.540    0.548    1.479   -0.156    1.192   -0.303    3.888
CD1=       13        2        5        8        3        3       14        5        9        5        1        4        8        8        5        5        6        7       13        4        4        0        6       19        1        3        1        1        3        1        3        2
CD2=       15        6        8        7        5        3        7        5        3        9        1        2        9        4        5        2        4        3        6        5        4        2        5        7        7        8        4        6        2        4        2        8
ATGGCCTGAAACTATGGAGTAAAACATGGTAGAAAGCATATTTTTCTTGATTACTGGTACGATGTTTTTTCCTCCTTTGGTGGTGATGCGAGTCAAAGCGCTTTTGAGTAGCTATGGATTTTGGTCTTGGCTCTTGGTGTTCTTTCTTGCTTTGGGGTTTGATGGGGCGTTCATGCACCCGTTTTGCGTTTGTACTGTGGGGCTGTTACTTTTGGCAGATATTTTTGAGTGGAGTTGGAAAAAACTAGCTGTTTCTATGTCAATTATGTTGGTATTGTGGGGATTCATCATAAATTGGTGGACACTACTGGTGCTTCCACTCATTGTGGTGGAGGCGTGGGCTGATGCGGAATAGGGCCTTTTATGCTCTGGGTTTGCTGGTAGTACTCATTGCGGGCGGGTTTATTTGGCGGCTTCACTTTCTCCAAATTCAGCAGTATGACTACTATGCGACCAGGGAGAAAAACAATTACACACGCTATGTGACTGAAGAGCCCATCAGGGGACGGATTTTAGATACAAAGGGCAGAGTTCTTGCTTACGACCAGACTGCATACAATGTGGCTGTGGTGCCCGCTTTGTCAAAAAATGCAACTACGACTAAAGAAAACCTGTTTAAGCTGGGCGCCAAAGCAGAAGATGTGGAAGCCGCCTTTGAAAACAGCAAACTTTATCCCTTTCAGCCCATGGTTGTCATACAGGATATATCAGAATCTAACCGCTTAAAGGTTCTGGAAGTAGAAAACCATGATCCTGCCATAAAACTGGTTTTAGGCTCCAAACGTGTTTACCCTTATGGGCAACTGGGTGCTTTTATCACTGGCTATGTGGGAATGGCCTCCAAGGAAGATCTGCAGCGTGATGAAAATTTGCGGCCAAGTAGCATTGTAGGAAAAATGGCTGCGGAAAAGGTTTTTGACAGCTACTTAAGAGGCCAGCCTGGCATAACTGAGGTCTTGGTTGATGTTACCGGACGCGTGGTTAAGGAAAAGTTGGTTTCAACGCCAGTAAAGGGGTATG
KOK=       126
KK=  500259  LL=  501278  Z=    5.93  JJ=  500169  DL=  1020
A===      111      112      113      114      121      123      124      131      132      133      134      141      143      144      211      213      214      223      224      231      233      234      243      244      313      314      323      333      334      343      413      433
B===      222      122      422      322      212      412      312      242      142      442      342      232      432      332      221      421      321      411      311      241      441      341      431      331      424      324      414      444      344      434      423      443
RRR=   24.638    1.960   12.981    9.404   -1.962    2.874   18.484    0.717   -0.005   10.898    0.078   -0.216    7.787   11.952   -0.164    0.386   -0.460   11.436    9.296    2.280    4.000   -1.235    0.584    0.237    0.965    1.633    0.931    0.863   -0.520    0.504   -0.056   43.721
X1==    7.011    0.709    2.889    2.873   -1.095    1.334    4.565   -0.697   -0.061    3.779    0.112    0.320    1.592    3.727   -0.494    0.636   -0.401    1.892    2.535    2.031    2.796    0.750    2.910   -0.308    1.282    2.333    0.368    1.855    0.543   -0.316    0.112    6.557
X2==    3.514    2.764    4.493    3.273    1.791    2.155    4.049   -1.029    0.090    2.884    0.700   -0.674    4.890    3.207    0.331    0.606    1.149    6.044    3.667    1.122    1.431   -1.646    0.201   -0.768    0.753    0.700    2.526    0.465   -0.958   -1.593   -0.497    6.668
CD1=       14        4        6        7        1        4       10        1        2        6        2        3        4        8        2        3        2        5        7        5        5        3        6        2        3        5        2        3        2        1        2        9
CD2=       12       10       13        9        8        8       10        2        4        9        4        2       11        7        5        5        5       15        9        6        6        0        3        1        5        4        8        4        1        0        2       13
CTTGGGCCTCAATATTGACCGTTTAACTGCGGCAGTGGTCGCTTTGGGGTTAAATAGTGCTGCTTACTCAGGTGAGATTTTTAGAGCAGGTATTGAATCCATTGACAGGGGACAAATGGAGGCTGCCAGGGCTATAGGTATGACTGGAAGCATGGCTATGAGGCTCATCGTTTTGCCTCAGGCTTTTCGTGTGGTAATTCCTCCTTTGGTTAATGAGTTTGTGGCTCTACTCAAGGACACGTCCTTGGTTTCAGTCATAGGAGTGGCTGACCTCATGCTCAGAAGCAGAAATATGATTTCTTACACAGCTAACGTGTTTACGCCGTTGCTTGGTGCTTCTATTCTGTACTTATTAGCTACCATACCAGGATCTCAGCTTTCTGCCTACTTGGAGAGGAGGTTCAAGTTCTAGAAATGATGCCTATTTTGGAAGCTAAAAACATTGTGAAACGTTTTGGCAAGCATGAGGTTCTAAAAGGGGTAAGTTTGGCTATTCACCAAAAAGAGATTGTTGTCATCATGGGACCTTCAGGTGGCGGTAAGACTACGCTACTTAGGACGTTAAACCTGCTCGAGGAACCCTCAGATGGTGAGATTTATTTTAGGGGAAAGAAAATTGATCCAAGGAGCCGTGATGCCAACGAACTAAGAAAAAAGGTGTCCATGGTTTTTCAGCTTTTCAACCTGTTTAATCATCTTAACGTGCTTCAAAATGTAACCATTGGACCCATAAAAGTTTTAGGCAAATCACCCCAAGAAGCAGAAGCCCAAGCCATGGAAATCTTGCATCGGGTTGGCTTGGCTGAAAAAGCAAAAGCTCTGCCTTCGTCCTTGTCGGGTGGCCAAAAACAAAGAGTTGCTATTGCCAGAGCACTTGCCATGGAACCGGATGTGATTTTGTTTGATGAGCCTACCTCCGCCCTGGACCCTGAATACACCAAAGAAGTTTTGGATGTAATGAAGGAATTAGCTGAAGAAGGCATGACCATGGTAGTGGCCACCCATGAAATGGGTTTTGCT
KOK=       127
KK=  527439  LL=  528128  Z=    4.73  JJ=  526929  DL=   690
A===      111      112      113      114      121      123      124      131      132      133      134      141      143      144      211      213      214      223      224      231      233      234      243      244      313      314      323      333      334      343      413      433
B===      222      122      422      322      212      412      312      242      142      442      342      232      432      332      221      421      321      411      311      241      441      341      431      331      424      324      414      444      344      434      423      443
RRR=    5.758   -0.031    0.232   -0.820    0.437   -1.295    2.410   11.548    3.094   -0.577   -1.012   -1.995   -1.362   -0.451    2.443    0.005    5.022   -0.424    0.593    0.406   -0.259   -0.591    3.055   86.377   10.941   26.398   -1.314    0.957    1.180   -0.069   -0.267   -0.255
X1==    1.105   -0.644    0.499    1.520   -0.644    1.849    1.871    6.426    4.204    2.495    1.803    1.520    1.026   -0.186    0.828    0.279    3.898    0.788    0.877    0.279   -0.371    1.472    1.472   11.381    2.495    3.357   -0.371   -1.047    1.265   -0.392   -1.305    0.437
X2==    5.212    0.048    0.465   -0.539   -0.678   -0.700    1.288    1.797    0.736   -0.231   -0.561   -1.313   -1.327    2.423    2.950    0.018    1.288   -0.538    0.676    1.454    0.699   -0.402    2.076    7.589    4.385    7.863    3.542   -0.914    0.933    0.175    0.205   -0.583
CD1=        3        1        2        4        1        4        5        9        7        4        4        4        3        2        3        2        8        3        4        2        1        4        4       21        4        6        1        0        3        1        0        2
CD2=       10        2        3        1        1        1        3        5        3        2        1        0        0        4        6        2        3        1        2        4        3        1        4        9        9       12        7        1        3        2        2        1
TGCCCATTTTTTGGATGATTGGTGAAAACATCATGGGAGACATTAAAGATGTTCTTTCTCAGTACAACATGGTGTTTCACCGCCCCTTGGTAGTTACAGGCAGCGGAGTCACCTCTGAGTTGGGGGAGAACTACTTTTCCTCCTATAAACGTGTTTCCATAAACAGTAACCACATTTCCGATGTGGAGAAGGTTAAAGCACAGGCACGTTCAGTGGGGTCTGATTTACTGATCGGTTTTGGTGGCGGGAAAGTTATCGATGTGGCAAAAATGGCAGCTACGGAGCTTAATTTGCCATTTCTGTCAGTGCCCACGGCTACCAGCAACGACGCTGTGGCTTCACCTGTCGCTGTTATAAACTTTGGTGACTACGTAAAATCCATGGGAGCCATGGCGCCAATAGGAGTAGTGGCTGACCTGAACATACTGCGGAATCAACCACGAAAGCAGTTTTTAGCAGGTGTGGGAGACTTGTTTTCCAACATATCTGCATTGGCTGACTGGCAGCTAGCAGCTGATCGTGGGTTTGAAAGAGTGGACCCCGTGGCTGCATACTTGAGCCGCAACGCTGTGGAGAATCTTTTCCGAGCCATAGAGAATGGTTCTGATCTGTATGCGACGTTGGTAGAAGGATTGGTCGTGTCCGGTGTGGCTATGGTTTTAGCGGGCAACAGTCGTCCCAGTAGTGGTG
KOK=       128
KK=  533919  LL=  534908  Z=    4.85  JJ=  533709  DL=   990
A===      111      112      113      114      121      123      124      131      132      133      134      141      143      144      211      213      214      223      224      231      233      234      243      244      313      314      323      333      334      343      413      433
B===      222      122      422      322      212      412      312      242      142      442      342      232      432      332      221      421      321      411      311      241      441      341      431      331      424      324      414      444      344      434      423      443
RRR=    7.691    6.041    0.260   10.959    1.069    0.393   10.924    2.872    0.660    0.221    5.453   -1.179   -1.322   -1.052    4.369    0.192   -0.120    5.527    0.272    3.134    0.346   -0.477    3.934   60.293    2.620   17.848    0.346   -0.281    0.117   -1.527    1.770    0.332
X1==    2.217    1.396    0.970    3.451    0.900    2.238    3.634    3.206   -0.629    2.321    3.859   -0.601    1.845    1.325    0.900    1.091    0.070    1.802    0.161    2.238    0.470   -0.782    1.973    9.285    1.673    2.516    0.470    0.909    0.260   -0.519    2.516    0.260
X2==    3.469    4.329    0.267    3.175    1.187    0.176    3.006    0.896   -1.049    0.095    1.413    1.962   -0.717   -0.794    4.852    0.176   -1.723    3.067    1.687    1.400    0.737    0.610    1.994    6.494    1.566    7.093    0.737   -0.309    0.449    2.943    0.703    1.280
CD1=        9        7        5        9        6        7        9        9        2        6        8        2        5        4        6        5        3        6        3        7        3        1        5       15        5        6        3        3        2        1        6        2
CD2=       10       12        3        8        6        3        8        4        1        2        4        6        1        1       13        3        0        8        6        5        3        3        5       12        4       12        3        1        2        5        3        3
CAAGACGAACCATGCCATCGTCAGCCATGGCGAATTTTGCCATGGCAATACGGTAATTCATCTCAAATAACTGATTTAACAGTTCCGAAGACACTTTTTCTTCTGCCATGAGTGGAACTTCGAAGCGTAAAAAATCTCGACTTAGTGTCAGCACCAAATTAATCTCCACATTATCTTGATGGAAGGGAATGTCCCATTGGAAGCCGTTGAATTGAAATTGAAGATTTAGAATACGAAGGTACTCGTTTATTATGCCTGGCGTTACCAAACCGGCAGACCTCCTTTTTGAGCATTATTGTTGGCCTGTTACTGCTGTACCATTATTTTGTGATAATCTGAAAACTTTTCTATATTATAAGTCAGGAGGTGTCTAAAACCATATGAAAATACTAATTGCATCTGACCTGCATGGTAGCGTAGCAGCATTCCAAAAGGTTTTGGAAAATGAACCAGATTCTGAAATGGTGCTTCTCTTGGGGGATTACCTGTATCATGGACCCCGCAACCCGTTACCTGAAGGTTACAATCCAAGAGCCATGGCGGATCTAATAAATTCTTTGAGCAATGCTGTATTGGTTAAAGGCAACGTGGATGCACCCATCGACGAGGAACTTATTAAATGGCCCATGTCACCTTTGGTTCATTTAGTCTTTCACGATGGCGGCAATAATAGGAATGACATTCACATCTTAGCTCATCACGGTCACAACGCTGATCCAACAAAGCTTTACAAAACGCAAATGGTGGTTTCTGGACACACCCACATAAAAGTGCTGGAATATGACGCGAAAGAAGGCGTTTTCAGGCTTAACCCTGGTAGTCCATCACTGTCCAAAGACGGAACTCCATCCTATGCCGTCATCCTCAGCGATTTTAGAGCACAGCTCAAATCATTGGACGGTCAAGTCATAAAGGAGATTCAGATTAGCTAAGCACTTTCCAGCCTGGATCAACTTTCAGCTTTATGACTGGTTTTATAATGCCAACGAC
KOK=       129
KK=  538300  LL=  539289  Z=    4.54  JJ=  538300  DL=   990
A===      111      112      113      114      121      123      124      131      132      133      134      141      143      144      211      213      214      223      224      231      233      234      243      244      313      314      323      333      334      343      413      433
B===      222      122      422      322      212      412      312      242      142      442      342      232      432      332      221      421      321      411      311      241      441      341      431      331      424      324      414      444      344      434      423      443
RRR=   29.901   -2.890    7.316   12.847   -0.039    0.410    5.068    0.409   -2.058    0.530    3.423    0.187   42.781   -3.371    1.035    1.704    0.030    7.821    1.596    2.782   -0.287    0.076    4.001    5.376   -0.722    5.653    3.106   -0.081   -0.238   -0.320    0.419   12.018
X1==    4.845   -0.967    1.236    7.940   -0.967    0.376    1.960   -1.129   -0.919    3.127    1.539    1.446    9.730    2.869    0.572    1.023   -0.226    2.828    1.892    1.670    0.403   -0.087    1.293    2.912    1.634    1.539    2.039   -0.122    0.324   -0.472    0.279    4.305
X2==    6.172    2.988    5.920    1.618    0.040    1.091    2.585   -0.362    2.239    0.170    2.224    0.129    4.397   -1.175    1.809    1.665   -0.133    2.766    0.844    1.665   -0.711   -0.873    3.095    1.846   -0.442    3.673    1.523    0.668   -0.732    0.677    1.500    2.792
CD1=       15        2        5       20        2        3        7        1        1        6        5        7       18        9        5        4        3        6        6        5        2        2        4        8        4        5        4        1        2        1        3        7
CD2=       12        8       12        4        3        5        6        2        7        3        5        2        8        0        6        6        2        9        4        6        2        1        7        4        2        7        6        4        1        3        4        6
GCAACCAAAGATGGGAAAACCGAAGAACAGCAGGACAGCAGCCAAGAGGTTTAAAGTTACTGGTTCTGGCAAGTTCATGTACCGTTCTGCCATGAACCACTTGAGAAGGCATAAAAGTGCTTCAAGGTTGAGAAGGCTAAAAGCACCAAAAGTCATTGATGAAACCTATTTGGGCCACGTTCAAGATTTGTTGCCCAGGCCATAGGAGGTGTTCTGAGAATGCGTGTTAAGACTAGTGTTGCTAAAAGGGCAAGGCATAAAAAGGTATTAAAAGAAGCGAAAGGTTATTTTGGCGCTTCTCATCGTGTTTATAGGAAAGCGCATGAAGCAGTTCTGAAGGCTGGTGAAGATGCTTTTGCCGGGCGTAAGCAGCGGAAAAGAGATATGCGTAGTCTATGGATTACCAGGATTAACGCTGCAGCCAGGAACCACGGCATGAACTATTCTAACTTCATGCACGGCTTAAAAGTTGCCGGCATACAAATTGATAGAAAGATGCTGGCGGAATTGGCTGTCACCGACCCAGAGGGCTTTAGTGCTCTGGTAGAGAAGGCCAAGGAGGCCGTCGGATAATGATGAAGGAGGTTGAAGAGGTCGAGCAAGTAGCACGTGATTTCGAATCCGACCTTCAAGAGCTTCCTCCTGATCAGCTGAAGATCAAGTATTTGTCTCGTAAAGGTTTAGTTTCAAAGCTTTTGGAGAAAATCCCGACGCTACCACCTGAGCAGCGTCGGGATTTTGGTAAGTACGTCAATGATTTAAAAAGACACATAGAAGAGCAAATTAAGCAGAAGGAAGAGCAGCTGCTTTCCATTGGAAGTAAGCATCTTGCTCAAGAGCCTTTGTTCCTTAACGATCTGACTTTGGAAGGCAAGCGTCCTCCTTTGGGAAACGTGCACGTACTTTTTAAAGCCCGTGATGAGCTACTAAGCATTTTCAAATTCATGGGATTTAGTTTTTTTGACGGGCCTGAGCTGGAAACAGATTTTT
KOK=       130
KK=  556510  LL=  557409  Z=    5.20  JJ=  556360  DL=   900
A===      111      112      113      114      121      123      124      131      132      133      134      141      143      144      211      213      214      223      224      231      233      234      243      244      313      314      323      333      334      343      413      433
B===      222      122      422      322      212      412      312      242      142      442      342      232      432      332      221      421      321      411      311      241      441      341      431      331      424      324      414      444      344      434      423      443
RRR=    8.017    6.274   18.745    7.390   -2.212   14.333   -0.312   -1.285    0.107   -2.463    2.573   -0.029    2.979   -0.291    2.568    0.613   -0.757   70.229   17.574    0.866    3.688    0.045   -0.291    3.614    5.279   18.768   -0.801    0.034    1.396    0.137   -3.734    2.758
X1==    3.124    2.625    4.916    2.210    1.940    2.741    1.718    1.029   -0.464   -1.110    1.606    0.302    3.093   -1.075   -1.486    1.940   -1.557    6.201    5.911   -0.464    3.609    0.206   -1.325    2.125    1.618    3.093    0.797    0.111    0.575    2.313    2.349    0.575
X2==    2.566    2.390    3.813    3.344   -1.140    5.230   -0.182   -1.249   -0.230    2.218    1.602   -0.095    0.963    0.270   -1.728    0.316    0.486   11.326    2.973   -1.868    1.022    0.220    0.220    1.701    3.262    6.069   -1.005    0.307    2.428    0.059   -1.589    4.796
CD1=        7        6        8        6        5        5        5        3        1        0        4        3        6        1        0        4        0        9       11        1        5        2        0        6        3        6        2        1        2        4        5        2
CD2=        7        7       10        7        1       13        2        1        3        8        5        2        4        2        0        4        3       25        7        0        6        3        3        4       10       12        2        5        7        3        0       11
GCTATTCTGCACAACCTGGAAAAACCACTGTGGATCTTTGTGGGAGCCACAGTTCAGGGCGAAAGTTCTGATGTGGCATTGGTTACGCGGTTCTTCCGTGAAGCGGTGGATGGAAGCTTGAAGGACGTAGCTCGGCGCATTCTGAGTGGTGATTACTTGGATGATGAGGGAAACGATTTGTTCGGCGACCGGTTCGATGAACTTCGGAAGAATTTCATCGAACCACGGCAAATGGAAAGCGAACATGGCTCCGGTAATTGGTTGGATGCACTGTGGGATGATCTCATGCAGCGTGTTTTTCACGGTCGGGGTTCACTGCGAGTAGTTCAGCTAAGCAACGCTCCAGGCGAATTCGGGCTACGCGTGGGGGAAAACCCATATTTCGGCCTCATAAATGTGGGACAGGACAGCGGCCTTGTAAGGGCATTGAAAAACAACGGTTTTGAATTGGAAAAAGATGTTATCACGTCGTCCCTGTTTGAACAAATAAAGGAAACTGATTCCCGAATTAACGTGCTTCTGGGGTCGCGAAAGTTCATTGAGGGATGGGACACGTGGCGTGTTTCCTCTATGGGGCTTCTGAATATGGGGCGTGGCCAAGGTCCGCAAATCATTCAGCTTTTTGGTCGTGGCGTGCGCATCAAGGGAAAGAACATGACACTGCAAAGAAGCGGCCACCCTGACTTGAGCAATCTGGAAACGCTTTTCATTTACGGCATAAAAGCGAATTACTTGGAACAATTTCTTGAAGCCATAAGAAAAGAAGGTGTAGATTACGAAGAAATACTAGTTCCCATTCAAGCGCGGCATCAGGAAAGATGGAAAGAACTGGTTGTGCCTGTTCGCAGTACATCCAAACCGTTTGAAGAATGTGTGGTTTTGGTGTTGGGCGCTGAAGAA
KOK=       131
KK=  600040  LL=  600819  Z=    6.07  JJ=  599980  DL=   780
A===      111      112      113      114      121      123      124      131      132      133      134      141      143      144      211      213      214      223      224      231      233      234      243      244      313      314      323      333      334      343      413      433
B===      222      122      422      322      212      412      312      242      142      442      342      232      432      332      221      421      321      411      311      241      441      341      431      331      424      324      414      444      344      434      423      443
RRR=    9.530    1.405   -0.369   38.622   -0.569   -1.800   -1.401   -0.010    0.063   -0.265    0.129    9.141    0.746   -2.136   -4.768   -0.773   -0.134   54.334    4.540   -0.773   -1.075   -0.086    2.164    0.518    6.568   27.720   32.274    0.037    3.272   -1.515   -0.045   -0.152
X1==    4.253   -0.923    2.240    7.308    0.374    1.092   -1.561    0.058    0.301   -1.139    0.077    2.502    0.809    1.937   -0.923    1.884   -0.908    7.432    3.540    1.884    0.887    1.117    3.506    1.079    2.411    3.006    3.784   -0.857    2.443   -1.131    0.077   -0.238
X2==    2.241   -1.521   -0.165    5.285   -1.521   -1.648    0.897   -0.165    0.209    0.232    1.676    3.653    0.921   -1.103    5.164   -0.410    0.147    7.311    1.282   -0.410   -1.213   -0.077    0.617    0.480    2.724    9.222    8.530   -0.043    1.340    1.340   -0.588    0.641
CD1=       10        1        5       15        3        3        0        2        2        0        2        7        3        6        1        4        1       10        7        4        2        3        6        4        4        6        5        0        4        0        2        1
CD2=        5        0        2        8        0        0        3        2        3        3        4        6        3        0       10        2        2       16        4        2        1        2        3        2        7       14       18        3        4        4        1        3
AGCTTCCACCTTTGGAGACTGCTGCTGTTCACACATTTCCTGTGCTGCCCGAAGTCGTGCTTACACCTCGAGAAGCATTCTTCGCTGAAAAGAAAGTCGTTCCGTTTAGAGAAGCTGTTGGTGCTATTAGTGCTGAGTCGGTGGTGCTTTATCCTCCTGGAATTCCCGTTATTGCTCCCGGGGAAAGAATCACGGAAGAGAGCTTTGACTACGTTATGAAAAGGAAGGAAGAAGGAGCGGAAGTACAGGGTACCGCTGATCCGGAACTGGAGTTCATACAAGTTCTTAAATGAGCTCAAATGTGGCCTTAAACAGAAGTTTTCTCTTATAATATTAAGGTGTGTGTAGCTGGAAAACTAAACGCGATTTGCGAAATTAAAAGGCGGTGGCAACGTGGAAGAGTTCTTCGAGGCACTTAAGTCTTTGGAACAAGAAGCGTCAGACATAGTGTCCACTTCTTCTGTCCAGGCGCGACAGAGGGTGGAGGTTGCTAGAGAGCGTTTTGCAGAGGAATTTCATGAATTGGAAGAGAACTGCCGTCAGGAGTTAGAAAGGGAGCTCGAAAGACTTTCTCAAGAATGGGAACAGAGGAGACAAGAGGAACTGGAGTCCTACAGCAAGCAACTAAGTAAACTTGGTACAGAATTAGACCAGCGTGCCGGTCACCTTGCGAAGGAACTTCTGGAGTCATTCCTGGGGGAGTGAAAGAGCTTGCCAATCGCAGAGCTGGAGAAAGTATGCTTCTACGTTCCAAAGCACAACGTGGGGGCTTTGAGAAAA
KOK=       132
KK=  624400  LL=  625029  Z=    4.78  JJ=  623860  DL=   630
A===      111      112      113      114      121      123      124      131      132      133      134      141      143      144      211      213      214      223      224      231      233      234      243      244      313      314      323      333      334      343      413      433
B===      222      122      422      322      212      412      312      242      142      442      342      232      432      332      221      421      321      411      311      241      441      341      431      331      424      324      414      444      344      434      423      443
RRR=   13.765    2.780    0.225    2.347   -0.039   -0.694    2.864   -0.605    2.132    0.025   -0.299    6.694   21.409    5.511   -2.554    1.670    1.896   58.998    3.697   -1.525   -0.532    0.946   -0.653   -2.910   -0.389    2.013    0.078    0.966    0.764   -0.016   -4.543    3.287
X1==    4.599    1.309    0.149    1.170    0.103   -0.518    2.738    0.901    1.046   -0.057    1.460    1.843    4.080    1.823   -1.705    2.609   -1.459    6.886    2.238    1.046    1.023    1.613   -1.113    2.814   -1.034    0.587    0.023    1.378   -0.780   -0.780    4.080    3.220
X2==    2.993    2.125    1.511    2.006   -0.382    1.339    1.046   -0.672    2.039   -0.436   -0.205    3.633    5.247    3.023    1.498    0.640   -1.300    8.567    1.652   -1.459   -0.520    0.587    0.587   -1.034    0.376    3.430    3.385    0.701   -0.979    0.021   -1.113    1.021
CD1=       11        5        2        4        3        1        6        3        3        1        3        5        6        4        0        5        0       10        5        3        2        3        0        5        0        2        1        2        0        0        6        4
CD2=        7        6        4        4        2        4        3        1        5        1        1        6        7        4        5        3        0       15        4        0        1        2        2        0        2        5        6        2        0        1        0        2
CAAAACATCTTCAATCAAGCTTCTGAAATTTACAAGAAGATAAGGAATACGTTCCGATTCATGGAAGGGAACTTGTTTGATTTTCAAAGTTCTGACGAGGTTCCTTTTGCCGAGATGAAACCTCTGGACAGATGGATTCTGGGCCGATGGACTGACATGAAAAGAAAACTTTCTTCAGCCTTTGACAATTATGAATTCTACAGCTTTGTAAGTATTTTCCATAGTTTTTGTGTGAAAGAACTGAGTTCTACATACTTAGATGCCATTAAGAGCAGATTGTACCTTAAAAAACCTGACAGCGAAGAGAGGAGAAGTGCACAGACAGCCTTGAAAATAATGGCTACAGAATTCCCTGTGCTCATAGCGCCCATTCTTACGTTTACTGCTGAGGAAATGTGGCAGGCTTTACTGAGCAGGGGCTTGGTTACGGAAAAGTCGGTATACTTCTCGGACTGGCCCGATTCTGCTTTCTCTTTAACTGAGGAAGAATCAAGCTTCTGGGAAAATGCTTTACGTCTTAGAGAAAAAGCAAATGAGCAAATGGAAAAACTGAGGAAAGAAAAATCCATTGGTCATTCGTTGGATGCTTCAGTAGTTGTTTATGGAAGCGGGACCGAATTCTTATCCCAT
KOK=       133
KK=  630370  LL=  630819  Z=    4.74  JJ=  629620  DL=   450
A===      111      112      113      114      121      123      124      131      132      133      134      141      143      144      211      213      214      223      224      231      233      234      243      244      313      314      323      333      334      343      413      433
B===      222      122      422      322      212      412      312      242      142      442      342      232      432      332      221      421      321      411      311      241      441      341      431      331      424      324      414      444      344      434      423      443
RRR=    2.693   -0.123    3.647   11.523   -0.120   28.722    0.341   -0.475   -0.047    5.384    0.022    3.116    2.060    0.901   -2.343   10.169    1.320   28.584    1.335    0.141    0.163    0.925    0.925   -0.005    0.904    0.019    4.115   -0.015    0.548    0.194   -0.997    4.276
X1==    1.193    0.221    2.308    5.606   -0.551    6.180   -1.125   -0.300    0.411    1.690    0.021    0.841    2.021    1.188    1.766    3.707   -1.125    5.721    0.522   -1.237    0.602   -1.052   -1.052    0.094    0.762    1.021    3.240   -0.032   -0.857    0.143   -0.979    3.143
X2==    2.257   -0.555    1.580    2.055    0.218    4.648   -0.303    1.580   -0.114    3.185    1.019    3.703    1.019    0.759   -1.327    2.743   -1.173    4.996    2.560   -0.114    0.270   -0.879   -0.879   -0.058    1.185    0.019    1.270    0.469   -0.640    1.360    1.019    1.360
CD1=        3        2        4        7        1        9        0        1        2        3        1        2        3        2        4        6        0        9        2        0        2        0        0        1        2        2        5        1        0        1        0        4
CD2=        5        1        3        4        2        6        1        3        1        4        2        6        2        2        0        4        0        6        4        1        1        0        0        1        2        1        2        1        0        2        2        2
GTTTACGGGCGCCTCGGTAACAACTCTGAAGCCTTGCGTGAGTAAGTCCTCGGCATCGAGATCGTACTCGTGAAAGTCTCTGATGATATCGGTGATTACGAAACCCATTTCTAAAAGGCGCTTCTGTATGGCGTACCATTTTTTCCTACTGCTTTCCAAGTGGGTCAAGCCGAAATAGCCCGTAGAATCTTCTCCGCGAAGCCCTTCTACACATCTTGACAGGAAAAGAGTAATTCCATCAATGGTCTCTACAGGATCTGTGATAAAAACATCGAAAGATCTACGCAGTTCTTCTCTGAAAGGATTTTGCACATCGTAAAGTTCAGCACTTATGTTCTTAAAGCCCAAGCTCTCAGCCTTTTTGTTGATGTATTCAACAAGCCTTTTATCTACTTCCAACACCTTTACTTTTCTTGGAAGACCTGTGATACCAAGAGCTAAGGATGTTAA
KOK=       134
KK=  681550  LL=  682539  Z=    5.07  JJ=  681400  DL=   990
A===      111      112      113      114      121      123      124      131      132      133      134      141      143      144      211      213      214      223      224      231      233      234      243      244      313      314      323      333      334      343      413      433
[truncated: 395,418 more chars]
