# Supplementary material for: Regions Enriched with Reverse Complement Triplets in Bacterial Genomes
Source: Int J Mol Sci. 2026 Feb 28;27(5):2301. doi: 10.3390/ijms27052301 (PMC12985086; doi:10.3390/ijms27052301)
Supplement: Supplementary file 1 [file ijms-27-02301-s001.zip › for_send/45/Coprothermobacterota/Coprothermobacter_proteolyticus_dsm_5265_gca_000020945.ASM2094v1_.dna.toplevel.fa]

>Chromosome dna:primary_assembly primary_assembly:ASM2094v1_:Chromosome:1:1424912:1 REF
CTTACTATGTATGGGAGGCGAAGTCAAGTGAAAGCTGCGCTTGTGGTAAACGAAGTAACT
GCGAACTTGGATGCAAACTACGAAAAAGTGCTAAGTTGCATTGATGAATGTGCACAAAAT
GGCGCTCAACTAATTGTTTTCGGTGAGGCAGCCATCACTGGACTTATCAATAATGATGAG
CCAACACATGACTTTCCTTTGGCTTCCCCAGTGCCCGGACCAATAACTGATACTCTCTGC
AAAAAGGCCACAGAACTTAACGTCCACATAGCTACTGGCATATTGGAGAAAGATGGCTCC
AAACTTTATGACTCTGCAATCCTCATCTCCCCTGCTGAAAATGTCGTGCTTAAGTACAGG
CGCATGAGCCCAGGATGGCACGGAGGGAGGGCAGATCCAAAGGTTTACTGTGAAGGCACG
GAAGTTAGTAAATGCTATACGCCTTTAGGCTCCTTTGCTTTTCTCATATGCGGAGACTTA
TTCGATGAACACATAAGAGCTGAGGTGTGCAAGCTTCACCCGGACTGGCTGTTACACCTC
ATGGCACGCTCCTTGGAAGACGGTTCATTTGATCAAGCGCAGTGGGATAAAGAAAAACTC
GAATACGTTGAGCAGGTCAAAACGTGCGGCATTACCACATTAATGGTGAATTACCTTGCC
TCGGCGGAGCTGGAGGACAAGAACTTTGGTGGAGCGATGGTAGTACTGCCAAGCGGGCAA
ATCCTTTCGGAGCTGCCCATAGGCAAAGAAGGAATACTCTACGTGGACCTGTGAGCAGTT
TCTTATTCAGCCAATTAGCGCCAGAAGACCATATAAAGTTGCTACTAATTTCACCACAAT
CAACTGCAGTGTCTCGTCAATAACAGCTATGAGGGTCATAATGTGTATGTGGCTTAGTCG
TCTTATGCAAAAGCTCATAGAGAGAAGGTGGACATATTGGCAGGTAAAAGCTACAGCTAC
ATAGTGTTGGTTACATTAATTGTTTTCTTATCTTTGGGGGCAGCTAGCTCCATTCTGCAA
AACCACTTTGCAGACAGAATGGCTCAAGGCTATTTAATGGAATACTGTTTATCCACGGCA
ATTGTTCAGGTGCTTCTTTCTTTGCTTGTCATGTGGATCATGAAAAGGAACAATCTGTTC
TATAAAAACGAGTTTACCAGTAAGGGCTTGTGGAAAGGGCTTAAGCTCGGCTGGCTTGCT
TACATATTCGCCGTTTTACTATTCTCCCTGAACTACATGGGGCAAGATAAAACCCTATTC
ATTACTCCTAACCCCTTGTATGTACTCATAGTGCTTTTTTCTGCGCTGGCTACAGGTTTT
CTTGAGGAGATACTGGTTCGTGGATTTGTGCTAAACGCCATAAATGTAAAGCTGCTTAAT
GTTAAAGATGGAACAAAGAAAGCCATGCTATGGTCTTCAATGATCTTTGCATTAGCTCAT
TTCTTCAACCTTGTTATGAACCCCAACTTTCTCCCTGTTTTGGCTAACGTCATACAAGCT
TTTATGCTTGGTTTATACCTAGCTGCCATATATGTTCTTAGTGAAAACTTATTAGCCCCT
TCCATCATCCATGGGCTCATAGATTTTGCATCCTTCATTTTCTACGCTATTCTTTCGCCT
GAAGCACTTTCAAAAATGATGAGCGGGACGCAAGCAGCAGTAAGTAGCGGCCAAATTCTT
GTCACGTTTTTTGTCCAAATTGCGATAACTGTGCCATTTCTCATAGCTGCGCTCCTGATG
ATGAAGAACGTTAAACAAAAGGTACCAAAAGAAGTAATTTAGACTAACATATAAAGCGGT
TTACTTGGCCTAAAGCGACCAAGCACTTAACAGCAATTACCAAGTTTTTAAAAGGGGGGC
ATTACCATGCACATGAGAAGAATTGAACCGTTCGAAAAGCATGCAAAGGAATACGACGTC
TGGTTTGATGAAAATGAGCTCGTGTACCTTAGTGAACTGGAAGCTGTAAGAAGCATGATC
CCTGTGGACGGCACAGGCATTGAAATTGGTGTGGGCACTGGCAGGTTTGCAGCGCCCTTA
GGCATAAAGCTGGGGCTGGAACCGTCCAAAAGCATGGCATCCTTAGCACGTCAGCGGGGC
ATTGAGGTAGTGGAAGGTGAAGCGGAAGCACTTCCTTTCGAAGATGGTTCTTTTGATTTT
GTCCTGATGGTAACGGTCATATGCTTCCTTAATGATGTGGGAAAAGCGCTGAGCGAGGCG
TACAGGGTATTAAAACCTGGAGGGTGCATTGTCATAGCTTTCATCGATAAAAACAGCCCC
ATAGGCAAAATGTATGAGCAGCGCAAAAATGAGGATGTGTTTTACAAGGAAGCCACATTT
TACTCTGTAGAAGAAGTCAGCGCCGTGCTGCAGCAAGCAGGTTTTAAGAACCTCTCCTTC
TGCCAGACAGTGTTCCAAGAGGAGACAAAGCCTGGTGAGGTACAAAAACCACAGCCGGGT
TACGGTAAAGGCTCATTTGTGGTAGTAAGGGCAGAGAAATAATACTTGAAAGGCTCTTCC
CTTTGCGAAAATAATAGGACATTAGTCGTTTGTATTAAGAGGTGATGTTTGTGGGTTATA
GGGGTATAGCAATGACCATTGCTGGAAGTGATTCTGGCGGTGGAGCAGGTATTGAAGCAG
ACTTAGCCACATTCCTGCATTTACACGTTTTTGGGACTGTAGCAATCACTGCAGTAACCG
CACAGAACAGCAGAGGTGTACATGGAGTGTTCGACATTCCACCTGACGGCGTAAGGGCAC
AAATAGATGCCGTTTTAAAAGATTTTTCTGTGGGAGCAGTTAAAACAGGTATGCTCTCCA
GAGAGGAGACTATTTCAGAAGTAGCTAAAGCTCTTAGCGAATATAATTGTAAAAAACTGG
TCGTAGATCCAGTAATGGTCGCCCAAAGTGGAGATTCATTAATCTTTGGTGACGCAGTGA
AAGCACTTGAGGAAAAACTACTTCCCTTAGCTTTTATAGTGACCCCAAATATACCTGAAG
CACAAATACTAACTGGTATCACGATTAAGTCCTCAGAGGATATGAAAAAAGCGGCTAAGG
CCATATCTAAACTAGGGCCTCAAAGTGTACTGGTCAAAGGAGGACATTTGGAAGAAAAGC
AATTGGTTGACCTTTTCTATTACGAAGGCGAATTCTACACATTCACACACGAAAAAATAG
ATACTCTAGACCATCATGGCACAGGCTGTACGCTGTCTGCTGCCATAACAGCCGAGCTTG
CAGCTAACACAGAAACAGTAGAAGCTGTTAAAAGAGCTATTGATTACACCAGGCTTGGAA
TTGAACACAGGTTTAAGGGAGGAAAAGGTTATGGCTGTGTAGGTCACATTTTTGACATTG
ACTGGTTACGAGAAGATTAGTTTTTCTGCCTAAAAAGGAGGAATCGTAATGGTTAGTCAA
CCCTCTGTAAATATTAAGGAGATTTTGGAACAAGTAGTTTCTACAAAACCACTGGTTTAT
CACATGACAAACATGGTTGCCATGGCAGAGCAAGCACACCTAACATTGGCCATAGGTGCT
TCGCCTGTTATGTCGCTGTCCTCTGAAGAAGCAGCAGAAATGGTAAATATTGCTAATGCA
GTCTTGATAAACATTGGTACACCCTCAAAGGAAGCTAATGAAGCCATGTTGAGTGCAGCC
CATACAGCAAAACGATTAGGCAAACCGGCAATTTTGGATCCCGTAGGCTATGGTGCAACA
AAGCTGCGTATAAACCTTGTGGAAAGACTTCTTGAAACAGGAGCCTTTAGCCTTGTAAAA
GGTAACGGTGGTGAAATCTCCCTGCTAGCAGGTGAACGTGCAGAAGTCCGAGGGGTAGAT
TCGGTGGGTTCACCACCAGCAGCCATTGCAGCGAAAACAGTAGCTCAGAAGTACAATTGC
ATTGCAGCAGCAACGGGCCCTGATGATTATGTTTCAGACGGTGAAAGGGTCTATGTCCTT
AGAAGCGGCCATGAATGGCTTACCAGAATTTCAGGGTCGGGTTGCTGGGCTGGTACGCTT
ATGGCGGCTTGCTTATCAGTGACAGAACCGCTGCCTGCTGCTATGTCAGCTCTTTCATTG
ATGGGTGCTGCATCTCAAATAGCTGCAGAGCAATCAGATGGACCAGGAACATTTCGCATT
CGAATGTTCGATGTTATGTACCAAATTACGCAGAATCCACACGCTTTCTCTTTCCCACAG
TGGGAACTTATGGAGGTATGAAACCATGGTTACAAAGGAACAGCTCAAAGAAAAGTTAAA
ACTGTATGTCATATTGGATAGAAAACTGGGAAACGGCGTTCCCTTAAGACAGCAAGCTCA
GTTAGCCATAGCAGGTGGAGCAACGGCCATACAGTTGCGTGACAAAGAAATGAAAGGGCG
GGATTACTATCAAGCAGCTCTGGTGATAAAAGACGTTTGCAAAGAAAACAATGTGCTTTT
CATCGTAAATGATAGGCTTGATGTGGCATTGGCTGCCGAAGCTGACGGAGTGCATTTAGG
GCAAGAAGATTTACCCCTGCATGCGGCAAAAAAACTAGCACCTCCTGGATTTATTATAGG
CATCTCAGCAGTAAACGTGGAACAGGCAAAGTTAGCAGAGAAAGGCGGCGCAGACTACTT
GGGTGTGGGAGACGTTTTTGGTACTGCGAGCAAACCCGATGCTAAGCTAACAGGTGTTGA
CATGCTCAAAATGATTTGTCAAAGCACTTCTTTGCCCTGTGTTGCCATCGGAGGAATAAA
TGTGAACAACGCAAAAATTGTATTGGATGCTGGAGCCATAGGCATTGCTGTAATATCTGC
GGTGGTTTCTCAGAAGGATATCACTGGTGCCGCTAAAGCCCTCAGAGAATTGATACCTTA
ACAAAGACAAAACGGCTGTTAACGTATCACGCCAAAAAAGGGCTCAACCGAAACACTAAC
CTTACAAATCAAATAGAATGTTATGGGGATCTACAAAGAAGGAGGTATTCTTTTATGTTT
GAGAGTATCCGAAAAAGAGACGGCCGCATTGTGCCTTTTGAAGCAGAGAAAATAACAAAT
GCCATAGCAAAAGCTGGACAAGCTACAGGAGAATTTGACAGGGACGTTGCGCAAAAGCTA
ATGATAAAGGTAGTAAACGTGGCTCAAACTGTAATCAAGGAAGAAATCCCATCGGTAGAA
CAAATTCAAGACATAGTAGAAGAAGTCCTCTTGGATTCTCCTTACCGCAAAACAGCCAAA
GCTTACATAATTTATCGAGAAGATCATGCCAAAATGAGAGAAATCGTTTCAAAAGCTAAC
TCCGACTTAGTGGATCAATACCTTGAACGTATTGACTGGCAGGTTAATGAAAACAGCAAC
ATGTCATTTTCTTTGCAGGGCTTGAACAACTACATATCTTCTGAAATAAGTAAGGTTTAT
TGGCTTAACCGTATTTACCCGAAGGAAATAAGGCAAGCGCATCTAAACGGCGATTTTCAC
ATACATGATTTGGGAACTCTTTCGGTTTACTGCGTTGGCTGGGATTTAATCGACCTACTC
CGTTATGGATTCAAGGGCGCAGGCTCGGGAAAAGTGGAAAGCAAACCAGCTAAGCACTTC
CGCAGTGCCCTGGGGCAGGTAGTAAACTTCTTCTACACACTTCAAGGAGAGGCTGCTGGA
GCTCAAGCTTTTTCCAATTTTGATACGTTACTCGCCCCTTTTATTAGATACGATGGTTTG
TCCTATCGCGAGGTCAAGCAAGCCGTGCAGGAATTCCTTTTCAACGTAAACGTGCCCACG
AGAGTGGGTTTCCAAACACCTTTTACGAACATTACTCTGGACCTCACACCACCAAAGCAC
TTGGCAAATCAACCCGTCATTATAGGCGGTGAGTTTCAAGAAGCCGTCTACGGCGACTTC
CAAAAGGAAATGGACATGCTTAACAGAGCTTTCTTGGAAGTCATGTTGGAGGGTGATGCT
AAAGGAAGGCCTTTCACCTTTCCCATTCCTACTTACAACATTACCGAGGACTTTGACTGG
GACAACGAGAATATGGAGCTTCTGTGGGAAATTACGGCAAAGTACGGCATACCCTATTTC
TCCAACTTCATCAACTCCGATATGAAGCCGGAAGATGTGAGATCCATGTGCTGCCGACTG
CGAATCAATACTCAGAAACTGGAAAGAAAAGGCGGAGGGTTGTTCGGAGCTAATCCGAAA
ACAGGAAGCATTGGTGTGGTCACTATAAATCTGCCCAGATTGGCATATTTGTGCCACAGC
GAAGAGGAGTTTTTTGAGGCACTGGCAAAGATGATGGATTTAGCCAAGAACAGCCTCGAG
ATAAAGAGAAAGGTCTTAGAACGGTTCACAGAACAGGGACTTTATCCTTACACAAAGTTC
TATCTAAAGGATATTAAGAATACGTTTGGCGGTTACTGGAAGAATCACTTCTCCACCATC
GGCCTCATTGGCATGAATGAAGCTTGCCTAAATCTACTTGGAACTGATATTGGTAGTGAA
GAAGGGCACCGGTTCGCTTTAAAAACTCTTGATTTCATGCGTGAGAGGCTCATTCAATAT
CAAGAAGAAACATCTAACAACTACAACTTGGAAGCTACGCCAGCAGAGGGCACTTCTTAC
CGATTGGCCAAAATTGATAAGGAGAAATATCCAGATATCGTCTGTGCAAACGAAGCACAT
TGGAAAGAAGGTGCGGAGCCTTTTTATACCAACTCCACTCAGCTACCTGTTAACTACACC
GATGACATATTTGAAGCATTGGATTTACAGGATGAGCTGCAAACAAAATACACTGGTGGC
ACAGTGATGCACTTGTTTGTGGGAGAAAGGATCTCTGACCCACGTACGGTAAAGTTACTG
GTGAAAAGAATCTGTGAGAAGTATAGACTCCCCTACTTTACTGTTACACCAACATTCAGC
ATATGCCCGAACCACGGTTATCTTTCAGGTGAGCATGATAAGTGTCCAGAGTGCGGCAGT
GAGACCGAGGTTTACTCGAGGGTTGTAGGTTATTTGCGACCTGTAAAGCAGTGGAATCAT
GGTAAGAAGGAAGAGTTTAGAATGAGAAAGACCTTCAAAGTTTAGAGGTAAACAAGAAGG
ACATGATTATTGGTGGATTGCAGAAATTCTCTTTGATTGATTATCCTGGAAAGATAAGCG
CCATCCTCTTTACAAGAGGCTGCAATTTTCGCTGCCCGTACTGCCACAACCCAGAACTTG
TAGACCCACAGCAGTATGCTGAACCATGGCAGGAAGAAGAGTTCTGGGCGTTTCTTCAAA
GCAGAACACAAAAACTGGATGCGGTAGTCGTTACAGGCGGCGAGCCAACGCTACAAGAAG
ATCTTCAGCCATTTTTAGAGAAAATTAGGAAGATGGGATTTCTCATAAAACTTGATACGA
ACGGCAGTAATCCAGACGTTCTAAAAGACTTACTTTCTGCAAACTTGGTAGATTACATTG
CCATGGATATAAAGGCACCTTTGGAGAAATACTCAGAGGTGACAAAGGTGCCAGTAGATA
AACCAGACATTGAAAAAAGCATTGAGCTAATAAAACAATCCACTGTAGACCATGAATTTC
GCACCACAATAGCGAGAAATATTCTTTCAAGAGAAGACATAGTAAACATTGCAAAAATGC
TTCAAGGTGAGAAGCTGTACATCCTGCAACGTTGCGTACCAACAAAAATACTAGACCCCT
TGTTCCTTGCACAGTTTGAACCTTACACTCATGAAGAGCTTGAACAAATAGCAAATCTAA
CTGAAAATTACGTATTACAGTGCTTAGTACGATAAAGGGAGAGGATTAAAACACCTTTAA
GTGTTAAGCATAGGAGAAGCTTTCATTTTTACCTAAAACGCTATTGTAGGTAATGTTTTG
CTTGTGTTAGTCTCCTTTTGTGTTTTGCGTAGAAACTTACTTAATTTATAACGATACGCA
CTGATAGGGTGTTAAGATTGTGCATGAATTAACGACAGCATAGGAGGATCGCAAATTGAT
TGAACTTACAGGGGTCACAAAGATTTACAGGAGCGGTGTAAAGGCAGTCGATAACCTGAG
CCTCACAGTTCAGTCCGGTGAGCTTTTCGGCTTCATCGGTCCTAACGGGGCTGGCAAGTC
TACTACTATTAAAATGATGGTTGGCCTGTTAGAACCTACTTCTGGCTCTATCAAGATTGA
TGGCTATGATATACGCACTCAACCACTGGAAGTGAAAAAGTCCATCGCATACGTACCTGA
CAACCCTGATATTTACGAAAAGCTAACTGGTATTGAATATTTGAATTTCATAGCTGATGT
GTACGATGTGCCATCGCACCTGCGTCAAGAACGCCTGAATTATTTGCTGGATGCTTTTGA
CATGACTAATGCCATAGGTGGGCTCATAGAAGGCTATTCACACGGTATGCGGCAAAAAAC
CGTACTCATTGGTGCACTTCTGCATAATCCTTCAGTATGGATCTTGGACGAACCCATGGT
GGGTTTGGATCCGCGTTCGGCTTTTCAACTTAAGAAGATGATGAGAGAACACTGCGATCA
GGGGCACACGGTATTTTTCTCCACGCACGTACTGGAAGTAGCAGAAAGGCTTTGCGACCG
CATAGGCATCATTGACAGGGGCCGCTTAGTCGCCTGTGGTACGCTTGAGGAGCTGCGTCA
CGGACAACGCAACGAATCGCTTGAAGAGCTATTCCTGCAGTTAACTGATGAAGAAACAGT
ACAAGGTGCGCAAAGTGAACAGCAATAATAGAGCCTTCCTTTCGTTAGTCAAAACCCAGT
TAAAAGTGCAGTTCAATTTGTCTGCCCTCAGATACAAGATCTTCAAGAACAAGCGCACCT
TGATGCAGACGCTTTTTGCAGTCTTGATCATGCTTTTTTTGCTGTTCCTTTTCTTTGGCT
TCTTTAGTACTGCTTTCAACTTAGTTGTAAAAGCAGGTTTTATGGTTGGACAGCCAGAGC
TTGTATTGGTGGTAGCACTGCTTTCTGCTCAGCTGCTTGGGTTGGTCACAGGCATCTTTA
CCTTGATGAGCACTTTCTACTATTCTAAAGACTTGCCCATGCTTATTACGATGCCATTCA
AACCTTGGCAGATAATTGCAACAAAGCTATTGGTCACACAGATTACCTTATACACTCTAC
TTGTTCCCCTTTTGGTAGCAGGCATAGGGCTTTATGCTTACTACATACAGGTAGGTGCGA
TGTACTGGATAGTTGCTGCCATTGTGACTTTGACGTCTCCCCTTCTTCCACTTTCAATAG
CAGCAGTCATTGTCGTTATCTTGATGCGTTTTGTGAATCTGACAAAGAACAGAACCATAT
TTACTGTACTTGGTTCCTTGGTTGGCGCAGCTATTGGCATCGGTATCCAACTGTTTTCAC
AGCGCTTGACCACCATGGGCAATGCACCAGAGATCCTTTCGGAGCAGGCAAACATACTGA
AGGCTGTTAGTGCCGCATTCCCACCTTCGCTATGGGGTGCAAAAGCTATTGCATTACCTA
ATGCACAGGGACTACTGTACCTTCTCCTTTTTCTTGGTGTGTCATTTGCTGCTTTTATTT
GTATGCTTGCCATATCAGAGCAGGTGTTTTACAAGGCTGCCATTGCAGGCATGGAATCAA
CTGCACCTCAGAAGAGGCTAACACGCAAGGAAATCTCTAAGGCCTCTAATACAACAAGAA
GCCATACCATGGCGCTTTTTTCTAAAGAATGGAAACTTTTCTGGCGAACGCCACTTTTCT
TAAGTAATGCTTTGTCCCCTTTCATAATCTTTTTTATTGCAGTGTTTTTGCCCATGATCA
CATCTTCCAGCGGAGGGCAAAGGGGGAACGACTTAAGCCAGCTACTAAATGTCCCCAATG
GCGATCTCATAGTGAACTTCATATTGGCCGGTATTTTGTTAATGAGCATTGCCATGAACT
CCGTAAGTTACACAGCGTTTAGCAGAGAAGGAAGCACTTACTGGATGTCTTTAACCATAC
CCGTGGAAAGAAGGGAACAAGTAAATGCAAAACTTATGAACTGTGTTGCCATTGAGACTG
TTTTTGCAACATTGATAACCGTAGCTTTCTCCCTGCTACTTCGTAGGTCGCTGTCGGACA
CAGTTATGGTGCTTGCATTGCTTGTTCCTGCCATGATTCCGCCCATCTGTGTAAACATGG
CACTCGACGCTTTGATGCCTAAACTCGACTGGGTAACACCACAACAACTCTTCAAACGTG
GAATCTTTACACTATTGTTTTTCCTTTTATCTCTTATACCAGTGGGTATCATGGGGGCAA
CTGCCATCTTCCTTCTAAACAAACAAGTGAGTGCTAACCTCATTTACGTAAGCATAATTT
GTTTATCCGTAGTGATTGCAGCAATTACCTATGAACTGCTACTCATGGCTTCCAAAAACT
TTTACAAACTTCCACAGTAAAAATGTTGCATTTACTTTGTCCGGGTGTTATACTACGACA
AATTGAATGTGGGTGAACGAAGTGGATAAATTAGACAAGAGCACAATGGATTTTTTCTGT
TCTTTTAGTATGTCTATGATAATGTGCACCAACGCCCCGGGAGGTGCTCCGGGCGTGTAG
TGCATAACACTTGCGCTCGGAGGTACCCGAAGGGGCGTTCTCTATATGCTTTTTGAGAAC
GCCCCTTTTTTATTTGGTCATCGCAGGAACTTACCTCTGAGCATGAACAAACCAGAAGCA
CCATGGCGAAAGGAGGGAAAGAAACAGTGGCAAAGGTTTATGTACCAGAAAAGGCAACCT
GCATGCCTGACAAGAAGGTTTTCCTGGCGCGCGCTGGAGCGCGCTATGCGTTTCTTGTCA
AAGAAAAAGACTTCATGGAACGAGCAAACAGACTGTTCTTAGAGGGCTTTTCCCACATTG
ATCCTGTGATCTACTACATCACCAGTGACTCACAAACGCTCCTGCCACAACTCCTGCCTA
GCATATTCCAGGGAGTGAAACAAGTAACTGTTTTTCTTTCTACGCTTGGAGAAGAAATTG
ACAATCTAATCAGCTCATATCTGAATCGAGGTAAAACCTTTGATGCGTTCTTGCTAGATG
CCTGGGCATCAGAAGCATTAGAAACCCTCAATGAAAGCTTTGATAAGGAACTGCGCCAGA
AGTTTGGAGAAGGTACTATGAGGTTCTCTCCTGGTTACGGAGATGTGGATGTCCGCATGA
ATCAATACATTGTGAAGGAGCTGATCAGAGTGGAAAACGTAAGAGTACTAAGCAGTGGCG
AAATGGTACCTCGGAAAACAACCACTTGCATGATTGGGTGGTATCAATGAACAGAAAAAC
ATTCTTAGAACTGTTAAGTGAACGTGTTTTATTTCTTGATGGTGCCTATGGTACGGAGTT
TTTCAAGCAGGGTTACAAAGGCGCGGTGGAACTGCTTAATATTGACACCCCCAAAGTAGT
AGAAGATCTTCAGAAAGCGTACGCTGAGGCAGGAGCTGATGTTGTACTTACCAATACCTT
CAGTGCTAACCGCCTAAAACTGCGATCCATGGGGTTGGAAGAGTACATAAGAAAAATAAA
TGAGAACGCTGTGAAGATTGCCCGCCACGCAGCTCCCGGCAAATTGGTACTTGGTGATAT
GTCTTCCACGGGCATGTTTGTAAGGCCTCTGGGCGACTTGGATTTTGAAGAAGCATACAA
CGTATTTCGAGAACAAGCCGCGCTGCTCATTGACGCTGGAGTAGACGGCATCATTGTGGA
GACCATGTCCGACTTGAAAGAGCTAAAAGCAGCCATATTGGCCATCCGCAACGTATCAAC
GGATATACCGCTCATTGCCCACATGACTTTTGAAGCAGATGGTATCAGTGTTACGGGAAC
ATCAGTGGAGATTTTTGCAACTTTGATGAACGATTTAGATGTGGACGTAGTTGGCATAAA
CTGCACCTTGGAACCAAAGGACATGCTTCCCGTGTTCATGCGATTAGCAGAATATTGCCA
CAAGCCCCTCTCTGTGGAACCCAACGCAGGTAAACCCTTGTATAACAAAGGTGTGCTTAC
GTATAAAAGCACACCGGAAGAATTTGCAGTTTACATGGCAGATTTTGTGGAATTGGGAGC
AAACTTGGTGGGCGGCTGCTGTGGTACTGGTCCAGACCATATAGCGCTCATGAGCAAGTA
TGTGGGGAAGCAAAAACCACGTCAGAGAACTGTAAGAAATGACCAGTTTTTGTCATCACG
CACTGTGATAAAAACTGTAGAACCGTTTTTGGTAATCGGGGAACGCATAAACGCCAGTGG
ACGTAAAAAGCTACAGAAGAGCTTCCAGGATATGGACTACACAGAGATACTCAATTTGGC
ACGCAAGCAAGAAGAAGAGGGCTCCGCAGTTATTGACGTAAACTTGGGCATAGAAAAGCT
GCTCACTCATGAACACTTTAAACAAGCCGTACTGGAATTAGATAGGGTTTCTTCTTTACC
TCTTTCCTTGGACATACAAGACGCAGCCTTTTTGGAAACGGCCATGCGTGAATACGTGGG
CAGGCCGCTTATCAACTCAGCTCTGGCAAGAGAAGAACACCTTAACAGTAGGCTAGCTCT
GCTAAAGAAGTACGGGGGCATGCTCATTGTACTTACCATGGAGAAAGACATTCCACAGAC
TGCACAGGAACGCTTAAGTGTGGCAAAAAAAGCTGTAGAAATCATTAAAGCTAACGGTGT
TGACCTAAAAAGGGTGTTTTTTGATCCATTAGTTTTGCCACTAGGGGCTGGCAGTGACTA
CCATGTAACACTAAATACCATTAAATTGCTCACGGAATCTGGCTTACAAACTTCCATAGG
GCTGTCCAATTTAAGCTTTGGTCTGCCAAATAGGGAAAGTATTAATGCCGCTTTCCTAGG
GCTAAGTGTGGAAAACGGACTCAGCGCCGCCATATTGAACAGCAAGGAAGCCACCACTAT
GAACGTTCTTCAAGGATGTCTGGCGCTGAAGGGCAAACAGCTTGGTACGACGCAGAACGC
CATTGATGACGAGCTGGTAAACCTCATAGTAAAGGGGCAAAAAGATGCGTTGCTGGAGTT
CACCAAGCAACAGCTAAAGGAGCATGATCCACTTTATGTGAGTCAACACATTCTGGCTGA
AGCCATGCAAAAAGTGGGTGAGCTTTATGCAAAAGGCGTTATTTACCTGCCACACCTCAT
ATTAGCAGCAGAAACAGTCCAGCCTTGTTTTGATTACCTAAACAGCCTATTGGGTGAGGC
ACAGGTAAAACTGGGAAAAGTACTTCTTGCCACAGTTCACGGAGATATTCATGACATTGG
GAAGAACATAGTAGCCACCGTACTAAGAAGCGGTGGTTTCGATGTTTATGATGTGGGCAA
AGACGTCCCAGCTCACACCATTCTTGAAGCTTGCCAAGAGTACAAGCCCGATATTGTGGG
CCTGTCAGCCATGATGACCACCACCGTATCGCGAGTGAAAGAAGTGGTGGATATGCTCAA
GGCGAACAACATACAAGCCTTTGTCATAGCCGGCGGAGCCTCCATGAACAGACAACTGGC
AGATGAATTCGGTGTGGAGTACGCAAAAGATGCCATGGAAGCACTGCAAATCTGCAAAGC
CTTCATGGAAAGAAAAGGTGGCAATGAGCCGTGAAAAGCATTGTCTTGAAATTTGGTGGT
TCCACGCTGAAAAGCAAAGGTGATTTGGAAAAGATTCAAAACATTTTGCGGCTGCGTCAA
ACACCGTTTGTACTCGTGGTATCAGCCGTTAACGGCGTAACTAACATGCTAAAAGAGGCA
CTCGATAATCTAGCAACCTTGGACATCGAAGAGTTTCTTGAGAACATGGAGCATATTTAT
CAGGCTTTTTTGCGAAACCCGTCCTTAGAGCTGCACCAACGCGTATTTGCCATAAGGGAT
TTCCTTCTCGGTGCTCAGCTCATAGGTGAAGCCCCTCCATTCGTTTACGATTACGTTCTC
AGTCACGGAGAACGCTGCTCTTCTCTGCTACTCACAATCCATCTTAATGGCCGCGGCATA
ACCTGCTCAGAAATGCTTCCAGAACAGTTCGGTCTCATAACTGATGGCACTTACGGGAAT
GCCACAGTGGACCTAAGTCAAACAGAAGCCCACGTGAAACAGCATTTTGAAGAAGATCAA
AATTACGTGGTCCCCGGATTTTACGGTGTTTGCGATGGCAAGGTCACCGTACTAGGCAGA
GGAGGTAGCGATTACACAGCCACTTCACTTGCTTATTGCCTGAGTGCTGAAAGGGTTGAG
CTGTACAAGGATGTACCTGGTTTCATGAGCTGTGACCCAAAATTCCTAAAAGAAGCAAAA
CCCATAAGGCAGCTCAGCTACGATGAAGCAGCAGAGCTTTCTTACTTTGGAGCCAAAATT
CTTCACCATTCTGCTATTGAACCAGCTAGCAAGGGGCACATTCCCGTACACATTTACAAC
ATGAACACATTCAATTCGCAAGAAGGACCCGACACAGTTATCTCTGCTGATTCTTGCATA
ACCCACGGTGTGGTAAAGAGCATTTCTTTCACTGACGATGTAGCCGTAATCCAGTTTGCC
GGAGAAAATGTAGGAAGAGTACCAGGTATTTTAGGTACCATTGCATCCACTCTGGGCAAC
GCGAACATAAACATAAAGTCCGTTATAACTTCGCAGACCAGCATTAATGTGCTGATTTCC
AAACAAGACATCGATAAATGCAAGAAAGCCACGCAGCGCATGAACATCCCTCATGTGGAA
AACATTCTTTACAAGGCAGACATATCTCTTATCGCAGCTGTGGGTGACGGCTTACTTAAA
AGACACAGTGTGGCAGCACGCATATTCTCTGCAGTATCCAAACAAGGAATAAATGTTGAA
ATGATATCAGCTGGGGCATCAAACGTAACCATTTATTTCCTTGTGCGCACAGCAGACAGG
CAAAAGGCATTAAAAGCCATCCATGAAGAGTTTTTCAGTGGAGGTGAACAGAACCCATGA
AGACCATTGAGGAAATCAATGCCAAAATACGCAGTGGGCAGGCTGTTGTCTTGACAGCGG
AAGAAGTTGTGCAAATGGCAAAAGAATCTTCCCCCAAAGAAATTGCAGAAAAGGTGGACG
TGGTGACAACTGGTACTTTTGCTCCCATGTGTTCCAGCGGTGCATTTATCAACTTTGGCC
ATACCACACCCCCAATGCGCATGGAAAAAATAAAACTGAGTGATGTAGAGGTTTACGGTG
GTGTTGCTGCCGTAGATGGTTTCCTAGGAGCTACGCAAGAATCAGATGAGGACAAATCTT
TTGGCGGAGCTCACATTATTGAAGCACTCATAAAAGGCAAAGATGTCTTCTTAGAAGCTC
AGGGTAAGGGAACGGACTGCTATCCGAGGAAAGCTTTTGCAGGTTTTATTAACAAGGACA
TGATCAACGATTTCTTCTTGTTCAACCCGAGAAATGCTTATCAAAACTATGCAGCAGCAA
CCAACAGCAGTAAAAGAATACTTTACACCTACATGGGAAAACTGCTGCCCAATTTTGGGA
ACATGAACTACTCCACGTCAGGTGAACTGAGCCCGCTACTAAAAGACCCTAACATGCTCA
CCATTGGTTTGGGAACACGTATCTTTTTGTGTGGCACAGAAGGGTACGTGGTTTGGCCGG
GAACTCAGTTCACTGATCAGGTGCAGGTTAATCAATGGGGCATACCCATGGGAAGTGCAA
GAACACTTGCAGTTATTGGCGATGCAAAAAAGATGAATGCACGTTACCTCAGAGCTGCTT
ATTTCAAAAATTACGGTGTGACCCTGTTTGTGGGCATCGGCATACCCATACCCATAATAA
ACGATGATGTGGCTTACTTTGCCTCGCGGAGCAATGCTGAAATAACCACAGAAATCAAGG
ACTATGCGTTGCAAGATCACCCGACCATTGGCTACATAACCTACGAAGAGCTTCGCTCAG
GTTTTGCAGAGTTAAACGGCAAGAAAGTGAAAACAGCTCCCATATCAAGTTTGAACATGG
CAAGAGAAATTGCAGATGTTCTGAAACACTGGATCAGCCAAGGTGCATTTTTGCTTACAG
AGCCAGTAGCGTATTTTCATGAGCCACGCATAGTAAAAAAGCTTCCACAAGAACTGGAAG
GAAAACCCCTTACAAAAGACGATCCCACTTGCGTGGATTGTGGCTTATGCACCTCCGTTT
GTCCAACTGGCGCTTTGAAGCTTATCAACGCTAAACTTGCGTTCACAAAAGAAGCCTGTA
CTAAGTGCGGACTATGCAGTGACATATGCCCTGTGGGAGTGAGGCTTCCATTCGATGAAC
AACGCTAGGCGTTTTTACAGAAGCTGGCATAAAGGACGATTTCATAGCTTTTCTGTGGGC
TACAAAGAAACTGACTTATGGATTGGCGTTGACAAAACCTATGAAGAAATGCCTGAAGCC
ACCCTTCAGTTCATAACCAGATTACGCCAGCAACTGGAAGATTACATAAAACAAAATCCC
GTCTTTCTGACGTCCTTCAAACCAGTAAACGACCCCATTGCAGTGGGCATTGTACGAAAA
ATGTTAGATGCAGCAGAACTTGCCCATGTTGGGCCCATGGCTGCGGTGGCAGGAGCAGTA
GCTGACCAAGTGGGGAGTTTTCTTTCTTACGAGTTCGGTTGTAGGGAAGTTATCGTGGAA
AATGGTGGCGACCTATTTGTGAAAGTGCAGCAGCCCATCGTGGTTTCCATATTTGCAGGG
AACTCTCCTCTTTCAGGCAGAATCGGCTTAGAAGTGCCAGCAGGGAACTATGGCATTTGC
ACTTCCTCTGGCACAGTGGGCCCTTCCATAAGCTTCGGTAAAGCAGACGCGGTAACAATG
GTTGCTCGCTCAGGAGCATTGGCGGATGCCTTTGCCACATATTACGGTAACCAAATAAGA
CAACCCAGCGACGTTCGAAGTATTCTGAATTCTCCCCTACATCCTGAGGTTGACACGCTC
CTAGTCATCATAGGAAATACCATGGGTACAGTGGGAAAACACCAGCTAAGAATTCTTGAA
GGGGGTGGTAATGATGAAAGTTACTGACAAAATCAAGCAGGGACGGATCATTTCCATAGA
AGTCCTGCCACCGAATCGAGGACACAGTGCGGAAGACATCTTTAAAGCCGTTGACGAGCT
TATAACTGATTACCCCATAAGCTTCATAAACGTGACCAGACATGCAGCTGAGACTACTTA
TGTGGAGCTTGAAGACGGTATCATCGTGAAGGTGCCGAAGGTGAAGAGGCCTGGTACAGT
AGGTTTAACAGCTGCATTGATGAAACGTTACTCAGTGGACGTAGTGCCACACGTTCTTTG
CCGCGGCATGAATAAGTTTGAGCTTGAAGACTTACTCATTGACTTGTATTTGATTGGTGT
GCAGAATGTGTTTGCCATTAGAGGTGAATACGAAAACGCTGAAGGAGAAAGCAAGCAAGA
GAACAACAAAGACTACCACACATATGCAGTGGATTTAGTGCAGCAAATTGCGCATATGAA
CAAAGGACACTACCTGTATCAGAAAGAAAGCACCATGTCCACTGATTTCTGTATTGGAGT
AGCTGGTTACCCAGAAAAGCATTTTGAAGCTCCCAATTTGGAGGAAGACATGAAGCACCT
AAAAGAAAAAGTGGAAGCAGGGGCAAACTACATCATTACCCAAATGGTCTTCGACTTCGA
CGTGTACAAAGACTTTGTAGAAAGAGCCAGAAGCATCGGTATAAATGTACCCATTATTCC
AGGCATAAAACCCGTGGTCAGCCTCAAATCCATTTACAGCATACCGAGAAAATTCTTCGT
CAACATTCCCCACGCTTTTCTGGAAAAAATGCAAGAAGCCAAGAGCAGCAAAGAGGAGTT
TGAAGTGGGCACAGCGTTCATGGCATCACTTGTTGAAAAGCTACTTTCGTGGGGGGCTCC
CGGCTTACACCTATTTACCATGGGTAAAAGTAAGTCAGCCAAAGCGCTTCTCCAAGCCGT
ATGGCGCTAAAGAATAGAAAGGAGGATACAAAAAACCACATGAAGAAACGAAAAGTGGCC
ATTTTAGGGGCAACGGGCTTAGTGGGACAACGCTTTATTCAGCTTTTGGAAAATCATCCC
TATTTCCAGATAAGTACACTTGCAGCTTCTCAAAATTCCGCTGGGAAAACGTATAAAGAG
GCTGTTACGTGGAGACTAAATACTGCCATGCCGGATTCCATTTCAGACATGCTAATTGAA
GAGTGCAGGCCCACTTTCCATTGCGATTATGTTTTCTCCGCTCTACCGTCAAGTGTGGCG
GGCCCCATAGAAGATATGTTTGTGAACGCAGGCTATACCGTGTTTTCCAATGCAGCCTGT
CACCGCATGGATGCAAACGTGCCATTGGTAGTACCCGAGGTAAACTGGCAGCACCTTTCA
CTGACTCGTTATCAAACCACACCCGGCGTCATCATTACGAATCCAAATTGCTCCACCGTG
GGCCTTGTCATGGCACTAAAACCTGTTGCTGATCTATTCGGCTTGGAAGAAGTTAACGTG
GTAACCATGCAAGCATTGTCCGGTGCAGGTTATCCCGGCGTATCATCTTTGGATATTGTG
GACAACGTAATCCCCCACATAAACGGTGAAGAACAGAAGCTAACCAGTGAACCGCTAAAA
ATACTGGGCAATTACAATGAACATGAAGGGGCCATCGACTTTGCGCCTTTCAAGGTTTAC
GCTCAGTGCAACCGCGTGCCCGTGGTAGATGGCCACCTGCTGTCAGTGTCTGTAAAAACA
AAAGAAAAGGTCAGTATTACAGCCCTCATTGACGCCATCAATAACTTCCAGCCCCTAAAG
GGCTTTAACCTGCCATCAGCACCGGAAAAGCCGTTAATTTACTTACCTCAAAGCGATGCT
CCCCAACCTCGACTGCATCGTAATCTGGGTGGCGGCATGACGGTGAGCATGGGGCAGCTT
GTGCAGTACTCTGATCGCTCCCTAAGATTCCTTGCCTTGGTTCACAACACCATACGGGGT
GCTGCTGGCTGTGCCATACTAAATGCCGAAATGTATGAAGCCATGAACGGTTAAGCATTA
TCTCTTGAAATAACTGCATCACAAAGGCATTTCCCGCACATGCCACACATTGTGGCACGT
TCTACTAGAATCTGTATACGCGTATGTGTTGAGAAACTGAAAACGCATGTGCTACCTGAA
AAGTCCAATTACAGCTGAAAGGTATAATTTAAGCTCATGTTCTAAATGCCAAACGTTCGG
CAGTCAAAAAGCAGAGTTCCTGACGTTTTTGGGGCTCAAGACTTTATCTTCTTTTCTCAC
GAGCTAAAGAAGTTCAACAATTTTGCCGCCACCACACACAAGCAAAGCATCTTTTCCAGC
TTTATATCTTTTTGCCCTTCTGAGTTGTTTTATAGGTTAGATGCGGCTAAAGTGGTGTTA
TGGTGGACGAAATAAAGCTCATAGATAGGATTAAGCACGGTGACAGACGCGCGCTGGACA
CTCTCATAAAAGCTTATTACCAAAATATTTTCGCTTACTTCTACTACCACACGCAAAACC
GCGAAATATCAATGGACTTAACGCAGGAGGTTTTTGTGAAGATGGTGGCTTCCATAGAAA
CTTATGAGAATCGTGGTAAGTTCCGTTCGTGGCTCTTTACCATTGCCGCGAACCATCTAA
GGAATCACTGGAAATATGAAAGCAGGCATGAGGAATACGAGTTCGAAGAAGAGAGCGAAA
ATGACATTACTTCAAGCTTGGAAAACGTAACAGACAGCGCAGAGCTGTTAAATGCGCTGT
CTAGGATTCCTACCGATCAAAGAGATTGCATCGTACTTAAGTACTACTACGGTTTTACTA
GTAGGGAAATTGCAGAGATGCTCAAAGTTAAAGAGCCCACAGTTAAAGCGCGAATACGGT
ACGGACTTAACAAGCTTTCCATACTGCTAAAGGGGGAAGAGACAGATGGAGAAGAGCAGT
AACGAAGATAAGCATATCGAGCAGCTCTTTAAAAGTGTGAATATACCGCAAATCCCAGAG
CAGCAGATCGAATCTGTGGTACAAATAGCTGCTGATTATCTACCTGTAGAAAGAAAACGG
ATTAATCTATGGGATATCGCTATTTTGCAGCTTACCACAACATCCATTGTCTTCTGGGCT
GCGTGCGCTGCGTTTATGGCAATAACCGTACTCTCTATAAGTAGCGCTAAATCCTCGCTT
TCTGCAGTAGGTATTTTTGTTGCTGGGGCACCCGTTCCGTTGCTTTTAAGCTTACTAGAA
GTTATGACCACTAGAACACCGGCCGTAGTAGAGCTGGAAAAAGCTTGCAAATACAATGCA
AATCAACTTTACGTAGTAAAGATCATGATCGGTACAGTGTTGAATGTAGCATTATTAGCC
TTAGTCACCACTTTTACATCGCAAAACTTGATCACTCCTTTAAGAATGTTCCTCACGGGC
TCCACTATGATGTTCTTCATCGGTTTTTTGGCTCTATTGGTCGCAACAAAATTCGGTCAG
TCCTTACCAGTAATGGGCATACTTGCAGGGTGGATTATCGCATCTGCCATGCTCTTCGAA
AATAGGCACGAACTGGCTATGATGCTACTCAATATAAGACTTTTCCCGTTGCTCATCATA
CTTGGGGTAAGTACTATGCTGTTTATTTTTTCGCTACATGCCTTTAGCCACCAATTGACA
ACATTGGATTTAGGAGGTACATGTTAATGCGACTTAGAACACAAAACCTAACAAAAAACT
TTGGAAATAGATGTGCCGTAGACCATGTGAGCTTAAACTTTGAACGCGGTGTATACGGTT
TGCTGGGCCCTAATGGAGCCGGGAAGACCACGCTTATGCGCATGATGGTGGGCGTTTTGC
CACCTTCTTCAGGTAAAGTCACCCTAGATGGCGTAACCATAGGTGAACTAGGAGCCAAAT
ACCGAGACATTCTCGGTTACATGCCCCAGGAGGTCGGTTACTACAGAGATTTCACGGCAA
AGCGCTTTTTGCAGTACCTTGGGGCACTCAAAGGGCTGGACCCAAAGTACGCAAACCGCA
GAATAGATGAACTTCTCGATTTAGTGGGTTTAGCAGATGTGAAAAATAAGAAACTTGGTC
AGTTTTCCGGAGGCATGATAAGGCGTATCGGCATTGCCCAGGCGCTTCTAAATGACCCCA
AAATTCTTATTCTGGACGAACCCACAGCTGGCTTAGATCCAAACGAACGAATACGTTTTA
AGAACATTCTTTCTGAGCTTTCCGAAGAACGCATCGTCATACTTTCTACGCACATCGTCT
CTGATGTGCAGTCCATAGCAGGCCAAGTCATTCTACTAAAGGAAGGCAAAGTCGTAAACT
GTGATACCACGGAAAACCTCCGTCACATGGTTGAAGGAAAGGTATGGCTTGCTACTGTTA
CACATCGAGAGCTTAATGAACTTAAAAGGCAGTTTCCCATTGGCAACGTGCTGCAAAGAG
ATGACCATTTTGAAATTCGTATCGTAAGTGATTCGAAACCTCTTCAAAATGCAACTGCAG
TAGAACCTTCCTTGGAAGATGTGTTTATATACGTGTTTGGAGGCCAGCAAGAATGAGCCT
TGTTGGTGTGGAATTCAAGAAAATTATTTCAAAAAGGTATGTGTGGGTACTGACTCTACT
CCTCGCTCTTTTCTATGCGTACCTTATTTTAAACATTGCCGACAATTTCTCTGTAGTGTA
CAGCAAAAGAGCGTTGCAGCCGGTGTTTCAGGAAATAATGGATGCAGCTTATGATCCGCA
AGTACAAGCGTATGTTATAAAAAATGAATTTAACGTTACTTTTGACGAGCTACAGCCGCT
TATTTCGCCCAGAATAGCACAAACTATTGAACAATACCAAGGGAAAATCTACAAAGGTTA
TGATGTGGAAAAACAGTTGAAGGATGAAGCAGCACTGCGCATTGAAAGCTTAGTTGAGCG
AAACGTTACCTTGAATAAAAGGATACAAGAACTAAAGAACGAACCAGATACACCGCTCAA
CAGGTATTTGCTTCAGCAGTACACAAACATGCCTAAGATGGAGCCGAATCTTACACGCTG
GGATGACTGGATAGATATTAACAACTCTATGCTTCCATTACTGATAGCCTTTGTGGTGAT
ACTTGGCGTAGCTGGTGTTTACACGGGCGAATACACCAGTAAAATGCATGGCATATTACT
TACGACCAAAAATGGCAGAAGCGAATTATTTTGGAGCAAGCTACTGGCAAGTTGCTTATT
TGCCGCAATAGTTGTAATCATATTCCAAGCTCTAGCAGCGCTTCTTTATATGCACGTTTA
CGGCCTTCCCTTCAAAAACACCCCCATAAACAGCCTTACATCCTTTTACAGGATGCCTAA
TACCATGTGGGCTTTGCAGTTCTATTTTTGCCAGCTTGCAGGATCTCTACTGGGAGCCAT
CGTCTTGACGGCGGTAACATTGTGCATATCCTCCTTCTGCAGAAGTAATTTGGTTAGCTT
TTTCCTTTCAAGCATCTATTTTGCCATTGGTGCCCTTTATTCTCTAAATGTTGAAGGTCA
ATATATTAGTTCCATGAGGACCATATTCGCTGACGTTAGCACATTCTCTCTTATGTCACT
TACAGACGTTTTGGGAAACGGAAAAGTATTTATTGTTGGGAACAGTGCCATTCCCACTAT
AAGACTTACGTTGATTACTCAAGCAGTTATATTCGCTGTAGCTATTTTGCTCACTTATGT
TTTCTACAACAGGAAGGAGATAATTGCATGAGCGCTAAAGGCGGAACCTACCAACACCTT
ATGATGGCTGAACTAAAAATACTACTAAACAGCCATTGGACATTGATTGTGCTTACTGTT
TACGTGCTTTTTACCTGCGGCGTCTATTTTTCGTTAAACTTTAGACAAACGTGGCTACAA
GTACTTGATGGAAACCTGTTTACTACAATGATAAATCTTTACTTGCCTACATTTCTCTTT
ATAGCTGTTCTTCTCAATGCAGCGCCGATTTTTGCTGGTGACAAGAAGAACGGTATGGAA
GAACTCGCAGATACCTGCTTTTATGGCAAAACGTTTAGGAAAAAAGCAAAAATCGAAGCC
ACCACATTTTACACAATTCTCATTACAGCAGCAGGTTTTTTGGTAACTGCCGCTATATCT
TTGGCAAGTAAAACACCTCTCGACCTAGGCAGCAAAGCTTTTGAAACAGCAAACTTAGAT
ATAAGCATGAGCAATGGGATGTTTTACCTATTTTGCTTTGCCATGGTTGTACTTGGCTTA
ATTGCCGTTGCATCCGCAGTAGTGCTTATTTCTTCAAGAAGCGATGATGTGATTGTGCCT
TTAGCAACAGGCATACTAATTTATGGGGTAGAACTGGCGCTATATCTAAAACCACTTGTA
AGAATACTGTGGGATGTAAACCTCTTGAAGCTCTTGAGGCCTTATACAATGTTAAGTGTT
TCCTTGTATTTTGATTCCACCATTAAAGCCTTAGCTGCCAATGTTATCGCTTTCATTTTG
TTAAGCGTAGCACTATTCTTGCTTACGTTTGCCGATGGTTCCGAGATAAGAGCAAAACGC
GCTTTGTCTTCTCAAAGTAGTTAGTAGATGTACATAACAAAAACTCTTAAGGGGCTTGCC
CATCTTTGCAGGCCTACTTTGTTTGTACGAGTGTATTAATAGTTTCACTGCTAAAATTCA
AATAGGCAAACTTTCATTGGGAGGTATACAATGCTGGAAAACATTCTAACTGAAAAAGCG
ATTCGTCTTAAAGCTCAGGCTAAGGATTGGCAAGAAGCAGTGCGCATGGGCGGAGAGCTG
TTGGTAAATGCAGGCTTTGCCAAACCAAGTTATATAGAGGCTATGGTAGAAACAGTAAAA
CAACTTGGACCTTACAGCGTCATAGCACCTGGCATTGCCATGCCACATGCAAGGCCCGAG
GCCGGAGTTATCAAGCCTGGTTTAAGTTTGGTAACCTTGGCAACCCCAGTGGAGTTCGGT
AACAAAGAGAACGATCCGGTGGACATTGTAGTTTCATTCTGTGCCACCGATAACACCTCT
CACATACAGATGCTTGCAGAGCTTGCTCAGCTACTTGGCAGCGATGAAGCTGTAACTACG
ATAAGAAACGCAAAGGAGGTGAGCGAAGTAACCCAGCTGATAAAGGTTTTCCAATTCTCA
TAAAAAGGGGTGAAAAGTTATGGCGGCGTTTATCAATTTTCTGGTGAACAACATTTTTAA
CCAGGTGCCCATTTTAATCGGCATTGTAGCCATGATCGGTCTTATTCTCCAAATAAAACC
TGTAGAAGAGGTCATATCAGGTACTATAAAGGCCGTCGTTGGCATTTTGATCATGCTCGC
AGGTACCGACCTCTTCACCGCTGGCTTGTCTTCTTTCCAGACCATTGTTTCTTCCGCTTT
CGGCATAACAGCGCCTGTTGCGGCCAATACTTTAGACAACTTTACCGCGAATTTTGGCAG
CATAGCAGTATCCATAATGGCTTTGGGCTTTCTCATACATCTAATCCTAGTAAGGTTGTT
TAACACGGGTTTTGTGTATTTGACCGGTCACTTGATGTGGTGGATTTCCTTAGTAATCAC
AGCAAGTTTCTTAGAAGTGTTCCCAACGATGAATCAGGGTTGGCTCATTGTTGTTGGTGC
CATATTGATTGCTCTTTACTGGACTTTGCAGCCTCGCATAATTCATAAATACATGAAAAA
GGTGACCAAATCTGATGACGTCGGATATGGCCACACCTCCTCCAGTGTTGCTTATTTGGC
AGCATCATTAGGTGGATACATAGGCAAACCCGAAGAGAGTACTGAAAACATCAAAATACC
ACAGCGTTTGTCTTTCATGAACGATATCACAGTTGGAACTGCATTCATAATCGGCATTAT
TCTACTAATAGCGGTGTTCTTTGCAGATAGAGCCGTTGTAGTTGAACTTGCAGGTAACCT
AAACTTTGTGGTATGGGCAATCCTGCAGGGCTTACGGTTCGCAGCGGGAATAACCATTCT
ACTCTATGGCGTAAGGCTCTTCTTGGGTGAAATCGTTCCTGCATTCAGAGGTATTTCTCA
AAAACTCATTCCAGGTGCAAGACCTGCTTTGGATGTTCCCGTAGTATTCCCCTATGCGCC
TACAGCAGTACTCGTCGGATTCATAAGTTCCACAATTGTGTTCCTCATTCTCATGGTTAT
CTTTGGTGTAACGGGCTACGCCACAATTGTGCCATCCATGATCATGCTGTTTTTCCCAGG
TGCAGGTGCTGCCATATTTGGCAACGCTACTGGTGGCTGGAAAGGAGCTGTACTTGGTGG
TGCTGTTAACGGTTTGTTCTTGGCTTTCGGGCAAGCTATCACTTGGCCCATGCTTAGCAA
TACGGCTCCTGAACTTGCAGTACTGGCAGATCCCGACTGGTATATAATCACATGGATCAT
TGTTGGCATAAGCAGTCTGATAAAGTCACTGATGTAAACAAATAGCGGAGGTGCAATGAA
TGGCAAATAAGCTAAAAGTGGTGGCAGCATGCGGCGTTGGTATGGGAAGCAGCTTGATCC
TGAAAATGAACGTTGAAGATGTGCTCAAGGAGCTTAACGTACCAGCCACAGTTGAGCACT
CTGACATTGGAAGCTTAGTTGGGTCAAACTACGATATTGTGGTGGTGCAAACCTTCTACG
CAGATCAAGTGAAAAACTACGGAAAAACTGTAGTAGGAGTAGATGATTTCTTTAACAAAG
AAAAATTAAAGGAGAAACTTCAAGAAGCACTAAAAATCTTGGGAGTAATAGAAGAGTAGT
AAGGCAACAAAAAAACAAGAAGGCGGGGTCTGGATGTTTCTCCGAATAATCCTTGCTCCG
CCTTCTTTACTTTGATGCGGATGCGTGAAAGAAGCAATGCATATGGAGAGGTATGGTTTG
TTTTTCAGCTGCAGCTTTCCACTGTTTAGGTTAAGTTCTCTTAGGCTATTAAGCTTTCAT
GTGCTAGCTCCTAACACTCACGATGACGCGTACAGTAGTCAAATGCGGACAGGATACGTT
AAAACATACCAAAAACGGTTTATCGACCAAGGAAGATCTAAACTCTTACAATTGTTGAGA
AAAGGAAGAAGGACTTTTTCTATAATAACTAAAAACACTACATGGATCTCAAATATGGTG
TAATATTTATTTATGAATAGTGCAAAGAGATGCCAACTTTCCAAAAGGAATAATATCAGG
ACTCTAGCCCATAAGGTAAGAAGAAATGAGATAAATAGAAAGGCTAGAAATACCAAATGA
ATACCCTACAACTGATAACTGCGCTGGCGAGTTTTTCAGCTTTTTTGGTTTATGTTTTCC
TGATGTGGTTTGTATTGAATTTGAACCAGAAGGAACTACTAAACAAGCTATGTGCCTTGA
CTATAGCATCATTTGCTGTTTGGAGCTTTTCGTCTACCTTTCTACATAGTGCTACTTCGC
TACATACAGCCAAATTATGGACAAACGTATCTTCAATAGGTTGGTGCAGTTTTCCTGTAT
TCGCTTTCTGGTTTTACGCAGCTTTTTCAAACCATGATAAACTGCTCAAGAGCCGGAGCT
TTATTGCTATGTGCTTGTTCTTGGCTGCATTTTTCACATACCAGCAATGGAAAGGCAATC
TAATCGTTGATCTTGTAAGACAGCCATATGGGTGGTCCAATGTTTGGGCAATTTCACCTG
TATCTATTGGCTTTTCCATGTATTACATCCTATTTGTCGTTGGCTGTATGTATTTTGCTT
TGGATTTTGAACGCAAAACTAAGAGTGCGCGTGAAAAGAAACAGGCAAGAATATTCTATG
TTTCAGCACTTGCTTCACTTGTTTTGGGCACGATGACAGACGTCGCACTTCCTATGTTAG
GAATTGGTGCTATACCTCCCTTAGCAGATGTTTTCATTCTTCTTTGGGCAGTTGGGTTGG
TTTATGCCATAAAAAGGTATGGTTTTATGGGTTTGACTTTAGCCACAGCTGCTGAAGACA
TATTGTCTACGGTAGCCGACTCACTAATGCTAGTCGGGCTGGACAGCAGAATTGTCCTTG
CCAATAGGAAAGTTCATGACCTATTAGGATACAAAGGAGAAGAGCTAAAAGGAAAAGATA
TCGTAAGCATAGTAAGTGATATAGAAATCACTGCCATAGTGGAATCAGGTGGAGTTTACA
GCAACGAAACCACGTTTCTAACGAAGAGCGGAAAACAAGTTCCGGTACTTGTCTCGGCCT
CAGTAGTAAGGGATCGAGAAGAAGAAGTGGCGGGAATTGTGTTAACAGCTTTGGACATAA
GTAAGCGAAAACAAATGGAGCAAGAATTGAGAGCCTCCGAAGAAAAATACAGAACTCTTG
TTGATCATGCACTGGTAGGTATTGGCATACACCAGGATAACAGAATCGTCTTTGCTAACC
AAAGAATGGCTACAATGTTTGGTTACACTCTGGAAGAATTGATAGGTTTACCTATTGCTG
ACTTGCTGCACCCTGAAGAACGCAGTTTAGTTCTTGCACGCGTAAACGGCACAGACCCGC
AGCCTCCTGAGTCGAATACCTACGAAACAAGATTGCTAAAGAAAGACGGCAGCTTCTTTT
ATGCACTCGTAAGCAACAGTTTGATTACATACAACGACAGAGTGGCTACGCTCTTTACAA
TTTCAGACATAACAGATACAAAAGCACGCAAAGAATTAGAAGAAGCCAACAGGGAGCTAG
AAGCTTTTAGTTACTCAGTATCCCATGATCTTCGTGCACCTCTGAGAAGCATAGATGGCT
TCAGTCAAATGCTACTGGAAGACTATGCAGATAAGTTAGACGATCAGGGCAGAGATTATT
TGAAACGTATTCGCGCCGCAACTCAGCGCATGTCTCAGCTGATTAATGACCTTTTGACCT
TGTCCCGCATAAGTAGAGCTGATATGCACTTCGAAGAGCTTAACTTAACAGCTATGGCTG
AAGACATTGCAGCTGAACTTAAGCAAAGCCAACCCGAAAGGGATGTAGAGTTCATTATTG
AACCAAACGTCAAGGCATATGGAGATTCTCATCTACTAAGGATAGTTTTGGAGAATCTCT
TGAGGAACGCATGGAAATTTACTTCGAAACACAAGAGTGCCATTATAGAGTTTGGTGTAA
AAGAACATGACGGCAAGACAGTTTATTTTGTTAGAGACAATGGTGCAGGCTTCGATATGG
CTTACGTTGACAAGCTATTTGTCCCCTTCCAGCGCTTACATGAGCAAGATGAATTCGAAG
GAACTGGTATCGGCCTTGCAACAGTGCAAAGAATCGTGCATCGTCATGGTGGCACAGTCT
GGGCGGAGGGTGAAGTTGAAAAAGGTGCAACCTTTTACTTCACCCTTCGAGAATGAGGGA
GGCGTTTATGCATAGAAAATTTGTTCTGCTCGTAGAGGACAGCCCTGATGACGTTGAGCT
AATTCTAAGAGCACTTTCCAGGAGCGACACCACAGTTGAAGTAGTAGTGGCTCATGATGG
CGTTGAAGCGTTGAATTTCTTATTTGGAACTGGTGCTTACGCTGGACGCAATATAAATGT
CATGCCCACAGTTGTTTTCCTTGACCTAAAGTTGCCAAGGATAAATGGTTTTGAAGTGCT
TGAGCGTATACGCTCAGATGAACGCACAAAGCTACTTCCTGTGGTTATTCTGACTTCCTC
TAACGAGGAAAAAGACTTGATCCGCAGTTATGAACTTGGGGCAAATAGTTACGTTTGTAA
AACAGTGGATTTCACAGAATTTTCTAACGCCATACGCCAGTTAGGTTCATACTGGCTATT
CTTAAATGAGTCACCCATGAAGGAGAATGAATAAATGTCTATACGACTTCGCGTATTGTT
TGTGGAAGACTGGGAAGATGATGTACTGCTAATAGTACGTGAGCTCAGGCGTGCTGGATA
TGATGTTTCTTTCAGAAAGGTTGATACCCCCGAAGAGATGAGAAATGCTTTATCCAACGA
GGAATGGGATATTATTCTTTCGGACTACGTCATGCCACATTTTACTACAGCTGAAGCGTT
GAACATTCTTAAAGAAACTGGACTCGACATACCTTTTATCATTGTGTCAGGTGCAATCGG
CGAACAGACCGCCGTGGAACTTATGAAAGCAGGTGCGCACGATTTCGTCATGAAGGATAG
CTTAGCAAAGCTTGGACCTGTTGTTCAAAGAGAACTTAGAGATGCCGATACGCGCCGCGA
ACGAAGACAAGCACAAGAAAGACTAAAAGAATCGGAAGAAGGGTACCGCCTCCTTTTTCA
GAGTTCGCCAAACGTAATCGCTCAAGTTGATTCAGAAGGAAGATTTTTGATAGCCAACAT
GGCCATGATCAGAAGCTTAGGTTTTTCCTCTGAGAAGGAAGTTATCGGTAAAACCTTGCA
CGATCTGATGCCCCAAGATGTTGCAAATTATCGCCTAAAAATGGTCAGGAAAGCTTGCAA
TGAAGCTCGAATACAAGTCTTTGAAGACCAGCGCCAAGGAAGATGGTTCCAGAATATCTT
CGTTCCCATTGAAGCCCCAGAAGTAGGAGAAATGACTGTGCAAATCATTGCGATGGACAT
AACCGAAAAGAAAAAAACAGAAGAACAACTAGAACGCTCTTTCGTAGATTTAGCAGAAAC
AGTCTCACGTGCAATGGTTTCCAGAGACCCCTATACTGCAACTCACCAGCGAAATGTGGC
TGAACTCTCACGACTCGTGGGTAAAAAAATGGGGTTGGATGAAAACAGGTTAAAAGGACT
GTATATTGGTGGACTGCTCCATGATATCGGAAAGATATCAATCCCCGAAAGCCTTCTTAA
CAAGCCTGGACAACTTACGGAGGAAGAGTGGAATCTGGTTCGTACTCATGCAAAGAGAGG
ATATGAAATACTAAAAGATGCAAATTTCCCTTGGCCAGTAGCGGAAATGGCACTTCATCA
CCATGAACGCCTCGACGGATCAGGTTATCCAGACGGTCTAAGCGGTGACGAGCTAAGCCT
TGAAGTGAGAATCCTTAGTGCCTGCGATGCTGCTGAAGCAATGATTGCTTATCGTCCCTA
CAGGCCTGCAAAAAGTATTCAAGAAACTATAGATGAGCTGGAAAGTGGTAAAGGAGAAAA
GTACGATGCAACCGTGGCTGACATCTTGCTGCAAATTATCAGAGAAGGAAAATTCGATTT
TAACAGTTGTCTGTAGTCTTAATATCCTTTAGAACTGCATAAACCTTCCGAACATGGCGG
GTTTAGATACGTGCCTTTTCATTCCGGCATACACGTCAATGTGCACGTGCTTAAATGTCA
TTTAATATGCTTCAAGGTTTTTTGTTTTATAGTTAGCTCTAATAAACCTTTAGGAGGTGA
CCTTAATGCGGTCTACAGTACTAGCAGTCAGAGAACGTTGCTCGGCTGCAAGAAGCACTT
TCACCCCACGGAAACCCATTGTTTCCTCAGAGGCCACGCTAAAGTGGCAATCCCCTTCTC
ACCTCCTTTGGCGCTGGCGCAGCGCATAATACTTTTTTCCCATTAAAAAAGCAAAGCATT
TTCTCTTTTCATAGAAAGCTTGAAACGTACTTAGAAACCTTTGCATTCTCAAGAACAGGT
AAATGCCTCAGCGCTGTTCTTTTCAACGAGTTACGCATACAAGCTAGTTCTTTGGTCCAT
AACAGCGGCTTTTCAAGAACCTTCAGTTCCACTAACACGAAGCTATGTCTGCGCATGGCA
AATGCTCACGGTGGAACACCACATAGCCAATTAGGCTTAATTCTTTCAATAAAAGGGAGG
TCTTTTACCCATGATTACAAATAAAAAGGCAAAATTCGGTGAGTTTGGAGGGCAATACGT
GCCCGAGGCCGTAATGCAGGCACTCATTGAGCTGGAAAATGAATTCAACAGAGCAAAAAA
TGATGAGCAGTTCTTGGAAGAATACCACTATTACTTACGTGAATATGATGGACGTCCCAC
TCCACTTTACTATGCAGAAAATCTAACCAGAACGTTAGGTGGAGCCAAGATTTACCTAAA
GAGGGAAGACCTGAACCACACGGGCGCTCACAAAATCAACAACGCATTGGGACAAGTTCT
TTTAGCAAAACGCATGGGAAAGAAACGCATCATTGCGGAAACTGGTGCTGGGCAACACGG
CGTCGCCACAGCTACTGTGGCAGCATTGTTCGGCATGGAATGTGAAATCTTCATGGGAGC
AGAAGACGTGCAGAGACAGCGGTTGAACGTTTTTCGCATGGAACTTCTTGGCGCAAAGGT
GAGAAGCGTAACCTCTGGGAGTTCCACCCTTAAAGACGCTGTGAACGAGGCCATAAAGGA
TTGGGTAGAACACATCGATAGCACATTCTACCTTATCGGTTCAGCAGTAGGACCACACCC
CTACCCACTCATGGTCAGGGAATTTCAAAAGGTTATTGGAGAAGAAGCTCGGGAACAAAT
ACTTCAAAAAGAAGGGCGCCTTCCAGACTACGTGCTGGCTTGCGTGGGCGGAGGTAGCAA
TGCTATTGGCATTTTCTATCCGTTCGTGCAGGACACCCAAGTTAGGCTGATTGGTGTGGA
GGCAGCAGGCAAAGGTCTTGACACTAACAAGCACGCAGCCACATTCAACAGAGGAACCGT
GGGTATCATTCATGGCATGAAAACCTATCTATTGCAAAGCCCTGATGGTGAAATCACAGA
GCCTTACTCAGTGGCAGCAGGCCTGGATTATCCGGGTGTGGGACCTGAACACAGCTACTT
AAAAGACATCGGCAGAGCCAAGTATGAAAGTGCCACCGACGAAGAAGCATTGGCAGCCTT
TGAACTTCTATCACGTGTAGAAGGCATCATTCCTGCCTTAGAAAGCTCGCATGCCTTGGC
ATACGCTATAAAACTGGCGCCAAAGCTGAGCAAAGATCAGATCATCATTGTGAACCTATC
AGGCAGAGGAGACAAAGACGTGCAGCAAGTGGCAAAAATGAAAGGCATTGAAGAAATTTA
GGTGGAAAACGAAGGAGGGCCATGTAATGGAAAACAAAAACACCAGAATACAAAAGGCTT
TCGAGGAAATAAACCGGGAAAGAAGAAAAGTGCTCATCGCCTATATCACGGCAGGATATC
CTAGTTTACAAAGCTTGGGCCCCATCGTTAAAGCTTTAGAGGATGGTGGGGCAAACATGG
TGCAAATAGGTATTCCTTTCTTAGATCCCGTGGGTGATGCTCCAGTAGTTCAAATACTCT
CAAAAAAAGCCATAGAAAACGGTTTTACTATGGAGAAGTTTTTTCGAGCTCTCAGCAAGC
TCAGAGAAGAAACTACTCTACCACTCATACTCAGAGCCTACTACACTACCATATTTGGCT
ATGGAGAAGACAGGTTTGTGCAGGCATGCAAAGAAGCAAGCGTAGATGCGGTTGTGGTCC
CCGACCTGCCACTTGAAGAAAGTGGTATCTTGAAATCAAAACTGGATGCCATAGGCGTAC
CGCTGGTGCCCATAGTGGTTCCTGCACCCCAAGAGAGAATAAAGGCTATTGTGGCCAGCG
GCGGTGGATTCGTCTACTTAATGATGGGGCCAGCAGAAAATGAAACGGCATTCGTTAATC
AGCTTAATGACTTTGCAAAGCAAGTAAAACAAATCACAAACTTACCTCTTTGCCTGGGCA
TTGAACTGAGAGACCCCATACTTGCTAAGAAGCTTACCAAAGACGCAGACAACATCGACA
GCATCTTAGTTGGTGATGTGCTCATGGAAACTGTGCGACACGCATGTGAAACTAATGAGT
TTTGTCATTTAACGGATGAACTTGCACGAATTGTTGAGGATTTCAGCACCTCCCTCGTAC
TAAGAAGATAAGACAAAATCAGAGGGCAGTGGCATCAGGCAGCTGGCTTGGTATAAACTT
ACATAAAAGGCGGTAAAGTATGAAGCTGCTAAGCCTTTTAAAGGAGGCATGAACTGAATG
GAGATAGAGTTTTTCCATGATGTACTTTGTGCCTGGTGCTATGCCCTCTCTCCACGTTTA
AGGCGCTTAACAGAGGAATTTCCTGACATTAAAGTGATACATCGTGGCTTTCCCTTAGCC
CCAGAGCCAAACGATATTGTCCAAATGTTTGGCAGCAAAGAAAAAGGCAAAAGAGACATA
CTTCAGCATTGGAAAGCTGCCAATATGAATGATGATGAACACCGCATAAACGCAGAACTC
ATGGAGCAAAGGGACTTTGATTACCCCTACTCCACTCCAGCTCTATTGGCGTGCAAAGCA
GCTGAGCTTCAAGGTGGTCAAGCAATGCACTGGAACTACTTCGACAAAGTTCAAGAAGCA
CATCTCACACTGTGCAGAAACATTGCTGATTTTGATGTTCTTACCGACATTGCCAGAGAA
CTCAGCTTGGATGTGGAAAAGTTTAGTGCTGACTTAAGAGGCGAACAGGTTAAATACTTG
CTGCGTCTTGACATAGACCGAGCCTTGGAGCTTGGTGTGGAAGCAACCCCCACCTTAGTA
GCAAATGATGGCATGCTCACAGGTGCAGTACCTTACGACAGCTTGAAGCGCTGGTACGTG
AAAGTTCGCCAGTAAGGCTGAGAAATGGAGCCGACGCAAACGCAAGCATATTGTTCGCGC
CGGCTAAAAAAGTGTTTCCGAACATGAATCGTTGCAACAACCAAGATCGTATGCTATTGC
AGAAACCAAGCACTTGGGTTGTCAATAAGTAAACGATCAACGTCTTGCGACGTCAAACCT
TGCTCATAGAGCATTGGAATGAACTTTTCAAACAAGTACACGTGGCCGTAACCACCGTAG
GACTTTAAATGTGATTTTCTCGTAATATCCAGTGATAGAAGTATGCTATTTCCAAAACCC
AATTTAACTAGGGCGGCAATATTCTTTGCTCTGATTTCATCTGGTTGGTAACTTATCTTA
CCAACCGTGTCGAAACCCATATAGCAACCATAATCAGCCACGCGCTTGTAGTATTCCATA
TCTGGATTCAAATCCAGGTGTCCTATAACCACCTTTGCCGGATTGACACCATTATTTATT
AGAAACTCAATTTGTTCAATACCAAGCTTTCCTAATGTCGTATGGGTGTAAATAGGTACT
CCAGTTCGGAGATGAGCAAGAGCTGCTGCTTCGAACACTTTCTTTTCAGAATCTGTCATT
TGGTCGCTGGTCCCTATTTCGCCTATAAGAGCGGCTTTTATCTCAGTACCGTCTATACCT
TTGGTTATTTCCAGCTCCATAATGGAACAAAGCTGTTCTACTGAGAGCTGTTCTACTTCT
GAAGGCAGATAAGGAGATTTGTAATAACCAGTTGAGGCTATAACATTCATACCAGATTGT
ATTGACAGTTTTCGCATTCTTTCAATGTTTCTACCCATACCTATGTTAGTAACATCTATG
ATGGTATCAACACCCGCAGCTTTAAGATCTTTCAGATCCTCTAACATGGCTAAGTCATCA
TTCAGATTTGAATCATCACTCTTATTAAACGAAAGATTTATCGTTAAGTGCTCGTGTGCC
AGAGTCTTGCCAAGAGCGGTAATGTTACCTAAGACTGATTCCATTAGTGCTCACCTTATA
TTGTGGGTGGAATATAGAGACCAATGACAGCTAATATATTTACAAGAATTCCTACTATGA
TAGCTCCTACTGGACCCACTGCCATGTGCACTATGGGCCGCCCAGCAGCTTCATTAAGCA
AGTAAATACCTATTACCAAGAGCATGCCCAAACCTGGTAGCATCGCATTACCTGCATTAA
TCCCGCCAACAAGCAACGCTATTTCCAATAGTTGGCTCATCGACGACCTTATGTTGTCTG
CAGACTTTCTTATACCAGGAAATTTATCTAAGAAGCCAGCAATGGCACCCAGAAGGTAAA
CCTCCGCAAAGATAATCACGAAGCCTAACACAGCAGCAATAATTGGGTTGTTCACAAACA
AAGCAGCAGCAAAAATGAACGTCATACCCACTGGACCATATACTCCTGTTGCAATGGCAG
TAGTTCCAACCAGAGGAACAAAACCGATAGCTCTTGCTAAAGCAGCTAAAGCGGCATCAG
TGTAGTTTCCAGCTTTAACCAGGTTTAAAGAGATTGGATCCCCGGCTAGCAGGTGCATGG
CCGTTGCTGCAGCAACTAAAGCACCCATCAACCCCAATACCCACACATTACTCTTTATTC
TTGCCACTCTGTCCGAAAACAATGCTGCCAAGCCTGTCCCTTCGGTAGCCTTTTCCTGTG
CGGCGTAGATGAGCAGAACGATCATACCAGCAAGCATGGCCATGCCATCAGGGTTAAGAG
AAATACTAACGCCACCTATGACAAAGGGGCTAAATCTAACGATGAGTACTCTAACAAGGG
CCGATATGGAAAGGGTGATGATTCCCTTGCTCACGCCATGCTGCAAAGCCACGGCTAAGG
CAGGGAAAGCAGCAAAGGCAAGGGTGACTGGTGTTCCCACAGCGCCCATGGCATCGAAGA
CGTTTACTGGCAAAGATTTGAACACATTTACTATCCATTGAAGTCCAAGTAGCAGTCCGA
CGCCGTACAGTGCGCCTATGATAGCCGCTATAAGGCTACCCGTATTCCCCTTAGGTGACC
AAGTACCGATAATATCAGTCCCAAGCAATATGCTATGTACAAGCAGTATGGCTGCCCCTA
TCGAAACCGGTATGCCGAAGCCAATAACAAGACCAAAACTCAAAGCAAAACTGGTAGCAG
CAAGCTCAGCTTTCGTCATCCTTCCTTCTAGGTACTCCGGCATGATAGGTCTAAGCCCAT
CGTTGAAAACAGCTATGCCTCTTTGTGCTAATAGAGCAGCCAAAGCACCTATAGCTGCTA
TTATGACTATGTTCATCTATACTTCCCCCTTTTCCTTTAGTATTGCGTTCACAATCATTG
GTACTGCTCGATCAATGTGGTCGTTTGTGAATCCAAAAGCAACTTTCCCTTGCTTTACCG
CATTTACCACCTCCTCCTCTTTTGGCGGCCTTCCAGCCATGGAGATAGTTGGTCAAATTG
CCACATGAAAAATATGTTAGTGATAAAGCAAAATCTGATACCGGCTAGTCCGGGAGAACC
TCTACCATATAATACCGGATTTGGGTTGACAGAGAGGCTTTATGAGTTGCTTTTAAAAGC
ATCGAAAGATATGAGGACAACCATGTCGGAAGTAATAAGGATGGCACTGAATTATGTGAT
TTTTGATGAAAAGCAAATTAAGCAACTAAGAGAAAAAAAGGAGGAAAATGATAAATTAGC
ATGTTGGCGAACGGTAAATTTAAATGAATTACAAGCAAAAAAAATTACCGAGTTAAGTAC
GAAATACGGAATTTCCAAGTCAAAAATTATTAACATGTCGATTGGGATATTTCTGAAACA
AATTTATAATAGGGATGCGTTATAAATGAGAGATAGAGCATCAAAATATGCGATTACGGC
AATAGTAATTTTTTTCTTTCTCTTATCTCTTCAACTGCCAGTATTGGCTGCTGCCCCCAA
AATTATCATTGATGGAACTGAACTCAAAATTGACGCAAATCCCGTTGTCGTCGATGGAAG
GACTTTGGTTCCTTTAAGAGGCATTTTTGAAGCGCTGGGTGCTATAATTTCTTGGGATGG
TAATACAAAAACCATTACAGCCCAAAAAATATGTGGGGAGCATAGAAAGCAATAAATATC
ACCTGCCAACCTGCCGGGTTGAGCAAATTAAACCGGAGAACAGGATATGGTTTGATTCCG
AAGAAGAAGCTCAAAAAGCGGGTTATGAGCCGTGCAAGGTATGTAACCCGTAAGAAAGCA
ATTGCCCAGGGAATGATAGGTCTGGGCTGTTTATTTGCAATATAATCTCGCAATATAAGT
GCAGTTATACTGCAAGTTTTATTCATTTTTGGTATAATAAATGCCAAAACAACCCCAATT
ATCCCCTGCGAAATTCGCAATATAACTTTTTTGGGGTGCTTTTTATGCTAGAATTGTACC
ATGAATACTTGGTAAAGAAGGGGAAAAGCCCGCATACTATAAAAAATTACATATCAGACC
TGATGCAGTTCCAAAAGTGGTTCGAGGAGTCTACAGGGGAACAATTTTCCCCCGGCAAAA
TAACCGAAATAGATGTCAGAAGCTACAGGAGTTACCTGATTAACATAAGGCAGTTAAAAC
CATCTTCGATAAAAAGAAAGCTAGAGGCAATCCGAAAATTCCTCGACTGGACCGTTAAGC
AGGATATCATATCGAAGAACCCGGCTAAAGAGGTAGAAGCTCCAGCATCCGTTACGCTGC
CACCGAGAAGTTTGTCAGAAAAGGAATTTCTCCGTTTGCGTAGAAGTTTTTATAAAGAAG
GGAATGAAAGGGATATAGCGATATTTGAAGTGCTCGCAAATACGGGTATAAGGGTATCGG
AACTGTGTTCGCTGAAGCTTTCGGACGTCCAGATTTCCGAGCGGAAGGGCAAGCTCATCG
TGAGGTACGGCAAGGGCCAAAAATATCGAGAGGTGCCCTTGAACAGCGACGCAAGAAAAG
CCCTCAATGAATACCTCAAATCCAGAGCGGATGAAAATAACGAGCGTTTATTCCTCGGCG
AAAGAGGGCCGCTGACGCCTTCGGGGGTATTCAGAATAATAAAGAGATATGCGAGGGATG
CAGGGGTAGAGGTGTCGCCACACCAGCTAAGGCATACCTTTGCGAGGCGACTGTTGCAGT
CCGGTGCCGACATCGTAACAGTCCAACAGATCCTCGGACACGCTAACCTCAATACCACGG
CAGTGTATCTTAAGCCGGACTATGCGGAACAGGAAGAGGCTGTCGAAAAGATAAGCAAAC
TTCACTTGTGAGGGGGATTACTCAGTGCTGCACCTTCAGCTTTATTTCGAACGGTTTTGC
CGAAAGTGCAAAAAACGAATAGCCGTGCTTGTCCATGATTACGGTACCATTAACTCAATA
GACGAGGCGGATCAAAAGCTGGGTAATCTAAATATACCGGTGATGCCGATCAGGTGTCCA
CAATGCGGGGGAGAAGACTGGCCCGAATACGCTCTGGCGCATGACGCCACAAGAAACGTC
ACATTCCAACGAATTGCCATCGGCACCGAAGACTTGCCCATAGTAGGCGGAAGTGTCCCC
TATGCACACGTCCGCTCCCCTGAAGAACAGGCCGAGCTGGAACGCGGACTTGCAAAACTC
AAGGATTTCTTTTCGGAAAGGGAAGGAAAATTCTGGGATGAATACTGCCGGTGGGCAGTC
GAGAGGTGGAATGAAGCGCTAAAATGGCTGGCAGACATCGAGTGGAGAAAGGCTTATAAG
GAGCTAGGCATAGGTATAGGAGCAAACTCCGGTCCTGCAGCATACCGCAAAGATGCGGAA
AAAAGATTCATAACGCAGGAAGAGAAAGAAAGGTTCTGGCGCACGGCTAATTCACATCTT
GTCTATTTCGAGCTGCTCTAGGTGCCCATCGACACATGGCCGATAGAAGAATACGTAAGG
GTGTACGGCAGGGAAAGGATTACCTGGCTTTTGTTGAATCTTCCCCTGCCGGAAGAATTG
GAGCGATACAGGACCGAAAAACTGGCAGCGGTCATACCAAAGAAATCGTCGGGACCGCAG
GCAGTACTATGGGAGAGGATAAAACAATTGGGGGACGAACTGACAAGGCAACGCCGCAGG
GCCGAAAATCTCGCAAAACAACTTTTTGAAGAGCACGCAGAAAAAGCAAGGTTGAGTGAA
GAACTGCACGTTCTTAGAAAAGAAATCGAGCAACTCAAAAATAACAGTCAATCCGCTACC
AGGAACATCGACGATGTTTTAAGAATAAAAAGGCTAAAGACGCTAATCAGCGAGCTAAGG
GAAGAGAACACAAAGTTAAGGCGGCAGCTCGAAGAGCTGGGCATTAAAGAAGTGCAAGAT
ATCGAAGGCGAGTATGAAGAAAGAAATGATGAAGCGGTTGAAGCGGTAGGGAAAACTCAA
GACATTGAAGAAGATGTATTAGGACGAATAAGAAATAAGAATGTTGCTGTATACGGGCGT
GTAGGGTAAAATTATGACAAAGGGCCGGTTATAGCATTCTATGAGGGAGATAAATGGGAT
GTAGATGCTCAAAGGCTTGCCAGGGAAAGCGATATACTTGTTGTGCTTACACGACTTTGC
TCGCATGAGGTTATGTGGGCGGCCAAGGAATATGTTGCGGACACCGGAAAGCCTATCGCC
TTTTCGCGGGCAAGTGGTGTAGAAGGAATCGTGAGAGAAGTTTACAAATTACTAACGGAA
AAGGAGGAATGACCAATGAAAAAGCTTTACTATCACGGGGGGGGTTATTCTCCAAGAAGG
CAGGGCGATTTGCTCGATGTGCGGCGTGGAAGTTGACGATAACCTGCTCAGCGAAAAACC
ATGCAGCATCCCTACGGCACACTACGTAGTATTTGACGAACTGCCAGAATATGCGGACGT
GTACTGGGTGATCAGCGTCAGCAATTTCAGAGCGGCGCTTTTGGCGGGAAAGCAAGTGCC
CGGAGGGATGCGATATGTATCGGTTTCGGTTAAGGATGATTGCCTGGTGGAACAGCTAGA
GGATATTCTTCTGACCAGTGTTGAGGCAAGCGGCGGCGCAAGGAATATCTCAGGATTTTA
TGGGATATCCGATAAACTGGCGAATCTACTCCTGAGGGAGGCAAGTCCATGGAAACAAGA
CTAAATACCGAAACAAAATTACCTCCCAGCTATAAAACTGTATATATCCCCGTTATTTAC
AAATTTTTTATCGCACAGTCAATTGCATTTACCTGGATGATATTTTCAATTAGAATATCT
ATACCCTGGCTGAAAGATTTAAGCAGTGTTGTTGGGCTACCTTTGGCTGTATTTATAATA
GCTTTTATAGCATATATTCCTGGATATCTTGTAGCTTTTGTTGCAGTCAGCCTGCTTTTG
GATAGACAGCCTCCATTCAAAGAGAAGAACCCTGATTTGCATGTAACAATTCTAATAGCG
GCAAGGAATGAAGCAGCGAAAATTAGAAATACTCTGAAATATATAGCAAATCAGGATTAC
AATGGGAAAATAGACGTAATTATCGTAGATAATAATTCTACTGACGGGACGTTAGAGGCT
GCCCAAAAAGCAGCAAATGAGTACGGATTAAACTGTACATTCCTGTTCGAGCCTAAAGCT
GGGAAAAGCTATGCTCTGAACACTGGCCTAAAAGCTATAAAAACTGAATATTTTATGACT
TTGGATGCTGATACACTACTACATAAAAAAGCTGTGAATAATATAGTGGCAAGAATATTA
AGTTCGCCTTCAGATGTCTGTGCTGTAGCGGGACACGTACTTGCGAGAAATAGCAGAGAC
AACATACTGACTAGGATGCAGGAATGGGACTACTTTTTGGGCATAGCTTCTCTGAAAAGA
ATGCAAGGACTATATCAGGGAACTCTTGTTGCACAAGGGGCCTTTAGTCTATACAAGACA
GATGTGGTAAGAGAAGTAGGCGGTTGGGATGATGTGATAGGTGAGGACATTGTGTTGACA
TGGAAATTTTTCGAAAAAGGATATAGGGTCTTCTTTGAACCCTTAGCTATAGCTTTTACA
GAAGTTCCAAATAGATTTAAACACTTTACGAGGCAGAGGAGTCGATGGACTAGAGGGATG
CTTGAAGGTTTAAAAAAAGCGGGGCCGTGGAAACAGGAGAGGTTTTTGGCCATCTTTTTG
CTGGGAATAGATATTTTGATACCATTAATAGATCTAGCATTCACTATATTTTGGATACCA
GGACTTGTATTGGCGTTCTTTGGGAAATATTACATTGTAGGTCCCTATACACTGTTAGTT
TTACCTTTGAATGTATTAGTGACTGTAATTATGTATTCTTTTCAAAAAAATATATTTGAT
GCACTAGGATTGCGAGTTCGCCGAAATAGAATTGGGTATACATTTTATTTGCTTTTTTAT
CAGATTATTCATTCACCTATATCCGTTATGGGTTATATTCAAGAAATTTTTAAATTGGAG
AGAGTATGGAAATGAATTAGGAAGCTTTTAAAGTTTTATCGCTGCCTTTATCATCCTGCA
ATGGTTCCATGCCTTTGGTCGTTTTGGATCAGCTTTCTAATTACGTTTCTTTACTTTTTG
ACATTTCTTCGTTGCCCTGGGATAACCTGCCAAGAAAAAAGCTATTGAACGAAACTATGG
CACATTACAATTTTGGAAAACCTGCAATTCGTTCATCGTTTTTATCGTTCCTATAAGGAA
GGAAAACAGCTTCTGATATTTGCAGAGTGCAATAAACATCATAGTTTAGTTTTTATCGTT
CCTATAAGGAGTAATGAAGAAGAACTTTTCAGTAATCTGGGGCAAATTTACAATTAGGAA
AGAAAAACTCACAAAGGGGAAACATGCCATCCTTGCTATTGTTTGGATTTATATAGAAAC
TCCTCTCTGCTATGAAAGTGGTTATTTTTTCTCTGAACATATAAACTTTCTAAGCAGGAA
AACTTTGTTCGCCATAGAATTAAGAAAGTACGAAATAACGATAGGGGGGACTGAAATTGC
AGGGTACGTCTTTATTGCCATATATTTTTCTTGTGATTATTGCACTTTTGCAAATTGCTA
TATATGTGGCGGTAACGAAGCGCAGAGAAGATCCGGAACTAATAAAATTCCTAACGGGGC
TTGAGGACAATCAGAAGCAGCTGGAAAGTCTTATAAAGGATGGGATGAAATCGAGCAAGG
AAGAGATGACGAATCTTGTGGCGAACTTAGCCAATATGATTACAACGAACATAAGCGAGA
TGAACAGCACGATAACCAAAAATATAAGCGAGATGGGAATATCCCAGCAGAATCTAATAA
AGAATTTTTCGGACACCGTATCATCGCTTGCCGACAAGACCGAAGAAAGGCTAAACAGGA
TGAGGGATACGATAGAGGCAAAGCTGAAGGAAATCCAGGACGAGAACAGCAGCAAGCTCG
AACAGATGAGGCAGACAGTCGACGAAAAGCTCCAGTCAACGCTCAACGCCAGGATATCCG
AATCCTTCAAGTTAGTGAGCGAGAGGCTGGAGCAGGTCCACAGCGGCCTTGGCGAAGTCC
AGAGCCTGGTGAACGACGTTGGTGACCTGAAGAAGGTGCTTTCCAACATAAAGACCAGGG
GGATCCTTGGTGAAGACCAGCTGGAGGCGATAATAGAAGACATACTGGTGCCAGGCCAGT
ATGAGAAGAACGTAATAGTAAGGCCCGGCAGCAGGGAAGTTGTTGAGTTCGCTGTGAAGA
TTCCCGTGGAAAACGGCGGTAACGGGAGCTATATGTGGCTTCCCATCGATGCCAAATTCC
CGATGGAAGACTTCGAAAGGTTAATAGATGCGGAAGAAAGGTGCGACACTGCGGAGTGCG
AGAGGTTGAGGAAGGAACTGGAGAACCGCCTCAAACAATGTGCGAAGGATATAAGGGACA
AATACATAGACCCACCAAACACAACGGATTTTGCCATAATGTTTCTTCCTGCCGAAAGCC
TTTTTGCCGAGGCATTAAGGAAGCCCGGATTTATCGAAGTACTGCAAAGGGAGTGCAGGG
TGCTGATAACGGGGCCGACTACGCTTTCGGCAGTATTGAACAGCCTGCGTCAGGGGTTCA
AGATTTTCGCCATAGAGAAGAAAGCGGAAGAAGTGTGGAAGCTGCTTGGGGCGGTCAAGA
CTGAAGTAGGCAAATTCGGCGACCTGCTGGAGAAGGTGAACAAGAAGCTCCAGGAAGCTC
AGAACGTTATAGAAGACGCATCTAGGAAGACTCGTACCATCGACAGAAAACTCCGGAACG
TGGAAGAAATATCTCCCGAAGAAACTGCAGAACTTCTTGCTCTTTCTCCTTCGTCGCCCG
ACGATGATGCTTTTTAGCCATGAAAAAGGAGATAATTAAGCATTTAAAGCTGCTGATTTT
GCTGAACGCCTTTGATGGCATAGTAACGCACATAGGGGTTTCAGCTGGATATATAGAGGA
GTGGAACTCGAAAACGCCAAGAAAATGGGCGCAATGAACATACGGTTTCAGCTGGATATA
TAGAGGAGTGGAACCCGCTAATGCGGGGCGTAGTATCCGATTTTCCCTTGCTGGTATTGG
CGAAGATTGCAATACCAACTTTTATTTTGGCCGTTATAATTGTTTTGATAAACTCTAGCA
AGTATTTGCCGGGAAGGATGATAAGGAAACTCATAAAAGCAGCCCTTTTGGCATATACGG
CCGTTTTGCTAATCCATGTTTTTTGGATATTAAAAGTTATTATCCTCCTGCGTGCGAGGT
GTTTTTGATATGAAGAAGCTTATTGCCGTTTCCGTGATGCTAATACTGATTGCAGGGCTG
CTAGCTGCCTGCGGGAATGAGGCAGCTCCAACTCCTCCTGCAGCGGGCAAAACAGCAGAA
GCAGCAAGTAACGCGCAACACGTCGAAGCCGTATCTTCCTCGGGCTCCAAACAACCTAAG
CAGGAACAACAGCCGACGGTAGAGAAACCCGCTGCGGGCGATAAGATTGAGCAGGTGACA
TCAACGGAAAACGAAAAAGCCGAAGAAGGGATAGAACTTATAAAAGCCAAAGTGACCAAA
GCGGTTGACGGCGACACCGTATATGTTAAACTTGAAAGCGACAAAGAAGAAAAAGTCCGG
TTCATAGGTGTAGACACGCCTGAAAGCACGACAAAGGTTGAGCCTTATGGGAAAGAGGCC
ACGGCCTACACGAAGTCGAAGCTTCTTAACAAAGACGTGTGGCTTGAGCTTGACGTGCAG
GAGAGGGACAAATACGGTAGACTCTTAGCGTACGTGTGGCTTTCACCGCCAACAAAGGAA
AGCGACGAAGAGATAAGGACAAAGATGTTCAACGCCGTGCTCCTGCTGGAAGGCTATGCT
CAGGTCATGACAGTACCGCCGAATGTGAAGTATGCTGAGTATTTCAGGAAATACCAGCAG
GAGGCAATGGAGAAGAGTGCAGGCCTCTGGGGGTTGGAGGTAAAAGAAGAAAAGCCTGCG
TTTTCTCAAGCAGTGTCAGCTTCTTACATCGGCAATAAGAACAGCAAGAAGTTTCATCTC
CCTGACTGCCAGTGGACAGAAAAGATAGCGCCGGGGAACAGAGTATACTTCAAGTCGCGT
GACGAAGCAATAAAGGCGGGGTATGAGCCGTGTAAGGTGTGTAAGCCGTAACCCTGCATT
CTTAATTATTAACACAGAACTAAATAGGAATTTGAATGGACGGAGTAGAAATTTTCATAA
ACAGAGAATGTAGAGGAAGCGAGTTAGGTAGCTGAAATAGAAGAGAGGAGAAGAGAAATG
GGAACAAGCGACGAAAATAAAACCCTCAAACTATTTTCGCTTTCCGCACTGGAGAAACTA
GCTGATATTGTTGCTGATTATCATACCGGTTCAGGAATTACAGAACTCTTTCGCAAAGCA
GGTTTTCCAGAGATCCGGCACGATGGATCGACGAAGCGGTGGTTTGTCTACCAAGCCCTG
CAGCAGGTTCATCAGCAACACTACGGCCCTTATAATGTGTTAAAGGTAATTGAGGCACTG
TGTAATCCAGAAGAGTTCATTGGTAAACCTCAGGTACAACAGCAGGTTTTGGAAAAGGTG
AATGAAATTTTGAGGTTCTATGACCTATTCGTTGGAGAAGATGGCAAAGTCCGAAGGACC
AGTGAAACAGAAACTGCGCTAACCACCCGACTACTCGAAGGTCGCCGTTTCGATGAGCGC
GGGTTTCACCCTGAGATTCGAAAACACGCTCGTCAGCTTTTTCTCGAAGGATATTACTTC
CATGCCGTTCTGGAATGTTGTAAGGCTTTGGAAAAGTTTGTACGTGAAAAGTCTGGTATA
AATAAACACGGGGCAGAATTAATGAGTGCGGCCCTGAACCTTAACAATGGCCCGCTTAAG
TTGAACAGCCAGCGAACTGAGAGCGAACGCAACGAGCAGGAAGGAGTAATGCATCTGTGC
ATCGGCTTAATGCGAGCCATCCGCAATCCAGCCAGTCACGAGCCTGCTTTAGATTGGACT
ATTACCCGAGAGGACGCCTTGGATCTCTTGTCCTTAATTAGCTATCTTTTCCGACAGATT
GAGCAAGCTGTTTACTTTAGAATTAGAAACTAGTGATAAGAGCAGCAGGATAAGGAGAGG
GTAATGTTGCCTCTGATCTATGATGAAGTTCTACCTATAGAAAAGCCTAATGATTGAGGC
ATGTTTCCACTGTATTTTAAGAGCTATTTATGTGAGGAGGTTGAGCTATGGCTACAAACA
CGCTGGACTTACCAACTCTTGAAAATTGGCTGTGGGAGGCCGCTTGTAAGATCCGTGGGC
CAGTAGATGCACCTAAGTTCAAAGATTACATTCTGCCGTTAATATTTCTCAAACGACTCT
CGGACGTCTTCGAGGATGAAGTAAACCACCTTGCCGAAGAATTCGGAAGCACCGATGTGG
CCTGGAAGTTGGTGGAGGAGGCACATCAACACGGACAGCCTTTAGTGCGGTTTTACCTCC
CGCCGGAGGCTAGGTGGGATGTAATTCGGCAAAAGACTACCGGCCTCGGAGAGTATCTTA
CCGATGTGATGCGCGCCGTGGCCCGCGAGAACCCGAAACTTCATGGGGTTATAGACGTAG
TAGACTTCAATGCTACCGCAGCAGGGCAGCGTATAATTGACGACCCTCCGCTGGCTGAGC
TAATCCAAGTACTTAGCAAGTACCGTCTGGGACTGAAGGACGTAGAGCCGGATATCCTGG
GCCGGGCCTATGAGTACCTCCTGCGGAAGTTCGCCGAGGGCTGGCTCGGAGCAGCAGGTA
GCGTCGTTGCTCTTGTATTAATGGCAGGCATAATCTACACACTCTACACCAATTCGCTCA
AAAGAGAGAAACCATAAAAACAGAAAGAAGGTCGGGTATTAATGAAGAGTGTTGTGAGTC
AAATGAGGAATATTTCTACCTTTTCCATTGTGGCGAGAGATCCCAAAACAGGTGAACTGG
GCATTGCAGTGCAGTCAAAGTTTTTAGCTGTTGGAGCAGTAGTCCCATGGGCTAAAGCTG
GCGTTGGAGCCATAGCTACACAGGCTGCTGCAAATCTCGATTACGGTGAACTTGGACTAA
AGCTACTTAAGAAGGGTTACTCTCCTCAAGCTGTTTTAGATGCACTGCTGGCGCTGGATG
ATGGCAGAGAAGACCGCCAAGTAGGCATTGTCGATGCAAATGGTAATTCTGTTACTTACA
CAGGTGAAAATTGCTTCCCTTGGGCAGGGGGCATAGCTGGACAGGATTTTGCATGCCAAG
GTAACATTCTGGTGAGTGAGGCCACTGTGAATGCTCTTAAGGAAACGTTTTTGAGTACAG
AAGGGCCCTTGGCAAAAAGACTGGTAACTGCATTGGACGCTGCTCAGGATGCTGGGGGAG
ACAGGAGGGGTCGACAATCAGCGGCGCTTCTCGTAGTCAAAGAAAAAGGTAGTTATGGAG
GGTACAACGATCGATACATAGACCTTAGGGTGGACGATCATCCTGACCCCATAAAGGAAC
TCATCAGGCTACTTGATCTCTACAACATGTATTTCAGCAAGACTACCGAGGGAGAGAAAG
TGAAGGTGACGCCAGAAATAGTTTCGAGTATGCAGGAAGCTCTGAGGAACCTGGGTTATT
ATGATGGACCTGTTAGCGGCGCTTTCGATGAAAAGACGAAGAACGCATATAAAAACTTCT
GCGAATTTGAAAACTTTGAGGAACGTTTGTGCGAAGGCAACTTCGTTGACAAAAGAGTCA
TAGAGTTCTTGCTTAATAAGGGGAAAGCATAGATTTCTCATACGGCCGCAGTGATTAAGT
AAGTGGCTGTCCCTTCAAGTAAGCCACTAAAGAAGGCCGTGGATTAAGCTCTTCTAATGC
AAAAAGGAAGAAGTCTGTAGCCTTCTTTTTATGAAAAACAAAAAGTTTCTTTGTCTTTGT
TCAAAGAATATTTTTAAGTGTTACTATTAGAGTAGCTAAAGTTTGTAGGGAGGTTGACAT
TATGAGTGTACTTACAGAAACGTATGTGCTACATAATGGGGTAAAAATCCCAAAAATCGG
TTTTGGGACGTGGCAGATACCTAATGGAGAAGTGGCTTACAACTCAGTTTCATACGCTTT
GGAAGTTGGCTACAGGCACGTGGATACAGCTTATGTCTATGGTAATGAAGAAAGCGTAGG
AAAGGCCATAAGAGAATCTGGCATCCCGCGGGACCAGATTTTTGTTACTTCCAAGCTGCC
TGCTGATGTAAAGACCTATGATGGAACTTTGGATTATTTTGAAAGGACCCTTAGAAACCT
GAACATGGATTATTTAGATTTGTACCTAATTCACTGGCCATGGCCTTGGAACGAAAAAGG
TAAAGACTACAAAAAAGAAAACATAGAAGTGTGGCACGCCATGGAAGAACTGTACAAGAG
TGGACGCATACGTGCCATAGGTGTCTCCAACTTTGATGTGGAATATCTTCAAGTGCTCAT
GGACAACTGCAGCGTAAAACCCATGGTAAACCAAATAAGGTTTTTCATAGGAAACACGCA
AGAAGAAATTACCCAGTTCTGCCAGCAAAACGGCATTCTGGTTGAGGCGTATTCACCTTT
AGCCACAGGCAGGCTCATTGAAAACGACACCATAAAGAAGATTGCTGACAAATACAACAA
AACAGTGGCGCAGATTTGCATCAGGTATGTCATCCAGAGAAACGCTCTTCCGCTGCCAAA
ATCTACTACTCCAAGCCGCATAAAAGAAAATGCTGACGTGGATTTTGAAATCTCACCTGA
GGATATGGAGTACCTTAACAGCTTGAAGGACACAGTGGAATAGAGAAACAAAAACCATCC
TCACACTTACCTAGTGCAGCCTACCTAAATGGTAGGCTGCACGCTTTTTTGAAATGTTAA
GAAAAACATTGTGCACTTTTTTGTTCACTTAGCATTGGTTTTTCATACAGGAGGTCTGTC
TTGGGTATACACTATTACGTAACAAAACCAGAGCGACTTAGTGCGCTAGCATAAAGCATT
AGGAGGCGACGTGAAATGGGATGCGGTTGTACATATTGGGAACAGAACTTAAAAAGGCGA
GAAACGCTCTTAAGGAAGATCGTCAAGCTCTTCTAAAGAGCGATCCTTCCATTGAAACCC
CCGCAGATATTAGATTCCATGCAGGCTATAGAAGTTTACGTCTTTACAGGTATGCTCACG
CTTTCTACGTAGCAGGTTTTAGGAATGTATCAGCGTTTATTCACTTCATAAGCCGCGTGC
TCTATGCTGTGGACATTCACCCCGCAGCAGAAATTGAACCAGGCGTAGTAGTTGATCACG
GTATGGGGGTTGTTATCGGAAGCACAGCCAAGGTTGGATCGGGCACGGTGATATACCACG
GTGTAACTTTGGGAGCCAAGAATATCACCACAGGCAAAAGGCATCCACAGGTGGGGAAGA
ATGTTTTTATTGGCGCTGGAGCCACATTGCTTGGTGCCATCAATGTGGGAGATGGCGCAC
GCATCGGTGCAGGAAGCGTTGTAGTGGAAGATGTGCCCCCTTACAGTACTGTGGTAGGTG
TACCTGCTAAAGTAGTTAAGCAGGACTGCGTAAAGGAGGTAGTAGCATGATAGGCATTAT
GGAAACTCCTTTGGTATGTATTGAGCCATATGGTATATACGCAAAGCTGGAACGCTTTAA
CCCCACAGGCAGTATAAAAGACCGGCCAGCTTATTTCATGCTCGTGCATGCTCTCAAAGA
AAACTTGATACAACCAGGAGGTACCCTGGTAGAACCAACTTCAGGCAATACAGGGATCTC
GCTGGCTGCCTTGGGTTCACAGGTTGGCATAAAAGTCATACTCACCATGCCAGCTTCTGT
TACCCCTGAGCGGGTAAAACTAGCCCAAAGTTACGGAGCTGAAGTTATCCTAACACCCGC
TGAAAAGGGCATTCCTGGAGCCATAGAAAAAGCCAAACAGCTTCAGGAGAAGCACCACGC
CTACATTCCCGACCAGTTCAATAACCCTTTCAACGTATTGGCTCATGAACTCACCACCGG
CCCCGAAATACTTAAACAAACAAACTGGGAAGTGGATGCTTTTGTGGCAGGCGTAGGCAG
TGGCGGAACCATATCAGGTGTAGGCAGAGCGCTGCGAAGAGTTCTGGGGAATAGAGTGAA
AATCATTGCTGTGGAGCCTGCAGAATCCCCTGTGCTTTCCGGGGGAAAAGGTGGAAGCCA
CATCATACAGGGCATAGGAGCAGGCTTCATACCCACCATATTTGATAAAGATCTAGTGGA
TGAGATTATTACCGTGAGAGGAAACGAAGCACTGGAAGGTGTAAAAATGCTCAGCGCCAA
GGGATATTCAGTAGGCATATCCTCCGGGGCAAACTTCATAGCCGCTTTAAGAATAAAAGA
AAAATACAATTTAGCACATGTGGTAACAGTATTCCCTGACGACGGCTTAAAGTACCTGAG
CACCATTGCTTATTAAATGATTGTTTAGGAAGGTGTGTTTTAAGTATGGGAATAAGGGTA
TAATAAAAGCAGTGGAAGGTTGAAATATAACCTTTGTGGTAGGTATGGGCAATGCACCTC
CCGCTCCATCCCGACCACAGCCCCCTTCCCCATCTCATAGTTACTTAACTCCCGGCCTCC
GATTCCCCCCGTCGGAGGCTCTTTTCTTTTTAATCCGCATTCGAAGAAGCTGCTTTTTGA
GAATAAGTACCATTTTGGTGTTCCATGTTTTGAATAAGTCAAAAATTGGGTATACTAGAA
CTAGTAGCGTCAGAAAAGGAGTGATAGTACATGTTTGAGGAGCAAACGCGAATGCCGTTA
ATCGGTGATAAGTTCCCTGAATTGGAGGTAAAAACCACATTTGGTCCCATGAAACTACCC
GACGATTTCAACGGAAAATGGGTAGTATTCTTCAGTCACCCGGGAGATTTCACTCCGGTC
TGTACTACAGAATTCGTAGCATTTCAGAAGAGATTCGATGAGTTCAAGGCTTTGAACACA
GAGCTCATTGGACTATCAGTGGACCAGGTACCATCACACATCAAATGGGTTCAGTGGATA
AAAGACAATCTGGGCGTAGAAATTCAATTCCCCATCATTGCAGATGAATTAGGTCGCATA
GCAAAGGCTCTTGGGCTTATACACCCTGCTAAAGGCACGAACACAGTCAGAGCTGTTTAC
ATCGTGGACCCCAAGGGCATTATCAGAGCCATTCTTTATTACCCACAGGAAATTGGTAGA
AACATCGATGAAATCATCAGGATGATCAAAGCTTTCCAGACAGCTGATGCCAATCACGTG
GCTATTCCAGCAAACTGGCCTAACAACGAACTCATGGGTGATGAAGTTATCATCCCTCTA
CCGCCAGACATTAAAGGTGCAGAGGAGCGTATGAATCAGCCCAACTGTTACGATTGGTGG
CTCTGCCACAAGAAAATTTGATTCCCCCTTCCCCATCCCATAATCACTTAACTTTAAGCC
TCCGATCCCACATCGGAGGCTTTTTCATTTATAATGAAGATGTGGATTCTGTGGATTTAA
GTAAACTAAATGAGGCTCAAAAGCAAGCAGTAACTGCCCCTCCAAAACCCCTTGCCATCA
TAGCAGGGCCTGGTTCGGGCAAAACAAGGGTGCTAACTTATAGAGCTCTTTTTGCTGTCA
AGGAGTGGCATCTGCCTCCAGAACGCATTTTGGCAATAACCTTTACCAATAAGGCTGCTG
ATGAGCTAAAGGAACGCCTAGGAAGACTTATTCCTGAGGGCGACCGCATTTTTGCAGCAA
CCATGCACAGCTTCGCGGCACGGATGCTCAGGTACTTTGCCCCCTATGCTGGAATTAGCC
AGAACTTTGTTATTTACGATGACGATGACAGTAAGGGCCTCATTGAAGACATCCTAAAGC
AGATGAACATGGATACAAAGAGATTTAGGCCCAATGACGTACTCAATCACATTTCCGCTG
CGAAGGCAAGGATGTTTGACTGCAACACGTTTCCTGAATTCATCAGGCAGCGTTACGGTT
CATGGGGGTATTACTTCGATACTGTGCACCAAGTGTTCATGACATACGAAAGATTAAAAG
AACAGAGTCAAGCCCTGGATTTTGATGATCTCATCATGGTCTTGGCGCAGCGTATGGAAG
ATAGGCCTGAACTGAGGGAGATGATTGCCGGTCTATTCGACTTAGTCATGGTGGATGAGT
TCCAGGACACAAACTTTGCGCAGTACCAGATGCTCCTTTATATGACAAACCCACACTATT
CCGGCATGAACAACGTCACTATTGTAGGCGACCCTGACCAATCCATTTACGGTTTCAGGG
CTGCCGAGTACTACAATATAAAGCGTTTCATCGATGATTACAATCCAGAAGTTGTGTTCT
TGGATTTGAATTACAGAAGCAATAGAACCATTGTGGATTCTGCTTCCGCTTTAATTAACG
ACAGCCCATCGGCGCTCTTTGAAAGAAAATTAGAGAGTATCAAGGGAGCAGGCAACAAGC
TCATCCTGAGGAGACCTTTTGACGATGCTGATGCCGCCATAACAGCAGCGTTCGAAGTAC
AAAGATTGCACAAGATGGGCATACCATACGAAGAAATTGCCGTTCTGATGCGCACACGTG
CTTTAACCGCGCGTGTGGAACGGGAATTTGCTACCAGGAATATACAATACCACATCATTG
GGGGTGTACCTTTCTTTGCTCGCCGTGAAATAAAAGACATTCTTGCTTATTTGAGGCTGA
GTAGAAACGCCATGGATCGAGTAAGTTTGAAACGCATATTGACTATGAAAAAGAGAGGAT
TTGGAACAGCGAGCCTGGAGAAACTGTTCAACTTTGCCGAAGAGAACAAGCTAACACTGT
TGGAAGCCATGAAAGCCGCAGTAGAGTCGCTCCTGTTTAAGAAGTTATCCATGAACGATT
ACTTAGAGAGCCTATATACCCTCATTCAAACAATTCAGGAAATTGCTGAGCCTTCTCAAG
CCATTTACCTTGTGATGGAACAGGAAAATCTCTTGGACCACTTTAGAAGCATCAGTAAGT
CTGAGGAAGAATACATCGAGCGAACAGAAAACGTAAAGCAATTAATCTCCATTGCCGAAG
AGAGCGCTGACATGGATGATTTTTTACAGCGATCCGCTTTGGGAACACGCGAAAACAACG
GTGGAGTAGAAGGTGTTGCTATTTCCACGGTTCACGGTGTAAAAGGGTTGGAGTTCCAAG
CTGTCATCTTGTATTACGTTACTGATGGGTTCTTCCCCCACAGCTTGTCTGTGACCACAG
CCGAAAAAGAAGAAGAACGTCGTCTTCTTTATGTAGCCATGACGCGAGCCAAAGAGCATT
TAATTTTTTACGTTCCATATAAGCAACCTTGGGGGAATGGTTTTGAACAAATGGCAAGAC
CCTCACCTTTCCTGCGCTCCATTCCAAAAGAACTTTGGGATGGAAAACCTAACGAAATAG
AATCGCTATACGCTCCCTATTCACCTCAGCAAAAGTGGTCGGAATAAACCTTATTATTCC
TAATCTTCTTGTAAATGTTCCACGTGGAACATTTCTTTGAAGTCCAGCTTCATCATTACT
TCTTTCCTACTAATGACCAACTAGCAAGTTCATACAAAAAAAAGAGGAAGGAGCGTCTAC
GCTATCTCCTTCCCCCTAACCGAGTAAGCTTAATTCCTTGAGGACTCTTTAGTAACTGAT
TACCCGCCTGCAATGGGCGGTAGAAACACCACTGTGCAGCCTTCCTTCAAAGGCGCGTCT
GTGCCACCCAAAATGCTACTGTCTCTGCCATCTATAAGTATTCGAAGACCTTTTATGGCA
TCCATGGCGTTTCTATATTCTGGGCCGTATTTTTGTTCCAAAAGCTCTATCAAAGTCGCC
AACGTAGCCTCTGAGGGTACTTCCAAAGTTTCTTTCTCCTTTAATGTAGCTTCCCTCAGA
TGGCCAAAATACAGCACATTTACCAGCATGGTAGCCTCACTGAGCTGCATAATCCAGAGT
AAAGTCTAGTCCAAGCTCACGAAGCTTTTCTGCCTTCGGAATCCCGGTCACCTTGTCCCA
ACCGCGTGCCTCGTAGTATTGGTCAAGTAGCTCATCTTGCTCAAACACCTGACCAGCGGA
AGGACCATAGGGCAGAGGATCTTTCACAATACGCTCTGGCATTCTATCGTCTTCCCTGGT
AAAGCCTTCACGAGCATTAAACATGCGCTCCAAGTTTACTATGCGCTCCCCTACTACCCA
CATGTAGTTTGGATCAGCAAATTCTTCCACTCCCGTAGCGCCATACAAAAGTTGGCTGAA
GATGTCAGGACCCGTCATCAAAGATGCGAATGTGCAAAGGATACCCGTCTCAGTAAATGC
TGCCCAGTCCTGGTTAAACTTAGTTATTTCTCCCTTTCCTTCCACAGCAAAGCGATCCAC
AGGATGTGGTATGGGAACGCCAAATAGCTCCTGAGAACCGTAGCCATAGTTATGGTCAGC
ACCCAACGGCGACGTAGCCAAGTTCAAGCCGTGTGCTTTGGCCCCTCTGGGGTCATAGGC
CGGTAACTCCAGCCCTTTGACTTGAATGGCATAATACTCTGAGCCTTGATTATACTTCTC
TGCCATACGTTTTGTCCCTTCAGCCAACACGTTGCCGAAACCTTCTCTACGAGCGATCAT
TTCGATAAGTCTCGGAACAGGTTCGATGTTCCCATAGACAAGTTCTAAACCGTCAGTATC
CTCTTTTGTTATTATGCCTTTTTCGTAGAGCTCATACGCAAAACCGATGCTCTGTCCTGC
AGAAATCGTATCCATCCCGAGATCATCACAAAGTCTGTCTGCCAAGACAGTGAGACCTAT
TTCTGCCTTTCCAATGGGGCCAGAAAAAGACCAAAGTGTTTCATACTCGGGGCCCTCACT
CCACACACCTTTGTAAGGCCCGTCCCAAACTTTGGTTATTTGGCTGCAGCGTATCATGCA
GTTCTGACAGCCCATCTTACGCACACGGAGCTTGTTGAACTCTGAAGCCTGTAGTTTCTC
CCATTCAGGTCCTGGTGCTTCCCTAAAGTTTTTCCAAGGATACATGCCCAGCACTGCCGT
AAGTTCAGATGCCTGCGTACCCGTGGTGTGCATCATCTCGTACATGGGATTACCTTTATA
AGCGCCGACTTGAGCCTTCAAAGCTTGCTGGAACGCTTCGTTATTAGCTATGGGAACTTT
TTGATGGCCCCTCACAGCCACGCCTTTCAGGTTTTTGGAGCCCATCACAGCTCCGCCGCC
TCCACGTGCTGCCGCACGTCGGTCGCTGAAAACCCCCGCATACTTGACCAGATTCTCACC
TGCGGGTCCAATGGCAGCTACACGCACATAAGGATCATTGAGTTCTTCACGGATCAATTG
CTCGGTGTCGGCTAGCCCCAAACCCCACAAGTAAGAAGCATCTTTGAACTCAACTTTGTC
ATCATGAATCCACAGATACACAGGTTTTTCTGATTTCCCTTTTATGATGATAGCGTCGTA
ACCAGCAAATTTCATTTCAGGAGCAAAGAAACCACCACCTGATGACTGAAAATAGCCGCC
TGTTTGTGGTGACTTGAAGTAAATCTCGAAACGAGCGCATGATTGAGCTCCAGTAGCAGC
TAAAGGCCCTGCAATGAAGATGATTTCATTTTCTTCGCCCAGAGGGTCAATACCAGGCTT
TAGGTCGTCATAAAGAAACTTGGCTCCAAAACCCCTTCCTCCAATGTAATCACGGACAAG
TTTTTCATCCAACTCCTCAGTCGTCCACGTTCTGTTGGACAGGTCCACACGCAGGATGCG
GTTCATATAACCTCCCTGCATCAGACATCGCCTCCCAAATATATAGTGTATTTTAGAATT
GTATCATAATTGAAACATTATGACGAACAATTATGCAGTGCGGGAAATGCTGAAGTGCTT
TTAACATACTTAATTGCAGACAAGGGAGACCTTATTAGCTCTCCCTTGTCGTGAATAATG
TTACATTTACTTGTTACATAAAGTTAAACTTTTCAATTTTTAGGGCTGGTGCTGTGAAAG
ATCCAAACTCTTCTCCAACCATCATGAGCTCGGAGCCAATATCTGTGGTATTTTGAAGTG
CCTCCACAAAGCTTTGCAGGAATCTTGTATTGTTAAGTGCTTTGGTGACCTTCCCATCCT
CGATGAGGAAGGTGCCATTTCTCGTTATACCCGTAGCAAGAACAGTCAAAGGATCCAAAT
AACTTCTCACGTAGTTGAGCATGGTGACGATTATGCCATGTTCTGTTTCCGCTATGAGTT
GGTCCATGGACTTTTGTCCTGGGAGCATAATCACGTTGAGTGGTATGGGTGAGTAACTCA
TAGCTTCAGGTGGCAGAGCATGTCCAGTATTTGGATGGTTCAGTATTTTCGCAAAGCGGC
TGTCAAAGACCACATCTTTGGCTTCTCCGCCTTCTATGAACTGGACAGGCTTCTTAAGGT
ATCCCTCAAAGTCCATAGGCAAGCGGAGTGCTGTGAGATCATCTAAGCCCCAGTCATAAA
TGGTCATAAACTTGGGGAATAACTGTTCACCACGATGCTGCCAGATGTAACTGTGGCCCT
GATAAGCTGCCCTGGCATTAAAGCTGAAGCTGGCCATCTCACCAAGCAGCGTCCCAACAG
CGAGAGGCTCTAAGATGACCGTGTATTTGCCAGGTTCCAATGGCTCGGGATGCTGGCTAT
CTAAACATTTCTGCAAGGCTTTTTCAGCAAGCTGCTCCCAGATAAAGTTACCTGGATTGT
TGAACTGACCAATTTGATAACCGCTCCCCTGCCCCTTCATGTACATGGCTTTTACTAACC
CCACACTGCCTTCCCACTGCAGGTGTGTTCCAGCGCTGTTTCTTATGATGACTTTTTCTC
TTGTGGCATTCAGCACACCAAAAGCGTCAGCCTGTGCTTTCTCGCCTCTTTCTATCATGT
TTGCTACTATGCGTGCCCTTTCGTCGTGAGCTTCTATCAAATCCTCCACAAACCGCGATT
TCATATCAAACTGCTGCTCACCTGTCTCAGCAAGCTCCAGTGTACTTTCTCCGGAAGAAA
GCTCAGCATTTTGTAGAGCTTTATTCAGAAGAGCATCGGCTTCCTCAGGTTTCAGCGAGC
TGGTTCCAGCAATACCTACCTTTTTGTCCTTTTCCACCACCACTGTCACGTTCAATGTTT
CTTGTCGAACGTGCTGGTGTATGCGATTTACTGCAAAGCGCGTAAGCAGATTCTCTTCTG
CTTGCGCCACAACAAGCGTCTTATCGGCTTTGCCGTTGTTAACAAGTTTTTCTACCATAT
GGCTTAAAGCGTCATCCATCATCATTCGTTGCCACCTACCTTTATGTTCTTAAACAGCGC
AGGAGCTGTGCCGTGTGCCACACGCATGACCTGTCCAGGTTCTCCCTTGCCGCAGTTCGG
TAAGCCCCAAACACGCCACTCCTGAGGACCAGCTACTGCCACCAGGCTGTTCCAGAACTC
CGGCGTTATACCCCAGTAAGATGGGTTTTTGTAAAGCCTGCCCTTCTTACCATTCTTGAT
TTCCCATGCTGCTTCAGACCCAAAGTGGAAATTCAAGCGCTTGTCATCGATGGACCAGTT
TTTATTTATGTCAAACACGAAACCTTCGCCAGCCATGTCCATGAGTTCTTCTAACGTTTT
ATCTCCGGGCAATAGGTTCACATTGGTCATACGAACAATGGGCAAGGACCACCAGCCGTC
ACCCCTACTGGCACCAGAAGAACTATGCCCAATCTGAGCAGAGGTCTCCCTGTCGCTCAA
GTAATCCACCAGTAGGCCTTCCTTGATAAGGTAAACCTGATGGGCCGGCGTTCCTTCATC
ATCCCAACCAAAACTGCCTAGGCCATAAGGAAGTGTTGGATCGCTGGTTATGTTCATGGC
TGGACTGCCATATTGAAGCTTGCCCAGGTTATCCAGAGTTGCAAAGGATGTGCCTGCGTA
AGATGCCTCATAACCCAACACGCGGTCCAATTCCGTGGCATGACCCACAGATTCATGTAC
TTGGAGTGAGAGTTGTGGGCCCAATATGATGATGTTTGCTACGCCCTGGGGTAAATTTGG
TGCTGTTAAAAGTGCCACGGCCAGGTCAGCCACTTCTTCAGCGTGATGTACAAAATCCAT
CTCTTCAATGAACTCCCAGCCAGCTTTACGAAAATCGCCAAAAGAATTGGGATAACTCTT
TACTTGCATTTGTGTGCCTTCCATGGCAGTACACTGAATTTGCCCGCCTGACTCTACATA
ATGTTGAGTCACATAAGAGCCTTCAGAGCTGAAAAACTCCTTTTCCTCTTCCCAAAACTG
CAAAAAATGCTCGCGGTGCTTCAATTGCGGCTTTGTAGCCATAACCTTGTCAGCCTCTAA
CAGCAAGCTGACTTTTTTATCTAGTGGAACCGTAAAAGGGTCAATCTCCATGGGGCCTTC
GTAATGTCCACTTACTGGGGGCTGATGTAGCCACTCAATTTTTTTCTTGTTTACGTTGGC
AGAAGCCCGTGCAATGCCCACTGCATCAGAAACAACCTTCTCAGGCTTGTCAAAATCATA
ACTGGCTGCAAAACCAAAGGAACCGTCTACCAGCACCCTAAGGTTGTAACCTTCTGTTTC
TTCCAACCCTACTTGCTCCAACTTTCCGTCGCGGACGAAAATGTTTTCAGTTCTTCTGCG
TACCCTTCTGGCATCAGCGTAACTTGCTCCTTGGTCTAAAGCTTTCTGCACTAAACCTTC
TAGGAAATCTTTCAATTGAAACCCACCTCCTTATATACACAGCTATTATATACACGGTTT
ACCTTCGAAAAAACGTTTTTCTAAGAAACCCAAAAAACATGTTTCACCTTTGTTTACAAC
AATTCTTTCTCGAAATGTTCCACGTGGAACATGGAAAAGGGTGTTGGAACTTTTTTGTGG
GTTTTCCACAGAGCCCTGTGGAAAATGTGGATAACTTTTTAGTAAGCTGTGGATATGTGA
TAGAATTTTCCACAGGAGGTGTGGAGAACATGGACCCGAAAGAGCTTTGGAAAAGGTTTT
TGCTGGAAATCCAGAAGTACGTAAGCAAACCGGCTTTCGAGATGTGGTTTAAAGACAGTG
CCATAGACAGTCTAAGCGAAGACAAAGTTACCATTTCTGTATCGTCTGATACTGCAAAGG
ACTACATCGAAGAGAACTACATGCCCATAGTAAAAGAAGCATTGAGGCGCATTACGGGCA
TGGCTTTAGAAGTAGAAGTAATTGTTCAGAAAAAGAATACCCCTGATGTTTTCTCAGATA
ACCCGGTAAAAAAAGGTAAGCCAAAATCCCTCATTAGGCTGAATCCACGATATACCTTTG
ACGAGTTCGTGGTAGGAGATTCCAACAGACTTGCCTATGCTGGAGCCAGAGCAGTGGCAG
AAAACCCCGGAAAGAGATTCAACCCATTGTTCATATGGGGAGGCGTTGGGCTGGGCAAAA
CACACCTTTTGCATGCCATAGGTAACTACCTCCTTCAACAGCAGGAACCGGACATGCAAG
TACTGTACATCACCGCTGAAGAGTTCACCAACGAGATGGTGGAAAGTATTAAAAAGAATA
GCCCAGAAGATTTTCGCGCCCACTACAGGACAGTGGACGTCTTGCTCATAGACGATATAC
AGTTCATTGCAGGCAAGGAAGCTACTCAGACTGAATTCTTCCACACGTTCAACACCTTGT
ATCAGGCTGGAAAACAAATTGTCATAACCAGCGATCATCCACCGCAAGAGCTAACGCTGC
TAGAAGACAGGCTCAGGAGCCGCTTCCAACAAGGACTTACCGTGGACATACAAAGACCAG
ACTTTGAAACCCGCGTTGCCATACTGGAGCGGAAAGCACAGAAAGAAGGACTTGACGTAC
CCAGTGAAGTTATAGAATTCATAGCTCACGCCGTGGCCACAAACATAAGAGAACTAGAAG
GTGCTTTAACTAAGGTAACTGCATTAGCCACTTTGCAGAATGTACCGATGACCTTGGGAC
TAGCAAAGCAAGCCTTGGGCGATGTGAATACCAACCAAAGCGCTGTTTTAAATGCACAAA
CCATAGCTGAGCAGGTAGCGTCCTATTTTGGCATGACCTTAGAAGACCTTAAGTCCAGTA
AAAGAAACCAGGATTTAGTTATGCCAAGACAAATTGCCATGTATCTTATTCGCCAATACA
CCGATATGTCATATCCAGAAATTGCAGCTTTTTTCAACAAGAAGGACCACACTACTGTCA
TGTATGCCATAACCAAAATAAAAGATGCACAGCTTAACAATGTTTCCATCAGGCATTACG
TTAACGATATAAAGAAAAGACTTAACTTGTTGTAACTCTGCTTCGAAAAAGTATCTTGTG
AATAAGACTATTCACCTTGTGGATCAACAAAAGAAAAACTGGGGATGCTGTGGATAAGTT
TTTATGATTCCATTTTCAGGTGCATACTGTGGAAAATAGTCCACAGGTTTTCCACAGTAT
GCACACCCTTTATACGCACGTTTCGTTAGAGTTTTCCACAATGTACACAGTAATACTACG
ACGACGGGATTATTTTTCCATAATTAAAACACATAGTAGCCGTCATAGAACATCGGAAAA
GTACAAGAAAAATATTAGCCCAGAGCCACGTCCAGAATCATCATAATTACAAAACCAATG
GCTACTCCAATAGTGCTCACATTTGAATGTGGCCCAGTCTGTGATTCAGGAATAAGCTCT
TCTACTACCACATAGATCATTGCACCAGCGGCAAAGGCAAGAAGATAAGGGAGTATGCTT
ACCACCACATTGGTTAAAAGCAAAGTAATAACAGCGGCAACAGGTTCTACTATACCTGAG
AGAATCCCATAAATGACAGATTTGCTTAAGGGTAGCCCTTCTGCTCTCAAAGGGAGAGAT
ATGATTGCCCCTTCTGGTATGTTCTGAAGAGCAATGCCCAGTGAAAGAACATACGCCGCA
GCGAAGCTGGTCTGTGCGGAACCTTGCAAAGCACTGGCGAAAAGAACACCTACAGCCATA
CCTTCAGGAATGTTGTGCAAAGTAACAGCAAGTACAAGCATGGTAACCCGCTGTAAATTA
GACCGAGGCCCCTCCGGAGACTGCTGATCAAGGTGGAGGTGAGGGATCACATTGTCAAGA
AAAAGCAGAAAAAAGATGCCAAACAAAAAGCCCACAGCTGCTGGTAGCCAAGCAAATCTA
CCAAATTGTTCAGACATTTCAATAGAGGGTAGGAGCAAAGACCAAACTGATGCGGCAATC
ATCACACCAGCAGAAAACCCTAAGAGAAAGTTCTGAAGAGATGGTTTGGGTTCTTTTTTC
ATTAGTAGCACCGAAAGGGCGCCAGCTGAGGTCCCAATAAAAGGGATCAATATGCCCAAA
GCTATAGTCCAAGGGATTGACAGAATGCATCAGCCTCCTTCCACTAGTTATTAATGATTA
TAAGCAACGCTTAATGGTTCTCCAGCCATGAGCAAAAAGCAGAACTACTTTGCATCTGGT
TAAAGCAAAATCAGAGTAAGCTAACTGCATAGTTCCCACTGTGAAGTAGGATGGCAGCTT
TTAGTGTTTGTGATAAAATTGTAATATATATAAAGAGGTATAGATAAAACCACAGGAATT
AAGATATATTGAAGGCGCTCTGGAAGAATAAATTAGCGGGGAGGTACACACGTTATGCCA
ATAATACTACGTAAAGAAGAGCTTATTCAATCCTTAGAAGCGGTCCTCAGGCATGTTCCA
AAGAAAACCACTCAACCGGTTTTGTACAATATTCTGCTGGAAGCCACTGATACCGCTCTA
AAGATAACTGGTACCGACATGAAAAGTGCATTGTCCTACAAAATAGCATTGGAAGCAGCG
GAAGAACTTCGTACTACGGTACCTGCAAAGTTTTTCTCTGACTTTGTAAAGAAAGCCCCA
GGATCTGAAGTACAGTTGGAAGTGGGTGAGAATTATCTATCCATTTCCTCTGGTAGCGCT
TCCCTAAAGCTTTCTACCCTGCCGCCAGAGGAGTATCCAGAGCTCGAAGTTTTGCAGGGA
AACACTTTTACCGTGGATGCTGCTACTCTTAAAAAGGCTGTTGATGCCGTGAAAAAGAAC
GTCTCCAAAGGCGAGCTAAGGAATCCAGTGTTGGAGGGCATTCTCCTGGATGGATCAGAG
GGTATGCTCATTGCAGTGGGAACAGATGGCCACAGGTTGGCTGCCTGTAAAACAGACTTA
CAGGTCACCGAAACAGCTTGTTTGCCTGCTGATGTGCTTAGCGATGTTTGTGATACGTTG
GTAAATACGGGTAGCACAGCCTATATAACCTTTGGTGACGGCGAAGTTGCTTTCGAAAAC
GATGTCATTTATGCGGTAATACGTACTTTAGAAGGCCAATTTCCGCCCTGGAGAAGTGTT
ATTCCAAAAACCGTCGAAACCACAGTGAGACTCTCCAAGAAGACCATGGGAGATGTACTG
GATCGTGCAGGTATGCTTGCGAAAACCTATGACGATGCTGTGCGTCTAACACTAGAAGAT
GGAAGTTTAACCATATCGGCTGAGGTCCCCGAGCTCGGTTCCTTCGTGGAGAGTATTCCT
GTAGATAAAGAGGGACCTGATTTAAAAATAGCTTGCAATTATGCTTATTTACAGGATGTG
CTTTCTGGCATCGACGAAGACAATGTTGTATTTGGACTAACCAGCCCACTGCATCCCATA
GTAATCAGGCCGGTGGAGTCTGAAAACTATGTGGGGTTGGTTATGCCTATGAAACTGTGA
TTGAGTAGGGAAGCTATCGTCATCATGATTGAGCTGCAGCAGTTTCTAAAAATTGTTCTA
AATGTAACTGGAGGCGAAGCAAAGCACATTATCCAAGATGGCTTGGTTTGCGTAAATGGC
GTCGTAGAAACTCGCCGTTCACGGAAGCTCGCTCAGGAAGATGTAGTGGAAGTAAATTTG
GAAGAGGTAGCTGGTGAAAAATTCAAGGTGTCTGATTTCATAAAAGGACAGTAGAAAGCG
TTTAGAATCCATGGCAGAGCGTAGGGTTCACTCATCTTTGGGTGAACCCTACGTTTTTAT
CGCCTATTAACAAGTGCAAAAACTTAAAGCTTACCACCTAATTGCTTGGTTGTTTACCAA
TCAAACCGAAACAGTGTATCATATATAATATCGTTTTGCAAAGCAAAATATTTTACATAT
AAACCGTTTCTAATATGACCTTGCAAAAGATCATAAAAGATTATTTGTGACTATCAAGGA
GGTGCTCGACGATTGGATAAACCGGAATACGTTGTGCCTCAAGAAAATTCAGGGGACTGC
AACAACACAATCACAACTGATGCAGAGGTGCCAACTAAGACCACGTCAGACGGTATTTCC
ATTGAGGAGCTTATCAAAGACCCAAAACTCATAAACAAGCGTGTTTGGCAGCTTGCTTGG
CCTGCCATGGTGGAACTTTTACTTAGTACGTTGTTTAGTATGGTGGACATGATCATGGTG
GGGCGTATAAGCTACCAAGCTCTCACTGCGGTAGGGCTTACAAACCATCCTACCATGCTT
GCTTTAGCTGTTTTCCAAGCATTAAACGTGGGTAGCACCGCTTTAGTGGCTCGTTTTATA
GGTTCTGGAGATATTAAGAATGCCAAAGCCACAGTACGCCAATCGATGGTGCTGGTAACC
ATACTGGGGATAGTAGTTTCAATTGCCGGTTATTTGCTTTCCCCAGCCATTATAACGTTT
ATGAGAGCTGAACCAGACGTGTACCCCATGAGCGTGACCTATTTGCAAATTGTCTCTTTG
GGGTGGTTATTCACGACAATTTCTTTGAATGTGGGGGCAATCCTTAGAGGTAGCGGCGAC
ACCATGACGCCCATGCGGTATAACCTTTTGTCAAACTTGCTTAACGTGGTCGGCAACTAC
GTATTAATTTTCGGGAAATTTGGATTTCCTGCTATGGGCGTGGCAGGGGCAGCGTTATCC
ACTACACTGTGCCGTGGGGTTGCTGCTTTTCTTGCCCTTCGTGCCATATTCAACAAGAAC
CGCAACATTGGTGTGTCGTTAAAAGACGACTACCGCATTGACAAGAATCTCTTAGAGCGT
TTAATCAGTATTGGCTTACCCTCAGCCATGGAGCAGTTCCTGCTAAGGCTGGGGCAGGTG
TTTTTCTCCCGTGCCGTAGCAGGGTTGGGAACGGCTGTTTATGCGGCACACCAAACAGCA
ATCAATATCTCTTCTTTGACTTTTACGCCAGGCCAGGCTTTTGGTATGGCAGCTACCACC
ATGGTGGGGCAGAGCTTGGGTGCTAAACACCCAGATGTGGCAGAAAAAGCAGGCCTTGTC
GCTAGAAGGATGGGGCTCATAATTGCTTTGGCCATTGCCATTGTCCTGTTCTTCTTTGGA
TACGATGTTGCTCTGCTTTACGTTGATGACCCTGAGGTAGCTCGTGCAGCTGCCAATGCC
TTAAAGATCCTTGCCATTATGCAGCCTATGCAGTCAACACAGTTTATTTTAGCTGGAGCC
CTTCGTGGTGCTGGAGATACACGTTGGCCGCTTTATTCTACTGCAATAGGCATTTGGGGT
ATCAGGGTTGTACTGGTGCACGTGTTCATTGCCATGGGCATGGGGCTCATGGGTGCTTGG
GTTGCACAGCTCTGTGACCAAGCTTTTCGAGCCGTGTTCATTTACACTAGATACAAATCG
GGTGCTTGGAAGCACTCAAAAGTATGAAGAATTAGTTAGATAAAGTCAAGCCGAGAGGAT
GTACATTAACTTAATGTTATTAACATAACATATACTTCCCTTAAAGTGTGGTATAAATTT
CTTAGAAAACGCTTGGAGGGAGGTTGAATTGTTATGAAAAAAACTTTAAGCATGTTAGTA
ATGGTTGCGCTACTTCTGGGCTTCGCTACGGTGTTGCCAACCACTGCTCAAACCAACAAA
CTTCTAGAATTGTACATAGGAGATACCACTGCTTATGTAAACGCTGCTTCAGTGAAGTTG
GATTCACCACCAGTCATACAGAATTCTAGAACCTTGGTTCCTGTAAGGTTCATCAGTGAA
CAGATGGGAGCAAAGGTCACTTGGAACGATGTAAAACGTCAAGTAACCATTGCACAGGGA
ACCAAGACCATCATTTTAACTATCAATTCCAATAAGGTCCTTGTTAACGGCAAAACAGTA
ACCATTGATGTGCCAGCGAAGATCATCAATAGCCGAACCATGGTTCCTGTAAGATTTGTA
TCAGAGCAGTTGGGTTACAAGGTGAAGTGGGATCCTGTTAGCTACCGTGTACTTGTTTCC
AACTTCGACACTGCCATGCCGGTGAACAAGAATGTAAAAGGCACAATTACCGTGTGGCAT
GGCTGGGGCTTGGGAACTGCAGAGGCTGATGCATTGGACAAAATCATTGCTGAGTTCCAG
AAAGCTTATCCAAATGTAATAGTGAACCAAGTTCCAGTGGACTTCAACAACCTACAGAAC
AAGTTCCTTACTGCTGCTCCTCAGGGACAAGGCCCCGATATTGTCATCGGACCTCACGAC
TGGTTAGGGCAGTTTGCCAAGGCTGGACTTATCGATCCGATCAGCATTTCAGAACTGGTG
CTCAGAGCTAACTACCTTACCACGGCCGTGAATGGTGTTTCCTATGCTGGCAAGGTTTAC
GGTTTACCTGAGTCAGTAAAGTCTGACGCATTGTTCTACAACAAAGACTTTGTTAAAACA
TTGCCTACATCCATAAACGATCTACTTAATGCACATCAAAAGTACCCCGTACCAGGAGGA
AGCCCATTAGTCTTTAATGCTGGCGATTTCTACCATGAAAGTTGGCTGCACTTTGGCATG
GGCGGAGGAGTGTTCAACGGCACTAATTACAAGGATGTTTCTCCGATAAAGAATGCCGGT
GCAGTTAAAGCATTCCAGGCATTGGTGGATATGAAAAACAAGAGTGTCATGCCGTCGTCG
TTACCTGATTACGGCACATCCATGAGCTTATTCACCAACAACAAGGCAGCTTTCTTTATT
ACAGGACCGTGGGAGTACGCTAACCTGAAGAAGGCACTAGGTGACAAAATGGGCGTTATG
GTCATACCGGGTGGTAAGCCATTCGTAACCATTGAGTCTACAATGCTTTCCAAGTACGCT
AAGAATAAACCGGCGGCACTAGAGTTTATGAAGTTCTTCACGGGAGCCACTCTGGGACAA
TCTAACTTTGATGCTGCAGCTTACCTGGGTAAGCAGATAGGCCATGTGCCAGCAGCAGTA
AATGCTTACAGCGACACTTCAATTGCCAATGACCCCATCATAAAGGTATTCTCAGCGCAG
GCTGCGAAAGGTGTACCCATACCCAATGCACCTGAGATGGCGTCTGTTTGGTCTGCTATG
AACCAAATACTGCCCACAGTGTATCAGGGCAAACTCAGTCCACAAGAAGCTGCTAACCAA
GCTTACCAGCAGATAACGGAACAAATAGGTAAGTAGTATTGTCAATGACAAAAGGTGTGC
AGGGCGACAAGAATCACATTGCAAGTTGTAGTGGTCGCCCTGCACACACGTCAAGAGTGA
AATGGACCATTTTGCTGATGAGATAAGAATATAAGAGAGAGGAAGACTGGACATGAGTAA
AGTCAGAGAATGGCTCACCGCATATGGCTTTATAGCACCCGCCATGATAGCGATTATGCT
CGTATCTGTTTATCCGCTGCTGTTTGGTGTTTCCATTGCTTTCACCGACATGTCCGTGTT
CAACTACTTGTCACAAGAGTATAAGTTCATCGGTTTTTCTAACTTTTCAAACATGCTTCA
TGACCCGGAGATATGGATTCTCACCTACAGGACTATTATTTGGACCGTCATTAACGTGTT
TCTGCACGTTTCATTGGGTATTGTTTTTGCTATGCTCCTATCTAAACCCTGGCTGAAGCT
AAAACCAATTTTCCGTCTCATACTCATACTTCCTTGGGCAATTCCTTCTTTTATATCCAT
ACAGGTGTGGCACGCCATGTTCAACGAGCAGTTTGGAGCTCTGAATCAGCTACTTCAAAT
GGTAGGCTTAAACCCTATTCCGTGGCTCAGCAACCCTACTTGGGCTTTCGTGGCGGTAGT
GCTCACCAACGTGTGGTTGGGTGTGCCCTTCATGATGCTTATTGCTTTAGGTGGTCTAAA
CTCCATCCCAGAAGAGATTCAAGAAGCGGCTTACGTTGATGGAGCGTCTCCTTGGCAGAC
CACACGCTATATAACTTTACCTTTGCTTCTTCGTACCATGGTGCCAGCTATTGTCCTAGG
AATAATCTGGACTTTCAATAAGTTTGATGTGATTTACCTTATAACCCAGGGAGGTCCTCA
AACTGTGGTCAACTTGGCTGGTCAGCAAAAGGTTATGGGAGCTACTGACCTGCTTATAAC
CAAGATTTACAAGACAGCGTTCCAGTATCCAAACTCCTGGGGTATGGCTGCCGCTATGGG
TTATTTGGTCTTTTTGGTGCTCCTGCTATTGTCCTTGCTGAATCTGCAAATACAGAACCT
GGTGAAGGAGTGATGCGCTGTGGCTTTGAAGCAGAAACCATCACGGTTTGAAGTATTTTA
CACATACGCACTTATCATCGTTGCATGCATTGCCGTGCTGTTTCCCATTTACTGGATCTT
CACTACTTCACTAAGGCCCTTTGACATTCTTGCTACGCCAAAACTAGAGCTCTGGCCGGA
GGGTGCTACCCTTTCGAACTACATAAACATTTTTAAAGACCAGAATTTTTACACAGCTTT
CATAAATTCCATAAAAATATCAGTCGTTGCTACGCTACTTGGGGTGATTCTGGCAACGTT
GGCTGCTTACGCTTTTAGTCGCTTTGAGTTTCCGGGCAAAGGACCTTTCTACTACTACTA
CATCATTTCGCAAATGTTTCCCAGTGTGGTGGGCTTAATACCACTCTTTGTTATCTTTCT
TAGGATTGGCTTGCTCAGTGAAGAACCGTTTTTGGGTATCCCTAAGGTGCACTGGGCACT
CATAATAATCTATGGAGCTGGAGGCTTAGCTTTCTCGGTTTGGAATATGAAAGGGTTTTT
TGACGCCATACCCAAAGAGTTGGATGAAGCTGCCATGATTGATGGGGCTGGCTCCTTCAC
GATTTTTTGGAGAATCATCTTACCGCTGGCCACTCCTGGCATCGCTATAACGGCGTTGTT
TATTTTCATGGGAGCTTGGCTGGAGTTCGTTACCGCCATGACATTCCTGAGTAATCCGAA
GCTTTACACTTTGCCTCTGTGGATCAACTTATCCATTACTAATCCTTTTGGTATACCGTG
GGCTAAATTTGCCGCAGCATCTTTAGTTATTGCTGTGCCTGTAACACTTTTGTTCTTGTT
CTTGCAGCGGTACCTGCTCAGTGGATTACTCAGAGGTGCTATTAAGTAGTTGAGTAAATA
TCAGAAAGAAATGGGTAAAAAAATAAAAACAAGAGCTATCAATGTACACGTGAAACGTGA
AATATTGCGAGGAGGTGGAACGCAGTGACAGCGAAGAAGTTTGTAAGTTTATTGGTGGCT
GTGGTACTGTGCCTGGCGCTGATGCCAGTAGGGCTAGTTAGAGCACAGGAAGAGCCAGTT
TTGACTGTAGGTGACCACAGCGTGCCGTTTCTTTACCGTGACGGCTACTATGTGGCCAGC
GCCACGGTAACACCTGAGGTTAAGAAGTTCACAGCTAGTGGGGGAACTCTACCCGCCCAC
GAGCAGGAGATTTCTGTTGTAGGAGAGAGGCTGTTAGTTGTGAATTATCACGATGGTGCA
TTTAACTACAAGCTATTGCCGCTTAAGAGTGATGGTGTGGTCCTGGAAGATGTGAAACTA
ATACGTTATCCTGAAGGCGCCGTACCAGCAGGAACCGAAGTTACTTTCTATGTTTACACT
CCACGCAGGGATGTAAGCAAAGTGGTCCTTACCTTGACTGATAGAGGGCTCAGTGACGAC
CAAGCACCTACCAGTGGAAAGCCAAAAGCTGTAAAGGACATTGAGCTTACAAAAGTAGCA
GAAAGCAATGATGGATTTTACGACGTTTGGAGCTATAAGTTCACGCCTGAGGAAGTAACT
TGGTACCAGTACGTGGCATATGCTTACGACGGTTCTAAGAAGCGTCAAGTGGGTGAAGGC
AGGCTGACCGTTTACGATCCTGACTTTACAACACCGGATTGGCTTAAGAATGCCGTCATT
TACCAAATATTCCCCGATAGGTTCAAAAACGGTAATCCGGAAAATGACGTAACTGAAGAA
GGGCAGAAGTTTACCTTCCATGATGACTATTTTGATGAGGATTTTACTTTGCCAGGAGAT
TACATGGGACAGCTCATACAAGGTGCAAATTGGGCGGATCCTGTGACCTCTTGGGCAACA
GTGACCATGACTGATGGAAGCAAGAAATGCGGTTACGTTGACTCTTACCGGTTTTACGGT
GGCGATTTAGAGGGCATTATTGAAGAGCTGGATTACCTAAAGAGCTTAGGGGTTACAGCT
ATTTATCTGAACCCCATTTTCCCGTCAGAAACCACTCACAGGTACGATCCAGCCAGCTAC
TTTGGAGTGGATCCACGCTTAGGCGACGCAGAGACCTTTAAGAAGCTTACTGAAGAAGCA
GCTAAGCGTGGCATAAAAATCATAAACGACATCACACCTGATCACAGCGGAGACGATTCC
CTGTACTTTGATGTGAAAGGTGCCTACAGCACTGTTGGTGCACATGAAAGTCAGGAATCT
CCTTTCTTTGATTGGTACACGTTCACTGAGTGGCCCGATAAGTGGCAGGGTTGGGCAGGA
TTCAGTGCCATGCCCATCATCAACGTGCTCAATCCCAAGGTGCAGGAGTTCTTCCTAACT
GGTGAAAAGAATGTCATGAAGTATTGGCATGAACTGGGTAGCTCTGGATGGCGTGTGGAC
GTAGCCATGCAAGTGCCTATGGGCTTTACCAGACAGATGCGTAAGGCCTTGAAAGCATTG
GACCCCGATAACGTCATGATTGCCGAGGTTTGGGATCATTACGACCAAGTAATTCCCATG
GTGCTTGGCGATTCCTTTGACAGTGCCATGAACTACAGGGTCAGGTCTTTACTCATAGGC
GACTGGGATAACGACCATGCTGGAACAAATCCGAAGTTCCAGGGATTTTTCCTGAAAAAG
GAAATGACTCAAGAGGATTTCTGGCAAAACTACCTGCAGATGAAGAATGATTATCCCAGA
GAAGCTTTCTACGCCATGATGAACCTGGTGGACAGCCACGATGCAGCCAGACCGCTGTAC
TACTTAACAAACACCTGGGATGACAAGGCAAAAGATGCAATGAAGGCACTATCATTCTTC
CTCTATACCATACCCGGAGCACCTACCACCTTCTACGGTGACGAGGCTGGAGCCACCAAC
GAAGGGGAGTTTGGTTGCAATAAGGACAGACCCATAACCGATGATCCATTCATGAGGGTG
CCCTTCCCATGGGGTAAGGAAGATACTAACCTTCAGGAGTGGTACAAGAACCTAGGTGCA
GTGAGAAATGAGTACTCCTTCCTAAGAACTGGAGAAATACAGCCACTTGCGGTGGAAGGC
AGCGACCGAGTAATCGCTTATCTGCGCTATGACGAGAACGGAACAGCTTTGGCACTGTTT
AACGGTTCTGATGAAACCGCCACAGTGTCTGTTGATGTGGGCTACTACTTCAAAGAAGAT
GCCGCATTAAAGGGTGTCATAGGTGAGGACATGAAGCTTGAGGGTGGCATACTCACCCTT
ACGTTGAAGCCTTTTGAAACCCGGCTTGCAGTAACCACTGACAGCGTTAGCAAAGCTGAT
CAGATAGACCTTAAGGGCGCTGTTGATGGTCAGAAGGTTACCCTTACCTTTAGTGGCAAT
ACCGTAGTGGAAAAGCGCGACTTAACCACTGGTGAAGTAACCACACTGGAAGCAAAAGAC
GGTCTTGAAGATGTGGCTCGTGCTGGGCACAAGTACATTTACACTGTGTCCGTGTTAGAA
GATGGCCTTAAGGTAGCAGAAGGGACCTACACTGCTGAAATTGCAGGACAAGAAGAGGTT
GAGCCACCCATAGTGGCAGAAGAGGAAGAAGAACCCGAAGTTCCATCGGCAGTACTAACG
CCAGTAGTCATAGAGGACCCAGAAGGTGACGATTACGGACCTGGCTACTACACCTACCCA
ACAGACCCCGTGTTCAAAGACGGAGACTTTGACCTGTTGAAGTTTGAGCTTGGGTTATAC
GAAGGCAGTTACACAGCCACGTACACCGTAGGTAACTTAGATGATGCATGGGGTTCTACA
ATTGGACTAAGCAAAGCCACATACTTCTTGTTCATAGACAACAAAGCAGATGAAGGCACA
ACACAAGGTATAGAGGGGTTGAACATCAGTTTTGCAGAGAACTTCAAGTGGGACGTAGCA
TTGCAGATAGAAGGCTGGGAGAGCAAGGTATACAAGGTAAGCAGTGGAGAGATAAACGCA
GCTAATGCAGCGGATCTTGGTGTGGAGATAAAGGGCACAGAAGGGGCGCCAGGGCAAGTA
GTAGTGTATATACCGAAAGACGTAGTAGGGGAGCTAACAGCAGAAAGCAAGATAATGGTC
ATGGTAGCGGGGCAAGACGGATACGGAGTAAACAGGATAAGGCAAGTGACACCGGAAGCG
CAGCAGTGGAGGTTTGGAGGAGGTAATGAAGAAGGTACAGCACCAGCAGTCATAGATATG
ATCGTACCTGAGGGGATGAAGCAAGAAGAGATACTGGACTACAAGACCAAAGCAGTAGCC
ATACCTGGCGTGTCTTTGAAGCCTTGGATACAGGTACCCAGTGTAGCAGTGCTCACACCA
GTAGTCATAGAGGATCCAGAAGGTGACGACTATGGGCCTGGTTACTACACCTATCCAACA
GACCCAGTGTTCAAAGAAGGGGATTTTGACCTGCTGAAGTTTGAGTTTGGGCTTTACGAA
GGCAGTTATACAGCCACATACACCGTAGGCAACTTGGACAACGTATGGGCAAGTGGAAAC
GGGCTAAGCAAAGCTACATACTTCCTGTTCATAGACAACAAAGCAGACGAAGGTACAACG
CAGGGCATAGAAGGGTTGAACATCAGCTTTGCAGAGAACTTCAAGTGGGACATTGCATTC
CAGATAGAGGGTTGGGAGAGCAAGGTATACCAGGTAAGCAGTGGAGAGATAAGTGCAGCT
AACGCAGCAGACCTTAGTGTAGAGATAAAGGGCATAGAGGGAGCGCCAGGGCAAGTAGTA
GTGGACATACCGAAGGAAGTAGTAGGAGAGCTAACAGCAGACAGCAAGATCATGGTCATG
GTAGCGGGTCAAGATGGTTATGGAGTAAACAGGATACGGCAAGTGGCACCGGAGGCACAG
CAGTGGAGGTTTGGAGGAGGCAACGAAGCAGGCACAGCGCCAGCAGTGATCGACATGATC
GTGCCAGAAGGTATGAAGCAAGAAGAGATACTGGACTACAAGACAAAAGCAGTGACCATA
CCCGGTGTGTCTCTGAAGCCTTTCTTTGTGAGTGAGGGTGAGGAGCGCCTGACCATACTC
ACACCTCAGGACGGCGCTGTGTTTAACACCATGCAAGTGGACATCACGGTGAAGGCACTG
GATGCTAACCTGAAGCAGGTAACCATCGGTGAGAAGACCTTTGATGTGGTCGAAGGTGAA
AACACACTCACTGGCGTGGCTCTGCCCAATGAAGGTGAAAACGTCATTGAAATCAATGAC
ACCACAGGCAGGGTTCTGGCATCGGTCAAGGTGATCAGAGACACCGTTCCGCCGCAGATT
GAAATACTCAGCCCAGAGGAAAAGGACTTACTAACAGAGCGCTTGGTTGCTGTGACAGCA
AAGACGGAACCACGAGTAAAGGTTCAGCTGGAGCTTCTTGCTCCTGGTAATTTGGCAGCT
GACCCAGTGGTCACCAATGCCGATGCAGAAGGCAACGTGAAAGTTGACGCGGCTTTCAGG
GCTTTTGTTGGACTGAACATAATGAAGGTCACAGTTACTGATAGTGCTGGAAACAGCGCC
GTGGCTTACAGGCTATTTGCCTACGACAGGCCTCATACCGCAATACTGACGATTGGCTCA
AAGCAGATGGATGTGAACGTGGACACCTATGAACTGGACGTAGCACCATACATAAAGAAT
GGTTACACCATGGTTCCTCTGCGTTTTGTGGCAGAGGCATTTGGAGCAGAAGTGGGCTGG
GATGATGGGACGAAGACAGTTGACATAGACTTTGCAGGCCACCACATAAAGGTGGTCATA
GGTAGTGCTGAAGCTGTGGTAGACGATGAAACAGTAACCATGCCACTACCAGCAGAGATT
GTAAACAGCCGCACCATGGTACCAGTGCGCTTCATCAGTGAAGCTTTCGGCTTTACTGTA
AAGTGGGACGGTGCAGCAAGGACAGTGACCATAACGTACCCGTAAAATGCTTGCATAGGA
AGTGGCATTTGACGAAGCCAAAAGGGGCGCCCTTAAAGGGGTGCCCCTTTTTTTGAGTTT
GAACTTAGTTTGATGAAAATGCTTATATCAGCGTCAGTTCAGTGTTTCCAATGCGTCCAC
CAACTCCTTCAACGATGAACTGGTGGCTACAGTAATTTGCTCAATATTACCTTGGTCAGT
TAACTCAGCCAACTGAGGGTCCACAGGCAGTTCAACGCACACCTGAACGTTGAACTCCTG
TGCTGCTTCTGTGAGGGGCTTCTGGCCGAATATGGAAAATCGCTCCCCACAGTGAGGGCA
TGTGACATAACTCATGTTTTCCACCAAGCCCAGCACAGGCACTTGAAGCTGATTTGCCAT
GTGGTAGGCTTTCTTCACCACTGAACGTGCCATGTCTTGAGGTGAAGTTACCACTACCAC
CCCGTCCAAAGGAAGCATCTGCATCACTGTCAGAGGCACATCGCTGGTACCCGGGGGCAT
ATCCACCAGCAAGTAGTCCAGCTCTCCCCAGTCCACGTCAGTCCAGAACTGCTGAATAGC
TTTTGACAATAAAGGTCCACGCCATATGACTGCCATCTCAGGGTTCTCCATTACCAGTGC
TATGGACACTACTTTAATGCCAAACTGTGCCGTCTTCATGGGCTCAAGTAAGCCTTTCTC
TGTTACTTTCAAAAGTCCCTGCAAGCCAAACAGATAAGGAATGGATGCGCCTGTGAGGTC
TGCGTCCAGTATGCCCACCTTGTACCCTCTTTTGGCAAGTTCAACTGCCAGCAGTGCGGT
AACTGTGGACTTTCCCACGCCTCCCTTGCCACTTACCACGGCAATGACATGACTCATCTC
ACTGTCCTCACTTGGAGTTAGGCTATTGTCGGCTCCCAAAGGCATATTCCCTTTATTTTC
TGACATTGTTCTTTCTCCTCTCTTTACAAGTTTTGTATGGACCTTCACTACAAATGGTAT
ATTAATTAACAAGCTTATGATGAAAGGGGGTCCACAATAAAATGCGTAAAAACTGGGTAA
AGATTGTTGTGCTTTGTATGACTGTCATGGCAGTCCTGTTAACGTCAAGTCCAATGGTGG
CCAACGCTCAAGAGCAAACAAAAGGCACCATTATTATGGCTACTACTACTTCTTTTAGAG
ACTCCGGACTGGCAGATGTTTTGATCAAGGAAATGGAGAAAGTGAGCGGTTATAAGATCA
ATCTGGTTGCACAAGGTTCCGGAGCTGCGATTCAAATGCTTCTACGTGGCGATGCACAGA
TTGGTATAACGCATGCGCCTGACTCAGAAGTCCAGCTTCTGGAAGCTGGTTGGATTCGTA
TGCCCATCATGACAAACTATTTCTATCTGGTAGGACCTAAAAACGATCCAGCTGGTGTGA
AGGGAAAAACACTAACCCAGGCGTTCAAGGTGATTTATGACAAACAGTACCCATTTGTGA
CTCGCAACGATAACAGCGGCACGGACGTAAAGGAGAAGAACATTTGGAAGAGTTTGGGAC
TTGATGCCAACACGTTCGGAAGTTGGTACATAAAGACCCAGGCAGGTATGCTGAATTCCT
TGCAGATCGCAAACGAAAAGGGCGCTTATATTCTGACGGACCAGAGCACTTGGATAAAAA
ACAAAGGCCAGCTCACAAACTTGGACTTCATTACCACTTCAGGTGAAGGCTTGAACATTT
ACAGCTTCTTCTTCAAAGATCCGCAGTACAAGGTGCTGGCAGATTATTTGAAGACGCCAG
AAGCACAGGCTTTCATGAGACAATACTATTTCGACCCCATAACGGAGAACACTCCAATAA
CAACACCAGCCTTAACTGCTAGTACAGTACAGTTAGCTATTGGTTTTAAGGTAATGCCCA
TAAATGGCCTCGGAGCAACTGGCAAGCCCTACCAGCTGGACGCACCACCATACATAAAGA
ATGGCAGGACGATGGTTCCCATTAGAGCTGTCACAGAGCCCTTTGGTGCCAAAGTGGATT
GGGACGGAGCTACTAGAACTGTGATAATAAGTTTCCAGGGCCATACTGTCAAAATGACCA
TTGGTAGTAACGTGGCTACCGTAGATGGTGCACGTGTGACCATGGATGTGGCGCCAGAAA
TCATAAATAGCCGTACGTTTGTGCCAGCACGCTTTGTGAGTGAGTCACTTGGATTTACGG
TTAGGTGGAACGATAAAACAAAGACTGTTACCATAACTTACCCGTAAGTCGGTAGAAGCC
CCACATAAGTAAGAGGAAAGAAGGGCACCAATTCTCACGGGTGCCCTTCTCGTTTTGTGG
CCCCTACGCAAGTGCAGTATTGACCTTGATCTTAGATGGTATATTAGTGTTAACAGATGT
GCCCTAGTGGGCTCCAAGGAGGTGTTGTGCCAATATGCGTAAGGACTGGATTAGAATTGC
CCTGATTGGTTTGGTAAGTGTTGCTGCTGCGCGCACGGTGAAAGCGTTTTCCCACAGTGA
ATCCGGTAATGAGGCATCATCATGGAAAGGAGAAACCAGGGGCCGTATTGTCTTGGTCGC
TACCACTTCTTTTAGAGACTCTGGACTGGCAGATGTCTTGGTAAAGGAGATGGAAAAGAT
CAGCGGTTACAAGATCGATTTGGCTTCAAAGGGTTCTGGAACAGCGATCCAGATGCTTCT
ACGTGGAGATGCACAAATAGGCATAACACACGCGCCTGATTTAGAACAAGCTTTGGTTGA
TGCAGGTTGGACCCGTATGCCGTTCATGAAAAACTACTTCTGCTTGGTGGGTCCCAAGGA
CGACCCTGCCGGTGTGAAGGACAAGTCACTACTTGAAGCTTTCCAAATCATCCACGACAG
ACAACTGCCATTTGTTAACCGCAACGACAACAGCGGTACAGATATGAAGGAAAGAAGAAT
CTGGGGAAGCCTGGGTTTGGATCCTAACACCTTCGGCGATTGGTACGTAAAAACGCAAGC
AGGAATGCTAACCTCCTTGCTTCTTGCGAACGAAAAGCATGCTTACATTCTCACAGACCA
ATCCACTTGGATGAATAACAAGGACAAGCTGACTAATCTAGATTTGATAACTGCTTTAGA
AGAAGGAGAGAATATTTACAGCTTTTTCTTTAGAGAGCCGCAGTACAAAGTACTGGCAGA
TTACTTGAAGACACCTGAGGCACGAGGGTTCATCAAGCAATACTACTTTGACACTGTGGA
ATAGTAGGTCATTCGGCATTTTGGGAGGAGATGAGGTAATCTAATGTTGCAAATTACGGC
AGAACTTATCTGGCGAACTCTGGTTTTCACGGTTGCGACAACAGCACTTGCATGTGTCAT
GGCACTGTTAGTTGGAACAATTTATGCCTCTTTGGTTCGCTCTCCATGGTCGCACCTCAG
TTTTTGGCGTGCTATGAGCAGTGTCCCGCCAGTATTGATAGGTTTGCTTGTCTACTTGCT
TTTTTCCAGGCAGGGTCCTTTAGGTTTCTTGAGGTGGCTTTTCACCCCAAAGGCGCTGGT
TGTAGCGCAGTTTCTGCTTGCTTTGCCCATGGCCATAAGTTTGTGCCTGCAGCACCGTGT
AAGCTTGCCTCGTGACATGGAAGAATTCATCGACGTGAACTTGCCAAAAAAGCGCCTTAA
TGCCATGCTTCTTCATCTTCGGGGTGGTTTGGTGAACATAGGGTTTCTTACGTGGGGGCG
AATCATGGGGGAAGTGGGTGCAGCTACCTTAAGTGGAGGAGCCATTGTGGGCTATACTTC
AACGTTATCAACTGAGATTATGTACCGAACGAACTTAGGTCAGTTTGGCAATGCCATCGC
TTTGGGCATCGTTTTGCTACTCATAAGCTTAATTCCATCTGTTATTTTGGAGGTAACCAG
TCGTGCTCAGCGCTAATGTGCATTTCGAAATAGCAGGCAAACGTTATCATATACAGCTTG
AACTGGACAATGGGCTTTACCTTGTGATGGGCCCAAATGGTTCAGGTAAAACCACATTTT
TGAGAGTGCTCCTTGGCTTGCACCCCTATGAGGGACGGGTCAACATGGATAAGCCTGTGG
GGTACGTGCCCCAGCATTACCAACCGCTCAGTGCCTCCGTGGAAGACAATTTAAGACTTT
TCGGCGTGAGAACGTTGCCTCCTGGTAGCCCCCTGGAAGGCAAAAGGCGTCTCAGCGCTA
TGAAGCTCAGTGGGGGGGAAAAAGCTGTATTGGGTTTGACTCAGGCCATGGCATTAGAGC
CTAAGACCTTTCTTGTGGATGAGATCACTGCCCACTTGGACCAGCCAAGCACCATAATGG
TGGAGAACATATTGAAAGAATACAGTAAACAGGCAGTGGTATTCTTGGTAACTCACCAGT
GGGACACATTGTTACGTCTGAAAGTACCCACCATGTTATTCCTAAACAACAACGCAGAAC
TGCTGGATGCCGACAAAGCTTACAACCGCCTGTTGGAAACCTTGAAGTGAGTCTACGGGG
CTGTGTCGTGGCACGTTTGTTGCGCTTAAAGAAAGTAGAAACTGTTTCTAAATAAGTGTG
TACGGGTGGTGTAAAGCAAGCAGTGCGAAATAAGTTTTTTGTTCCTAAGATTCTCCTCTT
AGTTCTAGTTCTGTTCATAGGATGTTTTTTTCCATTTAATCTGAACATCATAAATAACAA
CCTGGTTTATGCCCAAAGTGAATTCTTTTTCGCACCCTTAGCACTGAAAAAGCTTGAGGT
TACCGCATTTCCACTTGCGGTTACAGAAAATAAAGAATCTCAGATAAATCTGACCCTTCG
TGATGTTACCACTGCCAGCACCCCCGCTGTGATCGCACCTGATTCCCAAGTAACAGTCAT
TGTAGGCAGTTACATTACCACTGCCACGGTGGGTGATGGTGGTGTAGCGCGAATAACTTT
ACCACCTGAAGTAGTTACTGGAGGCCGGTTGGTGGCTGTGGTCATCGTTCCTGGCTACCA
AAGAATGGTTTTTTCTCTTGTTGTGCGCCCATCTAAATCAGAGGCTGTTCTACCAAGGGA
CGAAGAAGGTAGGTTAGTGGTGGAACTTCGAATTGGCAGCTTTCTGTGCCGCGTGAACGA
TAGGGCTGTTAGGCTTCCCGTGGCTCCCTACATAAAGGAAGGTAGAACCATGGTGCCAGT
GAGGTTCTTTACTGAAGTGCTCGGGTACACTGTGGACTATGATTTTTCCGACCCCGCCAT
GAAGAAAGTGATGATTTACACACCCGACAGTTTGCCAAACACGGCTGTTCGTGAAAACCA
GCAGGCAAAAAAGGCTACGCCCTTTATTACCTTGTTCATCGACCAGACTACCGTCATCAT
CGGCGGCATCTCAGTTGACGTGGACAGTGCTCCTGAGCTTGTAAGGGGAACCACCATGGT
TCCTCTGCGTTTTGTCGCTCAAACTTTAGGCTTCTACGTGGAATGGAAAGACCCCGTAGT
GAAGTTGATAAGCACTTTTTAGCAAAAAGCAAACAGTTTGCTCTTGTCACACTTCCGCGG
TCATAAATCGTCCTGAATTCAATCTTTAGCAAAACGTTCCCTAGCTCACATCATACTGAT
GTAAGTTGTATCTCTTTTCCAAAGTGTCGTGTATAATAATTTACAACTAAGTTGGGGTGC
TAGTGATTTGCACCAGACTACCTAAGGTGTGATCACAGGTTTATTATGAGGGAGGGTGAA
ATGTGTGGTGAGTAATGTAAAGAAAACCATCTCATTGATTCTGGCTTTAGTCTTGATTGT
CACGGTTTTGCCGCTAAATGTGTTTGCTGAAACACCATCAGCTTCAAATGCTGTTAACTT
TGGTGATTTAGATCAGGTTAAAGACCAAGTTATCGAGACAATTAAGAACAATGCTGAAAA
AGCCAATGTGCCAGTTGATACTGTGGACATTGGAGGCGGTTTTGTAATAAGCAAAGACGT
CTACGAGGGCATAAAAGCTCTTGGAGGAAAAGCAAAAGTCATAGTGGAAGTTAACCAAGC
ATCCTTCTTTGATAGCTGGGATACTAACTTGAACGCATTCAAGAACGAGGCTGACAAAGT
TCATGCAGAAGCTCTAAATCAGGTAAAATCAGCTGTCCCTAACTTTGTTAAGCAATATGA
TCTTTATGCTACGTTGAACGGATTTACTGGCGTTGTCACACTGGACCAGCTAAAAGACAT
CCTATCGCTGGCAGGAAAAGGCAGAATCGCTCAGGTTTACATTTCCAAACCTTACCATGT
TGATACTGTGGGAGAACCGATTTCCTACGAAAGTATGCAAGAAATCGGTGTGACTCCAGA
CATGGTTAACTCTGCTCCACTAATCGGAGCACCTGAGGCTTGGAACCTCGGCTATACTGG
TGCGGGTACGTATGTAGCGGTTATTGACACAGGCATTGATTACACTCATGAAAACTTTGG
TGGTTACAGCAGTTTCCCGAACGCAAAGATACCTTATGGCTATGATTTTGCTGATGGCGA
CAACGATCCAATGGATCACAATGGACACGGAACCCACGTATCTGGGACCATCGGTGGTAT
TGGTAAGGCGAAATTCAAGGATAAGGATGGTAACTTGGTTCCTCTTAAAGGTGTTGCACC
TGATGCGAAGATAATCATCTGCAAGGTTTTCAGTGATTACGGCCCTTATGCCTACAGCGC
TGACATAGTAGCAGCTATTGAGTACCTGATTCAGCTGAAGCAAAACGGTGTAAATGTGGT
GGCGGCAAATATGTCCCTTGGGTCTGATAAAGGGTTTGACGACCCCACTGATCCGGAGCA
AAAAGCCATAAAGAACGGATACCTAGCTGGAATCACTTTTGCCATTTCTGCTGGAAACGA
GGCCTACTTTGAGTATGCATTAGGACCCAATTACATCGGGGCAAACGCTGAAGGCAAGTA
CACTTCCTATATTAAAGACCCCGCGCGAGTAGGTGCTCCTGGTGCAAGCCGTTATGCTAT
CACAGTGGCAGCTGTGAACAACCAGGGTACGGTGCTACAAGGGCAGAAGCTCTCTTTTAA
TAATGACTACGTTATGTATTTAACAAGTAGTGAATCTCCAGATCCTGTTGCGGTGTTTAA
GAAGCAGCCGATTACAATAGTTGATACCAACAGTTTGCTATGTGAAGTGCCTCAAGGAGA
TTTCAAAGGGAAAGTCTTGCTTGGTGATAGAGGAACCTGCACATTTGAAGTGAAGGTGAA
CAATGCACGGGCTGCCGGTGCCAGTGGCGTGATAATCGGTAATAACGACGCTGATGCTTC
TCTGGTTAGCATGGCTCTTGGAAGTGCTGCCGGAACCATTCCTGCAGTATTCATTGGTGG
ACCTGATAAGCTAAAACTGCGCAGTGCTATAAGCGCTGCTGGTGGCTCTCTGCAAGGTGT
TTTTAGTGATGAAATTGCCACAGGTTATGCTGCTACTAACCCTAATGGTATGGCGAGCTT
TACTTCCTGGGGTCCTGCGCCTAATATGGCGTTCAAACCCACTGTGGCAGCTCCAGGTGT
TGCCATATTCTCTTCAACTCCAGGTAACCAATACGCTACCATGCAAGGAACATCCATGGC
AGCTCCTCACGTAGCTGGTGCCATAGCTGTGATTAAACAAGCGCATCCTGATTGGACACC
AGAGCAGATAAAACAAGCTTTGGTGAACACGGCAGAGCCCATATCAAAGTACAGCCCACG
TGTCCAAGGAGAAGGCAGAATTAATGTCGCCAAGGCCGTCAAGAATAACGTGTTCATAAC
ATACAACAATCAGCCTTACGGAGAATTAGGTGCACTTACGGGTAACAAGACCATTACGCT
TACCATTACTAACAAAGGCTCTACAACATACACGGCTAACATCACTGGTTATGTAACCAC
CAGTTTGGAACAAATCGTCTATGGAAATCAGGGAGCAACATATACCGTTGGAAGCATTTC
TACGCCTGCTTCGGTTACTGTTAATCCAGGGGCTACCAAGACGATTCATGTGACCATACA
GCCTTCGACAAGTTGGTCGAATGTGTTCATTGAAGGAAGATTGCTGTTTACCTCAAGTGA
TGGGACCAGGGTATTCCCGTTCCTTGGATATTTCGGCAATTGGTCTCTTTATAGTGACAA
GGACACAATCAACGGCGACAGCAAGTGGCCTGACAATAACAACATAATTGATTTGCCTTG
GTGGAATGCTGATACATGGGAAGGGTTAACAGGCGTGTATTATCCATACGGCGGCAGACT
TTACTACATTGGCAGAAAAGGTGGACAGTTTGAGCCTAAAGCCCTTGCGATAAGTGCTGG
ATCTGATTACAGTACATGGAATGATTCTCTGGTAGTTGGTCTTGGCATGCTCAGAAATGC
TCGTGCTCTGACTATTTATGTTCTTGACAGTGCAGGCAAGGTTGTTAAGACCATAGTTTC
AGAGAATTTTGTCCGTGCTGCCGTGAACTCTAGTGACAGTACTACTGCGGGCTTAAGGAC
GGGTTGGTCAAAGCTTTGGGAGTGGGATGGCACCGACCGTAACGGTAATTTTGTTCCAGA
AGGGCAGTACACCATTAGAATAGTTGCCATGCCTGACCCACTTATCAGTGATGAAGCGAA
CTTGCTTCCTACTCAGGTTATGGATATACCTGTGAAAGTCGATAAAACGCCTCCAACTAT
TGAAGTGTCTCGCTTGGAAAATGCAGTAACATCCAGTCAGGATAGAGATGGTAGTGTAAT
TGTTCCTACTGCAAGTGTATTTAGCTTGGTAGTCACAGGAACCGACGAAAGCAGTATACT
CACCTATTATTTCGGAGAGGAATGGATTCCTGCCGGAAGCGACCCACTTAATACTGCAAT
TATTGAGCTTCCTGTTCTTGAGACAGTCCGACAAATATCTGGGACTACGGACGTTGATGA
TGGGACCATTTTGGCTTTCGAAATAGATGCAGATGACGGTGCTGGCAACATTACGTACCC
AGACAACACTATTACAGTGAATTTTGCATATGACAACCCACATACTGCATTAGAGCTCGA
AAATTTTGAGGCTATCGCTGATGGGAAGTACCTAAAGGTTGGTTTTGATGTCCTTAATGC
TCCAGGTGCTACTTACCAAATGACGATCAAAGATGGCAATGGTTCTGTGGTGCACACAGC
GACTGGAGTTGTTACGGGTCTCGATACAGTAAGTCACCAGGAGGTTAAATACGAGATTAC
TAAGGGTGGCCAATACACAGTTGAGCTAACGGTCACGGACATATACGGCAACAGTGCTAG
TGAGGATGGGACGGTTTCTTTCCTTAGCCCCATAATTTCCATACTTCCCGATGTGACGTT
TATGGTGGTTAAGCAAGGCACTTCCACAGGAATTGCTGTGTCTGTTGAGGGAACTGCAAG
TACGGGGACTGTCAGCTTGAACAGGATAACTGTGGAAGACGGTGAAGTGAAGACTACCGT
CGTGAAGGCTGTAGCTTTTGACGGGAGGACTTTCAATGATACTGAGTTCATCGATAGCAC
TTTGGATGCTGGTAGGTATCAAGTGAATGTTGAAGTTGAGTCAATGTTTGGCCAGGTTTT
CGCCAATTCCAGGCGTGTAGTGATTGATGGCCACGCGCCGGCGCTGGACGATGTCAAAGT
AGTAAGCGACGTGGGTTCCATAACTTATAAATCAGAATTTAGCGATAACACCGTCGATGT
GTCCGTGAGAACGGATGAAGATACCACTGGGCAACTCATTCTAAAGATATCGGACGATTA
CACATATTTTGATGTTTATCTTGACGACGACCACATTGGTGGCTGGGGCGACACTGGGGT
TGGCGGAGAAGGAACATTCTTCGTACCTGTGAACTTAGATATTGGTTTAGAAGATACCTA
TGAATTACGACTTCTTGACGAAGCTGGCAATGAATCTACTTATACCATAAACCTTCGTGT
GATGAGCAAGATGATCACTGACGTTAAACTCGAAGTAGAAGGACAGGAAATCTATCCCGA
GCATGGAGGAACATACACGGTCATCTCAGCACCACCTGTAAGTGGCACTTTGACTTTTGG
ACTTTCTGAGGACTATGAAATTGAGTCAGTAAGTGTCATGGTTAACGAGACGGAAGTAGC
CACGGAAAGCCCAGCAACGTTAACATTCACGCAAGCCGGGGAGTACACTATTCAGATCAG
AGCAGAAGACAATCTCGGCGAAAAGGAAACTTTCGAATTTACATTAGAAGTGATCGAGGA
CAGACCACCTGAGATACAGAACGTAACGCTTGAGTCGGCGGGTAGGGTTCTTGAACTTGC
CGACGGTGGAGAATACGAAATTACCTTGCCGCTGCCTGTAGAAGGCGTGCTCACATTTGA
GGCATCGGACGATGATGAGGTAGCTTCTATCAGTGTGAAGCTAAATGGCGAAGAGGTAGC
TACAGAGAGCCCGGCAACTCTGACCTTTGAGGAAGCTGGGGAATACGCAATTGAAATAAC
AGCGGTGGACAGTGCTGGTCAGATAACAACGTTTACTTCTACGTTACGAGTGATAGAGGA
CGTTCCAGCAATAATTGAAAATGTGATGCTTGTAATAGATGATGAAACTATCGAACCTGT
CAACGGTGGAGAATACGAAATTACCTTGCCACTGCCTGCTGAGGGATTGCTCACATTCGA
TGTATCCGATGATGTGGATGTCGCTTCTACCAGTGTGAAGCTAAATGGCACCGAAGTAGG
TAATAGCAGTCCTGTTACACTTAACTTTACTGCTGCTGGTACATATGTGGTTCAGATAGT
AGCGGTCGATAGTGCAGGTCAAACTAGCACCTTTGAATTCACTTTGAACGTGGTTGAGGA
GATTATCAGTACTAGCTTTGAGCTAAAACTGGAAGCTGGTTTGAACTATTTCGGTCTCCC
CATTTATGTAGATAAGACCTTGGGTGAAATATTACCTGGTGCGAAAGTGTATCGTCGGAG
TGGAACTAGCTGGGTACTCGCTACTAGTGAAAAACCAATGGCCTATGCAGTTTACCGTGT
CAGTTTGACTGAAGCAAAAACTGTCGAGCTTGTAGGTGAGCCATTCGAACCTTCCAGCTT
TACATTGAAACGCAACACTAGCAATTACATAAGCATACCGCAGATGAGTCCTGTTAACGC
CAATGATCTTTTTGGTGGTGCATTGACGTCGATAAGTGTTATCACCACTGGTGGAACCAT
GGTAAAAGTGACTGATGGAGTTATGTTACCAGGTAAGGCGTATGTTGTGGTGGTAAGTAA
AGATGTAACAATTAACCTGCCATCACTCATGCCACGTTAACCGCAGAATTCACTCACCTT
AAGAATTGACTTTGGGCCAAGGGGGGCATTTGCCCCCCTTCTTTGTTGTTGTGAACAAGT
ACAGTTTTCAATGAGACTTCCAGTTCAGCGGATATCACACTGTGGCACGTTTGTTGCATA
TATTACGTATTAGAAGACCCCGAGGTGGGGTATATATGTTTATGACCTTGATCACCTCCA
GCGGGGTAGACCACCTAAGAGAATAAAGATCAACGAAGCCTGGGAAGACCTGTAAAGACG
ACCAATTAAGGGAAAGCTTGACAATATTAGGCACGTTGGTTGATGACCTAAGGCCGAATG
GGAACATTCATGATCACCTGCTAAGGGTTTGGAACATCTAAGAGTATGTTCAAAACACCT
TAAGAAAAAGGAGGGAAAACAATGAAAGGCATGAAAAAATTATTTGCGCTCTTCGCTGTG
CTTGCCTTAGCTCTGACCTTGACGCCAGTGCTTACAGCAAATGCTGCAGTTCCCGTTTAC
AGCATGACTGTGAAAGAGCCTGTATGGACTACCGAAAAAGCTTTGGGCATAGACCTTGAC
GGCGGTGGTCTAAGCGAGGACCCATTACTGAAGGTGGATGGTACCATAGGCGGTGTTACT
GGGTTGGATGTTAATAATTTTGACTTCTCTGCAGCAAGTGTTTTCTACATTGAGCCATCG
TACAATAATTTTACTATGTATGTTTTCTACAACGATATTACGGTGTTGGATGATGGGGTG
TACGCTCTCACATATGACGTCGATGGCGATCTCACTGCAGACGTTTCTGCGGATATTCCA
ATAAGGCTCTTCAAGGTAACTACTAAAGCTGCTGTACCAGCCGAAGTAACCAGCGGTGAT
AAAGTAACAATTAGTGGCACGGTTACACCGCTTGACGAATCTTTGGGTCTGACTGTACAC
GACTACTACGTAGCCGTTTGGAGAGAAGGAATAGTAGATGAGCCGGCGAAATACACTGAG
ATTAGCCCTACCGGCACGTTCGAGCTAACCTTCAACGCTTACGGTAATGTAGGTACTGAC
TATTACCTGACCGTTCAAACGGGTGGGAACTACAATGAGGCTCCATATTACACCATTACC
GTAAAGAAACTGGCTGATGTAACTGTTGCACTTACCCCTGACACCATTGTTGCTGGTGTG
GATAATGATGTTACCTTACAGCTCTTTGTAGGTGATGTTGAGCTAGGCAACCATGTTGTT
ACAGGGACCATTGCGCTGGGCAGTGAGACGGCTACTTTTGCCGGGATAACTGGTGCAAGA
GGCAGAATAAAGGCAACTGGTGTGAATTTCAGCAGCGTGGGTGTTGCTGACGTTACGGTG
AAGGTAAGTGGACCTGACTACTACGGAACAGGCACTGCGAAACTGAACGTTTCCACCAGC
GAAGAGTATGGCCTTGCAGTTAAATGGCCTACAACATGGAAAATCGGTGAAGTTAACACA
GTAGAATTCAGCACGCCGTATGCTGGTTACACTGTTCATTCTGTAAAGGTTAAAGTAAGC
GGCCCAGTAAAAGAAAATGGCGAGGCACTAACAGGTGGCAACAGCATAGATGTGACACCC
CTGGGCTATGGTGAACTAACACTGCAGGTTGAGGCAGTTTTGGTAGGAACTCCCACGCAG
GTTATAAGCAAGACCTTCTCTACCACCATACCTGGCTACGTAGCTAGTGTGGATCCTGAG
GAGCTTGTCAGAGGCGCTACTCAGACGTTGACCGTAGTGGTAAAGGATGCTTACGGCAAT
CCAGTGAACAATGCACTAGTGCAGTTTATCAGCCCTGTAAACAGCGGGGATCCTATCGCT
AAGGTGAACGGTAGGACCGAATCAGTGAACAATGGGACTTACAAGCTGGAGATCGTTGGA
AGCAAGATTGCAAAAGCCGATGCAAACTCCTATGTGGAAGTATTTAGTGGTACAAAACTA
CAAGCTAAGGTATTTGTGGAAATAGCACGCTCTACTGGTATCAACATCACTCTAGACAAG
AGCGAAATAGTGCTTGGACCTAAGACCACGTTGACTGTGACAGTGGCATCTCCAGAAGCT
CTTAACAATGCAAAAGTGAAGCTCGTTGACGCTGATGGTGAAAACACGGGCGTTCTTGCT
TACACCTTTACTGGTGCTGCCACAGTGCAGAAGGTAACGCTACCTGTTAACACCATGCCC
GAAGAGGCAGGCGTGTACCAGGTGGTTGTTGAAAGTGTCAACTACGTGGGCAGTGCAACG
TTGACCTTTATAGAGCCCGTGATTACAGCTACGCCTGCTGAGATACTGGCAAACAGCTCC
AATGTGGTAACCTTCACTTCTGAAAATGTGGACGACCTTAGATCTATTACGCAGGTAACT
GCCACTGGTGCTGTGAAGAGCATAACTGCTAAGATTGCAGAGGATGCAATCACTGCTACC
ATTGTGACCACTGCTGAAAAGGGTACCGTTAAGGTAACCTTCAAGTTCAACAGTGGCTAC
GAGCATGAAGTGAAACTCAGCTCTGTCTACGGCAAGCTCACAGTTGAGAATGCCACCGTC
GCTTTTGGCACGAAGGTACTCACCTTCAAGCCTGTGGATGCGGCAGGGGCTACATTGGCT
GCTGGTACTGACGTAAAGATCAATCTGCTTGGCAACGAATACAATGGCTCCGTTGCTGCC
GATGGCTCCGTGAGCATATTGATTCCTGAGCTGCCCATGGGCACCTACAGTGTGCTTGTG
AAGGTAGCCGGATATCAGGATGCCACGTTCAGCTTAGTAGTTGCTGAAGCAGAGCCTGAG
TTCAAGACAGTTATTGAGCTTGCTCCTGGCATGGACATCTACACTGTCAACGGTGAAACC
AAGTTCTGGGACGCCACACCTTACATAAAGGACGGCAGAACCTTGGTACCAATTAGGCAC
TTGGCGGAAGCCATTGGCTTCAAGGCTGATTGGGACTTCTCAGATCCCGCCAACAAGATG
GTATTTATCTACACGGCAGAGCAGGATCCAGAGAAGGACAAAGAACATCCATTCATACTG
CTCATCATTGGTCAGCCCACCGCCATGGTAAGTGGCAACCTCGTAGCTTTGGACGTCGCT
CCTGAGATTCTCAACGGCAGAACCATGGTACCGCTGAGATTCGTGGTAGAGACTCTGGGC
TACAAGGTGGAGTGGCTGGGCGGCACCATTCGTCTAATGAAATAACGCAGCTCCATCACA
GTAAGTAGTAGATCCAAAGAAGAGGGGTGCCCCACTAAAAGGGGTGCCCCTTTTCTATTT
GTTGTGGTTAAATGTTCCTATGAAGAGACGAAAGGGGGTAAGTTTAATCTATGGCGTGGC
ACAAACTTTTCATTGAAATGGGTATGGGTGTTGATCAGCACGGGCAAAATCCTACGCGGG
CTTGCCAAAAGGCTGTGAAGGATGCTGTACACCGCGTGTGCATGCCCAGCTTGGTTGAAG
GGGGACTGCTGAGTGGTTGCAAGGTGAAGCTTACTGTGGACCTGGCAGTTCCAGGGGCTG
GCACGGTGGACATAAGCCAAGTACGTGAAGCTCTGCCGCTGAGCATGGATGCTGACATCG
TGGTGCAGGAAGGTGGCTTGAAAGCAAAGGGCGTTGCCATGGAGGAGCTGGGAGACAAAA
GCGACGATATGTTCATCGCCGTGGCTGCCATAACGGTTTGGGTATCCTGCGGTGAGGAGT
AGGTAAGCTCGGGAAAGAAACATGATACAAAACTGACTCAAAGTTGGGTTAGAATATAAT
TTAGTCAATCATGATGTGCTCCTGTGTAATCCCCCAAATAGGGTGGGGGAGTTTCTACCT
GCAGACCGTAAATCTGCAGACCACAGGGGTGAGGAAGAAACCATTTTTGGGTTTAATGGC
GTTTGTTCTTCACCCCCGGTGGTCCAAGCTAAAGGAAGCTGCCTCTAATGTTGTCGGAAG
CAGCACTACCGCTGTGCGGGTGTGGAGGGCGAATAGCTTTGACTGTTACTTTCTTAGTTA
GGCCTCATTTCATCCCGCACTTGTGTTTTTCGCTTTCTTCGTTTGATTTTGGAAGGAGGT
CGATTTTACATTGATTAAGTGGCTGGAAAAACATTTCGATTTTGAATCCCACGGTGCTAA
TTGGACAGATGAAATCATTGCGGGCTTGACTACGTTTATTACCATGGCTTACATTCTTTT
TGTTAACCCGAACATTTTGGGTGCAGCTGGCATGCCCAAGGGGGCAGTCCTCATGGCAAC
AGCCATTGGAGCTGGGATCTCCACGGTGATGATGGGACTCTATGCTAAACTGCCCTTCGC
TTTGGCGCCTGGCATGGGTCTGAATGCTTATTTTGCGTACTCGGTGTGCCAGGGTATGGG
ATTGCCATGGCAGGTGGCACTGGGTGCAGTGTTCATTGACGGCGTGATTTTCTTATTGCT
GTCAGTTACCCCAGTTAGGCGCTGGATTGTGCAAGCCATTCCACTGAGCATCAAACTGGC
AGCTTCTGTGGGCATCGGTTTGTTCATTGCCTTCATCGGTATGATCAACTCGGGCATCGT
GGTGAAAAACGATGCCACGCTGGTGGGCTTGGGCAGTGTGACCAGGCCTGAAACACTGCT
GGCTTTGGTGGGTTTGATCATCATCGTGGTGCTCATGGCCCTTCGGGTTAAAGGCAACAT
TCTGCTGGGCATTTTGATTACCACATTCATCGGCGTTTTTGTGAAGGGCAGCAGCGGTGT
GCCTATTACAAACTTCACCGGCTCGGTGGTGGCATTGCCAAACTGGGGCGAGCTTTCTCA
AACCTTTGGTGCCATGGACGTTGTGGGAGCTCTAAAGTGGGGCTTTGTGTCCATCGTATT
CACCTTCACCTTTGTGGACATGTTTGACACGCTGGGCACCATTGCCGGCTTAGCTGCTAA
GCTGAACATACTTAAAGAGGACGGCAGTTTCGAGGGAGCTGACCGGGCGCTTGTAACTGA
CGCTGTGGGCACCATGGTAGGTGCCGTGGCTGGCACATCCACGGTGACCACCTACGTGGA
ATCGGCAGCGGGTATCGCTGAAGGTGGCAAAACGGGAGCCACTGCCCTTGTAACAGGCAT
ACTGTTCTTGCTTTCGTTGTTTCTTTGGCCTTTGGCAGAAGTGGTGCCTTCTGCAGCCAC
AGCACCAGCCCTTATCGTTGTGGGCTTCCTCATGATGGAGCCCATTTTGAAGATTGATTT
CTCGGAGCTGACCGAAGCCATACCAGCTTTCATAACCATGATCGCCATGCCGTTCACTTA
CTCTATTGCTAACGGGCTCATTTTTGGTATTCTCAGCTACGTCATCATGAAGCTGTTCAC
AGGAAAAATAAAAGAGATTCATCCTGTGTTGGCAGTGCTGGCACTGGTCTTTGTGGTTTA
CTTGGTCTATTAAAACGCTGTCACCTCTGCTTACTTGACATACGAGCAGTTACGCAAAAA
GTTTGTGGCAGAGGGCGGGAAGTGACATGAGCTGCGACGCACTCCCGCCCGCGAACCGAT
TCAACCTCCTCCTTTTCGTTTGGAGCCGCACCCAAAAAGAGGACACCCACGGGGCGGCTC
CAAATTAGCCTTGTGCTATACTAAGGGTAATCGCTCTTCGCAGAAGGAGGTCTTTGACAA
TGCAACACACGTTTGTGGTGGAGTACTTCCCATACAACGCTGAAAGCAGCAACGTGGTGG
AAGAGGCTTTGAAACTGCCTTATGTGGTGGAAGCAAAAGAAGGCAGGCTTATCATGGTGA
CCGTGGAAGCTGATTCCTACGAGGAAGGCAGGCAAAGGGCTGAAGAGGTTGGAAAAAAGG
TGTTCGGCGAAGGTAACATCAGGGTACGCCGAGCTCAATAAATAATGGCATAATCACATA
ATAAGAGGCTGAGGAAAGTAAGCTGAAACCAAGAGAGACAGTAAGCATTAAACATGTTTT
GTTGTTTTTTGGGGAGGCATTGGTGATTTAGAAACGTGGATTTTCGCGATTTGAAAAAGA
GGCTGACTGAATTCTCTGTGAGGGCCCCGGGTTCGGAGCAAACTCGCAAACTGCTGGAGC
ATTTAAAACAGGAGTTTCCTGGCTATGAGCAGGAGACTGTGGATTTTAAATGCCCTCAGC
ACAAAGGTTGGTCATGGGGCTCGCTGCTTTTACTGGAGGTGGCAGGGCTTTTCCTACTTC
AGCGCAGGCCTCTTCTGTCTGTGATTCTGGTGGTCATTCCCGCATTACTTCTTTTATGGG
AAGAAAACGGCTACGTAAACTGGTCGCGTTTGTTTAGCTTTACTCGGTGCCAGAACTTGG
TGTTGAAAAAGATGCCCGAGCAAAAAGAGGCTGAAGAAAAGGAAAATACAGCTGAGCAGG
ACTATTCAGTGCCCCATGTGATTTTTGTGGTGAACGTGGACAGCCGCGTGGAGGGTTTGT
GGGACAGGTTCGACCCAGAGGGTGTGGGCCGTACAGCTTGGCTTAACCTCTCTCTCATGC
TGGCTTCGTTCACTTCTGTGCTCAGTTTTTACTTTCCCATACGCTTTTGGCTCTACCTGG
GCCTGGCTCTATCGGTGGTGCTTCTGCTGGAGATGGTGGATTTCATTTACCAGGGCTTGT
TCCGCCGTTTTTACCCCGGTGCACTGGACAACGGCTCTGGCATGTTGGTATTAAAGCAAA
TCAGTGACCTACTTGACAATGTTCCACACTGGATGCTTTTTGTGGACGGTGGCAACGTTA
GTGGTGCAGGCATTGATGCCTTCAAGCGCCGCTACAAGCTACCAAGGAATGTGCTCTTTA
TCACCTTGGAAAGGCCTGGCGCTGGCACAGTAGCAGTAGCAAGGCGCCACGGTTTATGGT
CTGCTGTTGGCATGCCCAAGCAGGTGGTGGCATTTCTTACAAAGGAAGCTGGCATAAACA
ATTTCACGGATTTTAGTTACAGGCGCAGTTTGGGAGCTTTTCTGAACTTCCGTGGATGCG
CTTCACTTTCCGTGGTGGGTCAGCTCAGAGGTAAAGAGGAAAGCCAGCTCATGCTCACAG
ATACTATCGAGTGCATAAGTGATAAGAACATTCAAGAAGCAGGAGCTTTGGTATTAAGGT
TGGTGAATATGATTGAGCAACCAGAAGACAACGAATCCGGCTCTGGAAACACAACAGACT
CCAATTAGGCGGTATTTAGAGGAGTTCACTCTTCTTACCTTTGCTTTTTACCCATGGTAC
GGTAGGTTGGCTGACACCATTACACCCAGTAAATCCTACTGGTTTGACATTCTGTATTTT
GTTTGCGTGTTTGCTGTAATCGATTACCGACACATTCGCTGGGAAAAGGTTATGCGCTTC
GCACCGTTCATGCTGGTTTACTTTTGGAGTAGTGCCATTAACGGTGTGCCTCTGCTCATT
TTCAAGGAGACACTGCGACGTGTGGTTGGTCCATTTGGCATCATGCTTTTTGCCTCAGCT
GTGGACTGGGACTACGCAAAACTTAGGAGGTTGCTGATTTACATAACTATTAGTGGTTTG
CTCATGGGTGGTGTGGCTGGTTACCAAGTGTTAACTAAACAAGCTCCTCAGTCCGAGTGG
CTGGATACGGAGCTTGATACCGATCGCACCATTATCAGGGTGTGGTCCATTTTCTCCATT
CCCACTTACTACAGCATATTTGTGGACATTTCCATTTTGGTGGCATTGGGGCTTTTGCTC
ACCTCGAGTGGTTGGTTTGAACGTTTTGTTTGGGGGTTAAGCTTTTTGGGCTTTTTGTTA
GCTCAGCTGCTTACCTATGCTCGGGGCGGTTTGTTGGCTTCCGCTTTTGGGCTTTTTGTG
GCGCTTGCAGTGGAAAGCCTTGTATGGGCTTGCGTGGCCGCTGCAGCGGCGGTCATAGGT
GCTTTAACCATTCCTCAGCTGCGTGATAGACTGCTCACTGCATTTACGTGGGCTTATGTT
CAGGAAAGCTCACAACCTGGAGGCAGAATTTACCAGTGGGGAAGGGCATTGGAAAATGTG
GGCATATTAGGCGGTTTCAAAGGTATTAGGCAGCTGCTAATTGGTACGGGCCCTGGTACC
TTTGGTACCCAGTCTTCAATCAACTTGGGGCTTCATGGGGCCCTGCGCATTGACAGTGCC
TACTACGCCATTATGGCCGAATATGGGCTTTTGGGTGTGGTGAGTTTCGTTTATTTTGTG
GTGAGCACGCTACTGGAAGGCTTGAAGAAAGTACTTAATACGGAGGATAAAAGGGTTAAA
CTACTGCTCGCTTGCGTGCTTGGCGCCGTTTCTGCTTGGGCATTCCACGGCCTCACGGAC
AACGTCTTTGATTACTTTTACGTGCTCAGCTGGGTGTTCCCACTTGCGATGGTACTTTAG
AATATTACTAATGAATAAGGCTTTAATAGTCATGCATAAGGCTTTGGTGGTGGTGTGTGA
TGCACTTCAAAGCATTGTGCATGATCAAGGTTTTGGGGAGCGTTCCTGGCTTGAGCTCAA
TAAGTAGGCAGGCACGCTCAATGACAGTAAAGTGGAGGGAGGAATACGGGACGTGAGTAA
TCAATCCTTAAGAGTGAAGATTACAGTAGTTATGGTTGTACTTGTATTCATAACGGCACT
GGGTTTGGGGGGTATTGAAGCTTACCGCATTAGCGGCGACTTTGAAAACTTGGTTGGTCA
ACAGCTAAAAACACAAACGGAATCAGATTCTAGAGCCATTTGGGATTTTTTGAAGAACTA
CGGCAACTTGGCGTCTTATTTAGCTAATACTAATCAGGTTATCATGGCAGCTTCCACCGA
TGACGTGATGGTCCAGTCCGATGTGAGGATGCTTTTTGATGCCATTAGGAAGCAGTACCC
AGACATTCTTAACGTGTATGCAGCTTCTAATACTGGTCTAGTCATCATGGAGCCCATGAC
GTCCCTGCCTCCTGAGTACGATGCTACCAGCACAGTGTGGTACCAAAGAGCCATGGCAAA
CCCCACGGATTTTGTGGTGGTAGAACCTTACAACGAGCCAGTAAACCAAACACAAGTAAT
CACAGTAGCAAAAGCCATTTACAGTATGGGCGATTATGTGGGTGTGGTGGGTATTGACAT
TGAAGCAAGTAAGATTGCCAGTCAAATGCTGGCATTCACAAATAACATTTCCAAATACCT
GCTTAACCGCGATGGTGTAATCATACTTTCTGGTAGCGGTGCATTCGTAAGCTCTGGTAC
GGATCTTTCCAAGGAAGTCTTTTGGAAAGACATGAAAAGTGCCGCCACCAAAGGAAATAT
GGTAAATTACACCCTCAAGGGTGCAAAGCGTATTGGTTTTGTGAAACAACTACCCAATGG
CTGGTATTTCTTAACTGCCATGCCAGCTTCTGTTATAAGTGCACCCGTGAGGAGTGTCAT
AAATACTACTATTTTGGTGGGTTTGGGTGTACTTCTACTAACTGTCATTTTGGGCTACTT
TGCTGTACAGAATGTGTTCTTGAAGCCCTTGATGGAGCTTCGCGGTGCCATTGAAGCCAT
CGCGAGCGGTGATTTAACGGTGCGAGCACCTGTTAGGGGTAAAGACGAGCTGGGCCGCAT
GGCGCAGGGTGTGAACAACATGGTTGAAAGCCTGAATGCACTCATTGCGGCAGCTGCTCA
AACGGCAGATCGGGTGAATGAGTCTGCAGGCAGCTTAGCAGCTACTTCTCAGGAGACCAG
CGCTTCTGTGGAAGAGTTAACGGCGCAGAGTAATGAAGTCGCTACCAATGCTGAAATGGC
TTACCACGCCATTGAGGATTTTGCAGGCGGTGTGGAACAGGTTTCCGGCACCGCTCAAAG
CATTGCTGCCGATGCTCAGCTGTTGGCTGCGGAGGTAAGCAATGTGAAGGACAACGCACA
GGAAGGTGCTCAGAGTTTAGAGCAGGTTGCAGAAGTGGTGGATATTGCTAACAAGAATAC
TGATAAGACCAGCGTTATCATGGAACAGTTGGCGAAGGATGCCAGCAGCATCAGTAACAT
TGTGGAAACAATTGAGCAAATTGCTGAGCAAACCAACCTGTTGGCTTTGAATGCTGCCAT
CGAGGCTGCTCGTGCCGGTGAAGCAGGACGCGGTTTTGCCGTAGTAGCTGACGAGATAAG
GAAGTTGGCGGAAAAGAGTCAAGAGGCTACTCAGAGTATTGCTGACATACTTGGTGGCAT
TCAAAACAGAACAGCTGAAGCCAGCGGTTCTATGAAGAACACATTGAACGTGGTAAAGTC
TGCCTACGAAAGGACAAAGCAAGCCCAGCAAAAATTCAGCGCTATTCTGGACAGCGTGGG
TAAAATTGCCAGTACTGCAGAAGGTTTTGCTGCAAGTGCTGAGGAACTCAGCGCCTCCAC
TGAGGAATTGAATGCTGCGGTGGATAATGCCGTAGAACCTGTTAGAAGTATTGCCGAGCA
GGTGCGTCAGTTCAGTGATGCCCTAAAGCAGCAGTCCCAGGGTGTATACCAAATTGCGCA
GGAGATTTCTTCGTTAGAGCAGTTAGCTGAACAGCTCAAAGAAGAAGTGGATAAATTCAA
GATATAAAAGAAACTCTGCTTGTACAGAAGGGCATGTGAGAGCAAGAAGGAGGCAAGGAG
GTGAAGTGCCTCCTTCTTGCTCGTCAATGTGGCACATGGCTTTTGTGTTTGGTAAATTGT
CGTTTCTTTTGCACGTTAGATGTATATTGTTTTTATTCTGCTTTTAGCTAGGCTATCTTT
ATCATGATCCCTGTGACCATATCCATAGTTGTCCGTCAAGGGTATGTGGCATTGCTTATT
CCATTCGTGTGGATATTCTTGTCAATGTTTTGGCAGACAAATAACTTCATTTTCTCCATC
GATTTAATTCCACGGCTATTTTACGGGTCTTATTTTTCTTCTTTCTCAAGCCGAGTTATT
AATCTATCCACATCTTTAATTTATTTATTTCTTGTCGGCATAGCATGTTACCTTGCAGGC
GGTTACATGATAAAAAGAACCGATTTTTAACTGTTTTAGATGCTAAGAAAAAACTTCCCA
GCTCATTTAAAATAGCGCTTAAAATTGTAGGAGTTACCCACAGGAGGTGACATGCTTTTA
TGAACCACAGAGAACAGTTGGCAAGACAAACATTGGCTGATGTTATGAAAAAGCTCTACA
GCCGTGGGCTTATTTCTGTTTATGGTGGTAATGCCAGTATGGTGCTGAGTGATGATAATG
CGCTCTTGATAACACCGTCTGGTTTTAACAAAGAAAGCCTCAAAGAAGAAGACTTGGTAA
AGGTGGACTTTGCATCGGGTAAAGTGCTGGGAGAAGGTAAGCCCTCCAGCGAACTTAGGA
CTCACCTTGCCATTTACGGCGCCAACAAGGAGGCAAAAGCTGTGGTGCATGCGCACCCTA
CTACTTTGGTTGGTGTATGCACTGCCGGTTACGATTTTGGTGTTTACACACCTGAGCAAG
CCCTTTTGGTAGGCAAGCCCATGGTTATCAACTTTTGTATGGGGGAAGAGCTGGCGGAGC
GCATGTCTGCCTTAGCAGGTACATGCCAGGCTGTCGTTGTAAAAAACCACGGCGTGTTTG
CTTGGGGACCGACTATTATGGAGGCTTATGCAAAGATAGAAATACTAGAAGAAGCGGCAA
AGATGGTAGTTGCTGGTAATGTTATTATGGGTGGCTTGGGTGTAAGCTCAATCAGTGATG
AACAGGTCTTGGACATTCTTAAGAACTACAGACCATCGCATAAAAGTCAATGATTATCAA
AAACGGCTTCAGAAGTGCATCATATTGCGACATTTGGGTATATAAATAAGTAATGAAGAA
TAGAAGAAGTTACTTGTGGTTGGGTGCCGTTGTTGCCATTCTATTGTTCTTATCGGCATA
TCTTCTTGTTAACGCTCGCTCTAGTACTTTAGCCTACGCACTGTCCGACGATGCAGTTAA
CATGGACCCTTTGGAAGCAACGGATATAAACTCGTGGAATGTGATGAGTCAGATTTATGA
AGGACTGATGAAGTTTCGGCCTTCTTCATTGGAAGTTGAGCCCTGTTTAGCGAGTTACTA
CGAGGTGAGCGATGATGGTCTGGTTTTCACCTTTTATCTCCAGAAAAACGTTCAGTTCCA
AGATGGTGCACCTTTTGATGCTGATGCGGTGATTTGGAATGCAAGACGAGGCATGGAAAA
AGCTGATACTTCCTACTATGCCAGCTTAGTGTGGGGAAGCGTTAAAGACGTACAAAAGCT
TGGCAGCCACGTTGTGCGTTTTACTTTGAAAGAGTCCAGGGCAGATTTCCTCACCAATTT
AGCACTGCCTTTTGGCGGCAGTATGGTCTCACCTAACGCCACCGATCTAAAAAACAATCC
TATAGGCACTGGGCCTTATAGGTTGGCAAATTGGGTTAGAAATAAAGCAATAACACTGGA
GTACAACCGCAATTGGTGGCAGGGCAAGCTGACTGATGGAGTGGGCTTCAAGAGCGTGCG
CTACTTGGTTGTGGACGACCCCGAAGAAGCAGTAAATCTACTCCGCCAGGGGAAGGTTCA
CATTCTGAGCTATGTTCCTCCCGAGCTAGTTGAATCGCTTAATGCTGAGGCAAATGTTAG
GCTGGTGGAGACTCAACTGCTGGCAACGTCTTTTCTTGGTTTTAATACCAAATCGGCCGT
GTTAGCTGATGCAAGGGTTAGACAGTCGTTGTTATTCCTGCTCGATCAAGATTATCTAAT
CAAACACGTTTACAGCGGTTTTGCTTTGAGGAGCCAAGGTCCTCTGCCACCTGCATTGGA
AAAGGAAATCGGATGCCGCTACCTATCGCCTAACTATGAGGTAGGTGTAAGATTGCTCAG
AGAAGCTGGTTACAGCAAAGAGCGCCCTCTCAACTTGACTGTGGAAGTGCCGCTTGAGCC
ACGTGATTACATGCCCAGCGGTGGTGTGAAATTAGGTGAGGGCTTGAAGGAGGTCTATGA
AAGCACTGGACTGGTGAAGGTCACCTTTGTTTACAAACCCTTCGAAAGTTTGCTAAGTGA
TCTCATGGAAGGCAAAGCTACAGAAGCATTTGTGCTGGGTTGGAGCAGTGACAATGGACG
TGCGGATAACATGTTAACACCACTTTTTCACAGCAAGAGCCCTTTGAACTTTTTTAAATA
TGAGAATCCATTGGTGGACAAGTATTTGGAGGAAGCTCAGACGGAGTTAGATGAAAACAA
GAGAGAAAAGCTTTACAGAGAAATTTGCGACATACTGCTGGAAGATACACCTGCTGCTTT
TTTGCCAATTCCCATCTCTTTTAAAGCACTCGATGAGCGGCTAAAAGGATATAACGTTAA
TCCCATTAACATTGAACAGCTTTACTTTGTGCGATACTGAGGCGCTTAAAGGTTTATAAT
ATGAAAATAATGGCTGAATACGTTATCAAAGAGATTGACTTTGAAAACTTAGAGAACATT
TCTGTGGGATGGGACGAGTCCGCGTACGATGACGTGGATATCATGCTCATTAAGAGTTTC
ATATTGAATGAGCTGGAGCGCGAATACGGTGAAGGTACCCACATTGAAGTGTATTCCTTG
GGTGATCTCATCGAAAAAATGGAAAATCTGATTGGTGAACCAGTTTCACCCGAAGACTTA
CCTTTTGACCAAGTGGCTCGGCTCATGGACCGTTTCTTTGGTAAAGCGGTGAAGTTTTTT
GTGGACGAAGAAGGGAATTTGTTCATTGCCCTGCTCGTGGATCTGTTACCCACCAGCTCT
GATTTTATGACCACGCTTTGGAGATTTTGGAGCAACAACGATAAATAACTAACACAACAA
CAAGTAAGGAGTGATGGCGAACGTGCGCAAGTCTTATATGTGGTTCATTGCTTTAGTACT
TGTAGCAGTACTGGTGCTGGCTGCTTGGTATTTGCATTCAGGCACCAACCGTGGGCTCAC
TGCAAAAACCGCTGTGGCAGTGGTGAGAGCCGACGATGTGGCTTATGAAGTGGCTTCAGC
TCCGAAACCTGGCGACCTTCTGCTGGACCGTTACAACAAGCCCTATTTTGAAGTTGTTAC
TGCCACCTACATGCCCTTCATGTATAGAACACAGAATGAACACGGTAATGTGGTTTACAG
TCCTGACCCACAGCGTTATACCATGTTTGTTACGGTAAAGACCATTGCACCTTTTTACGA
TGACGTGCCTGTGATGGCGAAGCAGCGCATAGTTGTGGGACGCTCACTCACGCTGGAAGG
ACCAAACTGGGCGGTATACGGCCGCGTAACTCAGCTTACTATTACTCCTGTTGAGAAGTA
AGGGTACTGCAAATACACATACACACATATAATCTACGACGGCCAAAGAAAGGGCACCTT
TTGGTGTAACAGTTCAATGTGTGCAGGTGTGAACCCTATAACTTCACCCTGTACGTAAAC
CAGCTCCTGGGTGTCGTTCACACTTAGCTCACGCGTTTTAATGTGCGTAACTTTCGGGTG
CGGTAAGTGTGTACCTTTAAAGGCTTTTGGCAGCAGCTTCAAGGTTTCCCAGCGTGTTAG
TTGTTCCACAAACAGCACATCCATGTAGCCGTCGTCAACAACTGCCATGGGCGCTATTTT
TATGCCTCCTCCCACGTACTGACCAATCATGGCAAAGAGCATGTTGTAAAAGCCCTTGAA
TGAGCCTTCTGGCGTTTCCAGTTTAAGGTGAACCGGTTTGTTCAGCCTTATTTCGGTGAC
GACTGCAGCGGCATAGCTCCAAGCACCTTTCAATGCGCCCTTCATGTTGTTTACCCTGAA
AGAGACTTTAGCCGGAAAGCCCACACCGAAATCATTTACAGAGTACCTGACGGCGGTTTT
TCCTTCAAAGTCGCAGTAGGTGATGCGCATTAAGTCAATCAGTCTGGTTTGGCCCAGTTT
TATGACGTCAACTTGCTTAGTTAAGTCCTTTGCAGTCCCAGCGCTTTTTAGAAAATCATT
GCCTGTGCCAATACCCAAAGCACCCATGGGAACTGGGAAATCCAGCTGTACCAAACCATT
AAGTACCTCATTTACGGTGCCGTCGCCACCAGCGCTCACCACAGCATCAACGCCGTTCTT
TGCCAGCCTCACAGCAAGCTCGGTTGCCTGACCAGGAAACTCCGTAATCTCAACTAAGGT
TTTGATGCCCGCTTCGTGGAGCATGGAAAGAACTTGTGGGAAGATCCGGCCTGCTTTACC
CCTGCCGGCTGTGGGGTTAAGTACAATCCCTATGTTCTTGATCATTTGACCTTACTGATG
ACTCCGATACTTCCGCTCTTTTCTCTTTAATGGCAACGGCATTGTGCGGGTGTATGGACT
CGTAGCTGACCACCTTTATACGAAAGCAAGGGGATAAAGGATCCAGTTTTAAGAACAGAT
CTTTGGCAATGTCTTCCACAAACTTTGGATTCAAATAGGCTTTTTCTGTGACGTATTTTT
CATCAGGTCTCTTTAGCAGTGGATAAAGAGGTTGTGAAGCACTGCTTTCCACCAGTGCTA
TGACATCTTCAATCCACAGATCACCTTGCCAGCTAACCGTTACGTCCACACGTTGATTAT
GGGCACCAAACTCGCTTATGTCTCGAGAGCAGGGGCAAAGTGAGTGAACTGGCACAGTCA
CGGTGGAGGTTACCACGTAGCCTCTGGTGGAGTTTAGTTCTGCTTTGAAAGAAGCGTCCA
CATACATGACGGTTTCCAATTTTGTTACTGGGGTACTTTTCTTTATGGCGAAGGGAAATG
CCACTTCAATCATGGCTTTCGTTGCTTTCAAGCGTTCTTTTATGTCCTCCAGAGTAACTC
TAAGGCGTGTTTGAGAAATCTCTTCCAAATGTTGGTACAGCACTTCCATGAACCGCGACA
TGTGCGTTCCACGAAAAGAATGGGGAAAGTCCACACCAATGGAGAATGTCCCCACTGTGG
GCTGCTTACCGCCTTCCTTGGTGCGCACTGTTATGGGCAGTCGCACATTCTCAATGCCTA
CATAATCCAGGGGTACGTTACGCGGGTCACGTTCGCTTTGCACATCACGCATACCAGCTA
ATCGCCTCTCGATGCATCTGCTTTTATCTCCACCCATGAAGTAGCCGTTTCAAAAAGCTT
CACTGAGGTTAGCACCAAACCGAGCTTCTCTACATGCGGCTTAAGGGTTTCAAACACCCA
CATGGCAACAAGCTCTGTGCTGGGTTGTTCAAAATGGTCGTTTAGGTAAGAATGGTCAAG
TTTGGAAAGCACTTCCTTGTTAACTAAGTCCTTTAGGTCACCAAAATCCATCAGCAAGCC
GTTCTCAAGCTCATTAGGTGTGCCGCAAACGGTTACTTCCAAGCGGTAAGTATGGCCGTG
CAGTGCTTCGCACTTGCCCTTGTAGTTTGTCAAATTGTGGGCGGCATCAAAGGTGAAAGC
TTTGGTTACACAAACATTCATACGTTAGAAAGTATAACACAAAAGCAGGTTTCGTCCTTC
TAAGTTACAGGCTTTTACAAGCCTAAAGCGGGTAAAAGCATGGAGGTGATAAACCTTGCC
AGCCACTGCGGGAAGGTGAGTAGGTAGCTGTAGGGAGTGTACTGCAGCAGCAAAACAGCG
CCTGCCGCGGACAGGAATAACCCTTTCATACCCACTTCATGAAGTAAGTAGTACCTCCTT
ATCTTCTTTTGAATGGGTTTCTTTTTCTTCTCCCATTCTTCGCTGTAATCTGCCACGCTT
ATTAAGTCGATAAAATCTAGGTCGTCCACGGTCTTTTTACACCTCCTTCCTTAGCTTCGC
TTTGGCTCTATGGACAATGCTCTTTATGGTATTTTCCGGTTTCCCAATTAGCTCAGCCAC
TTCGTGGTAAGAAAGGCCTTCCTGGTACAGCAGCAAAAGTACGCTGCGTTCCTCTTCTTT
CAGGCTCTGCAAAAGCAGATGCACATCTTCAAAGTGATCCTTTCCAGCCGAAAGCTCATA
TCCTTCTTCCTCGTCAATCAAGGGCATTCTACTTCTAAGTACGTCCATGGCCCAGTTGTG
GGCGATCTTGAACAAATAACCTTTGGGCGAAGACCAATCGATGCTGGAGCGCATGGCTCT
AATAAACACTTCTTGTACACCGTCTTCGGCTTCCACTTCAGAAAGCCCCAAACGGCGCAT
GTAAGCGTAAAGCCTTTTACCGTAAAGCTCGAATGCTCTTTCTACCTCGTTCATCATGGC
AGTTGCCTTATGTCCACGTTACCCATTTTCATATCCAAATGCAGTTTCATGGTTCCATTA
TATCCTTGTGGGTCAGAATCATTGTTAAATCTACCAGCACCACCGACATTTTCTACTTCT
ACCTTTACACCTTGGGGCACTGTTAAGTTCAGATTGCCTGCAGAGGCTCTAACGGTGATC
AAATCCACCACTGTGGAGGTGCTCACATTGATGTTTCCCGCCCTGCTGTCCACAGTGATG
TCTTTAACATGCTCATTGAGTGCTAGGTTTATGTTTCCTGCGTAACTTCTTAAAATGATA
CTTTCAATCTGCGCGGCACTGTCAATGGTTATATCGCCCATCCGTGAATCTACTAGGATG
GAGTTCATGGGCTGGGTTATTTCCACATACAGAGAACCATAGCTGGCTGCAATGTCCACG
GATGCAACCTGTGAGCCCAAAAACAAAGCGCCATTGCCTTCGCGTCCGCTTTGGGGCGTT
AGCTCGTAAACGCCGCTAGCAGTTTTTCTAAACACGTACTGGTATGTGCCAAAGCCATAC
TCTTTTGAGGGCTGCTGTCCCACATAAAGTGAGCCAAAATCCAAGTGAAATGACAGGGCA
GAAGAGGTTTCTTCTTCCGCCCATGTCAGTGCCTCCAATGGGGTTGAGCGGAGGCCGTAT
ATTTTCAGGGGGGCAGGGAAGGGGCGGTTACCTTTTCTTGCGGGGGTGTCATTGTAACCA
GACCCTTGTTGTTGCTGCTGTTGCTGTTGTTGTCCCTGCCACTGAGGTTGGGGAGGTGTG
AGCGTCTTAAAAATGTAAAATCCACCAATCACCACAGCCACACACAGCAGTGCGGCTACG
ATGTCTTTGGTCGGTGCAGGCATTAAGTACCTTACACCATAGGTAATGAGTAGCCCACCC
AGTAGATACCAAGGATCGGGGAGGGCAGAGTGTGCTACATACTCTTGCAGGGGGCTATAA
GGTAAAACATACAGTATCCAAAGAACTCCTCCAATCACCAAGATTAACCCAAATAGTTGT
GCAGTGGACAGTCTAACCCTAAACAGACCCAGCAGTGATTGTACAAAAAGCACCAGTAAC
CAAACAAGAAAAATCACTGCAAAAAACTGGTTTACTGTCCAGCTCACTATTTATCCGCTC
CTTTGCTCTGGCGCTGTGTTTGGTTGTGGCTTATTAGGAGGACAAGGCCAATAACAATGA
GTAGAACAGGAAGTGCCAAAGCGCGGGCAAGCTCGAAGTATGGCATCATCCAACGGGGAA
TAGTAATGATGGCATAGGAAGACAAGTTCTTGAACAGAATGACAGCTCCCACCACAAGTA
ATATGGCACCGAAAACTACCTTACCACTGACATGCTGCTCAGCTCCAGGTTCTTCTGCGG
TGCTGCTAGCATACTGGCTGTAAACGTCCTCCACATAGCCTTCTACGGACGTGCCGTCTA
AAGTAGCTGAAACCTTTGGCTGCTCGGGAATGATGACCCAGCCAATTATGTAAAGAATGG
TAAAAAACGTGAAATTTCCAAAGAACATGAGCAGTAAGTAAATAATGCGTAGAAGCACTA
CATCCACTTGGAGGTACTCAGCAAGGCCACCAAGTACGCCACCTATGATGCGGTTTTTCC
TACTCCTGTAGAGCTTTTTACTGCCGCCGCTGTTATTGCCCATAGCTTTCTCCTTCTGGT
TCTAAAGGTATGATGATCCAAGCAATGATGTAAAGCGCTACTAATAAAGGCAAAATCAGG
GTGAGCGCTGCTGTAATTAGCCTTAGTAGGTTCGTATCAACATCCCAATTGAAGTAAGCT
CTAAAGCCACCTATAACGCCGCCCAGAACTTTATCTGTCCTGCTGCGGTAAAGTTTTTTC
AACTATGAACACCTCTCTTTCTATTCTTTGTTTACTACTTAATATACTTGGAAAGACACC
TTTAGGTTGCACAATGTAAAAATGGACACTGGGGAGGTTGCATAAGATGAAATGGTGGGA
AGTGGATTTTGAGCGCATTAAAGAAAGTGAAGAGTTTAAGAAACTTACTGGAGTGTGGCT
GGAGCTAAAGTTAGGTTACTTAGTTTTTCACGTTCCAGTTAATTTGTTTTACCTGTCCTA
CGTGCTGGCAAAAAGTAGCGGCAAAGAACAGATTACATACACGTTGACAGGCGGTTTTGT
GCTGCAGATTGCACTTTCAGATGTTGAAAGGGTACTGTCCCACATCGAAAAGGGTGAAAA
ACCTTTTTCTCTTAATTTGGTAATTGACGGTAAAAAGCGAGAAGTTGTTGCTACTCCAGT
GAAAGTGCCACCTTCCAGTGATGCCAATACACTGGAATCATGATTAATAGATAGATTGCA
TTCCGACCCGCTATGGAATAGTTGTGGCGAAGAGCCACTTTTCTGTACTGAAGTTCCCTT
TGTATTACAAATTCTTTCACCTCTTCCGGTGTGACACTACCCCCTCCAGCCGGTCCGTAC
TTTTCCCAAAGGAGCTGAGCCTTGGCATCCTCGTAGTTTATGCGGATAGGGCTCAGTGGA
GGTTGTACTAAGATTCCAGACAGTTGTGAAACCAAGTTGCTGGCATAAAAGAGTACGAAC
ATGAGCAGCACAAACGATGCCACATAGTAATAGACCTTCATTCCTGCTTTTTGTTTTTCC
GTCATTGCACAGCTTCTCCTTGTCGAGCTACTCCAGTCTACGGGCTACTTTCCAGTGGTA
CCAAAATACGGGGAAGCACACTACCAAAGAAATCACATTTCTTGCAGCCCCCTGATACCA
AGAATATATCTGGAATTGTCGGTTTTTCTCCCTCTGCTCCTTTACGAAAGCTTGAACCTC
TTGTGGTGCTACTGTTGTGTTCTCTGTTACCCCGTATTTTTCCCAAAGTAGTTGCCCTTT
AGCATCTTCATAGTCCCACTGCCCCAGAATAAGAGGTGGAGGTGCCACTATGCCAATGAC
TTGCCACACAAGGCCGTTTAGGCTGTAGAGCATCATCATGAGTAAAATGAATGACACCGT
GTAGAAGTAAGCCTGTTTTACAGTAATCTGTTCCATGTCAAACAAGTCCTCTTCTGCACA
TGGTCATTCCAAAGTGCGAGCAATTTTCCAGTGATACCAGTAAAGAGGGACGATTACTGC
CAAATAAAGTGCATTTTTTGCTACGACCTGCCAGTTGTAATAAAGCGTTAGCCTTTGGCT
TTCCTTTTCTTTTTGATCTATGAAGGTTTGTACTTCCTCGGGCGTGACGGTCACGTTTTC
AGTGGTGCCGTATTTTTCCCAAAGTAGCTGACGCTTTGCATCCTCGTAGTTCCACGTGCC
AGCGGTCAGGGGAGGTAAAATGGTTATCTGAACTAACTGCCACAAGAGACTGCCCACATT
AAAGAGAATTAGCAGAAGTAGCACCAGAGAAACGGCGTAAAAATAAACCTTTTTAGCTGT
CCAGTTTTGCATGGATCAGGCCCCCTTCTTCAACACTGTGCAGTGTGGTCTATTCAAGTG
AGCGTGCCACTTTCCAGTGGTACCAGAATACGGGGAAGCACACTGCCAGATAGACTATGT
TTTCTCCCATCATTCTCCAGTTAGAATAAGTGTTGACTTTTCTGCTTTCGAGATCCAAGA
TCGGAGGTGGAACAATTATCTCGGAAAGCCTCCACACAATTTGGCCAACGTTGTAGATGA
TGAAGGCAAGAAGTATGAATGACAGGGCATAAAAATAAACCTTCTTCACAGTCCAGCCGT
GCATATCAAGCCCCCTTCGGTAATTTCCAGTATTAATTATAGTGCATCTTTACATGAGTA
CTGTAGTTTTTTCTGAAAGAAGACTACTTAACAAAGTTGTACGGATGCTATCGAATAATT
GTGAAAAATTAGTGGTATAATGTGCGCATGAAAGGGGATAAAAGTTTCAAGGGTATGACC
CTCATAGAAGTGCTTATTAGTTTAGCACTTCTATCGGTGTTGATGGTTGTAGTGCTTTTC
ACAAGTACTTGGTTGTTCACCTTTGTAAAAAATCGGCTTATAGCCCTGCCTAATTATGTC
ATTGGCTTGTCAAGAGCTTATAGTGCCGTTTACCTTAACGCGCAGGACATCCAGCTGAGC
GCCACCTACAGCGTTGACAAGAACCTTCCGTCTGTGACGCTGTACAAGAAGAGCGGTTCA
GACCTGGTGTCCAATACTGTGAATTTCAAAGAATTGATACGTGCCGAGGCGTTGTCCACG
GCTACAAGTGCCACGGTAACTTTGGAAGTTCAAACAGCTTCGGTGTCCATTCAGCAGCCA
GCTGACAATAAATTCTTGCTGTTACTTTACCTCAGCATACCTTCTTCTGACGGCAGAAGG
TTCGATAATACCGTGGTCATCAAAAAACTGGTGAATGCCGCGCCAGTGCCAGAGAGTTTT
ACGCGGAACGGCAATAACGTCATAGTCGACCTTTATTATCCTGCCTTGGGGTTTGGTGTT
AGGCCTACGGGTTCTTCTGATTTGCAGCTGGTGACTGACACCAGTACTATTACAACGGTT
ATTGACAGCAGCGGAGTTCGTTCAACCGCCACGGCAATGCTCACAGGCACAACTACCAAA
CTGGGACCCAACGTTTATCAAGCGTTGTTCATAGAGTCAACTGCGACGCAACCTGAGTTT
ATCACGTTGCCACCACTTATTGGGGTCGATGGCACACCTTGTGAAGACGTTACTGTAAAG
GTGGTGGCAAGCCCATGAAAAAAGGCATTGCACTGATAACAGTTTTAGCTTTTGTTCTCA
TACTTAGTTTACTCATGGTGCCTCTGTATGTGTCTGTTTTGGGGATGACCTCCACACTGC
GCAGTATTCAGGTCTTGCCTGCTAAACACGAGGCTTTTGCTGCTGGACTCAATGTGGTCC
GTGTGCTCATCGTAAATGCTCAAGATATGGAAACCAGTACTACTATTGAGCTTGCACAAG
GCCCAATCGTAGTGACTGCTAGTTTAGCAAGATCTTTTGACAGTGATTTATCGCTTCAAG
ATGAGATAGATTGCGAAGGCACAGCAAGTCCTGTTGTGAAAATGAGAATGTGTAGTGCTG
TTAACTACTGGGATGTCACAGTGCACTTTAAGGATAACTACGTGCTTACCGGAACAGCAG
TGCAGTACGTGATGTTCCAGCCTGACAAGGATTATGTGTATTTACTGGATTTTAAGGAGA
AAAGGGAGTGAGCGGCATGCGTAGAAAAATGAAAGGTTTCACCCTCTTGGAAGTGGTCAT
TGCTCTTGTCATAGTCGCCATTTTAGCTGCGGGTACATTACCTGCTTTGTCAAACATCAA
TAAGCAATCATTCCAAACAGAGATAGACCTTAACTTGCCCTCAGTTGGCCAAGCTGCTCT
GAATGGCCAGAGTTCAGCCACAAGCCTTTATGCTGATTTGACTGATACTACCACAAGAAG
TGTTTCTTTGCTTACTAACGAGCTTGTCAAACACAGTGCCACAGTCAGCAGTAAGGGTTA
CACCTATGCCATTGACACGCTCTATGCCGACGTGGGAGTGGGACTGGGAAGTCTGGGTGC
TGGTTCACCATTTAAAGAAGGCGACACCGCCTCCCACGAGGACACTAGTACTACGCCGGT
AATTATCACACCAACGACGACACATACTGAGCCTACGCTCGGAAGTGCGAATCTTCTTGA
CTGGGAAGTATGTTCTGACAAGGATAACCAAAATGAGGATGAGCATACCTATGGCCCTGG
TTACGTGCAAGTTAATTCTAATGGTGACGGTTTTATTGACTATGGCCTTACTTTCCCAGT
GCAATCTAGTGCATCGGATGACAACTATGTAATAGTTGCCATACCCGGGAACACTAAACT
GCAAAAAAGCTGCGATAAAGATTGCAAGCATGTAGACTGGAGCTTTGTTGCTTTTCTTAA
TAAGACGACAACATCTTCCATTGAAAATAAAGTTTGCAAGCCCAAGAGTAATGAGAACGG
AATCGCTAAGCTTCTTAGTACTAGTACTTCAATCCAAGAGACTGAATTGACTGCAACTGA
AAGTGGGCAAGGGAATGGAGGCAGCTATTACTTCCCTAACGGGACTGCATCAACCGCAAG
CATAATTTACAAGTACAAGTTTGTAGCTAAAATAGAAAAGAAACTATACTGGAGTATGCA
CTTTGTTATAAAGTTCATGGACGGTACACCTCTCCAAAACCAATGGGTTCGCATTTACAT
ACCTAATAGTTCAGGAGAAGTCACAACTGAAATTCCTGCCGTTATCGGAGAGGAAACAGC
CACCACTACCACCTATGGGCGTGCGAAAATTCCTGTATCTTATGACGCTCCAAGTGGGTT
ACTCGCTTGGGATTCCATAACCTTTGATTTGTCCGAAAACGCTTCAGTGACGGTTAAAGT
CAAGACTGATTCCATGAGTGACAGCGAGGCTTACGTGTTCCACGCCACTGGCCCTGCGAG
CCAAATTAAAATCAGCCTTAGGCAGTACAACTTGCCCCCTGAAGATTTGAGCATTACTTT
CTATATAGCCCCTATCGACAATACAAAGCCCGCAACCGTAAACAATGTTCAGGTTTCCTA
TTGGACCGCTGCAACAAGCCCATGAGGCCATGAGGTAGCGAAGACTGAAGCGATGTTTTA
GAATTTAAGTACGTGTGGCATCTGGCATATCGATAAATGCTTGCCAGCCGTACTTGGCTT
TTGGGGAGGTGCTTTTAAGTGCGTTACATAACTTACGATTTGGGCGAAAGGGTTTATGCC
AGTGAACTGCTTAGTGTGAAAGAGATCGTGCTAAAGGAGGAACTTAGATCCATACCAGGT
GCTCAGCCTTGGCTGCTGGGTGTGATGGCCTTAAGGGGGCAACTTTTACCCGTAATTGAT
CTGGGTTTTAGGCTTCAAGGTAGGCCGAGCCAGGGTGACAAGGTACTGGTTTTGGATAGC
GAGCGGCCTGTGGGCTTCTTGGTGGACGATGTGAGGAACATTGAAGATGTGGGAGAGCTA
AAGCCACTTCCACTGGAGCTACCTGACAACGTGAAGCGTTTTTTAGTGGGTAGCTTCTTT
CATGGTGGAGACATTGTGCTCGTGCTTGACCTTAAAAAAGTGCTCACTGAACAGGAGTTA
TCTGAGGTTACTGCTCCATAATGTGGTTTTTCTTTCTTGTTTTTGCCAAGTAGGTGCGCT
GGTCTGCTAAGTCAACTAATTGTTCTACGGAGTTTACTTCAGAGACTGATGAGGCGCCAA
TACTGGCTGTGACTGGTTTTCCTAAAGATGTGATGCATGATGATATCTGATTGCTTAGCC
GCCGAGATATGGTGGCAGCTTCTTCCTCGTCCGTGTCAGGCAAAATAACAAGGAACTCAT
CGCCTCCCCATCTTATGGCAACATCGGTTGCTCTGAGCGACGAACGTAACAGCTTTGAGA
ATTCCATGAGGACTTTGTCACCCATTTCGTGTCCAAAGGAATCATTCACCTGTTTGAAGC
CGTCCAAATCTAAAAAGAGAATACTAAACTGTGGACCACCGCGCAGGTATAGTTCCCATT
CTTCTGTTAGACGCTGGTTTCCATAGGTTCTGTTGAACAAACCAGTAAGAGAATCCTGCA
TTCCAAAGAGTTTTGTATTAAGCTCCTCAAGACTGTAACTAAGTAAATCAAGAACCTGCG
GTGCCAGAGGATCGTTTAGTGTGCTGTACCACACCCTGATGTGAATTACAGAGCCCTTTT
CTATGAAATTCTGACTTCTTTTCGCAATGCGGTGGTCGCCAACTTCCAGGTTCAGTGTTC
CACTTTCAATTTTTGCAAAATAGTCATGGCCAAAATAAGATTGGAAGATGTAACTCAGTG
CCCCTGCGAGCTGCTGCACGTTAGTAATCTCCTGCAAGTTTAGGTGCCAACTTAGCAAGC
TGCTCCATTGGGACACAGCGGCAATGCTTTGGTAGGTTTTCTGCCAAAATGAAGTAAGCT
GAGGGTAGTCCAGTGCACGAACCTCCTGGAGTATCCAATCTGCCATGGTTTTAAGCATGG
TTTTATCAGTATTTTCACACACACTTTTAAAGATGACTATGCCCAAGTTGGACATGGAAA
GACGTTCCCAGCGCCGCCACAATCTGAGCATGTAGCGAAAGGCGTTTGAGCAGTTATCAG
GACTAATGGCAAGCATCTTCAAGGATTCGCCTAGTGGGGTTGAAGGAAGTTGTCCAAGCA
ACTGCGTGGGTATGGGATTCCAATGCACCATTAGCAGAACAGAAACCAATGCGGCAGTAT
CTATTCCTTCGTCCACATGCTCCATACAACGGCTAAGTAAGGAAGCAATGTCTCCCTTTT
CTACTTCTCGTCCTTCAAGCAGTCTTAGGTAAGTCCACAAGATCTTTGTGTTCAGCTCTT
CCACTTCTAAAGTTGCATTCTTTGACGCCAGAATGAGAAACCACTCAGCCAAATTGAAAT
CCAGTACGCTGATATAGTGCTCTGCCAGTGTCATGTAACCGCTGTGCCTGTATGTGGAGG
ACAGTAGAACTCTGGTAGTTTCTTCGAGTTCCCTGATGTATTTCTGCAGTGTTCCTCTGG
ACATGAATTCTTGCAGACTGGTAAGTAGCGTTTGCCAAAAGCCTTGTTGTCCTACACTGG
ATAGGGTGGGTATCAAATTTTCCAAGCTTTCCTTGCTTTCCAAAATGGTTTTTGTGCCAC
TAAGGATGGTTTTTATGGCAACCTCATTAATAACTGGTCTTGCAAAAATCTCCAAGCGTG
GGGTTCCTTGAAGCACCTTAATAGACTCCTGATAGAGCTCAACGGCATCTTCATATTTCA
AGGAGTATTCCAAGGAAACGCCTACAGCATTAAGAAAAGCGCCCCAGTGCAGTATGGGGA
CTCTTACGTGGCTCGAGGCTAATCTCACGTAGTAGTCGTACATTTTTCGAGGTTCGTTTA
TTGTGTCTATGATGTAAGGGGCTAAGTCTGATAGCATGCCAGGCCAGTAAAACGAACTCA
CGTTTTCAATGTGGTTTAAGAGAAAATCTCCAAGCTTGCGGGCTTCTTCGTCCATACCCA
AAAGTACATATAGCCGCACCTTGTACGCCTGATCAAACAGCGTTGGAGACTTAATCTGCT
CAAGTATGGAAAGAGCTTCCTTGTATTTTCCCTGCGAGTAATAAATGTTTGCTAGTTTGC
GTTTTGCACCATTCAATTCTGGAAATAGCTCCAGTGCTTTCTCCAGAATGAAAGCTGCTT
GAGGATAGCTGTATTCCTTTCTTGATGCCATGAGAAGCGCAAAAGCTTCACTACGCTTTT
CCTTTCCATTAGCAAATAGATGTGCAATGCGTGTCCAGTATGTGGGCATGTTCAGTTTGC
TTAATTCTTTTGCCCACCAAACATGGACATGATTTTTGTCAAGCCCGCTCATCTGCCAAA
CCGTATCTTTTACTTCAGGCGAAAGAAAGCGGTACTGCGGCTCTTCTTCAATGATGAGCG
GAGAATCTAGTAACGAATACTCACTCTCAAGGATGATTTCTTCAACTATTCTTTTACTTA
ATGGGCTGAACCAAAGGTCACCTGCGCATAGATGGGCTAAGGCGCTAAACAGCTTTGGAT
TTTTCTCCTTTTCCATGGCCACAATTTGCTGCAAGCTCTCAGCGTGTTGTTCTTTGAGCA
GCTGTGCATTGAACAGATTTCCCCTAGACATTTCCACGAGTTTCTGGGCATCTGAGTAGC
TCAAATCATTCCAGACTTCTATGAACTGCTGTAGAGCATCTTCACGTTCATGCTCTGGGT
CACGCATAGGAACCACAGGGTAGCCCAGCTCTTTGAAAACATCTGTGGAGGTAGATGTGG
CAACAATTATTATACCTTCCTTTGGTAGTTCACGCAACACATATTTTACTGAGTCGTCCA
GCTCGGTAGGATCCAGCTGGTCTAAAAGCAGAGCCTTTATGCGGAACTCCTCCAAAAGTG
TGAGTGTGCTAAGCAGTATGTCTCTGTTTATGGCTTGAGTGTCCACCAAGTAATTTGGTT
TTACCGCTAGTGAAACTGGTACTTCATCTGCGGAGATGTATCTTAAAAATGTTGACCACG
ACTTTTCATCTAGGCGAGTTGCTTGATCCCAGTTTGAAGAAAGTATGCTCCAATAGAGCT
CTCCAAGGGGCATTCGAAACGAGTGTATGTGAATGTAGAAACTGCGCTCCAACCGTCGTC
GCAAACCCTTTAACAGAAACGTTTTCCCACTGCCATGTTGTCCCCAGACGCCTAAGCGAT
TTCTTATGATGCTTCCTAAAACCTGACTAAGCTTTTCATCGTACCACATTTAACGATACC
GTCCTTTTTATTATGCCCCTCTTGAATATATTAGCTCCATTTTTGTGATAAAAATAAATG
GAGTTCACCCATCTTCGTTCTCTACGGAGCCACGCTTGCCTCTTTTGCGACGTCCGCATG
TTCCTCTGTTCCCACTTCACTAAGAACTGCCGCGATGGAGGACGGTTCGTCTGTTAGATC
GTAATGCCGTTTTAACATGGCTATACGCTTTATTGATTCATTGATGCGCTCTTCACTGAT
TTGACCAGTTTTAACTGCATGTACCAAAGCATTTATTGCTTGTTTTTGCTCGTCAAGACT
GTGGCAAATAAGCACCATGTCAGCACCGGCTTGCACAGCCTTTATCGCAGCATCACCAAC
ACTGTAGTGTTTGGTTATGGCTTCCATGTGCAAATCGTCGGTAATGACTACGCCTGAAAA
CCCAAGCTCGTTTCTTAGAATATCAGAGATAAACACTTCCGAGAGTGATGCCGGGAGGCC
TGATGGATCTACATTCGCAAACTTTATGTGAGCTACCATGACCACACTTGCACCGTTCTG
TATTGCCTTCTCGAAAGGCAAAAGTTCAAAGGAGCGAAGGTGAGGCAGTGTTGCGTTGGA
AACTGGTAGTTCCTGATGTGAATCCACCGATGTATCACCGTGCCCCGGAAAATGTTTTAC
CACTGGTATGACGCCTGAGGAAGAGATGCCCTTCATGGTGGCAACTCCTAAAGTGGAAAC
CAAGTCGGGGTTACTTCCGAAAGAGCGGTCGCCAATCACTTTGTTTTGTGGGTTAGTAAC
CACATCAAGAACCGGCGCAAAATCCATGTTGAAACCGTAAGCCTTCATTTCTGTACCTAG
AATGCTTCCTATTTGGTAGCTCAGTGTAGCCGAGTTCCTTTTACCTATGATTAGATTGGA
AGGGAACTTTGTTGCTCTGGAGGGTAAACGAGAAATGCGGCCTCCCTCTTGATCTGTAGA
TATGAGAATAGGTAACTTATTGCCTTCATTTAGAGCTTTTATGCCGTTCAGTAGTGCGAG
AAGTTGTTTGTCGTCTTGTATGTTTTCCGAAAAAAGAATAACGCCACCTACGTGGTAGTC
ATGTACAAGCGTGATGAGGTCAGCAGATACGTTCGTGCCCGTGAAACTGACAATGAACAT
TTGGCCAATTTTCTCCTGCAAATCCATATTCGCAATGATGGAATCAATAACATCGTTCTG
AGTGTTTTGGTTTACCGCCGTTGTTGGAGTAACGTCCGTACCAGATTGAGTTGGCGTCAA
CACACCTATAGATGTGCTTTGATTATCGTTTTGCTCAGCGTTTGAACTTGTGGAGGTGTT
AGTGTTTTCCCAAGCGTACGGCATGGAACCCCAGTTCAAACCGGCCCAAAACGCCCCAGT
GAAAATGAGAATGACAGCAATTATAGCAAAGACATGAGGGATGGCATTACTTCTCTTTTT
ACTTCTTCTGCGTAGGTTTATGCAATTTTCTTCCTTTCTTCAACACTTCTACTGATGTGT
TTAATTCTAACTCATTGAGTTTGTTTTGCGCTCAACAGTTCTCTTGTTTGTTCAAGCTCT
GCTACTGTATAATATATGGAAACCCCTTGGAGGTGAATTTATGCCTTCATCATATTACGA
AGAGTCGTTAACATTCGACGATGTGCTGCTGGTGCCCCAGTATTCTGAGGTTTTGCCTAA
AGATGTGGACATCAGCACAAAGCTTACTAAGGACGTAACACTAAACATTCCACTTATTAG
TGCTGCCATGGACACAGTTACTGAAGCTCGCTTGGCCATCGCTTTAGCACGTGAGGGCGG
TATTGGTATTATCCACAAGAACATGAGCATTGACCGTCAAGCCGAAGAGGTGGACAAGGT
AAAACGGTCTGAGTTTGGCATCATCTACAAACCTGTGGTTTTGGGTCCCAAAGCAACTTT
GGCGGATGCTCTTGCGCTCATGGAGCATTACCACATTTCTGGCATCCCCATAACGGTGGA
AGGCAAATTGGTAGGTATTATTACGAACCGTGACATACGGTTTGAAGATGATTTTACTCA
GCTCATTGAAGATGTGATGACCAAGAAGAATTTGGTGACCGCTCCCGTTGGGACGTCTTT
GGAAGAGGCTCGCCAAATACTAAAGGCACACAAAATTGAGAAACTTCCATTGGTGGACGA
AGAGGGCTATTTAAAGGGACTTATTACCATTAAGGACTTGGAAAAGAGAAGCCAGTATCC
AAATGCAGCCAAAGACAGTAAAGGCAGATTGCTCGTAGGTGCTGCTTTGGGCGTGGGTAA
AGAGATGATGGACCGTGCTAAGGCCTTGGCGGATGCGGATGTGGACGTGCTTGTAGTAGA
TTCTGCGCACGGAAACAGCAAGAACGTTGTGGAAGCAGTAAAGAAGGTAAAGAACAAGTT
CCCCCATGTGGCCGTGGTGGCTGGTAATGTAGCTACGCCTGATGGTGTGAGGAATTTGGT
GGAAGCTGGTGCCGACTGCGTAAAAATTGGCATCGGACCTGGGTCCATATGCACCACGCG
TGTGATTGCGGGTATTGGTGTGCCTCAGCTCAGTGCTGTTTTGAAATGTGCTGAGGAAGG
CGCAAAGCTGGGTGTACCCGTCATTGCCGACGGTGGTATTAGGTTCTCTGGTGACATTGT
AAAGGCGTTGGCTGCTGGAGCATACACGGTCATGATAGGCAGTTTGTTTGCCGGTACTGA
AGAAAGCCCCGGTGAAAAAGAGATTTATCAAGGCCGTATTTACAAAACATATCGTGGCAT
GGGTTCTTTGGCTGCCATGAAACAAGGCTCTGCTGACCGTTACAGCCAAGAAGATGCTTC
CAAGTTCGTTCCTGAAGGGGTGGAAGGGCGTGTGCCCTACAAGGGTTCCGTTCACGATGT
GGTTTTTCAGCTCTGCGGTGGCATTCGTTCAGGTATGGGCTATGTGGGAGCAGTCAGTAT
TGAAGACCTTCAGAAGAAGGCAAAATTCGTGAAGATTACTAACGCAGGCTTAAGAGAAAG
CCACCCTCACGACGTGCAAATCACCAGAGAATCTCCTAACTACACACTGGAGGAATAACG
TTGCCATGAAACGAGAAGGAGTAGCTGTTATTGATTTTGGAGGGCAGTATGCGCACCTGA
TAAGTCGGCGCATCAGGGATTTAGGTGTTTACGCAGAGATTGTTCCTTATTGGCGGTGGC
AGGAAGTACTTGACGACCCCTTGGTGAAAGCCGTTGTGCTTTCTGGAGGTCCTGCCTCAG
TTTATGACGAAAACGCACCTCAGTTGCCAGTTGAGTTTTTCAGCAACGTTACCAAGCCAG
TGCTAGGCATCTGCTACGGTGCCCAGCTCATGGCACATTTGCTCGGTGGCAAGGTAGGCC
CTGCCCCTGGTGGTGAATACGGTAGAACCAAACTTGTTGTAAAAAACTCTGAGCCACTTT
TCACTGGCACTCCAACTGCGCAGGATGTGTGGATGAGCCACGGAGACCAAGTAGTGGAGC
TGCCCAGCGGGTTTGAAGTAAGTGCAAGCACGGAGCATTGCCGTTTAGCAGCATTTCAAA
AGGAGCCTTTGTTTTTTGCTGTGCAGTTTCACCCTGAGGTGGCTCATACGCAGTTTGGGA
ATGCCCTATTAAAGAACTTTGTCTTTGGTGTGGCCAAGGCTGAAGTGAACTGGAACATAA
CAGACTATGTCAGTGAAGCCATAAGGGAGATTAGGGAAACTGTGGGAGAAAACGGCATGG
TACTTGGCGCGCTCAGTGGCGGTGTGGACTCCGCTGTTGCGGCAGTGCTCACCCACAGGG
CACTGGGCTGCGGTAGACTACAGTGCCTCTACATTGATACTGGGCTGCAGCGTGCTGAAG
ATGAAGCACACGTTAGAAATTTGAGTAAACACCTGGGCTTAAAGATAAAAGTGGTGGATG
CAAAGGAGCGATTCTTAAAAGCCTTAGAAGGCGTTATCGACCCTGAGCAAAAGAGAAAAA
TCATAGGAAATCTGTTCATTCAAGTGTTTGAAGAAGAAGCTCGAAACTTGGGGCATTTCG
ATTTCCTGCTCCAGGGGACCCTTTATCCCGATGTGATAGAGAGCGGAGAAGGCAGTGCCA
GTGTCATAAAATCCCATCATAATGTTGGCGGTTTGCCCCAGAGTTTGGGACTGAAGCTGC
TAGAGCCTTTAAGGTGGCTTTATAAGGATGAGGTTAGGAACATGGGAAGGTGGCTTGGCA
TTCCTGAGGACTTTCTGATGCGCCACCCATTTCCTGGTCCAGGGCTGGCTGTACGTACTA
TAGGCCCTGTGAAGGAAGAGTACTTAGACATTTTGCGTAGAGCTCACAGCGTTTTAGAGC
GTGTGCTTAAAGAGGAAGGCGTCTACAATGAACTTTGGCAGGCATTTCCGGTGTTCACGG
GTGTGAAAAGTGTGGGTGTAAAAGGTGATGCGCGCCATTACGGATGGGTACTTGCTGTTA
GAATGGTGCAAAGTGTGGATGCCATGACGGCTGACTGGTACAAAGCTCCACCCGAGCTTT
TAGACAAGATCGCCAGTTCGCTTATTAGCGAAATTCCAGAGATTTCCAGGGTAGTTTATG
ACATCACTTCAAAGCCACCTGGAACCATTGAATGGGAATAGGACACGTTATGACAACGTA
GAAAAGGGAGCAGCGGTGCAGAAAGCGCCGCTGCTTTTTTACTAATAAGATGTATAAAAA
AGCTAATTTGCGATAAATCAAACCAGGCTCTTGTGGGAAGCAAGTTTTTTCTCCCTCGAA
CGTGACGTGCTCTTCATGGGTAACGAAGCTCCTGTGAAAGCAAAATCGCGGTGAGCTCGT
GTAATGGTTCTTAGGGCAGACTAAAGTAAAACACTCCACGCACGCTTTAGTAGGCTCCCT
AAACGCTTATATGCTTGCCTAGAGCGTTGTTAACCATACAGCGGCTTCCTACAGAGTGGT
TCCTTGTTAGCTTTTGCAGTAATGTTTCATTTGGTTGAACATTCTTTATGGCTCAAAAAC
ATGTCCCTAAGAAACGTGGATTTATCAGACCCATTTTTGCTCAGAACGGCCTATTTCTCA
TCTTTTTGACGTGTTTATAACGTACATGTTCCAGAACGGGTTTTTCTCAGAATCATAGCT
CATCTGCTATGTTGAAGTTCGCCCTGTGCACTGCGATGAGAGGTTACAACATTAGCGGAC
CAGATAAGTCCTCTTTAAGTCTTAGGTAACGCTTTAGCATGAGCTGCATATGGCTTTTTT
CCATGTCCGCAAGGTCACTGAAGGTTTTACTAAGCTCCTCATCGTCGGCGAACTTTTTTG
CCATGTCGCTGTAAAACTCGGCAGAGGTGAGCTCAGTAAGATAAGCAGTGGAGGCGATGC
GCAGTACATTGTACACATCTTTGAACTCGTCAGCCTTAACTTTTAACGCGGGTTCCACAG
TGACGTTGGGGTTTCTCTGGAATTTTTCACTGAATCGGCTTTCATAAATGTTTGTTAGTT
GGTCGCGGTGCTGTGCCTCCCAGTCTGCAAGCTCTTGCAGTTCTTTCTTGGCTGCCGGAT
CGTTAGTATTAATTGACCATTCTAAGTAAAACTCGTTAGCCTCAATTTCGGCGTGGATGG
CATAACTAAGAGCTTCCTTCGCAGTCATTTCTTTGTTTTCCATGCTAACTTACACCCCTT
TCCTCCAAAAACTACTAAAGGTATTATAACCAAATTCATGTAAATCCAAACTTTCGCAAT
AAAGTTCTATTTCTGATGCCCCCATGTTTTTCACCGTTTGTTCACATGTATCAAGGAGCA
CTTGCAAGGCTTCTCTGTCCGAAGGTTCTTTTAGTACGAGATCTTTTATTTCTGCAGTAA
TGGTTTGTGTGACTGCGGAGTGCTTTAGCCAAAGTAGGGCAAATGCAACCAGTGCACCTT
CTTTTTCAACAACGACTACTCGGGTGTAAGGCACCCTGACATAGTTAAGCAGGCTTTGAA
TAAAAGATGTTCTTCTGTTGGGCGGATAAGGAGCCCATTGGGCGAGATCAACCACATCGT
CTTCACTGGCTCTGCGCCCTTCGTACTTTGACATGAATGGTTCACCACACCTTCTTTGTC
ATTTCCGTAAAATCCAATATGTCCAAGTGTGTTTCTAAATTCTTTATGCGTGAGCTCATT
TTCAGATTGAAGCACTGCGGATTAGCCACGTAAATGTGGTTTTTATCCATGAGTTCGCTT
AAGCTTTGAGTTGCTGATGCCACTGTTGGATCGTTAAGGAGCACAGCTAACCCCAGCTTG
AATGCTTCTTCGCTTGGATAATCCAGCTGCCATGGATACAAGCTAACTTTGCCCTCAGGT
GGCCTTTGAGGCGGTACATAAAACACCGTTGGTGTAAGTATTTGCACACCGCTAAGGTCC
ACCAGGGGAAGGTGAAGGCATCCTAAGGTACTGGAAACAGTGGGCAAAACAGTGGAGGAA
ACAGCGTAATCAAAAGTTCCAGTGAAATTTCCAGTACCGCTCTCGAGCCATGCTATGTCT
GCTTTTTCGGGTTCGTTAGTAAAGATGATCTGCGTTTGCCCCCTAAAGAGAACACCGCCT
TCATACGTTGTATTTGTTGTCACGGACATGGAGAAAACTGGGTCAACTAGTAAAAGCGGA
AGATTCAGTGGAAATGCTGTGACCACACGTAAGGTGCTCGGTGTTTCTGCTACGAGTCCC
CTAAAAGGGCCCGTGTTGTTTTTGTAACTTTGCCCACCTTCAATGTAGTAAAAGAGCTTA
CCAACTACGGTAGGATCACCATTTTTAAGTGTTTCACTCCAAACGCTTATGATTTGGGTT
GCAGTAATGATGTCTGATTTAAGACTGATGGTCCAGTGTATGTTGTCGGTGGAAGTTGCA
CTGAGGGCTAAATCGGGGACTGCTTGTTCTTCCCAGCTCGCGTCATTTGCGCTAGGTTTG
CCGTATTTAAACAGTGTTCTTCTTGTGTTATATAGCACAGTTCTATCTGCTGGGGTTATT
GCAGTCCAAGGGACAATGGTGGCACTGGGCACTTCTGGCAAAAATACATAAACAACTTTA
CTGCTTTCTACACGCTGCCAGTAAAAATAACCACCACCCAATAGCAGAACAACTATTAGT
ACCAAGCTAATCCAGCGCACTGATAAGCTCCATCAGAAAGGTTTTGTCGAAAGCTGAGAC
CACGATGTTTAGGGGCTCATCTTTCAAGCGCTTGAATACATTTGCATAAACCTGTGCCAG
TGCCCTTGGCTCAAGTCCCCCTACGCCCATACCTAATGCAGGCACTGCCACGCTTGTTAC
ACCTAGATCGACGGCTTTCTTAATGGCTTTTGCTAATGCTTCACCTGCGGAATCATAATC
GGCAGGTTCAGCAGGGTACATCATGGTTACAGCGTGAATGACGTATTTCCACCTACTCCC
GCCAGTGGTTACGTAAACCTGCCCAGGCTTAAACGGACCTTCTTCTTGACAGCGCTTTAT
GGCTTCTTGTTCAATTTCATGCCCGCCTACCTTTTTAATGGCGTATGCAACGCCACCTCC
CATGGGCCCTATACCGTTTGCTGCGTTCACCACGGCATCTACGTCCAGGGTAGTTAAATC
CCCCTTAAAAAGAAACACCTTCATAGTGGTATTATAGTATAGAACATGGGTATTTCCTAT
GCAGAGGTGCTAATAGCATTAGTTCTGACTCTGTTAGCGGGTCTACTTCTGCTTGGCGCC
AGCGGGGATGCCCAAACCATACATACTTATGTGAAGGAAAGGAATGTGGCTTCCAGCATA
ATGTACGAGCAACTTTACAATGCACCTTGGTACTCTGAGACAGCTACAAGTTTCGTGGTT
CACAGTGGTAACGTGGACTACGGCGTTACTAGAAGCGTGTCGTTGGGCTGTTCCAGTTTT
GGTGCTTCAGCACAGCAAATTCCTAATTGTGAAAGTAACTTCAAAGAAACTACGGTAACG
GTGCATTGGAAAGATTATTCCATAACAGGAACAAGGGTTTCCCGGCTTTTACCTTAATTG
AGCTGCTTTTGGCTTTATCAGCCTCCAGCTTTCTGTTGTTGCTACTCTTTAGTTACATAA
ACGTCGCTTCCCTGCAGTTAAACAAGGCAGGAAAAACCATAAATAATCCTACACCATTGC
ATACTTTGCTTACTGAGCAACGTACACCACTAGAAAGGCAAATCTTTGGTCCTCAAAGAT
TTGTTTATGATGCAACGCCAAATCAAAGGGTGGACTATGAATGGGAAATACTTACCCGGT
AGTGCTGTTTTGTTTTCTGTGATGCTCGTATGCAGCATGGTGCTTGTCACCTTAAGCGCT
TCAGCATTTAGCGTAGTTCACGAAAGGATGCTTGAGGAAAAAGCCTTGGCGCGGCTGCGT
ATAGAGGAATGCTTGGACGTAGCTGAACATATGTACAACACTAAAAATGGTGAGAAACTT
AGCTTTTTCAATGGCTGCAGCTTTCTGTGGTCTGAAGAAGCAGTAGCAGTCCAGTATGAG
GACATGGAACGGACTTTCCCAGTGGAATGGGTACCATCTTTTGTAGTAAATGCCAGCTCC
ACTTTCTCTATGGATTATGGTAGTCGCTTGTTGGGGGATGTGGCAGCTGAAAAATTTTAC
TTCTATGGCTCGTCAAAACTTCTGTCCTGCGGCAGGCCTTGTTGGACTGAATCGTTGTGG
CAACCAGCTATTGATGAGGGGAACATGTATGTTTCCTCTACGCGCAGAACTATAGTGTTT
GTGGGCTGGAGGGGCATGAAAACCACCTACGAAAAAGATTCTTTTTATTATGCTGGCGAA
GGGACAAAAACTGGAGCCCCTGGTTACGAATACAGTAATTTGATGTTTCAGACTAGTTCA
CATTGTTACTACACCAGTTATGACCACTGCGTTGAGGGAAAGGGCATTAAAATCACGCAA
TTTGATGATGGGATGAAACAGTTGCTACCAAGTGTTGTGCTTTGGAAAAGAATACCGGAG
GCGAAGCCAGTGGAGCAGTTTCAAAAGATATATAACTGCACGGGTAGTGCGATTGTTGTT
GGTGATGGAAAGGCTTTGACTTTGCAAACGTCAACGTTAACTTTAGTTTATGAGCAGGAT
CTAAAGGTAATCAGTGGCACTCAAACAGCCACTGTGCCATTTTTAAACTCTTTCTTCCAA
GAGTGTAACGTTGAGGTTGGCAGTGGTTATTATGGTGAACTGCTTTTAGGTGCAAAGAAC
GTTGCAGTGAAGGACAGTCAGATTAACCGTTTAAACGTGCAAAGCGAAAAATACATAACT
GTAAATGGGAGCAACTTAGACAACGTAACACTGAGCGGCGAGGAAGTGGAACTTAGCGAC
TCTCAGTTTAGTGGCCAGATATCTGCTAAAGTGGTACGGGCTAAAGGCAGTAGCATACTA
AGGAGGGCCTTGCAGAACGAAGGAAGCCCTCCTTTACTGGTAAGAATTATTCACTAAGCT
TTGTTAAGCGTTCTTCAAGGAGTTTCCTTGTTTCACCAGGATCGGCTGTGCCTTTAGTTT
TCTTCATAACCTGCCCTAGGAGAAAACTGACCACGTTCACATTTCCTTTCTTGTACTTTT
CTACGGCGTCAGGATTTTGCTCTAGCACTTCGGAAATTACTTGTTCTAAGTCTAGGTCTT
TCTTGCCCAAGAGCTGATGCTCCTGAGCGTACTTTATCGGGTCGATGTCGCGGGCAGCTT
GCCAGAGAAGGTCCTTGGCTACGGCTGCTGTGATTTCTCCTCTTTGCTGCAGATTTAGAA
TGGCACTTATGTAACTCTGGTTTATTTCATTCCAGCCTTTGCCAACTTCACTCAATATGT
TGGGCAAGTCAATGGTGATTATCCGCGTTAGTAGTTTTGTATCAAAGCCCTCTTTTGCAA
ATGTCGCATACATTAGGTACTGGTCTTTGTTTAATGCCAACGTGCGCGCTTCACTTTCTT
TTCCTATCCACTGCAAAGCATTCTTGTAAGCTTCTAAGAAGCTACCCGAGTACTTGTCTG
CTTCTTCAAAAAGATCACTGGTGAGCACCAGTGGTGGCAAGTCTGGTTCAGGGAAATACC
TGTAGTCTTCTGAGGTTTGTTTGGTACGCATAGGAGGAGTTTGATTTGTCTTTTCGTCGA
AAGCCAGGGTTTCCTGTGGTATGATCTCTCCTCTTTTGTAGGCATCCACATGCCGATTGT
ACTCATAGCTTAGTGCCTGCCTGATGGCTCTGATGCTGTTAAGGTTCTTAATTTCTACCC
GAGTGCCTTCCTTTCCGTCCAGTTCCACAGACACATTCACGTCGCACCGTAGTTGACCCA
GCTCCATCTGGGCGTTGCTTATGCCCAGATACCTCAAGGTGGCTTGCAGTTCTTCCACAA
AAAGGGCTGCTTCTTCAGGGGATTCGAAAACCGGGTCTGTGACTATTTCAATAAGCGGTA
TGCCAGAGCGATTGAAGTCAAGCAAAGTCTCCTCTGCACCTGAAAGCCTACCGGTGCTGC
TCACATGCACACTCTTAGCGGCATCTTCCTCAAGGTGAATGCGTTTTATGGGGATTTTTT
TACCTGTGGAGAGCTCAAGATAGGCGTTTTCTATGATGGGTACGTCACCTTGTGTTATTT
GATACCCCTTGGGTAAATCGGGGTAAAAATAGTTTTTTCTGTGAAAGCGAGAAATATTAT
TAATGTGGCCGTGGAGGGCTTTGCCCAAGGCAATTGCCATGACAACGGCTTCACGGTTTA
GCACAGGTAGGGTTCCTGGATATCCAAGGCATACGGGACATACACGGGTATTAGGAATGT
CTGGTCCCTCGGTAGGGCAACTGCAGAACATTTTTGTTTTTGTATTAAGCTGAACGTGTA
TTTCCAACCCTGCTACGAACTTGAAATTCATATGCTTTTCACCCCCAGCTCTCTTATAAA
ACTAAGAAGTTTGTAGTCTTGTCCGAAGGGCGCAATAAACTGCAAGCCCACTGGTAAGGG
TTCGCCTGTAGCTTTAAATGGTACACTAACTGCAGGTAAGTAAGCCAAGTTTGCTGGCGT
GGTAAAGAGGTCTGCTTTGTATAGTTGTAATGGATCTTTTACTTCACCCAACTTGAAAGG
CAGAGTGGGGGTGGTTGGAGTAAGTAGAAAGTCCACGTCTTTGAATGCTTGCGCGAATTC
CAATACAAGCCAGCGCCGTAGGTAATTTGCCTTTTCATAAAGTGCGTCCTTAAAACCTGC
TGACAAGGCAAAAGAACCCAGTAGTATGCGGCGTTTTACTTCTTCTCCTAGTAGATTACG
TGTTTCCCTTACTGTGTCCCAGTAAGTTTCTTCTTCCACCATGGTTCCATACCTTACACC
GTCATAGCGGGCAAGATTGGAGGAAGCTTCAGCAGGTGCAATGAAGTAATAAGCAGCAAG
AGCTTCTTCCCAATGCGGAATAGAGACCTCCACCACGTCAAAGTCCTTAGAGAGTTGTTT
CACGAATAATTCATAACCTTCTTTGACCTGTGGGTCCACTGCACTAATATCAATTTCCTT
TACTAAGCCGATCCGCCTTACCTCGCTTGCCTTGGGAGAAAAGTCCATGAAAACATCTGT
GGTTGTGCTGTCCAAGTGGTCTTTCCCAAAGAGGACAAAAGAGGTAAGAAGGACATCTTC
AGGGGTTTTTGCCAGTATACCTATTTGATCCAATGATGATGCAAAGGCAACTAAACCGTA
CCTGGAGATGGCACCGTAACTGGGCTTGAATCCAATAATACCGGTGAAAGCAGCAGGCTG
TCTTACTGAGCCGCCAGTGTCAGACCCCAAAGCCACCATGCACATGTCCGCTGCTACTGC
TGCTGCAGAACCGCCAGAAGAACCGCCAGGCGACCTTGAAAGATCTAAGGGGTTTTTGGT
AGGTCCAAAAGCCGAGTTTTCGCTTGAGCTGCCCATGGCAAACTCATCTAGGTTAGTTTT
ACCTACAATGATGGCTCCAGATTCTTTTAATTTCTTGACCACCGTCGCATCATAGGGGGC
TACAAAATCTTGAAGAACTTTGCTCGCACACGTGCATGGCATGCTGCTTACGCAAATATT
ATCCTTTACTGCTACCGGTATACCCTGCAGGGGTCTTCTAACCCCTTTTTCCCAAGCCTT
GTCTGCCTCCTCAGCCTCTCGTATAAGCTCGGAAGGGTGCTTCAAATAAAGGAAAGCATG
TAGTTCTTTGTCTTGTTCCAGTTTTTCGATGGTTTTCTGCATTAAGCCTTTAAAAGTAAT
CTCGCCGTTTTGTCTTTTGGTGAAAACTTCTTTTATGTTCATAAACCTTAACCCTCTTCT
TCTTTATCTTCGAGCACAGGTTTTACTCTGAGAAAGCCGTTCTTGAGCCTGCTTGGGTCA
AACAACCTGGATGCATCAGTATAAGGCAGTGGCTGGTCAGCTCTTAAGAAAGCTGATTGT
TCCACGCCGCTTTCGGGCGGTTTCTCAACCACGCTTATCACTTCAAAGGTACTCAGTATG
TGGTTCAAGTCCTGAAGCATTTTTTCCTCCAAGCCCAGAGGTAGCTCCAGTTGGGCGAGC
TCTTCCAAATGCTTCAGCGTTTCGGGGGATATGTTAAACACAACAAGCACCTCCTGTAAA
TCACACTTGTTTTCGTGAACATGTGCGTTTCACCAGCGACATATAACCTTTTTCATTATA
AAGCACAAGACTGATGTTCTTCATGGCTTTCGTTTGATAAAAAGAAGAGGGGAGCCCAAC
TTGGGCTCCCCTTTGAAAAGGTTGCTTAGAAATTAGTATGAATGACTACTCTCTGTACCA
CCAAGCGATGTTCCAAGTGTGAGCTGCTACGTCCAATCCAAGATCGTATCCTTCAATGTT
CAGCTTAACGGCGTCATGCTGATCATGCCATACGATTGGCATTTCTGGCATGTAAACACC
AAAGTAGAGTCTTCCGAAATCCTTGTAAGCTTTTGTTCTTTCAGTCATGTCAAAACTGGT
CCATTTATTCATGAGGGCGTCTGCTTCAGCGTTACGGAAACCACTGTAGTTCTGTCCCTG
ATAACCGTTGGACTTAGATGGGATGTATCTGGACATGTACAGGGTGGTTCCACCTGGTTC
AAGAATACTGCTCTGGCCCCAAGCAAACAAGCCGATTTCGAATGTTCTGTGAGGTAGTAC
TGTGTTAAAGAAGTCAGAGGAGTTCAAAGGCTGCATACTTAAGTTGATACCAACCTGCTT
GTACTGTTGCTGGATAATCTGCAACGTGTTGATACGGTCAGTTCTGTTGGTGGTCTGAGC
AAGCAAGCTGAGTTTCTTTCCACCTTTGGCGTATACTCCGTCAGTACCCTTAGTTAAACC
TGCCTGTTTCAGCAACGTATCAGCCTTTCCTGGGTCATATATGAACACATTCTTGAGGGA
TGGTTCATCAAAGGCACTGCCGGGTAGCACGTGGTAGTAAGCCAGTGGTCTCATGCCGTA
GTAAACACGGTTGGAGATGTCTTGGCGGTTGATAGCATAGGACAATGCTTGACGTACTCT
GTTGTCGCTTAGGAATGGGTGGGTGTATGCTACGCCTGGCTTTGGAGCATCAGGTAGATT
GTTAGGATCGTCAAAGTTAACGGTGAAGTGCTCCCAGAACACCGATGGTATGCTGTTGAG
CTTGTACTGCTTTAGGAAGTTACTGTTTGCAGAAAGCGTCTTGGCGTTTTGTGTGTTGAT
AACACCCATTACAGCTACATCGGGCTGACCTCTGAGCAGTTCTGCTAAACCAGATTCAGC
GCTTCTGAAGGCGAATACGACTTTATCGAAGAGTCCAGGGCCTAAGAAGTAGTTTGGATC
AGGTACAAATTCCATGTAGCCCTTCTGCACCCAGTTGGTAATCTTGTAAGGCCCAGTGTG
CATGGGTTTCGTGTTGTAGGAGCTGTTTACAATGGCTTCAACGTTCTTGTCCATGACCTC
TTTTAAGTTCCTAGGTAGGGTGTAGGAAACATCGGATAGATAAGTCATTTCTTCGTCGTG
CTTAAGCACAAAATCGATGGTCTTTGGATAGGTTACCGTGGTCTTCAAAACGTTTTGCTC
GAACCAGTGTTTCGGGTACAGTGGTAAGCCGTACTTGGCATAAACGTTGTAGGGGTTTTC
CTTATCCACAGCAGTAAAGTACACTCTGATGGTGTAATCATCCAGCTTCTCAATTCTGGC
TACACTGTCATAGGGGTCAAGTCCTGGTACGGGCATATCTTTAGCCAAATACAGCAATGT
ACCAAAGATAAAGTCATCAGCGGTAATAGGTTGTCCATCGCTCCACTTAAGACCCGGTCT
TAGGCCAAAATCGTACCTCATGTAGATGTCAACCTGTGTTCCGTCTTGCAGGGTTATTTT
CTGTGGTTTCTCATAGATGACCTGCTTGCCGTTCTCAGTGGTGGGTACCCAGCGTCCCAT
CTGTGGCCACCAGTTGCCTCTCCAGTCAGAACCTTGCTCACCGTCCATAATTAGCGCTAG
GACTTGAGTCATGGCTGCCATGGAGTCTAGGGCGCTGAACAACGTGGCTGGCTCCTGTTC
CTCAACGATGTACAGCTGTCCACCTTTCTTTACAGGCCACTTCATCTTGTAAATGGTGTA
AGCTGCTTCTCCTCTGGTGGCTGCCTTGTCTGCAGCAATTAACCTGCCAGGCTGCCTCCA
AGAGAGTACTTGATACCTGGGCATAATGGCTGCTGTTAGCCATCCCTTCGCCCAGTAGTT
GGTGTACTTGCTTTCATCACTGGAAAGATAAATTGGGTTCTTTGCATACTGATCAATGGT
GGCTTGTGTTACGCCTAGTCCCCTTAAGCCGACTACTGCCAGCTCTGCACGGGTTACTGG
GTTGTTGGGTCTGTAAGTGCCATCTTCGTAACCAGTTACTAAGCCAGCTTTTGCAGCTGC
GTTAACGTAACCGTAATACCATGTGCCTTTTGGTACGTCTTTGAAGTACTGTTTGGAAGT
CTCCAGCGGCAGTTTCTTGAGGTTGACCAACAAGGTGGCCAATTCTGCACGATTTAAAGT
GGCGTCTGGTGCGTACTGTGTAGCAGACCTTCCTTTTACGATACCTGCATCAGCTAATTT
AGTGATGTACTTGTAATACTGATGCGTCTTAGGTACGTCGGAGAAGTTAGCTGCATTGAC
AGGGGAGAACCCCACAAAGGATGAAGCTACTAGCATAACTACCAGCAGCCCCACTGCAAT
TTTCTTCACACCCCACACCTCCTATGTGAGAAAGTTGTAATTTATTATACCACACCGTAG
AATACTTAAATGAATAGAGGGGAGCCAACTTGGGCTCCCCTCTGAAAAGGTTGCTTAGAA
GTTAGTATGAACGACTACTCTCTGTACCACCAAGCGATGTTCCAAGTGTGAGCTGCTACG
TCCAATCCAAGATCGTATCCTTCAATGTTCTGCTTAACTGCGTCGTGCTGATCTGTCCAC
AGTATGGGTATTTCTGGCATATAGACAGACCAATAATTCTTGGTGAAATCCTTGTAAGCT
TTTGTTCTCTCAGAAGTATTGAAACTATTCCATTTCGCGATCAAAGCGTCTGCCTGGGCG
TTACGGAAACCGCTGTAGTTCTGACCCTGATAGCCATTTGCTTCAGAAGGAATGTAAGAG
GATTGGTAAAGGGTATTTCCGCCTGGTTCAAGAATGCTGCTCTGGCCCCAAGAGAAGAGT
GCGATCTCAAACTGTCTGTGAGGTAGGACTGTGTTGAAGAGTGGACCGGCGTCTAATGCT
TGCATGTTTAGGTTAATACCCACTTGCTTGTACTGCTGCTGCACAAGCTGAACAACACGG
ATGGGGTCTGTGGAGTTACCCATGTTTGCAAGTAAACTGAGTTTGTTGTTACCCTTAGCG
TAAATGCCGTCACTGCCTTTCTTAAAGCCTGCTTGTTGTAAAAGGGTGTTTGCTTTAGCT
GGGTCATACGTAAAGACGTTCTTCACAGAAGGTTCGTCATAAGGCGTTCCTGGGAGAACG
AAGTTGTAGCAAAGAGGCCTCATTCCATAATAGATACGGTTAGAGATATCTTGACGGTTC
ATAGCATAGGACAGTGCTTGACGTACTCTGTTGTCGCTTAGGAATGGGTGAGTGTATGCT
ACGCCTGGTTTGGGGTCCTTTGGTAGGTTCTTTGGATCGTCGAAGTTGACGGTGAAGTGC
TGCCAGAATACTGAGGTTACGCTGTTGAGTTTGTATTGCTTTAGGAAGCTGGAGTTTGCG
GCCAGTGTCTTTGCGTTTTGTGTATTGATAACACCCATGATGGCTAAGTCAGGCTGTCCT
CTGAGTAGTTCTGCTAAGCCGGATTCCACACTTCTGAATGCAATGATCACTTTGTCGAAG
AGTCCAGGGCCTAAGAAGTAGTTTGGATCAGGTGCAAATTCCATGTAGCCCTTCTGCACC
CAGTTGGTAATCTTGTAAGGTCCAGTGTGCATGGGCTTTGTGTTGTAGGAGCTGTTTACA
ATGGCTTCAACGTTTTTGTCTATGACCTCTTTTAAGTTCCTAGGTAGGGTGTAGGAAACA
TCGGACTGATACTGCATCTTAGCGTCGTGTTTAAGTACAAAATCAACAGTCTTTGGGTAG
GTTACCGTGGTCTTCAAAACATTCTTTTCGAACCAGTGTTTCGGGTACAGTGGTAAGCCG
TACTTGGCATAAACGTTGTAGGGGTTGTTTTTGTCTACAGCTGTGAAATAAACTCTGATG
GTGTAATTATCCAGCTTCTCAATTCTGGCTACACTGTCATAGGGGTCAAGTCCTGGTACG
GGCATATCTTTAGCCAAATACAGCAATGTACCAAAGATAAAGTCATCAGCGGTAATAGGT
TGTCCATCGCTCCACTTAAGACCCGGTCTTAAACTAAAATCATACCGCATGTAAATGGGT
ACTTTGGTTCCGTCCTGTAGCGTAATGGTCTGTGGTTTTTCGTAAATGACCTGTTTGCCG
TTCTCAGTGGTAGGTACCCAGCGTCCTAACTGTGGCCACCAGTTGCCTCTCCAGTCAGAA
CCTTGCTCAGCGTCCTGAACCAATGCCAGTATCTGGTTCATGGCTGCCATGGAGTCTAAG
GCGTTGAACAACGTGGCAGGTTCTTCGCTCTGGATAATGTACAGCTGTCCGCCTTTCTTT
ACAGGCCACTTCATCTTGTAAATGGTGTAAGCTGCTTCTCCTCTGGTGGCTGCCTTGTCT
GCAGCAATTAACCTGCCAGGCTGCCTCCAAGAGAGTACTTGATACCTGGGCATAATGGCT
GCTGTTAGCCATCCCTTCGCCCAGTAGTTGGTGTACTTGCTTTCATCACTGGAAAGATAA
ATTGGGTTCTTTGCATACTGATCAATGGTGGCTTGTGTTACGCCTAGTCCCCTTAAGCCG
ACTACTGCCAGCTCTGCACGGGTTACTGGGTTGTTGGGTCTGTAAGTACCATCTCCGTAA
CCAGCTACTAAGCCAGCTTTTGCAGCTGCGTTAACGTAACCGTAATACCATGTGCCTTTT
GGTACGTCTTTGAAGTACTGTTTGGAAGTCTCTAATGGCAATTTCTTGAGGTTGACCAAC
AATGTGGCCAATTCTGCGCGAGTTAAAGTGGCGTCTGGTGCGTACTGTGTGGCAGACCTT
CCTTTTACGATGCCGGCGTCAGCCAATTTGGTGATGTACTTATGATACTGATGGCTGGCA
GGCACGTCGGAGAAGTTAGCTGCATTTACCGGGGAGAACCCCACAAAGGATGAAGCTACT
AGCATAACTACCAGCAGCCCCACTGCAATCTTCTTCATGCTTCACACCTCCGCATATGCC
GATTCCTTATGAAGCATTATACACCATAAGCACTGCAATGCTATTTAATATTCCAATAAT
ATTTAAGAGAATGCATACTTATAATAACATGCGAATAACGACGAGGTATTCTTTTAATAC
GGCAGTAAGGAATATAGGCTACTAACGGCTTTTTGTCTGGTTAACGCACCACTATCGCGA
AAAAGATAGGAAAGTTCAGGAATCCAGTTTTGAACAATATTTCTTTGCGCATTTAACCTG
TAGTCCAGGTCCAATCGAAAGCCTTTCTGCTCCAAAGCTGCAATGTAGGGTTTTGCCCAG
GTATCTGCTCGTGCGTTTGTAGAAACGTTAGAAGGCCTAATGTCCTTTAATCGTGCATAG
AACACGGCCAGTTCTTGATAAGTAAGCGTTTTTGTGGGATAGGTTTTTCCATGGAATCCT
GCCAGAATGCCAGCTGCCTGTAACTTTGATGCCTCTTCTTTTCCTATGCTACCAAGCCAG
TCCACCATGTGGGAGGGTTGCCATTGGTAGATTTTGCCTCCAATGAAGAGCTTTAAACTA
CTAGTGTCCGATAGCATGTTGTCTGGAAGAGCAAGAAGACCATTGCCCCAGTTGTAATAA
ATTGGTTCTGTTCCCATCTTAACCAAGCCCTTTGTTGTGGAAGCCCACAAGTTTTTACTA
TTTGCAGGTGAGAAGAGCCTTAATGCATCTAAAGAAGCATAATTGCGAAAACCACTCCAC
AGTGAGGAGCCATACTTGACCCCTTGGTCTGTAGCAATGAATATGAGTTTGTCTGAGAAG
GTTACATCTCGGACATAGAAGTTCCATGTCCCCGACCGGATAACTTTTCCCCAGCTATCT
GCAATAATCCAACCTCGGTCTGCAAGTAAGTACACAAATTTCCCGTCAGACCAAAGCGAC
TTGATACCATACAAAGGGATAGCTGTTTTCTGAAAAGTGCCACTGGTGCGGTGTATGGCG
TAAAGTTGACCATAACTTGCCAAATACAGCATTCCAGAGGAAGCGCAGTAGTAAGCACTT
TGTATAGAGTGAGGGGCTATTTCAAAGAAGGCATCTGATTTTACAGTGTAACGGGACAAG
CTGCTTGGATTCACCAAATAAACTTGGTTTGACGTTACCACGGTAACCCAATCCCCTTGG
TATGCTTTTACCACGCCAGAAATGTTCGCAGGCCTGCCATCTATGAGAACGATGTTGTTT
CTGAGTTCAACTAAGTGCGTACCGCTGTAAAAGGCATCTTGCAGGTAAGATTGAGCTTTG
AAAACATTAACGTAATCCAAAAAGTCGTAGGTGGAAAAAAGGCCATTTGGAGTGGCCAAG
AAAAACTGTCCTTTCATATAGACCATGTCGTAGATAGTGACAGAAACAGGAAACTTTTTC
ATGTCCCCTATACGTACGATGTTCTTCCCATCGTAAACATAGACGCTGTCTTCGCTGGCT
GCCAGCGCTTTAATGTTACTGGAATAGAGGCCACTATTTACATCCCATCGTTTTAGCAGC
CTGCCTTGGAGGTCAAACTGGAACAAGCCTTGAGAAGAAGCTACCCACAACTTTCCGCCA
CTTACGAGCATTTTTGTGGTGCTGACTGGAGAAATGTAATAGGCATTATTTCCAGTGATT
CGCATAATGCCAGACATCGTTCCAACAAATGCCTGATCGCCAGAGCATACTAAGGAGGTT
ACATTGTTATGGGGAAGTTCGGGGTATTGATAGATGATTGGACGATTGGTGGAGTTTTTG
GTGTAAACAGCTAAACCGTTTGGAGTGCCAATGAAAATTTGGTTTTTGCAGTTTGCTGCG
GCTGTAACCGAAGAGGCTGGTAAACCATCGCCGGTAGTTACCACGCGCCAGTAACTTTGC
CTGAATGGGTATGCAGCACCGTTATCAGTACCCACAATCAGTGACGTGGAGGGATCTGCA
TTCACTGTTGTAATTTTCACTGAGGGTAAATGAGGTGGCTTAACTTCGGAAAAGACCTTG
CCATTCCAAACCAATAAACCTTGGTCTGTTGCCACATAGAGCTTTTCACCGTCAGTAGCT
AACGTTTTAGGATACAAGTAGGTTGCAGCGGCAGCTTTTGAATTCTCAGAAACAAACCAT
GGGCAGCACAATGTCAGTAGCGCAATAATGAGCAAAGAAGATAATACCTTTTTAGAGAGT
GATCCACCTTTAACCATTATGTTCTCTTTTCACCATTTTCAAAAATGCCTCTTCATCGAT
TATAGTCAAACCCAATTTCTGTGCCTTATCCAGTTTTGAACCCGGGTCTTCACCTACGAC
CACGTAATCCACGTTTTTCGATACGCTGGAAGCTACTTTGCCGCCCAATGACTGAACCAA
TTTAGCTGCGTCCCCTCGGCTCATGCTTGTTAATGTTCCGGTAAACACGAAGGTGAGTCC
CTTAAGAGGCCCTTCTATTGATTCTTGCTCCATTTTTAGTCCCAAAGTTTTGAGCTGGTC
GATGAGCTCATGAACCTGAGGGCTCTGCAGTGCTTTTAAGATGGTTTCTGCGGTATCTGT
GCCGATCCCTTCAATGCTTGTAAGCTCATCCATGGTTGCATTTAGTAGGGCATTTATGGA
ACCAAAATGTTCCGCAAGCATTTGTGCTGTCTTTAGTCCAACACGCGGTATGCCCAAACC
ATAAAGCACTCTAAAAAACGGTCTGTCTTTGGATCGCTGTATATTCTCATAAAGCTTTGT
GGCAGAGCGCTGAGCCAATCGAGGCAGCGTGAGTAAATCCTGTACGCTCAGCTTGTACAA
ATCAGCAATGTTTTTGACTAGCCCCATGTCAACGAGGTTCTCAATAATGCTTTCTCCCAA
TCCATCGATGTCCATGGCATCACGGGAAGCCCAGTGAAGCAGGTGTCCTTTTAGCTGAGC
AGGACACGTAATGTTTACACATTTTAGATATGCTCCGTCCCATTCTGTGGGGCCTCCACA
GACGGGGCAAGTAGTAGGAGGCTCAATTTGCTCTTCCTTACCCGTTCTCTTTTCTGCGGC
GACGCCTATGATTTCTGGTATGACCATGCCAGCACGTTTGAGTTTCACTACGTCACCTTT
TCTTACGTCCAACTGTCTTACTATGTCGAAGTTGTGAAGTGTGGCTCTGCTTACAGTAGC
TCCGTCCAAAACCACTGGTTCAAGCATAGCCACAGGTGTTATGATGCCAGTTCTACCTAC
CTGGAAAACGACGTCCTTTAGCTTAGTTTCCTTTTCCTCGGCTGGAAACTTGTAGGCAAT
GGCGTAACGCGGAGCATGAGCTGTGGTGCCCAAAATATCCCAGTACCTTAGGTTATTCAC
TTTTATGACAACCCCATCAGCAGGAAACGGAAGTTCAACCCTGTGTTCAGTCCAATAGCG
GATAAACTCTAATGCCTCTTCAATAGAAGATGCTTTCCTGTTGTGTTCATTTATTCTGAA
TCCCCATTCCTGGCACTGCTTGAGGAAGCGCTCTTGGGTTTCAAAATCCATGCCCTGGAC
CAGACCAAAACCATAAGGCATGAAGTACAGTTTGCGCTGGGCAGTTATGGATGAATCGAG
CTGTCTGATTGAACCAGCTGCTGCATTCCTTGGGTTGGCAAACAAAGGTTGTCCTAAAGC
TTGCCTTTGTTCGTTAAGCGCTTCAAAATCCCTTAGCATCATGAAAGCCTCGCCGCGAAT
TTCTACTACGGGTGGAATGTTTTCACCTTTTAACCTTAATGGAATGGTTTTTATGGTTTT
CAAGTTCGCCGTAACGTCCTCACCCACATAACCGTTGCCACGGGTACTACCTCTGACAAA
GAGGCCATTTTCATACAAAAGGCTCACAGCCAAGCCGTCTAATTTGTGCTCACAAAAATA
CTCTACATGTTGCTGGTTCAGTGCGCTCCGAACACGCTGATCAAAAGCCTTTATTTCATC
TTCTGTGAAGGCATTGTCCAAGGAAAGCATGGGGACTTCATGGGTTACAGTGGCGAATTC
CTTGGCCGGAGGAGCACCTACGCGCTGAGTGGGGCTATCGGGTGTAATAAACTCTGGAAA
TTGTTTTTCTAGTGTCACCAGTTCACGGTAAAGTTTGTCGTATTCTTCATCGCTGATTTC
AGGGCTATCCAGTACGTAATAACGGTAGTTGTGGTACTCAATAAGTTCTCTTAACCGTTC
TATTCTCTTCTTCGCTTCTTCCCGCGTCATATGGGGATTACCGTCCTTTTCTTACCTCTT
TTGGTTCTAATTCTGCTATATATATCATCAATCTTTAAGAAAGTATTTTAGTCTGTTAAG
GCCTTCAGATTTATTGTTTGTCCACTGCTTATGATTTCAATACCAACTTTCGTTGCTTCC
CATGGCTTAAGCTGTTGTTCATCTAGGACTTTCTTCAGCCCCTGTTTCTCCAGTTGAAGC
TTAAGTACGCCCTTAGGCGTTTGAAAAACTGATAGATAGGGTTCCAATTTGTAACTGAGC
ACTAGAACGGGCATCTCGTGTGAAGAAAAGAATGGCTGCAGCTCCTCTGCTCTGATTTTT
AATGGCTCCTTCGTTGGAATGAAAAAGGGTTCTCCCAGTGAACTTACACCCAAAGGTAAT
GCAGAAGGTGTTTGCAGAAGGATGCGTTCTTGGAAACCTTCTGTATAAAGGAGTGGCAAG
TTTGCACGTATTAATCCATAGGAGATATGGCGAACATAGTCCTTGTAAGAAAGCCAAGCA
CTAGCGTCCACCTTTCTAAAGAATATGGTCAAGCCAGCGTGGGCCATAAATCACCACCAC
AAACTCCGCATCCCAAACAACTCATGCGGCAGTCAGGAGTTAGGAGTCCCTTTCTACTTT
TTTCTCTTTGGAGCAAAAGAAAATCCTTAGATGGTCCAACCTTTATGTGATCCCAAGGCA
GAGGTTCTTCTATATCTCTGGCTCTTAAGTACTCCATGGGATCCATGCCCAGCTTTTCCC
ATGCTGACTGCCAAAGGAAATGTTGACCGTACTGCTCAGAAGTATCGAATATGGCTCCTT
CTTTCCATGCTAAAAGCACCAAATCAGCCACTTTTGAGTCGCTTCTGGAGAGCACTCCTT
CAAGGAGTGAAAACCACGGGTTCCTGAACGAAACATCAATCTGTTTCTTCAAGTGTTTCT
GAATAAGGGTATATTTCTCGAGCGTTTCTTCAGGTGATATTTGACGTTCCCACTGGAACG
GTGTAAAGGGTTTAGGAACAAAGGAAGCCACTGTGGCATGTATGCGGCTTCTCCTATTGT
TCTTGAAGGCAATGGTGTCAGCTTCATTAAGCAGTGACACAATGTCGAGCACATCTTTTT
CGGTTTCTTCAGGTAGACCGACCATGAAATAAAACTTGAACTTGCTCCACCCGCTTTTAG
AAAGAAGATCCACGGCTTGAAGGATTTCTTCATTGCTAAATGGTTTGTTTAGTTTTTTCC
TAAGCTGGTCAGAGCCGGCTTCTGGTGCGAAAGTCAGGGTCAGATGTCTAGTTGGATCCA
CTTTTTTAAGAAGGTCTGTATCCAAAGAATCAAGCCTTAACGAAGGTAGGCTCATGCTCA
AATGTTCACCAGATAAAAGGTCTACCACTTCGCTTAGTTTGGAGTAATCAAAGGTGGACA
GTGACAGTAGGCCTACCTCAGTAAAGCCCGTTGTTTGTTTTATGCTTTTAACAAGCTCCA
CTACTTCATGGGGTGGAGTCTCCCTTACGGGTCTGTAGTAGGAGCTGGCATGACAGAAAT
GGCAACCGCGAGTACACCCACGGGCTAACTCCACTACTGCACGTTCCTGCACAGCTTCCA
CATTAGGAACTATGAACTTTGTTGGGTAGAAAATGCTCTCTCTAATTACGTGATGCTCCT
TAGCGGTGTTTCTAAGCGCTGGTACATAGATGCCAGGAAAAACTTTGGCGAGCTCAGACA
ACGTTTCTCTTCTATCGGCACATTGCTGCTTAGCCTTTGCTAAGAATCTTACTAATTCAT
CAATGACATCATCGGCTTCGCCTATGAAAACTGCATCCAAGAATGGTTCAAAGAAAGACG
GGTTGCTTATGGCAGGTCCACCAGCTATGACATAGGGATCATTATTTGTACGTTCCGATG
ACATAAGGGGAACTTGTCCCAAAGAAAGGGTTTCCAATACGTTTGTAGCTCCCAGTTCTG
TGAGAAAATGCACAGCAATTACGTCAAACTCATATAGTGGTCTTTTGTTCTCCAAGGACC
ACAAAGGTAAGTTCTTTTCTCTTAGTAGTTTTATGGTGTCTATTGCTGGTGTAAACACGC
GCTCAGCCAACAAATCCTCTTCTTGGTTTATGAGGAAATAAAAGAGCTGCATCCCATGAT
ATGACATGCCTACTTCATAAAGATCAGGATAAAGTAAAGCCACCTTGTAAAGTGTCTTTT
CCCAATCTTTAACAATGCTGTTAAATTCTCCACCAAGATATCGTGAAGGTTTCTCCACGC
TATAAAGCTCAGCATTTGAAAGCATAGACATATTAAAAGTATAGCATTCAAAATAACAGT
GGCTCGGACTAGTCATATTTATGTAACTTTTATGGTAAAATGATGCAAAGGCGTTCCGAG
TCTGTGTGCCTAAAGCCGTTCGTAGGATTGGAAGGCAAGGGCGTCAGACCGATGGGTGAA
GCTGGAAACGGCTCCGCCTGCCACCTTCGCAAAGGGGCGCCAGACTTTGGCGGAGGTGAA
GCTAAATGGGTTATGCTGGGAAGCTACTCAGGGTTAACCTGAGCACAGGGGAAATAAAAA
CCGAGCAACTGGACTTCGCTTTATCGCGCATGTTTCTTGGGGGCAGAGGTTTGGCAAGCA
AGATACTTTACGATGAAATTGACCCCAAGGTAGATCCACTTTCTCCAGAAAATAAGATCA
TTTTTGCTGCAGGTCCACTCACTGGGACAAATGCTCCCACAGGCGGACGTTATATGGTTA
TTACTAAGGGGCCACTTACTGGTACCATAGCTAGCAGCAACTCTGGGGGTTTCTTCGGAG
CTGAGTTGAAGTTTGCAGGCTACGACATGGTCATATTTGAAGGTAAATCTGATAAGCCAG
TTTACCTTTCCATACATGATGAAGAGGTTCAACTTAAGGATGCAACACAGTTGTGGGGCA
AGGATGTATTTGAGACCACAGACATACTGGCAAATGAGTTTGGTGATGGTAAAGCTCGCG
TTTCATGCATTGGCCCTGCCGGTGAAAACTTGGTTAAATTTGCGGGTGTTATGAACGATA
AGCACCGTGCTGCTGGTAGAACAGGCGTTGGGGCTGTCATGGGAAGCAAGAACCTAAAAG
CCATTGTGGTAAGAGGCAGTGGAAGGCCAAAACCAAGTAGCCCTGATTTTATGGAGGTAG
TAAGACAAAAAATCAATATCATAAAACAAAATCCCGTAACTGGAGAAGGTTTACCAGCAC
TGGGTACTAAAGTACTTGACAACATTATCAACCAATCAGGTGCATACCCCACAAGAAATT
TCCAGGAATCGGTTTTTGAGAGAACTCATGAAGTGTCTGGAGAAGCTTTGGTGGAAAAGA
AGTACCTGAAAAAGAATACGGCATGCTTCGCCTGCCCCATCGGTTGCGGTCGTGTCATAA
CTCTGCCAAACGGTATTGACTCTGAAGGACCTGAATATGAAGCAGGCTGGGCCTATGGTG
CAGATTGCGGTGTTGATGATCTGATCGCCATCTGTGAGGCAAATCATCTTTGCAATAAGT
ACGGCATTGATCCCATATCTGCTGGTTCTACCATTGCCTGTGCCATGGAGCTTTATGAGA
AAGGTTATCTGCCCAAAGAAGACCTTAACAAAGGGCCTGAGCCCATATTCGGTAGCTCTG
AAGCCATTGTGTACTATACAAAAGCCATAGCTTTTAGGGAAGGGCTAGGGGACAAGCTGG
CTGAGGGTAGCAAACGACTTTCAGAAATGTACGGACATCCTGAATTTGCTATGCACGTAA
AGGGACAGGAACTACCTGCTTACGATCCAAGAGGTGTTCAAGGACACGGTCTTCAGTACG
CTACAAGTAACCGTGGTGGATGCCACGTCAGAGGTTACATGATCTCTCCCGAAGTCTTGG
GTATTCCTGAAAAGTTGGATCCTCAGGAGCTCAACGGCAAGCCAGAATGGGTAAAGACCT
TCCAAGATTTGACTGCGGTCATTGATTCTGCGGGATTGTGTCTGTTTACCTCGTTTGCAC
TTACAGCTGATGATTACAGGGACCTTGTAAATGCTGATACGGGTTTTAACTACACCACAG
AAGAACTAATGAAAGTTGGCGAACGGGTTTGGAACTTAGAGCGTTTGTTTAACTTGAAGG
CCGGATTTACCAAAGCTGACGATACACTACCGAAACGGCTTCTTGAGCAGCCTGTGGCAG
AAGGACCCAATAAAGGAGCTGTGCATCACCTGTCTGAACTGCTACCACTTTATTACCAAG
CGCGTGGCTGGAATGAAGATGGCGTTCCCACGCCGGAGAAACTAAGCGAGCTTGGTCTGG
AGTAGGATGAAGCTCGAAGTAGAGTTTTTTGCAACGCTCAGGCTAAAACTACCGAAGCCT
ACATACGAAGTGGACATGCCAGAGGGGTCCACTGTTAAAGACTTAATGCGAGAATTGGAT
AGAATAACGGGTCAACCTGTAAGTGAAGAACTGTTCCGGGGAGACGAAGTTATCCCCGGA
ACAGTTCTGCTTTTGAACGGTAAGAACATTCTTCATTTGAATGGCATTCATACGCCACTA
GAGCCTGGTAAAGTAGCTGTGTTTCCGCCTGTCGCGGGCGGGTAACTAAAGGCTAAAAGC
GGTTTTATGGCTTTCTCCAATGACCCATGCAGATAGGAAATGAGCATACCGTAATTCACT
ACTGGCAGGTCTAAACGTTTAGCTAGTTGCATGCGTCTCATGAACATATTCCTGGTGAGC
ACGCATCCACCACAATGAATGATGAGCTTGCAACCTTGTAAGCTACTTGCTTCAGGAAAC
TCCTTACCAGCGAAAAATTTGTATTGCAGCTTTATATGCAACTTTTCTTCAATCCACCTA
GGTATTTTTACTCTGCCTATGTCGTCGCATGTGGGAACGTGCGAGCAAGCTTCTACAACA
GCCACGCAGTCACCATCATGCAGCTTTTGTAAAGCGTTTATGCCTTCCAAGAACAATGTT
AAATCACTTTTGTTTGCTGCTTCCAGAATGGAAAAGGTAGTCAATGGAATCTGCGGTGGA
ACCACCTTGTCCACGTCTATGATAACTTGAGAGTCGGTGACCACTAGGTCCACGTTGTAC
TGCAGTTTTTCCAGAGTTTCTTTGAGCTCAGGCGGACGCGTTACCACGGCAATCCCACCG
TGGTCAATAATGTCTCGGATGGCTTCTACCTGCGGCATGATGAGTCTTCCTTTGGGTGCA
GCTTTATCTACTGGAATTACGAGAACGGCAGTTTTATTTTGACCTAGTAAATGTGCTACA
AGAGGCTTTTCTTCTTCATCAGGTAAAAGGGAGCTGAGTACTTGAATGAGCTCTGATATG
TTTTTCCCTTGTGCGGCAGCCACCTTCACCACAGGCACGTTAAAAGGTTCATAGTCCTTT
ACAAGGGTCTTTGTGTCTTCTGTTACATCGCTTTTATTTACGGCTATGACAAAAGGAATG
CTCAGGTTCCTTAGCAGACTCACTATGAAATCTTCGAAAGCCCCAGGCTTGTCATCTACC
ACCAGTATGGCTGCGTCAGCTTTATATAAAGCTCTTTTTGCCCGTTCTACGCGTTTTTGC
CCCAGCAGCCCTTCGTCGTCTAAACCAGGCGTGTCAATGAGTGTTACTGGACCCAGTGGT
TTGACCTCAAGGGTCTTGTAAACTGGGTCGGTGGTGGTACCAGGAACATCACTCACGAGA
GCAATATCTTGCCCTGCAATGGCATTGATGAGCGAAGATTTCCCAACGTTACGTCTGCCC
ACAATGGCAATGTGTTTTCTAAAAGCCGTGTGGGGTATGAGTCCTTCGTTTAGGCTGGTC
ATTGCTGTTCTTTAATCCTCCTTTTGCGGTAACCGTGGCTTAAGCTTACCGTGTATCCAG
CAGATTTTACGAGGGCTTTTGTGCATTCGCCGCAGGCCACGTCGTTTTCCATAACACATA
TTTTGTTTGGATAAAGTACGTACTCTGCTCGGTAAGGTGAAGGGGTGAAGTTAGGCATGA
TAACATTCGCTCCACACTTTAGTGCCATTTGCCTGCCTTGTGGGTGGATACTGCCCAAAG
CTGTGGTGGCTGGTATGTTAGCATCAGGCAGGAAGAGTCTTGTCAGCGCTACCATTTTCA
ATGTTTTTTCCAGTGTCCCTTGCGGCGCATCTCTAAGAGGTGTATCAGGGTGTGGAATGA
ACGGACCAATGCCAATCATGTCGGCATCCAACTCGTATGTGAACAGGATGTCTTTTGCCA
GAGCAAAGTCGTCTTGACCTGGCAAGCCTACCATGGAACCTGCACCGACTTCATAACCTA
ATCTTTTAAGTTCCAGTAAGTGCGCTTTTCTGTTTTCCAATTTGTCACCTGGATGGAGTT
TTTCATAAAGCTCTTCATCGGCTGTCTCATGTCGCATCAGATAACGATCAGCTCCCAACG
CTTTCCAATAGCTGTATTCGTCGAAAGATCTTTCCCCTAAGCTCAACGTAATGGTTAAAC
CAAGGGATTGAATGGCACTTATGATGTCACCGAGCGTCTCTTTTGTGTAGAAAGGGTCTT
CTCCCGATTGAAGCACTACGGTTTTTATACCTTGTGCGCTTATGATTTGTGCTCTGTCAA
CGATTTCTTGGGGGGTCATCCGGTATCTGTGTACATGCTTGTTCTGTGCTCGTATGCCAC
AGTAAAGACAGTTGCTGGAGCAGTAGTTGGAGAATTCTATAATGCCCCTGAGAAAGACTT
CTGTTCCCAGGTATTTCCTTCGGACCTCATCAGCTTTTGCAAAGAGCTTTGGTGTTAGTT
CTTCGTTTGACAAGACGAAAGCTACCTGTTCCAATGTGACGCTGTCAGGATGGTTGAGAA
TTCTCGTCAAAATATCTTCGTACACAGTCAAGCACCTTCCAGCCCCAATCCTTCATTTGC
TTGCTTATTTGGTCGCACTGCACAAAGAGTGCAAAGCGCTCGTTTTCACAGAGAATGAAT
GGCTCACTGTAGCGCTCTTCACCAGCTTTCAAAGGGTGTAAGTAGGACATCCTTCTCCCA
ACTTTTTCGCATACCCAAGCCTTGCATTGAAACTGCTGGCAAAATCGTTCCAGGAGCATT
TCACAATCGGACATCGTGTTCATGGTTCTTAACACGCTCCAAGAGCCCTTTTACCATGCT
GCGCCTGTTTTCAGGCATTTGCATGAGTTCCTGTTCAATCAAAGCTTCACCTATCTCTTT
TGTTTTTGGCGAAGCGTAGTCCATGAGGTACTCTTCAAAAGTCAATAGTGCGTTTGGCGT
GCAAAAGTTTTTAACGAAACCTGGTATGGCAAACTCCATAAAATGCTGACCGGTTCTGCC
TGCTCTGTAACAGGAGGTGCAAAAAGAAGGTATGTAGCCGTGGGATGCCAGTTCATATAT
GACTTCGTCCAAGGGCCGCGTGTCACCCAGTAAGAACTGACTTTTCTTAACCTCTTCAGG
GTCGCTTGCTGAATAAGAACCAATACCAATGCTGGAACCGGCATCTATTTGTGAAACGCC
CATCTCCAAAGCTTCGCGTCTGATTTCTGGCTTTTCGCGAGCTGTGAGTATCATGCCGGT
ATAAGGGACAGAGAGCCTGATTATGGCGATGAGGCGCTTGAAATCATAGTCGCTAACTTT
GTAAGGAGGGTTTTCTGCCATGGGCGTATTTACAGCAGGTTCCATGCGAGGGAATGAGAT
TGTGTGCGGACCCACGCCAAATCGTTCTTCCAAGTGCTGGGTATGGTACATTAACCCCAT
TACTTCGAACTTCCAGTCATAAAGTCCAAACAGTGCTCCAATGCCCACATCGTCAATGCC
TGCTACCATGGCTCTGTCCAAGCCATAGAGCCTGTACGTGTAAGAGGATTTTGGTCCGTG
GGGATGTAATTTCTTGTATGTCGGCAGGTGGTATGTTTCTTGAAAAATCTGAAACGTACC
AATGCCTGCCTCCTTTATGATCTTGTATCCATCCACTGTTTGCGGTGCTGCATTCACGTT
TAGGCGCCTGATTTCTCCAGGTCCGTTTTTAAAAGCATAGATCTTGCGAATTACACCTGC
AATGTATTCGGGTGAATACATGGGATGTTCCCCGAATACCACAATGAGACGTTTATGCCC
ACGGGAGGTTAGAGCATAAAGTTCCTGCTCCAACTCTTCGTCGGTGAGCGTTTTTCTAAT
TAGTTCCTTGTTCTCCACACGGAAACCGCAGTACAGGCACCCGTTGATGCACTCGTTGCC
CACATAAAGAGGAGCAAATAGCACGATACGGTTTCCATAAACCTGTTGTTTTAGCTTCTT
CGCTGTTTGGAATATTTCCTCAACCAATTCGGGATCTTCTGTATTAAGAAGAGTGGCTGT
TTCACGTGGAAGCAGACGTTCCTTATTCATTGCCTTTGCCAAAATGTCTCTGACCTCGGC
TGGGTCTGGGTTACGGGTTTTTTCCAGCAGATCGAAGATTTCCTGATGCGGAATGAAACA
TTCAGTATCGCTTTCGCTTAATGTATTGGCTATTTTTATACCGTTTGCCATACTACCTCA
GCTCCTCATCATTTCAGGGGTAACGTTTTTACTTGGACACTTTCTAACTGACCCAGCTTA
CCGGTTAAACTTCCTAAAACGTCATTGTTTGCCTTTACCACCAGTAGGATGATGGCTGCG
TTCTCTTCAGGTAGTGGGTATCCCACACGAAGGCGAATGTCCTCAGCAAAATCATGGAGT
AATTCATTCACCTGCTTGTAGGCTTTTTCACGGTTGTTAATGATGATGTTCACGATGTAA
AATCTTTCCAATTTAAAGACCTCCTTTTTGTTGGCACCTGGAAAAGGAGGCTCAAGAGGC
TTGAAAATGTTGCTGCGCCTTTGCCTTCCTTCCTCGGTGTCAGATCTTGTTAAATCCTCC
GCCTCAGAATGGCTAAAATCATTATAGCAGAAAAAAGTGAAAAAAGGAACGATACTTGAC
TTTATGTCTAGAATTATGCAACGTTTCTCTCAAGCTCGCTACGATTTTGGGTAAATCTAC
TCAATAACAGCTAAAATAGTTACATGTCGGTGGAATATTACCTGGGTGATGCCAAAGTCC
TAATCGAACCAAAATCCTTAAAGCGTATCTATGTGGAACTGTCTAGGGCTTGCAATCTTG
CCTGCGCGATGTGTTTCAGACACACTTATGAGGATCATACTCGAGCACTCATGGACGAGA
AGACTGTCCAAAAAATGCTCCAAGAAGTGGTCAATTCTCCAGCTGAAGAGGTCATCATTG
GGGGCATAGGGGAACCGCTTATGCACCCACTCTGGAAGAACGTTGTGAAAGAGTTAAAAA
ACGCCTACAAGAGAGTTACGATAACCACCAACGGTACTCTTATAAATCGTGAAGTTGCCG
AGTTCCTTGTGGATCAGCGGGTAGATGAGGTGTATATATCAGTGGAATCTTCTCCGCTGG
GGCATAACAACGTAGAAAACACCTTTGCTGTTGGTGATCTCATAACTGAGCTGAAACAAC
GAAAAAACAAGATGCGCCCCATCTTATCTGCAGAAGTGGTTTTAACAAAGAGTTCCTTAG
TAGAGGACCTTGAGCTCATGAAGAAACTTAGCAGACATGGCATCAGGTATGTACTAATAA
ACAACTTACTTCCCACAGCACCTGAATTGGATAAAGAAGTGCTTTACGTAAAAGACAGAG
CTAGTGATCTGCGTTTCAAGCTTTCTTCTGAACTTTATGCAAGAGTTGGGGTGGAGTACC
CAGAATTCTGTATAAAAACGGAGCGTCTTTGCAGGTTTGTAGAGAGGAATTCCTTAGTCA
TAGCAGCTGATGGAAGTGTATGCCCTTGTTATCGCTTTTTACATGATGGCTCAGAACGGG
TGTTCGGTAGAGAAAAGGCGCTTCACAGTCACGGGTTCGGTAACATAAATGAAGATTCTC
TCATGAATATATGGAATAGTTCTGACTACACCATCTTTCGTTTCAAGGTGCGCTATGCAC
TTTATCCTTCATGCGGGGACTGTTTCCTTAGGGACGGTTGCAGTTTTCTCTGGGATGACA
AAGCAGATTGCTGGGGGAATATGCCCAGCTGTGGAGACTGTCTGTGGTACCGGCAAATTA
TTCTTTGTCCTTAAGCTGGTAAGCAAGAAAGAAGAAAGGAGCGTGTTATAGGGTGAGTGA
AGTGAAGAATCCAGCGTTGTATGGTGATGGGCTGGTGAAAATTGACTGGGTTAAGCGATT
TATGCCTGTTTGCGGGGAGTTGGAAAAGGCCTATGCTAAGGAGAAACCGTTTCAGGGTTT
GACCATTGCTATGTGCATCCATTTGGAGGCTAAAACAGCACGTCTGGCTTTGCTACTAAG
AGATGCTGGTGCTAAGGTAGTCGTTACCGGGAGTAATCCACTCTCAACACAGGATGATGT
GGCTGCTGCCCTTGAGCACGAGGGTTTAGAGGTTTTTGCCTGGCGCGGTGAGACTTCAGA
AGAATATGAGCGGAACTTACAGTGTTTGCTTTCTTTCAATCCTGATCTGATTTTGGATGA
TGGTTTTGATTTGACCACCATGTTGGTGGAGCGTTTTCCACAAAAGGTTGGGAAGGTTAT
TGGGGTTACGGAGGAAACTACAACGGGTCTTATCAGAGCCAGAAACATGGCAAAAGCTGG
TAAGCTGCCTTTTCCAGTCATGGCAGTGAATGATGCACGAGTAAAACACTTATTTGACAA
TCGTTACGGTACTGGAGAATCCTCTGTCTACAGTTTCATGCACAACACGAATCTACTCAT
AGGTGGGAAAACCTTTGTCGTGGCTGGTTTTGGTTTTGTGGGCAGAGGCATTGCTGAGAA
ACTCAGGGGTTTGGGTGCGAAGGTCATCGTCACTGAGGTGGATCCAGTAAAAGCATTGGA
GGCGCACGCGGAAGGTTTTACTGTGATGAGTATGGATGAAGCTTGCCAAGTGGGCGAAGT
ATTCATAACTGCCACAGGTAATACCGGTGTTATACGTGAAGAACATTTCCTCAAGATGAA
AGATGGAGCCATTTTAGGCAATGCGGGGCATTTCAATGTGGAAGTAGACGTGGAGGCTTT
GGAGAAATTGGCTCAAGATACGTATGAGGCTCGGCCCAACATTATGGGCTACAGAATGCC
AAATGGAAAAGTGCTGTTCCTTATTGCAGAAGGCAGGCTCATGAATTTAGCTGCAGGCCA
GGGGCATCCAGCTGAGATTATGGATCTTTCTTTTGCCGCACAGTTTCTCTCGCTCAAATA
CTTGATGGACAGCAAAGGCACGTTGCAGCCTCAGGTACTGCTGGTTCCTGCAGAGATTGA
TGAAGAGGTAGCTCGGATCAAACTCGGTTCTTTAGGTATAAAAATCGACCAGCTCAGCCG
AAGCCAGGAGGAGTACTTGAATCGCTGGTAAAAGAGCTTGCTCAGTTTTTCATAAACTCT
TTAATGTGATCAAATACTTCTTGAGCATGGCCAGCTACTTTTACTTTTCGCCACTCCTTA
ATTATTTGATTGTCCGGGTTTATGACAAAGGTGCTTCTCTCAATGCCCATGGTCTTCTTG
CCGTACATATTCTTTTCTTTCCACACACCTAGCGCTTCAGCCAACGCGTGATTCGGGTCG
CTTAATAGTACAAAGGGGATGCCTACCTTTTCCTTGAACTTTTTCAGTCTTTCCACATTA
TCAGTGGACACACCGATGACGGTCACACCCAAGGTTTTGAAATCCTCATAAAGCCGTGAA
AAATCTTCAGCTTCCATGGTGCAACCCGAAGTCATAGCCTTGGGATAGAAGTACAAGACT
TTCCAGCCTTGGAAATCACTTATTCTTACCGATCTGCCATCTAGATCTACGAGTTCGATC
TCTTGCCAATGTTCCATTTTTGTCACCTCACTTTTGAGCTCTGTTTATTTGCTTTCTTAG
ATTATAATTTCATTATGTTTCAAGAGTGGGAGGGGCTTCTGCAGAATACTAAGGGTATTG
TTTTCATTGATATACCAACAGGAAAAGGACGTACATATACTCTAAAACAGCTGAAGAAAG
TTTGCAAAGTAAAGAGTTTATACAGTTTGTATTATTCTCCCCTAACAGGTGTAGGGCAGC
TCTTCTTTGATCTGTTAAATGGTGTTCGAGAAGACTTTCTTGAAGAGTTTCCTGAGCACG
GACCTGTTATAAGACGGTATCTGCATCATCGATTTTACCCGGCTCTCAGCTCATTTAAGC
CATATAGGCCTCTGACTGTTAGTCAGGAACAAACACTACTTCTAAGTGCCATGGTGGATT
TAGTCAGGGCTTCAGGTATAAAGTACTGGTTCATAGATGATTGGCTACAGGACGATTACA
ATTATCTGTTTTCTGTGGTTCTGCCAGAGCTGGTGGCCGCCACCGACATAACTGTAGTGG
TGGTGGGAGATGCTTTCCCCAGAGAATGGGCTGAAACCGTTTTGGAAAACAGTTCTCTTG
ATGCATTCTTTGGAGATGATTGTTTAGCTAAATACTGCCGTACATTTGGATTCAGTGAAC
AAGACATTGAAAAAATGATTTCGGAAACGGAAGGGAATTGGCACGAACTTCTTTTCTTGT
GTCAGACGCGTGCTACGAATCTAAGTGATGCTCTCAAAAGGGCAATGAGTGCACTTCCCG
AGCAAGCATGTGATTTATTAAACGGATTCGCTGTTATGGCTGAGAGAAACAGTGCATTTA
TAAAAGATATCCTTTTGGGCGAGCAAAGGGATTACTCTGCATTGGAAAAGCTGGAGCAAC
TTCATTTGGTTTTTTGGGAATCACCTCTTTACAGGTTTCCTTCACCTCGAGTGAGAGAGC
TGGTGCGCGAGCGAATACCGCAGTCTGAGCAAAAAGCTATTTTGGAAAGTGTGACCGATG
CTATGGCAAAGGTGGGGTACAGCGACTACTGGGGAAGAATTGCTACTCGCTATCGTACCT
GGGGTAAGAGGAAAAAAGAAGCCTTTGCTCTTCTGATGGAGCTACGGGAGAAAAAAGGTA
CAGCGGAAGTAATGAAAACAATAGACAGATTGGACCAGTTGGGAGTCAATGGTCCAGGTT
ACAGAAGGCTAAAAAGTCTTTGCCAATACTGGACAAACAACCTGCAGGGTGCAGTGGAAA
CGCTGAAGGCGCTTAAGAATCCAAACCTGGTGGATTTGGCTAACCTTATTAGGTTCCTGT
CTTACAGTGGGCAAATAGCTGAAGCGGATAGGTTAGCGTCAGGACTTTTGAGAGACAGGG
AAGTCATCTGCAATTCGCTGTTCTTCCCACGAATTGCGGGAGACCTGTCTTTACCGTTTG
TCCTAAAGGGAAGGTACAGGGAGGGTTTGGAGCTTCTAGAGCAGTTTCTGGAAGTCATAG
TTGGTAAACCCTATCTAAGGGAGCATTTGGGAGTATATTACAATAGTTTGGGGGTTCTCC
TTGCCTACAACGGGCGTCTTTATGCGTCTTACGATGCCCTGCAGCGGGGTCTGGAGGTCA
TGGGATCTCTGGAAGGATCAGAGGTGCATCTAAGGCTTCTGATAAACCTATCTGATACAG
CTTTGGAGCTTGAGGGGCCTTCTGCTTCTTTTAAGTACGTAAATGCAGCCTTTCGTAGCA
CTGCGCCTTGTAACCTTGCATTGAGAGCTGTAGCTTTGTCAAACTATTGCGCGACTTACT
TTCAGTTCATGGGACTGCCAAAAGAAGCATTGGAGGAACTCATTTCACTTATGCCGGAGG
CCGATACTAAAACACGTTTTGATGTGGGTGAAGTTGTAGTTGGTACTTATTGGTTAAGTG
GGATGGGAAACTTGGCCAAGAGCGTACTAACAATGATGAGTGCTGAGAATGACGAACAGC
ATTTTAGATATGCTGTTTTTCAGGCAGCACTAGGTCTATGCTCTTGGAGTGAAGAGTCCT
TCCCTTCAATCGGTCTTAGCTCAAGTTTTCCTTTGTACCCAGTTATGTGGCTGTACAAGG
AGAACCCTGAAAAACTTAAGGGCTTGAGCCTATTTAGCAGTGACCGCCCCATAGTACTTT
TCTTCAGAGCTCTTAGACAGAGAGACACAGTAGAGAACCTCATGGCGTTTGCTGTGAGAG
CTGAGCACGGTTGGTACCTCGCAGATGCCATGTTTATCTACGAACTGTTAGCTTCTCTGG
TAGAAGGAGAGGAAAAAGCAGCGTTTTTAGAAGAAGCCTTGCGTTTAGCTACGCTTTTAG
GCTTTTCTGAAAAAGCGAGGCTTTTGAGGAAGCAAATACATGAGTTGAATATTCCGTTGG
TCCATAGTATGAACCTGCAGATGTTAGAGAAAAGCCTTCTTTCTTTACCTTTGGAGCAGG
CTACGATTAGCGGATTCATTAAATACTTAGGTAACATTCTTAGCCACTTCTATGAGGATT
TCTTTCTTTCCATAAGCTGGGGGGAAGAAATTTATCGTACTGGAAGAGAGCGAGTTAGCG
GGTTTGCCATCGACATGTGCCTACCGCCCTTCTGGGGCACTTTCGTAGTGAAGAATGGGA
ACGTAGCTGACGCCTTGGTTTTAAAAGCTGTCCTCTTATCTGTGGAAAGAGTTTGGGGAA
TTCGCTATGGTACCAATGATGCTCTAACAGGTCTATTTAACAGGAACTTTGGTCTGGAAG
TGCTTAACAGACTTTGGAGTGACTATGAAAGAAGCGGCAGGTCTTTTTCGGTCATATTCA
TGGACGTAGATAATCTGAAGAACATAAATGACACGTTGGGGCATCCAGTGGGCGATCAGG
TGCTACGTGAGGTTGCTTTTGGTCTGAAAAAACATCTTAGACAAAGCGATTTCGCTGTGA
GATGGGGTGGCGATGAGTTCCTTGTTATCTTGCTTCAAAGTGACGAACAAGGGGCACAAA
AAGTGGCAGAAAGAATAGAAATGGAGCTTGCTAACAGTCCAATGCCAGTCGGCCTCAGTT
ACGGAATTGTGGAAGCCAAGGAAGTTTTAACTTTGGAGGAACTTCTCAGAACATCAGACG
CACGGATGTACCTTCAAAAGAGAAGCAAGAAAACGCGAAAAGGAGAAGATGAAAGAACGT
AGAATTATGTGGGGAAACAAGACCCTGAACTACTTACTTCCCAATGCAAAAATTAGAGAA
AACTGTTGATAGAAGGTCTTCTTCTACGTCTCCGTCAATTAGGGTTGTTAAATTCCTAAG
TGCAGAGAACAAATCGTCGGCTGCCACCTCAGCGTAAACACTAAGATGTTCCAGAGCATC
GTGCACGTCGCCAAGGGTCTTTTCTAAAAGCCCCATTTGCCTTTGGCTCACTAGAAGTTT
TGGCGGTTCCGTAATATTCATCAGCTGGTGTATGGCTTCAATTATTCGGTCTATGCCTGT
CTTTTCCTTTGCGCTGACGAAGTAGGCCTTTGGATGCTGCTCATTGCCTTTGCCTTTATC
TATTTTGTTTCCCACAACAATGGTCTTTTCTTCTTGAATGAGATTGAACATCTGCTTATC
TTCATCGGTCCATCCCGTTGAGGCATCATATAGGAAAATTACCAGATCAGCTTCCTCAAT
TCTACGAAGTGCCAGTTTTACGCCTTCTTGTTCAATGGGATCATCCGTGTGGCGAAGCCC
CGCAGTATCTACCACATTTACAGGTATTTTTCCTAATACCGTGTACTGTTCTATGTAATC
TCTGGTGGTTCCTGGGATTTGCGACACGATGGAACGTTCCATGCCAACTAGTGCGTTCAT
TAAAGAAGATTTGCCCACATTTGGCCTACCTGCTATTACCAGGCTTATGCCTTTTCTGAG
TATTTCAGCTGTTTTGGCGCTTTCAATCAGGTCTTCAGTTTCTACCAGGATTTCTCTCAG
CTGCTCTTCAATACTGCTTTCCTCTACGTCTTCGGGGAAGTCCATGGCTGCCTGGAGGAA
AGCCAATACGTTAAGTACTTTATTCCTTAAACTTGCTATTCTGTCGCTAAGTTTGCCCTT
CAACGTATTCTCACCGGCTTTTAGAAGCTCTGTGCTTCTTGCCAGAATAAGATCATTAAC
CGCTTCAGCCTGAGTAAGGTCCATCTTTCCGTTAAGGAAAGCTCGGAAGGTGAATTCCCC
AGGCTGAGCGGGTTTCATACCGGCATCCAAAAGAGTCTCTATAATAAGCTCTGCAATGGC
TGGGTTACCGTGGCACATTATCTCAACCATTTCTTCTCCTGTGTAGGAGTGTGGCTCAGA
ATACCAAATTGCCACAACTTGGTCTTCTACCTTTTCGGAGCTGAAGTACCTCAAAGAGGC
ATGTCGTGGCTTTTGTAATGGCTTGTCAAGAAATGCTTCTACTGTGTTTTTCGATGCATC
ACCAGATATTCTGATCACGTGTAGGGCTCCCACCCCCCAGGGAGTGGCCAATGCTACTAT
GGGCTCCACGTATATACCCTACAAGTCATATGACTTTTGTTTATGTCCGCCACCTGATAA
TTCTACATCTTCAACTGTTAGACCTGCCAAAGGAGACTTGGCTTTCTAAGAAGTTTGAGA
ACCACTGAGAGCTTCCCAGAGCTGCGAGCGCCACCAAAACTACCAATGCGGCTGGATACC
AAAAATAGCTAACCACAGCGAGAACGATCCAGAACCATGGGGTTGATACCGTTTTTCTTA
AGGTGCTAGTTCCATAACCAACCATGCGTATGATGATGATCCAGAAAGCTATCCATAATG
CAGCCCATAGGACAGTTAACAATAGACCGGTGTAGGAGTCCAGTGCGTTGAGGGCAGAGT
TGAAGAAGAGGGAAGAAGCCAGATCAACGAAGGCATAGACAGCAAACAGGAATACTGCTC
CTAAAATTGCAGAGAGAATACTGCCCCAGGAAATAGAAAAACCTGGAGTGCTATCGCTTA
AAAGGCCCCAAATTAATCCCAAGACCAGAAAGCCCAAAACACCGTATTTTGCTATGACGG
AGAAAGGCCTAAGAATGTAATAGAGCACATCATTTCCAACTAGAGCCATGGTTTGCAGTG
TAGCGGTCGACTGATTTACTACGCGTGATCCCATAAGTATTACCGGAATTTCACCTTCAC
TGCCAGGTGCAATGTAAACATCTGATCCAGCTGCAACCAATGGATACCAAAGTTTTCCCT
TTAAGGTGAAATCCCCAAAGAACACTTCACCTGTGGAAAGTGTTGTAAACACACTTGTTT
GCCCTCCGTACTGGGTGAAGTCCATTAAATAACCAGGGGGAGCAACGGTGTCAGCTTGGC
TTTTCCAATAGCCCACATACGTACCGAAACCAAACTCATTACCAATTACCAGTGCTGCAT
GAACGGATAGTGGCAAAACAACACACATGAGCACTGAGAGAACAATGAGTCTGAAAAGGA
TCTTCTTTTTCTTGGAACTCATCTGTTCCACCTCCTGAGGAGGTCATGCTTCACTGTCTT
CGAGGCTTTCCAATAGGGCAGTAAGCACTCTCTCCACAAGTTTTCTTTTATGTGGATATT
TTGCCACAAAATTGTCAATTTTTTGTCCTATGGTATAAGCTTCTGGAGGTGGAATGGCAA
TACGCTCTTTTCGTGGTCTGAGCGTTACTGATTGGCGTCGCGCTGGTATAACGCTATGAT
AACCCATATTGCCCAATGACACAGCTAAAGATTTAGCAGGCCGAGGTTCACCATGGGTTA
TCAGAAAAGTGGTGTCTGGCTGAAAATTCTTTGCCCAACTGAGTAGGTCTTTGGCGTCAG
CGTGGGAAGAAAAGCCGTTTATGGTGTGTATTTGTGCGCGAACAGCAATGTCTTCTCCCA
TAATCTTCACGTTTCGCGCTCCATCTACGATGGACCTTCCTAGTGTGCCCGCTGCCTGAT
ACCCTACAAAAATGAGATGATTTTTTGGATTCCACAGTCCGTGTTTAAGATGGTGTAGTA
TCCGTCCTCCTGTGCACATGCCTGAACCGGCCATGATCAGAGCGTGATCTAAATTGTTTA
GTTTCTTACTCTGCTCTGGTGTATCAATGTACTGTATACCAAGTTTTTCTTGATCCATAC
CTTGGAAGAACTCTGCCAAGTGGGGCAAGAGATACTCAGGATAACTGCTGTAAACAGCGG
TGATCTTGTTGCCCAAAGGTGAATCAAAGAACATGGGCATAGTCGCAAGTTCAGGCATTT
CTTGTGTCAATAGCAGGTAAAGCTCATAGATGATCCTTTGAGCTCTATCCACTACGAAAG
TTGGTATTAGTACTTTCGACCGATCACGGATTGCTGCAGAAAGTGCATTCTTAAACTCTG
CACGTGTTTCTCTTATATCTTTGTGCTGACGGTCACCATAGGTGGATTCAATGACTACGT
AATCAGCATATTCAAAAATGTACGGGGGTGGCTCTAAAACAGTGTCCTGTGGTCCCAAGT
CACCAGAGAACACCAGCTTTATGTTTTCGGCGTTTACTTCTATGCTACTAGCACCTAATA
TGTGCCCTGAGGGTCGGAAAGTGAATTGGAATTCTTTGAAGCGTTCAGTTTGATTCCACG
GCAATGGTACAAAAAGTTTGCTTGCTTCATTAATGTCGTCCTCGTCAAAAAGTAGTTCTA
CGGGTGGTTTGTCCTGCCTACGTCTTTTACGGTCAAGGCGTTCTTTTTCCTCTTTCATGA
GCTTTACGGTGTCTTCCCAAAGAAGTTTCGTAAGTTCGATTGTGGGCGGTGTTGCAAAAA
TAGGACCTCGAAAACCATTTTTGACAAGAACAGGTATGCGTCCTGAATGGTCTAGGTGAG
CATGAGTAAGCAAAAGTGCATTAACTTCTTTTGCTTTTATGTCCAGTGGCTGGTAGTTCC
AGTCCTCTTCTTTACCTTGGAACATGCCAAAATCTATGAGAAGCTTTGCATTATCGCTTT
CGAGTAAATAACTCGATCCAGTGACTTCTTGGGCAGCACCCAGAAATGTGAGTTCCATGG
GAATATTCACCTCCCTTATCCTAATGGTAAGACAATGCAAGGCAAGTTAGACAGCTTTTC
CAAGTTAACCTGCGGTGAAGCTTTTTTGCCTAATGGTAAGGTTATCATCGCGTTAATGTG
TCCTTCTCGCATGTGGACAAGAGTGAAGGCAGTAGAACCATGCTGTACGACGGTAGCGGG
GTCTCCTCATTAAAAGAGCTTTTATGTCTGGTAAAAACAAGAAGAGGCTCCTTGTCAATT
AGAAGCCTCTTCGAGATGTTTAGCTATTTTTTCTTTTTGGGCTAAGGAGAGCTAATCTTC
TATTTTTATGATGAACATGACCTTCCCAGTAGCACCAGTGGGTAAGCCGCTAAAACTGTT
GTAACTATCTGCCAGTTCCTTAGCTTTATCTAAGTTTTGACTCTGACTGGAGAAGGTTTC
ATACGCCTGATTTGCACCCTTTGATATCTCCCTGAGCCCTTTTGAAAGCTCACTCATGGG
TGGTATGGTTTGTCCGTTTATGGTTCCACCTTTAACTAGGGTATTAAGAGCCGTCTTTAG
ATCAAGCATGCCTTGGCTGAGTTCTCTTTGCATGGTACTAATACCAGTTTTTAGTTGACT
GCTAACCTGCGCTATGGGTGGCAGTTGTTTACCCTGCACTGTGCCGCCGTTTACCATTAT
TCCCAGTGTGTTCCTCATAGCCAACAGCCCGTTACTTAAGTCTTTTAGCATTCCCATCTG
GCTAGCGGTTTGCTGCAGTGCTTGCGCCATTTGGCGGCTTCCTTGACTGAGCTGCGTAAG
TGACTGCTTTAAGGTGGACAGGGGTGGTATGAATCCGGTAGGTAACGTTGCGCCTTGGGT
CATCGCTTGAAGCAGCAGTTGCTGTTGACCCATGAGTTGAAGTAGTTGCTCTTTGCCTGG
AAGCTCAGGTTGCATTGTTAAGGCGTTACTCACTTGCTGGTTTATGGCAAGGCTTTGAGA
TGCTAGTTCGGTGTAAGCACTGACTAATGTGCCCAATTGATCTAAAGCAGATGCTGTTTG
CTGAAGGGGTTGCTCGAGGGCGATTAATCCTTCGGCCGCCTTGGGAAGCATGGCGATCTG
CTGAGGGTTAAGCTGCTGATACATTTGGCTCAGGATTTGCCCGTAGGCATCTAGCAGCAG
AGTTACATTCTCAAGACTACTTAGGTCCAAATCAGTTTGTACGGAGTTAGCCATCTTGGT
CAATGCTTCACTGTAGCCATCGATGCCTTTTGCAATGCCTTCTAATGCTTTTGACATATC
TTTCAGATTGGACATGTCAGGCAGTTCTATTGCCATGAGGGTGGGAACCACGCTTATGGA
TAAAGAGGGACTACTCTTTTTCATGGCTTCGTAGCTTATGGTTGCTGTGGTTTTTTCACC
TACTGCCTGCATCATCAATGTGGCCATGGCTTTTGACCCTACATAATTCACATTTCCGCT
GCTCACTGTTACATCTTTTACAGACGGGCCATCTAAGGTGACACTGATATTCACCAGCCA
TGGTAGATAAATGTCTCCTTGTTTGTAGTAGTTAAAGAATTCTACGCCAATTTCCACGCT
TCCCGTGGCCTGCTCCAGGTCACTTAACTTTGCAGCTTTACCATTTATTAGCACGTTTAG
TTTCAAAGAGAATGGAAGTTCTTTTTGCAAATCGGTTCTATAGAAAACATCAGCCACGCC
GCTGGATTGTCCTTGTATGGTTAGACCCATGTCGCTGTGGGTAATAGTGGCATCACCGAT
GAGAATCTGCGGCGATGCTCCTCCGTCGATGGGATCTAGGATGCTGAAAGGTCCTTCTCC
TTCCACTCTGAGCCAGTCCACTGCAATGACTTTCTTAACTTCGCCCTCGCTGTTTTGAAT
TACATACACGTTTTCGTAATCAGACACTGTGGGAGCCGCATTAGCATTTAGCGGCAAAAA
GGCCAGTGCGACTATGGCCGTAAGTGCTATTAGCTTTTTGCTTTTCATGCTTTCACACTC
CTTCCGAAAAGGATGTGCTGGAATACCTTAAAAACGGTGGGAAGTAAGAACACCGCTATT
AGTCCAGAGATGAGGGCTCCTCTGGCTAACCCACCCATAATCTGGGTTAGGCCTGGAATG
TCACTGAGAATGGCAGAAGGTAAACTCATCAGGAAAAACGTTCCGGCACTCACAAATATG
GATGGAGAAGCACCTCTGATGGTCACATCCAATGGGTTCTCAGCCCCTTTTCTTACTGCT
TCTTCAAAACGTGTGGCAGACAATACAGCGTAGTCGATAGTGGAACCTAGTTGTACCGTG
GACAGTGTGATGGGTACCATGAAGGTGACTGCTTGGAACCACCCAGCTGCCCACAGGTTA
AGTTGAACGGCGGCTTCGATTACTAATATGAGGACTAACGATAGCCACACGTTTCTAAAA
CCAACTAGTAGAATAACGAATATGAAAAGTAATGTCAGCCAGCTGGTCTTTGTGTTGTCT
TCCATGCTTATGCGTTTTATGTCATCGATGGCTATGGACAAGCCAGTTATATAGTTTTTT
CCGGGAAGAGAAGCAAGGATGTTCTCAATCTCTTTTCTCAACTCTTCAGCTTCAGGCGTA
TCGGGTTTCACCTTCGTGTTTACAACGGCATAAACGTATTGGTCATTGGAGAAAGAGCTA
AGTACTGAAGAAGGTAGCATTTCCTGGGGTATGGCTTGGTCCAACATGGTAGCAGGATTA
AGCACATTTTGCACTAAACTGAGCTTGTTGATTGCTTGAAGGGCTTGGGTGTAATTTGAG
TTTTTGTCAAGTAGCACCATCCATGTATCGTAGTTCTGGAACTCCTTTTGGTATTCCTGC
TGCACCTTCATACTCGTAAGCTGGCTTGGTATGAACACATCGTTGGCGTAAGTGATTTCT
GTGCGGCTGCCACCCCAGAACCCCAAAATTAGTACGATGAGTAACACTGCAAAGAGCGGT
GTTACGGCTTTCTCTACGCTGGCTGCAATATTTGCCACGATGTTTTCCAGATTAAGCGTT
TTCCAGGTTAGTTTTCCTTCAAAGGTGAGAAGTAATGCGGGAAGTAGAGTAATGCTGACA
AGGAAAGACAATGCGACTCCGCGAAGAAGCAGCCATCCAATATCCTGGCTTATGGTCAAG
GTGGCGAAGGTCAGGGCAAAGAATCCTGCCACTGTGGTTAGAGCTGACAAGGAAATAGCT
TTTATAGTGGCTACCAATGCTATCTCCATGCTTTCACTGTCAGGACGAGTTTTTCTTTCT
TCTTCGTACCGGTGATACAGAAATAGAGCATAGTCATAGGAGACAGCCAGTTGAAGCACT
TCCACTATGATGGTAACCAAATAGAACGTGCTTTGATGAAGGAGTCCAGAAATACCTAAG
TTGAGTAATACACCAACTGCCATGGAAACTACAATGAGAATGGGCGTGAGGGGCTTATCG
AAGTAGAACAGCAAAAACAGGAACACAAAGAGCAAACCCAGTCCGAAATATAGCATTGGC
TTACCAGAGAAGTACTCTTCCACTTCCTCCAACTGGACATCGCTGGAGATAATATGAGCA
TTACTGGGTAGGAAACTTTTAAGCTCATTTGTGATTTGGCTAACCTCTCCTGTGGTAGCT
GTAGTTTGAATTACTACATTGAAGTTATTTCCTTTTACCCAATTGCTGGCTTCTTCTGGA
TAAAGTTCTTCTGGTGTGGCAGGGTCAACTACGGTTCCCAACCAAGATACGTTAACCACT
TTTGGTATTTGTTTTATCTTTTCCACGGCTGCAGCTACGTCTTTTAAGGTTCCATCTTTC
CAGTATATGGTGATGGATTCTCCGACTTGCATCTGGTCGCTTAGTATTTGCATAGCTTCA
ATGGATGGTACATCCTTAGGTAGTGCACTAGTAATGTCGTAGTTCATCGCGCGGTTTTGC
ATCGCAAAGAATGAGAGTACAGCCAAAATCAAATACACTGCGATTACCCATTTGCGGTTC
TTAACAACAAAACGAGCGAAACCTTGCAATGTATCACCTCCTAAGTGTCTTGTGCCAACA
GTAAACCATTAGTTCCCTTTTTTTATACCCAGTTATTCAAAACGCTAACCTTACAAAAAG
AGGCTAATCGAAGAAATGGGTTTTAATTAGTTTTCGATGAGCTCTGTAGTAGTACCAATG
GAGTACCAGTACTAAGAAGGTGTTGGCGGAACTAACCCAAAAAGCTGTAGAGGGCGATAC
GCTAAGAACCATGAGAAGAAGATAAAGCATGGGTGCATAAAACAGCCACTGAGCAAGGCT
GTTCAAAATGAAAGGCAGTTTCGTGTTGTTGTATGCTTGGAAGTAGCTTATGAAAATGGA
GGTTGTATAACTCATTAGTGGAACAAAAGCCATTATTCTTAAAGCTAAAACTGCTAGTGG
TACCAAGGTTGGGTCTTTTACCCGGAACAAACTCAGCAGGCTGCCAGGGAAAATGAGGCA
TATGATGGCAAAGACACCTAAAAGATACACGCCTATCTCAAGGCAGTAATCCACAAAGGC
TTTCACTCGATCATGTAGCTTTGCACCTACGTTTTGAGCCATGATGGGTGTGGACATGAG
GGAAATGGAAGAAACAACGGTGTTGGGGATCTGCACGATTCGGTTGAATACCTGATAGGC
GGCAAACACCGGTATGGACACCGCATTTATGATTCTCTGTGTAATTACGCTGACTGCCAC
CGTAGAAAGATTACTTAGTCCAGCATAAAAACCTACACGGAACACTTCTGCTCCTACTTC
TGTAAACCTTACATGCCTAGAAATATTCGTGGGTAGTTCGTATCTTGGTGTAGCAATAAA
CATGAAGGCTGCAATGTCTGATACTACCCAGCTGATTAGAAAAGCCCACCCAGCTCCTGC
AAGATTAAGTTTAGGAAAGATCCAAAAACCCAGGATTAGGAAGAAATCCAATGCGATATT
GAGTGCAGTTTGCAATAACATAAACCACATGGCCCAGATGGTTTGTCCAGTAGCTCTGAA
AAACGTATAAGAAGAATAGCCAGCCATGGAAAAGGGAATACCGAGTAAGTAAGGCAAAGC
ATAGCCCTTCGCATGTAGCATGATTTGGGGTTTCGCTCCGAGCACTCTAAGAAGTGGCTC
CAGAAAGGGTAGGCACAGCAGTACCAAAATAAGTGCCCCGAAAAACTTACCGTAAGTTGT
TTCTTTTAAGGCGAGTCTGGCTTTTTCGTATTCTTTCTTGCCTAAGTAGTTCGCCATAAC
AATTACGGAACCCGTGCCCCAAACCTCGTTGTAAACGTAGATAAGGCTGACCAGCATGCC
CACAATGCCCACAGCAGCTATGGCGTTTGTCCCCAAGTCTGCGATGAGCGCTAATTCTAT
TGCAGGAAGTGCGTTAGAAAGCAATGAGCCCAACATGTTCGGTAGTGACATTGACCAGAT
TACTTTTTTGGGGTCACCTTGAAGCATTTTCTCTTGTGCACTCATAGAAGTAGTCTATCA
TGCCAAGCATCGGAAAAAGCAGGTATGGTGTTCCATGGATTAGGCTATGGATTCAACGGA
AATGGGTATGTTTTTCATGGCTTTCAGTTTCCTATGAAGGACTACTGAGAAAGCTCATTC
TTTTAGAAGAGTGGAGATAAACCATGGGTAAAATGTTTGTGTGTATGTGTGTAGAAAGCA
GTGTATGGTGTACGGCCATTTGTTTCACTACTCGTAGTGTTTAGCCTTAGCTCTAGCTAA
ACACAAAGAAAGGAGTTATGCCTTCTGGAGGTTACATCAGTAAAGGGTTTGGCTTCTTAC
AGAGAAGTCATAAAGCGCTCTGAGTTCATAGGTTACGCAAAAGCCGTTTTTACTGAGCAG
GAAGTGCATGAGTTCCTACAGCAGGTAAAGTTAGAACATCCGAAAGCTACGCACTGGGTG
TGGGCATATAAGATAGAGGAGATTATGTTCTCCAGTGATGCAGGAGAACCCAGTGGCAGT
GCAGGGTTACCCGTTCTAAATGCCATCAGGAGTAGTGGACTAGATTATGTCATGGTAGTT
GTAGTTAGATATTTTGGTGGTGTGCTTCTTGGCATTAAGGGACTCATTGATGCCTATAAC
TCGGTGGCAAGAAAGACACTAGAACTTGCAAACAAAGGCAAAGTAGTGCGCCAGCGTTAT
GTAACAATGGAGCTGAGTTATGAGGTTTATGGAAAACTATATGAAGATTTAGCACGTCTT
GTCAGTGAACCAGATATTCGTTTTCAGGAGCAAGTAATCATGTGTGGCTGGGTGGACATG
GCACGCAAAGAGGAATTAGAACATTTAGTGGCTCAGCGAGGTATGTCACTGCAGTGGGGA
CAAGATGAAAGGACGATGGTGGCTTGAGTTCTTATTTAACAAGCAGGTAAAGTACTTCTC
CCAACAGGCCACTTAGGAGCAAAATAAGGGCACTATTCAGCTTTGTTTTTTGTTTCAATA
AGAGCGCAAAGAGGAAAATACCTACCCCGTAGTAATCAGTTATTGATGAACTTAGTATGC
TCAATGTGGCTGCTATTACCAGTCCGAAAGTCAAGGGTGTTATGTTATCAAAAAACATGT
CCAAGTACACGGGATTTACTCTGGTAAGCAAGCTCGACATGGAATAAACAAGTAGAAAAG
GCACTGCAATGGAGGAGAAGGTTGCTACAATACTACCCCAAACACCTCCCATGAGATAGC
CCACGAACGTAGCTGTATTTATGGCAATGGGACCTGGTGTTATCTGGGATATGGCAAGCA
CATCCAGGAACTCCAAATCCGTAAGCCACGCGTACTGGTTCACCACCACGTACCGGATGA
GGGCGACGATGGCATAGCCACCGCCGAAAGAAAAAACGCCTATTTGTAGGAACGCTTTTG
CCAGTTCCAGTAAAATATCCATGTGAGCAGCCCTCCTAAGTAAACCAATATAACCCAAGC
TGGGTTAATTCCCAAAGCAAATATTATGAGTGTGATTACCAGCACTAATATTAAAGAAGG
CACTTTCCAATGTCTTTTGGTAAACAACTGCCACACGGCAGCTACCATGAGTGCTGCTAC
AGCAGGCCTTAAGCCGAAGAACAGGCCCTGTACCCACCAAAGCGCATAGGCTTGCTTGAA
AAAAATGGCAATGATCAGAATAATCACTAGAGAAGGCAGTGTGGCTCCTAGAGCGGCGAT
TATGGAACCAGCAAAGCCAGCTAACTGATAGCCTGAAGCGACAGCCAAATTAACTGCGAT
GGGGCCTGGGAATACCTGGGCTATGGAAAGTACTCTAAAGAATTCTTCCTCGCTAATCCA
GTGGCGTCTATTCACAATCTCTTCTAGGAATATGGGTACCATAACATACCCGCCACCGAT
GGTCAAGGTGCCGACCTTTATGAAGACAAGAAAAAGGTTAAGCAGACTAAAATTCATAGT
TCTATTATAGGATGCATAGGGTGGTAAGGTAAAATGTGTTTGTGGACAAAATATCCCTGT
GGGTGGTAGTTTCTGCTGCTTTAGCAGATAGTGTAAACCCTTGCGAGATTGGCATACTCA
CTATGGCTCTACTGCACATAATCTTTGCCTATGGCAAGGAGAAAGTACTTCGTATTGGCC
TCATGTTTTCTCTGGGAGTAGCCATTAGCTACTTTTTCTATGGAATATTCATTGCCCACG
TCTTCAGGTACATAGCCAGCATAAGAATCATTGTGGGCGTAGCAGCCATATTACTTGCCA
TACCACGCATGATTTACGCACTCCGAGGGGAGGAGCTTAAACTCACACCAACACCGCTAC
GGCCTCTGGTGGCCGGATATTTGCGTAAAGGTAGTGTTTGGTATGCTTTGGTAGGCGGCC
TATTAGCTGGTTTCGTTCTCATGCCATGCAGTAGCGGACCTTACTACGTAATTCTGACTT
TACTTAGTCATGACATTGTTACTGTGCGCTTGAAAGCTTATGTTTGGTTGGCTCTTTACA
ATGCGATTGTTGTTTTACCGCTTGTAGTTATAACTTTGGCAGCGCACTTCCTCATGGATG
TAACTAAAGTGAAAGAATACAAAGATAAGCTTGTGCCATTGCTCGAGTGGGCTTCATCCC
TTATTCTGCTCGCTTTAGGTCTTTATGTGCTTACTCAGATGTAACTGCGGAATGTGAGTA
TGTGAATATGCGTAATGTACAGGTGTGTTCTGAATGGAGAAGTCCTGGCAAGCTTTACTA
GGTGGGGTTTTGTTTTATTCTGTTTCTTCTCTACTGGTAAAAGCCACTACGAGCCCTCCA
GTGACGATAGCTTTCTACAGGGTTTTTATCGCCACCTTGGTGGTTACGCCATTTTGGGTT
GGAGATTTCTTTCGTTGGTGGAAACGTAATTTTTCTTTTCCCCTAATTGTGGCAACTTTT
GGGTTAACCTTGGACTTTGTATTGTGGTTTTACTCACTACGTTTTACTACGGTGGCGCAT
GCCACTTTCATTGTAAATATGGCACCTCTTTGGGTGGGTATGATGAGCAGTGTTTTTCTG
CGAGAACCCATGAACATTAAAGGGTGGCTTGGCATTGTTTTAGGTGTATCTGGAGCTGCA
GTGATGACTTTGCAACCTTCGGCCATGCAAATCCATGCTGGTGATCTCATGGCTTTGGGA
GCCAGCTTCGGGTTAGCACTTTACATAACCATGACACGCATGAGCAGTAGGAACATAGAT
AGCAGCTCCGTTCTTACCTACAGCATATTCTTTTTCACTTGCATATGGCTTGCCTTTGCT
GCAGTACTTCTTGACCAAGGCTTCGTCATAAAAGGTCAAGATTTTCCCTTTGTCTTGGCT
TTAGCCTTGGGACCTCAGCTGGGTGGTAATACACTCATCAACTACGCATTAAGGAGTTTG
CCAGCTTCTACGGTTTCTGTGGCCTTACTAGGTGAGCCGGTCATTGCCACAGTGTTCTCC
TACTTTTTGTTCAGTGAGCCCCTCTCTTGGCACGTAGTCGTGGGTGGTGCTTTGATCTGT
TTAGCGTTATATGCTACGTCGATAAATACAAAATAAACAACAAAGCTGTAGGATACTCAG
GTCTTTAGTTCTTTTGGAGTGGTTATTTGCATAAGCTGTTTATGTCAGTTTTATGTTAAA
ATTAACTTGGTTTTAGAGAACGAATTGTGTAAAATGTAACTGTTTGGAGGTGACCATATG
TCAACAGAATCTCTTAACCCATTGGTCAATGCGCAGAAACAGATCAAGGCTGCTTGCGAC
CTCTTGGGTTTGGATCCCGCAGTTTATGAAATGTTAAAAGAACCTATGCGTGTTTTAGAG
GTTTCCATTCCTGTTAGGATGGACGATGGTAGTTTAAGAGTGTTCAAAGGCTGGAGATCT
CAGCACAACGATGCCTTAGGCCCCACAAAAGGCGGTATAAGGTTCCACCAGAATGTTAAT
TTGGATGAAGTAAAGGCTTTGTCAATGTGGATGACATTCAAGTGTGGAGTCTTGGGTCTC
CCTTACGGTGGCGGTAAGGGTGGAGTATGCGTTGATCCGACAAAGCTCTCAAAGAGGGAA
TTAGAACAGTTAAGCCGCGGCTATATCAGAGCCATTGCAACCATTGTGGGTCCTGAACTG
GACATACCCGCACCAGATGTGGGTACTAATGCTGAGATCATGGCTTGGATGGTGGACGAA
TACAGCAAAATTAAAGGTTATAACAGTTTCGGTGTGATAACTGGTAAACCACTCATACTT
GGTGGTTCCAAAGGTCGTACCGATGCAACTGGGTATGGTGTGGCTTTGACTGCACGGGAA
GGCGCAAAGCGTTTGGGCATGGACTTTAACAAGTGCACTGTGGCATTGCAGGGTTTTGGT
AATGTGGGTAGCTACAGTGGACTCTACCTGCACCGCTTAGGTGGAAAGGTAATTGCAGTT
ACTGACGTATTCGGAGGTATTTACAATAAGGACGGTATCGACATTGAGAAGCTCATGGAG
CATGTGAAGAAGACAGGTTCCGTGGTGAACTTCCCCGGTACGACGTCTATTAACAATGAG
CAATTACTTAGCTTGGACGTTGACATATTGGCACTCTGCGCTCTGGAAAATCAGATTACC
GCAGACAATGCCGACACCATAAAGGCAAAAATGATTGTTGAAGGAGCTAACGGCCCTGTT
ACTCCTGAGGCAGATAAGATTCTGGACAGCAAGGGCATCTTTGTATGCCCAGATATTCTG
ACTAACGCTGGTGGAGTCATGGTTTCTTACTTCGAGTGGGTACAGAACTTGACAAACCTG
TACTGGTCTGAGGAAGAAGTCAAACAGCGTCAGGAAGAGGGCATGGTTGAAGCTTTCAAG
GCTGTGTACGATTTGGCTCAGCAGTACAAAGTAAACATGCGTACAGCTGCTTACATGATC
TCCATTAAGCGTGTTTACGAAGCTATGAAAGCCAGAGGCTGGGTGTAATAATAGGTAGCC
TTTATTAGTCGAAGTTGTATTTGCGTGCCAATGCGGAGGAGAACGCACTAACGCAAACAA
AGGCATATGTGATGTTACAAGAAGAATCTTTCTCTCCTTTGGAGGGCGGCTCATAGGTTG
AGCCGCCTTTCTTTTTTGTTGTTTTTGAACCGCACATAAAACAAGCCGTGTCATGGTTAA
GATGACACACTTGGTTTAAAATGAGTTAAAGCAGAAGGAGGATGAGCAATTTGGGTTTTA
TTGATTTGAGGTCGGATACGGTAACGCTTCCCACGGAAGAAATGCGGCGTGCCATGGCTG
AGGCAGAAGTGGGTGATGATGTTTACGGTGAAGATCCCACCATTCAACGGTTGGAGCGTT
TAGCAGCTGAAATTATGGGCAAGGAAGCGGCTTTGTTTGTGCCTTCAGGAACCATGGGCA
ACCAAGTGAGTGTGATGACCCATACCCAGCGAGGGGATGAAGTCATCATGGAGGCAGAAA
GTCATGTTTATTATTACGAAGTAGGTGCCATGGCAGTCTTAAGTGGAGTGCAGGCTCGTC
CCGTGCCCGGTAGGCGTGGTGTCATGGACCCCGATGATGTGAGAAGAGCCATCAGGGAAC
GTGGCAACATCCACTTCCCGAGAACGTCCTTGGTTGTTTTGGAAAACACCCATAATCGTG
GCGGTGGCAAAGTACTTCCCTTGGACAACGTGAAAGCCATTTCTGATATCGCCCATAGCA
ACGGCCTTAGCGTGCACATGGATGGAGCACGCATTTTCAATGCCCAGGTTGCCAGTGGTA
TACCAGCTAGTGAATATGCGAAATACGCTGATTCCGTCATGTTCTGCCTGTCCAAGGGTT
TGTGTGCACCTGTGGGTTCCATGGTGGTTGGGCGCAAGGACTTTATCGACAGAGCTAGAA
AAAATAGGAAAATGCTTGGCGGTGGTATGCGCCAGGCTGGAATACTGGCTGCTGCTGGCA
TCATTGCACTAACAAAGATGGTTGATCGCTTGCAGGAAGACCACGATAACGCAAAACTGC
TGGCAGTGAAACTGCAGGAACTTGGCTACGGTGTCAATCCTGAAGAAGTGGAAACTAACA
TGGTTGTGGTGGATGTGACACCCACTGGCAAAGACGTTCATACTGTGGAAAAAGAGCTCA
AAACACGAGGCGTACTTGCGAATGCCAACAGTCCTAAAACGCTGCGCTTAGTGACTCACT
ATGGGGTAACCAGCGACGACGCGATAAAAGCTGTGGAGGTTTTCGCCGACATTATTAGGC
AGTGATCCAGAAAAGAACTGTGCTTTGACTTGTTCTTGTGCTAAGGAGTTGTTGTCCTGT
AATCTTGCTTATTTAGGTGCCTGGAAAGTGAGATGGGATTAAAGTCATGTCTATTTTTCT
GGACGGGTCCTACCTTGTTGTCACCGTGCTTTAAGCATCCTGAGCCACTTTGGCTCGTAA
TACAGAGCGAAATACGGCACGGCTTTGCTTCCAAAAGATAACTTGAAGTTGGCAAGGCGC
GGCAAGTTAATAGCGCACCAATCAAAATACGAGTAGCCTTCCTTCTTAAGGTTCTCCAAA
ATGGTGAACATGAGCAGCGGTGAAGCGCCCAGTGAAAGCCCTTCATGGGTGTTTCCAGAA
ACATAGTAGTAAGCGCATTTGCCTTGCAATAATATGGCTGCAAACCCCACCAGTCGTCCA
TCATCTTTTTTTGCTGTGTAAATCCTAATCTTTTCTCCCAGTTCCGGAAGTGCCATGAAG
AAATCTTTTGAGTAAGGTGGTTCAATGGATTTACGGTCGAAAGTGCTTATGTAAATATCC
CAAAGAGGTTCCATGTCGCGGGTCTCTTCCACTGCTATGTTCTCTCTCTGTGCCTTGTAG
ATGATGTTACGTTGTTTCTGCTCCACTTTCATGATGTCGAAATCTTTTAGGTCGCTCAGA
GCAGTGTACAGCACCTGCATTCCAAAACCTTCTCTTTGGAAGCCACGCACGTCCTGAAAA
AAGCTTGTAGCCGATATGTAGTGGATAACAGAAAAGTTTTTCTTCAAGTACTCGCCCAAG
GCGATCTGAGCGTCCAGAAGGGTGCGATGGCTTAGTTTATCATAAATTAGGGGCATGTAA
GTCATGGGCGGTGCAGGCCTTATGTGCCTTCCTACTTTTCTCAGTGCGGCACCCATAAAT
ATGTTCCCAGATGAGACCACCGATAAGGTGAAACTTTGTCCGTCATAACAAGTGTCCACC
AACTTTAAAAAGGAGCTGTTGGCGAATGGCGACGGACATTCAAGCTTTTCCACAAACTGA
TCCCATTTGGGGTGATTCTCAACAATTTCGAACTTTGCCATGCCAGTTATAAGTTTAGCA
AAGAACAAAGATTCACAAAATGGATTATTCTTGCTCGATTGTCTTTACTTAGTCCTTGGC
GCCGTTTATGGCAACATGAAATTCTTCATGTTTGGCGCCTTCCGATATGCAGAACGTATA
CCACTTAGTGCAGCGCATCTATTTCACACGTTCAGTAAAACTATTCCTCTATGTAGTGGT
AGTGCCACATTGTAAATGGTTAGGTTCTCCTCTTTGTACATCCATTGGGGTGCATAGTGA
CAGTGTCCATGGATCACAGTAATGGGAAGGTCTAAAAGGCTTTGGAGAAGTTTTTCTGAG
GTGAGTTGCAGTGGATTAGGTACTGGGTCAATGGTGTATGTGCCCACAGCATAATGGGTC
AGCAATATGGAATTAGGGTGCTTTGAAGCGAAGGTTTCGATCTTTTCCATGCGATTTTCG
TAAATCTTGGTAATACCCGGTACGGCTTTGCTTTGCCAAGCCGTGGGCTCATCAAGTACT
CCCGTAGTACCGAAAATGTCAACGCCTTTTACCTGTACTTGTTCATCGTCAAGCCAGATT
ATGTCAGAGTATTCCCTTTTTAGTTTTCTTTTCGTGTTCTCAAATTCTTCGTTGCCAAAT
ATGGCGACCACGGGAACATCTTCCCAGTTCTGACGGACTTCTTCATGGATCAGGTCAAAA
GCGCCTGCGGCGCCTCTTAGAACCAAATCACCCGCAAGTAGAAACAAATCTGGCACAGGC
AAGTTTCTTATGCTGTCAATGAAAAGCCTGATGTATTTGGGACTGTGTATGTCTGAACTG
GCTGCTATGAGCATGTTCTTTTAATTATAGGATTAACTGTGTTAACGTAGCATTCTCTAC
CTCGATTTAAAATTAGAAACATTCAAGAGCTAAGCTGGTGATGCCGAATCATGAATGAGA
AGTGGTTAGATCGTCTTTACAGGACATTTCCTGCACTCAGTTACAGGAACTTTAGACTTT
TTTGGTTTGGTCAAGCGGTTTCTCTTATTGGCACTTGGATTCAAAATGTGGGACAAGGCT
GGCTGGTGTTGGAACTAACTAACAATTCTGCTTACATGCTTGGTATAGTCACAATGCTGC
AAACTCTCCCAGTACTGCTTCTTTCCTTGGTTGCTGGCGCCTTCGTGGAACGTTTTCCTA
AACGCAACGTTTTGCTGGTAACCCAAAGTTGTTTTGGTATTCTGGCAGCCGTTTTGGCCA
CACTTACTTTGTTTGGTGTAGTCAAGTACTGGCACGTACTCGTTCTTGCTACTCTGCTTG
GTCTCACTAACACTTTTGACATGCCTGCGCGCCAAGCTTTGTACGCTGAAATAGTGGACA
AAAAGGACTTGACGTCTGCGATTTCCATGAACTCCATGATATTTAATCTGGCTCGCATTG
TGGGACCTAGTGTGGCTGCTTTTCTCATTGCGGCCTTGGGTATTGCCATCTGTTTTTACC
TAAATGCACTCAGCTTTGTAGCTGTGATAGCAGGACTTTACATGATGGACATCTCACATA
TACATTTGCAGCCATCCGGACGCAGTGCAATGAAAGACATAATGGCAGGACTCAAATATG
TGCGTACCAGACCGTCTATTATGTTTCCTCTTATCATGATGGGTACTCTTAGCTTGCTTG
CCATGAATTTCAATATACTAGTTCCCACATTGGCAAAAGTACAGCTGAATATAGGAGTGA
CTGGCTACGGCACTTTAATGACCTTTATGGGACTAGGCGCTTTTCTTATTTCGTTGTACT
TATCTGCAGTGGGATCACGTGGAGGTATAAATCACATTTATTGGTTTGGAGCTTACGGCT
TAAGCTTATCGCTCTTGGCTTTATCTATTAGTAGGAGTGCATTCTTTGCAGAATTGTCTT
TGTTTTTATCAGGTATTTGCATGCAGGCATTCAACACACTATCAAATACTGCCATTCAAA
TAAACAGTGAAGACGAGTTCCGTGGCAGGGTAATGAGCTTGTACTCACTCATGTTCGTGG
GGGTTGCACCCTTTGGCAGTTACTTCTCGGGCTGGATTGCTCAAAACCTTGGTGTCAATT
GGGCCTTCGGTATAAGTGGAGTGCTTAGTTTGATACTTGTTATGGTAATATCTATTTTCT
GGTCAGCTTCTTTGAAGCGCCAACCGATTTAGGTGGGGGCTAAAGCTTAAGCACAATAAC
ACCAAGAAAGGAGGTAACTCGTAATGAATGAGGTAGAAATTGTAGAAATGGATGAGGTTA
AACGTATTGCGCTGATCGCACATGACAACAGGAAGCAAGACCTGTTGGATTGGGCTTCTT
ACAATGTGGAGACACTTAAAAAACACAAACTTTATGCTACTTGGGGTACGGGTACACTGC
TCGAGGAAAAATTGGGTTTGGAAGTAATCAAATTCAAGCCAGGGCCATTGGGCGGTGACC
AGGAAGTAGGCTCTCTCATAGCGAATAACGGTGTAGACATATTAGTTTTCTTCTGGGATC
CTTTGGAACCCATGCCTCACGATCCAGATGTCAAAGCTTTGCTTAGAATTGCTGTAGTCT
GGAACGTGGTAGTGGTTTCAGATAAAGCCACTGCTGACTTTGTGGTTTCTTCGCCTTTCT
TTGAGAAGAAATATCCGCGCTTGGTGCGCAAATACGAGTACTAGGGCAATAGCCCTAGTA
CTCTGTGCTTTTCCACAATGGCGTCTGCTAATTTATCCAGTGCTTCGTAGTCTGTTTGGG
TGGGAAGGCCTTTTACCAGAACTGGCTCAAAGAAGTCGGCTTTAATGCCACTAAAAAGCG
ACTTGACTGTTTCAAGTGTTTTTCCTCCCCAGCCGTATGAACCAATAAAGCCGTATGCTT
TCGCCTTGGGTCTAAGTATGCTGACCCAGTAAGCTACTAGCTCAGCCATGGGGTGCATAT
TCGTAAGAATGGTTGGTGCTGCCAGAATTATGGTGGCTGCGTCTACTGTTGCCATGGTTA
GCTCACCTAGGTCCGCTTTGGAAATATCATAAGGTTGTACTTCTACGCCCTTTTCAACGA
GCTTGCTAGTGAGGTATTCCACCATGGCCTGAGTGCTTCCATGCATACTGATCCACGGTA
GCAAAACGATGTTTTTGGGTTGATCAGAAATCCACTCTTCGTAAGCTTCAATGATAAAGT
CTGGGTTTTGGTAAATGGGGCCGTGGCTTGGTGCAATCATGTCAATATCTAGTTTCTTTA
TCTTTTCTAGGTGCCCCTTTATCAAATTCCTGAAAGGAGACATGATCTCAGCGTAGTAAC
GTTTTGCCCCCAAATACACTAAACGCTCATCTTCTATGAAAAGACTGGATGTGGCAAGAT
GTGAGCCCAAAAAGTCGCAAGTAAAGAGAAGCTTTCTTTCAGGAAGGTAAGTAAGCATGG
TTTCTGGCCAGTGAACCCACGGGGCAAAGATGAACTGAAGCGTTAGACCTCCTAGATCCA
GCTTGTCTCCGTCTTCAATGACTTGGATCTTCTCTTCGGGTACATGCAAGTGGGTTAGTA
TGAGTTCTTTGGCTTTGCTGTTAGCAATTACCACAGCATTTGGATACTTTTCAAGTACCA
TGGGCAGTGAACCACTGTGATCCTGTTCAACGTGCTGAATGACTACGTAGTCAATGTTGT
TTACTTTTTCCAAATAAGCTTTTAAAACCTCCCACTTTGTGGGATCCACAGTATCGATGA
GGGCGGTTTTCTCCTGCCCAGTTATCAGATAAGCATTATAGCTTGTACCTTCAGGAAGTG
GGATTAAAGCATCAAACAGGCGCCTGTCCCAATCCGGTGCGCCCACGAAGAATACACCAT
CGGTGACCTTTCTTGGATTCATTCAAATCACCTCCTTTGTCATTATACAATGCAATTATG
GGAAAATAATCTAAGGAAAAGTTTAGCTTTCAAGTACGTAAGACCACCTTTGACTAGTAT
GTGTGAGTTGTCGCTTTTATGGTTTGGTGGTATTTAAACTAAAGAGGGAGGTTGGTGGTC
ATGAATATAAACCGAGACATGTTCAGAGAATACGATATTCGCGGAGTAGCTGATCAGGAT
TTAACGATTGACGCCGCTTTTGGCATTGCCAAAGCTTTCGCCAAATATGCAAAAGAGCGT
GGCTACAGTGAAATGTTCGTGGGAGCTGATAACAGGAAGAGCTCTCCAAAGCTAAGGGAA
GCGGTTATTGATGCACTAACCCAGTCAGGCGTTCATGTCTATGATTTGGGAACGGTCATA
ACGCCCTTGTTCTACCATGCTTGTGTAACAAAAGGTGTGGGGGCAGGCATCATGGTCACG
GCAAGCCACAATCCGCCTCAATACAATGGTTTTAAGCTGTTTTTAGGGGAAAGCACGCTG
TATGGTGACCAAATTCAGGTCATCGCAGACATGGTGGAGCAGAATGATTTTGTAAGTGGT
CGCGGTTCTATTGAGTCCTATGACCACAAAGAAGAGTATTTCAAGGATTTACTTGAAAGA
ATTGGTACCACGCTTCCTTTGCAGGTGGGTGTGGATTGCGGTAACGGTACCGCTTCCTTG
TTCGCTCCAGAATTATTGGCACGTGCTGGCGCACAGGTGGAACCACTTTACTGCGACTCC
GATCCGAATTTTCCTCATCACCAGCCAGACCCAGTGAAAGCAGAGAACATGCAAGATCTT
AAGAAGTTAGTTCTGGATAAGAAGCTGGACTTAGGTTTGGGTTTCGATGGCGATGGCGAC
AGACTTGGTGTGGTGGATGACAAAGGAAACATACTTTTTGGAGACGTGCTCATGATTCTG
TTTTGGCGTGAAATCCTAATCAAGCGTGATCCCAAAACTGTAAAAGCCATTGTGGAAGTT
AAATGTTCCGAGGCCTTGGTGGAAGAACTCAAAAGAATGGGTGCCGAAGTGGTCATGTAC
AAAACTGGCCACAGTCTTATAAAAGCAAAAATGAGAGAGTTGGGGAGTCCTTTTGCTGGT
GAGATGTCCGGCCACATGTTCTTTGCCGATGAGTATTACGGTTACGATGATGCGCTTTAT
TCCGCTTTGCGACTCCTTAGGCTTATTAAAGAATCTGGGAAGAAGCTTTCTGATCTTGTC
AGTACCATACCCGTGTACCATGCCAGCCCTGAGATACGCTTGGAATTCAGCGATGAGAAA
AAGTTCCAACTGGTGGAATTTGTGAAGAGTTACTTCGCCGGTAAAGGATACCCACTGGTG
GATGTTGATGGAGTACGTGTCTACATAAAGAGCGGATGGGGATTGGTTCGTGCTTCTAAC
ACTGGCCCTGAGATCATTGTCAGGTACGAAGCCAAGAACCCAGAAGACTTGGAAGCCATT
CGTCAAGAGCTTGAAGAAGCCCTGGCCGCAGGAGGGTTTAAAACAACTCTTCCTTAGTGA
ATGTGAATTGATGAAACTTTCTACTGGTTTTGAACGTATATAAATACAGGTTAGCCAAGA
GCCGATTAAACTCTCGGCGGAAAGGAGGGAGACAAGAATGAAAAAGCTACTCGCAATAGC
AGCAGTCATAGTGCTTCTCGCTGCCATATTCCCAGCGGTAACATTGGCTGCTCAAGGAAA
TGGCGTTGGTTTAAAGTTAAACAATCGCATGACAACAGCAAGTGCACCACTTACTGCCAC
ACCACTAAGTACTGAGCAGCTTGAGAAGGCTTACCAGATAGTTGCTTCAGCGCTTAGCAC
TACCACTACAAATCTCAAAAACTTGGAAGAGAAATATGACATTGGGTTAGGAGCAATAAT
CAAAGCTCAAGCTGTGGTCACTGCTACCACTGCTGTAACTTTAGACAAGGTTCTAAGCTA
CATGACGGAGCACAAGCTAATTGAAGGACTTAACTACTTTGGCGTGGATCTTGACAAATT
CAAAACTTCTCTTCAGACTTTAGAAGACAGAATCAGAGCTGAACTTGAAAAGGCTGGAAT
AAACATTCCGGGTCTACGTGGCCTAGCAAATGGTCTTGGCTTAGGCAACAAGTGGGGTCC
TGGCAACATGGGTACAGCCACGCCACTTACTTCTGCGCAGCTGGACAAAGTCTATCAAGT
GGTTGCCACAGCGCTCGGTACCAGCACCACAAACCTTGATAACCTGAGAGAGAAGTATGA
TGTTGGATTAGTAGAAATAATCAAGGCTCAAGCTATCGTAACTTCTACTACAGGTGTAAC
GCTGGATCAGGTGCTCAGCTACACAGCAGATCACACGTTGATACAGGCTCTAAGCAACTT
TGGCGTGTCACAAGATAAATTTGAAACGGCGCTAAAAACGTTAACGGATAAAATCAGCGC
TGAGTTGGAGAAACAGGGACTACCCATACCAGGTTGGCTAACCCACGCTCTTAAGAAGGA
CTTTGACAAAGGAAAAGGCCCTGGTTTTGAGAACCAAGGAAAGGGTCCTAGCTTTGAGAA
CCACAAAGGACGCTGTAAATAAGCAGTAACGATAAGTGCAGCCAAACAGAGCCTCCTTCT
TAATGGGAGGCTCTGCTTGTTAATCTGAGACTGTTCAGCAGTACGAGTAATGCAGTGCCT
TCGTCAGCCACAACGGCCAACGGCAGCGCTACGTAGCCCAAAAGGCTTGTAGTAAAGATG
GCTACTTTTATTCCCAGGGACAACCCCACATTGGTTTTTACAGTACTTGTGTACGACTGG
GCATAACTGGGCAAATTAACCAGCGGCGTTAATGTCCCGCTTAGTATGAAATCAGCGGTT
TCTACAATGGTCTTAATCCGTCTATCTGGCAGTGCCACAGACACGTGAGCCTCAGAGAGC
GCTAGGGCATCGTTAAGACCGTCTCCTACCATTAAGCAGTGTTCTCGCTTTTCAAGTTCT
TTGACGAAGGCTTGTTTGCCCTCGGGCGTCATATTGGCGTAGTATTCATCGACTTTCAGT
TGTCTTGCCAGGGTTTCCACTTTCTCGTGCTGATCTCCACTTAGTATGATTATTTTGTAA
CCCTGATCTTTAAGACGCTGTATAACCCAAGGGGCCTCATCACGGAGTTCTTCTTCAACC
TTAAAAAACCCAACATCCATTCCATCAACTTTCACCTGCAGCAGGTCTTTCATTGTTAGC
TCCACTTGATGGTTTTCTATCTCTCCGGTAATGACATTTCCATTTTGTCTAACTTTTGCT
TCTTTCAAAACAATGTTCTTTTCTGCAGCATAAGCAACGATAGCGTCAGCTACAGGATGC
TTAAAGTAGGATTCCACTGAAGCAACCAAGGCTAAATGTTCATCGCTTATTTGAGCTTCG
GTGATCTTCATGCGGCCTGTGGTAATGGTTCCGGTTTTATCGAAAATCACCGTTCCCACT
TGTGGAAGCTTCTCCAAGGCATCAGTGTTTCTAACCAGTACGCCCTGGCGTGCCAGCGTA
GAAACAGCCGCTGACACAGCTGAAGGTGAAGCCAGCAGTAGAGAACAAGGACAAGCAATG
AGAAGTAAAACTGAACTACGATAAACAGCCACAGAAAACGCGTTTCCAGACAATAAGCCG
AACAAGAAAACCGCCACAGCGCTTATGAGTACCAAAGGCGAATACACGTTTGTAAAACGC
TCCATCCAAGATCTAAAAGCACTCTTTCTACTTAACGTTTGAGCGATGGTTTTCTGTACT
TGTGCTAGGTTGCTTTCCTGCAGGGGTCTTAATACTTCTGCATCACAAGGAGTAAGCAGC
TTTGATCCTGACAGTACCATGTCACCTGGTTCATGGTTTACAGGTGCACTTTCACCAGTT
ATGACGCTTTCATCGACTAAGGCAGGAGAAAGCAAGACGACGTCCACTGGTACCGTATCG
CCTGCTGTGAAGCGAATGTGGTCTCCAGCTTTAAGTTGTTCCACCTCTACCGCTACGAGT
TGCTGTTCTTTTATCAGCATGGCGCTGTCAGGTATGTCAGTTAATATGCTTCTTAATCCC
TCTTGTGCTTTCTTTTTCACAGACTCTTCTATGATCTCGGCTAAGGCATACAGGTTAAAA
ACCATGGCTGCTTCCACATAAGCACCGGCTATGAACCCTCCAGTTCCGCCTAAAAGCATA
AGTAGGTTTTCATCGAAAATGTCCAGCACACCCACACTTAAGTTGTGAACCAGCTCGTGC
ACACGTGGATAGCCGTTTATTATGGAGCTCACAACCAAAAAAGTAATACCCACAGGTGGG
CTAAGGCGAATGGCAGCAAAACCGATTGCAAACAAAACAAGACCAGAAATAGTAATAAAA
CGCTCTGTTCTTTCTTCGTGCTCCTCGTGGTACAAGCCGGCTTGAGAAAGTAGCCTCTTT
ATTTGGATTAGTTGTTCCTCATCAGCTTCCACACTTATGATGCCGGTGGGCACGTCAATA
ACCAGATCTCGGGCTAGGTTTTTCTTCTTTATTTCTTCTTCAATGTGAACAGCACACTTT
GGGCACTTGAGCTGAGTTGCAGTGAGGGTTGTCCTCACTCTATTTCACCTCCTGGATGTG
GCTTATGGCCATTTTCAGTACGGAGCTCACATGATCGTCGTCTAATTCATACACTCTGTA
CTTGCCTTTGCGTTCAACTTTTACCACGCGCCTTCCGCGAAGTAGCGAAAGATGATGGGA
TACAGCTGAAGCGGAAAGTCCTGTGAGTTCGGCTATGCTGGACACAGGCAGGGATTTGTC
GTGCAAAGCAAGTAGTATCTTGATGCGGGACGTATCACCGAAAATATCAAAGAAGTCAGC
CAAATTGCAGACAAGCATCTCATCTTTTAACAATTGCTCATTTGAATAATCGCTCATATG
TCATCACCATTTGTATTTTACCACGGAACTCTTTTGGTGAATTCTCAATTGGTTATAGTC
ATGCTAATTAACCTCCACAATGGTAAACTTAAGAGCAAGTAGGGAGGTGCGATGAGTATG
TCTCAACGTAAGAATAAGATCGGCAGGGGTACCCTCATATTGTCACTTACAAGTTTCTTG
TTCTTTCTTGTTTTGGCAATATGGGCTTTTTCTCAACATGGAACATGGGGGCTTTACAAT
TGGAACCACGACTACAGACGCTTACTGAATATCATTATCGGGCTTGGTTTTCTGGTGCCA
GCGGTGGCGCTTATTCTCTGGCTCCTACGGGGCGTTGTAAGCCGTACTTGGTTCAAAGTA
GGGTCATGGATACTTAACATTGTGTCCGTTGTGGTGATCGTTGTTTGCATTGGTATTGTT
TTTTACGTAGTAGTGCCCGCGTATTCTCTCCTTAGTAGTACTGAGCCAAAACTGTTGGTG
GAGCCCAGCACAGGTATCTATGGCATACCCAATCTGTATGTGTATTTTCGCACGGAAACG
CCAACAGTTGTGGTTGGTGCCTGGGGCACGGGAGACAACCTACAAGGTTTTGGCGATTCT
AAGCCTGTGAAGGAACATCTCTTTCACTTTACGGATCTCCAGCCAGGAACGGAGTATCAT
TACGTAATTGATAACAGGATGGGCCTAACCTTTAGTACGCCACCTTTGGCAAAAACGGGT
ACGTTGGTGACGTTTGCTGTGGCATCTGATTTTCACTATGGAGGTTCTGATGCTAATAGC
GATGAGCGAACGCAGATACTACGTAACATCAGCGAAGACCCAAATGTGAACCTGTTTTTT
ATGAACGGCGACATTGTGGACTTGGGCATGGTTAACGGCTACTGGAGCGAGTTTTTCTCT
GATGTAAGTGAGAACATGACTAAACCTGTTGCCCTGGTCTTGGGAAACCATGACACTCTC
ATAGGAGGCTTGTATCACTTTAGGAATTACTTCTACGGTGCTGACGGAGTCAAAATAGAC
AGCGGAAACGAACTTTATCACAGAATAGATGTGGGAAACGTGCATTTCCTTGTGCTGGAA
GTTCTCTGGGGTACTGAGGAATTTACTCCAGAGCAGAAAAAATGGCTGGAGGACCAGCTG
AGTTCCATACCTCAGGAAGACTGGGTCATACCAATTTCACACTGCTTCTATTATTCTTCA
GGAGACGTAGAAACCGGACGTGTTTGGGCTGACCACGAAGACACCACCAGACTGATCTCG
CCACTTTTTGAGAAATACAATGTGGATTTGGTCATATCAGGGCATAACCATCACATGGAG
CTTCTGGAAAAGGATGGGGTAACCTACGTTCTGGACGGAGTAGCCGGTGGAAATACTACG
GGCCCAAGGCCGATCAAGTCAGATTACTCCAAGTGGTTTTACGGTGATTCCAGGGGCTAC
TTGGAAGTCACAGTAAAGCAAAACGAAGCTGAGCTCTTGTTCAAAAACGTGGATGGTGAA
GTAATTCAGCAGTTTACTGTGACACAGAATACTCAGTAGGTTTGCAGTTTTTGTTTGAGG
AAAAGCCTATTGTGGTAAAATAAAAAAGGAAAAATATCACATATTAAAAAGGGGTGTAGA
AAATGTCGGTACAATTTATCACCAGAACCGCAATACTTTTAGCTCTCACAATGATATTCC
AATCTTTCCGTGCCCCGCAGCTTGTTACGGGTACTTTAGTAAATGGCATGCTACTGATTT
CTGCTGGCTATGTGGGAATGTGGTCTGGTGTAATCATCGGACTCTTTACCCCTGTTTTGG
CTTTTCTTTTTGGGATAATGAAGTTCCCACCCATGATACCTTTCATCATGATTGGGAACG
CTTTGTATGTACTGGTATTTTCGGGAATGAAGAACAAACCTGTTGGTATGGTATTAGGTT
CTTTAGTAAAGTTTTTGTGGCTCAGTGCTTCGGTTTATTACATGCTTCCACTTTTTGGTG
TGAAAGCTCCGGCTGTTTTAGTGGAAATGTTTACCTTCCCTCAATTGGCGACTGCTGTTA
TGGGAGGTATTTTGGCGTTGTTGGTGCTGAGTTTATTAAAGAAATCGTTATTGGAGTGAA
GGAGTAACTGCATGAAGCTGTACGAAGTGAAAGAGATTCTTGATGCTGAAGTTCTGTCAG
GTGAAGACAAATTGGATCAAGAAGTTTTTGGTGCCTGTGGTGCCGATTTGATGAGTGATG
TGCTAGCTTGGAAGGGTGATAAGGGCGTTCTGCTAACTGGGCTAACCAACCCTCAAGTTG
TACGCACTGCCGAAGTGGTAGGTGATGTGAAATGCATCGTATTTGTTCGTGGAAAACGTC
CCAGCACGGAGACCGTGGAGCTGGCGAAGGAGGCAGGCATTGTACTGATGAGATGCAAAT
ATCCCATGTTTGTAGCATGTGGACTATTGTTCTCGAGGGGTTTAGTACCTGATGAATATG
GAGAAATTAGCCGCATCCTATAGGCTTGAATATGATGTAAAGGCTAAAGACTACGTAAGA
GGTGGCGAAGTTTCTAGTGCTTTGCGGGCTGTGCTGAAGCAACTCTCCTTGCCACCAGAG
CTGGTAAGACGTTGCTGTGTGGCTTGCTATGAAGCCGAGATGAACATTATCATACACTCA
TTAGGTGGGCACCTGCAGATTGACATATACCCTGACAGGTTGGTCATGGTGGCTGAAGAT
AGCGGGCCCGGTATTGAAGACTTGAACAAGGCCATGGAAGAGGGTTACAGTACGGCGCCT
GAGGAAGCCAGGGAGATGGGCTTCGGAGCCGGTATGGGCTTACCAAACATAAAAGCTAAT
ACGGATAGGCTGGACATAACCACGGGTCCGGAAGGTACAAAACTTATCATGGAGGTTTTG
TTTGTTGGAAAAGATGGCCAATAATGCCGGCGTTTACTACCATTCTGTAACACTGGACGA
GGAAAAATGTAAAGGATGCACAAATTGTATTAAACGTTGTCCTGCCGAAGCTATCAGAGT
CAGAAATGGTAAAGCCCGCATCATTGATCAGCTTTGCATTGACTGCGGCGAATGCATAAG
AGCTTGCCCGAACCATGCTAAGGTGGCAGTAACAGATAGCTGGGATCTCATGAACGATTT
TAAGTACCGCATCGCGTTGCCTGCTCCATCTTTATATGGGCAATTCAAAAATGTGGACGT
GGACAATGTTCTCACAGCACTTCTGGAAATCGGGTTCGATGATGTTTTTGAAGTAGCCTT
AGGAGCCGACATTGTTTCAAAACTCACGCGTCAAGCACTCATGGAAAACAGATTACGCAG
ACCTGTGATTTCCTCATCCTGCCCCGCTGTGGTGCGACTAGTTCAGATCCGATTTCCTTC
GCTTTTGGATAATGTCCTGGATTTATGCACGCCCATGGAAGTTGCCGCAACCTTGGCAAA
AGACGAGGCTGTAAGAAAGACCGGGTTAAAACGTGAAGAAATAGGCACCTTCTTTATATC
CCCGTGTGGGGCTAAGGTTACCAGTGTTAGGAAGCCTATCGGCACAGACAAAACCGATGT
AGACGGGGTTCTGTCGCTGGCAAGTGTATACAGTGCTATTGCGGATAAGGTAAAGAAAGT
ACAGCCTATGCCTTTAAGTAAAGCATCCATGATCGGTATAGGATGGGCAAAATCTGGTGG
GGAAGCTGCAGGAACATTACTGGAGAACTACATTTACGTGGATGGGATACAGAACGTCAT
AAAGGTTTTAGAAGAAGTGGAACTTGGAAAAATGGAGGATTTGGATTTTCTTGAAGCAAT
GGCTTGTGTTGGTGGGTGTGTGGGTGGCCCTCTCACCGTGGAAAACAATTTCGTTGCTCA
GCAAAGAATTAAGAAACTTACCGAAAAATGGCAGAAGGACAGAAACAATAATAAAGTGCC
AGCAAAAGACGAAGAGCAGGGCATTTACAACAAAATGGAATTGGGTCGGGCGCGATGGAA
AAAGCCTTTGGAAAGAAGTGACGCTATGGAATTGAGCAGCGACATTGCTGAGGCACTGAG
TATGATGCAGAGAATTGATGAAGTTCTCGCCACCTTGCCTGGGTTGGACTGCGGTTCCTG
CGGTGCACCCACCTGCAGGACGCTGGCTGAGGACATTGTTAAAGGACTAGCAACCGAATA
TGATTGTGTTTTCATTTTGAAGAACAGGATCAAGAGCCTTGCTCAGGAACTTAGCACACT
AGCTGGAAAAATTCCACCTGTGATGGGTGAAGGAAAGGAGAGTTAGCTAGCGGTGAATGT
AAAACTAAGGGTTAGGGATCTTTTGGAGAATGGGTTCCAGCTCGTAGCTGGTGATGATGG
CTTAGAAAATCCTATTGAGGGAGTTTACATATGTGATCTTTTAAGCTGGGTCATGGCAAA
GTCCAAACCCAAGAATGCGTGGATAACCATTCAAAGTCATGTGAACATTGTGGCAGTGGC
ATTGATGGTGGAGCAGAGCTGCATCATCGTTTCAGAAGGTGTGGAAGTGGAAAAGGAAGC
AGTGGAAAGAGCAAATGAAGAAGCTATGCCCATTCTCAGTTTTCCTGGAACGTCCTACGA
AGCGGCAATAAAACTGTATCAACTGCTGTCTAGATAAATGAGGCTCTATTACGACCTTCA
CATACATAGCGCCCTTTCTCCCTGTGCATCTGATGACATGACCCCCAATAATATTGTGAA
CATGTGCCTTTTAAAGGGTTTGGACATTATCGCTGTTACTGACCATAACAGTGTCAGAAA
CGTGGAAGCCGTGGTTAATCTGGCACAAAGAAAGGGTCTCGTAGTGGTTCCAGGTATGGA
GGTGCAAACCAAAGAGGAAGTTCATGTATTATGCTACTTCTACACTTTGGATCACTGTTA
CGACTTTCAAGCTAAGTGGGAAGATTCTCTTCCTAAAATAGAAAACCGCCGTGAATACTT
TGGCAACCAGCTTATCCTCGATGAAGACGATGAATTGATCGGTGAGTATCCTTATTTACT
GCTTACTTCTTCTTACTTCGGGGTAGAAGACGTCTTTAGGCTTATAAGGGACCGAGGAGT
TGCAGTTTTTGCACATGTGGACAGACCTTCCTACAGTGTGCTTTCGAATCTGGGTTTTAT
CCCTGATATGGATGGTGTGGCAACTTTGGAAATCTCAGGCGCTGTGAGCCCTCAGCAGTT
TCTTATGCAGCACCCTACGCTGGGAAAGTACCGCATTTTACAATCCTCTGATGCCCATTA
CTTGGGTGACATCATGGAACGTGTGAATTACGTTGAACTGACGAGTCCTTCTGTGGAGGC
TCTCCTTAAACACTTAAGTGGCTTTGCGTGAAAGCCTTCAGCAAAGTCTTTTTTAACTCG
TTAAAGAATTCACGTAATATGTTATAATGCTTTGGTGGAAGATTCGCTTAGCATTTTGCT
AATGTTTACCAAGAAAAGGTTCAGCGAAAATAGCTCTTTTAGGAGGGAAGCAAATGGAAC
AACTTTACGAGCTGTTCGGCATCGATAGAGTCGAAGAATTCAGAGCAAAGCTGGAGGAAC
TTAAAAAGGTGCCAGGTTCCATGATCTCCATTCTCAACGAGGCCCAGGAAATGTTTGGTT
ACATTCCTTTTCAGGTTCAAGAACTCATTTCGAAGGAAACTGGGGTTCCCTTAACGGAGA
TTTTTGGCATCGTGACCTTCTATTCGCGCTTTAGCATCGTTCCCGCTGGGAAGTACAAAA
TCAGCTTGTGCTTGGGGACCGCTTGCTATGTGAGGGGCAGTGGACAAATCCTAGAAAAGC
TCAAAGAGAATTTGGGCATCAATGAGGGAGAGACCACTTCCGATGGTATGTTCTCATTAG
AAGCCGCAAGGTGCTTGGGAGCTTGCGCATTAGCCCCGGTCATGATGATCAACGGAGAGG
TCTATGGACGTCTTACGCCCGACGAAGCTGTAAAAGTGATACAAAGGATAAAGAAACAAG
ATCTCTCTCAGGCTGCCGCTGAGGTTGAGTAAAGCGGGAGGAGCATGAAGGAATTGGCTC
TTTACGTACTGGATCTTGCACAGAACAGCGTTGTCGCAGGAGCAAAGCATATCACCATTG
ACATTACTGCTGACGTTAAAGCGGACCATTTATTAATCAGAATAGTAGATGACGGGAAGG
GTATGAGCCCACACTTAGTGGAAAGAGTGACGGATCCCTTCTTTACCAGTAGGAAGGAAC
GCCGTTTCGGTCTGGGAATTCCATTTTTTAAGGATTTGGTTGAGCAGTGCGGAGGTACGC
TTACCATCAAATCTAAAGAAGGGGAAGGGACGATTATCGAAGGAAAGCTGAAATTATCTA
GTGTGGATCTTGTTCCCTTGGGTGATATGGGTTCTACCATTGTTTCGTTGCTTGTATCCA
ACCCAGAACTTAATCTGGTTTATCGTTTCACGTTAAATGATTACTCATTTACATTCGACT
CTGCACAAATCAGAGAAGTTCTTCAAGGAGTAAACATTACAGAGCCTTCCGTACTCAATT
GGATTAAAGATTACGTAAATGAGGGAAGCATTGAAATTCTTCCCAACATAAATATTTCCA
AGAAAGAGGGGGCAAAAAAGGATTATGAAGCAGATTAAGACCTTAGAGGATCTGCAAAAA
ATCAGAGAAGAAGCCTTACGCAAGGTAAACATCAGAAGTGATCGTTCAGGAACAAGAATT
ACTGTGGGCATGGCAACTTGCGGCATTGCTGCTGGTGCCAGACCTGTGATGATGGCCATT
TTGGATGAGTTGGAGAAGCGAAATGTGACGGGTGTTACCGTGGTAGAAACGGGCTGCATT
GGACTCTGCAAGTTTGAACCCATCGTAGAAGTGTACGTACCTGGCCATGAGAAAGTTACT
TACATAAAGATGGATCCTGATAAAGCTAGGCAAGTAGTTGTAGAACATGTCATAAATGGA
CATCCCATTAGGGAATGGACGTTGGAAAGCGCTGAACTGGAGTAAAGGTCGTTCTTGGAG
GTGAAGAAGAATGCTTTATAGATCACACGTAATGGTATGTGGAGGCACGGGGTGCACTTC
TTCTGGTTCCGATAATGTAGCTGCTGCTTTTGTCAATGAAATAAAGAAAGCAGGTTTAGA
CAAAGAGGTAGCAGTAATAAGAACTGGTTGTTTTGGTTTGTGCGAGTTGGGGCCGGTAGT
CGTTATTTACCCAGAAGGTGTGTTTTACAGCAAAATGAAGCCAGAATATGTTCCCGAAAT
CGTTGAAGAACATTTGCTAAAAGGCAGACCAGTAACTAAGTACCTGTTTGGTGAAACAGT
CACCGAAAAAGAAATAAAACCACTGGAAGAAACCACATTCTACAAAAAACAAATGCGTGT
CGCTCTGAGGAACTGCGGCATCATCGATCCAGAAGATATTGAAGAAGCCATTGCCATGGG
GGCATATGAGGCACTAGGCAAGGTCTTAACTACGATGACCCCTGAGCAAGTCATTGACGA
AATGAAGAAGTCAGGTTTAAGGGGTAGAGGCGGCGGTGGATTCCCCACGGGATTGAAGTG
GGAATTTGCTTACAAACAGAAAGAGACCCCCAAATACGTGGTGTGCAATGCTGACGAAGG
TGACCCCGGTGCTTTCATGGACAGAAGTATCATGGAAGGTGATCCCCACAGTGTGCTGGA
AGGCATGGCTATTGCGGGTTACGCCATTGGTGCTAACCACGGCGTCATTTATGTAAGAGC
CGAGTACCCCTTGGCTGTAAAACGTCTTCAGATTGCCATAAAGCAGGCACGTGAATACGG
CTTGTTGGGTGACAACATATTTGGAACCGACTTCAGCTTCGATGTGGAGATAAGGTTCGG
AGCAGGCGCTTTCGTGTGCGGAGAAGAAACTGCCTTATTGAACTCTGTCATGGGTAGACG
TGGTGAACCCAGGCCCAGACCTCCTTATCCGGCAGTTAAAGGGCTTTGGAATAAACCCAC
CATTATAAATAACGTAGAGACTTTTGCTAACGTTCCTGTCATCATAAGCAACGGTGCAGA
GTGGTTCTCATCCATCGGTACTGAGAAATCCAAAGGGACTAAAGTGTTTGCCTTAACTGG
AAAGGTGAACCGTACAGGACTCATTGAGGTTCCCATGGGTACCACTCTTAGGGAGATCAT
TTTTGACATTGGTGGCGGAATTCCTGACGGAAAAAGGTTTAAAGCCGTTCAAATAGGTGG
TCCATCTGGTGGTTGCATACCTGAAGAACACCTGGACACCGTGATTGACTACGACTCACT
TATTAGCTTGGGCGCAATGATGGGCTCGGGCGGACTGGTGGTCATGGACGAAGATACATG
CATGGTTAACGTTGCGAAATTCTTCCTGGAATTCATCGTAGATGAATCTTGTGGAAAGTG
TGCTCCATGCAGAATCGGTACAAAGAGAATGCTGGAAATCCTAGATAAGATTACGTCAGG
TAAGGGAGAACCTGAAGATATCGATCGGCTAGAGAAGCTGGCTACAACCATTAAAGATAC
AGCACTGTGCGGTTTGGGACAGACGGCGCCTAACGCTGTTCTTTCCACGCTTAGGTACTT
CAGAAATGAATATGAGGCTCACATCAACCAGAAGAAGTGTCCTGCTGGTGTATGCCAAGC
ATTGCTTTCCTATACCATCGTTGCTGACAAATGCAAAGGCTGTGGTTTGTGCGCAAGGAA
TTGCCCCGTGAATGCCATTTCAGGGGAACTTAAGCAGCCTCATGTGATTAATCAAGAAGC
TTGCATCAAGTGCGGTACATGCTTTGAGAAGTGCCCATTTGGTGCCATTGTGAAACAGTA
AAAGGAGGTCTGAAGCCGCATGGACAAGGTAACTGTGACCATAGATGGCATTACTCTAGA
GGTTCCAAGTAACTACACCGTTTTGCAGGCTTGCCGAGAAGCAGGCATTGACATACCCAC
ATTGTGTTATGCAGAAGTGATTAATGAGATTGGTTCCTGCCGCCTATGCGTGGTAGAGGT
CGATGGCGTTAGGAATTTACCGGCATCTTGCATTTATCCGGTACAGAATGGTATGAACAT
TCGTACCAATACGCCCCGGGTCAGAGAAGCACGCAGAGTAAACCTGGAGCTAATTCTTTC
CAATCATGACCGGAGTTGCCTCACCTGCATAAGAAATACCAAGTGTGAGCTACAGGATTT
GGCAGAACGGTTTGGCATTACTGACATTGAATTCCAAGGCGAAAACGTAAACTACCCCTT
GGATGATGCTTCGCCTGCCATTGTCAGGAATCCAAACAAGTGCGTCCTGTGCCGCAGGTG
CATTGCAGAATGTCAGGAAGTACAGAATGTTTTTGCCATAGGTGCTGTGAACAGAGGTTT
TGATACATTGGTTTCTGCACCTTTCTATGTGAGTCTGAATGATTCTCCTTGCATCAGTTG
TGGACAATGCATAACCGCTTGTCCCACAGGAGCACTGTACGAAAAAGACCACATCCAGAG
GGTTTACAGGGCCTTAGCTGACAAACGTAAGCATGTTGTGGTTCAAACAGCACCTGCAGT
AAGAGTGGCTTTGGGTGAGGAATTTGGCATGCCTGTGGGCAGCATAGTCACTGGAAAAAT
GGTAGCTGCCCTGAGGCGATTGGGCTTTGAAGTGGTTTTCGATACAGACTTTGGTGCTGA
CCTTACCATCATGGAAGAAGGCTCTGAGCTCATTGAAAGGCTTAAATATGGTGGGAAGTT
GCCCATGATTACTTCCTGCAGCCCGGGTTGGATTAACTTCTGTGAAAAGTACTATCCGGA
TTTCGTGGAAAACTTGTCTACGTGCAAATCACCACACATGATGCTGGGTGCGTTAATCAA
GACGTACTACGCTGAGAAGATGGGCTGGAACCCGGAAGATGTGTATGTGGTTTCAGTCAT
GCCCTGCACAGCAAAGAAGGTTGAAATTGAAAGGCCTGAAAATATGCACGATGGCTTGCA
GGATGTTGACGCAGTCCTTACCACACGCGAACTAGCACGCATGATTAAGGAAGCTGGTAT
TGATTTCGTTAACTTGCCTGACGAGGAATTTGATCAGCCACTGGGCATGTCCACAGGTGC
TGCAGTAATATTTGGTGCCACTGGTGGTGTCATGGAGGCAGCTTTGAGAACCGTAAGCGA
AATTGTTGAAGGCAAACCGTTGGACAAGATTGACTTTGAAGAGGTCAGGGGCCTTGATGG
CGTAAGAGAAGCTACCGTAACTGTGGACGGTCTGGATCTAAAGCTTGCCATTGTAAACGG
AACTGGTAATGCAAAGAAGCTCTTGGACAAGATCAGAAGCGGTGAAGCCGAGTACCACTT
TATTGAAATCATGGGTTGCCCTGGTGGTTGTATTACAGGCGGTGGACAGCCCATACACCA
TCCTAATGAAATGGCTGAAGTTAGAAAACTAAGAGCTGCCGCTATCTATCAAGCTGATAA
GAATCTCCCTCTGCGAAAGTCCCATGAAAACCCAGCCATAAAGCAAATTTACGAGGAGTA
CCTTGGACATCCTTTGGGTGAGAAGTCTCACCACCTGCTCCATACGCACTATTCTTCGAA
ACCGCTTTACAAGGTGACCAGATAATACAAAAAAAGGGGCGAGAATTATTCTCGCCCCTT
TTAAGGTTCCAACTGTGTAAAACGCTTAAGCCAGTATGAGATTGGCTATTAGTAGCATAA
CTAAAGCAGTTGCCCATCCCAAGGTCGTGGGTACAGACCATGTCATTATTTGCTCTTTAA
CATCTTCGACGCCCAATAACCTGTTGACAACCCAGAAGTAACTGTCGTTGAAGTACGAGA
AAACCATTGCTCCTAAACATGCTGCCTGTGCTGCCAAGACAGGATTAACATTCATAGTAG
CCAATATGGGAGCTGTGATGGAGGCTGAAGTAATCATCGCAACGGTGCCGCTTCCTTGGA
CAAGCCTTACCAAAGTAGCAACGAAGAACGGTAAAAGTATGGCCGGTAGACCAGTACCTG
CGATGAGCTTCGCTACATAGTCACCTGCTCCGCTGTCTCTTAGTACTTGTCCCAGAGAGC
CTCCAGCACCCGTGATTAGAATGATAATACCCGCTGAAGAAACGCCTTCTTCCATTAGCT
TAATAACTTGTGTTCGATCCATTTTGGGAACCAGTGTATAGATGGCAATGATCAGCCCTA
TGCCCACGGCAATAACTGGACTACCAAAGAAAAGAATGTAATTTACTACTGGAGATGTAA
GTTTCATGGCTGTTAGAACAGTGTTTAGCAGGATTAGTATTATTGGTACCACTATGGGGG
CAAAAGAACTAAGAACTGATGGAAGTTCCTTTTGATCATTGTTTTCTACTTCTAGCTTTT
GGATGTGTTCAGCTTCTTTCTTGTTTCTAGTCCAGCCCATACCGTCACTTGTGGGTATTT
GGTATATGCGGTTACCTAGCCATTTGGCGTAAAGTACGCCCACAATGGTTATGGGGATAG
CGAACACTAAGCCCCACAGAATCATCAAACCAACATCTACTTGAAAGATGCCTGCTACTC
CTAATGGGCCTGGGGTCGGTGGTACTGCATGGTGAGTGGCTACCAAGCCTACTGCCAGCG
CCACACCAATGGATATTACTGATTTCTTGGTGGTGCGAGAGAGCGCTTTAGCTATGGGTG
AAAGGATTACGAACCCAGAATCACAAAAAATGGGTATGGAAACCACATAACCGGTTAGTG
CCATAGCCAATTCTTCTCGACCCTTCCCGAAAATCTTCAAGAATGTATAGGCCATTCTTT
GAGCTGCACCACTGATCTCTAAGATTCGCCCCATCATCACTCCAAAACCGATGACGATAC
CAATACTGGCTAATGTGCTACCAAAACCGTTGGTGATGGACTTAATCACGTCAGGTGGAT
TCATACCACCGATAATACCGGTCAACGAAGCTGAGATTATTAGGGCTAAGAAGGGATGGA
TCTTGGTTCGTAGAATGAGAAAGATGAGTACGGCGATCCCAACTACCAAACCGAAAATCA
TTTGAGGACCTGACATTCTTACACCTCCCAATAAGACTGAATGTATTTTTGCCTCCAGAG
ACTACTGGAGGTTGTTACCCTGACGAAAGCAAATCGTATTTGTAGACAGAAGCGTATGCT
GCTGCCAACCTTATCGCTTCTTCCATACTGGTGCTTGTTGCTATGCCTTTGCCTGCTATG
TCAAATGCGGTTCCGTGGTCCACAGAAGTTCTAAGAAAAGGTAGTCCCAAGGTTAGAGAA
ATAGTCCTCTCGAAATCGACCATTTTAGTGGCTATGTGTCCTTGATCATGGTACAGAGAT
AAAACAGCATCGTACTCGCCTTGTAATGCCTTGTAGAACACTGAATCGGCTGGTACGGGT
CCCACTACGTTTAGCCCTTGTTCTTGTGCTTTCTTCACGGCAGGCTCAATTTCTTCCATT
TCTTCTCGACCAAAGAGGCCGTGCTCCCCTGCGTGAGGATTCAGCGCAGCTACTGCAAGC
TTGGGTTTCTCAATGCCAAGTGATTGCAGCGCTTTTATATCCATCGTTATATGCTCGTAG
AGCTCTTTCTCTTTAATCGATTTGATTGCTTCCAATAGTGAAAGATGTCGAGTAAAAAAG
AACACTCTTAAATTCTTCACTTGGAACATGGTAAGGGGATTCGATACACCGCATAAGTCA
GCTAGCATTTCAGTGTGTCCAATGTAGGGTATGCCTGCCGCCTTCAAAGCTTCCTTATTT
ATGGGGGTAGTGGCTAGTGCGCTTACTTTATTATGAAGGGCCAGTTCTACACTTCTTTCA
ATAAACGAGTAAGCAAAAAGTCCTGCTTCCTTTTGAATCTTTCCGAATTCGATGTTTTCA
ATACCCGGGCAATCCAGTTCGATTAGATCCACAGTGCCATGTCGGTACAATCCTTCTTCT
GGGTTATCTATTCTGTTTATTTCCAAAGCCACTCCTGATACTTTCATGGCTTTTTGTAGA
GGAATCGAATGTCCGATGACCAGTGGTTTACATGTGTCGTAAATTTCCCGATCGTTCAAA
CTCTTCACCACAATTTCAGGACCTATGCCTGCTACATCTCCTAAAGGTATGGCAATAATC
TTTCTCATGGGCTTACTCTCCCTTCATTAAGGACTCTAAGTAGTTGACAATGTCATAGAG
TGCTTCCACATTTCCTACTAATCCACCCTTTGTAACCACGTTATAAAGACGATCATTCAC
TTTGGCAGTACCATGAACAGCCAAGGGAAGCACCTCTGACTCCACAGTGAACTCGTTTAT
TCCAAGTACGTCAAAGAAAGCAAGAGCCGTATCTCCTCCTGTGATATAGATGCCACTAAA
AGGTTTGTCCTTTACGAATGTGTATGCTATTCGGCTTAATGTTTCATTTATGCGGTTTGA
TATTTCTTCTGGGTCACATTGTGCTTTAATTGAGTAGCTTTGAAGGTCCAGAACATCTGA
AGCATCTCCTTTAGTGCTGATGCCCATTATTAGTCCGGGTTTGTAGTGTTGGATTAAAAC
TTCCAGAGCCTTTTTGATGGCTGCTTCCTCATTAGTTAAAATTTCAGGCACACTTATCTT
ACAAATGTAAGCTTCTTTTCGCTTTAGTAAATAGTTCAATTGAGCTGTGGTGAGTTCAGA
AACACTACCAAGAATAAGAAAAATACCGTCTTGTTTCTGGAATCCCATCTTTTGTTCGAT
AAATGCGGCAGTGAAAGGACCTGGATCAACACAAATGATTTTCTCTTGGCTACTCAGAGC
TGATGCGATGTTCTCTATGTCGTCGTCAGTTACTGCATCGAAAACAACGATGTCTTCTTT
TACTTGGAAAAAAGCATCTGAAATAGCTTTTCTACCGCCAGCTACAATGTCCAGTGTAAT
GTTCGCAATACTTCTTTTCGTTTGAGAAGAAATCAGCTCTTTTACATTTGAAGACCTAAT
GGGGCATTTTGGATCTTTGGCCACTTCTGTGAGCTGAAGTGGGGTGCCATTTACCAATAA
ATACCCTCCCACACATACTCTTCCCGACTTTGGGTAAACAGGAACTACTGCAGCTCTGTA
GCCTTCACCGGCAGCGTCAAGCACTGCGTCTATTTCAGCTCCTAAATTACCCCTCAACGT
GCTATCAATTCTTTTAGCTACATATGGGGTGCTCTTAATGACCGTTTTAGTCGCTTCATA
AACTCTTTTATAGGCTTCCTTAGGATCAATACTTCGAGAATTGGTGCTTATGGAGATTAC
TTCTGCATTAACCTGATCTATGTTGCTATTTGGCTTAAGCAACGTAGTTACTTTCAAGCC
CTTTTTCTTTAGTAAAATACCGGTGGCATTAGCGCCGGTAAAATCATCTGCTATGATAGC
TACTTCCAGCATACCTTTCACCCCTCAACCAAATCGTAATTGATGCCCACGCTGTCCATT
TCTTGAACAAAGAATTCTTCTAAATGGTCGTCTGTAATAACTAGGTCAAATTGTTCCAAA
TGGCATATTTTGAACAGTGAGGAGCGACCGAATTTTGATGAGTCTGCAAGGAGAATGGAC
GTGTTGGCATTCTTTATGAATTTTCTCTTCAAGGACGCCTTTTCCAAGGTGGGTGTGGAT
AGGAAAAGGCCGTTATCCACGGCAGAAGTACCTATGAAGGCTTTGTCTACCGTTAAGGAC
TCTATCATTTCTTCAGCAAAAGAGCCAGTAACGGCTCCCACGTTAGTTTGGACAATGCCC
CCGAGTATTATGAGTTTAATTGTTGGGCTTCTATAGAGTTCAAAAGCTATTCTTACGTCA
CTTGTTATAACGGTGAGGCGCATGTTCTGTATGTACCTTGCCAAAGCTAAGCATGTGGTT
CCTGCATCCAGCAGTACAGATTCGTTTTCTTCTATTAGTGTTGCAGCACGTTCACCTATT
CTGTTCTTTACTTCAGCATTAGAAACCATTTTTTCTTCAAGAGACAATTCATAGTTTATG
TTTGGTGAAACAGCTCCTCCTCTTGTACGCAGGGCTAGTCCTTGCTGGGATAGTGCATCT
AAATCTCTTCTTATGGTCATGGGAGAAACGTTTAGTTGTTGTGCGAGTTTGTTAACTTCG
ACCTTCCCTTCTTTCTTAAGTAAATCCAGGACTACGCGCCTTCTTTCATATGTTAACACG
TTTCCACCTCTGTTTCTTAATGTGCGTTTCTGTTACAAAATGATATCACAAGTTTTTGTC
AATGTAAAGGCACTTTTAACTCAAGGGAAATAAACCGCACACCAGTTTAGGGAACACGTG
ATAGAATCAGTAGCAAGAATAGGGGTGCAAATTAGATGTGTGACACCTTTTATGTAAGAT
CGCATAAAGACACTGGTAGCACAGCGTTCTTTGCCAAAAACAGCGATCGAGATCCAAATG
AGCCGCAGTGCATGGTGTTTGTTCCCAAAGGTTCCATAAGTGAACCGGGTACCTACGTGA
AGCTTCCTCCTTACAAGGTAAAGTATGATGTTTGGCTATCTAGACCATCCTGGATGTGGG
GAGCGGAAATCGGAGTAAATAGTAAAGAAGTGTGCATTGGGAACGAAGCTACTTTCAATA
AACTACCTGTTGAAAAGAGCGGAGTCTTGGGCATGGATTACTTACGCATGGCTTTGGAAC
AAGCCTCTACTGCGTTCGAAGCCATGAACATCATCATCGAAAACACTCAGCATTTTGGTC
AAGGCGGTGATGGTGGATACGAGCATCCACTTTATTACCACAATAGCTATCTTCTGGTAG
ATCCAAAAGAGGCTTACGTTCTGGAAACCGTTGGCAAGTATTATGCCTTCAAAAAGCTTG
AAGGTAGCTATAACATAAGCAACAAACTATCACTAACTGACGATTTTGATGGTATTTCAC
CAGAGCTAGAAGGTAAGGTGAAGAGCTTCCAAGCCTACTTTACTAACCGTCTGGTCACGC
ATTTTGCAGGGGCGCCACATCGCGAGCGGCGTGGAAGGGAACTACTTAACACTTTGGTAC
CAAACGTGGTAAACGTCATGGCAGTGTTACAAGACCGCAGTACGGGAGCCGTTTGTTCCA
TGAGAAACATAAACATGATTGGTGGAGGCTTTGTTAGCTCTCAGACTACGGCGTCTCTTG
TATACGACTATCAAAGGAAGATACTGTGGTATACCGAGGGACCAGACCCTGAGCTGCAGC
TGTTCAAACCCCTGAGTTTTAATGTACCAGACTCGGTGGAAAACGAGGAACTGCAACTGC
AACAAGGCGTAAATAGGTGGAAGTGGAATAATCTGCTTTTCCGTGCAGCTTTAAAGGATT
ACGCCGTTAATAAAGACAAGACTTACCCTTTGCGTCTTGAGAGTCAAAGAAAACTCTTAG
AGACTAGTGTGGAGCAACTTCGAGCTGATAAACTCTTGGAACAGGTCTGGTCAATAAACC
AAGAGTACTTGAAAGAAGCATTGGAGAAGATTGAGAAAGGTTCTATGAAGGGTTCATGGC
AGTTCAGACGCTATTGGGCTGCGGAGAATAGAATGCTCATTGCCAAAGAAACGGACCCGG
CTTTTAAGAGTTTGCTAAAGCAGTATTTGCTTTAACGTCGGCGTTAGGCACTTTTCACTT
TATTAAAGGGTTCTTTGTTACAGGAGCTATTGTGAGTGCTTGATTCTTCTGTTCTTTTCC
TCAAATGAAACACAACCTGATAAAATCTCTCACTTATTGGTTTTCTTTGTACAATGTGTT
TAAAGGATTTTCGCGGTGGTTGTAAAACACACAAAGTTGCAGCCCGCGTTTGGAGGAGGT
GATTTGGTGAAAAGCAAGCCTCTGTTGAAGCTTGTTAACATGTTGGTTATTGCCATCATG
CTACTGCCCGCATGCTTATCTCCGGTGGATGCCTACATTGGAAACGGCATTGGTGGGCAG
GACATTGCCATCTACATCGGTGGTCAAAAGCTCTCTTTCGACACTCCACCACTGAATAAA
GAAGGACGCATTTTTGTTCCTATCCGCTACATTGCCGAGTACTTTGGTGGTGAAGTGGAA
TGGGATCCAGAAAACCAGATCGTGAACGTCAGAAATGGATCAAGCTTTGTCAGTTTGCAG
ATCGGGTTTAAATTTGCTGGCGTTAACGGCGCAGTAAAAGTACTAGATGTGGCGCCTTTC
ATCTACAATGGCAGGACTTATGTGCCTTTGCGATTTATCAGTGAAGCACTGGGCAAAGAA
GTCAGGTGGGATGACCAAAACAGAGTGGTGTACATCGAAACAGGCGTTGAGTCCTACACC
ACTACTGTGGCTGTGAGCACTGGAACGGCTACCGTTAATGTGGTTAAAGTGTTTCTTAAC
GATCCGACCATAAAGTTGGAAATTGTGAATGCCCAAGATCAGATTGGTGTTCTGGAGCCT
TTTGAAAGCATGGTAAAGCGGAAGAATCCTCTGGCTGCGATTAATGGAACGTTTTTCCAG
GTTGCTGATACCAGCTTGCCCATGGAACCAGCAGCAAACTTAGTGATAAACGGTAGAATC
GAACACTTAGGTACTCCGGAAAAATATGCCAGCACATTTGCTTTCACTCAGGACAATCAG
GTGGATATTGCAAACGTGAAGATGAAATTGCAGGGTGAATACACCTACATTCCCAATCCT
GAGTTGGAGCGCCTATATACCCAGGGCTGGTATATCGGCACCATAAACCGTACTATGTGG
GGAGAGAATTCCATTCGGGTGTTCACACCTTTAAGAGGTGCTACTACCAGGCTCAACGTG
GATGGGATTAATGTCATTGTTAGGAATGGAGAAGTAGTGGAGCAAGTTACGGGTACCAAT
GTGCCCATTCCACCTGATGGTTATGTAATTCACTTAGGAGGAACTGAAGTACGCTTCAAG
GACCGCTTCGAAGTGGGCACGAGACTTTCATACCGTGACATTTATGATGTACGCAACAGC
TCAAATCCTGAGATGTGGCAGGAAGGTGTTATTTGGGGAACTCTCAGTGCTGGCCCACGC
CTTATAACAAATGGAGAGATAACGTTGGATCCAGCGTCTGAACTTCTGGATATTCCCAAA
ATCACAGGTCAACCTCTTACACGCAGTGCTTTGGGCATCACACAGAACAACGAGTTACTC
ATGGTCACTGTTAGTAAGTGCACAATTCAGGACCTGGCAACTATTATGAAGGATTTAGGA
GCTTATAACGCCATGAATTTAGATGGTGGTGCCAGCACCAGTCTGTATGCCAATGGTAAG
TTTTTGGCAACACCTACCAGAAAGATTAGCAATGCTCTTATGGTATTGCCAAGATAGGTC
TTTAGCTATCACCATGACACCAAAGTAACCTGCATTTGTCAATACCAGTTTTGCAAAAAT
AGGGCCGCTGGGGCAGAGTGCAGCTAGTAACTCACAGGAATCTCCAGCGGCCCTTTTTGG
TCTGCAGAGCGCTTAACGTAGCCTTGACCAATGTAGGCAATTCATTTAAATACTTATGCC
TCCTGTTGGTATTACTATACTAGCGATAAAATTTGCAGGAGGTGTTTAAGGTGAAAGAAA
AGAAGAGCAGACCCGTAGAAAAGGAAGAATCTAAAGTGTTCTATGACCCCGTGTCTGACA
CTTACTATGAGCTGTACAATTATCCTCTTGTTTAGCTGCCATTAGCTTTGCTGGTTCGGT
ATTCTCCGTACTGGACCAGCAAAGCACTTAAAAAGATGAGTAGTGCCCCTATGTTTCCGA
ATGTAGTAAGGTTTTCTCCCACAGTGAAGTGAGCGAACAAATATGCAAATATGGGTTCGA
ATGCAAATATATACGCTGCTGTGGTGGCGCTGACGTTTTTCTGTCCTTGGAGCTGTAGCC
AAATGGTTAGGGTTGTGGCAACCAAGGCCAAGTAAAGCAAGGGACTCAAGACGCCCCTGG
GTATGGAGAAGCTTCTAGTAAAGGGCAAAGACCAAAGAGCAGTAAATCCAATCATGTATG
CGGACGTGTTCAGTTGGTTTTCTATGTGTAGTGTGGGTATGAGTACGAACTGCACGGTGT
AAGCCAAAGCGCTTATGAGCATGAGAAACGCCCCAATGGAAACGGAGAACTTTTCTCCTG
GTACGTAACTTAGTGCTAAGAAACCTACTACTGACACAATTTGCCCTAGGGTCACTGTGC
TGCTTTGTCTTTTCTTTAACCATAGCATCTCCAAAAGTGGTGTGAGCGGTATGCTCAAAC
TCACGATAAAGGCAGCTGTGGATGCATTTATTGTGGTTAACGCAACAAATTGAGTAATGA
GAGCTATTGCATTGGTAATGCTGAGCCAGAACCCATCAAGCATGTCCTTCTTCCGTATTC
TAATGAACGGTATCAAGGGGATAAAGGCAATAACGTACCGCCAAAATAGGTAAGAGAATG
GGTCCAAGTAGTTTAGCACTTCTTTAGAAAACACGAACGTGGTTCCCCAGAAGAACGTGG
TAGCAATCAGATATATGTAACCCAGCGTGTCTTGGCTCTTTCTAGACATGATGTAATCAT
TATAAGTAGTTGTATGCAACCTTGTGAGTAAAGCGGGTGTTAATGCTGGACTCTTCTTAT
CACAGTTTAGTTATATAATGTGTTATATGTTTCATCATTTCCCCACTTTGGGAGGTCATT
ACCATGTCTAATAGTAGTATTGACGGTATTGGTAGAGTTGCCATTGTGGTCGGGAGTAAG
TCCGACATCCCCATTATTGAAAAGTGCACAACTGTTCTAGACCAGCTGGGGGTATCATGG
CAATTAAAAGTGCTTTCTGCCCACAGGACTCCATTTGAAACCCAGCAGTTTGCTGTTAGT
GCTGATGAGAATTATGACGTAATCATTGCAGCCGCAGGTAAAGCAGCGCATCTTCCAGGT
GTCATTGCTTCTTATACGCTGCTTCCGGTAATTGGGCTGCCCATCAAATCTTCAGCACTT
GGAGGTTTAGATTCCCTTTTATCTATGGTGCAGATGCCTAAGGGTGTTCCTGTTGCAACG
GTAGGTATAAACGAGGCAGAAAATGCAGCACTTTTAGCTTGCCACATACTGTCTTTGAAG
TATGAGGCATTAAGGGAAACCCTAAAGGAGTACCGCCGCAACATGGCTGAAGATGTGCTC
CGAGGTTAGGTGTAGGGAGAAAGGAGGCTTTCATGGAAAAATTGGACCTTCTCTATGAGG
GCAAAGCAAAAAGGGTTTACAAAACAGATGATCCACGCTACTACATCATTGAATACAAAG
ATGAAGCCACAGCATTTGATGGTAAGAAGAAAGGCATAATCCAAGGCAAAGGCACTGTGA
ACAACAAGGTGTCTGCGGTGTTTTTCCAGCTTTTGGAGGAAAATGGTGTGCCCACGCATT
TCGTTGAGTTACTCTCGCCAACGGAAATGTTGGTGAAAAGGGTTGAGATTATTCCATTGG
AGGTCATCGTTAGGAATTACGCAGCAGGCAGCATAAGCAGAAGGTTGGGGTTGGAAGAAG
GCATTAAATTTGATCAGCCCATTGTGGAGTTCTGCTACAAGAACGATGAGTTGGGTGACC
CCATGGTGAACAATTACCACATTTTAGCTATGAAGCTGGCTAATGAAGAAGAAATAAACG
CTCTTACCCAACAGGCATTAAGGATTAATCAGATTCTGTCGCAGTTCTTGCTTGGTAAAA
ACATCATTCTCGTGGACTTTAAGCTGGAATTTGGCAGAACAGACGAAGGAGACATTGTCT
TGGCAGATGAGATTTCACCTGATACCTGCCGTTTTTGGGACAGCGCCACCATGGAAAAGC
TGGACAAAGATAGGTTCAGACGTGACATGGGCGGAGTAGAAGAAGCCTACATGGAAATAG
CTCGTCGATTGGGGTGTGTTTAACATGGCACAGGCGAGGGTGTATGTGACTTTAAAGAAG
GGTATTTTGGATCCACAAGGGGAAGCAGTTAAGAATGCATTGCATACGTTAGGATACGGA
AATATTGATGAAGTCAGAGTAGGCAAATATGTTGTACTTACATTACAGGATAGCTCAGAT
TCTGAGGCACTTAAGAACACTGTCGAGGAGATCTGCAAGAAAGTACTAACAAACCCTGTT
ATTGAAGACTTCTCCTTTGAAATCGTTGAGGGCTAATAGCCATGAAAACCTTTGGCATTA
TTGTCCTTCCTGGTTCCAACTGCGATTCTGACTGTTTTTACGCAGTCAGAGACTACTTAA
ACCAAGATGCTCAGTATGTTTGGCATGAGGAAAGAAACTTGGACAAATACGACGTGCTCA
TGATTCCAGGTGGTTTTTCCTACGGTGATTACTTACGCCCTGGCGCTTTGGCGCGTTTTT
CACCAGCTGTGGATGCCCTAGTTAAGGAAGCTGAGAAGGGAAAGCTGGTCGTGGGTATTT
GCAATGGTTTTCAGGTGCTCACAGAACTGGGCTTGCTTCCAGGTGCGCTTATGCGCAATA
AAAACTTGAAGTTCATTTGCAAATACGTGGATGTGCAGGTTGAAAACGCCCACACACCTT
TTACGTCCCGGTTAAAGATGGGGCAGACCATCAAACTACCAGTAGCTCATAAAGATGGTA
ATTACTACGTTGACGAGGATACTTTGCAGCAGTTAAAGAAAAATGGGCAAGTAGTTTTAC
GCTACAGCGAGGATGTGAATGGTTCAGTAGACCGCATCGCCGCCGTCACAAACAGACAGG
GCAACGTGGTGGGCATGATGCCCCACCCTGAACGTGCTTGTGATCCACTCTTGGGGTCCT
CGGATGGCATGTACATCTTGGGGTCCATGCTGGATCACCTGCTGAAAGGTGGGTTTTGAA
AAACAATGGAAAACAGCAATACAACTCCTTTATGGAGAACGTTGGGACTAACCGATTTAG
AGTACGAGCAAATAGTCTCTGGCTTGGGTAGAGAGCCAAATTTCACCGAACTCGCCATGT
TCAGTGTGATGTGGTCGGAGCACTGCGCTTACAAGAATTCAAAACCTTTGCTAAAAATGC
TGCCCAGTAAGGGACAAAGAGTCATGCAGGGACCTGGTGAGAACGCGGGTGTTTTGGACA
TCGGTGACGGTTTAGCGTTGGTCATGAAAATAGAAAGCCATAATCATCCATCGGCGGTGG
AGCCATATCAAGGTGCCGCCACAGGTGTGGGTGGTATTGTCCGAGACATCTTCGCCATGG
GGGCACGCCCTGTGGTGCTCATGGATTCCCTGCGATTTGGCTCTTTGGGTGAAGGAAGAA
CCAACTACCTATTTGAACAAGTAGTAGCTGGAATAAGCGATTATGGAAACTGCATAGGAG
TGCCCACTGTTGGTGGAGAAATATATTTTCAAGATTGCTATCAGAAAAGCCCACTGGTGA
ATGCACTTTGTGCTGGCATAGTGGAGCAAGATAAGATGCAGACAGGGAAAGCCAGTGGTG
TCGGCAGTCCAGTACTCATTGTGGGTGCTACTACGGGTAGAGACGGTATTGGAGGAGCCA
GCTTTGCCTCTCAGGAGCTTGGAGAAGACGCTGAAGAGAAGCTCCCTTCGGTTCAAGTGG
GAGATCCTTTCATGGAGAAATTGCTCATTGAGGCATGCTTGGAAGCTTACGAGACAGGCT
TTGTGGTGGCTGTTCAGGATATGGGAGCTGCTGGCATAACCTCCTCGGCTTCTGAGATGG
CTGCTCGTGGAGAGGTGGGCATGGAGCTCAACCTAGACTGTGTCCCACTTAGAGCTGAGG
GCATGGCTGCCCATGAGATTCTCATCTCTGAATCTCAAGAACGCATGCTGCTGGTAGTGG
AAAAAGGCAAAGAAGATCAAATAAAGCAAATAATGGAAAAATGGGGACTTCACGCTGCTA
TTATGGGCCGTGTAACGGATGATGGGTGGCTACGAGTATGCTATCACGGTGAAGTGGTGG
CACAGCTGCCAGCTCAACTATTGGCAGAGGGCGCTCCCCAGTATATCCGCGAAGGGATAC
CTTCTGAACATCTGAAAGACATTCAGGACCTTGACGTGACAGCTTTACAGCCTCCTGCTG
ATCTGGAGTGCACGCTATTAGAACTCTTAAAATCGCCCAACATTGCTTCCAAAGCATGGG
TATTTGAGCAGTATGACCACATGGTGAGAACTGACACCGTTGTCAGACCAGGTTCGGACG
CTGCTGTGGTTCGCATAAAAGGTAAACACCAAGCGCTGGCGTTTACCACTGACTGCAATG
CCACCTACTGCTTTTTGGATCCCTACGAGGGTGCTAAGGCTGCTGTGGTAGAAGCGGCAA
GGAACTTGAGCATGGTGGGTGCTGAGCCCATCGGCATAACAGATTGTTTGAATTTCGGCA
ATCCTGAGGATCCTGCAGTTTACTGGCAAATGCAGCGCTGCATAGAAGGCATCAGAGATG
CCTGCCAAGTCTTGAACATACCAGTGGTTAGTGGGAATGTGAGCCTGTACAACGAAACTG
AGCTGGGCCCCATTTTCCCCACGCCGGTGATCGGCTGTGCAGGACTGATCCCGGACGTTT
CCAGGGTGTGCACCATGGGCCTTAAAGACGATGGTGATGTGGTTCTCGTGCTGGGTGAAG
ATAAAGGGGAGCTTGGTGGTAGTGAATACCTACAAGTTCAATACGGTCTGGTAAAAGGAA
AGCCTCCCGTTGTGGATCTGGAAAAGGAAAAAGCACTGCAGGAACTGGTGCGTAAGCTCA
TCTGGGAAGGGCTACTCAAATCTGCTCATGATATTTCTGAGGGTGGTTTGGCTGTTGCAT
TGGCAGAATGTGCACTTTGCGGTGAAAGAGGCGTTGAGGTGGATCTAACCACTTCTTTGA
GGCCTGATGCTGCTCTTTTCTCGGAATCCCAAGCCCGGGCAGTGGTTTCACTGAGCCCAC
AGAACTTGGAAGCGGTCTTAAAGCTTGCCCAAGATTATGAGGTACCCGCTGCGGTTTTAG
GCAACGTGGGCGGGGAAAGTTTGCTTATCAGGGTGAATGGAGAAGAAGTTGCTGATGTGC
CCCTGATTCAGTGCGCGGAGCATTACTGGCGGGGATTGGAATGGGCTATGAAGGGCATCT
GATGAAAGAAGATTGCGGCGTTTTTGGGGTTGTTTTGGATAACCCCGAAGCTTCAGTGTA
CATCTACTACGGTCTTCAGTCGCTGCAGCATCGCGGTGAAGAAAGTGCCGGTATTGCCGT
CTATGACGGTAGCGAAACCCATGTGCAAAAGGGCATGGGTCTGGTAAGCGAAGTTTTTGA
CCGAATCAAGGTAAAGTCACTCAAAGGCAACGCGGGTATTGGCCATGTGCGCTATTCCAC
CACAGGAGCACCAAGTTTATTCAATGCTCAACCGCTGGTGGCTCATTTACGCGGTCATTC
CATTGCTGTGGCTCATAACGGGAATCTCATAAATGCACAGCAGCTCAGAGATTCTCTGGA
AAAGGAAGGCCGAATTTTCCAGACCACTTCGGATACAGAAATCATCATGCACCTCATGGC
AAAAAACCTCCACAAAGGTTTTGAAAACGCGCTTCTTGAGGTGATGAAGTCCATAAAGGG
TTCCTATGCACTGCTGGTGCTTTTTGACAACACGCTTGCCGGGGTCAGAGACCCAAACGG
CATAAGGCCACTTTGTTTGGGCAAGAACGAAGTAGGTTATTTCCTTTCCTCGGAATCTTG
TGCTTTGGACGTGGTCAATGCTCAGCTTGTCAGGGACATCGAACCCGGCGAGATTGTCCT
CATTGATGGTGTGGACAGCTCTCAACTGAGGTCGGTTAAGGCTGAGTCTGAAGCCGTTAA
TCCCATGCACTGCGTGTTTGAATACATTTACTTTGCACGCCCCGACAGTGTGATTGATGG
CGCAAGTGTTTACCTCGCCCGCATGGAGATGGGCAGGCAACTTGCTAAAGAAGCACCTGT
GGACGCTCACTGGGTCGTGCCTGTACCAGATTCCGGAAATTCCGCTGCTCGTGGGTACGC
AGTCGAGTCCGGCATACCCAGTGTGGACGGTCTCATAAAGAACAAATACGTGGGACGTAC
CTTCATAGCGCCTGAGCAAAGCATGAGAGAGGCCAGTCTCAGGGTCAAACTGAATGTGCT
AAAGGAGCTTGTGAAGGGCAAGAGCGTTGTCTTGGTTGATGACTCCATTGTCCGAGGAAC
TACCATGAGGCGTTTGGTCAGGCTGCTCAAAGAAGCTGGAGCCAAAGAAGTGCACCTGCG
GATTAGTTCTCCGCCCATAATCATGCCATGTTATTTCGGCATCGATATGCCCACGCGTAA
GCAACTCATTTCCGCTCAAATGTCGCCTGAAGAAGTGAGAAAACTGGTTGATGCTGACAG
TTTGCATTTTTTAAGTTTGGAAGGTTTGATAAAGAGTGTTGGCATGTCCAGTCTGTGCAC
GGGTTGTTTGAATGGTAACTACCCCATGGATGTACCCAAAGAGGGCAACAAGTACCTTTT
TGAGAAAAAGTGAAGGTGAATAAGTAATGAAATACGAGGATGCGGGAGTAAACATTTCCA
AAGCGGATTTTTTCATTGAGAAAATAAAACCGCTGGCACAAGCCACACTCACCGATTTTG
TTTTGGAAGGCATTGGCCCCTTCGCTTCCTTGGTGGAGCTAAAAGGTTACAAGAATCCTG
TTTTGGTCTCTGGCACTGATGGTGTGGGTACCAAGCTGAAAATCGCATTCATGATGAACA
AGCACGATACAGTGGGCATCGATTTGGTTGCCATGTGTGTAAACGATGTCATCACCACGG
GAGCGAAGCCTCTGTTTTTCTTGGATTACTTTGCCTGCGGTAAGTTGGATGAAAACATAG
GAGTGGATGTGATAAAAGGCATTGCGCAGGGCTGCACCATGGCCAAGTGTGCCTTAGTGG
GTGGTGAAACTGCTGAGATGCCATCTTTTTACCCAGAGGGTGAGTACGATTTGGCTGGCT
TCTGCGTTGGTGTTGCTGAAAAAGAAGAGCTTCTTAACCCTGAAACGGTTTCGGTGGGTG
ACGCGGTTATCGGTTTAGCCTCTTCGGGCTTGCACAGCAACGGTTATTCCTTGGTCAGGA
AAATATTTTTTGAGCAGCACCATTTCAGTGTAAATGACCAGCTGCCGGAGCTTGGTAAAA
CTTTGGGCGAGGAGCTTCTCACTCCCACGCTCATTTATGTGCGCGCGTTGGAGCTCCTTC
AGGGTTTGCCCATAAAGGCGGCTGCTCACATCACCGGTGGTGGGCTGCTTGAGAACGTAC
CTCGTGTTCTGCCAGAAGGCACCGCCGTGAAGCTGCATGGAGACGCTTGGTTTGTGCCAC
CCATTTTCAAACTCATTCAACAACTGGGCAATGTGGACCTGGTGGAAATGTATCGCACTT
TCAACATGGGCATTGGCATGGTTCTCATTGTTCCCGAGGAGCGTGCCAATGACTGCGTAA
ACAAGATTAACAGCTCTGGTGATTTCAATGCACAAATCATTGGTGAAGTGGTGGCTGGAG
AACGTCAGGTGATCTTGCCGTGAACATCGTAGTGCTAGTTTCGGGCAGGGGCACGGATTT
GCAGTCCATCATTGATGCTACTCAGGAAGGCTGGCTTAAAGTGAACATACAGGCTGTCAT
CAGTGACAAGGAAGACGCCTATGCCCTGGAGCGAGCAAAACAGCACGGTATTCCCACTTA
CGTACTTTCTAAGAAGGTTTTGAAATCTGAGTTTCAAGAGGCTTTGCTAAACCTCTTAAC
CATGCTCAGTCCTGATTTAGTGGTGCTGGCTGGCTTCCTGACCATATTAGGTCCACAGGT
GGTGGAACGTTTTCCACAAAAGATCATCAACATACATCCGGCGCTCCTGCCCTCTTTTTG
TGGTAAGGGATTCTACGGTATGAAAGTGCACGAAGCCGTTTACGAAAGTGGAGTAAAGTA
CACCGGATGCACGGTACATTTTGTGGATGCGGGAGTAGATGCAGGTCCCATCATCCTTCA
AGAAGTGGTTAAGGTGGATGATGACGACACGCCCGAAACCATTGCAGAGAAAGTTCTGGA
GGTGGAGCATAGGCTTTTACCCACTGCCATAAAGCTCATTTCTGAAGGCAGAGTGGTGCT
GGAAGGCAGGAGGGTTCGCATACTACCAGCGTCAAGTGAAGGCTCAGAAGGAAGAAACGA
GGTGTGAAAGTGATGAAAAAGAGGAAAGCACTCATAAGCGTGTCAAGAAAAGAAGGTGTG
GTGGAGTTTGCCAGGGAACTGCAAGGACTTGGTTTTGAAATCATCTCCACAGGCGGTACC
TATGGCCTTTTAAAGGAAAGCGGCGTTGACGCTGTTAAGGTTTCTGACATTACCGGTTTT
CCAGAGATTCTTGATGGCAGGGTGAAAACCCTTCATCCCGCTATTCATGCTGGCATTCTG
GCAAACAGAAACAATGCAGATCACATGGCTCAGCTTGCCCTCTTTAACATCGAACCCATC
GATTTGGTAGTGGTAAACCTTTACCCATTTAAGGAAACTGTTCTTGATGAAGACGCCACA
ATGGGTGATGCCGTTGAGAACATTGACATTGGAGGCCCCACACTCATAAGAGCAGCCGCA
AAGAATTGGGAAAGTGTCACCGTTTTGGTTGATCCACAGGATTACGCCGACGTACTCGAT
GAGCTTCGGGATAGTGGCTCAACCAGTCTCAGCACACGTTTTCGTTTGGCAGCGAAGGCT
TTCCGCCACACGGCTTACTACGATGCTGTCATAAGCAGCTATTTTAGCCGAGGAGCGAAG
GTCTTGTTTCCTGATGAAATTGTTCTGCCCTTTGAAAAAGTACAAGAACTGCGTTATGGA
GAGAATCCTCACCAAAAGGGGGCTTTCTACAAAGACCCACTGTCAAAAACGGGCTTAGCA
AATTACGTTCAGCTTCAGGGTAAGGAACTTTCCTTTAACAACCTGCACGATGTGAATGCT
GTTTTGGAAATACTCCAAGAGTTTTATGGTGTGCACTGTGCCGTGGCAGTGAAACATGCC
AATCCCTGCGGAGTTGGAGTGGGTGAGAACTTGTTTGAGGCTTACCAAAAGGCATATGAA
GGCGACCCCGTGTCCATTTATGGTGGCATTGTGGGCGTGAACGACACGTTGGACGAAGTT
ACGGCTTTGGAAATGTCTAAGCAGTTCTTGGAGGTCATTGTGGCCCCCGAGTTCACCCCA
GAAGCACTGGATGTGCTTCAAAAGAAGAAAAACCTCCGACTGCTCAAGGTAAACCTTTCC
ACTGCCAGTGGTTTTGACATTAAACGCGTGGAAGGTGGCGTTCTTCTGCAGGACAAGGAC
CTTCAGGATTTGGATGAAAAAGAGCTGACTGTGGTTACAAACAAGGCGCCCACACCTGAG
GAGATGGCGGACCTGCGTTTTGCTTGGAAAGTGGTGAAGCATTTAAGCTCCAACGCCATC
GCATTGGCAAAAAATGGCGGAACAATTGGCTTGGGTGCTGGGCAGGTTAACCGTGTGGGG
GCTGTGGAGATTGCCATCAAACAGGCTGGTGAAAAGGCTCGTGGTGCTGTTTTGGCTTCC
GACGGTTTCTTTCCCTTCAGTGACTCCGTGGAATTGGCTGCCAAAGCTGGCATAACCGCC
ATTATTCAACCGGGCGGCTCTAAACGGGATCAGGAATGCATCGATGCTGCTAACAGCTAC
AACATTGCCATGGTATTTACCCACATCCGGCATTTCAGGCATTGACACATGCATGGGAAG
AGAAGGGAAGTGCACTTCGCATGAACGTGTTGGTAATTGGTGGTGGTGGGCGTGAACATG
TGCTGGTTTACAAACTAAAGCAAAGCCCGTTGGTTCAAAAGATTTACTGCGCACCCGGCA
ATGCAGGCATTGCCCAAATAGCAGAGCTGGTGAATGTTGCCCCCACGGATGTGGAAAAGC
TTAGATCCTTTGCCTTGGAAAAGAGCATTGATTTAACTGTGGTTGGCCCCGAAATACCAC
TCATGGCAGGCATCGTGGATGGTTTTAAGGAGGCGGGATTGACTATTTTTGGTCCTTCAA
AGGCTGCAGCCCTGCTCGAAGGCAGCAAGGTGTTTGCAAAGAACCTCATGAAACGCTGCC
ACGTACCCACTGCTCAGTTTGAGGTGTTTTCAAGCTTGGATGATGCCGTTAACTATGTGA
AAACAAGGCAGCGACCCTTGGTAGTGAAAGCCGATGGCTTAGCTCAGGGGAAGGGCGTTG
TCATTGCTCAGAGCACCGAGGAAGCTGTGCAGGCGTTGGAGTCTCTCATGGAAGAAAGGG
TTTTCGGCAGTGCCGGTGAGAAAGTGGTAGTGGAAGAACTGCTTCAAGGACCAGAGGCCT
CCGTATTTGCTCTTTGCAACGGTGCTGATGCTGTCATTTTGGGCACTGCCATGGACTACA
AGCGTGCCTTTGACGGCGACCAGGGACCAAACACCGGTGGCATGGGCAGTATCAGTCCTC
ATCCTTTAATCGACCGTGCCATGGAAGAGGATATTCTGGAAACCATCATAAAACCAGTTC
TGCGTGGGCTAATGGAAGAAGGCATTCCCTATACAGGTGTGCTCTATGCCGGGCTCATGC
TAACTCAGGAAGGGCCAAAAGTGCTTGAGTTCAACGTGCGCTTTGGCGACCCAGAGACCC
AAGCCATGATGCCGCTTTTGGAGAGCGACCTTGCTCAGCTTCTGATGAGCACCTGCATTG
GGAACTTAAGTGCTGTTCAGGTGCAGTGGAAACAAGAAAAGTGCGTTTGCGTGGTGGCTG
CCTCAAAGGGTTATCCGGGTCATTACCAAACTGGATTCCCCATAAATGGCTTGGGCAACG
TTCGAGACGCATTGGTGTTTCACGCTGGAACCACTTTTGACGCTACGGGGAATGTGGTAA
CGTCAGGGGGTCGCGTGCTAAGTGTGGTCGCCACTGGCAAAAGCTACGAAGAAGCACGGC
AAAAGGCTTACAAGGAAATGGAAAAAATCTCGTTCCCCGGTATGTTTTACAGAAAAGACA
TCGCTTCCGGCTTCGATTGAGAGAAGTATTTGTACCTATTCCTACGTTGTTTTTTTGAAA
CTAACAGTATGGAGATCTGAGGCACAAACGCTGTGCAGAAGAGAAGCTTACTTTACGATT
TCTGTCTTTCCAGATAACTGTTGATGACGTTTTTTAGTTCATCCGGTCGCTTGGTGTTGG
GAATGCCGCTTAGGGACACAGCTGCTAAGGTAAAGGGTGTTATGGCCTCCAAATCGTATG
GGTCTTTCACGCAGAGGATGTTAGGTACATCAGGGATGTATCCTTCTACCACCAAAAAAT
CCACTGGAGGTAAATTCACTGGTGCTTTGGTTGTAATTAGCTGAAGGTTTTCACTGTCAC
GTACTACTGACCACAGGGTTTGGTGTGCCATTTGCAGGTGCTGATCCAGTTTAATGGTGG
TATGAGTGCGCTTCTCGTAACCCACGGTGCCCTTTTTAGAAAGCACATCGATGAGCTCTT
GGCACACCGTGGTTTTCCCACTGTGTTTCCTGCCGAATACTGAGAAGGTAATCACAGTGA
GATATACCCCTTTTCTCCACAGAACCGCAATACATTTTTAATCCAGCTACCAGCTTTCGT
GTTTAGGTTTATTAGTTCACGCTGCTCTGTTAAGATCCAATTTTCCAGTTGATGTTCAGT
TATTACCCGCTCCAGGCCATCACTGCTCTGCACCCACCAAAGCTGTTTTCCCACCAAGGG
AGCCAATAAAGAAAGAGGAACACCTGTGAAGGTGAGTTTTCCCTTGCTAAATTGCTTAGG
CTCCATATTTGGCGGTGGTATTTGCTCAGTTGGTTCTTTGTCAAGATAGATGCTCTCTAC
GTATTTAACCTGCTTAAGCCAGTACATGGGTTTGTTGTCCATGACAAAAACACCTAAAGT
AGGCTGGCCGTCTACCGTATTTACTAGCCATGTGCGTCCACTAAAGGTACGTGGAATATA
AGCGTCGAAGTTATCTTGGGTAATCACATGTAGCCACCGAGCTGTGAACAGTATGGGGAA
ACCTATTACTTCATGCTTTTTCTCTCTACCTCGGGCAATGCCCTCCACGATGCCCTTCAT
ATTTTTACAACCTCATTGCTGAAGAAGCCATGAAAACAATGGCTTGGAAAGCATGGAAGG
CTTGATCGTAGTCAGACATGGTGAATTCAATGGTACGTGAGCTTAGACGCTTTACGAAAG
GCAGCTCAGAGGTTACATCAGCGGCCAGGCGATTTAGGAACTCCACGGTGAATGTGGCTT
CGCCTATCTTTGTGATGGATGAGTCCTTAAGTTGTTTTGCATTTTGCAGCGCTTGGTGCA
CTTTTTCTGCCAGAGTCATTAATGCATCGTGATAACTTTGTGCACTAAAACGGGACCACG
TTTTGTTTGTGGCATGGAATACGGCTTCGGGTAAGTTCTCCTTTATTTCTTCTTCCAATT
CCTCGGAACCGCTTACCAAAATGACAGGCACTCCGTGGTAGTGAGCCAAAAAGCCGTTTA
TGGTGGATTCGCCCACCTCTTTGCCGTTAATGAGAACGCGGTAAATGGTGGATGAGGAGT
AAGAGTGATCCATGGCACCCCAGCCACCAGCTTTTGTGTGGTAACCCACAAACATGACCC
CATCAAAGCTGTTATCGATACCGGTCATCATGTAATTGGGCCGTGGGTAACCAGATATGA
GATCCAGTTTCACAGAACTGGTTTCCAGCATGCTGCGGCAAATGTTGTCTCCACGCGAAT
GACTATCTACCATGAGCACATAGGCATTGGCATCCACTTCTTCAATGGACTTTAGGAGCA
CGTTTAGCTCTTTATGAAGCAGTTGCTTTGCTTCTTCCGTTTTCATAAATTCCCATGAAG
GAACACCCCAAATGCCTTCGTAATCAACTGAAACAAATAGGCGCATATAGTTTTCACCCC
TTTTAAGAAGCATTATACTTTAGGCCCCTTCTTGCTCATCTCTCAAAGTTGCTCTGCATT
CATGCGTTCCATGGTTTCAGTCAACGCGGAGGGCTTCACCTGCAGCTTTTGGGTGTGCAA
GAACAGATAATTTTCCGCTTTCACCTTAACCAAAGGCAAAGTCCTGGCTTTGCTGTAGCG
TGCAGTAAGAAGGGCTGAAAGCTCCAAGACTTCTTCTGTGAGCTTTCCCCTTGACCGCAC
AAGGGTAGTAGGGCCTGGTACATCGGTAAGTTCCACTTTGTAGTCCCATACTTTCATAAG
GGCTCGCAAGCTATAACTTTCCTGCTCGTTTCTGGCTACCACAATGAGATCGCTACCTGT
CCAGAAATGCCTACCCACCTTTGCAAGTTCAAGGAAAGGTCTGTCAATATCATCTTTCCA
GTATTGGAAGATTTTTTGAAGCCTTCGTGTAACGCTAATATCAGTAAGTAGGCATCCGCC
AGCGGGCATGGGGTAGTCGTTTATGCCCAGTGTTTGCGCTAGCTCAAGTTGCCTTTGGCG
AGATCTTCCTTGAATATCCAGCAGTAAGGAGCGGTTAACCCAGCCTTCTCTTTCTGGTTT
TGTTGGTGGGAGTAGTTTTGCTGACAAAGGTCTGAGGATGAGATCCTGAGCACCACTGTC
TTTTGCTACTGCCATGAGCCCTCCCATTTTTTGACTCTTTGGCCTTTGGTAAAGCACTTC
ACCAGTAATGATGAACTGTGCTTGCAGTGAAGGTAAAAGCTCTAATGCTTTTTTCACCAT
CAAGGCATGGCAGTCAATGCAGGGATTAAAAAACCTACCAAAACCGTGCTTTGGATTCTT
CAGAACCTTTATAAGCTCATCGGTGATGTCCCAGGTTATAAGCGGTATGGCTAGTTGTTT
AGCCGCTGTTCTGGCTCGATCTGCGTTAAAAAACGGGCTTTCAAAAGAGATGCCTATGAC
CTCGATGCCTTGATCCAAAATGAGCTTGGCTGCCAGCATGCTGTCTAAGCCACCCGAAAG
CAAAGCAATGGCTCTAATAGGATTTGTTTGCGAAGTTCCTTGTGTCATGGTTTATATGTT
ACCAAGTTTGCAGAAGTGCTGTTTTGGGTTGCTACGAAACAATGAGATTAGGTGTTAATG
GCTACCGGTTTATTCATACAAGTGAACAAGATGCTTACAGTCTCGCTGGATAAGGGGTTA
AGGAAACTAGTGGTGAAGCTGCAACTTCAACCAATGCTGACTTCACCGTTTTTTGCTGAA
TTACTAACAAGTGTTGTATAATTTGACCATAATGGTAAAAAGGTCAAATGATGAATTACG
TGCAGAGATAGTCGGCTCCGCGAAGAGATTGTTCCAGCAATATGGCTACAAGAAGACTAC
TGTATCGGATATTGCAAAAGCTATGGGAAAGGTGAAATCAGCAATTTATTACTATTTTCC
TGACAAGGAGTCGTTGCTGAGGGCAGTCATTGATGAGGAGATTGGAAAGCTTATACGAAG
CATAAAAGATGCTGTGGGAAGAGCTTCAACTCCGGAAGAAAAGCTTAGAGCATACGCTCT
CATTAGAAGCCTTGAAATTAGACGCTTGTCGACGGAGTACGCAAGGTTTCAGGAGGAATA
CGATCAGCTTTTTCCTCTGGTAAAGGAAATACATGAGCGTTATGACCACTTTGAGCGTGA
CACCTTAGAAGGCATTTTAGAAGTTGGTATGGAGCTGGGTCACTTTAATAAGACTGATTC
AGAAGTGCTTGCAGATACTATTCTCTTGTGGCTAAAGGGTTTAGAAGCTCAGCTTAGTTC
TTTTGGAAGCGAAGAAGCATTAAAGGAAGCAGTGGAACACCTGGTAAATGTTTTACTTTT
TGGAATAAAAGTGAGGTGAATCCACTGTGTTAGTAGCAGTAACAGGTGCAACGGGGTTGG
TTGGCAACAACGTGGTTAGGTTCTTTCTCAAGTTGGGTTTCGATATTTTAGCTGTGGTGC
ACCCGGAGGAGGGCTTGCAGTCCTTAGAGGGCTTAAGTGTCAGGGTGGTGCGTGCCGATA
TAACGAACCCTGAGCAGATAAAAGAAGCGCTGAAAGGTGCAGAAGCGGTGGTGCATGCTG
CTGGTTTAGTTAGCATAACTGAGGCCAGTAAGGATAAGTTGGAAGCTGTCAACGTGGAAG
GTACCAAAAACGTCATTGAAGCGTGCAAAGCGAACGGTGTTAAGAAGCTGATCTACATAA
GTTCCATACACGCTTTGCCTGCTGACGAGGAAGGTCCCATAAGAGAAACTAAAGACCTTT
CAGTAAATCGAGTGCAGGGAGCTTACGCAAAAACTAAGGTAAAAGCAACGCTACTGGCGT
TTCAGGCAGCGAAGGATGGACTATGGACTGTGGTTTTACATCCCACGGGCATTGTGGGAC
CCTATGATTTTCGCACGTCCATTGTAGGAAAGCTAATCATAAATGCTCTTAGCGGTAAGC
TGAAGTGGTATGTATCAGGGGGTTACGACTTTGTGGATGCACGTGATGTGGCAAAAGCCA
CTTACTTGGCACTAGAAAAGGGTAAATGCGGCGAGAACTACATTGTGGCAGGCGACTACA
TTTCCATGAAGGATTTTTTGGAGCAGTGCTTCAAAACGGCTGGCAAACCCTTTAATCTGA
AAGAAATCCCCTATGGTCTAGCTTTGGCAGTCAGCCCCTTCATGGAATGGTATGAGGTCA
GCAAAGGTAAAGAACCACAGATGAGCATCTATGCACTAAAGACTCTTCGAAGTAAAAGCG
ACATAGATAGCTCAAAGATCCGTGAAGAGTTGGGGTTTGAGCCCATGCCAATGACTCAAA
CAGTCAAGGATCTTACCAACTGGTATTTAAGCAGAATGAAAGAGGCCGAAATTAGGCGAT
GAAAAGAAATACAGCAGCTAAAATGCCGTTTGGGGGGAGGTGAAAACTCTATGAGAAAGG
GCGTTGTGGACAGTTTTGAAGATAATGGGGAACTGGTAGTTATTGAATTGGAAGATAAAA
CCACAATTGCAGTACCAAAGGATAAGTTCATATGTGAAGTGCATGTAAATGATGTGGTAT
ATGAAACAGAATCAGGCATGTGGCAGGTGGACAGAGAGGAGACAAAAAGCAAGCTTGAAG
AGGTGCAAAACCTCATGGATGAACTTTGGGAGAAAGAAGAGTGATGCTCGGAAATAGTAA
AAACGCTAAACTGCTTGCAGCATCGTTTTTTCTTTTGCTTTTAATCGGTCTTACTGCTTA
CAGTTTTACGTTTACCGCTCAACACAGCTCTGACCTTGTAGTCAGCCACATCGACGTTGG
TCAAGGCTTGTCTGTATTAGTGCAGTTTCCTAATGGGACAGCCATGCTCTATGATGCAGG
ACCAAATAAGTCTGCTGAGACCATCGTAAATTACCTCAAAAGCCATTCTGTAAGTAAAAT
TGATGCGCTTATTTTAAGCCATCCTGATAGCGACCACATAGGGGCAGCAGACGAAGTAAT
AGAGAGTTTTACCATTGGTTCTTTCTACATGCCAAAAGTGGCTCACAGCACGCAGAGTTA
TTTAGACGTACTCAGTGCAGCCAAGGCCAAGGAGCTTACCATAAAAACAGCTAAGAAAGG
AGTAACAATTTCTCTGGACCCAGAGGTAAAGGTGACCATGTGGGGGCCTGTGAAGGAATA
CGACCTTGACGACACGAATAACTGGTCAGCTGTGGTGTCAATTACTTACGGCAGTACTTC
TTTCTTACTCACAGGTGATGCTGGGCAGGAAGCAGAAAATGACATGATAAACACCGGAGT
TGTGGAGCCACAAACTGTTCTTCAGGTGGGTCATCACGGCTCTAAATACTCTACCTCCAC
GGAGTTTTTGAGCGCTGTGACGCCCACATATGCAGTAATCTCAGTGGGAGAAAACAGCTA
CGGCCATCCATCAGAAGAAACCTTAAGCAGACTGCAAAGCTACAATGTTCATGTGTTCCG
TACAGATAAGCAGGGAACTGTGGTAGCAACAAGCGATGGTAAAACTATTACCTGGAACGT
AGAGCCTATCAGTTGGGAAGACAGTTCACAAGCTAGCCCTACTACTTCTCAAACCGACTC
TGCATCCACAGCTACACCTAACCAAGAAGCTCTTCCCAAAGTGGTTATCATAAGCAAGGA
TCTCAAAGAAGAAATAGTGGTAATCCAGAACAACGATGCAGTTGACATAGATATGAGCGG
TTGGAGTCTTGTAAGCGTGAAGGGCGATCAAGTTTTTACTTTCCCTGAAGGGTTCCGCCT
TGGGAAAGGTAAAACAGTTACGATAACTTCAGGCTTTAAGGCATACGAGGATTCGCCAAG
TGTGCTCAAATGGACTTCCTCTACCATATGGAACAATGATGGAGATCCAGCGGAACTATT
GGACGACAAGGGTCGGCTGGTTAGCTCACTACCTTGAGAGAATCTGTTAGGAATTTTACA
GATAGTATTTCTTGGCTTACTCTAAATGACTGACCTGCACCCACAAAGTACAGCAGATTA
TTGGCCATGGAAGTAAGTGTAAGGAGTATCATTTTTGGCGGGAGCATGTGGGAATCGAAC
CCACCCCTCGCCTTTTTGGACGAGGAACCGGATTTGAAGTCCGGCAGGCACACCAGCACC
CTTCTGCTCCCACATTCATTATAGATCAAGCCTTGTTCAGGTGCTGTGTGAAGTTTCTCT
TTTTCGGTGATAAACTGAGAAAGGTACATGCCATGAGAGAAACGTTTGATAGAAAAATCA
TTTACTTAGACAACGCAGCCACTTCTTGGCCTAAACCTGAAGCAGTGTATGAGGCTGTGG
ATCACGCCATGCGTTACAGCGGTAATGCCAGTAGAAGCGGTCACAGACTTGCTTTGGAGG
CTGACAGGCTTTTATACCAAACTAGGAAATTGTTGGCTTCATTTTTCAATGTGCAGGACC
CAGCACAGGTTGTGTTCACGAAGAACTGCACTGAAGCTCTGAATGTGGCACTAAAGGGAT
TGCTTAAAGTGGGAGACCATGTTATTACCACCAGTATGGAGCACAACTCTGTGTTAAGAC
CACTAAGTAGACTACAAAGGAGCGGCGTTGAGGTAACTGTACTGCAGGCAAATAAAGAAG
GTTATGTGACACCCAAGCAAATTGCCGAAGCAATCAGGGGCAATACAAAACTCATAGCAG
TAACCCACGCTTCAAATGTGGTTGGTACCATTATGCCCGTTGCTGATATTGGTAAAGTGG
CTCATGATCACGGTGTACTTTTCTTGGTGGATGCGGCACAGACAGCAGGCGTTTTGCCTA
TTGACATGGAACAGTGTTTCATAGATGTGCTGTGCGTTCCTGGTCATAAAAGCCTCATGG
GACCTTCAGGGACGGGCGCCTTGCTTGTTAGAGAAGGCATTGTGGTAGAACCTCTGATTG
AGGGAGGGACAGGAAGCCTTTCTGAATCCATTGAACAGCCGTCTTTCATGCCTGACAGGT
TGGAGAGTGGCACGCTAAATGTTGTTGGCATTGCTGGATTGAAAGCCGGCTTAGAGTTCA
TCATGGGGAAAGGTTTGTCCAACATACGCCAGCATGAGCAAAAGTTGACAAAGATGCTTT
TGGAAGGTTTAAGTGAACTGGATAACGTCACGGTTTACGGTCCCAAAGATGTTGAACGCA
TGGTTGGGGTAGTTTCCGCAGTTGTAAAGGGTGTAGATCCAGCCAGAGTAAGTGCCTTGT
TGGATCAAGAATACGGCATCGCTACAAGACCGGGGCTGCACTGTGCGCCACTGGCACATA
AAAGCATTGGTACTTTTGAGACGGGAACGGTGAGATTTTCAGTGGGATTCTTCAACACCC
TAGAGGACATCGAAGAGACTATTCGAGCCATGAAACACATTGTAAAGGAATATGGCTAAA
AAGGAGGGAGGAGTAAGAAACTATGGAAAACGATAACAACATCATAGTGGATGCTCGAGG
TAAAGCGTGCCCTACACCAGTCATAATGACTAAGAAGGCAGTGGAATCAGCTCCAGGTAA
GACTGTCACAGTCATCGTTGATAACGAAGTTGCCAAGGAGAACGTTTCAAAGTTTGCTGC
CAGTATTAGTTATGATGTGGCTGTAGAAAGTAGGGAAGGTCTGTACTATCTCACACTAAC
ACCTCCGGGTGGAGTAGCTCAGCCCGTAACGATGGAAAATCAGCCTGATGTAATGAAGTG
TGAGAGTACACTGGAAAGTCAAACGTATGTGGTAGTAGTTACTACTGATACGTTTGGTCA
AGGCGATTCAACGCTTGGCAAGCTTCTCATGAAGAATTACATTTATGCCCTTAAAGAGCT
TGATAACAAGCCAAGCTCTATCATATTTTTGAACAGGGGCGTATTTCTTACTACGGAAGG
TTCTGAGGTCATAAATGATCTAAAAGAACTGGAGAAGATTGGAGTGGAAATCATCTCCTG
CGGTACTTGCCTGGATTACTACAATCTAAAAGAGAAACTTCAGGTAGGCAGTGTGGGTAA
TATGTACACCATTGCAGAAAAGATGAGCAAAAGCCGGGCGGTGGTCTTATAAGACCAAAA
ATCTTGGTTGTTACTAATAACAAGAAGGTTTTGGAGACTTATCCAAATCAAGTGCAGTTT
ATTGAGGGTTCTGTTTTGGACGTGTTTCTTCAGTGTGAGCAGCTGCTAAAGGAGGGGTAC
GATTTAGTCACGCACCCTTTAAGCGGTAACCTACAAGTGAGCAAGACGCCGTTTAAATCG
GTTGTACTCGAAAGGTCTAATGAGAATGTACAACCAAAAAGTTTGGAGCTTATTAGGTTG
TGCATTGAGAAGGTCAAGGAAGGGCAGCCTATTAGCTACCCCGATGCTGTTCTTGAGGAT
TTTGCTTTTTTGGATTTGGAGCTTATAAAAGAGCCGCTGGAAGAGCTTCTTTAGGTGTGT
AGAGTTCGCCAGCGGCTTCTTCATTTAACCTTCTTTTGTCAAAGCAACTAACAGTCTACC
GATGTTCTGTGCTATGTCCACAAGCAAGCTGTAGGCATTCTCCATTGCCTCTTGTAGCGA
TACGGGCCCATTGGCTATGGAAAATGCAGCAATTACTCCTTGATTGAAGAGTTCCTGGTA
TCCCTCACCCAAAGCACCTGAGATAAGAAGTACTGGTTTTCCCATACGTTTACCCAACTT
TGCTACACCCGATGGCGCTTTGCCAAATTGAGCTGTTTGATAATCTGTTCTGCCTTCGCC
TGTTATGATGATGTCAGATTGAGCAGCTAACGTGTCCATGTGCGTAGCTTCCATGACAAC
GTCTATGCCTGGGCGCATTTGAGCATCTAAAAAGGTTTTAAAAGCAAAGCCTAAGCCACC
TGCAGCGCCAGCCCCTGGGTCATTTCTATGGTCTTCGCCCAAAACACTAGCTACAACATC
TGCAAGGTGAGAAAGGTTTCTGTCCAGCAGTTTAACCATGTCAGGGGTTGCCCCTTTTTG
TGGACCGTAAACAGCTGAGGCACCGTTTTCTCCGCACAGGGGATTATCCACATCACATGC
AACAATGAACTGAGCATTCTTAAGCCTCGAATCCATGCCTTTTAGGTCAATAGTTGCCAC
CTTGTCCAGGTTGCCTCCGCCACAAGGTACCTCTTTTCCAGCATCATCTAAAAACTTGAT
GCCAAGTGCCTGTAGCATGCCAACGCCTGCATCGTTGGTGGCACTTCCACCTATGCCCAC
AATGAACCTGCTGCATCCACGGTCAAGTGCGTTCATAATGAGCTGACCAGTGCCGTAAGT
GGTGGTCACTAAAGGGTTACGCTGGTGTGTTGGTACCAAGCTTAACCCAGAAGCTGCAGC
CATTTCAATTACAGCTGTGCCATCGGGTAAAATGCCGTAAAAGCTGTGCACGGGCTTGCC
CAATGGACCTGTAACGGTTAGTTCAATCAGCTGACCACCAAGGGCGCTAAGGAAGGCATC
AACCGTACCTTCGCCACCGTCAGCAATGGGTACTTTCACTACTTCAAAAACTCCTTGGCA
TGCTTTGAGCAAACCCTCTTCGATAGCTTGACAAACTTGTTTTGAAGAAAGGCTGCCTTT
GTAAGAATCTGGTGCTACCAATATTTTCATGTGGTGGTCACCTATTCTCTACGCAAACAA
TGCAAATAAGATAATGGTGGTTATGATAGTTGCTAATCCTTCCAGTAGTGTGCCCATGGT
CTGTGCTTTGTAGGCATCGGTCACCTTCATACCGCTAAATTGGCTTACCACCCAGAAGTA
GCTGTCATTTACGTGAGATACGGTCATAGCACCTGCACCTATTGCCATAACTGCTAATGC
CAGCTGCAAAGGTGTAGTAATACCCAACTGCGGCAGCATGGGAGCCATCATGCTGGAAGT
AGTAACCAAAGCCACCGTTGATGAACCCTGCGCCGTCTTTAGCAGGGCAGAGATCACGAA
CAAAAGTATGATGGCACCAATCCCTGCCACGTTTCCCGTGGCAAGTGTTTTTATGTAGTC
GGAAATAGGAGAGTTAGAGAGCACTGCACCTAAGGAACCACCTGCACCAGTTATGAGGAG
TATGTTAGCTGAGTCGAGAAGGCCTTTTCCCACCCATCCATTGAGTGTTTCTTCAGATAG
ATTTGGCAGTAAAAAGAATGACAGCAGTACGCCTACCATGAGTGCGTTTACTGGAGTACC
TAAGAACCCAATAAAAGCGCTGCCAAATCCTGTGTACTTTGTAAAGCTGACTACGGAGGA
CAAGGCGATAAGAACTATGGGTACTACGATGGGAGCAAAGGAAAGCCATACGTTGGGCAG
TTTTTTGTACTGTTTTTTGAGCTCGTCGTAGCTCATCTGGTTTTCCGTGCCTTCAATGAT
AATGTTTTTCCCTATGCGGTTTGCCCACCAAAGGCCTACCAAAGCAGCTGGAATAGCTAC
GATAAGTCCCACGATGATGACCAAACCAAGATCTGCACCGACGTTTCCGGCAGCGGCTAT
AGGTCCGGGTGTGGGAGGTACCAGGGTATGGGTTGCGTAAAGACCAGTGGACAGAGCAAC
AGCCATGGTAGCCAACGGTATCCCAGCCCTTTTTGCCAAAGCCTTGTTTAGTGGTGACAG
AATGACGAATCCTGAATCGCAAAACACGGGAATACTGGTGACGTAACCGATAATGCTCAT
GGCCAAAGCTGATCGTTTTTCTCCCACAATTCTAAGAATGGAGTCTGCCATGCGCAATGC
TGCACCGGATTTTTCAATAATGGTTCCGATAATGGTACCAAAGACAATGACCAATCCAAT
GTTAGTCATTAAATTACCAAAGCCACTAGCAATTACTGTGCCAATGTACTTGAAAGGCAT
ACCGGCTAAGAAAGCAAAACCATAGGCACTAAAAAGCAGCGCCAAAAACGGATGAAGTTT
CCATTTTGATGTGGAATAGACGATAAAAAGAATGACTAAAACCAAGAAAACCAATAACAG
TGGTCCATGAACCATGACCTGTTTCATCTCTGCTACTTGCTCGGGTGTCATTAGTCGTTC
CTCCTTTTTGTGTTGGCTAGTCTAACTTGATTATATACGGCTTTTCTGAATAAATTCACA
TGACCCTGATAAGTGCTCGGTTAGCGGTTCTTTTGAAGAACTATTGACTTTCTAAAAACG
ATCCTATATAATCAAAAGTAATCATAAATGGTCACGAATGACCAAAAATGAGCAGGTGAT
ATGGTGCTAGTGGGAGAGCGGAGGCAGAAAATTCTTGAGGTTGTAAGCAGCGGAAAGGCC
GTCACTGTGGAGGAACTAAGCAGGATTTTAGATGTTTCCCCTTCTACTGTGAGAAGAGAT
TTGAGGTTCTTGGAGTCCAAGGGCCTGCTTTACAGAACACACGGCGGCGCTATGCCTCCT
GTGTTATCAAGCTACGAGCCATCACTGGTTGAGAAGGAAAGCTCCATGGTGGAAGAAAAA
GAGGCCATAGGCAAGTACGCAGCTTCTCTTATAGAGGAAGGGGACACAGTGGTCATTGAT
GCTGGTACAACCACTATACACATAGTAAGAAGTTTGATGGTTAACAAAGCCAAAATAGTT
ACCAATTTTCTTAAAGCAGCGCTGGAAGTCCCGTACAAACCTGACATAGAGGTTCTGTTA
ACTGGTGGAAACCTAAGGTTCAGCACACAAGCACTTGTGGGTCCCGTAGCAGAAAACTTC
TTGCAGCACATAAGAGTTGATAAAGCCTTTATTGGAACTAATGGTGTTACCTTGGAAGGA
TTTTCTACTCCAAACGTGCTGGAGGCTGCCACTAAAAGAGCCATGGTCAAATGTGCAGAA
AAAGTCTTTGTGGTGTCGGACAGCACTAAGTTTGGAAAGGAATCCTTTGTCCGTTTTGCG
GACATCGACGAAGTGGACTGCATAATAACAGATTGGCATTTGGCTGATGAGGAGGTGAAA
AGCTACCGAGAAGCTGGTTTGGAGGTAATTAGAGTAAAAGAAGGGGGAACCATATGAACA
ATGGCGTGGCCACGGTAACCTTGAACCCTGCTATTGACCACACGATTTATGTAAATACGT
TTACACCCAATACTCTAAACAGAGCGGAAGCAGTTGAGTACCACATTGGCGGCAAAGGCA
TAAATGTCTCCAAAGTACTTTCCACATTGGGGCAACCCAGCGTAGCTTTGGGTTTCTTAG
GTAGGAATGCGCTGTATTTCGAAGAGGAACTAAAAGCAGCAAGTATTGAGACTGATTTTG
TGCAAGTCTCTGGCAGAACCAGAACCAACATAAAAGTCATCGATAAGAGTAACTTAGGCT
GTACGGAGATAAACGAGCCGGGACCATATATTGACACTGCTAGTTGGGAAAAGCTAGTAA
AGAAAGTTACTTCGTGGGCAGCGAAGTGCGAGTACGTAGTTATTGCAGGTAGTCTGCCAC
CAGGTGTGCCCCATGACAGCTACAAGTTTCTTATTCAAGAGGCAAAAAAACAAGGGGCAA
AAACAGTTCTGGATGCAGATGGAGAAGCCCTGAAGAGAGGTTTACAGGCTATGCCTTTCA
TGATTAAACCCAACATCCATGAGCTTGAGGGGTTGACTGGTAAGCAATTATCTGGAAGCA
AACAAGAATTGCTAAGTGTTTGCCGCGAACTACTTTTAGCTGGTATATCAGTGGTGGTTG
TGTCCATGGGAAGTGAAGGTAGCATTTACGCTTCTCAGGAAGGCATTTATAGGGTTTACC
CGCTCAATCTGGAGGTTAAAAACACCGTGGGTGCAGGAGATGCCATGGTAGCTGGTTTGA
TCCATGGTATGAGCAAAGGATTGCAGGCGGAGAAGTTGGCAGCTTTTGGGGCTGCCGTTT
CAGCCTGTCAAATTGTGGATGACTTTGGCAGACTGGAGGAGTTTTCGAAACAAATAAGAG
TGGAGAGGTGGGTGTGAAGGTGGACATTTCAGAGGTACTAAAACCAGAACTCATGAAGTT
CGACATGGAGGCGCGTGAAAAGAGGCAAGCCATTTTGGAACTTGCTCAGCTGATGTGGGA
ACACGGTTATGTTGAGGATTTGCAGGGTTTGGTTGATGCCACCATGGCAAGAGAGGCAGA
GTACTCCACGGGTATTGGTATGGGTGTGGGCATACCTCACGCCAAAAGCCCTCTGGTGAA
GCAGCCTGTAGTGGCTTTTGGTAAATCCAGCAAGGGCATCGAGTTTGACTCTTTCGATGG
GGAGCCGGTCTACCTTGTCTTTCTCATTGCCGTACCTGAGAAGTCTGATAAAGAGCATTT
GAACATTCTCAGCATGTTGTCCAGAGCGTTAATGCATGAGGAGGTGAGAGAAGCTCTGAT
GGGAGCTTCCACGCCAGAGGAGGTGGTCAATGCGTTTCAGATCAACGACGACTGAAAACA
AAGGCAGTAAATGTAAGAAAAATGAAAAAAGCTGTAAAGCAAAGGCAAATTAGTGGGAGG
TGCAAGAAACTATGAAGATGGTAGCTGTGACAGCTTGTCCAACTGGGATTGCCCATACGT
ACATGGCTGCAGAAAGTTTGGAAAAGGCTGCAAGGGAATTGGGTGTGGAAATAAAGGTTG
AAACAGAGGGTTCTGTGGGTGCGGAAAATGCCTTAACCCCAGAAGATATCGCCAGCGCTG
ATGTGGTCATCATTGCTGCTGCCACGCAAGTACCTAAAGACAGATTTGCTGGAAAACCCA
TTTTAGAAGTGCCCATTCAAGATGCCATAAAAAATGGAAAGGCTGTTATTGAACGTGCCA
TGAAATTGGAAAAGCCAGCGCAAATGGATTACGTCCAGCAAGTTCAAAAAACGAAAGAGG
AAAAATCAGAAGCCCGAACTGGTGTTTACAAACACCTCATGACGGGTGTGTCCTACATGC
TTCCCTTTGTGGTAGCTGGTGGCATACTGATAGCCTTGTCCTTCGCTTTTGGCATACATG
CTGCTGATGTGGAGGGTAGTTTGGCTTGGGCGCTTATGAAGATTGGTGGCGGTACTGCTT
TTGCATTAATGGTCCCAGTGCTAGCAGGTTACATTTCTTATTCCATAGCTGATAGGCCGG
GTCTGGCTCCTGGCATGATTGGCGGTATGCTTGCTACATCGCTAGGTGCTGGGTTCTTGG
GCGGAATCGTAGCTGGCTTTTTGGCAGGCTATATAACACAGTGGCTAAAGAGTGTGATAA
AACTTCCCAAGTCACTGCAAGGGTTAATGCCAGTGTTGGTGCTTCCACTACTTTCTACTG
CGGCAGTGGGGTTGCTCATGATTTACGTCATTGGAACACCGGTTGCCAGCCTCATGAACG
CACTAACGAGTTGGCTCACTGGCATGAGTGAAGCAAATGCCGTGGTCTTGGGCTTAATCC
TTGGGCTAATGATGGCTTTGGATATGGGAGGTCCCGTGAATAAGGCAGCTTACACCTTTG
CCGTGGGGCTGCTCGGTTCTCAGATCTATTCACCCATGGCTGCTGTGATGGCTGCTGGTA
TGACGCCGCCTCTAGCGTTGGCACTGGCCACTGTTTTGGCTAAGAACAAGTTCACGCGTG
AAGAAGTAGAGGCAGGTAAGGTGGCTTGGATATTGGGTGCGAGTTTCATAACCGAAGGCG
CTATTCCATTTGCCGCTGCGGATCCTTTGAGGGTTATCCCTTCCATAATGGTAGGCTCTG
CTGTTACAGGTGCTCTGTCCATGGCTTTTGGTTGTCAGCTTATGGCACCTCACGGAGGGG
TGTTTGTGTTCTTCATACCCGGTGTTATTACTAATTTGCCCATGTACATCGTTTCCATAT
TGGCTGGTACAGTTGTGTCAGCACTGCTCTTAGTGATGCTTAAACCCAGTGTGAGACCTG
TACAAGCAGCTGCTCAGTAACACTACGGCGCTCGTGTAACGCGAGTAGTTACATATTACA
AAGGAAAGGGCTGGTGCCAAATTAAGAGTGCCAGCCCTTTCTTAATTGAATGTATGCGTT
GACTCCTAAGAAAAGTGTTTTAGCATTGCATACGTTCAGCGTGAAAAAATGATAAAATAA
TTTTAAGTGAATCGCGACGAAAATAACAATAAATCTCATCTGCGAGGTGACAAAATGCCC
GATTTGTACGATTGCTTAATCATTGGTGCAGGACCAGCGGGTTTGTCGGCTGCTATTTAC
GCCGGAAGAGCAAGGCTTAGCACCATAGTTTTTGAAAAAAAGCAAGTGGGGGGTCAAGCT
GCACTTACTTGGGGTTTGGAGAACTATCCAGGTTCCGTAGAGGATCCCACAGGACCCAAG
ATTACCGCCAGAATGCGTGAGCAGGCTGAGTATTTTGGCGCTCTTATAAAACACGAAGAA
GTGAAGTCTGTGGATCTGAGCGGGAAAGTGAAGAAAGTAGTTACCAACAAGGGTACGTAT
GAAGGGAAAACAGTCATTTTGGCTCCAGGAGCTTCCCACATCAGGCTGGGCATTCCTGGC
GAAGAGAAGTTTACCGGCAAAGGTGTTTCCTACTGCGCCACTTGCGATGCCGATTTCTTC
ACCGATTTGGATGTTGTAGTCATCGGTGGAGGTGACTCTGGGTTGCAGGAGGGTTTGTAT
TTAACAAAGTACTGCAACAGCGTAACCATTGTGGAAATGCTCCCCGAGCTTAGGGCTTCA
AAAATACTTCAAGAACGAGCTGCGAACAACCCTAAGGTAAAAATTCTCACCCACACAGCT
GTGGAAAGCATTGAAGGAGAAGATCTCGTAGAAAAGGTTGTGCTTAAAGATACGCAGACC
GGCGAAAGAACGGAGCTACAGGTTCAGGGTGTGTTTGTGTTTGCTGGCATGAAGCCCGAC
ACGGAGCTTTTCAAGGGTTTGGTGGACATGGATGAAAAGGGCTACATAAAGACTGATGAG
TACATGCGTACCAATGTACCAGGTGTTTTTGCTGCTGGTGATTGTAGGGTTAAATGGCTC
AGACAGGTGGTAACAGCTGCTGCTGATGGTGCACAAGCCGCAGTGGCAGCAGAAAGATAC
GTGGACGAGAACTTCTCTGACTAAGGAGGTGACAAACATGGTTGAGGTAACAGCTCAAAA
TTTCGAACAGGAAGTAAAAAGTGAAACCGACAAATTGGTGTTGGTGGACTTTTGGAGTGA
GAAGTGCGAGAAGTGCATGGCTCTTATGCCCGAGGTAGAGGAACTGGAGAAGAAATACGC
AGATAAAGTGAAGTTTGCAAAGGTCGATGCTGCTAAAGACAGGCGCTTCTGCTGGAGTTT
AAAGGTGATGAGCTTGCCCACATTCCAGCTGTACAAAAATGGCGAAAAGGTGGACGAGAT
TACACAGGATGTAACCGTTGATAAAATCGAGGAAATGATTAACAAGTACTTGTAAGCGAA
GAAGGGGGTGACAGCGTGAAACTGGAACTCGGTAACATCTTCATCAAAGATGTGATTTTT
TCCAACGAAACCAAAGTGGTCGATGGTGTGCTCCATGTTAACAAGGAAGCCATTATTGAA
GCCCTCATGCAGGATCCTCGCTTAGCCAAGGTGGACATTGATTTGGCTAAACCTGGTGAG
GAGGTCAGGATCATCCCGGTAAAAGACGTTATTGAACCTCGTGTCAAAGTCAGTGGACCG
GGTGGTGTGTTCCCGGGGTTCATCAGTAAGGTTAGCACTGTTGGCAGTGGGCGCACTCAC
GTGCTGAAGAACACAGCCGTGGTTACTACTGGAACCATTGTGGGCTTCCAGGAAGGCATC
ATCGATATGTCGGGAGAAGGAGCCAAATACACTCCTTTTTCCAAGACGTTGAACATTGTT
GTGGTGTGCGAACCCGTGGAGGGGCTGCCAAAGCATGAGCACGAAGAAGTAGTGAGGCTG
GCAGGACTTAGAGCTGCAGCCCTGATCGGAGAAGCCGGGAGAAATGTGGAACCTGATGAA
GTTAAGGTTTATGAGACACTACCTTTGTTTGAAAGTGTAAAGAAGTATCCTGATCTGCCC
AGAGTAGGGTATGTATATCAATTGCAGAGCCAAGGCCTGCTCCATGATACATACGTGTAC
GGTGTGGATGCGAAGAGGATTCTTCCCACGTTTATGTATCCCACAGAGCCCATGGATGGT
GCCATTGTTAGTGGTAACTGTGTTTCTGCTTGTGACAAGAATCCAACGTATGTGCACCAG
AACAATCCCATCATTGAAGATTTGTATGAGCGCCACGGTAAGGACTACAACTTTGTTGGC
GTCATCATTACTAACGAAAACGTCACGTTAGCTGATAAGGAGCGTTCTTCTGACTACACA
GCAAAACTAGTGGAGTACTTGGGTCTGGATGCAGTAATCATTAATGAGGAAGGTTTTGGA
AATCCTGATACGGACCTCATCATGAACTGCAAGAAGATTTCCGAAAAAGGGATAAAGACG
GTGCTTGTCACCGACGAATACGCAGGCCGAGACGGGCAGTCGCAGTCTTTGGCCGACGTG
GACAAAACCGCTGATGCGGTGGTATCCGTGGGTAACGCAAACGAAATCGTTCACTTGCCA
CCTATGAAGAAAGTCATAGGCGATCCTAAGGCTGCCAATGTCATCGCGGGCGGTTTCGAA
GGAGCTCTGGCTCCTGACGGCAGCATAACAGTGGAGCTTCAAGCCATAACAGCCTCTACT
TCAGAAGTAGGATTTGGCACATTGGCAGCAAAAGGGTACTAGATCACAAATAAGGAGGGA
GTAAGCCCATGTTAGAAGGAAAGAAAGTCATCATTGTAGGCGAAAGGGACGGCGTTCCGG
GCCCCGCCATTGAAGAGTGCATTAAAACAGCAGGAGCAGAAGTAGTATTTTCTACTACAG
AATGCTCTGTTTGAACAGCCGCAGGCGCAATGGACCTTGAGGTTCAAGGTCGTATAAAAG
AAATAGCCGAGAAGTACGGACCTGAAAATGTTGTCGTGATCTTGGGCAACAGTGACCCAG
ATGGAGCATCCATTTTTGCTGAAACCGTTACCAACGGTGACCCCAGCTTTGCTGGTCCGC
TAGCTGGTGTTGCTTTGGGACTCCCCGTTTACCACATTATTGAACCGGAGATCAAACAGG
AAATAGATCCACAGGTTTATGAGGAGCAAGTAGGTATCGTAGAAATGGTTTTAGATGTGG
ACGCAATAACCAATGCGGTTAAGTCCATAAGGGAGCAGTACAGCAAATTCTAATGGAAAC
ACGTTGTGAACGTGGAGAAACTATTTCAGATGCTGTGCTGTTCATGAGGAGGTGATGGAA
TGTTAAAAGTAGTACATTACATAAACCAGTTCTTTGGGCAAATAGGTGGCGAAGACAAGG
CAGATACTCCACCTCTGGTTAAAGAAGGACCAGTAGGCCCAGGATTGGCTTTGCAGCAAG
CACTGGGCGATCAGGGAAAGGTAGTTGCTACCATCATATGCGGAGACTCTTATTTCAACG
AGCACGTGGACGAAGCCTTAGCAGAAGTCCTTCGTATGGTGGAACAGTATCAGCCTGACC
TGTTTGTGGCTGGTCCTGCATTCTTTGCTGGGCGCTACGGAATCGCATGTGCCACAGTGT
GTAAAGCTGTGCAGGAGAAGTTCGGCATTCCCGTGGTGACTGGAATGTATCCCGAGAACC
CCGGTGTGGATTTATGCAAGAAAGACGTTTACGTGGTAAAGACCGGTGATTCAGCTGCGC
AGATGAAAGATGCCATAACAAAGATGGTAAAGCTGGCTCTAAAAATGGTTAACAAAGAGG
AAATTGGGACTCCCGAGGAAGAGGGCTACATTCCCAGGGGCATTAGGAAGAACTATTTTG
CTCAGGAACGTGGTTCCAAGCGTGCAGTGGACATGCTTGTTAAGAAGCTTAAGGGAGAAC
CTTACACAACGGAACTGCCTATGCCGGAGTTCGATCGTGTACCACCAGCTCCTGCCGTGA
AGGACTTGAGTAAAGCACTAGTGGCTTTAGTAACTTCTGGTGGTATTGTGCCTAAAGGTA
ATCCTGACCACATTGAGTCTTCCAGTGCAAGTAAGTTTGGGAAGTATGACTTGGAAGGCA
TTCAGGCACTTAGTCCGGAAACTCACCAGACAGCTCACGGTGGGTACGACCCTGTGTATG
CCAACGAAGATCCCAACAGGGTATTGCCTGTGGATGTGATGAGAGAGCTGGAAAAGGAAG
GGAAGATCGGCAAACTTCACAGGTACTACTACGCCACAGTAGGCAACGGTACCCCGGTTG
CCAAGGCTCAGCAGTATGGTCAGGCCATTGCAAAGGAACTCAAAGATGCAGGAGTGCAGG
CTGTCATACTCACCTCAACCTGAGGGACTTGTACTCGTTGCGGTGCAACGATGGTAAAAG
AACTTGAGAGGGCAGGATTGCCCACGGTTCATATTTGTACCATTGTGCCAATTTCCAAGA
CCGTAGGAGCTAACAGAATAGTGCCTGCGGTGGCCATTCCTCACCCACTGGGGAACCCAG
AGTTGTCCAAAGAAGACGAAAAAGCCTTAAGAAGGAAGATTCTCGAAAAGGCTTTGGAAG
CGTTGCAGACAGATATTGATACCCAGACGGTTTTTGAGTGGCAGTAAGAAGATTAAAGGG
GCGGCTCACCTGTGGGAGAACCGCCCCTTCTTATTGATGTGTGCATGCGATAATTTCATA
CACATGAAGAGTGGTTGCATACGAGGAAAAAAGGAGAAAGGTTATTTTTTTGAGCACTTC
TAAAGAAAAAACACTGCAAGGAAGGGAGTTTGTGCGATGAAACCCGTAGTCAAGGGTACA
AGTTTTGTGCTGGTACACACACCAAACATTATGACTGAAGCAGGAACCACATTCACGTTG
GAGAAAGCGGAGAACAAGAACACCGAGTTTCTTCAAAGAGCCCCTGAGTTTGTACGAAGC
TACGAACAGTGTGTAGGTTACCCACCGAACCAAGTTTTCATTGGAAACATGAATCCTGAA
GAGCTTGAAAACATTCCTCAACCGTGGTACGAGCATTTGACAGAGGCAAAAAGATTTGGC
AAGTTCGGAGAAATCATGCCCGAAGATGAGTTCTATGGGCTCATGCAAATAGCTGACGTT
TTTGACTTGGTTTGGCTGGAGGAGTCCTTTGCGCAGCAGATTAAAGAAAAGCTCTCTAAA
CATCCCTTGCTGGACGAAAAAGACCTTAGTAAGCTCAAAGGAAAGCCCTTAGCTGAGATT
GAGAAACACATAGAAGACGAAGGGATTCCGCTAAAGCTGGATGGAAAAGTGGTAGGGTGT
GTAAGAAAGGCTCACGAAATGGATGAAACATTGGCAGCGCATGTCATGCTTGAGAACTTG
GCAACTAAGGCATCTGCGATTCTGGCTTTGAAACATCTGCTAAGGAATACGAACATGGAT
CCGGGTGCTATTGAATACATCATTGAGTGCTCTGAAGAAGCTTGCGGCGATATGAACCAG
AGAGGTGGAGGCAATTTTGCCAAAGCTATCGGTGAAATTGTGGGCACTGTGAATGCTACA
GGTTCCGATGTACGGGGTTTCTGTGCAGGCCCAGCTCATGCCATCCTTCATGCAGCATCC
ATGGTGGCCTCAGGGGTATTTAAAAACGTGGCAGTGGTTGCAGGAGGCGCCACAGCGAAA
CTGGGTATGAACGCTAAGGAACATGTAAAGAAGGGTGTTCCACTGCTGGAGGATGTTTTG
GGTGGATTTGCTGTGCTCATCTCAGAGAACGATGGTGTAAGCCCCGAGATACGTCTGGAC
AGCATTGGCGTCCATACTGTGGGTACGGGTTCGTCGCCACAGCAGGTCATGGGCGCATTA
ACGGTGAAACCATTGGAGAAGCTGGGACTGAATTTGCAGGATGTGGACAAGTACGCTCCT
GAAATGCAGAACCCGGAGGTCACAGAGCCAGCTGGCGCTGGCGACGTTCCAAAGTCCAAC
TACAAAATGATTGCAGCACTGGCTGTGAAACGCGGCGAAATTACTAAAGAAAACATGGAT
GATTTCATAAGAAAGCACGGCATGCCCGGGTTTGCACCTACTCAGGGCCACATTCCTTCT
GGTGTGCCTATCATGGGCTATGCTCGAGAAAAGATACTGGAAGGCAAGCTTTCTCGGGTC
ATGGTTATTGGGAAGGGGAGCTTGTTCCTTAGTCGCATGACAAACCAGTTCGATGGTGTT
TCCTTCCTCATTGAGAACAACAAGGGCAAAGAGGAAGAGAAGCTCGCTGAAGTGAAAGCA
GGTGAGGAGGAACAGCTACGTAAACTACTGGCAGATGTTCTCCGAGACGTGGCTAACCGT
CTCAGGAACGAAGAGGTGTAAAAGGACCATGGACAGAAACTTAATGGCCGACATTTTGGA
ACAGGTAGCCGATTTCTTGGAAAAAGGCGAATACAGAAAGAAAGTACGAGTGGGTATTAC
CACACTGGGCAGTGAGCACGGCACTGAGGAAATTATCCGCGGAGCTGAACTTGCTCAAAA
GCTCTATGACGATGTGGAAGTGGTACTCATCGGGGCAAAGGGTAACAGTTCTCTGCATTG
CTATGAAGCCGAGACGTTGGAAGGGTGCCACTGCCTCATGGAAGAGCTTCTGGACAAGCA
TGAAATTGATGCTTGCGTGACCATGCACTACAATTTCCCACTGGGTGTTTCCACAGTGGG
AAGGCTCATAACGCCAGCCAAAGGCAAAGAGATATTGCTGGCGACCACTACGGGTACTGC
AGCTGCGGATCGTGTGGAAGCCATGGTGAAGAACGCTGTTTATGGCAACATTGTGGCAAA
AGCTTTGGGGATAAAAGAACCCACTGTTGGCATATTGAATGTGGATGGCGCAAGGCAAGT
GGAAAGAGTACTTAATCAGCTTAAGGAAAGGGGCTATCCCATAAAGTTCGCTCAGTCACT
CAGGGAAGATGGCGGTGTGGTTATGCGTGGGAACGATTTGTTGGCTGCTTCCTGTGACGT
CATGGTTACAGACACGCTTACGGGCAATCTGCTGGTTAAGATATTGTCTGCGTTTACTAC
AGGTGGGGACTATGAATCCATCGGGTTTGGTTATGGCCCTGGCATTGGTGAAGGATATGA
TCGCATCATCATGATTTTATCCAGAGCTTCAGGTGCGCCTGTGGCCGCCAATGCCATAAA
GTTTGCAGCCGACCTGGTAAAAGGTAACCTTAAGGAGGTTGCGCGTGCGGAATTTGAAAT
GCTAAACCGCATAGGTTGGAAGGATCTACTTAGCAAAAAGGAAAAGGCACCTGCAGCGGA
GTTGCAAGAAGTAAAAATGCCTGATCCGAAGCCCGTAGCAGAGGAGATATCTGGTATTGA
CGTGTTGGAGCTGGAGGACATGGTTAAGCTCCTTTGGTCTCATGGGATCTACGCTGAGAG
CGGAATGGGCTGCACCGGTCCAGTAATCAGGGTTAGTGAAGAAGATTTGGAAGAAGCCAT
GAAACTTTTGCAGGAGGCAATGCAATAAGAAAGCTCTTTTTGAAAGATGCATATTTGATA
GGGAGGAGGTGCAGTACCGCGACATGGAAGAAGGTATCAGATTAACCCAGATGACGAAGG
CTTCTGGCTGAGGGGCAAAAATTGGCCCTCAGGCCCTGGCGCAGGTACTGCACCAGTTTG
AAAATGAAGAACAGCGGGAAGAGAATCTTTTAGTGGGTTTGGGAACCAATGAGGATGCTG
CAGTGTACCGAATACCTGAAGGCATGGCAGTCATACACACGTTGGACTTTTTTACGCCGG
TGGTGGATGATCCTTATGATTTTGGACAAATAGCTGCTGCTAATGCTCTTAGCGACATTT
ACGCCATGGGTGGTGAACCCATGTTTGCATTGAACGTGGTGTGCTGGCCCAGTTGCTACA
TGGACCTTTTGGAGCGAACACTGAAGGGTGGATGGGACAAAGTAAAGGAAGCTGGAGCTG
TGGTTACAGGCGGGCATTCCATTGATGACGATGAACCCAAGTACGGTCTTAGCGTAATAG
GTTACGTTAAGCCACATGCCATCGTAAGAAACAGTACAGCAAGAGTGGGCGATGTTTTGG
TTCTAACCAAACCATTGGGCACAGGGGTTATCAATACTGCCATTAAGGGTGATCTATGCC
CGCCGGAAGTGGCTGCTCGAGCAGTGCAGGTAATGAAAGCCTTGAACAAAGAAGCCTCTA
GGCTTATGGTGGAGCTTCAAACAAGCGCTTGCACCGACATAACAGGTTTTGGATTCCTTG
GCCATGCCTATGAAATGGCATCAGGCAGCGGAGTCACGCTGGTAATTCACAGGAATGCTG
TGCCAATCATTGAGGGCGCTGTGGAGCTGGCACAGATGGGTCTCATACCTGCTGGTACTT
ATAGAAACAAGGATTACCTAAAAGGAAAGGTGGCATTGAGTTGCCCCGAGGATGCCATGA
CTGATCTACTCTTCGACCCTCAAACGTCTGGTGGGTTACTCATCGCCATGGCAGAGGACA
AAGCGGCCACTTTTGTTTCCGAACTTAAGGAGAAATTTCATATTGAGGCCCACATCGTTG
GTCATGTCATAGCACGTGAAGATGTGGATATTAAAGTAATTTAGGGCTTACTAAGGGGCG
TTAACAGCGCTTTTGTGTTCTTCTTCTGTGTAATAATAAGAGTATATGGCGACAGAAAAA
GAGAACACTGACAGCCAAAACCTCTTTCGGTTACTTCCTTCAGTTGATGAGTTTTTGAAA
CTTCCACAAGTGGTCAAGTTTGCAGAAACGCGCAGTCACAGTTCCTTGGTGAACGCGGTG
CGCGTAGTGCTAGACAAGTGGCGTCAGGGCATCAGCGAAGGAAAGATACATTCTGTGGAT
ACAGACGCTTTGGTTGATGATCTACGTAAGCTTCTGCACGAGCTTGATTTGCGCAGCCTC
AGGCGAGTGGTGAACGGCACTGGTATTATCGTTCATACTAATCTCGGCAGATCTCTCTTG
CCTTCTTCACTAGAACAGCAGCTAAAAGAAGTTGCCTTTCACTACAATACGCTGGAGTAC
GATGTTGAGGAAGGCGAACGCGGTTCTCGGTATGTGCACGTAGAAGGTTTACTTAGGGAA
TTACTGGGAGTGGAAGGAGCCTTAGTTGTTAACAACAATGCTGCAGCAGTTTTGCTGGCG
CTCAATACTCTGGCAAAGGGTAAAGAGGTTATTGTTTCTCGAGGTGAACTCATTGAAATA
GGTGGGTCTTTTCGCATCCCCGATGTCATGACACAAAGTGGTGCCATTCTCAAAGAAGTG
GGCACAACTAACCGCACCCGTGTAGAAGACTACACTGGTGCCATTGGCGAAAACACGGGG
CTACTGTTTAAGGCCCATACCAGTAATTACCGCATCATTGGCTTTACACAGGAAGTGGAC
GTGGGAACGTTAGCTCGCATAGGTAAAAGTCATAATGTACCTACCATGATGGATTTAGGT
AGTGGTGTTATGGTGGACTTAGCGCTGCAGGGGATAGACCATGAGCCCACCGTCCAAGAA
GTAGTCAATGCAGGTGTGGACATCGTCACTTTTAGTGGTGACAAGCTACTAGGCGGGCCA
CAAGCCGGCATCATCGTGGGCAAAAAAGCCTTTATTGATGCCATGAAGAAGAATCCACTT
ACTCGTGCGTTAAGGGTGGATAAACTGTGCCTCACTATGCTAGAAGGTACGCTACGTATT
TACAGAGATGGTAATCCCATGGAAATGATTCCCACCCTACACATGATGGCCATGCCCATG
GAACAGCTTGAAGAAAGAGCAAATCGCTTAAATGACATGCTGAGTACTATTAAGGACGTT
AACTGCTGCGTAGTACAGGTAAATTCAGCTCCTGGTGGCGGTTCGTTACCAGGCCAGCAA
CTGCCTTCTTTCGGTGTGTCAGTGGAAGTCGGTTCCATGAGCGAAGTGGAGCTGGAACGT
AGACTGCGCCAGCGGGACATACCCATCATATCGCGCATAGTGGAGAACAAGGTTATCTTG
GATGTGCGCACACTGCTGGACGAAGATTTTCAGGTCATTTTTGATGCCCTTCAAGACATT
GTTTCCTGCGTATGAAAAATGTAATTATTGGTACAGCTGGTCACATCGACCACGGAAAAA
CCACACTCATAAAAGCTCTCACAGGTAAAGACACTGACAGGCTCAAAGAAGAAAAACTAC
GTGGTATGACCACGGACTTAGGCTTTGCCTATTTGGATCTACCTTCTGGTATAAGGGCTG
GAATTATCGATGTTCCAGGTCATGAGAAATTCATCAAGAACATGCTGGCGGGTGCCCACG
GTATCGACATTGTTATGATGGTTATAGCGGCTGATGAAGGTATCATGCCACAAACGGAAG
AACATCTGCAGATCATCTCTTTATTGGATGTAAAAAAGGGTATTGTTGTTCTCACAAAAT
GCGATTTAGTGGATGACGAGTGGCTAACATTAGTTGAGGAAGAAGTTAGAGAAGCGCTCA
AAGGAACTGTGCTGGAAAATGCACCTTTCGTGCCTGTTTCCTCCACTACTGGCAAGGGTT
TAGACAAACTTGTAGCAGAGCTGGATAACCTTGCTCAGTCCATTGAAGAGCGTAGCCATG
ATGGTATTTTCAGGATGCCCATTGACCGCGTGTTCACTGTGCAAGGTCACGGAACTGTGG
TTACTGGTACCATGATTTCTGGCACTCTGAAGGTGGGCGACGAGGTAGTTGTTTATCCCA
AGATGCTTAGCTCTCGGGTACGGTCCATACAAGTTTACGGAGAGCCCGTGGAAGCTGCTT
ATGCAGGTCAACGTACTGCTGTGAACTTGTCCAACGTAAAAGTGGAAGAGTTGGACCGTG
GTGATGTTATTGCCCCCAAGGGCGCATTGGTACCGTCTCGCGTTTTGGATGTCAAGCTCA
TCCTGCTGAACAATGTAAAACCACTTAAGAATAGGTCCCGGATAAGGTTCTATGTGGGTG
CCTCTGAGGTCATGGGCAGGGTTGTACTCCTAGACAGGGACGAACTCAGTGCTGGTGAAA
GCTGCTATGCCCAGATGCAGCTGGAGTCGTTTGTATGTGTGCTTTATGGTGATCGATTTG
TCCTTCGCAGCTACTCTCCCATGGAAACCATAGGAGGCGGTGTGGTCTTAGTTCCCAATG
CGCGCAAGCATAAGCGTTACAAAGACCAGATTATCGATGAACTTCAAAACATAGAACACA
AAGGCAAGACGTTCCAGGTAGAAAAAGCCATATACGAGAGTGGTGTGGCTTGGACACTAG
ATGAGCTTGCTAAGAAGTTTGGTGTGGTTGAGGAAGTCTTGGCTGCGTCGGAGAACTTAG
TCAAAGTACACTACGGGACTAGTGCATATGTGTACCACAAACAGCGCTATGAGAAGCTTA
AAGAGGAAGTGAGAAGGCTCCTTGAAGATTACCACAAACGGTTTCCTCTAAAGGATGGTA
TGCCCAAAGAGGAGCTTAAAGAAAAGGTGCTCAGGGAAGCCAAGAGCAAGCAGTTTGATG
TAATGCTTTGGCTCATGGAACAAGATGGGTTGATCCAAGCTAGGGAACAAGTAGTTTGGT
TGAAAGGCTTTACTGCCACGCTTTCTCCAAAGGACCAGCAGATAAGAGAACGCATCTTAA
AAGAGCTTTCAGTGTCACACTTCAAGCCTCTTAAGGAAGAAGAAATTCTGAAATCTACAT
CAGAGGCGCCAGTACTTCACTTCTTGGTCAAGACAGGAGATGTGGTCAAACTGCCCAGTG
GAGAATATCTCGCGGGAGCTGCAGTGGAAGAGGCAAAAGCGCTTTTGGTGGATTACTTAA
AAGAGCACGGGCAGATCACTCTTGGGGCCTTTAGGGATATGCTTGGCGTCAGCCGACGGG
ATGCATTAGCCCTACTTGAGTATTTTGACGCAGTTAGGGTAACAAAAAGGTCTGGAGATA
CCAGGGTTTTGGCTTAAAGTACGCGCTGTGGCTTAGAAAAGCCGTCGTCGGCATAAAAGT
AAACTCCTGAAAAGGAGAGATTGTATTCCCTAAGTAGCTGTAGAAGTTCTTCCTTCGTGA
TGTGCTGTACCTTGGCTGCTACCCCGCAGCTGGAGCTAATCTCTCTGGGCACGGGAATCA
GCTGGAATACTAAAGGGCCATTTCTTGCTTTGTCTTCGAAAGCCATAGCGTGGTGAACAG
AAGGAAAGGTTATTAAATAGTAGCCGCTAGTGCTATGTTGTTCCAAGTTATAAAAGACAC
CTCCTATATTTGTCCAGCCCTGTCTGCGTTTTTGGCCCTTGTCTATATAATTGTGCACCA
GCAAAGTGCTCAAGTAAATACTCCATCGTGTTCAAAAGTTTTGGTTTCCATTGTTTTTAC
TTTGCTTGAAAAGACGTTTTTGGGGTGATGTTACAATCAAAAGGAGGTGAAAAGTCCTTG
ATTAAGCTTGTACTCATTGACATTGATGGAACATTGGTCCGAGACGATAAAACGCTTCCA
GCTGAGAATGAGGAAGCCATAAAAGAGGCGCTGCAAAGCGGTGTACTTGTTACGCTTGTC
ACCGGCCGTAACTATGGTGCTGCTAAGGAGATTATTGACAAGTTACAGCTGGATGTGCCA
GTGGTGCTTCAAAACGGTGCCTTCATTTATAGACCCTACTCAGGTGAGGTTATCAGAAAG
GTGGGCCTGACCGGTGATGTGGCTAAGCGTGTAATTCATCTTTGCCGCCAAGAAGGTACT
TTCTACATACTGTACAGAGATTTTCTCATGCAGAAAGACATGCTCATTGACCAAGATTAT
GATGGTCCCTTCAGCATGTATCTAAAGAGAAATGCTGTTAGGTTAGACAGGGTAGAAGAT
GTTACAAGCTTCATCTCGGGCGAGGTAGCAGAAGTGGCTTTACTTGGGAACGAAGATAGA
ATTCTCCGGGTTCTGCGGCAGTTAGGCGACGGTGACAACTTTACTGTTATTAAATCCCTC
ACAAGGGAAGATGAAGCTTTCTACGAGATTTTCGGACCGAAGGTTGGAAAAGGTGAGGCT
TTAAACTACCTTTGTCAGCACTTTGGTGTGAGTCCTGAGGAGGTTATGTTTATAGGGGAT
GCTTATAATGACATCGATATAATGCCGCTGGTGGGTTTCCCTGTTGCCATGGGAAACGCC
GTAGAAGAGGTTAAGAAATTTGCTAAGGCAGTAACCAAGAGCAACAATGAAGGAGGAGTG
GCTTGGGCAATTAGGCACTTTGTGCTGTCGCCCAAGGGGGACTTCACTCGTTAATGCTTG
TTAAAGACCTTTCACGTCTATAATGGGTACAGGAATAGGAGGTGGATTACGTATCATGAG
CAAGAAAAGCATGTGGTCAATTAGTTTTTCCACGCCAGTTTTGGTGCTTATACCCGTTGC
CGTAGGTATTAACTATGTGGGGAAGTTGTTTGCACAACTTCTCAAGCTTCCATTGTGGCT
TGACTCTATTGGAACTGTAATTGCTAGTATGCTTTCTGGTCCGATTGTGGGTTCCATATC
TGGAGCAATCAACAACATCATTTATGGACTAACCATGGATCCAATTTCTTTCGTTTACGC
TCTTACAAGTGTTGCTATTGGTCTTACCGTGGGTATTATGGCTTACAAGGGACGTATTAA
TAATTTGTGGAGAGCTGTAGTAGTCGGCTTGGTGGTGGCGCTGGTGGCGGCCGTGGTTTC
CACTCCGCTAAACGTCATATTTTGGGGTGGACAAACGGGAAACGTGTGGGGAGATGCTCT
GTATGCCTATCTCATCGCACATGGTGTCCCTGTTTGGCTTTCCTCCTTCTTGGATGAGCT
AGTGGTGGATTTGCCTGATAAGGTGGCTACTGTAATCATCGCTTTTCTAATCTTTGCCAG
CTTGCCTAAGCGGTTGGTCCAGATGTATGAAGGAGAAGAGGCTTTGGAGAAGCTTGACTG
ATTTTTGATGTATCATGGCTCGTGTTTTAAGTTTATATGTTGAAACGAACACATTTGTGC
AGAGGCTTGATCCCATGGTCAAGCTTCTGTACATTCTCGTTGCAGTCTTAATATCCTTCG
TTATCCTGCCCTTTAGGTGGGTGGGTGCTGCTTTTATTGTGTTAAGTTGCTTGGCGCTTC
TATATGCCAGAGTGTTTGCAAGAGTAGTGCCACTTCTGGGCTTCAGTTTTCTCATACTTA
TTTCCATCGTTATCATTCAAGGCTTATTCATGCCTGGTAATAAGACGCCCGCTATTAACA
TTTTGGGGCTGACCTTTTACAAAGAAGGCCTGCTTTACGCCTTAACACTGTGCATAAGGG
TTTTAGATGTTTTACTTGCCTTCGCGTTATTGGTTCTTACTACCAGACCGTCTGATCTAA
TTCAGTCCCTGGTGAAGAGGGGTTTATCTCCGCGTTTTGGTTATGTGCTGAGTTCGGCAT
TGCAGGTTATACCCCAAATGATGTCGCAAGTAGGCAGTATCATGGATGCACAAAGATCCA
GGGGATTGGAAACAGAGGGCAACTTATGGACCCGCTTAAAAGCTTTCTTGCCTCTAATTG
GCCCAGTGGTAATGAGCTCTCTTCTGGAAACCAGAGAACGCGCCATGGCGCTGGAAGTTA
GGGGCTTTAGTGCCTCTGGCAAGAAAACGTTTCTTTACGAAAGAGAATCTTCCACTTTAG
ATAGAGTCCTGCAGTGGACTCTAATTGTTGTGCTCATTTTGTCCATTGCAGCGAGGTTTA
TGCTGGTATGAAAGCTGTTGTGGTGGAGAATCTTAAGTATCGCTATCCTTCCACGGAGCG
TCTGGCACTCAGCGGTGTGAGTTTTGAAGTGGAGCAAGGTGAGTTCATAGGCATAATCGG
CAAGAACCTTGCTGGGAAATCTACTTTGTGTGAAGCTTTGGTTGGATTAGTACCTCATTT
CTATAAAGGTGCCTACGGTGGTCGCGTGGTTGTGGATGGCGTGGAGGTACTCAGCAGTAG
TGTGAGCGAGCTGGCACGCCATATTGGTATAGTGTTTCAAAACCCTTTCACTCAGATCAC
AGCTGCAAAACTTACGGTGTATGAGGAAGTGGCTTTTGGTTTGGAGAACTTGGGTTTCCA
GCGCGAAGAGATGGTTAAGAGAATTGATTATGTGCTAAAACTGTTGGGTCTTTACGCGTA
TAAAGACAGAAATCCTTTTGAACTTTCAGGTGGCCAAATGCAGCGATTGGCCATAGCAAG
TATCATCGCCATGAAGCCCAGTATTATTGTTTTGGACGAGCCCACATCACAGCTGGACCC
TTTAGGCTCTGAGGAAGTTTTCAAAGCGGTGCAAAGTTTGAGCAAAGAAGGCATAACCAT
AATCATGGTTGAACAGAAAATGGAGAAGATTGCGCAGTATGCCGACAAGATCATTCTCCT
GCACGAGGGCCATTTAGTGGACTTTGGCGTACCAGAAGAGGTATTTTCGCGTCCGGACCT
TGAAAGTTATGGTGTGGAACCACCTGTGTTCACGTCTATTGCCAAAAAGTTGGGCATAAA
GGATAATAACACCGGTTTGTACCCGGTCACTTTGGAACAAATGCGGAGGCTAATGATTGG
TGAACCTCATAGAAGTTGACAATGTAAGCTTTGCTTACACAGAAGGAATACCTGTTCTAA
AGAATGTGACCTTTTCCTTGAATAATGGCAGTGTGGCTATTATTGGACAAAACGGATCTG
GCAAGACCACTTTGGTCAAGCTCCTAAAGGCACTCCTTAAACCGATTAGTGGCGACATTT
TTATCAATGGTATCAATACGAAGGAGACTACAGCTGCTAAATTGGCTAGAACTGTGGGGC
TGGTGTTCCAGAATCCTAATGACCAAATATTCAAGAACAAAGTTCTGGACGAAGTCATGT
TTGGTCCACTAAATATTGGTCAAAGCATGGAGGAAGCGAGGGAAAATGCCATCAAGGCTT
TGGAAACTGTCTCATTGGTAGATAAGAAAGAGGAAAACCCATACGACCTCAGTCTATCGG
AGAGAAAATTGGTGAGCATTGCATCCATATTGTCCATGGACACGGACATAGTCATTCTTG
ATGAGCCCACCATTGCACAAGATTACTTGGGTAAAGCAAAGATCAGGAGTATCGTTCACG
AGTTGGTGCAGAGGGGAAAACTTGTTATCACCATTACGCACGATATGGATTTTGTGGGCG
AGTGTTTCCAAAGAGTTATTGTGCTTAGTGAGGGGCAGCTTTTGCTGGATGGTCCCGCAC
GTGAAGTTTTCTCAAAAGAGGACGTACTAAGGAGTGCAAATTTAGAGCCTCCTTATGTGG
CGCAGCTGAGCAAAACAACGGGTTATCAAGGTGTTTTACTAAGCGTTGAAGAATTCGTGG
CTTATTACCGCAGTGCTATGGAGGACTGGGAACGAAGGTCGTAATGGCGAAACAAAAACG
CTTTGTCTTAAGTTTGTTGGTAATACTTGTGCAAACTGCTTGCTTAGTAGTTAGGGTCTT
GAAGCTTGACGGAGTATGATGTCCAAGAGATCAGCTTGGGACGTGTATCCTCAAAAACGG
TAAGCTTATCTAAGCCAACCAAGCTAAGCAATTGCTCAGCACGATCAAAGTTTCTACCGA
TGGCTTCCAGCTTATGGGCATCACTACCCACAGTAACCATGTAGCCACCTAAGTTTGTAT
ACTGCTGTAAAATCCATTGCATGATTTTGAAGTTCTCTGACTTATCTAAACGAGCTGTGT
TCAGTTCTAAGGCTTTTCTTCGTTCTATTAGTGTCCTCAATACTTTTTCTACCAAATCGG
CATTCTGTACGTAGTCTTGCAGTGTAAAAGCTGTGTACCGCGCTGGATAGTCCAAATGTG
CTAGGACTTGATACTGTTCCATGTGAGTCACGCAGAAAAGTGTTTCTTCAAGGTATGCTT
TTATAAACGAGACGCTATCCAGATATGGCAGTGGTTTCGCCACATTGATTTTGTTAAAGA
CGTGTATGGAGAGTAAAATCACGTCAAACTTATGAGGTGCAATAAGTGATTCTGTTTCCT
GAAGATTATCCTTGTTCACACCAGCTTCAAGCCCTTTTAGGATTTCCATAGTGGGGAAGT
TACGACCTGTGTATTCAATGTCAGCTAAGTACCTGTCCAAGTCTTTTACACCTTCATCAC
CAGATGGGTCGTGAAGGTCTAAGTGATCCGTTATGGCTATGTGAGTCAGATTTTTCGCAG
CACATTCTGAGAAAATGTGAGACAAAGGTTCCTGGCCATCTGGTGACCATAGGGAATGCA
GGTGCAAATCAGTGGAAATCATTTCACAGAGATTTCCTTTGTTACAGTTCTGACGTTGTA
CATGTTGTCACTAGCTGCCACCTGTATAACGTAGTTCCCCGGTTCCAGGTGAGCAGAAAC
TGTCACAGGTCCATCGTACTTTTTATCTTCAGGCGTAGTATAGAGATTGTTTTCAAGGTA
AGTTCCATTTGGCTGCGGTATCAATGCAGAAACAGTTATCTTGGTGGGTTTAGAGTAGGG
TCCGTCAGTGGCAGTTACCGTGAAAGAGAATGTTGGTGTTACCACTGAAGGTAAGTCGAA
TGTTACCTGAGGCGGTGCATTAAGTACGATTTCAGTAGTGCCACCAGACTCCTCTAATAC
TCCAAAGAATGTGGCTACCTTGGCTGCAGCCGTTGCTACTAGCAGTGTGTCTTTGAGCTG
TCCACCATTTTCCAATGCACATGCACTAAAATCGACGCTGGTTCTTATGTTAGACATGGA
CATGGTGACGGGTGTCCACTGTTCTCCTGTTGAGGTTTGGGTTTCGCTGCTCAGGGTGTA
CTTTACCCCCAGCTCTGAAGGTAAACCGCCTTGAAAAAGTATCCAGCTGCGAGTATTGTC
TCTTTGAACGGCGTAGCTCATGTCCACACATTTGTTTTCATCCTCCACGTTTATATAGTT
TCTTTCTTCATCTTCTGCTGGTTCCACATCGTTTAGTATTTTCAGGTTCAAAGCGTAATT
GGCTGGTAAGCGATCTTCTGAAGCAAAGAGTAAAGGTATGAGGTGTGCATATGATATGAA
GAACAGCGCAGCTATTACCAACACTACGATGGCAATGCGCGCCCATAGTTGCAGTCCTTT
TTGTTGCTTAGATTTGTTTTTCTTGCTTTGTTGCTGTTGTTTTTTCGGTTTCTTCGAGCT
CATAGCACTTAAACTATTATACCAGAGCACCAACCAGCCAAGCCAAGAAAATCTGGATAA
GTAAAGCCGGGAGATAATTTCCCACCTTTATCTCCTTAATGCCCAACATTCTTAACCCTA
TCATGGCAATCAAAAGGTTGCCAACAGCAGAAAAATCGTTTACATACATGGGCAACTGCA
AAAAGGACAATTGCGCACTGAACAGTGCAATGGCTCCTTGCACAATCAACACTGCGAGAG
CGCTTAGAAATACACCTATCCCGTAGGCGGCTGATAGAGCGGCAGCGGAAAAACCATCCA
TCACCGATTTTAAAAACAGAATGCTGTAATCTTTCATAAGTCCAGCATTGATACTGCCGA
TTATGGTCATTGGACCTACCACAAAGAGCGTAGTAGCATAGACAAAGCCTTCAGTGATCT
GCTGTCCTTGAAACCTTTGTTGCAGCGACTGCGTAAGGCGACCCAAATGCCCTTCAATGT
CCATGACTGCACCAATTAGACCACCCACCAATAGGGAGATGAGTACAATGGCTGGACTGT
TCATGTCTTTTATGCCGTATATCCCCAGTGCAAGCACTAAGACACCCACAGATTCTGTTA
TGACGTGCCGATATGTCTGCAGCGGCTTTATGAAAACCAGGCCTGCAAAAGCACCAGCCA
AAACAGCGAGTGTGTTCACATAGACGCCTAGCATAGTAGTTAAACAATATTCTAACAGCA
TAACAGCATCTGAAATGGAAGAATTTCACAGCCGGAGTTAGAATGTTTCTAGATAGTATG
GGAGGTGAGTAGTGTATGGCCATTTGGAAATGCAGCGTTTGCGGCTACGAAAAAGAAGGC
AAGTGCAAACCGAAAAAATGCCCAGAATGCGGCAGTACTGGTACTTTTGAGAAAAAGGAG
GGCTAGAGCTTTTCTAAGAACTCTTTAGTAGCTTCTTGGTACAGCTCTTGGTCAAAAACT
CCTAACTCGGCTTTCAATACGGCTTCAATATCATGTACACCCATAGATTTGCTGAGGATG
ATGGTTTCTGCTAGTAGAATGTCAAGATTGTTTTGTTTTTCTTTGTAAGTACGAGCTTTC
AAAAAGTTGGATATTTGCCGATTCTGCAGTGGCATAACGGGCTTGAATGGAGAGGCAGCT
TGGCTGGGACGCCAGCTGGTTTCAAAATCAGTATTTAGCCTGCTGTTGAGAAAATAAGCC
AATATTTCAGCGCCAGAGGGGTTCTTAGCCAGTTCGGTACCATAAATGTGGTGAGCCCAA
CCTTTGACAATATTTTCCTCAGGTTTGTCCAATGCGTTTATGGTCATAACGACAGCATCT
GTTATCATTTCGAACACGTTCCAGTCGGTTTTATCTAAGTAATCGCTGGAGGAATGGTAA
TAGCGGTCGGGCCATGTAATGGGCATGATACCAGGTATGCCCTTTAAAGTGAAGGGTGCA
TGGTCAGATCCCAGTCCATATCCCTGCTCAGCCACCTTCAGCATATTGGATGGGTGATTG
GCAAGTTGTTGCAGGTAAAACCACATGTAAGCGTCAGACGGGTGAAGCAAAGGCCATGGA
TTGTGGTTCAAGTTTATGGCACTGTTACTAAGGAGCTGTGATGCACCAATCATGTCTAAG
TTTATATTCGCTTCCATGGGCAAGGTAGCATCCTTTTCTAACCACTGCACTGTGCCGTAG
TGTTCGGGAACCCATAGGAAGATAACTCCGAAGTTTCTTGGCGGGTTCTTAACGAGTCTT
TCCGCTACTCGGATCAAGCCAGCACTACCTGAGGCATTGTCATCGGAGCCCGGACCCACA
TGGCAGTAGTGAGCAGTTAGCACAATATTTGCTTTCTCAGAGGGATTCAGTCTGGCTTCA
ACTACGGGCATCTTTTCTACTTTAAAAGAGCTCTTTACTTCCAAGTGTGCTTCCACATTG
TTTTGGCTGTTTAGTAGCCTTTTTAGCTTCCTTGAAATACTGGGTTTTACTTGTACCATG
GGAATCATTTTTAGTTCCCTTAAGTGACTCTCATTTAGAAACAAACCCCTGTAGGTGTAA
GCATCTATATCGCGTTCTTGGTACCATATAACGCCCAATGCGCCTTTTTCTGATGCTTTG
TACAAAGCCACTAGCGGTTCCTCATCAGTGAGTACTATCTTTCCGGTGGTATTTGACCAA
TCTGGCAAAGGAATTACCAAAGAGCCCTCAGCTGTTCCACCAGGTGAGTAAGGCACTACA
GCCAGTGTATGTTCCTGAGTGGAACAAAGCAGCTCCTTATGGGGACTTACCAGTTCACAG
TATCCATCGGTTAGTTCCCAGCCCAGAGGCATGGTCAATCCCATAATGGTTTCTTTCCCG
TCGTATTGGTAAGTACGTGCGACTACATCTAGCTCTAAATTAGAAGCTTCTTGTGAAATG
ATTTCTGCAGCCTCAATTAGCCCAGCAGTTCCTTGTAAACGATCCATTGAAGACAAAAGC
CCCCAAACCTTTTTTGCGGGATCCATTCACGCATCACCTCAAGAACAGTTTATCTCACTT
ATTGCATAATATAATGAAATTGTGAGGCCGTTAGTTGCCAAAGTTATTCGAGATCCTCTT
TACGGTGACATAAGGTTGAACTTCTTAGAAGCTGCCATTATGGATCATGTGGCTTTCCAA
AGGCTGAGAAGGATAACACAACTGGCTGGAGCCCCTTTTGTGTACCCAGCTGCTGTCCAT
ACACGTTTTTCACATTCTTTAGGAACCATGAACGTGGCAAAGCTTTACGCTGATGCGCTG
GAGCTAAGTCCAGAGGATTATTTGATTACAGCGCTATGTGCCCTTTTGCATGATGTTGGT
CATGGTCCCTTTAGTCACTGTTTTGAAGATGCAGCTTCTAGCTGGTTAGGTATGAACCAT
GAGCAGCTTGGCATGAGCATAATGCAGCTAATTGGTAGTACCCTGCTTGATCAGTGTTCT
GCCAAGCTTTTGCAGGGCTTGGAGAGGGAATCGCACATTTATGGATTTGATAATGCGAGG
GATTATGTGCAATGGGCTTTTGAGGAAACCATTTCAGCTGTAAAGAACGAAGACTACAGA
GCTCACATTGTTGATGGTCCCATGGGTGCCGACAGGTTGGACTTTATAACTCGAGATGCG
TACTTTACTGGTGTTAGTGCGTTTAACACAGTGGATATTTTCAGGCTCACAGGTAATGCG
CTTCTAATGGATGGTCAGCTGGTGTACAGGGCAAAAGTTGTGGACAATATCTATGGTCTG
ACACTGGGGCGTTTTCTCATGTACAAGAATGTGTATTACCACAAAACCAGCAGGGCTGCT
GAGCTTATGATGCAACTCATGATCACGGAAGCCATTGAGGAAGGGCTTCTAGATGGCTAT
CGAAGTGTGAAAGAGTTTAGCAACCTAGATGAGCCTACCCTCTTGGGTTTAGTGAAGATA
AAAGGCGGTAAGAGCGCGCAGATTTATGACCAGCTTCTCCGAAGAAAGTTGTGGAAGGTG
GTGGAAGAAAGAATTGTAAAGGCTGAGCAGCAGAGCCAGATTTTAGAAGAGCTTTATTTG
TTGCATGCACCTTGCCATATTGACGTACCTGAGAAACTTAGCCTTATTAGTCCCATGGAT
CGTGGCGAGGTGCTCATCTTGGATGAAAAAGGTGTGGTCATGCCACTTTCACACTACGAA
GAAAAGACTGGTTATTCGTTGCTTCAACAGGAAATGAACGTTTTTGTTAGAGTTTACAAG
GAGGTGTAAAACACATATGAAAGATTTAGAGGAGTTAGTAAAGAGTTACGAGCAAGAGAT
GGTGGAAACGCTGTCCAAGTTAGTCAGTATTAAAGCTGTGAATGTGCGTTCTGGTGAAGG
GCAGAGCGAATGGGACAGAGTGAAGTTCTTGGAACCCATCCTGAAAGAAATGGGCTTGGA
TACGAAGGTAGTTGTAGCTCCTGATCCGTTGGTGCCTGAAGGAAGACCCAACCTGCTAGC
TGTGCTGCCCGGCAAGGACACGTCTAGAACCCTTTGGTTCATAGGGCACTTGGATACTGT
GCCAGCAGGTGATCCTAGCTTATGGAGTCATGATCCGTTTGAAGCTCACGTGGAAGATGG
AAAGATCTATGGGCGTGGAGCTGAAGATAACGGTCAAGCAGTGATTACCAGCTTGTTCGC
AGTGAAAGCCTTGATTGAAGCCGGTATAAAACCCAATGTGAATATTGGACTAGCTTTTGT
GGCAGATGAAGAAACCGGCTCAGAGTACGGTATCATTTACCTTATTCAGCAAGGTATTTT
TAAGTCTACTGACATGGCCGTAGTCCCAGACTCAGGGGACAGTGAGGGTTCTTTTATCGA
AGTAGCCGAAAAATCCATGATGTGGCTGAAATTCAAGGTCATGGGAAAGCAGACCCACGC
GTCCATGCCTGGAAGTGGCATAAACGCTCACAAGATTGGTATGATGTTTGCTTTGTCAGT
GGATGAAGCTCTACATGACAATTTCAGTGACAGAGACGAACTGTTTGAGCCACCATTTAG
CACCTTTGAAATCACAAAGAAAGAAGCGAACGTGGAGAACATCAACACCATACCGGGAAG
CGATGTTTTCTACATGGACATGCGAATTCTGCCTGATGAGAATTTGGATGACATACTAAG
AATCATTGATGAAATAAGAACATACTTCGAGTACGAATACAAGGTGCGTATACAGTTGGA
GATTATACAGCGGAGCGATGCTCCGGCTCCCACTGATCCAGAGCACCCCTTGGTAAAGAC
TCTTGCCAGCGTTATCAAGGAAACGCGAGGCATTGAACCGAAAGTTGGCGGTATTGGTGG
CGGTACCTGCGCGGCGCCTTTACGCAGAGTTGGTATACCTTCAGTGGTTTGGGCCACCAT
TGATGAGCTGGCACATCAACCTGATGAATACGCAAAAATAGAAAATTTAACAAAAGATGC
ACTGGTTTTTGCAAAACTCATGAGTAGAATGGAATAAGGATAGGTCTTTTCGTGTATGAC
GAAAGGAGGTTGATTCAATTGCCATATGCAAAAACCAAAGACATTCTCAGCAAAGCTCAC
AACGAAGGTTACGGTGTGGGCGCTTTTAACGTTAACGATTTGGAGTTCATACAAGCCATT
GTAAAAGCTGCGGTTATGGAGAATTCACCAGCCATCATTGAGGCTTCCGAAGGAGCTTTA
AAGTATGCTGGTGATGGCGATGTGGAAAAGGGAGCTTTCATCTTAGCTGACATGGTACGT
CGTTACGCCGATGCTGTTTCTGTGCCCATTTCCCTTCATTTAGACCACGGCCACGATCTT
AAACACATCATGGCGGCTATAAAGGCAGGATTTACTTCTGTCATGATTGATGCTTCCGAC
AAGCCTTTGGAGGAAAACATCAGAATTACTCGCCAAATTGTGGAAGTGGCACATGCTGCT
GGTGTGGCTGTGGAGGCCGAGCTCGGACGATTAATGGGCATTGAAGACAACGTTGCCAGT
GCCGAGAGCGTTTTGGTGGATCCAGATGAAGCTAAGAGGTTTGTTACTGAAACTCAAGTA
GATTTCTTAGCTCCGGCGGTAGGGACAAGCCATGGCGCTTTCAAGTTCAAAGGCGAAGCA
AAGATTGATTATGAAAGGATTTCCAAGGTAAAGGAACTAACCCAACTACCACTCGTACTT
CATGGAGCAAGTGGTGTGCCTGCCCAGTGGGTTGAACTTGCTGAAAAATACGGTGCTGAC
CTGTCAGGTGCTAAGGGTGTTCCTGATGAAGTGCTTCAGGAAGCCGTTAAGAGAGGTATT
AACAAAGTCAACACCGATACGGACCTCAGGATTGCTTTCTTGGCTGGTTTAAGGAAGCAT
TTGGCTGAAAATCCAAAAGAGTTCGACCCCAGGAAATACTTCGGAGAAGCTAAAGATTTT
GTTACTGAAGTAGTAAGAGACAGAATGAAAATGCTTGGTTCTTCGGGAAAAGCTTAAAAA
GAACGTCAAAACAACAAAAAAAGGGGCTCCCCGTATGGGGAGCCCCTAATCAATTTCCTA
AGCCTTTAGGGAAGCTATGGTGTTACTGATTTCCACCAAGTGCAGCAAAACCTGCGATGG
CCATTAGGATACCAACAATGATGTTGTTCCACATGTAACCTGCACCCTGTGTTAAGAAGA
ATGCCGCTATTATTGCCCAAATTCCCATTAATACGCCAAGCCATTTTTGCCATGATTTCT
CAGCTGGGAACATGTAAGCGCAAATTGCTACTATGATACCGACGATAATTCCATTCCACA
TTGCTGCAGATGCTGCCTTAAAGATCCAAGGAGATAGCAAATACCAAATACCAAGTAAAC
CGACTAACCATTGCATGTTTCAACACCTCCTTAGGCAACACATGGTTCTCTCATTGCCCA
CATGTTTTATACCCATGTGCACCCATTCTTATGCGCCATAGTTCAGAAGGTTTTGCAAGG
TTATGCTGCTATGGATTTTATTATGTCTTTAACGGGCAGGATCTCTTTTATTAATCCGGC
GCTTTGCCCCATCATGAAAGCACCGTTTTCTAAGTCACCTTCAACCGCTCTGATAAGAGC
TCCCAGCATGAGGTTGGAAAACGTTTCTTCATCACCGTTGTATTCTGCCTCAATAAGCTT
TTGTGCTAACTGGTTCCTCCATATGCGCACAGCGTGTTTGAACCGTCTGCCCACTTCCAC
AGTGGACCGTTCGTTAGCTTTTAGCACCACGTCCTTGTATGCAGAACTAATAGGTGCCTC
TTCAGAGGCTACAAAACGCGTACCCATTTGAACGCCTGCTGCGCCCATGGCTCTCATGGC
GCGGTAACTATCTTTATCTACTATGCCGCCTGCGGCTATGACAGGAATGTTCGTAACTGA
CTTAAGAACTGCGTTTACCAGTACGATGGTAGTCACATCGCCAATGTGCCCACCCGATTC
TTTACCTTCGGCAATTACTCCGTCAGCACCAGCTTTCTCCAACAAAAGTGCTTGGTTTGC
AGAACCAACCAAAGGCAATATTTTGATGCCTTTTTCTTTGAGGGTTTTCATGAAACTGGA
AGGATTCCCTGCTCCCGTAGTAATCACTGGAGGCTTTTCTTCCAGCACGACCTTTATTTG
GTCTTGCCAGAACTCGCTTTGAAGCATCAGATTCACGCCAAAAGGTTTAGATGTGTTTCT
TCTGACTTCGCGAATTTGATCCCTGAGTTCTTCAGGTGTCATAGCAGCGCCGCCTAGTAC
TCCTAAGCCGCCAGCTTCACTCACTGCTGCCACCAGTGGTGCTTTTGCAACGCGTGCCAT
GCCACCTTGTATGATGGGATATTCAATACTAAGTAGTTCTTCTAAAGAGATCATTATTCC
ACCGCCACCTTAAAAACTATTTTCGCTTCACTAACCAGCGTATCCCCTTTGAAAATTTGT
CCGCTTCCAAAATAGAAGCCCGCTTTTTCGTTTTCCAGCTTCGCCTTTATGGTAATGTTG
TCACCTGGGAAAATGGGCTGCATGAATTTAGCCTGCTCAATCCGTGCCAGTAGTGGTAGT
CCAGGTGTTTTAACCAATAGCCCCAGCGTCTGAGCCATGGCTTCAACGTGCAGTACACCT
GGAAAGATAGGATAACCGGGGAAATGACCCTGAAAAAAGGGTAAATTAGGGTCCACATAA
TACTGCGCTTCACACATATTCCCTTCCGCCTTAAAGCTGTCAACAAACAAGAATGGCCAG
CGGTGGGGAAGGGGTATCACTTTTTCCTCCAAAGCAAGGCACCTCCTGCTGCTAGTAGTA
CGCCCACACCCAAACCAACACCGCCAACTATCCACGGTGTTAAGGAAGATGTCTTACCTC
TGGTTAACTGTGCTACTTTCTTCTCTGGCTTGTGGGTGTAGCTAACCAAACTTCGAAGTT
CGGCAAACAGCTCTTCCCATTTCTCAGCCTCTTCATAGCAACTATTGCAATTTTGCAGGT
GCTCAGAGACCTCATTCATTTGATTTCTCGTCAGCTCGCCCTTTACGTAGGCTGGTATTA
GTTCCACTACTTCTTTGCATTCCACCGTTCTCACCTCCTTCTAATCTCTTTCTTAAGGCT
TTCCGAGCCCTATGGAGTTGCACCCGCACGTTTTCCTCTGATATGTCCAACATTCTTGCG
ATCTCTTTCATGGGGAAGTTATAGATGTCACGTAGAACTATGAGTGTGCGTTGATTTTCT
GGTAAGTCCATGACAGCCATTTCTAACATGAGATGCATGTCCTCTGCTGTATGAGCACTG
GGCTCGACATAAATGATTTTTCGCTTTTTTCTAAGAAGTTGAAGAGCAGTGTTTGCTGTT
ACGCGGTAAAGCCACGTGCTCAAGCTGGATTCGTTTCTGAAGGACTTTATCTTGGACCAC
AAGATCCACGCTACTTCTTGGGTCACATCCTCAGCGTCCTCTCGGTTTCCCAGCAGTCTG
TATGCTAACGTGTAAATATCGCGCTCAAAACGACTAAAGAGTTCCTGAAAAGCTTTTGGA
TCACCACGTTTTACTTTTTCAATGAGCACATGTTCAACCTTCATAGCGCCTCAGCACCAA
TACGGAGTTATGACCACCGAAACCCAATGACTCCTTTAGAGCATAGTTGATAGTTCTTTT
CTCGCCTTTGTTTGGCACATAGTAAAGGTCACACTCTTCGGCAGGCTCCTGGAAGTTTAT
CGTGGGTGGCACCATTTGTTCTTGCAAAGCCAACACAGTTGCTACCGTTTCCACGGCGCC
TGATGCCCCCAGCAAATGTCCTATCATGGATTTTACGGAGCTCACAGGTATTTCATAAGC
ATGATCTCCTAAAGCTTGCTTTATTGCTTTGGTTTCAATAACGTCGTTTAATGGAGTAGA
CGTTCCATGAGCACATACGTAGTCAATTTGTGCTGGTGTTATGCCTGCTCTCTTTAATGC
TTTTTCTATGGCTATTGCTTGAGGCTCAGCAGAAGGGTCTGGAGCTGTCACGTGATAAGC
ATCGCAGGTGGCAGCATAGGCTACTACTTCGGCTAATGGTTTAGCGCCACGTTTTAGTGC
ATGTTCCAAGCTTTCCAAAACCAAAGCACCAGCGCCTTCTCCCATAACAAATCCGGAATG
CCTTTTATCAAATGGTCGTGATGCAGTGGGTTCATTCAACGGTGATAGAGCTTTCATATT
GTGGAAACTAGTGATACCCAAGGGAGTAATGCTGGCTTCAGAGCCTCCAACTAGTACTGC
GTTTAGGTCTTCTTCTTGTTGCAGTAAGGTGTATCCTTGTCCGATGGCATCTAAGGAAGC
TGCGCATGCTGTAGTGGGAGCGAACGTGGGGCCATGAAAACCGTGTTCTATGGCAATGTT
TGCAGCTGCTATGTTAATGATGGAAGCTGGAACAGTGAAAGGCGAAACTGTTCTTTGTCC
CTTTGTGTACAGGTTCACTATTTGGCTTTCCAAGTACTCCAGACCACCCATGCCAGATGC
GAAAACCACTCCCACCGTGTATGGATCTACATCCTTTAACTGAGCAGCCTCTATTGCCTC
TCGAGCTGCCACCAGGGCAAACTGAGTGAAGCGATCCAATCTTTTGACATCTTTCTTATC
AAAGTACTGCAGGGGATCAAAATCCACTTCCCCTGCATATTTCACCGGCAGATCACTGTA
TCTGGTTATGGGTTTTATGCCGTTTCGTCCTGCAAAAATACCTTCTTTGAACGTTTGCAG
GCCTACGCCGAAGGGTGTTACCACACCTACTCCGGTGATTACGATTCTTTTCATGCATTA
CCACCTAGCACCCGGAGCAGATCGCCCACGGTCTTGATTTCAGATAGCTTTTCTTCGGGA
ATTGTATAGCCCTTCTGTTCCAAAGAAAGAGTTAGATCCACCAAACCCAAGGAATCCACA
CCCAAGCTTTCAAAACTGGTCTCCTCAGTCAAGCCCTCTGTTGGGTAACCATTTTCTTCC
AATAAGCTCTTTACCATTTCCATCATGTTTTTTCAAACCTCCTTGTTTTTCTTTTTAGTT
TTTATCTCGATAGTATTAACGCACTTGAATCACGCAGTAAAAAAGCCTCCGTCTACGTAA
ATGACTTGCCCAGTCATGAAGGAAGACAGAGGTGAGAGCAAGAAACAGATGACATTTGCC
ACCTCTTCAGGTTCAGCCAATCGCTTTAGCAGTGTGTGCTGAGTAAAGCCATCGACGACC
ATTTGAGGCAACTCTGTTGTCATTTTGGTGTTAACTAAACCTGGCGCTATGGCGTTGACC
CTGATACCCTTTCTTGCCCATTCTTTTGCCAGTGTTTTCATCAGGGCTTCCAAACCTGCC
TTAGAAGAACTGTAGGCTGCTTGTCCAATATTTCCCCACTGAGCTACTATGGAACTCAAG
AATACCACACTGCTGTTTGGCTTTAAGGCCATGTAAAAATGTTTGGCTGTTAGGAATGCA
CCGGTCAGGTTCGTTTCTATGACTCGTTGCCAATCAGCCAATGTGAGGAGTCCTACTGGT
TTGTCCACCGTTATGCCTGCAGTATATACCAATCCATCCAATATCTTGGACCACGATCCA
TACTGCTTAAAAGATTCTTCGTCAGTGACATCCAAATAATGTTGGCTTTTTCTACTAAGC
AGTATGGCTTTGGCACCTTCTTGTTCTAGAGCTTGAGCTGTGGCTTTTCCGATATCGCCA
CTTCCTACAATGGCAAACGTTTTTTCACAGAGTTGCCAGTTCATGAACTAATACCACCTT
CTGACCGGTGAGTTTGGCCAGCAATGGTTCCAAGTTGATTTCCACAAGTATGTCAAAGTT
CCTGCTTTCTAAGAAGGCAACAGTTCTTGTCCAATCTACTGGCTTTGCGAGAGATTCTGC
CAAGAGTTTAACAATTTCCCCGTAGTTTGTTACTACATCGTCTGCAATGTTCAAGTACAC
ATCAAATTCGGGGTCCTTGCCTTCAACAGTGAGAAGGAATTCGTAGAAAGCTTTTGAAGC
CTTTTCCAAGTAAGGTGTGTGGAAGGGCTTGTTTCCTTGTATCCTCTTATAGGCAATACG
CTCTTCCTTCAATGTAGCTTCTACTGCGGGCAAATCTTCAATGATACCTCCCACAAGTAC
CTGCCTTTGACTGTTAATGTTCGAATAGAAAACTCTTCCCTTGAATGCGTTTACTACAAA
ATCTGCAGATTCTCTGTCCCTGAGTGCAATTAGCCACCCATCTGGGCAGAGTTCTTGCAT
GTAGTATCCACGTGCTTTTACAACCTTGTACAAGGATTGCAAATTCCAAACCCCGGCCTC
CCAAAGTGCTGCGTATTCCCCCAAACTGTGTCCCACAGCCAAATCTGGTTTGTCTAAGTC
TTCTGCCAGCGACACTTGCATTAAGGTTATAGTTGGTTGAGCATTAATGGTCTTATTTAG
TTCCTCTTGAGGGCCTACCCAGGCAACTTCCAGCAGCTTGGGATCTTCAGCCATTAATAA
GTTTTCTACTGTTCTACTGAAGTACTTTCCCATGCCCACTTTCTGTATGCCTTGTCCTGG
AAAAAGATGAGCCATTTTTTGCACGTTTCATCACCTCAATACTATTAGATGCACCTGGGG
GGTGAAATGTTACAAAGTCAAATGGTAGAACTCCGACACGTTATAGGTTGGAAAGGAGGT
AAATTTGCTTAAATAGGGGCGTGGGTACACTTCCACCAATGTGCTTATTTCACTTCTCTT
TAGGTACTCTTGGGTTTCCAACCAGTTGATAGGTTTTGTCAGACCAAGAGTTAAACCTTC
GATTACATCATCATAACTCTGTACCACGCGTTTTAGGGCGTTCAGGTAGACAGATATGGC
AGGCATTTTGCCCGGATTGATTTCCAAGAAGGAACGTAGCCTTTGTGCGGCTTTTTCCAT
GTAGGGTGTGTGAAAAGGTGCTGACACGTGTAGCAATGTGTATTCCACGTGGTTTTCTTC
TAGAAACTCTTTCAACTTTTTCCAATCAGCTTCAACACCTGCTACGACTACTCGGTCTTC
GCTGTTAATGGCAGCCAAGTATACGGACTTGAATTCTCCAAGCACCTGTTGTCTGCTGTT
TGAGGGGATTTGCACCATGAAACCCTTGGGTGCGAAGGAAGCGCTGAAATGGCCCCTAGC
TCTTATGATTTCAAATCCAGTTCGAACATCCCAAACTCTGGCTTCCACCAAGGCTGCATA
TTCTCCTGAGCTATGCCCTAAGACTAGGGATGGAGATGGCAGCTTTTCCATGAGGGACGC
TTCTACTAGGTAAACAGCAGGCTGTACGAATTCTGTTTCTGTGAGTATTTCTTTATCTTG
TTTTTCCAAAGCAGTTATTAACTTTTGGAAGCTTTCAGTAGCAATTTGCAATGCCTTCCT
TGAAAGGTACTTTCCCATTTCAGGGAACTGTGCACCTTGTCCCGGGTACGCATGTGCAAT
CTTTGTTGCCATAAAAATATTATAGATCCACTAAAATGAAATAGTATGAGCATGAACTCC
TCTCCTAAGGAGGACTAATTGTGAACGAACGGTATGTGGTTCAGGAAAAGTTTCCCCCAC
TGGGGGTGGAAGGCCAGAAGCTGCTTAGAAAAAGTAGTGTTGTTTTAGTTGGCGTGGGCG
GTTTAGGAACTTTTATTGCTCAGTACTTAGTCAGAGCAGGCGTGGGTCGTCTTAGGTTGA
TTGATTTTGACGTTGTTGAGCTATCAAATCTGCAAAGACAGATTTTGTACGACGAAGGTG
ATGTGGGAAAGTCCAAAGCCCAATGTGCTTATACACACTTGAGACGAATTAACAGTGAGG
TAATCTTGGAGCCGGTGGAAGATAAACTCACTGGCCAAAATGCTGAGAGTCTTCTTACGG
GCTTTGACGTAATTATGGATGGGACGGACAATTATCAAGCACGTTTTGTAATGAACGACG
TGGCCAAGAAGAATGGCATCCCTTTTGCATTTGGTAGTGTTGCTGGCGCCTATGGCATGT
CGAAAATGTTCCTTCCTGATGAAAAGATATGTTTGCGCGACGTAGTGGGAGACAGCCTTG
ATGTTTCTAACGCACCTACAGCCGCCACAGGAGGGCTAATAAGCCCTATTTTAGGTGTGG
TCACCGCTTTCATGGCTACCGAGACCATAAAAGTACTCACAGGCGCCTTGGATAAAGTGG
AAAGGAGGCTCATGGTTTTCGATCTTTGGCAAAACCAATGGAGTCAACTCTACATTGCTG
AAAATCCCCAATGCGAGGTCTGTTCCGGTAAACGTTATCCAGCGTTAGAGGGCGATTTTT
AGGTAGATGGCATGAAAGGAACCTACGCGAAATACTTCTTGATGAGTCTTGGTTACATGG
GGATTTCGGTCATATTGAGTTTGTACGAAGCAGATGTTCCAGTGATGTTGGAAGAAACAT
TTAGCTTGAGCAACCTTGCTACAGGATTGGTCATAAACATTGATGCTTTTTTCGCAGTGG
CTTTCATGCCGATTGTTACGGCATATTCTGATATCGTGCGAACGAGAACTGGAAGACGAT
TGCCTTTTTTTCTGACAGCCATGCCATTAATGGCTTTCTTCTTTGCTCTAAGTGCGTTGA
TACCGATGGTACTGGGCAGTAGTACTTGTTCACTTTTAGTGTTCATACTCATGCTAATAC
TAACTAATGTTTTTCTGGGTGTAGCTAAGGGACCATTTATGGCTCTAATGTGTGACGTCA
CTGAACCAAGGGAACGCTCTGTTGCTTACGGGTTTCTGAACTTTATGGGCGGTTTGGGTT
CTATTTTGGTTTATTTGGGTATCGGACACATTAGCAGTTACAACAGATTTGCTGGTTTCG
CTATGGCATCTGCGGTAGCTCTCCTCTGTGCCTCGGTGGTAGGTTCTTACGTAAAAGAAG
TTCCTCGCGTGTCGCCTTTGGTCAATAGCGGCAGTTGGTGGCATGAGGTTCAAACGATCA
TGAACCCGAAATATACTGGCCTTTGGCTGGAGTTGTTCGGTGTTTTCCTCTGGTTTATGG
CAGTAAGCGGCATAGAGGTTTTTTACGTTGTATTCGTTGCTATGGAGTCAGGATTTCCTG
AAGCCATCGCTGAAACGTTGGCGAAACTTAATCTTGGGATTATGTCTTCAGCTTTCGCTT
TTTTTGCTGTTCCCGCGGGCTGGCTCGGAGCACGATTTGGCAGCAAGCGCGTCATGATAC
TTGGTCTTCTGCTTACTGGATTTGCAGTATCCGGTATCATGTCCGCTGGAAGCCCGGTAA
CGTCACGAGGTTATTTCGCCATAGCGGGTGTTGGCATGGCCATGGTCGGTATTAATTCTT
ATCCCGCAGTTATGGACATGGCCAAACCAACACAAAATGGTACTTTTACGGCTTTCTACT
TATTTGCCTCTCAAATTGCTTACCTCATATCAGCTCCATTGATAGGATTTGCATCTGACT
TAGTGGGAAGTCGAAGCGTTGTTTTTGAGCTAACGCTTGTTTTTGTTTTTCTTGCTCTCG
TTTTCATGGTTTTCGCAAAGACCGAAAAGATTCGTGAGGATGTCCAGTGAATGCATCATT
GGTAGTCGAACACCTGTTCTTTCTTATAGTGAGGTCTTTTTACTATGACACTATGTTTTT
ACTCAGTAAGGCTATATCCAGGTTTAGAATGGGTGAATATAGTATTGTGCTGTTCACGTG
AGGTGAAAAAGGCACGTTCAACACGGCCAGAGGAGGTAAGGGAATGAAAATCGATTACAA
GAAGCTTTTCCTACTGGGGTTTGGTTTTATGGGTATTTCGGTGGTATGGGCTTTGTACAA
TGCGGATGTGCCTGTCATACTTCAAAGTCAATTTGGTATGAGCAACTTTGCCACCGGTTG
GATCATGAATATCGATAACATCTTTGCAGTTACACTCATACCCATTATAGCTGCTTATTC
AGACAAAGTCAGCACCAAAATTGGAAGACGCATGCCTTTTATCATAACTGGTATGCCGCT
CATGGCTGTATTCTTTGCATTGGTTCCATGGATTCCCTTGTTTTTTGGTACATCAACGAC
GGGGTTGGTCATTTTCATGATTACTGTCATCGTCATGAACATATCGGCTGCAGTGAGCAG
AGGCCCTGTCATTGCACTCATGCCTGACATTGTTCCACCTGAGCAGCGTTCACCTGCTAA
CGGTGTGATTAACTTTATGGGGGGTTTAGGGTCTCTGCTGGTGTATTTTGGTATTGGTCG
AATAAGCAGCCAGAACCGCCCATTGGGTTTTGGTATTGCTGCTGTTATCACTCTTGTGGC
AGCATTTGTTGTCTATAAGGCCATCAATGAACCACGGGATGCCATTTATTACAAGTCGCA
AGCTGAAGAAACACCTTGGTGGAAGAACATTGGCTCCCTTCTGAATAAAGAACACAAGGA
CTTGTGGTTCATGCTTTTGGCAATTTTCCTGTGGTTCATCGCTTACAACGCAGTGGAAAC
GTTCTATGTGGTCTACATGAGCTTGGAATCAGGCATGGATCCTACAGTGGCAGAAAACCT
CGCTAAACTAAATCTTGGCGTCATGTCTTTGGTTTTCATGGTTTTTGCTTTACCTGCTGG
ATGGTTGGCAAACAAGTTTGGTAGAAAACGTGTCATGTCCTTTGGACTGGTTTTTATGCT
TCTCGCGGTAACTGGCATCATGTTTACCAGAAATGCTCTATGGTTGAACTTACTGTTTGC
AATGGCAGGTGTGGGTTGGGCCATGATTAACATTAATTCGCTACCCACGGTGGTGGACAT
GGGCTCTCTTGCTGAGGTTGGTACGTTTACCGGTTTGTATTACTTTTCTTCCCAAGCTGC
ATCAATTGTTTCTCCGCCACTTATTGGCTTTATCTCCGATCTGGCAAAAAGTAAATACGT
CATGTTCCCCTATGCATTGATTTTCTTTTTACTGTCACTTATTTGCCTTTCAAACGTGAG
AAAGGGTGATATTGTTACTAAGTAGCGTCCAAAGAAGACGTTTCAAGATTGCAGGAGGCA
AAGGTTGATATCAATACTAGAGATTAAAGACTTGCGGAAGTACTTTGGTAAAACCAAGCC
TGTAGATGTGATTTCATTTTCTTCCGCTGTCAGAGGCGATCTCCCTCTACAGTGTGGTAG
TTGCCAATGTGATTTCTCCACGCAGATGCGAAGGTGTTTATGATCTGCTCGCTTACTTAC
ACATGCTTGTGGTGTTTTTGCGTTTGGTTGAATAAGTGCTTTAGCTACAGTCTTATGTGG
CATGGAATCTGCTTTTCTACGGTTTCAGTTTGGAGTCGGCGCGCTCTTTTGCCACTATTA
GCTATCTCAACGACAATTGTTCGGCCGCTTGGAGATGATTTAAGTGCGGGTTAATGCATG
CTTGAATACTGTAAAAATTGAATGGTTAAAAATGGTATGGAAAGGCTTTGTGAACTCTGA
CCAACGAATGGAGGAGTGAGTATATGAAAAAAGTTGTTGCCATAGGGGGAGGAGAGATTT
CAAAATTTGAAACTTTGAAAATAGATGAAGAAATAGTTAAACTAACTGGTAAAGCCAATC
CAAAAGCTCTTTTTATACCAACTGCGAGCGGAGAACCTGAAGGTTACTGTGAAAGTTTTG
ACCTTGTCTATGGTAAAACGCTTGGATGCAAGACAGATGTTTTGTTTTTAATAAAAGATA
GTTTGGATAGGACGCTAATAGAAGATAAAATCTTGTGGGCAGATTTGATTTATGTTGGCG
GTGGTAACACAAAGAGGATGATGGAAATATGGAGGTCCAAAGGTGTTGACAAGATGTTGA
TTGATGCTTATCAGAGAGGAACGGTACTTTCAGGATTGAGTGCAGGAGCTATATGCTGGT
TCAAATACGGTTTTAGTGATTCACTAAGATTTCAGGATGTAGAAACATGGAGTTATATTA
AAGTTGAGGGTTTGGGGCTTTTTGATGCCATACTATGTCCTCATCTCGACGAAGAAAATA
GAAGGGAATATTTTGAAAAATTTATGATGAACTTTGATGGTACAGGAATAGGATTAGAGA
ATGGCTGTGCAATTGAAATCATAGAAGATACTTTTAGAATTATTAAGTCTTTTGAAAATG
CTCATGCCTATGTATTTAAAAGAAGAAGAGATAAATTGTTTGTTGAAGAGATAAAGAATG
ACGATTACCTTCCATTTAATTTGCTAAGTTAGATATTAAAATCAAACACCGGGGACGGTT
CTTCTTGTTTGATTTTCAAACTTCAAACAAAAAGAACCGTCCCTTTGTTTGATTATTTTT
ATTGTTTATCGATAAAAATATATTGATTTTCAATAAATTATGTGTCATAATGTGAGTAAA
ATAATTGAAATTGAGGTGTAGTTATGAAAAAGTGGATGTTAAATTTATTAAAAATTTCTT
TGGTGGTTATAGGCTTTGTAATACTTATGCTGTCTATTTTCTGGCTTCCAAGTGTAGCAA
ATACATTAGCTGAACAAAATCCAGAATACGCCTATCTAAAATATCCTCTTCTATTTGGTA
TTTATCTTACATGCATTCCTTTTTATATAGGTGTATACAATGGCTTTGTTATTTTAAGAC
TTATTGAGAAGGATAAAGCTTTTACAGAATATACCAACAAATCTCTCACTTATATATTTT
ACTCGTCCATTGCTATAATTTTACTTTATGTAATAGGCATGGTATATCTCATCTTTAACA
ACGCCTTACATCCGAGCCTATTTTTATTAGGTGTGGGTATAATTTTTATGTCTTTTATTA
TAGCATCTGCGGCAGGAGTGATTAAAGCTCTTTTAATAAAGGTTATAGAAATAAAAAACG
AACATGACCTGACAATTTAGGAGGTTGGATTGTGATTAGAGTTAATCTTGATGTAATGTT
AGCGAAAAGAAAGATGACGCTATCAGAACTTTCAGAAAAAGTCGGCATAACGATGGCAAA
TTTGTCAATTTTAAAGACAGGCAAAGCCAAAGCTATTCGCTTTTCGACTTTGGATGCTAT
TTGTAGAGTTTTAGAGTGTCAGCCAGGAGATATATTAGAGTATGTAGAAGATGAATGAAG
AGCTATTTGCGTTGCCTTATATTGATAAGCAAAGGTGCTTGGGGACAGAAAAAAGGCTTT
TGAGTAAACCCATAAGAAGTAAGTTTATTTTACTTCCTATGGGTTTTTAATTTATAGAGA
AAAAAGGAGTAAAAGTTTGAAATTGAGAGTTTTTGAGAGATAAATTGGCTTAATCAATAA
TAACAAGCTTTTTTGCTACTTTAATAAATTTTACTGGAAATTTAAATAATGTTATTATTA
AAGCAACAAAGTTTAAAAAATTTAAATTGAAATTTATATAATTTAAAGAAGTAAAATGAA
GAATAGGAGGGAGTCAATTGGATTTTATAAAAAGGGGGAAAATTTTTATAGGCTGCTTGT
TTATAGGTACGGGCCTAGGAATATTTTTAGGTCATTTCATGGGAGGTCTTTTCTTAGGAT
TTGGAATGGGAATTGTATTAGGAGAAATTTTTGGGAGGTGAGGGTGTGAAAAAGTACTTT
TTCAAAAATAAATTGCTTTTGACTGGGAATATAATTTTAACTCTGGCAGAAAGTATTTTG
AGCGTTATGTTAGCATTCATTTTAGCAAATTTTGTAGATGCAGCAGTAGAGTATGACATG
GCACTTTTATATAAAACATGTATAATTTTTTCGCTGTATTTAATTTCTGTGTTGATTGTA
TGGTATTCCCTTAGGATTGTAAGAGCAAGCTATATAAGGCAAATGCTTTTTGATTTAAAA
AATGACATATTTTCTAAGGTAATAAATAAAGAGATTGACCAGTTCCAGAAAGGCAACAGC
GCTTCGTATATTTCCACATTAAATAACGATATAACGATACTGGAGCAAGATTATTTTAAA
AATATATTGACGATGGTAGCGCTAATATTTTCTTTTATAATTGCAACAGTTGCAATTTTT
AAATTAAATTTTTTCATCGCTGTAGGAGTTTTTGTTATAAGTATTTTTCTTGTGGCTATT
CCTTATCTTTTTAGAGAAAAAATAAGTAGAGCTAAAAAAGAATTTTCAGATAGTTTATCT
GATTTGACTGTGCAGACAAACGACATACTATCTGGTTTTGAAGTAGTAAAAAGCTTTAAT
GTGGAAAAATTAGTAGAGGGACAGTATAAAAAATACAATAAAAAAGTGGAAGATAACCGA
TTTTTCTTTGAAAAAATGCTTGCTTTGGCAAATTCTCTGACAGAGTTCTTTGGATATTTA
ATGTTTTTTGCTTCACTGGGGCTCGGTGCATATCTTGTAATAAAGCGCATTTTAGAACCT
GGATTGATGATAGCTGCGGTGCAGTTAATGAATAATATTGTAAATCCCATGATAGGAATT
ATTGAAAGGGTAAATGCTTTGAAAGGGACAGAATCAATACAGAAAAAGATAATGGATATT
ATGGAAGATAAAGAACAGCAGGAAGGAGAGTTTATCTCAAAGACAGATTTTAATGACGCA
ATAGTTTTTGAAAATGTAAGCTTTTCTTATGGGAGGAGAGAAGAACCTACTTTAAAAAAT
ATATCTTTTACGGTAAAGAAAGGAGAAAAATGTGCGATTATTGGTCCAAGTGGCAGTGGC
AAATCAACAATAGTAAAACTTCTTTTAAAATACTATAACAATTTTGAAGGAAGAATTTTA
ATTGACGGAATAGACATAAGAAATATAAAAACTGAAGATTTGTACAACAATCTAATTTCT
GTGATACACCAGAACGTGTTTATGTTTGATACAAGTATTAAAAACAATATAACTCTTTTT
AAGGAGTACGATGAAAAAGTTATTGAGAGGGCAATTTCCTTATCTGGGTTAAAGGAATTT
ATAGAGAAATTACCGGATAAAGAAAATACAGAAGTGGGAGAAAAGGGCAGTAATTTATCA
GGAGGGGAAAGGCAGAGGATAAGCATTGCACGGGCATTAATCAAAGGTACACCTATATTG
GTTTCAGATGAGCCTACCTCATCACTGGATAAAAAAACAGCTTTGAGCATAGAAAATTCC
ATTTTAAGCATAGAAGGATTGACAGCACTGGTAATAACTCATAATACTTCTGAAGAAGTT
CTTAAAAAATATGACAAGATAATTTTTGTAGAGGACGGGGAAGTAGTAAAAGTAGGGACT
TTCGATGAAATTTTTACTCCAGCAAGTGTAGTTTTATCTGTAGTAGGTTAATGAGTATAA
ACTAAAAAGAGTTGAGAATCATGGCTATTACGCATTTTTAAACTTAAAAAATCGTTTTAA
TATGTAATACAATTCTTCAGATAAGGTGTATTATGGAGGTGTATAGAGTTGAACAATACT
GAGAGTAAGAACCTAAAACGTGGAGCTTTTTATTTCATAATACTTTTAGGGTTAGTAAGT
CTGCTGGCTGACGTTACATACGAAGGAGCCCGCAGCGTCACTGGCCCTTATCTGGGTCTG
TTGGGAGCAAGCAGTGCTGTGGTGGGATTTGCAGCGGGCTTTGGTGAAATGCTTGGTTAC
GCTTTCCGCTTGGTCTCAGGCTATTGGGCAGATAGAACCCACCGTTACTGGCTCCTAACC
ATTGTGGGATATGCACTTAACCTACTAGCCATACCATTGCTGGCATTTGTGGGCAACTGG
CAAGTAGCCGTTCTGCTTCTCATCTTAGAGAGGCTTGGTAAAGGGCTACGCACCCCTGCG
CGAGATGTCATGCTTTCTCAAGCCACGAAGCAAGTAGGTCGCGGCTTTGGATTTGGCTTG
CACGAAGCCATGGACCAGATCGGGGCTGTAGCAGGGCCTGTTTTTGTGAGTATCGTGCTT
GCCCGCAACCTGGGTTACAGGGACGCGTTCTTGTTTTTGGGCATACCAGCTATTCTTGCC
ATGATTCTTGTGGTAACGGCAAGATTTCTTTATCCAAAGCCACAGGAATTTGAACCAGCA
TATAAAGGTATAGAAACGAAGGGTTATTCGAAAGCTTTCTGGATTTACTTAGGTGCTGTG
GCGCTCATTGGAGCAGGTTACATTGATTACCCACTTATTGGGTACCACCTGCAGCAAAAC
GGCATACTCCAGGCGCAGTTCATCGCCCTTCTTTACTCTTTAGCCATGGGGATTGATGCC
TTGTCTGCGCTCGTATTCGGTGCATGGTTTGACCGAGCTGGGGTCAGTGTGGTTGGTGTC
TCAGCATTAATTGCTGCGCTGTTCTCACCTTTTGCATTCTTACTCCATGTATGGTGGGGT
CCAGTCATTGGTATGGTTCTCTGGGGCATTGGCATGGGAGCGCAAGAGTCTGTGATGCGT
GCTGCACTGGCAGAGATGATACCTACAGAGAGGCGAGGAGTGGCTTACGGGTTTTTCAAC
ACCGTCTATGGCCTGGCTTGGTTCGCTGGAAGTTTTGTCATGGGCATCATTTATGGTTTT
TCTCCAACGCTCATGGTCATAGTTTCCGTAACGCTGGAGCTTTTGGCGGCCCTACTCATT
TTTGTAAATAGGCATAGTCTGGAGCATGGCCATGGAGTATAGTGTGAAGGACACTACTAA
GCAGTTTTTACTTCTGGGGCACAGGGGATCATCCTTGCTCTGGCCAGAAAATACCTTGGA
AGCTTTTTCGAAGGCTTTGGAGGCAGGAGCTGACGGTTTTGAGCTTGATGTTATGGTAAC
CACTGATGGAACTGCTGTACTGTTTCATGATCCCAACCTTAAGAGGCTTCATGGCATAGA
TGTGGGCGTGGAAGAGTTAAGCTATGATCAGCTCAGAGACTTACTCAATGGGAAACAACA
AGTCTGCACCTTACAGGAGGCATTATCATTAGCTGACGACTATGACTGTTGGGTGGACAT
TGAGATAAAAACTATGCAGTGGCATGTAGTACGTGAAACTGTAAGTAAATTCAGCCCCAA
GAAGAAGATAATTTCATCTTTTAGGCATGACGTGGTTAGTGATTGGGCAAAGCTGGACAA
CGGACGGTACTTGTTTGCTTACATCTATCAGCACTTTCCCAAAGACATTGATGCCTACCT
TAGTGAAGTAGACCTGCTTAAGCCGGAGATAAGCTTCTTGGACGAACGCTATGATGGAAT
AGCTGACAGGGTGCTACCTTGGACAGTTAATGAGAAGAATAAAATTGTTGAACTTAAGCA
AAAGGCATTCTTTGGTGCTATAAGTGATTTTCCCAACCTTCTAGAGGAGGAAAACCAGCG
AATCAGCCAAAACGCGGGTTATTTAATCTCTGCAGTCAAGAACATAGAAATCACAGCTGA
TGGCATTAAGCTGGTTCTGGTAAACACGTTAGCTCCAGTACAAATTAAAGAAATTTCATC
TGATGCTGAGGTGGAAACTTCGGAGCAGCTTCCCACTTGGTGGGATGTGGGCAAATCACT
GACGGTGGTCATAAGAGGAAACCCTTCATACCTGCTCGTGGATACCAGCTACACGGGGGT
TATGAGTTTTCCCTTTAACCAACTGATGAAGTGGCTACAGAAGGGTATCAACGAGAACTA
AGAAGGTCTTAATGATGACTTCAGCTGCCTCAGGGGAAGGCGAATGTCCCTCCTGAGGCA
GCGTTATGAAGAACTTCGTCGTTCTTAATCGGTCGAATAGCCACTGCTGATAAGCGTGAG
GTATGAGTTCATCTTCTGAAGAGGCAAAAATGATTACTGGTACTTTGACATGTTTGAGGT
CATTTCTTACACTGTCAATGGTTTTTCTCAGAGCCCGAAAGGGCTTCATTGATATGTCCA
GCTTTTTTTCATAAAAGCGCCCAAACGTTATGGCACGTCTTTGCTCAGGTGTGAGCCTTA
CCGCTGGATTAATAACACCTGCCGCTACTAAACCATCTTCTTTTGAATAATGCTGAGCTA
AATAAAGTGCTAGTGTTCCGCCCAAGGAGTGGCCAGCTATGACAACATGTTCTACTTCAG
TCCTAAGCTGTTTGAATCCTTTCTCGGCATCCTGTAGCCAATCTTCGGCTTTTACATTTT
CCAAACTATCAGGTAAGTTCTCATGTCCAGATAATCTTGGTAAAAGGCAGGTGATACCAT
ATTTGTTCAGCTCTTGGGCAAAAGGAAGCATCTGCTCAGGCGAAGAAGTAAATCCATGGA
TTAGCAGCACTCCCAAACTGCGTGATTTAAGTAATATGGAACTCATAGCAACTTTTGAAT
GAACTCCAGACTTTTTTGCTCAATGAGCTCTAAATCGTAATCCATGGTAGCTACATGGTA
GCTGTTCTCCAATGTTACAAGTTCTTTGGTCTGTGAGCTTACGTTTTCGTAAATCCATCT
TTGGTTCTCTGGTGGTACCACATGATCTTCCTTGGAAGAGAAGATAAGTATGGGTTGATC
GACATCTTTTATATTGTTTCTGACCAATCTTAGCAGTAAAGCAAGCTGTTTTGTGGCTCG
TATCGGTGTAAGCTCATATGCTGGCTCTTTGATGCCTTTCTTGATGTCACTACCTACGCC
CTTTGCAAATCTTGGTATACCCAAGGACCCTAATATGAGCATGGAGGTCTCATTTGGCAT
TCGTACTGCTGCGTTTATGGTTATAAGCCCCGTAATGTCTTTGTGCTTTTCGCCCATATA
GAGTGTTAACGTACCGCCCATAGAAAGTCCTGTCACAAATCGTTTACTAGTGCGCTCTTT
TAGCCATTCATATGCTTTTTCCACGTCTTCTATCCATTCTTGATATTTACGCTTTTCAAG
GTCTTCTGGAGTTGTACCGTGACCAGCAAGTCTTGGCAAAGCGACAGTGAAACCTTGATC
GGCATAGAATTGAGCCAGGTCGCGCATGCTTCCTGGCGACCCCGTAAAGCCGTGTATAAC
CAAAACACCTACATCATTTCCCTCTTTGAAGAAAGCCTCCTCCATGCGCTTGGTCACCTC
CTTGTTACTGCTTACTACATTATATGCCGTGCTCGGCTGCATAGGGATTTCGAGTAGCAT
CTAGCGCCCGTAAAGAAGGAAACACAGCGCATATTGGTAATCTATAATAGAGGTAACAAC
AATGAAAGTCGCTGTGCATTATGGTTTTTTCTCATTTTGTTGCTTACCAAGGCGGATGGG
GAGGAGAGGTGCAATTTCATGGAACAAAAGAAATATGTTTTATCCTTTGACCAGGGTACG
ACCAGTAGTAGGGCCATGATATTTGACCAAAATGGATGCATAGTAAGCATGGCTCAGAAA
GAATTTCCACAAATTTTTCCAAAACCTGGTTGGGTTGAACATGACCCAGAGGATATATGG
AATAGTCAAATAGATGTGGCAAAGGAAGCCATGCTAAAAGCGGGTCTTACTGCCGAAGAC
ATTGCCGCTTTGGGCATAGCCAATCAACGTGAAACCACAATCCTTTGGGACAGAAATACT
GGTAAACCGGTTTACAATGCCATTGTTTGGCAGTGCCGTAGAACTGCAGAGTTTTGTGAC
GAGCTCAAGGAAAGAGGATGGGAAAAACCCATAAGGGAAAAGACAGGCTTAGTCATTGAC
GCTTATTTTAGTGGGACAAAGATTAAGTGGATACTAGACAATGTGCCAGGGGTAAGAGAA
AGAGCCGAAAAAGGGGAAGTGCTTTTTGGCAACGTGGACACCTTCCTCATTTGGCGTCTC
ACAGGCGGTAAGGTGCATGTAACTGATTACACCAATGCTTCCAGAACTATGATCTTTAAC
ATACATGCATTGGACTGGGACGATGACATACTCCAGGAGCTGGACATACCCAGAGCTATG
CTTCCAAAGGTGTGTCCTTCATCTCACTTATTTGGTTATACTGATGCCAAATTATTTGGC
GGTGAGATTCCCATAGCGGGTGATGCAGGTGACCAACAAGCTGCGTTGTTTGGGCAAGCC
TGTTTCGAACCCGGTTCTGCTAAGAACACCTACGGCACTGGTTCTTTCCTGCTGGTTAAC
ACTGGCAGTAAGCCGGTGGAGAGCAAACACGGCTTAATTACCACTGTTGCTTTCGGGCTG
GAGGACAGCGTTTGCTATGCTTTAGAAGGTTCCATTTTTATCACCGGTGCTGCTGTTCAG
TGGCTTCGTGACGGTTTAGGAATTATAAAGGTAGCAGATGAAGTGGAAACCTTGGCTAGG
CAAGTCGAAGATACAGCTGGCGTTTATTTTGTACCAGCCTTTGTGGGGTTAGGTGCTCCT
TACTGGGACATGTATGCCCGCGGTATGATCATTGGAATTACACGGGGCACAACAGCATGC
CATCTAGCTCGAGCAACGCTGGAGGCCATGGCTTATCAAACCCGAGACGTGTTGGAAGCA
ATGAAGAGCGATTGCGGTTTTGACTTAAAACTACTTAGGGCCGATGGAGGAGCCTCTGTG
GATAATCTACTGCTTCAAATCCAAGCGGATGTTTTGGGGCTCGCAGTACAAAGGCCAGTA
GTAAGAGAAACTACTGCACTGGGTACGGCCTACTTGGCAGGATTGGCCACAGGCTTCTGG
CATAATCTGGAAGAGATCGCGAACATTTGGCAACTGGATAGAACTTTTGAGCCTCAAATA
ACAGCAATAAAGAGAGAGGAGATGTACGCTGGATGGAAACGAGCAGTGGAAAGAGCTCGG
GGATGGACCCAATAGCTGATACCACTTCGTTTGATGTGGTCATAATTGGGGCGGGTATTG
TAGGTGCCGCTGCATTCCGTGAGCTATGCAAGTACGACTTGAAAGTGCTGCTACTAGATT
CATTGCACGATGTAGGAGGTGATGCCAGCAGAGCTAATTCAGCCATATTGCATGGCGGAT
TTGATCCCCAGCCTGGTACGCTCATGAGCATTTTCAACAAACAGGGTGTTCAGCTCTGGT
TCCAGTGGGCGCAGGATCTTTCCATTGATGTGGAATGGACAGGCTCATTGGTGCTTGCCT
TCAATGATGCTGACATAGCCGAAATTACCAGACTTTACCACAATGGCAAGAAGGTAAGGG
TTCCTGTGAAATTCTTAGGACGAGATGAAACGCTAAAAAGAGAACCTGTGGTTAATCCGG
AAGTAAGAGCTTCCTTATATGCGCCGGTTTCAGGTATTATTGATCCTTTCCAAGCGGTGA
TTGGTTTGGTTGGTAACGGTTTGAAAAACGGCGGTCAGCTTATGCTGGATACGGAGGTTA
CAAATCTTAGAAAGTCACCTGATGGTTACATAACTGTGCAAACAAACCATGGCGAACTAA
GAACGAAAGTGGTCGTAAACGCTGCTGGGTTGAATGCTCATCACATAATGCACATGGCTG
GTGAAGACTGGTTTTCCATTCATCCCCGCCGTGGTCAGTATTTTATCTTGGACAAGAATG
TGGGTAACTTGGTGCGCCATGTAGTCTTTAGAGCCCCTACACCAAAAGGAAAAGGCGTTT
TGGTTAGCAGAACCACCCATGGCAATTTACTCATTGGGCCCACAGCTGAAGATCTTACTG
AGCCTGACAGGAGAACAACTGCCGAGGGTTTGGCTGAAGTCCTTGAGGGCGCAAAACACT
TAGTTCCATTCCCCTATGAACGCTATGCCATTGCGCAGTACGCTGGACTAAGAGCCATTG
GTTCAGTGGATGACTTCGTGGTACAGCATTCCAAAACCATGGAAGGCCTTGTAAACGCAG
CAGGTATAAAGTCTCCGGGATTAACTGCAGCACCAGGCATTGCACAGGAGTTAGTTAAGC
TGGTGGCCGATTTATTGCCGTTAGAAGAGAAAAAGAACTTTGACCCTTATTTTGAGTTTC
CACCCATACTAAGAGAACTGCCCTTTGCGGACCGCGAAAAATTGATAGATGAAGATCCCG
CCTACGGACACATGGTTTGCCGCTGTGAACTGGTGACTGAAGGGGAAATCAAAAGTGTAC
TCAAGATGCAACCAGCGGCCAGTGATCTGGATGGCATCAAGCGGCGCGTGAGAGCCACAG
CTGGTCGGTGTCAGGGCGGTTTTTGCACGCCAAGAATTATCGACATTCTGTCGCGGGAGC
TGAACCTGAGTTATGACCAGATAACGAAATTTGGCAGGAATTCGAAGCTTATTTACGGCG
ATAACCGACGAGGTGATGAATAGTGTTTGTGGCAGTAGTGGGCGGAGGCCCTGCTGGCAT
GGCAGCCGCAGTGTCTGCGAAAAAAGCTGGGGCAGACCATGTGGTAATCATTGAGCGTGC
AGAGCGTTTAGGGGGCGTATTACCCCAGTGTATCCATTCGGGGTTTGGTGTGAACTATTA
CGGTGAGGATTTGACTGGTCCAGAATTTGCGGAGCGTTTGCGTGCCGATGTAAAGGCAGC
CAACATTGAGGTGTGGCTCAATGCCATGGTTATCGAAGCTTACCCAGATAAAACACTCAC
AGTTTCAAGACCAGAAGGAATAAGTTCAGTTAAGCCTGACGCTGTTATTTTTGCTGTGGG
TGCCAGGGAACGTCCTCGTGGGGCTATTGCCATACCAGGTACACGTCCTGCGGGCGTTTA
CACAGCGGGTACTGCGCAGTACATGATAAACATTCAAGGGTTTGAAGTTGGCAAAGAAGT
CTTTGTACTGGGTTCAGGTGATATTGGACTCATAACAGCCAGGAGGATGGCTTTAGAGGG
AGCCAAGGTACATGGTGTAGCGGAGCTTATGCCTTTCCCTGGTGGTTTGGCTAGGAATGT
GCAGCAGTGCCTAAAAGACTTTGACATACCTTTACTACTTTCTCATACTGTTACTGAAGT
TTTAGGATCAGAGCGCGTGGAAGCTGTAAAGGTGGCCGAAGTTAGAAATGGAAAGGCTGT
GCCTAATACTGAGAGAGTATTTCCTGTGGATACGCTTGTGCTGTCGGTGGGTTTGCTTCC
TGAAGCAGAACTTCTGAGACAGATCGGTTTGCGCATATTGCCCTATACCGGTAGCGCCGC
CGTGGATCAATTCTTTCAAACGGACATACCTGGCGTTTTTGTTGTGGGTAACGGAGTGGG
CATTTGGGACTTGGTTGATAACGTGGCAATTTCTGCTTCCATTGCTGGAGCACGCGCTGC
AAAATCCCAAGGTGACAGGTCAGAATTTGCTGAGGTTTCGCCTACTGACACTGTTAGGGT
GGTCATCCCTCAGCGTTTATCCTTGGGAGAGTTAGAGCCACCACGTCTTTGGTTTAGGGT
AGCCTGTCCCATGCCAGTTGGTGTGGCATTGCTCACTCGTGGTGAAGATGAGGTCATTGC
CAGGAAAGGTTTTGCTGGATTAAAACCTGCTGAAATGGCTGAATTCCCTCTAAAGGAAGA
GCAGTACCGTGCCATAAAACCGGGCGATAAGCTTCAATTAAAGGTGGCACAGCCATGACT
GAGGAATATGAGCAAAACAAAACAATGGCGTTTACCTGCATCGTTTGCCCAGTGGGCTGC
ACCCTAAACGTTACTGTGGGAGAAGGCAATAACATAAAGGTTTTAGGTAACAAATGCCCC
AAGGGAGCCGAATACGCACTTAGGGAAGTAACAAATCCTCAAAGGTATGTTCAGAGCACA
GTGGTTCTGCTGGGTAGCAAGACTGAGCGTAGGTTACCCGTAAAAACTGACAAACCTGTT
CCTAAAGACCGCATTTTTGACGTCGTTAAGGAAATACGAAAGGTAAAAGTAAATGCTCCT
GTGAAGGTGGGCGACGTGGTTCTGGAAGATGTTCTTGGACTTGGCGTAAATGTGATTGCC
ACTAGAACAGTGGAGGAGTAAAGGAAAAAACTCACATAAATTGGTCGGCTGTTTCTAATT
ATTCTAGCCTGTCCTTATCTTAGCTCTAACGTACTTACCGCCTGAGTACTCTTTTTGCCG
CTTTGAATACCCTAGGCATATGCATTCTTACGTAGGATTTTATATCCTCCCAGGCGAACA
TGTAGCTTTCTCCAATGGAAATAAGAAACCTGATTGGTAGTTTTGGTGAGAGGATAATGT
TGTCCATCATTCGGCTGAGTCCAGAGTTTTCACCGTGGCTTCTGTAAAAACGCCTGAGGA
AACCAAAATACACGGCAAAAAATGCGACTTCTTCCTTTGAAAAATTGGGCTGGTCAAGAA
AAGTGAACTGGGTGTAATCAATGGGAAGTTTCACGTAACCTTTTTCCACACTGATCTTGT
AAAGTATGGTTGAGGGGTAAGGAGAAAATACACTCACTATGGAATCGTCAACCTTTATAG
AGGCGTTGAGTTTAACCGTGGAAAGAGCTTTTTGTCTGTTTTCTCCGGGTAAGCCCACCA
TGTTGAACGCAAAAGCGCGTATACCGTTATCGTGCAATCGATCTACGCCTTTCTTTAGGA
GCTCGTTGCTAATGGTTCTTTCAAGCACTAACTTACGGAGCTCTTCATCGCCTGACTCCA
CTCCAAGATACACCTGCTTGCAATTGGCTTCTTTGAGCAACTTTACCCGGTCGTCAGTTA
GTAGTTCGACTCTCTCGTCACAGGAAAATGGTAAATTCACACGGCGTTTGTACAGCTTTG
TAGAGTGCTGATTTATGCTGTCCAGTTACATTGTCTTGATGTAGAAATCGATAACCCATG
GTGAAGTAAATGTGTCGGAAATAATGTGCCAACACCAGTCATTATCGGTACGAGATTGAA
GCACTACCTTGTGGGCTTTTGAGGAATAGAAGAAGGACGTTCAAAAAAAGATAAGCCAGC
CCTCAGAAGTACATAAGCTTCAGTCAGCTAACCAGGGGCTGGCTTACTTATTGTGTTGGT
GTTTCACGGTTTTCCTCTATTGTTAGAGGATCTCTACTTTACCTGCTTTCAAGCACTTTA
CACACACGTAAGCGGTGCGCACTTTCCCATCTGGAAAACGCCCATGTACACGCTTAAGGT
TGGCTACCCAACGCCGATTGGTTCTTCTGTTGGAGTGGCTCACATTATGACCGAACGTGG
TTCCTTTTCCACAAACAGAGCAAACTCTTGCCATATCTATCTCCTCCTGATATGCGTTGT
GGTCTACGAGTTTTTATTATATCATGTGATTGAGATTCCTGCTTTGGTTCAAGCGAGATT
TTGTCGCATGTTAAAATAACAGCCAGGTGGTGGTAAACATTGAAAATAAGAATAAAGGCA
AAAGCAATAGCTCAATACTTGTCTAAGGTTATAAAGAGTTGCTACGGGATCACGTCTGTC
CCGAAATCTTCGCTGAAAGACTATGCCAGTGGTCTGGTGGGGTTATATGCGTACGATGAA
GGCGTCTTGGTTCGCATAAAGGATAATGTGGTTTATGCCACTGTGCATGTGGTAGTGGAT
CCGCTTAGCCCCATAGCAGCGATTGTGAAGAACCTAAGAGAATCCTTGGATTATGCTTTC
AAGAAGCTGTTAATAAAAGACTATGAAGTTGACGTGAAAATACACGTCGCCAAAGAGAGG
GCTTAACGTAATGAAAGATCATCTTACTGTGAGGGAGTTTATTTCTGCTTTTGATAGTGG
CTACAGTCTGGTTAAGCAGTTGCAGGACGACATAAACGCGCTAAATGTGTACCCTGTGCC
AGACGGTGATACGGGGATCAACATGTCCTTGACTTTGGAAAGTGTCGTAAATGAAATCAG
GAAAATGGAAGAGGCAGACTTCTCTGAAGTGGGGCACGCACTTATAAAAGCTTCTTTGTC
CGGAGCACGTGGTAATTCTGGTGTCATTCTTTCGCAAATACTTAAGGGTTTCGGCAGGGT
TTTACAATCCACAGATGGCAGGCGGCTCACCTTATCAAATTTCCTCCTAGCTATTGTGGA
AGGTAAGAAAACTTCATACCATGCTGTCATAAAACCCGTTGAGGGAACCATCCTTACGGT
CATAAGGAAGATTTCTGAACGTATTGAGACAAAAACTTATCAGTCTTTCGAAGAAGCTTT
GCACGACGTAGTTGAGGTGGGCTGGCAAACCGTATTGGAGACGCCAGAGATGTTAGATGT
TTTAAAGAAAGCCGACGTAGTTGATGCTGGCGGATATGGTCTTTATGTGTTCTTTGAGGG
TTTTAGAGCAGCTGTGGCTGGAGAAACTCCTAAACCTCACCGAGTAACTCAGAGAGTGTC
AGAAACGTTTATTAGTGAAAGTGGTTATGGAGAGTATAAGTTCTGCACAGAAGCTTATTT
CAAGTCTGACAATATGGATTTTGAGTACGCTAAAAACTTTTTGTCCTCTCAAGGTGATTC
CATTGTTCTTGGACAAGAAGGCGGATTGTGGCACTTTCATGTTCACACTAACGAGCCTTT
CTTAGTTTTGCAGGAGATGGGCAAGTTCGGAGAGCTCATACAGGTAAAGATTGACAATAT
GGCGGCCCAAGTGGAAGGCAGATTCCAAGTAGAGGAAAAGCCTTTTGCAGTGGTAGCTGT
GGCTCCCTCACCTAAATGGGCTGAGTTGTTTCGTTCCATAAAGGTGGATTTTGTGGTGAT
GGGTGGTCAGACCATGAACCCTTCAGTGGGACAAATACTCGATGGGGTTAAACATGTTCA
CAGCAACAAAGTCTACATTTTGCCCAATAATCCAAACATCATTTTGTCGGCAGAGCAGGT
AAGAGAATTAACAGATAAAGAGGTTGTTGTCATTCCAACGAAGAATCCTGCACAGGCTGC
AGTTGGGCTTTCCTTGTATTTCGGGGTTGAGGATCCGTTGGATGTATTCTTTAAACAGAT
CCTCGATCATACGAATTTTATCGAGCTTACTAGAGCCACAAAAGATTCGCACGTAGATGG
GCTTGACGTCAAAGCTGGAGACTGGCTCGTCCTCTGGGATGATCAGTTGAAAGCAGCTTG
CAGCAGATGGGATTGTGTACTTGAAACACTGCAGGAGCTGACCAAGAACTCTGGCTACAC
CATTGCCAGCATTTTCAAAGGCTTGGATGCGAAAGAGCAAGAGACCCAAACCATGAAAGA
GCTTTTTGCATCACTAGGCATGGAAGTTGAAGAATACGACATGGATCAGCCTTTTTATCC
TTATTGGGTGCTGGTAGAGAAAAGTTGAAAAGTGAATTACAGAACAAGCTCTCTTTGGCT
CTAAAACGTGAAGTGGACAGCAAGTTTGCTGTTACGCAAACCGAAGACGAATGGTTCCAC
TATGTGGTAGTGGAATATCTCAGTGAGCTAAGAAAGTCTGTGAACACACCTCTTGAGCTT
GTCCAAATAGACGAGCTTATTGCGGAGTTTAACCGTTACCCCTTACTCCCTCTATCGGAG
CGAAAGAAACTTTGTCAGCATTTAGTCGGCCTTGTGAAAAAGCACTCCAAAGAAGCTGAT
GAAGGGGGCGCAGGCGTTCAACAGCGTCCATATGAACCAGCTGAACTTTGGGAAGAGCCT
GTGAGCAAGTTAAAGGGGGTTGGCAGCAAAGTAGGAGCTTCTTTGGAAAAACTTGACGTA
ACTACCGTTTGGGACCTTATCCATTATGTGCCCATGAGGTTCGTAGATAGAAGCAAGATA
CTTAAAGTAAAGCAGCTTCGGACGGGTATTGATGCCACGGTGTTAGGGACAGTGGTGGAT
GTGAAGTTGCAAAAGACATATCGTGGATACAGATTGCTCACTGTGACCTTGCAAGATGAC
ACAGGCAGGGTTGACTTGGTTTTCTTCAATCAAGAGTTCTTAGCTAGGAAATTCCGCCGA
GGTCAACTTGTAATGGTTACTGGTAAAGTTGAATCAAATCATGGACGCTTGCAGCTAACA
AATCTTCGCTCTGATTCCTTTGAGGTTTTGGAGCCTGGGAAAGAAATACTGCCCATGATT
CCTGTCTACAGAGCTGGAGCAGGAACTACGACTAACACAATAAGGAAGGTAATCTTCAAC
GCCCTAGATCAGTATTCGCACAAAGTACCTGAGATTTTTCCATATTGGCAAGAAAAAGGT
TTTTTAAGTTACCCTGATGCAGTTGAAAAACTGCATCGTCCTGAAAATCAGGCGCAGTTT
GAAAAGGCACGTTCTGAAATTGCCTACAGAGAGATTTTTGTACTCCAGGTGCTCCTCGCA
TTAAGGAAAAAAGTCATAGGTCAAGCACAGGGTATCAGTTTTAGGGTGGAACGAGATTGG
ATCGAAGAACTAGAGAGAAAGCTACCTTTCACTCTGACGAATGCTCAAAAACGTGTGATT
TTAGAAATACTAAATGACATGCAAAAAAGTAAGCCCATGAATAGGCTCCTGCAAGGCGAC
GTAGGTTCTGGAAAGACCGTGGTTGCCATGTTTGCCATGTTTGTGGCAGCAAAGAATGGC
AAACAGTCGGCTGTCATGGTACCCACGGAAGTGCTGGCTTTTCAGCACTACATGGTGTTT
TCTCAGTGGGCTGAACAGTTTGGGCTAAGAGTTGGGCTTTTGGTTGGTTCACTATCTGCA
TCAGAAAAGAGTAAGGTGAAGCGTTACCTTAAGTCAGGTCAACTGGACATCGTGGTGGGT
ACCCATGCGCTCATTCAGGAAGATACAAGTTTTAAGGACTTAGGACTGGTGATTATTGAC
GAGCAACACCGCTTTGGAGTTTATCAACGAGCTGCACTGATTAGCATGGATAAAAGCAAA
CAGCCTGACGTACTAGTGATGAGTGCCACCCCCATACCCAGGACTTTGGTGCTTACTTAC
TACGGTGACTTGGATGTGTCGGTGATTGACGAACTTCCTCCCAATAGGAAGCCAGTCAAA
ACCTTTTGGGTTTCAGAAAAGAGGCGTAGTTCCGTTTATGAAGCTGTGAAGCGTGAGCTT
GATGAAGGTCGTCAAGCTTACGTAGTAGCCCCTCTCATTGAGGAGTCAGAATCCATCGAG
GCAGCGGCAGCTACCAGCCTCTATGAAGAACTGTGCAGTACTTTCCTGAAGGATTACAAA
GTGGGGCTTTTGCACGGAAAAATGAACAAAGAAGAAAAGAAAAACGTCATGGATGAATTT
AGGAAAGGTTCATTGCAGGTTCTTGTTTCTACCACTGTGATTGAAGTAGGTGTGGATGTG
CCAAATGCCACTGTCATGGTTATTGAGGGCGCTGATCGCTTCGGGCTTTCACAACTACAT
CAACTCAGGGGTAGGGTGGTACGAAGTTCTTATCAAGCTTACTGCTATTTAATAGCAAAT
GCGAAGACGCAGGAGGCTGTTGAACGTTTGGAATCCATGGTCAAATACAGTGACGGTTTT
GCCCTTGCTGAGAAGGATTTGCTTCTTAGAGGACCTGGTGAACTCATGGGGGAGCGTCAA
CACGGTTTTTCCGGTATGCGTGTGGCTGATCTTATAAAAGACATGAAAATGCTGGAACCG
GCTCGTCAAGATGCTGAACGTTTAGTAAGTGAAGATCCAAATTTGGAACGACCTAGTTCC
AGTTTCCTAAGACGTTACCTCCTTAAGGAGTTTGGTGACGCCAGTTTCCTTCTGGGTGTG
GCTTGAGAAGATGGTAGAAGAGGAAAGTCGACGGCTTCATCTTAACGAAATGCAACTTCC
TTTGCCACCAGCGTTGTTCGAAGGTTTGGATTTGGATTGTGTTAGATTCTATCCTCCTGA
AGAGCTTGAAGAACAACTGCGCTTACAGATTGCCGACTACGCAGGTGTGGATCCCTCTTT
CGTTTTTATTTATTCTGGCATTGATGGTCTTATCGAGCTCATGTACAAGGTGTTTTGGGA
CAGAGCTTTTCTCATACATGATCCTGCTTACTACGTCTATGAGCATGAAGCATTAAGGCA
GGGAATATCTTTATCTAAGGTGAAACTTAGATTCTCTAAGTTGCCTAGCGACTTTTCAGT
GCAAGCTCAGGGAAAAGTGACCGTGGTGGTGAATCCCAATAACCCAACTGGAAACATACT
AATGGATGAAACCTTGGCTGAGAAACTTCTTTCAAATGTTGAACTGTTGGTAGTTGATGA
AGCATACTATGAATTTTCAGGTGTCACCTTTGCTCCCTTGCTTGAGAAATGGCCGAACTT
GGCCATTTTCCGTACCTTTTCCAAGGCTTTTGGTCTAGCTGGTGCCAGGGTTGCCTACAT
GTTGGCGCATCCAAAAACTGTTGGCCTTTTTTCACAGTACTCAGAGGTTTACAGAGTTTC
CACTCTTTCACTAATGCTGGCTAAAAATGCTTTAGCAGATACGAGCTATGTAACTGAGTA
TGTGCAAGTAGTAAAAACGCAGATGGAGCGTTTAATAAATGCCCTGAGCACTCTTCATAT
CAGTTCAAGACCCAGTGTCTGCAACTTCATTTTGGTGGACAAGGACTTTGCTGAATTCTT
GGTTTCAAAAGGTTTTAAAATAAAGTTCTTTGAAAAGTGGGGCAGGCTGACAGTGCCAAG
CCCAAGCGTTACGGAAGAGGTGATTGCTCTTGCTGAAAATTACAGGCGGCTCACTTAAGA
ATTTATCCATGAACCCACCTGATGTGCCTGCTCTAAGGCCTCTTCCGCAAAGAGAACGGC
TTGCCCTTTTTTCCATGTTGGGAAATGTGGAAGGAAGCCGCGTCGTAGACCTTTATGCTG
GTTCAGGCATTGTCGCTTTCGAGTTCTTGTCCAGGGGAGCAGTAGAGGCTGTTGGCGTTG
AAAACAATAGAAAACTGTGCCAGTTTATGCGAACACAGGCTAAAAAATGGAACGTGAATT
TGAAAGTGGTTTGTGAGGATGTGTTTCGTTTTCTTAGGCGTCCCCTAGAAGCCGATTATT
TATTTATGGGACCTCCAAACCACAAAGGCCTTGTAACAAAGACACTGGATGCGCTTAGCG
CTATTGAGTTCACAGGCATTGTCATTATTCAGCACTCCTCCCGAGAGCCATTGCCACCGA
GCGTAAAGGTGCTTAGGTCTACTGGTAAAGATGAAAGTGTAGTCGATATTGTTAAGTTAA
TTTTAGATTAGCGGTATAATTGTTTTACAAAGGGGGTGAGGAGTTGGTTAGCGAAGGTTT
GGCTTTTGGGGAAATCGTTATCCAAGGCAAGTCTTATCGAGACGATGTGTTCCTTGGATA
TGGCGAGCCGCAACCTTGGCAAAGAATAGAACCCCATCAAGTGGTATTGGAGGATGTACA
GGAGCTAATTCCTTCTGATGTTTGCTATGTAGTTTTCGGAACAGGTTTCACTGGGCGTAT
GGTAGTTTCGCCTGTTGTGGCAGAGCACCTCCACAAGAAAGGTATAGCTTGTGTGGAGCA
GAAAACGCCACAGGCTTTGGAGACTTACGAGAAGCTCCTAAGCAAAGGCGAAAAAGCTGT
GGCGTTTCTGCATTTGGGCTGCTAAACGTCTAACAACTGCCAGTGCTAATTAAATAGATT
CCTTTATCTGGTCATAAAGATCAGGGAACTGTTGCAAATGTTTTCTTCGGTCGTTTCTGA
GTGCTTCCATCATGTTCTTGTATTCTTCTTTACCATAGATCTTATAAGGGTCAAATTGTG
AAAGGTCTAAACCAGGTACTTCTACAGGAATTTCGTATCCCAGATCTTCGTTGTATTGCC
ACTTTATGGTACCTCTGGCTATGTTTTCCACTATTTTAAGTGTGACTTCAGGTGTAATCT
TTATTCCGTCCAATCCACCAATTTTACCTGTGTTCACAATGTACACATCAATGGGATGGT
TGCTTAGTATTTCGTAAAGCCTGTTCCCACTTTTTTCTGGTTTGTTTATGATAAATGGGT
CGAAACCTACCACACGAGTCGTCTCGCCCACACGTGTGGGGTCATCGGCGCTAGTAATAG
TACTCTCACCGAGCATGAAGAAAGCGGCAGCCTGTGCCGGACCTGTGAGTTTACCTACAG
GCGGAATATCATAGCGCCTTGTGTTAAATAGGAAGAAATTTACTTGCGGAAGATCGATGC
GGTCGCTGGTGTTAGGAATACGCCTTCGGTTTATCACAGCCCGGCCGTTGGTACTTATGC
TCATGTTGTCAAAATCTATTTCCCCTTCAGGAGAGACATACACGTTCTCAAGTATGGCAT
CTTCAGCTAAACAGGCATCTTGAAGTTCTGGTGTGGAGCTTACTGAATCTGTTTTCACAT
AAAAGTTCTTTTCAGTGCCGTAGGAATTTCCTTTTGTGGTGAGCATGTTAATGTCGTCTT
GCAGTATTTCTACGCCCTCCGGTGCCACCAAATTGTGGCTGTTTACGCTTATGGTAGTTT
TACCGGTACCTGACAAACCGAAAATTAAGGCACCTCTTTCAGTAAGTTGTCCTTGGGCAT
TCTTGACTCGGTATATTTTGCTACCTGCATGTAGCCCAATGCCGCCCCGTTCTTCGCGCA
TTATGTGCATTGCCATTCTCAAACCAGCCATCTTCGATTCTCCATAGTAATCTGAACCAA
GAATCATGGTGAAGTGCAAATTAGGGAACACCAATATGCGTCTGTCAGGCCAATCAGGGA
ATGCAGCAATGTAAATGTCAGGATCTTTTTGCCCCACTGGGTCAAAGTTATTATGAGTCA
TCATAAAGGCAAGGCGTGCGTATTCCGATGGCACAATATAAAGCTGTCTGAATAAGTTTT
CCGGTGACTGCCCAATGTTTCTTTCCACTTTTATCCATTTTCTGGATTGGTAGTGCTGGA
AAACCTCTTGAAATAAAGTCTCCAAGTCAGGCGTAATCTCATAGTGATACTCGGTAAACT
TGGCACTCCTGGACTTGATTTTCGAGTGATACACCGGGATACCATAACGATTTGGAATTT
CATCCTTCTTAGCCATCTGCCGAAGATCAGAAAGCTCAGGGTTCTCCATAAATGAAAAAT
CGGTAAAGAACTTTTCCCACATGGCGCAGCCTCCTATTAAGTAAAAGTTAATACCTTAAC
CTTTACTTTACATTATATCAGCTGCCAGCCAAATTCCTCCAGTAGTGCTAGTTCTTTGCT
CCAGTCACCTGGTACAAGCACCATGTGGTTGCCAATGCTACGCTTGAATGGGTTCTGCTT
TAGCCTCAGCGTGATCTGGGTTCGGCACATGTTTTCCACATGCGGTTTTTCCACAGTTTC
TCCTACAAAGTACTTGTATTTTTTGTCTTTACCCATTCTAAACGCTGTGTAAACGCCTTC
ATGGAATTGTCCATTGATGCCCACGTTGTAGCCTGTTTCAAAATGAGTGGTCAAGGAGTA
GCTATCTACTAAATCAAGCGCTATGGTGCAATGAGCAAAGGTATACTCGGGATGGTTTTT
GCGTGCCAAGTTTATCATGAAGCCCGGTGTCCCCATTAGCTGATTCGCTATCATCATTGT
TACTAGGCTTTCTACATCCCCTTCACAGGCAGCTGGTATTTTCTTGGTATTGAATAGGGA
AAGAGATAAGCAGCCTGTTATCTTGAGTTGAACTGCCATATCAAAACATCGGAGTGCAAA
AGCGGTCAGCTGGTATTTATCGATAATCTTCTGCAAGGCAGTGTAAACCTTTGTGCCCTT
TAGGACTTCCTCTTTCTCAATACCTGAGGACGATGCCTTATCCCAGATTTCATCAGCTAG
TGATTCCTGTTCTTGAAGCAAACTATTCAACTCTTCCAAAGGTATTTCCATATAAGGTAT
CTGTAACTGATTGAGGATGGTGTAATCACCACTCTTTATGAGCCATGAACTGGGCTTACC
AATGAGGCCCGCTTTCTGCTGCTTTAAATTTTCAAAAACACTAAGCCACTTAACGTAATT
ATCTGAAAGTTCACTAACTAAAGGGACATTAAACCCTTGCTCCAAGGCGTAACTTTGAAT
CTCTAAACTAGCAGCTAGACCATTGGCAGTACCGAAAGGTATGAGGATGACGCCTGGTTT
TAAGAAGTCTTTTGCAATCTCTTCGCTTCCTCCACTAAGTACAATCAACGCTTCAGGGTC
TTGCGATTCTTCCAAAGCGATCCCGTGAGCGTTAAAGAACTCCGTAGCTTCCTTTTTCAT
CGATTCCGCTAAGTTCATGATGGGACTTGCAACGAATTTGACTTTCACGTTTTCACCTCG
CAATTTGCATAGCAGACCATGTTATGAGCGTAACCACTGTGCAAGCTATTAGCACGCCAG
CAGCCAGTGAAGCCCATGCCAGAGGTCTTTTTACTTCTAGTGCTTCTGCAACTACTGCCC
CTGTGAATGCACCTGTACCAGGCAATGGAATTCCCACAAAGATGGCTAAGGATACAGCTA
TACCCGTTTCGTATTGTTTGAATCGCTTTAAGGCGTTTCTCACATAGTTCTCATAGTAAT
TCCTCAGTTTTGGGTACCTTAGTAGCCAGGACTTGAGTAGCTTTACTCCTTCGTAAACTA
CTATGCCCATTAATGTGTTACTGAAGAACGCTACTATGAAAACTCCAACTACGGGCAGCC
CTGCTAATAATCCGTATGGAATGCTGCCTCGGCATTCCACAATGGGGCTCATAGAAATAA
GTGTTAAGTAGATCCATTTATTCAGGTTCACAGTGGCTATTATACAATACTGTTATGGTC
AGTCAGGTTAAGGCTTTTATTTTAGCTGTTGTTTTTGCTTTGGGGTCTTTTTTTGGTTAT
GCAACTTTGGGACCTTTTACTGATTTGGAACGTCAGAAGGCATTTGACTCATATCAAACG
TTAGTTGAAGACACTGTAAGGGAGCAGCTAGAGCGCATCTCGTCTTTCACTGGGGAGCAC
ACTGTGGGTCATGACTCACTGGTTTTCAAGGGCGTTGGCTATGCGGATACGGATTTTGAG
AGTTACAACATGGTGCTGGAGATGAAAGGGTATGTTGTGGCCAAGTATGAGATTCGTCTA
GTTGACGGTAACCTTATGTGCACTTCAACGCTAAGTTCTTATGCTGCATTCTTCAAGGCT
CACGATGAAATCAAAATGTCTAGTTTTTCCCTTGCTCCCGCTGGCGAAAACAGCAGTAGT
TGTTCACTTTCAACTTTTAATGCGGCTAGACAGAATCATTGAGTAAACTTTGTCTAGGAT
TTCTTCAAAAGCCTTGTCACGAGAATCACGGGGTCTTGGTAGGTCTACACTTATTTCTCC
AATGATGTGACCAGGTCTGGCGCTTAGCACTAAAATGCGGTCTGCCAAAAAAACAGCTTC
TTCCATGTTATGAGTAACCATGAGTACGGACTTAAGGGGCAGACGTTTCTCTAGCCACAA
ATTCACTACTTGTTCTCTGAGGTCCGCTGCGGTTAGTACGTCCAAAGCAGAAAATGGTTC
ATCCATGAGTAGAATTTCAGGCTCCACTGCCAAAGCTCTAGCTATTCCTACTCGCTGTTT
CATGCCACCAGAAAGTTCTCTTGGGTAGGCATCTTCAAAGGAATCCAATCCTACCATGTC
GATGTATCTTAGGGCTGTTCTTATCCTCTGGCGTGGGGCTATACCTCGAGCTTCCAAAAC
GAGCTCTATATTCTCTTGTACAGTTAGCCAAGGTATGAGTGCGAAGCTTTGGAAAACCAT
GCTCACGTTTGGGTTCGGTTGAGGGTTAGGCTCTCCCTTGTAGAGAACCTCGCCAGTGTA
TTCATTCAGGATACCACTTATGATTCGCAGTATGGTGGATTTTCCAGAGCCAGAGGGTCC
AACCAAACAAAGGAATTCGCCTTCGTCTAAGGTAAAACTAATATCTTCCAATACAGAAAG
CTCTTTTCCCTTCTCTTTAAATGTCAGGTTTAAATTTCTAACATCCAATAACGTCACCGC
ACTCATCACTCCGTTATATTGTACTTTTCCGCTGCTTTGCTGTACCAAGGTCTCCAAAAG
AGCATGTTAACCAAAACAATCAGCGCTGTCATGCTTAGCACGATAAGGAGCAGTGCCTTT
GTATCAGCAGTTGACTGTACTAGCAGTGCCCCAATACCTGGTATGGAATACACCTTGTCA
CCAAACTGCACATGCTCAGCCACAATGGAAGCGTTCCATGCTCCTCCCCATGCTGTTAGA
GCTCCAGTTATTAAAGGTGGCAGGATAGCTGGAATGAGTATGTTCTTGTAGTAAAGCCAA
CCTTTTATATTGAATACTTGTGCCATTTCTGTTAACACACCTGGTAAAAGCATGGCTCCC
TTGCTCATGTTAAACAATGCATACCAAAATGAGCCTGTAAGTAAAAGTAATATGGACAAA
GGCTCCATGTAAGCACGCCCTCCTAAAGCCACAATTGGAGGATAAAAAACAACTGCCGGT
ATGCTCCCTAGTATAGAGGCCAATGAGTAAATGTTTTGGGCGGCCGCCACGTTTTTAACG
CTTCTTATTACAAAAGGTAAAGCCAAGAGGACAGCAATTACTACTGCAGCTACTACGCGC
ATTGTGGTAACTGTGAGAGCAGCAGGGATTTGTGAAAGAATGTTACTAGGATAGGGAGGC
GAGAACAACCAGAAGATAAGATACCCCAGACCTCCTACTAAGGCAGCACCTATTACATAA
AAAACGTACTTAGCTACGGCACTCAGTTTCTTAGTGCCTAGGCTAACCAGTTTTACCAAA
ACGGTATCGACCTTTAAAGCTTTTCCAAAGTCGAAGAGCACGTCTGCCACAGTAGGCCAT
TCAGGTGCTGTTCCAACAGCATTGTACTGGAACAGCTCGGACCATTTAACTAATGGTCTA
AAAATGAGTACTTGAAGCAAAGCGTTTATCAGAACGATGGTTCCAATGCACATGACTACG
CCCAAAATGTTGCCTTGCGCCAGGTAATTCATCATGCTAGACCCCAAACCAGGCAATTTT
ACTTCTTGGCTACCCAAGGTTATAATTTCACTTGCCATCAAGAAATACCAGCCATTGGCC
ATACTAACACCGCTGTTAAACACGATGGTTGGCACCATGGCTGGCAAATAAATACGTTGG
ATTGTAAACGTTTTGCTAAAATTGAAAGCCTTACCTACTTCCACTAATTCCCTTGGTAAT
GTTTTGACTGTCTCGTATACACCGAAGGCGATGTTCCACGCTTGAGAGGTAAAAATAAGA
AATATGGCTGCCAGTTCTAAGCCTATACGCTGGCCTCTAAAAACAGCGACGAAGAACGCT
ATAGCAACAGGGAAGAAGCCTAGTATGGGGACAGACTGAAGTATGTCCAAAATGGCTATC
ATGATTTTTTCTCTTCTGGGACCCGAGCTGGCAGATACTCCGTAAAAGATCCCAAAAGCC
AAAGAAAGAAAATATGCGACAAAAATACGATATGTAGACCACAAAGCAGCTGATATCAGT
TGCACACTTCTCTATACCTCCTAGTAAAAACGTTGTTCTAGGTATTATCTATCTAATTCA
CTCTTCTGCTTGGTCGTTTTGCTCAGGATTGTTTTCTTCGTCTTCCTCGGTTTCCAGGTG
GATGGTTTGTTCGTCAGAATCCACCCAGATAAGCTCAGCAAATCTCGCCCAGTCCAAGAG
ATTTCTAACGAAGTACTTAACTTCTCTTTCGCTGTATTCACCGTCAATAATTCTCTCTAA
GTATTCCATGTCGACACTGTGTTCCTCAGATTCTGCCAGTGCCGTGAGCAATTCCACCAT
ATAAGGCAGTTTACTTAGTACCTCGGAAATATAGGTTTTACGCTGTTCCATGTTCTGGTC
AGTGAATTGTTTTCCTACTTCTGTGAACACCACGTCTCCGTTATCCACTTCCACCAGATT
GAACAGTTGGGCAGTCTCAATGGTGGATATAAGCTCGTCAATATCATGTCCCAATGTCCT
TCCCAACTTGTACAAGTCCACATGGCCGCCTTCATCATCCAGGATCTCCAAGAGTCCTAA
TACTTCGCTAACACGAGCTTTTGGCAATGGAACGTCCATTTTATGCATCAGTCCTCCCTA
ATTGGGTATATCTACGAACATCTTTACATTTTTTGATTTTACCATGTTAGATAAAGGTTT
AGTTCGTGTTGGGTTAAAATAACAAATAGGAGGATAGGGAGGGCGCGGGGCCCGCCTGGG
CTCCGCGTTTTACAGTACATCCCTTGTTTTGGAGTATTTATAATTATGGCAAAACGAAAA
GAACCAAAAGTGGGCGATAGAGGAATTCTCAGGGTTAGGGAACCGGGGGAAACTGGTGTT
GAGTACTATTCTACCCGGATTGAGGACGTGAGGGACGGTTTGATCGCCTGTTCTCAGCCC
ATGCGCGGTCAGGTTTATGTGAAGATCCTATCTAGTCCAGTGGAGCTTACGTATCTAAAG
GGCGATAGTGTCTTTAGTTTGATGTGTGAAGTCATTGAACAGGGCAAAGGCGATCCTCCC
TTAATTGTGCTCAAACCAATTAGTGGTATTTATAGGTCCGATAGGAGAGAGTACGTGAGA
GTTCCTTGGATGCTTGATGCTGAGTTGTTATTTGTAAAAACGTTTCCTGCTGATGTAAAA
AAGTTCTGGGAAGATCATTCCCATGAGTCAGTTCGAGCTGTCATATTGGATCTAAGTGCC
GGCGGGTGCCGGCTTTCGCTAGCAGAAGCTTGCATGGTGGGAGAGAAAGTACTGATTCGT
TTCACAGTCCCGGAACCAAACCCTGACACTTTTCTGTTACCTGCTCTTATAAAACGTGTT
GAACCTGGTAGTGAGCCTGGAGTAACCAATGTAGGTTTGCAGTTTGTTGATGTAAAGGAC
GTTATTCGAGATAAGCTGTGTAGGTCAGTGTTCTGTAGGCAGAGAGAACTAATAAAGAAA
GGCTTTTACGAACTTGAGGAAGAATGACTCTCTTTCCATGCCAGGTACAATGCACCTATT
GTCCACACCAGTGCTACTATCCACAGAACAACAGATTCCATGGCCACAGAAACGCCCATC
AGAAAAAGTGATGTGCCCAAGTACATGGGGTGTCTCACATAGTCGTAGATACCCTTGCCT
TCCTTAGTAAAAACGTAGTGTTCCTCGGCTTTTCCTATTAAATAAGCACCGAAGGCTGTA
AAAGCCATACCAAGCGTTACCAGGCTGGGATGCAAACTCTCCTTACCAGAAACTGCAAAA
CCGAAAACAAGAGAGATCACTAACCACACAGGACTTATTTTTCTAGGCAGCATAAATCGT
TCCACCTCATATCATCCTATATAATAGATGACATGGAAGGCGTTTACACTAAAAAGCTCA
CGTGCCCTGTGTGCAAGAGCGAAGTGTACGTTGCGCGTTTGAAACATGGTGCTTATACCG
TTATTTCCAGGGATTCGGACTTGCATCCTTGGGTAAACGGAATTAATCCCATTTATTACG
TTGGTGCTGTTTGCGAGAATTGTGGATATGCTGCTTTGGAGTCCCATTTCGAGGAAGTCC
CTCCCGATGAGATTAAGAAACTTCTACCTTTACTAGCCAAGAAACGTTTGGCAGGCATAA
AAGGTGTGAGGGAAGAAAGAACATGGGAAGACGCTCTGTACGTACTGTCTTCTGTTTTTG
AGCAGTACGAGATTAGAAATACTGATCCGTATAACCTAGGCTATGTGGCTCAAAATATCG
CCTGGCTGTACAGGGAAATAAAAGACGAAGAGAACGAGCAGGTTTGGCTTGAAAAAGCTC
TTCAGTACTATTTGAAGGCCTATGAATCCAGTGCACAGTTACCGTCAACGCTTGGTGAGG
CAGGTTTGGGTTATCTTATAGCGGATTTGTATGCAAGGTTAGGCAATTACAGGGATGCTT
TACAGTGGGCATCACGAGTGGTGCAGATGCCCAAAAACAGAAAGAAAGTATTGTTCGACC
AACTTTCCAGGGAACTATGGCAAGACCTTAGGGAGAAATACAAATCCTCATCTCAAGAGG
AGAGAAATTGGCGCACCACTTTGAGGACAGATGTGCAAAGAACCTTGCAGAGTAAGGGAG
TTCTAACTACAACAATGGACTCGCTTATTAGAAATGTGGGGCTATGGGCTAGTGGAGAAA
TTGTTAAGGATTTACAAGATCTTACTAAAGAGGATATCGAGGCTGTGGCTTCTTTCGAGT
GGTTTAATAAATTAATAGAGATTAGTTCAGGACATAAAATAATAGGAGACATCCAGTTGG
CAAAATTATTGTCCAGTGGGCAGGAAGAACCTGCAGTGTATCTGATGCCGGAACGCTGGC
CTGAGCCTCCTGCCATGGTTTTAACGGACCAACCCTTAAGCTCAGGCAAAAAGATTTTGT
GGCAAGGGTATGGCTTTCTGAAAGGGAAAGTGAGGAAGTTGTTCATTATGGAGGTGTAGA
AGTGGAGGAATATGTTGTATTTACCCTTGGCGACAGGAAATATGCCATAGCACTCTCGAA
TGTGGTAGAAATACTACTGCCAGGTTCTGTATACCCGATACCGAACAGTGCTGCAAACGT
ACTTGGCCTTACTAATATAAGAGGCAATATTTTGCCAGTGTTGGATATAAAGCCACTGCT
TGGAGAAAGAGAAAATTCAAGCTCTGAATTGAGGCGGCACGTTTGGATACGATCTGGCAA
TGAAGATATTGTTATCGTGGTGGACAAAGTCGATGGTATAAAGAGAGTTAGCGAGGAGGA
TGTGGCTCAGCCTCCAGAAGATCTCACTGTAGGGAAGCGCATTAAGAAAGTGATACTGGC
AAATAATGATCTCATATTGGTAGTAGATCCTCTGGATTTGGTGGGGTGATCAGTATGGAC
GATATGAACGAGTACCTTCCCATCTTTCTTCAGGAAAGCTACGACTATATAAATTTGTTG
AATAACAACTTGGTTTTATTGGAGCAAGATCCCAGTAATAAACAAGCGTTAGCAGAAGTT
TTTAGGGCTGCTCATACACTCAAAGGTATGTCTGCTACAATGGGTTTCCAATTCTTGGCT
GATGCGGCACATGAATTAGAAAGTGCTCTACAAATTTACCGTGATACACACGAACCTGTG
GATGAGAAAGCTATTGAGCTTGGCTTTCGAGTTCTCGACTATATGGAGAACCAAATGAAA
AGAATCGAGGCTAACGAGTCACTTGAGCCGTTTCACGTTACTTCCTCAAATGAGGTAAAC
GAGAAGGGAAAAAAAGAAACTACCCTTGAGGTTACGTCTAGCTTTGCCTTAGGTGCTTTT
GAGGAAGAGGTTGTTCGCGCAGCGTTGGAGCAAGGGCAAAAGGCAGCCATCTTAGAAATC
AATTTAGAACAAGGTGTTTTGATGAAGGGTGTCAGAGCTTTCATGGTATTCAAAGCCATT
GAGGATTCTGGTTTTGAAGCTATAAGTTCTCAGCCCGATGCAGAAAGTCTTGAAAAAGAA
GAGTTCGATCTAGAGTTTAGAGTGCTCGTGGTGGGTAGCGGAGATCTTGACAGCTTAAGG
AACAAAATTCTTCGCATTGCTGAAGTAGCTTCTGTGGATGTAATTGAGATCGGTCTCAAC
GAACAAGCATTTCCCAGTAGTAGCAATGAGCTACGCGAACAAACTTCAACCAAGCAGTCC
GATAGCGGAGAAGGGACAAAAAACCCGAACTCTTCAGACAGCTTGGCTCAAGCCTATGCG
GCCAGCGCTGCAGCAACAGCAGAAGAAGTTGACCAGCAACAACAGAAAAAGCCCATAAAG
AACTATATCAGGGTGCCTGAAGAACATGTTAATAATCTCATGTCTGCTATTTCTGAACTG
GTACTTGAAAAAGCTGAGCTGGAACTAGCCATAAAAACGGGAAACGAGGAAGCTCTATGG
TCACTGTATGAACGCTTGAGCCGTTCTATTAATTTGGCGCAAGGCGAAATCACGGCGCTA
CGTATGACTCCTTTGTCTTTTGTATTTGAGCGTTTCCCAAGGATGGTGCGTGATCTTTCC
AGAGATTTACAAAAACAGGTTAGGTTCATTATGGAGGGTGGGGACACTGAAATAGACAGA
ACAATAATCGATCGACTGGGTGACCCGTTAGTGCACCTATTAAGAAATGCAGTAGACCAT
GGTATTGAAAGACCTGAAGATAGAATAAAGGCTGGCAAGGATCCAACGGGAACTGTTAGA
TTAAAAGCCTATCATGAAGGCAACAACGTTTACATAGTAGTGGAAGATGATGGTGCAGGG
ATTGATACTGCGAAGGTTCTTGCAAAAGCTGTGGAGCGTGGTTTGGTAACTTCAGATCAG
GCATCTTTTCTTTCTCAAGAAGAAATATTTAGTTTCTTATTCTTACCTGGTTTTTCTACG
TCGGATACTGTTTCAGAAATATCAGGGCGTGGCGTGGGTATGGATGTTCTAAAAAACACT
GTGGAAGAGTTAGGAGGAACTGTACAAGTGCGCTCAGTTCTCGGTAAGGGGACCACAGTA
ATTATGCGCTTACCTCTGACCATGGCTATCATTAGTGCTCTGCTCGTAAAGGTGAATGGA
TTGATCTTTGCACTGCCTCTTTCGGTGGTCGAGGAGATTAGCAATGATGTTGAAGCTGTT
AAAGAAACACCGCAAGGGAATGTGCTTTTGCTCAGAGGTGAGCTTTTGCCTGTGTATTCT
GTGGCAGGTTTGCTGAATTTACCTGATAATGGACAGAATAACCATATTGTGGTCATAAGG
AATGGTCAGAAAAAAGCTGCACTCTTAGTGGCTGAAACAGTTGGCAAACAGGAAATCGTT
ATAAAACCTTTGAAATCGAGGTTTGTACCACGCTACGTTGATGGTGCTACCTTGTTGGGC
GACGGAACAATAGGTTTAGTTGTAAACACATCCATGTTATTGGAGGGCCACAATAATGTC
AAAAGATGACTTGTCAAATCCAGTAATACTTGATGTCTTGAAGGAACTAGCTAATATTGG
TACCGGTCACGCTGTTACAGCTTTGTCTTCCATGATTGGCAAGTTTGTTGGGATAACGGT
CCCAGAGGTCTATTTGGAAAGCCTTGGGAAGGTAGCCAATATACTCGGTGATCCTGAAGA
AGAAGTAGCAGCAGTTTATGTGGGCTATCATGGTGAGCTCGATGGAGGTGCCATGGTCAT
ATTTGATGCTAGTTCCACTCATGGTTTGTTTCAGGCACTTATGGGTTCTGATATGGACCT
TTGTGATCCCATGGGTTTATCCATGATACAGGAAGTTGGGAATATTTTAGTAGGTTCTTT
TGTTAGCGCTCTGGCAACTTTCTTTGGTAGCACCATTTTAGCAGAGCCACCTGGGGTTGC
TGTGGATATGCTCGGTGCTGTGTTAAACGTTCTACTTGCTGAGGTGGGGCAACACGCAGA
TTATCTCATAGTTGCAAAGACTACCATTTCCATTGAAGACGTGAACATTAGGGGTTGGAT
AGTGGACATCCCCACGCCAGAAAGTTTCAAGAGGATTACTGAAAAGCTCGGGTTATGACT
AATATGTTGAATGTGGGCATTGGAGAGATAGCGGTTCTTGACAAGCCTGGGAAGATTGGA
GCAATTGGACTGGGTAGTTGTGTTGCTGTCGCCATGTACGATCCCATAGCCAAAGTAGGC
GGCATGGTTCATGTTTTGCTACCTGATTCTAGGGGACAAAAAACGGAACTGCCTGGTAAA
TTTGCTAATACGGGAGTTCCTTATTTACTGAAGCTCATGGAACAAAAAGGAGCCAGAAAA
GACAGAATCATTGTGAAAATTGCTGGAGGAGCCTCTTTGATGAATGTTAGTGTGGGCAAT
TTTGGAGACATCGGTAAAAGAAATATCGAGGCTGTGAAAGAGCAGCTCAATGCTTTGGGA
CTCCGCTTGCAAGGTGAAGATACTGGTGGTAATGAGGGTCGTACGTTTATTCTGGATTTA
GCCACGGGTACCTTTACTGTAAAAACGGCGCGCAGCGGTTTGCGCCAAATCTGATCATGA
TGGTGGAAAAGGGATGGATTATAGCAGCTAGGAAAGGCGATGACAAAGCTCGCGAACAGG
TACTTATGAGCTTACAAAGGGTCATAGAAAGGCAGGCATCTCAGCTTACCTATTACAACA
TTTCGTTGGAGTGGGATGACCTTCTGGCGGTAGGACTCATAGCTGCAAATGAGTGCATTG
ATTTATATAACTTGGAAAGCGAAATTCCATTTGAGGCTTTTGCTTCAAAGGTAATAAGAA
ACAAAATGGTGGATTACCTGCGCACCACAGGCACATTTACTAAGAGCGATGTGGCAAAAT
ACAAACAGGGGCAGCTCACCTTGAATAAGGAAGAACTTTCTTTGGAAGCGCTCATTGAGC
AGGGTATTGAAGAAGTCGGAGAGCAAGGAATTATTCTGGAACTAGAAGAAGCTTTGAACC
GTTTAGATTTACGGCATAAGCAGGTGTTACAGTTTAGATATGTTGATAATCTCTCAGTCA
AGGAGGTTGCCGATATATTGGGTGTCAGTCCTGGCAGAGTTTCTCAACTGGTGAATGAAG
CTCTAGACCTGCTAAGGGAAGATATTGGTATAAAATTCAATAAAGGTGATAACTAATGCT
TAGAGGAATTTACAATGCTGTGTCGAGTAATCTCATGCTACTTAGGGCTCAGGATGTAAT
TGAGGACAATTTGTTACACATTCAAACTCCAGGTTACAAGCAGAAAAACTTCGCCTTCAC
ATTAACTGAGCAGCGTCCTATTGTAGGGCTTGGGAATGTAAGTTTCGGTGGCCTTCTAAG
CTACCCATATGTGTCTATTGAGCAAGCATCTCTAGAAGAAACGGGACGTAATCTGGACTT
GGCGGTCTCTGGTGGTTTCTTGGCTGTGGATGCAAATGGTCAACGCCTCTGGGCAAGTAG
TTTAAGAATGCTTGTGGACGAGCAAGGTTATCTTGTAACTCCGGAGGGCTACCGAGTACT
GGGAAAGAACGGCCCCATCAAATGGAATGAAAACTACAACGTGGATCAACAAGGTAACAT
TTTGTTGAACGATCAAATAGTAGACAGTTTTCTAATTTCTGACGTGAACGTTCAAGAAGT
TGTGAACGATCGATACTTTGTAGGTGAGCAGCTTCAGTCAAATTTCCGTGTCTTTCAAAC
ATATTTGGAGACAAGCAACGTGGATGAGATCGGTCAGGTAACCGCACTTATGACCATTTT
GAGGCATTATCAATCCAATGTGAAAGTGGTTCAAGCAGAAGATGCCGCTTTAGCCAAGAT
TATCAATATTATGGTGTGAGGCGTAATAAGGAGGTGCATATATGGTAGAGCTGTATGGAA
TAGCCAGGGCGGGCATGCGTCTCTCAGTGGGTTATCTCAATGTGGCTGCGTTTAATATTT
CTAATGTTAATACTGAAGCTTTTAAAGCCTTGGAGCCTGTTGAATCTTCTGGTAATGCTC
ATGAGTTTCCTGTGGCTAATGGGAGAGCGAATATTGTTGATAATGCTTACCTTTTTACAG
TAAATCGTGATAACATGGGCCCTCTGAGCAATACCTCAGGCTATGCTTTAACAAATCCAC
AAGCCTACTTTGTAATAACCGACGGAACAAACAGATGGCTTACTAGAAAAGGCAACTTTG
AGCTGGATCGGGATGGTAATGTCAGCTTACAAGGATTTTACGTAATGAACAGAGATGGTG
CAGTTGCTAAGGCTACGGATCTCTATTCTGGGAATCTTTTGCTTGTTGAGGCTGATACCT
CTCAGTACGATAGAGATAGCATTGGGTTCGTTTCTACAGGACAAGAACGTATCATAAACG
TTGATGAAGCGGGGCTCACAGCAAACGCTTTAGAAATGTCTAACGTTGATCTTTCTGCGG
AGATGGTCAAACTTATTGCTGCTCAAAGGGCTTATCAGTTCTCAGCAAAAGCGTTTCGCA
ACGCTGACGAGCTAATAGAAGCAAGCATAAACTTAAGAGGAGCCTAAGTGCATGCCCATA
CCTTCTTTGGACCAGCTTATTGATCAAGTAGACAAAGTTTTACCAGTACCGTCTGTAGCT
ATGCAGGTGATCAAACTTTTGGATGTACCAGACAGTAGTGTAAAAGACGTAGCTGAAGTT
CTTTCTCAAGATCAAGGGCTCACGGCAAATGTGCTGAAGCTTGCTAATTCAGCTTACTAT
GGGATGCCTCGAAGGGTAACGTTACCTATGGAGGCAGTGGCTTTGCTGGGTTTTAAGACT
GTTAGGAGTATTGTATGGTCTTCTGTCATGGAAGTTCTTTACAGTAAACCGCTGGTGGGT
TATAAACTGGAAAGCGGTATGTTGTGGGAACACTCATTGGCAGCAGCTGTAATAGGAAAG
TATTTGGCTAAAACTTTTAAACTTAGAGATCCTGAAAGTTTTTATGTTTCTGGTCTTCTC
CATGACGTAGGCAAACTCATATTGAATATATATCTTCCCGTGGAATTTAGTAATATCATT
GCTCTTGTAGAAGAAGGAAAGACTTTTGCTGAAGCGGAGAGAAAAATTCTTGGTTATGAT
CATGCCCAAGTAGGGGGTATCATTTGCGATAAGTGGCAACTTCCTGAAGTCATAGTAGAA
GGCGTTAAGTACCACCATACCCCCAAATTGGGTTCTCAAAGCAGTCATATAACCCATTTG
GCTAATGCTATGGCCTTAATGTTGGGACACGGGACAATGGGCGTGGCTACAATGGCTGCC
AGTCTTGATGAAGAGATACTTTCTCTTTATGTGCCAAGCGAGGATCAATGGTTTGATCTT
TTGGAAAAGGCAGAAGAACAAGTCATGTTAGCCTTGCATGCATCTAAATACTAAAGAACA
ATGAGGTTTATCCGAATAAACTGTTGGGTGATGTAAGCCATGAGAATAGATGGTAGCGGA
TCAATAGATCCAAAACATGTGGAACTTGTAAAACGAGTCTCAGAGCGTTTCAAGTTAACT
GATGCGCAAAGTGTGGAAAGAACAGATAAAAGAATGTCTGATATTGTGTTGGCAAGGGTC
CTACAAAGCTTCAAAGAGAGTAGAGTCAATCACCTTGACGAGGTGCGTGAGCGCTCTAAA
GATAATGCAGTGGACGTTGAAAGAATAGCACGCTCTTTGGTGGAAAAAACAAAAGAAGAT
GCAGAAGTCTGATGAATTAGAACTTGTGAAGAAAGCTCGTCTCCTGGCTGCGGAGCTCAC
AGCATCCTATGCTGCGCTTCGTTCTGAAAATGTAGAAAACACATCCGCTGAGCTCGAAGA
AACGGTAAGAGCGTTGGCTGAGCGAATAGAGTCTTATGAAGGACAAGAGCTGCCAAAGGA
ACTTGTTGATGAAATCGTTGCCTTTGTTCACGATTTAGAGGGGCTGGTTGACCTAGGCCG
TGAAGTGCTGGGGTTTTATGAGTCCTTGCTTTCGCCCTCTGTCCAGGTTTACGGCCCGTC
AGGTAAGGTGAACAAGAAATGATCTGGTCCTTAGAAATAGCTAAACGTAGTCTTCAAGCT
CAGATGCTTGCACTGGATGTCACTTCCCATAATATTGCCAACGTTAATACGCCCGGTTAT
AGCCGCCAAGAAGCGGTTTTTCGCCCAACGCAGCCCTATGGTATAGTCTCATGGCTGGGT
ACGATAAACCCCGGGCAGGTGGGTACAGGCGTTCAAATAAGCAGTATTCGGCGGCTTCGT
AATGACTTCGTGGACATGAACTACCGGAATGTGACGTCGGAAAGTTCTTATTACAGTGTG
AAGGATCAAGTATTTAGCATTTTGGAGAGCTCCATCAATGAGATAAAAGATTCGGGGCTT
CAGAAGGCGCTGAGCGATTTTTTTGATGCATGGCATGAGGGTAGTGTAAGTCCTGAGGAT
CCCACAGTAAGGCGCATTATTGTTGAACAAAGCCAAAACTTGATTGATGCTTTTAAATAT
GTGCAAAACCAACTGGTTTCCACACGTTCTGATGTGGACTTTCAAATAGTGAACTCTGTG
GCACGTATTAATGACATAGGTAAAGAAATAGCAAAACTCAACGAGCAGATTTCCTTATCG
ACTTCTCAAGGACAACAGCCCAACGACCTTCTAGATCAGCGAGACAACCTATTGGATGAG
CTTTCGCAGTACGTAAATATCCAGAAGGTTGCTTTGCCTACTGGTTCCGTGTCGGTCTTT
ATTGGTGGCCTATCTTTTGTAGATGATAGAACAGTAAATGAAATAAAAGCTATTGACAAT
GACCGCCTTATCGACAGCGGGGAAGGTTATAAATACACAGAAGGATTAGCTACTTACAGT
GTGTTACCTGGCTTGATTCAAAATGATAAGTGGAATGAAAGCATTGCCTTAGGAACTGAA
GATATCTACAATGGCCATGTATCCACCCTGTGGTTGACCATGGGGAATTCATTGGTTCCT
TTGGATGATAGACATTTAGCTGGTGGCAAGCTGAAGGGTTTAGTGGAAATGCGTGATGAC
GTAATCGCATATGGTGAGGAACCCGGACGCGGACTGCTTGGGAAGATAAACGAGATGGCT
TATTATTTCTTCGACAAGATAAACTTGATGCTCAAACAAGGAAAGGACCTTAATGGCGAT
GCCTACAGTTCAAACTTCTTCAACTGGGATGTTAATGTAGTTCCTAAAAACATCATATCT
GCAGTTGCATTGGATCCCACAGTAGTCAGTGACCCAACGAAGCTCCCTATTGGGGTTACT
GGTTTGGCCGGCGATGGCTCTTTAGCTTTGCTCATTGCTCAAGAGCAGAACAATGCCCTT
GAGACAGTTCCCGAGATTCTAAATTCGACGCTGTGGAATCCCAGTCTTCCCGGATTTCTT
AAGGGGCAAAGCGTTGCTCAGAGTTGGCGGACACTAGTTGCTGAGTGGTCTGCAGATATT
TCCCGTAATAGGGCTTTCATGGAAGGTACGAATAATGTGAAAAGCGAGCTAACACTTTTA
AGGACTTCCGAGTCCGGCGTAAACCTCGATGAAGAGGCAGTCAACCTGATTCGTTTTCAA
AAGGGTTATGCCATGTCTGCACGCATTGTTTCAGTGGTGGACGGCATGCTGGATCTCATC
ATAAATATGGGGGCACGGTAGGTGATATTAAATGCGAATTACGACAGCATATCAGTATGA
ACGTAGTGTCCAAACGCTTCAAACCGTTCTTGGCAAACTCACGCAACTACAAGATCAATT
GTCCACATTAAAGCAAATTCAAAAGCCTTCAGATGCTCCCTTGGACAGCGCGCTGGTAAT
GAACTGGAAAGCCTACAATGCACAGGTTGAAAGGTGGCAGAACAACATAAAGGAAGTTGA
AAACCGTTATTCTTATACAGAACAAAACCTGACGCACATAAAAGATCTCATGCTTAATGT
ACGTGATTTAGTAATAAGGGGCGGCGGTAGCGACGCTTTAGGCCCTGAAGAAAAGATGGC
TGTAAGCCGGCAACTAATCCAGCAGGCTGATGAGATGCTTAGCAGCTTAAATGCAAAGTA
CGCTGGCAGGTTTGTTTTGGCAAACGCACAGGTAACGAAACCTGAAGATCCTGCATGGAA
GCCTTTCAAAGTACTAATACAGGATTCAGGTGGAAACTTCACTTTTGTAGACACCATTAC
ACAGGCCGAGGATATGGTTCAGAAGGATCCAGGTAGTAAGTGGATGGTGGTGTTTGAGCC
GAAAACGTTTGATGAGCTGAACGATCCTTCACGTAGAGCTGTTTCAGTGGAAATAGGTAA
TAACAGTACCATTCCGCAAGTTTTAGCAGTTGAGGATTACTTTAAGTTCTCAGGTACTGT
GGATGTAAACGGAGCATCTTATCATCGGATGGATATGTTTGATAAGCTTTTTACCTTTTC
TGAAACCTTAAGAAATGGCGGAAGTTTGGCTTCTCCTGATAATACTGGAAAGACAGCTCT
GGATTACACCGACGAAATCCTGGATGGACTCACAGATTCCATTGCCAGCATCGGAGCTCG
AGTGCAGCGGCTGGGCTCTCTGGACGATTTTTACAAAAATGTTAGTACGAATGTAGAAGC
GTTGAGGAGCTCGTATGAAGATGCAGATTTGGCTAGGACATATGTTGAATACACTAAATT
TCATACCAGTTATCAATCTTTACTTAAGGTCATAGCATCTATTACGCCTATGTGCTTGGT
TGATTACCTCTAAGGTAAACTGTATCTATAATGTACATACTCAGGCGCAAGAGCGGTGAG
GGAATTCGAATTTCGAAGGATATAACGGTCTATGTGCTTGGTATTAGTGGCAACGAGGTA
AAGCTTGGTATTGATGCTCCAAAAGACATACCAATTATTCGCTTGGAGATTCTGGAGACC
ACAGCCAATGCCTCTGCGGTTTTTTCTGAAGAAAAGCTCAGGGAGATTTTGAAAAGTGAA
GATCAGGGAACTTAGGGATTTCGGTTTTTTTGCTATAAAGGAAGCTTTGCTTATCCTCCC
CATCGTATTATCTGTGGCAGTGCCTAAAACGTTTTTGGGTACCTGGGGTCTTTTATACGC
TTTCACGGCACCATCAGCGGTGGTCTTGGCATTTTCGAGGCGCACATGGAGCTCCTTTAC
TTATCCTAAAGCTCACTTCTTGAGTGCTATGGCTGTTTTGGGTGGTATCATATTGTTTCG
GTCACAGACCAGCTTCTTTGCCTCCTGGGCCGTGCTTCTGTACGCTATTTTGCTGGCTGT
CCATCCTTTCTTTAAAGGCATGGTGACGGCTGTAGGAAATTCAGAAAGATCTACAGGAGC
TTGGATAAGATTATCTGCTTTGTTCGTGGGCTTAGTCATTTGGAATCTAACCCGATTCTC
TCCTTACGAGGTAAAGTTGTGGATTCTTACTGTTCCTCCCTTGGTTTTGTCTTTAAGTAT
CATATTTGCAGGAAGAAACTGGATTTTCCTTTCAGGGAAGGCGAGTTTTGGAAGAGAGTT
TGGAAGCATGGGCAATCCTATGCCAGCAAGCAGTTTACTTGTCATGGCATTGCCAGTTGT
GTCTGAGCTAACGTTTTTGGGGGTCAGTACGGGGCGGTATTGGTACTTACTCGTTCTTCC
ACTATACGCCTACGGTTTTTTTGCCTCTGCTGGTAGGGGCGCTGTGTTTGGAGTTCTTCT
GAGTGTACCCTTTATCGCATATTTGGGCTTTCAGTACAGTCCTTGGTGGTTACTCATTGG
CATACTTTTCTTTGTGGTAGCCGCACTTGCTGCACGGAAATACTTAAAAGAACTATGGCA
AAGGGTTGTCTGGACATTTAAAAGGGGGCTTACGAAGGAGCCAAGATTTTTCTTATGGCG
TGATACTCTCTATTTCTGTGTAAAGGAGCCCTTAGGTAGTGGTTACGATAACTTTAGAAG
GTCATTTATGCCTTATAGGTCTAAGGAATCATATCTAGCCGAGCCCACCGTTCATTATGA
CAAAGTACATAACGTTTTTTTGGAGGAGTGGGCAGAAGGTACCGTTGTTGCGTTTGTGTT
ATTGATTGTTATTCTAGTGGAACTGTTCTTGAAGGGAACTTTGACTTTGAAAGGAGCCAT
TTTTGCGGTCATAGGAGATGGCTTTTTTGGTATTTACAACCCCGCAAACTGGCTTTACTT
ATGGATGTTAGGGTCGTTAGCTCCTCTTAGCAGTGTTTTTAGTGTGTACTGGCTCTACCC
TTGCTGGGCATTAGTGGTTTTTGCATTTGTGCTGACGTCTTTAAACCATATGCCGCAGGT
TACCGCTGGAAATGCACACAGCTCACGCCTCGCTGGACAGCGAGACATAGCAGCACAGCT
TTTCAATGCTGCTTATACCGTTTTCCCTTGGTGCGTGGACTACCTGTCCGAGTGGGCTCT
TCTTCAAATGGCACTACTCAATGAAGCAAAACTTAATGATGATATGGCTGTTGGCTACCA
CAATACCTTCAAGGGACTACAACCCTACCTAGATCGATTCGCTTCAAACATCGACGACAT
CTATAGCTCTTGGCTCATGTTCTGTGGTAAGTACGCTTCACTGAGAAAAGAAGGAGAAGC
GATCTACGGGCGTCTGCAGCAGGTGAATCCTTACAGCTTTCGTGTCCGAAAAGCTTGCGC
ACATTACTTGGGAAATGTTGGAGATTGGGACTTAGCTATGTCTTTTCTAGAGGAAAACAT
AAACGAATACCCCTTTGATGCTGACTCCTATTACATGCTGGTATTGGCCTGTTATGAACA
ACATTTGTGGAGCACTGGAAGAAAGTATCTCCAGCTTTGGCGTGATAGGTTCCCAAACGA
TAGCCGCCTAACTGAGTTGGAAAGAGCTCTGGGTATTTAATAATCCATCCAATTTTCCGA
ACAATGTAATAGCAGGAGGTGTAAAACAAAAATGGCAAATGCTTATGGAAAGGCTCGTCA
ACGCTTTGTTGAACAGGAAATAATGAATGCTCCAGTGCAGAAGCTCGTGCTCATGGTTTA
CGATCTCATCATAACATCGCTGCAGAAGGGTGACATATTTAAAGCCAGATCAGCTATCAA
AGAACTCATAGATGGCCTGGATTTCGAAAATGGCGGTGAGGTGGCAAAGAACTTAATGAG
CCTTTATGAATATGCTTACCGACTCATAGGAGAAAATCAGATAGAGGAAGCCTCAAAGGT
ATTTGAAGAACTTAGAGAGGCCTGGGTTCAGGCTTTCTTCCCCAACGGTTATTAGATTAA
ATTCTAGAGGCACAATACCGAATACATGATTGGAATGGGCATGAAGCCCATTACCTAAAA
ACTCCATGAAGGAGGTAAAGAAACTATGGCACAAGCAGATTTAAGTAGGATTAACTCGAA
CATCGGTGCTTTGAATGCGCTGAACTCCCTAAGGATTATCCAGAATGACATGGCACTCAG
GCAGCTACGCCTTGCTACTGGCAACCGCATTACTCAAGCAGCAGACGACCCTGCTGGTTT
TCGTATTGCTGTTAAGTTGAATGCTCGCTCAAGAGGTCTTTCTCAGGCAGTGGACAACAT
TGGCGACGCGAGGAACATGCTTTCCACTGCAGAAACAGGTTTGACCAAGATTAAAGACCT
ACTGCTCACCATCCGTGACAAGTTGGTTTCTGGTGCTAACGACACACTGGGTTCGGAAGA
GCGTTTAGCTATTGCCCAGCAAGTGCGTGAGTACATGCATGAAATCACGCGTTTGGCTCA
CGAAACTAGGTGGAACGACATTGGCTTGCTAGACGATTCTTCTCCAGCTGCTTCTACAAC
TACAGCATCTACCACATTCTACTTCCAGACGGGTTCTGATGCAAATGAAACCACTATTTG
GTCAAGAGGCTTCAAGATTGTCACGACCCCATTTACCGAAAATGATTGGAACGTCAATTG
GACTACTGCTGCTGCTACTTTGGAAGTGAAGTTGACCACAGCAGCGAACACAGCTTCAGT
GCAAACTTACAAAGTTTATGACAGTGCTAGTGGCTCGGTAAGTGCTTCTGCGAGTTTCTC
TGTAGCAGATGTTTACGCTGCTTTCGGTGTGGCGCAGCAGGCTGGCATTGGCTCCGCAAG
CGACAGCACCAACGTTAGCGCTTCTGTTAACGCTCTAATTAAGAATGTGGATGCGGCCAT
AAGAGGGGTCTCTGACTGGATTGCAGGCATCGGTGCTTTGAGTGCAAGGTTGGACACCAA
GGCTCAATCTGTATCAGCCATGCAGGTAAACGTTGAAGCGTCCTACAACAGAATATTCAA
CGCTGACATGGCCTACGAGCAACTGCAGCTCACCAAGGCTCAGATTTTGCAGCAAACAGC
AGTAGCTATGCTTTCTCAAGCTAACCTTGCTCCTCAGCAAATCTTGACACTCTTTAGGTA
ATCAGCTAAGCAGTATTTAAGCAAAAACACATTCTGTGGGAGAGCCATTGTGCTCTCCCA
CAGAACTAAATGGGGGAGGTAAGCATGGCTCAAGATCCTGAGGAAGTAGCAAGAATTTCT
GGTGTGCGTAATATTGGAGTGCAGGGTAACCAGATGCAGTCTTTTTTAGCCAGCGATCAA
CTAAAAAACGTTACTGAAATCCCTGTTGATATAAACAGGAGACAGGTAGAACCTACTAAA
GAAGAAGATATTGAGTCTACAGTGAATAAAGTGAAGCGTGTGGTGGAGATCATAAACCCC
AATATTGAGGTAAGAATGGAGCATCATCCTGCAATTAGAGATGTCATACTGGGTACCAGA
CTTGTTTTCTATGACAAGGAAAAGGATAAAGTAATAAAAGAGGTTCCTACTGAGAAAGCT
CTAGAACTTTACGCTGAAGTCTTAAAGAAACTAAATTCATTGTTTGTTGACACCGAAATA
TAGTCATGAAGGTGAATAAGGTTGGTTAACTTCGATCCCACACAAGTACAGACAAACATA
CAAAAGTATGTAGACACGCTTTTGGTTTATGATAAGAAGAAAATAACAGAGCTAGAGAAC
CGTCAAAGTGCTCTGCAGCAGAAATCTTCTGCTGTCTCCCAAGTTATCTCTTTGCTGTCT
TCGTTTTCCTCATCATTAAGCGTAAACTTTGATTCCTTAGCGGTGCGCTCTACTAACGAA
AGTGTTGCCCAGGCTACAGCTTCTGGAAAAATAAGTGGTAGTGTCTCAATAAATGTAGAC
AGATTAGCCAGTTATCAAGTTTTAGATTGGACCAAACTTTCTGGGAGTGATTCTTCAAGT
GCTTTCCACTTTGATAGTTCTAGCCAGGTTTCTGCTAACAGTTTTTGGAGTTCATTGGTA
GGTTCAAAGTTTAATATTACCTTCGAGCTGGGAGATGGTAGCTCTGAATCTATTGAAGTT
GACCTAACACGCTTTAGCCAAGATTCGGTTCTTTCTCAGGTTTTAGATGATTTTGCTTTC
CAAGTCAATGCTCACTCTAGTAAGGTGCGCCTGTACAAGCAGAAGTTGAATGATGGCACC
TTTATTCTGCAAAGCAGTGCTCTGGGTAGCGGTAAGAACAATGCGATAAAATCTGTAGCT
TTCGGGAGCATGATTTTTTCTAATGAAGAAGATCTCAGTGCTTTGGATGCTTCTTTTACT
GTGAATGGTTACTCTTACACTCGCAGTTCGAATACGTTTTCAGACATCATTCCCAATTTG
ACAGTAACATTGAAGGGCATTGGTTCTACCATGGTTACAGTATCTAGCGATACTTCCACG
ATTCTACAAGGCATGTCAAACTTTGTGCAGTCCTTTAAAGCATTTAGTGACAAACTTCGA
GGTCTCATAAACGTTGACCCTTCTAACCAAGGCGCTCTAGCCTCGGATGCTTCTACATTA
AGGCAAGTGCTGGATGGTATACGTACAAGACTAATGAGTGCAAGAGCTGTCAACGTAGAC
GGTGTTGAATATGGTTTCAATCCCAGTCTTATTGGCATCTCTTTTGACGAATATGGAACT
ATATCTTTAGACACTAGTAAGTTGAATAATTACCTTTCCTCAAATGTGAAAGGGCAAGAC
ATTCTCCGCAATTGGTGGGCAGATGTGTCTTCTGATATCCGAAAGTACATCGACAAGGCA
CTTGGCAGTAATGGTACTATTGGCAGGTTGCAGTCAAACTACAATAGCAGTATCAAAGGA
ATCTCTGATCAGATTAAGCAGCTAAACGCTCAGATGGAAGAAAAGAGAGCCACGTTAGTA
AGTCAGATGGGGGTGATATTTAACAGTCTCTATCAGTACCAGAGTATGTTCGCACAAATG
AACTCCTATTTTTCTGTTTCCTAGAACGCCGGTCTTATTAACGTTTTTCTTTTTCTGAAC
ACCTGGCTGAGTCGGTGAGCAGGACAGGTGTATGTTATAATTTTTCACATGGAAGGTGTG
GATGCACTTCTAAAGCGTTACTCTGAATTATTGGACGATGTTATCGATGCCATTTCTCAT
TCTGACTTAGATAAAGTTTCAAAGTATGTTTTGGTTCTGCAAGATGTTATTACTTTGATA
GCTCAGGAGCTAGAGGAACATCCCGAAGAGAAGCATAAACATGCAGATACCGTAAAAGTT
ATCCACGAAAAACAACAGAAGATCATCTCTCTTCTAGAACTGCAGGCTCAAGACTTATTA
CGAGAAGTGGAAGAAACCACAAATACGTATCAAGCAAGAAAGACCTATGAGCAAAACAAA
GGCATTCGTTAGCCTTCTTTTGATTCTTTGTTCGGTTGGTTTAACTGGCTGTAAGCCAAA
ACCCTTTTCTGAAACGGATATCAGCCAATCCAAGGTTGTTTTGCAGGATGTATTGAATGC
TTTTGCTAAGAACGATGTAAATGCATTGCAGGGTAATTTTGTCCCCACCGCTACGGAACT
GATTAGCACTGTTGTAGAAGTTAAGAATGTGTGATTCGACACCTTAAAGTCGATTGGCGT
CGAGTCAGCTTCGGTTTCTGGTTATCGGGTTGATCAATTTGATGTAGTAAAAAACGAACC
TGATCGCTTAACTGCTTCAGTTCTGTACACGGGGACATACACCTTCACAGCAACGAAATC
AAGCAAAACCTATGTGTGTTCACACCAAGTGGAGGTCGTTTTTGTTAAATACGAGGGGAA
GGTTCTTGTAGGTAACCTGCAGCAGCAGGGGGCGCCGCCTTCTTGCAAGGAGGTGAAGTG
ATGTCCGTTGATAGCCTTAAAACAATGATGGGTATTGTTTTTCAGAATCTGCAGGCAGTA
CAATCAAACTTGGCAAATGTCGATACGCCTGGATATAAAAGGCAAGAAGTTGATTTTCAA
ACTGTTTTCATGGAGCTACAGAATCATGGAGAATTACTTCAACCGAGTAGTAATTATGTA
AAGATTGATAACACCACGTCTTGGAGGCTAGACGGTAACAACGTTGACCCTGATAAGGAG
ATAACAACCCTCATAGAAACAGCTTTGTGGTATCAAGGCATTACGGAAATGCTCAGTCGC
CATTTTTCTACTGCCAGGCAAGTTTTACAGATGTTGAGGTGATGAAAAGTGTCAGGATTC
TCTTTGCTGCGTATTGCTGGTTCGGCACTGACGGCTCAGCGCTTTAGAATGGATGTAATT
TCTTCAAACATTGCTAACTTGGAGACCACGCGAACTCCAGAGGGAGGCCCGTATCACCGA
AAAATCGTTAGTTTTCAGTCTATGATGGTAGGAGAAAATCAAGGGCAGGGTGTAAAGGTT
GCTCAGCTCACTGAAGATCCTTCAGAACGATTGGTTTATGATCCTTCACATCCTGATGCA
GATCCCGAAACGGGCATGGTGCATTACCCCGATATGGATCTTATTACGGAGCTCACCGAC
CTGATGTCTGCTCAGAGATCTTTTGAAATGAATAGTAATGCAATTGCCATAGCACGCCAG
GTCTACACAAAGAGCATGGAAATCGGCAGATAGGGAGGTAAGATGAATGGGCATTGATCC
TGTTAGTGGCTTTGGTCCCATTAAACCCATAAGTCCCATAGATGTTTCTAAGACAGGAGA
GACGCAAGGGGCGACTGATGCTTTTTCGAAGTTGCTTGACCAACTAAGCGCAAAAGAGTC
GGAACAAGACCTCTACAGAAATGCTATTGCGCAGGGCAATATGGACATACTGCCGGAAGC
CCTCGTTTCAGCCACAGAATTTCAAGTGGGTTTGCTTCTTGTTACTCAAATACGTAATCA
GCTGGTCAGCGCTTTTCAGGAGTTTATGAGACTACCATTATGAAACAGAGGCTACATGAG
ATAAAAAATGAATCTTGAAAACATTCCGGTTCTTAAAGATCTAGTGAATTTTTGGAAAAA
CCTGGAGAAGAACCAGAAGCGAAATATCATCGTCGTTCTTGTCGTGGCATTGGTTGCTAT
TGGAGGGTTGGTGTATTACCTTAATCGTCCTCAGTATGCGCTTTTATTCAGTGATTTGAT
GCCTGAACAGGCACAGGCTATTGTTTCACAGCTGGAAAGCCAAAATGTTCGCTATAAGCT
ATCTTCGGATGGAGCTTCTATTTACGTGCCCAATGATAAAGTTACCAGCTTACGTCTTGA
ACTGGCATCTTCAGGTTTAGTAGGATCTACAAAACCAGGCTATGAGCTTTTTGACAACAT
ATCCAACATATTCCTTACTCAGGAAGAACAGCAGATCATGTATCAAAGAGCGTTGGAAGG
TGAGTTGGAAAGAACGATATCAGGCATGCCTGGGGTGAAATCGGTGAGCGTTCACTTGAG
CTTGCCACAGCGCTCTTTATGGACAGTGACTTCTACTCAAACTGCTCAAGGTGCTGTGTA
TTTGACTTTAAAACCAGGCTACAGCTTGAGTGCAAACCAAGTGGAAGCCATAAGGCAGTT
GGTAGCTCACGCTGTGGAAGGGATGAGTCCAGAGAACGTTGTTATAGCTGAAGCTAGCAC
GGGTATTCTAGCTGGTGATCTTGCTCAAAGCGGTGTTGACAAGGGCTACCTTGAAATAAA
AAAGCAATTGGATGAGTTGTATGCTTCCAAGATAAGAAGCTTTCTGGGACAGACTTTTGG
ACCAGAGAACATCATGGTTAGTGCCGACGTTGATGTGGAAGTAACAAAGCAAAACATACA
ATCTGAAACCTGGGGAAACACGGCAACAAAAAACGTGTCAGACACAGAAAGTTGGAGCAG
CAGTTCGTCCTCCGGAGGTCCTGTGGGGACGGCTACCAACGTACCTGGAGCTATACCTTC
TTATGTGTACACTAGTACCGGTGAGGGGCCTTATAACTACTACAGGCAGCAACAAATCAA
TTATGAGATTTCTAGGACAATTTCAGAAATTGTGCCGCAAGAAGTTGAAATTAAGAACGT
GAAAATAGCGGCCATTGTTGATTCCAGTGTTTTTAAGGATTACGCAGTAACGGCGTCCAC
TGTGGAGAGTCTCATAGCCAGCGCAGCAGGACTCGATAACGCTAGAGGAGATGTGGCTTT
GGTAACGTCCATGCCGTTTGCTTCATTAGCTCGTGAGAAAGAAGCGCAGGAGGCTCAGCT
GCTAGCCGAGGCTCAGAGAAGAGCTCGGCTCTACAGCTACATAGCCATAGCAGTTGTAGC
GTTGCTAATATTGGCTATGGTTTTCATTTTGTTGAGACGCAGCAGAAGAACAGCTCCCGC
ACCTGTACCTGCTGGAGCTGGCTTGGGAGAAGCACTTGGTCAACCTAGACCAATTATTAG
CCTAGAAAGGCCACTTACACCTGAGGAGGAAAAAATAAAACTTGCCATGGAAGAGATACA
AAAAGCTCTGCAAGAGCATCCCAATGACGTGGCAGATCTGGTGAGAATGTGGATGCAGGA
GGAGTGGCGGTAAAGCTAATATGGCGGAAAAGAAGAAGATATCAAAAGCTGCTATTCTCA
TGATTGCTTTGGGAAGGGATCTAGCAGCCAAGATTATGCGGCAGCTCAAGGAAGAGGATG
CGGAAAAACTAGCTCTGGAAATATCTTCTGTCACGGACTTGGATGAGCGGACGAAAGCCA
ACATATTGGAAGAATTTGTTAACGTGGTCAAAGCTAAAGAATTTCTTGGTCAAGGCGGAA
TAGAGTATGCAAAGGATCTTCTTGAGAGAGCCTTTGGCCCACAAAAGGCAAAAGAAATCT
TAGAAAGACTAATGGAAGCGGTTCAGGTTATGCCTTTCGAGTTCTTGCGAAAACTAGATG
GTCAACAAATAGCCAACCTTATTCAGAATGAACATCCCCAAACTATTGCCTTAGTAATGA
ATTACCTGAATCCTGACCAAGCTGCCATTGTTTTTACATCGCTTCCACCTAACCTGCAAG
CTGAAGTTGCTTTCAGAATGGCGGTGCTGGAAAGAACGTCTCCTGATATCATAGAAGCCA
TCGAAGAACAATTCCGGCAGCGTTTTGCAACGGTTGCTGTTCGTGGCGACTTGACCAAGG
TAAATGGTATCGATGCATTGGTGAAAATTCTTAACTCATTGGACCAGCAAACACAGTCCA
ATGTGCTCAACTACTTAGATTCTCAAGATCCTGAGCTAGCAGAGGAAGTGCGAAAGAAAA
TGTTCACCTTCGATGATCTCATTCTTCTTGATGATAGGGCTATTCAGCGTATCCTCAGAG
AAGTTGATACCAAGGATTTAGCTTTGGCTCTTAAGGGTGCTTCAGAGCAAGTTAAAGAAA
AGATGTTCAAAAATATGTCTCAGAGAGCTCGTGAAATGCTGCAAGAAGAGATGGATTTCA
TGGGTCCTGTTCGACTGAGGCAAGTGGAGGAAGCTCAATCAAAGATCATCACCGTGGTAA
GGCGATTGGAAGAGGCAGGCGAGATCATCATATTCCGAGGTGGTGAGGAAATTGTCACGT
AAACTATACCGTTTGGAGAAGCCTTCACAGGAAGACGTCTTGGGGTTTAGAAGGGGTTAT
TTACGCGGCTACAAAGAGGGTTACGAACGTGGGTACAAAGAGGGTTTCGATAACGGATTC
AAAGAGCTTTATGAGATAAAGGAGCAATGGGAGAAGGATCTACAAGAATATATTGGGCAG
CTTTCCACCTTGGTCTCCAGACTAAATGAAGAGAAAGAACGCTTGCAAAAGGAGTATGAA
GAGGCAATTGAGACCTATAAGCGCGGAATTGAAGAGGAGCTTGCAGAGGTTGTCTCTGTG
GCGGCCAGTAATTACCTAAATCGCTCGTTGGAGCACGACGCCACACTCATAACAGGAATT
TTGGAGAAATGCCTGCAACGTTTCAGTGGCGATTATCCTTTGGAGATCCATGTTGATGAG
CGTTTTGTAGGCGAGGTGGAGAAATTCTTGCAGAGTTCAGAGTTGCTGTCTAGGAATCTA
AAATCAGTGCAAATTGTCAAAGACAATCGTATTGGTTTTGGAGTTCTCATCGATTCTGAG
GAAGGACGTGTGGACGCCCGTGTGGAAACGTTATCAAGAAACTTGAGAACTTTAGTGGAG
TCATCCTTACATGACAACCCCGAAGATCAGTTATATAAAGGATAAAGTTGCTAACGTAGA
TCTTTTTGAGGTCTATGGAAAGGTTTTGAATGTTAGTGGCTTAAGTATTGAGGCTTTGAC
CCCTGCTTCTTTCGTGGGAGAGCTTTGCTCAGTGAACAGGTTTGACGGTAAACCCATGTT
CGCTGAAGTGGTTGGTTTCAAAGAAGGTAAAACACTTCTCATGCCCATTGGAGATGTACA
GGGTATTGGTCCTAACAGCCTTATCAGGGCCATGGGGCGACCTCTTTGGATAAAAGTAAG
TGACGGTTTGGTAGGCAGAGTAGTTAACGCCATAGGTGAGCCTTTAGATGATAAAGGGCC
CGTATATGGCGAAAAGAGAAGCGTCTATCAAGATCCTCCTCATCCGCTAAAGCGAAAAAT
CATCACTGAACCCTTGCAAACCAGTATCAAAGCCATAGACGGACTCTTAACCGTGGGTAA
GGGGCAAAGGGTTGGTATATTTGCAGGCTCAGGTGTGGGTAAATCGACACTTCTTGGTAT
GATCGCTCGTAATTCTTCTGCGGATGTGAACGTGATCATATTGGTTGGAGAACGTGGTCG
TGAGGTAAGGAAGTTCATTGAAGAAGACTTAACCGAAGAAGGTGCTAAGAGATCGGTAGT
AGTGGTGGCTACCAGTGATCAACCAGCGTTGTTAAGGGTAAAGGCTGTACTCACAGGAAT
GACCATCGCTGAGTATTTCAGAGATCAGGGTAAAGATGTTCTGGTTATGATGGATTCAGT
CACCCGTTTAGCCATGGCTCAACGGGAGGTAGGATTATCTATTGGTGAGCCTCCTACCAC
CCGCGGCTACACACCTTCTGTGTTTGCACTGCTTCCCAAGATTCTTGAAAGGGCTGGCAA
TTCTGATAAGGGCAGCATAACAGCTTTTATCACAGTGCTCGTGGAAGGTGACGACATGAA
TGAACCCGTTGCCGATGCTGTAAGATCCATATTGGATGGCCACATTGTGCTTAGTAGAGC
TCTTGCTCACCGAGCACACTACCCAGCCATAGACGTTTTGCAGTCCATAAGCAGGGTCAT
GAATGATGTGGTTAGCGCTAAGCACTTAAAATTGGCGAACCGAATGAGAGAGCTTCTGGC
TGTCTACACCGAGGCTGAGGATCTAATAAACATAGGGGCCTACCAACGGGGAAACAATCC
TAAAATTGATGAAGCACTAGATTATATCGATGCCATAAATCATTTTCTTTTGCAGCAGGT
TAAAGAAAGTTACACCTTGGAACAGACTGTTAGCCTGATGGAGGAAGTCCTTGGCACTGT
CAGCTAAAAAAGCAGCTCGCATTCTCAGAGTTAGAAAAATTGAGGAGGACATAGCAAAGA
ATGACTTTTTCTTAGCTGTTAAGCAATACAGATTGGCAGCTGAGCAGGCAAGAGATGTAG
GTCGTTCATGGCTGGAAGTAAGAGCTGCTCAGGTTAATGACCGTGTGGTGACCTATGATG
CCTATTTTCATGCTCGTGAAAAAGCTAAGGAGACGGTAAAAGGTACCTACAGATTGGTTT
TGGAGAAGCGGGAATTGTTACTTCAGAAGGCTGTTTCTCGAAGAAGTGGGGAAAAACTGT
TAGAATATGCCAAAAGAGAGGCGCAAACAAAGGCGTTCCGTCAGGAGCTGTCTTTGTTAG
ATGAAATAGGATCGCGCAAGAAAGGAGGTGAATTGTGACGAGTGGTGCTGCAAACCTCAG
TTTCTTGACACAGTTTTGGGATTCTGATTTTTCTGCTATGCCACCGAAATTAAAGAAACA
AAACTCTGGAGTATTTGAACAGACAAGTGAACAAGCTGTGGACTTCTCAGCAATGCTTGC
TTTGATTAGTGGACTAGCGCCTGATCTTGTAGAATGCTTAAGTTGTGTGCAAGGCTCCCC
AGAGGCCGGAGAAAATGGCTTTCAATCTGCGGTTTCCATTGAGGCTGTTGTGCCTTACGA
ATCGAATACGCATGTTTGCTTTACCGCTTCAATGGAAAAACTGCTTGCAGACGCTGAACC
TCTTTTAGATGTGCCCGAACCTACAACCAGTGAAACAAAGGAAGTTGCTACGCTATCTGA
TAAGCCTGAATACGGAATACATACAAACTACGCTATTTCTTATGAACAATCAAGTGATGT
TGATCTTACCGTTGCTAGCGAAATCACTGCTAGTCATTCTGGCGCGTCGTCAGAAGATGA
TTTAGGATTCAAGCATGCTTCCATGCAAGAGCGGGGCTTAGGAAAAGAACGTGAACTGCC
AGTAATGGATCAATATGCCGATCAACGAATCTCTGAGTTTCAAGTGGGGGATTCTAGAAG
CACTGGTGGAATGGCAAAGAACGCTGCCCAGGAGGAAACTAGTAATTGGACATGGCCTAA
TAAAGAAGTGGACAGCAAAGTTGTTAACTACTATGGCGTTATCACGAACCGAGACGGTGG
CGTGCTAGCAGGTGATGGGCCAAAGAACGATGAATTGAAGGAAGAGCATTTCTACTCAGA
GGAAGCAGCTGATCCAAAGGTTGACTTGGTAAAGAGCAAAGTACCTGAAGGGATTGATTT
TCTTTCTGGAGTTCAAACGCAGTCTTTATCTCAGGAGAACGTTTCTAGCTTAGCTGAGCC
CGATCGTTTTGGTATTGGTACCTCCCCGAACGCTGAAGAGGTTGTAGAATTATCGGCCTC
GACGGGAAAATGGCTTGCTGGGTGTGAGTCTGATGCAGATGCAGATTCCGTTTCAGCTAT
GGAACCAAAGCATTTACAGTTTGGAAAGGCCGTCGACTTCCTCAAAGAACAAGCTGCATC
TATCCAAGTTCAAGAAGCGGTTGAAGTTTTTGGATCTACGTCAGGAAGTATGCAGTTAAT
GGACGTAGAAGGTCTTAACCCGGCGTATGATCTGGATGCGATAGTTGGAAGGGAGAATAC
TTTTCCAGTTGACCCAAAGAAGGAAGTAAATCTTGCTGCGCAAGGCGTTGAGGCAAGGTC
CAAACAAGATGGTAATGATGAACTTTCAAAGGGACAAAGCTTAAAAGGGTCAGAAGTTAT
CGAAGCGTCTTCCAACAAAGCACCAATAACGGATGACGATGTGCCTAGAAGTGTTCTATT
AGGGGCAGAAAGATCGGAAAAATCAGCTGAAGGTAGCGAAGGAAAGAGTGTTTCTTCAAC
CGATGAAGTAAACAAAGTGGCTGAAATGCCGGCTTTCCCTTCAGGCGGATCTGTAAAGGA
GACAGCTACTACAACAGACCAATTACGCAAAGGCGAAGTTTTTAACATCACCTATCCAGA
AATGACAGAAAACGTAGCACTAAGGGTGCCTTATCAAGAAGATGCTGCAGCTGATGAAAC
CGCAAGGATGAGTCAGGATCAGACTGCTAAAAATGTCAAAGCAAAAGATAAAGCTCCGGA
TGAAGCTAAACAAGTGACAGATGAAACCTTGTTTGTAGATAAAAACGCTTTAGAAACTCT
GCATTCAAGGGAAGAAGTTTCTGGACAAATGCGAGAAAGTGGCGGAACCGCTTTTGAGCA
ACACGATGTTCTAGTAGCTGAAGAAAGTCTCTCGGGAAAAGCAGAAAAGCAGACTCAGCT
ATCAAAGGAAAAAGATGAAACAAGTGCTGTGCAACGAGCTCTTGAGTCTTTTCCAAGGAG
TGTTGAAGATGCTGCGCATCAGGACATTTCTTCCAGTTTGAGACCCGAAGGGCAATATTC
CCCGGGCAAACTTAGCTCCGATGCGACTAACGTTAAGCTATCCAATGAGGCTCTTCTTGA
ACAAAAGTCGTCTTTGGCGATGCGGTTGGCAGAACTTCCGCTAAGGTTCGGCATCGATGT
GCGTGGTGGTGAACTTCTGCTTACCATAATGGCTAATTCTGACCAGGATGCGAGTCACCT
AAAGGAACACAGTGGCTACATTAAGCAAAGGTTGGCAAGAAAAGGCTACGAATTTGATGC
TGTGAATGTAGTTAACAGTTCTCAGGTGACTGTGCAGGACTACAAAGTTTACCATTACGA
CATGGTAGTTTAAAGCTTGAATGATGGAGGTGAAAACTGGTGTATGTACCGCCTACAAGT
AGTAGCCAAGGTGCAACAGGCTCAGAGCAAAAAGTGCCAGGCTTGAATCGTGATGATTTT
CTAAAATTGTTGCTGGCTGAATTGAAAGCTCAAGACCCGCTTTCGCCCATGGATACTAAT
ACCATGACGACCCAGATTACACTACTGAACGTGCTTCAGGAGCTTATTGAAATTAAGACC
ATGCTGCAAAACTTAGTATCTGCTAAGTCACAAGAAGGTACAGAGTCCAGCACTACTGAC
GGAGCCGAGGAGGTAGCAGGTGATGGATCTTAGGATTGGCCCCACAAGTGGTGTGAACCA
GGTTAGCAATCTTAAAAAGGCGCCGGCTAAAAGTTCTGTTGATTTTACCGAAGCGTTATT
GAACGGTTATGGAATAAAACTTTCGAATCATGCTAATAGTCGCCTAGTCTCCAGGGAAGT
TTCTTTGGATGAGGAAAGAATCCAAAAAATAGCTCAGGGTATAGAAGAGCTCAGTAAGAA
AGGCATTCGAGAAGGAGTAATCATACTCAAGGATCTTGCAGTAGTAGTCGGTGTGCCGAG
TAGGACCATTGTTACGTTTAAGACGCCTCCTTTTACCAAGGGAGGAGTGTTTAGCCAGAT
TGACGGAGCAGTCATTCTTGAATAGGAAAACGGGGCTGGACCGCTTTGCGGAGGCTCCCA
AAGGAAGCGTCGATCGACTGAGACGCGCACACAATTGGGAGGTGAATCATAAGTGTTAAG
AAGTTTCTTTAACGGCATATCTGGTCTGAAAGTTCATCAAATAAGGATTGATGTCATATC
AAACAATATCGCTAACGTGAATACCACTGCTTACAAAGCAGCTCGGGCCACTTTTAGTGA
TGTTGTGGCTTTAACGCTTAAGGGCGCTAGAGCACCTTACGGTGGTCGAGGCGGAACAAA
CCCGTCCCAAGTGGGCTTAGGTGTGGGACTAGCTACTATTGATAACATCATGACGCAGGG
CCCAACAAACAATACAAACCGAGCTTCAGATTTGGCCATACAAGGTGATGGCTTCTTTGT
AGTGTCAGACGGCCAGAGGAACTGGTTTACTCGTGATGGTGCTTTCGATATTGACCTCAC
TGGTAGACTCATACAATTGTCAACGGGTTTGAAAGTCCAAGGATGGTCTATGATACCCAC
GCAGAAGATCAGGTTCGGTGGCACTGTTGGTACTGCTTCCACATCCTTTGGTTTCAGGGT
GTACGACAATGAAGGTAACGAACATGTATTCACAGCTTTGGTTCAACCTACGCCAAGCGG
TAGCACAGCAGCCATTCACATTTATGAAGGCACGGATACCGCCTCTCCTAACCTTGTGCT
TACTCAGACCTTGGGTTTTGCAAATGGAGTGGTACAAGCCGGTCAAACAGGTGTTCTCAA
TTGGAACAATATGTCTATAAACTTGGATTTTACATCTTTAGGTATGAGTAATGCTACTGT
AAGTGCGCTTGTGGCTGATCCGGTGGTGGAGCCAGACACTAATAAGGTAGGAGACATTGT
CATACCTCGAAGTCTGACCATACCTCCAACACCTACCACTAATGTCCAGTTCCAAGGTAA
TCTAAATGCAAACGCTCCTGAGGGCGCTAATGTTACTTTTACAGTGAGCAACGTTATAGA
CAGTCTGGGAGTCACCCACTCCATGCTTATCAATGCGGTTAAGAGTGCTAGTCCAAATAC
CTGGGATGTCACGGTGTCCATGGAATCTGCAAGCCCTGTTCAATATGTGGTCACTTTTGA
TTCAGACGGGAGGATTAGTGATGTAAAAAAGGATGGCCAAAGTTATGGAACCACTCCTAC
AATCGATTTCGACCCGGGTAACGGAGCACAGACGAGACAAATAACTTTGAATTTCTCCGC
GATAACACAGTATGCTGCCGATTCCAGGGTGGTTGGCCTTGTAGATGGCAATGTGAACGG
TAAGCTACTAAGCTGGTTTGTCACGGACGAAGGTAAAGTCATGGGCGAATTCGATAATGG
CCAAATTAGGGAACTGGCACAGATCGCTTTGGCTAACTTTCAGAATCCCGCAGGGTTAAG
CCGTGAAGGAAACAACTTGTGGCAGAATACTGCTAACAGCGGTTTTCGTGGTTACGTGGA
AGCTGGTGACCTTGGTTCTCTCATTATTCGAGGTGCTTTGGAGTCTTCAAACGTTGATTT
GGCTGAAGAATTCACTAACCTTATTATTACGCAGCGTGGTTTCCAGGCGAGTACTAGAGT
TATAACCACCTCAGACGAAGTTACACAGGATATAATTGGATTGAAGAGGTAACTATGAAT
GATTAAACTGACTTCGCCAAAAGACGAAGAATTTTACCTCAACGAAGATCTAATTGAAAA
GGCGGAAGAGCGCGGTGATTTCACCGTGCTCTTCCTGGTTAACGGTCATAAGTACTTGTG
TAAAGAATCTGTAAGTGAGATCATCAAACGCATAGTGCGGTTTAAAAACATGGTGAAAGA
TCAATGGACATAGGGGTATTAGGTGGACTTGCGATAACGTTTGGTCTGATAGTACTATCC
GTAATAGCTGATCTGAATTCTTTTATTGATTTTAACAGCATGCTTGTTACCATTGGTGGC
TCCTTCGGTTCTACTCTTGTAGCTGTGGGTTTTGACCGCATGAAAAATCTGCCGAAGTAT
GTTATGGCAGCTTTTAAGAAGAAGACTTTTGATAAGGCAGGTACTATAAAACTCTTGGTG
GATCTGTCTAACAAGGCAAGAAGGGAAGGACTGCTGGCTTTAGAGGATTCACTCGAAGAA
CTGGAAGATCCTTTTGTTAAACGTGGCCTACAATTGGTCATCGATGGTGTAGAACCTGAG
TCAGTTCAAAACATACTGAATTTGGACATAGAAGCCATGCAAAACAGACATGCCGATGGC
AAGATGATCTTTGACGTCTGGGCGGGTTTTGCCCCATCTTTCGGTATGTTGGGAACCATA
ATGGGACTAGTGCAAATGCTTAAACGGTTGGATGACCCTTCCACCATAGGGCCCGCTATG
GCACTGGCGTTAATCACAACGTTCTATGGTGCTGTGCTGGCCTACGGCGTCTTTCAGCCC
ATGAGTAACACATTACAGCGTAAGAGTGACATGGAAAGTGATTTTAGAGAAATGATCGTG
GAAGGCATATTGGGTATCCAAAGCGGTGAAAATCCTCGGCTTTTGGAGGAACGTTTAGTT
TCGTTCTTGTCACCTGCTGAACGGGAGCAGTACGAGAGAACCAGGGCTCAAAAGACTGAA
GAGGTGGCAGAAGTTGCCTAAGAGAAAGGAGTCTTCGGGCCCGGGCGCTCCTCTTTGGTG
TCTGTCTTACGGAGACCTAGTTACTAACATGTTAGTATTTTTTGTCATGTTATTTGCTTT
CTCTACGCTGAATGCAACTAAATTCGAGCAGATGGCATACTCTTTTGTGGTGGCTCTGGG
TGGAGGCATGGGCGTTTTGCCATCAAATCCTACCTTTAGTCCACCCATGCCCATACCGCC
TGACTTCATAATGCAGGGTCCAATGACTGTGGCGGAGCTCTATAGTAATTTGGGGGGAGT
TGAGAAGAGTATTCAGCAGCAGTACGGATCTGAGGCGATCGAAGTAATAGAAGGCGTCAA
TGAAGTCAGAGTTAGGATCTCAGGGGACCTTTTGTTTATGCCCTGCTCAGCCTCTATCAG
ACCCGAGACTAGCCAGATACTTTCTGCTTTAGCACCAGAGCTTGTTAAGGCACAGAAGGA
GGGCTATCGAGTTTACATCGAGGGGCATGCCGCCTATACCTTATCAACATGCCCTGGCTA
CATAGACGATTTCCACATATCTAGCGATCGGGCGTTAAATGTTTTGGAGCGATTCAAGTC
TTTGGGCTTAGACGACTCTAAAATGGCGTTGGTTGGGTACGGTGATAATGTCCCGGTGGG
AGATGTGAATACCCCTCAAGGACAGGCAAAGAATCGCCGAGTGGAGATTACCATTAGGAG
GGACTGATGAAGAAGATATTAGTTTATTTGCTTGTGGTAATACTGTTGCTTGGTGCAGGT
ATGGCACTTGGCGTTTATGTACTTGCCCCTGTTGTCAAGGATATGGGTTCGAATACAGCA
GCACAAAGTAAGCCTGAGCCTGTGCTTCAGCCTTTGGGCAAGTTCACTACAAACCTAAGT
AACCCTAAATACATTATTCAGGTGACAGTGAATTTGGAATTCTATGATAAAAAAGCGCTT
AGTGAGATTCAAAAAATGGATCCAAGTTTCTTGGTAATTCAGGACGAACTCTTGAAGTAT
TTCAAGACGTTAAAACCTGAGGATTTTTCCACAGATAAAGGCCTTAGCCAAATACAGGAC
AATTTTGTAAAAAGGATAAACAACTTGTATGGAAAGACCGTTTTAAGTGATGTGCTTTTT
GGGGCTGATACGGTTATAACGGTGATGCCATAATGGCAGAAACGCTGTCGCAAGAAGAAA
TTGATACTTTGCTAAGTGCTATTAAAGCCGGCCAAGCAGAGCTTGTTCAAACCAAAGAGA
AAGTAGTTCGTAAATACGACTTTAGAAGACCTGACAAGCTCTCGAAAGAGCAGTTAAGGA
CCATTCAAATGCTGCACGAGAATTTTGCCCGTGGAGCAAGTACGGAGCTTGCAGGGTACT
TAAGGTCTGCCATGTCTATTTCCATTGTTTCCGTAGACCAAGTAACTTACCAAGAGTACA
TAAGATCCTTATCAGACCCTACGTTCATGTATTTGGTGCCCATCATCGATGTGACCAGTG
TGATTTTCGAAATGTCTTTGGATTTCGTTTTCGCCATTATTGACAAACTTTTAGGCGGAC
CTGGTAAACCGTTAAGAGAAGTTAGAGAGCTTACCTCTGTTGAAGCAACCTTAATGAATC
GGGTTATGGACGTTTACTTAAAGCATTGGTTGGAAGCATGGAAGCCCATTGTTCAGTGGA
ATTTGGGTAAGCCAACACTAGAATACTCTCCAGGGTTCGTGCAGATAATGCCTGGCAGCG
ATGTGGTCATAGTTATCACCTACGAAGAGAAGCTTGGTGAGAAAACTGCCATTGGTACCA
TATGTGTGCCATATATGGCTATGGAGGGTTTTGTTCAAAACCTTACTGCTCACCGTTGGT
TTGGGGTAAGCAAGCCAACGCCTGATGATTGGAAAACTACGCTCATGGAGGTTATTGAGG
ACATAACAGTAGAAGTCTCTGCAGTCTTAGGAGAAGCGTCCGTCGGTATTGGTGAGATCT
TGAAGTGGAATGTGGGCGATGTTATTGAGCTTAGCAGGAGAAGTGATGAGGAAGTGGACC
TTTTAGTTGAGGGGAATCTATTTGCCAAGGGTATACCTGGGATTTACCAGCGAAGGAAGG
CTTTGCTTGTTACTGGTCGAAGCGAAGAAGACAGGAAAGAGGAGGTGGGCTAAGACCATA
TGTCAGATTTCATTGGGAGTTTGAAACGTTTGCTAAGTGAGATTACGAATGGCGCTGTAA
AGTTGGGTAATTTCTATAAGACAGAAAATTTGCCTTCTGAACAAGGAGAGTTTGTGATTG
TTGACTTTGCACTTGGTGACTTTGGTGATGGCTTCATCGTGCTTAGTGAGGACTTAGCTA
AAACATTGGGTAATGAAATGCTTAGAATATTCCAGCTTACCGTAGATAATCTTAATGATG
ATTTAGTGCTTAGTACTATTGGAGAAGCAATAAATCAAAGTGTCAATGGTGCTGTTCAGG
AAAATGCAGAACAGTTTGGGATGATCCCTTCTGTTAGTGTGGGTGCAGCTCAAGTCGTGA
CAGCTGAAGCCCTAAAGGAAAAAGTGAGTGGTTTATCTTTTATTGAAGTGGAAGGTGGTT
TATGGTTTTGTGTGCCCAATAAACTTTCCTCCATACTCTTGATGGGATACAGTGATGTGT
CGGAAAGAGCTGACGCTGTGTCTAGCGAAGTCGAGAAAACATCAGCCTCAGTTATGCAAG
AAAATGACGTTGAAGATGTTACCTTTCCACAGCTGCGACCTGAAGGTGACATTCAGCCCT
TACCTAGGAACTTGGAGCTTCTTCTGGATGTAAAAGTTAATGTGTCCGTAGAACTGGGGC
GTAGTCGAGTAAGCATCAAAGACCTTTTGTCATTAGGGTCGGGCTCCATAATCACACTGG
ACAAATTGGCAGGAGAGCCCGTTGACATTTTAGTCAATGGTAAGCCTATAGCCAAAGGGG
AAGTGGTTGTAATTGACGAGTCTTTCGGTGTTAGAATTCTTGATATAATAGCTCCCAAGG
AAAGGCTAAAGGCAGAACTTTAGACAGCAGGAGGTTAAGATGAGTAAACGGGTTTTAATT
GTGGACGATGCAGCTTTTATGCGAATGATGATAAAGAACGTTTTAACGCAGAACGGTTAT
GAGGTTGCAGGAGAGGCTTCCAATGGACAGGAAGCTTTAGTTTTGTATGAAAAAGTTAAG
CCGGATCTGGTAACGTTAGATATAACGATGCCTGAGATGGATGGTATCCAAACACTTAAA
GAACTCCTGAAAATGGATCCTTCTGCTAACGTGATCATGGTAACTGCTATGGGACAGCAG
CAATTAGTAATCGAGGCTATCCAAGTGGGAGCAAAGGATTTTGTGGTAAAACCATTCCAA
CCTGACCGTCTTATAGAGGCGGTAAGGAAGGCTCTGGGGGATGAGTAGTTTTTGGCAGTG
GTTCTTCCTCCTGCTGTTTTTTGTTGTTCTTATTGGCGTTTTATGGTTTTTAAGTAGATA
CGGCAGGCGTTGGCTGGGCAATTTCCGCGTACCCGCTCAGGGGAAACAGCTGAAGGTATT
GGATGCAGTCTCCTTGGATTTTCGAACGCGGGTATTCCTGGTTTTGGTGGCTGATAAGCA
AAAGGTGCTGGTGGCTGATAACGGAAATCATATCAGGATTGTACTCTTGCCTAGTGACGA
AAAGGACGCTGGTACAGACTGGCAAAGTTCAACGTTTGAGAAAATACTGAAAGATGCAGA
CGGCAACACCACTAATTAGTATTAATCTAGGTTCTGGCGGACTATCTATGGTCCAGCTCA
TTGTTCTTCTTACTGTATTCACATTGGCTCCATCTTTTATAATGTTTTTCACAAGTTTTC
TAAGGATTTTGGTGGTTTTTGCTTTTATGCGTAGTGCTCTTGGTCTGCAGCAGTTCCCTC
CTGCTCAGGTTTTCACAGCTCTTGCTCTAATACTTACGTTTTTGATTATGGGTCCAGTTT
TCTCTCAGGTTTACCAGCAGGCATGGGTGCCTTACAGTCAAGGCCAAATGGATTTTCAGC
AATTTTTGTCAGCTGCAGAGAAGCCTGTGGGTGATTGGATGTTAAAACAGGTCAAACCAG
AAGAATTGAACACCATGGCATCAATTTCTGGAACGGATCCTAAAAACCCTAACTTTACAA
CCTTGGCCAGTGCTTTCATGGTTAGTGAACTAAAGACGGCTTTTACCATGGGGCTTCTGC
TTTATTTGCCTTTCATTGCGCTAGATGTTATCATAGCATCGGTTCTCATGTCATTAGGTA
TGTTCATGATTCCTCCTGCCATGATCAGCTTACCTTTGAAAATACTACTTTTCGTTGCAG
CTAATGGGTGGGATACAGTGATAATGGGACTTGTGAGGAGTTTCAGATGACGGATTTCAT
ATTCAGCTGGTTTCGGAGCTCAGTTCTCCAGATTCTGATCATTGTGGGCCCTGTTTTGCT
TGTGGCCTTGGTTTTGGGCATTATCATAAGCATATTGCAGGTTCTTACACAGATACATGA
TCCTTCAGTGGCTTTCGTACCGAAGTTCTTGGTCATCATGCTTCTGGTTTTGTTTTTTGG
TGGTACTGTCGTAAATGTCATGGTCAGGTTCTTTAACGGCGTTGTATCGGCATGGCAGAC
GCTACCTTAGGTTTCTGGCCCGTCTTTTTTAGACTTTTAGGTTTTGTTCTTGCCACTCCC
ATACTACCCACAAGGTTTTTTAATCTTAGGACAAAAGCAGTGCTTTCTTTTGCCATATCT
CTCATATCTGTTCCCGATTTTGTGGCTGTTCTTTCTTTGCAGACCTCTGTTTCCTGGGTT
CAGATTTACATTACTGAATTTGCTTTAGGTCTGCTTTTAGGAATTTTCAGTGGTATCGTA
TATTGGGCTCTGGTGTTCGCTGGGGATCTTTGGGACATCATGTCAGGCTTTCAAATGATG
ACAGCTATTGATCCTTTTACCTCTGTACCGCAGCCAGTGATGACTCAGTTTTTTTCACTC
ATGGCTGCAGCTGTCTTCGTGGTAGGTGGAGGCTTAGATAGTTTCATAGCGCTTGTAATA
ATGAGCTACAGATTGATTCCAGCTGGTAGTTTCATTCATTTGGCTCTTTCGGAGCCTGCT
TTATTCTTAACGAGAGTCTTTTCACTGGGACTAGCTGTGGCCATTCCCATAGTAGTGCTT
GTCATATTGCTTGAATTCATCATGGGTGTCGTTTCAAAGGGGGCATCGGGGTTCCCAGTT
TTTGTGGTTTGGATTCCTTTGCAGACAGCAGTTGCTTTGCTTTTGCTGTTCGCCATGCTA
CCACTTATGAAGGTTTTTACCCAAAACTGGACTCGTTGGGCGGTACAGTATCTTACTTCA
CTTCTTTCAGCGGGGTAACAGAGGATGCCAGAGGGAGAACGTACAGAACCACCTAGTCCG
CGACGCCTGGAACGAGCTATCCAGGAAGGGAATGTTCCTCAAAGCCCTGAGCTTACCGGG
GCTATTGGACTTTTTGTTTTTGTGCTCATACTGCGTGTGTATTACCCACGATTTGTGTCT
AGTTGGCAACGTATGTGGTTTGGTGTGTTTTACAGTGTATCTCCAGAAACTGCTGCGCAT
GATCTGGCAGTGGTACTGCTATCCACCTTGCCTGTGCTGTTAGTTCCTTTATTAGCTGTT
GTACTTGCCACTCTTGTATTGTCTGGAGTAAGACTTTACCCAAAAAAAATGGTACCCAAA
CTAGACGGTCTTAACCCGGCACAGAACATTAAACGTATTTTTTCTTTGCAGTCACTTGAA
CAAATGGGTATAGGTCTCTTAAAGGTTATCCTGCTTTCGGTGGTAGCATACTTTCTTGCA
AAAGACAGGCTAGTTGGAATAATGAGTGGCACACAAGATCCCATTCAATTTATGAGTTTA
TCTGCATCTATTCTGACTGACATACTGCTGTATTTGGTGGCGGTTTACTTGCTTATAGGT
CTTGCAGATTATGCATTTCAAAGACGTCGGTGGTGGAACTCGCTAAAAATGACAAAAGAG
GAAGTAAAAGAAGAAATGAAGAGTATAGAAGGAGACCCCACTGTTAAGGCACGGCTTCGC
TCCCGTATGCGACAATATGCTATGAGGCGTTCCCTGGCTGATGTTAAAAAAGCTACCGTG
GTCATCACGAACCCTACGGAATATGCTGTGGCCCTACGTTATGAAAAAGGCATGGTTGCT
CCCGAGTTGGTCGCTAAAGGTGCTGGATGGTTGGCTCAGCGGATCAAAGATGAGGCACGT
AGGTATAATGTACCCGTGGTAGTCAGACCAGAACTGGCAAGGACCATTTTTCGAAAAGTG
GAAGTGGGTGATTACATAACTCCTGACCTTTATCAAGCAGTAGCAGCTGTGCTTGTGGAA
GTCATGAAGAAAAAGAGGCAGAGTAGCAAGTCATGAGCGGTTTGTACACAACCTTATTTG
TCATTGTAGGCATCTTCATGCTAATGGTTCCAGTGCCCTCAATGGTGCTGGATGTGTTGT
TTGCCTTTAACCTTGTTTTTTCGCTCCTTGTACTCATGATTTCCCTCTATACACGATCAG
CTACTGAATTCTCCTCTTTTCCCAGCTTAATGTTGTTTGCAGTGTTCTTCCACTTAGTGC
TCATAGTTAGCAGTGCCCGAGCCATATTGGTCACAGGTAATCCGGGCGCATTGGCTACAG
CTTTCGGAAAGCTTATCATGGGCCAAGGTAATTGGGTAGTTGGTTTGGTGATCTTTGTGG
TGTTGCTCATTGTGCAGTACATGGTTATTACCAGTGGTCAACAGCGTATCTCAGAGGTAG
CAGCTCGTTTTACGTTGGATGCCATGCCAGGACGCCAAATGGCAATTGACGCTGACCTTT
CTGCTGGCTTCATTACGCCAGAAGAAGCTCGTCGACAAAGAGATTCACTTAGGAAGGAAT
CTGACTTTTTCGGTGCCATGGATGGTGCTTCCCGCTTCGTGCGTGGGGAGACCATGGCTT
CGGCTTTAGCTGCTGTGGTTAACGCTCTAGGTGGAATGGTGGTTGGCCTGCTTAAAGGAG
AGGCTGCTGTGGATGCTTTGCTTCACTATCTTGGCGTTGCCATTGGCGTTGCTCTGCAAA
TTGCTATTTCCTCACTGGCTTTGTCGCTTTCAGCCGCCCTTTTAGTGGCTCGGGTTTCTT
CAGAACAGAGTTTGGGAGAAGAAATCACTTCCGAACTCATGGCTTTCCCTGGTTTGGTAA
GAATACTTGGCATTGTCCTTCTGGTGACTTCACTGCTACCCGGCGTGCCGAAACTGCTCT
TGATCCCGCTGGGCGTGCTACTTATTTGGTTTGGCCGGACACCAAAACCTGCCGCGGAAA
CCGCTTTACCCGAACAAGTGGAAGCAAAGAGATTGTATGAGCAGCTGTCTGAACCCGAAG
CCATGTTAGGTTTTGTCGGTGTAGACGCAGTTGAACTGGAGTTTGGTTATGAGCTCCTTC
CACTTTTCGACACTACTAGTGGACAAGACATTCTTGACAGTATTGCTCTGCTACGTAAGA
ACTTATCCGAGGAGTTTGGTTTCCCCATACCCGGAATTCGTATACATGACAATCTGGGGC
TTAAGCCTAATCAGTACCGTATAAAACTTCGTGGTGTAACCGCTGGTGAAGGTATTTTGG
AGATGGGGCTTCTTCTTGCCATGGGAGAGGGGAGTGACCTTGAGAAAGTCTCTGGGGTTC
CAACCAAAGAACCCGTCTTTAACCTGGACGCAAAGTGGATACCCCCAAGTGACAAATTAA
AAGCTGAGGCAGCAGGCTTAACAGTTGTGGATTGCGGGACCATTGTTATTACACATCTGG
GTGAAGTGTTGAAGAGCAGCCTTGCCGATTTGATCACTAGGCAAAATATCAAGGACATTG
TAGACTATGTGGGACGCTCTCACCCTGCCGTAGTAGAAGAACTTCAACAGGTAGCCTCCC
TGGGCGATGTGGAATTCGTATTCAGGTATCTTTTGCAGGAACGTTTGCCCGTTCGAGATG
TGGTGCGGGTTTTTGAACTTATTACTGATTCATTGCGCGCTAGTCGGGACCTGCGTGAAG
CAGGAGAACTGGCTCGAAAGGCCTGCGTACCCTACTTATTGGAAACCTTAGCCGAAGAAG
AGGGGACTATTAAGGTTATTACTTTGAAACCAGATATGGAACGAGCGTTGATAGAAAGCT
ATCAACCTGGATCGGAGATTGGATTTGCACTTTCTGGTGAAAATTTGAGAAAAATCATTG
ACGAGATTAAGAAAGCATGGGAAATGTCTCATAGCTACGCAGAAAACGCCGTTCTGGTGG
TGCACCCACGCATACGAAGAGCACTATGGGAGCTTCTTAGCAGGCAAGGTCTAAAGGAGT
TAACAGTTTTGTCTTATAATGAGATCATGGATGCAAAGTACGTAGTTGTGGGAAGTGTGG
GCGCTTAATGGAGGTCATTAAGGTAAAGGACACTGATATCCAAAGTGCTCTGGACATGGT
TAAGCGTCAGTATGGCAGTGATGCCATGATCCTAGAAATTAGGAAGAAGCGCAAGTACGT
TTTTGGGCCCACCTATTATGAGCTGCTTATCGGCATTGAGCAGAGTTCTGCAAAAGGAAA
CCTGGATAATCTTGAAGCTTTGGAAAAAGCAATCAAGAGATTGGATGCTGCAGTAAGCGC
ACTAGCGGTGAAAGAAGACGAGCTTGATGCACTTTCCAGACAAACTGGGTTTTCCAAGGA
GCTTTTGGTAAAAGCAAGGGCTGTTCCTACAGAAGATTGGAAAAATACTTTACGTCAGTA
CCTAAGTAACAAACTTGAGTTTGTCCGTTTGGAAAGTATAAAGTTCCAAACGTTTCCAAA
AGTTGTTGTTCTGCTCGGGCCTACCGGGGTCGGAAAAACCACTACTGCTGCTAAATTGGC
AGGTTACCTGTTGCTTGAAAGGAATGTATCTTCTGGGTTTGTTACCATCGATACCTTCAG
AGCTGGTGCAGTAGAACAAACAAAACTTTTTGGTAAAGCTATGAACTTACCTGTGGAAGT
TGTACGTCGACCACACCAGATGCAGAAAGTACTTGCGAAGTTGCCAGATGCCCACTATGT
TTTTGTAGATACCATAGGCAGGAACCCTAAGGAAATTGGCAAACTTACCGAAATAAAGAT
GTATCTTGACGAACTTGAAGAATGGATTCCTGTGTTATGCCTAAATGCAGGCTTGAGAAA
AGAAGAAATGCAAAAAGCTTTTGAGTACTTTAATAAGGTTTTTCACATTGAGTATTTCAT
ACTCACAAAAGTGGATGAGGCAGAAAACATAAGCAGTGCTGTGGAGTTCATGGCTGAAAA
TGGACTAAAGACATTGGCCTTGACAAACGGGCAAAATGTACCAGATGATCTTTTGTTCCC
CGACATAGAGAATGTTTTAGGCATGGTTGGTTTGTCTTTATGAAGAGTGAGCAGGTAAAT
AGGGCCGAAAGGCGATTGCGGAAGACCAGGGTTATTGCAGTCTCCTCTGGTAAGGGCGGC
GTCGGTAAAACCTTAGTTGCCTTGGGACTGAGTATGGTGTTAGCGAACATGAAGAAGGAT
GTGCTACTAGTTGATGCTGATTTAGGAACTGCAAATGTGAATGTGGCCTTAGGTATACCC
GTGGAATACAACCTGTGGGACGTGGTTAAGGGGAGAACGGACGTTGACAATGCCATCATG
AGTGTGGAAGAGCATTTGGACCTTCTTCCTGGTGTTAGTGGTGTCTATGAAGCTACTTTC
TGGCGTATGCGCGATACTGAAAAACTGTGGCGTGAACTGGATGGTGTTCTAACCAGATAT
GACTATGCCATAATCGATACCGGCTCGGGCATTGGAAACACGGTTGTGCAGTTTTGTATA
GCCGCAGATGAAGTAGTTGTGGTATTTACCCCAGAAGCCACATCCATAACGGATGCCTAC
GCACTCATCAAGACTCTCCACAAAGAGGGGTATGATGGCAATATCTATGCTCTGGAGAAC
ATGGTTAGAAAAGTGCAATCCGATTTGGTGCTTGCTGTGTCTTTAAAGTCCATGGCTCAG
CGGTTTCTCAACCGCGAAATAGAGATTCTGGGTACCATTCCTTTTGATCCACAAATTTCT
AAACAGGTTAGATATCAAGAGCTTGGAAAGTATTTGCATCAGTCTGACGAATTCATGTTT
TATATGGGAACCGTAGTTAAGAACCTCCTGAAAAGTGGAGAAGATCTTGGTTCATATAAA
CCTTCTTTTTGGAGCAAATTAAAGAACCGCCTTAGCAAAATGATGGGTACTTAAGGAGTT
TCTCATGCGGAGCACTGGTCGCATTCTAGTTGTGGAAGATTCTACTTTTGTTAGCAAAGT
TGTGTGCGATATTCTACAAAAAAACTTGAATGTGGTTTGTGATACCGCATCCAGTGTCAA
AGAGGCGTTAGTCAAAATAAGGCTTTACCCTTACGATGTTATTCTCCTTGATTATGTTCT
GCCTGACGGTACAGGCATTGATATTCTCAGAAAGGGCAGGGATAGTTTAAAAGGTTACGT
GATTCTGTTTTCATCATTGGCCCAGGAAGGGGCTGATATAACTGTTCAAGCTCTCTCAGA
AGGTGCTGTTGATTTCATATTGAAGCCTGGTTGGGGTGGTATGCTCGCAGACGACTTTAG
TCGCGAACTAGTTGCCAAAATTGAAGTGCTGCTTTCGAAGAAACCTGTCGAATCTACTGA
AAAGGTCTTAAAGCAAGTTAACACGGCAGAACTGAAAACAGGGATTAAGCTGGTTAACTG
TCCGGGTAAGGCAGAAGGCATCGTTGTGGTAGCGTCGTCAACCGGAGGCCCTCAGGCCCT
TCGGAAATTTCTTGGCAAGTTTGAGCGTGTTAATGTTCCCGTGGTTATAGCGCAGCATAT
GCCCCCATTTTTTACAAAAAGCTTAGCTGAGCAACTTTGCAAGACGACTAAGTTGGATGT
AATGGAAGCCACTTCAACAGTAGAGCTTGAGCCTAACAGAGTTTACGTGATTACTGGAGG
CAAGCACGGAGTTGTAAGTGGTGGTGTTCTTGAGATAATAGATGGTCCTGCTGTTAATGG
GGTAAAGCCAGCTGCTGATCTGCTTTTTGCTTCTGCCGCTGAAGCCTATGGAACTCAAAC
GCTGGGTGTAGTGCTTACAGGCATGGGTAAGGATGGACTAGAGGGAAGCAAATTCATCAA
ACAATTAGGTGGCAAAGTTATAGCGGAATCTCAAGAAAGTGCTGTGGTTTGGGGAATGCC
TGGAGAAGTGGTGAAGTGTGGATTAGCAGATGCTATTGATCATCTGGAAGTTTTACCCTA
TCGTGTTGAGGAGATCATCAAGTGGTGGAAGTGAACCTTGAGCCGCTCATTGCGTTGTTA
AGAAAACACCGCGACCTGGACCTCTCGGGTTACAGTAAGAGCACGCTCGGCAGAAGAATC
ACGTATTTTATGGGGCTGAACAAGATAAGTTCCATTGACGAACTGGGAAGGCGTTTAGCT
GAGGATGATTTATTGTTCCAAGAGTTTCTGGACAAACTCACTATAAACGTCACGGAGTTT
TTCAGAGACCCCCCCTTCTGGGAGAAGCTTACGGAACTACTAAAGTCTTTACCGTCAAAC
CGAATTAAGAGTTGGTCAGCTGGTTGCAGTATAGGATGTGAGCCTTATTCATTGGCTATG
GTATTCTTAGAACACAAAGTTTTCCATGAACCGATTTGGGCTACGGATTTCGACAAAGGG
GCTTTGGAGAGAGCCAAGGCAGGTGTTTACACACAAAACGAGATAAGAAATGTGCCTCAG
CGTTATATGAAGTATTTCACCGAAGAGGATGGAAACTACCGTGTACATCCTCGCATAAAG
GCTTTGGTTCGTTTTGAACAACACAATCTTCTTCAAGACGATTTTCCAGTGTCCGAAATG
GACTTAATTCTATGCCGCAATGTGGTTATCTACTTCGGTCATGACGTGCACGAGTATCTT
TGGCAGAAATTTGCTAAGGCTTTAAAACCTGGTGGAATTCTGTTTGTGGGGGCATCAGAA
ATCATCTTTGATCCTGGTAAATACGGTTTATCTTTAATTAGCCACGGATTTTATCGTAGA
CGATAATAATTTGCAAGAACTGAGCTATTGGTTCTGAATACCCTATTTCCCTATGCCCGT
CCGTTATAAACAGGGCTTTGGATTGTATTAAACCTTTGTCTAGAAGAAAGGCCAATAAGT
CTGCCACAGTCTCCTTTTCATCTACTGGTACCTGGAGGCTTGGTCCACCATTAATAGTTA
CAGTTACAAAGGTGTAATCTATTTTCTTATACAAGCTACCTGGCTGTACTAAAGAGGGTC
CTCTTAGGCGCACTAATCTGTGCTCTTTACGTGAAAGTAGATCTTCCAACTCTTCCTTAG
TGCTGGGGAACAGTCTATAAACCTTTTCTTTTTCGGGAGCAGTTACAATGTGTCCTTCTT
CATCTACAAGCGACAGAGGAAGCTTTTGTCTAATTTCGCCTTCCACAATTACGTACAGAT
CTAATTTAAGCTTTCTACCGCCTAGTTGGAAGCGTACTACATCTCCATCGGTTAGGAATG
TTCCCCAAGAGGCTGGTGTTCCATTAACATATGGCTCTATCTCGTTCTCCTCATACACAG
CAAATTCTTGTAGTTCAGAACCTACCTTTATACTAATGGTGGAGACGTCGCGCTGCTGCA
TTCTGTTTACGTCCGTTCCAGCACGTAATAATGCACTGTTAACTGTTGGGTGTTCATTTG
TAAGAAAGAAAGCCAATTTATCTTCTACTACTGCGTGGATTACGTTGTGTCTTGGTTCTA
GCATGGCTAGACCTAAGGCAACTGCCCATGCTGGTTTGCTTAGCTCGCCTTTTGCAGACA
ATTTCGCCACGTGGACCATTTCATTTGGTATCTCCAATGCTTGCGCCAAAAACTCATCCA
GCTTTGGCGTAAGTGCCGCACCTCCCACTAGGGCAACTGCGGAAGGTGCCTTACCGTTGT
TTGCTTCAAGTATTTTCGCAGCCAAGGCAGAAGCAAGCACTGATGCTGCGTCCTGTATGC
ATGTAAGAATAAGGTTTTGATCAACTTGTATTCTTTTTCCAACAATGTTTTCAACGGACC
TTTTCAAACCCGGTTTTATTTTCATTTTCTCAGCAGTCTCCAATGGTACCATGAACCGCT
GCGCTAGATGTTCAGTGATATATTGGCCTGCCATCGGTATGGAAGCGAAATTACAAACTT
TGCCTTCCTTAAATATGGTGATGTCCGACGTTCCGGCGCCCGCGTCCACCAAAGCAATAT
TGAAGTAGCGCAGTTCTTTTCTAACTGCAGCTTCTTTGCTAGCTACTGCCTCACTAAAAA
TGCTGGTCACTTTTAAGCCTGCTTCCTGCAGAGTCTTGATTAAGGAAAGTACAGTGTCTT
TTCTAAAAAACTGCATTACCAACGTTACTTCTAAACTATGACCATGGCGTCCTATGGGAT
TTTCGACGATCATGTCATCTAATGTCCATTTAGCAACATCAAAGTCTGAAAGAAGGTATC
CCTCCAGCGATGCCTTCTCTGTGATTTCTGCAAGCAAATCATCCACATCTTCTTGTTGTA
CGAAATCGGAGGTAATCCTTCTACGGCCTTCGACAGTTTTGACTATCATACTTTTTCCAG
CTACAGCTGTCACGACTGGTAAGGTCATGTCGAAATCGTTCTCGGCTAGAAATTCGCGAA
GTTCTTTTGCAGCCATGGGAACGTTCTCAATCTGCCCATTCTTTAGCAGTGAAAATTTGT
GCTTTTGCATAGCGTATTTAACGATATTGCCGGTATCATCTACCTCCATGGCAGCGAATT
TATGTGTTCCCATGTCCAAACAAAGTCGTTTCATCTTGATATGATCACCCTCGGTATGGG
CGGTGGACTGCTAAATGGATAGAACTTGACTTGACCATCTTCGAAAACAAAGGTGACAAA
AGACAGTTCATTTCTTACTAAGTAAACACTGGAACCAAACCTTATTTCCACATTCGGATA
TACTATTTCCCTGACGAATATGCGTGCTTTCTTTAGAGAATCCTGTATCCTTGTAAGAAG
TTCTTTTATGCGCTCGTCCAAGGTCTCAATTTCTGTTGCTGTCATAGCCATCTTTTCCTC
ATACAACTTTAGCATGGTCGGGGATTTTTTTGCTAGTTCTTGTATCTCATTGTATTCTTT
TCTTTTCTCAGACAAAACTCGAGCTACGTACTCGTACTCTTGATTTAGGCTTTTGGGAGC
AGTGATCTGCAAGACTACGCGCTCTGCTAAGTCGTTTCCTACATTTGGGGCAACAATGAA
TCTTTCAGCTAGAACAGTGGAGCCTGCTATGCGTGCTTTCGAATGTGTAAGGTACAAATC
GGTGCATTCAACATGGCTAAATAGTACACCACTTTCGGCAATTACAATGGGCGCTTGAAC
CCGTGCCTTTGTGATTTGGCGAGCCATTACTGCATTTCCAGCTACCAAAACAGCTTTATC
ATTTCCAGCTACCACACCGTCTATTTTAATATTTTGTCCCGCTTCTAGTTGCGCTCCTTC
CACAACGCCATGCACTTGTATACTGGTTTTCGCTTTCACCTTAAAGCCTTCTCTTACTGT
TCCCATTATTTGTACAGCATCCACAAAATCTTCGATGTTGCCTGTGTGGTAATCCACGTC
GCCAGATACTATCAGCTGAGAGATAATACTAACGCGCGTGCCTTCTTTTACCACAACACC
ATCTATTTTGGCTATGATCTTTAGTCCATCTTCCGTGACCAAGGTGTTCTTTCCTGCCAT
CTTTCTTAAATCAATATCTCTTCCATCTTTAGCAGCGATTATACGCCCCTTCACAGTTTT
ACCCGGCGTTCCTCTTTGAGGGGGGTTCTTTTCTACAAGAACTGTGCCGGCAGTAACATA
ATCCCACTTGGAGATGATTTCTTTAAAGTCAACATACTGTGCGTCCTCAGCTACAGGGTT
AACAGGTTTTTGGTAAACCCATTCTAATGATGCGTCTTCCCCATCCACGGGTGGCACCCC
TTTAGCTACAAGAATTCTTTCTAAAGGAGCATGCAGTAACATTTTTGCCACATCATCGCT
TATAAGTTCTAAACTTTTATCTTTTAACAACTTAAGGATCTCTTCTTCACTCAGTTGAAA
TGAGCAAAAACCTGGTAGATAAGTGGCATAGGCTTCCATTTCATCATCGGTTATTTCGAT
CATCACGTCAGGGATTGTGGGTTCCTTAGTTATCACCACCCATGAACCAGGATTCTTTAT
GGCGTCAACAATCACCTCGGGTTTTTCTACATTAATACGCATTTCCATGAGCGTGCTTAG
AACCTTTGTGGGGCTCATGCCGGATTCTTCCATGCACAGCTCAATTCCTTGCTCACCACA
CCTTACGGCGACACCATCTTTTTTGATCATATAAGGCTGCTCATCATTCACTACGCGATT
TACCTCCCTGAATGGTAATTTCCGTTACCCCCAAAGGCTTACAGCCCAATTCAGACAACA
AGTCGATGATGTGGTCTTGAGTTTCGCGGCTCATAGTAAGTAACTGACTGGTTTCTGCGA
CGGCACGAACAGTTATTCTTATGCCTTTTTCAGTGAGCTCACCAAAAACAATGGGGTCTT
CCAGTACCCGTTTATCAGCTTTAAGTAAGTTTACTATGTGGGCCTTTATATCGGGGTATT
TTTCCCAGCAATCTACGTAAAAGGAGAAATTCCACATTCTCGTAGGGCTTTTTGTATTGT
TAACAATGGCACCATCTACCAGCATCTTATTGGGCATGGTTATCTCTAATCGCTCCAATG
TTTCAATAGTGGTAGTTAACACATTGATGGCCTTTACAGTTCCAGTGTAGTTTCCCACTG
TCACAGAGTCTCCTATATCAAAAGGCTTCTGAGCTAGAATCATCATTCCTGCAAACAAGT
TCGAGAGAATGTTCTGAGTAGCTAACCCAACGATGAGTCCTGTTATACTGACACCTGCAA
GTATGGAGGTGTAAGAAATACCTGCAATTCTCAGGGCTCCCAAGAATGCCACAATAACTA
TGACGTAATAAAGAAAGGAAAGCCAAAAACTGACGCTTATACCTGAGATTCCTGGGCGAC
CTTCAAGTTTTTGTTTTGAACTGTTTATTAGAGATGCAGTAATGCGCTGGATAACAATAA
AGAAAGCAATAGCTACGAATATGTACGCACCTTTTACAGCTATTTGGTTTAGTAGTTTGA
GCATTTCTTCAGAAAGATTTAATTCCCCAAACATGTTATTTTTAATGTTACCATTAACAT
TATGATCGTGAACAAATCACACCGAGAAAAGATGTTTCGTGTAGTAGCTTGTGTCGTCAT
CGGCTTACTCTTGGTGTCATGTACAAGAAGAGAATCCGTTTCACAAGTTGCTGTTTTGGG
GAGCCCTGCCTATGCTGTGACCAGTGAGATCGCTGCTGAAGGTGAAATCGTAAACGCTAC
ACCGCTGGGAAGTGATCCGCACTATATGGAGTTTACCTCGTCGGTGGCTAGGGTGCTCGA
GCAGTCAAAGGCTGTCATTGCGCTGGGTGCTTCAGCTGATAGGAAAATGGTCAGCGAGCT
GAGCAAGCCAAAGCTTTTCCTACTGCCAGAAGGACTTGAGGACCCCCATGTTTGGCTCTC
ACCGAAAAGGGTCTTGGCATGGGTGCCACAAATACAATCCTTTCTGGATGAGCAGTTCCC
TAATACAAAAAATGTACATGCACAAAACGCTGAAAAGTTCATGGCTGCCCTACAAGAGCT
TGACGCCAACTTTGAAAAGCTCAGGGGGTATTGTTTTGTGACCCAGCATCCGGCTTTCAC
TTATGTGGAGCAGGATTATGGTTGGCGCGTTCTGGGGACTTTGGAAGTGGGGGAGGCAGA
GATTTCTCCTAAGCAGCTTACCGCTCTTATGGAAGCGCTGAAGAGCGAACAAAATTGCCT
GCTTTTACTCAATCCTTACGAACCATCAAAAACAGCTGAAATGTTAAGTGAGCAACTGGG
TTTGCCTTCGGTTGATTTTGATATTCTGGAAGTGGCTACAAGAAGTTATTCTTCCATCAT
GGCAGAGAATATTGACGGTGTCCTCCATGCTCTTAGGCAGTGAGTGTCATGTTTGATGAC
TCAATCATATTGTCCGTGGAAAACTTATCTGTGGGCTATGAGAAGCCGTTGGTTAGCAAT
TTGCGTTTCTTTGTAAGAGAAGGTGACTGCTTAGGTATTGTAGGACCGAACGGAGCAGGG
AAAAGTACGCTGGTGCGTACTCTTCTTGGTCTCATACCTCCGCTATCTGGTTCCGTGAGC
TTTCTTGGCGAAAAGATGGAAGAAGTGAAACCCGAGAAAAGAATTAGACTGGGGTATGTA
CCTCAACGCACAACGGTGGACCTTTCCTTTCCGGTGAACCTTAGAGACGTGATTTACGTG
TCCCTTGTAAACAAACTCCGGCTAAATATGCTAAGCTCAAGTACCCTTGACGATGTAATC
CGGTCTGTGCTTAATAGATTCGGGTTCGATGATCCCAACACCCCTTTGAGAAAACTATCG
GGTGGTCAGCTCCAAAGACTATTGATCGCACGTGCCTTTGTTAACGAGCCAATACTAACC
ATCATGGACGAACCCACTTCCAACTTAGACCCGGCCTTTACCGAAAGGTTCTATGAGATT
CTTGCTCAAGAAAAAGAAAAAGGCAATGCTTTCATATTGGTTTCGCACGACGTGGAAGGG
ATCAGTCGGATTGTGAACAAGTGCCTTACCATAAGCTTTGAAGGATGGGAGCTGAAAGAT
CATGCTTAGCTTTGATTTTGTTCAACGTGCCCTGCTAGAAATCATGCTTCTCTCAGTCGG
TTTGGGGTTGCTCACCATATTGGTGAACTTGCGCGATCTGGGAGTACTGGGTACAGGCAT
TGGGCATGCAGCTTTCACAGGCGGAGTTATAGGAATTCTACTTGGAGCTCCGTGGCTTTG
GACCATTTTAACAGGCATGCTTGTAGCTTTGCTGTCTCAAAGAATTGAAGGAAAGAGAGT
ATCTAGCGCTAACTCAGTAATTGTGGCTTTTACCTTTATCTTGGCCTTCGGGCTCATACT
TTCCTACTTTGTTCCGGGGCAGGTTTCTACGGTTATGGGTCTACTTTTCGGCTCCATGTT
GGGCGTTGATTCTTTTGATATTATGCTCACGTCGGTCGCTACGTTGCTGCTTGTAGTTTT
TTTTGTAAGGCACTATTGGGAAATACTAAGTACCACTTTTGACGAAGAATATTCTTCCGT
GGTGGGTATGCCTGTAAAGATGCTCAAGATTGTCATCTCAGTTCTCTTGGCCTTTTACAT
TACGGTCACCATAAGAGCAGTAGGCACGCTCATGATGGAAGCACTACTGGTGATCCCGGG
TGCTGTGGCATTACAGTTGACAGATTCCTACCACACATCCTGGAAGATATCCATGGTTTT
AATAGCCGTTTCTGGGGTAGCTAGTTTGATCCTGGCATTTTACTGGAACTTACCAGTTTC
TCCTTTAATGGTAGTCATCTTGTCTCTCTCTTTCCTTGTTGCTCGTTTCGTATTTCCGCA
AAAGTAGTTCTGTGAATTAGTTTATGCCTTAGTATGTGTGATATAATTATCACAAAGCAC
TAGTAGTACTTTATACATTGTCCAGGTTTTTTTTGTAAAGGAGGCGCCGAAGTGATTGAA
GTTCGGGAGCTACGAAAGAGTTTCGGCCAGGTTCAAGCGCTCAAAGGTATTTCTTTCCAC
TGCGAACCCGGAAAAGTGACAGGGCTTTTAGGCCCAAACGGAGCTGGGAAAACCACCACC
ATAAGAATCTTAAGCACCATTCTCAAGCCCCTAAGTGGTACTGCCACAGTAAATGGTTTC
GATGTTGTAAGAGAGTCAGACAAAGTGAGAGCATCTTTGGGTGTGGTTCTTGAGAATACA
GGTCTTTACCGTCGACTTAGCGGTGACGAGAACGTGCTTTATTTTGCAGATCTTGCCGAT
GTGCCCAGGGGCGAAGCTCTAGAAAGGATGCAGTTTCTCTACAAACTGCTTGAAATTGAT
TACGGGAAGCGGCAGGCTGGAACTTACTCCAAGGGGATGGCACAGAAGATTAACTTGGTG
CGGTCCGTTATTCATGATCCCCCTGTTCTGATCCTTGACGAGCCAACAGCTGGATTGGAT
GTTCCCAGCACTGTAGCGGTTAGAACATTTGTGGAGCAGCAGAAAGAAGCTGGGAAGACT
GTACTATTAAGCACACATCTGATGAATGAAGTAGAGCTACTGTGTGACTATGTGTACATA
ATCAACCTGGGCCTCATAGTGGCTGAGGGAACGCCTGAAGAACTTAAAAAGCGAACTCAG
AGTAGTAACTTGGAAGAAGCATTTATGAAGGTGGTGAAGGAATGAAATCCATTTTTGCTG
TCATGAAAAAGGAAATTAAGGAGGCCTTCAGGGATAGACGTACGCTCATAATGAGTGTAC
TCCTTCCAGCAGTTCTCGTTCCTGCCATTGTGCTTGGCATCTTCTATTTTGAAGGGAGAA
CGGTGGAAAAGCAAAATGCAGATGGCTTTACGGTAGCTTTCCAAGGGAGCCAGGAACTTC
GATCATTTCTAAGTCAAGCTAAATTAGAAGTCATAGAAGTCCAGGATGTGGAAAAAGCAG
TTTTGGAAAAAGAGGCGGACGTGGGACTCATTGAAGAATACACATCGTCTCAATCTAAGG
TTGTTGTAGTTACGTCGTATGCCTCAGGTACCAGTGGAGATAGTGCAGCTAGTTACCTTA
ACAGTATTCTTCCTCTTTATAGGGAGCAGCGCATCAAAGATTACTTGAGCCAAAAGGGCA
TAAATGAGGACGTTTTTTCTTTGGTAGTGGTGCAGAGTAAACAAGTAGGGGAGCCTATGG
CTTTTGCCAAGTTCTTCTTGGCCTATCTGGTTTCACTGGTCATGCTTACCAGTGGTTTTG
TGGGAAACGTGTACCTCGGAACAGATATTGGAGCAGGTGAAAAAGAGCGAGGCACACTGG
AGAGCTTGCTGGCTACACCCGTATCCAGATTCTCTATTGCTATGGGCAAGTGGCTTGCTT
TGTCCGCCCTAAACTGCATGGGTACACTCATTTCACTGCTTTCCTTCACGTTTTCCTACT
CCTATGCTATGACCCATTTCGACATGGGCTTAGGCCTTGCCACTGGAGGTTCAGCACTTG
CCATCTGGGGTGCTGGTATCTGGGCCATGATCATAGGCGCAGTTTTGCTTTCCCTAACAG
GTGGTGCTCTTCAGTTTATTATCTCCATGTACAGCCGCAACATGAGGGAAGCTCAGCTTT
ATTTGGGACAAATGGGCATGGTGATTCTGCCTTTTATCTTCATACTCATGCCGGCGTTTA
CCAATGCTTCAACCATGCCTGCCTGGGTTTTCTTCGTACCCATTGTCAATGCTTCTGCAG
TTACATATAATGTCATCATTGGCAGCGTTGTATGGCCCTTGGTAGGCGCTGCTCTTCTCA
TAGATGTGGCTGTAGCTGTACTTCTGGCGTTTGTCATAAGCAAATTTATGAATAGGGAAA
GCGTAATATTGAGAATGTAATTTTGATGGTATAATGTTATTACCTGCCGTGTGCGTAAGC
AGGGGCAGAAGTGCATCCAACAAATGCGTCTTGGGAGCTCGAATCCTGCTACTGCTCAGG
TAGCAGGAGGGAAGCACCCACCTGTGTGACAGGGACGCAGCTTTCTGGCCCTTTACGGCA
CGGCGGGTTTCTTTGAAGAGGGGAGGCATGATGTTGACAAATTGGCAAGTGTTTTTTATC
GCTTTTCCGCTTTGGGTATTTGCCGTTACGCTAATTGTGTTTCTCTTTTTAATTCTTCAA
GCTTTAAGGAAGTATGGTGACGAAATAAAAAAGAGTTTAGAAGATTTGCAGGTGGACATA
AAGCAGATTACCAGCAGCGCGGCTACAGAGGTTCCGGAAATCTTAAGAAATGCCAGTGAG
ACTTCCGAAGAAGTCAAGCAAATTACGTCCAACTTAAAACAATTCAGCGCAGTCCTTCCA
TATGTGGTAAGACCAAATTGGACAACGATTGCTTTGAAGGTGCTCCCGTCCGTTCTATCG
TTCTTGCACATCGGCAAAGGTAAGAAGGTAAAATAATACAAAGGGGGTGTTTGGCATGTT
ATTAGGCAGGCTTATGGCAAGAGGTGACCAGACGGTTGAAAAGAGAAGTTGTTCCTGTTG
GGGTCCGTTTTTTGCTGGACTCTTGCTCGGCGCCATAATTCAAGGTGCTTTGACTCTGTT
AGCTCGCTGCAAAATGGAGAATGAATGCCTATGGTGCGAAGAAGATGAAGAGTGTGAAGA
GTGCCAGGAACATGAAGAAGAAAAAGAGTAGTAAAAGTCTGGCTTCATCAAATATGAAGC
GAAACAAAGGAGGGGAAAATATGGATGATATCCGTGATACTCTTCGGGTAGCGGGCTTGT
TTGCCGCTGGTGTTTTGATCGGTACTGTTTGTGGGCTTCTCTTAGCTCCCATGTCGGGAG
CTGAAATGAGGGGAGTAGTTAAAGAGAAAGCTCTTAGTCTTAAGGAAAAAACTCTCGAGA
AAGCTGAACAGCTAAAAGAAAAGGCTCAAGAGCTAACAAAGAAAGCAGAAGATATGATCA
GTGAACAGGTAGTAGAAATCGAAGAAGAACTGGCAGAAGAAGAGGGAAAAGAAGACTAAA
TCGAAAAACTTCGATTTGATGAGTTGTTGACTGCTAATACTTGAACATGGGGAACGCCCC
AGTTAAGGGCGCTCCCGTTTTTAGTTGAATAAGCCAAACCTCTTCTTGTTGTCACCTTCG
TGGAGTTTTCGTATCTCTTCAAGGAACTTACGCTCCTGAGGACTTAGTTTTGACGGCAAA
TCCACCTTAATGGTTACATGCAAATCTCCTCTGTAACGACCGCTTTTGTCAGGAACGCCT
TCGTTAGCCAGAATGTACTCTTGGTCTGGTTGTGTTCCTGGTTCAAGGAGTAGCTCCTTT
TCTTCCCCTGTGGCAGTGGTCACTTTAATCTTTCCACCCAATATGGCATGGTAATAAGGC
ACGTGCACTTCCGTGTAAAGATCCTTTCCTTTTCTGCGCCATGGTGGAGGGATAATTATC
TTCACTGTGACGTTAATGTCTCCGCTTGCGCCATCTTTTACGGCGTTGCCTTGTCCCTTT
AATGTAATCACATCGTTATTTTCTATGCCAGGTGGAATCTGCAAATCCAAGGTTCTCTGC
CTTTTAACCACACCAGTACCATGGCACACTGGACAGACTTGTTCAGGCACTGAACCTGCA
CCATGGCACGTGGGACACGTGGTTTGGGTGATGAATACACCAAAAGGTGTACTCTGTCTG
TTTTCCACTACACCAGTGCCGTGGCATCTTTCACAGGTTTTTGTCTTGCCATCTTTGGCA
CCTGTGCCATGGCATTCTTCGCAGAGTTCATCACGGAAGAAACGTAGCGACTTTGTGCAG
CCTGTTACAACGTCTTTGAGTGATAGCGTTACTTCCAAGTTTATGTCAGTGCCCCTCGGC
TTTGTTTTAGTGGCAGTTCTATTGAAGAAAGAAGATCCGAAAGGAAAGTCAGTAAAGAAA
TCACGGAATATGGAGTCAAAGAAATCAAAACCCTGTCCTGGCCTGTAGTACTCAGAACTA
AAGCCAACGCCACCTTTGCGCATGGCGTCGTACTCAGCCCTCTTCTTTGGATCGGTGAGA
ACCTGGTACGCTTCGTTTATTTCCGCCATGCGCTTAGCGGCTTCCTCGTCACCCTTGTTT
AAGTCAGGGTGGTATTGTTTTACCAGTTCTCGGTACTTTTTCTTGATTTCATCTACTGAT
GCGTCTTCCGGTACACCAAGAATTTCATAGTAATCCTTCATTAGTGGACTTCTCCTTGTG
GCCCTTGATCGGTGGTGTTATCACTGCCATCTCCTCCGGGCTGCTGTCCACCACCGCTCT
GGTACAAATAAGCACCTGCCTTTCCCATGGCGGTAATTACATCTTCCATGAGCTGTTTTA
GCTGTTCTGCCGGCTGATTGTCTCTTAGGGCTTTCTCTAAGTTATCGACCTTTTCTGTTA
TCTCTTTGACGATGTCATCGGGGAGCTTCCCTTCATTTTCCTTTAAGAGTTTCCTGGCTT
GATAAACATATGTGTCAGCTTGGTTTCTTGTTTCAATTTCTTCCTTACGTCTGCGGTCTT
CGTCAGCGTACATCTCTGCCTCTTTCCGCATTCGCTCGATTTCTTCTTCAGTCAAGCGTG
TGCTGTTGGTGATGGTGATTTGCTGACTCTTTCCTGTGGCTTTGTCTTTTGCCGTTACGC
TTAAGATACCGTTAGCATCAATGCTAAAGGTGACTTCTATTTGTGGCACACCACGTGGTG
CAGGTGGTATACCATCTAGGATGAATTGCCCCAAAGATAAGTTGTCCTTTGCCAGTGGCC
TTTCTCCTTGGAGCACATGTATTTGCACACTGGTTTGGAAATCTGTTGCTGTGGTGAAGA
TTTCTGATTTTGTTACTGGGATAGGTGTATTCCTAGGGATCAGCGTAGTCATGATGCCAC
CAACCGTTTCTACACCCAGTGATAGTGGGGTAACATCCACCAGTACAATATCGTTAACGG
TTCCCTCGATTATACCAGCCTGTATTGCAGCGCCCATTGCTACAGCTTCCATGGGGTCGA
TGCCTCTTTCCACTGGTTTTCCCATGAACTGTTCAACAAAATCTCTCACGATGGGCATAC
GTGTAGGTCCACCTATGAGAATAATCTTGTCTATGTCATTGGGTGTTAATTGAGCATCTT
TTAGTGCCTGTTCAATGGGCCCAGCAGTTTTTTCTACGATGGGTCTCACCAATTGCTCTA
GTTTTGCTCGGGTTACTTTCATTTGAAGATGAACTGGTTGTCCGTCCTTCATTGCTATGA
ATGGTAGGGATATGTCAGTTTCTAAAACTGAGGATAGTTCAATCTTTGCCTTCTCCACAG
CTTCATTGACCCTGATCATTGCCATTCTGTCATTACGCAAATCGATTCCCGATTCTCTCT
GAAACTCTTCAAGAACGTAATCCATGAGCACTTTGTCCATGTCACGTCCGCCTAGCTGTG
TATCGCCACTGGTGGAAACTACCTGAAACACTCCGTGACCAAAGTCCATAATGGTCACGT
CCAGCGTACCACCACCAAAATCAAAAACCATGATCTTCAGTTCTTGGTTCGCTTTGTCCA
AGCCGTATGCAAAAGCAGCTGCCGTGGGCTCGTTAATAAGTCTGACAACTTCCAAGCCCG
CAATGGCACCTGCATCCTTTGTGGCCTGTCTTTGGGCATCGTTAAAATAAGCAGGTACGG
TTATGACAGCTTTGCTAACAGGCTCTCCTAAGAAAGCCTCCGCGTCCTTCTTTATCTTTT
GTAGAATAAAAGCTGAAATTTGTTCAGGCGTGTATGTTTTACCGAAAACCTGGATAGTTT
CCCGTGTGCCCATTTTTCTCTTTATGCCCGTTATAGTTCCTTCGGGGTTCATGGCTGCCT
GCCTTCTGGCTGGTTCACCCACGAGTATTTGACCATCTTTAGTGAATGCAACAACCGATG
GCACTGTCTTGCCGTACATGGTAGTTCCTTCGGCAGATGGAATGATTGTAGGTTTGCCAC
CCAGCATAACTGCGGCACAAGAGTTTGATGTTCCCAGATCTATTCCTATGATCTTGGCCA
TAATTGCACCTCCTGCATTTACTAGTTCCTTTACGCTTCTACTTATGATATTTACCAGCC
TGAGACCTCTTTTATGCACCCAAGGCCTGCTGATTGAGCGCATTTCTTAACAATGATTTA
AGAATTATACGCAGCCCTTTGCGGTATGATAGTTATCGAAGAACGGAAGTATATCTTCCG
AGTAAGCCTCCCTGTGAGATGCATACCCCTGGCATCTCACCCACCTCCTTTCCTCACCAC
ACCTACAAAGGGACGGTTACCCCCACCGTCCCTTTTCTTTTTTATCTATTTGTCTATTGG
AGTTTGTTCACAGCAATCTGTCCGTTTACCATAACGAACATTGGCTTTCCGTCAACAGAT
AGTGGATCTCCTTCCCAAAGTACTAGATCTGCATCCTTACCAGATTCAATGGAGCCCAAG
CGCTCGTCCAATCCTAGGATCTTTGCAGCATTGATGGTTATGGCTTTTATGCCTTCATCA
TATGGCAGGCCGTACTTTACAGCCAAGCCCACAGTTAGAGGAAGGAACTGTATGGGGATA
ACAGGGTGATCTGTCATTATAGCGAAGAGAACGCCGTGTTTATGGAGTACTGCGGGTGTT
TCGAAACTTTTGTTCATGAGTTCCACTTTGCTTCTATTGGTTAAGTTTGGTCCAACAATA
CATGGGAACTTGGATTCAGCAATTTCCTCAGGTACTAAGTGTCCTTCAGTGCAGTGGTCA
ATGGTTATGTTTATGTCGAACTCTCTAGCTATTCTGATAGCGGTTAGGATGTCATCAGCC
CTGTGAGCATGGATCTTCATGGGGATTTCCTTACGAAGTACCATGCAAAGATGTTCCATA
CCCAAGTCAAAATCAGGTTGCTTTTCGGGCTCATTGGCGTATTTTTCTTTCTTTTCCATA
TAAGATTTTGCTTTGAGTAGCGCCTGCCTCATCAGTGATGCTGTGGCCATTCTGGTTACT
GGAGACTTCTTCATGTCCCTGTAGACCCTCTTGGGGTTTTCGCCAGTAGCAGCTTTCAAT
GCAACGGGATCTTTAATAACCATCTTGTCAATGGCTTTTCCAAAGGGCTTGAAGACGCAA
GCTGTGCCTCCTATGACATTTGCAGAACCAGGAGCAGCACAAATGGTGGTTATGCCGCCT
TCTAAAGCATCTTTGACGCCCTGTTCCATGGGATTGATTCCGTCAATAGCTCTAAGGTAG
GGCGTTACAGGGTCTACCCATTCGTTGTAGTCTGCACCTTCCCATCCGAAACCTTCTTCA
GAAATGCCTACGTGTGTGTGAGCATCAATGAACCCAGGCATCAGCGTCAAACCTTTTCCA
TCTACAACATTTGCTCCTTCTACTTGAATGTCTCCTGCAGAAACCTGGCTGATTTTACCA
TCTTCTACTAGAACGCTGCCTTTGTCAATAACACCATGGGAAACTGTGTAAACCTGGACG
TTAGTGATGAGTACTTTCACACTTACACCTCCCAAATGCGGTAAGTAATATTAGTTAGCA
CACTTAAATATTAGCACTCATTAGCACTCAGAATAATGCAAGGACAACAGGGAACAAACC
AACTACGAACACAGCCATGAACAGTTTGTTATAAAGGGCTCCCGCTCTTGCTTCAAAGTA
ATCCCGTGACAGTATCAAACACAAATGTGTGGGGCTTGCCATTACACCTATGAAGGCAAA
AATGAATGCCAAGTTAAGCATGGCGACACGGTTTGCAGGTGTTGTCAGGCCGATTAGCAA
AGGCAGTGAGGTGCCAACACCAGCTTGGGTTAAACCAGTTATCATTGAAACGACAAAAGG
AAGGGCTATAAAAAATACAATTGTAGGTAAATGTAAAGCACTCAAACTCGAAGCTACAGC
TTCATTGGCACCTGTGGACTCCAAAATGTTAGCAAAGTAGTACACCGCAGGTATTATAGC
TAGCATTTTCCACTTCAGGGCTTCACTAAGCAATGTTCCCATCTTGGGTAACGCCTTGGC
GTGCAAAATGTATATAAAAGCGCAAGCCAAAAGTATGGCTATGGGCACTGTAAAGTCATT
CTTTATAGTAACGCCTGCCACAATGACTGCTAAGAGAGGTCCCAAATCCAAGATAACCTC
TTTCCACGAAGGGTTCTGAAATCTCACAGAAGGTAAGGAGAAACCGAACACCAAAACCCA
ACCAACTACTATCATCAAAAGTGGTATGTACCAGTTCATTTGGGCTAAGTGGCCTGGTGT
AATGCCCATGAGCATGGCTGCCATCAAAGTACCTGGGTACACAGGCAAGATAGGTTCCCA
TATGTGGCGAAACCAGAAATTTATGAAAGCTTTTTCTTGGTTAGATACTACTGAATTTTC
CAATGTCTCTGCTACTAATGGAGCAGAGAATCTAGCCCCTCCAGGTGAGGGGAGCAGCCC
CATAATTGCAGGCATTACAACACTTGTTAGCCTGTAATCTCCGAGCATTTTGATAAAATT
GTGAGTCAGCCTTGCCAAAGCACCGCTACGGCGTAAAAACACTTCGTACAAAGACATTAA
ATATAGCGTTAGCAGCACAGCCACTGTGCGCTGGGCAAATAAGCTTTCCAAAAAGCCTTT
ACTTAAATCTGCAAAAGACAATCCCCCTATAAAGCCAAGGAATACGGTGGCACCTAAAAA
CAGTAGGTAAAGGTCTATCTTGTCAAGTAGCAGTACAATAACTACAAAGATTACTAAGAG
CCACAATGCCAAATTCATTATTGAATTATATGATACCTTGCATTTGCTTGTAAAGATGCC
CTTACTTTTTGTATCAACAGTTTCTTTATGCTGTTGATTAAGAATTTATACTTGTTACCC
GATTACGGATTGGGTGTTCCAGGTGGACGTTTAGATGTCTTTGTCTTGTCCACTTCGTCT
AAGTGGGCTTTTCTGTTGTAGCAGGACGTTGCGAACCGTTCAAGTATGGCAGGAAAGTCG
CTGCCCTCGATTAACTCTTTTATGCGTTCGTCTTTTTTCATTTCCTCTGGAATAATGTAA
TATGGGGGTTTTGTGGAGTCAAACTTTATCTGAAACCCTGCTTTGGGACTGTAATCAGGC
AGTATTTTACTTAGAAGCTTTTGCGCTGTTTGGCTGAAAAGATCGCTAACTTCAATGGTA
GTCTCCGTTTTTGCTAACTTATCCCTGAATTCTGCTGCTAGTTCCTTTTCGAATTGAACA
AAGGATCTCATGGCATCACCCCTCTTGACTAGTTACTTATATCATACCCCGAATAAGGCA
GGATTACTAGAAAACATAATCGGGTAAAATAAGTAAAAGATGGAAAGAGCTCATCACACT
TCGACGTTATGGCAAGTTATTTCTGATTTCGGGAACCCCATGGTGTGGGGAACCTTTTTG
TTCGTTTTGCTTATGTGGATAAAAGGGCTTTCGTTGAGCCACATATTGCTCTCTTTGGCT
ATATTCTTACTGACTGTGGGAGTGGTTTCCGCCATAACCTTCAACGTGGCTCGAAGCAGA
CAGTTTTCGGATACCAGAGACTTAATAGAACGTGAAATAAGATCTTTACCTTATTTTTGT
ACGTTTTTGGCTTACATGGTTGTTGCCGCCATTTTTAACCGTCAGGACTGGTCCCCAAAA
TGGTTGGTATTCCTGACTTCTACCATGGGCATTGGCTTGGGCATATGCGGCTTTATAAAC
CTTTTCTGGAAAGTCTCTTTTCACACATTTGCTTCCTCAGCCATGGCAACCATGTTCTTC
ATGGTCACCAGCAGTTGGTGGAGTTTGGTGCTGCTGCTATTAGTTAGTTTGGTTATTGGC
TGGTCAAGAATCCGGCTGGGTGTACATACGCCCATGCAGGTGCTCATAGGTTTTCTATTG
GGTATCTTTTTGCCCATATTATGTGCAATGAGTTATTTAGGAGGTTTTCTGTGGACATAA
GAGTCATACCGGATAAAATGTTAAGAGCAAAAGCACAAAAAGTAAAGTCTTTTACTGAAG
AAGATCGAAGGATTGTGGAGGACATGTTCCGCCTCATGAAAGAAAACGAGGTGGAAGGCG
TAGGCTTGGCTGCACCTCAGGTGGGTATATCTAAACGCTTCGTAGTTATAGACCTGGATG
AGTTCCATGAGGTGCTGATCAACCCAAGGTGGGAACCCTTGGGGAAGGAGAAAGAAGAAG
ACATTGAAGGCTGCTTATCCGTGCCGGGAGTTTACGGTCCCGTGGAAAGGTTTAAGAAAA
TAAAAGTGAGTTTTACCAATCTTTATGGCGAGAAAATCACCTTAAAGCTTGACGGTATGC
TCAGTCGTGTGGTGCAGCATGAAGTAGACCATTTGGATGGTGTGTTGTTTATCGACAAGA
TCACAGATTGGGATCGCATCGAAGTTATGCCACTGGCATTGCATTATCCAGGAGTCGTGG
AGCTCCTAAAGGAACACGATCGATGAAAATAGCTTTCTTTTCCTCAGGGACTTTCGGTCT
TCCAGTTTTAGAGGAGCTAAAGAAAGAGAACCATGAAATTGTGTTGATTACGAAAGTTGA
TGCCCCTTCAGGGAGAGGCTTAAAGTTACAGCCTTCGCCTCCTGCTGTTGTAGCTGAGGC
ACTTCAGATTCCCATTGTGAAGGTGAATTCGCTAAAGAACGATTTTATAGAATGGTATTT
TAGTCAGGGATTCGATGTGGCCATTGTAGTGGACTTCGGTTTTTACATTCCCAAACAATT
ATTCCAAGCTGATAAGCCTGTCATGGTAAACATCCACCCCTCACTGCTACCAAAATACAG
GGGACCTAATCCCATACGAAGAGCTATTTGCAGCGGCGAACTTGAGACAGGCGTAACCTT
GATAAAGATCTCGGAAAAAATGGATGAAGGTGATATTTATCTTCAGGAACGAGTACTTAT
TGACCCAGACGATGACTATGTGTCCCTTACTCCGAAGTTGCAGCATGTTTCTATGGAATT
GCTAAAGAAGTTCTTCTTGGAGCTAAAGCAGGGAAATTTACGTGCTTTTCCACAGTTGGG
AGATCCTTCTTATGCTCCAAAGTTCACTCCTGATGAGCTATGGATTGACTGGCAAAAACC
AGCTCATGACATACAAAATCAGGTACGTGCTTTAGCTGATGTAGGGGCGAAAACAACTTT
GGGGTCAAAGCTGGTGAAGATTTTCAAAGTTCGCATAAGCGGCATGGAGGACTCACTGCC
ACCAGGCCACTATGTAGCTGAAAAAGAAAGTCTTTACGTTGGTACTGGACAAGGTTCGCT
GGAAATACTGAGTTTACAACAGGAAGGAAGAAAGAAGCAGGACGCCGCCTCGTTCGTAAA
GGGTCTTAGGGAAAAAGAGGGTGTGTTTGGTGGTTAACCTACTGGCCATATTACCTGGTA
TTGTACTTTTTGTCTACTATGCAGCAGTGCTTCTCATAAATAGTGGCGTTTATAACAGTT
GGTCCAGAGAAGTAGTACCACTCGCGGAGCGTCTTAGTGACGTGTTTCCGCGACTTCTTC
CGTGGAACTCACTTGTGCGTTTTAAGGTTAGACCTGACATTGTTTTTCCTTATATGGATC
CGCAAAACGATTTTGTCTATTTTCCTGAACGCATGCTCATGTACAACAATGTGTGGAATC
TCAATTTGATTTCCAGAGCCGTGGGTGAGGCTTTGCAAATGCGTAGTAGCTTCTGGCATG
TTTACTACAAGGCTAAGCCGGTGCTACGTTGGATTTTTTTGGTGGGTTTCTTTTGTTCGC
TCTTTTTTGGTGCCACTAAGATTTTGTATTTTTTCGCGGTGCTAGGTGTCCTTCTTGATT
ACACAAGTTATATACTCTCAGCAGATGCTCTAAACAGATCCAAGTTGGTTCTGGCACAAT
ACTCCCCTGAAGTGGCCGATCGCATAAGGCTTATACCACCCAGTTTCATATTTGAGTCTT
TGGGCGAACCGTACCGCATTTTGCGGTACGTGGTGTTCCACTTGAGGTGGCGGAACCTAT
GATATTTTTCCTTTATACTATTTTGGCGTTGTTTACCTTTATGTTTTTCTTGATGCTGTT
CCTTCCGTTAAGTTTCTTAGGTGTGGCCATAATGACACTCATAAACGCACCTGTTCAATT
GTTTTACTTGTTGACTCACCCAGAGGTTAGAAAGAACCACGCTTTGGAACACGCAACCAT
TCACGTATTGGAAGAGCTTGTGCCCGTGAAGCTTTCAGGTGTGAGTAACCCCAATGGGTT
CATCATACAGGGTGTCAGTGATCCGTATTTGGTGCTACAGGCCGCACACGAGGCAAAGAG
GCGCTTGCTCAGTGGTGAGAAAGATTTGGCTGTGCATCCTCGATGCGGTACCACGACGGT
GGTTACGGGATTAGTATTTGCAATATTGTTCATCGTGTTTTCCATAGTCTTTGGCTTGTT
CTCATTTGTCAATCTTTTACTTTCACTAGTGCTTGGTGCAATATTGGGTAGCGTTTTGAG
TCCTTGGGTACAACGTCACGTTACCACTGACTGGCGTGTCCATGATGTGGAAATAGAAAA
TGCAGAATTAATAATTAGAGGGTGGTCCGTTCATGGAGTTTTTGTGCACACAAGGAAGGG
TGATATTAAATGGTCCATAAGGTGAGCGTACTCCTCATGTTATTTTGCTTGCTTGTAACA
CTGCCTGCAGGGGCACAGAATGTGGGACGAGTTCCTACAGTTACAGGTTTAACAGTAAAT
CAAGCTTTGGAGGAGATTGCCAAAGCAAAATATGCTGCTTCAGTAGAGTACGAATATGCG
ACTGTGGCTCCCGGTGTTGTGATTGCCCAAAGCCCTGACGGCGGCATCTTGGCACCAGCT
GGGCAACAGGTCAAACTCATTGTCTCAAAGGGGTTAAAACTGGTAGAAGTTCCGAACGTG
GTAGGTGTTGTTGCTGCTGACGCCATCGACAAGATCAAGGACTTGAACCTACGCATAGGA
ACCATTACAGAGGTGCAGACCGGAGATCGCTTTGTTGTTAAAAGCCAAGATCCAACATCG
GGTAAGCTAACCGTGGTTGGTGACGTGGTGAATATAACGGTCGGTATACCAAAACTGGTA
CGTGTTCCTCCTCTAATCGGGTTAACGCTGGAAAAAGCTCGCTCCAGCGTAGAAGCTGCC
GGGCTCAAAGTAGGCGATATAAAACGCACAGCGACTACAAGCACCGATTTAGAAATTGTA
AAAACACAGAACCCACGCAGCGGTGTGTACCGTTATGAGGGAACACCCGTGGATATCGAG
GTCTGGTCACCAAAATGAGGGCCTTACTCTTAGGCAGGGTGCTACGCAGAGAACGGTATA
ACGTGTTAGTTTCCTACGAAAACAGCGTTTATTTGGGTTTAGTAAAAAAGAAGGTTTGGG
AACAAGATAAGGTTTTGGTCAACGATCGTGTCTGGTTTGAGCCAATTACCGATACAGAAG
TATCTGTTGAACGTACAACTGGCAGGAAGAATTATTTCCTCAGGCCCCCTGTGGCAAACT
TGGATTTGCTTGTTTATGTGCATTCTTTCAAGAATCCTCAGTGTGATGTAAGATATCTCG
ATCTTACGCTGGGATTAGCGACTCTACAGAACATACCCGTTTTGGTCTTGTTTCACAAAG
CCGACCTCCTTCGCGATGAAGATATTCAGCCTTGGACAAGTTTATACACCAGTCTGGGAT
ATGACGTAATGGTAACGTCAGTGTACTATGATTTGTCTGCGTTAAAGGAGCGGTTACGTG
GAAAAACAGTGCTTTTCAGCGGTCCCACAGGTGTTGGGAAAAGCAGTCTGGTAAAGGCTC
TTTGGAAAGATGCGTCAGTGCGTGTGGGCGACATCTCTAAAGTTGGTCGCGGTAAGCACA
CTACCAGTTGGGTAGAGCTGTTGCCCCTAGATGATACTTACGTTGTAGACGCGCCTGGTT
TTTCTCTTTTGGAAATGCCTGCAATGAATCCTTGGGATATCCAGCGCATGTTTCCAGAGA
TCGAGACTACGGCAAAAGGCTGCTTTTTCTCAGATTGTTTGCATTTGAAGGAACCCAGTT
GTGCAGTGAAAGAAGCTGTTAAAAAGGGACTCATAGCAGAATCGCGCTATAACTCTTACC
TTTATTTTCTTGACAAACAACAGGAGGAGGCAAAGAAAAGATGAGAAAACTTGTTCCTTC
CCTCTTATCTGCCGATTTATGGTGTTTAAAGGATCAGCTGGATGTATTAAAGCAATATCA
AGTAGATACCTTGCATGTAGATGTCATGGACGGCAATTTTGTGCCCAATATTTCCATGGG
AGTACCGTTGGTGGAAAGTTTGCGCAAACACAGTGATTTTTCCCTTGATGTTCATCTCAT
GATTGCAAATCCAGAGCGTTTCATTGAAACCTTTAGGGAAGCTGGAGCAGATCTTTTAAC
AGTACACATAGAGGCTACTTATCACATTCATCGGCTCATTCAGCAAATAAGAAACGTTGG
ATGTAAGGCTGGGGTTTCTCTTAATCCGGGGACTCCTCTGGAACTTATAAAACCCATACT
GCACATGGTGGATTTAGTGCTTGTAATGAGTGTTAATCCAGGTTTTGGTGGTCAAGACTT
CCTACCAGAAACACTGAGCAAAGTAAAAATGCTTCATCAGTGGAAGCAAGAACGTGAAGA
CTATAAATACATCGTTGAAGTAGACGGCGGTATTAATCGCTCAAATGTGGAACAGGTTTT
GAATGCAGGCGCAGAATGGATTGTAAGTGGAAGTGGTGTCTTCAAAGGCGATTTGAAGAC
AAACCTCGACCAGCTAAATGAAATTCTGCTAAAATACAACTGAGGACTGCTAATAATGCA
ACAGTCCTTCTGGCACCCACATATGAGTGCCAGAGAGGAGGTAAGGGTATAATGCCCGGA
ACCGTTATGGGAAGAACTGGAAGCTTGTTCTTGTTAGGTGTTGGGATAGTTTGGCTCCTT
ATATGGCTTATCCTGGCTTATTCTTCAAAACAGAAAAGCACACTGGCCGTGTTGGCAGTT
TTCTCATTGATTTGGGCTGGTCTTGGATTTTGGCGAGCCATGGCTGGCGATGTTGTAAGC
ATGGTCATACTTTTTGTCATACTTGTTATTACCCTTCCAGGTATGCTGAAAGTGGTGAAC
CAGTATCAGCGTGCAGTGCTGCTACGGTTTGGGAAGTTCCAGTCAGTGCTGGAACCCGGG
TTAAATGTCATACTGCCTTGGGGAATTGATAGGGCGTTGTATGTGGAAATGCGTACTACC
ACCATTGACGTTCCAAAACAGGACATAATTACACGGGATAACGTTCCAGTATCAGTGGAT
GCCGTGGTCTATTTCAATGTGTTTGATCCTAAGTTGGCTGTACTAGAGGTTCAAGACTAC
AGACAAGCTACTACCCTTTTGGCTCAGACCATATTGCGCTCTGTCTTAGGGTCCCATGAA
TTAGATGACATGCTCAGCCAACGAGAAAAGCTGAACGAAGTGCTCAAACTGGATCTTGAC
AAAGCCACTGATCCTTGGGGAGTTAGAGTCACTGGTGTGGAGATAAAAGCAGTGGATTTA
CCCGAGGACATGAAGCGCGCCATGGCCAAGCAAGCCGAGGCAGAGCGTGAACGTCGCGCG
AAGGTCATATCCGCTGAAGGTGAATACCAAGCTTCTGAAAAACTGGCTCAGGCTGCTGAG
GTGATCGGCTCCACCAGAGTCGGTGTCATGCTTCGTATGCTGCAAACACTATCAGAGATA
GCTGTTGAGAAGAACAGCACCATAGTATTTCCACTCCCCATGGAAATCTTAAGGTATTTC
GATGTTAAGGGAGAGAGGGAAGATGAAACAGGTTCTTAAGGGTTTGCTCGTAGTCGGTTT
ACTGGTGGCTCTCATATTTGGTGCCCTGTACATGGTGGGCTATTCCCATTCTTCAGGTAA
CGTGACTACGCCAAGTCAACTGGATTGGGAACATTACTTCCAGGAGATCATGAAACAAGT
TACTGGACCTGGAAAGGCAACCCCCTACAGGCCAACACAGTAGAAAAGAGGAGGTAATAC
AAATTGGCTCGGGTATATCTTGAGCATGTGTGGAAAAAGTTCGGCACTGTTGTAGCCGTG
AAGGATTTAACACTGGAAGTCAAAGATGGTGAGTTTTTTGTCCTTTTAGGTCCCAGCGGT
TGCGGAAAAACTACCACGCTCAGAATGATAGCTGGGTTAGAAGATGTAACTGAGGGAACC
ATCTACATCGGGGATCGTGTTGTTAACGATGTTCATCCTAAGGATCGCGATATTGCCATG
GTGTTTCAAAACTATGCACTTTACCCGCACATGTCGGTATTTGATAACATAAGTTTTGGG
CTGAAGCTCAGGGGTTTACCCAAGGAAGAAATTAAAGCCAGAGTCGATGAGGTAGCAGGA
TGGTTAGGCTTAAAGGAACTGCTTAACCGCAGGCCACGGGAACTTTCCGGTGGTCAAAGA
CAAAGGGTGGCACTGGCAAGGGCTTTAGTGAGAAGGCCACAAGTTTTCCTCATGGACGAG
CCGTTATCCAACCTTGATGCAAAACTAAGAACCCAAGCCAGAGGTGAACTACTCAGGTTG
CACAAGGATTTTCCAACTACGACCATCTACGTTACTCACGACCAAGTGGAAGCAATGACT
TTGGGTGATCGTGTGGCTGTGATGATGGAAGGTACTTTGCAGCAGGTGGATAGCCCACAA
ATGCTGTACCTTTATCCGGCGAACCAGTTTGTAGCTGGTTTTGTTGGCACGCCTCCTATG
AACTTTCTTACCATGGACATTGTTACTGAAGAAGGTCAAATGTACTTGAAGCACAACGGG
TTGAAAGTGCCTGTTACAGCAGACATGGCAGTTGGGCTCAAGGATTATCCCAAAAACAAA
GTTTTGATGGGCATAAGACCTCAAGATGTTCATTTGGCTGACGAAGCCAGAATGATTGAG
AATTCTGGCTGGGTTTTGCACTGCATTAGTGATGTAGCAGAAAGACTAGGTACAGAAACA
TATGTACACTTCACCCTGGACGACTTTGAGCTGGTGGGACGCGTTTCTGCTGTGCGCACA
GTTTCCATGGGCATGGAGTATGACATTTACATGGATATGACTGGTGCTCATCTGTTTGAT
CTGGATACCGGAGTACGAGTGTGCAGTGGCACTGCTCCAGAAAAAATGGAAACCAGGTTA
GGACTGAAGGCAGAGCCACAGCTGAGAACGGCTGAGCAGTCTGAAGAGTAAGAAAAGGAA
CAGAGCATTCTTTTATTGAGCAGTAGGGAAATAACATTTTTACATCTGTATAGTCATGGA
GAAAAAAGAAGAGAGAGTGTCAAAGCGTAGTAAAAAAACTAATGAAAAGCCAGTAGTCTT
GGTGGCTGACGATGAGCCTTCCATAAGGGAACTGGTTCAAACTGTTCTTTCTCAGCAGTC
TTTGGAAGTGGTTACCGCATCGGATGGTGAAGAAGCACTTAAGGTCTCAGAAGCTCAGGT
TGTTGACTGCGCATTAGTGGATATTCGCATGCCTAAAGTGGATGGCTTGGCTGTTCTTGA
ACAACTGGTATTGAAAAATATTCCTGTAATTGTTATAACTGCTTACGGAACTTCCGACGT
CACCATTGAAGCTATGCGCAGAGGTGCCTACGATTTTATAACCAAACCCTTCGACATCGA
CGACTTGGCGGAAAAGGTACGCAAAGCACTGGACTACTCCAAAACCACTGAAGTGTTACC
CATAAAGGGCAGTAAAGAGACATCATCATTAATGGTGGGCATGTCAGCTGCCATGCAGGA
AGTGTATAAACTCATTGGACGTGTAGCTTCTACCGATGTAACGGTGCTCATAACTGGTGA
ATCGGGTACCGGAAAGGAATTGGTCAGTAGGGCAATCCACTACAACTCACCCAGAAACAA
GGGTCCCTTTGTGGTTGTGAACTGTGCTGCCATTCCCGAAGATCTGTTGGAAAGTGAACT
GTTTGGTTACGAAAAGGGTGCCTTTACTGGTGCTGATGAACGCAAGATAGGTAAGTTCGA
GCTGGCAAACCACGGTACCATTCTTCTCGATGAAATCGGTGATATGAGCCCCATGCTTCA
AGCAAAGATCCTTCGTGTGCTTCAGGAGCACGTCATTGAGCGTATCGGTGGAACCAGGTC
CATACCAGTAGATGTCAGAGTTTTGGCAGCTACTAACAAAGATCTGCAGAGTTTAGTAAA
AAGTGGGAGTTTCAGAGAAGATCTTTATTTCCGGCTGAATGTGGTTCAAATACAGCTGCC
TCCACTACGAGAGCGAAAAGAAGACATACCGCTGCTGGCTGATCATTTCATTAAGAAATA
CGCAGCGGAAACGAGCAAGGAGGTTACTGGAGTTACCCCGGAAGTCATGGCGGCATTAAT
GGCCTATGACTACCCCGGAAATGTAAGGGAGCTAGAGAACATCATAGCTCGTGCCGTTGC
TTTGTGTTCAGGTAAAGTGCTCACCCTTGACGTGCTTCCACCTCAGGTTGTTGAACCAAA
GCCCGCCTTGAGGCCTTTAAAAGAGGTTCTGTTGGAAGCCGAGCGTAGAGCTTTCAGGCA
GGCGGTTGCCGTGGCAGGCTTAGACCCACAGGCAGTAGCAGATTTGCTGCAGGTGGACCT
GGATTATGCAAAGAAGCGGTTGAAGGAGTGGTTTTCCAGTGTGGGCAGTAATTGACCTCT
TGGTTTTTCTTTCGTCCTATGCTTTAGCTTCTTTGACGAAATTTGGCTTTCCCATACCTC
CCGAAAACCTTGAGTCCATGTTGATTGTTCTCCCTTGGTCTGCCTTAATATTTCTGTTTC
TCATGTATTACCTAGATGCCTATGCCACCTATACCAGATCATTTGAAGACATAGCTTGGG
CTACTGTTATTTCCATTGCGGGTGCCAGCCTTGCTTCCTTGGTGCTGTCTTTCTGGCTAA
GGGCTTTTGCGTTTCCAAGAAGTGTTATCCTTTACGCACTCCTGTATCAGCTACTGCTCT
TTTTCCTTATTACTTGGCTTAAGGTTCGGTTCATATCTAAGGAGCCTTTTCCCAGTGTGT
TCGTAAAAGGGGTTGATGAAAGTATTGCTTCACTGCTTTCTAGCAATAGAGCTCAGTCCA
TTGATGAAGCCCAAGCCATTGTCATAGCTGGTTTAGATTTGGTGGAGGAGCTGAAGAAAG
GTATTGAGCATGGTAAACCAGTTATTATTGATCCTACGGTGGAGCAAATGGCTCTTCTCA
ACGGTCTTATGGTATCCTTCGATGACCATCCTTTTATCCTTATCCATTCGTGGGTTTTTG
ATCGAGTACAGGTTTTCTTAAAAAGAGTAGTGGATATTATTATCGGGCTTTTAGGGAGTG
CCATAACAGTGATTCTTTTGCCTTTTATTGCCTTAGCCATTTTCATCGACAGCCCTGGCC
CCATTTTTTACACCCAGCAGCGCCTGGGTCAAGGCGGAAGGTCCTTCAAAGTAATAAAGT
TTAGAACCATGATACCTGATGCGGAAAAGTACACAGGTCCGGTGTTGGCTAGTGAAGATG
ATCCAAGGATTACAAGGGTTGGAAGATTCCTAAGAAAGACGCGTCTAGATGAGCTTCCTC
AATTCTTCAATGTGCTTGTGGGTGATATGTCTGTGGTAGGTCCGAGGCCTGAAAGGCCTG
AGTTCTATGAAAAGGCTTTAGATGAGGTTGAGGACTTTAGGTTACGCTTAATTGTGAAGC
CAGGGCTTACAGGCTACGCTCAGGTATATGCCAGCTACAGCGTCGATTTCAAGCACAAGT
TTTTCTTTGACCTGTTTTACATAACCAGTCCCAATGTGCTTTCCACTGACATTAAAATAC
TGCTTCTTACTGTCAAATCGGTACTCAAACGAGAAGGCACTTAAGGGGATGCATATAAAA
AAGAGGGGGCCCTTGTATATGTGGGTCCCCTGTTAATTCTCTTCCTCTTGTTAGCTTTCT
TTAGTCACGAAGCTCTTTACCGGGTTTGAATACCACGGTCTTCTTGGCTGGAATGTCGAT
GGGTTCACGGGTCTTTGGGTTGACGCCTTTTCTGGCTTTTCTTTCGCGCAGCATAAACTT
ACCAAAGCCCACCAAAACTACTGGTTCACCGCTCTTCACGGTTTCCGTGACCACATCCAT
GAAAGCGTTCAAAAACAGTTCTGCATCTTTCTTCTTCATTCCGGTCCTCTCTGCTAAAGC
ATCTACCAATTCTGGTTTTGTCATTTTTGTCCACCTCCTGGTTTTTAGAGGGTTATGCAC
TACACCCTCTAAGCGTATTATATACCACAGTTTCCCCCATAGTCAATAGATGTGGTTATA
ACAGCGATATGAGGGGGCTGTGGATAACCACAGCGTTTACAGGCTTTGTAGTGATATCAG
TTAGAATCCTCGTCCAAAACAAATATGGCTGCATCTAAGGGTTCGCTGTAGTGCGACCAT
TTTAGCCCTTTAGCCTTGGTTTCACGGTAAATCTTCTGAGCATGGTCTAAATATGCATCT
GTGCGATCCGCCATGGCTACCAGCAAAGCTTCCAATGTTTTTGGCTTAACTGGTGAACCC
CATTCTTTCTCTCCGTGGTGGCTTAGCACAATGTGAAGCAGTGCTTGTTTCAAGGATTCA
TCTAAGCCTAAGTCATCCATGAATTTTGCCAACATAAGCGAGCCGTGAACCACATGCCCC
AGCAGTTTGCCGTTGTCGGTGTAATCGCCCCCTGGTATACTCATTTCTTCCACTTTGCCA
ATATCGTGCAAAAGTGCTCCTGTGAGAGCCAGGTCTCTGTTTACGTCAGGATAAAACCTT
GAAAGATCACTAACCATTTCAGCTACGTGAACAGAGTGCTCCAAAAGTCCACCAATGCGC
GCGTGGTGAATACTCTTGGCTGCTGGTTTCTTTATAAATTGGTCCCAAAGTTTCTCAAAC
AGTACGTACTCCAACAGTAGTTTCATTTCAGTGTTTTCTACGCTTTCAACTAAGCTTCTT
AGTTCTGCTTTTAATTGTTCTAGGTTTTCCACGCTGGGATAGAGTAGTGCCAAAGTCTTC
TCGTCGATAACAGATAGATCCACTTGTTCTATGTGAGAGACATACATGGTGACTTCAGAG
TTGAATTCGCCAATATTACCTGTGCAGCAGACTAGTTGGCCGTTCTCAATGTTTATCATG
CCGTTGTCATTGAGCTCCATGAAGCCCCTAATGCTTCCTTTAGCATCAGAAAGCACCAAG
TTTGCGTAGTGGCTGCCGTCTTTCTTTTTTGAGCCGTAAGTTTTTTGTTGCAGGACAAAG
AGTTCTTTGACGTTGGTCATTCCCGGTTTCAACTCAATTGAAAAGATCCTCTTTACGTAT
TCCATATCTCTAATGTCCTACGATGCTCTTAAATGTGATTCGTTCAGCCAATTCTTCCAG
CTGTTGCAACCGGAAGAACACTTCCCACAAACTCTCTCCAGCCAATAGGAGGCCAAAATC
AGTGGTTACTAAAGCCACCCCCACGTCAAAGATGTCCTTTATTTGCTCAATGAGCTGTTT
CCTATCCAAAGGTGGTGCGGCGATGATCTGAAGATCTTGAAATAACATGCCTGGTTCAAC
GTTTTCTGCCATGGGTACTCGTCCCAAAGCTAGATTCACGAGGCTAATAGGATAGGAGTG
AATTAGTGCTTTCACGTTGTCCCAATGTCTGTAAATGTCTAGGTGAACCAAAATTTCTTC
CTCAGGATTACCTCTTAGCACTTCACCACTGGGTTCTATCTCCAGTAAATCCTCTTCGGT
AACAAATGGGTCTTTCTTACCCACTACTGCCAGTATGTTGCCGTTTTCCAACTTTATCGA
TATGGTGGTATGGCCGTCACTAGCCAGCATGCTCGTGTTAATGGCGCGGACAGCCGCCAA
AAGTTCTTCTTCCACTTTGTTCATATGTCTCCTTCCTCCCCTAATACAGAGGAATCATTG
TCACTCTTGTAGCTTTTATCATCATAAAGTTCTTGCAGAAGCACTTGTATTTTAGCTTTA
ATTATGTCCATGGCAACCATGTTCTTTCCACCTTCTGGGACGATGATATCAGCAAATCTC
TTCGTTGGTTCCACAAACTGGATGTGCATGGGACGTACTGTTTCCAAGTACTGCTTAATA
ACAGAGTCCAGTGTGCGACCTCGTTTTTCCACATCGCGTTTTAGTCTTCTCAGTATTCTC
ACGTCAGCATCGGTATCCACGTAGATTTTTATATCGAACAAATTCCTAATGCGTTCATCG
TAAAACAACAGAATGCCTTCTACTATGATCACAGGCCTGGGCACTACAATCTCGTAATTA
CCCGTTCTTCCGTAAAGTTCAAAGGAATATTCTGGTACTTTTATGGACTCTCCTTGGATT
AGCATCTGCAAGTGTTTATAAAGTAAATCAAAGTCGAAAGCATTGGGGTGGTCATAATTT
AACTTCCGACGTTCTTCCAAGCTCAGATCCGGGAAATCTCTGTAATAAGAGTCCATGCTG
AGCATGGTCACCTGGTCTTTCGGGACAATGTCATGTAAGGTTTTTGCAACTGTGGTCTTA
CCTGAACCTGTTCCGCCAGCTATACCAAGAAGAAGGTACTTTTTCTGCACAAGAGAATTA
TAGCAAACTCCACGTGAGTGGTTTACTTCAATAGAATGTTAAACTATATTTGTTTGTAAA
TGAAGGAGGCGCATGTGTGGTGAATTTTGAAGAGCTCATGATTAACTGGAAGAACGGACA
CTTGAAAGTTGATGAAACCACGCTCTCAGAGATCGAATCCTTTGCCAAGGATTACATGCA
GTTTATGGCTGTGGCAAAAACAGAACGTGAAACTGTTACACAGTCCATAAAGGAAGCCCG
AGAAAAGGGTTTCCGCAATTTAGATGAACTGGAAGGCTCTTGGAGACCAGGAGAGAAGGT
ATATTTTGAAAACCGTAAAAAGAGTGTGGTTTTTGCTGTACTAGGTCAGAAGCCTGCTAC
TGAGGGCGTGAACATTGTAGTGGCACACGTAGACGCACCTAGGCTGGATCTTAAGCCCAG
GCCACTAAAAGAAGATGAGCAGATCGCCATTCTAGAAACACATTACTACGGCGGCATAAA
GAACTTCCATTGGGTTTCTACGCCTTTGGCTTTACACGGTGTGGTAGTTAAAACAGATGG
TACTGTGGTGGAAATTGCTGTGGGAGACAAGGATGAAGACCCCGTCTTGGTAATTCCGGA
CATATTGCCTCACTTAGGTAGAAAGATTCAAATGTCTAAGACCATGGATGAAGCCATACC
AGGCGAATCCTTAGATGTTGTGATTGGTTCTGTTCCTCTTAAGGATGAGGAAAAGGAACC
CGTTAAGAAATTCATCCTAAAGCTACTTAACGACACTTACGGTATTACTGAAGCCGATTT
TCTGTCAGCTGAGTTAGAGGTAGTACCTGCATTGAAACCTCGAGAAGTAGGTTTGGACAG
AGCACTCATTGGTGCTTATGCTCAAGACGATCGCGTGTGTGGTTACACGGCGTTTCGTGC
TTTATTGGATCTAGCAGAAGTACCTGAGAAGACAGCCGTGGTGATCTTGGCTGACAAAGA
AGAAGTGGGATCCATGGGAAACACGGGTATGAGATCTGCTTTCATCGATAAGTTCCTTTC
CAAACTCATTGCACTGACCAAACCCTCGTTTAGTCCATTGGATCTTTACGAAGCTTGGAA
CCGCACAAAGGTGCTATCAGCTGACGTAACCGCTGCTGTAGATCCCATTTGGAAAAGTGT
TCATGAGATGCAGAATGCTGCAAGGATGCACTATGGACCAGTTCTGACCAAGTACACGGG
TAGCAGGGGTAAAGGCGGAGCCAACGATGCTCATGCTGAGTTCCTTGCTCAAGTTCGGGA
AGCCTTTGACAAAGAGGGCGTTATTTGGCAAATGGCGGAACTTGGGAAAGTTGATGAAGG
CGGTGGCGGAACGGTGGCTCTATTCATGGCTGATAGGGGAGCTGACGTAGTGGACATCGG
TGTGGCTCTGTGGGGCATGCACTCTCTGTTTGAGGTTTCCAGTAAACTAGATGTCTATTA
CGCTTACAAGGCAAACCAAGCATTCTTCAAACATTTGAAGTAAAACCACTAGCAATAGTG
CTTTCCCGGCAGTGAGAGCATGTGAAAGAAGAGAGGAGGGGACCTGTGGTCCCCTCCTTT
GTTATTCATGTGTGCGTTTGCTATTCTTTACTTGTCTTTATACAACCTAAAACTCGAAGG
TTCTTCTAAGCGTTTCTACTGCCTTTGCGATGTCGGCCTTTTCTTCATTCGTGAATTTTT
CCAAGTGATGCTCTAGCGTTCTTAAGAATTGTTCTTTGGTCTCTTTTAATAAGCGCTGTC
CTTGATCGGTTATCTCAACCAAAACCAGTCGCCTGTCCCTTTCTTCGTCTCTGAATCTTC
TTACTAAACCTTTTTCAACGAGTTTGTCCACATGAGGGGTTAAACCGCCCATGGTTACTA
CCAGAGCATCAGACAAGTCTGACATTTTACAGGGTCCGATTTTGTCCAGTTCATTGAGTA
TTTTTAGCTCGCTTAACCCAAGTTGTAGTTCTTGATCCTGCATGGAAGCATAGAATAGCC
TTTTAAACCTTCTTGGCAATTGGATATAAAGGTCGAACAAATACTCAGATAGTTTATCCA
TATCCATACACATTAATTATATGGTCTTAGTGTGCTAAAAATGTTTTTTTTCTAGAGTAT
AACTACGCTTTCATCAAAGGACTTACGAGCGGGAGAGGGCGGTATTTCTGCGGGGTATCC
CAGTGGTACCACAGCTACCGGGAGAAATCGTTTAGGTATCTTCAAAGCCTTCTGAAGTTC
TTGTTCGCTGAAATTTCCCACCCAGCAGCTACCCAACCCCTCAGACCATGCTGCCAGCAA
GAGGTTCTCCACGGCAGCGCTCACATCACATATGCCGTAAAGGGTGGTTCCACGTTTCCC
ATAAAGAGCTCGCATGGCTTCAACATCCGTGCAAGCTACAACTATTACTGGCGCTAACTC
CACGTGATCTTGATCAAAGCAAGCAGAAGCGACAGCCTTCTTAAGCTCTGGGTTTTTAAC
CAAATAAAACATTCTTGCCTGCGTATTACCAGCGGAAGGTGCCCACAGTGCTGCTTCCAA
TATACGTTTTAGTACTGCATCATCCACCGAATCTGGTTTAAAGTTCCTTACGCTCCTACG
CTGTTTGATTAAGTCATAAATGTTTTCCATATAGTTTTCCATATAAATGAATTCTATCAC
GATCCGCCGTATAGTAGTGCTTTGCTTTGGTTATCTATAAGTATAGGGAGGTGAATTCGT
TGATAAACGAAAATAGCAGTAAGAAGAAAGTAGTTATTGTGATCTCTTCTGGTGATAAGC
AGGTGATCATGCCTGCCTTGAACATGGCACTAAAATCCAAGAGAGACAACCTTTACGAAG
ACGTGAAAGTGCAGTTTTTTGGCATTAGTCAAAAGATTGCAGCTGAAGATCCTGATGTGC
AAGAGCTTATCAGTGAATTGGTTAAGGCGGGCATTAGTCCCATGGCATGTCGCCACATCA
GTGACAAATTTGAGGTTACAGTAAAACTTGATAATTTGGGTTTCGACAACGTGCAAATCC
CCATAGAAATTGCAAAGCTGGTTAACGAAGGCTACATTCCTATGGTGTTTTAAGGGCAGG
GTGATACGAACATGAATTTTGAAGAACTTTCACAGCTTATCAAGAGTAGGCGATCTGTAA
GGAATTGGCAGGATAAGGATGTGCCTGACGAAGTGTTGAAACAAGCGCTGGAATTGGCAA
CCTATGCTCCCAGTGGTATGAACTACCAAGGCTGGAAATTCGTAGTAGTAAAGAACAAGG
ACATGATAAACGCCATCGCCGATGCTGTAAGAAGCAGGGCTCAGAAGGTAGCAAGCTGGG
AGGAAACTGCTCGCCACATGGAGAATCCACAAGCCATGGTAGAGCGTGCTGGCTTCTTTA
GAAAAGCTCCCGTGCTCATCGCAGTCTATTCCCAGATTTATCCCTCTAGCAGGGACCAAA
TCTACCTAGAACGTATGGCGCATGATGAAGAAGCCGCCTTGATGAAATCTTGGCTTGATT
TGGCAAATCCAAGCATACAATCTGTTGCTTCAGGCATTGCATACCTCTTGTTGGCTCTCC
TTGCACAGGGGCTGGGCAGTGTGTGGATGACAGGTCCCATGCAAGCTAAAGGTGACATCG
AACAGCTATTGGGAAAGCCTGAAGGATTCGATTTGGTGGCACTTATCGCTACTGGTTATC
ATGATGAAACACCTCGCCCAAAAACCATGAAATCATTTGATGAAGTGGTGCAATTTGTTG
AATAAAATTCATTACGTGTACGATTCCATAATTCAATCGAAAACGTATTAAACTTTAACT
TATGCGAGTGAAAATTGTAGGCCACATGGCTGAAGTTCTGTCAGTGCCGCCTGAAGGTCT
TGAGGTTCTGTTGGATGCGCCCATAACATTAGGTGAGCTGGTCAAACGTCTTTGGAATGT
GCCTTTTAGTTTGTTCATGGGGGCAAAGGTGGGTGATCTAAAGGTTTCAGAAGAATATGT
AGTTACTGGCCACGAGGAAGAGATTGTTTTGCTATCAAATGGTGGGTGATAACCATGAAA
GCTACAGTCATATTTGATACTTGTAGAGAAGGCAGTTTGAACATGGCGCTGGACAGCCTG
CTTCTGCAACAGCTGCGAGAAGAGGAGCAGGTGTTCCTAAGATTCTACACTTGGTGTCCA
GCCACTGTGTCCATTGGTTTATTCCAAAAGTGGCAGCAGCAACAACAACATTCTCCTTAC
CCCGTGGTTCGGCGTCCTACCGGTGGAAAAGCTGTTCTTCATTTGCTCGATGTGAGTTAC
TCATTTGTTGGACCTCTTAGCGGTTTTGGAAACAGTGTTTTGGAAACCTATTTTCTTGTG
TCTCAGGGGCTTATCAAGGGTCTTGAGCTTTTAGGAATACCTGCCGAGTTTCTGCCAGCA
CCTTTGCCTACCAAGGAGGATCCATCAAGCTGTTTTGTTCATCTGTCAGGCCATGAAGTT
GGCGTAGCAGGGAAGAAGCTTATCGGGTCAGCTCAAGCAAGAAAACCATGGGGCTTTTTA
CAGCATGGATCCATCATGGTTGAACCCATATACCATGAGATGGCTGAGCTGTTTTCCATT
GAGGAATCTGAGATAAGAGCCCACGCTATTGCCCTTCGGGAGCTACTTCCCGATATAACC
ATAGGCGTACTTGAAAATGCTCTGCGTGAAGGTTTTGAGGATGCTCTGGATTTGCACTTT
ACCCAGGCTGAGTTTTCCTCGAAGGAACTTTCGCAGGCTGCCTCATTTAGCGGGAAATAC
GCTGTATGCAGTTAGAAGCTAAAAGCATAATCGATCTAACGCAAACCATTTCCGAAAATC
TACAGGTATATCCGGGCGATCCACCAGTTGAGGTGCATACTGTGTCCACGCTTGAAGACG
GTTTTGTTTTGGAGCGAGTCTGCATGTCCTCCCATGGAGGTACTCACTTGGATGCTCCTT
GGCACGTTCTTAAGGGGGGTGCTGACGTAAGCTCTATTGCCTTAGAACGGCTCATATTGC
CCTGTGTGTATGTGGACATGTCCGCCTTGTCAAAGAAGGAAGACCGCCTAGCCAAGCTAA
CGGGACGTTTTACGGACTTAAAAGATAAAGCATTACTTCTGAGCACTAATGAGAAGCTAT
CTGCGAATATTACACCCGAAGAAGTGGAAGTGCTCATAACTGGCGGTGTAAAACTGCTGG
GTGTAGATGCAATGAGCGTGGAGCACAGTGATGATTTGGTGGTTCACAGACAACTTCTTT
CTTCTGGGGTGCTCATTGTGGAGGGGTTGGCTAACCTTCACATGCTAAATGAAAAACAGG
AGTATTTTTTGGTAGTTGCCCCACTGAAGCTGGAAGGCTGTAGTGGGGCTCCGGTCAGGG
CTTTTGCGATTACACTATGAAGTTTCCACCCCTGCTTTTTGGAACAGTTGTGGAACGTCA
AAAGCGTTTCAAACTGCTTGTTGATTTTGACGACCATTTGGACTGGGCTTATCTGCCTAA
TCCGGGGCGGCTACGTGAACTCATTTACCCGGGAGCTCCTGTGTGGTTAAAGCCTGTGCA
CTCTGCAAAACGCAAACTGGCCTATGAGGCTGTTCTTGGCTATGATTCTGTCCTGGTTTG
TTTGTATGCCGCTTTGGCAAACAAATTGTTTCTGGAAAGTCTTGATCTGCTCGGTTTAGG
CGGCAATGTTCAGGTGCTCAAAGAGGTTAGTTTAGGGCATTCACGTTTAGATTTTTCTGT
TGACGGACGTTTGGTGGAGGTAAAGTCTGTAACGTTAGTCCAAGATGGATTGGGCTTGTT
CCCTGACGCTCCCACAAAACGTGGAACTAAACATCTTTACGAGCTTGCTGATAAAGGTGA
AGGCTTGGTGGTCTTTGTGGTGCAGCGGTGTGATGCAGAAGCTGTCACATTTCACAGTGC
CATGGACGAGGATTTTGCAAGTGCCATGAAATGGGCAAAGAAGAAAGGTGTAAGTTTTAA
AGCTGTGAACTGCATAGTAACAAAGGAGGAGATAAGGCCGTGGCGCGAAATTCCAGTGCT
CTTCCCGCAAGATTAGAAATAGCTAACTCATTAGAAGAGCTTGTAAGTCTTGTCAAGGAC
GAAGCTAAAGACCTTGTTTCTCAGCGAATTGCACAGTTCAAAAACTTCCCACGCCATGAT
GTGAGTAATTTGTTTTCCGAGCTCAGCTTTTGTGTGCTCACTGCGAACTGGAGCGCTCAA
GGTGGAATGCGTGCTCAGGAGCTCATAGGTGAGGGTTTTCTAACCATGCCTCCTGAGGAT
CTTGAGGATGCTTTACGTAGTGTGGGTCACCGCTTCGCTTACCAACGTGCTCGTTTCATT
CTGGAAAACCGTCAGCGAGCTCATTTACTTCCTTTAATCGTAAACGGCAATCTGCCTTCA
CCAGAGGCTCGCAGCATGTTGGTCAAAAACTTTAAAGGCATCGGCTGGAAAGAAGCTAGT
CACTTCTTAAGAAACGTGGGGTTACTGGACGTGGCAATCCTCGACAAGCACATCCTCAGG
CTCATGCACCACTACAAGCTTATCGAGGATATGCCCAAAGGCTGGACCAGGGCTCGCTAT
GAAGCGCATGAACAATTACTTATTCCCATTGTGCAGAAGCTTCACATGGATTTAGGCGAA
ATGGATCTTTACCTGTGGTACGCTGTCAAGAACACTGTAGATAAGTGATCTTTCACAAAA
GTCACAAAGGTCACAAAGGTTACGTGCTGTTTTTTTTGTGTTCATTCAACTAAGAACTGC
TGATACTGGTCACCTGCTATCTGGAACAGCGGGCAAAAGGGACGCTTTAGCACGGATTTT
GTAATTTCCAGCACAAAGAGGGTGTGATCACCTGTTTCAAAATAACCTTTTCTAGTTGCT
TCCAAGTAAGCTGGTATGCCTTCAATGTAGGCGCTACCATTCTCCGCAAGTACCTTATTG
ACGTGGAACTGTTCAAACTTATCCACGTTCTTTCCTGAGCATTTTCCCGTATTTTCAACC
AGCTCCTCGAAGGACTTATCTACTAAGTTTATGGTGGCAAAAGGGAAATCCATGAGCATG
CTGTGACTAAAACGCTTAGGCGAAATAGCCAGTCCAACCAAAAACGGGTTCCTTGAGAGG
ATGGTATGCCACCCTAAGGGCATCATGTTTGCTCTTTCAAAACTACCAACCACCAGTATG
ATTACTTGGCGCGGATGCAGCAGATGATAATCCTCACGTGTGGTTAAGAACTCTTTCATG
TACACCAAAACCTCCTTTTTTGGACAATGGGGCGCTGTTTAAATTATAATTAACTTATGC
AGCTTCTTACCATCAATTAAAGGAGGTTTTTTCATGCAAAATGACTTCAAATACTGGGAG
AAGATGAAGGACATCTCTTTCGAACTCATGGATATCATGCTGAATTACAGGCAGAGTGGT
CATCCAGGCGGAAGTCACTCCAAGACTCAAATGCTTTTAGCTCTCATGTTCGGTGGCAAG
ATGCGGTACGACATACGTCGTCCGGAGTACCGTTTTAGCGACCGTTTCATTTTGGCAGCG
GGGCATACCATCCCAATGGTGGATGCTGTGCTTGCCATGATCGGAGATGCTTTCCGCTTG
CGTTTCACAGATACGGGTGATCAACGGTTTTTCATCGCTCCCGAAAAGATTGTATTGCCA
GAAGATTTGCTACATTTTAGGCACCGCGGTGGCTTGCCAGGTCACGCTGAATTTGGTGGC
AAGACCATGTTCCTCAAGTTCAACACGGGCCCATCGGCTCACGGTTTACCAGCCTCCGTG
GGAGAAGCACTAGCTTTGAAAAAAGCTGGTTTATCGGAGTTCAAAGTTTTTGCCATTGAA
GGTGAAGGAGCCTTAACAGCAGGCGGATCACATGAAGCTAAGAATGGTGCATGGGGCTAT
GGTCTTGGCAACCTTTACTGGCTGGTGGACTGGAACGATTTTGGCATTGATGATAGAAGA
ACATCTTCAGTGGTCTTTGGTGGGCCTGATGAATGGTTTGCTTCTCATGGTTGGAGAGTA
TTCGGTACCTTAGAAGGCCACGACTGGAACAACATATGGAAGGTCTTTGTGGACGCCTTG
GATCATCCTGATGAATTACTTCCCACAGCCATGTACTTCAAGACCAGAAAAGGCTATGGT
TACGGTGTCTATGACAATAAATCCCATGGCACGCCCATAAAGAAGAATGCTCCTTTGTTC
TGGGAAATACGTAAAGGATTCATGGAAAAATATGGTGTGGAGTACGACGGTTTTGGCAAA
CCCGCTCCCGAAGATAGGGAAGAAGAGCTGAAGCAATTCAAGAATAATATCGACATTGCC
TTAAGTGTGCTGCGTAACGACCGTGAACTGGTGGAATACATCACCGATAGGCTTACTGAA
ATTGGTGAAAGCCTACCTAAGGCTGTTCCCACGTTCAAGCTGGATGTGAACCCATACAAA
GATCCTGACATTTATGACTACACCAAGTACCCTGAGGAAATGTTTGCGAAGCCTGGTGAA
AAGGTGCCTAACCGTGCAGCTTTGATAAAGTGGGGCAGCTATGTGAACGCTGCCATCGGT
CGTAAGTACAACAGGCCCTTGATCATAGCTACCTCGGCTGACCTAACTGAATCCACTAAC
TTGCACGGCTTCGGTCAAGGTTGGGGCGACAACCCAGGTTGGGGTTGGTATGACCGTTCC
ACCAACATTGATGGTGCCATACTTCCTTCTGAAATAACGGAGTTCATGAACTCAGGCTTA
GCTGCCGGTATGGTAACTGTGAACATGGCTGAGAACCCCTACGAAGAATTCAACGGCTAC
TGGGTTATCATGTCCACCTACGGCTCTTTTGCTTACCTTAAATACGGTCCCATGAGACTT
CTCAGCCAACTGGCTCAGGATTGCCCACTTAAGGTGGGAAAGGTCATTTGGGTCCTTGGT
CACTCTGGTCCTGAGACTGCTGAAGACTCGCGTACGCACTTTGGTGTGTTCGCTCCAGGT
GTTTCTCAGCTGTTCCCCAAGGGAAAGATAATCAACCTTTATCCTTGGGAGCACAACGAA
GTGCCAGTAGTTCTGGGCGAAGCGCTTAGTAAGGATGTTCCCATCGTTGCTTTGCACCTA
ACTAGGCCGCCCATAACCATACCTGACAGAAAGGCACTGGGCATTGCTCACTATTTTGAG
GCTGCGAAGGGAGCTTATCTCATTAACGATTTTGATCCAGCTCGTCCTAAGCAGGGCACA
GTTATTGTCAGGGGAACAAGTACCACTGCTAACCTCGTAAGCATACTGCCTGAAATAAGA
AAAGCTTTCAATGTGAAAATCATTGCGGCCATAAGCAGAGAACTCTTTGACATGCAACCT
GAACATTACCGCATGCAGATTTTGCCGCCCACTGATTGGGCTGATTCCATGGTCATTACC
AACGAGGCTCTCTCATTAATGCAGCCGTGGTTGTTCTCCAAGCTGAATGAGGAGTATTCT
CTATCCAGTGACTGGGACAACAATTGGAGAACTGGTGGCACCGTGGAAGAAGTCATCGAG
GAAGCGCACCTTGATCCTCAGTCCATATTCCATGGCATCGAGCGCTTTGTTAATGACCGT
GAAAAGAGGTTGGCTCGCCTAAAAGAGCTGGGATGGTGAAGCATTAAATGATAGATTTTC
AGCCCACCGACGGGCTCATTGTAGTTGATATTCAAAGGGATTTTTGTCCTGGGGGCACCT
TGGCGGTGCCCCAGGGAGATGAAATAATAGATGTGGTAAACAGGATCATTAAGAAAGCAG
AAGAAGCTGGTTCAGTAATCGTTTACACCAGAGATTGGCATCCAGAAAATCATCTTTCAT
TCAAAGCATATGGTGGTATTTGGCCACCTCACTGTGTGCAGTGGACACCAGGTGCTGAAT
TTCACCCCCAACTTTATCTTTCTGAAAAGGGCATCATTTTAGACAAAGGCACGCATCCGG
AGTTTGAAGCATATAGTGGTTTTCAAGGTACGGGTCTGCATCAAATTTTTAAAGATCGTG
GCGTAAACAGGGTTTTCGTTGTGGGTCTTGCTACTGACTACTGTGTAAAAGAAACGGCTG
TTGACGCGCTTCGCTACAGGTATGAAACCTTTGTTGTGGCTGACGCAGTAAAAGGTGTAA
ATGTTAATCCTGATGATTCCCAGAAAGCGCTGCAGCACATCGAGGACATGGGCGGTAAGG
TCATACTTTCTCAGGAGTTGCTTCCGTGAGATTCATAGAGAGTCCAAAGAATCCAAAAAT
AAAGGAAATCAAAAAACTGCTAAGTAGTAAGAAAGCACGTGATGAAAAGGGTCAGTTTGT
TCTGGAGGGTCCGAAAGCCATTGAAGCTTACGTTCAGTCAGGTGGAAAGGTGTTAGAACT
CCTTTACAGTAAAGATGCCAAAGACTTACCTAAAGTGAACGCCGTAGTTACTCAGTGCGC
TCCAGGGGTTATGGAAGCTGTAAGCGATGTAGCAGGAGATCAGGGTGTCATAGCCATTGC
TCAGAAAAGGGATTGGACACCCCAGCAGGTCCTAAAGCGTAAGCGTATTGTGGTTTTGGA
ACAGCTTCAAGATCCAGGTAACTTGGGCACCATACTTCGAACGGCAGCGGCCTTTGATTA
CGGGGTAATACTAACTACTGGGAGCGCTGACGTTTACAATCCCAAGGTTGTGCGTGCTTT
GGCAGGCAATTTCCTAGCTCCTTTTGTCTATGTCACTGGCGGTGAAGCCCTGGAACTTTG
CAAAAACCTGTTTGTTGTCACTACTTACAAATCTTCAGAAAAGCCGGATTTCAAGTGGCG
GCAACCCTTTGCCATTGTTTTGGGCAATGAGGGGCAAGGGCTTACTGAATCCTGGAGACG
TATTGCAAAAGCCAACGCCTGGATACCTTCAAAAGTAGAGTCTCTCAATGTATCAGTTAC
TAGTGCCATACTGATGTGGGAGGGGACGAAAATTGGAACTGCAAAAAGCAGTGGAGATCT
TATCTGAGACCCACAAGAACGATTTGCATTTTGACCTGGAATTTGATAGCCCTTATGAGC
TTCTCATAGCTGCTCTGCTGGCTGCTCAGGCTAGCGATGAATCGGTTAACGAAATCACCA
AAGGGTTCTTCCCCAAGTTTCCATCTGCGCAAGCTGTAGCCGAAGCTGACGTGGAAACGC
TGGAAAAGGCCATTTATCCGGTGAATTTTTACAAGACCAAAGCCAAGCGACTCAAAGAGT
GTTGTCAAGCGTTGGTTGAGAAGTTTCATGGTGAGGTACCAAACAACGTTGAGGATTTGA
CAGAACTTCCGGGTGTGGGTAAAAAGACTGCGTCCATGGTTGTACTAGGCGCTTTTGGGC
AGCCTGCGGTGGTTGTGGACCGTCATGTGCTCAGAGTACTAAATCGACTTGGTTTTAGTT
TCAAAGACGCCGATGTGGCTGAAGAAGAAATCAGAAAAATGCTCGCACCAGAGTACTGGG
GTAAGCTTTCCTATTCTTTCATGAGGCATGGTAAAACTATTTGTCTGGCAAGAAAGCCGC
TGTGTGACAAATGCCCCTTAAAGGATTGTTGTCCCAGCAGTAATGCAGGCAGCAATGGTA
ACCAAAAGGATAGCTTTTGACAATGGCTCCACTTGATTGGATCACTGCCGCAATAATAGT
TTACTTTGCTGTCTCTGGCCTTCTCAGTGGCGCAGGTGCACTGGCAACTACGTTAAGTGT
GTTTCTCACTGTGGCATCGCGTAGCTTTATAACTACACAGCTTACGCACTGGGTTTTTCA
GCTCATCTCCAGTCTGGGCGCAGATCCTTCTTATGGTCAGCCTCTATCATTAGTTCTTTC
ATTTCTCCTGTTTTTTACCCTGGCTCGTCTAGTTTTAAGAGCCTTACTTGGCGTTATCTT
GCCTCGGGCAGGCATTGGCAGAGTTATTTACGCTGTGGGTAGTGTGATTGTTAACGGCTA
TGCTTACCTTTACTTGCTTAATGCTCTTCTGAGAAGCTCATGGCAGAGTTACATCTGGCT
CATGCCATATTTCCAAGGAACTCACACTTTTAGGCTACTTGAGACAATTTTCGGCACTGT
GACAGCTGTGTGAAACTTTTTGCCTCCGTGTGCGTCTACTTGACGGAGGTGATACAAAAT
GAAAAAGTTCTACAGCAGTCCACTGCTGGCATTGGCAGTGGTAGCGGCAGTTTTACTAGG
TGCTTGGCTATTACCTGTAGGAGCGGCCAGCACGGATTCACAGGAAACACCCACCATTTC
AGTAAATGGTATTGCAAAAGTGGAAGTTGTTCCTGACATGGCTGTGGTGAATTTTGTAGT
AGAAGCAACGCAGCAGACAGCTTCACTGGCCATGGCTGAGGTAACCAAAGGAGCCAACGC
CGTAGTGGAGGCAGTAAAAGATATCGTGAAGGACGAAAAGAACATAAAAACTAGTAATGT
GAGCGTTTACCCTTGGTACGACTACACCGAAAAAGGTACCGAGCTTTTGGGATACAGGGC
AGTTGTGCAGATTTCTGTTAAGTCCTCCGTAGAAGACCTACCTTCAATCATTGATGAAGC
ATTTACTGCAGGCGCTACTGGAATGAGTGGCATTGCATACGAGTACTCGAAGACCGCCTC
TGTTATGGACCAGCTTATTAAGGATGCCATGGCTGATGCTCGTCACAAAGCTGAAGTGGC
TTTGTCTGCTGAGCATGCCACACCGGGTAAATTGGCCAGCGTACAGGTTTTGGAAAGCTC
TACACCAATTTGGCGAAGCGAGGCTTCATACTCCAAGGATGCACAAACAATGGCACAGGA
CATCAACATCATGCCTGGTGTTCAAGAAGTAAGCGTCAGTGTATCTGTTTCTTACGTCAT
TAATCAATAATAGGGCACTAAAAGTACTGTGCTGTAAGGACGTTTAGGAAGTCACTTGCG
GGGGAAGAGGGCGCATGAAAATCTACATGTGCCCTCTTTTGTTTTACAATGCTTTTATAT
GGAGAATGGTATTATTGACTACTTTGGTGAGCTTTACTACAAATGCTTTGCAACTAAACT
GGAGCAGCGCTCCGAGCAGGAGGCACGTCTTGCGCTGAAGCTACTTGATTCGCCTCGCAG
CATTTTGGACGTGGGTTGCGGCTGGGGACGTCACTTGCAGTACTTTCTTCGCTGGGGATT
GGATGCCTGGGGGGTGGAACCGAACCCGTTTTTTGTGCAGATTTTCAAAGAACGTAATCC
TTTGTGGTCAAATCGTATCATACATAACAAACTGCAAAATCTCAATGTGTTCAAGCAGTT
TTCAGCTGTGGTGAGCTTGTGGACCAGTATTGGCTGGGATCAAAGTGATCAGGAAGAACA
AGAGCTGTTCAGAAAACTATCAGAATTCCTTTCGCCTGGAGGTTTACTCTTGCTGGATGT
AGATAACCTTAAAGGCTGGCAAGCACGCTTTTGCAGAAAGTGGTGGGAAAGAGTTGATGG
TGGTTATGTTCTTGACCAGCATGCACTTAAAGGTAGCAAACTTACCACAACACGGCAATT
TCTTCTAGATGCAGGGAGCACCTACAAGGTAACCAGGCAGCTAAAACTTTATACTTTAGA
AGATTTGCAGGCTTTGGCAGAACCTTATCAGCTTTTCCTCAGAGCCACTTACCGCGACTT
AAGTGGTAACCCTTTTTACCCTGAAGCCCCGAGGATTGTCGCTGTGTTTGAGAAAATTAC
CGCAGCGTAACCTCACCCCAACCTAACGTTACCAGTTTGCCTTCCATGTTCAGGATCAAA
CTTCCATCTTCTTCAATGTCCACAGCGGTTCCTTCCCAAACTTGATCGTTGCTTCGTACC
CGCAATTTCTTTCCCATGGATTTGAATTTGTCTTTGAACGTGGCAAGGATTTCCGAAAAA
TCAACGATTTGCTCGTACACCTGCTCCATGCGGTAGATAAGGTACATGAGTGGTTGCTCT
ACTGGTAAAGCCTGTCCGAACGCGTGTTTTATAGAAGTTGCCTCAGTATCGTCGGGAAAC
TCATCTTGATTAACATTGAGACCAACACCCACCACCACTCCTACAAGTCCATCCTGCCAA
ATGCCTTCAGGCAGAATGCCTGCCACCTTCTTACCTTCAATTAGTACGTCATTGGGCCAC
TTGGTTTCCCATGGCACAGGGAGTAAATCCAAATACTCTCCCACAAAAACGGCAGTAGCA
AGCCCAAGCAAAGGTGGATTACTGTAGGTACTACCCGGCAAAGCGAAGCTTACCAACAGA
CTTTTCCCTGGCTCGTCCTCCCACACTCGACCCAAACGACCTTTGCCCCTAGTTTGATGC
TCTGCCACGAAAGCAGCAGGTTCTTTGTTGCCTTCCAAAATGTACTTGCGAGCAAGGTCG
TTTGTGGATTCCACCACTTCGAACTTCTGTATTCTCATGGTGAGCACCCCCTTTGACACA
TTATAACAGTGTTAAACTGAAAGTGGAGGTGAAGGTAACCATGATGGAATGGTCCTTAAG
TGAACTTTATCCCTCTTTTGATTCTCCTGAGTTTCAAGGGGATTTGAAGGAGCTGGAAAA
TCGTGTTAAAGAGTTTAACGACTGGTCCCAAGGAGCCTTAAAGGATTACACTGCTCCCGT
TTCTAAAGCAGAAGCAGGCATTAAACATACCATGGCTATTGCTGAGCTTTATGAGAAACT
GGGCGCTTTTGCGCAGCTGACCATTAGTGTGGAGGCCTATAACGAGCAGGCAGCGAAGGC
AGCCGATCGTGTGCACACCGTAGTAGCCGATATGGCTCTGGGTGACACAAGGTTTAAGAA
GTGGCTGGCGGGTTTGGGAAACCTTGATGAGGTTATTGGAAAATCCGAATTACTTAAAGA
GCATGAGTATTTCATAAAGGATTCCGTGCGTTATGCTCGTAGGTTGCTAAGCGAGCAAGA
GGAAGAGCTCATAAACAAACTGCAAAGCACGGGCAGTCTGGCTTGGTCAAGGTTGCAGGG
TAACCTCACAGCTAAGCTGCTTGTGGACATGAAGAAGGATGGCAAAGAAGAGAAACTTCC
GCTCACGGTTGTGCGCAACATGGCCTACCACGAAGACAGGAACGTGCGCATGGCAGCTTA
CGAAGCTGAGCTAAAGGCCTATGAAAAAATCGATGAGGCGGTTGCATCCAGCCTAAACGG
TATCAAGGGGGAGTTTTTGACCATATCCAAGAAGCGTGGTTACAAGGATCCGCTAGAAGC
CACACTGGAAACGGCAAAGATGGATAGGGCGATTTTTGATACTCTCATGGATGTCATGAA
TGAGAGTTTGCCTGTATTCCGTAGGTACCTAAAAATCAAGGCAGAAATTCTCGGACATGG
TGATCGTCTGCCTTGGTATGATCTTTTTGCGCCTGTAGGCAGAAGCAGCCGTAAGTTCAG
CATAAATGATGCACGGGACTATATTGTGACCAATTTCGGAAAATTCGCACCCGAACTCTC
GGACCTTGCAAGGACGGCTTTTGATAACAAGTGGATCGACGCTACACCCAGAGAAGGGAA
GCGTGGCGGAGCATTCTGCTATGGTTTGCATCCCATCAAACAATCTCGTATCATGGCCAA
TTTTGATGGAACCTTTGATGGAGTTACCACCCTCAGCCACGAGCTTGGTCATGCCTTCCA
CAATTGGTGCCAGCGTGACGAGAGCATTCTGAATGCTGATTCACCCATGCCCCTAGCAGA
AACAGCATCCACCTTCAATGAAACCATGATCACTGAAATAGCTCTTTCCGAGGCAGATCC
ACAGGAGCAGCTATTCATTCTGGAGAAGAGTTTAAGCGGTGATACTCAAGTGGTCGTGGA
CATTCTTAGTAGGTTCCTGTTTGAATCCGAGGTGTTTAGGAGGAGAACGCAAGGACCACT
CTCAGTGAGTGAACTTAAAGAAATTATGGCCGATGCACAGAAACAAGCTTATGGCGAGGC
TTTAAACTGGGACTACCTGCATCCTTACATGTGGGTTAACAAGCCTCACTACTACTATGC
TAATCTGCACTTCTACAATTTCCCTTACGCTTTCGGTCAATTGTTTAGTAAAGCTCTTTA
CGCCATGTACAAGGAGCAGGGGAAGGACTTTATTCCCGCGTATGAAAATCTTTTAAGAAA
TACTGGCAAACACGACATAGGAGAACTGGGACAGCTTATCGGCGTGGATCTGACTCAGAA
GTCTTTCTGGGAGAAATCCATCGAGCTTATCGAGCAGCAAGTAGAGCAGTTTGAACGGTT
GGCAAAGGCATAGAAAAAGGTAAAAAACAAAAGGATTTTGTGGAGTTTAATAAAGAAGGG
GAGTCGCTTTAAAAGGGCTCCCCTTCTTTATTATGTGCTATTCGCGTTTTTAGGCGCTTT
GTCAGAGAATCAGTGGCCTGACGAACAGTCCCACTATACTAACGAGGATCCAGGCTATGA
TGGCTGCTCCAAAGGATTTCAAATAAATACCTGGGACTATTGATGCCATTAGCCAAATAA
TCAGACCGTTTATGACTAAACTGAATAGCCCCAAGGTCAGTATGTTTATGGGCAACGTAA
GCAAGGTCAATATGGGTTTTATGGTAAGCTGAGCCAACGTGAGTACCAAAGCACCCAGAA
TCATTGCTGTTAAATTGGCATAAGTCAAACCCTTGTAAATCAAGCTCACGATAGCAAGTA
CCACAAAATTCGCAAGCCATTTTCCCAAAAAGAACATAACATCACCTCCGCTGGCATATG
TTAACATACGAAAGCGGTTTTCTTTTGGTTGTCCCAATATTCTCTTTTTTAATTAAAATA
TGTCACATGTCACACAGCTATAGTCATGAGAATAGGGGCATGAGCATGGATATGGAAATG
GTATATGTGGTTGGTCATAAGAATCCTGATACTGATTCTGTGGTTTCAGCAGTGGGTTAT
GCAGCATTAAAACCGGAGGAATATGTTGCTTTCAGAGCTGGTGAGCCTAACGACGAGACT
CTTGAAGTTTTCCAACTTGCCGGTACAGACGTGCCGCCACTTCTTAGTTCTTTGAGATTA
ACAGCATTGGATATGTCAAAACAACTTACTTCTTTGGATGAAAAAGCGACTTTTTTGGAA
GCCTCCAAATTGCTGGAAAAACAAAAAGTGATTCCCGTACTTAAGTCAGACAAACTTTTG
GGTATTGTCACTGAGAAGGATCTGTTTCGGGTCATACAAAAAGAGCTTTTTGAAGAGGAA
GTGACAGTCCGCCTGGAGCCAGAAGTACTCATAAAAACCATACCGGGGCGCTTCCTTACT
CCTCCGCGAGTCATTGAAGGGGTTCCACTAGTGCTAGCTTCTTCTACTGAAACAGCAGGC
AACCGTGTACGCAGCAACAATGTAGTTATCATGGGCGATCGCTGGGACTTACTGCCCGTA
CTGCTGAAGCGTCGTGTGCGTGCTGTCATTTTCACCATGGGTCTTTCCCCCTCGGAAAAT
GATTTGGAGCAACTGACGGATGCCGGCATCGTGGTTTTTTCTTCTTCTCTTCACACCTAT
AACACTATTCGTCTCATGTTCATGGCATTCACTGTCAAAGAAGCCATGAACGTAAACCCT
GTAACGGTTTCGCCTCAGGACGGTCTGGATTTCCTGCGTCGACTTTCAAACCTGCATAGG
CACAGATACTTCCCCGTGGTGGAAGAAGATGGTTCTTTCCGGGGCTTGTTGGAACTGGCT
GATTTGGCCAGTCCGCCGCGCAAAAAAGTGTTCCTAGTGGATCACAACGAACCTGGACAA
GCTGTAGATGGTTTGCAGGAAGCGCAGGTAATGGGCATCATCGATCACCACCGCCTTGGA
GCATTCACCACTGATGAACCTGTGAAGATAATCATTGAGCCAGTGGGATCCACCTCCACC
TTGGTGGCTCGAGAGTACTTGCGCCAGAATGCACACATGACTCGGCAGGTGGCAACGCTT
CTTTTAGGCGGTCTGGTTAGTGACACACTTAACTTGCAGTCAGTAACCACAACACCTTTG
GACGTGGATATTGCTCAGTTCTTGGAAGAAAGAAGTTTTCTTCCCCGTGATGAATTGGCT
TCACGGCTTTTTCACGCTCGCGTTCAAGCAGTTTTGCGGGATCCTTCAGCTCTGACTAAA
GATTTTAAGCTTTTCACATTCGGTAAAGTGAGGGTGGGGATTGCTCAAATAGAAATTCCT
GGAGGTTCCTCCTTGGCCCCTGTTATGAGAGATGCCATAGAAAAAGTCATGACTGAGAAG
TTAGAAAAAGAGCGTTTGGATTTAGCATTATTCATGCTGACCGACATTACTCAGAAAGGC
ACTCTGCTTTTCGCTTTCGGCCAGCGTCACATTGCGCAAATGGTTTGGGCAAAACCATTC
AAAGACGGTACAGAATACTTGCCCTCTGTGGTCAGCCGTAAGAAGCAAATAGTACCACTT
TTGGAACAAATACTGGGCGGTAACGGCTAGAAAAACATATAAAAAAACTTAAGCCGTTTT
ACCGCCCTCACCTCCCTTTGTGGGTATAGCTAACAGCTGTATTAGTAAGCTGTCATACTG
CGCAGTCTTCTTATGCGTTCCTGCGTAGGTGGGTGCGTAGAAAACAGATTGGTCATCCAA
TCACCCTTTATATGATTAACTATGAACAGCTCAGCGAAGGCTGGATTCGTCTTAGCCAGA
GCGCTCTTAGGCATTTGCTTACCATAAAGTTCTAGTTTTTCCAGAGCACTAGCAAGCGCT
TCTGGATTCCTTGTAATTTGAGCACTCCCGGCATCTGCCATGAACTCACGTTCTCGGCTC
ACAGCTAAACGTATTAGTGTTGCAGCCAGCGGAGCCAAGAATATCAGAAGCAAACCAATG
AGGGCAATGATGGGATTGCGGCCCCTATCGTCGCTGTCGCCGAAGCTACCCCAGAACATC
ATTCGCCAAGACAGATTTGCCAAGTAAGAAATCATGAGCGCCATGGTGGCAGCCATGCTT
GTGAGCAATATGTCCCTGTGTTTTATGTGGCTGAGCTCATGAGCTATTACACCAGCCAAT
TCATCTCTGTTTAGTATTTTCAAAATGCCACGTGTGGCAACGACCACCGCATGATCTGGA
TCTCTTCCTGTGGCAAAGGCGTTGGGCTCCATGGTCTCCATGATGCCCACCTTCGGCATA
GGCAAACCAGCCGCTATGCTAAGTTCCTCTACGATGTTGTAAAGCATTTGTGCTTCTACC
GACTCGTTTGGATCAACCAGCCTCGTACCAGTCATGGTTAGCACTATCTTATCGGAGTAC
CAATAACTTGCCCAAATTTGCACCAGTGCCATGACCAGCGCTATGGTCATCCACAAGCTA
ACGTTTCCAAATAGATAACCTATTACCCATCCCAATGCAAGTACCAGTGCGCCAAACCAT
ATCATCAGTAAAAAGGTTTTTAGCCTGACGTTGCGCATGGTGTCGGTTACACTAACAGCC
AATACTTATCACCTCGGTTAGATTATACCCAGCTATTTCAGGAATTAAACCTATTTTTAA
GTGGTTAGACGTTTTTCAGCTTATAATACTTTCGGAAATGGTAAATCGAGAAAAACTTCT
TACACTCATACAATCAGCTTTTCATGAAGGTGGTCTGCTTTTGGAGAACGGTGCCCTTAG
GGCTGCTGCAAACCGTTTCTACACTGGTGCCATGTATGGAGTCATGCTGTTCTTGGACGA
GCCAGTGCAAGCTGATGAGACTATTTGGCGGCTTGGCTCAAGGTACCTTAGAAAGAGCGC
TAAAATTTATAAGACGTCGTTGGAAATAAGAAAACTTCGAGGCTCAATCGAATTCAGCAT
CGAACATGAGCCCTCTTTGTCTGATGTTAAAAGGCTCAGTAAGTTGTGCCACGTGCTTAG
TACGTGGTGTATGGAACAAACAAAGGAACCCTTATGGAACGAGAAATCATACTCCGTGGA
GTAAGACATCACAATCTCAAGAATCTTTCTCTGAACATACCCAGGGAAAAATTCATCGTA
GTTACTGGTATTTCTGGTAGCGGTAAGTCCACTTTGGCTTTTGATGTACTGTATGCGGAA
GCTCACCGACGCTTTATTGAATCACTGAGCGGCTATGCCAGGATGTTTCTGGGTATCATG
CAAAAACCTGATGTGGACTACATCGAGGGCATACCACCAGCCATATCAGTAGAGCAGAAG
ACGGCTTCACATAACCCACGTTCCATTGTTGGCACGGTAACCGAAATTTATGACTACTTA
CGTCTGCTGTTTGCTCATGTGGGTGTGCCTTACTGCCCTGAGCACCGAATTCCCATGCTA
CCCGTTACCGTGGATGAAATTGTGGACAGGGTACTTACAAATTACGCAGGTGAGCGCATT
TACGTGCTCGCACCGGTAGTACGTGGAAAAAAAGGTGAGCAAAAGAAACTCATAGAACAA
ATAGCCAAGATGGGTTACACCAAAGTGTTCCTTGATGACATTCTCTACGATGTGGACGAA
CCTGTGGAAATCGATAAGAACCAACGTCACACGTTGGAAGTGGTAACGGACCGGCTCACA
GTGAAGGCTGAGAACCGTTCCAGAATTGCCGATGCTGTGGAACAAGCTTTTAAGCTTGCA
GAAGGGGTCGTGGCAATCACGACCGAGGAGGGTAAGGAGTATTTTAGCCAGCAGATGGCT
TGCCCCATATGTGGTAGGACTTTACCTGAGCTCTCACCTAGGTTGTTTTCTTTCAACTCA
CCCTATGGTGCTTGCGAAGTATGTAACGGTCTGGGATTCCAAACCAAAGCATCAGAGGAT
TTGGTAGTGGACCATGAAAGCCCACTGCTGGAAGCCATTATTCCTTATCGCGATAATGAG
TTTTATCAGCAAATGCTTCATGCATTGGCGCGTGAGTTTCACATTGACCTGAAGAAGCCC
TTCAAAGACCTTCCTGAAGATGTAAAAGAAGGCATCCTTAGGAAAGGTTTTGGACGTGTT
AAACTGCCCATCTATTTGGAAAATGGCCGGGAAATACATGTGCAGTTCAGACCCGTGCTA
CCAGAAATCGAGCGGCGCATAAAAGAAACGGCAAGCGAAGATGTTTTTAACTGGTATTAC
CGGTATGTGGAAGAGGTACCTTGCGATGCATGTGGTGGCGCTCGGCTTAGGCCCGAGGCT
TTGTGGGTGGAAATCGATGGGCTGAACATTTATCAAGTGAGCAGTATGGATTTCAAGCAC
TTCTTAGGTTGGCTTGAGAGTCTCCACATCACTGGTGCCAGAAGCCAAGTGGCTCAGCCA
ATCATGCAGGAGCTCATCAAAAGGGTAAATTTTGTGGTGAACATTGGTTTGGATTACATT
CAAGTAAACCGTCGTATGGATACTCTTAGCGGTGGTGAAGCTCAGCGTGTACGTTTGGCA
TCTCAACTGGGTAGCGGACTAACAGGTGTGCTCTACGTTTTGGATGAACCATCCATAGGA
CTGCACAGCCGTGATACAGAGAGATTGGTTTCCATACTACGCTCTTTGCGTGATGAGGGT
AACACTGTGGTTGTGGTGGAACACGACAACGACATCATTGAATCATCGGATCACGTAATC
GATTTAGGACCCTACGCAGGTAAAAGGGGCGGAGAAGTGGTTTTTCAAGGTAGCCCTGAA
GAGCTTAAGAAAGCTGATACTCTCACTGGCCAATACGTATCTGGTCGGAGGCAAATACAG
GTTACCCAGAAGAGGCGTGCACCCCAAGGTTGGGTGCGAGTTCAAGATGCATCTTTGAAT
AACTTGAAGCACATCGATGTGGGTTTCCCGCTGGGCTGTTTCACCGTGGTCACAGGTGTT
TCTGGTTCTGGAAAGTCCTCTTTGGTCATTGATACTCTTTACAAAGCACTGGAGAACTAC
CAAAGCAGAAGAAAAGTGACCAGTGTGCGCCTAAGGAATTTGGAAATTCAGGGGGACATA
AAACATACGGTTTTGGTTGATCAAAGCCCCATCGGACGTACTCCGCGTAGTAACCCCGCC
ACCTATACGGGTGTGTGGACACCCATACGTGAACTTTTTGCTACCTTGCGGGAAAGCAAG
GAACGAGGTTACAAAGCTAGCCGCTTTTCTTTTAACGTGCCCAGTAGCAGGGGCGGTGGA
AGGTGCGAAGCCTGTAAAGGTGAAGGACAGACCAAAGTAGAAATGGCTCTTCTGCCTGAT
GTTTACGTGACTTGTGAAGTTTGCGGCGGTAAGCGGTTCAACAAAGAAACCCTGGAAGTT
AAGTACAAAGGACTCAGCATTGCTGATGTGCTGGAACTCACTGTTGATGAAGCACTGGAA
GTTTTCGAGAACATCCCCGCCATAAGAAGAGGTCTCGAGGTTTTGCAGGCTGTGGGTTTG
GGTTATATTGAGCTTGGGCAACCTGCTCCCACACTTAGCGGTGGCGAGGCGCAGCGTGTC
AAACTTGCTACTTACCTAAAATCCAGAGCTAAAGATTACGTGTTCATTTTGGACGAGCCC
ACCACGGGTTTGCACAGTTACGACGTCGAGATGCTCCTCCAAGTACTCCACAAGCTTGTG
GATCAGGGAAACACAGTCATTGTTGTGGAGCACAACCTTGATGTGGTAGGAAACGCTGAT
TACATTGTGGACTTAGGGCCCGAAGGTGGCGACGAAGGTGGTTACGTCATCTTTGCTGGC
ACCCCAGAAGAGCTGGTGAAGCAGGAGCATTCCTACACCGGTCAGTACTTGCGTCTGTAC
TGGGAACGCTTCAAACCACAGCTTATTTTGTCGCATTAACAAAGTCATGAGGTATACAGG
CAAAGCAGCATTAGTAACGGGTGGTTCTCGTGGCATTGGCGCTGCCGTGGTTAAGCGTTT
AGCGCAGGAAGGACTCAAGGTGGCTTTCTTTTACAGGCAGCGAATGGACAAAGTAGAAGA
GCTGCTTGAGTGGGCACGAGATGCTCAGCTTACCGTGGTGCCCATCAAGGTGGACATAAC
TGATCCTAGAAGTTTGCTTAGCGCTATTACCGATGCAAAAGCCAACGTAGGTCCCATCGA
TTACCTGGTGAATAATGCTGGCGTGTCACATTACAAATTGCTTACTGAAGAAGAAGAACG
AGAACTTGAGGAAGTCTTACGCACCAATTTAGAATCAGTCATATTGCTTACCAGAGAAAT
AGCAAAAGGCATGGTCATACGCAGTTTTGGTTCCATTGTGAACATTTCCTCTATTTGGGG
CCTCTATGGAGGTTCATGTGAAGCAGTCTACGCTGCCACAAAAGGCGGCATTATCAGCTT
TACCAGATCACTTGCCAAAGAGCTGGGTCCCAGTAATGTACGTGTGAACTGTGTAGCTCC
TGGTGTGGTGCGTACCGACATGATGCTAAACCACTTCACTGAAGAAGAAATCGCTCAGCT
GTGCCAGCGAATTCCCTTAGGCAGGTTAGCTCATCCTGAAGAAGTTGCGTCTGCAGTGGC
CTTTTTGCTTTCCGATGAAGCTAGTTACATAAGCGGCAGTGTTTTGGAAGTCTCCGGCGG
TTTTATTTCTTAGTAGGCTATTTCATCATCAAAATCAGGTGTTGGCTCTTTTTTTGTGCC
AACTGCCACAGCTAAGGATTCTTCACCCACGCTTTTGAGGATCACATACGGGTTCACAAA
CCCCAGTTTAAGTAGGAGCGGTAAGCTATCACGAGAAGATTGCTCCATCAAGGTTTTTCT
GTAGCGTTCCACAAGCTGCTGTTCAAAGGGCAGTAGGACCTCCACTCTGCCATTCTCTGG
CAGAAGGTAGTATGCTTCTACCAAGTAACTTTCCAAATGCTTTGGCGTGGGTATAACAAA
CACTCTGTCCAGGGTAGTGCTTCTCACACTGCGCAGACGCGACATTCTTGTGATTATGGT
TCTGTGCATGATGTCTTTGTCTTTAAGCTGTTCATGCCACAATTGTGGTTTACTGGTAAC
CAAAAGCAGCCAGCCATATGTTCCTACTTCATTCAGAAAACTAACCACCAGATTGTACGC
ATCGCGCTCCTCTAGTGCGTCCACAGATATTAAAGCAACGTTCTGGTTCGGTTTTAGATT
TAGCGCTTTCGGGATTAGTCTGTATTCCATAGTTCAAGTAGCATTTGGGCGTTCTTAAAT
GCCTTTCCCTGATAATGGTTGTTGAAGTAAAGTAGGTACCTATCACTTCTAGTTTCTTTT
ATCTCTTTTACAAGCTCCGTCAGTTCTTGCTCACTGTAAAGGTAATCATATCGCTCATAT
GCTTCCTCATGCTGCCACCATTTTTCAGTATTCCTACCGTGGAAACGCATGTACAGGGTC
TGCGTAGGTATGATTTTCTTTAAGTAGGGCGAATCTAACGATACGGGGACAAAGCCGAAG
TCTTGTGATATTCTAACTAAATCTTCATCAAACCAAGCTGGATGCCTCATCTCTACAGCT
TTTTCAAAAGGTATGGCTTCCAACACTTTCTGCAAGTAGCTAATGTTTTCCGGTGTCTTG
TGAAAAGAATAGGGAAACTGCAAGAGCAGTATAAGGCCGTGTCCATTTTCTGGTATGGTG
CTCACAGCATCCAGCATCTGTGGAAGCGGCTCTGTATTCCCTTTGTGGGTAATCTCTTGG
TACACCTTCATGGTAAAGAGGAAGCCTTTGGGCGCTCTTCTGCATAAACTGTCTATGGTT
TTCTTGCTTGGAATGGCATAAAAACTGCTGTTTATTTCCACCGTATTGAAAACGGTAGCG
TAATAGTCAAACCATCGTGTTTTTTTCAGCGTTTCAGGATAAACGGCTCCCACCCAGTCT
TGGTAAGAAAAGCCGCTTGTACCAACTCTCAGCTCCATATGTCCTGCCATCTCCTTACCA
CAGTGAAAGCTCCGGCTATGAGCGCCACAGAAAAGGAAGACCACAGTATGTACATGCTCA
GGGAGCTGGTCACAATTAAGGTTCTTCTCGCTCCAAACAGCCCCATCCATATGAGAACCA
CTGCTGCTGACATGTAGAATATGGATTCCGTGTCCATATCTGGAAATAGAAGGGCTATAG
GCACTGTAGCTAAGGCCGGACCTATCAAGAACAGTGGGGTGAACTTGAACAAGAATCCGC
CAAGCAAAGCGGAAAGAAGCATGAGCCCAATACTCACAGGTATCATCCTTACATTGAATC
GCCAGACTAAGAACAGTGCACCCAGCACAAACCAGTACCACCGTTGAGACAAATCCAGAA
GCCATTTCTTTCTTGCTGTGCTGTCAATTTGATTCATGGCTTGTGTGATCATTTCTTGCT
CTTCCTTAAATGTTTTTTCGTATTCTCCTTGGTAGTAACTGATACCCGGTTTGTAACTAT
CTATGTCACTAAGGTTACTAGTGCCGAACAGGTAGGTGGAAAACCCATCAGCCAGCACCA
GTTTTTGCCTCAGCAAAAAGAAGTTTCGATAAGCTTTTAGTTCCATATCAAAGGGGAATA
TTTCCCAAGGTACACTACCGATGCACCCAGGCGGATAGGGTGTGCCAGCTAAGTTAGCAA
CCAGTGGCATCACATCATAAACCTGCATGCGCACGCTGGTTTTAGCAGGGAGTTTTTCTT
TTACCAGTACCAGTCCGTACAGGTTGACTGCCCCGTGATTTATCTCCAGAGCTAAGTCTC
CCGGCTTTAGCTCTGTTACTTCTTCTGCGAAGGTTATTTCCAGCTTTTCACCTTTTGCAA
GGCGATTTAAGAAACCAAGGTTTTCAGGTACGTTGCTCAAGGTGGCGTATCCATCCAGAT
GACTAAGTGTGTACAGATAAGGCGCACTGTTATTACTTCTGAAGTTGTTAATGCCGGCAT
GAGCACCTGTGAGAATGTTCACCACGGTTTGCTCTTTTGTCCAGGTGATGGGCACCCTTA
TGTGCGACTCTAAGTCACTTTCTTGTTTTGCTGTTTCTGCCACGCGGCTGGTAAATATTA
TTCTGGTCTTTTCCTGTGCTGGTGGCGGTGCAAATACTGGTACATCTGAAAGCTTCACTG
CCCAGCTATTTCTGGGAATGTAGTCCATCAGCGGTAGCAGCATAACAAATATGCACACAG
TGACAAACATTATCAGGTACATGAGCTTGTTCATCCCGGTCATAGTCTGTATCCCGCCGT
CACTGCCCCTTAATAGTTACCTGTGGTGCCAGAACCGTTTGGGAAGATGATTTCAAAAAC
CGTTTTTCCACTCGATTGCTTCACTGAAATGCTACCACCTTGTATCTCTGCTGCGCTTCT
CACAATAGCCAGTCCCAAACCTGTGCCTGTGCTCTTTGTGGTGTAGAAGGGTTCAAAAAT
CTTTCCCAAATCTTCTTGAGGTATGGGAGTGCCGTTATTGGCCACTCTCAAAACCAAGTT
TTGTCCTTCTCTTCTTGCTTCCACCCACACCTGTGTGGCTCCAGCGTCAAATGCGTTGCC
CACCAGATTGCTCACTATTTGCAGCAAGTACTCCTCATCCAAGTTCCATACAAGGTTTTT
TGGTATGTCCAGCGTAATCTGTGGGTTCTCTCCGAAATGTTGTGTGGCGAACTCATAAAG
GTTTATGGGTTTCTTCTCAGCTGTTCTGGGTCTAGCGTAAACCAGCATGTCTCTTACAAG
TTTTTCTACACGTTCTTGTTCTCTTAATATTTTTTCTGCATATGCTTTATCTTCTGGGCT
ACCCTGTTTTAGGATCATCTGCGAAAAGCCCCTAATGGCTGTTAACGGGTTTCTTATCTC
ATGAGCAATACCTGCTGAGAACCTACCCAAGGCAGCCAGGCGTTCTTGAAGAGCCATAGC
TTCTCTCATGTTTATAATATCCGTCAAATCTTCAGCCACCACTATGAGCTCGTCCTCAGA
CACTCTAAGAAATGTAAGAGAAATGTTCTTGTCATTTGTTCTTATGTTCTCATGATAGTA
ATCTGGTGTGTCAGTGGAGATGCGATTTTCTAAGTCAGGCAGCAGTTTTTCCATAATGGG
GTTTTTCAGTATGATCTCATGATTCTTTACCAGTGCCAGTCCCACAGGACTGTTCTCCAT
AACTGCATTTAATGCCTGAGTTCGTTCCTTTAGCTCTGCAGCTAACTCGTTTGCAGTGCT
TGCAATGAGCCCTATTTCCCCTCTGAAGGTGCCTACTGGGAGCTGACTTTCCTTCAAAGA
GGGCAGCTGCTTCACCAAATTCACAATGTCCCTGTTCACACTTTCAATGACAAGGAAAGC
TAGTAGCACAGCCAGTAGAAGAATTCCTCCCACAGCACCCAGTATCGTGTTTCTCGTCTT
TGTAAAGCTGGCTCTGAGGTCATCTGCAGTTTCCCAAATCCTGGCAGCACCAATTTGCTC
ACCAGCCCAGTAAATGGGGGCAGAAATCTCCACGCGGGTCTTTCCCTCTGCCTCTGGGTT
TTTCACTTCAGCAATGGGTCCACCTAGCAAAGAAATTGAGTAAGAAAGCCCCAGTGTGGG
CATTGCATTTTGCAGTGCCTGATTGTAAGGTAGCAGGGCAGCGGTAAGCCTAACTCGTGC
TTCTTCCTGAAGTTGGACATCACCTCTTAAGGCATTAGTTATGAGTGAGTCTTTGTCCTG
CTGGGGTGCAACGGCTTCGAAGTTCTTTACCATCAAGTTCAGCACGCCCTGTAGTTTGGT
TTCTCTTTCCTGAAGGTAAATGTTCCACATGTTCGTAGAAAAGAGCCATGTTATAAGGAA
CACTGCTAGCAGCAATGGGACAATGGCTACAATCCAAAAACGTACTCTAAGACTCATGTG
TTCCTACCTGCTTTACCCCAGTTTTTGTTTAGCTTCTTTTTATCATTCACAGTAGCGGTG
TCGATGGGGTCAGTGTAGTAATGGCATTGTACTGAAAACCTCACTTGAATTAACGATGTT
TTCTTCATGGTTTATGTTATTATACGTCAAGGAGGTGATGCTCAATGTGGATTGCAATTG
TAGTTCTGGTCTTAGTACTCATCGTCATTTGGATTTATAACCGTTTGATCCAGCTGAAAA
ACCGCGTACAGAATGCTTGGCATCAAATTGAGGTCCAACTTCAGAGAAGGCATGACTTAA
TACCTAACTTGGTAGAAACGGTAAAAGGTTACGCGTCACACGAAAAGGAAACCTTCGAAA
GGGTGGTCGCTGCCAGAAACAAGGCCATGTCAGCTAACACACCAGGGGAAATGGGCAGGG
CTGAGGGCGAATTAACGCAAGCTTTGGGACGCCTTTTTGCTCTGGCAGAAAGTTACCCTG
AACTAAAAGCCAACGAGAATTTTATACGACTTCAAGAAGAACTTACCAGCACTGAAAATA
AGGTTGCCTATGCCAGGCAAGCTTATAACGATACCGTCATGATGTTTAACCAAACCATAC
AAATGTTCCCTTACAATTTGCTGGCAGGCCCAATGAATTTGAAGCCTGCTGAATACTTCG
AAGCTGAAGAAGAAGCTCAAAATGTCCCCAAAGTGGAGTTTTAGCTCTTAACTGTTAACG
AGCTGCCACTCTTCGTTCCCATAGCATATTGCTTGTCATGTGCACAGGAAGAAGGGCACC
TTCTCCTAAGGAAGGGGCCCTTCTTCTTTTTGCTGTTATTATGTTATTGAGCACGCCGCC
TCAATGTGGCAGCCACGCTGCATACCTTTTGTGTCCATTGTGGATCACTTGCCCACAAGC
TTCCCATGGCTTTAAGGGTGCCACCTTTGTAGTAAGCGCCTCCCGCTGTTGCGTACCTGG
TTCTGATGTACTCTGCTACAAAGAAAATGCCTTCCTCATAGCTGATAAACACCTTCGCTC
CTGATGGGTTTCTGTCATATGCCTGAAAGCCGAACAAATTCTTTGTGCGTTTACTTAGTG
CTGACTTGCCCCAACCACTTTCCAGCACTGCCACGCTGGTGAGTAGCAGCGCATTTACCT
TGCTTAGTTTCTCAGCACAAACGAAGGTGGGAGCCAGTACTTCCATGGGTGTGCCTTTTA
GCCCTTTTTGTAGTTCCAGCCAAGTAAGTTTGCTTTCGCTGAGAATCTTCGTATCAGGTG
TCAATTCCCACATTGGTTCTCACCGCCTCCTTTAGTAGTGCAATTTCTTGTGAAAGATCT
TTTATGGCAAGTAGCAGTTGCGCCAGTGTTTTGTTTATTTCCACGATAAAGTAGGCAGCC
ACTGCTATGGGGAAACCCAAGCTGCCAACTATTTGAATAATGTCCATGTTGTATGTTGTT
CCTCCTTTCTATCTTTGGTTGCGTTTCATCAGTAAAAGAAAAGAGCAGGAGGGAGCTAAA
GCCCCCTCCTCCAAAAACGTTCTGAACCGCTCATTAAGGCAGCATGTCCGTTGCGGTACG
CTCCACGTAATTTGCATCAACAAGCTGAACGGGTTTTCCCAATTTTTCGCTCTTGATTAC
TCCTGTAACCACTATGGCGCTAGCAGCTTCTTGTATTTGCTGCGTTGTTAGATCCATTAC
TGGATCAGGGATTCTCAGAACCATGGTTTTGTCCATGTCTGTTTTAAAGCTCAGATTCAA
TGTAACCATGTGCATCATTCCTCCTTTCGTTTTTCATTGGTTAATTAGGGTAGTAAGTTG
TTTACTACCATGAGCTGCACACCAGTAGTTACTCTGGTGGTCAGTGTGCCCAGGGCATTG
GTTAGCTCCATAATGCTGGTAGCCGTTGCCGTTGGGTCGATGTTGTTCAGTGACCAAAGG
CGTTTCTTGCCTTCACTGTTCAACCACACAATCCTTACTGTTCTCTTCACTTCTTCCATT
TCTAAACTCACCTCCTGTTCTTGTGAACATGGTAGTAGTATAGGCATACATTTGTATGCT
ATCCTATAGCCTGTAGACCAAGTTTTGTTATGTTAGTTTTCTGCCAAAAAGGCGAAAGGA
GTAAGGAAAGGGCTATGAAGCTGAACAGAAAAAGGCTAATTCAAATGTGTGTAGAACGGG
GTTGGAGTTTGTACCGCTTGGCCATTGAAGCTGGGGTAGACCCCAGCCATCTGTACCGTA
TCCTGAGTGGGAAAAGGGGAGCGGGAGTGAATACCGTCTTTAAGATTGCTCAGACCTTGG
GATGTTCACCTTTGGATCTCATATACAATGAAGAACCTGCCGACCCAGATAACCGCAAGT
GACAGCATGGTCGGCAGGCCCCGCTCTAAAGTTAGTTCAGTCTTACTTTGTATGTGGTGT
CCCCTATGTCCACTTCAAAGACTTTTTTCTTGAGCGGCAAGTCTTTGGATGTGAATTCAG
GTTGTATCTCGCCTCTGAAGAACCTCAATGCCACATCAGGGAATATGGTGTAGGTGAGCA
CATCTTCTTCCTTCTTGAGTAAACCCATCTTCTTGAGTTCTTCACGACGTCGTTCTAACT
CAGGCTCCAACAGGTCTGCTGGCCTTACTGTTATGATTTGGTCTTTCCAGTTCGGTCCAA
ACACCTTTTGTAGCACGTCTTCATCAATGGGGGCAGGCGGTCTTCCGTACATGCCCCTTA
GATAATCTTTAGTTTCCTTGGGTACAATCTTGTAACGTTCTCCACCTATTATGTTTGCCA
CCGATTGACTGCCCACAATCTGGCTCATGGGTGTGACTAAGGGTGGGTAGCCAAATTCTC
TCCAGACTACTGGCACTTCTTGCAGTATTTGAGGTAGTTTATCCAGGGCATTCATGTTCC
TAAGCTGGGATATCATGTTGCTCATCATTCCGCCTGGTATTTTGTATTCCAAAACCCCTG
GGTCAGGCCTAAGCAGCGTCTCTTCATGTAGGTGGCTGTATTTGTTCCACACCACCATGA
GCTTTTCCCTTATACGCATAAGCAGTTTTAGGTCATATCCTGTGTCCCACTGTGTGCTTT
GTAAAGCGGCAACAATGGATTCCGTGGGCGGCTGGGAAACACCGTTAGCAAAGGGTGACA
TGCAAGTATCTAAAATATCAATGCCTGCATGAATCGCTTCCATGTAAGCCATCTCTGTCA
TACCACTGCTGCAGTGGGAGTGTAGCTCCAGTGGTAGATCAATGCCAGCTGCCTTAATGC
CCTCAATGATCTCTTTTGCCCGCCTTGGCGAAATAATACCTGCCATATCCTTAATCACCA
AAGAATCACAACCCATTTCCGCTAGCTTCTTAAAGTTTTCCACGTAGTACTCTACTGTGT
GAACAGGACTTTCCGTGTATGACAGAGCACCCTGGGCATGTCCACCGTATTTTTTCACAG
CTTTAATGGGTACTTCCAAGTTTCTCAGGTCATTAAGCGCGTCAAAAATGCGAAAATTGT
CAATGCCGTTTTTACGTGACAGACGGATGAACTCCTCTACTACATCGTCAGGAAAGTTGC
GGTAAGCAACCAAGTTCATGCCTCTTAGTAGCATTTGCAGGGGTGTCTTCTTAAACTTTT
CTCGAAGAACCTGCAGTCTTTGCCAGGGGTCTTCATTGAGGTACCTCATAGCAGCGTCAA
AGGTTGCTCCACCCCACACTTCCACAGAGAAGAATCCCACCTCATCCATGAGAGGAGCAA
CGTCCAGCATGTCTTCTGTGCGCAATCTAGTAGCGAGCAGAGACTGGTGGCCGTCTCTCA
ATGTTTGATCGTGCAGTTGTATTCCCATGTTTTATCGACCTCCATTTGGTGATGCTATAA
ACCATTAAAAGCTTGTTAAGCATGACAAGCCAACTTGTCACCATCGCTTACATTCTATAG
CAACTGCATACGCGATTTGGTTAAGGTGGTATAGAATACTAACGGTATGAAAACTAAGAA
TATTGTTTTGCTTATCGTAGTATTTTTCATGGTATTAGGCGCTCCCTTTAGCTGGGCGGC
TTCCAGCATTGATCGCCTGGCTTTGGAAAGTTATCCGTCTTTTAAGGCGGAGCGTGTTTA
CGGTGGGACCGTAGCAGAAGTAACAAGAGAGTATTCAACCTTGCTAAACAGCGTTCCTTA
TCCGGGATTCGAAGCTCTAAACCTTCGCTATCTGTACATCACTGGCCAAAACGAACCAGT
GTGGAAGGCTTGCCAAAATGGTGCAATGTCTTCCTTTTTTACCAGTGTAAGGTTTTACTG
TTATGATTTGGCTTGGGCACATGACCGTGAAACAGCCATACAAATGGGCTCGGCTGAACG
TTTCTACTATTACGACTTGTTCGTTTACGAGCAAGATCCGCGGGAGCACCTTACGCGCGT
CATGCTCACAGCTTGGCGTAACGGCCAAATAATGCGTGAAGCCGCCGCGTTGGCACGTAG
CCTTAACTTGCAGGATGTGGCAAACCTTTACGACCACACTACGCAGAGCCCTGCCAACTA
AGTGGGAACTGCTGTTCGTTCTCTTTGTAGCTTGTTACAACACGGTGTTTTCTCTTGCGC
CCTGGCGTACTCTACTGTTTTGGCTGCTGGTGCCTTTGGTTTACTGCTTTATAGTGTTTG
TCATCGCAGTGTTACCAGAACATGTTGACAGTAGAAAATTGGCTTTCATAACAGGCTTTT
TTTTGGTGATCAGTTTTCTTTGGACTGTCTATAAAAACGGCGGTGTTGTTAATTTTAGCG
GCTGGCGCACCTTTCGACTCACTTTACCCTTTTTTGTCAGCACTACAAGTGCCGCCTTTT
TCACATACTTTTTCCTTTATGCCTACAACCAACATGTTTTCTGGGCCGAGCTGTTCAGTT
TAGTTTCCTTGCTTCTTACCCAGTCGCGTGGCCCCATTCTTGGACTCGCCATGGCATTTT
TGTACGGTGGGGTAAACTTGTATTGGTTCATTGCCCTAACGGCCTTTATTGTTTATGCAA
TTCCTTACACCCTCAGAGAGTTTGTAGGACCTTATGCTTTCTACACCCAGCGTTTTCATA
TTTGGCGCGCAGCCTGGGACATGTTTGTCATGAGGCCTTTCAGTGGCGTAGGTTTTGCCA
CATTCCCTTTGGCTTTAAAGGTCTATTCACATCCTTTTCTGTTTCAGTTCTTTCCGTTCA
ACCATGCCCACAACATCCTACTTCAGCTTCTTGCAGAACTAGGCATAGCTGGACCAGTAG
TTTTCATTATTCTCCTAAAAAACATCTACAGAACGTTCCCACCTGCTGACACAAAGAACG
GTTTATTTCTTAGAATGGCACTGGTGTCCTACTTAGGTCGCAATATCTTTGATGTGACTC
CGTAAGTACTTTGCTGACATTTCTGCCACAGCCAAGTTTAGGTAAGCCTGTAACAAGTTC
ACTGGTATTACGCCAATGAGGATGTAAGCTGGAAGCATATGCGTGGGGAGCCCCCACAGC
ATGGGTGTAAAAACCCAGTTAAAAAGAACCATGACGCCTGTTCTAATGGCTGGCACAAGT
ATCCACTTCGATTTTGAACCTTTCAGGTAATGGTATGGAATCAGCGTTGCTAAAATGCAC
ACCACTTTGAAAAGCATACCAACAGGGTTTGAGCCTGTTAAGTAGCCCAGAAATGCCCAC
ACGGTGAGTGCCATGAGCGAATCCTCTAAGGGGAATAGCCATGTGCCCAAAAGCAGGAAA
GCTTCACCCAAATCCAGTTTTAGAAACTCGTAGTTTGGTACGGGGTAGGGGATTTCCAAC
TTAAAAAACACGAAAGCCAACGCCACAAAAATGGCTAAGCGGGTTAAACGTTTCATTTCT
TCTAAACCCTCCTTAAATGTTTGTTTTTTGCGGTGGAGGGCCGCAATGCATGCCCAACTC
CCGTCCGGACTATGAACCGTCGGTGCTGGAATTCCACCAGCTCCACCCTGGTTGCGGGCC
AAGGGTTGCGGACTTTTACCGCCGGTACCGGAATTTCACCGGTCCTCGAAGGGCCACCGC
CTTCTTTCTGGTGAACATTTTATCACAGTGAAATGTCTTTTTGCTTGTGTCCACACGTAT
AATTACCTCATATGGATGCTTTCACAGTTGAACCCACCTTTCATAAGGGGCTTTTGGTGG
CTCAACCTGTCAGGGGCTACCGGTTTAGCATGGACTCAGTTTTGTTGCCTCACCTCATTG
AGGGGCGTTTTGTTACTGCCGTGGAACTTGGTGCTGGCTGTGGCATCATGGCACTTCAAC
TTTTTGCTCATGGTAAAACCACGCTACTGCATTTAGCGGAATCCAATCCACTGCTATTTG
AGGCTTTAAGGCTGACCACAGCGATCAATGCACTGGATGGTTTTTTCATGTTGTATCAAA
CTGATGTGGAGAATTTGCGTGTAAGTGGCGATTTGGTTTATTTCAACCCGCCCTATGGCA
GAGGTAAAGTGGGCAAAGGTGAGCGTTGGCAGCCATTTATGACATTTCTGGAAAAGAACC
GCTACAAAGAGGTCGCTTACATTTGCCCTCCTCAACTGGATTCCATATTTTCTCAATTCT
TGGGTTCCCGTATGAACCTCAGAAAAGAAGTGCAGATTTGGTACAAACACAGCATGCGCA
TAGTGAAACAGTGGACTTATGAAAAAGTGACGCCGCTAAGAAAAGCACTTGTAGTTCCCT
CAGAAGAAACAGAGCAGATGTACTGGGATTGCCCCTGAGACAATGGCTCTTTGGTAAAAT
TTAGTCATGCACATTGTCTTTGCATGCATTGTGGGGTTTCTTTCTGGTTCCATTCTTTGG
TCTTATTTGCTTGGCCAACTTTTCTATGATGTGGACATACGCAACTACGGTTTAGATAGA
AATCCTGGAGCCATGAATGCCTTCAGAGCCAAGGGATTTTGGCTTGGAGCTTCAGGTGGG
CTGTTGGACGCGCTTAAGGGCTTTCTTCCTGCCAGTAAACACAAGCGAGCTAGCGCTGCT
GTTGTCCTTGATGCACCATCTGTTGGAGCTCTTTACGGTTTCTGTATTGCTCACTGTGGC
AACCTAAAATGGAAAGCAGGCAGCGCTTTAAGCTTACTGGAGCAGGACAAATGATCTACT
TGGTTGGTACCCCACTGGGGAATTTAGAGGACATAACCCTCAGAGCGATTCGGGTTTTAG
GGGAAGCTGACGTGGTAGCGTGCGAGAGCAAAGAAAGAGCACTAAAACTACTATCGCATT
TACAGATTAAGAAACCCCTAATTTACTTACGCGAAGCGTCACGCGCGAGTGATGTTAAAC
GCATCATTGAGCTTCACAAGCAGGGCAAAACTGTTGCTGTAACCACCGACGCTGGTATGC
CTGGCATTTCCGACCCTGGTGCCTATTTGGTAAGGGAGCTCAGCGCTCAGGGAATTCCGT
TCACTGTGGTTCCAGGGCCCTCCGCTCTGTGCATGTCAATAACTGTTAGCGGACTAGAAG
AGCCTTGGGCATTCTTGGGCTTTTTACCTCTTAAGGAAGGCAAACGCCGCAGAGAGCTGG
AGAAGTTCTTGCCGTTGAACATTGGCCTTGTCATCTATGAAGGTCCACATCGCGTAGGCA
AGCTGCTGTCCTTGCTAAATGAACTCTGCCCTCAGCGTAAGGTGGCTCTTCTTCGGGAAC
TAACCAAGCTGCACGAAGAAGTGCAGGTGGGCTACCCCCATGAGCTCATTAAAGATTCCT
ACAAAGGCGAATTTGTGGTGGTGGTCTACCCATCACAGGAAGGTACTTAACATGTCAAGT
AGCACTGCTGTGGTCATACTTTGTGGTGGGGTTAGTAGGCGGCTGGGTGTTTCCAAAGCG
CTAATGCAGGTTAATGGCAAGCCTTTGTTTAAGGTGGTTGAAGAAAACCTATCCCCTTTG
GGCCTACCCGTGTATTTGGTTTCTAAGGTTCCCTTTGAGTCAGGGGGAGTTCCTTTGATT
TTGGACATTTTTGAAGCCGATACGCCTCTTGCAGGCGTGCTAACTGCTCTAACCACTTTG
CAGTACCAAAACTACCTGTTTACAGCTGTGGACATGCCTATACTACGAAAAGAAGCATCG
CTATCACTTTTGAAGCATGCCTATGAGCATGAAAGCTCCGTTTTTTACAGCATAAATGGC
TTCTTGCAGCCGTTCCCTTCACTTGTACAAGGCAGCGTGGCCAAGCACATTTTGGCATGC
TACCACCAGCACCTTTACAAGCTCACTGAAGTCTTCTCCTCTATTCCTCATGTACTTTTG
CCATACACGGGTGATCTAAATGTCTTTCTCAATGTCAACACGTGGAAAGACTGGGAAAGT
TTTCAGGCCTCAGCTCCATACTACTTGCCCATGCATGATCACTTTGCATAACCTATACCC
CCATCGGGTATATATAAGACTGGAAACAGGAAACCATAAAAACAATGCTAAAGGAGGTGA
TGGGCCATGCTGAGCAGAAGGTGGATTGATCCCTTCGAAGAAATGAGGTCCATCATTGAT
GAGATGGATAGAATGATGGAGGAATTCTGGAGCACAGGTATTGAACCTAGCAGGCCAGCA
CGCAGAGGCTTAGGCAGAAGATTTGTACCACCAGTTGAAGTTACTGAAGATGAAAACAAT
GTTTACGTTCGTGCAGCAGTCCCAGGCGTACCCAAAGATAAGCTGGAAATAACTGTTGAA
GAAGATAGAGTTTACCTCAAAGGAGAACTGCAGGAGCAAAAGAAGGAAGAAAAGGAAGGC
GTGTTCTATAGCGAAATGCGGTATGGCACCTTTGAACGTGCCATTGCGCTTCCAACCACA
GTAAAGGCCGAAGAAGCCAAAGCTGAGTACCGCGATGGCGTAGTTGAACTCACACTCCCC
AAGAAAGCTCCCGAATCCAAGGGAGTAAAGATTAGGCTGGAGTAATCCAGGACACGCTCC
TAAAGCAAAAGAGCCGACCCTCAGGATGTCCGGGTCGGCTCTTTTTTATTAGTTGCGACT
TACTACGTCTTCGTATACTTTTTAACTTTCTTTAAAGCCATACCTAAGAGGTCTTGCATG
TTCTCATCTTTTAGCAGCAATAACCCAGCAAAATAAACCAGAGCTGCTACCACTATTAGC
ACAATAAGATTCAAGCCTTCATAGGGCAAATACAGCTTCCACACCAAAATGACTAGAAGC
ATTAGTACTGCTGCAGCTGTGCTCTTCCACAGAGCCTTTACTATCCTCAAAGTTTGTATT
TGGTGCCTGCGTGCCCATGATATATATAGCCACAAGCAAAGAACAGTCCAAGAAATAGCA
GTACCTATGGCAAACCCTGCTGCATTCATGTGCAGTCTTATCCCAAAAAAGTAGTTCAGA
AAAGCGTTTAATACTATGCCGAAGATGTTCCTCTTAAGTGGAGTAATATTGTCTTTCTCT
GACAGAAAGACAATGGCGAGAAGGTTTTGCAAGCCCAAGAACGGAACCCCTAAAGCGTAG
AAAAGCAAAGCTCCGCTGGTCAGGGTAGCAGCTGCTATGTCGAATGCTCCACGCATGTAA
ACCAGTTTTACAATGGGTAAAGCAAGCGAGGCAAGGCCAACCGCCGACGGCAGCACAATG
AGCCAGATTAGTTGTATGCCGCGGCTAACTGCGCTGGCTTGCTCTGGCCAGTCCATTTTT
GCTGATGCGCTTGATATGGCTGGGTACAGCACGCTGGTAATAGGCACGGCAAACAAAGTA
ATAGGCAAGTTGTAAAGAAGAGAAGCATAGTTTAGAGCTGAGATATTACCTACAGGCAGG
AAAGAAGCCATGAGCTGGTCTACCAGAGTAAAGGAGATAATAACGACCTGCCCAGCTAAG
ATCGGTAGCAGAAACTTTAAGTAATCCGAGACGTATCTATTCCATAAGCCAGAAGGCTTA
AGGTTGGCCCTATAGGGCAAGGACATGTAATAGGCAATTGCAAAAGTGGCAAAACCTGTT
GTAAGAGCCGATAAAGCCAGAGCCGTTGGTGTGGCACCATGCAGTGCACCCGCTAAAGCA
AGTACCAGCACACCAGAGGCTGATGCAAATAAGTTGATACCAATTTGAGGAAGGAAGTTT
TCAAATATTTGCAGTAACGTTATTTGCATGGAAGAAAGCACCTGAAACAAAAAGATAAGT
GCAGTGAACCGAATAAAGAACACAGTTAGACTCAACCGCTGAGGGTCATTGTAAAACCCT
GGTGCCAAGATGGCAATAAATGGCTGAGGCACTATCATCATCAATGCCGTAAAGAGTAAG
AGCAGGGTTACAAGCCATCGGTAAATGCTGGAGTATGCCTTCCAGAAAGCTTCTTCACCC
TCCTGGTTTCTAAGGTGAATAAGGTAAGGAAGCAGAGAGCTGTTTATGGCACCAAAAAAG
GCTGAGCCGATTCTTGTGGGTATCGCTTGGCTCACATTGAAGGCATCTTTTACAACGCCT
GCACCAAAGTAAAACGCCGTGAGCATCTCTCTGAAGAAGCCAAACACCTTCGACCACATA
GTAGATACAGAGAGTGCCACGACCGATTGTTTTTTGCTCAGATTCAACTTAGAAGCCACG
AATTCATTGTAACGCATAGCGTGGAATAGGAAGCTAGTGGCAGCATTCAGTGGAAATTGT
CAGTGTGACAAAGACAGTTTGCCTTTACCGATGCAGACGTTAAACCTTTTACCGGCTAAG
GAAGAGATCGTAAATCTCTTCCATCTGAGGTATTATGTTTTGCAAGTCGTACTGCTTGAC
CAATTCTTTGCTTTTTTCTCCCATTGAACGCCGTAAGTTCCCTGAGTTGATGAGACGTTC
TATGGCTATGGCAGTTTGTTCTGCGTCATCTAGAGGTACTAGATAACCATTTTCGCCACT
CTTCACCAAATCCCTGTTTCCTCTCACGTCTGTAGCTATTATGGGTAAGCCTACCGCCAT
GGCTTCCATGAGCGCCCTTGTTAGGCCCTCGTGACGTGAAGTGAGTATGAATATATCTGA
GGATGCCATAAGTTCGGCCACATCTCTTCGAAAGCCTAAAAAGGACACTTTGTCTTGTAG
CATTAGCTCGTTTACAGCCTTCTTTAGTTGCTGCTCACTTTCTCCATTTCCGACGACAAG
GTAGTGGAAGTTTGTTTTGTTCAGTTTTGACAAGGCTTTTAGAACTTGAATGTGGTTCTT
GCGTGGAATAAGCTCTGCTACAGTGATAAGAACGGTCGACAGTTCAGAAATGCCTAACTC
CTTCCTTTTTTCAGACCTGTCTATGCTCGCGCCTCTTTGTTCTAAGTTGGCTATATCTAC
TCCTACACCAGGTACAAAGAACACTTTTCCGTTTCTCCGTAATTTGAACTTCTGGGCTGC
TTTGTAGTCTTCTTCATTTATGGTTATCAGTCCATCAGTCCAGTGTGCAGCAAGCTTCTC
CATGTTGTAATAAAGTAGCCAGTTCTTTAGTGGTGCGCCTTTATAGAAGTGGAATCCATG
GGCTGTGTAAAGCACCGGATGCGTATTAGTTCGCTGACAGGCAAGACGGGTGATGAAAGC
TGCAACAGGCGTATGCACATGAACAAGCGAAAAGCGTATCTCTTTGAGCAGTTTTTCCAT
TTGTTGTAGCGACTTAAAAACCTTGGGAGAATAAGGGCTCCTACTGAAATCTACATTGTG
TTTTATGACGCCAATGTCATCAAACTCTTGCTGCCTATTTCCAAGCTTTGTTGCCACGTG
GACTTCATAGTCTTTTCCCTGTAAGAGTTTCATAAAGGGTATGTGAAAGTTTAAGAGGTG
GCTTTCGACCGTAGCGACAAAGAGAACTCTCTTCATTTGATCCTATTTCGTTGTTTTCGC
TTCGCCCTCATCGCTCTTAGTCCTTTCCACATCTGGAGCAGAATAGCTTTTGGAACTGGT
ACCACAAAGTAAGGCAAGATGAATGCAAAGTTCTTTGTTTTTTTAAGATACTTTATAGGA
TACTTTGTAACTTGTTTTATCTGGCCAGAAAGCTTCCCGTAAGAAAATAGCAATAAAGTG
AAATATAAAAGTCTTCGAGGACAATAGGTAGCTAGATCGTCGCCAAATTTATCTAAAGTT
CTTAAGTATATTGGGAACCAAAGATGAGATTTACTGAGATAGTCACTGCTTACCCTTACT
CCTTGGGTAGTGTACTTTCTAAGTGGTAGATGCAAATAAAATACTTTAGAACCTTTAATG
GCCTCCCATATAGAGATAGCTTCTCCGCCATAAAGTGCGTCATCAAACTTTAATTTTGGA
ATCGCTTTTGAAGGATAGAGCCAGAGATATTCTCCTTCGAACTTGCCACATAGGAAATCT
TCATAGTGTACCAGCTCACTTTTTCCGCAGTGCTTTCCTGTGTAGTTTCCGTTAGAATCT
CTACAGTTGGCTAACACGAAATCAAAATTCCCCTGAGAAGCGATTGAGACAAGCCGCTCA
ACAGCATCCGGTACCAATGAGTCGTCGTCGTCTAGGATCAAAAAATAATCGCTCTTCACA
AAGTCCATGCCATTGTCTTTATTTCCAGCTGGACCGTGTTTGTATCTAGTATTGCATACG
TAGCAGATTCTTGAGTCCTTGTTCATGTAACTTTCTACGATTTGTTTTGTCTCTATATCG
CAAGCATCATCGGTAACAATAATTTGAAGAATATAAGGGTAAGTCTGTTCCACTGCACTT
TCAATAGCTCTACATAGTAGTTTTGGTCTCTTGTATGTCGGTATTACTATGTCAACTGTG
ATAGGCTGTTTCTCCATATTTCAATTATACAAGACGCTAAGTGTATTCCTTCATTATGAT
GCTTGAAGAAAAGTTTGTATCAGCTTGCAATACTGATCAACAATTTTGTCAAGTGAGAAC
TCTTTAGCTCTTTCCACACCTTTGCTTGTTTCGTCGCTCATCGCCGCCAATATGGCATCA
GCTAATGCTTTTGGAGCGCCAACTGGCACAAGCCTGCCCCATTTCCCATTCTCAAGTATT
TCTGCAGGTCCACTCGGGCAATCGGTAGAGACAACTGGCAAACCTAATGCAAGTGCTTCC
GCTAACACGTTACCAAATCCTTCCCATCTTGATGAGAGTACGAAAACTGAACTGTGTTTC
ATGTATTTGTATGGGTTGTCTACAAATCCAGGCATACAAATGTCATTTTGTAAGCCAAGC
TGCTTAACAAGTTGCTCAAGCTTAGCTCTCTCAGATCCTTCTCCTAAGATCATAAGTCTT
GCCTCAGTTTTCTTCCTAACCAAAGCAAAAGCCTTGATCAGTGTTGGGAAATCTTTTTGT
GGATGCAGCCTGCCAACTCCTAAAATGACTGGTGGTTGTCCTGGTTGGAACCAAGGATGG
TTAACTGGCTCTTCAGCCTTCTTGAACATGTCTTCAGTGACTACAGGATTGTAAATAACC
TGTACTTTGTTTTTTGGCAGATGGTATTTGTTAATGAGCTCTTGAGCGACCCCGTTTGAT
ACACAGATAATTTTGTCTGCCTTAGGATAGAAAGCCCTAACTAATAATGGGATGAACTTT
CCCGCTAAACCGGGAGTGTGTATCATTTCTTCACTCATTTGGCTGTGGATGGTCACGACA
AGTCTTACATTGGATGATGCTCTTTCTTTTGCCATTGCGGCGACAAGGTTCGCTTGGTGT
AAAGCAGAAATCAAGACATGAGGCTCTCTTTGCCTTAGGTAGCTTGATAAAGCTGAAATC
GCATAACGAGTTCTCTTACATTGAAGATCGACCACATTAATAGAGGCTGGCAGCTCTCTC
AAGTAAGGACCTTCAGCTTTTGCTAGTACAAAATCGACCTTTAATGCATGTTCACTTAGA
CCTTTGGCGATGTTTACCATGACCCTTTCAGCACCACCGCCTTGCAGGTTTGGCATGAAA
AATGTTACATCAGGTGTTCGATTCTTTTCCATAAGCTTTCATCACCCCTTGCTTACTGAA
CTTCATCGTGAAAAATCCGTTCACAGCTTTAGCATCTCTTCACTGCTCCAATTCTTTTAT
CAATGCCACATACTGATCAACAATTCTATCTAGAGAAAACTCTTTTGCTCTTTCCGCACC
TTTGCCTCTTTCATCATTTAGTGCCTCCAAGATAGCGTTGGCTAAAGCTTCAGGACTTCC
TACTGGTACTAACTTTCCCCATTTGCCTCCTTCAAGTATTTCTGCAGGTCCGCTCGGGCA
ATCTGTAGAGACAACTGGCAAACCTAATGCAAGTGCTTCAATGAGAACTGTTGGCAATCC
TTCCCATCTTGATGAGAGTACGAAAACTGAACTATGTTTCATGTATTTGTATGGGTTGTC
TACAAATCCAGGCATACAAACGTCATTTTGTAAGCCGAGCTGCTTAACAAGTTGCTCAAG
CTTGGCTCTCTCAGATCCTTCTCCTAAGATCATAAGTCTTGCCTCAGTTTTCTTCCTAAC
CAAAGCAAAAGCCTTGATCAGTGTTTCAAAATCTTTTGCTGCTGTAAGTCTCCCAACTCC
TAAAATGACTGGTGGTTGTCCTGGCTGGAACCAAGGATGGTCAAGTGGCTCTTCAGCCTT
CTTGAACATGTCTTCAGTGACTACAGGATTGTAAATAACCTGTACTTTGTTTTTTGGCAG
ATGGTATTTGTTAATGAGCTCTTGAGCGACCCCGTTTGATACACAGATAATTTTGTCTGC
CTTAGGATAGAAAGCCCTAACTAACAAGGGGATTGCTTTTGCAAGTTTCTTTTTAGACTT
TCCGATGTCGTGACTCATTGTCCCATGTACGCTGACAATAATTCTTGTTTTTTTACCGCT
TAACATATTGGCCCACAGTGCGGTTAGATTGGCATGATGCAACGCTGAAAGAACAAGTTC
AGGGTGTCGTTCCTTTAGGTAGCTTTTCATTGGCCTTAGCCAGCCATAGACGGTATTTGT
ACCTAAATCCACCACGTTGATCCTGCGGTCAATTTGTGATAGGTTCGGACCTTCAGCTTT
TCCTAGAACAAAATCGACAACCATTCCTTTTTCAACAAATGCATTTCCCAGGTTAGCAAA
GACTCTTTCTGCTCCGCCACCGCCAAGATTTGGCAGAAAAAGAGCGATGTGAAACTGCCT
TAAGTTGAGCAACGGATCATGAATCGTTTTCATATGCCTAATTTAATTCTACGTCAAATG
AATTGAAGTTTGTCATGAACTTTTCTTTCCACACGCCAAACGAGAGTCGCTATTCAGTAT
AGGAAGCGGTAACATGGTTTTATCTGATTCATACAATGCAGTTGGCTTCTAAAGCTACAT
TGCGTATAATAGAAAGCTGAGTCAGACTTATGAGTGGGAAGGGTGAAATGGTGCAATGAA
AATTACAGTGATTGGCGGGGGCTATGTAGGTTTAACTACTGGTATTTGTTTTTCATACGT
TGGTCATGATGTGGACATTGTAGAGAAAGACCATGCAAGGTTCAGTGCACTTGAGCTGGG
GAAATTGCCAATATATGAGCCAGGATTAGATGATCTTCTACAAAAATCGAGAAGTCGTAT
AACGTTTTCAAATAAGGTTAATAGGGCTTTACTAAATGGCAGTGAGTTAATTGTTATTGC
GGTTGGTACTCCTCCGAAAGATGACGGAGACGCTGACCTAACCTTCTTGCATGCTGCTGT
TGAAGAGGTTATAAGTTACTTAGATAGGAGTGCTCAGGCAGTCGTGGCGATAAAATCGAC
TGTTCCCGTAGGAACTAATGACATGTTGGCGGAGAAGTTCGGATTAATTTTAGCCGGCCA
TAGAGTGCAATTTGTTTCCAATCCTGAGTTCTTGAGGGAAGGCCATGCCGTATATGACAC
GCTGTATCCAGACAGAATTGTGGTCGGCGCAAGAGATCGCGACGCTGTAGGTGTATTAAG
AGAAGCATATGGTCCCATACTACAGCGCTCCTTTGTGAAACCGGATTTTATTACCGACGG
CACTGAAAAGGATTTGCCATACTTTATCGTTACTACGCCTAAGAGTGCCGAACTGGTGAA
GTACGCGTCTAATGCTTTTCTTGCTTTGAAGATTAGCTACATTAACGAAATCGCAATGTT
GTGTGAGAAAGTAGGAGCAAACGTAAGAGATGTTGCTCTGGGTATGGGCACAGATTCACG
GATTGGTCGCAGTTTCTTAAACGCTGGAATAGGTTGGGGAGGAAGCTGTTTTCCAAAAGA
CACGTCAGCTCTAATAAGAACCAGTGAGAAGCATGGTTCCGAATTGTCCATTGTCAGGGC
[truncated: 1,048,807 more chars]
