# Supplementary material for: Regions Enriched with Reverse Complement Triplets in Bacterial Genomes
Source: Int J Mol Sci. 2026 Feb 28;27(5):2301. doi: 10.3390/ijms27052301 (PMC12985086; doi:10.3390/ijms27052301)
Supplement: Supplementary file 1 [file ijms-27-02301-s001.zip › for_send/45/Deferribacterota/Calditerrivibrio_nitroreducens_dsm_19672_gca_000183405.ASM18340v1_.dna.toplevel.fa]

>Chromosome dna:primary_assembly primary_assembly:ASM18340v1_:Chromosome:1:2157835:1 REF
CACCATTCTTTTTTCAACAAAAATTTCCAACTTCCTCTTGACCTTAATTTCAGATAAGTG
TATCTATTTTTTCATGGGAATAGGAAAAATAGTAGAAGCGTACGAAAGAATAAAACCTTA
CATAAAATATCTGCCTCTTTACTACTCCAATAATTTTTCAGAGCCGTATAAGGCTAATAT
ATATTTCAAAATGGAGAATCTACAGCGTACCGGATCTTTCAAACTTCGGGGTGCATTAAA
TGCGATACTTAAAAACTACGATAAATGTAAAAATGGTGTAATTACCGCTTCAGCTGGAAA
CCATGCTCAGGGTGTGGCCTTCGGTTGTAATCTTTTATCTATTCCGGCAGTAATAGTAAT
GCCTGAGATCACTCCCCTTGTAAAGGTGGAAAATACAAAAAGGTACGGTGCTGAGGTGAT
TTTATACGGGAAATCCTACGACGATGCATATATGAAAGCTCTTTCCATTGCAAAAAATAG
AAATCTTTTTTTTGTTCATCCCTTCAACGATGAAGATGTCATAGATGGTCAAGCCACAAT
TGCATATGAAATCTTAAAAGAAAAAGAGGATATAGACACCATTGTGATACCAATCGGCGG
TGGAGGTCTCATTTCAGGTATATCCAAGTTTGTAAAAAATGTAAATAGTAGAATAAATAT
AATTGGTGTACAGGCTGAAAATGCCGCATCGATGTATAATGCCGTAAAAAAAGGTAATAT
AGTCAAACTTACAAACTCCAATACCATTGCGGAAGGTATAGCCGTAAAAGAGGCAGGTGA
TATAACCTTTGAGCATTGCAAAAAATATGTGGATGACATTATTCTTGTATCTGAAAATGA
GATAGCCTATGCAATATTACAATACATAGAAAAATCTAAACTTGTGGTGGAAGGTGCCGG
TGCAGCCCCCCTTGCCACTATTTTGTCAAACAAACTATCCGTAGAAGGTAAAAATGTAGT
TTTAATTTTATCAGGTGGAAATATCGATGTAAATTTACTCACAAGGGTATTTTACAAAGG
TCTTGCCTCTACCGGAAGATTCCTTGAATTAACTGTAATATTAAAAGATATTCCCGGTTC
GCTCGCTGCGGTTACAAAGGATGTGGCGGATCTGGGTGCAAATGTTTTAGATATAAGGCA
TTTCAGATATGATGTAAACTTACCTGTTGGTTCAACAAAAGTTATTTTTCATCTTGAAAC
AAAAGGTAGCTCTCACATTGAGGAGATTGTTCACACTCTTACAGAAAAGGGGTACGATAT
AAGTATATATGGATAATAATCTTTGGGAAGAGGTATTAAAATTATCTGAAGTTAAATTTT
CACCACAAATAGTCAATACCTGGCTAAAACCCCTTAAAATACTTGATATGAGAGGAGACC
TCATAACCATAGAAGCACCCAATAGGTTTTATAAAAATTGGGTGGAAGATAAATATCTCG
AAACTCTTAAAAAGATATTTCTGGAGGAATACAACATACAATCGGAAATTCAGATTGTAA
TAGGATCATCCACCCAGTCATATAGGGAACAACCTCAGGATCAAACTGTAAAAGCACAAA
ACACTATATTAAATAATTCAACAAATCTAAACAAACAGTACACATTTGATAACTTTGTGG
TGGGTTCTTCAAATCAGTTCCCCCATGCAGCCGCTTTAGCAGTGGCTGAAGGCTATTTTC
AAACTTATAATCCACTATTCATCTACGGTGGTGTGGGTCTTGGTAAAACACATCTTATGC
ATGCAATAGGTAATAAAATTCTGGAAAAATTTCCCAAGTTAAAAATACTATATATATCAA
GTGAAGCATTCACAAATGAAATGATATACGCCCTTAAGTCCAAAACGATGGATATATTCA
GAGAAAAGTATAGAAACATAGATCTATTATTGTTCGATGATGTTCAATTTCTGGCGGGTA
AAACGAGAAGTACAGAGGAATTTTTCTATACCTTCAATTCCCTTTACGATATGCAGAAGC
AGATAGTACTGACAAGTGATAAAGAGCCAAATGAAATTCCAGATCTTGAGGAGAGGTTGA
GAAGCCGTTTCTCATGGGGTCTAGTGGCGGATATACAACCACCTTCTGTGGATGAAAAGG
TGGCTATAATACTTAAACGATCAGAAATAATGAATATATATGTTTCCAATGAAGTGGCTC
ATTTTCTGGCGGAAAACCTTAAGGGTGATAATATAAGGGATCTTATAGGAGCCCTCATAA
GATTAAATGCATTTTCCACTTTCCACAACGAACCGATCACAATAGAACTTGCTAAAAAAG
CATTAGAAAAATTTATAATAAAAAAAGATATAATTGTAACACCGGAAGCTGTTATTAATG
CAGTATGTAGTTATTTCAATGTTAAACAGCAGGAGATAAAATCGAAAAATAGAAGTAGAG
TTATATCCTATCCAAGACAGGTGGCAATGTATATTTTAAGGGAGAAGTTAAATTTACCTT
TACAGGATATAGCAAATATCTTTGGAGGTAGAAATCATTCCACTGTACTACATTCGATAA
AAGAGATACAAAATAGGATGCAATCGGATCAAGAGCTCAAAAGCGTCATAAATACAATCA
TAAGAAACATTTACAAATAATCCAACAAATTTCAAACCTCAGATTTAAATTTATGTTCAA
AGATATCAATTTATAACATTAAATAGGTTTGGATAATAACAAACAATAAAACTAGCCTCT
TTTTTTTAAACAGTTTTCAACATTATCCCACATAATTTTGAACATAAAAAATGTCCAATA
ATATTTTATCAATTCAATGAATTTTTTACTTGTAAACATAAAATAATTCGTTTATTATTA
CTATTGTATTTTAAAAAGATTAATAGAAATAATTGTGGGGTAATTATGAAATTTAAAATA
ATCAAAAACGAGGTCTTTTACATATTACAAAACGCAGTAAATTTTATAAGTATCAAAAAT
ACAAATACAATTCTTCAAAACATATACATTTCGGCTGAAAACGGTAAAGTCGTGTTCAAA
ACCAACTCAATACTCTCTGGATTTTGTGCTGAGGTGGATCTGGATGTGGAAATGGAAGGT
ACCACAACCGTTATCTGTAAGAAATTATTCGATATAGTAAAGGAATTTTCAGATTCAGCT
ATAATTGAGTTTTTCTTCGATGGTTCAAGGCTTAAAATATCATCCGGTCAGGCAAACTTT
TCATTGGCTACAATGTCACCGGAGCTTTTTCCGGCCATGTCAGATATAACACCTGAATAT
AGTTTAAAAATCGATTCTTCACAACTTGCAGATGCCTTAGATAAAACACTTTTCTGTGTG
GCAACCAATGCGACGAAAATAGAATTTACAGGGTTACATTTAAAGGTATACGGGAATAAA
CTCGAGCTTCACTCATCTGATTTTCAAAGGATATCATCTGCTGTTATTACTCTTCCGGAA
GAGCAATCTGATGAATTTATCATTAATATCCCCAAAAAGACAGCTTCTGATATTTTAAAA
GTCCTCGATCGTACAGCTACTGTGGAGATTTATACAGACTTAAAGCAGTTCATGCTTGTA
GCTGGAAATATAAAGATATATTCAAGACTAATTGAAAAAGCAGTAAAATCTATCAATACA
TTATTCTCTTCTGAAACTCCAATAGAAGTTGTCGTCGATAAAAATAGTTTATCGGATAAT
ATAAGAAAGGTTCTTCCCATATCTACTGAAATTACACATGCAATTGTTTTATCTTTATCT
TCAGATCAGATTACCGTTTATACACTTGAAACCGAGTACGGACAAGGTTTTGATAAATTA
AATCCTATAAAATTTACTGGAGATCCAATAGATGTAATTTTAAATGGCAAACTATTACTT
GAAATTTTATCACATATCGACTGTAACAATGTGATTTTAAAATTAAGTGGAAGGAGAAAT
CCCGTATTTATATATCCAGAATATGGTAATTATAAATACCTCATTGTACCACTTGCAATG
GATAGAGGCTAATTTTTTAAAAGATGTATCTAAAAGATATAAAGCTGAGAAACTTTAGAA
ACCATATAAATAGTATCTTCTCGTTTGATATTAAAAATTATATCACAGGTAAAAATGGAT
CTGGTAAAACATCAATATTAGAAAGTATTTCTCTTATTTTTACAGGTAAAAGCTTTAAAA
CTAATAAATTGAAATCTATAATAAATATCGATAAAAATTTTTTTGAAATATCGTCTAACT
TTAGTGATGATAATGTAAACTATGACATTACTTTATATTATGATACAAAAAAAAGATTGA
CAATAAATGGTAAAAGACCAGAAAATATCATAAACTTTTATCATAACCATCCCGTTATTT
TTTATTCTCCCGAAAATGAAGGTTTTTTATCTAAAGAACAGGAGATAAGAAGAAATTTTT
TAGATAGATCAATTTTTTATCTTGATATATCTTATATCGATAGTTTGCTTGGGTATAATA
AGTTATTGGAATTAAAAAAAAAATATATCTTAAAAGATGTCAAAGATAGTTTGCTCTATA
AATCAATTCATGAAAAGATGTCTAATTATATTAAAGATATTCAAAATAAAAGATCAAATT
TAATAAAAAGTTTTAATACTTACATAGAAAAATATTTGAGAGATATTCCATCTTTAAATA
CCGAATTTTTTTCCTTATCCTACATTCCAAATCATCTTGATGAGGATCTTCTTGATAAAG
AGCTCATTTTAAAAAAAGTATTATCTGGACCTCATAGGGACAAGATTACTTTTAATCTAA
ATGGTGAGTCTTTTGAAAACATAGCTTCTTTTGGACAAAGAAAAAGTTTATCTTTATGTT
GTATTTATTGTTTTTTAAAAGTTGTTGAAGATTTTTCAAAAAAGAGTATAATTCTTCTTT
TGGATGAGCTTGAAAGTGGTCTTGATGTGGAAAGAGTTTCTTTTTTTATGGAACTCTTTG
ATAAATATCAATATTTTTTGACAGGACAATCTAAAATAGATAAAGATATAAATATAATAA
AACTTTCGTGAGGTATTATGTCAGAAATATTAAATAATTCTGAAAATAGTTATAGTGAAG
AATCGATTAAAGTACTTGAAGGTTTAGAGGCTGTAAGGCAAAGACCTGGTATGTACATAG
GCTCTATCGATGTGAAAGGGTTACATCATCTTGTTTACGAAGTGGTTGATAACTCTATAG
ATGAAGCTATGGCTGGTTATTGTAAGAATATTTTCGTCACCCTACATGTGGATGGATCTG
TAACTGTGGAAGATGATGGAAGGGGTATCCCTGTGGGAATCCATCCCACCGCAAAGAAAC
CTACTGTTGAAGTAGTAATGACCACTCTTCATGCCGGAGGTAAGTTTAATTCCGGGGCTT
ATTTCGCTTCAGGTGGATTGCACGGAGTTGGTGTCTCTGTGGTTAATGCCCTATCGGAGT
ATCTTGAAGTAACGGTTAAAAGGGACGGTAAAGTTTATTTCCAGAGGTATGAGAGGGGTA
TCCCTGTAACAGAATTCAAAGAGATAGGCAAGACAGATAAGACCGGAACAAAAGTAAGGT
TCAAACCTGATTCTGAGATATTCGAAACCACGGAATTTCACTTTGACTCTCTTGCCAAAA
GGTTTAGAGAGCTTGCCTTTTTAAATAGTGGAATAAGGATAAAAGCTGTAGATGAAGCAT
CAGAAAAGGTGCATGATTTCTGTTTCGATGGTGGTATTGTAAGCTACATCAAATTCTTAA
ATAAGGGGAAAGAACTTCTTTTTGATGATCCAATTTATGTTTCAGGTAAGTATGAAAATG
TTGTTGTGGAATGTGCAATCCTCTATAACACCTCTTTTGATGAAAAGATTATATCGTTTG
TGAATAATATACATACAGAAGAAGGTGGTACACACGAAGCCGGTTTTAAATCTTCTTTTA
CTAAAGCTTTTAATAATTTCATCAACAAATACAATTTATTGAAAGATAAAATATCCCTCG
AAGGTGACGACGTCAGGGAAGGGATGTCTGCGATTGTTTCGATAAAATTAAATGAACCTA
TGTTTGAAGGACAGACCAAATCTAAGCTTGGATCTTCCATTGGTAAAGTAGCAGTTGAAT
CTGTATTGGGTTCTTTTTTACCAGATTTTTTTGAGGAAAACTCAGTAGTAGTAAAAAAGA
TTCTTGATAAGGCTGTTCAGGCTTATAGGGCAAGGGAAGCTGCCAGGAAAGCAAAGGAGC
TAACCAGAAGAAAAAATGCGCTGGATATATCAACTCTGCCTGGAAAACTCGCAGATTGTC
AGGAAAAAGACCCTGCACTTTCAGAAATATTCATAGTTGAGGGTGATTCTGCAGGTGGTT
CTGCAAAACAGTGTAGGGATAGACGTTTTCAGGCGATTTTGCCTTTGAAGGGTAAGATAT
TAAACGTAGAGAAGGCAAGATACGATAAGCTTCTTTCCAACAACGAGATAAAAACGATAA
TAACTGCACTTGGTTGTGGTATAGGTAAGGAAGATTTTGATCTGAATAAATTACGTTACC
ATAAAATAATCATCATGACAGATGCTGATGTGGATGGTGCTCATATATCCACACTACTAC
TTACTTTTTTCTTTAGATATATGAGACCTATAATAGAAAGGGGCTTTTTATATATAGCAA
GACCTCCCCTTTATAAAATTAAAAAAAATAAAGTGGAAAGATATATCCATAATGAAGAGG
AGTTTGAGGATTTTATCCTTGATATGGGTCTTGATGGTGTAAGTATACCTGAAATATCTG
AAATAAGGTATCGGGAGATTATCAGAAATCTGTTTGTTATGAATAAACTCATCTCGAAAT
ATGAAAAGAAAGGGTACCTGGAAAAGTTGATATTAAATATTGCCACTCATCAGAACTTAG
AGCCGGAGTATCTTTCGGAAAAAAGCTATGTGGAAGACTTGATGAATATGCTGGATCAAA
AAGGTGCTTTTGAAGGTTATCATTCTCATTTTATAGATTTTAATGAAGAATACAATAGAT
ACAATATATTTTTCTCATCTTCATCCGGATCTGTATATGCAATAAATACAGATTTTTTAA
CCACACCAGAATTTAAGGAGATCAAGAGGCTTGCAAGATTTTTAAATGAGATAGGTGGAG
TTCCAATTAAGATATTGGTGGATGGAGAGGAATTATACTTTGATAAGGTTTCTGAACTTG
TTAATTTTATAGAATCAAGAGGTAAGAAAGGGCTTACGATTCAAAGGTACAAAGGTCTTG
GGGAGATGAATCCTGAGCAGTTGTGGGAAACGACTGTGGATCCTGAAAGAAGGGTTTTAT
ATCGAGTTACTATTGAGGATGCCGAAGAAGCGGATGGATTGTTTTCTTTACTGATGGGGG
ATGTGGTGGCTCCCAGAAGGGAGTTTATAGAAGAAAATGCATTGTATGCTAAAAATATCG
ATATATAATTAAGATATAAGGAGTTTTAATGAGTAATAAAGAAAAGGGTATTATTGATAT
AAGTATAGAGGATTCGATAAAATCCAGTTATCTGGATTATGCAATGAGTGTAATTGTTGG
TAGAGCCTTACCTGATGTGCGGGATGGTCTTAAACCTGTGCATCGTAGGGTTTTATATGC
TATGTATGAAATGGGGTTGTCCCATAATAAACCGTATAAAAAATCCGCAAGGGTGGTGGG
GGATGTTATAGGTAAATTTCACCCCCACGGTGATTCTGCCGTATATGATACCCTTGTGAG
ACTGGCCCAGGATTTCTCCATGAGGTACCCCCTTGTGGATGGACAGGGGAATTTCGGTTC
AGTGGATGGTGATTCCGCCGCTGCAATGAGATATACAGAAGTACGTATGGCTAAAATTAC
TGACGAATTGCTCCTTGATATTGATAAAGATACTGTTGATTTTGCTCCCAATTATGATGG
TTCCATTGAGGAGCCTCTTGTATTGCCCACACGTGTACCAAACCTTCTAATTAATGGATC
AAGCGGTATTGCTGTGGGTATGGCCACAAATATCCCTCCACATAATTTAGGAGAGGTGGT
GGATGCTTTAATTCATAGGATAGATAACCCGGAATCGACACTTGATGATATATTAAAATT
CATAAAAGGTCCAGATTTCCCTACTGCTGGGATTCTGATGGGGGTATCAGATCTCAAGAC
AGCTTACCTTACCGGTAGAGGTGCCATAAAAATTCGCGCGAGGGCGGAGATTCAACAGCT
TAAATCTGGTAAGGAGCAGATCGTAATTACCGAGATACCGTACCAGGTGAATAAATCATC
CCTTATTGAAAAGATTGCCGAATTGGTCAGGGATAAGGTTATAGTTGGAATTACAGAGTT
GAGGGACGAATCTGATAGGGATGGAATAAGAGTTGTGATTGAAATTAAAAAGGGAGAATT
GCCGGATGTAATACTAAATCAGTTGTATAAATTTACTCAGATGGAAGTGACATTCGGTAT
AAATACCGTTGCTTTAGTTAACGGCAGACCCCAAACGTTACCCCTTTTAAAGATTTTAGA
TGAATTTATAGGTCATAGGATTACCATTGTTACCCGTAGAACCAAATTTTTGCTTAGAAA
AGCTGAGGAAAGGCTTCATATATTAGAAGGGCTCAAAACTGCGGTGGAGAATATAGATGA
AGTTATTGCCATCATCAAAGGATCCGCAGATGTGAAAGAGGCAAAAGCTAAGTTGATAGA
TCGTTTCTCTTTTTCCGATCTTCAGGTTTCGGCTATTTTAGATATGAAGTTGCAAAAGTT
GACAGGATTAGAAATCGAAAAGTTAGTTGAGGAGTATAAAGAAACTCTAAAAAATATTGA
ATATTATAAATCAATTTTAAATAATCATCAAATCCTTATGGGTATTATCAAGGATGAGTT
GCTGGAGATCAAGGATAAATATGCGGATAAGAGAAGAACCGAGATTGTTTACGACCATAA
TGAACTAAGTATTGAGGATCTTATCCCTGACACTGAAATGGTTGTGACAATTACCAATCA
GGGTTATATAAAACGAACACCTCTAAGCTTTTTTTCTTCACAAAAAAGAGGTGGTAAAGG
TAAGTCCGCCACTTTGAGTAAAGGGGAAGACTTCATAGAAACCCTTATAGTTACCTCAAA
CCATTCTAAATTGCTTTTTTTCACCAATCAGGGGAAAATTCACTTCTTAAAGGTTTATGA
ACTTCCAGAATCTGCTCCAGGTACAAGGGGTAGACATATTTCAAATCTTCTTTCATTTTC
TCAAGGGGAATATATAGCTTCCGTTGTCACTCTTTCGGATCTTGATCACGATAAATATAT
TTTTATGTGTACGAAGTATGGTATTGTAAAAAAGACAGCAGTGGAGGAATTTAAAAGTGG
TAGAAGTGGTATTGTGGCGATGAAGCTGAGGGAGAATGATGAACTTGTTTCAACAGTTAT
AACCACAGATAATGATAATATTACCATTGCCACGAGGAATGGCAAAACGATACAGTTTGA
ATCTAAAGAAGTAAGAGATATGGGAAGAACCGCCACAGGTGTTAGGGGAATTACTTTAGA
AGAGGATGATTATGTAGTTTCTATGGAGGTTCTCACCGGTGCGCCTTTTATCCTTACAGT
TACATCTAATGGGTATGGTAAATGCTCCCTTGTTTCCGATTATAGAATTCAGTCAAGGGG
TGGAAAAGGACTTAAACTTTCAAAGGTAACACCGAAGACGGGTCCTATTGTTGGTGCCAA
GCAAGTAAAGCTTGAAGATGATGTTATGCTGATGAGTAAAACTGGAAAGATTATAAGGAT
TGCTGTCTCTGATATACCTGTTTTAGGCAGGGATACTCAGGGTGTTAAACTTATGAGTGT
TGCAGATGATGAGATAGTGTCATTTGCAATAGTAAAGGAGGAATAAAATGGCTATAGTGA
TGGATGGAAAAAAGTTGTCTGAAAAGATAAGGGGAAGTCTTAAAGAGAAGGTTGCTTTTT
ACAAAGAAAAGTATGATAGAGTTCCGGGTATAGCAGTTATCCTTGTTGGTAATGATCCTG
CGAGCACGGTGTATGTTAATATGAAAGAAAAGGCCTGCCTTGAAGCTGGTTATAAATCTG
TAGTAGAAAGGATCCCTGAATCCTCGTCAACGGAAGATCTTCTGAGACTTGTGGAAAAAT
ACAACGCTGATAACACAATCCATGGTATCCTGGTACAATTGCCTTTGCCCAAGCAGATAG
ACGAAAAAAGGATTCTATACTCCATCGATCCCGCCAAGGATGTGGATGGATTTCACCCTT
ACAATGTGGGCTTGATGCATATTGGTGAAGATACACTTTTCCCCTGCACACCTTATGGTG
TTATGAAATTTTTTGAGGAGTACAACATAGATCTTACTGGTAAAAATGCGGTTGTTTTAG
GTAGAAGCAATATCGTAGGAAAGCCGATGTCAGCTCTTTTGTTAAAAGCAAATGCCACTG
TGACCATTTGCCATTCCAGGACAAAAAACCTTCCCGAAGTTTGCCGTACCGCTGATATCC
TCGTTGCAGCAATCGGTAAACCTAATTTTGTGACAAAAGATTTTGTAAAAGAGGGGGCTG
TTGTGATAGATGTGGGGATAAACCGTTTAGATGGAAAACTGGTGGGGGATGTTAAGTATG
ATGAAGTGGAAAAGTTAGCCTCTCATATTACACCGGTACCTGGAGGTGTAGGGCCTATGA
CCATAACCATGTTGATGTACAATACCATGAAGGCATTTGAGAAGAGTATTAAGATAAACA
ATTAAAATGGATACAATTGTTGCTCCAATTACTCCTCTTATAAATTCTGCCGTTATAGTT
GTAAGAATCTCAGGTGATGATGCATTAAAAGTGCTTAAACTTTTCGATATTTCGAATTTA
GAACATAGAAGGGTTTATAACGCAACCTACTACGGTTCTGAAGTTAGAGATGATGTAATA
CTTACGTTTTTCAAAGCTCCAAATTCTTATACTGGAGAAGATGTACTTGAGGTATCTTTT
CATGGTAACCCACTTATTGTGTCATCTTTTATTTCAGACTGCTATAAGTTGGGCTTCCGC
TTTGCTGAGCCGGGTGAATTTACCAAAAGAAGGTTCTTAAATGGTAAAATAGATCTCTCC
CAGGCGGAATCGATTCTGGATCTTATCAATTCGAAATCGAAATATTCTATCCAATTTTCC
TACAATACATTAACCGGTGCATTGAAAAAGAGGGTTGATTCAATCATATCAAAAATGGTG
GATATCGGCTCTGTTATAGAAGCATTTATAGAGTTTCCAGAGGAAGAACTGGATCAATCA
TCTTTTGATAATCTTTATCATGAGATTGAGCTAATCTCTAATGAGGTATCAACACTTATA
TCAAATTATAATACCATACAACACTATAAAACAGGTTTTGCTGTTGTCATAGCCGGTAAA
CCAAATGTTGGTAAATCTTCGTTATTAAACTTTTTACTTTCTCAGGAGAGATCCATAGTT
TCAGATATTCCCGGTACCACAAGAGACTATATACTGGAATATGCAAATTTAGGTGGGATT
CCGATTAAGCTTATCGATACAGCCGGTGTTAGAAGTTCCAGCGACACCATTGAAAAACTT
GGTATAGACAGATCTCTTGAGATGATACAACATGCTGATCTGGTAATAGTTTTACTTGAT
GCCTCTTCTTTTGATGATGAGGATCGATATATTCTTGACATAACAAAGGATAAAACGAGA
CTTATATTTGTTAATAAGGTGGATTTAGTTGCCAACCTGGATATTGAGCATGACCTTGCT
TTTTCTTTGAAATATTCCATAGATGTGGATAAGATTGTTCCAAAAATTACCGAAAAGTTG
TCGTTGTCTGATTCTGATTCGGCTTACACATCAGTATTAATTAATGATAGGCATCTTACA
CTTTTCAAAGATTTCTTATCCTGCCTAAATTCACTTGTAAATGGATTAACGTCTTTAGAT
CTTGACATAGCTGCATTCGAATTGCAGCAGTCCTTAAATATTCTATACGAAATCACCGGT
GAAAGGTATACGGATAGTATTTTAAATAATATTTTCGAAAGATTCTGTATCGGAAAATAG
GTTGAGGTTTTTATGATTCAATATGCTAATAATTACGATGTAATTGTTGTGGGTGCCGGC
CATGCAGGTATAGAGGCCGCTTTTGCATCAGCCAGGATGGGTGCTAAAACACTTCTGCTT
ACTATCTATATAGAGACAATCGCCCAAATGAGCTGCAATCCTGCCATCGGTGGCCTTGCT
AAGGGGTGTTTGGTAAAAGATATCGACGCCCTTGGGGGTGAGATGGCAAAATGTATCGAT
GCAACAGGGATACAATTTAGAATTTTAAATAGAAAAAAAGGGCCTGCTGTTCGAAGCTCC
AGAGCACAGGCTGATAAAAAACTTTACCGTCAATATATGACGAATAAATTGCTTTCTGAG
CCTAATTTAGATGTGAAACAGGCGGTTGTTACCGACATACTTGTAAAGGATGGTGCAGTA
ATCGGTGTGGAATGTGATACAGGGTATATTTTTAAATGTCGATCCCTTGTCCTTACCACA
GGTACATTCCTGAATGGTCTTATACATATCGGCGATAAGAGGTATCCAGCCGGTAGGGCC
AACGAGTTTCCTTCCATTCACCTTGCGGAATCATTAAAACGACTCGGTTTTGAAGTGCAG
CGATTAAAGACCGGTACCCCTGCCAGATTGCATGCAGATACTATCAATTTTAATCTCCTG
GAGGAGCAAAAAGGTGATAATCCACCAGAGCCATTCTCTTTTGAAACTGAGGCAATTACT
CTTCCTCAGGTATCCTGTTTTATTGCTTATACAAATGAACATACCCATCAGATAATCCGT
GATAACATGCATCGTTCACCTTTATATTCTGGAGTCATACAGGGTATCGGTCCCAGGTAC
TGCCCTTCCATTGAGGATAAGGTGAAAAAGTTTCCGGATAAAAATAGACATCAGATCTTT
CTTGAGCCGGAAGGTTTGGATACAAAGGAGATCTATGCAAACGGATTTTCTTCCTCTTTG
CCAATCGATGTCCAGATTGCTATGTATCGATCCCTTGTGGGGCTTGAGAAGGTTGAGTTT
ATAAGGCCTGCCTATGCTATAGAATACGATTTTGTCCAACCGTATGAACTTTTTCACACA
TTGGAGACAAAAAAGATAAAAGGTTTATTCTTTGCCGGACAGATAAATGGTACCACCGGA
TATGAAGAGGCTGCAGCTCAGGGTATTATTGCGGGTATAAACGCAGTACTTTCTATTGAC
AATAAGCAATTTGTGTTGGGGCGGGATGAAAGTTTCATAGGTGTTATGATTGATGATCTT
GTGATGAAAGGAGTGGATGAGCCTTATCGGATGTTCCACTCAAGATCAGAGTATCGTTTA
CTGCTTAGGGAGGATAATGCCGAGTATCGTTTGTTGGATAAAGGTTATTCTTTGGGGATT
ATTCCCAGATCCAGATATGATAGGTTTATTCATGAAAAGACTCTTCTGGAGGATTGTCTG
GGTGTATTGTCAAACATTAAAGTCCCTTACAATAGTAAAACTAAAGATAAGTTTGCCACC
CTGGGTGTAAATATCGAAGGTAGTATCCCTCTCATTGATCTTCTGAAGAGACCGGAGGTT
GAAATTTCAGATCTATTGGAATTCTTCCCCAATAACTATCCTGATCGCATACTTAATCAG
GCTGAGATTTCTGTTAAATATGAAGGGTATATTAAAAAGCAGAAAGAGGAGGCAGGTAGA
CTTCAAAAGATAGAGGGTGTGAAGATCCCTGATAATATAGATTATTCAAAAATTGTAGGT
CTCAGAAGGGAATATGTTGAAAAACTAAACAAGTTTAATCCTAAAACTCTTGGTCAAGCT
TTGAGGATAAAGGGGATGACACCTGCTGCTGTTTCCTTAATTCATGTTTATATCAAAGGT
CTTAAAAGGGATGATTGATAATTATATTTCAGTGACCGATTTACAGGCAGAAAAGCTTGC
CCATTTTTACTATCTTCATCTCAATGCCACATTTAATCTTACATCAATAAAAGACCGTGA
ACAATTTTATATTAAACATTTTTTAGATAGTATCTATTTTTTTAAAAATCACACACCTTC
ATTTAATACCCTCTGTGACATCGGCTCAGGTGGTGGGTTTCCTGGTGTCGTTATTGCTAT
TTTTTATCCGGATGCTGAAATTTTCCTCTGCGAAAGTATAAAAAAGAAAGCTGAATTTTT
AAAATTTGCAGCTCATGAACTGTCTTTGAAAAATATCGTTGTTTTAAACAGTAGAATAGA
GGAGCTTAAATCGTATAGATTTGATTTTTTTACGGCAAGAGGTGTCGCTAAAGTGCTTGA
TATACTTAAAAAAAGTTGGAATGTTTCACATGAAACATCTTCTTGGCTCATGTATAAAGG
TGAAAATCTTCCGGAAGAACTAAAGGGGGCAGAGCAGTTTATAAAAAAGCATAATCTGGA
GGTGGAATATGAAAGGATTGAGGAGCCTTTTTGTCGGAGTTATTGTTTTATTAGGCGTTG
TGGTTAGCTATGCAGAAGATATCACAATTGCGATTAAAGGAGACCTCTTTGACCCTACAA
CAAGAGGTGTGATTCAACTTATGGAGCAGAAGGGGTATAAGTATGAAATCCTGGAAAAAG
TGGAAGATAAGCAGTATGTGGTAGATATTGTTGGAGGTGTCATAAAGGCAGGTAGTAAAG
TCGTGTTGTTTAATTACACTTACGATGAAATACTTAAGAGTGTATTAAACGAAAAAAAAG
AGCTTTGGGAAAAAGTGGGGTTTGTGGTTAAAGATAAAGTGGGGTTGAATCTGCCGGAAG
AGGTAGAAAAGAGTGGTGTGCGTAAAATATTAAAATATAATAGCCCAAATGAGTTGAGAA
ATGTCCTTGCTGAAATGAGTAAAGATAAAAAGATAGAGAAGATTTATTATGTTGCGTTTG
GTGAGGATAAAAAAGTATTGAATGAAGTCATTCTACCGATTCAATTTATAAAAGATTACA
AAAAGTTAAATATTATGATATTAACAAAAAAGGTATGCGGAGAACTTGCAAATGATGATA
TAGTTTCAGGACTTAAGAATACAGAAATATATAGTTTTATAAGTTGCATAAATCCTCAGG
AGAAGGTACTAAAGTTTTCAGAAAAACTTGATGGTAACGTATCATCTGCTATAATATCAT
ATGAAATAATAAATATAATTGATAGAGAGATTTTTAAAAAAGAGGTGGATGAGTGGTTAA
TATTCAATAGCTATCTTATAAACGGAAGTTATAATTTTGAATTAAAAGGATACATGGTAA
TAAATAATGAATTTCGTGTTGTTGATCTTGTTAAGCAGATTGAACTGAAATAGGGGAGCA
TATGAAAAGGGAAGATGTAAAAGAATATAATGGTGAAAATGGAAAGCCGGCGTATATAAT
ATACAAAGGTAAAGTCTATGATGTAACTGAGAGCCGCCTATGGAAAAATGGAAAACATAT
GGGTAGGCATAAAGCAGGTGAAGACATGACAGACTTTATCAGTATGGCACCCCATGATGA
AAAGGTATTGGATAAGGTAAAATATGTCTGTGATATTGAGGAAGATGAGATTGGGGAAGA
TCCCAAAGAAAAGTGGCGACAATTGTATAGAAGATACCATCCCCATCCGATATTTATTCA
TTTTCCGATGGGTGTCTTATACTTTGGTGCCTTTATGTTATTTATCTATTTATTTTTTAG
AGTAAGAGAGTTTGAAAGTACTGCCTATTACGCATTGCTTTTTGGTGGGGCATCTGTGCT
CCCCGCCGTTATTACTGGGGCTATAAGCTGGTATATAAATTACGATAGGACGATAACGGA
GATATTTAAAAACAAAATCATTTATTCTTCACTACTAGTACTGCTGGTCGTAATGGCAGT
TTTGTCGAAGGTTTTATCAAGCAACCATGAAGATGGAAATTTATGGTTCTATTTATATGT
AATTACATATTTTCTGGCAATCCCTGTAATGACCTTTGTGGCATACAACGGTGGGAGGAT
CACATGGCCGGATTAAACGATAAGAATAGACAGGAAAAGATAAAATCGATTGAAGAAATG
ATTCAAATTGTACTGCTTAGGATTCCAAAGGAGATTGAGGCTATGCATTTTTACACAAAA
GCGGCGGAGAAATCCACATCAGATGAAGCTAAAAATCTTTTTCTTTCACTTGCCCAACAG
GAAAAAGGGCATGAGGCGGAGTTAAGAAGGATATTAAATGACTTGAAGCAGCAGCTTATG
GAATTAAAAAATGGATGAAAGAGATGCTGATATGGATAAAATTGAAGTTTAAATAAAAGG
GATAGATATGGAAAAGATAAATGATTATTTTATTTCCCAAAGTAGAAGAGAATCCTACGA
ATTGATGAAAAAGTATATCGATAATTACGTACCGATTATAGTACTTACAGGGGAATCAGG
TGTAGGGAAATCACGTTTTATAAGGCAGATAGATAGTTTCATCGGAGATATCAAGCCTAT
TATTCTTGATAGTTTTTTTGAAAATACCGAGCAACTTTTAAGAAACATTCTAAAAGACTT
AGGTGTGGAAAGAAGAGGAAATAAAAAAGAGATGATGGATGAGATAGCCCAAATAGGAGT
TGATTTGAAAGCTGATGGTAAGAGATTGGTGATAATAATTGATGACATATCCGGGATCAC
GGAGGATATAGTAGGCGAGATTATCAGGCTATTTGATTACGAGTTTGAAGGGAATAAGGT
ATTGACCCTGATTATGGTTACAAATAATCAGGATTTTTCGATATATAGAGAATGGGCAGC
CACATATTTTAAATATTTAAACCAGGCGATATGTTATTTGAATCCTCTAACGAAAAATGA
AACTATTCAGTACTTCAAGTATGTATGTGAGAGGAATGATCTGGAGCTGGATGATTTCAA
AGAGGAAGATTATCACACCGTATATGAATATACAGAAGGGATACCTGATAGGATATCAAA
GATTGCTGAGCTTTTGAAATCATTTGGAATTACAGGGAAGATTACCATCAAAGATGTACA
CTCCATAGTTAAATCTGCAAACATTGTTAAAGAGAAAAAAAAGAGAAGTATAAAAACTAA
ACCTACATATCTATTCGTGGCGGTGTTATTGGTGGTCATTGGTGGGTTAATTGTGTATAT
TTCAGGAAAAGAGTCAAAAAAAATTGAAGATGTGAAGGTAATATCTGACAACAGGAGCCA
AACATTGGAAGTAAGCGATAATAAACAGGAAAAAAATGATATTTTGAAAAAAATAGATCA
GGATGTGGCATCAGTTGAGGAGAAAAAATTGGCATCGAAAGAAAATTCTGAGGTAAGAAA
ACAGGATGTAGAAAAGAAAAATTGCGTTGTATTAAAAGCTAATTTAAAGCTCAGGAAAGA
ACCTGATAAAAATGCAGAATATTTGATGGTTATTCCAAAAGGTACCAAACTTGTGATACT
GGAAAAGAATGATGGGTGGGTAAAAGTAAACTATAAGAAGAAAGTTGGTTGGATTAAAGA
GGAAAAAGCGTATATAAGGGAAGCTGAATGTCAAGAATGATATTTTACGGGAAAAATCCT
TTTTTTGAAGCTTTAAACAGTAATAAGATAATAAAAGCGTATATAAGAAAGGACGATAGG
ATTAAAGATTTATTAATTCGAAAAAAGATATTATTTGAAGAGCTTACGGCGGATAAGCAT
AAAGAAAAATTTGGTAAAGATGCACAGGGGTATGCGTTTGAGTTTGAAGTTGAATACTGT
GATTTAGATGAATTGGGCCAGAATTCAGGAAACATCTGCATTTTGGATCATATTCAGGAT
CCACATAATTTTGGGGCAATTGTAAGAGCGGGGCACTGTTTTGGTGTGAGAAATTTTATA
ATCGCAAAGGATAATCAATCTCCGGTTACCCCTGTAGTAGTAAAAAGTAGCGCTGGGGCT
GCTATTTATAGTAGGTTTTATGAGGTAGTGAATATAAATAGATCGATTGAGGAGTTGAAA
GAGAAGGGGTATTGGATATATGCAGCAGATATGAATGGTGAAACAAAATTGGGTGATATC
AGACCAAATGAACCTTATGTAGTAATAATTGGATCTGAAGGGGAAGGGATCAGAAAGAAT
GTGTTGAAGAAGGCTGATGTAGTGTTCAGGATCCCAATGAGAGGTGTAATTGATTCTCTT
AATGCTTCACAGTCAGCAGCGATAGCATTTTACCATTTCTACATAAATTCTAAAATATAA
AAATTTTGTAACCTTTTTTATTCTGATTAGTTATACAATTAAACAAACCAAAAGGAGGCT
AAAATGAGAAGGATAGTTGCAGTATTAGCGGTTTTTGTTTTCATAGCTTCATCAGTTAGT
GTATTTGCAAAAGGTAATGGATCTGGTATGAAGAGTGGTTCTGGTAAAGGGATGGGTGGC
TATAATAAGAGCTACAGCGGAGAGAGTACTCAGAATGGATTTAAGACAGGTGATAGGGCT
CTGGATGGTACAGGAAAAGGTTATGGAGATGGAACAAAACCTCAGCCAAAAGATGGAACT
GGTTTTGGTGCCACAGCTAAGTAAATGATGGGGGGGATTCCCCCCATCTTAGATGAGAGA
TGGACAGTTTTAAAGAGTTTTATAATTCAACGAAAAAAGGTTTTTATCAATATATACTAT
CAAAAATTAACGACTCCGATACTGCAAATGATATCGTCCAGGAAAGCTATCTAAAACTTT
ATACACATTACAACAATAGATATACCGTCCAGCTACTATACACAATAGGGAAAAATCTTG
TAATAGACGAATATAATAGGAAAAAAGATCATCTTGATACTTCTGAAGTTGAGTTGAGCT
ACAACGAAGACAAAACAGCAGAATTGGATCTAGAGAGGGTACTAAGTCATCTTGATGATG
AAGAGAAACAGCTTTTTTTTATGAGTGTCGTGGATGGACTAAAATATGAAGAAATAAGTC
AAATGACAGGTTTATCAGTGGCAAATATCAAAATTAAAATATATAGAGCGAGGAAAAAGA
TTAAAGAAATATTAGCTGGAGGTGGATTATGAAAGAGGTTTTGATAAGTCAATTTATTGA
TGATGAGCTAAACCTTGTTGAAAAAAAGGAATTTGTAATAAACGTGAAAGAGGATGATCT
ATTTTTTAATGAGACAATCGAGATGATAGACAGTGAGATGATGATCAGAAAAGAGATGGA
TAAAAAAACGGAAAATTTCAGAGAAGTGAAATATAAGAAAGATGGTAATTTAAAAAAGAT
ACTGTTGTTTGCCGCAATGATTATGATTGGGATACTGTTTACTATTAAATCGATTAATTT
TACAAAAACGGAAGATGGCATAATTCAGGCGAAATCGATGGATAAAAAGGAGTATAGATT
TGTAATATATGAAGAGAATGTGGGTAACGTGGAGCTGGTAGGTAGCTTTACAAATTGGGA
AAAGGTACCATTGAAAAGGGTGGGGGAAACCAATTATTGGGAAGTTGTAATTGAGATACC
AAAAGGGGAACATCGATATGCTTTTATTATAAATGGAAAAACTGTAGCAGATCCCACAGC
ATTGATGGTGGAGCAGGATGATTTTGGACATATTAACTCTATTCTGGAGGTGTAAAATGA
GGTATGTTATTGTTCTTTTGGTGTCAATCATTTATGGATGTGCGGCGCATGAAATAGAGT
TTAAGGGTGATAAGATGATCTTTAGCCTGAAAAACGATAGAGAAACCTATTTTCACTATA
GTGTTGACAATTTCAAGCCTCATAAAATGGAAAAGGACGGTGGCTATTGGACGATTGTTG
TTGATAAAATGGATGAGTTCAAATTTTTTTATACCGATGATAGAGGTGTAAAATCTGTAG
ATTGTGCAGAAGTGGAGAATGATGATTTTGGCAACATAAATTGTATTTTTAAAATGTAAC
TATTTTGAAGAAAAAAAGTTATATGGTTAGATGGAGGTGAAGTATGAAAAAGATATATTT
GATAGCATTTTGGGTAATTTTAAGCGTAGCATCATATGCTGCTGTGACTGAAGAAGAGCT
GATGAGTACCACACCAAATCAGGTAAGAGAACAACTGCAGCAGAACATCAGAATCGGAAT
GAAAAACAGTGAAATGCTGAATGTGTATGGAATGCTTATGCAAAGTAGGTACAGTAATCA
GGAGAAGAATCAGGTGTTAAGCCAGATGAGGGAGGCATTCCAGAAAGGAGCAACACAGGA
GGCAATTGCAAACAAAGTTGGAGAAGGGCTGGCGAAGAATGTAACTGCAGAGCAGATGGG
AAAAGCATTAAACAATGTGGGAAACCGGTACTCATTTGCGAAACAGATAGCAGAAAGGAT
CACAAAAGAAGAGACTGTTAAAAATCGTATTATGAACAACATAGCAGAAGCATTGGCGGC
GGGGATGCATGAAAGGGATGTGGAATCTCTGATGTCGAGGGATAGGGTAAGAAAAGATAA
AGAGTTGGCTGCTGAAGTCTGTGAAATGGCCAGAGATATGGTGAGGGCAAGGATAAATTC
ACAGGATGTGGCAAAAACTATGGGATTAGCCATCGATAAGGGTTATTCGGCAAAAGAGAT
GGCTGAAATAAGAGCTATGTTTAGAAATAACATCCGAAATATGAATGCTAATGAGCTGGC
AATGAATATGAAATATGGGTTTGAAAAAGGTTACAAAGGTGGCCAGATGGCTGGTAGCAT
GTCAGGCTCTGGGAAAGGCGGTGGTGGTAGCGGTGACGGATCTGGTGCCGGTGCTGGTGG
ATCAGGGGGTTCTGGTGGATCCGGTGGTGGACATGGCGGTGGAGGGAAAGGAAGATAGCA
AAAAATATATTGCCACCCTCAGGGGTGGCATTTTTTATTTTATTAAAAAAATAAATTTTT
GACCAAAATCAATTCCATTTTTAAATCTTTAGTCTATATTCTTATCAACAAGGAGGCAAT
ATGGAAAGAGTAAATATAAATGAGAATATGACTATATTGGAATTAGTAACAAATTATCCG
GAATCTATTGAAGTCCTGATATCAAATGGATTTCCGCAATTTGCCGATAAAACCCATATT
GAATCAGTGGGGAAGTTTTTAAAACTCTCTACTGCTCTAAAATCTAAAGGGTATGATATT
GAAACTTACATAAAACTGATAGAAGAGAAGATTAGTTCTGACAAAAACTATAAGGTGGCA
ACAAAGATAGAAGAAAATTCTGACATCAATATCGTTGGACTTTTGCCATGTCCGGTGAGG
GTTCCATTGCAGGAGCAATTCACCACATTTCTGGAAAAGTTTGAAAAGGATAAAAAAATC
AAAGTGAATTATAAGTTTGAGGCGGCTTCGATAGGGCTTGATTATTTAAAGGAGAATATA
CTTTCGATAAATGATGTGGATAAATTGCCGGATATCTTTATAAGTGCAGGGTTTGAGGCA
TTTTTTGATCAAAAGTCACTGGGTCTTTTCAAAGAGAAGAAGGTTTTTGTAGATATTACA
GAGGATGAGGTTAATGAAAATTTTAGATCGTTAGGAATAAAAGATCCACATGGAGACTAT
TCCATTATATCACTTGTGGTGGCTGTATTTATGGTGAATAAAAAGGAATTGGGTGATCTT
CCAGTTCCTAAAAGCTGGTCAGACCTTTTAAAACCTCAATATGCCCAGAGGGTGGCACTG
CCGGTGGGTGATTTTGATCTGTTTAATGGGATATTGTTGAATATATACAAAGATTTTGGT
TACGAAGGGATTGAAAAGATTGCGAAAACACTATTAAAATCTATGCATCCTTCACAGATG
GTAAAAAATGCAAATATGAAAAATGCCGAAAAACCAGCAATAACAATTATGCCATACTTT
TTTACAAAAATGGTCAGGGACGTAAGCAGTATGGAGGTCGTCTGGCCGGAGGATGGGGCG
ATTGTGGCTCCCGTATTTATGTTGGTGAAAAGAAGTAAGAGAGAGATACTTGAACCTATT
GCCAGATTCATTGCCGGAAAGGAGATGGGAGAGATTCTATCTCATAGAGGACTATTTCCA
TCGCTGAATAAAGATGTGAAAAATATTGTACCGGAAAATGCTAAGTTTAAGTGGCTTGGT
TGGGATTTTATATATTCTCATGATATAGGTGCTTTGATACATCAGTTGAATCAGCTATTT
GAAAAATCAGCCTCAGAGGTGCTTAAATGAAATTTATAACTATTTCTGGGCCGCCATCTT
CTGGTAAAACATCCGTGATCTTGAAGGTGATAGAATCTTATAAATTACAGAATCAGAAAT
GTGGTGTGGTGAAGTTTGATTGTTTGTTGACGGATGACGATAAGCTTTATGAAGCCAAGG
GGATACCAGTAAAAAAGGGTTTATCTGGTGGGCTATGTCCGGATCATTACTTCGTGAGTA
ATGTGGAGGCTTGTGTAGAATGGGGAAAAGAGCTGGGACTAAATATTTTGATAAGTGAGA
GTGCAGGATTGTGCAATAGATGCTCCCCACATATTAGAGGGGTGACAGCTGTTTGTGTGA
TTGATAATCTAAGTGGGGTTAATACTCCAAAGAAGATAGGTCCTATGCTTAAATTTGCTG
ATATTGTTGTAATAACAAAAGGAGACATCGTATCCCAGGCGGAAAGGGAAGTATTTGCTT
CGAGGGTGAAGGTGGTTAATCCAAGGGCTGTTATTATGCATGTAAATGGTATTACCGGAC
AGGGAGCATTCGAACTTGCTACAGTATTAAACGACACGGAAGATATAGATACCCTAAAAG
GTAAGCAACTTAGATTTTCTATGCCAGCTGCCCTTTGTTCCTACTGTCTGGGGGAGACGA
GAATCGGTGATGCTTATCAGATGGGGAATGTAAAAAAAATGGATTTTTAGGGGTGATGAA
TGAAAGATTTTTTAAGCTTGAGTATAGCAAATCTGCTTAATGAATATATCTTTGTATACG
ATTTTCTGGATTCATACGATCTGAAATTGAAAGATGATGAATTGTCGAAAAATTTCAGAG
AGTTTTTTGATTCCCTTGACGAGGACAAGCTTGAAGAGAAAGGGTTAAGCATAGAGCTGT
TAAAAGAGCAGTTTGTAAACTTTATGAATGCAATGACTGCAGACGTTGATACCATTGAGG
AGTTGGAAAGTATTACTATTGTGGGTGGTGTAAATAAGTATGGTGAACCTGAAAATGTAG
AATTAACCATCAGGAAAGGGGAAATTATCTGTATCGTTGGCCCCACAGGGTCTGGAAAAA
GCCGACTTCTCGCCGATATCGAATGGCTTGCACAAAAAGATACCCCAACAAAGAGGCAGA
TTTTAATAAATGGAAAAGTGCCTGATAAAAAGAGAAGGTTTTCGATTGATCATAAGATGG
TGGCACAATTGTCCCAAAATATGAATTTCGTTATGGATTTAACAGTAGAAGAATTTATTA
GAATGCATGCAGAAAGTAGACTGATAGAAAATGTTGATGAAAAGGTTAGTGCTATTATAG
CTGAGGCAAATAAGCTTGCGGGTGAACAGTTTCAGGCGGATACACCTGTTACTTCCCTCA
GTGGTGGGCAGTCAAGGGCATTGATGATTGCTGATACAGCAATTTTGAGTAGATCTCCAA
TTATTTTGATTGATGAGATAGAGAATGCAGGGATCGATAGAAAAAAAGCATTGGAATTAC
TTGTAAAAGAGGAAAAGATTGTTCTTATGGCCACCCACGATCCTATTCTGGCACTAATGG
GGGATAAAAGACTTGTGATTAAAAATGGGGGTATAAGTAAGATAATAGAAGTCTCAGAAG
AAGAAAGACAGCATCTGCCATATTTACAGGCTCTTGATGAAAAGCTATTGAGTCTTAGGA
ATCAGATAAGAAATGGTGAATTACTAAATATATAAAATAAATTAAATATGAGGTGAATTA
TGCATCAGGGTTGCTCTGGAAGTTTTGAAAATGGACAACAAATTGTTGACAAGCTGAGGA
TGATGGGGTTTAGCAATCAATATATGCCTATCCCATATGAAATTGAATGTGAGTGTGGTG
AAAAATTTTTAATGGAAACGTTTGAGTCTAAATGTCCCAAATGTAATATGGTGTATGGTG
TGACACCATGCCATGCTTTTGATGCAAAAAATATAATGCCAGCGGGTAGAGATTACTGAG
ACTTAATGTGGTGATCCATTAGATTAACCGTTAGGTAGATTATGAAAAAAGAGAAAAGAA
TAAAAAAAGATGCAAAGACATTAAGAAGATTTATAATGATATATTGTAGAGAACACCATC
TGAAAAACGGTGTTGCAGAGGAAGGGGAGGGGCTCTGTGGGGAATGTTTAGAGCTTTTAC
GATACGCATTAAAAAGGGATGAAAAGTGTCCGCTTGATCCAAAGCCAAAATGTAAGGATT
GCAAGATACATTGCTACAAACCTGAAATGAGGTTGAAAATTAAAGAGGTGATGAAATTCA
GCGGGATCTATTTAATTAAAAGAGGTAGAATTGACTATATTTTTCATTACTTTTTTTAAA
ACATTTTTTATTTTTATAAAAATATATTTGACAAAGAGATTTTTTTTGATATTATCAAAG
AAGGGTATAAGCCCTGTAATTTAACAATGAGGTGAAATGTTATGAGTAACACAGGAACAG
TTAAGTGGTTCAACGACACTAAAGGGTATGGTTTCATCACCAGCTCCACCGGAGAGGATG
TATTTGTACATTACTCTGCGATTACTATGGATGGGTTTAAAAGCCTGAAAGAGGGAGATA
AGGTAAACTTTGATATCGTTAAAGGTCCAAAAGGTCCCCAAGCAGCTAACGTTACAAAAG
CTTAATCCCTGAGAGACGAAAATGATGCCCGCCGAAAGGCGGGCTTTTTTGTTTTAAGGA
TAATTTATTAGAATTTTCTTAAACAAACAAAATATTATTTATCAGAGCATTACGTTTTAA
TGTTAAAATTATTTTTACAGAATAGAAAATAATCATTGACATATAATAAAATCATGATAC
ATTATCTATTAGAGCAGAAAGCTCTTTAATAATAACGAGGTGAAATGTTATGAGTAACAC
AGGAACAGTTAAGTGGTTCAACGACACAAAAGGTTATGGTTTTATTACCAGCACAACAGG
AGAGGATGTATTTGTACACTACTCTGCGATTACTATGGGTGGGTTTAAAAGCCTGAAAGA
GGGAGACAGGGTAAAATTTGATATCGTAAAAGGTCCAAAAGGTCCGCAAGCAGCTAATGT
AAATATGGCTTAATTAAAATATACGATAGTATGAGATGATGCCCGCCGAAAGGCGGGTTT
TTTTTATTCAAAAATCATTTAAGAAAGATCTCAGGTTATAAATAAAATATAAACTACCTT
AATGAATCATTATTTCAGAGAGAAAATGTTTAAGATGTCAGTTAGAACGTTAGAACGTTA
GAAAGTTAGAAAGTTGGAACGTTAAAACGTTAGAACGTTGAAACGCTGGAACGTTAAAAC
CTTGAACCTTGAACTTTGAACATTGAACATTGAACATTTTATGATTTGACAATTTATTAT
ATTATACTATAATTATTTACATAACATATTATCATCTGGAGCAAATAATGAAAAAACTCC
CAATAGGTATACAGACTTTTAGCAAAATAAGAGAAGAAGGGTATATCTATATTGATAAAA
CGGAAGAAGCTTTTGAACTGGTTAATAATTTTACATACGTTTTCCTCTCCCGCCCCCGCA
GGTTTGGTAAGTCATTATTTGTTGATACATTAAAAGAGTTGTTTGAAGGGAATAAGAAGC
TTTTTGAAGGATTATACATTTACGACAAATGGAATTGGGATGAGAAATACCCGGTGATAC
ATATAGATTTTAGGGGAGACCTTTTGTCGTTGCAATCATTGAAAGAGAGATTAAAAAAAT
CTCTAAGAGACAATCAAAAAAGATTGGGGATAACTTGTGAAGAGGAACATAATCTATCTA
TTTGCCTTGAAGAGCTAATTCAAAAAGCTGCTGAGAAATACAATCAAAAGGTAGTAATAC
TGATTGATGAATATGATAAACCAATACTTGATGTGATAGACGATATAGATCAGGCTAAAG
AGCATAGGGGATATCTAAGAGGATTGTATTCTGTATTAAAAGGTGTGGATGCCCACATTA
GGTTTGCCTTTCTTACAGGTGTGAGTAAATTTTCAAAGGCATCGATATTCAGTGGTTTAA
ATATGCTTACAGATATATCACTTAATCCAAAATATGGTAATATATGTGGTTATACCCAGA
GGGATATTGAGACGAGCTTTAAAGACTATTTTGTCGATGTGGATATGGAAAAGGTAAAGA
GATGGTATAATGGGTATAATTTCTTAAAAGATAATGTTTACAATCCCTTTGATATTTTGC
AATTTATCAGCAATGGGCTTGTTTTTGATAATTACTGGTTTGAAACCGGAACACCATCGT
TTTTGATAAAGCTTCTAAAAGAGAGGAGATATTTTCTGCCAAATTTTTCAAATATCGTTG
TGGATAAGAAACTTCTTTCCAGCTTTGACGTAGAGAATATAGATCTTGAAGTGATTCTAT
TTCAGTCAGGTTATTTGACAATAGAGAAGGTAATTCAGACCCCCAGAAGTATAGAATACA
AGCTCAGGATACCTAACCTTGAAGTCCAGATATCGTTAAATGATTATATACTTAGATACC
TCTTTAACCATCGGGAAGCTAATTATATTCAAAATCAGAGCTATGATGCATTTTACAATG
GTGAACTTGATGTGATAAGAGATAATCTTACGACCCTTTTTTCATCTATTCCATACACCA
ATTATACAAACAACGAATTAAAACTATATGAAGGTTTTTATGCCAGTGTTGTATATTCTT
ACCTTGCATCTCTTGGTGTGGATTTGATAGGTGAGGATGTGACAAATAAGGGTAGGATTG
ATTTAACGGTATTTGTGTCAGATAAGGTATATATTATGGAATTTAAGGTGGACGGGGAAA
AAGGTGAGGCCTTATCCCAGATAAAACATAAAAACTACGCCCAGAAGTATCTGGATATGG
GTAAAGATATTTACCTTGTGGGTATAGAATTTAGCTCAAGTGAGAAGAATATAGTAAATT
TTGAGTGGGAAAAAGTTTAAACGTTGAAACGTTAGAAAGTTAGAACGTTAGAACGTTGAA
AAGTTGAACATTGAACGTTGAACTTTGAACGTAGAACCTTGAACTTATTTTCCTGTCTTT
GACACTTTGATTTTGTAAAATATTGTAGATAATAACTTTATAATTTTAAAATTGTACATT
TTGTCACTACGAGTGATTTTTTAGGTTAAAATTTGAATTCATCTGGTCTAGAAAGATTCT
TAGGCGGTGAGATTCTAAGTGTTCTTAATATCTGACTACCCAAACTATCAAATTTAGTTT
TAAGCAGGTAGGTCTGATCATTAGATTCAAATATTGCAAAATTCATAGGATTAATTGTTC
TTCGGATAGAAAACCAAGGGTATGGGCTAATGTAAGTATAAAGTTTTAGAAGATATTTTT
CTGTTATTGGGGTACAGCTGTTTTTGCTGTACCATGAAGCAAATCATTATTTCCGAAAGA
AAATGTTTAAAACGATAGTCAGTATAATACTTATTACAATTGAGGTAACTATTGGAAAAT
AGAATGTGAAATCTCCTTTTTTATAATATATATCCCCGGGCAGTTTACCAAGTCCAAATT
TTTCACCAAAATATAAAAAAATACCTGCAGCAATCATTATCAGACCGAAAAAGATAAGGA
TTTTACCAATACCGCTAAACCCATCCATGTTATAAAATTTATAATTTTTCCCTTGAAAGT
CAAGGGGTAAAATGGTATTTTATTTTAATGAATTTTCTATCAGGAGGTCGTATGGAGAAG
AAAAAGCTTTTTATCGAGGGGAAATGGGTAGACACCGGCAAATATATCGATGTGAGAAAT
CCTTATGATAACTCTCTTATAGCACAGATATCAATGGCGGATGCAGAGTGGACGGATAGG
GGGATAGATTTTGCATATAGCAATAGATCTATAATGGCATCCCTTACGGCTAAGGAGCGG
GGTGATATTTTAAATAAAGCTTCTCTATTAATAAAAGAAAATCTGGATGATCTTGCCATC
ACAATTGCCAGAGAAAGTGGAAAAGCTCTGAGATTTGCAAAAGGGGAGGTGCTTAGAAGC
TCTGAAACTTTTCAATTTGCTGCGGATGAAGCCAGAAGATTGTCCGGTGAACTGATTCCT
CTTGATGCTGCAGCCACAGGGAAAAATAGGTTTGGATACTATAAAAGATATCCTCTGGGG
GTGATAGGAGCCATTACTCCGTTTAATTTCCCATTAAACCTTGTTTCGCATAAGGTTGCA
CCTGCCATTGCTGCTGGTAACTGTATAGTTTTAAAACCTGCTTCCACCACACCACTTACC
GCTGTGAAATTGGTGGAGATTTTACTGGAAGCTGGTCTACCAAAAGAGGGGATTACGCTT
TTGGTTGGATCTGGTTCTTCAGTGGGAAATAGAATGGTGGAATCTGACAGGTTAGCCATG
ATAAGCTTTACCGGGTCACCTGAGGTGGGGCTTGAGATTAAAAGGAAAGCTGGAATGAAA
AAGGTCACTCTTGAATTGGGGAACAATTCTGCCGTAATTATTCATAAAGATGCGGATATC
GCTTCAGCTCTTCCAAAGTGTGTGGTGGGAGGATTTGCCAATTCTGGACAGGTCTGCATC
AGCATTCAAAGGATATATGTCCATCGTGAGATATATGATCTATTTACATCACAGTTTGTG
GAAGCTGTGAAAAATACGAGCTATGGTTCTCAGCTTGATGAAAATGTTGTGGTGGGGCCT
ATGATTGAGGAGAAAGAGGCGATCAGAGTCGAGGAGTGGATTAATGAGGCTGTGAATCAG
GGAGCTAGAATAGCGTGCGGTGGAAAAAGGAATGGCGCACTTCTGGAGCCAACAGTCTTA
CTGGATACGAATGAAACGATGAAGGTGGTATCCGAAGAGATTTTTGGGCCTGTTGTATGT
CTTATGAAGTATGACACACTTGAAGAGGCTATAGAAAAGGCAAACAATTCGAAGTATGGG
TTGCAGGCGGGGATATTTACTAAGGATATAAAGTCAGCCTTTGACGCAATTGATAAACTT
GAGGTGGGTGGAGTTATGGTGAATGATATGCCCACATTTAGGGTTGACCAGATGCCATAC
GGTGGTGTTAAACTATCCGGAACCGGCAGAGAGGGGCCAAAGTTTGCAGTGGAAGAGATG
ACAGAGATAAAAACAGTGGTATTTAATTTGGAGTGAGAAAGATGAAATCTATAGTATACT
TTTCAGGTTTGAAAAATAAGAAGCATTCTTCACCTTTAAATAAGATAAAAAAACTTATCA
ATCGCTGTGAACCAGATAAATTATTTTCCAGGGGGGATCTGATTGCCATTAAAACCCACT
TTGGAGAGCTGGGGAATACAGCTTTTATCCCACCAATTTACCTAAGACCAGTTGTGGAGG
TACTTAAAGGGCTTAAGACCAATCCATTTCTGACTGACACTAATACCTTATATGTTGGGA
TGAGGACAAATAGCGTGGATCATCTTCATAATGTCAATTGGAATGGGTTTGGCTATTCCA
CACTTGGTATACCAGCAATTATTGCGGATGGTTTAAGGGGCGAAAACAGTATTGATGTCC
CCATTAATGGTAGATACCTTTCAGCTGTAAAGCTTGCCTCAGATATAGTAAATGCCGATG
GGATGGTTTGTATATCACATTTTAAGGGGCATGAGGTGTCAGGTTTTGGCGGAGCTATAA
AAAATCTCTCGATGGGATGTGCTTCAAGACAGGGGAAGCTGGAGATGCATTCTGTCACAA
GACCAAAGGTACATCAAGATAAATGCACTGCCTGCGGAAGATGTCTTTCAGCATGTGCGC
ATGATGCTATTGTGATAAAACCAAAAGCGTTTATCAACGAAAATTGCACCGGATGTGCAA
GATGTATAGCTGTATGCCCTGAAGGTGCAATAGGTATAAATTGGGATGAAACAGTTGAGA
ACACACAGCTAAAGATGGCGGAATATGCCTATGGTGTTCATAAATCTCTTAAAGGTAAGA
TAGTGTATATAAACATTTTGATAAACATAAGCCCCGCATGTGACTGTTATCCCGGTAACG
ATGCCCCAATATGTGGGGATATAGGGTTTCTATCTTCCCTGGATCCTGTTGCTCTCGATC
AGGCAAGCTATGATCTGGTGATGAATCAGTTTGGTGGAAAAGACCCTTTTGTGGAGATTT
ATCCGTATCTTACTCCAGAGATTCAGCTTAAACATGCCGAAGAGATGGGGCTTGGATGTA
GACAGTATGAAATTAAACATGTGGAATAACACGTTAAATTTCATCTCATAGATTATTGAT
ATTGTTTGTGTCAGCCCTGATAATGCATCAATGGGCAAAAAGTTAGGCTTGCCCCTACAT
ATGGATTAGGATCGCAAAAAAAGTGATGATGGCAGAATGTTAGATACTTGAAGGGTTGTT
AAAGATCTTATTAATCTTTATTTTTTATGTTTCTTTTGGTATCGATCAAAAATGCTGCAT
CCAGTAGCAATTGATTTGTGGCTTTTGCGATTGTTTTGGTAGGGATTGATTCGGCGGGGA
TATCAACTATGTTGAATTCCCCTTCTTCTATTTCCATTAGATTGTAAAACGCTTCGATAC
CTTTGCTATTCTGGCATTCTGCATGCACCACAGAACCTTTTTCAAAATAAATTTTACCCA
GATTATCATTACCAAACATCTCAAACAGACAGGTTTTGTTTGAAATGGAAAGTACCTGCA
CGAGATCCATAGGACTGATGTTTTCAAAGTTACCCGCTGTTTTCTTTGTTTCTGCAAGTG
ACCCTTTTCCACCGGTAATTTTATCGTAAACATCAAAGAAATCATTAAGTCTCTTGTGGG
CAAGGGGGGATATAGTTTCAAAGCTTACACCATACCTTTCTGAATTTCTGATATTTTTTA
CTTTACAAATTATATTTTCTATCAATTTACCATCAGGTAAAACAAAGGATAATTTCACAA
TATCACCTATGCTTAGGGGTATTTCTGACTCGATCAAAGCTCCATTTAGATTTAAATCGA
TTATTTTACCTTTACAGGCATTATTGTTTACCATCAGAATGGCACCAAGGTTTACGGAAT
ATCTTTTACTTCCTCGTAATGAGATTTCTATATATCGTTTTGGGTATGAAAATATTACAA
TCTCATCAAAATCGGTTGGTTTGTGGAGGAGATGTGTTTTAAATTCTATAAGTTTATCTT
GATAGCTATAACGGGCTGTAATGTGGGATAAGTTTTCCAGGAGGTTTAGCAGATTGTTAT
TTATTTTTACAAAGATATAGTTACCAAAATCCCAGCCTAATATCTTTGAAGATACAAAGT
AAGAATCTTTTTCCACAAATATAAGCTCATGACCCACCTGAAAATCTGAAAAATAATCCT
GCTTTGACTTGCTTATATTGTCTCTTCTCAGGTTTATTTTCAATGTTTTGTGAATATGAT
TTACTTCATTTATAATTTTTTCGATGTTTTGTTCTATGGTTGCAAGTATACTATTATCTA
AATTAGTCTCTTCCAATTTCTCCTGTTTGTGTTGATCTTCCTGTGTATTGTTGCCAAGAA
AAAGATTTGATAGAAAACCAACCATATCTTTGTTTGCAATCTTATTATTGATAAGAAGGT
TTGCGTATTGTCTAAAAAGGGTTGAAGTGCTACCTTCGGGTTCGTAGTATAGAATAGGTG
TTTGATTATTTACGGCTTCAGGTATCTTGTTATTATAAGGAATAGGCCCCAAGAGTTCCA
CATCGATTTCCAGAAATTTTTTGACAGTTTCTTCAAATTTATCGAATATATTGATAACTT
GTGTTTTAGATTTTGCTTTGTTGATGACAATATATGTTTTTTTTACAATCCCTTTCTCTT
TTAAAATTTTTAGAAGACCATAAGCATCTTTTATGGAGGTGATCTCAGGTATAATTACCA
CTATGAGTATATCTGACATCTCTATAAAATGTACCACTTCATCAGAAGCACCTGCTGCGG
TATCAATTATTAAAAATTCTATTTTGGATTTAAATTCATTTATCTTATTGGTAAGTATCT
TTTTGTCTTTATCAGTGAGATTAGTAAGCTTAGTTATACCGGTACCAGCTGGTATCAGGA
AAAAATTTTGGTAGCGTTTAGACTTAAATATTATATCGTTTATGGTTACGTCGTCTTCTA
TCAGGTTTAAAATAGTTTTTTGAGGGTTACTACCGATGAGCAAAGAGGCATTACCCAGAG
ATAGGTCGGCATCAAATAGTGCTGTAGGCTTACCCTGTTCCGCTATGGATAAAGATAGAT
TTAATGAAAAATTACTTTTACCCACTCCACCTTTACCACTTGCCACTGATATTACAGTAG
TATTTTTGTCCATATTGCCCCCATAATAATCATACTAAATAATATGATTTTTTCAAGTAA
ATTATTTTGAAAATTATAATAAATATTTGACTAAAAGAGATTTGTATTTAAGACAAAAAA
ACTCTTGAAATTTTTCAAACCTTTATTTAAAATATTTATAAAAAAGAGGTGGCTATGAAA
GAAAAGGTATTGGAGCTTAAAAAAAAGGTAATAGAATGGGAAGATATTTATGAACTTTTA
GATTTAGAAGATAGACAGGAGCTCAAGAATATGAGGAAAGAGATAGAGTTTCTTTCAAAA
GATCTATCTGAAGATGATATGAGGTGGATAGATCATCAGATATCATACTGGTATGCAAGA
TATCTGGAGGTGGAGGTAAATACCAGAATCAGATTGTCTGAGGGGTGATATCAATTGTGA
TAATTTAAAATATTGTAGTAAAGAAGGCCCAATGTGGAAACACTTACCACAAACCAAAGA
GCTACGCCTTGTATCAATGGTCTGACACCTACTTCCTGTAAAGTTTTTCTGGAAAGCCCA
GTGCCTATAAGAAAAAGGGTCATAACCAGTATTCTTTTTGCGATAAAATTTAGATCTTGA
CAGATGTGAGAGAATGAAGGAAGAGAGCTATTTATAAACGCAGCAAGAATAAAACCCAAT
ATAAATAATGGTAAGTTTATTTTCCCTTTTTTTCCTTTAAATAATCCCACTGCGAAAGCA
AAAGGTGCAATCCATAAGGCTCTTGTAAGCTTGACGGTGGTGGCTATGGATAAGGCTGTT
GCACCATAAACAGACGCCGCTCCAACGACACTACTTGTATCATGAATTGCCAGAGCTGAG
AAAAGTCCGAATTGGGTTTGGGAAAGGTTTAGTAGGTGTCCAATAGCAGGGAAAATTAAT
AATGCCATTGCATTGAGAATAAAGACTGTTGCAAGGGAAACTGCCACCTGTTCGCTATCG
GCATCTATGACCGGAGCCATTGCGGCAATGGCGCTACCACCGCAAATGGCTGTTCCAAAA
GATATAAGTAGGGATGTTTTTTTATTAACGGATAAGAGATTACCGATGATAAGCCCCACT
AAAGTAGAAGCAAGTATGGTCGTAAAGGTAAGTAAGATAGAATTTTTACCAACTTCAATC
ACCTTATAAAAATTTACACCAAATCCAAGACCAACCACAGCAATTTTGAGTAGATTCTTA
CTTAATTTTGCAGTAAGCGATGGAAAAGGGTTCCCAAAGGTTAAAGAGAGAAAAACTCCA
AGAATAAGAGCGTGAGTTGATTCCATAAAAGGTAATCCGCACAATAAGAAGCAAATTACA
AAAATAATCTTTAGAGTATTTATCTGCATACCAGGTCCACAGTCTTGAAGTATATAAGAT
ATAATTTAATTTGTAAAGCTGAAAAATGAGAAATATGGCGTAAAACATGGTAATGCCAAT
CTAATTGTGTAACCATCACCACATTTTTTGCAACCCTAAAATATAAAATAAGTTCAAGGT
TCAACGTTCAACGTTCAATGTTTTAACGTTAACACGTTTTAACGTTTCAACGTAATAACA
GTTCCCGGTTTCTGATTTTCGGTTTACGTTCAACCTTTTGACGTCACTTGTATAAAGTCA
GGGCGATTGATCTGACTGTAGAGACGCCCAAGTTGGGCGTCTCTACAGGAATACGGTTGC
AATCCCTTAAAACATCGGGATTATATTTTCCCGATGTTTATGCTCCTTGCTTGCGCATGG
TCAGGTCAAAAAATGAAAAATTCAACGTTCAATTTTTTAACGTCTTAATGTTCTAACGTT
ACAACGTTTGAAGTTAGTGTTAAGCGCTAAGCATTTAGCGTTGAGGGTAAGAGGGTTTCA
AATGCGATTGATTACATTGACATTACAAATTCCAGGTTTATTTTTTAGCATATCTATGAT
AAAATTTAAATATGAAAATACTTTTAACCGGTGTGACAGGATTTGTAGGCAGAAGACTTG
TTGATGAGCTATTTAGAGAAAATATTGAAATTAATATTTTAGTTCGTAATTCTAGAAAAT
TAGAAGATAAGTTAAAAAGTAGGTGTAATCTATTTGAGGGGGATACCTTTAATACAGACA
TTCTCGAAAGAGCTTTGGAAGGTGTTGATACTGCCGTTTATCTTATTCATATGATGGGAA
GTGACAAGGATTATCTTGAAGCTGAGAGAAGGAGTGCGGAAAATTTTATAAAGATTTGTG
AAAAGCAGTCTGTAAGGAGAGTTATTTATTTGGGTGGTCTTGGTAATAAAGAGAATTTAA
GTATTCACCTAAAAAGTAGATATATTACCGGTGAGATTTTAAGTAGCTCACCTAAAGTTT
CATGTATATGGTTTAGAGCTGGGGTAATCATTGGCTCTGGTAGTGCAAGTTTTGAAATAA
TTAGAAGTCTTGTGGAAAAATTGCCTGTGATGGTTGCTCCAAAGTGGGTTAATACACTGA
CATCGCCTATATTTATTGGTGATGTAATTAAATATTTAAAATCAGCAACGTTATCTGATT
ATTATAAAACAGCTCAGATTGATATCGGTATGCCACCTATGACTTTTAAAGATATGATGT
TAAAGACTGCAAAAGTATTGGGGCTTAAAAGGTATGTTTTGTCTGTCCCACTCTTAACTC
CGAGGTTATCTTCTTATTGGTTGATACTTTTTTCCCCTGTTAATTTTGACATAGCAAGAG
AGCTTGTAATGGGGCTTAAACACGAGAGTATTCTTGAAAATAATAATGCAAAAGCGATTT
TCCCTGAAGTGATGGTTACAGAGCTTGAAGATGCTGTAAGATTATCTATAGAAGAGATTG
AAAAAAATCAGGTGATTAGCAGATGGTGTGACAGTAGCAAATCACAAGTTTGTGATGTTC
CTTTTGTGCCGGAAGTGTCAAAGGCAATTTATGTGGATAGATATTTTGCAAAAATAGATG
AAGAAAAGGCCTATAAGATTTTTCAGGTATGTAAATCAGCAGGTGGCGAAAATGGATGGT
TTGCCTTAAATTTTCTTTGGGAAATTAGAGGCTTGTTTGATAAGCTTGTGGGCGGTTATG
GGCTCAACAGAGGAAGAAGAAAAGGGGATTTGCGGATAGGAGATAGTATAGATTTTTGGA
AAGTAATAGATATAGTAGAAAATAAAAGGCTTTTACTTGAAGCACAGATGAAATTACCCG
GCAAGGCCTGGTTAGAATTTTCAATTTTAGATGATGATTTTACAACGACAGCATACTTTT
ATCCAAAGGGTCTATCTGGAAGAATTTACTGGTATTTAATGCTCCCATTTCACAAAATTA
TATTCAAGCTTATGCAAAAAGATATAATCAGGCAGGCTAATGAATTACCTTGAAAGGGTT
AGACAAATAAAAAAATCATCTAAAAAAGGTGATTATATACTGTATTGGATGCAGGGGGCG
TTTAGAGTGGAATACAACCACAGTCTTGAATTTGCAAAGTATCTTGCATTAAGTAAGGAT
TTGCCATTAAAAGTGTTGGTTGTGGTTGATTTTAACTATAAAGATGCCAATTACAGGCAC
TTTAAATTCTTCATCGACGGTATTTTGGAACTTATAGATAAATTTAAAGATTTGAAAATA
TCATTTCATGTTAAAATTGGTTCTTTTAAAGAAATAGTCCCCCAATATTCAAAGAATGCC
GACACCCTTATAACAGATAAGGCATACATAAAATGGCTCAAAGACGTGAGAAATGAAATT
TACAATAAAAATGATATTACTATTTATGAGGTTGATACAAACCTTATGGTGCCTGTGCAG
GCTGCAAGTCCAAAGTGTGAATATGGAGCATATACGATAAGACCTAAAATACATAAATTA
AAAGAGAAATTCTTGAACGATTTTGTCGTTTTTGATTACAAGGGGAGAAGCTATGAGGTG
GAAAATGATTTGAATGGTTTAAATATTGATGATAAATTAAAATCAGTTCATTACCTCAAA
CCTGTTGATTTTATAGGGGGAGAAAGTAAAGCAGATAAGCTACTTAGAGATTTTTTAAAT
GAGAAGTATCTTTTTTTTGCAGAAAAAAGAGGGGATCCTTCACTTGATGTTGAGTCAAAT
TTGAGTTTTTATCTTCATTTTGGATTTATCAGTCCCATTAAAATATTAAAAGAAGCTATA
AAAATAGATACTGATCCTAAAAATTATGAGACTTTATTCGAGCAACTCGTGGTAAGGAGG
GAATTGGCTCATAATTTTACTTACTACTGTGATAATATATCGGATCTTTTTTCCTTTTTA
CCCAATTGGGCTGTTAAAACAGTTATAGAACACAAAGATGATATAAGAAAATATCTGTAT
AAGCTTGAAGATCTGGAGAATTTTAAGACTCATGATAAATTCTGGAATGCCGCCCAATAC
GAGCTTATACATAAAGGGAAAATACACAATTATATGCGTATGTATTGGGGTAAAAAAGTA
ATTGAATGGACTGAATCTTTTGAAGATGCTTACAAGATCCTTATTTATCTAAACGACAAA
TATGCCCTCGACGGTAGAGATCCAAACGGTTATGCAGGTATTGCCTGGTGTTTCGGTATG
CATGATAGGGCTTTTCAGGAAAGAAAGATCTTTGGTAAAGTAAGGTATATGTCAGAAAAT
GGGCTGAAGCAGAAGTTTGATATGGATGGTTATCTATCAAGGGTGATGGGTTGAGATATA
TCATTGTATTATTGCTATTTTTTTATGGCCTGGCATTTGGTGCAGATTTTAGAAAATTAA
ACCGAAATGATCAGGTATTGCTCCCTCAGGATCTCTATTACAGGGGGGATTATAAAAGTC
AATGGTGGTATTTCACCGGCCATCTAACAGCCACTGACGGCAGAAAGTTTGGTTTTGAGT
TTACAATATTTGTGGTAAATTTAAATAAAAGAAATTATAAGAGCAAGTTTGGGCTTAATA
GAATCTATATTTCTCATCTTGCTATTACAGATATTGATAATAAAAAGTACTATTTTGAAG
ATGATACCTTAAGAGGTTCCCACAACGAAGCTTTAGCCGATAGTGATAGACTCTTTGTAA
AGGTGTTTGATGATTTGATATCTGGCAGCATAGAAAAATTTTTTCTGAAAGGTAAAGCAT
CAAACTTCTCTTTTGATCTTGAATTAATACCGATAAAAAAGCCGATACTCAATGGCGAAA
ATGGTTATTCAAATAAAATATCTGGTTGTGAAGAGTGTGCTTCGTTGTATTTTTCGATTA
CAAGATTAAAAACCAGAGGGGTCGTTGAACTAAATGGTCAAAAATATAGAGTAAACGGAG
AAAGCTGGTTTGATCGTGAGATAAATTCAGATTATAAAACAGATAAATTAAAAGGTTGGG
ATTGGTTTTCATTGATGTTGGATGACGGAACCGAACTTGTTATATATAGAATAAAAAATA
AATATGGGAATGTGGATAAAAGCTCTTATGCGGCATTCGTAGATAAATATGGTGGTAAGA
TTAATATAGATTTCAAAGATATTAAGATAAGACCGATTGATTTTTATCTTTCCAAAAAAA
CTGGTGCAAAATATCCGATAAAGTGGGAGATGGTAATAAGTAATAAAAAGATATACGTTG
AATCGATGATGGAGGATCAGGAGTTTATCGCCTCCAAATCTACATTTAACTATTACTATG
AAGGTGCCTGCAGGGTATATGGGGATCTTACTGGGAAGGGTTATATGGAGCTTACCGGGT
ATTGAAAAAAATAAAATATTTTGGTGATAGAAATGATAGAATTACGAGATGTGTGGAAAA
ATTATGGTGAGACATCCGTATTAAAAGGGATAAATCTTCATATTTCTGACGGAGAATTTG
TGTCCATTATGGGACCTTCGGGATCTGGTAAAACAACACTTTTAAATATCATAGGTGCAA
TGGATAGGGTTGATGGTGGTAATGTTTTTATAAATGGTATCGATATTACAGGCTTTGATG
AAGAGGAATTGACCGATTTCAGGAAAAGGTATATTGGGTTTGTGTTTCAGTTTTTCAACC
TTTTTGGTAATCTTACCGTATATGAAAATCTTTTAATACCGCTACTGATATCAGGGCTGG
ATAAAAAAGAGCAGATTGTAAAGATTCTTGAAGAATTTGGACTAAAGGATAAGATGTATA
AACTTGCCCATCAGCTATCAGGTGGTGAACAGCAGAGGGTGGCTATTGCCAGGGCTATCG
TAAAAGATCCTAAAATAATCCTGGCGGATGAGCCAACAGGTAGCCTTGATACAATAACAG
GGATGAAGATACTTGAAATACTTAAAAGTTTGAATAAAGAACTCAAGACAACTATCGTAA
TAGTTACACATAACGAAGAGATTGCAAGTTTTACCGATAGGATAGTGAGAATCAAAGATG
GTAAGATCCTTGCTGAATAATTTCTATTTGATTTTTATATTCGCCATCAGAAACTTAAAA
GAGGAGAAGCTGTTTAGCTTTATCTCCATATTTGGGGTATCTTTAGGGGTGGGATTGTTT
CTATCGATACTAAATTCCACCCAGAGTGCAATCAAAAGTATGACAAATGATATAGAAAGA
TTAAACCCTATCTCCAATTATGAAATAGTGGACAAATTTGGAAATCCATTCGACGAGTCA
GTATTGGAAAGATTAAATTTAAAAGGGATAAGAAATTTTCCTATAATAAAGATTAATGGG
CAGGAGGAAAATAACAAGCTTACTATCCCCATATATGGGGTGGATTCGTTAAAGCTGTTA
AAACATAGTAATATCGATCTAAAAAGACCCGACCTGGATCTGCTGTTATTTTTTCAGAAT
ACAGATGCTGTTTTTGTCACGGATGATATCGGTAAAAGAATAAACCTTAAAAAAGGGGAT
GAAGTAGAAATAAATGCGAATGGTGTCAAGAGATTTGTAGTTGCTGGGCTATTGGATGCT
GATCAAATCCCCTCCGGGTTTTATCAGGATATAGGTAATTTTCAGGAGAAATTCAATTAT
TTTGGTAAAATTTCAAGGATCGATGTGAGTTTGAATGAAAATCTGGCTGACGAAGTAAAG
TCTATCTTACCAGAAAATTTAATCTTGCAGGAGAAATCCTCTGTAGTAAAAAATCGTGGG
GAGATTTTAAAATCGTTTAAGATGAATCTTTATTTCATAAGTTTCATAGCGTTTCTGGTA
GGTTTTTTTATGCTTTTTAATACGATTTTCATAACCGTTGTAAAAAAGAGGGAGCAGATA
GGAGTTTTAAGAACTCTTGGAGGTACAAAGTATCAGATTCTCATGATCTTTATATTTCAG
GCTCTTATGCTGGGTACCTTAGGTTCATTTTTAGGGTTATTTCTGGGTGGATTATTGGGT
ATATACTCTTCTGCGGTGGTGGAGGACACGATAAGTACTATTTTTAGCCCTGTGTACATA
AAAGGTATTTTTAGGCTGGATAGGTACACATTTTTTGCCTTTTTTTCAGGGGTTTTTATA
TCCTTCGTATCCTCAATCTTTCCAGCCATAGAATCAACAAAGGTGAACCCTGCCGAAACG
GTGAAAAAGGGAACTTTTGAGATAAAATTCAAAAAGTACTATACCGCCTGGTTTATTCTG
GGTATAATTTTAATATTGATAGGTATAGTTCTAAGTTTAATAGATTTTTATTACAAAAGA
TTCCCATACCCTTATCTTTCATATCTGGGGGTATTTTTTATACTTGTAGGTTTTTGTGCT
TCTGCATTTTTATACCTTGATAGAGTTGTGCAACTTATGGAAAGAGTTGTAAAAAGAATT
TTTAAAACTGCTGGTTTTCTCTCTTTTGCAGATATACGTAGTAGTTCCTATAGGTTTACC
ATAGCACTTGTAAGTGTAGCAATCTCTACAGCGCTTGTTGTTAGTATGGTTACCCTTATA
GATTCATTTAAGATATCACTCGAAAAATGGATCAATGAAAATCTCAAGGCGGATATCTTT
ATCAAATCAGCGAGCTGTTCCTCAAATTTCTGTTTCGAACCTCTGGATGAAGGACTGCTG
GAGAAAATTAAGTCTCTTAAGGAAGTGGAGGCGGTGAGTGCCTTCCGTGCTATTAAGGGA
AGCTTCAACGGTAAAGAGATTCTACTGGGGTTTGGTGATGAAAAGGTCGTAAAAAAATAT
CACAATGGGAATTATGATTACAGGGTGACGGATAGCGTGGCTGTTTCCGAATTTTTTAAG
ATTAGATATGGCCTTAAAGAAGGGGATACGATAGAAATCGATACCCCAAAGGGAAAGGTA
AAATTTAAAATCAGAGAGGTTTTCACAAGCTATTCGAATCTTAATGGATTTATAATACTG
GATAACTACTACCAAAAGAAATACTGGGACGAATTAAAATTTACTCAGATTAGTATTTAT
CTAAAAAAAGGTGTCGATAGGGATCAGGTTTTAAAAAAACTTAAGGAATTGTTGAATGTG
GCTGGTGAGCTGGACATTTTCGATAATCATGTTATCAGAAAGAAAGTTGTAAAAATATTT
GATAAAACATTTGCCATAACGTATGCCATACAAGGGATTGCGTTGATAGTCTCTCTTCTG
GGGGTTGGTAATATGCTGTATGCAGTTGCCCTTGAAAGAAGAAGGGAGATTAGCATTTTA
AAATATCTTGGTACGGATGACAAACTTTTAACAAAGATCTATACCCTTTCCGCCGGACTT
ATAGGTGTGGCGGGGACAGTATATGGATTTATTCTTGGGTATATCTTAAGTGAGATAATT
GTAAAAGTGGTAAATACTAAGTCTTTTGGCTGGTCGATAGCGTTTCAGATAGATCTGGCG
AAAAACCTTTACCTGTTAATTATCCTTATATTCTTTGTAATCCTTTCTGGATTATTGCCC
ATTAAAACGATCAAACAGCTTGACCCCAAAAGGTTTGTGACTAATGAGTAAATTTAAAAT
ATCAGTTTTTTTGAATTAACCTTCTGATAAATGGGTATTTTTGTTCCATATCGCTTTTTA
CTTCCAGTAGATGTGTAGGTTTTATGCCATTTTCTATGGAAATGGCCGCCTCATAATAGG
CAGAAATGAGGTCGCATTCCTTTAACAGTGATCCATCCACAGGCTCAAATTGATCCTTAT
TGTATTCTTCGTATATGCTATCTCTTGAAACGAATTTAACATCCCCATCATAAATTTTAC
ATTTAAATTCATCAAATAGTAAGTATCGTATCTCTTTGTGCATGAAATGGGGTAGAAGTG
GTAAAAGTTCATTAGTTATATGTTCCATTTCGATCTTCTTTATGATCTCATCAAGTCCCG
CCACCGATTTTTTTACTGGTGAAATGATATCCCTCGTCAATACTTCCGGAAGATCATGGA
AAAGACCGGAAAGAAAGGTGTTTCTCTTTAATCTATTGCATACATCTTTTTCGTATAGAT
CAAAGTAGCTAAATATGGCCACGGTGTACATATGCCCTAATACCGTTGTCTCTGGTATTC
TGGGGGTATTAGCCCATCTTTTTTGATAACGGAGCTGACCAACGAGATCCACAAAGTTCC
TCAATTTCTCTTGCATGGTTATAAATTCTCTTACAGAATCCAGATCATAGTGATTTTTTA
GTTCAGATAGGATCTCATTTTTTGTTTTTTCTGCACCGTAGAGGTGCTTATTCATCTCAT
AAATTATATTGTATTCCCAGTTTGTGGCAAGATAATGGGCGGCTCTTAGTATTCTTTTTT
CAAAGGTATCGCTGGTATTTTCGAAATAAGTTTCAAATTTTTCGAAAAAGTCTTCGTTTT
GAAGACCTGAATTTCTTTTTAGTTCATTTAAGACCCAATTGTTTAGCTCTTTCCCGTAGG
ATTTTACAATTTTATAGTATATAGGTGGCTTAATATCAGTAATGATAACCCTCTGGAGCA
TTTCAAAGATAGACCCTTCTATAAGTAAGATCCAATCTATATCTCTTTTCCTTTCCTCAA
GTCTTGCAAGGATATAGGCGATAAACATTTTGTGTGCCTGTTTATCCAACTCTGAAAAGC
CCACAGATGGCCTTATGTGGTCGTTCCACCTCTGGATGTTTGCAGCCGAAAAGATGATTT
TAATTAATGGATCTTTTAGCATTACTTCTCCTGAACGATATAAGTCCCATTTATAATGAC
AGATTTACCATTGCTGTCAATAAAGTAGAGGCTACTGCCGGCTCTTGTTATATTGAATCT
ACCTTCCCACCTTTTGATTACCTGACCGTTGTCTGCATAAAGGGTAATTTCCCTATTTAA
ACCTATCGTTTCTGCTTCAAAATCTTTAAACTTTTTCTTCTGCTCCATTGTGCAGGATAG
CAGAATCATAGCAGTAAAAAGAATAATTAACATTTTTTTCATTTTTGCACCCCTGTAGAA
TTAATATCATATGCTTTTTGATGTTTGGCACAGTAATTAATCTTATTAATGAGTTCGAAA
ACCCTCCGAACCTCCCGTTCAGTGTTTTCAATTGTACCGGAATTATCGATTACAAAGGTG
GCGTATTTCAATTTTTCATCAAAGCTCATCTGGGAATCTATGATTTTTTTAGCAAGGGCT
TCATCTATACCATCCCTCTTTAAAAGCCTCTCCAGTTGATTTTTTTCATCCAGATAGATT
AATATTACCCCGTCGAATCGAGCGTATGTACCCTTTTCTATTATTAATGCAGCCTGAGTT
ATTATGAGATCTTTATCATTTTTACTTTTAAACTCTGAAACGAGTTGTTTTTCGTATTGA
AGTATTTTTGGGTGTGTGATCTCCTCCAGCTTCTTCTTTTCATCCGGATTGTTGAAGACG
ATCTCTTTAAGTTTTTTTCTATCTATTTCCCCATTTTTATCAAGGATCGATTCCCCAAAG
TGGCCTATTATATCACTATATGCGGCACCACCTTTTTTCATTACAGATCTACTAATCTCA
TCGGCATCGATCACAAATGCACCCAATTTTTCAAAAAGTCTCCCGACTGTACTTTTACCA
GAGGCAATGCCACCGGTGAGACCAAGATAGCGTATCTTTTTCATTTCAAGCCATATATTT
TATGTATAATGTGTATCTTCTCTTCCAGAGTACATGTTGATATCAGTTCACAAATCTCAT
CCGGCTTGAAGGATCTACATACCTGAGGTCTGTTTTCATAATCACCGCATCTTCCATCGG
GCAGCAGGTGTGGGCAGGGGGTACCTGCGGGTTTATTCAGCGTAGATATATCGTAGGCTA
TACAGCAGGCACCACACATATGACATTTTATATCACTGTTTGACATAGTTTCTTAATATA
CCGATCCCTTCCACTTCAACCTCTATTGTGTCCCCAACATTCATAGGTCCAACACCGGAT
GGGGTCCCTGTGGCAATCAGATCACCGGGTAAAAGGGTCATTACGTTTGATATAAAGCTT
ATAAGTTGATATACATTGTGGATCATATCTTTCGTATTACCATTCTGTTTAATTTCACCA
TTAAGCCTGCTTATCACCTGCACGCTCAGGGGGTTTAGCTCTGTTTGAATTACTGGGCCG
ATGGGACAGAAGGTATCAAACGACTTGGCACGGGTAAATTTATTTTCCTTCTTCTGGATA
TCTCTGGCGGTTACATCATTTACACATGTAAAACCTAAGATATAATCTTTTGCCTGGTCA
GGAGTTACAGCTTTACACTTTTTACCAATTACAACCCCAAGTTCCGCCTCAAAGTGTACC
TCTCGGCTTGTGGAGGGATATATTATACAATCTTCGGTTCCTATAATGGCTGTGGATGGT
TTTAAAAAGATCAGAGGTTCCTCAGGCACTTCGTTGCCAAGTTCTTTCGCATGCTCAGCA
TAGTTTCTACCAACACAGACAACTTTGGATGGTAAAACAGGAGGTAAAAATTTAACTTTA
TCCGGATCATATTCATTTGTGGTTACAGTAAAACCGGTGAAAAATGATCCGATAACCTCT
TTGATCTTCCCATTTTCCAAAATCCCTTTTTTTTCTTCTTTACCCGATGAAAATCTACAA
AGCTTCATGTCCACCTCCGATTTGTTTTATCTTGAAAGCTGATACTTTTTAATATTAAGT
AGATGTGTCTGATAGTCGATTGAAAACTGGTGTGTTCCATCTTTTTTGGAAACAAAATAG
ATATAAGGCGTTTTTGCAGGTTCCATTACCCCCTTTATTGCCCCAATCGATGGGTTGCAT
ATGGGGGATGGGGGTAATCCTTTGTGAATGTATGTGTTGTATAGATTGCTACTGTCCTGT
AGGTGGGATCGTTTTAAATTCCCATCAAACTTATCACCCAGACCGTATATAATGGTTGGG
TCAGATTGAAGTGGTATCCCTTTTTTAAGCCTGTTGAAGAATACTGAAGCTATTATAGGA
TACTCCGACTCTACAAATGTCTCTTTCTGGATTATTGATGCTAAAATAATCCCTTCGTAA
AATGTTAGCCCCTGTGCATTTACTTTCTCCTCAAAGTCTGGGGGAAGTTTTGACTTAAAA
TTCATATATGCCTGCTCTATAAAAATTTCGGGGGTGGTATCGGTTTTAAGGAAGTATGTA
TCAGGGTAAAGAAAACCTTCAAGAGTTTTAAAAGGGTTACCGGTCAGTTTCAATATAAAA
TCTTTGTCTTTGGTTAGTTTTAAAAATCTATCCACATCGATATCAGAATCCTCTTTTAAT
CTAATGGCAATATCCGCTATGGTGAATCCTTCAGGGATGGTAATCTTAAAAACAGATTCT
TTGCCATCTTCAATACGTTTTAAAAATTCAGATATAGTTATATTATCAGCTTCGTAGTAA
CCGAATCTCATCTTTTCGGGGAATCTTTTTACCTTTTTTAAGTAGTATTCAAATAAAAAA
GGGGTCTTAACCCCTTCAAAAATCTTGTTGTAAACATTGGAAAATCTTTCATTTTTTTCG
ATCTTAACCTTTTTTGTAATCTTTATGTTGTTTAAAAACTGTTCATTGTTGTATATCCAG
TAACCAAGAGCAAACGTAAGCAGAAATACAGGTACAAGTAGAGCGGTGGCGACCCTGAAA
AACATATTATAAAAGCTCTACAAACCTTTTAAATAGATATTTTGCATCATGGGGGCCGGG
GCCGTTTTCTGGATGGTATTGAACTGCAAAAATCGATTTGGTTTTATGTTTGATCCCCTC
AACGGTATCATCGTTTAGGTTTATGTGTGTTATTTCAAATTTATCAAGTATCTTTTGAAT
ATCGACGGCAAAACAGTGGTTCTGGGCGGTTATCTCCACTTTACCGGTGGTTAAATCCTT
AACCGGCTGATTACCACCATGATGACCAAACTTGAGCTTATAGGTAGTACCACCGTAAGC
CAATGCAAGTAACTGATTGCCAAGGCATATTCCAAATGATGGATATTTTTCGGTCACTTT
TGCCACGGTTTCTATGGCATAATATAGAGGTGCCGGATCCCCTGGCCCATTTGAGATAAA
TATGCCATCAGGTTTAAGCTTTTCAATCTCTTCGAAGGTCGTTTTAGCAGGAACCACAGT
TACCCTGCAACCCTCATCCACAAGATACCTCAGGATATTCCTTTTAATACCGAAATCCAA
AGCAACTACATGCTTGGAATATTTCTTGGGCTTATAAAAGGAACCATCAAGCTGCCAGCT
TCCTTCCAGCCATTCGTAAGGTTCATTGCAGGTGACATACTGTACCAGGTCCTGGCCAAC
GATGGATGGTATATTTTTTGCTTTTTGTTTCAGGCTCTCTTTATCGTTGTCAATTGTGGA
TATAACAGCATTCATAGATCCAGCTTCTCTAATATGTCTAACCACCATTCTGGTGTCTAT
CCCTTGAATTCCTATGATACCGTGCTTTTTTAAAAAGTCCCCCAGTGATGATGTGGCTCT
ATAGTTTGAATAGATGGGGCTGTATTCTTTTACTATAAAAGCTGAGACAAAGGGTTTTAT
CGATTCAAAGTCCTCTTCGTTTATACCATAATTCCCTATTAATGGGTAAGTCATGGTCAC
CATCTGCCCATAATAGGAAGGATCTGTCAAAATCTCCTGATAACCTGTCATGGAGGTATT
AAATACTACCTCGCCGGTGGATTCTCCAACCGCACCGAAGCTTTCCCCTTCGAATACAAG
ACCATCTTCAAATACTAAAAAAGCTTTAGACATAACTTCTCCTGAGAATTTTTAATTAAT
TTATTACATAATAATCGATATTGCAAGTTTTTTTAAATCTGTTATAAAAAAGCGTAAACA
AAAATAGATAAGGGAAGCTGATTGGAAGAGATACTTTTAAGGCTAATACTAGATTACGGT
TATTACATCCTTTTTATATGGAGCATAATGGAAGGTGAACTGGGGCTTGTTATGGCTGGT
ATCCTTTCGTATACGGGGGATATGAATATATTTTACGCAATTTTAGTGGCTGGTCTGGGG
GGATTTACAGGGGATCAGATATTTTTTTACATTGGTAGATTCAATAGAAATTACGTTCAA
AAAAAGTTTTCAAGACACCGTAGAAAGTTTGCTCTGGCAAGCCTTTTGCTCAATAAATAT
GGTTGGTATATAATATTTATCCAGAGGTACCTGTATGGACTTAGAACGATCATCCCGATA
ACGATAGGTACCACAAAGCTATGCTGGAAGAAGTTTGCCATTATAAATTTAATTAGTGCA
TTTATTTGGGCATCGATTACGATAGTATTAGCCTACTGGTTTGGTGATTACCTACTTCTT
ATATTGCATTATATTAAAAAACATTGGTATGTGGCTTTTCCTACTGCAATTATAATCTTT
TATTCAGTAATAAGGTACATAAAAAAAGCCGCTGAAAAACGATCATTTAGAAAATAGCAG
TATTATTGAAAAGAATATAATGGATACCGTCACAAAGTTTCGGATAAATTTTGCCCCTTT
GTTAATACTGAAACTGGCACCGATTATACCCCCTAAAATATTTCCAAGACCTAAAGAGAT
CCCCATTATATAATCTATTTTGCCAGATATAATAAATACTGGTAAGGCCGCAACAGTCAA
TATAAACACTATAAAAACCTTCACGGCATTCCCTTTCACAAGGTCGTATCCGAGTAATGT
GGTGCCTGCCAGAAGTAAGAAACCTACTCCTGCCTGTATGAAACCACCATAAAGACCTAT
TACAAAAAATATGATAAAAGATAGTATTGAATATAGATACCTGTTTTGGATTTTGATGGT
TTTTGTGGGATTGAAAATGGTAAGTATAGTAATGGCAAACATAAATATGGCGAGATATTT
GGTAAAGCTTTTGTCACTAATCATTACAGCTACTTTAGCCCCTGTGATACTGCCTATGAC
AACGGGAATCGAAATTAAAAGTGCAAATTTTACAGGGAAATGCCCTGCGGATATATATTT
TATAATGGCGGATATGTTTTGTAAGAGGATCCCTATGCGGTTTGTTCCATTTGCCACAGT
GGCTGGTAGACCGAAGAATATCAGTAGGGGAAGTGTCAGAAAAGATCCCCCTCCGCCTAA
TACATTTATAAATCCTGTAAGTGTTCCCACTAAAAAGAGTGCACCCATTTTAAACATATC
AATCTCCAAAAAGAAAATATATTTAATATACAGATACCTATTTTTGTTAATTGAGATTTA
AAAAATAGTATTGCATAATAGTTTAATTAGTGTAAAATGCAAGAGATTTTTGAATCAACA
TAGTTGGAGGCTGTGTATGGGACTAAGAAGCTTTTTACTGGAAAAAATTCAGAAGGTTAC
AGAAACTAAAAAGAAAGAGATTCAAAAAGATATTTGGGTTAAGTGTGAAAAGTGTGGTGA
GGTAAGTTACAAAGATGATATAATAAATAATTTTCATACCTGCCCCGCCTGTGGTTATCA
TTTCAAAGTGGGGGCAATGGATAAGATAAATATGATAGTGGATGCTGGATCTTTTGTGGA
GATGGATGCCAATCTAAAATCTCTCGATCCTCTTCAGTTTAAGGATACTAAAAAGTATAT
AGATAGAATAAGGGACACCGTGAAGAAAACCTCCATAAACGAAGCTTTTATTTCTGGATA
TGGTACAGTATACAAAAAGCCTGTCCATATAGGGGCTTTTGAATTTTCCTTTCTGGGTGG
TAGTATGGGGAGCGTGGTTGGGGAGAAGATCACGAGACTTATAGAATCTGCAATAGCAAA
TAGAAACCATGTGATTACGATAAGTTGTTCAGGTGGTGCCAGAATGCAGGAGAGTATCCT
TTCCCTTATGCAGATGGCAAAGACTTCTGCAGCTCTAAAAAAGCTATCCAACGAAGGGCT
TGCCCATATCTCTATCCTGACCGACCCCACCACAGGGGGGGTTACGGCAAGTTTTGCCAT
GCTGGGGGATGTACATATAGCTGAGCCCAGGGCATTGATAGGTTTTGCCGGACCAAGGGT
TATCGAGCAGACTATACGGCAGAAACTTCCGGAAGGGTTTCAGACAGCTGAATTCTTGTT
GCAACATGGTATGGTGGATATGGTGCTTCATAGAAAAGAATGGAAGGATACTATATATAA
ATTACTACAATTTTTTGGTTAATTTTCACTAAAATATCGCTTTACTATTTATGGATAATT
TTTTTAATTATACAAAAGAGTTTCAAACTATCGATTTTTCCCTTGATAGGATAAGAATGG
CTGTGTTTGATGCAGCCATCGATTTAAAAAAACTCGGGAAGGTCATACATATAGCTGGGA
CAAATGGCAAAGGTAGTACGGCATTTTTTATTACCCAGATGTTACACAAACAGAACTTCA
AAACGGCTCTTTATACCTCACCTCACATAGAATCGATCACCGAAAGGATAAAGCTCAATC
TAAACGATATAACAGAAGAACTTTTCGATGAAACTTTTCAGACGATGAAACCTTTGGTAT
CAAAATATAGGCTTACATTTTTTGAAGCATTGACCCTTATAGCATTTAAAATATTTGCCG
ATTTCAATCCCGATTTTACCATTCTTGAGACAGGGATGGGGGGAAGGCTTGATGCTACAA
ATATTGTTGATGAAAAAATTCCGGTAATTACATCTATTTCACAGGATCATTCAGAGTTTT
TGGGTAAAAATATTTACCAGATTACGGATGAAAAACTTGCCATCGTTAAGGACAACAATC
CTGTTTTTGTGGGAAAAAACCCAGAATTTCTGATGGAATATATCTCTAAAAAGTTAGATG
GTAAGAGAATCATATCTGTACAGTTGAGGGATGATAGATCTTCATTGCCGGAGCCTTATT
CTTATAATTTTAATCTTGCTAAAAATGTTGTCTCGTATTTAGTAAATAAAGATGTTTCCT
TTGACGATTATAAGCTTCCTCCATGTCGTCTGGAGAGAATAGGGAGGTTTATACTGGATG
GTTCCCACAACCCTTCAGGACTTATTAATACCATTTCAAACTTTAATGCGGATACTGTAG
TTTTTTCCTGCACGAAAGATAGACCTTTTTGGAAGATGATAGATATATTAAAAGTAAAAT
TTAAAAACATAATCCTCACAGAGATTCCAGATAATGATAGGAGTATTAATATCGAAAGTG
TGAAGGATGATAAGGTATTAAAGATAAAAGATCCAATGGATGCTGTGGATAAATCAATTT
ACATTTCTGGTAAATCTGATATAATAATAATTGGTTCCTTTTATCTATGTGGTTACTTGA
GAAAATATGTAAAGGGGTTTTGTGGTTAGATTTCTTCTGGGCTTAATTCTGCTTTTACAG
CCTGCTTTATCCTTTGCGGAAAAGGTTACAATAGAGTCAGATAAGCTTTACACCATAGAT
AATACCACGTATGCGGAAGGCTCTGTACTTATATTATACGGAGATATGGTTGTAACGTCC
GACAATGCCACATATTATAAAGATATAAATGCCGTTGAGTTATACGGAAACGTTGTTTAT
AAAGATAAAGAAAATATCATAAGGGCAAACTTTGCCCGGATAAACATGGATAATAAGAGT
GGATATTTTGAAAAAGGGAAGGGTTTTTATGCCCCCTGGAGTTATTTTAGTGCAGATAGG
CTGGAAAAGCTTGAAGGGAATACATTTTTGATGGATAATGCCACAATATCAGCCTGCTCT
GGAGATGTCCCTGATTGGTCATTTTCGGCTAATAAGGCAAGGATAGATTTGGGGCAGTAT
TTTAGGGCAAAACATTCTTTTGGAAATGTAAAAAATGTTCCTGTTGCTTATTTTCCCTAT
TTCGTTTGGCCGATAAAAAAGGACAGGGAAAGTGGTTTTCTTGTGCCGCAATTTGGATTC
AGTAGTACCAAAGGACTATTTATAACACCAAAGTACTTCTGGGCAATCGACGTGGACAAA
GATATGACCACTGGGGTAAACCTTTTTACAAATAATGGAGCAATGATTTTAAATGAATTT
CGTTATGCAGTAAGTAAAAAAGAGAATATACATCTTATCGGAGAATTTATCGATGATAGA
GATTCTGAAGCGGATAAAAGCTCAAGGTGGCGTTTATACGGCGTAGGGAATAAGTTTATT
GCTGATAATCTTGAGTTTAAATTCAACATCAATTATGCATCCGATTTTAGATATAAAAGG
GACTTCAAAGATTACAACATGATAGATAAGTTGCCGGGTATGGATCCAGATAAGAATGAA
TATATTGCGGAGCTCAGACTGAATTATTATACAAAATTTTCTGATTTATCAGTTAGATAT
AAAGATAGTATGCAGTATTACGATTATACGGATAATTATCGTAAAGACAATCTTTATCAA
AAGCCAAATATTCAGGCGGAGAAATATGGGATAGAACTACGCTATATTAAGCTGGACTAT
CTTGCGGATTACAACAGTGTTGAGAAAAAAAGTTTGACTTTTTATAATGAAAATAACAGA
ATAGAAAATGAATATTCCTACGACAGATATAATACAAGGGTCAAATTTTACAAACCCTTC
AATCTCAAAATTGCCACATTTACACCATTTTATACCCAGTATATCACATATTGGAGAAAT
TTCGATTATAAATTGAATAAAACAGATATACACGAAACCTCATTACATAAAATTGAAACA
GATGAGGATTCTGCCAGCAGGTATATTTACACCATTGGCTATGGGTTGAGCTTAAATGAA
ATCTATAGAAATTATAATAGTTTCCGTCACTCCATATACAACACTTTTGAATATATTCAG
ACCCCAAGGCTTGATCAGTCCGCACTACCCAACAATATCGACTATGATCAGATATCCCAG
GAGAAGCTTTACAGATATACGATGACAAATTATTTCAGGAGTGATAATTTTAGTACAAAA
TTTGAAGTAATACAGGGGTATGATCAGACTCTTGATGATGATAAGTTTACACCTCTACAT
ACGAAACTCAATCTCACCTACGCCAAATGGCTGTCTTTTGATCTTGAAAATAAGTATAAC
TATTATACCAGTAAGATAGATTACTACAAAAAAGCATTTACGATTAATTATGATAACTAT
TATTTATCATATACACAATCTTACGATAAATCTATTACTTCCGGGGATAACGAAAATGCG
GGGTTAAAGGTTGGAGGAAGATTTGAAAAGTTTGATTTTGAAGTTTATAAAAAACTTGGA
TCTTCAAACAATAATTTCAAAATCTCACCCCTTGATCTAAATTCAAGGGAATTTTACCTG
AAAATATTATATAAGTCGGAATGCTGGAATCTTGGGTTTTTGTATAAACAGGACGATTAT
CTTGACCTAACAAAAACAGGTAGCGATAAGAAAAGAGAAAAGGTAATATTCATTCTGTTG
GAGTTAAAAGGGATTGGAGGAACCCAGAGGGAGGTTTATAGAAACTGATGAAGAGGAATA
TTTTCATTACCGGTGCATTGGGTTTTCTCGGCTTTCATCTTGGTAAGCTTCTGGTAGAAA
ATTTCCCGATGTACAACGTGGTGGGGATTGATAATGAGAAGGATGAAAAATATGCCCATC
ATAAAGAGATTTTAATCAATTATCCAAATTTCTATTACATAAAAGGTGATATTCTAAATA
AAAAGCTATTGAGAGATATTTTTCTACAAAACCACACTGCTTTAAGCAGTATTTCAGAAA
TCCATGGAATAGATATCGTTTATACAACTGCATTTGAATCGATGCTGCATGACATATCTG
AAGATGGTCTGGAATATTATCAGAATAACATTCTTGGTGCTTTGAATATTGCAATGGAGT
ATATCTTAGCAAAAAATGAGTTCAAAAGACTTGTGTATCTTAGTTCAATATATGTTTATG
GATTTACGGATGAAGATAAACTTTTAACAGAAGATACCCCCCCTAACCCTGTTACTAAGA
ATGCCTCCATAAAACTTTCTGTGGAGCATCTTTTAAAATCACTGCATCTAAATTTCAATC
TTCCCATTACAATTGTGCGTATCCCATCTTTTTATGGGTATGGACTTAAAGGGGATCATC
TCTTGATGAATATAATAAATGCCATTGTAGAAAATCGTAGTATAGGGGTAAATTTTTCGG
AAAAATCTGTTATCAATGCTATATTTTATGAGGATCTGCTTATTGGACTTGAAAAATTAA
TTACATACAGATCAAAAAATTTTGACATATTCAACATGGGTGGGATTAATGTATCGTTGG
GAGAATTTGTAAGGACTGTTGTGGATCTGTTCAGGTATCTTACCGGTGAAGAAAGGAGTG
TAGAATTGGTCAGATTTAACAGTAAATTACATAAAAATTGTTGTGTTTCATCCGATTATA
CGTATAAGGTATTACAATGGAAAAACTGGACAGAACTCTACTGGGGTTTAGAAAAAACCT
TGAAGGCTATTTTAGATGAAAAAAATCGCTCTTAGCTTTCTGTTGGTCTTTTTTACCATA
AATCTCTGGGCTGCTACATCTATAGGAGTAGGCAGTTCTTCTATGGATGGAGGTATAAGG
GTAGCCGACAAAAGGGCCCTGAACAATGCCCTCATAAATGCCATCTCGTCTTACTATGCC
GAATCTTCCGATAGTGGAAAAAATATCACCATAGACCATCTCAAGCTGATAAAAAAATTT
AGGATACTTGAAAGAGGTGTGGAAAACGGTGAAGTTTACTACAAGGTGGAGGCGGAGTTT
GATGAGATAGGATCAGTTAATTTTGCTACTAAAGTAAATCCCAACACAGTGGTATATTAC
ATAAAAACAGATACTTCTTTAAAGGAGTTTAAAGAGCTATTTGCAAACGATGCAAAAAAG
ATACTGGAGGGGAATAATCTTTCTTTAAAATATCAGGAAGATTTTATTGTAAATGTTGAT
AAATCGGGCAATTCCGAACAGGCTTATGCAATTTTTAGTATTACGAAGAGTAGATACCTA
ATGCATACAACGCTAAAAATTGAGAAATCGAAAACGTCTAATTTGCTTGTTTCTGAAACC
TATTTTTATACCAAAAAAGATACATATCCTGTGATAAGAGCTGAAGCGACTGTTAGCAAA
ATGAATGCTGAAGGGATTGGGGAGGCTTTTAACAAGGTTTATCAAACAACTATTTCGTAT
ATTATCTCCAATTTTATAAACAATCAAATAACAGCCGAGCAACATGAAAATAGATTTGAT
CTGGTATTTATAAACTTCAAATCCTTTAATCAGGTTATGGGTGTTATGGATTATTTGCGT
TCCAAAGGTTTTTTTACCACAGTGAAGGTTAAATCGGTTGTAACCGGAAAGGCGGAATTT
GAGATGGTTACAAAATCTAATTTAGAGGCTATTAAAAAAGTTGCGGAAGAACGCTTGAAG
GACCAACCTCATAATCTCTCTATAGAAGATAATGCCCTTATTTTGGAGTTTCAATAAGTT
ATGATAAAACAGATTTTAGATGTATTAAAACCGAAGAGAAAGATATTAATTCTTACGCAT
AACAACCCTGATCCTGATACTCTTGCGGCTGCATTTGGGTTAAAGTTTATCCTTTTTAAA
CTGCTTCAGAAAAGATGTACAATTGCGTATCATGGTATCATTGGTAGGGCAGAAAACCGG
GAGCTTGTTAGACAATGTAATATAGATATATACCCATCAACAATGCTGGATTTTTCAAGG
TATGATGGGCTTGTGGTGGTGGATACTCAGCCCACTGCTGGAAATGTTTATATTCCAAAA
GGTTTTTTCCCGGATGTGGTGGTGGATCATCATAATTTCAGGGATCCAACGAAACAGGTG
AAGGTTTACGATGTAAGGCTCGAATATGGTAGTACCAGCTCAATAATTGTTGAATACTGC
AAAGAGTTGGGGTTGGTATGCGAACAAAATGTGGCCACAGCACTTTTCTATGGAATACGG
ACAGACACGGTGGGCGCAGGTAGACAAAACAACAGGATAGATCTGTCAATGATGAGCTAC
GTATTGCCCCATCTATCACTTAAAAAGCTATCTAAAATAGAGACCCCCGAATTGCCGAAA
TATTACTTTAAAAATATAAAGGTTGCTTTGGAGAATGCACTGATATACAATGATCTGATA
TTTTGTGATCTAAAAGATGTGCGAAATGCTGACCTCATAGCCGAAACTTCTGATTTTTTC
TTGAGGATGAGGGATGTGAAATGGTCTTTTGTGATAGGGAAAGTTGATGATATGGCTTTT
TTTTCTCTGAGATGTAAACAAGCCAAGAGAAAGGTGGGTATGATTGCCTTGAATATTGTA
AAAGGGATAGGTACCGGTGGTGGTCATATGAAGTCAGCTGGTGGACAGATACCTATAAAA
AAAGGTTCTAACTACGAGGAGTATGTATTAGAAATAAAGAAACGATTAATGAAAAAAATA
AAAATAAGAGGTTCTGATGCAAAAACCATTTGACAAAATCTTATTTAAATATATTATAAT
TTAAAAAACCAAGGAGGAAACTATGCAAAAGTATATCTGTACAATATGTGGCTACATTTA
CGACCCAGCATTGGGTGATCCAGAAAACGATGTCGCAGCGGGAACAAAATGGGAAGATGT
TCCTGATTCATGGGTATGCCCTGAATGCGGTGCCCCAAAAGATAGCTTCGAACCAACTAA
TTAATAATTAATAGAAATTGATGAATGTTTAAAGATCTTCTGTGGGGAGTTATCCCCACT
TTTAAACATTCTTGTTGTATCTAATGGAGGCCACAAATGAAAGGGATTAAAATTCGTGAA
GATGTATATTGGGTGGGGGTTTATGACCCTAATCTGGAAATTTTTGATATTGTAGTTCCA
ACAGAACATGGCACAACCTACAATAGCTATTTAGTTATAGGTAAAGATAAGACTGCCCTT
ATCGAAGCAAATAAAAAGCTTTTTACCGATACCTATATAAAAACGGTTGAGTCTATAAAG
CCAATAAAAGAGATAGATTACATTATATTAAATCATAATGAACCGGATCACTCCGGTACC
CTTCCGACGATCCTTGAGCTAAACCCTGACATCGAGGTGATATATTCCAAAACGGCAAAA
GTTTTTGTCCAAAACATTGTGAATAGAGAATTTAAAGGTAGAGCGGTGGGAGATGGCGAT
AAAATTGATTTAGGTGGTAAGACACTGAGGTTTTTCCATACGCCATTTTTACACTGGCCA
GATACGATGTTTACATATCTTGAAGAAGATCAGATTCTGTTTCCATGCGACTTTTTAGGT
GCCCATTATTGTCCTCAGGAAATTGGAAAGATCTTCAACGATGAAATGGTGGATAAGGAT
AGTGCACGGGAGGCGTTCGTTTTCTATTACAAATCTATAATGAGGCCGTATAAAGAGCAT
ATTTTAAACGCACTTAAAAAAATAGATGGTCTACCCATATCGATGATATGCCCATCCCAT
GGCCCTATAATAAGAGGTGATCTGGATTTTTATCTAAATTTTTACAAAAATCAAGCAAAT
AGGTACTATTTAAATAACCCCACAAGGCAGATAACAATGGTATATGCCACTGCCTATGGG
AACACCAAAATGCTTGCGGATCGGATAAAGGCAGGTATTGAAGATACAGGGGTTCCTGTT
AAAATGTTTGATGCGTCAGAAGCTGATATTGATAATATAATAGATGAAATTGAAGTGTCC
CATGGTTTACTATTGGGAACAGCAACTATCAATGCTAAAGCTCCCAAACCTATATTTAAT
ATATTTTCTGAGTTGGTTGTGCTTAATGTGTCAAATAGAAAAGCAGGTGTTTTCGGATCG
TATGGTTGGAGTGGAGAGGGGATAAAGATGTGTGAAGATATATTGAAGACTATGAGGATG
AAGCTTCCTCTTGAATCTTTTAAAGTTCAGATGACTCCTTCTGAAGAGGAACTCCAAAAA
GCTTTTGAGTGGGGTCGAGAATTTGGCATGAAGGTGCTGGAAGGATAGATTTACATTGGG
TGAAGGGATCTTCACCCAATTTTTTTATTCCATATGACACCGCAGGAGATAATTGAAAAG
ATACTTATATCAAGGGGTATCAGGGATTTTGAACAATACTTTAATCCACAACCTAAGTAT
CTTGAAAAGTCAACAAACCTTGTATCTATAGAGCAGGCTCGATTAATCGCTGAAAAGCTG
AAAAAATCCAGATTAATATTACTTTACAGTGATTACGATGTGGATGGTGTGACGTCTTCG
GCAGTTTTTAGCAGGTTTTTAAATGAAGCTGGAATTAAAAATTATAAAGTGGTGATTCCA
AATAGATTTAAAGATGGATATGGTCTAAATCTTGAAAAGATCAAGGAGGAGTTTGAATCA
AACCCTTTTGATATGCTGATCACTTTTGATTGTGGAATTGGATCTGTGGAGGAGGTGGAT
TATTTGAAGCGACTTGGGGTCTTTGTTGTCATTACCGATCATCACCTGCCACAGAAAAAG
ATCCCTTCTGCTGATGTGGTGATAAATCCTAAATTATCCTCCACCGAAGAAAAGGGAGAT
TACCATCTTTGCGGCTGTGGGGTGGTTTTTAAATTGATACATGTTTTAAAGGTTTTGTGG
AGACTCGATAGCATTGAATTGAAGAGATATTTAGAGCATGTGGCGATCGCCACCGTTGCC
GACATTGTCCCACTTATTGGAGATAATAGAATATTGGTAAAAAATGGTTTAGATGTGATC
AATGAGAACCCCTCTGAAGGTGTAAAAGCACTCATCAATGTGTCTGGCTTAAAAGCTGCT
GTAAATTCTTATCATATAGGTTTTATGATAGGCCCCAGAATTAATGCAAGCGGTAGGCTT
GATATTGCTGATACCAGCTATTACCTTTTGATGCAAAATAGTGAAGATGCTGCAATAAAA
TATGCCAGAATTTTAGAAGAACTCAATCATGCAAGAAAAAAGGAATGTGATGAGATATTC
GAAGAGGCACTTTCTTTATTACCCCAGTCCCCCAGAGATGGCATATGTCTTTATAAAAGT
AGCTGGAACAAAGGTGTTATAGGGATTGTTGCTTCACGTCTTGTGGAAAGGTTCAATGTC
CCAACTATAATATTTGGTACAAGTGTTGGTAGAGAAGATGATGGAGGGATAATAAGTGGC
TCCGGCAGATCCACTGATGATCTAAACCTACATGAACTACTGGTGGAGATCGATAGGGAA
TATCCGGGATTGATGATAAAATATGGTGGGCATCTTAAGGCGTGTGGGTTATCCATCTAT
CAAGAGGATTTTGAGGCTTTTGTGGAAGCATTTACAGGGATCTTACAGGAGCTAAATATC
GATAGTAGAAAAAAAATTTTTTATGATATGGAGTTGAATTTCACAGATGTAAATTTTGAT
CTAATTGACTGTATAAAAAAGATGGAGCCATTTGGATATGGGAATGAGATGCCTAAATTC
TTATTTAAAAATGTTGAGGTTTTAGATTTCAGGGCAATGGGGGATGGAAATCATTATATT
ATAAATCTAAAACAGAATGGACGCACCCTCAGAGGTATATGGTTTAATGGGGATGAACAA
AAGATCACAGATAAATTAAATATCATAGGTGTTCCTATAATTAATGAGTATAACAATAAC
AGATATTTACAGATAAGAATAAGAGATATTATCTAAAGGCCAAGAAAAAAAGATACAAAT
ATCGGAACCAGAGCACTTAATATAAAACCATGCACAAAAGCTACTACTGCCGCTTCATCG
CCAGCATACTTTTGGATTATCGGCAGGGTAGTGTCCATCGATGTGGCACCTGCCGGAGGG
ATAGCTATAAAAGGGCCTAAATATTTTGAAATTATAGGGATAGTTATGATGCTCATCGAT
TCCCGAAACACATTTGATAAAAAAGCTATAGATCCAAGGTCAGAACCAGCAGATTTGGAT
ATGATTACAGCAGATAGTGAATACCATCCGAAACCGGACGCAATAGCCATAGAATGTTTG
ATACTTATAGTGATTAAAAAGGATGCTATGAATCCTCCAAAAAGTGTTCCCATTATGGTA
CCTATCGGTATTAAAAAAGCATATCTATCAGCGGTAAATAGTCTTTTCAGGGCTTCGGTA
TCTCTACCTATATCAAATCCCACAATAAAAAGAAGTAGATAAAGAGCGTAGTCTGTAATA
TCGGATGAATAGGTTAAAAAAAAGTGTGGTAGAAGATTGAACTGGGATAAAATAGCTCCT
GAAATCACTGCAAGAATCATTAAAAATATCATTTCTGTTTTCCGAAAAATTTTACAATTA
CGTATACAAAAGCTATGCTAAATAAAACTGCTAATGTGGATATAATAAATGCAATAAAAC
CGAAATTTAAAATCTTCACTTTCAAATCTGGGTCTTTCCCTATACCTACACCCATAAAAA
AAAGCAGTATAATTACGCTGAAACTTAGGATCCATTTATTTGCATCCTTTGTATCAATCT
TTTTTGTGGCAAAACCTAAAATGGATCCAATTATCAAAAAAAGTAGATATTTAGCCATAT
TACACTTTTATTTCTACACTTACACCTAAAAGATCTTTATATTTATTTAAAATCGGGTTA
ACTTCATCATTTACAAATTCTTCCACCTGCTGTGGTGCTCTACCTATAAAGTCTGCTGGA
TTAACAATTTTTAAAATCTCCTCCTTGTTGAGGGGGATATTTTCATCTTTTGCAAGGCGT
TCCAGAAGATCGTTTTTTCCACCTTCCATCTTTACAATCATACCTGCATCCATGGAATGT
TTTCGGATCAGTTCATGCATCTTTTGTCTATCTGCCCCTCTTTTTACAGATTCCATAATA
ATATTTTCTGTGGCCATGAATGGTAGCTCTTCCATGATATGCTTTTCTATAATTTTGTTA
TAGACTACAAGCCCATCTGTGATATTTATTAAAAGCTGTAAAATGGCATCTATAGCCAAA
AAGGATTCCGGTATCACCACCCTTCTATTTGCTGAATCGTCAAGGGTTCTTTCAAACCAT
TGGGTTGCGTGGGTTAGATATGGGTTGATGGAATTTGTGATGACGAGTCTTGCAAGGGAA
CAGACCCTTTCACTTCTCATCGGATTTCTTTTGTATGCCATAGCGCTGGAGCCTATCTGG
TGCTTTTCAAATGGCTCTTCCACCTCTTTGAGATTTTGTAGGAGCCTTATATCGGTTGCC
ATTTTATGGGCGGATTCGGCAATACCTGCAAGGACTTTAAGTACCTGTGTATCCTGTTTT
CTCGTGTATGTTTGACCTGTTATAGTCAGCACTTTATCGAAACCCATTTTTTTGGAAACA
AGCCTGTCGAGCATTCTAACTTTTTCATGATCCCCATTGAAAAGAGCCAGGAAGGATGCC
TGAGTACCTGTTGTCCCTTTTACACCTCTAAATTTTAGATTGGATGAAACGTATTCTAGA
TCCTCAAAGTCGAGTAAAAAATCCTGCAGCCATAGACAGGCTCTTTTACCCACCGTTGTT
AACTGAGCTGGCTGAAAATGTGTAAAACCAAGGGTCGGTAGGTCTTTGTATTTTAGTGCA
AATTCTTTGAGATTATGTACCAAGTTTACCATCTGTTTTTTAATAAGAGTTAGCCCCTCT
TTCATAAGGATAAGGTCTGTATTGTCCCCTACATAAGCGCTTGTGGCACCGAGGTGAATT
ATTGGCATTGCTTTTGGACAGACTTTACCAAACGTATGTACATGTGCCATTACGTCATGT
CTAAATTTCTTTTCCATCTCTTTGGCGTATTCAAAATCTATGTTATTTATGTTGTTACGC
ATCTCTTCTATTTGTTCATCTGTAATGTTAAGTCCAAGCTCCTTTTCCGTTTCGGCAAGA
GCCACCCACAGCTTTCTCCATGTGGAAAATTTTTTAAAAGGGGAGAAAAGCTCCATCATT
TCTTTGCTTGCATACCTTTCTGTAAGTGGATTTACATAATTTGAGTGGTTCATATCCTCT
CCAAACATTTTTCAAGAATATTAAACAATAATAAGACATTTTTCAAGAGAATGTTTTTTT
TCTTGATTTTTTTAAATGATGTATTATAATTAAGTGTAACTTAAACTGTGGAGGTTAACT
ATGAGTAAAAAAGTAACGAGGAGACAGTTTCTAAAAACAGCTGGAGCTGCCACCGCCGCT
GGTGCAGCAATGACAATAGGTGCCCCAGCTATTCACGCTTCACAAAAATACCTTTGGAAA
ATGGTAACAACATGGCCACCTAATTTCCCGGTTATGGGTGAGGGGGCAGTAATGCTTGCA
AAATGGATAGAAACAATGTCAGAGGGAAGATTGAAGATTCAGGTTTATGGTGCAGGTGAG
TTGGTTCCAGCTCTTGAAGTATTCAATGCAGTTAGTTCTGGTACTGTAGAGATGGGGCAC
GGAGCATCATACTACTGGGCTGGTAAGTCTCAGGCGGCTCAGTTTTTTGCGGCAGTTCCA
TTTGGATTAAATGCTCAAGGTATGAACGCCTGGCTTTATGCCGGTGGTGGCCAGCAGCTC
TGGGATGAAGTATATGCAGCATTCAATCTTAAACCATTTGCAGCTGGAAATACAGGGGTT
CAGATGGGGGGATGGTTCAGAAAAGAGATAAAATCAGTGGCAGATATTAAAGGTCTTAAA
ATGAGGATCCCTGGTCTTGGTGGAAAAGTTATTACCAAGCTTGGTGGTTCATCCATAAAT
GTGGCTGGCGGTGAGATTTACTCAAACCTTGAAAGGGGTGTTATCGATGCAACAGAATGG
GTTGGACCATACCATGACTATCTGATGGGATTTTACAAGGTTGCAAAATTTTATTATTAC
CCAGGATGGCATGAGCCAGGTACAGTACTTGAGTCTTTTGTGAATAAAAAAGCTTATGAA
GCGCTACCAAAAGACTTGCAGGAGATAATCACCACCGCAATGTATAGATCGAATGCATGG
ATGCTTGCCACATTTGAATCCAAAAATAACGAATACTTATATAAATTGACTCACGAACAC
AAAGTTAACCTTAAATCTTTCCCAAAAGATGTTCTGGATGCATTCAAAAAAGCTTCAGTA
GAAGTTATCTCTGAAATTACATCTAAAGATCCGATATCTAAAAAGGTATTTGATCATTTC
ACTGCATTCAGTAGAAAAGTCGACGCATGGGCAAAAATTTCTGAGATACCATACTATACA
TCTATTATGTAATAAAAAAGCCGGGGTTTCCCGGCTTTTTTATTTTATTTTGATAAGACC
TTAGGCAGCCACAAGGCTAATTGAGGATAGTATATCACTATTCCAATGGCTATAACCTGT
AATACTATAAAAGGGACTATTCCTCTGTAGATGTGATTTATTGTAACCTCTTTTGGGGCA
ACACTCTGGAGGTAGAATAACGAGAAGCCAAATGGTGGGGTAAGGAAGCTTGTCTGGAAA
TTAAGACCAATAAGGACTCCTATCCATAATAGATCAAGCCCCATACTCTGGAATATAGGA
CCTACTATTGGCAAGACTATAAAGGAGATTTCTATGTAGTCTATAAAAAATCCAGCTATG
AAGATTATGGCATTTACGAGAATCAAAAATGTTGTAGGATTCATATTTGTTTTTTCTATA
AACTCTAAAATAATAGTATCCCCCTGCATCCCTCTGAAAACAAGTCCAAAAGCGGTTGCC
CCAATTAAAAGGGTGAATACCATTGCGGTAAGGTTCATCGTATCATACATTACGGCCATC
GCTTTTTTGTAATTTAAGCTTCTTTTGGCAAGTGCAAGTAAAGTGGCTCCGAAGGCTCCA
ACAGCAGCTGATTCTGTGGGGGAAGCTATCCCAGCAAATATGGATCCCAATACCGCCACG
ATAAGAGCCATGGGAAGTAAAAAGGCAAAAAATATTCTTCGAAACATCTTATCACTTCTA
AATTTAGCAAGATCCTCTTCAGGCATAGCTGGTACCTGTTCACCTTTGAATATCGCTATA
ATTATCACATATAAAAGATAAAGCCCCACAAGTAAAAAACCAGGGATAAATGCTCCAAGA
TAGATATCTCCAATGGACAGATTGAAAACGCTTGCAATTATTACCAATGCTACACTTGGT
GGTATTATCTGTCCCAATGTCCCTGCAGCACAGATAATTCCACATGATAGTGGTATATTA
TACCCTCTTTTTACCATGGTGGGAAGGCTCAGTAGTCCCATAGTGACAACGGTGGCTCCA
ACAATCCCTGTGGCTGCAGCAAGCATTGCACCCACCAGTATTACAGATATCCCCATACCA
CCCCTGATCTTGCCAAAGAGCAAAGCCATCGTCTCCAGCATCTCTTCTGCAATACCTGAT
TTTTCAAGCATCACGCCCATGTAAACAAAAAGAGGTACTGCCACCAAAACAAAATTTGTA
ATGCCACCCCATATCCTGAGGGGCATAAGATTAAAAAGCTCAGGTCCAAAGTTTATTAAA
CCTAAAATCATCGATACTCCACCAAGGGTAAAAGCTACAGGGAATCCTATAAGTAATGCA
CCAAAAACAGTTATAAATAATATTAACGCACTCATCATTTGCTCCTAATGGTTTGTTTTT
TCATGGTAATATGAGGTATCCCCCAGAAGGGTTAATAAGGCTTTTAAAAACATAGATGCT
CCTTGAATTATCACAAGTAAAAAACTAAAAGGTAGCATAGCCTTAAGCAGGTATCTTGCG
GGTAATCCCCCTGGATCTGGAGAGCCTTCGGCACATTGCCATGAGGATAGGACAAAATCT
TTTGAGGTGTATATGATAAAAAGGCTAAATGGTATCAGAAGGATAATAACCCCAAGAAGG
TCAATTAAAGCTCTTTTTCTAACAGATAGTTTAGAGTATATTATATCCACCCTAACATGA
CCATTTTGTCTCAAGGTGTATGCTGTTCCTAATAGGATCACCAATGCAAAGATATGCCAC
TCCAATTCCTGAATCCAAATTTTACTGCTATTTAGTAAATATCTCGTAAATACATCATAA
ATTATGACGAGCACGAGTGCTGAAGTCAGCCATGCTGCAATGTAACCAAAGAAACCGCTA
ATCTTATCACAAATATTAATAATGGTTTTCATCTGGTTTAAAGCCTCCTGTTCATTTTTA
TGAAATTTTGTTTTTCGATAATGTTAAACTATATTTAATATGATGTCAATACCAAAAAGA
GTATATTAGTTAGTTTTTTTTTTGATATTCTTTTAACATTTAATGAAAGAAATAATATTA
TCTATTCGTCAACTCTTCAAGTACCCTGAGAAGTTCTGGAAGTAGCTGTTTTTTTCTCGA
TAAAACACCAGGCAGATCATATGAATTATCATCCAATTTTTTGTATTTGATGATTTTTTC
TATTGGTTTATATTCTGTTGTTATAAGTATACTATTTTCTGTTATTATATCAGTCACGAG
CAGCATTGCCAGATGTAAGTTATTTTTGATTTTGATATTTTGGAGCTCTGAAATTAAGTT
TGGCTTAACTTCTTTTAGTTCATCTATGTTCACTACTTCCACCTGACCCACACCAAAAGA
GATCCCAAACTCTGAATACATTTTAAAATCTGTATTGATGATATCTGATGCTGTTCGATT
TTTTAAACTATCAGTTGAAGAAAAGATCTCTTTTCCGTATTCTATATAGTCGAAATTTCC
AATTTTTGAAAGATCGTCTAACGCCTTTTTATCTTCATCTGTTGCGGTTGGAGACTTTAG
AATAACTGTATCTGCAAGAATTCCAGAAGCAAGAAGATATGCTATATTGGTTGGTATATC
TACACCGTTGATTTTATATTGTTGATATACAAGTGTGCAGGTACTGCCCACAGGCTTTGC
AAAGAAGCTGACTGGTTTTTTGGTTTTAATTGTTCCCAATCTGTGATGGTCTACTATTTC
AAGGATTTCAGCCGATTCTGCACCATCTATTGCCTGAGTTAATTCATTATGGTCCATTAA
AATAATCTTATTTTCTGGCTTTTTTATGATGTCTGATCGGGTTATGATCCCCACAAGTGT
GCCATCTTCATCGACCACCGGTAATCCCCTTCTGTTTTCTTTTAGCATAAGATCCTTTGC
ATTATCGATATAATCATCAGGTTTAATCGTGTTTGTACTTCCCATTACAGACTTACAGGG
TACCGAAAGTGTCAGCCGTCTAAAGGATTCTGCAGTGTCGCAATTTGAGATGAATAATGA
TCCAGAATAACTGGAATGATCTATGTCAAAATCGTTGATATCTGATAAGCCTGTAACTAT
TATGGCTGGTGTATTTTTATTCATTGCATACTCAATAATGTCCCTTCTTTTACCCACGAT
AAGCACGGTATTTTCTGCCCCCAATTCATCAATTCTTTTTACAAATCTATCAAAAGGCAT
TGCACCTATCATAATTGTAGCGATAAATTCATCTTTTATCCCTTTTTTTAAAAAGTAACC
GCCAATGGTTTTTTCAAAATTATCAAGTCTAAATGTGTAAAAAGGTCTCTTAGAATCGTC
TTCATTGACAAAAAACTGAGCTATTTCAAAAACACTTGCAATCCCTAAATATTTTCGATT
ATCATCAATTATAGGGGTTAATCTTATTCCTAACTCTTTAACATTTTTCATTACGGTTGA
TAATGGATCATTTAAGTGATTGGCATACACATTCTTTGTCATTACGTCGGAGACTTTTGG
ATAGATATCTTTTAAAAAAACTGGGGGCTCTATGTTCAATTTTGAAAAGATATATCGTGT
CTGGCTATTTAGATTTCCGCATCTTGAAGCTATATAATGTTTCGATGGATCGAGAGTATT
TTTGAGATACGCATAACAATAAGCAGAGCAGATGGAGTCTGTATCAGGATTTTTATGACC
GATGACATATACTTTTTCCATAGCACACCTTTTAATTAATTTTTATACAATTTATAAAAA
TAAGAAGATAATTTCAACAAAAAAATAAAAATATGCTATAATATAATAGAAAGATAGCTT
TAAGTTAGAGGGGCTGATGTTAGAGTTTGTGGAAAATGAAGACTATATTGTGGCAAGGGT
AAATATAAGGCGAATAGATGTCAGCAATGTTGATGAAATTAATAGTTTGCTTGCGAAGAT
AGATGACAAAAAGGATCTAATTCTGGATGTCTGTCAATTACAATTTATAGATAGTTCGGG
GATAGGTATAATTACAGGGCTTTATAAGAAGTATAAGAAAAATGGAAGGATTTTTGGGTT
ACTTGGGGTAAATAGTAGAATAGCCAGCTTACTTAATATCTTGGGTCTTACTGGTATTGT
TAAGATATTTTGCTCTATTGAAGATTATTTGAGGGTAAAAAAATGAACTCTATGATAAGA
TTAGAGCTTACATTGCCTAGTAATATTAAATTGTTGCCATTGATAGGGGATATGGTGGAG
ACATTTATTACACGAGCAAGGGATGAGTTGGGGAATGTCGATTTTGAGGATCTGGCTTTT
AAAATAAATCTTGCAGTGACAGAAGCGATTGCGAATGCGATAAAACATGGGAACAAAGAA
AAAGAGGAGCTACCGGTAAAGCTTTTAATAGAGCTTGAGAAGGATGCTTTAAAAATAGAG
GTGACAGACTGTGGTGAAGGGTTCAGGCTTGAAAAAAATGAGGTCGATATTTCGAAAATC
CCAGAAAATCAAGATTCCGGCAGGGGACTTTACATAATAAAACAGCTTGTGGATGAGGTA
TCTTATTCTTATGAGAATGGTGAATATAGATTTTACATGACTAAAAGGTTGGTAAAAAAT
TAGATAAACAAAAAAAGGGGAATATTTATGAAAACATTAGTTTCAACAATTATATATTAC
TCTTCCAGATAACTTTTTAATTCTGAAAACGGTTTATTCCCCGGGAAGGTATCTTCAAGA
CGTCCATCTTTATCAAATATCGCAGTAACTGGGATGTAGTAGGCATTAAACTTTCTTTTT
AGATCACCTCTGTCGATATAAAAATTAAAAGGGTATTTGACTTTCTCCACAAAATCGGTG
ACCAGAGAAGGATTTTTATCCACAGATATGGCGATTATATTGATCTTATTTCTTTTAAAG
TAGATGCTATTTTCATTTAAAGTTTGTAGCAGTGCCTTACAATATGGGCAATAGGTAGCC
CAGAATACCAGAACTGTCTTATTGTAACCCTGGTGCAATAATTTGTTTAACCCAGATTCG
TCTATATATTTTACCTCCGCATGGGATGGGGAGATAAAAAATCTGAGTAGTAATAAAATT
AAAACATATTTTTTCATTTATAACTCCATGTATTAAATAAATTTAATGTTTCCCGGATCT
TTTGTCTAAAAAATCTTAGCCACCACCTACAAAATGAACAATTTCCACTGTATCGCCATC
TTTAATTTCTGTCAAGGTGTAATCTTTTTCATCAATTATTGTTCTATTCAATTCAATGAC
GATCTTTTTACTGTTTAATTTTAGATTTTCGATTAATTTAGATAAAGTGATATTATCTTC
CACCTCTAAACAATTACCATTTACCTTTATCTTCATATATCCCCCAAAAGTATTCTTACA
GCAAGATTTGCCTGTATATTGGCAGCCACCGCCACCCTCGGAGCCATAAGCCCCATACCT
GGTTTTGCCTCAGACTCAAGGTCACCTACTAAAAAAAACTTTTCTCTTATCTTAAATATC
TTAATTTTTTCAGTATCAGAATATCCAGCAACACCGGAAGCCGCAATATAAAAGGTATCT
TTCATGTCTTTAAGCATAAACCGGGTAAGTTTTGCTTTTTCTTCCGCTTTATCAAAGGCT
TCTAAAACGATATCACAGCCTGATAATAAATCAAACATGTTGGTTTCGTCAAGGTAGGCA
TCCATCGGTTCGTAATTAATGTAAGGATTTATTCTTTTTAAAGTTTCATGAAGGGCAAAT
ACCTTTTTTTCACCTAATTGGTCGATAAAATACTGTTGTCTGTTTAAGTTTGATGGCTCC
ACGATGTCAAAATCTATGAATTTTATTCTACCTATACCCATCCTTGCTAAAGAGATCGCA
ATATTTGAACCTAATCCCCCCACTCCAGCTATTACTACAGATCCATTTTTCAGTTTTTCA
TAAATATTGGGGGTGTGCCTTGAAATAAGAAGATATTCCATCTCATTTTTCGACGGTATC
TCATGCTTTTTGATCAGAAAAATATGATCTCCATCTTCTACCAACATATCCTCGTTTGCA
GGAAAGCTATTTAGTATAATAAGATCAGCATGAGGTTTAAATTGTTTGCGAATTTGATAC
AGGGTGACACCTTTTTCAATGTAGGTCTCTTTGCCGTTTAGGTATATTTTTAACATAATA
AATTAAAAATATAGGGGGGTGACCCCCTAATTTTATAGTCTTCCTGCGGCCATAGCCTGC
AGACGCTCTATCCTTTTTTCAATCGGTGGATGTGTTGAAAATAGATGTAGTATACTGCTT
CCGCTTAGAGGACTCATTATAAACATATGAGCAGTGGCGGGCTTTGCATCCATCGGCATC
ATCTCATTACCATAAGCTATCTTTTTCAATGCAGAAGCAAGAGCTAATGGTTTTCCACAG
TATTTAGCCCCAGTTTCATCCGCAAGGTATTCCCTTGATCTTGAAATTGCCATCTGGATA
AGGGTAGCAGCAAGGGGGGCTATGATCATCGCTACAATTGCAGCTACGGCAGAAAATGGA
TTTCCACCCTCTTCATCATCGTGTCTTGAACCACCGAATATCATTGCCCATCTTGCCATG
TCCGCTAAAAACATTATTGCGGCGGCAAAGGTGGCTGCTATGGTACCAATTAGAATATCT
CTATTGCTTATATGAGCGATTTCATGAGCAATTACACCTTCCAATTCTTCTGAATCGAGT
AATTGAAGTATTCCGGTTGTGACTGCAACGGCAGCATGTTCTGGATTTCTACCTGTTGCA
AAGGCGTTTGGTGTTGGGTTTTGCATGATGTACACCTTCGGCATCGGTATGCCAGCTCTG
GTGGCCACTCTTCTTACGATATTATACAAATTTGGTGCTTCTGCCTCTGTAACCTCTTTT
GCCCCATACATAGACAACACGATTTTATCGCTAAACCAGTAGGAGAAAAAGTTCATACCC
AACGCGATAATGAGAGCAATGATCATTCCGTTTTGTCCACCTATCATTTTACCTATAAAT
AGAAATAGAATTGTAAGTAGTGTCATCAACAAAGCAGTTTTAAGTCCGTTCATGTTGCCT
CCTATAATTTATCATTTCGAGTGTTTTTTCGATAAAAGCTACACTTACTCTGGTATTTAT
ACATGGCCCATATGGTCTTTCATTTATGAGCCCTATTACTGGTAGTGGATAGGTGTCCTG
TATACCGCTCAACATATCCCTTTCGCAGGCAACTGCTATTATCAGGTCAGGTCTTGTATC
CTTTACTATTCTTCGGGCAATTGTACCACCTGTTGCCACTTTGATATTTAAATTATACAT
TTCAGACAATTTTGCAAGATCTCCTATATCACACCTGCCACACTTTTTACAATTAAGGAT
ATTGTGGGATATTTTTAGTTCACAGTTTTCCAACTGAATGCAGTGGGGGAGAAGGATGAG
TAGGTTATTTACACCTTTTTCCCTTACAGACTCAAGTACAAGTTCATTATTTACGGCTAT
GAAGGACCTTATAACTTTGTCTTTATCTATTTTAAAAAGCTTTGCAATTTTTAGGACAAT
AGGAAACAAAAGTTTGGTGACCAACCCTCTCAATTTGATACTCAGCTTTGATTGTTTTCC
TGAGATCATGGTAAATACAAGTATTATGGTTGAAAGAAATAGGAAGATTCCTACGATAGC
TACAATGAGTGTAAATGCAAGCCCCAGAAAAGATGAAATCTCTCCCAAACCTTTATAGGA
AATATACCATATAAAAGCTATAAAAGATATCACCACAAGAGATGTGCAAAATAGAAAAAA
TATAAAAATCCGTTTTTTTTCGGGTGATAAAAAGTTATTCAAAAAGATCCCCTACATTTA
TGGTATTACCAGTCAGAAAGCTTTTTGCGTCGACTCTATTTTTCCCTTCCATCTGTAGTT
CAAGTATTCTAAGTCCAGAGTCTTCACCACATGCTACCAAAAAGCTTGATTTATCTACTC
CCACCACTTCACCAGGTTTACCGTTTGCTTTTACCACCTCTGCTTTGAAAAACTTTACCA
TTTTTCCTTTGTAAAAGCAGTAGGCTGTTGGCCACGGCTGAAAACCCCTGATCATCCTTT
CAATAACTTCTGCATTTTTAGTAAAATCTATTTTACCATCCTCTTTTTTTATGATTGGGG
CATAAGTATATGATGCATGATCCTGAGGTGTGGGGGTAATGTTGTGATAATTTTTCAATG
TTTCTATTAAGAGATCTGCTCCAAGTTTTGAAAGTTTTTCCGATAGGGTTATGGTGGTAT
CATCCTTTTCGATGGGTATACTTTTCATGAGAAGTATATCACCGGTGTCTAAACCTTCAT
CCATTTTCATTGTGGCGACCCCAGTCTCTTTTTCTCCATTGATAATTGCCCAGTTTACCG
GAGCTGCCCCTCTATACTTGGGTAACAGAGAAAAATGAACATTTATTGGGGCAAAAGTGG
GGATGTCAAGTAGCTCTTTGGGGAGGATTTTTCCATATGCTACAACTACTAAAAAATCTG
GCTTTAAGGATCTGATCTTTTCTATCGCTTCCGGATTATTTTTAATCTTTTCTGGCTGAA
ATACCTCAAGATTGTGGTCAAGGGCAAACTCTTTTACTGGTGATGGTTGCAATTTGTTGC
CCCTACCTTTTGGTTTATCCGGCTGACATACCACGAGTGGTACTTCAAACCCCTCTTTTA
AAATCATATCAAGAGTGGGGACAGCCATCTCAGGTGTCCCCATAAATACTAGTTTCATTT
AAGCCTCGTTAAAAAATATATTCTTCTGATGAGAGTCTTTTTTCGATTTCGTTTAGGATC
CTTTCCTCATCCTGAAGGTCTTTTGCTTCGAAAGTGACTGTGAATCTTAAAAAGTGACCG
GCATCATCCCATGGTACTGAAGATATCAGCTTTTCCCTTATGAGGAAATCACAGAATTCT
TCGGCATTTTGAAATTTCCTGCCACTTTTTGTTCCTTTTGGGATTTCAAAATAGAGATAG
AAGGTACCTTTTGGTTCATTCACAAAAAATCCATTTTTCCTTAAAATATCTGCAACCCTT
TTCAATCTTCTCTGATATTTTGTGGTTATGCCAGAGATAATTTGTGGATTTCTCAAAGCG
TATGCCGCTGCTTTCTGTATTGGTATAAACTGTCCGGAGTCGTTGTTATCTTTCACTGTG
GCAAATGCCTTGACAAGTACTTCATTACCGCAAACGAATGCCATCCTCCAGCCAGTCATG
TTGAAAGATTTTGATAATGAATGTATCTCTATACCTACCTCTTTTGCACCAGGTACGGAT
AGGAAGGACTCCTGTTTTTCTCCGTAAGTCAATTCGATATAAGCGGCATCATGTATAACT
GCAATATTGTATTTTTTGGCAAAAGCCACCACTTTTTCAAAAAAGCTTACCGGTGCGATG
GCACCTGTGGGGTTGTTTGGATAATTAATATACAAAATCTTGGCTTTTTTAGCCACTTCC
TCAGGTACGGCATGAAGATCTGGAAGAAAATTATTTTCTTTTAAAAGTGGCATGTTGTAA
ACTTCACCACCAAGGTATTTTGTGATGGTGCCGGTGACAGGATAGCCGGGGACAGTCATC
AGGGCATAATCACCGGGATTTATGAGGCAGAATGGGATCATTGCAAGAGCAGGCTTGGAG
CCTATGCTATGGTTTACTTCTGTGATTGGGTCTATATCTACACCAAACCTTTTTTTCATA
TATTCAGCTGCGGCATCTTTAAACTCCTGAATACCGTTGTCTGAATAAAACCTATTTTCC
TTTTTTTCAGCTTCCACCTTTAATACATTGACGATGGATGCATCTGCCATATCATCTGGT
TCTCCCACCCCCATATCTATCAATTCTGCACCTGGGTTTGCCTCAAGAGCAGCCCTTTTT
GCCCTTTTAATTTTTTCAAATTTGTAGATTTTTGTGTCTTTGCCAAACATTTTGCCGCCT
AATCTTTCGGCTATAATATTTTGTATAAATTCGCTCATTCTTCCTCCAGCAATTTTTTGG
TGATATTATACATTTTTAGTAATAATTTTCAAGAATGAAAATACTGGCATCACTCTATTT
TTGTGATTTTGATCATATTTTTCAATAAGTTATGCTTATAAAAGTCTACGCAATAAAGAA
GAAAAGTAGGGGCAGACCTGTGTGTCTTCCCCTACTTTTCTTCCTTATTCTGTAGACTGC
GAGATCAAATCATAAAAATGGGGTTATGCCAGATTTAGATTTAATAAGTCTGGCTGGGGG
TTATATCATATATTTAACAAAAGTGGCATACATTGTTTGATTTATGACCTTTGATAAATT
TTAACTTATTAAACAGTCCTGATACAGCATCTCTGTCGAAGGGGTCTACTTGGAACTTTC
TGGATTGTTTTTGAAAGCTTATAACTCTTTTTTCTATTATTAAGGATTTCAAGATTTCGT
AATCTAAGGGGTTTTTATTTTCTATTTCTTTTAATAGATCTGTTAACGATAAGTCTGATA
ATGTGCTATCAATAACCGACTTTACGTAGTTTATAAATCTCGAAAGTTTCATGTATGTGG
CAAGTTTTACAGGTGTAAAATAATTATTGGAGGGTAAAAGGGCGCTTGAACGGGCATATT
TTAAATTGAAATTTCCATTTTCACTTAGGAAGTTTTTAAAGGCAGGGCTTCCCGGAGAGA
GATAATAAACGCTGGGACCTAAAAGTACCTTTTTTTCTGCAAGATAGATCATCGTGTTTA
AGATATCATTTTCAGTTTGGTACGGAAGTCCCAGAATGAAGTGAACCTCAATCGGTATAC
CTGTTTTAATAAAGTCATCCAATATTTCATTGAAGCCAGAAAATTGATCCCTATTTGTCT
CTTTCTGGATATCTTCACTTATATCCACCAGAGATAGGTTGATCCTCTGAAAACCAGCAT
CTCTTACCAGCTTTATGGTTTCGGAGTCTATCTTTGGGACTACACCATTCATTGCAGTTA
ACCTCAGATTTTTATCTGATATCCATTTGAGCATATCTTTTATTTGGGGGGAAGTAAGAT
CCAAATAGTCATCTTCGAAATCTACAGTATCAAATCCCAGATCAATAAGCTTTTTTAGAT
CTTTTTTGATATCTTCAGTCTCAAATCTTCTAAATTTTACAGCTGGCTTTCCGCAAAAAT
AACACCTATGGGGGCATCCTTTACTCGTTAAGGCTGGGGCTATGAACCCTTTGCCATATC
TGTAAGAATCTTTTTGGATCATTTCTCTCTTTAAGTTTAGATTGCAATCTGCATCTGTAT
AAATCTTTTTTATTTCTATGGTACCATTATCTTTATAACATAATCCCGGTACCTCAAATA
AGGATTTACCTTTTTTGATATTTTCCACCAACAGTTTAAATGGTAATTCCCCTTCCCCCC
TTATGACAAAATCTACACAGTCATATCTAAGTACATCTTCCGGGAAAAGTGTTGGGTGGT
TACCTCCCATCACAGTTATCATCGATTTATCTATCTCTTTTGCAATCTTTGCTATCTCTA
CTGCTTCCTCAAAATAGGTGGTAAAAAGGGAGCTAATCCCGATAATATCTGGATTTTTTA
AGGAGATTATATCTCTAATCTCTTCATTCGACTTGCCATAACGTTGGTAGGTATGAAATA
GAGAAAAAGGGGAATAGTGGGGGTTGTATATATCGTTTAACTCATCGAAAGGGGAGATAG
ATTTAAGCGGTTTCTTAGAATGCCTGAGATCCACTATCTCCACATCGCATATATCAGATA
CTTTTGAAGCGATAAACAAAAGCCCAAGAGGATAGCTTCTAATTTTAGTGGTATAATAAT
CCTCAATGGGAGGTTGAATGAGGAGGACTTTCATTTGAGATTGAACTCAACGTCATAAAA
TAGTATTGTTTTAACATAGTCTATTGCTAAATTTAAAATATATCTTCAGAGGTCTCTTCT
CTAATTTCGTCCATTACATCTATGGTTTTGTATGAGATCAGTTCAACGTAATTGTCCGAG
TCACTTTTTCCTATTTGCTTGCTGGGAATCTGGAGGACTCTAACAGTTTTTTCATAGTTC
CACATCTTTACTGTGATTACATCCCCCACTTTGATGGAATAGGAAGGTTTGACAGATTTC
CCATTTACAAAGATGGAGCCATCAGTTGCCACCTCATTTGCCACTGTTCGACGTTTTATT
ACATTTGTAAGCTTTAAGAATTTGTCAATTCTCATCAATAGGTAAGATATCTGATAAAAA
TAGCTTCTTTATTTTTCTCTAACCAACTTTTGTAGACATCTTTGTACATAGTATCCATAA
GGGCTGCAATCACCTTTTCCCTCTGATCTTTGGATAGGTCGTATCTGCTTTTTATAGATT
CGACGTAAAATATCTTCACTTCATTGCCAGATTCTATTTCCACAAGTTCTTTTGGTTTGA
GATCTTTTACCTTCTCTTTTATATCTTTTGTGAGATGCTCGATATTTACGAAACCTAAGT
AGCCACCATTTTTCCCCGTTTTATCTTCCGAAAATTGAATGGCAGCCGCAATAAACCCTT
TTTCCTTTATCAGCTTTCTTACCTCTGTTAGTTTAGATGGATCTTTAAGTAATATGTATC
TAAGTTCATATTCATCATAACTTCCTATCTCTTTTTGATGTTCATCCACATACTTTTTTA
TGTCGTTTTCAGTGATTACCACAAGTTGATTTATTACCCTACTTTTTAGCCTTGTGGCTA
ATATATCCATCTTTATCTGCCACCTATATTGTGCCATTGTGATCCCCTCTTTTGCAAGGG
CTTCTTCAAGGTCTTTTACAGAGATATTATTTCTCTTTATGATATCATCTATAGCTTCCT
CTGCCTCTTTTTCAGTCACGACCACATTATATTTTTTCCCGATTTCTTCAAGAGTATACT
GCTCCACCAAAAAGTCGAGTACATTTTTGTAATATGTTTTTATGGCCTGAGATCTCTTAT
CCTCATCCTGGATTGAGTATATCTCTTTTACTCTGTTTGGGTTGAAAGACTCCACTTCAT
ATTGAGTGATGATATTGTTTCCTACTACGGCTAATATTCTATTAATAATTTCACTTCTGC
TCTGTTGTACTATTGTCAACAGTAAAATCAAAATCAGGGCTAATTTCGACCTTAACATCC
TTCATCTTCTCCTTGAGGTAATTTTCTAAATACTGATCTTTTTTTTCTGCAATAAGTTCA
TCCAGTAAAAGATCTTTGATCTCTTCAAAAGATGGTTTATCGGAGGATATTGTTTCTTTT
AGCATAATTATATGATAACCATATTCAGAGCTAACGATTTTGGATATCTCATTGGGCTTC
AAATTTTTTACCAGATCAAACACTGGTGGGAAATTTTCTATATCCACAATTCCCATGTCT
CCACCATTTTCCGCCTCGGGGCCAGATGAGTATTCTTTTGCCACATCCTCAAAGCGTTTA
CCTGATTTTAAAAGTTTGTATGCCTCTTCGATCTTATGTTTATCTTCATTTACGATTTGG
TAGATATGGTAGTAGACTTTGGATTGTTTGGTTTTTATGAATTCTTCATAATAAGCCCTC
AACTCTTCTTCGCTGATTTTTATCTCTGATTTTATCTTATCTTCCAGAAATTTCTGGGCT
AATAACTTTTCTTCCATCAGCTTTTCAAATTTTTCGTCTATTACCTTTGGGGCATTGTTG
GTTGTTAATTTACTGGCTATATCCTTTAATGCTTTTTTATCCACAGTAACTTTTGCTTTT
TTAGCCTCCATGAGAAGAAGCTTGTGTTTAATAAATTCATTTATTATCTCTTTTTTAAAG
TCCTTGTCTTTTAGCGTGGAAGGGTCTATGTCTGGAAGCTCAAAATAGATAAACTCAATG
ATATCTTTTTGATAATACTTATCTTTACCTATCACCACAACAGGTTTTTCATTCCTCGAA
GTGAAAATATCTCTGGATTTTTCACACGCCCCAAAGATAAATACACATAACATACAGATT
AGATATTTTTTCATATTTTTTACATTATACCAATTATTTTTTTTATTCAAGTGTGTAAAT
TTTTTTACAGATATATTTTTATTTCGAAATAAACTCAAATAGCTCAGATAGTAGGTAACA
TTGTTCATTAAATATCTTTCGGATCATTTTTAAAAAGATCTTTGCGGTGGCTTCCGCATC
GTAGATAGCTCTGTGGCGCTTAAATTTAGAATTAATAGATATGTGATGTTTTTCTATCAG
GTAATCGAGATTGTGATATTTGAAGTCAGGGTATAGCCTTTGGGAAAACTTGATGGTATC
GATTACCAAAAAATCAAAACTATCATCGATAAGGTATTCCCTCATTGCAGCCCTCAAAAA
AGCAATATCTTTGGAAGCTTTGTGGGCGACGAGGACAGATCCTCTTGAAAAGTCTATGAA
ATCATACAATGCAGTGCATATATCAGGAGCATTTTTCAACTCCATTTCGGTAATGCCATG
TATTTCATTAGGGATGAAAATGTCTGGTTTTACCATTGTGTGAAAAGGGTCCCTTACCAA
TTTAAACCCTTCCTCTATTTTAAATGCCCCCATCTCAATTATCTGATCCCCATTGTCAGG
GTTTAAACCTGTGGTTTCAAGATCAAACACAACAAAACTAACCTCGTCAAGAGGCTTATC
TAAGAGTTCCACGATGTTTTGCATAGAATTTTAGTCAGCTACTATAAATGCACCTGGAAA
TTGCTTCTCAAGAGTTATAAGCTTTAACTCGGCACCGATTCTGGTTTCAAAACCGATCAG
TCTTACTCTATAAAACTTTTTACCGTTTATCATCGCTTCCACAATATCGGCATTTAAAAA
TTTATCTTTTAAGGCGGTGGCATTCCTTTTATCCTGAAAAGCGCCTATCTGGATTGAAAA
ATTTCCTCTGTTTATGTCAACAGGCTTACCATTTAAAACAAACTGATTTGGGGATTCGGA
TAGAAGTGTAACTCTAACTCTGGCAGTCCCTTTTTGATCGATTCCCAGCTCCTTTGCGGC
TTTGTAGGATAGATCTATGATTCTATCCTTTACAAAAGGGCCTCTGTCGTTGATCCTCAC
CACCACTTCTCTATCATTTTCGAGTGATTTTACAAGCACCGTGCTGCCTAATGGCAATGT
TTTATGGGCGGCGGTCATATCATACATATTATACACTTCTTTGCTTGATGTGGTTTTACC
ATGGAAATCGGCTCCATACCATGATGCGATCCCTTCCTCTTCGTATTTGTGTATATAATC
CATTGGATAGTATGTTACCCCAAAAACGGTATAAGGTTTACCGTAAACAATTTTATTTTC
TTTTTCTGAATTGATATCTGAGCTAACATCTTTTAAATTCTGCAAAGCAGGTTTTTCATC
GGAGATGTTATCATCAATTAAAGTAATTTTAGCATGGAGGGAACTATTCAAAATCAATAA
AAAAATTATCACTGGTAAAAACTGCATCGTAAAACTCCTTAATTTTTTTTACGGCTTCAT
CAATTGTATTATATCTTACCTCACAGGCTATATTTTTAGGGTAAGAGTGCTTATACATTG
GGTCGTAGTATTTTTCAAGGATAATTTCGGTAAATTTATCAAAGTTGCCTTTTTCGAGGT
GCAAAATGAGATCGCTGTAGATCCCTTTTTCCATATATCTTTTTATCTTTTCCAGAGAGG
CTCTTATCTCTTTAAGATTGTTGGATGGGTTGTAGTTTTTTACGGTGTAATTGATCCTGA
ATTCCATAGAAGGATTGCATACAACTGCAAAGCCATCTGTAATTTTTGCAAAAAGTTTGG
TGGGGATGACTACTTTGCCAATTTTTTTACTTTCCCCCTCTGCTAAATAGAGAGATTTAT
CGGTTTTGATGAGGTCATAGTAAAGTCCACTTTCAAAATTTTTCTGATTTACATTGTCGT
ATCCGGGTTCCTCAATATGCCCAAATATAGAACCTTTGTGGGAGGCGTGTTTTTCTATAT
CCATCACCGGATAGTTTTGGGTATTTAAATATCTCAATATTTCAGTTTTTCCGCTTCCAG
TGGGACCGTAAAGGGTTATAAAAGTGTATTTTCCAATATCGTTTTCAAAAAAACTGTTTA
CCCTACTTCTGTATATTTTATATCCACCTGATAGTCGTGAAACGGTAAGTCCCGCCAATC
TTGCAAAAGTAACAGATGCTTCACTTCTTAAACCACCCCGCCAGCAATATATAATGGTGT
CTTTGTAATTTTCTGTTACCTTTTTGATTTTATTTATAAAGTCTATTAGTTTTGGGGAGA
CAATCTCAACACCTTTTAGCCTTGCTTCCTTTGGGCCCTGTTGTTTGTATATTGTTCCTA
TTATGGCTCTTTCCTCATTATTTAATAAAGGGATATTGATGGCGTTGGGTAGGTGGTCAA
TAGAAAATTCATTTTCTGATCTTACATCTATCAAACCTATATTCTGATATCTTCTTTTTT
CAAGATATGCTAAATTGATTAAGTCTTTCATAGCTAAAAATTATATAACAAAAGAAAATA
ATTTACAATTTCTATTTTTAATTATATAGTTTTAGAAAGCAGATTTTTTTGGAGGTAGAT
TGTGAACGGAATCATCACAGAAGATAATGTAAAACATATCGCAAAGCTATCTAAACTTAC
TTTTGAAGATAAAGAGATCGGTAGATTTGTGAATGAGTTAAACAGTATTTTAGACTACAT
AAATAAATTGAATGAACTGGATACATCTGATGTTGAGCCAACTTCCCATGCTCTTGATCT
TACAAATGTCACCCGCCCAGATATCCCTGAAAGAGTAATTACGAGGGAAGAGGCTCTTCA
GAATGCTCCGGATGAGGGGTATAACCATTTTAAAGTCCCAAGAATAATCGAATAGGTGAT
GGTTATGGATCTTTTAAATTCTTCATTGAAAACTCATGTTGAACTATTAAAAAATAAAAA
GATTTCCAGCAAAGAGATGGTGGATTTCTATCTTGGTAGAATTAAAAAATATGATAATGT
TATAAATTCTTTTATCACGTTAAATCCTGAAGCCCAAAAAGAGGCAGAAGCGTATGATAG
TGGTGCATACAGTGACAAACCTTTTGCAGGTATCCCTATTGCTGTAAAAGACAATATGGT
TACCAAAGGGCTGCTTACCACCTGTGGTTCAAACATTTTGAATAATTTTATCCCACCTTA
TGATGCAACAGTTATAAAAGAGCTGAAGGATGCAGGTTTTATAATTCTTGGCAAGCTCAA
TATGGATGAGTTTGCAATGGGGTCTTCCTGTGAGACATCTTTTTATAAAAAGACTGTAAA
CCCTTACGATATAAATAGGGTTCCGGGGGGTTCCAGTGGTGGGTCTGCGGCATCTGTGGC
GGCAAGACTTGTTCCTGCTTCCCTTGGTAGCGATACCGGAGGCTCCATCAGACAGCCGGC
TGCTCTATGCAATATTGTAGGGTTTAAGCCCACTTACGGTAGGGTTTCCAGATTTGGATT
GGTTGCTTTTGCTTCAAGTCTTGATCAGATAGGCCCTATGACAAAAACGGTGGAAGATGC
TGCCTTACTACTGGAAGTGATAGGTAAGTATGATAAAAGGGATTCCACATCGTTTAATAC
AGATAGTTTTAAATACACCGATCCTTATAGAGATTCAATAAAAGGTGTAAAAATAGGTCT
ACCAAAAGAGTATTTTGGGGAAGGGCTTTCTCCTGAGGTGGCTAAGGCCACAGAAGATGC
GATAGAATTTTTTAAAAGAAATGGAGCAGAGATAATTGATATAAGTATGCCCCACACAGA
TTATGCCGTTTCTGTATATTATATTCTTGCCACAGCAGAGGCTTCCAGCAATCTTGCCAG
ATTTGATGGGGTAAAATATGGTTTCAGGGAAAGGTGTGAAGATCTAAACGACATGTATAC
CCTTACCCGCTCCAGAGGTTTTGGTACCGAGGTGAAGAGGAGGATAATGCTCGGGACTTA
CGTTTTAAGCTCTGGATATTATGATGCTTACTATCTCAAAGCTCAAAAAGTTAGAACACT
GATAAAAAAAGATTTTATTGAAGCCTTCAATAAGGTGGACTTTATCCTTACCCCCACATC
CCCCACCACTGCATTCAGGCTTGGGGAGAAGGCAAGCAACCCTCTTGAAATGTATTTAAG
TGATATATACACTATTTCTTTAAATCTTTTCGGTGGTTGTGGTTTGTCTATCCCGGGTGG
TTTTGATGCAAATGGACTTCCGATAGGTGTCCAACTTCTTGGGAACTATTTTGACGAGGA
TAGATTGTTATCTCTGGCATCCTTTTTTGAGAGGGCTACTGAATACTATAAAAAACTACC
AGAAAATTTTAAATAAAAATTTTTCTAAAGTTTTTTAGAAGTTAGCCGATAGTCGATATG
ACAGGGAAGGTGACGGCTATGGTAATCGACAGTGGAAGTATATCAAACATTTTGAGGACC
TACAACAAACAGTTGAAATATGGCAGGATATCTGCGATTGTTGATAAACCCTCATCCTCT
GATAAATTGGACCTCTCCCCAGAAGCCAAAAAAGCGATGTTTGTCAGTAGATTAGTATCG
GAATCTGAAAAAGAGATCAATCTTGATGAGCTTAATAGAAAACTATCTGGCTACAATTTT
TCAAAAATGACGGATGAAGAGCTCAATAGTCTAAAAGATGAGATCTTAAAAAGCTTATAG
TAAATCCTATATACCCTAAGGCCTGGTTATTGGCAACTGCTGTTTTAATTCATTTTTTCT
TAAATACCCTGTTTACCAAAGATCTCAGTTGGTATGAGCTATAGGAGCTTGTTTTAATAT
CGTCAAAATTTGTCGTTTTTGAAAATATAATCAACGGAAGCTTGTAATCCTCTGGGTGAT
CGGTTCCATGTTCTTTTTCATGCCCAGCATGATCGCTCGTTATGATTATAGTCCCATTTT
TTGAATGGATGAAATGATCTATGATTTTTTGTAGTTCATTATCAATAAATTTAAATTCTT
CTAAGTATTCATCGGAAAGCCAACCATACTGTGGACCCACTTCATCGAGTCCACTGATAT
GTAGAAACATAAAGTAGGGTTTCTTTTCATTTAAAATAATCTTTTCGGCTATACTTATGG
AATCATCCTTACCAAAGATTGACTTGTCAATGGCACTATTATTTAAAAAGCCAAGCTTTT
GTTTAGAATAAATATAGTATGTTTTTAGCCCTGCTGATTTGGCGTCGTGGAATACTGTTT
CACCAGATACTGTGGGGTCTCCTGATTTCCACACGTTTGAATTATAACCGCTATCAATAG
GTGTCTTACCTGTCACCATTGCTGTATGCGATATTAAAGTCTTGGGAGGTTTTACGCTTT
TACCGTTAAAGTTAGAAACGCCGATATCGATTAGCTTGCCTATATTTTTAGGTTTAATCT
TAACGATTGCATCTGGATGGAGGGCATCTATTGAGATAACTACGACAGATCCATTTTCGG
CATAAGATAGTTGGTAAAAAAAGAATAGAGATAGAATAAACAATAAAACTCTTTCCATTT
AACACCTCTTGATGTTTTGTTATTTTTATTATTATCGTAATATACATAAATAACAATGGT
TGTCAATTATTAAATATTGTAAAATCTTAAATGTGAAAAAATATTCACATTTTCTGTTGA
CATTTTTTTCTTATGAGATAAAAGAAAGTATGTGAAATTTTATTCACAAACAAAAAACAA
CTAAGGAGGTTCTTATGATGAAAAAGCTTCTTTTATTTTTAGCAACACTATTTTTTGCAC
TACCGCTATTTGCGGAAGGTCCATCGATTGCACTGCCACCAGCTCAGGTTATTTTGAATG
AGTGTGCAGCAAACAATCTTACTCCTATCGATTTTAATTATGCCAAATCTAAGCTGCAGG
AAGCGATTGAAGGAAGTAAAAAAATAGTATTTGTGGACGCCAGACCTGCAAGAAATTATG
ACATGGGGCATATACCGACAGCCATTAATATTTACGATGCCAAATTTGAGAGGCTTTTCC
CAGAGTTTCAGAAGCTTGGTTATCCGATGGATGTTGAGATTATTGCGGGAGTAGGTAGAC
CATGTCCTATGAGTTTAAACGATTTGAAACAGTTTAAAGCAAAAGGTTATACTAACCTTA
AGGCATTTGTAAAAGGGCCAGTTTGGGTTGATGGTGCTTTTTACCAGGAGGTTACAGAAA
AGGGTGCTAAAAAATATCTCAGTGATGGGGCAGTACTTGTAAAGGTATCGGATGTTGATA
AATTTTTATCTGAAGGGGTGGATAAGGCTAAAAATATTATTGTTACTGGGTCTAATAATC
CAAAAGAGAATTATGCTGCTGCTGAAAAGATCTTTAATGCTGGCTATAAGATGACATTTG
TATATAATGGTAATCTATAAAAATAGGGGGAAATGATGAAAAAGATTTTATTGGCATTGG
TTGTATCATCAATATTTTTTGCTGGATGTGCAGCTGAAAAAAGCAAAACAGTAGAAGTGG
CAAAGCCAGAAGTAAAGCAGGTGGTCATCGATCAGATCAAGCCTGGTAAAGATGAGGGTG
AAATAGATAAGGCTTTTTTTGTAAACGAGATAGTTGCAAAAAAACCTGCGAATGTCCAGA
TAATTGATGTGAGAACTCCTTTTGAGTATGCTGCTGGTCATTTTGAAGGTGCACAGCACA
TTTATATTAATGATATATACAAAGAAAAAGGTTGTGAATCTGTGCTTTCAAGGATACCAA
AAGATAAGTTTGTAGTATTTGTATGTGCTACCGGTGCCAGAGCTGGAGAGATGTGGTCAG
GATTAAAAGAGGATTGCAAAGCAGATATGAGCAAGATGTATTATCTAAATGCTAATGTTT
TATATCAAGGCATTGGCAAGGCACAGGTAAAATAAAAATCAAAAGATGGTGGGGTTTAAA
ATACTCCACCACTTTGGTATATTGGAAGAATGATGGATTTAGAGCTTGTAGATATCTCAG
AAGAACAAATTGAAGTTCTAAGTAAAGTTTTTAAGGGGATTTCTGACCCCACAAGGCTAA
AAATTTTGAAGATATTGTGGGACTCCCCAAAGTATTCTTATGAAATTGAGTCTATGTTTG
ATTGCGAAAGAAGCAATATCTCAAAACATCTTAGAGTTATGCTAAAACTTGGGATTTTGA
ATGTTAAGCGGGAGGGGAATAAATCTCTGTATAGTGTAAGAATGTCTTGTATACCAAGAG
TGATCGGATGTCTTATCCCTTATATTAATGACCCAAAGTATCCTGAAATAGACAAAAATT
AATCTTATTGTTGGTACCACTAAAAAATTGTTGAATATTTTTTAACTTTTTGATATATTT
AAAGAATGGATAGATTGAATGAATTAAGGCAACAGATAGATGAGATAGATAATACTATTC
TGGATCTTTTGAATAGAAGAGCAAGGCTTGTCATAGAGATTGGCCATATAAAGAAATCCC
AAAATGCACCGTTGTATGTTCCATCAAGGGAAAAAGCTATATATGAGCGACTAAAGGCAC
TTAATCCGGGACCATTTCCCAACGATGCTCTGAGGAATGTTTTCCGGGAGATTATATCCG
CCTCTCTCTCTTTAGAGGAGGTGCAAAAGGTGGCATATCTTGGTCCACAGGGGACATTCA
CCCATCTTGCGGCCATAAAACATTTTGGTCTTTCTGTTAAACCTATTCCATGCAGGAGTA
TTCCGGAGGTCTTTGAAGATGTGGAGAAGAAAAGGTGCGATTATGGGGTTGTGCCAATAG
AAAATTCTCTTGAAGGTGTTGTAAACCATACGCTTGATATGTTTAGCCAGTCAAACCTCA
AGATTTGTGGGGAGATTTTTTTAGAGGTTTCCCATCATCTTATGAATAAAACAGGTAAAA
TAGAGGATGTAAAAAGGGTGTATTCCCATCCACATGCCATTGCCCAATGTAGAAAATGGA
TAACTGAAAATATCCCAAATGTGCCGATTGTGGAGGTTGAGTCCACGGCAAAGGCTGCTG
AGATAGCATCAACGGATGAAACCATTGCTGCAATATCGTCAGAAATGGCAGAATTGCAGT
ATAATTTAAAGATAATTTACAAAAATATTGAAGATATGTCCAACAATTTCACAAGATTTC
TTGTGATTGGTAATTTCGAACCGGAACCTACCGGTAATGATAAAACATCCATACTTTTTA
GCGTGACCCACAGGTCTGGATCCCTTTTTCATGCACTAAAGGCTTTTGCCGAGGAAGAGA
TCAATATGACCAAGATCGAATCCCGCCCTTCAAAGCTTAAAGCCTGGGAGTATATCTTTT
ATGTGGATATCGATGGACATTCTAAAACAGAGAAGATAAAAAAAGCACTTGAAAAATTTT
CAGAAAATGTATCTTTTATGAAGATACTGGGTTCTTATCCAAAGGGGGTAAAATGATAGA
TTATAAAAAATTAGCAGGAGAAAAGATAAGCTCACTTATACCATATCAGCCGGGTAAACC
GATAAAAGAGCTGGAAAGGGAACTTGGGGTAAAGGAGGCGATTAAGCTTGCCTCAAATGA
AAATCCATTAGGTGTTTCGAAAAAAGTTATACAGGCTGTAACTGAGGCTTTGCATGAGAT
GAATAGGTATCCTTTAGGTGATGCATTTTACCTGAGGCAGGAATTGAGTAGATTCCTGGA
TGTACCGCCACATCAGATAATTTTTGGAACAGGTTCAAATGAAATAATCGAGCTTGCCAT
CCGTACCTTTGTGAAAGAGGGGGAACATGTCCTATCGTACGCTCCATCTTTTTCTGTTTA
TGGTATCATTGCTCAGGCTGCTGGTAGTTTTTGTAAATGGGTACCGACGAAGGATCGGTT
TAAGGTGGATTTTAATAAACTGAAAGAAGCTGTGGAAAATAGTACAAGGATAGTTTTTCT
GGCTAATCCCAATAATCCCACAGGGGTCTATTTTTCAGAAGAGGAACTGGTGGATTTTTT
AAATTATATACCTAAGGAAACAATTGTTATCCTTGATGAAGCTTATGTAGAATATGTTGA
TGCACCAGATTTTCCAGATTCTTTGAAACTGCTTAAAAAATATCCAAATCTCATTATCAT
GAGGACTTTTTCAAAGGCATATGGATTGGCAGGTTTTAGAATTGGGTATGCCATAGGCCA
TCCGGACGCAATAGATATGCTCAATAGGGTAAGACAACCATTTAATGTTAATATGGTTGC
TCAGATTGCTGCAATAGCTGCCCTTGAGGACAGGGAGTTTGTGAGAAATTCGATTAAGAT
AAATAGAGAAGGTAAAGCATATCTCTACAAACAATTTAAAGAACTTGGACTTGATTATAT
AGAGACTCAGGCAAATTTTATCTTAGTTAACGTGGGAGATGGTAAAGATGTATTCGATAG
GCTTTTAAAGGAAGGGGTAATAGTAAGGTTTTTGGGTCCGACTCTTAAAGAGTATATCAG
GGTTTCAATTGGGACTCCGCAGGAAAATGAAGTTTTTATAACTAAGCTCAAAAAAATATT
AAACAAAGGTTAATCAAATGATAATAGTTTTAAAACCTGATGCAGGTGAAATAGAGATAC
AACACATAGTTGATAGATTGGAACAGTATGGTTTTAAGACATACCTTTCAAAAGCTGCAG
AAAGAACAATTATCGGTGCAATAGGTGATGAAAGGGCATTGAGGGATAAGCCCCTTTCGA
CACTGCCCGGTGTGGAAAAGGTAGTTCCGATATTAAAACCTTTTAAGCTGGTCAGTAAAG
ATTTCAAGAAAGAGTCTACGGTACTTGATATTAAGGGTATAAAGATAGGTGGGAAACATA
TAGCTGTTATGGCCGGTCCCTGCTCTGTTGAAGGTAGAGATATGCTTTTTTATATTGCCG
AAAGGGTTTACAGGGCAGGTGCCAGAATTTTAAGAGGTGGTGCTTTTAAACCCAGAACGT
CACCCTACGCTTTTCAAGGGTTGGGTGAAGAAGGGCTGAAGTATCTTAGGGAGGCTGCGG
ACAGCTTCGGTATGCTTGTGGTGACTGAATTGATGGATCCAAGGGATATCGATCTTATTC
TAAAATATACCGATATCGTTCAGATTGGTGCCAGAAATATGCAGAATTTCAGGCTATTAA
AAGAGGTGGGGAAGGCGAAGGTGCCAGTTTTACTTAAAAGGGGCTTATCCGCCACTATTA
AAGAATTTTTAATGGCTGCGGAGTATATAGCATCAGAAGGGAATAATGATATTATCCTCT
GCGAAAGGGGGATAAGGAGCTTTGACACAGAGACCAGAAATATACTGGATCTTTCTGCCA
TACCTGTTATAAAAAGTATGTCACATCTCCCTGTGATTGCCGATCCAAGTCATGGTACCG
GTAGGGCGGATTGCATTTTGCCTATGGCTCAGGCGGCCATTGCAGCTGGAGCAGATGGTT
TAATTGTGGAGGTACATCATTGTCCCGAGGAGGCTTTAAGCGACGGGGATCAATCTATAC
TACCAGATGATTTCGACCTATTAATGAAAAGGGTAAAAATCATCGCAGCCACATTGGAAA
GACATATAGAAGAATGATGAAAAATAATCTAAAAATCGGTATTATTGGCCTGGGGCTTAT
CGGTGGATCCCTCGCTAAAGCTTTTAAAGAAAAGGGGCACATCATTTTTTGTCTTGATTC
AAACTTTGATACAATAAAAAGAGCAAAAGATACATCGATATTTAAAAACTGTTTTGAAAC
GCTGGATGACCTTCTGGAGGAAAGTTTGGATCTTTTGTATATATCTACACCGGTAAGTGC
CACAAAGGAGATCCTTCTGCATCTTGCCGAGGTGGAATGTAAAGTACCTATAACAGATGC
TTCAAGTACAAAATCGAGTATCGAAAAACTTGCTTCAGATTTTGACCTTGTATTTTGCGG
GGGTCATCCCATCGCCGGAAGGGAAAAATCTGGTTTTGAACATTCCGATCCAGCTATATT
TCAGGGTGCCGCCCATATCCTTACTAATGAAGCTGCTCCCCACTTTGAATTGTTGAAAGA
GTTGCATACCTCCATTGGGATGAAAGTTTATTTCATGAAACCTGAATTCCATGATTTTAT
ATTTGCCCTCATCAGTCATTTCCCACATCTGGCTGCTTTTTCCCTGGTGGAATTGGTACA
GCATATAGAGCCAGAAGCATTTAATTTTACCGGTGGAGGCTTTAAAGATTTTACAAGGAT
TGCGGGTAGCGATCCCACAATGTGGTCAAGTATCTTTGCTGATAATCATGAAAATATCAT
ACATCTCATAGATAAATATATAGAGATTTTATCAGAATGGAAAAGATTGATAGAGTCAAA
TGACAGGATAAACATATACAATAAAATAAAAGATGCCAGCAATATCCGAAGGGGGTTATG
ATGGTAACTTTTGATAGAATAGAAACTTTGAAGGGTTCTGTGACTGTTCCTCCGGATAAA
TCGATTACCCATAGAGCATTTATATTTTCCAGCATGGCGGAGGGGAGATCCGTTGTTTTA
AATCCCCTTATGTCAAGGGATACTATCGCCACGATGAATGCCATGAAGGCTGTTGGGGTG
GAATTTATAAAGTTAGATAACGGTTTTGAGATCGTTTCTAAAGGGTATAGAGGGTTTAAT
GAACCACAGGATGTGATAAATTGTGAAAACTCTGGAACCACAGCAAGGCTTATTACCGGA
CTTTTTGCCCCATCGGGGAGATACGTCGTTCTAACGGGGGATAACTCCCTCAGAAGACGG
CCTATGGACAGAGTTAAAAGGCCGCTACAAACAATGGGGGCAGATATCAGATTGAGAAGT
GATAGGTTTTTGCCAATGACGGTACTCCCCTCAAAAATGCATCCGGCTGATATTATGGCG
GAGGTGAGTAGTGCTCAGGTAAAAAGTGCAGTTATTCTCTCTGGCTTACAACTTGATGGA
TACACAAGTTATACAGAAAAAGAGATCACAAGAAACCACACCGAAACGATGTTAAGGGAT
TTTGGCGCAGACATAATGGTGGAAGGGAAAAAGATCACCGTTAGAGGCGTAAAAAACCTT
ATCCCTCAGAAAACAACAGTACCTGGGGACTTTTCTTCTGCGGCATTTTTTATCGGTGCA
GCCATCATGTTTGAAGGGGCTGAGATAAAGATAAGATCCGTAGGGTTAAATCCCACCAGG
ACAGGATTATTAACGGTATTGAGAGATATGGGGGTGCAGATTGAAACTGAGTTGACCAGC
AGTTCCGCTGAACCGATGGGGGATATCTACATCAAGCATGGAAGGTTAAAGGGTGGGAAG
ATTTGTGGTGAGATCATCCCAAATATAATAGATGAGATACCTATGCTGGCTGTTTTAGGG
TTATTTGCAGAATCACCTCTGGAGATAAGGGGGGCGGAAGAGTTGCGGGTGAAAGAATCA
GATAGGATTAAGTCAGTAGTGGAAAATATCTCTGCTTTGGGTGGAGAGGTGGAAGAGTAT
CCGGATGGACTAAAGGTATACCCTCTAAAAAAACTGAAAGATAAAGAAATTCTTTTAAAG
TCGTTCGATGACCATAGGATAGCAATGGTGAATATCCTTTTATCCAAAAGGTTTGGTAAT
ATTTCTATTGACGAAATATCTGCTATTGATGTATCATTCCCTGATTTTCTGGAAAAATTA
AAGGATATTGAGGTTGTTGTTGCTTAGAATAGCCATTGATGGACCTGCGGGAAGTGGTAA
AAGTACAATTTCAAAGAGATTAGCAGAAAAATATAATTTATTATACATTGATACCGGAGC
TTTTTATAGGACAGCCGCCTGGATGCTTGTGAAATTTAATCTTTCGGTGGGCGAGCTGGC
AAATTATCTGAAACGTTGTCGTATAATGCTTGAAAAAGACAGGGTTTTAATCGATCTGGA
TGGAAATATTTATGATGTGACAGATGAAATAAGGTCGCCTGATATATCTATGAAAACAAG
TGAGATAGCTGCCATACCTGAGGTGAGATCTGTTATTACTGACCAGCAAAAGGCAGTTGC
AAAAAGATCTTCTGTGGTGATGGATGGAAGGGACATCGGTACTGTCGTGATTCCCGATGC
AGAGATTAAGATATTTCTTACTGCATCAGCAAACGAGCGGGCAAAAAGAAGGTATAATGA
GCTGATAGGTAAAGGTTTGGATGTGGATTTTGATACCCTTTTGGGTGAGATAGTAGAAAG
GGACAAAAATGACGCTAATAGATCTGTGGCACCGTTAAAAAAGGCTGATGATGCTTATGA
ATTGGATACCACAGATATGTCGATAGATGAAGTTGTTTCAGAGATAGAAAAGATCATCAG
AAAGAAGGGTTTTTAGGAAAATGGAGATTTATGTTGCTCAGCATGCGGGGTTTTGCTTTG
GAGTGGAAAGGGCTGTAAAAATAGTCCGCAATGCAGCCGGAGAATATAAAAATCTATACA
CGTTGGGACCTATCATTCATAATCCGCAGCTTGTGAATGAGTTGAAAAGTCAGGGTGTGG
ATGTTGCGGAATCTACGGATGACCTAAGTGAAGGGTCGACTGTTGTATTAAGGTCACACG
GAGTTGAAAAACAAGAACTCAATATACTTGCTAAAAAAAATATTCATATTGTGGATGCCA
CCTGTCCATATGTGAATAAAGCTCATTCTGAAGCGGTAAATCTGAGTAAAGATGGGTATT
TTGTGGTAATATTTGGAGAAAAAGATCATCCGGAGGTAAAGGGGATTGCAAGCTACATCG
AAGGGGAATACACCATTGTTTCTTCCCCGGAAGAGGCTTACAATATAGATTTCAGGGAAA
AGATAGGGGTTGTTGCCCAAACCACTCAGGAAAAAGCTGTTTTTGATAAGATCGTTGATA
TCTTGAGAAACAGATGTAGAGAACTCAAAATATCAAATACGATATGTAATGCCACTACCC
TGAGACAGAATGCCGCCAGAAAGGTGGCGGAAATGGTGGAAGTAATGTTTGTGGTGGGCG
GTAAAAATAGTGCCAATACGAGAAGACTCTATAAGATATGCAGCGAAATCTGTGAAAAGA
CATTTCATATAGAAACAAAAGAAGAGATTGACAAATCGGTATTAATAGGAGTAAATAAGG
TGGGTGTAACTGCAGGTGCCAGTACACCTAAGAACATCATAGATGATGTTATAGAATATT
TAAATGGGGTTAATAATGGCAGAGAATAAGGAAATCCAGACAGAAAATGGTAATTTTAAT
GAATTTGAAAACTTTGAGTCGATGTTAGAAAGTTCAATAAATCCGCCTACTAAAGGTAGT
ATTGTCAAATGTACTGTTGTCGGTATAACTGATAATGATATACTGGTGAATTTTGGTTAT
AAAACAGAAGGTGTGGTAGATATAAACGAGTTTAGAAAAGATGGGGAGCTGTCCGTAAAG
CTTGGTGATGAACTGGAGCTGGAGGTTGTATCTGTGAGTGGCGGTGGAGCCTATGTTAAG
CTTTCTAAAAAAGGTCTTGAATTGAGGCATGACATAGATGAAGTGGTGAAATCTATAAAT
AAAGGGAAAGCAATCCCTGTGAAAATTGTAAAATATGATGAAAAAAATAAGAAATACTTG
GGTAAGCACGGCGAAGTGGATGTACATATTCTGGAGCATCAGATAGATCACAAAAATAAA
ATCAAAGAGCCAAAGCACTACATAGGTAAGGTGTTTAATTGTAAAATATTAAAGTTTGAC
TCAAAGAGTAAAACCGCCCTTGGTTCCAGAAAACAGTATCTCATTGAGGCTCAGGAGGAG
GAGAAGAAGAACTTTTTTAATTCTATAAAAGAAGGTGATGTGCTAAAAGGTACCGTTAAA
TCTATAAAAGAGTTTGGAGCTTTTATAAATCTGGGACCTGTGGATGGTTTTCTGGCACGA
GAAAACATAGCATGGGGGAGGGTTACAAAGGTTGAAAAATATCTGGAAGTGGATGATAAG
GTTGATGTGAAGATTATAAAAATAGATAGAGAAAATTCAAAAATAGATCTTAGTATTAAG
GACTTAAAAGAAAATCCCTGGGCAGCTGCCAAATCTAAATACCCCGTTGGTTCTGAGATA
AAAGGAACTGTAATAGTAAAATTAAAGAATGGTTACGTGGTGGAGATTGAAAGTGGTGTT
GAAGGGTTTGTACCTTATGAAGAGCTCAGCTGGATTAAAAAATCGAATGTATCTTTAAAC
AAAGGGGATCAGGTAATAGGAAGAGTTATCGATATTGATGATAAAAGAGAAAAATTGGTA
ATTTCTGTAAAAGCACTTCAGGAAAATCCATGGGATCTCATGAAGAAGAATCATCCGGAG
GGTTCCATTGTAAAAGGGAAGATAAAAGGTATTACTGAGTTTGGTCTTTTTGTGGATTTT
GGTGGAGTTGTGGATGGCCTTGTGAGAAAAACAGATATCTCATGGACGGAAGAGGTAAGT
GATTTGAACGAGAGATTTAAAGTGGGTGATGAGGTTGAGGCTAAAATTCTTACTATCGAT
CCGGAAAAGGAGAGGATAGCATTGGGTATCAAACAACTGGAGAAGAATCCATGGAAAGAG
ATCGATAAACTATACCCTGTTGGAAAAGTTGTGGAAGCGGTTGTAGATTCAGTGGAAAAA
GATCAGCTTGTGGTAAATCTAACAAAGGGGATAAAAGGGATCATTCCGATAAAAGAGGTG
GATGAGGGTAAGAGCAATCTTTCTGAGCAGTTTAAACATGGGGATGTTGTTAAAGCTACG
GTGATAAAAACAGATGTAAAAACTAAAAAAATTTTACTATCCATTAAAAAATATAAGTAT
GATTCTGAGAGATCAGAAGTTAAAGAATACATGAAAAAGCTCCAGAAGCAAACGGAGGAT
TCATTTAGCCTTGGTGAATTGATAAAAGAGAAAATATCAGGAAACAATCAATGAGAAGCG
GGGAAACCCGCTTTTTTTGTTTTAAGTTAAATTATTGCGGAATGTCTGTATATTTAAAAA
GTAAAATATCTTTATATTTTAGTTGACAATTGGTTTCATTACGTTATAATTTGGTATGGA
TTAACTTACATGGAGGATATATATGTCCAGAGTAACTGATTTTTTAAAAGAGTATGGCAT
TAGCAGAAGGGATTTTTTGAAGTATTGTACTGCTTTAAGTGGTATGTTGGCACTCTCTCC
TGCTCTGGCACCAAGGGTTGCGGAAGCCATTGAGTCTGATAATAGGCCTCCGGTCATCTG
GCTTGAGTTTCAGGACTGTGCAGGTGATTCAGAATCTCTTTTGAGGGCTGATAGACCTAC
CGTTGCTGAGCTTGTACTGGATTATCTGTCTATAGATTATCATGAAACGATAATGGCTGC
TGCAGGTTTTCAGGCAGAAGAGGCCAAAAAGGGGACTCTGGAAAAATATAAAGGGAAATA
TATCGTCGTGGTGGAAGGTTCTATACCAACTAATGATAATGGGGTATACTGTACTATTGG
TGGAAAAACCGCCCTTGATATCCTGAAAGAAGCGGGTGAAGGGGCTGCATTTGTAATAGC
AGTAGGGACTTGTGCAGCCTATGGTGGACTTCCGGCGGCATATCCAAATCCGACTGGGGC
AAAGGGTGTAAAGGATATTTTACCGCATAAAACTGTAATCAATCTTCCTGGTTGCCCTAT
GAATGTTGATAATCTCACCGGAACCATAGTTCATTATCTTCTTTTTGGTGCTGCTCCTGC
CCTTGACAAATTTCTCAGACCAAAATTTGCCTATGGCAAGAGGATACACGACAACTGCGA
GAGAAGAGCACATTTTGATGCTGGTCAGTTTGTGGAGGCATGGGGTGATGATGCCCATAG
GAAAGGGTGGTGTTTATACAAAATGGGGTGTAAAGGTCCTGAAACTTTCCATAACTGTCC
AACTATCCGCTGGAATGATGGTTTAAGCTGGCCTGTTATGGCTGGGCATGGATGTGCAGG
TTGCAGTGAACCAGGATTCTGGGATACCATGACACCACTTTACAATAGGTTGCCGAATGT
ACCGGGATTTGGAGTGGAGGCCACCGCTACTAAGATCGGTACAGCTGTTGTGGGGGCTTC
TGCAGTCATCTTTGGTACCCATGGTATCGTGAGTCTTATCAGGAATAGAGGACTTATCAA
AAAAGTCGAAAATAATGAAGTAGAAATAGAAGAAGATAATAAATAAGGGGGTTTTATGGC
ACAAAAAATAGTTGTGGACCCTATTACAAGGATAGAGGGTCACTTAAGAATAGAAGCAGT
GGTGGAAAATGGTAAGATTACAGATGCATGGTCAAGTTCCACAATGTTTAGGGGTGTAGA
AAGGATTCTTCAGGGTAGAGACCCAAGGGATGCATGGTATTTTACCCAGAGGTTTTGCGG
TGTTTGTACAACAGTTCACTCAATAGCCTCCATACGAGCTGTGGAAAATGCCCTGAATAT
AAAGATCCCTTTTAATGCCGAAATGATAAGAAATCTTATAATAGGGATTCAGCTTGTACA
GGACCATGTGATACATTTTTATCATCTGCATGCGCTTGACTGGGTGGATATTGTTTCAGC
TTTGAAAGCTGATCCAAAAAAGACAGCCGCATTACAACAATCTATCTCTCCCTGGAAGTA
CTCCAGTGAGACTTATTTTAAAGGGGTACAGGATAAGGTTGCAGCTTTTGCAAAGACCGG
AAGACTTGGGCCTTTTGGTAATGCGTATTGGGGACATCCGGCATACAAGCTTCCACCTGA
AGCAAACCTTATGGCGGTTGCTCACTATCTGGAAGCTTTGAATCTTCAAAAAGAGATTAT
CAAGGTTCATGCAATATTGGGATCTAAGAATCCACATCCACAGACATTCCTGGTGGGTGG
TATGTCTATCCCTGTTGATCCAACAAGTCAAAATGCACTTAATGCGGATAAGATAGCTAT
GATAAATAAATACTTTGCAATGGCAAAGGAATTCGTAGAGCAGGTTTATATCCCGGATGT
TCTTGCAGTTGCCCCATTTTATCTCGAATGGGCAAAGATAGGTACAGGGCATAAAAATTA
CCTCTCTTATGGTGAGTTCCCTGAAGGGCAAAATGGGTTCCCAAATGACCTCTGGTTTTC
GTCTGGTGTGATATTAAATGGTGACCTGTCAAAAGTTTTACCTGTAGCACAGGAAAAAAT
TACAGAATATGTGACTCATTCATGGTATGAGTATACTGGTGGGGATGATAAGGCCAAGCA
TCCATATGAGGGTGAGCAGATATGGAAATACACAGGGCCTAAACCTCCGTATGAGTATCT
GGAAACTGATAAAAAATATTCATGGGTAAAAGCTCCAAGATATGACGATAAATCTATGGA
GGTGGGACCTCTTGCAAGGATGCTGGTAGGGTACGCAAAAGGGCATAAGGAGATAAAAGA
AACAGTTGATGCCGTGTTGAAAAAGCTTGGTGTGGGACCTGAGGTTCTTTTCTCCACTCT
GGGTAGAACAGCGGCAAGGGCTATTGAGACCCTTATTGTTGTAAACAGACTTCCAAAATG
GGTGGGTATGCTTGTGGCAAATATTAAAACTGGTGATTTGGCAATACACAATGGTGAGAA
ATGGGATCCAGAGCATTGGCCACAAACTGCAAAAGGTTATGGCTGGCATGAAGCCCCAAG
AGGTGCTCTTGGCCACTGGATCGTAATAGAGGATAAAAAGATCAAAAATTATCAGGCAGT
GGTTCCTTCTACCTGGAATGCATCCCCAAGAGATGCAAAAGGGGTGAGGGGACAGTATGA
GGAATCTCTCATAGGTACACCTATAGCAGATCCTAAAAAACCTCTTGAGATATTAAGAAC
AATACACTCTTTTGACCCATGTCTTGCGTGTGCTGTTCATGTATATGATGAAAAGGGTGA
GCTACAGTCCAAAGTAAAGGTACTGTAGGAGGTGGTTTATGGCTGATAATACAAACTACT
GTGCCGCCAAGCGGTTTATATATGTATGGGAAGGGCCTGTAAGGATAACCCACTGGGTTA
ATGTATTTTCCATAATAATATTAAGTATTACGGGTTATTACATACATAATCCCTTCATAG
ATGTTCATGATATGTACTATCCACCATACATTATGGGTACTGTCAGATATATCCATTATC
TGACGGGGATAATTTTTGCGGTGAGTGTCATCATCAGGCTTTACTGGCTTTTTGTGGGGA
ACAGATACGCCAGCTGGCATTCCTTTGCAAACCCTTTTAATAAGAAGGATAGAAAGATAC
TGATGAGCTATTTTAAATATTATATATTTCTTGAAAAGAATCCACCACATACCCTTGGAC
ACAACCCGGTGGCATTGATGGCATACATCGTACTTTTCAACCTGTTTATCCTTCAGATAA
TTACAGGTTTTGCCCTATGGGCGCAGGCAAATCCTGATAGTACGCTTTATGCATTAACCG
GATGGGTATTCTCGATAGCAAGTAATCAGTGGATTAGATTCTTTCATTACCTGGTTATGT
TTTTGATCGGTGGATTTGTTATCAACCATATCTATAGTGCTGTACTCTTTGACTTTAAAA
CACAATCTGGAGAGATTAGTTCTATATTTGCCGGATGGAAACCACAGAGGGATTGATGGA
ATAACCTGTAAGGCAGACTTAAAAGGTCTGCCTTATATTTAATCTAAAAAATATTGCACT
GTTATGTCTGTTGTGCTATAATTTATTAGAAAATTTATTGGAGTTTTATTATGAGTGTTA
AATATAAGCTTGCTTTATCTTTTATTTCTTTATTTACTATAATCATAATTATTTCGGTTT
ATTCTTATCTGCAGATTAAAAAAGGGAACTCTTACATCGAAGATATTTATAAAGTGAAGA
TGAAATCTATAGAAAATCTGTTCAGATTTTACAGAAACGCCACCAATGCATCCAATAGCA
TACAGCTTATTAAAATCGATATTGATAAAAAAGATAAAGATAGCTTGTTGGGAAATAGTA
GGAAGGCGTATGTTTTAATGGAAGATGCTCTTAAATCATTTAATATTATAAAAAAGAATA
TAAAATCAGATTCACTCCCGGATCTACAAAAATCGATGGAAGATTTGGTTTCCGAAATAG
ATACAATAAATAAGCTCATAATGAATAACGAAAAAGAAAAGCTTCTGGATGAGATTGATG
TATATTTAGATAAAACTGAGGAGATGAAAGATATCTTGCTGAATGTAATAGACGATATAC
AGTTTGGAGCAAAAGAATACTACGACCAGACGAGTGCAAATAATAAAAGATCTATCATCA
TTCTTGTTTCTGCTATAGCTATAGGTATTATTGTATTTATCACAATAAGTTTAATTTTGG
AAAGATCTTTAATCAAACCTATTAGAAACACCACTGAAATGTTGAAAGATATAGCAGAAG
GTGAGGGTGACCTAACGAAAGAGATAGAGGTAAAAGCTGGAAGAAAAGATGAGATATCAA
GTCTTGCAAATTATTTTAATCAATTTGTATCTAAACTTGAAAAGATCATCAAAAAGGTTA
TGGAACATTCAAATGAAAATAAAGAAGAAACAAAAAAGATAACTGTGATGATGGAGCAGC
TTGATCAAACGGCAAGTATACTCAGCGATATTGTCTCATCCTTGTCTTCAGCTATAGAAG
AGATGAATTCAAATGTACACGTAGTAGCTGAAAATTCTAATAATCTTGCAGAAATGTCTG
AAGATATTGCTATAGCAACATCCAAAGGAAGTAGGAATGTGGAAGATAGCATAATCAGTA
TAAATAACATAGGAGAAGAAACATCCCAGTTAATAGATATATTTGAGAAATTTAATGAAA
GTGTGAATAAGATACAGGAGGTTGTGACTGTCATAAATGATATCGCTGATCAAACTAACT
TACTTGCTTTAAATGCTGCTATAGAAGCAGCAAGAGCTGGAGAGCATGGCAGGGGGTTTG
CTGTTGTGGCTGATGAAGTTAGAAAACTTGCGGGTAAAACATCTGATTCCACTAAGGAGA
TAGAAAAGATAGCAAAAAATATTACTATGCAGTCAAATACTGTACAGGACAAAATAGAAA
CTGTGAATGAGGGTGTGTCTGTCGGGATTAAAAAGATATCAGAAGTGCAGAGTGTTTTTA
ATAATATTTCTAATATGATAACAGAACTTAAGCATAAAATTGCTGAAATAAACCTATCCA
TTAAAGAGCAATCGGCTGCTATGGATGAATTGGCTGTGCAGACTGATAAGGTATTGCAGA
GTGCAAACGACATCAAATCTGCCATTGATATAGGTGTGAATACAATTAATAATCTTGAAA
AAACAGTAGAAAATCTGGATAGGCTTGTGGGGGTTTTTAAAGTAAGAGGTTAAATATAAG
TATATTTCGTAGATTTGAAAGATACATTTAGCTTTTATTTGTTTTTTTTATTTTTTGGTG
TATAATATTTTAATTCAGAATTAGGTTAGGAGGAACATTATGGACAATGAGAAATTAAAA
GCCCTTGATGCTGCCCTTAGCAAGATAGAAAAAGATTTTGGCAAAGGGGCTGTAATGAAA
TTAGGTGATAAAGCGATTGAAAAACCACCTGTTATCCCCACCGGTATACTCACACTGGAT
GCGGCGTTGGGGGTTGGGGGTATTCCTCGGGGTAGAATTATTGAAATATTTGGCAGTGAG
TCTAGTGGTAAGACGACAGTTGCGTTTCATATGATAGCCGAAGCACAAAAACTGGGTGGT
ATAGCCGCCTTTATAGATGCCGAACACGCAATGGATCCTGTTTATGCAAAGGCTATAGGG
GTTGATGTGGATAATCTTTTTGTAAGTCAGCCGGACAACGGAGAAGCAGCCCTTGAGATT
GCCGAAACTCTTGTGAGGAGTGGAGCTATCGATATCATAGTGATAGACTCTGTGGCAGCC
CTTACCCCTAAAGCGGAGATAGAAGGGGATATGGGGGATTCTTTTATGGGTCTTCAGGCA
CGACTTATGAGTCAGGCATTGAGAAAGCTTACAGCAATTGTGAATAAATCCAAGACAGCC
CTTGTGTTTATAAACCAAACAAGACAAAAGATAGGAATATCATACGGAAACCCTGAGACA
ACTACTGGTGGTAATGCACTGAAGTTTTACGCCACAATTAGAATTGAAGTTAAAAGATCG
GGTCATTTAAAAGATAAAGAGGAGAATGTGGGAAGTGAAACTGTGGCAAAAGTTGTCAAA
AATAAAGTAGCACCACCTTTTAAGCAGGCTAAATTTGATATTTTATATGGTACAGGTGTA
TCCAAGGAAGGGATATTGATAGATCTGGGTGTTGAAGAGGGATTAATAGGGAAGTCAGGA
GCCTGGTTTAGCTATAAGGATACCAAGATTGGGCAGGGGAAAGAGAACGCCAGACAGTAC
CTCAAAGATAATCCGGAAATTATGAAAGAGATTGAATTGGAGATACGAAAAAAACTTGGT
TTACCATTGGTGGAAAACTAATCGGGATATCAAAAGACTCATAAGGTTGCTAATCCGATT
TTCCAATGAGGGTGGGACTCCACCCTCATTTTAGTTAATTATAAAAGTTATGGAGGATAG
TGTGATCGATGATATATTAAAACTTGCTTTTACTAAAAAAGCATCGGATATCCATATAAA
GGCAGGGAAAAATCCCATATTTAGAATAAATGGGCAGCTTATCCCATCCATCGATTTTCC
AAGATTAACACCGGAGGATACTCTAAAAATTGCCGGAATGGTAATGAGTAACCATGTAAA
GGCAAAATTTAAGGAGCAGTATGAGGCTGATTTCTCATATAGCGTGTCAGGTTTTGCAAG
ATTCAGGGTAAACGCTTATATTCAAAGGGGTACAGTGGCTTTAGTATTTAGAGTAATACC
TCATGAGATACCATCTCTTGATAGTCTTGGTCTACCCAAGGTAATATCTAAGATTGCGGA
AGAACAGAGAGGGTTGATACTTGTAACAGGTACAACAGGTAGTGGTAAGTCGACCACCCT
TGCTGGGATGATAGATTATATAAATACCAACGATGATGTGAATATCATCACAATTGAAGA
CCCTATAGAGTTTTTACATAAAGATAAAAAATCGATTATTTCCCAGCGGGAAATAGGTAC
AGATACCCTCTCATTTGCAGAAGCTCTAAAGAGATCTCTTCGTCAGGATCCTGATGTGAT
ATTGGTGGGTGAGATGAGGGATCTTGAAACTATTGAGACTGCCCTACATGCAGCAGAAAC
TGGGCACCTTGTTATGAGTACACTTCATACATTAGATGCTCCAGAAACTATCAACAGGAT
CATTTCAATATTTCCACCATACCACCAGAAGCAGGTTAGAATACAGCTTGCTTCAGTATT
GAGAGCTATAATATCTATGAGATTAGTACAGAAAAAGGATGGCACCGGTAGGGTTCCTGC
GGTGGAAGTGATGATAAACACCGCAACGATAAAAGAGTGTATAATAGACAAAGATAAAAC
TCAAATGATCAATGATTATATCGAACAGGGAAAATCTGTATACGGTAGCCAGAGCTTTGA
CCAGTCTTTGTATGATCTCTACAAAGCTGATCTCGTAACGCTTGAGGAAGCTCTTAAATA
TGTCAAAAGACCTGACGATTTTAAGCTCAAAATTAAAGGTATTAGTAGCTCTTCAGATAC
CTGGGGTGTGGATGATAGATGATATATTAAAGTATGCCCTAAGACTACTCAGTAAAAAGG
ATTATTTTGAGTCTGAAATACGAAATAAGTTAGTTAAAAAGTTTGAAGATAATGATGGAG
TGGAAGAGGTAATAAAAAAATTGAAGGATTTAAAATATATAGATGATAATAGGGTATCTG
AGCAGTTTATAAAGTCTCAACTTAGAAAAGGGTATGGTCAATATTTGATAAAGAAAAAGT
TGATGGAAAAAGGGGTGGTTATCTCAATCTCAGAGATCGGTGCATACCTTTCAGAAGAGG
AGGATTTAAAAAGGAAGATAGCAGAAAAATTGCATAAATATCATAATGATTATGAGAAGA
CAGTTGCTTATTTTTATAGAAAAGGTTATCCTTATAGTCTTATCAAAAGGCTGATATCGG
AGGTAATAGAGGATGAAGGTTATATTTCTTAAAGATGTTAAAAATGTTGCAAAAGCTGGA
GAGATAAAAGAGGTAAAAGAGGGGTACGCAAGAAATTTTCTTTTTAAAAATAATCTGGCG
ATAGAAGCCACCGAAGCAAATCTAAATAATTTAAAAAGAAAAAAAGAGCAGGAAGCTCTT
GCGGAGAAGAATAAGATTGAAGAGGCAAAAAAGGTTGCGGAAAAATTAAATGGTACAAAC
CTCATCTTGAAAAGGAAAGCTGGTGAAAAGGGGAGACTTTTTGGTGCCATCACCAATACG
GAAATAGCTGAAGAGCTGGAGAAAATAGGCATAACCATAGATAAGAAGCATATAGATTTG
AAAAATCCTATTAAAGAATTGGGTGAATATAAGATTAAAGTGAATCTATACAAAGAGATA
AAAGGGGAGTTTACTCTAAAGGTTGATGAGCAGCAATAACTTTAAGACATTACCCCATAG
TGTTGAAGCCGAACAGGCTGTTATAGCATCGATATTAATTGATAGTAGATCTCTGGATAG
GATTATACATATCATAAATGTAGATGATTTTTATATTCCCTACAATAGGTTGCTAATGCA
GAAGATGTTTGAATTGCATGAGGAAGGTAGGGCAATAGATCTGGTGACTTTAGCAGAAAG
ATTGATTACTGAGAATCTAATCGAAAAGGCTGGTGGTATGGAATATATCTCAGCCTTAGT
GAATATATTGCCAAACGCCGCCAATGTTGTGCACTATGCAAATATTGTGAGGGAAAAAAG
CCTCCAGAGGAAACTAATCGAACGGTCTGTGGAAATATCTGAAATGGCTTATGGTTATAC
CGGGGATCTGAATGAGCTTCTGGATGAAGCAGAGAGGAAGATATTCGCGATTGCGGAATC
CAGAATTAGAGGGGATATAAAACCGATAGGTAATATTATAAGTCATACCTTTGAAATTAT
AGAATCGTTGTATCATAGACAGGGGCAGATCACCGGAACCCCCACTGGATTTGTTGATTT
AGATAGAATTACCAATGGGCTTCAGAAATCGGATCTTATCATTGTGGCGGGTAGACCCGC
AATGGGTAAAACTGCATTTGCCCTCAATATAGCTCTTAATGCTTGTGTAAAATACAATAA
AGTGATTGCGATGTTTTCCCTTGAAATGTCTTCTGGTCAGCTTGTGCAGAGGCTTTTATC
TGCGGAAGCAAATATCGAGTCCCAAAAATTGAGAAATGGTAGACTTTCCATGGATGAGTG
GCAGAGGTTGGCTTCTGTGGCTGGAGAACTCAATGAGATACAATTTTACATTGATGATAC
CCCTGCCATATCCGTTACGGAGGTGAGGGCAAAATCCAGAAGGATAAAAAGGGAAAAGGG
GCTTGATCTTGTTATAATAGATTATCTTCAGCTTATGAGTAGCAACAAAGGAGAAAGTAG
AGAGCAACAGATCTCCGAGATTTCCAGATCTCTTAAAGCTCTTGCCAAGGAGCTAGATGT
GCCGGTGATTGCACTTTCTCAGCTTAATAGAAGTGTAGAAAATAGGCAGGACAAAAGGCC
TGTACCATCAGATTTAAGGGAGTCTGGTGCCATTGAACAGGATGCTGACATCATAATATT
CCTCTACAGAGATGAGGTTTATAATAAAGATACGAAAAAACCTGGTGTGGCGGAGATAAT
AATAGCCAAACATAGAAATGGTCCCACAGGAACAGTGGAGCTTGCTTTCCTTAAAGAATT
TACAAAATTTGCCAACCTTGAGCATTCAGCTGTATAAAAAAAAATACAGTTTTCTTTGAA
AAATGTAAAATTTTTATTACAATTTTTTTTGTATATGCTATCAGATATAGATTTTATTCT
TGGCATACTATTTGCTTCTTAAAAAAACATGAAAAATTATGGTGCTTATCAAACAACAAT
TTGTTCTGAAATAAGATTCTCCGGGATCGGTTTGCATTCTGGTAAAGAGATCCATGTGAG
AGTACACCCCGCCCCTGCAGATTTTGGTGTAAGGTTTAAAAGGGGTGATGTACTTAATTC
TGAAAGCGTTAAGGTTTCTCCTTTCAGTGTATTGTCCACACAGCTTGCCACTTCAATAAA
ATGTGGTGAATTACCTATAAGTACTATAGAGCATATTTCAGCTGCCTTTTATGGTATGGG
GGTGGATAATGTCCTGGTGGAGGTTTTTGGTGCTGAGATCCCAATATTAGATGGTAGCGC
CCTTCCATTTGTAAATATGATAAATGAAGTGGGGATAAAGACCCTTACAAGAAAAAGAAA
ATACCTGAAAATAAATAGAAAGATTGTAATTGAAAAAGATGGGAAGCTAATTGAAATGCT
TCCTTCAAGATTTATGAAAATTACCACCCACATAGATTTTGACAACCCTTTTATCGGATA
CCAAAAAGCTTTTGTGAATATTACACCTGAAACATTTGCAAAAGAGCTGGCTCCGGCAAG
GACATTCGGTTTCAAAAAGGATGTTGATCAGCTATGGTCTTTGGGACTTGCGAAAGGTGG
GTCACTTGATAATGCAGTGGTAATCGATAATGACAAAGTATTAAATCCTGGTGGATTGAG
GATGCCTGATGAACTGGTAAAACACAAGGCTCTGGATCTGCTTGGTGACCTTGCCCTGAT
AGGGTATAGATTCTTTGGTCACGTAAGGGCCTACAAATCGGGACATCTTATAAATAATAT
CTTTGCCAGATCCCTTCTAATTTCCACCGATCTTTATAGTATCATCGAGTTGGAGGAGGA
GCTGGAAGCTATAGGTTCAGATATCCCGGCCATCGAAAGATCATTTGCCACGGCATAACA
GTTGTCTTTGGAATAATACCGCCAATTATCACTGTATATTTCTTTTCTTGAAGAATATTT
TTTGTATGGCTATTATCACACCTATTGCCATAATAAATCGGATTCCAAAGAGTATAAATC
CATTAGCCCCAACCGCAACGAAAATCAGCGTATCCTCTATAACCGCATGACATATGGATA
GAAATATGGCTGATAGAATGGTATCCTGTTTGCTCATTTTGTTTTCCATTGCGTTTTTGA
TCAAAATTCCGGCACCATAGGTTATACCAAGTATAAAACCGACAATCATCGTAATAGATG
CATTTGTGGATATACCGATTGCTTCAATTGGTGATTTGGCATACCGCTGAGTTAGTTCAA
ATAGTTTTGATTTTTCATAAAATTCATAAATAATCATCAAAGCTACTATGACGATGAAAA
GCTTTGCACTCAAAAGAAGAGCAGAATGTAAAGATGACAGAATATTTATATCCATACTAA
ATTTAATACCCCCGCAGCTATTAATGCACCTACTATTCTTACAAAAAGAATTAAAACTCC
ATTTGCACCTGCCCTTGATAACACAGCAGTTTCAATAAATAGATTATGGGCCAGCCCCAG
AAAAAGTCCGGCTATAGTCATCTCTTTGGTATTTAAATGAAGTGGTACAAGAGCAGCAAT
GGCAGCATACATATTTAATGTCATTCCGGATATTATTCCTATGGCAGCTTCACCGGGAAG
CCCAATTAATTTCATTATGGGGGAGCATATAAGACCTATTTTGGCAAGAAGACCACTTTG
TTTTAGAATATCGACGAGTATATAAAGGGGGAAGGTGTAAATTATCATTTTATAACTTAC
CTTCACCCCATTTTTAAATCCAGATGATAAGGTGTTTAAAAACATATCAGAAGAGAAAGA
AATGTTTTAAAGGACCGTGACCCCGACCGATATTCATATCTGCGGCGTGTAGTATGGCAT
TATACACGTAACTTTTGGCAAGTAATACCGAAGTGAAAAAATCGTATCCCTTTGCAATAT
TGACTGCCAATGTGGAGGCCATCGTGCATCCTGTACCATGTGTATTTTTAGTGTCTATAC
GTTGCATGGAAAATACCTCCAGATCTTCTCCATCGTAAGCCACGTCATAGGTGTATTCCC
CATCCAGATGACCACCTTTTAATAAAACATTTTTGCAGCCCAATTTTTTTAATTCTACCG
CTGCAGATTTCATATCTTCAAGGGTTTCTATTTTACCGATCCCTAATAAAACTTTGGCTT
CTTCAATATTAGGGGTTATAGCGTAGGCAAGGGGGATAAGTTCATTTTTTAATTTATCTA
TTGCCGAATCCTGTAATAGTTTGCTACCACCTTTTGCCACCATTACTGGATCCACCACCA
GTTTTTCAACCGCATATTTTTTCATCCTGTCCACCACCACTTCAATGATTTCTGACGAAG
ATAGCATCCCAGTTTTTACAGCAGATACATCGAAATCGTTGAATATAGAATCTATCTGAC
TATATATTATTGAAAGTGGCAGATCAAATATGTCTGTTACCCCAAGGGTGTTTTGGGCGG
TGATGGAAGTGATGGCGGTAAGCCCATAGGCACCATTTGCTGATATGGCTTTGAGATCCG
CCTGAATACCAGCCCCTGCTCCACTATCTGAACCTGCAATTGTCAAAACCTGTATCATTT
ACTTACCTCCCTGAGATAGGTTATTTATTTTCTAATACTCCAGATCTATTTCATATCTAT
TTTCGCCCAAAAGGCTATCTAATTGGGAAAATAGTGCAAGGCAGGGTTTTACTTTAAGAT
CACTATTTACTTTCAACAGTGCTTTAAACTGACCTGCCTGCTCCAGTGCAAATTTAACGG
TGGATTCCCCTTTATAGTTATCTATTATATTTTTGAGTTTTAATACCCGATCCTCAGTAA
ATCCAGTGAGGTTGATTAGTATAGTGATGGATGTTATCATTTTTTCCATTGCTTCGTTTG
GCTCTAATATTTCATTTGCCACTACAGATCGATTTTCACCGTTGCTACTGTATCTTCCTT
TTACGATTATAATTTTATCTTCCTCTAAAATCTGTATATATTCTTTGTAAAGGGAAGCGA
ATACCACTATATCGAAACTTCCCTCAAGATCCTCCAGGGTCACAAACGCCATTTTTTCGC
CGGTTCTGGCGAGGTGAGTTTTGATATTTTTTATTATACCTCCCACCACAACGTCCTTTT
CCTCCTCCATTAGCTCCAGTTCATTGGATCCGATGGTGAGGGTACTAAGGATATTACTGT
ATGAGGATAGGGGGTGATTGGTGAGGTAAAAGCCCAAAAGCTCCTTCTCCATTTTCAGTA
TATCATGTTCCTGAAATTCATCAAGATCTGGGTAGTATTCTTCGGTATCGGAAATACCCA
ATAATTCTTCCACCGTTGTGATCCCTATCTCTCTGTTTTTCTGCTTTCTTTGCCCCTCCT
CTATTGCGGCATCCAGAACATTTAAGAGTACCTTTCTTTTTTTGCCAAACTCATCGAATA
CACCTGTCTTTATAAGGGATTCCACAACCCTTTTGTTTACGGTTCTTAAATCTACCCTGC
TGCAAAAATCGTAGATACTTTTAAACTCACCATCTTCCCGAGCCGCTACGATAGATTCAA
TGGCGGAAAATCCAACATTTTTTATGGCACCAAGGCCAAATCGGATGGAGTTTTCATCTA
TGATGAAATCTTTGCTGCTCTTATTTATTGTTGGCGGTAAGACCTTGATCCCCATCCTTT
TGCACTCTTCTATAAAGACCACCACCTTTTCACCTTTGTCAAGCTCCGAAGATAAAAGCT
GGGACATATATTCAACAGGGTAGTGGGCCTTAAGGTAAGCCGTTTGATACGATATCAGAG
CGTATGCAGCGGAGTGACTTTTGTTGAAGCCATATTCAGCGAATTTTTCCATAAGATTGA
ATATCTCTTCGGCTATTTTTAGATCAAAACCTCGCTTTTTAGCCCCTTCTATCTTAAGTT
CTTCGCTACCATAAAGGAAGATCTCTTTGTGTTTTTGCATCTCTTCAGGCTTTTTCTTCC
CCATAGCCCTTCTGAGAAGGTCTGCACTACCAAGGCTATATCCGGCTATTACCTGTGCTA
TCTGCATTACCTGCTCCTGGTAGACTATTATGCCGTAGGTATCCTGAAGAATAGGCTCAA
GTTCCGGAAGGAAGTAGGTGACCTTTTGCTCTCCATGCTTCCTTTTTACAAAGTCATCCA
GCATACCACTCCCTATGGGGCCTGGACGGTAAAGGGCCACAAGAGCTATGATATCTTCAA
ACTTATTTGGTCTCAGCTTTTTCAGTAGGTTTTTCATCCCGGCACTTTCAAGCTGGAATA
CTCCGGTTGTCTCGCCGTTTGATAAAAGTTCATATGTTTTTTTGTCGTTTAAGGGGATGC
TATTTATATCAAAGTTGTTGTTATATCTTCTTCTTATAAGCTTTACGGTATCATCTATCA
CCGTAAGGTTTTTTAGACCCAAAAAGTCGAATTTTACAAGTCCAATCTCTTCAAGGGTAT
TTTTTTCGTATTGTGTTAAAACTTCATCATTTTGGCCTTTACAAAGGGGGACATATTCTA
TTAGCGGTTTATCTGAAATAACTATCCCTGCAGCATGCATCCCTGTTTGTCTTAGAAGCC
CTTCCAGCTTTCTTGCATTGGTAAGAAGTTCTTCCCCCTTTTCTATCTGTTTTATATTTT
TTTCAAGATCCGGGTCATCTTTAAGGGCTTTTTCAAGTGTCATACCGGGGGCTTCCGGGA
TCATTTTAGCCACTTTGTCCACCGTTTTAAGAGGGATCTCCAGCACTCTCCCCACATCTC
TGATCACACCTCTTGCCAGAAGCTGTCCGAATGTAACAATCTGGGCGACTCTGTCATTTC
CATATTTGTCGATGACGTATTTTATTACCTCATCCCTTCTATTTTTGCAGAAGTCTATAT
CGAAGTCTGGCATGCTTTTCCTTTCGGGGTTTAGAAATCTTTCAAAAAGGAGATTAAATT
TTATGGGATCTATATCCGTAATTCCCAGTGCATAAGCCACAAGGGAACCTGCGCCGGATC
CTCTACCGGGTCCAACAGGGATACCATTTTCTTTTGAATAATTGATGAAGTCCCAGACTA
TAAGATAGTATCCTGCATAGTTTTTTTCGATTATTACCTTTAATTCGAAATTTAACCTAT
CTATGTACTTTTTATGTTCATCCGCCGGGATTCTGGCTAATCTTCTGTGTAAACCTGTCC
TTGCAAGGTGTTCGAAGTAGGATTCCACCGTGTACCCTTTTGGAACTTTATAATGTGGCA
GGTGTAGTTTCCCCAGATCTATCGTTACGTTGCATTCTTCAGCAATTTTGAGGGTATTTA
AGCAGGCTTCCGGTATTTCTGAAAAAGCCTCCCACATCTCCTCCGGTGACTTTACGTATA
GCTGGTCAGAATGAAATTCAAGTTTGTCTCTGTTTGAGATGGTGGTTTGCATCTGAATAC
ACATAAGTATTTGATGAGCCACATGATCCCCTTTTTCAAGATAATGACAGTCGTTTGTGG
CCACAATTGGTATATCGTGATTTTTACCTATGCTGATAAGTTCCCTATTTACAATCCTCT
GCTCGGGTATACCATTTTCCTGAAGTTCGAGATAGAAATTCCCCTTGCTAAGGATATCTT
CATATTCTTTCGCAGATTTTACCGCTTCCTTTAAATCACCTCTTATCACATATCTTGGTA
TTTCCCCAGCCAGACATGCCGATAACCCTATTAAACCTTCCGAATACTTTGCCAGAAGCT
CTTTATCGATTCTTGGCTTGTAATAAAAACCCTCCAATTGGGCAAGAGAAACAAGGTATT
GGAGATTTTTCAGTCCTTTGTTGTTTTTTGCAAGGAGAATTAGATGGTAATTTTTATCTT
CACCTTTTTCGTAATTTCTGTTTTTTCTGTCATCCGGAGCTACGTATACCTCACAACCGA
TGATCGGTTTTATATTGTTTGCAATGGCTTTTTTATAAAAATCCACCACACCGTACATAG
TACCATGATCGGTGACGGCCACTGCGCTTGATCCAAATTTTTTTAGTTTATCCATCATTT
TATTAATCTGTATTGCACCGTCCAGTAGGGAATATTGGCTATGTAGGTGAAGATGAACAA
AATCTCTACTTTTCATTCGGAACTACCCGATTTTGATTTTGACGTTTTTAATATCCGGAA
AAAATTTTAAAGCATCTAAATTAGAAGATAGGTATTTGCTGATTGCCTCATTATCGGATT
CTATTTCAATTATAGGTGGGGTAATTACGGACATATCGATAATATATTCGGCAACTTTTT
CTACATCTTCTAAATTAAATATTTTGATTTCCCGTGAGGTTTCTCTGGGATAATGCTTCA
TTAAATCTATCACCTCTGAAGGTTCGTAATCTGTAATAACACCCATAAGGTATCTACTAT
CGAAGGATACCGGAGAGTTTCCATTCCCTTTGCGAAAAACCTCAAACTTTGGGATGTCAC
TTTTTTTATACCCCTCTGTGATTACGATCTCCACTCCATTCATGTATTTTAAAATTATCT
CCTGTAGGTCTGGTTCATTATCGATGTTTGATTTTACGAGAGCTAATTTTTCATGGCTTG
AAATAAGGGATACAATTGCACCGGCTGCCTTAAATCTAAAGGAATCCTTGCCGGGCTTAT
CGATTTCAAATTTATGTGCATCATGCTTTATGGCGCCTACTTTATACCCTTTTTCTGTGA
GAAAACGGATCAATTTTTCTATAAAAGTGGTTTTACCACTTCCGGATGCACCCACAAAAG
AGAATACATTGTTCATCCCTTCACCTTCCATATAACTTAAAAAAATAAAATAAACCCGAG
ATGGAAGCAAGTCAACAACTTTTTGAGCTGGTGAAGAGAGATATAGAACGTTGGAACGTT
AGAAAGTTAGAAAGTTAAAGATACTGCTTCAAAGTTTGTGTAAGGAGTAAAATCGTGTAT
AATAAAAAAACAAACTTTAGGAGCGTAACCGTTATGTCAAATTCAAAATTAAACAAAACA
GAAGTACTGAACAATGTAGATTTTAAAGAGTTGAGTAAAACTTGCAGAAGTCAGGAAGAT
TTATCTTCATTAACCAAGGAATTTATGAAGAATATGATAGAAAATATTCTTAAATCTGAA
CTTGAGGAGCATCTGGAAGAATCAGAAAAGAATAGTAAAAATGGATACTACAAGAAGACA
GTTCGCAGTGATGCTGGCAGTTTAGAATTAGATATTCCCCGAGACAGAGCATGTGAATAT
GAGCCGAAATTGATTCTCAAAGGCAAGCGAACAATAAGTGGTATTGATGAGAAGATAATA
AGTCTTTATTCCCGTGGAATGAGCCTTAGAGACATAGAAAAGCAGGTAAATGATATGTAT
GGTGTAGAGATGTCAGACAGTTTAATATCTAGGATATTAGATAAGATAGCACCAGAAATC
AGTGCCTGGCAGAGTCGCACATTAGAGAGCATTTATGCTATTGTTTATATGGATGCTATG
GTATTTAAGGTGAAAGATGATAATGGTTATTACAGGAATAAATCGTTACATTTTGCAATA
GGAATAACGCTTGAGGGGAAAAAGGATTTACTTGGGATGTGGCTTACAAATAATGAGGGG
GCTAAGTTTTGGCTTTCTGTTGTGACCGATTTAAAAAACAGGGGGGTAGAAGATATACTG
ATAGCCTCTGTGGATGGCTTGAGGGGTTTTTCAGAAGCTATAAACAGTGTGTTTCCCAAG
ACAATAGTCCAGCGTTGTATAATTCATCAGATAAGATATTCATTGAAATATGTTGGTTCA
AAATATCAGAAAGAATTTATGTCAGATTTAAAGAGAGTATATAAGGCACCTACGAAATCT
GCAGCAGAAGATGCTTTAGAAGATCTTTCTGCTAAATGGGGCGAAAAATATCCAATGGTT
ATTAATTCATGGAAAACAAACTGGGCCGAATTATCTACCTATTTTGAGTATTCAGAGCCT
ATTAGAAGGATAATATATACCACTAATACCGTTGAAGGTTTTAACAGGCAGATTCGAAAA
ATAACTAAGAGTAAAGGAGGATTTACCAATGATGATGCATTGTTTAAAATTGTATTTTTA
GTTTATAAGGATATTTCCAAAAAATGGGACAAAGCTATTTCCAATTGGGCAGAAATAATG
TCTCAGTTATCTATAGTATTCAATGAAAGAATTGCTGGACATCTGAGCTAACATGAGATA
TCATGATTCTAGTAAATCACCCTTTTACACAAAGTATGAAGCGGTCTCGTAATTTCTGTT
ATCCATCTAAATGGGAGATTTAGAAAAGGTGTTATTTTGTATTCGATTATTATACCTTCA
TACATTTTCTCAGGTAGTTCGGACAAAACGGTGAAATGCAGCCATCCTGGGGTTATTGTG
GCAAGATTTGATGGTGATGAGAAAAAGCTCCATACCGTATTTAAATCTGAAAATATCTTT
TGAGTACGATGGATGGTGTGTAATTTCATTTATCCAAGCTTCAGCAGGAAGGGGAATATT
GTGGTCAAAAAAGATACGATCGAGGTAAGTGAACCGGTTAGCATGAGAACACCTATCAAT
ATCAAAAGTAATCCAGCTAATTTTTCAACAATGACAACATATTTTGAAGCTTTTTTCAGT
CCACCAATCACGTATCCCAAGGCTAACGCCGAGATGAGAAAGGGTATCCACAGCCCAAGT
GAGTAGATAAAAAGCATAAAAATACCCTGGGAGACAGTGTTTTCTTTGGCGGCAAGGGAT
AAAATCCCCGCAAGAATAGGTCCAACACAGGGGGTCCATCCCAAAACGAAAGCCACCCCC
AAAAGAAATGCCTCCACAAAGAAGGGTGCATTTATCTTTTTGTAATTCCACTTTTTTTGG
ATAAGTAGTTGGTTTATCCTGAATAGTCCCATAAGATGGATTCCAAGTAAAATAACTATT
ACCCCTGCCACCTTCTCAAAATATATCCTATAGTCATTTAGAATTTTACCAACACTTGTG
GCGGATGCCCCCAGTGCCACAAAAACAAGTGTGAAACCCAACCCAAAGAATACAGCTCCA
AAAAAAGCTTTTAATTTTGCCCCTTTACATCCCTGCGTGGTCAGGCAATCTATACTTTCC
CCTGAAATGAAAGAGATATACCCCGGTAAAAGGGGTAATACACAGGGGGAAAGAAACGTA
AGCAAGCCTGCAACAAAAACACCGTATAATGTCAACTCTTGCATATTTTCACCATTTTTT
TTTACGGTTTAATATACCCCTACTTTTAATAATGTCAAGAATCTCTTGTTTTTTTTATTC
GATCATTTATCTTAGACAAAAAGGGGGTTATATGAAAGATGCCAAGGCGGAAGAGATGAG
AATTAAAGCTAAGTATAAAGAGATGATTTTAAAGGGGAAGATCCGGTTGCCCATTGATGT
GGCTAAAAAGCTGACAGGTCCTGATACGGCATATCATCTGTATAAAGCAAAAAATAATAG
GGATAGAGGATAATTGAACAGTCTTAATTGCCGTAGTAGATACGGTAAAGTTTTTCCTCT
TTCACACCAATAAAGTAAAGTAGTAAAAGGAAGATATTTTTTATTGAGTTTTTTATAGCC
CCTTTTCTTCTCCATCTTCTATCGGATGTTTTTGATAAAAGAGGTGAAAGGTAGAAGGTA
AGTTTGTATTTTTTGCAACGGATCATCAGCTCCACATCCTCAAACAATGGAACTTTTTTT
ACCCCACCTATACTGTTTAGGATATCTTTTTTTATGAAAATCGTCTGATCACCATAGGGT
AGTTTGAAAACCCTACTTCTTAATAATACAAAAAATTCTATAACTCGATAAAAGAATTTA
CTGCCATCAATCCTGAGTCTAAATGCACCATAATCAAATCTCCCATAATTTTTCAGAATA
TCTTCAATCTGATTTAAATCTAACTTTGTATCATAATGTAAAAAGATGAGAAGATCTCCG
GTGGCAGTTTCTGCACCTTTTTGCAGTTGAATACCTCTACCTTTAGGAGAGGTTGTAAAA
TAGACCGATGGCTCTCCTTCCATATTTTGTTCTGTGGGTGACTTTTCCCACTCATCCTTC
CCTTCCACGATGATTATCTCATAATCTAACCCTTTTAGCTGGTTATTGAGATTATCTATC
TTTTCTATTATATTTTTCTCTTTATAGACGGGGATGATAATGGAAAACTTCATCTATTTT
TAGATTTACTTATTCGTTTTATAAGATTCGGTATTTGGGAGAGGATGCCGAGTAGAACAA
AAGCTATGAATACCTCTTTTGAGATCACCTCATCGACGGATCTGATGTTATAAAGGGTTT
TTCCTGCATATGTGAATACTATAGATGCCGGGAATATCCCTACGGCTGTTGTCCAGATGT
AGGTGAAAAGTTTTACATTCGACAGAGCTGCGAAGATGTTTACCATAAAAAATGGGAAAA
TAGGTATAAACCTCAATGTTAAAAGGTAAAGATGACCATTTTTATCCATCTCTTCATTGA
AAATCTTTAATTTGTCAGTATACCTTTTCTGTATGAAATCTCCCAGAATATATCTGGCTA
CCAAAAATGCAAGAGTAGCCCCTGTCACTGCTGCAAAATTTATATACAGGATGCCCGGAA
AAAATTTAAAAAAATATCCGCCAGCAAGGCTCATTACCGATGCCCCAGGGATCGATAGCA
TTACCACAAATATATATATTAGAATATAAATGAAGCTTGCCAGAAGATAATTATTGTTTA
CGAAATATTCAAGGGTGTATCTGTACTTCTGCAGGTTTTCAAGGGTAAGATAACTGGCAA
AACCTGAAAACTTTATCAGAAGAGAAACTGTGATTATTGTCAAAATAAGCAGTAGTTTTC
TCATCAGTAGTACTCTTCGTTTAAGATCTTCATGTCTAATAATCCTGATTTCACCGCTTT
TTTTAAATCATCATAATAGTCTATATCCATCAATTGTTCAAGAATCCAATAGCTATAAAG
CTTTTTGTGGAGATTTTCTTTAAGTTTCCAAAACACCTGATTGCTACTCCATCTAATTTC
CTCAAATAGATCAGGGTCAAAATTATTGGAGGAACCTATCAGATAAAAACCTCCATCATA
CGATGGGCCAATTACATAACTTCGCTTGTTTAGATATTCAAACCCCAATGTGATATTATA
ACTTAGATCCCCTAAAATGTCGCTACCGATAATTATGACCTTTTTATATCCTTTTTCAAA
TAGCTCTTTAAAAGATTGTATCATGCGTTCCCCAATATCACTACCTATTTGCAAATGGAT
GGAATAATTACGGATAGTTGTTTTGACTCTGTTTTCTATATACTGTTGGAATAGTTCTTT
TGTACCATCTGCAATGTAAAAGGAGATATCGATATCGGGATTTAGATTCTTCAAACACTC
AAGCTGGGAGATTGTATTCTTTAAAAGTATCTCATATATCCTAAAGGCAAAATCATCACC
GGCTTCCTGCGCCAGCCTCGTTTTTACCGTACCTTTGATCGGTATTCTACAAAATAGCGC
AAGTGACTTATCATTTACTGAAATATGCAGATCCTCCTTTCAATACATTCCAACCCATAT
CTTCCAGCATATCAGCACATCTGGCCACAGAAAAACCTCTACTTTCTTCGGTTTTCTCTT
TTATGTCCCTTGGATTTGCCCCACTTTCCGCCCAAATAAGGTTTGCACCGGCAAAGATAC
CCAATGGATTGGGTTCGTGGGTGCAGTTACCGATTACATTGTGGGGGGTGGCAAGTCTTG
TGACGGCAACGATCTGAGCCATTTTAAGCTCTGATACCATTGGGAATTTACTTAGTTCAC
TGCCCGGTATATTTATTCTCCTCATGGCGCCACTGAAAACTGGATTTATATCTGCGGCGA
TCAGTATTTTTTCCGCAATCTCCTCCATTGTATGCTCCAAACCTATCGGCTCCACGCATG
TGCCCACCAGAAGCCCTGCAGATTTGAAATTTTCAATTGATTTTAATCGGATATTTTTAG
TGAGTTTATTGTCTCTACCTTCACCCATTCTTACTGCATGATATACACCGGTAAACCCTG
CTTCTTTCATTCTTATGGCATTATTTAATGGTTGATCACCGATATTTGCTATTAGTATTG
TCTCTGGTTTTAAATGTTTTTTTATTTCGGTGGAATATTCTATAAATTTACCAAAATCGT
AATTGGCTGTAGTCATTATATATATAGATGAGCATTCAGAATTTTTTTCAAAATCAAGGG
CGTAGTTTATTGCCTCTGTAATACTCAATTCTTTGGACTCAGTAAAAACCTTATTGATAG
ATGCAAATGAGCAGAATTTGCAGTCCGCAGGGCAGGGTGCGAGATTAAGAGCAAACTGTC
CGTGTACCTCCGCCACGTTGTTTGATAATTTTCTTGAAAGAAGAGCTCCTGCTTTGATTA
TTTCGTAGCCCTCCGGTGAATCCGGTGAAAAACTAAGAAGGTAGACTATCTCTTCAGCAT
TAAGTCTTTCACCTTCTAAAGACTTCTTTATCAGATCGGTAACGTTATACAATCTATTCC
TCCTTTATCCAGCCTTCTTCTATGGCAAGTTTATAAATCATCTCAGCGCAAAAGGATGTC
ATTTCAGGACAATGTCTGTACTGGCCTATCCCAAACATTATCTCACTTCTTTTCTTAAGT
GTCTTGCAACAGGTTGTTTGATATTTAGATTTAAATTTGTCTATGATAACCTTACCTATT
TTTTGGGCATATCCTCTGTCTGCATCCGCGGAAGTTCTTCCGGAAAAATGACCTGCTATT
AAAATAGCCGAGGAGAGGGCTCCGCAGATGCATCCGCTCTCCCCAATCCCTTCACCTAAA
ATTGTCATTGACCTTTTGAAATCTTCGGAAAAATTGTAACCGGTGACATCTTCAAAGGCT
TTTAAAACCGCCTCAGAACAATACAACCCTTCTTTGAAATATTTTTCTGAAAGCTCTTTT
ACCCTATTTAGGTTCTGAAAATTCATTGTGAGTCCAACTCCCCATGCCACCTTTTAGTAT
GTAAAGTCTCTTTTCGTCAATACCTTTGCTTTTTATGTAATTGTAGGCATTTTCAGCTCC
AGTTTTTCCTGCGGGGCAAACGACTATCACAGGTAGATTGTTCTGTTTTATCTTTTCAAT
AACCGGATCGAGTCTTTTTTTCTCCTCATCCTTTTTAGCAGGGAATGCATAGGTTGGTAT
TGCCCCTACAATATGTTCATCATCAAAATCTTTTTTGGGTTGGATATCAACTATGATGAA
CTGCTTTTTAGATTTAATCCAGTTTGCCAGCTCATCGCCGGTAATGTAGTTGTAGCTGGA
AAAAAGTCCTGCAAAGGCTTGAATTGATATTAATGCAAAAAATAGAATTAAATGTAGCTT
TTTCATTGTACCTCCTCGATTTTTTTATTTTGAAAATATAGATATATTTAAATATGCTAA
TAGTCAAATAGGAAAATAGGAATTTTAATTTATAAAATATAGGTTTAGCCTATATTAATT
TGCAGATATTTTTAAAGCTATTATATTCTGGGGGAAGTTCTATGTCATTTCTATATATTG
CATATATCCCTCTTTTTAGTTCAATATTTTTAAGGCGGTGTATAGATAGATTATTTTTTT
TGGCTACAAATTTCGACATAAACCCAAAAAAGTCGTTATTTCTTATGAGATCAACGTACA
TGTCAAAGTCATTTGTAATGATGGTAGGATGGAGTTTATTAATTGATAAACCAGCTTTTT
TTAGATAAGATTCTGCTTCTTTTCTGGTACCAGAGCCCTCATCCCTTGATATTAATTTGT
ATTTAAATAGATCCTCAATCTCCAATTCTTTTTTCTGGATTAACCCCTTTCTGCCTGCTA
TTATAAGCTCATCTTCAAATATCTTTTCATAGGTAAGTTTCTCATCCGGAATAACAGTTC
CCACAAAACCCAGGGGAATTTCATACTTTTTAACTTTTTCGATAATACTTATGGAATCGG
ATATATTGATGATCAATCTTATACCAGGATGGTTGATCTGGTAGTTCTTGATTGCTATAG
GTAGAATAACGATCTTCGGTACACTGCTACTTCCTAATAAGAGCTTGTCAACAGACTCTT
TTTTTATATCAAGATGCTCTAAAAATTTATCATACCGGTTTATTAGATCACTGATGCCCG
GAAAGATTTCGCAGGCAAACTCTGTTGGTTTCATCTCTTTACCATTTCTTATAAATAGCT
TTTTACCAATAATATGTTCCATATTTTTTATATGTTCGCTAATAGTTGGCTGGGTGATGT
TCATCTTCTCCGACGCCTTTGTGATACTTTTTTCTGTAAATACTGCTAAAAATATCTTCA
TCTGATGGATATCCATACTTATACCTATGGGGTTAATTTTATCTGACCTTTTGAAATAAA
TTTTAAAATCTCCTCTTTTGTACTCTTTTTATCAAGCAGATCTACCCCTTCTAACCTCAT
ATAATTGTTCTGCAAAGGTTTTGTATTAAAAATTGTAATGTTGTCTGATATGATAAGTGC
CTCATCGATGTCATGGGTGATATATATGAATGTGGCATTTATACGTTTTATGAAATGTTT
TAACCCCGCCACGAGGTTTAATTTTGTGAAGTAGTCTAAATTACCAAAAGGCTCATCCAT
TATGATTAGATCGGGATTTATGCTTAAGGCCCTTGCAATCTCCACCCTTTTCTTCATCCC
TTTACTCAAAACCCGAGCTTTTAGTGGGGCGACGTTTGAAAGTCCCACAAGCTTAAGCGC
TTCTAATGAACTATCTTTATCTCCGGACACATATTCTATATTTTTAAGTACCGATATATT
TTCTATCAGTGAATCATACTGGGAGACGAAACCTACCTTTTTGAAGTTTTTAGTTATCTC
TCCGCCCGTTGGCTTTAATCTACCAAGGATTAAGTTGATCAGTGTGGTTTTCCCTATACC
ACTTTCACCTAATATTGCTTCAAATCTGTTTGACTTGAAATGGAGGGTGAGATCCTTAAT
GATCCTTTTATCTTCATACCCAAACGAAAGTGATTGTAATCTTAGAATATCCATCGTTTT
ATTCTCTCAAATCCGATTTCTAATCCCTTTTGTGCTAATATTCCTGAGATAACTATGATT
AAGATGTAAGCCATCACTTCGTCCATATTGAAGCTTACCTTTTTTTCCACGAGTCTGTAT
CCAAGTCCGTTTGTGCCAGCTATGAATTCCGCCATTATGAGTAATTTAAATCCCAGAGAG
AATGTAAGGCTTAGTATCGAAGAAAAACTTTCCACAAGGGATGGGATGTAAAAGAAAAGG
GCTCTTCTATAAAATGGTACTCTAAATATATCAGAAATCTCTATTACATGTCTATTTAGC
TGGTCAAAAACAGAAAGAAAAGATAACGTTATTGTGGGGATCAATGTCACAACGATAGTC
AGGATAACGGTATAATCACCAACCCCCACAAAAAGCATGAAGAAGGTAAGATAAGCGATA
TTCGGTACCTTTAAAGCGGAAGATGATATTATTGATACTGATCTTTTTATGATGTCATAT
TTTTGTGCAGTAATCGCAAGTATAAGTGCCGTAATTATTGAAATAGTATAGCCGAAGAGT
AGCCTCAGGAGACTACTCCAGGTATTTTTTAAAAGGTCATAATTAATGGATTGGTAGATT
ACTTTTAATACATGAAAAGGACCCGGGAGGATGTAGCTTTCGGTAAAAAATGAAGCAACC
TCCCAGATCAAAAGAAACAGGATCACCAGAAAAATCTTTAACTTCATTCTTTGTATTCAA
AATATTCAAATTTCAGTCTTTTATTTTTTATCGCTTCCTCCAGTGCTGCGGATGGAAATT
CCATATTGAAATAATTTTTAAAGTTGCTGTTAAATATTTTTGTAGCCTCATCAGGATTGT
TTTCGATAAACTCCACTGCCTTCTTAGTTGCTTCAACTAATTTTCTTTGAGTTTCCACAT
CTTTTGCTAACAGGGCATTTATTGGATATCTATAAGGGGTAGGGTACAGAGAGAGGATAT
CGTAAACGTAATAATTTTTATTCAATTTTTTCATTTTCAGTATTACGTTGCTTACATGGG
GTTCCGGCAGAAATATGGCATTGTATTCACCTTTAAGAAATAGCTGAACAGCTATATTTA
AATCGGTGAAAAGGGGTTCTTTTTTAATGTTGAGCTTTTTAAAGAGGATATCCGGTGAGC
CACCTCTAAAGGAACCGACGATGTTAAATCTTTCCAGATCAGACTTGTCTTTGATCGGCT
CTGTGGTGATAATATGAACCGCCCTGCTAATGGAGGAACCGGCATATACCCAATTGAAAT
CTTTTGCCAATTTTTGTGCAGCTTCGTAATTTACAAATACCGCATCCACTTTACGAGATT
TCATCAGCCCCACCATCGTTGAAACATCACCCATAACAGGCACAAATTGGATCTCTGCGA
AGTTTTTGTCCTTCATAACAAAAGCGACTACCACATTGGGGTTTGGAAGTGATCCAATCG
TGATTGTGGAACCATAGGCAAAAATGGTAAAAAACAGTGTAAAAAAGATTGCAAAAACAC
CTCTTTTCATATAACCTCCTTTACTTTAGAGTTGGTATTAATCTTCTCATAATATCTTTG
ATCTCTGATAGATTTAAACTTCCACTTTTTTCCAGAAGATCATTTATGACGTTTAATACT
ATATCCTTGTCAATAGGTTGCTGTTTTGCTATCCATATCTTATCATATTCAGTTTTCGTG
CTCCCCTCTTCATCCAATAAAAGCTCTTCGTAGAGCTTTTCTCCAGGTCTTAATCCTGTG
AATACGATGTCTATCTCTTTATATGGTTCAAAATTTGAAAGTCTTATCATCTCTTCTGCA
AGTTTGAGGATCTTTACAGGTTCTCCCATATCAAGTAGAAATAGTTCACCCCCTTTGCCG
ATACCCCCCGCCTGTAGTACCAGTTGAACCGCCTCAGGTATCGTCATGAAATATCTTGTG
ACCTCAGGATGGGTGACTGTGACGGGGCCACCATTTTTTATCTGCTCTTTGAATATAGGT
ATCACAGATCCATTGCTTCCAAGGACATTTCCAAATCTCACTATGATAAACTTTGTCTTT
AGATCATCCGGGAATGTTTTTATGTAAAGCTCAGCAATTCTTTTGGTTGCCCCCATTATA
TTTGTGGGGTTTACGGCTTTATCTGTGGATATCAGTATAAATTTATCCACTTCATATTTA
CACGATAGATCAGCTATTACCTTTGTGCCGAATATATTATTCCATATCGCTTCGTCTGGA
TTTAATTCCATCATTGGGACATGTTTATAGGCTGCAGCATGTATTACAATATCAGGTTTG
TAAGATTTAAAAAGCTGTTCCATCTTAACAATATTCTTTACATCGCCGATGATGGTTGTT
AGATTTAAATCATTTTTACTGGATTTCAGATAATTTTCTATAAAAAAGAGGGGAGTTTCT
GCTATATCCAGAATTATAAGGTTTTTGGGGGAGTATCTGGATACCTGTCTTGCAATCTCC
CCACCAATACTGCCACCAGCACCAGTCACAAGTACTACTTTATCCTTGAGGTATTGTTCG
ATTTCAGCAAGTTTGAGCTTAATGGGTGGGCGCCCGAGCAGGTCTTCAATCTCAACATCT
CTTATCCTATTTACAGAAAGTTTACCTTCAAGTATCTCTCCAAACCCCGGTATAATCTTA
TATCCCACAGCGGCTTCCCGACATTTTTCAACGATCCTTTGCATCTCTTCTTTACTTGCG
GAGGGGATTGCAATTACTATTTCATCTATCTCATCATCCTTAGCTATTATAGGGATCTCT
TTGGTGGAACCTATTACAGGTATTCCAAGGATTCTTGTTTTAATCTTTCTTTCGTCATCA
TCCACAAACCCCACCACTTCAGCATGTAATTTGTCGTTATCTTTTATCTCCCTTGCTATC
ATCTGTCCTGCACTTCCGGCCCCCACTATCAGCACCCTCTTTTTGGTGACTTTTTCCCCT
AAAAATTTACCATAACTTTCTTTAAAAAGCCTCGGGGAAACCCTTAAAATGAATATAAGG
ATCGTAAAAAGTAAAAGATCTATAATGAACGCAGATCGTGGCATTTTGTAGAAACCGTAG
ATCAGGTATAGGTAAACCATTATAAAAAAGGTTGATATAAAGCTTGAACGGATTATATTT
AAAGCATCATAGATAGATACAAACCTCCACCAACCTCTGAAAAAATTGAAATACCAGAAT
ACTAAAAGCTTTGTGAATACTATTAACGGTAGATGTTTTACAAGTTCGTTGAAAAAGTCA
TCCGGGATATTAAATTCAAATCTTAAAAGATACGATACATATATGGAAAAGATGGCGATA
GATATGAATAAAACTACCGCCACAACTTTTTTTACGTTCATCTCCTATTCCACTTTTACC
CTGAATGCTCTTGCATGGGGAAAATTGTTGTAAATCTCTTCAAACAGGTTCGTATCATAA
TTACCCAGAAGGTACATCTGGTTGAAGTTTGATCTATACACCGTTTCGGTAAGAATAAAT
GATCCTATTAGATTGTTGTTATAAGCAACGAGTTGTATGGTTATATCCGAACTATGTGGG
TATTCGAGGTTTTGGATAAGTTTACCATTTTGGGTTATAACGAAACGTTTTATGGGTACC
TGTTTATTTATGAGGCCGGTTTCCGTATCCAGAATGGCATTTTCACACTGTAAAATTTTA
CCATCAAAACTTTTACAGGTCAAATCACGGTATCCCTCAGGCTTTGTCACTTTTTTTTCA
AAATCCCAGTTGCCAAAAAAAGCAAGTGCACCATATTTCCCGATCATATCGGAGGTGTAG
AGAACGATGATATTTTTGTTTTTCGGTTTTCCGTTATAATTCATAATACCTTGAACAGCG
GAATTGGCAGATTTGTTGTCATCAAGCATCTTATTTATCCCTTCAAACTTGAAGTTGTCT
ATAGCACTGATGATGCCATACATTTTTTTCTGGTCGGTTTCCACAAATGCTTTGGCGGTA
AAATAACTTCTGTCAGCCCCATGGACACCCCCATCATGGTAGACGGAAAACTCCCCGATA
TCCATCAAGGCATATCCAAAATCCCACCAGGTAAATACCGGAGAGCCTTTTGGGACTTTA
TCTTTTATATCAAGAAAGCTGTTTTGGATCGGTGTGGGGATGGATGGGGGTAGCACGACG
TTGTAGGCGGTAAGGGTGTTTGATGCCCCAAAGAATATAAGATAGATAACAAGAGGTAAA
ACGAAATCGTTGATCTTCTGATCCATCTTCAGGTATTTCAAACCATAATACAATATAAGA
AATAGTATATAAGCAAGCCCCGCCCCTGCAAGGGGTGCCAGAAACATAGAAAACCTGTTC
CCTGAAATAAATGCAAGCATACCAAGCCCAAGTAGAGGTAAAAGCGGTATCATCTGCTTG
AATTTCAAAATAAATGCGGCAAAAATACCGATTATTCCAAGAGCTGCCACTTTAGGATTC
CCCAGAATCATGCTCAGGATCTCACCCCAGTTTTTCTTATTCGATTCAGATATTGTTTCC
ATTATATTTGGCCAGGATATATTTGCCAGTTTTAATTCTGTTTTATGGAAATAACCTGTT
TTGAAGACAAAATCGAATAGGTTACCAATACCATAGATGAAAAACAATGGATTCGACAGC
AAAATGTAAATTCCTGTAAGTATGGCTATATCTTTTATTTTAAATTTATAAATCAAAAGA
TACACCACCAATAAAACCCCATATACAACGGCAAATCCGTAGTGCTGGTACCACCAGTTC
ATCAAGAGCATAAAAAATCCCGCCAACCCTGCATAAATGTATTGCTTTTTCTTATCCTCC
GTCTGGGTAATCATAAGGAAAAATAACCCAATTATAATAGGGAAAAAAAGAAGTAAACTA
TCTGTATCAACTCTTCCATTACAAGATCTTACATAATAGGCATAACTGAATGTGCCGAAT
AATCCTCCTGCAATTCCCACAAGACCAAGACCAATTCTGTAAAAATATATCCCAAGGGGG
ATGATAAAAAGACCGGCGAAGATGGATGTGAAGCATATCCCCGTAATGTATAAGTCACTG
GAAAAAAGTTTAGGTAGTTTCGCCAGCAGAAAGACCAGCATCGAAGGATATGAAGGGAAT
AAATCATGATCGGGGTAAGATTTGAGGGGATCTGTTTTATTATCCCCAAATTTGCCGTTG
TTAAATTCCTTTGCCAGCCTTGTCCAGTAATATGCATCAAGTGTGGTCATGGAGATTCTA
CCATCTCTGGCGTAAGTGGCTTCTTTCTGGGTGTTCCATACGGAAAGCTGCCAGAATCTT
TTATAGGTGGATATCCCAAACGTTATTGCAATGAAAACAATTAAAAGAACCATTGATATG
GAAAGCTTCTTCATTAAAACCCCCTACTTTACTCTAAAAATTCTCATTATTGGGAAATTA
TCATAAACCTTTTCAAATATTTTGTCATCATATTTTCCAAAAAAGTATAGCTGGTTAAAG
TTTGATTGAAACACAGAGTCATCTAAGATATATGATATAAAAACCTGATTATTTTTTAAT
ACTATCTGAATAATCCTTCCATCCACGTTGAAATCGTAATGTTTTACTATCCCGGATTCG
TCGATTATGTATACATTTGAAAGCTGTTCATCCCCCCACACCCCCTGGGTTATATCCACG
TCAACGTCGTTACATCTAAGTATAGATCCATTATAATTGCAGTTTAATTTTTCGTAATCG
TCGTAGTCACTTTTTTTCTTATCAAAATCCCATCTGGCAAAAAAATCGATCCCATCATAT
TTGTAGACCATATCGTAGGAAACGGCCACAAGTATATTTCCATTCTTCACTGGGAGGGTG
AAATTTGTTGCTTCATTGATGATTTTTTTGGGATCCACATCACCATTTTCAAGCATTTTA
AAACCTTTGTGATCAAAATAACTTATGATGTTTCTCATCTTCATCTGATCCGGTAATGAA
AAACTCAACCCCACAAAGTAAGTTCTCTCCTTTCCCTGTATTCCGCCATCATGAACGGTG
CTAAAATTTGCAAGATCCTGGTAAGCATATCCAAAATCCCACCATGTCCAGACGACCGGA
ACTGATCCAAACCGATCTTTTATATCTATCATAGTTTGCTGGATATTCAAAGGTACTGAT
GGGGTAGGTTTGTAATGAACACCGCTAAAAAAATAGATTACAACAACCATTAATACAATT
GATATGATTGTGGATATCGATTCGCTGAAAATTTTTATATGTTCTTTAAATACCTTTAGC
CCATTGTCAACAAGATATTCCGATGAAAAGTATATTAAATATCCCAGACCGGCAAAAATA
AATGGGGACAGGTACATTGTGAATCGGTTGCCAGATTTAAATGATATAAGCCCCAGAAGT
AAAATTGGTAAAAGAGGTAATATATCAAATCTTAATCGAAGGATAAGAAGCCCAAGACCT
ATTAATCCTGCCAATCCTAAATACTTATCGCCAGCAGCGTATAACAGAATCGTTTGCCAA
CTCTGTTTTTGGGTTTCTGATATGAATTCGGCTATGTTTGGCCATGCAATTTTATTCACA
TTTAATGCCTCACCGGCAAAATATTTTGAACCAAAAACGAAATAGATAATATTATCGATA
CCGCTCATAAAATATTTTGGGTTTGCAAATAGGATGAATAGGATGATTGAAGTCAACATA
GCCCAAAACTTCACCCTTTTTATGATAAGGTATAATACAAATACCCCCAGATATGCTATC
AGAAAGCCTGGATATTGGTACCACCACATAAAGAGATATGCGGTTATACCAAGGGCAATC
GAAGCGATATACCTACGGTAACCTTCGAGCTTAGGGATGAGATATATAAGATAGCTCATC
ATGAAAGGGAAAAATAGGTTCAGGCAGTCTGTGTCCACCCTACCTACATATGTCCTGTAA
AGATATGAATAGCTAAAGGTGGTTAATATCGTAGTAACAATAGCTGTGGATGTAAAACCA
CAGGAGTATAGGTACAGAAAAAGTGGGATGATGAAAACACTGGAAAGTATTATTACGAGA
TAGACACCTGCGTAATAGTAATTCCCGGTTAATTTTGAAGTCTTGTTTATGAGATAGACC
AGAAGATTGTGTGTTTCAAGTTTGAAGGTGTATGGGTGATCGGGGTAACCTCTATAGATA
TCAGGTATCTTTTTATCTGTCAGATTATCATAGGCTCTGGCAAGTCTTATCCAGTAGTAT
CCATCAAGGGTGGTCAAAGAAACAGTATCCTTAACAAAATAAGATGGGTGGTTTACTTTC
CATTCATATAGCTGGTAATACCTGAATCCTGACGAGATGGCTACGATTAGTAATATCAGC
AAAAATATTGCAACCCTTGTAAACTTTCTGTTCTTAAGCATAGTATTATATTCTAAATAT
TTTTAAAAAAGTCAAATATAATAATTTTATATCTGTAAAAAATGAGATATCATCGATATA
TTTCTTATAAAGCTCAATCTTTTTGGGCAGGATCACCTGGGTATACCCCTTTTCAACATC
ATCAAACCGGGCTATAAGATCCTCTTCATCCCGAAATAGTATCGTAGCATAATCGGTTAT
CCCTGGTTTAACTGTCAATACTATGGTGTAATCATCTTTGTATAGTTTAACATATTTTTC
CACCTCCGGCCTTGGTCCCACAAGACTCATATCCCCTTTTAAAACGTTGAAAAATTGAGG
GAGCTCATCTAATTTCCATTTTCTTAAGTAATAACCCACTTTTGTGATACGGGGATCTCT
ATCTTTGGTAACAAGGGGGCCCATCTTATCGGCATCCACCACCATGGTGCGGAATTTGTA
AAGTCCAAACGGTTTAAAATCTTTACCCATCCTGATCTGTCGATAAAATATCGGACCATT
TGTATCGAGCTTTATCAGTAATGCAATGATAAAAAAAGATGGTAGGAGTAGTAAGATTGC
CAATGTTGAAAATATTATATCCATCAGACGCTTGCCAAAATATCTATACATAACTACCTT
TCAATTATTTTTACCTCTTCCTCCAGCATAATGCCGGTTTTTTGGAAAACAACCATTTTT
ACGTGGGATATCAGATCTTTTATATCCTTACTACTGGCATTGTTGAAGTTTATGATAAAA
TTGCTGTGCTTTTCTGAGACCTTTGCTCCACCAATTGAAAATCCTTTAAGTCCGCATTCT
TCTATGAGTTTACCGGCATATGTCCCGGGAGGTCTTTTGAAGACAGATCCGCAGGAGGGG
TATTCAAGTGGTTGTTTTTCACCCCTTTTATTTAGTATATCATCCCTTATCTTGTGTGGA
TCATTCTTTGCAAAGTTGAGTTTAAATGATCCGGATACGACAATCTCGTCCTTTATTGAG
CTTTTTCTGTATGAAAAGGATAATTCACTGGCCTTTAATGTGGTAAATTCTCCATCTTTA
AATATCTCTACAGAGTACAAAACATCTTTTATTTCTGTGTCAAAGGCGCCGGCGTTCATG
TAGATGGCTCCACCAACTGTGCCGGGGATACCTGATAGATGTTCGATGCCGGAAAGATTG
TTTATGATAGAAAACAGCACCATATCGTCTAATAAAATTCCAGATCCAGCAGTTAAGATA
TTTTTGTCTATTATCATAAATCGATTAAGTTTTTTTAGGGATAAAATCAGGCCATCGAAA
CCTGCATCGTCGAAGAGCACGTTTGTTCCGTTGCCTATCACCAGATACCTTAACTTTTTC
TCCTGTAAAAAGTTCCAGATAAGCATAAGTTCTAAGTTATTTTTAGGTTCGGCAAAAAAT
CTGGCTGGACCTCCGGTTTTATAACTGCAATGTTTACTTAATGGCTCGTTGCTTTTGATG
ATACTATTTAAATCGAGCATTTTTTATCGCCTCATGGCAGCTGCAGGGGGATTTCCTCTT
CATTGAAGCCACCTCTTTGATTATAAACCTTATGACAGCATCATTATTTTTCACATGCTC
CACCACTTCATCTGTGGTAAGAGGCGTTTTGCTGATCCCTGCTGCGAAGTTTGATACGAT
ATTCACGGCTGCGTAGCATATGCCAAGCTCCCTTGCAAGGGCTGTTTCCGGCATAAGGGT
CATCCCAACCACATCAAATCCCAATTTTAAAAAGGCATTTATCTCCGCTGCACTCTCCAA
TCTTGGGCCGTTTGTGCAGAGGTATACCCCCTTCGGATGAAAACGTACCCCGGATTTCTT
TAAAATATTTATAAGTTCTTCCCTTATAGATGGGCAGAATGGATATGTGAAATCTATGTG
GTAAGTATCTCCGATATCTGAATAGGTTGATTCTCTTCCGTATGTCCAGTCTACTATATT
GTCCGGTATCAAAAAATCACCCGGCAAGAGTAAACTATTTATCCCCCCCACAGCCCCAAA
AGCTACTATGAAATCTACATTAAGTTCATAAAATCCGTATATATTTGATCTGTAATTAAT
TAGATGGGGAGGGAATTGATGTTTTTCCCCATGCCTTGCAATGGAATAGATCTCATTATC
CCCAAAGAGATATTTTTTGTAACTTGAGGATGGTGATCCGTACTTATTTGATAAGTTTAT
CTCTTCCACAAACTTAAATCCCTCTTCCACAAGGAAGCCTGTGCCACTGATAATCCCTAT
CTTCATGTTAACTCCACTGATGTATATTTGAAATTTATATCCTCGGTTTCGGCAGATTCC
AGTTTTTCCTTATAGCAAGCAGCCTCAAAAGAAATACCACCAGAATAGCAGTAATAATAG
TAAGATAGCTTTCACCAATAGATTTGAAAAGGATTAAGAATACCACACCACCAATTATGG
ATGCAGATGCGTAAACCTCTTTTTTAAGTACCAGAGGGATTTCCCCCTGCAAAATGTCCC
TTATCATTCCACCAACTGTTCCGGTCATAACCCCCATGAATATCGAGCCGATATAACCGA
TATTGTAATCGATTCCCACTTTTACTCCGATTACAGTAAAAACGCCTAATCCTAGTGCGT
CCATAATCAGTAGCGTATTATATCCCCTTTCAACTTTTCTATAGAAGAAAAATACGATAA
GTGCCGACAGAAGGGATAAAACTATATAATTGTAATCTCTAAAAATAAACGGTGGAATTC
TCCCCACAAGTAGATCTCTAATGGTTCCACCCCCCACAGCCGTTACAAGGCTCAACACAG
ATATTCCGTATAGATCCATATCTTTTTTTACACCTGCCAGGGCTCCACTTATTGCAAAGG
CTATGGTACCTAATAGGTCAAGAAGGTATAGGAGGGTCATAATTTCTCCAGCACCACTTT
TCTATCAAAATTCTGGGTAAGTTTTTCATCATGGGTTACCATTATGATGGTGACCCCTTC
CGATTTTAATTTATCAAATATCTTCATGATCTCCAGTGTGTTGGCACCATCAAGGTTACC
CGTTGGTTCATCCGCCAGAAGAAGCTCCGGTTCGTTCATCAACGCTCGTGCCACCGCAAC
CCTCTGCTGTTCTCCGCCTGAAAGCTCATTGGGATGATGATGGTATCTGTGGGATAACCC
CACCTTATCCAGGAGAAATTCGGCATGTTTGATAGCTTTATTAATAGGTGTCCCGGCTAT
CATGGCGGGCATAGCCACATTCTCCAATGCGGTAAAATCGTTTAATAGGTAGTGAAATTG
AAATACAAAACCTACTTTTTTATTCCGGTATTCATCAATGGGGTAGCTTTGATTAAAGAT
ATTTTCCCCTTTGAAGATTATATTTCCGGTATCTGGTTTATCCAGCCCACCAATGATGTG
CATAAGTGTGGATTTTCCGGATCCAGATGGGCCCACCACCACCACCGATTCCCCTTTTTC
AATAGTTAAAGTGAAGCTATTTAAAACCTGGATTATGTTGTTTGATTTTCGGTAGCTTTT
GGAGATATTCAGGATCTCTAAAAAACTCATTATTCATTCCTCAAAGCAGCTATAGGATCC
ATTCTTGCTCCCTGCCTTGCCGGATAAAGGGCGGAAAGGTAGGTGATTAGTATTGCGGAT
ACTGTTACTATCAAAAATACCTCCGGAACGATCTCCACTGGGATTCTATCCATAAAATAG
ACATCTTTGGGAAGGGATATGATCTTGTATTTTTTTAATATAAAACAGATCACAAGAGCA
AGTATATCCCCCAAAAAAGTACCCATCACACCGATTATAAGCCCCTGCTTTATAAAGATC
TTCTGGATCATCTTTTCGGAGGCACCCATCGCTCTTAGTATGGCAATATCTCGTTTTTTA
TCTTTGACGGTCATCGTAATGAGGCTTACTATATTAAAGGATGCCACCACCACAATAAGT
GTAAGCACCACAAACATAGCAGCTTTTTCCAGTTCAAGGGCTGAAAATAGATTTTTATTC
ATACTGAGCCAGTCTCTTGCCCAGAAGGGGAAGTCCAGCTTTGTGGCAATCTCTTTGGCT
ATTCTGGATGCCCTGTCGATATTATCCACCTTGACGCTAAATCCCGTAATGGTATCCCCG
AGGTCAAAGAATTTTTGTGCCGCCTTTATATCCACAAATGCCAGACCATTGTTATAATCA
TACATGCCGGAATCGAATATAGCAACCACATAAAACTTTTGCATCTTTGGGGTAAATCCA
AAGGGGCCTTTTTTCCCAAAAGGTGCCACCATTACCACTTCATCGTATAATCTTACCCCA
AGTGTCAAAGCAAGATCTTTGCCCAGTACTATTCCACTTTTATTATCAAAATCGTATTTT
AATTTAAAAAGATCCCCAGCTGTTATAAACTGCTTTATATTGATGGCCTGGGCCTCCTTT
TCCGGGATTATCCCCCGCAGCATCACACCACTTACATTGGCGGGTCCTGTGAGAAGTACC
TGACTGAAAACAAAAGGTGATACCGCCACCACCCCCTTTGTCTCTCTAATCTTATTTTCC
ACCTTCTGCCAATCTGAGATGGTACCCACATCTATTCTATTGACTATTATGTGGGAGTTG
GCACCCAGTATTTTATCCTTTAGGTTATTTTCAAATCCGGTAAAAACGTTTGTTACTACT
ATCAGCGTAGCTACCCCCAGAAGTATTCCGATGATGGCTATAACGGAGATGAAAGAGATG
GCTTTTGTCTCTTTTTTTGATTTTATATACCTGAGTGCTATAAAGTTTTCTATTTTCATC
AGCGGCTTATTCCCATTCTATAGTTGCTGGTGGTTTTGAGCTGATGTCGTAGACCACTCT
ATTTATACCTTTTACTTCATTTATAATACGGTTTGACACCTTTCCCAAAATCTCATACGG
GATCTTTGCCCAATCGGCGGTCATACCATCCACACTTGTGACTGCTCTTAAAGCAAGCAC
ATTCTCGTATGTCCTTTCATCCCCCATGACCCCCACAGATCTTACGGGTAAAAGTACAGA
AAATGCCTGCCATATCTCTCTGTAAAGCCCAGCCTTTTTTATCTCTTCGATGTATATATG
ATCCGCTAAACGTAGTAGATCCAGCTTTTCTTTATCCACACTACCAAGCACCCTGATGGC
AAGCCCCGGTCCTGGGAAAGGGTGCCTAAAGAGGATATCCTCCGATAACCCAAGTTCTAA
ACCTACCTTTCTCACCTCATCCTTGAAAAGCTCTCTTAAAGGCTCTATCAGCTTGAATTT
CATATCCTCTGGTAATCCACCAACATTGTGATGGGTTTTTATCGTGGCGGAAGGCCCCTT
AAATGATACCGATTCTATTACATCTGGATATAGGGTTCCCTGAACTAAAAATTCAAAGTC
ACCAAGTTTTTTAGCCTCCTCTTCGAAGATTCTGATGAAGAGGTTCCCTATGGTTTTTCT
CTTTTTTTCAGGTTCTTCAATATCTCTTAAGGCTTCAAGGAATCTGTCTTCAGCATCCAC
GTAGATAAGATTGATCTTAAAATTGTCTCGGAATGTTTTTAATACCTGTTCTGCTTCTCT
GTATCTTAAAAGCCCATTATTCACAAAAACACAAATTAGTTGGTCTCCGATAGCCTCATG
TACTAAGACTGCAGCTACCGAAGAATCTACACCTCCGCTTAATGCACACAGTACCTTTTT
TTCACCCACAAGGGATCTAATCCTTTCTATCTCAGTATGGATAAAATTGCCAGCTGTCCA
GATCTGTTTGCAGCCGCAGATATCCACAACAAAGTTTTTTAATATCGTATCCCCTTGATC
GGTATGGGCAACCTCGGGATGGAACTGTATTGCATAAATCGGTTTATCTTTATGTTTCAT
TGCTGCAATTGGAGCGTTATCTGTCCAGCCTATGATTTCAAATTGTTCAGGGATCTTCTC
TAACCGATCTCCATGGCTCATCCAAACGGTAAGCTTATTTCCGGATAGTTTTAGATTGTC
AAAGAATATATCATTTTTTAACATTATCTCACTTCTGCCATATTCCCTCTGTTGGGCTGG
AGATACCACCCCCCCAAAAAATTGACAGATAAGCTGCATTCCGTAGCATATCCCCAAGAT
AGGAAGATTCAGCTCGAATACCCTTTTATCGCATAAAGGGGCATCTTTGTCATATACCGA
AGACGGTCCACCAGAGAGGATAATCCCCTTTGGGGAGAAAGCTTGAATCTTTTCAAAAGG
GGCGTTGCAAGGGAAAATCTCACAGTACACCCTCTGCTCTCTTACCCTTCTGGCTATGAG
CTGGGTGTATTGGGATCCGAAGTCAAGTATTAGGATCTTTTCGGAATGTATGTCCATAAT
CTACCTCTACGTTGTAATCCAATAATTTGGTGCTTCTTTAGTTATGATTACGTCATGTAC
ATGACTTTCTCTTAATCCTGCATTTGTGATACGTACAAATTTCCCATTTTGCATAAGCTC
TTCAATGGTGGCACATCCGGTATACCCCATCCCAGATTTTAATCCACCCACAAGTTGATA
TATGGTATGACTTAGATCCCCTTTGTAATGTACCCTACCTTCGATTCCTTCTGGTACAAA
CTTACTTTCCATCTCCACATCACCTTGGAAGTATCTGTCTTTACTCCCTTTTTTCATTGC
ACCTACAGAGCCCATACCTCTGTATACCTTATAGCTTCTTCCTTGATAAAGCTCTATCTC
TCCGGGAGATTCTGTCGTACCTGCAAGTAGAGAGCCTATCATTACAGCATTTGCACCTGC
AGCTATAGCTTTTACAATGTCACCTGAATATTTTATACCACCATCAGCTATTATGGTTAC
CCCTACTTTGCTTGCTGCCTCGGCACAGTCCATAATGGCTGTGATTTGGGGTACCCCCAC
ACCAGCCACCACCCTTGTGGTACAGATCGATCCTGGTCCGATTCCGACTTTCACACAATC
TGCACCAGCTTTGGCAAGATCTGCGACTGCTTCAGCAGTAGCCACATTCCCTGCTACTAT
CTGTAGATCTCCATGTTTGGCTTTAATCTTTTCCACTGTTTCCAAAACTTTTTTGGAGTG
ACCATGAGCAGTATCCACCACAATAATATCCACCCCTTTGTCCACCAATGCAGCCACTCT
ATCAATAGTATCTATACCGGTGCCGACAGCTGCCCCTACCATTAACCTACCCAATTTATC
TTTGGTGGCATATGGGTATTTGAGCTTTTTGTTTATATCTTTGATGGTAATGAGCCCTTT
GAGATTATAGTTATCATCCACCACCAAGAGCTTCTCAATTCTGTGCTCCTGAAGATGTTT
TTTTGCCTCTTCTAATGATGTCCCCACAGGGACTGTCACAAGGTTTTCCTTAGTCATAAA
GTTGTCTATCGGTTCATTAAATCTATCCACAAAACGGAGATCTCGGTTTGTCAGTATGCC
AACTAATTTGCTGTTTTTGATTACAGGGATACCAGAAATCTTGTATTTTGCCATCAGCTT
AAGGGCATCCTCTACGGTACTTCCGGATTCTATAGTTATTGGATCAACAATCATACCGCT
TTCGGATCTTTTTACTTTATCCACCTCTTCCGCTTGCTCTTCTATGCTCATATTCTTATG
TATAAAACCTATCCCACCTTCTTGGGCTATAGCAATAGCCATCTTTGCCTCGGTGACTGT
ATCCATTGCAGCGCTGACAATTGGAATATTAAGAGATATGGTTTTGGTCAACATCGTTTT
GGTACTAACCTCGTGGGGTAGCACTTCACTTTTGGCTGGGACTAATAAGACATCATCAAA
GGTCAATGCTTCTTTGATTATTTTATTCATCAGTTACTCCTAAAAGATTTATTCTTAAAC
ATATACTTTTATATAATATTCTACACAAGAAAAACTAAAGAAAAAAAATTGCGTGAAGAG
GTTGCAACTTTTTATCTTCCAAATTTTGTTTATCAATATCCCCAATCCCTACTATATCTA
AAATCTCTATCGATAGTTCTATTACTTATCTTTGCGATTATCGGCAGTTGTCGTTTAAAT
TGATTTCTCCTTACCTTTTCGGCGACATTCATTATAAACTGTTCACTAAATCCCAAGTCC
ATCAGTTCACTTTTTGATAATCTCTCATCGATCATGTGATAAAGTAGCTTATCCACCTCT
TTATAGGAAAACCCCAATTCATCCTCATCTGTTTGCCCTACCCAAAGATCTGCGGTAGGT
TTTTTGTTGATCAGCTTCTCGGGGATTCCGAGATATTTGGAAAGCTCCCAAACCTGCGTT
TTGTAAAGATCTCCGATCGGATTTATTGCCGAAGCAAGATCTCCATACCATGTACCATAC
CCTAAGAGGAGTTCTGTCTTGTTGCTGGTACCTAATACCAATGCCCGATATTTTGATGAC
ATATCAAAAAGGGTTACCATTCTCATCCTTGCCATTACATTTCCCATACGGAGCTTATCA
TCCAGATTTAACGTTTCGAGAAAGGGGTCTACGTATGGGGTAATCTCTATCACTTGCAGA
TTTATACCAAATTCATCAGCCACCAGCTTTGCATCATCTAAGCTCTCTCTACTACTTGTT
TTATATGGAAGGGCGAAGGCGAATAGTTTATCGCTTCCAACAGCCTTAACTGCAAGAACT
GCCGAAAGTGCAGAGTCGATTCCACCGCTTAAACCAACTACCAAATTGGAAAAACCTGTC
TTTTCTGTTTCCTCTTTGATAAAATTTACCAAGACATCTGCTACCATTTTATAGTTTAAA
TTCATTTTATGATCCCCTTATTTCTGATGAATTCCAAAAAGAGCTCAGGCTCCTCATCCC
TGTAGAATGGGGATAATATTCTACTTCTACGAACAGTTTCATCTTTTATTTCAACGATCC
GGTTGTCTTCTCTAATCAGATCACATCCTCCAATCTCTTTACCTAATGCATCTATTGCCA
AAGATCCACCCCAGAACGTCACCCCATCTTCTACTCCTACTCTGTTTACGAAGATGGTGT
TTACAGTAAGGTTATTGGCTATAAATTTAATAGTATTATACCACAACTCTTGAGAGTAGA
ATCTATCGCTATAAAAACCTCGGGCTGGTGAATTTGATACTATTAATAGATTCTTTACCC
CTTGCATTGAATAAAGATAAAGGGAGCTTAAATGTAGAGCATCTTCACATATCAAAATTC
CAGTTTTACTTCCCAACATATCGAATGCTTCAAAATTTTTACCTGCAGCAAAATAACGAG
ATTCTTCAAACATTGTATAGTTTGGTAGATAAACCTTTTTGTGCAGATGTTTCAGTGATC
CAGACTCAAAGTATCCGGCTGCATTGAAAAACTGATGGTTTTCATCCTCATATACAAAAC
CTGCAAGAATACCAATATCTTTGGAGATAGATTCGAAGAGTTTGAATATTTCAGAGCTCT
TATTTAATGCTACATCAGATACTAAATCCCTTAAAAAATAGCCAGTTAATGACAGCTCAG
GAAAGATTACGATATCAGCTTTTTGTTCTATAGCATTTTGGATCTCTTTTCTATGTATAT
CTATATTTTTGGATAGGTTACCGAGAAAAGGTTTTATCTGGGAGATATAGATCTTCACAG
GCTACCCCTTTTAAATTCTCCACTTTTGCCACCACTTTTTGATAATAGCATAATATCAGA
TATTGTCATCTCTTTGTCAATAGCTTTGCACATATCATAGATGGTAAGTGCCGCAACCGA
TACCCCTGTGAGTGCCTCCATCTCCACACCTGTCTTTCCGGTCAATTTGACAGATACGGT
TATTTCCACATAAGATTCTTCTGTATTCGGTTTGAAATAGACATCTGCCCCGGTGATATT
CAAAGGGTGACACATAGGGATTAGATCTGAAGTTTTCTTTAGCCCCATAATGGCGGCAAC
TCTGGCAACACCAAATACATCCCCCTTTTCTATCTCTTTATCCAAAATCCTTTTTAATGT
TTCCGGCTTCATGTATACTTTCCCTGATGCCACAGCAACCCTAAAGGTATCAGATTTTTC
TGTGACATCCACCATTCTACTTCTACCTTCTTCATCAAAATGTGTTAATTTCATATCTCA
CCCTATCTCTTACACGTTGAATCTAAAATAGATTATATCTCCATCTTTTACAATGTATTC
CTTCCCTTCCAATCTTGTTTTACCCAGCTCTTTTGCTTTTTGAAGGGATCTAAGCTCTAC
GAATGTATCGTAATCTGTTACCTCTGCCCTAATAAATCCCCTTTCTATATCTGAATGTAT
CTTTCCGGCTGCTTTTTGGGCATTGGTGCCGTTTTGGATTGTCCAAGCTTTCACCTCTTT
TTCCCCTGCAGTAAAAAAGGTAATAAGATTAAGGAGTCTGTATCCCTCCTGTATCATCAT
CTCCAAACCAGACCTCTTCAATCCTAAAGCTGCGAGAAACTCTTTGGCCTCTTCTTTTTC
CAATTCTGCAATCTCAGCTTCGATTTTGGCGGAGATCTTTATGTACACAGATCCCTCTTT
ATTGGCGTAATCGATGACTTTTTTTACGTAATCGTTCTCTTTTTGTAATCCCTCTTCATC
CACATTCATCACAAACATCACCGGTTTTGATGTGATAAAATTGTATTCCTTCAAAAGTTC
CTTCTCTTCTTCAGTCATTAGATTCCTTAGCATCACGCCGTTTGATGCACTGTCAAAAAG
CCTTTTTAGAATTTCCACCTTTTCCTTTAGATCTTTATCCCCACTCTTGGCGACTTTGCT
ATACTTGTTGAGAGCTTTTTCCAATATCTCAAGGTCTGAGAGTAAGAGTTCATTATTGAT
AATTTCGATATCCCTGATTGGATCTATCCCACCTTCAACATGGGTTACATCGTCGTTTTC
GAAACATCTGACGATATGAGCAATAGCATCCACCTGCCTAATGTGGGTGAGAAATTGGTT
TCCGAGCCCTTCCCCTTTGCTTGCCCCTCTCACAAGACCTGCAATATCTACAAATTCTAT
AGTGGTGGGGGTTACTTTCTTGGGGTTTATGACTGACGCTATGAAGTACAGACGATCGTC
CGGCACATTTACAATCCCGATATTTGGATCTATAGTACAAAAAGGGTAATTGGCACTTTC
CACATGAGCTTTCGTTAGAGCATTAAACAGTGTAGATTTCCCTACGTTTGGTAAACCTAC
GATTCCACAGTTAAATCCCATAATGCCTCCTAATTTTAAAACAGATACTACAAAAAAGAT
TATTGGTCAACTCAAAAGGTATAAAGGATCTACAATTTACTACGGGAAAAAGATATGGAG
CTAATAGAAATAAACTCTTATATAAAAACAGAGCTACTTGTATGAGTTGTAAAGAATGGA
GATATGGCTTTTAGTCTAAACAGAGACGAAGCCTATGCAGATGGGAATATAATGACAAGT
GGTATGTTATCTAAGATGGGGATACATGTCCAAATAGTTTATGAGAGATGGTTATTATGG
TAGATAAGAGATCAGAAGAGGTGTTGAAAATGTTGGGGTTGATAAATCTGATAGATTTGA
TAGAGCTCATAGAGCTGGGAGTTGAGTTTTTTAGGGTAATTTATATGGAAGACGATTTAC
GAAAAATTAGACTAATCGATCTCCCCTCTTAATTTTAAAATGTTATACAGAGATGGAATA
TTTTAATCAAACACAAAAATTACTTTAACTTTTGTGCCAATATTGGGTGTACTTTGGATT
TCGATTTTAGCCTTGTGTAGATCTAAAATTTCTTTTACAAGGCTTAGGCCAAGTCCTAAA
CCTTCAATTGTTTTTGATCTTGAAGGGTCAGCTCTGTAAAATTTATCAAAAATTTTATCA
AGAGCTTCTTTTTCTATACCAAATCCAGTATCTATTATTTCAACAGCTTTTTCAGGTGCA
TAAATATTTATGTATACATCCCCTTTGTCTTTGTTGTATTTTATGGCATTGTCGATTAAA
TTTAAAAAAGCTTCCATGATGAGTGTTTCGTCTGCTTCGATAAAAAAAGTTTCCCCATTT
ATTTTTAAATCGATATTTTTTTTGTCCATTTGTTGCCTTAAAAGAGAAACAGATTTTTCT
ATCAAAACTTTAATATCGCATCTTTTCTTTTCCAAGTAGTGTGTATTTTCAATCGAAATA
AGCTTTAATAATGTTTCAGTAATATTTTTCATGTAAAGCGCGCTATCTTTTATTTGATTT
ATCGTATTTGTTAATTCATCTATGCTTCGTTGTTTTCTAAGAGCCATTTCGGTTTCCATT
AATATTACGCTTAGAGGGGTTTTAAGTTCATGAGAGACATCAGCTACAAATTGTTTTTGC
TTGCTAAAAACTGTATCCAATCTTGCAAATGTTTTATTAAAAGCTACAGCCAAAGGTTTT
AGTTCAAAAGCTACATTTTCATCAATGCGGCTTTTTGATAAGTTTGATTCAGAAAGTTTA
CCAATTGTATGTGATATCTCTTTTAGAGGTTTTAGCATAGCATTAACCACAAACAAGCCA
CCCAAAGCACTCAAAAAAATTGCAGCAACAATTGCTATTGAAAGTACCACAAGGTAGGTT
TGCAATAAATCAATCTTGTCATCAATATCTTGTGCACATTCAATTGTAAATTGCTGATTT
TTGATAGTAAAACTAAAAGGTACTATCCGCACTGGTTCATTTCTGAAATCGATAGTTTTT
GCTCCTTCGACAAATGGTAAACTATAGTTGTGTAGCGATGCTGATTTTTCTATAATTTTT
GCGTTTTTCATCACTTGAAAGTAGTGTTTTGAGTTTTTTGAATATTCTTTTAGTATTTCA
TCAGAAAATTGAAAATTTACTCCTTCATCTTCGCTAATAAGCGTTGCAATAGCTTTTGCT
CTTGTCATTAAAGCATTATCTATTGATTTTAATACTATGTCTTCAAGGCTGAAATATAAA
AATACACCAAGTATGCCAAAGATTACGAAAGATATTCCACAATAATATATAAATAACCCA
AATTTTATCGAGTTCACTCTTTTAAAGCGTATCCCATTCCACGAATTGTATGAACGAGTT
TTTTGTCAAAGTTTTTATCAATTTTGTTTCTGATTCTGTTTATAAACACATCTATTACAT
TACTATCAAAATCAAACTCTTCATTGTATATATGCTCTATGATCATAGTTCTGCTTAAAA
CTTTGTTTTTATTTGCAGCTAAATACTCAAGTAATGCATATTCTTTTGCGGAAAGCTCAA
TTGGCTGATTTGCTCTTTTTACTGTTTTTTTTGCCGTGTCAATCTCAAGATTATCAACTT
TTATAATAGGACTTGAAATTTCATATTTGCGTCTTATAACAGCCTTAGTGCGAGACAATA
ACTCTTCAAAAGAAAATGGCTTAGTTAAGTAGTCGTCTGAACCGCTATCTAAGCCTAACA
CTTTATCTTTTACTGTATCTTTTGCCGTAAGCATTATAACAGGCGTTGTATTGTTCTGCT
TTCTAAGTTTCTTCAATATTGTGAGTCCATCGATTACAGGAAGCATTATATCAAGTACGA
TACAATCGTAAGAATAGTTTTGCGCGAAAAAAAGACCATCTTCACCGTCGTAGGCTATAT
CAACTGCAAAGCCTTCTTCTTCAAATCCTTTTTTTATTAAATTAGCCAAAGTTTTTTCAT
CTTCTACAATTAAAATTCTCATTTTTGCTATAATAACTCATCTTTTTTTATTTTTCAAGA
AAAAAGGGGACGATTAGTCCCCAAAATTGCTTAATCTTTTTCTTTAGAGCCTTCTTTTTG
AGAGTCTGGCTGATCTGTCTCAATTTTTAAAACTTTAGCATTTTTTGCATCAATTTTTAC
TTCATGGATTTGATTGTTTAATGCAACTTCTACGCCCCATACTAAAAATCCATCTTCGTT
TTCTAACCCTGCTTTAATAACTTGACCTGGTTGTGCCTTTAGCGCACTTGCAACAGCCTG
ATCAATATTAACGCTTGCTAACTTTGCATAGTCAACTTCGTTGTCTTGCGTAATTTTAAT
AGAACCGCTAAGTTGTCCACTTGCTGCTGCAATACCTACTGCCGAAGTTGCAAGTAGTAA
GGCTCCAAGAGCCAAAGCTGTTAGTTTTTTTCTGTTTTTCATAACACACCTCCGTGTTTA
TTGTAAAACTTAATATATACATCAAAGATTAACAGAACATGAACGGAATAGATAATTTTT
AAAACAGGTAAATAAACTACAAGTTGTACTACTATAAGTAATAGTGAATATCTACAAAAT
TCAAAAAAAGAGATATTTTTTGATCTGTTTGTTTTTCAAAATCTGGGATATCTGTTAAAG
ATTGAGCATTAATTATTCATTATTTTCGATAGCCAGTAATTTATCTCTTCTTAATACGCG
AAGTTATAGTTAGATGCTAACTGAGATAAACCATTTTGAAATTGTTGCCTATCCTTTCTC
TCGCCTCTTTAAGACTCTAAAACTCATTCAGTCAGATTATTACCTTTTCTCTACCTTTAT
TGTATCAGTTTTCTGGAACAGTATATTATAAGACATTGTTTATGGGATCTGATAAAAATT
TTTTAGGTGTAGGTGATTATGATGTATTGAACTCATATAATTTATGAGTTGTAATGTAAT
CAAGATTTTTTCTGATTGAATATCTATTTGGATAATTGTATATGAGAAATAAAAATCTTG
ATATTAAAACGTTGGAAAATTGGCTTTGGGAAGCTGCTTGTAGAATCAGAGGGGAAGTAG
ATGCTCCAAGATACAACACAACAGCACCGTGAATTATTACGATTATCAACAAAGCAAAGC
CAGAAAATAGAAGCTGAGGATAGATTGCCTTTAATCAAAGGTTTAAAAGACAAAAAGCTA
CTTCTTCAAAAACTTCAACTATACACAAAAGATGGTAAATTAACCCGTGGTGCACTTATG
CTTTTTGGGAAAGATCCACAGTATTTTTATCCTTCTGCATACGCTCGGATAGGAAGGTTT
AAATCTGAAGTTCAAATTTTAGATACAGTTGAAGTAAGAGGGAATTTATTTCAACAGTTA
GATGGAATTATGAATGCTATAAAAAAGCATATCAGCGTTAGATTTGATATCTCTGTAAAA
GATTTAAAGTTAGAAGAATTAGCCCGTAAGGATATTTGGGAATATCCTTTGGAAGCTTTG
CGTGAAGCAGTTATTAACGCTTTAATACACCGTGATTATTTAGACACTGCTCCAATTCGG
ATAAAAATCTATGAAGATAAAATTACAATATGGAATTTAGGCAAACTTATGCCACCACTT
ACGGTTGAAATGCTAAAACAGGAACATTCTGGTTATCACCGAAATCGATTCATTACAGCT
GTGTTTTACTACGCGGGACTTATTGAAAAATGTGTTTCTGGAACTATAAGAATTATTCAA
CTGTGCAAAGAACAAGGGTTGCCTGAACCAGAATTTATGGAAACACCCATAGGTATTGGA
GCTTTTCCTATTACCTTTAATAAAGATATTTACACTGAAGAACAATTAAGAAAATTAGAA
TTAAATGAAAGACAGATTAAGGCAGAGATGTATGTAAATGGAAAAGGAAAGATTACAAAT
AAAGAGTATCGTGAAATTAGTAATCTTAAGGAGCGATTTGCCACGATAGTACTCAATAAT
CTCGTAAATAAAGGGATTCTGGTGAAATATGGTACCACTGGGCGCGGCACCTATTATGCC
GTAGCAAAGACGCAAAAGCCGCACAAAACCCGCAGTAAAGACGCAGATAAAGATAATAAT
GTAGATTAAATTTTGTAAAGTTGATGGATGAAGGATAGGTAAAATAAATAGATTTGAGGA
TATTGAAGCTGGCAAAGAGTACTCACACGACCCTTAAAGTAAGGTGTTAGCTTTTTCACA
AAATCTTAAACATTTTAGTTATAACATTGATCTGTTTTATAATTTTTTAGTTAAAGTAGA
GGTGGAGGTTATGTTTCAAAAGATTTATTTCAAAATTAATCTTCTGCTTACGATATTTAC
TTCAAGATCTAACTGACTTTTCTGTTTTTTGTCTTTATATCAACTTAGATCGTTTAGTTA
AATACAACTGGGATTTTGTTTAAGCATTAGTATATCAAACATCTTTTCTGCTTCTGGCAT
CACCCCATTTTTATGATTTAATATTGAATTTTCAATAAGTTATACTTGTAAAAGCCTCCA
GAATGTTGTATGATGATTTTACACAAAAAAGCAACAATAACAACAAACTGGAGGCAGTTT
ATGATATATGAAATTGCAGAAAATGTGAAGAGAAAAATTTTAATCCTAACACAAAACCTT
AATGATTACATTACAAGACCCCAACAGAAATATATGATTGAAATGGTTTCAGGAGTATTT
GCAACCAAGAGCCTGAATCTTACATCGATAGCAGGTTATTTAAATGAGAGATGTGGTGTA
AAACATTCTCTAAAGAGATTGCAGAGAAATACATTTAATTATTCTACTTTGTTAGATATT
TCTAATGCTTATAATATAGATTATGCATACAATGAAACGAAATCAGATGACAGGTTAATA
ATATCGATAGATGGTGGTGATTTGACACATGATTATGGTATCGGTTTTGAGCTTATAGGT
AAAGTTCACGATGGTAGTTCTAACAAAGTAGGCTATGGATATCCGTTAAATCATGCTGTA
TGTTACAGTCCAAAGAGTAAGAGAATGTTTTCATTATATATTGATGTTTATAGTTATAAA
TCAAGTAACTTTAAAAGTGAGAATGCCAAGACCATAGAGATGCTGGAGAAGATAGGGATT
AGATTTAAAGATAAGGGGTTATTTGTATTTGATAGGGGCTATGATAGGGGTGAGATATTA
AGATATATGCTTAGAAATGGTTTGAGTTTTGTAATAAGGAGTGTTGGTAAGAGGCATTTG
GATTACAATGGGAGTAGGCTTTCAGTATTGGATATTTGTAAGGATAAGATAAATAGAAGG
TATAAAAAAGGTGGTATTTCTTATGGTTATGCTAAATGTTATTATCATGGCCATGCAGTT
ACATTAATTAGTGTAAGGGGTAATTCGTCGAAGAATATGCTTTATTTTATGAGTGAAGGG
CATATAAGCAGTAGTAAGGAAGCGTATTTTAGGATTAGCAGTTATTTTTCCAGGTGGAAG
ATAGAAGAGAGCTATAAGTTTATGAAGCAGCAGTTTGGTATTGAGAAGTGCCTTGTGAGG
AGGTTTGAGTCATTGAGGACGTTGTTAGGTATGGTATCTTTTTGCTGGAATGTATTAAGT
CAGATAGAATCGGATGTTATGATATCCAAGTTGTTAGAAGATATGGCCAAAAGAGAGAAA
TACGACAATGAAGACAAAAAGGTATGTGAATTTAAATATTATCGGATATCGGATGGTATT
GAAAGGGTATTACGGTCTTACAATGGTAAGATATTTCATCATAGAGATAAAAAATATGAT
TGTGATTATGTTATGTATTTTAAGATAGGTTATTATCTTAAATTTCCAGAAGAGCGTAAG
AAGATATTTGGAATGGGCAAGATGAAAAGGAAGAAAAGTTTACTTGTGGCTTAGGGGTGC
AAAAAATGGGGTGACGGCAGTTCTGCTTCCCTTGCAAAAAAATATAAATCTGCTATTTTA
TTCTTTTGGCAAAGATAGATCGGAGGTGTTAGCAATTATGGAAAGATTTGAATTTAAAGC
TGAGGTAAAAGAGCTATTAAATCTTGTTATCAATTCACTCTATTCCCACAAAGAGATCTT
TTTAAGGGAGCTTATATCCAATGCTTCTGATGCTATCGATAAGGCAAGATATCTAAGCCT
TACAAATACCGAACTAAATCTTGCGGGAACAGAATGGAAGATACAGATAGTGCCCGACAA
GGATGCAAAAACTTTAAAGGTTATAGACAATGGTGTGGGGATGAACCGGGAAGAAGCTAT
AAACAATCTTGGCACCATTGCAAAGTCGGGGACAAAAGATTTTATTGAGACATTGAAAAA
GGCTAAGGAAACTGGCGATATAAATCTGATAGGGCAATTTGGCGTTGGCTTCTATTCAGC
TTTTATGGTAGCAGAGAAAATAGAGGTGATATCCAAAAAGATTGGGGAGGAAAAAGCTAT
TAAATGGCGATCGACGGCAAACGGAAGCTTTGAAATTGAAGATGCTGAAAAGGAAGGTTA
TGGTACTACGGTGATTTTGTATATTAAAGAAGAAGATAAAGAGTTTTTGGATGAATGGCG
GATTAAACAAATAGTTAAAAAATACTCAGATTATATTGGCTATCCGATTGTTCTTTCAAC
TACGAAAGATGGAAAAGTTAAGGAGGAAACCCTAAATTCGATGCAGGCGATATGGTTAAA
ATCAAAATCTGAAATAAAGCCTGAAGAGTACAATGAATTTTACAAGCATATATCACATGA
TTTTAATGATCCACTCGAAACGATCCATTACAAAGTGGAAGGTACAAATGAATTTACAGC
ACTTCTGTTTATCCCATCCAAGAAACCTTTTGATATATATTACAAAAGTCCGAAATTTGG
GCCTGCTCTTTATGTGAATAAGGTTCAAATTATGGATGCCTGTGAAGATCTGGTTCCACC
TTATCTCAGATTTGTCAAAGGGGTAGTGGATTCTTCTGATCTACCTCTGAACGTTTCCCG
AGAGATGCTTCAAAACAATAGGCAGGTTGCTAACATAAATAAAAATATCACGAAAAAAGT
TTTAGATACCCTCAAGGGGATGAAGAAAAATGATCCGGAAAAATACAAAAAGTTTTTTGT
TGAGTTTGGGAATGTGTTAAAAGAGGGGATCCATACAGATTTTGAAAGAAGGGAAGAGAT
TGCATCACTTATGATATTCAACACACTAAACAATAGGGATAAGATGATAGATCTTGATAC
CTATGTGGAAAATTTCAAAGATGGTCAGGAGGAGATCTATTATATCGTGGGGCGTTCAGT
GGAGGAGCTTATTAATTCTCCTCAACTTGAGTATTTTAAAACAAAAGGGATAGATGTCAT
CCTGTTTACAGGGGAATTTGACGAAATTATCATCGGTGGACTTTTTGAATATAAAGGTAA
AAAGTTAAAATCTGTCACAAAGGGGGATATAAAGATCAAGGATGACGATGTGAAGGATAT
CAAGGAGAAAGAAGAGAGCTATAGACCTCTTCTGGACAGGATAAAAGAAGATCTGAAAGA
AGATCTGCAGGATGTAAAAGCAAGTGCAAGATTGACAGATTCCCTCTGCTGTCTCGTGAT
GGACGAAAACGCAATGGATGAGTCGATGAGAAGATTGTTTGAGTCTATGGGGCAGGAGGT
GCCAAAGTCGAAAAAGATTCTGGAATTGAATCTCAATCATCCGGTGATGAAAAAGCTCAA
AGATCTCTACGATATCGATCCAAAAAGCTCAAAAATAAAAGAAATTGCAAATATGATATT
TGATATAGCGCTGATTTCCGATGGAGAAAAACCGAAAGATCCGTCAGCTTTTTCCAGAAA
AATAGCGGATCTGATGATGAATTTAATCTAAGCGGTGATGAAGGGAGATAAAACGTTGGA
ACGTTGAAATAAAACGTTAGAATGTTGAAAAGTTGGGACGTTAGAAAGTTAGAACGTTGG
CATGTTGAAATGTAGAACTTAGAACATTGAACTTTGAACATAGAACATTGAACATAAAAC
GTTGAACATTGAACTTTGAACAAAAAAAATGCCTGAGGGGGGACTCGAACCCCCACAGGT
GTTACCCCACAGGATCCTTAGTCCTGCGTGTCTACCAGTTCCACCACCCAGGCTTTTTAT
TGGGGATAATCATATAGCAATCTTTATCCCTTTTGTCAATACCTAAGAGATTTTTTATTT
TTTATCATATAATTTTGTTTATTAAATAATTTTGTCCGCTATAATAATATGTAGGAGGTG
CATATGAAGAAGATCTTTTTTATAGGGATCATTTTTGTAATGTTTGCGGCGGTATCTTAT
GGGGGGAGTATTGAGCTGTCTGGAAAGATAAGCTCTATTACGGTTTTTTCTGATTCCGCT
CTGGTTAAAAAAATGATTGACGTAAAGGTTGCCAGAGGGGAAAATTTGTTTAGTATCATA
AATTTGCCTTTGATGATGGATGATGCTTCTTTGAAGATTAAACCAATTGAGTGCACAGGC
GTAAAAATAAAGGATATAAAAATACAGAAAACCTTTTTAAACACCGGGCAAAACCCCCGT
GTGGATCAACTCAACAAGATGCTAAATGAGTTAAATGACAGAATTTCACTTCTTACCAAT
GAAAAGAATGTCATAAATAGTACGCTTGAATACATAAAGAAGGCTAATGCGAATCAGAAG
TTGAGTATTCAGGAGCTTGAAGGATTGATAAATTTTAATGAAAAGACCATGTCGGCAAAG
CTGGAAAGATTGGTGTATCTGGATAGGGAGCTTGAAAAGCTTGAGCTTAATAGATCGTCA
GTTCTGGAAGAGATAAATCTTTTAAAAAATCGCAATAAAGAGACAAAAGTTGTTCAGCTT
GTGATTGCATCTGAAAAAGGGGAAAGTTTGAAAATGGAGGTTTCTTATCTGGTGAGAGGG
GTAAGCTGGGTGAGTTCTTATGAAATAAATGCAAATTCCACAAACGAAAAGATTGCCATT
GGACATTTTGTGAATATAAAGCAGGCTACAGGAGAGGATTGGACAAATGTGGATATTGAG
GTCTCCACCGCCAGACCCTCATCAGGAAGGCTTCCGGAGATATTCCCCATTTATCTTGAA
AAATATCTTCCGCAATTTGGTTATAAAAAGGGAGGGGATTTTCTGGAAGAGAGTGTTATG
TCAAAGGCTAACAAGTCTATAGCATTTATTGAGCCGGAGATAAAGGAAGAGGCAACATCT
TTCCTATTTAAAGTACCTTATAAGGTGAATATCCCGTCTGATAATAATTTTTACAGGTTT
CAAATAGCTGAAAAGGAAAACAAAGGGGAGTTTTTTTACTATGCGATACCAAAGATGGAG
AAATCGGCATTTTTAAAAGCCACTGTGAAAAACAGTTTTGGCTACCCATTACTTCAGGGG
AATGCATCAATCTATCTTGATGGTATCTATGTGGCAAAGGTAAACCTTAATAAGACGATG
CCGGATGAAGAGATAGAGGTTTCTTTAGGGAAGGATGAAAGTATAAAAGTGGATAGAAAA
CAGCTAAAAAGATTTACCGAATACGTTGGGTTTGGGAATAAGAACGTAAAGGTGAGCTAT
GAGTATATCATTACGATCCAGAATACGAAGAAGAACGGAATCATCTTAAACGTAAAAGAT
CAGTTTCCCGTATCGAGGGATGAAATGATAAAGGTAAACCAGATAGAGCCTACAAAGGAT
AGGGCTATAATATCTGATGATGGTATAATATCCTGGAACCTCAGTCTATCCCCGAAAGAA
AAAAAGGAGTTATCGGTGAAATACAGCGTGGAGTATCCGAAAGATTATAAGGTATCAGGA
TTGGAGTAGGTGTATGCTGTATGGGATGTCGTCTGTTTTACATTTTTGTCAAATAAGTTG
ACAAAAATGTAAAAAGGTATTAAATATATCAACTGTAGAGTCGGGATTTGTAGGGGTTTT
AGTTTTAGATTTAAACGACTTATGTTGGCATTTAAATTGCTCTAATAGAGTATAATTTAA
ATTGCTCTAATAGAGTATAATACAAAAATAAGGAGGTAATATTTATGAAAAGTGTAAAAA
AAGGTTTTACGCTCATCGAGCTATTGGTAGTTGTGGCAATTATTGCAATCCTTGCCGCAA
TCGCTATACCACAGTTTGCAAAGTATAGGGAGAATGCTGCAAAAGCTTCGGCGGTTGCCG
ATGCGAAAAATATCGCGACTGCTATAGAATCTTATTATGCAGATACCCAGAGTTTTCCTT
CCAGCATAAGTGATGGTAGTATTGTCCCATTGGGTACGCAGACTTTTTCTCTAAGTAAAA
ATAACAGTTTCAAAGGGTATTATTATAATAACCCATCTTATACGTTTGTTGTTTCAAATA
CTGCTTTTAATAGAAGTGTAACATTTAACTCTGCTACTGGCGGAGTAGATGTAAATGTAT
GGTAATAAATAATAGACTTTTTACATATTTAAAAGAGGGAATTTTATATTCCCTCTTTTT
TTTATTATTTTTTTCTCTTCAAACTAAAACGTTGAATACCGGAGATGCTGGGGAGCTTGT
GGCAGCTTCTTATGGGTTGGGAGTTGCACACCCTTCAGGCTATCCTGTATATTTGATGAT
CTCTAAGTTTTTCACATTTTTACCATTTGGCAGTATTACCACAAAAGTTGCTCTGGTTTC
TACAATCTCTTCCACACTTTTACTTGTTTTGAGTATGAATTTTTTAAAGCAGGAAGGTTT
AAATCTTACAGTACGTTTTTTTTTCTGTCTTTTATTAATGTCATGCTACTCTTTTTTTGC
TCAGTCGTTACTCGCAAAGTTTTATCCATTAAATACCCTAATGATATTTGCCATTTTTTA
TTTAGGTTATAAAAGTCTTCATCAGCATAATGTAAAATACCAGCACACTATTGCTTTTTT
GTTTGGTATATCTGCTGGCTTACACCAGACTATCTATTTCATGTTTTTAGCACTACTTGT
CCCCGTAATATTTCACTTTAAAGATTTTATTAAAAATCTTTTATTTTCTTTCTTCCTTTT
TCTTCTTGGGTTTAGTAATGTTTTATATCTTATGGTAAGAAGCTGGAAGGATACTTTGCT
TAATATGTCCCCATCAGGTAACGTTGAAATGCTTTTCTACACTCTATCTCGGAAAGCTTA
TGATAAATCATCCAGTATTGATATTGCTAAGTCGTTTTTTAATTTTGAGCTACAAAAGAT
TTTTTATGCGATAAAAAACTGTATTACGCTATTATCAAGAGAATTTCATCCGTATATATT
TATTTTTCTTATATCCGGTTTTATTTATTTAGCAATGAAAAACAGACGGTCGTTCTGGTA
TTTTCTGTCAATTTATTTAGCCTACTCATTTTTTTTGGTTTATCACACTTTTTCATTAGA
AAAACCTGGTCTTGATAGTTGGTATATTTCTGCTCATCAATATTTCTTACCTATTTTTTT
ATTTACCGCAATAATCTGCTCATATGGATTTGAACTTATTACTTCAAAACTTTCTATAAA
CCTATCAATATTGAAATATCTTATACTGTGTTTTCCTCTCATTTACTTGCCTCAGAATTT
TTTTGTAAATAATTACGATAGAAATCACGTACCATACTATAAAACAATTGATCATTTTTT
TGTGAAACCTATAAAGTCAGTCGTTATATACAGTGGTGACAATGACGTTTTTCAGGGTTG
GTATCTTAAAAATGTTGAAAAATTTAGAGATGACTTATGCTTGATAAGTGCCCCTGTAAT
CAAAGATAAAATCTGGGAAACTAATAATGGCTGTAACTATAAAATTTATAAGGATGCATA
TCCAGAAATTAATTACGAAGATACTTCATTTAACCTTAATAGTCTCAAAGGATATATGAA
GAAAAAAAGAGTATATTCCTCCATACCAATAGAAGAAAATGACTTATTAAAAGAGCATCT
TAAGTCTGAATACGTGCTTTTGGACTTTATGATATTTCCAAAAGATATAAACGTCGATAA
TGACACAAAAAACTGGATAGCCAAACAGAGATACGATTACAAAGATTACATCCATTATAA
CATATGTATAAATCATGGAACAGATGACCTATTTACAAAATCATTATGCAAAAAATATTC
CACTTATTTGACATATTTAGCCTATGACATTGGGGAAAAATATCAAAAAAATTCTATTTC
AAAAGTCGATCTTTTTTTTGAAGGGAATTTAAATAAAACACTTCAAATAAATACAAACAA
TGAAAATTTAGTTTACCTTTATAGGGCCTATCAAATTAACAAATTGAATGATGAAAAAGA
ATTTTATCTTTACAGTGGGTTTTAATTATGGAAAAATTTAAAAATTATGTTTTAATAGCA
TGTGGATTTCTTTTAGTTATATTTATTGTATTACTAATAAAACAGTATAATTACTATAAA
GATGGCCAGAGTTTTGAGAAAAGTGGACTATACATAAAAGCAGTGGATAGCTATGCAATG
GTGGTCTATATGCATATCCCTTTTTCAATCTATGAAGGGAAATCTATAGATAATATATTA
AAATTGGCCGATAAGTATAGTGATAATGTAACATTTTCTTTGTATTGTTATGAAAGGTTA
AGAAGTAGCATTTATGGTACCAGATGGTTTTATACTCCTCATAAAGATGTATTAAATCAA
ATTGAGCCAGAGATTGCAAGAATAAAGACCAGACTACTTATTAAGGATGGTTATAAAAAA
AGTGATAATGAAACTTTTAGAGAGCTTATGGGAATAATGACTGCAGACTTAAGCCCTGAT
CCTTTGCTTTCATTTGTTAGCATTCTATTATTTTTTAATTTTATATTTATTACTATCTTT
GCAATTAATAAATCCTCCAGAGAAAAAAAATTTAGTGTTAAAACTTTTGCATTATATTCA
CCATTAATTGTTTTTTCTTGGATTTTGTGGATAATTACCTTGTATAAGGCATAAGATGAA
GGTTCTCATAACGCCATTATTTGGATTAGGTGATACACTTATGTTTACTCCAGCCCTTGA
GATTTTAAAAATGAATAGACCTGATTGGACTATTGATGTTTTTACTTTCAAGAGATCAAA
TTACGAAATCTTAATCGATAATCCCTATATAGATAATTTAATTTTTGAACCGATGCTGAC
ATGGAATAAATTGAAAGTGATAGGATATATGTTGAAATCTCTAAGAGGAAAATATGATGT
CGTAATCAATTTTTATCCTTCAAATAGAAAAGATTACAATATTTTTGCATTTTTAACTGG
TGCCAGATATAGATTGGGGCATAGGTATCTGTATATGAATTTTAAAGAATGGAACTTTTT
AAAAAATCTTACCATCGACGAAAGCACTCAAATGCATTGCGTAGAGCAAAATATCAGACT
ATTGGAATTGCTTGGTATAAATAATAACATGAATGAAATTCCAGATATGAAAGTATACCT
TTCTGATGAAGAGGTAGAAAAAGGGGAGATATATCTAAAACAGTGGGATTCAATAAAAAT
AGGTCTGCATACAGGGACAAGTAGATTTAAAAATCATATTAACAGAAGGTGGCCAAAAGA
ATATTTTCTCGAGATCGTTAATTATTTTAAAGAGGTAAAATTTTTACTCTTTGGGACGGA
TGAAGAAAAAGAAGAAAATGAGTATATCTTAAAAAATAATAAAAATGATAATGTCATTTT
GGTTGAAAACAAAACTATTAGAGAAGTGGCAGCCATTGTAAAAAACCTCGATCTTTTTAT
CTCTAATGATTCTGGTTTGATGCATCTTTCTGCAGCTGTGGGGACTAAAACCTTTGGAAT
TTTCGGCCCTACGAATCCAATATGGGTTAAGCCCTGGGGTGATAGGAATACGTTTTTTAA
GTTGGATTTACCCTGTTCCCCTTGTTTTGTTTATTCACCAAAGCCTTTAAACTGTAAAAT
TGATGATAGATTTAAGTGTCTTAAAGAGTTAAAACCTGATATAATAATAAAAAAGATCAA
GGAAGTATTATGAGGGGAATTGTTTTATTACCAACGTATAACGAAAAAGATAATATAATG
AAGATTTTAAACAAGTTGCTTGTTTATGACTATCTGGATATTTTAGTAATTGATGATAAC
TCGCCTGATGGTACAGCTGATATAGTAAAAGACCTGATGCAGATAGAAAAAAGGGTTTTT
TTAATGGAGAGGGAAAAAAAACTTGGTCTTGGGACGGCGTATGTGAGTGGCTTCAAATGG
GGGTTGGAAAAAGGTTATGATATTTTCTTCGAAATAGATGCCGACCTTTCACATGATCCT
AATGAAATACCCAATTTTATATCAAAAATCAAAGAGGGTTATGACCTTGTGGTAGGTTCC
AGATATGTTCACGGCACTATCAGCGTTGTGGGCTGGGATTTTAAAAGATTGTTGCTATCA
AAATTTGCAAACTGGTATGCAACTACAATTTTAGGGGTGAAGTATTTGACGGATATAACA
AGTGGTTTTAGGGCATATACGAAAAATGCTCTGGAAAAGATAGATTTAGCTAATATAAAA
TCTAATGGGTACGCCTTTCAGATTGAAATGGTATATAAGCTACATAAATTGGGTTGTAAA
ATTACAGAAATTCCGATAATATTTTACGAGAGGGGGGCAGGATCTTCAAAAATGAGTAGA
AAAATAGCCTTTGAAGCTGCTATTATGGTATGGAGGCTTAAATTTGGGAGAAATTAAGTA
TATTAAGACACACTGAGTATTTATGAAATCACCTGATTATATTATGATTGTGTATAAAAA
AGCTGGATTAGTTATTAAAATAGAATATTTGAGCTTAGTAAATTTTTGTAAAAATGTTTA
AAAATTTATCCTACGTATCTATTTCTTTTATTTACATTAATTTATTGGGGTATCTGTTTC
ACATAATTGTCAGTCGCCAGCTTGGACCTGTCAAATATGGGGAGTTTATTGTTTATTACT
CACTAATACTCGTTGGATCAAATGTGGCTGGAATACTTGGTAATATTTCAGTGAAAAAAA
TAATCGAGAATCCTGAATTAAAATTTGAAACCCTGAGATTTTTTAGAATATTTAATCTAA
TTGTTGGGTTGATATTCTTTTTGTTAATAATAATCTTTTCAGGTATTATTTCGGATTTTT
TGAATCTGACAGGTAGCTTTTATCTCTACCTGGTTGCTTTAGCAATACTACTTGCTCTAA
TTGTAACTCCAGAAAAGAGTTTAATACAGGCGGATAAAAATTTTAAGTCTCTCTCAATAA
TAAATTCTACAGAATTAACAATGCGGTTTTTTTTTGCAATTATTTTGATTTTTTCAGGAT
ATGAGATTTCTGGAGCCATATTATCGACACCTTTTGCTTTATTAATGGTTTTTTTTGTAT
TATTATATCTAAACGATCATGTCTTTGGTAAAATAAATCCCATACATTTGAAAACAATCA
TTATAACAATACTATATATCTCCCCCATGAGCATTGTTATATACTTCGATTCTATTTTTG
TAACAAGAGTTTTTAGTTACGAAAATGCTGGTATTTATGGGTCCTTTTCTGTATTGGGGA
AAACAGCGCTTTACTTTTGTTTGACTTTATTCAATGTTTTCTTCCCGGAATTTCTTTTGT
TGAAGGATAGTAAAAAAATGTATAAAATAATTCGTCTTGCGAATATTCTAACGTTTTCTA
TTTATATTGTCATTATAATTGTAGTAATTTTAGTAGGCAAGCCTATTTATGAATTTTTAT
TCGGTTATCAATATATAAGTGGTTTTCAATATCTGGTGCCATATCTGATAGCATTAATCC
CTTTAACCTTGAACAGCTACAATATTGGTTTACTCACAGTATTAGAAAAATATCTACCAC
TCATATATTTTTACTTAATTTCATATTTAGCTGGATTTATTATTTTAGACTTAAGCAAAA
TAATTGTGTATATTGGATATATCTTTTTGATAAATTTCGTTTTTTATTTAGTATTTTTAA
TTGCGCTTTTTCTGTCTAAAAAGAATCATTCTATTTAAAAGTTTAATAGTGTGTAAAAAA
AAGCACTATTTGCTTAAATTTATCAATTAGTTGTGCCAGTTAAACTAAGTAAGATTTCTT
CGTAGTCCAAGGCTAATTTATCCCATGTTAAATTTTTTGCGTATTCTAATGCTTTTTTAC
CCATCTGTAAAATCATCTCTTCGTTCTCCCACAAGGTTTTCATCTTATCTTTTAAATCTT
CTGGATTTTCACTTTTAAAACTTAACCCAAAACCATTTTCTATAACATAAGACAGCTCCG
GGATATCACTTACAATAAGAGGTTTCCCCATGGAAGCAACTTCCAAAGTAACGATACTCT
GTCCTTCAAACCTTGAAGGCATGACTATGAATTTTGCATTTTTTATAAAATTTAACTTTT
CTTGACCGGTTAGAAATCCGAGAATTTCAACATTATTATTTAATCCTTTTTCAGTTATTA
AATTTTTAAGTTTTATTTCATCTTTTCCTTTACCTGCTATTTTAAGAGGAAATTTTATGT
CTTCGAGGGCTTCTAAAAGTAAATCTAATCCCTTGTGGAATATATCTATTCTTCCAATGA
ATCCAATATAATTACCTATATTTATGTCTTTTTCTATGTGTTTTTCATCCACTCCATTCG
GGATAATTTTACCATTTAATTTAAACTTGTTAAGAGAAATTTCAGAAACACAAATAATAT
TTTTGTAAATACGAGGATAAAACTTTTCTATTAAATAGAAAGGCAAACCAAAAAAGCCAT
ATCTTTTTAAAATCTGTAATTCTTCTCTTTGATGCAATTGTAGTACTGTTTTTTTATGGA
ATAAGAAAGAAAAAACTGGGTTCCAGGGAGCAAAATCCTCAACTACAATATCATAATCTT
TAGCATGATTTTTTAGATACTTAATCGATTCAAATGCATAAGAAAAAACACTCAATTTAT
AACTCTTGTCAGTTCCTAAAAATTTAAACTTTAAATTTCCTTCCGCATAATCCTTAGCAC
CTTGATATTTACCTGATATTATCGTTATATTATGACCTTTTTCTACTAATCTCTTGTTAA
TTTCAAAACACCTTACAGCTCCACCACCACCAACCCAGGGATTATTTATATGATCGTAGA
TAAGATGAAGTATTTTCACTTTATTTCACCAAATTTATTAGTCAAAAAATCTTTTACTCC
TCTAACATAAGCATCAAAATTAAACGGTAGATTTTTTAATTTGCGAACAATCGTGTATTT
AAAAAAATAGGAAAAAAACACAAATGGTAGAAAATATGGATAATGTTTTTTTGTAAATAA
AAATCCATTTCTAACCCAATAATAGTCGTTTACTTTATTTATTCTTCCTGCTGTGCCTCC
TTCTTTATGATAGATTATGCAACTACTACAATAAACAATCTTATATCCCTTCTTTTGTAT
TCTTATACCGTAATCAGCATCGTCCCAATAAAGAAAAAATCTTTCATCAAAAAGACCAAC
ATATCTTACAACATCTACAGGCATAAACAAAGATGCACCTGATATGTAATCCAATCTTTC
GTTATCTTTTTTTCTAAATATTGAATTTCCGATGATTGGGTATAAAGTACATCCTCCAAG
CATTTGTAATTCTCCGTTAGGATACAATATTTTTGTTCCTAAAGCTCCAACTTTTATGTT
TTTGTTTATGGCTTCATAATAACATTTAACCAAGTTTCCCAAAGATGATTTATTAAGGAC
TGTATCGTTGTTTAATATCCAGATAAATTTATAATTTTTCACGTTGTTTAAAATAAATTC
TAATCCTTTATTAAATCCACCAGTATAACCTAAATTTTCATCGTTTTTTATTATATAAAA
TTGAGAGTTTTCACTTATATTTTCTATTGTGTTGTTTTCATCTATTATTTTATAATCTAA
ATTTTTATTCGTTAAGAAAGAAATCAAGTTATCTACAGAATTATCATTTGATCCGTTATC
AATAAAAATTATATCGTAGTTTTTATAATCAAGAAAAAAAACACTATCCAAAAAATTTTT
ACTATCTTCCCAATTATTCCAATTTAAAGTTAAAAGTGCAACTTTACTCATTGGTCTTTT
CCCCTACAAAAGTTACTGTACTTCCAAATAAAAATTGGTAAAAAGTAAATGATACATCAG
CAATTTTAAATAGCTCTAATAAAGCTATAAATATACCTAGTCTCGATAACTCCCAATATT
TTCTTTCTAAGAATTTGTATTTAGCACTTACTTTAAACATTAATTTTTCTTTTGTCGATT
TTTCGCCTTCCTCTAATAATCTCTGATAACCTTTGTGCTTTTCCAAACTTTAACCTCCAT
ACCTTATACTTTTTATATAATTAATAAAATAACAACAGTTACCATGATAGGTTATACTTC
TTTTACGAGTATATCAGAGAATTTAAATAAAGCAAAGAAAAAGTTATATAAAGTCAACAA
AATATTGTTTCCATCCTGAACGTGGTAAAGAATTTTAAAAAAAAGGTGGCTTTTTACTGT
TTCACACGTTAAAATTGCAGAATAACTAATCCAGAAATTAATTATTTTTTTCACGATTTT
TTCACGAAAATCTGCTATTATGATATTAGGTGTATCAGGAGGTGTGGAATGAGATTTTTT
GTTATTTTTATCTGTTTGATGAGTATGGCCTTTTTTAATGCAATGGCGGAAGATAGGACT
TGTGAGACCAAATATTCATATGATAAAAGTATATCTTTGTATATAAAACCTGCAGGTGAG
GCATTGAGGTTGCATGCGGTTGTAGTATGTAAGGATACGGATTCGGCTATTGTAAAAATT
AGAAGTAGGAGTCTTGAGAATCAGATATTTAGGATAAATCATTACATTAGGGAAAGTGTG
GGTGAGGTTATAGTTTTTTATTATTTTGAAAATATGGTTCAGGATTAAATGGAGGATTTA
TGAAAAGGTTGTTTTTGTGGTTTACAATAATTTATATTTTATCTTTACCAAAATTATACA
GCCTCGACCAGGAATATTACTATGCTATCCCACCCTTTATGCAGCAGGATGTATATTCAA
ACGTGTATCTGGCTCTTGATTACAGTGGTAGTATGACATCGAGAGCTTATCCATCTTATA
ATGCTACTTCTTCTTATTTTGGATATTTTGATAAAGATGCCAAATATAGGTGTGATGGTG
GAACCGTATCTAATTTTTCATGTAGTGGTATTTGGGTCAAGGATAATGTTAATGTTAATG
ATAATGAAATTTATTCCGGTAATAAATTGAATTATGAGCTTATGGAAAGAATCGATATTT
TAAGATATGTTTTGACTGGTGGGGGAGTGTCAAGCGTTTGTAAGGATATTAAATTTTGTA
ATAATTTGACAAAAGATGAATGCAATAATCATTCTAATTTATGCTATTGGAGCACTAAAA
CTAAAAAGTGTACCCAGAAGAAATATTGTTCAAGTTTTAAAACAGAGTCAACCTGTAAAG
CTGATACAACCATGTGTGAATGGGATCCAGATGGAGTAGTAAAAACTGAATCTGGACAAA
AAATACAATATTCAGATGTTGCAGGGTATGACCCTGAAAAAGGCGCAGTATTGGGAGTCT
TACAAAAACTCAGTAACGAGCCAAGAAATCCAAGGGTTGGGGCAGTTTTGTTTTCAAGCA
ATAATATATCAGTAATAAAACCAAGCTATGATTATATATCTTTAATTAAGGCTATTAATG
ATACAAAAGCAGGTGGATCGACTAATACAAAAGGTGCTATAGATACGATATCAAATTATT
ATAAGTCTACTGAAGCATATCAGTTTGATTCTAATGTTGTGCCATGTGCAAAAAATTTTG
CTATAGTAGTTTCTGATGGAGAATGGAATGTCGGGGGTGATCCCCTTCCCACAATTAGGG
ATATGTGGAAAACAGATCTTATGGGTAATTTGACGGGAAAACAAAATGTAAAAACTTATA
CATTGGCGATGTTTATGGATTCAAGTAGTAATGGAACAAGAGCTTTAAAACATATGGCTG
TATTTGGTGGGTACAATGATATTGATAAAAATGGACTTCCTTGTAACTACAATAAGGACA
GCTTTAATTCTTTGTTAGAAAATTTCCCATCTACAACTTGCAGTGAATGGGATGCGGATA
ATAATGGTAAGCCAGATGGTTTTTTTCAGGGAAATAATCCTGATGAATTCAAGCAGGCAA
TTGAGGATATATTCAAACAGATATTAACCAATGTTTCATCCGGGACTTCTGTCGCGGTAC
TTACTGAGAAGAGAAAAGAAGGTTCGCTAATGACGCAGGCAGTATTCTATCCTGAATATA
ATGGAACATCGTGGATCGGCAAACTGTTTGGTTACTGGTTTTTGAATTTTAAAAATTCTG
ATAATATATTGGTTCAAAATATAAGAGAAAATACAAATATTAATGATGAAATAACTGGAG
GCTATAAACTTAATATATGTGGTGGCAACAATGAGATTGGAGGAGACTATATATTGCAGT
TCAATTATGATAGTATTTATAATAAATTATCTATAGATAGATTCAAGAGTGATTGCAAAG
GGAATGATAATGAATCTGTATTTCCTCCATATGATAAACTTGAAGAGATAAAATCGTTGT
TTGAAGTATCAGATGTAGCAAATCTAAAATTTGGAAATGATCCATCAGCAAGAAAAATAT
ATACTTCAAATGGATCAAATTTGATAAATTTGGATGATGCTCCAAATAGTTCTTTTGGAA
GCGACCTTGGTTGTATTGGTACTGTGAGCAACCTCAAAAATTTTATAAAAGGTTACGATA
TAACTAATTGTGAACAAAGAACTGATTCAAATGGTACAAGAAGGTTGATAGGAGATATAG
TATATTCTACTCCCCAAATTGTAGATTACGACAATGTTAGCATTTTATACGTTGCAGCAA
ATGATGGTATGCTTCATGCCTTTAGATTGGGTAAGACAGTCAAAAGCAATGAGCCTAATG
TTGCAGTCATTCTTCAGAATGACTCTGATGATAATGGAACGGATAAAATAGGTACTGAAG
AATGGGCATTTATACCCCAAAATGCTCTGCCTTACCTTAGATATAGAGCACAAAAAGATT
TCCTTCATCTTTATATAAACGATCTAACCCCTTATGTTTTCGAATACAATGGGAAAAAGA
TTCTCATTGGTGGAATGAGGATGGGTGGTGGAACAGCTGATAGTCAAACGAATGCAATAA
AGCCGCCTGATAATATGAGCATTGGATATTCATCATACTACGCACTTGATATATCAGACC
CTGTAAATCCAAAATTTTTATGGGAGTTTAACGATCCCAAACTTGGGTTTACATACTCAG
GACCTGCTATAATTAGAGGGCCAAATAATTCATTGTATATAATGTTTTTGAGTGGGATGA
CCAATTATGATGCCACAACAGCTTTTGATGAGAATAATGCGGGAGTGTACATATTATCTA
TAGACAAAAATGCACTGTCTATTAGCAAAAAAGATTTTATTAAAGTAGGTAGCTTTACAA
CAGGTATCAAAAATACTCCCGTTTATGGAAACAGGTTATTTACTGAAGGTGTGGATTGGA
ACGGTGATGGGGTTACGGATGCAGTGTTTTTTGCTTTCAGCTATTACAAAGATAACATTG
GATGGATTTCAGATATTTATGCATTTTTACCAGGTGATTATAGTGCCTTTTCCAGTAGTA
ATATAAAACAATTGATGAATTCATTGCATGGTGCTGTGAGTAGTAGTATTGTGTATATGC
CCTGTTTTGGTATGGATTTTATATATATTGGAACTGGAAGGTGGTTTTCAAAAACAGATG
ACTCTGTAGGAAGAAACAACAAACTTTACGGTATAAAAATATCCTGTTTGAGAAACAAAA
ACTGTAACTTTAGTAGTGCAGTAAATAATGCTGATATTTGTACTGAACTTAGTAAAGCAA
AAAATGTTGATAAAGTTGTGGCTTGGGAGGTGGGGCTCAATACAAAAGAGGTTTATGATG
GTATTTCTTATGGTAAGGAGAGGGTTATTTCAGATGCCGGAAAGATGGAATGGGCTAATA
CGGTGCTATTCACCTCTATGCAGCCAAGTACAGATGTCTGTTCATATGGTGGAAGATCAA
GAGGCTGGGGACTAAATTGTGCTACGGGGGCAAGTATCTGGGATACTAGTTGCAGCAATT
ATATTGTAGATACTTCTAAGGTATCCTGCGGGTATCTTCAAACATCCACTGCTGCTATTA
ATCAGATGTGTTCTTCAAGCTTTGCAAAACAAGATGCTGGCAAATATAGAAGTGTGAGCA
ATTCTATGGGACAGGGGAATTCGTCTGGTGGGGACAGCTCTGTTAATAATATAAATCAAG
GTCAAACTGCATGGTATACCGGTACAACACCTGAAACTCCTCCGATAATTCCTACTCCAT
ACAGTGTAAAAAAAGGGAAAATAATTTTTTGGATTGAGAAATGATGATAAATAAGAAAGG
ACTTACGCTGATTGAATTAATGGTGACAATTAGTATTTTAGTGATACTTTTAGGTATAGG
TATATATAGTTATAATAAATACTCAATTGGTAGGGATGTGGAGAATGATACGTATAAGAT
ATATTCTTTTATTGGTAGAGTGAGAACTCAGGCTTTTACGGAGAAAACAGATTATTATGT
TAGACTAAAAGACTCATTTACGTTATTGATGGACAATGATTCTGACAATGCGAATATTTT
AGAAGAGTTGAAATTAAAAAAGAGCTTTAGCTCCACTAGAAATGAGTACCATTTTAATAA
AAATGGTTTTATATTGGATAATGGCAGTATAAAATCTGATGTGGCGGCAGACGTGCAGTA
TAATTGTGTAAAGATTGAAGGTAGTGTTTATTTGGGTAAGCAGGACTCAGGAGGTAATTG
TGTTGCAAAGTAGATTAAAGGGTTTTGGAATGGTGGAAGCCCTCGTTTCTATATTTATTT
TTGCCATCGTATTACTTGGATTGAACTATTCATTGATACTTACTATGGAACATAACGTAG
CTAATTTTATGAGAAATACCGCCACTAAAATTGCCCAGAGTTATATGGATAAAGCAAGAG
GTAGAGCGGATATTTCAACGTTATCTGTAGCAGACAATGATTGTAACCCTGATGCAACGA
CAGCAAATTCAGTAGTTTTTATTGATAACGTGAACTATCGTAATTCGACTGTAAAGTTTG
TATCTGTATTTAATGTGATTGCTAAAACAAGTAATTATTACAAAGTGAATGTAAAGACCT
GTTATAAAATTAAAGGGGTCAAAAAAGAGGTGGTTATTGTTTCTGATATTTATCCGGGAA
AAGGTGGCCTATGAGTTTGATTAAAAAAGGTTTTACATTGATTGAATTGTTGGTGACGGT
TGCCATTATGCTTATCGTCTTAAGTGCTGTGTATATGACTTATATCTCAGTATTAAAAGG
ATATAAAAAAGAAGCTGGTATAGGTTCTAAAACGATTGAAGAACAAATAGGATTGGAATT
AATTAGAAAAGATATTTTACTTGCCGGAATTGGAATACCGATTACTACCCAACCTATATC
AATTTCAGGTGCTAATGATAATTATACACTGACACTTCTTATGACAAATTCTGCATCATC
AGATAAAACACAAGGATATGTACTTATGTCTTATGATTCGATAGGTAAAAAATTTAATTT
AATACAGGATAATAGGGTAGATAATACTGTTAATAATATAGTTGTATTAGGTACTGATAA
ACAATTTTATACTAAAGGAGTTTTGCAAAATGGCACACCTAAATACATATCTTATGACTG
CTCCACTATTACAAACAATACAGTCGCTTTTGGGTTTCCATTAAAAGATAGTACCTCAAA
TTATGAAACAGTTACCTATGATCTTGCAGCATCTAATCTTGCCCGTTGTTTTTCAGGTGC
AAGCAATCTGGTGAGAAACGGCATGCCTATTGTTAATTGTGTGAAAGGTTTTAAAGTGTA
TTTTGGATATGACAATAATAGTGATGGTACTATAGATGACTATTGTGAAAACTCTATCTG
CTCTGCTATAAATGGGGCTACAAATATGTATACAAAGCTGAAATCCATCAGTGTTTTTAT
TTTGACGCACGATGGTGGTAAAGATAATAATTTTAATTACGGTTCCACTTCAGTTAGCTA
CCAGGATACGGAAACTGGAAAAACTATAACATTCACAAATCTAAACAATGTCCCAGATTA
TAACAGATATAGGTGGAAGATCATTAAGGTGTCAGGGAAAACTGTAAATATAAGAGGAAC
AAGTTATGAATAACAAAAAAGGTTTCTCTCTGATCATTACTCTTATTCTTTCATTTGTGG
CTGTAGGATTTATAGCAGCCTTGCTGTACCTCATCATGAGCGGAACCGTTCTTTCTGGTA
AAGGAAAAGTATATACATCAGCAATTGAAGCAGCAAAAGGTCTTACTGAAAGGATAGTTG
ATGCTATCAATACCGATACGTTGTATTGTGGTGGCTCTAATACGCCGTGTAGCGATAATG
GAGTTATAAATACATCTATAATAAATACTCCCGGATATAACACTATTGGAACTGTAATAA
AAAGACAGGAATATTCGAAAAATGTTGGCGGTCAAACTCAGAGCTATTATATATACCTCA
TCAACATAAAAGTAAACTCCAGCACATCAAAGGATAAGGCTGAGGTGGAGTTTGCTTATG
AGGTGGAGAAGTAGAGATGTAGTCTTATAGAGGTGTTGGGGGATGAAAAGGGGGCTGACG
CTTTTAGAATTGATAATCGTGTTGGTTATTCTTGGGATAGTCTTATCTGTGGGTGTATAT
AGCTATGAATCTTATTCCAGAAAGATATCCGTAGAAGATGATGTTCATACCGCATATGCA
TTCATTATGAAGGCAAGAGTGGCCTCTTTTACCGAAAAGGAAGATACTTATGTTATTTTA
ATTAGTCAGGATGGTAAAGCTCTTGTAATGGACAATGATTCTGATACAAATAATGGATTT
ATAGAAAGGATCGATCTGAAGAATAGATTTTTGCAGAATATTAGCTATTTCAGGTTTGAT
AAAAACGGTTTTGCTGACTTTCAGGGGCATATTAGATCGTATGAAGATGTTGGCTCACAA
TATGATTGTGTCGTGATCTCCTGGAGCAGGGTGGCAAAGGGAAAGTACGATCAAAACCAG
AACAGCTGTATGGCTAATTAATTTTTAAAAGCTTTTTTTCCCATTCGAGGGCGGTTTTGC
AAATTAGTTCGAGATCGTTGAAGTTTGGTTTCCATTTCATAATCTCTTTTATCCTTGTAT
TATCCGCCACCAGAGCTGCTGGATCCCCAGGACGTCTTCCGGAAGTTTCCACCCTGAAGT
CCACTCCGGAGACCTTTTTCATAGTGTTAATTACCTCTTTTACCGTGTAGCCATATCCAT
AGCCGCAGTTGAAAATGTCGCTGTTGTTATGCTGTAGATATTCAAGGGCTTTGAGGTGGG
CATCCGCAAGATCATCCACATGGATATAATCCCTTATACATGTACCATCTTTCGTATCGT
AATCTTCACCAAAAATAAGGAGCTTTTCTCTTTTACCAATGGCTGTTTCAGCTGCCACTT
TGATCAGATGGGTGGCATTTGGGAACGATTGCCCAATTCTGTTCTTTGTATCAGCCCCTG
CCACATTGAAATACCTTAGAATTACAAACTTAAAATCTTTATGGGCTTTTGCAGTATCGA
TTAAAACATTTTCGCTCATAAGCTTACTCATCCCATAAGGGTTTATCGGCTTTAATTCTG
AGGATTCTTTTACCGGGATCTCCTCTGGCTCACCATAAACAGCAGCGGTGGAGGAGAATA
TAAAACGATTTATACCATATTTTACGGCCAGATTGATTAGATTGGTGGTATTTACAGTAT
TGTTCAGGTAGTATTTGAGGGGGTTTTCAACGCTTTCTGGTACCACGATACTCGCGGCAA
AGTGAATGATCGCATCAAAATTAATAGATTTTATGATCCCTTCTACCTCTGAAAAGTTTT
TCAGATCTGTATGTAAAAATTTTAATCGTTCTATTGAGATACATTTTAGCGTATCCACAG
TTTTCATAAGACCTGTTGACAGATTGTCTATGATTGTTACATGATGTTCGGTATTTTCAA
GTAGCTGTTTCACTACATGACTACCGATATATCCGGCTCCTCCGGTAACCAAAATATTCA
TCTTACATCTCCTTAAGTCTACTAAAGTTTTATTTTACCATATTTCTAATTAATTTGCAA
ATTAATATTGCTATTTTGTAATAAGAAAGGTAGAATGAGAGTATGAAAATATATAATTTT
ATGGTGAGGTCTGCTTGAATAAGATTGTCCGTTTGTGGGGTTATTTCAAGGAGTATAAGG
CTGCTATTTTTTGGTCAATTTTTGCTTCGTTGCTTGTTTCCGTAAGTAATGGTGCATCTG
CTTACATTGTAAAGCCGGCTCTGGATGAGATTTTTATAAAAAAAGATGCCTCAAAGCTTT
ATATTATTGTGGGTTTGATTGTGGGGATATACCTTCTGAAGGGTGTGGGAAGATTCTTTC
AGAATTATCTTATGAGTATTACGTCCCAGAAAGTGATAAAAAAATTGAGGGATGAGCTAT
ACGAAAAGATAATTGATCTGCCGGTGACGTTTTTTAATGAAAGCTCCACAGGGATGCTGA
TGTCAAGGATTACTTACGATGTGGGGCTGATTCAATCGTCCGTGCCAGCCTTCATATCTA
TGATTCGGGAGGCTTTCAGCATTATTGGATTGGCTTTTGTGGTTTTATACCAGGATTGGC
AGCTGGGGCTTATCGCACTAATCGTATTGCCTATTTTTGTAACCCCTATAGTAAAATTAG
GTAAGAAGATAAAAAAGTATAGTAAAAAAAGTCAGGAGACGATTGGAGATATCTCTTCGA
TGCTCAAAGAGACGATAACAGGAATAAAAGTAATAAAAAGCTTTACCAATGAAGAAAAAG
AGAAGGAGAGATTTAAGAAAAATAATTTAACCTTTTTAAGTCAGCAGATCAAGGCCACAT
TTTACAACGAGCTTGGTTCCCCCATAATGGAGCTTCTTGGTTCTTTTATTATTGCCTCTG
TGGTGATTTATGGTGGGATACAGGTGATAGAGGGTAAATCAACCCCGGGGACATTTTTTT
CATTTCTGGCTGCCATTGCCCTTATGTACGACCCTTTTAAAAGGATAAATAGCTCAAATA
GCACTATACAGGCTGCAATTGGTGCATCCGAAAGGGTTTTTGAGATCATCGATCAGTATG
AGGTGCAGAAATGCCCTGAAGGTAATTTGATCTGCGAAGCAAGGGGAAAAGATATTTCCT
TCGAAAATGTGTATTTTAAATACAATCAAAGTGATAGCTACGTTTTAAAAGGTATATCAT
TTGTCATTAATCCTGGAGAAACTGTTGCTTTGGTGGGCCCCAGCGGTTCGGGAAAGACCA
CTATTGCAAACCTTTTGCCAAGATTTTATGATGTAAGTGAAGGTGCTATAAAGATAGGTG
GTATCGATATCCGTGATTTTACCCTCAGATCCCTAAGGGGGAATATTGCTATGGTGAGTC
AGGATATCTTTTTATTTAATGACTCGATCATATATAATATATGCTATGGGTCTGATGAAA
TTGATATGGAGAGGGTTGTGGAGGCTGCCAGGGCAGCTTACGCTCATGATTTTATTATGG
ATATGCCTGATGGATATAATACCAGAATAGGGGAGATGGGAGTAAGACTATCGGGTGGAC
AGAAGCAGAGGATTGCAATTGCAAGGGCGATTTACAAAAACCCACCCATTTTAATACTTG
ATGAGGCCACCAGTGCCCTTGATACCGAAGCGGAGAAAACGGTTCAGGCTGCCCTTGATA
ACCTTATGATGGGTAAGACCAGCCTTGTGATAGCGCATCGTTTATCCACTATTAAAAATG
CTGATAAAATTGTAGTGATGAATAATGGTAGTATTGAATCGATAGGCACCCACAAAGAGC
TACTGGATATTTCACCTCTGTATAATAAGTTGTATTCTGTACAGTTTGGGATGTAATCTT
TTTTAAAAAGAATAATTTTATTGCTTTTTGTATTTTAATCGTGTAGAAAAGCCCCTTAAA
ATTAAAAATCAGACGGAGCAAAAATGAAAAAAGTTTTGAGAAATGACAAGATTAGAAATA
TTGCAATTATAGCACACGTAGACCATGGAAAAACTTCACTTGTAGATAGTCTCTTTAAAT
ATAGTGGTTTTTTTAGAGAGGATCAGCAGGTGGATGATAGAATTATGGATAGCATGGAGC
TTGAGAGGGAAAGGGGAATTACAATTGCAGCAAAGAATTGCTCTGTTTATTATAAAGGTG
TCAAAATAAATATCATAGATACACCGGGACACGCAGATTTTGGTGGGGAAGTGGAGAGGG
CACTCTCGATGGTGGATGGTGCGATTCTGCTGGTGGATGCTTCTGAGGGGCCACTGCCCC
AGACAAGGTTTGTTTTAAGCAAGGCATTTCATGCAGGATTGAAGATTATTGTGGCGATAA
ATAAGATAGACAGAAAAGATGCAAGACCAGCTGAGGTTCTTGATGAGATATATGAGCTAT
TTTTTGATCTGGATGCAAACGATGAACAGATCGAGTTCCCCGTCCTTTATACAATCGGTA
GGGAAGGGGTGGTGAAAAGATCCCTGGAGGATGAAAATGGAGATATGTCAATACTCCTTG
ATGCCATTCTGGAGGAGTTCCCTGGTCCATCATACATAGAAAATGAGCCTTTTCAGATGC
TTGTGTCTGATCTTGGGTATTCGGATTATCTTGGTAGACTTGCCATAGGTAAGGTTTTTA
ATGGTTCTGTAAAGCAGAACGATACATTGGTGTGTATAAACGGAAATGGGGAGAATATCC
CATTGAAGGTATCAAAGATACAGTCTTATGTTGGGTTAAATTTAAAAGAGGCGGAGGTAT
CTGAGGAAGGGGATATCATAGTAATATCTGGTATTGATAACGTCATGATTGGTGATACGA
TCTGTAAAAAAGATTTCCCCAAGCCTTTAAAAAGGATTACCGTAGATGAACCAACTGTTT
CGATGAAATTTATGGCAAACACATCACCCTTTGCAGGTAGAGAAGGTAGATTTGTACAAT
CAAGTAAAATCAAAGAACGTCTGTATAAAGAGGCTATGAGAAACGTTTCCATCAAGGTGG
AGGAAACCGAAGATGCTGATGATCTGATCGTGAAAGGTAGAGGGGAATTTCAGCTTGCCA
TTATTCTTGAAACGATGAGAAGGGAAGGGTATGAACTCTGCGTGGGTAGACCAGAGGTAA
TTATGAAAAAGAAAGGTGACCAATTGTTGGAGCCTATCGAACATCTTTATGTAGATTGTG
ATGAGCCTTTCCTGGGTATTGTTACTGAAAAGATCTCTTTAAGAAAGGGTAAAATGATCA
ACCTTATCAACAAGGGAAGTGGAAGAATAAGGGCAGAATTTACAATCCCTTCCAGGGGAC
TTATAGGGTATCGGGATGAATTTTTGTCGGATACTAAGGGTACTGGGCTTATCAGCTCTT
ATTTAAAGGGTTATGAAGAGTATAGGGGTGATTTTCCGGTGAGGTATTCGGGGTCTCTTG
TTTCGGATAGGCAGGGGAAGGCTGTGGCTTATGCACTTTTTCATCTGGAACCAAGAGGCA
GGCTTTTTGTCGTTCCAGGAGACGATGTATATGAAGGGATGATCATAGGTGAATACAACA
AGATGGGGGATCTGGACGTCAATCCATGCAAAGAGAAGAAGCTTACGAATATGAGGGCTG
CGGGGAAAGATGAAAATATCATTTTAAGACCGGTTTTACCACTCACACTCGAACAGGCGA
TAAACTTCATTGCTGAGGACGAGCTTGCGGAGATTACACCAAAAAATATAAGACTAAGGA
AGGAGATATTGTCTGCCCAGGATAGACATAATAGAAAAAAGGAGAAATAGTATTGAGGTA
GTCAAAAATTTAACTTAATTTTATATAGATTTTTATTATAATTTTTCTAAAAATTTATTT
GAAAAATTTATTCTGGAAATTATACTGTAACTATGATGGGGAATATGAGAAAAATTATAA
TTCTTATCGGAGTGTCACTTCTAATTCTCTTCTCCTGTTATATTGTATTTGATGATTCAA
GTCTGACAAGAGAAGAGAAAGAATACCTGAAACATAAGAAAGAGATAGTTTTTGTAAGTC
AGATCAACTACCCTCCCTTTGAATTTTTGTCAGATAGGTTAGAGTCCTCCGGAATGATGG
TGGAACTGGCTAGATTAATGAGTACAGAATTCGGTTTTGAATCAAGATTTATAAATACCA
CTTTTGCACGAGCACAGCAGATGATTTTAAATGGTGAGGCGGATGTACTTACAAGCTTCT
TTTTTAGCGAAGAAAGAAATAAAAAATTCAATTTTACCAAAGTTGTTTTCGAAATTCCGG
CATCAATTTTTGTGAAACAGGATAATGACGATATCAAGAAACTATCTGACTTGCACGGTA
AGAGGGTGGCAATTCAAAAAGGTGATTATGCCATAGATTTTATAAAATCGAAAGGTATTC
GAATAGATCTAATAGAGACTGATGATTTTATTATGGCAACGAATAAGCTTATAAAGGGTG
AAGTCGAAGCGGTAATTGGGGATGATCAGATCATTTTTTATTATCTATCGAGAAACAATT
TGGTATCTGAGCTGAAGGTGGTTGGTGAGCCTCTGTACATAGGTGAAAATTGTATGGCAA
CCAGGAAAAGCGAAAAGATACTTGTTTCAATTTTAAATAAAGGGATCAATCTGGCAAAAA
AGAAAGGGTATTTAGATTCTATAAATAGGAAATGGATTGGGGAGAGAGTTACCTTTGCCA
AGTACATGAAAAAATTTTTTGGACTTATGCTTATCCCTTTGTCTATTCTTCTATTGATTG
TTTTTGTTTTCTGGATCTGGAATTTAAATCTTCGTAAAAGAGTTGAAGAAAGAACGAAAC
AGTTGTCGGAAAAAAATAAAGAGCTTGCTCTAAATAACAGTAAGTTAAATGCTATTCTAT
CCGCATCTCCCGATGGTATTGGTGTGATGAACATGAATATGGAGTTGGTCTTTATATCGG
ATAAACTTGCAAAAATGTATAAAATCGAACCTGAAAAGAAATTTGAATATTTGAATAAGA
ATATTACTGATTTTGTCGATGAATCTTACAGAGACAAGATGATGAAAAATATATCAGATA
TCTTTGAGGGTAAAAAATACTGGAATTTATCAGAATATCTTGTGAGGGACGCCTACGGTG
AACAGTTTTGGGTGGAAGTGAGTTCATCCCTTCTTTATGATGATGCTCAAAAACCATATG
GTATTTTATTTGTGGAAAGAGATTGTACGGAAAGAAAAAGAATTGAACAACAGCTGTTGG
ATTATAACGAAAAGCTTAAAGAGAACAATAGAGCATTAAATGAGCTGAAAACAAAGGAAG
AAGAAGCCAATATTGCCAAGAGCAATTTTCTGGCAATAATAAGCCATGAATTAAGAACAC
CTTTAAATGGGGTTCTTGGACTACTCGAACTTATTCATAAAGATCCGGAACGCTTCAACG
AATTTTTCCCGGTTATATTATCTTCTGGTGAGCAATTAAGGGTTTTGATCAATGATATAA
GTGACTTAACTAAGGTTGAGCAGGGTAAGCTTGAACTGGTGGAAAAGAGGTTTAGTATAT
CAAATTTTATCAATGAAATTGTCAGCTATGCCAAAATAAAAATACAGGATAGTAACCTTG
AGCTTGTTGTTGATATTGAACAATTTGAAGGTTATCTTGAAGGGGATGCAGTAAGATTGA
GACAGGTGGTTTACAACCTTATAAATAATGCGATTAAATATACAGACAATGGATTTGTAA
AAGTTGTGATCAGGAAGCTTTTTGAGAATGATAAGATTATGAGGATCTATTTTGAAGTTA
CTGATACCGGGATCGGGATATCCCCAAACGATATTGATAATATATTTAAACCATTCAAAA
GACTTGATGGATCCTACACGAAAAAACGTTATGGGTCTGGAATAGGGCTGTATATTTCTA
AAGCTATACTGAATATGATGAATAGCAATATAAATGTGGAAAGTGAAGTTGGTAAGGGAT
CTAAATTCTACTTCAAATTGGATTTGAAGAGATCTATACCTGATAGCGAAATCAAAGAAG
AGATCAGTGATGAAATATTTAATTTAAAAGCCCTGGTGGTTGATGACAACAAAATAAACC
TTTTTGTGGCTGAGAATATGCTTGCAAAACTTGGAGTGGCCGTGGATTTTGCTGAAAATG
GTATGGTGGCTATTGAAAAGGTTTCAAATAATCACTACGACTTTATAATGATGGATTTGC
AGATGCCAGAAATGGACGGTTTGGAAGCAACCAGAAGAATTCTGGATATGGGTAAGGATG
TTAAGATATTTGCAATGACCGCTAATGTATATAAAGATGATATACAAAAAGCACTTAATG
CTGGTATGGTAGATTTTTGCCCGAAGCCATTTACGTTATCTTTTTTGAAGAGCCTATTAA
GTCGACATTTCAAATAATGTGTATGTATTTCTGATTATTTTTTCTGGTAATCAGGTAAGT
ATAGTTTATTGAAAATACATGATAATAATGTATAAATCAAGTAGTATCATTTAACTTTTC
TATTAATCGATATTTTGTCTATGAGAAAATTTTTTCAAATAGAGCCCCCTGAAATTATTA
GCTTATATGTAAAAAAGATATTAAAAAATGAAAAATATATGGTAGATCATCTTAGAAAGC
TTATAGTAAAAAAATATTCTTTATGTATTATTTATAAATTTTAGTGTGTTTTGTATTGAT
TTGTGAGGTGTAAAATTTTTTAAAAATTATAAAATAAGTCTTTACATTATTTAAATCTTA
TTATATTAAAAATGCTGGAGGTATGGTATGTGTAGAATAGGTGCAATTAAATCTAAAAAA
TATTTTCACCCTTCCAAAGCTTTAAGGCTTATGAGATCCCAGCAGGAAGGGCATGATAAT
TCAGGTTTTGCTATGGTTATGCAGGATCTTGGAGGTGTTTTTGAAAATTATAAAGATCTA
CCAATTTTATCTATGGCGTGTACGGATGAGGGGATAAAAATAGCAGAAGATATTTTACAT
AAAAAAGGGTTTGTTCGTGTTTTCCAGTGGACACCGCTTGTTTACCCAGATGAAAATCTC
AATATAAATCCGATGCCTAATTACGTTTTTCAGGTATATCAATATCCAAAGCTTTACAAT
TACGCCCCGAAAGAGGAAAAAGAAGAGCTGCTTGTTGAAATGAGGCTTACCATCAGATCG
ATTCTGGATGAAAAAGATGCCGGATACGTCTATTCTTTTTGGCCTGACGTAATTATGTTG
AAAGAGATAGGGGATCCTACAGATATAGGTAAGTATTTTGACCTATGGCGGGAAAATGAT
GATCTTACGGCAAAAATAATAACTGCCCAATGCAGACAAAATACGAATTACGATATTGTA
AGATATGCTGCACACCCATTCTTTTTGCAGGGTTATACAGCTCTTGCGAATGGTGAAAAC
ACATTTTTTGAAAAAAATAGAAATTTTCAAAAAAAGCTTTACAAGGGTTACATAGGTTTT
GAATCTGATTCACAGTCTTTTTTATACACGTTGCATTATATCCATAAAATTTTGAAATGG
CCTTTGATATACTTCAAACATGTCATAACACCATTACCATTTGAAGAGATTGTAAATAGA
GATGACCAAAAAGTACTTCAATATATAAGGGGTTCTTTGAGTAATCTGGAGATCAACGGC
CCAAATACTGTAATCGGTGTTTTACCTGACGGCACAGTTTTTACATGCTGTGATGCCAAA
AAATTAAGGCCTGTCGTGGTGGGTGGTGATGATGAAACCGTTATAGTCACTTCTGAGGTA
ATAGGTATAAATGATCTTTTACCTGATAGAGATTGGTCAAAAGATATCTATCCAAACGAA
AGGGAAATGGTGGTTATAAACAACAATATGGAGGTTCAAAGATGGCAACAATGAAAGTTA
ATGAATTGGCAAAAGATGATCTTTTTTGGCAAATAGAGTATAAACATGATAGATGTACAA
TGTGTGGAAAGTGTGTGGCATCCTGCCCATTTAAGGCTATTGTGCCTGGGGTTGAAAAGA
GAAGAAAGGTTGTAAGTGAAGATATTAATCCAAATCCAAAGGTATATTTTCAAACTGTAC
CTGTTATTAAGCAGGTGGTGGATGTTAACAATTTTTGTAGGGGATGTGGGATATGTGAAA
AGGTTTGCCCAAATGATGCCATACGCCCAGTAAGAAACCCAGACCATCGATTCCCAGCTA
AATATCGAGCTTTTGAAGGGGACCCATTTAAAAGGGGAGGGAGAAACAATCTTGAGGTAG
GAGATAGAACGCTTGATAAGATAAGAATTGGGCGGATATCCCAGATGACAGACCCATCTC
TGGATGCACAGAGGCATACATTTGACCTATTAACGCCATTTGGAAGGGTTTTACCACCGG
AGGAGATAAACTTTAAGATGGATGCTGACGGAAATCTTATAGTGAAAGATAATTTACCTC
CGGTTAGCTGGATCTACCCTATAATAATTGGAGATATGTCCATAGGTGCATTATCGTGGA
GGGTATGGGAGGCTATTGCCATTGCTACTGCATATCTGAATGAGGTTGTGGGGATACCCA
TAAGAATGTGTACCGGAGAGGGTGGGGTCCCTGTGAGGTTGCTCAAATCAAGGTATATCA
AGTATATGATACTACAGATTGCTTCTGGTCATTTTGGATGGAATAGGATTATAAACGCGA
TGCCACATATGGTGGAAGATCCTGCTGGGGTTTTAATTAAGATCGGTCAGGGGGCAAAAC
CTGGGGACGGTGGGCTATTAATGGCTAAAAAGGTGGCGAAACATATTCAGGAGATTAGAG
GAGTCCCAAGGACTGATCTTCTAAGTCCGCCAAACCATCAGGGATTGTATTCCATAGAGG
AGTCTGTACAGAAGATGTTTTTATCGATGAGTGCGGCTTTCAAATTTAGGGTACCTGTTG
CTATAAAGGTTGCTGCAAGTGCCACTTCTGTTGCAGTTTATAATAACCTATTAAGAGATC
CGTATAATATAGTGGGTGGTTTTTTCCTTGATGGTATTGATGGTGGTACCGGTGCGGCTC
ATGAAATCTCCCTTGATCACACAGGACATCCTGTGGTTTCCATATTGAGGGATTGCTATA
AAGCTGCTCTACACCAGGGTAAACAGGGGCAGATTCCCCTTTGGGCTGGCGGTGGTATGG
GGAAAGGCTGGAACCTTGCTGCAGACGCATTTAAGATGATCTGTCTTGGGGCAAATGGGA
TATTCACAGGTAAGCTGATGATACAACTTGCAGGATGTGTTGGAAATGATAAAGGTAAGT
GTAACGCATGTAATACAGGGCTTTGTCCGGTGGGTATATGTACTCAGGATCCTGTACTTG
TAAAAAGGCTTGATATAGATAGAGCTGCTGAAAATATTGTCAATTATTTCATCTCAGTTG
ATCATGAATTGAAAAAGCTGATGGCTCCAATTGGCAACAGTTCATTGCCGATAGGTAGAT
CTACCGCTCTTATATCTACAGATAAGTCTGTATCTGAAAGACTTGATATACCTTTTGCAT
GTTAGGAGGTTTTTTATGTCAGAAAAAATTAAGATAAATGGACTTGATGGTAATAGAAGA
AAGTCTACTCAGGAGCTTTTGCTTGAAATAGATGATGCGGTTGAAAAATCTTTTACCGAG
ATAACAGTTGATGCCTGTGGTCAGCATGATGTGGGGGGCCCCCTCTGGAATAGAAATGGT
AAACCATTAAAATTTTACGTTAAAAACCCTGGGCAGAGGGTTGGATCTATGGGGATGCAT
GGGACAACTATAATCGTGGAGGGTTCTGCCACTGCAGATACAGGGTGGCTTAATGCTGGG
GCAGAAATAATAGTAAGAGGGAACTCAGGTGATACTACAGCTCATTGTGCTGCTACAGGC
AAAATTTATGTTGGTGGTTCTGTGGGTTCGAGATCTGGGGCATTGATGAAATATGACCCA
AAATTTTCCCCTCCAGAATTCTGGGTTTTAAAAAACACAGGTTCTTTTAGTTTTGAATTT
ATGGGTGGTGGAATAGCTGTTGTCTGTGGTTACGGTTGTGAAGAAATGGAATCTGTTTTG
GGTTATCGTAGTTGTGTTGGGATGGTTGGAGGGGTTGTTTATGTTAGGGGGAATGTGAAG
GACCTCTCGGATGATGTTTGGTTGATGGATATAGATGATAAAGACTGGGAGTTTCTGGAT
AATAATCTACCGATATTCTTAAAAAAGATTCAAAGACCTGGGGCTCTGGGGAAGTTGTTA
AAAAGAGAGGAATGGAAAAAGATAGTTGCCAAAAGTCATGATGAAAGAAATGATCATGAG
CTGCCATCTTTGAGGGATTTCAGATTAAATAAGTGGGTGGAAGGTGGGATATTCGGCGAT
ATGCTGAATGATGATTTTAAGGTGGCAAAATTTGTGGAAACAGGAGATTTAAGGCTCAAA
TATCCTGAGTGGCGAAATGCAAATTATTCTGCTCCATGCGAGTACAACTGTCCAACGTAT
ATACCCACCCAAAAGAGAATCTCTCTATTAAGGCAGGGTAAGGTAAAGGAAGCCCTTGAA
CTTGTGTTAGATTATTCACCTTTTCCTGCTTCTGTCTGTGGTCAGGTCTGTCCAAATCTT
TGTATGGATGAATGCTCCCGTAAAAATGTTGATATTCCTATAAATATAGGGGAACTTGGA
TTACTTAGTAAGGATATTCCTGCAAAAAAATGTGAAACAACAAAATTGGAAAAAGTAGCT
ATTGTGGGTTCTGGTGCGGCAGGTCTTGCTGCGGCTTATCAATTGAGATTAATGGGTTAT
GAGGTGGATATTTATGAACAGGATAGCGAATTAGGTGGTAAGTTGAGGCAGGTGATACCG
GAGGAGAGGCTGGACAGGGGTATCCTTGAGTTTGAGATCAAAAGGATTTTAGATATGGGT
GTAAAAGCCTTTTTGAATACCAAGATTGATAATGCTAAAATGAAAAATTTACTCAATGAT
TATGATGCCGTTGTTTTGGCTATTGGTGCACATAGCCCTGTTGTATTACCTGTGGAAGGC
CATGAAAAGCTTGTGAAGGGGCTTGATTTCTTAAAAGCTATCAATAGAGGAGAGTTACCT
GCAATAGGGAATAATGTCGTTGTGATTGGTGCCGGGAATGCAGGGATGGATGTCGTCCTT
TCAGCATATAAGCTGGGTGCGAAAAAGGTTACCGCAATTGACATTCAAAAACCTGCTGCA
TTTGAGAAAGAGATCAATCACGCCAGAGAGTTGGGGGCAGAAATATTATGGCCCTGTTAT
ACTGAAAAGATTACGGATGAGGGTGTTGTTCTGAAAGATGGTAGGGTTTTGCCAGCTGAT
ACAGTCATCATATCTATAGGTGATAGACCTGAATTTATAATGCTTGATAAAAATTATCTT
GATGAAAGAGGGAAAATAAAAATAAATGAATACTATCAATCTGAAATAAATCCCAAACTT
TTTGTGGCAGGGGATGCAATAAAGCTCGGTTTGTTTACACATGCCCTTGGGGATGGGAGA
AAGGTTGCGCTGAACATAGATAGAATGTTTAAAGGTTTGCCTTTGAGTAACTTTGCCAAA
GCACCTATGATCCCACAGGATAGAATAAAGAAGGAGTATTACGAACAGATCAATCTGGGT
AAAACTGGCAAGGTTGCACCGGAAGATGAAACAAAAAGATGTTTGAGTTGTGGATTTTGC
AGAGATTGTGAGCTTTGTTTGAATTCATGTCCAGAGCAGGCCATCTCAAGGATACAAAAA
GATGGTGGTAAGTTTGAATATATTAGTAACCCGAATAAATGTATTGGTTGTGGTATATGT
GCAGGTATTTGTCCTTGTGGAATATGGGAGATGATAGATAATACTATGAGATATCTGGAA
AGCTGATAAATATAAAGGGGGTACCCCCCCCTTTTTTTATATTATTTATATATTAAATCC
TCTCTCCCCATGTTCTGTTTCGTCCAGACCTCTGATCTCTGATTCTTCATCTACCCTGAC
AGGTACAAATAGCTTTGTTATATAAAACAGTATAATTGTTATTATACCTGAGTATACAAT
TGTGACTACTATAGATATAAATTGTATCCAGAGCTGTTTTGGATTACCGTAAAGTAACCC
TTTACCTATACTATTAATCTCAGGATTTGCAAAAATACCGGTCAATAAAGCTCCAAGTAC
CCCACACAATCCATGAACTCCAAATGCATCAAGGGAGTCATCATATTTTAGTTTAGATTT
TAGTACAAATATGCCAAGAAAGCCAGTTACTCCGGACAGTAGACCAAATAAGATAGATGC
TGGAACAGATACAAAACCTGCCGCCGGAGTAATCGCCACAAGTCCAGCTACTGCCCCTGA
TGCAGCCCCCAACATAGTTGGATGTTTTGCAAAAATCCATTCTATTATAATCCAGGAGAT
TGCTCCAAAAGCAGCTGAGGTATTTGTTACGATAAAGGCATTTGCTGCTATGCCATCTGC
GGCAAGCTGGCTACCTGCATTAAACCCAAACCATCCGAACCACAAAAGAGCCGCTCCAAC
TACAGTTAAAACGATAGATGATGGGATAATAGCTGTTTTCCCATAATCTTTTCTTTTACC
TATAAGAATTGCAAGAACTAACCCTGAAACCCCAGCATTTATATGAACAACAGTTCCTCC
AGCGAAGTCCAGAGCACCCATAGATCCGATAAAACCACCACCCCATACCCAATGGGCTAT
TGGAGAATATACAAATATGAGCCATAAAGAACCAAATACTAACCAAAAACTAAATTTTAC
CCTCTCCACTATAGATCCGCTTATAAGAGCAAGTGTTATTCCGGCAAAAGTCATCTGGAA
TGATGCAAAGAGAATTTTAGGTATACTCCCCTGTAAATCAGTTACTTTAATATTGTTAAA
AAAGAGATATTCTGTCCCACCTATAATACCTCCAATATCAGGACCAAAAGCAAGACTAAA
TAAAAGAATGACCCATAATATCGAAGCAATTGCATAAGACATAAAGCTCATACCTATAGT
GTTGAGAATGTTCTTTGATCTTGTCATTCCACCGTAAAATAGAGCAAGACCTGCAGGTGT
CATAATCATCACAAGAGAGGTGGCCACAATAATCCACGCTGTATCAGCACCGCTTAAGAC
AGGTTTGTCCTCTGCATGTGCAAGCCCAATTGCCATGACAAAAGTTGAAATTGTACATAA
AAACTTTTTCATAAAAAACTCCTTTTGATAGTTTATGGTTTTTAATATATTTTGGGATTA
ATCAATTTGGATGCCATTAGTTATTTTATTGGTGAATGTGTATTTTTTGTGGAATGGGAG
GGTTTGGACGATTAATTTTTAATCAAAACCTGTCAAAAAATAATCAAAATTGACATATAA
ATTTAAGAAAGTTTTATTTCATGAATTAGAGCATGAGTATCTATCGATTTTGGAGAGCTT
TTCAACGTCATTTTTTATTATTTCGCAGTTTATGAGTTTATTCTTAATTAATGTTAAAAG
CTCTTGAATCTCTTTATCATCTTTTAGTCGGTATTCCACCCACCTTTTATCCTTTACATC
AGTGATTATGCCAGCATATTTAAGTGTCTTAAGATGTGCAGAAATAGTGGATATAGCTAT
ATGAAGTATCTCTTTGATTTCGCATACGCACATTGGTCTTTCCATAAGCATCATTGTAAT
TCTCAATCTATTTTCATCTGAAAGGGCTTTTAGTACTGTGGTAATCTTTTTTAAGTTGTC
CATTTAAACCTCTGCGATATTTTTATAAATATAGAAATATGCTTGACAAAACTTTAACAT
CATATATATTACAATTTACAAAATATGCAAGAGGTGATTTCATGAAAGAGATAAACAAAT
TTTTAACTCTTCTGGGTATCTTTGTTTACGTTTATTTTGTTCCTTTTAATACTCCAAGGG
TAAGTGGTGCCATACTTGAGGGTTTCTTTATGCTTCAGGAATATGTTAGGGAGCATACAC
TTACATGTCTTATTCCTGCACTTTTTATTGCAGGTGCAATTAGTATCAAGGTCTCCCAGG
CTTCGGTTATAAAATATTTTGGTGCAGGTGCCAAAAAGATCGTGTCATATGGTGTTGCAT
CCATCTCTGGGACAATCCTTGCCGTATGTTCATGTACTATACTTCCTCTATTCACAGGGA
TTTATGCTCGTGGAGCAGGTCTTGGACCAGCCATTGCATTTGTTTATTCTGGGCCTGCTA
TAAATATACTTGCGATAGTGCTTACCGCAAGGGTATTGGGTGCAGAAATGGGTATAGCAA
GAGCAATTGGGGCTATAAGTTTTTCAGTTGTGATAGGTCTTTTGATGTCACTTATCTTTC
ACAAAGAGGAGAAGGAGAGACAGGTGGTGGTTGCTAAAAATTCTGTCGGAATGGTTTCTC
ATGTGGGTGGTTCTCCCATCAAGACAATATCTTTGTTTTTGTCTCTAATAGGTGTATTGA
TTTTTGCTACATGGGCTAAGCCTTTGACGGAAGGTACCCTGTTTGCCCTTATATATCACA
ATAAATCGATTTTAACGGCTATCTCCCTTGCATCTACGATTATAATTGCTTTTTCAACGA
TGAGCAAAGATGAAAACATATCCTGGATGGAAGAAACATGGGTTTATGCAAAGCAAATTA
TTCCGCTTTTGTTTATCGGTGTTCTTGTGGCTGGATTCTTGCTTGGTAGGCCCGGACACG
AGGGGGTTATCCCATCTAAGTATGTGGAGACCCTGGTGGGGGGTAATTCCCTTTTCTCAA
ATCTTTTCGCTTCGGTTGTGGGGGCTTTTATGTATTTTGCCACATTGACTGAGATCCCTA
TACTCCAGGGACTTATGGGGGCAGGTATGGGTAAGGGTCCTGCACTTGCACTTCTGTTGT
CAGGTCCGGCTTTAAGCTTACCAAATATGCTTGTTATAAGAAGTGTAATTGGTGCCAAAA
AAACAATCGTATATGTTTTTTTAGTGATTATTATGTCGACTATTGCCGGAATTATATATG
GTAAATTGGCATAAGTAAAGGATAGCATATGATCGATGGTAATACGAATAACAAATGCTG
TGAATCTGAACAAACACAGAATCACAGCCATAGTCACAGTCATGATCATAGCCACGCCCA
CAGTCATCTGGAAGATATATCAGGAAAAAGGCTTTTTTGGGTAATTGTACTTAATCTTGC
TATTACTACATCTGAAGTCGTAGGCGGTGTGATTTCTGGCAGCCTTTCCCTCATATCAGA
TGCTCTTCATAATCTTTCTGATGCGGCGGCGGTGGTAATAAGCTATATTGCCATTCAGCT
CGGTAAAAAAAGTAGTAGTTTAAAACATACCTTCGGTTTAAAAAGGGCAGAGATTCTTGC
GGCATTGTTGAATTCTGCTGTATTGGTGGGGGTTTCGATCTACCTTTTTTATGAAGCAAT
AAAGAAATTTTATCATCCTGAGCCGATTGCAGGTGGTGTGATGCTTATAATTGCAATCAT
AGGTCTTTGCGGCAATATATTGTCGATATTTTTGCTTGAGTCTGGTTCAAGGGAGAATTT
AAATATTCGATCTGCATATCTACATATGTTGTCGGATGCGATATCATCGGTAGCTGTTAT
TTTGGGTGCGCTCGGAATAATCTATTTTAAGATATATTGGATAGATCCTATGCTTACAAT
TCTCATAGGTGTTTATGTATTAAAGGAGAGCTTTGGAATTTTGAAGAATTCGGTTCACAT
ACTTATGGAGGGAGTACCTATTAATATCTCTTTGGATGAGATAAAAGAAAAGATCGAATC
TATAGAAGATGTTTTAAATGTGCACCATATCCATTTATGGCAGATCGGTGAAAAGGAGGT
GCATATAGAGATGCATGTTGATTTAAAAGATATGATGTTGAGTAAGACTGAGAAGATTAG
AAAAGAGATAGAGCAGCTTATGCAGATGTATGGGATCAACCATGTCACCGTTCAATTTGA
AACAGATTGTTGTGAAAATAAAAATATATTATGTAATAGGAGTTAAGTTATGAACATTAA
GATTCTTGGAACAGGTTGCAGAAATTGTGAAATACTTTACAAAACGGTTTGTGAAGCAGT
TGAACAACTACAGCTTACAGATGTGACGATCGAATATGTGAAAGAGATCAATGAGATAAT
TAAGTATGTTATGACCACTCCAGGGCTTGTAATTGATGAAGTTTTGGTACATGAAGGTAA
ACCTCTACCGAATGTAGAACAGGTTAAAAATATTATTTTGCAGATGAAAAAATAAAACAG
GGGGTAATTGCATGACTCTAAAACAGGCTAGATTATTAACTATGGCTAATATGGTGTTAA
TCATGACAATGGTGGTGGTTTTTATATCTATGATTGTAAATTTTGGTTTAGATTCATTAG
GGGCTGGATACTTGCTTTTGTAATTGAGTTTCCTATCGTTGTGGTTATTATGACAGGGCT
GCAAAAATTTTTTCAAAAATTTGTAAAGTAAATTATAAATAAAAGCAGATTTATGGTATA
ATAAATAGGAAAAGAGTTCATGGCAGTTTATCTTTCAGATATACCATACTATATGTTATG
GGGTGTAATAATATGATGAAAAAAAATCTTCTTTTTTTATGTACTGGGAATTCATGCAGA
AGCCAGATGGCAGAGGGGTATGGCAGGATCTATTTGGGGGATAGGTACAATGTTTATTCC
GCTGGGACGGAGAAACATGGTCTAAACCCATATATGGTAAAAGTGATGGAAGAGGATGGG
GTGGATCTCTCAAACCATTATTCTAAGACAGTTTCGGAACTTAAAGATATCGACTTTGAC
ATAGTGGTTACGGTTTGTGGGGATGCCAATGAAAGATGCCCTGTCTATTTGAAAAGGGGA
AAACTTATCCACAAAGGTTTTGAAGATCCTGCAAAGTTTCAAGGGGATGAAGAAGAAAAG
CTTGAATTTTTCCGGAAGATAAGGGATCAGATTAAAAATTATATAAAAAACTATTTGAGT
AATGAAGTTTGATATGGAACAGAAGAAGATCAGTTTTTTTGACAGGTATCTTACCTTATG
GGTTGTTATATGCATGGTGATTGGGATTTTTGTTGGTAAATTACTACCTGATACAATAAA
GATGTTAAGAGATATCGAGTTTGCAAAAGGTTCTCAGATTAACTTACCTATCGCGGTGCT
TATCTGGTTGATGATATATCCTATGATGTTGAAAGTCGATTTCTCTTCTTTATTAAATGT
GGGTAAAAATCCAAAAGGGCTATTAATTACAGCTTTTGTGAATTGGTTTGTAAAACCTTT
TAGCATGGCAATTATAGCATATATTTTTTTTAAATTAATCTTTTCAATTCTTATCCCTAT
GGATATTGCAGACCAATATATTGCAGGTAGTATTATTTTGGCAGCAGCACCTTGTACAGC
TATGGTTTTTGTGTGGAGCTATTTGGTGGATGGGGATCCTGCATACACTCTTGTGCAGGT
GGCGATGAATGATCTTATAATGCTTGTGGCTTTTGCTCCGATTGTTGGGTTTCTGGTCAG
CGGTGCATCAAACCTTGTGGTCCCTATGAATGTGCTGTTTTATTCGGTGGTGGTATTTAT
CGTTATTCCCCTTTCCATGGGTGTCCTAACTAGGTATTTCTTATTGAAAGTAAAATCCTT
AGAGTGGTTTGAGAGTTTCATTAAAAAGCTCCACCCAATTGCAGTTACTGCCCTTTTGCT
TACACTTATCCTTATATTTGCATTTCAGTCTGACAATATTACCACAAAATGGTTCCATGT
TATTCTAATTGCCATACCGATACTTGTTCAGGTATATTTTAACTCCTCTGTAGTTTACCT
TCTTATGAAGAAGTTTAAAGTAAATTTCGAGGTGGCGGCACCTGGAGCTCTAATTGGAGC
GAGCAACTTTTTTGAATTGGCAGTGGCTACTGCAATAACACTTTTTGGTCCAGAATCGGG
TGCAGCTCTTGCTACAGTTGTGGGTGTACTTGTGGAGGTACCTGTTATGCTATCTGTTGT
GAAGATTTGCAAAGTAACAAAAGGGTGGTATTGTAAAGGATATGGAGCTGTTTAGAAAAG
TATATTTATATCACTAGTTTAGGATGAAATTTAAAAAAGAAACAATAATTATTTATTTTA
TCTCCAAGTTATTCAAGTATCTATAAAATTTTCTCCATCTTGACACTATTTTCGTTATAA
AAGCATACTATCTTTTCTAACTCTCTTTTGTAGAGTTTTCTTTTCTTACTGCAGAAAAAA
GGATACTTATAAAATCAGTTTGATATAGGGCTAAAGCTATCATTTTCTAAATTTTCAAAA
CTGCACCCATTGGGACAATCTTTGGAACGAAAATTTTATTTACAATTCTTTAAATTAATG
ATAGAAAAGGAAACGATTGACATTCTTCTTTTAGTTTTACCAATATTTATTGTTATGGCA
ACAGGGAACATTCTTTATAAATTAAAATTTTTCGATCAGCATTTTATGTCTGTAGCAAAC
AAACTTATCTTCTATTTCCTATTGCCCGTTTTACTTTTTTACGAAATTGCAAATGCAAAT
ATTAAAAGTTATTCCCTGACATATCTACTTACAATAATGGGATTAGCTATAATTGCAATG
TTTGTCATAAGTTTTGTCTTGGGAAAAATCTTTAAATTTAATAAATCATCTATCGGAACA
TTTGCAATGAATAGTTTCAGGGCAAACTACGCATATATGGGTCTTCCTGTATCTTACTAT
GCATTTGGGGATAAGGGGCTTACAATTGCAAGTATACTTATGGCTTTTATCGTGCCTTTA
GTCAATTTGATGTCGGTAATAAGTTTGATACTTACCTCAAATTCAAAAATGAATTTAAAA
ACATTTATTAAAAACACGCTCTTTAATCCTTTGGCTGTTGCATGTATTTTAGGGATAATT
TTTTCTGTTTTATCTATAAAAATTCCATTATTTATAAATAAATCTCTTGAATTAATGAGT
AATGTCACACTTCCCCTTGCACTTTTCAGTATCGGTGCAACACTTGATTTTAAAAAGGTA
AAAGGTGATATTGTAATTATATCATTTAATGTTTTTCTAAAACTTATTATACTGCCATTA
ATTACTCTAGCTTTGCTGAAGATTTCTTCTACCTCAATGACATTTGAATCAAAGGTATTG
ATAGTTATGCTCTCTTCCCCTGCTGCAACGGTCAACTATATTTTAGTTTCCGAAATGGGA
GGCGATAAAGATTTGGCAAGTAGTGTAATAATTATAAGTAGTGCATTTTCTATATTTTCT
TTTGTTTTTTGGATTTCAATTCTTTAATTTATACTTGTTTTGATGATTCGTTCGAATTTA
TCTCATCTTATCATTGTCGTTTATAGGATTTGCCAATTTCATGAGTAGAGTTTGGGATAC
TTTCTCCTGTTAAAACTAAATTTATTAGTTTGGATAGTCAGATATTAATAGCACTTAGAA
TCCCACTGTCTAAGAATCTTTCCACCTCAGATGAATTGAAATTTTAACCTGAAAAATCAA
CCGTAGTGACAAAATGTACAACTGTGAAATAATAAAGTTATTGTCTACAATGTTTTATGA
ATTTAAAGTGTCAAGGACAGCAAATATCCTTGTGATTTTGTGACCTGTTTTAAGATTGGT
TATTATCTAAAATTTCCAGAGAAACGGCACAGGATATCCGGCTTGGGTAAGATGAAAAGT
TCACTCGTGGCTTAGGGGTGCAAAAATGGATGACGACAGAAAAAAGTTTTATTGACTTAT
ACCGTTATATCTGTGTATAAAATCTCAAATTGGAGGTGGATATGGCATACCCAATAGAAA
GAGGTAGAAGATTAAGAAGAAATGAAAAAATAAGACGGATGGTAAGGGAAACTGTATTAT
CTCTGGATGATCTTATATACCCTTTATTCGTTGTGGAAGGGGAGGGTATAAAAAAAGAGG
TCTCCTCCATGCCAGATGTTTACCAGATGAGTATCGACAATATTGTCAAAGAATGTATAG
AGCTTGAAAGGCTCGGTTTGCAATCGATTATATTATTCGGGATACCAAACCATAAAGATG
AGCTTGGTAGTGAGGCTTACAATGATAATGGAGTTATACAGCAGGCGATCAGAGCCATAA
AACAGAATACAGGATTGTATATAATTACTGATGTCTGTATGTGTGAATATACCTCTCATG
GGCATTGTGGAATTATAAAAGATGGGGATGTGGATAATGATACAACCCTTAAATACCTTG
CTATGGAGGCCCTGTCGCACGCTAAAGCAGGTGCTGATATGGTGGCTCCCAGTGATATGA
TGGATGGAAGGGTGGCGGTTATTAGAGATATCTTGGATGATAATGGATTTGAGCATATCC
CAATAATGAGCTATTCAGTCAAATATGCATCTGCATTTTATGGACCTTTCAGGGAAGCTG
CGGAAAGTACCCCTCAGTTTGGTGACAGAAGAAGCTATCAGATGGATCCAGCTAATAGAC
GGGAGGCTCTAAGAGAAGCAAGATACGATCTCGAGGAAGGGGCTGATATACTGATGGTTA
AACCTGCTCTGCCCTATCTTGATATAATAAGAGATCTAAGGGAAACTTTTGACCTGCCGA
TTGCGGCGTACAACGTAAGTGGTGAATATTCGATGATAATGGCCGCCGTACGAAATGGGT
GGGTTGATAAGGATAGGGTTATTATGGAATCCCTCACTTCGATAAAAAGAGCCGGAGCGG
ATCTAATTTTAACGTACTTTGCAAAAGAGGTTGCCAGGATTTTGGGCTGATGTTTTCAAA
ACATATAGCTTTTTTGTGGGATAATTCTGAGATTATACCTATAAATATAAGATTAAAGTA
TGATAATCTAATCTGTCTGGATGAACAGATTAATAGGATAGAAAAAAATATCATATCATT
CATCGATGAAGGGGTTTATTTAAATATGCTTTTATGGGGGGAAAGGGGAGGCGGTAAGTC
GTCAATTATAAAAAATATTCTGTATAAATACCATTCTAAAGGGCTTAAAATAATTCAGCA
TATTGATGATAATCTGAAATCTATTTATAAGCTATATGAAATTGTTTCGACCTCTGAGTA
TAAATTTATACTTTTTTTTGATGACATATCATTCAACTACGATGATGAGAGATACCGCAG
TTTTAAATCTTTGTTGGAAGGTGGGCTGATTCCCCAACCTGAAAACCTCATGATTGTGGC
AACCTCCAATAGGAGACATCTTATTTTTGAAAAAGCACACGATAGCTCAGATTTTTATAG
CCGGGACGATGAAAATGAATCCATATCACTTTATTCCCGATTTGGTCTCGTGGTGGGTTT
TTATCCAATGAATAGAGAGGATTATCTTAAGATTACCAGTTATTACCTAAATCTTTTTAA
TCTTAACTTGTATGAAAACTGGGAAGGAGAAGCAGAAAATTTTGCTATAAATAGAGGGGG
AAGAAGCGGAAGAGTTGCCAAGCAGTTTGCAATATATAAGAAGATTTTTGGTTAAATACT
CTTCAGAAGAGTGTTGAGCCACATAAAACTGGAGAGTTTTGCATCGTTAAACAACATCTC
ATCTATTTTTAATTCTATTGATAATTCTAAAAACTTTTCGTACTCATTTTTTTCATCGTA
TTCTGTAAGTTGGAGTAGTTTGCCCATTACCCCTTCTTTTTCTATAATTGCTTTTTTTAT
GTCATCATCCACATTTAAATCTTTCAATATATCCTGTAATGGGGTTTTATATATGGCATC
AGATAGAGATAAAACCCCCACTAAAAACCCTTTGTCGATAATCCGCTGGTCATTTGAAGT
TTTTTCTAATAAGTATTCTAATACTTTACCTCTTATAATGGCGGCGTGGAAAAGAGGAGA
GCTGGATGGGGATTCCCCTTCGGCGTAGCTCATCAAAAGGAGCCAATTTTGTAATTTAAT
AAGACCTATAAGATTTATGGCATGTGTAATTGAGTTTATAGTTGTTCTGAAATAGAATGC
AGCAGAGTTTATAAATTTTAAAAGACTTATCGTAAGGTTTGGTTCGAGTTCAAAATAACT
TGCTATCTCTGATGTCCTGACGTTGTTATTGATAGCATTGATGATTTTGAAAATAATTGC
TCTATTTGAAGAATGTCCCTGCTTTAGCATAATTGTGGGCTTTTCGAAATAGTATCCTTG
AAACAATTCATATCCTAAATCTCTTGTAAAAACAAACTCATCATAGGTTTCCACTTTTTC
TGCAAGTAGTTTTGCATTTAAACTTTTGAGATTTCTGGTTTTCTTTATCAGATCGAATTT
GGAGGAACCCCTTATATCCACTTTGATGAAATCCACTATTTCAAAAAAAGGTTTGAAGGT
ATTGATATATGCTTCTGTAAATATAAAATCATCCAGAGCAAAGTGGTATCCTTTTTTTTT
AAGTTCTAAAACCCTTGAGATAAGTTTATCGTCAACGTTGGAAGTTTCTAAAATTTCAAA
AACAAACCTTTTTTTATCTAAAATTTCTATGAAATCCCCCATAAGGAACTCTTCGTTTAC
ATTTAAAAAACCTTTTGCATTGTTTAATATATTGTCTATTCCAAACTTATCTATTGCATT
AAGTATAGTTCTGGATATTGCGTATCTGGCATCTTTAAAATTGGCTGCATTCAGGGTGCT
TTCTCTAAAAAGCAGTTCATATGCATAAACGTTGTTGTTTTTGTCAAGTATAGGTTGTCT
ACCGATATAAAAGTTTTTCATATAAATATATTACTACAACAGATACAAATTAGCAACATA
AAAAATATTATTAAGATTTTGAATGGATAATATATGTCTAGCTTATAGTTGAAAATATAT
AAGTTTTAATATATGCTGGTTTATTAATATGTTATTTTTATACAATATGAGTCTTAAATT
AACATAGCTAATATCATACTTTTTATGTATAATATGTGCATATATTGTTGATAAAAAGAA
TCAAAAAAATATTGACTTTATATTGTATTTTGTATACAGTTTGCTTAAAGTTTTTTTATA
CTTTAAAAAGGAGGCATAGAATGTCTTTTAAAACAAAGTTGACAAGAAGAAAGTTTCTGG
CTTTCAGTAGTGGGACTATTGCTACTGCTGTATTGGCTTCAAATCTTTCTTCTGTTAAAG
CTGTTGCATCAAAGCAAGGTGTTCCTCAAGGTAAAGTTGGTAGGGAGTTTGTTTTTAGCT
CCTGCGAGGTATGTGTAAATAAATGCGGGCTTATTGCAGAAGTGAACAACGGAGTGATCA
GAAAGTTGAATCCAAATCCCAAATTTTTCAAGTCCAGAGGGATGCTTTGTGCAAGAGGTA
ATGCTGGAGCCAAATTCCCATATGATCCTGATAGACCCAAAAAGCCTTTAAAGAGGGTTG
GTGCTCGTGGCGAAGGTCAATGGAAGGAGATTTCATGGGAAGAGGCTTTTAAGGAGATCT
CCCAGAAGACATATGAAATAATCAAAAAGTATGACAACAGATCTGCAATTGCTTTTGCTT
CCACAGAGGGGTTTCAGGAAGCGTTTTTTAAGCATATGGCAGGTATGGTAGGATCTGTTA
ATACCGTGAGACACCCTACTCTTTGTCTTTCTTCAGTAATTCAAGGTTTTTCGGCAGTCT
TTGGCACCTATCCTGATGCTGATGTAGCCAATTCAAAGTTTGTAATTATGTCTGGTGCTA
ATAGAGCTGAAGCGATATACACCCCAGACACGATTGATATTGCTAAAAAACATAGGGATC
AAATACTCATCTATATAGATCCAAGAGCTACTAAAACTGTTGCTATCGCAGATAAATGGT
ATTCGATAAAGCCTGGTACTGATCTTGCGGTTGTCCTGGCTATGATGAATGTGATAATAT
CTGAAAATCTATACGATAAGGCTTTTGTGGAAAAATATACTGTGGGCTTTGAACAGCTTG
CAGAACATGTAAAACAGTATACCCCAGAATGGGCTGAGAAAGAGTGTGAGATTCCTGCAA
GCGAAATTTATTGGCTTGCCAGGGAGTTTGCAAAGCATGCTCCAGCCTCTGTATGGTATC
CGGGGAGAAGAACATCATGGTATGCTCAGGATGTTCAATTTAGAAAGGCATGTGCCACAT
TGAATGCCATCTGTGGATGCTGGGATAGACCAGGTGGTTTGATGCCTAAAGCACCAATTG
CTATTGGTAAGCATGATTTCGATTTCATGGTATACGATAAAACAAATCCTGAAAGGATAG
ATGTAGGTGTAAGGCCTTTCATAAAAGACCTTTTGCCTCCTTATGCAAGGGAGAATTACG
GTTTGTTGACTGATCAATGTGCGTATTTGAGTGAATCTGATGGTAGCTGGGTGGTTTTCA
GAGAAGCCATATTAAGAGGGCAGCCATATCCTGTTAAAGGTTTGTTTGTTTACAAGCAGA
ATCCTGTCGAATCTGTACCTAACAGAAAGAAGACGCTTCAGATGTTGAATCAGATGGATC
TTGTTGTGGCTATAGACACACAGTTTTCTGATACCGCATGGTATGCTGACTACCTCCTTC
CTGAATCCACATATTTAGAAAGATGGGATCCTGCTGAAACTCAGGGTGGAGTTGTTTCTA
TAGTTGTTGCCAGGAAAGAGGTTATAAAACCGGTGTATGATACGAAATCTATGAGGGAGA
TAGCTCTTGGCTTTGCAAAAGCTTTTATGGAACTTCCGGGATGGTTTGAGGATGCTGAGG
ATCCTGAAGAGGCAAAGGCTATTTTTGAAGAGTATATCGATGAGTTTAGCAAACCAAGGG
AAGTTCAGATGAAACATCAGCTTAAGATGTTTGAAGGGGCTTATGAGATGTTAGAAAAAG
AAGGGGTGTTCTACCTTACCGACAAAAGGGCCTATGGGAAAACTCTTGAAGATGGGTATA
TATTTAAAACAAAATCTGGTAAGATAGAGCTCTATTCTGAAAAGTATAAAGAGAAGGGGC
TTGATCCTTTACCTGTTTATAGAAGACCTGCTCAACCAGCTCCAGGTCAGTTTAGATTCG
TAGTGGGAAGACATGGGCAATTTACACATGCGAGCACACAAAACGATAAATATCTTCTTG
AAGCTTATGGCGATTCTGAAAATAGTATCTGGATAAATACAAAAGTTGCAGCAGAAAAAG
GGATAAACAATGGTGATAGGGTGAAAGTAAAAAGTGCGGTGGGTGAGCAAATTGTGAAAG
CTTATGTTACCGAGAGAATAAGACCTGATTCAGTTTACTATGTGCATGGATTTGGAAGGT
TATCGAAAGGTTTGTCTAATGTATACATGAAAGGTGGTTCAGAGGCAGAGATTTTGATGG
ATTATGTGGAGACTATCTCTGGTAATGCATGTTTACATGAAACTTTTGTAGAAATTCAGA
AGGCTTAGTGAGGTGCAAAGATGGGAAACAATAAAAGATATGCTATAGTTTTAGATGCAT
CCAAGTGCATCGACTGTAAGGCATGTACTGTTGCTTGTAAAATGGAAAACGGAGTAGATC
TTGGAAAGGAGAATTACAGAATTTGGGTTGCAATGAAGGTTAAGGGGAACTATCCAAACG
TATCGATTGAATTTGAGCCATCTCAATGTCAGCATTGTGAAAATGCTCCGTGTCAGTCGG
TATGCCCAACTCAGGCTACGTACAAGACGCCTGAAGGTGTTGTATTAGTGGATTATGATA
AGTGTATATTGTGTAAAGCATGTATGACAGCATGTCCATATGATGCAAGATTTCCAAGTC
ATCACCATCATGCTATTGAAAAATGCACCTTCTGCTATCACAGATTACCAGAGGGTAGAG
AGCCTGCATGTGTTGAGACATGCCCACCTAAAGTTAGAGTTTTTGGAGATCTAAATGATC
CCAATAGTCAAGTAAGTAAACTGCTTGCTAAGAATAAGTTCACTCAATTGAAGCCTGATC
GCAACACAAGACCAAGATTGTTTTATATTGTAGGTTAGGAGGTAAAAATGGCTCATACAG
AACATGCATCATCAAAGAACGGACTTGCCGGTTTAATTACTTTCAACAAGGATATACCGG
CGTATCCTTATATAATTGTGGGGTTAATACTCCTCGGTATAGGTGGTATTGGTGCTTTAT
TAGCACTTATAAAGGGTCATGCAGCTGTTTATAATGTCAATAGAGAGGTTTCATGGGGGC
TTTTGATAGCTACTTATGCTTACTTTGTAATAACATCTACAGGGCTTGCATTTATTGGGG
GGCTTGCGCATGCATTTGGGTATGAGAAGTATGCTAAAGTGAGTAAAAGGCTTGTAGTCA
TGGCTGTTGCAATTCTTTTGGCAGGTTTTACACAGATCGGACTTGAGCTTGGTAACCCTC
TTAATATGATATGGATGTTTATTACACCAAATTTTAGAGCCCCTATATTCTGGATGGGTA
TATTCTATTCAATAGAGCTTGTGATATTATTCATAGAGCTTTATTTAGTATTTATACCAA
ACAAAGCAAGCCACAAAACATCTGCTATAGTTGGATTTTTTGCACTTTTAATAGGAACTA
TTGCTACGAGTAATTTGGGGTATGTTTTTGGTTCACTTAATGCAAGACCATTTTTTCATG
GTATATACTTTTCTACTTTTTTAGTAATTTCAGGCATAGCTGCTGGAGCAGCAATGCTTA
TACTTGTACATAATATCATTTATAAAGGGCGCATCCCTTCTGAACTTAACGATACCATAT
CTGCTCTTGCAAAACTGATGGGACTAGGTATTGGTGTAATGATATTCTTATACTTTTGGA
AGATTATGTCATCGCTGTATACAGAACCACAAGGTGCATACGAAGCTGTGATGGCTATGC
TTACTGGGCAGCTCGCGCCAAACTTTTGGATAGGAGAGGTTTTACTTGCAGTGGTGATCC
CTCTTCTAATAATTTTTACAAATTCTAAGAATCCAGCGATGCTTAAATATGCAAGTATAT
CTTTTATGATTGGGCTATTCTTTACAAGATACGATTTTGTGGTGGCAGGTCAGTTGCCTT
TGATGAGGGAACCTCTACCAGGTTCAGGTGTAATAGCTAATGCTTCTAGGTTAGCAATAT
ACTCACCTTCTATAGTAGAATGGATGGTGTTCTGCTTAGGTTGGGGTGTATTTTTAACAC
TCTATTTTGCTGCAGAAAAATTCCTTGATCTTAATACACAGGATCACCATTAAATACAAA
ATATGTTGAAGAATTGGGGGATAGTCCCCCTTTTTTTTGTTTTAAATAGTTTTAAAACTT
TTTAAAGCGTCATCCACAGATCTGTATACTTTGAGAATCTTATCAAGATTAGTAATTTGA
AGTATCTCCATTACCCTCTGAGTAGGTGAAATTAGCTTTACATCTCCACCATTTTTTCTG
CAGGTACTTATTTTCCCTACCAATGCACCCAATCCGCTGGAATCTATAAAGTTTGTCTGT
GTGAGATCAATGATAAGGTTTATATAACCCTTATCCACAAGTTCTGACATCTTTTCTTTG
AATGGTTGAGAATTACTTGCATCTAATCTTGTGGGTATTTTTATTACAGCAGCTTTTTTG
TCATCAAAAAGTTCCACCAAAACATCCATATTATCACCCCTGGTATTTTTTATGATAATA
TTTGATTATATTAAAAAATCAATAAATATATTGCAACAACTAAATAATTCTGTTAATTGA
AGGGTGTATAATAAGATATTTCTGGTATTAGATGAGACATCAAAAAATGGATTAGATGAT
GGATAAATTGAAGATGTATTTATTGGCAGTAATCTCGGCATTTTTGTTGACGATAAGTGG
GCCAGGTTTTGGTTATTCACTATTAGTCTATATTGCGCTGGTGCCAGTTATCTATGGGGT
ATATAGGTATAAAGAGAGATGGTTTAGCATATCCGTTACTTTTTCAATGTTGTATAATAT
TGTTGTTTTTTATTGGGTGACTGAAACGGTAAATTATTTTGGGGATGTAAATATTGCGGT
AAGAGTAGTATTACTGATTATGCTTGCTGGATATTTAAGTATATTCTGGGTATTATTTTT
TAGAATCGTAGTAAAAGTTAATAATGTATTTATTATATCGATGGTTTTTGCTGTGATAGA
GCTGATTAAAGGCTTTTTATTTACGGGGTTTCCATGGATGAATTTGGGGTTAAATAGCCT
GGGATATAGACCATTAGCTCTAAACGCAGCTTATGTGGGGGAGATAGGTGTCAGCTTTAT
TATCATATTATCAAATATCCTATTGGTATCTATCATTATGGGGTATAAAAGATATCTAAT
CTATTTTATTGGACTTATCATAATTTCACATTTAGCATATTTCAGTCTGAAGGAAGATTA
TAGAAGATTTGAAAAGATAGATGTGGCAATAGTTCAACCTTCGTATAATTACCTTAAAAA
ATGGGATCCGAATGAGAGGAGTAACGTTGTAAGGGAGGTTTTGCAGATTGCAGATGAGGC
GATGAAAGAAGGTAGTAGTTTGGTGGTATTACCTGAGTCATCATTTCCTTTGTATATTCA
GGATGACGAAAGAATCATTAACTATTTTAAATCCTATTCTTATTATAAAGGGATCATAGT
GGGGAACATAAGATATCAAAAAAAAGATGAGAGGGTTGAAGTATACAATAGTAATTTCTA
CTTTAATGATGGTGAAATAGATTATTATGACAAGATCCACCTTGTACCTTTTGGTGAATA
TTTTCCGATGAAGTTTATAACTGCACCGATTCAGAGGTACTTTTTTGGTGGCAACAACGA
TTTTTCGGAAGGGAAAGAGAGCAAGATCTTTCAGTTTAGAGAGAAAAAGATTGGTAATCT
GATTTGTTTTGAGGATGCGTTTTATAGGCGAATGATTGAAAATGTGAGAAAGGGGGCAGA
GATTGTAGTTGTTACCACCAATGATAGCTGGTTTGGGAAATCACTTGGGAGATATCAGCA
TTTTGCTATAAGTATGATGAGAAGTATTGAGGCGGGAAGAGGTATCATAAGGAGCTCCCA
ATCCGGAATATCTGCCTGTATAGCGCCATATGGGAATGTTACGGCAATGAAGATGATAAA
TGAAAAAGGGGTTCTTAGCTGTGATGGGTATATAAATAAAAATAATACTATTTTTAGTAT
CATAGGTTATTGGTGGCTGGTTTTTTTATTATCTATTGCAATTGTAATTGAAATATTATA
TAGAAACAAAAGGAGATGAATATGAGAAAGATAGCTATTTTTCTTGTGATGATTTTCATA
GATGGTTCAATTTTTGCTTCTTCCAAAGAGAGTAACTATGAGGTATTTGCCCAAAAGTGC
AGCAGTTGTCACGGGCTTGAAATTATCGAGAAAAAACAGAAAAGTAGAGAAGAATGGAAA
AATACCATTAAAAGAATGGAGAAATATGGTGCAAAGTTTGATGGTAAGCAGGGGCAGATT
TTGGAATATCTTGTAAATAAAAAATAGTTTGTAAAAATATTATAGACAAATGAAAAAATC
TTGTTATAATATGTATCCCTTTTTTGGAGAGGTGTCCGAGCCCGGTTTAAGGAGCACGCC
TGGAGAGCGTGTGTAGGGTAATCCCCTACCGCGGGTTCAAATCCCGCCCTCTCCGCTTTG
TCCACCAGGCTGTTGGTGGATATTAATAGCTCGATGGGGACTTTGCAATGGGTCGACTAT
AAACCCCGCCAGGTCCGGAAGGAAGCAACGGTAGTAGTTACCCCATGTGCCGAAGCAACC
CTGTCGGGCTTTTATTAAACAATAAGAAAAATAACTATGAGGGATATATATGCTAAGACA
TTTTCGCAACCAGAGAAAAATTCTTTCAATTTTCTTGTGGATAGTGATCGCATCATTTAT
AGGAACTATATTTTTAGTATGGGGAGTGGGTGGCAAAGGTAATCAGAAAACATATGCACT
AAAGATAGATGATCATGTTGTGAGTTTCAATGAGTATAAGACAACTTATGAAAATATTTC
AAATACATACAGGCAACTTTTTGGAGCTAATATAGATCAAAAGATGCTTTCAAAACAGGT
TATTGAAGAGATAATATCTAAATATCTACTCCTTGATGAGGCAAATAGACTGAAATTACC
CGTTACAGATGCTGAAGTATTGGCGGAGATCAAGAAGGTGCCTGCTTTTCAGGTGAACGG
TCAGTTTGATAAAAACAGATATCTTGAGGTACTTAGATTAAATCAGATTACACCAGAGAC
TTTTGAAAATGATATTAGAGTGAATTTGCTTTTAAACAAGATGAAAGGTGTAATTGCCAC
ATCTGTGTATGTAAATGATCAAGAGATTTTAAAAGAGTATAGAATGAGAAATAAGGCTGT
GGAGATATCATATATAAAGGTTTCTCCAGAAGATTTTGAGAAAGATGTAAAGGTTGATGA
TAAAAGCCTGGAGAAATATTATCTTGAGAATAAAAATGAATTTTTAGAGCCGACAAAGGC
TAAGCTAAAGTACGTAGAATTTGCACCTGACAATGTAAAAATTGATGATAATATTTCTGA
ACAGGAGCTTCAAAGCTATTATCTTAAGAATAAAGAACAATTTAAACAGGATGAGCAGAT
AAAAGCAAGGCATATACTTATCAAAATTGATAACTTTCAGGACAACGTATCTGTGGAAAA
AGCATTAAAAAAGGCAGAAGAGATTTACAAAAAAGCAAAGTCCGGAGCAAAATTTGAAGA
ACTTGCAAAACAGTACTCTGATGATATATCCAAAAACAACGGCGGGGATCTTGGCTTCGT
AAAAAGGGGGATGATGATCAAAGAGTTTGAAGATGCATTGTTTAGTCTTAAGGAGGGAGA
GATAAGTAAGCCGGTAAAGACATCTTTTGGTTATCATATAATTAAAAACGAAAAATATCT
TCCTAAAAAAGAGTATACATTTGCAGAGGTGAAGGATCAGATAAGATCAACAATACTCAA
AGATAAAATAATGTCACAATTTAAACAGTCTGTACAGGCAAAATATAAAGAGATACAGAG
CTTTGGCAATCTGTCAGGGTATATAGTAAAAAATCCTAAGTCACTTGAAATTAAAGAGAC
AGACTATATATCTGAAGGGGTTAGGGATACCTTTATTCCAGAGGATATAAAGAATGAACT
TTTAAAACTCGATAAGACAGAGCTAAGCTCGTTGTATTTAATAAATGGTAAATATTATCT
GTTTGAGATTGCAGACAAGATTACACCCACCGTGCCACCATTGGAGAAGATCAAAGAAAA
GGTTATTAAGTCATACGTAAGAAAACAAGCGTCCATCATAGCAAAGCAGAAGGCTGACGA
GGCGGCAGGTAAATCAAATATTAATGAGGCTGCTAAATTTCTAAATCTTGCTCCTCAGGA
TGTGGCAGCTTTTAAAAGGATAGATCCAATACCAAATATAGGGGTGAATAGTACCATGAC
TGAAGCAATTTTTACAACAAAAGCTCCGGCAATGGTGAAAAGTTCCATTCAGCATGGTAG
CAGCTATTATGTGATATATGTGAAAAACTTTTTACCAGCATCTGATGATAAGCTTCCTGA
GCAGAGAAATACCATAGCTCAGTACCTTATAAATTTAAAACAAACTGAGGCCTACAATAG
CTACATAGAAAAATTAAAAAAGGATGCCAGGATTGATATATCTCCAAATTTACTGGAATA
AGATATAAAGTATAAGGTTTTTGGGCAAGTCCATTTTTTAGAATAGACTACCCTTTTCAA
TAGCTGGTGGCTGGCGAATCATTCAGAGGGGTATAAAATTATATTCTGAGAGGAAGTTTG
GTAATTCTTAATTTTTTATGATTTAAAAAGTTGAGGTATCATTTTAGATTTTATTGACAA
AAAAAATTTTTATTTTACACTATAAGTATGAGGAAGATAAAAACATTTCTGATAGTATCA
TTATTTGTCTTATCAATGCTGGCATTATTTTTTATATTTAAGAATAATTCTGAGTCGAGA
TCATATCCACAAAGGAAGATTGGAGTTATAATATTTTCAAAGGAATTTGAGGATAGTTTC
AGGGGATTTAGTGATGGTGTAAAAAAATATAATTATTTGAATATTGAATTTCAGGTGGTT
AATATAGACGGTGATTTGACTAAGGTGGAGTCAGCGCTTGAATCATTTCATCAGAAAGGG
ATAAAGATAATTTTGGCCACAACGACCCCGGTTAATCAAAAAATAAAAGAGTTAAACAAC
AAATATGGTTTTTACGTTATCTTTACTCAGGTGGCATCTCCTGTGGAAAGTGGTTTGGCT
ATGGATGAAAAATCGAGTGGCACAAACTTTGTAGGGGTATCAAGGGTGGCATTTGTAACT
ATAGCTAAAAGGATGGAGATATTCAAAGATGCATTCCCGGAACTTAAGAGGGTGATAATA
TTCTACGGACCCAATGAGAAATTTCTTGCTAAACATCTTGCCCAATATAAGGATATGGTA
GGCAACATTGGGCTTGAGCTATATCTTTTGCCTATAATTGATGAAAAATCTATAGAGGAT
GCACAAAAGCTGGTTTCAGACACAACTGGTGTTTTTATGGCTCCTTCTCCTTATTCCGTA
AAATATTTTAATAAGATTCGTGATTTTGCAGATAAAAATAAAATTCCCATAATGGCTATA
GATAACTACCTGGTTCAAAAAGGTGCCACACTTGCTTATTCCCAATCATTTTACAATGAT
GGGTTGCAATCTGCTTATTACCTTTTTTTAATTTTAAAGGGGATCGATCCTAAAAGCTTA
CCGATAATGAGACCTAATAATATGGAAATGTATTTAAATAAGAAAAGTATCAATAACTTA
AAGATGAGATTTAATAAATCTTACTTTGGTTATGCTGATAGGATTGTGGAATGAAAAGGA
TTATCACAGACATATTCTACAAACTGTTTATTTATAGTATAGTCCCAGTCATTTTCCTGC
TGATAATTTTCGGAGTTTTGATGAGGAACCATGTTTATCAGAATATCAATGAGATTGCCC
ATAGGCAGATAGAAATGATAAATAATGAACTTCAAGATGAAATCGAATTTTTTGATAGAA
GAATAGTACAAAGAATCGATCATTCTATTCATAGATATGGTTCAATACAGGACGATCTAA
AATATTTTATCTATAGAGTGAAAGAGCTTTATGATATATATATCGTGGACAAAAATGGTA
ATATCATTGATGGGGAATCTAAATTTTATCGTGTGGAGCGGGGTAAACCACTAAATATTG
ATAACCATAGATATCAAGTGGATAATATGGAGGTGTTGATTAGATTTGACAAAGATTTGG
CTAATGGTAATAGAATTGTTTTTAGATTATCCGTCAAAAAGATTCTGGACGAGTTTTGCT
ACTCTGACAACGATCTTGAATATTTCATTGTGGATAGTATGGGTAATGTGGTATACGATT
CAAATCCATCCATTTATATTAAAAAGGTAAATTTAAAAGGGTTGGGATTTTTGGAAAGTG
GTGGTAAGAACGTTTCAGGTTATTTCCCATTTCCAACAGAGACAGGCTTGCTTGAACGCC
ATTACGTAAGTATAATAAAAGATCTAAATGATGAGCTTATTTACGGTATCAAAGTAAATA
GCGAGCTATTGGGAAAAGAGACTCGAAAGATTTACATTCAGACTGCCATGATGTTTGTTG
TTTATCTTCTCATTTTATACCTTATTGCGAAATATCTATCAAAATATCTGTCTAATCCGA
TTGTTGCTCTTAAAAGATTTTCAGAAGAAGCATCAAAATCAGATATTCTTAATTTTAACG
AAAAAGATTTTCCGGATAACGAATTGAGAGTACTTGCTAAAAATATTTATGAATCATTTT
TAAAAGTGAAAAGACTAAAAGATGAACTATTTATTACTCTTATGAGTATTGGTGATGGTG
TTATTGTCACCGATAATACTGGAAATATTGAAATGATGAATAAAGTAGCTGAAGCGATCA
CCGGATATAATAATGATGAATCGGTTGGAAAACCATTGGTGGAAGTATTTAGAATAAACA
ATGAGATCACAGGTGAACCAGTGGAAAATCCCGTTGAGAAGGCTTTGAGAGAGGGTAAAA
TAGTTGGTCTGGCGAATCACACAGTATTGACTGATAAAAATGGGAATAGAAAGATAATAT
CAGATTCTGCTGCACCTATAATTCTAAATGGAGAAGTTAAAGGGGCTATTTTAGTATTTC
GGGATGATACTGAGAAAGAGAAATTTAAAAAAGAGATGATAAGAAAAGAGCAGATCGAGA
CAATTGGACTTGTGGCTGGTGGGATAGCCCACGATTTTAACAATATTCTATCAGCAATAA
ATAATTACATGCTTGTGGCAAAGATGAGCTTTGGGGAAAATGAAAAGGTGGTTGAATTTG
CTAACAACGTCATAACACTCTGTGGAACAGGGAAATTTCTTGCCAATAAGCTGTTGGTAT
TATCAAAGGGTGGGGAGCATATATCTCTTGTGGAAACAGATCTTTACAGTCTGATATCGG
AAACTGCAAGATTTGTATTGAGCGGCACCAATATAAAATATGATGTAAAAAAGGCTGATT
ATTACTGCTATGGATTTGTTGATCAAAACCTTGTGGCTCAGATCTTTCATAATCTTTTGA
TAAATGCAAAACAGGCAATGCCTGAAGGTGGAGAGATAAAGATATACATAGAGTTAGATG
ATTCTTTTTTGATTTTTGAAAAGCCTTCAATTAAAATAACAGTTGAAGATACAGGACCGG
GTATACCTGAGGATGTGATAGATAAAATTTTCCAGCCATTTTTCACAACCAAGCAGCACG
GAAGTGGATTGGGGCTTTATATCGTAAAAGCAATTGTAGAAAAACATGATGGTAGAATTA
CTGTTCAGAGTACAAAAGGTAAAGGGGCTACTTTTACTATAAATTTACCAGCATCTGATA
GATGCACTCTTGAAAATGTAAAAGTAGATAAAGAATTGGAGATGGATAGATTCTGCAACA
AGGTACTGATAATGGACGACGAATACTTTGTAAGAGATTCGTTGGGTATGTTATTTGAAA
GTTTGGGTTGTGAGGTTTGTCTGGCTGAGGATGGTGATGAAGCTTTGAAAATTTATAAGG
AAAATCTTGAGAAGGGTAAAAAAATCGACATTGTATTTCTGGATATTACTGTTCCATTTG
GTAAAGGTGCTAAATATACAATTGAAAAGTTAAAAATCATCGATCCCGATGTAAAAGCGG
TGGTTATGAGTGGATACACCGACAGCGATATTATGGAAAATTATAAAAGCTACGGTTTTA
TCGATGTTCTCAGTAAGCCATACGACAGAAAAAGGATCATAGAGATTCTAAGTAAAATAG
GAGGGTAGCATGTTTATGCCTAAAAGGGATAATTCTGGGCTTCTCATTATTGATGTGCAG
GAAAATCTGGTTAAGGCCATGAATACTGATCTGTATAGAGAAAAACTTTCAAATATGATA
AAAATCGCTAAATTTGCAAAGCTTATCAATCTGCCTTATTTTATCACACAACACTATACA
AAAGGTCTGGGGAACACAGTTAGAGAATTGCGGGATATCTTGGGTGATGACTATTTTGAA
AAGATCTACTTTTCTGCATACAGAGAGCCTGAATTCACTGATTATCTATGTGATTGTAGA
AATATCTTTATTGTAGGCATGGAGGCTCATGTATGTGTCTTACAAACAGCCCTTGACCTG
CTCGATGCTGACTACAATGTATTTGTTGTGGAGGATGCTGTATTATCCACAAAAAAAGAT
TGTTGGCAAAATGCCCTTGAATATCTGAAAATTGCTGGGGGGATAATTACCAATACTGAA
ACGGTAATTTTTCAATTACTGGAAAAGGGTGGGACGGAAGAGTTTAAGGAAGCATTAAAG
ATTATAAAAGATGTATGAAATTAAAAGAAGATTGTACAGTAAATTGTTGGAATTAAATCA
TAGGTCAGTTGAACTATTTGGTGTGGATTTAAGTGATATAACAATCAAGTTCGAACTAAA
AGGTATTGCCGCAGGTAAGTATTATCCAAAAAGAGATTTAATCAATCTTAATAAAGATCT
TATACAAACATATCCGGATGAAATGATAAATAATATCTTATGCCATGAGGTGGCTCATCA
TATTACTTATAAATTGTATGGCGGTAGGGTAAAACCTCATGGGAAGGAATGGAAAGAGAT
ATGCGGCTCCATTGGGGGAGTACCTGAGATTTACCATAGTCTACCCACGACCAAAGTAAA
AAAATTTAAGAGATACAGATACATTTGTGAGTGTGGCGAGCATCTTCTGACATCCATAAG
GCATAACCGCATACAAAAAGGTGTTGCATATTTCTGCAAAAAATGTAAGAAAAAGCTGTC
ACAAGTTAGTTAATTTTTTAAAAAATAATTTATATAGATTCTGTAATGGATGGTTTTTAT
GGTTAAGTTTCTTAAAGCAGTTTTCCTGTTGTACATTGCAATATCAATAATCGGTTGTGG
AAAAAAGTTAGACCCAAGACCTAAAGATTCCATCATCATCCCTGCCCCACAGAATGTTAT
CCTTAAAAATACTGATGATGGGGTATACATAAAAAATAATGAGAGATATGTTTTATTTAT
AGAAAAGTCATCAATTGATGATTTGAGATGCGCTGAAGACTTTAAATTTTTGGTAAAGTT
AAAGCCTAACGAGGAATTCGTTGACAAAAATGTCATAGAATCCCACAGCTATGTTTATAG
ATTTACAAATATGGATGAAGATATCGGGGTGGAATCTATATTTAGACCTAAAAGCATCCT
CTTTTCCCGCCCTATTGGTATAAAAAGCATTGTTGTTACCCCCAATCCGAATGGTGAAGC
GTTTATATCTTTGCAGTTTGACAGAGTTCCAAGAGGATTTTTACTGAAGTTAAATGGTAA
AGATCTTGGGAGGTATAGTGGGGACAATGTAACGATTTTGCTTGAGGAGAGGGAACAAAA
TGAGATCGTAGTTATCCCATACGATCAGTATAACAATTTAGGGATAGAAAAAAAGATTGT
TTTCAGTAATCCTAAGATATATTTTTTAACCCCACCAGAAAAGATAAAATTTATAAAAGA
TGAAGGTACAATCTTTTTAAGCTGGGATGTGGTGCCTTATGCAAAAGGGTATAGAATCTA
TGACACTGAATCTAATCTAATTATCGATACTAAAGTAAATTATGCCAGATTAAAATCCTC
CAAATGTGCCGATTTCTATATATCCTCCTACAATGATGTGGTAGAGTCGGAGAAAAAGTT
GTATAGAAATTGTGAATAATTATTGTATAATTTATTTGGGAGGCTAATATGAGAAGATTA
TTTTTAATTTTATCTTTTTTATTTTTGGTTAATTTCATGGTGTTTGCTGAGTGTGTACTT
AAGATGGGGGTTTTTCCATATTCCAATCCACAAAAGTTGGTAACTGATTACTCACCTATT
GCTGAAAAGATATCAAAAGACATAGATTGCAAGGTAAAAATATATACTGCTCCCTCCTAT
GAAGAGTATATGAATAAAGCTATCAATCTTGAATATGACATCATTGTTCCAAGCGTTAGC
TGTATAGTTAAGTTGTTGACAAATAAGACTCCTGTGGAGGTAATAGCTGCTGGGTATCCA
CCCTTTAAAGGGGCAGTGATTGTTAGGCGTGATTCCAAAATAGATAGTCTTAATAAAATC
AAAGGTATTAAAATAGCAGCGGTGGGGGAGCATAGTTTTGGGGGCTATCTCTTTTTAAAA
TATAAGCTTCAGTCTATGGGTATAGATATACAGAGGGATAATTTTGTCTCATTTGTAGGG
AAAACGGATAATGTTGTGATATCTGTGTTGAATGGGAAGGCTGATGTGGGTGTTACAAGA
TTGGATGTGTTAAATGAAGATATTTATTTCGAGGCCAGAAAGGATCTTAAGGTTATTTTC
GAAAGTGAGCCTATTTTGAATTTTCCGTTTGTTGTTTCAAAAAGTATGGATAAAAAACTC
AAGTCAAGTATTAAGCAGTCTCTTTTAAGCTACATTCCGGATAAAAGTGATAACAACTTG
AAAATTGAAAAGATTGCTGAAGCTAACAATGAAGATTATATAATATTTGCTAAAAAACAT
AATATAAAATGAATTATATTTTAAAATTAAAAATAAAAACACAATTTGTGGTAGTGTATA
ATTAATTGTGTCATTGAAATCCCCCTTGAAGGGTTGTAGTATTTATCTACAACGAACAAG
ATAAAAAACCCTTCAAAGGAGGACTTTAAAATGGATAATATAATAATAAATGAATTATCC
AAATATTTCAAGTCAATGATACAAGAAATAATGCTAAGTGAGAGAGAAAAATACTTGAAA
GAACACTCAGAAACAAGAGGGAATGGGTACTACATAAGAACACCTAAAACTATATTGGGT
AATATGGAGCTTGAAATACCAAGAACACGTGATGGTAATTTTAAGCCATCCATAATTCCA
GAGCGGAAAAGAGTTACTTTTATGTTAGATGATGTGATAAGAGCCTTATTTACTGCTGGC
TTAAGCTCAAGGAAGACAGGAGAAGTAATAAGAAACCTTATGGGTACTTCTGTATCAGCT
TCGTTTGTAAGTTCCAATTTAGAGATATCAGAAGAAGTTATAAGTAAATTTATGAATAGA
GAACTTACAGAAAATTATCCTGTAATTTACATAGATGCCACTTATATTTCGTTGAAGAGG
GATACCGTATCTAAAGAATCTGTTTATGTGGTGTTAGGTCTTAGTACAGATGGCAGACGT
GAAATATTGACATATTGTTTACCTGGTGGAGATGAGAAATCATCGGTATGGAGAGATATC
TTTATAAATTTGACCAACAGAGGATTGAGAGGTGTAAAAATGGTCATTAGTGATGATTTA
CCTGGTATAGGAGAAGTAATTAAAGAAGTATTTCCCAATGCCGACCATCAGCTTTGCTGG
TTTCATTTGAAGAAAAATATTAAGAATAAAGTCAGGAAATCAGATTTTGATGAGATATTA
AAAGAATTGGAGTATGTGTTTGAATCTAAAAACGAAGATGAAGCTAAAAGTCGGCTACAA
GCCTTTATCAACAAATGGAGCAAGCTTTATAGATACTTTAATAACTTGAGAGATAAAATA
AATAGTTATTGTTACTTTTTTAAATTTCATCCTAAGTTAAGGAGTTATTTTAGTACCACA
AATTGGTTAGAGAGATGTTTTAAGGAACTTAAAGACAATATAAGAATTAGGGGGTATTTT
CATTCTGAAGAGAGTGCAAATAAGTTTTTATATCTATTTTTTAGTGATAAAAGTTTAAAA
TATAATGAAAGAAAATTAAAGTACTCAAATATAATAGAGGAGACTCTTAATGGATAAAAA
TGCTTCAAGGGTGATGGTTGACACAATTAAGTTGACATTACCCAATTTGTTATTTACTTT
ACCATTTTTTCACTGGTAATAATCCTTTCAACGTCATATTTTTACGTTAATAAGTACAAA
CATGATATTTTATTACTGCATGAAAAATATGGTAAAAGCATTATCCAAAACATATCTCCT
CTTATTCTGACTGACATTATAGTGGAAGATTACTTTAGAATTCAGAAAACTATTACAAAA
GTCTGCAGGGATAATAATGATATTGAAAGGATCATTGTGGTGGATGATTATGGTATGATA
ATTTCAGATACAGATATGGTAAATTTAAGCAAAAAATTTGTATGGGACAATAATAGTAAT
CTTTCCATATTTTCAATGGATTTGAGTGTGGGTAAAAGTAGGTATGGGAAGGTATACTTA
GTATTAAACAAGAAGAGGATAACAGATGAACTCAACAATCTCTATGCCAGAGTTATATTC
TCATCTCTTATTTTCTTACTGGTTAGTATATTGATTGGCAATATTTTGTCGAAATTTTTC
TCCAACCCTATCCAAATACTATTACGGGATATTGAGAATTATAAAAATAGAAATCTCATT
AATGATGCAAAGGATATAGTGGCTCCCCACGAAATTCTAATACTTTACAGAAATTTTTAT
GAGTTTATCAATATTATACAGGACAGAGAGGAACAACTCAAGCTTAGCTTTGATGAGATA
AAAAATATGAGGGAATTTATCCAGCAAATAGTGGATTCTCTTCCTTTTACTATTGTAACT
TATAATAGCCAATTCGATGTGACTTTTTGCAACAAGAGGGTGTATCAAATGTTTGATATA
TCAGTTCCAATTATCAATAAGAATATTCTGGAAATATTGGAAGATAAGAAACTGGTGGAA
TTGGTAGCTTTTTTAAAAAGTAGCGATGAGATTGAACAGAAGAGGTTTCAGTTTAAAGCG
ATACCTAAAAAATTTTTCAACATCTCAATATTTAAAATAGAGACTTCAAAAGGATTGCAG
ATTGGACTTTTGATCGATGATGTCACTGTGGATGTGGAAAAGGATAATATGATTTTTCAT
GCCCAAAAGATGGATGCTCTGGGGGTTTTGGCGGGTGGTGTGGCACATGATATAAATAAT
GTGTTATCCGCAATGAAGAATGCTCTGACTGCTATAGAAATGATGGATTATCCGGATGAG
ATTAAGCCGATGCTTAAGATTCTGGAAAAAGCTATATACAGGGGATCAAATATAGTAAGG
CAGATACTTTTATTTAGTCGTAAACAGGATGTTCAGTATAAGAGTGTCGATATTGCCAAA
GTGATTGATGGAGTGGTTGGAATTCTTAAAAGTACAGCTGATAAATCTATAGAAATTAAA
ACTGAAATAGATGGGGATAGTTATAATGTTTTTGGGGATGAGAATCAGTTAGAGCAAGCT
ATTTTAAATATATGTATAAATGCCTGTCATGCTATGACAATTATGAGAAAAGATGGTAAA
AAGGGTGGGCTTCTAACTATAAAATTGGGACACTATAAAAATCAGCGTAATAATATACTA
AACTGTGTGGATAAAAACTATATCATCATTTCGATATCGGATACAGGTGTTGGGATACCC
AGAGATGAAATACCAAGAATATTCGAGCCATTTTATACAAAGAAAAAAATAAACGAAGGG
ACAGGTTTGGGATTAGCTATAGTTCATAGAATTGTAAAGGATCACGGTGGAGATATATAT
GTATATTCTGAAGAGGGGAAAGGTACGACATTTAACATATTATTACCACTCGTTCAGGAT
GAATCAATATCGGAAAACGAGGTTAACGATATAGACATTAAATACAATTTAACAGCTCTT
GTGGTGGATGACGATAATTTAGTCTTAAATGCGAATATATCCTTATTAAAATCGGTAGGT
ATTTGGGTTATTCCTGTTGAAGAACCTTTGAAGGCGGTTGATACTTTTAAGATGCATAAG
GATAAGATAGATCTCTGTATTATAGATATGGTAATGCCAAAGATGTCTGGGGTTGATGTG
GCAAAGGGGATACTGTCTATTTCACCTGAGGCAAAGATTGTCATTTCTTCTGGTTATTAT
AACGATCCATCAGTGGAAGAATTTATTAAAGGACATCAACTTGCTTTTCTACCAAAGCCT
TTTTCATTAAAAGAATTAAAGAAATGTCTGGATGCGATAGGGATCAAGCCAGCAGGATAA
AATCTATTTACACCTTACATTTTCAAAGGGATTTTACTTTACCCCCATCCACAAAGATTG
TGCTTCCGGTGATATATGATGATGCATCAGATAATAGAAAAGTAACTACTTTTCCAATTT
CTTCTATAGTCCCATACCTGAGAAGAGGGATACTGTTTTCCTCATATGATCTTTGGGCCT
CAACGGAGATCCCTTTATTTTTGGCATTTATTTCATCAAGAGCTTTCACTCTATCAGTAT
AAATTCTACCAGGGGCTACATTGTTGAACCTGATATTGAATTTACCGTGAGTTATCGACA
GAGATTTTATGAGACTCTGTACACCAGATCTGAAAACATTTGATAAAAGCAGAACGTCTA
TCGGCTCTTTTATAGAGGTGGATGTGATGGTAACGATACTACCTCCATTATTTTTCTTCA
TATAAGGGAGAGTTTCCCTTATCATTCTAACAGCACTCATCAGGGTGAGGTTGTAGGCAT
CAAGCCAGTCTTCTTCTGAGAGATCTTCAAAAAAACCTGCTTTTGGTCCACCAGCATTTA
TCACAAGTCCATCTATGCGATTGTATTTTTTATAGGTTTCGTTAATCCAATTTTTAATTG
AAACAGGGTTGGATGCATCCATCACAAAAGCGGACACTTCGGTGTGTTGTCTTAATTTTT
GGGCTGATTTATCGATTTCTGACCTGTTTCTGCTTGCAATTGAAAGAATAGCTCCTTCTT
TTGCGGTTTCCTGGGCAATACCGAAACCTATCCCTTTGCTTGAAGCAGCAACCAATATTA
CCTTGTCTTTAAGATTTAGGTCCATCCGATCTCCTTTTCTTTAGAATATGCTTGAAATCT
TCTATTATCTTCTTATGGTCGAATGCTATATTTTCTGGCAGCTTATTTAAATTAAAGAAT
TTTGCATCTTTTGCATCATCTGCGGCCTTCGGAGCATCATCGGAAAAGGTGTAGTAAACG
ATACTTACTGTATGAAACCTGCTATCTCTTGTGGGGTCCGAATAGACCCCAAGCATTTCA
AATTTATCCACTGTTATCCCTGTTTCCTCTTCAAGCTCCCTTTTTGCAGCATTTTCCACA
GTTTCCCCGTAATCTACAAATCCTCCAGGGATTGCCCAGCCGTAGGGTGGGTTTTTTCTT
TCTATCAGGAGGATCTCATTGTTAGAGTTGTAGACTATCATGTCTACGGTAAGCTTTGGG
GTATAGATATATTTTTTACCATATTTATATTTCAAAAGGTTGTAGATCGTTTCAGTATAA
GCGGCGGGGGTTGTATCTTTTAATCTATTTATAACTGGCAACATTATCCCATCCACTTCA
GGTATTTTTAGCTTTTGTATATCCTGCAGCATACTGGTTTTGTAATTGTAAAGGTTACCT
TTTACATCCATGATTTTATCTAAATAATCCTGTGGGATCTCAACCCCATCTCTCTTTGCG
GCGAGGTAACCTTCCTCAAGCATTTTTTGCATAAGGTGTCTACTGTAGTCATTTTCCACC
AATTTGCCACATGTGGCCTCCAGGAGTGCAGAAAGGGGGTTGAAAATAAGGTTCCAGAGG
AGCTTTTTCCACATCACAAGCTTTATATCATCTGATATTACACATGGAACGTCTATTCTG
TCAAATATCATTTTTATATTTTGTAAATCGTTTGCTGAAACATTGCTGGTAAAGGCACCG
AGTATTATGCGGCCATCGGCTGAATGGGTTACATGTCCGGGGGTATCAACAGAAGATCCC
ACAAAAACAGATGCGGCAACAACTTTATGATCTGGTAGTAATGAAGCGATTATGGATGGG
TTGTCTATTCCATTTTGCATAGAAACTATTATAGATTCTGGCTTGATAAATGATTTTATC
GTGGAGCAGGCGTTAGCAGTATCCTGAGATTTTACAGCGATGAAAACTATATCATATTGG
GATTGGGGGGTGGCGAAGGCCTTGATGGGAACTACTATATCTCCATATCTATAACTGTTT
ATCGATAAGGTACCATTGTCCTGTAATTTTTTTAAGTGTTCACCTCTTGCGATAAAATCT
ATATCATAACCTTTATTCGCCATAAGTCCGCAGAATAAAGATCCTACAGCACCAGCTCCA
AAACATAACATTTTCATAAAAACCCCTTTATTATCTGAAATGGATACTATTATTTTTAAG
AATTACAGAGATATTTTTTCGCTTGTGGTACTTTCCATCCAGCAATAGTTCACTGAGAGG
GTCTTCAATAAACTTGGATATGAGGCGTCTTAATGGCCTTGCCCCATAACTATAATCGTA
TTCCTGACTTAAGATAAACTTTTTTACATCTTCACTGACGTTGAGATGCTTTCCATTTTT
GGACAATAATCCGTTTATTTCTTTAATATACTTGTCAATAATTTTGATAAGATCATCCTG
AACAAGTGGTTTGAATACCACTATATTGTCTATTCTGTTTAGAAATTCAGGTCTGAAAAA
CTCATTTATCTCTTTATGGGCATACTGACAGAAGGTTTCGTAATCTATATTATTGTTATC
TATTTCATTAAATCCAAGTTTTTTTCTACCCAGAAAAGATTTCGTCCCAAGGTTTGAAGT
CATAATGATTATGGCATTCTTAAAGGAGCATCTTCTACCGTATGAATCGGTTATAAAACC
TTCATCCATTATTTGTAATAATATATTCAGTACTTCAGGGTCAGCCTTTTCTATTTCATC
AAATAAAACTACACTGTAAGGCTTCCTACGGATCATTTCTGTCAATTTTCCACCATCATC
ATATCCAACATAACCCGGAGGAGACCCCAAAAGTTTCGAAACGGAATGCTTTTCCATGAA
TTCGCTCATATCAACTCTTATTAAAAAATCTTCTTTACCGAAGAAGTTTAAAGCAAGTTG
TTTGGCAAGCTCCGTTTTACCAACTCCTGTTGGCCCCAGAAAGAGGAAGTTTGCAATCGG
TTTTTTCCCGTTGTGTAAACCAGCCACACCCTTTTTTATAGCCTTTGAAACTATCTCTAT
TGCTTCTGATTGACCAATAACCTCGGATTCAAGCTTGCTTTTTAGCATCTGTGCTTTCTG
AATATCTGATGAAGTGATGTTTGAAATATTTATCCTTGAAATCTTCGATACAATCTCATG
GATGTCAGATATCGTTAGCTCTGAATAGCTATTTTTACTGCGGTCTAACCATGCGGAATA
TCTTTTTCTATAAAGTTCCCCCAGAGATTCAACTTCGGTGGTTATCTTTTCAGCAGCAGC
ATAATTTTCAGCCTGGATGAGAATTTTTTTCTTCACCAGCAGGGTGTTTAGTTTATCTTT
CAAGTTTTTCAGCTCTTCAGGGAACTGTTCATGCTTAAGTTTTACATGGGATGAGGCTTC
ATCTAAGATATCTATCGACTTATCCGGCTGATATCGATCTGTGATATATCTCTCGGACAG
ATCTATTATTTTATCTACTATTTCCTCCGTTATAAAGACCTTGTGAAATTGTTCGTATCT
ATTTTTTAGCCCAAGGAGTATCTTTTTTGTCTGCTGTGGGGTGGGTGGATCCACCATGAT
TGTTTGAAATCTCCGCTCAAGGGCGGAATCTTTTTCTATGTATTTTCTATACTCTTTAAT
GGTTGTGGCACCTATACACTGAAACAAACCTTTTGAAAGGTATGGTTTTAAAATATTAGC
CGCATCCACTCCCCCTTCAGAATCTCCGGCACCCACCATAGTATGAATCTCATCAATAAA
AACGATTATATTGCCACTGTTTTCAACCTCTTTGAGCAAAACCTGCATCCTTTCCTCAAA
TTGTCCTCTGTATTTGGTACCTGCCACAAGAGTACCAAAATCCATACTGATGATTCTTTT
ATTTCTCAGGGAGAGGGGAACTTCAGCATTCGCAATCTTTATTGCAAGACCTTCGACGAT
GGCAGTTTTCCCTGTTCCAGGTTCACCGATGAGGATTGCATTGTTTTTGGTCCTTCTGCA
GAGAATCTCGATCAATCTATCTATCTCAGAATCCCTTTCAATAACGGGGTCTAACTTATT
TTCTGTAGCAAGCCTAGTAAGATCTTTACAAAAGTAATCTATATTTGGGGTTTCGGTTTT
TGGTTTATTTGTTTGTACTTTCAACCGTTGTAATTCTTCCCGCAATGTATAAAGATCAAA
ACCATATTTTGTGAGTATCTGGGATGCCTTACCCCTTTTCTCCTTGATTAGACCCAACAG
GATATGTTCCGGCTGTACAAACTTTTCCCCCAACAGTCTTGCTTCCTCTAATGCAAACTC
CATTGCTCTTTTGGCATTAGCACTAAAAGGCATACTCCCTTTGAGAAAAAATGTATCTGT
CCTTGTGCAGTTTTGTTTTATATCCTGAATCATTGTGTTTATATCTACGTTAAAAGTCTC
AAAGAGGGTGGATATGTGCCCTGACTTTTCACGAAGAATACCAAGAAGGATATGCTCTGT
ATCGATTGTACCATTGGCAAGCTTTTCCGCTTCGTCTCTCGAATATAGGATGGCTCGCCT
TGTTCTGTCTGTAAAAAGATCAAACATAAAATTCCTTTTGATTTTTATTATTTTTCTATT
ATAATAATACAAGAAAGATATATGTCAAGAGACCATTGGGGGAGATTATGTTTATATGGC
TCACAGGACAGGGGGTTTTATGTTAAAAGCTATACCTATTAATGAAATAAAAACAGGAAT
GATTATTTTAAAATGCGATAAAGAGTGGTTAAAGTTGCCTTTTTTTGGAAAACCTCTCGA
ATCTGATGATATTATAAAAATTCTGAAAAATTATGGTGTGTCAAAGGTATATATCTCTGT
GGATCAGGAAGAGAATCGCTCTTCAAACTTTGAAGCCACAGCGGAAGAGGAGGTTTTGAA
TAACACCGCAGATATAAAGAAGTATTCCGCCACTATAGAGGAGGTCAGTCATATTCAAAG
GATTCATAAAAATAGTGTTGAGATCGTTCAGGATATTTTAAACGACGTTAGAAAAGGGAA
TTCGGTTTACATGGAGGATATTACACTGGTAATTGATCAATTTCTTGAAGATTGTTTCAA
AAAACCTACACTTGTGGCAAGTGTTGCCAGAATAAAACATAGTGATGATTACGAAGTAAG
CCATGCTATGAATGTGTCTATTCTTAATATGGCTTTGGGGCGCAAGCTGGGTCTCGATAT
TGAGCAGATGAAAATGGTGGGTATTGGTGGTTTGCTCCATGATATAGGTAAAGTAAAAAT
CCCGGAAAATCTGTTAAAGAAACCTGGTAAGCTCACAGATGAGGAGTTTGCCATTGTAAA
AAAGCATCCGGAATATGGTTATGAGATGTTAAAAGGGAGGTTTCCTCAGCCGGTTTTGGA
ATCTGTTCTTTTTCACCACGAAAGGGCAGATGGAAGTGGGTATCCTTTTGGTTTAAAAGA
TTCTGCTATTCCAAGATTTGCAAAAATTACATCTGTATCTGATGTTTATGATGCTATTAC
CAGTGATAAGGCATACAAAAATGGCTCCTCAGCCCCAAAGGCCATATCCGAGATGCTAAA
AAGCTCTGGTATTCAGTTTAATAATGTACTCCTTAAGATGTTTATAGAGATTTTAGGAGG
CTACCCATCAGGAACAGTTGTATTGCTTGACACCGGCGAGATAGCGGTTGTTTTCAAAGA
AAATCACAAGGTTCCGCAATATCCTCTTGTTATAGTTGTGACTGATAAAAATCAGAAGCA
ATGTCAACCTTATCTTTTTGATTTAAACGAATACAATCTGTTGACTAAAAAGCATTATAA
AACTATATTAACAGCTTTAGATGCAAAAAAGTATGAAATAGATCCGAATAAAGTGATAGA
GATGTTTATAAATAACACCTCTTTGGAGGCAAGATATGGATAGAAGATTTTATGCACTGA
CGTTTGTTTCAGAGGATAGGCCGGGGATTGTGTCGGATGTTACAAAGGTTCTTTACGAAA
ACGGTTTCAATATAGAAGATTCCAGCTCTACACTTCTTAGGGGTATATTTGCTATGATTT
TGATTGTTAGCACAAGAGAGGATATTGATGAAGCAGCCATTCAAAAACTATTTTCCCCAC
TTAATTATATGACTATCAGTGTAAAGAGGATAGATCGTGATGTACCAGAAATTGAGGGGG
AAAGTTACTCGATATCTGTTTATGGTGCCGATAAGGCAGGTATTGTATATAATGTGTCTA
AGTTTCTGTCGGATAGGAAAATAAATATCGTGGATCTTCAAACTAAAGTTGCCGGTAAGA
AGGATAAACCTATATACATAATGATATTGGAGGTTATTGTACCAAAAGGAGTTGATGGGG
GTTGGATAGATCAGCTGAAGGAGATTTCCAGGGGGATGGGTATAGATATATCTGTAAAAT
CGATAGAGACATTCGAGTTTTAATATGGCTATTAGAGAGGTTTTGACATATCCAAATCCA
AAGCTAAAAGAGATTTCCGAGGAGGTTCTTAAGATCGATGATTATGTAAGATCTGTGATT
ACAGATCTAAAAGATACTATGGAAGATGCAGGGCATTCCGTTGGTATTGCTGCACCGCAG
ATTGGGGAATTAATAAGGGTTATTGTGGTGGATCCTTCTAAAAATCCAAAGTGTAAGGAG
CATCACGGACCTAATGTTATGATAAACCCAGAGATTATAAAATGGGAAGGTTTGACACAA
TTCAGGGAAGGGTGTATGAGTGTACCCGATTACACCGGCAATGTTACGAGAGCGGAAAAG
ATATTAGTCCAGTTTCTTGATGAAAATGGGGAGCAAAAGGTTTTTGAAACGGAAGGTTTT
GAGGCTATCCTCATTCAGCATGAGATAGATCACTTAGACGGTGTACTTTTTATAGATAGG
ATTATATCCAAAAGGACAGATCTTTTTAAGAGGAAAAACTATAAGAAATAGATAATGCCT
GTAATATTTTTAAGCTAAAATAGATAGGGGATGATATGAACAAGGTTGTGGTTACGCAAA
AATTACCATATCCAGTTGTTGAAAAACTAAGTGGTTACAACATCTTTTATAACGATAAAG
ATACGCAGATGGATAGGAACGAATTACTGATGCAAACCACTGATGCGGATGCCATTGTGT
CGATGCTTTCGGATAGAATAGATAAAGAGCTTATAGATAATGCTAAAAAACTCAAGATTA
TAGTAAACTACGCTGTGGGTTTTAACAATATCGATGTCGTTTATGCAAAAGAAAAAGGGA
TCGTTGTATGTAACACACCGCATATTTTGACAGAGACAACTGCTGAATTAGCTTTTGCAC
TCATGATCTCTGTTGCCAGAAGGGTGGTGGAGGCGGATAGATTTACCCGTGGAGGTAGAT
TTAAAGGATGGACTCCGAATCTTTTTTTAGGTACAGATCTTTATCGAAAAAGAGTTGGGA
TTTTTGGGTTTGGTAGAATAGGGCAGGCTTTCGCAAGGTGTTGCAGAGGTTTTGAAATGG
ATATAGTGTATACAGGCAAAAGTAGAAAATTTGATGGGGAGTTACTAACAAATGCTAAAT
ACCTTCCTTTTGAAGAATTTGTGTCAACTTCTGATTTTATTGTGGTTACTGCCCCTTTAA
ATGAGTCAACAAGATATACCTTTACTATAGATACTTTTAAAAAGATGAAGAGGGATGCTA
TCTTTATCAACGTGGGCAGAGGACCTATTGTGAAGGAATCTGATCTTGCCTTTGCATTAA
AAAATCATCTTATAAGGGGTGCAGGGCTTGATGTTTATGAGAATGAGCCGGAGGTACATC
CAGAACTGATCGATCTGGAAAACGTTGTCTTATTGCCCCATATCGGTAGTGCCACAGAGG
ATACAAGATACAATATGGCAGATTTGTGCATCAGAAGTATAAGAAATTTCCTTGAAAAAG
GGGAGAGACCCTGGAACGAGGTCTGAAATTTTTAAGGGTTATGATAAAATCACAACCCTT
AAAATAAATTATCTAGTAAAAGATTATCATTGATAATGATGGAAGACCTGCTTTATTCAG
CATCCCGTCAACATTTGTTCTTATATATGGGTAAGCGATAATATTCTGGTTTGCTTTAAT
AAAGTTTTTAAGAAGCTCCAGATCGTGCTCATCATCCATAATGATATCACCTCTGATTAA
TCCCGCGGCATCAAAAACCAGATAGTTTTTATCTTCCATAGGGCTAACGGCTCTGAATTT
GAATTCCATAGCATATCTGTAAAGATGTTTCCCATCATCTAATTTATTTATGTGGGCGGT
TTCCTGTACAACTGTGTCGAGGGTGATGCCGGGTTTGAATTTATCCTGTTCCTCAGGCTT
CACTAAATATGTATTATAGGACATAGCCGGAAACCATGTGTGTCCCACCGCAAATTGTGT
TGTGGCTTCATTTGACATAGATTATCTCCTCTAAAAGTATTTCTGACTTTATAATATTGT
TCAGTTGTATATGTCAATTGAAAATTTGTTTGTGAAAACTCATGATTAAATGGATTCATT
AAAGTAAAATTTTAAACAAATTGATTGACTTAAAATTGCTTTAATCTATAATATAATAAG
AATAAGAATCTTTGCCAAAGGTGTTATGTTATGAAGATTATAAAATTTCTTTTCAAGTTT
CTTATAATTTTGTTGATAGCTGGTTTTGTTGGTAGAGCAGTTTATCTTTTAAATTATAAA
ACTCCTGTGATCAATAAGAAGATGATAGTTTTACTTGACCTTGAAGGGATTATACTGGAA
TCGGATACACTTATTGAAAAACTCAAAAAATATGAAAAAGACAGCAATGTAGTGGGGGTT
ATTTTAAGGATAAATTCCCCAGGGGGTGCAGTTGCCCCAAGTCAGGAGATATATAGATTT
ATAAAAAGGATGAGTAAACCGGTTTATGCTTCTATGTCTACAGTGGCTGCTTCGGGGGGT
TATTATGTGGCGTCAGCCTGTGATAGAATTTATGCTATGCCGGGGACTATTACTGGTAGT
ATTGGTGTTATAATGAAGTTTACAGACCTATCTAAAATATACGATAAAATTGGTGTCAGG
ACAGAGACCATCAAAAGTGGAAAATTTAAAGACATCGGCAGTACCACCAGAAGTATGACA
GAAGAGGAGAAGTCTATCCTTAAGCAGTCTGTGGATGATGTGTACAACCAGTTTATTGAA
GATATTCTGAGTAAAAGAACCTTTCTGAATAAAGAGGAACTGCTTAAATATGCAGATGGA
AGAATAATTACCGGCAGGGAAGCAAAAAATCTTAAATTGGTTGATAAGTTGGGAAGCTAC
GAAGATGCCTATGAAGATATGAAAAAGGATAAAAATACGTTGGATGCTGAGCTTTTTATA
CCAAAAGATGAAAAAACATTCCTACGAAAATTAATTGAAGAGACGAGGTCCACCATTAAA
GAGGTTAAAGCCTTAAATGGGCCACTTTATCTCATGGAGTATTAATATGAAAATAGAATG
GAAAGATGAATTAAGTGTGGGGAATACCCAAATTGATGAACAGCACAAAACCCTTATAAG
CATTACAAATAAATTTCACAACGCTATGTTGAATGAAGAAGGTAACGAGGCTGTATTGGA
TGTTCTAAAATTTTTGGATCTATATGTTAAGATACATTTCAGGACAGAAGAGAAATTTAT
GGAACAAACAGATTATCCTTATTTGGAAGAACATAAGCAACAGCACAAAGATATGATCGA
TTTTGTAGAAAATATGAAAAAGAGTTTTGTTATAAATAGAGATAACTACGAAAATGTGTT
AAAATTGAATATAAAGCTTATGAAATGGTATGTAGACCATATATCTAATTCAGACAAGAA
GCTTGGGAATTATCTTCAGGACAAATCGATAAAAGTAGTGGTTGTGGATGATAAAGTAGG
TGATTAATTCAGTATTAGCTGACATGGGTCGATCTGGTTAAGCTTTTAGTTTTGAAATTA
AAGTGTAGATGATGTATAAAATTGGAAGTGCATAAATAAGAAATGAAGCCTTTTTACCAT
ATCTTAAGTTAAAGATTATTATGATAAGGGGAAGAAATATCGACGATCCTCTAAGCCCCA
TAGATAAAAAGCTCCATTCTAATATACCACTTTTTACATTAAGGGTTATCATTGATGAAA
TTATTATTAAGATAAGTCCTGCTATTCTGTAAAAAAAGATAGGATTGTCACTTACTTTTT
TATAGTATATTTTTAAATGATCTTCAAAAAGCATAGTCAGTGTCCCTAAGAAGAGTCCAG
ATGCTGTTCCTATCGATATTATAAATATAAATACGAGAAAAATGGAAGATATTCCAAAAG
GGATATATGTCTGGATGAAAATGGGAAGTACATCTGATGTTATTTGAATATCTGGTCTGT
TATATTTCATATAGATACCTATCAAATAAAAACCCAATCCCACCGGTGGTATAATTAATG
CTGCAAGGAGCGAACCATTTCTTGCATGTTTTATATCCTTTGCAGCAAATATAGCCTGTA
GATATGTCTGGGTGGATAACACGCCTAAAATTGTTGAAAGAGTGTCTTTTAGTCCCCTTG
CAAATCCATATTCGTTTAAGTTTGTTTGAATAAAATAAAAACCTTTTTTAAAAATAATGA
TAAGAGACAATGCTAAGATTATATACAGCATATAGAATTTATATTGTCCTAAAAATGAGG
CACCTTTTATTCCGAATAGTACGATGAAAAAGAAGATAAAAAAAGATGTAACCACGATAG
ATGTTTCAAAAGAAACTTTCATGTTTGCCCTGATTATTGAGGATGCTGCTATCATCTGGG
CTACAGTTTGCAAAAATATACCAGCAAGTGCAAAAAAAGATAGGTATTTTCTGGTGTTTT
CACCAAATCTCTTTCCGATAAGTTCTATTACCGTAATACTTTCTGATTCCCTCAATTTAT
AAGAGAAGAATATACCAAGTATCAGGCAGGCAAAGGCACTTGAAAAGGTAAATATAAGTG
ACGGAGCTCCATATTCGTAGGCCATCTGGGTGGTGCCTATTGTGGATGCTCCCCCCACTA
AAGTACCAACTATCAGAAATGCAACATGATAAAAATTGAGTTTACGGCCGTATAGTGTCC
ACTCATAACTTTCCCTTGATACCCTATTCTTAAATAGAGTGTAGGTGATAAATATAACAA
GAAATAGAAAAAAGATTAATGAATTTATATCAGTGGTGGTCATGTTCTGAAAAGCTAACA
AATATTTTATAATCCTCATCGTCAAAAAGACAAAGTATAATATCTTCAACGTATTGAGGA
TTGGTGTTTATAAAATCCCTGATTGCCCTGGTGATTATTTCGGCGGCCTCTTTTTTAGGA
TAGCCAAAGATCCCAGTGGAGATGGCTGGTAGGGCTATAGACTTTAGTTTATTGTTTTCA
GCTAACTTAAGAGCATTGAAAACGGCGTTATAAAGTAATTTATCAGAAGGGTTGTCTATT
TTATATCTTGGGCCTACTGCATGAATGACATATTTTGCTTTGAGGTTGCCACCAGATGTA
ATAACTGCTTCACCAACTGGGCAATGGCCTATTTTATCACATTCATCCTGTATCTGTTTA
CCACCTTTTTTGGCTATAGCACCTGCGACGCCTCCACCAAGCTTTAAAGAGCTATTTGCT
GGATTAACTATTGCATCTGTAAAAAGCTCTGTTATATCCCCTTTAAGATAACTTATGGTT
ATTTCACTCATAAAGCCCCCTTTTAAAACAATATCTTTTTATAATAAAAATTATCAGTAT
TTTCAATGATAAAAAATTAATTTAATTAATAGAAAAAATCTATACTTATTCTTTATATTT
AGTGCTTGACTTTTTAGAAATAATGTTTTAAAAAGATTATATGGTTGTAAATATGAAAGT
TGCGTGTATACAGAATACAATTTATACTGGTGATATCCCGAGTAATACTAATGATTTTAT
CAGTAGGATAGTGTCTTGTAATGCGGATGTGATCGTTTTGCCAGAGATGTGGTTTTGCGG
GTTTGATTATCAAAATTTGAAAAGTTATGCCAAGGAAACCAGCGGAATTATAGATATTTT
AAAATCAAACGGAAAAGGGAAAATTATTGTATCTTCTATGCCGGAAATAGAAGGGGAAGA
CCTTTATAACACGGTGTATGTTGTAGGAGAAAATAGGATTCTGGCTAAATATAGGAAGCA
GTTTCTGTTTTCACCACAGAGGGAAGACGAATATTTCAAAGCTTCTGACAATGACATAAC
AGTATTTGAATACAAAGGTGTTGTATTTGCAGTTGCCACTTGCTATGAGATAAGGTTTCC
GGAGATTTTTAGAATTGGGGCGTATAAAGGGGCAGAAGTTTTCCTTGTGCCAGCCATATG
GCCTGCGGCAAAATCCTCCCACTGGTTGACCCTATTAAAAGCAAGGGCCATAGAGAATCA
GGCTTTTGTTGTGGGGTGTTCCTCCTCATCGGTTGTTAGGGGAGAAAAGGTTTTAAAATG
TGGTTATTCAGCTGCTTATGATCCATGGGGGGAGCAGCTTTTTGCTTTAGGTGAAGAGAG
CTCTATGACTTCTGCGGAGCTTGATATTTCTAAGATTTCGGCTGTAAGGGAGCAGATCCC
GAGCTTGAGAGATGCGACTAAAAAGTTCAACATAGTAAAACTTTAAAAAAAGGAGGCATT
ATATGTCAGAATTGGAAAACAGAATACGTGACAAGAGCTTATTGAGCAAGGTTATGAAGC
CTGAAGACACAATTAAGTTTTTCGAACAGGCTGGTGCAGGTAGAAGGGTTCTCAACCTTG
GTTGGTCAGGTTTTACCCCTGTTGGTTATCCAAAAGTAGTACCTATTGCTCTTGCAGATT
ATGTAGAAAAAAATGGTCTTCAAGGTAAATGGAAATTCAACTTGTTCATAGGTGCTTCAG
TTGGTGCTGAAACTGAAGACAGATGGGCAGCTCTTGATATGATAGACAGGAGATGGCCAT
ACCAGACAGGTAAAAATATTCAAAAGGGTATCAACAGTGGTAAAATCAGAATGGGTGACA
AACACCTTTCAATGTTTGCTCAAGATCTTTTTTATGGGTTCTATACAAAAGATGATGGCG
GTGGACTGGATATAGCCATTATAGAAGCCAGTGCAATTACTGAAGATGGTAATATCGTTT
TAACTGGTTCTGTTGGTGCATCTCCAGAAATTATTGCTAAAGCAGATAAAATTATTGTTG
AAATTAATACGGGGCTTCCAAGCTTTGAAGGTATGCATGATATCTTTGTAACAGATTTGC
CACCATATAGAAAGATTATTCCAATTACTGATTTAAGACAAAGAATCGGTACCCCATGGT
GTCCAACAGATAAGAGCAAAATCATTGCAATAGTTGAATCTACGTTACCAGATAACGGAA
GAGCTTTAAGAGGAACAGACGATGTATCCCAAGCTATTGCAGATCATATCGTAGATTTCT
TCATGACAGAAGTTAAGGCTGGTAGACTTCCAAAAAATCTTCTTCCTCTTCAATCCGGTG
TTGGCTCAATAGCTAACGCAGTTGTGGGTGGGTTGACAAAATCACCTTTTGAAAATCTTT
TTGTTTATACAGAAGTGCTACAAGATACCTTTTTGCCTTTCCTTGATTCAGGTAAATGTA
AATATATAAATTGTACATCCCTTTCCCTTTCAAATGAAGGTTTCAAGGAGTGGTGGGAGA
AATTTGATAAATATAAAGAAATGGTTCTGATGAGACCACAACAGATCTCCAATAATCCAG
AAGTAATCAGAAGACTTGGTGTAATTGGTATGAATACCCCTGTTGAATTTGATATATATG
CACATGCAAACTCCACATGTGTAGGTGGTACAAGAATGCTTAATGGTATTGGTGGATCTG
GTGACTTCGAAAGGAATGCTTATCTTTCCATCATGCATTGCCCATCTGTAAGACCTTCTA
AAACAGATGAGTTTGGTATATCAGGTGTCGTACCAAAGGCTCCACACGTTGATCATACTG
AGCATGATATCGACGTCCTTGTTACAGAACAAGGGCTTGCTGACCTAAGAGGTTTGGCTC
CAAAGGATAGAGCACGTGAAATCATCAAAAAGTGTGCTCACCCAGCTTACAAAGATTATC
TTATGGATTATCTTGAAAGAGCTGAAAAAGCTACTGGATATGCACATGAACCACATATTC
TCAGCGAAGCTTACAAGATGCATATAAGCCTTGAAGAAAATGGCACTATGAGATTTTGGG
AATTAAAAAAATAGTCTAATTTAAAATGGGGCTTGTGCCCCATTTTTTTATGTTTACAAC
TATTTATATTGTAATCCCTATTTTTCTTGTTGTCTTTTTGGGCTATATATTAAGACATTT
CAAATACATAGAGGAGACATACGTTAAAACCAGCAACAAGCTGATATTTAACTTATTTTT
ACCTTCTCTCCTTTTTTATGAAATATCAAAAACGGAGATCAAAGCAGAAAATTATCTCCC
AATTCTAATCGTGATGGCAGCTTCAATATTTACTGTATTTATAGTGAGTTTTCTTCTGGG
TAGAGTTTTAAAAATGCCTCCAAAAAGTGTCGGCACATTCGCCATGAACAACTTTAGGGC
GAACTATGCTTATATGGGGCTACCTATATCCTTTTACGCTTTTGGAAAAGAGGGGCTCAC
AATAGGGAGTGTGTTGATGGCTATCATAGTACCATATGTCAATCTCCTATCAGTTGTTGC
TTTAAGTGTTGGGAAAAGAGAGAATAAAAATAGGCTAAAACTATTTATACAATCGATCTT
TATAAATCCAATAGCTTTTTCCTGTATCTTAGGACTTATCTTTTCCTATTTTAGAATAGA
GCTACCACTCTTTTTCTCCCGCTCCATAGATATAATAAGCAAGGTAGCATTACCATTGGC
ACTCATAGGTATAGGAGCCACAATAAATTTTGAATATTTAAAAGGAAATAAGCTTTATCT
TATAATGGTAGCTTCAATGAAACTATTTATTTTACCATCTTTAGCGCTTATTTATATATA
CATATTAGGGCTAAAGATCGACATAGTTTCAAAAGTTTTGATCGTGATGCTTGCATCACC
ACCTGCCACAGTCAATTTTGTGTTGGCTGATATGATGGGAGGAGATAAAGATCTATCCAG
CGGATCTATAATGCTCAGCACGCTCATATCAATATTTTCTTACATCTTTTGGCTGACGAT
GCTTAAAGTCTAAGGCTTGTTTTTCTTTATATAGTCCAACAGGGAAACTATATTCTCCTG
AGCAGTCGCCTCTATATTCTCCTGTTTGATCGCCTCATAAATCTCTTTTCTGTAAACAGA
GATAGATTTAGGTGCTTCTATCCCTATCTTTACAGACTTCTGATTTACATCAACGATCTT
TATCTCTATATCATCGCCAATTACTAAACTTTCACCTACCTTGCGGGTGAGTACAAGCAT
ATCTTATTCCTTGAAAAGTGGTGTTTTTATCTGGTATCTATCATCCTCCAAAATTATCTG
TTTTGCAAGTTTTTTTTGTACGTTTATTGCAAGAGGGGCTTTAAGGTTGACGGTGGCTTC
CTTTGGATTTGAGGGGACAACCACAATACCAAAAAGCACAAGATCATCTCTGGATTTTGC
CTGAAGTATCTTTAGGTCTCTTTTATGAATTTCAGGCGCATAGTCAGGGAAAAAAGATTT
TATGTCGATTATGACAAATGATACCGTAGGATCTTCAGAAGAATGAAAAACATAAAAAGG
TAGGTGCTCTTCTGATGATATCAAAAGAAAGTCACTCAAATGGGCAAATCCCAAAAGGGG
TGAAGTCATATAAAAGATATCGTCATCTGTAAACTCAAGTTTTCCATACTTCAAAGAGTA
TAAAACCTTTTTCTCCATCTGTTTTCTTTTTGCATTAGCTTTTGCTTCCATATATAGCCT
CCTATCTTATGTAATCTAATATTGAAAGTTGCATTATTTTTGATGCTGTGGCAAGGGCCG
CTTGATATGCCTGTTGGGCAAGCTGAAACTCTGTAATTGCTTTTGTGGCATCCTCGCCCC
TTGAACCAAGGTATTTGGATTTTATATCTTCAGCAACAGTTTTGACAGTCACCTGAAAAT
TTACTACAGCGTCAGCTCTATTTTTTCTCGTACCAGCCATTGTGAGTTTTTCATTAATCT
GATTTTCAGCTTTATCCAGAATACCTATTTCATAATTTATACCGGATCCCACCGTTGATG
TAAAAGAGTCGGTGGCGTATGCGGTACCGGCATCGAAGGATAATTTTACCCCATCAGCCA
CAAATTTAGTTTGATTTGCAGTATCAAATTTAAGTTCGTTTACCAAATCACCTTTTGAAT
TGGTGATTTTAATCTTTATCTCATCCCCTTTTTTGAAAAAGCCAAGTGTACCTTGATGAT
CCCCTGAAACGATCATATTGTTTAATCCAGTGTAATTAAAGACAAGTTGATTGTCTAAAT
TTTGGGCAACTATTGATGGGGCTGGAGTAAGAACACCTATTTTATTATTTATTTCTGTTA
CCAGATCATCCAGCGAGGTGTAATCCCTTTTTTGTACAGTAATAGTTGCGTTATCCCAAT
TTGTACCATCAAAGTAACTAAATTGTAGAGTACGCTGGGAATCTGTGCTATTTGCAAGGT
TTAAATTGGGTGTGGTTTTACTGTAAACGATGTTTTGCTGCAGTCCTAAGGCGGTAGCTG
AAGTAGAATCTGATGGGTTTATCTCTATCTCCTGAAGCCCTGAACCTGATCTCAAAACGA
GCCTGTTGTCTGCCACCTCCGCTTTTACACCAAGGTTGGCCAATGTGGTATTGGCGTTTA
TTACGTTTGCTATGTTGCCAACATTCACATTTAAGAAGGTCACCCTTGTCATGCTATTAT
CCGCACCTTTTACTAAGATATCAAAAGAAGCTGTGCTGGTGGTATCTATAGTATTTTTGG
AGGATGTGGTGAGCTCTTTTTGTAGGTAGAATGATGTTTTTTGATCCTGGCTCATTACCT
CATATTTCCACTCATCGTTGTAATTTCCTCTGAAGGTGCCGTCTAAGTAAGGTTTTAATG
TGGATATAAAGTTTTCATCCCTCCATGCGGAAGGGGCACCTATACCCTCTTTTGGGATAT
TGAGGTTGAGGGCGTTGTAAAGGTTTTTCAGAGATCTAAAAGTATTGACGTTTTTCCCTT
CCTGGATGATGTTCATATCACCAAAACTAAGACTCGAGGATGCTTTTAAGCTGACCTTAA
AGGTTGATGGGATGGATGTGTCTGGTAAAATGATATTTACACCATACCCAAGATCTATCG
GTTCCCCATTGTAGGTTGATGGATTAATGGTGATACTTCTTATCGTAATTCCATTTTTGT
CTTTTACAGTAATTGTTCCGGGAGCTGTGAAGGTTGAAATATACCAGTCATCATCCAGAC
CACCATTGTATCTTCCCTGCAGAACCACATTCTGGTCAACTTCGGGGTAACCTATGCCAG
AATTACTCGGGATAAGTTTTATGGAAAGTCTGCTGGTTCCACCCCTTTTGTCGGCTACTT
CCAAATACCCATTGTTTAATTTTGCGTCCACAGTATTATCGTAAAGATCTTCTATAAATT
TCAATAGATCAGAAATATTTTTCTCATTTGCATATGGGTATCCGCTGTTGCGGGGGGTGG
CGGATTTATACTCATTATTTGTGCCATCGTTTAGTCTTACCGTGAGAATAGTGTTGTTTG
AAAAGTTCATATTCAGCTTTTCAACGACGAGGTTTCCACTATCAACTTTGAAATTATAAA
GAAATTTCATGTCTGATGGCAACTGGTCATTAAGTTGGTTGGCAACATCCGCCAATGTTC
TGCCCGCAGAGGCAGGGATCGATATCTGGCGGTTGTCAAGATTTACTGTAATGGCGGATG
TGGTAATCACTGAAGAAAATGATACAGATAGGGTATCGCTAAAATTATTATAGCTGAAGT
CAAATGTGGTATCTTTACCTGAAGCTTCGATGGAGCCACTGGCCATTCCATATGGGTTAC
CATCTGATGCCGTTACTTTCAGTTTAACAGCGTTTCCAGCCCTTGTGGTGGCAAGCATAA
TTTTGTCACCATCTGCCACTGCTTTTATCTCTTCCCCAAGCCCCTGACTTTCCAATTCTC
TATTTATAGAAAATATTACGTCATTCATATCAGTGTAGCTTCTTGAATCTAATGTAATTG
AATAATTCCGATTAGCATAAACTATTGAAAGGGTTCGCTGGGCGGAATTATATTTTGTAA
AATTGAGGTCTACATTATCCACACCAGTGATTTTTGCGGTACCGATTTTTAATCCGTTGT
GGTCTGTACCTGATATTTCGATATTATCTGCCAGTGAGACATTGGCGTCCTGAATTTCGC
TGAATTTTGTAGTCTCTGTAATTGCCAACCCTTTTATTGTATTAAAACGTGTTCCCTTGA
GTATCCTCTCAACTTCAGTAAAAACCTCTTTCCCTGTGAAATTTATGGTGACATCCTGCT
GGTAACCAATTTTTGTTGTAATCTGCCCATCATCACCAAAGTAGTTAATATCATCCCCTG
GCTTGTAATAGAAGGTGGCATTAAAAGAGCTATTGGTATCAGGTAGTTTTATTGCCACTC
CAACACCTAAATTTACAACTTCTCCAGGTTTATACTTAATCTTGATACTGGTTCCAGCAA
AATTACCGTTTTTTGCTGATTCATCTGATCCATTTGAGTCGATAATTACGTTTTTTCCAT
TAGCATTTTTTAGAGATATCTCCGCATAATCCCCCATAGATTTTACCTCTATGGAATAAC
TCCCTTCCTTCAACTCCGGAAGATCGGCAAAAACGTCCCTTTTTATGAGATCTGCACCAT
TTACATTGCCATTTATTTTTACAGCACTGATGGATCTGCTATCGGCAGCAAAAGGTTTTG
TATCGGTTTTATACCCCGCAAAAAAGTATCTACCGAAATAGTTTGCGTTCCCCACATCTA
TGAGTGATTGAAGCATATTGGCCACATCTCCGGCTAAGGCTTTTCGGCTTGTGGCATTCT
GGCTGTCATTAGCTCCTGCTACCGCATACTCACTTTTTGCATTTCTTATTATATCAAAAG
CCCTTTGCAATTCATTGTCGTAATTAGATAGCCAACTGATGGCATTCTCTGCATTTCTGG
AAAATTGTTGCCCTTCATCTATTGTGCGTTGCACATTTATTGCGGAAGCGTAAAACACGA
CGTCAGTTTCGGGATTTATGAGATTTCTCCCTTTTGTTACTTTGTCATTTGCATTTGTTA
CCTTTTCAAGGCTATTCCCTAAATTATTCAGATATTTCAATGAAAGCATGTTAAAGGTAA
CTCTCATAGTTCACCTCTTATCTACCAGCAAGTCCTGTACCATTGATAAGTTTATCTATC
ATCTGATCCACCGCAGTTATAAACCTGGCATTAGCCTCGTAAGCTTTCTGGAATTTTATC
ATATTTGTGTATTCTTCGTCCATTGAGACACCCTGGATTTGGTCTAATTTTAGTTTTAAT
TCCTGCACAACGTTTTTCTTTGTATCGTAAAATGTGTCCACCTGAGCCTTATCGCTTCCT
ATAAGGGATACAAAAGTAGTATAAAATTCGTCTATGGTAACATTGTTGCTTAGTGGTTTG
TATTTTATGTTTGAAATATTTAAAGCATTCTGATTATCACCTGGCTCACCTGTAAGAGAA
GTGGCTATAAAACCTGAATCGTTTTTTACCAATGAACTCAAATCTATATCTTTTGCAGAG
GTACCTTTGAAAAAGGAGTTTAATCCGGAAGCCACAAGGAAGTTAGATGTATCCTCTTTA
AAGGTAAAGGTATAACCATCGGCGACGGTTATTTTTATAGTATTATTTTCTGATAAAAAA
GCCTGAATTTTTCCTCCGCTGGGGTCACCATCGGCGGAAGAGATTTTTAAAATTATTGAA
TTTAATGAATCTTTTTCTGGATCCACATCTATGTCATAGTAGTTTTCCACCTGATTTTCG
CTGTTGTATAATGCTATTCTGAAGGTTCCTTTATTTATGGGGTAGTTAAATTTTCCCGTA
TTTTCGTTGAATTTATAAGATGGATTTATTACGCCGTTATTGGATGTAATTTGATCAAAT
CTTTTTAGCCCCTGCCCTATACTATGGAGTTGATTTGTGGAAACGATCAGTGAAGATGCC
AGCTCGTCCAGTTGTGCAGTGTATTTACCTATGTAGCTGTCCCTTGTTTTTATCTCCCCA
TAAATTGCTCCACCTATTATCTTGTCTGTAATGTTTATCTGGGGCTTATCTATACCACCT
GCACCCCAATAGATGTCAAAATGATCATTGTTGTTAGGGTTTTCCACTGCAAAAAGTTTA
TTTGATTCGGAAGAATCCACTATTGCTATTCCACCAATGAAAACTGAAATCTGGCCGTTA
CTTTGCTCAGATGATACAAAATTTACCTCTTTGCTCAAATCATCCAGAAGCTTATCTCTT
TTATCTCTGAGGTCGTTGGCTATATTTCCACCTGATTCTGATTTGGCAACCTGATAGTTA
AGGAAAGCTATATTTTTAGCTAAATCATTTATTTTTTCTATTTTATTTTTGATGTTCTGG
TCATTCTGGCGTCTGATACCCTCCAGATTGTTGTAGCTTTCTCTTATTTTCATTGTGAGG
GTGGTTGCTTTTTCGATTAAAGTCCTTCTTTTAACGTATGATTCATCTGAATTATCTGGT
GCAGTATTTGATAGGTCAGACCAGGCATTGAAATATTCTTTGAGATTATCCCCAAGACCA
GATCCTGATTCCAGTTCGTTAAAATAGATTTTTATATTATCCATTGATGTTCTTAAATTC
TCCCAGTAGTTTAAAGAGCTTGTTTCATTTCTAAGTGTTTTTGCAAGGACATCGTCATAT
GTTCTTACTACAGCATCAAGTTTTGCTCCTCTTCCAAATGGTCCAGGACGAACGTTTAAT
GGGGACTCAGTGGTAATTATAACCCTTTGACGGGAATACCCTTCAGTGTTTAAATTGGCA
ATATTGTGGCCGGTCACATCTATCCCAGACTGTGCCACATAGAGCCCTGAAACCCCTGTA
TGTAAAATTCCAAATATGTTGGCCATACGCTTCTCCTAAGTTGGGTACAATCTTATCAAG
CTGTTCTAACCACACCTTTAGGTTTTGTTTGGGTTGTACCAAAGCTGTCATAAGAGCTGC
TACCAATCATGCCAATCTGCTCGAAGAAATCCCTTATGAGTTGTAAATTTGTATGATAAA
GAATTTTTATCGCCATGTTTTCTGAGTATATTTTATTTGTTATATCAAGAATCTCTTTTC
TCAAGCTTATTAGCTCATCTTTTATAGAACGATCTTCAATGGCATCCACCAGTTCACTCA
GGGATGCATTTCTAAGACTAAGCTTTTTTTGAATATTTTTAGCTATTTTATCTCTTGATT
CATCAAGTATTTTTTCTTTGTAAAGAAGAGTTTCTTTTTTCTTTACTGTCTCAAGGGTTT
TATCTATTTGCCATTTTGAGATATAGCTTTTTTCCTCTTTTAAAAGTTCATAAATAGAGT
GATAAAGCTCTATTTGTTGTTTAAGCACACCTATAAGGCTCTGGATTGTTTCCATAATTA
CCTCCGTAATATCAGTTTTAAGTTTTAACAGTGTTTAAAAGAGGTTGTTTATCGCAGCGC
CTACAATCTTTTCCGCCACCTTTTTACCTGAAATGGTATAAGTGCCGGCTTCTATCTGAT
TGCGGATTTGGTCGACTATCTCTTTCCTTACATCAGGAGTCGATTTGACTCTGTCTATGA
GAGAGGAGACCTGGGACTTAGCCACAGAAGATGATTTTTCTTTTAAACCATCGCCACTTT
TAGTATTTTCAGAACTATTTTTCTTCATATTGGATATCTTATCGTATTGAGATATATATT
TTTCATCTACTCTCATGACCGTCTCCTTCTACTTCTTAGACAACATATCGACCAAAATTT
ACACTACTTTAGGATATTTTTCAATATCTTTTCCGACCTCTTTAAACTTGTTCTAGCAAC
GTCTATGCCATAATACCGGGATAATTTTTCCCAGCTTTGTTTTTCAGATCCTGGTTATAG
CTTTGGTTAATTGTTGCTTTAAGCTGGTTAAACAGGATATCTTTTAATCCACCTTTCGTA
CTTTTTGCTATTTCTTCGGAAAACTTTGAATCCAGCATTTCTGTAAAAACCTCTTCCCCA
AAACTTCGCTTGATTATGCCATCGTTTGATACAGTTTTTCTGGCTGTTTTCATAACCATA
TCATAAAATAATGCCTCAAAATCTTCGCAGGCCTGTTTTAGTTGTTTTTCCCTATCCATG
TTCATAAAATTTTTTATTTGTAACTTCTCTTTGTTGTTTGTAATGTATTGAGAATTGATG
TTGTTCATAAGGTACCCCTTTATATTACTTCCAGATCACCCTGCAGAGCCCCAGCTGATT
TTATTGCCTGCAGAATTGCGATAAGATCCCTTGGTGTTACTCCTATTGCATTGAGGCTTT
TTACAAGGTCGCTTATTCTTACCCCCTCTGGTAATACCATAAGCTTTGCTTTGTCTTCTT
CAACCTTTATATCGGTCTGTTTTGTGACAGTTGTTTCCCCTTTTGAAAGGGGATTTGGCT
GACTCACCTGTTCGGTGCTGGTAATCTTTATCGTTAAATTGCCGTGGGACACTGCCACTG
TATTTACCCTTACGTCTGAACCCATGACTATGGTGCCGGTTCTTTCATCAACTATAACTT
TTGCAAAAGTTTCTGTTTCTATTTCAAGATTTAATACCGCATCCATAAATTCGTAAAATC
TATCCTTGTATTCGTTTGGGATTTTGACCTCAATAGTTGTAGGGTTTACAATAGTTGCTG
TGTCTTTAAATATTCTATTTATGACCTGTTTAGCCTTAACTACATTGGAGATACTTACAT
CTTTAAAGCTTACCCGCAGGATATCTTCTGTCATATTGAAATTTATCTCCTTCTCAATTA
TAGCTCCATTTGGAATTCTGCCGACAGTGGGGTGATTTTTTACTGCACCTGCTCCTGCCG
CCTGAACGTTCATACCACCAACGGATATGGGGCCCTGTGCGGAAGCGTAAAATTGACCAT
TTGGGGCAGCAAGTGGGGTAAGGATCAGCGTTCCCCCTTCAAGGCTTTTGGCGTCACCAA
TGGAAGATACCACTACATCTACTTTAGTGCCAGGTTTTGCAAAAGGTGGGAGTTTAGCTG
TGACTACCACTGCAGCGACATTTTTTACTTTTACCTTTTTCTTATCTACAGCAATGCCCA
TTCTATCTAACATGTTTGTAAGGGATTGGATGGTAAATTCAGTTCCTGATTTGTCTCCAG
TACCATTTAATCCCACCACCAGTCCATATCCAACAAGCTGATTGTCCCTGATGCCATCTA
CTTTTGCTAAGTCTCTAATCTTTGTTCCGGCAAAACTGTTTATAGCTATCAAAAGTATTA
AAATTATACACCTAACCATAAATTACCCCCAGATATTAAAATGGCCATACCCAATCTATT
ATGTTGCTCAACCACCCTTTTTTGTTGGAATCTGATATCACACCTTTACCGCTATAGCTA
ATCTGTGCATCAGCAATGGCAGTGGATAATACCTGATTGTCTGCATCTATATCTTTTTGT
CTGATTATCCCTTTTACGGTGATTACCTGTTTTTCCTGATCAACAATGATCTCTCTTTGA
CCTTCTATCACAAGATTGCCGGAAGGTAATACATCCACAACCCTTGCTGCCATTGTGGCT
TTTACCTGATCAGACTTCTGTTTTTTTCCCTGACCGGTGAAACTATTTTTTGTACTTTCT
TTTACAGTTGGATCAAGTGGGTTGCCAGTTCCAAGGAAGTTTTTAACACCTAAATTTGTG
GGTAATCCCAGAAGATTTGTAAGCCCCATATCGTATGATGAAGTCTTGGATGCAGATGTG
CTGTTTGAATTGGTGGCTGATGATGATTCCACAATTTTTACTATGACTATATCACCTATG
GTTCTGCCTTTGTAATCTAAAAATAGGGCGCTGCTATTTCCAATATCCGTCCATAGTGAT
GCGGTGGGGGCTTTTGGGGCAGTTCTTTTATGGTATTCTTCTATCTCTTTTTTATAGTCT
GCTGTTGGGACATTTGTTTCCACTTTTGATGCACACCCGGAAAAGATTACAATGGAAGTA
ATTAAAAGTGATACCATCTTTATGTCTGTCAGCCTTAACTTTTTTTTCATACATGCCTCC
GTAAAAACGTTTTTATTACTTTTTATCAAATGGGATGCCAATTTTTCCGGAAATAAATTA
CCTGTTTACATTTTTTGGAAAAAATATATATTATTATTTGTGATACCACCCTTATAAGGG
GGGCGCTAAGGTTTCGACGGGGAAGCCGTAGGCGTGAAGGGCATGCCGAGTTCGGAATCT
CGTAAAAATCCGGCTAAAGTAACTGCAAACGACGAATACGCTCTCGCTGCTGCTTAGTCA
GCGACGCTCTCTGATGGTTTGCCTGTGACTGTCAGAAGGGCGCCAGAAAACAGGCTGGTC
TGATATGACGCCTTTGAGTATCAGACGAGACTAAAAAGGCTTGCGAAGCTTAAGCCTGCC
TGTGGGCTCTAAGCTTAGGACAACCAATCACAGGATAAGCATGTAGTCCTTTATGTCGAA
AGTTCTTCGGACGCGGGTTCGATTCCCGCCGCCTCCATATTGTTTTATTTCCTGCGTAAT
GAGATTTTTAGATAAGCTGAAGAAGATATTGAATTGAACAGAATGAAAATAAAGAAAAGT
TTACTCGTTTATTAGGGTTGCAAAGAATGTGGTGATGGCATTAAAAATCAGATAGACAAG
TTTTTTAGATTGTTGTATAATATATCAAACTTATCAATGTTTAAAATATCGAAGCGTTCA
AGATTAATGGTTGTACCTATTGTTTTATAAGAATTTTAAATAAGGAAGGAAAAATGAAGA
AACTACCAATAGGTATATCAAGTTTAGAAAAGTTAATTGGAGAGAACTGCTACTACGTTG
ATAAAACCTATTTTGTAGAAAAACTTGTAAACTCAGGAAGTCAATTTTTCTTAAGCAGAC
CCAGAAGGTTTGGGAAATCTTTGCTTGTAGATACTATAAAGCAGGCTTTTTTAGGAAATA
GGGAGCTGTTTAAAGGATTATATTTAGAAAATAACTGGGATTGGAAGAAAAAGTATCCCG
TTATACATATAGATTTTGGTGGTAGGAATGTAAAAGATGTTGTTCTATTAAAAAAATGGA
TTATGGAACAACTTAAAGAACACTTTAACTTTTACGATGTTAAATTAGAAGAGGAAGAAG
ATTATGGCTTTTTATTTAGAAAACTGATTTTAAAACTATACCAGGAGTACAAAAATCCTG
TCGTAGTGTTGGTGGATGAGTATGATAAACCGATCCTTGACAACATAGATGATACAGAAA
AAGCCATCGAAATAAGGGAAGTCTTAAAAGACTTTTACAGCGTTTTAAAAGCTTCCGACC
AATACTTAAAACTTGTATTTTTAACAGGGGTGTCAAGATTTTCAAAGGTCTCTATATTCA
GTGGTTTAAATCAACTTCAAGATATTACCCTATCCCCTGCCTTTGCAACTATCTGTGGAT
ACACCCAATCAGAACTTGAGACCGTATTTGTAGACAGGTTGGAAGGGGTAGACTTAGAAA
AGCTAAGATACTGGTATAACGGCTACAGCTGGCTTGGAGATAAAGTTTACAATCCATTTG
ATGTTTTGTTATTTCTAAATGAAAAGATATTTAGACCCTACTGGTTTGAGACGGGAACAC
CTACATTTTTGGTTAAACTGTTAAAACAAAAAAAATATTATCTACCACAAGTAGAAGAGT
TAGAAGTAGGAGAGGAGCTGCTATCCAACCTTGATATAGACTACATATATCCTGAAAATC
TTTTATTCCAGGCTGGCTATCTGACGATAAAAGAAACCAACCAAATATTAGGCAGATGGT
ACTACAAACTAACCTATCCAAACTTTGAAGTAAAAACAAGCTTCAACAACGCATTTTTAA
CCCATCTAACACCACCACCTTTGAAGGATGCAACAGAACTACAAATAATAAAAGCTATAG
ATAAAAATGACCTGGAAAAGCTAAAAGATACCCTATACAGTTTTTTTGCAAGTATACCAA
ACGATTGGTATAGGAAAAACGATTTAGACAGCTACGAGGGATTTTACGCTTCGGTAGTGT
ATGCACTTTTCACAGGAAGTGGATTAAATACAAGATCGGAAGACACGACAAATTTAGAGA
AAATAGATTTGACGGTACTCTATCAGGACAGAGCCTATATAATAGAGTTTAAAGTAGTAG
AGAAAGACAGTGAAGGTAAGGCTTTAAGTCAGATAAAAGAGAAAAGGTATTATGAAAAAT
ATACAGACAGTTGCCGTGAGATAAACCTGATTGGTATAGAGTTTAGCAGGGAAAAAAGGA
ATGTAGTTTATTTTGATTATGAAACGTTGAAACGTTAGAACGTTAAAACGTTGAACGTTG
AACGTTGAACTTTGAACTTTGAACTTAGAAGGCTCTGTAACTAAGACTTTGTAAATCCAT
ATTATGCAACATTTTTTATTTTAAAAAAACTTTGAATCAGCATAAAGTTATATTTAAGAG
ATCCTTCGTTTTAATCAGGGTGACAGGTTTTGTAAGCTTTATATACCTAATTTCTTTCCC
AGTAAACTCTTGTGAAAATGTTCCCATCAGACCATTTTATTGATAGATCCCCTTTATAAG
CCTGGAAAAGGGCCTTGCCAAATCTGTATGCTAATTTGTCGTTTGTGGTGTACACAATTA
TCATATCATCTTTTTCTTCAATTTTTCCTATTCTTGGTAAGGCAGTTTTAGTGCGTTGTT
TCTGCTCTTCATTTTTTAGCAGATTTATTATTTCATCTTTGTGTTTTTTGGCAAATTCAC
CTTTTATACAAAGTATACCTTCAAAATATCCATCTTTTATTTTCTTGCAGGCGGGGCAGA
GGATTGGATTTTTCATCTCTTCTGGTTTGGCTTTTAATTTCCAATGTTTGTCTACATATG
TGATGTTACACTGGGTACAGTATGAGTAGTTTGGGAACTCAGTTCTGTATGGATCATTGT
GGAAGTCGAAGAACTTGATATAAGGAAGAGACTTGAACTTTTGTAGTTTCATATGCTACC
TCCTTGCATCTATTTTTGTGAATAAATACTTCTAATGTAGATTATATGTTATGAGAATCC
AAATTCAAGTATATTTTTTAAAAATTTAGACCACTTATCAGGTTTGTAAATTTTTGTTGA
TTTCAATTGTTTGTTGACATATAAACTATATTGGAATGTAACTAAAAAATAAGGAATATT
TACTATGTTCTCTAAAGTTTTAACATTTCACCTGGTGGGTATTGATGCTGTTTTGGTGGA
TGTTGAAGTGGATATACGTGAAATGGGGCTTCCATCGTTTACGGTTGTTGGACTGGCGGA
AGGGGCGGTAAAGGAGAGCAAAGAGAGGGTAAAGTCTGCCCTTAAAAATCTTAATTTTAA
TTTCTTTTCAAAACCTATTACCTTGAATCTTGCCCCCGCAGATATCAAAAAAGATGGTTC
GCATTTCGATTTACCCATTGCCATTGGGCTTATTGCTGCGGCAGGTTTTATTACAAAAGA
TCTCACGGATACTGTGTTTGTGGGGGAATTGTCGCTGGATGGAGATTTAAGAGGGGTGAA
CGGTGTATTGCCCATGACTTTAAGTGCTGTAAGCTCTGGGATAAAAAATATTATTGTTCC
TTACGAAAATGGGCAGGAAGCTGCGATAGTTGACGGTATTAATGTCTATGGTTTTAAAAA
TCTCTCTGAAGTGGTGGGTTTTTTAGTCGGGGATCTTGAAGGGGAGAGATTTAAGATTGA
AAAGAGTCAGAAAGAAGATGATAGGTTGCTTTACGATGTTGATTTTATGGATGTAAAGGG
ACAGTTTCTTGCCAGAAGGGCAGCTGAGATTGCCGCATCCGGAATGCACAACATGCTCAT
GATAGGTTCCCCTGGTAGTGGAAAAACGATGATTGCCAAAAGGATTCCTACAATTCTTCC
TCCTATGAGCCTTGAAGAATCTATAGAGACTACAAAGATACATTCTGTTGCGGGGATACT
GAAAAACAAAGGTAGACTGGTGAGAGAAAGATATTTCTCCTCAATTCATCACACCACGAG
CGACATTGCCCTGATAGGGGGAACGAGGGATGCCAGACCTGGCGCCATCTCAATTGCACA
TAATGGTGTACTGTTTCTGGATGAATTCCTTGAGTTTAAAAGGACTGTTCTTGAGGTTTT
AAGGCAGCCGATGGAAGATGGTGTAATTACGGTATCAAGGGCTAATAGAACTGTCACCTA
TCCAGCCAAGTTTATGCTTGTGGCGGCTTGCAATCCATGTCCCTGTGGCTTTTATGGTGA
CCCTGTGAAACAATGTGTCTGCTCGGAAATACAGGTAAAAAGATATAGAAGTAGACTGTC
AGGGCCTTTGATGGATAGAATAGATATACATGTTCATGTGGCATCCCTGAATTTTGATGA
GCTTTCGAGCATCCCAAATGGTGAAAGCTCAGAAACAATTAGAAAACGAGTGGAGCAGGT
GCATCTTATTCAAAGGGAAAGATTTAAAAAAGACAAGATATATTTTAACTCCCAGATGGC
TGAAAAACATATAAAAAAGTATTGCCAGCTAAACCAGGATTCTATATCTTTACTTGAGAA
GGTTAATAAAAAATACCACTTCTCCGCCAGAAGTTATTCGAAGATTCTTAAAGTTGCAAG
AACAATTGCAGATATGGATGGTGCCGAGGGGATAGAGACCAAGCATATAATGGAAGCTGT
AAAATTTAGAATTACAGATCAGTGGACAAATGAACTATAGGGGTGTTTAATGGATAATAT
ATATTTTATAGGTTTTATGGGTACCGGTAAAACCACAATCTCAAAGCTTATTGCAGATCA
CCTGAATATGAAATGGACGGATCTGGACGACATGATACAGCAAAAGGAAAAAAAGACCGT
TGTGGAGATTTTTAGGGAGAATGGGGAAGAATATTTCAGAAATCTTGAAAAAGAGGTTTT
AAAGGATGTGGCTGGAAAAGGGGGGTATGTGGTATCCACAGGTGGTGGGATTGTCATCGT
GGATGAGAATGTTAAAATTATGAAAGAGAGTGGTTTAATTATTACTCTTGTGGCATCCCC
GGATGTCATATATGTACGGTTGAAGGATGATCAGAGTAGACCTCTGCTTCAGGTACCAAA
CCCTCTGGATGAGATTAAAAGATTAATGTATGAAAGGGCTCCTTTTTATATCAAAGGGGA
TATAATCATAGATACATCATTTGACGAACCGGAGATCATTGTGGGGGAGATTTTAAAAGA
GATTGAAAAGAGGAAAAATGGAAAAGGTACGTGTTAACCTAAATTACTCAAAAGATTATA
GCTATGATATACTAATAGACCATGATTTTGTTGGCAATGAACTTAAAGGGATTTCAAATT
ATAATAGGGCTCATCTGGTCGTTGATAAAAATGTTTATGAACTTTACGCATCTTTCTTTG
GTGGCGATATCTTTCTTTTAACTTCATCAGAACACAACAAGAATTTAGATACAGTTTATG
ACATACTTAAATTTCTGAAAAACAAAAAAGCCCTTAGAAATGACACACTTTTTGCTGTTG
GGGGTGGTATTGTTGGGGATGTTGCAGGTTTTGCGGCATCGATATACATGAGAGGGATAA
GCTTTATTCAGGTACCCACCACTTTATTGTCTATGGTTGATAGCAGTGTAGGTGGGAAGA
CGGGAGTAAATCTGGGGGACGTGAAGAATCTTGTGGGCTCCTTTTATCAGCCCAAAAAGG
TTCTTATTGATACATTATTTCTTGCCACATTGCCTGAAGATGAGTTTAAAAGTGGGCTGG
CGGAAGTTATCAAATATGCGTTACTCTTTGATAAAGAATTGTATGAATTTTTAGTACATA
ATAAATCTGATGTGGTCAAACGGAAGAATGATGTTATGATAAAAATTATCAAGCGTTGTT
GTGAGCTTAAAGCAGAGGTTGTGGAGGAGGACGAGACAGAGCAGGGTATCAGGAAACTTT
TGAATCTTGGCCATACGTTTGGGCATGCTATAGAGGTTGATTCTGATCATGAGATAAAAC
ATGGTCTTGCAGTTGCAAAAGGGGTCTATTTAGAGGCTTTGTTTGCTTATGAAAAAGGGA
TGATAGGTAAAAAGGTTTTAGATGATATTGAGAATATTTTTGGAACATACGATTACGATT
TAAATTATAAAGTAAGGGATTTTGCACTTTTTACCAATGCGATCGGATCTGATAAAAAGG
CTATGTCTAGTGGTATTGTGCTTGCCTTGACATCTGATGTGGGAAGTGGTATAATAAAAG
AAGGGATTGATTTAGATAGTATAAAAAAATTTTTTGAAGGTGCCAGATGGATGAGGCCTC
AATAAAAAGGTATCTGAAGGATGTGGAATATTTTTCGAAAAAATTAGAAGAGGATCCTAC
TTCAAGGGTTTTTATGCCTCTTGCCTTTGCCTATTTGAGATTGGGTAAATATGATGAGGT
GATAGATGTCTGTAGCAAAGGGCTGGATAACCATCCGGATTACCACGCTGCAAAGGTTGT
ACTGGCAAATGCTTTTTTAGAAAAAGGGATGCTTGATGAAGCAAAGCATCTTCTTTACGA
TGTTGTGGAGAAAGTACCTGAAAACTATAGAGCAAACAAGATGTTGGGGGATATTTTAAG
GGAATCTGGTGATATAATTGGTGCCACAGTTTACTATAGGAATGCCCTTGTGGCTGCTCC
GGAGGATTTTGAACTGAAGGTGTTGATTGAAGAATTGGCCGAGTCTCTTGGTGGTAAAGA
GTTCCCAAAGGATGATGAGCTGAAATCGATGGATGAAGCCATCGGAAAAGTTGAAACAGC
TCCTTTAGATGAAGATATGTCAGATCTCAAATCTGAAATAGGTAAGATGGGGCAATTGAT
TTCTGATGAAGGGGAAGTAAGAGCAAAAGTAGTGGAGATTCCTGATAGCACTGATTTCAC
AAATGAATTGATGGGAGACACTCAAAAATCCCAACCAGAAAAGGTTGAATTTCAGTTTGA
TACACTCGATTTTGGCAATATTGAACAGATTGAAGGTGTTGGTGATAAAACCAAAATAAA
AGATGAACCTATCAAAATTGATGAAGATCTGATTGAAAAATTTGATTTTAGTGAGGAAAA
GAGTGATTTTACTGCTGAAAAACATGATGGACTTGAAAGCTTTGATAGTCTGGCGGAATC
GCTCTCTATTAACATAGAAGGACAAAAGAAAGGTGATAAGTTATCCCTTGATAAAAAAGA
TGATAAACCGGAAATTGTGGTTCAGCCTAGCAATCTATCCGATGATCTTAATCTGGATTT
GTTGGATTTGAATGTGGGTGATACTGCCACAGGAGAATCAAAAATAGATGAATCACTTGA
GAATTTATTCGAAACTTCAGAACCTTCCACTACTGAGGATGAGAAACAGCTTGAAATTAT
TGGTGGTGCCCTTGAACTTGAATTTGATAAAGAGACTGATGAGTTGGATAAGATTTCTGG
GGATGAAGAATTGAGAGTTGATTCAAGGGTTGTGGAAGAGCTTGAAAGGTGGTTGAATAA
TATAAAAAAGATCAAAGAGGAACGCAGTGTTTAATAAAACCCTTGAAAATATCTTGAATT
CTGTAAAAGGGATAAGGATGGTGGCCATCTTTGACAAGGACGGATTTGTGGTCTATAATG
TGGGGGATGAGAATATTGCGGATGAGATTAGCGCCGAGTTTTCATCGTTGCTAAAATATT
TAAAAAAGATTTCAGTTAATCTTGATATAAATAGTATCAATTCTTTTATTTTTGAAGGGG
AAAATAGAAAGATGCTTTTTAAAAAGATCACTGATGAATACTATGTGGTGGTTTCGATGG
ATGTTGAGGCCATTATTGGAAAGCTCAGGTATGTACTTGATTTGATGAATGAACAGATTA
TAAAGGAGCTCTTGTGATGAATGTTTTGGTGATCAATGGGGCAAATCTCAATATGCTTGG
TAAAAGAGAGCCTGAAATATATGGTAGAGAAACACTTGATGAGATCAATTTGTATTTGAA
AGAATACGCAAAGAATAAAGGGCTAAAATTAGATTTTTTCCAATCCAACTTAGAGGGTGA
AATTATAAATAGAATTCATGATGCTTATGGATCGTTTTCATACATAATAATAAATCCTGG
TGCATTTACGCATACCAGTATTGCAATAAGGGATGCTCTTTTATCCGTAGGGATCCCTTT
TATAGAGGTACATCTATCCAATGTATACTCCAGGGAGCCTTTCAGAAAGTTTTCTTACCT
TTCGGATGTGGCAAAAGGGGTGATTACAGGTTTTGGGAGAGATTCCTACCTTATGGCAAT
CGATTATATAGCCCGAAATGTGAGATAATTTAAGATAATAGATTATGAAAGATTTGAGCA
GAGTAGAAAAATTTAGACAGAAAATAGAATCTTCCGGCAAGATCCCATATCTGATATCAG
ATATGGGGGATGTACTATATCTTAGTGGATTTACCGGAAGTATTGGTTACATTTTTATAA
CAGATGGGGAGAATATCTTTATTACGGATGGTAGATATGAAGAGCAGTGTAAAATTGAAT
TGAATAGCTGCTGGAGGGTTGAAATTGTAAGCTCTTATAAAGACTATTTTGAAAAATTAA
GTAAGCTTTTTCAAAAGGTATACGTGACTGATAAATTGCCGTTAAATTTGTATTTAGATT
TAAGTAAAAACACTGATGTGGTAGTTGATGATTTTTCTGAAATAATGCAGATGAGAATGA
TAAAAGATGACTTAGAAATTAAGATGATAAAGCATGCCTATCAGATTGCTGCGGATGCAA
TGATGAAAAGTTTATCCGGTTTTGTACTCGGGAAGACCGAAAGAGAATGGGCTGCAATTC
TGGAATACAATATGAAGCTATCCGGTGCTGATAAAGAAAGTTTTGATACTATTGTGGCAT
CTGGATATAGGGGGGCTATGCCACATGGTAGGGCATCTGATAAAACAATCAATATCTTTG
AACCGGTGATTATAGATTATGGAGCAAAAGCCCACTATGTTAGTGATGTTACCAGGATGG
TATACATGGGCGATGACAAAAAGGTATTGGATCATTTAAAAATTATTTCTGATACCGTTG
ATTATTGCATAGATCTTATCATGCCTGGGGAGATCTGTTCTGAAATATATCAGAAAAGTA
AGAGATATCTTGAAAAATACAAACTTGACGAATATTTTAATCATGGTCTTGGGCACTCAA
TTGGTATAGATGTACATGAAAAACCTTCTCTAAGTAGATATGATGATACAATTATAACGG
AAGGGATGGTATTCACGGTGGAGCCAGGGATCTATTTTCCGGGTAAGTATGGTATCCGGA
TGGAGGAGACGGTTTTGGTTAAGAAAAATGGTTGTGAAATTATTAGTTCTGTGCTAAAAG
ATAGGCTGCTTAAACTATGATAATGCTTATAAAATAAGTAAATATATGATAAAAATAAAA
AAGAGGTGAAAGATGGTAGTTACTCCAAACCAATTTAGAAGAGGCACAAAAATAGAGGTA
GATGGTGAACCATATACAGTGGTGGAATATCTACATATAAAGATGGGTCGTGGTGGGGCA
AACGTAAGGACAAAAATGAAGAGTCTCATAACCGGAAGAGTAATCGAAAGAACATTTACT
TCAGATGAGAAGATAAAGCAGCCTGATTTTGAAGAGAAACAGATGCAATACCTTTATAAC
GATGGTGAAAATTACTATTTTATGGACAATGAGACCTACGAGCAGATTACCATGACCAGT
GAAGAGGTGGGGGAAGCTGCCCTTTTTATGCCGGAGAATATCAATGTTAAGGTTCAGATA
TTCAATAAAAAGCCGATAGGCGTGGAGATCCCAAACTTTGTTGAGTTAGAGGTTGTGGAA
ACCGTTCCTGGTATAAAAGGTGATACTGTGAGTGGTGGTTCTAAACCCGCCAAAGTTTCC
ACTGGTGGTACCGTTACAGTGCCACTATTTATAAATGAAGGAGACATAATAAAGATCGAT
ACAAGAGATGGTTCATACATAGAAAGAGTGAGTAGGTAATCTAAACTTCCAAGTGAATTG
CATTTTCATATATAATACTTTTTGATTAAAACAGGGGAAGGGTAAAAATATAAAGGGGTG
TGTTTATGGATATCAAGGATTTAAAAGAGCTTGTGAAGTTTATCGAGAAGTCAGGATTTA
CAGAGTTTGAGTATGAGACTGATAATGTAAGGGTTTACCTTTCAAAGAATGTTCAGGTGG
GGCAGGTGATTGCTCCTCAAGTACAGCCACAGGTGGTTACTGCTGCGCAGCCTATGACAA
CAGTTCAAACTACAGAAAAGGTTGTGGAGAAGAAGTCAGAGGAATTATCGGGTAATCCAA
ACCTTGTGGAGGTAAAATCACCGATTGTGGGGACCTTTTATGAGGCACCAGCACCAGGAG
CGGAACCATTTGTAAAAGAGGGTGATATCGTTAAAAAAGGTAAAACGCTGTGTATAATCG
AAGCTATGAAGATAATGAATGAGATCGAAGCGGAGTTTGATTGTAAGATAGTGAAAAAAG
TGGGGAAAAATGGTGTCCCGGTGGAATTTGGCGAAACGATATTCTTGGTAGAAAAAGTAT
AGGTGTTCTATGTTTAGACGGGTATTGATAGCCAATAGAGGGGAGATAGCTCTAAGAATA
ATCAGGGCATGTAGAGAGCTTGGGATCGAGACGGTGGCTGTATACTCTGAAGCGGACAGG
GAATCCCTCCATGTGGCTTTTGCAGATTCTTCAGTTTGTATCGGTGGAGCCTCACCAACC
CAAAGCTATTTAAATATCAAAAATATTATAGCTGCTGCGGAAATATCGGATGCAGATGCT
ATTCACCCTGGATATGGGTTTCTGGCTGAAAATGCCACTTTTGCCAAAATTTGTGAGGAG
TGTGGATTTACATTTATAGGTCCATCTCCGGAACATATAGATCTTATGGGCAATAAATCG
AATGCCAAGGAGACAATGAAGAAGCTCGGTGTCCCAGTAGTTCCTGGCAGTGATGGCCCA
ATTAAAGATGCAAAAGAAGCATTGAGCTTTGCAAAAAAAATCGGTTTTCCGGTAATGATA
AAAGCCTCTGCTGGTGGTGGTGGCAAGGGGATGAGGATGGCTCATAACGACATCACATTC
CTTAAAAACTTTGAAACTGCCAAAATGGAAGCAAAAAATGCATTTGGCAACGACGAGGTT
TATATAGAAAAACTGATCGAAGACCCAAGACATATTGAAATACAGGTATTTGGTGATGGC
AACGGTAAAGGGTTACATTTTTTTGAAAGGGAATGCTCCATTCAGAGGAGGCACCAAAAG
CTACTGGAGGAGGCTCCAAGTATTGCTATTGACGATGCCACAAGAAAAAGAATGGGGGAA
GTTTCCGCAAATGCAATAGCCCAGCTAAAGTATAAAAATGCCGGGACTATTGAGTATCTC
CTTGACAAACACGGTAATTTCTATTTTATGGAGATGAACACCAGAATCCAGGTGGAGCAC
CCAATAACTGAAATGATCACTGGAGTAGATTTAGTAAAGCTACAATTGATAGTAGCAGCA
AAAGGGGAGATCCCATTTAATCAGGAAGATATAAAGATAAACGGACATGCAATTGAATTT
AGAATAAATGCCGAAGATCCTGAGAAGTTTACACCTTCACCAGGGCTTATAAAAGCTTAC
TACGTCCCAGGTGGGTTTGGGGTAAGGGTGGATTCTGCCGCATACCAGGACTATTACATC
CCTCCATTTTACGATTCAATGGTGGCAAAGCTTATTGTTCATGGAAGAGATAGAGCCGAA
GCGATAGAAAGGGGTAAAAGGTGTCTCAAAGAATTTGTGGTGGAAGGGGTAAAGACCACC
ATCCCATTACATGAAAAGATCCTTGAAAATCACCATTTTATAGCTGGAAATATCGCCACA
GATTTTTTGGATAAGCACTTTAAATGATAGGGGCATAAATTGAGAAAGATATTAATTGGA
ATATGTTTACTGATTATCCCATTTTTAGGGTTTGCTGAAGAGGATGTTAGCTATGTGAAA
GAATTTTTAAAAGCAAACATGCTTATAAATGATGGGAATATCAAGGATGCTTTACCCATA
CTTGAAAAGATCAACAAAAATGTTGATGATGAGGCTGTAGTTATAAAACTGGCAGAGGTT
TACATCTCATTGGGTAAAAAAGATGAATTTCATAAACTTATGGATAAAAGTCTGAAAAAA
GAGATGTTTAATAAAAGTTCAACCTTACGAAGGTTTTATGCGAATACCTTAGCTACTCTA
TTTAATAAGACAGATGAAGCGATTAAACAGATGAAGAAGCTTGTGGAAATAGATCCATCT
ACGGAGAATTTTTTGCTTCTTACAAAACTCTGCGAGAGTAAAAAAGATTTCTCTTGTGCC
ATAAGTGCAATGGACAAGATTATTGAAAAAGAACCCACCGCAGAGAACTATTATAAAAGG
GGTCTCTATTACTACAATCTCGAATTGAAGCCAAATGCCCTTAGGGATTTTGAAGCCTCT
TTAAAATTGGAAAAGAATTTTATGCCGATGCTTATGATATCTGAGATATACATACAGGAT
AATAAGACCGATCTGGCTATTAAGTATCTGGAAGATGCTGTGAAAGAAAGGGCAGGCCTG
GTGATCCCTGAATACAGACTGGCGGAGCTTTACAGGATAAAAGGGAATTTTCAGAAATCG
GTAAAGTATTTTGAGATGATTGCTGAAAAAGTGAGTGATCGGGAAAAACCATACGTATAC
AAACAGATAGCCGGTATCTATTTTGAACTGAAAGATTACGATTCAGCTTTTGTATGGTTT
AGCCGTTTGAATGATGTTGATAAAAATGATCCGTTATCTTATTATTACCTTGGGGTCATA
AGTGAGATCAAAAAAGATTTTCAAGGGGCTGTGAAATATTACAAAGAGCTTACCCTTATG
GATCCCCGTCATACATTTGGGAAAAAAAGACTTGCCTATGCTTATATAAAAATTAAAGAC
TATTCAAAGGCACTAACTGCTCTTGAATCGATAGATAAAGATGAAAGGGATGTGGACTAT
TTTAGAATTAAAGCATTGATATATGCGGAAAAGAAAGATACTCAAAATCAGCTGGCAACA
CTGCTTGATGGACTTTCCAAAAATCCAAATAGCGAAGATCTTTTATTTGATATTGCAGAT
TATTACGAAAAGGTAAAACAGTACGACAAGGTGGAGTATTATCTGAAAAAGCTTCTGTCG
ATAAATCCCAATAATGCATCTGCATTAAACTACCTTGGGTATCTCTATGCCGAACAGAAT
AAAAACCTCGATGAAGCTTATGTTATGATAGAAAAAGCCCTGAAATTTGAACCAGAAAAT
TCCGCATATCTCGATAGCATGGCCTGGGTGCTTTATAGATTAAAAAGGTATCAGGAGGCT
TTTGAATACCAGAAGAAAGCTTTGAAGAAATCTCCGGAGGAAAAAGAGATGGTTGAGCAT
ATGAAGGAGATTCTTAAAGCTCTTGGTATAAATAAGAGTATAGAAGATATTTTAAAAGAG
GATAAATGAAACCTATACTGAAAGTATTATTTACTTTTGGTTTATCTATTTATTTACTTT
ACGGATGTGTGAGTAAAGAGGTGTCTCTCCCTGTTGTGCCAATGGACAACAAAACAGGGT
ATACAGATCATCTTAAGAACTTGATAACAAAGTTGACGGAGAAAAATCCTGTCATCTGCA
GCTACAAAAGCAGTGTTATCTTTGATTATCAGGATGAAAAGACCAAAGTCAAAATGAAAG
GATTGGTAAATAAAGACTGCGATAACAATGGTGAGGTTGTTGTCCTGGGGCCATTTGGGG
TTGTCCTGTACAATGCCAAGTATAAAAATGGTGTCCTTGAGATCTCAAAGGATAATGATA
CGCTCATTGTAAACGAGAAAACTCAAAATAAGGTTTCAGAAATGATTCGGTACATTCATC
TTTTAAACTACCCCGGAATTTTGCCGGATGAGACTTTTGCTTTCAGAGAAGAAGGGGATA
AGATACTGTTTCATAAGGATAATGTAACCATATTTACAGAAGACTTTAATGTTAAAAAGG
TTATTTTTGGTAAGATTACTGTGGTCTACAATGTGGAAAATGGGAAAATAAAAGAGATTA
CTTTGATCCAGGAAGATAAAAATAGATATTTAAGGATCATTTTTAATTAATTATGGATTT
TATTAGAAGCTACGCTAAGATTAACATATTTCTACACATTATAGATAAAAGAAGTGACGG
CTATCACAATATCTTTTCTTTAATGACAAAGATAGGGTTGTATGATACCATTTTTATTGA
GAAGTCTGATAATTTTAAAATAGATTCAAACGTAAGATGGTTACCAACAGATGAAAATAA
TATCGTTTATAAGATTTATCAAAAGGTAAAAGAGATCTACGATATCCCGCCTGTTCGGTT
CAGTATATTTAAAAATATTCCAGCTGGAGCCGGTTTGGGTGGTGGGAGCAGTAATGCGGA
AGCTGGTTTAACACTTTTGGATCGTTATTTTGGCCTAAATATGGGGTATCAGGAAAAGAT
GGATATCTTAAGGTCTGTTGGATCGGATACGGCATTTTTTTTGGTTAAAGATGGTGTTGC
CTATGCTGAAGGGCGGGGTGAGATTGTATCAAAAGGGCCATTACTTCCTAAGGCTAAAAT
ACTACTCGTGAAACCATCTTTTTCTGTTTCAACAAAGGAAGCGTATTCAGGGGTAAAATT
AAGATTGACAAATAATTACAATAAAGATAAAATACAAAGTTTTGTGGGATACGGCGATAT
GATAAAAATGCTGGAAAACGATTTTGAATATACCATATTTGAAAAGCATCCAGAACTCGG
ATGGATAAAAAAGATGTTGAGCAACTTTGGTGCAGATGGTGCTTTGATGAGTGGAAGTGG
CTCTACAGTGTATGGTCTGTTTTCCGATGAAAAAAAGATGAACGAAGCAGAAAGATTTTT
TAGAAAATTTAATATATATTGGACTTTAAAAACAACGATATTATAGGTGGTGATATGGAT
TTTTTGGTTTTTTCAGGTAATTCTAATAAAACATTGGCTCAGGGGATTGTTGCCAAGCTT
GGGTTAAGGCTTGGGGATGCCACTGTAAGTAAATTCAGTGATGGTGAGATATTTGTTAGA
ATAAATGAATCAGTTAGAGGTAGGGATGTTTTTGTGGTGCAATCTACTAATTACCCTGCA
GAGGTTCATCTGATGGAGCTTATGATAATGGTGGATGCTCTTAAAAGGGCATCAGCCAAG
TCTGTAACTGCGGTTATGCCTTATTTTGGCTATGCCAGACAGGATAGAACTGTGGAGCCA
AGGGTGCCCATCACGGCAAAGCTTGTGGCAAATCTCCTTACAAAATCTGGTATAGATAGG
ATTGTCACGATGGATCTACATGCTGGCCAGATTCAGGGTTTTTTTGATATTCCGGTAGAT
AATCTCTATTCAGTTCCTATAATTGCCAAATACTTCAGGGATAAAGGGATGTGTGGTGAG
GATTATGTTGTGGTGTCTCCGGATGCCGGTGGCGTTACAAGGGCAAGGGGGTTTGCAAAA
GCTTTAGATACATCCCTTGCGATTATTGATAAAAGAAGATCCGGTCCCAATGTGGCAAAA
GCTATGAATGTGATAGGTGATGTAAAGGGTAAAGGTGTAATTATAATAGATGATATGATA
GACACCGCCGGCACACTCGTGGAAGCAGCCCATGCCGTTTTAGAACATGGAGCTACTAAA
GTAGTTGCAGGGGCATCCCATGGGATTTTGAGTGGACCAGCTATTGAGAGGATATTAAAG
AGTGAACTGGAAGAGGTTGTGATTACAGATACAATTGAGGCCAGCAAAGAAAAGCTTTCT
TTTTCAAAACTTAAGATATTATCAACATCTGATCTTTTCGCTGAAGCTATAAATAGGATC
TACAAAAAAGAGAGTATTAGTTCACTTTTTGTAAATATATAGTTATGAATAGATGGCTTG
TGGCAGGGTTGGGTAATCCTGGTGATAGATACCGTTTTACAAGGCATAACATCGGATTCA
TGGTTGTGGATATGATGGCTGATAGGTTTAATCTGTCATTTAAGGGTGGTTTTGAAGCAG
ACTATGCAGTTGCTGACATATTTGGGAAGAGATGTTATATTGTAAAACCTCAAACGTATA
TGAATTTAAGTGGGAAATCTATTTCTGAGATTTCGAAATATTTTGATATCCCAAAAGAAA
ATATTATCGTAGTGCATGATGATCTTGACCTTTCTTTTGGTAGAATCAAAATAAAGGTTG
GGGGTTCATCTGGTGGACATAATGGTATAAATTCTATAATAGCCTGCCTTTCTTCTTCAG
ATTTTACAAGGGTTAAGATGGGAATAGATAAACCTAAGTCGAAGGATGTCAGTGGATTTG
TTCTTTCTGAATTCAGCGCAGAGGAGAAGAAGTTTCTCCATGATTTTGTGGAGCTAGGGT
GTAATGCAACAATTGCTATTTTAGAAAAAGATGTAAGATATGCAATGAATTTATACAACA
AAAAAATAATAAGTCAGGAGGTTAATGAAAGATGTCCAGCTTAATGTATTTGGCTCCCAT
TATTGGTTTAGCAGGAATTGTGCTGGCAATAGTGCTCTATAACTATATTAAGAGCCAGCC
GTCGGGTAATGAAAAGATGAAAGAGATCTCTGAAATGATCCATGAAGGTGCAATGGCATT
TCTTTTCAGAGAGTACAAAATCCTTGTATTTTTTATCATTGCAGTTTTTATACTTATGTC
TATCTCTTCTGATCTTGGTATTAAAACGGCTATAGCATTCCTTTCTGGTGCAATAGCTTC
GATTCTTGCTGGTTTTATCGGTATGAAAGCTGCCACCAGAGCAAATGTTAGAACCAGTGA
AGCTGCAAGAAGTGGCGGTATGGCAAAAGCGCTATTCGTATCCTATATGGGGGGATCGGT
TATGGGACTTTCCGTAGCTAGCCTTGGCCTTATAGGTGTAGGCGTTCTGTTTGCTATATT
TGGTGATCCCACAACTGCAAAGTATATAAATGGATTTGCTATGGGTGCTTCATCCATCGC
ACTTTTTGCGAGAGTTGGTGGTGGTATATACACAAAAGCTGCCGATGTGGGGGCTGATCT
TGTGGGTAAAGTGGAAGCAGGCATACCTGAAGATGACCCAAGGAACCCTGGTGTTATTGC
TGACAACGTTGGTGATAACGTGGGTGATATTGCTGGTATGGGAGCAGACATATTTGAATC
TTATGTAGGATCAATCATTGCTACCATTGCAATTGCAGCGACAGCTTCAGCGGATCAGCT
TGCGATGCTGGGTGGTGAGCAGCTCAGGTTTCAACTTATGTACTTACCGATACTTCTTGC
GGTTATAGGTGCTATTTCATCTATAATAGGTATATTTTCTATGATGGTTCTTAAAAATCT
TCCACCACAGAATGCGTTGAGATATTCAACATTTGTGGGTGCCATCCTCTTTCTTGTGGG
AGCTTATTTTACAATCTCATCCCAGGCTATAAGCAATGGTGTATTTCTTGCGGTATTCTT
TGGTACCATTGCGGGTATAATTATAGGTCTTATTACAGAATACTATACATCAGCTTCACC
TGTAAGAAAAATTGCTCTTGCTTCAAAAACTGGTCCAGCCACAAATATAATTCAGGGTTT
TGCTGTTGGGCTTGAAAGTACCGTACTTCCAATCATTGCAATCGCAATTGCGGTGTTGGT
GGCAAATCATTATGCTGGACTTTATGGTATAGCTCTGGCGGCTGTGGGTATGCTTGCAAC
AGTAGGAGTTACAATGACTGTTGATGCATATGGTCCTATTGCTGATAATGCCGGGGGGAT
ATCTGAAATGGCTGAGCTTGGGCCTGAAGTAAGAAAGATTACCGATAGCCTTGATGCTCT
TGGTAATACCACCGCTGCAATGGGTAAAGGTTTTGCTATAGGCTCTGCTGCTCTTACTGC
TCTGGCTCTTTTTGCAGCGTACTCAAGTGCTGCAGGATTAACAATGATAAACCTTGTGAG
CCCTTATACGGTGGTGGGTCTTTTTATCGGTGGATTCTTGCCATTTTTAATTGCAGCTCT
TACAATGACTTCTGTTGGTAAAGCTGCAGGTCAAATGGTGGAGGAGATTAGAAGGCAGTT
TAGGGAGATACCTGGATTGCTGGAAGGTAAACCTGGTGTAAAGCCTGATCCAAAAACCTG
TGTGGATATCTCCACTGCAGCTGCATTAAAAGAGATGATATTGCCGGGACTTATAGCGGT
AATTGCTCCGATAGTTATTGGGTTTGTATTCGGAAAAGAGGCTCTGGGGGGTACCTTAGC
TGGTGCTACAGTATCGGGTGTATTGCTTGCTCTTCTGATGGCAAATGCTGGTGGTGCATG
GGACAATGCAAAGAAATATATAGAAAAAGGTGAGCTGGAAGGAGAAAAGAAGGGTGGTGA
AGCCCACAAAGCGGCTGTTACCGGTGATACAGTGGGTGATCCATTTAAGGATACAAGTGG
ACCTGCTCTTAATATTTTAATTAAGCTTATGAGCATAGTATCATTGATAATTGCTCCACT
TCTTAAGTAGATTCCGTTTTAAAATATATTAGGTGGGATATTTTTAGCTATCCCACCTTT
TTTTATATGGAGAATATGGAAAAATATACAGACATAGCTCTTGCCATAGCTCTTGCTCTT
CTGGTTGGGCTTGAGAGGGGCTGGCATCTAAAAGATGAAGATGAAGGGAAAAGAATTGCA
GGTATACGTACCTTTACGGTGGTGGGGATATTTGCTTCCCTTTCATCGTTTTTTTCAAAA
GAGGTGGCACCAAATTTTATACTGGTTGCCTTTGGGGGATTATTGATTATTGTGTCTATT
TTGATATTTCTTTCAAAAAATGAAAATGACAAAGGAGTTACCACGGAGATATCACTGCTA
GTTACATTTTTAATTTCCGCCCTTGCTGCTTTTGGGTATAGGTATATAGCCTCAGCTTCG
GCAGTTTTGATGGTGATTATTCTCAGTTTGAAACCTCAGATACACTCTTTTGTTAAAAAG
ATAGCCTTTGATGAACTAATTGCTTTACTAAAGTTTTTAGTTCTTATTTCCATAATCTAC
CCCATCCTTCCGAATTCGGCAATAGGTAGTTGGACGTCAATTACTTATACAGATATTTTT
AAAATTGTTATTGTATTATCGGCTATATCATTTTCTGGGTATCTTGCGGTAAAGTTTGCT
GGTCCTAAAAAAGGGGTGGTTATTTCATCACTTATGGGTGGATTGGTGTCATCCACTGCC
GTTACGATAAATCTTTCAAACTATTTTAGAGAAAATAATGATTCCCCCAATATCTATACA
TTTGGTATACTACTATCGTGGGCGGTAATGTTTTTTAGAGTGGTTATTTTGACAGGGATT
TTTAATATGGAGTTGCTGAGTATGATCATACCAATAATTCTTTCTATGGTGTTGGGGGTA
TTGGTTTACCTATTCATCATAAAAAAGGATCTGGACAATACTTCTGAAATTAAAATTGAG
ATAAAAAATCCAATAGACATTGCATCATCCATAAAATTTGCCCTGTTGTTATCCGCCATA
ATATTTTTAGCTGAAAAAGGTAAAGAGCAATTTGGAAAGGTTGGAGTTTTAGTTATCTCA
ATATTTTCAGGTCTTAGCGATGTGGATGCCATTACGGTTTATCTTTCTAAACTTTCGACA
GATACTGTTTTCAGAATCACCTCAGTGATAGGTATATTTCTGGCGGTGACCGTTAATACC
CTGGTGAAATGTTGTATATCGATGTATGTGGGGGGGAGAACCCTTGGAGCCAATTTATTC
AAAGTGACATTCATCATTGTATTGTTTGGGATTATTAGTATTGTGTTTGTTTTATATCTT
TCATAAGGATTTTATATGATATCCGGGATCTTTTATGCTTTATTGTCCGCCACCTTTTTT
GGTTTTCTTGGAATATTTGGGAAATATGGTACAATATTAAAAATATCAGCCACAGAGCTT
TTGACGTATAGATTCATTATCGGTAGTTTATTTTTCATACTCTTTTTTCTGCTGAAGGAT
AGAAAACTTTTCAGGATCGATTTAAAGAATTTTATCAGAGCCTGTGTTGCGGGGGGGATC
TTTTACCTTCTTATGAGCTATTTCTTTTTTAAAGCTCTGGAGTACATACCGGCTTCCACG
ACTTCACTTATACTTTACATCTATCCCCTTATGGTTTCTATACTGTCTATCTTATTTTTT
GGGATAAAAATCAGTAGAAGCCTTTTCATATCGTTAATATTGATTGCTTCGGGATGTATT
CTGATTTTTTATGATGCTTTCAATAGATCCCTCGATTTAAGAGGTGTACTCTTTGCATTT
TTAGCGATGTTAGTATTTTCCTTTTATTTAATTTACGTTCAAAAAACGATAAGTAATGTA
AAACCGATAACTTTTAGTTTCTACGTGATACTTACGGCTGGGCTGTCATTTACTCTTTTT
AATAACCCAATAGGTATATTTAATCTTAATAATAAACAGATAGTTTTAGTGATTTTAATC
GGCATTATCCCCACTTTTTTAGCTGTTATGTTGCAGTTTATCGCTATTGAAAAGATAGGT
TCTGTCTATACATCGATTTTTTCCACTATAGAGCCGATAGTTACGGTTAGTGCCTCTTAC
TTTTTTTTAGATGATAACATTGTGATTCAGCAGGTAATGGGAATGTTTATGATAATATTA
GGTATTGTGTTACCAAATTTAAAAATTCTTAAAAAGAGGAGTTAATGGCTAAAAAGGTTT
CTCCGATTATGGCTGATTTATTACTATTATTTACAGCTCTGATATGGGGTTCTACGTTTA
TAATCGTAAAAAAAAGTATAGAAAGTATCCCCCCCGTCGCATTTAATACGATAAGGTTTA
TGATAGCATCTCTCCTTTTGATGATAATTTTTCTATATCGACCCAAAAAACTTGACAAAC
AGGTGCTTATGGATGGATCTGTTTTGGGGCTGGTCCTTTTTATGACATTTACCTGCCAGA
CGATTGGGCTAAAGTTTGTTACCGCATCAGAAACCGGGTTTATTACCGGTCTATATCTGA
TATTTGTTCCAATCATATCGGTGGTATTTTTAGGTAAAAAGATCGATGTTAATACCATAA
TTGCAGTGATGATTTCTTTTATTGGGTTATCCCTTATAAGTTTTACCGGAAAGGTTAATG
TGGGCTTTGGGGAGTTTTTGGTGCTACTTAATGCTCTATTTGTTGCATTTCACATTCTTT
TGGTGGATTATTATGGAAGAAGGGATGACGTTTTTGCCCTTACATCGATACAGATTTTTG
TTTTAACCATTTTATCATTTATTTATACTACTATTTTTGAGGGATGGAGTTTCAAAATTG
TAATAAACGTCGATATTGTGGTTGCTTTTCTGATTACCGGGGTTTTTGCCACCGTTGTGG
CCTTTATGATTCAGACATATGCCCAGAAATATACCACACCCACTAAGGCTGCGGTTATTT
TCACTTTTGAGCCGCTTTCATCTGCAGTATTTGGCTATCTGCTTGGGGGTGAACTGCTTA
AACTTTCACAGTATTTTGGGGCTTTTCTAATATTTATTTCTATGCTAATAATAGAGTTAA
AAGGGAAAGAGAGGATAGATAAAGATGCTTAAAAATATAGCTATTTTTACTGTGGGGATC
ATTTCACTGGCAATGGCTTCTATTTTAGTAAAATTTTGCACTGATGTCCCTTCTGCAATG
ATAGCTGTTTATCGGCTTACCTTATCATCCATATTTCTGATAATATTGTACAAGATAAGA
GGTTATACATTTACAAACATAGGTAAAAAGGAGTTTTATCTTTCCATCTTAAGTGGATTT
ATACTCGCATTACATTTTGTGTCATGGTTTGCTTCTTTGAAGCTTACATCGGTGGCAAGC
AGTGTTGTACTAGTAACAACAAATCCACTATTTGTGGGGGTATTCTCTGTAATTTTTTTG
AAAGAGAAACTTCAGAAAGAGATTATAATAGGGATTATACTATCTATTATTGGTAGTACT
ATTTTGGCTGTTGGGGATAGTGGACTTAAAGGGTTGTCCATTCAGGATACCAATGCTCTT
TATGGGGATCTTCTGGCTTTATTTGGGGCGATATGTGCCAGCTGCTATCTTTTGGTGGGG
AGTAAGGTTAGGGAGAAGCTCGATATTGTGACCTACGTTACGTTGGCTTATACTGCAAGT
GCAGTATTTCTCATCATATATGCTTTACTTCTGGGGTTGTCGTTTACAGGTTATAAAGTT
GGCTCATATGTAAGTATGTTGATGCTTGCAATTTTTCCTCAGCTCATAGGTCATACAGCA
GTAAATTGGTCACTTAAACACCTGAAACCTTCGATGGTGGCAATAGGTATATTGGGGGAG
CCTATCGGTGCCACCATACTTGCATATTTTATCTTCAATGAGACGATAGATCTGTATAAG
ACCTTAGGGATATGTTTGATTTTCATATCAATAATTATAGCATCCAGAAAGGGAGTCAAA
GGGTAAAAGGAGCTTATATATGTTTCCTTATCTTTTTAAAATTGGTAATTTTGAGCTTAG
AATTTACAGTTTGATGTACATCATTGCCATATTTATAGGTCTATTTTTTATTAAAAAAAG
AGCTAAATCCCTTCATCAGGATCCGGGTATAATAGAAAATATCATTATTGTATCTTTTTT
TGGTGGTATTATAGGGGCAAGGCTTTATTATGTTTTGCTTAGGTGGGATTTCTATTCCCA
ATACCCTTATGAAATAATAGCCTTCTGGCACGGTGGGCTGGCAATTCATGGGGGGCTTAT
AGGGGGAGTTCTGACCGGGTATCTTTACGCCTGGAAGAGATACAATTTTCTATATCTTTC
TGACCTGATTCTTCCTTTTCTTTTGCTGGGGCAGGGGATAGGGAGATTTGGAAATTTTGC
CAATGGAGAAGCCCACGGGGTACCCACCATTACACCACCTGATATTATTTTTAGGTTTAA
AAATATCTTTCCAGAATTCTGGAGGGTGGTGAAGTCCACATTTAATCTACCGGATGGGGT
AGAGGGGATGAATCTTTTAAACAGCATGCTGGAGCAAAAAAAAGTGTTAATAGTGGAGTT
TCAAAATAGGGTTTATGAACTGAAGGAGTATGTACCTTTTGGGGTAAGGTTTCCTTCTAA
GTATAATCCTCCGGCATACCTTGAATTTGGTTATTTACCTGTACATCCCACTTTTTTTTA
CGAAATGATACTAAATTTTATCGGGGCTGCCATATTGATATATTTCTGGAAAAAAGATGA
GCAGATTGGTAAAGGAGTTATCACCGGTCTTTATCTAATATTTTATGGGGTCATAAGGGG
ATTTGTGACGACGTTTAGAGCGGATGATCTGATGGTAGGTTATTTTAGAGCACCACATAT
TGTAAGTTTTGTATTGATCTTAATAGGCGGACTTTTGATATATTTCAGAAAAATGAGAGG
TAATAATGGGTGATTTTGTAAAATTTGCAAAAGATAGGGTTATACTTTTCGATGGTGCGA
TGGGGACAAATATACAGAAATACAGCATATCTGATGCAACCTGGCAGGGGAAAAATGGTT
GCAACGAATACCTAAACATCGTTGCACCTCATATAATCGAGGAGATACATGGAAATTTTT
TGGAAGCTGGTGCTGATGTGCTGGAAACGAATAGTTTTGGGGGCACAAGGCTGGTATTAT
CGGAATACGGTCTGGAAGACGCTGTTTACGAGATAAACCTTCAGGCGGCAAGGATAGCAA
GAAGGGTGGCGGATAAGTACGGAAGATTCGTGGCTGGATCTGTAGGGCCCGGAACAAAGC
TTGTTAGTCTTGGACATATTTCTTACGATGACCTTTTTTATATGTACAAGGAGCAATCTC
TGGCTTTGATAGATGGTGGGGTGGATCTTTTTATCATAGAAACATGTCAGGACATGCTGC
AGATTAAGGCTGCAATTAATGGTATTAGAAGTGGAATGGAGGAGAAAAAGGTAAATCTAC
CTATCATGGTCTCAGTAACGGTGGAAATAAATGGGACGATGCTTACAGGGTCAGATCTCA
GTGCCGTTGCCGTCACAATGGCGGGGTATCCAATATATTCCCTCGGGATCAATTGTGCTC
TGGGACCTGATCTGATGTATGAACCTTTAACCACTCTATCAAATAGTTGGGGTGGAAGGA
TATCCTGTATCCCCAATGCGGGTCTTCCGATGAATATAAATGGGAAGTTTGTCTATAATA
TGGAGCCAGATAGGATGGCTGAAATTATCGATGATATTCTGAATCATTTTCCAATAAGCA
TAGTTGGGGGATGTTGTGGTACCTCATACGAACATATAAGGGAGATGAGAAAAGTATGTG
ATAAACATAAAGTGCCGGATCCTGTAAGATTTCAGGTGAAGGGGATGGCGGCGAGTATAT
ATACAGCCACGAGCTTAAATCAGGAACCACCACCTGCCCTGATAGGTGAAAGGGCCAATG
CGAATGGGAGCAAAGCCTTCAGGGAGCTTCTCATTAAAGAAGATTTTGATGGGATGCTTA
AGATTGTAAAAGATCAGGAGGAGGAAGCTGCCCATTTTGTGGATATTTGTGTTGCTTACG
CTGGTAGAGATGAAAAAAGGGACATGGCAAGATTTATATCAATGGTGAATAGAATGTCTT
TACTCCCGGCGGTGATAGATACCACTGAGCCGGATGTCCTGGAGGAGGCATTAAAACGTT
ATTCTGGTAAGCCTATAATAAATTCTATAAATTTCGAGGATGGCGGAAAAAAATTGCATA
GGGTATTAAATCTGGTAAAAGATTTCCCGGCTGCAGTTATAGGGCTTACGATAGATGAAG
ATGGTATGGCGATGACGGCGGCTAAAAAGTTTGAGATTGCAAAGAGGATATATACCGTTT
TCACGGAGGAATATCATCTTGATCCTGAGGATCTCATAATAGATCCACTTACCTTTTCCA
TTGGTAGTGGAGATGAAACGCTACGATATGCTGCACTTCAAACACTTGAAGCGATAAAGA
TGATAAAAAATGAACTACCAGGGGTTAAAACAGTTTTAGGTTTAAGTAATGTCTCTTTTG
GATTATCACCTAAGAGTCGAATTATTTTAAACTCTGTCTTTTTGAAAAAGGCTGTGGAAT
CTGGACTTGATATGGCTATCGTACATGCATCCAAGATTCTTCCGGAGGCGTCTATACCCA
CTGAGGAGTATGATCTTGCACTTAACCTGATAAATGGAGAGGAAGGTGCTCTGGAAAAAT
TTATTAACTTCTATAGTGCAAAGAAGGATGACGATATATCTGTCGATAAAAATGATATCT
CTGACGAAGAATTGTTGATAGTGAAGCTTAAAAAGGGTGATAAGACCGATATAGAGACGT
TATTGGACAGATTGCTAAAAAGATACACCCCCTATGACATTATAAATAACATCCTTATGA
GTGGGATGCAGGAGATAGGGGAACTTTTTGGTAAAGGGAAAATGCTTCTACCTTTTGTTC
TTCAGTCTGCAGAGGTGATGAAAAAATCGGTTTCTTATCTGGAAAAGTTTATGGAAAAGA
CAGATACGGAGCCTAAAGGGAAGATAGTGTTGGCCACAGTGAAGGGGGATGTACACGATA
TTGGGAAGAATCTGGTGGATATAATACTATCCAATAATGGTTACAGGGTGTATAATCTTG
GAATCAAAGTCCCAGTGGAGGAGATGATAGAAAAGGCGATTGAGGTGGGGGCAGATGCAA
TAGGGATGAGTGGTCTTTTGGTGAAATCTACTATAATTATGAAGGAGAATATCGAAGAGA
TTAAACGTAGGGGGCTTAAGGTGAAGGTACTGCTGGGGGGTGCGGCTCTTACGGAGGGGT
ATGTAAAAAATGAATGTGCCCCTGTTTACGATGGTGAGGTTTATTATTGTAAAGATGCCT
TTGATGCCATTACATATCTACAGGAAGAGAAAGGTGTTGAATCTGATGTTCAGAACGATG
TGGATGTAAAGATAGATTCAAAAAATGACAAGGACAGCTTGAAACCTTCAGTTAAAAATG
ACTTATCATCTACTATTGTTCCGCAGCCTCCGTTTCTTGGGGTTAGGGTGGTAGAATGTA
TAAATTTTGATGATGTTGAAAAATTTTTGAATAAAAGAACTCTCTGGACAAACAGGTGGG
GTTATAAAAAACTTAAGGAGCAGTCTAATACTGAATACGAAAAATTGCTTGAGGAGGTTG
TGAAACCTGAATACAACTCGATTCTGGAAAAAGTAAAACTTTCTAAACTCGTGGATATGA
AGCTAATATATGGATATTTCAGAGTGGTGAGCGTTGGAGATGATGTTATCATTTTGGATG
AAAGGGAGAATGAGGTGGAAAGGTTAACATTCCCCAGACAGAGGGTGGAACCCTACCTAT
GCCTGGCCGATTATTTCAAACCTTTAGATAAGGGGATTGTAGATATCCTTCCTTTACAGA
TAGTTACCCTTGGGGACAGGCCTGTTGAATTTTTGAAAAAACTAAAAGACAGCAATTACA
AAGAGTATTTTTTATACCACGGATTTTTTACCGAGTTTACCGAAGCAGTTGCAGAATACT
GGCACAGACATATCAGATATGAGCTTGGGATTACCGAAAATGAACCTCAATCAGTGGAAG
GTATCCTGACTAATCGTTATCGGGGACTCAGGTATAGTTTTGGCTACCCTTCCTGTCCAG
ACCTTGAAGGGAACAAAAAGATCATTGAACTTCTGGATGCATCAAAGATAGGAGTGTCTA
TTACAGAAACTTTTCAGATGGTGCCGGAGTTTACCACTTCTGCCATCATCGTTCACAGTG
ATAAAGCAAAATATTTTGTGGTTTAAAGGGGAAAAATTATGGAAATCATACCATCTAATT
TTATAGAAGAGATAATTGTGGAAGATTTAAAATCTGGAAAAGTAAAAAGCGTCATTACAA
GATTTCCTCCGGAGCCCAATGGGTATCTTCATATTGGGCATGCAAAATCGATATGCCTCA
ATTTTGGACTTGCATTGAAGTTTAATGGTAGGTGTAATCTTAGGTTCGATGATACCAATC
CTGAAAAAGAGGATACTGAGTATGTGGAGTCGATAAAGAGAGATGTGAAATGGCTTGGGT
TTGACTGGGGTGAAAAGGAGTTTTATGCTTCTGATTATTTCGATTTTATGTATGAAATGG
CGATAAAACTTATTAAAATGGGTAAGGCTTATGTCTGCCACCTTTCCCCCGAAGAGATGA
GAAGATACAGGGGAACGTTGACGGAGCCCGGGATCAATAGCCCCTACAGAGATAGAAGCA
TTGAGGAGAATCTGGAGCTTTTTGAAAAGATGAGAAGGGGTGAGTTTGAGGAAGGGGAAG
CGGTTTTAAGAGCTAAGATAGATATGTCCTCCCCAAATATAAATTTAAGGGATCCTGTGA
TGTATCGTATCATTAAACAGAACCACCACAGAACCGGTAATAAATGGTGCATCTACCCAT
CTTATGACTGGGCCCACGGTCTGGAGGATTCAATTGAAGGGGTTACCCATTCAATATGTA
CCCTTGAGTTTGAAGATCATAGGCCACTCTACGATTGGTTTCTGGATCAGCTTGGGGTTT
ACCATCCACAGCAGATAGAGTTTGCAAGGTTGAACCTTACTTACACCGTTATGAGTAAGA
GAAAATTGTTGAAACTGGTGGAGGATGGCTACGTTTCCGGCTGGGATGACCCCAGGATGC
CCACAATAAGTGGACTTAGAAGGAGAGGATACACTCCGGAATCTATACGAAAATTTGCCG
AAATGATAGGTGTGGCTAAGAGTAATAGCGTGGTGGATTATGGTATGCTTGAGTTCTGTA
TCAGGGAGGATCTCAATAAAAGAGCCCAGAGGGTGATGGTGGTCATCAATCCGGTGAAAC
TTATCATTACAAATTATCCGGATGGTAAGAAGGAGATGATGGAGGCTGTGAATAATCCAG
AGGATGAATCGATGGGGAAGAGACTTGTTCCTTTTTCAAAGGTTTTGTATGTAGAGAGGG
AGGATTTTTCGGAAGAGCCTGACCCAAAGTTTTTCAGGTTGGCACCAGGTAAAGAGGTTA
GGTTACAACACGGGTATTACGTTACCTGCACAGGATTTAAAAAAGGTGATGATGGAAATA
TCGAAGAGATATATTGTACGTATGATCCAGATAGCAGGGGTGGATGGACAAAAGATGGTA
GGAAAGTAAAGGGTACCATCCATTGGGTTTCCGCAGAAGATGCCATAGATATTGAGGTTA
GAATGTATAGCCATCTATTTACAAAAGAAAATCCTGATGATGTGGAAGAAGGTAAGAATT
TTACAGATTATATAAATCCAGATTCCCTTAAAATATTCACTGCAAAGGGGGAGCCTTTTA
TAAAAGATTGCAATGAAGAGTATTATCAGTTTTTGAGAAATGGGTATTTCAGAAAGGATG
AAGACTCAACAAAAAAGAAACCTGTTTTCAATAAAACTGTTGGGCTGAAGGATAGCTGGA
GCAAGGGGAAGAAGTAGTATGCTTTTTTTTAAAAAACTTTTGTATTATTTCTTAATTCCC
CCGTGGATATTTATTGTTGGATTTATATTGGGTGGGTATTTTTTAAAGGGATTTAAAAGG
TATCTGCTCTTCTTTTTTGCTGTAATGCTCTATCTTTTTTCCATTTCACCAGTGAAGGAT
ATATTGATATATCCAATTGAAAAGGATTATATTAATCTGAAATGTGATGGGGATATCATC
GTTGTCCTTGGGGGAGGTGTTTATGGAAATGGAGAGCTCTCAGAGGATGCGTTTAAAAGG
GTGGTGAAGGGGTTTGAAAAGGGGCGAGGAGGAGATAAAATTATCATTGTATCGGGTGGA
AGGGTGAGTGAAAGTTATCCATACGAAGCTGAGGTGATGAAAGATCTCCTGGTTACACTT
GGAATACGAGAAGGGAATATAATTATGGATAAAGATAGTAAAGATACGGTGGAAAATGCC
AAATTTACTAAAAAAATTGTGGAAGAAAAGGGGATAAAGGGGGATGTAATTCTTATAACT
TCCGCCTATCACATGAAAAGGGGGATACTGATCTTTAAAAAATATGGGTTTGATAATATT
TGTGCTGCTGCTACAGATTTCAAGTTTGATGGGGTTTATTCCATATACGATTTTTTGCCA
TCTGCGTCCAATCTGAATACTGTTTCGAAGGCGCTGAAGGAGTATCTGGGGATACTTTTT
TACAGGATTAAATAGCTTATAATTTTGATTTGATATGCTTCAATTAATCAGTCAAGAAAA
TACTTGACAATCATATGTTGTTGACTATATTCTTGATTAGCACTTAACTACTGAGACTGC
TAACAAGGTGAAGCGAAATGGATGATATCCTTAATGAAAGAGAAAAGATAGTTTTAAAGA
TGATAGTTGAAGAGTATATAAGGACGAGTGAGCCTGTGGGATCTCGTTTTGTATCAAAAC
ACAGCCCTCTGGGCTTAAGTCCTGCTTCCATCAGGAATGTCATGAGCGATCTGGAAGAAA
AGGATATGATAAAGCAGACGTATGTCTCATCTGGAAGGGTTCCGTCTGATCTGGGGCTTA
GGTATTACGTGGATAGGCTTATCTCTATACAGCCATTTGATGTGGAAGAGCTAAATAGTG
TAATTGGTCAGAGGAAGCTCAATATCAAATCTGTATTTGATACTGTCACCCAAAAGTTAG
GGGAGCTTACGAATTCTGTGGGGTTTGTGGTGTCCCCAAAGTTGAATAGCTCATATTTAA
AACATATAGAATTTATAAGATTAAACAGGGAAAGCGTACTTGCCATTATCGTCACAAGGG
CTGGTATAGTTCACAACGTTATTGTAGAAACAGATGGTGAGATCAGAGATAATGAACTTG
TGATGATGAGTAATTTTTTGAATCAGAATTTTATGAATAAAAGTTTGAGTGAGCTAAAAG
AGGCTCTTTATCAGGAAATGATAGATGATAAAGATAGGATAAGTGATATATACAATAAGA
TGCTTAATATAGGTAGAGCCACTTTTGAAGGGGTGGATGACGATTATGAAATCGTATTGC
ATGGAATAAACAATATAATTGCACAACCGGAATTTAAGAAGGATCTGGATACTTTAAAGG
AGCTCCTTGATATATTTGAGAGTAAGAAAAGGATGTTAAATATTTTAAATAAACTTATAT
CAAGGCATGGAATAAAGATATTTATAGGTTCGGAAATAGGTGAAAGGGTTGCGGAGGAGC
TTGGGGTGGTTTTGACTGATTATAGAAGAGGTGACAATATAGTTGGTATGCTTGGGGTCA
TTGGTCCAAAGCGGATGAGATACCCTCAGGTATTACCTATCGTTGACTATACATCAAAAT
TGATAACAAATATTTTAACTGAGATAGGAGGCGATGATGAATAAAGAAAGAAGTGAAGAT
CTCACAGATACAGAGAAGATATCTGATGAGAGCTCACAGACTGAAAATAATAATAAGGAT
GAGGTAAAATCAGAAGAGGTTATCGATCCGAAGGATAAAGAGATAGAAGATTTAAGAAAG
GCATTGTCGGAAGCAAACGACAATCTATTAAGGGTAAAAGCTGATGCGGATAATTTTAGA
AAAAGGATCACAAAAGATTTTGAAGAGAAACTTAAATATGCAAATCAGTCACTATTAATG
GATTTTATAACGTTTGCTGATAATATTGATATAGCACTTGCACATCTTCAGGGTGCTGAA
GAGCCTTCGATTGATAAGATAAAAGAGGGTTTTGAGCTTATTTTAAAACAGTTTAAAGAT
ATCCTTGCCAAGCATGGTATGAAGGAGATCTGTTGCGAGGTTGGGGAACAGTTTGACCCC
AATAAGCATGAGGCTCTTATGCTGGATTCGAGGGATGACATGGATAATAATACCATCACA
ATGGTACTTCAAAAAGGGTACACCCTCAATGATAGGGTGGTAAGACCTACAAAAGTAAAA
GTAAATAAAAAATAAAGATAAAGGAGTGGTGAACTATGGGAAAAGTCATAGGTATCGATT
TGGGAACTACAAACTCAGTAGTTGCTGTAATGGAAAATGGGCAACCGAAGGTAATCATCA
ATGCTGAGGGGATGCCTACTACACCATCTGTGGTTGCATTTACAGATAGTGGGGAAAGAT
TGGTGGGGATGCTTGCAAAAAGACAGGCTATCACCAACCATGAAAACACAATTTTTAGTA
TCAAACGATTGATTGGTAGAAAATATGATTCTGCCGAAGTGGTAAAAGCGAAATCGCTTC
TGCCATACAAGATAGTTCCATCAGATAATAATGATGCGTGGGTAGAGGTAAGAGGTAAGA
AGTATTCTCCTCAGGAGATCTCTGCGATGATCCTTCAGAAGCTCAAAAAGACTGCGGAGG
ATTACCTGGGGGAAACTGTTACAGAAGCAGTCATCACAGTGCCAGCTTATTTCAATGATG
CACAGAGACAGGCAACAAAGGATGCCGGTAGGATTGCAGGACTTAATGTATTAAGAATCA
TTAATGAGCCAACTGCTGCTGCTCTTGCGTATGGTCTGGATAAGAAGAAAGATGAAAAGA
TTGCAGTGTACGATCTTGGTGGTGGTACATTTGATATCTCAATTCTGGAACTTGGGGATG
GTGTATTTGAGGTAAAATCCACTAATGGAGATACTTTCTTGGGTGGAGATGATTTTGACC
AGAGGATAATAGAGTGGCTTGTGGATGAATTTTTGAAAGAGACTGGTATAAATCTAAAGA
ATGACAAGATGTCTCTGCAGAGGTTGAAGGAAGCTGCTGAAAAGGCTAAACATGAGCTTT
CCACAGCTCTTGAAACAGAGATAAATCTGCCATTTATTACCGCAGATCAGACTGGTCCAA
AGCATCTCGTGAAGAAGCTTACCAGGGCTAAATTGGAGTCTCTTGTAATGGATCTTGTTG
AAAAAACGCTTGAGCCATGCAGAAAAGCTTTAAACGATGCTGGTTTGACTGTAAAGGATA
TCGATGAAGTCATTCTTGTGGGTGGTATGACCAGGATGCCTCTTGTGCAGCAGAAAGTGA
GGGAATTTTTTGGTAAAGATCCACACAAAGGTATAAATCCTGATGAGGTGGTGGCTATCG
GTGCCGCAATTCAGGCTGGTGTATTGAAGGGTGAAGTAAAAGATGTTCTACTGCTTGATG
TTACTCCTCTGTCACTGGGTATTGAAACCCTTGGTGGGGTAATGACAAAAATTATAGAGA
GAAACACCACTATCCCCACAAAGAAAAGCCAGATATTTACCACTGCTGCGGATAACCAGC
CATCTGTTACCATCCATGTTCTTCAGGGTGAGAGGGAGATGGCTGCAGACAACAAATCGA
TAGGTAGATTTGATCTTGTGGGGATTCCACCTGCCCCAAGAGGTGTTCCTCAAATTGAGG
TTACATTTGATATAGATGCAAACGGTATATTGAGTGTTACCGCAAAGGATCTTGGTACTG
GTAAAGAGCAGTCCATCAGAATTACTCCAAGTAGCGGTTTGACTGAGGAAGAGATCAAAA
GGATGGTAAAAGAGGCGGAATTAAACGCTGAAGAGGATAGAAAGAAGAAAGAGCTTGCCG
AACTTAGAAATCAGGCGGATACATTGATATACACCACAGAAAAATCACTGAGTGAGCATG
GTTCTAAAATAGACGATGCCACAAAACGGCAGATAAATGAGGCTCTTGATGAGCTTAAGA
GGAATCAGACAAGCAATGATGCGGCTCTTATTAAGAGTTCTATTGAAAAACTTGCTCAGG
TATCCCAAAAACTGGCGGAAGAGATCTACAAAACCTCAGCTGGTGGGGCTGCAGGTGGTG
AAACAAATCCAGGTGGCGAACAGCCAAAGAAAGATAACGTTTACGATGCAGAATTCGAAG
AAGTCAAAGATGATAAAAAGTAATAAACAGAGGTGGGTGACCACCTCTTTTTTATTTTAG
AAAAGTATCGGTTTGGGTGTTTTTCCCATTTTGTCTATGTTATCAGTTGCTTTTTGTAAA
TTTTTATGTTGTATTTAGTACTACATTTTGTATAATTGCTTTTATACAGCTTTAGGAGGT
TAGTTTGGCAAAGGATTACTATGAGATACTGGGTGTGAGCAGAAATGCGTCAGATACAGA
AATAAAAAAAGCTTTTAGACAGCTTGCCTTAAAATACCATCCGGATAGAAACCCTGGGAA
TAAAGAGGCGGAAGAGAAATTCAGAGAGATAAATGAAGCATACAGTGTTCTGAGTGATCC
CCAGAAGAGAGCCCAATACGATCAATATGGAAGGGTTCTGGATAACAATCAGGGATTTGG
GGGGGATGATTTTGGTTTTTCCATTTTTGAGGAGTTTTTTGGAGATACTTTTGGTTCATT
TTTTGGTGGTTCCACAAGGAGTAGAAATAAGCCCAGAAAGGGCTCCAATATAGAGATGGA
AGTTGAAATCGAATTTGAAGAATCGGCAAAAGGTACCAAAAAGCAGATCGTTGTCCCTAA
AACAGTTGTTTGTAAAAGATGTGGTGGTACAGGTGCTGAGCCGGGCGCCATCATCACCTG
TCCAAGATGCAATGGTACCGGCCAATTTGTTCAAAGGCAGGGCTTTTTCACAATGGCCAC
ACCTTGTCCAGATTGTAGAGGTACTGGAAAGTTTGTAAAAGAGCACTGTAATGAGTGCAA
AGGTGAGGGCTCTGTCAGGGAGAGGAAAAGTCTCGAGATAAAGATCCCTGCTGGTATCGA
AGATGAAATGATTTTGAGAATTACCGGAGAAGGTAACAGCGGTATAAATGGTGGCCCTAA
TGGTGATCTATTTGTGAAAATAAAAGTAAAGAAACATAAATTTTTCGTTAGAAAAGGTAG
AGATCTACACCTTGATTTACCTATATCGTTTGTTGATGCAATACTTGGCAAAGAGATAAA
TATACCAACACTTGACGGTAGTGAAACTATTAAGATTAAGCCTGGTTCCCAGCCGGATGA
TACGATTGTTCTTAAAGGGAAAGGTTTTCAGGATGTAAATGGTTATGGATTGGGTAATAT
GGTAATCACGCTTAAAGTGGTTTTACCCACACATATCAATAAAAAACAGAAGGAATTGTT
AGAAGAATTTGCTAAAAACTCTGACGAGGATACATATAAAAAACATAAGTCTATTCTTGA
TAGGATAAAAGAATTTTTTAGCTAAATATAAATTTCAGGTAAAAGGATGAAAAAAGATCC
TGTTTTAAAGAGAATTTTGTTGGTTGATGACGAAGAGAATCACCGTTTGATGCTGAAGAT
CAATCTATCTGGTAAAGGGTACGAACTGGTTGAGGCAGCAAACGGATTTGAAGCGCTTTC
CATTATTAATGATAATGCCGATTTTTTTGCTATACTTTTAGATATAAAAATGGAGATCAT
GGATGGTCTTACGTTCCTTTCAAAAATAAGGGGTATGGGGATAGATACACCTGTCATAAT
GATATCAGCATTTGATAGTGCCGGATATGCCGTAAAAGCACTGAGACTGGGTGCAACGGA
CTATCTCACAAAACCTGTGGATATTGCTCAACTTTTAAATCTGTTAGAGAATATTGGAAA
TAAAGATGAAGCTGAACCTGTCTTAGTCGACAATGAATACAAATTTTCTGGTATATACTC
TGCGGATGGACTGGGGCGTATTATATCGCTTCTTAAAATGGTTGCCCCAACAGATGCAAC
TGTGCTCATCATGGGGGAATCCGGTACGGGTAAAGAGTTGATTGCAAGATCGATTCATGA
AAACTCTCCAAGGTGCAAACATCCCTTTGTGGCGGTAAATTGTGCAGCTTTAAATGAAAA
TATCATCGAGAGTGAGCTTTTTGGACATGAAAAAGGTGCTTTTACCGGTGCTATTGCCCA
AAAAAAAGGGAAATTTGAGTTGGCGGATAAAGGGACGATCTTTTTGGATGAGATAGGGGA
GATGCCCCTAACAACTCAGGTGAAGCTTCTCAGGGTGATACAGGAGAAGAGTATTGAGAG
GGTGGGTGGAGAGAAGATTATAAAGGTGGACGTCAGAATAATTGCAGCCACTAACAGAGA
CCTGAAAAGAATGGTGGAAAGTGGGGATTTTAGAGAGGATCTTTTCTTTAGGTTAAACGT
ATTTCCTATAAAATTGTCACCTTTGAGGGAGAGAAAAAGTGAGATACCACTTCTTGTGGA
TTATTTCATAAAGCGATTTTCGGAGAAGATGGGAAAAAGGGTCAAGGGGTATTCCGATAC
ATTTTTAAACAAACTCAAAAGTTATACTTTTCCGGGGAATGTCCGGGAGCTTGAAAATAT
CATAGAGAGGGCTGTTATCCTTGCCCGTGGGGATATCCTGGAGGGTTATGACCTACCTGA
ATTTAATGAGAAGCTGGTGGGGGATACAGATCTTGATATCAAAAATAATGAAAAACAGCT
TATATTAAAAGCGCTTGAAGAGGCAAGGTATAATAAGACAAAAGCGGCGGAAATTCTGGG
TATATCCAGAAGGACCCTGCATAACAAAATAAAAGAATACGACTTAGAGGTGTGAAAATG
GCAAAGGAAAAACCATGGGGGGGCAGGTTTGAGCTTTCCACAGATAAGCTTGCGGAAGAG
TTTAATGCATCGATACATTTTGATAAAAATCTATATTGTTATGATATAGAGGGTAGTATT
ACTCATGCAAAAATGCTGGCAAAACAGGGGATAATAGAGCAGAGGGAGTGTGAATTAATT
ATAAAAGGTTTGAAGCAGGTAAAGGATGAGATAGATAAAGGTGAGTTTGTATTTGAAACT
GAAGATGAAGATATACATATGGCGGTGGAGAAGAGATTAAGTAAGATAATTGGACCTGTT
GCTGGGAAGCTCCATACTGCCAGAAGTAGAAACGATCAGGTGGCGACAGATTTTAGACTA
TACGTAAGAGATCAGATAGATAATATAAAAAAGGGTATATTGGATCTGCTCGGTGTTATA
ATTGCAAAAGCAGAGGACAACATAGATCTGATTATGCCCGGCTATACCCACCTTCAGACG
GCTCAGCCGATACTTTTTTCCCATTGGATTATGGCTTACTTTCATATGCTTTATAGAGAC
TATACAAGGTTTGACGATTGTAGAAAAAGGTTAAACTATTCCCCACTGGGATCAGGTGCA
CTTGCCGGAACTACATTTCCTATAGATAGAGATTTTACAGCCAGAGAGCTCGGATTTACC
GCCCCTACTGAAAATAGTATAGACTCTGTGAGTGATAGAGATTTTGCACTTGAATTTATG
TCAGCTGCTGCCATATGTCAGATGCATCTCTCCAGATGGGCGGAGGAGCTTATAATTTTT
TCATCTTCAGAATTTAAATTTATAGAATTATCCGATGATTTCTGCACCGGTAGCAGTATA
ATGCCCCAGAAAAAAAATCCGGATATGGCAGAGTTGATAAGGGGGAAAACGGGTAGAGTA
TATGGTAATCTAATCTCTCTTCTAACAACGATGAAAGGGTTGCCCCTTGCCTATAATAAA
GATATGCAGGAGGATAAAGAGCCTGTTTTTGATACAGTCAATACATTATTAACATCCCTT
AGGATATTTGCACCGATGATATCAAAGGTCACTTTAAATAAAGAGAAGATGTACAGATCT
GCCCAACTGGGGTATTCCACAGCCACCGATTATGCTGATTATCTTGTAACAAAAGGTGTT
CCATTCAGGGATGCCCATCATATTGTGGGGGAGACGGTGGCTTACGCTATCAAAGCAGGT
AAAGACCTTTCTGAGCTTACGATTGAGGAGTTTAAACAGTTTACTGATCTTGTGAATATA
GATATATATGACACTGTGACGGTGGAAAGCTGTATCAAAAAGAGGAATAGTTTTGGTGGT
ACATCTTATGATGCGGTAAAGGTACAATTGGAAAATGCTAAAAGACTCTTGAAAGCTCTC
ATATAGAGAGTATTTTTTGAAGCAACGATGAATTGGGATCTATCTACTTAAAGCAAGCTT
GCAAACTTGGGGAATATAAAGGCGATTACCCTACATCATTTTACAAATTTGACTAAAGAT
TAAACGATTTTAGACGAAATTTATAATAGTTGAAATTTTAAAATTATTTTGTATAATTAG
AATAAAACAGAGAGGAGACTATAATGTTTAAGTTTAAAATCGGCTTGAAGTCTAAAATAT
TTGTACCCACCATCATTGGGATCTTATTCATATTATTTCTTGGGTTATATGACAGGTATA
GAACATCTAATGAAATAATAAATAAAATCATCGAAAAAGATACAAAAGATATAGAGCTGA
CCTTCAATACCGTTGTGGATGAGAGCCTAAATGGTATTAAAAAAACTGTTGAATTGATAG
CTACCAATCAAGAATATGCCAAGTATGCAGCAGAGCAAAACAGGGAGGCACTCCTAAAAT
TATTAGGTGGTTATTATAAAAGTATCAGATCGGATATCTCCCAGTTTCAATATCATACTC
CGGATGCTAAGACGATTCTTAGGTTTCATTTACCAGAAAAGTATGGGGATGATCTGCGTG
GTTTTAGAAAGACAGTGGTGAAGGCAAATCAGACGAAGCAGCCGGTAATAGGTTTTGAAG
TGGGGGTTGGGGGTCCTGGTTTAAGGGTGGTTTACCCTGTATTTTACAGCGGGACCCATG
TGGGGAGTGTAGAGTTTGGTGCAGAGATCAACTCTATCCTTAGTAAGCTACAGAAGCAAT
TTCATATCGAGTATTCTATCGGTATCAAGGATGATGTTTTTAAGAGAGCAAAAAGAAAAG
ATTCTGATAAAGATTTTAAAAAAGATGGCTTAGTCTACTATACTTTCCAAGGGGAAAAGA
TCAAGGATATTATTAATCAGTTTAACGGGAATAAGCTTTACAATATAAATGAGAAAAAGT
ATTATGCTTTTGCTATACCCTTTGTGGATTTCTCTGGAGAAAGTGTGGGGCATCTTCTTG
TGGCAAAAGATTATACAGATCTTATAAATAATAATCTTACGCAGCTGTACAAAACGATGG
TTGTGCTTATTATTTTGTCGGCATTGGTTCTCATCTTATTGTTTGTACTAATAAATAACA
TTATGAAAACAGTTAAAAGTTTTGTAAATATTGCTAAAGAGCTCGCCCATGGTGATGGGG
ATTTCTCCAAACGGATCCCTCAAAGATATGCCGATTTTGCAACGATCACTGGAATAAATG
ATAGTAACCTACTCCAGAAGATGAAAGATAAACCTTGCTGGCTTATCATTGGGGATTATG
CTGAAGAAAGGGTATGCCCTATTCTTAGAAACAATCAGGCAAGATCTTGTGAAGACTGTA
AGGTGTTTAATGCCCATTGCACAGATGAGATATGCCAGATGTCTACATGGTTTAACATCT
TTATAGAAGTAACTGAAAGATCTTTTATAAAAGTCATGAGAAAAGTAACCGGACTGGTGG
AAAATGCCCCAATTATGTGGCAATCGGTTTACAAACTTACGGATAAGAATGAGAAAAACT
CCCAGATGGCCATGCAAACAGCCACCGCCGGTGAAGAGATGTCGAGTACAATTGCTGAGA
TATCAAACGGTGTGGATGAGATGCGAAACAAATCAAATGAAACACAACATCTTGCAATAG
AAGGTAGCAGACTTGTGGCGGAATCCACAACCTATTCCGACGATGTACAGAATGCATTTA
GCAATCTCAAGAGTAATATAGATGAGCTTATTGCAAATGCCAACAGAATAGGGGCAGTGG
TGGGGGTCATAAACGACATATCAGAGCAGACAAACCTACTGGCACTTAATGCTGCCATAG
AGGCGGCAAGGGCGGGAGAGCACGGTAGAGGGTTTGCAGTGGTTGCCGATGAGGTGAGGA
AGCTTGCGGAGAAAACCCAGAAGTCTACAAAAGAGATCGAGCATATGATCAGGGAGATGC
AGTTTAAGGTGAAGAATGTGGGGAAAGATGTGGAGGGATCCTCCAGCTCAGTTCAAAAAC
AGTATGAAATAGCCCAAAAAACTCAGGAGGGGTTTAACGTAATTCTGTCTTCAATAGATG
AGCTTAATCAAACTATCAATACAATTGCCACTGCTCTGGAAGAGCAGACTAAGGCCACTG
CAGAGATTGCCCAGAGTATGACTAATATTTCGGAGTCCACATCCAGCTCTATTGACAACA
TAAAGGATCTTACCACAAAGATACAATCTATCCTTGGTGAGGCTTCATCAGTGATCGGGA
TGCTCAATTCTTATAAGTATAGTGCTAAAGGGGTTACTTTTATAAGGGCAAAGCTTGCTC
ACCTGGAGTTTATTAGTAAACTATACGATGCAATAGTGATTAAAAAACCATATGATGTCG
TAGATCATAGACATTGCAACTTTGGTCTCTTTTATTATTCTGATGGTATAAAAGAGTTTG
GATCAGATTTCGATTTCAAAGCTCTGGAGCCATATCATATTAAGGTTCATGACCTTGGTA
AAAAGGCTATGGAATTTGTAAAAAATGGTAGATTTGAGAATGCATTGAATATAGTTAAAG
AGATGGAGGAGCCATTAGCTGTGCTTAACAAACATCTTGATAATCTGATAAGAAGATATA
TATAGCTTTTTTGTGGATAGTGGATCTTGGGTAGTTTAAAAAAGTAAACGGTATTTGAAT
GAATAAGTTTGAACTGGATCCGTTTACGTATGATGAAAACCCTATGCATGTTGAAAGGGG
TAACACTATTGCAGAAAGGATTAAGCAGTCCATTGATATCGGTAGAGATTGGGTAATTGC
GGATTTTGGCTGTGGGACAGGGCTCTTGGGGATCAATTTTATAGGGCAGGTGAAATCTAT
CGATATGATAGATATGTCTGAGAATATGCTTAATGTTTTGTCTGATAAGATACAAAATCA
AAGTTTCAAGGATGTTCATCCTGTAAGGATGGACATCCTTGCTGATAGATTACCTGCGGA
GAAATATAATCTGATAATTACGTTGATGGCTTTTCATCACATAGAAAGTATCCCTGAAGC
AGTAATGAAACTTGCTTTTATGATCAAAAAAGGTTTTTATCTTGCAATTTCAGATCTTGA
TATTGAAGATGGTAGCTATCATCCCGATGAACAGCCCCCTCATTTTGGTATAGATCAGGC
ATTTCTGGTTAAATCTGCATTGGATGCTGGGTTTCATTTACATCATATCTCAGTGCCATA
TGTGGTATCTAAAAACAATAAGAATTACCCTATCTTTTTACATATATACCAGAAGAGGTA
GACCGTATCAAATATGGAGAGATTACAAAAAATCGCTAAACTGTAAAATAAGGAGAATGA
ACTACCTGACTATCTCCTTGAAAAGATTCTGAATTTCAAAGCTGGGGATGACCTTTTGAT
CGATGAGCTGATAGGAAAAGAGGAATATTTTAATAGTGAAGGGGGTGTGGGATCTTTTTC
AGAAGGTTATTCCGTGTCAGATATCGAAAAGACGCTTAAAAAGTTTGACGTATGGAATTT
TAAAGATGTGTTCCAGGTTTTTGTAAATAGTTGTAGTAACTTCACTTGATTTTTGCTTAA
TAAAGAGTTATTAAAAGCTATGTTTACCTTAAGAGGCAGACTTATTTTTCTGATGCTGTT
TTTATACGTTTTAATTGCCATTTCTCTTTTTGTAATAAGTCAACAATCCCAAAAAGCTCT
GATAGACGAGATTAATGATAATATAGAAGACCTTACAAAAGCCATTCAGATTAGTGTCCA
GAATTTGACATCAGAAAATCTTGATTCCCAAAACCAGGTGGAGGAGCTTGTAAAAAAGTT
TCGTAAAAAAGGTGTTACTGAGGTGTCTATACTTTCGGATGATAGAGAGATATTAGCCAG
CTCTAATCCTAAAAAGGTGGGTAAACGTATCGATAAAAATATCAATACAGACTTTCTCAT
AAAAGCTGAGCTTGGATCTAAAAGTTTAAATGAAAAGATTAAAGAGATCAATCTCCCTAT
AATTATTGGTGATGAAAAGTACGGATATGTGAATCTTGTCTTGCATCTTGATACTTATAC
AGAGATACAGAAAAAACATTTTAGAATGAGACTGATTATCACTCTGGGGATATTCTTAAT
AGGTACCATCCTGATCATTATTCTTGCCACCCAGTATGTAAAACCGATAAATAAATTGGT
GGAATCCACCATAAAAGTATCCAATGGGGATCTTGTTCCTATACAAATGAGTGGTTTAAA
TGCCACTCCGGAGATAAGGCTACTGGTCAATAATTTCAATGATATGATTATAAAAATAAA
GGAGCGTTTTGAATTGGAGAAGCAGCTGGAGGAGATGTCTCATCTGTACAAGGTGGGGCA
GCTTTCATCTGCAATTGCACATGAGATAAAAAATCCTCTGAATTTCATCAATCTTGCAAT
TAATCAGGTAAAAGATGAATTAAAAGAGAAAAATTATGACCCAAATTTGATAAATATGCT
TAAAATGGTGGAGGACGAAGTAAAAAGGATCTCTGACCTCCTGGTGAACTTCCTTGAATA
TGGAAAACCTATTAAGCTGGAATGGCAGAGATGTTCGATTAGAGAGATTATGGATTCACT
TTATAAAATTGTAAACTTAAAAATGCAAGACAGTGACATCAAGCTACTGTTCGATATACC
AGAAGAGATTATCTTTAATTGTGATAGGGAAAAACTTATGGGTAGTTTACTCAACCTTTT
GATAAATTCTGTTGAGTCGATAGGTAAGAAGGGGGAGATAAAGGTAAGAGCCTATCGTGA
GGGAAATTCTGTTTTTATAGAGGTTTTAGATAATGGCAAAGGGATACCTGATAGTATAAA
GGAGAGGATCTTTGAACCTTATGTATCCACAAAAGCTACAGGGATGGGACTTGGTCTCGC
CTTTACCAGAAGAATTATTGAAGAGCATGGGGGGAAGATATATTTGGACGATAAATATAA
AGATGGAGCAAAATTTGTTATAGAGTTGCCTTATGAGTGAACACAAGATTTTAATAGTGG
ATGATGAGCCAAAACAGAGGGAGATCTTATCCTATATACTTACTAAAGAGGGGTATACAG
TCTTTACCGCTGCGGATGCTGAAACAGCCCTTGATTTGATGAATGAAGAACTTGACATGG
TAATCACAGATCTTTTACTTCCCGGAAAAAATGGTATCGATTTTTTGGAAGAAGCTTTAA
AAAGATTTCCAGATATGACGATAGTGATAATAACAGGGCATGGTACCATTGATACAGCTG
TGACATCTATTAAAAAGGGGGCATTCGACTATATTCAAAAGCCTCTCAATAAAGAGACGG
TTTTGCTTACTGTGAAAAAAGGGCTGGAAAGGACAGGGCTATTAAAAGAGAGAAAGCTTT
TATACAGCCAATTGAAGCACAAGGAGGCTTTTGGTGATTTTGTCGGGGAGCATCCTTTAT
TCAAACAGGCAATCGGTGCTATAGTCAAAATAGCTGATGTGGATACGAATGTTTTAATAA
CAGGAGAAAGTGGGACAGGTAAGGATATCGCAGCCCAGTATATCCATAAATTGAGCAATC
GAAAGGATAAACCATTTATCCCTGTTAACTGTGCAGCCATTCCGGAGACACTTATAGAAA
GTGAACTTTTTGGGTTTGAGAAGGGTGCATTTACCGGCGCTGTTGCAAGAAAGAAGGGGA
TATTTGAATCAGCCTCCGGTGGAACTATATTTTTGGATGAGATCTCTGAAATATCACCTA
TGGTACAGGCTAAGCTTTTAAGATTAATCCAAAATAAGGAGATTTTACCCCTTGGGAGCA
GTAGCCCCATAAAGATAGATGTTAGAATCGTTGCCGCCACCAACAAAAATCTTGAGGAAG
AGGTTAGACTCGGAAACTTCAGACAGGATCTATTTTATAGACTGAATGTTTTTACAATCA
GGATGCCTTCCCTCAGGGAAAGGATCAGTGATATTCCGCTACTTGCCAACCATTTTTTGC
AAAAGTATAAGTATCTTTCTAAAGGGGAAGAAAAATATTTCAGTAAAAATGCCATAAAGA
TCATGCTGGACTATCCATGGTATGGCAATGTCAGGGAATTGGAGTCGTTTATCCAGAAGG
TGATTATTATGTCTGATGGGGTAGAGATTTCAGAGGATGAGGTAAAACAATTTTTAAACT
ATGATAATACGCACATTAATTCTACACCAAAAAGCGGAAAAGTGAATAATGAAAATAAGA
GCCTCGAAGATATCGAAAAGGAACTTATAGAAAATGCGTTGAGGGAAACTGGGGGGAATA
TAACTAAGGCTGCGAAAAAGCTGGGATTAACTTTTAGGACTCTGCAATATAGAATTGGTA
AATATGGAATAAAAAAATAAGTTCAATGTTCAATGTTCAAAGTTCAATGTTGGTGGTTAG
GGATAAAAAGTTGTTAATCATTATGGGGGGTGGGAGATTTGGAATTGATGTTATGTCTGG
TTTAAATAATTGACTTTTTGGTGTATGATTACACCATTTGGTGTAGGCTTTTGATGGTGT
AATATAAAAGATGCATATTTTACAATATATTAGATATTTGAAGGTATTTGGCATAAATTT
TGTATATAGATTATAGCTTAAATAAAAGCACACTATAAAATGGAGGATTTATCATGAAAA
AATTAGTATCTGCTATTCTTGCAACACTTCTTTTTGCTTCTTTTGCTATGGCTGCTGATA
ATGCGCCAGCAAAAAAACCAGCTAAAAAAGCTGCTAAAAAAGCTGAAGTTGCTGCTCCAG
CTGATAATGCTGCACCAGCTGACAACGCTGCACCAGCTAAAAAGCCAGCTAAAAAACCAG
CTAAAAAAGCTGCTAAAAAAGCTGAAGTTGCTGCTCCAGCTGATAATGCTGCACCAGCTG
ACAACGCTGCACCAGCTAAAAAGCCAGCTAAAAAACCAGCTAAAAAAGCTGCTAAAAAAG
CTGAAGTTGCTGCTCCAGCTGATAATGCTGCACCAGCTGACAACGCTGCACCAGCTAAAA
AGCCAGCTAAAAAACCAGCTAAAAAACCAGCTAAAAAAGCTGCACCAGCTGATAACGCTG
CTAAGTAATCAACTTAAGCTTAGATATTAAAACAGGGGGATTATCCCCCTGTTTTTATTT
TACAAATTCCACAAATCGGCAGTTGTCGCCATCAATTGTTTTAATCCCATTATCATCTTT
TTCAATGATTTTTATTCTATCTTTTACAGGTATTACCATCCTTCCACCTATTGCCAATTG
ATTTAAAAGATCTTCCGGTATTGAGTCCCCAGAAGCCGTAACGATTATTTTATTGTATGG
TGCATATTCTTTCCAACCTATATGTCCATTGTCCACCTTAAACTTTATGTTTTTTCTATG
TAATCGTTTTAATGTCAGAGATGCTTTATAGCTAAGCTGTGGAATTCTTTCCACTGTGTA
AACAAATGCTGATAGATATGATAATATTCCACATTGGAATCCTGAACCTGTACCTATTTC
CAACACCTTATCATCTTCTGATGGATTAAGCAGATGGGTCATATAGGCAACAGTGGAGGG
TTTTGATATCGTTTGGCCATAACCTATCGGAAGGGCATTGTCCTCGAAAGCAACCCTATG
GAAGGCTTCATCGACGAATCTGTCTCTGGGACAGTTTAAAAAGGCTTGTATTATCCTTTC
ATCGAAATTACAATTTGGGCCAACTATCTCTTTTATATATTTTTCAGGTATCTTCATTAT
AGTACTATCTGGGTCCCTATCCCTTTGTCGGTGAATATTTCAAGTAAAACAGAATGCAGA
ATTCTTCCGTCTATAATATGCACCTTTTTGACTCCTCCCAAAAGTGCAGATTTTACAGAA
TCCATCTTTGGTAACATTCCTCCGTATATAATATTGTTATTTTTTAGATCTTCTATTTCT
GATACGCTTAAAGATGAAATAAGGTTACCATCTTTATCCAGCACCCCTTTTACATCTGTC
AAAAGTATCAGTTTTTCTGCACCCACAGCCGAAGCTACAGCACCCGCCACGAGGTCTGCA
TTGATATTATAAGGTTCAGAATCTTCCCCAATACCCACCGGTGCAATTACTGGGATATAA
TCTTTTGAAATAAGGTTTAGTACATCTGAATTGACAGACTTTACCTTCCCAACATGACCT
AAATCGATTATTTCTGGTGTTTTGTAAAAGCTATCCTCTTCTATAAAGAGTTTTTCAGCC
AGAATTAAATTTCCATCTTTTCCGGATAATCCTATCGCTTTTCCACCATTTCTATTTATG
AGACTTACGATATTCTTATTCACCAGCCCCACAAGTACCATCTCAACTACATTCATAGTT
TCTTTATCGGTGACTCTCATCCCGGATACGAATGTACTTTGTATATTTAATTTTTTGAGC
ATGTCACCGATCTGAGGGCCACCTCCGTGTACTATGATTGGATTTATGCCGACGTATTTT
AGTAGGACTATATCCCTTGCAAAGTTATTTTTGAGATCCTCATCCACCATTGCGTGTCCA
CCATACTTAATTACGATAGTTTTGCCATAAAACTTCCTGATGTATGGCAGAGCCTCAATC
AGTACGGAAGCTTTTTCGATCATCTTTTCCATATCTATAATCTCCTTAATCTATTTAAAA
TAATTATCCCAAGTATAAGTAAAATGGCTATAGTGTAAAGAGCTATTGTGAAACTACCTG
TTTTATCATATATATACCCTGCAAAGATAGGTGCAAGGGCTCCGGGGATATTTGAAGAAA
AAAGTAAACCGTAAACCATTCCAACATTTTCAGCACCCCAGATTTTAGCTACAGATCCGG
CGTACATAACAAGTACACCCCCATAGTTTAACCCTGTGAGTACTGCAAAAATCTGCAAAC
CGGTGGCACTATTTAGCATGATTGGGGAAAGAAATAGGATTATAGCCTGAAAAAGAAGGT
TTAGCTGAAGCGATTTAATATAATCAAACCTATCAAATAAAGCCCCCCATGATACCCTCC
CCAGAGCGTTGAATATTGCAAAAAAAGCAACAGCACTTACACCAGCTGTCATAGAAGCCG
TCCTGGATAATTCTTTTATATTGGCATTTACTGCAAAACCTGCGGCAAGCCCAACAAACA
TTGCAAAATAAAGAAAGAGAAATTTTTTGTCCACTAAAAGTTCTCTGTATTTTAAAGGTA
AATAGGTGTCGTGAGTGTTGTTTGAGGGGGGATTTTTCATGAAAAAACCGGCTAATATGA
TTAGAATAAGAAAAATTGATCCTAAGGCTCTGAAAACCTGAAATGGTGTCCATCCATTTG
CTATGAGTGTGCCCCCCAAAAAACTCACCAGAGCAGCACCGCCCCCAAACCCTGCAACAG
CAATTCCAGTAATGAGCCCTTTTTTATCAGGAAACCACTTTATACATGTGGAAATGGGTA
CAATATAGGCTATACCTGCCCCCAGACCAGCTATTAAACCGTTTCCTAGAATGGTAAAGA
TAAAATTACTGCCGCCAAAGGATGAAATAATCCATCCTGCACCGAAAAGTGTACCACCCA
CGATGGTGGAAATTTGTGGTCCGAGTTTTTTTAAAATCTTTCCGGATATTATCATGGTGG
CAGGAAAGATGAAGTAAAATACCGAAAAAGGTAGCTGTGCCTGAGCCTGCGATATATTTA
GTATTGCCTTGATATCTTTTACGTACACTGACCAGGAGTATGTTGCACCTAAACAGAGTT
GCATAACCACGGCAAAAATCAGTATGAGGTAACCCATAATGCCTCCTGGTTTAATTTTAT
ATTGAGAATTTGTATAGCTTAATATGATCTTATTATTCTTCTCTCAAGCCCTTTTTTCAT
CAATTTCATACCACCACCCTTTGAGAGGGCGTATTTAGTATAGTTTACATCTATTACCTT
TGAACCTGCAAGTGTGCCGTATTTTGAGAGGGCTGTGGATAGTGGGGTGGAAGCACCTAG
GAAGATAACCTTTTTGTAGTCATCCACAAAATTTAAAAAATCTTCTGTGGTTTTGTTTAT
AAATGTTGTACCGCTGATGATGACGATATCCGATTTTGGTATAATTAATTTTGCATATCC
AGGATTAAACGTATCGGGATAATTTTTCAGTTCGAAAATGTACAGCTCTTTTACAATTGG
TTTAATCAGGTTCTCTATTGGCTTAAAATATCCAACCATCGATACAGTTTTTCCATTAAA
ATCGATAACCTCACTTATATCTTCGTTTGAACTATAGCCGTTATCCAGTACTGAGTTTAT
CGTGGCTAAACCTATCGCAGATTCCAGTAGACCATTGGAAAATACCCATTTGGCGACTTC
CATTGCATTTTTACCCACAAAAAAATCGTCGGTGGCATTACAGCCTCCCGGGATAGAATC
CCTGAAAGTATAAGCCACACCTGCACCTGCTTCTGTTTCCACAAGGGTGTATCCTAATCC
GATGATGTAATCCAATATTTTGAGATCCTTTAATCTATCTGAGGCTTCTTCAAAAATCTC
TTTTACCAATAGCTTCATAATGTTACTTTATTCTACTTTCAAGTTCATCCAGGACCTTTT
CAAACCCGACACCTTTATATTCCAGTGCGACGATTAGATGGTAGATGATGTCAGCAGCTT
CTGATGCTATTCTATCACCAGTTTCGGTAAGGAAGGCTTTTAAAAACTCGGCATTTTCCT
CCCCCAGTTTTTTTATTATTTTGTTGTCGCCACCACTAAAAAGAAGGTTTGTATATGACC
CTTCTTTTGGGTTTTGCTTTCTATCTCTGATTACGTTGGTGATATGTTCGATTACATGTA
ATTTCATGGGCTACCTCTTTTATAATCTTACCTGTACGCCATTTTCTTTTAAAAACTGTT
TTATCTCAAAAATTTTATATATACCAAAGTGAAAAATTGATGCTGCGAGTGCGGCATCAG
CTTTCCCTTTTGTGAATCCATCAAGGATATCCTCTTTTGTCCCCACTCCTCCGGAAGCGA
TAACTGGAATCCTGATGGCATCTGAAACTGCTGCAGTTAGTTCAAGGTCATAGCCATCCT
TTGTGCCATCTTTGTCCATACTGGTTAGAAGAATCTCTCCAGCACCAAAGCTCTCCATCT
TGACGGCCCACTCTAATACATCTATGCCAGTGGGGTTCCTTCCACCATGGGTATATACCT
CCCAACCTGACCCATTGGTTTTCCTTTTGGCATCTATTGCCACGACTATGCATTGGGAAC
CGAATCTTAAAGCCGCATCTTTTACAAAGTCTGGATTCTTTACGGCTGCCGTGTTTATGG
ATACTTTATCAGCACCTGAATTGAGCAGTTTTCTTATATCTTCTATTGTTCGAATACCGC
CCCCTACTGTGAGGGGCATGAAAACTTTTTCTGCGGTTTTTGCCACAACATCCAATATGA
TACCTCGATTTTCATGGCTGGCGGTTATGTCAAGAAATGTGAGCTCATCAGCCCCCTGCC
TGTCATACTCTTCCGCCACCTGCACCGGATCACCGGCATCTATAAGATTTAAAAATTGAG
TCCCCTTTACCACTCTGCCATCTTTTACATCGAGGCATGGTATTATCCTTTTAGCAAGCA
TATCTCTCCCTATAATATTTTAATTATCATTTTAAACCATTTATATAATTTGTAAAGCGG
AATTTATTTCTTATATTTTGTAAGCCAAAATCTCTTTACAAATTTAGAAATTGGTATTAT
CCTGAAAAGAATAATACTAGTATATGCTGGTGGGGTATGGCTAGAATTTTATACGTGGAA
GATAATTTTGATAACTATAAACTTGTGGAATTTATTTTGAGTAAACAGGGATTTAGTGTA
ATGAATGCTGTTGATGGTTTGGATGCCATTGAAAAAGCTGAATCTTATAAGCCAGATCTT
ATTTTGATGGATATTAATTTGCCAAATCTCAAAGGTTTTGAAGCTGCCACATTGCTCAAG
TCTAATCAAATTACCAGGGATATCCCCATTGCATTTTTGACAGCTGCCTATAGCTATGAA
TATCGAGAGATAGCTAAAAAGATAGGGTGTGTGGGCTACTTCACAAAGCCGATAGATCCA
TTGTCATTTGGTGAAGATATCAAAAAGATAATTGAAAACCATGAAAGTAAATCGATAGAT
GACCCCCTTACTATTGAGCTTTCAAAGTCATTGGAGGACAAAGCGAAAAAGATTGTCCAG
ATAGGAAAAGAGCTTTCAAAGGTGGAGCGGAGGTTTAATGCTATAGTTGAGTCGATAATG
GATCCTATAATCCTTCTGGATTCAAATAATATTGCAATCTATCTAAATAACGCTGCAAAT
AGCTATGAATTTATACGCAGTTTGTATAAAAAATATGTGGATTTATCGATCTTTTTCAAA
AATGATGAAAATACATTAAGCAAATTTCAGAAGGTGGGTTATGTAAAAAATCACCTTTTT
AAAGTCGATAATTTTACATTTATTGGTAATTTTGTCATGCTGGATAAAGATATGCTTATT
ACACTTAAGGATATAACCGAAATTCAAAATCTCATAGAAAAACAAAAAGAATTAGACAAG
ATCTCCACAATTGGCAGGATTGCGTCTGGGGTGGTGCATGAACTAAACAATCCCCTTTCA
GCTATGAAGGCGTACCTGGATATCTATCCGCAGAAGATTTCCAAATCTGAAGATAAGGAT
CTGATTATAAATGAGTTTGTTGCAAAGTTGAGAAGTTCATTTGATAGTATAATGCAACTG
ATTTCAAACCTTGCCTTTTTTGCAAGAAGAAGTGGTGAAAAGGAGATTAATATCAATATT
AATAGCCTTATCAAAGAGATCCTCTCCTTTTCGGGGTATGATATCCGAAGGGGTGGGGTG
AATGTGGAGCTTCAGCTTTCCGAAGAGGTACACCTTATTAGAGGATGTAAATCAGAGATA
GAGCATGCCATACTAAATCTATTTCTTAATGCCAGTGATGCCCTTCAGGGGAGAGAAAAT
CCAAAAATTATTATTCGTACAGGTCTAAGTGATAATTTTGTAAAGATAGAGGTTGAAGAT
AATGGACCTGGTATCCCTCCGGAGGTCCAGAAGAGTATGTTTGAGCCTTTTTTCACCACA
AAAAATGATGAAAAGTCCACCGGTTTGGGGCTGGCCATTGTAAAGCATATCGTAAACAAG
TATGCTGGTAAGGTGGAATATTTTACCTCGAAAGATGGTACAAAATTTGTTTTATATTTT
CCAAAACTAAAAGAAATGGAAGATTATGGAAAAGATTAAAGATTATAGGAATATTCTGCA
GATTAATACTAAGATAAACGTGGGGGTCTCAAAAGGGGACTATGCCGGTGTATATGACTC
CCGTATTGAGGATATAACGCAGAAACATATCCTTATATCTCTACCTACAATGAAGGGGGT
CCCATTCCCCATAAAACCTGGTACTGAGGTGGATATTTCGTTTATTTCGAATGATGGTAG
ATTTAGTTTTAGCTCGGTGGTGGAAGGTAGGGTGGCGGAAGGTATTATTCTTTTGCAGAT
TAAAAAACCAGAGTATATATATCGTTCGGAGCTCAGAAAATATTTCAGGGTAGAGACAAG
GATAAAAACAAAGATCAGTAAGATTTTTTTTGATAAACAGAATGGGGATGTGCTGGTCAA
GATGAATAGCTATGAGGTTATGATAAAAGATATTTCTGGTGGTGGTGTACGAATTGTATC
TGAAGTTCAATTTGGGGAAGGGGATATTTTTATATTCGATTTATCTGAAATATTTCCAGG
TATCAATGAGATCTTTGGTAGCATTGTAAAAGAATATTCAAGATTGGAAAAAAAGTTTGA
ATATGGTGTGGAATTTATTATGATTAAAGAAAGGGATAGGGATCAGATCATAAAGTATGT
TTTTAAGAGACAGATAGAAAATAAAAAATTGTCATAGCGGGGGTGTTTATGGCTTTTTAT
AAAGAGAGAGACGGGAAGATAGAGATCCTTTTTCCTGTTAGTGATGTGGATGCTGTAAAT
GGGTCTGAGATGAAGGACTATATTTCTAAGATTGCCGATGAGGTTTCGGCGGTGATTATC
AATTTTTCGAGGGTTACTTATCTAAATAGTAGTGGTTTGAGGGAGCTGATCCAGATATTG
AAACTTTTGCAGGATAAAGGGAAAAAACTGTATATCACATTTTTATCCGACAGTATCAAA
AAGATTTTTGCAAATACAAATCTGATCAAGATCTTCTCCATCTATCCAACAGATGAAGAC
GCTAAAAGAGCTATATAGGGCTACTACATTTGTTGAGTTGATCTGCAGATTTATAGAAAT
TAACTATGGTGTAAAGATCACCGAAACAAATTCCGAATGCCTTCTTAAAATACTTTACAG
TGTATTCAATAGGTATCCGGAGACGGAAGAGGATCTGGATTTCTTTGTAAGATTTTATCT
AAGGGATTGCCTGTGGAATAATGAATCGTATTTTTTCAGAAATAAAGCCCAACTTGAGGA
ACTTGTAAAGATAGCTAAAGGGGATCTGGTTAGAATACTCAGTTTCGGTTGTGCGGAGGG
GCAGGAGCCTTATTCCATATCGATTGTTTTAACAGATCAAGGGATAAAACACAAAATATA
CGCTGTGGATCTGGATGAAATCGCCATAAGTAAAGCCAAAACAGGCATTTATACCCCATT
TGACCTTAGGAATTTTGATGAGAGATATACCTGGGCCTTCAGGGTGGAGGGGGAATATAT
CCACATTAGGGAGGAGTTAAAGGAAAATGTTGAATTTTTACACATAAATTGTCTCAAAGA
GCCCCTTGAAGAATATATCAGGCAGAAGGTTGATTTTATATTCTGTAATAATGTGTTGGT
ATATCTTACAGATAATTATAAGAAAAATATAGCAAAACAATTTTGCAACCTTCTTGTATA
CGATGGTTATATTTTTACCACGCAGGAGGAGAAATCTCATTTTGGAATGATGCCGGGGTT
GGTAAAGATTTCAGACGAACCGGTTCTCTTTCAAAAGAAAAATATTTCACAGATTATTGA
AAAAGATCTGAGGGATCTCTATCTTCTGTCAGGTAACAATGAACAAACGGATGACGAGGT
GATAATCGGCTACGAAAATGCTCTGAAAGATAACTTTAATATTGAAATTCTGCGTCGTTT
GGTTACATTAAACATTAATAGAGAAAGATTCGATGAAGCTAAAAAGTGGCAGTATCTTGT
TTTGATCAGTGGCGAACAGAATGAAGATGATATAGATTTATATCTTGAAATCTGCCGTAG
AACTGGTGATATGGAAGAGCTTCTGGATATGTTACGAAAAAAGGTTAATATATTTAAAAA
GGAGAAAGATATACTGCTACTTATAAATATTGCAAAAGATATTGGAAATGCTGATCTATA
TTTTTCTTATAAAAATCTTTATGAGTCATTATTTAATAAGAAGCTATTCTAATGGTGATA
AATGATTAAAATCGATTCCATGCTTTTAGAAGAGTTGAAAGATTTTATGGTGGAACAGGG
GGAGAAATCATTCAGGGGGGAACAGGTTTACAAGTGGATCTTCCAAAAAGGTGTGAAAGA
TTTCTCTCAGATGACCGACTTATCGGTGGAATTGAGGGGAAAGCTTCAAAATAATGCTTC
ATTTACCTACCTGAAACCGATTGAGATAAAAAGGGATGAATATGACGGATCTCAAAAATT
CCTCTTCGAACTGGAAGATAAAAATAAGATAGAGTCTGTTGCTCTTAAAGACCAGGATAG
AATTACTTTATGTGTCTCCACTCAGGTGGGTTGCCGTATGGGGTGTGCCTTTTGTGCCAC
CGCAAAGATTGGATTTATAAGGGATCTTACCGCAGGTGAGATAGTCAGACAGATTATGGA
GGTTAACGAACATCTCGCCACGAATAGCGAAAAAGTTACCAATATCGTATTTATGGGGAT
GGGTGAGCCGCTGGATAATTATCATAATGTGGTGAAAGCTATCGGGATAATTACAGACGA
AATGGGGCTGGGTTATTCACACAGAAAAGTCACTGTGTCAACATCAGGTGTTGTAGATAG
GATAGATGAGCTTTTTAAGCTGAAAAAACAGGTAAACCTTGCGGTATCTCTTAATGCGAC
CACTGACGATATAAGAAGTGCGATAATGCCAATTAATAAGAAGTTTAACATAGAAAAGCT
AATGAAAAAACTCAAAAGCTTGCCCATTCAAAAAAGAAAGAGGATTACGATAGAATACGT
AATGATTAAAGGGGTAAATGATACCTTAGATGATGCAAAAAGACTTGTGAGGTTGTTAAA
CGGATTACCAATAAAGATAAACTTAATAGCTTACAACGATGGTGGGAATGAAAATTACCG
GGCCCCTGATGAACAAACAGTGTTAAGTTTTCAAAAGTATCTTGTGGATAAGCATATTAC
AGCATTTATCAGAAAAAGTCTGGGGAAAAATATAGAAGGTGCCTGCGGGCAGCTTTATGC
AAAATACAACAAGGGGGTAAATGATGGCTGTTAAATTGAAAACTGGAGATAAAGCACCCG
ATTTCTCCCTTCAGGGGGATGATGGAAAGGTATATACCATCAGGGATCTTGGGGGTAAGG
TGGTTTTATATTTCTATCCAAAGGACAATACTTCTGGTTGTACAAAAGAAGCGATAGGCT
TTTCGCAACTGGTGGATAGATTTGCGGAAAAAGGGTACAAAATTGTCGGGGTAAGTCCCG
ATAGTATAATTAGCCATAAAAAGTTTATAGAAAAACATAATCTTAAAATCTTACTCTTAT
CTGATCCGGATAAGAAGGTGGCGGAAAGCTATGGTGCCTATGGTGAAAAGGTTATGTATG
GCAAGAAAACCTTTGGAATAATTCGATCCACCTTTGTGATTGAAGATGGGGTTATAAAAG
AGGCATTTTACAATGTAAAAGTTGACGGGCACTGTGAAATGGTTTACAAAAAGCTTTAGA
ATGATTAAAGCCTGTCATAGAGGCTTGAAATAAATTGTAAAGAGGTTTGGTGTGAAATTT
GAGGATAAATTGAAAAGGTTGGAAGAGATAATTGCAATTCTGGAATCTGAGGAGTATGGT
ATTGAAGATACCCTTGGCCTCTTTCAGGAGGGGATGAATCTGGTGAAAGAGTGTAAAAAG
ACATTATCAGAGATAGAATTGAAAGTGGAAAAGATAATATCAGTGGAAGATGGTGAGATA
AAAAAGGAGCCTTTTGATGAAGCTTGACATAAATAATTATATTAAATTCTGGGCAAAAAA
GGTTGATAGCTGGCTTGAGCAGTATGTGATTTCAAACAGCCAGTATATCGATGGGCTTGT
GGAGGCGATGAGGTATAGCCTTTTTGCCGGGGGTAAAAGACTTAGACCTGCTTTGATATA
TTCATCTTTCGGCATTTTTGATGGTTATTTCGATAAAGTGACCCCTTTTGCTGCGGCAGT
TGAGATGCTTCATACCTATTCCCTTATTCATGACGATCTACCCGCTATGGATGATGATGA
TTTAAGAAGAGGTAAGCCTACGAATCACGTTGTTTACGGTGAAGGTGTGGCTATTCTGGC
GGGGGATGCCCTTTTGACAAAGGCTTTTGAAATTATGACAAGCAGCAGTTTAAATCCGGA
TGTGGATCCTGTTATGATGCTTGAAGCCGCCAATAAACTTGCAATTGCAACAGGTGAAAA
AGGGATGGTGGGTGGACAGTATGCCGATCTTAAAGCGGAAGGTGGTTTCTTTAATGATGG
GACAGTTTCCTTTATTCATTTGAACAAGACTGCGGCTTTGATATCTTACTGCTGTGAGCT
TGGGGCCATTCTTGGGTATGCCACTGATGAAGAAAAAAAGGATATGTCACAATTTGGGAA
AAAGATAGGGCTTGCTTTCCAGATAATAGATGATATCCTTGATCTTACCTGTACGACGGA
AGAACTCGGTAAAAACGCAAAAAGCGATCTGAAGAAAGAAAAGGCGACATATCCAGCAAT
TTTTGGCATAGAAAAATCCAGAAAGATTGCAGATGATCTTATTTTTTCGGCATTCGGAAT
ATTGGATAAGTATGGTGAGGCGGCGGTTCCACTGAGGGAGCTTGCCTCATTTGTTGTGGA
AAGAAAAAATTAAGGATAAATTATGAGTTTGCTGTTTAATTTAAAATTGCCGGAAGATAT
AAAAAGATTAACCTATAGTGAACTTACCACACTTGCTTCTGAGGTTCGGGAATATATTAT
TGATGTGGTGTCGAAAAATGGTGGCCATCTGGCACCAAGTCTTGGGGTGGTGGAGCTTAC
GATTGCTCTTTTGAGGATGACGGATCCCATCAGAGATAGGATAGTATGGGATGTGGGACA
CCAGAGCTATGCCTACAAAATCCTTACAGATAGAAGGGATAGGTTTCCCACCTTAAGGCA
GTTTAGAGGGCTGAGTGGTTTTAATAAAATTTCTGAAAGCCCATATGATGCATTTGGGGT
GGGGCATTCGAGTACATCTATTTCTGCTGGTTTAGGTTTAAAAGTAGCCGGTACATTACA
ACAGAAGGATATAAAAACTGTTGCCGTGATTGGCGATGGTTCCATGACTGCAGGGATCGC
TTTTGAAGGGCTCAACAATGCGGGGCATCTTAAACAAAATCTCGTGGTGATTTTAAATGA
CAATGAGATGTCGATAAGTCCCAATGTGGGTGCCCTATCTAATTACCTTTCCAAAGCTAT
GACGGGGGAGATTTATACAAAATTTCGAAAAGATTTCCAGCATTTCATGGAAAAATCACC
TATCCTTGGGGGACCACTTTTGCATTTTGCAAAAAAACTGGAAGAGGGGGTTAAGGGATT
CTTTACCCCAGGTATAATTTTTGAAGAGTTGGGTTTTAAATATATAGGTCCTGTTAATGG
GCATAATATAAAAGATCTTGAGGAGGCTTTACACAATGCCTTTATTCAAACATCTCCTGT
CCTTATTCACATAAACACGAAGAAGGGGAAAGGGTATGAGCCTGCGGAGAAAAATCCTTC
AAAGTTTCATGGTGTATCAAAATTTGATAAATCGACGGGTGTACCAATAAAATTTAGCGG
TGAGAAAACATACACACAGATATTCGGTGAGACAATAACGGAGATGGCATCGAAAAATGA
TAAAATAGTAGGTATTACTGCGGCAATGCCTGATGGGACAGGTATTGCGATATTAAAAGA
GGCTTATCCTGATAGGGTATTCGATGTGGGTATAGCGGAACAACATGCCGTTACCTTTGC
AGCTGGTCTTGCCGCTGGCGGTTTAAAACCTTATGTGGCAATATATTCCACCTTTTCCCA
AAGGGCATACGATCAGATTATTCACGATGTGGCATTACAAAAATTACCTGTGGTATTTTG
TCTTGATAGGGCTGGTTTTGTTGGTGATGATGGTCCCACCCATCACGGAGCTTTTGACTT
ATCCTTTTTAAGGATAGTACCAAATATGGTTATCATGGCCCCAAAGGATGGTGAAGAGCT
TATGGAGATGCTTAGATTGTCGGAAAATATCAACCTTCCCGTCGCCATAAGATATCCAAG
GGGTGAGGTGGATAGATATGATCTACCCCATAATAGTGTAAATATTGCTGAACCTGAGGT
GGTTTTTGATGGGGGGGATATAGCCATAATAACTGTGGGGCATATTTTCAAAGAGGGGTA
TAGACTTTATCATTTGTTTAAAGAAAAGGGGATTGATGCTACTTTGATAAACCTGAGGTT
TATCAAGCCATTAAATAAAGATCTTATTTTGAAGCATCTAAATGGGAAAAGTCTCGTAGT
TACCATAGAGGAAAATAGTTTACAGGGTGGTATGGGGGAATATATTCAGTCGATGGCAAA
TGATGCGGATATATTTGTAAAATTTATTAAATTTGGTATTCCGGATATCTTTGTGGAGCA
TGGTGATCTGGAGAGTTTGAGATCTCTTGTGGGGCTCAAGGCGGAGCAGATGGCTGAAAA
ACTTTTTAATCTTTTAAAACTATAATTTATACGGGAATATTTTTGAAAAAGGTAAGATTG
GATGAATATCTTATCAGAAAAGGGGTAGTAAAAGATATAAAAGAGGCAACCGGTGTAATC
CTTTCCGGTCGTGTTAGAGTGGGAGATCAGGTTCTGGATAAACCGGGTATGCTTGTAAAA
CCTGAAGTGGAAATTTCCTTACAGGAAAATCCTGGGTACGTAAGTAGGGGAGCACTGAAG
CTTAAAAAGGCTTTTGAACTATTTTCTATAGATTTTAGAGAAAAGATTGTGATGGATATC
GGCTGTTCCACCGGTGGTTTTACCGATTTTGCTTTGAAACATGGGGCAAAAAAGGTTTTT
GCCATAGATGTGGGTAAAGGTGTCTTAGATTACAATTTACGTAATGACGATAGAGTCATT
GTAATGGAGGGGGTAAATTTTCGATATCTCCCCTTTGATGATGTGGGCTGTTATCCAGAT
ATAATTTTAGGAGATCTTTCTTTTATATCCCTGAAAACGATTTTCGATCCATTGTTGAAG
TTTTGCAAAGATGGTACTGAAGTGGTATTCCTTATAAAACCTCAATTTGAAGCAAATCCG
AAAGAGGTAGAAAAAGGTGGATTGGTGAAGGACAATAATGTGCACAAGCGAGTGATTTTT
GAGGTGATTAGTAAGTACTGTGAAAATTTTGAATTTTGTGGTCTCACATCCTCACCGATA
AAGGGTGCAAAAGGTAATGTTGAATATTTAGTTTTTTTGGTGTATAAAAGTAATGTTGTT
CATAGAGATGATATTCAAAAAATAATCGATAAGGTTGTGGATGAAGAATATAGCTATTGT
TGCAAAACCTCATGCTGACAATATAAAGGGGCTTATTGAATCGGTAATAGATTTTTTATC
AAGACATGGGATTAATTATCTCCTGGAGGATAGGGCTGCATCTGTCATGGGTGTGGAACC
TGCAAGTATCAATGAAATAAGAGAACTATCGGATGGCGCAATTGTACTGGGAGGGGATGG
TACTCTTATCTCCGCAATAAGGATCTTTGATGAAAAAGAGATACCGATCCTTGGTGTGAA
TCTGGGAAGGCTTGGATTTCTTACGGAAACAAGGATAGATGAAATAGCTTCGGCTCTAAA
AAGTATGATATCTGGCGAGTATTCCATTGAAAAAAGATTAAAGCTCTGTAGTGAAATCTA
TTTAAATGGTGATGTGACTTTTAATGCATCTGTCATCAATGATGTGGTGATCAACAAAGG
GGCTTTAGCCCGTATTATTGATATAGAGCTTTTTGTGAATGACTGTTTTGTGAATAAATA
CAGGGCTGATGGGCTTATCATATCAACACCAACAGGTTCCACCGCCTACAACCTGGCGGC
GGGTGGGCCTATAATATATCCAACTTTGAATAACATCATAATTACGCCAATCTGTCCCCA
CTCCCTTTCTAATCGACCAATTGTTTTGGATGCAGATGTAATTATAACCATGAAGGTACT
GAATAATGATGAAAAGGTCTTTATTACTTACGATGGGCAGATAGGTAAGAGGCTTGATAA
GGATGAAATTATTAAGATAAAACGATCACCTTATTATATAAATCTTGTTGTTCCAAAAAA
CAGAAACTATTTTTCTGTTTTGAGAGAAAAATTGGGCTGGGGTGGAAACTAAATGCTCAA
GTTTCTGTCTGTACAAAATTTTTCCGTTATAGAAGATATTGAGATTGAATTTTCAGATGG
ATTAAATATCTTCACAGGTGAAACAGGTGCAGGAAAAACAGTTATAATAAACGCCGTGAA
GATCCTTGTGGGGGAAAAGCTTAGCAGAGCATTTTTTCGGGATGAAACTAAGCCGATAAA
GATTCAAGGGATCTTTTCCATAAAAAGGGAGTTGATGGCGGAGGATCTTTTAAGTGAGTT
TGAAATAGATGACGAAGTGATAATCAGAAGGGAGTTTGATCTACAGGGTAAGAATAGGAT
TCTTGTGAATGGAAACGTAGCCACACAAAAGCAGCTTCAGGCATTGACGGAAAACTTTCT
GGATATTCACGGCCAACATGAGCATCAACTGCTTTTAAACCCCAAAAACCATCTATCATT
TGTTGATATGCTTATTGATAATAAATTTAAAGTGGATTATCTTGAAAAGTTTAAAAGATA
CAAGCAGATAGAAAATGATATTAAAAGACTTACGGGAAATATTCAGGAGATGGAGAGGGA
AAGGGAGTATCTCGAATTTCAGGTGGAGGAGATCGAGTCATTAAAGGTAGATCCAGAAAA
AGATAAAGATCTCGAAAATAGGATTTCGGTTTTGACAAACATAGATAAAATAAAAAATGC
CCTTACGAGATCTTTAAACTGTTTGAATGGGGATGAGATAAATATTGAAAATCTTCTGAC
GGTTGTGTCAAGAGAGATCTCATCTATTGTAAAATACAGCGATGAACTTAAAGCAGTCGG
AAATAAAGTTGACTCTATCTTTTACGAAATCCAGGATATAACAGGAACTATCGAAGAGAT
GCTAGAAAAATATGAATTTGATGAATCCGAGATGAACACGCTCATCGAGAGGAAAGATAG
AATAGATAGGGTGTGTAAAAAATATAATAAAAAGATGGAGGAACTTCCGGTTTATTTATC
AGAGATAAAAAGAAGGCTTGAAGAGATAGAGTTAAGGGATGAGAGGATAGAAGAGTTAAC
GAAAGAGCAAGCGTTGTTGGAAAAACAGCTTGAGACATTAAGGGGTAATCTAAATGCCGA
AAGGGGTAAGGTTTCTAAGCTTCTTTCGGACAGGATAACGAAAATTTTAAAAGATCTTGA
GCTTAAAAATGCTGTTTTTAGAGTTAAGATTGAAGATTTAAAACGTTTTGATGAAAAAGG
TGGGGTGGATCTTGAGTTTTTTATCTCCACCAATATCGGCTTTGAGCCGGGGCCACTTTC
AAAGATAGCTTCCGGTGGGGAGATTTCAAGGGTGATGCTGGCTCTAAAGGAAGCCTTTTC
GGAAGTGGACATAGTGGATACGCTCATCTTTGATGAGATCGATACGGGGATAAGTGGTAT
AACGGCAAAAAAAGTGGCGGAAAAGCTCAAAAAGATATCTGAAAATAAACAGGTAATTGT
GATTACTCACCTTCCGGTGGTGGCGGCTATGGGGGATAGACATTTTCACCTTACCAAGAT
CGACGAAGGTGGTAAAACTAAAACAATGATCAAGTCTTTAGATGAAGGGGAGAGGAAATT
TGTGCTCGCTTCGATGGTTGCTGGGGAGGTCACGGAGAATTCTTTAAAACAGGCGGAGGA
GCTTCTTAGAAGATGATTCAGCAGATAGCATCCTTTGTTGTAAATATGATTGATAAGACT
GGTTATTTTGGTATAGCCTTTTTTATGCTCATCGAAAGTAGCTTTATACCATTCCCCAGT
GAGGTGGTGGTTCCCCCTGCCGGATACCTTGTATCCCAGGGGAAGATGAATATGTATCTT
GTGGTGTTATCTTCTTTGATAGGTAGTGTGGTTGGTGGGCTCGTAAATTATTACCTGGCT
GTTAGATTCGGTAGGCCTTTTATTTTAAGATACGGGAAATACTTTTTTCTGGGGGAGTCA
AAATTTCAGAAAGTGGAGAAGTTTTTTAAAAACCATGGGGAGATTACTACATTCGTTGGT
AGGCTTTTGCCTGGTATCAGGCAATATATCTCTTTTCCTGCCGGTCTTGCCCGGATGAAC
CTTTTTAGATTCTGCCTTTTTACTGCTCTGGGGGCGGGGATATGGTCTATAGTGCTTGCC
TATACAGGATATTTCGTGGGGACAAATCTTGATATGATCAAAGAGCATATAAATAAAATA
ACCATTGTTATTTTACCCACATTGGTGGTTTTAGTAATAGTATACATATTTACATATAAA
AAATATTTAAGGTGGAGAAACTATGATAAAAAAGATTAGTTTATCTGCTGTTTTTATTAT
TTTTTTTACTATCACTCTCTTTGCGGAAGAGATTACGGTCAAACCTGGAGATACTTTTGC
AGGAATCTTTACGAAGATGTTTGACTACAATGTGGTTATCCGTCTGTATAGCGATTTAAA
GGGGAAGATTCCTGGGTTTGTTTTAAGGGAAGGGCAGAAAATCATTTTTGGAAAAAATTA
TGTACATATACCTCTTGATATTACCAAAGAGGTGAAGATCTTCAAAAAGGATGAAGGTTA
TGAGATAAATCTTGTGGAGCATCCTGTATATACGATCAATACCGTTGTGAAAGGGACTAT
CAAAGGGTCATTGTTTGAAACTATCAACAATATTGGTGAGAGTGATGAGTTGGCAATAAA
GTTTGCTGACATCTATCAGTGGGAGGTGGATTTCTTTAAAGAGGTCCATCCGGGGGATAG
CTTCAGTATCGTGGTGGAAAAGATCTTCGCCAAGGGGATATTCATAGGGTATGGTAAGAT
ACTTGCTGCGGATTTTTATAATCGTGGAAGGGTAATCAGGGCTATCTACTACGATAATGG
TAAGTTGGCAGGTTATTTTACCCCTGATGGGAAGCATTTGAAGAAAGGTTTTTTGAGGGC
CCCATTAAAATTCGGGAGGGTGAGTTCTAAATTTACCTCCAGCAGACTTCATCCTGTATT
GGGGAGATATCTGCCTCATTTCGGTGTGGATTACGCTGCCCCAACAGGGACGCCGATATA
TGCAACCGGATCAGGTGTAGTTATGCAAAAAGGTTTTCAGGGTGGTGCTGGAAATTTTGT
AAAGATAAAACATCCGAATAACATTATCACCACCTATATGCATATGTCAAAATTCAAGCC
GGGACTTAAGGTTGGCAGCCGTGTATCTCAGGGGGAGGTGATAGGGTACGTTGGTGCAAC
GGGATATGCCACTGGCCCCCACGTGGACTACAGGATTCAGATTGGTCCAAAATATGTAAA
TCCTTTAAGTTTTGTTGCTCCCCCTATAATGCTTAAAAAAGATGACATCGTGGCTTTGAA
TGAGAAATCAAAACGGATAGTTGCCCTTCTCAATAACACCTATTACAGAACAGCAGACAA
CAGACTTTTGGAATGATAGATTTTAAATGAAATATTTATCGTCTTTTAAAAAAATATATG
TAAAACAGATTTATTATGTTCCCTAAAATAATTTTACTTCTAACGCTTATTGCCATTGCT
GTGGGTTATGTGCCAAGATTTAAGATGAACAGAACCACAATTGCCCTTGTGGGGGGTGTG
TTTTTGATCGTTTCTGGTGGGATCGGTTATGATGATGCATTAAAATCGATTAATCTCGAC
ACAATAGTACTTTTATTCTCCATGATGATAATAAATGCTAATTTCGGTATTTCCGGATTT
TTTGGGATCGTTTCTCAGAAAATCATAAAATTTGCAGATACACCAAAAAAGTTACTTTTT
GTTATTATATTTACCTCCGGGATTCTGTCTTCCATTTTGCTAAACGATACGGTGGCAATT
ATGTTTACCCCAATTGCAATTATGGTTTTGTTAAATCTTAGAAGGGATCCTGTACCTTAT
CTATTGGGACTTGGTATGGCTGCAAACATCGGATCTGCAATGACACCCGTTGGAAATCCT
CAAAATATGCTTATTGCAAGTTTTTCAGGACTTACCTTTGTTAAGTTTATTACCCCACTT
TTTTTTATATCGATAGTTTCCCTGTTTTTTCTTTACTTAATATTACTGTTATTTTTCAAA
GAGGAGTTTAAAGATACTAAGATAACATCAGCGAATATACCGGAGTTTAGAATTTATAGA
CCATTGCTTTTTAAGACATTGTTTTCAACAATTGTAATGGTTATTTTATTTCTTCTACAT
TTCCCTGTATCTTATTCCGCTTTAATAGCTGCATCAATACTACTTTTCACCCGAAGGATA
AAACCATCAAGGGTATTCAGGGAGATTGACTGGTCTTTGCTTGTATTCTTTTCGTCGCTG
TTTGTGGTGACGTCCGCTGTGGAAACAACAGGTGTTGGGGAAAAGCTCTATATATTATTC
AAAAATTTTATATTTATTAATATATTTTCTTTTTCATTTGCCATGGGGGTTTTTAGTAAT
ATCGTATCCAATGTACCAGCTGTGATGCTTTTTGCGCCATTTATAAAATCTCTGGGAAAT
AGCTATGGATATTGGATTACTGCTGCTATGTCATCCACTTTTGCGGGTAATTTTACTATA
ATTGGTTCTGTTGCCAACATAATTGTAGTTGAAATAGCCGCAAAAAATGGTATAAAAATC
GGGTTTATACAGTTTTTTAAGGTGGGTAGTATAGTTACGATTATAACGATTTTGACGGGT
AGTTTGTGGCTAAATTGGATATTATAAAGGGAAAAAGTTTAGTATTGCTAAAATAAAATG
TTTTGAAAAAATCCCTTGAAAAACTGATTTGTATGTAGTATATTATAAAGTGTCATTAAA
CAAATGGAGGAATTGATGCCAAAGGTAATCATTGATACCGATAAGTGTAAGGGGTGCGGT
ATATGCATCGTATACTGTCCAAAAAAGATACTGAGATTTTCAGGAAAATTTAATACCTCC
GGATATAATTATGTGGAATGCATAGATGAATTTTTATGTATTCTATGTAAAAGTTGTGCT
CTAATGTGCCCGGATGTTATCTTTACCCTCAAAAAAGATGAATAAGGAGCATAAAATGTC
AGAAAAGATATTAATGAAAGGTAATGAGGCTATTGCGGAAGCTGCCGTAAGAGCTGGTGT
TAAGGGGTATTTTGGATATCCGATAACCCCCCAGAATGAGGTTACTGCATACATGTCCAA
AAGAATGGTTGAGTTGGGTAGGGCATTTGTACAGGCTGAAAGTGAGGTGGCTGCTATAAA
TATGGTTTATGGTGCTGCATCTACCGGTGAGCTTGCGATGACAACCTCCTCAAGCCCTGG
AATTGCACTGATGCAGGAAGGTATTTCATATATGTGTGGGGCTGAAGTTCCTGCGGTGAT
TGTAAATATATCAAGGGGAGGCCCGGGACTTGGAAATATTGGGCCAAGTCAGGGGGATTA
CAATCAGTCCACAAGAGGTGGTGGTAATGGTGATTATTTTCTCATCGTGTATACCCCCAG
CACACTTCAGGAGGCAGTTGATATAACATATAAAGCTTTTGATGTTGCAAATAGATACAG
AAACCCTGTTTTAATACTTGGGGACGGTGCTTTGGGTCAGATGGCTGAGACGGTTGTGCT
GCCACCATTTAAAGAATTGGAGTCCAAAGATAAGGGCTGGGAACTTAACGGTTGCAAGGG
TAGAGAACCAAGATCGGTAAAATCCCTGCGGTTAGCAGAAGGGATGCTTAAACTTCATAA
TTTTCACTTGAAGGAAAAATTTGAGCAGGTTAAGAGAAATGAGGTCGAATATGAATTGAT
AGGTGATGATTACGATATTCTTATTGTTGCATTTGGTACTGCCGCGAGGGTTTCAAAAAG
CGCTATAAAAGAAGCTGCCAAACATGGTGTAAAAGTTGGAATGTTTAGGCCTATCCTCAT
ATGGCCTTATCCATATGCGCAGCTAACAGAGGCTGCAAAAAAGGCAAAGAAGGTATTGGT
TGTGGAGATGAATAACGGACAGATGCTCTTTGATGTGATGTTGGCGGTAAAGGATGATAA
TAAAATCGAATTTCTGGGTAAACCCGGTGGCGAAGTGGTGGATCCGGATGAGATATTAGA
AAAAATTTTATCCATAAAGGGGTAAATTATGAAAACAGTTTATGAAAAACCTCAAAGTCT
TACTTCTAATAAATCTATATATTGTCCTGGTTGCAATCATGGATTGATTCATAGATTGGT
GGCTGAGGCTATAGATTCTCTCTCTCTTAGAGAAAAGACAGTTGGTGTAGCACCTGTGGG
CTGTGCAGTTTTGCTTTATGATTATTTTAATTTTGACATTGTGGAGGCTCCCCATGGTAG
GGCACCGGCTCTTGCCACCGGTATAAAAAGGGTTAGACCTGATCTTGTGGTGTTTACATA
TCAAGGGGATGGTGATCTTGCTTCAATAGGTATGTCGGAGATCATTCATGCTGCTAATAG
GGGCGAGAATGTTACGGTGGTATTTGTCAATAATGCCAACTACGGTATGACTGGTGGTCA
GATGGCCCCCACAACACTGCCTGGTCAAAAGACAACCACAACACCATTCGGTAGAGATAC
AAAACATGACGGTTTCCCGTTCAGGATGGCTGAAATTATAGGTAATCTTCCTGCGGTGGC
TTATTCCACAAGGGTCAAAGTCACATCCCCAAAACATGTAATAGCCGCAGGTAAGGCTAT
CAAAAAGGCTTTTCAAAATCAGATTGAAGAAAAAGGGTTTTCTTTTGTTGAGGTACTCTC
CACATGCCCCACAAACTGGGGTATGGATCCTGTAAAATCGCTTAAATGGGTGGATGAGGT
TATGGAGAGCTATTATCCTCTTGGTACATTTAAAGATATAGACGGGGGTAAATAATGTAT
TTCGATTGTATAATGGCTGGATTTGGTGGTCAGGGGATATTAAGTGCAGGTATGATGCTA
TCTCATATGGCGGTAAGTCAGAATTTGAATGCCACATGGTTCCCTTCTTATGGTGCTGAG
CAAAGAGGTGGTACAGCAAACTGCATGGTGGTGGTGTCAGATGATGAGATTGGCTCTCCG
GTTATCACAAAACCGCATAATGGGTTTATTATGAATTACCCTTCTCTTGTTAAGTTTCAG
CCGAGGTTTAGAAGTGGTGCAAATGTTGTTATTGACAGTTCTCTTGTATCTGCAGAATAT
ATAAACAGAGATGACTTAAATTTTTATGGTATAAATGCCACAGAGCAGGCTGAAAAGCTT
GGAAATGTGAAAGTGGCAAACGTCATTATGATAGGTGCTCTGTTGAAAGCATCACAGCTT
TTTGACCTTAAGGTGGCTGAGGAAGCACTCAAATACGCTATTTCGGAAAAATATCACAAT
TTACTTGATCTTAACAAAAAGGCTCTTGAGGTGGGTTTTAATCAGGTTGTAAAGTTGTAA
GAAGATATTATTAATGCAAGGTTGGTAGCTTATTTCTAAAGCTAAAAACCTTGCATTTTA
CTTTAAACAATGTATGTTTAAGGAGTAGATATGCAGAGATTAAACTTAAGGGTATATGGG
AGAGTTCAAGGGGTAGGTTTTAGGGCTTACGTTTTGAATAAGGCAAGGGAGCTTGGTCTT
GCTGGCTTTGTGAAGAATATGCCTGATGGGACGGTTTTTATAGATGCTCAGGGGGAAGAG
GAAGCATTGAATAAACTAATAGAGTATGTAAAAATTGGCCCTTCTATGAGTCGTGTGGAA
AAGGTTGAAATCGAAAGGATTAATCAGACTCTTAATACAAGAGATTTTATTGTTACATAT
TAGGTGAGATTATAGAAAAATTTTATTATACCATAACCTTAGCTTCATATATAGGATTTA
AGATAGTTCCACTATATATCAATCTATTTTTGGGTTTCATCTCGAGTAGATTTCTAAATG
TTAAAAGAGATACCATTGCAGCTATTCTGATATACATAATAGGTCCGGTTGTGTTTTTCA
CCGCCTCATATCGTGTAAAGTTTGATATTTCTATGGTAGCTATTCCAATGATAGTACTGT
TCATAGGGGGAATTCTTTCGTTTGGAACATATTTTTTAGGTAAAAAGGTTTTTAAAGATA
ATACGTTAAATATTTTAGCTTTCTCTGCTGGTACAGGTAATACGGGGTATTTTGGGATAC
CTCTTGCTTTTATGCTTTTTGATGAGAGACTGGCAAATGTGTATGTATTTTCAGTTTTAG
GTTCTCTCCTGTATGAGAGCACGATAGGTTTTTTCATCATTGCGAAGGGTAGCTATAGCG
TCAAAGACAGCCTGATAAGGGTTTTGAAATTGCCAGCAATATATGCTATGGTTCTGGGGC
TATCTTTTAACTTTTTAAAGATCAAACTATCGGTGGATATTTTAAATTATCTGGATTATT
TTAAAGGAGCATATGCGGTGTTGGGGATGATGATGATAGGTATGAGTCTTCATGGGCTTA
ATCGAATGTTGATCGATAAAATTTTTATATCCGTTGCCCTTATTATAAAGTTTATCCTGT
TTCCATTGGTAATTTTAGCTGTAATCTATATCGACAAACTTTTTTTCCAATTTTTTAATA
GTGATTTTTATAAGGTTCTTTTTCTATTTGGAGTGCCACCAATGGCGGGTAATGTTGTGG
CAATAGCTACTCTTTTAAAATCAAACCCCGAAAAAGCAGCAATTGCTGTAATAATCAGTA
CTATTGTATCGATATTTACGATACCTGTCATGGTAGCTTATCTCATGCCGGCCTAATGGC
GATTTATAATAAGATTTGTATTTAGAAATGCTCCGATGATGAAGAAAATCTTGAAAAATC
ACAGAGTTTGGTATAATGAAACTTATACTCGGGGTGTAGCACAGTTTGGTAGCGCGCTTC
GTTCGGGACGAAGAGGTCGGAGGTTCAAATCCTCTCACCCCGATAATTTACTGCCCATTT
AAGACCTTTGCCAAGATACCTAAAATTCCAAGGTTTTGACTAGGGCAGACTCCATAAGTT
TAACTTATGGAAAATATTTAATTAAAGTCGATTTTTGCCGGTATTATTTTAAATTGTTTT
TAAATAGCTTATATATTGATGAAAAATCCTCCTCCGGGAAGTTTTGTGTGAAAGTGGAAG
CGTAGAGTTCCTTTACTAATGATGCAGTAAATATCGGGATTTTGTTGTCATATGCTATCT
CTTGAAGACAATTTATATCTTTGTATATCAGGGCATTTGAAAAATGTGTGGAGAAATCTT
CGTTTAAAAGCTTCTCTTTTTTGGCTCTGAGCACCAATGAATCGCCCCCACCTACAGATA
AAATTTCAATAGCCTGTTCCTTACTTATGCCTAATTTCTCTGCAGTGGCTATAGATTCTG
CAATTGTTGCCATAAAACTTCCCAGTACAAGGTTATTCACCAATTTCATCTGTGTGGCTT
TTCCAGGTGTTTCCAGATAAAATATATGCTTTCCTAAAGATTCAAGAACAGGTTTTACTT
TTTCAAAAGCTTCGCTTTTTCCACTTACTAAAATTGTTAAGTTCCCCTGCCGCGCCGGAA
CAACACTACCCAAGACGGGTGATTCCAGATAATACAGGTTTCTTTTGTTGCATTCATCGT
GAAAATTCAAAACCTTTTTATAGCTATTAGTGGTAAAGTCAATTATTATCTTATCGGAGC
AGTTTGTTTTAAGTATCCCTTTTTCTCCGAGGAGGAGACTTTCCACTGCTTCACTATCAA
AAAGACATAGAAATGTCATGGCACATTCATTTACGATGGCCTCTGGGGAAGACAGCATAT
TGGCTTTTATAGATCCTATTTTTGATGGGGTTCGATTCCATATATATAAATCATGACCAC
ACTCTGCAAGTCTTGTGGCTATTGCCTTACCAAGATTACCAAATCCTATAAAACCTAACT
TCATATAATCCTCCTTATATATTATCAGGCAAATTATATCATTTAATATTTTATATATCA
AGAATTTGTTTGCCATGGTGGATAGTGGTGTTAAACTTTTTGTTGTAATCATAAACTTTT
TATGCTATCTACTTTTGTTGTTTAGTATTACTTTAATAGTTTAAGAGGAGTTAAAATGTT
TGAGATTATTAATAAGACTATTGGTGAATATTTAGAAGAAATAGCATCAAAGTATCCGGA
TAATGATGCAGTGGTATACCCTTTACGTGGTATAAGATTATCGTACAAAGAGTTTGATGC
GCTTACTGATAGACTTGCCAAAGGGTTGCTTGCAAGTGGACTGAAAAAAGGGGATCATGT
GGCTATCTGGGCGCATAACATACCGGAGTGGATATATCTTCTTTTTGCCACGGCTAAAAT
AGGTGTGGTTACTGTCACTGTAAATACCCTTTATAGGGCACATGAACTAAAATACCTTTT
ACATCAGTCAGATAGTAAAGCGCTTTTTATGGTAAAAGGTTTAAAGACGGATTACGTTGA
AACGATTTATGAAATTTTGCCCGAATTAAGAAGTAGAAATACTCATAAAATAGAGAATGA
GAATCTACCTTTATTGGAAAAAATATATTTTATTGGGGAAAATACCCCTAATGGTATGCT
TAACTACAATATGTTGTTTGAAATGGCCGATTCTGTATCAGATGAGGTTTTAAATAATGT
AAAGAAATCGCTTGATATGCATGACGTAATTAATATGCAGTACACTTCTGGCACCACAGG
ATTCCCAAAGGGTGTGATGCTGTCACATTTTAATGTGTTAAACAATGCCTATGCTATAGC
ATTGGGAATGAATTTTACCGAAAGGGATAGGCTATGTATACCTGTACCTTTCTTCCATTG
TTTTGGTTTGGTACTCAGCATTCTGGTTTGTTTGACTACCGGTGCCACTATGGTTCCTGT
GGAAAGTTTTAATCCGGTGGATGTATTAAAAACAGTAGAAATGGAGAGATGTACAGCATT
GCATGGTGTACCTACGATGTTTATTTCCGAATTGAATCTACTGGAAAAGGAGAAGTACGA
TCTTTCTTCCCTGCGTACGGGTATAATGGCTGGGGCATTATGTCCTGTAGAGGTTATGAA
AGCTGTAATGACAAAGATGAATATGAAGGAGATTACCATTGTTTACGGGCTTACGGAGGC
CTCACCTGGGCTTACCATGACGAAAATAAACGACCCTATTGAGAAAAGAGTGGAAACCGT
CGGAAAAGAGATGCCTGGGGCTGAAATAAAAATAGTAAATCCAAATACCGAGGAGGAATG
TCCGGCTAGCGTTCAGGGGGAGTTGTGGGCACGTGGATATAATATAATGCGTGGTTATTA
CAAGATGGAAGAGGCCACAAAGCACGCTTTCAGCAAAGATGGATGGCTTAAGACAGGTGA
TCTTGCCGTAAAAACTGAAGATGGGTATTTTAAAATCACCGGTAGGATTAAAGATATGAT
AATCAGGGGTGGAGAAAATATTTACCCTAAGGAGATTGAAGAATTTTATTATACTCACCC
AAAAGTACATGATATTCAGGTGGCAAGAGTTGAAGATAAAAAATATGGGGAAGAGGCTAT
GGCTTTTGTAATTGTCAAAGAAGGGGAATCCCTCACCGAAGAGGAATTGAGGAATTATGC
TAAAGGGAAGATTGCTGATTTTAAAATTCCAAAATATTTTACGTTTGTAAAAGAGTACCC
AATGACGGCAAGTGGAAAGATTCAAAAATACAAATTGTCAGAGATGGGGAATAAGATTTT
AAAAGAAAAAGGTATGCTTTAGGGGGAATTATGCTTGGGGATGTAAGGAAAGAGGATTTT
AAAATAGTAGTTCCTGAATACTTCAATTTCGGATTTGATGTTGTGGATAAATGGGCGGAG
TTAGATGATAAAATAGCTCTAATCTGGATAGATACGGATGGTAAAACTTATAAAACATTT
AGATTTTCAGATTTAAAACGGATGTCCAATAGATTTGCTAATATATTGATTGATAGAGGA
TACAAAAAAGGGGATATGCTTTACGTAATGGTACCAAGGGTTCCGGAATGGTATGCCGTG
ATGCTTGGCTGCTTCAAGGTGGGGGTGGTGCCGATGCCCGCACCAAAGATATTAAGACCA
AAAGATATTTATTATAGACTGGAGAAATCATCTGCCAAAGGTGCTGTGATATATTACAAT
GTACTGGATAAGATGATGGAGGTTGATACTTCTAAACTATTACATAAGATGGTTATAGGG
GCGGAGGCTAATGGATGGGAAAATTTTGAAAAAGCTATGAATAATGTTCCGGATGAGATA
TTTATGGATAAGATAGAAAAAACCAAAACATCAGATCCTTTGATCATCTATTTTACAAGT
GGTACTACAGATTTTCCAAAAATGGTACTGCATGATGGGGGATATGCAATTGGGCATCAG
ATCACCGCAAGATTCTGGCAGGATCTTAAAAAGGATGACATACACTGGACTTTGAGTGAT
ACAGGTTGGGGTAAGGCCGTATGGGGGAAGTTATTTGGCCAGTGGTTTATCGGTACAACG
GTAGTGATGTATAATGCAGCAGATGCTTTTGATCCCAAGATTCACCTGGATATTATTCAA
AACTTTAAAATTACCACTTTTTGTGCTCCACCCACTGCTTATAGAATGATGATACTTCAA
GATTTAAGTAAGTACAACTTTGACAACCTTCGCCATTCAGTTAGTGCCGGGGAGCCCCTC
AATCCATCTGTATATGAAAGATGGTTGGAATATACAGGCAACAAGATTTATGACGGATAT
GGTCAAACGGAAACAGTAAATATAATAGCCACAACTAAAGATATGGAAGTTAAGCCAGGT
TCAATGGGTAAACCTGCATTCGGATTTGAAGTGGATATACTTGATGACGATGGTAATCCG
TTGGGGATTGGTGAAATTGGTCATATAGCCCTAAAGGTGAAGCCAAATAGACCAATTGGA
TTTTTTAAAGGTTATTATAAAGATGAAGAGGCAACTAAAAACTCTATTCATGGTGATTGG
TATTTCACCGGTGACAAAGCTCATAAAGATAAAGATGGATATTTTTGGTTTGTGGGGAGG
GCTGACGATGTTATAAAAACCAGTGGGTACCGTGTTGGGCCTTTTGAGGTGGAAAGTGCT
CTTCAATCCCACCCAGCTGTGGCGGAAAACGCTGTTATCGGTGTGCCGGATGAGTTAAGA
GGCACAATAATCAAGGCTTTTGTTGTACTTGCCCCAGGATTCGAACCGTCTGATACGCTT
GTGAGTGAATTGCAGGAGCATGTGAAGAAGGAAACCGCCCCATATAAATATCCGAGAAAG
ATAGAGTTTGTGAAGTCACTTCCAAAGACAGTTAGCGGTAAGATCCGCAGAACTGAACTC
AGGGAGATGGAAGAGATGAAATTAAAACAGATGAATACTGATCTATTTACACCTTGATAT
TAAAAAGGTGGAATTTAATATATAAAAAAGATGTAACCGTTTTTAAAATGCCTATTGCAA
TATAGTTAAATGTTTTGCAGTATTATGTTGGCTTTTTGGGATAGGTCATATTTCAATTAT
ATTTAGCAATAAGATGTATTTTTTTAATTTACATTAATGAAAAAATGTTTAGAAATCTGG
CATCACCCCATTTTTATGATTTAATATTGAATTTTCAATAAGTTATACTTGTAAAAGCCT
CCAGAATGTTGTATGATGATTTTACACAAAAAAGCAACAATAACAACAAACTGGAGGCAG
TTTATGATATATGAAATTGCAGAAAATGTGAAGAGAAAAATTTTAATCCTAACACAAAAC
CTTAATGATTACATTACAAGACCCCAACAGAAATATATGATTGAAATGGTTTCAGGAGTA
TTTGCAACCAAGAGCCTGAATCTTACATCGATAGCAGGTTATTTAAATGAGAGATGTGGT
GTAAAACATTCTCTAAAGAGATTGCAGAGAAATACATTTAATTATTCTACTTTGTTAGAT
ATTTCTAATGCTTATAATATAGATTATGCATACAATGAAACGAAATCAGATGACAGGTTA
ATAATATCGATAGATGGTGGTGATTTGACACATGATTATGGTATCGGTTTTGAGCTTATA
GGTAAAGTTCACGATGGTAGTTCTAACAAAGTAGGCTATGGATATCCGTTAAATCATGCT
GTATGTTACAGTCCAAAGAGTAAGAGAATGTTTTCATTATATATTGATGTTTATAGTTAT
AAATCAAGTAACTTTAAAAGTGAGAATGCCAAGACCATAGAGATGCTGGAGAAGATAGGG
ATTAGATTTAAAGATAAGGGGTTATTTGTATTTGATAGGGGCTATGATAGGGGTGAGATA
TTAAGATATATGCTTAGAAATGGTTTGAGTTTTGTAATAAGGAGTGTTGGTAAGAGGCAT
TTGGATTACAATGGGAGTAGGCTTTCAGTATTGGATATTTGTAAGGATAAGATAAATAGA
AGGTATAAAAAAGGTGGTATTTCTTATGGTTATGCTAAATGTTATTATCATGGCCATGCA
GTTACATTAATTAGTGTAAGGGGTAATTCGTCGAAGAATATGCTTTATTTTATGAGTGAA
GGGCATATAAGCAGTAGTAAGGAAGCGTATTTTAGGATTAGCAGTTATTTTTCCAGGTGG
AAGATAGAAGAGAGCTATAAGTTTATGAAGCAGCAGTTTGGTATTGAGAAGTGCCTTGTG
AGGAGGTTTGAGTCATTGAGGACGTTGTTAGGTATGGTATCTTTTTGCTGGAATGTATTA
AGTCAGATAGAATCGGATGTTATGATATCCAAGTTGTTAGAAGATATGGCCAAAAGAGAG
AAATACGACAATGAAGACAAAAAGGTATGTGAATTTAAATATTATCGGATATCGGATGGT
ATTGAAAGGGTATTACGGTCTTACAATGGTAAGATATTTCATCATAGAGATAAAAAATAT
GATTGTGATTATGTTATGTATTTTAAGATAGGTTATTATCTTAAATTTCCAGAAGAGCGT
AAGAAGATATTTGGAATGGGCAAGATGAAAAGGAAGAAAAGTTTACTTGTGGCTTAGGGG
TGCAAAAAATGGGGTGACGGCAGTTTAGAAATCTCTTGACAAGAAAAGAATGTGTGATAT
TGTAATAAATATCCAATCAAAATCAAATGGAATTGTTTGGCTTTTTGTTTTTTTGGCTCT
TCTTTTGGCCGTAATGTTTGTAAAATCAGAGAAAATCGTTTGAAAATAAAGAATAATAAT
TTACGAGGTGTTTGGTGAATCTGGACGATTTAAAGAAAAAATCTGTTGAAGAATTATTGT
CTATTGCTGAGGGGATAAATATTGAAAATGCTCCCAATATGCTAAGACAGGAGCTAATTT
TTGAAATATTAAAGGCCACAAGTCAGAGAAATGGTCAGATATATGGTCAGGGGGTTCTGG
AGATACTTCCTGATGGCTTTGGTTTTTTGAGATCTCAGGATTATAACTATTTGCCAGGGC
CTGATGATATCTATGTCTCCCCTGCACAGATTAGAAAGTTTGGTCTTAGAAATGGTGATA
CAATAGCAGGTGAGATAAGACCTCCAAGGGATAATGAAAAGTATTTTGCACTTCTCAAGA
TTGAAAGTATCAATTTTGATGAGGTAAAACTTCATAGGAACCTTTTTGAAAACCTTACCC
CCCTTTTCCCGGATGAAAGAATTGATCTTGAAGCTTTCCCGACACATTACGATACAAGAA
TTATGAACCTTATTGCGCCAGTTGGAAAAGGTCAAAGGGGGCTTATTGTAGCTCCACCTA
AAACGGGTAAGACGATGCTTCTTAAATCTATTGCAAATAGTATTACCAAGAATCACCCGG
AGATATATCTTATCATCCTCCTCATAGATGAGAGACCCGAAGAGGTTACAGACATGCAGA
GGTCTGTCAAAGCAGAAGTGGTTAGCTCTACATTTGATGAGCCCGCTTATAGACATGTTC
AGGTGGCTGAAATGGTACTTAACAAAGCAAAAAGACTAGTGGAACATAAAAGGGATGTTT
GTATACTTCTTGATAGTATTACTCGCCTTGCAAGAGCTTACAACTCTATTGAACCTTCCA
GCGGTAAAGTTCTTTCGGGTGGTGTAGATTCTAATGCTTTGCACAAGCCCAAAAGGTTTT
TTGGAGCTGCCAGAAATATTGAAGAGGGTGGTAGCCTTACTATAATAGCCACTGCTCTCA
TAGATACAGGTTCCAGAATGGATGAGGTTATTTTTGAGGAATTTAAAGGTACCGGTAATA
TGGAGCTTCATCTCGACAGAAAACTTGTGGAAAAGAGGATTTTCCCCGCTATTGATATAA
ATAGATCTGGTACCAGAAGGGAGGAACTGCTTCTGGCTAAGGATGAAATTAATAAGGTGT
GGATATTGAGAAGATTTTTAAGTGGAATGAATTCTGTGGATGCTATGGAATTTTTACTTG
AAAAGATTAAGGATACAAAAACCAACAAAGAATTTTTGAACTCTATGAATAAATAGTAAT
TTTTTATAAGGAAGTTATGATAATTTGCTTGAAAATTAAAATATAATGTGTTATCTAGCT
TTTCTTAAAATTGTGTGAGGTGTAGGAAGATGAAAAAAGGTATTCATCCCGAGATTAAAG
AGGTCGTTTTTAAATGTGCATGTGGGAATGAGATAAAGACGCTATCTACCGCTAAAAAAA
CAGGTATAGCAATATGTTCCAATTGTCACCCATTTTTTACTGGTAAGCAGAAATTTGTAG
ATGCTGCTGGTAGAGTGGAAAAATTCATGAAAAAGTACAGCGAGGCTAAATCTAAAAAGT
AAATAAAGCCCGTTATGGAATCTAATCTTTCTGTAAAACTTTTAAGCCACACGCCTGATC
CTGAAGGTGTTGTGGCTTTAGCTGCTAAATTGTGTTATTCTGATGCAAATATCGAGGATC
TCAAAGAAGCTATATCCAAAAGGGACCAGCAGGGCTTTATCGAGAAGATCGTAAAAATTG
GTCATCATTCTGTGTTGGAGCATATATCTTTCACCTTTGGAATTGAAGGTGTATCAAGGG
CATTGACTCATCAATTAGTGAGGCATCGTATCGCCAGCTATTCCCAGAAATCCCAGAGGT
ATGTGAAATACACTGAGGATTTTGATTACATTATGCCGCTTACCATAAAAAATAATGAAA
GGTATAGAAAGCGGTTTGAAGAGTTGATGTTGGAGATTTCCGATCTATACTCCGAAATGA
TATCGTATGATATTCCAGCAGAGGATGCTAGGTATATTTTGCCAAATGCCTGTGAAACAA
AGATTATTGTGACTATGAACGGTAGGGAGCTACTTCATTTTTTTAAAATAAGATGCTGCA
ACCGTGCCCAGTGGGAGATCCGTCAGATGTCGGAAGAGATGCTGAAGCTTTGTCTTGAGG
TGGCACCTTCCATCTTCAAACATGCTGGTCCAGGATGTGTTACTGAAAAATGCCCCGAAG
GGGAGTTTACCTGTGGGCAGGCGGCGGATGTCCGCAAAAAATATATTGAACTTCTAAAGA
AATACAATCGTCTAAATTAAAAACTTTCAGGTGAAAATATGGGTAAATGTAAGATAAATA
TCGGTGGCCAGGCGGTCATTGAAGGTGTTATGATGAGGGCGCCTTCGAAGTTTGTTATTG
CTGTCAGACGGCCGGATAATCAGATTGTGGTACAAAAAAAAGATATAACAATAGATACAA
ATAAATTTTTTAAAAAGCCTTTCATAAGAGGATTAATAGGACTTTATGACGCATTGGTAC
TTGGGATTCAGGCGCTTAATTTCAGCGCTCATCATGCCCTAGGGGAAGGTGAGGAGAAAT
TGAGCTTTAAAGAGATCTTTTTCACCATGCTCTTTGGCTTTGGGCTTGGTATCGGCCTTT
TTCTCTTTCTACCTCTACTACTGACAGACCTTTTAAAACTAGTATTCCCGTTGATAGAAA
GGTCATTTCTCGTGTATAATCTTGTGGATGGCATAATCAGAGTTATATTTTTCATCCTAT
ACATATATATCATCTCTTTTTTTAAAGATGTAAAAAGGGTTTTTCAGTATCATGGGGCGG
AGCATAAGTCTATATTTACCTTTGAAAGTGGTAAAGAATTGACTGTAGAGAATGCAAGAC
AGATGAGCAGGTTTCATCCCCGATGTGGAACGAGCTTTTTGCTGATCGTTATGATAGTGT
CGATATTTGTTTTTACACTTATACCAAAAGATTCCCATTTTTTAATTAAATTTCTATCGA
GGATTGTTTTTGTTCCTGTCATTGCTGGTATCTCATATGAGATACTAAAGCTTAGTGCTA
AATTTCAGGATAATATATTTGTAAAAATATTGATAGCCCCTGGATTGTGGTTACAAAAGC
TTACCACTAAAGAGCCGGATGACAGCCAGCTTGAAGTGGCTATAATTTCAATCAAAGAAG
CTCTGGAAATAAATGAAAGTAAGGAAGGTTTGATATATGTTTGATCATCTGGAAGAGGTT
TTAGAAAAATATAATGAGCTAACTGAAAAGCTTGCAGATCCAAATGTAATGAGTGATATA
AAGGTCTATCAACAGCTCAGTAAAGAGCACTCCGATCTAAAACCGATAGTGGAGAAATAT
CTTGAGTACAAAGATGTTCAAAGATCTATAAAAGAGGCAGAAGCCATATTAAAAGATGGT
GGGGATAAAGATCTTATCGAGCTTGCCGAGATCGAATTGGCTGAGGGTAAGGAGAAATTA
GAGAAGATTTCTGAGGAGCTCAAAATATTACTTTTACCTAAAGATCCGTTTGACGAGAAA
AACATATATATTGAGATAAGAGCAGGTACGGGTGGGGAAGAGTCCGCCCTTTTTGCCGCT
GATCTTTTAAGGATGTATATAAGATATGCAGAGAAGTGTGGGTGGAAAACTGAGATAATA
GATGCCAATGAAACTGGGATGGGTGGTTATAAAGAGGTTATTCTTCTGGTGAAAGGTAAG
AATGCTTACAGTAAGTTGAAATATGAAGCTGGTGGACACAGGGTGCAAAGAATACCTGAA
ACGGAATCAAGCGGAAGAATACATACATCCGCTTGTACAGTTGCCGTAATTCCTGAGGCA
GATGATGTGGATGTTCATATAGATCCCAAGGACTTGAGGATCGATGTATACAGATCATCC
GGTGCCGGTGGACAGCATGTGAATACCACCGATTCCGCAGTAAGGATAACTCATATCCCA
ACAGGTATTGTGGTTTCCTGCCAGGACGAGAGAAGCCAGATAAAAAATAAAGAAAAGGCC
ATGAAGCTTTTAAAGTCTAAAATTTTTGAGATGGAATTAGAAAGGCAGAGGACGGAGCAG
GCGGAAAATAGAAAACAACAGGTGGGATCCGGTGATAGAAGTGAAAGGATAAGGACATAC
AATTTCCCCCAAAATAGGTTGACTGATCACAGGATAAACCTCACCGTATACAACCTTGAT
ATGGTTATGGAGGGGGAATTAGATGAGATTATCGATGCACTTATTACTTACGATCAGGCT
GAAAAATTGAAAAATATTGGACTATGATATTTAAAGGGTAATGGTTGAAAAGTTTTGATG
GAGAAGTATTAGCATCTGAGATTTTAAGTGAGTTAAGTAGATTTTTGCCACTGTATCAGG
CCAGGGAATTTGTCTCATATCTTTTAGGCGTTGATTATAAAGATCTTCACAACCATCTTT
CCCGAAAAATAGAATTACGAGGATACAAAAAATTTATCGTCAGAAAGGTCTTTGAAGGGT
ACCCCGTCTCGTATGTAACGAAAAGTAGAGAATTTTTTGGCTACGAATTTTACGTGGATG
AACGGGTACTTATCCCAAGACATGAAACGGAAATTTTAGTTGAAGAGGCGCTTAAAATAG
ATATCAAAAAACCAAAGGTTTTAGATATCTGCACAGGTTCTGGTGTTATTTTGGCAACTT
ATCTCCTTAAAAAGGGTGATGCCACAGGTCTGGGGGTTGATATTAGCTTGCCAGCTCTGG
AAGTGGCAATGATAAATCTTCGTAAGTATAATCTTCTGGATAGAGCTTGTCTCGTATGTC
TTGATGCAGTAAGTGATCTGGATTCGGTGAAAATCTCAGAGTTTGACATTATATTATGCA
ACCCACCTTATATTTCAAAAAGTGAAAAATTATCCAATTCGGTACTATATGAACCCCACA
ATGCATTATTTGCTGAAGATGATGGGTATTATTTTTATAAAAAACTGTTGAGAATATTAT
ATAAATCGTGTAAAGAAGATACGATTATATTTTTTGAAATTGGTGACGGCATGTCTGAAG
AGCTAAAAAAAATATTTTCTGGCAAAGAGATAAGTTTTATAGAAGATTATGCTGGTAAAA
AAAGGGTGCTTAGATGGATAAATTCAAAGTAGTAGGTGGCAATAGATTAAATGGTAAAGT
AAAAGTAAGTGGTGCAAAGAATTCATGCTTACCTATTCTTGCTGCAACGCTTCTTGCTTC
TGGTGAATATTTGATTGACAATACCCCAAATCTCATGGATGTAAGAACAATGCTAAAGCT
ACTAAAAGGGATGGGGATAAATTACGAGTTTCAGGATAATCGTGTATTCTTGACAAACTC
AGATGACAATGATTTATGGACAGCCCCTTATGATCTCGTTAAAACGATGCGGGCAAGTGT
AGTTGTGCTGGGACCTCTGTTGGCCAAAAAGGGTAAAGCTAAGGTTTCTCTCCCCGGTGG
ATGTGCCATAGGGGAAAGACCTGTGGATCAGCATATAAAAGCTCTGGCTCAAATGGGTGC
AAAAATAGATATAGAGCATGGTTATATCATTGCCGAAGCTCAAAAATTGAAAGGATGTGA
GATATATTTCGATCTTGTAACAGTTACCGGCACTGAAAATATTATGATGGCTGCTACTCT
GGCAGAAGGGGAGACGATCTTATATAATGCTGCACAGGAGCCTGAGGTGGTGGATCTTGC
CAGATTCTTAAAAAGAATGGGGGCAAATATATCCGGTGAAGGTACAAACGTAATAAAGAT
AAAAGGGGTCAGTGAGTTAAACCCTGCCGATTATACTGTTATGACCGACCGAATAGAGGC
AGGAACGATTTTGTGTGCCGTTGCCGGAACAGGTGGAGATGTTGTTGTGGAAGATGCTCC
CGTAGAGTGCATGAAGGCAACGATAGACAAGCTTCTCGAAGTGGGATGTGATATAAAGAT
AATCAACAGCAATACACTAAGAATCATATCGGATGGTAGATTAAAATCAGCAGATGTAGT
AACACAGCCTTATCCTGGATTTGCCACAGATATGCAGGCTCAATTTATGGCTATTATGAC
AAAGGCTTCAGGTCTGTCGGTTATAACGGAGAATATATTTGAAAACCGGTTTATGCATGT
GGCGGAGTTGAAAAGGATGGGGGCTGATATCAGGCTTAAGGATAGATCTGCTGTTATTAA
AGGTGTGGAAAAACTCACAGGCGCTGATATTATGGCTTCTGATCTCAGGGCAAGTGCAGG
ACTTGTGATTGCTGCACTAATGGCGGATGGGGAATCCAATATCCATCGTATATACCATCT
GGATAGAGGTTATGAAGAGTTTGATAAAAAAATGAATCTATTAGGTGCTGATATCCAAAG
GGTGAAAGATGAGTGATACTATTACAATTGCACTTCCAAAGGGGAGACTTGCGGAAGATA
CTATAGAACTTTTTTTGAAAAAAGGGATCTTAAAAAACAACTGTATTGACTTTAATTCAA
GGAAGCTTGTCTTCAATGATGATGAAGAACAATTTAGATTTTTACTTGTAAGGAATATGG
ATGTACCAACCTATGTTGAATATGGAGCATGCGATCTGGGTGTGGTGGGGAAAGATATTA
TTTGCGAAACAAAGGCTGATGTGTATGAGTTTTTAGATCTGGGGTTTGGCTTTTGTAGAA
TGTGTGTAGCGGCGGCGGATCCTAATTTTAAATACAGGCACGATATAAAGGTGGCCACAA
AGTTTGTGAATATTGCTAAAGATTTTTTCATAAAAAAAGGTTTTTTTGTGGAAACGATAA
AGCTCTATGGATCCATTGAGATTGCTCCGATACTTGGGCTCTCGGATGTAATTGTGGATC
TTGTATCCACAGGGGAAACATTGAAAAAGAATGGGCTTCACATAATTGAAAATATAATGG
ATTCCACCGCAAGACTAATAGGTAATAAGAATCTGGTGAGAACAAAGTATTTTAAAATAA
AAAGTATATTGGAGATGTTGAGAGGATGAAAAAGATATTCGTAATTTTGTTCTTATTGAT
TAGTTTTAATCTTTTTGCCAGTACTATAGATCAGGTGCTGGTGCAGGGGAATAAAAGGGT
TTCAACATCTAAGATACAATCATACATTTTAAAAGCTGGAGATGATTTTGATCTTAAAAA
AATAGATGATTCGGTTAAAAAACTATATGAATCAGGTCTTTTTCTGGATGTTAAGGTGGA
ACTGAAATTTGAAGATGACAGGATGATCATAGTATACATTGTAAAAGAGAAGCCATTTAT
AAATAAAGTTTATTTTGAAGGTAACAAAGAGTTAAAAGAAGACAAGCTTAAGGAAGAATT
AAAGATAAAAGAAAATGCCCCTTTCGATAAAAATTTAATAGAGGATGCCATAAAGGATAT
CAGGAAGAAATATGAAGATAACAATTTTTATAATGTGAAGATATCCTATGACATAGAAGA
GCGGGGAAATAACGCCGTAGACATCGTGTTTAGCATTGAAGAAGGGGTGGAGTCGAAGAT
CTACAAAATTGAATTCTATGGAAACAAGCAGTTTAAGACAAAAGAATTAAAAAAGCTGAT
AGAGACAAATGAGAAAGGGATTTTCTCATGGCTTACTGGAAGTGGAAAGATAAAGAGGGA
TAATCTTGATTATGATAGAGAAAGGTTAAGGCAGCATTATCTGAATAATGGTTATATGAG
GGTGAAGATTGCTGAGCCGGAATTAACCTATTCTGATGACAAGAAAAAGGTAACGCTGGT
ATTCAGGATTGAGGAAGGGGAAAAATATAAAGTAGGTGAGATCGCTTTTAAGGGTAATGT
ACATCTGGACAATAAGACTCTTTTTAACAGACTTACACTGAAACCTGGCGATATTTTCAG
TGCTGAAAAGTTTCAAAATGATATAAAATCTCTTACAGATGCATTCACAGAAATAGGTTA
TGCCTTTGCCAATGTGGATCCTCTAAACGATATCAAAGATAATGAGAAGATTGTGAATAT
TACATATAATATAGAAGAAAACATTCTTTATTACATAAACCGTATAATTATATCAGGGAA
TAACAAGACAAGGGATAGGGTTATAAGGAGGGAGTTTGAAATAGTGGAAGGGGAGAAATA
CAACTCCTCAAAGATTAAGCAATCGAAACAGCACGTGGAGTTTACCAACTATTTCGAAGA
GGTGAACCTTAAGGAGGATGTGGTATCTGAAGGGTTGATGAATTTGAAACTTAATGTTAA
AGAGAAACCTACCGGGATGTTTACAATCGGTGCTGGTTATTCGAGCCTGGATGGTGTTAC
AGGTATGGCTTCTGTTAATCAGCAAAATCTCTTTGGATTAGGTTATAGCTTAGGATTAAA
GGCGGAGTTTTCCAGTAAGAGAACGGATTACACCTTGAGTTTCACAAACCCATGGCTCTT
TGATAGACCTATAACTTTTGGTGTTGATTTATACAATCTTAAAAGAAGCTACTATGAATA
TACTAAAAAATCTGAAGGTATGGCCCTAAGGCTTGGACATCCTATTATAAAAAGGAAGCT
ATATGCAAATTATAAATTGGCCTATGATAAGATTAGAATATACGATCTCGACTGGGATGC
TTCGGATTATGTGAGGGAGCAGGAAGGGGAAACCACCACCATAAGCTTTACCCCAAGCCT
GGTATGGAATACTCTAAATCACCCATTCGATCCATCTAAGGGTAATAAATCAACGCTCTT
TGTAAAATTAGCCGGTACTGTGCTTGGTGGAGATAATGATTTTGTAAAAACAGGGGTTGA
GAGCGCCCAGTATTTCCCATTATTCTGGTCATTTGTGGGGATGTTGCATGGGGAAACCGG
GTATCTTGCAAAGATTGGGGACAAAAAGCTTCCAATAGATGAGCGTTACAGATTGGGTGG
TATGTACAGTGTCAGGGGTTACAAGTACGGAGATATCTCCCCAAAAGATAAAAATGGATA
TGATTATGGTGGAGATAAGTACGTTCTTTTTAATGCGGAGTTGTCATTTGATATATCTAA
AGAGAATAAGTTCAAAGGTGTTTTCTTCTTTGATGCGGGTCAGGTGTATGATGAAAACGA
AGGGTATATGTCCAGATCTCTAAGAAAATCGATAGGTTATGGTTTTAGATGGTTTTCCCC
AATAGGTCCTTTGAGGATAGAATACGGTCATAAGCTTGATAGAGAACCTGGGGAATCATC
AGGTAGATGGGATTTTTCAATAGGTGGACTATTTTAACAAAATGGAGGAATATATGAAAA
GATTATTTTTAGTTGGATTAATGTTAATTTTTATGGGTGGGCTTGCCTTTGCCAACTCAA
AGATAGCTGTGTTTGATATGCAAAAAGCTCTCGATGACAGTGATGCTGGGAAGGCAGCTG
TTGAAAGTATGAAAAAAGAGTACCAAGAACTGCAGAAAGAGATAGATGTGAAAAGTCTTG
AATTAAAAAAGATGCAGGATGAGATAAATGCCCAGAGTGCCATTTTGAGTGATGACGCCA
AACAATCCAAAATGGATGAATATCAGAAAAAGCTTAAAGATCTTCAGAGAATAATAAAAG
ATGCCAACGATGAGTTTAAGAAAAAAGAGCAAAATTTAGTGGCCAAGATCGCTGGTGAAT
TAAGGGACGTGGTGGAAAAGTTAGGAAAAGAACTGGGCTATAGTGTAATCTTTGAAAAAA
GAGAATCAGGGGTTCTTTATAATGCGGATAGTGCTGATATAACAAGGCTTGTTGTGGAAA
GGTACAACAAAGAATGGAACAGCAAAAAGAAGTAACCTTATCTTATCTGGCTGAAAAATT
AGGTGGTACGTTAGTAGGTGAAGATTTAACAGTTAAAACCATCTCTTCCATAGAAGAACC
TGTGGATTCTTCTGTGGTTGTTTTGACAAACAGGAAATATCTGAACCTATTAAAAGATGA
GCGTATAAAAGCTGTGGTGGTTTATGATACGATAAAAGAGAAGATAGAAAAACCTCATAT
AATTGTGAAAGAGGATAAGCTTATTCTGGTAAAGCTTCTTAATATCTTTTATCCGGAAAA
ATCGTTTACCCCTTATATTTCCAGTAATGCATCTATTAATGTTAGTGCTAAAGTGGGCGT
TGATTGTTTTATTGGTGATTTTGTCTCAATTGGTGAGCATTCTGAAATAGGCGATAATTC
TTACATCTCTTCAGGTGTAAAGATCGGTAATTATGTTCGTATAGGTAAAAATGTAAAAAT
ATACCCAAACGTTGTGATATATGATGGTTCTGTTATTGGGGATAATGTGATCATTCATGC
CGGGGCGATCATTGGTGCGGATGGTTTTGGATATGTGAATTTGCCGAATGGGCATGTTAA
AATTAGACAGGTGGGGAATGTCATCATAGAAGATGATGTGGAGATCGGTGCCAATACATG
TATTGACAGGGCTGCCCTGGGATCAACTATAATCGGTAATGGGACAAAAATAGATAATCT
CGTCCAGATAGGGCATAATACAAAGATAGGTAAAAACTGTATAATCGTATCTCAGGTGGG
TATAGCTGGATCCTGCAAGATAGGAGATTATGTTATCCTGGCGGGGCAGGTTGGCATTGC
TGATCATGTTAAAATCGCTGATGGTACGATTATTATGGCTCAGGCGGGGGTTATGTCTGA
TATAGAAGAAAAAGGGGTTTATTTGGGGTCACCTGTTATGGATGCGAGACTTTTTATGAA
AAATTCTGCAGTTTTTAAAGAGCTATACGAAATGAAAAAGACTCTAAGCAAAATAGTAGA
GGGGAAATAGATGGATATAAAGAAGATACTTGAGCTTCTTCCGCACAGGTACCCATTTCT
ATTGGTGGATAAGGTTTTGGAAAAAGATGAAAATTCTATCACAGCCCAAAAAAATGTTAC
TATAAACGAGCCCTTTTTTATGGGGCATTTCCCATCAGAGCCGATAATGCCAGGTGTTTT
GCAAATTGAGGCCCTTGCTCAGGCTGGTGGTATTCTCTGCTTTGATCATCTTGATGGTAT
AGATTCATCAAATGCTGAGATCTTTTTTATGAGTATTGATAATGCAAAGTTTAGAAAGCC
TGTCATTCCGGGCGATATACTTACATTAAAAGTAGAATTAACGAAGAAGAAAGGTAACAT
ATTCAGACTAAGAGGTGTGGTTCTGGTGGATGGTAATATAGTTACAGAAGCGGAATTTAT
GGCTATGGTAAGAAAAAAAAGTAGAATATAAGGATAGTTTATGATCGACAAAAATGCTTT
TATTGACAAGACGGCTGAAATATCAGGTACAGCAGAGATAGCTGCCAATGTTTATATTGG
GAAGAACTGTAAGATTGGTGAGAATGTAAAAATAGGCTATGGTAGTGTCATAGAATCGAA
TACAGAAATAGGTGATGGGACTATAATATCACCCAATGTAAATTTAGGCGGTGCCCCTCA
GGATATAAGCTATAAAGGTGAGGATACAAAGCTTATTATAGGTAAAAATTGCATCATAAG
GGAGTTTGCATTTATTCACAGAGCGAGTACAAAAGAGGAGTGGGTTACCACAATAGGAGA
CAACTGCTATATAATGGCTTCCTGTCATGTGGCACATGATTGTAGAATAGGAAATAATGT
AATTATTACCTCCTATGCAGCTCTTGCCGGGCATGTGCATGTGGATGATGGTGTAATAAT
TGGTGGTGGTGCCGGTGTTCATCAATTTACCAGAATAGGTAGACAGGCTATGGTGGGGGG
GTATGCGAAAATTACAAAAGATGTTCCACCTTATGCTCTTGTGGATGGAAATCCTGCCAG
GCTATTCGGGCTAAACATGATTGGTCTTAAAAGAAGGGGTATTCCACCAGAAGTAAGAAA
TGAGCTTAAAAAAGCTTATAATATACTTGTGAATATGGATTACGTTTTGGAGGATGTTGT
AACTCAGATCGCTTCTCTTACTCAGTATGAAGAGGTTAAAATATTTCTTGATTTTATTAA
GAAATCCAAAAGGGGCATAATGAGGAGGGGCGAATGATAAGGATGGGTTTGATCGGTGTT
GGAAGGATGGGGAGATACCATTTAAATCTATACGACGAGATTTCTGACCTTGAAAAGGCA
GCGGTGTGTGATCTCAATCCGGAAACTTTAAAAAGTCTAAATTTATCCGATAATGTATTT
ACCACCACAAATTTCAGGGAATTGTTTGATAAAGTCGATGCTGTTACAATAGCCGCTCCC
ACAAAATATCATTACGAAATTGCCAAAGAATGTTTGAATGCAGGTAAACATCTGCTCGTG
GAAAAACCGATTACAACAGATTACAATCAGGCGGTGGAGCTTTTTGAAATAGCGAGCAAA
AAGAATCTGGTATTACATATAGGGCATGTGGAAAGGTTTAATGGTGCCGTCCAGGAGATT
AAAAAGCTGATAGATAATCCTTTTTTGATAGAATCCAGAAGGGTGGGGCCCTATGTTGAA
AGGATGAAAAATGATAGTATTGTTCTGGATCTCATGATACATGATATAGATATCATAATC
AATTTGATGAACAGGGCAGTGATAGATGTGGAAGCAAAAGGGAGTGTTGTATATTCCGAC
CTACCAGATTTTGCATCTGTCACATTGGTGTTTGACAACAATGCAGTGGCAAATATCCTT
GTAAGCCGTGTAACTCAAAAGAAAGACAGAACTATGAGTATTAGCCAGCACGATGCCTTC
ATATATCTTGATTATACCAATCAGGATATCAACATTTACAGAAAAGGTGCTTCCCAACAT
GTTTTTGGGAATAAGGAATTGAAGTATATCAATGAATACATACTTGAAAGGGTTTTTGTA
TATAAAGATAACCCACTCAAGATGGAGATAAAACATTTTCTTAGCTGTATTAAAGGGGAA
ACAAGTAGAATTGTCACAGTGGAACATGAGCTAAACTCACTTAAAGTGGCTCTGGCTGTT
GATGAAATATTGAAGAAAAGAATTGGTAGAATAAAGGTGTAGTTTGGTAGTAGGTTTAAT
TGCGGGGTATGGAAGGCTACCCCTTATTGCGTATAATAAATTAAAAGAAAGGTATGATAA
GGTTGTAGTTGTATCCCTTGCGGAAGAAGTGACGGTGGATTTTAGCAGTGTGGCTGAAAA
TCTACATCAGTTTAGTGTTGGTCAGGTGGGTAAAATCATCAAGACCCTAAAGTCAGAAGG
GGTACAGGATATACTATTTGCAGGTAAGGTAAATAAAACCCTTTTGTATAAAAATCTTAA
GCTTGATTTTACAGCAATAAAACTTTTATGGGCACTGGAAAATAGGAATGATGACACGAT
AATGCTGAAGATAGTTGAAGAGCTTCAAAAGCATGGTATAGGTGTATTAAAACAGAGCGA
TATATTAAGAGATCTTTTTCTGCCTGAGGGGGTTATTTCAAAGAAAAAACCTAATAAAGC
GATAATGGATGATGTGGCTTTTGGGTATAAAGTGGCTAAAGTATTGGGCAGCGTGGATGT
GGGGCAGACGGTGGTGGTAAAAAATAAAGCGGTAATGGCTCTGGAGGCTATTGAAGGTAC
TGATGCTACCATAGAAAGGGGATGCAGGCTGGCGAAAGAGGGTGCTGTGGTGGTGAAGGT
GGCCAAGCCAAAACAGGATGAAAGATTTGACATCCCCACAGTTGGTATTGACACTTTAAA
AAAAATATTAGATAATAAAGGTGTCTGCCTTGCGATAGAAGCTGGGACAACTATTGTGGT
GGACATTGATGAAGTTAAAAAGTTCTGTGATGAAAATAAATTAGTAATGATATCTTTCAA
TGGAGATAGGTTATGAAAGCAGAGTACATCAATCCTTTTATAGAATCTACGTTATCAGTA
TTTAAGACTATGATAGGTATCGAACCCAAAAAAAACAATATCTATATCAAACAGGGGGAT
GAACCTTCTTTTGATATATCTGGTGTGATAGGACTCGCCGGGCAGGCCACAGGGTCTGTG
GTGATTAGTATGCCGGAGGATCTTGCTCTGGAGGTAGTGAGTAAGTTTTTGGGTGAAAAT
AAGAGTACTGTGGATGATGACGTTATCGATGCGGTGGGTGAATTTATCAATATGATCGCC
GGAAGTACTAAAAAGGTATTTTCGGAAAAAGGGTTAAAGTTTAAGATATCGATCCCCAAT
GTTATCGTGGGTAAGGGACATAAAATAAACAGACCAAGCAATGTTCCCTGTCTGGGTGTG
AAGTTTGACGTTGGGAATAAATTCTTCGTAGTGGAAGTTGCTCTTAAAGAACAATAAAAA
AACAGATGTGTTATCTTTTTTTTCTTATAGGTGCGATTTTCGGTAGCTTTATGAATGTGT
TAATTTACAGACTACCCCGAGGGATATCTATAATCACTCCAAAATCTAACTGTCCAAATT
GCAAACAGGAGATTAGATGTTATGATAACATACCACTCATAAGTTATATTTTATTAAAGG
GGAGATGTAGGGGGTGTGGTGTTAGGATACCTATTAGGTATTTCATAGTGGAACTGGTAA
CTTCTCTTGTTTTTTTTCTATTGTGTATTAAGTATGGATTGAGCTTAAATTCATTGGCAC
TTTTGATATTTTCTTTTTTTATTTTAACAGCCGGATTCACCGATCTTTATACAGCATTTG
AAAAGGATCAATTTGAGTGTGGTGTTATCCCTTCAGTAATTCTTTATGCCGGGATCATTT
TAGGTTTGATCTTATCATTTTTTAATGGCTTTGGGATTGTAAATAGCATTTTAGGAGGGG
TTATTGGCTTTATCTCCCTTTTTATACCTGCTATAGTATATAAGATTTTAAAGGGTAGAG
AGGGGATGGGAGATGGTGATATGTATCTTATGGCGATGTCTGGCACATTTTTAGGGGTAA
AAGCGATTTTACCAATATTGATATTATCTTCTTTTGTTGGGGCTGTTATCGGTATAGTTA
TAATAAAGGTTTTAAAGGATAATTCATTTCCTATACCATTTGGTCCATTTATAGCATTGG
GGTCTATCGTTTATCTCTTTTATGGCGAAGAATTAATAAATTTATACATAGGTTTGCTAA
GATAGGAGGTTTGCTTGCTTAGTGTCGAAGAACAGATCAGGGTAATAAAAAGGGGTACTG
AAGAGATTATTTCAGAGGAGGAGCTGAAGCAGAAGCTTGAATACTCCATTAGAAATAATA
TTCCACTGAGGGTTAAGGCAGGTTTTGATCCAACGGCACCAGATCTTCATCTTGGACATA
CAGTATTGATTCAAAAGATGAAACACTTTCAGGATCTTGGTCATCATGTTATATTCCTCA
TTGGAGATTTCACAGGACTTATTGGGGATCCCACAGGAAAATCTGAAACAAGAAAGGCTC
TCACAATTGAGGAAGTTTTAAAAAATGCTGAAACCTATAAAGAGCAGGTTTTTAAAATAT
TAGACCCAGCAAAAACAGAGATTGCATTCAATAGTCATTGGATGGGGAAAATGACATCCT
ATGATATGATTAAGCTTGCATCATCATACACTGTAGCCAGAATGCTGGAAAGGGATGATT
TTGCCAAAAGGTACAGCAGTGGTAAACCTATTAGTATACATGAGTTTTTATATCCTCTTG
TTCAAGGGTATGACTCAGTGGCTCTGAAGTCTGACGTGGAGCTTGGGGGTACAGATCAGA
AGTTTAATCTATTAGTTGGGCGGGATTTACAAAGAATGAATGGTCAAAATCCTCAGATTG
CCCTTACAGTTCCTATACTGGAAGGTCTGGATGGGGTACAAAAGATGAGTAAGTCTCTTG
GGAATTACGTAGGTATTACAGAAAAACCTACGGATATGTTCGGCAAAATTATGTCTATTT
CAGATCAGTTGATGTTTAGATATTATCTTTTATTGAGTGATAAATCTCTTGAGGAAGTTG
AAAGGATTAAAAATGGGGTGGAGTCCGGCAAGATACATCCAATGGATGCAAAAAAGGATC
TTGCAGAGGAGATTGTAAAAAGGTTTCATGGATATGTTGAGGCAAAACGTGCCAGGGAAT
GGTTTGAACAGGTTTTTACCAAAAAAGAGATACCTGATGATATCAAGCTGTTTGAGGGAA
AATCTGATGAGAAATTGATAGATATCATTAAGAAGTTAGGATTTGCTCCATCTAATAGTG
AAGTTAGGCGACTTGCCACAGCTGGTGCCATTACTATAAATGGTGAAAAAATAGAAAATG
TGGATCTATCTCTGGGTGCTGGAGAATTTATACTGAAAGTCGGTAAAAGAAATTTTGCGA
AATTGAAGCTCAAATAGTGGAGGATTGTATGGTATGTGTAAAGCCTTTTAGAGGTGTAAG
ATATAATCTGGAGAAGACACTTCTGAAACAGGTTATAGCCCCACCCTATGATGTCATAGA
TTCAAATTTGAGAGATCTGCTTGTGGGTAAATCCCCTTTCAACATTGTCCAGATAGATTT
ACCAGTAGGTGAAGATAAATACAAAAAAGCAGGGGAATTGTATAAAAATTGGAAAGAAGC
TCACGTTTTGATAAAGGATCCTTCACCTTCATACTATATCTACGAACAGGAGTATGAGTA
TGAAGGTAAAACTTATATTAGAACTGGTTTTATTGGTATTATGAAATTGGAAGAGTTAGG
TAAAGGTAAGGTCTTTCCCCATGAAAAAACACTACCTGGCCCAAAACAGGACAGGTTTGA
ATTGATGAAAGCCACTCATGCAAATTTAAGCCAGATATTCGGATTATACCTGGATAATGA
AAATAAACTTGAAAGATTGTTTTCTCAAGCTAAAAAGAATATAGCTTCAGCCTCTGCGGT
GGATATATATGGTGTAAAAAATAGTTTATGGGTGGTGGATGATAGGGAAATGATAGAGAA
AATAAGCAGTTTTATGCAGGATAAAGCTGTTTATATAGCTGATGGACATCACCGATACGA
AACTGCAATCAACTACAGAAATTATATGAGAGAGCTGAATTCATCTGCCACAGGCGATGA
AGGTTATGAATATGTAATGATGATGTTTGTAAATTTTTATGATGAGGGGCTTAAGATATT
CCCAACCCATAGGGTTGTGGATGTGGCTGATGATTTTGACAGTGTCGAGTTTGTAAATAG
ATTGGAAGAGCTTTTTACATTGTCTATTTTAACCGATGAGAAAAAGAAGAGATTTCTTGA
CGTTCCTGGTGAGATAAGGATGTTGATGTATCTGGATGGTAAGATATATGGACTTAGGGT
GAAAGATTCAGTGCTGGATAGATTTGATCCTGTATATCGTAGAATCGATCCTTATATTTT
ACAGGAGGCTGTTTTAAAAGGATTGCTGGGTTTTGATGATGATAAGCTTTTGAAAAAGCA
GGGGATATATTTTGTTCAGACGGAAGAAGAGATTAAACAACTGTTATCTCAGAAACGGAG
ACTGGCATTTGTTTTAAATGGTATCAGCATAGATGTTGTAAGGGAGATATCAGAGCAGGG
GAAGGTAATGCCCCAAAAATCAACATATTTTTATCCTAAGCTTCAAACAGGGCTGGTAAT
TAATGAGCTTTAGGAATGGATGAAAAAAAGAGATTCTGAGTTATTATTACCTGGTCGCAG
GATAATAGATAAACTTGATATTACATCTGATTCTTTTTCCGAAAGGATAGATATCTTCTT
AAGTGAAAAACTAAATAGATCAAGATCCTACTTTAAAAATCTTATAGATGAAGGTCTTGT
GACATTAAACGGTAAAATATGTAAACCTTCATCTAAAGTGGTTGCAGGGGATCATATTAT
TGTGTTAATCCCTGATGATAGTATAGATCTAACTCCAAAAGAGATCGACTTTGAAGTTAT
CTATGATTCAAAGTGGTATGCAGTTATCAATAAGCCTGCTGGTTTAGTTGTACACCCTGC
TCCGGGTAATACCACCGACACGCTTGTTAATGGACTTCTTGCAAAGTTTAAAAATATTGA
TGATAATGACAATGTAAGACCGGGAATAATTCACCGATTGGATAAAGATACTTCTGGACT
TTTGATTATTGCTAAAAATAGGGATGTGAGACAACAGATGTCAGAACTATTTCAAAAGAG
GGAGGTGAAAAAGGTTTATCTTGCTGTCTGTATGGGGGAACCTAAAAATGACTATTATAT
GATCGATAATTTTATTGGTAGGTCATTGACGGATAGAAAAAAGATGGCTGTATTGCAGAA
TGGTGGTAAACGTGCCGTCAGTGAGGTAAAAATTTTAAAACGTTCAAGTGGAATTTTTCT
TGCATCTGTTGCTATACATACAGGAAGAACCCATCAGATCAGAGTGCATATGTCTTATTT
AAATTATCCTATATTGGGTGATTTTTTGTATGGCGGGGCGAAAGTCATGAAGTATGGTAT
AAACAGACAGGCACTTCATGCATACAAGATTTCATTTTTCGACTTTTATTTAGGCAGGGA
AGTTTCTTATATAGCAGAAATACCAGAGGATATAAAATATCTTATAACAAAATATCGTTT
GGATTTTGATATCAATTTGTAGTCCAATTAATTATTACTCACAATTATGTATGTTGGTAT
GGGTATTGAAAAAATAAATACCTATATTTATGGATTTAAATTGATGAGAATATTGTTGTT
TTTTGTTGTAGGATAAAACAATGTTTATTGTTGACAGTTTTAAATTCGTGTGATAAATAA
ATGCATACTGTATACAAAATACAGAGGTGAGGATATGAGTGGATATTTGCCAATTGCATT
AATGTTAGTAGTAGCAGCACTTATAGGTATTATTAGTGTTTCTGTTGGTTTTTTGATAAG
ACCAAGAAAACCTGAAAAGGTTAAATTGAGTGTTTACGAATGCGGTATGCCTGAATTCAG
TGATGCAAGACAGAGGTATAACGTAAGGTTTTATGTTATTGCAATGCTGTTTGTAATATT
CGATGTGGAAACGGTATTTCTGTTTCCCTGGGCAGTGTCATTTGATGTACTCGGCTTGTT
TGGCTTGATCGAAATGATTATTTTCATCATAATTTTAGTTTTTGGCTATTTTTATGCATG
GAAAAAAGGAGCGTTAGAATGGGCTTAATGGAGCATAGGTTTTCAGACAACATTATAACA
ACCACTGTTGATGGAGTAATTAACTGGGCCAGACGTTCATCTTTGTGGCCTGTCACATTT
GGTCTTGCTTGTTGTGCTATTGAAATGATGGCAGTGGGTGCTTCCAAGTACGACCTTGAC
AGATTAGGTGTTATATTTAGGGCAACACCAAGACAGGCTGACCTTATGATTGTTGCAGGG
ACAGTCACCAGAAAGATGGCTCCGGTTGTACGTAAGGTATATGATCAGATGCCAGAGCCC
AAATGGGTCATAGCTATGGGAAGTTGTGCCACCAGTGGAGGAATTTTCAACACCTATTCA
ACAGTTCAGGGAGTGGATGAGATAGTGCCAGTTGATTTCTACATACCAGGATGTCCACCA
AGGCCAGAAGCATTGCTGGATGCAATCGTAGCCCTTCAGGAGAAGATTAAGGGCGAAAAA
GTACTAAGGAAGTGAGGTGGACTATGACTTTTGCAGATCTTGTTGCTAAATTGGGAGAAA
AGTTCCCTTCGAAGATAAATAGTTATGAAAAGTTTGGAACCAGGTTTATTGTCGTGGATA
GAGCCGTGGCTAAAGACCTTTTGAGAAGTATGAAGTATGATTTTGGATTTACATACCTTG
TGGATATTGTGGCCACTCATTGGCCAAAAAGGAAAGAGAAATTTGATGTTGTGTATAATC
TCTTTTCAATAAATGATAAGCTACGTGTGTTTGTGAAATATTCTATAGAAAATGAGAAAA
CATTTACCGTAACAGATATATGGCAGGGTGCCAATTTTCTTGAAAGGGAGCAGTATGATC
TTGTGGGTGTGGTGTTTGAAGGGCATCCAGACTTGAGAAGGATTCTTCTTCCGGAATTTT
TTGATGGGCATCCACTTAGAAAAGAGTATCCTCTCAAAGGGAGGAAGTGGTTTAACAATG
CAGATGAACAGGGCTTAGGCCTTAAGTTTACGAGATAGTTAGGGGTGATAGATGAGTGCT
ATTAGTGAAAAAGATAACCTTAGTGAAATAATAACCGTAAACATGGGTCCCCAGCACCCA
AGTACCCATGGGGTTTTAAGACTTGTAGTGGATCTTGATGGTGAAACTATTGTTGGTGTT
CGCCCTGATATAGGATTCTTGCACAGAGGTGTTGAGAAATTAGCAGAGCACAGGACGTAT
CATCAGTTTATACCTTTGACAGATAGATTGGATTATCTTTCCCCTTTATCAAATAACCTT
GCATACTGCTTAGCCGTTGAAAAGTTTTTCAATGTGAAAATACCAGAAAGGGCTGAGTAT
CTAAGGGTTATATTTGCGGAGCTTGCAAGGATAGCAAGTCACCTTGTTTGGGTTGCTACG
CATGCTTTGGATATCGGTGCAATGACGGTATTCCTCTATGCATTCAGGGAAAGGGAGCTT
ATCCTCGATATGTTTGAGATAGCTACAGGTCAGAGGATGACAAGCTCCTGGATAAGAGTG
GGTGGTATTAGAGAGGACGTTCCTGCTCTTTTCTTTGAAAAGTTGAGGGAGTTTGTTTCG
ATATTCGATGAAAGGGTTGATACCTATGAAAAGCTTCTTACCAAAAACAGGATTTGGCTT
AAGAGAACCGTAGGGGTTGGTGTCCTTTCAAAAGAAGATGCTATCGACTATGGTGTTAGT
GGCCCTATTATGAGGGGTTCTGGTGTAGATTTTGACTTAAGAAGGGATGAGCCATACGGA
ATATATGATAGATTTAAATTTGAGGTGGCTGTGCAGGATGGCTGTGATATCTATGCAAGA
TATCTTGTAAGAATCAAGGAGATGAGAGAGGCAAATAAGATATTGCAGCAGGCACTTGAT
CAGATTCCAGAAGGCCCAGTAATGACAGATGATCCGAGGATACAGATTCCACCACATGAA
GAAGTATATGAAAAGATGGAAGCATTGATACGCAGGTTCTATATAATAACAAAAGGTTTT
GCGGCTCCTAAAGGGGAGGCTTATGCCTGTGTTGAGGCTCCTAAAGGTGAACTTGGATTC
TACATCGTAAGCGATGGTGACACAAAACCTTACAGACTGAAGATAAGGGCTCCTTCTTTT
GTCAATCTGGGTGCACTTGAGAAAATGGCTAAGGGTTATATGGTTGCTGACCTAGTTGGT
ATTATTGGTAGCATCGATATAGTCCTGGGCGAAATAGACAGATAAGAGGGGCGGGATATG
GAAGCTGAAGTAAAAGAACAAGAGCAATTAGATTTGAGTAAAATAGATGAGATATGTGAA
AAATATAAGGGGAAAAAAGGTGCCACTATCCCTGTTTTGCAGCAGGTGCAGGAGCACTAT
GGATACCTGTCTAAAGAGATGATTGAAAGGATAGGTGAAAATCTAAATATGTCACCCCAT
ACTCTTTACGGTGTGCTTACCTTTTATGCTCAATTTTATACTACCCCAAGGGGTAAGTAT
GTAATTAGAGTTTGTAGAGGTACGGCTTGTCACGTGAAAGGCTCCGGAAGAATATCCGAG
GTTGTTTTCGAAGAGTTTGGTATCAGAAATGGAGAAACTACCCCTGATATTAAATTTACA
TTAGAAGAGGTATCCTGTATTGGTGCATGTGGTATGGCACCTGTTATAATGATTAATGAT
AAAACGTATGGAAACTTAACCCCTGAGCAGGCAAGATCTATTTTTAAAGAATATGCTCAA
AAACAGGAATAGGGGAGATAACTTATGAGTACTCAAAATGATATTATAGAAGTTCATATA
TGTATGGGTACCGCCGGTGTTGCATCCGGTGGTTATGAGGTAATGGAAGCCTTCGAACAG
GAATTTAAAAAAGAGGGTGTTCCAGCAATTTTAAAAGAAAGAAATTGTAAAGTAAAAGCC
ACCGGCTGTCGTGGTCTGTGTGCAAGGGACGTCCTTGTGGATATTCATCTACCCGGGATG
GAACCTATTACATATGAACATGTTACCCCGGAGATGGTTCCTGCAATCGTTCAGGAGCAT
ATTGGTAATGGGCAAGTGGTTGAAAAATGGGCAGCTAAAAAAGACTACTACGATTTTTAT
AAGCTCCAAAAAAGATATGTATTGAAAGATTGTGGTAAAGTGGATCCGGAAGATATAGAC
GACTATATAGCTCATGGCGGATATGAAGCGATAAAAAAAGTATTAAAAGAGATGACGCCA
GAGCAGGTTATCGAAGAGGTTAAAAAATCAGGACTTAGAGGTAGAGGGGGCGGTGGCTTC
CCTACAGGAGTAAAGTGGGGGTTCTGTAGAGCATCAAAGGGCGATCTTAAATATCTTATT
TGTAACGCAGATGAGGGGGACCCTGGGGCTTTCATGGACAGAAGTATTATTGAGGGGAAC
CCACACGTTGTAATTGAAGGTATGTTAATAGCGGCATATGCAATTGGTTGTCGTGAAGGG
TATATATACTGTAGGGCGGAGTATCCTCTTGCCATCAAAAGGGTCAAAAAAGCTTTAAGA
ATTGCAGAAGAAAGGGGATTCTTAGGTAAAAATATATTAGGGACAGATTTTGAGTTCCAC
CTCCATTTGAAAGAGGGTGCAGGTGCATTTGTATGTGGTGAGGAAACTGCACTTATAGCT
TCAATTGAAGGTGAAAGAGGTATGCCGAGATCCCGTCCACCATTCCCAGCTGTTAGAGGA
TTGTGGGGTAAACCAACGAATGTTAACAACGTTGAAACATTTGCTAACCTACCACTTATT
ATTTTAGATGGCGCAGACTTTTACGCATCAATGGGTACCGAAAAATCCAAGGGAACAAAG
ATATTTGCTCTTAGTGGTAAGGTAAAGTCAACTGGTCTGGTGGAAGTTCCTATGGGAATT
ACAGTGAGGCAGTTGATTTTCGATGTTGGTGGAGGGATTCCAAAAAAGAGAAAATTCAAA
GCTGTACAGCTGGGTGGACCATCTGGTGGTTGTTTGCCTGAGTCACTGCTGGATACACCG
ATAGATTACGATTCATTAATTGCTGCTGGTGCCATGATGGGTTCAGGTGGTGTTGTTGTC
ATGGATGAGACTAACTGTATGGTAAACGTTGCACAGTTTTTCCTGACATTCACACAGAGG
GAATCATGTGGAAAATGTATACCATGTAGAATCGGAACGAAAACGATGCTTGATATTCTC
AATAGGATAACCTCTGGCGAAGGTAGAGAAGGGGATATAGAAAATCTTCTTGATCTTGCC
CAGGATATTAAAACTGCTTCATTATGTGGACTTGGACAGACAGCTCCTAACCCTGTAATT
ACTACTATAAAATATTTTAGAGATGAGTATGAGGCTCATATAAAAAATAAAAAATGTCCT
GCTCGTGAGTGCTCTGCACTTATTGAGTTTGTTGTGGCTGAAGATAGATGTAAGAAATGT
GGTATATGTTTTAAAGTTTGTCCGGTTGGTGCAATTACCTGGGAGAAAGGTAAAGTGGCA
TATATCGATAAATCTAAGTGCGTTAAATGTAGGGAGTGTATTGTAAACTGCCCATTTAAC
GCTATAGATTAACGAAGGGGAAGTCTATGGTTACAGTGAAGATAGATGGTATTGAAGTTC
AAGTAGAACCAAATGAAACAATTCTTGAAGCAGCAGAAAAAGCTGGAGTACATATTCCTG
TATTATGTCATGACAAGATATTAAAGCCCTTTGGTGCTTGTAGAGTTTGTCTTGTGGAGG
TTAAAAACAATCCCAAGCTCATGACAGCATGTACTACACCAGTTGCTGATGGGATGGAGA
TAACCACCACAAACGAAAAGTTGGCTAAAATAAGAAAAACATTGATAGAACTTTTGCTTA
TAAATCACCCCCTCGATTGTCCTGTATGCGATAAAGGTGGTGAGTGTACACTACAGGATC
TTACCTACGAGTTTGGTGTAAGTCAGGTGAGATTTGATCCGAAACCTAATGATACTCCAG
TGGATCACACAAACCCATTTATAGAAAGGGATATCGACAGATGTGTATTGTGTGGTAGGT
GCGTAAGGATATGTGATGAAGTTGTAAATATTCAGGCGATAAGCTTCCAGAATCGTGGTA
CAGATACAGTAATTGGGACTGCGTTCAATCAGCCCTGGAATTGTGAGTTCTGTGGGCAGT
GTATGAGTGTATGTCCTGTGGGTTCTTTGAATAACAGGGTTTACCTTTTCAAAAACAGAC
CATGGAACTTAGAAAAGACTGAGACTGTGTGTGGTTTTTGCTCATGTGGCTGCTCAATCA
TAGTTGATCACGAAGATAATGAGGTGTTTAGAATTAAAGAAGACTATGATTTGGGTGTAA
ACAAAGGCTTGTTGTGTGTAAAAGGTAGATTTGGATTTGAAGCATTTAACAGCGTAAAAA
GAGAGAAAAAGGCTAAAATCAGAATTGCCGATGGGTACAAGGATATCTCAAACGAAGAGG
CTTATAAGTATGCTGCTGATAAGCTAACTGAAATAAAGAACAAGTATGGTAAAGATGCCA
TTGCTTTTATAGTATCTCCGAGAATCACCAATGAAGAGGCATTTCTATTACAGAAATTTG
CCAGAGAGGTGATAGGTACAAATAATATATTCTCATCTGAAACTGCCGATTGCTTACCAG
AAGGAACTTATGCGGATGTGGAAGCATCTGATGATATTACCGTATTAAACATAGATCTAA
CAGAGTCTAACCCAATACTCGGTTTATTTGTGAGGATGACTGCCAGAAAGAATGAAGGTG
GCTTAAGAGTATTTTATCCAAAGTATGCGGCTCTTAAAAGGGTTGCATCTGAATTCTATA
CAGGTAAACCTTCAGAGCTTGTTTCTTTAATGGAAACATTTGTAAAAGCTGTTGAAGGTG
AAAGCAACGCATGTTCTGAGGCTGCAGATAGGATCAGGAATGCAGCAAAACCAGTATTGA
TATACAACCCATACAGTTTAAATGATGTTACGCTTGCCAAAAGGATGAAGAAAGCATTGC
CTAATTTGAAGCTAATCCCATGTAAACTAAAAAATAATTCACAGGGTATAGTGGATATGG
GTTGTGCAGCGGGTGTATTGCCAGGACTTAAGAATACAGAAGCTGCTTCCTTAGAGGAAC
TGGTTGCCAAAGATAAGGTAAAAGGCTTTGTGATAATTGGCGAAAATATCGCTGTAAACC
CGAAATATTATAAGTTGTTAGGTTCTATTTCAAAATCAGAGTTTGTAATGGTTACTGATC
CACACTTTACTGAGACAGCTAAGATTTCAAATCTTTATATCCCTGTGGCATCATTTGTTG
AGAAAAATGGAAGTTTTACAAACTTAGAAGGAAGAGTCCAGAGGGTTAGAAAGGCTGTGG
ATAAACAGGTAGTATCAGATGCAACAGTGGTAAAAGAGATCTCTATCCTAATGGGCTCAA
ATCTTCCGGATGATGTGGATGTAATAGAATCAATGATAAAGAAGGAAGTAGAGCTCTACA
AAGAAGTGGATTTTGATGGTGGGTTAGTGAAGTATCCTTATACTATAAAAGAGTCTATAA
ATAGTACCGCTTCATTTGTAGGTAATGGAAAGTATGAGCTTTTCCAAAGTAGCCTAAGAT
TCCATTCAGGTACTTACACATCATGGTCACCTGATCTTACAAAGGTGTATGATGATACAT
GTCTGGAGATCAGCCAGGAAGATGCACAAGAGCTTAATGTCAAAGCAAACGATATGATAG
CTGTTGAGGTGGATGGAGTATTGAGTAAGTTTAAAGTGGATGTGGATCAATATATGCCAA
AGGGTGTGGTGGCTCTACCGGCCAACTACAAAGGTGCAGAAGCTATCTTATCTAAAGGTG
AATATTTAAAAGTCAATTTAGTAAGGCATGAGTGATAACGAGCTGAAGAAAGGGATACAA
TTATATTTACAGGGCGATGCTGAGATGGCAATAGAGATGCTAGACAGATATCTAAAAAAT
AATGATGATATAAATGGTCAGGCCCATTACTATAAGGGCCTGGCCTATTACGATATCGGC
GAATTTGCTGAAGCTATCGAAAGCCTTCAAAAAGCTATTAAAATAAATCCCTTATATTCT
CAATATCACTATAGGTTAGGTATAGCATATTCAAGAATGTTTCAGCATTACGAGGCTATT
AAATCTCTGGAAGAAGCAATAAAATTAAATAGAAGGAACAACAGGGCCAGGTTTTTACTT
GGTACAGTTTTTTTTGAGATTGGTGAAATGGATAGGGCAATTGAAATATTTAAAAGTATT
ACGGCTACAAATCCATTACATTCAACTGCAAAGTATTATTATGCTCTTTGTTGCTACTAC
CTCGGAAAAGGTGACGAAGCAATCGAGCTTCTGAAGAGTCTGATTAATATCAATCCACAA
TTTATCGATGCTTATGTGAAGCTGGTTGATATCTTGATAAAAGAGGGAAAGGTTGAGGAA
GCTAAAAAAGTAGTATTATCCGGGATTGAAAATGGTATTAAAAGCCTTGAATACCTCAAA
AGATATTCTGATTACCTGATAAATTGTAAAAGTAAGAAAGATGAAGAAGAATTTATAGAA
GAAATAAAGAGAAGATTAGATGACAGAGAGTTTTTAAATAAGATCATTGAAGTTTTAAAT
GATACAAAAAAAATTAAAGAAGAGGTTGGTTATGCTAGTTGAACTAATTTTTGTGGTTAT
CAAGATTCTTGTTGTAATCACGGTTCTGCTGTTGGGCGTAGCGTATATGACCTGGCTTGA
AAGAAAAGTCATAGGTCATATGCAGGTGAGACTTGGGCCAACACATGTTGGTTGGAAGGG
CTTACTACAACCAATTGCAGACGGCCTTAAGCTGGTTGCAAAAGAGGACATAGTTCCTAC
GATGGTAGACAAACCGGTCTACATTATTGCACCGTTGCTCAGCTTAATTCCAGCTCTCAG
TGCTTTTGCGGTAATCCCATTTACAAATGCTACCATTAATCTGTTTGGTAAAGAATACCA
TCTTTACATAACAGATATAAATGTGGGATTACTTTACATTCTGGCACTGTCATCAGTTGG
TACATATGGTATCATTATGTCTGGCTGGGCATCAAATTCTAAATATGCACTTCTTGGCTC
TCTGAGGTCATCTGCACAGGTTATCAGTTATGAGACAGCTATGGGACTTTCTTTGGTGGG
GCCAATCCTATTAGCTGGAACTCTCAGTTTAAAGGGTATCACAGAGGCTCAAACTAACGG
ATTATGGTTTATAATTCCTCAATTTGTGGCATTTGTAATATACCTTATTTCCGCAGTAGC
TGAAACAAACAGGGCGCCTTTCGACCTACCAGAAGCAGAAACTGAGCTTGTTGCTGGTTT
CCATGTGGAGTATTCAAGTATGAAATTTGCAATGTTCTTTTTGGCTGAATATGCAAATAT
GTACGTAGTTTCATCCATAGCAACAATCGTCTTTTTAGGTGGTTGGAATGGGCCATTTGG
ACCAAGCTTTGTGTGGTTTGCAGCTAAAGTATTGTTCTTAATGTTCTTTTATCTCTGGCT
GAGGGCTACCCTTCCAAGACTTCGTTTTGATCAGCTTATGACACTGGGTTGGAAAATATT
AATACCTATAGCACTTGTCAATGTAGTGGTTACATCAATAGTGCTGTATGCCATAAGTTA
GGGGTGCAAATATGAGAAATATCATAGATACGTTATTTTTTACTGAAATACTTCAAGGTT
TGGGGATCACCCTCAAACATATGTTTAAAAAACCGGTTACATTGAAGTACCCATTTGAAA
AACCGATTATATTCGATAGGTTTAGAGGTATCCACTATATTAAAACAGATGAAAAAGGTA
ACCCTAAGTGTGTGGGTTGCTATCTCTGTCAGAAGGTTTGCCCATCTGAATGTATTCATA
TTGAAACTGATGCAGGTCCAAATGGGGAAAGGCTTATTAGAAAATTTGAAATTGAATTGG
ATCGTTGTATATACTGTGGTTTTTGCGAAGAAGCATGTCCAAAAGATGCTATCCACATGG
GGAGAAGATATGACACTGTTGCCCCCACAAGGGATAAGTATCTTGTAAACATGGGATATT
TAGTAAAAAATTACAACAAAGGAGAGTAATATGGAGCAGCTGGGTTTTTATATATTAGCT
TTTGTGGCGATTATCTCATCCCTTTTTATGATTACAAGGGAAAACCCTGTACATTCTGCA
CTCTGGATGCTGCTCACATTTTTTTCTGTTGCGGGGATATTTGTTCAGTTAAATGCTGAA
TTTATTGCAGCTATACAGGTTCTTGTATATGCCGGTGCAATCCTTGTTCTGTATCTGTTT
GTGGTGATGTTGCTTAATCCAAAAAGCAAAGGGTTTATAAAGATACCATTCAGATATGCT
TTAGGTATTGTGGCTTCATTTGTAGTCCTTATACAGATACTTATCACCCTTCAGAGCGCA
AATGTTATAGGTAGAAGTGGACAATATACGGCTGAAATTTATGAGAAGTATGGTAATGTT
AAGATATTTGGATATGAGCTGTTTAATAATTACTTAGTGCCTTTTGAAATTGTTTCTGTC
ATGCTACTGGTGGCAATGATAGGGGCGATTGTGCTTGCTAAGAAGGATTAGGAGGAAATA
TGACTCTACAACACTATTTAGCACTAAGTGCAATAATTTTTACAATAGGTATGACCGGGG
TTTTGGTAAGAAGAAATCTAATCGTTATGTTTATGTCTGTGGAGCTTATGCTTAATGCTG
TTAACATAAATCTTGCGGCTTTTTCTAAGTTTTTAAATGCCCTCGGCGGACAGGTTTTTA
TAGTATTCGTGATGGCTGTGGCGGCAGCTGAGGCAGCGGTTGGTTTGGCATTAATTATTA
CACTATTTAAAAACAAACCAACAGTTAATGCTGACGAACTAAATACGATGAATGGTTAAG
GAGTTGCCAATGATAGAGTTAGGAATACTTTTAGCCCCATTGGTGGCACTGCTAATAAAC
GGGATCTTTGGCAGACTTTACATAAAGGATAAAGCACACTATATCGCTGTTCCTGCTGTG
CTTGTTTCTCTTGCAATTTCACTTATTACCTTTTTTAAGGTTATGGGTGGTTATAGGGTA
GATACAGTAGTTTATCAGTGGGTACTTGCAGACAATATTGTGATTCCATTTGGTATTCTA
ATAGATCCACTTACGGCAATTATGTTGGTGGTGGTAACATTCGTTAGCTCAATGGTTCAC
ATCTACTCAATTGGTTATATGCACCATGATAAAGGTTACTGGAGATTTTTTACATATCTT
TCTATATTTACCCTTTCAATGCTGGTACTTGTAATGGGAAATAACTTCCTTATGCTTTTT
GTTGGCTGGGAGCTTGTGGGTCTTTCATCATACTTACTCATCGGTTTCTGGTTTCACAAA
AAGAGTGCAGCTGATGCAAACAAAAAGGCTTTTGTTGTGAACAGAGTAGGGGACTTTGGA
TTTTATATCGGACTCTTACTCGTAATTGTTACATTCAAGAGCTTAAATTATTCTGATGCT
TTTAATCATGAAGCAATTAATGCTATAAAAGGCGCAGGGTTCAATCTATTTGGTATAGAT
TTTAGTTTGATAGATCTTATGACATTCGGATTATTCTGCGGTGCTATAGGTAAATCTGCA
CAATTTCCACTTCATGTGTGGTTACCAGATGCAATGGAAGGTCCTACACCAGTTTCAGCT
CTTATCCATGCTGCCACAATGGTTACTGCTGGGGTATATATGGTGGCAAGATGCAATCCA
CTGTTTTCACAGGCACATGTTACAAGCGAGATAGTTGTTTACGTGGGTGCTGCCACAGCA
CTTTTAGGAGCCACAATTGGTCTTACTCAGTTTGACTTCAAAAGGGTTCTTGCATATTCA
ACAGTGAGTCAGCTGGGGTACATGATCATGGCAACGGGTACAGGTGCTTATGTGGCTGGT
ATTTTCCACTTATTCACTCACGCATTTTTTAAAGCATTACTCTTCTTGTGCTCAGGTAGT
GTTATGCACGCAATGCAGGATAATCTTGACATCAGAGTAATGGGTGGGTTGATAAAAAAG
ATGCCAATTACTGGGTGGACATTCCTTATCGGTTGTATAGCTATTGCGGGTATACCACCT
CTTGCAGGTTTCTGGAGCAAAGATGAGATATTAGCAATGGCTTTTGCAACAGACCATAAA
TTAGCATGGTTCATAGGCACAGTTGTGGCTTTCATGACTGCATTTTATATGTTTAGACTA
TGGTGGCTTGTATTTATGGGGGAACCAAGAGATCATCATCTCTACGATCATGCCCATGAA
TCACCATGGCAGATGACATTACCACTTGTACTTCTTGCCATTCTGTCAGTTGTGGTTGGT
ATGATATTCGGATACCCACTTGAAAATGGATATATACATAAATTCCTTGGACCAGTTTTG
ACACCTCATGGTGGACATGGACTTGAAATGGCACATAGCACTGCAACTATGTTAATGATT
TTATCGATAGTTGTGGCAGCCGGTGGGATTTTGTTGTCATACATCTATTACATGAAGTCC
CCATCACTTCCAGAAAAAACAGTAAAAGCGTTTAGACCTATCCACAAACTTTTCTACAAC
AAGTGGTATTTTGATGAGATATATGATGCTCTTATAGTGCAGCCATGTGTGACTATTTCA
AGATTTCTCTGGAGAGGGTTTGATGCAAACTTTATAGATTTTATCGTAAATGCCTTTGGC
AAGGTTGCCAATTTCTTTGGAAGTATCTTAAGGGTTATTCAATCCGGAAGGATACAGACA
TACATATTCACAATGGTTGTCGGCGTTGTGATTTTAGTAGCCATTTTCTATGTAGGTTAG
GAGGCTGACAATGATGGAAAATATACTTTCAATCCTGATTTTCTTCCCGGTTGTTGCAGC
CGTATTTATAATGATATTCAGTAAAAGCGGCAAGTTTGCTATGTGGAGTGCATTCATAGC
AAGCGTTATAGAATTTATACTGACAATTCCGCTGATGACAAACTTTGATAAAGGGTCAGC
AGGGATGCAGTTTGTTGAAAGATACTACTGGATAAGATCTTTAAACATAGATTATTATCT
GGGTGTTGATGGTATCTCCATATTGATGGTATTTTTAACTACGTTTCTTTCTGCCATAGC
AATTCTTGGTTCTTTTACCTATATTCAGAAAAGACAGAAAGAATTTTATGTGTCAATGCT
TGTGCTGGAAGCTGCAATGGTTGGTGTCTTCTGTGCACTGGACTTCTTCTTATTTTATAT
CTTCTGGGAAGCGATGCTGATCCCTATGTATCTGATAATAGGTGTATGGGGTGGGCAGAG
AAGGATTTATGCAGCTGTTAAATTCTTCCTTTACACGCTTGCTGGATCAGTGTTTATGAT
GCTTGCCATCATCGCCCTCTACTTCAAGTACGGAAGCATGACAGGTGAGTATACTTTTGA
TATCTTAAAAATATCTGCAATGGGTGCTCAGTTTCCACTTGGGTTCCAAATCATCGTATT
TCTTGCATTCTTCTTTGGGTTTGCCATCAAGGTACCGATGTTTCCATTCCATACGTGGTT
ACCTGATGCCCACGTTGAAGCTCCGACCGCTGGTTCTGTGATCCTTGCAGGTGTACTTTT
GAAGATGGGTACATATGGATTTTTGAGATTCTGTTTACCGATTACACCAATTGCATCCAT
AAAGTTTGTTCCACTGGTAGCCATTTTATCCGTTATTGCAATAATATATGGTGGACTTGT
GGCTATGGTTCAGGAGGATGTGAAAAAACTTGTTGCTTACTCATCAGTTAGCCATATGGG
GTTTGTAACACTTGGTATATACGCATTTAATCAGTCTGGAATCGAGGGTGGAATTTTGCA
GATGTTTAACCATGGTATTATCACAGGTGCCCTCTTCTTGCTCATAGGTCTAATATATGA
AAGAACACATACAAGGCTAATTGCGGACTATGGGGGAATAGCTGCCAAAGTTCCAGTTTA
TGCAACAGTATTTTTGATATTCACCATGGCTTCTGTGGCATTACCAAGTATGGGTGGATT
CATAGGAGAGTTTCTGGTACTTGTGGGGGCATTTAAAGCGTTCCCTACATATGCAGGGCT
TGCGGCACTTGGCGTAATAGTGTCAGCTGTTTATATGCTCTGGATGTATCAGAGGGTATT
TTTCCAATCTGTTAATCCAAACTTACATCATCTTGATGACATGACTGTTAGGGAAGTATT
CTATATGATCCCTCTTATAATAGTGGTATTTTGGACTGGAATGTATCCGGAAACCTTTAC
ATCTTATATGCATGAGTCTGTGAAAGCACTCGTTGAACAGCTCAATGCTGTAAGTGTAGC
GATGAAGTAAGGAGGGCTGAAGATGATTAGTAATTTAGTGTCTATAATGCCAGAATTGTT
GATGACAATTTTTGGGCTAGTACTGATTGCTATTGATGTTATGACTAGAAAAAATAGTAA
ATCAGGTGTGGGTTACTTTGGGATATTTTTTATAATAATTGCCGTCCTTGCTTCAATCCC
TGTGGGCGGATTTAAGATATTTGGATTTGGTCAGACATTGGTCTGGGATATGTACTCCTT
TGCATTCTTTTGTGTGTTTGCAATTGCATACATCCTCACTACCATAGGGTCAGTGGACTA
CTTAAGGGAAAGAGACATACTTAAAGGTGAATTTTATATAATAACCTACTTCAGCATTGT
GGGAATGATGTTTATGGTCAGTGCCACAGACCTTGCGGTACTTTACGCAGGTATGGAAAC
CATGGCTATTTCCATGTATATACTTGCTGGTTTTGAGAAGAAAAATCTTAAATCAAATGA
GGCAGGGTTAAAATACTTTATAATTGGTGCGTTTTCATCAGCTATTTTCCTTTTCGGTTT
ATCATACATTTATGGATATACCGGAACTACAAAATATGCTGAAATAGCACAGATGATTAG
TGCAAACGGACTTAACAATTTTAATATCAAGCTTGGAATGGTTATGATGCTGGCGGGACT
TGCTTTTAAAATTTCGGCAGTCCCATTTCATATGTGGGCACCAGATGTTTACAATGGCGC
ACCTACACCAGCCACAGGATTTATGACTGTAGCACCAAAAGCTGCGGCTATGGGTGCAAT
TGTAAGATTCGTATGGATAGCTCTTGAGCCAGCTGCTGCCCAGTGGCAACTATTTTTCTC
AATCCTTGCAGTGCTTACAATGACTTATGGTAATCTTGTGGCATTAGCCCAAAACAATGT
TAAGAGGATGCTTGCCTATTCAGCAATCTCCCATGCCGGTTATATGCTCATAGGTGTGGT
ATCCATGAATGAGCTTGGATATCAGGCCATTGCATTTTATACGATGGTTTATGCATTTAT
GAACATAGGTGCCTTTACAATACTTTCACTTATGAAAAATAAAGGGATAATTGAAGATGA
GAGGCTTGAAAGCTTTGCTGGATTGGGGAAAAAGTATCCAATAATCTCACTTGCAATGCT
GATTTTCATGTTTTCTCTTGCGGGTATTCCACCCCTTGCAGGGTTTATGGGTAAGTTCTA
TATATTTACATCAGCTATAAAAAGCGGTGTGATATGGCTTGCCATAGTTGGTGTAATTAA
TAGTGTAATTGCTTGCTACTATTACATGAGAGTTACAATATTCATGTACTTTAAAGAGCC
TGAATATGAAGTGACAGTAGATATGAAAGCTGCAAGTTTCATCGCCTCTTTGATAGCAGT
TGTATTTGTACTGGTGATAGGTGTATTCCCATCATTCTTCATGAATATTGTTAAATTTAT
GATAGTATAGGTGATGTCATGGAAATAACTATAAGAGAAGCTTTGGAAGATGCTAAAGAG
AAAGAGATTTTGGCTTATGAGTTCTACCAGAAGCTTCTAACATATGTAAAAGATTTAGGT
GCAAAAGCTATTATAAGAGAGCTGGCAGAGGAAGAAGTCAAACATAGGGATCTAATTGAT
AAGATTATAGCAACTGGTGAGTTAAATATTGCTGGACTTGACACAAAGTGCTATTATACA
GACTTAGGGATTACTGATATGGTGTTACCGAAAGTGATAAAAGAGGATATGAGTGTGCAG
GATATCTTGAGGATTGCCATAAAGCATGAGGATAACTCAAGAATCTTCTATGAAAAGCTT
GCGGATAAGTACAAAGGCCAGGAAGTGGAGGAGCTTTTCAGACGTCTGGCGGTGGAAGAG
GCCTGCCATAGAAATAATATCCAGAAGATTTACGACGAAATAATCTTAACAGAAAATTAG
AAATATCTTTAATCTTTAAAAAGGGGGCATTTGCCCCCTTTTTTTTTATTAATTTTTGAT
GTATAAAAATGAAAAAAGAAATGGGAGTATCTTAAATGGAGATAAGTAAAGAGATATATG
AATACAAAAAAGAGATTGTTGACGCAGAAAATTTAGAACAACTATACCAGGTATGGGTAA
AATACCTTGGGAAAAAGGGTTTGATTTCTCTGTTGAATAAGGAATTGAAGAATGTTCCTG
AAGAAAAGAGATCAGAGTTTGGGCGGATTATCGTGGGGTTGAGGGAGGATTTTGAAAAAC
TCTACCAGGAAAGAGAAATTGAGCTAAAAAAAGCTGAGATTAATGACAAGATTGAAAAAG
AGAGAATTGATGTTACTCTACCAGCATTTCCGTTAAACTATGGTGGATTGCATCCCATTA
CACAGGTATACTTTGAGATAGTGGATATTTTTAAGTCGATGGGTTATGAATTGGCCACCG
GTCCAGAGATAGAGCTTGATTTTTACAATTTTGAAGCGTTGAATATTCCAAAAGAACATC
CGGCAAGGGATATGCAGGATACATTTTACATAGACGATGAAGTATTACTCAGGACACATA
CATCACCAGTACAGATCAGAACTATGGAGATGAAAGAGCCACCGATAAAAATTATAGCAC
CAGGTAAGGTATATCGATGTGACAGTGATGTGACTCATACACCAATGTTTCATCAGGTGG
AAGGACTGCTTATTGATACTGATACTACTTTTGGGGATCTAAAAGGAGCGCTGATCACAT
TTATACATAGACTATTTGGAAAAGATATACCGGTAAGGTTTAGACCAAGCTTTTTTCCAT
TCACCGAGCCGTCCGCAGAAGTGGATATGGGGTGTGTAATCTGTGGAGGCAAAGGGTGTA
GAGTGTGCAAGGGTACTGGCTGGCTGGAAATTCTTGGATCTGGGATGGTTCATCCAAAGG
TTCTGGAATCTGTTGGCTATGATTCGGAAAAGTACAGAGGTTTTGCGTTTGGGATGGGAA
TCGAAAGGATTACAATGCTTAAATTTGGTATTGATGATCTAAGATTGTTTTTTGATAATA
ATATAAAGTTTTTGAGACAATTTTGAGGAGTTAATATGAGAGTAAGTCTAAATTGGGTAA
AAGATTTTGTTGATATATCTGGAATATCGGTGGATGAGATCGCTGAAAAGCTCACAATGA
GTGGGCTGGAGGTGGAAGGGATTGAAAAAAAAGAAAGGGCAGAAGGTGTTGTGACTGCAA
AGGTTGTGTCAAAAGATAAGCATCCAAACGCAGACAAGTTATCTGTCTGTATGGTGGATG
ATGGCACATCCGTATATCAGGTGGTGTGTGGCGCAAAGAATGTAGATGCAGGACAAATTA
TCCCGTTTGCCAGAGTGGGTGCTAAATTGCCTGGTGGTGTGGTTATAAAAGATGCTAAAT
TAAGAGGTGTGGAATCAAAAGGGATGATATGTTCTGCAGCTGAGCTGGGGCTTGAAGAGG
AAAGTGACGGCATAATGATTTTATCTGCTGATACGCTGATAGGGATAGATATCAATGATA
TTATTAGGACGGATGATGTAGTACTGGAGCTGAACGTGACTCCCAATAGGGCTGATTGTT
TGAGTATTCTGGGGGTGGCAAGGGAGATATCGATTCTGTTTGATAGGGAACTTAACATTG
GTGGTGTGAAGGTTGATGAGGAGTCGGAAGAAGCTTCTAGTTATAGATATGTGAAAGTAC
ATAATGAAACAAATTGCCCAATCTATCTGGGAAGAATTATTAAAGGGGTTACAATTGGAG
AGTCCCCCTTATGGATGCAAAATAGGCTTAGGTCAGCAGGTGTAAGGCCAATTAATAACA
TTGTGGATATTACAAATTACGTTATGCTGGAATATGGTCAACCGCTTCACGCATTTGATT
TAAGAATGGTGGAAGGTGGAATCATTGTGAGGGATGCGGAGGAAGGGGAAAAGGTAGTTA
CTCTTGACGGAAAAGAAAGGACACTTACGAAAGATATGCTTGTGATTGCTGATGAAAAAA
AGGTTCTGGCGGTTGCTGGGATAATGGGTGGGGAGTATAGCGGTATTCAGGCGGATACAT
CGGATGTTTTTCTGGAGTGTGCCTATTTCAAACCTGAATCGATACGAATGACTGCCAGAA
GATTGGGTATGAAAACCGATTCATCGTATAGGTATGAAAGGGGGATTGACAGGGTTCAAA
CGCTGAAAATGGTGGATTATGCAGCCTATCTGATTAAAAGGTATGCAGGTGGTTCGATAT
TAAAAGGGGTATTGAAAAATGATTATAAGGAGTTTGTGCCCAATAGGTTTAAGTTTCATG
CTAAAAAAGTGGCGGAATACATAGGAGTGGATATCTCTGAAGAGGATGTATTAAAGATAC
TTAAGAAAGTTGGAATTGATATTGAAGGGAAAGATACAGCCGTTTCACCATCTTACAGAC
AGGACATAGAAAGATGGCAGGATCTCTCAGAAGAGGTGGCAAGAATTTACGGATATGATA
AGATACCTGTGACTGTTCCTAAAATTTATGCTAAATCTGACGAAGAGTCTCTTTTGCAGA
AGTTGATAAGAGAGATAAAATATATGCTTGCGGATCTTGGGTATAATGAAGTTATCAATT
ATTCTTTTATGAGTGGTGAGTATCTGAGAAAATTTGCAGATGAATCTGAGTTTGTGAAGG
TGAAAAATCCGATTTCTGCCGATATGGATACGATGAGAACAGTGGTGTTCCCTGGAATAC
TAAAGAATATTAAGTTAAACTATAAAAATGGGATAAGAAAACTGAAGCTGTTTGAAGTTG
CAAATGTACATAAGGTGAATAAAAATGATAAACTTCCGATGGAGGATACAAAATTATCAT
TTGTAGTTATGGGAGATTTCTACAGAAACAGCTGGATAGGTAGATTGGAGGATGATCTTT
TCTATTACATTAAGTCCACATGCCAGGCGGTTTTTGATAGATATAAATTAAATGCAGATT
ACCGTGCTGGTGCAGAGAGATTTTTGCATCCGGGTAAAAATGCAGATATTTATATCAATG
GGGATAAAATAGGGTTTTTAGGTGAGATACATCCTGAAATGTATCAGTTTCTGGATCTGG
AGGAGCCGATTTATATATGCGAAATAGACCTTAATTCCTTGAAGGATAAGATAGGAGAGG
CTAAAAAGAGCTATAAAAAATTGTCCCAGTATCCATTCGTTTATAAAGATATAGCTTTGA
TAGTTGGAAAAGATCTTCCCTCTTCAAAAATTTATCAGTATATTCAGAACTTTTCAGAAT
TAATTAAAGATGTGGAGATATTTGATAGGTATTCAGGGGATAAAATAGGTGAGGGGTATG
TAAGCCTTGCTTTTAGGATATATTTTAATCACCTGGAAAAAACGCTTACCGATGAAGAAA
CAAATGAGATTGTGCAGAAGATCATTCTGGGGGTTGAAAAGGAGTTTGGAGCTAAACTGA
GGTGATGGGTAGCGATGTTGTCATAGGGTTTGGTTGCATTGATATTGACATAAAGTAAAA
TATATATTAGATTATAAGTATGGAAGAGTTGTTGGAAAGATTAAATAAAAAGATAGATAC
ACTCCTTGAAGAGAGGGAGTTGCTGAAAAAAAGGTTGCAAGAGCTTGAAAGAGAAAAAGA
TGAAATATTACAGGAGAACTATAAATTAAAGAGTGAGCAAGCACAGGTAGCAGAGAGGAT
TGAAAAGCTTCTGGAAAGGCTTTAGAGGTGATTCTTGGCAACAAATGAAGTATTTGTATA
TGGAAATAAATATAAAGTTACCTGCGATAATGCGGGTTTGATAAAGAATGCTGCTTCCTA
TGTAGAAGATACTATGAAGCAGATAGAAAAAAATGGACATATATTAACTACATCTACTTT
GGCAATTATGGCTGCTATAAAGATAGCAGCAGAGTATTACGAGATAAAAGGTAGATTGGA
AGGTTGCGAATCTAAGTTGCAGGAGATTATAAGTAAGCTTGAATAAAACCCTGCGGGATT
CGTGATTGTAGGGAAAGTTTGGAGCCAACACCTCTAAAATAGGGATGATACGCACCGTGG
TGTGCAGGCCTGCCCCGTAGCAGGAAGCCTAAAGCGGTGGAGATTCCCAAAGTACCTGGT
TAGCCAGGGCTTTAAACCGACTCTGCACACGGTCTTGCGGGGTTTTTTATGTTGAGACTG
GTTGATAAGGTAGCACCACAAAAGATAGATGAGATAATAGGTCAGGACAGTTTGATTAAA
AGTCCTAAATACCTTTTCGTATTAAAAGGTGATTTTGATATACTGATTCTGTCAGGACCT
ACGGGGACGGGGAAAAGCACCTTTGCCAGATTGCTTGGGGATGAGCTTTGCCTTCCATTT
TACCGTCTGCATGCATCATCATCCGGTAGCCAGGAGATCAAAAAGATAGTCGATACGGCC
AAAAAGACTGGTAAATGTTCGATTATTTTTATCGATGAGATTCACAGGTTTACTAAAGTA
CAGCAGGATCTTCTTCTCGATGTCGTAGATGAAAAGTATGCTAAGATAATAGGTGCATCA
ACAGAAAACCCCTATTTTTCTCTTACACCAGCTTTGAGATCCAGATCCTATTTTATGAAG
TTTAAGCCTTTATCCCACGATGCGCTTAAAACTATAGCAGAAAAAGCCCTTGCTTATATC
GTAAAAGAAAAAAATAGTTTGGAAATAATCAATCGGGATAAGTTGATTGAAAAGGGTATC
AAGATAGCAAATGGAGATGCGAGGAAAATGCTTAACTTTCTTGAAGTGGCCACATCTGGG
GAATCCAAAGATGGGATACTGGATCCAATTTTAGATGCAGAGGATACTATTGCAGGTGGT
ATATATACTGAAGATGAACATTACGACCTCTTGTCTGCACTGATTAAAAGTGTTAGAGGG
AGTGATCCTGATGCTGCTCTTGTTTGGTGTTTTAAACTTTTGAAGTCAGGCGTTGATCCT
TCTGTCATATTCAGGAGGCTTGCTATAAGCTGCTCTGAGGATATTGGCAATGCATATCCT
GATGCTTCTGTATTCTTAAAAAGTGTATGGGAGCTTTTTGAAAGGGTTGGTATGCCGGAA
GGGGAGATTTTGATATCCCATGCTGTGACTTTTCTTGCATCCTGCCCAAAGAGTAATAGG
AGCTACGAGGCTGGTAAAAGGGTGAAAGATTTTCTCAATAAGAATGAGGTATATGTCCCC
GAGAATATCAAACATAATCCTAAGGGGTACAAATACCCTTTTGAATACGGGAATTTTGTT
AAACAGAGATATTTTCAAGAAGGTTTGGTTTTTTATAATCCTTCCGATTTTGGATTTGAA
AAAAAGATAAAGGATCGACTTCGGGAACTTTGGGGAAGTATGAAGGATTATGAGAGATAA
AGGATTTCTTAGAAGAGAAATACTAAATTTAAGAAATTGTTTATCGCTGGCGGATGTGGA
TGAGAAAAGTAGAATTATAGGTGAGATTTTTTTGAATCTATTTGGACAGAAAGAGAGTTT
TTTGCTCTACAGTAGTGTGAATAAAGAGGTGAGAACTAAATTTATAATTGACACTCTTTA
TAAGAACGGGAAGGTGGTGTATCTTCCTAAGTATGGCGATGATGGATTTGTCCCTGCATT
GTATAATGGTGAGACGAGTATGGTTAAGGGGAAGTTTGGTGTGATGGAGCCTGCCTCTAC
GGCTAGTAGTGATCAGTTTGATGTCATTGCTATACCTGGGGTGGTTTTTGGACTCGATTT
CAACAGGGTAGGTATGGGGAAAGGGTATTATGACACTATGCTTAAAAAAGTAAAAGGTCT
GAAAGTGGGTTTGTCCTACCAGTTTCAGATAGTTGATGGGATCGATAGCGATCCATGGGA
TGAAAAGATGGACATGATAATAACAGAAGAAAATATTTACAGGAGGTAGTTCATGACGAT
TTTAATATCGATTATTGTGGCTGCAATTGGTATTGTTGTGGGATTTTTTACAGGAGTGCA
GATCCAAAAAAAGAAACAGGCTGAAGAAAATGCAAAACAGAATAAGTCAGCAGACGAGAT
TATACAGAGGGCAAAAAGGGAAGCTGATGAGATCGTAAAGGATGCTAAAATTGAGGCCAA
GGATATTGTTTTTAAGGCCAAACAGGAAGCTGAAAAAGAGATGAAAGAGAGAAGAAAAGA
GCTGCAGCTTGTGGAGAAAAGGTTATTAACGAAAGAGGAGTCTATTGATAAAAAGATTGA
GTTAATCGAGAAAAAAGAGGAATTGATAAGTAAAAAAGAGAGCGAGTATGACAGGAAACT
ACACGAAGTGGAAAATATGAAGCTGGAATATGAAAATATGAAAATTAAGATGATAGCAGA
GATAGAAAAAGTGGCTAGTATGACAAAAGAAGAGGCTAAAAATTATCTCATTTCCATGAT
GGAGGCGGAGGCCAAACAGGATGCAGCAAGGATTGTGAGGGAGATCGAAGAGGAAGCGAA
AAAAGAGGCTGAAAAGAAAAGCAAAGAGATCGTCGCCACAGCAATCCAGAGATGTGCTCC
GGAATATGTGGGGGAGATTGCTGTCTCAATTGTAAATCTACCAAGTGATGAGATGAAGGG
TAGAATAATTGGTAGGGAAGGAAGAAATATAAGGACATTTGAAAGTATCACCGGTGTTGA
TATAATCGTGGATGATACCCCTGAGGCGGTGATCCTTTCTTCCTATGATCCCTATAGAAG
GGAGATTGCAAAAATGACCCTTGAAAAACTTATCGCTGACGGCAGGATACATCCCACAAG
AATTGAAGAAGTTTATGAAAAAAGTAAAGAGGAGCTTAATAAAAGGATTCTGGAGGTGGG
GGAAGAGACTGCCTTTAGACTTGGGTTGCACAACATACATCCGGAGCTTTTAAAGCTGGT
GGGTAGGCTCCAATATAGAACCAGCTATGGCCAGAATGTGCTGGCACATTCCATAGAGGT
GGCTAAAATAGCCGGTCTTATGGCGGCGGAGCTTGGTCTCGATGAAAAGATGGCGAAAAG
GATGGGGCTACTTCATGATATAGGTAAAGCGGTCGATTATGAAAGTGAAGGTTCCCACAC
TGCTATTGGTGTCGAGATAGTGAAAAAATACAATGAACCACCACAGATTACGAACGCTAT
CCTTTCACACCATGGTGAGGAGGAGTTTAAATACATAGAATCGGTACTTATACAGGCGGC
GGATGCAATATCTGCTTCAAGACCGGGTGCCCGTAGAGAAGTGCTGGAAGCTTATATCAA
AAGACTTGAGAAACTTGAAGAGATTTCCAAAAGCTTTGAAGGGGTTAGTAAGACGTATGC
CATTCAGGCTGGTAGGGAGGTACGTATTATTGTGGAGCCGGATGCAATTTCAGATGATGC
AATGTACACCCTTGCAAAAGATATAGCCAAAAAGATAGAAGAAGAGCTCACTTACCCTGG
TCAGATCAAGGTGACGGTAATAAGAGAGTCCCGTTCTGTGGAGTATGCAAGATAAATGAC
TTTTAATCTTCTTTTTTTGGGAGACATAATAGGTAAAACAGGTAGAGGGCTACTCAGAGA
GCATCTGGGTAGCCTTATTCGTGAATATGATGTTGATTTTGTCGTAGCTAATGGTGAGAA
TGCTGCGGCCGGTTTTGGTATCACAAAGAAGGTCTATGAGGAGCTTTTGAGTTTTGGGAT
TGATGTAATTACTGGTGGAAATCATATCTGGGATAAAAAAGATTTTGTGAAGGATGCTGT
TTTATGTGATAAAATCCTAAGACCTCTTAATGTGAGCAGTTTGCAGCCGGGGAGAGGGGC
TTTGACGGTAGAAAAAGATGGAGTAAAAATAACTGTCATAAATATGCTGGGTAGGGTATT
TATGCCGCATTGCGATTGTCCTTTCGTTTCGTTTGATCGATTGTTCCACGAGGACAGCTC
CGATTTTATCATAGTGGATTTTCATGCGGAAGCCACAAGTGAAAAGAATGCATTTGGGCT
ATACGTGGATGGAAGAGCATCCGCTGTTTTAGGTACCCATACCCATGTCCAGACAAATGA
CGAACGTTTTTTGCCAAAAGGGACTTTTTACATTACCGATGTGGGGATGTGTGGGAGTAT
CGATTCTGTAATTGGTATGAATGCCGAAAAGGCTATATATAAGCTGATAAGTGGGATGCC
GGAGAGGAATGAAGTGGAGGAGAAGGGGAGGAAAGTAATAAGCGGGGTTGTTTTAAAATT
TGATATTGAGAAAAAAGCTGCAGTAGCTTATAATAAAATATACAAAATTTATGGAGAATA
GAATGGATTTAAAATCTGAGATAAAAAAGCTTGCCAGAGAAAAGGATGCGGTAATACTTG
CGCATAATTATCAGATTGATGATATCCAGGAGATTGCTGATTTTACAGGTGATTCTTTAG
GTTTGAGCATAGAGGCATCAAAAGTAAAAAACAGGCTTATCGTTTTTTGTGGCGTACACT
TTATGGCGGAGACTGCTTATATATTATCACCAAATAAAAAGGTTTTGTTGCCTGAAAAGG
ATGCCGGATGTCCTATGGCTGATATGGTGACGGCCGAGGGTCTAAGGAAAATGAAGGAAA
AATATCCCGGTGTTCCGGTGGTATGTTATGTAAATTCATCTGCGGAGGTGAAGGCGGAAT
CTGATATCTGCTGTACTTCTGCAAATGCTATAAATATCGTAAAATCGATAGATTCAGATA
GGGTAATTTTTGTACCGGATATGAACCTTGGGCATTATGTTTCCAGATTTGTGGATAAGG
AGATCATTTTATGGGAAGGTTTTTGCCCGATACACAGAAGATTGACCGCAAAAGAGGTGG
TGGGATTAAAAGAGCAATACCACGATGCAGTTTTTGTCTGTCATCCGGAATGTAGTCCCG
ACGTAGTGGATATGGCGGATCACGTATGTTCCACCTCAGGATTTTATACATATATTAAAA
AGTCTGACAGGAAAAGATTCATCATAGGTACAGAAAAGGGGGTTTTGTACAGATTAAAAC
TGGAAAATCCGGATAAAGAGTTTATCCTGGCTTATGATACATTTCAATGTAAAAATATGA
AAAAGATAACATTGAATAGTCTTTATGAATCCCTCCTGAAAGAGCAGCATCAGGTGACTG
TACCTGAAGAGATAAGAATAAAAGCGTATGGATCTATACAGAGGATGCTGGAAGTTCCAA
GGAACTTTTAGAAAATTTTGGAGGATGTTATGAAATATTCGGATGAATATTTAAGGAATG
TTTTAACCAGTGCAAAGGATATTGTGATTGTGGGGGCATCAAATAATCCTGAGCGGGCAA
GTAATGGAATTATGAAATTTCTTATGGGGAAAGGGTATAATTGCTATCCGGTAAATCCCA
ATGAGTCAGAAGTTTTGGGGGTAAAAGCGTATAAAAGCCTGTCTGAAGTGCCTGTACAGC
CTGATATTGTGGATGTATTTAGAAAAAGTGAAGCTGCTCCTGAGATCGTAAGAGAGGCTA
TAAAGATAGGGGCTAAGTTTATATGGCTTCAGGAGGAGGTTTATTCTGAAGAAGCTGAAA
AGATAGCCCAGGAGCATAATGTGCCGATAGTGATGGATAAATGTATCTTTAAGGAGTTTC
TAAGACTCAAGCTCGTTGGGTAGGAATCCGGGGGTATCAGTTTACCCCATTTCTTCTTAA
GAGTAAGCTTTTATGAGCATACCGCAGATGGTGTCGGTTTGGTCAGTGAGTAGCCAATCC
TTTTTCGTATATACCCATGTGGATACAATCTCATCCAGTGTACCAAAAAACATCTCTCTT
GCGAAATATACGTTTAGATCCTTTGCAAATACCCCTTTTTCAACACCATCTTTTATTATC
TCTTCGATGAATTTAAAATATTCCCTAAGATATTTTCTGATCTTATCTCTGATATCTTTT
GTGGGTTGACGCAGTTCAAACTGCAATACTAGTGCTAATTCGGGGTTGGTTTGCATCGCT
TCAAAATGATGGTGTATAAGGATTTTCAACTTTTCCTTCGGATCATCGATCTCTTCAATA
GCATTTTTGGCTTTGGTGACATATTCGTTTAATTTTATTATCATGATGGAGATAAGTATA
TCTTCTTTGTTTGAAAAATAGTTATACACCGTGCCGGATGCTACGCCGGCTTTATCTGCG
ATATCTTTTACTTTTGTATTATGAAAACCTTTTCTTGCTATAATGTGAATGGCAGCATTT
AAAATTTTATTAAATTTATCATCAGAACGATCTTTAGCCATATATTTCCTCGATATATTT
ATTCAAATCTATATCTAAAGAGTGACGGTTGATGGTTTTTTGTAGTGGTTTTGGATCTTT
GAAGATGTCTCTGATAAAAAATATTTCTGAAGCTTTTAGATATTGGGTGAATGAGTCAAG
CTGTTTGCGATTGTTGATTTTCACAATTATATCGTATATTGAATCTTCCACCAAACTTTT
GCCTATCTTTACACCTCTTGTGAGCATCTTATTAAGGTAGATGGAGATCTTTTGTTTTAT
ATCATCGATATATTCTCTATGGCCGGGGAGGATGGTGTATCCGTTCAATGAGATGAGTTT
GTCTATGGTTTCTATATAGGCTAAATAGTTGTTGTATCTCGTTTTCATGTCATCAAGATT
TAAATCAAGTAGGGGAGTCTGAAATACATCTCTCAGGATTACATCCCCTGTGATGGCATA
GTTTTGAAAAAGATACACGATGTCACTCTGGGAATGACCGGGGCATCTTAAAAAATCAAG
ATTGAGCTGATTTAATAGATCTCTATTCTCTTCGATGATTTCCCCTTCCGGAAAAGGTGC
AAGCCTCTTCATCCCTTCTAAATAATAGTTTATCTCGTTTAATATATGTTTTGGAAAGCC
TTCTTCTTCCAGCATGTATGTAACCTTTTCAAATCTTGTTTGATAGTGCTTAAACTTGAG
GTAATCATATCTGGATAGGAAGATCCTGGCATCTGAGTTTTGCTTGATGTGGTATGTGAG
TCCATAATGGTCGATATGGCAGTGTGTGATGAAAAGATACGATAATTTTTTTAGATCTAT
ATGCTTATTAAGATAAGAGATCGCTTCCAGTGTATTTGGACCGGTGTCAAACATTATAAT
CCCATGGTTGGTTTCAAAAGTGTAAAAATGAACTGGACCAACCATGTAGGGGGTATTTAC
CGTATGCTGTGTCATAGATATATATTATAAATTAATTAAGTTTTAAATGCAAGGGGAGGG
GAAACCTCCACCTGCATGAGATCTCGTTTTATTTTAAAACTTATAGCTTACATTGACGCC
AAAAATATGGGCATGGACATCTTTGAAGGTTCCAGTGACATGTCCAACTTTTGTTGAACC
AGCGTAAATATCTCCATTAAAATTGTCATAACGTCTCTCTTCATCTTGAAGATAGTTATA
CGCCAGATCGACAGTTAGATTGCCAAAATTAAGTCCAATACCTGCAGCATAAAGCCACCT
GTCTCCTGAAGGTACCAGAGGATCTAAATATTCGTCATCAATTGGGGAGTAATCTCTAAT
GATACCAGCTCTAAGCGAAACAGTATCATTAAGTTTATATTGGGTACCAAATCTAATTGC
CCAGACATCCTTCCAATGTTTCGGTTTAACTATCTGAGTCTTACCTAAATGAGCTGTATC
AAAATCGACTTGGAACTTTTCATAGCTACTCCATCCAGTCCATTGACCATCGAGTTCAAA
AGTCCAAGTTTTATTTGTCCAGGCTAACCCTATGTATGCAATATCTGGAAGAGTAAGATC
GGCATGGCCATTGTCTTTATCCACTAAAGCGCCACTTGTTACATTGTCAGTTGTGGCTGT
TCCATCCAATTTCTGTTTTATTCTACTTCTGTACGATGCACCTATGGATAGATTTTCTGT
TGGTTTAAAAAGTAATCCTACATTCCAACCATAGGCATGGGAGTCTGCTTCTAATGTAGT
ATGCCCTTCAGTAGTTATTGAGCTTGGTGGATTAAAACCTAAAATAACTCTATTTTCTAA
AGTTACATCAATTTTTTGTACTACAACTCCCGCAGCAATGCTGAGCTTATCAGATATTTT
ATATGCTAGAACAGGATTTAAAGAAATTGTGGTTATCTCGGCATTAGTTGTTGTGAATCT
ACCTTCCCAATCGTCAGGCCAGTCTGTGGCAAGTCCAAAGTTTGAAAAGATACCCACACC
AAAGGCAAAATTATCACCAATTTTCCTTGTTAAATAGAAGTTTGGGATATAAAAGATTTG
TTTTTCTCCGTCGGTGTTTATATTACCTTTCCCTGTTAAGGCTGTAGTTTTGCCATCACT
ATCAAAAGTTGCCATTGGTGCTATTGGGGATGCTCCCAAAGAAAATTGTGTTCCTTCCAG
CTGTGTTATCCCTGCTGGATTGAAGTATACTGCTGATGGATCGTCCGCCTGAGCCACAAA
AGCTCCACCCATACCAAGAGCTTTGGCACCCTGTTCGTTAATCTGGAAGCCGTTTGAATA
GGCCATACCAGATGTGATACCGATGATGCTTAATGCAACTAAAAGCTTTCTCATGTGCAT
CCTCCTTTTTATTTTCCTAAAAGTTTATTTTTTAACGACTTGTCTATCGGATTTTCACCC
AGATAGATGTCTAATATAGCCTTTGATAAAACACTGTTATTAAAAGTAGCTAACTGTTTT
CCGTTATAAAATACTAAAAAATTAGTATTGTCAAAGTAAAAATCGATTGTGTCGTTTTCT
TTAATGTCAAATGTAAAGATAGAGAGGAATTTTTTAGATTCATCAGAATCTTTTAGTTCC
TTATGATTTAATGCTATCCCATCTTCAAAAGCCTCTTTAATTTTCTTAGGTTCGAGGTTT
TTGTAAATAAAGTAGAGTCTTAGAGCTTTTTTATCGGCGGAGTAAATCTCTTTTAATTCA
TTGCTTTTTTTGGGTAAAAAAAGTCCAACCTCGTAGATGGAAAACATAAATTTCTTCCTT
ATTCCAGAACCATTCAGAATAAATTTAGAGTCACCAAAAGACAATGAATCTGGTAGCTTT
GACGCAAAAAGGTTTGTTGCACACAAAGTAAAAATTAGAACTATAAGTAAACTGTACTTT
CTCATACATCCTCCTTTTGGCTGTTTATAGTAATAAAATAGTGTTTTGTCAAGAGCGAAT
TTTAATTTTCCAATAAATATGTATCTTAACAATAAGTTATATGTTGATAAAAAATGAATA
GATGTTCATAAATAAAAAATAGCTTGACATTTTAACGTTATTATATTAATGTAGTGGTTA
GAAAATGAATGAATATTCAGTTAATATTAATTAAGAGGTGTATATGATCTATAGTTATTT
GAGGTTTGAGAAAACAGATTTTGATGGCGTTTTTAAATTGGTGATCGATAGACCTAATGC
ACTTAATGCACTTAATTCAGATGTTATAGCTGAGCTTCAGAGTTTTTTTGAAAAGATTGT
GAATGATTGTTCAATCAAAGCAATTGTGTTGACAGGTGGTGGAGAAAAGTCTTTTGTGGC
GGGGGCGGATATAAAGGAGATGGTTAATCTCACCGCACAGGATAGTATGAATTTTGCTCG
TAAAGGTCAGCAGTTACTCCTGACGATGTATAATTGTCCAAAGCCGATTATTGCTGCTGT
GAATGGTTATGCACTGGGGGGTGGATTTGAAATGAGCCTTTGTTGTGATATGATTTTTGC
ATCTGAAAATGCAAAGTTTGGGTTTCCTGAGGTCACCCTTGGTATAATACCGGGGTTTGG
CGGGACACAAATTCTAAGAAGACTTGTGGGGGAGAAAGCTGCCAAATATCTTATTCTTTC
TGGTGAAATTATCTCTGCAGCGGAAGCATACAGGATGAATGTGGTAAATAGATTATTCAA
GACACCAGAAGAGGTTGTGAATGGTGCAGTGGAGTTTGCCGCAAAGATTGCAAAAAATAG
CCCATCTTCGGTTGCTTACGCTAAAAAAGCTGTGAATGTATCCTTTGATCTATCTATGGA
AAGGGGTCTGGAATATGAATCATCATTGTTTGGTACACTTTTTAATACTGAAGATCAGAA
AGAGGGGATGAAAGCTTTTATCGAAAAAAGAAAGGCAGAGTTTAAAGGTAAGTAGTAATT
AAAAATAAAAGGGGGTTTTGTATGAATTTCGATTTTGAAGAGGAACATAAGCTGCTTCAG
GACATGTTGGTGAATTTTGTCAATAAAGAGGTGAAACCTCTGGCTCAGCAGATAGATAGA
GAACACAAAATACCTGATAGTTTAATAAAAAAGATGGCTGATCTTGGACTGCTTGGAACA
TACATCCCAGAAGAGTATGGTGGGGCAGGAATGGACTATTTCTCCTACATTATGACTGTT
GAAGAGGTTTCAAAAGCCTGTGGGTCTACAGGGGTAATGATATCTGCCCACACGTCGCTT
GCCTGCGATCCGATTTTGAGCTTTGGAAATGAAGACCAGAAGAAAAAATATTTACCTCTA
CTTGCAAAAGGGGAAAAGATCGGCTGTATTCTTCTTACGGAGCCAGAAGCTGGTAGCGAT
GTGGCAAATATTCAGACTACTTACAAGAGGGAAGGGGATTACTTCATATTAAATGGTAAT
AAAATATTCATCACAAATGGTGGTTTTAAAGGGATTGGGGTAGTTTTTGCAAGTTTTGAT
AGATCGTTGAAACATAAAGGTCTTTCTGCATTTATCATCGATCTTGAAAGTGAGGGTGTG
GAAATACTGAAAAATGAAGAAAAAATGGGTATCAGAGGTAGCTACACCACCGCCATCGGT
TTTAATAATGTAAAAATTCCGGTGGAAAATCTATTGGGGAAAGAGGGGGATGGATTTAAA
ATAGCCATGGAAACGTTAAACGGAGGAAGAATAGGGATAGCTGCTCAGGCTCTTGGTATT
GCAGAAGGGGCATTTGAAAGGGCTCTTGCATACTCAAAAGAGAGGAAGCAGTTTGGTAAG
CCGATATCTGAAAACCAGGCTATACAATTTAAGCTTGCTGATATGATCGCAAAGATAGAG
ACTGCCAAACTTATCACCTACAAGGCGGCATGGCTTAAAAATATGAAGAAAACAAACGCC
ATGGAATCTGCCATCTGTAAGATGTATGCTTCTGAAGTGGCAACTTATGTCACCAAAGAG
GCTGTTCAAATATTTGGTGGGTATGGATATATTTGCGAATATGAAGTTGAAAGAATGTAC
AGAGATGCAAAAATTACAGAGATCTACGAAGGCACCAATGAAGTTCAAAGGATAGTAATT
TCAAAAATGCTGCTTAAGTGAGGTAAAACAATATGGAATTTTCAAGGGAAATATACTGGA
ATGTAGGGCATTCGGTGTTGATTCCTATGTATCTTATTGCATTGGGATCGATTGCATTTG
CCATATATAAGCTTTACCAGAGGATTGCTGTTTACAAACTGGGTAGAGATATAAACCGTA
CAGATAATCTGAGTAGTAGGGTTTGGTACATGATAAGGAATGCCCTGGGGCAGATAAAGG
TGATGAGTGATAAAGGTTATGGCTACGTGCATACTGTCCTTTTTTTCAGCTTTTTAATTC
TTGTGGTTGCTACTACACTGGTATTTTTACAGGCTGATCTGCTTGATCCGGTTTTTGGGA
TTAAATTTCTGAAGGGTACATTCTATAAATTTTTTTCATTATTTGCTGATATAGCTGGAT
TGCTGTTGTTTCTAATGATGGTGATATTTTTTATCAGAAGATTCATCATTAGACCGGCCG
GTCTTGAAACCACAAAGGATGACTACATCATGCATGGGCTTTTATTTCTGATTATCATAA
CAGGATTTGTGGTGGAAGGGCTAAGGATGGCTGCCACAGAGATGGATAAACCTTATCTAT
ACGTTTATTCACCGGTGGGGCTTTTGTTGGCAAAGATCTTTTACGGTATCCAGGTTGATA
GTCTTAAGGCGGCACACAAATTTTTTTGGTGGATGCATCTTTTCAGTGTGGCTGGATTTT
TCATCTCTATAGGACTAACAAAATTCAAACATATCGTACTTACTCCTGCAAATTATATAT
TCAAAAGCGATATGCCCAAGGGGTATATCGATACAATCAATCTTGAAGCGGAGGAAATGG
AGAAATTTGGAGCAAACGAAATAAAGGATCTTACGTGGAAGGATATCTTTGATACAGATG
CATGCACTAAATGTAAGAGATGTCAGGATAGGTGCCCAGCTTATGCATCTGATAAACCGC
TATCACCTATGAAGCTTATAAATAAGTTGAATGATATCGCTTTTGGTAAAGCTGATGCTA
ATCTGATTGAAGAGATCACCAAAGATACTCTATGGTCTTGCACCACCTGTGGAAACTGTC
AGGAGATCTGCCCTGCTGAAATAGAGCATGTAAACAAGATTTTGAACATGAGAAGGAATC
TTGTGCTTATGGAAGGGGATTTCCCTGGTGAAGAGGTGATGCTTGCGGTAAACAATATAG
AGGTGAATGGCAATCCTTTCGGTTTCCCTTATGCTTCCAGAGGGGACTGGAGTAAGGATT
TGGGTGTTGGGGTGCTTTCGGATGGCGGTAATTACGATATCCTATACTTTGTGGGCTGTT
ATGGGTCTTACGATAAGAGGAATATTGCCATTGCCAGAAGCTTCGTGGAGATATGTAGGA
AGGCTGGTTTAAGAGTTGGTATATTGGGAAAAGAGGAGAAATGTTGCGGTGAACCTGTCA
GGAAACTTGGGAATGAATATCTTTATCAGACATTGGCAAATGAAAATATCGAAAATTTTA
AAAAGTACAATGTTAAAACTATCGTTACTACTTGTCCGCATTGCTTTAATACATTAGGTA
GAGATTATAAAGATCTGGGGCTTGATATACCTGTAAAGCATCATACACAGTTTATTGCGG
AGCTTATCAACACTGGTAAAATTACTCTTGAAAAAACAGACTTTGAATGTACTTACCATG
ATTCCTGCTATATCGGTAGATATATGGGCATTTATGAAGAGCCGAGGGGAGTTATTGAAA
CTCTTGGCGGCAGAATAAATGAGATGTCAAGAAATAGAGAGGACAGCTTCTGTTGCGGTG
GTGGTGGTGGAAGGGTATTTGTGGATGAAAAAGGTACAAAAATTAGTGCACTGAGAGTTA
AAATGGCGGAAGAGACAGGTTCCAAAATGATTGTTAGCAATTGTCCATTCTGCACCACTA
TGTTTGAAGATGGTTTGAAAGTTACCGAGCTTGATTCAAAGATAAAAGTAAAAGATTTGG
CTGAAATAGTTGCTGAGAGAATTAGATAAAAGAATCGATGGAGGTAGATTATGAATATAC
TTGTTTGTATTAAGCAGGTGGCCGATATGGAGGCTAAATTTAAAATAAGAGGGGATGGAA
AATGGTTTGAAGATGCCGACATCGCCTTTAAGATGAATGAGTATGATGAGTATGCTGTGG
AAGAGGCTGTGAGATTAAGGGAAAAGATTGCTGACTCTAATCTGATAGTCTTATCAATAG
GAGCAGAAAGGGTAAAAGAAGCTATCAAAAAGGCATTGGCTATGGGATGTGATAAAGGGG
TTCATCTCGTTTACGAAAATGAGGAGATGCTCGATTCCTATGCTAAAGCTTATGCAATCT
ATGAGTATGCAAAGGATAAAAAATTTGATCTCATCTTCACTGGAATGCAGTCTCAGGATA
AAGGTTCCGCTCAGGTTGGCGTCATTTTGGGTGAATTATTGGGTATCCCTTCGGTGACAA
CTATTGTGGGGTTTGAGTATAATAATGGTGAAATTACCGTAAAAAGAGAGCTGGAAGGGG
GTAAAAAGGCGATCGTTAGTGTAAAAACTCCCGCAGTCTTGACATGTCAGCTTGGTTTGA
ATGAGCCAAGGTATCCTACACTTCCTAATATAATGAAGGCTAAGAAAAAAGAGATAGAGA
CTCTTCCACTTTCAAACCCTCAAAATCTCTCAGAGATTGAAAAGGTATATTACCCAGAAA
AGAAAGGTGGAGCCGTTATTCTTGAAGGGGATGTTAAGGATCTTGCTCAGAAGGTAGCTG
CTTATCTCAAAGAAAAAGTAGGAATTTAGGGAGGTATATATGAAAGCACTTTTAGTGGCA
GAATATAGAGAAGGAAAATTGTTAGAATCTATTTATGAACTCGGTGCATTTGCAGAACAA
TTAAATGCAGAAAAAGTGATTTTTGCTGTTGGCAATAAAGATGATCTGCCGGCTCTTGGT
AGTAATGTAAAAACATATCTGGCGGATTCCAGTAAATATACGGAATACAACCCATCTCTG
CATAGAGATCTTTTACAAAAGGTTATCGATGCTGAAAAACCAGATTATATTGTTTTCCAC
CACTCATCCTATGGTTGGGATCTGGCTCCAAGAATATCTGCAAAATTGAAAGTTGCCCAG
TATTCTGAGGTTGTTGGTGTGGATAATGGTTCATTTGTGATGCCTTTTTGTAATAACAAA
TTAAGAAAAGTGTATAGATCAAACAGTAAACCGATAGTGTTGACTATTCAGGGTGGAGCG
TTTAAGGCGGTTAAACCATCTGAAAAAGGTTCGGTTGAAATGGTGGATATCGATACCGCA
TCGACGTATCAATTTAAAGGTTATGAAGAAGCTGAGAAAAAGGATGTTGACCTCACTAAA
GCCCAAATCATTGTAAGTGCTGGTAGAGGAATAGGGAAAAAGGATAATGTGGCTATCGTA
GAATCTCTTGCAAAAGCCCTTGGGGGTGAGCTTGGAGCAAGTAGGCCTGTGGTGGATGCA
GGTTGGGTACCACATTCAAGACAGGTGGGAACCACTGGACAGACAGTATCTCCAAAACTT
TATGTGGCTTGCGGTATATCCGGGGCAATACAGCATCTGGCAGGTATGAAAAAGGCTGAA
CATGTATTGGCTATCAATGTTGATAAGGATGCACCTATTGGGGAAGTGGCGGAGCTTCTC
GTGGTGGCTGATCTGAATCAATTTATACCTGTTTTAATAGAAACATTGAAAAAGTAGGTG
GAAAATGGAGAGGATGTTTGAAAAGATGATTCAAAATTTTAACAATATAGAATTAAATGC
CACATATTATCTAAATGTGGATGATAGGATTAAGAAAACAATAGTAACAAAAGATGGGAA
ACTTACCATCACTGATGGGAAACCAGAAAACGCTGATTGCGTAATAAAGGTGACTGAGAA
GTTATTGAAAAAAGTCTGGGAGGAGAATTATTCCCCCGGACTTATGGATATAGCCACCGG
TTCACTTAAAACGAATAACCCAGACCTTCTGGGTAAACTTTTTAAATCTTTAAATAGGGG
TTGAGTATGAAAACAATTTTGACTGAGAGTTTAAATTTAAAATATCCGATAGTTCAGGGC
GGTATGATGTGGATTTCTAAACCTGAACTGGTATCTGCCGTGTCAAATGCAGGATGTCTT
GGTATTTTGTCTGGATTAACATACGAAACTCCAGAACTTCTGGCAAAAGCGATTGATGAG
ACGAAGAAAATGACTGATAAGTCATTTGGTGTGAATATAACGATGTTACCAACATTGAGG
CAGATAAATTATGATGCATATATAGATGTTATTATAGATAGTGGTGTTAAGATTGTTGAG
ACTGCTGGTAATAATCCAGAACAATTTATGGCGAAGTTAAAAAAGAACAATGTTAAAGTT
ATCCACAAATGTACATCTGTGAAACATGCATTGAAGGCTGAAAAGATAGGATGCGATTTC
GTGTCTATTGATGGATTTGAGTGTGCCGGGCATCCTGGTGAACTGGATGTGACATCACTT
ATACTGATACCTATTACTGTGGATGCTCTCAAAATACCTGTAATTGCCTCAGGTGGCTTT
GGGGATGGTAGAGGATTGTTGGCTGCTTTAAGTCTTGGTGCCTGTGGTGTTAACATGGGG
ACAAGGTTTATGGCCACAAAAGAGGCTCCTATGCATGATAATATCAAAAAGAGGTTAGTG
GAAGCTACTGAAAATGACACAATGCTAATAGAGAGAACGCTTAAAAATACTATAAGAGTG
TTGAGAAATAAGCAGGCGGAGCTTGTTGAAAAGATGGAAAAAGAGGGGAAAGGGCTCATG
GAACTTGCTCCACTTCTCAGCGGCATGAATGGTAAGAGATGTCTGGTGGAAGGGGATACA
GAAGGGTTTATCTTTGGATGTGGGCAGGCGGTAGGGCTTATAAGAGATATTCCCAGTGTG
GAAGAGCTGGTGGAAAGAATAATTTCAGAAGCAAAATCCTCATTCGAAAGACTTAAAAAT
ATAATGGAATAATAATTCGGGGAGGATGCTATGGAAAAGAGATACGGGTATGATACCGTA
GTGGAGATGTTTAAGGGGACTGTTGAAAAATATCCCGACCATTTAGCATTTGGTTATAAG
AAAGGTGATAGTTTTATACATATCCCTTATAAGAGATACTATGAGCTTGTTTTGATGATG
GCAAGGGGGCTTAAAAAAATTGGTGTGAAGAAAGGCGATAGGGTGGCCATTCTGTCTGAA
AATAGACCCGGGTGGATCATTACAGATATGGCTATACAGATCTGTGGAGCTATCACTGTT
CCTATATACCCAACAAATACACCTGAAACAATTGAATATATTTTAAACAATTCTGAATCG
AAAGCTGTTTTTATATCAAACAAGGTACAATTCGATAAAATCTATTCTATAAGAGATAAA
ATACCTTCGGTGGAATATGTGTTCTCATTTGATAGATTCATGAGTGACAAAGCTTTACCT
GTGTTTACTTTCCTGCAAATATCAGAGATTTCCATCCCTTTAAATGATGAGGAAAAGAGA
AGTATAGAAAGTGGCATAAGTGAGGTTAAACCTGAAGATGTGGCAACAATTATCTACACA
TCTGGGACAACTGGCTTCCCAAAAGGGGTAATGCTTACTCATAGAAATCTAATGTCTGAG
ATATTCCTGGGTACAAAAAAGATTGAGATCATGACTGATAAAGAGGTTTTTTTAAGCTTT
TTGCCTTTAAGCCATGTTCTTGAAAGAAGCGTTGGGTATTATATCCCTGTGTATAATGGC
TGTGAAATAGTTTTTGCAGAAAATATTGATAAAGTAGCACAGAATATTCTTGAAGTAAAC
CCAACGATGATGATAAGTGTACCAAGGTTATTTGAAAAGATTTACTCCCGTATATATGAA
AACGTTCATAGTATGCCATCTTTTAAAAAGAGTTTGTTCCATAAGGCTATTGAATTTGGT
AGATGGTATGTTCACAAGAAGTATGAGGAGAAAAATGTCGATACATTATCAGAACTAAAA
TATAAGTTTTACGACAAGCTTATATTTTCAAAGATAAGGGAAAGGTTTGGAAACAGATTT
AAAGGGTTTGTCTCCGGTGGAGCTCCATTGGATAAAAACATAAACGAGTTCTTCTGGGCA
ATAGGTATTCCGGTATATGAAGGTTATGGTTTGACGGAAACATCTCCCGGAATATGTATC
AACTGCCCAAGCCACGTTAGAATCGGCTCTGTAGGTACACCATTTGAAGAAACCGAGTTT
AAGATAGCTGAAGATGGTGAAATCCTTGTAAGAGGGCCAATGGTAATGAAAGGATACTAC
AAGAATGAGGAAACCACAAAAGAGGCTTTTGAAGGGGATTGGTTTAAAACAGGGGATATA
GGCGAGATAAGAGATGGATATATCTACATTGTCGATAGGAAGAAGGAGCTCATCGTCACT
TCCGGAGGTAAAAATATATCTCCACAACATATCGAAAATGAGCTGAAACTTGATAAATAC
ATCTCCCAGGCTTATGTGCATGGCGACAGAAAGCCTTATTTAGTAGCCTTGTTGGTGCCA
AATATGGAAAGGCTTCTGGAGTTTGCCAAAGAAAAAGGGATAGATTATCTGGATATCTCA
GACCTTGCTAAGAATCCAGAAGTTATAAAACTTTACAATGAAAGAATTGCAGCTATCAAC
TCAAAGCTTGCTAAATATGAAACGATAAAAAAGTTTGCAATTATCACTGTGGAATTCACC
ATAGAAGGTGGTGAAATTACCCCTACTTTGAAACTGAGAAGAAAAAATATCTACAACAAG
TATAAAGATATTATCGAATGTTTGTATGAAAATAATGGAAACTGTCAATAAAAGGAGGAT
ATGATGCAAATTAAAAAAGCAGCTGTTTTAGGTTCTGGCGTAATGGGAGCCACAATCGCC
GCTCATTTGGCGAATGCTGGTATTAAGGTACTTTTATTGGATATAGTACCTAAAAAATTG
GATGATGAGGATCTAAAAAAAGGTCTTACTGAGTCATCAAAAGAATTCAGAAATAAAATA
GTTAAGAAAGGGTATGATGGCCTGCTGACTATGAAACCCTCTCCACTATTTCTCAAGGAG
AATATAAACCTCATCGAGATAGGTAACTTTGAGGATGATATCCAGAAATTAGCTGATGCT
GACTGGGTAGTGGAAGTTGTAGTTGAAAATATGGATATCAAAAAGAGTTTATTTCAGGAA
AAGGTTGTTCCCAATCTTAAAAAAGATGCTATTTTGTCTACGAACACATCTGGCCTGTCT
GTAAATGAACTGGCAAAAGTGATGCCGGAAGATGTTAGAAAGAGATTTCTCATAACACAT
TTCTTCAACCCACCAAGGTATATGAAACTGATGGAGATCGTTCCGAATGAGTGGACAGAT
CCAGCTATTACAAAGTTTATGGCTGAGTTTATATCAAACAGGCTTGGGAAAGGTATCGTT
TACGCTAAGGACACACCAAATTTTATAGGGAATAGAATAGGTGTATATCTCATTTTCAAG
GCATTTAAACACCTTGCGGAGTTGGGTTTGACAGTCGAAGAGGCTGATTCTGTAACAGGT
CCTGCAATAGGTATGCCGAAAACAGCAATATTCAAACTGGCGGATCTTGTAGGTAATGAT
ACCATAGCTCATATTGGTAAAAATTCTTATGCACTTTTGACAAATGATGAAGAGAGGGAT
GTTTATCAGATACCTGAATTCCTTTCCAAAATGGTTGAAATGGGGTTAAATGGGAATAAA
TCGAAGAAAGGTTTCTATACAAAGAATGGTTCCGAAAGGTTTTATCTAGATTTAAATTCA
ATGGAATATAAACCGCTTGAAAAACCGAAGTTTCCTTCCACAACTGCGGCAAAACAGATA
GATGATCTTACCACTCGGATTAAAACAGTCGTATTTTCAAATGATAAAGCAGCTGAATTT
GCATGGAGAGTGTTAAGAGACACACTTATCTATACCTACAAAAGAATACCTGAAATATCT
GATGATATTGTAAATGTAGACAATGCAATGAAGTGGGGTTACAATTGGGAGTTTGGACCA
TTTGAGATATTCGATGCAATTGGTGTGGGAAATTTTGTCAAGAAATGTGATAAAGATGGG
GTGGCTGTACCGGAGAAGCTTAGATCTGTAGAGCAATTTTATAAATTTGAAAATGGTAAA
AAATACTATTTTGATATTATTAGTGGCAGCTATAAAGAGGTGGTACAACATCCAAAACAG
ATAAATCTTGAGATATTAAAGAAAGGGAATAAGGTAATCGAGTCAAATAAAGGTGCATCA
ATAGTAGATTTGGGGGATGGTGTATATTGTCTTGAGTTTCACTCCAAGATGAATTCCATA
AGTGGTGATATCCTGACAATGACCAAAAGGGCTATAAAAAGAGCTGAAGAGGAAGCACAA
GCTCTTGTGATAGCTAATCAGGGTAAGATGTTTTCTGCTGGGGCAAATCTTGCAATGTTG
GCTACAGCACTGGCGGAAGGTGCATACGATGACATAAACATGATGGTCAAGATGTTCCAG
GATGCCACAATGGCCATTAAGTATTCTTCGATTCCTGTTGTGGCAGCACCATTTAATGTT
GTGCTTGGTGGTGGATGTGAATACTGCTTACATGCGGATGCCATAGTGGCACATGCTGAA
ACCTACATGGGGCTTGTTGAAGTTGGCGTAGGTATCCTACCGGCTGGTGGTGGTACAAAA
GAGATGGCTATAAGGGCAATCCAGCTTGCAGAAAAGTATCAGACGGATGTATCTCCATTT
ATATTCAAATTCTTCATGAATATAGCCACGGCAAAAGTATCTATGTCTGCCGCTGAACTC
TACGATATGCATTACATGACAGATAAGGATAAGATATCTATGAACGTGGATAATTTAATA
AACGATGCGAAATATATGGCCCTTGCACTTGCCCAAAACTATATCCCTAAATCACCTCTG
GTAAATCTAAAGGCACCCGGAAGAAGTGTTGCAGCAAGTATAAAAAGTCAGCTATGGAAT
ATGAAAGTGGGTGGAATGATTACTGAATATGAGGAATTTATTGGTGGATTAATTGCAGAT
GTTATTACAGGTGGGGATGTTAATGCCGGAACATTAATAACAGAAGAATACCTTCTCAAG
TTGGAAAGGGAAGCTTTTGTGAAGCTTTGTATGCAGAAAAAGACCATGGAAAGGATTCAA
CATATGCTTACCAAAGGGAAACCATTGAGGAATTAAGATAGAGTTGGAAATGAAGATTTT
TAAGGATACAAAAATAGAAAATATTAGGAGGACTTAATGAAAGCAGCATATATATTGAGT
ATTTACAGAAGTGCAGGATGTAAAGCAAAAAGAGGTAAATTTAAGGATTTAAGACCGGAT
GACCTTTTGGGGAAGGTGCTTGCTGAGACTGTCAAAAGGTCACAGGTAGACCCCCAACTA
ATAGAGGATGTAATTATAGGTTGTGCTTTTCCAGAGGGGGAGCAGGGGATGAATGTATCA
AGAGTTGCCAGCTTTATTGCAGGACTACCCATAGATGTGCCAGCTATGACTATTAATAGA
TTCTGCTCTTCTGGATTACAATCAATTGCCATAGCTGCAGAAAGAGTTATGGCTGGATTT
GCCGACTGTATTGTGGCAGGAGGCGTGGAATCAATGACTATGATACCTATGGGGGGTGTA
AAGTACAGTGCCAATCCTGGATTGATTTCTAAATGGCCTGAGACGTACGCCTCAATGGGG
ATTACCGCTGAGCTTGTGGCGGAAAAATATGGAATATCAAGAGAGGATCAGGATCAATTT
GCTCTAAACAGTCATATGAAAGCTGTTAAAGCCATCAAAGAAGGGAAATTTGCGGATGAA
ATTGTGCCGGTGGAGGTTGAGTACACTGCTGTTGACCCCAAAGGGAATATAGTTAAAACA
AAAGAAGTAGTTACAATAGATGATGGGGCAAGGGAAGATACCACATATGAAGGGCTTGCT
AAACTTAAGCCTGTTTTTAAGCTAAATGGATCTGTCACTGCAGGTAACTCTTCCCAGATG
ACCGATGGTGCAGCGGCTTGTTTGGTGGTATCTGAAGATTTCCTTAAAAGGTACAACTTA
AAACCTATGGCTCGATTCGTAGGTTTTTCCGCAAGGGGTGTTGAACCTGAGATTATGGGG
ATTGGGCCAGTTAAATCAATCCCGGTGGTATTGCAGAAGGCGGGGCTTACATTCAACGAT
ATAGGATTAATTGAATTAAATGAGGCATTTGCTGCACAATCATTGGCGGTTATAAGAAAC
CTTGGTTTAAATCCAGAAATAATCAATGTTAATGGTGGTGCAATAGCACTTGGACATCCA
TTGGGTTGTACCGGTACGAAATTGACAGCTACTCTTTTAAATGAGATGAAGAGAAGAAAT
GTAAAATATGGAATGGTTTCCATGTGCATCGGTGGTGGTATGGGTGCTGCCGGAATTTTT
GAAAATTTAATGTAAAAAAATATATGGAGGAATGATATGTTGAAAGGTGCAGAATTTTTA
ATCAAAGCTGAAGAGGCTGATGCTGTATTTACACCAGAGGATTTTTCTGATGAACAGAAA
CAGATGGCTGAGACTACAGAAAAATTTGTCACAGAGAAGGCTATCCCATTTATAGATGAG
ATAGATGCCGGAAACTATGATAAAGTTGTCCAATTGATGAAAGAAGCTGGAGAGCTTGGG
CTTTTAATGATCGATGGACCGGAGGAGTATGGCGGATTAAATCTTGATAAAGCTACAAGT
ATGCTTGTGGCGGAAAAAGTTGCTCCGGGTGGTTCCTTTTCTGTAGCCTATGCTGCTCAT
ACAGGTATAGGTACGTTGCCTCTCGTATATTACGGTACAAAGGAGCAGAAGGAGAAGTAT
CTGGAAAAGCTTCTTACTGGTGAGTGGTTGGGGGCATATTGCCTTACTGAGCCAGGTTCT
GGTAGTGACGCTTTAGGGGCCAAAACTTCAGCTGTATTATCTGATGACGGTAAATATTAT
ATTTTAAATGGTACTAAACAATGGATAACAAATGCAGGATTTGCAGATATCTTTACCGTG
TTTGCAAAAGTAGACAAACAGCATTTCACTGCATTTTTAATAGAGAGAAATACCCCTGGA
TTATCATTCGGTGCGGAAGAAAAAAAGATGGGTATAAAAGGCTCTTCCACAAGACAGGTA
ATTCTTGATAATGTAAAAGTGCCTGTGGAGAATGTGTTAGGTGAAGTTGGTAAAGGGCAT
AAGATTGCTTTCAATGTATTAAACGTCGGTAGGTTTAAACTGGCGGCAGCTGTGACAGGT
GCTGCTAAATATGCCCTTGCGGAGGGGATAAAGTATGCAAATGTTAGGAAACAGTTTGAT
AGACTGATTAGTAGTTTTGGTGCAATTCAGGAAAAGATTTCTGATATGACAGCGTATACT
TACGCTTCAGAATCTTTGATATACAGACTTGCGGGGCTTCTTGATAATGCTTTGAATAAG
ATAGATCCATCTTTACCAAACTACTATGAAATCTATCAAAAGGAGATAGAGGAGTATGCA
ATTGAGTGTTCAATTTCAAAAGTATTCTGCAGTGATGTACTTGCTTTAGTTGTGGATGAG
ACTCTTCAGATTTTTGGTGGTTATGGTTTTTCTCAGGAGTATCCTGCGGAGAGATTCTAT
AGGGATGAAAGAATCAACCGAATCTTTGAAGGTACCAATGAGATAAATAGGCTTCTCATC
CCAGGGATGATGCTGAGAAGAGCTATGAAAGGTGAGATACCTTTGACTCAGGAGGCTATG
AAAGCTGTGAACCAGCTTATGACTCCAAGTTTTGATGAAATTGATGAATCAACTCCATAC
GCAAAAGAGAAATATACGTTAAATAATCTTAAAACTATTTACCTCATCCTTGCAGGCTCG
GCTGTTCAGAAATATATGAACAATATCAATGAACAGCAGGAGGTATTATTATCTCTTGCG
GATATAGCTATAAATATATTTGCATTTGAAAGTGCAGTGTTAAGAAGTGAAAAATACCTC
AGTAAAAATAAAAATAGGAAGGCAGAGCTTATGGAAGCAGCCACTAAAGTCTTTGGATTT
GAGGCGGTGGAGGCTATTTCCAAAGCAGCAAGAAAAGTTGCCTTCTTTATAGAAGAGGGT
GATAATCTTAATATACTCTTAAGCGGTATAAGGAGATTTACAAAATATGATGCAACAGGT
TTACTGAAATTTAAAAAAGAACTTGCTAAAGAAGCTATTGAGAAAGAAAAGTATATTTTC
TAATTAGTTATAGGTTTCCGTCTCTATGGCGGAAACCTGTTTCTTAATCTATAGTTTAAA
AATAAATGTATGATAAATATGGTAATAAAAAGTTTTTTGAAATTTAAGTTATATTAAAAA
ATGGTTGAAATGTCATACCAGTTGATATATCATATTTTAGTTCGGTTGAAATCAAAATAA
GCAAAGATAAGGGGTCGATATGAATATTCATGAGCATCAGGCAAAGGAGATTTTTCGTAA
GTATGGTGTACCAACACCAAAAGGTTATGTGGCCTTTAAAGCAGAAAATGCCGTAAAGAT
TGCACAGCAACTGGGCGGTGAAAAAGAGGTTTGGGTTATAAAAGCTCAGATTCATGCTGG
TGGTAGAGGTAAGGCTGGTGGTGTGAAAATTGCAAGATCTACGGAAGAAGTTGGTTTAAT
TGCGAAATCACTTTTGGGTAAAACACTTGTTACTCATCAAACTGGGCCAGAAGGGAAGGT
GGTACGCAGAATTTATATAGAAGAAGGGCTGGATATTGAAAAAGAGTTTTATTTAAGTAT
CCTTCTGGATAGAGCAAAGGAGATGCCTGTTATTATTGCTTCATCTGAAGGTGGTATGGA
GATAGAAGAGGTGGCTGCTAAATCTCCTGAAAAGATCGTTAGGATACATCTGGATCCTTT
GATAGGATTTCAACCTTTTCATGCCAGAAAACTTGCTTTTGCATTGAATTTACCGAGAGA
GGAAGTAAATAGGTTTGTTAATTTTGTGCAGGCTCTTTATAAGGTTTACGAGGATTACGA
TGCAGAATTGGTGGAGATAAATCCACTCATCAGAACTACCGACAAAAAATTTATAGCCCT
TGATGCAAAGGTATCTTTTGATAATAATGCACTTTTTAGACAGCCGGAAGCTCAGGCTAT
GAGGGATCTCACCGAAGAAGAGCCCACTGAGATAGAAGCATCAAACTACAATTTGAGCTA
TGTAAAATTGGATGGTAATGTGGGTTGTATGGTGAATGGTGCAGGTCTTGCTATGGCTAC
TATGGATATTATCAAACATGAGGGTGGTAATCCTGCAAATTTCCTTGATGTTGGTGGTGG
TGCTACAGCAGAAACGGTCGCTAAGGGGTTTGAAATAATACTGAGGGATCCAAACGTTAA
ATCTATATTTGTAAATATATTTGGTGGAATTGTTAGATGTGAAAGGGTCGCAAATGGTAT
TGTGGAAGCTGCAAAGGTTACTGAAGTAAGGGTTCCTGTTGTGGTAAGGCTTGATGGGAC
AAATGCTGAAGAAGCAGCTGAGATTCTAAAAAATTGTGGGATTAAGAATATAATCCCCGC
AAAAGATATGAAAGATGGTGCTGTGAAAGCTGTAAAAGCAGCTAAGGGGGAATTGATATG
AGTATACTTGTGAATAAATACACTAAAGTAATTGTACAGGGATTTACAGGTAAAGAGGGA
TCTTTTCATGCTCAGCAGTGTATGGAGTATGGTACAAATATTGTTGGTGGTGTTACTCCA
GGTAAAGGTGGTACCGATCATCTTGGTAAGCCGGTGTTTAATACAGTGGAGGAAGCTGTT
AAATCCACAGGGGCTGAAGTGAGCATTATATTTGTTCCACCTGCATTTTTGGGTGATGCA
ATAATGGAGGCTGCTGACGCCGGGATAAAGCTTGCAGTTGCAATTACAGAGGGGGCTCCT
GTAAGAGACATTATGGTGGCCAAGGCTTATGCCAACAAAAAAGGGATGATGATGATTGGA
CCAAACTGTCCGGGTATTATCACTGCTGAAGAATGTAAGATCGGTATTATGCCGGGGTTT
ATATTCAAAAAGGGTAACGTGGGACTGATTTCCAAATCTGGAACTCTTACTTATGAGGCA
AGCAATCAGATAGTAAAGGCGGGATATGGTATTACCACTGCGGTTGGTATTGGAGGCGAT
CCTATCATAGGTCTTAGCTATAAAGAGCTTCTGCCTATGTTTGAAGCGGATCCTGAGACC
AAAGCAATCGTTATGATTGGTGAGATTGGCGGTACTCTGGAGATAGAGGCTGCAGAGCTT
ATCAAGGAGAAGATAACAAAACCTGTTGTTGCGTTTATCGCAGGACAGACAGCTCCAAAA
GGTAAAAGAATGGGACACGCTGGAGCAATTATTGCAGGTGGTAAAGGTACAGCTAAGGAG
AAGATGGATGCATTAACTGCTGCGGGTGCCCATGTGGTTGTAAGTCCTGCGGATATTGGA
ACTACAGTTGCTAAAGTGCTTGGTAAATAGATATTTTTAATAATAAATAAGGGGGGTATC
CCCCCTTATTTGTAGATGTAAGAATGTACCTCTATTCGTAAGGGACGTTTTCTTCAAAAT
TGCTCAAATAATTTTCAATAATCTCTTGTTCATGTTTTCCAATCTTAATAAATTTCATTG
CAGCATAAAAAAAGTTATTATTGTTATTCAGAGAGAAATTTTCTTTGTCTGCTTCAATTC
TCCATACGATTGCTTTAGCAAATATGACATCTTTATCATGATTTTTAAAAGCACTGATTG
GTTCTAAAGGGATTTCTATTTTTACCAAAAAAATTTGATAAATTGAGATATCCTCATTTG
TTCTGACTAATATCCCACCTAAACTTATGTTTATAAGATCCACATTTTTAAAGGAACCGT
CTTTTTCATCTTTCAATAAAACCCTTATAGGGATACCTGAATATCGTTTGTATTTCCTTC
TTTCAATAATATAAACCTCCTGTTTGGTAAATATAATTATAACACAAAAAATAAAAAAAT
AAAGTAAAAAGCCAGAGCAAATTGCTCTGGCCAATAGGGGTTGAAACTTTATTGATGGGG
AGGATGCGATAAATAATATACATTATTAATTAAAAATGTCAATACCCGTAAACAAAAAAA
TTAATTTTTACTCTCAACTATTTTTACTACGGTTTTTGCAATATCAAGAAATGCTTTAGT
AACCTCCGATTGTGGCTTCTGGAAAACATAAGGTTTCCCCATATCACCGTTTACAACAAC
ATCTGGATCAAGAGGTATCTTACCCAAAAATGGTACACCTAACTCTCTGGCAGCTTTTTC
CCCACCCCCAGTTTTAAATATATCTATCCTTTCTCCACATTTAGGGCATACAAAACCACT
CATATTTTCTACTATACCAAATACTGGAATATTCATCTTTTTGCTGAAATTTACTGACTT
TCTGGAGTCCAGAAGAGCCACTTCTTGGGGTGTGGTAACTATTATACTTCCATCCACATC
TTTTAATATATGAGATACAGATAGTGGCTCATCACCAGTACCAGGCGGTAGATCGAATAG
AAGAAAATCGAGGGATCCCCAATCAACATCTGTCAAAAACTGCTGGATTACGCTATGTTT
TAGAGGTGCTCTCCAGATTACAGCATCGTCGTCATCCCGAAGAAGAACACCGATCGACAT
TACATAAAGATTTGGTAATGGTTCAAAAGGTATTATTCCATTTACACCAGATCTTGCACC
TTTTTCAGTAATACCCAGCATTTTAGGGATATTTGGGCCGTGGATATCTGCATCTATAAT
ACCAACTTTATACCCCAGTTGAACAAGGGCTGATGCTAAATTTACAGTTACTGTCGATTT
ACCAACGCCACCTTTACCGCTCATCACCATAAGGCGGTATTTGATATCCTTTAATCTGTT
TTGCAACATCTCTTCGGTATGTTTTTCCTGCTGTGATGTATCACATGAAGAACTTGAAGA
GCAACTACTACAGCTTGTATTGGTATTGCAACTTGACATAAAACCTCCATATTTCTGAGA
CAATTTGCATTTTAGATTTTTAGTAGCAATAGTCTCGATATTTTCAATTTACAATGCTAT
AATATATATAAAAAAATTTTTTTTTCCAGAATTTTATGGTATAATTAAGATATGGAAAAG
CACTACTTAGGACATAGGAAAAGATTAAAAGAAAGATTTAAAGGCTCTCCAGAATCTATT
CCGGATTATGAACTTATCGAGTTATTAATAGGTTATGTTATTAAAGGAAGGGATGTAAAA
AAAGAGAGTAAAGAGCTTGTAAAATTTATAGAAGGTAATTTTAATAATATCTTTTTTAAA
GATATAAAAAATGTAGATGGGATCGGAGAAGAGGTTGATCTGCTCTTTAAGATAATAAAA
GAATTTTTGAGGAGATTATCCCTCCATAACCATAGTTTCAATAAGGATATCATTAAAAGT
CCAAGAGATGTTTATGATTACATCAAAAACAGTATCGGTTATCAGGATAAGGAGTCTTTT
ATGGTTATCCTTCTTAATAGTGCAGGGAATGTAATCGACTGGGAGGTTCTGTTTAACGGC
ACTGTAAATTGTTCGCAGGTGCATGTGAGGGAGGTGGCGGAGTATGCCCTTAAAAATAAG
GCTGTTGGTGTTATCGTTGCCCACAATCATCCATCCGGAAAGTTGGAGCCTTCAAAGGAT
GATAGGGAGATTACGATCAAAATAAAAAAGGCGTTGGATCTTTTTGATATCAACCTTTTG
GATCATGTCCTGGTGACACCTTATGGATACCTTTCTTTTAAAGAAAGAGAGATTTTTTAG
GAGGGATTATGAAAAAAGTGTTTTTAACCGGTGCCACAGGTTTTGTTGGGACTGAAATTA
CAAGAAAACTGATTGAAAAAGGGTATATAGTGAAAGTTTTGGTAAGAGATGAAAAGAGAT
TAAAGGTTAAGTCTGAAAAAATCGAAATTGCCAAAGGGGATATTTTAGATGCAGAATCAG
TTTTAAAAGGTATTTCTGGATGTGATGTGGTCATAAACCTTGTGGGGATCATAAGGGAGT
TTCCTGAAAGGGGTATAACATTTGAAAATATGCATTTTGTTGCCACTAAAAATGTTGTGG
ATGCTGCAAATAGGAGTGGGATATCACGTTTTATTCAGATGTCTGCAAATGGTACGAGAA
AGGATGCCGTATCAAATTATCACAAAACAAAATACAGAGCAGAGGAGTATCTGAAAAACT
CTAATCTAATATATACGATTTTTAGACCATCATTAATCTATGGAGAAAATGATAGTTTTA
TTAATATGTTGAATAATTTTATGAAAAAAACACCTGTTTTCTCCTATTTTGGTGATGGTG
GATATCTTATGCAGCCGGTAAGCGTGACAGAAGTGGCCGATATATTTGTAAACTCTATAG
ATTTAGAAAAAACGTATAATAGGACGTTTCCCATTTGTGGTGGGGAGGTATTAACCTACA
AGCAGCTTCTGAAAACTATTATGGATGTGACTGGAAGAAAAAGGTTACTTTTGCCTGTGC
CGGAGCTATTTATAAAAATAGGGATAGGTTTGTTTGGGAACTTCAACTGGTTTCCTATCA
CAAAAGATCAATTCATAATGCTCAAAGAGGGTAATGTATGTGACAACGATGAAATTTTCA
ATATTACGGGGGTTAAAAAAGAGGATTTTAAAGAATATTTAAAGAGATATTTAAGATAAC
CTAAAGCAACTCTTTAGATTCACTCTTTTAGTTTTATCGTGTTTCGATTTCTACCATCTT
TTTTACTTTGATAAAGTGCTTCGTCTGCGTATTTTATCATTTCTAAGATATCTGCAAATT
TATCTGAATAGTGGGTTAAACCGGCACTGAAAGTTACTCTAAAGCAGGAGTTTTCATATG
TGAATACTTTTTCAGTGAATGACTGCCTGATTGCATCTACCTTTTTAATAGCTTTTTCTA
CATCCTGTTTATCGAAGATTATTGCAAATTCTTCGCCTCCATATCTTGAAGGGATATCTG
TTTTTACATCTAAAATTTCGACTATAGTCATTGCAAAGGCTTTTAATACTTCATCACCTT
TAAGGTGCCCATATCTGTCATTAACATGTTTGAAATAGTCAAGATCTAATATAGCTATAG
TGAATATCTCATGGTTTAGTTTTGCATGTTCAAATTTTTTCAAAAGTGTATCTCTAAAGT
AGGAATGATTAAAGAGCTTTGTCATCCCATCTCTTATGGCTATATCTTCCATCTTCTCCT
TCTGTTCAAGGACATCAGTTGTTGCGAATGCAAGATCAAAAATCTTTTCCTCCAGCTCTC
CTATCTGGTGTAACAATTCATATACTTTATACCCGTAATTAATGAACCCTTTTATGTTTA
TTTTCAGTAGATCTTTATTTTTATTCCCATTTATTGCTATAAAGAACCTGTTGTCATTGC
TTAATTTGTAAAAAAGATCAACTAAAGTTTCTTCAGTGATAATCATAACAAAGTTTTTTT
GCACAAGATAGTTTAAATCTACCGCTTCAAGATCGGCTTCTTTTTTTATGTGGATTATAA
AAAAAGCGTTGTTACTGTCCAGATGTTCATTGACTTTACAGTAGGATAATGAATGGCATA
TATTATTCAGAAGATCAAGTAGCTGTTCGTCAATTATATTGTGGTAAACTACAAACTCAT
TCACCTACATCCTCGGGTCTTAACTGTGGAAACAGAATTACTTCCCTGATAGATTTAGTG
TCTGTGAGAAGCATCACAAGTCTGTCTACCCCTAATCCTTCTCCGGCCGTAGGTGGTAAT
CCATATTCAAGAGCCCTTATGTAGTCTTTGTCCATCATGTGAGCCTCTTCGTCGCCAGCT
TCCTTTGCTTTTACCTGCTTTTCAAAACGTTCATATTGATCAATAGGATCATTTAGCTCG
TTAAAACCGTTTGCCACTTCCATTCCAGCAATGAAAAGCTCAAACCTCTCTGTTATCTCT
GGGTTATCCTTTTTAGATTTTGAAAGAGGTGAAACCTCTTTTGGATAATCTATGATAAAT
GTCGGTTGAATCAGTTTATCTTCCACCAATGTTTCAAAGATTGTAAGGACAATTTTCCCT
CTACCCCATCCATCTTCCACTTTTATGTTTAATTCTTTTGCTTTGTTGAGGGCAAATTCA
TAAGAGGAAAGCTCTGGCTCAGGGATCCTTGCATACTTCTCAATTGCCTGCTCCAGCGTC
AGTTTTTCCCAGGGTGGTGTGAGATTTATCTCATAGTCCCCAAAGGTGATAATGGGTGTA
CCATTGATTTTCAGTGCAATTTCATATATTAATTCTTCAGTCATTTTCATCAGGTCAAAA
TAATCTGCGTACGCCTGATACCACTCTATCATCGTAAATTCCGGATTATGTTTTGTGGAG
ATACCTTCATTTCTGAAATTTCTGTTTATTTCAAATACCCTTTCAAAACCGCCCACCACC
AATCTTTTTAGGTATAACTCCGGAGCGATCCTAAGGTATAATTTCATATCAAGGGTATTG
TGATGCGTTATGAATGGCTTAGCTGTTGCTCCTCCGGCAATCGGGTGCATCATGGGTGTT
TCCACTTCGAGGAAATCCTTGTTGTAGAAGAAATCTCTGATATGTTTTATAATCAGACTT
CTCTTTTTAAATACCTCTTTTACTTCTGGATTAACGATCAGATCCACATATCTTTGTCTC
TGTCTTATTTCTATATCTTTTAGTCCATGCCATTTTTCGGGGAGATCCCTCAACGCTTTT
GTGAGGATCTTAAACGTTTCAGCATATATAGTGAGCTCACCTGTTTTTGTCTTGAATAGA
AAACCTGATATACCTATAAAATCGCCAACATCAGTATTATCAAAAGATATCTTTTCCACA
TCGGTTAGATCATCTCTTTTTATATATATCTGGATAGAACCTGTCCTATCCTTTATTGTG
GCAAAGGTGGCTTTTCCGAAGTGCCTCATTGACAGTATTCTTCCCGCCACAGTTACTTTA
TATTTATTGTCAAGTAGACTTTTTTCATCGGCATCAAAAAATCTATTCTTCAAAGGCTCT
ATATCCGTCGTTACTTTGTAGCTATTTACATATGTCTGTATATTATTTTCTTTGAGTTTA
TTAAGTTTTTCAAACCTGTGATTTTCCATTAATACCCCTTGAAATTTATTGTAATAGTAT
ATATATGATAGTTTATAAATCAATTTTTATAAAAATACAATATTTTTATGGGTGTTTTAT
GCTGGTGGCTATAATTTCTGATACTCATGACAACTTAGAAAAATTAACAAAGGCTATAGA
TATGATAAATAGCCAAAATGTTGATTATTGTTTCCATCTGGGGGATATATGTTCCCCTTT
TGCGGCAAAACTGTTAAATACGTTGAAAATGCCTTATGCTGGAGTTTTTGGGAACAATGA
TGGTGAATGGATTGGGATAAAAAGGATTACAAATAACCGCTTTTTCAAACCACCTCATTA
TATGAAAGTGTCCGAATACTCCTTTGTATTGCTCCACGAGGGTGATATAGCAGAATATAT
AGATAAGAGTATAGATTTTGTATTTTTTGGACATACCCATGAGCCTTACGTAAAAACAAA
AGATAATCAACTCATTGTAAACCCTGGTACATTATCCGGATATGTATCTGGTAAGGCCAC
ATTTGCTTTGATTGATACTGAAACTAAACAGTGTAAGATTGTTGAGATTTAATTTGGATT
TTTGAAATTTAGGTTGATAGTTTAAAAAAAATCTGTTATTAGCTAAAAGTTTATGAAACC
GGAGGTTTAAAGAATGATTTTTGATAGATTATTAAATATGTTTTCTAACGATCTTGCAGT
GGATCTGGGGACTGCAAATACATTAATTTATGTTAAGGGTAAAGGTATAGTTTGTAGTGA
GCCATCTGTTGTAGCCATAAATAATGATACCAAAGAGATTTTGGCTGTGGGTTCAGAGGC
CAAAAGTATGCTGGGTAGAACTCCTGCAAATATAGTTGCCATAAGGCCTATGAAGGATGG
TGTTATATCAAATTTTGAAGTCACAGAAAAGATGTTGAGATATTTTATTACAAAAGTTAA
CAATAAAAAATCTTTTGTTAGGCCAAGAATAATTGTTGCCGTACCTTCAGGGGTAACTCA
GGTGGAGAAAAGGGCTGTAAAAGATTCCGCTATACAGGCGGGTGCCCGTGAGGTTTATAT
AGTGGAAGAACCTATGGCTGCAGCAATTGGGGCAGGGTTACCTATTCAGGAGCCTTCCGG
TAATATGATAGTTGATATAGGTGGAGGTACCACTGAAGTGGCTGTTATCTCGCTGTCAGG
TATCGTTTATGCAAACTCTGTGAGGGTTGGTGGGGATGAGATGGATGAAGCCATAGTCAA
TTACATAAAGAGAAACTACAACTTATTGATTGGTACATCCACAGCAGAAAAGATTAAGAT
GGAAATCGGTTCTGCTTATCGTCTTGAGGAAGAGATGAGTATAGAGATAAAGGGGAGAGA
CCTTTTAAATGGAATCCCTAAAACCGTTGAAATAACGGATAGCGAAATCAGAGAGGCCTT
AAGTGATGCTGTTTCCAAAATTGTGGATGCTGTAAAAAGTGCTCTGGAGAAGACACCACC
TGAGCTTTCCGCTGACATTGTGGATAGGGGTATCGTTTTATCAGGCGGTGGTGCTTTATT
AAAAGGATTGGATAAAAAACTCGCAGAGGAGACAGGGTTACCGATTATTGTGGCTGATGA
CCCATTAAAAGCTGTTGCATATGGGGCTGGTAAGGTGCTTGATGAGTTAGAGTTACTTAA
AAAGGTATGCATAGATTAAAAGATATATGGAAGAAGATTTTAATCTTCTTTCTGTTTTTT
ATTTTTTTAATTATCTTACAGATAAGAAACCCTGAAATAAGAGGTCCATTTAGAGGTATA
TTAGGTAATATATTAAATCCTTTTGTGTACTATTCTTATAAAGTCTATGATGGTATCTCA
TCATTATTCGATAATTATATCTATCTTGTAAATGCCAAAAAGGAGAATGAAGCTCTGAAA
TTAAAGCTTTCTGAGTTAAACATACAAAATAGAATTCTTAATGAAAAACTACATGAATAT
GAACAACTTAGAAAAATATTGAAGTTTAAGGATAACTATCAGGTAGAATTGCTTGCGGCT
TCTGTAGTTGGCAAACATATCGATGGATATAGTAAATATATTTTTATAAATGTGGGTCAG
ATTGATGGGATTCAAATAAACGATTCTGTGGCCAACGAAATGGGGTTGATTGGTAAAATC
GTGGAGGTTATGAATAATAGATCTAAGGTACTTCTTATTACAGATCCAAACAATAAGGTG
AGCGTTATGAATCTTAGAACCAGAACAACAGGGATAATGAGTGGTGATGGTAGTGGAGGG
CTTGTGGTGGAGTTTTATGATAAGCTTGATAAGGTGTATAAAGGTGATATATTCATAACA
TCAGGTCTTGGTGGTCTATATATTAAGGGTATTGCAGTTGGCAAAGTTTATGCATATTCC
AACAATCCATCAGATATCTTTCAAAGGGTTTATCTAAAACCTTTAGTTAATTTCAATTCG
ATAGAAAATCTGCTTGTTATAAAGAGTAAAAATGATTAAAATGGTTTTGTCATTAGCTCT
ATCCTTGTTGTTTTATATCGTTTATCACTTATTTACGTTGGCTAATTATATCGATATCGT
CTTAATATCTATTATTATCTACTTTGATTTTACGGATGATGATCTGTTTTTTTTCATTAT
TCCTCTATCTTTATTAAGTGATTATATGCTTGATATATATTTTGGGTTTTCTGCCATACT
GTTTTTCATTATATATCTATTTAGGGTATTGATGAGTAAAAATATGTTTTTTAAGAGTCA
GTTTTTAAAATTTGTATATTATTTTTCTTCTGTATTATTCTACAATATTGTAGTATCAAA
GATTCTGGGTATAGGGGTTGAAACGATGGTTGTGGCTATCCCGATCAGACTCTTTTTGGA
TATTGCAATAATTTATATCGTGAATACCTTTTTGGAGTCGAAATTTGTTGTTTCGTACGG
TAAATGATAAAATTATAAAGCTTTTTAATAAGAGATTGACCCTGTTATTTTTTATATTTA
TAGGGTTTATTTTCTTTATTATTATAAGACTCTTTTTTCTTCAAATTATTTATTACGATA
AATATAAAACACTTTCTGACAACAACAGGATAAGGATAGTGAGAATTTTTGCCAGCAGAG
GAATGATTATGGATCGTAAGGGGGTTGTGTTTGTTAAAAATGCTCCCAGCTATAATCTTA
CCCTTTTGAAGGAGGATGTAAAAGATTTAAAAGGTACCATAGAAAAGTTGAGTTCGGTGT
TAAATATAAATATAGATTCTGTACAAAAAAGATTAAAAAATTCATACCCATATGTGCCAA
TAGCTATAAAAAGGGGGCTTTCATTTGAGGAGATGTCTTATTTTATGGAGCATTCGCAGG
ATTTTCCGGGTGTTAAAATTGAGCTTGAGACCTCTCGGAAATATGAAGATGGTGAAGCGA
TCAGCCATCTTGTTGGATACTTAGGGGAGGTAAATCTTGATGAGATAGAGAAATATGGAA
TATACTTTCCGGGGGATTTAATAGGTAAGACCGGGCTGGAAAAGTATTACGAGGCGGTTT
TAAGGGGTAAAAATGGACTAAAATATGTTGAAGTGGATAGTCTGGGACAAGCTGTGAATA
TTACAAACGTAAAAGAACCTGTTCCGGGAAACAATATTGCACTTACGATAGATTTTAACA
TGCAAAAATATGCAAAAGAATTATTTGCTGGCAAAAAAGGTGCTGTGGTTATTCTTAAAA
TAGATGGTAACGAAGTAATAACACTGTTTTCCGCACCAACGTTTAATTTAAACGATTTTG
TTCCATATATAAGTGAAGATAAATGGAAACAACTACACAATGACGATAAACCACTCATTA
ATAGAGCTACAGAGGCAGCATATCCTCCCGGATCTGTCTTCAAAGTTTTGATGGCTACTG
CTGCGTTAAATGAAAAAGTGATAACACCAAATACTACGTTCAACTGTAATGGGGAGTTTA
GCTATGGTAATCTTACTTATAGATGCTGGAATAAAGATGGTCATGGTGCAGTAAATCTTA
AAAAATCTATTGCAGAATCCTGCGATGTCTATTACTACAATGTAGGATTAAAGTTGGGTA
TAGATAATATCGTAAAATATGCAAAAGGGTTGGGATTGGGTAGTAAAACAGGGATAGATC
TTCCAACGGAAAGTGGAGGTAATTTCCCTGATAGGGATTGGAAAAAAAGGGTTTTCAAGC
AGAGTTGGTATCCTGGGGAGACTATTATTACTTCTATTGGACAGGGTTATATGACCACAA
CACCTTTGCAGCTTGCAGTTATGTTAAGTGGGGTCTTTAATGGAGGAAAGCTCTATAAAC
CGAGACTACTTGATAAAATTATCACAACCAAAGAGGTATTTAAGATAAATAGCGAATTGA
TCAATGATATGCATATTCCAAAAGAAGTTGTATCCACAGTGCTTGATGCGGTGGTGGAAA
CTGTGATGGGAGAAAGGGGAACCGCTTATAGGGCAAAAGTGGATGGTGTATTGGTTGGTG
GTAAGACCGGTACAGCCCAGGTGGTGGGGCTCAAAAAAACGGAGAATATGAATCAGGATC
AGATTCCTGAAAAATACAGGGATCATTCCTGGTTTGGTGGGGTATTTCCGGCGGACAACC
CACAATATGTCATCGTGGTATTTGTGGAGCACGGGGGTGCCGGAAGTTCCGGAGCTACTC
CAATAGCTGGGGCTTTAATTAACAAAATGGTGCAATTGGGTTATGTTTCAGGTAGATAAA
AGGCTGTTTAAAAATTTTGATATTTATCTTAGCGGTGTAATTCTATCTATTCTCTTATAT
GGTTTCATCGCTGTGTATAGCGCATCATATGATCCCACATCACATAAGTTTGCAATATTT
TATATAAAGCAGTTATATTGGGCACTGATAGGGATATCGTTTTACATATTTTTCTCATTT
TTCAATTATAAGCATCTGATCAAGTGGAATGTTATTTTTTATATATTAGGTCTGGTTTTA
TTAATACTTGTTTTGATAATCGGTCATATAGGGATGGGGGCACAGAGATGGATTAATATT
GGGGGCTTTAGATTTCAGCCATCAGAATTTTTCAAGATAGTTTTTATTCTTATGATGCCT
AAAATCTACAATGATTTTGATGAGAATAAGTTAGGGATGATAGATGTAATAAAAAAATTC
TGGCTTGTACTACCCCCATTCATACTTGTATTTTTGCAGCCAGACCTTGGTACTGCGATG
GTTTTTCTTGCGGTTTGGGGGGTATTACTACTTTTTAGGGGTGTTAAAGCAAAAACTTTG
ATGTTTTTTTCGATATTATCCGTCGTAATAGCTCCTATAATGTGGAATAAACTTCATGAT
TATCAACGGGAGAGGGTGCTTACCTTTTTAAATCCGGAGAGTGATCCTTACGGTGCGGGA
TACCATGTGATTCAATCTAAGATTGCCATAGGATCTGGTGGTATAACCGGGAAAGGTCTT
TTAAAGGGTACCCAGTCCCATCTTAAATTTCTACCTGAGAGGCATACAGATTTTATATTT
GCTTTGATTAATGAAGAATTTGGATTTCTGGGTGGGGTTTTGATGATTGGGCTGTTTGGA
TTTCTTATCTTTAGGCTTTTGTATATTGCTCAAAAAACTAAAGAATTTTCCGGTAGAATA
CTTCTGGTGGCCATTGCATCGCTTATCTTTTTTCAGTTATTTGTTAATGCAGGTATGACA
CTTGGGTTACTTCCCGTTGTGGGGATACCTATGCCTCTTGTCAGTTATGGTGGATCCGCG
CTTATTACCTTTATGACACTACTTGGAATAGCTAATTCCATATCCATTAGGAAATTTGAT
TCCCCTGGAGACGTTAGATGACAGATTTTATAAAAAGATTGACCATGGTTTCTAAGCCTG
TGAGATATATCAATAATGAAATTAATAGCATTCATAAGAAGATAAATGATGGTATGGTCA
AAGTTTGTCTTGCTTTTCCTGATACATATGAAATAGGGATGTCGCACCTGGGGATGAAGA
TATTATATGAATCGCTAAATTCTTCTGATAAGATTGTGGCGGAGAGATTTTTTGTGCCAT
GGATGGATGCAATCACGATTATGGGGGAGGATCTTTTTGTTTCCCTTGAATCTAAAATAC
CACTAAATAGGTTTGATATTTTAGGTTTTAGTTTGCAGTATGAGCTATCCTATTCAAATA
TTATATTGACGTTAAAATACTCTAAAATACCATTTTGGAGCAGTGAAAGATCTGAAAATG
ATCCTATTATTGTGGCGGGTGGTCCCTGTGTATTCAATCCTGCCCCATTAAACAGGATTG
TGGATGCGTTTTTTGTGGGTGAAATGGATGATGAATTCCGAAAGGTTTTGGAAGGAGTTT
TGAAATTTAAAAGGAGAAAAGATAGGCTGGAATATCTAAACAGTTTCCCTTTTGTTTATG
TTCCTATTATAGATTATAACAAAATAGTCAAAAGAAATATTTTTACAGAATTTTCTCACA
AAACAAATCTCAAAAGTCAAATTGTACCGCTTATGCCGGTGGTACAGGATAGGGTAAGTA
TAGAGATATCGAGGGGCTGTACCCGTGGATGCAGGTTTTGTCAGGCGGGTGTGATCTATA
GACCTTCGAGGGAACAGAATGTAGAGAAGATTATATCAGATGGTCTGTCCCTTTTAAATA
AAACAGGTTATAATGAGATATCCCTGATGTCGTTATCGGCATCCGACTATACAAGAATTT
CAGACCTTCTGTTATCGCTGTCGGAGTTGGTTAAAAATGATAAAATATCATTATCCCTCC
CTTCTCTGAGGGTGGATAAGATTGATGATTTCATCTTTGAGTCCCTTTCCAAGGTGAGAA
AATCTGGTTTTACCATCGCTCCGGAAGCTGGTTCCCAGAGGATGAGGGATATTATCAATA
AAAATATATCTGAAGATGAAATTTTTACAGCAGTTGAAAGGGCTCAGAAAAATGGTTGGA
GTAGTGCAAAACTGTACTTTATGGTGGGGCTACCGTTTGAAACGGATGATGATGTGGCGG
AAATAGCTGAACTGGTTAAAAGGTTAAAACTAAATTTTAGAGGCAAAAATAGCATAGATA
TAACAGCGTCGGTGTCAAATTTTGTTCCTAAACCATTCACCCCTTTTCAGTGGTACCCTC
AGAATAGAAGGGAAGACTTTTTAAGAAAACACAACATGTTAAAAGACCTTTTTAAAAGGT
ATAAGATCAATTTTAAGATACATAATATCGATCAGAGTGTCATGGAAGGAGTTTTCTCCA
GAGGGGATAACAGGCTAAACGATCTCATAATAAAAGCAGTGGAATCCGGGTGTTGTTTCG
ATGGGTGGAGTGAATATTTTGATATGAGTAAGTGGAGAGAGACCTTCGACGATTTTGGTT
ATAGCGTTGAAGAGTTTGCTTGTAAAGAGTATAAATATGATGATATCCTACCATGGGACA
ATATTGATCCTCTTGTAAGTAAAGAGTTTTTGTGGGAAGAATATCAAAAAAGCTCCAGTG
GTATACTGATACCTGATTGTAAAACTGAAAGATGTACAGGATGTGGTGTGTGTGATTTTG
ATAAGATACAGAATATCAAGGCAGATAGGTTTGATATAGAGATCAATACAGAGATTGATA
ACTCTAAAGAGATCAATTACTCGGTAATTTTTACCAAAAAAGGTTTTTCATCGATACTAT
CCGCCCTTGAATTGAGCAGAGTTTTTTCCCATACTTTTAATATTATTGGATACCGATTGT
CATATTCAAAAGGGTTTAACCCCCAACCCCGTATTAATTATGTTTACCCTTTGCCAGTGG
GTGTTGAGGGGGAAAATGAAATATTGTTGATTAGAGGAGATGAGATAACTGATATGAACA
ATTTTATGAAGAGATTAAAAGGGATTCTACCGGATGGTTTGGTGGTGAAAGATATTAGAA
AAATCACAAAATATGATCAGGGGGATGCCGATGTTATCTACAGATTTGAAAAGGATGATT
ATCGCTTTTTGAAAAGTTTTTATGAAAGAGGTGAAGCGTATTACATTAAGAAGAGTAAAA
AGGGTGATGATAAAATAATAAATATAGATCAATACCTTCCGAGATTTAATGATAATAAGT
TGACGATATCTTTAAAAATTAGTAATATGGGTGGCTATAATCCTCTTGATTTTTTTAAAT
ATACGAATTATAATTATAATAAGATAGTGAGAGAGAAAATAATTTTAAAGGGGTTAGAAT
ATGTTTAAAGAGACGGCTTTGCAGGCTTTAAAAGAAAATGGTTACAAAATAACCAAACCA
AGAGAATGGATAATCGAGTATCTGGAAGGTAACAAAAATCACCCTACAGCCCTTGAAATA
TTTGATGATATCAGAAAAAATGATAAATCTATATCGTTTGCCACTGTGTATAATACTCTT
GAAACGCTTGTTAAATCAGGTATTATAAATGAAATATCTGTTGATTCCCAAAGTAGCAGG
TTTGATCCTGATACATCTGAACATATCCATTTCGTTTGTGTTAAATGTAAGAAAGTTTCT
GATATTTATAATTCATCCTTTGGAGAATTTTTGAAAAATATTCCGGGAAAGGTCAATGGG
TACAACGTGATAATCAAGGGTGAATGTGAAGATTGCGTAGAGAAATCTTAAATCAGGGGG
TATAGATGGCTGTATTTGTTTGTAAATCCTGTGGTGAAAAAAAGGAAGGCAGGTGTAAAC
CAAAAAAGTGCCCAAAATGTGGAGGAACAAACACATTTGAGAAACAGGGATAGTATTTCA
GTTTTTTTAGAGAGATCTTACAAAGTTTACAACAGGGTCGAGTTTATTGAAACCGACCCT
ATTTTTTTCCCCTCCAGTTACAGTGGGAATAAAGAGTACGTTGCCTTTGTATCTGCTCTA
TTTGCATATGGAAGAGTAAACCTTATAAAAGATTTTCTCATACGGTTTTTCGATTACTAC
GGAAATGATCCAAACAATAATTTAGTACAAGAAAGCAGCAGTGTTTATTATAGGTTTCAA
ACTTCGAAGGATATTTTTAACCTTTATGGAATGATTACGGAAATATATGAAAAATATGGC
TCCATCGAGGGAGCTTTTCTGTCTTTTTCAGACGAATTGGAGGAGGCACTTAAGAGATTT
GTGTTATATTGCAGAGAATTTGGGCGAAAAAGATTATTGGATAGAGGTTTTTTTCAACTT
TTTCCAGATCCTGAAAGCTCAGGGCTAAAGAGATTCAGAATGTTTTTACGATGGATGATC
AGAAAAGATGAAATAGATTTTGGACTGTGGAAGAATTTTGACAGGAAAGATTTAATATAT
CCTATAGATACACATATCCTTAGGTTTGCTGATAAAAATGGGATAGTGAGTAATGAAACA
AATAGTTTAAAAAATGCATTAAAGATTACAGAATTTTTTAGAGGGATAAATTCTTCAGAT
CCCTTAAAATATGATTTTACCATCACAAGGCTTGGGATGATAAATAATTGTAAATTTAAA
AAAGATTATAACTGCGAATTTTGTGCCCATGTAATAAATTGCCCTTTTTGTTGACAAATA
TTCAAACTTGTATATATTAAAAAAAGATAATATTGTTAAGGAGGCTATAATGGCTTTGGT
ATTTACAGAAAGTAATTTTCAATCTGAGGTTCTGTCAAGTGATGTTCCTGTGTTGGTGGA
TTTCTGGGCGGTTTGGTGTGGCCCTTGTAAAATGCTTGCCCCCACAATAGATGCCCTTAC
TGCTGAATTTGAAGGTAAAGCAAAAATAGGTAAAGTGAATGTTGATGAGAATCAACATCT
TGCAGCTCAATATGGTATTATGAGCATCCCTACTGTTATGATATTCAAAAACGGTAAGGT
AGTTGAGCAGTTTATCGGTGTTCAGCCAAAAGGTGTGTATATTGAGGCATTAAAGAAATA
TTTATAAGAGGTTTAAAATGCCAATATACGAATTTAGATGCAACGATTGTGGAAAACAAT
TTTCCAAGCTTATTTTAAAAAAGGATGACACAGCAGAGTGCCCAAACTGCAAATCTGAAA
ATGTAGAAAAGCTTATATCTGCTGTTTCATCGTTTTCTTCTTCAAAAGGGGGGTCTTCAG
GTAGTTGTGGTGGCGGCTTTGGCGGATTCAGGTGAGGTTAAAACTTTCACCCGTGTGGTG
GAAAGATATATGGGGGCTATAAAGCCCCCTTTTTTTATATAAAATTATGGCTATTTAAGA
AGAGCCAGCTTAATTTCTCTGCTTGGTTTGAAATAAGGCACACTTTTGGCTTCTACTATT
ACTTTTTCACCAGTTTTGGGATTTCTGGCTTCTTTTCTATTTTTTTTCCTTACTTTAAAG
GAACCAAATCCCCTAATCTCCACTTTTTCATCTGATTCAAGTGCTGATTTTATAGAGTTA
AAAACACCATTTACGATAAACTCCACCTGTCTTTTGCTAAGATGAGGATTTTCTTCAGCA
ATCTTTTCTATTAATTCTGATTTGTTCATACCGAATCTCCTTAAAAAATTTTGAAAGCTA
TATACTGCTTTTATACAACTATTTGATAACTGTCAAGTAAAATGTTCACTTTAATTTTCT
ATTGAAATTTGTTTAATAAAAGCTATAATTCATCAGTTAAAATATTATGAAACTTTGAGG
TGAATATGTTAAAAAGGTATCTTCTATCTCCGGGACCAACACCGGTTCCAGAAAAGGTTC
TTCTTGATATGGCTATGCCTATGATACATCACAGGACATCTGAGTTTTCAAATATATTTA
AAGAAGTCAGAGAAGGACTAAAGCCGATATTTGGCACTAGGCAGGATGTTTTGATCCTTG
CGGGAAGTGGTACTGCGGCAATGGAGGCTGCTGTTGTAAACACGCTGAATGAAGGGGATA
AAGTCCTTGTGGTGAATGCAGGTAAATTTGGTAAAAGATGGGTGGAGATCGCCACCACAT
ATGGACTTGATGTTATAACAATTGATATTGAGTGGGGTAGGTCAGTAAAGCCGGATCAGG
TGGAGTCGAAGCTTATTGCTCATCCAGAGATAAAGGCTGTTTTGGTTCAGGCAAGTGAGA
CATCCACCACTGCTTACCATCCGATTGAAGAGATAGGTAAGATTGTTTCATTGAGAGATG
AAACGCTGCTTATCGTTGACGGCATCACCTCTGTGGGGGTATACGAAACGAAAATGGATG
AATGGGGGATAGATATACTTATCACAGGTTCCCAGAAAGCTTTTATGCTGCCACCAGGGC
TTGCCCTTATAGCATTGTCTGAAAAAGCCTGGAAGTTTACAGAAAAATCCAGGATTCCGA
AATTTTATCTCAATCTGAAAAAAGAAAGGAAATCTCAGCTGGAGAATACCACTTCATGGA
CACCTGCCGTTAGCCTTATTATCGGATTGAAATCTGTACTTGAAATTATGAATAAAGAGG
GTTTGCCAAACGTATATAAAAGACATGCATTGTGTGCTGAAGCCACCCGTAAGGGGCTTA
TGGCTATGGGTTTTGAACTTCTGGCAAAGGATATCCCTTCTAATTCCGCCACAGGTATAG
TTTTACCGGAAGGTTTTGATGGGGGTAAGTTTGTTAAGCTGATGAGGGAAAAAGCTGGAC
TGACTTTTGCAGGTGGACAGGACCATCTGAAGGGTAAAATATTGAGGGTTTCCCATCTTG
GTTACCATGATTTTTTCGATACCATAATAGCATTATCCTCTTTGGAGATCGGTTTTTCCC
AGTTTGGTCTTAAGGTCGAATTGGGGGCAGGTGTAAAAGTGGCGGAAGAGATTTTTAAAA
ATCACCTGGGTGTTTAGATGTCAAGTTTATCTGCTATTGATCGTGCAAAAAATATGAATA
GGATCATCAGTATAATATCTGATGTCCTATCACTTTATGGCTATTCTGAGATTTTTTTAC
CGATCTATGAGTATTATGATGTATTGGTGGATAAAACCTTTAATTTCAACGATGAAAATA
TCATAAGATTTATAGATAGAAATACTGGTAAATCGCTTGTTTTAAGACCTGATTTCACCC
CTCAGGTCTGCAGAATTGTGGCGAATTATTTGTCAGATATACCTCTTCCGATAAGGTTGT
CTTATAGTGGAAGAGTTTTTCGTAATGTGGGGATTCATAAAGGTATGAAGTCTGAGAAAT
ATCAGGTGGGGGGTGAGCTTTTTGGTGCTGATGAGGAGTCTGGAGATCTCGAACTTCTTT
TGATAGTTAAAAGGGTGATGAATAGATTAAAAATAGATAATTATAAAATAGTGATTGGGG
ATAAAAGATTTCTAAATATCCTTTCAAATTTTATAGATATTGAACCATTGCTAAAGATAT
TAGAGAGCAAAAATTATTCAGAGATGGAAACCTATTTAAAGAGTCTACCTCAGGACAGGG
GGATTTATGACCTTATAAGTTATCTTCCAAATGCCTTCGGTGGACTGGGTGTGTTGGATA
AAATTTATCTCCTTTCAAATTTTTCAGAAACATTAAAAGAAAGGGTTTTACACCTAAAAG
GGATTATTGAGAAGTTTATAGAAATAGGGGGAGATATTGATAAGGTTGTGTTTGATGTGA
GCGAAACGAGGGGACTTAATTATTATACCGGTATTAATTTTGATATTGTATCTCTTGATA
ATGGTAATTTGCTCGGTGGTGGTGGCAGGTATGATACATTGATGGAAAAGTTTGGCTATG
GGGTTACAGCTGCAGGGGTGGCTTTTAATGTGGATGAGATATTGTCATTGATAGGTTTTG
ATAAGTATATAGATGAAAATATGGTTTTTATAGATCAGGAAAAAGGTATAAAAGTGGCTG
AAAAACTTAGGGATGAGTCAGTTAAGGTGTTTTGTAAATAGATAAATAAGGAGTTAATCT
ATGAGTTGTGTAGTTGTATTAGGTGCCCAATGGGGCGATGAAGGTAAAGGTAAAGTTGTA
GATATCTACACAAAAGAGGCGGATGTGGTTGTGAGGTATTCAGGTGGACATAATGCTGGA
CATACTGTCGTAATAAACGGTGAAAAGTATATCTTACATCTAATTCCATCTGGTATAATG
CATAAAGATAAATATAATATCATTGCAAACGGGGTTGTGGTGGATCCCCAAGCTTTGATA
GAGGAGATGGAGGATTTAAAAGCCAAAGGGATAGATTTTACAGGTAGGCTTTTTATAAGT
AAAAGGGCTCATCTAATAATGCCTTACCATAGAATATTCGATAAGTTTAGCGAAAATAAG
AAGGGAAGCAAAAAGATTGGTACCACTGGTAGAGGTATAGGCCCCTGTTATGCAGATAAA
GCTGCAAGAGTGGGGATAAGGGTGTGTGATCTTTACGATAGCGAAGTGCTTAAGGAGAAG
ATTTTTCAGAATGTGGAAGAAGTTAATGCCATCGCATCTAAAGTGTACAATATAGAGACG
CTGGATCCACAGAAGGTCTATGACGACTACATGAGATATGCCGAAATACTTGCTCCTTTT
ATAGCTGAGACGTCATATCTTATAAATAGATTAGCAGCTGAAGGTAAGAAGATTATGATG
GAAGGGGCACAAGGTACGCTCCTTGATGTGGATCATGGTACATTCCCATATGTTACCTCC
AGCAATCCCACCACTGGTGGAGCATTTACAGGTACTGGATTATCTCCTAAATATCTGACG
AATGTTGTTGCTGTTACCAAGGCTTATACCACCAGAGTTGGTAGTGGTCCATTCCCCACT
GAGTTGAATGATGAGATGGGGGAACGTTTGCGTAAAGTTGGAAATGAATATGGAGCTACG
ACAGGTAGACCACGAAGATGCGGATGGCTTGATCTGGTGGCAATGAAATATTCAAAAATG
CTTAACGGCATTGATTATATAGCTCTTACAAAGCTTGATGTCCTTACAGGTATAGATACC
ATCAAGGTGTGCGTTGGGTATGAATATCAGGGGAAAATTCTTGAGACATTTCCTCCAGAG
ATAAAAATACTTGAAAATTGTACGCCTGTTTACAGGGAGTTTGCAGGTTGGAAGGAAGAT
CTATCTAAGGTAAAAGTTTACGAAGAACTTCCGGCAAACGCCAAGAGGTATCTTGATTTT
ATAAAAGATTTCCTTGGTATAAAATATGCTCTTATATCTGTTGGTACAGACAGATCAGAG
ACTATAAATCTAAATGAGGTATTTTAGAAAAAATGAAAAAGAACGAAATTTTTTCTTGAC
TTTGTGAAATAGTTTTGATATAAGACTCATCCGCTGGTTTTGAATAGGCCAGTGGAAAAG
GGGAGCCGTTAGCTCAGTAGGTAGAGCAACTGCCTTTTAAGCAGTGGGTCGTAGGTTCGA
ATCCTACACGGCTCATTTGTCCCCATCGTCTAGCCTGGCCTAGGACACCGGCCTTTCACG
TCGGCAACAGGGGTTCAAATCCCCTTGGGGACGCTATAAATTGGGCGGTTAGCTCAGCTG
GGAGAGCATCGGCCTTACAAGCCGAGGGTCGTAGGTTCGATCCCTGCACCGCCCATACAC
TGGGGGCGTAGTTCAGTTGGTTAGAACGCTGGCCTGTCACGTCAGAGGTCGCGAGTTCGA
GTCTCGTCGTCCCCGTTTTATCAAAGCCGCTTAAAGCGGCTTTTTTTATATCTAAAGAGG
AGTTCAATGAAGGTTTTAACCCAGAACAGGAAAGCTTATCATGATTATGAAATCCTTGAA
ACTTATGAGGTGGGTATAGTTCTTCAGGGGACAGAGGTAAAGTCATGTAAAAATGGGCAG
GTGAATCTAAAAGACTCCCACATAAGAATAGTCAATGGTGAAGCATTTTTGCTGAATGCT
CATATATCACCTTATGAACAGGGGAATTATACTAATCATGAACCCACAAGGACGAGAAAA
CTTCTATTACACAAGCGGGAGATCAATAAATTGGCGGGTAAAGTACAGGAAAAAGGTCTT
ACGCTTGTTCCGCTTAAAATGTACTTGAAGAAAAATAGGGTGAAACTTGAGATTGCTCTG
GCAAAAGGTAAAAAGACGCATGATAAAAGGGATGAAATAAAGAAAAAAGATTTAGAAAAA
GAGTTTTCACGAGATTTTAAAAATAGTTACAAAATTAGGTAGTTTTTTGTTAATTATATA
ATAGATTGCCACTGTGACAAATGCAGCAATTCCCATACTTCCACCGACACCATTAAATTT
TATAAGAAAGTTTGTATAACATACTGTGGCAATTAAACTTATTATGAGTATATCTTTAAA
TTTACTAATTATATTCTGACCACTCATGGAGATAAATGCCGAGATTATCATAACATTGGA
GATGTCCGTTACCGTTTTTATTTCATTGATAGTTATAGTTCTTTCCACAATACCAGCCAT
GATAATCATGAGGGAAGCACCCCCCACTGGTCCAAAATCTAAATGGTAAACAAAGTAAAA
AGATATAGATATTGATAGAATGAAAGATATGTAAAGTATAACCTCATGCATATACGACCA
TTTTAAGTAAAATGATTATCAAAACAGATGTAAAAGCTATACTCCCCAATTTACCCCCAA
AACCTATAAAGTGGTTTTTTACATAAATGTATAAAATTGCTGCTATTAATGATGCTAATA
ATAATTCTGTAAAACCTGTGAAAAAAACAGGGGATGTCATCCCCACAAAAGAACCACAGA
ATATCGGAAATTGAGCAAAAAGTAGCTGTTTGTATAATCTCCCCATTAAAAAAGCAGTAA
AACCCACCAGTCCGGAGGCTAAAGCTGCACCGGTGATTTTTGCAAGATAAAAAGTAATTA
TTCCTCCTGTGATTACTAGCATCAGATCGAGCATAAGTAGTGGATGGGGGTTTCTTTTTT
TATCTTCTGCGGATTTTATGTAATCATAAATGAATATTAATAATGTCGCAATAGATGTGA
TGCCTAAAAAATTAAAACCGGTATGTAGTTGGGGTAGAAAAAGAAAAAGAAGTGAAAATA
ATAGTATAATCAGATACATTATTAGGTTATAGCACTTATCACGGATGCCTTTATTATGTT
TTTTATTCTTTCTTCCACCTTGTAAAGTCTATCTGCAAGGGTCTTTGCTAATATGAAGGC
AAATTTTCCAAAAGCCAATGGATGCTCATTTTTAAATCTGAATAGACTATCCCTGGTCAT
GGAAAGAACAGTTACGTCAGTTTTTGCAAAGGCATTTGCGGATCTGGGGTAATCGGTTAT
TATTGCCATTTCCCCGAAGAAGTCACCTTTTTTTAAAGATGAGATAAAAAATATCACTTC
ATCTGATATAGATTTGGAAATTCCCACCTCACCTTCTAAAATAAAATAAAATTTATTCCC
AAATTCCCCTTCTTTGATAATTTTATTTATCTTATCAAATTTTTCGATTTCACAGAAAGA
TATAAGCTCGGCTAATTCTTCATTTGTAAGATCTAAAAACTTGGGATCCGTTCTGAGAAG
TGAGAATATCTTTTCATTTGTCATTTTTTTTCTCCTATGATATAATCTTAATATAAATTA
TAGAAAACTTCAAGGGGGTTTTATGGGATATAGAGTCGAAAAAGATAGTATGGGGGAGGT
TAGGGTACCTGAGGAAGCATATTGGGGGGCTCAGACGGCAAGGGCTCTTGAAAATTTTGT
CATCTCAGGAGAATGGCTGCCTGTTGAATTTATAAAAGCTATTGCAATAGTAAAGATGGC
ATCTGCCATTTCTAATGTTGAGCTTGGGTTACTTGATAAAACCAAAGGTGATGCAATAAT
AAAAGCTTCCCTTGAGGTTATTGAAGGGAAGTTTGACGATCAATTCCCTGTTGATATATT
TCAAACAGGATCTGCCACATCCACAAATATGAACGTAAATGAAGTCATTGCCAACAGAGC
CTGTGAATTACTTGGTGGCAAGAAAGGGGATAAAAAATTATGTCACCCAAATGATGATGT
TAATAGAGGGCAATCCAGTAACGATGTTATACCCACAGCTATACATATTTCGTTTGTACT
GGAGGGGAAAAAGTTAATTATGGCAATTGAGAATCTGGCAAAAGTTTTCGAAAAAAAGGT
TGAAGAGTTCAAGGATATAATAAAGATAGGCAGAACACATCTGATGGATGCTGTACCGAT
GACACTGGGGCAGGAATTTTCCGGGCATCTTTATCAGGTGAAAAACTCCATTAGAAGATT
AAAGGATGCAGAAAAATATCTATTTGAACTACCCCTTGGAGGAACTGCCCTTGGAACGGG
GATAAATACACACCCAGAGTTTGCAAAGATTGCTATCAAGGAGATCGCAGGATTTACAGG
AATAGATTTTAAACAGTGTGAAAACCTTTTTGAAGGAATTGCGACGAAGGATGCTACAGT
TTTCTTTGCCGGAGCTTTAAATACCCTTGCGGTATCTTTGATGAAGATTGCAAATGATTT
AAGATTACTGAGCTCTGGCCCCCGCTGTGGGATTGGAGAGATATCCCTCCCTTCACTACA
GCCCGGAAGCTCCATAATGCCCGGCAAGGTAAATCCTGTAATTCCGGAGGCTACGATACA
GGTGGCGGCGGAAGTGATGGGGAATGTACATACCATAACTATTGCTGGTGCGAGTAGTTT
ACTTGATCTTAACGTTATGATGTCTCTCATAGCTTACAAAGGTTTGAGATCCATCAAACT
ACTTGTAACCCTTATAAATACTCTGGGGGACAAATGTATAAAAGGTATAGAGGCAAATAT
TGATAGATGCGAAGAACTTGTTGAATGGTCAATGGCTATAGTCACACCTCTTGCCCTTAA
AGTGGGATACGACAAGGCTGCAGAAATAGCATATAAGGCATTTAAGGAGAGAAAGACAGT
AAAACAGGTGGTGAAAGAGATGGGGATAATGTCAGATGAAGAGGTGGAAGAATTTTTTGA
TCCCAAAAAAATGGTTTAGACTATGGTAATAGAGCAGATTTCAGATAGAAAGATTAAAAT
CATACTTGGGGAGCAGATCGATATTGTATCCAATATCAGGATTAATAGGATCGTCTCTTT
GATTAAAGAAAGGTTTCCTGATTGCATTAATACAATAATTGCTTATTCTTCAGCCTACTG
TGAATTTGCTTCAGGTATCGATATGGATGAATTGAGAAGGATTTTTGATTCTTTTGTGGA
AGAGGAACCCGATCTAAAGATGAAGATAGTTGTGAAAGAGATACCTGTATGTTATGATGA
AGAATTCTCTCCCGATAGGGATTTTGTTGAAAGTTATACCGGTCTTAGCTTTGAAGATGT
GGTAAGAATACATACTGAACGGATATACTATATATATTTTCTCGGTTTTTTACCAGGGTT
CCCGTATCTGGGTGGGTTGGATAAAAGAATACATATACCCAGAAGAAAAGAGCCAAGATT
GTTGGTTAAAGCGGGATCTGTGGGTATAGGTGGTGTGCAGACTGGGATATACCCCCTTGA
TAGCCCTGGAGGATGGCAGATAATAGGAAGGACACCAATTAAGTTGTTTGATAAAAAACG
AAAAGAGCCGTTTCTTTTGAAATCTTCAGAGGGGGTTTTATTCAAAAAAATAGATAAAAA
AGAGTTTGATGAGATTTTAAAGGATGAGGGATTTAGATTAAATTCATTTACTGTGGAGCT
AAAAGAGGTGATTTATCATGATTAAAGTTTTGGATGGAGGTCTTTTTACGACTGTCCAGG
ATCTGGGTAGATTTGGATTTGGTGAATTTGGTGTTCCAAAGTCAGGAGCTATGGATGATT
TTTCCTACGAACTTGGAAATATACTGGTGGGGAATTTTCAAGGGGAAGCAGTCCTTGAAT
TCACACAGAAGGCTGGTGTGTATGAATTCCTCTCGGATTGCACAATTCTTCTTGCCGGAG
TAGATTTTGGTTTTAGCATAAATGATGAACCTGTGGAGATGTTTAAAACATATTTTGTTA
AAAAAGGGTCTATTTTGAGGGATTCAGGAGCTATAACTGGATATAGATCCTATCTATCTG
TTGCAGGTGGGATAGATCTCCCTCTGGAGCTTGGTAGCAGATCTACTTTTGTTAGGGGAA
GAATTGGAGGTATTGAAGGTAGAAGGCTTCAGAAAGGGGATTTTTTAAAAATTGGAAAGA
GTAGATTTAGATTAAAACGCCCCATAAGACTTGGCAAAACAGATCAACCAGATTTTGGTA
TATCCAGAATAAGAGTTATACCATCACCCAGAATGAAAAGTATTGAAAATTTTTTAAATG
TTAAATATAATGTTGCTGTGGATATTGATAGAATGGGAATAAGATTAAAAAATAGTGAAA
AAATATATAGTAATGTTGAATATGATATTGTATCTGAGCCTGTTGTGCCGGGGGTGGTGC
AGATAAACAATTCCGGTGAACCCACAATACTCATGAACGATTGTCAGACAACAGGGGGCT
ACAGGATACTTGGATATGTTATAGATGCTGATCTATATAAAGTTGCCCAGCTAAGACCCA
GGGATACCATATCATTTGAATTGATAGATTTTAATCAAGCTTGTGCTATAATTAATAGGA
GGAAGAAAATGTTTGGGAGACTTAAAATTGCTGTGGAGTTGAGTAATGAGTATTGATCTA
AATTGTGATCTTGGTGAGAGTTTTGGTGCATATAAAATCGGAAATGATGAAGAGGTGATT
AAGTTTGTGGATAGGGTCAATATCGCCTGCGGTTTTCATGCCGGAGATCCCATCGTTATG
GATAAGACTGTATCACTGGCTAAAGATTACAACGTAAAGGTGGGGGCTCACCCATCCTAC
AGAGATTTTGTCGGATTTGGCAGAAGGTTTCTGGATGCGTCACCTAAAGAGATTGAAAAT
GATATTATTTATCAGATTGGTGCCCTACATGCCTTTTGTTTGAAACATTCGATACAGCTT
GATCATGTTAAACCCCATGGGGCGCTTTACAACAGAGCAGCAGTGGATTTTGATACAGCA
ATGGCGGTTGCAAGGGGGATAAAGGCTTTTGATAGGAATTTAAAAATGGTTGTGCTTTGT
AATTCAGAGATGGTAAGGGCAGCTGAGATGGCGGGGCTAACATACCTTAAGGAGGCTTTT
GCCGATAGGCACTACGATGATAATGGCAGGCTTGTGAGTAGAAAGGTAAATGGGGCGGTA
ATTGATGATCTTAATTTGATACTCAGCAGGGTGAAAAGGATGATTACCGATGGGATGGTG
GAGTCTATAACTGGAAAAGTGATAAAATTAAATCCAGATACGATATGCGTTCATGGTGAC
AATGAAAAAGCTCTTGAAATAGCTAAAAATTTAAATTTACTACTAAAGGAGTATAAAAAT
AGTAAAGGAGGTAAATTATGAAAAGATTTTTGACGTTATTGTTCTGTTTGGTTTTCTCTG
CATTTGGTTTTGCCATTGAAAAATGGGATATGCCAACGCCTTATCCTGTGGGGAATTTTC
ATACCGTAAACATCCAGAAGTTTGCAGATGATGTGGAAAAGATGACAGGTGGTAAGATTA
AAATTACTGTACACCCAAATGCTTCACTATTTAAAATGGGTGAGATCAAAAGAGCTGTTC
AAACTGGACAGGTTCAGATAGGGGAAGTGATATTTTCCTCATTGGAAAATGAAGATCCTA
TTATGGGGATAGACGCTGTGCCATTCCTTGCAACTGGATATGATGAAGCTGCAAAACTGT
GGAAAGTTTCAAAACCTGTTATTGAAAAAAGATTCGATGCACAGGGATTGAAAATACTTT
TTTCGGTTCCATGGCCTCCTCAGGGACTTTACACTAAAAAAGAGATTAAAAGTGTTGCGG
ATCTTAAGGGTTTGAAACTTAGATCATATAATCCAACAATCTCCAGAATAGCTGAACTGG
TGGGAGCTCAGCCTGTGACGATTCAAGCGGCGGAGCTTGCTCAGGCCCTTGCAACTGGCG
TTGTGAATGCTTTTATCTCCTCTTCTGCAACAGGTGTGGATACAAAATCCTGGGAAACAA
TGACATATTTTTATGATATCAAAGCATGGCTTCCAAAAAATATTGTTTTTGTGAATAAAA
AGGTGTTTGAGGCTTTGCCAGAGGATTATAAAAAAGCTATCCTGAAAGCATCTGAAATTG
CTGAAAAAAGAGGATGGGAGATGAGTAAAGAAAATTATACATCAACTAAGAAAATTCTTG
CCGAAAAGATGAAGGTGATGGAGCCATCAAAACAGCTTAAGGATGATCTTGCTAAAATAG
GAGTGACTTTAACCAATGACTGGATCAAAAAAGCTGGTAATGAGGGAGAACTTTTAATAA
AAGAGTTTAAAAAATAAAATGGAAAGATTTTACAGAGTATTTCTGTGGGTTGCCGCATTC
TTTAACGTGGCAACCCTTGTTATGATACTTTTAAGCATATCTGTAAGGCTAGTGGGTAGC
TCATTACCCGGTCTTGATGCTTACTCTGGCTATTTTATTGCGGCATCTTTTTTCCTCGCT
CTTGCAGAAACTTTTCACAGAAATGAGCATATAAGGGTGTCTATATTGATAAATAACTTA
AAAGATCCATATAAGAGATATCTTGATCTATTTGCTATGTTAGCTGGAATCTTTATCGTT
GGATACTTAACTTTTTTTTCGGCAAGAATGGTTTTATTTTCGTATAAATTCAATGATATT
TCACAACTTCCTGATGCAACACCTTTATGGATCCCTCAGCTTTCTTTTGTTATTGGGATG
TTTCTGTTGCTTTTATCGATTATCCAAAGATTCATAAAGACATTTAATAAAAAAGGTGAT
GTATGAGTGAAGTGGCAGTATCGATTTACCTTGTATTAATTTTGTTTTTCTGGTTGGCTT
CAGGCCTCTGGATAGGTTTAGCTCTGTCATTGGTGGGTTATCTGGGGATGTTTCTTTTTA
CAAGTAGACCGATTGGTGATAGCATGGTGATGACCATCTGGGGTTCGATGTCAAGCTGGA
CTCTCACTGCTCTTCCGATGTTTATATGGATGGGGGAGATACTTTTTAGAACAAGATTGA
GTGAAGATATTTTCAAAGGTGTTGCCCCGTGGGTGGAAAAGATACCTGGTAAACTCTTGC
ATGTTAATGTCGTAGCCTGTACTATTTTTGCTGCCGTTTCAGGCTCTTCTGCTGCTACTA
CCGCAACGATAGGTAAAATTACAATACCAGAGCTGATGAAGAGGGGTTATCCGGAAGAGA
AGATAGTAGGGACATTAGCGGGGGCTGGTACCCTCGGATTTTTAATACCACCCTCCATCA
TAATGATTGTTTATGGCGTATCAGCAAATGTATCGATTGCTAAACTTTTCATTGCTGGAG
TAATGCCTGGTATTACTCTGGCTGTAATGTTTATGCTTTATATTGCATTATGGAGTATTT
TTAATAAAAAGAGATTACCTGAAGGTAGACAAAAATATAGTTTTGTCGACAAAATTAAAT
CTTCCAAAAATCTGATTCTACCTGTTCTGCTTATACTTGCTGTACTTGGTTCAATTTATA
CTGGTGTAGCTACTGCAACGGAGGCTGCGGGGATAGGGGTTCTTGGTTCACTGGTGATAG
CTTTTATACAGGGGACTTTAAATTGGAAGACATTTTCAGAAAGTCTTTTATCCGCCACAA
GACTTTATGCTATGATAGCCCTTATTTTAGCTGGTTCCTCTTTTTTAAGCCTATCGATGG
GGTTTATAGGTTTACCAAGGCATCTGGCTGAGGTGATATCTTCATTAAACTTATCCCCAC
AGGGGTTGATTGTTGTTTTAACTGTTTTCTATATTATTTTGGGTATGTTTATTGATGGTA
TCTCTATGGTTGTGCTTACAATATCTGTATTGCTACCTTCTATTTCTCAGGCTGGGATAG
ATCTAATATGGTTTGGAGTTTTTCTTGTGATAGTTGTGGAATTAGCACAAATAACCCCTC
CTGTGGGTTTCAACCTTTTTGTAATCCAGGGATTAACGGGAAAAGATCTTGGATATATTG
CTAAGCAGTCTTTACCAGCATTCATAATAATGTGTTTTTTAGTCTTGCTAATTTTTGTTT
ACCCGGATATAGTTTTGTACCTACCAAATAAAATGCGGGGTTAGATGAGCGAACTTAAAA
GTTTTTTAAAAAATCTTGACATACTTATTGTAGATGACGATAAAGTTTCCACTCTTGTTT
TGAAAAAATATCTTGAGGGTGTATTTAATTCTATCCATCATGCAGAAAATGGCAAATTGG
GGTTGATTGCTTTTCTACAAAAGAAGTTTGATATAATAGTGACAGATGTTTATATGCCGG
[truncated: 1,853,724 more chars]
