# Supplementary material for: Regions Enriched with Reverse Complement Triplets in Bacterial Genomes
Source: Int J Mol Sci. 2026 Feb 28;27(5):2301. doi: 10.3390/ijms27052301 (PMC12985086; doi:10.3390/ijms27052301)
Supplement: Supplementary file 1 [file ijms-27-02301-s001.zip › for_send/45/Deferribacterota/class/mirror.txt]

SMAX=  128.00     KMAX=     247   
NOM=     2     6     7    12    13    17    21    22    24    25
NOM=    32    40    44    47    49    50    51    58    61    62
NOM=    63    64    65    67    68    70    74    78    79    87
NOM=    90   102   103   105   109   113   115   118   121   128
NOM=   130   131   142   143   147   150   156   166   167   168
NOM=   171   172   180   183   190   192   193   195   196   197
NOM=   207   210   221   222   223   226   228   229   232   238
NOM=   245   246   247   251   257   265   273   275   277   280
NOM=   288   290   291   292   300   302   308   309   324   326
NOM=   328   332   333   334   340   343   349   351   354   361
NOM=   362   364   366   369   370   375   376   377   381   385
NOM=   387   390   402   406   408   413   418   430   432   440
NOM=   441   442   448   451   453   461   462   463            
KK= 1292299  LL= 1292628  Z=    4.59  JJ= 1291789  DL=   330    
ATGGGATATTTTATCGACGATATCCCCCAGAGTGATCTAAAAAAAATTATCGATGATAGCTATTCCACTTTTGATACCGAAGAGGTTATACCTGTGGTCTCTTTCGGAGGTAATCTTTTTATAGGTGAGATCTTCCACGGACCTACCCACGCATTTAAAGATATCGCTTTACAATTTTTGGGCAACCTTTTCTCTTTTATACTAAATCAAAAAGGGCAGAAAATGAATATCCTTGGGGCCACAAGTGGTGATACCGGAAGTGCTGCCATATACGGCTTTAAAGGGAAAAAAGATATCAATATATTTATATTACACCCCCATGGAAAGGTA                                                                                                                                                                                                                                                                                                                                                                                                                                                                                                                                                                                                                                                                                                                                                                                                                                                                                                                                                                                                                                                                                                                                                                                                                                                                                                                                                                                                                                                                                                                                                                                                                                                                                                                                      
A===      123      111      333      133      233      223      433      114      323      144      141      314      244      243      313      112      413      343      334      234      113      2
B===      412      222      444      442      441      411      443      322      414      332      232      324      331      431      424      122      423      434      344      341      422      2
RRR=   1128.5   1002.5    274.3    211.6     70.4     51.7     45.0     39.1     32.9      9.8      7.4      6.3      2.9      0.0      0.0      0.0      0.0      0.0      0.0      0.0      0.0      0
M=    12499.    12186.    10466.        
M=    10564.    12285.    12882.        
M=     5707.     6092.     7704.        
M=     7970.     6177.     5688.        
J=   1       7.6   4.6 -12.2            
J=   2     -13.1   3.6   9.4            
J=   3     -10.2  -5.2  15.4            
J=   4      17.2  -5.5 -11.7            
SMAX=   74.00     KMAX=      91   
NOM=     5    11    19    20    30    34    37    54    55    57
NOM=    59    60    66    73    77    88    91   100   101   120
NOM=   125   126   134   136   137   138   144   145   152   153
NOM=   160   162   169   176   181   187   189   202   205   214
NOM=   225   231   233   236   248   254   263   274   276   278
NOM=   281   295   297   298   306   330   335   336   337   339
NOM=   345   350   352   359   363   389   416   419   424   425
NOM=   447   452   455   457                                    
KK=  453989  LL=  454828  Z=    4.84  JJ=  453659  DL=   840    
TTAATAGGTGGATGAAAACCATGAGGTAAAGCAATCTGGAAAATGGCAATTCAGCTATACCTGAAACAGCTGTTTGTAATGCCACAGATATTGCTCCTATAATTAGAGATAAAGCAGCGCCGAGCCATATGGCAAAATTTGTTAACTTATTCTTAAATAATGAATCGATTAGTGGATAAACTACAAATGATGGTACAAATCCCAGATTGAAGATATTACATCCCAATGCCAATATACCACCATCTGCAAAAAATAAAGCCTGAACTATTAAGACAGAAGCCATTGAAAGAAAAGCAAGATAGGGTCCAAGAATGATGGATAGCAAAAATCCTCCAGCAAAATGACCACTGGAACCTGTGCCTGGTATAGAAAAATTCACCATTTGAAGTGCGAAAACAAATGCCGCCATTACACCCATAAGAGGAATAGTTTTCTCTTTTTCCTCTTTCCTCAGCTTTTTGACGGAATAGGCCATTGTGCCAATTGAAACTGCCCAAAAAGTAACACCTGTGGGTACTGATATTAAAGCATCACTCATATGCATAAAACACCTCACTAAGGTAATCTAACTTTATACTACCAAAATAGCTCCTATTGTCAAGAAAACATATGTAAAGAAAGTGAATAAAGATATTGATTTGAATTAAAAAATATATTAAATAGGTAAAGCTTTTATTACATTGAAAATGGAGGCAGTATGAAAAAGCTTGTTTATTTTGTATCAATTTTAATGCTTGTTGTTTTTGTAACATCACTTTTTGCGGCCAATACTAGGGATGGACGAAGAAAATTCAGGAAAAATTGCTACCAGATGTGTCACAAAAAAGATGGCATTATACC                                                                                                                                                                                                                                                                                                                                                                                                                                                                                                                                                                                                                                                                                                                                                                                                                                                                                                                                                                                                                                                                                                                                                                                                        
A===      314      244      224      111      333      124      114      313      211      334      144      323      233      231      234      413      243      343      223      131      123      1
B===      324      331      311      222      444      312      322      424      221      344      332      414      441      241      341      423      431      434      411      242      412      2
RRR=    812.8    698.8    494.3    101.2     43.7     32.8     18.6     14.1      8.1      2.7      0.5      0.0      0.0      0.0      0.0      0.0      0.0      0.0      0.0      0.0      0.0      0
M=     5237.     7058.     7065.        
M=     7241.     7225.     5535.        
M=     5730.     3398.     2965.        
M=     3022.     3549.     5665.        
J=   1     -16.0   7.9   8.0            
J=   2       7.4   7.2 -14.7            
J=   3      27.6 -10.3 -17.3            
J=   4     -17.1  -8.6  25.7            
SMAX=   48.00     KMAX=     268   
NOM=    10    14    28    39    45    69    76    80    83   106
NOM=   117   122   124   157   158   173   175   178   185   194
NOM=   198   199   201   209   227   234   239   260   262   268
NOM=   286   289   303   311   315   320   323   331   353   358
NOM=   367   368   373   394   401   433   434   445            
KK= 1211540  LL= 1212079  Z=    4.64  JJ= 1211390  DL=   540    
TTTAATGCAACATATTTATTAAAATGACTTTCATCGTGCCATTTAGCTATTATACCATTTTTTAAATCTTGATCTATATTAATTTTTAAAATTTCTGACATTTTTAGAAAATATTCAGTTAACCCCCCATTAAACCCTCCACACACGTAAACTGAATTAGCTGTTCTTTTTAGATATGCAGTAGATTTTACATTTTTTTCATATGGGAAAAATCTATATGATTTTCTGAAATATCCAGGATGTAAAGTTGCAAACATAGGTTTATCTAAAAAGAGCTCTTCCAGCCGAATATTTTTTAGAAAAACTAAATTTGCATTACAAAAAATAAGATAATCCATATTTCGAAAAATCTCTCTATGATTATAAAAAACATGGTATCTCAACAATGTGGGATAAGGCCATTTTTGATGCTCTAAATAATTTGAATAGATCTTTTCAGAAGACAAATTTAAAAGACCGGTGTTATCAGTAAAAAGAAAGTAATAAAGTTCACAATCCTGCAAAAAATGTTTTTGGCTACTTTCAAAAAAATCGTTCCAA                                                                                                                                                                                                                                                                                                                                                                                                                                                                                                                                                                                                                                                                                                                                                                                                                                                                                                                                                                                                                                                                                                                                                                                                                                                                                                                                                                                                                                                                                                                    
A===      111      141      233      243      231      333      244      433      133      143      144      123      223      114      413      113      313      343      314      112      323      3
B===      222      232      441      431      241      444      331      443      442      432      332      412      411      322      423      422      424      434      324      122      414      3
RRR=    555.9     93.4     88.9     37.6     35.1     34.5     32.4     27.9     14.0     13.1      7.8      7.2      0.6      0.2      0.0      0.0      0.0      0.0      0.0      0.0      0.0      0
M=     4844.     4305.     5035.        
M=     5212.     4664.     4989.        
M=     2132.     3013.     2637.        
M=     2612.     2818.     2139.        
J=   1       1.8  -6.5   4.7            
J=   2       3.9  -4.4   0.5            
J=   3      -9.3   8.5   0.9            
J=   4       1.8   6.0  -7.9            
SMAX=   27.00     KMAX=     388   
NOM=    16    23    26    75    92    93   179   230   237   240
NOM=   250   279   293   299   301   312   314   374   388   397
NOM=   400   403   414   421   429   431   459                  
KK= 1702575  LL= 1703174  Z=    6.59  JJ= 1702065  DL=   600    
AGCATTATCTCTGAGGTTTGGAAGATAGATACCTCCAAAGATCCCATGCCAGAGGACATCGTTGCACTCAGCTCTAAATAGGAGATCGTCCAGATAATCGTTTTTCAGCTCTTTAGCTTTTTCTGATATTTTAAGTATTCTTTTATGTATATGATTACTTTCAGGGTACTTTACAAAAAAGTTTTTCCAGTGGGCACCTTTCACAAATATATCAGCCACATCTGCAAATTCAGACCTCTTAACAAAAGAGATAAACCGCTCCATCTGGGTAAATTTATCGGCAAACAACGACCATTCTCCCATCTCTTTATAAGAAGTAAGAGGTAGGTAAGCAAGCCCCAAAGGTTTGTTTTCCTGAACAAACTGATAAAAATGTTTAAAAACGATACCCTTTCTATCGATAAATGACTCAAAAAACCTCTTAAGCCAACCCTTTTCATACACCCACTCGTAAGTCTTTGGCCATACACCAAACTTTTCCCCATCATCAAAAATTATTGCGGATTTACCCCCCTTTTCCACTATTTCATCGGTGTAGCTTAAAATCTCTTCCGGCTCTTTAAAAGGGATTATATACCTGAGCTTCTGATCTATCGGGAA                                                                                                                                                                                                                                                                                                                                                                                                                                                                                                                                                                                                                                                                                                                                                                                                                                                                                                                                                                                                                                                                                                                                                                                                                                                                                                                                                                                                                                                        
A===      111      123      114      323      223      333      314      144      133      433      244      233      413      243      234      313      121      334      112      113      343      2
B===      222      412      322      414      411      444      324      332      442      443      331      441      423      431      341      424      212      344      122      422      434      2
RRR=    212.1     96.1     61.6     49.1     43.0     16.7     14.6     11.8     11.1      3.9      1.1      0.1      0.0      0.0      0.0      0.0      0.0      0.0      0.0      0.0      0.0      0
M=     2764.     2653.     2079.        
M=     2248.     2899.     2715.        
M=     1461.     1137.     1793.        
M=     1357.     1141.     1243.        
J=   1       5.6   3.3  -8.9            
J=   2      -7.7   5.8   2.0            
J=   3      -0.1  -8.8   8.9            
J=   4       3.2  -3.1  -0.1            
