# Supplementary material for: Regions Enriched with Reverse Complement Triplets in Bacterial Genomes
Source: Int J Mol Sci. 2026 Feb 28;27(5):2301. doi: 10.3390/ijms27052301 (PMC12985086; doi:10.3390/ijms27052301)
Supplement: Supplementary file 1 [file ijms-27-02301-s001.zip › for_send/45/Deferribacterota/class/selection.txt]

KOK=         1
KK=   20431  LL=   21450  Z=    5.00  JJ=   20401  DL=  1020
A===      111      112      113      114      121      123      124      131      132      133      134      141      143      144      211      213      214      223      224      231      233      234      243      244      313      314      323      333      334      343      413      433
B===      222      122      422      322      212      412      312      242      142      442      342      232      432      332      221      421      321      411      311      241      441      341      431      331      424      324      414      444      344      434      423      443
RRR=   34.778    7.031   -0.321    7.135   10.708   18.302   -1.813   -1.986   -0.487   -0.721    1.659   -0.998    0.256   -2.054   -0.149    0.447    0.060   18.029    3.398   -0.240   -0.081   -0.902    3.018   22.437   -1.431    0.436    4.157    2.211   17.295    0.202    0.333    1.814
X1==    5.390    5.107   -0.247    4.372    3.351    4.345   -0.956    2.367    0.750    1.133   -1.314   -0.319    0.225    2.558   -0.162   -0.689   -0.440    3.474    1.036    1.469   -0.714    1.351    1.351    7.418   -0.867    0.225    1.286    0.684    4.377   -0.623    0.995    0.377
X2==    6.452    1.377    1.299    1.632    3.196    4.212    1.897   -0.839   -0.649   -0.636   -1.263    3.125    1.133   -0.803    0.922   -0.649   -0.137    5.190    3.280   -0.163    0.114   -0.668    2.234    3.025    1.651    1.932    3.233    3.233    3.951   -0.324    0.335    4.806
CD1=       20       17        2       14       13        8        2        6        3        2        0        4        2        8        5        1        3        6        5        4        0        3        3       15        0        2        2        1        5        0        3        1
CD2=       17        8        6        4       12       13        5        2        3        2        0        6        3        0        7        3        2       17        8        4        4        1        5        4        6        4       10        8        6        1        2        7
CAGAGATATGGTGAGGGCAAGGATAAATTCACAGGATGTGGCAAAAACTATGGGATTAGCCATCGATAAGGGTTATTCGGCAAAAGAGATGGCTGAAATAAGAGCTATGTTTAGAAATAACATCCGAAATATGAATGCTAATGAGCTGGCAATGAATATGAAATATGGGTTTGAAAAAGGTTACAAAGGTGGCCAGATGGCTGGTAGCATGTCAGGCTCTGGGAAAGGCGGTGGTGGTAGCGGTGACGGATCTGGTGCCGGTGCTGGTGGATCAGGGGGTTCTGGTGGATCCGGTGGTGGACATGGCGGTGGAGGGAAAGGAAGATAGCAAAAAATATATTGCCACCCTCAGGGGTGGCATTTTTTATTTTATTAAAAAAATAAATTTTTGACCAAAATCAATTCCATTTTTAAATCTTTAGTCTATATTCTTATCAACAAGGAGGCAATATGGAAAGAGTAAATATAAATGAGAATATGACTATATTGGAATTAGTAACAAATTATCCGGAATCTATTGAAGTCCTGATATCAAATGGATTTCCGCAATTTGCCGATAAAACCCATATTGAATCAGTGGGGAAGTTTTTAAAACTCTCTACTGCTCTAAAATCTAAAGGGTATGATATTGAAACTTACATAAAACTGATAGAAGAGAAGATTAGTTCTGACAAAAACTATAAGGTGGCAACAAAGATAGAAGAAAATTCTGACATCAATATCGTTGGACTTTTGCCATGTCCGGTGAGGGTTCCATTGCAGGAGCAATTCACCACATTTCTGGAAAAGTTTGAAAAGGATAAAAAAATCAAAGTGAATTATAAGTTTGAGGCGGCTTCGATAGGGCTTGATTATTTAAAGGAGAATATACTTTCGATAAATGATGTGGATAAATTGCCGGATATCTTTATAAGTGCAGGGTTTGAGGCATTTTTTGATCAAAAGTCACTGGGTCTTTTCAAAGAGAAGAAGGTTTTTGTAGATATTACAGAGGATGAGGTTAATGAAAATTTTAGATCG
KOK=         2
KK=   45031  LL=   45840  Z=    6.17  JJ=   44761  DL=   810
A===      111      112      113      114      121      123      124      131      132      133      134      141      143      144      211      213      214      223      224      231      233      234      243      244      313      314      323      333      334      343      413      433
B===      222      122      422      322      212      412      312      242      142      442      342      232      432      332      221      421      321      411      311      241      441      341      431      331      424      324      414      444      344      434      423      443
RRR=   42.885    0.484    5.075    8.829    6.536   10.234   -2.909   -0.167   -1.268   61.286    0.385   -0.624   -0.325    3.609    0.172   -0.813   -2.013    1.398    0.303    0.016    0.752   -0.132    3.913   -0.222    3.883    0.677   -0.245    5.527   -0.127   -1.329    0.148    6.243
X1==    4.794    2.260    2.784    3.000    2.260    7.071    1.975    0.898   -1.736    7.799   -1.282    0.395    1.082    1.213    0.802   -0.562    1.367    1.426    2.747    1.200   -0.716    0.831    2.303    0.960    2.474    0.294    2.834    1.670   -0.101   -1.055   -0.494    2.763
X2==    8.945    0.214    1.823    2.943    2.892    1.447   -1.473   -0.186    0.731    7.858   -0.300   -1.581   -0.300    2.975    0.214    1.447   -1.473    0.980    0.110    0.014   -1.049   -0.159    1.699   -0.231    1.570    2.301   -0.086    3.311    1.259    1.259   -0.300    2.259
CD1=       13        9        7        7        9       15        6        4        0       12        0        3        3        3        6        2        5        6        8        5        1        3        5        3        5        2        6        3        1        0        1        4
CD2=       22        4        5        7        9        4        0        2        3       10        1        0        1        5        4        4        0        3        2        2        0        1        3        1        3        4        1        4        2        2        1        3
GATATAGTTATATTATCAGCTTCGTAGTAACCGAATCTCATCTTTTCGGGGAATCTTTTTACCTTTTTTAAGTAGTATTCAAATAAAAAAGGGGTCTTAACCCCTTCAAAAATCTTGTTGTAAACATTGGAAAATCTTTCATTTTTTTCGATCTTAACCTTTTTTGTAATCTTTATGTTGTTTAAAAACTGTTCATTGTTGTATATCCAGTAACCAAGAGCAAACGTAAGCAGAAATACAGGTACAAGTAGAGCGGTGGCGACCCTGAAAAACATATTATAAAAGCTCTACAAACCTTTTAAATAGATATTTTGCATCATGGGGGCCGGGGCCGTTTTCTGGATGGTATTGAACTGCAAAAATCGATTTGGTTTTATGTTTGATCCCCTCAACGGTATCATCGTTTAGGTTTATGTGTGTTATTTCAAATTTATCAAGTATCTTTTGAATATCGACGGCAAAACAGTGGTTCTGGGCGGTTATCTCCACTTTACCGGTGGTTAAATCCTTAACCGGCTGATTACCACCATGATGACCAAACTTGAGCTTATAGGTAGTACCACCGTAAGCCAATGCAAGTAACTGATTGCCAAGGCATATTCCAAATGATGGATATTTTTCGGTCACTTTTGCCACGGTTTCTATGGCATAATATAGAGGTGCCGGATCCCCTGGCCCATTTGAGATAAATATGCCATCAGGTTTAAGCTTTTCAATCTCTTCGAAGGTCGTTTTAGCAGGAACCACAGTTACCCTGCAACCCTCATCCACAAGATACCTCAGGATATTCCTTTTAATACCGAAATCCAA
KOK=         3
KK=   46501  LL=   47520  Z=    8.79  JJ=   46441  DL=  1020
A===      111      112      113      114      121      123      124      131      132      133      134      141      143      144      211      213      214      223      224      231      233      234      243      244      313      314      323      333      334      343      413      433
B===      222      122      422      322      212      412      312      242      142      442      342      232      432      332      221      421      321      411      311      241      441      341      431      331      424      324      414      444      344      434      423      443
RRR=   36.041    4.316   -0.612   15.117   47.044   10.241   -0.250    0.410   -0.016   37.262    0.653   -4.343    2.736    0.403    0.383   -1.287   -0.250   -3.033   -0.171   -0.016    2.068   -0.532    4.955   -4.005    0.176    4.882   -0.182   12.131   -0.201   -0.201    0.575   17.197
X1==    5.230    1.884   -0.604    3.729    6.333    2.452   -0.317   -0.604    0.074    5.656    1.740    2.692    0.975    0.577   -0.543    6.019   -0.317   -1.050    0.331    0.074    1.490    1.078    1.865    3.496    3.093    1.740   -0.267    3.374    0.217    0.217   -1.320    4.217
X2==    6.892    2.291    1.014    4.054    7.428    4.177    0.789   -0.679   -0.214    6.588    0.375   -1.613    2.806    0.697   -0.706   -0.214    0.789    2.889   -0.518   -0.214    1.387   -0.494    2.657   -1.145    0.057    2.806    0.682    3.596   -0.922   -0.922   -0.435    4.078
CD1=       20       11        2       11       22        7        3        2        3        8        4        9        3        3        5       13        3        1        4        3        3        3        4        7        5        4        1        4        1        1        0        5
CD2=       21       11        5        9       23       11        4        2        3       11        2        0        5        2        4        3        4        9        2        3        4        1        5        0        2        5        3        5        0        0        1        5
AAAATAGATAAGGGAAGCTGATTGGAAGAGATACTTTTAAGGCTAATACTAGATTACGGTTATTACATCCTTTTTATATGGAGCATAATGGAAGGTGAACTGGGGCTTGTTATGGCTGGTATCCTTTCGTATACGGGGGATATGAATATATTTTACGCAATTTTAGTGGCTGGTCTGGGGGGATTTACAGGGGATCAGATATTTTTTTACATTGGTAGATTCAATAGAAATTACGTTCAAAAAAAGTTTTCAAGACACCGTAGAAAGTTTGCTCTGGCAAGCCTTTTGCTCAATAAATATGGTTGGTATATAATATTTATCCAGAGGTACCTGTATGGACTTAGAACGATCATCCCGATAACGATAGGTACCACAAAGCTATGCTGGAAGAAGTTTGCCATTATAAATTTAATTAGTGCATTTATTTGGGCATCGATTACGATAGTATTAGCCTACTGGTTTGGTGATTACCTACTTCTTATATTGCATTATATTAAAAAACATTGGTATGTGGCTTTTCCTACTGCAATTATAATCTTTTATTCAGTAATAAGGTACATAAAAAAAGCCGCTGAAAAACGATCATTTAGAAAATAGCAGTATTATTGAAAAGAATATAATGGATACCGTCACAAAGTTTCGGATAAATTTTGCCCCTTTGTTAATACTGAAACTGGCACCGATTATACCCCCTAAAATATTTCCAAGACCTAAAGAGATCCCCATTATATAATCTATTTTGCCAGATATAATAAATACTGGTAAGGCCGCAACAGTCAATATAAACACTATAAAAACCTTCACGGCATTCCCTTTCACAAGGTCGTATCCGAGTAATGTGGTGCCTGCCAGAAGTAAGAAACCTACTCCTGCCTGTATGAAACCACCATAAAGACCTATTACAAAAAATATGATAAAAGATAGTATTGAATATAGATACCTGTTTTGGATTTTGATGGTTTTTGTGGGATTGAAAATGGTAAGTATAGTAATGGCAAACATAAATATGGCGAGATATTT
KOK=         4
KK=   62941  LL=   63480  Z=    5.18  JJ=   62881  DL=   540
A===      111      112      113      114      121      123      124      131      132      133      134      141      143      144      211      213      214      223      224      231      233      234      243      244      313      314      323      333      334      343      413      433
B===      222      122      422      322      212      412      312      242      142      442      342      232      432      332      221      421      321      411      311      241      441      341      431      331      424      324      414      444      344      434      423      443
RRR=   16.130    8.418   -0.342    0.890    7.197    8.194    0.319   -0.474   -0.663    5.253    0.908    0.890    7.223   38.896   -0.309   -0.507   -2.458    1.652    1.652    0.378    1.995   -0.104    5.961    6.357   -0.228   -0.171    4.170    1.084    0.356   -0.276    0.908    0.161
X1==    4.102    3.384   -0.133    1.338    3.959    4.067    0.288    2.600   -0.553    1.642   -1.079    1.338    1.737    7.603   -0.646   -1.323   -1.290   -1.168   -1.140    0.987    2.055    0.100    2.100    1.143   -0.190   -1.079    1.055    2.336   -0.632   -0.632   -1.079    0.368
X2==    3.933    2.488    2.578    0.666    1.818    2.015    1.109   -0.182    1.199    3.199   -0.842    0.666    4.158    5.116    0.478    0.383    1.905   -1.414   -1.450    0.383    0.971   -1.043    2.838    5.560    1.199    0.158    3.954    0.464   -0.563    0.437   -0.842    0.437
CD1=       12        9        2        4       10        7        2        6        1        3        0        4        3        9        2        0        0        0        0        3        3        1        3        2        1        0        2        3        0        0        0        1
CD2=        7        6        4        2        5        4        3        1        3        4        0        2        5        6        3        2        4        0        0        2        2        0        4        7        2        1        5        1        0        1        0        1
ATGCCACCCCATATCCTGAGGGGCATAAGATTAAAAAGCTCAGGTCCAAAGTTTATTAAACCTAAAATCATCGATACTCCACCAAGGGTAAAAGCTACAGGGAATCCTATAAGTAATGCACCAAAAACAGTTATAAATAATATTAACGCACTCATCATTTGCTCCTAATGGTTTGTTTTTTCATGGTAATATGAGGTATCCCCCAGAAGGGTTAATAAGGCTTTTAAAAACATAGATGCTCCTTGAATTATCACAAGTAAAAAACTAAAAGGTAGCATAGCCTTAAGCAGGTATCTTGCGGGTAATCCCCCTGGATCTGGAGAGCCTTCGGCACATTGCCATGAGGATAGGACAAAATCTTTTGAGGTGTATATGATAAAAAGGCTAAATGGTATCAGAAGGATAATAACCCCAAGAAGGTCAATTAAAGCTCTTTTTCTAACAGATAGTTTAGAGTATATTATATCCACCCTAACATGACCATTTTGTCTCAAGGTGTATGCTGTTCCTAATAGGATCACCAATGCAAAGATATGCCAC
KOK=         5
KK=  103351  LL=  104430  Z=    5.04  JJ=  103261  DL=  1080
A===      111      112      113      114      121      123      124      131      132      133      134      141      143      144      211      213      214      223      224      231      233      234      243      244      313      314      323      333      334      343      413      433
B===      222      122      422      322      212      412      312      242      142      442      342      232      432      332      221      421      321      411      311      241      441      341      431      331      424      324      414      444      344      434      423      443
RRR=   12.345    0.657   -0.008    6.386   24.354    3.418   -0.376   -0.002   -0.303    0.298   -0.838    2.071    0.151    8.888    4.519    2.657    6.182    2.000   17.593   10.631   -0.349    0.085    0.506   72.007    4.587   31.264   -0.349   14.305    8.068    0.083   -2.527   -0.031
X1==    3.527    0.974   -0.013    1.872    6.578    1.461   -0.092   -0.013    0.219   -1.288   -0.280   -1.283   -0.280    3.831    1.534    2.082    1.978   -1.888    3.748    2.703    0.587   -0.559    0.971    7.324    2.644    5.843    0.587    3.202    3.813   -0.069    1.470   -0.069
X2==    3.500    0.675    0.597    3.412    3.702    2.339    4.081    0.131   -1.381   -0.231    2.994   -1.614   -0.541    2.320    2.945    1.276    3.125   -1.059    4.694    3.934   -0.595   -0.152    0.521    9.832    1.735    5.350   -0.595    4.468    2.116   -1.210   -1.720    0.453
CD1=        8        5        2        4       15        5        2        2        3        0        1        0        1        5        6        6        5        0        9        7        3        1        3       10        5        8        3        5        5        1        3        1
CD2=       20        9        6       14       17        8       13        5        1        2        8        2        2        8       15        6       11        1       12       11        1        2        3       19        5       12        1        6        4        0        0        2
TATTCATATCTGCGGCGTGTAGTATGGCATTATACACGTAACTTTTGGCAAGTAATACCGAAGTGAAAAAATCGTATCCCTTTGCAATATTGACTGCCAATGTGGAGGCCATCGTGCATCCTGTACCATGTGTATTTTTAGTGTCTATACGTTGCATGGAAAATACCTCCAGATCTTCTCCATCGTAAGCCACGTCATAGGTGTATTCCCCATCCAGATGACCACCTTTTAATAAAACATTTTTGCAGCCCAATTTTTTTAATTCTACCGCTGCAGATTTCATATCTTCAAGGGTTTCTATTTTACCGATCCCTAATAAAACTTTGGCTTCTTCAATATTAGGGGTTATAGCGTAGGCAAGGGGGATAAGTTCATTTTTTAATTTATCTATTGCCGAATCCTGTAATAGTTTGCTACCACCTTTTGCCACCATTACTGGATCCACCACCAGTTTTTCAACCGCATATTTTTTCATCCTGTCCACCACCACTTCAATGATTTCTGACGAAGATAGCATCCCAGTTTTTACAGCAGATACATCGAAATCGTTGAATATAGAATCTATCTGACTATATATTATTGAAAGTGGCAGATCAAATATGTCTGTTACCCCAAGGGTGTTTTGGGCGGTGATGGAAGTGATGGCGGTAAGCCCATAGGCACCATTTGCTGATATGGCTTTGAGATCCGCCTGAATACCAGCCCCTGCTCCACTATCTGAACCTGCAATTGTCAAAACCTGTATCATTTACTTACCTCCCTGAGATAGGTTATTTATTTTCTAATACTCCAGATCTATTTCATATCTATTTTCGCCCAAAAGGCTATCTAATTGGGAAAATAGTGCAAGGCAGGGTTTTACTTTAAGATCACTATTTACTTTCAACAGTGCTTTAAACTGACCTGCCTGCTCCAGTGCAAATTTAACGGTGGATTCCCCTTTATAGTTATCTATTATATTTTTGAGTTTTAATACCCGATCCTCAGTAAATCCAGTGAGGTTGATTAGTATAGTGATGGATGTTATCATTTTTTCCATTGCTTCGTTTGGCTCTAATATTTCATTTGCCACTACAGATC
KOK=         6
KK=  123931  LL=  124950  Z=    8.08  JJ=  123781  DL=  1020
A===      111      112      113      114      121      123      124      131      132      133      134      141      143      144      211      213      214      223      224      231      233      234      243      244      313      314      323      333      334      343      413      433
B===      222      122      422      322      212      412      312      242      142      442      342      232      432      332      221      421      321      411      311      241      441      341      431      331      424      324      414      444      344      434      423      443
RRR=   46.345    0.197   -1.460   15.340    8.657   60.163    0.215    2.658   -1.853   11.972   -1.279   -0.740   -0.188   -0.115    0.014   -0.343   -0.912   -0.163   -0.810   -0.613    1.747    0.041    0.748    3.807   -1.366    5.278    4.766    6.777   12.802   -0.059    0.902    1.740
X1==    5.742    1.502    1.935    4.476    3.824   10.622    0.106    1.331   -1.334    2.811    1.832   -0.188    0.270   -0.304    0.108   -0.247    0.706   -0.134    1.896    1.383    2.862   -0.033    0.671    2.585    2.811    1.832    0.952    2.100    6.233   -1.099   -1.292    1.650
X2==    8.071    0.131   -0.755    3.428    2.264    5.664    2.027    1.996    1.389    4.259   -0.698    3.926   -0.698    0.378    0.131    1.389   -1.292    1.218   -0.427   -0.443    0.610   -1.270    1.116    1.472   -0.486    2.881    5.004    3.227    2.054    0.054   -0.698    1.054
CD1=       15        8        6        9       13       23        3        5        1        6        4        2        2        1        5        3        4        4        7        6        7        2        3        5        6        4        4        4        8        0        0        3
CD2=       28        6        2       11       11       12        7        7        5        7        1       12        1        3        6        5        1        4        2        2        2        0        3        4        1        6        7        4        3        1        1        2
ATCTGTAAAAAATGAGATATCATCGATATATTTCTTATAAAGCTCAATCTTTTTGGGCAGGATCACCTGGGTATACCCCTTTTCAACATCATCAAACCGGGCTATAAGATCCTCTTCATCCCGAAATAGTATCGTAGCATAATCGGTTATCCCTGGTTTAACTGTCAATACTATGGTGTAATCATCTTTGTATAGTTTAACATATTTTTCCACCTCCGGCCTTGGTCCCACAAGACTCATATCCCCTTTTAAAACGTTGAAAAATTGAGGGAGCTCATCTAATTTCCATTTTCTTAAGTAATAACCCACTTTTGTGATACGGGGATCTCTATCTTTGGTAACAAGGGGGCCCATCTTATCGGCATCCACCACCATGGTGCGGAATTTGTAAAGTCCAAACGGTTTAAAATCTTTACCCATCCTGATCTGTCGATAAAATATCGGACCATTTGTATCGAGCTTTATCAGTAATGCAATGATAAAAAAAGATGGTAGGAGTAGTAAGATTGCCAATGTTGAAAATATTATATCCATCAGACGCTTGCCAAAATATCTATACATAACTACCTTTCAATTATTTTTACCTCTTCCTCCAGCATAATGCCGGTTTTTTGGAAAACAACCATTTTTACGTGGGATATCAGATCTTTTATATCCTTACTACTGGCATTGTTGAAGTTTATGATAAAATTGCTGTGCTTTTCTGAGACCTTTGCTCCACCAATTGAAAATCCTTTAAGTCCGCATTCTTCTATGAGTTTACCGGCATATGTCCCGGGAGGTCTTTTGAAGACAGATCCGCAGGAGGGGTATTCAAGTGGTTGTTTTTCACCCCTTTTATTTAGTATATCATCCCTTATCTTGTGTGGATCATTCTTTGCAAAGTTGAGTTTAAATGATCCGGATACGACAATCTCGTCCTTTATTGAGCTTTTTCTGTATGAAAAGGATAATTCACTGGCCTTTAATGTGGTAAATTCTCCATCTTTAAATATCTCTACAGAGTACAAAACATCTTTT
KOK=         7
KK=  126991  LL=  127710  Z=    7.31  JJ=  126541  DL=   720
A===      111      112      113      114      121      123      124      131      132      133      134      141      143      144      211      213      214      223      224      231      233      234      243      244      313      314      323      333      334      343      413      433
B===      222      122      422      322      212      412      312      242      142      442      342      232      432      332      221      421      321      411      311      241      441      341      431      331      424      324      414      444      344      434      423      443
RRR=   34.194    8.378   -1.174   -0.047    1.682   39.210    2.584   -0.011    1.567    0.711    0.504    0.009    3.785   -2.587   -2.502   -0.908   -0.321    2.662   -0.570    0.598   30.015   -0.054    1.655   -1.321    8.431   -0.601    0.725   26.225   -0.713   -1.229    1.453    1.842
X1==    5.668    1.427   -0.842   -0.081    1.427    7.425    1.783    0.502    0.990    1.080   -0.432   -0.081    1.194    2.147    1.427   -0.297    0.456    2.657    0.937   -0.940    4.694    0.255    1.033    1.146    3.445    2.007    0.921    8.161    0.852   -1.057   -1.245    0.852
X2==    6.033    5.872    1.394    0.575    1.179    5.281    1.449   -0.023    1.583    0.658   -1.167   -0.112    3.171   -1.205   -1.754    3.062   -0.703    1.002   -0.609   -0.636    6.395   -0.210    1.602   -1.152    2.448   -0.300    0.787    3.213   -0.837    1.163   -1.167    2.163
CD1=       13        6        1        2        6       14        5        3        4        3        1        2        3        4        6        2        3        7        4        1        8        2        3        3        6        4        3       10        2        0        0        2
CD2=       14       13        4        3        5        9        4        2        4        2        0        2        5        0        0        6        1        3        1        1        8        1        3        0        4        1        2        4        0        2        0        3
GGGATGATGATGGTATCTGTGGGATAACCCCACCTTATCCAGGAGAAATTCGGCATGTTTGATAGCTTTATTAATAGGTGTCCCGGCTATCATGGCGGGCATAGCCACATTCTCCAATGCGGTAAAATCGTTTAATAGGTAGTGAAATTGAAATACAAAACCTACTTTTTTATTCCGGTATTCATCAATGGGGTAGCTTTGATTAAAGATATTTTCCCCTTTGAAGATTATATTTCCGGTATCTGGTTTATCCAGCCCACCAATGATGTGCATAAGTGTGGATTTTCCGGATCCAGATGGGCCCACCACCACCACCGATTCCCCTTTTTCAATAGTTAAAGTGAAGCTATTTAAAACCTGGATTATGTTGTTTGATTTTCGGTAGCTTTTGGAGATATTCAGGATCTCTAAAAAACTCATTATTCATTCCTCAAAGCAGCTATAGGATCCATTCTTGCTCCCTGCCTTGCCGGATAAAGGGCGGAAAGGTAGGTGATTAGTATTGCGGATACTGTTACTATCAAAAATACCTCCGGAACGATCTCCACTGGGATTCTATCCATAAAATAGACATCTTTGGGAAGGGATATGATCTTGTATTTTTTTAATATAAAACAGATCACAAGAGCAAGTATATCCCCCAAAAAAGTACCCATCACACCGATTATAAGCCCCTGCTTTATAAAGATCTTCTGGATCATCTTTTCGGAGGCACCCATC
KOK=         8
KK=  168901  LL=  169920  Z=    6.77  JJ=  168721  DL=  1020
A===      111      112      113      114      121      123      124      131      132      133      134      141      143      144      211      213      214      223      224      231      233      234      243      244      313      314      323      333      334      343      413      433
B===      222      122      422      322      212      412      312      242      142      442      342      232      432      332      221      421      321      411      311      241      441      341      431      331      424      324      414      444      344      434      423      443
RRR=   14.093   -0.742    1.887    1.700    7.449   20.937   11.717   -1.694    0.113   16.922    0.879    2.933   -0.144   13.187   -1.976    3.427    0.297    3.276   29.424    0.259   -0.002    1.836   -0.203   14.415    5.171    5.184   -0.251    0.869    0.267   -0.343    0.057    9.834
X1==    3.155    2.048    1.878    0.885    3.807    4.881    2.884    2.475   -0.282    4.134   -0.668    2.366   -0.668    3.699   -0.590    2.945   -0.850    0.641    6.300   -0.282   -0.106   -1.287    0.284    3.619    1.494    2.962   -0.106    0.406   -0.876    1.124    0.058    3.124
X2==    4.466   -0.362    1.005    1.921    1.956    4.290    4.063   -0.684   -0.399    4.094   -1.317    1.240    0.216    3.565    3.348    1.164   -0.349    5.107    4.670   -0.920    0.020   -1.427   -0.718    3.984    3.461    1.750    2.362    2.140   -0.305   -0.305    0.983    3.147
CD1=       14       10        6        6       14       10        9        7        2        6        1        9        1        9        4        7        2        3       14        2        1        0        2        8        3        6        1        1        0        2        2        4
CD2=       13        4        5        5        9       12        9        2        3        9        0        4        2        5       12        6        2       15       11        2        3        0        1        6        8        4        7        5        1        1        3        5
AGATATGCTGCACACCCATTCTTTTTGCAGGGTTATACAGCTCTTGCGAATGGTGAAAACACATTTTTTGAAAAAAATAGAAATTTTCAAAAAAAGCTTTACAAGGGTTACATAGGTTTTGAATCTGATTCACAGTCTTTTTTATACACGTTGCATTATATCCATAAAATTTTGAAATGGCCTTTGATATACTTCAAACATGTCATAACACCATTACCATTTGAAGAGATTGTAAATAGAGATGACCAAAAAGTACTTCAATATATAAGGGGTTCTTTGAGTAATCTGGAGATCAACGGCCCAAATACTGTAATCGGTGTTTTACCTGACGGCACAGTTTTTACATGCTGTGATGCCAAAAAATTAAGGCCTGTCGTGGTGGGTGGTGATGATGAAACCGTTATAGTCACTTCTGAGGTAATAGGTATAAATGATCTTTTACCTGATAGAGATTGGTCAAAAGATATCTATCCAAACGAAAGGGAAATGGTGGTTATAAACAACAATATGGAGGTTCAAAGATGGCAACAATGAAAGTTAATGAATTGGCAAAAGATGATCTTTTTTGGCAAATAGAGTATAAACATGATAGATGTACAATGTGTGGAAAGTGTGTGGCATCCTGCCCATTTAAGGCTATTGTGCCTGGGGTTGAAAAGAGAAGAAAGGTTGTAAGTGAAGATATTAATCCAAATCCAAAGGTATATTTTCAAACTGTACCTGTTATTAAGCAGGTGGTGGATGTTAACAATTTTTGTAGGGGATGTGGGATATGTGAAAAGGTTTGCCCAAATGATGCCATACGCCCAGTAAGAAACCCAGACCATCGATTCCCAGCTAAATATCGAGCTTTTGAAGGGGACCCATTTAAAAGGGGAGGGAGAAACAATCTTGAGGTAGGAGATAGAACGCTTGATAAGATAAGAATTGGGCGGATATCCCAGATGACAGACCCATCTCTGGATGCACAGAGGCATACATTTGACCTATTAACGCCATTTGGAAGGGTTTTACCACCGG
KOK=         9
KK=  172771  LL=  173760  Z=    6.47  JJ=  172681  DL=   990
A===      111      112      113      114      121      123      124      131      132      133      134      141      143      144      211      213      214      223      224      231      233      234      243      244      313      314      323      333      334      343      413      433
B===      222      122      422      322      212      412      312      242      142      442      342      232      432      332      221      421      321      411      311      241      441      341      431      331      424      324      414      444      344      434      423      443
RRR=   17.693    3.040    0.731    9.754   26.572   17.210   -1.910    5.087   -0.226   21.532    0.728    3.274   -0.103    5.985    0.611   -2.701    1.299    3.788    2.038    0.096    1.110    1.717    3.393    1.249    0.945    6.479    6.033   23.721   -1.237    0.088    0.209   -0.230
X1==    4.836    2.430    0.786    3.379    5.048    2.754    1.912    0.786    0.877    3.261   -0.562    3.379    0.201    1.768   -0.624    3.379   -0.799    0.969    2.592   -0.374    2.484   -1.296    1.044    0.525   -1.144    2.489    2.484    6.379    1.169   -0.831    0.201    2.169
X2==    3.659    1.251    0.929    2.887    5.263    6.250   -0.999    6.471   -0.257    6.603   -1.296    0.969   -0.516    3.385   -0.978   -0.799   -1.624    3.909    0.786   -0.257    0.447   -1.325    3.252    2.380   -0.826    2.603    2.429    3.719   -1.058   -0.106    1.044   -0.106
CD1=       17       11        4       10       17        7        7        4        4        5        1       10        2        5        4        8        2        4        8        2        4        0        3        3        0        5        4        7        2        0        2        3
CD2=       13        8        5        7       17       15        1       15        3       12        0        4        1        5        3        2        0       11        4        3        3        0        6        4        1        5        6        6        0        1        3        1
TTGGGGGCAGAAATATTATGGCCCTGTTATACTGAAAAGATTACGGATGAGGGTGTTGTTCTGAAAGATGGTAGGGTTTTGCCAGCTGATACAGTCATCATATCTATAGGTGATAGACCTGAATTTATAATGCTTGATAAAAATTATCTTGATGAAAGAGGGAAAATAAAAATAAATGAATACTATCAATCTGAAATAAATCCCAAACTTTTTGTGGCAGGGGATGCAATAAAGCTCGGTTTGTTTACACATGCCCTTGGGGATGGGAGAAAGGTTGCGCTGAACATAGATAGAATGTTTAAAGGTTTGCCTTTGAGTAACTTTGCCAAAGCACCTATGATCCCACAGGATAGAATAAAGAAGGAGTATTACGAACAGATCAATCTGGGTAAAACTGGCAAGGTTGCACCGGAAGATGAAACAAAAAGATGTTTGAGTTGTGGATTTTGCAGAGATTGTGAGCTTTGTTTGAATTCATGTCCAGAGCAGGCCATCTCAAGGATACAAAAAGATGGTGGTAAGTTTGAATATATTAGTAACCCGAATAAATGTATTGGTTGTGGTATATGTGCAGGTATTTGTCCTTGTGGAATATGGGAGATGATAGATAATACTATGAGATATCTGGAAAGCTGATAAATATAAAGGGGGTACCCCCCCCTTTTTTTATATTATTTATATATTAAATCCTCTCTCCCCATGTTCTGTTTCGTCCAGACCTCTGATCTCTGATTCTTCATCTACCCTGACAGGTACAAATAGCTTTGTTATATAAAACAGTATAATTGTTATTATACCTGAGTATACAATTGTGACTACTATAGATATAAATTGTATCCAGAGCTGTTTTGGATTACCGTAAAGTAACCCTTTACCTATACTATTAATCTCAGGATTTGCAAAAATACCGGTCAATAAAGCTCCAAGTACCCCACACAATCCATGAACTCCAAATGCATCAAGGGAGTCATCATATTTTAGTTTAGATTT
KOK=        10
KK=  192631  LL=  193650  Z=    5.08  JJ=  192481  DL=  1020
A===      111      112      113      114      121      123      124      131      132      133      134      141      143      144      211      213      214      223      224      231      233      234      243      244      313      314      323      333      334      343      413      433
B===      222      122      422      322      212      412      312      242      142      442      342      232      432      332      221      421      321      411      311      241      441      341      431      331      424      324      414      444      344      434      423      443
RRR=   64.262    1.324    0.272    1.465    8.178    1.620   -2.805   -0.095    0.595    9.967   -0.221    1.212    2.215    2.605    0.189    2.543    0.051    1.361    1.886   15.425   12.194    0.140    3.865    0.054   -0.691    6.135   -1.511   -0.245   -0.384   -0.066    1.588   10.204
X1==    6.607    1.696    0.657    2.857    2.879    0.992   -0.843    0.657    0.992    2.864   -0.440    2.364    4.412    2.520    0.513    2.278    0.227    0.637    1.138    4.850    4.100   -0.273    1.481    0.067   -1.033    2.795   -0.900   -0.389    0.434   -0.566    1.177    1.434
X2==    9.726    0.780    0.415    0.513    2.840    1.632    3.329   -0.144    0.600    3.480    0.502    0.513    0.502    1.034    0.369    1.116    0.226    2.135    1.658    3.181    2.974   -0.513    2.610    0.811    0.669    2.195    1.678    0.630   -0.884    0.116    1.349    7.116
CD1=       26       11        4       10       14        4        2        4        4        4        1        9        7        6        8        6        4        3        5       10        5        1        3        2        0        5        0        0        1        0        3        2
CD2=       27        8        4        3       13        7        8        3        5        7        2        3        2        2        7        6        3        9        6       10        7        1        5        2        3        4        5        2        0        1        3        8
CGTGCCACCATTGGAGAAGATCAAAGAAAAGGTTATTAAGTCATACGTAAGAAAACAAGCGTCCATCATAGCAAAGCAGAAGGCTGACGAGGCGGCAGGTAAATCAAATATTAATGAGGCTGCTAAATTTCTAAATCTTGCTCCTCAGGATGTGGCAGCTTTTAAAAGGATAGATCCAATACCAAATATAGGGGTGAATAGTACCATGACTGAAGCAATTTTTACAACAAAAGCTCCGGCAATGGTGAAAAGTTCCATTCAGCATGGTAGCAGCTATTATGTGATATATGTGAAAAACTTTTTACCAGCATCTGATGATAAGCTTCCTGAGCAGAGAAATACCATAGCTCAGTACCTTATAAATTTAAAACAAACTGAGGCCTACAATAGCTACATAGAAAAATTAAAAAAGGATGCCAGGATTGATATATCTCCAAATTTACTGGAATAAGATATAAAGTATAAGGTTTTTGGGCAAGTCCATTTTTTAGAATAGACTACCCTTTTCAATAGCTGGTGGCTGGCGAATCATTCAGAGGGGTATAAAATTATATTCTGAGAGGAAGTTTGGTAATTCTTAATTTTTTATGATTTAAAAAGTTGAGGTATCATTTTAGATTTTATTGACAAAAAAAATTTTTATTTTACACTATAAGTATGAGGAAGATAAAAACATTTCTGATAGTATCATTATTTGTCTTATCAATGCTGGCATTATTTTTTATATTTAAGAATAATTCTGAGTCGAGATCATATCCACAAAGGAAGATTGGAGTTATAATATTTTCAAAGGAATTTGAGGATAGTTTCAGGGGATTTAGTGATGGTGTAAAAAAATATAATTATTTGAATATTGAATTTCAGGTGGTTAATATAGACGGTGATTTGACTAAGGTGGAGTCAGCGCTTGAATCATTTCATCAGAAAGGGATAAAGATAATTTTGGCCACAACGACCCCGGTTAATCAAAAAATAAAAGAGTTAAACAACAAATATGGTTTTTACGTTATCTTTACTCAG
KOK=        11
KK=  270391  LL=  271110  Z=   10.37  JJ=  270001  DL=   720
A===      111      112      113      114      121      123      124      131      132      133      134      141      143      144      211      213      214      223      224      231      233      234      243      244      313      314      323      333      334      343      413      433
B===      222      122      422      322      212      412      312      242      142      442      342      232      432      332      221      421      321      411      311      241      441      341      431      331      424      324      414      444      344      434      423      443
RRR=   27.373    0.504    1.389   10.834    7.877   -0.038    0.311    3.239    0.611   -3.540   -1.795    1.524    0.010    1.238    0.313    1.071   10.641   -0.923    3.918   -0.162    0.379    1.301   -0.700   -0.876   -6.299  350.696    0.844   -0.954    0.599   -0.112   -0.012   -0.243
X1==    6.618    0.652    1.123    4.825    3.019   -1.539    2.205    1.123   -0.879   -1.248    1.811   -1.289    1.033   -1.356   -0.295   -1.539    0.935    0.926    3.683   -0.218   -1.088   -1.134   -1.134    4.803    6.044   13.483    1.693   -0.776   -0.843    0.157   -1.301   -0.843
X2==    4.136    0.773    1.237    2.245    2.610    0.024    0.141    2.883   -0.696    2.835   -0.991   -1.182    0.009   -0.913   -1.064   -0.696   11.383   -0.996    1.064    0.744   -0.349   -1.148    0.617   -0.182   -1.042   26.009    0.499    1.228   -0.711   -0.711    0.009    0.289
CD1=       22        6        5       12       11        0        6        5        1        0        4        1        3        0        4        0        4        3        7        2        0        0        0        7        9       19        3        0        0        1        0        0
CD2=        8        4        3        4        7        2        2        5        1        4        0        0        1        0        1        1       17        1        4        3        1        0        2        1        0       27        2        2        0        0        1        1
CAATGTTCAAAGTTCAATGTTGGTGGTTAGGGATAAAAAGTTGTTAATCATTATGGGGGGTGGGAGATTTGGAATTGATGTTATGTCTGGTTTAAATAATTGACTTTTTGGTGTATGATTACACCATTTGGTGTAGGCTTTTGATGGTGTAATATAAAAGATGCATATTTTACAATATATTAGATATTTGAAGGTATTTGGCATAAATTTTGTATATAGATTATAGCTTAAATAAAAGCACACTATAAAATGGAGGATTTATCATGAAAAAATTAGTATCTGCTATTCTTGCAACACTTCTTTTTGCTTCTTTTGCTATGGCTGCTGATAATGCGCCAGCAAAAAAACCAGCTAAAAAAGCTGCTAAAAAAGCTGAAGTTGCTGCTCCAGCTGATAATGCTGCACCAGCTGACAACGCTGCACCAGCTAAAAAGCCAGCTAAAAAACCAGCTAAAAAAGCTGCTAAAAAAGCTGAAGTTGCTGCTCCAGCTGATAATGCTGCACCAGCTGACAACGCTGCACCAGCTAAAAAGCCAGCTAAAAAACCAGCTAAAAAAGCTGCTAAAAAAGCTGAAGTTGCTGCTCCAGCTGATAATGCTGCACCAGCTGACAACGCTGCACCAGCTAAAAAGCCAGCTAAAAAACCAGCTAAAAAACCAGCTAAAAAAGCTGCACCAGCTGATAACGCTGCTAAGTAATCAACTTAAGCTTAGATATTAA
KOK=        12
KK=  276751  LL=  277560  Z=    4.99  JJ=  276721  DL=   810
A===      111      112      113      114      121      123      124      131      132      133      134      141      143      144      211      213      214      223      224      231      233      234      243      244      313      314      323      333      334      343      413      433
B===      222      122      422      322      212      412      312      242      142      442      342      232      432      332      221      421      321      411      311      241      441      341      431      331      424      324      414      444      344      434      423      443
RRR=   19.411    9.546   -0.005    9.013    7.035   17.609   -0.227   -1.006   -0.378   37.738   -0.412    0.993   -0.101    3.882   -0.257    0.933    2.976    9.040    1.358   -0.143    8.373   -0.974   -0.151    0.063    0.055   -1.443   12.050    4.459   -0.354    0.679    0.127   -0.858
X1==    5.070    4.005    0.142    2.993    1.314    4.289   -0.378    1.640   -1.276    5.184   -1.157    1.220   -0.283    1.277    0.237    1.109    1.503    2.175   -0.869   -0.481    2.277    1.695   -0.161    0.071    0.184    3.214    3.277    1.632    1.403   -0.597   -0.283    3.403
X2==    3.828    2.383   -0.036    3.011    5.356    4.106    0.600   -0.613    0.297    7.280    0.357    0.814    0.357    3.040   -1.084    0.841    1.980    4.157   -1.563    0.297    3.678   -0.574    0.943    0.884    0.301   -0.449    3.678    2.732   -0.252   -1.138   -0.449   -0.252
CD1=       14       11        2        8        6        7        2        4        0        6        0        5        1        4        4        3        5        4        1        1        3        3        1        2        1        5        4        2        2        0        1        4
CD2=       11        9        3        6       15       11        3        2        4       14        2        3        2        4        2        5        5       12        0        4        9        1        3        2        3        1        9        6        1        0        1        1
AGTGGTGAAAAGGAGATTAATATCAATATTAATAGCCTTATCAAAGAGATCCTCTCCTTTTCGGGGTATGATATCCGAAGGGGTGGGGTGAATGTGGAGCTTCAGCTTTCCGAAGAGGTACACCTTATTAGAGGATGTAAATCAGAGATAGAGCATGCCATACTAAATCTATTTCTTAATGCCAGTGATGCCCTTCAGGGGAGAGAAAATCCAAAAATTATTATTCGTACAGGTCTAAGTGATAATTTTGTAAAGATAGAGGTTGAAGATAATGGACCTGGTATCCCTCCGGAGGTCCAGAAGAGTATGTTTGAGCCTTTTTTCACCACAAAAAATGATGAAAAGTCCACCGGTTTGGGGCTGGCCATTGTAAAGCATATCGTAAACAAGTATGCTGGTAAGGTGGAATATTTTACCTCGAAAGATGGTACAAAATTTGTTTTATATTTTCCAAAACTAAAAGAAATGGAAGATTATGGAAAAGATTAAAGATTATAGGAATATTCTGCAGATTAATACTAAGATAAACGTGGGGGTCTCAAAAGGGGACTATGCCGGTGTATATGACTCCCGTATTGAGGATATAACGCAGAAACATATCCTTATATCTCTACCTACAATGAAGGGGGTCCCATTCCCCATAAAACCTGGTACTGAGGTGGATATTTCGTTTATTTCGAATGATGGTAGATTTAGTTTTAGCTCGGTGGTGGAAGGTAGGGTGGCGGAAGGTATTATTCTTTTGCAGATTAAAAAACCAGAGTATATATATCGTTCGGAGCTCAGAAAATATTTCAGGGTAGAGACAAG
KOK=        13
KK=  277561  LL=  278580  Z=    5.48  JJ=  277561  DL=  1020
A===      111      112      113      114      121      123      124      131      132      133      134      141      143      144      211      213      214      223      224      231      233      234      243      244      313      314      323      333      334      343      413      433
B===      222      122      422      322      212      412      312      242      142      442      342      232      432      332      221      421      321      411      311      241      441      341      431      331      424      324      414      444      344      434      423      443
RRR=   26.788    7.334    0.249    3.195    1.628   50.416   -0.220   10.596    0.485   -0.354    0.424    6.565    1.424    4.263   -1.685   -0.017    0.554   -0.968    0.769    1.677   23.478    0.641   -0.073    3.935    0.156    9.451   -0.956   -0.427    0.058   -0.390   -1.338   -0.187
X1==    6.212    2.303    0.670    2.429    0.586    7.344   -0.440    2.781    2.249   -0.694   -0.340    2.429    0.509    1.907    1.874    0.065    1.107    2.423    0.748    0.793    3.352    0.609   -0.270    3.332    0.306    4.753   -0.648   -0.235   -0.475   -0.475    3.056    1.525
X2==    4.312    3.185    0.372    1.315    2.777    6.865    0.500    3.810    0.216    0.509   -1.247    2.702    2.797    2.236   -0.900   -0.259    0.500   -0.400    1.027    2.115    7.004    1.054    0.272    1.181    0.509    1.988    1.475    1.814   -0.123    0.821   -0.438   -0.123
CD1=       21       11        3        9        7       12        3        6        5        0        1        9        2        6       10        2        6        5        5        3        4        2        1        8        1        7        0        0        0        0        5        2
CD2=       16       14        5        4       13       19        3       12        5        4        0        6        5        3        4        4        3        4        4        9       16        3        2        2        4        4        6        5        1        2        1        1
GATAAAAACAAAGATCAGTAAGATTTTTTTTGATAAACAGAATGGGGATGTGCTGGTCAAGATGAATAGCTATGAGGTTATGATAAAAGATATTTCTGGTGGTGGTGTACGAATTGTATCTGAAGTTCAATTTGGGGAAGGGGATATTTTTATATTCGATTTATCTGAAATATTTCCAGGTATCAATGAGATCTTTGGTAGCATTGTAAAAGAATATTCAAGATTGGAAAAAAAGTTTGAATATGGTGTGGAATTTATTATGATTAAAGAAAGGGATAGGGATCAGATCATAAAGTATGTTTTTAAGAGACAGATAGAAAATAAAAAATTGTCATAGCGGGGGTGTTTATGGCTTTTTATAAAGAGAGAGACGGGAAGATAGAGATCCTTTTTCCTGTTAGTGATGTGGATGCTGTAAATGGGTCTGAGATGAAGGACTATATTTCTAAGATTGCCGATGAGGTTTCGGCGGTGATTATCAATTTTTCGAGGGTTACTTATCTAAATAGTAGTGGTTTGAGGGAGCTGATCCAGATATTGAAACTTTTGCAGGATAAAGGGAAAAAACTGTATATCACATTTTTATCCGACAGTATCAAAAAGATTTTTGCAAATACAAATCTGATCAAGATCTTCTCCATCTATCCAACAGATGAAGACGCTAAAAGAGCTATATAGGGCTACTACATTTGTTGAGTTGATCTGCAGATTTATAGAAATTAACTATGGTGTAAAGATCACCGAAACAAATTCCGAATGCCTTCTTAAAATACTTTACAGTGTATTCAATAGGTATCCGGAGACGGAAGAGGATCTGGATTTCTTTGTAAGATTTTATCTAAGGGATTGCCTGTGGAATAATGAATCGTATTTTTTCAGAAATAAAGCCCAACTTGAGGAACTTGTAAAGATAGCTAAAGGGGATCTGGTTAGAATACTCAGTTTCGGTTGTGCGGAGGGGCAGGAGCCTTATTCCATATCGATTGTTTTAACAGATCAAGGGATAAAACACAAAATATA
KOK=        14
KK=    4442  LL=    4861  Z=    5.34  JJ=    3662  DL=   420
A===      111      112      113      114      121      123      124      131      132      133      134      141      143      144      211      213      214      223      224      231      233      234      243      244      313      314      323      333      334      343      413      433
B===      222      122      422      322      212      412      312      242      142      442      342      232      432      332      221      421      321      411      311      241      441      341      431      331      424      324      414      444      344      434      423      443
RRR=   48.219   -0.033    0.235    2.118   -1.168    3.067   -0.744   -0.095   -0.708   -0.275    0.127   23.873    1.048    0.127   -0.691   -2.022    0.542   -2.083    0.548   14.081    4.375   -0.231    0.127   -0.795    0.127    0.127   -0.494    0.011    0.011    0.011   -0.604    0.011
X1==    7.512   -0.548   -1.079    2.348   -1.058    4.634   -0.265   -0.137   -1.069    0.684   -0.366    4.979    0.634   -0.422    1.493    1.782    0.620    1.819    0.647    2.733    1.690   -0.359   -0.359    2.585   -0.316   -0.366   -0.310   -0.087   -0.101   -0.101   -0.366   -0.101
X2==    6.419    0.059   -0.217    0.902    1.104    0.662    2.803    0.689    0.662   -0.403   -0.349    4.794    1.651   -0.302   -0.463   -1.134    0.875   -1.145    0.847    5.152    2.590    0.645   -0.355   -0.307   -0.403   -0.349    1.590   -0.131   -0.113   -0.113    1.651   -0.113
CD1=       19        3        0        4        2        6        1        1        0        1        0        7        1        0        7        3        2        3        2        4        2        0        0        3        0        0        0        0        0        0        0        0
CD2=       16        4        1        2        6        2        4        2        2        0        0        6        2        0        3        0        2        0        2        7        3        1        0        0        0        0        2        0        0        0        2        0
GTTATTGGAATTAAAAAAAAAATATATCTTAAAAGATGTCAAAGATAGTTTGCTCTATAAATCAATTCATGAAAAGATGTCTAATTATATTAAAGATATTCAAAATAAAAGATCAAATTTAATAAAAAGTTTTAATACTTACATAGAAAAATATTTGAGAGATATTCCATCTTTAAATACCGAATTTTTTTCCTTATCCTACATTCCAAATCATCTTGATGAGGATCTTCTTGATAAAGAGCTCATTTTAAAAAAAGTATTATCTGGACCTCATAGGGACAAGATTACTTTTAATCTAAATGGTGAGTCTTTTGAAAACATAGCTTCTTTTGGACAAAGAAAAAGTTTATCTTTATGTTGTATTTATTGTTTTTTAAAAGTTGTTGAAGATTTTTCAAAAAAGAGTATAATTCTTCTTTT
KOK=        15
KK=    6542  LL=    7741  Z=    5.77  JJ=    6542  DL=  1200
A===      111      112      113      114      121      123      124      131      132      133      134      141      143      144      211      213      214      223      224      231      233      234      243      244      313      314      323      333      334      343      413      433
B===      222      122      422      322      212      412      312      242      142      442      342      232      432      332      221      421      321      411      311      241      441      341      431      331      424      324      414      444      344      434      423      443
RRR=   16.597    2.281   -0.660   14.654   23.877   10.730    0.036   -1.442    0.344   13.275    0.941    7.105    0.277   14.353   -2.180    1.358    1.238    4.823   -0.939   13.285   70.248   -0.080    2.574   -0.131    5.212    0.003   -0.541    3.150    0.138    0.814    0.804   -1.370
X1==    5.028    1.188   -0.290    4.447    3.657    1.770    0.316   -1.576    0.448    4.069   -1.327    4.919    0.195    3.759    2.834    1.770   -1.140    3.259   -1.554    3.091    8.119    1.054    4.182    1.094    3.069    1.717    1.119    1.646    0.338   -0.662   -0.566    3.338
X2==    3.301    1.920    2.275    3.295    6.529    6.063    0.115    0.915    0.767    3.262   -0.709    1.444    1.423    3.818   -0.769    0.767   -1.086    1.480    0.604    4.298    8.653   -0.076    0.616   -0.119    1.698    0.002   -0.484    1.913    0.409   -1.229   -1.420   -0.410
CD1=       19        9        2       14       15        5        5        0        3        5        0       15        2       10       13        5        2        7        1        7        9        3        7        5        4        4        2        2        1        0        1        4
CD2=       15       12       10        8       24       19        3        7        7       10        1        5        4        5        5        7        1        9        4       15       21        2        3        1        7        2        3        6        2        0        0        1
TACTTTTTTCTTTAGATATATGAGACCTATAATAGAAAGGGGCTTTTTATATATAGCAAGACCTCCCCTTTATAAAATTAAAAAAAATAAAGTGGAAAGATATATCCATAATGAAGAGGAGTTTGAGGATTTTATCCTTGATATGGGTCTTGATGGTGTAAGTATACCTGAAATATCTGAAATAAGGTATCGGGAGATTATCAGAAATCTGTTTGTTATGAATAAACTCATCTCGAAATATGAAAAGAAAGGGTACCTGGAAAAGTTGATATTAAATATTGCCACTCATCAGAACTTAGAGCCGGAGTATCTTTCGGAAAAAAGCTATGTGGAAGACTTGATGAATATGCTGGATCAAAAAGGTGCTTTTGAAGGTTATCATTCTCATTTTATAGATTTTAATGAAGAATACAATAGATACAATATATTTTTCTCATCTTCATCCGGATCTGTATATGCAATAAATACAGATTTTTTAACCACACCAGAATTTAAGGAGATCAAGAGGCTTGCAAGATTTTTAAATGAGATAGGTGGAGTTCCAATTAAGATATTGGTGGATGGAGAGGAATTATACTTTGATAAGGTTTCTGAACTTGTTAATTTTATAGAATCAAGAGGTAAGAAAGGGCTTACGATTCAAAGGTACAAAGGTCTTGGGGAGATGAATCCTGAGCAGTTGTGGGAAACGACTGTGGATCCTGAAAGAAGGGTTTTATATCGAGTTACTATTGAGGATGCCGAAGAAGCGGATGGATTGTTTTCTTTACTGATGGGGGATGTGGTGGCTCCCAGAAGGGAGTTTATAGAAGAAAATGCATTGTATGCTAAAAATATCGATATATAATTAAGATATAAGGAGTTTTAATGAGTAATAAAGAAAAGGGTATTATTGATATAAGTATAGAGGATTCGATAAAATCCAGTTATCTGGATTATGCAATGAGTGTAATTGTTGGTAGAGCCTTACCTGATGTGCGGGATGGTCTTAAACCTGTGCATCGTAGGGTTTTATATGCTATGTATGAAATGGGGTTGTCCCATAATAAACCGTATAAAAAATCCGCAAGGGTGGTGGGGGATGTTATAGGTAAATTTCACCCCCACGGTGATTCTGCCGTATATGATACCCTTGTGAGACTGGCCCAGGATTTCTCCATGAGGTACCCCCTTGTGGATGGACAGGGGAATTTCGGTTCA
KOK=        16
KK=   27182  LL=   28201  Z=    6.44  JJ=   27002  DL=  1020
A===      111      112      113      114      121      123      124      131      132      133      134      141      143      144      211      213      214      223      224      231      233      234      243      244      313      314      323      333      334      343      413      433
B===      222      122      422      322      212      412      312      242      142      442      342      232      432      332      221      421      321      411      311      241      441      341      431      331      424      324      414      444      344      434      423      443
RRR=   35.916    2.897    0.002    5.200   11.203   15.771    1.755   -1.038    0.458   10.254    1.666    1.000    4.621   -2.756    0.864   -0.442   -0.004    7.793    2.011   -1.252    0.847   -1.249    0.325   19.655    0.392   13.306    1.770   16.631    8.841    0.781   -0.626    0.781
X1==    5.305    2.184   -0.043    4.213    4.178    4.314    1.030   -0.618    1.311    4.940   -1.375    0.810    1.564    2.705    0.988   -0.490    0.015    2.772    2.312   -0.490    0.713    0.986    0.986    4.264    0.585    4.502    3.442    3.426    2.192   -0.808   -1.375   -0.808
X2==    6.770    1.326   -0.048    1.234    2.682    3.656    1.703    1.678    0.350    2.076   -1.211    1.234    2.955   -1.019    0.874    0.901   -0.253    2.812    0.870    2.554    1.188   -1.266    0.330    4.610    0.669    2.955    0.514    4.854    4.034   -0.966    0.455   -0.966
CD1=       21       12        3       13       17       10        6        2        5        7        0        6        4        7        9        2        4        7        8        2        2        3        3        9        2        8        5        4        3        0        0        0
CD2=       19        8        3        4       11       10        5        6        4        5        0        4        5        0        7        5        2        9        4        8        4        0        2        6        3        5        3        7        5        0        2        0
TGTCACTACGAGTGATTTTTTAGGTTAAAATTTGAATTCATCTGGTCTAGAAAGATTCTTAGGCGGTGAGATTCTAAGTGTTCTTAATATCTGACTACCCAAACTATCAAATTTAGTTTTAAGCAGGTAGGTCTGATCATTAGATTCAAATATTGCAAAATTCATAGGATTAATTGTTCTTCGGATAGAAAACCAAGGGTATGGGCTAATGTAAGTATAAAGTTTTAGAAGATATTTTTCTGTTATTGGGGTACAGCTGTTTTTGCTGTACCATGAAGCAAATCATTATTTCCGAAAGAAAATGTTTAAAACGATAGTCAGTATAATACTTATTACAATTGAGGTAACTATTGGAAAATAGAATGTGAAATCTCCTTTTTTATAATATATATCCCCGGGCAGTTTACCAAGTCCAAATTTTTCACCAAAATATAAAAAAATACCTGCAGCAATCATTATCAGACCGAAAAAGATAAGGATTTTACCAATACCGCTAAACCCATCCATGTTATAAAATTTATAATTTTTCCCTTGAAAGTCAAGGGGTAAAATGGTATTTTATTTTAATGAATTTTCTATCAGGAGGTCGTATGGAGAAGAAAAAGCTTTTTATCGAGGGGAAATGGGTAGACACCGGCAAATATATCGATGTGAGAAATCCTTATGATAACTCTCTTATAGCACAGATATCAATGGCGGATGCAGAGTGGACGGATAGGGGGATAGATTTTGCATATAGCAATAGATCTATAATGGCATCCCTTACGGCTAAGGAGCGGGGTGATATTTTAAATAAAGCTTCTCTATTAATAAAAGAAAATCTGGATGATCTTGCCATCACAATTGCCAGAGAAAGTGGAAAAGCTCTGAGATTTGCAAAAGGGGAGGTGCTTAGAAGCTCTGAAACTTTTCAATTTGCTGCGGATGAAGCCAGAAGATTGTCCGGTGAACTGATTCCTCTTGATGCTGCAGCCACAGGGAAAAATAGGTTTGGATACTATAAAAGATATCCTCTGGGGG
KOK=        17
KK=   30302  LL=   30841  Z=    5.10  JJ=   29642  DL=   540
A===      111      112      113      114      121      123      124      131      132      133      134      141      143      144      211      213      214      223      224      231      233      234      243      244      313      314      323      333      334      343      413      433
B===      222      122      422      322      212      412      312      242      142      442      342      232      432      332      221      421      321      411      311      241      441      341      431      331      424      324      414      444      344      434      423      443
RRR=   28.092    1.051    1.358    1.687   -0.010   25.743    3.537   -0.463    0.243   14.021    0.912   -0.000   -0.781   -2.121    0.016    0.089   -2.233   13.605    0.910   -0.533   -0.009    0.892   14.624   -0.600    3.832    3.964   -0.009    3.404    0.336   -0.826    0.912    1.021
X1==    5.951    0.360    0.671    2.353    1.009    7.440    1.779   -0.229   -0.491    5.170   -0.873   -0.279   -0.873    2.083   -1.585    0.302    1.779    5.537    0.550   -0.491   -0.070   -1.068    4.620    0.755    2.170    2.127   -0.070    2.450   -0.578    1.422   -0.873    0.422
X2==    4.720    2.919    2.026    0.717   -0.010    3.460    1.988    2.026   -0.496    2.712   -1.044    0.001    0.894   -1.018   -0.010    0.295   -1.255    2.457    1.655    1.086    0.123   -0.835    3.165   -0.794    1.766    1.864    0.123    1.389   -0.581   -0.581   -1.044    2.419
CD1=       10        3        2        4        4       11        4        1        1        6        0        1        0        3        0        2        4       10        3        1        1        0        6        2        3        3        1        3        0        2        0        1
CD2=       13        8        5        3        3        6        4        5        1        4        0        2        2        0        3        2        0        4        3        3        1        0        4        0        3        3        1        2        0        0        0        3
TTGTTTGTGTCAGCCCTGATAATGCATCAATGGGCAAAAAGTTAGGCTTGCCCCTACATATGGATTAGGATCGCAAAAAAAGTGATGATGGCAGAATGTTAGATACTTGAAGGGTTGTTAAAGATCTTATTAATCTTTATTTTTTATGTTTCTTTTGGTATCGATCAAAAATGCTGCATCCAGTAGCAATTGATTTGTGGCTTTTGCGATTGTTTTGGTAGGGATTGATTCGGCGGGGATATCAACTATGTTGAATTCCCCTTCTTCTATTTCCATTAGATTGTAAAACGCTTCGATACCTTTGCTATTCTGGCATTCTGCATGCACCACAGAACCTTTTTCAAAATAAATTTTACCCAGATTATCATTACCAAACATCTCAAACAGACAGGTTTTGTTTGAAATGGAAAGTACCTGCACGAGATCCATAGGACTGATGTTTTCAAAGTTACCCGCTGTTTTCTTTGTTTCTGCAAGTGACCCTTTTCCACCGGTAATTTTATCGTAAACATCAAAGAAATCATTAAGTCTCTTGTGGGC
KOK=        18
KK=   33782  LL=   34171  Z=    4.98  JJ=   33422  DL=   390
A===      111      112      113      114      121      123      124      131      132      133      134      141      143      144      211      213      214      223      224      231      233      234      243      244      313      314      323      333      334      343      413      433
B===      222      122      422      322      212      412      312      242      142      442      342      232      432      332      221      421      321      411      311      241      441      341      431      331      424      324      414      444      344      434      423      443
RRR=    4.494    2.141   19.306    6.577   -0.174    0.571   -0.782   -0.088    0.126   -0.217   33.221    0.011    0.082    0.458   10.519    0.025    0.211   -1.994    6.771    2.094   -0.682   -0.279    0.435    0.502    0.387   -1.771   -0.090   -0.796    0.329   -0.269    0.324    0.329
X1==    1.973    1.612    3.856    3.023    0.118    0.677   -1.083   -0.059   -1.129   -0.720    6.337    0.023    0.337    0.389    3.854   -0.226   -1.083    2.105    2.292    2.483    1.152   -0.781    1.219   -0.720    1.280    2.337    0.152   -0.488    0.550   -0.450    1.337    0.550
X2==    2.278    1.328    5.007    2.176   -1.476    0.843    0.722    1.483   -0.111    0.302    5.242    0.483    0.242    1.177    2.729   -0.111   -0.195   -0.947    2.954    0.843   -0.592    0.357    0.357   -0.698    0.302   -0.758   -0.592    1.630    0.598    0.598    0.242    0.598
CD1=        4        4        5        4        2        2        0        1        0        0        7        1        1        1        7        1        0        4        4        4        2        0        2        0        2        3        1        0        1        0        2        1
CD2=        6        4        7        4        0        2        2        3        1        1        6        2        1        2        6        1        1        0        4        2        0        1        1        0        1        0        0        2        1        1        1        1
TAATTGTGTAACCATCACCACATTTTTTGCAACCCTAAAATATAAAATAAGTTCAAGGTTCAACGTTCAACGTTCAATGTTTTAACGTTAACACGTTTTAACGTTTCAACGTAATAACAGTTCCCGGTTTCTGATTTTCGGTTTACGTTCAACCTTTTGACGTCACTTGTATAAAGTCAGGGCGATTGATCTGACTGTAGAGACGCCCAAGTTGGGCGTCTCTACAGGAATACGGTTGCAATCCCTTAAAACATCGGGATTATATTTTCCCGATGTTTATGCTCCTTGCTTGCGCATGGTCAGGTCAAAAAATGAAAAATTCAACGTTCAATTTTTTAACGTCTTAATGTTCTAACGTTACAACGTTTGAAGTTAGTGTTAAGCGCTAAG
KOK=        19
KK=   60362  LL=   61351  Z=    4.82  JJ=   60182  DL=   990
A===      111      112      113      114      121      123      124      131      132      133      134      141      143      144      211      213      214      223      224      231      233      234      243      244      313      314      323      333      334      343      413      433
B===      222      122      422      322      212      412      312      242      142      442      342      232      432      332      221      421      321      411      311      241      441      341      431      331      424      324      414      444      344      434      423      443
RRR=   22.086    1.211    0.080    3.298    0.325   -0.317   19.962   -0.120    0.846    0.037   -1.171   -0.623    0.491    1.001   13.894   -0.390   -0.170    1.212   25.444    3.220    1.727    0.510   -0.010   11.160    2.949   58.739    2.096    4.345    4.765    0.579    0.491   -0.131
X1==    3.761    1.554    0.495    3.865   -0.484   -0.239    3.700   -0.175    1.072    2.285    0.800    1.598    0.800    0.817    5.120   -1.549   -0.180    3.542    4.080    1.727    1.338   -0.706    0.007    3.741    0.558    9.552    3.026    1.190    2.690   -1.071    0.800   -0.131
X2==    5.872    0.779    0.161    0.854   -0.672    1.327    5.395    0.687    0.789    0.016   -1.463   -0.390    0.613    1.225    2.713    0.252    0.946    0.342    6.237    1.865    1.291   -0.723   -1.430    2.983    5.283    6.150    0.693    3.652    1.771   -0.540    0.613    1.001
CD1=       11        7        3       10        3        2       10        2        4        4        3        6        3        4       14        0        3        8       11        5        3        1        2        9        2       15        5        2        4        0        3        1
CD2=       17        6        4        4        3        6       11        5        5        3        0        2        3        3       10        4        4        4       12        7        5        1        0        5       12       11        4        8        4        1        3        3
TCTCTTCTATTTGTTCATCTGTAATGTTAAGTCCAAGCTCCTTTTCCGTTTCGGCAAGAGCCACCCACAGCTTTCTCCATGTGGAAAATTTTTTAAAAGGGGAGAAAAGCTCCATCATTTCTTTGCTTGCATACCTTTCTGTAAGTGGATTTACATAATTTGAGTGGTTCATATCCTCTCCAAACATTTTTCAAGAATATTAAACAATAATAAGACATTTTTCAAGAGAATGTTTTTTTTCTTGATTTTTTTAAATGATGTATTATAATTAAGTGTAACTTAAACTGTGGAGGTTAACTATGAGTAAAAAAGTAACGAGGAGACAGTTTCTAAAAACAGCTGGAGCTGCCACCGCCGCTGGTGCAGCAATGACAATAGGTGCCCCAGCTATTCACGCTTCACAAAAATACCTTTGGAAAATGGTAACAACATGGCCACCTAATTTCCCGGTTATGGGTGAGGGGGCAGTAATGCTTGCAAAATGGATAGAAACAATGTCAGAGGGAAGATTGAAGATTCAGGTTTATGGTGCAGGTGAGTTGGTTCCAGCTCTTGAAGTATTCAATGCAGTTAGTTCTGGTACTGTAGAGATGGGGCACGGAGCATCATACTACTGGGCTGGTAAGTCTCAGGCGGCTCAGTTTTTTGCGGCAGTTCCATTTGGATTAAATGCTCAAGGTATGAACGCCTGGCTTTATGCCGGTGGTGGCCAGCAGCTCTGGGATGAAGTATATGCAGCATTCAATCTTAAACCATTTGCAGCTGGAAATACAGGGGTTCAGATGGGGGGATGGTTCAGAAAAGAGATAAAATCAGTGGCAGATATTAAAGGTCTTAAAATGAGGATCCCTGGTCTTGGTGGAAAAGTTATTACCAAGCTTGGTGGTTCATCCATAAATGTGGCTGGCGGTGAGATTTACTCAAACCTTGAAAGGGGTGTTATCGATGCAACAGAATGGGTTGGACCATACCATGACTATCTGATGGGAT
KOK=        20
KK=   62222  LL=   62941  Z=    4.67  JJ=   61742  DL=   720
A===      111      112      113      114      121      123      124      131      132      133      134      141      143      144      211      213      214      223      224      231      233      234      243      244      313      314      323      333      334      343      413      433
B===      222      122      422      322      212      412      312      242      142      442      342      232      432      332      221      421      321      411      311      241      441      341      431      331      424      324      414      444      344      434      423      443
RRR=    4.026   -0.072    0.481    0.902    4.039   -1.206   -0.683    0.060    2.101    0.067    1.513    1.373    0.525    0.035    9.096   -0.663    0.274    0.931   30.437    2.725   -0.576    0.358   -0.504   92.028    6.417   33.086    1.893   -0.529   -0.271   -0.812   -0.564    0.003
X1==    3.397   -0.548   -1.056    0.675    3.008   -0.813    1.849    0.172   -1.495   -0.734   -1.246    0.675   -0.432    0.796    2.415   -0.130    1.063    2.456    3.211    1.235    1.856    2.506   -0.211    9.074    3.509    5.265    3.429   -0.429   -0.138    0.801   -1.246   -0.138
X2==    1.185    0.131   -0.455    1.337    1.343    1.484   -0.370    0.349   -1.405   -0.091   -1.214    2.036   -1.214    0.044    3.767    5.096    0.258    0.379    9.479    2.207   -0.310    0.143    2.389   10.142    1.829    6.284    0.552    1.235    1.972   -1.013    0.452   -0.018
CD1=       10        2        1        3        8        1        4        3        0        1        0        3        1        2        7        2        3        5        5        4        4        4        1       10        7        8        6        1        1        2        0        1
CD2=        4        3        1        4        5        4        2        2        0        1        0        5        0        2        9        9        3        3       20        5        1        2        5       18        3        9        2        2        3        0        2        1
CAATTAAAAGGGTGAATACCATTGCGGTAAGGTTCATCGTATCATACATTACGGCCATCGCTTTTTTGTAATTTAAGCTTCTTTTGGCAAGTGCAAGTAAAGTGGCTCCGAAGGCTCCAACAGCAGCTGATTCTGTGGGGGAAGCTATCCCAGCAAATATGGATCCCAATACCGCCACGATAAGAGCCATGGGAAGTAAAAAGGCAAAAAATATTCTTCGAAACATCTTATCACTTCTAAATTTAGCAAGATCCTCTTCAGGCATAGCTGGTACCTGTTCACCTTTGAATATCGCTATAATTATCACATATAAAAGATAAAGCCCCACAAGTAAAAAACCAGGGATAAATGCTCCAAGATAGATATCTCCAATGGACAGATTGAAAACGCTTGCAATTATTACCAATGCTACACTTGGTGGTATTATCTGTCCCAATGTCCCTGCAGCACAGATAATTCCACATGATAGTGGTATATTATACCCTCTTTTTACCATGGTGGGAAGGCTCAGTAGTCCCATAGTGACAACGGTGGCTCCAACAATCCCTGTGGCTGCAGCAAGCATTGCACCCACCAGTATTACAGATATCCCCATACCACCCCTGATCTTGCCAAAGAGCAAAGCCATCGTCTCCAGCATCTCTTCTGCAATACCTGATTTTTCAAGCATCACGCCCATGTAAACAAAAAGAGGTACTGCCACCAAAACAAAATTTGTAA
KOK=        21
KK=   69182  LL=   69991  Z=    4.98  JJ=   68822  DL=   810
A===      111      112      113      114      121      123      124      131      132      133      134      141      143      144      211      213      214      223      224      231      233      234      243      244      313      314      323      333      334      343      413      433
B===      222      122      422      322      212      412      312      242      142      442      342      232      432      332      221      421      321      411      311      241      441      341      431      331      424      324      414      444      344      434      423      443
RRR=   45.237    3.394    0.110    0.444    3.420   21.888    1.584    1.558   -1.148   23.542    0.087    2.527    3.344    9.527    0.520    2.350   -0.566    5.688    0.079   -0.854   -0.143    0.076    7.448   -0.181    2.049   -0.400    3.388    4.396   -0.277    0.523    0.329   -1.077
X1==    6.029    1.653    0.356    3.962    3.085    5.643    0.998    1.646   -0.453    5.387   -0.282    1.918    1.466    2.604   -1.688    1.985    0.354    3.992    0.154   -1.673    1.828   -0.398    4.555    0.590    1.255   -0.282    1.828    3.105   -0.800   -0.800    0.592   -0.800
X2==    7.503    2.053    0.310    0.112    1.109    3.879    1.587    0.947    2.531    4.371   -0.308    1.318    2.282    3.659   -0.308    1.184   -1.600    1.425    0.513    0.510   -0.078   -0.192    1.635   -0.306    1.632    1.419    1.854    1.416    0.346   -0.654    0.556    1.346
CD1=       16        8        3        8       11       12        4        5        2        8        1        5        3        4        1        6        3       10        3        0        4        1        7        2        3        1        4        4        0        0        2        0
CD2=       22        9        3        3        7        8        5        4        6        6        1        5        4        6        4        4        0        4        3        3        1        1        3        1        3        3        3        2        1        0        2        2
AAGGACCTTATAACTTTGTCTTTATCTATTTTAAAAAGCTTTGCAATTTTTAGGACAATAGGAAACAAAAGTTTGGTGACCAACCCTCTCAATTTGATACTCAGCTTTGATTGTTTTCCTGAGATCATGGTAAATACAAGTATTATGGTTGAAAGAAATAGGAAGATTCCTACGATAGCTACAATGAGTGTAAATGCAAGCCCCAGAAAAGATGAAATCTCTCCCAAACCTTTATAGGAAATATACCATATAAAAGCTATAAAAGATATCACCACAAGAGATGTGCAAAATAGAAAAAATATAAAAATCCGTTTTTTTTCGGGTGATAAAAAGTTATTCAAAAAGATCCCCTACATTTATGGTATTACCAGTCAGAAAGCTTTTTGCGTCGACTCTATTTTTCCCTTCCATCTGTAGTTCAAGTATTCTAAGTCCAGAGTCTTCACCACATGCTACCAAAAAGCTTGATTTATCTACTCCCACCACTTCACCAGGTTTACCGTTTGCTTTTACCACCTCTGCTTTGAAAAACTTTACCATTTTTCCTTTGTAAAAGCAGTAGGCTGTTGGCCACGGCTGAAAACCCCTGATCATCCTTTCAATAACTTCTGCATTTTTAGTAAAATCTATTTTACCATCCTCTTTTTTTATGATTGGGGCATAAGTATATGATGCATGATCCTGAGGTGTGGGGGTAATGTTGTGATAATTTTTCAATGTTTCTATTAAGAGATCTGCTCCAAGTTTTGAAAGTTTTTCCGATAGGGTTATGGTGGTATCATCCTTTTCGATGGGTATACTTTTCATGAG
KOK=        22
KK=   72662  LL=   73471  Z=    4.52  JJ=   72662  DL=   810
A===      111      112      113      114      121      123      124      131      132      133      134      141      143      144      211      213      214      223      224      231      233      234      243      244      313      314      323      333      334      343      413      433
B===      222      122      422      322      212      412      312      242      142      442      342      232      432      332      221      421      321      411      311      241      441      341      431      331      424      324      414      444      344      434      423      443
RRR=   33.981    0.679   -1.489   10.041    9.799   41.255    0.361   -0.128   -1.520    2.816    0.109    3.764   -0.187    3.132   -2.872    1.589   -0.575    6.196    0.021    0.085   10.939   -1.009    4.839   -0.998    1.408   -1.670    4.419    9.075   -2.172    0.620   -0.160    1.426
X1==    4.575    0.857   -1.559    4.244    2.333   11.941    0.363    0.397   -1.124    1.084   -0.317    2.117    0.541    1.725    1.349    2.439    0.363    3.518    0.030   -1.718    2.179   -1.294    1.831    3.065    1.873    1.400    4.334    3.721   -0.931   -0.931   -0.317    1.069
X2==    7.427    0.792    0.955    2.366    4.200    3.455    0.994   -0.322    1.352    2.597   -0.345    1.779   -0.345    1.816   -2.129    0.651   -1.583    1.761    0.685   -0.049    5.020    0.779    2.643   -0.326    0.751   -1.193    1.020    2.439    2.334   -0.666    0.503    1.334
CD1=       12        6        0        8        9       23        3        3        1        3        1        5        2        3        7        7        3       10        3        0        5        0        4        5        4        3        8        5        0        0        1        2
CD2=       22        6        4        7       13        7        4        2        4        4        1        6        1        4        0        3        0        4        3        2        6        2        4        1        2        0        2        3        3        0        2        2
CCTCAGATTTTTATCTGATATCCATTTGAGCATATCTTTTATTTGGGGGGAAGTAAGATCCAAATAGTCATCTTCGAAATCTACAGTATCAAATCCCAGATCAATAAGCTTTTTTAGATCTTTTTTGATATCTTCAGTCTCAAATCTTCTAAATTTTACAGCTGGCTTTCCGCAAAAATAACACCTATGGGGGCATCCTTTACTCGTTAAGGCTGGGGCTATGAACCCTTTGCCATATCTGTAAGAATCTTTTTGGATCATTTCTCTCTTTAAGTTTAGATTGCAATCTGCATCTGTATAAATCTTTTTTATTTCTATGGTACCATTATCTTTATAACATAATCCCGGTACCTCAAATAAGGATTTACCTTTTTTGATATTTTCCACCAACAGTTTAAATGGTAATTCCCCTTCCCCCCTTATGACAAAATCTACACAGTCATATCTAAGTACATCTTCCGGGAAAAGTGTTGGGTGGTTACCTCCCATCACAGTTATCATCGATTTATCTATCTCTTTTGCAATCTTTGCTATCTCTACTGCTTCCTCAAAATAGGTGGTAAAAAGGGAGCTAATCCCGATAATATCTGGATTTTTTAAGGAGATTATATCTCTAATCTCTTCATTCGACTTGCCATAACGTTGGTAGGTATGAAATAGAGAAAAAGGGGAATAGTGGGGGTTGTATATATCGTTTAACTCATCGAAAGGGGAGATAGATTTAAGCGGTTTCTTAGAATGCCTGAGATCCACTATCTCCACATCGCATATATCAGATACTTTTGAAGCGATAAACAAAAGCCCAAGAGG
KOK=        23
KK=   76982  LL=   77971  Z=    5.38  JJ=   76802  DL=   990
A===      111      112      113      114      121      123      124      131      132      133      134      141      143      144      211      213      214      223      224      231      233      234      243      244      313      314      323      333      334      343      413      433
B===      222      122      422      322      212      412      312      242      142      442      342      232      432      332      221      421      321      411      311      241      441      341      431      331      424      324      414      444      344      434      423      443
RRR=   62.776    8.476    2.820    0.998    4.194    7.276   -0.273    0.058    1.061   24.296    1.591    7.720   -0.096    1.159    1.472   18.975   -0.048    4.024   -0.516   -0.009    5.514   -0.159   10.435   -0.596   -0.509    0.180   12.349    4.684    0.027   -0.138    1.363    6.853
X1==    8.556    2.956    1.954    2.738    2.487    4.114   -0.518   -0.105    1.772    3.986   -1.152    2.738   -1.152    1.539   -0.792    2.943    0.078    6.946   -0.998    0.016    3.749    0.135    4.610    1.703   -0.313   -0.277    3.017    2.136    0.166    0.166    0.598    2.166
X2==    7.337    2.867    1.444    0.365    1.686    1.769    0.527   -0.554    0.599    6.095   -1.381    2.819    0.084    0.753   -1.858    6.448   -0.622    0.579    0.517   -0.571    1.471   -1.173    2.264   -0.350    1.624   -0.649    4.094    2.194    0.165   -0.835    2.281    3.165
CD1=       19       11        5        6       10       10        2        2        6        6        0        6        0        3        3        8        3       18        2        3        7        2        8        4        1        1        6        3        1        1        2        3
CD2=       31       14        7        5       11        6        4        3        4       10        0       10        2        3        2       14        2        3        3        2        3        0        4        1        4        1        6        3        1        0        5        4
TTTTCTGAATTGATATCTGAGCTAACATCTTTTAAATTCTGCAAAGCAGGTTTTTCATCGGAGATGTTATCATCAATTAAAGTAATTTTAGCATGGAGGGAACTATTCAAAATCAATAAAAAAATTATCACTGGTAAAAACTGCATCGTAAAACTCCTTAATTTTTTTTACGGCTTCATCAATTGTATTATATCTTACCTCACAGGCTATATTTTTAGGGTAAGAGTGCTTATACATTGGGTCGTAGTATTTTTCAAGGATAATTTCGGTAAATTTATCAAAGTTGCCTTTTTCGAGGTGCAAAATGAGATCGCTGTAGATCCCTTTTTCCATATATCTTTTTATCTTTTCCAGAGAGGCTCTTATCTCTTTAAGATTGTTGGATGGGTTGTAGTTTTTTACGGTGTAATTGATCCTGAATTCCATAGAAGGATTGCATACAACTGCAAAGCCATCTGTAATTTTTGCAAAAAGTTTGGTGGGGATGACTACTTTGCCAATTTTTTTACTTTCCCCCTCTGCTAAATAGAGAGATTTATCGGTTTTGATGAGGTCATAGTAAAGTCCACTTTCAAAATTTTTCTGATTTACATTGTCGTATCCGGGTTCCTCAATATGCCCAAATATAGAACCTTTGTGGGAGGCGTGTTTTTCTATATCCATCACCGGATAGTTTTGGGTATTTAAATATCTCAATATTTCAGTTTTTCCGCTTCCAGTGGGACCGTAAAGGGTTATAAAAGTGTATTTTCCAATATCGTTTTCAAAAAAACTGTTTACCCTACTTCTGTATATTTTATATCCACCTGATAGTCGTGAAACGGTAAGTCCCGCCAATCTTGCAAAAGTAACAGATGCTTCACTTCTTAAACCACCCCGCCAGCAATATATAATGGTGTCTTTGTAATTTTCTGTTACCTTTTTGATTTTATTTATAAAGTCTATTAGTTTTGGGGAGACAATCTCAACACCTTTTAGCCTTGCTTCCTT
KOK=        24
KK=   85892  LL=   86881  Z=    6.63  JJ=   85862  DL=   990
A===      111      112      113      114      121      123      124      131      132      133      134      141      143      144      211      213      214      223      224      231      233      234      243      244      313      314      323      333      334      343      413      433
B===      222      122      422      322      212      412      312      242      142      442      342      232      432      332      221      421      321      411      311      241      441      341      431      331      424      324      414      444      344      434      423      443
RRR=   58.858    2.895    0.447    8.604    3.305   28.216    8.105    7.654    0.406    7.689    0.945    0.734    8.376   -0.050    4.378   -0.340    1.298    5.276   -5.261   -4.478   14.236    0.116   -0.190    1.011   -0.318    2.176    0.431    4.675   -0.062    0.091   -0.682   22.703
X1==    7.233    2.594   -0.340    2.473    2.082    5.328    1.263    5.357    0.281    1.838   -0.634    1.279    1.579   -0.066   -2.008   -0.981   -1.118    0.897    3.026    3.435    3.382    0.094    1.564    1.311    1.055    0.841    0.263    2.832   -0.192   -0.192    0.841    5.284
X2==    8.137    1.116   -1.312    3.479    1.587    5.296    6.418    1.429    1.446    4.184   -1.490    0.574    5.305    0.759   -2.180    0.346   -1.162    5.878   -1.738   -1.303    4.209    1.242   -0.121    0.771   -0.301    2.587    1.637    1.651    0.321   -0.474   -0.811    4.296
CD1=       18        9        2        7        8       11        5       11        3        4        1        5        4        2        0        1        1        4        8        8        6        2        4        4        3        3        2        4        1        1        3        7
CD2=       22        7        1        9        8       13       14        6        6        9        0        4       10        3        0        4        1       14        0        1        9        4        2        3        2        6        5        4        2        1        1        7
GACCAGAAATATACTGGATCTTTCTGCCATACCTGTTATAAAAAGTATGTCACATCTCCCTGTGATTGCCGATCCAAGTCATGGTACCGGTAGGGCGGATTGCATTTTGCCTATGGCTCAGGCGGCCATTGCAGCTGGAGCAGATGGTTTAATTGTGGAGGTACATCATTGTCCCGAGGAGGCTTTAAGCGACGGGGATCAATCTATACTACCAGATGATTTCGACCTATTAATGAAAAGGGTAAAAATCATCGCAGCCACATTGGAAAGACATATAGAAGAATGATGAAAAATAATCTAAAAATCGGTATTATTGGCCTGGGGCTTATCGGTGGATCCCTCGCTAAAGCTTTTAAAGAAAAGGGGCACATCATTTTTTGTCTTGATTCAAACTTTGATACAATAAAAAGAGCAAAAGATACATCGATATTTAAAAACTGTTTTGAAACGCTGGATGACCTTCTGGAGGAAAGTTTGGATCTTTTGTATATATCTACACCGGTAAGTGCCACAAAGGAGATCCTTCTGCATCTTGCCGAGGTGGAATGTAAAGTACCTATAACAGATGCTTCAAGTACAAAATCGAGTATCGAAAAACTTGCTTCAGATTTTGACCTTGTATTTTGCGGGGGTCATCCCATCGCCGGAAGGGAAAAATCTGGTTTTGAACATTCCGATCCAGCTATATTTCAGGGTGCCGCCCATATCCTTACTAATGAAGCTGCTCCCCACTTTGAATTGTTGAAAGAGTTGCATACCTCCATTGGGATGAAAGTTTATTTCATGAAACCTGAATTCCATGATTTTATATTTGCCCTCATCAGTCATTTCCCACATCTGGCTGCTTTTTCCCTGGTGGAATTGGTACAGCATATAGAGCCAGAAGCATTTAATTTTACCGGTGGAGGCTTTAAAGATTTTACAAGGATTGCGGGTAGCGATCCCACAATGTGGTCAAGTATCTTTGCTGATAATCATGAAAATATCATA
KOK=        25
KK=   97982  LL=   98311  Z=    4.60  JJ=   97862  DL=   330
A===      111      112      113      114      121      123      124      131      132      133      134      141      143      144      211      213      214      223      224      231      233      234      243      244      313      314      323      333      334      343      413      433
B===      222      122      422      322      212      412      312      242      142      442      342      232      432      332      221      421      321      411      311      241      441      341      431      331      424      324      414      444      344      434      423      443
RRR=   19.002    0.675   -0.027    1.676   -1.068   34.357    3.736    0.132    2.784   -0.199    0.326   -0.802   -1.023   -0.051   -1.900    0.087   -0.172    0.834   -0.113   -0.102    0.311    0.179   -1.234    3.346   -0.199   -0.641    2.494    4.474    0.445    0.110    0.326   -0.252
X1==    4.055    1.429   -0.159    1.239    2.866    5.097    1.729   -0.159    3.097   -0.526   -0.675    1.239   -0.675    0.135   -1.443    0.097   -0.148   -0.696    0.107    0.097    1.595    0.480   -0.520    1.333   -0.526    1.325    0.595    1.764    0.697   -0.303   -0.675    0.697
X2==    4.687    0.472    0.170    1.353   -0.373    6.740    2.161   -0.830    0.899    0.379   -0.484   -0.647    1.516   -0.377    1.317    0.899    1.161   -1.198   -1.054   -1.048    0.195    0.373    2.373    2.511    0.379   -0.484    4.195    2.536    0.639   -0.361   -0.484   -0.361
CD1=        9        4        1        3        6        6        3        1        4        0        0        3        0        1        0        1        1        0        1        1        2        1        0        2        0        2        1        2        1        0        0        1
CD2=        6        2        1        2        1        8        3        0        2        1        0        0        2        0        3        2        2        0        0        0        1        1        3        3        1        0        5        3        1        0        0        0
TACCATTGGTGGAAAACTAATCGGGATATCAAAAGACTCATAAGGTTGCTAATCCGATTTTCCAATGAGGGTGGGACTCCACCCTCATTTTAGTTAATTATAAAAGTTATGGAGGATAGTGTGATCGATGATATATTAAAACTTGCTTTTACTAAAAAAGCATCGGATATCCATATAAAGGCAGGGAAAAATCCCATATTTAGAATAAATGGGCAGCTTATCCCATCCATCGATTTTCCAAGATTAACACCGGAGGATACTCTAAAAATTGCCGGAATGGTAATGAGTAACCATGTAAAGGCAAAATTTAAGGAGCAGTATGAGGCTGAT
KOK=        26
KK=  104912  LL=  105661  Z=    6.51  JJ=  104462  DL=   750
A===      111      112      113      114      121      123      124      131      132      133      134      141      143      144      211      213      214      223      224      231      233      234      243      244      313      314      323      333      334      343      413      433
B===      222      122      422      322      212      412      312      242      142      442      342      232      432      332      221      421      321      411      311      241      441      341      431      331      424      324      414      444      344      434      423      443
RRR=   23.779    0.081    0.304   48.327    7.753   12.881   -1.563    0.379   -0.379    5.832    0.654   -0.065   12.170    3.520   -0.397   10.996    1.040   31.180   -0.353    2.179    1.408    0.076    0.551    0.426    1.327    1.792    0.204   -0.654   -0.296    0.253    2.214    9.613
X1==    4.334   -0.406    0.810    9.782    1.454    4.072   -0.665   -1.386    0.281    3.863   -1.174    0.492    4.851    1.966    0.214    2.808   -0.665    6.306    0.263   -1.615    0.348    0.118    0.860   -0.324    0.879    0.547    4.855    0.948   -0.274   -0.274    2.269    2.357
X2==    5.487   -0.200    0.376    4.940    5.332    3.163    2.351   -0.274   -1.350    1.510   -0.557   -0.132    2.509    1.791   -1.859    3.915   -1.564    4.945   -1.343   -1.350    4.042    0.640    0.640   -1.317    1.510    3.275    0.042   -0.690    1.078   -0.922    0.976    4.078
CD1=        8        2        3       13        5        9        1        0        3        7        0        2        7        3        3        7        1       15        3        0        3        2        3        1        3        2       10        3        1        1        4        4
CD2=       16        3        3       12       13        6        6        2        0        3        1        3        5        5        0        7        0        7        0        0        5        2        2        0        3        6        1        0        2        0        3        5
CTTTCTTTTTTTGCCAAACTCATCGAATACACCTGTCTTTATAAGGGATTCCACAACCCTTTTGTTTACGGTTCTTAAATCTACCCTGCTGCAAAAATCGTAGATACTTTTAAACTCACCATCTTCCCGAGCCGCTACGATAGATTCAATGGCGGAAAATCCAACATTTTTTATGGCACCAAGGCCAAATCGGATGGAGTTTTCATCTATGATGAAATCTTTGCTGCTCTTATTTATTGTTGGCGGTAAGACCTTGATCCCCATCCTTTTGCACTCTTCTATAAAGACCACCACCTTTTCACCTTTGTCAAGCTCCGAAGATAAAAGCTGGGACATATATTCAACAGGGTAGTGGGCCTTAAGGTAAGCCGTTTGATACGATATCAGAGCGTATGCAGCGGAGTGACTTTTGTTGAAGCCATATTCAGCGAATTTTTCCATAAGATTGAATATCTCTTCGGCTATTTTTAGATCAAAACCTCGCTTTTTAGCCCCTTCTATCTTAAGTTCTTCGCTACCATAAAGGAAGATCTCTTTGTGTTTTTGCATCTCTTCAGGCTTTTTCTTCCCCATAGCCCTTCTGAGAAGGTCTGCACTACCAAGGCTATATCCGGCTATTACCTGTGCTATCTGCATTACCTGCTCCTGGTAGACTATTATGCCGTAGGTATCCTGAAGAATAGGCTCAAGTTCCGGAAGGAAGTAGGTGACCTTTTGCTCTCCATGCTTCCTTTTTACAAAGTCATCCAG
KOK=        27
KK=  110162  LL=  111061  Z=    6.72  JJ=  109862  DL=   900
A===      111      112      113      114      121      123      124      131      132      133      134      141      143      144      211      213      214      223      224      231      233      234      243      244      313      314      323      333      334      343      413      433
B===      222      122      422      322      212      412      312      242      142      442      342      232      432      332      221      421      321      411      311      241      441      341      431      331      424      324      414      444      344      434      423      443
RRR=   43.697    0.372    0.142   10.479    4.532    1.966    1.736   -0.534   -0.599    0.407    0.078    1.791   -0.165    6.344    4.532    2.904   -0.002   -0.534   12.929    0.054    4.582    0.215   -0.646    7.226    6.421    0.671   -0.015   41.261    3.039   -0.834   -0.408   -0.005
X1==    7.022    1.172   -0.644    2.882    1.649    1.583    2.945   -1.217   -0.327    0.207    0.249    4.623   -0.527    1.867    1.649    1.583   -0.284   -0.723    2.185    0.947    3.078   -0.302   -0.302    1.483    3.269    0.249   -0.332    7.044    1.072   -0.928   -1.304    0.072
X2==    6.223    0.318   -0.220    3.637    2.749    1.242    0.589    0.439    1.834    1.964    0.313    0.388    0.313    3.397    2.749    1.834    0.006    0.739    5.917    0.057    1.489   -0.710    2.138    4.871    1.964    2.692    0.044    5.858    2.836    0.898    0.313   -0.070
CD1=       22        7        2        8        8        5        7        1        2        2        2       11        1        4        8        5        2        1        5        4        5        1        1        3        6        2        1        8        2        0        0        1
CD2=       15        5        2        8       10        5        4        3        6        4        2        3        2        6       10        6        3        5       15        3        4        1        5        9        4        5        2        7        4        2        2        1
AGTAGATAAAAAGCATAAAAATACCCTGGGAGACAGTGTTTTCTTTGGCGGCAAGGGATAAAATCCCCGCAAGAATAGGTCCAACACAGGGGGTCCATCCCAAAACGAAAGCCACCCCCAAAAGAAATGCCTCCACAAAGAAGGGTGCATTTATCTTTTTGTAATTCCACTTTTTTTGGATAAGTAGTTGGTTTATCCTGAATAGTCCCATAAGATGGATTCCAAGTAAAATAACTATTACCCCTGCCACCTTCTCAAAATATATCCTATAGTCATTTAGAATTTTACCAACACTTGTGGCGGATGCCCCCAGTGCCACAAAAACAAGTGTGAAACCCAACCCAAAGAATACAGCTCCAAAAAAAGCTTTTAATTTTGCCCCTTTACATCCCTGCGTGGTCAGGCAATCTATACTTTCCCCTGAAATGAAAGAGATATACCCCGGTAAAAGGGGTAATACACAGGGGGAAAGAAACGTAAGCAAGCCTGCAACAAAAACACCGTATAATGTCAACTCTTGCATATTTTCACCATTTTTTTTTACGGTTTAATATACCCCTACTTTTAATAATGTCAAGAATCTCTTGTTTTTTTTATTCGATCATTTATCTTAGACAAAAAGGGGGTTATATGAAAGATGCCAAGGCGGAAGAGATGAGAATTAAAGCTAAGTATAAAGAGATGATTTTAAAGGGGAAGATCCGGTTGCCCATTGATGTGGCTAAAAAGCTGACAGGTCCTGATACGGCATATCATCTGTATAAAGCAAAAAATAATAGGGATAGAGGATAATTGAACAGTCTTAATTGCCGTAGTAGATACGGTAAAGTTTTTCCTCTTTCACACCAATAAAGTAAAGTAGTAAAAGGAAGATATTTTTTATTGAGTTTTTTATAGCCC
KOK=        28
KK=  114182  LL=  115201  Z=    6.21  JJ=  114122  DL=  1020
A===      111      112      113      114      121      123      124      131      132      133      134      141      143      144      211      213      214      223      224      231      233      234      243      244      313      314      323      333      334      343      413      433
B===      222      122      422      322      212      412      312      242      142      442      342      232      432      332      221      421      321      411      311      241      441      341      431      331      424      324      414      444      344      434      423      443
RRR=   64.395   12.813   -0.587    2.777    3.197    1.815    2.242    0.419   -0.630    5.032    0.430    1.521    5.010   10.042   -0.001    0.098   -0.631    2.112    3.430    7.500    0.413    0.382    3.477    0.087    0.230    0.821    0.782   17.163    9.885    1.309   -0.673    0.149
X1==    7.926    4.184    1.092    1.235    2.806    1.722    2.501    0.434   -0.598    2.125   -0.306    1.916    2.282    2.441    0.051   -1.178    3.101    2.083    2.292    4.621    0.823    0.946    0.946    0.284   -0.376    0.556    1.557    4.100    3.160    1.160   -0.306    1.160
X2==    8.124    3.062   -0.538    2.248    1.139    1.054    0.897    0.966    1.054    2.368   -1.404    0.794    2.196    4.114   -0.014   -0.083   -0.203    1.014    1.496    1.623    0.502    0.404    3.676    0.306   -0.612    1.476    0.502    4.186    3.128    1.128    2.196    0.128
CD1=       19       14        4        4       11        6        7        3        2        4        1        5        4        4        5        1        8        8        8       11        3        3        3        2        1        2        4        5        4        2        1        2
CD2=       33       15        3        9       10        5        5        6        5        5        0        6        5        8        7        3        3        4        5        6        2        2        6        2        1        4        2        5        4        2        5        1
TTTGGGCATATCCTCTGTCTGCATCCGCGGAAGTTCTTCCGGAAAAATGACCTGCTATTAAAATAGCCGAGGAGAGGGCTCCGCAGATGCATCCGCTCTCCCCAATCCCTTCACCTAAAATTGTCATTGACCTTTTGAAATCTTCGGAAAAATTGTAACCGGTGACATCTTCAAAGGCTTTTAAAACCGCCTCAGAACAATACAACCCTTCTTTGAAATATTTTTCTGAAAGCTCTTTTACCCTATTTAGGTTCTGAAAATTCATTGTGAGTCCAACTCCCCATGCCACCTTTTAGTATGTAAAGTCTCTTTTCGTCAATACCTTTGCTTTTTATGTAATTGTAGGCATTTTCAGCTCCAGTTTTTCCTGCGGGGCAAACGACTATCACAGGTAGATTGTTCTGTTTTATCTTTTCAATAACCGGATCGAGTCTTTTTTTCTCCTCATCCTTTTTAGCAGGGAATGCATAGGTTGGTATTGCCCCTACAATATGTTCATCATCAAAATCTTTTTTGGGTTGGATATCAACTATGATGAACTGCTTTTTAGATTTAATCCAGTTTGCCAGCTCATCGCCGGTAATGTAGTTGTAGCTGGAAAAAAGTCCTGCAAAGGCTTGAATTGATATTAATGCAAAAAATAGAATTAAATGTAGCTTTTTCATTGTACCTCCTCGATTTTTTTATTTTGAAAATATAGATATATTTAAATATGCTAATAGTCAAATAGGAAAATAGGAATTTTAATTTATAAAATATAGGTTTAGCCTATATTAATTTGCAGATATTTTTAAAGCTATTATATTCTGGGGGAAGTTCTATGTCATTTCTATATATTGCATATATCCCTCTTTTTAGTTCAATATTTTTAAGGCGGTGTATAGATAGATTATTTTTTTTGGCTACAAATTTCGACATAAACCCAAAAAAGTCGTTATTTCTTATGAGATCAACGTACATGTCAAAGTCATTTGTAATGATGGTAGGATGGAGTTTATTAATTGATAAACCAGCTTTTTT
KOK=        29
KK=  125582  LL=  126601  Z=    4.51  JJ=  125582  DL=  1020
A===      111      112      113      114      121      123      124      131      132      133      134      141      143      144      211      213      214      223      224      231      233      234      243      244      313      314      323      333      334      343      413      433
B===      222      122      422      322      212      412      312      242      142      442      342      232      432      332      221      421      321      411      311      241      441      341      431      331      424      324      414      444      344      434      423      443
RRR=   22.763    3.335   -0.269    5.409    9.693   23.540    0.501   -0.085   -1.179    5.174   -0.386    3.303   -0.024    4.021    0.693    1.685   -0.936    3.298    0.339    0.008   23.466   -0.324    2.162    4.065    0.118    9.005    0.089   10.081    8.219    1.022   -1.507    0.198
X1==    3.484    4.888    1.463    5.425    2.743    3.065    1.330    0.462   -0.489    3.037   -1.434    0.669   -0.023    1.315    0.599    1.542    0.727    1.106   -0.437    0.019    6.740   -1.413    2.163    1.368    0.069    4.914   -0.483    4.198    3.821   -1.204   -1.434    1.309
X2==    6.534    0.682   -0.184    0.997    3.533    7.679    0.377   -0.184    2.410    1.704    0.270    4.935    1.051    3.059    1.157    1.093   -1.287    2.982   -0.775    0.434    3.482    0.229    1.000    2.972    1.704    1.832   -0.184    2.402    2.151   -0.849    1.051    0.151
CD1=       14       17        7       12       12       10        5        5        3        8        0        4        2        3        7        7        4        6        2        4       14        0        5        3        3        9        2        8        6        0        0        3
CD2=       18        6        2        5       12       14        4        2        6        3        2       12        3        7        7        4        1        7        2        3        5        2        3        7        3        4        1        3        3        0        3        1
ATCCCAACCACATCAAATCCCAATTTTAAAAAGGCATTTATCTCCGCTGCACTCTCCAATCTTGGGCCGTTTGTGCAGAGGTATACCCCCTTCGGATGAAAACGTACCCCGGATTTCTTTAAAATATTTATAAGTTCTTCCCTTATAGATGGGCAGAATGGATATGTGAAATCTATGTGGTAAGTATCTCCGATATCTGAATAGGTTGATTCTCTTCCGTATGTCCAGTCTACTATATTGTCCGGTATCAAAAAATCACCCGGCAAGAGTAAACTATTTATCCCCCCCACAGCCCCAAAAGCTACTATGAAATCTACATTAAGTTCATAAAATCCGTATATATTTGATCTGTAATTAATTAGATGGGGAGGGAATTGATGTTTTTCCCCATGCCTTGCAATGGAATAGATCTCATTATCCCCAAAGAGATATTTTTTGTAACTTGAGGATGGTGATCCGTACTTATTTGATAAGTTTATCTCTTCCACAAACTTAAATCCCTCTTCCACAAGGAAGCCTGTGCCACTGATAATCCCTATCTTCATGTTAACTCCACTGATGTATATTTGAAATTTATATCCTCGGTTTCGGCAGATTCCAGTTTTTCCTTATAGCAAGCAGCCTCAAAAGAAATACCACCAGAATAGCAGTAATAATAGTAAGATAGCTTTCACCAATAGATTTGAAAAGGATTAAGAATACCACACCACCAATTATGGATGCAGATGCGTAAACCTCTTTTTTAAGTACCAGAGGGATTTCCCCCTGCAAAATGTCCCTTATCATTCCACCAACTGTTCCGGTCATAACCCCCATGAATATCGAGCCGATATAACCGATATTGTAATCGATTCCCACTTTTACTCCGATTACAGTAAAAACGCCTAATCCTAGTGCGTCCATAATCAGTAGCGTATTATATCCCCTTTCAACTTTTCTATAGAAGAAAAATACGATAAGTGCCGACAGAAGGGATAAAACTATATAATTGTAATCTCTAAAAATAAACGGTGGAATTCT
KOK=        30
KK=  127742  LL=  128641  Z=    4.76  JJ=  127742  DL=   900
A===      111      112      113      114      121      123      124      131      132      133      134      141      143      144      211      213      214      223      224      231      233      234      243      244      313      314      323      333      334      343      413      433
B===      222      122      422      322      212      412      312      242      142      442      342      232      432      332      221      421      321      411      311      241      441      341      431      331      424      324      414      444      344      434      423      443
RRR=    5.286   -0.424    1.800    3.599    3.663    0.132    1.133   -0.002   -0.150   -0.090   -0.410    2.173    0.319    6.511   22.546   -0.150    3.743   -0.209   21.516   15.354   -0.003   -0.522    0.581   88.322    5.540    0.666    0.010   16.184    8.897    0.027   -0.612    0.505
X1==    1.820    0.831   -1.420    2.129    0.831    1.120    1.011    0.013   -0.208   -0.555   -1.130    2.965   -1.130    2.076    6.414   -0.208    1.011    0.800    3.603    3.113   -0.008   -0.392    0.437    8.630    1.748    0.661   -0.008    5.348    2.785   -0.093    0.661    0.866
X2==    2.904   -0.510   -1.268    1.691    4.410    0.118    1.121   -0.152    0.720    0.161    0.362    0.733   -0.282    3.137    3.515    0.720    3.703   -0.261    5.972    4.932    0.382    1.330    1.330   10.234    3.169    1.007   -1.242    3.026    3.194   -0.287   -0.927    0.583
CD1=        5        4        0        4        4        4        3        2        2        1        0        5        0        3       13        2        3        4        7        7        2        1        2       10        4        2        2        8        4        1        2        2
CD2=       13        4        1        8       15        3        6        3        4        2        3        6        2        9       13        4       11        2       14       11        2        4        4       20        6        4        0        4        5        1        1        2
CTTTGACGGTCATCGTAATGAGGCTTACTATATTAAAGGATGCCACCACCACAATAAGTGTAAGCACCACAAACATAGCAGCTTTTTCCAGTTCAAGGGCTGAAAATAGATTTTTATTCATACTGAGCCAGTCTCTTGCCCAGAAGGGGAAGTCCAGCTTTGTGGCAATCTCTTTGGCTATTCTGGATGCCCTGTCGATATTATCCACCTTGACGCTAAATCCCGTAATGGTATCCCCGAGGTCAAAGAATTTTTGTGCCGCCTTTATATCCACAAATGCCAGACCATTGTTATAATCATACATGCCGGAATCGAATATAGCAACCACATAAAACTTTTGCATCTTTGGGGTAAATCCAAAGGGGCCTTTTTTCCCAAAAGGTGCCACCATTACCACTTCATCGTATAATCTTACCCCAAGTGTCAAAGCAAGATCTTTGCCCAGTACTATTCCACTTTTATTATCAAAATCGTATTTTAATTTAAAAAGATCCCCAGCTGTTATAAACTGCTTTATATTGATGGCCTGGGCCTCCTTTTCCGGGATTATCCCCCGCAGCATCACACCACTTACATTGGCGGGTCCTGTGAGAAGTACCTGACTGAAAACAAAAGGTGATACCGCCACCACCCCCTTTGTCTCTCTAATCTTATTTTCCACCTTCTGCCAATCTGAGATGGTACCCACATCTATTCTATTGACTATTATGTGGGAGTTGGCACCCAGTATTTTATCCTTTAGGTTATTTTCAAATCCGGTAAAAACGTTTGTTACTACTATCAGCGTAGCTACCCCCAGAAGTATTCCGATGATGGCTATAACGGAGATGAAAGAGATGGCTTTTGTCTCTTTTTTTGATTTTATATACCTGAGTGCTATAAAGTTTTCTATTTTCATCA
KOK=        31
KK=  136202  LL=  136531  Z=    4.64  JJ=  135842  DL=   330
A===      111      112      113      114      121      123      124      131      132      133      134      141      143      144      211      213      214      223      224      231      233      234      243      244      313      314      323      333      334      343      413      433
B===      222      122      422      322      212      412      312      242      142      442      342      232      432      332      221      421      321      411      311      241      441      341      431      331      424      324      414      444      344      434      423      443
RRR=    3.152    0.107    3.045    3.394    0.396    0.125    0.758    0.112   -0.681   -0.206    0.247   -0.487    0.232   -0.432   -0.548    0.244    3.394   -0.153   62.454    0.112   -0.299   -0.565    1.420   -0.845    3.703    0.623    0.248    0.062    0.062    0.062    0.247   -0.152
X1==    1.892    0.296    1.141    2.230    1.094   -0.859    0.230    0.141   -0.859   -0.453   -0.406   -0.770    0.594    0.636    1.892    0.141    2.230    0.141    7.230    0.141    0.547   -0.406    0.594   -0.364    2.547    1.594    0.547   -0.239   -0.214   -0.214   -0.406   -0.214
X2==    1.666    0.362    2.670    1.522    0.362   -0.146    3.301    0.793    0.793    0.454   -0.609    0.633    0.391   -0.680   -0.290    1.731    1.522   -1.085    8.639    0.793   -0.546    1.391    2.391    2.320    1.454    0.391    0.454   -0.258   -0.288   -0.288   -0.609    0.712
CD1=        4        2        2        3        3        0        1        1        0        0        0        0        1        1        4        1        3        1        8        1        1        0        1        0        3        2        1        0        0        0        0        0
CD2=        5        3        4        3        3        1        5        2        2        1        0        2        1        0        2        3        3        0       11        2        0        2        3        3        2        1        1        0        0        0        0        1
GTTCAAAAGCTACATTTTCATCAATGCGGCTTTTTGATAAGTTTGATTCAGAAAGTTTACCAATTGTATGTGATATCTCTTTTAGAGGTTTTAGCATAGCATTAACCACAAACAAGCCACCCAAAGCACTCAAAAAAATTGCAGCAACAATTGCTATTGAAAGTACCACAAGGTAGGTTTGCAATAAATCAATCTTGTCATCAATATCTTGTGCACATTCAATTGTAAATTGCTGATTTTTGATAGTAAAACTAAAAGGTACTATCCGCACTGGTTCATTTCTGAAATCGATAGTTTTTGCTCCTTCGACAAATGGTAAACTATAGTTGT
KOK=        32
KK=  142502  LL=  143041  Z=    5.55  JJ=  142262  DL=   540
A===      111      112      113      114      121      123      124      131      132      133      134      141      143      144      211      213      214      223      224      231      233      234      243      244      313      314      323      333      334      343      413      433
B===      222      122      422      322      212      412      312      242      142      442      342      232      432      332      221      421      321      411      311      241      441      341      431      331      424      324      414      444      344      434      423      443
RRR=   24.028    0.389   -0.316   23.618    2.898   63.024   -0.278   -2.213    0.864    1.736   -0.176    0.250   -0.083    1.476   -0.506   -0.039    0.252    4.910    0.163   -1.627   -0.561    0.684    0.638    0.643   -1.588    3.528   14.110   -0.693   -0.524    0.228    2.517    0.228
X1==    5.194    1.315    0.581    4.593    1.315    7.043    1.542    4.073   -0.957    1.548   -0.896    0.219    0.104    0.925   -1.712    0.043   -1.395    1.314   -0.313    1.043    0.676   -0.643    0.357   -1.139   -0.452    1.104    2.676   -0.153    0.697   -0.303    2.104   -0.303
X2==    4.626    0.295   -0.543    5.142    2.204    8.949   -0.181   -0.543   -0.903    1.121    0.196    1.142   -0.804    1.595    0.295   -0.903   -0.181    3.738   -0.522   -1.560   -0.830   -1.065    1.786   -0.564    3.516    3.196    5.273    4.538   -0.753   -0.753    1.196   -0.753
CD1=       14        5        2       10        5        8        4        6        0        2        0        3        1        3        0        1        0        2        1        2        1        0        1        0        0        2        3        0        1        0        3        0
CD2=        8        3        1        6        6       16        1        1        1        3        1        2        0        2        3        1        1       10        1        0        1        0        3        0        6        4       10        7        0        0        2        0
TTAGATACCCTCAAGGGGATGAAGAAAAATGATCCGGAAAAATACAAAAAGTTTTTTGTTGAGTTTGGGAATGTGTTAAAAGAGGGGATCCATACAGATTTTGAAAGAAGGGAAGAGATTGCATCACTTATGATATTCAACACACTAAACAATAGGGATAAGATGATAGATCTTGATACCTATGTGGAAAATTTCAAAGATGGTCAGGAGGAGATCTATTATATCGTGGGGCGTTCAGTGGAGGAGCTTATTAATTCTCCTCAACTTGAGTATTTTAAAACAAAAGGGATAGATGTCATCCTGTTTACAGGGGAATTTGACGAAATTATCATCGGTGGACTTTTTGAATATAAAGGTAAAAAGTTAAAATCTGTCACAAAGGGGGATATAAAGATCAAGGATGACGATGTGAAGGATATCAAGGAGAAAGAAGAGAGCTATAGACCTCTTCTGGACAGGATAAAAGAAGATCTGAAAGAAGATCTGCAGGATGTAAAAGCAAGTGCAAGATTGACAGATTCCCTCTGCTGTCTCGTGATG
KOK=        33
KK=  181832  LL=  182851  Z=    4.76  JJ=  181802  DL=  1020
A===      111      112      113      114      121      123      124      131      132      133      134      141      143      144      211      213      214      223      224      231      233      234      243      244      313      314      323      333      334      343      413      433
B===      222      122      422      322      212      412      312      242      142      442      342      232      432      332      221      421      321      411      311      241      441      341      431      331      424      324      414      444      344      434      423      443
RRR=   13.436   16.307   -0.399   16.951   16.903   14.122    0.244    2.288    0.886    8.481    0.022    9.572   -2.621    2.361    0.290   -1.065   -1.086    5.367   -0.015    7.616   13.336    0.222    3.181   -0.914    0.604    5.855    1.079    5.359   -0.456   -1.392   -0.321    3.779
X1==    3.474    5.015    0.983    5.033    4.105    1.729    0.312   -1.583   -0.893    2.627    0.233    1.827    4.091    0.986   -0.447    1.074   -0.780    1.835   -0.157    3.696    2.732    0.295    4.238    3.044    0.771    2.548    0.835    2.446   -0.805    1.195    0.233    1.195
X2==    3.868    3.252   -0.406    3.368    4.118    8.165    0.781   -1.445   -0.992    3.229    0.094    5.240   -0.641    2.395   -0.647   -0.992    1.392    2.925    0.094    2.061    4.882    0.751    0.751   -0.300    0.784    2.298    1.293    2.191    0.566   -1.164   -1.375    3.162
CD1=       13       16        4       13       14        5        4        0        1        4        2        7        7        4        4        4        2        5        3        8        4        2        7        7        2        5        2        3        0        2        2        2
CD2=       14       13        3        8       15       20        4        1        2        8        2       11        1        4        4        2        5       10        3        8       11        3        3        1        4        5        5        5        2        0        0        5
CTTGGATGATAATGGATTTGAGCATATCCCAATAATGAGCTATTCAGTCAAATATGCATCTGCATTTTATGGACCTTTCAGGGAAGCTGCGGAAAGTACCCCTCAGTTTGGTGACAGAAGAAGCTATCAGATGGATCCAGCTAATAGACGGGAGGCTCTAAGAGAAGCAAGATACGATCTCGAGGAAGGGGCTGATATACTGATGGTTAAACCTGCTCTGCCCTATCTTGATATAATAAGAGATCTAAGGGAAACTTTTGACCTGCCGATTGCGGCGTACAACGTAAGTGGTGAATATTCGATGATAATGGCCGCCGTACGAAATGGGTGGGTTGATAAGGATAGGGTTATTATGGAATCCCTCACTTCGATAAAAAGAGCCGGAGCGGATCTAATTTTAACGTACTTTGCAAAAGAGGTTGCCAGGATTTTGGGCTGATGTTTTCAAAACATATAGCTTTTTTGTGGGATAATTCTGAGATTATACCTATAAATATAAGATTAAAGTATGATAATCTAATCTGTCTGGATGAACAGATTAATAGGATAGAAAAAAATATCATATCATTCATCGATGAAGGGGTTTATTTAAATATGCTTTTATGGGGGGAAAGGGGAGGCGGTAAGTCGTCAATTATAAAAAATATTCTGTATAAATACCATTCTAAAGGGCTTAAAATAATTCAGCATATTGATGATAATCTGAAATCTATTTATAAGCTATATGAAATTGTTTCGACCTCTGAGTATAAATTTATACTTTTTTTTGATGACATATCATTCAACTACGATGATGAGAGATACCGCAGTTTTAAATCTTTGTTGGAAGGTGGGCTGATTCCCCAACCTGAAAACCTCATGATTGTGGCAACCTCCAATAGGAGACATCTTATTTTTGAAAAAGCACACGATAGCTCAGATTTTTATAGCCGGGACGATGAAAATGAATCCATATCACTTTATTCCCGATTTGGTCTCGTGGTGGGTTTTTATCCAATGAATAGAGAGGATTATCTTAAG
KOK=        34
KK=  188582  LL=  189601  Z=    5.28  JJ=  188582  DL=  1020
A===      111      112      113      114      121      123      124      131      132      133      134      141      143      144      211      213      214      223      224      231      233      234      243      244      313      314      323      333      334      343      413      433
B===      222      122      422      322      212      412      312      242      142      442      342      232      432      332      221      421      321      411      311      241      441      341      431      331      424      324      414      444      344      434      423      443
RRR=   19.203    0.901    3.623    0.003   12.123    2.252   10.787   -0.777    0.006   -0.147   -1.352    2.533    0.800    0.769    5.333    2.792    1.378    0.303    8.968    0.539   -0.041   -0.802    1.042   50.312    3.311    5.983    0.118   13.758    0.395    0.616    0.652   -0.038
X1==    4.517    3.011    1.927   -0.135    3.011    2.770    4.880    1.128   -0.040   -0.705    2.024    2.585    1.024    0.560    1.592    0.663    1.288    0.207    3.856    0.663    1.087    0.656    2.443    4.750    2.295    2.024    0.087    2.687   -0.434    0.566   -0.976   -0.434
X2==    4.251    0.299    1.881   -0.024    4.026    0.813    2.210   -0.688   -0.159    0.209   -0.668    0.980    0.782    1.374    3.349    4.214    1.070    1.469    2.326    0.813   -0.038   -1.222    0.427   10.593    1.443    2.956    1.365    5.120   -0.912    1.088   -0.668    0.088
CD1=       12       11        4        2       11        6       11        3        2        0        3        6        2        2        8        3        5        3       11        3        2        2        4        8        3        3        1        3        0        1        0        0
CD2=       26       10       10        4       21        6        7        4        4        3        1        6        3        3       19       13        5        6        6        6        2        0        2       12        5        6        4        7        0        2        1        1
CTATTTTGCTGCAGAAAAATTCCTTGATCTTAATACACAGGATCACCATTAAATACAAAATATGTTGAAGAATTGGGGGATAGTCCCCCTTTTTTTTGTTTTAAATAGTTTTAAAACTTTTTAAAGCGTCATCCACAGATCTGTATACTTTGAGAATCTTATCAAGATTAGTAATTTGAAGTATCTCCATTACCCTCTGAGTAGGTGAAATTAGCTTTACATCTCCACCATTTTTTCTGCAGGTACTTATTTTCCCTACCAATGCACCCAATCCGCTGGAATCTATAAAGTTTGTCTGTGTGAGATCAATGATAAGGTTTATATAACCCTTATCCACAAGTTCTGACATCTTTTCTTTGAATGGTTGAGAATTACTTGCATCTAATCTTGTGGGTATTTTTATTACAGCAGCTTTTTTGTCATCAAAAAGTTCCACCAAAACATCCATATTATCACCCCTGGTATTTTTTATGATAATATTTGATTATATTAAAAAATCAATAAATATATTGCAACAACTAAATAATTCTGTTAATTGAAGGGTGTATAATAAGATATTTCTGGTATTAGATGAGACATCAAAAAATGGATTAGATGATGGATAAATTGAAGATGTATTTATTGGCAGTAATCTCGGCATTTTTGTTGACGATAAGTGGGCCAGGTTTTGGTTATTCACTATTAGTCTATATTGCGCTGGTGCCAGTTATCTATGGGGTATATAGGTATAAAGAGAGATGGTTTAGCATATCCGTTACTTTTTCAATGTTGTATAATATTGTTGTTTTTTATTGGGTGACTGAAACGGTAAATTATTTTGGGGATGTAAATATTGCGGTAAGAGTAGTATTACTGATTATGCTTGCTGGATATTTAAGTATATTCTGGGTATTATTTTTTAGAATCGTAGTAAAAGTTAATAATGTATTTATTATATCGATGGTTTTTGCTGTGATAGAGCTGATTAAAGGCTTTTTATTTACGGGGTTTCCATGGATGAATTTGGGGTTAAATAGCCTG
KOK=        35
KK=  223592  LL=  224161  Z=    4.61  JJ=  223202  DL=   570
A===      111      112      113      114      121      123      124      131      132      133      134      141      143      144      211      213      214      223      224      231      233      234      243      244      313      314      323      333      334      343      413      433
B===      222      122      422      322      212      412      312      242      142      442      342      232      432      332      221      421      321      411      311      241      441      341      431      331      424      324      414      444      344      434      423      443
RRR=    0.937    1.914    0.021   -0.322    3.182   -0.551   18.961   -1.143    0.052    6.890   -2.278    0.720    2.625    0.598    6.924    0.296   -0.103    2.799   16.296    0.052   -0.015    1.096    1.096    5.263   -0.046   29.997    0.102    4.457   -0.212    0.474    1.367    0.406
X1==    0.825    3.808   -0.333    1.564    1.136    1.007    3.629   -0.333    0.233    3.944   -0.929    1.564    1.071    1.159    2.472   -0.542   -1.251    2.051    4.509    0.233   -0.230   -1.073   -1.073    1.955   -0.026    7.071    1.568    3.241   -0.687   -0.687    2.071    1.313
X2==    1.136    0.503   -0.063   -0.206    2.802   -0.547    5.225    3.432    0.224    1.747    2.451    0.460    2.451    0.516    2.802   -0.547    0.082    1.365    3.614    0.224    0.065   -1.021   -1.021    2.692    1.747    4.243    0.065    1.375    0.309   -0.691    0.660    0.309
CD1=        3        8        1        3        4        3        6        1        2        5        0        3        2        2        6        1        0        5        8        2        1        0        0        3        1        8        3        4        0        0        3        2
CD2=        6        4        2        2        8        1        9        7        2        3        4        3        4        2        8        1        2        3        6        2        1        0        0        4        3        6        1        2        1        0        2        1
TAACGTATGATTCATCTGAATTATCTGGTGCAGTATTTGATAGGTCAGACCAGGCATTGAAATATTCTTTGAGATTATCCCCAAGACCAGATCCTGATTCCAGTTCGTTAAAATAGATTTTTATATTATCCATTGATGTTCTTAAATTCTCCCAGTAGTTTAAAGAGCTTGTTTCATTTCTAAGTGTTTTTGCAAGGACATCGTCATATGTTCTTACTACAGCATCAAGTTTTGCTCCTCTTCCAAATGGTCCAGGACGAACGTTTAATGGGGACTCAGTGGTAATTATAACCCTTTGACGGGAATACCCTTCAGTGTTTAAATTGGCAATATTGTGGCCGGTCACATCTATCCCAGACTGTGCCACATAGAGCCCTGAAACCCCTGTATGTAAAATTCCAAATATGTTGGCCATACGCTTCTCCTAAGTTGGGTACAATCTTATCAAGCTGTTCTAACCACACCTTTAGGTTTTGTTTGGGTTGTACCAAAGCTGTCATAAGAGCTGCTACCAATCATGCCAATCTGCTCGAAGAAATCCCTTATGAGTTGTAAATTTGTATGATAAAG
KOK=        36
KK=  243182  LL=  243991  Z=    5.37  JJ=  243062  DL=   810
A===      111      112      113      114      121      123      124      131      132      133      134      141      143      144      211      213      214      223      224      231      233      234      243      244      313      314      323      333      334      343      413      433
B===      222      122      422      322      212      412      312      242      142      442      342      232      432      332      221      421      321      411      311      241      441      341      431      331      424      324      414      444      344      434      423      443
RRR=   13.354    7.278   -0.208    6.925    5.078   -0.680   -0.311   -0.495   -0.560   18.769    0.074   17.887    7.499   -0.659   -0.888   -0.106    0.832   34.029   -0.760    0.484    0.355   -0.802   27.161    0.340   -0.381    0.711    0.103    0.639   -0.449    0.005    0.435    0.005
X1==    4.247    3.072    0.971    2.685    1.543    4.657    3.787   -0.560   -1.351    3.216   -0.189    4.543    1.641   -0.633    1.033    0.151   -1.075    6.727   -1.120    0.151    0.185    0.670    3.363    4.404   -0.784    1.641    0.185    1.645    0.454    0.454   -1.104    0.454
X2==    3.144    2.369   -0.214    2.579    3.291   -0.146   -0.082    0.885    0.414    5.836   -0.394    3.937    4.569    1.041   -0.859   -0.706   -0.774    5.058    0.678    3.214    1.918   -1.198    8.077    0.077    0.487    0.433    0.555    0.388   -0.990    0.010   -0.394    0.010
CD1=       12       10        3        7        7        8        9        1        0        4        1       10        3        1        6        2        1       11        1        2        1        2        5        8        0        3        1        2        1        1        0        1
CD2=       12       10        3        6       12        3        2        5        4       11        1        8        7        2        3        2        1       12        3        9        5        0       11        1        3        2        3        2        0        1        1        1
CTATGCAGTTGCTGACATATTTGGGAAGAGATGTTATATTGTAAAACCTCAAACGTATATGAATTTAAGTGGGAAATCTATTTCTGAGATTTCGAAATATTTTGATATCCCAAAAGAAAATATTATCGTAGTGCATGATGATCTTGACCTTTCTTTTGGTAGAATCAAAATAAAGGTTGGGGGTTCATCTGGTGGACATAATGGTATAAATTCTATAATAGCCTGCCTTTCTTCTTCAGATTTTACAAGGGTTAAGATGGGAATAGATAAACCTAAGTCGAAGGATGTCAGTGGATTTGTTCTTTCTGAATTCAGCGCAGAGGAGAAGAAGTTTCTCCATGATTTTGTGGAGCTAGGGTGTAATGCAACAATTGCTATTTTAGAAAAAGATGTAAGATATGCAATGAATTTATACAACAAAAAAATAATAAGTCAGGAGGTTAATGAAAGATGTCCAGCTTAATGTATTTGGCTCCCATTATTGGTTTAGCAGGAATTGTGCTGGCAATAGTGCTCTATAACTATATTAAGAGCCAGCCGTCGGGTAATGAAAAGATGAAAGAGATCTCTGAAATGATCCATGAAGGTGCAATGGCATTTCTTTTCAGAGAGTACAAAATCCTTGTATTTTTTATCATTGCAGTTTTTATACTTATGTCTATCTCTTCTGATCTTGGTATTAAAACGGCTATAGCATTCCTTTCTGGTGCAATAGCTTCGATTCTTGCTGGTTTTATCGGTATGAAAGCTGCCACCAGAGCAAATGTTAGAACCAGTGAAGCTGCAAGAAGTGGCGGTATGGCAAAAGCG
KOK=        37
KK=  245612  LL=  246751  Z=    5.27  JJ=  245582  DL=  1140
A===      111      112      113      114      121      123      124      131      132      133      134      141      143      144      211      213      214      223      224      231      233      234      243      244      313      314      323      333      334      343      413      433
B===      222      122      422      322      212      412      312      242      142      442      342      232      432      332      221      421      321      411      311      241      441      341      431      331      424      324      414      444      344      434      423      443
RRR=   23.738    0.316    0.269    9.074    9.796   -1.750    6.117    0.450    0.272    0.514   -0.763   -0.847    0.187    1.675   21.821    3.665    2.050   -0.661   39.678    2.449   -0.618   -0.409    0.077   81.327   -1.701   11.393    2.442   12.317   17.118    0.123    0.114   -0.688
X1==    4.306   -0.649   -0.192    3.523    4.545    1.771    2.129    1.138   -0.568    0.688   -1.273    1.769    0.312    0.636    3.679    2.355    3.672    1.102    9.051    1.186   -0.480   -1.452   -0.060    9.358    1.590    4.273    1.897    3.332    3.132   -0.868   -1.273   -0.868
X2==    5.512   -0.488   -1.397    2.576    2.156   -0.988    2.873    0.395   -0.479    0.747    0.599   -0.478    0.599    2.635    5.931    1.556    0.558   -0.600    4.384    2.065    1.287    0.281   -1.287    8.691   -1.070    2.666    1.287    3.697    5.466   -0.142   -0.090    0.793
CD1=       13        4        2        9       16        6        8        4        2        2        0        6        2        3       14        7       11        6       25        5        1        0        2       18        3        7        4        4        4        0        0        0
CD2=       26        6        2        9       13        2        8        6        3        4        3        3        3        5       23        7        4        2        9        8        4        2        0       11        1        6        4        6        7        1        2        2
AGCATAGTATCATTGATAATTGCTCCACTTCTTAAGTAGATTCCGTTTTAAAATATATTAGGTGGGATATTTTTAGCTATCCCACCTTTTTTTATATGGAGAATATGGAAAAATATACAGACATAGCTCTTGCCATAGCTCTTGCTCTTCTGGTTGGGCTTGAGAGGGGCTGGCATCTAAAAGATGAAGATGAAGGGAAAAGAATTGCAGGTATACGTACCTTTACGGTGGTGGGGATATTTGCTTCCCTTTCATCGTTTTTTTCAAAAGAGGTGGCACCAAATTTTATACTGGTTGCCTTTGGGGGATTATTGATTATTGTGTCTATTTTGATATTTCTTTCAAAAAATGAAAATGACAAAGGAGTTACCACGGAGATATCACTGCTAGTTACATTTTTAATTTCCGCCCTTGCTGCTTTTGGGTATAGGTATATAGCCTCAGCTTCGGCAGTTTTGATGGTGATTATTCTCAGTTTGAAACCTCAGATACACTCTTTTGTTAAAAAGATAGCCTTTGATGAACTAATTGCTTTACTAAAGTTTTTAGTTCTTATTTCCATAATCTACCCCATCCTTCCGAATTCGGCAATAGGTAGTTGGACGTCAATTACTTATACAGATATTTTTAAAATTGTTATTGTATTATCGGCTATATCATTTTCTGGGTATCTTGCGGTAAAGTTTGCTGGTCCTAAAAAAGGGGTGGTTATTTCATCACTTATGGGTGGATTGGTGTCATCCACTGCCGTTACGATAAATCTTTCAAACTATTTTAGAGAAAATAATGATTCCCCCAATATCTATACATTTGGTATACTACTATCGTGGGCGGTAATGTTTTTTAGAGTGGTTATTTTGACAGGGATTTTTAATATGGAGTTGCTGAGTATGATCATACCAATAATTCTTTCTATGGTGTTGGGGGTATTGGTTTACCTATTCATCATAAAAAAGGATCTGGACAATACTTCTGAAATTAAAATTGAGATAAAAAATCCAATAGACATTGCATCATCCATAAAATTTGCCCTGTTGTTATCCGCCATAATATTTTTAGCTGAAAAAGGTAAAGAGCAATTTGGAAAGGTTGGAGTTTTAGTTATCTCAATATTTTCAGGTCTTAGCGATGTGGATGCCA
KOK=        38
KK=  249692  LL=  250801  Z=    6.65  JJ=  249662  DL=  1110
A===      111      112      113      114      121      123      124      131      132      133      134      141      143      144      211      213      214      223      224      231      233      234      243      244      313      314      323      333      334      343      413      433
B===      222      122      422      322      212      412      312      242      142      442      342      232      432      332      221      421      321      411      311      241      441      341      431      331      424      324      414      444      344      434      423      443
RRR=   53.783   10.752   -0.662    5.538   30.346    6.394    1.509   -2.621    0.086   12.085   -0.390   -0.697    0.395   15.347    2.243    3.801   -0.933    4.764    0.925    0.659    5.556   -0.771    4.865    6.362    0.896    7.208   -0.779   14.369   -3.026    0.455   -0.390   -2.552
X1==    6.700    4.457    0.913    1.189    6.961    3.452    0.851    1.665   -0.048    3.098    0.411    2.947    0.411    2.878   -2.052    2.052   -0.785    1.697    1.025   -0.748    1.921   -1.325    2.492    4.228    2.098    2.052   -1.025    1.545    2.243   -0.757    0.411    4.243
X2==    8.027    2.412   -0.725    4.658    4.360    1.852    1.773   -1.574   -1.791    3.901   -0.950   -0.237    0.963    5.332   -1.093    1.852    1.188    2.808    0.903   -0.880    2.893    0.582    1.953    1.505    0.427    3.512    0.760    9.302   -1.349   -0.601   -0.950   -0.601
CD1=       16       13        3        5       18        7        5        4        2        4        2        8        2        7        0        5        2        5        6        1        3        0        5       10        3        4        0        2        3        0        2        5
CD2=       30       13        4       12       18        9        6        2        1       12        1        3        4        8        4        9        5       10        4        3        9        3        5        3        5        8        5       19        0        1        1        1
TTTATAGGTCTATTTTTTATTAAAAAAAGAGCTAAATCCCTTCATCAGGATCCGGGTATAATAGAAAATATCATTATTGTATCTTTTTTTGGTGGTATTATAGGGGCAAGGCTTTATTATGTTTTGCTTAGGTGGGATTTCTATTCCCAATACCCTTATGAAATAATAGCCTTCTGGCACGGTGGGCTGGCAATTCATGGGGGGCTTATAGGGGGAGTTCTGACCGGGTATCTTTACGCCTGGAAGAGATACAATTTTCTATATCTTTCTGACCTGATTCTTCCTTTTCTTTTGCTGGGGCAGGGGATAGGGAGATTTGGAAATTTTGCCAATGGAGAAGCCCACGGGGTACCCACCATTACACCACCTGATATTATTTTTAGGTTTAAAAATATCTTTCCAGAATTCTGGAGGGTGGTGAAGTCCACATTTAATCTACCGGATGGGGTAGAGGGGATGAATCTTTTAAACAGCATGCTGGAGCAAAAAAAAGTGTTAATAGTGGAGTTTCAAAATAGGGTTTATGAACTGAAGGAGTATGTACCTTTTGGGGTAAGGTTTCCTTCTAAGTATAATCCTCCGGCATACCTTGAATTTGGTTATTTACCTGTACATCCCACTTTTTTTTACGAAATGATACTAAATTTTATCGGGGCTGCCATATTGATATATTTCTGGAAAAAAGATGAGCAGATTGGTAAAGGAGTTATCACCGGTCTTTATCTAATATTTTATGGGGTCATAAGGGGATTTGTGACGACGTTTAGAGCGGATGATCTGATGGTAGGTTATTTTAGAGCACCACATATTGTAAGTTTTGTATTGATCTTAATAGGCGGACTTTTGATATATTTCAGAAAAATGAGAGGTAATAATGGGTGATTTTGTAAAATTTGCAAAAGATAGGGTTATACTTTTCGATGGTGCGATGGGGACAAATATACAGAAATACAGCATATCTGATGCAACCTGGCAGGGGAAAAATGGTTGCAACGAATACCTAAACATCGTTGCACCTCATATAATCGAGGAGATACATGGAAATTTTTTGGAAGCTGGTGCTGATGTGCTGGAAACGAATAGTTTTGGGGGCACAAGGCTGGTATTATC
KOK=        39
KK=  254942  LL=  255991  Z=    4.57  JJ=  254822  DL=  1050
A===      111      112      113      114      121      123      124      131      132      133      134      141      143      144      211      213      214      223      224      231      233      234      243      244      313      314      323      333      334      343      413      433
B===      222      122      422      322      212      412      312      242      142      442      342      232      432      332      221      421      321      411      311      241      441      341      431      331      424      324      414      444      344      434      423      443
RRR=   46.601   -0.689    0.233    1.644    0.026    3.325    0.911    0.001   -0.198    4.628   -0.484   21.984   -0.158    0.725    6.958    4.764   -1.401    7.906    9.273    4.125   35.561    0.273   -3.922    8.056    1.331    5.883    0.910    5.231   -0.222   -0.488    0.668    1.627
X1==    7.715   -0.899    0.712   -1.170    0.012    3.077    0.457    0.001    0.115    1.259   -0.504    6.056    0.280    3.371    2.745    3.077    0.958    2.541    3.765    0.855    7.316   -0.421    2.842    2.558    2.259    3.416    0.316    1.725   -0.609    0.391   -0.504    1.391
X2==    6.040    0.767    0.327   -1.405    2.093    1.080    1.994    1.300   -1.726    3.677    0.960    3.630   -0.563    0.215    2.535    1.548   -1.463    3.112    2.463    4.822    4.861   -0.648   -1.380    3.149    0.589    1.722    2.882    3.032    0.364   -1.250   -1.325    1.170
CD1=       23        3        3        2        5        6        5        2        2        2        1       17        2       10       11        6        6        5       11        3        8        1        5        8        3        6        1        2        0        1        1        2
CD2=       18        7        5        0       10        7        5        7        1       11        3        7        1        1       11        8        0       12        6       15       14        1        0        4        5        4       10        9        2        0        0        3
CAGGGAGGATCTCAATAAAAGAGCCCAGAGGGTGATGGTGGTCATCAATCCGGTGAAACTTATCATTACAAATTATCCGGATGGTAAGAAGGAGATGATGGAGGCTGTGAATAATCCAGAGGATGAATCGATGGGGAAGAGACTTGTTCCTTTTTCAAAGGTTTTGTATGTAGAGAGGGAGGATTTTTCGGAAGAGCCTGACCCAAAGTTTTTCAGGTTGGCACCAGGTAAAGAGGTTAGGTTACAACACGGGTATTACGTTACCTGCACAGGATTTAAAAAAGGTGATGATGGAAATATCGAAGAGATATATTGTACGTATGATCCAGATAGCAGGGGTGGATGGACAAAAGATGGTAGGAAAGTAAAGGGTACCATCCATTGGGTTTCCGCAGAAGATGCCATAGATATTGAGGTTAGAATGTATAGCCATCTATTTACAAAAGAAAATCCTGATGATGTGGAAGAAGGTAAGAATTTTACAGATTATATAAATCCAGATTCCCTTAAAATATTCACTGCAAAGGGGGAGCCTTTTATAAAAGATTGCAATGAAGAGTATTATCAGTTTTTGAGAAATGGGTATTTCAGAAAGGATGAAGACTCAACAAAAAAGAAACCTGTTTTCAATAAAACTGTTGGGCTGAAGGATAGCTGGAGCAAGGGGAAGAAGTAGTATGCTTTTTTTTAAAAAACTTTTGTATTATTTCTTAATTCCCCCGTGGATATTTATTGTTGGATTTATATTGGGTGGGTATTTTTTAAAGGGATTTAAAAGGTATCTGCTCTTCTTTTTTGCTGTAATGCTCTATCTTTTTTCCATTTCACCAGTGAAGGATATATTGATATATCCAATTGAAAAGGATTATATTAATCTGAAATGTGATGGGGATATCATCGTTGTCCTTGGGGGAGGTGTTTATGGAAATGGAGAGCTCTCAGAGGATGCGTTTAAAAGGGTGGTGAAGGGGTTTGAAAAGGGGCGAGGAGGAGATAAAATTATCATTGTATCGGGTGGAAGGGTGAGTGAAAGTTATCCATACGAAGCTG
KOK=        40
KK=  260372  LL=  260941  Z=    5.45  JJ=  259742  DL=   570
A===      111      112      113      114      121      123      124      131      132      133      134      141      143      144      211      213      214      223      224      231      233      234      243      244      313      314      323      333      334      343      413      433
B===      222      122      422      322      212      412      312      242      142      442      342      232      432      332      221      421      321      411      311      241      441      341      431      331      424      324      414      444      344      434      423      443
RRR=   53.385    1.157    2.613   -2.699   -1.905   14.572   -0.188    9.520   -0.295   35.413    1.082   -0.423   -0.017    7.489    2.394    0.303    0.351    3.482   -0.239    0.022    2.481   -0.127   -0.283   -1.760   -0.375   -0.227    2.257   -0.090   -0.572    0.496   -0.848    7.081
X1==    5.995    3.241    0.780    2.544    1.204    4.983    0.759    3.580    0.986    3.470   -1.016    3.898   -0.020    2.191   -1.513   -1.013   -1.414    1.117   -0.542   -0.014    2.539    0.112    1.112   -1.322    0.470    1.972    0.539    0.759    0.536   -0.464   -1.016    1.536
X2==    8.904    0.357    3.349   -1.061   -1.583    2.924   -0.248    2.659   -0.299   10.205   -1.064   -0.108    0.835    3.418   -1.583   -0.299   -0.248    3.116    0.441   -1.588    0.977   -1.142   -0.255    1.332   -0.797   -0.115    4.190   -0.119   -1.068   -1.068    0.835    4.611
CD1=       12        7        2        6        4        6        3        5        2        4        0        8        1        5        0        0        0        2        1        1        3        1        2        0        1        3        1        1        1        0        0        2
CD2=       15        3        7        0        0        7        1        6        2       17        0        1        2        4        0        2        1        8        2        0        4        0        1        2        1        1        9        2        0        0        2        6
AGGGTTCTGGATAACAATCAGGGATTTGGGGGGGATGATTTTGGTTTTTCCATTTTTGAGGAGTTTTTTGGAGATACTTTTGGTTCATTTTTTGGTGGTTCCACAAGGAGTAGAAATAAGCCCAGAAAGGGCTCCAATATAGAGATGGAAGTTGAAATCGAATTTGAAGAATCGGCAAAAGGTACCAAAAAGCAGATCGTTGTCCCTAAAACAGTTGTTTGTAAAAGATGTGGTGGTACAGGTGCTGAGCCGGGCGCCATCATCACCTGTCCAAGATGCAATGGTACCGGCCAATTTGTTCAAAGGCAGGGCTTTTTCACAATGGCCACACCTTGTCCAGATTGTAGAGGTACTGGAAAGTTTGTAAAAGAGCACTGTAATGAGTGCAAAGGTGAGGGCTCTGTCAGGGAGAGGAAAAGTCTCGAGATAAAGATCCCTGCTGGTATCGAAGATGAAATGATTTTGAGAATTACCGGAGAAGGTAACAGCGGTATAAATGGTGGCCCTAATGGTGATCTATTTGTGAAAATAAAAGTAAAGAAACATAAATTTTTCGTTAGAAAAGGTAGA
KOK=        41
KK=  273062  LL=  274141  Z=    5.04  JJ=  272942  DL=  1080
A===      111      112      113      114      121      123      124      131      132      133      134      141      143      144      211      213      214      223      224      231      233      234      243      244      313      314      323      333      334      343      413      433
B===      222      122      422      322      212      412      312      242      142      442      342      232      432      332      221      421      321      411      311      241      441      341      431      331      424      324      414      444      344      434      423      443
RRR=   60.660   15.361    0.917    1.482    8.739   -0.463   -0.225    1.437   -0.715   21.672    1.067   -2.121    0.040    5.004   -3.441    2.487   -2.563    1.444   -1.093   -0.307   23.676   -0.000    3.988    2.205    4.388    1.382   -3.040   12.566   -0.727    0.249   -0.017   17.187
X1==    7.205    5.044    0.928    1.419    1.993   -0.174   -0.217    0.928   -0.728    7.742   -0.753   -1.316    3.431    3.355    2.429    0.935    1.427    0.941    0.886   -0.728    5.637   -0.052    5.535    0.604    2.096    0.642   -0.724    5.190    0.650   -1.131   -1.450    3.320
X2==    8.419    3.046    0.988    1.044    4.384    2.662    1.037    1.549    0.981    2.799   -1.416    1.612    0.012    1.491   -1.417    2.662   -1.797    1.534   -1.234    0.421    4.200    0.007    0.720    3.650    2.094    2.154    4.200    2.421   -1.120   -0.220    0.012    5.176
CD1=       22       17        5        6       10        3        3        5        2       13        1        1        7        7       11        5        6        5        5        2       10        2       10        3        5        3        1        7        2        0        0        5
CD2=       24       12        5        5       15        8        5        6        5        6        0        6        2        4        2        8        0        6        1        4        8        2        3        7        5        5        8        4        0        1        2        7
CCTGGATAATTCTTTTATATTGGCATTTACTGCAAAACCTGCGGCAAGCCCAACAAACATTGCAAAATAAAGAAAGAGAAATTTTTTGTCCACTAAAAGTTCTCTGTATTTTAAAGGTAAATAGGTGTCGTGAGTGTTGTTTGAGGGGGGATTTTTCATGAAAAAACCGGCTAATATGATTAGAATAAGAAAAATTGATCCTAAGGCTCTGAAAACCTGAAATGGTGTCCATCCATTTGCTATGAGTGTGCCCCCCAAAAAACTCACCAGAGCAGCACCGCCCCCAAACCCTGCAACAGCAATTCCAGTAATGAGCCCTTTTTTATCAGGAAACCACTTTATACATGTGGAAATGGGTACAATATAGGCTATACCTGCCCCCAGACCAGCTATTAAACCGTTTCCTAGAATGGTAAAGATAAAATTACTGCCGCCAAAGGATGAAATAATCCATCCTGCACCGAAAAGTGTACCACCCACGATGGTGGAAATTTGTGGTCCGAGTTTTTTTAAAATCTTTCCGGATATTATCATGGTGGCAGGAAAGATGAAGTAAAATACCGAAAAAGGTAGCTGTGCCTGAGCCTGCGATATATTTAGTATTGCCTTGATATCTTTTACGTACACTGACCAGGAGTATGTTGCACCTAAACAGAGTTGCATAACCACGGCAAAAATCAGTATGAGGTAACCCATAATGCCTCCTGGTTTAATTTTATATTGAGAATTTGTATAGCTTAATATGATCTTATTATTCTTCTCTCAAGCCCTTTTTTCATCAATTTCATACCACCACCCTTTGAGAGGGCGTATTTAGTATAGTTTACATCTATTACCTTTGAACCTGCAAGTGTGCCGTATTTTGAGAGGGCTGTGGATAGTGGGGTGGAAGCACCTAGGAAGATAACCTTTTTGTAGTCATCCACAAAATTTAAAAAATCTTCTGTGGTTTTGTTTATAAATGTTGTACCGCTGATGATGACGATATCCGATTTTGGTATAATTAATTTTGCATATCCAGGATTAAACGTATCGGGATAATTTTTCAGTTCGAAAATGTACAGCTCTTTTACAATTGGT
KOK=        42
KK=    5403  LL=    5912  Z=    4.96  JJ=    5343  DL=   510
A===      111      112      113      114      121      123      124      131      132      133      134      141      143      144      211      213      214      223      224      231      233      234      243      244      313      314      323      333      334      343      413      433
B===      222      122      422      322      212      412      312      242      142      442      342      232      432      332      221      421      321      411      311      241      441      341      431      331      424      324      414      444      344      434      423      443
RRR=   23.147    0.075    1.449   10.244    2.301   11.304   -0.717    0.571    0.109   15.307   -0.989   -2.411    0.243    6.493    0.967    1.665    1.559   49.749    1.559   -1.126   -0.252   -0.285   -0.739   -0.370    2.397   -0.169    1.186   -0.038    0.181    0.181   -0.989    1.175
X1==    4.944    2.499    0.590    2.933    1.896    2.654   -1.322    3.217   -0.151    2.460    1.206   -0.690    0.206    4.501   -1.722    0.784   -1.322    6.969   -1.236    0.784   -0.472    0.304   -0.696   -1.019    1.460    0.206    0.528   -0.219   -0.323   -0.323    1.206    2.677
X2==    4.682    0.030    2.457    3.492    1.214    4.260    0.542    0.178   -0.724    6.221   -0.820    3.492    1.180    1.443   -0.562    2.124   -1.179    7.138   -1.262   -1.436    0.533   -0.937    1.063    0.364    1.641   -0.820    2.248    0.174   -0.561   -0.561   -0.820    0.439
CD1=       12        7        2        6        6        4        0        5        1        3        2        1        1        6        0        2        0        8        0        2        0        1        0        0        2        1        1        0        0        0        2        3
CD2=       10        3        5        5        5        8        2        2        1        8        0        5        2        2        2        5        0       13        0        0        2        0        2        1        3        0        4        1        0        0        0        1
CTTGAAGTAACGGTTAAAAGGGACGGTAAAGTTTATTTCCAGAGGTATGAGAGGGGTATCCCTGTAACAGAATTCAAAGAGATAGGCAAGACAGATAAGACCGGAACAAAAGTAAGGTTCAAACCTGATTCTGAGATATTCGAAACCACGGAATTTCACTTTGACTCTCTTGCCAAAAGGTTTAGAGAGCTTGCCTTTTTAAATAGTGGAATAAGGATAAAAGCTGTAGATGAAGCATCAGAAAAGGTGCATGATTTCTGTTTCGATGGTGGTATTGTAAGCTACATCAAATTCTTAAATAAGGGGAAAGAACTTCTTTTTGATGATCCAATTTATGTTTCAGGTAAGTATGAAAATGTTGTTGTGGAATGTGCAATCCTCTATAACACCTCTTTTGATGAAAAGATTATATCGTTTGTGAATAATATACATACAGAAGAAGGTGGTACACACGAAGCCGGTTTTAAATCTTCTTTTACTAAAGCTTTTAATAATTTCATCAACAAATAC
KOK=        43
KK=   23793  LL=   24812  Z=    4.57  JJ=   23763  DL=  1020
A===      111      112      113      114      121      123      124      131      132      133      134      141      143      144      211      213      214      223      224      231      233      234      243      244      313      314      323      333      334      343      413      433
B===      222      122      422      322      212      412      312      242      142      442      342      232      432      332      221      421      321      411      311      241      441      341      431      331      424      324      414      444      344      434      423      443
RRR=   59.117    7.404    5.382    1.994    0.967    7.815   15.193    9.999    0.022    8.423    0.536    1.628    2.508    3.024   -2.792   -1.369    1.360    3.114   -1.296    0.238    2.177   -0.131    5.841   -0.718    0.031   -0.918    1.157   11.492   -0.506    0.846   -4.396   -0.055
X1==    8.085    2.099    2.196    2.598    0.430    2.101    6.560    2.830   -0.020    2.140   -0.439    2.122    1.988    2.567   -1.240    2.101   -0.869    1.086   -1.131   -1.433    2.311   -1.116    2.497   -0.146    0.140   -0.439    0.311    2.708    0.476    0.476    3.606    0.476
X2==    7.312    3.528    2.450    0.767    2.252    3.720    2.316    3.533   -1.137    3.936   -1.219    0.767    1.261    1.178    2.252   -0.651   -1.566    2.867    1.146   -0.166    0.942    0.117    2.339    4.922    0.220    2.088    3.718    4.244   -1.062    1.779   -1.219   -0.115
CD1=       29       11        6       10        7        5       16        7        2        3        1        9        4        7        3        5        2        3        1        0        3        0        4        2        1        1        1        3        1        1        6        1
CD2=       20       14        8        3       11       12        6       10        2        9        0        3        3        2       11        3        0       12        5        4        5        2        5        6        3        4       10        8        0        3        0        1
TAAAATAAATTAAATATGAGGTGAATTATGCATCAGGGTTGCTCTGGAAGTTTTGAAAATGGACAACAAATTGTTGACAAGCTGAGGATGATGGGGTTTAGCAATCAATATATGCCTATCCCATATGAAATTGAATGTGAGTGTGGTGAAAAATTTTTAATGGAAACGTTTGAGTCTAAATGTCCCAAATGTAATATGGTGTATGGTGTGACACCATGCCATGCTTTTGATGCAAAAAATATAATGCCAGCGGGTAGAGATTACTGAGACTTAATGTGGTGATCCATTAGATTAACCGTTAGGTAGATTATGAAAAAAGAGAAAAGAATAAAAAAAGATGCAAAGACATTAAGAAGATTTATAATGATATATTGTAGAGAACACCATCTGAAAAACGGTGTTGCAGAGGAAGGGGAGGGGCTCTGTGGGGAATGTTTAGAGCTTTTACGATACGCATTAAAAAGGGATGAAAAGTGTCCGCTTGATCCAAAGCCAAAATGTAAGGATTGCAAGATACATTGCTACAAACCTGAAATGAGGTTGAAAATTAAAGAGGTGATGAAATTCAGCGGGATCTATTTAATTAAAAGAGGTAGAATTGACTATATTTTTCATTACTTTTTTTAAAACATTTTTTATTTTTATAAAAATATATTTGACAAAGAGATTTTTTTTGATATTATCAAAGAAGGGTATAAGCCCTGTAATTTAACAATGAGGTGAAATGTTATGAGTAACACAGGAACAGTTAAGTGGTTCAACGACACTAAAGGGTATGGTTTCATCACCAGCTCCACCGGAGAGGATGTATTTGTACATTACTCTGCGATTACTATGGATGGGTTTAAAAGCCTGAAAGAGGGAGATAAGGTAAACTTTGATATCGTTAAAGGTCCAAAAGGTCCCCAAGCAGCTAACGTTACAAAAGCTTAATCCCTGAGAGACGAAAATGATGCCCGCCGAAAGGCGGGCTTTTTTGTTTTAAGGATAATTTATTAGAATTTTCTTAAACAAACAAAA
KOK=        44
KK=   43023  LL=   43922  Z=    5.44  JJ=   43023  DL=   900
A===      111      112      113      114      121      123      124      131      132      133      134      141      143      144      211      213      214      223      224      231      233      234      243      244      313      314      323      333      334      343      413      433
B===      222      122      422      322      212      412      312      242      142      442      342      232      432      332      221      421      321      411      311      241      441      341      431      331      424      324      414      444      344      434      423      443
RRR=   14.395    2.868    0.620   11.627   12.610   45.798   -3.136   -0.320   -0.064   38.575    0.353    1.040    0.454   -0.625   -0.532    0.797    0.238    0.711    0.008    0.541   -0.059   -0.024   -0.291    0.750    2.182    9.531   -0.517   13.078    0.051   -0.943   -0.104    8.536
X1==    3.045    1.036    0.592    5.577    3.873    7.214   -0.872   -0.096    0.072    7.989   -0.452    0.979    0.352    1.560    0.469    1.858   -0.210    3.670   -0.067    1.263    0.243   -0.071    0.624    1.012    2.210    3.569    2.116    3.214   -0.352   -1.196    1.156    1.336
X2==    4.727    2.768    1.047    2.085    3.256    6.348    3.596    3.322   -0.887    4.828   -0.780    1.062    1.291   -0.401   -1.135    0.429   -1.134    0.194   -0.115    0.429   -0.244    0.333   -0.466    0.741    0.988    2.671   -0.244    4.070   -0.146    0.788   -0.090    6.390
CD1=        7        5        3        9       10       15        1        2        3       13        1        3        2        3        4        6        2       11        3        5        3        2        3        3        5        6        6        6        1        0        3        3
CD2=       17       10        5        8       11       12        9        9        1        8        1        6        4        2        2        3        1        2        2        3        1        2        1        3        3        6        1        5        1        2        2        8
TATTTTTGGGTGTGTGATCTCCTCCAGCTTCTTCTTTTCATCCGGATTGTTGAAGACGATCTCTTTAAGTTTTTTTCTATCTATTTCCCCATTTTTATCAAGGATCGATTCCCCAAAGTGGCCTATTATATCACTATATGCGGCACCACCTTTTTTCATTACAGATCTACTAATCTCATCGGCATCGATCACAAATGCACCCAATTTTTCAAAAAGTCTCCCGACTGTACTTTTACCAGAGGCAATGCCACCGGTGAGACCAAGATAGCGTATCTTTTTCATTTCAAGCCATATATTTTATGTATAATGTGTATCTTCTCTTCCAGAGTACATGTTGATATCAGTTCACAAATCTCATCCGGCTTGAAGGATCTACATACCTGAGGTCTGTTTTCATAATCACCGCATCTTCCATCGGGCAGCAGGTGTGGGCAGGGGGTACCTGCGGGTTTATTCAGCGTAGATATATCGTAGGCTATACAGCAGGCACCACACATATGACATTTTATATCACTGTTTGACATAGTTTCTTAATATACCGATCCCTTCCACTTCAACCTCTATTGTGTCCCCAACATTCATAGGTCCAACACCGGATGGGGTCCCTGTGGCAATCAGATCACCGGGTAAAAGGGTCATTACGTTTGATATAAAGCTTATAAGTTGATATACATTGTGGATCATATCTTTCGTATTACCATTCTGTTTAATTTCACCATTAAGCCTGCTTATCACCTGCACGCTCAGGGGGTTTAGCTCTGTTTGAATTACTGGGCCGATGGGACAGAAGGTATCAAACGACTTGGCACGGGTAAATTTATTTTCCTTCTTCTGGATATCTCTGGCGGTTACATCATTTACACATGTAAAACCTAAGATATAATCTTTTGCCTGGTCAGG
KOK=        45
KK=   50223  LL=   50522  Z=    5.09  JJ=   49323  DL=   300
A===      111      112      113      114      121      123      124      131      132      133      134      141      143      144      211      213      214      223      224      231      233      234      243      244      313      314      323      333      334      343      413      433
B===      222      122      422      322      212      412      312      242      142      442      342      232      432      332      221      421      321      411      311      241      441      341      431      331      424      324      414      444      344      434      423      443
RRR=   42.446   -0.437    0.642   -0.846    0.272    0.618    0.714    1.437    0.700    0.289   -0.193    0.421    0.718   -0.399    1.923   -0.055    0.599    1.265   -0.327   -1.104    5.200    0.293    5.112   -0.867   -0.748    2.115    0.079    2.233    0.115    0.115   -0.193    4.446
X1==    6.908   -0.216   -0.538    1.062   -0.216    0.359   -1.070    0.462   -0.641   -0.279   -0.486    2.062    0.514    1.153    1.604    0.359    1.800    1.235    0.585   -0.641    1.668   -0.579    3.421    2.989    0.721    1.514    0.668    1.856   -0.252   -0.252   -0.486    1.748
X2==    6.144    2.018   -1.195   -0.796   -1.259    1.721   -0.667    3.108   -1.091   -1.036    0.397    0.204    1.397   -0.346    1.199   -0.154    0.333    1.024   -0.560    1.721    3.118   -0.506    1.494   -0.290   -1.036    1.397    0.118    1.203   -0.457   -0.457    0.397    2.543
CD1=        8        1        0        2        1        1        0        1        0        0        0        3        1        2        3        1        3        2        2        0        2        0        4        4        1        2        1        2        0        0        0        2
CD2=       10        4        0        0        0        3        0        5        0        0        1        1        2        0        3        1        1        2        0        3        4        0        2        0        0        2        1        2        0        0        1        3
ATATTTTGAAAAAGGGAAGGGTTTTTATGCCCCCTGGAGTTATTTTAGTGCAGATAGGCTGGAAAAGCTTGAAGGGAATACATTTTTGATGGATAATGCCACAATATCAGCCTGCTCTGGAGATGTCCCTGATTGGTCATTTTCGGCTAATAAGGCAAGGATAGATTTGGGGCAGTATTTTAGGGCAAAACATTCTTTTGGAAATGTAAAAAATGTTCCTGTTGCTTATTTTCCCTATTTCGTTTGGCCGATAAAAAAGGACAGGGAAAGTGGTTTTCTTGTGCCGCAATTTGGATTCAG
KOK=        46
KK=   58383  LL=   59102  Z=    5.29  JJ=   57963  DL=   720
A===      111      112      113      114      121      123      124      131      132      133      134      141      143      144      211      213      214      223      224      231      233      234      243      244      313      314      323      333      334      343      413      433
B===      222      122      422      322      212      412      312      242      142      442      342      232      432      332      221      421      321      411      311      241      441      341      431      331      424      324      414      444      344      434      423      443
RRR=   35.966    1.977    2.193   -0.718   14.975   13.377    0.998   -0.287    0.460    6.985   -0.393    4.619   16.284    3.109   -0.071   -0.140   -0.612    1.178    2.193   -2.350   26.654    0.018    1.808   -0.032    2.949   -0.417    1.039    0.228    1.389   -0.170   -1.461    0.811
X1==    6.619    2.086   -1.859    2.073    2.504    3.437    0.325   -0.205    0.280    2.150    0.510    1.515    7.306    1.407    0.417   -0.982    0.965    2.939   -1.384   -0.982    6.649   -1.034    0.915   -0.034    1.311   -0.340   -1.048    0.388    2.404    0.404   -1.189    1.404
X2==    5.433    0.948   -1.180   -0.346    5.981    3.892    3.068    1.399    1.642    3.248   -0.771    3.048    2.229    2.209   -0.171    0.142   -0.635    0.401   -1.585    2.392    4.009   -0.017    1.976    0.941    2.248    1.229   -0.991    0.588    0.578   -0.422    1.229    0.578
CD1=       26       11        0        7       12        8        3        3        3        4        2        6       10        3        7        1        4        6        0        1        8        0        2        1        3        1        0        1        3        1        0        2
CD2=       11        5        0        1       14        7        6        3        4        4        0        5        3        3        3        2        1        3        0        5        5        1        3        2        3        2        0        1        1        0        2        1
AGCTATAAAAGGGCCTAAATATTTTGAAATTATAGGGATAGTTATGATGCTCATCGATTCCCGAAACACATTTGATAAAAAAGCTATAGATCCAAGGTCAGAACCAGCAGATTTGGATATGATTACAGCAGATAGTGAATACCATCCGAAACCGGACGCAATAGCCATAGAATGTTTGATACTTATAGTGATTAAAAAGGATGCTATGAATCCTCCAAAAAGTGTTCCCATTATGGTACCTATCGGTATTAAAAAAGCATATCTATCAGCGGTAAATAGTCTTTTCAGGGCTTCGGTATCTCTACCTATATCAAATCCCACAATAAAAAGAAGTAGATAAAGAGCGTAGTCTGTAATATCGGATGAATAGGTTAAAAAAAAGTGTGGTAGAAGATTGAACTGGGATAAAATAGCTCCTGAAATCACTGCAAGAATCATTAAAAATATCATTTCTGTTTTCCGAAAAATTTTACAATTACGTATACAAAAGCTATGCTAAATAAAACTGCTAATGTGGATATAATAAATGCAATAAAACCGAAATTTAAAATCTTCACTTTCAAATCTGGGTCTTTCCCTATACCTACACCCATAAAAAAAAGCAGTATAATTACGCTGAAACTTAGGATCCATTTATTTGCATCCTTTGTATCAATCTTTTTTGTGGCAAAACCTAAAATGGATCCAATTATCAAAAAAAGTAGATATTTAGCCATATTA
KOK=        47
KK=   70053  LL=   70862  Z=    6.73  JJ=   69663  DL=   810
A===      111      112      113      114      121      123      124      131      132      133      134      141      143      144      211      213      214      223      224      231      233      234      243      244      313      314      323      333      334      343      413      433
B===      222      122      422      322      212      412      312      242      142      442      342      232      432      332      221      421      321      411      311      241      441      341      431      331      424      324      414      444      344      434      423      443
RRR=   40.983    2.981   -0.288   -0.421    1.764   13.468    0.809    0.692    2.553   14.928    0.341   12.348    0.540    2.633    0.005    0.239    0.266   16.004    0.482    5.623    3.562    0.695    1.431    4.510    0.525    1.486   -1.066    5.686    0.996    0.017   -0.209   24.876
X1==    6.759    1.718    1.757    0.310    2.298    5.572   -0.849    1.757    2.326    3.131   -0.248    2.689    0.640    0.732   -0.023   -0.271   -0.849    4.716    2.718    2.326    2.237   -0.603    2.396    3.331    0.548    0.640   -0.670    1.848   -1.013   -0.017   -0.248    4.959
X2==    6.063    1.735   -0.164   -1.357    0.767    2.417   -0.953    0.394    1.097    4.768   -1.372    4.591    0.844    3.595   -0.200   -0.882   -0.313    3.393    0.177    2.417    1.592   -1.154    0.597    1.354    0.957    2.321    1.592    3.077   -0.984   -0.984    0.844    5.016
CD1=       12        6        4        2        7       11        1        4        6        5        1        5        2        2        3        2        1       12        8        6        5        1        5        6        2        2        1        3        0        1        1        6
CD2=       21        8        3        1        6        6        1        4        4        8        0       12        3        7        4        1        2        6        2        6        3        0        2        3        3        5        3        4        0        0        3        6
TCTCCATTGATAATTGCCCAGTTTACCGGAGCTGCCCCTCTATACTTGGGTAACAGAGAAAAATGAACATTTATTGGGGCAAAAGTGGGGATGTCAAGTAGCTCTTTGGGGAGGATTTTTCCATATGCTACAACTACTAAAAAATCTGGCTTTAAGGATCTGATCTTTTCTATCGCTTCCGGATTATTTTTAATCTTTTCTGGCTGAAATACCTCAAGATTGTGGTCAAGGGCAAACTCTTTTACTGGTGATGGTTGCAATTTGTTGCCCCTACCTTTTGGTTTATCCGGCTGACATACCACGAGTGGTACTTCAAACCCCTCTTTTAAAATCATATCAAGAGTGGGGACAGCCATCTCAGGTGTCCCCATAAATACTAGTTTCATTTAAGCCTCGTTAAAAAATATATTCTTCTGATGAGAGTCTTTTTTCGATTTCGTTTAGGATCCTTTCCTCATCCTGAAGGTCTTTTGCTTCGAAAGTGACTGTGAATCTTAAAAAGTGACCGGCATCATCCCATGGTACTGAAGATATCAGCTTTTCCCTTATGAGGAAATCACAGAATTCTTCGGCATTTTGAAATTTCCTGCCACTTTTTGTTCCTTTTGGGATTTCAAAATAGAGATAGAAGGTACCTTTTGGTTCATTCACAAAAAATCCATTTTTCCTTAAAATATCTGCAACCCTTTTCAATCTTCTCTGATATTTTGTGGTTATGCCAGAGATAATTTGTGGATTTCTCAAAGCGTATGCCGCTGCTTTCTGTATTGGTATAAACTGTCCGGAGTCGTTGTTATCTTTCACTGTGGC
KOK=        48
KK=   98613  LL=   99722  Z=    5.31  JJ=   98583  DL=  1110
A===      111      112      113      114      121      123      124      131      132      133      134      141      143      144      211      213      214      223      224      231      233      234      243      244      313      314      323      333      334      343      413      433
B===      222      122      422      322      212      412      312      242      142      442      342      232      432      332      221      421      321      411      311      241      441      341      431      331      424      324      414      444      344      434      423      443
RRR=   13.836    0.431   -0.059   16.133   16.130   18.571    3.794    0.032   -0.101    4.097    0.138   13.919    2.572    2.680    2.825    2.924   -0.539    2.392    2.151    6.879    0.633    0.876   -0.408   -1.497    0.655   22.067   19.689    9.400   -0.162   -1.294    0.283    0.970
X1==    5.988   -0.512   -1.374    5.038    2.869    3.253    2.169    0.762   -1.653    2.361   -0.115    2.952    1.933    2.345    0.991    0.800   -0.224    1.387    4.192    3.253   -0.987    1.071   -0.499    1.399    0.607    3.982    5.013    2.521    1.206    1.206   -0.798    1.206
X2==    2.311   -0.842    0.043    3.202    5.623    5.708    1.749    0.043    0.061    1.735   -1.197    4.715    1.330    1.143    2.852    3.655    2.407    1.725    0.513    2.115   -0.641    0.818    0.818   -1.070    1.079    5.542    3.927    3.729   -0.134   -1.073   -0.355    0.804
CD1=       28        6        1       18       15        8        9        5        0        4        2       13        5        8       10        4        4        4       11        8        0        3        1        5        2        8        6        3        2        2        1        2
CD2=        8        3        3        6       17       15        5        3        4        5        0        8        3        2       11       11        6        9        4        8        2        3        3        0        4        8       10        7        1        0        1        2
CGATTATTTCCCAGCGGGAAATAGGTACAGATACCCTCTCATTTGCAGAAGCTCTAAAGAGATCTCTTCGTCAGGATCCTGATGTGATATTGGTGGGTGAGATGAGGGATCTTGAAACTATTGAGACTGCCCTACATGCAGCAGAAACTGGGCACCTTGTTATGAGTACACTTCATACATTAGATGCTCCAGAAACTATCAACAGGATCATTTCAATATTTCCACCATACCACCAGAAGCAGGTTAGAATACAGCTTGCTTCAGTATTGAGAGCTATAATATCTATGAGATTAGTACAGAAAAAGGATGGCACCGGTAGGGTTCCTGCGGTGGAAGTGATGATAAACACCGCAACGATAAAAGAGTGTATAATAGACAAAGATAAAACTCAAATGATCAATGATTATATCGAACAGGGAAAATCTGTATACGGTAGCCAGAGCTTTGACCAGTCTTTGTATGATCTCTACAAAGCTGATCTCGTAACGCTTGAGGAAGCTCTTAAATATGTCAAAAGACCTGACGATTTTAAGCTCAAAATTAAAGGTATTAGTAGCTCTTCAGATACCTGGGGTGTGGATGATAGATGATATATTAAAGTATGCCCTAAGACTACTCAGTAAAAAGGATTATTTTGAGTCTGAAATACGAAATAAGTTAGTTAAAAAGTTTGAAGATAATGATGGAGTGGAAGAGGTAATAAAAAAATTGAAGGATTTAAAATATATAGATGATAATAGGGTATCTGAGCAGTTTATAAAGTCTCAACTTAGAAAAGGGTATGGTCAATATTTGATAAAGAAAAAGTTGATGGAAAAAGGGGTGGTTATCTCAATCTCAGAGATCGGTGCATACCTTTCAGAAGAGGAGGATTTAAAAAGGAAGATAGCAGAAAAATTGCATAAATATCATAATGATTATGAGAAGACAGTTGCTTATTTTTATAGAAAAGGTTATCCTTATAGTCTTATCAAAAGGCTGATATCGGAGGTAATAGAGGATGAAGGTTATATTTCTTAAAGATGTTAAAAATGTTGCAAAAGCTGGAGAGATAAAAGAGGTAAAAGAGGGGTACGCAAGAAATTTTCTTTTTAAAAATAATCTGGCGAT
KOK=        49
KK=  111063  LL=  111812  Z=    6.34  JJ=  111063  DL=   750
A===      111      112      113      114      121      123      124      131      132      133      134      141      143      144      211      213      214      223      224      231      233      234      243      244      313      314      323      333      334      343      413      433
B===      222      122      422      322      212      412      312      242      142      442      342      232      432      332      221      421      321      411      311      241      441      341      431      331      424      324      414      444      344      434      423      443
RRR=   25.760    3.416    0.188    3.078    5.083   40.991    0.529   -0.632   -0.018   15.894    0.495    3.446    0.298    3.633   -1.595    0.007   -0.485    6.233   -0.076   -0.673    0.298   -0.017    0.456    1.173   -0.082    4.175   13.953   11.028   -0.157    0.426   -0.961    0.529
X1==    4.012    2.106    0.718    1.746    3.134    7.259    1.227   -0.709    0.924    5.910    0.832    0.979   -1.064    3.030    2.106   -0.343    0.547    3.242    0.121   -0.976    0.270    0.479    0.479    1.594    0.619    1.780    3.399    3.154    0.269   -0.731    0.832    1.269
X2==    6.421    1.622    0.262    1.763    1.622    5.647    0.431    0.891   -0.020    2.689    0.595    3.520   -0.280    1.199   -0.757   -0.020   -0.887    1.923   -0.625    0.689    1.105   -0.035    0.951    0.736   -0.133    2.345    4.105    3.496   -0.583   -0.583   -1.155    0.417
CD1=       10        8        3        4       10       14        4        1        4        8        2        3        0        4        8        2        3        9        3        1        2        2        2        3        2        3        6        4        1        0        2        2
CD2=       21        8        3        6        8       10        3        4        2        4        2        9        1        3        3        2        1        4        1        3        2        1        2        2        1        4        5        4        0        0        0        1
TTTTCTTCTCCATCTTCTATCGGATGTTTTTGATAAAAGAGGTGAAAGGTAGAAGGTAAGTTTGTATTTTTTGCAACGGATCATCAGCTCCACATCCTCAAACAATGGAACTTTTTTTACCCCACCTATACTGTTTAGGATATCTTTTTTTATGAAAATCGTCTGATCACCATAGGGTAGTTTGAAAACCCTACTTCTTAATAATACAAAAAATTCTATAACTCGATAAAAGAATTTACTGCCATCAATCCTGAGTCTAAATGCACCATAATCAAATCTCCCATAATTTTTCAGAATATCTTCAATCTGATTTAAATCTAACTTTGTATCATAATGTAAAAAGATGAGAAGATCTCCGGTGGCAGTTTCTGCACCTTTTTGCAGTTGAATACCTCTACCTTTAGGAGAGGTTGTAAAATAGACCGATGGCTCTCCTTCCATATTTTGTTCTGTGGGTGACTTTTCCCACTCATCCTTCCCTTCCACGATGATTATCTCATAATCTAACCCTTTTAGCTGGTTATTGAGATTATCTATCTTTTCTATTATATTTTTCTCTTTATAGACGGGGATGATAATGGAAAACTTCATCTATTTTTAGATTTACTTATTCGTTTTATAAGATTCGGTATTTGGGAGAGGATGCCGAGTAGAACAAAAGCTATGAATACCTCTTTTGAGATCACCTCATCGACGGATCTGATGTTATAAAGGGTTTTTCCTGCATATGTGAATACTATAGATGCCGGG
KOK=        50
KK=  120093  LL=  120662  Z=    6.57  JJ=  119823  DL=   570
A===      111      112      113      114      121      123      124      131      132      133      134      141      143      144      211      213      214      223      224      231      233      234      243      244      313      314      323      333      334      343      413      433
B===      222      122      422      322      212      412      312      242      142      442      342      232      432      332      221      421      321      411      311      241      441      341      431      331      424      324      414      444      344      434      423      443
RRR=   52.883    1.109    4.778    0.890    3.853   35.549    0.766   -0.001   -1.324   14.615   -0.248   -0.439   -0.764   -0.015    1.365    0.245    0.649    1.073    0.025    1.716    4.382    1.175   -0.717    1.329   -2.044   -0.059    0.585    9.322   -1.771    0.640    6.980   10.242
X1==    6.836    0.553    1.340    1.436    1.920    7.218    0.312    0.493    1.013    2.792    0.947    0.568    2.919    0.013   -0.814    0.238   -0.484    2.116    0.057   -1.313    1.489   -1.122    0.684    0.760    1.831   -0.039    0.609    4.154   -0.804   -0.804    2.919    3.196
X2==    7.736    2.007    3.566    0.619    2.007    4.925    2.456   -0.003   -1.306    5.234   -0.262   -0.773   -0.262   -1.177   -1.676    1.030   -1.341    0.507    0.432   -1.306    2.942   -1.047   -1.047    1.749   -1.116    1.507    0.961    2.244    2.204   -0.796    2.391    3.204
CD1=       11        3        3        3        5       11        2        2        3        4        2        2        4        1        1        2        1        5        2        0        3        0        2        2        3        1        2        5        0        0        4        4
CD2=       17        6        7        3        6        8        5        2        0        7        1        1        1        0        0        3        0        2        2        0        4        0        0        3        0        3        2        3        3        0        4        4
GGTTATAACGAAACGTTTTATGGGTACCTGTTTATTTATGAGGCCGGTTTCCGTATCCAGAATGGCATTTTCACACTGTAAAATTTTACCATCAAAACTTTTACAGGTCAAATCACGGTATCCCTCAGGCTTTGTCACTTTTTTTTCAAAATCCCAGTTGCCAAAAAAAGCAAGTGCACCATATTTCCCGATCATATCGGAGGTGTAGAGAACGATGATATTTTTGTTTTTCGGTTTTCCGTTATAATTCATAATACCTTGAACAGCGGAATTGGCAGATTTGTTGTCATCAAGCATCTTATTTATCCCTTCAAACTTGAAGTTGTCTATAGCACTGATGATGCCATACATTTTTTTCTGGTCGGTTTCCACAAATGCTTTGGCGGTAAAATAACTTCTGTCAGCCCCATGGACACCCCCATCATGGTAGACGGAAAACTCCCCGATATCCATCAAGGCATATCCAAAATCCCACCAGGTAAATACCGGAGAGCCTTTTGGGACTTTATCTTTTATATCAAGAAAGCTGTTTTGGATCGGTGTGGGGATGGATGGGGGTAGCACGACGTT
KOK=        51
KK=  121443  LL=  122522  Z=    4.85  JJ=  121443  DL=  1080
A===      111      112      113      114      121      123      124      131      132      133      134      141      143      144      211      213      214      223      224      231      233      234      243      244      313      314      323      333      334      343      413      433
B===      222      122      422      322      212      412      312      242      142      442      342      232      432      332      221      421      321      411      311      241      441      341      431      331      424      324      414      444      344      434      423      443
RRR=   37.477    3.034    8.352   16.088    8.738   43.996    0.233   -1.276   -0.172    8.632    0.043    0.516    0.993   -0.401   -3.002    4.643    0.737    6.810    1.608   -3.155   22.526    0.947    0.079    0.621   -2.408    8.026   -0.279   22.223    0.062    0.186    0.609    2.833
X1==    7.232    1.209    2.584    6.274    2.094   11.090    0.086   -1.289    0.275    2.570   -1.351    0.168   -1.351    1.258    1.209    0.816   -0.511    2.294   -1.162   -1.887    4.426   -1.383    2.271    0.365    4.602    1.642   -0.869    7.090   -1.098   -0.180    0.145    0.737
X2==    5.182    2.509    3.232    2.564    4.173    3.967    2.718    0.989   -0.624    3.359   -0.032    3.072   -0.735   -0.319   -2.483    5.689   -1.442    2.969   -1.384    1.672    5.089   -0.685    0.035    1.704   -0.523    4.889    0.320    3.134   -0.057   -1.032    4.186    3.843
CD1=       21        8        8       13       10       24        3        1        4        6        0        3        0        3        8        5        2        8        1        0        9        0        5        2        9        4        1       10        0        1        2        2
CD2=       19       12        9        9       16       10        9        5        2        6        2       10        1        2        0       13        1        8        1        6        8        1        2        5        1        9        2        4        1        0        8        5
TCCTCCTGCAATTCCCACAAGACCAAGACCAATTCTGTAAAAATATATCCCAAGGGGGATGATAAAAAGACCGGCGAAGATGGATGTGAAGCATATCCCCGTAATGTATAAGTCACTGGAAAAAAGTTTAGGTAGTTTCGCCAGCAGAAAGACCAGCATCGAAGGATATGAAGGGAATAAATCATGATCGGGGTAAGATTTGAGGGGATCTGTTTTATTATCCCCAAATTTGCCGTTGTTAAATTCCTTTGCCAGCCTTGTCCAGTAATATGCATCAAGTGTGGTCATGGAGATTCTACCATCTCTGGCGTAAGTGGCTTCTTTCTGGGTGTTCCATACGGAAAGCTGCCAGAATCTTTTATAGGTGGATATCCCAAACGTTATTGCAATGAAAACAATTAAAAGAACCATTGATATGGAAAGCTTCTTCATTAAAACCCCCTACTTTACTCTAAAAATTCTCATTATTGGGAAATTATCATAAACCTTTTCAAATATTTTGTCATCATATTTTCCAAAAAAGTATAGCTGGTTAAAGTTTGATTGAAACACAGAGTCATCTAAGATATATGATATAAAAACCTGATTATTTTTTAATACTATCTGAATAATCCTTCCATCCACGTTGAAATCGTAATGTTTTACTATCCCGGATTCGTCGATTATGTATACATTTGAAAGCTGTTCATCCCCCCACACCCCCTGGGTTATATCCACGTCAACGTCGTTACATCTAAGTATAGATCCATTATAATTGCAGTTTAATTTTTCGTAATCGTCGTAGTCACTTTTTTTCTTATCAAAATCCCATCTGGCAAAAAAATCGATCCCATCATATTTGTAGACCATATCGTAGGAAACGGCCACAAGTATATTTCCATTCTTCACTGGGAGGGTGAAATTTGTTGCTTCATTGATGATTTTTTTGGGATCCACATCACCATTTTCAAGCATTTTAAAACCTTTGTGATCAAAATAACTTATGATGTTTCTCATCTTCATCTGATCCGGTAATGAAAAACTCAACCCCACAAAGTAAGTTCTCTCCTTTCCCTGTATTCCGCCATCATGAACGGTGCT
KOK=        52
KK=  123183  LL=  123782  Z=    6.07  JJ=  122703  DL=   600
A===      111      112      113      114      121      123      124      131      132      133      134      141      143      144      211      213      214      223      224      231      233      234      243      244      313      314      323      333      334      343      413      433
B===      222      122      422      322      212      412      312      242      142      442      342      232      432      332      221      421      321      411      311      241      441      341      431      331      424      324      414      444      344      434      423      443
RRR=    5.259   -0.098    1.528   15.915   31.245    9.922   -1.571   -1.865   -0.237   24.297    0.009   -0.350    0.715    3.741    0.016   19.749   -0.017    0.620    0.346    0.124    0.274    0.231   -0.479    9.653    1.517   -4.650   -1.883   -0.161    0.478    0.478    0.715    0.922
X1==    2.893   -0.595    1.682    5.018    7.011    3.732   -1.422   -0.589   -0.402    5.124   -0.156   -0.243    0.775    1.166   -0.010    2.906    0.014    0.685   -0.514   -1.228    0.268   -0.976    2.024    2.382    1.124    4.500   -0.732    1.569   -0.575   -0.575    0.775    0.425
X2==    1.818    0.165    0.908    3.171    4.457    2.658    1.104    3.168    0.589    4.741   -0.056    1.436    0.922    3.207   -1.675    6.797   -1.279    0.905   -0.673   -0.101    1.020   -0.237   -0.237    4.051    1.349   -1.033    2.573   -0.103   -0.831   -0.831    0.922    2.169
CD1=        9        2        4       10       15        6        0        1        1        6        1        2        2        3        3        5        2        2        1        0        1        0        3        4        2        6        0        2        0        0        2        1
CD2=        5        3        3        5       10        6        3        6        3        7        1        3        2        4        0       12        0        4        1        2        3        1        1        5        3        0        5        1        0        0        2        3
CCAAAACTTCACCCTTTTTATGATAAGGTATAATACAAATACCCCCAGATATGCTATCAGAAAGCCTGGATATTGGTACCACCACATAAAGAGATATGCGGTTATACCAAGGGCAATCGAAGCGATATACCTACGGTAACCTTCGAGCTTAGGGATGAGATATATAAGATAGCTCATCATGAAAGGGAAAAATAGGTTCAGGCAGTCTGTGTCCACCCTACCTACATATGTCCTGTAAAGATATGAATAGCTAAAGGTGGTTAATATCGTAGTAACAATAGCTGTGGATGTAAAACCACAGGAGTATAGGTACAGAAAAAGTGGGATGATGAAAACACTGGAAAGTATTATTACGAGATAGACACCTGCGTAATAGTAATTCCCGGTTAATTTTGAAGTCTTGTTTATGAGATAGACCAGAAGATTGTGTGTTTCAAGTTTGAAGGTGTATGGGTGATCGGGGTAACCTCTATAGATATCAGGTATCTTTTTATCTGTCAGATTATCATAGGCTCTGGCAAGTCTTATCCAGTAGTATCCATCAAGGGTGGTCAAAGAAACAGTATCCTTAACAAAATAAGATGGGTGGTTTACTTTCCA
KOK=        53
KK=  129573  LL=  130232  Z=    5.12  JJ=  129183  DL=   660
A===      111      112      113      114      121      123      124      131      132      133      134      141      143      144      211      213      214      223      224      231      233      234      243      244      313      314      323      333      334      343      413      433
B===      222      122      422      322      212      412      312      242      142      442      342      232      432      332      221      421      321      411      311      241      441      341      431      331      424      324      414      444      344      434      423      443
RRR=    1.934    0.551   -2.760    2.476   15.852   -1.077   -2.975    0.446   -0.329   -0.907    0.812   25.201    4.484   -0.020    4.254   -0.801   -0.180    0.195   15.806   -0.084   15.468    0.254   -1.034   -0.240   -0.766    4.718    0.269   35.385    0.317   -1.166    0.052    0.121
X1==    1.724    1.396   -1.217    3.250    4.234   -0.540   -1.245    0.453   -0.540    0.714    0.873    5.011    1.835   -0.981    2.815   -1.315   -0.428    1.455    3.202    1.009    3.879    0.649    2.434   -0.135    1.627    2.798    0.493    5.968    0.087    1.087   -0.089   -0.913
X2==    1.122    0.395    2.268    0.762    3.744    1.994    2.390    0.983    0.609   -1.269    0.930    5.029    2.443    0.020    1.511    0.609    0.419    0.134    4.936   -0.083    3.988    0.391   -0.425    1.785   -0.471    1.687    0.546    5.929    3.631   -1.073   -0.583   -0.132
CD1=        4        4        0        5        8        1        0        2        1        2        2        7        3        0        6        0        1        4        6        3        6        2        4        1        3        4        2        7        1        2        1        0
CD2=        6        4        6        4       10        5        6        4        3        0        3       11        5        2        6        3        3        2        9        2        6        2        1        4        1        4        2        7        5        0        1        1
CAGTATGGATAAAATTGCCAGCTGTCCAGATCTGTTTGCAGCCGCAGATATCCACAACAAAGTTTTTTAATATCGTATCCCCTTGATCGGTATGGGCAACCTCGGGATGGAACTGTATTGCATAAATCGGTTTATCTTTATGTTTCATTGCTGCAATTGGAGCGTTATCTGTCCAGCCTATGATTTCAAATTGTTCAGGGATCTTCTCTAACCGATCTCCATGGCTCATCCAAACGGTAAGCTTATTTCCGGATAGTTTTAGATTGTCAAAGAATATATCATTTTTTAACATTATCTCACTTCTGCCATATTCCCTCTGTTGGGCTGGAGATACCACCCCCCCAAAAAATTGACAGATAAGCTGCATTCCGTAGCATATCCCCAAGATAGGAAGATTCAGCTCGAATACCCTTTTATCGCATAAAGGGGCATCTTTGTCATATACCGAAGACGGTCCACCAGAGAGGATAATCCCCTTTGGGGAGAAAGCTTGAATCTTTTCAAAAGGGGCGTTGCAAGGGAAAATCTCACAGTACACCCTCTGCTCTCTTACCCTTCTGGCTATGAGCTGGGTGTATTGGGATCCGAAGTCAAGTATTAGGATCTTTTCGGAATGTATGTCCATAATCTACCTCTACGTTGTAATCCAATAATTTGGTG
KOK=        54
KK=  130323  LL=  131132  Z=    6.18  JJ=  130083  DL=   810
A===      111      112      113      114      121      123      124      131      132      133      134      141      143      144      211      213      214      223      224      231      233      234      243      244      313      314      323      333      334      343      413      433
B===      222      122      422      322      212      412      312      242      142      442      342      232      432      332      221      421      321      411      311      241      441      341      431      331      424      324      414      444      344      434      423      443
RRR=    0.360    0.413    0.571   -5.575    0.374    3.394    1.591   -2.585   -1.187   -0.005    1.656   -0.426    0.692    0.698    3.976    9.757    5.402   -0.678    5.929    1.103    0.001    0.981   -0.538  125.785   -7.562   78.205    1.622    0.998   -2.994    1.276   -0.778    0.321
X1==    0.549    0.847   -1.292   -0.921    0.107    1.193    0.671   -1.292   -0.835    0.016   -1.059    1.079    1.805   -0.622    1.588    4.574    1.569    0.557    1.770    0.517    0.190    0.402    0.402   11.153    6.478   10.398    0.808    3.028   -1.163   -1.163    0.851   -0.292
X2==    0.655    0.487   -0.442    6.053    3.512    2.844    2.372    2.002    1.422   -0.304   -1.564   -0.394    0.383   -1.122    2.504    2.133    3.443   -1.218    3.349    2.133    0.007    2.441   -1.338   11.278   -1.167    7.521    2.007    0.329    2.574   -1.097   -0.915   -1.097
CD1=        2        3        0        0        2        4        2        0        1        2        0        2        3        0        4        9        3        4        4        3        3        2        2       12       11       12        4        7        0        0        2        1
CD2=        7        5        2       18       11        6        8        6        4        1        0        4        3        2        9        5       10        0        8        5        1        5        0       23        0       14        3        1        4        0        1        0
CAATGGTGGCACATCCGGTATACCCCATCCCAGATTTTAATCCACCCACAAGTTGATATATGGTATGACTTAGATCCCCTTTGTAATGTACCCTACCTTCGATTCCTTCTGGTACAAACTTACTTTCCATCTCCACATCACCTTGGAAGTATCTGTCTTTACTCCCTTTTTTCATTGCACCTACAGAGCCCATACCTCTGTATACCTTATAGCTTCTTCCTTGATAAAGCTCTATCTCTCCGGGAGATTCTGTCGTACCTGCAAGTAGAGAGCCTATCATTACAGCATTTGCACCTGCAGCTATAGCTTTTACAATGTCACCTGAATATTTTATACCACCATCAGCTATTATGGTTACCCCTACTTTGCTTGCTGCCTCGGCACAGTCCATAATGGCTGTGATTTGGGGTACCCCCACACCAGCCACCACCCTTGTGGTACAGATCGATCCTGGTCCGATTCCGACTTTCACACAATCTGCACCAGCTTTGGCAAGATCTGCGACTGCTTCAGCAGTAGCCACATTCCCTGCTACTATCTGTAGATCTCCATGTTTGGCTTTAATCTTTTCCACTGTTTCCAAAACTTTTTTGGAGTGACCATGAGCAGTATCCACCACAATAATATCCACCCCTTTGTCCACCAATGCAGCCACTCTATCAATAGTATCTATACCGGTGCCGACAGCTGCCCCTACCATTAACCTACCCAATTTATCTTTGGTGGCATATGGGTATTTGAGCTTTTTGTTTATATCTTTGATGGTAATGAGCCCTTTGAGATTATAGTTATCATCCACCACCAAGAGCT
KOK=        55
KK=  133143  LL=  133952  Z=    4.50  JJ=  133023  DL=   810
A===      111      112      113      114      121      123      124      131      132      133      134      141      143      144      211      213      214      223      224      231      233      234      243      244      313      314      323      333      334      343      413      433
B===      222      122      422      322      212      412      312      242      142      442      342      232      432      332      221      421      321      411      311      241      441      341      431      331      424      324      414      444      344      434      423      443
RRR=   10.435    1.440    0.230   10.103   12.801    0.927    0.050    2.446    0.801   -0.615    0.114    9.207   -0.498    0.515    1.440   -0.076    0.040   -0.369    7.005   19.272    1.287   -0.432    0.891   28.576    4.301   10.535    2.436   -1.339   13.215    0.695   -1.907   -0.002
X1==    2.234    1.203   -0.928    3.423    5.940    0.646    0.028    2.305   -1.132   -0.662   -0.254    2.638   -0.254    1.133    1.203    0.054    1.467    0.284    2.410    5.388    1.149    0.376    0.376    4.897    2.254    2.405    1.149    2.882    3.992   -1.008    1.518   -0.008
X2==    4.672    1.197   -0.247    2.951    2.155    1.435    1.793    1.061   -0.707    0.929   -0.451    3.491    1.965    0.455    1.197   -1.421    0.028   -1.299    2.907    3.577    1.120   -1.148    2.370    5.836    1.908    4.381    2.120   -0.465    3.311   -0.689   -1.256    0.311
CD1=        7        6        1        6       15        4        2        6        1        1        1        5        1        2        6        3        4        4        6       12        4        2        2        6        5        4        4        5        5        0        3        1
CD2=       16        7        2        9        9        4        6        4        1        2        1       10        4        3        7        0        3        0        7        7        2        0        4       10        3        7        3        0        4        0        0        1
GACTCAAAGTATCCGGCTGCATTGAAAAACTGATGGTTTTCATCCTCATATACAAAACCTGCAAGAATACCAATATCTTTGGAGATAGATTCGAAGAGTTTGAATATTTCAGAGCTCTTATTTAATGCTACATCAGATACTAAATCCCTTAAAAAATAGCCAGTTAATGACAGCTCAGGAAAGATTACGATATCAGCTTTTTGTTCTATAGCATTTTGGATCTCTTTTCTATGTATATCTATATTTTTGGATAGGTTACCGAGAAAAGGTTTTATCTGGGAGATATAGATCTTCACAGGCTACCCCTTTTAAATTCTCCACTTTTGCCACCACTTTTTGATAATAGCATAATATCAGATATTGTCATCTCTTTGTCAATAGCTTTGCACATATCATAGATGGTAAGTGCCGCAACCGATACCCCTGTGAGTGCCTCCATCTCCACACCTGTCTTTCCGGTCAATTTGACAGATACGGTTATTTCCACATAAGATTCTTCTGTATTCGGTTTGAAATAGACATCTGCCCCGGTGATATTCAAAGGGTGACACATAGGGATTAGATCTGAAGTTTTCTTTAGCCCCATAATGGCGGCAACTCTGGCAACACCAAATACATCCCCCTTTTCTATCTCTTTATCCAAAATCCTTTTTAATGTTTCCGGCTTCATGTATACTTTCCCTGATGCCACAGCAACCCTAAAGGTATCAGATTTTTCTGTGACATCCACCATTCTACTTCTACCTTCTTCATCAAAATGTGTTAATTTCATATCTCACCCTATCTCTTACACGTTGAATCTAAAATAGA
KOK=        56
KK=  141033  LL=  141932  Z=    4.61  JJ=  141003  DL=   900
A===      111      112      113      114      121      123      124      131      132      133      134      141      143      144      211      213      214      223      224      231      233      234      243      244      313      314      323      333      334      343      413      433
B===      222      122      422      322      212      412      312      242      142      442      342      232      432      332      221      421      321      411      311      241      441      341      431      331      424      324      414      444      344      434      423      443
RRR=    1.790   -0.816    0.428    8.460    1.980   23.892   -0.754    1.397    0.890    0.080   -0.361    9.475    0.241    1.517   21.789    0.890    2.864    0.710   46.563    5.377    0.427    0.260    0.953    5.135   -0.038    4.937    1.120    2.106    5.827   -1.078    0.232    1.374
X1==    1.897   -0.243   -0.915    3.920    1.053    5.927    1.233    1.034   -0.654    0.180    0.328    4.390    0.328    3.989    4.077   -0.654    1.761    0.420    6.014    1.540    0.355    0.675    2.472    2.321    0.180    1.924   -0.645    0.721    1.459   -0.541   -1.267    0.459
X2==    0.943    3.365   -0.468    2.158    1.880    4.031   -0.611    1.352   -1.361    0.447   -1.100    2.158    0.733    0.380    5.345   -1.361    1.626    1.688    7.743    3.492    1.202    0.386    0.386    2.212   -0.214    2.566   -1.737    2.922    3.994    1.994   -0.183    2.994
CD1=       12        5        1       13        8       10        6        4        1        1        2       14        2       10       15        1        7        2       13        4        1        2        4        6        1        4        0        1        2        0        0        1
CD2=        5       11        2        4        8       11        1        5        1        3        0        4        2        1       15        1        4        8       14       10        5        2        2        3        2        4        0        6        5        3        1        4
GGTATCTTTTTGCTGGAATGTATTAAGTCAGATAGAATCGGATGTTATGATATCCAAGTTGTTAGAAGATATGGCCAAAAGAGAGAAATACGACAATGAAGACAAAAAGGTATGTGAATTTAAATATTATCGGATATCGGATGGTATTGAAAGGGTATTACGGTCTTACAATGGTAAGATATTTCATCATAGAGATAAAAAATATGATTGTGATTATGTTATGTATTTTAAGATAGGTTATTATCTTAAATTTCCAGAAGAGCGTAAGAAGATATTTGGAATGGGCAAGATGAAAAGGAAGAAAAGTTTACTTGTGGCTTAGGGGTGCAAAAAATGGGGTGACGGCAGTTCTGCTTCCCTTGCAAAAAAATATAAATCTGCTATTTTATTCTTTTGGCAAAGATAGATCGGAGGTGTTAGCAATTATGGAAAGATTTGAATTTAAAGCTGAGGTAAAAGAGCTATTAAATCTTGTTATCAATTCACTCTATTCCCACAAAGAGATCTTTTTAAGGGAGCTTATATCCAATGCTTCTGATGCTATCGATAAGGCAAGATATCTAAGCCTTACAAATACCGAACTAAATCTTGCGGGAACAGAATGGAAGATACAGATAGTGCCCGACAAGGATGCAAAAACTTTAAAGGTTATAGACAATGGTGTGGGGATGAACCGGGAAGAAGCTATAAACAATCTTGGCACCATTGCAAAGTCGGGGACAAAAGATTTTATTGAGACATTGAAAAAGGCTAAGGAAACTGGCGATATAAATCTGATAGGGCAATTTGGCGTTGGCTTCTATTCAGCTTTTATGGTAGCAGAGAAAATAGAGGTGATATCCAAAAAGATTGGGGAGGAAAAAGCTATTAAATGGCGATCGACGGCAAACGGAAGCTTTG
KOK=        57
KK=  173763  LL=  174182  Z=    5.44  JJ=  173703  DL=   420
A===      111      112      113      114      121      123      124      131      132      133      134      141      143      144      211      213      214      223      224      231      233      234      243      244      313      314      323      333      334      343      413      433
B===      222      122      422      322      212      412      312      242      142      442      342      232      432      332      221      421      321      411      311      241      441      341      431      331      424      324      414      444      344      434      423      443
RRR=    0.931    0.131   -0.249   -0.029    0.575   -0.026    9.549   -0.449    1.136   -1.006    0.757   -0.412   -0.033   -2.178   10.399    0.485   12.129    3.102   40.155    1.136    0.514    0.407   -1.200   -0.298    0.643   69.759    3.548   -0.654    3.123    0.465   -0.033   -0.388
X1==    0.819   -0.667   -0.741   -0.389    0.799   -0.382    2.912    0.677   -1.219    1.975   -1.066    0.445   -0.113    2.198    2.998    0.454    2.912    0.951    5.256   -1.219    1.806    0.203    1.203   -0.571   -1.262    7.509    2.762    1.673    2.147   -0.853   -0.113   -0.853
X2==    1.136   -0.196    0.336    0.075    0.720    0.068    3.279   -0.664   -0.932   -0.509   -0.710   -0.925    0.290   -0.991    3.469    1.068    4.165    3.260    7.640   -0.932    0.285    2.002   -0.998    0.522   -0.509    9.290    1.285   -0.391    1.455   -0.545    0.290    0.455
CD1=        4        1        1        1        3        1        4        3        0        4        0        2        1        3        6        2        4        2        6        0        3        1        2        0        0        9        4        3        3        0        1        0
CD2=        2        1        1        1        2        1        5        0        0        0        0        0        1        0        5        2        6        5       12        0        1        3        0        2        0       10        2        0        2        0        1        1
GTACAAATATGCCAAGAAAGCCAGTTACTCCGGACAGTAGACCAAATAAGATAGATGCTGGAACAGATACAAAACCTGCCGCCGGAGTAATCGCCACAAGTCCAGCTACTGCCCCTGATGCAGCCCCCAACATAGTTGGATGTTTTGCAAAAATCCATTCTATTATAATCCAGGAGATTGCTCCAAAAGCAGCTGAGGTATTTGTTACGATAAAGGCATTTGCTGCTATGCCATCTGCGGCAAGCTGGCTACCTGCATTAAACCCAAACCATCCGAACCACAAAAGAGCCGCTCCAACTACAGTTAAAACGATAGATGATGGGATAATAGCTGTTTTCCCATAATCTTTTCTTTTACCTATAAGAATTGCAAGAACTAACCCTGAAACCCCAGCATTTATATGAACAACAGTTCCTCCAG
KOK=        58
KK=  203283  LL=  204302  Z=    6.67  JJ=  203223  DL=  1020
A===      111      112      113      114      121      123      124      131      132      133      134      141      143      144      211      213      214      223      224      231      233      234      243      244      313      314      323      333      334      343      413      433
B===      222      122      422      322      212      412      312      242      142      442      342      232      432      332      221      421      321      411      311      241      441      341      431      331      424      324      414      444      344      434      423      443
RRR=   27.649   -0.602   -0.003    4.588    5.045   43.723   -0.451    4.909    0.024    1.967   -0.411   16.231    2.774   10.090   -0.003    0.171   -0.185   10.408    0.274    0.920   -1.129    0.580   12.760    8.737    1.246    0.399    1.984    8.300    0.047   -0.693    0.661   -0.280
X1==    5.477   -0.288   -0.003    1.624    4.015    9.604    2.116    2.841   -0.520    1.081    0.430    3.861    2.908    3.167   -0.288    0.076    0.243    3.936    0.658   -0.520    2.418    0.608    2.682    2.952    1.081    1.256    1.758    2.338   -0.185   -1.101    2.082   -0.185
X2==    5.048    2.088    1.246    2.825    1.256    4.553   -0.213    1.728   -0.045    1.820   -0.956    4.204    0.954    3.186    0.009    2.254   -0.761    2.644    0.417   -1.770   -0.467    0.955    4.758    2.959    1.153    0.317    1.128    3.551   -0.255    0.629    0.317    1.513
CD1=       11        3        2        4       11       19        6        6        2        3        2        7        5        5        3        3        3       12        5        2        6        3        6        6        3        3        5        4        1        0        4        1
CD2=       23       11        7       11        9       11        3        8        3        5        1       14        4        8        6        7        2        6        3        0        1        3        8        6        4        3        3        5        1        2        3        3
GATTTTATGAGACTCTGTACACCAGATCTGAAAACATTTGATAAAAGCAGAACGTCTATCGGCTCTTTTATAGAGGTGGATGTGATGGTAACGATACTACCTCCATTATTTTTCTTCATATAAGGGAGAGTTTCCCTTATCATTCTAACAGCACTCATCAGGGTGAGGTTGTAGGCATCAAGCCAGTCTTCTTCTGAGAGATCTTCAAAAAAACCTGCTTTTGGTCCACCAGCATTTATCACAAGTCCATCTATGCGATTGTATTTTTTATAGGTTTCGTTAATCCAATTTTTAATTGAAACAGGGTTGGATGCATCCATCACAAAAGCGGACACTTCGGTGTGTTGTCTTAATTTTTGGGCTGATTTATCGATTTCTGACCTGTTTCTGCTTGCAATTGAAAGAATAGCTCCTTCTTTTGCGGTTTCCTGGGCAATACCGAAACCTATCCCTTTGCTTGAAGCAGCAACCAATATTACCTTGTCTTTAAGATTTAGGTCCATCCGATCTCCTTTTCTTTAGAATATGCTTGAAATCTTCTATTATCTTCTTATGGTCGAATGCTATATTTTCTGGCAGCTTATTTAAATTAAAGAATTTTGCATCTTTTGCATCATCTGCGGCCTTCGGAGCATCATCGGAAAAGGTGTAGTAAACGATACTTACTGTATGAAACCTGCTATCTCTTGTGGGGTCCGAATAGACCCCAAGCATTTCAAATTTATCCACTGTTATCCCTGTTTCCTCTTCAAGCTCCCTTTTTGCAGCATTTTCCACAGTTTCCCCGTAATCTACAAATCCTCCAGGGATTGCCCAGCCGTAGGGTGGGTTTTTTCTTTCTATCAGGAGGATCTCATTGTTAGAGTTGTAGACTATCATGTCTACGGTAAGCTTTGGGGTATAGATATATTTTTTACCATATTTATATTTCAAAAGGTTGTAGATCGTTTCAGTATAAGCGGCGGGGGTTGTATCTTTTAATCTATTTATAACTGGCAACATTATCCCATCCACTTCAGG
KOK=        59
KK=  244083  LL=  244382  Z=    5.03  JJ=  243243  DL=   300
A===      111      112      113      114      121      123      124      131      132      133      134      141      143      144      211      213      214      223      224      231      233      234      243      244      313      314      323      333      334      343      413      433
B===      222      122      422      322      212      412      312      242      142      442      342      232      432      332      221      421      321      411      311      241      441      341      431      331      424      324      414      444      344      434      423      443
RRR=    0.029    0.003    0.662    7.003    2.081    2.402    1.090   -2.419   -0.029   -1.596   -0.866    0.665   -0.203    0.448   -0.000    0.624   -0.108    0.665   55.142   -0.293   -0.020    0.349   -0.287   11.807    3.289   27.283   -0.501    0.010    0.175    0.319    0.461    0.319
X1==   -0.932   -0.003   -0.645    2.997    1.997    2.305    2.838    2.355   -0.695    1.554    1.305   -1.003    0.305   -1.050   -0.003    0.305   -0.078   -0.748   10.159    0.305   -0.481    0.252   -0.748    4.534    0.554    4.305   -0.481   -0.309    0.519   -0.481   -0.695   -0.481
X2==   -0.032   -0.958   -1.027    2.337    1.042    1.042    0.384   -1.027    0.042   -1.027   -0.663   -0.663   -0.663   -0.426    0.042    2.042    1.384   -0.890    5.428   -0.958    0.042    1.384    0.384    2.604    5.941    6.337    1.042   -0.032    0.337   -0.663   -0.663   -0.663
CD1=        0        1        0        4        3        3        4        3        0        2        2        0        1        0        1        1        1        0       12        1        0        1        0        6        1        5        0        0        1        0        0        0
CD2=        1        0        0        3        2        2        1        0        1        0        0        0        0        0        1        3        2        0        6        0        1        2        1        3        7        7        2        1        1        0        0        0
GTGATCCCACAACTGCAAAGTATATAAATGGATTTGCTATGGGTGCTTCATCCATCGCACTTTTTGCGAGAGTTGGTGGTGGTATATACACAAAAGCTGCCGATGTGGGGGCTGATCTTGTGGGTAAAGTGGAAGCAGGCATACCTGAAGATGACCCAAGGAACCCTGGTGTTATTGCTGACAACGTTGGTGATAACGTGGGTGATATTGCTGGTATGGGAGCAGACATATTTGAATCTTATGTAGGATCAATCATTGCTACCATTGCAATTGCAGCGACAGCTTCAGCGGATCAGCTTG
KOK=        60
KK=  244503  LL=  244982  Z=    5.95  JJ=  244323  DL=   480
A===      111      112      113      114      121      123      124      131      132      133      134      141      143      144      211      213      214      223      224      231      233      234      243      244      313      314      323      333      334      343      413      433
B===      222      122      422      322      212      412      312      242      142      442      342      232      432      332      221      421      321      411      311      241      441      341      431      331      424      324      414      444      344      434      423      443
RRR=   -2.349   -0.378    0.658   -0.280    1.236    0.097   13.387    0.658    0.294    0.879    0.096    0.828   -0.072   -0.664    7.229   -0.694    0.853    1.476  102.283   -0.101   -0.005    0.154   -0.024   10.440    1.153   26.119    1.793   -0.014    7.349    0.564    0.124    0.364
X1==    2.335   -0.544   -0.989   -0.227    1.778   -0.239    5.098   -0.989   -0.239   -0.736   -0.932    0.673    0.068    0.760    2.553   -0.239    1.112    1.885   11.261   -0.239    0.058   -0.178   -0.178    4.505    2.264    3.068    2.058    0.453    2.307   -0.693    0.068    0.307
X2==   -1.006    0.695   -0.665    1.230    0.695   -0.404    2.626   -0.665   -1.232   -1.195   -0.103    1.230   -1.060   -0.874    2.832    2.906    0.767    0.783    9.083    0.423   -0.091   -0.864    0.136    2.318    0.509    8.513    0.871   -0.031    3.186   -0.814    1.812    1.186
CD1=        4        1        0        1        4        1        8        0        1        0        0        2        1        2        5        1        3        4       18        1        1        1        1        7        3        4        3        1        3        0        1        1
CD2=        1        3        1        3        3        1        4        1        0        0        1        3        0        0        6        5        2        2       10        2        1        0        1        3        2       10        2        1        4        0        3        2
CACCACAGAATGCGTTGAGATATTCAACATTTGTGGGTGCCATCCTCTTTCTTGTGGGAGCTTATTTTACAATCTCATCCCAGGCTATAAGCAATGGTGTATTTCTTGCGGTATTCTTTGGTACCATTGCGGGTATAATTATAGGTCTTATTACAGAATACTATACATCAGCTTCACCTGTAAGAAAAATTGCTCTTGCTTCAAAAACTGGTCCAGCCACAAATATAATTCAGGGTTTTGCTGTTGGGCTTGAAAGTACCGTACTTCCAATCATTGCAATCGCAATTGCGGTGTTGGTGGCAAATCATTATGCTGGACTTTATGGTATAGCTCTGGCGGCTGTGGGTATGCTTGCAACAGTAGGAGTTACAATGACTGTTGATGCATATGGTCCTATTGCTGATAATGCCGGGGGGATATCTGAAATGGCTGAGCTTGGGCCTGAAGTAAGAAAGATTACCGATAGCCTTGATGCTCTTG
KOK=        61
KK=  247143  LL=  248252  Z=    5.01  JJ=  247143  DL=  1110
A===      111      112      113      114      121      123      124      131      132      133      134      141      143      144      211      213      214      223      224      231      233      234      243      244      313      314      323      333      334      343      413      433
B===      222      122      422      322      212      412      312      242      142      442      342      232      432      332      221      421      321      411      311      241      441      341      431      331      424      324      414      444      344      434      423      443
RRR=   45.556    5.025    0.287    5.881    5.640   20.485    2.069    0.422    1.995   14.300   -0.405   -0.053    2.838    4.252    2.484   -0.498    1.503    0.093    1.048   -0.147    0.046   -0.526   11.511   -0.351    0.441    3.838    0.365   27.697   -0.020   -0.347    0.839    0.307
X1==    7.258    3.097    0.133    2.806    2.142    2.772    3.048    0.879    2.144    6.842    1.714   -0.021    2.646    3.274    2.619    0.889    0.668    1.765   -1.045    0.262    0.432   -0.506    3.412    0.866    1.926    3.578    0.432    4.404    0.336    0.336    0.782    0.336
X2==    6.277    1.622    2.156    2.096    2.634    7.390    0.679    0.480    0.930    2.090   -0.236    2.537    1.073    1.299    0.948   -0.560    2.251    0.053   -1.003   -0.560    0.107    1.039    3.373   -0.405    0.229    1.073    0.845    6.288   -0.059   -1.032    1.073    0.914
CD1=       16       11        2        6        9        7        8        3        6        8        3        2        4        5       10        4        4        7        2        3        2        1        6        3        3        5        2        5        1        1        2        1
CD2=       35       14       11       10       17       19        5        7        6        6        2       11        4        4       12        3        8        3        1        3        2        3        6        1        3        4        3        8        1        0        4        2
AAAACTTTTCAGGATCGATTTAAAGAATTTTATCAGAGCCTGTGTTGCGGGGGGGATCTTTTACCTTCTTATGAGCTATTTCTTTTTTAAAGCTCTGGAGTACATACCGGCTTCCACGACTTCACTTATACTTTACATCTATCCCCTTATGGTTTCTATACTGTCTATCTTATTTTTTGGGATAAAAATCAGTAGAAGCCTTTTCATATCGTTAATATTGATTGCTTCGGGATGTATTCTGATTTTTTATGATGCTTTCAATAGATCCCTCGATTTAAGAGGTGTACTCTTTGCATTTTTAGCGATGTTAGTATTTTCCTTTTATTTAATTTACGTTCAAAAAACGATAAGTAATGTAAAACCGATAACTTTTAGTTTCTACGTGATACTTACGGCTGGGCTGTCATTTACTCTTTTTAATAACCCAATAGGTATATTTAATCTTAATAATAAACAGATAGTTTTAGTGATTTTAATCGGCATTATCCCCACTTTTTTAGCTGTTATGTTGCAGTTTATCGCTATTGAAAAGATAGGTTCTGTCTATACATCGATTTTTTCCACTATAGAGCCGATAGTTACGGTTAGTGCCTCTTACTTTTTTTTAGATGATAACATTGTGATTCAGCAGGTAATGGGAATGTTTATGATAATATTAGGTATTGTGTTACCAAATTTAAAAATTCTTAAAAAGAGGAGTTAATGGCTAAAAAGGTTTCTCCGATTATGGCTGATTTATTACTATTATTTACAGCTCTGATATGGGGTTCTACGTTTATAATCGTAAAAAAAAGTATAGAAAGTATCCCCCCCGTCGCATTTAATACGATAAGGTTTATGATAGCATCTCTCCTTTTGATGATAATTTTTCTATATCGACCCAAAAAACTTGACAAACAGGTGCTTATGGATGGATCTGTTTTGGGGCTGGTCCTTTTTATGACATTTACCTGCCAGACGATTGGGCTAAAGTTTGTTACCGCATCAGAAACCGGGTTTATTACCGGTCTATATCTGATATTTGTTCCAATCATATCGGTGGTATTTTTAGGTAAAAAGATCGATGTTAATACCATAATTGCAGTGATGATTTCTTTTATTGGGTTATCC
KOK=        62
KK=  263943  LL=  264872  Z=    5.03  JJ=  263943  DL=   930
A===      111      112      113      114      121      123      124      131      132      133      134      141      143      144      211      213      214      223      224      231      233      234      243      244      313      314      323      333      334      343      413      433
B===      222      122      422      322      212      412      312      242      142      442      342      232      432      332      221      421      321      411      311      241      441      341      431      331      424      324      414      444      344      434      423      443
RRR=   38.845   -0.234    1.730   11.296    4.115   54.056   -2.011   -3.209    0.090   23.661   -0.195    7.873    2.855    2.504    1.170    1.262   -0.445    0.731    1.080    0.662   -0.126    0.087    5.539    0.117   -2.122    1.008    1.177    3.327   -1.511    0.534   -0.624    0.921
X1==    5.653    1.248    1.763    5.401    1.695    8.689   -1.212    1.763    1.478    4.127    0.516    2.248    2.218    1.198    0.354    2.199   -1.212    0.289    0.871   -0.685    0.269   -0.155    1.704   -1.374   -0.873    2.218    0.269    0.673    1.478   -0.522    0.516    0.478
X2==    6.872   -0.188    0.981    2.091    2.428    6.221    1.659   -1.820    0.061    5.733   -0.378    3.502    1.287    2.089    3.301    0.574    0.367    2.523    1.240   -0.966   -0.469   -0.563    3.250   -0.085    2.430    0.454    4.373    4.945   -1.023   -1.023   -1.211    1.929
CD1=       20        8        5       14        9       14        1        5        4        5        2        8        4        4        6        5        1        2        4        1        1        1        3        0        0        4        1        1        2        0        2        1
CD2=       19        5        5        5       11       16        5        0        4       11        1        7        3        3       13        5        3       10        5        2        2        1        6        1        6        2       10        8        0        0        0        3
ATCTTATGATGCGGTAAAGGTACAATTGGAAAATGCTAAAAGACTCTTGAAAGCTCTCATATAGAGAGTATTTTTTGAAGCAACGATGAATTGGGATCTATCTACTTAAAGCAAGCTTGCAAACTTGGGGAATATAAAGGCGATTACCCTACATCATTTTACAAATTTGACTAAAGATTAAACGATTTTAGACGAAATTTATAATAGTTGAAATTTTAAAATTATTTTGTATAATTAGAATAAAACAGAGAGGAGACTATAATGTTTAAGTTTAAAATCGGCTTGAAGTCTAAAATATTTGTACCCACCATCATTGGGATCTTATTCATATTATTTCTTGGGTTATATGACAGGTATAGAACATCTAATGAAATAATAAATAAAATCATCGAAAAAGATACAAAAGATATAGAGCTGACCTTCAATACCGTTGTGGATGAGAGCCTAAATGGTATTAAAAAAACTGTTGAATTGATAGCTACCAATCAAGAATATGCCAAGTATGCAGCAGAGCAAAACAGGGAGGCACTCCTAAAATTATTAGGTGGTTATTATAAAAGTATCAGATCGGATATCTCCCAGTTTCAATATCATACTCCGGATGCTAAGACGATTCTTAGGTTTCATTTACCAGAAAAGTATGGGGATGATCTGCGTGGTTTTAGAAAGACAGTGGTGAAGGCAAATCAGACGAAGCAGCCGGTAATAGGTTTTGAAGTGGGGGTTGGGGGTCCTGGTTTAAGGGTGGTTTACCCTGTATTTTACAGCGGGACCCATGTGGGGAGTGTAGAGTTTGGTGCAGAGATCAACTCTATCCTTAGTAAGCTACAGAAGCAATTTCATATCGAGTATTCTATCGGTATCAAGGATGATGTTTTTAAGAGAGCAAAAAGAAAAGATTCTGATAAAGATTTTAAAAAAGATGGCTTA
KOK=        63
KK=  283168  LL=  284307  Z=    4.82  JJ=  283138  DL=  1140
A===      111      112      113      114      121      123      124      131      132      133      134      141      143      144      211      213      214      223      224      231      233      234      243      244      313      314      323      333      334      343      413      433
B===      222      122      422      322      212      412      312      242      142      442      342      232      432      332      221      421      321      411      311      241      441      341      431      331      424      324      414      444      344      434      423      443
RRR=   55.195   -0.833    0.179   12.516   14.897    9.453   -0.866    3.004   -0.854   24.653   -0.384   12.504    2.997   -2.268   -0.555    1.054   -1.689    0.011    0.157    8.465   33.932    0.383   10.049    6.660   -0.341   -0.138    0.180    2.514   -0.020   -1.845   -0.317    6.026
X1==   11.075   -0.490   -0.601    3.817    3.076    2.273   -0.762    1.648    0.810    7.139   -0.437    3.254    1.993   -1.067    0.529    1.542    1.437    0.008    0.238    2.273    6.096   -1.279    3.465    4.814    1.139    0.373   -0.904    0.589    0.264    1.264   -1.248    1.264
X2==    4.984    1.701   -0.297    3.279    4.844    4.158    1.136    1.823   -1.054    3.453    0.879    3.843    1.504    2.125   -1.049    0.683   -1.175    1.261    0.658    3.724    5.566   -0.299    2.900    1.384   -0.299   -0.370   -0.199    4.270   -0.076   -1.459    0.254    4.766
CD1=       25        3        1       10       10        5        2        4        3        8        1        9        4        1        5        4        6        2        4        5        7        0        6       11        2        2        0        1        1        2        0        2
CD2=       20       11        5        9       19       15        5       10        3       12        4       10        5        4        4        7        1        8        4       14       16        2        7        3        4        2        4       12        2        0        3        9
GGGTATAGCGGAACAACATGCCGTTACCTTTGCAGCTGGTCTTGCCGCTGGCGGTTTAAAACCTTATGTGGCAATATATTCCACCTTTTCCCAAAGGGCATACGATCAGATTATTCACGATGTGGCATTACAAAAATTACCTGTGGTATTTTGTCTTGATAGGGCTGGTTTTGTTGGTGATGATGGTCCCACCCATCACGGAGCTTTTGACTTATCCTTTTTAAGGATAGTACCAAATATGGTTATCATGGCCCCAAAGGATGGTGAAGAGCTTATGGAGATGCTTAGATTGTCGGAAAATATCAACCTTCCCGTCGCCATAAGATATCCAAGGGGTGAGGTGGATAGATATGATCTACCCCATAATAGTGTAAATATTGCTGAACCTGAGGTGGTTTTTGATGGGGGGGATATAGCCATAATAACTGTGGGGCATATTTTCAAAGAGGGGTATAGACTTTATCATTTGTTTAAAGAAAAGGGGATTGATGCTACTTTGATAAACCTGAGGTTTATCAAGCCATTAAATAAAGATCTTATTTTGAAGCATCTAAATGGGAAAAGTCTCGTAGTTACCATAGAGGAAAATAGTTTACAGGGTGGTATGGGGGAATATATTCAGTCGATGGCAAATGATGCGGATATATTTGTAAAATTTATTAAATTTGGTATTCCGGATATCTTTGTGGAGCATGGTGATCTGGAGAGTTTGAGATCTCTTGTGGGGCTCAAGGCGGAGCAGATGGCTGAAAAACTTTTTAATCTTTTAAAACTATAATTTATACGGGAATATTTTTGAAAAAGGTAAGATTGGATGAATATCTTATCAGAAAAGGGGTAGTAAAAGATATAAAAGAGGCAACCGGTGTAATCCTTTCCGGTCGTGTTAGAGTGGGAGATCAGGTTCTGGATAAACCGGGTATGCTTGTAAAACCTGAAGTGGAAATTTCCTTACAGGAAAATCCTGGGTACGTAAGTAGGGGAGCACTGAAGCTTAAAAAGGCTTTTGAACTATTTTCTATAGATTTTAGAGAAAAGATTGTGATGGATATCGGCTGTTCCACCGGTGGTTTTACCGATTTTGCTTTGAAACATGGGGCAAAAAAGGTTTTTGCCATAGATGTGGGTAAAGGTGTCTTA
KOK=        64
KK=  287128  LL=  288147  Z=    5.37  JJ=  286978  DL=  1020
A===      111      112      113      114      121      123      124      131      132      133      134      141      143      144      211      213      214      223      224      231      233      234      243      244      313      314      323      333      334      343      413      433
B===      222      122      422      322      212      412      312      242      142      442      342      232      432      332      221      421      321      411      311      241      441      341      431      331      424      324      414      444      344      434      423      443
RRR=   46.537    0.335    1.745    6.568   11.341    7.022    0.384    2.640   -0.574   10.346    1.768   10.702   -0.298    8.727   -0.367    4.237    0.089    5.475   -1.246   -0.157   13.619    0.823    2.193   -0.245    3.182    1.030    1.680   10.095   -0.154   -0.154    1.012   -2.089
X1==    7.722    1.772    1.206    1.576    3.362    2.265    2.195    4.467    0.804    2.210   -1.150    3.482   -0.272    3.987   -1.938    5.917   -0.085    3.029   -0.477   -0.657    3.013   -1.287    2.645    2.016    1.210    2.362    1.013    2.589    0.319    0.319   -1.150    4.319
X2==    6.026    0.189    1.447    4.169    3.374    3.100    0.175    0.591   -0.715    4.682   -1.538    3.073    1.094    2.189    0.189    0.716   -1.048    1.807    2.611    0.239    4.520   -0.640    0.829   -0.122    2.630    0.436    1.659    3.899   -0.484   -0.484   -0.880   -0.484
CD1=       16        7        3        5       10        5        7        7        3        3        0        8        1        8        0       10        3        7        3        1        4        0        5        6        2        4        2        3        1        1        0        5
CD2=       25        7        9       11       15       11        3        7        3       13        0        9        4        4        7        6        1        7        6        5       11        1        3        1        9        3        6        9        1        1        1        1
GATCAAGTCTTTAGATGAAGGGGAGAGGAAATTTGTGCTCGCTTCGATGGTTGCTGGGGAGGTCACGGAGAATTCTTTAAAACAGGCGGAGGAGCTTCTTAGAAGATGATTCAGCAGATAGCATCCTTTGTTGTAAATATGATTGATAAGACTGGTTATTTTGGTATAGCCTTTTTTATGCTCATCGAAAGTAGCTTTATACCATTCCCCAGTGAGGTGGTGGTTCCCCCTGCCGGATACCTTGTATCCCAGGGGAAGATGAATATGTATCTTGTGGTGTTATCTTCTTTGATAGGTAGTGTGGTTGGTGGGCTCGTAAATTATTACCTGGCTGTTAGATTCGGTAGGCCTTTTATTTTAAGATACGGGAAATACTTTTTTCTGGGGGAGTCAAAATTTCAGAAAGTGGAGAAGTTTTTTAAAAACCATGGGGAGATTACTACATTCGTTGGTAGGCTTTTGCCTGGTATCAGGCAATATATCTCTTTTCCTGCCGGTCTTGCCCGGATGAACCTTTTTAGATTCTGCCTTTTTACTGCTCTGGGGGCGGGGATATGGTCTATAGTGCTTGCCTATACAGGATATTTCGTGGGGACAAATCTTGATATGATCAAAGAGCATATAAATAAAATAACCATTGTTATTTTACCCACATTGGTGGTTTTAGTAATAGTATACATATTTACATATAAAAAATATTTAAGGTGGAGAAACTATGATAAAAAAGATTAGTTTATCTGCTGTTTTTATTATTTTTTTTACTATCACTCTCTTTGCGGAAGAGATTACGGTCAAACCTGGAGATACTTTTGCAGGAATCTTTACGAAGATGTTTGACTACAATGTGGTTATCCGTCTGTATAGCGATTTAAAGGGGAAGATTCCTGGGTTTGTTTTAAGGGAAGGGCAGAAAATCATTTTTGGAAAAAATTATGTACATATACCTCTTGATATTACCAAAGAGGTGAAGATCTTCAAAAAGGATGAAGGTTATGAGATAAATCTTGTGGAGCATCCTGT
KOK=        65
KK=  288598  LL=  289617  Z=    6.79  JJ=  288418  DL=  1020
A===      111      112      113      114      121      123      124      131      132      133      134      141      143      144      211      213      214      223      224      231      233      234      243      244      313      314      323      333      334      343      413      433
B===      222      122      422      322      212      412      312      242      142      442      342      232      432      332      221      421      321      411      311      241      441      341      431      331      424      324      414      444      344      434      423      443
RRR=   40.736    6.946    4.302    4.136    5.562   13.056   -3.357    0.673    0.127   12.005    1.673    1.302   -0.492    4.247    0.326    0.317   -2.643    0.000    0.214   -0.253   25.838   -0.273   17.736    7.973    4.119    1.798    0.652   13.290   -0.020    0.929    0.293   -0.310
X1==    6.889    1.673    3.206    0.994    4.065    3.293    4.767    1.860   -0.413    3.204    1.288    2.281   -0.379    1.914    0.238   -1.030   -1.727    0.465    0.278    0.823    5.931    0.203    3.259    2.991    2.332    2.954   -0.464    2.214    0.138   -0.862   -0.379    2.138
X2==    5.913    4.151    1.342    4.159    1.368    3.964   -0.704    0.362   -0.307    3.747    1.300    0.571    1.300    2.218    1.368   -0.307    1.530    0.000    0.770   -0.307    4.356   -1.340    5.443    2.665    1.767    0.609   -1.404    6.003   -0.145   -1.078   -0.773   -0.145
CD1=       17        8        7        4       13        8       11        5        2        5        3        6        1        4        5        1        0        4        4        4        9        2        6        6        4        5        1        3        1        0        1        3
CD2=       24       17        7       12       10       11        2        5        3        8        4        5        4        5       10        3        6        3        4        3        8        0        9        5        5        3        0        8        1        0        1        1
ATATGCAACCGGATCAGGTGTAGTTATGCAAAAAGGTTTTCAGGGTGGTGCTGGAAATTTTGTAAAGATAAAACATCCGAATAACATTATCACCACCTATATGCATATGTCAAAATTCAAGCCGGGACTTAAGGTTGGCAGCCGTGTATCTCAGGGGGAGGTGATAGGGTACGTTGGTGCAACGGGATATGCCACTGGCCCCCACGTGGACTACAGGATTCAGATTGGTCCAAAATATGTAAATCCTTTAAGTTTTGTTGCTCCCCCTATAATGCTTAAAAAAGATGACATCGTGGCTTTGAATGAGAAATCAAAACGGATAGTTGCCCTTCTCAATAACACCTATTACAGAACAGCAGACAACAGACTTTTGGAATGATAGATTTTAAATGAAATATTTATCGTCTTTTAAAAAAATATATGTAAAACAGATTTATTATGTTCCCTAAAATAATTTTACTTCTAACGCTTATTGCCATTGCTGTGGGTTATGTGCCAAGATTTAAGATGAACAGAACCACAATTGCCCTTGTGGGGGGTGTGTTTTTGATCGTTTCTGGTGGGATCGGTTATGATGATGCATTAAAATCGATTAATCTCGACACAATAGTACTTTTATTCTCCATGATGATAATAAATGCTAATTTCGGTATTTCCGGATTTTTTGGGATCGTTTCTCAGAAAATCATAAAATTTGCAGATACACCAAAAAAGTTACTTTTTGTTATTATATTTACCTCCGGGATTCTGTCTTCCATTTTGCTAAACGATACGGTGGCAATTATGTTTACCCCAATTGCAATTATGGTTTTGTTAAATCTTAGAAGGGATCCTGTACCTTATCTATTGGGACTTGGTATGGCTGCAAACATCGGATCTGCAATGACACCCGTTGGAAATCCTCAAAATATGCTTATTGCAAGTTTTTCAGGACTTACCTTTGTTAAGTTTATTACCCCACTTTTTTTTATATCGATAGTTTCCCTGTTTTTTCTTTACTTAATATTACTGTTATTTTTC
KOK=        66
KK=  325018  LL=  325977  Z=    6.38  JJ=  324778  DL=   960
A===      111      112      113      114      121      123      124      131      132      133      134      141      143      144      211      213      214      223      224      231      233      234      243      244      313      314      323      333      334      343      413      433
B===      222      122      422      322      212      412      312      242      142      442      342      232      432      332      221      421      321      411      311      241      441      341      431      331      424      324      414      444      344      434      423      443
RRR=    0.731   -0.079    2.254   12.863   12.168   -1.454   32.578   -0.419   -0.709   -1.838    0.891    2.475    1.434    0.252   11.327    0.245    4.360   -1.016   21.375   -0.946    2.741    0.059   -0.101   21.911    0.683  111.873    0.303   -0.234    1.993   -0.004    0.891    0.975
X1==    0.693   -0.807    1.003    3.893    3.786    0.829    5.206    0.440   -0.407    1.303   -0.763    2.489    0.625    3.429    4.204    0.211    2.122   -0.812    6.096   -0.407    2.582    0.203    0.203    4.738    0.467    8.262    0.743   -0.646    1.059    0.059   -0.763   -0.941
X2==    1.055    0.098    2.248    3.304    3.214   -1.754    6.258   -0.951    1.742   -1.411   -1.167    0.994    2.294    0.073    2.694    1.160    2.055    1.251    3.507    2.325    1.062    0.289   -0.498    4.625    1.463   13.541    0.408    0.363    1.882   -0.063   -1.167   -1.036
CD1=        9        4        5       13       15        4       14        4        2        3        1       10        3        9       16        3        8        1       14        2        4        2        2       10        2       14        2        0        2        1        1        0
CD2=        5        4        6        6       10        0       11        1        6        0        0        3        4        1        9        5        5        6        8        7        4        2        1        6        4       17        3        2        3        1        0        0
AGGCTTATAAGTATGCTGCTGATAAGCTAACTGAAATAAAGAACAAGTATGGTAAAGATGCCATTGCTTTTATAGTATCTCCGAGAATCACCAATGAAGAGGCATTTCTATTACAGAAATTTGCCAGAGAGGTGATAGGTACAAATAATATATTCTCATCTGAAACTGCCGATTGCTTACCAGAAGGAACTTATGCGGATGTGGAAGCATCTGATGATATTACCGTATTAAACATAGATCTAACAGAGTCTAACCCAATACTCGGTTTATTTGTGAGGATGACTGCCAGAAAGAATGAAGGTGGCTTAAGAGTATTTTATCCAAAGTATGCGGCTCTTAAAAGGGTTGCATCTGAATTCTATACAGGTAAACCTTCAGAGCTTGTTTCTTTAATGGAAACATTTGTAAAAGCTGTTGAAGGTGAAAGCAACGCATGTTCTGAGGCTGCAGATAGGATCAGGAATGCAGCAAAACCAGTATTGATATACAACCCATACAGTTTAAATGATGTTACGCTTGCCAAAAGGATGAAGAAAGCATTGCCTAATTTGAAGCTAATCCCATGTAAACTAAAAAATAATTCACAGGGTATAGTGGATATGGGTTGTGCAGCGGGTGTATTGCCAGGACTTAAGAATACAGAAGCTGCTTCCTTAGAGGAACTGGTTGCCAAAGATAAGGTAAAAGGCTTTGTGATAATTGGCGAAAATATCGCTGTAAACCCGAAATATTATAAGTTGTTAGGTTCTATTTCAAAATCAGAGTTTGTAATGGTTACTGATCCACACTTTACTGAGACAGCTAAGATTTCAAATCTTTATATCCCTGTGGCATCATTTGTTGAGAAAAATGGAAGTTTTACAAACTTAGAAGGAAGAGTCCAGAGGGTTAGAAAGGCTGTGGATAAACAGGTAGTATCAGATGCAACAGTGGTAAAAGAGATCTCTATCCTAATGGGCT
KOK=        67
KK=  338608  LL=  339597  Z=    6.05  JJ=  338398  DL=   990
A===      111      112      113      114      121      123      124      131      132      133      134      141      143      144      211      213      214      223      224      231      233      234      243      244      313      314      323      333      334      343      413      433
B===      222      122      422      322      212      412      312      242      142      442      342      232      432      332      221      421      321      411      311      241      441      341      431      331      424      324      414      444      344      434      423      443
RRR=   37.422   -0.550   -0.095   34.967    7.406   25.233    0.096    0.740    0.090    1.546    0.582    1.121    3.294    7.942    0.121    4.361    0.038    0.061   -3.992   -0.951    2.789    0.090   17.464   -0.480   -0.485    3.261   -0.349   10.500    0.021   -1.922    0.001    3.160
X1==    7.494   -0.195    0.154    4.850    3.189    3.088   -0.094    1.372    0.445    0.458    0.735    2.232    2.168    2.039   -0.195    2.427   -0.094    0.022    3.277    1.106    2.511   -0.522    3.366   -0.184    1.293    1.451   -0.207    3.234   -0.042   -1.025    0.019    2.906
X2==    4.994    2.813   -0.613    7.210    2.323    8.171   -1.025    0.540    0.203    3.374    0.792    0.502    1.520    3.894   -0.619    1.797   -0.407    2.806   -1.218   -0.859    1.111   -0.172    5.189    2.608   -0.375    2.247    1.687    3.247   -0.490    1.876    0.065    1.087
CD1=       22        4        3       13       11        7        3        5        3        2        3        8        5        6        4        6        3        2        8        4        4        1        6        2        3        4        1        4        1        0        2        4
CD2=       13       10        2       13        9       19        1        4        4        8        3        3        4        6        3        7        2       10        1        2        5        2       10        5        2        5        6        7        1        4        2        3
TAATGCGGGTTTGATAAAGAATGCTGCTTCCTATGTAGAAGATACTATGAAGCAGATAGAAAAAAATGGACATATATTAACTACATCTACTTTGGCAATTATGGCTGCTATAAAGATAGCAGCAGAGTATTACGAGATAAAAGGTAGATTGGAAGGTTGCGAATCTAAGTTGCAGGAGATTATAAGTAAGCTTGAATAAAACCCTGCGGGATTCGTGATTGTAGGGAAAGTTTGGAGCCAACACCTCTAAAATAGGGATGATACGCACCGTGGTGTGCAGGCCTGCCCCGTAGCAGGAAGCCTAAAGCGGTGGAGATTCCCAAAGTACCTGGTTAGCCAGGGCTTTAAACCGACTCTGCACACGGTCTTGCGGGGTTTTTTATGTTGAGACTGGTTGATAAGGTAGCACCACAAAAGATAGATGAGATAATAGGTCAGGACAGTTTGATTAAAAGTCCTAAATACCTTTTCGTATTAAAAGGTGATTTTGATATACTGATTCTGTCAGGACCTACGGGGACGGGGAAAAGCACCTTTGCCAGATTGCTTGGGGATGAGCTTTGCCTTCCATTTTACCGTCTGCATGCATCATCATCCGGTAGCCAGGAGATCAAAAAGATAGTCGATACGGCCAAAAAGACTGGTAAATGTTCGATTATTTTTATCGATGAGATTCACAGGTTTACTAAAGTACAGCAGGATCTTCTTCTCGATGTCGTAGATGAAAAGTATGCTAAGATAATAGGTGCATCAACAGAAAACCCCTATTTTTCTCTTACACCAGCTTTGAGATCCAGATCCTATTTTATGAAGTTTAAGCCTTTATCCCACGATGCGCTTAAAACTATAGCAGAAAAAGCCCTTGCTTATATCGTAAAAGAAAAAAATAGTTTGGAAATAATCAATCGGGATAAGTTGATTGAAAAGGGTATCAAGATAGCAAATGGAGATGCGAGGAAAATGCTTAACTTTCTTGAAGTGGCCACATCT
KOK=        68
KK=  345028  LL=  345867  Z=    4.79  JJ=  344938  DL=   840
A===      111      112      113      114      121      123      124      131      132      133      134      141      143      144      211      213      214      223      224      231      233      234      243      244      313      314      323      333      334      343      413      433
B===      222      122      422      322      212      412      312      242      142      442      342      232      432      332      221      421      321      411      311      241      441      341      431      331      424      324      414      444      344      434      423      443
RRR=    8.640   -1.156   -0.787   16.527   16.095   97.109    2.225   -0.952   -0.029    1.340    0.023    0.502    0.052   -0.150   -5.156    1.639   -3.475    8.086    1.274   -1.507    0.869   -0.761   -0.235   -0.846    2.465    1.567    6.021    4.112   -0.031    0.021   -3.233    6.986
X1==    4.201   -1.332   -0.349    5.373    6.329   10.087    2.208   -1.195    0.024    1.191   -0.039    0.138   -0.039   -0.292    2.498    0.743    2.208    6.882    1.343   -1.414    0.827   -1.210   -0.374    0.843    2.191    0.946    1.774    2.537   -0.595    0.405   -1.024    3.405
X2==    2.056    0.868    2.253    3.076    2.543    9.628    1.008    0.796   -1.217    1.125   -0.596    3.625   -1.347    0.513   -2.064    2.207   -1.574    1.175    0.948    1.066    1.050    0.629    0.629   -1.003    1.125    1.657    3.395    1.621    0.052    0.052    3.158    2.052
CD1=        9        1        1        9       15       16        6        0        2        2        1        2        1        1        8        3        6       14        6        0        2        0        1        3        3        2        3        3        0        1        0        4
CD2=       14        8        9        9       12       20        4        6        1        4        1       10        0        2        1        7        0        4        3        5        3        2        2        0        4        4        6        3        1        1        6        3
CGATCTTTAGCCATATATTTCCTCGATATATTTATTCAAATCTATATCTAAAGAGTGACGGTTGATGGTTTTTTGTAGTGGTTTTGGATCTTTGAAGATGTCTCTGATAAAAAATATTTCTGAAGCTTTTAGATATTGGGTGAATGAGTCAAGCTGTTTGCGATTGTTGATTTTCACAATTATATCGTATATTGAATCTTCCACCAAACTTTTGCCTATCTTTACACCTCTTGTGAGCATCTTATTAAGGTAGATGGAGATCTTTTGTTTTATATCATCGATATATTCTCTATGGCCGGGGAGGATGGTGTATCCGTTCAATGAGATGAGTTTGTCTATGGTTTCTATATAGGCTAAATAGTTGTTGTATCTCGTTTTCATGTCATCAAGATTTAAATCAAGTAGGGGAGTCTGAAATACATCTCTCAGGATTACATCCCCTGTGATGGCATAGTTTTGAAAAAGATACACGATGTCACTCTGGGAATGACCGGGGCATCTTAAAAAATCAAGATTGAGCTGATTTAATAGATCTCTATTCTCTTCGATGATTTCCCCTTCCGGAAAAGGTGCAAGCCTCTTCATCCCTTCTAAATAATAGTTTATCTCGTTTAATATATGTTTTGGAAAGCCTTCTTCTTCCAGCATGTATGTAACCTTTTCAAATCTTGTTTGATAGTGCTTAAACTTGAGGTAATCATATCTGGATAGGAAGATCCTGGCATCTGAGTTTTGCTTGATGTGGTATGTGAGTCCATAATGGTCGATATGGCAGTGTGTGATGAAAAGATACGATAATTTTTTTAGATCTATATGCTTATTAAGATAAGAGATCGCTTC
KOK=        69
KK=  362038  LL=  363177  Z=    4.90  JJ=  361978  DL=  1140
A===      111      112      113      114      121      123      124      131      132      133      134      141      143      144      211      213      214      223      224      231      233      234      243      244      313      314      323      333      334      343      413      433
B===      222      122      422      322      212      412      312      242      142      442      342      232      432      332      221      421      321      411      311      241      441      341      431      331      424      324      414      444      344      434      423      443
RRR=   60.757    1.248    1.386    0.597    1.767    4.929   -0.056    2.612   -0.467   16.356   -0.765    2.114    5.339    3.175    4.608   -1.022   -0.622    3.247   -0.034    6.820   16.093   -0.844   45.021   -2.946    1.191    0.422    2.950    0.069   -0.493    0.173    0.699   21.832
X1==    8.674    1.215    1.173    0.296    0.438    1.526    0.198    1.173    2.782    2.734   -0.707    3.372    2.854    2.919    1.992    0.898    0.671    1.211    0.031    5.293    3.039   -0.547    8.661    2.853   -1.060    1.430    2.039   -0.418   -0.745   -0.745   -1.419    4.255
X2==    7.004    1.027    1.182    2.016    4.029    3.230   -0.283    2.227   -0.168    5.982    1.083    0.627    1.871    1.088    2.313   -1.139   -0.927    2.683   -1.098    1.288    5.296    1.543    5.198   -1.033   -1.123    0.295    1.447   -0.165    0.661   -0.232   -0.493    5.131
CD1=       32       10        5        6        8        5        5        5        7        4        1       13        6        9       12        4        6        4        4       11        4        1       13        8        0        4        3        0        0        0        0        5
CD2=       20        8        6        5       15       11        2        8        4       13        3        3        4        2       11        2        1       11        1        7       13        4        9        0        1        2        6        2        2        1        1        7
CTCAGTAAAAATAAAAATAGGAAGGCAGAGCTTATGGAAGCAGCCACTAAAGTCTTTGGATTTGAGGCGGTGGAGGCTATTTCCAAAGCAGCAAGAAAAGTTGCCTTCTTTATAGAAGAGGGTGATAATCTTAATATACTCTTAAGCGGTATAAGGAGATTTACAAAATATGATGCAACAGGTTTACTGAAATTTAAAAAAGAACTTGCTAAAGAAGCTATTGAGAAAGAAAAGTATATTTTCTAATTAGTTATAGGTTTCCGTCTCTATGGCGGAAACCTGTTTCTTAATCTATAGTTTAAAAATAAATGTATGATAAATATGGTAATAAAAAGTTTTTTGAAATTTAAGTTATATTAAAAAATGGTTGAAATGTCATACCAGTTGATATATCATATTTTAGTTCGGTTGAAATCAAAATAAGCAAAGATAAGGGGTCGATATGAATATTCATGAGCATCAGGCAAAGGAGATTTTTCGTAAGTATGGTGTACCAACACCAAAAGGTTATGTGGCCTTTAAAGCAGAAAATGCCGTAAAGATTGCACAGCAACTGGGCGGTGAAAAAGAGGTTTGGGTTATAAAAGCTCAGATTCATGCTGGTGGTAGAGGTAAGGCTGGTGGTGTGAAAATTGCAAGATCTACGGAAGAAGTTGGTTTAATTGCGAAATCACTTTTGGGTAAAACACTTGTTACTCATCAAACTGGGCCAGAAGGGAAGGTGGTACGCAGAATTTATATAGAAGAAGGGCTGGATATTGAAAAAGAGTTTTATTTAAGTATCCTTCTGGATAGAGCAAAGGAGATGCCTGTTATTATTGCTTCATCTGAAGGTGGTATGGAGATAGAAGAGGTGGCTGCTAAATCTCCTGAAAAGATCGTTAGGATACATCTGGATCCTTTGATAGGATTTCAACCTTTTCATGCCAGAAAACTTGCTTTTGCATTGAATTTACCGAGAGAGGAAGTAAATAGGTTTGTTAATTTTGTGCAGGCTCTTTATAAGGTTTACGAGGATTACGATGCAGAATTGGTGGAGATAAATCCACTCATCAGAACTACCGACAAAAAATTTATAGCCCTTGATGCAAAGGTATCTTTTGATAATAATGCACTTTTTAGACAGCCGGAAGCTCAGGC
KOK=        70
KK=  366088  LL=  367077  Z=    5.56  JJ=  366058  DL=   990
A===      111      112      113      114      121      123      124      131      132      133      134      141      143      144      211      213      214      223      224      231      233      234      243      244      313      314      323      333      334      343      413      433
B===      222      122      422      322      212      412      312      242      142      442      342      232      432      332      221      421      321      411      311      241      441      341      431      331      424      324      414      444      344      434      423      443
RRR=   44.333    2.838    5.272   18.933    1.439   44.352    1.644    0.741   -0.836    0.471    0.337    2.027    0.353    2.709    0.627    0.659    0.614    0.479   -0.845   -0.535    6.844   -0.933    0.072    7.228    2.672   12.803   13.790   -0.308   -1.517   -0.433    0.088    1.653
X1==    7.527    3.715    1.993    4.277    1.225    6.685    0.623   -0.774   -0.647    0.340   -0.289    1.335   -1.159    2.037    0.396    0.819   -0.416    0.254    3.094    0.819    2.414    0.753   -0.169    1.702    1.340    3.192    2.414   -0.206    1.585   -0.415   -0.289    1.585
X2==    5.890    0.764    2.646    4.426    1.175    6.635    2.639   -0.957    1.291    1.384   -1.168    1.518   -0.304    1.330    1.585    0.805   -1.476    1.886   -0.273   -0.653    2.836   -1.239   -0.425    4.246    1.994    4.011    5.713    1.497   -0.957    1.043   -0.304    1.043
CD1=       26       15        5       13        9       11        5        1        1        1        1        7        0        6        7        3        3        2        9        3        3        2        1        5        2        5        3        0        2        0        1        2
CD2=       19        8        9        8        9       18        6        2        7        5        0        4        1        2       10        6        0        9        2        3        8        0        1        5        6        6       13        4        0        2        1        2
AATAGTCTCGATATTTTCAATTTACAATGCTATAATATATATAAAAAAATTTTTTTTTCCAGAATTTTATGGTATAATTAAGATATGGAAAAGCACTACTTAGGACATAGGAAAAGATTAAAAGAAAGATTTAAAGGCTCTCCAGAATCTATTCCGGATTATGAACTTATCGAGTTATTAATAGGTTATGTTATTAAAGGAAGGGATGTAAAAAAAGAGAGTAAAGAGCTTGTAAAATTTATAGAAGGTAATTTTAATAATATCTTTTTTAAAGATATAAAAAATGTAGATGGGATCGGAGAAGAGGTTGATCTGCTCTTTAAGATAATAAAAGAATTTTTGAGGAGATTATCCCTCCATAACCATAGTTTCAATAAGGATATCATTAAAAGTCCAAGAGATGTTTATGATTACATCAAAAACAGTATCGGTTATCAGGATAAGGAGTCTTTTATGGTTATCCTTCTTAATAGTGCAGGGAATGTAATCGACTGGGAGGTTCTGTTTAACGGCACTGTAAATTGTTCGCAGGTGCATGTGAGGGAGGTGGCGGAGTATGCCCTTAAAAATAAGGCTGTTGGTGTTATCGTTGCCCACAATCATCCATCCGGAAAGTTGGAGCCTTCAAAGGATGATAGGGAGATTACGATCAAAATAAAAAAGGCGTTGGATCTTTTTGATATCAACCTTTTGGATCATGTCCTGGTGACACCTTATGGATACCTTTCTTTTAAAGAAAGAGAGATTTTTTAGGAGGGATTATGAAAAAAGTGTTTTTAACCGGTGCCACAGGTTTTGTTGGGACTGAAATTACAAGAAAACTGATTGAAAAAGGGTATATAGTGAAAGTTTTGGTAAGAGATGAAAAGAGATTAAAGGTTAAGTCTGAAAAAATCGAAATTGCCAAAGGGGATATTTTAGATGCAGAATCAGTTTTAAAAGGTATTTCTGGATGTGATGTGGTCATAAACCTTGTGGGGATCATAAGGG
KOK=        71
KK=  374518  LL=  375327  Z=    5.05  JJ=  374158  DL=   810
A===      111      112      113      114      121      123      124      131      132      133      134      141      143      144      211      213      214      223      224      231      233      234      243      244      313      314      323      333      334      343      413      433
B===      222      122      422      322      212      412      312      242      142      442      342      232      432      332      221      421      321      411      311      241      441      341      431      331      424      324      414      444      344      434      423      443
RRR=   17.941    5.012   -1.852   13.281   26.291    6.677    3.107   -3.422    2.416    0.324    0.373   -0.965   -0.516    0.544   -2.137    0.117   -1.192    1.307    1.459    0.121    1.358   -0.389    2.857   17.366    0.324   18.694    0.675   18.585    9.888    0.671    1.411   -0.645
X1==    4.173    2.600   -1.295    3.756    6.697    3.707    3.260    1.832   -1.392    0.193   -0.309    1.337    1.415    0.474   -1.497    0.065   -1.251    4.612    1.202    3.707   -0.931    0.347    1.150    7.678    0.193    4.001    1.069    2.607    3.338   -0.662   -1.171   -0.662
X2==    4.299    1.928    1.431    3.536    3.926    1.801    0.953   -1.868   -1.736    1.678   -1.204   -0.722   -0.365    1.148    1.428    1.801    0.953    0.283    1.213    0.033   -1.459   -1.120    2.484    2.262    1.678    4.673    0.631    7.129    2.962   -1.014   -1.204    0.974
CD1=       11        9        0        9       17        7        9        4        0        1        1        5        3        3        1        2        1        9        6        7        0        2        3       15        1        6        2        3        4        0        0        0
CD2=       14        8        6        7       12        6        3        0        0        5        0        1        1        2        7        6        3        3        3        3        0        0        4        3        5        7        3       11        4        0        0        2
TGATCAATGATATGCATATTCCAAAAGAAGTTGTATCCACAGTGCTTGATGCGGTGGTGGAAACTGTGATGGGAGAAAGGGGAACCGCTTATAGGGCAAAAGTGGATGGTGTATTGGTTGGTGGTAAGACCGGTACAGCCCAGGTGGTGGGGCTCAAAAAAACGGAGAATATGAATCAGGATCAGATTCCTGAAAAATACAGGGATCATTCCTGGTTTGGTGGGGTATTTCCGGCGGACAACCCACAATATGTCATCGTGGTATTTGTGGAGCACGGGGGTGCCGGAAGTTCCGGAGCTACTCCAATAGCTGGGGCTTTAATTAACAAAATGGTGCAATTGGGTTATGTTTCAGGTAGATAAAAGGCTGTTTAAAAATTTTGATATTTATCTTAGCGGTGTAATTCTATCTATTCTCTTATATGGTTTCATCGCTGTGTATAGCGCATCATATGATCCCACATCACATAAGTTTGCAATATTTTATATAAAGCAGTTATATTGGGCACTGATAGGGATATCGTTTTACATATTTTTCTCATTTTTCAATTATAAGCATCTGATCAAGTGGAATGTTATTTTTTATATATTAGGTCTGGTTTTATTAATACTTGTTTTGATAATCGGTCATATAGGGATGGGGGCACAGAGATGGATTAATATTGGGGGCTTTAGATTTCAGCCATCAGAATTTTTCAAGATAGTTTTTATTCTTATGATGCCTAAAATCTACAATGATTTTGATGAGAATAAGTTAGGGATGATAGATGTAATAAAAAAATTCTGGCTTGTACTACCCCCATTCATACTT
KOK=        72
KK=  383878  LL=  384777  Z=    4.81  JJ=  383878  DL=   900
A===      111      112      113      114      121      123      124      131      132      133      134      141      143      144      211      213      214      223      224      231      233      234      243      244      313      314      323      333      334      343      413      433
B===      222      122      422      322      212      412      312      242      142      442      342      232      432      332      221      421      321      411      311      241      441      341      431      331      424      324      414      444      344      434      423      443
RRR=   22.352   -0.171    7.854   41.199   13.250    7.486    0.070   -3.236   -0.018    1.299    1.434   -0.201    3.231   12.687   -0.880   -0.077    6.051    0.009    0.128   -1.885   -0.031    3.945    1.790    0.485    1.029    2.107   -0.594    7.447    5.403    0.259    0.268   -0.293
X1==    5.539    0.514    1.990    5.034    3.385    2.769    0.211    2.681   -0.040    0.502    2.375    0.766    1.628    3.717   -1.208    0.662    2.688    0.004   -0.363    2.769   -0.313    3.213    0.938    0.482    1.349    1.628   -0.313    2.067    3.471   -0.188    0.135   -0.188
X2==    4.036   -0.333    3.948    8.183    3.914    2.703    0.332   -1.207    0.447    2.588    0.604   -0.263    1.985    3.413    0.729   -0.117    2.251    2.050   -0.353   -0.681    0.099    1.228    1.908    1.005    0.762    1.294    1.896    3.602    1.556   -1.379    1.985    1.556
CD1=       13        4        5       11        9        6        3        6        2        2        5        4        4        8        1        3        7        2        2        6        1        6        3        3        3        4        1        3        5        1        2        1
CD2=       11        3       10       15       11        8        3        1        4        7        3        2        5        6        5        3        6        7        2        2        3        4        5        3        4        4        6        8        4        0        5        4
ACGACAGGTAGACCACGAAGATGCGGATGGCTTGATCTGGTGGCAATGAAATATTCAAAAATGCTTAACGGCATTGATTATATAGCTCTTACAAAGCTTGATGTCCTTACAGGTATAGATACCATCAAGGTGTGCGTTGGGTATGAATATCAGGGGAAAATTCTTGAGACATTTCCTCCAGAGATAAAAATACTTGAAAATTGTACGCCTGTTTACAGGGAGTTTGCAGGTTGGAAGGAAGATCTATCTAAGGTAAAAGTTTACGAAGAACTTCCGGCAAACGCCAAGAGGTATCTTGATTTTATAAAAGATTTCCTTGGTATAAAATATGCTCTTATATCTGTTGGTACAGACAGATCAGAGACTATAAATCTAAATGAGGTATTTTAGAAAAAATGAAAAAGAACGAAATTTTTTCTTGACTTTGTGAAATAGTTTTGATATAAGACTCATCCGCTGGTTTTGAATAGGCCAGTGGAAAAGGGGAGCCGTTAGCTCAGTAGGTAGAGCAACTGCCTTTTAAGCAGTGGGTCGTAGGTTCGAATCCTACACGGCTCATTTGTCCCCATCGTCTAGCCTGGCCTAGGACACCGGCCTTTCACGTCGGCAACAGGGGTTCAAATCCCCTTGGGGACGCTATAAATTGGGCGGTTAGCTCAGCTGGGAGAGCATCGGCCTTACAAGCCGAGGGTCGTAGGTTCGATCCCTGCACCGCCCATACACTGGGGGCGTAGTTCAGTTGGTTAGAACGCTGGCCTGTCACGTCAGAGGTCGCGAGTTCGAGTCTCGTCGTCCCCGTTTTATCAAAGCCGCTTAAAGCGGCTTTTTTTATATCTAAAGAGGAGTTCAATGAAGGTTTTAACCCAGAACAGGAAAGCTTATCATGATTATGAAATCCTT
KOK=        73
KK=  396508  LL=  397347  Z=    4.77  JJ=  396478  DL=   840
A===      111      112      113      114      121      123      124      131      132      133      134      141      143      144      211      213      214      223      224      231      233      234      243      244      313      314      323      333      334      343      413      433
B===      222      122      422      322      212      412      312      242      142      442      342      232      432      332      221      421      321      411      311      241      441      341      431      331      424      324      414      444      344      434      423      443
RRR=    3.374   -0.608   -0.345    3.404    6.883    0.234   -0.296    0.187   -0.105    0.062    1.595   -2.237   -0.049    0.471    9.355    2.585   14.607    6.126   33.925    6.103   -0.360   -0.987   -0.251   48.248   11.805   54.737   -1.658    1.055   -0.253    0.108   -0.176   -0.744
X1==    1.580    0.893   -0.505    2.692    3.096   -0.140   -0.503   -0.505   -0.140   -0.071   -1.181    2.000   -0.325    0.924    2.545    1.896    3.095    2.959    7.888    1.217   -0.369    0.848    0.848    8.239    3.806    6.517    2.981    2.299    2.099   -0.901   -1.181   -0.901
X2==    2.136   -0.681    0.683    1.264    2.223   -1.678    0.589   -0.370    0.755   -0.873   -1.351   -1.119    0.149    0.510    3.676    1.363    4.720    2.070    4.301    5.013    0.976   -1.164   -0.296    5.856    3.102    8.400   -0.556    0.459   -0.120   -0.120    0.149    0.825
CD1=        5        5        1        6        9        2        2        1        2        1        0        5        1        3        8        5        8        8       19        4        1        3        3       15        5        9        5        3        3        0        0        0
CD2=       11        3        5        5        9        0        3        3        4        1        0        1        2        2       12        5        9        5        7       11        3        0        1        7        7       13        1        2        1        1        2        2
CAGGTGATTTTATCTTAAAGCTTGCCATTTCTCTTTTTGGGCATACAGTTGGCGGTCCCGCCAAGATGGCTATTTTTGCAAGTGCTTTCATGGGAACTGTATCCGGGAGTGCTGTGGCAAATGCTGTTGGTACAGGTTCCATTACCATACCTTTGATGAAGAAAATGGGTTATAAACCTAAATTTGCTGCTGCTGTAGAAACAGCTGCCAGTACCGGTGGTCAGTTGATGCCACCAATTATGGGAGCAGGTGCATTTATAATGGCCCAATGGACCCAGGTATCCTATACTAAAATAGTTATGATATCAATTGTACCTGCCATAATGTACTTTCTCAGTGTCGGTTTTTTTGTGCATCTGGAAGCTCAAAAATACAATCTAAGAAGAATTCCTAAAGATGAGTTACCTAAGTTTAAAGAGGTATTCAAAGAAGGTTGGCAGTTTTTCATACCTATCGTTGTCCTGGTGACACTTTTGATGATGAATTATACTCCTACATTTTCTGCATCTATAGGGATATTGTCAGTTGTAATAAGTAGCTGGTTTAATAAAAAGACTGCTATGAAGATTAAAGATATTCTTGATTCACTTGCCCTTGGTGCCAAGAATATGGTAAATACTGCAATCGTATTAATGTGCTCTGGCATAGTAGTTGGGGTAGTTTTACTAGTGGGTATGGGAATTAAATTTTCAATTCTTATATCAGACTGGGCTCAGGGTAACCTATTTCTTGCAATTATATTTGTGGCTCTTGTTTCTTTGATTTTAGGAATGGGTTTGCCTGTTACAGCTTCCTATATTGTTCTTGCAGTTCTGGCGGCACCACTTCTGGAATCTTTGA
KOK=        74
KK=  403528  LL=  404547  Z=    4.60  JJ=  403378  DL=  1020
A===      111      112      113      114      121      123      124      131      132      133      134      141      143      144      211      213      214      223      224      231      233      234      243      244      313      314      323      333      334      343      413      433
B===      222      122      422      322      212      412      312      242      142      442      342      232      432      332      221      421      321      411      311      241      441      341      431      331      424      324      414      444      344      434      423      443
RRR=   41.788    1.060   -3.696    4.284    0.590   50.373    0.418    0.398   -1.982    1.073   -0.501   14.383    4.352    4.631    1.373   -0.157   -1.499    5.464    0.310   -0.055    2.292   -1.165    5.866   -0.158    2.022    0.187    3.031   -1.212    1.471   -0.003    0.494    2.951
X1==    6.397    2.762   -1.595    3.266    1.536    4.676    0.142    0.316    1.255    1.131    0.414    4.242    2.056    2.149    3.578   -0.113   -0.906    3.768    0.435    0.571    1.248   -1.142    3.270   -0.155    2.131    0.414    1.248   -0.302    1.481    0.481   -0.408    1.481
X2==    6.532    0.384    2.318    1.312    0.384   10.772    2.944    1.257   -1.579    0.949   -1.212    3.391    2.117    2.154    0.384    1.386    1.654    1.450    0.711   -0.097    1.836    1.019    1.794    1.022    0.949    0.452    2.428    4.020    0.993   -0.006   -1.212    1.993
CD1=       24       13        0       11       10        9        4        3        4        2        2       13        4        6       15        2        2        7        4        3        2        0        5        2        3        2        2        0        2        1        1        2
CD2=       20        7        8        4        7       26        7        6        1        4        0        7        4        3        7        7        5        8        4        4        6        3        4        2        4        2        7        7        2        1        0        3
AGACAGATCTATGTTTAATAAAAAGGTAGCAGAGTATGAAAAGTTTAAAAGAGATAATCTGGATAGCTATTTTTATAGCTCATTGATCAAAAAAGATTTCACTTCTGCTTCAAATGTCATCGAACGAATGGATAATAAAAGTGCAAAGGTAGAAAAGCTTAAGGCTGTTTTATATTTTGCAAAAAACGATTTTACAATGGCAAAATCTCTTCTGGAAAGCTATGTCCAAAAAGAGAAGGATCCCACTGCCATCAATCTAATTTCTTTCATATACTACAGCTACGGAGATTATGTGAAAGCTAATAAAATGATCCAGAAAGAGGGGCTGAAAGATGGAAATCTGTTGATCAACAAGGGGATGTTGGCGGAAAGACTTGGTGACCTCCGGACAGCTTTAGAATTTTATGAAAAAGGGTTACCTTTGATTGATAACGATGTAATTAAGTATAAGGTTAAAATAAAGATTAAATCGATTAAGTTAGCTTTGGGGATTCAATGATAGATGTAAAGGTAATAAATACTATTGCCATTGCTGAGGATAAGATCAATCATGCCGTTTTCCGCAGGGAAAAGGGGCATCTGAAATTGCTAAATTATTCATATTTCGATTTTGATTTTAATGATATAGATAGGTTTAAATTGATAGCAAAGGATCTGAAAAGTTTTTCCGATAGGGATCTTTTTACAAATATCACTTTTGTGGCAAGGGAGACGATAAAAGAGATCTTCCCTATAAAAGGGAATCCGAAAGATGTTAAAATGGATGTGATTGAACATATCAAAGATGCATATATGGTGGAATTGGCAGATTTTTATTTTGATTATACCATTTCATCTGTGGGGGATTTAATGGTATGCTACGCTGTACTTTTCCCTAAAAAGATAGGTGAAGTAATCTTTAGAGAGCTCACAAAGGAGGGGTTTAAACTTATTACAGCGGAGACTGATTGTGATTCTTATAAGCGGGGAATCTTAAAATTAAGAGATGAGAATCACTTTTTATTGCTTCATATAAGAAGG
KOK=        75
KK=  444838  LL=  445557  Z=    5.36  JJ=  444718  DL=   720
A===      111      112      113      114      121      123      124      131      132      133      134      141      143      144      211      213      214      223      224      231      233      234      243      244      313      314      323      333      334      343      413      433
B===      222      122      422      322      212      412      312      242      142      442      342      232      432      332      221      421      321      411      311      241      441      341      431      331      424      324      414      444      344      434      423      443
RRR=   35.291    6.491   10.272    1.297    1.346   28.317    0.014    1.176   -0.097    2.934   -0.020    1.297    0.922   -0.003    1.214    2.173   -0.390   24.643    0.255    0.020    2.658    0.963    2.051    0.890   -2.301    5.484    4.157   -0.468    0.906    0.200    0.916    0.789
X1==    7.983    4.407    3.544    0.848    0.914    5.888   -0.169    0.338    0.061    1.274    0.147    0.848    1.147   -0.002   -1.082    2.246    0.504    7.068   -0.449    0.061    3.119   -1.022    1.940   -1.109   -0.726    3.147    1.119   -0.334    0.608   -0.392   -0.853    1.608
X2==    4.421    1.473    2.899    1.529    1.473    4.809   -0.082    3.481   -1.593    2.303   -0.136    1.529    0.804    2.026   -1.122    0.968   -0.775    3.486   -0.568    0.327    0.852   -0.942    1.058   -0.802    3.170    1.743    3.716    1.402    1.491   -0.509   -1.075    0.491
CD1=       18       13        6        3        6       10        2        2        2        2        1        3        2        1        2        5        3       13        2        2        4        0        3        0        0        4        2        0        1        0        0        2
CD2=       18        9        8        5        9       10        2        9        0        4        1        5        2        3        3        4        1        7        1        3        2        0        2        0        5        3        5        2        2        0        0        1
GTATTGGATAATGATCTGCTTGTTTTATATACCGATGGTGTGATAGAGGCAGAAAACGAAAATAATGAATTTTTTGGTAAAGAGAGATTCTTTAAAGTTTTAAAAGATCATGCTTATATGGAGCCGGAGAAGATAAAAAATGCAGTAATGACTTCAGTGACAAACTTTTCTAAAAATTACATCCAGACGGATGATATAAGCTTACTTATAATCAAAAAGCAGTTTTGATCACTATAGCATATTTGCAATATTCGGAAATTCTACAAAAAATGTTGTGCCAAATTGTTCGTTGGATATAAAAGAAACTTTTCCTGCCAGGTACCTTTCTGTTAGTAATTTAACACAATATGTTCCAAGGCCGTTTCCATCTTTTTTTGTTGTGAAGATATCTTTAAAAATCTTTTTCTGTATATCTTCCGGTATGTATTCAGGATTGTGAACTGAAATCCTATAATTTTTGCTATCACCAGAAAATCTTATCTTGATGTTTCTGGGTTCATCTCCGGCTTCAACTGCGTTTTTTACGAGATTGATAATTATTCTGTTTAAAATAATTTTATCCGTGAAGATTTCATCTATCTCTTTTGTAAACTCAAAGTTTACATCTTTTGTTGTGGAAAAAATATTCTTCAAATTTTTTTCTATAAAACTTACGGGGAATTTTTCGAAGTGGGTGTGTAGATTATTTCTTTCAGCCAGTGAAATAAACCTCTGGGTTTC
KOK=        76
KK=  448678  LL=  449727  Z=    4.64  JJ=  448618  DL=  1050
A===      111      112      113      114      121      123      124      131      132      133      134      141      143      144      211      213      214      223      224      231      233      234      243      244      313      314      323      333      334      343      413      433
B===      222      122      422      322      212      412      312      242      142      442      342      232      432      332      221      421      321      411      311      241      441      341      431      331      424      324      414      444      344      434      423      443
RRR=   26.130    4.885    0.568   -1.342    0.866   25.033   -0.109    1.417    9.457   -2.885   -1.125   24.941   23.405   -1.441   -1.091   -1.209    0.118    0.458   -0.019   46.147    3.795   -2.510   38.825    1.551   -0.223    0.558    1.311    2.948    1.396   -0.057   -0.764   13.641
X1==    6.906    2.779    1.072    1.490    0.493    4.507   -0.796    0.501    3.276   -1.310   -1.493    5.015    4.615   -0.505    0.950    1.429   -0.253    1.129    0.015    6.970    2.113   -1.381    6.671    1.650    0.231   -0.814    2.113    1.074   -1.098   -0.181    0.543    1.653
X2==    3.784    1.758    0.530   -0.900    1.758    5.554    0.137    2.830    2.887    2.202    0.754    4.974    5.071    2.853   -1.148   -0.847   -0.468    0.405   -1.253    6.621    1.796    1.817    5.820    0.940   -0.967   -0.686    0.621    2.744   -1.272    0.315   -1.405    8.250
CD1=       22       11        5        7        6       10        2        4        8        0        0       14        9        2        7        5        3        4        3       14        4        0       11        5        2        1        4        2        0        1        3        3
CD2=       11        8        4        1        8       14        3        8        9        6        3       10        9        5        2        2        2        5        1       16        6        5       11        3        1        1        4        6        0        2        0       12
TAAAGCAAAAGAGCAGGTTTTAAAGGGGCACTCTATAGTAACCGAAACAAAAGAGATGATGGAAAAGATTGCTGAGACAGTTTCCCATTCTGCAAATACAGTAAGAGCTCTTGGGGAATCGAGTGAGCAGATAGGGCAGATTATTCAGGTCATCGATGATATAGCTGATCAGACAAATCTGCTGGCTCTTAATGCTGCGATAGAAGCGGCCAGGGCTGGTGAACATGGTAGGGGATTTGCTGTGGTGGCGGATGAAGTGAGAAAACTTGCAGAAAAAACCGTGAAAGCCACTAAAGAGATCGCAGAAATGATTCAGAATATTCAGGCGGACACAGGTGGAGCTGTGGCAAGTATGCATGAGGGTGTTGAACAGGTTGAAGATGGTAAGAAAAAAGCCGAAGAAGCAACAGTTGCTCTGGATGAAATTAAAGAGAGTGTTGAGACAGTATCATATGAAGTATCTCAAATTGCAAGGGCTACCGATGAGCAATCAAAAGCTACAGAATTAATGGCTCAAAGTGTAGAAAACATATCTAAAGTGGCTTCAGAAAACTCTATTGCTTCAAAAGAATCTGCTCAGGCAGTGGAGCAGCTCTCAAGACTTGCATCCGATTTGCAGGCTATGATTAATAGGTTCAAGCTTAGATAAATAAAAAGGCGGGGAAACCCGCCTTTTTTATTGTTTACTGAAATAACTGAGTGCTCAAATACCGTTCACCAGTATCACATACAATAAATACTATATTTTTACCTTCTGCTTCATCCCTTGAAGCTATTTTTAATGCTGCCGCTAAATTTGCACCTGAGGATATCCCTGCCATTATCCCTTCTTCCAAAAATAATCGTCTGGCAGTTTCTATTGCTTCCTCATCTTCTATCTGTAAAACTTCATCAACTACTGATAGATCTAAATTTTTAGGTATAAAACCAGCACCTATTCCCTGAATTTTGTGTGGTGATGGGGTAAATTGTTCATTGTTTATGTATTTTGTTATGGCGGGGGATTTTGAAGGCTCCACAGCTATAGATAAGACTCTATTGAAACTAACT
KOK=        77
KK=  465118  LL=  465927  Z=    5.63  JJ=  464878  DL=   810
A===      111      112      113      114      121      123      124      131      132      133      134      141      143      144      211      213      214      223      224      231      233      234      243      244      313      314      323      333      334      343      413      433
B===      222      122      422      322      212      412      312      242      142      442      342      232      432      332      221      421      321      411      311      241      441      341      431      331      424      324      414      444      344      434      423      443
RRR=   33.328   -0.055    0.905   -0.256   -0.288    0.076    0.449   -0.024   -0.244    0.354   -1.033    2.801    2.721   -0.057   26.255   -0.031    0.146    8.706    2.655    5.157   12.576   -0.229   -0.568   17.625   -0.069   26.299    1.899    4.953   -0.043   -0.434    0.064    2.541
X1==    7.341    0.930    0.428    0.599   -0.738    0.191    0.945   -0.399    0.191    0.221   -1.064    1.980    0.833    0.306    5.380    0.191    0.308    2.766    1.782    0.953    3.081    0.592    1.466    4.455    0.221    6.526    3.081    2.590    0.410    0.410   -0.115    1.410
X2==    4.540   -0.059    2.117   -0.428    0.390    0.395    0.475    0.061   -1.277    1.604    0.971    1.414    3.265   -0.185    4.880   -0.162    0.475    3.148    1.490    5.410    4.082   -0.387   -0.387    3.956   -0.313    4.030    0.616    1.912   -0.104   -1.057   -0.558    1.802
CD1=       15        5        2        3        2        2        4        1        2        1        0        5        2        2       13        2        3        6        6        3        4        2        3        8        1        8        4        3        1        1        1        2
CD2=       17        5        8        2        6        4        3        4        1        5        3        5        6        1       16        3        3        8        4       13        8        1        1        5        2        7        3        4        1        0        1        3
GGATAAGGTAAAAGTGGTGGAGAGTCTCAGGAGCTCCTCAGAGGTAGCTATGGATAATTTAAAAAAGCTGTTGGAGAAGGAACTTAATGGTTTTAATTTTTTTTACTGCTGTGACTATCCGGGTTGGAAACCGGATATAGATTCTGTGTTGTTGAAAAAAACCGTTGACATTTACAAAAAGCTTTTCAGTCTGCCCCCGAAGGTGGAGGTGATCCATGCAGGGCTTGAATGTGGTATATTAAAGGGGAAGAATGAAAAGCTTGAGATTATCTCCATTGGTCCAAATATTTATTCCCCCCACAGCCCTGATGAAAGGCTTGAAATCAGCTCTGTGGATAAGATCGCAAAATTTTTAAACAGGTTGTTGGCAGATTTATAGAATAACTGGTGGTTATAGTATGCACAATGAATCGATTTTAATGATTCTTATATTTCTGGGCTCATCGGTGGTTATTACCTACTTCCTTACAAAGCTTAAGATTCATCCAATTATCGGTTTTATCATCACCGGGGCTTTTATTGGACCTAATGGATTTAAGATAGTAAGTGATTCCACCACTGTGGAAACAATCTCTGAAATAGGAGTAATTTTACTACTTTTCACACTTGGTCTTGAATTCTCCATAGAAAAATTGATGAGGCTAAAAAAATATGTGTTTGTGGGGGGGCTTTATCAGGTAACAGGAACGTTTATTCTTTTTTGCCTGTTGGGTTATTTTTTCTTTAATTCGTTAAAAGTTTCTGTAATCCTTGGTATTTTGACAGCTTTGAGCAGTACTGCTATCGTGCTTAAACTTATTTCAGAAAAAG
KOK=        78
KK=  470308  LL=  470997  Z=    4.83  JJ=  469978  DL=   690
A===      111      112      113      114      121      123      124      131      132      133      134      141      143      144      211      213      214      223      224      231      233      234      243      244      313      314      323      333      334      343      413      433
B===      222      122      422      322      212      412      312      242      142      442      342      232      432      332      221      421      321      411      311      241      441      341      431      331      424      324      414      444      344      434      423      443
RRR=   40.435    4.302    0.585    1.705   -0.170   48.985    0.332   -0.047   -0.165   -1.453    1.132    9.231   -0.023    1.119    1.216   -0.822    0.709    0.477   -1.492    0.441    0.694    0.334   -3.903    0.724   -0.507   13.537    5.883   -0.376   -0.442   -0.011    1.391    3.179
X1==    6.672    1.262    0.865    1.959    3.398    6.837   -0.264    1.609   -0.256   -0.651   -1.109    1.959    0.715    2.504   -1.941    1.518   -1.569    0.097    1.798   -0.256    4.544   -0.852   -0.852    0.327   -0.651    3.452    1.544   -0.231   -0.431   -0.431    0.715    1.569
X2==    6.061    3.408    0.676    0.870   -0.050    7.165   -1.257   -0.029    0.644    2.231   -1.020    4.712   -0.032    0.447   -0.626   -0.541   -0.452    4.909   -0.830   -1.727    0.153   -0.392    4.581    2.211    0.779    3.921    3.811    1.629    1.026    0.026    1.945    2.026
CD1=       20        6        3        7       10        9        2        4        1        0        0        7        2        6        0        3        0        1        4        1        5        0        0        2        0        5        2        0        0        0        2        2
CD2=       11        9        3        2        3       15        0        2        4        5        0        6        1        1        2        2        1       14        1        0        3        1        7        3        3        5        9        4        2        1        3        3
ATTATGAAATTTAAAAAGTTGATTATCCAGGGGTTTAAATCTTTTGTAGATAAAACTGTCATAGATTTTCCTGATGGTATTACATGTATCGTCGGTCCAAACGGCAGTGGCAAAAGCAATATACTGGATGCCATTAGATGGATACTGGGTGAACAGAATCCAAAAGAGCTGCGGGGATCAGATATGGATGACATCATATTTGCAGGCTCCGAGAAGAGAAGTCAATCCAATGTGGCATCTGTTACACTTGTTATTTCCGATATAAGTGAAGAATTGGCCGGAAAATGGGGGTCTTTTAGCGAAATTGAAATTTCCAGAAAGTATTACAGAGATGGAGAAAGGGAGTATTTCATCAATAACAAAAGGTGTAAACTCAAGGATATCAGGGAGATTTTTTTTGATACAGGTCTTGGGGCAAGAAGTATATCTATTATCGAACAGGGGAAAGTGGAAAAAATCATATCTGCATCCCCAGAAGAGATAAGGGTCTTTTTTGACGAAGCAGCAGGTATAACAAGGTTTAAAGAAAAAAAGAAAGATGCTGAAAAACGGTTGGAGCAGGCAAAAGAGAATCTAAACAGGGTTAAAGATATCATATCTGAGGTAAAAGAAAAGTATGATGCGTTGTACCTCCAGGTGGAGAAATTAAAAAATTACAGAGAATTAAAGATCCGAAGAGATCTGCTGGAT
KOK=        79
KK=  486418  LL=  487107  Z=    5.56  JJ=  486118  DL=   690
A===      111      112      113      114      121      123      124      131      132      133      134      141      143      144      211      213      214      223      224      231      233      234      243      244      313      314      323      333      334      343      413      433
B===      222      122      422      322      212      412      312      242      142      442      342      232      432      332      221      421      321      411      311      241      441      341      431      331      424      324      414      444      344      434      423      443
RRR=   38.803    4.169    0.096    8.708    2.282   34.723    0.391   -4.277    0.037    5.652    0.059    5.406    0.059    1.431   -0.505    1.352    2.133    0.720   -0.474   -1.259   -0.062    0.266    2.377    9.736   -0.717    1.477    7.833    5.527    0.387   -0.304    8.206    0.576
X1==    7.242    2.938    0.087    2.691    0.782    7.734    0.724   -1.383    0.447    6.127   -0.053    2.691   -0.053    1.099    0.243    0.447   -1.422    1.870    0.352   -1.540   -0.426   -0.266    2.378    3.702    0.695    0.926    3.652    2.192   -0.690   -0.690    1.904    1.310
X2==    5.358    1.419    1.106    3.235    2.918    4.489    0.540    3.092    0.083    0.923   -1.118    2.009   -1.118    1.302   -2.079    3.021   -1.500    0.385   -1.347    0.818    0.145   -1.000    1.000    2.630   -1.033    1.596    2.145    2.521   -0.560    0.440    4.310    0.440
CD1=       15        9        2        5        5       14        3        0        3        8        1        5        1        2        4        3        0        6        3        0        1        1        4        5        2        2        6        3        0        0        3        2
CD2=       17        7        4        8       10        8        3        7        2        2        0        6        0        3        0        6        0        2        0        3        1        0        2        4        0        3        3        3        0        1        6        1
TTTTCCACCGTAGATAATTATATGCCCCTTCATATGAATAAAAGTGCAAAATGGCTCTGCTTTATCTAATGCAATGAAAAAACTTTTTTTGTCACCCCTTTCCCATATAATTTCACCCACCTCTGCCTGTTGCTTGGAATTTCTTGGAAGATCGACGCCAAATATTCTAAAAAGATCCATCACAAGAGATGAGCAATCCCTATAACCCTTTTTCCCACCCCAATCGTATGGCTGGTCAAGTAAAGAGTCTAAAAACTTTTTAGCAATCTCATAATTATAGACGACGGGAAAAATAGAGATATCATTATCTTTTTTGAGTTTTATCAGCTTTGAATCAGGCTTTATTATTGTGTAGTATTGTTCATCTTCCTCTTCAATGGGGATTCTACTACCGGCACCAAAGATAAGATCACCTATCTTTACTCTATCTCTTACGATTACGATTTTTTTTGTGTTAAAATATCGCCTGAAGTTGTCGTAAGAAACGTTTGTTAAATCATTTTTGTTTATCCAGCCTCTTGTAAAAAATGTTTGTATAAAAAACCATTCCCCATCTTTTGAAGTATGCAGGATAATAACAGGCTCAAATGGCTCTATGAGAGAATACTGATTACGGTCAATTTTATCGTCTGGCTTGTATGTGAGGGTTGCATTGGTGGGAAACATTTTGATATTACTGCGTTTTTTTGT
KOK=        80
KK=  495058  LL=  496167  Z=    6.31  JJ=  494998  DL=  1110
A===      111      112      113      114      121      123      124      131      132      133      134      141      143      144      211      213      214      223      224      231      233      234      243      244      313      314      323      333      334      343      413      433
B===      222      122      422      322      212      412      312      242      142      442      342      232      432      332      221      421      321      411      311      241      441      341      431      331      424      324      414      444      344      434      423      443
RRR=   54.981   -0.089    0.088   20.443    4.273   -1.103    0.676    1.264    0.314   19.715   -0.352   13.413    4.328    7.074    1.498   -0.087   -0.128   -0.692   10.736    5.691   13.785   -0.579    0.406    8.218   -0.686    2.374   -0.002   -0.213    0.537    0.140   -0.209    5.757
X1==    9.624   -0.430    0.413    3.879    1.640   -0.914    2.339    0.413   -0.265    5.055    0.262    2.889    2.599    3.577    2.468    0.384    0.373    3.571    3.748    1.032    3.039    1.011    0.238    4.103    1.055    2.599    0.039   -0.377    0.337   -0.663   -1.296    1.337
X2==    5.713    0.207    0.213    5.270    2.605    1.207    0.289    3.060   -1.184    3.900   -1.342    4.643    1.665    1.977    0.607   -0.228   -0.342   -0.194    2.865    5.512    4.535   -0.573    1.702    2.003   -0.650    0.913   -0.052    0.566    1.597   -0.210    0.161    4.307
CD1=       29        5        3       12       10        1        9        3        2        6        2       10        5        9       12        3        5        8       12        4        4        3        2       10        2        5        1        0        1        0        0        2
CD2=       21        7        5       11       13        7        3       11        2       10        0       10        4        3        8        4        2        4        7       16       11        1        4        3        2        3        3        3        3        1        2        6
ACCTTGTCCTGGCAATTATATGGCAAAAAATCCAGAATGGTGCCAACCTTTTTCTAAATGGAAAAAATACTTTGATAAGTTTTTTTCAACTCCCACTAATGAGGCTGTATTAAAAGGGCAGATAATTTTTGACTTCAGAGGTGTATACGGAGAAAGGATGCTGGCTTGTGATCTTAGAAGTTATGTAAACTCCATTAAAAACAAAGCTCTTTTTGTAAATTTTATGGCAAGAGGATTTCTAAATTATGGGTCGCCATTAAACTTCTTTGGTTCATTTATTACCGAAAAGGATGAAAATGGGGATGATCTCTTTGATATAAAGAAGAGGGTGTTGGCACCTCTTGTGGGTATTATCAGGTTATTTGCCATTGAAGAAGGTTTGAGAAGTGTTTCAACTATGGAAAGAATAAGTGACCTGATAAAGATCCGACATAAGGTTGTATTAGAATATCACAGAGAGATTGAGCATGCTTTCAATTTTTTACTGGATTTGCGGATGAAAAATCAAATTATCCAATATGTTTCGGGTAAAGAGGTGAATAATCTTATAAATATAGCTAACTTGAGCAGTATTGAAAATAGAAACCTAAAGTTGGCATGTCAGCTTTTGGAAAAGCTTCAGGATACATTAAAAAGAAGGTATGTTTTATAAAGGGTTTATGGCAGAAAGCCATAAATAAAAAAATAAAAGGGGGTAAAAGATGAGCAACAAAGAAAAGCTCGAGATGTACTGGAAGGAAAACCTGAAAGTAATTTTCTTCCTTCTGGTGGTTTGGTTTGTGGTGTCTTATCTTTTTGGTATTTTGATGGCGGATGCATTGGACAGCATTAAGATTGCTGGGTTTAAGCTCGGTTTCTGGTTTGCAAACCAGGGATCTGAGGTAATTTTCGTAATTCTTATCTATATCTATGTTGTTTGGATGAATGCAATAGATAAGAAGTACGATGTTCATGAAGAATAACGGAGGTGCTAAATGAGTATTTTAACTTGGACCTGGATTATAGTTGGTCTTTCTTTTGCACTATATATAGGTATTGCTATATGGTCAAAGGCTTCTTCTACTGGTGAGTTTTACGTTGCGGAAAAGCAGGTACACCCCATTGCAAATG
KOK=        81
KK=  509098  LL=  510207  Z=    4.78  JJ=  509098  DL=  1110
A===      111      112      113      114      121      123      124      131      132      133      134      141      143      144      211      213      214      223      224      231      233      234      243      244      313      314      323      333      334      343      413      433
B===      222      122      422      322      212      412      312      242      142      442      342      232      432      332      221      421      321      411      311      241      441      341      431      331      424      324      414      444      344      434      423      443
RRR=   19.666    9.303    0.338    7.245    8.041   10.074    0.028   15.805   -2.600    8.863   -0.000   12.441   -1.132   -0.727    0.780    0.234   -0.076    8.005   22.309    0.119    4.924    9.783    2.265    9.794    0.100   -0.302   -0.405    5.582    2.737    0.058    0.792   -0.106
X1==    5.856    2.308   -0.272    3.710    4.026    2.378    0.673    2.967    1.791    2.432   -0.212    2.396    1.595   -1.100    0.591   -0.559    0.078    2.878    4.053    1.203    4.400    2.860    1.223    2.935    2.432   -0.212   -1.251    1.333    2.352    0.352   -1.116   -0.648
X2==    3.358    4.030   -1.241    1.953    1.997    4.236    0.042    5.327   -1.452    3.644    0.001    5.192   -0.710    0.661    1.320   -0.418   -0.978    2.782    5.505    0.099    1.119    3.420    1.852    3.336    0.041    1.422    0.324    4.187    1.164    0.164   -0.710    0.164
CD1=       17       11        2        8       15        7        4        7        6        4        1        6        3        0        7        2        3        9       11        5        7        5        3        5        4        1        0        2        3        1        0        0
CD2=       22       21        2        9       15       12        4       16        1        7        2       16        1        3       13        3        2        8       13        4        3        6        4        6        2        4        2        5        2        1        1        1
ATGATATTCTGTTCGTTTACAAAAGAGCTTTCTTTTTTGTCGGCGGATAAAAATTTGCCGGGTTTATGTACCACACTTACCACTTCACCATCCACAGGTACTCTGTTTACATGGACATTGAATATATTCATAAAAACCGATATTTTTTTAAATTTTTCACCATCTATCTCTTCTTCTGATATTTCTACTATTTTACCATCCGCACCCGAAACAGCAATACCGTCTTCTATCGGTATATCCCTTTCGGGGTCTCTAAAAAAGATAATAAATAAAACTGTTAGAGAAAAAAATAAAATGGTAAAAAACCATTTAGGGAGAAAAAATACTATAAGAAAAAGACCACCAGCAATGGTAACGTATGAAAAGCCTTCTTTTGCTATCAATTAAAGCTCCTTCGAATAGATTTTATGTATATTATACATTGATTTTTTATAAAATCAACTGTTTTATATTTTTTTGCAAATTATTTTCAAATATCTACTTTGTGGAGAGAGTTTGTGTTGCTGTAAGGGTCGAAAATATTCTGGTAGAATAATGGTCTTATAAATTGTGGAACGTATTCTTTGTATTTCTCGCAATATAATTTATCAATCTCCTCCGCACACCTGAACTTTCTTCTATTGCTCTGAATGATATATAGAAGATAAGGGATGTAGCCAAGATCGATGGAATTTTTCAAAGCGATTAGATGTTTTAAGCCCCTTTCGGTTTTGGCATCGGGAAACATTGCGTATTCCTGATCAAATAAAGATACTGATTTTACTTCAATAAGGATCTTTTTATTATTTGATTCAAGATAAAAATCGATTTTACTGTTTCCGAGGGGGTATTCACGGGTAATTTTCGTTGTGTTTGTAAATTCAATGATTTCACCTTTTTTCAAAGCATTGTAAACAATTTTGTTTGTTTTTATAGTGTTAGTCTGTATCCATTGATTATCGAGATATATCCCTTCAAGGGTGTATTGCAATTTTCTTTTCCTGTTATTTGATCTGGAAAAACAGACAGGTGCACCTTCAATTAAAAGGTTTCTCATCGATCCTGTATTGGGATTGTGGCAAGTGATAATGCTATTTTCATATTCAATATCCACAAAAAATCTTTTATATC
KOK=        82
KK=  555958  LL=  556497  Z=    5.73  JJ=  555298  DL=   540
A===      111      112      113      114      121      123      124      131      132      133      134      141      143      144      211      213      214      223      224      231      233      234      243      244      313      314      323      333      334      343      413      433
B===      222      122      422      322      212      412      312      242      142      442      342      232      432      332      221      421      321      411      311      241      441      341      431      331      424      324      414      444      344      434      423      443
RRR=   14.035   12.804   -1.149   -0.029    0.920    7.574    0.281    0.596    1.114    0.922   -0.269    1.066    0.399    4.326   -0.862   -0.090   -1.913   74.147   -0.335   -1.540    0.072   -1.056   -0.137   -0.090   -1.613    0.065    7.418    1.818   -0.237    0.106    0.399    0.106
X1==    4.454    3.489   -0.578    0.079    0.459    1.727    0.095   -1.339    0.963    3.251   -0.805    0.814    1.195    3.135    0.459    0.198    1.571   10.975    0.852   -1.331    0.259   -0.796    0.204    0.144    2.251    0.195    3.259    0.681   -0.343   -0.343    1.195   -0.343
X2==    3.151    3.670    1.988   -0.371    2.005    4.384    2.962   -0.446    1.157    0.284    0.334    1.310    0.334    1.380   -1.880   -0.457   -1.218    6.756   -0.393    1.157    0.276    1.326   -0.674   -0.627   -0.716    0.334    2.276    2.669    0.692   -0.308    0.334   -0.308
CD1=       13       11        1        2        5        4        2        0        3        4        0        3        2        4        5        2        4       16        3        0        1        0        1        1        3        1        4        1        0        0        2        0
CD2=        9       10        4        1        7        7        5        1        3        1        1        3        1        2        0        1        0       10        1        3        1        2        0        0        0        1        3        3        1        0        1        0
CATGAGGAAGGTATAATCTATGATTTCATTAACTTTATAAAACTCACCCTCTTTTAATTCAAAATTTTCCATCAACATCGATAACGATTCTTCTTTGAATTCACCCAGGACTTCCATTCTTACCGGAGAACCTATAGCCCTTTTTATGAGAGAATTTTGTATCTCTTTGTATAGGTCTTCCACCTCTTCACTATTTAGGTTAAGATCAGCATTTCTCGTAATCCTGAATAAAAAAGATTCGACAATTTCAAAGTTTGGATATATGAATTTTAGAAACTTTTGGATAATAGTTTCAGTTAAAAAGATATAATAGCTTTCACCCTGTTGGAAAATAAAGAATCTTTTTAATGATCCAGGTATGATGATTACGGAATGAAAAATTTCCCCATCTTTTTTCACAATTGAAAAAATATTCATATTAAGATTATGAATAAAAGGGAAGGGGTTTGCGGGACTTATTGTGATAGGAGTGATCACAGGTAGAATTTCATTAAAGAAAATACTATCAATGGGGAAGAGTTCAAAATTTGAGTTGAAAAA
md=   1  K3=  277079  K4=  555354  IDL= 2216633
KOK=        83
KK=  300479  LL=  301198  Z=    6.00  JJ=  300479  DL=   720
A===      111      112      113      114      121      123      124      131      132      133      134      141      143      144      211      213      214      223      224      231      233      234      243      244      313      314      323      333      334      343      413      433
B===      222      122      422      322      212      412      312      242      142      442      342      232      432      332      221      421      321      411      311      241      441      341      431      331      424      324      414      444      344      434      423      443
RRR=   41.300    2.340   -1.971    9.686    0.241    4.609    0.465    0.788   -1.079    1.920    0.194    0.701    4.171    2.933    0.403    1.351    0.108   -0.858   -0.418   52.472   11.904   -0.671    2.279   -4.204    0.023    1.225    0.359    8.699    0.462    0.462   -0.160    0.462
X1==    7.709    2.208   -1.341    3.948    0.116    1.783   -0.340    0.930    1.009    1.205   -0.174    0.218    1.670    0.925   -0.407    1.783    0.930   -1.283   -0.277    5.651    3.239   -1.072    3.639    4.865    0.205   -1.096    0.239    3.643   -0.533   -0.533    0.748    3.467
X2==    5.357    1.060    1.470    2.453    2.084    2.585   -1.368    0.847   -1.070    1.594   -1.118    3.211    2.497    3.173   -0.990    0.758    0.116    0.668    1.507    9.285    3.675    0.626    0.626   -0.864    0.112   -1.118    1.500    2.388   -0.867   -0.867   -0.214    0.133
CD1=       19        8        0        9        4        4        2        3        3        2        1        3        3        3        3        4        4        0        2        9        4        0        5        8        1        0        1        4        0        0        2        4
CD2=       14        6        5        5        8        7        0        4        1        4        0        6        4        4        2        4        2        4        4       18        7        2        2        0        2        0        4        4        0        0        1        1
GGTGCAAAAAATGGGGTGACGGCAGTTTAGAAATCTCTTGACAAGAAAAGAATGTGTGATATTGTAATAAATATCCAATCAAAATCAAATGGAATTGTTTGGCTTTTTGTTTTTTTGGCTCTTCTTTTGGCCGTAATGTTTGTAAAATCAGAGAAAATCGTTTGAAAATAAAGAATAATAATTTACGAGGTGTTTGGTGAATCTGGACGATTTAAAGAAAAAATCTGTTGAAGAATTATTGTCTATTGCTGAGGGGATAAATATTGAAAATGCTCCCAATATGCTAAGACAGGAGCTAATTTTTGAAATATTAAAGGCCACAAGTCAGAGAAATGGTCAGATATATGGTCAGGGGGTTCTGGAGATACTTCCTGATGGCTTTGGTTTTTTGAGATCTCAGGATTATAACTATTTGCCAGGGCCTGATGATATCTATGTCTCCCCTGCACAGATTAGAAAGTTTGGTCTTAGAAATGGTGATACAATAGCAGGTGAGATAAGACCTCCAAGGGATAATGAAAAGTATTTTGCACTTCTCAAGATTGAAAGTATCAATTTTGATGAGGTAAAACTTCATAGGAACCTTTTTGAAAACCTTACCCCCCTTTTCCCGGATGAAAGAATTGATCTTGAAGCTTTCCCGACACATTACGATACAAGAATTATGAACCTTATTGCGCCAGTTGGAAAAGGTCAAAGGGGGCTTATTGTAGCTCCACC
KOK=        84
KK=  309269  LL=  310198  Z=    4.59  JJ=  308999  DL=   930
A===      111      112      113      114      121      123      124      131      132      133      134      141      143      144      211      213      214      223      224      231      233      234      243      244      313      314      323      333      334      343      413      433
B===      222      122      422      322      212      412      312      242      142      442      342      232      432      332      221      421      321      411      311      241      441      341      431      331      424      324      414      444      344      434      423      443
RRR=   27.759    0.700   -0.656    9.710    6.912    0.952   -0.042    0.016   -0.899   29.203    0.234   11.243    0.887   -0.448    1.396    0.024   -0.860   14.131    0.657   11.787    6.832    0.199    4.698   23.099    0.004   -0.620    2.426   -1.303    0.788    0.162    0.234   -0.497
X1==    5.490    4.281   -0.765    3.352    2.317    0.144   -0.089   -0.070    0.893    4.113   -0.443    3.881    3.598   -0.432   -1.120    3.140   -1.797    3.585    0.788    4.637    2.237   -0.289    3.194    3.091    0.113    1.174    1.237   -0.374   -0.653    0.347   -0.443    1.347
X2==    5.056    0.164    0.857    2.897    2.984    6.596    0.478   -0.234   -1.006    7.100   -0.528    2.897    0.246    1.037   -1.246    0.008    0.478    3.942    0.834    2.542    3.054   -0.687    1.471    7.472    0.037   -0.528    1.961    3.483   -1.205    0.468   -0.528   -0.369
CD1=       17       13        1       10        9        2        3        2        3        5        1       11        6        2        2        6        0        6        4        8        3        1        5        7        1        3        2        0        0        1        1        2
CD2=       14        5        5        6       11       17        3        3        2       15        1        6        2        2        2        4        3       13        4        9        9        1        4        9        3        1        7        8        0        2        1        1
GAAACCACCACCATAAGCTTTACCCCAAGCCTGGTATGGAATACTCTAAATCACCCATTCGATCCATCTAAGGGTAATAAATCAACGCTCTTTGTAAAATTAGCCGGTACTGTGCTTGGTGGAGATAATGATTTTGTAAAAACAGGGGTTGAGAGCGCCCAGTATTTCCCATTATTCTGGTCATTTGTGGGGATGTTGCATGGGGAAACCGGGTATCTTGCAAAGATTGGGGACAAAAAGCTTCCAATAGATGAGCGTTACAGATTGGGTGGTATGTACAGTGTCAGGGGTTACAAGTACGGAGATATCTCCCCAAAAGATAAAAATGGATATGATTATGGTGGAGATAAGTACGTTCTTTTTAATGCGGAGTTGTCATTTGATATATCTAAAGAGAATAAGTTCAAAGGTGTTTTCTTCTTTGATGCGGGTCAGGTGTATGATGAAAACGAAGGGTATATGTCCAGATCTCTAAGAAAATCGATAGGTTATGGTTTTAGATGGTTTTCCCCAATAGGTCCTTTGAGGATAGAATACGGTCATAAGCTTGATAGAGAACCTGGGGAATCATCAGGTAGATGGGATTTTTCAATAGGTGGACTATTTTAACAAAATGGAGGAATATATGAAAAGATTATTTTTAGTTGGATTAATGTTAATTTTTATGGGTGGGCTTGCCTTTGCCAACTCAAAGATAGCTGTGTTTGATATGCAAAAAGCTCTCGATGACAGTGATGCTGGGAAGGCAGCTGTTGAAAGTATGAAAAAAGAGTACCAAGAACTGCAGAAAGAGATAGATGTGAAAAGTCTTGAATTAAAAAAGATGCAGGATGAGATAAATGCCCAGAGTGCCATTTTGAGTGATGACGCCAAACAATCCAAAATGGATGAATATCAGAAAAAGCTTAAAGATCTTCAGAGAATAATAAA
KOK=        85
KK=  327779  LL=  328768  Z=    6.23  JJ=  327779  DL=   990
A===      111      112      113      114      121      123      124      131      132      133      134      141      143      144      211      213      214      223      224      231      233      234      243      244      313      314      323      333      334      343      413      433
B===      222      122      422      322      212      412      312      242      142      442      342      232      432      332      221      421      321      411      311      241      441      341      431      331      424      324      414      444      344      434      423      443
RRR=   28.762    0.541    0.901    0.443   18.408    0.081    4.245   -1.394    0.081    5.328    0.939    0.804    5.656    6.973    0.361    5.327    0.061    2.172    3.007   10.008    5.572   -0.429   15.288   20.579    5.328   -1.564   -0.229   17.162    0.944    0.249    0.031   -0.226
X1==    6.024    0.432    0.702    0.216    4.423   -0.188    2.326    2.123   -0.188    2.755   -1.216    2.075    2.108    3.675    0.432    2.482    1.160    1.513    1.965    3.149    2.454   -0.515    3.388    5.320    2.755   -0.385   -0.232    4.388   -0.807   -0.807   -0.385    0.193
X2==    4.774    1.253    1.283    2.053    4.162   -0.432    1.825   -0.657   -0.432    1.934   -0.772    0.388    2.683    1.898    0.837    2.147    0.053    1.436    1.531    3.178    2.270    0.834    4.512    3.868    1.934    4.066    0.987    3.911   -1.170   -0.308   -0.081   -1.170
CD1=       15        5        3        3       13        2        7        5        2        4        0        6        4        7        5        6        5        5        7        7        4        1        6       10        4        1        1        5        0        0        1        1
CD2=       19        9        7        7       16        3        6        3        3        6        1        4        6        4        8        8        3        6        5       10        6        3        8        6        6        8        4        7        0        1        2        0
GGATTATGGTTTATAATTCCTCAATTTGTGGCATTTGTAATATACCTTATTTCCGCAGTAGCTGAAACAAACAGGGCGCCTTTCGACCTACCAGAAGCAGAAACTGAGCTTGTTGCTGGTTTCCATGTGGAGTATTCAAGTATGAAATTTGCAATGTTCTTTTTGGCTGAATATGCAAATATGTACGTAGTTTCATCCATAGCAACAATCGTCTTTTTAGGTGGTTGGAATGGGCCATTTGGACCAAGCTTTGTGTGGTTTGCAGCTAAAGTATTGTTCTTAATGTTCTTTTATCTCTGGCTGAGGGCTACCCTTCCAAGACTTCGTTTTGATCAGCTTATGACACTGGGTTGGAAAATATTAATACCTATAGCACTTGTCAATGTAGTGGTTACATCAATAGTGCTGTATGCCATAAGTTAGGGGTGCAAATATGAGAAATATCATAGATACGTTATTTTTTACTGAAATACTTCAAGGTTTGGGGATCACCCTCAAACATATGTTTAAAAAACCGGTTACATTGAAGTACCCATTTGAAAAACCGATTATATTCGATAGGTTTAGAGGTATCCACTATATTAAAACAGATGAAAAAGGTAACCCTAAGTGTGTGGGTTGCTATCTCTGTCAGAAGGTTTGCCCATCTGAATGTATTCATATTGAAACTGATGCAGGTCCAAATGGGGAAAGGCTTATTAGAAAATTTGAAATTGAATTGGATCGTTGTATATACTGTGGTTTTTGCGAAGAAGCATGTCCAAAAGATGCTATCCACATGGGGAGAAGATATGACACTGTTGCCCCCACAAGGGATAAGTATCTTGTAAACATGGGATATTTAGTAAAAAATTACAACAAAGGAGAGTAATATGGAGCAGCTGGGTTTTTATATATTAGCTTTTGTGGCGATTATCTCATCCCTTTTTATGATTACAAGGGAAAACCCTGTACATTCTGCACTCTGGATGCTGCTCACATTTTTTTCTG
KOK=        86
KK=  330269  LL=  331228  Z=    5.18  JJ=  330119  DL=   960
A===      111      112      113      114      121      123      124      131      132      133      134      141      143      144      211      213      214      223      224      231      233      234      243      244      313      314      323      333      334      343      413      433
B===      222      122      422      322      212      412      312      242      142      442      342      232      432      332      221      421      321      411      311      241      441      341      431      331      424      324      414      444      344      434      423      443
RRR=    4.253    0.257    0.147    0.013    3.087    1.295   27.168    6.066   -0.021    1.002   -1.082    3.348   -0.040    0.301    0.130    2.571    2.753   -1.604   64.126    8.475    2.113    0.101    2.036    8.480   22.010   20.670    3.101    0.833   -0.135    0.421   -0.021   -0.549
X1==    1.501   -0.467   -0.185    0.128    1.578    2.024    4.827    3.152   -0.430    0.344    1.506    1.336    0.055   -0.234    0.044    1.411    2.606    1.014    8.213    2.024    1.574   -0.188    1.145    6.156    7.559    7.306    2.311    0.883   -0.285   -1.157    2.231   -1.157
X2==    2.833   -0.549   -0.794    0.105    1.956    0.640    5.628    1.925    0.049    2.912   -0.719    2.507   -0.719   -1.289    2.958    1.822    1.056   -1.582    7.807    4.187    1.342   -0.538    1.778    1.377    2.912    2.829    1.342    0.944    0.475   -0.364   -0.009    0.475
CD1=        6        3        2        3        7        6       12        7        2        2        4        5        2        2        4        5        8        5       20        6        4        2        4       13       11       12        5        2        1        0        5        0
CD2=       11        3        2        3        8        4       11        7        3        7        1        7        1        0       10        6        4        0       13       10        4        1        4        3        7        6        4        3        2        1        2        2
CTGGGGTATATATGGTGGCAAGATGCAATCCACTGTTTTCACAGGCACATGTTACAAGCGAGATAGTTGTTTACGTGGGTGCTGCCACAGCACTTTTAGGAGCCACAATTGGTCTTACTCAGTTTGACTTCAAAAGGGTTCTTGCATATTCAACAGTGAGTCAGCTGGGGTACATGATCATGGCAACGGGTACAGGTGCTTATGTGGCTGGTATTTTCCACTTATTCACTCACGCATTTTTTAAAGCATTACTCTTCTTGTGCTCAGGTAGTGTTATGCACGCAATGCAGGATAATCTTGACATCAGAGTAATGGGTGGGTTGATAAAAAAGATGCCAATTACTGGGTGGACATTCCTTATCGGTTGTATAGCTATTGCGGGTATACCACCTCTTGCAGGTTTCTGGAGCAAAGATGAGATATTAGCAATGGCTTTTGCAACAGACCATAAATTAGCATGGTTCATAGGCACAGTTGTGGCTTTCATGACTGCATTTTATATGTTTAGACTATGGTGGCTTGTATTTATGGGGGAACCAAGAGATCATCATCTCTACGATCATGCCCATGAATCACCATGGCAGATGACATTACCACTTGTACTTCTTGCCATTCTGTCAGTTGTGGTTGGTATGATATTCGGATACCCACTTGAAAATGGATATATACATAAATTCCTTGGACCAGTTTTGACACCTCATGGTGGACATGGACTTGAAATGGCACATAGCACTGCAACTATGTTAATGATTTTATCGATAGTTGTGGCAGCCGGTGGGATTTTGTTGTCATACATCTATTACATGAAGTCCCCATCACTTCCAGAAAAAACAGTAAAAGCGTTTAGACCTATCCACAAACTTTTCTACAACAAGTGGTATTTTGATGAGATATATGATGCTCTTATAGTGCAGCCATGTGTGACTATTTCAAGATTTCTCTGGAGAGGGTTTGATGCAA
KOK=        87
KK=  342599  LL=  343678  Z=    6.25  JJ=  342539  DL=  1080
A===      111      112      113      114      121      123      124      131      132      133      134      141      143      144      211      213      214      223      224      231      233      234      243      244      313      314      323      333      334      343      413      433
B===      222      122      422      322      212      412      312      242      142      442      342      232      432      332      221      421      321      411      311      241      441      341      431      331      424      324      414      444      344      434      423      443
RRR=   58.929    3.230   -0.427   -0.893    7.445   20.522    6.088    2.226    0.102   16.594   -0.785   -0.346    0.527    1.211   -0.237    1.300    0.377   10.197   -1.314   -0.004   35.515   -0.269   18.239   -1.081    0.001    4.841   -0.797    1.682    0.105   -0.127   -0.169    5.021
X1==    9.861    2.648   -1.472    1.009    2.169    4.262    2.740    1.282    0.708    4.043   -0.596    1.515    0.155    1.456   -0.708    2.130   -0.394    3.759    0.798   -0.003    6.103   -0.528    7.226   -0.654    0.043    2.408   -0.897    0.571    1.197    0.197    2.408    2.197
X2==    5.976    1.220    0.290   -0.885    3.432    4.815    2.222    1.736    0.143    4.105    1.317   -0.228    3.397    0.832    0.335    0.611   -0.957    2.713   -1.646    1.545    5.820    0.509    2.524    1.653    0.032    2.010    0.888    2.944    0.088   -0.645   -0.070    2.286
CD1=       26       10        0        6        9        8        9        4        3        5        1        7        2        6        3        5        3        7        5        2        7        1       11        2        1        5        0        1        2        1        5        3
CD2=       18        8        5        1       13       15        6        8        5       12        4        2        7        2        6        6        1       11        0        8       16        3        6        3        4        5        6        9        2        1        2        5
GCTTTGACGGTAGAAAAAGATGGAGTAAAAATAACTGTCATAAATATGCTGGGTAGGGTATTTATGCCGCATTGCGATTGTCCTTTCGTTTCGTTTGATCGATTGTTCCACGAGGACAGCTCCGATTTTATCATAGTGGATTTTCATGCGGAAGCCACAAGTGAAAAGAATGCATTTGGGCTATACGTGGATGGAAGAGCATCCGCTGTTTTAGGTACCCATACCCATGTCCAGACAAATGACGAACGTTTTTTGCCAAAAGGGACTTTTTACATTACCGATGTGGGGATGTGTGGGAGTATCGATTCTGTAATTGGTATGAATGCCGAAAAGGCTATATATAAGCTGATAAGTGGGATGCCGGAGAGGAATGAAGTGGAGGAGAAGGGGAGGAAAGTAATAAGCGGGGTTGTTTTAAAATTTGATATTGAGAAAAAAGCTGCAGTAGCTTATAATAAAATATACAAAATTTATGGAGAATAGAATGGATTTAAAATCTGAGATAAAAAAGCTTGCCAGAGAAAAGGATGCGGTAATACTTGCGCATAATTATCAGATTGATGATATCCAGGAGATTGCTGATTTTACAGGTGATTCTTTAGGTTTGAGCATAGAGGCATCAAAAGTAAAAAACAGGCTTATCGTTTTTTGTGGCGTACACTTTATGGCGGAGACTGCTTATATATTATCACCAAATAAAAAGGTTTTGTTGCCTGAAAAGGATGCCGGATGTCCTATGGCTGATATGGTGACGGCCGAGGGTCTAAGGAAAATGAAGGAAAAATATCCCGGTGTTCCGGTGGTATGTTATGTAAATTCATCTGCGGAGGTGAAGGCGGAATCTGATATCTGCTGTACTTCTGCAAATGCTATAAATATCGTAAAATCGATAGATTCAGATAGGGTAATTTTTGTACCGGATATGAACCTTGGGCATTATGTTTCCAGATTTGTGGATAAGGAGATCATTTTATGGGAAGGTTTTTGCCCGATACACAGAAGATTGACCGCAAAAGAGGTGGTGGGATTAAAAGAGCAATACCACGATGCAGTTTTTGTCTGTCATCCGGAATGTAGTCC
KOK=        88
KK=  359519  LL=  360358  Z=    4.94  JJ=  359519  DL=   840
A===      111      112      113      114      121      123      124      131      132      133      134      141      143      144      211      213      214      223      224      231      233      234      243      244      313      314      323      333      334      343      413      433
B===      222      122      422      322      212      412      312      242      142      442      342      232      432      332      221      421      321      411      311      241      441      341      431      331      424      324      414      444      344      434      423      443
RRR=    0.220   -3.079    0.156    3.834    0.047    5.307    7.413   -1.801   -0.276   -0.560   -0.007   -0.121    0.287    0.014   19.862   -0.276   10.663    0.797   58.215    2.667    0.696    0.783   -1.163   35.371    1.531   47.423    0.696    0.342   12.907    0.385   -0.007   -2.275
X1==    0.949    2.749    0.468    3.480    0.656    2.020    4.376    1.133    0.629    0.634    0.016    0.251    0.732    1.133    2.749    0.629    2.687   -1.392    8.861    1.324    0.767   -0.603    0.895    6.191    0.634    4.311    0.767    0.281    2.761   -1.056    0.016   -1.056
X2==    0.232   -1.120    0.334    1.102    0.072    2.627    1.694   -1.590   -0.439   -0.884   -0.424   -0.484    0.392    0.012    7.225   -0.439    3.968   -0.572    6.570    2.014    0.907   -1.299   -1.299    5.714    2.416   11.000    0.907    1.218    4.675   -0.364   -0.424    2.155
CD1=        6        9        3       10        5        5       11        4        3        2        2        4        3        5        9        3        8        0       18        4        2        1        3       13        2        8        2        1        4        0        2        0
CD2=        3        1        3        3        3        7        4        0        2        1        1        1        2        1       15        2        7        2       11        6        4        0        0        7        6       15        4        4        7        1        1        4
CAAGAGTTGCCAGCTTTATTGCAGGACTACCCATAGATGTGCCAGCTATGACTATTAATAGATTCTGCTCTTCTGGATTACAATCAATTGCCATAGCTGCAGAAAGAGTTATGGCTGGATTTGCCGACTGTATTGTGGCAGGAGGCGTGGAATCAATGACTATGATACCTATGGGGGGTGTAAAGTACAGTGCCAATCCTGGATTGATTTCTAAATGGCCTGAGACGTACGCCTCAATGGGGATTACCGCTGAGCTTGTGGCGGAAAAATATGGAATATCAAGAGAGGATCAGGATCAATTTGCTCTAAACAGTCATATGAAAGCTGTTAAAGCCATCAAAGAAGGGAAATTTGCGGATGAAATTGTGCCGGTGGAGGTTGAGTACACTGCTGTTGACCCCAAAGGGAATATAGTTAAAACAAAAGAAGTAGTTACAATAGATGATGGGGCAAGGGAAGATACCACATATGAAGGGCTTGCTAAACTTAAGCCTGTTTTTAAGCTAAATGGATCTGTCACTGCAGGTAACTCTTCCCAGATGACCGATGGTGCAGCGGCTTGTTTGGTGGTATCTGAAGATTTCCTTAAAAGGTACAACTTAAAACCTATGGCTCGATTCGTAGGTTTTTCCGCAAGGGGTGTTGAACCTGAGATTATGGGGATTGGGCCAGTTAAATCAATCCCGGTGGTATTGCAGAAGGCGGGGCTTACATTCAACGATATAGGATTAATTGAATTAAATGAGGCATTTGCTGCACAATCATTGGCGGTTATAAGAAACCTTGGTTTAAATCCAGAAATAATCAATGTTAATGGTGGTGCAATAGCACTTGGACATC
KOK=        89
KK=  388049  LL=  389158  Z=    6.48  JJ=  388019  DL=  1110
A===      111      112      113      114      121      123      124      131      132      133      134      141      143      144      211      213      214      223      224      231      233      234      243      244      313      314      323      333      334      343      413      433
B===      222      122      422      322      212      412      312      242      142      442      342      232      432      332      221      421      321      411      311      241      441      341      431      331      424      324      414      444      344      434      423      443
RRR=   48.897    2.647   -0.024    0.248   10.396   16.835   -0.998    1.344   -1.034    2.304    1.803   17.528    3.773   26.798    0.827   -2.012    0.972    7.714   -2.730    2.527    6.094   -0.066   -1.472   16.177    1.691   -0.889    4.276    9.607    0.413    0.307   -0.281   -0.180
X1==    7.450    1.018    0.124    1.178    4.723    2.889   -1.022    0.867    2.172    1.248   -1.245    2.746    2.808    6.758   -0.835    2.172    0.996    1.994    1.789    2.889    1.192   -1.292    1.055    5.294    1.248    1.186    1.192    4.692    1.370   -0.630   -0.435    0.370
X2==    6.563    2.600   -0.189    0.210    2.201    5.827    0.976    1.549   -0.476    1.845   -1.448    6.382    1.344    3.965   -0.991   -0.926    0.976    3.869   -1.526    0.875    5.113    0.051   -1.396    3.056    1.355   -0.750    3.587    2.048    0.302   -0.488    0.646   -0.488
CD1=       20        7        2        6       15        6        2        3        5        2        0        9        5       15        3        5        6        5        8        6        2        0        3       13        2        3        2        5        2        0        1        1
CD2=       24       13        5        3       12       18        4        9        4        8        0       13        4        5        4        3        4       13        0        7       14        2        0        4        7        1       11        7        2        1        3        1
TCCAATATCAGGATTAATAGGATCGTCTCTTTGATTAAAGAAAGGTTTCCTGATTGCATTAATACAATAATTGCTTATTCTTCAGCCTACTGTGAATTTGCTTCAGGTATCGATATGGATGAATTGAGAAGGATTTTTGATTCTTTTGTGGAAGAGGAACCCGATCTAAAGATGAAGATAGTTGTGAAAGAGATACCTGTATGTTATGATGAAGAATTCTCTCCCGATAGGGATTTTGTTGAAAGTTATACCGGTCTTAGCTTTGAAGATGTGGTAAGAATACATACTGAACGGATATACTATATATATTTTCTCGGTTTTTTACCAGGGTTCCCGTATCTGGGTGGGTTGGATAAAAGAATACATATACCCAGAAGAAAAGAGCCAAGATTGTTGGTTAAAGCGGGATCTGTGGGTATAGGTGGTGTGCAGACTGGGATATACCCCCTTGATAGCCCTGGAGGATGGCAGATAATAGGAAGGACACCAATTAAGTTGTTTGATAAAAAACGAAAAGAGCCGTTTCTTTTGAAATCTTCAGAGGGGGTTTTATTCAAAAAAATAGATAAAAAAGAGTTTGATGAGATTTTAAAGGATGAGGGATTTAGATTAAATTCATTTACTGTGGAGCTAAAAGAGGTGATTTATCATGATTAAAGTTTTGGATGGAGGTCTTTTTACGACTGTCCAGGATCTGGGTAGATTTGGATTTGGTGAATTTGGTGTTCCAAAGTCAGGAGCTATGGATGATTTTTCCTACGAACTTGGAAATATACTGGTGGGGAATTTTCAAGGGGAAGCAGTCCTTGAATTCACACAGAAGGCTGGTGTGTATGAATTCCTCTCGGATTGCACAATTCTTCTTGCCGGAGTAGATTTTGGTTTTAGCATAAATGATGAACCTGTGGAGATGTTTAAAACATATTTTGTTAAAAAAGGGTCTATTTTGAGGGATTCAGGAGCTATAACTGGATATAGATCCTATCTATCTGTTGCAGGTGGGATAGATCTCCCTCTGGAGCTTGGTAGCAGATCTACTTTTGTTAGGGGAAGAATTGGAGGTATTGAAGGTAGAAGGCTTCAGAAAGGGGATTTTTTAAAAATTGGAAA
KOK=        90
KK=  429269  LL=  429988  Z=    5.95  JJ=  429239  DL=   720
A===      111      112      113      114      121      123      124      131      132      133      134      141      143      144      211      213      214      223      224      231      233      234      243      244      313      314      323      333      334      343      413      433
B===      222      122      422      322      212      412      312      242      142      442      342      232      432      332      221      421      321      411      311      241      441      341      431      331      424      324      414      444      344      434      423      443
RRR=   27.578    2.888    0.331   -0.917    3.713   41.001   -0.940   -0.578   -0.830   15.420    0.371    4.535    1.393    0.500   -0.422    0.109   -3.012    6.870   -0.021   -2.566   31.386    1.393    2.558   -0.744   -0.035   -0.469   10.400    0.932    0.766   -0.007    0.371   20.648
X1==    6.359    1.422    0.506    3.026    0.873    6.032   -0.770   -0.167   -0.967    5.730   -1.186    1.557   -1.186    1.711    0.324    0.942    2.008    3.716   -0.895   -1.603    5.269   -1.256    3.580    0.613    0.264   -0.333    5.269    2.513   -1.018   -0.027   -1.186    3.935
X2==    4.337    2.030    0.655   -0.303    4.252    6.797    1.221    3.463    0.858    2.691   -0.313    2.913   -1.175    0.292   -1.301    0.115   -1.500    1.849    0.024    1.600    5.957   -1.109    0.714   -1.214   -0.132    1.410    1.974    0.371   -0.752    0.248   -0.313    5.248
CD1=       14        6        3        6        5       12        1        2        1        9        0        4        0        3        4        4        5        9        1        0        9        0        6        2        2        1        9        4        0        1        0        5
CD2=       12        7        3        2       11       11        4        7        3        4        1        7        0        2        1        2        0        4        2        4        7        0        2        0        1        3        3        1        0        1        1        6
ACAGGCGATAAGAAATCTTGCATCTTTCAGGTTATTATCTATTTTTGTAAAATCGATTGACTCCACTCTTTCAAGCTCGTAGCCACCAAACCCAACCTCTTTTCCCTCTTTATCCTTCAATCCAAAGCCAAGGGCCTGTAGCATACCACCACCTGCATCATTCGTGGCACTTCCACCAATACCGATTATGAATTCTCTTACCCCTTTGGTTAATCCATCTCTGATAAGTTCTCCTAGGCCAAAAGTTGTGGTGATGGATGGATTCCTCTCTTCAGGTTTTAGTAGAGATAAGCCGCAGCAGGATGCCATTTCGATTATACATCTTTTTCCATCACCAGTAATACCATATCTCGCTTTAGTTTTCCTGCCAAGAGGATCGAGAACATCTTTTTCTACAAAATACCCTCCGGTTGCTTCGATTAATGTTTCGGCTGTTCCCTCTCCCCCATCTGCCATAGGCACCTCGATTATTGTAAGATCGGATATTTCTGAAATAAAGGCGTTTGATATGGTATTTATAACCTCTTTTGAGGATAGGGACTCTTTAAAAGAATCGGGTGCTATTACTATTCTCATGAATACAATTATATTAAAATAAATCTTATGGTCAATATTTTATTGAAAAAATAAGTGGGATGTTGTATTATAAAAGAAGTTAAACAAGAAGAGGTAAGAGATGGAAAAGATCTGGGCACCCTGGCGGATGAGATATATAGATGG
KOK=        91
KK=  453989  LL=  454828  Z=    4.84  JJ=  453659  DL=   840
A===      111      112      113      114      121      123      124      131      132      133      134      141      143      144      211      213      214      223      224      231      233      234      243      244      313      314      323      333      334      343      413      433
B===      222      122      422      322      212      412      312      242      142      442      342      232      432      332      221      421      321      411      311      241      441      341      431      331      424      324      414      444      344      434      423      443
RRR=   22.460    0.319   -0.276    3.216    2.978    2.147    5.607   -4.727    0.611    0.234    0.543    0.689   -2.343    1.568    1.692    1.431    5.324   -2.821   18.886    7.600   -0.068   -1.328    3.318   53.093    4.718   32.610    0.629   -0.175    0.073   -0.170    0.052    0.073
X1==    5.144    0.530    0.207    3.379    2.657    2.103    3.327   -1.924   -0.389    0.277   -0.514    0.724   -1.295    1.814    0.530    0.857    1.464   -1.390    4.419    2.103   -0.180   -1.102    1.643    6.188    2.628    4.953    1.656    0.249    0.244    0.244   -0.514    0.244
X2==    4.367    0.603   -1.336    0.952    1.121    1.021    1.685    2.456   -1.571    0.844   -1.056    0.952    1.809    0.864    3.193    1.669    3.636    2.030    4.274    3.613    0.380    1.205    2.020    8.579    1.796    6.584    0.380   -0.704    0.301   -0.699   -0.101    0.301
CD1=       22        7        4       10       12        6        8        0        2        2        1        5        0        4        7        4        5        0        8        6        1        0        3        8        5        8        3        1        1        1        1        1
CD2=       10        5        0        3        6        4        5        5        0        2        0        3        3        2       10        5        8        7       11        8        2        3        4       12        3        8        2        0        1        0        1        1
TTAATAGGTGGATGAAAACCATGAGGTAAAGCAATCTGGAAAATGGCAATTCAGCTATACCTGAAACAGCTGTTTGTAATGCCACAGATATTGCTCCTATAATTAGAGATAAAGCAGCGCCGAGCCATATGGCAAAATTTGTTAACTTATTCTTAAATAATGAATCGATTAGTGGATAAACTACAAATGATGGTACAAATCCCAGATTGAAGATATTACATCCCAATGCCAATATACCACCATCTGCAAAAAATAAAGCCTGAACTATTAAGACAGAAGCCATTGAAAGAAAAGCAAGATAGGGTCCAAGAATGATGGATAGCAAAAATCCTCCAGCAAAATGACCACTGGAACCTGTGCCTGGTATAGAAAAATTCACCATTTGAAGTGCGAAAACAAATGCCGCCATTACACCCATAAGAGGAATAGTTTTCTCTTTTTCCTCTTTCCTCAGCTTTTTGACGGAATAGGCCATTGTGCCAATTGAAACTGCCCAAAAAGTAACACCTGTGGGTACTGATATTAAAGCATCACTCATATGCATAAAACACCTCACTAAGGTAATCTAACTTTATACTACCAAAATAGCTCCTATTGTCAAGAAAACATATGTAAAGAAAGTGAATAAAGATATTGATTTGAATTAAAAAATATATTAAATAGGTAAAGCTTTTATTACATTGAAAATGGAGGCAGTATGAAAAAGCTTGTTTATTTTGTATCAATTTTAATGCTTGTTGTTTTTGTAACATCACTTTTTGCGGCCAATACTAGGGATGGACGAAGAAAATTCAGGAAAAATTGCTACCAGATGTGTCACAAAAAAGATGGCATTATACC
KOK=        92
KK=  462719  LL=  463738  Z=    5.45  JJ=  462659  DL=  1020
A===      111      112      113      114      121      123      124      131      132      133      134      141      143      144      211      213      214      223      224      231      233      234      243      244      313      314      323      333      334      343      413      433
B===      222      122      422      322      212      412      312      242      142      442      342      232      432      332      221      421      321      411      311      241      441      341      431      331      424      324      414      444      344      434      423      443
RRR=   57.689    5.216   -0.932    6.039    5.948   13.428   -0.247   -0.332   -0.208    5.630   -1.196    0.653    8.744    1.324   -1.369    2.758   -0.062   13.431    6.308    1.144    1.273    0.454   -1.110    0.194    0.028   12.928    4.806    0.197    0.105   -0.675    6.124   -1.115
X1==    8.493    1.762   -0.654    2.647    3.114    3.414    2.416   -0.654   -0.988    2.043    0.882    1.960    2.809    0.698    0.860    1.527    0.051    4.068    2.061    0.898    3.262   -0.391    3.750    0.258    0.043    2.809    2.380    1.517    0.452   -0.548    3.773    1.452
X2==    6.793    2.960    1.424    2.281    1.910    3.933   -0.102    0.508    0.210    2.756   -1.356    0.333    3.113    1.897   -1.591    1.806   -1.233    3.302    3.060    1.274    0.390   -1.162   -0.296    0.752    0.656    4.602    2.019    0.130    0.232    1.232    1.623   -0.768
CD1=       20        9        1        6       12        8        7        1        1        3        2        5        4        2        7        5        3       11        8        4        5        1        6        2        1        4        4        2        1        0        5        2
CD2=       34       17        8        9       14       11        3        6        4        6        0        5        6        4        4        7        1        8        7        6        2        0        1        2        3        8        4        1        1        2        4        0
CAGCCTTTACAAATATATAGCATGGAAAGAGAGGCTCAATGACTTCTTTCTTCATGTTTCTGACATTTTTAGTTTTTTTTATCTTAGGATTCAGCACTTCAAGTCCAGCCTCCGTCAACAATTGTTCTAAAAAGTCTTCTTTTTTGACTTTTGTGTAAATGAGATACCAATTCAATGAAACCCTCCAGGTGAATATTAATACTTAAATATCTGTGCGTCAGCTGGGTGTTTTACTTTAAAAACGTCTAAACTTATATCTTTATTTATCTCGACATTGTTAAATTCTATTTCAGAAATGTTTCCATTTATATCTTCGCTATGGATACCTTTTATATTATTTTTGCTGTCCAGAAGCAACATTATATATTTCAATCCTATATCCTGCTTCGGTTTTAGCTGTATCTGGGTTTTGCCATTTACGACGATATCAAAATTATTTTCGATCTCTTTGAAATTAAATAAGACGGTAAGTATGATATTTGCCTCACGGGAAGAGTTTTTATTTTGGATAATTACCTGGTTTGTGGAGCTATCATAGTATTCCATCCCTTTTTTATCAAAAAGGTAGTATTGTTTATAGGGGTAATTGTAATCCCAGAGAGCTTTTTCACCTGCTACCAGATATAATTTTCCTTTGTATACTTCCTCAGGGAAATTTTTGATTTTGGTGGTTTGGGTAAAATCTGCTGTGATTTTTTGAATATTTTTAAGTCGTTCCACGACTGATTTATTATTGTTTGTTGCTTTTGTGCTTTTTTTTGGTGCTCCTAAAGCTATAGTAAAAATAGATAAGAGGATTAAAGTAATTAAAAGAAACTTTCTCAATTTTTACCTCCAAAACTGGTTGCTTTTTTTATAAAACAATATAGTATAAAAGTAAAGGTGAAAAATATGAATATACTGTTTGTGGAAGACGAAGAGATATTCTATCCTTTGATGGATATGTTGTCTAAAAAATTTTCTTTCAGATTGTTTATAGCCGGTAATCTGGAAATGGCGAAAAAAACGGTTGAAGCGGAA
KOK=        93
KK=  480239  LL=  480958  Z=    5.40  JJ=  480179  DL=   720
A===      111      112      113      114      121      123      124      131      132      133      134      141      143      144      211      213      214      223      224      231      233      234      243      244      313      314      323      333      334      343      413      433
B===      222      122      422      322      212      412      312      242      142      442      342      232      432      332      221      421      321      411      311      241      441      341      431      331      424      324      414      444      344      434      423      443
RRR=   28.592    3.204    6.210   27.808    4.177    8.477   -1.738    0.340   -0.417   -2.544    1.063    0.665    1.755   -0.003   -3.609    0.677    0.163    8.329   -0.151   -0.870    0.831    1.063    2.653   -0.154   -0.006   -0.057   45.378    0.672    0.769   -0.229   -0.083    0.769
X1==    5.466    2.070    2.031    5.165    2.070    4.759   -0.873   -1.458    1.991   -0.959   -1.027    1.152    1.921   -0.131    2.070    0.606   -0.210    2.637    2.400   -0.778    1.026   -1.035    0.914   -0.147    0.041    0.938    7.026    1.560    0.521   -0.479   -0.044    0.521
X2==    5.231    1.548    3.058    5.384    2.018    1.781    1.991   -0.233   -0.210    2.654   -1.035    0.577    0.914    0.026   -1.744    1.117   -0.778    3.158   -0.063    1.117    0.810   -1.027    2.903    1.041   -0.147   -0.061    6.459    0.430    1.478    0.478    1.888    1.478
CD1=       16        9        5       10        9        9        1        0        5        0        0        4        3        1        9        3        2        6        6        1        2        0        2        1        1        2        8        2        1        0        1        1
CD2=       16        8        7       10        9        5        5        2        2        4        0        3        2        1        1        4        1        7        2        4        2        0        4        2        1        1        8        1        2        1        3        2
ATAGATTATGAGAAACTTGAAAAAGGTGTTTTGAATAAGGTTCCAAAAGGTACTGAAGAACTCAATAAAAAAGCACTTAAGGCGGGGATAGAGCTCGCAAGAAAAGCAAAGAAATAATCATGATTTAGATTGAAACTAAAAAGGCGGGGTTTCCCGCCTTTTTTAGTTTGTGGCTTCGCTTTGATATGCGATTGGGTGAATATTGTTTACTTTTAAAATTTCGTAGAGACTATTAATTTTTGTTTTTTGCCATCTCTCATAAACTTTGAGAAGATTCTTTTGATCGATCAGTTTAAAACTTTTTGATATTTCTATCATGACAGTTACGAGTTTGAAAAAATCTAAAAATATACTGTAATATAAATTTTTTAAATCACTCAATGAGTTCATGGTGAAGTAAATTCTATGTAAAGTCAAAAAAGATACCTTTCCTAATTGAATAAAATAATCTATATCCACGAGCTTTCTGTTGAGCATATCCGGGAATAGGCCGCTATATATAAGGCATAAATCCCCAACAGCCTTAATTTTCTGAACTTTTTTGAGTATCTCTTCGGATAGAGCCTTCATAAATGCCTCAGCAAGGGCGTCATTTCCTATGATATCTTTATAAAAGAAGTCATTTTTCTCAATAAGCCCTTTTAAAAGGTTCATCAGGTAAAGCTTGGAATAATCTGAAAGCTCTATATTAACATTCTTCTCCTTTTCAGAAACGATGTC
KOK=        94
KK=  498659  LL=  499168  Z=    5.54  JJ=  498599  DL=   510
A===      111      112      113      114      121      123      124      131      132      133      134      141      143      144      211      213      214      223      224      231      233      234      243      244      313      314      323      333      334      343      413      433
B===      222      122      422      322      212      412      312      242      142      442      342      232      432      332      221      421      321      411      311      241      441      341      431      331      424      324      414      444      344      434      423      443
RRR=   27.106   -0.558    5.977    5.869    0.390    2.354   28.597   -0.291    2.382    0.245    0.088    2.330    0.922    2.078   -4.389    4.178    1.530   -1.373   -0.353    1.530   -0.707    0.953   22.286    0.970    0.931    0.117   -1.712    0.525    0.468   -0.146   -0.006   -1.820
X1==    4.656    0.384    2.562    2.191   -0.269    0.567    5.205    1.011    2.304    0.052   -0.094    2.913    0.866    0.651   -1.576    4.041   -1.261   -1.041   -0.217   -1.171    2.247   -0.872    4.128    0.990    1.052    1.827   -0.753    0.470   -0.614   -0.614   -0.094    2.386
X2==    5.821   -1.451    2.333    2.678   -1.451    4.155    5.495   -0.288    1.034    4.752   -0.936    0.800    1.064    3.192    2.784    1.034   -1.213    1.318    1.631   -1.307   -0.315   -1.093    5.399    0.979    0.886    0.064    2.274    1.117   -0.763    0.237    0.064   -0.763
CD1=       11        3        5        5        2        2        8        3        4        1        1        6        2        2        0        6        0        0        1        0        3        0        5        2        2        3        0        1        0        0        1        3
CD2=        9        0        4        4        0        7        8        1        3        6        0        2        2        4        6        3        0        4        4        0        1        0        7        2        2        1        4        2        0        1        1        0
TACAGGAGCAAAAACCAAATAGGAGGTCAGATGATGAGAAGATTTTTTTTGTTAGTTTTAAGTTTTATGCTGGTTTCCTTTGGTAGTGTGGTATTTGCAGCAAAAACTGCACCCAAACAAGCGGCACCAGATTACGCAAAAGTGGTAAAAAAAGGTGTCGACTACAACAAGTGCTACGAATGCCATGATACTATCAAAGAATTAAGAGGGATGGGTAAGCACTCCAATCTTGCCTGTGAAAACTGCCATGGTAATATCGATGCCCACTTAAAAGATTCCACGAATCATCCTACTGTTTACACAGAATGGCAGGCATGCGGTAAATGCCATAAAGAGCAGTTTGAGTCTTTTATGACTGTTAGTAAGCATAGACCTGCAAGGGATGAGAAATCTCAAATAACAAACAGAGCCCCAAACCCTTACTGGGATAAGTTAATGATGGGGCATGCTTTTACAAAGGAGCATGCTCTTACCAGAAGCCATCCTTTTATGCTTTTAGATCAAGTACTT
KOK=        95
KK=  503609  LL=  504598  Z=    6.48  JJ=  503399  DL=   990
A===      111      112      113      114      121      123      124      131      132      133      134      141      143      144      211      213      214      223      224      231      233      234      243      244      313      314      323      333      334      343      413      433
B===      222      122      422      322      212      412      312      242      142      442      342      232      432      332      221      421      321      411      311      241      441      341      431      331      424      324      414      444      344      434      423      443
RRR=   27.771   -0.084   -0.162    1.791    0.939   -0.411   10.476    1.994   -0.923   22.282    0.328    0.516    0.029    0.196   15.852    8.496    0.658   -0.191    6.388   10.494   15.606    1.280   -0.053    3.678    1.695   26.371    1.319   -0.036    2.479   -0.084   -0.924    0.259
X1==    4.399    0.228   -0.683    2.041    1.182    3.806    2.988    0.760    1.371    5.370   -0.234    1.343    0.660    1.431    4.522    2.588   -1.139    1.092    4.914    3.197    4.149    0.919    0.165    1.533    2.601    6.023    1.036   -0.718    2.234   -0.766    0.660    0.234
X2==    6.313   -0.367    0.237    0.877    0.795   -0.108    3.506    2.625   -0.673    4.149   -1.400    0.384    0.045    0.137    3.506    3.282   -0.578   -0.175    1.300    3.282    3.761    1.393   -0.320    2.400    0.652    4.379    1.273    0.050    1.110    0.110   -1.400    1.110
CD1=       11        5        1        5        7        9        8        3        5        7        1        4        2        3       14        7        1        6       14        8        7        3        2        4        4        8        3        0        3        0        2        1
CD2=       29        6        5        6        9        3        9       10        2        8        0        5        2        2       16        9        2        2        4        9        6        3        1        4        3        8        3        1        2        1        0        2
TTTCTATGGCTTCTGAAAAATCATTGATACAGAGAGTTATGTCATATTATATCGCAGCAACGATATTGGGAGGGTTCCTTGGTAGATTTATTTCAGGGCTTATTTCAAAATTGTTTGGGTGGAGGTATGGCTTCCTTATACTTGGATTTAGCCTTGCCATCAGTTTTGTTTTACTTTTTTTCATCTCTGATTACAAAATTCAGGTGAAGGATCGGATAACATTAAAGAATGCCATGAATGTTATCAAAACACACCCTTTTTTGAATATTTATATCACGATATTTTGTACCTTTTTTGTTTTTGCGGCGATGTTAAACTTTATCCCTTTCAGATTAAAAGAGATTTCTGATAATGTAAGTGAATTTATCATCGGTTTGAGTTATTCCGGCTATGTGATGGGTATTATTGTTTCACTTTTTTCAATGCTACTAATAAAGTTTTTTAAATCAGAAAAAAAAGTCATATTATATGGACTGATGATATATCTAATTAGTATACCAATATTTAGCGTAAAGAGTATATCTTTTATCTTCTTTGCTATGTTTGTATTCTGTACAGGTATGTTTACAGTTCATTCCATTGCTTCGGGGTTTTTAAATAAGCTTGCCATTAGCAACAAAGGTATCGTAAATGGTTTATATGTTTCATTTTACTACACCGGAGGTGTTTTGGGTACATTCCTCCCCGGGTATCTTTATAAGTCTTCAGGGTGGAACGCATTTTTAATCCTGCTGTCAGCTCTTATTTTAATTGGTGTAGGTTCTGCAGTTCAAATCAGGCAACCACACTCATAAAGGTTTGATCGAAATCTTTAAATACAGGATCAAAACCTTTTTTCTGAAGGGATTCCACAAACTCTTTTACACTTCTGGTATCTTCCATTGAAAACTGCTGACCGGAATCTGTTTTCTCTGTATAACCACCGGGATTTGTTTTGGATCCAGCACTCATCTGTGTGACACCAAGACCTAAAATATTATCCCTGAATTC
KOK=        96
KK=  507689  LL=  508708  Z=    5.72  JJ=  507539  DL=  1020
A===      111      112      113      114      121      123      124      131      132      133      134      141      143      144      211      213      214      223      224      231      233      234      243      244      313      314      323      333      334      343      413      433
B===      222      122      422      322      212      412      312      242      142      442      342      232      432      332      221      421      321      411      311      241      441      341      431      331      424      324      414      444      344      434      423      443
RRR=   41.649    9.921   -1.306    8.108    0.150    5.449   13.493   22.387   -0.489    5.885   -0.050    1.870    4.727    5.951    0.565   -0.093    0.348    5.943   -0.404    0.403    3.249   -0.017    8.721    4.478   -0.014   -2.893    1.149    4.395   -0.469    0.072    0.948    5.742
X1==    6.283    4.004    1.736    3.204    0.155    3.137    3.042    4.630   -0.453    2.297   -0.166    0.970    2.518    1.817    0.583    0.060   -0.522    4.130    0.291   -0.453    1.432    0.012    1.440    1.267   -0.019   -0.837    0.816    1.330   -0.442    1.172    0.505    2.786
X2==    6.629    2.478   -0.753    2.530    0.970    1.737    4.435    4.836    1.080    2.561    0.298    1.927    1.877    3.276    0.970   -1.547   -0.667    1.439   -1.387   -0.890    2.269   -1.364    6.055    3.533    0.730    3.456    1.408    3.304    1.061    0.061    1.877    2.061
CD1=       22       15        8        9        6       10        8       14        3        7        2        5        6        4        7        4        2       11        3        3        5        2        4        3        3        1        4        4        1        3        3        5
CD2=       16        9        1        7        6        5       11        9        4        4        2        6        4        7        6        0        2        5        1        1        4        0       10        8        2        6        3        4        2        1        4        3
TTTCAATTTATGTTTCATATGGATATCAGATGTCGCAATAAATGTGTGGATTCTTGGTCTAACTGCATGTTTAAGGGCATCCCACCCCACCTGTATATCTTTTTCATTTGCTCTGCAAAGGCCAGTGACTATAGGTTTCTTTACCGTTTGGGCTACCTTTGTGACCGCTTCAAAATCACCGGGGGATGAAATCGGAAAACCAGCTTCTATCACGTCTACCCCGAGCCTTTCCAGCTGTAGTGCCATTTTAATCTTTTCTTCCACGTTCATACTGAATCCTGGTGCCTGCTCTCCATCTCTTAACGTTGTGTCGAAGATCATAATTTTTCTACTCATTTTATTTACCTCCATATAATTTGTATAAAAAAAAGCCCCAACTTCTTCTAAGTCGGGGCCCCTTGTTTTAATCCTATTAAATTTAATCATACCTTTTTGGTCCCAGACTCAGAATATACAGGTTTTTTGCTGTGGAGTCGGAGGAGCTTTAAAACGATACCTGAAATGGCAAACAAAACAAAGAATACAAATAGCATCAACTGTGGATAGAGACCCATTAAAAATATGAAAAGAACAAAAATGACAAGTATGTTAAATGGCTTAACAGATACCCATTCAAGTTTTTTAAAACTGTAATAAGGGAAGTTACTCACCATAAGGAAGGCAAGGATATAAATCAAAAGAACATAAGATATTGGTATTGAAAAAAAGTATGGATCACCAAAAAATTCCTTCACAAACAGAACGCTTGAGGCTATCACACCTGCGGCAGCAGGTATAGGTAAGCCTACAAAAAAACTACTATCTATCTTCCCAGCCTGTACATTAAACCGCGCTAATCTCAATGCACCACATGCAACAAATAAGAAGGCTGCCATCCATCCTATTCTTCCATAAGGGATGAGCAACCATTTATATACCAAAACAGCTGGAGCAACACCAAAAGCCACCAAATCGCTTAAAGAGTCCAGCTGTACTCCGAAATCGCTGGTGGCATTCAATAACCTTGCAATTTTTCCATCC
KOK=        97
KK=  530729  LL=  531748  Z=    5.34  JJ=  530579  DL=  1020
A===      111      112      113      114      121      123      124      131      132      133      134      141      143      144      211      213      214      223      224      231      233      234      243      244      313      314      323      333      334      343      413      433
B===      222      122      422      322      212      412      312      242      142      442      342      232      432      332      221      421      321      411      311      241      441      341      431      331      424      324      414      444      344      434      423      443
RRR=   33.228    2.162   -0.811   30.807    9.128   14.006    2.545    0.138   -2.691   -1.540    0.783   -0.275    2.397    3.462    1.562   -0.147    0.819    3.496    4.506   -0.498   -1.009    0.180   12.623    2.379   -0.374   15.873    4.708    7.153   -0.133    0.049    1.096    0.412
X1==    6.154    1.176   -0.712    6.817    3.561    3.659    0.858    0.711   -1.709    2.442   -1.080   -0.618    1.719    2.867    4.037    1.273   -1.011    2.951    2.740   -1.112    3.878   -0.514    4.172    2.026   -0.236    4.518    3.131    2.201   -0.732    0.268    0.786    2.268
X2==    5.399    1.838    1.139    4.519    2.564    3.828    2.966    0.194    1.575   -0.631   -0.725    0.446    1.394    1.208    0.387   -0.116   -0.810    1.185    1.645    0.448   -0.260   -0.350    3.026    1.175    1.583    3.513    1.504    3.251    0.181    0.181    1.394    0.181
CD1=       14        7        1       11       12        9        4        3        0        4        0        1        3        4       13        5        1       10        9        1        7        1        7        4        1        6        6        3        0        1        2        3
CD2=       29       13        7       15       15       10        9        5        6        1        1        6        4        4        9        3        2        4        5        4        1        1        5        3        4        7        3        4        1        1        4        1
TGCTCCCTTTTGCAATTCTTTGCATTTTTCCTAAATTGGGCATGTAAAGCCATTGATCATCATCTCTATCTTTTTGTTCCCAGGTGAGTAGGGCTGTTCCTTTTATATCAGCTGGAGAAAGAAAAGTAACAATTGCTTTATGCAAATCGTTGCCAACTTCTTTAACTTTGCGTGTAACCTGCCTTACTTCTTTACTATCATCAGAGTTGACCAAAACCATTTGCTCATAAGAGTATTCATTTTTTGTTTTTTGTCTGTCTTTCTGCGTTTGCATAATCTCTTTTCCAGTGGTTGCATATAGCTCGAGGGAAAGAAAAAAAGATATGATTATCACTAAAGAAGCTTTTAATATGTTTGACATTAAGTCCTCCTTGTAAGTTGATTTTAAGGTTCTTTAGTTGATTATAACATAAAATGTAAGAAATAAAAGTTTTTTTATTTAAATTTGAGATATTTTTTATGCTGTAAAAAGAGAATTTTTTAATTATTCTTTAAGATGCTTAAGATTTCATACACAGCGTACAGTAGGTTTTCAGTTATTATGTCTGGTTGGATGGGGTTATTTTGATTGGACAAAATCTCACCTTTTCCATAACCTGTTCTTACAAGTATCTTTTTTGCACCTATCTTTTCTCCAAGCTCCAGATCAGTCCATTTGTCTCCAATGACAAACATTCGATTTTTATCGATCTGAAAATCTCTAAGAGCCTGCTGTATCAGTCCATCTTTTGGTTTTCTACAATCACAATCTATCCCATATAAAGGATGTTTGGCTTTAGGATAGTGGGGGCAGTAATAGATTCCATCTAAAATTGCACCTTTATTTTTTAAGTCATTAGCCATTTTTTTGTGTATCTCTTTGACAAGCTCTTCAGAAAAATAGTTCCTCGCTATTCCCCCTTGGTTGGTTACAACGATTACTAATATGTTGTGGATATTCAAAAGTCTTATTGCCTGCGGTACAAAATCGAAGATTTTAAAGCTATCAATATGATTGATATAGCCTGCCTCTTCATTTAT
KOK=        98
KK=  538739  LL=  539458  Z=    6.09  JJ=  538619  DL=   720
A===      111      112      113      114      121      123      124      131      132      133      134      141      143      144      211      213      214      223      224      231      233      234      243      244      313      314      323      333      334      343      413      433
B===      222      122      422      322      212      412      312      242      142      442      342      232      432      332      221      421      321      411      311      241      441      341      431      331      424      324      414      444      344      434      423      443
RRR=   19.671   12.325   -0.729    9.938    3.546    5.096    0.874   -0.285    0.189   -0.775   -0.533   -0.089   -0.320    3.697   -1.165    1.483   -3.340   53.669    0.730   -1.493    1.008   -0.092    9.219    2.621    0.287    1.029    9.883   12.592   -0.348    0.454    0.335    1.718
X1==    3.355    3.284    1.808    5.010    2.718    1.589    0.753   -1.303   -0.324   -0.275   -1.016   -0.269    0.970    2.203    1.019    1.589    2.195    8.510   -1.731   -1.600    3.619   -1.245    4.445    3.500   -0.275    1.962    4.337    4.920   -0.802   -0.802   -1.016    1.198
X2==    5.864    3.753   -0.403    1.984    1.305    3.207    1.160    0.219   -0.582    2.822    0.525    0.332   -0.330    1.679   -1.144    0.933   -1.522    6.307   -0.422    0.933    0.279    0.074    2.074    0.749   -1.044    0.525    2.279    2.559    0.435   -0.565   -0.330    1.435
CD1=        7        9        4        7        8        5        3        0        2        1        0        1        2        3        5        5        5       20        0        0        7        0        7        5        1        3        8        6        0        0        0        2
CD2=       21       12        2        7        7        6        4        3        1        4        2        4        1        4        2        3        0        8        1        3        1        1        3        2        0        2        3        3        1        0        1        2
ATTTATGAATTCGAATTTAATTCCGAGTTCTTTGTTAATTTCGAGTACCAGCTCCAGAAGCATCCTTACAGTTTCAATAAAATAATCGGGATTTAGCTCATTTGATGCCACCATCGTATGTAGTCCAAATCTCTTAACGCCTTTTTCCTTGATAATTTTATACCCTTCGAAAAGCTGTGCTTTTGTGAACCCATATTTTGCCTCTTCAGGTTTTCCTATTATTGCATTTCCTTCTCTTAAAGGGCCGGGGTTGTATCTAAAGCAGAGAAGTTCTGGTAGTTTCCCAAGGGTATTTTCAAGATAGCTGATATGTGTAATATCATCCAGATTGATAATAGCCCCAAGTTCATATGCTTTTTTATACTCATTGGCCGGGGTTTCATTTGAGGTAAACATGATCTCTTCCCCAACGATTCCAACCTTTTCCGATAAAACAAGCTCTGGTAGTGAACTGCAGTCTGCTCCAAATCCTTCCTCTTTCAATATCTTTAATATGTATGGATTTGGGCATGCTTTTACAGCGAAGAATTCTTTGAAACCTTTATTCCAGGAGAATACATTTTTTAATCTCCTGGCATTTTCCCTTATCCCTTTTTCATCATAGATATGAAAAGGGGTGGGGTATTTCTCAATTATTTTTTCAATCTGATCTTTCGTAAATGGTAGCTTCTTTTCAGACATCCATACACTCCTTTTTTAAATTTTTGTTAACTTATATTA
KOK=        99
KK=  301500  LL=  302309  Z=    5.16  JJ=  301320  DL=   810
A===      111      112      113      114      121      123      124      131      132      133      134      141      143      144      211      213      214      223      224      231      233      234      243      244      313      314      323      333      334      343      413      433
B===      222      122      422      322      212      412      312      242      142      442      342      232      432      332      221      421      321      411      311      241      441      341      431      331      424      324      414      444      344      434      423      443
RRR=   42.533    5.916    0.098   25.962   -4.561   -4.080    0.129    1.413   -1.312   26.097   -0.773   16.671   38.096    3.319   -0.247    0.108    0.779    1.454   -0.317    0.987   -0.406    0.141   -0.517   -0.122    7.357   -0.141    5.669   -1.857    0.448    0.448    0.056   -1.436
X1==    7.842    3.647    0.086    5.461    2.681   -1.312    2.983    0.820    1.006    3.281    0.679    2.657    3.380    2.636   -0.216   -0.539   -1.146    0.381    0.215   -1.312    1.352   -0.117   -1.065   -0.684    2.281   -0.221    1.352    3.726   -0.476   -0.476   -0.221    1.524
X2==    5.424    1.622    1.141    4.754   -1.701    3.110    0.043    1.722   -1.304    7.954   -1.138    6.275   11.271    1.259    1.147   -0.200   -0.680    3.815   -1.478   -0.752   -0.301   -1.199    0.485    0.178    3.225    0.635    4.194   -0.499   -0.942   -0.942   -0.252   -0.942
CD1=       22       12        2       13       10        0        8        3        3        4        2        8        5        6        4        1        1        2        3        0        2        1        0        1        3        1        2        4        0        0        1        2
CD2=       15        8        5        8        1        9        2        6        1       14        0       10       14        2        7        3        1       11        0        2        2        0        2        1        7        2        9        1        0        0        1        0
AGCGGTAAAGTTCTTTCGGGTGGTGTAGATTCTAATGCTTTGCACAAGCCCAAAAGGTTTTTTGGAGCTGCCAGAAATATTGAAGAGGGTGGTAGCCTTACTATAATAGCCACTGCTCTCATAGATACAGGTTCCAGAATGGATGAGGTTATTTTTGAGGAATTTAAAGGTACCGGTAATATGGAGCTTCATCTCGACAGAAAACTTGTGGAAAAGAGGATTTTCCCCGCTATTGATATAAATAGATCTGGTACCAGAAGGGAGGAACTGCTTCTGGCTAAGGATGAAATTAATAAGGTGTGGATATTGAGAAGATTTTTAAGTGGAATGAATTCTGTGGATGCTATGGAATTTTTACTTGAAAAGATTAAGGATACAAAAACCAACAAAGAATTTTTGAACTCTATGAATAAATAGTAATTTTTTATAAGGAAGTTATGATAATTTGCTTGAAAATTAAAATATAATGTGTTATCTAGCTTTTCTTAAAATTGTGTGAGGTGTAGGAAGATGAAAAAAGGTATTCATCCCGAGATTAAAGAGGTCGTTTTTAAATGTGCATGTGGGAATGAGATAAAGACGCTATCTACCGCTAAAAAAACAGGTATAGCAATATGTTCCAATTGTCACCCATTTTTTACTGGTAAGCAGAAATTTGTAGATGCTGCTGGTAGAGTGGAAAAATTCATGAAAAAGTACAGCGAGGCTAAATCTAAAAAGTAAATAAAGCCCGTTATGGAATCTAATCTTTCTGTAAAACTTTTAAGCCACACGCCTGATCCTGAAGGTGTTGTGGCTTTAGCTGCTAAA
KOK=       100
KK=  331620  LL=  332669  Z=    5.07  JJ=  331500  DL=  1050
A===      111      112      113      114      121      123      124      131      132      133      134      141      143      144      211      213      214      223      224      231      233      234      243      244      313      314      323      333      334      343      413      433
B===      222      122      422      322      212      412      312      242      142      442      342      232      432      332      221      421      321      411      311      241      441      341      431      331      424      324      414      444      344      434      423      443
RRR=    3.050    1.789    0.522    0.197    6.140   -0.154   18.870   -0.298    1.233   -0.134    0.261   10.344    2.152   -0.831    6.861    1.925    1.731    7.812   49.681   12.226   -2.272    0.417   -1.173   40.134   23.396   37.042    0.027    2.349    0.127    0.167   -0.173   -0.311
X1==    1.759   -0.789   -0.597    2.462    1.929   -0.407    4.715   -0.597    0.829   -0.327    0.932    1.798   -1.336    1.167    3.016    2.065    1.975    3.093    9.040    3.301    2.779    0.240    2.109    6.992    4.794    6.224   -0.033    1.880    0.550   -0.311    0.176   -0.311
X2==    1.735   -2.267   -0.875    0.080    3.183    0.378    4.002    0.498    1.486    0.410    0.280    5.754   -1.611   -0.712    2.275    0.932    0.876    2.525    5.496    3.703   -0.817    1.738   -0.556    5.740    4.880    5.951   -0.817    1.249    0.232   -0.539   -0.981    1.003
CD1=        5        2        1        6        7        2       12        1        4        1        3        5        0        4        9        6        7       10       25        8        6        3        6       16        7       10        2        3        2        1        2        1
CD2=       12        0        3        4       12        4        9        6        6        4        3       15        0        1       10        5        4        6        9       10        1        4        1        8       12       12        1        4        2        1        1        3
TGGGTGTTGATGGTATCTCCATATTGATGGTATTTTTAACTACGTTTCTTTCTGCCATAGCAATTCTTGGTTCTTTTACCTATATTCAGAAAAGACAGAAAGAATTTTATGTGTCAATGCTTGTGCTGGAAGCTGCAATGGTTGGTGTCTTCTGTGCACTGGACTTCTTCTTATTTTATATCTTCTGGGAAGCGATGCTGATCCCTATGTATCTGATAATAGGTGTATGGGGTGGGCAGAGAAGGATTTATGCAGCTGTTAAATTCTTCCTTTACACGCTTGCTGGATCAGTGTTTATGATGCTTGCCATCATCGCCCTCTACTTCAAGTACGGAAGCATGACAGGTGAGTATACTTTTGATATCTTAAAAATATCTGCAATGGGTGCTCAGTTTCCACTTGGGTTCCAAATCATCGTATTTCTTGCATTCTTCTTTGGGTTTGCCATCAAGGTACCGATGTTTCCATTCCATACGTGGTTACCTGATGCCCACGTTGAAGCTCCGACCGCTGGTTCTGTGATCCTTGCAGGTGTACTTTTGAAGATGGGTACATATGGATTTTTGAGATTCTGTTTACCGATTACACCAATTGCATCCATAAAGTTTGTTCCACTGGTAGCCATTTTATCCGTTATTGCAATAATATATGGTGGACTTGTGGCTATGGTTCAGGAGGATGTGAAAAAACTTGTTGCTTACTCATCAGTTAGCCATATGGGGTTTGTAACACTTGGTATATACGCATTTAATCAGTCTGGAATCGAGGGTGGAATTTTGCAGATGTTTAACCATGGTATTATCACAGGTGCCCTCTTCTTGCTCATAGGTCTAATATATGAAAGAACACATACAAGGCTAATTGCGGACTATGGGGGAATAGCTGCCAAAGTTCCAGTTTATGCAACAGTATTTTTGATATTCACCATGGCTTCTGTGGCATTACCAAGTATGGGTGGATTCATAGGAGAGTTTCTGGTACTTGTGGGGGCATTTAAAGCGTTCCCTACATATGCAGGGCTTGCGGCACTTGGCGTAATAGTGTCAGCTG
KOK=       101
KK=  333000  LL=  334139  Z=    5.74  JJ=  333000  DL=  1140
A===      111      112      113      114      121      123      124      131      132      133      134      141      143      144      211      213      214      223      224      231      233      234      243      244      313      314      323      333      334      343      413      433
B===      222      122      422      322      212      412      312      242      142      442      342      232      432      332      221      421      321      411      311      241      441      341      431      331      424      324      414      444      344      434      423      443
RRR=   11.863   -0.017    0.200   -0.114    2.407    0.863   15.060    2.101   -0.548   -0.031    0.038    2.799   -0.567   -0.598   19.862    0.093    4.995   -0.002   80.556    5.461    4.870    0.210   -1.038   38.768   23.953   34.235   -0.006    2.349    4.252   -1.398    0.038   -1.398
X1==    2.946    0.011   -0.996    0.413    2.282    0.484    3.576    2.756    1.621   -0.502   -0.044    2.089    0.656   -0.371    3.190    0.484    2.052   -0.941   11.636    1.621    2.856   -0.320    1.588    7.301    4.987    9.056    0.006    2.916    1.489   -1.146   -0.044   -1.146
X2==    4.027   -1.531   -0.201   -0.276    1.055    1.780    4.212    0.763   -0.338    0.063   -0.863    1.340   -0.863    1.612    6.227    0.192    2.434    0.002    6.923    3.369    1.706   -0.654   -0.654    5.310    4.803    3.780   -0.902    0.806    2.855    1.220   -0.863    1.220
CD1=       10        5        1        4       10        4       11        7        6        1        2        7        3        2       12        4        8        2       30        6        6        2        5       16        8       15        2        4        3        0        2        0
CD2=       17        2        4        3        8        7       10        6        3        3        1        6        1        4       20        4        7        3       13       10        5        1        1        8       11        8        1        3        5        3        1        3
AATCAGGTGTGGGTTACTTTGGGATATTTTTTATAATAATTGCCGTCCTTGCTTCAATCCCTGTGGGCGGATTTAAGATATTTGGATTTGGTCAGACATTGGTCTGGGATATGTACTCCTTTGCATTCTTTTGTGTGTTTGCAATTGCATACATCCTCACTACCATAGGGTCAGTGGACTACTTAAGGGAAAGAGACATACTTAAAGGTGAATTTTATATAATAACCTACTTCAGCATTGTGGGAATGATGTTTATGGTCAGTGCCACAGACCTTGCGGTACTTTACGCAGGTATGGAAACCATGGCTATTTCCATGTATATACTTGCTGGTTTTGAGAAGAAAAATCTTAAATCAAATGAGGCAGGGTTAAAATACTTTATAATTGGTGCGTTTTCATCAGCTATTTTCCTTTTCGGTTTATCATACATTTATGGATATACCGGAACTACAAAATATGCTGAAATAGCACAGATGATTAGTGCAAACGGACTTAACAATTTTAATATCAAGCTTGGAATGGTTATGATGCTGGCGGGACTTGCTTTTAAAATTTCGGCAGTCCCATTTCATATGTGGGCACCAGATGTTTACAATGGCGCACCTACACCAGCCACAGGATTTATGACTGTAGCACCAAAAGCTGCGGCTATGGGTGCAATTGTAAGATTCGTATGGATAGCTCTTGAGCCAGCTGCTGCCCAGTGGCAACTATTTTTCTCAATCCTTGCAGTGCTTACAATGACTTATGGTAATCTTGTGGCATTAGCCCAAAACAATGTTAAGAGGATGCTTGCCTATTCAGCAATCTCCCATGCCGGTTATATGCTCATAGGTGTGGTATCCATGAATGAGCTTGGATATCAGGCCATTGCATTTTATACGATGGTTTATGCATTTATGAACATAGGTGCCTTTACAATACTTTCACTTATGAAAAATAAAGGGATAATTGAAGATGAGAGGCTTGAAAGCTTTGCTGGATTGGGGAAAAAGTATCCAATAATCTCACTTGCAATGCTGATTTTCATGTTTTCTCTTGCGGGTATTCCACCCCTTGCAGGGTTTATGGGTAAGTTCTATATATTTACATCAGCTATAAAAAGCGGTGTGATATGGCTTGCCATAGTTGGTGTAATTA
KOK=       102
KK=  344220  LL=  344819  Z=    6.69  JJ=  344220  DL=   600
A===      111      112      113      114      121      123      124      131      132      133      134      141      143      144      211      213      214      223      224      231      233      234      243      244      313      314      323      333      334      343      413      433
B===      222      122      422      322      212      412      312      242      142      442      342      232      432      332      221      421      321      411      311      241      441      341      431      331      424      324      414      444      344      434      423      443
RRR=   17.622   -0.512   -0.225   12.096    4.101   37.329    2.169   -1.067   -0.830    4.244   -0.009    2.652    0.102   -1.891    0.665    1.844   -0.928   24.522    0.248    1.821    0.002    1.151   -0.148   -0.362   -1.602   -0.888   29.753    5.894    0.062   -0.310   -0.559   -0.310
X1==    4.369    0.397   -0.239    4.544    4.326    7.647    0.876   -1.134   -1.256    2.178    0.032    2.068    0.032   -1.074   -0.912    2.791    1.623    5.937    0.516   -1.256   -0.006   -1.096    1.678   -0.337   -0.822    3.032    4.994    1.467    0.372    0.372   -0.968    0.372
X2==    4.033   -1.288    0.941    2.662    0.948    4.881    2.477    0.941    0.661    1.949   -0.293    1.282    3.189    1.760   -0.729    0.661   -0.572    4.131    0.480   -1.450   -0.253   -1.050   -0.088    1.073    1.949   -0.293    5.958    4.018    0.166   -0.834    0.578   -0.834
CD1=        8        3        1        7        9       11        3        0        0        3        1        4        1        0        1        5        4       10        3        0        1        0        3        1        0        4        6        2        1        1        0        1
CD2=       12        1        4        6        5        9        5        4        3        4        1        4        5        3        2        3        1        7        2        0        1        0        1        2        4        1        8        5        1        0        2        0
CCTGATATTGTGGATGTATTTAGAAAAAGTGAAGCTGCTCCTGAGATCGTAAGAGAGGCTATAAAGATAGGGGCTAAGTTTATATGGCTTCAGGAGGAGGTTTATTCTGAAGAAGCTGAAAAGATAGCCCAGGAGCATAATGTGCCGATAGTGATGGATAAATGTATCTTTAAGGAGTTTCTAAGACTCAAGCTCGTTGGGTAGGAATCCGGGGGTATCAGTTTACCCCATTTCTTCTTAAGAGTAAGCTTTTATGAGCATACCGCAGATGGTGTCGGTTTGGTCAGTGAGTAGCCAATCCTTTTTCGTATATACCCATGTGGATACAATCTCATCCAGTGTACCAAAAAACATCTCTCTTGCGAAATATACGTTTAGATCCTTTGCAAATACCCCTTTTTCAACACCATCTTTTATTATCTCTTCGATGAATTTAAAATATTCCCTAAGATATTTTCTGATCTTATCTCTGATATCTTTTGTGGGTTGACGCAGTTCAAACTGCAATACTAGTGCTAATTCGGGGTTGGTTTGCATCGCTTCAAAATGATGGTGTATAAGGATTTTCAACTTTTCCTTCGGATCATCGATCTCTTCAAT
KOK=       103
KK=  350670  LL=  350999  Z=    9.66  JJ=  350460  DL=   330
A===      111      112      113      114      121      123      124      131      132      133      134      141      143      144      211      213      214      223      224      231      233      234      243      244      313      314      323      333      334      343      413      433
B===      222      122      422      322      212      412      312      242      142      442      342      232      432      332      221      421      321      411      311      241      441      341      431      331      424      324      414      444      344      434      423      443
RRR=   15.467   -0.366   -0.002   18.238    1.287   45.071    2.044    1.979    0.903   -0.105   -0.220   -0.263    0.518    0.095    1.637   -0.027   -0.111    4.779    0.975    0.910   -0.895    0.376    7.691    1.096    0.113   -0.817   -0.471    0.308   -0.307   -0.497    0.376    0.145
X1==    3.841    0.291    0.054    4.329    1.085    6.168    1.850    2.054    1.168   -0.482    0.369   -0.217    0.369    0.174   -1.299    0.168   -1.055    3.268   -0.958   -0.832   -0.424   -0.555    1.445    2.274    0.518    1.369   -0.424    0.755    0.679   -0.321   -0.631   -0.321
X2==    4.027   -1.261   -0.030    4.213    1.186    7.308    1.105    0.964    0.773    0.219   -0.597    1.213    1.403    0.544   -1.261   -0.160    0.105    1.462   -1.018   -1.094    2.112   -0.678    5.322    0.482    0.219   -0.597    1.112    0.408   -0.452    1.548   -0.597   -0.452
CD1=        7        2        1        6        3        7        3        3        2        0        1        1        1        1        0        1        0        4        0        0        0        0        2        3        1        2        0        1        1        0        0        0
CD2=        6        0        1        5        3        9        2        2        2        1        0        2        2        1        0        1        1        3        0        0        3        0        6        1        1        0        2        1        0        2        0        0
GCAAAGATCTTTTACGGTATCCAGGTTGATAGTCTTAAGGCGGCACACAAATTTTTTTGGTGGATGCATCTTTTCAGTGTGGCTGGATTTTTCATCTCTATAGGACTAACAAAATTCAAACATATCGTACTTACTCCTGCAAATTATATATTCAAAAGCGATATGCCCAAGGGGTATATCGATACAATCAATCTTGAAGCGGAGGAAATGGAGAAATTTGGAGCAAACGAAATAAAGGATCTTACGTGGAAGGATATCTTTGATACAGATGCATGCACTAAATGTAAGAGATGTCAGGATAGGTGCCCAGCTTATGCATCTGATAAACCG
KOK=       104
KK=  364230  LL=  365249  Z=    4.57  JJ=  364080  DL=  1020
A===      111      112      113      114      121      123      124      131      132      133      134      141      143      144      211      213      214      223      224      231      233      234      243      244      313      314      323      333      334      343      413      433
B===      222      122      422      322      212      412      312      242      142      442      342      232      432      332      221      421      321      411      311      241      441      341      431      331      424      324      414      444      344      434      423      443
RRR=   24.436   11.552   -0.217    1.096    8.607    0.098    0.029    2.424    0.220    1.956    0.104    5.328    9.487    3.223    6.320    0.434    0.721    0.567    3.496    5.205   15.085    0.598   11.252    6.877    0.720   -1.427    2.210   16.363    1.409    0.169   -0.403    0.169
X1==    6.019    3.189    1.193    0.898    3.598    0.031    0.911    1.193   -1.144    2.194    0.318    0.898    2.701    2.372    3.189    1.207   -1.296    0.631    1.478    3.558    3.905   -0.470    5.903    3.134   -1.191   -1.271    1.359    2.331    1.240    1.240    0.318    1.240
X2==    4.060    3.623   -0.182    1.221    2.392    3.119    0.031    2.032   -0.193    0.891    0.326    5.936    3.513    1.359    1.982    0.359   -0.556    0.898    2.365    1.463    3.863   -1.271    1.906    2.194   -0.604    1.123    1.626    7.018    1.136    0.136   -1.267    0.136
CD1=       21       14        5        5       15        3        5        5        1        4        2        5        5        5       14        5        1        4        6        9        6        1        9        6        0        0        3        3        2        2        2        2
CD2=       16       15        3        5       12        9        3        7        3        3        2       13        6        3       11        4        2        5        7        6        7        0        4        4        1        3        4        8        2        1        0        1
TCTGCCTATGTTTGAAGCGGATCCTGAGACCAAAGCAATCGTTATGATTGGTGAGATTGGCGGTACTCTGGAGATAGAGGCTGCAGAGCTTATCAAGGAGAAGATAACAAAACCTGTTGTTGCGTTTATCGCAGGACAGACAGCTCCAAAAGGTAAAAGAATGGGACACGCTGGAGCAATTATTGCAGGTGGTAAAGGTACAGCTAAGGAGAAGATGGATGCATTAACTGCTGCGGGTGCCCATGTGGTTGTAAGTCCTGCGGATATTGGAACTACAGTTGCTAAAGTGCTTGGTAAATAGATATTTTTAATAATAAATAAGGGGGGTATCCCCCCTTATTTGTAGATGTAAGAATGTACCTCTATTCGTAAGGGACGTTTTCTTCAAAATTGCTCAAATAATTTTCAATAATCTCTTGTTCATGTTTTCCAATCTTAATAAATTTCATTGCAGCATAAAAAAAGTTATTATTGTTATTCAGAGAGAAATTTTCTTTGTCTGCTTCAATTCTCCATACGATTGCTTTAGCAAATATGACATCTTTATCATGATTTTTAAAAGCACTGATTGGTTCTAAAGGGATTTCTATTTTTACCAAAAAAATTTGATAAATTGAGATATCCTCATTTGTTCTGACTAATATCCCACCTAAACTTATGTTTATAAGATCCACATTTTTAAAGGAACCGTCTTTTTCATCTTTCAATAAAACCCTTATAGGGATACCTGAATATCGTTTGTATTTCCTTCTTTCAATAATATAAACCTCCTGTTTGGTAAATATAATTATAACACAAAAAATAAAAAAATAAAGTAAAAAGCCAGAGCAAATTGCTCTGGCCAATAGGGGTTGAAACTTTATTGATGGGGAGGATGCGATAAATAATATACATTATTAATTAAAAATGTCAATACCCGTAAACAAAAAAATTAATTTTTACTCTCAACTATTTTTACTACGGTTTTTGCAATATCAAGAAATGCTTTAGTAACCTCCGATTGTGGCTTCTGGAAAACAT
KOK=       105
KK=  376920  LL=  377759  Z=    4.72  JJ=  376560  DL=   840
A===      111      112      113      114      121      123      124      131      132      133      134      141      143      144      211      213      214      223      224      231      233      234      243      244      313      314      323      333      334      343      413      433
B===      222      122      422      322      212      412      312      242      142      442      342      232      432      332      221      421      321      411      311      241      441      341      431      331      424      324      414      444      344      434      423      443
RRR=   38.544    1.078    0.867    1.903    2.577   54.298   -0.811    3.417   -0.900    4.827    0.351    1.903    4.369   22.040    1.429   -0.399   -2.552   16.242    0.853    0.963   -3.019    0.208   -2.060    2.958    0.747    8.835    0.853   -0.369   -1.595   -0.411   -0.814    0.077
X1==    5.724    3.890    0.841    1.964    3.393    5.008    1.165    1.579   -0.500    2.271   -0.294    1.964    1.445    4.215   -2.079    0.287   -1.754    2.987   -1.020   -0.500    5.360   -0.163   -1.089    2.636    0.271    4.052    0.360   -0.285    1.476   -0.524    2.314   -0.524
X2==    6.733    0.277    1.030    0.969    0.760   10.842   -0.696    2.164    1.799    2.125   -1.196    0.969    3.024    5.228   -0.688   -1.393    1.455    5.437   -0.836   -1.925   -0.563   -1.276    1.891    1.122    2.750    2.180    2.371    1.293   -1.081    0.785   -0.352   -0.148
CD1=       17       12        3        7       11        8        5        4        1        3        1        7        3        9        0        2        0        5        1        1        6        1        0        6        1        6        1        0        2        0        4        0
CD2=       17        5        5        3        6       24        1        7        7        6        0        3        5        6        3        1        4       15        1        0        2        0        4        2        7        4        7        4        0        2        1        1
CCTTCTCTGAGGGTGGATAAGATTGATGATTTCATCTTTGAGTCCCTTTCCAAGGTGAGAAAATCTGGTTTTACCATCGCTCCGGAAGCTGGTTCCCAGAGGATGAGGGATATTATCAATAAAAATATATCTGAAGATGAAATTTTTACAGCAGTTGAAAGGGCTCAGAAAAATGGTTGGAGTAGTGCAAAACTGTACTTTATGGTGGGGCTACCGTTTGAAACGGATGATGATGTGGCGGAAATAGCTGAACTGGTTAAAAGGTTAAAACTAAATTTTAGAGGCAAAAATAGCATAGATATAACAGCGTCGGTGTCAAATTTTGTTCCTAAACCATTCACCCCTTTTCAGTGGTACCCTCAGAATAGAAGGGAAGACTTTTTAAGAAAACACAACATGTTAAAAGACCTTTTTAAAAGGTATAAGATCAATTTTAAGATACATAATATCGATCAGAGTGTCATGGAAGGAGTTTTCTCCAGAGGGGATAACAGGCTAAACGATCTCATAATAAAAGCAGTGGAATCCGGGTGTTGTTTCGATGGGTGGAGTGAATATTTTGATATGAGTAAGTGGAGAGAGACCTTCGACGATTTTGGTTATAGCGTTGAAGAGTTTGCTTGTAAAGAGTATAAATATGATGATATCCTACCATGGGACAATATTGATCCTCTTGTAAGTAAAGAGTTTTTGTGGGAAGAATATCAAAAAAGCTCCAGTGGTATACTGATACCTGATTGTAAAACTGAAAGATGTACAGGATGTGGTGTGTGTGATTTTGATAAGATACAGAATATCAAGGCAGATAGGTTTGATATAGAGATCAATACAGAGATTGAT
KOK=       106
KK=  380040  LL=  381059  Z=    5.96  JJ=  379860  DL=  1020
A===      111      112      113      114      121      123      124      131      132      133      134      141      143      144      211      213      214      223      224      231      233      234      243      244      313      314      323      333      334      343      413      433
B===      222      122      422      322      212      412      312      242      142      442      342      232      432      332      221      421      321      411      311      241      441      341      431      331      424      324      414      444      344      434      423      443
RRR=   64.746    3.097    4.688   14.947    4.466    0.229   -1.602   -0.895    0.332   10.090    0.618    3.335    4.275    7.063    0.220   -1.677    0.018   19.088    0.346    4.839    1.476    0.755    2.422    1.377    3.648    0.278    0.883    0.908   -3.333   -0.717   -0.015    6.458
X1==    8.097    2.767    2.357    4.925    2.310    0.175    2.711    1.704    1.399    3.237   -0.440    0.714    1.177    3.862   -0.431    2.012   -1.807    5.697   -0.338    2.624    0.420   -0.574    2.461    0.651    3.237    0.369    0.420    0.281    3.152   -0.848   -0.440    1.152
X2==    7.996    1.119    1.989    3.035    1.934    1.309   -0.591   -0.525    0.238    3.118   -1.405    4.670    3.632    1.829   -0.509   -0.834   -0.010    3.350   -1.023    1.844    3.518   -1.317    0.984    2.116    1.127    0.754    2.104    3.237   -1.057    0.846    0.034    5.605
CD1=       21       11        6       11       10        3        8        5        5        5        1        4        3        7        4        6        0       13        3        7        2        1        5        3        5        2        2        1        4        0        1        2
CD2=       28        9        8        9       11        6        2        3        4        7        0       12        7        4        5        2        3        9        1        7        7        0        3        4        4        3        5        5        0        2        2        7
ATTTATAAGAGGTTTAAAATGCCAATATACGAATTTAGATGCAACGATTGTGGAAAACAATTTTCCAAGCTTATTTTAAAAAAGGATGACACAGCAGAGTGCCCAAACTGCAAATCTGAAAATGTAGAAAAGCTTATATCTGCTGTTTCATCGTTTTCTTCTTCAAAAGGGGGGTCTTCAGGTAGTTGTGGTGGCGGCTTTGGCGGATTCAGGTGAGGTTAAAACTTTCACCCGTGTGGTGGAAAGATATATGGGGGCTATAAAGCCCCCTTTTTTTATATAAAATTATGGCTATTTAAGAAGAGCCAGCTTAATTTCTCTGCTTGGTTTGAAATAAGGCACACTTTTGGCTTCTACTATTACTTTTTCACCAGTTTTGGGATTTCTGGCTTCTTTTCTATTTTTTTTCCTTACTTTAAAGGAACCAAATCCCCTAATCTCCACTTTTTCATCTGATTCAAGTGCTGATTTTATAGAGTTAAAAACACCATTTACGATAAACTCCACCTGTCTTTTGCTAAGATGAGGATTTTCTTCAGCAATCTTTTCTATTAATTCTGATTTGTTCATACCGAATCTCCTTAAAAAATTTTGAAAGCTATATACTGCTTTTATACAACTATTTGATAACTGTCAAGTAAAATGTTCACTTTAATTTTCTATTGAAATTTGTTTAATAAAAGCTATAATTCATCAGTTAAAATATTATGAAACTTTGAGGTGAATATGTTAAAAAGGTATCTTCTATCTCCGGGACCAACACCGGTTCCAGAAAAGGTTCTTCTTGATATGGCTATGCCTATGATACATCACAGGACATCTGAGTTTTCAAATATATTTAAAGAAGTCAGAGAAGGACTAAAGCCGATATTTGGCACTAGGCAGGATGTTTTGATCCTTGCGGGAAGTGGTACTGCGGCAATGGAGGCTGCTGTTGTAAACACGCTGAATGAAGGGGATAAAGTCCTTGTGGTGAATGCAGGTAAATTTGGTAAAAGATGGGTGGAGATCGCCACCACA
KOK=       107
KK=  385650  LL=  386669  Z=    6.97  JJ=  385560  DL=  1020
A===      111      112      113      114      121      123      124      131      132      133      134      141      143      144      211      213      214      223      224      231      233      234      243      244      313      314      323      333      334      343      413      433
B===      222      122      422      322      212      412      312      242      142      442      342      232      432      332      221      421      321      411      311      241      441      341      431      331      424      324      414      444      344      434      423      443
RRR=   28.700   15.432    1.459    4.443    1.936    7.523    2.681   -0.107   -0.972   -0.004    0.630    6.597    5.174   11.605    5.758   -0.302   -0.369    1.394    3.618    1.021   -0.012    0.106   -3.088   16.678    5.337    1.300    0.003   35.893   10.229   -0.054   -0.423    0.624
X1==    7.445    3.395   -1.064    1.519    3.395    2.655    1.579   -0.456   -0.422   -0.225   -1.227    3.751    1.241    2.430    1.717   -0.422   -0.679    2.102    2.212    1.424    0.707    0.453   -1.212    5.542    2.468    1.241   -0.201    5.431    3.322   -0.678   -0.404   -0.678
X2==    3.855    4.546   -1.370    2.926    0.570    2.833    1.697    0.235    2.304    0.017   -0.513    1.759    4.168    4.775    3.353    0.717    0.544    0.663    1.636    0.717   -0.017    0.233    2.547    3.009    2.162    1.047   -0.017    6.609    3.079    0.079    1.047   -0.921
CD1=       24       14        1        6       14        7        6        2        2        1        0       10        3        5       10        2        2        6        7        5        2        2        0        9        4        3        1        6        4        0        1        0
CD2=       16       18        1        8        8        9        6        4        8        2        1        6        7        7       15        5        4        5        6        5        2        2        5        5        5        3        2        8        4        1        3        0
TATAAAATTGCTGCTATTAATGATGCTAATAATAATTCTGTAAAACCTGTGAAAAAAACAGGGGATGTCATCCCCACAAAAGAACCACAGAATATCGGAAATTGAGCAAAAAGTAGCTGTTTGTATAATCTCCCCATTAAAAAAGCAGTAAAACCCACCAGTCCGGAGGCTAAAGCTGCACCGGTGATTTTTGCAAGATAAAAAGTAATTATTCCTCCTGTGATTACTAGCATCAGATCGAGCATAAGTAGTGGATGGGGGTTTCTTTTTTTATCTTCTGCGGATTTTATGTAATCATAAATGAATATTAATAATGTCGCAATAGATGTGATGCCTAAAAAATTAAAACCGGTATGTAGTTGGGGTAGAAAAAGAAAAAGAAGTGAAAATAATAGTATAATCAGATACATTATTAGGTTATAGCACTTATCACGGATGCCTTTATTATGTTTTTTATTCTTTCTTCCACCTTGTAAAGTCTATCTGCAAGGGTCTTTGCTAATATGAAGGCAAATTTTCCAAAAGCCAATGGATGCTCATTTTTAAATCTGAATAGACTATCCCTGGTCATGGAAAGAACAGTTACGTCAGTTTTTGCAAAGGCATTTGCGGATCTGGGGTAATCGGTTATTATTGCCATTTCCCCGAAGAAGTCACCTTTTTTTAAAGATGAGATAAAAAATATCACTTCATCTGATATAGATTTGGAAATTCCCACCTCACCTTCTAAAATAAAATAAAATTTATTCCCAAATTCCCCTTCTTTGATAATTTTATTTATCTTATCAAATTTTTCGATTTCACAGAAAGATATAAGCTCGGCTAATTCTTCATTTGTAAGATCTAAAAACTTGGGATCCGTTCTGAGAAGTGAGAATATCTTTTCATTTGTCATTTTTTTTCTCCTATGATATAATCTTAATATAAATTATAGAAAACTTCAAGGGGGTTTTATGGGATATAGAGTCGAAAAAGATAGTATGGGGGAGGTTAGGGTACCTGAGGAAGCATATTGGGGGG
KOK=       108
KK=  391020  LL=  392039  Z=    4.81  JJ=  391020  DL=  1020
A===      111      112      113      114      121      123      124      131      132      133      134      141      143      144      211      213      214      223      224      231      233      234      243      244      313      314      323      333      334      343      413      433
B===      222      122      422      322      212      412      312      242      142      442      342      232      432      332      221      421      321      411      311      241      441      341      431      331      424      324      414      444      344      434      423      443
RRR=   38.374    5.370   -0.387   26.346    4.242    9.341   -1.933   -0.584    1.256    9.445   -0.089    3.882    8.662   -0.496   -0.184    0.437    1.392    1.950   -0.425    3.148    0.838   -0.333    6.240   16.843   -3.041    1.048    9.778    0.524   -0.197   -1.417   -0.307    0.819
X1==    8.234    1.411    1.386    4.649    1.411    3.049    4.613    2.092    2.393    3.026   -1.206    1.739    1.304   -0.781    0.953   -0.890   -1.346    1.389    0.488    3.049    0.825    0.258    3.372    6.116   -0.974    1.304    2.715    0.534    1.310    1.310    0.468    0.310
X2==    4.660    3.807   -0.279    5.667    3.007    3.063   -0.419   -0.279    0.525    3.121    0.074    2.231    6.640    0.635   -0.193   -0.491   -1.034    1.403   -0.871    1.032    1.016   -1.287    1.851    2.754    3.121    0.803    3.601    0.982   -0.151   -1.081   -0.656    2.642
CD1=       21        8        4       11        8        7       12        5        6        4        0        6        3        1        7        1        1        5        5        7        2        2        6       12        0        3        4        1        2        2        2        1
CD2=       20       16        4       13       14       10        2        4        5        8        2        7       11        2        6        3        1        6        1        6        4        0        4        4        8        3        8        3        1        0        1        4
ATGACATATTTTTATGATATCAAAGCATGGCTTCCAAAAAATATTGTTTTTGTGAATAAAAAGGTGTTTGAGGCTTTGCCAGAGGATTATAAAAAAGCTATCCTGAAAGCATCTGAAATTGCTGAAAAAAGAGGATGGGAGATGAGTAAAGAAAATTATACATCAACTAAGAAAATTCTTGCCGAAAAGATGAAGGTGATGGAGCCATCAAAACAGCTTAAGGATGATCTTGCTAAAATAGGAGTGACTTTAACCAATGACTGGATCAAAAAAGCTGGTAATGAGGGAGAACTTTTAATAAAAGAGTTTAAAAAATAAAATGGAAAGATTTTACAGAGTATTTCTGTGGGTTGCCGCATTCTTTAACGTGGCAACCCTTGTTATGATACTTTTAAGCATATCTGTAAGGCTAGTGGGTAGCTCATTACCCGGTCTTGATGCTTACTCTGGCTATTTTATTGCGGCATCTTTTTTCCTCGCTCTTGCAGAAACTTTTCACAGAAATGAGCATATAAGGGTGTCTATATTGATAAATAACTTAAAAGATCCATATAAGAGATATCTTGATCTATTTGCTATGTTAGCTGGAATCTTTATCGTTGGATACTTAACTTTTTTTTCGGCAAGAATGGTTTTATTTTCGTATAAATTCAATGATATTTCACAACTTCCTGATGCAACACCTTTATGGATCCCTCAGCTTTCTTTTGTTATTGGGATGTTTCTGTTGCTTTTATCGATTATCCAAAGATTCATAAAGACATTTAATAAAAAAGGTGATGTATGAGTGAAGTGGCAGTATCGATTTACCTTGTATTAATTTTGTTTTTCTGGTTGGCTTCAGGCCTCTGGATAGGTTTAGCTCTGTCATTGGTGGGTTATCTGGGGATGTTTCTTTTTACAAGTAGACCGATTGGTGATAGCATGGTGATGACCATCTGGGGTTCGATGTCAAGCTGGACTCTCACTGCTCTTCCGATGTTTATATGGATGGGGGAGATACTTTTTAGAACAAGATTG
KOK=       109
KK=  399900  LL=  400739  Z=    4.55  JJ=  399900  DL=   840
A===      111      112      113      114      121      123      124      131      132      133      134      141      143      144      211      213      214      223      224      231      233      234      243      244      313      314      323      333      334      343      413      433
B===      222      122      422      322      212      412      312      242      142      442      342      232      432      332      221      421      321      411      311      241      441      341      431      331      424      324      414      444      344      434      423      443
RRR=   43.752    3.101    1.066   -0.437    4.255   36.055    0.855   -0.047    0.031    0.508   -0.610    0.433    0.372    0.213   -1.473   -0.104    0.102    1.490   -0.455    1.466    1.643    2.307    3.994    7.469   -0.302   -2.771    3.585   18.321   -1.337    0.098    0.134    4.504
X1==    7.270    4.164    2.062   -1.047    1.594    4.856    2.015   -0.043   -0.049    0.869    0.474    0.182    1.313    0.086    2.108    2.053   -0.438    1.344   -1.056    0.652    2.780    2.144    2.144    3.012   -0.091    2.152    1.822    3.419   -0.762   -0.762    0.474    1.238
X2==    6.018    0.745    0.517    0.418    2.669    7.426    0.424    1.091   -0.626    0.584   -1.287    2.385    0.284    2.471   -0.699   -0.050   -0.233    1.109    0.431    2.250    0.591    1.076    1.863    2.480    3.332   -1.287    1.968    5.358    1.755   -0.129    0.284    3.638
CD1=       18       12        5        1        7        9        6        2        2        2        2        3        3        2        8        5        2        4        1        3        4        4        4        6        1        4        3        4        0        0        2        2
CD2=       17        6        4        3       10       16        3        5        2        3        0        6        2        4        3        3        2        5        3        7        3        3        4        4        7        0        5        8        3        1        2        5
GGTGGGGATCCTTTCCCTTGTGATTGTCCCTAAAATCTCCATCGATGATTTTCGAAAGGAATCTGAGCTTAACATTTTAATGGGAAATATAAGATATGCCCAGCATAAGTCGATGGTATCCGGTGGGGGATGGAGTATAGAATTTCAACCTGGTTCTTATACCATAAAGGATGAATCGAATAAAGTGGTGTCTCTTCCCGGTGGTGAAAACCCAGTTTCTTTAAAATTTAATCTAACTACCACAGCTTCAAAATGTTACTTCGACTACCTTGGTAGGCCTGACCAAGATGACAACAGCAGTAATGCAAATCTATATGACAATTTTACTATTAATTTTGCCGATATGCGGATAATTTTAAATAAAGCTGGCGGAATAGATAGATGAAAAAAGGGTTTACTCTCATAGAGATAGTTATCTTTATTGTGGTGTTTTCTTTTGGGGTAATGGGGATCATGTATGTTTTTTACAATACGTTGGGGAAAGTTTTTGATCCCACAATCAGGCTTAAAGGGGTTCAGGTGGCTCAATCGGTGATGGAGGAGATTTATGGAAAAGCCTGGGATAACGATACCTATTATTCCGACAACGGCTCTATTCCTCTATCAATTGCAAATATAGGCAGGGAGGAAGGCTCTGATAATATCTCAAATTTTGATGATGTGGATGATTTTGTGAAATGTGCATCCGGCTATAACTGCCCCTGTTCGATCACTGAATACAAAAGCGAAGATTTTGGCCTTACGCCAAATTATAAAGTGTCCATCAAAGTATCGTTTGCAGATATAGATCCAAATAACAATATACAGGAAGTATGTGACAATCTCACAGATTTTAAATTA
KOK=       110
KK=  404850  LL=  405149  Z=    4.92  JJ=  403980  DL=   300
A===      111      112      113      114      121      123      124      131      132      133      134      141      143      144      211      213      214      223      224      231      233      234      243      244      313      314      323      333      334      343      413      433
B===      222      122      422      322      212      412      312      242      142      442      342      232      432      332      221      421      321      411      311      241      441      341      431      331      424      324      414      444      344      434      423      443
RRR=    9.288    4.159   -1.227    1.166    0.077    3.473   -2.738    0.834   -0.214   -0.346   -0.265   46.300   -0.223    0.174   -0.868    0.189    1.169    1.088   -0.080    0.048    2.456   -0.604    0.890   -0.287    0.174    0.899    0.174   -0.102    0.036   -0.292    0.338   -0.184
X1==    2.221    1.532    1.190    1.040    0.059    1.206    3.058   -0.810    0.206    0.665    0.603    9.040   -0.397   -0.471   -1.415    0.206    1.058    1.221   -0.924   -0.794    1.672   -0.389    1.611   -0.462   -0.335    1.603   -0.328   -0.138   -0.164   -0.164    0.603    0.836
X2==    4.183    2.715   -1.031    1.122    1.314    2.880   -0.895   -1.031   -1.041   -0.521   -0.439    5.122    0.561   -0.370    0.614    0.919    1.105    0.891    0.087   -0.061    1.469    1.552    0.552    0.623   -0.521    0.561   -0.531    0.740   -0.220    1.780    0.561   -0.220
CD1=        5        4        2        2        2        2        4        0        1        1        1       10        0        0        0        1        2        2        0        0        2        0        2        0        0        2        0        0        0        0        1        1
CD2=        8        6        0        2        4        4        0        0        0        0        0        6        1        0        3        2        2        2        1        1        2        2        1        1        0        1        0        1        0        2        1        0
AATTCCCGATTTAGATAGGTATATTTCAGAACTTTTTGCTCTTCCGACTTACAAAGAATCTTTTATGAAATTGATGGAAACAGAAATCGATCTGGATTTTAGAAAATTAGACTATTTAGATGCAATGATATGTCTGGGGCTTGAAGAATGACGAAAAGATCTATCAATCTTTTACCAGAACAGTACAGATTTGATCTGAGAAAATATGCGGCCTTTAAGATATTCAAATCTGTCATGCTTGCAAACATTATTATTTTAATAGCGATTTTTTCTGTAGATAAATATACCCAGCTAAAGATG
KOK=       111
KK=  433260  LL=  433889  Z=    5.19  JJ=  432720  DL=   630
A===      111      112      113      114      121      123      124      131      132      133      134      141      143      144      211      213      214      223      224      231      233      234      243      244      313      314      323      333      334      343      413      433
B===      222      122      422      322      212      412      312      242      142      442      342      232      432      332      221      421      321      411      311      241      441      341      431      331      424      324      414      444      344      434      423      443
RRR=    1.214    1.677   -0.721   -0.208    0.943    0.706   27.971    0.130    0.324    0.538    1.254    9.965    0.312    0.373    9.505    0.048   -0.087    0.166   50.208    2.596   -0.598    1.147    1.147   10.648    0.114   -1.043   -1.521   19.966    6.734   -0.675   -0.629    0.282
X1==    3.106    0.722   -1.234   -0.328    2.536    1.250    6.742   -1.234   -0.401   -0.796   -1.161    4.137   -0.289    1.198    1.932   -0.401    0.329   -1.220    7.440    2.076   -0.787    1.475    1.475    4.622    2.204   -0.289    2.213    3.578    2.295   -0.705    0.582    0.295
X2==    0.391    2.321    0.584    0.633    0.372    0.565    4.149   -0.105   -0.806   -0.676   -1.080    2.409   -1.080    0.311    4.921   -0.121   -0.265   -0.136    6.749    1.250    0.759    0.778    0.778    2.304    0.052    3.605   -0.687    5.580    2.935    0.956   -1.080    0.956
CD1=        8        4        0        2        7        3       13        0        1        0        0        9        1        4        6        1        3        0       14        4        0        3        3        9        3        1        3        4        3        0        2        1
CD2=        3        6        3        2        3        3        6        2        1        1        0        4        0        1       10        2        1        2        9        4        3        2        2        3        2        5        1        9        4        2        0        2
TTGAATATGAAATCTTCTGCCAGATTAGGGATGGCGTATCATCAAATGCATCCCGGATTAGATATGTTGCCCAGATGGTGGCGGAAATAGATTTCTTCATTTCTTCCGCTTATTGTGCGATAAAATATAATTATGTAAGGCCTGAAGTGGGGGATTTTGAGGAGATTAAAATCATAGATGGTAGACATCCTGTAATTGAAAGGCGGGTGAAGGAAGGATTTGTGCCGAATGATGTATTGCTCGATGGGACAAAAAATAGATTGATGATTATCACCGGACCAAATATGTCTGGTAAGAGCACATACTTGAGAACTGTTGCAGTCATTACCCTTATGGCACATTGTGGTTTGTTTGTACCGGCAAGAGAGGCTAAAATCGGTTTTGTGGATAGAATCTTTACACGGGTTGGGGCAAGCGATAATCTTGCTCGGGGGGAATCAACATTTATGGTGGAGATGCTGGAAACGGCAAATATAATAAAGAATGCCACCCAAAAATCTCTTATTATTTTAGATGAGATTGGCAGGGGGACATCCACCTTTGATGGTTTATCAATTGCATGGTCTGTGGCGGAGTATATCGCCGAGAGGGTAAAGGCAAAGACACTTTTTGCCACTCATTATCATGAGC
KOK=       112
KK=  469140  LL=  470129  Z=    4.51  JJ=  469080  DL=   990
A===      111      112      113      114      121      123      124      131      132      133      134      141      143      144      211      213      214      223      224      231      233      234      243      244      313      314      323      333      334      343      413      433
B===      222      122      422      322      212      412      312      242      142      442      342      232      432      332      221      421      321      411      311      241      441      341      431      331      424      324      414      444      344      434      423      443
RRR=   23.813    3.298   -1.382   23.653    8.591    4.136    0.070   10.302    1.015   22.710    0.404    0.075    6.064    2.909    0.278    1.015    0.111    3.209    0.905    0.066    2.768    0.419    8.918    7.149   -0.088   -0.278    8.904   -3.354   -0.062    0.513    0.404    0.425
X1==    5.130    3.828    2.223    2.975    4.879    1.376   -0.069    3.672    2.080    4.805   -0.491    0.620    1.878    2.261    0.675    2.080    0.503    1.939    0.943   -0.032    2.718   -0.551    3.287    1.484   -0.062    1.878    2.718   -0.585    0.107   -0.893   -0.491    0.107
X2==    4.642    0.861   -0.622    7.950    1.761    3.006   -1.018    2.806    0.488    4.726   -0.823    0.121    3.229    1.286    0.412    0.488    0.221    1.655    0.959   -2.030    1.018   -0.761    2.713    4.819    1.435   -0.148    3.275    5.729   -0.575   -0.575   -0.823    3.970
CD1=       13       11        5        8       13        4        3        7        5        6        1        4        4        6        5        5        4        5        5        2        4        1        6        5        1        4        4        0        1        0        1        1
CD2=       16        7        3       16        9       10        1       10        5       12        1        3        7        3        6        5        3        7        4        0        5        1        6        7        6        2        9       12        1        1        1        7
CCAAGGTATCAATAATAATTTTATGGTACTTTTGGGGCTTGCTTTTTCCAATGGTCTTGTGGCTTTATCTGGAGCATTGGTTGCCCAGAGCCAGGGTTCAGCAGATGTTAATATGGGGATAGGTACAATTGTGGCTGGTCTTGCCTCTGTTATACTTGGGGAGGCATTCTTAGAGGCAAGAACTGTTTTCCGGGGTGTTTTGGCTGTGGTATTGGGTTCGGTTGTTTATAGGTTTGCAATTGCTGTTGCCCTTTCTTTTAGAGTGGGTAGCTTTCAGCTTAATCCCTCGGATTTAAACCTTATTACAGCGATTATTGTTACATCAGCACTGGTATCACCTGGAATAAAAAAAGTTTTTAAGAGTAGATTATGATTGAGTTGAAAAATGTGACCAAGATATTCAATCGTGGAACCATTAACGAAAATGTGGCTATCAAAGGCTTATCTCTGAAGATAGATCAATATGACTTTATAACAGTAATAGGAAGTAATGGGGCTGGTAAGTCAACTTTACTAAACCTTATATCCGGCAATCTTATACCAGAGTATGGGGAGATATTTATAAATGATAAGAATGTCACAAATCTACCAGTATACGTTAGGGCAAGTTTTATAGGGCAGGTATTTCAGGATCCATTAAGTGGTACCGCAGCATCCCTTACCATTGAAGAAAACCTTGCAATAGCATTGAAAAGGGGTAAGAAAAGGGGATTAGGGCTTGGTGTAAAACGAACTGATAGGGAGTTTTTTAAAGAGCAACTTTCGAAATTGGGTTTGGGTCTCGAAAACAGACTTAAGGATCGGGTGGGGCTTCTTTCCGGTGGGCAGAGACAGGCGGTGACACTTCTTATGGCTACATTGGTAAAACCTGAAATATTACTACTGGATGAACATACGGCAGCCCTCGATCCAAAAACAGCTGCTAAAATAATAGAGCTTACAGAGTATTTTGTGGATGAATACAAGCTTACCGTGCTTATGGTTACACAC
KOK=       113
KK=  487830  LL=  488849  Z=    5.85  JJ=  487740  DL=  1020
A===      111      112      113      114      121      123      124      131      132      133      134      141      143      144      211      213      214      223      224      231      233      234      243      244      313      314      323      333      334      343      413      433
B===      222      122      422      322      212      412      312      242      142      442      342      232      432      332      221      421      321      411      311      241      441      341      431      331      424      324      414      444      344      434      423      443
RRR=   36.758    9.878    0.152   19.275    2.474   33.545    0.065   -1.263   -0.712    4.896    1.467    5.142   -0.114   -0.103    0.173   -3.858    0.609    0.846   -0.180    1.510   11.765    0.544    0.627    2.297    4.578    3.769   -0.380   15.198    0.504    0.076    0.574    1.169
X1==    6.664    2.100    0.580    4.754    1.586    5.349    1.240    2.321    2.367    1.378   -0.992    3.371    1.008    0.335    1.073    3.112   -1.132    0.960    2.046    2.367    4.148   -1.171    0.554    0.573    2.378    3.008    1.148    1.710   -0.463   -0.463    1.008    1.537
X2==    5.515    4.705    0.262    4.055    1.560    6.271    0.052   -0.544   -0.301    3.554   -1.479    1.526   -0.113   -0.309    0.162   -1.240   -0.538    0.881   -0.088    0.638    2.836   -0.465    1.131    4.007    1.926    1.253   -0.331    8.890   -1.088   -0.164    0.570    0.760
CD1=       14        8        2        9        7        9        5        4        5        2        0        7        2        2        6        6        1        4        8        5        5        0        2        3        3        4        2        2        0        0        2        2
CD2=       30       22        7       12       13       18        3        5        4       10        0        7        2        1        9        2        2        5        2        6        7        1        3        5        7        4        2       14        0        1        3        2
ACTGCATTAAAACAGTTAATGTTGAGTAAGCTTAATGAGCACGGATCTGAACTTTTTAAAGGATCTTTGAATATTCTCACCAGCATCATTACTTCAATATCCACTCTGCTTGGATTTTTTGTCATTCCCATACTTGTGTTTTACTTTTTGAAAGATTTTGAGTTTATATTCAAGAAAGGGGTAAGTTTCATAAAAACAAGATTAAGAATTGATATCGATTATTACAATTATCAATTTAATTCTATTTTAAAGGGGTATTTTAGAGGGCAGTTGATGGTTTGCTTCATTTTGGGGATTCTTTATGGGGTTGTGGATCTTCTGGTTGGTATAAAAGGTGGTTTTGCCATCGGTTTTATATCCGGGCTTTTGAGTTTTATCCCATATTTAGGTTTTATCACTGGATTTGTTTCATCTATAATTATCTCCTATTTACAGTTTGGGGATATTCTTCACCCTTTGCTGGTGGTGGTGGGATTTATGTTGGTGCAATCATTTGAAAGCTACTTTTTAACCCCAAAGCTTGTGGGGGAACACCTGGGGTTACATCCCATTGCGGTTATTTTTGCCCTCTTTGCTGGTGGCTATCTAATGGGTATTGGTGGGATGATCCTATCTATTCCACTTGCTGCATTCATTAAGATTGTTATCAATAAGTTTCTTGATGATGGGACAATTTTTATTGATAAAACAGTTGATAAGTTAGAATAATAATGATAATTTACTTTTTATGATCATTATAAAAGGGATTGAAAATATCGATATAGATTTTGAGACGTCAATTACATTGGGTAACTTTGATGGTGTCCACATAGGGCATACAAGAATTATAGAAAAAACTGTTAATATTGCTAGGGGGTATGGAATAAAATCTGTTGTTGTTACTTTTGATCCACATCCGATGGCTTTTTTTGGCCAAAGGGTAGATTTATTGACAAATCTTGAAAAGAAAAATCAGATATTAGAAACGATGGGAGTGGATTTTCATCTGGTGATGTCATTTAACAGGGAATTGATGATGAT
KOK=       114
KK=  490290  LL=  491279  Z=    4.97  JJ=  490260  DL=   990
A===      111      112      113      114      121      123      124      131      132      133      134      141      143      144      211      213      214      223      224      231      233      234      243      244      313      314      323      333      334      343      413      433
B===      222      122      422      322      212      412      312      242      142      442      342      232      432      332      221      421      321      411      311      241      441      341      431      331      424      324      414      444      344      434      423      443
RRR=   32.770    6.812    0.025    7.431   13.284    9.471   -0.459   -0.011   -0.216    1.199    0.030   -0.704   10.846   22.337   -0.761   -0.099    0.100    0.433   -2.205    5.733   -0.568   -0.060   -0.060    7.147    8.303   13.582    4.855    3.304   -0.755   -0.212    1.713   -1.370
X1==    5.325    1.719   -0.058    4.082    2.976    4.941    0.581   -0.058   -0.260    0.659   -0.025    1.360    2.796    5.416   -0.795    0.390   -0.961    0.106    4.668    2.991    1.024   -0.460   -0.460    1.556    3.340    3.501    1.024    1.487    4.172    1.172   -1.435   -0.828
X2==    6.154    3.963   -0.421    1.820    4.464    1.917   -0.790    0.195    0.831    1.818   -1.194   -0.518    3.880    4.125    0.957   -0.255   -0.104    4.080   -0.472    1.917   -0.555    0.131    0.131    4.594    2.486    3.880    4.742    2.223   -0.181   -0.181   -1.194    1.654
CD1=       22       10        3       14       13       10        5        3        2        2        2        8        6       13        4        3        2        2       11        7        2        1        1        5        5        7        2        2        5        2        0        0
CD2=       14       12        2        4       13        7        1        3        5        5        0        1        6        5        6        3        2       13        2        7        2        2        2        6        6        6       11        5        1        1        0        3
ATTAAAAGTGTGTTTGAATATATCCGCAGCAGGATACCTGAAGCTTTTATAAGGACGACATTTATTGTGGGGTTTCCTGGAGAGGATGATGTATCATTCGAAAAAATGGTAGAGTTTGTGGAAGAATATAAACCGGATTTTGCTGGCTTTTTCCCATATTCCCGCGAGGAGGGGACTAAGGCTTACAATTTTGAAGGTAGCTGTAAAAGTAGAGAGATTTCTAAGAGGATCTCAAGAATCCAGAAGATACAGAAGAAAAATACCTTGGAAAGGTTGAAAAGACTAAAGAAAGATACAATTACATTATATGTGGAGCAGCCATCAGAAGAAAACCCATTTCTATTGGAAGGTAGAGCAGAATTTCAGGCTCCGGAGATAGATGGTAAGGCTTATATTCTGGGGGGAGTGGCAGATAAGGGGTATGGTCCTTATAAAGCTAAAATAAAAAGGGTGATCTATCCTGATATATATTGTGAGATTTTAGAATGAATTTGAGCGGAGGTATTATGAAGTATGTCAAAAAAATATTGATATTTATGATATTCATATTTATTGTGGTGGGGTGTTCTTCCAAAGAGCCACCAAAAAAACCGGCCGAGGAATGGCTAAAGGAAGGAACCCAATACTTCCAGAAAAAGAAATATCAAAAAGCTGCTGAAGCACTTGAAAATGCAATTATCGAGGCCGAATCTCCAGAGCTTGCCGCTCAGGCACAATTACTTTTAGGGGATTCCTATTTTTTGATGAAAGAGTACGAACAGGCGATACCATCTTATAAAGAATATTTAAATATTTATCCTGATTCACCAGATGCCAAAAGAGCCATGTACCGTTTGGGGCTTTCTTATTATAATCAGGTTGATACTGTGGATAGAGATCTTGAAAATGCTGAGCTTGCACTCAAAACTTTCACCCAGCTAAAAGAAAAATATCCAGAGTTTGCGAAGGAGAATAAGGTTGATAAAAAGATAGTGGAATTAAAAAATCTGC
KOK=       115
KK=  516060  LL=  517139  Z=    5.23  JJ=  516060  DL=  1080
A===      111      112      113      114      121      123      124      131      132      133      134      141      143      144      211      213      214      223      224      231      233      234      243      244      313      314      323      333      334      343      413      433
B===      222      122      422      322      212      412      312      242      142      442      342      232      432      332      221      421      321      411      311      241      441      341      431      331      424      324      414      444      344      434      423      443
RRR=   63.280    6.199   -0.913   22.748    0.006   23.158    3.080    4.688    0.192    7.458    0.633    2.644    2.551   -0.163    0.433    0.415   -0.545    7.474   -1.396   -1.831    1.213   -0.291    5.211   -0.008    0.248    4.326   12.158    0.916    0.821    1.112    1.029    6.984
X1==    8.455    2.297   -1.009    5.731    3.154    7.208    2.004    3.349    1.857    1.443   -0.452    1.117    1.155   -0.615   -1.130    0.668   -1.301    1.614    1.215    1.262    0.441    0.218    5.589   -0.004   -0.293    1.958    2.927    1.317   -0.798    1.202    0.351    1.202
X2==    7.484    2.698    0.905    3.969    0.002    3.213    1.537    1.400    0.104    5.168   -1.400    2.367    2.209    0.265   -0.383    0.622    0.418    4.632   -1.149   -1.451    2.754   -1.335    0.932    2.032   -0.846    2.209    4.154    0.695   -1.029    0.925    2.931    5.809
CD1=       24       11        1       13       13       15        7        8        6        3        1        5        3        1        3        4        1        6        6        5        2        2        9        2        1        4        5        2        0        2        2        2
CD2=       28       14        6       11        7       10        6        7        4       10        0        8        5        2        6        5        4       12        1        1        6        0        3        4        1        5        8        2        0        2        6        7
TGCTGCTTTGGCAAGGTAATCCGCCTCGGTTTTCTGTGGTTTCCAGGTGGCTGCATCATAAGGGGCATTAGCATCGGCTCCTTTTGATACCGCTAAATCTTTCATTTTGTCTCTTAGGTCAATTGCTTTATTATTGTATTCTACGAATCTTTGTGGGTCAAAGTTTACGTTTGTGATGGTGGAAAAGAGCCCTTCCAGAAGGAAAAGATCTGCTTCTTCATTTGTGACACCTTTTTCTCTGGCAATTTTTGTCCAATAAGCAAGACCTTTAAGGTTATAAATTAACATATCCTCCAGTGCGGCCACCTTATCATCTTTCCCGCATACACCTCTTGTGGTACATGCAATATTTTTTGCAGCTTCGGAACATTGATAACAAAACATACTCATTTTATCCTCCTTGTTTTTTGTTCTTATGGTAATAATACTCATTCTGTCTTAAAAATAATTGACTTAGGTCAAAAAAAATTATATTTTTAAATTATGAAAAAGATAGATGCTATAAGAATATTTTGTAAAACATTTCTTGGTGGAATGGATGAAGAGCTCTGTAGTATGATGGAATCTGTCACTTCGGTAGTTACTAAGAAGAAAGGTGAAATCTTTTTTATTGAAGGTGAATATGGAACTAACGTATTTTTTTTGATATCCGGACTTATAAAACTTTATAAAACAAATGATGAAGGCAAGGAAGCCATTATCCATTTTGTCAAAAGTGGAGAGATCTTTGCTGAGATATTATTTTTTTTACAGAATAGATATCCAGTAACGTCTGTTGCTCTGGAAGATTGCATTGCTCTTGCCATAGATTCAAAGAAGATTGAAGAGTTGATTAGTAAAAAACCTAAATTTGCGATGAAACTGATTGGGGCACTATCAAAAAGAATCAAATATCTTATAAATATGCTGGAAAATCTTACTCTATCGGATCTTTCAACAAGATTTCTAAATTATCTAAAAACACTTTCAGAGCAGAAAAAAAGTGATGAGATCATTTTGCCAGTGAAAAAAGGTGATCTGGCGATCCTTTTAGGGGCTACACCTGAGGCATTTTCAAGAATGCTCAAGAAATTGAAGGAT
KOK=       116
KK=  520350  LL=  521279  Z=    4.68  JJ=  520080  DL=   930
A===      111      112      113      114      121      123      124      131      132      133      134      141      143      144      211      213      214      223      224      231      233      234      243      244      313      314      323      333      334      343      413      433
B===      222      122      422      322      212      412      312      242      142      442      342      232      432      332      221      421      321      411      311      241      441      341      431      331      424      324      414      444      344      434      423      443
RRR=   36.421    3.794    1.058    1.560    5.820    6.010    0.150    0.532    1.591    6.060    1.355    0.392    4.615   33.881    0.930   -1.566   -0.097    1.536    1.140    4.495    7.221    1.355   12.714    0.223    0.633    1.376    0.093    1.685   -0.105   -0.384    3.337   -0.384
X1==    6.878    2.047    2.252    1.195    1.633    1.165    0.334    0.332    1.165    2.074   -1.184    0.146    3.079    5.523    1.633    1.165   -0.215    1.360    0.522    1.835    2.156   -1.130    4.226    4.456   -0.926    2.226    0.156    0.655   -0.518    0.482    2.226    0.482
X2==    5.295    1.853    0.470    1.305    3.565    5.160    0.449    1.604    1.366    2.921   -1.144    2.690    1.499    6.134    0.570   -1.345    0.449    1.130    2.182    2.450    3.349   -1.199    3.009    0.050   -0.683    0.618    0.594    2.573    0.203   -0.797    1.499   -0.797
CD1=       24       11        6        6       10        4        4        3        4        3        0        4        5       10       10        4        3        4        4        5        3        0        6        8        0        4        1        1        0        1        4        1
CD2=       17       10        4        4       14       13        3        6        6        6        0        6        3        7        7        1        3        6        6        8        7        0        5        1        1        2        3        4        1        0        3        0
AAATACTCCAAAAAACCTACAGGTGATTATCAGACTGATTTGATTAACAGCAGAGATAAGAGGATATTCAATGATAGTACAGGTATTAAAGCAGCTAAAAATGAAAAGAAATTCTTATTACAGATCTATCTCAGGGACACCGGAGAGGTTATAGCAGACCTTTCAATGCCTATTTATGTCAATGATAAGCATTGGGGGGCAGTAAGGGTCGGATTGACACCTGAAATGTTTTTGGATAAAAAGAATTAACTGATAGAGATATAACAAATTAAAAGTCCCCTGTTTATAGGGGACTTTTTTTATAAATTTCTAATATACAACAACTTAAAAAAATCTTGATATTTTCAGCTAAAATTATAAATTAGCAAAGCCAGGAGGTAGAGTGGTGAAGAATGTAAAGTTGTCGATTTCAGGGATGACATGTGCTGCATGTTCAGGAAGGATAGAAAAAAAACTCAAAAAAATGGATGGGGTTTTAAATGTCAGTGTAAACCTTCCTTTGCAAACGGGGGAAGTAGTATTTGATGAATCGAAGATTCAGCTAGATAAAATTATAAAAATTATTGAGGATCTTGGTTACGGTGCTAAACTTTTTAACAAAAACCTCAATGAAGAAATATCTGAAAAGTGGATTTTAATTAAAATTATTGTGGGTTTTATTTTTAGCATACCTCTCTTTCTTGGAATGATTTTTCACCTTTTAAATATAAGATATGCTGAGTTTCTTATGAATCCATATGTTCAATTGATACTAGCTACACCAGTGCAGTTTTATTGTGGTTTTCAATTTTATAAAGGTGCATACCACAACTTAAAAACTGGTGGAGCCAATATGGACCTTTTGGTGGTGCTTGGTACGAGCGCAGCCTATATATTTAGTGTATTTAATATCTTTAAAGGAGGGGATCTATATTTTGAAACATCTGCCAT
KOK=       117
KK=  527220  LL=  528149  Z=    4.98  JJ=  527040  DL=   930
A===      111      112      113      114      121      123      124      131      132      133      134      141      143      144      211      213      214      223      224      231      233      234      243      244      313      314      323      333      334      343      413      433
B===      222      122      422      322      212      412      312      242      142      442      342      232      432      332      221      421      321      411      311      241      441      341      431      331      424      324      414      444      344      434      423      443
RRR=   66.000   10.404    6.672    0.249   -1.927    9.027    1.081    3.936    0.518    8.596   -1.047    6.377   16.849    5.130    0.122   -0.546    0.156   10.534    0.589   -0.076   -1.352   -0.632    4.606    7.881   -0.109    0.042    0.788   -0.248   -0.147    0.212    0.007   -0.147
X1==    9.057    2.795    1.282    0.128    1.565    4.579    1.174    1.880    0.263    2.668    0.947    1.616    4.885    3.335   -0.076   -0.277   -0.840    4.228    0.744    0.802    2.140    0.640    1.528    2.181   -0.490   -0.038    2.140    1.079    0.410   -0.590   -0.038    0.410
X2==    7.287    3.722    5.203    1.947   -1.232    1.972    0.921    2.094    1.972    3.222   -1.106    3.948    3.449    1.539   -1.613    1.972   -0.186    2.491    0.791   -0.095   -0.632   -0.986    3.014    3.614    0.222   -1.106    0.368   -0.230   -0.359   -0.359   -0.195   -0.359
CD1=       25       13        5        2       10       12        4        6        4        5        2        4        6        4        6        3        1       13        4        5        5        2        3        3        1        1        5        2        1        0        1        1
CD2=       30       17       11        8        4        5        5        6        5        4        0       12        5        4        3        5        3        5        4        2        0        0        4        6        1        0        1        0        0        0        1        0
ATCTTTTTCATTACCATATTCTAACCAGCCCCTAAAATTGAAAATGGTATTTTTTATGCTATATTTTAATTTTGGTTCAAACATAATATTTGCAAAATCTTTTCTTTTATCTTTTTCCCCAGTTTTATCCTCAAAATTACTGAGGAAATGGTAATATTTAAAAACAAGGTTAAAATCCATACCTGATAATAAAATATCTGTGAATTTTTTATCTTTTGTTTCAACAGCCTTTGGTTCCTTTACCTCAATTTCATTAAAGATATCAAAATCGTCTGCAAATGATAGAGTTACAAAAACTAATACAAATATTGGCAAAAAGTATTTCATCATACTTATACTCCTTTGGTAATTTTTTCTGTTGTTTCTTTGAGCCTTATACTCATTACCTTAGAAAGATTCATAAAGAATTTTGCTGTAATGTTTGGTAAAAATTTTCTAATCCTTTCCAATGATTCCCAGTCGAATTCTAATGTTAGACAATTTGTTTTTGCTACGACATTTGCTGTTCTCTCAATATCTCCACAAAGGGCAATTTCACCGAAAAACTGTCCATCTTCAAAAGTTGTTATTTTTATACTCTCGCCATTTTCTGTGTTTCTAAAAACATCTGCTTTTCCATCAAGTAATAGATAAAAAGTTCTTTCTTTATCCCCCTGTTTTATAATATATTCCCCTTCTTTAAATTCTTTCATTTTCGATGACAATACAAGCTTTTTTATCTGCCATTTTTTCATCCCTTCAAAAAGGACTGAATTGAAAACACTTTGTTTCAACTTGATGTTTAGCATATCCCAAAGGGTAATTAATCTTGTTTTTGATAAAAGCAGGGGTGTTATTATTAGATCTGCAAAAAGTGCAATTACCATGACCATTGCACTTAGCCACCCAAAATGTATTACGGGTAAAAAATTCGATAAAACAAGTACACTA
KOK=       118
KK=  571015  LL=  572214  Z=    5.75  JJ=  571015  DL=  1200
A===      111      112      113      114      121      123      124      131      132      133      134      141      143      144      211      213      214      223      224      231      233      234      243      244      313      314      323      333      334      343      413      433
B===      222      122      422      322      212      412      312      242      142      442      342      232      432      332      221      421      321      411      311      241      441      341      431      331      424      324      414      444      344      434      423      443
RRR=   48.396    7.861    0.164    0.467    9.751   57.431    0.253    0.516    0.010   11.717    0.889    8.642    5.953   27.518   -0.267   -0.120    0.348    2.019   -1.158   -0.698   -0.053    0.869    0.727    7.544   -2.062   -0.894   -0.793    6.921    2.296   -1.138   -1.272    8.591
X1==    6.991    2.331    0.468    0.169    5.275    9.112    2.334    1.470    0.007    3.378   -0.663    3.852    1.517    4.787   -0.246    0.513    0.209    1.069    0.786   -0.499   -0.050   -0.642    0.826    1.777   -0.770    1.517   -0.748    5.645    2.006   -0.994   -1.389    4.006
X2==    6.922    3.373    0.351    2.767    1.848    6.303    0.108    0.351    1.400    3.468   -1.341    2.244    3.925    5.749    1.086   -0.234    1.664    1.888   -1.473    1.400    1.060   -1.355    0.880    4.246    2.678   -0.589    1.060    1.226    1.145    1.145    0.916    2.145
CD1=       27       14        5        4       22       22        8        7        4        7        1       11        4        8        7        5        4        6        5        3        2        1        3        4        1        4        1        7        3        0        0        5
CD2=       25       16        4        9       12       15        4        4        6        6        0        8        7       10       10        3        7        7        1        6        3        0        3        8        5        1        3        2        2        2        3        3
GTCTATTTTGTAGTCTATATCATAGATCCTGGCGATTATTTTTGCTGTGGCAATACTTCTTTCTGCTTCTGAAGCGATTAAAAGATCCGGTTTTTTCAGACTTCTGGATATTTTTTTAAAAAAAGATTTGAATTTTTTTATACCATCCTTTGTTAAAGGTCTTTTTAGATCATCATCCTTCCATTCTTCCCTTTCCATTGCGATGGCATGTCTTATAAAGTAAACTTTCATCAGAACCTCCTACTATAATTATAACCTAAAAAATAGGGGAATATTTGATATTTACATTTTTTTTACATATTTTTGAAATTATACTCTTTTACAAGCTTATACCCCAAAAGGATCGCTGCCATTATGATACCCACAATAAGCGAAATCCAGAAACCGAATGCCCCCATATTAAAACGGTATATCATTATGTAAGATAAAGGAAGTGCTATAATCCAATATGAGAAAAATACCACCCACATTGGGTATTTAGTGTTGTGATACCCTTTAAGGCTATTGTTGGCTGCCACCTGAAACGCATCGATAATGTGAAAGGAAATAGCCAGTATCATAAGGGGTCTTGTTAATTGAATAAGATGTTGGTCTTTTGTGTATAGACCTATTATTGTATCCAGAAATAGATACATCAGAAGCGATAACAGAGATGAGATTGCAATTACAATAAAAAGTCCTGTTTTCCATGCGATAGTGGATAATATTAGGTTGTTTTCACCATATCTATGGCTTATTCTTACAGATATCGCAATACCAAGACTTAAAGGTATCATAAAAATTGTCGATATAAAATTTAAAGCTATCTGGTGTGAAGCCACCACTAAAGATCCAAGTGGTGCTAAGATTATGCTTCCAAAGCTAAATATGAATGCTTCCAGAAATGTTGAAATCCCTAATGGTAGACCGAGTTTTACGATTTTTCTTACTTCTAAAAATGAAAAATCACCATTTCTAACAAGGTTACCTTTTTTAAGGAAAAAATAAATAATAAAAACCATAATATAAGTGGAAATAGATGTGGCTACACCACAGCCTGAGCCCCCCATTTCTGGTATCCCCAGTTTTCCGTAGATAAAAATGTAGTTTAATGGTATATTTAATATCATCCCAATGAAACTGCTAATCATTATTGCGGATGTTTTACCTATCGATTCAAACACAGATCTTAAAACCTGGAAAATCAGAAAACCCGGAAGG
KOK=       119
KK=  572245  LL=  573234  Z=    5.50  JJ=  572095  DL=   990
A===      111      112      113      114      121      123      124      131      132      133      134      141      143      144      211      213      214      223      224      231      233      234      243      244      313      314      323      333      334      343      413      433
B===      222      122      422      322      212      412      312      242      142      442      342      232      432      332      221      421      321      411      311      241      441      341      431      331      424      324      414      444      344      434      423      443
RRR=   37.413    3.556    5.050   -1.158    2.534    9.817    0.193   20.633   -2.072    4.284    1.699    1.104    0.964    1.910    0.873    0.058    0.326   -0.145    1.740   11.960    1.692    0.279    0.405   14.345   -0.317    0.084    1.825    4.011   -0.194    0.120    1.652   22.926
X1==    9.278    1.081    2.617   -0.521    1.550    2.970    1.580    4.668   -0.919    2.735   -1.223    0.669    0.428    1.464    1.081    0.377   -0.679    0.804    1.839    3.619    0.679   -0.509    1.840    6.006   -1.061    1.254    1.579    3.424    1.237   -0.763    2.080    4.237
X2==    4.032    3.290    1.929    2.221    1.635    3.305    0.122    4.420    2.255    1.566   -1.389    1.649    2.250    1.305    0.808    0.155   -0.480   -0.181    0.946    3.305    2.492   -0.548    0.220    2.388    0.299    0.067    1.156    1.171   -0.157   -0.157    0.795    5.411
CD1=       23        7        6        2        8        7        6        9        1        4        0        4        2        4        7        3        2        4        7        8        2        1        4       11        0        3        3        4        2        0        4        5
CD2=       17       14        8        7       10       10        3       13        8        5        0        6        5        3        8        4        2        3        4       10        6        1        2        4        3        2        4        3        1        1        3        7
GTTATATTAAACGTCTGGTTATCTACCAAAAAATTTTTTAATATTATCGTTATTAAATGTAAGATTATAAAAAGGGTTACCCCTGTGATGATGGCAGTTATTAATGCGGTTTTGTAAATAGTCCCATTGGTTTTCCCACCATCTTTCCCTATTTCGACAGACATAAGGGGCGTGGTACTGCTTAAAACAGCCATAAAAAAAAGTGTCAGTGGTAGCCATATCGCTGATCCCACAGATACACCGGCAAGGTCATTGCTTGAGTATCTACCCGCCATTACATTATCTGTAAAACCGATCAGTAAATGGGACACAGAGGCTATGATTATCGGGAAAGCTATGTAAAAAATCCTTTTGGCTTCTATCTTGTGATATTCAAGTTTTTTTGTAAAATTTATTATATCTTACCTCCAGTTTTTTTATAAACTATCATTTTACCCCTTGCAAGATTTATATGTTAATCTCATTAAAATTTTGGAGCTTCTTATTGACATCTGATATTTTCGGAACAATATTACATATATTAAGATTCTTTAAAAAGGGGGTTTTTATGGCGGCTAAAAAGATTTTGATGATTGTTGGGGATTATGTTGAAGATTACGAATGTATGGTACCTTACCAGATCCTTTTGACAATTGGTCACTCAGTGGATGTTGTGTGTCCTGGTAAAAAGCCTGGTGATGTTGTAAAAACAGCAGTTCATGATTTTGAAGGGGATCAAACATATTCTGAAAAGAGGGGACACAATTTTGCCATAACTTTTAACTTTGATGATGTTAAAGTGGACAATTATGATGGACTTGTAATCCCTGGTGGTAGGGCACCAGAATATCTCAGGCTGAATAGCAGGGTGATAGAAATAGTAAAAGAGTTTGCAAACAAGAAGAAGCCGATTGCTTCCATATGTCATGGTCAACAGATTTTGGTGGCGGCGGATGTTTTAAATGGTATAACCTGTACGGCGTATCCTGCTGTTATGCCGGATGTTGTAAA
KOK=       120
KK=  576085  LL=  576894  Z=    6.07  JJ=  575815  DL=   810
A===      111      112      113      114      121      123      124      131      132      133      134      141      143      144      211      213      214      223      224      231      233      234      243      244      313      314      323      333      334      343      413      433
B===      222      122      422      322      212      412      312      242      142      442      342      232      432      332      221      421      321      411      311      241      441      341      431      331      424      324      414      444      344      434      423      443
RRR=   12.390    1.226   -0.457    3.923    5.050   -0.216    2.452    0.550    0.359    2.443    1.317   -0.748   -0.457    5.114    5.050    3.595   -0.219   -1.319   17.485    3.898    3.187   -0.410    0.921   85.377   -0.856   -0.938   -0.657    0.349    1.203    0.480    1.317   -0.284
X1==    4.670    0.677    2.402    0.952    2.257   -0.153    1.260    0.149   -0.830    0.891   -1.029    0.952    0.933    1.971    2.257    2.553   -0.112   -1.069    4.529    1.200    4.933    1.504    0.621   11.410    1.858    1.914    0.580    1.353    0.372   -0.628   -1.029    0.372
X2==    2.653    1.812   -0.190    4.123    2.237    1.408    1.946    3.681   -0.432    2.744   -1.280   -0.786   -0.490    2.595    2.237    1.408    1.946    1.234    3.861    3.249    0.646   -0.273    1.482    7.483   -0.461   -0.490   -1.134    0.258    3.237   -0.763   -1.280   -0.763
CD1=       11        5        5        3        8        2        4        2        1        2        0        3        2        3        8        6        2        1       10        4        7        3        2       14        3        3        2        2        1        0        0        1
CD2=       14       10        3       11       11        5        6       10        2        5        0        2        1        5       11        5        6        4        8        8        2        1        3       10        1        1        0        1        4        0        0        0
AATTGTTATAAGCTTCCAATATCGTTTTGGTGGCTATCCTGATTGCTTCTTCCAATGGGTAAAGTTTTAAGATATCTTCAAAATGCAACCTCAAGGATTCAGAATCATCACCAGTGTATTCTTTGGTGTATAATTCACCGGTTTTGGCAAACTGCTTCCAAAAGATCCTTTTGGCGGGGTCATTACTATAACTGCGTATGTTACTTAATTCTTCCAATTTCATCGTTACCTTATCATTGGTTGAGCTTGTATCCTGATCTGAGTTTTTGTTAAGATTAAAAAAACTTTTTTCTCCAATCTCCGGAAAAACTACTATCTCTTCATTGATGGGGTATTTTTTATACCTGACAAAAAAATTAAAGGGGATGGGGGAGCTTACCATAGCATCACCAAGTAACACTTTCCCTCTCCTGTCAAATTTTAAAATGGTTTCCTGCCTGATGGATGACAAAGGTTTTAAGATGATGGATGTTGCTTCATGTTCTTTTATATTAGTTTTCAGAAGTATCGATGGAAGATATTTTTTGCTATTGTTGATTTCGAGTAAAAATCTTGAACCCCTTTTTGCAAAGGGGTCTTCTATGGGGTATATTCTGATATTTAATTTTTCTATATTTGCCTTACCTAAAAAACCGGATATACCCATTATGGCAAGCATAAAAGATACCACCAGAAATACCAGATTGTTGTTTGTATTTATGGCGGAAAAACCCATGAATATTGTAAGTAAAATGTATATCACCCCAGCCTTTGTAAATCTAATACCCATTTAATAAATCCTCCATTTAAGCATACGGAAGTTTAGTGGAT
KOK=       121
KK=  622255  LL=  623304  Z=    5.10  JJ=  622255  DL=  1050
A===      111      112      113      114      121      123      124      131      132      133      134      141      143      144      211      213      214      223      224      231      233      234      243      244      313      314      323      333      334      343      413      433
B===      222      122      422      322      212      412      312      242      142      442      342      232      432      332      221      421      321      411      311      241      441      341      431      331      424      324      414      444      344      434      423      443
RRR=   42.504    5.636   -2.428   -0.745   -0.263   20.974    1.283    0.082    0.559    1.188   -0.094    4.488   -1.088    3.207    2.115    0.150    0.542    0.434    4.212    6.708   28.672   -2.057   -0.717    6.209    0.217    2.424    4.478   17.635   -0.010    0.003    6.470   -0.010
X1==    6.315    4.763    1.835    2.041   -0.112    5.512    2.133    0.058    0.732    2.133   -1.202    1.343   -0.362    0.967    0.774   -0.330   -0.371    0.228    3.797    3.388    6.058    1.664   -0.592    1.527   -0.712    2.995    1.595    3.950    0.013    0.013    2.155    0.013
X2==    6.731    1.183   -1.323   -0.365    2.344    3.805    0.601    1.404    0.764    0.557    0.079    3.341    3.002    3.318    2.731   -0.453   -1.463    1.901    1.109    1.980    4.733   -1.236    1.210    4.065   -0.306    0.809    2.807    4.465   -0.748    0.252    3.002   -0.748
CD1=       17       16        6        5        5       14        6        3        5        5        0        4        1        2        7        3        2        5       10       10       12        4        1        3        1        5        5        6        1        1        4        1
CD2=       28       10        1        4       13        9        5        6        4        2        2       12        6        8       14        2        1        5        5        6        6        0        3        8        1        3        4        5        0        1        6        0
TTTACAAAGTATGGGTTTATTTCCGATGGGAAAGAGCCATAAAATATTCGCCCTTTATTGTATAAAAGATTATGGAGTTTGTCTAACAGTTTTTCAATCATTAAAATATTTATTCCGTTGTCGTAGAAGTATGATGCTGAATCTGGAGCGATGAATCTTAAGTCGGTCTTATTGTGTGAGATACCAAAAGATACATCATCAAGTATTCTGTCGATCGATTTGTATCGTAATTTCCCTTTATACAGCTGTGGTGTCTGACAGTATTTACAGGAAAAAGTACATCCCCTCATGATCTCTATGGCACCAAAAAGATTTTTTTTCTTAGGATAAGCATCAAAATGATTTAAATCAACTTTTTTAGTACCTTTGTATATCTTTTTGCCATCTATTCCTGATTCAAAATCTTCCACTATCTCCTTTAAAACAATCTCCCCTTCTCCATTACAAACCTTGTCAAAATATTTTGTCATCTCTTCTGATCTTGCTGATGGGTGGGGGCCTCCACAGGCTATTTTAATGTTTTTTTTCTGTTTTAGTTTCTGGGCTAACTCAATATAAAATTTTGCATTTATACTATTGAATGAAAAATAGTAAAAACCTGGTAGGGGATTTGAATCTATCTCCTCCACTTTTAATACTTTATAATTGATCTCCGGAAACCATTTTTCAAAAGCCACCAGAAGAGCTCTGATGGAGAATTTATTAAATTTATCAAGGATAAATATGTGATTATCTATCAATTCTTTTCACCTTTAACATCAGATCATTTACCTGCAAGACCTCAACTTTGTCCCCCCTGTTGATATCTGTATCTGACTCTGCACTCCATATTTCTCCGTGAACGAGTATTTTCCCTTTTCGGGATGACGTATCCCAGTCTAATACCTCCCCAATTTTCCCAATCATCCCCTCTGTACCTGTGACGGATCTCTTTTTGAAGTCTTTGATGACAAGTTTTCCTATCAAAAGAATGACACCACCAAAAAACAGAATCAATATTATAATAATGGGCAATGAAACATTTATTCCCATATTTCCTCCTTTGCTAAA
KOK=       122
KK=  623935  LL=  624924  Z=    4.70  JJ=  623935  DL=   990
A===      111      112      113      114      121      123      124      131      132      133      134      141      143      144      211      213      214      223      224      231      233      234      243      244      313      314      323      333      334      343      413      433
B===      222      122      422      322      212      412      312      242      142      442      342      232      432      332      221      421      321      411      311      241      441      341      431      331      424      324      414      444      344      434      423      443
RRR=   61.049    5.987   -2.284    2.879    0.965    2.916    0.353    5.060   -2.551    4.540    0.228   14.009   -0.516    1.220   -0.183    0.140   -0.881    0.240   -1.099   12.756    9.405   -0.285   10.126    0.579    2.054    0.876    1.754    5.110    0.015    0.718    0.343    3.448
X1==    6.921    2.695    1.265    3.239    1.842    1.475   -0.651    1.860   -1.290    1.017   -0.470    3.851   -0.470    1.231    0.563    0.922    1.626    0.583    3.362    6.452    2.909    0.856    4.557    0.199    1.017    0.327    2.909    4.011    0.067   -0.933    1.123    1.067
X2==    8.820    2.222   -1.805    0.889    0.524    1.977   -0.542    2.721    1.977    4.462   -0.486    3.638    1.097    0.991   -0.325    0.152   -0.542    0.412   -0.327    1.977    3.233   -0.333    2.222    2.917    2.019    2.680    0.603    1.274    0.230   -0.770    0.306    3.230
CD1=       20       12        5        8       10        6        2        6        1        3        1        9        1        3        7        5        6        5       10       15        6        3        8        2        3        2        6        5        1        0        3        2
CD2=       29       11        0        5        7        6        2        8        6        7        1       10        3        3        5        3        2        3        2        6        5        1        4        5        4        5        2        2        1        0        2        4
TGCGATAAAGGCTCCTGCGGATGTTGCCCTTGCCCCCTGAGGAGAGACATAGACAACCACAGGGATCTTTGATTCCAGAAAAAGCTGTACTATTTTTCTGGTGGATTCAAGGATCCCGCCAGGTGTGTCAAGCTTTACTAAAAATACAGAATCTGCTCTGGAAGCATTCTCTATATTAACTTTAATAAATTTATATGTAAACTCAGTAATAATCCCATTTACCTCTATTGTGTAGATCTCTTTTGAGAAGACCGGTAATGAAAATATTAAAAATAATGCAATTAATATAAATCTTCTCATAGTTTCACCATTTTGAAGAAATAGACCTTGTTTTTTATGGCAAATTTTCTGTAGTATTTTGTGGGGTAGTAGTCGATTAGTTCATTTACAAAGTAGTTTTCAAACTCAGGCTTTAATTCGGAGACAGCCTTAAGATTGATTAGTATCTCTTCAGCATAGTCATCATGGTCTGTAGCAATGAATAGTTTTCCACCAGGTATTAATTTGTCACTAATAATCTTGAGAAATTCAGGCTTTAAAAGACGACGTTTGTTGTGTTTTTTTTTAGGCCATGGATCCGGGAAATTAACGTAAAAGTTTGAGACAGTGTTGTTGGCTAAAAGAGGTACAAAAAAGCTTGCATCATATTGAATAAGTTTTACATTTGAAAGATTTTTCTTCTGCACCTTTGATATAGCTTTTCTAAATATTTTTCTGAATACTTCAAACCCTATAAAATGCTCGTCCGGTCTCTTTTCTGCTATATGACACAAAAACTCACCATTACCGATACCTATTTCAACATTTAGAGGTTTATCATCCGTGAAAAAATTGCCAAGAGTGTACTCTGTCAAAGGTCTCATCTGTGATTTTATCTGGTCAGAAAAGGTATAAAAACCCTCTTCAAAATGTATATTTAATCTGATTATTTCCTTTTCCATCTGACACCTTTGTCAAATACCATCTCAACTTCCCCAGTTTTTTGGAGGT
KOK=       123
KK=  625165  LL=  626184  Z=    5.77  JJ=  625015  DL=  1020
A===      111      112      113      114      121      123      124      131      132      133      134      141      143      144      211      213      214      223      224      231      233      234      243      244      313      314      323      333      334      343      413      433
B===      222      122      422      322      212      412      312      242      142      442      342      232      432      332      221      421      321      411      311      241      441      341      431      331      424      324      414      444      344      434      423      443
RRR=   34.982    1.522    0.389    0.933   20.534    5.071    2.657   -0.606    0.615    1.237   -0.226   -0.450    1.718   -0.689    2.157    0.540    0.338   -0.074   14.486    1.339   -0.539    3.021    0.261    5.698   -0.119   14.559    0.224   40.462   -0.256   -0.256    0.070    0.817
X1==    5.469    0.649    0.358    1.318    6.728    2.362    1.545   -0.287    0.604    0.596   -1.069    0.624    1.759   -0.975    1.083    1.190    0.282   -0.323    2.812    2.948    2.699    1.389    0.533    1.676   -0.279    8.358    0.316    6.289    0.388    0.388   -0.126    2.388
X2==    6.397    2.345    1.087    0.708    3.052    2.147    1.720    2.113    1.018    2.077    0.212   -0.721    0.977    0.706    1.991    0.454    1.196    0.229    5.152    0.454   -0.200    2.175    0.489    3.400    0.427    1.742    0.708    6.434   -0.658   -0.658   -0.554    0.342
CD1=       16        7        3        4       21        7        5        2        4        2        0        3        3        0        8        5        3        3        8        8        5        3        2        3        1       10        2        7        1        1        1        3
CD2=       30       15        6        6       17        7        7        8        5        4        2        3        3        3       14        4        6        3       12        4        1        4        2        6        2        4        2        7        0        0        1        1
CAATTGTTGAAAGGGATTTTTCAAATCTACCAACATCGTATAGATATAATACCCTGTATTTTTCTATGATGTCACCTGAAAAAAGAGCATCCCCCAGATAAACAATTTTATCTATTTTTAAACCGATTAATGAAGGGGAATGCCCAGATAGGTCTAATATTTCGATACCTTTCTGGGATAAGATTTCTCTATCAATCGGCTCCACCATAGAATTTTTTGCCTTTAAAAATTTATCAGAGAGTAAAAACTCCCAGTAACCCCCATTTAATAGAGATGGTTCCAATTCTGTATTGTTAAGAAAAGATAATTCCCCAGGTTCAGCAAAAACTTTTGAATTATATCTTTTTTGAAAGTAGCTATTACCTCCTATGTGATCAGCATGGGAATGGGAGTTTACAATCAAAGATACAGGCTTCCCCAAAATTTTATCAATTTTTCTACCGACAGATTCGTCTATCCCAGTATCGAATAAAATTACGCTATTACCCTCATCAAAGCCCATAAACATATTAGGGCCTGTATCTATGGTGAAAACTTTTTCATTTATATATTGTATCATTTTGTTAATTCTGTTTTATCTCTTTTTCAATTGCCTTTATAAGTTTTTCCGGGTCTATACCGTGCATCATACAACCTTTTTCGATGGTTTCATTCTGTATCCCCATACAGCTTAAGCATCCCATATTAAACTCATCAAAAACTTTTTTTGATTGTGGGAATTTTTTTATAACTTCAGCAATTAGCATAGTTTTAGATATCATTAAAACCTCCTTTTTTTTATATTTTACAATATTTGGTAGTTTAGTCAATCTTTTTGTTGATTTGGATTGGCAATATGGTATATGAGGTAAATTATGGGACGTTTTTTGATATGCAATTTTTTTGATATCGTAAATCTCAAAATTAGCTGGAGCCTTGATGGTATCCCAGAATCAATAGATTTTATAAATGATTCTGTATTTGTAAGTGGTGATTTGCCTTGTAATATAAGAAAAATATACCAGATTTTAAAAAATTACT
KOK=       124
KK=  636355  LL=  637464  Z=    4.51  JJ=  636355  DL=  1110
A===      111      112      113      114      121      123      124      131      132      133      134      141      143      144      211      213      214      223      224      231      233      234      243      244      313      314      323      333      334      343      413      433
B===      222      122      422      322      212      412      312      242      142      442      342      232      432      332      221      421      321      411      311      241      441      341      431      331      424      324      414      444      344      434      423      443
RRR=   32.999   -0.232    3.469    3.450    1.889    4.025    0.320    2.166   -0.675   -0.042    1.569    5.167    1.051    0.312   -0.662    0.125   13.472    7.811   17.089   15.519   12.254   -2.411    3.258   22.930    1.556   -0.140    0.191    0.467    3.007    0.509    0.767   -0.311
X1==    6.149    3.147    2.538    1.739    3.147    3.612    1.701    1.190   -1.126    0.799    0.723    1.083    0.723    3.319   -0.706    0.058    4.011    2.205    4.589    4.205    4.534    1.950    1.148    4.182   -1.075   -0.190   -0.403    0.411    1.380   -0.620   -1.103    0.380
X2==    5.367   -0.074    1.367    1.983    0.600    1.114    0.188    1.820    0.599   -0.053    2.168    4.773    1.452    0.094    0.937    2.145    3.359    3.543    3.724    3.691    2.703   -1.236    2.838    5.484   -1.448    0.737   -0.475    1.136    2.180   -0.820   -0.695   -0.820
CD1=       17       13        6        5       13        9        6        4        1        2        2        4        2        5        4        3       10        8       13       10        7        4        3        7        0        1        1        1        2        0        0        1
CD2=       30        9        8        9       11        6        4        9        5        2        5       15        4        2       12        8       10        9        9       11        5        0        5        8        0        3        1        2        3        0        1        0
TGTACCTTTTCCGAATCAAAATTTTTCAACCATTCTCCGATTTTTGATGCATTTTCAAAACCACCGGAGTAGATAAAAAGAGCATTTTTAGGTTTTAATCTGAAAAAAGGTTTAAGATTTTCAAAGATTACGATCTTTTCTGCAGAAGTTTTGATATGAGTCATGTTATTAACAAAAAGTGAAAAGTATCCATTCTGGATGGTAATCTCCAAAATGTCTAAATTGCCAAAAAGAATAGGGGTATCAGTTTTTATGTAGGTTATATTGTATAATGTTTCTACATGGTATTTATATATTTTATGCAGAATATAATTATGGGTAATCCTTTTTGAATCCTGAAAAAGTTTTGAAGATATATGTCTGATGTCTATATCATTTTTGTCTATATTTTCAAGGTATTCCGATAGGTTTGCTGCATCGTTTAACGTTTTTTCATCTGTAATTTTAACGTTATATTTTTTGTTTAACAAATTCAATCTATCTAAAATTTTTTCACAATGATTTTTGAAAAAATCTAACAGGAACTCTCTATCATTTATGGTTAAAAACAATTTTTCTTTTTTGAGTACATTCATATCCACAAAATCTTTAAGCTCTTCGGAATACTTAATCTTTCCATCCTTGAGGAGTTTGTTTATCAGGTAAGCTCTTTTTACTATCATTTTGCAAATCTCGTGTGGATAGTTACTATGCCGTTGTCCTGGGCAATGAGCTGATAATGGATCCCTTTGTTGAAATTAGGGATATTAGGTAAAGCCACTATCATCTGTAGCCCCCATTCTTCGGCTATTTCGTATAAAGTTTTGATGGAATCTGAGTCTAATCTGTCGGCCTCATCCAGAAGTATAGGTAATACTTTGTTGCTGATACTTCCATCTATAAATCTTGTGAGCATAGCAAGAACAATGAGAATATTGGTACCTAAATTTTCTCCATTCGATAAGCCTTTGGTTCTTGTCTGATTATGTTCGTCTTTGAGCTCAATAAATATGTCAAAATAATTTCTGTAATCCAGGATATCTTCGTCAGTAGGGATAGTTCTGGAATACCCCAGATTTTTTGCAAGTTCTTTGACAAAAGTATCGTATTCTATAGAATCGGATTCTAAAA
KOK=       125
KK=  642025  LL=  643014  Z=    5.45  JJ=  641995  DL=   990
A===      111      112      113      114      121      123      124      131      132      133      134      141      143      144      211      213      214      223      224      231      233      234      243      244      313      314      323      333      334      343      413      433
B===      222      122      422      322      212      412      312      242      142      442      342      232      432      332      221      421      321      411      311      241      441      341      431      331      424      324      414      444      344      434      423      443
RRR=   36.595    1.291    0.169    5.763    6.826    8.021    4.755   -0.600    0.003    0.398    0.044    1.557    0.451    5.755    0.028   -0.125   -0.395   -0.164   14.452    7.991   -0.924    0.036   14.975   14.709    0.113   43.535   -0.006    2.103   -0.830   -0.105   -0.486    0.258
X1==    7.284    2.093   -0.649    2.364    3.345    2.721    3.181    0.817   -0.064    0.341   -0.037    2.364    0.948    1.863    0.006   -0.064    0.394    0.449    3.892    2.025    1.269   -0.141    3.602    4.626   -0.659    6.860    0.269    0.770   -0.363   -0.363   -1.022   -0.363
X2==    5.024    0.617   -0.260    2.437    2.041    2.948    1.495   -0.735   -0.050    1.169   -1.202    0.658    0.476    3.090    4.532    1.949   -1.001   -0.365    3.713    3.947   -0.728   -0.257    4.158    3.179   -0.171    6.346   -0.023    2.733    2.289    0.289    0.476   -0.711
CD1=       22       11        1        7       14        6        9        3        2        1        1        7        2        4        6        2        4        3       11        5        2        1        5        8        0        8        1        1        0        0        0        0
CD2=       24       10        4        7       14       10        5        3        4        4        0        4        2        4       21        8        1        3        8       12        1        1        6        4        2        9        2        4        3        1        2        0
TTTTCAGCTCCTTTTTATCAGAATTTTCAAGAGCTTTTAATGCCATGTATATTGTATATATATTGCTTTCCACATCAGATTGATCTTCAATTTCTCTATAGAAAATGGACTCAATTATGCTGATTCCAATATCTGAAATATAATAGCTATTTATGCTTGTGGAGGAGAAAATAAGCAGATTCTTTTTTAATAGATTTTCAACGATCACATCTTCCCGCACTGTGGGGGTGTTCAATTGATTGAGTAGATTGATAGTTTTTTGCACAGCAAAAAAGATAAGGTCCTTTTCAATATAATTTTTTTCAAAATTACCATCGGAGTATATCTTTATAAATAATAATGTTATGATCTCCTGCGGTGTTAAGTTTATACCTGAAGGGTATCTTTTGAGAAATTGTAAAATTTCTTTGTTATAGTCCTTTTTTTCCATGCGTTAGATTATTTTTTTTGCTTATTGTTGTCAATAGGTTTTTAAAAAGAGCTATTTTATCTTAAAATATGTTGACATGGCTTAAAATTAAATTATATTAGATTAAAAACTGGGGTATCATATGAAGATTACTAAAGCTTCTGATTATGCATTAAGGGTTGTGGGTTTTTTTGCCACTGCGGAAAAAAATAGATACTATATGAGAAATGAATTATCAGAGATATGCAATGTTCCGGACAGTTTCCTTGGTAAAATTTTGCAAAATTTAGTGAAATCAGGAATTTTGGAATCAGAAAGGGGTAAAAGAGGTGGGTTTAAAATGAGTAAAAACCCTGAAGAGGTTACAGTTTACGATATTATTAGATCAGTTGAAGGGGATGTAGTGATTAATGAATGTCTTGTGGAAGGGAATACATGTAAAATATCTGGTAATTGTAAAATTCACAATATCCTCGATCAGGTAAGATGCAATCTTATTAATGAGCTCAAAAGATTCAGCATTTCTGATCTTGTGAGATAAATGATTAATAATCAAGAAGAAAAATCTGATATTGTATAGT
KOK=       126
KK=  694375  LL=  695394  Z=    5.45  JJ=  694195  DL=  1020
A===      111      112      113      114      121      123      124      131      132      133      134      141      143      144      211      213      214      223      224      231      233      234      243      244      313      314      323      333      334      343      413      433
B===      222      122      422      322      212      412      312      242      142      442      342      232      432      332      221      421      321      411      311      241      441      341      431      331      424      324      414      444      344      434      423      443
RRR=    6.765   -0.044    4.547    5.842    0.296    0.127   10.075   -0.215    0.027   -0.921    0.022   -2.810   -0.526   -0.207    3.999    2.887    4.703   -0.103  105.692   -1.945   -0.104   -0.086   -0.729   15.844    6.266   55.560    1.642    9.787    0.700   -0.337    1.171   -0.228
X1==    1.719    0.185    2.503    1.267    0.185    0.067    2.492   -0.212    0.067    1.128   -0.040    4.584    0.945    0.684    2.032    1.527    2.492   -0.560    8.916   -1.392    0.564   -1.277    1.104    3.696    2.128   11.774    1.430    4.384    2.264    0.264   -1.025   -0.736
X2==    3.936   -0.240    1.817    4.612    1.600    1.891    4.044    1.018    0.408   -0.817   -0.557   -0.613   -0.557   -0.302    1.968    1.891    1.888    0.184   11.854    1.397   -0.184    0.067   -0.660    4.287    2.945    4.719    1.148    2.233    0.309   -1.273   -1.143    0.309
CD1=        4        3        4        3        3        2        6        1        2        2        1        7        2        2        6        4        6        2       20        0        2        0        3        7        3       13        3        5        3        1        0        0
CD2=       25        7       11       16       12        8       11        9        5        2        2        4        2        2       13        8        7        3       20        7        2        2        1        7        9       11        4        5        2        0        1        2
GTTGTATAATTTTTTCAAACTCATCTTTTGCTATTGTACCAGGTTTAGGTGTTGGTATTACTACAAAAGCTGATTCAAGTTTGTTAGATAGAGTTTGATACCCTTTTTTCTTCCACTCTGCTATTGTGATGGGCAGTACTCTTGTGCCTTTATACGCCATATTGATAAGTTTTGATGCAATTTCAGTAGCATTTTCACCATAAACAACTATTGGTATTAATTTTTTGGATGGTAGTTTTTTAGACATCTCTTCAAAATTTTTGGGTGTTACGTTTACAGCATTTGGTAGATGAGCTTTTTTGGCAACATCAGGGGCGTTTGTGTCTATTACAATATAACCTTTAGGATTTTGTTTGAGTGTGTTATCAACAAGTTCTGGATCGATATATGAGATTTCAGATGAGATCCAGTCCGGAAAACCTCCAGCATAGATTTTAACATTTTTATACCCAAGAGATTTTGCTTTTACAGCTGCTGTGGGGCTTGAGCAACCTCCAACACAATAGAATATTAATGTAGTATTTTTATCTTTTGGGAGCTTATCCAGATGTTTTTCCAGTTCAGCTGCAGGAATGACTATTGCCCCTGGTATAAAACCAGATTTGTAGGCAACAGGTGGTCTTGCATCGATTAAAACGGCTGATTTGTCATGTGTTAGAAGATTTTTTAATCCTTGTTTGTCAAGCTTATCTTCGGGGGCAATGGTTTTGAGTATGTCAAATCTTGTGATTAAAGTGGCAATTTTCTTACCTTCCGGAGTTTCATAGTAGTATACCCTAAAGGCCCTTCCCTTGTAATCCCCCATTTCTGAGATATCTTCAAGGTTTTTTACTTTTGTACATTGATCATAGAAGATAACCTCTTTTGCTGGTGCACCTGGTGCGCTGAGGTCTAATTGGAATGTCTTTGTTTTTTCCACAAAGTAGTCAAGTGTTCCCCTTACCATGTTGCTATCAGCTTGATGGCAGCCTTTGCAAAGGGGGGCCATTGAAGGTTTTTGTGGGGCAGAAATTGCCGTAC
KOK=       127
KK=  722185  LL=  722604  Z=    4.65  JJ=  721555  DL=   420
A===      111      112      113      114      121      123      124      131      132      133      134      141      143      144      211      213      214      223      224      231      233      234      243      244      313      314      323      333      334      343      413      433
B===      222      122      422      322      212      412      312      242      142      442      342      232      432      332      221      421      321      411      311      241      441      341      431      331      424      324      414      444      344      434      423      443
RRR=    2.620    0.364    0.367    0.445   22.308    7.111   20.682    0.112   -0.523    4.224    0.526   16.827    0.075    6.711    1.134    2.232    1.266   -1.286   -0.693   -2.646    0.904   -0.288   -1.413   -0.008   -0.557    1.624    2.481   -0.437   -0.929    0.179   -0.221    0.302
X1==    2.859    0.554   -1.056    0.211    3.986    2.051    7.040   -0.093    1.051    1.526   -0.747    3.296    0.253    2.629   -1.506    2.051   -1.236   -0.821    0.629    2.051    0.589    0.354   -0.646   -0.017    0.526    1.253    0.589   -0.205    1.677   -0.323   -0.747    0.677
X2==    0.917    0.658   -0.347    2.105    5.596    3.467    2.938   -1.198   -0.497    2.769   -0.704    5.105    0.296    2.553   -0.753    1.088   -1.024    1.566   -1.102   -1.290    1.533   -0.814    2.186    0.483   -1.061    1.296    4.208    2.128   -0.554   -0.554    0.296    0.446
CD1=        7        3        0        2        8        3       10        1        2        2        0        6        1        4        0        3        0        0        2        3        1        1        0        1        1        2        1        0        2        0        0        1
CD2=        3        3        1        3       10        6        4        0        1        4        0        6        1        3        1        3        0        4        0        0        3        0        3        1        0        2        6        3        0        0        1        1
GATATCTGGGGGATAGGAAAAAAGATGGAGCAGAGGTTTTACTCTCATGGGATATCTTCACTGAAAGATATAAGAAGATTGGGCATGGAAGAGATGGTAAGAAGGTTTGGTAAAAATGGGGCTCATTATTACGAGATGGGATATGGAAGATATGAACCGATTCTCTATGAAGAGCCACCTGTAAAGTCTATAGGTCACAGTATGACTTTGCCGTTTGATATATATTCAATGGAGAAACTTCTTCCTTACATTTTACAGCTGTCAGAAATGGTATCCGCAAGGGCAAGGAATAATATGATATCTGGTAAAACTATCTCTGTTTATGTCAGATATACCAGCATGGATAAAGATGGTAAAATGATCTCGATACCTTATTATACCTCTGCAACACATCATATTTATGATATAGCCAGAGAGCTT
KOK=       128
KK=  727795  LL=  728814  Z=    7.92  JJ=  727795  DL=  1020
A===      111      112      113      114      121      123      124      131      132      133      134      141      143      144      211      213      214      223      224      231      233      234      243      244      313      314      323      333      334      343      413      433
B===      222      122      422      322      212      412      312      242      142      442      342      232      432      332      221      421      321      411      311      241      441      341      431      331      424      324      414      444      344      434      423      443
RRR=   73.015    0.786    3.376   -0.622    3.239    7.614    3.660   -0.899    0.040   12.786   -0.044    0.351   -0.579    3.166    1.776    4.766    4.949    1.151   -0.727   -1.807   10.845    0.739   11.037    4.597    0.768   -0.861    0.688   23.050    0.064    0.064   -0.612    6.216
X1==   10.319    1.384    1.702   -0.462    1.840    3.316    2.273    1.702    0.217    5.091   -1.220    0.145   -0.392    1.770    1.840    2.696    2.273    1.215    1.430   -1.022    3.875   -1.285    3.434    2.279    1.534   -0.392    0.496    3.320   -0.786   -0.786    0.436    2.214
X2==    7.076    0.568    1.984    1.345    1.760    2.296    1.610   -0.528    0.183    2.511    0.036    2.424    1.476    1.789    0.965    1.768    2.177    0.947   -0.509    1.768    2.798   -0.575    3.214    2.017    0.501    2.196    1.388    6.943   -0.081   -0.081   -1.404    2.808
CD1=       26        8        5        2        9        8        7        5        3        7        0        3        1        4        9        7        7        5        6        1        6        0        6        5        3        1        2        4        0        0        2        3
CD2=       26        8        8        6       11        8        6        3        4        6        2        8        4        4        9        7        7        5        2        7        6        1        6        4        3        5        4        9        1        1        0        4
TTTTTTTGATTCCCCCACTAAAACCCAGCGAATTGTTGTGAGAAAAGGGGAGAGAAATAGGATGACGAATCCCAAATCAAAAGTGGTTTATGAACTTTTGAGACCCCAATTTAGTGATTCTGATTTGCAGGCGCTGTACATGATACTGGAGCCAGGTGCTTTTAGTGGTAAAGAGCAGCATAGCCATAGCGGTGAAGAGTTTGCATACGTTATTAAGGGTAGGTTGGAAATTGTGGTGGAAGGGGAGCATTTCATCCTTGAAGAGGGGGACTCTGCCGTTTATAAATCTACCCAACCACATTCCTGGAAGAATGCCTATGATGGGATTACCGAGGTTCTCTGGGTAAATTACCCCCCATCATTCTAAAAAAATATGCTGAAAAATAATAAAGCTATAAAATAGGGATTGGGGTAAATAAAAAAGGGGCTGATATGCCCCTTTTATTTTTAGGCTTTTTTGACTTTGCCGGCTTTGATGCACTTAGTACAAACTTTTATTCTTGCCACAGTTCCATCGGGGTTTAACACTTTTACCTTATGAAGGTTTGGGTAAAAAACTCTTCTGGTTACGTTATGGGCATGGCTTATGTTGTGTCCAAACATTGGACCTTTACCACATATATCACATCTTCTTGCCATCTATAGCCTCCTGATTCTATTATCCTAAAAAGGGGGATTATAATAACACAAAATAAAAAATTAGCAAGTTTTTTTTACAAAAAACTTTTGTAATACTAAAAATTGATGTATAATACCTTTATGAATCTAAACTTTACTTACAAATTGTTAAACGGGAAAAAGGTGGAACTATTTTTTATACTGATAGTTTTAGCCTCTTTCTTGCCTATTCATATAATATTGAAATTCCTCCTGATGATTGTAATCTTTGGGATATTTCATCTAAAAAATTTGAAATGGTATTTAATTGTTTCCCTTACCGTACTGTTTTTTGTATCAAATTTTTCCGTATTTATCGTGGATAAAGAGCTTAAAAAAGATGGTACCTATCAGTATTATTCC
KOK=       129
KK=  751345  LL=  752364  Z=    5.00  JJ=  751255  DL=  1020
A===      111      112      113      114      121      123      124      131      132      133      134      141      143      144      211      213      214      223      224      231      233      234      243      244      313      314      323      333      334      343      413      433
B===      222      122      422      322      212      412      312      242      142      442      342      232      432      332      221      421      321      411      311      241      441      341      431      331      424      324      414      444      344      434      423      443
RRR=   39.469    2.135   -0.321   15.260    7.326   12.131    6.423    1.656   -0.093    1.579   -0.269    0.290    5.413   14.409    0.314    2.367   -0.273    2.647   -3.373   -1.290   30.203   -0.106    0.550    7.007   -0.240    2.295    0.035    0.660   -2.473    0.036    0.485   -1.736
X1==    8.203    3.680   -0.170    3.049    1.945    2.432    2.411    1.843    3.093    1.051   -1.206    1.956    2.142    2.596   -0.222    2.432   -1.360    1.699    3.381   -0.874    5.022   -0.400    2.074    2.513   -0.949    1.305    0.022    0.600    2.393   -0.607   -0.369   -0.607
X2==    4.812    0.580    1.888    5.004    3.766    4.989    2.664    0.899   -0.030    1.503    0.223    0.148    2.528    5.551   -1.411    0.974    0.200    1.558   -0.998    1.476    6.014    0.265    0.265    2.788    0.253    1.759    1.573    1.099   -1.033   -0.060   -1.314    2.861
CD1=       24       14        2        9       10        6        8        5        7        2        0        7        4        6        5        6        1        5       10        1        6        1        4        6        0        3        1        1        3        0        1        0
CD2=       19        8        8       11       16       14        7        6        4        5        2        3        5        7        3        6        3        7        1        7       12        2        2        4        3        4        5        3        0        1        0        4
TGTGGAGGTGGGTTTATCCGACCATACCCTTGGTATATCTGCTCCTGTTGCAGCCGTTTCACTTGGAGCAAAAGTAATTGAAAAACATTTCATACTTGATAAAAAGCTTGGTGGTCCTGATGCAGCTTTTTCCCTTGAACCTGAAGAGTTTAAGGCGATGGTAAAGGCAATCAGGGAGGTGGAAAAAGCACTGGGAACTGTTACATATGAGCTTACAGAAAAGCAGAAAAAGGGTAGGGAGTTTTGCCGATCACTTTTTGCTGTGGAGGATATTAAAAAAGGGGAAGTCTTTTCAGAAAAAAATGTCAGAAGTATCCGTCCAGGATATGGTTTACATCCTAAGTATTATAAAGAGATAATTGGCAAAAAGGCAAATCGGGATATTCCAAGAGGTACACCGATAAGTTGGGATATTATTGAAAAATAAAAATTACTATCCTGAATTTTTTTCTTCTTACTTTTGGCATATATTTTGTTACTTACAAATCTAAAATATTCGTTGGAGTTATTATGGATTTGTTTGAAAAGAATATGAGATGTCTTGAGGAATATAGGCCTGAACTATTTAGAAAATTAGTAAATTTTAAACCGTCAAAGTATACAATCATACCTACAAGGCATCCAAAAAAGTATCCAAATTTGCTTCATATTGCATCTGATAGTATAGCGTATAATCCCAATGACCCTTTCGATACACTACTAAACGAATTGAAGCGAAAGATCCATTTGCCAGTACTTAATCTTTTTTTTGGTTTTGGACTTGGATATGAATTGATTTTGATGTTGCAGCATTTTGTGGATAAAGAGTCTGTATATATTGTTGTGGATCCTGAGCTGGAGCCTTTTTATCATGCTATGAGAGTAGTTGATTATGAGGCTATGATAAAAGATAAACGTGTTTTTCTCCTTATTGGTGAAGATGATAAAAATATGTATCTTCTTTTGCATGATATTTTAATGATGAGGAATCTGAAGTTTTACGTAAAAGCTGTGAATATAATTGATAATAGTCTGTCCATA
KOK=       130
KK=  765235  LL=  766044  Z=    5.62  JJ=  764875  DL=   810
A===      111      112      113      114      121      123      124      131      132      133      134      141      143      144      211      213      214      223      224      231      233      234      243      244      313      314      323      333      334      343      413      433
B===      222      122      422      322      212      412      312      242      142      442      342      232      432      332      221      421      321      411      311      241      441      341      431      331      424      324      414      444      344      434      423      443
RRR=   14.232    2.661    0.278   14.070   10.514   95.508    0.386   -0.478   -0.994    8.215    0.466   -0.633    0.098    0.183   -0.459    2.794   -2.396   15.455   -0.649   -2.544   -1.340   -0.214   -0.645   -0.894   -6.470   21.533   -0.010   -1.257    0.415   -0.219    0.009    0.472
X1==    4.514    0.714    0.190    4.541    2.307    9.562   -0.728   -1.333    1.058    3.629   -0.972   -0.404    0.028    2.173    0.183    1.712    1.395    4.927   -1.072   -1.559   -0.447   -0.282    0.592    2.721    5.509    5.028    2.782    2.256   -0.634   -0.634    0.028    1.366
X2==    3.153    3.725    1.464    3.099    4.557    9.988   -0.529    0.359   -0.939    2.264   -0.480    1.566    3.489    0.084   -2.509    1.632   -1.717    3.137    0.606    1.632    2.996    0.759   -1.090   -0.328   -1.174    4.282   -0.004   -0.557   -0.654    0.346    0.314    0.346
CD1=       10        5        2        7        8       17        1        0        4        5        0        1        1        3        4        5        4       12        1        0        1        1        2        4        7        6        5        3        0        0        1        2
CD2=       17       15        6       10       17       18        2        4        1        4        1        7        6        2        0        5        0        6        3        5        4        2        0        1        0        7        1        0        0        1        2        1
AAATGGGCTTGATTTGAGGGCATCTTTGGTGAATACACCTATTATGGAGATGATACTTAAATTATCTTTTTCACCAGTTATCAATATTATCCTATCATAATTTTTTCTCTTTTTCACCTTCGACTTATAGATTGCCTTATCCACTACGATAGGATAATTGTCCAGGGTCAGTATTTTGTTATTTTTTACAGCTTTTATGATGGATGGGATAAGTTTCGTTGTTCTATTAAATTTGTATACCCCCATCTGATCCAGGGAAAATTCGTTATCACTCTTTATGTTACTTATGATTCTAACCCCCTGAATTATAAACTTGTCACTGATAAGCCAGCTTATAAAATCTGATGTTTCGGTGCTTAGCCCCTGGTATCTTTGTTCCAGCTGTTTCAAAAAGCCCAACATCTTAGGGTAATCATCCACTACTATTAAAACATTTTCGTAGATATCTTCCACTTCTGCTTTTATCTTTTCAAGCTCTTCATTTGAGATATTAGATATAAAGATCACCACAAACGATTCATTTGAGGAACCTATATATGGCTCACCGATATCGATGACCTCACCTTTGTTATTTCTCTTGATGCTTAAAATTGGATGAATGATAAACTGCTGATTAAGGTTGATCTCATAGAAATACTCCCTCAGGCTATCCACCAGAAAAGGTCTATCATCGGTGATTAATGTTAGTATTGAGAAATTTCCAATGATGAATTTATCTGTAATGCCATTGAAGCTATTTATGTAATATCTCTTTTTTTTGCGATCCTGTAGATTTTTATAAAGTTCAAGAAGGAAGTTTCGTAGATCTTC
KOK=       131
KK=  773215  LL=  773544  Z=    6.71  JJ=  773095  DL=   330
A===      111      112      113      114      121      123      124      131      132      133      134      141      143      144      211      213      214      223      224      231      233      234      243      244      313      314      323      333      334      343      413      433
B===      222      122      422      322      212      412      312      242      142      442      342      232      432      332      221      421      321      411      311      241      441      341      431      331      424      324      414      444      344      434      423      443
RRR=    9.281   -0.011    0.157   -0.004    1.573   48.044   -0.147   -0.297    0.165   -1.511    2.059   24.306   -0.329   -0.492   -1.831   -0.100    0.917    0.788   -0.030   -1.551    0.311    0.311    1.164    0.111    0.310   -0.970   -1.301    0.528   -0.347    0.101    0.185   -0.347
X1==    2.222   -0.406    0.346   -0.043    2.091    7.307   -1.063   -0.654    0.307   -0.304    1.515    7.875    0.515    1.225   -1.239    0.307   -1.063    1.266   -0.160    1.307   -0.322   -0.514    0.486    0.179   -0.304    1.515   -0.322    1.858    0.774   -0.226    0.515    0.774
X2==    4.178    0.027    0.455    0.087    0.753    6.575    0.138    0.455    0.538    4.967    1.360    3.087   -0.640   -0.401    1.478   -0.324   -0.862    0.622    0.186   -1.186   -0.964   -0.604    2.396    0.621   -1.019   -0.640    4.036    0.284   -0.449   -0.449    0.360   -0.449
CD1=        4        1        1        1        4        8        0        0        1        0        2        9        1        2        0        1        0        2        1        2        0        0        1        1        0        2        0        2        1        0        1        1
CD2=        8        2        2        1        3        9        1        2        2        6        2        4        0        0        4        1        0        2        1        0        0        0        3        1        0        0        5        1        0        0        1        0
ATACCCTCTGATATTACGGATGCAGGTGATATCCTTTATCAGAGAGAGATCCGTATCGACTTTGAAGATTACCCCGAGGATTTTATCAGAAAAGTTTGTGGTGAGGTTTTAAGTACTATAAAAACGATAGATTTATCAAATTGTAAAAGATTTAGCCAAAGGCAGGAGTTGTCATTTTCTTTAGGTAGAATAAGAAAAAGGGATGCAATCATCGATTTCAGATCTGATGCATTATCTGTCTATAACCATATCAGAGGTTTTAGTCGTCCATTTTTTGGTGCCTTCTGCTTTTATGAGGGGGAAAGAATTGTAATCTGGAGAGGTAAGCCG
KOK=       132
KK=  781435  LL=  782244  Z=    4.97  JJ=  781435  DL=   810
A===      111      112      113      114      121      123      124      131      132      133      134      141      143      144      211      213      214      223      224      231      233      234      243      244      313      314      323      333      334      343      413      433
B===      222      122      422      322      212      412      312      242      142      442      342      232      432      332      221      421      321      411      311      241      441      341      431      331      424      324      414      444      344      434      423      443
RRR=   41.602   26.375   -0.013    6.422   -0.276   15.384   -3.732    1.751   -0.409    0.958    0.101   11.774   -0.611   22.048    0.667    0.184    1.584    0.281   -2.974   -4.007    6.907   -1.327   -0.757    3.265    0.132   -0.326    8.418    2.838    0.611    0.019    0.603    1.313
X1==    9.600    4.709    0.023    1.909    0.321    3.428    3.431    0.741   -0.356    0.432   -0.185    3.499   -0.185    4.022   -0.776   -0.987   -1.456    1.473    2.012    4.690    3.683    1.152   -1.259    0.646   -0.396   -0.185    2.957    0.848    3.097    0.097   -1.102    1.097
X2==    4.334    5.601   -0.569    3.365   -0.860    4.487   -1.088    2.363    1.149    2.221   -0.548    3.365    3.297    5.482   -0.860   -0.187   -1.088    0.191   -1.478   -0.855    1.875   -1.152    0.601    5.052   -0.334    1.759    2.847    3.347    0.197    0.197   -0.548    1.197
CD1=       18       12        2        4        4        8        7        3        2        2        1        6        1        5        2        1        0        6        6       10        7        3        0        2        1        1        6        2        4        1        0        2
CD2=       17       17        2       10        3        9        1        7        4        4        1       10        6       10        3        2        1        2        0        1        3        0        2        8        1        4        4        4        1        1        1        2
GAAGTAAGGATTCCGCCGGGGCCTGATGGGCCACTTTTTTTCCCTTTTTTCTTTATCATCCCTTTAAAAAGGCCACCATAATTTATTTCCAGATCCCTTATTACGGGGAAACAGGATCTTAAGCTCATCTTTTCGGGATCACCTGCAAAAATGCCAGAGACCATTGGGCTGATAAGGTATTCAAGAGCTTCTTTCCCCAATCTTCTTCTGGCAAAGTCTGCCACAGATTCATCTTCAAGGACACTTTTTTGTATGAAATATTCGGATAGTATCCTCATTTTTGCTGAGAAGGAGAGTAGCTTAGTTTTGAAAAACATTGGTGGATTTTCAGGTAATCTATGTAAAATCCCATTGCGCATGATATATCTTTTTCTTGCTAAGTCATTACTTTTGACAAGATTGTTGCTTAATCCTGCCATTGATAGAAGTTCAAGGGTATGGGGTTTGCTGTCTAAAAAACCATTTGGCCCTGCTTCTACTATGAACCCATCTTCCCGTGAGGTCTCTATTGAACCGCCCCACCTCAATCTCTTTTCTATGATTGTTATTTCCATATCCAGATTCAGTTCATTTTTCAAATTTTCCAATAAAAAAGCGGTGGATATCCCTGATATTCCGCCTCCTATTATGGCTACTCTCATTTTTTACCTCTTTAATTGACATTTCATTAATAAAATTATATCATAAAAATGTAATGGAGGCAATATGAATAGAAATATTAAACCATCTTGTTCGATTTGTGCTTGGCGGGGTACCTGTAATAAAAAATTTTCCATCAAAGATCCTTCAAAATGTATCGATTTTTCTCTG
KOK=       133
KK=  793135  LL=  794154  Z=    6.56  JJ=  793075  DL=  1020
A===      111      112      113      114      121      123      124      131      132      133      134      141      143      144      211      213      214      223      224      231      233      234      243      244      313      314      323      333      334      343      413      433
B===      222      122      422      322      212      412      312      242      142      442      342      232      432      332      221      421      321      411      311      241      441      341      431      331      424      324      414      444      344      434      423      443
RRR=   20.759    2.363    0.431   16.141   30.862   18.335   -0.067    0.683    0.333    5.932   -0.629    7.377   -1.957    1.261    0.607    1.498    2.048   11.795    0.378   -0.102    1.889    0.077    4.511    0.354    3.862    2.700   10.575   11.263   -0.682    6.205    0.577   -0.808
X1==    4.032    1.570   -0.306    6.298    7.188    3.781   -0.016    0.975   -0.464    1.716   -1.390    2.012    2.248    0.632   -0.474    3.781   -1.757    3.972    1.990    0.142    0.759   -1.470    3.355    0.438    2.478    1.520    5.805    1.604    1.432    2.298   -0.663   -0.299
X2==    5.148    1.505   -1.409    2.563    4.293    4.849    4.072    0.701   -0.717    3.456    0.453    3.666   -0.870    1.996   -1.282    0.396   -1.166    2.969    0.190   -0.717    2.489   -0.052    1.345    0.807    1.559    1.775    1.822    7.022   -0.476    2.700   -0.870    2.700
CD1=       11        7        2       13       18        9        3        4        2        4        0        6        5        3        3        9        0       10        7        3        3        0        7        3        5        4       10        3        3        4        1        1
CD2=       17        8        1        8       14       12       10        5        2        8        3       10        1        5        2        4        1        8        3        2        6        2        4        3        5        5        5       11        1        5        1        5
GTGGTGATAAGATACGAAGGGCCAAAAGGGGGGCCAGGGATGCAGGAGATGCTTTACCCCACAAGTTATCTCAAATCTAAGGGTTTGGGTAAAGCCTGTGCGTTGATAACTGATGGTAGATTTTCAGGTGGTACCTCTGGGCTTTCCATAGGTCATATATCCCCTGAAGCTGCGGAAGGGGGCAATATAGCAATTATAGAAGATGGTGATGAAATAATTATCGATATTCCGGAGAGGAGGATAGATTTAAATCTATCCTCTGATGAGATAAAAAAACGTAGAGAAAAACTGATAAATACAATAGGATTTAGACCGAAGGATAGAAAACGAGAGATTTCACAGGCGTTGAAGGCGTATGCACTTCTCACAACAAGTGCGGCAAGAGGAGCAGTGAGGGATCTGTCAAAATTCGAACGTATATAACCGTAAGGAGGGGGCATAACCCTCCTTTTTTTATACAGCTTTATTTTTAAGTCTATATACCATAGCAAGGATTTCCGCCACCGCCTTGTAGAGATTTTCCGGTATCTCTTCACCTATTTCTACGGAGGAATAAAGTGTTCTGGCAAGTGGGGGATCTTCGTGAATTAATACATTATTTTTGGATGCAATCTCCCTTATCTTCAATGCGATAAGCCTTTGCCCTTTTGCCACCACTTTGGGGGCTCTATCTTTTGCCATATCGTATTTTATAGCCACGGCGTAGTGGGTGGGGTTTGTGATGACCACATCAGCTTTTGGTACTTCCTCCATCATCCTTTTTCTTGCCATTTCCCTTTGCATACTTCTAATTCTCTGTTTTATCAGTGGATCCCCCTCCATCTGTTTAAACTCCTCTTTTACCTCCTGTTTCGTCATTTTAAGGTCTTCGTAATATTGCCATCTTTGATAAAGGAAATCTATCAATGCAATAACCATGATTATTATTGCCAGCTTAAATGAAACTTCATATATAAGCTTACCCAAAAAATGTATCGATGATACAGCATCCGCATCCGCAAGTGTAAGTATTGTGGGTAT
KOK=       134
KK=  821335  LL=  822444  Z=    5.87  JJ=  821335  DL=  1110
A===      111      112      113      114      121      123      124      131      132      133      134      141      143      144      211      213      214      223      224      231      233      234      243      244      313      314      323      333      334      343      413      433
B===      222      122      422      322      212      412      312      242      142      442      342      232      432      332      221      421      321      411      311      241      441      341      431      331      424      324      414      444      344      434      423      443
RRR=   31.949    5.547    0.137    0.780    7.934    7.360    1.603   -0.505    0.410    0.817    0.198    0.936   -0.085   -0.157    0.405   -0.153    3.047    0.148   19.154    4.166   -2.079   -0.037    0.474   28.358    0.166   11.737   -1.764   62.015    5.493    1.217    0.064   -0.661
X1==    5.396    4.241    0.062    0.957    2.985    3.966    5.156    1.246    0.524    0.390    1.957    0.457   -0.101    0.561    0.472    0.524    3.218    0.395    4.393    2.245   -1.279   -0.192    2.467    6.601   -0.424    1.957    1.875    8.201    3.655   -1.065   -0.101   -1.065
X2==    5.921    1.308    2.197    0.815    2.658    1.856    0.311   -0.405    0.782    2.096    0.101    2.048    0.838   -0.279    0.858   -0.292    0.947    0.374    4.361    1.856    1.626    0.192    0.192    4.296   -0.391    5.996   -0.941    7.562    1.503   -1.143   -0.636    0.621
CD1=       18       16        3        6       13       10       15        5        4        2        5        5        2        4        7        4       11        4       14        7        0        2        6       15        1        5        4        9        5        0        2        0
CD2=       19        8        8        4       11        7        3        3        5        6        2        6        3        1        7        3        4        4        9        7        5        2        2        6        2       10        1       12        3        0        1        2
[truncated: 987,622 more chars]
