# Supplementary material for: Regions Enriched with Reverse Complement Triplets in Bacterial Genomes
Source: Int J Mol Sci. 2026 Feb 28;27(5):2301. doi: 10.3390/ijms27052301 (PMC12985086; doi:10.3390/ijms27052301)
Supplement: Supplementary file 1 [file ijms-27-02301-s001.zip › for_send/45/Deinococcota/class/mirror.txt]

SMAX=  279.00     KMAX=     395   
NOM=     1     2     3     5     6     7     8     9    10    11
NOM=    13    16    17    23    27    28    29    34    35    39
NOM=    40    48    50    54    55    56    57    58    60    61
NOM=    62    63    64    65    67    68    73    74    76    77
NOM=    80    82    83    84    85    88    89   102   103   105
NOM=   110   122   123   124   126   128   129   130   131   134
NOM=   140   141   142   144   147   151   153   154   155   157
NOM=   159   169   171   172   175   177   178   182   183   184
NOM=   185   188   190   194   195   196   197   199   200   201
NOM=   202   203   205   206   207   209   211   212   214   215
NOM=   216   222   224   227   229   230   231   232   233   234
NOM=   235   238   239   241   242   243   247   249   250   251
NOM=   252   253   261   262   265   269   271   275   276   279
NOM=   280   281   282   283   286   288   291   294   295   300
NOM=   302   305   310   313   314   315   323   324   325   326
NOM=   330   331   332   333   336   337   339   340   342   348
NOM=   350   353   354   355   356   362   376   378   380   381
NOM=   382   384   385   386   390   391   395   396   403   407
NOM=   408   410   411   414   419   420   426   427   430   431
NOM=   436   439   440   441   442   444   445   454   461   463
NOM=   465   468   476   477   482   485   488   489   490   492
NOM=   493   495   496   497   501   502   504   505   508   509
NOM=   515   516   517   518   520   524   526   527   539   541
NOM=   542   545   551   553   556   557   558   560   569   571
NOM=   572   575   579   580   581   583   586   588   591   593
NOM=   595   597   599   601   607   609   610   611   614   617
NOM=   622   624   625   627   629   634   636   638   640   641
NOM=   642   643   645   647   649   650   651   652   655      
KK= 1906701  LL= 1907000  Z=    7.89  JJ= 1906011  DL=   300    
TTAGACCTCAACGAGAGGCTCATGCGCGCGGTTGCCAAAGCGGCGCTCGGCATCGACCTCACCCTCCCCTTTACGCGCCTCACCTACGAGGACGCGATGAACCGCTTTGGTTCGGACAAACCCGACGTGCGGTTTGCGCTCGAGCTACAAGACCTCTCCGAGACCTTCGCAGAGACCGACTTTCGCGGCTTTCGCGGGGTTCTAGAGGCGGGCGGGCGCGTCAAAGCGCTCCCGCTTACCGCGGAGCACGCTGCCGAGCTTAGCCGCAAACGCTTGGGCGAGCTCGAGGCGCACGCCAAA                                                                                                                                                                                                                                                                                                                                                                                                                                                                                                                                                                                                                                                                                                                                                                                                                                                                                                                                                                                                                                                                                                                                                                                                                                                                                                                                                                                                                                                                                                                                                                                                                                                                                                                                                                    
A===      323      111      343      413      223      314      114      213      224      123      313      143      231      334      233      234      244      243      333      214      124      1
B===      414      222      434      423      411      324      322      421      311      412      424      432      241      344      441      341      331      431      444      321      312      2
RRR=   9340.1   1928.3   1507.7    510.9    264.9    159.2     54.7     32.6     24.0      5.8      1.0      0.7      0.0      0.0      0.0      0.0      0.0      0.0      0.0      0.0      0.0      0
M=     8783.    16363.     7420.        
M=     7546.    16216.     8349.        
M=    25123.    19371.    29952.        
M=    29678.    19180.    25409.        
J=   1     -20.4  54.3 -33.8            
J=   2     -31.3  54.7 -23.4            
J=   3       2.1 -36.8  34.7            
J=   4      33.3 -37.7   4.4            
SMAX=  257.00     KMAX=     443   
NOM=     4    12    14    18    19    20    22    24    25    26
NOM=    30    31    32    33    36    37    38    41    42    43
NOM=    44    46    47    49    52    53    69    70    71    75
NOM=    78    79    86    90    92    95    96    98   100   109
NOM=   111   112   113   114   115   116   118   119   120   121
NOM=   125   127   132   133   136   137   138   139   145   149
NOM=   152   156   163   164   166   167   168   170   186   189
NOM=   191   192   193   198   204   213   217   218   219   221
NOM=   225   226   240   244   245   248   254   257   258   260
NOM=   266   267   268   270   272   277   278   285   290   292
NOM=   293   297   303   306   307   308   309   311   316   317
NOM=   319   320   321   322   328   335   344   346   347   349
NOM=   352   357   358   359   360   364   365   366   368   370
NOM=   371   374   375   377   383   392   393   398   399   400
NOM=   401   405   406   409   415   416   417   418   421   423
NOM=   424   428   429   432   433   435   438   443   447   448
NOM=   449   450   451   452   455   456   457   458   459   462
NOM=   464   466   470   471   472   473   474   475   478   481
NOM=   483   484   486   487   491   494   498   507   512   513
NOM=   514   521   522   528   529   531   532   533   534   535
NOM=   537   538   544   546   547   548   552   554   559   561
NOM=   562   563   565   566   567   568   573   574   576   577
NOM=   578   584   585   587   589   590   594   596   598   600
NOM=   602   603   605   606   608   612   613   615   616   618
NOM=   620   621   623   626   628   630   631   632   635   637
NOM=   639   644   646   653   654   656   658                  
KK= 2328317  LL= 2329486  Z=    7.18  JJ= 2328317  DL=  1170    
GCGGGCTCTTCGTCGAGCGCGACACCTATCAGCGGCTGAGCGACGCGGGGCTCTTGCCGCCGAGCGCGACGCGCGCGCTGCTCCACGAAGTCGACGACCAGATCGAGGCGTTGGGGGTCGGGCGCGTCACGCTCGAAGGGCTCTACGAGCGCCCGCGCCCCCGCCTCGACCGGCTCTGGGAGCGCCTCAGCGGCCTGCTCCCCAGCCCTTTGGGCGATGACCCGACCGAGCTGGCCTACGCGGAGGCGGCCGCGCGGCGGCTCGCCGCGCGGCGCACGGTCGAGGCGCTCGAGCTTTTCGAGCGCCTGCCGAACGTCCGCGCCGAGACCCTCGAGCGGGCGCAGCGCACCTTCGTGCGCTGGGAGGAGGCGGCGGTGGCCGCTCTGGACGAACTCGACGGCCGCGCGGCGCACGACCTCATGGGGGTGCACCGGCGCCAAGCCGAGGCGCTCTGCCGCGTCGCCGCCGAGGACGCCCTGCGCGAGCTCGCCGACGTCGGGCTGCTCCCCGCCGCCCTCGCCGAGCGCACCGCCGAGGAGGTCGCCGCTCGAGCCGAAGCGTAGCGGCGCGCCCCGCACGCGGCCGCGCGAAACCTGTAGGGGACGCCGCTCGTCCTGCCGCGCGCGACCCGGTAAGCTGGGCCATGACCGCCGAACTCCTCAGCGTGGGCACCGAACTCCTTTTGGGTGAGATCATCGACACCAACAGCGCCTGGCTGGCTCAAGACCTCGCGCGGCGCGGGGTCGACGTGCTCTGGTCGCAGCGCGTCGGCGACAACTTGGGGCGCCTTATCCAGGCGCTGCAGCAGGCGCTCTCGCGCAGCGAGCTGGTGGTGATGTGCGGCGGCCTCGGCCCGACGAGCGACGACCTCACGCGCGAAGCCATCGCCGCCGTGCTGGGCGAGACGCCGGTCGTCGACGCGGGGCTCGAGCGCGAGCTGCGCGCGCGCTTCGCCTCGTACCGCGCGGCGATGCCCGAGGCCAACCTCAAGCAGGCGTGGCTGATCCCCTCGGCGCGAGCGCTCCCCAACCCCTTGGGCACCGCCCCGGGGTGGCTCGTCGAGACGCGGCTAGACGGGGTGCGCCGGCGCGTCGTCGCCCTCCCTGGCCCCCCCCGCGAGCTCACGCGGATGTGGCTCAGCGAAGCGGTGCCGCGCCTCGAGCTGCCCCC                                                                                                                                                                                                                                                                                                                                                                                                                                                                                                                                                                                                                                                                                                                                                                                                                                                              
A===      234      143      343      114      111      134      144      224      231      133      141      243      214      211      244      413      333      323      314      313      334      2
B===      341      432      434      322      222      342      332      311      241      442      232      431      321      221      331      423      444      414      324      424      344      4
RRR=   3564.8   1122.4   1004.7    350.9    345.0    115.7     74.3     48.6     21.9     20.8     18.7      8.2      0.7      0.4      0.0      0.0      0.0      0.0      0.0      0.0      0.0      0
M=    14353.    10673.    14693.        
M=    14706.    10822.    14745.        
M=    30196.    32364.    26757.        
M=    26835.    32231.    29895.        
J=   1       9.9 -22.9  13.0            
J=   2      11.4 -23.1  11.7            
J=   3       2.6  16.0 -18.6            
J=   4     -17.4  15.9   1.5            
SMAX=   29.00     KMAX=      93   
NOM=    21    45    51    59    93   107   160   180   223   236
NOM=   256   274   284   301   327   338   341   345   361   397
NOM=   460   510   530   536   543   550   604   619   633      
KK=  517948  LL=  519147  Z=    6.01  JJ=  517948  DL=  1200    
CGCCTACGGCTTTGCGCGGCTCGAGTGGCCAGGGCGCGACAAGGTCTTTTTGCTCGTGATGGCGACCGTTTTCATCCCCTTCCCCGTGGTGATCATCGCGCTTTTCGACATCTTCGCGGGGCTGGGGTGGATCAACACCTTTTTGCCGCTCGTGGTGCCCATGTTTTTCGGCTCCGCCTTCTGGATCTTTCTGATGCGGCAGTTTCTCATGCAGATCCCCATGGAGGTCTCCGATGCGGCGCGCATCGACGGCGCCAACGAGTTTCAGGTCTTTAGCCAGGTCGTCTTGCCGCTTACGCTGCCCGCCGTGGGCGTCATCGGGATTTTCGCTGCGCTCCACGCCTGGAACGACTTTATCGGCCCCTTGATCTACCTGCAAGACGAGAGCCTCTACACGCTCGCCATCGGCCTCACGTTTTTCCGCTCCCAGTATGACGTGCAGTTTAACCTGCTGATGGCGGCCTCTACGCTCATCGTCTTGCCGGTCGTGGTGATCTTTCTGCTCTTTCAGCGGGCGTTTTTGGAGGGCATCACGTTGGGCAGCGTCAAGTAGCGAGGCGTTTTAGGGTGCGATGACAGAGCCAGTAGGTGAGGTGCGCGACCCCGACGCCGCTGAGCAGCAGGGTCGGCGGAAAGAGCCAGAAGGCGCCGGCGGCGAGCGCAACCGCAAGCACGCAGAGCAGGGTTGTCCCGAGCTGTGACATGCCCAAGATCACCGCGGCTCGAGCGCTGGCCCAAACCCCCAGCTCCGTGCTGACCCGCACGGGGAAGATAAACGCGCTCGCGGCTGTGTAGAGTACGGCGGCGAGCGACAAGGAGGCGAAAGCGATGAGGCGCGCGGGCAGCGCCAACTGTGGCAGCAACACCGCATTGATGAGCAGCAGCGCGCCGATGAGCAGCCAAAGTAGCCCGAGGAGCGCGTCGCTGACGAAGCGTGCGCGGAGTCGCCCGAAAAAGGGCAGGTAGAAAGCGTCGTCGGGATTGTCTTGCCACGCCCGGAACACGGCGAAGAGAGCCGCGGTAGCCGGGAAGAAGGTGACGACAGGAGAGGAGAGAAGGAGCCACAAGCCCCCCAGCAGCACGTAGCTGCTCAGGCGGTTGAGCCACCAGTAGAGACGGCTGTCGAGAAGTCTCATGACTTACCGCAGTGTACGCCAGCGCCGCTCCGCTCCGAAACCTCGTCAGGCGACCCCTTTTCAT                                                                                                                                                                                                                                                                                                                                                                                                                                                                                                                                                                                                                                                                                                                                                                                                                                
A===      143      114      343      111      134      234      224      113      133      214      243      413      233      244      313      323      314      334      333      231      223      1
B===      432      322      434      222      342      341      311      422      442      321      431      423      441      331      424      414      324      344      444      241      411      3
RRR=    256.9    155.1    119.6    102.4     12.9      3.7      3.1      1.6      1.1      0.7      0.0      0.0      0.0      0.0      0.0      0.0      0.0      0.0      0.0      0.0      0.0      0
M=     1736.     1510.     1345.        
M=     1328.     1530.     1851.        
M=     3159.     3223.     3050.        
M=     3147.     3107.     3124.        
J=   1       5.4  -0.5  -4.9            
J=   2      -6.3  -1.0   7.3            
J=   3       0.3   1.5  -1.8            
J=   4       0.4  -0.4  -0.0            
