# Supplementary material for: Regions Enriched with Reverse Complement Triplets in Bacterial Genomes
Source: Int J Mol Sci. 2026 Feb 28;27(5):2301. doi: 10.3390/ijms27052301 (PMC12985086; doi:10.3390/ijms27052301)
Supplement: Supplementary file 1 [file ijms-27-02301-s001.zip › for_send/45/Deinococcota/class/selection.txt]

KOK=         1
KK=   13651  LL=   14010  Z=    5.04  JJ=   13501  DL=   360
A===      111      112      113      114      121      123      124      131      132      133      134      141      143      144      211      213      214      223      224      231      233      234      243      244      313      314      323      333      334      343      413      433
B===      222      122      422      322      212      412      312      242      142      442      342      232      432      332      221      421      321      411      311      241      441      341      431      331      424      324      414      444      344      434      423      443
RRR=    2.272    0.033   -1.117   -0.297    0.033   -1.222    0.197    0.197   -0.220    0.003   -0.881    0.197    1.113    1.089   -0.152   -0.749   -0.260    6.507    0.308    0.197    1.071    0.036    1.113    1.113   -0.783   16.083  114.949    1.895    2.814   22.913    6.994    2.424
X1==    0.801   -0.184    2.550   -0.494   -0.184    2.583   -0.458   -0.450   -0.417   -0.016    0.844   -0.494   -1.067   -1.119   -0.184    1.583   -0.458    2.614    0.576   -0.417   -0.941   -0.033   -1.026   -1.076   -1.016    5.622   10.059    1.147   -1.623    2.882    3.711    3.525
X2==    2.837   -0.177   -0.438    0.601   -0.177   -0.473   -0.431   -0.438    0.527   -0.162   -1.043   -0.399   -1.043   -0.973    0.823   -0.473    0.569    2.489    0.535   -0.473   -1.138   -1.085   -1.085   -1.034    0.770    2.861   11.428    1.652   -1.734    7.951    1.885    0.688
CD1=        1        0        3        0        0        3        0        0        0        1        2        0        0        0        0        2        0        3        1        0        0        1        0        0        0        7       11        4        0        7        5        8
CD2=        3        0        0        1        0        0        0        0        1        1        0        0        0        0        1        0        1        3        1        0        0        0        0        0        2        4       14        6        0       16        3        4
GACGCGGTCGTGCTCGAGCTCGGCGGCGAACGCGTCTCGGCGGGCGACTTCGAGGGGCGCTTTAACATCGCGCTGCGCAACCTCGCCGCGCAGCAGGGGATCCCCCTCGACCCCGTGACGCTGGCGCAGTTCGGTACGCTTAAACCCGCCTTTTTAGAGCAGTTTGCCACCGAGCGCGCCCTGTTGCAGGAGGCCGAGGCGCGCGGGCTCGCCCCCGCCGACGAGGCGGTCGAGGCGGAGCTCGAGCAGGCGCGCGCGGCCGCGGGGGAGAACTACGAAGCGCTCCTAGCGCAAGGGGGCTTCGAGGACGAGGCGGCGCTCCGCGAACTGATCTACGAGAGTCTCGCGCTCCAGGGGCTC
KOK=         2
KK=   18931  LL=   19560  Z=    7.45  JJ=   18541  DL=   630
A===      111      112      113      114      121      123      124      131      132      133      134      141      143      144      211      213      214      223      224      231      233      234      243      244      313      314      323      333      334      343      413      433
B===      222      122      422      322      212      412      312      242      142      442      342      232      432      332      221      421      321      411      311      241      441      341      431      331      424      324      414      444      344      434      423      443
RRR=    5.026   -0.139    0.366    1.024    0.040    0.366   -0.693    0.366    0.366    0.028   -1.042    0.366    0.404    0.927    0.040    7.843   -1.017    7.897   -0.131    0.366    1.856    0.149    0.643   -1.632   -1.453    3.949  212.759    4.231   -0.182   13.016    0.817    3.613
X1==    1.789    0.775   -0.662    2.351   -0.225   -0.706    1.309   -0.662   -0.706   -0.058    2.091   -0.649    1.384   -0.712   -0.225    5.294   -0.691    2.247    0.263   -0.706   -1.504   -0.119   -1.488    1.294   -0.757    0.678   14.753    1.386   -0.168    2.673    2.797    5.919
X2==    2.809   -0.179   -0.553    0.436   -0.179   -0.518   -0.530   -0.553   -0.518   -0.476   -0.498   -0.564    0.292   -1.303   -0.179    1.482    1.470    3.514   -0.497   -0.518   -1.234   -1.248   -0.432   -1.261    1.919    5.824   14.421    3.054    1.084    4.870    0.292    0.610
CD1=        2        1        0        3        0        0        2        0        0        2        5        0        4        1        0        6        0        3        1        0        0        2        0        4        1        3       24       10        6       13        6       21
CD2=        3        0        0        1        0        0        0        0        0        1        1        0        2        0        0        2        2        4        0        0        0        0        1        0        4        9       19       11        7       15        2        6
CGCGAGGTGCGCGCCTTTCGGGCGCTCGCCGACGAGTACGGGGTGCCGCTCGCCGACGAGACGCCCAAGTCGCTCGCCGAGCTGCCGGGGGGGCAGCTGCTCGTCAATCTCCTCGAGCTCCCCGACTACCCGACCCCCGCGCGGCTCCTCGCCCTCCCCGAGCTCGAGGCGCTCGCCAAAGCCGCCTTGGCAGCGCGCGTAGCGGGGCGCGAGGCCCTGGAAGCGCTCGCCCACGAGCAGGGGCTCGCCGGCCCCCTGAGGGCTTGGCTAACGCGCCTGGAGGCGCCCACGAGCGAGCTCGAGTGGGCGCGCGACCTTCTGTACAGCCTCCCCGAACTGGGCGGGGGGGTGGCGCCGCGCTTCGTGGACGCCGCCATGGAGCGCGCCAAGGAGGCCGCGAGCCTCGCCAAGGGGGCGCAGTTTCGCGCCTGGTGGGCCGCGCTGCTACGCGAGACGCGCCTCAAACCCCCCGCGGGTGGGGGGGTACCGCTCCTCAGCGCCACGCTCGCTTCGGGGCGGCGTTTTCGGCGCGTCTACCTCATGCGGGCGCTCGAGGGCGCCTACGGCACCGGCGAAGCCGAAGACTACTTCTTCCCCGAGGAGCTGCGGCGCCCGCTCGGCGAGCGGGCG
KOK=         3
KK=   59791  LL=   60210  Z=    5.45  JJ=   59401  DL=   420
A===      111      112      113      114      121      123      124      131      132      133      134      141      143      144      211      213      214      223      224      231      233      234      243      244      313      314      323      333      334      343      413      433
B===      222      122      422      322      212      412      312      242      142      442      342      232      432      332      221      421      321      411      311      241      441      341      431      331      424      324      414      444      344      434      423      443
RRR=   -0.205    0.105   -0.981    0.857   -0.224    0.123    0.762    0.924   -0.812   -0.549   -0.424    1.829   16.699    0.060   -0.224    0.892    0.419    0.419    0.420    0.442    0.060    0.284    0.313   -0.066   -0.187    0.965   66.440    4.466   -0.156    0.405   -0.669    2.863
X1==   -0.310   -0.319    1.402    2.339    0.681    0.384    0.320    0.402   -0.616   -0.144    1.542    1.339    3.330   -0.348    0.681    0.384   -0.680   -0.633    0.300    1.384   -0.173   -1.156   -0.275    0.462   -0.144    0.648    9.086    1.893    0.353    2.301    2.436    3.600
X2==    0.662   -0.329   -0.700    0.367   -0.329    0.320    2.384    2.300    1.320    3.819   -0.275    1.367    5.014   -0.173   -0.329    2.320   -0.616   -0.661    1.402    0.320   -0.348   -0.245   -1.139   -0.144    1.301    1.488    7.312    2.359   -0.443    0.176   -0.275    0.795
CD1=        0        0        2        3        1        1        1        1        0        1        3        2        5        1        1        1        0        0        1        2        1        0        1        2        1        2       11        5        3        6        4        8
CD2=        1        0        0        1        0        1        3        3        2        6        1        2        7        1        0        3        0        0        2        1        1        1        0        1        3        3       10        7        2        3        1        4
TTGCTCTGGGCTGTCGCCTCTAGGGGGACGAGCATGACCAGCAGACCGACAAAGAGCCTTAACGTACGCATCGGTGCCTCCCATGGTTCAGCTAGCTGTTGCGCTAGATGAAGTATAAACGCCCGAAAGTCTTGGGGCGATGGGTGTGTACATCAAGGTGGTGTACCAAAGAGTACGTCAGCCCTCCTGGGACTCCGGGAGCGTACGGAGCGCCCCCTCCCGCTCGAGCCTCCCGACCTCCTCCGCGCTGAGCCCCAGTACCTCCTGGAGCACCTCCGCGGTGTGCTCGCCCAAGCGGGGCGGGGCCGCGCCGAGGCGGGCGGGGGTGCGGCTGAGGTGTTTTAAGGGGCTGCCGACGACCTCGAGGGGGCCCAGAGCGGGGTGGAGGACGCTCCCTGTCATCCCCCGCGCGGCGAGCTG
KOK=         4
KK=   72061  LL=   73020  Z=    9.35  JJ=   71821  DL=   960
A===      111      112      113      114      121      123      124      131      132      133      134      141      143      144      211      213      214      223      224      231      233      234      243      244      313      314      323      333      334      343      413      433
B===      222      122      422      322      212      412      312      242      142      442      342      232      432      332      221      421      321      411      311      241      441      341      431      331      424      324      414      444      344      434      423      443
RRR=    0.733    0.310    0.083   27.890   -1.001   -0.625    2.761   -0.146    0.383    2.829    2.438   -0.031   10.217   -0.002    8.450    0.047    2.357   -0.514    1.284   -0.064    7.302   68.842    0.361    0.710    1.739   -1.262    0.081    0.922   -0.236   39.946    0.504    3.918
X1==    1.178   -0.656    0.913    3.535   -0.656   -0.357    0.662    0.161   -0.357    1.090    2.494    1.136    6.313   -0.019    3.344   -0.357    1.557   -1.069   -1.004    0.484    2.816    9.306    0.161    0.377    3.145   -0.780    0.520    0.557   -0.543    7.328    0.311    1.331
X2==    0.623   -0.473    0.091    7.890    1.527    1.750    4.168   -0.909   -1.071    2.596    0.978   -0.028    1.619    0.121    2.527   -0.131    1.514    0.480   -1.278   -0.131    2.593    7.398    2.235    1.885    0.553    1.619    0.156    1.655    0.435    5.451    1.619    2.943
CD1=        2        0        3        6        0        1        2        2        1        6        8        3       15        3        4        1        3        0        0        2        8       18        3        3       10        2        4       10        6       27        4       11
CD2=        1        0        1        9        2        3        6        0        0        6        4        1        5        3        3        1        3        2        0        1        7       16        7        7        3        5        3        9        7       19        5       13
CGCCTTTATCCGCACCGCCGAGGTGCTCGCCGCGCACCCCGCGGGCCAACAGGCCGCGCAGCTCACCGAGCGGGCGCGCGCCGAACTCGAGGAGATCGCTGCGACCTTGCAGCCCCTCTTGGCGCGCTTTAACGCGGGCGAACAGCTCACCGCCGAGGAGCGCGACACCCTCGAGCTCTCGCAGCGCACCTACCAGGAGACCCAAGCGCGCTACCAAGAGGAGATCCAGGCGGCGGCGCGGCCCGCCGAGGAGGCCATCGACGCCATTATCCGGCAGATCGCCGAGGAGAACGGTTACACCTTGGTCTTTAACCGCGAGGTCGCGGCGGCGTCGCAGCTCATCGTCTACGGTGCTGAGAGCGTCCCCGACATCACCGAAGAGGTCATCGCGCGCATTCGGGCCGAAACGGGCGGCGCAGCGCCGGCGGGGGAGAACTGACCTAAACGACCTAAAGGCGCGGGCGTCACCTCGCGTCACACGACGCACTGCGAGCCTCGGGCCGGTCCACCGGTTTACCAGAGGCCAGGCCGCCTCGCTAGCTTTCAGGGGCGTCCGTTTCGCGCCCGAGCTCCCTTAAAAACGCCCTGTCGGCCTCTGTCAGCGCCGCCCGTTCCAGCAGCTCCGGGCGGCGCTTTAGCGTGCGCTCCAAAGCCCTCTCGCGGCGCCAGCGCGCGACGTTAGCGTGGTGGCCACTTAGCAGCACCTCGGGGACGCGCTGGCCCTCCCACTCGAGCGGCCGCGTGTACTCGGGGTAGTCGAGAAGCCCCGTGGTAAACGAGTCCTGCGCGAAGCTCTCGGCGTCGCCCAAGACGCCGGGTAAGAGCCTGGCGGTCGCCTCGATGAGGGCGAGCGCGGCGACCTCGCCCCCCATCATGACGAAGTCGCCCACGCTGACCTCGCGCGTCACGAGCGTCTCGACGCGCGCGTCGAAGCCCTCGTAGCGGCCCGACAGCAAGCAG
KOK=         5
KK=   78691  LL=   79290  Z=    4.86  JJ=   78121  DL=   600
A===      111      112      113      114      121      123      124      131      132      133      134      141      143      144      211      213      214      223      224      231      233      234      243      244      313      314      323      333      334      343      413      433
B===      222      122      422      322      212      412      312      242      142      442      342      232      432      332      221      421      321      411      311      241      441      341      431      331      424      324      414      444      344      434      423      443
RRR=   -1.478   -0.131    8.469    0.502    0.085   -1.869   -0.110    0.489    0.522   -0.349    0.259    0.502    1.388    0.291   -0.309   -2.467    0.522    7.509    0.437    0.522    1.818   -0.499    1.818    1.819   -0.549    6.309  144.272   -1.340    0.521   21.455   70.613    9.278
X1==   -0.521    0.605    5.473   -1.049   -0.395    3.127    0.175   -1.079   -0.873    1.551   -0.918   -1.049    2.337   -0.855   -0.395    4.127   -0.825    2.338    0.375   -0.873   -1.402    0.876   -1.362   -1.324   -0.348    4.289    9.482   -1.572   -0.590    4.287    7.544    5.174
X2==    2.836   -0.217    1.547   -0.479   -0.217   -0.598   -0.632   -0.453   -0.598   -0.225   -0.282   -0.479    0.594   -0.340    0.783   -0.598   -0.632    3.211    1.165   -0.598   -1.297   -0.570   -1.335   -1.374    1.577    1.471   15.216    0.853   -0.883    5.005    9.360    1.793
CD1=        0        1        7        0        0        4        1        0        0        5        1        0        6        1        0        5        0        3        1        0        0        3        0        0        2        9       15        2        4       15       14       17
CD2=        3        0        2        0        0        0        0        0        0        1        1        0        2        1        1        0        0        4        2        0        0        1        0        0        3        3       21        5        2       13       12        7
GCGGCCCTGCTCGTCAACGGCCAACCGATCCGCACGGTCGACGTCGCCCGCTTCGAGGCGACCCCGCCCTTTAACGCCGTTCAGGAGGGCCCTGCGGCCGAGGACCTCGAGCAGGTGCTGCTCGACGAGCTCATCGACCAGGAGCTCTTGAGGCAAGCCGCCTCGCGCGTCAACGTCTCGAATGCCGAGGTGCGCGCGCGCGTCAACGCGTTTCGCGAGGAGCAGGGGGTCGCCGGCAGCGCCAACGACCGCGCCTACCTCGACCTCATCGGCAGCGCCGGTTACACCGACGAGAGCTTTCGCGCCCTGATGCGCGAGCAGCTCCAGCGCGAGCGCTACTTAGAGAGCGTTGCGGGCGACCTCGAGGTCACCGACGAGGAGGTGCGGGCCCACTTCGAGGCGAACCGGGACGTCTACCAGAGCGAACCGCGCATCGTCGCGCGCCAGCTCGTCGTCACCGACGAGGGGCTCGCCAACGACCTCTACGCGCGCGCGCTCGCCGGCGAGGACTTCGCGGCGCTCGCTCGCGAACACTCGACCGAACGTGCCGAGCAGGGGGGCGCTCTCGGGGCGGCCGAAGGGGAGAGCGACCCGCGACCC
KOK=         6
KK=  104971  LL=  105930  Z=    5.23  JJ=  104821  DL=   960
A===      111      112      113      114      121      123      124      131      132      133      134      141      143      144      211      213      214      223      224      231      233      234      243      244      313      314      323      333      334      343      413      433
B===      222      122      422      322      212      412      312      242      142      442      342      232      432      332      221      421      321      411      311      241      441      341      431      331      424      324      414      444      344      434      423      443
RRR=   19.199    0.243    0.138    6.093   -0.241   -0.382    2.246   -1.253    1.953    0.085    3.555    3.347   29.508    1.295    1.271   -0.382   -0.472    0.729   10.131    4.242   -0.251    3.813   -0.078   -0.106    4.056    5.785   32.735   -0.216    1.304   12.977    1.153   -2.999
X1==    6.034   -0.204    0.282    3.568    0.703    0.643    1.445   -0.502   -1.451    0.130    2.073    1.960    3.930    2.839    2.517    0.643    0.730    1.468    3.493    1.341    1.329    3.659   -0.199   -0.112    1.339    0.835    5.633    0.594    1.194    3.105    2.073    3.105
X2==    3.182   -1.191    0.488    1.708   -0.343   -0.594    1.555    2.495   -1.346    0.656    1.715    1.708    7.508    0.456    0.505   -0.594   -0.646    0.496    2.900    3.164   -0.189    1.042    0.391    0.941    3.030    6.929    5.812   -0.364    1.092    4.179    0.556   -0.966
CD1=        7        1        2        6        2        3        4        1        0        3        6        4        9        7        4        3        3        5        8        4        6       10        3        3        5        4       14        6        7       11        6       11
CD2=        6        0        3        5        1        1        4        6        0        4        6        5       16        4        2        1        1        2        5        6        2        4        3        4        8       15       11        3        6       12        4        2
CGCGAGTTCGACCTCCAAGCTGTGCTCGACGCCCCGCGCTCCCTTCTCCTCGTCCTCGACCTGGAGCTCGAGCGTGAGCTGCTGCGGGGGCTCGAGCACGACCTCTTCGCCCCCCGAGCGCAGCGTGATGCGGCCCTCGTCGAGCTTGTCGGCGAGCTGCCGGAGAAACGCGCTCACCTCGCCGCGGCTTTTACGCTCCTCGCTCTTAAACCGTCTCACTTCCCTTCCCATCGGTCCTCCTTTAGGGCTGCGGCCCTCGCCGCTACGGCCCCCTTTAGGCGTACCACCTGAGTGTGAGCGAACGACGAGCCGCGCGCGGCTCTACAGTGAGGCGCTGAAGCAGCGGTGATCTACTAAATCTAGGTTCTGTTGACGTTTCACCGTAGCCAGATGAGGGTAGAGGCAAAATGGAGGAAACTGAGGTAATTGCGAGCGAGCTTGTCGAAGCGCGAGAAGCAACGTCTGTAGTGTTTCAGCTTGCCAATGAAACATTCGATGAGGTGGCGTTCTTTGTAAAGCTCCGGGTCATACGCGCTGGGGTCTTTGCGATTTGACCTGGGTGGAATAACCGCTTGTGCTCCGTTCTCGGCGATAGTGGTGCGGATGTGTTCGGCGTCGTAGCCTCTGTCGCCAAGAACGAAGTCGGCTTCGTACCCCGTCAGCAAGGCCTCAGCGTGAGGTGCCTCGTGCGCTTGACCTGCCGTGAGCAAGAGACGCAAAGGATTGCCCAAAGCATCGACGGTTACGTGAATCTTGCTGCTGAACCCACCTCTGCTGTAACCGAGGGCTTGCGCTTCTTGCCCCCTTTTACTTTGGGTGCGCCCGCAGCACAAGCATGTGCGCGAATCACTGAGCTGTCAATCATTACGCTTTCCATATCGGGGTCGGCGGCAAAATGCTCGAACATCTCATGCCAGACTCCCCGCTCGCTCCAGCGGTCAAAGCGTTTGTAGACGCTGT
KOK=         7
KK=  118831  LL=  119220  Z=    6.86  JJ=  118321  DL=   390
A===      111      112      113      114      121      123      124      131      132      133      134      141      143      144      211      213      214      223      224      231      233      234      243      244      313      314      323      333      334      343      413      433
B===      222      122      422      322      212      412      312      242      142      442      342      232      432      332      221      421      321      411      311      241      441      341      431      331      424      324      414      444      344      434      423      443
RRR=    4.286    0.067   -0.216    0.307    0.067    0.307    0.307   -0.216   -0.339    9.218   -2.567    0.307   -0.241    0.209    0.067    2.809    0.307    3.588    0.508    0.307    1.168    0.001    1.203   -1.520   -0.609   14.173   95.360    0.138    2.227   10.844    0.550    0.752
X1==    0.747   -0.278    0.413   -0.553   -0.278   -0.647   -0.609    0.413   -0.647    3.145    2.420   -0.553    2.420   -0.191   -0.278    5.353   -0.609    2.288    0.329   -0.647   -1.238   -0.351   -1.201    1.460   -0.314    5.092    9.482   -0.094    1.787    1.787    0.638    0.604
X2==    5.736   -0.240   -0.524   -0.556   -0.240   -0.475   -0.505   -0.524    0.525    2.931   -1.061   -0.556   -0.100   -1.094   -0.240    0.525   -0.505    1.569    1.542   -0.475   -0.943   -0.002   -1.002   -1.041    1.941    2.784   10.057   -1.463    1.247    6.070    0.861    1.247
CD1=        1        0        1        0        0        0        0        1        0        5        4        0        4        1        0        6        0        3        1        0        0        1        0        3        1        7       13        3        6        6        2        4
CD2=        6        0        0        0        0        0        0        0        1        4        0        0        1        0        0        1        0        2        2        0        0        1        0        0        3        4       11        0        4       11        2        4
GGTTTTGCGGAGCGGCAGCGGAGTTGGCTCCTCACGCTCGAGCTCGCGCGCTTTACACCGGCGCCGTGGGAACCGCTGCTGGCTGAGCTCGGCCAGCAAGGCTACGCGTTTGCCAGCGTAGAGGAGCTCGAGCGCGACGAGACGCAGCTCTACGCGCTCTACACCTTTTACCAGGAGCTCGTCGCCGACGTGCCGCGAACCCAGCCGTTTACCCCCTGGAGCTTCGAGCAGTTTCTCGCGCACCGCCGCAGCGCGCCCAACTTGCTGCCGGAGGGTTCGTTCGTCGCGCTCTACAGGGGCACCTTCGCGGCGGTGAGCGAACTCAAACGGGGCGCGACGCCCGAGCAGCTGCAAACGGGTCTCACCGCCGTGCGGCGCGCCTACCGCGGT
KOK=         8
KK=  120691  LL=  120990  Z=    5.94  JJ=  120181  DL=   300
A===      111      112      113      114      121      123      124      131      132      133      134      141      143      144      211      213      214      223      224      231      233      234      243      244      313      314      323      333      334      343      413      433
B===      222      122      422      322      212      412      312      242      142      442      342      232      432      332      221      421      321      411      311      241      441      341      431      331      424      324      414      444      344      434      423      443
RRR=    7.032    0.030    0.156   -0.889    0.030    0.156    0.156    0.156    0.156   -0.151   -0.193    0.156   -0.193   -0.058   -0.282   -0.583   -0.296   -0.332   -0.528    0.156    0.762   -2.283    0.243   -0.925   -2.163    0.194   95.490   -1.569    0.083   18.130    4.390   -1.310
X1==    1.897   -0.156   -0.279    1.702   -0.156   -0.422   -0.452   -0.279   -0.422    2.246    0.194   -0.298    0.194   -0.863   -0.156    1.578   -0.452    1.361   -0.684   -0.422   -1.079    3.459    0.713    1.500   -0.754    0.194   10.274   -0.740   -0.124    4.023    2.194    1.949
X2==    3.707   -0.193   -0.559   -0.523   -0.193   -0.370   -0.345   -0.559   -0.370   -0.067   -0.999   -0.523   -0.999    0.067    1.807   -0.370    0.655   -0.244    0.772   -0.370   -0.706   -0.660    0.340   -0.617    2.870    1.001    9.294    2.119   -0.672    4.507    2.001   -0.672
CD1=        2        0        0        2        0        0        0        0        0        3        1        0        1        0        0        2        0        2        0        0        0        5        2        3        0        1       12        1        2        8        3        5
CD2=        4        0        0        0        0        0        0        0        0        1        0        0        0        1        2        0        1        0        1        0        0        0        1        0        4        2       10        5        1        8        3        1
CTGGCGTCGGCCAAAGCGCGCTTCGAGGCAGTCGGGACCACGCTCGTGGTCTCGTCGCGCGAGGTGGTCGACCTCTGCTTTGACAAGTGGGCGGCGTACCGCTGGCTCTGCGGTGAGGGGTTTTTAACCCCTCAGACCTACCTCAGCCTCGAGGCGGCCAAAGCGGGGCTAGAGCGCGGCGAGCTCCGCTTTCCGCTGGTGTTAAAGCCGCGCTGGGGGTCGGCCTCGGTGGGGCTCGAGTTCCCCCAAGACCTCGAGGAGCTCGAGCTCGCCTTTGCCCTCGCGCGCCGGCGCCTCGCG
KOK=         9
KK=  133201  LL=  134370  Z=    6.69  JJ=  133201  DL=  1170
A===      111      112      113      114      121      123      124      131      132      133      134      141      143      144      211      213      214      223      224      231      233      234      243      244      313      314      323      333      334      343      413      433
B===      222      122      422      322      212      412      312      242      142      442      342      232      432      332      221      421      321      411      311      241      441      341      431      331      424      324      414      444      344      434      423      443
RRR=    5.976    0.660    1.583   56.056   -0.227    2.377    3.005   -0.017    0.702   15.178    0.244    4.672    3.478   -1.303    0.217    1.161    0.169    7.453    0.081   -3.992    0.643   -5.009   -0.046   -1.027    1.375    8.243   74.545    0.043    0.044   39.146    3.482    9.835
X1==    3.570    0.543    0.732    7.181    0.543    0.446    2.433    0.017   -0.874    3.104    0.358    2.169    2.011    0.916    0.543    0.446   -0.210    3.207    0.777   -1.533   -0.991    4.101    0.540   -0.983    2.004    4.767   10.188   -0.301   -0.295    6.082    0.909    4.807
X2==    1.674    1.215    2.162    7.806   -0.418    5.329    1.235   -0.983   -0.803    4.890    0.680    2.154    1.729   -1.423    0.399    2.603   -0.806    2.324    0.105    2.603   -0.649   -1.221   -0.085    1.045    0.686    1.729    7.317   -0.143   -0.149    6.436    3.828    2.046
CD1=        5        2        3       12        2        3        6        2        1        9        4        5        7        5        2        3        2        8        4        0        2       12        5        2        7       12       24        5        5       20        5       17
CD2=        4        3        6       15        1       10        4        1        1       13        5        6        7        1        2        6        1        5        2        6        2        1        3        5        5        7       16        5        5       20       11       10
TGAAGCTCGAAAAAGGCACCACGGTCTGTGGGCCACCGGCGCGCGGCCTGGTCGCGCAGCGCCTTGGGAAGACCGCGCGCAAAGGCGAGCAAGTACGCAAAGATGTGCTCGCTAATCGGCACCGCGTGGATGCCCGAGACGTTGGTGAGCACGAAGTCTTTCGCCACCAGCTCGGGGTGCTTGAGGAGCCAGTCCGCCCCCGCCCCCCACTGCTGAAACCAGCGCAGACGCGGGGCGCGCTTCATGAGGTCGCGGGGAAAGGAGCCAACAGCCACCTCGATGTCCTCTAGGCGCGCTGTGATCTCGGCGCGCTCGCGCGTAAAGACGACCTCTAAGCCCTCGGCCGCCCCCAGGATGGCCGCGCGCTGCTCGGGTGAGAAGCGGTCTTCGGAAAAGCCGACGAGAAGAACCCTCATGAGGCTCGAGTCTACTTTACTGTCGTTCTACTGACGCTGCTTGGGCGCTGACACACCATGAACCCTTCTTTTACTCCCTAGCCACCACGGTGTCATAAAGGCCGTAGTAGGTGAGCTCTTCGTGGCTCTCAATACCGGTGTAGCGCAGTGAGGCGTCCTCGTAGCGCCGAAAGGCGAAGACCGCCTGATTCATCTGCTCAGTGTTAAAGACCCGCAGGCGCACGAGCAGGTGGAAGTCCTCTACGGTCAGGCCGGTAACCGTTAGAAAGAGGTCGGGCTCGAGCTTGGTGATAACGTCCTGGAGCGTGTTCTCGCGGAAGTCGGTCAGGTACATAAACGCCGGGATGCGCGTGGCGAACTTGATGAGCTTCTCCTGAAGCTGTTTGCGCTTGCTCTTATACTCCTTCTCCTCGTCAGACAGCTCTTTCTTCTCCTTGGGTGTGAGCTCGCGCTCTTTGCCTTTGCTCTTCAGTTCCTTAATCTTCTCGCTCTTGTTGATGATGGTCTCTAGGATGTTGTCGCCCAAGCTGCGCCAGCCCTCGATGCGCTCGACGGCGGCCAGCGCTTCGGGATTCTCGAGGATGCGCCGCAGGGTGTCGTTATCCACATTCACTAAGAGCGCCGACTCCCACTTGCGGGCTAAGAGCGTCGCTGAGGTACCCGCCATGGCGATGTCGAGGATGCCGCCCGCGTCTATCTGCGTCATGTTCGCGCCCGCCAAACCTTCGGTGAGGCGGCGGGTGACTTCGCGCAG
KOK=        10
KK=  162841  LL=  163350  Z=    7.12  JJ=  162361  DL=   510
A===      111      112      113      114      121      123      124      131      132      133      134      141      143      144      211      213      214      223      224      231      233      234      243      244      313      314      323      333      334      343      413      433
B===      222      122      422      322      212      412      312      242      142      442      342      232      432      332      221      421      321      411      311      241      441      341      431      331      424      324      414      444      344      434      423      443
RRR=    4.604    0.088    0.460    1.746    0.088    0.460   -0.165    0.460    0.460    3.458   -4.093    0.460   -0.095    0.588   -0.231   -3.108   -1.011   28.163   -0.126    0.460    1.583   -0.191    1.583   -1.216    0.099    1.190  165.167    0.007    0.002   15.465   17.084    3.912
X1==    2.707   -0.275   -0.634    1.333   -0.275   -0.595   -0.626   -0.634   -0.595    1.403   -1.213   -0.667   -0.372   -1.245    0.725   -0.595    1.374    5.442   -0.587   -0.595   -1.144   -1.174   -1.174   -1.204    0.541    4.670   13.086    0.020   -0.070    5.133    2.989    3.977
X2==    1.701   -0.319   -0.725    1.310   -0.319   -0.774    0.264   -0.725   -0.774    2.465    3.375   -0.690    0.255   -0.472   -0.319    5.226   -0.736    5.175    0.215   -0.774   -1.384    0.163   -1.349    1.010    0.182    0.255   12.622    0.361   -0.031    3.013    5.715    0.984
CD1=        3        0        0        2        0        0        0        0        0        3        0        0        1        0        1        0        2        6        0        0        0        0        0        0        2        7       16        3        3       12        5       10
CD2=        2        0        0        2        0        0        1        0        0        5        6        0        2        1        0        6        0        6        1        0        0        2        0        3        2        2       19        5        4       10        9        6
GAGCTGGGCGTCTTTGGCAAACGCCCTGAGTTTGCCCCGGTAGTAGCCGAGCGGCTCGAGCGCGCGCTCACCTTCGGGCAGCTCGAGGGGGTCGCGCCCGAAGGTGACCACGGTGCGCGCCCCGAGGTGCGCCCAGAGCCACTTAAGCTCGGCCGCCTCCGCTTCGCCCGCGAAGAGCTCCGACGAGTCCAAGAAGACGACGCCCGGCAGCTGCTCTAGAAGCCGGCTCGTCCACGCCTCCTCGCCGAGTTCGGCGTGCGGCAGCGGGGCGAGCGTGTAGCTGCCGAGCCCTTCTTCACCGAGCGTCAGGCGCTCGAGCTCGTCGCCGAAAAACTCGAGGCGCAGGGTCTTCGCCTCGTCCTCGGCGTCTAAGTAGAGCGTCAGGGTGTCGCCGCGCACGACGAAGCCGGGCATAGCGTCGCGCTCAAAACCGAACGCGACGAGCCGCTCTAGGAGCGTTTCGCGGGGGTAGTCGCGGCCGAGCGTCAGCGCGAGGGTGTAGCGCGCGGG
KOK=        11
KK=  164611  LL=  165480  Z=    4.77  JJ=  164281  DL=   870
A===      111      112      113      114      121      123      124      131      132      133      134      141      143      144      211      213      214      223      224      231      233      234      243      244      313      314      323      333      334      343      413      433
B===      222      122      422      322      212      412      312      242      142      442      342      232      432      332      221      421      321      411      311      241      441      341      431      331      424      324      414      444      344      434      423      443
RRR=    2.606    0.148    0.015    0.061    0.378    3.983    0.174   -0.978    0.003    2.198   -0.663    0.128   15.499    0.266    0.378   -4.008   -0.004   11.951   -0.859    0.003   -0.132   -1.378    0.737    0.130   -0.703    3.079   90.226   -1.364    0.031   40.765    0.482   14.006
X1==    1.633   -0.370    0.005    0.069    0.630    1.997    0.062   -0.995   -0.003    1.418   -0.331    0.069    3.483   -0.235    0.630   -1.003    0.062    3.980   -0.946   -0.003   -0.439   -0.976    0.923   -0.247    2.033    2.212    8.137    1.407    0.068    7.916    2.847    3.207
X2==    1.596   -0.400    2.976    0.883    0.600    1.995    2.831    0.983   -1.005    1.550    2.004    1.847    4.450   -1.131    0.600    3.995   -0.073    3.003    0.908   -1.005    0.301    1.412    0.798   -0.527   -0.346    1.392   11.088   -0.969    0.453    5.149    0.169    4.367
CD1=        2        0        1        1        1        3        1        0        1        5        2        1        8        2        1        0        1        5        0        1        2        1        4        2        6        6       16       11        7       27        7       15
CD2=        2        0        4        2        1        3        4        2        0        5        6        3       10        1        1        5        1        4        2        0        3        5        4        2        2        5       20        4        8       20        3       18
GCTGCGGGGCCGCGGTGCACCCTTGCCCTCGCCGATGCGACCAGGCCCTGCCTCCTGAGATAATCCCTCTCACCCTCTGGTTGGCATCGCCGACGCGGCGCTTGCTAGGCTACGCCACGTCGGGCGGCGGTAGAGGGCCTCGGCGTTTTCGGCCGCCCCCGTCTGGAGGCGTCGGGAGCCATCGCCCGCCATGCCGAACATCAAGAGCGCCTCGGGGCCGAGCGGCCACGCAGCACCGTACTGCTCGCACCCCCGCTGCTCGTCACTCGTATGTCTGTGTATCCCATATGTCCGTGTATCTGGTGCGCACATCCTGCTTCTAGCGAGCGCGCCGGAAAGGGCGCTGCGTCCCCCCACGCGCTAAGCTTACCCGCTTTCGTTAGCGCGCTCGAGCGTCAGCGCGTAGGCCACGTTGCGCGGCGCGCCGGCGGCCTCGAGCGCCGCGCGCAGCGCGCGGCCCGACAGCCCCGAAGCGGCGAGCCGCGCGGCAGCCGCGGCAAAGTCGACGTGAGGGCTCTCGGCACCCCGTTCGCGCGGCCCCACGACCACCACGCACTCCCCCCGAACCTCGCCGAGCGCCGCCAGCTGCGCCGCGACCGCCCCCAGGGTGCCGCGGTAGGTCGCCTCGAAGCGTTTGGTGAGTTCGCGCGAGACGCTGACCGCGCGCGCCTCGCCGCAGACCGCCGCGAGATCGTTGAGCGTGGCGAGGAGGCGTTTGGGCGACTCGTAGAGGGCGACCGTCCGGTCGCTCGCGGCGATAGCGGCGAGGCGTTCACGGCGAGCGGCGCCCTTGCGCGGCAAAAAGCCCTCGAAGGCGAAGCTGCCGAGCGGCAGACCGGAGAGCACGAGCGCGGGGATGAGCGCGGTCGG
KOK=        12
KK=  175951  LL=  176760  Z=    4.54  JJ=  175921  DL=   810
A===      111      112      113      114      121      123      124      131      132      133      134      141      143      144      211      213      214      223      224      231      233      234      243      244      313      314      323      333      334      343      413      433
B===      222      122      422      322      212      412      312      242      142      442      342      232      432      332      221      421      321      411      311      241      441      341      431      331      424      324      414      444      344      434      423      443
RRR=    0.154    0.337    4.630    4.335   -0.171   -0.831   -0.781   -0.517   -0.831   16.966    8.492   -0.385   54.107   17.429   -0.171   -1.961    2.657    0.347   -1.597   11.676    0.324    7.218   -1.174    0.427   -1.534   -0.619   -0.689    0.001    0.959   24.114    0.105   -0.146
X1==    0.523   -0.507    4.105    1.748   -0.507    2.049    0.718    1.105    2.049    3.359    3.352    1.748   10.938    2.615   -0.507   -0.951    3.456   -1.010    1.516    4.049    0.918    1.825    1.155    0.654   -0.527    1.283    0.918   -0.084    0.501    3.547   -0.097   -0.514
X2==    0.295   -0.664    1.128    2.480    0.336   -0.406   -1.087   -0.468   -0.406    5.051    2.534   -0.220    4.947    6.665    0.336    2.061    0.769   -0.344   -1.054    2.884    0.353    3.955   -1.016    0.653    2.909   -0.483   -0.751   -0.012    1.913    6.798   -1.086    0.285
CD1=        1        0        5        3        0        3        2        2        3        6        7        3       18        7        0        0        5        0        3        5        3        5        4        4        1        4        3        3        5       11        2        3
CD2=        1        0        3        4        1        1        0        1        1       13        7        1       11       12        1        4        2        1        0        5        4        9        1        3        9        2        2        8       11       23        1        7
ACCGCTACCCGCCAGGTGCTCTAGGGCGTGAGCGGCACGGCGGTGCCGGTAAAGAGCAACAGGAGGTAGAACGACGCGCTGATCACGGTGAGGATCAGCCCCGCTTGGGCGAAGGTGCGTTTGCTCGGATGGACGGCGCCGGCGAACGCCCAGTAGAGCAGCGCCACGAGGTTGACGAGCGGGATGGCGAGGAGCACCAACGTGAGCAGCCAGTTGCCGACTGAGATGACGTCAAAGCCACCTCGCGCGCCTCTGGGCGCGTCGCTTACGTAGGGGTCGCGGTGGTCCATCGGGACTCCTTAGTGTCGGGTTAGGGTCGTGTCCGTGTCGTGCAGCGCGCTAAGCGGTGCTGCGTATCGGTGAGGGCTCGAGCCGCGCCCTGCAAGCTCCGCCGCTCCGCTTCAGAGCGCGTGACGCGGGCGGCTTGGGCGTTCTCCTCGAGCTGCGCCACGGCGGGGTGTGCCAAAAGGTAGCGTAGCGCGAGCTGCGCGGTGGTGCGCGACCTCGAGCCGCGCGTTTGTAGCGCCTCCCGGGCGTGGTCGAGCGAGAGCGACATGCAGCCGAAGCCGAGTTCACTCACCCACAGGTCGCCCTGGCCGAGACGGTTGCGCTTCACGGGCGGAACCTAGAGGACGCCCTCGTAGACGTCGTCTAGCGTCAGGGTGAGGTTGAGGTAGGGGAGCGTTAGCGTCGCCTGTTCGCGGTACTCGTGGTACCACCAACCTTCCTCGGGGTCGCGGCGGTAGCGCTCGACGAGGCGCTCCTCGGCGCTCACGATGAGGTAGTCGCGTAGCTCGGGGAGGCGCTGAT
KOK=        13
KK=  196831  LL=  197370  Z=    5.27  JJ=  196621  DL=   540
A===      111      112      113      114      121      123      124      131      132      133      134      141      143      144      211      213      214      223      224      231      233      234      243      244      313      314      323      333      334      343      413      433
B===      222      122      422      322      212      412      312      242      142      442      342      232      432      332      221      421      321      411      311      241      441      341      431      331      424      324      414      444      344      434      423      443
RRR=   17.260    0.091    0.015   -0.535    0.091    0.054   -0.325    0.482    0.487    0.381    2.084    0.023    1.390    1.648    0.091    5.188    0.476    0.788    0.388   -0.067    1.648   -1.998   -0.281   -1.190   32.127   -2.236   54.003    1.353   -1.535   31.540    1.872    0.648
X1==    3.804   -0.229   -0.472   -0.511   -0.229    0.446    0.400   -0.472   -0.554    0.813    3.420    0.489    0.696   -1.166   -0.229    2.446    0.400    0.350    0.296   -0.554   -1.167   -1.215    0.464   -0.458    5.535   -1.120    9.309    0.769    1.197    6.523    0.696    0.605
X2==    4.537   -0.395   -0.031    1.048   -0.395    0.121   -0.812   -1.021   -0.879    0.469    0.609    0.048    1.996   -1.413   -0.395    2.121    1.188    2.251    1.308    0.121   -1.412    1.644   -0.606    2.598    5.805    1.996    5.801    1.759   -1.282    4.835    2.690    1.071
CD1=        4        0        0        0        0        1        1        0        0        2        5        1        2        0        0        3        1        1        1        0        0        0        2        1        7        0       12        4        5       14        2        4
CD2=        5        0        1        2        0        1        0        0        0        3        3        1        5        0        0        3        2        3        2        1        0        4        1        5       11        5       10        9        2       15        6        7
GGGCGTGTGACGACCCTCGAGGGTTTCGTCGCGCTCTACCTCGTGTTGATCAGCGCGCTGACGCTGCCGCACGCCGTTGTGGTAGCGCTCATGGACCTCTGGGAGCGCTAGGTGCGCTACCCACGCTGAGGGGCTGGGCGGCGTCTGCGCGTAGACGCGCTACGAACGCCCCCCACGGCGGCGTCTGCGGGGTGCTACCCCTGCTTTACCAAAGAGGCTCGAGCCCCGCTAGCGCGCAGCCGACGCCTCGAGCACCACCACCGCCGCCGCGTGCTCTTTCGAGTGGCTGAGGCTGAGGTGCGCCCGCCACCCCCGCTGCGTGAGCGCGTCGGCGAGGGTGGGGGCGAAGGCAAAGCTCGGTTTGTCGCCGCGGCGCACCACCCACACGTCGCGCCAGCCGTGCGCCTCGGGCCAGGTCTTCTGAAACGCCTCTTTGGCGGCGAAGCGCGCGGCCAAAGAGGGGATGGGGTCCTTTTTGCGGAGGCAGTAGGCGAGCTCCTCGGGGTGGAAGTGCCGCTCCAAAAAGCGGTCGCGGTGACG
KOK=        14
KK=  215071  LL=  216120  Z=    4.70  JJ=  214921  DL=  1050
A===      111      112      113      114      121      123      124      131      132      133      134      141      143      144      211      213      214      223      224      231      233      234      243      244      313      314      323      333      334      343      413      433
B===      222      122      422      322      212      412      312      242      142      442      342      232      432      332      221      421      321      411      311      241      441      341      431      331      424      324      414      444      344      434      423      443
RRR=    4.610    0.222    0.399    5.483    0.259    4.182    0.506   -0.218    0.320    1.506   21.477    3.861   31.003   21.156    0.259   -0.584    6.937    0.013   -1.960    1.224    1.392   22.109   -1.144   -0.621   -0.955    0.066    0.797    3.049    2.115   36.604   -0.025    0.565
X1==    3.707   -0.383    0.163    1.106    0.617    1.832    0.774    0.163   -1.048    1.052    3.440    2.106    6.596    3.834    0.617   -1.048    4.491   -0.357    2.018   -1.048    0.507    5.359    2.035   -0.834    1.704    0.915   -1.209    1.251    1.036    9.763   -0.347    0.277
X2==    1.244   -0.580    2.445    4.958    0.420    2.282    0.653   -1.335   -0.305    1.431    6.243    1.833    4.700    5.518    0.420    0.557    1.545   -0.037   -0.971   -1.168    2.744    4.126   -0.562    0.745   -0.560    0.072   -0.659    2.437    2.042    3.749    0.072    2.042
CD1=        4        0        1        2        1        3        2        1        0        4        8        3       13        9        1        0        6        1        4        0        4       13        7        2        5        4        1       10       10       33        2        8
CD2=        2        0        5        8        1        4        2        0        1        7       16        4       13       14        1        2        3        1        0        0        8       10        2        4        3        4        2       17       15       20        4       15
TTAAGGCGGTCTAGAATGAGCTGCTCGAGCGCCTCGAGGGTCTGGCACCCATCGATCTCCGCTTTGGTGAGCCAGGGCTCGACGGTCCCCGCACGCCGCACGAAAGCCGCCGGCAGCGGCACGCCGAGGTCGCTGTAGGCGCGCCGCAGCTCGTCGGCGTGCAAAAAGCGGGTTCGCACCCCGAGCCCCGCGATGAAGCGGCGCCACTGCGGGCGCATCCGCACGCCCCCGTAGGTCAGCGCGCAGAGGCTGCAGGGGTAGGTCTGCGGCGAGACGAGCTTGTGCAGCGCGTCGCCGAGCGCGTTGAGGAGGCCGCTGTCGGCGTTGTAGACGAACACCAGCTCGAGCTCGTCGGCTGGGGGGCGGTCGGGAGGGGTGTCCATACGGTGGGTACGGGCGCGCCGTACGCTTCGGGGCCGCGCGCGTTAGAGTGCGCAGCGTGAAAGGGTTTTTTAAAGGCGTGGGTCTCCTCGCCCTCCTCGCTCTGGCCTTCGGCGCGGGGTACCTCTACCCCATCTTAAACCGTCCGCCCCTCGTGCTGCACCAAGACGCGGTCGTCGCGGGCGTCCCCCGAGAAGGCGTGCGGGTGCGCTGGCGCGAGGAGGCGGGCGGCTTTATCGACATCGTGCCCGCTGCGGGCGCGGACACGCTCCTGATCCTCTACCCGGGGGGGTTGGTCCGCCCCCAAGCCTACGAGTGGCTCGGGGTCGCGCTCGCGCCCCGCGGCGTACGCACCGTGATCCCGGCGTTTCCCTTCGACCTCGCGGTCTTGCGGCCAAACCGCGCGGCGGCCCTTTTGGAGGCGTTCGCCGTGGACCCCACGACGCGCGTCGTGCTGGGCGGCCACTCGCTCGGCGGGGCGATGGCGGCGCGCTTCGCCGCGCGGCGGCCGGACGCTCTCGACGCGCTCGTCCTGATGGGCGCCTTTAGCGCCGAGGGCGACGACCTGAGCGCCGCACCCCTGGACGTGCTGGTGCTCGCCGCCGAACACGACGGCCTTGCGACCCTCGCGGAGGTGCGTTCGGGGCTGGGGCGGCTCCCACCATCGGC
KOK=        15
KK=  218401  LL=  219150  Z=    5.70  JJ=  218341  DL=   750
A===      111      112      113      114      121      123      124      131      132      133      134      141      143      144      211      213      214      223      224      231      233      234      243      244      313      314      323      333      334      343      413      433
B===      222      122      422      322      212      412      312      242      142      442      342      232      432      332      221      421      321      411      311      241      441      341      431      331      424      324      414      444      344      434      423      443
RRR=   -0.033    0.337    0.381   -0.098   -0.657    0.198    1.162    1.347   14.735   -0.668    0.622    5.777   -0.142    5.043    3.489    0.105    1.162    0.401    0.345  143.728   -1.650   73.186    2.465   12.058    2.325    1.454    0.672    0.020   20.542   27.560    0.581   -1.069
X1==   -0.370   -0.497    0.102    0.194   -0.497   -0.188   -1.045    3.102    5.302    2.612    0.754    2.194   -0.688    1.709    1.503   -1.104   -1.045   -0.490   -0.377   10.792    1.227   10.218    0.859    3.716   -1.489   -1.409   -1.139    0.317    4.336    5.272   -1.409   -0.815
X2==    0.089   -0.678    3.746   -0.506    1.322   -1.053   -1.112    0.434    2.779   -0.256    0.825    2.633    0.206    2.951    2.322   -0.095   -1.112   -0.819   -0.913   13.317   -1.344    7.163    2.871    3.245   -1.561   -1.031   -0.590    0.064    4.738    5.227   -0.412    1.311
CD1=        0        0        1        1        0        1        0        4        7        6        3        3        1        4        2        0        0        1        1       13        5       19        4        8        0        0        1        6       14       16        0        3
CD2=        1        0        6        1        2        0        0        2        4        2        4        5        3        8        3        1        0        0        0       15        0       12        6        7        0        1        1        4       14       15        2        7
AAGCGGCCCTTCTCGCCGCCGGGCTCATGCTCGTGACGCGCTGCATCACGGGTTCGGTCGCGCGGCGCAGCGTCGACTGGCAGGTGCTTATCGTTATCGCCGCCTCGTTCGGCCTCGGTCGCGCTTTGGAGGTCACCGGCGCCGCCGAGACGATCGCCTCGAGCCTCGTGGCGCTCGCGGGCGGCGACCCCTACTTGAGCCTCGTCATGATCTACCTCATCACGATGCTTTTCACCGAACTGATTACCAACAACGGCGCGGCGGTGCTGATGTTCCCCATCGCCCTCGCGACCGCGACGGGGCTCGGCGCCAACTTCGCGCCCTTTGCCATCTGCATCATGATGGCGGCCTCGGCGAGCTTCTCGACCCCCATCGGTTATCAGACCAACCTGATGGTCTACGGTCCGGGCGGTTACAAGTTCACCGACTACTTCCGCGCCGGCATCCCGATGAACTTGACGATGGCGGCCGTGACGCTCCTGATCGCCCCGCGCGTGTGGCCGTTATAGGCCGGTAAGGCGTTCTGAGCGGTGAGCGACCGGCACAACCCCGAGCTCATCGCTCGTTGCGCGCTGGCCTAGTAGTACACGCTCACCTCGCCGTTGGTCAGGGTGATCCACTCCTCCGCGCTAAAGAGCACCCCGCCTGTAAGCGACGCGCCCAGGTAGTACCGCGGTTGGGCGATGAGCTCGGCGAGCGCGCCGCTATGGTTGGGGCCGCCGATGAGCACCCGTTGGGTCACGCCGGGGG
KOK=        16
KK=  238261  LL=  239280  Z=    5.79  JJ=  238201  DL=  1020
A===      111      112      113      114      121      123      124      131      132      133      134      141      143      144      211      213      214      223      224      231      233      234      243      244      313      314      323      333      334      343      413      433
B===      222      122      422      322      212      412      312      242      142      442      342      232      432      332      221      421      321      411      311      241      441      341      431      331      424      324      414      444      344      434      423      443
RRR=   19.772   -0.141   -0.231    1.486   -0.775    0.779    0.440   -0.227    0.478   18.248   -0.641    0.317   10.953   -1.224    1.668   -1.354   -0.977   -0.239    8.378   -0.126    0.420    2.148    4.709    0.058    7.742   -0.559   20.725    0.431   -0.842   48.863   16.454    1.283
X1==    2.432   -0.634   -0.240    1.543   -0.634    2.181   -0.351   -1.131    1.337    6.094    2.498   -0.240    3.097   -0.499    1.366    3.024    2.181   -0.464    2.733   -0.351   -0.660    0.476    1.044   -0.092    1.899    0.700    6.156    0.275   -0.537    8.388    5.495    1.086
X2==    8.132    0.222    0.963    0.963    1.222    0.357   -1.253    0.201    0.357    2.994   -0.257   -1.324    3.536    2.452    1.222   -0.448   -0.448    0.515    3.066    0.357   -0.636    4.510    4.510   -0.636    4.078   -0.799    3.367    1.568    1.568    5.825    2.994    1.181
CD1=        3        0        1        3        0        4        1        0        3       13        7        1        8        2        2        5        4        1        5        1        2        4        5        3        6        4       14        7        5       27       12        9
CD2=        9        1        3        3        2        2        0        2        2        9        3        0       10        8        2        1        1        2        5        2        2       11       11        2       11        2        9       11       11       22        9       10
GCGAGCGTGCGCGTCGAGGTCGCGGGGCAGCTCGAGCACACCGCCGCAGCCGGCCACGGTCCCGTGAACGCCCTCGACCGCGCGCTCGGCAAGGCGCTGGGACGCTTTTATCCGAGCTTGGCGCAGCTTAGGCTCACCGACTACAAGGTGCGCGTCCTCTCGGGCGCGGAGACGGGCACGGCGAGCGTGGTGCGGGTGCAGGTCGAGACCACCGACGGCGCCGACACCTGGGGGACGGTGGGCGCCAGCAGCGATATCATCGACGCGTCGTACAGCGCGCTCATCGACGCTATCGAGTACAAGCTCCACAAAGACGCCGTGACCCCGCAAGCGGACCTCGAGGGGCGCGCGGCGGGCGTGTCGGCTGAGGTCGTCGCGTGACGCCGCGGCCCGCACGCTGCTGAGTGTTTATGCAGCCTCGGCCGTGGGTGGGTGCGGCGATGGGGGTTGAGACGCCCCTACGCCGACACCTTTTGCGTGTTTTACACGGGTTTATGCATGAAAATTGACACCCGCTTGGGGGGGCGCTAAACTTAGGGGCGCCGCACGTCCCAGGCGGCACAACCACTACCAAGTACCCTCACCTTCTAGGCGCGCCGCGCGCCCTTTACCCCTCGCTGACGCTGCGGTCTTCGGTCACCTGCAGCGCTCTTTACCGCTTCCACTGCAGCTGTCTCGCCCGAAAGGAGCGCCCTTTATGAAGCAACCTAGGTCCAACCTCTCCACCCTCGCTTGGCCGCACGAACGCGACGCCTGCGGAGTGGGGTTTGTCGCCGACCTGCGGGGGCGCCCCTCACGCGCGGTGTTGCAGCACGCTTTGACGGCTTTAAACAACCTCTCGCACCGCGGTGCGGTGAGCGCCGACGGGCTCACCGGCGACGGCGCCGGGGTACTGACGCAGCTCCCGCACAAGCTTTTCCGGCGCGACCTGGACGCTTGGGGGGTGTCGCTCGGCGAGCGCGACCTCGCGGTCGGGGTGTTTTTCGTCGATAACGCCGCCCCCGTCGAGCGGATGTATAG
KOK=        17
KK=  250351  LL=  250770  Z=    4.72  JJ=  250321  DL=   420
A===      111      112      113      114      121      123      124      131      132      133      134      141      143      144      211      213      214      223      224      231      233      234      243      244      313      314      323      333      334      343      413      433
B===      222      122      422      322      212      412      312      242      142      442      342      232      432      332      221      421      321      411      311      241      441      341      431      331      424      324      414      444      344      434      423      443
RRR=    0.480    0.069    3.441   -0.531   -0.255   -1.705    0.336   -0.052   -0.175    3.487    1.105    0.336    8.139    0.174   -0.255   -0.175   -0.235    1.993    1.941   -0.322    0.324   -2.518   -1.564    0.028    1.023    5.395   66.388   -1.038   -0.036   19.002    1.105   -1.552
X1==    0.838   -0.214    1.612   -0.433    0.786   -0.510   -0.570   -0.388   -0.510    1.075    0.958   -0.433    2.941   -0.146    0.786   -0.510   -0.570    1.329    1.250    0.490   -1.114    2.287    1.421   -0.427    1.075    1.949    7.122    1.228    0.346    4.241    0.958    2.294
X2==    0.573   -0.325    2.134    1.226   -0.325    3.342   -0.589    0.134    0.342    3.244    1.154   -0.774    2.767   -1.196   -0.325    0.342    0.411    1.500    1.553   -0.658   -0.291   -1.101   -1.101   -0.066    0.952    2.767    9.322   -0.845   -0.104    4.480    1.154   -0.677
CD1=        1        0        2        0        1        0        0        0        0        2        2        0        4        1        1        0        0        2        2        1        0        4        3        1        2        3        9        4        3        9        2        6
CD2=        1        0        3        2        0        4        0        1        1        6        3        0        5        0        0        1        1        2        2        0        1        0        0        1        3        5       12        2        3       11        3        2
GTCACGGTCACCCTCGGTGTTGGGTGGAGCTCGTCGTAAACGTCGTGTGCGAGCGCCTTCGTAGAGCCCTGCGTGAGCGTGAGTATACAGCACCTGCGCCGCGCTGCCCGTTCAGCGCGGCGGGGCGCGCTCAGGTCGTGCTGCGCCCTAGGGTTGCACCTGCGCGGCGAGCTCGAGGCGGGTGCGGACGCCGAACTTGTCGAACAAGTTAGCGACGTGGGTCTTAACCGTCCGCTCGGAGATACCGAGCCGCTCGCCGATCGCGCGGTTGCTGAGCCCTTGCGCGAGCAGCCCGAGAACTTCGCGCTCGCGCTCGGTGAGCTGCGGGGTGCTGAGGCTCCCGATGGTGCGCGTCAAGAGCTCGCGGCTCGCCCAGATCTCGCCCCGGCGGAGCGCCTGCAGCGCTTTAAAGAGCTGCGC
KOK=        18
KK=  263131  LL=  264300  Z=    5.87  JJ=  263101  DL=  1170
A===      111      112      113      114      121      123      124      131      132      133      134      141      143      144      211      213      214      223      224      231      233      234      243      244      313      314      323      333      334      343      413      433
B===      222      122      422      322      212      412      312      242      142      442      342      232      432      332      221      421      321      411      311      241      441      341      431      331      424      324      414      444      344      434      423      443
RRR=    0.496    0.080    0.421    0.546   -0.228    0.934   -1.864   -0.015   -0.000    1.184   18.133   -0.035   73.810   26.962   -0.181    0.001    0.934   -0.229    0.082   12.198    3.101   30.583    2.222   -0.180    0.978    0.006   -1.032    0.706    1.146   44.782   -0.960    1.320
X1==    0.636   -0.308    2.771    2.601   -0.308   -0.933    1.999   -0.096    0.067    0.369    4.494   -0.168    9.831    6.267    0.692   -0.933   -1.001    0.210   -0.848    4.067    1.904    4.613    0.561    0.977    0.369   -0.308    0.705    1.587    0.365    6.618   -0.842    3.179
X2==    0.779   -0.261    0.152    0.210    0.739   -1.001   -0.933    0.152   -0.001    3.213    4.035    0.210    7.508    4.302   -0.261   -0.001   -0.933   -1.090   -0.096    2.999    1.629    6.629    3.961   -0.184    2.654   -0.018   -1.464    0.445    3.137    6.766    1.140    0.415
CD1=        1        0        4        4        0        0        3        1        1        4       12        1       22       16        1        0        0        1        0        5        6       11        4        5        4        3        4       15       12       32        2       21
CD2=        1        0        1        1        1        0        0        1        1        9       10        1       16       10        0        1        0        0        1        4        7       16       11        3        8        3        1       14       22       34        5       13
CCGCTGACGTCAGGTGTGGGCGCTCGGCAAGCGCGCCAGCCCCGCGCCGCGAGCGCCCGCTCGGTGCTCGGCCCGAGCGCGACGAGCCGCGCGCGCTCCCCGACGGTTTGTGGCAGCGCCGCTGCGGCCGACGGGCTCGCGAGCACGATGATGGTGGTCTCAGCCCCCCCTAGGGTGAGGGTGTCCGGCCACGCCCGCGCCACGGTCTCGTATAGCGGGAGGCGCGTGACGGCAAAACCGGCGCGCGCCAACCCCTCGGGGAGGGTGGGGAGCGCGTCCAGGGCGCACGGGAGGCCGACGCGCGCGGGGGGGGAGACGCGCTCGACAAAGCGCGCCAAGAGCCCCTCGGCGTTCGGCGGGTCGCCCACGAGCTGGGCGCGCCCCCCGTGCGCGGCAAGCTCGCGCGCCGTCGCCTCACCGACCGCGCCCAGGCGCGGCCGCGCGCCTGCGAGCGGGAGCCCCAGCGCGCACCACGCCGCTACCGCGCTCCGGCTCGTAAAGAGCAGCCAGTCGCAGCCTAAGAGCTCCCTGGCAGCGCGCGCCGACACGGGCAGGGGGCGCGTCGCGATGAGTGGCAGGTGGACGGGCTGGAACCCGCGCGCCGCGAGCGCTTCGGCGAGCCCCTCCAACCGCCCTTCGGCGTGCGTGAGCAGGACCGTCGGCGCCACTACGGCTCCTTGGCGGCGGCGCGCGCCGGGGCGGGGCGCCCGAGCGCGTCGAAGGCGAGGTAGGCCGCCCCCTCGGCGCTGCGGTGCTTGACCGTGACCCGCTCCCCCTCGTACCAGGCGGTCAGCTCGAGCTCGCCCCCTTGCAGCGCGGCGTAGGCGCCGAGGGCGAGCTGGCAGCCGCCCTGGAGCATCCCCATAAGGCCCCGCTCGGCGGCGACGGTTTGGTAGGCGTCGGGCGCGTGCAGCTCGGTGAGGAGCGCGGCGAGCTCGGCGTCGCCCCGCCGGATCTCGAGCGCCAGCGCGCCCTGCGCGGGGGCGGGGACGAAGCGCTTGGGGTCGAGCGGGTAGACGGTGAGGTCGCTCAGGTCGAGCGCCAAGCGCGCGAGCCCGGCGGCCGCGAGCACGACGGCGTCGTAACGCCCCTCGCGCAAGGCGCGCACGCGGGTCGGGACGTTGCCGCGCAGCTCGGCGACGCGCACGTCTGGCCGGAGGTGCCGGAGCT
KOK=        19
KK=  280861  LL=  281490  Z=    5.85  JJ=  280501  DL=   630
A===      111      112      113      114      121      123      124      131      132      133      134      141      143      144      211      213      214      223      224      231      233      234      243      244      313      314      323      333      334      343      413      433
B===      222      122      422      322      212      412      312      242      142      442      342      232      432      332      221      421      321      411      311      241      441      341      431      331      424      324      414      444      344      434      423      443
RRR=   -0.262    0.272    3.025    5.965    0.272   -0.021    0.122   -0.115   -0.021   -0.016   -0.013    0.988    1.254    1.579    0.225   -0.021   -0.694    0.202   -0.056  105.043    0.148   73.513   13.284    2.006   -0.291    0.441   -0.555   -0.028   10.391   14.792   -2.708   -0.036
X1==   -0.533   -0.477    1.036    2.027   -0.477    0.138   -0.871    3.036    0.138    0.198    0.184    1.027    0.946    2.445    0.523    0.138   -0.871   -0.771    0.221    8.138    0.357    5.974    3.561    1.130    0.198   -0.577    0.357   -0.084    4.469    4.469   -1.339   -0.101
X2==    0.491   -0.569    2.919    2.943   -0.569   -0.150   -0.140   -0.038   -0.150   -0.082   -0.068    0.962    1.325    0.646    0.431   -0.150    0.797   -0.262   -0.253   12.908    0.416   12.306    3.731    1.775   -1.468   -0.764   -1.554    0.334    2.325    3.310    2.022    0.356
CD1=        0        0        2        3        0        1        0        4        1        2        2        2        3        5        1        1        0        0        1        9        2        9        6        3        2        1        2        3       11       11        0        3
CD2=        1        0        4        4        0        1        1        1        1        2        2        2        4        3        1        1        2        1        1       15        3       21        8        5        0        1        0        5        9       11        5        5
TCGTCGCGAGGGCTGAGCCGAAACGGCCCGCGCCGATCACCAGAAACTGCTTTGCTTTCACTCCAGGTCCTTTCGGGGTCGTGACATGTCGCGCGCCTATTATGCATCCTCACGGCCCCCCGGTCGGTTGGCTGCGTTAGCCGATCATGACCCCCTCGTCGGGATAGGTGATGGGGCTGTCGCGCGGCTCCTGCACGAGCGCCACGGCGAAGGTGAGCGGTCCGATACGCCCGAGGTACATGAGCAGGGTCACGATGAGCTGTCCCGGCGCGCTAAGTTCGGGGGTGAGGTTGAGCGACAAGCCGACGGTGCCGAAAGCCGAGAACGCTTCGAACATCAAAGGCACCAAAGGCACCGTCTCGCTGATGCTCAGGAGCAGCATGGCGCCGAAGACGATGCCGAGGCTGAGGAGCGCTACCGACCCCGCTTTGACGACGGTCTCGGTGGTGACGCGGCGCCCAAAGGCGGTCAGCTCGCCGCGTCCACGCACCATGCTCCAGGCGCTCGCCGCGAGCACGGCGAAGGTCACCGTTTTGATCCCCCCCGCCGTCGACCCCGGCGAACCACCGATGAACATGAGCGCCATCGTCACGAGGAGCGTCGGTTCGCGTACCTGCGCGTAGTCGAGGG
KOK=        20
KK=  282901  LL=  284070  Z=    8.44  JJ=  282901  DL=  1170
A===      111      112      113      114      121      123      124      131      132      133      134      141      143      144      211      213      214      223      224      231      233      234      243      244      313      314      323      333      334      343      413      433
B===      222      122      422      322      212      412      312      242      142      442      342      232      432      332      221      421      321      411      311      241      441      341      431      331      424      324      414      444      344      434      423      443
RRR=    0.519    0.805    5.416    2.441   -0.688   14.982   18.645    0.312    0.720    7.608   18.249    1.519   11.468    4.021   -1.434    0.393    0.917    1.495   28.844    0.014    0.182   35.998    1.858   -0.874    0.448   -0.064   -0.269   -0.043    8.641   39.127   -0.131    2.165
X1==    0.327   -0.773    2.981    2.173   -0.773    2.618    6.586   -0.367   -0.509    2.259    3.454    0.488    3.454    1.750   -0.773    0.273   -1.283    1.538    5.241    1.055    0.254    5.151    0.821   -1.328    1.108    0.559    0.792    0.171    3.807    6.608    1.138    1.407
X2==    1.589   -1.041    1.817    1.123    0.890    5.722    2.831   -0.850   -1.414    3.368    5.284    3.111    3.320    2.297    1.855    1.440   -0.715    0.972    5.504    0.013    0.717    6.989    2.263    0.658    0.405   -0.115   -0.340   -0.251    2.270    5.921   -0.115    1.539
CD1=        1        0        5        4        0        5       10        1        1        7        9        2        9        6        0        2        0        4        9        3        4       13        5        1        5        4        5        7       16       23        5       10
CD2=        3        0        5        4        2       10        6        1        0       11       15        7       11        9        3        4        1        3        9        2        5       17        8        5        5        4        3        7       14       24        4       12
GCGACCGACGAGAGGTTGATGATGCTGCCGCCACCCTTGCGGATCATGCGTTTGGCGGCGAGCTGCGAGCCGAAAAAGACCCCTTTGACGTTGATCGCCATCATCGTGTCGAACTCGTCTTCGGTCACCTCGAGCACGTCTTTGCCGCGGAAGATGCCGGCGTTATTCACCATCACGTCGAGGCCGCCGAAGGCGTCGGCAGCGTCTACGGCCGCCTCGAGCTCGCCGAGCGCGGTGACGTCGCAGCGCACGAACGCGGCTCGAGCGCCGCGCGCTTGCACCTCCTCGTGCACCGGTGTGCCGCCCTCACGGGGTTCCGCCTGCAAGTCGGCGATGACGACGCTCGCGCCGTGCTCGGCAAACCGCAGCGCGATGCTGCGCCCGATGCCGCTCGAGCCACCCGTGATGAGCGCCACTTTACCTGCTAACAGCTTGTCCATGTTCGTCTCCTTACAGCTCTACCCTAGCGGTGTCGGCGTCGGGGTAATGGGGTCGCGGGTAAGGTCACCTGGAGGTCAGCGTGCTAGGGTAGACGTTTGGGCGGGCTTGAGCCCTGCGCGCGCCCCGTTTTTGTATGCTAGGGCGCATGAACGTCGTGATCGTCGGCGGCGGCGAGATCGGTTCGCAGATCGCCGAGGCGCTCCAGCACTCACACAACATCACCATCGTCGACACCGACCCCGACCGCGCGGCGGCCTTTGAGGCGATGGACGTGCGTTTCGTGCACGGCAACGGCGCCGACCCCGAGGATCTGCGTACCGCTCAGGCGGGGCGCGCGGACGCCTTTATCGCCTGCACCATCAACGACGACGTCAACGTGCTCGCGTGCCTCGCGGCCAAAGGTCTGGGCGCGAAAGAGACGATGGCCTTTGTGACCCGCAAACGCTACGTCGAGGCGTTCGCCGAAACGGGCTCGATGAAGACGGTCGGGTTGGTGATCGACCGGCTCCTCTGGCCGCAGCGCACCCTGGCCAAGCAGATGGTCGACATCGTGCGGGTGCCGCGGGCGGTGATCAGCACCGCGTTCGCTGACGGGCGGGTGCGGCTTCTAGAGTACAAGCTCGAGCCGGGCGACCCCTTTTTGCACCAACCCCTCGCCGAGGTGCGTCTGCCCGCCAACGTGCTCGTCGCCGGCGCCATCCAGGGGGACGCGTTCGTGATCCCTTCCGG
KOK=        21
KK=  293701  LL=  294540  Z=    6.60  JJ=  293701  DL=   840
A===      111      112      113      114      121      123      124      131      132      133      134      141      143      144      211      213      214      223      224      231      233      234      243      244      313      314      323      333      334      343      413      433
B===      222      122      422      322      212      412      312      242      142      442      342      232      432      332      221      421      321      411      311      241      441      341      431      331      424      324      414      444      344      434      423      443
RRR=   13.983   -2.030    0.268   31.572   -0.358   10.115    0.031   -0.679    2.179    0.200   -0.042    3.000   24.125   -0.007    0.096    1.953    0.002   22.964    5.976   -0.080   -1.759    3.028   -0.621    1.369   -0.898    9.974   16.673    0.270    1.154    5.755    8.192    8.524
X1==    3.097   -1.298    0.145    5.733    0.260    1.923   -1.425   -1.352    2.605   -0.239   -0.117    1.828    6.721    0.004    1.039    1.241   -0.003    5.201    2.321   -0.806    1.282    0.858    0.858   -0.915    1.073    6.037    3.673    0.520    0.694    2.491    1.934    3.689
X2==    4.515    1.564    1.845    5.507   -1.379    5.260   -0.022    0.502    0.837   -0.837    0.361    1.641    3.590   -1.647    0.093    1.574   -0.729    4.415    2.575    0.099   -1.372    3.528   -0.724   -1.496   -0.837    1.652    4.540    0.518    1.663    2.311    4.235    2.311
CD1=        5        0        2        9        2        5        0        0        6        2        2        4       12        2        3        4        2       11        6        1        5        4        4        1        4       11        9        4        4        7        5        9
CD2=        9        4        5       11        0        9        2        3        3        1        3        5        8        0        2        4        1        7        5        2        0        7        1        0        1        5        8        3        5        6        9        6
GCTGAGGCCGTAAGGGTCTCCTCTAGCAAAACCCAGAAGCTGCAGTGTTGTTTCAGCGGGTAAGTCGTCTTGGCTCAAGATGACCGTCCGCGCGATAAGCTGGTACGCCAGTTTAGCTACTCGGTCAGCTACCGCATCACGCTCCACCTTTTTAGAATCAAGAAAATTTTTGACCAGATCAACAACCTGTGGGCTTTGGAGAGTATTACTTTCGATGTTGTGAGCAAACTTGTTACGGAGCTTACTGAAGCTGCCAAGAGAGCGGAACTCGTATTTCTCGAGTAGCCCTAAAGCATAAGCCAGGTTTGACTTTCCAGCGAAAGTACTGAGGGGACCTCCTCCTTGAAAGCTGAACAAACTTTTGACTGTATTTTCAAGTTCCTGTGCCGATTGTGAAGCAGGGTTGAGCAATCTTCGTTGCAAAGCGAAGTATACGCGGAGTAGTTCCTTAAGCTCTTCTTCCAGAAATGCGCCTCCTACCAGGACGAGCCCTCGGTCAGACTCTTCTTCAAGCGAGGCTCTGAAAGCATCGACTCTTTTCTTTGCCTGTGCAGCATATTCCGGCAACTTCGCTTGCGACATTCATAAAGATTACGACGGCGAGCACTTTTACGGAGTGCTCGCCCCGCCTCGTTTATTCGAACTCTATCTACTCACCCCCGGCCGCAGCAGCTTCTCCACCACGCCCTTGTCTTCAAGCGTGCTGATGTCGCCCGAGGCCTCCTCGCCCGCGGCGATGTTGCGCAGAAGCCGCCGCATGATCTTGCCGCTGCGCGTTTTGGGCAGCGCGTCGGCGAAGCGGATGTCATCCGGGCGGGCGATGGCGCCGATCTCTTTGGT
KOK=        22
KK=  332371  LL=  333540  Z=    5.73  JJ=  332341  DL=  1170
A===      111      112      113      114      121      123      124      131      132      133      134      141      143      144      211      213      214      223      224      231      233      234      243      244      313      314      323      333      334      343      413      433
B===      222      122      422      322      212      412      312      242      142      442      342      232      432      332      221      421      321      411      311      241      441      341      431      331      424      324      414      444      344      434      423      443
RRR=   10.397    1.063   -0.049    4.351    1.063    5.953    1.137   -0.049    1.056    5.320    0.761    0.566   25.141    4.626    3.524    0.223    4.808   -0.437   25.654    1.178   -0.581   49.219    1.797   -0.049    0.078    0.131    5.396    2.484    4.711    6.913    3.134    1.425
X1==    4.061   -0.995    0.259    1.540   -0.995    4.712    1.416    0.259   -1.336    4.126    0.353    0.809    5.308    3.201    2.005    0.176    2.126   -0.641    4.741    0.932    1.061    9.867    0.770    0.482    0.024    1.454    2.770    1.216    3.346    2.097    1.454    0.432
X2==    2.560   -1.068   -0.189    2.825   -1.068    1.263    0.803   -0.189   -0.791    1.289    2.155    0.700    4.736    1.445    1.758    1.263    2.262    0.682    5.411    1.263   -0.547    4.988    2.333   -0.101    3.230    0.090    1.948    2.042    1.408    3.297    2.155    3.297
CD1=        5        0        2        4        0        8        4        2        0       10        4        3       13       10        3        2        5        1        9        3        5       22        5        5        3        6        8        8       14       11        6        7
CD2=        4        0        2        6        0        4        3        2        1        7        8        3       13        6        3        4        5        3        9        4        3       13        8        3       11        4        8       14       11       16        8       16
CACCAAGTACGTCAACCGCGCGCTGCTCTCGTACGACCCGCAGGGGCGGACGCGCGTCCGCTTCTCGCTGATGCCGCAGCGCGTCGCCAAGACCGTCGACGTGCGCACCTCGCCGGTGGGGGAGCGCATCGGGGCGATCAACGACTTCGTGGCGGCGGGCTATGAAGTGCACCTCAACTTCAGCCCGGTCATCCTGTATGAGGGGTGGCGCCGCGACTACGCCGAGCTCTTCGAGCAGCTGGACGACGTGCTCTCAGACGAGGCGAAGGCGCAGCTTAAGGCCGAGGTCATCTTTTTAACCCACAACGCGCTCCTCCACGAGGTCAATCTGGGGTGGCACCCGAAGGCCGAAGCGCTCCTCTGGACGCCCGAGACGCAAGAGGCCAAGACCTCGCAGATGGGCGGTGAGAACGTCCGCTACCGCCACGGCTTTAAAGGCAAACAGGTCGCGGCGCTGCGCGACCTGCTCGCTCGAAAGATGCCCTACTGCGCGGTGCGGTACGCGTTTTAACAGCTTAAGGGCCGGGGTTGGCTGGCGGCTGGGTGAGAAGCGCCTCTAAAATCGCGCTCAGCTCGTCTTCGGGCATCACCCGGATGAGGCGGTGGTGACGGGGGTCGTCCTCGTCGATCCACTCGTTGAAACCGGTGGTGGTCAGGGTGAGCTGTTCGGTTTCGATCACGTCGAAGTACTGCCCTTCGGGGCCCCAGAGCCCGCGCACCGCGTAGAGCACCGAGCAGAGGTCCCAGGCGTTGCGGTTTCTCGAGGGCCCGTCAAAAAACTGCTCATACGCGAAGCGGACCGGGTTGGTCTCGGGGGTCGTGGCGGTCAGCGTCGCCCCGTTAAGCACCTCGTGGCAGGTGGGGCCGGTGTTAAAGTTGATCACCGTCGGCCAGTTTTCGATGACGTCGATGGCGTAGCGCGAGTCCATCTCGCGGCCCCCCGAGAGGTAGAGGTCGTTGTTGCTGCTCGGATAGTGGCCGCCCATCAGCGACAGCTCACGCACCTTCTGCTGGATGAGGGTGCGGCCGTCCAGGGGGCTATGTTCGTCCGGCCCGGAGTTGAGCAGGTCGGAGAGGTTTTGCAAAAAGCCCACCGAGACGATCGTCACGCTGTTGTCGGGCTGCGCGGCGAGCAGCTCGCGGTAGACCTCGGTCGCCGTGGGTACCGAG
KOK=        23
KK=  340561  LL=  341190  Z=    5.30  JJ=  340441  DL=   630
A===      111      112      113      114      121      123      124      131      132      133      134      141      143      144      211      213      214      223      224      231      233      234      243      244      313      314      323      333      334      343      413      433
B===      222      122      422      322      212      412      312      242      142      442      342      232      432      332      221      421      321      411      311      241      441      341      431      331      424      324      414      444      344      434      423      443
RRR=   -0.629    0.112   -1.323   -1.837    0.112    0.038    0.033   -1.323    0.639    3.489   -2.428   -0.384    0.147    1.112    0.112    9.150    0.033    7.096    0.196    0.639   -0.001   -0.527    0.931    6.755    6.765   -0.608  113.129    0.076    0.064   18.522   53.068    4.824
X1==    2.548   -0.389   -0.981    2.950   -0.389    0.157    0.118   -0.981   -0.843    1.988    1.878   -1.017    0.524   -0.880   -0.389    2.157    0.118    2.275    1.241   -0.843   -1.364    0.791   -0.667    2.850    2.680    1.201   11.306   -0.294   -0.386    5.659    5.939    1.474
X2==   -0.247   -0.287    1.349   -0.623   -0.287    0.243    0.276    1.349   -0.757    1.755   -1.293    0.377    0.281   -1.264   -0.287    4.243    0.276    3.119    0.158   -0.757    0.001   -0.666   -1.396    2.370    2.525   -0.506   10.006   -0.259   -0.166    3.273    8.935    3.273
CD1=        3        0        0        4        0        1        1        0        0        5        5        0        3        1        0        3        1        3        2        0        0        3        1        6        6        4       17        4        4       17       11        8
CD2=        0        0        2        0        0        1        1        2        0        4        0        1        2        0        0        5        1        4        1        0        2        1        0        5        5        1       16        4        4       11       13       11
TGGACGCGGCAGTCGGTGCGCCACTACGAGGGGAGCGTCGTCCCCGGCGAGGACCCGATGGGCCGCTCGCACTTCTGGTTCGCGGCCTACCCGCGCACGGGCGCTGAGAAGGGCACCGACCGCTGGGCGATCGAACACGACTACGTCTCGCTCACCCCGTTGCGCCTCGACCTCACCGACGAGGGGCTCCTCGCCGACGCCGTCACCAAAGCCAAAGAGGCGCAGGTTGGCAAGTAGGGGGTGACGTGTAGCGAGTGGCGCGTGGTCTGGGGCGCGGTTCCACAGGGCACGCGCCGCAAGCTATGCGCCCTCGGCTTCGGCGAGGTAGCGCGCGACCCACGCGTCGGAGGTCTCGTCGGCGAGGCGCTCCATGGTGAGTCTCGGGAGCGACCAACCCGGTGGCGGCGCGAGCTCCAAAAAGTCGAGGATGCCCCGCACTGTCCCCTCGGGGTCGCGCACGTAGTCCTCGTAGACGACGGTGTAAGGGGTCGCCTCGAGGGCGTCGAAGAGCTCTTGCCAGCGCGCCTCGCGCAGGCTAAGCTCCTGGACGAGCCCGGAGAGCGCCGCGAAGTCGAAGTGAGCGCGCGCGCCCTCGCGGACCGCGTCGCCGTGGTAACGCTCCCACACCCC
KOK=        24
KK=  356611  LL=  357570  Z=    6.18  JJ=  356401  DL=   960
A===      111      112      113      114      121      123      124      131      132      133      134      141      143      144      211      213      214      223      224      231      233      234      243      244      313      314      323      333      334      343      413      433
B===      222      122      422      322      212      412      312      242      142      442      342      232      432      332      221      421      321      411      311      241      441      341      431      331      424      324      414      444      344      434      423      443
RRR=    6.985    0.225    5.926    1.895   -0.251    1.246    1.299    1.185    0.025   -1.811    5.466    1.236   42.562   17.448    1.323    1.185    6.827    1.185   -0.430   -1.728   -1.097   17.641    1.364    0.007    1.842   -0.023    0.682   -0.608    1.527   31.155   -0.031    4.582
X1==    4.495   -0.476    1.647    0.697   -0.476    1.759    0.782   -1.100   -0.126   -0.513    1.812    0.697    7.122    7.000    0.524   -1.069    2.645   -1.038    1.826   -1.069   -1.043    2.572    2.572   -1.697    3.067    0.042    1.413    2.426    2.724    4.275   -0.548    2.724
X2==    1.554   -0.473    3.599    2.720    0.527    0.708    1.662   -1.077   -0.200    3.527    3.016    1.774    5.976    2.493    2.527   -1.109    2.581   -1.142   -0.235    1.617    1.052    6.860    0.530   -0.004    0.601   -0.536    0.483   -0.251    0.560    7.288    0.056    1.682
CD1=        5        0        3        2        0        3        2        0        1        2        6        2       15       15        1        0        4        0        3        0        1        7        7        0        8        3        5       13       14       18        2       14
CD2=        2        0        5        4        1        2        3        0        1        9        8        3       13        7        3        0        4        0        1        3        5       15        4        3        4        2        4        7        9       27        3       12
CGCCAGGCCACCCCCCACGCGCGCAGGCTAAAACCCCTGTCGAGCTTGAGCCCGGCGCCCATCAACGCGACGATCACGAGCAGCTCGGTGAGGTGCTCGGTGACCTGCCGGTTGTCCAGGGGCTGCACGTTGGGGAGCCCCAGCGGCAGGCTGAAGAGCAGGGCCCCGAGGGCCACGTAGAGGATGGGAAACGACAGCGGGCGGCCCTGCAAAAAGCGCGGCAGCCACGCCGCGCCCAGGAAAGCGAAACCGAGAAGCAGCACGGCGACTTCGTAGGTCACGGGTGAGAGGAGGTCTTTAAGGAGGGTCTCGAGCATCGTCATGGTGAGGGCGCTATCGTAGCGCCCCGGGGGGCGCGCATCTGTGCTTTGCGGGTGATTTGCGCGCGCCCCCTGCAGCCGCGCGCCGCCGTGAGCGCTCGGCGCGCCGTGCTATAGTCCTCCAAGCCATGCCCCCGACGCTGCCCCCCGACAGGCTCACCCTCGCGTTTTACACCCTCGACTACCCGCCGGGGCGGTTCGTCTCGAGCATCGGGCTCTACACGCAAAAGCTCGCCGCCGCGCTCGCGGCGCGCGGCCACCGCGTCTTCGTGCTGAGCCGCAGCGAGGAAGGGGAGCGCGTCGAGCGCGACGGGGAGGTCACGGTCTTGCGCCTCGGGCCGCCGCGCGTCGCGGTGCCGGCGCGCGTAACGCTCTTTAGCGCCTCGAGCCGCGCGCTCACCGGTCTGCGCGACGAGGTGCGGTTTCGCCGGCGGCTCGCCGATAAGCTCTCGGAGCTCGTCGCGCGCGAAGGGGTCGACCTCATCGAGGCGGCTGACTCGGCGGCAGAAGCGGGGTTTTACCGGCCGCAGCGCCACCCGCGGGTGCCGCTGGTGATCCGCCTGCACGGCCCCACGGCGGTCGCCGAGCTTTTCGACCGCAACGTGCCCGAGTTCGGGCGGCGCCTGATCCGGCGGGCCGA
KOK=        25
KK=  367771  LL=  368580  Z=    5.57  JJ=  367381  DL=   810
A===      111      112      113      114      121      123      124      131      132      133      134      141      143      144      211      213      214      223      224      231      233      234      243      244      313      314      323      333      334      343      413      433
B===      222      122      422      322      212      412      312      242      142      442      342      232      432      332      221      421      321      411      311      241      441      341      431      331      424      324      414      444      344      434      423      443
RRR=   -0.208    0.081    0.028    0.201    0.081    0.682   -0.156    1.374   -0.208    1.655    2.899    2.549   10.057   11.809   -0.214   -0.085    2.541    0.519   -0.172    0.357    0.395   84.754    1.406    1.787    0.836   -0.850   -0.828    0.924    1.342   32.225   -0.461   -0.099
X1==    0.719   -0.276    0.219    0.170   -0.276   -0.767    0.186    1.219    0.233    1.934    1.789    1.170    4.446    4.871    0.724   -0.767    2.186    0.248    0.202    3.233    1.981    9.212    0.494    1.040    0.566   -0.868    1.981    0.815    0.642    5.501   -0.204   -0.168
X2==   -0.290   -0.296    0.127    1.178   -0.296   -0.890   -0.838    1.127   -0.890    0.856    1.621    2.178    2.262    2.424   -0.296    0.110    1.162    2.093   -0.854    0.110    0.199    9.200    2.846    1.718    1.479    0.979   -0.418    1.133    2.092    5.857    2.262    0.586
CD1=        1        0        1        1        0        0        1        2        1        5        5        2        9       10        1        0        3        1        1        4        5       16        3        4        3        1        5        8        8       20        2        6
CD2=        0        0        1        2        0        0        0        2        0        4        5        3        6        6        0        1        2        3        0        1        3       17        7        5        5        4        2       11       13       23        6        9
CTTCGGCCTGACGCATCGCCCCGATGGGCGTGACGAGGCCGAGCCCGCCGCTCCCGTCGGGAAAGGTAAAACCGATCGCGCCCAGGAGCGCGTCTTCACCCCCGTAAGGGAGGTAGACCGGGCTCCCGCTCATCCCCGCGGCGATCCCCCCGGCGCGCTCGACGAGCGGCCCCGAGGTCTCTACCAGCACGAGCGGAAAGGCCGTGCCGAGGTCGTACTGCAGGGCGATCACCTCGACCTCGAGGCGCTCTGGGCGGTTGTTCGCGCCGGTCGTCAGGGCGTAGCCGCGGGCGCCGGCCTCGAGCGCCCCGAGCGGAAACAGCGGGGTGTCGCCGGCGCGCTCCGCTGGGGGCGGAGGCGCTGCGGCTCCCTGGGCGAGCGCGGTGGGCAACAAGAGCGCACCGAGGAGGGCGAGGCGGCGTAGAGCGGGGCGCATGGGTTTAGGTGCGCGGCGCTGCCCGCAGGGGCTCGGGGCACGACAGCGCGCGCAGCGCACCCACCGCGGTGCAGTCCTCGGCGCTCGGTGCGCGCGTCACGGGGAGCCCCGTGTGGGTCTGCAGGTAGCTGTCGAGCCCGCGCAGGTAGCTCCCACCACCTGTCAGGACGAGCCCGCTACGCACGATGTCGGCGGTGAGCTCGGCGGGGGCGGTCTCTAAAAGGCGGCGCACGGCGCTCGCGAGGCGCGCGGCCCCCTCTTGCAGCGCTTCACCAACCTCGGCGCGGCTCACCGTGACCGTCTTGGGGAGGCCGCGGGCGACGTCGCGCCCCCGCACCTCGAGCGTCTCGTCGGCCGCAGCCTTCTCGGCTTCG
KOK=        26
KK=  370171  LL=  371100  Z=    6.49  JJ=  370141  DL=   930
A===      111      112      113      114      121      123      124      131      132      133      134      141      143      144      211      213      214      223      224      231      233      234      243      244      313      314      323      333      334      343      413      433
B===      222      122      422      322      212      412      312      242      142      442      342      232      432      332      221      421      321      411      311      241      441      341      431      331      424      324      414      444      344      434      423      443
RRR=    3.764   -0.600   -0.877   -0.913   -0.331   -0.910   -1.734    0.591    2.835    2.867    2.733    2.503   19.746   -0.035    0.239   -0.087    2.086    0.388    0.443    2.872    3.662  119.583    7.272    0.133    1.132   -0.372    0.009    0.691    1.967   31.574   -0.883    0.028
X1==    1.691   -0.419   -0.831    2.106    0.581    0.822    1.625    2.169    0.822    1.187    1.034    2.106    3.633    1.509   -0.419   -0.122    2.536   -0.434    2.620    1.767    1.714   10.465    4.318    0.258   -0.833   -0.914   -0.023    1.237    1.010    5.424   -0.914    3.017
X2==    2.225    1.430    1.055   -0.434   -0.570   -1.107   -1.067    0.273    3.447    2.414    2.642    1.189    5.436   -0.023   -0.570    0.715    0.822   -0.894    0.169    1.625    2.136   11.427    1.684    0.514   -1.359    0.407   -0.370    0.558    1.947    5.821    0.966    0.009
CD1=        2        0        0        3        1        2        3        3        2        4        4        3        8        5        0        1        4        1        5        3        6       22       11        4        1        1        3        9        9       20        1       14
CD2=        3        2        3        1        0        0        0        2        5        8        8        3       13        3        0        2        2        0        1        3        6       20        5        3        1        4        2        9       12       22        5        7
AGTTCGGGGGTTACACGCGCCGCTTAGCTGGCTCCGGCCTCGAGCTCTTTGGCCTCGTCGCGCAGTTCGTCGGCCTTGTGCAAAAGCTCGTCGGCTTTCTCCTCGAGGCGTTCGCCGAGTTCGTCGGGGAGGGCTTCGGCGGCCCGCTGAAGCCGCTCCGCTTGCGCGTGGATGTGCTCGATGAGTTTGCGGATGCGTTCGACTTCGCGCCCGTACTCCTCGCGGCTCGCGCGCTCCGGGGTGGGGGGTGGCGTCTGCATCCGCCTAGTTTTTCGCCCCTCGCTGGCCGAGATTGCAGGTCAGCTTACGGTCAGCTGCACCTTGGCGACCGCCGGCAGCCCTAGAACAGGACCCGTCCCCGCTGCGTCACCGTGACGCGCCGCGCGTCGCCCGCTGCGGGCTCGAGCTGCACCACCCACGCCTCCGGTACGACCTCCACGAGCCCCGCCCCCCACTCGGCCGCGACGAGCCGCGCGCGCGCGAGGTAGTCGTCTAGACCGAGGTCGAAGAGCGTTTGGGCGGCGCTGGCGTCGCCCCCGAGCCGGTACGCGTCGAGGTGTACGAGCGGCCCCGCGGGCGTAGGGTATTCGTGGATCAGCGTGTAGGTCGGGCTGGTGATCTGCGCGGTGCTGCCGAGCGCGCGCCCGAGCTGCTGGACGAGGGTCGTTTTGCCGACCCCGAGCGGCCCGAGCAGGACGAGGAGCGTCCCGGCGGGGGCGCTCTGGGCGAGCTCGCCGGCAAAGGCGGCGGTGGCGTCGAGCGTCGGCAACAAAAGCGGCACCCATCTAGTGTGGCATAAAGACGCTCGCGGGTGCTTTGGGCACCTCGGCGACCGGCGGACGCGTTTAGGGGCCAAAGAGCGTCTGCAGGCGCCGCTGCAGCTCCGGCAAGGAGGCTTCAAGAAGCTGCCGCGCGGCGCTGCTCCACGTC
KOK=        27
KK=  384211  LL=  385380  Z=    5.33  JJ=  384181  DL=  1170
A===      111      112      113      114      121      123      124      131      132      133      134      141      143      144      211      213      214      223      224      231      233      234      243      244      313      314      323      333      334      343      413      433
B===      222      122      422      322      212      412      312      242      142      442      342      232      432      332      221      421      321      411      311      241      441      341      431      331      424      324      414      444      344      434      423      443
RRR=   15.162    0.256   -0.757   -0.086    0.256    1.712   -0.479   -0.073   -1.269    1.186    0.800   -1.027   12.218    1.360    0.915   -0.005    0.329    5.422    3.404    0.549    0.672    1.786   -1.250   -0.770    0.935   14.147   63.964    0.009    0.848   56.399   20.711   10.171
X1==    4.656   -0.394    1.107   -0.034   -0.394    0.969   -1.093    0.107    0.969    0.451    0.194    1.939    2.656    2.228    2.606   -0.023    0.752    2.622    1.416   -1.015   -0.406    1.108    2.835   -0.837    1.113    3.887    7.639   -0.007    1.174    7.371    4.503    2.723
X2==    3.256   -0.649   -0.684    2.563   -0.649    1.767    0.438   -0.684   -1.310    2.628    4.120   -0.530    4.600    0.610    0.351    0.228    0.438    2.068    2.404   -0.541   -1.657    1.612   -0.441    0.920    0.840    3.639    8.374   -1.248    0.722    7.651    4.600    3.735
CD1=        5        0        2        1        0        2        0        1        2        3        3        3        7        7        3        1        2        4        3        0        2        5        8        2        4        9       15        6       10       26       10       14
CD2=        4        0        1        5        0        4        2        1        0       11       13        1       14        5        1        2        2        4        4        1        1        7        3        5        7       12       22        9       14       37       14       24
GCGCTCCGCCCAGCAGCGGCTCGCTAAGAGCGTGCTGGGGCGCGACGTCGCCGCCTTCGACCAGCTTTTAGAGAGCGAAGCGCTAGAGGTGTGGAACGCGGCCAAGCGCGCCCAAACGCCGCGGCGCGCGGTGGGTTTTTAGGGGGTGGCGAACGTGCCGACCCTAGAAGCCGGCGTTGAATCCGCCGGTACGGTCTACCGCTGTCCGAAGTGCAAGCGCGACGTGACCGTGCTCCTCGCGCGCGCCTCGGTCAGCTGCAGCCGCTGCGGCCGCGCGATGCGGCGCGTCGCCGATGCGCGCCCCTCCTGAACCTTCGCTCCCCGAGCTGCACCCCGTGGCCTGCCCAGCGTGCGGCGGGGACGGCTACACCCTCGTAGCGGGTAGCGGCGAGGACGAGGTGGGGTGCGCCGCGTGCGGCGGCTTCGGCGTCGTCGAGGTCTGCTCGGGGTGTGGGGCGGTGCCAGCGCTCGAGGGCGGTTACGAGGTGTGCCGCTGCACCGAGGCGGCGCTGCCGGAGCGGCGCGCCGCCTAGCGGCCAGCGGTGCCGCGCGCCCCTAAGCGCGCGCCTTGAGCTGCTCTAACACGTCTTGGGCGAGTTCGCGGCCGAGCTCCTCGGCTTCGGCGGCGTCGCCCGTCACCTCCGCCTGGATCATCCAGTCGCCCTCGTCGCGGGCGGCGGCCCCCAAAAGGTGCAGCTCGCCGTCTGCCGTGACGCTGGCAAAAGCGCCGATGTGGTGCGCGGAGCTGCTCATCTGGCGGGCAAAGGCGCGTTCGGCGCAGGCGCGGTCGAACGAGGGGCGGTGTTGGAGGGTGTAGGCGAGGTCACTGGCGAGATCGTCGTCGTCGCGGACGACGAGCGCGAGCGCCCCCTGACCCGGTGCGGGGGGGAGCTGCTGCGGCTCCAACAGGGTCGTGACCCGTTCGCGTTGGCCGAGCTGGATAAAAGGTGCACTCGGCCAGACGAGGGCGCCGAGCTCCTGGGCGCTCAGGAGCGCGAGCGCGTCCTCGAGCTCACCGGTAAAGACCCTCACCTTGAGGTCGCGCCGCGCCGCTAAGACAAAGGCGCGGTCGCGCAGCGTCGGCACCCCGACCTCGGCGCCCTTGGGGAGGTCGCCGAGGCTTTTGGCGCCGCGCGCTAGGAGGGCCGAGCGCGGCTCGAGGCGTTTGGT
KOK=        28
KK=  386761  LL=  387630  Z=    4.54  JJ=  386641  DL=   870
A===      111      112      113      114      121      123      124      131      132      133      134      141      143      144      211      213      214      223      224      231      233      234      243      244      313      314      323      333      334      343      413      433
B===      222      122      422      322      212      412      312      242      142      442      342      232      432      332      221      421      321      411      311      241      441      341      431      331      424      324      414      444      344      434      423      443
RRR=    9.326   -0.245   -0.119   -0.007   -0.646   -0.462    1.735   -0.119   -0.005    4.931    0.362   -0.059   -0.099    1.630    0.168    0.108   -0.002    6.209    0.212    1.020    0.519   -0.204    0.913   -1.524    7.430    9.120  119.869    0.798    0.246   27.738   37.000    4.878
X1==    2.651    0.593    1.039    0.055   -0.407   -0.114    0.857    1.039   -0.114    1.460    0.248    0.055    0.248   -0.984   -0.407    2.730   -0.098    1.487   -0.254   -1.062   -0.625    1.137   -0.601    1.759    2.700    3.373   12.024    0.650    0.699    4.523    5.248    4.141
X2==    3.518   -0.413   -0.114   -0.131    1.587    4.040    2.024   -0.114    0.040    3.377    1.462   -1.072   -0.401   -1.656   -0.413    0.040    0.024    4.177   -0.837   -0.960   -0.831   -0.179   -1.519   -0.867    2.752    2.704    9.969    1.228    0.352    6.133    7.050    1.178
CD1=        3        1        2        1        0        1        2        2        1        5        3        1        3        1        0        4        1        3        1        0        2        5        2        6        7        8       24        9        9       19       11       18
CD2=        4        0        1        1        2        5        3        1        1        8        5        0        2        0        0        1        1        5        0        0        1        2        0        1        7        7       17        9        7       21       14        9
GACCTCGCGCACGGTGTCGCGGACGATGCGCTGCAGGTCGACGTAACCGTTACAGGTCACCTCGCCGGCGATGAGCGCGAGCCCTTTGGTGAGGATCGTCTCGACCGCCACCCGCGCCTGCGGGTCGATCTGCAGCATGGCGTCTAGGACGCTGTCGCTGATGCGGTCGGCGAGTTTGTCGGGGTGCCCTTCGGTGACGGACTCCGAAGTGACGAGTCGCATAAAACCTCCTGGTGTCAGCGTGGTGAAGTGGGGCGTTGGGTCCCGGAACCGGGGTGCGGCGCGCGCACGAATAAAGGCGAGTATAACAGAGCCCCCGCGCAGCTTCCGTCGCCCTCGCCGCTATGGCGGCACCCCACAAAAGGCCTCGGGGGCGCCCCGTATACTGAGACCATGCCACGCGACTCCGAGCTGCGGCTCGAGCTGCGCCCCGCGCGCCCCGCCGACGCCCCGGCGCTCGCGGCGCTGCAGCGGACCATCTACGCCGAGGGGCGTTGGTTCGTCGGTGACGGCGCGCCGAGCGCCGAGGCGCTCGCGCACAGGCTCCGCCGCCTCGAGGCGGCGCGCTCGCTCGTGCTGCTCGCCTACGCCGCCGACCCGGCGGAGGGGCTCGCCCTCGGCGGTTGGCTCGAACTCCACCGGCTCCGCCCCGCCCGCATGAGCCACGTCGCCGTGCTCACGCTCGCGGTCGCCCCCACCTTTCGGCAGCGGGGTGTCGCCTCGCGCTTGCTCGCCGAGGCCTACCGTTGGGCGCGCGCGGTCGGGGTGCGAAAGGTGCAGCTCAGCGTCCGCGAACATAACCGCGCGGCGCTCGCCCTCTACGAACGCGAGGGGTTTACGCTCGAGGGGCGCGAGCGCTGCCAGGTGTTC
KOK=        29
KK=  397351  LL=  397740  Z=    6.26  JJ=  396841  DL=   390
A===      111      112      113      114      121      123      124      131      132      133      134      141      143      144      211      213      214      223      224      231      233      234      243      244      313      314      323      333      334      343      413      433
B===      222      122      422      322      212      412      312      242      142      442      342      232      432      332      221      421      321      411      311      241      441      341      431      331      424      324      414      444      344      434      423      443
RRR=   -0.089    0.008   -0.239    0.098   -0.082    0.098    0.098   -0.193   -0.213   -1.714    0.097    0.098    5.169    0.161    0.008   -0.213   -0.195   -0.196    0.466   -0.217   -0.085   -0.017   -0.038   -1.498   -2.179    7.884   95.172   -0.076   -0.621   10.447   -2.943    7.359
X1==    0.916   -0.090    0.709   -0.313    0.910   -0.312   -0.335   -0.291   -0.312   -1.011   -1.051   -0.313    2.816   -0.158   -0.090   -0.312    0.665    0.666    0.641    0.688    0.888    0.780    1.715    1.576    1.989    2.816    7.668    1.362    0.646    3.823   -1.051    1.705
X2==   -0.097   -0.090   -0.338   -0.314   -0.090   -0.315   -0.293    0.662    0.685    1.695   -0.092   -0.314    1.836   -1.018   -0.090    0.685   -0.293   -0.294    0.726   -0.315   -0.096   -0.022   -0.022   -0.951   -1.096    2.799   12.412   -0.056   -0.962    2.733    2.799    4.316
CD1=        1        0        1        0        1        0        0        0        0        0        0        0        4        1        0        0        1        1        1        1        2        2        3        3        3        4        9        6        5       11        0        7
CD2=        0        0        0        0        0        0        0        1        1        3        1        0        3        0        0        1        0        0        1        0        1        1        1        0        0        4       14        4        2        9        4       12
AACCGAGGTTCACGCCGGGGGTGGCGTGAGCGCCCGGGAGGCGGCCTCGAGGGCCTCTGGCACCCGTGCGGTCTCGGGGCCGCTCCCTTGAGCGCGCGCTGGTGTGCCGCCGCCGCGCCCGCGGAGATAGGGTAGCGCTGCCCGCAGCGCCGCGCGCAGGTCGCCCTCCCCCGCGGCAGGCCGCGCAAAGAGGAGCTGGGCGCGGCCCTCGCGGGGTGCGGCGAGCAGGGCAGTGAGCCCCCGTTCGGTGAGCTGCCCAGCGAGCGGCTCCAAGAGGTCAGCCTGGTCCTCGCGCAGCGCGTAGCACACCACCCCGCCGCTGGCGCTTCGTCCGAGCTCAGCGGCGAGTCCCGCGGCGAGGCGGGCTCGGGCCGCCTCGAGGTCGCGCTG
KOK=        30
KK=  399541  LL=  400470  Z=    5.51  JJ=  399301  DL=   930
A===      111      112      113      114      121      123      124      131      132      133      134      141      143      144      211      213      214      223      224      231      233      234      243      244      313      314      323      333      334      343      413      433
B===      222      122      422      322      212      412      312      242      142      442      342      232      432      332      221      421      321      411      311      241      441      341      431      331      424      324      414      444      344      434      423      443
RRR=   -0.374   -0.189   -2.544    0.210   -0.310    0.075    0.206   -0.274    1.892    4.541    4.350    6.033   23.965   27.802    2.059    0.414   -0.572   -0.615   15.322    2.356    1.463   72.415    8.241    0.329    2.209   -0.363    1.245    0.488    5.079   11.738   -0.193   -0.642
X1==    0.543   -0.504   -0.964   -0.182    0.496   -0.061   -1.155   -0.964    0.913    4.214    1.567    2.570    4.739    6.756    1.496   -1.035    3.214   -1.087    5.445    1.886    1.856    9.195    4.359    0.288    1.389    0.299   -1.509    0.837    1.174    2.497    0.299    1.174
X2==   -0.688    0.376    2.641   -1.152   -0.624   -1.224   -0.178    0.284    2.073    1.078    2.776    2.348    5.057    4.115    1.376   -0.400   -0.178    0.566    2.814    1.249    0.788    7.875    1.891    1.143    1.590   -1.217   -0.825    0.582    4.326    4.701   -0.647   -0.546
CD1=        1        0        0        1        1        1        0        0        2        8        5        4       10       15        2        0        5        0        8        3        5       18       10        4        4        3        0        6        8       11        3        8
CD2=        0        1        5        0        0        0        1        2        4        6        8        4       12        9        2        1        1        2        4        3        5       16        6        4        7        1        2       11       19       20        2        6
GCCTGCACCAGGGGCTCGAGGTCGCGGCCGTCCTCGAGGTAAACCCACACCTTGGCGAGCGACGAGAGCCCTCCGTAGAGGCGGCAGACGTCGCGCTGCAGGGCCTCGGGATCGGCCTTGCCAGCGCGGCAGAGGTTGCACGAGGTCGCCTCGAGCTGCTCCGCTACCATCCCCTCGAGACCGGCGACGGTGCGGGCGGCGGTGGCGTAGTTGGGGTGCGCGCGCACCGCTTCGGCGAGTTTGTGCAGTTCGAAAAGGGCGCGTCGGCGGTCGCAAAGGAGCGCGTAGCGGGTGCGGTTGGTGGCGGCCGTGTTGCGTGCAGTGTGGTCCATAGCGTCCGTTACGGGGTGTGGTGTGGGCAGCGCGTGCCGAGAAGACTCTACCAGGCGCCGCCCCTAATGTCTAGCATTATAGTCGGAATTGGTCACGTGAAGGCATGCTGCGCGACCTCGAGCGGTTCCGGTAGCGGGCGCCGCCGCAACCGCTACGCACCCCAGCCGCCCTGGGAAGGGGCTGCAAGCTGACCAGACCGCTCCAAGCCAAAGGAGCGGGGTTCCCCGCTCCTAGAGGTGCTCGTGATCGTTATGAAGGGCTTCTGGGCAAGCCGCTACTGGCGCTGGACGTGCGCCTCGAGGAAGTAGAGCGACTCGTCGACCTCGCGGGAGATCTCGGTCAAGAGGTCCTCGGTGGTCGGCTCGTCGAGCTCGCCGGAGCGGCGGATCGCCGCGCGGGTCGAGGCGGCGTAGGCGGCCCAGCGCTCGACCATCAGGTCGACGACCTCGTGGCCCTGCACGGTCTCGAGGGGGTATTCGGGGAGCGTGGTCGCCTCCGCGGCCATGCGCACGGTGCCGAGCGCCGCCCCACCGAGGGCCGTCACGCGTTCGGCGAGCAGGTCGGCGAAGTTGCGGGCGCGTTTGGCGAGGTCGTCGA
KOK=        31
KK=  400771  LL=  401400  Z=    4.65  JJ=  400741  DL=   630
A===      111      112      113      114      121      123      124      131      132      133      134      141      143      144      211      213      214      223      224      231      233      234      243      244      313      314      323      333      334      343      413      433
B===      222      122      422      322      212      412      312      242      142      442      342      232      432      332      221      421      321      411      311      241      441      341      431      331      424      324      414      444      344      434      423      443
RRR=    0.174   -0.238    0.794    0.329   -0.671    0.010    0.201    0.433    0.010    3.111    8.932   -0.091   21.631   17.151    0.174   -0.113   -2.384    0.803    2.680    2.301    0.452   34.364   29.371   -1.208    0.084   -0.049    0.607    0.016    1.360    8.435    1.190    0.015
X1==   -0.365   -0.412   -0.777    0.106    1.588    0.123    0.992    0.223    0.123    2.621    1.534   -0.894    5.923    6.701   -0.412    0.123    2.992   -0.989    0.814    2.123   -0.639    5.416    6.106    2.919   -0.512    0.072    0.838    0.260    0.989    2.508    0.803   -0.024
X2==   -0.476    0.578   -1.022    3.101   -0.422    0.083    0.203    1.944    0.083    1.187    5.822    0.101    3.652    2.559   -0.422   -0.917   -0.797   -0.813    3.293    1.083   -0.708    6.345    4.810   -0.414   -0.164   -0.687    0.724    0.062    1.375    3.363    1.483   -0.612
CD1=        0        0        0        1        2        1        2        1        1        5        4        0       10       12        0        1        4        0        2        3        1       10       11        7        1        2        3        4        6        9        3        4
CD2=        0        1        0        4        0        1        1        3        1        4       10        1        7        5        0        0        0        0        4        2        1       10        8        1        2        1        3        5        7       11        4        3
TTGGCTTTGCGAATCGCTAGGGCGAGCCCCTGCAGCTGCAGGGTGATGTGTTGGGCGACCCACACGAGGTCGTCGGGCGCGGTCGGCGCAGCGTCGCCGAGCTCGCGCTCAAGGCGCTCAACCTCGCTTGCAGCGTAGAGGTAGGGCGCTTCACCGCAGAGGTCGCGGTAGACGGGGAGCAGCGCCTGCATGTGCTGCAGCGCGCGGCGCGCCTCTTGGTGGTGGTGCTGGCGTTCCGGGTCGTCGTAGCTCAGCTGGGTGGACGTCATAGGGGAGCTCACCTCGCAAGCGTGCGATGACGCGGGGACGGCTGGGGCCGCTCGTAGGGCACGCTGCTACCCTAGCAGGCGCCTTGGTCGCCTGCCTAGGGGTCGGTGTACCACCGAGCTCGGTATTCAAATACCTCGGCATGCAAGTAGCACGCGCTGCGACCAAAGCGCAGCGAAGGTCAGGACAGCACCCCCTGCACGTGCGCCTCGAGCCAGGTCGCCACCCCGAGCGCTTCAGGCTCTTCAATGCGCTCGTCGGCGACCGCGAGGACGTCGGGGTGAGCGTCGCCGACCGCGACGGCGTGTCCCGCCCACTCGAGCATGGTGACGTCGTTGATGCCGTCGCCGAAGGCGACCGTGT
md=   0  K3=       2  K4=  408747  IDL= 3260397
KOK=        32
KK=    2582  LL=    3541  Z=    4.58  JJ=    2342  DL=   960
A===      111      112      113      114      121      123      124      131      132      133      134      141      143      144      211      213      214      223      224      231      233      234      243      244      313      314      323      333      334      343      413      433
B===      222      122      422      322      212      412      312      242      142      442      342      232      432      332      221      421      321      411      311      241      441      341      431      331      424      324      414      444      344      434      423      443
RRR=   -1.430    0.281   -0.021    3.967    0.281   -2.046    1.249    1.961    0.016    7.104   15.005    3.937    9.282    6.505    3.673   -0.016   11.489   -0.010    0.456   -0.037   -1.265   51.157    3.194    0.805    1.642   -0.172    0.920    1.674    0.617   29.705    0.471    0.384
X1==    2.508   -0.476   -0.048    1.617   -0.476   -1.010   -1.091    0.932   -0.013    3.214    4.631    2.526    2.127    1.727    1.524   -0.013    3.533    0.022    0.810   -0.013   -0.794    7.951    3.494    0.636    2.539    0.250    0.578    1.511    0.199    7.135   -0.376    0.633
X2==   -0.570   -0.591    0.445    2.453   -0.591    2.026   -1.145    2.104   -1.237    2.210    3.240    1.559    4.363    3.767    2.409    1.210    3.252   -0.457    0.563    2.841    1.592    6.434    0.914    1.265    0.647   -0.690    1.592    1.108    3.096    4.163   -1.252    0.607
CD1=        3        0        1        3        0        0        0        2        1        7       10        4        6        6        2        1        5        1        2        1        1       15        8        4        6        3        3        8        6       22        2        7
CD2=        0        0        2        4        0        4        0        4        0        8        9        3       11        9        3        3        5        1        2        5        7       15        5        5        5        2        7       13       17       20        1       10
CACCCTCGCCGCGCGTACCCTGCTCGAAGGGGTGCAGCGGGTGGCGGTGATGGCCGACCGCACGGCGAACAACCGCGTCGACCTCTTTGTCCGCGACGGCACCCTGCAGATCACCGCCGAAGGGGCCTATGGGCGCGCTCAGGAGGCGCTCGCCGTCGCGCAGGAGGGGAGCGAGTCGGAGATCGCGCTGGCCTACAACGCCGACTACCTCTTAAGCGCGCTGCGGCCCGTGGGCGGTGACGTGCGCTTCTCCTTCTCCGGCCCGACGAGCCCGAGCGTGCTCGTTAGCCTCGCCGACCCGAGCTATCTGGCGATGGTCGTGCCGCTGAGAACGGGGTAGCCCTAGGGCGCGCCAAGGGGGCGACCTGAGGGTGCGCGGCGGTATAAGCTGGTTGGGGCAGCGGTGTAGCGGCGTCGGTGTAGCTGCTCGCCTTAGCGGTGCGAGGGGTGTCGAGGGCTACCGTTTGACGCCGCCGACCCCGACGTGGGACAGACGGCGCTGGTGAGCACCCCAAAGGTGTTGCCTGCAAAGGAGTGTTATGACACAGATTGAGACGGTCTACGCAGCCGAGCTGCTCGACTCGAGGGGGAACCCCACGGTCGGAGCCACGGTGCGCCTGACGAGCGGCGTTGCGGCCTCTGCAGCAGTCCCCTCGGGCGCCTCGACGGGGATGCACGAGGCGGTCGAGCTGCGTGACGGCGGCGAGCGCTACGGCGGCAAAGGGGTGTTAAAGGCGGTCGCGAACGTTAACGAAACGCTCGCGCCGGCGCTCGTAGGGGTCGACGCGGCCGACCAGAGCGGGCTCGACGCGCTGTTGCTCGAGCTCGACGGCACCCCCAACAAGGCCAACCTGGGCGCCAACGCGCTTCTAGCGGTGTCGCTCGCGGCGGCGCGGGCGGTCGCGCAGACCCTGGAGCTGCCCCTCTACCGCTACCTAGGGGGCGTCGCCGCGCGGACGT
KOK=        33
KK=    5282  LL=    6451  Z=    7.72  JJ=    5282  DL=  1170
A===      111      112      113      114      121      123      124      131      132      133      134      141      143      144      211      213      214      223      224      231      233      234      243      244      313      314      323      333      334      343      413      433
B===      222      122      422      322      212      412      312      242      142      442      342      232      432      332      221      421      321      411      311      241      441      341      431      331      424      324      414      444      344      434      423      443
RRR=    0.542   -0.856   -0.774    3.754    0.115   12.012    7.172    0.382   -0.059   24.929   -0.308    0.817   19.428    1.353    0.018   -1.507    0.497    0.326   20.199    0.083   -0.084   62.621    6.203   -0.167    0.296    0.284    1.607    0.138    2.332   28.665   -0.659    5.365
X1==    0.199   -0.881    1.043    1.885    0.119    1.614    2.429   -0.515   -0.615    5.195   -0.192    0.305    5.321    2.653   -0.881    2.357    0.168    1.409    5.064    0.871    0.108    7.530    3.322   -0.844    2.476   -0.192    1.146    0.326    1.567    5.820    1.462    1.181
X2==    2.721    0.971   -0.742    1.991    0.971    7.442    2.952   -0.742    0.095    4.799    1.600    2.682    3.651    0.510   -0.021   -0.639    2.952    0.231    3.989    0.095   -0.777    8.316    1.867    0.198    0.119   -1.476    1.403    0.424    1.488    4.925   -0.451    4.543
CD1=        1        0        3        4        1        4        5        1        1       13        3        2       13        8        0        5        2        4        9        3        4       18       10        2        8        3        6        8       11       22        6       10
CD2=        4        2        1        5        2       12        6        1        2       13        7        6       11        5        1        1        6        2        7        2        2       19        7        4        4        1        6        8       11       20        3       19
CGTGGCCAACGCCATCTACGACGGCACCGACGCCATTATGCTCTCGGCCGAGACGGCGGTCGGGAGCTATCCGGTCGAAGCGGTGCGGATGATGGCCCGCATCGCCCTATCGGTCGAGGGGGACGCGAGCTACCAGGCCAACTTGCGCGAGCACTACCCGCAACCCGACAGCACCACGGCCGATGCGGTGTCGCTCGCCGCCTGCCAGATGGCGCACTTTCTCTCCGCCAGGATGATCGTGACCTTTACCTCGTCGGGGACGACGGCGCTGCGCGTGGCGCACAACCGCCCCTCGGCGCCCATCTTGGCGCTGACCCCGAGCGAGCGGGCCTACCGGCAGCTCAGCCTCTCGTGGGGGATCCTGCCGGTATTCTCCGAAGAGATCCATTCGACCGACGAGATGGTCGAGGTCGCCAACGCCAAGATCATCGAGCTGATGAAGCGCACGGCGGGTCTTACCGTCGGCGACCGCTACGTGATCACCGCAGGCGTCCCTTTCGGTATGCGCGGCACCACCAACCTCATCCGTGTCGAGGTGATCCGCGAAACCCCCGGATAGCGTTGAGCGCTCGCTACCGGTCCGCGCACGGCAGCGAGGCGCTTGGGGGCGCTGGCAGCGCGACACCCACCCAAACCAAAAGCGGGCGCAGCTGCGCCCGCTTTTGCTGCCCTGTAAACAGTTACGCGTTCTCCGCGACGACCGCGACCTTGAGGTCGATGGGCACTTCGGGGTGGGGTTTGTAGACCACGGTGTACTCGCCGAGGGTTTTGATCGGCTCGTGCAGGTCGAGCTTGCGGCGGTCGATGGTGACCTCGAAGCGCTTTTCAAGCGCCTCGGCGATGTCGCGCGCCGTGACCGAGCCGTAGATGCGGTCTTCACCGGCGCGCACCGGGATCTCGAGCTGCGCCTCGGCGAGCATCTCTTTAAGGCGCTCGGCGTCGGCTTTGCGTTCGGCGAGCTGCTTCGCCCGCTGCGCCAAGCGCGCCTCTAGCTCGCGCTGATTGGCCTGCGTCGCGGGCAGGGCGAGGCCGCGCGGTACCAGAAAGTTGCGCGCAAACCCCGGTTTGACCGAGACCAAGTCCCCCGCTTCGCCGAGTTTTTCAACCGGTTCGAGCAGGATGACGTTCATTTGCGCACCAGCTTCTCGGTGATCGGGACGATGGCGAGAA
KOK=        34
KK=   10982  LL=   11911  Z=    4.58  JJ=   10922  DL=   930
A===      111      112      113      114      121      123      124      131      132      133      134      141      143      144      211      213      214      223      224      231      233      234      243      244      313      314      323      333      334      343      413      433
B===      222      122      422      322      212      412      312      242      142      442      342      232      432      332      221      421      321      411      311      241      441      341      431      331      424      324      414      444      344      434      423      443
RRR=    4.639   -0.461   11.393   13.332    0.202   10.431   -1.596    0.835    1.112    2.685    0.877   -0.078    1.197    0.334   -0.103    0.725   -0.001    0.550    0.291    0.725    3.228   13.414    1.049    2.759   -0.060    3.499   29.992   -0.181   -1.283   41.567   15.465   16.486
X1==    2.530   -0.663    3.316    3.854   -0.663    5.392    1.607   -1.479   -1.088    0.607    1.016   -0.170    0.510   -0.580    0.337    0.763   -0.206    0.360    0.332    0.763    1.337    1.929   -0.802   -1.517    0.090    4.055    4.126    0.870    0.738    6.883    6.587    3.427
X2==    1.834    0.695    3.435    3.459   -0.305    1.935   -0.993   -0.565   -1.022    4.421    0.863    0.459    2.348   -0.577   -0.305    0.949    0.007    1.528    0.876    0.949    2.415    6.954   -1.309   -1.819   -0.668    0.863    7.270   -0.208   -1.737    6.039    2.348    4.811
CD1=        4        0        7        8        0        7        3        0        0        5        6        2        5        3        1        2        1        1        1        2        4        5        1        0        4       12        8        9        9       25       17       16
CD2=        2        1        4        4        0        3        0        0        0        8        3        1        5        1        0        2        1        4        3        2        8       16        1        0        1        3       17        6        2       21        5       18
GCCGACAACAAGTCGCTCGGGCGCTTTAAGCTCGACGGTATCCCGCCGATGCCGGCTGGCATGCCGCAGATCGAGATCTCGTACGACATCGACGCCAACGGCGTTTTGAAGGTCACGGCGCGCGAGAAGTCGACGGGCAAAGAGGCGAACATCACCATTCAAAACACCACCACGCTCTCCGAAGCGGAGGTCGAGCGCATGGTGCAAGACGCGGCGGCCAACGCCGAGCGCGACCGCGAGGCGCGCGAGCACGCCGAGGCGAAGAACACGCTCGACTCGCTGCGCGTCCAGGCGCAGCGGGCTGTTGACGAGTCCACCGCTGACGACGACACCAAGCAGCCCGTAAGGCGCCTTATCGCCGAGGCGCAGAGCGCCATCGACTCGGACGCGCCCAAGAGCCGCCTCGAGGAGCTGGGCCGCGAGCTCGCCGAAAAGGTCGCCCAGCTGCAGCAGGCCGCGCCCTCTCAAGGTGGCGATGGCGGCGGCGATCAGACGCCCCCCAAAGCCGACGAGGACGTTGTAGACGCGGACTTCAAACCGGCGGGTTAGGATGCGCGACGACGTTCAGGAACGTCCAACCTTAGACGGGGTCGCTGAGGAGGTAGGGGAGAACCCTACCCCCTCGGAGGGCCCCGAGGCGGCGCAGGGCGCAGCTCCCGAGGCGCCGGTGGCGGACGCGGGTGACGCGGACACCGCGGGCGCCACGGACGCCGCGCCCGAAGGCGCCCCTGCGAGCGACGAGGCCTCCAGCAGCGTGGGGGCGCCGCCCGAAGCGGCCGTGTCGCCCGAAGAGGTCGCGCTGTTGCGCAGCGAGCTCGAGCGGGCGCGCACCGAGGTGAGCGACTTTAAAAACCGCTTTTTGCGGGCGCGCGCCGACCTCGAGAACTACCGCCGCCGCGCCGCTCAGGACGCCGCGCGGGCGCGCGAAGC
KOK=        35
KK=   14672  LL=   15721  Z=    6.10  JJ=   14522  DL=  1050
A===      111      112      113      114      121      123      124      131      132      133      134      141      143      144      211      213      214      223      224      231      233      234      243      244      313      314      323      333      334      343      413      433
B===      222      122      422      322      212      412      312      242      142      442      342      232      432      332      221      421      321      411      311      241      441      341      431      331      424      324      414      444      344      434      423      443
RRR=    7.254    0.139    1.766    5.293    0.139    6.436   -0.123    0.312    1.425   -1.186    2.277   -0.398    0.032    0.013    0.985    1.278    0.119    6.671    1.261    0.291    1.523    0.445    0.931    0.762    5.477    1.633  140.569    8.259    0.013   55.236   35.313   -0.464
X1==    5.412    0.423    0.638    1.407    0.423    3.352   -0.294   -0.249   -1.125    1.335    1.188   -0.313    0.016   -0.094    0.423    0.666   -0.294    2.501    3.229   -0.230   -1.060   -0.542   -1.133    0.512    3.147    1.188   11.131    3.275   -0.191    7.431    7.628   -0.191
X2==    1.340    0.328    2.765    3.762    0.328    1.920    0.417   -1.254   -1.266   -0.888    1.918    1.273    1.918   -0.141    2.328    1.920   -0.405    2.668    0.390   -1.266   -1.437   -0.822   -0.822    1.489    1.741    1.375   12.628    2.522   -0.068    7.433    4.629    2.432
CD1=        6        1        2        3        1        5        1        1        0        5        5        1        3        3        1        2        1        4        5        1        1        2        1        4        8        5       21       14        6       25       16        6
CD2=        2        1        5        6        1        4        2        0        0        2        7        3        7        3        3        4        1        5        2        0        1        2        2        6        7        6       28       16        8       29       12       15
ATCCGGAGAGGGGAGACGCCGCGTCTCCCCTCCTCTTTGGGCATCTTTGGCTTACGCGGGTGGCAGCGGCGCAAGGTGAGGTCGGTGTGCACCGCCCCCCTCACGCTTTGGGGACCCTTAGGGGGCGAGGCGCTCGAGCCGCCACGTCCCCCCTTCGCGGGTGTAGCGGAAGCGGTCGTGGAGGCGGTCGGGGCGACCCTGCCAGAACTCGAGCGCGTTCGGCGCGACCGCGTAACCCCCCCAAAAGTCCGGGAGCGGCACCTCGCCTGGAAACCGCGCCCGCAGCGCCTCGCGGCGCGCTTCGAGCTCCGCGCGGCTCCCGATCACGCGGCTTTGCGGCGAGACCCACGCGCTCAGTTGGCTGCCGTACGGGCGGCTCTTGTGGTACGCCTCGGCGTCCTCGCGGGGGAGCCTCGCCGCGCGCCCCTCGACGCGCACCTGACGCTCGAGCTCGAGCCAGTTAAAGACGAGCGCGACGAGGGGGTTGTGGGCGATCTCGCGCGCCTTGCGGCTCTCGAAGTTCGTAAAGAAGTGAAACCCGCGTTCGTCGAGCCCCTTGAGGAGCACCGCCCGCGCCGAGGGTTGCCCGCTGGGCCCCACCGTCGCGAGCACCATCGCGTTGGGCTCGGGGAGCTTAGCGGCGCAGGCCTCGTCTAACCAGGCGCGAAACTGCGCCACGGGGTCGGGGTCGAGGTCGGCGCGCCGGAGCGCGCCGCGGGTATAGTCTCTGCGCAGGTCGGCGAGCATAGGGGCATTAAGCCCCGCTAGGGGCGTTCGCGTCTGCCCTATACGTCACAAATCGGGCTCGCCGCGCCTTTTACACTGGGGCAACGTGACCTTAAGGAGGCGGCCGTGGCGGACTACGAGAGGGAGCTAGATGGCGATCTGGGCGGCGACGCAACCCCTTACATGAGCGACGACGACGAGTTCGAGCGCGACGGGACGCACACCATCTTGGGCGACGAAAATGAGAACTTAGCGCGCCGCAACGACCTCGCGCGGCAGCTCGAGGACCTCGTCGCGGCGGCGCTCGACTGGTCTGAGATCAGC
KOK=        36
KK=   22532  LL=   23701  Z=    9.43  JJ=   22502  DL=  1170
A===      111      112      113      114      121      123      124      131      132      133      134      141      143      144      211      213      214      223      224      231      233      234      243      244      313      314      323      333      334      343      413      433
B===      222      122      422      322      212      412      312      242      142      442      342      232      432      332      221      421      321      411      311      241      441      341      431      331      424      324      414      444      344      434      423      443
RRR=    0.132    0.319    1.550   11.354    0.319    1.313   -4.906    0.076    1.421   15.657    3.729    0.578   -4.202    8.628    0.695    0.761   10.462   -0.573    3.348   -0.224    0.312  126.663    3.243    1.024   -0.378   -2.196    0.507    1.875   -0.095   27.165   -0.520    6.941
X1==    0.588   -0.478    1.896    4.508   -0.478    0.700    4.023   -0.055   -1.112    4.458    4.102    2.645   -0.572    3.197    0.522    0.700    2.294    0.484    5.167   -0.206   -0.654   10.609    1.379   -1.452    1.399   -1.156    0.483    1.559    2.717    5.304   -0.572    1.977
X2==    0.224   -0.668    0.818    2.519   -0.668    1.875   -1.219   -1.378   -1.278    3.512    0.909    0.219    7.343    2.699    1.332    1.087    4.561   -1.186    0.648    1.087   -0.476   11.939    2.351   -0.706   -0.270    1.899    1.050    1.203   -0.035    5.122    0.909    3.510
CD1=        1        0        3        6        0        2        6        1        0       10       10        4        2        9        1        2        4        2        8        1        2       23        6        1        5        1        4       11       15       22        2       13
CD2=        1        0        3        5        0        4        0        0        0       12        6        2       19        9        2        3        7        0        2        3        3       26        8        2        4        8        6       15       10       26        6       21
GGCGCTCCCCGCCGCCCCCTGGACCACGCGGCGCTTTCTCGAACCGCCGCAACCGCCCCTCTGCTCGCCTTCGGCGGCCGCTACCCTTGGCGACGAGGGCGATGAGAGCTGCGAACCGCTCCCGATCACCGATCCCGACGAGGGGGAGCCGCTACCGGGGCGCGCGCGCGCGGTCGGCACGCTCGTCCACTACGCGGTGTCGCAAAACTGGTCGGCGAGGAGCGCGACGCACCTGCGCAACCTAGAGGCGCAGGAGGTGATGTTCGCGTTTAGCGCGGCCGAACGGGCGGAGATCCTCGCCGAGGTCGCCGAGCTGCTCGGCCGCTACGAGGCGCTCCTCGGAGCCGCGCTGCCGGCGCTCGAGGCGCGCGAGGCCGACTTCGCCGAGCTCCCCTTCGCGCTGCCCTTCGCGGGTACCGTGTGGCAAGGGGTGATCGACCGGCTTTACTGCGCGGGGGGGCGTTGGTACCTCGACGACTACAAAACCGACCGCACCGTTCGGCCCGAGAGCTACTACCGCCAGCTCGGGCTCTACGCCCGTGCGGCGTGGGCGGTGCGCGGTTTGCGGCCCGAGGTGCGGCTCGTGTACCTGCGGGCGCAGCAGGTCGTCCGGGTACCTGAAGAGGCGCTCGAGGGGGCGCTAGAGGCGCTGTTGGCGCGCGCCCCACCTGACTTGAGGTCTGCCTAGGGGTCGCTTAAGGTTCGACGATGACGTAGCCGCGGATGGGCCGGTTGGCGCTGTTGCCGAGGTTGTCGGTGACCCGCACCCGAAAGACGTAGGCGAACTCGTCGCCCGCCCCGGGGAGGGCGTCGATGTTCTGCGCGTCCTCGGCGACGCGAATCTCGAAGACGCAGCGGACCTCGGTCGGCAGGGCGAGGAGGTTGCACGCCCCTTGCGGTTCACCCTCGAGGGTAAACGGGCCGCGCGTCGGGGCGAGGTTACCCGCGAGCCCCTCGGGGGAGCTGTTGACAAGGTTGATGACGACCTCGGCGATCCCGTCGGGGTCGCGAAAGCTCGCCTGCGCGTAGAAGCTCTCGCCGGGGGCGACGCGGACGATGCGTTCGTCGTCGGGCGCCGCGATGCCGCCCGCACGGTCGTTGAGAAAGGGTCCCTCGGCGCGCGCGCTGACGCCGAAGGTGCCGCTCGGGGCCTCGTCGCGCTCTTGCTCG
KOK=        37
KK=   29402  LL=   30121  Z=    8.56  JJ=   29402  DL=   720
A===      111      112      113      114      121      123      124      131      132      133      134      141      143      144      211      213      214      223      224      231      233      234      243      244      313      314      323      333      334      343      413      433
B===      222      122      422      322      212      412      312      242      142      442      342      232      432      332      221      421      321      411      311      241      441      341      431      331      424      324      414      444      344      434      423      443
RRR=    0.214    0.214    0.249   37.933   -0.204    3.332   -0.021    4.011    0.380   -1.600    4.230    0.131   -0.002    4.014    1.261    0.116   -0.001    0.072   -0.000   -0.143   -0.019   80.737   24.498   -0.880   -0.885   -1.137    1.077    0.251    1.347   18.067    1.119    3.651
X1==   -0.539   -0.512    1.651    4.700    0.488    0.812   -1.024    3.486    3.637   -0.414    2.946    1.824   -0.285    3.218    0.488   -0.130   -0.040   -0.076    0.013   -0.130   -0.337    9.740    5.097   -0.774    1.442   -1.577   -1.607    0.447    3.758    4.197   -1.577    1.566
X2==   -0.396   -0.417    0.151    8.072   -0.417    4.104    0.021    1.151    0.104    3.868    1.436    0.072    0.006    1.247    2.583   -0.896    0.021   -0.944   -0.032    1.104    0.057    8.289    4.806    1.136   -0.614    0.721   -0.671    0.562    0.358    4.305   -0.709    2.332
CD1=        0        0        3        6        1        2        0        5        5        2        7        3        2        7        1        1        1        1        1        1        2       17       10        1        5        0        0        7       14       15        0        9
CD2=        0        0        1        9        0        5        1        2        1        7        4        1        2        4        3        0        1        0        1        2        2       14        9        4        1        3        1        5        5       13        1        9
CGGGGTGGCGCCCGAGCAGCTGCGCGTGCGCCGCGGCGCGCCGGACGCGATCACGCGGGTGATCGTCACCCGCGAGAGCCTCGCGGCCGCCCCCTTCTACGCCGACCTGCTCGGGGTAGGCTGGCAGCAGATCGACCGCTTTGCGGTCGACGCCGACATCGAGGTGATCTTGGGGCAAGACGCGGCCCGCTTCGACCTCTTTAGGCGCGCCCAGGCGCCCACGCCACAGATGTCCACACCCCCATCAAGTCCACACGTTTCCACAGGAGGTTAGCACGATTACCCACAAACTGTCCGCAACCGACGTGCCCGACGTCGTCCAACGCATCGTCGACGCCCTCGACGATCGGCGCGCCAAAGACATCGCCGTGCTCGACTTGCGGCGCGCTTCGGAGACGCTCGACTACTTTATCGTCGCGACCGGTGAGTCGAGCCTGCAGCTGCGCGCCCTCGAGGAGAGCGTACGCGATAAGCTCGAAGCCGTCGGGGTGCGCCCCAAAGGGGTCGAGGGCCCTTCGACCCGTTGGGTGCTGCTCGACTACGGGTTTGTCGTGGTGCACATCATGAGCCCCGAAGCGCGCGACTTCTACGACCTCGAGGGCCTGTGGGCTGACGCCGAACGGCTCGAGGTGACGCCGACGCCGCCGGCCGCCACCCCGCCCGCTTAAGGCGCGTGCGGCACTGGGCCGAGGAGGTCGCTAAGGCGCACCTGCAGCGCTT
KOK=        38
KK=   42752  LL=   43921  Z=    5.46  JJ=   42722  DL=  1170
A===      111      112      113      114      121      123      124      131      132      133      134      141      143      144      211      213      214      223      224      231      233      234      243      244      313      314      323      333      334      343      413      433
B===      222      122      422      322      212      412      312      242      142      442      342      232      432      332      221      421      321      411      311      241      441      341      431      331      424      324      414      444      344      434      423      443
RRR=    0.715    0.323    1.406    4.291    0.323    1.786   -5.296    0.101    1.426    5.099   28.263   -0.451   15.303    0.795   -0.185   -0.435    5.015   -0.160   19.110   -0.713   12.046   42.901   -0.293    0.066   -0.003    0.750    5.283    3.016    0.035   24.990   -2.148    4.451
X1==    0.607   -0.508    0.892    1.732   -0.508    1.368    4.543   -0.074   -1.184    1.788    5.028    0.797    3.324    0.352   -0.508   -0.333    1.248    0.151    6.587   -0.333    3.198    7.477   -0.536    0.804    0.028    0.483    1.647    1.403    1.520    6.044    4.460    2.564
X2==    1.178   -0.636    1.576    2.477   -0.636    1.305   -1.166   -1.371   -1.204    2.852    5.622   -0.566    4.604    2.258    0.364    1.305    4.018   -1.058    2.901    2.142    3.767    5.738    0.546    0.082   -0.104    1.553    3.208    2.149    0.023    4.135   -0.482    1.736
CD1=        1        0        2        3        0        3        7        1        0        6       12        2        9        4        0        1        3        2       11        1       10       19        3        6        3        4        7       12       13       26       11       16
CD2=        2        0        4        5        0        3        0        0        0       10       15        1       13        8        1        3        6        0        4        4       10       13        4        3        4        7        9       16        9       21        3       14
CGCCAACGGCAGCGACCCCGAGACGACGCGGGGCGCCTCCAGGCTGCTGCGCTACCAGCTCGAGGATTTCCCCGTCCCCGTCTACGTCCCCCTCCCCCCCGTGGCGCCGCCGGAAACCGCTACCGGAGGGGTTCAGACGGGTGGGGCGAGCGCCCCGGGGAGCGCCGCCTGGCGTCGCCAGGAGGTGATCCGGGCCTTTGACGCCTGGGCGGAGGCGGTGCCGGAGATCGTCTCCTGGACCTTCGTCGAGACGCCGGGAGAGGAGACCCTCGTGGTGAGCTGGGAGGATCTGCCCCCCAACCTCGCGGGGTCGTACCGCTACGCCTTCTCGGTGACGCCGAGCAACGAGTACCGCTTCCGAGCGACGCGGATCCTGCTGGACCCCAACACGCCCGAGGGCGACCTCTACCGTTTCGCGCTGCTGCAGGTCGGCCACGCCCTCGGGCTGTTGGGGCGCAGCCCCTTCGAGGGCGACGCGCTGAGCGCCGTACCGAGCGGCGTGGTGAGTGAGCGCGACGTCGCCACCCTGCGCGCGCTCTACGCGCTTCCGAGCGGCACGGTGCTGCACGGCGATTGAGGGAGCGACGCCTAAGCGGGTCGGCTGACGCAACGACGGGCGGTGCCGGAAGACGCCTCACGCGTGGCGCGGTGGGCCCGACGGCGACACCGCGAGGGGACGCCCTCGCGGTGTCGGCTGCGGTACCTGTTTGCGCCGCGCTGTTCGTTGTTGGCCGTCAGTTGTTGGCCGGCTCGATGAGGCCGTAGTCGCCGTCGTGGCGCCGGTAGAGCACGCTGATGGTGTCGGTCTCCATGTTGTGAAAGACGAAAAACGCGTGGCCGAGCGCCTCCATCTGCAGCGCCGCATCCTCGGGCGACATGGGGCGCATCACGTGGCGTTTGACGCGGACGATGGCGGGTTCGCGTTCCTGGCTCTCGTCCGCCGCCACCCCCGCCCCCTCCATGGGGGCGACGTCGAGGTCGCTGGGGGGCGGCTCCTGGTTGCGTTTGGCGAGCCGCCGCTCCTTAAAGCGCCGCAGCTGACGCTCGAGCTTCTCGACCACCAAGTCGGTCGCGGCGTAGGTGTCGGGGCCGCTCTCCTCGGCGCGCACGATGCCGTTGGGGACGTTGAGCTGCACCTCGACCTTGGCGGGCATCGCGGGGTTGCCGTCG
KOK=        39
KK=  113642  LL=  114181  Z=    6.22  JJ=  113582  DL=   540
A===      111      112      113      114      121      123      124      131      132      133      134      141      143      144      211      213      214      223      224      231      233      234      243      244      313      314      323      333      334      343      413      433
B===      222      122      422      322      212      412      312      242      142      442      342      232      432      332      221      421      321      411      311      241      441      341      431      331      424      324      414      444      344      434      423      443
RRR=   -0.095    0.014    0.176    0.922    0.014   -0.274   -0.233    0.176    0.176   -0.334    0.168   -0.247    2.509    1.523    0.014   -2.520   -0.254    1.528   -0.219    0.176    1.523   -0.522    1.523   -0.337   -0.691   17.995  148.964    0.354    0.341   48.721    1.371    5.846
X1==   -0.109   -0.113   -0.378    0.585   -0.113    0.609    0.570   -0.378   -0.391    0.608    0.471    0.585    2.151   -1.270   -0.113    5.609   -0.430    0.596    0.555   -0.391   -1.173    0.422   -1.231    0.286   -0.273    2.992   10.949   -0.259   -0.456    5.075    3.832    4.153
X2==    0.874   -0.122   -0.465    1.577   -0.122   -0.449   -0.409   -0.465   -0.449   -0.549    0.358   -0.423    1.166   -1.199   -0.122   -0.449    0.591    2.566   -0.395   -0.449   -1.298   -1.237   -1.237   -1.179    2.536    6.015   13.605   -1.364   -0.748    9.600    0.358    1.408
CD1=        0        0        0        1        0        1        1        0        0        2        2        1        4        0        0        6        0        1        1        0        0        2        0        2        1        5       14        4        4       16        6       14
CD2=        1        0        0        2        0        0        0        0        0        1        2        0        3        0        0        0        1        3        0        0        0        0        0        0        5        9       19        3        4       28        2        9
CTCGCCGCCGCGCGCGGCGCGTACGCGGAGGCGGGGGAGCGCTACCGCCAGCTCGCCGAGAGAAGCGGCGAGGCGGGGGCGCTGTGGCGCGCGACCGAGATGTTGGAGCGCGCCGGGGAGCCCGAGGCGGCGCTGCCGCTCTACCTCGAGCTCGCGCAGAAGCGTTCGCCCTACCGCACCGACGCTGCGTACCGCGCGCTCGTGCTCGCCGAGCGTCTGGGCGACGCGGCCGTGGCGCAGCGCGCGGCGGCGCTGCTACCCGAAGACGCCTACTTCGGCGCGCTGCGCCACGGCCTCCCCGAGCTGCTGCCGGTCTCGCGCCTCGAGCGGGCCGCTCCGGAGGTGCTTGAGCGGGCCGCGGCGCTCGCGCGCGTGGGCGACCGCGAAGCTGCCATCGGCGAGCTGCTCGTGGCGCTCGCCGCGGCGCGCGGCAGCGAAGCGGAGACGGTCGCCCTCGCCGAGGCGCTGCAGGACCTCGGTGAGTTTCGCCGGAGCGCGCAGGCCGCGACGCGGTGGCTTGAGCGCGGCAGCCGCGACCCG
KOK=        40
KK=  141182  LL=  142021  Z=    5.81  JJ=  140942  DL=   840
A===      111      112      113      114      121      123      124      131      132      133      134      141      143      144      211      213      214      223      224      231      233      234      243      244      313      314      323      333      334      343      413      433
B===      222      122      422      322      212      412      312      242      142      442      342      232      432      332      221      421      321      411      311      241      441      341      431      331      424      324      414      444      344      434      423      443
RRR=   60.986    1.068   -0.046    3.198    0.025    0.889   -0.122    0.191   -0.470    9.117   12.137   -0.081   -1.546    4.203    1.068    3.418    0.078    2.432    4.169    0.889    4.788   -0.438   -0.848    1.096    1.435   -0.290   12.071   -0.157    3.739   20.558   -3.101   -0.760
X1==    8.285   -0.966    0.638    0.685    0.034    2.503    0.253   -0.249   -1.323    6.462    3.232    0.685    3.232    3.330   -0.966    1.738    0.253    3.081    2.508    2.503    2.244    0.585    0.585    1.835    1.802   -0.149    3.394   -0.052    2.046    4.080   -0.826   -1.005
X2==    7.361   -1.106   -0.072    4.671    0.718    0.355   -0.483   -0.767    0.355    1.411    3.756   -0.118   -0.478    1.262   -1.106    1.966    0.310    0.790    1.663    0.355    2.133   -0.748   -1.449    0.597    0.796    1.941    3.557    3.004    1.827    5.038    3.756    0.757
CD1=        9        0        2        2        1        5        2        1        0       12        7        2        7        7        0        4        2        7        6        5        7        4        4        6        5        2        9        4        8       12        1        2
CD2=       11        0        2        9        2        2        1        1        2        5        9        2        2        5        0        4        2        2        3        2        5        1        0        3        4        6        7        9        7       13        9        5
CGTTTTTTGCTTCGTACCTGGGTAAGGGGGGGTAGACGATCCTGATATATCTGCGATAAAGAACTTCGTGAGCCTCTCATAACGTCGTTCGGACAAAGCCCTAAACGTTGGAGGTATGAGTTCGTAAGAGATGGGAAAAACAAAGCGGGACGGCTAGCCTTTACGTCTTGCGTATCAGCCTCGTCCAGTGTCTCTCCACAACCTTCACGCGAGAGTTTTGGCCTCCCGAAACCCAAACGGCTTCATTTGGTTAACTCACACTTTAGGGTTGTCTTGAAACTTTCACTCTCCCTTTCAGCTCGTCTTAGGCCAGTGTAGCACATCCCGGGGCGTTTTGGGTAGGGGCGCACACGTTGCTCCCCACACCGGAGCTCGGCTTCCGGGGCGCGCACCACGACCACCGTCGCGGGAAAAGCGCGTAAGAGCGTCCGCCCGCGCGGCTGGGGGGAGACCTCCAAGCAGAGGCCGCCGGGATGCGGTATGATGCGCCGCATCTCGCGGTGACGGCGTCACCGGCGCGCGCGGCCTGAGGAGGCGTACTTGGCGGGTAGGGTACAAAGGACCGGTACCGGGGCGAGCGTGCTGCTAGCGCTGCCCGGACTTTTCTGGCTCGTCACCTTTTTTCTGCTGCCGCTCCTTTTCGTGCTCTACGCGAGCTTTCAGACGCGCGGCGCGGGTGGGTTGCCCGTCCCTCCGACGACCCTTGAACACTACGAGCGCACCTTCGACGTCTTCTGGCCCGTCATCTGGCGCACCCTCTACTTCTCCGGCCTCACGACCCTCGTCTGTTTGCTGCTGGGCTTTCCGGTGGCGTTTTTTATCAGCACGCGCAAAAGCGCG
KOK=        41
KK=  146912  LL=  148081  Z=    4.87  JJ=  146882  DL=  1170
A===      111      112      113      114      121      123      124      131      132      133      134      141      143      144      211      213      214      223      224      231      233      234      243      244      313      314      323      333      334      343      413      433
B===      222      122      422      322      212      412      312      242      142      442      342      232      432      332      221      421      321      411      311      241      441      341      431      331      424      324      414      444      344      434      423      443
RRR=    4.433   -0.162    1.228   11.865   -0.162    1.253    0.102    0.088    0.607    8.316   10.764   -0.851    5.374    2.034    0.083    3.053   12.283    1.991    6.817   -0.144   -0.036   43.518    0.195    0.443    0.450    1.626    1.466    1.376    5.458   38.480   -1.094   -0.100
X1==    3.165    0.245    0.955    5.319    0.245    1.136    0.267    0.194   -1.261    2.831    4.215   -0.618    3.700    2.002    0.245    1.136    3.386    2.160    2.049   -0.462   -0.721    6.251    0.290    1.777    0.187    1.120    2.611    1.619    3.967    4.328   -0.428    1.802
X2==    1.401   -0.663    1.286    2.231   -0.663    1.103    0.381    0.454   -0.481    2.938    2.553    1.378    1.453    1.016    0.337    2.686    3.628    0.922    3.328    0.311    0.050    6.962    0.674    0.250    2.401    1.453    0.562    0.850    1.376    8.891    2.553   -0.056
CD1=        4        1        3        9        1        3        2        2        0        9       12        1       11        8        1        3        6        4        4        1        2       15        4        7        4        6        8       12       19       20        3       13
CD2=        2        0        3        4        0        3        2        2        1        9        8        3        6        5        1        5        6        3        6        2        4       17        5        4        8        6        5       11       12       33        8        8
AAACCGCCGCCGTAGCGCCGACCGTTCATCACCGCGCCTAAAAAGCTGAGGCCAGAGAACACCTCGGCGCCGTCGACCGTGACCGTCAGCGCCTGCTGGCGCAGGTCGCGAAAGGCGAGCACCACGCCGGCCGCGTAGCTGCCAAACCCCCCCAACGAGCGCGGCATCTCGGCGGCGTAGGCGGCGACCTGCGCGTCAAAGCCCATGCCGAAGCCGTTCAAGCTGTAACGGGTGCGGCCCCCTAGGGTGACGCGCAGCACGTCGAGCGCCCTCGTCTCCCGCTGGAGCCGTTCGGCGATCCTCTCGGGTGTCCACCTGCGCCAGCCGAGCGCGTAGGCGAAGTCGTTGCCCCGACCTGCGGGGACGAGGCCGAAGGGGCGCCCCGTACAGACGGCCGCCGGTAAGAGCGCGCTCACGGTGCCGTCGCCGCCGACCGGGACGATGGCGGTGCCCTGAGGGAGCGTTTGGGCGTGGGCGAGCGCCGCCTCGGGGCTCGGGTGCAGGGCGACGTCGCAGTGGCGTCCGGCGGCCCGTAAAACGCGGGCCACAGCCTCGGCGAGGCGAGGGGCGCCGCCGCGACCCGCGCGCGGGTTGACGAAGAGGGTGTAGTCGGTCGTGGTCTGGCCTGTAGCGGTATTGTTCGTAGCGGTCACGTTCTGAAGAGCATACGCCGCGCCGCGCTCGGCGTGGAATAGTCAGCGCTGTTAGACCCGGTTTGAGTCCCTGACACGTGCGTACGGGCTAGGTTGTGTCGGCCTCGTCGCCGGTAGCTTAGGCCACACCTCGCCGCCAAAACCCTCTGCGCGGCGCGGGGTGGGTATACTTCGGCATGACGACGAGCACCCCCCCCAAGATGAACACCGACCGGCGCGACGAGGCGCTCTTTGCGCTTCTCGAGCGCGAGTTCGAGCGGCAGCGGGACGGTCTGGAGCTGATCGCCTCGGAGAACTTTACCTCCCAAGCGGTGATGGCCGCGGTCGGCAGCGTGTTGACCAACAAGTACGCCGAAGGCTACCCCGGCAAACGCTACTACGGCGGCTGCGAGGTCGTCGACGAGGTCGAGCAGCTCGCCATCGCGCGCGCCAAGGAGCTCTTCGGCGCGGCTTGGGCGAACGTGCAGCCGCACTCGGGGAGCAGCGCCAATTTGGCCGTCTACTACGCGCTCCTCGA
KOK=        42
KK=  165482  LL=  166441  Z=    6.39  JJ=  165302  DL=   960
A===      111      112      113      114      121      123      124      131      132      133      134      141      143      144      211      213      214      223      224      231      233      234      243      244      313      314      323      333      334      343      413      433
B===      222      122      422      322      212      412      312      242      142      442      342      232      432      332      221      421      321      411      311      241      441      341      431      331      424      324      414      444      344      434      423      443
RRR=    2.129    0.184   12.761    4.979   -0.249   -1.667    0.711   -0.889    0.192    3.980    5.582   -0.033   12.786    8.723   -0.249    1.121    0.711   -0.015   -0.630    3.202    0.875   50.518    2.819   -0.006    4.544    0.584   -1.210   -0.491    0.495   35.989    3.038    0.431
X1==    3.539   -0.425    2.742    2.596    0.575   -1.017    0.873    0.841   -1.017    1.416    3.063    0.752    4.256    2.291    0.575   -1.017    0.873    0.054    2.995    1.953    0.971    6.436    2.709   -0.484    2.030   -0.516    1.611    2.195    1.585    3.141    2.467    0.418
X2==    0.602   -0.432    4.655    1.918   -0.432    1.639    0.814   -1.057   -0.188    2.811    1.822   -0.044    3.004    3.808   -0.432   -1.102    0.814   -0.272   -0.210    1.639    0.901    7.849    1.041    0.012    2.238   -1.132   -0.751   -0.223    0.312   11.456    1.232    1.031
CD1=        4        0        4        4        1        0        2        2        0        5        8        2       10        7        1        0        2        1        4        3        4       13        7        2        6        2        5       12       11       15        7        8
CD2=        1        0        6        3        0        3        2        0        1        8        6        1        8        9        0        0        2        1        1        3        5       17        5        3        7        1        2        8        9       40        5       11
CCCGGCAGCACCTCGACCTCGTGGCCCGCGGCGAGCGCGAGCCGCACGAGCTCGGCGCCGGGGTCGGACAAGCCGGGGGTGCCGGCGTCGGTGACGAACGCGAGGTGCGCGTAGCGCCCCAAGAGGGCGGGGGCGCGCGCGGGGATGGTGTGCGCGTCGAGGCGCTCCAAGGGTTTGGAAATACCGAAGTGCGCGAGCAGCTTGCCGCTATGCCGGGTGTCCTCGGCGGCGACGGCGTCGGCTTCGCGGAGCACCCGGAGGGCGCGCAGGGTGACGTCCTCGAGGTTGCCGATGGGCGTCGGGACCAGCGTCAGCTTGGCCACGTCCCCAAACGCCCTAGACCCCGACGACGTCGGGGTTGGTCACGCGGCCGCGGCTGCGGCGTTTGGCGTTGCGGATGAGCGCGGCGCGCATGCGGGCGCGGATCATCTCCACCTCGCCCACCGTAACGGTGACGATCGTCCCCTCGGGTAGGTCGGCGCCTTCGGGCAGAACCACCACGCCGCGCTCGACGCGCCCCTTAAACGCTCGCACCGTGCTCCTCCTCCCGCTCGGCGAGCTCGCGCCGGAGCTTGGCGATCACCGCTTCTGTCACCGCGCGCTCCCCCTCCCGTTCGGGGAGCGTCTGCAAAAGTCGCGCGTAGGCCTCAAAGACGCGGAGCGCCTCTCGTGGGCGGCCCGCTTCGGTCAAGAGGTCGCCGAGGTGTTCGCCCTCCGAAAAGTACCCGCGCGGGTCGTGCGGAGCGGTGCGGCGGCGCGCCTGGAGGAGCGCGATGCGCGCCTCGAGGCGTTGGTGCCGTTCGACGCGCTGACGCACGACAGCCCACGCGACGATAAACACCCCGACGGTGAGCGTCGTGACGATGCCGAAGCCGCGCGGCACCCCGACCTGCGTCGCCAGGTTGACCAAAAACGGCGACACGAACGCGAGCGCCGCGAGCAGTGCGAGCAGCGCGGCGT
KOK=        43
KK=  172202  LL=  173371  Z=    9.85  JJ=  172202  DL=  1170
A===      111      112      113      114      121      123      124      131      132      133      134      141      143      144      211      213      214      223      224      231      233      234      243      244      313      314      323      333      334      343      413      433
B===      222      122      422      322      212      412      312      242      142      442      342      232      432      332      221      421      321      411      311      241      441      341      431      331      424      324      414      444      344      434      423      443
RRR=   28.720   -0.105    2.627    4.385   -1.073   -5.241    2.221    1.845    0.379   11.579    6.773    0.002   28.354   -1.084    4.282    0.016    3.647   -0.209   22.315    0.379    3.269   50.694    1.916    0.076    3.253   -0.116    0.037    1.216    0.260   41.631   -0.104    8.065
X1==    4.051   -0.969    3.167    4.280   -0.969    3.852    2.093   -1.342   -0.612    3.651    2.739    0.007    6.911    0.902    2.031    0.132    1.388   -1.370    8.326   -0.612    1.943    7.319    2.156   -0.128    2.001   -0.389    0.310    1.079    0.747    4.196    0.132    2.663
X2==    7.090    0.108    0.830    1.024    1.108   -1.361    1.061   -1.375   -0.618    3.172    2.473    0.249    4.103   -1.201    2.108    0.124    2.628    0.153    2.680   -0.618    1.682    6.926    0.889   -0.598    1.626    0.299    0.121    1.126    0.348    9.921   -0.788    3.029
CD1=        5        0        6        8        0        7        5        0        1       10        9        2       17        6        3        2        4        0       14        1        7       18        8        4        7        3        4        9        9       18        4       14
CD2=        8        1        3        3        2        0        3        0        1       10        8        2       11        1        3        2        5        2        5        1        7       16        5        2        7        4        4       11        8       33        2       15
ACCACGCTGAAGTTGCGAAACGCCTGCTGCCCCCAACGCAGAAACTCGTAGCGCTCGCGGTTGCGTTCAAACTCGATGGCGGCGTTGTTGGCGAGCGCAAAGGGGGAGTCGTACTCGTCGACCTGCACGGAGTGGTCGATGACCAAATCGACGGGGATCTGGGGGTTGATCGCCTGCGGGTCGCCGCCCATGCGCTGCATTGCGCTGCGCAGCGCGGCCAGGTCCACCACCGCCGGCACCCCCGTAAAGTCTTGCAGGATGACGCGCGCGGGTTTAAAGGGGATCTCGACCTCGGCGGGCCGCTTGGCGTCGTAAGCGGCGAGCCGTTTGACGTCCTCTTCGGTGACGTCGTAACCGTTTTCGTTGCGCAGCAGCGACTCCAAAAGCACCTTGATGGAAAACGGCAGCTTGGCGACGTCGCCGAGCCCCAGCTCCTGGAGCTTGTCCAAGCGGTAGTAGGCCAAGCGGCTCGAGCCGAGCTCGAGGGTGGCCTTGGCGCCGAACGTGTTTTTGGGGGTGAGTGCCATCGTCCTCTCCTTTACGCGAAAGAGCGGGTGGGGCTGCCGACGTGAACCGAGCGCGGTGGGCTTTGGGCTCATCTTAGCCCCTCTAGGTGCCGCTAAGAGGTCGGTACAGCACCATCGGACCGCTTTATCCCCATTGTGCGGATACACTAGGTGATATGGAAGCCGGAAAATCACCTAGAACCCCCCCGGAGCGGGCGCGCGTGCGGTGGGTCTCGGGGCGCGAGGCGGCGGCGGCGCTCACCGACCCGCGCACGCTGCGGCAGCTCGAGCCCTTTTTGGCGCGCGAGTGCAGCGTGTCGCAAGCGGCCAAAGAGACCCACACAAAGCCCAACACCATGCTCGCACGCGTGCGGCGCTTTTTGGCGTTAGGGCTTTTGGAGGTCGCGCGCGAGGTGCCGCGCAAGGGGCGGCCGGTGAGGCTCTACCGCACGGTCGCCGACGCCTTTTTCGTCCCCTACGAAGCCACCAGCGCCGAATCGCTCGAGGCCGCCATGCGCGAGCGCGACGCCTACTGGGAGGAGCTGTTGCGCGCAAACGTGGTGCGCGCGCGGCTCGAGGACGCCCCGCGTAACGGCGGCAACTGGGGGACGCGTATCTACCGCGACGCGCGCGGCCGGTTGCAGGTGCAAGCGGCGGTGACGCC
KOK=        44
KK=  211412  LL=  212371  Z=    8.02  JJ=  211202  DL=   960
A===      111      112      113      114      121      123      124      131      132      133      134      141      143      144      211      213      214      223      224      231      233      234      243      244      313      314      323      333      334      343      413      433
B===      222      122      422      322      212      412      312      242      142      442      342      232      432      332      221      421      321      411      311      241      441      341      431      331      424      324      414      444      344      434      423      443
RRR=   -0.336    0.278    0.009   17.482    0.278   -0.508   -0.344    0.009   -0.508    5.003    4.595    0.043   19.454    9.977    0.741    0.093    8.249   -0.937   18.410   -0.234    0.687   50.570    3.315   -0.456    5.441   -0.026   -0.290    1.630    0.966   25.424   -0.248   -1.712
X1==    0.548   -0.478   -0.022    5.407   -0.478   -1.043    1.589   -0.022   -1.043    1.786    4.561   -0.159    2.701    2.301    0.522   -0.078    1.589    0.805    4.116   -0.078    0.361    7.967    1.932    0.447    3.113    0.219    0.361    0.796    0.844    4.601    2.080    2.514
X2==   -0.614   -0.581   -0.412    3.233   -0.581    0.487   -0.216   -0.412    0.487    2.802    1.007   -0.273    7.204    4.337    1.419   -1.197    5.191   -1.164    4.473    3.014    1.905    6.348    1.716   -1.021    1.748   -0.119   -0.802    2.047    1.144    5.525   -0.119   -0.681
CD1=        1        0        1        7        0        0        3        1        0        5       10        1        7        7        1        1        3        2        6        1        3       16        6        4        7        3        3        7        8       17        6       12
CD2=        0        0        1        5        0        2        1        1        2        9        5        1       16       10        2        0        7        0        6        5        7       14        6        1        7        3        2       15       11       23        3        6
GCGGCGCGCGGCCGAGGAGGCGCGGCTCGAGGCGCACCTCAACTTCGTTCCGGTGCGCGCCGGTGAGGTGGTCTACAACCCCGCCGGGACGGTTCACGCCATTGGAGCGGGGGTCTTTCTCTTCGAGATCCAACAGACTTCGGACCTCACCTACCGCCTCTACGACTACGGGCGCAGGGGTGCGGACGGCAAGCCGCGCGAGCTGCACCTAGACCGCGCCCTCGAGGTCGCCGACCTCACCCCCGGCGAGCGCGCCAAGGTGCCGCCCAAGGAGCTGGGTGAGGGCAAGACCGAGCTGCTGAGCACGGAGCACTTCGTGCTCGAGCGTTGGGACGTCGCTGGCGACCGCGAGGAGAGCACGCGTGAGACCAGCGTCGAGCTGCTCACGACGATCTCGGGCGGGCTCGAGCTCTACGCGGGCGCGTCGCACGTGCGGCTCCCGCAGGGGCGGTCGGTGGTGCTGCCCGCGGCGCTGGGCGCCTACACCCTTAAGGGTGAGGGGGCGCTGCTGCGGGCGTTTGTCCCGCCGCGCTGAGTGCCCGCACGACCTTGAGCGCCTCGTCGACGTGCCGCGTGGCGTGAAAGAGGTCGTTAAAGACGTGCCGCACGGTGCCCCTTTCGTCGAGCACGAAGCTCACCCGGCCGGTCATGAGGCCTAGTAGCGCCGTGGCGCCGTACGCCCGCGCGACCTCGCCCTTCGGGTCGCTGAGCAGGATGAAAGGGAGGTCGTGCTGCTCGGCAAACGCCCGGTGCGACGCCTCGCTATCGGTGCTGATGCCGACGACCTCGGCGCCCGCCTCCTTAAAGACGAGGTAGTGGTCGCGGAAGGCGCACGCTTGGGCGGTGCAGCCTTTGGTGTTGTCCTTGGGGTAGAAGTAGACGACGACGGGGCCTTTGCCGAGGAGGTCGCGGAGCGCGACCGTGCGGCCGCTCGCGTCGCGCAGCGCGAAGTCGGGGGCG
KOK=        45
KK=  226142  LL=  226921  Z=    5.17  JJ=  226142  DL=   780
A===      111      112      113      114      121      123      124      131      132      133      134      141      143      144      211      213      214      223      224      231      233      234      243      244      313      314      323      333      334      343      413      433
B===      222      122      422      322      212      412      312      242      142      442      342      232      432      332      221      421      321      411      311      241      441      341      431      331      424      324      414      444      344      434      423      443
RRR=    6.448   -0.127    3.996    2.894   -0.095    0.528   -0.796    4.620   -3.171   -2.502   -1.018    6.232   44.741   -0.132    1.270    0.207   -1.590   -1.023    2.894   11.495    0.080    0.898   10.384    1.150   -1.326    8.863    0.357   -1.124   -0.812   33.455    2.408   -2.784
X1==    3.247    0.143    1.385    1.548   -0.857   -0.458   -0.369    2.240    2.752   -0.972    1.111    3.334    9.055   -0.089    1.143    0.344   -1.207   -0.593    1.856    3.554    1.858    1.466    5.194    1.023   -0.337    2.435   -0.524    1.586   -0.619    4.307   -1.537    3.322
X2==    1.986   -0.889    2.885    1.869    0.111   -1.152    2.158    2.062   -1.152    2.575   -0.916    1.869    4.941    1.481    1.111    0.602    1.318    1.726    1.560    3.234    0.043    0.613    1.999    1.124    3.933    3.639   -0.681   -0.709    1.313    7.768   -1.567   -0.838
CD1=        4        1        3        3        0        1        1        4        5        1        4        5       16        2        2        2        0        1        4        6        6        5       11        4        2        6        2        8        3       13        0       11
CD2=        3        0        5        4        1        0        4        4        0        6        1        4       10        5        2        2        3        3        3        5        2        3        5        4        8        8        1        2        6       18        0        2
TGCGCTTGACCTGCCGTGAGCAAGAGACGCAAAGGATTGCCCAAAGCATCGACGGTTACGTGAATCTTGCTGCTGAACCCACCTCTGCTGTAACCGAGGGCTTGCGCTTCTTGCCCCCTTTTACTTTGGGTGCGCCCGCAGCACAAGCATGTGCGCGAATCACTGAGCTGTCAATCATTACGCTTTCCATATCGGGGTCGGCGGCAAAATGCTCGAACATCTCATGCCAGACTCCCCGCTCGCTCCAGCGGTCAAAGCGTTTGTAGACGCTGTTCCAACTGCCATACTTCTCTGGCAACAAGCGCCACTGTGCGCCGCTGCGGTCCATCCACATCACAGCCTCGATAAAGCGTTTGCACTTACGCGCTTTGCCCACATGTACCCGAGGGTGCTCGCGTAGAAACTTGAGGATTTTTCGCCACTGGTCTTGCCTGAGTTCTACCGTGCTCATACCTATTTCTAGCATCTACGCTCGTTAAAGTGTCAACAGAACCTAGCTCGAGGGCCCACGCGTGCGCGGCAGCGAGCGCGTGCGCGGCAGCGAGCGCGTCCGGCTCAGGCTGGCGCGTGAGCAGCGCGACCCAGAGCTGCAGCTCGAGCGGGCGGTGGGGTGCGCGCCGCGCGGCGCGGCGACCCCGTTGTAAGGCGTCGGTGGCCGCCGCGCTGTCCCGGGTGACGAGCCCCAAAGCGAGACAGGCCCTGGCTTCCCCTATGGGGTCGGCTGCCTGAGCCAACGCGCGCGCGGCGAGCGCTTGGGCTTTGCCCCAGTTGCCCCAGAGA
KOK=        46
KK=  270362  LL=  271321  Z=    6.70  JJ=  270242  DL=   960
A===      111      112      113      114      121      123      124      131      132      133      134      141      143      144      211      213      214      223      224      231      233      234      243      244      313      314      323      333      334      343      413      433
B===      222      122      422      322      212      412      312      242      142      442      342      232      432      332      221      421      321      411      311      241      441      341      431      331      424      324      414      444      344      434      423      443
RRR=    1.885    0.386    0.871   23.209   -0.264   -0.130    4.502   -0.443   -0.216    5.016    9.695   -0.125   19.012    3.207    2.173    0.092    7.162   -0.699    2.545   -0.130   -0.061   33.557    5.656   -0.116    0.445    1.312    0.775    2.417    8.066   23.335   -0.068    1.009
X1==    1.305   -0.651    1.218    3.015   -0.651    0.495    1.454    0.400   -0.350    1.515    2.247    0.487    5.119    1.831    5.349   -0.350    3.195    0.591    0.679    0.495   -0.618    4.812    2.439    0.171    2.073   -1.200    1.110    1.098    4.056    5.238   -0.626    0.508
X2==    1.444   -0.594    0.716    7.698    0.406   -0.262    3.097   -1.106    0.619    3.310    4.315   -0.257    3.714    1.752    0.406   -0.262    2.242   -1.183    3.747   -0.262    0.099    6.973    2.319   -0.678    0.215   -1.093    0.698    2.202    1.989    4.455    0.108    1.989
CD1=        2        0        3        5        0        2        3        2        1        6        7        2       12        6        6        1        5        2        2        2        2       11        7        3        7        1        5       10       17       20        2        8
CD2=        2        0        2       10        1        1        5        0        2        8       10        1        9        6        1        1        4        0        6        1        3       15        7        2        3        1        4       11       11       17        3       11
CCGTCCTTTCGGAACGCGCGCGCAGAGCGAGCTCTGCTCATGCGCCGTAGCTAACCGGGCGACCCCCGCTAGCGTAAGCGGCGCCAACGTTTTTACCACCACCAAGAGCGCGCGCCCGCCGCGAAGCGGCGGCGCGGTATCCTCACCTTCTATGGAACCCTTTCGCACCGACATCCAAGTGCGCTTTAGCGACACCGACGCCTTGGGGCACCTCAACAACATCGCCTACGCCCTCTACGCCGAGCAGGCGCGCGTCGACCTCTTTAACCGCGTGCTCCCCCGCGAGGGCCGCGGGAGCGTGTTCGTCATCCTGGCGCACATCGCGCTCGACTTTCTGCGGCAGATCCGCTTCGGCGAGGCGGTCTACGTCATGACGCGGGTCAGCAAACTCGGCCGCACGAGCGTCACGCTCGACCAGGAGGTGTACGCCGACGATGAGCTCGCCGCCAAGGTGCGTTCGGTCGTGGTGCTCTTCGACTTTAAGGCGCAACAACCCACCCCCTTGCCCGAGGCGCTGCGCGCGCAGCTCGAGCCCGCTAAAGAACCGGCTTAAGACCCCTCTCGGTCGCGAGGTGCGTCACGCGCCGGTCGTGCCTCTCGGCGGGGAGCTGCGCCACGACGAGCGCCTCCGGCACGACCCCGACGATCGCTACGCCGGGGCGCAGCTGCGGGAGCAGGCGGTCGTAAAAACCCTTGCCGTAGCCCAGGCGGTGGCCTTGGGGGTCGAACGCGAGCCCCGGAACGAACGCGAGGTCAATGCGCTCGGGTGGGGTGGGGGCGCTCGGCGGCGGCTGCAAAAAGCCGTAGGGGTGCCTTCGGAGCTCACCGCCCGCCCCTAGCGGGTGGACCGTGAGCGCGCCGTCGCTACCGGTTCGCGTGGCGTAAAAGGTCTTGTGCGGGGCCGCCTCGAGGAGCCCGCCCAGCTCGAGCTCGCCGCCGAAGGCGAGGTAGATGAGTACA
KOK=        47
KK=  273662  LL=  274831  Z=    7.82  JJ=  273662  DL=  1170
A===      111      112      113      114      121      123      124      131      132      133      134      141      143      144      211      213      214      223      224      231      233      234      243      244      313      314      323      333      334      343      413      433
B===      222      122      422      322      212      412      312      242      142      442      342      232      432      332      221      421      321      411      311      241      441      341      431      331      424      324      414      444      344      434      423      443
RRR=    7.688    0.834    0.238    6.719    0.076   16.491   14.717    0.581    0.749   17.620    8.209    0.829   19.625    0.203    0.178   -0.935   -0.715    4.953   -3.125    0.373    2.335   50.879    4.301   -0.317   -0.572    5.318    2.150    4.398    0.044   30.708   -0.231    1.579
X1==    2.312   -0.793   -1.213    3.823   -0.793    2.572    2.612   -0.382   -0.528    4.536    1.708    0.472    6.910    0.583    0.207   -1.303   -0.512    5.103   -0.661   -0.528    1.839    6.736    1.883    0.840   -0.627    2.864    2.909    2.167   -0.182    5.431   -0.604    1.823
X2==    3.326   -1.051   -0.196    1.758   -0.095    6.412    5.635   -1.523   -1.418    3.884    4.806    1.758    2.840    0.347    0.861    0.717    1.396    0.971    4.732   -0.706    1.270    7.554    2.284   -0.378    0.913    1.857    0.739    2.029   -0.239    5.654    0.382    0.866
CD1=        3        0        0        6        0        5        5        1        1       11        6        2       15        4        1        0        1        9        1        1        7       16        7        5        2        8        9       12        6       20        2       11
CD2=        5        0        2        5        1       11       10        0        0       12       14        5       10        5        2        3        4        3        8        1        6       18        8        3        6        8        5       13        7       23        5       10
GCGGGGCGAGCTCGCCGCAGCTATCGAACGCGAAGAAGCGCACGCCAGGGCGGGCGGGGAGGGGCGCATCATCGCCAAGATGAATTCGCTCGTCGACCCGCGCGTCATCCGTGCTCTCTACCGCGCATCACAAGCCGGGGTGCAGTGCGACCTCATCGTTCGTGGCATCTGCTGTCTGCGCCCCGGCGTCGAAGGCGTCAGCGAGACGATTCGCGTGCGCAGCATCGTGGGACGCTTTTTGGAGCATTCGCGCGCGTTCTACTTCGCTAACGGGGGCGACGAACGCCTCTATCTGGGTTCGGCCGATTGGATGCAGCGCAACCTCACCCGTCGGGTCGAAGCGGTCTTCCCCGTCGAGGACCCCGCGGTGAAAAAGAAGGTGATGCAGGTGCTCGACCTGTGCTTGCGCGACAACGTCAAGGCGCGCGAACTCCAACCCGACGGCACCTACGTGCGCGCCAAGCGCAAAGCTGGCCAGCGTCGGCTCGACGCGCAGGAGCGCCTGCTGGAGATTTCAGCGCGGCGCGCTGCGCTGATGGGGGGGCGTTAGGCCTGTAGGGGGCCGCGCTGAGGGGGGGGCGGGGTCGTGCCGCTCCCACCGGCACCCGCCGCGTAACCCGTGTGGAGCCCCATCAAGTACGCCAGCTTGATCATAAAGGTCAGCGTGGCGACGTCTCCGGCCTGGATGCGGTTTTCGAGGTAGGCCTCGGTCCCTTCGGGGAGCTCGATAGCCTCGATCTCCTCGGCGTGACGCTCGCGCATGCCCTGCAAAAACGATTCGATCAGCTCTTTGCTCATCTGGCCTCCTTCTCGCCCTCGTGACGTTCTGCCCTGCGCTCCTCCTCGCCAAGCTGCCGCTCGAGCCAGGCCATGATCGCCTCCGCCGTCCCCAGGTTCGTCGCTAGCGGCACCTCATGCACGTCGCAGATGCGCATCAGCGCCGAGACGTCGGGTTCGTGGGGTTGGGCCGTCAAGGGGTCGCGGAAGAAGATCACCGCGATCACCTCGTCGGCGGCGATGCGCGCCCCGACCTGCAGATCCCCCCCCTGCGGTCCGGAGAGCAGCTTTTCGACCTTTAGCTGCGCTTTACGCTCGAGGACCCCGCCCGTGGTGCTCGTCGCGATGAGCGGAAAGCGCCTCAAGACCTCCGCATGGTCTTTTGCAAAGATG
KOK=        48
KK=  303632  LL=  304351  Z=    5.31  JJ=  303602  DL=   720
A===      111      112      113      114      121      123      124      131      132      133      134      141      143      144      211      213      214      223      224      231      233      234      243      244      313      314      323      333      334      343      413      433
B===      222      122      422      322      212      412      312      242      142      442      342      232      432      332      221      421      321      411      311      241      441      341      431      331      424      324      414      444      344      434      423      443
RRR=   -0.436    0.085   -1.734    0.324    0.085    0.337    0.623    0.623    0.623   22.015   -2.027    0.623   -0.152    1.253    0.085   -2.848    0.623   73.471   -0.059    0.623    1.382   -0.225    1.012    2.180   -2.084    8.932  124.477   -0.177    2.406    1.644   50.908   16.713
X1==    1.675   -0.287   -0.786    1.126   -0.287    0.306   -0.772   -0.786   -0.694    4.465   -0.773   -0.874   -0.078   -0.890   -0.287   -0.694   -0.772    7.387   -0.682   -0.694   -1.305   -0.640   -0.640   -1.455    2.270    2.700   11.141   -0.282   -2.314   10.371    7.563    3.123
X2==   -0.260   -0.295    2.207    0.287   -0.295    1.103   -0.807   -0.793   -0.897    4.930    2.623   -0.713    1.938   -1.407   -0.295    4.103   -0.807    9.946    0.087   -0.897   -1.059    0.351   -1.582   -1.499   -0.918    3.308   11.173    0.629   -1.040    0.159    6.732    5.352
CD1=        2        0        0        2        0        1        0        0        0        8        1        0        2        1        0        0        0        8        0        0        0        1        1        0        5        6       16        4        0       28       13       12
CD2=        0        0        3        1        0        2        0        0        0       10        6        0        5        0        0        5        0       11        1        0        1        3        0        0        1        7       21        9        4        7       12       20
TTCGACGAAGAAGGTGACGGGACCCGTGCCGAACTCCGCGCCGAGGAGCGCCCCCGCGAAGGGACCCTCGAAGGTGTTGGTGACAAAGAGCAGGTCGGGGAACTGGTACCCGCCGCCGACGCCGAGGTAGGCGCTCACGGCGCTCACCCCGAGGGTGTAGGTCAGGTGACCCGAGAAGGCGAGCGAACCCGCTTCGATGAGCGTCTGACGGCCGTAGTCGGCGGTCGCTCGGAGCCCGAAGCCCGCCACGAGGTCGTCGAGGCCCAGCGTGACGCGGGGGCGGAAGCGCGAACCGATGTCGGCGCTGTCGGTTTCGTAAAAGGAGCCCAAACCGAGGAAGAACTTGCCGCGCTCGGGAGCCGTCACCGCCGCGGGGGCAGCGACCGGCGCGGTGAGGTCGACCGCGGGTTCCTCCGGTGCCGCTTCCGTCACGTCGAGCTCCGCTTCGGGGGCCGGCGCCGCCTCGAGGCGCGCCTGCAGGTCGTTGACCTGCGCGTTAAGCGCCGTGACCTGCTCCTGGAGCGCGGCGACGTCGACCGCGGGGGCTTCGGCGCCGGCCGCCTCGAGCGCGGCGACGCGCTCCTCGAGCGCCGCGAGCTGCTCGGCCAGGGCGGTATCAGGGCCCGCCGCCTCGAGGGCACCCAGGCGCTCACCAAGGGCGCTGACCTCCTCGCTGAGGGCGGTGGCGTCGGCGTCCGGCGCGGCCGCCTCGAGCGCTTC
KOK=        49
KK=  325892  LL=  326641  Z=    4.63  JJ=  325862  DL=   750
A===      111      112      113      114      121      123      124      131      132      133      134      141      143      144      211      213      214      223      224      231      233      234      243      244      313      314      323      333      334      343      413      433
B===      222      122      422      322      212      412      312      242      142      442      342      232      432      332      221      421      321      411      311      241      441      341      431      331      424      324      414      444      344      434      423      443
RRR=    0.802    0.258    2.606    0.028    0.232    0.064    0.004    0.081   -1.260    4.030    1.234    1.708   14.970    4.492    0.258    0.233    7.986   -0.012    3.360    1.661   -1.724   45.681   12.042   -2.904   -4.748   -0.006    0.173    0.076    1.765   21.022    3.189   -0.024
X1==    0.579   -0.443    1.146    0.017    0.557    0.103   -0.033    0.146    1.103    1.741    1.436    1.017    2.866    1.805   -0.443   -0.897    2.931    0.057    0.880    1.103   -1.359    6.214    3.423    3.638    4.040    0.006    0.136   -0.273    0.997    6.068    2.151   -0.018
X2==    1.387   -0.583    2.274    1.680    0.417    0.623   -0.117    0.551   -1.143    2.315    0.859    1.680    5.223    2.489   -0.583   -0.260    2.724   -0.209    3.817    1.506    1.268    7.352    3.518   -0.798   -1.175   -1.011    1.268   -0.279    1.770    3.464    1.483    1.347
CD1=        1        0        2        1        1        1        1        1        2        4        4        2        6        5        0        0        4        1        2        2        0       11        7        8        7        2        2        3        6       16        5        4
CD2=        2        0        4        3        1        2        1        2        0        7        4        3       11        6        0        1        4        1        5        3        5       14        8        1        1        1        5        6       10       14        5        9
TAGAGCGCGCCGGGCTGTTCGGCCCCAGCGGTCCGCAAGGGGGTCTGGAGCGGGGGTTGGCGGCGTTGCTGGCGGGGTTAGAACGCACCTGAACGCGTTCTTAAAGTACGACGGTTGTCGTTGACAATACGACGTTTTTCGTATAACATGGTGCTACCCCAAACGAGGAGGCGCCATGTCATCCCCCAGCACGCCACCCCGACCGACCGACGCGGAGTTAGCGATTCTACGGGTGCTCTGGCAGCGCGGCCCGAGCACCGTCCGCGAGGTTCACGACGCGCTCACCGGCACTGGCGACGGCAAAGCGGTGCGCTACACGACGACGCTCAAGCAGCTTCAGGTGATGACCGACAAGGGACTTGTGCGGCGCGACGAGCGCAGCCGCACGCACGTCTACGAGGCGGCCTCTAGCGAGGAAGAGACGCAAGGGGCGCTGCTCGAGCACCTCCTTAGGAGCGCCTTCGGCGGCTCCGCGCAGCAGCTCTTCCTGCGGGCTTTGTCGCGCAAGGTGGCGTCGGCGGAGGAGTTAGACGAGCTGCGCCGCCTGCTGGACGAACGGGGGAGGGGTGACGGTGAGCGCTAGAGCGCTGCTCGAGCACCCGCTCGCCGAGGCGGTCGGTTGGGCGCTGCTGCACTCGCTCTGGCAGGGAGCGCTCGTGGGCGCGCTCGTCGCGCTCGGGCTCTTCGCGCTGCGCCGCCCGCAGCACCGCTACGCCTTGGGCTGCGGCGCACTGCTTCTGATGGTGGTGC
KOK=        50
KK=  334112  LL=  335161  Z=    6.24  JJ=  334022  DL=  1050
A===      111      112      113      114      121      123      124      131      132      133      134      141      143      144      211      213      214      223      224      231      233      234      243      244      313      314      323      333      334      343      413      433
B===      222      122      422      322      212      412      312      242      142      442      342      232      432      332      221      421      321      411      311      241      441      341      431      331      424      324      414      444      344      434      423      443
RRR=   31.274    0.012   -1.486    0.665   -0.119   -0.499    0.282    0.729   -0.106   24.226    1.763    0.679    3.306   -0.010   21.007    5.964    0.769    1.851    0.324    0.259    0.206   -2.873   -0.488    0.015    7.818    3.127   55.386    5.478   -0.200   22.755   23.956    1.417
X1==    5.138    0.094    2.627    2.500   -0.906    0.971   -0.609   -1.289    0.207    5.042    3.722   -1.321    2.055    1.373    4.094    3.263   -0.609    1.627    0.793    0.971   -0.168    2.456    0.830    0.188    1.627    0.944    7.052    2.908   -0.122    3.933    5.389    0.689
X2==    6.087    0.131   -0.566    0.266    0.131   -0.514   -0.462   -0.566   -0.514    4.805    0.474   -0.514    1.609   -0.008    5.131    1.828   -1.262    1.138    0.409    0.267   -1.228   -1.170   -0.588    0.080    4.805    3.311    7.854    1.884    1.641    5.786    4.446    2.056
CD1=        6        1        5        5        0        3        1        0        2       12       10        0        7        6        5        6        1        4        3        3        3        8        5        4        6        5       16       13        6       16       13        8
CD2=        7        1        1        2        1        1        1        1        1       12        4        1        6        3        6        4        0        3        2        2        1        1        2        3       12        9       17       11       10       20       11       11
CTGACGTGATTGTCAGTAAAGCATCCCCAAGCGGAAAGTCGCCGTCGCCCAAAAAACGTCTCGAGCCCGGGGCGCGCCTCTCGGACCGAGAGGCGGGGGCGAGGGGGTGTCGGCGCTGCGGTCGCGGTGAGGCGGCGTTCGGGTCGCCCTGCCCTTAAAGGTGGCTCAAGGAAGAGCTAAGCGCTCGCTTTCGGCTGCTAAGAGGGGCGGCGTCCCCCAAGCAGGGGTGGGACCACGAAAAACAGCCTCGAGCTCGTGCTCGAGGCTGCGGTACCCGCCCGGTACTGAGGGTAAGTGACCCCAAGGGGTCCCTCAGCTCGGGACTGTGGTCAGTTACCCTCGACGGGTACCTCCACTGGTCAGCTCATTTTGTAAAATTCGGACCACCTCCTTTCCGTGGTAAACGAATCGTACACCAAAACCGGCGGGCGCGTGTAAGGTTCGTTACGTTGCGCGGGCTAGCGCTTACGGGACGTTTGCCCTACGCGGCCCCCGGCGGGCGCTCCCTATACTAAAAGGGTGAAGCACCCCTCGCAAAAACGCTTTTGGTGGCTCGCCGCGCTGGGGGTCGTAGCGGCTTTGGTGGCGGCGTTTTCCTGGGGGCAGCTGCGCGCGGACGCGGCACCGACGCTCCACGGCACGGCGCTCGACAACCCGCCGCTGGTCGCACCTTTCGAGCTCACGAACGCGCGCGGCGAGCGCGTCACCTTAGAGGCGTGGCGCGGCGAGCTGCTGCTCGTCTTTTTCGGGTTTACGAGCTGCCCCGACGTGTGCCCGCTGACGCTCGGGCGCCTCGCCAAGATCTACGAGGACCTGGGCGAACCCGAGGACGTGCAGGTCGTGATGATCACCGTCGACCCCGAGCACGACACCCCCGAGGTGACGCAGCGCTACGCCGAGGCCTTTCACCCCGACTTCGTCGGTTTAAGCGGTTCGACCGCCGACATCGCGGAGGCGGCGAAGCGGTTTTACGTCGGTTACCGCGAGCTGGGCGAGCGCAGCTTTTTACACACCGATACCGTGGCGCTCCTCGACCGCGAGGGACGGCTC
KOK=        51
KK=  338252  LL=  339241  Z=    5.14  JJ=  338102  DL=   990
A===      111      112      113      114      121      123      124      131      132      133      134      141      143      144      211      213      214      223      224      231      233      234      243      244      313      314      323      333      334      343      413      433
B===      222      122      422      322      212      412      312      242      142      442      342      232      432      332      221      421      321      411      311      241      441      341      431      331      424      324      414      444      344      434      423      443
RRR=   17.250   -0.342    2.198   18.944    0.006    1.409   12.061   -1.208    1.584    0.383    9.918    1.613   35.528   -0.540    0.674    0.439    1.288   -0.821    1.222    0.115   -0.598    5.730   -0.013    0.018    0.540   -0.486    0.066   -0.625    9.279   18.630    2.784    9.279
X1==    3.499    0.339    1.758    7.663   -0.661    0.413    2.174    0.815   -1.230    1.528    3.589    0.893    5.526   -0.208    0.339    0.413    1.331    0.733    0.826    0.413    1.432    4.383   -0.123   -0.032    2.157   -0.283    0.334   -0.348    3.239    4.539    1.007    3.239
X2==    4.930   -1.007    1.250    2.472   -0.009    3.413    5.549   -1.482   -1.288    0.251    2.763    1.807    6.429    2.591    1.987    1.063    0.968   -1.120    1.478    0.279   -0.417    1.307    0.107   -0.569    0.251    1.716    0.198    1.798    2.865    4.105    2.763    2.865
CD1=        4        1        3        9        0        2        4        2        0        5        8        2       11        2        1        2        3        3        3        2        6       11        3        3        6        2        4        5       13       16        4       13
CD2=        7        0        4        6        1        6        9        0        0        4        9        5       16        9        3        3        3        0        3        2        2        5        3        2        4        7        3       10       13       16        9       13
CTCCGTCTTCGGCGTCGCGCTGGCGCTCCTCATGCAGCGCGTTTTCGGTTTCGACCTCACCACGGCGCTCTTCGCTACCGCTCCGGGCGGCATGTCCAACATGGCGATCCTGGCACAAGAGGCGGGGGGCAACGGGTTCGCCGTGGCGCTGATTCACATGGTCCGCGTGATGGGAATTTTTCTCCTGCTGCCGCTTTTGACCGTGCTCTTCGGCCGGTAGCGTTTTAAGCCTCTAAATCTGCTACAGTAGGCCATGAGCCAAGAAAAACGTCTGACGCGTTCGCAGCGCGACAAAAAGATCGGCGGGGTCTGCGCGGGGCTCGCCGAGTACCTAGGGATCGACGCCACCATCATCCGCCTCATCTTCGTGGTGCTCTTGTTCACGGGTGGGCCCGGGCTCATCCTCTACCTGGCGCTCTGGCTGATCCTGCCGCAGGGACCCAGCTACTCGTGAGCGTTCGGCTGAACGTCTGACGAAAGGGCGCGTTTTTCCGCGCCCTTTAGCGTGCGGGCGTCTGCGCTCTGGCTGCGTACCACGCCAGCGTCCGCCTAAGCCCCTCCTCGACGGACACGTCGGGTTCAAAGCCCAAAAGCCGTTGCGCTCTGCTGATGTCCGCCCTCGAGTGGGCGATGTCGCCCGGACGGGGCGGGTCGAAGCGCGGCTCGAGCCTCCGCAGGTCCTCGCGGCCCGTCACCTCGGCGAGCCGGTCTCGCAGCGTTTCGTATAACGCCCTGGTCGTCGTGGCGCCGCCGTTACCGACGTTAAAGACCTCGCCGAACGCCGCCGGATTCTCCGTCGTGGCGGCGAGCACGTTTGCCTGCACGACGTTACCGACGAAGCAGAAGTCGCGGGTGGCGGAGCCGTCGCCGAAGATCACCCCGCGCTGACCCGACAGCAGCCGCGCGGTCCACTTGGGGATCACCGCCGCGTAGGCGCCGTTGGGGTCCTGGCGCGGCCCGAAGATGTTGAAGTAGCGCAGCCCAATGGCC
KOK=        52
KK=  358652  LL=  359701  Z=    4.80  JJ=  358622  DL=  1050
A===      111      112      113      114      121      123      124      131      132      133      134      141      143      144      211      213      214      223      224      231      233      234      243      244      313      314      323      333      334      343      413      433
B===      222      122      422      322      212      412      312      242      142      442      342      232      432      332      221      421      321      411      311      241      441      341      431      331      424      324      414      444      344      434      423      443
RRR=   -0.332    0.180   -0.196    7.584   -0.228   -1.009   -0.234    1.278    0.226    0.886    3.642    4.313    6.077   10.267    0.889    0.616   11.076    0.167   -0.000    1.277    0.296   53.138   14.028    4.313   -3.091    1.475    3.188   -0.660    5.858   59.715    1.068    1.003
X1==   -0.513   -0.442   -0.217    7.490    0.558    0.902    1.715    0.684   -1.038    0.579    2.093    1.432    2.093    4.015    0.558    0.902    6.373    0.078    0.000    1.872    0.257    8.540    1.921    1.131   -1.167   -1.263   -1.622    2.170    2.958    8.063   -1.823    0.770
X2==    0.649   -0.408    0.901    1.013   -0.408   -1.118   -0.137    1.870   -0.218    1.531    1.740    3.013    2.903    2.557    1.592    0.682    1.738    2.140   -1.157    0.682    1.152    6.222    7.303    3.814    2.648   -1.167   -1.966   -0.304    1.980    7.406   -0.586    1.302
CD1=        0        0        1       10        1        2        3        2        0        4        7        3        7       11        1        2        8        1        1        3        3       17        6        5        1        1        0       13       16       30        0       10
CD2=        1        0        2        2        0        0        1        3        1        6        6        4        8        7        2        2        3        4        0        2        6       15       17       10        8        1        0        9       15       31        2       13
AAGCGCGGGGTGTAGAGGTCGAAGGCGAAGCGGCCCCCCGCCTCGAGGTGTGCGCGCACCGTCTCGAGGGTCGCGTCCTGGTCTTTGAGGGTGTAGGCGTGCATGAGGGTGTTAAAGGGCGCGATGACGAGCGGGAAGCGCCGCCCCAACCGGACGCTGCGCATGTCGCCCGGGACGTAGGTGACGCGCTCCTCAAGCCCCTCGCGCGCCAAGCGGGCGCGGCCGCGGAGGATCATCTGTTCGGCGGGCTCGAGCGCGACGACCTCGAAGCCGGCGCGCGCGAGCGCCGCCGCGACGCGCCCCGTACCCGCGCCGAGCTCGAGCACCGGCCCGCCGTAGTCGTGGGCGAGGCGGGTGTAGAAGGGGAGGTCGTCGCGGTAGTGCGCGTACTGCAGGTCGTAGAGTTCGGCCAAGGGGTCGTAGTTCATACCATTTACACGTTCAAGGGCTCCGCAGGTGCGAGCTTGCCGCCACGAAGCACCAGCACCTGGTGGGCCGCGCGCACGAGCGCCGGGCGGTGCGCCACCACGAGCACCAACCGCGAGCGCGCCTGTGCCTGCAGCACGCGCGCCAGCACCGCCTCGCTGGCTTCGTCGAGGTTGGCGCTCGGTTCGTCCAACACGAGCACGTCGGGGTCGCTAAGCAGCGCGCGCGCGACCGCGAGGCGCTGCCGCTGCCCCCCCGAGAGCCCCGCGCCCCCCTCGGCGAGCGGCGCGCCCAGGCCGCGCGGGCGCAGCGCGCCCGCTAGGGCGACCGCCTCTAGAACCTCCCAGAGGGCGCTCTCGGGCAGCTCGCGGCCCAGTAGGAGGTTGTCGCGCACGCTGCCGCGAAAGAGCGTCACGTGCTGCGGGACGTAGGCGAGGCGCCGGCGGAGCTCCGCTTCGGGAAACGCCCCGAGCGGCGCCCCGGCTAGGAGCACCCGCCCCGCGCTCGGCTCGAGCAGGCCCAGGGCGAGGCGCAGCAGTGTGGTCTTGCCGCTCCCGCTCTCGCCGGTTAAAGCGACGAGCGCGGGGCCGCGCAGCGTGAGGTTGAGTTCATGGAGGACGGTAC
KOK=        53
KK=  364022  LL=  365191  Z=    4.62  JJ=  364022  DL=  1170
A===      111      112      113      114      121      123      124      131      132      133      134      141      143      144      211      213      214      223      224      231      233      234      243      244      313      314      323      333      334      343      413      433
B===      222      122      422      322      212      412      312      242      142      442      342      232      432      332      221      421      321      411      311      241      441      341      431      331      424      324      414      444      344      434      423      443
RRR=    3.235   -0.201    0.147    0.174    0.121   -0.726    0.178    2.372   -2.068   13.575   23.282    2.567   15.710   13.425    0.442    0.127    0.849   -0.099    2.234   -0.765   -0.484   61.228   19.767    3.085   -0.121    0.685   -0.237    0.395    1.212   37.218   -0.779   -0.128
X1==    2.199    0.321    0.316    0.111    0.321    0.554   -0.455    1.110   -1.169    4.394    6.458    3.805    4.358    3.779    0.321    0.554    1.950   -0.140    2.326    1.415   -0.437    6.757    5.618    1.261   -0.115   -0.893    0.786    0.239    2.100    5.100   -0.893    1.350
X2==    1.471   -0.624    0.466    1.572    0.376   -1.310   -0.391    2.137    1.769    3.090    3.605    0.675    3.605    3.552    1.376    0.229    0.435    0.703    0.961   -0.540    1.108    9.062    3.519    2.446    1.053   -0.768   -0.301    1.656    0.577    7.297    0.872   -0.095
CD1=        3        1        2        2        1        2        1        3        0       11       16        7       12       12        1        2        4        1        4        3        2       15       13        6        3        2        4        7       13       21        2       11
CD2=        2        0        2        3        1        0        1        4        4       10       10        2       10        9        2        2        2        3        3        1        7       22       11        8        6        2        4       16       11       31        5        9
TCGGCGTGCTGCACGTTGGTCGCGACGGGTTTTTCGACGAGCACGTGCAAGCCGGCTTTGAGCAGCGTTTCGGTCAGCGGGTAGTGGTAGCTCGTCGGGGCAGCGACGCTGACGGCGTCGAGTTGCCCCCCTAGGCGCGCGAGCATGGCGCCGACGTCGGGAAACGTCTGCACCGCAAAGCGCTGCGCCGCCTCGGCGCGCCGCTCCTCGCTCGGGTCGACGACCGCGACGAGGTCGGTGTGGGGGAGCACCGCGTACACGCCGGCGTGGTTGCGGCCCATCACGCCGAATCCGACGACGGCAACCTTAAGGCGCTTCATAGCGTCCGCGCGCCCGCCAGCGGGGCGCAGGGGGGGCGGGTTGAGGGGTCGAGAGTGTCAGCTAGAGTCAAGGCGGCTCCCCGGAGGTGACGTTGGTAGGGCGATCGTCGCGGCGCAGAGGGGCGTGGCTTACACCGGCCTCACGACGGCCTTAGGGACAGTAACATAGCCTCACGTAACAGCGCCTGCGCGAAGGCGACGTGAGCGCTGTGCGAACCCCGGATGACCTCGACGCACCCCAAAAGCGGGCGCCCCAGCAAGTAGAGGTCGCCGAGGGCGTCGAGCGCTTTATGCCGAACCGGCTCGTCGGGGAAGCGCAGCGGTGAGAGCGGCCCCTCGCTGCCGTAAACAATAGCATTTTGCAAGCTCGCTGCGGTCGCCAACCCTTGAGCGCGCAGCGCCTCAAGGTCGCTCAAAAAGCCGAAGGTGCGCGCTTCAAGGAGCTCGCCGAAGCGCTGTGGGCCGCCGCACCAGCGCTGCTTGCCGATCGCGGGGTGGGCGAAGTGGATCTCGGCGCAGAGGCGCGCCGGACCGGGGTGCACGCGCAGGGTGCTGTGGGCGTGCCTCAAGGAGAAGGCGTTCTCGACCACCAGCCCCTGGGGCGGTGGCGGTGGGGGGCCGAGGTCACCGAGGAGCTCGAGCCACGGCGCCGCCGACCCGTCTAAGATGGGCAGCTCGTCGGCGGAGACCTCGATAACGAGCCCCTCCCACCACCCGCTCGCGTAGAGCGCGGCCAGCAGGTGCTCGACCGTGGCGACGCGCCCCCCCGCGGTGCCCAGGGTCGTGCTGCGGCGGGTGTCGACGACGAAGTCGACGTGCGCCGGAATGGTCGCCCCACCGCGGCGAAAGC
KOK=        54
KK=  373622  LL=  374131  Z=    8.90  JJ=  373262  DL=   510
A===      111      112      113      114      121      123      124      131      132      133      134      141      143      144      211      213      214      223      224      231      233      234      243      244      313      314      323      333      334      343      413      433
B===      222      122      422      322      212      412      312      242      142      442      342      232      432      332      221      421      321      411      311      241      441      341      431      331      424      324      414      444      344      434      423      443
RRR=    0.012    0.012    0.157    0.339    0.012    0.157    0.157    0.157    0.157   -2.065    0.569    0.157    5.623    1.436    0.012    2.252   -0.270   12.971    0.922   -0.214    0.448    0.399    1.436    1.436    0.769    9.144  184.732   -1.569    1.364   45.472   -3.763    8.499
X1==   -0.079   -0.094   -0.310    0.693   -0.094   -0.371   -0.367   -0.310   -0.371   -1.111   -1.105   -0.307    1.651   -1.100   -0.094    0.629    0.633    3.557    0.561   -0.371   -0.379   -1.210   -1.210   -1.204    0.718    3.489   12.180    1.057   -1.290    9.631   -1.105    2.509
X2==   -0.156   -0.130   -0.505    0.489   -0.130   -0.423   -0.427   -0.505   -0.423    1.859   -0.515   -0.511    3.405   -1.306   -0.130    3.577   -0.427    3.647    1.643    0.577   -1.180   -0.330   -1.186   -1.192    1.071    2.621   15.167   -1.485   -1.057    4.721    3.405    3.388
CD1=        0        0        0        1        0        0        0        0        0        0        0        0        3        0        0        1        1        4        1        0        1        0        0        0        2        5       16        7        2       25        0       10
CD2=        0        0        0        1        0        0        0        0        0        4        1        0        6        0        0        4        0        4        2        1        0        1        0        0        3        5       19        2        3       16        6       13
CTGTACGAGGAGGAGTTCGCCGTAGCGCTCGGCGAGGGTGCGGTAGTCGCGGTCGCGGTCGCCCGTCGGGAGCCCCCCGAGCGCCTCCAAGCCGTGCGCGGCGAGGCGGTGCTCGAAAGCGCGCTGCGGGTCGCCGCGGTCGCCCTCGGGCGCCGCCGCTAGCCCGTGCGCGCGCTCGAGCGCCGCGAAAAGCGCCGCGGCCTCCTCGGCGCGCCCCTGCGCGGCCTCCTCGAGCGCGCGTTCGTAGAGCGCGCGCCCCAGCGCGCCGCCGAGCACGGCGCGCTGCACCGCGAAGTCGGTAGCGCTGCCGCTGGCCAGCGCCGCCTCGGCGCGCTTAGCGGTCGCCTCGAGCCCCGCGCGCAAGCTCGGTGAGAGGGTCTCGGCGAGCGCGGGGAAGGCCGCCTCGGCGCGCCGCAGGCTGCGCAGCGCGGCCTCGCCTCCTTCGCTCTCGAGGAGCGCGAGGCTCTGCGAGAGCGCCCCTTGCGCCCGTTCGTAGGCGCCGAGCAGCTC
KOK=        55
KK=  374792  LL=  375961  Z=    5.70  JJ=  374762  DL=  1170
A===      111      112      113      114      121      123      124      131      132      133      134      141      143      144      211      213      214      223      224      231      233      234      243      244      313      314      323      333      334      343      413      433
B===      222      122      422      322      212      412      312      242      142      442      342      232      432      332      221      421      321      411      311      241      441      341      431      331      424      324      414      444      344      434      423      443
RRR=   10.739    0.348   -0.845    6.297   -0.182    1.628   11.210    0.114    0.119    1.919    1.191    0.369    2.482    0.266   -0.308    0.176   -2.347    1.642    1.917    0.176    1.255   15.135    0.666   -1.129    5.052    5.263   47.721   -0.264    0.015   75.225   27.412    0.045
X1==    2.479   -0.530    1.590    1.440   -0.530    1.556    3.985   -0.214   -0.232    5.330    0.463   -0.295    1.594    1.390    0.470    0.662   -1.172    1.523    0.521    0.662   -1.161    3.231   -0.695    1.345    1.801    1.028    7.003   -0.379    0.908    7.229    6.686    2.767
X2==    4.332   -0.656   -0.532    4.374    0.344    1.046    2.813   -0.532   -0.513    0.360    2.574   -1.253    1.557    0.192   -0.656    0.266    2.002    1.078    3.678    0.266   -1.080    4.684   -0.959   -0.839    2.806    5.117    6.815    0.697    0.016   10.406    4.100    0.016
CD1=        3        0        3        3        0        3        6        1        1       12        4        1        6        6        1        2        0        3        2        2        1        9        2        6        6        5       15        6       10       27       15       15
CD2=        5        0        1        7        1        3        5        1        1        5        9        0        7        4        0        2        4        3        6        2        2       13        2        2       10       14       18       13       10       42       12       10
GGTCAAAAGGCGGCTGCCCGAGGCGATCATGATCTTTATCGCCCCGCCCAGTTTGAGCGAGCTCGAACGCCGCCTGCGGGGCCGCGGCACCGACTCCGAGTCGCGCATCCAGAAGCGCCTCGCGCGCGCGCGCGAGGAGATCCGCGCCGTCAAGGAGTTCGACTACGTGGTCGTCAACGACACCTTGAGCACCGCCGTGCGCGACTTTTGCAGCATCATCCACGCCGAGCGCGCCCGCACCAAACACTTGAGCGCGCGCGACATCGCCAACTTTTTGCGCGAGCTCTAAACGACCGCGGCCGTGGGCGCTCACGCGGTTGCGGGGCGACCCGCTGCCCGCGCGCCGCTTCGAGGCCCCGCGCGGCGCTAGGTGACGCGCAGGGGGGCGGCTTCTCAGTAAGCTGACTAAGATGGAGGACTATGGCACAAGAAGGCTTTGACACCCTGATGGCGCTGACCGACTCGCGCTACACCCTTTCGATGATCGTCGCGCGGCGCGCCGCGCAGCTTAAACTCGGTCTCCCCAGCGTGCTCCCCAAAGAGGAGCTGCCGGTAACGCGCAACACCGTCACCATCGCTATGAAAGAGCTCGAGCGGGGGGCGGCGCTGCGGTGGGGGCGGGACCTGCCGAGCACCGAGGAGCTGCGCGCGCTCGTCGAGCGCGAGCGGCGCGAGGAGTCGCCCGCCTACAGCGTCTCGCGGCGTCCGGCCGCCGAAGACGACCTGTAACGGCGACCTTGATCGGTGGCGCTCGGCAGTGGCGAGGCCTGTAGGAGCGCCCTCAGGAGGGGGGCGGTGAGGCTGCTCGTCGCCGCTTCGGGGGGGGTGGCGGCGATCAAGACCCCTTCGCTGCTGCGCCGTCTGCGGGAGGCAGGGCACGAGGTGCGCGCGGTCGCCACCGACGACGCGCTGCAGTTTGTCACCAAGCTCTCCCTGGCGGTGGCGGCGGGCGGGGAGGTCTTCGACCGCGCGGCGTGGTTTGCGCCGGACGGCCGCGCCCGTCACCTCGAGCTCGCGCGTTGGGCGGACGCGCTGCTCGTGGCGCCGGCGACCGCCGACGCGCTCGCGAGCGCCGCGACGGGGCGCGCTGACGACGTGGTCTCGGCGCTCGTCTTGGGCGGGGTGCGCCGGGTGTTCTGGGTCCCCGCGATGAACACCGCCATGTGGACG
KOK=        56
KK=  396782  LL=  397321  Z=    4.97  JJ=  396602  DL=   540
A===      111      112      113      114      121      123      124      131      132      133      134      141      143      144      211      213      214      223      224      231      233      234      243      244      313      314      323      333      334      343      413      433
B===      222      122      422      322      212      412      312      242      142      442      342      232      432      332      221      421      321      411      311      241      441      341      431      331      424      324      414      444      344      434      423      443
RRR=    3.166   -0.305   -0.018    0.209    0.183    0.060   -3.058    0.693   -0.544    2.429   -0.136    0.693    0.055    0.588    0.183   -2.357   -0.231   11.069    0.316   -0.390    1.652    0.014    0.178   -0.707    4.938   11.945  134.407    0.635   -1.771   11.865   26.330    1.571
X1==    5.577    0.625   -0.711    1.154   -0.375   -0.630   -0.750   -0.711   -0.630    0.743   -1.204   -0.846    0.489   -1.316   -0.375   -0.630    0.250    4.441    0.335    0.370   -1.037   -0.234   -0.234   -0.413    2.588    3.877   12.666   -1.437    3.033    3.033    3.877    1.717
X2==    0.568   -0.487    0.025    0.181   -0.487   -0.096    4.076   -0.975    0.863    3.271    0.113   -0.819    0.113   -0.447   -0.487    3.739   -0.924    2.492    0.943   -1.054   -1.594   -0.059   -0.758    1.713    1.908    3.081   10.612   -0.442   -0.584    3.913    6.791    0.915
CD1=        6        1        0        2        0        0        0        0        0        2        0        0        2        0        0        0        1        5        1        1        0        1        1        1        4        6       14        0        7        7        6        5
CD2=        1        0        1        1        0        1        5        0        2        7        2        0        2        1        0        5        0        4        2        0        0        2        1        4        5        6       19        4        3       12       11        6
GCGGGGGCTGGCGCGTTGCACCGTCTCCTCGTGCAGGAGGCGCAGCACGTAGTCGCGAAAGGCGCGGTCTTCACCCTCGAGCAGCGACGGGAGCGCCTCCCGGAAGTCCTCGCGGCGGCACCAGCCGCGCAGGTAGTCCTCCCAGGTCTGCCAGAGCCGCGCCCGCCTTGCGGTCATGGGGCCGTCGTAGACGAGCATAAACGCCTGCTCAAAAAGGCCCAGGAGGGTGTCGAAGAGCGCGCGCTGCCGCTCGCGCTGTTCGTCGTCGAGCGTGGGGGTGCCGTGCCGGGTGAGGAGTTTGAGGTCGGCGTGCTCGAGCACGAGCGCCATAAACTCGGTGTAGGCTTCGGCGAGCGACTGGTAGAGCGCGTCCTCTTCGTTGCGCCGCGCCTTGCGCTGCTCGAGGATAAAGACGACCAGGGCAAACGGCAAACCGACAATGGTGACGACGTGGCTGAGCACTTCAAGCCAGAACATGAGCTCCATAGCGTGCCGCTCCAAAGCGCCTCAAGTGAGAGTTGGCGGTAGGGGTCGGTCGAA
KOK=        57
KK=  406202  LL=  406651  Z=    6.20  JJ=  405542  DL=   450
A===      111      112      113      114      121      123      124      131      132      133      134      141      143      144      211      213      214      223      224      231      233      234      243      244      313      314      323      333      334      343      413      433
B===      222      122      422      322      212      412      312      242      142      442      342      232      432      332      221      421      321      411      311      241      441      341      431      331      424      324      414      444      344      434      423      443
RRR=    1.192    0.059   -0.831    0.324   -0.252    1.962   -0.700    0.324    0.324    3.933   -0.010    0.324    4.870    1.366    0.059   -0.544    0.324   -3.653   -1.407    0.324    1.354    1.366    1.366   -1.802   -0.022   -2.707  160.291    0.673    0.066   16.401   32.931   -0.250
X1==    0.650   -0.310    2.158   -0.714   -0.310    1.253    1.367   -0.842   -0.747    3.532    0.216   -0.714    2.526   -1.217   -0.310    1.253   -0.633   -0.663    2.438   -0.747   -1.355   -1.246   -1.246    1.511   -0.020   -0.554   11.449    0.985   -0.071    4.458    5.607    0.936
X2==    1.833   -0.189   -0.385   -0.454    0.811    1.566   -0.512   -0.385   -0.434    1.113   -0.045   -0.454    1.928   -1.122   -0.189   -0.434   -0.512    5.511   -0.577   -0.434   -0.999   -1.096   -1.096   -1.193    1.113    4.887   14.001    0.683   -0.925    3.679    5.873   -0.267
CD1=        1        0        3        0        0        2        2        0        0        7        2        0        5        0        0        2        0        0        3        0        0        0        0        3        2        1       17        7        4       13        9        6
CD2=        2        0        0        0        1        2        0        0        0        2        1        0        3        0        0        0        0        6        0        0        0        0        0        0        2        6       15        3        1        8        7        2
GCGGCTTGGCCCGAACCCGATGCGGTCGCGCCGGAGCTCGCCGAACGCCTCCTCGAGCTCAGCAAACCCGACCGCGTCCTCCTCTTTCGCGCGCTGCCGCGTGAGGTGGCGGCTGAGGTCTTTACCTGGCTCGAGGGGGAAAGCCGCGACGCTTTGCTGCGCGACCTCACCGACGCCGAAACCCGCACCCTCCTCGCCGAGATGAGCCCGGACGACCGCACCGAGCTCTTGGGCGAGCTGCCGGGCAACGTCACGCAGCGCCTGCTCAACCTGCTCGGGCCCGACGACCTGCGCGAAGCGCGCGACCTCTTGGGTTACCCCGAGGAGAGCGTCGGGCGCCTCATGACCCCCGATTATCTCGCCGTGCGCCCCGAGTGGACGGTCGCCGAAGCGCTCGAGCACATCCGGGCGCGCGGTCACGAGAGCGAGACCGCCAACGAGATCTACGTC
KOK=        58
KK=    1713  LL=    2162  Z=    5.65  JJ=    1263  DL=   450
A===      111      112      113      114      121      123      124      131      132      133      134      141      143      144      211      213      214      223      224      231      233      234      243      244      313      314      323      333      334      343      413      433
B===      222      122      422      322      212      412      312      242      142      442      342      232      432      332      221      421      321      411      311      241      441      341      431      331      424      324      414      444      344      434      423      443
RRR=    2.103    0.203   -0.960    8.903   -0.233    0.011   -0.911    2.419    0.065    1.100    0.309    0.121   12.111    0.388   -0.262    0.011   -0.155    1.234    2.503   -0.202   -0.168    0.466    1.382    0.092    3.161    1.220   75.754    0.300    0.071    0.975    3.232    1.355
X1==    1.480    0.436    1.127    2.170    0.436    0.054    1.101    1.127    0.054    0.445    0.518    1.170    8.210   -1.160   -0.564    0.054   -0.899    0.969    2.026   -0.946    1.131   -0.419   -1.240   -0.366    1.279    0.518    9.146    0.349    1.766    0.439    1.373    1.766
X2==    1.421    0.466   -0.852    4.103   -0.534    0.213   -0.828    2.148    1.213    2.472    0.597    0.103    1.475   -0.334    0.466    0.213    0.172    1.274    1.236    0.213   -0.149   -1.114   -1.114   -0.252    2.472    2.354    8.283    0.859    0.040    2.222    2.354    0.767
CD1=        2        1        2        3        1        1        2        2        1        2        2        2       11        0        0        1        0        2        3        0        3        1        0        1        3        2       13        3        5        3        3        5
CD2=        2        1        0        5        0        1        0        3        2        4        2        1        3        1        1        1        1        2        2        1        1        0        0        1        4        4       10        3        2        5        4        3
GAGCGGATTAAACCCCAGTTATCCACACTATCCACAGCCCCTACTATAGAGAAAGGGTTCTGTCTTGATGCCTGATGTTCTCCGTCCCCCCTTTTTAAGCTTAGAGGTTGTGCTCTCATGAATGTCGAGGTACCGAGAAAGGCGTTGGGGGAGGTGCTCGCGCACCTCGAGCGCATCGTGCCGAGCCGTAGCAGCAACCCGAGCCTCAGCTTGCTCCGCCTCGAACTTAGCGACGGCCACCTTACCCTGAGCGGGAGCAACCTCGACCTCGACTTGCAGGCTACCCTCGCCGTGAGTAGTAGCGGTGAGCGCGGTGGCCCGTGGGCCCTGCCAGCTCACGTCTTCGGCCAAGTCGCGCGGGCGCTGCCCGGTGAACTCGTCGAGCTGACGTTTGAGAGCGCCGAGCTCGAGGTGCGTTCGGGAAGCTACGCGACGAAGCTCCAACTCATG
KOK=        59
KK=    8463  LL=    9632  Z=    4.64  JJ=    8463  DL=  1170
A===      111      112      113      114      121      123      124      131      132      133      134      141      143      144      211      213      214      223      224      231      233      234      243      244      313      314      323      333      334      343      413      433
B===      222      122      422      322      212      412      312      242      142      442      342      232      432      332      221      421      321      411      311      241      441      341      431      331      424      324      414      444      344      434      423      443
RRR=   21.084    0.056    1.599    7.007   -0.272   -0.135    1.077    0.785    1.030    1.489    4.320   -1.089   32.640    7.683   -0.772   -0.837    4.212   -0.088   14.901    1.016    0.045    2.010    3.230    0.653   -2.923   -0.000    1.967    6.492    7.899   43.688   -1.271    0.531
X1==    4.304    0.089    0.497    2.079    1.089    2.330    1.488    4.722   -1.366    0.678    2.326   -0.396    7.563    2.188    3.089   -0.627    2.932   -0.272    2.819    1.591    0.132    4.623    2.074   -1.057   -1.705   -0.001    2.219    2.192    2.849    6.969    1.163    1.200
X2==    4.899    0.636    3.214    3.371   -0.250   -0.058    0.723    0.166   -0.754    2.195    1.857    2.747    4.316    3.511   -0.250    1.335    1.437    0.326    5.285    0.639    0.338    0.435    1.557   -0.618    1.715    0.382    0.886    2.962    2.773    6.269   -1.093    0.442
CD1=        5        1        2        4        2        5        4        7        0        4        7        1       16        7        4        1        6        2        7        4        4       13        8        2        0        3        8       11       13       23        5        9
CD2=        8        2        8        8        1        2        3        3        1        9        8        7       13       11        1        4        4        2        8        3        4        4        6        2        8        5        5       15       14       23        2        8
GGTGGCCTACATCGTCGGTCGCTTTTTCGCCCAGGACCTCCCCGGGCGCTTCGGGCAGGGTGTCTCGACCCGGCTTCAGCGGTTTCCCTTCGAGACGGTGTTGCTGTGCCGCTTTCTGCTCCTCCCGGGCGACTTGGTCAACTACCTCGCCGGCTTTTTGCGGGTGCGTCTGGGCGCTTTTTTGCTGGCGACCCTTATCGGTGGGGCGCCGGGGCTCCTCGTCGGCGTCCTCGCCGGCGCTTCGCTCGAGGGGTTGCCGGGTGAGGTGCGCCTGAACGCGTGGTACCTCGTCGCCTCGGGGGTGCTCCTCGGCCTCAGCCTAGGGGTCTCTAGGTGGTTGCGGCGCCGCAACCCGCTCGGGCGCAACCCGCTCTAGGGCTCCAAGCCGTAACGCGCCGTTAGGCGACGAGCACGCGGCGTTCGCAACCACTTTCGCGGCGCGGCCAAGGCGTGGTGGACACAAACGGTGGGGATGGGTGTCAAAGTGCGGAGAGGACAAAAAAAGAGCGCTCTTGCGAGCGCTGATAAAAACAGTGTACACCCGTATGCGGCATTCGTCAAGAGGATGCACCCGCCGCACCGGGAACCCGCGTGTAAGGGTCTTGAAATCGCCCGTAACGGTTCCTGAGGGCGCCCTCACGCCTGCTGGGAGGCGCTTAGAGCTCGAGCCCGACCGCGCGTCTAAAGGGGTAGATCTCCAGCTGCTGCCAGACCCCCTCTTTAAAGTAGACGTCGTTTTCGAGCAGCTCCCGCGCCGCCTCGAGCGAGGGCGCCTCGAGCAGCAGCGCGCTGCCGATCATCGTCCCCGCACCGTCTAAAAGCGCGCCGCCGAGCCGCACGCGGCCCGCGTCGACGGCGGGTCGGATCTCGTCGAGGTGCCTTTGGCGCGCCCGCTGCCGCCGCGCGGGGGCGTCGGGATCGGTGCCGTCTTTGGCGATGACAAGAAAGGTCATGACCGTTCTCCTCGGGCTCGCTGTGAGCGCGTTTTCCAGGTCAGCTTACCGCGTTTTGCCCCCGCGCGCGGCGACGGCAGGGAGGATGAAAGCGATGAACTTGATATAAGTAGACTCACATCTGTTGACATAGGTTTTTAGGATTGTTATACTCTGCTTTAGCTTGAGCGCCTTGCGCACAGAAATCTGCACAGCACCGCATCGAAGCAAGGCTTTG
KOK=        60
KK=   20763  LL=   21152  Z=    6.33  JJ=   20463  DL=   390
A===      111      112      113      114      121      123      124      131      132      133      134      141      143      144      211      213      214      223      224      231      233      234      243      244      313      314      323      333      334      343      413      433
B===      222      122      422      322      212      412      312      242      142      442      342      232      432      332      221      421      321      411      311      241      441      341      431      331      424      324      414      444      344      434      423      443
RRR=   -0.111    0.009    0.100    0.100    0.009   -0.186   -0.200    0.100    0.100    0.005   -0.355    0.100   -0.002    1.065    0.009   -0.758    0.100    2.794   -0.113    0.100    0.986    1.009    0.283    0.254   -2.093   14.541  172.908   -0.294   -0.118   22.879   -0.532   -3.970
X1==   -0.060   -0.084   -0.249   -0.237   -0.084    0.650    0.666   -0.249   -0.350   -0.035    2.012   -0.237    0.012   -0.943   -0.084    2.650   -0.334    3.509    0.531   -0.350   -1.219   -1.190   -0.333   -0.286    1.945    2.012   12.184   -0.651   -0.058    2.991    3.012    2.991
X2==    1.858   -0.101   -0.402   -0.421   -0.101   -0.286   -0.300   -0.402   -0.286   -0.129   -0.177   -0.421   -0.177   -1.129   -0.101   -0.286   -0.300    0.796   -0.213   -0.286   -0.809   -0.847   -0.847   -0.888   -1.076    7.229   14.191    0.451    2.039    7.649   -0.177   -1.327
CD1=        0        0        0        0        0        1        1        0        0        1        3        0        1        0        0        3        0        4        1        0        0        0        1        1        3        3       16        3        4       10        4       10
CD2=        2        0        0        0        0        0        0        0        0        1        1        0        1        0        0        0        0        1        0        0        0        0        0        0        0        9       15        4        7       17        1        1
GGGCTCGACCCGGACTTCGGTGCGCTCGGCGAGTGGGAGGCGCGGGCGCTCTTCGAGGAGGAGCTCGCCACGCTGCGCTTTCTCGCCCGCGCCCCGGAGCACGCCCTGCACGCCCCGCTGCAGCGCCTCGCGGGGGGGGCGGAGGCGCTCTGCACGCAGCTCTTCGCGGCGCGGGCGCTCGCCGAGCGCTTTCGCCTCGCCGCGGCTGCCAGCGAGCGCGAGCGCGACCTCCTCGCGCTCTTCGAAGCGGCCTACGCGCGCTACCGGACGCGGCTCGGGGCGCTGCTGTTGCCCCCCCCCGAGATCGAGCGGCGCGCCCTCGAGCTGACCCGGCACCCGGAGGCGATGGCGCGTCTGCGGGCGCGCTACCAGCTGCTGCTCGTCGACGAG
KOK=        61
KK=   21693  LL=   22382  Z=    5.28  JJ=   21423  DL=   690
A===      111      112      113      114      121      123      124      131      132      133      134      141      143      144      211      213      214      223      224      231      233      234      243      244      313      314      323      333      334      343      413      433
B===      222      122      422      322      212      412      312      242      142      442      342      232      432      332      221      421      321      411      311      241      441      341      431      331      424      324      414      444      344      434      423      443
RRR=    0.565    0.055   -1.222    4.529    0.055   -0.876    0.472    0.472    0.472    0.512   -0.080   -0.103   -5.658   -0.080    0.055    5.701    0.472    6.029    0.524    0.472   -0.234   -1.452    0.875    0.356    2.849    0.529  171.057   -0.153    0.616   31.459   71.907    1.913
X1==    0.828   -0.216    1.442    1.425   -0.216    1.299   -0.723   -0.558   -0.701   -0.606    0.099   -0.575    3.789    0.055   -0.216    4.299   -0.723    4.120    1.092   -0.701   -1.522    1.092   -1.546   -0.272    0.893    0.099   13.214   -0.367    1.230    4.568    8.216    2.065
X2==    0.682   -0.253   -0.847    3.179   -0.253   -0.674   -0.653   -0.847   -0.674   -0.845   -0.810    0.179   -1.493   -1.470   -0.253    1.326   -0.653    1.463    0.480   -0.674    0.154   -1.330   -0.566   -1.309    3.191    5.337   12.945    0.416    0.501    6.887    8.752    0.927
CD1=        1        0        2        2        0        2        0        0        0        1        2        0        7        2        0        5        0        5        2        0        0        4        0        2        3        2       22        5        9       17       13       11
CD2=        1        0        0        4        0        0        0        0        0        1        1        1        0        0        0        2        0        2        1        0        2        0        1        0        7       10       19        7        7       22       15        8
GAGCGGCTCGAGATCCGCGACCTCTACCACGCGCTCAAAGTCGGCCTCGACCCGCAGGGGTTGTCGCTGGCGGCGTGGCTGCGGGGACCGTTCGCGGGGCTCTCGCTCGGCGACGTCGAGCGCGTCGTCCTCGCCGAAGCGCCCCTGGCGACCCTCGAGCGCCTCGCCCCCGAGGTCTCTCGGCGCCTCGAGCGGCTGCGCGAGGTGGTGCGGCGCGGCCCCGTCGAGGCGCTTAAGCTGCTCGTACGCGCGCCGCTCATCGGCGAGAGGCGCTACGTCGACTTTTTGGAGCCGCGCGCGCGCGAAAACGTCGACGCGCTGCTTTTCGCCGTGGCGGCCCACCCGCCCCCGGACGTCGGGGCGCTGCTCGAGAACCTGAGGCGCCTCAGCCGCCAAGAGGACGCGGGCGACGTGCCGCAGAGCGGCGACGGGGTCTCGCTCCTGACGGTGCACCGCGCCAAGGGGCTCGAGTGGCCCGTGGTCGCGCTTTTCGACCTCGGCCGCTTCGACACGCCGCGCGCCGCAGCCCTCTACGTCGCGCCGGGAAGCGGCGAGGTCGCGCTTGAGGGGAGCGGGGCGTTCGCCGAGCTCGAGGCGGCCGCGCGCGCCCGTGACGCCGAGGAGAGCTACCGGCTGCTCTACGTCGCGGCGTCGCGGGCGCGCGACGTGCTCCTCGTAAGCGGTAGCGTC
KOK=        62
KK=   35973  LL=   36872  Z=    9.53  JJ=   35943  DL=   900
A===      111      112      113      114      121      123      124      131      132      133      134      141      143      144      211      213      214      223      224      231      233      234      243      244      313      314      323      333      334      343      413      433
B===      222      122      422      322      212      412      312      242      142      442      342      232      432      332      221      421      321      411      311      241      441      341      431      331      424      324      414      444      344      434      423      443
RRR=    4.534   -0.183    1.379    4.234    0.453   -2.857    1.379    0.838    0.097   -0.594    2.559    1.087   16.544    6.037    0.393   -6.035   -0.191    0.766    7.093    3.121   -0.231    0.389    0.551    0.220   -1.302   11.357  102.638   -1.593   -0.210   21.469    3.549    2.167
X1==    3.253    0.288   -1.232    1.282   -0.712   -1.203   -1.185    1.227   -0.364    1.726    1.215    0.450    4.161    4.274    0.288   -1.203   -0.334    1.402    2.329    1.314   -1.121    2.531    0.722   -0.440   -0.596    4.161   10.167    1.615    1.294    5.068    2.393    0.875
X2==    1.394   -0.636   -1.119    3.303   -0.636    2.375   -1.164    0.683   -0.266   -0.344    2.106    2.415    3.976    1.412    1.364    5.016    0.571    0.546    3.045    2.375    0.206    0.154    0.763   -0.499    2.186    2.729   10.095   -0.986   -0.162    4.236    1.483    2.477
CD1=        4        1        0        3        0        0        0        3        1        6        5        2       10       10        1        0        1        3        4        3        1        7        4        2        2       10       20       10        9       18        7        8
CD2=        2        0        0        5        0        4        0        2        1        2        6        4        9        5        2        7        2        2        5        4        3        3        4        2        6        7       19        3        5       15        5       11
TCATCTACCGCCTCGAGGTCAAAGAGGGTGGCGAGGTCGACATCGACATGACCCTGACCAGCATGGGCTGCCCCGTTCAGGACATGATCCAAGCGGACGCGGAGCTGGCCTGCGTGCAGGTCGAGGGGGTTAAAAAGGTCAACGTCGAGTTCGTCTGGTCCCCCCCCTGGTCGCCCGCGAAGATGTCCGAGGACGGCAAAAAGCAGATGCGCATGTTTGGCTTTAACTTCTAGGAGCTCTAAACGCCGCGCCGCGCGGCGACGAGCGCTACGCCCGGTGGTAAGGGTGACCGGCGCGGATCGTCTCGAGGCGGTAGAGCTGCTCTAACAGGACGAGCCGCGCGAGCTCGTGCGGGAGCGTCAGCGCGGAGAGGCTCCAGAGCTCCCCAGCGGCCTCCCGCACGAGCTCGCTCAGCCCAGCCGCACCACCGATCAGCAGGCTGACCTGGCTGACCCCGCGCGTCTCAAGCGCCGTGACGCGTTCGGCCAAAGCCTCGGACCGCCGCTGCTGAGCGCGTTCGTCGAGCGCGATGAGGTAGCCCCTAGCCGCCCCCAAGAGCGCCTCCCCCTCCTGCTGTTTGACGCTCTCGAGGTCCTGACCGCGCCCCTCTTTGAGCTCGAGCAGCTCTAGCGGCGCGTAAGCCTTGAGGCGCGCGGCGTAGTGCGCGCACCCCTCGGCGTAGAAGCCGCGCTTGAGTCGGCCGATGGCGACGACGCGGTACTTCACGGGGTGCGCGGCGGGTTGCTAGGCCAACCTTTGCGCGTCGGCAAAGCCCAGCTTCTCCAGCAGCTCACGCCGACGTGACGCGCGCAAGTCGCTCGTCTCCAGGGCTGCTTGGAGTGCGCCGCTGTCAATAGCCGCGCGCAAGAGCTCGAGCTCACCCCTGGAGAACGTCTTGGC
KOK=        63
KK=   38253  LL=   39392  Z=    4.91  JJ=   38223  DL=  1140
A===      111      112      113      114      121      123      124      131      132      133      134      141      143      144      211      213      214      223      224      231      233      234      243      244      313      314      323      333      334      343      413      433
B===      222      122      422      322      212      412      312      242      142      442      342      232      432      332      221      421      321      411      311      241      441      341      431      331      424      324      414      444      344      434      423      443
RRR=   -1.594   -1.449   12.761   -0.974    0.590    6.592    0.763    0.979    0.904   11.757    0.066   -0.974    1.088    2.543   -0.429   -2.014   -0.705  113.214   -0.805    1.634    0.349   -1.646    3.452    3.454   -9.551   27.058  131.058    0.162    3.123   32.184   89.565   22.629
X1==   -1.077   -1.019    6.683   -1.453   -1.019    8.569   -0.643   -0.952   -0.832    5.916    0.223   -1.453    1.172   -1.447   -1.019    1.854   -1.375   12.042    1.792   -1.504   -0.389    0.969   -2.033   -1.859   -2.352    7.814    9.249   -1.110   -2.221    2.999   13.508    4.630
X2==    1.481    1.421    1.909    0.670   -0.579    0.769   -1.188   -1.029   -1.086    1.987    0.295    0.670    0.928   -1.757    0.421   -1.086    0.512    9.402   -0.449   -1.086   -0.897   -1.698   -1.698   -1.858    4.061    3.463   14.170   -0.146   -1.406   10.732    6.631    4.887
CD1=        0        0       13        0        0       15        1        1        1       19        5        0        7        1        0        5        0       19        4        0        4        6        0        0        0       21       25        8        3       19       33       24
CD2=        2        2        3        2        0        2        0        0        0        5        3        2        4        0        1        0        2       12        1        0        1        0        0        0        8        8       24        4        2       29       13       16
GCTGCGGCGCAGTCCTTCCCGGACGTTCCGGAAGGGTCTTACGCCGAAGAGGCCGTTGCGCGGCTGGCCGATCTAGGCATCATTATCGGCTTCCCGGACGGAACCTTCCGCGGTAACGAACCCTTTAACCGTTACCAAGCGGCGCTCGTCGTCTCCCGTTTGCTCGACCTCATCGACAGCGAATTCCTCTCTGCCGAGGACCTCGACACGGTGCGCAACGCGCTGCAGGAGCTCGCTTCGGACGTCGCTGCCAACGAAGAGGCGATTGCCGCGCTCGAGGAGGCGCTTGCGGGCGCCGCGGGCGCCGACGCCGACGCCGTCGCGCAGCTGCAGACGCAGCTCGACGCGCTGCGCGTGGAGCTCGACACCGCGATCGCCGCCTCGCAGGGGCTCGCCGCGCTCGAGCAGCAGGTCGCCAGCAACACCTCGCAGATCCAGCAGCTCACCGACCTCGTCACCATCCTCAACGAGGACATCGCGGCGCTCGCGACTGGCGGTGAGGTCGACCCCGGTTTCTTGGAGCAGATCGAACAGAACACCGGCGACATCGCCAACCTGCGCGAGTTCGTGGTGCTGCTGCGCCGCGACCAGGTTGCGACGACCGAGCGCGTCGCCGCGCTTGAAGCCAGCGACGCCGAGCAGAGCGCGCGCTTAGACGACCTCGAAACGCGCGTCACCGAGCTCGAAGCGACCGCCGTCGCCTTTAGCGGCTCCATCGGCCTCGAGTACGACGTGCGGCGTTTGAGCGGTGCGGAGATCCCCTTCGACACCGACCGCATCTTCGGCGTCGGCCTAGAGCGCGAGGAAGCGCCCTCGTTCTTCACCACAGGCGCCGCTGACCTCAACGACGACGGCGACCAGACCGACATGGGTGAGCGCGCCGAGGACCGCCAGGACATCTTCCAGCAGCGCGGCCGCTTCCGCCCCGTGCTCGAACTCAACGTCGACTTCTCCGCCGAGCGCGGCCTCGCGCCCGCGTCGGGGCTCAACCAGTTCGAGTCGACCGTGGCGCTCAGGCTCCGCGAAGCGCGCGTGCTGCAGAGCGGCGCGGATATCACCGACCCCACCTTCGACTTCACGAACCCCGACAACTACTTCACCGGCTACGTCTTCGAGTTCACCGGGATCACCGCCACCTTG
KOK=        64
KK=   52623  LL=   53822  Z=    4.55  JJ=   52623  DL=  1200
A===      111      112      113      114      121      123      124      131      132      133      134      141      143      144      211      213      214      223      224      231      233      234      243      244      313      314      323      333      334      343      413      433
B===      222      122      422      322      212      412      312      242      142      442      342      232      432      332      221      421      321      411      311      241      441      341      431      331      424      324      414      444      344      434      423      443
RRR=   35.999    0.485    2.512   -0.408    0.485    3.579    1.223    0.225    0.434    2.015    0.067    1.605    0.297    0.748   -0.081   39.364    0.695    9.707   -0.096    0.434    3.708    0.380    0.333    0.247    7.840   44.344  110.215    1.936    0.014   49.297   19.485    7.570
X1==    4.520   -0.566    4.499   -0.200   -0.566    2.254    1.307   -0.152   -0.318    1.310    0.025   -1.109    1.198   -1.204   -0.566    6.541   -1.204    1.884    0.235   -0.318   -1.840   -0.262   -0.803    1.239    7.315    5.304   10.901    1.238   -0.062    6.424    3.544    2.227
X2==    7.965   -0.858    0.558    2.037   -0.858    1.588    0.935   -1.484   -1.366    1.538    2.634   -1.448    0.248   -0.621    0.142    6.018   -0.577    5.152   -0.407   -1.366   -2.015   -1.449   -0.415    0.199    1.072    8.360   10.110    1.563   -0.218    7.674    5.497    3.399
CD1=        5        0        6        1        0        4        3        1        1        5        3        0        5        1        0        9        0        4        2        1        0        3        2        6       15       12       23       10        7       24        9       13
CD2=        9        0        3        5        0        4        3        0        0        8       10        0        5        3        1       10        1        8        1        0        0        1        3        4        7       22       24       15        9       33       16       20
GCGCCCGAGCCAGCGCGCCACCTCGTCAAAGGGGGCGGCGCGCAAAAACGCCTCGTCGGCGAGCGCGAAAGCGCGTACGAGGTGGAGCATCCGTTCGGTTTTGCGGGTGTTGTTGGTCGCCGCCAGGATGCGCGCGTGGGGGTCGTCGAGCAGCTGCTGCGCTTCGGGAAAGGCGACGTAGCGGCGGCCGCCGTGCTCGAGGCGCGGCCCGAAGCTCTCGGCAAGGCGCGCCATCGTCTTGTGGGCGAAGCCGTTCGGCGTCCGCTGCTGCACGAGCGCCCAACAGGCCGCCTCAAAGGGCGTCAGGACCTTTACCGGATGGTAGCCGTAGAGCCGCGCGACGACCTCCGCGAAGAGGGGGTCGCAGCGGGCGTAGAGGGGCGTGAGGTCGTCGTCCAGGCTGAGGTAGAAGCGCACCCGGTCGGTGGCCGCGCGCGTCAGCGCGTCGTCCAGCATCTTGGCGTAGAGGGTGAGCTCGAGCCGCTCGGGCTGCGCCGTCGGCCACACCTCGAAGAGCACCGCCTGGCCGCGCACGCTCACCACGCGCCGCAGCCCCTGGACGCGCTCGTCCCCGACCGTTTTGCACGCGATCTGCTCGGCTGCCGGGACGCGCTCGTAGGGGCGCCCGTAGAAGGCGCGGATGTAGTCCAGGCTCCTCTGCAGCGAAAAGGGCGGGGTGGCCGTCACGGTCAGCGTCGTCTGCTCCACACCCCATCAAACCACCGCGCCGCGTACGAAACTGCGCGCCAGGAGCTGTTAGCATGCCCTATGGCGAGCGGCCGCACCCACGAGGCGATCAACTTGGGCGTCTTCGCCGCGCTCGCCGGGGGCTACGCCTACGCGCGGGCGCGGTCGCTCGCGGATCCCACGAACCTCCTGTTTGCCCCCGAGACGCTCTGGGCGTTTGTCCTGAGCTACCTCATCGGCACCTTTTTTATCACCCCCGACCTCGACCTCGCCGAGAACCGGATGCGCGCGCGCAACAACTGGGGGCTGCTGGGCCTGTTGTGGGTGCCTTACGGGGCGCTCTTTAGCCACCGCGGGCTGTCGCACACCTGGTTTGTGGGCCCCCTTACGAGGCTTCTATACCTGGTGCTGCTGGCGCTGGCTCTGGGGTGGGCGGCCTCGGAGATCGCGCCCCACTTTGGCTACCGCGTCGGTTTCGAGGCCGAGGTAGGGGAGAGCTGGCCGCAGCTCCTC
KOK=        65
KK=   99093  LL=   99812  Z=    5.92  JJ=   99063  DL=   720
A===      111      112      113      114      121      123      124      131      132      133      134      141      143      144      211      213      214      223      224      231      233      234      243      244      313      314      323      333      334      343      413      433
B===      222      122      422      322      212      412      312      242      142      442      342      232      432      332      221      421      321      411      311      241      441      341      431      331      424      324      414      444      344      434      423      443
RRR=   -3.424    0.230   -1.920    0.898   -0.440    4.857    0.112    0.765    0.799   -4.230    0.822   -0.220   -1.533    1.106    0.230   -2.257    0.937   39.956    0.984    0.799   -1.499    0.503    1.317   -3.377    1.821   11.323  198.187   -0.086    1.031   24.363   42.558    2.849
X1==    4.685   -0.344   -0.582   -0.803    0.656    1.366   -0.876   -0.582   -0.634   -1.043    1.256    0.197   -1.229   -1.449   -0.344   -0.634   -0.876    6.308    1.045   -0.634    1.701   -0.490   -1.284   -1.514    0.898    3.740   18.445    0.729   -0.454    5.071    7.881    1.387
X2==   -0.731   -0.671    3.300   -1.117   -0.671    3.557   -0.128   -1.315   -1.259    4.055    0.655   -1.117    1.248   -0.763   -0.671    3.557   -1.070    6.334    0.941   -1.259   -0.881   -1.025   -1.025    2.231    2.028    3.027   10.745   -0.119   -2.269    4.804    5.400    2.054
CD1=        5        0        0        0        1        2        0        0        0        0        3        1        0        0        0        0        0        7        2        0        3        1        0        0        2        6       21        3        2       11       11        5
CD2=        0        0        6        0        0        6        1        0        0       12        4        0        5        1        0        6        0        9        2        0        2        1        1        5        8        8       24        9        1       19       12       12
GACCTCGTTGAGGCGTTGGTTTTCGATGTTGAGGTAGACCTCGAGCAACCCCGTGAGCACGTCGCGCGCGGTGTCGAGGCCGTCGTAGACCCTGGCCAGGTGATCGGCGACGTCGCGCAGATAGAGCGCCCCTTCGGGGGAGAGCTCGCTCGCGTGCCGGGAGAGCTGCGCGACGTTTTCGCGGGCGCTAGAGGCGTGGCGACGGGCGGCGATCATCGTGCGCCGCAGCGTAAAGACCTCCTGGTAGAGGGGGCTTTCGCGTCGTCCTCCGCCGTGGTCCTCAAACGCGCGGCGCTCGAGCGCGTCGGTGCGGTCCTCGAGCTCGTCCAAAAAGGTGAAGAAGGTGTCCGTGCCGCGCTGCAGCAGGGTGTAGAGCACCTCGACGGGGGTGCGCTCGGCGAAGCGGTCGAGCTCCTGCCAGACGGCCTCGAGGTAGCCGACCGGTTCGTGGCGGAAGGTGATGAGCGCGCGCTGCTGGGGAAACCAGAAGAGGTCGATCTCCTCGGTACGTTCGGTGAGCGCTCCGGGTTCGGCGAGGGTGCGGAAGATCAGGAAGAGGTGCTCGGGGTAGCGCTCGAAGCGGCTCCAGTGCTCGGTGGCGAGGGCGTCCTCGAGGGCGAGGGGGTTAAACGAGAAGCTCTCCTGGAGCGCCGCGACCTGCTCGCGGGTGGGGTTCTCGAGATCGATCCAGACGCCGTGACGTTGCCCGCACCAGGGCGC
KOK=        66
KK=  111723  LL=  112682  Z=    6.07  JJ=  111603  DL=   960
A===      111      112      113      114      121      123      124      131      132      133      134      141      143      144      211      213      214      223      224      231      233      234      243      244      313      314      323      333      334      343      413      433
B===      222      122      422      322      212      412      312      242      142      442      342      232      432      332      221      421      321      411      311      241      441      341      431      331      424      324      414      444      344      434      423      443
RRR=   73.526   -0.134    1.647    4.305   -3.352    0.067   -0.700   -2.488    6.701    5.032    1.010    2.133   -1.264    9.619   -1.429    1.139   -0.821   -0.313    6.874   -0.106    3.427   -2.842    3.136   -0.329   -0.318    6.540    6.541   14.827    1.581   -2.455   14.557    1.679
X1==    8.725   -0.478    3.651    3.440   -1.272   -0.773    0.493   -1.402    3.376    2.160    0.766    0.646    2.592    6.525    1.109   -1.465    1.163    0.457    2.907   -0.082    1.327    1.756    3.507   -0.110    0.272    2.592    2.532    4.722    1.261   -0.863    1.983    2.324
X2==    8.427    0.281    0.451    1.251    2.635   -0.087   -1.420    1.775    1.985    2.330    1.319    3.302   -0.487    1.474   -1.288   -0.778   -0.706   -0.684    2.365    1.294    2.583   -1.619    0.894    2.978   -1.167    2.523    2.583    3.140    1.253    2.845    7.340    0.722
CD1=       12        1        7        7        0        1        3        0        7        6        4        3        7       14        3        0        4        3        7        2        5        6        9        3        3        7        7       12        6        2        6        8
CD2=       13        2        3        4        5        2        0        5        5        7        5        7        2        5        0        1        1        1        5        4        7        0        4        7        1        7        7       10        6        9       15        5
AAACGCTCCCTGGCGTCGGGCTTCTCGGGGGTCGAGAACCCACTGTTTTTCAAGGAGAACGCCCGGATGCTCTTTGGCGACGCCAAGGGGACGGTGTCGCAGCTCGTCGCGGCGTTTAAGGAGGCGTTGCGGGACGCGGCTTAAGCGTCCACCACCTCGAGCGCCTGGTATACTACGGTCGTCACTACCCGTGGCGAGAACCTTGACAACCCCCTATAGGTCGTCTCCGATCGGCTCAGTATGTCTCAGAGTTAGTCATTTGTCTTTAGCGGTTATCCACAGCCAACGTCTAGTCCTTTTGGGGTTATCCACAGGCCAAGCTGTGGATAACTTAGGGGGTGTCAAATGACCCCTCAAAAACCCCTTGCCAGACGGCCCTCCCAGAGGGTAGAGTTGCAAAAGGGTCTGCCCCGTCAGGGGATTGAAACTTATGAGGCGTTCCAAAGCCCTTTTCACCTCCTGGCTGGTTGCAAAAGGGTCTGCCCCGTCAGGGGATTGAAACACGGAAACAGGGCCGACCCGTCTCCCCTTCAGAATAAGTATAGTTGCAAAAGGGTCTGCCCCGTCAGGGGATTGAAACCGGCACCACCACCCAGTGGGTCTCGTCGGCGTACCAGATGTTGCAAAAGGGTCTGCCCCGTCAGGGGATTGAAACCCTCTGACGGAGAGCCGTAGAGCCTCCCCGTCATTTTTGTTGCAAAAGGGTCTGCCCCGTCAGGGGATTGAAACTAGTGGTGCACTAGCTGCGCCTCGAAGAGGTCGAGCGGCACGTTTTGAACTGGCCTGGGGGTTGGTAGAGGATTGCTCCAGTTGCCTAAAGCGCGGTGAGCCTAACTGAGGCTGTCCCGTAGGTGCAAATATGGTGCAAACGCACTCCAAAAAAAGCGCCCGCCATCTCCGGCGGGTTTTACTTTTACCGTCCCTGACAGGTTTTGTTTTGGTGGGCCCTGTTGGACTTGA
KOK=        67
KK=  123093  LL=  123632  Z=    5.14  JJ=  123063  DL=   540
A===      111      112      113      114      121      123      124      131      132      133      134      141      143      144      211      213      214      223      224      231      233      234      243      244      313      314      323      333      334      343      413      433
B===      222      122      422      322      212      412      312      242      142      442      342      232      432      332      221      421      321      411      311      241      441      341      431      331      424      324      414      444      344      434      423      443
RRR=    2.856   -0.154    1.434    0.485    0.089    1.805   -0.116    0.485    0.485   -0.591   -1.666    0.485    1.695    1.656    0.089   -0.642   -0.322    2.843   -0.146    0.485    0.837   -0.025   -1.834    0.726   -6.335    0.018  128.557    1.211    0.202   13.972  119.219    7.924
X1==    1.768   -0.243    0.463   -0.572   -0.243    0.436   -0.601   -0.537   -0.564   -0.220   -1.161   -0.572    0.592   -1.200   -0.243   -0.564    0.399    2.408   -0.631   -0.564   -1.153   -0.335   -1.191   -1.230    4.302    4.099   12.089   -0.529   -0.623    4.041   11.112    2.292
X2==    1.615    0.634    3.096   -0.849   -0.366    4.139    0.192   -0.904   -0.861    2.686    1.434   -0.849    2.864   -1.380   -0.366    1.139   -0.808    1.181    0.231   -0.861   -0.726    0.075    1.540   -0.590   -1.472    0.004   10.635   -2.289   -0.323    3.457   10.729    3.457
CD1=        2        0        1        0        0        1        0        0        0        1        0        0        2        0        0        0        1        3        0        0        0        1        0        0        6        6       15        2        2       10       14        7
CD2=        2        1        4        0        0        5        1        0        0        6        4        0        6        0        0        2        0        2        1        0        1        2        4        1        0        2       17        0        4       12       17       12
GTAGAGGGCGGCTCGCGGGTTGAGCGCGCGCAGCACCGCCTCGAGGCGCTCGAGCTCGGCGTCGCCCACGAGGTCGGTTTTGTTGACCACGATGACATCAGCCCACTCGACCTGGTCGGCGAGCAGCGCGGCGACGGTGCGTTCGTCGCCCTCGCCGGCGCTCTCGCCGCGCTCGGCGAGGTCGTCGTCGCAGGCGAGGTCGCGCGGAAAGGTGGCCGCGTCGACCACCGTCACCAGGGCGTCGAGCCGCGCAACTTCGGACAAGCTCGCACCGGTCGCGTCCTCAAAGACGAACGTCTGCGCGACCGGTAGCGGCTCCGAGATGCCGGTCGACTCGACGAGCAGGTAGTCGAAGCGGCCCGCGCGGGCGAGCCGGCTGACCTCGCGCAGGAGGTCGTCGCGCAGCGTGCAGCAGATGCAGCCGTTGCTGAGTTCGACGAGCGTCTCCTCGGTGCGGCTGAGCCCAGCGTCCCCGCGCGCGACGAGCTCGCGGTCGATATTCACCTCGCTCATGTCGTTGACGATGACGGCGACTTTGAG
KOK=        68
KK=  123843  LL=  124832  Z=    8.68  JJ=  123663  DL=   990
A===      111      112      113      114      121      123      124      131      132      133      134      141      143      144      211      213      214      223      224      231      233      234      243      244      313      314      323      333      334      343      413      433
B===      222      122      422      322      212      412      312      242      142      442      342      232      432      332      221      421      321      411      311      241      441      341      431      331      424      324      414      444      344      434      423      443
RRR=  131.730    0.033   -0.200   -0.477    0.607   -0.940    2.431    1.551    1.551   -1.188   -3.012   -1.063   -0.952   -0.166   -0.292   -1.085    0.517   10.199   -0.126   -0.333    0.815   -0.250   -0.099   -0.558   13.434    1.994  102.194    0.007    0.429   23.673   21.057   31.345
X1==   16.360    0.325   -0.239   -0.285   -0.675   -0.294    1.358   -1.131   -1.162   -0.962   -1.014   -1.157   -0.392   -0.458    0.325   -1.162    0.509    3.034   -0.395    0.575   -1.023    0.136    0.136   -0.536    4.766    1.476   10.753    0.011    0.353    7.491    4.587    5.707
X2==    8.052    0.102    0.837    1.672   -0.898    3.203    1.790   -1.372   -1.335    1.235    2.971    0.919    2.431    0.364   -0.898    0.934    1.016    3.362    0.320   -0.579   -0.796   -1.837   -0.728    1.040    2.819    1.351    9.504    0.687    1.216    3.160    4.590    5.493
CD1=       17        1        1        1        0        1        3        0        0        1        1        0        2        2        1        0        2        5        1        2        1        3        3        2       10        5       20        5        6       22       10       18
CD2=        9        1        3        4        0        6        4        0        0        6        9        3        8        4        0        3        3        6        2        1        2        0        2        5        9        6       21        9       10       15       12       21
AACCACCTCATCGAGTGCGCCGTATCCCTCTGGATTTTCGGTCCGAAAGAGCAGCGTGGGGAGAGCGTCGCCGCCCGGGGGTAGGCGCATCCATGAGACAATTTTCTCGACAAAGGCCGCGCCCGGATGGGCTCAGCCCATCCGGGCGCCGTCGGTGGCGCGCACCGTCCGGGAGTGCGCGCCCTCATGGGGCTTGTGGGGAGGGGCGCGTCGCTAGCCTTTCGGCGGGTGTCTTCGCGTTGGCTACGCCCTCACCGTAAAAGGCGCCCCCAAAGCGCCTTTAAAGCCGCGCACCTCGAGATGAAAGTGGCCGCTTTTCGTGCGGGCGGTTTCGCGCGGCCGCTACCTGGAGCCTCAGACCGCGAAGAGGTCGTCGGCGGTGATCGGTCTCGTCTTTTTCGCGTACGCCGTCGGGCGTTTGTGGAAAAAGTCCACCTGTTTGCTGCTTAAGAGCTCCTCCTCGAACCACCTCGTGGGCGCTAGGAGCGCCGGGTCGACCTCCCAGAGGGGCGCCTCACCGAGCGCCACGAGCGCGCCGTTAAAGCGCGCCTGCATAAAGGCCTCGAGCTGCGCGAGGGGCAGAAACGGCAGCGCGCCGGCTTCGCAGATCCAGCGCAAGATTGCGCGCTCGGCGCGCTCGGCGTCGACGCAGGCCGCTCTAAGGCGCGCGCTAAAGGCGGCGCCAAACCACTCCGGACGCTCGCGCCTCAGGGTCTCGACGAGCTTGTAGCCGAACATCCCGTGGATCTGCTCCTCTTTGCTGGTCGCCTCGACGATGTTGGCGACCCCCTTAAAGCGCCCCGTGGCCTGGTTGAAGGCTTTGAGGATGAGAAACTGCCCGAAGAGGCTGACGTGTTCGACAAAGGCGCTAAAGAGGGCCACGCTAAAGGCGTCGTCTCGGCCGTCTTGCCGCACGGGCACGAGGTGGGCGTCGAGCACCGCGAGGCGTTCGCCGAGCGCGGGCGCCTCGTGCAGCCGTGCAAACGCGTC
KOK=        69
KK=  128853  LL=  129632  Z=    4.72  JJ=  128703  DL=   780
A===      111      112      113      114      121      123      124      131      132      133      134      141      143      144      211      213      214      223      224      231      233      234      243      244      313      314      323      333      334      343      413      433
B===      222      122      422      322      212      412      312      242      142      442      342      232      432      332      221      421      321      411      311      241      441      341      431      331      424      324      414      444      344      434      423      443
RRR=   -0.596    0.358    0.464   -1.127   -0.170    0.052   -1.898   -0.106   -0.141    1.532   15.700    8.014   18.805   21.842   -0.320    0.893   -0.022   -0.190    0.176    3.255   -0.217   65.836    3.509    5.517   -0.285   -0.071    1.079    0.012    0.852   22.327    0.004    1.179
X1==   -0.249    0.677    0.332   -0.726   -0.323   -0.863   -0.938    0.332    0.137    0.914    3.658    3.274    4.381    5.477    0.677   -0.863   -0.938   -1.061    0.718    1.137   -0.206    9.876    2.862    2.614    0.160    0.042    0.458    0.567    0.807    5.737    0.042    0.807
X2==    2.390    0.528    1.397    1.553    0.528   -0.060    2.023   -0.319   -1.034    1.676    4.292    2.447    4.292    3.988   -0.472   -1.034    0.023    0.179    0.245    2.864    1.052    6.667    1.226    2.110   -1.777   -1.703    2.358    0.021    1.056    3.892    0.095    1.461
CD1=        0        1        1        0        0        0        0        1        1        3        7        4        8       10        1        0        0        0        2        2        2       18        7        7        2        2        3        6        7       18        2        7
CD2=        3        1        3        3        1        1        3        1        0        6       10        4       10        9        0        0        1        1        1        4        4       12        4        5        0        0        6        7        9       16        3       10
TCGAGCCCGTCGGCGCCCTCGCGCTCGCTTCGCACGGCGGCGTCGAACGGGTCTGCGGGCGCGGGCCGCACGAGACGCTGCTCGAGCTCGCCGGCCTCACGAACCTCGCGCCGCAGGTGAGCGCCTGCGAGGAGCTGAGCCGCGAGGCGCTCGTCGGGATCGACGCCGAGGTGCTGGTGTTCTCCAACCCCGAGACCTTCGACTTTTTCGGCGGGCACGAGGGGCTGAGCGCCCACCCGGTCTTCGGTCGCACCGAGGCGGTGCGCCAGGAGCGCTACATCGTCCTGGGGAGCGCCGAGCAGGTGCTGGGCGTCGGGTTGCGCACCCCGAGCTTTGCGCTGGCGCTGCACGAGGCGGTCTACGGCCACGAGGGTCCGGTCGTGATCGAGCGCGATTTGGCGGTGGCGCCGCTATGAGGCGCTACCTAATGGGGGTCGTTTGCGCAGCGCTGGTTGCGTTGCTGGGCTCGGCGCTGGCCCAAGAGCGCATCGTCAGCCTCCACCAGAAGACGACCGACGTGCTTTTCGACCTTGGGTTGGCCGAGGCGGTCGTCGGCCGCAGCTTCCACTCGAGCCCCTTCGTCGACCCCGCGTCGGGCGTGAGCGCCGAAGACCTTCCCGACATCGGTTTCGAGTTTAACGTGAGCGCCGAGGCGGTCCTCGCGCTCTCGCCCACCCTCATCGTCGGCACCGAGGACAACGGCCCGCCGCAGGCGATAGCGCAGCTGCGGGGCGCGGGCGTGCCCGTGCTGCTGGTGAGCGCTCAGAGCGACCTGGAGGG
KOK=        70
KK=  144123  LL=  145202  Z=    5.47  JJ=  144063  DL=  1080
A===      111      112      113      114      121      123      124      131      132      133      134      141      143      144      211      213      214      223      224      231      233      234      243      244      313      314      323      333      334      343      413      433
B===      222      122      422      322      212      412      312      242      142      442      342      232      432      332      221      421      321      411      311      241      441      341      431      331      424      324      414      444      344      434      423      443
RRR=   -3.163    0.700    8.130   18.600    0.572    1.706   -0.075    0.053   -0.287    1.533   20.402   15.993   41.973   24.825    0.227   -0.287    0.635    0.039   -0.642    0.154   -0.200   33.611    3.845    0.399   -0.798    0.113   -0.048   -0.113   18.724   12.611    0.992    2.962
X1==   -0.349   -0.602    3.140    7.135    0.398   -1.223   -1.227    0.140    0.428    2.688    4.743    6.135    6.813    4.721    0.398    0.428    0.419   -0.349   -0.358    2.904    0.187    5.988    2.817   -0.890   -0.772   -0.088   -0.343   -0.092    5.228    5.228   -0.779    1.228
X2==    9.053   -1.162    2.589    2.607    1.436   -1.395    0.061    0.376   -0.671    0.570    4.302    2.607    6.160    5.258    0.570   -0.671    1.513   -0.112    1.796    0.053   -1.070    5.613    1.365   -0.448    1.033   -1.274    0.141    1.224    3.582    2.412   -1.274    2.412
CD1=        0        0        4        8        1        0        0        1        2        6        9        7       12        9        1        2        2        2        2        5        4       15        9        2        1        2        3        5       17       17        1        8
CD2=       16        0        8        8        3        0        2        4        1        6       14        8       18       16        2        1        4        1        3        2        1       12        5        2        7        2        3       10       16       13        2       13
TGCGAGCCGAGCCGGCGAGCCTCAGCATCGTCGGTGCCTCGGCCGTCGGGGGCTGGGACCACCTCAAGGTGTTGCTCGTGGCGCAGGCGGCGGGTCTAGAGAACCTGAGCGCTCTGCGTTACGTGTCGTTCTCGAGCGGTGGTCAGGCCATCGTCGAGCTTTTGGGGGGGCGCGCCGAGGTGTTTTCCGGCGACGTCTCCGAAGCGCTACCGCAGATCGAAGCGGGCAACCTCAAGGTTCTCGGCATCCTCGCCGAAGAGCGCGCCGACGGGCTCCTCGCCGAGGTGCCAACCGCGGCCGAACAGGGTTACGACGTCGTTGGGGCGAACTGGCGCGGCTTTTACATGCCCGCTGGAACGAGTGACGAGGCTTATACCTTCTGGGTCGAAGCGTTTAGGGAGCTCGAAGCGTCCGAAGCCTACGCGACCGTGCGCCAGCAGAGTGGGCTCTCCCCCTTCTGGCGCGGCGGCGAAGAGATGACAGCGTTCGTCTACGACGAGGTCGAGACCATCCGCGAACTTTCCGAGCAGATCAACCTCACCGAGTAGCAGCCGTGAGCGACCGCGTCGCCGCCCTTTTGCTTCTCCTCTTAGCGCTTTTTTTCGGCCTCGAAGCGTTAAGCTACCGTGCGGGAGACTTTACCGACGCGCTGGGGGCGCGCGCCTTTCCGCTCGCTGTAACGGCGCTGCTCGTCCCCTCGGCCCTCTACCTCCTGCTGCGCCCGCAGCCCGATAAGCCTTGGCCCCCCGCCCCCGTGTGGGGGGTTTTGGGGGTGGCCGTTGCGACCTTTATAGCGTACGCGCTGCTCCTCGAGCCGCTCGGTTTCATTTTCGCCACAACCCTTTTTTTCGTCGTGTTCGGAGCGTTTTTTGCGGCACCGTGGTGGCGCAGCGCGCTCGCCGGACTGGCGTTCTCCGCCGCGCTCTACGCCATCTTCGTCTGGGCGCTCGACCTCTACCTGCCCGTCGGCGGCCTTTTCGAGAGGTTTATTTAGGTGGACGTTCTTAGTTCGCTCGGCAACGGTTTCGGGGTGGCGCTGCAGCCGCTCAACCTCTTGGTCGCCTTTATCGGGGTGTTTTT
KOK=        71
KK=  157323  LL=  158492  Z=    4.67  JJ=  157323  DL=  1170
A===      111      112      113      114      121      123      124      131      132      133      134      141      143      144      211      213      214      223      224      231      233      234      243      244      313      314      323      333      334      343      413      433
B===      222      122      422      322      212      412      312      242      142      442      342      232      432      332      221      421      321      411      311      241      441      341      431      331      424      324      414      444      344      434      423      443
RRR=   17.777    0.455    3.109   10.050    1.755    1.655   -0.442    0.507    0.542    2.775    1.422    1.098    8.012    3.050    0.412    0.200   -0.871    0.127    3.157   -0.485    7.155   34.487   19.809    1.835   -2.952   -0.244   -1.055   -0.409    3.114   36.615   -0.489    6.162
X1==    3.365   -0.657    2.909    5.329    1.343    0.383   -1.251   -0.394   -0.429    0.849    0.816    0.410    4.597    1.318    1.343   -0.429   -0.444    0.334    1.106   -0.429    3.982    7.645    3.926    2.287   -1.327    0.275   -0.834    2.164    2.465    7.125    1.356    1.390
X2==    5.283   -0.693    1.069    1.886    1.307    4.322    0.353   -1.285   -1.263    3.268    1.743    2.676    1.743    2.314    0.307   -0.465    1.961    0.381    2.854    1.130    1.797    4.511    5.046    0.802    2.224   -0.886    1.266   -0.189    1.263    5.139   -0.360    4.434
CD1=        4        0        5        8        2        2        0        1        1        5        5        2       12        6        2        1        1        2        3        1       11       18       11        8        1        4        2       14       15       28        6       12
CD2=        6        0        3        4        2        7        2        0        0       10        7        5        7        8        1        1        4        2        5        3        7       12       13        5        8        2        6        8       12       23        3       21
CCCTTGGCGGTGGCGGCCAACGCGGCGCTCGGTTAGCGCCGGGGCGCCCGACCCCTCGTCAAGGCAAAAGGGTATAAGGTAGAGGGGTGAATAGGCAACTCCGCAGAGCCAACGAACGCTCCGACAAGCGCCGCGAGCGCGAGCAGGAGCGCCGCAAAGAGGCGCGCCGCGCCGCGCGGGTCGTCCCCGCCCCCCGCAAAAACGCCGCCACGCCGGAAGCGGCGCCCAAAACCCGCCCCGCCCCCGGCACCCTCCGCCAAGGGCTCAGCCTGGCGTACCTGGTGCTGGTCGTCGGCATCCTCCTGGCGCAAGCCTTCGTGCCGCAGCGGACCGACCCCTTTTCGCTCTTTGTCCACGCGCTCTTTTACGTGATCTTCGGCTACTTCCTCGCCCTGCAGCTCTTCCGGCGCGGTGTCGCGCGCGCGGGGCCCGTGACGGTCGTCGCGGGGCTGCTGCTCGCAGCGCTCGTCGAGGCGGCGAAGCTCTTAACGGGCGCGGGGGCGCCCGAAGCGGTTCTCGTCGCCCTCGCGCTGCCAGGGCTGCTGCTCGGCGCGTGGTTGGGCGGGTTCGTCCACCGTCAGGAGGGCCGTTAGCCGCGTTTGGGGCCCCTTGCGGGCGTTTTGGGCGCCGCCGAGGCGTCCTATCGTGCATCCCCTTGACGAATGCCGCATACGGGTGTAAGATGATTTTATCAGCGCTCGAAAGAGCGCCTTTTTTCTTTCCCCAGAGCAACCCAACCCTGGTGACCGAGGGTGCTACGGCGGCGCGCCGCTGGGGCCGACGCGCCACCGCCGCTTACAATGGGCGGCGGAGGTTACCGATGGCGCTCGTTTCAACAAATCCGGCGACGGGGGAGACCCTGGCGCACTACCCGGTGATGTCGGCAGCGGAGGTGCAAGAGGCGATCGCGGAGGCGCACGCGGCCTTCGAGGTGTGGCGGACGTGGCCCGTGAGGCGCCGCGCCGAGCCGATGCGCCGTGCCGCCCTCCTGCTGCGAGACGAGGTCGCGGCGCAGGCGCGCCTTATCAGCGAGGAGATGGGCAAACCCATCAAGCAGGCTCGAGCCGAGGTCGAGAAGTGCGCCTGGGTGTGCGACTACTACGCGGAGCACGCCGAGGCGCTGCTCGCCCCGCAGCGCGTCCAGACGGACGCCTACAAGAGCTTCGTCAG
KOK=        72
KK=  178473  LL=  178892  Z=    4.87  JJ=  177783  DL=   420
A===      111      112      113      114      121      123      124      131      132      133      134      141      143      144      211      213      214      223      224      231      233      234      243      244      313      314      323      333      334      343      413      433
B===      222      122      422      322      212      412      312      242      142      442      342      232      432      332      221      421      321      411      311      241      441      341      431      331      424      324      414      444      344      434      423      443
RRR=    0.275   -0.949    4.008   -2.297    2.556    0.973    0.061   -0.003   -0.012    0.513   -0.868    0.677   49.835    4.029   -0.988   -0.133    0.061    2.017    6.125    3.879    0.455   -0.084    7.793   -0.001    0.043   -0.135    1.350    6.723    1.425    0.555    1.190    1.342
X1==    0.123    1.168    2.079   -1.070    1.168    1.126   -0.068    0.079    0.126    1.032   -1.098    4.628    9.097    3.821   -0.832    0.126   -0.068    1.170    2.985    2.126    1.081   -0.118    1.784   -0.323    0.032   -0.171    1.081    2.978   -1.126    1.587   -1.098    0.683
X2==    2.229   -0.812    1.928    2.146    2.188    0.864   -0.900   -0.044   -0.097    0.497    0.791    0.146    5.478    1.054    1.188   -1.057   -0.900    1.723    2.052    1.825    0.421    0.714    4.368    0.004    1.346    0.791    1.249    2.257   -1.266    0.350   -1.084    1.965
CD1=        1        2        3        0        2        2        1        1        1        2        0        6       11        6        0        1        1        2        4        3        2        1        3        1        1        1        2        4        0        3        0        2
CD2=        3        0        3        3        3        2        0        1        1        2        2        1        7        2        2        0        0        3        3        3        2        2        6        1        3        2        3        5        0        2        0        4
TTAAGGTCAGTGCTCTAGCTGTTAGCGGCTAGCCGCATAGGGTATTTGGGCATAAGCGCTTTGCTTTGAACCCCCAGCGGGAGGCGCAGCGTTATGGCTTATATCATCTGAGCAAGCAGCAACTTTCACGCGGATACCAGTAGGGGCAACGCAGCATTCGCAAGCCTTACAGAAGAGTGTCAAGGCTGCTGACGACAGCCCCCTTTGGAGAGGAGAAGACGTGGCAAAGCTGAAAGCCTGTTTACTAGCTATCTCTTTGGTCGTAGCGTGCCAAATCGCGCTTGCTCAAGACGAAGAGCCAGAAGCGCCCCCCCTTCAGGAGCTTCCGAGAGAGCAAACGCTGATCTTGCAGAATCCGGAAGGTACAATTCGCAACCCGGGTTGGTTCAATCTGTGGGTTTCGGGTGCAGGTGGGGGGTT
KOK=        73
KK=  183003  LL=  184172  Z=    5.30  JJ=  183003  DL=  1170
A===      111      112      113      114      121      123      124      131      132      133      134      141      143      144      211      213      214      223      224      231      233      234      243      244      313      314      323      333      334      343      413      433
B===      222      122      422      322      212      412      312      242      142      442      342      232      432      332      221      421      321      411      311      241      441      341      431      331      424      324      414      444      344      434      423      443
RRR=   33.337    0.289   -0.016   15.404   -3.293    9.963    5.041   -1.909    0.658   18.336    4.452    0.722    3.569   -3.400    0.286    0.578    1.279   -0.030    2.355    1.174    0.590   17.663    0.796    0.510    4.032    1.253    8.649    1.458   -0.331   30.731    6.692    4.984
X1==    4.281   -0.237   -0.015    4.228   -1.129    4.165    1.361    2.106   -0.742    3.179    2.066    0.692    3.179   -1.273    0.655    1.361   -1.443   -0.066    1.324    2.763    0.912    3.671    0.360   -1.295    1.510    2.066    2.015    0.726    0.726    6.872    5.962    2.482
X2==    7.788   -1.218    1.043    3.643    2.917    2.392    3.703   -0.906   -0.887    5.767    2.155    1.043    1.122    2.671    0.436    0.425   -0.887    0.456    1.779    0.425    0.647    4.812    2.209   -0.394    2.671    0.606    4.291    2.008   -0.456    4.472    1.122    2.008
CD1=        6        1        2        8        0        8        4        5        1        9        7        3        9        1        2        4        0        2        4        6        5       10        4        1        6        7        7        7        7       21       14       11
CD2=       11        0        4        8        5        6        8        1        1       15        8        4        6        9        2        3        1        3        5        3        5       13        8        3        9        5       12       11        5       17        6       11
CTCGATGAGTGTCCTTAACCCGGTCCGCAGGATCCGGCACAGCTTTGAAGACTTTGCCCTGCGGCCCATGGGGGTAGCTAAAAAGGAGTTCTGGCAGAGGGTCGAGGCACACCTCAAGCGTTTAAACCTCTCGCCCGAGGTGTTAAACGCGTACCCACACGAGCTGTCGGGCGGTATGCGCCAGCGCGTGACGATCGCTCTGGCTACGGTGTGTCGGCCTCAGTTCATCATCGCCGATGAGCCAACGACAGCGCTCGACGTGGTGGTGCAGAAAGACGTCTTAGCCATGCTTCGGGACGTGCAAAAACAGATGGGCTCATCGGTGGTTTTCGTCACCCACGATATGAGCGTGCACGCCAACATGGCCGACCGTATCGGGATCATGTACGCCGGCCGCTTGGTGGAGGAGGGGCCGACGCGTGCCCTTTTCACCGCACCCAAGCACCCGTATACGGCTCACTTGGTGGCGAGCCTACCGCGTATAGGTGACACGACGCAGAAACCGGCTTTAGAGGGGCAGCCGCCCAACCTTGCGGACCCGCCTCAGGGCTGCCGCTTTCATCCACGGTGTCCACTCGCCATCGCCAGGTGCGAGACCGAAGTACCTCCTCTTGCGCTTATCGGGGCCGATCACCGCACCGCTTGCTGGCGCGCAGCCGACGTTCGTCCTCTGACGACCCTTCGCCCACAACGCGCCGAGGTGGTGTCGTGAGCACGTTGCTCGACGTGTCACACGTCTCTAAACGGTTTTCGATGGGGGGCATCTTATCGCGCAAATACACCGACGCCGTGGTCGACGTGAGCTTTTCGCTACAGGCCGATCACCCCGAGATCTTTACGATCATCGGGGAGTCGGGGTCGGGCAAGACCACGCTGGCCCGCATGATCTTAGGCCTCGAGACACCTTCGCATGGGACGATCACGTTCGCGGGTAAGAGCACCTCCGAGTGGAAGCGCCGAGCGGCGCGCAGCGACTTTATGCGCCGTGTGCAACCGGTTTTCCAGAACCCATTTGAAGCGTTTAATCCCCTTAAGCAGGTGGACCGCTACCTCGAGGCGACCGCTCGCCGCCTTCTGGGGGCGACCGAGCGCAAGGCGGTCGACGCGGCTATGGACGAGGCGTTGCAGAAGGTCGGCTTGAGCCTCAAGGAGATCAAGGGTCGCTTTGCG
KOK=        74
KK=  199983  LL=  200522  Z=    5.61  JJ=  199443  DL=   540
A===      111      112      113      114      121      123      124      131      132      133      134      141      143      144      211      213      214      223      224      231      233      234      243      244      313      314      323      333      334      343      413      433
B===      222      122      422      322      212      412      312      242      142      442      342      232      432      332      221      421      321      411      311      241      441      341      431      331      424      324      414      444      344      434      423      443
RRR=   -0.350    0.134   -0.624    6.874    0.134   -4.936   -0.368    0.446    0.572    1.541    0.349    0.445    0.938    0.944   -1.683   -1.264   -0.368   -0.963    0.044    0.572    0.488   -3.900    1.593   -0.592   -0.741   36.540  223.534    1.665   -1.332   18.326   14.253   -4.155
X1==    2.823   -0.605    1.821    4.143   -0.605    8.066   -0.939   -1.301   -0.934   -1.623   -0.369   -1.305    0.889   -1.005   -0.605    2.066   -0.939   -0.524   -0.526   -0.934   -0.370    2.968   -1.212    0.452   -0.361    4.035   10.529   -1.007   -1.526    6.633    4.664    4.083
X2==   -0.124   -0.221   -0.343    1.659   -0.221   -0.612    0.391   -0.343   -0.612   -0.950   -0.944   -0.341    1.056   -0.939    2.779   -0.612    0.391    1.840   -0.083   -0.612   -1.318   -1.314   -1.314   -1.310    2.050    9.056   21.230   -1.653    0.873    2.763    3.056   -1.018
CD1=        4        0        4        7        0        9        0        0        0        0        2        0        4        1        0        3        0        0        0        0        1        5        0        2        2        9       14        2        1       17       10       12
CD2=        0        0        0        2        0        0        1        0        0        0        0        0        2        0        3        0        1        3        1        0        0        0        0        0        3       10       29        0        4        7        4        1
AAAGCGATCGACCTCATCGACGAGGCCGCTAGCCGCCTGCGGGTGCAGCTCGACTCGCTCCCCGAGGAGATCGACGCGCTAAGCCGCCGCAAGCTGCAGCTCGAGATCGAGCAGCAGGCCTTAAAGCGCGAGCAGGACGCGGAGTCGGCCAACCGGCTGCTGCGCATCGAGGAGGAGCTGCGGGCGATCGAGGACCAGATCCACCAAGCCCGCTCCGAGTGGGAGGCCGAGCGCAAACTCTTAGAGGAGCTGCGCAACGCCCAGGAGGAGCGCGACGCGGTGCGCACGCAGATCGAGCTCGCCGAGCGCGAGTACGACCTCAACCGCGCCGCCGAACTCAAGTACGGCCGGCTGCCCAAGCTCGAGGCGCAGCTTAAAGAGCTCTCGGAAAGGCTCGCTCACGCCAAGTACGTCTCGCTCAAAGTCGACGCCGACGAGGTCGCCGAGGTCGTGAGCCGCTGGACGAACATCCCGCTCTCGCGCCTGCTTGAGAGCGAGCGCGAAAAGCTCCTGCGCTTAGAGGCGGAGCTGCATAAGCGC
KOK=        75
KK=  230553  LL=  231512  Z=    5.14  JJ=  230403  DL=   960
A===      111      112      113      114      121      123      124      131      132      133      134      141      143      144      211      213      214      223      224      231      233      234      243      244      313      314      323      333      334      343      413      433
B===      222      122      422      322      212      412      312      242      142      442      342      232      432      332      221      421      321      411      311      241      441      341      431      331      424      324      414      444      344      434      423      443
RRR=   13.579   -0.202    0.577   -0.530    0.589    1.554   -2.320    4.119    0.920    4.003   12.931   -0.530   16.834    1.217   -0.899    1.489   -0.410    0.163   -1.187    5.881   -0.014   58.285    5.233    2.253   -0.738    0.014    0.325   -0.009    4.826   28.772    0.030    0.892
X1==    4.300    0.256    0.566    1.244   -0.744    4.674    1.930    2.297    0.477    2.763    1.870    1.244    3.659    1.608   -0.744    1.316    1.131    0.388    1.019    2.156    0.149    6.915    1.709    2.550   -0.369   -0.515    0.149    0.009    2.381    5.850   -1.111    2.381
X2==    3.158   -0.792    1.019   -0.426   -0.792    0.332   -1.202    1.793    1.930    1.449    6.915   -0.426    4.601    0.757    1.208    1.131   -0.363    0.421   -1.165    2.728   -0.095    8.429    3.062    0.884    1.999   -0.027    2.175   -1.078    2.027    4.919   -0.027    0.375
CD1=        5        1        2        3        0        7        4        4        2        7        6        3        9        6        0        3        3        2        3        4        3       15        6        8        2        2        3        5       11       19        1       11
CD2=        4        0        3        1        0        2        0        4        4        6       15        1       11        4        2        3        1        2        0        5        3       17        8        4        7        3        7        4       11       18        3        7
AGAACAGCCCCATCATCGCTGCGAGCAGGCCGAACTGCGAACCGATGTTGGCCACGGGCGCGAGCGCGCTCCGCCACTGCAGGGGCGCGTAGGCGCGCGCGTGCTGGATCGCGTGGCCGACCTCGTGCGCGGCGACCGCCATACCGGCGACGCTAGCGCGCCCGTAGATGCCGTCAGAAAGCCGCACGACGCGTTTGATGGGGTCGTAGTGGTCGGAGAGCTGCCCCGGGACGCGCTCGACTCGGACGTTGGTGATGTTGTTCGCGCGCAAAATCGCGTGCGCGACCTCCGCGCCGGTGAGCCCAGAGGCGTTTTGTACCCGCGACCAGCGCGCGTAGGTGGCGCGTAACCAAGCGCTCACGGCGAGCGACACGAAAAAAGCGACGAAGCCGATGAGGTAGTATCCGGTTACCCCTACGCCGACCGTTTCTCCCTGCATGTTTCCTCCTTGCGAGCGCCCCGCACCGTCGGGTGGGGGCGGATACCGTCTAGTTTATCACAAAAAATGTGAGTATGGCTCGCTCAAGTTTAACGATCCGTTCGCGGTGCGGTCACGCCGCTGTCACGGTTTCGCGAGGTGCTGCCGAGGTGCCGCGCTCCGAGGCTGCGCTGCCGAGCCCCGCACCCGAACGCTGACGCGAAAGGGGCCCTGTGGGGCCGTGGCCACGTTAGGGGGATTCAGGCGACGTCTCTAGGGCGTACGCGCGGACGGTAAAGCGCACGGCTGTGCGCTCCTCGTGCTGCAGCTCGAGCTTGACGAACGAGGGTTGGGTGGTGAGCTCGAGCCCGTCGGGCTCGATGTACGAGCGCGCGATCGCAATCGCTTTGACCGCCTGGTTCACCGCTTGGGGCCCGATCGCTTGCACCTCGACCTCGTGCTCGCTGCGCAAAAGGGCAGCGATCGCCCCGGCGACGGAGTTGGGCCGGGAGTTTCCCGAGACACGTAGCGTTTCGATGATG
KOK=        76
KK=  257193  LL=  258002  Z=    5.16  JJ=  256983  DL=   810
A===      111      112      113      114      121      123      124      131      132      133      134      141      143      144      211      213      214      223      224      231      233      234      243      244      313      314      323      333      334      343      413      433
B===      222      122      422      322      212      412      312      242      142      442      342      232      432      332      221      421      321      411      311      241      441      341      431      331      424      324      414      444      344      434      423      443
RRR=    7.258    0.186    3.543    0.007    0.186    3.477    1.772   -1.204    0.965   -0.008   -0.394    1.027    1.712   -0.325    0.186   -0.406   -0.003    0.502    2.887    0.965    0.824    0.077    0.054    0.084    4.142   17.098  166.115   -2.175    2.225   16.313    7.902    1.127
X1==    4.536   -0.476    1.684    0.909   -0.476    1.635    0.872   -1.090   -1.104    1.752    2.632   -1.036    3.246   -0.932   -0.476   -0.191   -0.088    3.391    2.732   -1.104   -1.195    0.135   -0.470   -0.324    2.919    3.246   14.366   -0.603    1.606    3.947    2.019    1.216
X2==    1.600   -0.390    2.104    0.008   -0.390    2.126    2.033    1.104   -0.874   -0.005   -0.150   -0.992    0.527    0.349   -0.390    2.126    0.033    0.148    1.057   -0.874   -0.690    0.572   -0.114   -0.260    1.419    5.268   11.563    3.609    1.385    4.133    3.914    0.927
CD1=        5        0        3        2        0        3        2        0        0        6        7        0        8        1        0        1        1        5        4        0        1        3        2        2        8        8       28        6       11       17        6       10
CD2=        2        0        3        1        0        3        3        2        0        2        2        0        3        3        0        3        1        1        2        0        1        3        2        2        4       10       18       12        8       14        8        7
CAACTCATCGGCGAGCTCGTGGGTAACGGGCTCGACCTCGGCCTCGCGTCGGACCACGAGCCGCACGCAGCGCTCCTCTCGCAGCCCCTCTTCCGGGAGCCGTTCGTCGCCTTTCTCGCGCCCGAGCACCGCCTCGCCCCCCACCGCGAGATCCCGACGAGCGCGCTGCACGTCAGCGACATGTGGCTCCTCAGCGAGGGGCACTGTTTGCGCGACCAGACCCTGAGGCTCTGTCGAGGGGGGGAGCTCGCCTGCGGGACGCGCCGCTCGCTGCACTTCGAGAGCGGCAACCTGCAGACGCTCGTCAAACTGGTCAAGCAGAGCGGGGGGATGACGCTGCTCCCTCTGCTCGCCACCCTGGATCTCAGCGACGGCGAGCGGCGCACCTACGTGCGGCCGCTCGTCCCGACGCCGCAGCGCGAGGTGTGGGCGCTCACCAGCCGCACCTCCGCCCAACGCCCGCTCTTCCGGGCGTTTATCACGACCGTTTTGGAGGCGCTGCCGGAGAACCTCGCGGCCCTCTAGACGCCGCGACTTAAGCGACCTGGCGCGGGGTGCGCAGCGCTCGGTGAGCGCCGCTTGCGGGCGCTAGGGGAGCCTCTCGCTCCCGGCGCTCGCCCAGTCGCGCGGTTGGAGAAAGGCCAGCATCGCCGCCTCGGGGCTCCCCGGTTCGGGCGCGTAGTCAAACGCCCAGTGAGCAAAGGGCGGCATGGACATGAGGATCGCCTCGATGTTGCCCCCCGTCTGGAGGCCAAAGAGCGTGCCGCGGTCGTACACCAGGTTGAACTCGACGTAGCGGCCCCGCCGCAG
KOK=        77
KK=  264783  LL=  265172  Z=    4.76  JJ=  264243  DL=   390
A===      111      112      113      114      121      123      124      131      132      133      134      141      143      144      211      213      214      223      224      231      233      234      243      244      313      314      323      333      334      343      413      433
B===      222      122      422      322      212      412      312      242      142      442      342      232      432      332      221      421      321      411      311      241      441      341      431      331      424      324      414      444      344      434      423      443
RRR=   -0.133   -0.133   -0.220    2.525    0.021   -0.608   -0.215    0.168    0.168   -0.071   -2.652    0.168    0.018    1.178   -0.133   -0.608    0.168    0.347    0.347    0.168    0.207    0.220    1.178    0.233    2.985    8.031  133.827   -0.391   -1.507   12.366   14.417    7.081
X1==    0.864    0.864   -0.388    1.618   -0.136   -0.388   -0.382   -0.388   -0.388   -0.099   -1.052   -0.382   -0.085   -1.045    0.864   -0.388   -0.382    0.612    0.618   -0.388   -1.060   -1.052   -1.052   -1.045    1.823    1.851   12.395    0.502    1.114    4.032    5.721    1.698
X2==   -0.154   -0.154    0.567    1.561   -0.154    1.567    0.561   -0.433   -0.433    0.721    2.520   -0.439   -0.209   -1.127   -0.154    1.567   -0.439    0.567    0.561   -0.433   -0.195   -0.209   -1.119   -0.223    1.637    4.340   10.797   -0.779   -1.353    3.067    2.520    4.171
CD1=        1        1        0        2        0        0        0        0        0        1        0        0        1        0        1        0        0        1        1        0        0        0        0        0        3        3       14        4        5       10        7        6
CD2=        0        0        1        2        0        2        1        0        0        2        4        0        1        0        0        2        0        1        1        0        1        1        0        1        3        6       13        2        1        9        4       11
CTCGCCGAGGCGGAGCTCACCGAGCCCCGCTTCGGCCAGAAACATCTGCGCCGCCTCGAGCCCGTAGGTGCGGGCGACGGCGCGCAACCCCTTGACCGGCACGTGGGCGAAGCGGTGGGCGAGGCGGGCGGCCTCCTCGCTGCCGACGCCGTCGCCTAAAGCGTCGAGCGTGGTCGCGAGGTAGAGCTGCCGAAGCCGCTGGATGGAGGGGCCGAGCTGCCGCTCCGTCCACGCCTCGAGGGCCCCCTCCAGCGCCTCCTGGAGGATCACCTCGGCCGCGGCGAGCTTCTCTTGAAGCGCCTCGCGCCGCGTCCGGCCCGCCGCCTGCAGCGTGTCGACGTCGAGCACGCGGACGCGCGAGGCCTCAATGACCTCGGGGTGGACGTTGCG
KOK=        78
KK=  279663  LL=  280622  Z=    7.84  JJ=  279543  DL=   960
A===      111      112      113      114      121      123      124      131      132      133      134      141      143      144      211      213      214      223      224      231      233      234      243      244      313      314      323      333      334      343      413      433
B===      222      122      422      322      212      412      312      242      142      442      342      232      432      332      221      421      321      411      311      241      441      341      431      331      424      324      414      444      344      434      423      443
RRR=   -0.252    0.392    0.216    6.542    0.392   -0.491   16.215    0.671   -0.067   17.267   31.585   -0.002   24.860    0.721    1.655   -0.067   -0.354    0.567   12.149    0.467    0.800   25.450    3.327    0.530   -1.946   -0.213    0.056    0.429   11.030   12.469    0.884    0.004
X1==   -0.332   -0.480    0.177    3.103   -0.480   -0.174    4.152   -0.823   -0.174    3.500    5.936    0.103    6.612    0.376    0.520   -0.174   -0.261   -0.550    5.981   -1.095    0.622    5.528    1.576    1.356    3.500    0.527    0.622    0.885    4.130    3.260    0.527   -0.217
X2==    0.759   -0.816    1.219    2.108   -0.816    2.827    3.906   -0.815    0.387    4.933    5.321   -0.015    3.760    1.919    3.184    0.387    1.359   -1.031    2.031   -0.427    1.286    4.604    2.111    0.391   -0.556   -0.403    0.091    0.485    2.671    3.825    1.678   -0.020
CD1=        0        0        1        4        0        1        6        0        1        7       11        1       12        3        1        1        1        1       10        0        4       13        6        6        7        3        4        7       15       13        3        5
CD2=        2        0        4        5        0        5        6        1        2       14       14        2       11        7        4        2        3        0        3        1        5       10        6        3        3        3        3        9       14       17        7        7
CCCGCTGATCGACGTGCTCACCCCCGTCTACCGGACGGTTTTTGGCTGGTTCGGTTATCCGCTGCTGCAGAGCCGCCCGCCGGGGCAGGAGATCCGGCCGCTCACCCTGCAAGAGGTCGTGGCGGCAGCGTACATCTGTTACGAGTCGGTGTTCCCGCAGGTACCGCGCACGATGGTCGCTCGTGGTGCCGAGGTACTGGTCAACATCTCCAACGACGCGTGGTTCGGCTTCGGCGGCGGCGCGGAGCAGCACTTCGCCATGGGGACGGTGCGGGCGATCGAGACGCGGCGCCACCTGCTCCGCGCGGGTAACGATGGGATCACGGCGGTCGTCGATCCCCTCGGCCGGGTCGGCGCCCGGCTGCCCCGCGGCGAGCGGGGTTCTCTGGAGGTGAGCTACAGTGCAGCGGACGTCATCACCCCCTACGTCCGCTTCGGCGACCTGCTCATCCTCGTGTTAGGGGGGTATGTCGCCCTCTTCAGCGGTGCGCGCGCCGTCAAGGCCCAGGCGTCACGCACCGCCGTCATCGTCGTGCGCACTTAAGCCCACCTAGTCGCGGCGGGTGGCGTGCCGTGGGTTGCGTGGTCTACGCCGCGCTCACCCGGGCGAAGTGGTCGCGCAGCCGTTTGAGCGCTCGTGTCTCCCCGATGAGCACCACGTTGTCGCCGGGTGAGACGACGAAGTCGGGGCCGGGTCTTAGCTCGAGCTTGCCGTTGCGGTTAACGGCGATGACCTCGACGCCGAAGCGGTTGGCGAGCTTGAGGTCTCTGAGTTTGCCGCAGAGGTTGCGCTGCGCTTGAAACTCGATGACCTCGTAGTTTTCGCCGAGCGGAAAGGCGTCGACGATGCTCGGGGTCGCGAGCGTCTTGGCGACGCGCACGCCCATGTCGTGCTCCGGGCGAACGACCTGGTCGGCGCCCACCTTGAGCATGACGCGGGCGGCGATCTCGCTCGTCGCT
KOK=        79
KK=  288393  LL=  289562  Z=    6.56  JJ=  288363  DL=  1170
A===      111      112      113      114      121      123      124      131      132      133      134      141      143      144      211      213      214      223      224      231      233      234      243      244      313      314      323      333      334      343      413      433
B===      222      122      422      322      212      412      312      242      142      442      342      232      432      332      221      421      321      411      311      241      441      341      431      331      424      324      414      444      344      434      423      443
RRR=    8.054    0.318   -0.008   24.639    0.318   -0.257    2.334    1.417   -0.257   13.612    3.365   -0.093   18.267    1.257    0.186    1.417   14.542    0.222   -7.512   -0.257   -0.467   34.920    0.775    0.257    5.645    0.054   -0.269    2.884    5.249   51.303    0.096   -1.160
X1==    3.574   -0.519   -0.069    6.837   -0.519    0.610    3.563   -1.038    0.610    3.866    5.484   -0.250    2.678    0.583    0.481   -1.146    4.367    0.326    7.351    0.610   -0.715    5.637    1.562    1.068    1.413   -0.128   -0.158    1.647    2.823    9.272    0.995   -0.760
X2==    2.253   -0.613    0.113    3.604   -0.613   -0.420    0.655   -1.366   -0.420    3.521    0.614    0.370    6.820    2.155    0.387   -1.236    3.330    0.680   -1.022   -0.420    0.653    6.195    0.496    0.240    3.994   -0.421    1.697    1.751    1.860    5.533    0.096    1.526
CD1=        4        0        1        9        0        2        6        0        2        9       13        1        8        5        1        0        7        2       12        2        2       15        7        7        5        3        3       11       16       34        5        6
CD2=        3        0        2        6        0        1        2        0        1       12        5        2       17        7        1        0        5        2        0        1        5       14        4        3       13        3        7       17       15       26        4       14
CCTCCGACCACGGTGGGACGCCCCCTTGAGCGTCGGGTGGGTGCTCGTGCGCGCGGGCGCCATTGAGCTCGCCACCGCCCGCTACGCGGTGCTGCGGGCGAAGCGCGAGGTCGCCCAGAGCGCGACCGTTCACGGCCTGACCGACGACGCGGTCGCCGACGGCGAGGACGCGGCGGCGGTGCTCGCCGAACTCTTGGCGGTGCTCGCGGGGCGGGTGCTGGTCGCGCACCACGCGGCGATCGAGCTGCGCTTTTTAGACCGGCTCTGCCGCGAGCACTTCGGCGGCCCCCTGTTGGTGCGCGTGGTCGACACCTTGGCGCTGGCTGCGCGCAGCGCCGAGCGCCACGGCGCGGTGGACGAAAACGCGCTGCGCCTGCACGCGGTGCGCGCGCGCTACGGGCTGCCGCGCTACGCCGCGCACAGCGCGCTTTCGGACGCGCTCGCGACCGCCGAGCTGCTCCTGGCCCTCACCGCCGAACGGGAGGGTTCGGGCGGGTTGCCGCTGCGGCGCCTTTTACGCTAGGGCGCCCGCGTCATGAGCCCAAAAAAGACCGACCCGCCCCGAGGGGCGGGTCGCGGTGCTCTGGCGCGGGGCGCTAGCGGCCCGAACGCGAGATGGTGATGACCGGGCTTGTCCAGGTCTCGAAGTGGTTGGGGTTGTTGGGGTCGCCCAGGGCTTTTTGCACCGTCAGCTTGAGCTGGTAGTCCCCCATCGGCAGTGGGGTGCGGCGGCCGTTGACCTTGGCCGAGCCGTCCCACGAGAAGGCGAAGATGCCCTCGGGGGTGCTGTTGCGGCCGAAAAACTCACTCTCGAAGACGGTGAGGTCGCGCGCGCCGCCGACTTGGCGCAGCGGGACGACCTCGAGCTTGACCACGCGCGACTGGTGCTCGAAGTGCGCCACCACGTAGGCGATGTCGTCGCCCTGCATGGTGAAGGTGGTGTTGCTCGGCTGGTGGACGTAGGCGCCGTCTTGCCGCTTGGCGAGCCACGGGAAGCCGAAGCGGGTGGGCTCGAGCACGCGGATCGCCTGGTAGTCGCCCTTAAAGCCCGAGTAGGGGACGCTCGCGGCGACCGCGCCGTCGGCGGTGACGAGCTCGAGGTAACCGCCGTAGACGCTGAGGTCGGGGAGCGCGGGGTTGGGCGTGATGGTCACGTTGACCGTGGCGCTA
KOK=        80
KK=  306273  LL=  307442  Z=    7.00  JJ=  306243  DL=  1170
A===      111      112      113      114      121      123      124      131      132      133      134      141      143      144      211      213      214      223      224      231      233      234      243      244      313      314      323      333      334      343      413      433
B===      222      122      422      322      212      412      312      242      142      442      342      232      432      332      221      421      321      411      311      241      441      341      431      331      424      324      414      444      344      434      423      443
RRR=   15.931   -0.224   -1.397    7.651   -0.224    7.350   -0.768    1.164    0.534    4.330   -0.384    0.128   11.161    7.127   -0.464    0.194   -0.378   11.680    4.330   -0.851    0.453   19.928   -0.104   -0.915   -0.739    0.015   50.896    1.447    1.135   33.003   14.799   -0.679
X1==    7.001    0.913    1.626    3.156    0.913    2.218   -1.388   -1.355   -0.675    2.047   -0.148   -0.596    4.318    1.561    1.886    0.048    2.979    5.574    2.099   -0.675    2.412    4.079    0.286   -0.778   -1.281    0.410    7.795    0.818    2.108    5.443    3.202   -0.394
X2==    2.275   -0.246   -0.859    2.424   -0.246    3.314    0.553   -0.859   -0.792    2.115    2.584   -0.214    2.584    4.565   -0.246    3.999   -0.127    2.096    2.063    1.261    0.188    4.886   -0.364    1.177    0.577    0.037    6.529    1.769    0.539    6.063    4.622    1.722
CD1=        8        2        4        6        2        5        0        0        1        7        3        1       11        6        3        2        6       10        5        1        8       11        4        2        1        4       18        8       11       19        9        5
CD2=        4        1        1        6        1        7        3        1        1        8        9        2        9       13        1        8        2        5        5        4        4       13        3        6        5        4       16       11        8       22       13       11
CTTGTAGACGAGCGCCCCCTCGGCGTCGGAGTCGGTGATGCGCATCGTGATGCGCTCCGAGACGGCCCGGTCGCGGGGCGCGGTGACGAGCTCCAAACCCGCCAGCGAAAAGCGCTCCAGCTGGGTGTAGCGCCACGCTTCGTCGCGGTTGGTGGGCCAGGGGAGGGCCTCAAAGGTGCGCCACGCCGCGCGGCGCTCCGAAGCGAGCCACGCGGGCTCCTCGTGCTGTTGGATGATCCCCTCGACGAGTTCGGGGGAGAGTGTGTCAGTTAGGCTCATGATGTCCTCTTTCAAAGCGTCTCGCGTTTGGCGGCGCGCATTGCACGTCAGCATCGGTCCGTCGTGGGTGCGTTGTGCGTAGCACGCAGCCCCCTAGAACCTGTCCTTACCGTAGTCGGGCGCTCGGCTCGTGTGCGCGACAGCCAGAATGAGTAGAAGGTCTTTCGTCAAAACGTAGAGGATGGCGTAAGGAAAGCGAGGGAGCAACCGGCGCCGGATACCCCTCGGGCTGACAACCGGGGCCGCTTCGGGAAACTCGAGGAGTAGGTCAACCGTGGCGCTAAACTCGCTGCGAAACGTTTTTCCGAGCCCCGAACTCTGCGCCTCTAGATAGGCTTCAATCTCAAGGAGTTCTTCTAACGCCGCTTCGGTATAAGCCTCACGGAACGTCTCGAACACGCCCGCGCGCTTCCTCGCCCATGACGACCGGTAGGTTGCCCTCCTCGACGAGACGTAGGCGCCGCTCGGCTTCCTCGACCCAAAGTGCCGCGAGCTCCTCTTGAGAGGGCGCCGCGAGCGTCTTGAGGAGCGCCTCGGCGAGTGCGGCCCGCTCCTTAAGGGGAAGGGTTAAAGCTTGAGTTTTGACGTCCTCGAAGCTCATCGTATAAGGGACCCCCTCTGGCACCGTTCTGGCTAAGAGGGAGGGGCGACCCGTACCGACGCCCTCCCTCCGGGCAACTCTAACTCTAGCCGACCGAACCTTCCATCTCGAGCTCGATCAGCCGGTTGAGCTCGACCGCGTACTCCAGGGGCAGCTCTTTGGCGACCGGCTCCAAAAAGCCACGGACGATCAACGCCGCTGCCTCGTCCTCCTCGAGCCCGCGCGACTGCAGGTAGAAGATCTGCTCGTCGTTCATCTTCGAGACCGTCGCCTCGTGACCGACGTGGGCG
KOK=        81
KK=  329883  LL=  331052  Z=    5.70  JJ=  329883  DL=  1170
A===      111      112      113      114      121      123      124      131      132      133      134      141      143      144      211      213      214      223      224      231      233      234      243      244      313      314      323      333      334      343      413      433
B===      222      122      422      322      212      412      312      242      142      442      342      232      432      332      221      421      321      411      311      241      441      341      431      331      424      324      414      444      344      434      423      443
RRR=   38.763    0.593    3.264   10.432    3.524    0.280    0.291    1.423   -0.551    5.227    3.381    2.971   26.415    1.797    0.081    0.365    0.099    1.292   11.974   -1.108    1.188    3.731    8.501   -0.070    1.323    4.592   16.745    3.705    4.364    5.544    6.491    4.025
X1==    6.964   -0.549    1.655    4.973    0.983   -0.586    0.461    0.512   -1.746    1.978    0.907    1.059    5.358    1.022   -0.549    1.155   -1.525    1.226    4.549    2.316   -1.443    2.993    3.495   -0.625    0.676    2.391    4.283    3.128    1.391    1.767    3.380    2.519
X2==    5.566   -1.080    1.972    2.098    3.584   -0.478    0.631    2.778    0.316    2.643    3.726    2.804    4.930    1.758   -0.147    0.316   -0.065    1.054    2.632   -0.478   -0.823    1.247    2.432    0.112    1.956    1.920    3.910    1.184    3.138    3.138    1.920    1.598
CD1=       11        1        6       10        3        2        3        4        0       10        6        4       15        5        1        5        0        5        9        7        2       10       11        2        7        9       15       19       11       12       11       14
CD2=        7        0        4        5        5        1        3        5        2        6        9        6       11        7        1        2        2        3        6        1        1        5        7        4        5        6        8        5       10       10        6        7
GGTGCCGACTGCCAAGCTGGTAAACGTCGCTGCAAGTATAAAGGCACCTTCGGTAGCTATGTACAGCGCCCCCACCAATGTTATGAGGGTATAGCCCCCCATGACGTACGGATAGATCTTCAGCAATTTCTTTTGCATCGGTCGAGCGCCTCCTCTGCCTCTGCTAGTCGCCTCTCGGCAGCAGCAAAGTCACTCTGCGCCGCGCCGAGCTCACGCTCTTCGCGTTATAGGGTGGCTTGCAACCCCCTCACGTCTTTCGACACCGTCAAAGCCTGCTGCAAGAATACAAACGACTTCACCCGACGTGACGGGGTTTTCAGGACGCCAGCAAGCCAACTTGCGGCCGTTCGCACGCGCTCGTCATCGCCCCTCACACGCCCAACGGCAAGCATAGGCCCCCTCGCGAAGCTTGCTGACTCGAGCTACTTAAGCTGCCGACACTATAGGGCGCGGACCGTTAAAAGCGCCATGAGAGAACCTTCATCTTCTTCATCATGCTCGCGTAGGAGCTGTTACGAAGCTTTGCATGCTCCGTGTGCCCGTCGAGGCTAAGCGGAGCGCAACCCCTACGAAGGGCTGCGGCAAAACGGTTGCACACCTCTCCCGAGAAGAAGCTGTCACAAAGGGGCATGGTCGGTGAGCTCGCCGACCACCGCTACCAAGCACCAGAAGCGGGCTTTCAGACGAGGAAAATGTGTCGTGAAGGGGCCTCGTGAGAGTGCTCGGGTGCTACCATGAAGCGTTTTGACAGGGCGTTTTGTCGCCCTCCGACCCCCATACAAGCCGTTTTTTCCGTGCGACGCAAAGGAGCCTCCGTTGCCGCTCGAGCTACCCATGGCCCGGCCTCACCCTGCCCCTGTCTCGCAACCCCGCCCCAAACCCCCGAGCCCCAAACTGTGGCGTCCCAAACGCGTGCTCTTTACGCCCGACGCTTTGGAGCAGCCCTTTGGTCAGCGGCTCTTGGAGCGGATGCAGTCCTTGGGCCTCGACATCACGCTGCTTAGGAGCAACCGCCTGACCGGCTTGCGCGGCAAAGACGCGCGTGAGACCTACCGGCTCGCTAAACAGACCCTGGCGGTCGTCAACGCGCCGCCCAGCTTGCTCGCGCTCCAGCCCATCCCGCCCTCAGCCGACCTGCAGTTTCACCTCGCCAAGGGCTGCCCCGCGCAC
KOK=        82
KK=  371463  LL=  371792  Z=    6.28  JJ=  370923  DL=   330
A===      111      112      113      114      121      123      124      131      132      133      134      141      143      144      211      213      214      223      224      231      233      234      243      244      313      314      323      333      334      343      413      433
B===      222      122      422      322      212      412      312      242      142      442      342      232      432      332      221      421      321      411      311      241      441      341      431      331      424      324      414      444      344      434      423      443
RRR=    0.010    0.010   -0.260    0.096    0.010   -0.225    0.096    0.096   -0.203    0.047    0.130   -0.147    3.289   -0.248    0.010   -0.203   -0.236   -0.408    0.473    0.096   -0.212   -0.111   -0.002   -0.010    1.093   24.904   94.817   -0.327    0.044   17.603    0.405   -6.732
X1==   -0.076   -0.091    0.731   -0.243   -0.091   -0.320   -0.289   -0.269    0.680    1.046    0.141   -0.243    1.141    0.226   -0.091    0.680    0.711    1.619    0.657   -0.320   -1.077   -1.021   -0.022   -0.921    1.046    5.141   10.309    0.911   -0.025    4.696    0.141   -1.796
X2==   -0.133   -0.112   -0.356   -0.395   -0.112    0.701   -0.332   -0.356   -0.299    0.045    0.922    0.605    2.883   -1.096   -0.112   -0.299   -0.332   -0.252    0.721   -0.299    0.197    0.109    0.109    0.011    1.045    4.845    9.197   -0.358   -1.730    3.749    2.883    3.749
CD1=        0        0        1        0        0        0        0        0        1        2        1        0        2        1        0        1        1        2        1        0        0        0        1        0        2        6       12        5        3       11        1        0
CD2=        0        0        0        0        0        1        0        0        0        1        2        1        4        0        0        0        0        0        1        0        1        1        1        1        2        6       10        2        0        9        4        9
GAGCACGGTGCTCTGGACGAGCTGCGCCGCTACCTCACGCGTTGCGCGCGCCCCCCCTTGCAGCTCACCGAGGCGCGCTTCAACGTCGGCGATCTCGGCGGCGAGGTCGTGGCACACGTGGAGCGACCCGCGACCGGCGGCCTCGAGCTGCGCGCGCAGGCGCCGCAGGCGCCAGCGCAGCTCGAGCGCCTGCTCGTCGGAAGGCGCCCCCAACGCCTCGAGGGCTCTTTCAGCCGCCTGCAGCCGCCCCTCTAGCGTCTCACTCAGCGCGCGGCTCTCCTCCTGGGCGCGCTCGAGCGCGCTCCGGGCAGCGCTGAGGTCGGGGGGGGC
KOK=        83
KK=  372123  LL=  372812  Z=    9.92  JJ=  371883  DL=   690
A===      111      112      113      114      121      123      124      131      132      133      134      141      143      144      211      213      214      223      224      231      233      234      243      244      313      314      323      333      334      343      413      433
B===      222      122      422      322      212      412      312      242      142      442      342      232      432      332      221      421      321      411      311      241      441      341      431      331      424      324      414      444      344      434      423      443
RRR=   -0.070    0.021    0.276    0.484    0.021   -1.066    0.276    0.276    0.276   -0.225   -0.523   -0.422   -0.452   -0.862    0.021    0.276   -0.266    3.343    0.886   -0.171    0.999    1.920    1.920    0.071   -0.584   43.182  311.160    0.346   -1.150   43.684    1.317    5.610
X1==   -0.091   -0.117   -0.348    1.604   -0.117   -0.448   -0.510   -0.348   -0.448   -1.159   -1.238    0.604   -0.419   -1.323   -0.117   -0.448    0.490    6.424    0.344   -0.448   -1.318   -1.408   -1.408   -0.147   -0.286    8.595   17.194   -0.941    0.527   10.808    1.220    0.955
X2==    0.764   -0.183   -0.795    0.302   -0.183    2.382   -0.542   -0.795   -0.618    0.194    0.422   -0.698    1.080    0.651   -0.183   -0.618   -0.542    0.520    2.579    0.382   -0.758   -1.363   -1.363   -0.482    2.045    5.024   18.097   -0.368   -2.183    4.042    1.080    5.873
CD1=        0        0        0        2        0        0        0        0        0        0        0        1        1        0        0        0        1        7        1        0        0        0        0        2        1       12       24        3        7       31        3        8
CD2=        1        0        0        1        0        3        0        0        0        3        3        0        4        3        0        0        0        1        3        1        1        0        0        1        6       10       28        8        2       19        4       24
GGCGGGCAGCGCCTGCAGCGCCTCGCCGAGGGGTTCGCCGGCGCGGAGCTGGGCTTCGGCCGCGGCGAGGTGGCGCGCCGTCTCGGGCTCGAGCGCCAAAAGGGTCGCGAAGCGCTCCTGCAGCGCCGCGATCTCGCGCGCTTCGGCGGCGAGCTGCCGTGAGCGCCGGGCGCGCGCCGCTTCGAGGTCGGCCTCGAGCTCGCTGGCGAGCGCGTGCGCCCGCTCGAGTTCGGCGTCGGCGAGCTCGCGGCCCTCGTGGGCCCGCCGGACGAGTTTGAGCAGGGCCCTTAGCCTGCGCAGGCGCGCCTCGCCGCCCGCCTCGGTGAGCGCCGCGAGGCGCGCCTCGAGCGCCGTCAGCTCCCCCGCCTGGGCGGCGAGCCGCGCCTCGAGCTTGCGCAGGAGCTGCGCGTGCACCTCCTGCGCCTCGGCGAGGGGGGCGCTCGCGTCGCGGCCGAGGGCGTGTTCGGCGGCGATCAGCGCCAGAAGGGCGCGCAAGCGCCCGACCTCCCCCCACTCGAGCAGGAGGTGGGTGCCCTCGAGGCTGCGCGCCAAGACCTCGATGGCGCGCGCCTGCGCGCGGAGCTGGTCGGGTGGCTCGGGCGGCGTCTCGGGAGAGGGCAGCTGCGCCCGGAGGCGCCTGGCAGCCTCTTGCGCCGCTTCTGGGCCGAGGCTGAGGCGCAGGGACGGGAG
KOK=        84
KK=  377913  LL=  378512  Z=    5.13  JJ=  377583  DL=   600
A===      111      112      113      114      121      123      124      131      132      133      134      141      143      144      211      213      214      223      224      231      233      234      243      244      313      314      323      333      334      343      413      433
B===      222      122      422      322      212      412      312      242      142      442      342      232      432      332      221      421      321      411      311      241      441      341      431      331      424      324      414      444      344      434      423      443
RRR=   -0.093    0.009   -0.455   -0.110    0.009    0.145    0.145    0.145    0.145   -0.139    0.286    0.145    3.607   -0.085    0.009   -0.694   -0.585    6.783    1.067    0.145    0.626   -0.235    1.589   -0.035   -0.392   18.632  137.380   -0.046   -0.032   54.912   -3.121   -3.672
X1==   -0.051   -0.072    0.758   -0.255   -0.072   -0.346   -0.365   -0.242   -0.346    1.727   -0.200   -0.255    2.535   -1.142   -0.072    1.654   -0.365    2.506    1.479   -0.346   -0.511    0.197   -1.332    0.120   -0.145    4.358   14.412   -0.227    0.076    3.928    4.358    3.072
X2==    1.830   -0.119   -0.600    0.432   -0.119   -0.420   -0.398   -0.600   -0.420   -0.080   -1.429   -0.568    1.423    0.074   -0.119   -0.420    1.602    2.706    0.722   -0.420   -1.225   -1.192   -1.192   -0.287    2.697    4.275    9.532    0.203   -0.417   13.980   -0.716   -1.195
CD1=        0        0        1        0        0        0        0        0        0        3        1        0        4        0        0        2        0        3        2        0        1        2        0        2        1        6       20        5        6       15        6       13
CD2=        2        0        0        1        0        0        0        0        0        2        0        0        4        2        0        0        2        3        1        0        0        0        0        1        6        8       13        8        6       43        1        4
GAGGCGGCCGAGCTGCTCGAGCGCGCGGCGCGCGCCCCGGGGGCCGAAGCGCGCTTTGAAAACCGGCGGCGCGCGCTCCGGGCGGCTCTCGCCGGCGACCCCGCGAGCCCACCTTTGCTGCGCGCGGCGCTCGCTCTGGGGGCGCAACCGCTCGACGTCGGGGGGGCGCGGCGCGCCTTTGCGGACGCCGAGCGCCACGCGGCGCTCCCGCTCGCGCAGCTCTGGCGGGCGCTGCTCGCCGTGCAGGCGGGGGAGGGCGCCCCTGAACTTGAGGCGCTCGCGCGGGGTTGGGCGAGCTACCCCTTCGGGGCGGTGCAGGCGGCGCTCGAGGCGGCGGTGCGCGAGGGGTCGCTAAGCGCTGCGGCGCGCGCCGAGCTCGCCGCGACGGAGGCGAGCGCCGCGCTGCTCGGCGGGGTGCTGCTCGCGCAGGTGCTCGCCGACCCGGCGCTCGAGGCGGCGCTCGCTTCCCGCTTGGGCCGCCGCCTACCCACCTTCGCCTACCCCTTCGAGCGCGTGTCGCAGCTCGCGCTGGCGGCGGACGACCCGCTCGCGGCGGCGCAGGCGCTGCGCACCGCGACCCGCCTCGAGCCCGCGGGTCCG
KOK=        85
KK=  427378  LL=  428307  Z=    4.84  JJ=  427108  DL=   930
A===      111      112      113      114      121      123      124      131      132      133      134      141      143      144      211      213      214      223      224      231      233      234      243      244      313      314      323      333      334      343      413      433
B===      222      122      422      322      212      412      312      242      142      442      342      232      432      332      221      421      321      411      311      241      441      341      431      331      424      324      414      444      344      434      423      443
RRR=    3.255    0.037   -3.010    0.951    0.037    1.210   -0.278    0.424    0.482   -0.850    4.493    0.094   64.941   -2.032    0.037    0.086   -0.787    1.424   -0.038    0.482    1.368    0.015   -0.934   -0.853    7.186    2.740   47.987    1.422    0.059   37.345    1.286    8.220
X1==    3.536   -0.275   -1.145    1.523   -0.275    3.230   -0.760   -1.145   -0.770   -0.339    1.819   -0.250   10.353    3.469   -0.275    0.230    1.240    1.544    0.550   -0.770   -0.792    0.603   -0.777   -1.457    1.780    2.886    5.376    4.137   -0.993    4.535    0.752    2.909
X2==    0.921   -0.134    2.630    0.624   -0.134    0.375    0.366   -0.370   -0.625    2.506    2.470   -0.376    6.272   -0.586   -0.134    0.375   -0.634    0.922   -0.069   -0.625   -1.726    0.025    1.201    0.585    4.037    0.950    8.926    0.344   -0.060    8.235    1.710    2.825
CD1=        4        0        0        3        0        4        0        0        0        3        7        1       23       10        0        1        2        2        1        0        1        3        1        0        7        9       10       23        7       24        5       19
CD2=        1        0        3        1        0        1        1        0        0        5        5        0       10        1        0        1        0        2        1        0        0        3        5        4        7        3       18        9        8       31        4       16
CAGCGCGGCGGTTTTGGCCTCGGTGGCGCTCTGCACCGCCCCGACGAGCGCGGCAGGCTCGAGCGCGCCCTCGAGCAGCACGATGAGGTTGACCGTCCCGGCGCCTGCCGCCCCCGCCCCGAGCGGGTCGCGCCCGCCGGCGGCGGCGGCGTTGCCCACCCCGGCCGTGACGAGCGCGTGGACGCGCCACCCCGCGCGCGCCGCCGAGGCGGTCTCGAGCTCCGCCATGCTCACCGCGGTGAGCAGCCCGAGCGTCTCAGCGGGGGGGAGGTCGAGCGCGCGCGCGTAGCGCCGCAGCTCCCCCGCCGGGTCGTCCGAGCACCACCCCCGTTCGACGCTGCAGCTCAACACGAAGCGGGGGCGGCTAAAGCCGCCGCCGAGGGGCGCGCTCGAGAGCGCCGCGCAGCGCCCCGGCAGCTCGAGTAGGAGGTGGTGGCGCCAGGCGCGCGCGCTCGGCAGGGTGCGGCGCAGCGTTACCCCCGGCGCCCCGAAGGGGAGGCGCTCGCCGCGCGGCCCGCTCACGCCGCCACCGCCGCGACGAGCATCAGGGTTTCGCTGGCCTCGATCATCGCCCCGTAGGCGTCCCCACCGAGCCCCGCGAGGCGCCGCGCGAGCCACGCCGCCAGGAGCAGCGTGCAGAGGAGGGAGACGGCGAAAAGGAGCGCGAAGAGCGAGAGCGCCCCCACCCTCCAGGCGAGCGCGCCCCCTAGCCCCAGCCCCAGGAGCAGCGGCAGGGGCACGTCGCGCGGGTTCGGGCGCGCAAGGCGTCCCAAGCGGCTGCCCGCTCCCAAGGGCGCGAGCGCCATCGGCAGCACCACGGTGGTGCGGCTTACGAGCGGGGCGAAAAGCAGCGCGGTGAGAGGGGCGGCGCCGGCGGCCGCAGCTTTGACGAGCAGCAGCACGCCGCCGGCCGCGAGCGCGAAAGCGCCC
KOK=        86
KK=  454408  LL=  455577  Z=    4.53  JJ=  454408  DL=  1170
A===      111      112      113      114      121      123      124      131      132      133      134      141      143      144      211      213      214      223      224      231      233      234      243      244      313      314      323      333      334      343      413      433
B===      222      122      422      322      212      412      312      242      142      442      342      232      432      332      221      421      321      411      311      241      441      341      431      331      424      324      414      444      344      434      423      443
RRR=    4.112    0.395    0.686    0.186   -1.439   -1.816    0.585   -0.180    0.663    3.486   17.304   26.821   22.855    5.992    7.974    1.489    0.530    0.121   -1.415    3.898    0.054   28.280   25.781    0.948    1.918    0.120    0.106    2.401   14.318   30.679   -0.105   -1.744
X1==    1.688   -0.458    0.175    0.042   -0.458   -1.105    0.501   -0.825   -1.105    3.283    5.992    7.042    5.992    4.150    2.542   -1.105   -1.191   -0.588   -0.747    1.630    0.449    7.485    8.009    1.305   -0.805   -0.338   -0.115    1.793    3.667    5.244    0.295   -0.669
X2==    2.436   -0.862    3.928    4.475    3.138    1.643    1.166    0.218   -0.600    1.062    2.888    3.809    3.814    1.444    3.138   -1.348   -0.445   -0.206    1.895    2.391    0.120    3.778    3.219    0.726   -2.383   -0.354   -0.919    1.339    3.904    5.850   -0.354    2.607
CD1=        2        0        1        1        0        0        2        0        0        7       12        8       12       10        3        0        0        1        1        3        4       18       19        7        1        2        3       10       16       20        3        5
CD2=        4        0        9        9        4        4        3        3        1        8       11        8       13        7        4        0        1        1        3        5        4       10        9        4        0        4        2       16       22       28        4       18
CGGGGTGACGCTGGCCCCCGTCGAGATCAGCCCGCTCCCCCCCCTGTCGTTCCCCGAAGCGGCCTGGCGGAGCGCGAGCTTTTTCGTCCGCATCGTCCCGGAGTCGGTGGCTGGGTTTGCGCGCGGTTTCGGGCAGACCTTCGCGGGGCAGCGCAGCGCGGAGATCGTCGGCCCGGTCGGCATCGTCGGTATCGCGGGGGAGGCGGCGCGGGGCGGCCTAGTGGCGGTGCTCACCTTTGCCGGGTTGATCAACTTCTCCCTGGCGCTCTTTAACGCCCTACCGATCCCCGGTCTCGACGGGGGGCGTATCCTCCTGGCGGCGGTCGTGGCGCTCCGCGGCAAACCGTTTAAACCGGGGCAAGAGGAGTTCGTCAACTTTTTGGGGCTGGCGTTTTTGGTGCTCTTCGTCGTGCTCATCTCGTTTGGCGAGGTCGGTGACCTCTTTCGGCGCTAACCGCAGGGCTGAGCGTCTATCTGACGCGCTGGCGACCGAAAGCGGGTAAGCTTGGCAGGTGCAGAGCTGCGCGGTGCTCATCCCGGCGTTTAACGAGGCGGCGAACGTGCCGAGCGTGGTGCGGGTCGCCCTCGAGGCCGCTCTTGGTCCCGTGTTGGTCGTCGATGATGGTTCGGGGGACGCGACGGCGCTCGCCGCCGAACGCGCCGGCGCGACGGTGCTGCGCCTGCCGCGCAACGAGGGAAAGGGGGGGGCGCTCTTCGCGGGCGCGCGGGCGCTCTCGAGCGACGTCGTGGTGCTCGTCGACGCCGACCTCTTGGGGCTAAGACCCGAGCACCTGCGCGACCTCGCGCTCCCCGTGCTGCGCGGCGAGGTCGAGATGACGCGCGGCGTCTTCGCCGGCGGCCGCTGGCGCACCACCGCGGCGCAGCGCCTGACGCCGCAGCTTAACGGGCAGCGCGCGCTCAAGCGGGAGCTGCTGCTCTCGGTCCCGGGGCTTAAAAGCAGCCGCTACGGCGTCGAGATCGCCATTACCGAGCACGCCAAGCGCAGCGGTTGGCGCGTTCGGGACGTGCCGCTCGCCGGGGTGTCGCAGGTGATGAAGGAGGAGAAGCGCGGCTTCTGGCAGGGCGTCGCCATGCGCCTCAAGATGTACGCCGAGATCCTCTGGGAGCTCGTGCGCAGCGCCCTGCGCGCGCCGTAGACTGGCGTATGCT
KOK=        87
KK=  476278  LL=  477237  Z=    8.76  JJ=  476068  DL=   960
A===      111      112      113      114      121      123      124      131      132      133      134      141      143      144      211      213      214      223      224      231      233      234      243      244      313      314      323      333      334      343      413      433
B===      222      122      422      322      212      412      312      242      142      442      342      232      432      332      221      421      321      411      311      241      441      341      431      331      424      324      414      444      344      434      423      443
RRR=   13.467   -2.393    3.000    6.526   -0.379    0.041    0.011   -0.182    0.228    9.286    7.954    4.123   -0.907   10.227   -0.476    0.228    0.071    4.444   32.546    3.601    0.018    1.085    3.321    1.023    0.059   21.534    0.219   57.000    1.018    0.280   -2.806    0.298
X1==    1.648    5.243    3.456    2.009    0.831    0.227   -0.125    0.293   -0.393    4.505    3.537    3.397   -0.564    2.918   -1.375   -0.393   -0.806    4.427    5.167    1.469    1.726   -1.194    1.106    1.544   -1.375    3.537    0.152    5.865    1.400   -0.581    2.951    0.409
X2==    8.173   -0.456    0.868    3.248   -0.456    0.178   -0.088   -0.619   -0.579    2.061    2.249    1.214    1.609    3.504    0.346   -0.579   -0.088    1.004    6.299    2.451    0.011   -0.908    3.003    0.662   -0.043    6.088    1.440    9.719    0.727   -0.481   -0.951    0.727
CD1=        4        9        8        5        3        3        2        3        2       12        9        7        2        7        0        2        1       10       10        5        7        1        5        5        1        9        4       18        7        3        8        5
CD2=       12        1        3        7        1        2        2        1        1        5        6        4        5        9        2        1        2        3       11        5        2        1        7        4        2       12        4       17        4        2        1        4
GCTCCCTGTTTCAATCCCCTGACGGGGCAGACCCTTTTGCAACGAGAATTTTTGTTTAGAATAGGGAAAAATTTCCTATTGTTTCAATCCCCTGACGGGGCAGACCCTTTTGCAACCGGAGAGCGTCTACGCCCTTCTGCACTCCTGGTCAGACGTTTCAATCCCCTGACGGGGCAGACCCTTTTGCAACACAACGAGCGTCCGGAGCCCCTCGGAAGCAGCGTAAATGGGTTTCAATCCCCTAACGGGGCAGACCCTTTTGCAACCAAGAGGCCATTCGAGTGGATAACCACCCTGGCCTCCGGCAAGTTTCAATCCCCTGACGGGGCAGACCCTTTTGCAACTGGTGACTATTGACCGCCACGCCATGCGGGTGTGGCTGTTTCAATCCCCTGACGGGGCAGACCCTTTTGCAACCCAGCTTGAAGACCGTCCGCCCCGCCGCCCTGCCCAAACGGGTCAAGTTTCAATCCCCTGACGGGGCAGACCCTTTTGCAACAACAGACTACGTGCCGGTGGGGGTCGGGGACCTCATTCGGTTTCAATCCCCTGACGGGGCAGACCCTTTTGCAACTCAGGTTCATTAGGGTTGACCAGAATCAGGAATAGCGTTCAGAAGTTTCAATCCCCTGACGGGGCAGACCCTTTTGCAACAGGCCCCCGTACTGCGCCGCCATCCCCGCGCGGAAGGGTTTCAATCCCCTGACGGGGCAGACCCTTTTGCAACTGAGATTTACAAACTTAAACATGATGTCCCTTTCTGCCCGTTTCAATCCCCTGACGGGGCAGACCCTTTTGCAACTCTACCCTCTGAGAGGGCCGTCTGGCAAGGGGTTTTTGAGGGGTCATTTGACACCCCCCAAGTTATCCACAGCTTGGCCTGTGGATAACCCCAAAAGGACGAGGCGCGGGCTGTGGATAACCGCTAAAGATGACTGACAAACGCTGAAACGTTCTTGG
KOK=        88
KK=  484498  LL=  485637  Z=    6.14  JJ=  484468  DL=  1140
A===      111      112      113      114      121      123      124      131      132      133      134      141      143      144      211      213      214      223      224      231      233      234      243      244      313      314      323      333      334      343      413      433
B===      222      122      422      322      212      412      312      242      142      442      342      232      432      332      221      421      321      411      311      241      441      341      431      331      424      324      414      444      344      434      423      443
RRR=   -2.269    0.142    2.293   -2.724    0.142    4.893    1.123    0.979    1.105   -1.220   -1.497    0.352   -0.686    2.508   -0.331   -6.683    1.123   21.397    7.161    1.105    3.368    1.300    2.367    3.369   -3.682   84.804  261.487   -0.090    1.447   52.751   31.098   27.747
X1==    3.765   -0.300    0.236    2.189   -0.300    2.025   -1.020   -0.764   -0.975   -1.588   -1.636   -0.811   -1.636   -1.686    0.700   -0.975   -1.020    4.281    2.344   -0.975   -1.797   -1.852   -1.301   -1.909    2.246   10.158   15.777    0.330   -0.902   13.469    3.330    4.356
X2==   -0.603   -0.472    9.729   -1.244   -0.472    2.416   -1.101   -1.281   -1.134    0.768    0.915   -0.434    0.419   -1.488   -0.472    6.854   -1.101    4.999    3.056   -1.134   -1.874   -0.702   -1.819   -1.765   -1.640    8.349   16.574   -0.272   -1.604    3.917    9.340    6.370
CD1=        4        0        1        3        0        3        0        0        0        0        0        0        0        0        1        0        0        6        4        0        0        0        1        0        6       19       31        9        6       47        8       21
CD2=        0        0       14        0        0        4        0        0        0        6        6        1        5        1        0        9        0        6        4        0        0        2        0        0        1       21       34       11        6       24       23       32
CTCGGGCAGGAGCAGGGGCTCGCCGTCGCCGGGGTCGACGCGCAGCTCGGCCAGGTCGGGGTTGCGCTCGAGCGCCCGCTCGAGCGGGGCGACCGCCTGGGCGAAGCGGCCGAGATCAAAGAGCACGAGCCCCAGGTTGAGCTGCGCCTCGCTGTTGTCGGGGTCGGCCTGGGTGGCGCGCGTGAGGTAGTCGAGCGCGCGGTCAAAGCGGCCCAGGCGGAAGTAGGCGAAGCCCGCGTTGTTCAGAACCGTCGCGCTCTCCGGCAGCCCCTCGAGCGCCCGCTCGTAGTGCTCGACGGCGCCGCGCAGATCCCCCTGGAGCTGCCGCGCGTAGCCCTGGTAAAAGGCGATCGTCCCCGCTTCGGCGCCCGCTTCGTCGGCGACGTCCGCTTGCAGCTCGGCGGCGCGGTCGAACTCGCGCTGCGCCGCCGCCAGCTCATCGGCTTGCAGCGCCGAGAGGCCCGCGCCGAACACCGCCGCGACGTCCGGGTCAAACGCCAGGCGCTCGGCGCCGGTGAGCCGCTGGTTCTGTTCGACAAGCCGCCGCGCGTTCTGCGCGTCTTGCGACGTCGGCGCTAAGCGCAGCGCCTCGTCGAGCGCGTTAAGCGCCTGGTCGAAGCGGCCCGCCCCGCCGAGGGCGAGGCCGTAGAGGGTGTAGAGCTCGGGGTCGCCCGCGTCGCGCGCCAAAAGCGGTTCGAGCACCCCGATGGCGGCCTCGTTCTGGCCCGCCTCGAGCAGCAGCTGCGCGAGGTTGCGCTCCAACACCCCCCTGGCCTGCGGGTTCTGCGCGAGGGCCGCCTCGAGGGTGGCGCGCGCCTCGTCCGTTCTGCCCGCCTGCGCCTGGGTGATGGCGAGCTGGTTGGCGAGCTCGGGGTTGGTGGGGGCGGCGTCCAAGGCCTCCTGCAAGACCGCCTCGGCCGCCTCGAGGTTCCCCGTGCCGCGCAGCACCTCGGCCTCGGCGAGCGCGAGCGCCGCGTCTTGGGGGTAGCGCTGGCGGCCCTCGCGGAGGATCTCCAGGGCGCGCGCGCTCTGCGCTTCGCCGAGCGCGCTGGCGAGCGCGTAGGCGCTGGGGTCGGGGTCGGCTGCCAGGCGCGCCTCGAGGACCGCGAGCGCTTCGTCCCCCTCGCCGCGGCGCACGAG
KOK=        89
KK=  485938  LL=  486477  Z=    5.11  JJ=  485908  DL=   540
A===      111      112      113      114      121      123      124      131      132      133      134      141      143      144      211      213      214      223      224      231      233      234      243      244      313      314      323      333      334      343      413      433
B===      222      122      422      322      212      412      312      242      142      442      342      232      432      332      221      421      321      411      311      241      441      341      431      331      424      324      414      444      344      434      423      443
RRR=   -0.125    0.023   -0.210    0.237    0.023   -0.643    0.237    0.237    0.237   -0.962   -0.362    0.237    3.367    1.578    0.023    0.237   -0.254   11.197    2.288    0.237    0.389   -4.152    1.578    0.531    0.407    3.172  108.654   -0.001    2.570    4.781  119.234   20.380
X1==   -0.148   -0.146   -0.447   -0.490   -0.146   -0.440   -0.483   -0.447   -0.440   -0.302   -1.227   -0.490    1.262   -1.286   -0.146   -0.440    0.517    4.567    1.525   -0.440   -0.286   -1.217   -1.217   -1.276   -0.302    2.921   10.212   -0.541   -1.683    7.075   14.536    3.183
X2==    0.842   -0.161    0.469   -0.484   -0.161    1.460   -0.492   -0.531   -0.540    3.185    0.295   -0.484    2.667   -1.228   -0.161   -0.540   -0.492    2.452    1.500   -0.540   -1.359    3.412   -1.297   -0.416   -1.349    1.086   10.639    0.002   -1.527    0.676    8.202    6.403
CD1=        0        0        0        0        0        0        0        0        0        1        0        0        3        0        0        0        1        5        2        0        1        0        0        0        1        5       13        3        1       19       19       11
CD2=        1        0        1        0        0        2        0        0        0        6        2        0        5        0        0        0        0        3        2        0        0        6        0        1        0        3       16        6        2        7       12       20
ACCGCGTTTGACGAGCGCCTCGACGTCTTCGGGGGCGGCCTCGATAGCGGCGAGCGACGCCGCTAGCGCCGGCTCGAGCTCCCCGGCGGCGGCGAGAGCTTCGGCGCGCTCCGAGAGCACCCAGCTCGAGCCCGCGTCGCGTTCGGCCGCCGCTTGCAGCTCGGGGGTGTCGCGCGCCTCGAGCCCCAAGGCCGCCTCGCCGACCGCGCCGAGCGACGCCAGCGAGGGGGTCTGCGCGACGACCGCGGCGACCTGCGCTTCGTCGTCGGCCGAGAGGGTGAGCTCGAGCTCCGTGACGACCGCCTCGACGACGCTCGCCAACAGGGCGGCGGGGTTGTCAGCCGGTCCGCTGACGGGGACGCGCCGGACGGCGTCGTCGGGGCCGGCGAAGACGAGGTCGATGACGAGGCCCTCGCCGTCGCCGCTCAGGCCGACGAGCCCGCTGACGAGCGCGCGGGCGCCGAAGGCTTCGGCGAAGGTGGCGGTGTCGAGCGTGCCCTGCGCCTCGGCGCGTTGCGCGACGAGCAGGGTGTCGCCGAC
KOK=        90
KK=  493768  LL=  494847  Z=    4.60  JJ=  493648  DL=  1080
A===      111      112      113      114      121      123      124      131      132      133      134      141      143      144      211      213      214      223      224      231      233      234      243      244      313      314      323      333      334      343      413      433
B===      222      122      422      322      212      412      312      242      142      442      342      232      432      332      221      421      321      411      311      241      441      341      431      331      424      324      414      444      344      434      423      443
RRR=    3.485    0.339   -0.455    4.887   -0.750   -1.666    1.396   -0.675    1.396    1.912   -0.306   17.703    3.002    2.747   -1.294    0.375    0.273    0.243   -0.717    4.221    0.239   85.864   13.485   26.133    0.391   -3.840    5.423    6.791    6.299   12.207   -0.036    0.625
X1==    1.514   -0.544   -0.227    2.574   -0.544   -1.189   -1.161    1.566   -1.189    2.118   -1.195    3.492    2.254    1.214   -0.544   -1.189    0.575    0.345    2.875    1.354    0.205    8.461    3.021    4.851    0.433    2.829    2.331    2.728    4.020    4.020   -0.046    0.751
X2==    2.303   -0.623    2.004    1.899    1.377    1.401   -1.202   -0.431   -1.174    0.903    0.256    5.070    1.332    2.263    2.377   -0.316    0.474    0.706   -0.250    3.117    1.162   10.149    4.464    5.387    0.903   -1.358    2.326    2.489    1.567    3.037    0.794    0.832
CD1=        2        0        1        4        0        0        0        3        0        7        1        5        7        5        0        0        2        2        5        3        4       19        9       12        4        8        8       16       19       19        3       10
CD2=        3        0        4        4        2        3        0        1        0        5        4        8        6        8        3        1        2        2        1        5        5       21       11       13        5        1        7       14       12       16        5       10
TCGCCGACCCCGGCAGCATCGCGACCTGCTCGGCGCTCATGGCGACTAGCGCGCCCGCGCTGATCGCCTGCTCGACGACCGCGATGGTGGGGACGCGCGCCCGCAAGATGGCGCTCGAGATCCGCTCGGCCGCCTCGACGCTGCCCCCCGGCGTGTCGATGGTGAACACCACGGCGAGCGGCCCCTCGGCGTTCGCGCGCGCCAGCCGGTCTTCGACGTAGCGCGCCGTCGCGGTGGTGATGGTTGCGTCGATCGGCACGATCCAGACGGCGCTCGGGCTCTGGGCCCAAGCCACCCCCCCCGTGCCGAGGAGCGCTCCGCCAAGCAGCAGCGCCAGCACGACCCAGCGAAAGACCCGCGTGCGGGGGACGAGGTAGGTCATGGTCTCTCTAGTATAGCCCACGGGGCCCCGCCGCCCTTTTTCACAGCTTGCAGGGCGTTCGCCACGTGCTTGCCGCGGCCCCGCCGAGCTGCGGGCCAGACCCTTCGCCGGCTGCCAGGGGCGGCGCAGCGTGGGGTCTAAGGGTGCGGTATAAAGGGGTGTTGCAGGCGCCTCCCCCATGCTGGTGACAGACCCTCGGGGCGCCTGGGAGGAAACGATGCTCTTTCTCGCCGTTATCTGTTTTGTCCTCGCCGGTTTCGGGGTGCTCTGGACGGTCCGTTCGTTCGCCACGAAAGACAAGACGCCCACCGAACGCGCCGACCTCGACAAGGCCGGGGGGATCATCTTTACCCTCGTGAGCCTCGCCGTCGGTGGGGTGGCGCTCTACCTCTACGCGAGCGGGTTTTTGGCCCCCGACCCGGGGCTAGACCCCAGCACGGCGCTCGCGCAGCTGCTCGCTTAGCGCAGGCCGACAGGACTTAGCTCCCCTCGAGGCCCCTCTCCACAAGGGGCAGCGCGCCGGCCCCAAGGGGTGCGAGCGCCTCCCCCGAACCGGGGTGCGCGCGGGGCGGGGCCGCTTGCAGGTCGTCGAACACCTGCCCCGAGAGCAGGTAGATGATGTCGGTGAGGTCGACCCCCTCCTCGAGGCAGCTCAGTTCGATGTCGAGCCGTTTGGCCGCGGGGAGCGACCACCACCA
KOK=        91
KK=  494878  LL=  495177  Z=    4.91  JJ=  494248  DL=   300
A===      111      112      113      114      121      123      124      131      132      133      134      141      143      144      211      213      214      223      224      231      233      234      243      244      313      314      323      333      334      343      413      433
B===      222      122      422      322      212      412      312      242      142      442      342      232      432      332      221      421      321      411      311      241      441      341      431      331      424      324      414      444      344      434      423      443
RRR=   -0.162    1.642   -0.150   -0.351    0.013   -0.222   -0.601    0.444   -0.213    0.173    0.235   -0.350   -2.191   -0.526    0.013    1.137   -0.189   -0.634   -0.171    0.102   -1.334    3.298    0.041   -0.080    0.073   -0.011    0.244   -0.087    0.266   70.421    0.775   -0.331
X1==   -0.176    0.863    0.594    1.548   -0.137    0.685   -0.352    0.594   -0.315    1.063    0.943   -0.452    2.919    0.781   -0.137    1.685    0.648   -0.245   -0.274   -0.315    1.271    3.187    1.187    0.093    0.063   -0.045    0.271   -0.115   -0.274    6.972   -1.033    1.043
X2==    0.924    1.902   -0.253   -0.226   -0.098   -0.325    1.709    0.747    0.675    0.163    0.249    0.774   -0.751   -0.673   -0.098    0.675   -0.291    2.582    0.626   -0.325   -1.049    1.035    0.035   -0.865    1.163    0.249    0.900    0.758   -0.969   10.100   -0.751   -0.318
CD1=        0        1        1        2        0        1        0        1        0        2        2        0        4        2        0        2        1        0        0        0        2        4        2        1        1        1        1        2        2       13        0        4
CD2=        1        2        0        0        0        0        2        1        1        1        1        1        0        0        0        1        0        3        1        0        0        2        1        0        2        1        2        4        1       18        0        2
GAAAATGAGATTAGTACGGCGTCGCGCCGCACCGTGGGTCATATTTGGCATCGCCTGAGCGGGCGCCGGAGGTGTGAAATCTTTACCCGCCAGCCCGCCCGTTACGAACGAGCGGCGTCCTCTGCAACAGCGGTGTACAGCGCCCGAAAGCGCGCGAACGCGGCGTCGTAGCGCCGCCGCTCGGCCTCCCGCGGGGTAAAGCGCCGCGGCCTCGCGGCGGCGGGGTGCGGCGCGCGCCCCAGCGGGAGGCCGCACTGCGCGGCCCAAGCGAGCGCGGCGGCGCCGACGGCGGAGGCGTCG
KOK=        92
KK=  500248  LL=  501447  Z=    4.54  JJ=  500248  DL=  1200
A===      111      112      113      114      121      123      124      131      132      133      134      141      143      144      211      213      214      223      224      231      233      234      243      244      313      314      323      333      334      343      413      433
B===      222      122      422      322      212      412      312      242      142      442      342      232      432      332      221      421      321      411      311      241      441      341      431      331      424      324      414      444      344      434      423      443
RRR=    0.299   -0.222   -1.440    8.463    0.061    0.256   -1.025    0.867    0.055   -1.596    6.294    0.039   23.106   -2.395   -1.791    0.571   -0.482    2.980    1.049    8.865    0.849  102.885   14.130    2.830    0.027   -0.160    1.599    0.016   12.119   22.314   -0.115   -1.491
X1==    3.383    0.283   -0.450    3.928    0.283   -0.606    1.887    0.354    0.141    2.066    0.805    3.076    7.269   -0.639    2.283   -1.352   -0.484    2.006    0.827    3.126   -0.745   10.473    4.467    1.258    0.031   -1.889    2.564    0.017    2.797    3.828    0.266    2.797
X2==    0.088   -0.785    3.203    2.155    0.215   -0.423   -0.543    2.447    0.392   -0.772    7.820    0.013    3.179    3.747   -0.785   -0.423    0.995    1.486    1.269    2.836   -1.140    9.824    3.163    2.250    0.866    0.085    0.624    0.947    4.332    5.829   -0.431   -0.533
CD1=        4        1        1        6        1        1        4        2        2        8        5        5       17        2        3        0        1        5        3        6        3       25       13        6        4        0       10       10       17       20        4       17
CD2=        1        0        6        5        1        1        1        5        2        2       19        2       10       12        0        1        3        3        3        5        1       21        9        8        5        4        4        9       19       23        3        6
TCGCTCTCGGGCGCTTGTCTGCGCGCCTCGAGCGCCCCCTCGAGCTCCTCGCGGGCGGCTTGCTCGAGCGCCCGGTCGGCGACCCGCTGCGCGTCGTCGGTGGCGCTCTGCGCGCTCTCGATGGAGCGGCCGAGTTCGCTGGCGCGCGCTTGCACCCGCTCGGCGCTCCTTTCAAAGGCGTCGAGGCGGCTGCGGAGCTCCTCGCGTTGGGTCTCTAAAAGCACGGTGATGGTCGAAAGCTGCGCCATCAGCTCGTCGTTCGCCGCGCGTAAGCTCTCGGCCTCGGCGCGCAGCGCGTTGACCTCGCGTTGGAGCGACTGGCGTTCGCGGGCGAGCGACTCGGCGCTCAGCTGATTGTCACACGCCCCCAAAAAAAGCGTTGCTGCGACCAAAACCCCTACGCTGCACCTCTTCATGTTCGTTCCCTTCGTCTGCCAAACTCATGTGCGTAGCTGCACAACGGCGTAAAGAGCGTGTTGGGTACACGCTGACCCCTAGGCAGCATATGCCAAGGCGGCCTGCTTTTCAAAGCGTCTCCCCCCAAAGCCTCGGGCATCTCCACCGCTCTCGGAGCCTTTCGCTACTCTAGCGCGGCGCCGCAGCGCCCGCAATCGGATGCCTAGAGCCGAAGCAGCGCCTTTGGGCTCCCGGAGAGCCGTTCGCACCCCGCGTCGGTGACGACTACGAGGTCTTCGATGCGCACCCCCGCGTCGCCGGGCCGGTATACTCCCGGTTCGACGGTGACGACCATGCCGGGGCGGAGGGTGTCCTGTGAGAGCCGAGACAACCGCGGCCGCTCGTGAACCTCCAGACCGACGCCGTGGCCGAGGCCGTGGGTAAACCCCTCCGCCAAACCCGCGGCGGCCAAGCTGTCGCGGGCGACCGCGTCGACCGCGCGCCCCTCCGCGTTGGGGGCGACGGCCGCAAGGGCCGCCTCCTGCGCCCTCAGCACCGCGTCGTAGAGCCGTTCGTGCGCTTCGCTCACCTCCCCGAGGGCGACCGTGCGGGTCATGTCGGCGTGATAGCCCGCCACTTTGGCGCCGAAGTCGAGGGTGACGAGCTCGCCGCGTGCGAGCGGTTTGCTCGAGGCTACCCCGTGGGGCATCGCGCTGCGCACACCCGAAGCGACGATGATCGCAAACGACGCCCCTTCGGCGCCCGCGCGGCGCATAAAGCGCTCGAGCTCCAGAGCGACGTCGA
KOK=        93
KK=  517948  LL=  519147  Z=    6.01  JJ=  517948  DL=  1200
A===      111      112      113      114      121      123      124      131      132      133      134      141      143      144      211      213      214      223      224      231      233      234      243      244      313      314      323      333      334      343      413      433
B===      222      122      422      322      212      412      312      242      142      442      342      232      432      332      221      421      321      411      311      241      441      341      431      331      424      324      414      444      344      434      423      443
RRR=   18.528    1.327    5.378   48.277    0.061   -3.073   13.288    0.231   -1.015    4.046   13.293    2.194   60.392    4.522    0.184    0.752    1.140    1.319    1.602   -0.027   -0.215    1.218    1.438    0.773    2.927    5.218   -0.317   -0.224    1.958   35.099    0.119    2.001
X1==    2.696   -1.081    1.590    6.479   -0.150   -0.651    2.121   -0.628   -0.651    2.320    2.707    2.176   11.169    4.158   -0.150    0.811    2.830   -1.398    0.663    0.080   -0.620    0.406    0.964   -1.884    2.320    2.707    2.256    1.421    1.685    4.798   -0.113    2.575
X2==    6.873   -1.227    3.382    7.452   -0.407    4.719    6.266   -0.368    1.559    1.744    4.910    1.008    5.407    1.088   -1.227    0.927    0.403   -0.944    2.417   -0.337    0.347    2.999    1.491   -0.410    1.262    1.927   -0.140   -0.158    1.162    7.315   -1.055    0.777
CD1=        4        0        4       11        1        1        5        1        1        7        8        5       23       11        1        3        6        0        3        2        2        4        5        0        7        8        7        8        9       16        3       11
CD2=       10        0        8       14        1       10       12        2        5        8       14        4       15        6        0        4        3        1        6        2        5       10        7        3        7        8        4        7       10       26        2        9
CGCCTACGGCTTTGCGCGGCTCGAGTGGCCAGGGCGCGACAAGGTCTTTTTGCTCGTGATGGCGACCGTTTTCATCCCCTTCCCCGTGGTGATCATCGCGCTTTTCGACATCTTCGCGGGGCTGGGGTGGATCAACACCTTTTTGCCGCTCGTGGTGCCCATGTTTTTCGGCTCCGCCTTCTGGATCTTTCTGATGCGGCAGTTTCTCATGCAGATCCCCATGGAGGTCTCCGATGCGGCGCGCATCGACGGCGCCAACGAGTTTCAGGTCTTTAGCCAGGTCGTCTTGCCGCTTACGCTGCCCGCCGTGGGCGTCATCGGGATTTTCGCTGCGCTCCACGCCTGGAACGACTTTATCGGCCCCTTGATCTACCTGCAAGACGAGAGCCTCTACACGCTCGCCATCGGCCTCACGTTTTTCCGCTCCCAGTATGACGTGCAGTTTAACCTGCTGATGGCGGCCTCTACGCTCATCGTCTTGCCGGTCGTGGTGATCTTTCTGCTCTTTCAGCGGGCGTTTTTGGAGGGCATCACGTTGGGCAGCGTCAAGTAGCGAGGCGTTTTAGGGTGCGATGACAGAGCCAGTAGGTGAGGTGCGCGACCCCGACGCCGCTGAGCAGCAGGGTCGGCGGAAAGAGCCAGAAGGCGCCGGCGGCGAGCGCAACCGCAAGCACGCAGAGCAGGGTTGTCCCGAGCTGTGACATGCCCAAGATCACCGCGGCTCGAGCGCTGGCCCAAACCCCCAGCTCCGTGCTGACCCGCACGGGGAAGATAAACGCGCTCGCGGCTGTGTAGAGTACGGCGGCGAGCGACAAGGAGGCGAAAGCGATGAGGCGCGCGGGCAGCGCCAACTGTGGCAGCAACACCGCATTGATGAGCAGCAGCGCGCCGATGAGCAGCCAAAGTAGCCCGAGGAGCGCGTCGCTGACGAAGCGTGCGCGGAGTCGCCCGAAAAAGGGCAGGTAGAAAGCGTCGTCGGGATTGTCTTGCCACGCCCGGAACACGGCGAAGAGAGCCGCGGTAGCCGGGAAGAAGGTGACGACAGGAGAGGAGAGAAGGAGCCACAAGCCCCCCAGCAGCACGTAGCTGCTCAGGCGGTTGAGCCACCAGTAGAGACGGCTGTCGAGAAGTCTCATGACTTACCGCAGTGTACGCCAGCGCCGCTCCGCTCCGAAACCTCGTCAGGCGACCCCTTTTCAT
KOK=        94
KK=  604168  LL=  604527  Z=    5.27  JJ=  603748  DL=   360
A===      111      112      113      114      121      123      124      131      132      133      134      141      143      144      211      213      214      223      224      231      233      234      243      244      313      314      323      333      334      343      413      433
B===      222      122      422      322      212      412      312      242      142      442      342      232      432      332      221      421      321      411      311      241      441      341      431      331      424      324      414      444      344      434      423      443
RRR=    3.221   -0.106    1.306   28.210   -1.181    0.038   -1.361    0.027   -0.203   -0.778   -0.289    0.095    0.776   -0.483    0.398    0.038   -0.320   19.330   -0.909    0.038    0.974   -0.011   -0.005   -0.687   -0.082   21.974    4.004   -0.093    0.240   25.176    0.630   -0.221
X1==    2.021    0.210    0.941    8.149   -0.790    0.157    2.040   -0.045   -0.843    0.843   -0.243   -0.176    0.653   -0.376   -0.790    0.157   -0.960    6.320   -0.775    0.157   -0.901    1.965    0.970    0.777   -1.066    4.235    1.099   -0.178   -1.177    5.759    3.339   -0.310
X2==    1.593   -0.504    1.387    3.462    1.496    0.241   -0.667   -0.613    0.241   -0.923    1.189   -0.538    1.189    1.287   -0.504    0.241    0.333    3.059    1.173    0.241   -1.082   -0.005   -0.005   -0.883    0.077    5.189    3.643    0.523   -0.204    4.372    0.189    0.711
CD1=        3        1        2       10        0        1        3        1        0        2        1        1        2        1        0        1        0        7        0        1        0        3        2        2        0        6        2        1        0        8        5        1
CD2=        2        0        2        4        2        1        0        0        1        0        2        0        2        2        0        1        1        4        2        1        0        1        1        0        1        6        5        2        1        6        1        2
GATTGAGCGGTATATTGCAGAGCAGAGGAAACGCTGATGCTGCTTCGCAAGGTCTACCGCTTCCAGATGCGCCCCACAAAGGCGCAGGAAGAACTGCTGTGCCAGATGGCTGGGGCGAAACGCTTCGTGTTCAATTGGGCGCTGGCTAGGCGTCGTGACTTCTATGAGGCGAACAAGGAGGGCATCAGTGCCAAGCAGCTTTCAAGCGAGCTAACCGACCTGAAAAAGCAACCTGAAACCGGGTGGCTTAAGGGCGTTGACTCGCAGCTCCTTCAACAGGCGCTCAAGGACGTTGACCGCAGCTTCAAGAACTTCTTTGAGAAACGCTCGCGCTTTCCTCGGTTCAAGTCGCGCAAGCGA
KOK=        95
KK=  605458  LL=  606507  Z=    4.86  JJ=  605308  DL=  1050
A===      111      112      113      114      121      123      124      131      132      133      134      141      143      144      211      213      214      223      224      231      233      234      243      244      313      314      323      333      334      343      413      433
B===      222      122      422      322      212      412      312      242      142      442      342      232      432      332      221      421      321      411      311      241      441      341      431      331      424      324      414      444      344      434      423      443
RRR=    1.030    0.136    0.511   -1.588   -0.140   -0.138   -1.122   -1.288   -0.787    6.260   -0.561    8.302   20.891   13.640    2.601    0.015    0.063    0.929    0.290   22.073   -0.218   54.993    1.972    1.257   -0.001    2.339    1.124    0.890   20.324   30.720    0.457    2.664
X1==    0.816   -0.276    2.346   -0.642   -0.276    1.019    1.037    2.346   -0.981    3.089   -0.188    3.358    3.811    2.528    1.724    0.019    0.037   -1.219    1.300    4.019   -0.263    7.963    2.500   -0.751   -0.214   -1.522    1.361    0.978    3.922    6.805   -0.855    1.760
X2==    1.263   -0.492    0.218    2.472    0.508   -0.135   -1.083   -0.549    0.803    2.026    2.975    2.472    5.481    5.396    1.508    0.803    1.706   -0.763    0.223    5.492    0.826    6.906    0.789   -1.674    0.003   -1.537    0.826    0.910    5.181    4.514   -0.534    1.513
CD1=        1        0        3        0        0        2        2        3        0        7        2        4        8        6        2        1        1        0        3        5        3       18        8        2        2        0        6       11       19       27        1       13
CD2=        2        0        2        5        1        1        0        1        2        8       10        5       15       15        2        2        3        0        1        7        4       14        4        0        4        1        4       12       25       23        3       14
CGCTCGCTCTACTCGCCCTTTGTGCGGGGCTCGCGGGCGTCAACCTCTATCCGCGCCTAACCGTGCAGAGCGTCGCGCTCGAGTTCGAGTACCCCGAGGTGACGGTCGCCGTGATGGGGGAGGTCGCGGCGCCCGGGGTCTACACCCTGCCGTGGGGGTCGCGCGCCGAGGATCTCATCGCGGCGGCGGGGGGGATGAGCGAGGCCGCCGAACCGGCGCTCGTCAACCTCGCCGACCCGCTCACCGACGGCGAGATGCTCTTTGTGCCGAGCGCCCGCACGGATGGCGAGGCGCGCGTGAGCCTGAACACCGCTTCGGCGCGCGAGCTCGAGCTGCTGCTGCCGGGCGTCGGGCCGGTCTTGGCGGCGCGCATCGTCGCGGCGCGGCCCTTTACCCACATTGACGACCTCCTCGAGGTCTCCGGCATCGGTCCGGCGACCCTCGAGAAGCTCCGCCCCTATGTCAAACCTTGATGTCAAACCTCGAGGCGCCCCGTAAAGCGCCCGATGAGGCGCTGGGCCGCGACGGGTTGGACGGCTCGAGCCGCGTGCCCCTCGGCCGCGCCTCGCGGCGGCCCCCAACGCCCGCGGTGTACGCGGTGCACGACCCTCCCGAGCGCTCAGCCGTGCCTGAAGCTGCCCGGGTGCGCCGCCCCGCGCTCCTCTGGGCGGCGCCGGCAGCGCTCGCGCTGGTGTTGGGTATCGCGCTCGCGGGGTGGGGGGCGGCGTACCTACCGGACTACGCCACGCGCGCGGGGAGTGTGGCGCTGGCCCTGCTCTACGCCCTCGCCCTGCTGCTCGCGCGGCGGCCTTGGCTCCTGCTGTGCGCCCTCTTCGTCCCCGTCGGTTTCGAGCGTTACGCGCTGTGGGAGGCGCGCCCCCGCCCGCTCGAGCCGCTCTTGGGGGTAGAGCGGTCCTTTAGCGGCGAGAGCGACGGCGTCTACCTGACCCTCGACGAACCCGCCGGGGCGCGCGTCGTCCTCTCGCCGCGGGGGGTCGTCGGGGTGGGGCGCGCCTCGCTCGTCGGCACCCTCCGCGAAGCGAGCGGCAA
KOK=        96
KK=  610648  LL=  611847  Z=    5.54  JJ=  610648  DL=  1200
A===      111      112      113      114      121      123      124      131      132      133      134      141      143      144      211      213      214      223      224      231      233      234      243      244      313      314      323      333      334      343      413      433
B===      222      122      422      322      212      412      312      242      142      442      342      232      432      332      221      421      321      411      311      241      441      341      431      331      424      324      414      444      344      434      423      443
RRR=    1.588    0.438   -0.248    5.448    0.438   -0.253   -0.448   -2.580    1.327    2.034    5.488    5.448   21.056   21.504    1.749    0.498    2.331   -0.244   -4.247    5.323   -0.362   91.402   14.927   -1.788   -0.066    3.710    0.860    0.632    8.510   32.867   -1.107   -1.358
X1==    1.551   -0.555   -0.125    2.543   -0.555   -1.188   -0.408    1.760    1.357    0.682    1.700    2.543    3.431    4.320    1.445    0.509    1.234    0.206   -0.628    3.054    0.252   12.598    4.278    2.499    0.086   -1.762    1.327    0.683    2.687    6.367    1.700   -0.626
X2==    1.024   -0.790    1.978    2.142   -0.790    0.213    1.099   -1.466    0.978    2.984    3.228    2.142    6.137    4.978    1.210    0.978    1.889   -1.184    6.762    1.743   -1.435    7.255    3.490   -0.715   -0.771   -2.105    0.648    0.926    3.167    5.162   -0.651    2.170
CD1=        2        0        1        4        0        0        1        3        3        4        6        4        9       11        2        2        3        2        1        5        4       28       12        9        3        0        6        9       15       25        6        6
CD2=        2        0        5        5        0        2        3        0        3       11       11        5       17       14        2        3        4        0        9        4        1       17       10        2        3        0        5       13       19       25        3       16
TCCGCTCGATGGCGACGCGCGGGCACTTAGGCGGGCTCGCGACCGCGACGCTGCAGGTCGTCGCCCTTCTAGACGCCTACGGGTTCGACGTCATCTTCGTCGAAACCGTCGGCGTCGGGCAGTCGGAGGTCGACATCGTGCGGGTCGCCGACACCACCGTGCTCGTGCTCACCCCCGGGCAGGGGGACGGGGTGCAGGCCTTTAAAGCGGGGATCATGGAGGTCGCCGACGTCTTCGTTATCAACAAGTTCGACCAACCCGGCGGCGACCGGTTGCGGCGGGAGATCAAGGCGGCTCTGGAGCTCTCCGCGTGGGCGCCGGAGGCGTGGCGGCCGCCGATCGTGCAGACGGTCGCCTCCGAAGGGGCGGGGGTGGCGGAGCTCTTCGAGCAGCTCGGGGCGCACCGGGAGCACCTGCTGCAAACGGGCGAGATCGAGCGCAAGCGTTTGGAGCGCGTCCGCTTCGAGGTCGCCTCGCTCTTAAGGGGTGAGGTGCAGCGGCGCGTCGAGGCCAAAGGCGCCGCCTTTGTCGAGGCGGTGCTCGCGGGGGAGACGTCGGTGACGGCCGTGGTCGACGAGTTTCTGGGCGCGGTGCGCTCGTGAGCCTGCACGCACTCTACCCGGGCTCCTTTGACCCGTTGCACAACGGGCACCTCGACATCATCCGGCGCTCGAGCCGCCTGGTCGCGCGGCTCACGGTCGCCGTGCTCTACAACCCGCTCAAGAGCACCGCGCGCCTGCCCATCGAGACGCGCCTCGCGGTGCTGCGCGAGGCGACCGCCGAGCTCCCCAACGTCGCCGTCGAGACCTTTGAGGGGCTACTGATCGACTACGCGCGCGCGCGCGGCGCGCACGCGGTGGTCAAAAGCCTGCGCAACGCCGCTGACTTCGAGTACGAGGCGCAGATGGCGCACCTCAACCGGCAGCTGAGTGGCGGCCTCGAGACGCTCTTTTTGCTCGCCGCGCCGGCGTGGTCGTTCGTCTCCTCGACGCGGGTGAGCGAGCTGTGGCGCTACGGCGCCGACGTCTCCGCGCTCGTCCCCGAGGCGACCCTCAAGGTGTTGCGGGCGCCCAAGGCGTCGCCCGGGTAGGCGTTTCCATGCGTCTTCGGCCCTACGCGGCTGCAGCCCCGGCGCACGTATACTGGTCGGGTTAGGCAGCGCCCGCTTCCCGCGTCGGTCGCGCTGCCGCGTCGTTTTAA
KOK=        97
KK=  615448  LL=  616407  Z=    5.95  JJ=  615328  DL=   960
A===      111      112      113      114      121      123      124      131      132      133      134      141      143      144      211      213      214      223      224      231      233      234      243      244      313      314      323      333      334      343      413      433
B===      222      122      422      322      212      412      312      242      142      442      342      232      432      332      221      421      321      411      311      241      441      341      431      331      424      324      414      444      344      434      423      443
RRR=    4.330   -0.424    6.003    3.349   -0.424    0.432    7.887   -0.290    0.044   20.807   12.669    0.008   22.313    2.552   -0.986   -1.308   19.193    1.046   -0.005   -0.134    0.861   10.300    1.315    0.240    2.000   -0.504   -1.500    2.392   -1.149   23.560    1.186   10.835
X1==    4.684    0.561    2.199    1.131    0.561   -1.060    2.549    0.199   -0.109    3.513    3.936    0.131    3.257    1.050   -0.439   -1.060    6.201    1.170   -0.530   -0.109   -0.496    5.157    1.693   -0.737    1.392    0.541    1.306    1.729   -0.685    6.652    1.899    2.768
X2==    0.924   -0.757    2.729    2.960   -0.757   -0.408    3.095   -1.452   -0.408    5.923    3.219    0.058    6.851    2.431    2.243    1.234    3.095    0.894    0.009    1.234   -1.735    1.997    0.777   -0.326    1.436   -0.932   -1.149    1.383    1.677    3.542    0.625    3.915
CD1=        5        1        3        2        1        0        4        1        1        7        8        1        7        4        0        0        8        3        1        1        2       12        6        2        4        3        5        9        4       21        5       12
CD2=        2        0        6        6        0        1        5        0        1       16       10        2       17        8        3        3        5        2        1        3        0        6        4        2        7        2        1       12       12       17        5       18
CCTAAACCCCTTCGCCCTGCTCATCCTGCTCTCGGCGCTCGTCACGGCGTTTTACACGGTGCTGCAAAAGCCGCTCTTGCGGCGCTACGAGGCCGTCGAGGTGACCGCCTTTTCGACCTGGGCGGGGACGCTGCCGCTCCTCGTCTTCGCCCCCGGCCTCGTCGCCGACGCTGCTGATGCGGGGCGCACGGCCCTTTTGGCGGCGGTCTACATCGGGGTGTTTCCGGCGGCGGTGGCCTACGCGCAGTTTTCCTACGCCATCTCGCGGCTCCCGGTGACGCTCGCGACGTCGTTTCTCTACGCGGTGCCGGTCTTTAGCCTCCTGTTCGCGTGGCTGCTACTCGGCGAGGTGCCCTCGGCGCTCATGCTCGTCGGCGGGGCGGTGGCGCTCTCGGGCATCGTGGTCGTGGGGTACGCGAAGGGGCGCGCGGCGCGGCGAGCGCACGCCGTCGCCGAGCCCGAGGGGGTGTAGGTCCCTGCAGCTCGAGGCGTGTGGCGCGTAGACCATGCACCACGCGCACAAAAGCTGCCCGGGTCAGCGATCAAAAGGGCGTGTAGGCGACCGGCCGCGGCGTCCAGAGCGGTTCTCCGTAGGCGGCGCCGATAAACGTCCCCCAGTAGGCGGCGCGCCCACGGCGGGTGCGGTAGATGTCGGGGGTGACGGTTTCAGAGGCCGCTTCGCCGGTGAATTGACTTGTGTAGCAGCGCACCGCCGCCTCCCACACGTCGATGTAGTCGCTCGTATCGACCACCAACGTCGCCTCGAAAGGGCCGTTACCCATGTAGAAAAAGAGCCCCTGAGGTTTAAACGGTTCGCCCGAAAGGGGGCTGTTCTTGAGCCCCGCGAGGTGCACGGCGGCTGGGACGATGCGCGCCGCCGCGACGTGGTCGGGGTGGCGGTCGTTTTCGTGCGGGGCGACCACCACGCGGGGCCGCAGTTCGCGCAGCACGCGGGCAAGG
KOK=        98
KK=  661888  LL=  662937  Z=    8.09  JJ=  661768  DL=  1050
A===      111      112      113      114      121      123      124      131      132      133      134      141      143      144      211      213      214      223      224      231      233      234      243      244      313      314      323      333      334      343      413      433
B===      222      122      422      322      212      412      312      242      142      442      342      232      432      332      221      421      321      411      311      241      441      341      431      331      424      324      414      444      344      434      423      443
RRR=    4.167    0.164   -0.066    0.670    0.164   -1.742   -0.774   -0.029    1.133    6.059    1.662    3.255   15.344   31.684   -0.269    0.076   10.047    0.147    0.013   -0.053    0.011   72.026   62.664    2.679   -3.069    1.277   -0.593   -0.035    5.512   15.858    0.404    5.826
X1==    1.631   -0.379   -0.041    0.950   -0.379   -1.039   -1.036   -0.041   -1.039    2.975    1.812    0.950    4.171    5.964    0.621   -0.070    1.878   -1.054   -0.093   -0.070   -0.016    8.714    8.133    1.751    2.387   -1.726   -0.596   -0.111    2.758    5.256   -0.547    1.331
X2==    2.554   -0.433    1.622    0.705   -0.433    1.677    0.747    0.713   -1.091    2.036    0.917    3.427    3.679    5.312   -0.433   -1.091    5.349   -0.139   -0.144    0.755   -0.689    8.265    7.705    1.530   -1.286   -0.740    0.995    0.317    1.998    3.017   -0.740    4.376
CD1=        2        0        1        2        0        0        0        1        0        8        6        2       10       13        1        1        3        0        1        1        3       18       17        6        7        0        2        8       16       23        2       12
CD2=        3        0        3        2        0        3        2        2        0        7        5        5       10       13        0        0        7        1        1        2        2       18       17        6        1        2        5       10       15       18        2       22
TCGAAGCGATGCAGGAGCGTTCGGTGACCGTCGCGGGCACCGTGCACCCGCTGCCGCGCCCCTTTTGCACGCTCGCGACGCAAAACCCCCTGGAGATGGAGGGCACCTACCCGCTCCCCGAGGCGCAGCTCGACCGCTTCCTCTTCAAGCTGCTCGTGCCGCGCCCCGACGCGGCCACCTTAACGCGCATCCTAGAGACCACCACGGGCGCCCACGAGGGGCGGGTGCCGCGCATCTTCGGGCAGGGCGAGCTGTTGGAGCTGCAGCGCCTGTTGCGGGCGGTGCCGGTCTCGAGCCGGGCGCTCGCGTTTGTCGTGGAGCTGATCGAGGCGACCCACGCCCACCCCCTGGTGCGGCTCGGCGCCTCGCCGCGCGGCGCGCAGGCGATCGTCTTGGCGGCCAAAGGCTACGCGCTCGCCGCCGGTCGCCCCAACGTCGAGCTCGAGGACCTGCGCCGCGCGGCGCTGCCCGCCTTACGGCACCGGCTGCTGCTCTCCTTCGAGGCGGAGGTCGAGGGCGCGAGCAGCGACGCGGTGCTCGCCGAGCTGCTGCGCAAGGTCGGTGGGGTAGGCCGCGCCGGTCGCTAGCGGTGATCTCCGAGCGCACCCGCGCGCTGTTGCCCCGCTACACGCTCGCCTCGAGGGCAACGGGCACCCTCGTCGGCGAGCGGCTGGCGCACGAGGCGGGGCAGAGCCTGGAGTTTTTCGACGTCCGCCCCTACGGGCCCGGCGACGAACCCCGCTACGTCGACTGGAACGCCTACCGGCGGACGGGCCGCCTCTACACCCGGCTCTACCAGGCCGAGCGGACGGCGGCGGTGCACATCCTCCTCGACACGAGCGCGAGCATGGCCTTAGGCGGCAAGCTCGAGGCGGCGCGGCGCCTCGCGCAGCTTTTGATCTACGCCGCGCAGGGGGCGCGCACGCAGGTACACCTCTTTAGCGGGGTGCAGAGCCCGCCGGCGCACACGGGGGTGCAGCGGCAGGCGCTGGCGCGCTGGGTCGACGCGGCGGCCCCCGAAAAGCCGGGGGTGGCGCCGGACGTGGCGAT
KOK=        99
KK=  672508  LL=  672867  Z=    5.27  JJ=  671668  DL=   360
A===      111      112      113      114      121      123      124      131      132      133      134      141      143      144      211      213      214      223      224      231      233      234      243      244      313      314      323      333      334      343      413      433
B===      222      122      422      322      212      412      312      242      142      442      342      232      432      332      221      421      321      411      311      241      441      341      431      331      424      324      414      444      344      434      423      443
RRR=    3.221   -0.106    1.306   28.210   -1.181    0.038   -1.361    0.027   -0.203   -0.778   -0.289    0.095    0.776   -0.483    0.398    0.038   -0.320   19.330   -0.909    0.038    0.974   -0.011   -0.005   -0.687   -0.082   21.974    4.004   -0.093    0.240   25.176    0.630   -0.221
X1==    2.021    0.210    0.941    8.149   -0.790    0.157    2.040   -0.045   -0.843    0.843   -0.243   -0.176    0.653   -0.376   -0.790    0.157   -0.960    6.320   -0.775    0.157   -0.901    1.965    0.970    0.777   -1.066    4.235    1.099   -0.178   -1.177    5.759    3.339   -0.310
X2==    1.593   -0.504    1.387    3.462    1.496    0.241   -0.667   -0.613    0.241   -0.923    1.189   -0.538    1.189    1.287   -0.504    0.241    0.333    3.059    1.173    0.241   -1.082   -0.005   -0.005   -0.883    0.077    5.189    3.643    0.523   -0.204    4.372    0.189    0.711
CD1=        3        1        2       10        0        1        3        1        0        2        1        1        2        1        0        1        0        7        0        1        0        3        2        2        0        6        2        1        0        8        5        1
CD2=        2        0        2        4        2        1        0        0        1        0        2        0        2        2        0        1        1        4        2        1        0        1        1        0        1        6        5        2        1        6        1        2
GATTGAGCGGTATATTGCAGAGCAGAGGAAACGCTGATGCTGCTTCGCAAGGTCTACCGCTTCCAGATGCGCCCCACAAAGGCGCAGGAAGAACTGCTGTGCCAGATGGCTGGGGCGAAACGCTTCGTGTTCAATTGGGCGCTGGCTAGGCGTCGTGACTTCTATGAGGCGAACAAGGAGGGCATCAGTGCCAAGCAGCTTTCAAGCGAGCTAACCGACCTGAAAAAGCAACCTGAAACCGGGTGGCTTAAGGGCGTTGACTCGCAGCTCCTTCAACAGGCGCTCAAGGACGTTGACCGCAGCTTCAAGAACTTCTTTGAGAAACGCTCGCGCTTTCCTCGGTTCAAGTCGCGCAAGCGA
KOK=       100
KK=  674578  LL=  675747  Z=    6.67  JJ=  674548  DL=  1170
A===      111      112      113      114      121      123      124      131      132      133      134      141      143      144      211      213      214      223      224      231      233      234      243      244      313      314      323      333      334      343      413      433
B===      222      122      422      322      212      412      312      242      142      442      342      232      432      332      221      421      321      411      311      241      441      341      431      331      424      324      414      444      344      434      423      443
RRR=   -0.735   -0.286    7.881   15.737    0.382    2.653   -0.980    0.594    1.495    2.423    5.136   -0.645   26.771    4.318    3.234    0.423    0.481    0.172   11.221    1.538    1.029   42.822    5.434    0.435    1.074    0.198    0.542    0.966    5.840   38.201    3.210    0.576
X1==    1.316   -0.668    3.383    5.107   -0.668    1.876    2.778   -0.514   -1.278    1.498    1.619   -0.469    6.247    1.740    1.332    0.299    0.361    0.332    5.285    1.087   -1.493    5.324    2.724   -0.321    0.491    0.076    0.544    1.718    2.228    8.589    2.133    0.220
X2==   -0.558    0.429    2.329    3.082   -0.571    1.414   -0.353   -1.156   -1.170    1.617    3.173    1.376    4.285    2.482    2.429    1.414    1.333    0.519    2.123    1.414   -0.689    8.043    1.995   -1.357    2.186    2.617    0.996    0.562    2.621    4.448    1.505    2.621
CD1=        2        0        6        8        0        4        5        1        0        7        7        1       16        7        2        2        2        2        8        3        1       14        9        3        5        4        5       15       16       35        8       10
CD2=        0        1        4        5        0        3        1        0        0        6        9        3       11        8        3        3        3        2        4        3        2       18        7        1        7        8        5        9       15       20        6       15
TTGAGGACGACGCCGGTGCCTCGGCGGCAAAACTCGAGCAGCGCACCTACGCTGCGCAGCTCAGCGGGGCCGCCCGGTAGGGGGAAGAGCTGCCCGCGTTCGATGAGCGCGACGACCCGGGGCATCTCGAAGGTGCCCTCAAAGGCGTCGCCGAACACCCGCCAGAAGAGCAGCTTGTCGTGCAGGATGCGGCGGCAGAAGGGGCCGTTGATCAGCGTCGCCTCGCGAAACGCGCTGTCGGGGAGGTAGTCGTCGGGGTCGTTGTGATCAAAACTGTAAAGGGCGTACGAGGCGCTCCGGAAGCCGCGCCGGAACATCTCGAAACGCTTGGAGAGCGGCATGCGCAGCGGCGCATCTTTCTGGTAGCTCACCGCCCGCCGCAGCTCTTTAAGCGGCCCGCGCCAGTGCCGTTTCGTCCGCGCCATCGCTGTAGTCTACCCTTTGGCGTGCGCGCGGGCGCAAGCGGTCCTGCCGGGCGGTGTTCTTTGCGCGCCCGTGCCAGCGCTCTCGGGGGGCGCGCGCTCGCGTAAGATGAGCTTGTGCCGACGCGCAACCCGTAACCCTCGAGCTGAAGCCGTAGGTCGCTGCGCCCCGAGCTTGGAAGACGAGCGGGCGCGCGCAGGCGACCCCTAACCCGTCCCCACACCCCGGTGGGTACCTGCGGTGGTCACGGGCCCCCGCAAGGTGTGGGTGCGCCGCCGAAGGAGAGACCGTGGAACCGCTGTGGACCCCCTCCCCCGAACGCGTTGAACGCGCCGAGCTCACCCGCTTCCGCCGCGCCGCCGAGGCGCACCTCGGTCGCGCGCTACCCGACTACCGCGCTCTGCACGCCTGGACGGTCGCCGACCCCGCAGCCTTCTGGGCGTTTTACGCCGCCGACGCGGCGTTGCCATTAACGCCGCCCACAGGCGCCGTGATGAGCTCCGACCCGATGCCCTACACCCGCTGGTTCGAGGGGGCGACGCTCAACTACGCCGAGGCGCTCCTCTTTCCCCCTGCGCTGACCGACCCCGCGCAACCCGCGCTGATCGCCACCGATGAGACGGGCGGCGAGCGCACCCTGAGTTACGCGGAGCTGCGCCGCGCGGTTGCGCGCTGCGCGGCGGCCTTGCGGCGCAGCGGCGTCGGCCCCGGCGACCGCGTAGCGGGGGTGCTATGCAACATGCCCGA
KOK=       101
KK=  697498  LL=  698067  Z=    5.25  JJ=  697348  DL=   570
A===      111      112      113      114      121      123      124      131      132      133      134      141      143      144      211      213      214      223      224      231      233      234      243      244      313      314      323      333      334      343      413      433
B===      222      122      422      322      212      412      312      242      142      442      342      232      432      332      221      421      321      411      311      241      441      341      431      331      424      324      414      444      344      434      423      443
RRR=    4.088    0.000    2.750   36.942   -1.041    0.058    1.669   -0.736    0.271   -0.158   -1.428   -0.712    0.314   -0.205   -0.001   -0.160   -0.200   23.037   -0.968    0.426   -0.125   -0.878    0.076   -0.429    0.076   17.112   11.696   -0.025   -0.060   33.313    1.508   -0.474
X1==    2.001    0.001    0.649    8.480   -0.999   -0.243    2.347    0.649   -1.136    0.300   -0.531   -0.281    1.024   -0.570    0.001   -0.243   -0.281    6.896   -0.281    0.649   -0.492    1.802    0.247    0.957    0.300    4.912    3.468   -0.046   -0.100    6.115    4.912   -0.790
X2==    2.043    0.043    4.235    4.356    1.043   -0.238    0.711   -1.133   -0.238   -0.526    2.689    2.534    0.307    0.360   -0.957    0.656    0.711    3.341    3.445    0.656    0.254   -0.487    0.307   -0.449    0.254    3.484    3.373    0.534    0.600    5.447    0.307    0.600
CD1=        3        1        2       11        0        1        4        2        0        2        1        1        3        1        1        1        1        9        1        2        1        4        2        3        2        8        6        2        2       11        8        1
CD2=        3        1        6        6        2        1        2        0        1        1        5        4        2        2        0        2        2        5        5        2        2        1        2        1        2        6        6        3        3       10        2        3
TCTCTTCATCGGCGCTGACCCCAGCACCTCGGTGGATTGCATCGTTCGTCATCTCAAGGGCTACACCTCCTTCAAGTTGCGGCAGGAGTTTCCACATCTGGCGCGGTTGCGTAGTCTGTGGACGCGCTCGTATTTCGTTTCGACCGCTGGTAACGTCAGCTCCCAGACGATTGAGCGGTATATTGCAGAGCAGAGGAAACGCTGATGCTGCTTCGCAAGGTCTACCGCTTCCAGATGCGCCCCACAAAGGCGCAGGAAGAACTGCTGTGCCAGATGGCTGGGGCGAAACGCTTCGTGTTCAATTGGGCGCTGGCTAGGCGTCGTGACTTCTATGAGGCGAACAAGGAGGGCATCAGTGCCAAGCAGCTTTCAAGCGAGCTAACCGACCTGAAAAAGCAACCTGAAACCGGGTGGCTTAAGGGCGTTGACTCGCAGCTCCTTCAACAGGCGCTCAAGGACGTTGACCGCAGCTTCAAGAACTTCTTTGAGAAACGCTCGCGCTTTCCTCGGTTCAAGTCGCGCAAGCGAGAGATGCCGAGCTTCCGCATTCCGCAACGGGTCAAGGTTGAA
KOK=       102
KK=  713398  LL=  713937  Z=   10.47  JJ=  712948  DL=   540
A===      111      112      113      114      121      123      124      131      132      133      134      141      143      144      211      213      214      223      224      231      233      234      243      244      313      314      323      333      334      343      413      433
B===      222      122      422      322      212      412      312      242      142      442      342      232      432      332      221      421      321      411      311      241      441      341      431      331      424      324      414      444      344      434      423      443
RRR=    0.036    0.036   -0.964   -0.830   -0.090    1.173    0.289    0.276    0.289   -4.923   -0.015    0.267   -0.468    0.891    0.036    0.289    0.289   -1.361    2.775    0.289    0.113    0.205    0.782    1.552   -7.091   17.822  348.879    3.454    0.192   48.853    5.377   -3.987
X1==   -0.574   -0.287    3.707   -1.097    0.713    2.444   -0.594   -1.061   -0.556    4.713    1.797   -1.097    0.464   -0.944   -0.287   -0.556   -0.594   -0.278    2.703   -0.556   -0.076   -0.143   -1.080   -1.117   -1.485    4.465   16.387   -1.591   -2.165    7.041    1.797    3.649
X2==   -0.063   -0.126   -0.260    0.757   -0.126    0.480   -0.487   -0.260   -0.520   -1.045   -0.008   -0.243   -1.008   -0.944   -0.126   -0.520   -0.487    4.894    1.027   -0.520   -1.487   -1.437   -0.725   -1.389    4.774    3.992   21.290   -2.171   -0.089    6.938    2.992   -1.093
CD1=        0        0        5        0        1        3        0        0        0        9        5        0        3        1        0        0        0        0        3        0        1        1        0        0        0        9       18        1        0       19        5       12
CD2=        0        0        0        1        0        1        0        0        0        0        1        0        0        0        0        0        0        6        2        0        0        0        1        0        6        5       33        0        4       18        4        2
CGGGCCCGCACCGAGGCGTTGGAGCGCCGCGCCGCGGAGCTCGTCGAGGAGAACGCGCGGCTCACGACCGCGCTCGACGAGACGCGCGTGCGGCTCGCCGAGGTGCTCGATCAGGTGCAAATAGCCGAGCGCGAACGCGCGGAGCTGCTCGCAGAGCTCGAGAGCGCGCGCGCCGAGATCGCCGAACGCGAGGCGCAGGTGCGCGAGGCGGAGGCCGCGGGCGACACCCGCGTCGAGGCGGTGCTCGCCGAGCGCGACACGGCGCGCGCCGAGCTCGAGGCGCTGCGCGCCCGCGAGGCGCAGCTCGTCGAGCAGAGCGAGCGTTTGAGGACGCAGCTGGTCGCCTCCGAAGAGGCGATCACCGAAGCGGGCGAGGAGATCACCCGCCTTACCGACGAGCAGCGCCGCTTGACCCAAGAGCTGCAGAGCACCCGCAACGAGCTCGCCGCGCTCCCCACCCAGGAGGAGCTCAACGCGCTCCTCGAAGAGCGCGACACGCTGCTCAACGAGCTCGAGTCGGTGCGGGCGCAGCTCAACGAA
KOK=       103
KK=  714118  LL=  715167  Z=    4.81  JJ=  714028  DL=  1050
A===      111      112      113      114      121      123      124      131      132      133      134      141      143      144      211      213      214      223      224      231      233      234      243      244      313      314      323      333      334      343      413      433
B===      222      122      422      322      212      412      312      242      142      442      342      232      432      332      221      421      321      411      311      241      441      341      431      331      424      324      414      444      344      434      423      443
RRR=    1.952    0.231   -0.754    2.465    0.242   -0.603   -2.405    1.126    0.251    0.719   -0.446    1.084    1.429   -0.517    0.231    2.474   -0.262   15.088    5.388    0.251   -0.248    0.640    1.458    0.006   -4.022   65.394  198.897   -0.191   -2.401   29.065    9.392    5.457
X1==    1.124   -0.612    0.902    0.764    0.388    3.353    2.278   -1.347   -0.229    3.322    1.529   -1.401    4.062    0.341   -0.612    3.353   -0.307    3.122    1.052   -0.229    0.266   -0.473   -1.077   -0.003   -1.939   10.649   14.071   -0.208    1.730    2.804    1.529    3.519
X2==    1.736   -0.377   -0.836    3.226    0.623   -0.180   -1.056   -0.836   -1.098    0.217   -0.292   -0.774    0.352   -1.517   -0.377    0.738    0.851    4.832    5.122   -1.098   -0.931   -1.354   -1.354   -1.821    2.074    6.141   14.136    0.919   -1.388   10.367    6.141    1.551
CD1=        2        0        3        3        1        5        4        0        1       10        7        0       12        5        0        5        1        4        2        1        3        2        1        3        0       25       25        7       13       16        7       18
CD2=        2        0        0        4        1        1        0        0        0        3        2        0        3        0        0        2        2        8        8        0        2        1        1        0        6       12       31       11        4       36       12       12
GCCGAGCTCGAGGAGCGCCTCAACGCCCGCCCCACCCAGGCGCAGCTCAACGAGGCGCAGGCGCGCATCCGGGCGCTCGAGGCGCAGATCCAGGCGATCGAAGCCCAGGTCGGCCCGCAGCCGATCGTCAGGACGACCACCCAGCAGCTCGGCGGGGGCGGCGCGCAGCAGCCGGAGGCCCAGGAGGGTGAGGGGGCGCAGCCGGGTGCCGCGGGGGCGGACCAGGAAGAGGGCGCGGCGCCGGCTCAAGAGGCGGCGCAAGAACAGCAAGGACAACAAGAGGCGGCGCAAGAACAGCAAGGACAAGAAGAGGAGACCACCGGCGATAACGAGGGCAGCGGGGCGCAGTAGGTACCGCTACCCCTGCTTTGGGCCCCGCTCGGCGTCGTAAGGAGCGCGTATCGGTCCGTGGCCCCCCTTGCTATAGAGTGGGCTATGGACGCAAAAGAACTCTCAACGCTGCTGCAGAGCGCGAGCGGGGCGCTCTCCCGCCTCGCCGCCTCGCTGCCGGGTCAGCGCCCCGAGGTCGTGGTCGTGGAGCTCTCCGGGAGCTTCCCCGCCCGCAGGGCGAGGCGACCGCTCCCGAGGGCGCTCCCCGTCGCGCCGCGCGAGATGAGCCTGGAGGAGCTCACCGCGCAGCTTGAACGCCTCGCGCAGGCCCCGTGGCTCAAGGGGGTGCTCTTCCGCGTCGAGGGGCTCACCGTGGGCGGCGCGACGGCGGAGGCGCTGCGCGCGCTCGTCACTCGCCTGCGGCAGGCGGGCAAGCGCACGAGCTGCTACCTCACGCGCCTAGACCTGCTCAGCTACTTCGTCGCCAGCGCCGCCGACGAGGTCGTCTTGCCCGAGAGCGCCGAGCTGTCGGTCTTCGGGCTCGCCCTGGAGACCACCTTTATGCGCGACGCGCTCGCGCGTTACGGGATCGCCTTTGAAAAGCTCGCCCTGCGCGACTACAAAACGGCGGGCGACACGCTCGCGCGTCAGGAGATGAGCCCGGCGCAGCGCGAGCAGTACGGGCGGCTTTTGGAGAGCCTCGAGGCGACCCTGGTGGAG
KOK=       104
KK=  742198  LL=  743247  Z=    4.53  JJ=  742168  DL=  1050
A===      111      112      113      114      121      123      124      131      132      133      134      141      143      144      211      213      214      223      224      231      233      234      243      244      313      314      323      333      334      343      413      433
B===      222      122      422      322      212      412      312      242      142      442      342      232      432      332      221      421      321      411      311      241      441      341      431      331      424      324      414      444      344      434      423      443
RRR=    1.985    0.281    4.152    0.000   -0.354    1.306    0.067    0.010    2.224    1.380    0.023   34.029    4.481    8.614   -1.047   -0.923   -0.127    0.053   -0.842   38.795    0.074   37.426   51.750   12.639   -1.000    0.951    0.439   -0.373   12.503   36.694    1.528    1.190
X1==    1.646   -0.443    1.062   -0.000    0.557   -1.086   -0.225    0.062    1.695    2.890    0.219    6.000    2.697    1.907   -0.443    0.768   -0.225   -0.386   -0.452    5.403   -0.059    6.493    8.159    5.096    0.971   -1.021   -0.632   -0.227    4.245    5.403   -1.640    0.769
X2==    1.206   -0.635    3.908   -0.527   -0.635   -1.202   -0.298    0.156    1.313    0.478    0.106    5.671    1.661    4.518    2.365   -1.202    0.567   -0.138    1.861    7.180   -1.255    5.764    6.343    2.480   -1.030   -0.931   -0.695    1.645    2.945    6.791   -0.931    1.547
CD1=        2        0        2        1        1        0        1        1        3        7        3        7        7        6        0        2        1        1        1        7        3       15       18       13        4        1        2        6       18       21        0        9
CD2=        2        0        7        1        0        0        1        2        3        5        4        9        7       12        3        0        2        1        3       10        1       13       14        7        2        2        2       14       17       28        2       13
GAAGCGCCGCGTCCTCCCCCCAGTGCGCGACCAAGAGCGCCAGCAGCAGCATCTGGGAGGTGACGGTTTTGCTGGCCGCTACCGCCCGTTCGGTGCCCGCTCCCTGCAAGAGGGTGTGGTGCGCCGCACGCTCGAGCGCGCTGCTCGCACGGTTGGTGACGGCGACGGTGGTGGCGCCCGCTGCTTTCAGGGCGCGCAGCCCCTCAACGACGTCGCTGCTCTCACCCGACTGGCTGACGCCGATCCCCAAGACCTCCTGGAGGCGCAGGTTGCTCCGGTAGACGCTGAGCAGGCTCGGCGGCAAGCTGGCGACGGGCAGCCCCAGCGTCTGCCCCGCGAGGTAGGTGAAAAACGTCACCGCGTTGTCCGACGAACCGCGCGCGAGCGTGGCGATGAGCGCCGGGGGGCGCTCGCGCAGCGCCTGCGCGACCCTCTGCACCGCCGCCTGGGCAGGGCCGCCCTCGAGCAAGTTGGCCAACACCTCGGGTTGCTCATAGATTTCGCGTTCAAAGTGGCTCGTTGGGCGCTCGGTCATGGGTCACCTGCTCTTCGTGGCTCGCCGTGAGGTCTTAGCGCCCTTACACTAGCACTCGCGTCGCGGCGTCGGTTGAGATGCGTTACGGGGCGTCTGCTGGCGCAAGCTGCGGGAGCCGGGTTTTAGCGCGGGGCCGCGTTAGACTAGAGCGATGACACAGATGCAACCAACGGTCGTCATCGGGGGCGGCCTGGCGGGGCTCACGGCGGCGCGGGCGCTGCGCCGCGCGGGGGTGGGCGTGCGGGTGCTCGAGGCTGCCGGCGAGGTCGGCGGGCGGGTGCGTTCGCGCGTGCTGGACGGCTTTACCCTCGACCGCGGCTTTCAGGTGCTCTTTACCGCCTACCCGGCCGTGGGGCGCGAGCTCGACCTCGCGCGCCTCGACCTCGTGACGCTGCCGCCCGGGGCGGTGATCATGAGCCCGGGGGGGCGTGAGCGCGTCGGCGACCCCGTGCGCGACCCCAAAAGCCTCCCCACGACCCTGCGCGCGCGCACCTTCTCGCTCAAAGATAAGCTGC
KOK=       105
KK=  746098  LL=  746847  Z=    5.43  JJ=  745948  DL=   750
A===      111      112      113      114      121      123      124      131      132      133      134      141      143      144      211      213      214      223      224      231      233      234      243      244      313      314      323      333      334      343      413      433
B===      222      122      422      322      212      412      312      242      142      442      342      232      432      332      221      421      321      411      311      241      441      341      431      331      424      324      414      444      344      434      423      443
RRR=   15.991    0.213   -0.892    3.546   -0.167   -0.050    7.780    1.638    0.921    2.543    1.788   -0.194    1.218    0.029   -0.167    1.801   -0.939   -0.138    9.553    0.921    0.954   -0.561    1.213   -0.016    0.586   11.698   55.831    2.348   -0.332   39.497   11.809    2.442
X1==    3.665   -0.381    2.291    2.122   -0.381    0.193    2.001    1.291   -0.807    2.873    2.321    1.122    1.582   -0.202   -0.381    1.193   -0.999    1.082    4.587   -0.807   -0.547    0.613   -0.775   -0.388    0.408    3.061    7.933    1.032   -0.484    6.185    4.540    1.055
X2==    4.363   -0.560   -0.390    1.671    0.440   -0.258    3.888    1.269   -1.142    0.885    0.770   -0.172    0.770   -0.143    0.440    1.510    0.940   -0.128    2.083   -1.142   -1.745   -0.915   -1.565    0.040    1.435    3.822    7.038    2.275    0.686    6.386    2.601    2.315
CD1=        4        0        3        3        0        1        3        2        0        5        5        2        4        2        0        2        0        2        6        0        1        3        1        2        2        6       12        5        3       16        8        6
CD2=        5        0        1        3        1        1        5        3        0        5        4        1        4        2        1        3        2        1        3        0        0        1        0        2        6        9       15       14        8       22        7       12
CTCCTCGTAGAGGGTGTCGCCGGGCTCCAAAACGCGGGTCGGGAGGGCGAGCGTGCTGGGGATGGCAAAACCGGGGTGAGCTGTCAGGGCAGCGTCGGTCATAGAACACCTCATTCTTGTGTCTGTGAGCAGAGGGTGGGGAAAAACGGGTGGCGCCGGAGACGGGGCCGTGGGCGCGCTAAAGGGGGTGACCTACATCGTCATCAGTACGGCCATTTTACCTTATTTTTTAAGGTGGGTCAAGGCGTCCCAAAGGCGTCCAGGACGGCGCGGCGGTATGCTGCGCGTATGAGCACCCCCACAGGCCCAGAGACGCTGTTTCAAGCGCGCCGCGCCAAGCTCGCGGCGCTAGGCACCGTCGCGCTCGTACCGGGCGCCAACCTGCGCTACTTCACGGGGCTCGCCCTCCACCCCTCGGAGCGCCCGACGGTGGCGTTCGTTCGGGGGGCGGCGCTGCTGATCGTCGCCCCCGAGCTCGAGCGCCCTCAGCTCGAGGCGCACCCCGACTTGGGGGCGTCGGTGCTGACCTGGCGCGACGACGAGGGGCCCGAGGGGGCGTTTCGGCGCGCCTTGGGCGAGCTCGCTTTGGCGGGCGAGCTCGGCGTCGACGCGTCGGCGATGCGCGTGAGCGAGCTTCTGCTGCTCCAGCGCCTTCAGCCGGGGTTGGGGGTACGCGACTGCACGCGCGACCTGCTGCGATTGCGCGCGCGCAAAGACGAAGCGGAGCTTTTGGCGATGCGGCGCGCGGCG
KOK=       106
KK=  771148  LL=  772107  Z=    4.99  JJ=  770968  DL=   960
A===      111      112      113      114      121      123      124      131      132      133      134      141      143      144      211      213      214      223      224      231      233      234      243      244      313      314      323      333      334      343      413      433
B===      222      122      422      322      212      412      312      242      142      442      342      232      432      332      221      421      321      411      311      241      441      341      431      331      424      324      414      444      344      434      423      443
RRR=   27.733   -0.022   -0.340   -0.071    0.764    0.209    1.957    0.022    0.442    4.043    0.094   -0.697    4.039   -0.944    8.560   -3.120    1.957   -0.491   24.824    4.188   -3.310   24.714    3.059   -0.620    0.350    6.850   -0.137    4.483    2.293   20.599    1.316    4.309
X1==    5.170   -0.080    1.921   -0.021   -1.044   -0.653    0.935   -0.123   -1.384    2.168    0.241    2.802    2.385    2.605    3.774   -1.384    0.935    1.060    6.057    2.999    2.045    3.971    2.249   -0.519   -0.421    2.921    0.381    0.921    3.182    3.182    0.777    3.591
X2==    5.364    0.268   -0.177    3.303   -0.732   -0.319    2.093   -0.177   -0.319    1.865    0.391   -0.249    1.694   -0.362    2.268    2.255    2.093   -0.464    4.098    1.397   -1.619    6.223    1.361    1.194   -0.832    2.345   -0.360    4.868    0.721    6.473    1.694    1.200
CD1=        7        1        5        2        0        1        3        2        0        8        4        6        8        8        5        0        3        3        9        6        7       10        7        2        3        9        4        9       14       14        5       15
CD2=        6        1        1        5        0        1        4        1        1        5        3        1        5        2        3        4        4        1        7        3        0       13        5        5        1        6        2       14        6       18        5        7
CTTGAGCCGCCACAAAATGCCGTTGATAACTCGGCGATGGTCAACGTAGGCGTGGCCGCGTTGGGGATTCGCAGGTAAATGCGCTTTTAACGCTCGCCACTGTTTCTCGCTTAAGTCCGTCCGTGCCATGCCTTTACCCTAAAACATCAGTCAGCCCTTCTGTCAGACAGACCCTAGCAGACGTCGCCCGGTAGCGCAGCGCTTAGCGGGCGGCTAGACCGGTGGGCACAACGACATCAGCAACACGGGAGAGACGCTTTTGGGTGTCTCTCCCAACGTTTAGGGCGTAGCGACCTCGGCGCTAGCCTCCCTAAAAGGCTAGGTTGACGCCCAAAAGCAGCATCACGAACAAGATCACGGCGATGATTAGAAACAGCCCGAAGACGATGCGCGCGACCGCCGCAGCGCCCGCCGCCACCCCCGAAAACCCGAGGGCGCCGGCGATCACGGCGACGACGAGCGCGATGATCGCGATTTCAAGTAGGCCCATTGTTGTCCTCCCTTAAAGGCAGGGTAGGGGGTAACCAAGGGGACAAACTGTAAGGCGCAACGAAATGCGTATTACATTTCGCGCTTCGCCAAAGTGCGCGCGCCGCCGGTAGCGCGGCTCACTTGGGCTCGAGCCCCCTATGCGCGGGGCCGTTGATCACCCGCCCGTAGGCGTCGAAGCGCGAGCCGTGGCAGGGGCAGTCCCACGTCCGCTCCGCGCTGTTCCAGGCCACCACGCAGCCTAGGTGCGGGCAGATGGCGCTGCGCTCATGCAGCACCCCCGCTTCGTCGCGGTAGACCGCCCGCTTGGCCGGGCCGAAGCCGACCACCGCCCCCTCTCCCGGCCCGAGCGCCGCCGCGTCCCCCCTGGCGGGGGTCGCGAGGTCGAGAAACTGCGCCGCGACGTTGAGGTTCTCCTTGAGAAACGCGCCGCCCGCCTTGAGGGGTTTTCGCGCGGGGTCGTAAAGGGTC
KOK=       107
KK=  787858  LL=  788697  Z=    5.57  JJ=  787648  DL=   840
A===      111      112      113      114      121      123      124      131      132      133      134      141      143      144      211      213      214      223      224      231      233      234      243      244      313      314      323      333      334      343      413      433
B===      222      122      422      322      212      412      312      242      142      442      342      232      432      332      221      421      321      411      311      241      441      341      431      331      424      324      414      444      344      434      423      443
RRR=    5.433    0.436   -0.541   50.326    0.436    0.370    0.957   -0.580    0.299    0.206    0.284   -0.704   24.426    0.022    0.497    3.098    0.835    3.568    0.895   -1.677    0.990    0.553   -0.095   -0.160    5.904    4.522   27.839    6.865   -0.033    6.828    0.749   10.820
X1==    2.239   -0.709    0.491    7.826   -0.709    0.593    1.373   -0.353   -1.155    0.222    0.740   -0.404    4.374    0.046    1.291    4.963    0.521    1.602    1.506    1.467   -0.940    0.258    0.258    0.170    2.084    4.374    5.489    2.328   -0.079    1.264    1.951    4.844
X2==    2.427   -0.615   -1.103    6.430   -0.615    0.624    0.697    1.643   -0.259    0.930    0.384    1.739    5.584    0.472    0.385    0.624    1.603    2.228    0.594   -1.143   -1.054    2.143   -0.368   -0.940    2.833    1.034    5.072    2.949    0.422    5.403    0.384    2.233
CD1=        3        0        2       11        0        2        3        1        0        3        4        1       10        3        2        7        2        3        3        3        1        3        3        3        6       10       11       10        5        8        6       16
CD2=        3        0        0        8        0        2        2        3        1        4        3        3       11        3        1        2        3        4        2        0        1        6        2        1        7        4       11       12        6       17        3       10
GAGCCCAAGCCCCCTCGAGCCCCCCGTGATGAGCACCACCTTGCCCCGAAAGCTCCCGCTGCGGCGGGCGCGGCGTAACGAGAGCGCGCCCGCAGCGAGGGAGAGCGCGCCGAGTACTGTCTTCACGTGTCACCTCCCCGAAAGCAGGCTAGCAGGCGGCGGCAGCGCGCACCTTGTCTTAGGCGGCTATGTCGGTCTTGGGCGGCTATGTCGGGCAGCTGGCTCAGGGCGGCCCCAAGAGCCCCCGCTGCCTTGTCCACGTTACCGCCCCTTAGCTTGGGGCTGCTGGACTTGCGAGGCGGGCAAGTAGTACATGCGTACCGCTCAGCCGTGCTGGCTTAACCCCACCCGTCACGAGCTCGCGCCGCTGGGGTCGGTGATGTGTAGTTCGGGCTACTGTCTGCGACGGACCTCATCCTTGGGGGCGGTGACGGCGCGCATTCTCGCGGGGGGCGGGCGGCGCGGGTGTACTAGGCGAAGTGGTACGCTGGCTTCTTTTACCCGCGACCCGGGCGTGCTACAACGGTGGAAACCTGCAAGCTTAAGAGCGCTGCAGGCCACTACCGTGGCGCGCCGAGCGCCACCTTTGGGGGGAACATGAGTCTAAACTCGCTCCAAGACCTCTTCGTCGAACAGCTTCAGGACCTCTACAGCGCCGAGGGGCAGTTTGCGCAGGCGCAGCCCAAGCTCGCCGAGGCCGCCTCGAGCAGCGAGCTCAAAGCGGGCATCATGCAGCACGTCGACGAGACGAAAAAGCAGCTCGAGCGCCTTGAAAAGGTGGCCGAACTCTGCGGTGTGGGGAGCCTCAAGGGCAAGACCTGCCAGGCGGCCAAGGGTCTC
KOK=       108
KK=  804538  LL=  805707  Z=    5.18  JJ=  804508  DL=  1170
A===      111      112      113      114      121      123      124      131      132      133      134      141      143      144      211      213      214      223      224      231      233      234      243      244      313      314      323      333      334      343      413      433
B===      222      122      422      322      212      412      312      242      142      442      342      232      432      332      221      421      321      411      311      241      441      341      431      331      424      324      414      444      344      434      423      443
RRR=    3.980    0.996    5.973   26.141   -0.002    5.230    0.183   -0.194    0.053    5.682   15.635   -1.795    2.384   -0.052   -1.064    0.143   -2.164    1.293    2.329    0.143   -0.025    4.325    0.517    6.488   19.356    1.010    5.781    0.429   -0.569   50.929    9.802    1.500
X1==    1.038   -0.967    1.802    4.323    0.033    4.113    1.446    1.802   -0.530    1.225    4.127    2.890    1.402    0.493    1.033    0.244   -0.699    1.008    1.436    0.244    0.037    1.933    0.301    2.995    4.173    0.856    1.802    0.408    0.426    7.495    5.762    2.921
X2==    3.836   -1.030    3.315    6.047   -0.054    1.272    0.127   -0.108   -0.101    4.638    3.789   -0.621    1.701   -0.106   -1.030    0.586    3.097    1.282    1.623    0.586   -0.661    2.238    1.715    2.166    4.638    1.179    3.209    1.051   -1.334    6.795    1.701    0.514
CD1=        2        0        4        8        1        7        4        4        1        5       11        6        6        5        2        2        1        3        4        2        3        7        4       10       10        5        6        6        7       24       14       13
CD2=        5        0        7       10        1        4        2        2        2       14       11        1        7        3        0        3        6        4        4        3        3        8        7        7       14        6       11       12        4       26        7        9
ATGCGCCAGACAGCCCGCGCGTGGGCGCTTCGGTGGCGCAGCGACGCAGCGCAAAAGCATACCATAGGTCTTTGGCTCTCCCCAGCGCGCAGCCTTGAGGCAACGGCTGCAGCGCAGCGGAAGTGCGGGGTAGCGGCCACGGCGCTTACGCTACCAGAGCAGCGCGCGCACGCTGCAGAAAGGGTCACAGCGCGCGACGTTAGAGCCGCCCTTAGTTGAGCTCGCGTTCGACGTGCAGGTTGGGCGGCGGTTCTTCGTCCCCCTCGAGGTAGAGGTAGTCGTCGATGGTCTCTAGCAGGTCGCGCAGCCGCGGGTCGTCGACCAGCGCGTCGCAGAGCTCTAACTGCTCCTCTTCGTCAAGTGCGGCGAGCGCTTCGATAAGCTCGCCTACCGAGAGTTTGGCCACGATGAGATCCCCTTCCATCGCTGACGCGTTCGGTTCACGCCGCGGACGTAGACTCAAGGGGCAGGTGAGAAGCCTTTACAACGACCACGCCGCAACTGCCGTAACGTAGAGATACCACATGTAGGGGCGTGGGCACGTAGGTGTCGGGGGCGCGTCCACGACTAAGACGCTGCCCGCAAGCGGCGTTGCCGAGGCGCAGCTCCTGGTGTGATCGCAAGATGGGTGTGTCATACTTGGCCCTTGGAGGTAGCATGCCAGGAGTTGCGATCATCGGGGCGCAGTGGGGTGACGAGGGTAAGGGTAAGGTGGTGGACGCGCTCGCCCACGACGCCGACTTCGTCGTGCGCTATTCGGGGGGGGCGAACGCCGGACACACGGTCGTCGTTGCGGGCGACGTGTTTAAGCTCCACCACCTGCCCTGCGGCGTGCTCCACGACCACCCCACCTCGGTGCTGGGGGGCGGGATGGTGATCGATCCTTGGGCTTTTCGCGAGGAGTTCGAGCGTTTTGCCGAGCGTCGCAACCCGGGGCAGGTGGTGATCTCCGAAGAGGCGCACCTCGTACTGCCCCATCACAAGAAAAACGACGAGGGGGGCGGTTTCGTCGGCACCACGGGGCGCGGTATCGGGCCCTGCTACTCGGACAAGGCGCGGCGCATCGGGGTGCGCTTTGGCGACCTGATCGACGAGCGCGTCTTGCGCGAGCGCCTAGAACGCCTCTTGAGCGCCAAACCGAACTCGACGGCGCGCGTCGGTTGGACGAGC
KOK=       109
KK=  814618  LL=  815787  Z=    7.25  JJ=  814588  DL=  1170
A===      111      112      113      114      121      123      124      131      132      133      134      141      143      144      211      213      214      223      224      231      233      234      243      244      313      314      323      333      334      343      413      433
B===      222      122      422      322      212      412      312      242      142      442      342      232      432      332      221      421      321      411      311      241      441      341      431      331      424      324      414      444      344      434      423      443
RRR=   -0.199   -0.274   -0.183   18.213   -0.006    2.571   22.583   -0.218   -0.268    2.116   -0.130   -0.493   23.345    2.632    3.304   -0.005    1.479   -0.423   15.823   -0.838    1.601   58.244    0.071    1.073    0.489    0.053    0.814    5.926    3.609   19.811    2.104    6.216
X1==    3.324    0.276    2.160    3.801   -0.724    1.195    5.208   -0.360    0.382    1.150   -0.034   -0.373    3.428    1.091    3.276   -0.430    1.979   -0.500    2.609    1.195    1.555    7.103   -0.152   -0.729    0.569   -0.034    1.555    3.073    2.220    3.022    1.120    3.824
X2==   -0.060   -0.992   -0.085    4.792    0.008    2.152    4.337    0.605   -0.701    1.840    3.851    1.321    6.809    2.412    1.008    0.012    0.748    0.846    6.065   -0.701    1.030    8.200   -0.467   -1.471    0.860   -1.574    0.523    1.928    1.626    6.556    1.878    1.626
CD1=        4        1        4        6        0        3        8        1        2        5        3        1        9        5        4        1        4        1        5        3        6       16        3        2        4        3        6       14       12       14        5       16
CD2=        1        0        2        9        1        5        8        3        1        8       12        4       18        9        2        2        3        3       10        1        6       20        3        1        6        1        5       14       13       27        8       13
GCGCGAGCGCCTCAAACCCTTAGCCGAGCGGCGCGGCGTCAAGCTCTCGTACCTGCCCTTCATCATGAAAGCGGCCGTGGCGGCGCTCAAGCGCTTTCCGGTGCTGAACGCCAGCTTCGACGAGGAGCGGGGCGAAATCGTCCTTAAGCGCTTTTACAACCTCGGGCTCGCGGTCGCGACCGACGTCGGCCTGGTGGTGCCGGTAGTCAAGGACGTCGACCGCAAGAGCGTGCTCGAGATCGCCGGCGAGGTGAGCGCGCTCGCGGCGAAGGCGCGCGAGGGCAAGCTCGCCCCCGAGGACGTGCGCGGCGGCACCTTTAGCATCACCAACATCGGCTCACTGGGCGGGCTCTTCAGCTTCCCCATCATCAACGTGCCCGAGGCGGCTATCTTGGGCGTGCATTCGATCAAAAAGCGCCCCGTGGTGCTGCCGGACGACACGATCGCCGCGCGGCAGATGCTCTACCTCTCGCTCTCGTTCGACCACCGCCTCGTCGACGGGGCGGAGGCGGCGCAGTTTACAAGCTACGTCATCGAGCTCCTGGGGTCGCCGGAGTCGCTGATGCTCGAGGGCTAGCGGGCGGGTCTTAAAGACCCGCCTCACGAAAGGCCGCCGCGACGATCTCCTGCGCCTCTTGTTGGATGCGCGCGAGGTGCTCTTGGCCCCGAAACGACTCGGCGTAGATCTTGTAGATGTCCTCGGTGCCCGACGGGCGGGCGGCGAACCATCCCGAGGAGGTGACGACCTTAAGGCCGCCGATGGGGGCGCCGTTGGCGGGGGCGCGCGTCAGCTTGGCGGTGATGGGGTCGCCCGCTAGCGTGTCGGCTGTGACCTGTTCGGGGGAGAGCGCGCTCAGCGCGGCTTTTTGCTCGGGCGTCGCGGGGGCGTCCATGCGCTCGTAAAGGGGTGCGCCGAAGCGCGCCTGAAGCTCACGGTAGTGTTCGCCGGGGTCACGACCCGTAATGGCCGTGATCTCGGCCGCCAAGAGGTCCATGATGAAGCCGTCTTTGTCGGTCGTCCAGACCGTCCCGTCGCGGCGCAAAAAGGACGCTCCCGCCGACTCCTCGCCGCCGAAACCGTAAGCGCCCCCCAAAAGCCCCTCGACAAACCACTTGAACCCCACTGGCACCTCGGCCAGCGTCCTGCCTAGGCTCTCGGCCACGCGGTCG
KOK=       110
KK=  411749  LL=  412618  Z=    4.65  JJ=  411569  DL=   870
A===      111      112      113      114      121      123      124      131      132      133      134      141      143      144      211      213      214      223      224      231      233      234      243      244      313      314      323      333      334      343      413      433
B===      222      122      422      322      212      412      312      242      142      442      342      232      432      332      221      421      321      411      311      241      441      341      431      331      424      324      414      444      344      434      423      443
RRR=   24.967    0.227    0.069    0.240   -0.263    0.045   -0.070    0.241    1.075   19.409    0.182   -0.253    2.232   -1.331    0.227    0.113    0.694   -0.154    6.669   -0.024    0.556   -3.288    0.507    2.051    5.529    0.928   65.544    1.976    0.018   19.951   18.422    8.808
X1==    4.511   -0.464    0.028   -0.246    0.536    0.080    2.548   -0.972   -0.920    6.579    0.929   -0.246    1.563    0.925   -0.464    0.080    0.722    0.128    3.615    0.080   -0.616    2.994    0.390    1.050    2.953    4.733    6.832    1.126   -0.014    3.620    4.733    2.711
X2==    5.535   -0.491    2.414   -0.974   -0.491    0.561   -0.028   -0.249   -1.168    2.950    0.196    1.026    1.428   -1.438   -0.491    1.425    0.962   -1.200    1.845   -0.303   -0.903   -1.098    1.301    1.953    1.873    0.196    9.594    1.755   -1.277    5.512    3.892    3.249
CD1=        5        0        1        1        1        1        4        0        0       11        4        1        5        5        0        1        2        1        5        1        1        7        3        5        6       10       11        6        5       13       10       11
CD2=        6        0        4        0        0        2        1        1        0        9        3        2        5        0        0        3        2        0        3        1        2        1        5        5        7        3       22       15        4       22        9       16
ATATCCTTTAGAAAACAGGTGCATTTGACCACGTGCTCGAGCCCCGAGCCAGCGGCGTGGAGCACCGCGCTGAGGTTGTGGAGCACCTGTTCGGTCTGCGCGCGGATGTCACCCTCGAGGAGGGTGCCGTCGGGTTTGAGGGGGATCTGACCGGAGGTGAAGACGAGGTTGCCGACGCGCACCGCTTGCGTGTAGGGGCCGATGGCGGCGGGGGCGGCGTCGGTCTGGATGGGGGTCTTTTGGGGCGTCATGGGCTACTTTACCGCGCTCTCGGGCGGCCGTGCGCTACAGACCCTGTGGGCAACCGAGACGTCTGGCGGGGCACGTAGCCAGGCAGCCGACGGGGCCGCGCAGCTAGGGGCGGTAGAGCGCAAAGACGACAAAGAGCACCACGAGCACCGCGCAGCCGAGCAGCCAAAAGCGCAGCGGCCACCACGCTTGGCGTCGCAGGCGGGCGAGCGCGCCCCCTTCGCCAAAAGCGTCCTCGACGGTGTAGAGCCCCTCGGGACCGGCGCCTAGGGTGACGCTCAAGGTGCGCTCCGCGGGGAGGGTGTAGCGTTTCGGTCTGGGCTCAACCGCCCCCACGACGAGGAGCGCGGCGGTGATGTTGTCGGGGCTGCCGCGCGCTTTGGCGCGGCCGATGAGCGCCTCGACCGCGGCCTCGGCGGGGGAGAGGGTGGCGGCCTCGAGGAGCGCGGCGTCACCGAGCACCCCGCTCAAACCGTCGCTGCAGACCAGCAGGCGGTCGCCCGGGGCGACGTGCAGGTGCGAGAGCTCCAACGTGACGGTGGGGTTGGGGCCGAGCGCGTTGGTGAGCACGTTGCGCCAGCCGTGCCGTTTGGCCTCCTCGGGGGAGAGGAGACCCTGGCG
KOK=       111
KK=  419639  LL=  419998  Z=    6.80  JJ=  419189  DL=   360
A===      111      112      113      114      121      123      124      131      132      133      134      141      143      144      211      213      214      223      224      231      233      234      243      244      313      314      323      333      334      343      413      433
B===      222      122      422      322      212      412      312      242      142      442      342      232      432      332      221      421      321      411      311      241      441      341      431      331      424      324      414      444      344      434      423      443
RRR=   -0.267    0.022    0.156   -0.341    0.022   -0.172   -0.195    0.156   -0.172   -1.978    0.108    3.288   23.701    3.726    0.711    0.156   -0.195    0.156   -0.341   -0.172    1.067   66.625   -0.089    0.030    0.102    0.931   -1.053    1.018   -0.831   18.823   -1.511    0.392
X1==    0.925   -0.107   -0.232   -0.248   -0.107   -0.328   -0.351   -0.232   -0.328   -0.712    0.238    0.752    6.238    1.183    0.893   -0.328   -0.351   -0.463   -0.496   -0.328   -1.007    6.737    2.844    0.795    0.288   -0.762    0.993    0.562    0.440    5.122    1.238    0.440
X2==   -0.289   -0.204   -0.672    1.373   -0.204    0.525    0.557   -0.672    0.525    2.780    0.453    4.373    3.800    3.149    0.796   -0.475    0.557   -0.336    0.687    0.525   -1.060    9.890   -0.031    0.037    0.353   -1.221   -1.060    1.811   -1.890    3.675   -1.221    0.893
CD1=        1        0        0        0        0        0        0        0        0        0        1        1        7        2        1        0        0        0        0        0        0        8        4        2        1        0        2        3        3       10        2        3
CD2=        0        0        0        2        0        1        1        0        1        5        2        5        6        5        1        0        1        0        1        1        0       11        1        1        2        0        0        7        0       10        0        5
GGGTGGTCTTCGGCGCCTCGATCGCCGAGGTCGCCGAGCTGGGGGTGCCGCAGATCGCGCTCTCCTGCGAGGAGCTCTTCGGCCGGGTGCAGCACGCGCCGACCCTGCGCGGCGGGGTCGAGCGCGAGCGCTGCCTCGAGCTCTGCCAAAGGTTCTGGTAGTGCTCGCCGAGATTCGCGCGGCGTGCGCCGAGGTGGCGCGGCGCTCGCGGTGGGTGCGCCTCGATGAGGGGGGGCTAGCGCGCTTTGCCGAGACGCTCGAGCTCGCCTCCGTGACCGCCCCCCGTTACGACGCGGCGCACCACTACGTGGGCGACCCCGAGGCCATGCTGGCCTTTAACCTCACCCTCGACGCGGTCAA
KOK=       112
KK=  420389  LL=  421288  Z=    7.48  JJ=  420329  DL=   900
A===      111      112      113      114      121      123      124      131      132      133      134      141      143      144      211      213      214      223      224      231      233      234      243      244      313      314      323      333      334      343      413      433
B===      222      122      422      322      212      412      312      242      142      442      342      232      432      332      221      421      321      411      311      241      441      341      431      331      424      324      414      444      344      434      423      443
RRR=   -1.126   -0.211   -0.287    8.412   -0.211   -0.030    0.000   -0.287    1.005    6.931    4.369    0.906   54.027    1.711   -0.563   -0.013   11.868   -0.800    0.074    0.012    1.101   17.299    2.897    0.193   -0.180    0.572    0.032    0.445   -0.096   50.560   -0.826    1.572
X1==    3.552    0.598   -0.136    2.715    0.598   -0.029   -0.014   -0.136   -1.018    2.402    1.257    0.825    8.985    1.892    1.598   -1.018    1.979   -0.926    0.088    0.960    1.471    4.638    1.507    0.281   -0.548   -1.715    0.228    0.565    3.253    6.272   -0.526    2.121
X2==   -0.317   -0.352    2.112    3.099   -0.352    1.013   -0.003    2.112   -0.987    2.885    3.474    1.099    6.013    0.904   -0.352    0.013    5.997    0.864    0.841    0.013    0.749    3.730    1.922    0.686    0.328   -0.334    0.142    0.788   -0.029    8.061    1.570    0.741
CD1=        4        1        1        4        1        1        1        1        0        7        5        2       18        6        2        0        3        0        1        2        5       10        5        3        2        0        3        9       16       24        2       13
CD2=        0        0        3        4        0        2        1        3        0        7        8        2       12        4        0        1        7        2        2        1        4        9        6        4        3        2        3        9        7       28        5        9
CGCCCCCTCGGACCTCGCGCTAGCGTTTGACGGGCAGGGCTACGGCCACTTTAGCGACCTCGAGCAGCTCACCATCTTCGCCGACAACCTCGTCCCGCACGTTCTGCGCGTCGACGGCGTGCTGGTCTACGACCCCGCGCTTGTGGCGCGCCTCGAGGCGGGCGCGCTGATCCCGGCGGGCTCAGAGGAGGAGGTCGAGATCCGGGCGGTCGCGCTGCACGCCGCCGAGCGGCTCGTGGCGCAGCTGCGCGCCGCCGGAGAGGCGGTGAGCGCGCGGCAGCTCGACGTCTACTTGTGGAACCGCGGTCAACAGGAGCGCTACAAAGCCGCGCCGCGCCACCGGACGCGCTCGGTGTTCTACTAGGGCGCCGTCGGCGCGGGCTTGTAGCGCGTGGCCTGTAGCGCGTGGTCTGTGGGAGCCCGGGTCACCCGCCACGCGCTCTAGCTGCGGAGGTCGAAGCGGGCCGCTAAAGCCCCGCCTCCTCGAAGGTCGCCATGTCGCGCAGCACCGCCGCGGCGCCCTCCAAAAGGCCGAACGCCAGCACCGCCCCCGACCCCTCGCCGAGCCGCAGCCCGAGGTCGAAAAGCGGGGTTAGCCCGAGGTGCTGCAGCTGCACCGCGTGGCCGGGTTCTTGGGAGCGGTGCGCGGCGAAGAGGTAGTCGCGCACCGCCGGGGCCAGCGCGGCGGCGACGAGCGCCGCGGCGGTGGCGATAAATCCGTCGAGCACCACGGGGGCGCGCAGGGCCGCGGCGCCGACGTAAAAACCGGTCAAGGCGGCGATCTCGAGGCCGCCAAAACGCCTGAGCGCCTCGAGCGGCTCCGTCGCCTGCTCCCCGTGGCGCTCGAGCACCTGTTCAACGACGGCCACCTTGCGCGCTAGCCCCGCGTCGTCCAAGCCG
KOK=       113
KK=  451589  LL=  452758  Z=   11.58  JJ=  451589  DL=  1170
A===      111      112      113      114      121      123      124      131      132      133      134      141      143      144      211      213      214      223      224      231      233      234      243      244      313      314      323      333      334      343      413      433
B===      222      122      422      322      212      412      312      242      142      442      342      232      432      332      221      421      321      411      311      241      441      341      431      331      424      324      414      444      344      434      423      443
RRR=    0.275    0.601    2.482   27.033   -1.639    1.960   10.735    0.580    0.537    9.925    9.197   -0.238   22.578   13.340   -0.892   -0.032    7.570    0.494    0.747   -0.099    0.618   94.936    6.839    1.091    1.551    1.121    3.000   -1.573    4.083   16.973    3.603    3.197
X1==    0.224   -0.747    2.823    6.260   -0.747    0.439    2.562   -0.428   -0.389    2.324    4.105    0.188    4.648    3.069   -0.747   -0.389    4.109   -0.351    0.296   -1.217   -0.529   11.451    2.591   -1.456    1.161   -0.788    2.433   -1.218    3.603    3.211    3.017    2.820
X2==    1.225   -0.805    0.879    4.318    2.195    4.466    4.190   -1.355   -1.381    4.271    2.241   -1.264    4.857    4.346    1.195    0.081    1.842   -1.407    2.528    0.081   -1.168    8.291    2.640   -0.750    1.336   -1.423    1.233    1.292    1.133    5.285    1.194    1.133
CD1=        1        0        5       10        0        2        5        1        1        7       11        2       12       10        0        1        7        1        2        0        2       24        8        1        5        2        7        3       16       15        9       14
CD2=        2        0        3        7        3        8        7        0        0       13        8        0       13       11        2        2        4        0        5        2        2       20        9        2        7        1        7       14       12       24        6       12
GGCGCTCCGCCTGCCCTACTTGCAAGCGACCGAGATCTCGGCCGCGATAAGCCGCATTATCGCGCTTTTGCTCGGCTTTTACGGCGTGCTCAACCTCAACTTGCTGCTCGTCATCCTGGCGTTTTTTATCTACACCGCGGTGCGCGGCGAGACGCAGTACGCCCAGACGAGCGAGCTGCTCGCGGGGTTGCAGGTGCGCGACCTGATGACGCGCGAGGTGATCTCGGTCGAACCCGACTGGCCGGTCTCGCAGCTTATGCAGCTGATGCTGATCCGCAAGCACCTGGGTTACCCCGTGCTCGAGGACGGCCGCCTGGTCGGCTTCGTCAAGCTCCAGCACGTGCGCGACTTAGACGAGGGGACGACCGTGCGCGACATCATGGCGCGCGAGGTGAGCACCATCGCCCCCGAGGCGAGCGCGGTCGAGGCGTTTCGGCGCATTAGCGAACGCGACCTGGGGCGCCTCGTGGTGGTCGACGCGCGCGGCGAGATGGTGGGGATCTTGAGCAAAACCGACCTCATCCGCACACTGCAGGTGCGCCTCGTCGGGAGCGAGGTGCGGCCCTCGCCCTCTAGCTCTCCAGGAGGTGCGTGACAAACGCGGGGAGGGCGAAGGCCGCGCGGTGCACCGCCGGGGTGTAGTAGCGCAGCTCGTGCGCAAAGGGGGGCGCCGCCGCGGGCTCCTCGAGCGTCATGGGCGTCTTCGCCCCGACCGTAAACGACCACAGCCCTAAGGGGTAGGTCGGGATGCACGCCAAGTAGGTGCGGGCGCAGGGCAGAAGCGCCTCGAACAGCCTTCGCACCTCGCGGACGACGTGCGCCTGCGTGGGGTCGAAGGGCGACTCGGACTGCACCACCAGGAGCCCGCGGTGATGAAGCGCGGCGACGCAGTCGGTGTAGAAGTCGCGGGTGAAGAGCCCCTCGGCGATCCCGATGGGGTCGGTGGAGTCGACGATGATGAGGTCGTACGTCTCGGGCGGGGCGTCGCGCACGAAGGCGACGCCGTCGGCGAGGTGCAGCTTGAGGCGCGGGTCGGCGAAGCTCGAGCTAAGGTGCGGAAAAAACCGCTTGGCGGCCTCGACGACGAGCCCGTCGATCTCGACGAGGTCGAGGGTCTCGACGCTACCGTGGCGCAGCACCTCGCGCGCCGTCCCGCCGTCGCCGCCGCCG
KOK=       114
KK=  459959  LL=  461128  Z=    5.72  JJ=  459929  DL=  1170
A===      111      112      113      114      121      123      124      131      132      133      134      141      143      144      211      213      214      223      224      231      233      234      243      244      313      314      323      333      334      343      413      433
B===      222      122      422      322      212      412      312      242      142      442      342      232      432      332      221      421      321      411      311      241      441      341      431      331      424      324      414      444      344      434      423      443
RRR=   -2.047    0.157    1.658    4.428   -0.250    1.695    1.467    0.173   -0.421   -0.192    3.512    1.141   52.647    0.382    0.544   -2.898   -0.371    4.005    3.912    0.384    1.674   54.622    3.286   -0.687    0.415    0.067    0.724    2.321    2.975   34.035   -0.851    2.334
X1==    3.396    0.407    0.633    1.871    0.407    0.659   -1.269    0.633   -0.234    0.772    1.923    1.871    7.350    3.689    1.407   -1.127    0.321    1.586    2.751    1.552    0.808    9.089    1.425    1.318   -1.665    0.294    3.881    0.920    1.746    8.514   -0.248    1.370
X2==   -0.603    0.387    2.617    2.366   -0.613    2.571   -1.156    0.272    1.797   -0.249    1.827    0.610    7.163    0.104    0.387    2.571   -1.156    2.526    1.422    0.247    2.073    6.010    2.307   -0.521   -0.249    0.226    0.187    2.524    1.704    3.998    3.428    1.704
CD1=        4        1        2        4        1        2        0        2        1        4        7        4       17       12        2        0        2        3        5        3        4       20        6        7        0        4        9        8       12       30        3       11
CD2=        0        1        5        4        0        5        0        2        4        4        7        2       17        3        1        5        0        5        3        2        9       15        8        2        4        4        5       21       15       22       10       15
CTGGGGTCGCGCGCGGCGGCGCGCTCGAGCCGCTGCAGCTCGCGACCCGTGATCGCGGGCGGGCCGCCGTCGACGCTGCGGACCTCGGGGGGCAGGTTGTTCGTCACGAAGGTAGCGCCGACGAGCACCCCCGCGAGCAGCGTCAGCGCCACGGCGGCGAGGCCCCGCGGGGGCGCCGCTGGGGGCTCAGGGGGCGCCTCGCGCTGGCGTTCGTCGAGCGCGCGCAGCACCTTGGCCGCTTTGGCTTCGTAGCGCCCGCGCAGCGCCGCGCGGCGCGCCTCGGGCAGGTCGGTGCGCGCGTCGAGCTCGCGGATCGCGCGCAGGAGCGCGTCGCGCTCCTCCTCGAGGTCTTGCGTCACGGGGTCGCGCAGGTCGGGCAAAGGGTCGCTCTGGCGCGGGAAGAGGAGCGGGATAGCGAGGTAGGCGAACAGTAGCGCCGCTAGGAGAAGGACGAAAAGCAGGTTCACGGGGCTCCTTCGGGGGCGTGCTCGGGGCCAGCGGTGAGTTCGCGCTGCACGCGCTCAAGCCCTTCGGCGTCGACCTCGATGGGGGCGGCGGCGGCGCGCGTCCAACGCCGCACGAGGAGCGCCAACAGGGTCACGCCGGCGAGCACGGCGAGGATCGGCAACACCCAAACGACGAGGTGGATGCCGCGGCGGGGGGGCTCGAGCAGGATCCAGTCGCCGTAGCGCGCCGTAAAGTAGGCCAAGATCTCCTCGCGGCTGTGGCCTTCGGCGAGGAGCTCGCGGATGATGCCGCGGAATTCGACGCTGGTGGTGGCGTTCGAGTCGGCGGCCGACTCCGCGCGGCAGACCGGACAGCGCAGCTCGCGGGCGATGGCAAAGACTTCCTGCTCGAGCTCGACGTGCTGGGCAAAAGCCGCGCCGAGAAGGCTAAGGATTAGTAGCAGGGTGCGTCGCATGTCTCGTGTGCTCACTCGAGCAGCGCCCGAATCTGCGCGTCGAGGGTTTCGCGGCTGATCTCACCGGCGTGGCGGTAGCTCAGCGTCCCGTCGGCGCGGATGAAAAAGGTCTCGGGGAGCCCGAAAAGCCCGTAGTCGATGTTGATGCGGTTGTCCGCGTCGAGCCCGTTGGGGTAGGAGATGCTGAACTCGTCGAGCAGCTCCTGAGCGCCCCGTTGGCTCCGCTCTTGGGTGTTGACGCCGACGAA
KOK=       115
KK=  463259  LL=  463828  Z=    5.06  JJ=  463229  DL=   570
A===      111      112      113      114      121      123      124      131      132      133      134      141      143      144      211      213      214      223      224      231      233      234      243      244      313      314      323      333      334      343      413      433
B===      222      122      422      322      212      412      312      242      142      442      342      232      432      332      221      421      321      411      311      241      441      341      431      331      424      324      414      444      344      434      423      443
RRR=    2.257    0.248    6.314    8.460   -0.245   -0.965   -1.067    0.253   -0.046   -0.066   22.026    2.232    1.214    2.457   -0.255    0.165    1.132    0.004    0.103    0.104    0.725   28.177   15.402   -0.122    1.789    0.780    0.329   -0.156    2.294   32.642   -0.524   -1.867
X1==    1.507   -0.493    2.050    2.100   -0.493    1.050    1.100    0.050    0.050    0.124    5.562    1.100    7.094    1.064    0.507    2.050    1.100    0.050    0.100    0.050   -1.367    4.030    3.265   -1.294   -1.367   -1.330   -0.621   -0.291    1.473    5.923   -0.565    1.473
X2==    1.497   -0.503    3.080    4.030    0.497   -0.920   -0.970    5.080   -0.920   -0.530    3.960    2.030    0.171    2.309   -0.503    0.080    1.030    0.080    1.030    2.080   -0.530    6.991    4.718    0.094   -1.308   -0.587   -0.530    0.537    1.557    5.511    0.929   -1.267
CD1=        2        0        3        3        0        2        2        1        1        2        9        2       11        3        1        3        2        1        1        1        0        7        6        0        0        0        1        3        6       14        1        6
CD2=        2        0        4        5        1        0        0        6        0        1        7        3        2        5        0        1        2        1        2        3        1       11        8        2        0        1        1        4        6       13        3        1
TCGGCGACGTACTTGACGCTAAAGTCGTCGGTCAACAGGGCCGTTTGCATCACCACGACGGCCGCGGTCATGGCGAAAAAGATGCCGACGGCGGCGTAGCGCGCCGAGGTCTGCAGCCGCGCGTCGTGCCGCGCCGCGCCGAGAGCGCCCACGAGCACCGCGTAGAGCGCGAGCCCGAGGGCGAGCAGCACGCTCCCGCTGCCTAGATACGCCAAACTAAGCTGTGTAGGGTCGAACATCTTCCCCCTTAACGCAACGCTTCTTTGAGCTCGTCGAGGTCGATCTCTTCGCCCTCGGCCGGTTCGTACACCTCGGTGTGTTTGACGAGCACCTCGTCGCCCATAAAGGTGCCGTCTTCAAAGCTACCGACGACGACGACGCCGGTGTTTTCCCGCAGCAGCTCGGGGGGGGCGCCGCCGTAGCGCACGGGAAAGCTCTGCACGCTGTCGGTGATGTCGAAAGCGAGTTGCAGCGCGTCGCTGTCAAACGTCAGGGTGCCCTTTTCGACGAGCCCGCCCAGACGGATGCGGCCGCTATAGCTCTCCGGCGCGCTCGCGTACTCGCTCGGCA
KOK=       116
KK=  467849  LL=  468808  Z=    6.75  JJ=  467789  DL=   960
A===      111      112      113      114      121      123      124      131      132      133      134      141      143      144      211      213      214      223      224      231      233      234      243      244      313      314      323      333      334      343      413      433
B===      222      122      422      322      212      412      312      242      142      442      342      232      432      332      221      421      321      411      311      241      441      341      431      331      424      324      414      444      344      434      423      443
RRR=    0.369   -0.058   -0.200    9.160   -0.058    0.292    0.142    1.548   -0.540    5.923   17.236    3.843   50.144    8.483   -1.166    0.232    3.762    2.339   -0.283    4.089   -0.574   17.950   17.492   -0.147   -0.213   -0.475    0.209    0.042    0.857   11.281    2.770    0.108
X1==   -0.509    0.213   -0.096    2.957    0.213   -0.540    1.137    1.818   -0.540    3.022    3.927    2.957    6.639    2.074   -0.787    0.232    4.337    2.721    1.652    4.088    0.701    3.607    5.797   -0.096   -0.246    0.537    0.173   -0.061    0.572    3.363    1.215    1.037
X2==   -0.725   -0.272    2.095    3.098   -0.272   -0.541    0.125    0.852    1.000    1.960    4.389    1.300    7.553    4.090    1.482    1.000    0.868    0.859   -0.171    1.000   -0.819    4.976    3.017    1.535    0.866   -0.885    1.212   -0.691    1.497    3.355    2.280    0.104
CD1=        0        1        1        4        1        1        3        3        1        7        8        4       12        5        0        2        7        7        5        7        5       10       14        3        2        3        4        5        6       12        4        7
CD2=        1        1        6        8        1        1        2        4        3        7       12        5       18       12        3        3        3        2        1        3        1       10        7        5        5        2        4        3        8       12        8        5
GACGCTCGGCGTCTTGGCGTTGACGGTGTCGTAGCAGCACCTCGAGCACATCGGGCGAGAGAGACGCGCCGTGTGCCCTTGGCCGTTTTGGGAGTGCTCAGCACGAGCTTGCCTTTTGCCTTCACGAGCGTCTGCTTAACGTGCAGCACGTTCCCTGTGATGTCATCCCAGCGCAGCCCTAGCAGCTCGCCGCGGCGTAGCCCCGTCGCCATGCCCAAGTAGAAGAGGGCGTAGAGACGATGCGAGCGGGCTGTGTCGAGAAAGCGTGCGGCGTCTTGGGGCGTCCACAGCGACAGCTCACGGCGTGTCTCTTGGTAGGCGCTCACCGCTTCGATAGGGTTACGCGGTACGAGTTGCCATTTCACGGCTTGCTTCATGGCGCTGAAGAGTACCCGGCGCGCTTTGTTCGCGGCGGCCACACCTCGCCACACCTCGGTTGTCTGCAATTTCGTTGAGGGCGGTCTGGGCTTATAGGGGCGTTAGCTTGTCGAGTCGGACGCGCCCGATGTGAGGGTACAAGCAGCGCGTTCCGTCATCATTACGCCATGTGGGTAGAGGGCTTGATGTGCCGCTCCTTCTCCGCTAGCCACTGCTCTAGGTACCCCCTCACCGTGAGCTTCGTGTCCGAGTAGGTGCCGTTCGCTAGGCGCTGCTTCAGCTCAGCGACCTTGGCGAGCGCTTCGGCTTGCGTCTTGCCGCTCACTCACCGAAAGCGCTGCTTCCCGGCTTCGTCGTAACCCACCGTCACCTTGCCGCGCCAGGTGCCGTTAGGCAGTTCGAACACAGAGCCTTCGCCCTTGCCGCGTTTCGTGTTGCGCTTACGCTTTGGCATCGTCTACCCCTTTCGTAACCGCTTGCTCGCCACTCGGTACACGTCGCGCTTATCGCCTTCCTTACGAATGCCGATGACGACCACCGTCACCACGCCCTCGAGCATCCCGACTTGGTAGACGATCCGGT
KOK=       117
KK=  469709  LL=  470398  Z=    5.41  JJ=  469409  DL=   690
A===      111      112      113      114      121      123      124      131      132      133      134      141      143      144      211      213      214      223      224      231      233      234      243      244      313      314      323      333      334      343      413      433
B===      222      122      422      322      212      412      312      242      142      442      342      232      432      332      221      421      321      411      311      241      441      341      431      331      424      324      414      444      344      434      423      443
RRR=   -0.083   -0.122    2.111    3.014    0.922    0.217    0.199    0.037    7.433    1.637    8.669    3.014   38.171    4.032   -0.330   -0.155   15.523    1.268   -0.994    5.788   -0.019   -0.244    3.194   -1.581    8.212    0.946    0.570   -0.057    5.016    9.478   -1.427    5.835
X1==    1.563   -0.583    1.126    1.101    0.417   -1.085   -0.182    0.126    1.708    1.716    2.408    1.101    6.168    2.339    0.417    0.777    4.410    1.168    1.118    3.570   -0.219    0.394    3.659   -0.942    1.716   -0.599   -0.881   -0.813    1.825    5.577    0.904    3.433
X2==   -0.053    0.209    1.876    2.737    2.209   -0.200   -1.095    0.296    4.353    0.954    3.600    2.737    6.189    1.724   -0.791   -0.200    3.520    1.086   -0.890    1.621    0.089   -0.618    0.873    1.678    4.786   -1.578   -0.647    0.071    2.748    1.699   -1.578    1.699
CD1=        2        0        2        2        1        0        1        1        3        4        5        2       10        5        1        2        6        3        3        5        2        3        8        1        4        1        1        2        7       14        3       10
CD2=        1        1        4        5        3        1        0        2        6        4        8        5       12        5        0        1        5        2        0        3        2        1        3        4       10        0        1        4        9        7        0        7
GTGGACGCGGTGCTTCGGCACCGCACGGTTAGCGCCACTAGGCGCCGGGCTAGTGCCCGTGACCGCACGGTTAGCGCCACTAGGCGCCGGGCTAGTGCCCGTGACCGCGTGTGGGGGCGGCGGCGTGATCGCCTACCGCGCCGCCCTACGCCAATGGTGGGCGTGCCACCGCGCAGCAAAAGCAACTCTGAAGCGTGCGCGTAGGCTTCTGGCTAGGCTCGAGGCGCTGGAAAGCTAGCCCTTTCTCCACGCTTGGGCTATAAACCGCCCCCGGCTCGTCACCGGGGGTTTCTCTCTGCCTATACCTGCCTATACCGCTTCAGAACGCTTTAGGCAAACCGGCCTGTTTCAGCACACCGTTAGCGGTATGGTGTGATTTGATCTTGCTGTCTACCGGAAAGTAGTGCTTGCTCAGCGGGCTGTACCACACCTCGTGGTCGCCTTTGCCCTGCCGGTGGAAGCTGCACCCCGCCTCTTTGAGTAAGCGCTTGAGCTGTGGCGCGTAGTCCGCCACTACAGCGCGTGTAAGAGTACTAGGCCCACTAGGGCCGGGCTGGTGCCCGTACTAGGGTGCGCTCAGCCTTCAGGTTGACCGTGGGGGCGCCCAGAAGCTCAGGCGCGTTCAGCTCCAAGAGTTCGGGGATAAGGTGCTCGAGCTTGGCAGCTAGCTGCTCCACGGTTTCGGCTTCA
KOK=       118
KK=  471599  LL=  472738  Z=    4.77  JJ=  471569  DL=  1140
A===      111      112      113      114      121      123      124      131      132      133      134      141      143      144      211      213      214      223      224      231      233      234      243      244      313      314      323      333      334      343      413      433
B===      222      122      422      322      212      412      312      242      142      442      342      232      432      332      221      421      321      411      311      241      441      341      431      331      424      324      414      444      344      434      423      443
RRR=    7.511   -0.860    5.297   -1.025   -0.169   -0.321   -0.339    0.214    0.459    1.602   20.914    5.507   18.348   16.169    0.386   -0.666    3.159    3.015    5.069    5.083    0.970   52.728   10.564   -0.141    1.164    1.111    0.756    0.026   14.416   23.811   -0.251    5.305
X1==    3.112    1.245    2.603   -0.679    0.245   -0.348    0.274   -0.515    0.497    0.511    3.905    3.650    4.965    3.317    1.245    0.497    2.620    0.734    3.050    3.032    0.843    6.840    3.395    0.740   -1.206   -0.865   -1.017    0.080    3.600    5.946    0.195    2.036
X2==    2.413   -0.690    2.035    1.509   -0.690    0.923   -1.237   -0.416    0.923    3.135    5.355    1.509    3.695    4.875    0.310   -1.339    1.206    4.110    1.662    1.676    1.150    7.709    3.111   -0.190   -0.965   -1.285   -0.743    0.327    4.005    4.005   -1.285    2.606
CD1=        4        2        5        1        1        1        2        1        2        4       11        7       13       11        2        2        5        2        5        5        4       15        9        5        1        2        1        6       16       22        4       12
CD2=        3        0        4        3        0        3        0        1        3       10       13        3       10       11        1        0        3        8        4        4        7       19       10        3        2        1        3       11       20       20        1       16
AAAAATTCGCTCGGCACGTTCCGAGATGCTACCGGTAGCAACGTTTCGCGAAACGGCTGCAGCTAGAGCTAGAACATAAATAGGCGCGCGTCTTCGGTTGGCGATCCTGACCCCAACACCTCTACGGGAGAACCGACGGGGTAGATGCGCACGCTGTCCTCGCGTTCGTTGAGGCGCGCCTCGAGCTTTTGGCGCAGCTCCCGCAGCTCGCGCGGCTCGAGCCAGCACTCGAAAACCGAATACTGCACCCGTTCGCCGAAGCTTTTAAGCACGTTGGCGAGCTTGACGCGCCGGTTGTCGTTGGGGATGTCGTACGAGACGGTGTAGAGTCCGGCCATCTAACGCTCCTTTGGGCCCTTTAGGTAGGGCGAGCGCTCAGGTAGAAGGGGCTGTAGGGACGGCGACCCTCGAGCGCGGCGGCGAGGCGCCGCGCTTGCCGCTCAATCAGCGTTCGGTAGGGGCACGCGCCCCCCTCCGGAGGCTTGGCCTCCGCGTCAAGTCGGGCCTCTAGAAGGGGCACCAAGACCTTGCGACCGGCGTCGCTCAGATAGATGCCGCCCGCCTCGTCCCGAAAGTGCTGCGTGGGGTGAAGGGCGCCGCTCAAAAAGGCGCGAAACACCGTGAGGTCGACGACGGGCACCCGAAACTCCTCCATGAGGTCGAGGCTCATCGCGGGGTTGCGGCGGCTCTCGGCGTGGAGCAGCCCCACCTCGGGGTGCAGCCCCGCCGAGAGCGTCGCGAGCTGCACCTGGGCGAGCAGGAGGGCGTAGCCGTACGAGAGGGCGGCGTTGACGGGGTCGCGCGGTGGGCGGCGGTTGCGCCCCGTAAAGCCGTAGGCCGCGAGCGGCCGTTGGAGCGCGGCGTAGTAGAGGCGCGCGCAGAGCCCCTCAAAGCCGCGCAGCCGCTCGAGCTCCGTGCAGGCGGCTACTTTGCCGCCGAGCGCGTGCAGCTGCGCCGCCGCCGCGGCAAGTTCGGGGCGCGTGCGCCGAAAGGCGGTGAGGACGGCGAGCGACGAACGCAGCTTGGCGAGGACGAAAAGCTGCGCGATCCCAGCCCCTACGGCCGAGGTCGCGGCGGCGAACTGGGCGCGCAGCCGCGCGGGGGGCGCGAGCGCGCACGAGCTGGCGACGCCGTGGAGCG
KOK=       119
KK=  473939  LL=  474898  Z=    4.54  JJ=  473729  DL=   960
A===      111      112      113      114      121      123      124      131      132      133      134      141      143      144      211      213      214      223      224      231      233      234      243      244      313      314      323      333      334      343      413      433
B===      222      122      422      322      212      412      312      242      142      442      342      232      432      332      221      421      321      411      311      241      441      341      431      331      424      324      414      444      344      434      423      443
RRR=    0.566    0.785   -1.862   21.528   -0.000   -3.867   -2.374   -0.038   -1.282    5.404   10.263    9.331   10.588    5.326   -0.004    0.387   -0.373   -0.573   10.091    1.053   -0.055   50.508    6.584    0.817    0.521    0.272    0.045    0.035    1.736   22.246    0.066    2.584
X1==    0.339   -0.784    2.470    4.825    0.216    2.904    1.869    0.674   -0.398    3.040    2.131    3.110    1.505    3.079    2.216    2.079    0.293   -1.333    4.397    0.428    1.325    6.865    3.410    0.891    0.418   -0.373   -1.087   -0.225    1.877    3.712   -0.373    2.795
X2==    1.668   -1.002   -0.754    4.462   -0.002   -1.332   -1.270   -0.056    3.222    1.778    4.815    3.000    7.033    1.730   -0.002    0.186   -1.270    0.430    2.295    2.463   -0.042    7.358    1.931    0.917    1.248   -0.731   -0.042   -0.154    0.925    5.992   -0.176    0.925
CD1=        1        0        4        7        1        5        4        2        1        7        6        5        5        8        3        4        2        0        8        2        5       15        9        5        3        2        1        4        9       13        2       11
CD2=        3        0        1        8        1        0        0        2        6        7       12        6       16        6        1        2        0        2        4        5        3       15        6        4        6        2        3        6        8       20        3        8
TTGTAGCCAAAGGTCATCGCAGAGAAGGCGGCCGCTCCCAGTCCCGTCACCATCGGCTTGGTACCGCTTGTAATGTCGACGGCGATGTCCGCGTGAGGGTACCGTTGCAAGACGTCCTGAAACCTTTGATATATGGTCGTGGGGTCGTCTTTGCTGACGTTGTACGCCCAAACGCGTTTGCCGAGTTCCGCCTCAACCCGGTCGAGATACTTTTCCGACTCGTCGGTGTAAAAGATGTAGATCTGCTCGCTCCGTAAGGCTGTGGCGGCGAGGATAAGGGCTTCGGGGCTGGTGCCTAGCGTGTGGAGGGAGAGGTTGCACCTTGGCCCGTGGTCTTGCGCGCGCCAGCGCAGCAGCAGGGAGGGCCACACGTGCTGGTCGTAAAAGTCGTTGGCTGCTTCGAGTCCTTGGGAAGCGTGCATCTCCTTGAACTGCTGCCACAAGTCGTTTAGTTCTACCGGCTCTACCACCTCGGCCACCCTTCCGCCGCGCGCAACCCCTGCGCCTCGAGGTAGGCGCGCAGCGCCTCGTAGTCGCCCGCGCCGACCGAACGCAAACCGTGTGCCAAGACGCTCTCGTGCCGCCGCGCCAGGAGCGGTTTGAGCTGCTTCGGGTAGTCGTCCCGCAGCCGCTGCGCGAGCGTGCCGTTTTTGCCGAAAAAGAGGTCGATGTCAGAGGCGAGGTCGAGCGTCTCTTTAAGCCCCAACAGGGTACCCGCGCGGCGCTTTAACTCCGGCGACAGCTCGGGCCACGTCGCGGCAACTTTGAGGTGAAATCCGTAGCGCTCGGCGATGTCGACCTCGGCGGCGAGCTCGACGCCGCGGTAGAGCCGCGCGAGGGCGTCGTCAAAGCGACCGGCAAAGGCGCGCCGCTCGGCGTTGGCGAGCAGGTCGCCGAGGAGCGCGCGCGTCGGGCGCTGGCGCTGCGTCAGCGCTTGGAGCTCCCCTTGGCGGGCGAAGA
KOK=       120
KK=  486779  LL=  487768  Z=    6.12  JJ=  486569  DL=   990
A===      111      112      113      114      121      123      124      131      132      133      134      141      143      144      211      213      214      223      224      231      233      234      243      244      313      314      323      333      334      343      413      433
B===      222      122      422      322      212      412      312      242      142      442      342      232      432      332      221      421      321      411      311      241      441      341      431      331      424      324      414      444      344      434      423      443
RRR=    0.563    0.180    2.486    0.067   -0.305    1.098   -0.744   -2.107   -0.008    5.609    0.583    1.081    4.005    1.616   -0.191    0.238   28.054    8.035    1.499   -1.482    0.064   52.519   -2.481   -0.731   -4.542    0.848    3.336    0.717    5.446   50.651    0.265    0.416
X1==    0.325   -0.485    2.296    0.255   -0.485   -0.968    0.731    2.296    0.032    2.040    2.030    4.143    2.584    2.422    0.515   -0.968    7.141    3.304    3.136   -0.968    0.051    5.601    2.997   -0.570   -1.652    0.923    1.499    2.043    2.518    6.877    0.923    0.537
X2==    1.734   -0.371    1.082    0.261    0.629   -1.134   -1.017   -0.918   -0.246    2.749    0.287    0.261    1.550    0.667   -0.371   -0.246    3.928    2.432    0.478    1.531    1.258    9.376   -0.828    1.282    2.749    0.919    2.225    0.351    2.163    7.365    0.287    0.775
CD1=        1        0        4        2        0        0        2        4        1        6        7        7        8        9        1        0        9        4        4        0        2       11        7        2        0        5        4       10       13       24        5        8
CD2=        2        0        2        1        1        0        0        0        1        8        3        1        5        3        0        1        5        5        2        3        7       21        2        5        8        4        9       12       15       30        3       11
CGCGAGAACCGGGCGCGCGTAAGAAGCGGCTAGCGGGGCGCGCGCAGCCGAAACCCCCCCGGCAAAAGCTCGGCGACGCGCCAGCGCCGCACCGTGCCGCGGTCGTTGACCAGGTAGACGGTCGCGTCCTCGCTAAACTCGAAGAGCACCTGGCGGCAAGCGCCGCAGGGGCTCGCCGGTTCGGGGGCGGTGGTGTAGACGACGAGCTCGCTAAAGGTGCGCTCGCCGGCCGAGACGAGCGCCTGCACCGCCGACTGCTCGGCGCAGCGGCTGAGGCCGTAGGAGGCGTTTTCGACGTTGGCGCCGGCGTAGATGGCGCCGCTAGGGGCGCGCAGCGCGGCGCCGACGTGAAACCCCGAGTAGGGCGCGTAGGCGCTGGCGTGCGCGCGCCGCGCCGCTTCGAGGAGGTCGGCGGGGGGCTCCGGAGGGAGGTTCATGGGGTAGTTTACCGGAGCGGCTAGCCGAAGACCACGCGCCACAAGGGGGGACCGAGCACCCACAACCCCACCAACACGGCGAAGAGCGCCGCGACGAGGACCGCCCCGGCGGCGGCGTCTTTGGCGCGTTTGACGAGCGGGTGAAACTCGGGGGAGACGAGGTCGAGGGTGCTCTCGAGGGCGCTATTGACGAGCTCGAGGGCGAGCACGAGCGCGCAGACGAGAAACAAGGGGACGAGCTCGGCGCCGACCGCTAGACCGACGCCGAGGGCGAGCGCCGCGCCAAGGACCTGGATGCGGAAGTTGCCCTCGGTGCGCCAGACCGCCCCCACCCCCGCGAAGGCGGCCCGAAAGGCGGCCTCTAGGCGCGTTCGCGAGAGCGTTCGAGGAGCGCCGCGGCGCGCGCCTGGTTTTGGCGGAAGGTCGTCCACGCTTCCTCCGTCGGGTGGTCGAAGCCGAGCAGGTGGGTGAGCCCGTGGGCGGCCAGGGTGACGACCTCGAGCTCTAAGGTGTGCCCCTGCGCCGCGGCTTGGCGCGCGGCGGTGTCTAGGCT
KOK=       121
KK=  513449  LL=  514408  Z=    5.51  JJ=  513449  DL=   960
A===      111      112      113      114      121      123      124      131      132      133      134      141      143      144      211      213      214      223      224      231      233      234      243      244      313      314      323      333      334      343      413      433
B===      222      122      422      322      212      412      312      242      142      442      342      232      432      332      221      421      321      411      311      241      441      341      431      331      424      324      414      444      344      434      423      443
RRR=    0.181    0.105   -0.929    3.436    1.012    0.020    0.289    0.353    0.050   24.181    4.166    2.039   -1.655    8.592   -0.192   -0.010    9.338    0.079   13.849    5.064    1.240   43.160   10.251   -0.235    3.419   -0.118   -2.792    3.181   -0.260   14.673    1.417   -1.661
X1==    0.458   -0.708   -1.016    0.744    1.292    0.573    1.163   -1.016    1.441    5.100    1.841    1.663    4.526    3.976    1.292   -0.295    5.192    0.189    4.212    2.309   -0.974    5.916    2.385   -0.233    1.487   -0.172    2.194    1.756   -0.134    2.814    1.170    1.831
X2==    0.396   -0.148    0.914    4.622    0.783    0.035    0.248   -0.347    0.035    4.741    2.263    1.226   -0.366    2.161   -0.148    0.035    1.799    0.416    3.288    2.194   -1.273    7.296    4.299    1.011    2.299    0.686   -1.273    1.811    1.950    5.214    1.211   -0.907
CD1=        1        0        0        2        2        2        3        0        3        9        5        3        9        9        2        1        8        2        8        4        1       13        7        3        4        2        6        7        4       10        4        8
CD2=        2        1        4        9        2        2        2        2        2       14        8        4        3        7        1        2        4        2        5        5        1       15       10        4        9        5        1       12       11       19        6        4
AGCACCACGCCGTAGGGTTTGATCTCGTAGGGGCTCGCGTCGGTCGCGTAGAGGACGCGGGCCGCCTCGTCGAAGCGCACCTCGCCCTCGAGGCTCGCCCTAAGCTCCTCGTAGGCGCGCGCGAGGTCGGGCTCGGGCGCGGTCGGGTCGGGGGTCGGCGTGAGGGGTGCGGGGGCCTTGGGGGCGGGTACGGTCATGCTTTAGTATCGCACGCGGCTCCGGGCACGCTAAAGCGCGCTGTTACCTTGCGCGCGCCCCCCTCTTGTTTTCGCTGGGTTGCGTGCGTCTGCAGAAAGCGTGACCACCGACTCGACCCGACCGATTTCAAGAGGTGTTAGCACCCGCTTGGATATGCACGTCGTGCTGCACAGTTGTGTGCATGTGTGCAGCTGCGTGCGAGCCGTGCGTATGCTGCGCGTTATACACATCCACCAAAGTTGCACCGTAGCGGACGCACTTACTCTTGAGGCGATAAGACGATGCCCCCCTACCGTCCTTTTGTAGAGGCGCGCAGGTTTTGCCCGCAGGTCGCTCGCACCACGAGGTGCGTGGGCAAGATGACGTGCTGTGGCGGCCCCCCCTTGCCCTCAATGCGGTCGATGAGGAGGTGGGCGGCGCGCAGACCGATCTCCCGACTGGGCTGCGCCACGGTCGTCAGGGCGAACTCGGCGGCTAGTGGCAGGTCGTCGAAGCCAACGAGCGCGATCTCCTCGGGCACCCTGACCCCGGCTTTGGTTGCGACGTCTAGAAACTTCAGGGCGGTGTGGTCGTTTGCAGCTACGACCGCGTCGACTTGGGAGGTCAGGGCCAAAAAGGCTTTTGGATCGGCATTACGCGCGATCTCCACGAGCCAAGAGCTTTCAAACGGCACTGCGTGGGCAGTGAGCGCTGCTCGGTAGCCTCTATACCGTTCTTTGACCGTAGAGGGCGCCTGGTCAAGGCTAGGGTTTCGGTGTATAA
KOK=       122
KK=  529319  LL=  530218  Z=    5.25  JJ=  529109  DL=   900
A===      111      112      113      114      121      123      124      131      132      133      134      141      143      144      211      213      214      223      224      231      233      234      243      244      313      314      323      333      334      343      413      433
B===      222      122      422      322      212      412      312      242      142      442      342      232      432      332      221      421      321      411      311      241      441      341      431      331      424      324      414      444      344      434      423      443
RRR=   29.637   -0.326   -2.741   15.448   -0.326   -0.507   -2.659    1.115    0.286   -0.885   -4.465    0.354    0.201    2.781    0.270   -1.036   -0.906   -0.583    4.775    0.090    0.623    0.907    0.376    0.625    8.934   10.622  223.787    3.121   -0.693    9.843   12.303    8.533
X1==    5.636    0.547    2.133    4.001    0.547    1.853    2.481   -0.867   -1.043    2.752    3.670   -0.999    0.404   -1.672   -0.453    3.784   -1.120    0.566    4.401   -0.078   -0.363   -0.567   -1.154   -0.775    1.352    2.364   17.861    0.946   -0.292    2.276    3.670    2.704
X2==    5.258   -0.595   -1.286    3.861   -0.595   -0.274   -1.072   -1.286   -0.274   -0.322   -1.216   -0.354    0.497   -1.664   -0.595   -0.274    0.809   -1.030    1.085   -1.150   -1.717   -1.598   -0.326   -0.806    6.608    4.494   12.530    3.300    2.377    4.324    3.352    3.156
CD1=        6        1        3        5        1        3        4        0        0        6        8        0        3        0        0        5        0        2        7        1        2        2        1        2        4        6       31        7        5       11        8       12
CD2=        6        0        0        6        0        1        0        0        1        3        1        1        4        0        0        1        2        0        2        0        0        0        2        1       16       11       24       17       13       18        9       15
CCGCTACAAGCTTCCGAGAGTGCTTTTAAGGGTATCTCAGAGCCCCTTATAGCGGCCTCTGAGCTCCACAAATCCTTTCCGCCCCGTAAGGCTGTCCTTAAGGGCGTCGACCTCACGCTCTACGCGGGCGAGGTCGTCGGGTTGTTGGGCCTCAATGGCGCCGGCAAAACGACGCTCATCAAGCTCCTGACGGGGCTCCTCGAGCCCGACGCGGGGAGCGTCACCCTGCTCGGCCGCGCCCGGGACCGGCAGGGGGTGCGGCGGCACGTGGCACTCATGAAAGAGGGGCAGCCGACGCTCTTTGAGTTCATGACCCCGCGCCAAAACCTCCGCTACTACGGCGGCCTGCTCGGCGTACGCGACCTCGCCGCGGGGGTCGCGCGGGTGCTCGCAGAGGTCGAGCTCACCGAGGTGGCCGACACGCCCCTCTTGTACCTCTCGAACGGCACCAAACGCCGCGTCGGGCTCGCGCTCGCTTACCTCAAGGGCGCGCGCGTGCTGCTCCTCGACGAGCCGAGCGCGGGGCTCGACATCCGGAGCACCGCGCTCATGAAAGGGGCGCTTAAAGCCTTTGCCGCGGCCGGCAACGCGGTGCTTCTAACGGGGCACGAGATGGGGTTTTTGGAGTCGGTGTGCGACCGGGTGGTGGTGCTGCACGGCGGGCGCGTCGCCGCCGAGGGGACGCTGCGGGCGCTTTTGCAGCGCTTCGCCCCCGAGCAGTGGGTGGAGGTGTGGCTCGAGGGTCGCCCCGGCGCGGGGGAGCTTTTGGAGGAGCAGGGCGGGCTCTTTCGGGTGCGGCTGCCACTGGCGGAGCTCGGGGCGCTCGGGGCGCTGCGGGTGCGGCAGCTGCGGCTCGAGACCCCCGCCCTCGAGGCGCTGTTGCGCGAGGTGGGTGATGTG
KOK=       123
KK=  530819  LL=  531868  Z=    5.41  JJ=  530789  DL=  1050
A===      111      112      113      114      121      123      124      131      132      133      134      141      143      144      211      213      214      223      224      231      233      234      243      244      313      314      323      333      334      343      413      433
B===      222      122      422      322      212      412      312      242      142      442      342      232      432      332      221      421      321      411      311      241      441      341      431      331      424      324      414      444      344      434      423      443
RRR=    9.176    0.162   -0.002    6.999    0.162   -0.111    0.156    1.124    0.167    6.450    2.747    0.285   20.078    0.588    0.922   -0.301    0.012   -1.956    1.563    0.072   -1.993    6.015    0.118    0.407    3.670    1.133   53.801    2.063    0.830   42.969    5.261   11.255
X1==    3.681   -0.374   -0.001    3.078   -0.374    1.692   -1.042   -1.001   -0.161    1.625    3.026   -0.922    4.211    0.207    1.626   -0.161   -0.077   -0.321    1.547   -1.087    1.218    4.719    1.430   -0.641    2.194    1.248    6.483    2.333   -0.712    6.440    1.248    2.694
X2==    2.493   -0.433    1.569    2.273   -0.433   -0.066   -0.149   -1.123   -1.037    3.970    0.908   -0.310    4.768    2.836    0.567    1.876   -0.149    6.089    1.010   -0.066   -1.635    1.275    0.082   -0.635    1.673    0.908    8.299    0.884   -1.166    6.672    4.216    4.178
CD1=        4        0        1        4        0        3        0        0        1        6        8        0       10        3        2        1        1        1        3        0        6       12        6        2        7        5       16       17        7       28        5       17
CD2=        3        0        3        4        0        1        1        0        0       10        5        1       12        9        1        3        1        7        2        1        0        5        3        2        6        5       16       10        5       27       11       20
GGCGCTAAGGCGCCTCGAGGCGGGCGCGGCGCCCTACGGCCTCCTGCTGCTGCTGGGCGTGCAGGCCGCCGCCCTCCTCCTGTTGGGGCTCGCGGTCTTTCGGGTGTGCCTCGCGCGGGCGCTGCGGCGCGGTTTCGCCATGGGGCGTTAGCGCGCCTGCAACCACGCGGCGAGCTCTGCGAGCGCGCGCCCGCGGTGGCTCACCGCCGCTTTTTCCTCGGGGGTGGCCTCGGCGAAGGTCTTGCCCAGCTCGGGGCTCCAGAACACCGGGTCGTAGCCGAAGCCGCCCGCGCCCCTGGGCGCCTCTAAGATCACCCCGTCGCAGCGGCCCTCGAAGGTGTGGGCGTCCCCCGCGGGGGTGACGAGCCCGAGCACGCAGACGAATCGCGCCCTTCGCTCCCCCTCCGGAACCCCCCGCAGCTGCGCCAAGAGGTGCGCGGTGCGCTCGAGGTCGCTCCCGCTAGCGAAGCGGGCGCTGTAGAGGCCGGGGGCGCCGCCCAGGGCGTCGACCTCGAGCCCCGAGTCGTCGGCGAGGCTTAAGAGCCCCGTGCGCCCCGCGAGAAAAGCCGCTTTGGTCAGGGCGTTGGCCGCGTACGAAGCGCCCGTCTCGGCGGGGAAGTCGGTGACGCCGAGCTCGCGCGCCGAGACGAGCGTCAGCGGACTCTGGGCGAGCGCGCGCCGAAACTCGCGCACCTTGTCCTCGTTGGCGGTCGCGAGCGCGAGCTTCACGTGAAGCTCCCGCGCACGTGCGCCAAAAGCCCCTGCACCGCGCTGATCCCCTGCGCGACGAGCTCCACGTAGCGCCCCGCGTCGATCGGCCGCTCCTCCCCGCTGCCCTGGACCTCGACGAGCTTGCCGTCGGCGGTCGCGACCACGTTGAGGTCGATCTCCGCGGCCGCGTCCTCGTGAAAGTCGAGGTCTAAAAGCGTCTCCCCCCGAACGACCCCGACGCTCACCGCCGCGACCTCGTGCGTGAGCGGCCACTCGTCGAGCGCGCCCTTGCGCACGAGGCGTCCGGCGGCGTGGTGCAGCGCCGCGTACCCCGCCAAG
KOK=       124
KK=  537179  LL=  538138  Z=    8.57  JJ=  537089  DL=   960
A===      111      112      113      114      121      123      124      131      132      133      134      141      143      144      211      213      214      223      224      231      233      234      243      244      313      314      323      333      334      343      413      433
B===      222      122      422      322      212      412      312      242      142      442      342      232      432      332      221      421      321      411      311      241      441      341      431      331      424      324      414      444      344      434      423      443
RRR=    1.579    0.211    1.120    2.621    0.211    0.121    1.162    1.416   -0.148    0.389   -0.060    8.981    5.711    3.666   -0.319    0.019   -0.043    9.302   -0.072    7.075   -0.207   22.780    2.198    8.829    0.497    0.286   35.800    0.191    6.408   43.658    8.926    0.230
X1==    0.667   -0.397   -0.936    2.107   -0.397   -0.110   -1.036    1.064    0.840    0.854    0.313    3.107    2.223    1.046    0.603   -0.110   -0.063    2.325    1.543    2.741    0.495    5.263    0.590    2.478    0.231    0.313    5.633    0.611    2.298    8.087    2.860   -1.175
X2==    2.368   -0.530   -1.197    1.244   -0.530   -1.096   -1.122    1.331   -0.176    0.455   -0.191    2.891    2.569    3.504   -0.530   -0.176    0.675    4.000   -0.047    2.581   -0.419    4.329    3.727    3.563    2.150    0.913    6.355    0.312    2.788    5.399    3.121   -0.196
CD1=        1        0        0        3        0        1        0        2        2        4        3        4        6        4        1        1        1        4        3        4        4       12        4        7        3        3       13        9       13       28        7        4
CD2=        3        0        0        3        0        0        0        3        1        4        3        5        8       10        0        1        2        5        1        4        2       10        9        9        7        5       13        8       15       22        9        7
CCGCTAAGCCCCGTCGACCTCGAACCGCACTTCGTCAAAGAGGGGCTTTTCGACGAGGGGTTGCGCCGCTTCGAGCGCACCATCGAGCGCCGCGTCGCCGAGCGGGGGGCGTTTTCGCAGGTGCTCTCGCGCCTCGCGGGGCTGCGCGCGCCCTCGGTGTTTCTGCTCGACGACGTCGTCGACGGCGCCGCGCCCTCCCGCGAGGAGGTGCTCAAGGTGCTCGAGCTCCTCGGGGAAGCGCCCTTTCACCTCGTGAGCCGCGTCGACTCGGGCGAGTTCTGCTTGCGCCAGGGCGTCCCGGAGAGCCTCACGCACCTCTCGGCTTACGCCCTGTCGCTCGTCGAACGGCTGCCCGAGCGCCGCACCGAGCGCGTGCGCGGGGTCGCGGTGCTCGCGGCGGACGAGTAGCGCGCTAAGCGCCCCGGTGCAGCTCCTGTAGGGGGCGGACCTCGAGCGTGCCGCGCTGCGCCGCGCGCAGCGCGCGAACGGTCCAGCGCGCTGCCTCGGGCGTGGTGACGATGGGGACGCCGGCCTCTAACGCGCGGCGCAGCTCGGGCGTCGCCGTTGTCGCGATCAGCAGCGCGTAAGCGGGCTCCCCCGCGCCCTCCGGCGCCTTGGTCACCGAGAAGCCGAGCTCGCACAGCTCCGCGCCCACCACCTCCAACCCCTCGCCGATGAGCGCCACCGTCCCCGACGTGGGCAGGCGCACGTTCGCCCCCAACAGCGCCTTGTAGTAGGCCATGTAGGGGTCGGGGTCGATCCCCATGCTCTCCCCCGTCGAGCGCATCTCGGGGCCCAAGACGGGGGTCACGCCCGCAAACTTGAGAAAGGGCAGCACAGCCTCTTTGACGCTGTAGACGCTCGGCGTCGGCGTCTCGGTAAACCCGATCTCGGCGAGCGTCTTGCCGGCGGCGATCAGCGCGGCGTACTTGGCCAAGGGGTGCCCGATGGCTTTGGAGA
KOK=       125
KK=  587309  LL=  588358  Z=    6.01  JJ=  587249  DL=  1050
A===      111      112      113      114      121      123      124      131      132      133      134      141      143      144      211      213      214      223      224      231      233      234      243      244      313      314      323      333      334      343      413      433
B===      222      122      422      322      212      412      312      242      142      442      342      232      432      332      221      421      321      411      311      241      441      341      431      331      424      324      414      444      344      434      423      443
RRR=    4.213    0.936    0.032   20.475   -0.853   -2.632   -0.305    0.032   -0.730   12.691    7.187    5.622    2.501   -0.335    3.148   -0.204   -0.616    1.649   -1.249   17.751    0.929  101.048    2.527    0.762    2.381   -0.011   -0.336    0.303    2.806   23.855   -0.462    1.157
X1==    3.610   -1.026    0.174    5.271    0.935    1.885    0.695    0.174   -0.486    5.651    3.054    2.564    1.414    1.342    2.895    0.304    1.403    1.261    2.339    3.465    0.961   10.794    1.649    3.131    1.383   -0.772    0.323    0.386    1.208    2.978   -0.772    0.766
X2==    1.167   -0.913    0.182    3.884   -0.913   -1.396   -0.439    0.182    1.501    2.246    2.353    2.192    1.769   -0.249    1.087   -0.672   -0.439    1.307   -0.534    5.122    0.967    9.361    1.532    0.243    1.721    0.014   -1.039    0.785    2.322    8.012    0.599    1.509
CD1=        5        0        2       10        2        4        3        2        1       12        9        6        6        7        4        2        4        3        5        6        4       22        6       10        5        2        3        5        8       12        2        7
CD2=        2        0        2        6        0        0        1        2        4        8        7        4        6        2        2        1        1        4        1        9        6       20        6        3        7        3        2       10       12       26        4       10
CGAGGCTGACCGCAGCGGGGCGTGCGCTGCGCGCGACGCCGATGAGCAGGACGCTAATCAGCACAAACGCGACGAGCGCGAGAAAGGGGATGGTGATGAACCCCAACCAGTTGATGTACTCCTGGTTGCAGGGAACCCCGACGCGGCAGAGCGTCGGGGCGCTAAACCCGGGGACTTTTTGCTCGAGGTAGTGAAAGAGTGAAAACGCCCCGCCGATGACCGCGAGCGGCAGGGCGTAGGCGACGACCCTGCGGTCTTGCCGGTAGCTGGCGACGCCCAGGATGATCACGAGCGGGTACATCATGATGCGCTGGTACCAGCAGAGCGTGCAGGGGACGAAGAGGCGCACTTCGGAGAAGTAGAGGCTCCCTGCGGTCGCGACGATGGCGACGAGCCACGCCGCGTAAAGACCGAAGTCCCGAAAAAAACGCGTCATGTGGAGGTTTCCTTAACCGTGGGGCGTGGCGTTAACGGCATCTCGGGCGGCTTTCTGGTCGCGGGGCGTCGCCAGCGACCGACGGCGTGCTTACCGTGACCTTCGTGACCTAGTTGCTCTGGGCGTTTTGCACCGCGGCTTGGATCGCTTCGAAGCTAAAGCTGTCTAAAGCGACCCCGTCGACGAGCACCGTCGGGGTGCCGCGCACGCCGGCGCGGTTGCCGAGCTCGCGGTCGGCTCGGATGACCTCGGCGTAGCGCTCCTCTTCGGTGCACGCCCGTAGCTCGTCGGCGTCAAGGGCCGGCACGTTGTTGCGGGCGATGTCGGCGAGGCGTGCAGGGGTTGCCCACTCCTGGGTCTCGTTACCTTGGGAGCGGAAGACGTACGTCTTAAAGTCCCAGAAGGCGGCCTCGTTCTGGCGGTAGGCGCACTCGCTGGCAATAGCGGCGGTTGTAGAGTCGGGCCCCAAAAAGGGGTAGTGGATAAAGTACATCCGCGCCTGACCGGTCTCGATCAGCTCGCGTTCGACGCGCGGCAGGATGCTCTCGTCGAAGTAAGCGCACGCGGGGCACTTGAAGTCTTCAAAGACAGCGATCTCGACGGGCGCTGCGGGG
KOK=       126
KK=  592709  LL=  593248  Z=    4.58  JJ=  592049  DL=   540
A===      111      112      113      114      121      123      124      131      132      133      134      141      143      144      211      213      214      223      224      231      233      234      243      244      313      314      323      333      334      343      413      433
B===      222      122      422      322      212      412      312      242      142      442      342      232      432      332      221      421      321      411      311      241      441      341      431      331      424      324      414      444      344      434      423      443
RRR=    2.938    0.064    0.647    0.115    0.064   -2.066   -0.210    0.116   -0.253   -1.081    1.164    0.412    2.071   -0.092    4.811    0.888    0.127    0.578   -0.113    0.412   -0.645   -1.054   -0.886    0.520    0.446    3.885   48.957   -1.773    1.378   51.559    0.434   -0.933
X1==    0.797   -0.240    2.439    0.441   -0.240    3.334    0.338    0.439   -0.666    1.976    1.177   -0.559    1.177   -0.439    1.760    2.334    0.338    1.211    0.215   -0.666   -1.372    0.868    2.359   -1.365    1.976    1.177    6.808   -1.140    1.340    5.294    1.987    1.834
X2==    3.684   -0.266    0.265    0.262   -0.266   -0.620   -0.623    0.265    0.380   -0.547    0.989   -0.738    1.760    0.211    2.734    0.380    0.377    0.477   -0.525   -0.620    0.470   -1.214   -0.376   -0.381    0.226    3.301    7.191    1.555    1.029    9.739    0.218   -0.509
CD1=        1        0        3        1        0        4        1        1        0        4        3        0        3        1        2        3        1        2        1        0        0        3        5        0        4        3       11        2        7       15        4        8
CD2=        4        0        1        1        0        0        0        1        1        1        3        0        4        2        3        1        1        1        0        0        2        0        1        1        2        6       10        7        6       23        2        3
CGTGAGGACGAGCTCTTGGCGCGCTGTTACCGGAGCTGCTTTGCGCTTGCGCGGGAGCACGCGCTGCGCTCGCTCGCCTTCCCATCGATCAGTACGGGCGCCTACGGCTTTCCCATCGAGCGGGCGGCGCCGATCGCGCTCCGCGAGATCCGCCAGGCGCTCGCGGCGAACGCGCCTTTACGGGTGACCGTCGTGCTCTTTGGCCAGCGCGACCTCGAGACCTACCAGGCCTGCCTCGAGGCGGCGGGGCGCCGCCGCTAGGCGCGCTGCTCGACCGACGCGTTCGCTTTAAGCCGCGCGCCGCCGGCGAGCGTTGGGCTGCTACGTCACCCGTAAGTCGCCGCTGCCCGCGAGGCGCGCACACCGAGGTGCTAAAACAAAGAGCGTGGAGGACCGATGAACGTACACAAGTTTGCGCCTGAAGGGCGCCGCGCCGCACCCCTGCACGCGCTCCGGGGGGGTGCTCGGGGGCTCGCCGCCCTGCTGGCGCTCCTGTTACTCACCGCGTGCGGGACGCGCGAGGACGCTCCGACGGGGGCG
KOK=       127
KK=  616799  LL=  617968  Z=    4.57  JJ=  616769  DL=  1170
A===      111      112      113      114      121      123      124      131      132      133      134      141      143      144      211      213      214      223      224      231      233      234      243      244      313      314      323      333      334      343      413      433
B===      222      122      422      322      212      412      312      242      142      442      342      232      432      332      221      421      321      411      311      241      441      341      431      331      424      324      414      444      344      434      423      443
RRR=    1.339   -1.100    1.083   16.655   -0.281    5.020    8.071    3.133   -0.338    4.119    2.239   -1.016   74.696   33.654    0.063   -0.489    0.867   -0.679    2.599   -1.324    1.091   -2.105    0.172    0.294    1.508   -0.003   -0.220    6.417    3.836   34.270    1.580    0.555
X1==    3.041   -0.818    0.762    7.163   -0.818    2.607    4.109    2.203    0.267    1.560    5.045   -0.699    7.064    5.467    0.182    1.047    0.243    0.495    2.981    1.047   -0.747   -0.772    1.411   -0.798    1.560   -0.003   -0.196    2.179    2.469    4.619    1.007    0.677
X2==    0.440    1.344    1.422    2.325    0.344    1.925    1.964    1.422   -1.265    2.641    0.444    1.455   10.574    6.155    0.344   -0.467    3.573   -1.370    0.872   -1.265   -1.462    2.724    0.122   -0.368    0.967    1.007    1.119    2.945    1.554    7.419    1.569    0.821
CD1=        4        0        3       12        0        5        7        5        2        7       14        1       18       15        1        3        2        2        5        3        2        2        6        2        7        4        3       14       15       21        6       10
CD2=        1        2        3        4        1        4        4        3        0        8        4        3       22       14        1        1        6        0        3        0        1        9        4        3        5        5        6       16       12       28        6       10
AGCTGCGGCGCGCTAAAGGGTCCCATGATCAGGAAAAAGATCGCGCTAAACATGGCGACCAGCGACCCGAGCGAGACGAAGCGGCCCAGGGCGATGGTGAAAAGCCCGACGGCGAGCGCCGCTAGGGTCGTCAGGGGGACGAGCGCGAGCCCGACACCGATGCTGGTGGCGACCCCCTTGCCGCCGCGGAAGCCCAAAAAGACGTTGAAGTTGTTTCCCAGCACGGTCGCCACCCCCGTTAGCACCAGGCCCCACGCGCCGAGGCCCAGGGCGCTCGCGATCAGCACGGCCAAGAGCGCTTTGAGCGGGTCGGCCAGGACGACCAAGATGGCCGGCCAAAGGCCGACGGCGCGCAGCACGTTCGTCGCGCCGATGTTGCCCGAGCCGACTTTCTGGATGTCTACGCCGTGCGCGCGCGCCACGAAGTACCCCGTGGGGAAGCTGCCGATCAGGTACCCTACGGTGACGCAGAGCAGGGTCACAGGGATCACCGCGGGCTCCTCACAGGCGGGGCGGCGGGGCCGCTAGGGGCGTAGCGCGTCGTACCATACACCGATTGTACACGCGGCGCGAGGGGGGAGGCGGTGCCCCCGCCAGTGTCGCGGTCTCTAGGCGGCTCGGTGCGGGTATGGGTGCGGGTGTGAGGGGTGCCGCGCGCCGCACCACAAGGCGCACCACGAGACGCCACAAGACGCCACAAGACGGGGTGCTACACGCGTGCGGGGTAGGCTAAACCATGTCTCAGGAGACGCTCCTGCTCTTTGTACTCGCCGTGTTCGGCCTCTACAGCGTGCGCTGGACCCAGCGGCTCGCCCCATTGGGGAGCGAGCTGCCGCTCAAAACGCTCCTGGCGACGCTGCTCTGCGCGCTGTTGGGGGCGCTTAATCTCACCGGAGCACCCGCGCCCCTAGCGGTGCGCGCTCTGGTGCTCGTCCTCGGCGCCCTTTACATCTTGGCTCCGCTGATCCTGATGGGGCTCTCGAGGGCGCACCGCTACGACCTCGCAGCGCGCCTCGCCGACCTGCTCTACTGGACGCCCGCGGGGCGAAGCGGGATAAAGCGGCTGATCGCTCAGGTCGCGCTGCACCACGACGACCCCGAGGCCGCCCTGGCGCTCCTCCCCGAAGGCGCTGGCGACATCTTGCGGCTGCAGGTCTTCGCCCTGCAAGG
KOK=       128
KK=  653879  LL=  654268  Z=    7.99  JJ=  653249  DL=   390
A===      111      112      113      114      121      123      124      131      132      133      134      141      143      144      211      213      214      223      224      231      233      234      243      244      313      314      323      333      334      343      413      433
B===      222      122      422      322      212      412      312      242      142      442      342      232      432      332      221      421      321      411      311      241      441      341      431      331      424      324      414      444      344      434      423      443
RRR=    4.471    0.077   -0.679   -0.877    0.077    0.322   -0.149    0.322    0.322    0.133   -0.852    0.316    0.197    1.012    0.077   -0.195    0.322   22.301   -1.869    0.322   -0.026   -1.023    1.184    0.023   -0.046   15.853  161.894    1.429    0.116   27.463    7.682   -0.245
X1==    1.875   -0.194   -0.334   -0.304   -0.194   -0.517   -0.472   -0.334   -0.517    0.109   -0.812   -0.304    0.188   -0.740   -0.194   -0.517   -0.472    6.199   -0.731   -0.517   -1.189   -1.134   -1.134   -0.138    0.109    3.188   13.467   -0.912   -0.114    6.817    4.188   -0.114
X2==    2.385   -0.397    2.035    2.879   -0.397   -0.623    0.316   -0.965   -0.623    1.219    1.050   -1.036    1.050   -1.367   -0.397    0.377   -0.684    3.598    2.559   -0.623    0.022    0.902   -1.043   -0.164   -0.423    4.972   12.022   -1.568   -1.014    4.029    1.834    2.138
CD1=        2        0        0        0        0        0        0        0        0        1        0        0        1        0        0        0        0        7        0        0        0        0        0        1        1        4       17        1        2       12        5        2
CD2=        3        0        3        4        0        0        1        0        0        3        3        0        3        0        0        1        0        4        3        0        1        2        0        1        1        8       13        0        1        9        4        6
AAAGGCCAGAGCCGCCTCGAACTCCGCGTCCGAGAGCCGCGTACCGCGCGTTTCGAGGAGCTTCTCCAAGACCAGGTCGCGTTTGACGGCGTTCTCGGCGGCCTCTTCGAGCTCCGCTTCGAACTCGGCGCGTTTCTCTTCCTGGTCGAGCTTTTCCAGGTACGCCTGCATGCTGAGGCCGCGCCCCTCGAGGTCGCGCGCGAGGTTCTGCAAGAGCACGGCCTTGCGGCGCTCTTTGAGGCTCTGTGGGACGTGCGGGTTGCTCTCCAGGGTGAGCTTCTCGGTGAACTCCTCCCGCTGCGCCGAGAACGCTTCCTGCTCGAGCTGCGCCGCCAAGGACTCGCGGACGCGCGCTTCGACCTCCGCCCAGGTCGCAAAGCCGAGCGTCTG
KOK=       129
KK=  677879  LL=  678418  Z=    6.65  JJ=  677609  DL=   540
A===      111      112      113      114      121      123      124      131      132      133      134      141      143      144      211      213      214      223      224      231      233      234      243      244      313      314      323      333      334      343      413      433
B===      222      122      422      322      212      412      312      242      142      442      342      232      432      332      221      421      321      411      311      241      441      341      431      331      424      324      414      444      344      434      423      443
RRR=   21.491    0.052    0.569    0.517    0.522   41.162   -0.161   -1.741    1.088    7.672   -0.826   -0.274    3.192    0.177    0.522   -0.020    1.722    0.168    3.264    0.003    0.698    0.555    0.296   -0.567   -0.034    5.230   21.859    0.423    0.793   23.529   -0.848    1.775
X1==    8.501    0.129    0.476    0.423   -0.871    4.614   -0.159    2.159   -1.068    1.588   -1.402   -1.229    0.781   -0.715   -0.871    0.826    1.701    0.112    2.079   -0.121   -1.218   -0.423    1.214    1.146    0.106    2.236    5.451    0.389    1.606    6.095    2.964    0.965
X2==    2.528    0.400    1.194    1.223   -0.600    8.921    1.013   -0.806   -1.018    4.831    0.589    0.223    4.089   -0.248   -0.600   -0.024    1.013    1.500    1.570   -0.024   -0.573   -1.312    0.244   -0.495   -0.324    2.339    4.010    1.089    0.494    3.860   -0.286    1.840
CD1=       10        1        2        2        0        6        1        4        0        4        0        0        3        1        0        2        3        1        3        1        0        1        3        3        2        5        8        3        5       12        6        4
CD2=        3        1        2        2        0       10        2        0        0        7        2        1        6        1        0        1        2        3        3        1        1        0        2        1        1        4        7        4        3        8        1        5
CGCACCAATATCGGGGAGAGCATGCCGCAAGAAAAGCTCGATCCCGCCGGGGCAGCGCGCGCTCAGGCTTTCGCTGGTCTCATCCCGGCTGTGCTCGAGCCGAACGACATCGCCGAGCTAGCGCTCTTTTTGGCTTCAGACGCGTCGCGGCATATTAACGGTGCGATCATCCCTGCAGATGGCGGTTGGAAAGCGCTTTAGCGTTAGGGCGTCTTGCAGGGGTTTCAAAAAACAGCCGCTAAAACAACAAAAAAGAGGTGGACAAGCACCTCTTTTTGACCGAAAGCGTAGCGCCTCCTACCCCTTGACGGCCCCCGCGGTGAGACCATCGACGATGCGCGCTTGAAAGATCAGCACGAGCGCGATCAGCGGCACGGTGACGACGATTGCCGCCGCCATGATCTCGCCGAACGGCTCCTGCCGGGCGATCTGACCGGAAAACTGTGCGATCGCTACGGGTACCGTCTGCGCTGGGCGGTTAAACGCGGTAAAGGTCAGCGCGAAGAGGTACTCGTTCCATGCAGCGATAAAGGCGAGCAA
KOK=       130
KK=  709769  LL=  710608  Z=    6.95  JJ=  709649  DL=   840
A===      111      112      113      114      121      123      124      131      132      133      134      141      143      144      211      213      214      223      224      231      233      234      243      244      313      314      323      333      334      343      413      433
B===      222      122      422      322      212      412      312      242      142      442      342      232      432      332      221      421      321      411      311      241      441      341      431      331      424      324      414      444      344      434      423      443
RRR=    1.665    0.109   -1.615   -0.049   -0.251    0.376   -1.735   -0.802   -0.049   -0.172   -0.208    0.815    6.413    0.908    0.109    7.923    2.211    2.306    2.270    0.828    0.490    0.103   -0.549   -1.362   -0.172   19.811  178.344    0.187   -0.118   42.247    6.428    9.693
X1==    2.717   -0.304   -0.817    1.204    0.696    0.123   -0.855   -0.817   -0.877    0.421    0.467   -0.796    1.132   -0.835   -0.304    1.123    2.145    2.058    1.082   -0.877   -1.607   -0.301    0.341   -1.565    0.421    4.459   14.250    0.466    0.143    9.300    2.463    2.134
X2==    0.613   -0.360    1.978   -0.041   -0.360    3.055    2.031    0.982    0.055   -0.408   -0.445   -1.024    5.665   -1.086   -0.360    7.055    1.031    1.121    2.097   -0.945   -0.305   -0.342   -1.608    0.870   -0.408    4.443   12.515    0.401   -0.825    4.543    2.610    4.543
CD1=        3        0        0        2        1        1        0        0        0        3        3        0        4        1        0        2        3        3        2        0        0        2        3        0        3        9       25        8        7       30        6       12
CD2=        1        0        3        1        0        4        3        2        1        2        2        0       12        1        0        8        2        2        3        0        2        2        0        4        2       10       22        8        5       19        7       19
GAGGCGCCGCTCGAGCGCCTCGAGCTGGGGCTCGAGCGCCGCGATCTCCTCGCGGGCCATCTCGGCGAGCTCGGGGTCGGCGAGCGCCTCGCGGGCGTTTTGCAACCCGTCTACGAGGTCTTTGTACTCCCTATAGGTGCGGACGATCGTCTGCAGTTCGCTGTAGCGCCCCATCGCCTCGCGGTAGCGCGCCTGGTCGGCGATGAGCTCGGGGTCGCCCAGGGAGGCCTCGAGCTCATCGAACTCGCGTCGTAGGTTTTCCAGCTTCTCGATCATTGCCTCAGTCTAACGCCAAAGCGCCCGCGGGAGCGGCGCGCTGGCTGCGTAGCGAGGCGTGTGCCGAGCGGGGTTTCGGGTACGCTCCCCAAGGCCCAGAGCCTAGGGCGCTGTCGGCGCGCCCAACGGGCGCCACGCCCCCCCCTGCCAACGCGCCGCGACGAGCGCGCCGCTCACCGCGACGCCGAGGCGCTGCGCGCTGGGTTGCAGCACCGCGCTCGAGCCCGCTACCGGCTCGAGCCCAAAGAGCACCTCGCGCAGCGCGGCGCGCAGGCGCGCCCGCTGGTCCTCGCCGCGGGCTGCGCCGCTTGTGAGACCGTAAGCGTAGGCCTGTTCAAACGCCCCGCCGAGCAGCTGCAAAGCGTCCCAGGCGTAGGCGCCCGCGAGGCTGCTCTCACCCCCGGAGAGCGCGCTCGCGCGCCGGTACCGCGCGCTCTGGGCGGCCGAGGGGTGCTCGGCGGCGAGGGCGAAGCCGAGGACAAAGGGGCTGACGACGGCGCGCGCCTCGAGCGCCGCGCCCTCTAGCCGCGCGCGCTGGAGGGCGCTCAGACCCTCTAGCGCGCG
KOK=       131
KK=  710609  LL=  711718  Z=    4.78  JJ=  710609  DL=  1110
A===      111      112      113      114      121      123      124      131      132      133      134      141      143      144      211      213      214      223      224      231      233      234      243      244      313      314      323      333      334      343      413      433
B===      222      122      422      322      212      412      312      242      142      442      342      232      432      332      221      421      321      411      311      241      441      341      431      331      424      324      414      444      344      434      423      443
RRR=    6.512   -0.251   -0.151    2.749   -0.244    5.383    1.223    0.205   -2.087    0.077    3.909   -0.265   -2.672    0.493    0.307   -0.329    1.223   15.025    4.058    0.304    0.001   -0.923   -0.330    0.120   10.665    2.234  114.266    0.403    0.740   48.770   31.915   16.708
X1==    2.513   -0.450    0.731    3.149    0.550    3.708   -1.121   -0.184    1.803    0.023    2.581   -0.304   -1.290   -0.914    0.550   -0.103   -1.121    3.945    2.664   -1.056   -1.056    1.108    1.108   -1.336    4.712    1.475    8.701    0.266   -0.790   11.356    5.346    4.211
X2==    2.592    0.557   -0.206    0.873   -0.443    1.452   -1.091   -1.112   -1.158    3.314    1.515    0.873    2.072   -0.540    0.557    3.191   -1.091    3.808    1.523   -0.288   -0.001   -0.833   -0.297   -0.090    2.264    1.515   13.133    1.514   -0.936    4.295    5.970    3.968
CD1=        3        0        2        5        1        5        0        1        3        3        8        1        1        2        1        1        0        5        4        0        1        5        5        1       11        6       17        8        6       40       13       20
CD2=        3        1        1        2        0        3        0        0        0       10        6        2        7        2        1        5        0        6        3        1        4        2        3        3        8        6       30       16        7       23       14       22
CGCCTCCAAGTAGACCGGGCCGGTGTAGCCGCGCGCTGCGAGGGCGGTGAGCGCCTCGCCCGCCCGCTCCCCCCAGACGACGACCGCGTCCGGCAGCCGGGTGATGGCGAGGAGCGCCTCGGGCGTCAGCGGGTCCCCGGACGCCACGGGATAGCGCTCGCTGCCGACGAGGCGTTCGCCGAGGCGCGCGCGCAGCACCGCCTCGGCGGTGTCGCCGGCGGGGGAGTAGGGCGCGAGGAGCGCGACGCGCGCCTGCGCCGCGAGGTGCCGGGCGAGCTCGGCGAGTTCGTACGCGCTCCCCGGCTCGAGGCTGAAAAACCCGCGCGTGGGCGCGCCCGCGCCCCTGGGGTGGCTTAACGCGAAGGTGGGCGGCGCGTCGGCGTCGAAAGCGGCCCGCACCGCGTCCGCGACCTCGGGGCTCGAGCAGCACACGAGCGCGTGCGCCCCCTCCGCGAGGAGCGCCGCGGCGTGTTCGGCGGCCCTCTGGGGATCGCTGCGGTCGTCGAGGACGCGCAGCTCGAGGCGGAGGCCGCGCGCGGCGAGGTCGCGTGCGGCGAGCTCGAGGGCTGCTGCTTGCGCGTTGCCGGTGTGTTCGTCCGCCCCGGAGAGGGAGAGCACCGCGCCGACACGTGGGGTTTCGGCGCGCGCCCACGTGAAGAGCGCGCAGAGGGCGTAGAGGAGGACAAGAGGCCGTTGCACCCCTTTACTATCGCCTCTCGCCTGAGAAAAAGGTGAACGCGGGGCGCGGCCGCGCCCCGTGCGACGGCGACCGGCGAGGTGCGGCGACGCGGGACCGACGCGTCCGCCGGCCGCCGCTCGACGGGGTCGCGTCACGGGGATCCGGGCGCTGCGCAAGGTGCGCTGCACGCCCTTGGTACACGCCTGGGCCGCAAAGGTGCCGCGTCTACGTCGTGCTACACTGTCGTCGTGAAGCTCATCCTCACTATCGTGCAGGACGCCGACGCCCCAAAGCTGCAAAACGCGCTTTTAGAGCACGGGTTGCGTTCGACCAAGCTCGCCTCGACGGGGGGGTTTTTGCGCGAGGGCAACACGACGTTTCTCCTCGGGGTCGAAGATCACCAGGTCGAACGCGCCAAGGCGATCATTCAC
KOK=       132
KK=  712169  LL=  713128  Z=    5.44  JJ=  711989  DL=   960
A===      111      112      113      114      121      123      124      131      132      133      134      141      143      144      211      213      214      223      224      231      233      234      243      244      313      314      323      333      334      343      413      433
B===      222      122      422      322      212      412      312      242      142      442      342      232      432      332      221      421      321      411      311      241      441      341      431      331      424      324      414      444      344      434      423      443
RRR=    0.115    0.436    1.066   -3.727    1.121    1.410    0.261    0.113    0.432   -0.139    7.026    0.261   18.798   24.468   -2.846   -0.205   -0.424    0.260   15.285   10.610    0.698   14.019   10.486   -1.124    5.374    4.229    1.189    1.189    1.009   30.575   -0.331   -0.041
X1==    0.335   -0.665    0.467    3.110    0.335   -1.206    0.538   -0.369   -0.369   -0.072    2.939    0.538    3.524    4.295    4.335   -0.369   -0.319    0.467    3.967    4.651   -0.643    5.864    2.939   -0.500    2.784    1.769    1.641    0.871    0.620    4.638    0.599    1.424
X2==    0.344   -0.656    2.281   -1.199    3.344   -1.169    0.485   -0.307   -1.169    1.931    2.391    0.485    5.334    5.697   -0.656    0.556    1.327    0.556    3.853    2.281   -1.085    2.391    3.568    2.249    1.931    2.391    0.724    1.365    1.627    6.593   -0.553   -0.029
CD1=        1        0        2        5        1        0        2        1        1        3        8        2        9       10        5        1        1        2        6        7        2       13        8        2        8        6        6        9        8       18        4       10
CD2=        1        0        4        0        4        0        2        1        0        6        7        2       12       13        0        2        3        2        6        4        1        7        9        7        6        7        4        9       10       22        2        6
CCTCACCCTAAAGCAGCTTATCGGGCTCGCCAACACGGTTAAAGAGACGCGCACACTCTCGCCGGTGCAGCGCACGAGGCTCCTACGCAACATCTCTCGCCGCATCTGGCAGCGCTCCGTCTGCGAGTACGACGGCTACTAGAAGCCCCCTGGGCTTTGTCGCGACAACCCCTCGGCGTCCGCCGAGGGGTTGTTAGCTGAGCGGGTCACGGGCTAAACGCGCGCGCTCAAAGGCTCCACGGCCGAGGCCCAAACCGCGAGAGGGTCTCGCGCCCCCGGCGTCAGCGGCGCTCGAGGCTGAGCGGGGGTTCAGGGTAAGCTGCGTCATGCGTTTTGTGACCTACGCTCTCGTCGCCTTCGCGCTCGGCGCCTGCTGCCCCGCACCCACAGCGCCGGGGGCGCCGCTCGCGCTGCGCGCCGAGGTCGTCGGCGCTGCGCCAGCCTCCGAGCAGCTCTACGTCCGCTCCCAGCAAGGCGGGCCGATCAGCAGCATTTCGGTCGCCGGAGCGTCGTTGCGCGCAGCCGACGGCGCGCCCCTCCCCTGGAGCGCCCTGCAAGCGGGTGGTGCCGAGGTCTACCTCACGGGTGGACCGGACGGCGCCGTGCGCGAGGTGCGCCTGCTCGGCCCGCTGCCCTGACGCCGCTCCCGCACGGCAAAAGCTGCCATCAGCGGGGTTGCAGCGCCCTTAGGTGAGCGCCTTGCCTCAGAGCACCCCTGCGCGCGCCTGTCAAAAGCCAGCTGCCATACGTCCATATGTGGCGTAACGCGCATATGTGGCGTAACGCGCAATGAGGGGTGAAGGGAGCCACTATGTTGGCGTATACTGGCCTAGACGTAGGCCAACATGAGCGGCGGGTACGGCCGGGCGTACCGCTCCCTCACCCAAGTTCAGCTTGTCAACGCCAACGGACTTGGGCATGGAGGCTCTGAGGAGGCTGGCATGACGATTCGGGTAAGCG
KOK=       133
KK=  723509  LL=  724468  Z=    5.25  JJ=  723449  DL=   960
A===      111      112      113      114      121      123      124      131      132      133      134      141      143      144      211      213      214      223      224      231      233      234      243      244      313      314      323      333      334      343      413      433
B===      222      122      422      322      212      412      312      242      142      442      342      232      432      332      221      421      321      411      311      241      441      341      431      331      424      324      414      444      344      434      423      443
RRR=   -0.481   -0.323   -1.247    8.794   -1.019    1.307   -1.591   -0.383    0.140   -1.010    6.885    1.313   20.044   -0.813   -0.603   -0.911   -0.053    0.058    0.560   12.425    1.726   54.725   -1.518    2.240    0.363   -0.485    4.210    1.043    1.836   33.975    0.792   -2.318
X1==    1.352   -0.553   -1.207    2.862    2.447    1.598    1.520   -0.371   -1.114   -0.684    3.118    1.225    4.221    2.980    1.447   -1.114    0.634   -0.050    0.867    3.407    0.765    8.435   -0.512    1.182    1.568    1.462    3.808    1.467    0.577    5.070    0.359    2.075
X2==   -0.356    0.583    1.033    3.072   -0.417    0.818   -1.047    1.033   -0.125    1.476    2.208    1.072    4.748   -0.273   -0.417    0.818   -0.084   -1.157    0.646    3.647    2.257    6.488    2.963    1.896    0.231   -0.332    1.106    0.711    3.183    6.701    2.208   -1.117
CD1=        2        0        0        5        3        3        3        1        0        2        9        3       11        9        2        0        2        1        2        5        4       17        2        5        6        6        9       11        9       21        4       13
CD2=        0        1        2        4        0        2        0        2        1        5        6        2       10        2        0        2        1        0        2        5        7       14        8        6        3        2        5        9       15       24        6        4
GCTTCAAGCCTCTCGCGGATCGTTTCGCGGTCGCCCTCCAAAAAGACGAAGCGCACCTCGGGGCGGCGCAGGAGGTCGCGGTAGCGCGCCCTTAGCGCCGAGCAAGCGAGCACGAGCGCCCCCCCCCGCGCACGGTGCGCGTCGATCAGCGCGGCGAGCGCGCGCAGCCAGGGTTCGCGGTCGGCGTCGGTGAGGGGCTCCCCGCGCGCCATCTTGGCGACGTTCTCCGGCGGGTGGACGTCGTCGGCGTCGATGAAGGCCCACCCCGTGCGCTCGGCGAGCGCGCGCCCCACGGTGGTCTTGCCCGCGCCGGAGACGCCCATGAGGATGACGATAGGGTGAGCGGGGTCGGGGGTCACGCGCTCGCCTGCCAGGGCCAGCGGACGCAGCCTTTGAGCTCGGGCAATACCACCAGGTCGGCGCGCCCCTTAAAGACCAAGGTGGTGAGCTCGCAAGCGGGCAATAGCGCCCTGGCCGCTAAAAGCGTCTGACCGGTCACGCTCACGTCGTCGACGAGCAGCACGCGCTTGCCCGCGACAGCGCCCCCGTCGAAGGGCGCTTTCAAGACGGGCGCGGGGTGCTGCGGGGTGTTGTCGGGCGCGCGGAAGTTGAGGTGGAGCGTGAGGAGCGGACAGCCGAGGCGGTAGGCCAGCAGAGCCGCCGGGACGAGCCCACCGGTGGCGACGCCGACGACGACGTCGGTGGGGGGGAGCTCGAGCCGCGCGAGGCGCGCGAGCAGCATAGGGAGCTCGAGCTGCGGCTTCTCAGTCCCTGCAGCGCCCATCACACGCTCCCCTCTAACCGGTAGAGCACCTCGCCCGCATTCTCCACAAGCAGCTTGCCCGCGTCCTCGCGGTCTCGCCAACCCTCGGGGTCGAGCCCACGAGGGTCTCGGTAGCCCAAGTTGATCCGCTCACAGACCTCCTCGGGGACAGACGTCGCCAGCGTCACCTGGATCCG
KOK=       134
KK=  757169  LL=  757918  Z=    5.13  JJ=  756869  DL=   750
A===      111      112      113      114      121      123      124      131      132      133      134      141      143      144      211      213      214      223      224      231      233      234      243      244      313      314      323      333      334      343      413      433
B===      222      122      422      322      212      412      312      242      142      442      342      232      432      332      221      421      321      411      311      241      441      341      431      331      424      324      414      444      344      434      423      443
RRR=    1.722    0.321    0.163    0.120   -0.155    0.175    0.003   -0.942   -0.313   12.259    0.019    0.551    4.218    0.124    0.798    2.126    1.080   -0.733    0.059   -0.469   -0.196    5.872    0.773    0.102    2.326    4.706   51.837    1.667   -0.053   25.937    4.706    3.208
X1==    0.720    0.674    0.378   -0.791   -0.326   -0.723    3.079    2.378    0.277    3.100    0.184    0.209    3.227   -0.836    1.674    3.277    1.079   -0.842   -0.069   -0.723    0.312    1.380    2.086    1.504    3.100    2.466    8.262    1.120   -0.982    4.691    2.466    1.596
X2==    2.391    0.477    0.430   -0.151    0.477   -0.242    0.001   -0.396   -1.133    3.955    0.106    2.642    1.307   -0.148    0.477    0.649    1.001    0.871   -0.859    0.649   -0.627    4.254    0.370    0.067    0.751    1.908    6.274    1.489    0.054    5.529    1.908    2.009
CD1=        1        1        1        0        0        0        4        3        1        5        2        1        6        1        2        4        2        0        1        0        2        4        5        5        5        5       12        5        2       13        5        7
CD2=        3        1        2        1        1        1        1        1        0       11        3        4        5        2        1        2        2        2        0        2        2        9        3        2        5        6       14       13        7       21        6       12
[truncated: 1,582,690 more chars]
