# Supplementary material for: Regions Enriched with Reverse Complement Triplets in Bacterial Genomes
Source: Int J Mol Sci. 2026 Feb 28;27(5):2301. doi: 10.3390/ijms27052301 (PMC12985086; doi:10.3390/ijms27052301)
Supplement: Supplementary file 1 [file ijms-27-02301-s001.zip › for_send/45/Deinococcota/Truepera_radiovictrix_dsm_17093_gca_000092425.ASM9242v1_.dna.toplevel.fa]

>Chromosome dna:primary_assembly primary_assembly:ASM9242v1_:Chromosome:1:3260398:1 REF
TTTGTTAGACTAGCGCGTTAGGAAGACCCTGCAGTAGGGCAGTGCAGACGAGCAGGGGAT
GGTTCAGGGCCGCTCTAACCATGGGCTCTCTAACCATGGGCCGAGGCGCGTTGCGCGTCA
CCGCCTCTCCGGGAGCACCTCGTCTCACCCCGCACAAAGGACGCCATGTTGAGGCACGAA
AACGCAATCTGGGATGATATCCTCGAGTACGTCCGCGACAAGATCCCCGAGGTCGAGTTT
CGCACCTGGTTTAAGCAGGTCCGTCCGCTAGGCATCGAGAACGGCGTCTTTATGATCGGT
GTGCCGCACTCGTTCGCGCGCGACTGGCTCAAAAACCACTACAGCCCGGTGCTCGAGCAC
GCGCTTAAAGACCTCGGTGCCGCCTCCCCGCGCGTCGGCTTTCAGGTCGTCAGCTTCCCG
ACCACCGAGCAGCCCGACATCTTTCAACCCCAGACGACCGGTGACGACAGCTCTCAGGTC
AAGCGGCCGCGACTCAACCCCAAGTACGTTTTTTCCAACTTCGTCGTCGGCCCCAACAAC
AACCTCGCCTCCGCCGCAGCGCTCGCCGTCGCTGAGGCGCCGGGGCGGGCGTACAACCCG
CTTTTCATCTACGGCGACGCTGGACTCGGCAAAACGCATCTGATGCACGCCGTCGGTCAC
GCCGTCGCCGAGCGCCTCCCGCAGCTCTACATCGAGTACGTCACCACCGAAGCGTTTACC
AACGACCTCATCAACGCTATCCGCGAGGATAGGATGACCGCCTTTCGCGACCGCTACCGG
AGCGTCGACGTCCTGCTCGTCGACGACGTGCAATTTATCGCCGGCAAAGAGCGGACCCAA
GAGGAATTCTTCCACACCTTTAACGCGCTCTACGAGTCGGGCAAACAGATCATCCTCTCC
TCCGACCGCCCCCCTAAAGACATCCCGACGCTTGAAAACCGCCTGCGGAGCCGTTTCGAG
TGGGGGCTCATCACCGACATCCAGGCGCCGGAGCTAGAGACGCGCATCGCGATCCTTAAG
ATGAACGCCGAATACCGCGGCGTCAAAATTCCGCCGGACGTCATCGACTACATCGCTCGG
CAGGTGACCTCCAACATCCGCGAGCTCGAGGGGGCGCTCGTCAGGGTCATTCTCTACGCC
AGCATGAACCAAGTCGAGCTCAACCGCCAGACGGTTGCCGCCGCCCTCTCCGACGTCTAT
GCTCCTAGCGAGCTCAACTTGAGCATGGAGGAGATTTTGCGGGCGACCGCCTTTCACTTC
GAGGCCGACGCCGAGGACCTCCGTTCAAAAGGCCGCCGCCACGAACTCGTCGTACCGCGG
CAGGTCGCCATGTACCTCATGCGCGAGCTGACCTCGCACTCGTATCCCGAGATCGGTCAG
TTTTTTAGCGGTCGCGACCACTCGACCGTGGTCTACGCGGTGCAGAAGGTCGGGGAGCAG
CTCGCCAAGGACCGCGAGCTCGAGATGCGGATCCAAGCGATCAAAAGCGACCTCCTGTAA
ACTCATCTAAAAGGTCAGTTTTTCATGATTTTAATTTTTTGCTCATTTCGAGTTGTGGAT
AAGTCTGTGGATAAGCTGTGGATAAGCTGTGGACAACGCTGTGGATAACGCCCCTATCCG
CAGGGCTGTGGATAGCTGTGGATAACTTGCGGGGTTATCCACAGCTCAGGGCGAGTTATC
CACAGTTTTATCCACAGCGGCTTTACCGTCTGGAGCGGATTAAACCCCAGTTATCCACAC
TATCCACAGCCCCTACTATAGAGAAAGGGTTCTGTCTTGATGCCTGATGTTCTCCGTCCC
CCCTTTTTAAGCTTAGAGGTTGTGCTCTCATGAATGTCGAGGTACCGAGAAAGGCGTTGG
GGGAGGTGCTCGCGCACCTCGAGCGCATCGTGCCGAGCCGTAGCAGCAACCCGAGCCTCA
GCTTGCTCCGCCTCGAACTTAGCGACGGCCACCTTACCCTGAGCGGGAGCAACCTCGACC
TCGACTTGCAGGCTACCCTCGCCGTGAGTAGTAGCGGTGAGCGCGGTGGCCCGTGGGCCC
TGCCAGCTCACGTCTTCGGCCAAGTCGCGCGGGCGCTGCCCGGTGAACTCGTCGAGCTGA
CGTTTGAGAGCGCCGAGCTCGAGGTGCGTTCGGGAAGCTACGCGACGAAGCTCCAACTCA
TGACCACCGACTTGCCCGACTTGGTGTTCCCCAACGACCTGCCGGGCCGTTTTTCCGCCG
AGCGTTTGGGCGCAGCTCTCAGCCACGTCCGTTACGCCGCCGCCGTCGCCGAGTACCAAG
CCATCTTCCGCGGCGTCAAGCTCGAGCTCCACGACGGTCGCACCCGCGCCGTAGCGACCG
ACGGCTTTCGTCTCGCGTACTATCACCTAGGCGCGTCGACCGGGTTGGCGCAAGACATCG
TGATCCCCGCCCGCAGCGCCGACGAGCTCGTAAAGCTGCTCGGCGATGGTGAGACCAAGC
TCGGCCTCAGTGAGGGACAGCTGTCACTCGAGACCGGCCCGTATCGGCTCAACGTCAAAC
TCATGGAGGGGACGTTCCCCGACTACGAACGGGTGATCCCATCGCACTTCCCGGTGAGCA
TCACCCTCGCCGCGCGTACCCTGCTCGAAGGGGTGCAGCGGGTGGCGGTGATGGCCGACC
GCACGGCGAACAACCGCGTCGACCTCTTTGTCCGCGACGGCACCCTGCAGATCACCGCCG
AAGGGGCCTATGGGCGCGCTCAGGAGGCGCTCGCCGTCGCGCAGGAGGGGAGCGAGTCGG
AGATCGCGCTGGCCTACAACGCCGACTACCTCTTAAGCGCGCTGCGGCCCGTGGGCGGTG
ACGTGCGCTTCTCCTTCTCCGGCCCGACGAGCCCGAGCGTGCTCGTTAGCCTCGCCGACC
CGAGCTATCTGGCGATGGTCGTGCCGCTGAGAACGGGGTAGCCCTAGGGCGCGCCAAGGG
GGCGACCTGAGGGTGCGCGGCGGTATAAGCTGGTTGGGGCAGCGGTGTAGCGGCGTCGGT
GTAGCTGCTCGCCTTAGCGGTGCGAGGGGTGTCGAGGGCTACCGTTTGACGCCGCCGACC
CCGACGTGGGACAGACGGCGCTGGTGAGCACCCCAAAGGTGTTGCCTGCAAAGGAGTGTT
ATGACACAGATTGAGACGGTCTACGCAGCCGAGCTGCTCGACTCGAGGGGGAACCCCACG
GTCGGAGCCACGGTGCGCCTGACGAGCGGCGTTGCGGCCTCTGCAGCAGTCCCCTCGGGC
GCCTCGACGGGGATGCACGAGGCGGTCGAGCTGCGTGACGGCGGCGAGCGCTACGGCGGC
AAAGGGGTGTTAAAGGCGGTCGCGAACGTTAACGAAACGCTCGCGCCGGCGCTCGTAGGG
GTCGACGCGGCCGACCAGAGCGGGCTCGACGCGCTGTTGCTCGAGCTCGACGGCACCCCC
AACAAGGCCAACCTGGGCGCCAACGCGCTTCTAGCGGTGTCGCTCGCGGCGGCGCGGGCG
GTCGCGCAGACCCTGGAGCTGCCCCTCTACCGCTACCTAGGGGGCGTCGCCGCGCGGACG
TTGCCGGTGCCCATGATGAACGTGATCAACGGCGGCAAACACGCCGACAACCGCGTGGAC
ATGCAGGAATTCATGCTGGCGCCGATCGGTTTCGAGCGCTTCTCCGAAGCTTTGCGCGCT
GGCGTCGAGACCTTTCACGCGCTTAAAAAGGTGCTCACCAAACGCGGTTACAACACCAAC
GTCGGCGACGAGGGCGGGTTTGCCCCCGATCTCAAGTCGAACCAAGAGGCCATCGAGGTG
ATCCTCGAGGCGATCGAAGCGGCGGGGTACACCCCCGGCGACGAGATCGCCATCGCGCTC
GACCCCGCCTCGACCGAGTTCTATCGCGACGGCCGCTACCACCTCGAGGCCGAAGGGAAG
GTGCTGACGAGCGGCGAGATGATCGCCTACTGGAGCGACTGGGTCTCCCGCTACCCCATC
GTATCGGTCGAGGACGGGCTCGCCGAAGACGATTGGGAGGGGTGGGCGGAGCTCACACGG
GCGCTCGGCGACCGGTGTCAGCTCGTCGGCGACGACCTCTTCGTCACCAACGTAACGCGG
CTGCAGCGCGGCATCGACGAGGGGGTCGGTAACGCGATCCTGGTCAAGGTCAACCAGATC
GGCACCCTGACGGAGGCACTAGAGGCGATCGAACTCGCCAAACGCGCGGGTTACCGCAAC
ATGATCTCACACCGCAGCGGCGAGACCGAAGACGCCTTTATCGCCGACCTCGCGGTCGCG
GTCAACGCCGGGCAGATCAAAACGGGTTCGGCGAGCCGCAGCGATCGGCTCGCCAAGTAC
AACCGGCTGCTCCTCATCGAGGCGGAGCTCGGCGAAGCGGCGCGCTTTCTCGGGCGACGC
GCGTTCTGATGCGCCAGGTTCGCCGAACCAAGATCGTCGCCACCTTGGGGCCGGCGAGCA
GCGACCCCGAGGTCATCAAAAACCTCATCCAGGCGGGGGTCAACGTCTTTCGGCTTAACT
TCTCGCACGGCAGCCGCGAGACGCACCAAAACAACATCGCACTGATCCGGCAGGAGGCGG
CGCGACTCGGCACCCCCATCGGCGTGCTGCAAGACCTTCAAGGCCCGAAGATCCGCACCA
CCACCTTTGCCGAGGGCAAGGTCATGCTGACCGCCGGGCAGCGTTTTAACCTGACCTGTG
ACGACACCTCCCCCGGGGACGCTGCGCGCGTGGGCGTCACCTACCCCAACCTGTTTGCCG
ACGTCAAGGTCGGCGACACGCTGCTTTTAGACGACGGGCGGCTCGCGCTGCGCGTCACGG
CGGTGCGCGGCGAGACCATCGAGACCGAGGTCACCCTCGGGGGGGTGCTCTCGAACAACA
AGGGGATCAACATCCCTGACGCTGACCTGTCGATCCCCGCGCTGACCGACAAGGACGTCG
AGGACCTGCTCTTTGGAGCGGAGCTCGACGTCGACTGGGTGGCGATGAGCTTCGTGCGGA
GCCGCGACGACCTGCTGCTCGCTCGGCACTACCTCGCGAGGGCAGGGTCGCGGGCGAAGC
TGATGGCCAAGATTGAAAAGCCGTCGGCGGTCGCCCGCTTCGACGAGATCCTCGCCGAGG
TCGACGGCATCATGGTCGCGCGCGGCGATCTGGGGGTCGAGCTCCCCCCCGAGCGGGTAC
CGATCATTCAAAAGCGCCTGATCCGCGCCTGCGTCGAGGCGGGCAAACCGGTCGTGACCG
CGACGCAGATGCTCGAGAGCATGATCTCGAGCCCGACGCCGACGCGCGCGGAGGCCTCCG
ACGTGGCCAACGCCATCTACGACGGCACCGACGCCATTATGCTCTCGGCCGAGACGGCGG
TCGGGAGCTATCCGGTCGAAGCGGTGCGGATGATGGCCCGCATCGCCCTATCGGTCGAGG
GGGACGCGAGCTACCAGGCCAACTTGCGCGAGCACTACCCGCAACCCGACAGCACCACGG
CCGATGCGGTGTCGCTCGCCGCCTGCCAGATGGCGCACTTTCTCTCCGCCAGGATGATCG
TGACCTTTACCTCGTCGGGGACGACGGCGCTGCGCGTGGCGCACAACCGCCCCTCGGCGC
CCATCTTGGCGCTGACCCCGAGCGAGCGGGCCTACCGGCAGCTCAGCCTCTCGTGGGGGA
TCCTGCCGGTATTCTCCGAAGAGATCCATTCGACCGACGAGATGGTCGAGGTCGCCAACG
CCAAGATCATCGAGCTGATGAAGCGCACGGCGGGTCTTACCGTCGGCGACCGCTACGTGA
TCACCGCAGGCGTCCCTTTCGGTATGCGCGGCACCACCAACCTCATCCGTGTCGAGGTGA
TCCGCGAAACCCCCGGATAGCGTTGAGCGCTCGCTACCGGTCCGCGCACGGCAGCGAGGC
GCTTGGGGGCGCTGGCAGCGCGACACCCACCCAAACCAAAAGCGGGCGCAGCTGCGCCCG
CTTTTGCTGCCCTGTAAACAGTTACGCGTTCTCCGCGACGACCGCGACCTTGAGGTCGAT
GGGCACTTCGGGGTGGGGTTTGTAGACCACGGTGTACTCGCCGAGGGTTTTGATCGGCTC
GTGCAGGTCGAGCTTGCGGCGGTCGATGGTGACCTCGAAGCGCTTTTCAAGCGCCTCGGC
GATGTCGCGCGCCGTGACCGAGCCGTAGATGCGGTCTTCACCGGCGCGCACCGGGATCTC
GAGCTGCGCCTCGGCGAGCATCTCTTTAAGGCGCTCGGCGTCGGCTTTGCGTTCGGCGAG
CTGCTTCGCCCGCTGCGCCAAGCGCGCCTCTAGCTCGCGCTGATTGGCCTGCGTCGCGGG
CAGGGCGAGGCCGCGCGGTACCAGAAAGTTGCGCGCAAACCCCGGTTTGACCGAGACCAA
GTCCCCCGCTTCGCCGAGTTTTTCAACCGGTTCGAGCAGGATGACGTTCATTTGCGCACC
AGCTTCTCGGTGATCGGGACGATGGCGAGAACGCGCGCCTGTTTAATCGTGGTGGCGAGC
CTACGCTGGTGCTTCGCGCACACACCGGTCCGCCGCCGTGGCAGGATCTTGGCGGTGTCG
GAGATAAAGCGGCGCAGCATCCTACCGTCGCGGTAGTCGGTGACCTCTTGCTCCCCCGTG
CAGAAGGGGCAGACCTTCGGGCGGCGCCCGCGGCGTCCGCCGCGGCGGTCATCGCGGTCG
CGGCGGCTTTTCGTGTTACGTGCTTGAGCCATCTAAAACGGTAGATCCTCTTCTGGTGGA
AATTCCTCGTCAATGTCCAGCGCGGGGCTGGGACGACTCTGCTGACCCCTTTGGGCGCCC
ACCGCCTGCTGAGCGGGTTGGGGGCGGGTGCTGGCGCCACCACCGCCAGGACCACGGGTC
AGGTACTCGACGCGGCTACCTTCGAGTTTGTCCTTGTACTGACGGTTGCCGTCTTTGTCC
GTCCAGTTGTCTTTGACGAGCCGTCCGATCACCAGCACCGGATCGCCTTTGGCGAGCTCC
GCGCAGCTCTCGGCCAGCTCACGCCAGACGTTGACCTCGACAAAGTGAACGCTCTCCTGG
TCCTGCCCGCTGCGGTCGCGGTACTGCTCGTTGACGGCGACGACAAAACGGGTGACCGCG
TCGCCCGAGGGGGTGTAGCGCAGCTCGGCGTCCCGGATCAGGTTGCCGATGATGGTGACG
TGGTTGAGCGCATTTTTCAGGCGCTCCTGACCGCGCGCGTCGAGCACCGTCGGTTCGCCC
TTGCGCGGGCCGTGGGTCAGCACGTCGACGCGCACGGCGTTGATCCCGAGCGCGCTCCGC
TTCTGGCCGCTCGCGTCCTCCCAGGCGCGGTAGTTTAGGCGCCCTTCGACGAAGACGGGC
GTTCCGGCCGCCAGTTGATCGACCAGGTATTCGGCCTGTTTGCCGAACACCGACACGCGG
TGGTACCACGCCAACTCACGCAGCTGGCCGTCGCTCCCGACGACGTGGTCGTTACCGGCT
AAGTTGAGCTCCAAAATGGCCAAACCGCCGGCGGTGTACTTCATGTCGGGTGCTTGGGTC
AGGGTACCGATGAGCTGGACGCTGTTAAGCCCTCGAGCCATGTTCTCCTCCGGATAAAGT
CAACGGTGCGTTACCTCTGCGTGCGAGTCTTAAGCTGAAGCGGCTGGGGCCTCCTGGCCG
GCGTCGCGCTCGCTGCTCCTTTGGGTGCGCTGTTCGGGACGGTCGCGCGTGATGAGTACG
CGCATGACGTTGTCGCGCAGCCGCAAGTTGGTAGCGAGCTGGCGCGGCGCGGTCTCGGGG
AGGCGAAGTCGGTAGATGATGTAGTAGCCCTCGTTCAGCTTGCGGATGGGGTAGGCGAGG
CGCTTGTTGCCCCACTCGTCGGTGCTGAGAACCTCCCCCTCGAAGCGCTCGATCTGCGCC
GCGATAGCGTCTTTCTCGAGGCCGAGCTGCGCTTCGCTCAGGTTGGGGTCGAGAATGACG
TTAAGGTCGTAGTTGTGCATGTCACCTCCTTTACGCGTAGGCTCGCTGCTAAAAAGCAAC
CACGTACTCTACCACGGCGGGAGCGAAACGTGCTAGGCGCTGGCGACAGCGAAGCGCGCG
GGGCATAAAGCGGAGGTCGCGCGGCAGCGGGGGTGCACCGAGGGGCTGTGACATGCTAGC
GAGGGAGGTGACCCTATGCCGGAGCCGAAGCGCACCGAGAGAACTCGTCGGCGGCGCAGC
GCGGGGGAGGGGGGGCAACGCCGAACCCTGCACACCCTCGTCGTGGTGGCGCTGTGGCTC
GGAGGGCTCCTCGCGCTGTGGCTGTTCGCTAGAGCCCAGGGGCAGACCCCGGGGGGGCTC
TTGCAGGAGCTTCTCGAGGCGCTCCGCGTGCACCCGCTGGCGCCCTTTTTGCTCTTCGGG
CTCTACCTCGTCCGGCCGCTTTTTCTCCTCCCCGTGACCCTACTGACCCTGACCGCCGGG
CTGCTCTTCGGCGCGTTCTGGGGGTTTTGGTACGCCGCTGCCGCCACGCTCGCCTCGGCG
ACGGTGGCCTACATCGTCGGTCGCTTTTTCGCCCAGGACCTCCCCGGGCGCTTCGGGCAG
GGTGTCTCGACCCGGCTTCAGCGGTTTCCCTTCGAGACGGTGTTGCTGTGCCGCTTTCTG
CTCCTCCCGGGCGACTTGGTCAACTACCTCGCCGGCTTTTTGCGGGTGCGTCTGGGCGCT
TTTTTGCTGGCGACCCTTATCGGTGGGGCGCCGGGGCTCCTCGTCGGCGTCCTCGCCGGC
GCTTCGCTCGAGGGGTTGCCGGGTGAGGTGCGCCTGAACGCGTGGTACCTCGTCGCCTCG
GGGGTGCTCCTCGGCCTCAGCCTAGGGGTCTCTAGGTGGTTGCGGCGCCGCAACCCGCTC
GGGCGCAACCCGCTCTAGGGCTCCAAGCCGTAACGCGCCGTTAGGCGACGAGCACGCGGC
GTTCGCAACCACTTTCGCGGCGCGGCCAAGGCGTGGTGGACACAAACGGTGGGGATGGGT
GTCAAAGTGCGGAGAGGACAAAAAAAGAGCGCTCTTGCGAGCGCTGATAAAAACAGTGTA
CACCCGTATGCGGCATTCGTCAAGAGGATGCACCCGCCGCACCGGGAACCCGCGTGTAAG
GGTCTTGAAATCGCCCGTAACGGTTCCTGAGGGCGCCCTCACGCCTGCTGGGAGGCGCTT
AGAGCTCGAGCCCGACCGCGCGTCTAAAGGGGTAGATCTCCAGCTGCTGCCAGACCCCCT
CTTTAAAGTAGACGTCGTTTTCGAGCAGCTCCCGCGCCGCCTCGAGCGAGGGCGCCTCGA
GCAGCAGCGCGCTGCCGATCATCGTCCCCGCACCGTCTAAAAGCGCGCCGCCGAGCCGCA
CGCGGCCCGCGTCGACGGCGGGTCGGATCTCGTCGAGGTGCCTTTGGCGCGCCCGCTGCC
GCCGCGCGGGGGCGTCGGGATCGGTGCCGTCTTTGGCGATGACAAGAAAGGTCATGACCG
TTCTCCTCGGGCTCGCTGTGAGCGCGTTTTCCAGGTCAGCTTACCGCGTTTTGCCCCCGC
GCGCGGCGACGGCAGGGAGGATGAAAGCGATGAACTTGATATAAGTAGACTCACATCTGT
TGACATAGGTTTTTAGGATTGTTATACTCTGCTTTAGCTTGAGCGCCTTGCGCACAGAAA
TCTGCACAGCACCGCATCGAAGCAAGGCTTTGCAAACCATCCTGAAGGAGAGAACATGGC
ACGAGCCGTCGGTATCGACTTAGGCACGACAAACAGCGTGATCGCCATTATGGAGGGGGG
GGAGCCGACCGTTTTGGTCAACAGCGAGGGCAACCGCACGACGCCCTCGGTCGTCGCTTT
CAAGGGCGACCAGCGCCTCGTCGGTCAGGTCGCTAAACGCCAAGCGGTCCTCAACCCCAA
AGGCACCCTTTTCGAGGTCAAACGCTACATGGGCCGCACCTGGGACGAGGTCAAAGAGGA
GGCCGAGCGTTCGCCCTACGACGTGGTGCGCGGCAGCGACGGCGGCGTCCGCTTCGTCGT
CGAGGGCAAGCAGTACACCCCCGAGGAGATCTCGGCGATGGTGTTGCAAAAGCTCGTGCA
AGACGCCTCCGCGACGCTCGGTGAAAAGATCACCAAGGCGGTGATCACGGTGCCGGCGTA
CTTTAACAACTCGCAGCGTGAGGCGACCCAGAACGCGGGGCGTATCGCTGGGCTCGAGGT
CTTGCGCATCGTCAACGAACCGACCGCGGCGGCGCTCGCCTACGGCCTCGACAAAAAGGG
CAACGAGACCGTCTTGGTCTTCGACCTAGGGGGTGGGACGTTTGACGTCTCGGTGCTCGA
GGTCGGCGACGGCGTCTTCGAGGTGCGCTCGACGAGCGGCGACACCCACCTGGGTGGGTC
GGACTTCGACTACGCGGTCGTCAACTGGCTCGCCGACGAGTTCCAGCGCGAGTACAACGT
CGACCTGCGCAAAGACAAGCAGGCGTTGCAGCGCCTGTTGGAGGCGGCGGAAAAGGCCAA
GATCGAGCTTTCGGGGATCCCCGAGACCACCATCAGCCTGCCCTTTATCGCCATGGATCC
CGCGTCGAACGCGCCCTTGTACCTTGAAAAGCGCCTCTCGCGCGCCAAGTTCGAGGAGCT
CATCGCGCCGCTCCTAAACCGCGTGCGCGGCCCCGTCGAGACGGCGCTGCGCGACGCCAA
GCTCTCGAAAGACGAGATCGACGAGGTCATCTTGGTGGGCGGTTCGACCCGCGTACCGGC
TGTTAAAAAGCTCGTCCAGGAGATGCTCGGCAAAGCGCCCAACCAGTCGGTCAACCCCGA
CGAGGTGGTCGCTTTGGGGGCGGCGGTGCAGGCGGGGGTGCTCACCGGCGACGTCGAAGA
CATCGTCTTGCTCGACGTGACGCCGCTGTCGTTGGGGGTCGAGACCAAAGGGGGCGTGTT
CACCAAGCTCGTCGAACGCAACACCGCCATTCCGGTGCGCAAGACCGAGGTGTTTACGAC
CGCCGAGAACAACCAGACCGGCGTCGAGGTGCACGTCCTGCAAGGGGAGCGCGCCATGGC
CGCCGACAACAAGTCGCTCGGGCGCTTTAAGCTCGACGGTATCCCGCCGATGCCGGCTGG
CATGCCGCAGATCGAGATCTCGTACGACATCGACGCCAACGGCGTTTTGAAGGTCACGGC
GCGCGAGAAGTCGACGGGCAAAGAGGCGAACATCACCATTCAAAACACCACCACGCTCTC
CGAAGCGGAGGTCGAGCGCATGGTGCAAGACGCGGCGGCCAACGCCGAGCGCGACCGCGA
GGCGCGCGAGCACGCCGAGGCGAAGAACACGCTCGACTCGCTGCGCGTCCAGGCGCAGCG
GGCTGTTGACGAGTCCACCGCTGACGACGACACCAAGCAGCCCGTAAGGCGCCTTATCGC
CGAGGCGCAGAGCGCCATCGACTCGGACGCGCCCAAGAGCCGCCTCGAGGAGCTGGGCCG
CGAGCTCGCCGAAAAGGTCGCCCAGCTGCAGCAGGCCGCGCCCTCTCAAGGTGGCGATGG
CGGCGGCGATCAGACGCCCCCCAAAGCCGACGAGGACGTTGTAGACGCGGACTTCAAACC
GGCGGGTTAGGATGCGCGACGACGTTCAGGAACGTCCAACCTTAGACGGGGTCGCTGAGG
AGGTAGGGGAGAACCCTACCCCCTCGGAGGGCCCCGAGGCGGCGCAGGGCGCAGCTCCCG
AGGCGCCGGTGGCGGACGCGGGTGACGCGGACACCGCGGGCGCCACGGACGCCGCGCCCG
AAGGCGCCCCTGCGAGCGACGAGGCCTCCAGCAGCGTGGGGGCGCCGCCCGAAGCGGCCG
TGTCGCCCGAAGAGGTCGCGCTGTTGCGCAGCGAGCTCGAGCGGGCGCGCACCGAGGTGA
GCGACTTTAAAAACCGCTTTTTGCGGGCGCGCGCCGACCTCGAGAACTACCGCCGCCGCG
CCGCTCAGGACGCCGCGCGGGCGCGCGAAGCGGGGCTAGACAGTGCGATTTTAACCGTGC
TGGCGGTCTATGACGACCTCGGGCGGGCGCTCAGCGTCGCGAGTGACGACCCCACCAAGC
TCCTGCCCAACCTCGAGGCGGTGCGCGAGGGGCTCAAACGCAACCTCGAGAGCTTGGGCT
TTAGCGAGGTCGGCAGCGTCGGGGAGGCATTCAACCCCGATCTGCACGAGGCGCTGACGG
CGGTGCCGACCGACGACGAGGCGGCGGCGAACACGATCGCCGAGGTGATCCAAACGGGTT
TCGTCAAGGGCGAACGCCTCGTCCGGCCTGCGCGCGTGGTCGTCTTTCAGGGCTAGCAGG
TTACGGTACGTCAGGTCAAGCTCAGGTCAAGGAGCGTAGATGGCTGCCTACAAAGACTAC
TACAAGATCCTCGGTGTGCCGAGAAACGCGACGCAAAAGGAGGTGCGTGCGGCCTACCGC
AAGCTGGCAGCCAAGCATCACCCCGACCGCAACCCCGGCGACAAATCGGCCGAGGAGCGG
TTTAAAGAGATCGGCGAGGCCTACGCGGTGTTGGGCGACAAGGAGAAGCGCGCTTTTTAC
GACCGCTACGGCGCGGCGGCGGCCCAGCCGGGATTTTCGCCGGGTGGTGGGTTCTCCGGC
GGCGGCTTTAGCGGTGGGCGCCCGGGGGGCGTCGAGGGCGACTTCAGCGACTTTTTCCAG
ACGCTTTTCGGGGGCGGGTTCGGGGGGTTTAGCGCCGGCACACCTCAGGGGGGGCGCTTT
ACCACGACCTTCTCGACCGGTACCTCGGGGACCTTTCCGTTCGGCTTTCAGGAGCAGCGC
CCGCGCCCTACCGACGTCGCGGTCGAGATGCCCGTCTCGCTCGAGGACGCCTATGCGGGC
GCGAAAAAGACCATCAACATCGAGGGGCGCCGCCTCGAGGTCACGCTCCCCAAGGGTAGC
CGCGACGGGAGCCGGTTGCGCCTGCGCGGTCAGGCGCCCGAGGGTGGTGACCTCTACCTC
ACGCTGCGGCTCGAGCCGCACCCCCGCTTCCGCCTCGACGGCGACGACGTGCGCGTTACC
GTAGACGTCCCCGACTACGTCGCCGCGTTGGGCGGCAAGGTGCGGGTGCCGACCCTAGAC
GGCGACGTGGAGATGAAGCTCCCCGGCCCGACCCCATCGGGCCGGTCGTTCCGGCTGCGC
GGGCGCGGGTGGCCGCGCAAAGACGGCACGCGGGGCGACCAGTACGCCGAGGTGCGCGCG
ACGGTGCCGGCGACGCTGAGTGACGAGCAGCGCGCCGCCTACGTGCGGCTGCAAGCGCTC
GCCGAGATGCGCGCCAAGGGGGCCTCCGACGCGCGTCCAAACGATCCCGTAACGTCCTCC
TGACCGTCGCCCCCCGACCGCTCAACCCCGGCACGCCGCGGGCGCCCGTTAATCGGAGCG
CCCGCTTTACTTATGGGCAGGCTTTCTCATGGGCCAGGTGCTAAGGTGGAGCGCGTAACG
CTACGTCTTGATCACGTTTTGAGACGAGCCGTCTAACTTGCCCTAGGGTGCACCCGCGGG
CGCCTCTAGAAAGGAAGCACTGTGGTTTACAAACGATTTGCCCTCCTGGCCGCGCTCGTT
CTCCTCGCTGGCGTTCTTTTCGTCGTCGCCCAACCCATGGGGGGGGCGGCCGCTACCGGC
GGCGCCGACGGCGCAGCGACGGGAGGTGCGGTGTCGGGGGGCGCGATGACCGGCGGAGCG
ATGACGAGCGGGGCGGCCGCTGAGGACCCCGACGCGGTCGTGCTCGAGCTCGGCGGCGAA
CGCGTCTCGGCGGGCGACTTCGAGGGGCGCTTTAACATCGCGCTGCGCAACCTCGCCGCG
CAGCAGGGGATCCCCCTCGACCCCGTGACGCTGGCGCAGTTCGGTACGCTTAAACCCGCC
TTTTTAGAGCAGTTTGCCACCGAGCGCGCCCTGTTGCAGGAGGCCGAGGCGCGCGGGCTC
GCCCCCGCCGACGAGGCGGTCGAGGCGGAGCTCGAGCAGGCGCGCGCGGCCGCGGGGGAG
AACTACGAAGCGCTCCTAGCGCAAGGGGGCTTCGAGGACGAGGCGGCGCTCCGCGAACTG
ATCTACGAGAGTCTCGCGCTCCAGGGGCTCGTGGACGCCCTTGAAGCCGAGGTCGAGGTG
GGTGACGAGGCCGTGAGCGCCTACTACGAGGCCAACCAGGCGCAGTTCGAGCGCTCGGAA
GAGGTCTGCGCGCGTCACATCCTGGTCGAGGACGAAGCGACCGCCGAGGCGCTGCTGACG
CGCCTCGAGGCGGGCGAGGACTTCGGCGAGCTCGCCCGCGACAACTCCACCGACCCCGGC
AGCGCCCCCGAGGGCGGCGACCTCGGCTGCTTGCCGCGCGGCGTCACCGTCCCCGAGTTT
GAAGAGGCGGCGTTCGCCACCGAGGTCGGCGAGACCACCGGGCCCGTGAGGAGCGACTTC
GGCTATCACCTTATCCGCGTCTACGAGCGCAACCCAGCCGAGACGGCGCCGCTCGAGGAG
GTGCGTTCGCAGATCGAGGGGCAGCTCCGGAACGAAGGCCTTAACGAGCGCATCGCGTCG
CTCGTCGAGGCGTCCGGGGTGCAGACCTACCCCGAAAACCTGCTCTCGGCCGCGCCCGAA
GCGCCCACGCCGCTGCCGGGTGAGGCCATGACCGGTGGCGCGATGACGGGTGGTGCGATG
ACGGGTGGTGCGATGACGGGTGGTGCGATGACCGGTGGGGCGTTGCCCGAGGGGGCCCAG
ACGGGCGGTGGGCAGTAGCCGCCAGCACCTTATCCGGAGAGGGGAGACGCCGCGTCTCCC
CTCCTCTTTGGGCATCTTTGGCTTACGCGGGTGGCAGCGGCGCAAGGTGAGGTCGGTGTG
CACCGCCCCCCTCACGCTTTGGGGACCCTTAGGGGGCGAGGCGCTCGAGCCGCCACGTCC
CCCCTTCGCGGGTGTAGCGGAAGCGGTCGTGGAGGCGGTCGGGGCGACCCTGCCAGAACT
CGAGCGCGTTCGGCGCGACCGCGTAACCCCCCCAAAAGTCCGGGAGCGGCACCTCGCCTG
GAAACCGCGCCCGCAGCGCCTCGCGGCGCGCTTCGAGCTCCGCGCGGCTCCCGATCACGC
GGCTTTGCGGCGAGACCCACGCGCTCAGTTGGCTGCCGTACGGGCGGCTCTTGTGGTACG
CCTCGGCGTCCTCGCGGGGGAGCCTCGCCGCGCGCCCCTCGACGCGCACCTGACGCTCGA
GCTCGAGCCAGTTAAAGACGAGCGCGACGAGGGGGTTGTGGGCGATCTCGCGCGCCTTGC
GGCTCTCGAAGTTCGTAAAGAAGTGAAACCCGCGTTCGTCGAGCCCCTTGAGGAGCACCG
CCCGCGCCGAGGGTTGCCCGCTGGGCCCCACCGTCGCGAGCACCATCGCGTTGGGCTCGG
GGAGCTTAGCGGCGCAGGCCTCGTCTAACCAGGCGCGAAACTGCGCCACGGGGTCGGGGT
CGAGGTCGGCGCGCCGGAGCGCGCCGCGGGTATAGTCTCTGCGCAGGTCGGCGAGCATAG
GGGCATTAAGCCCCGCTAGGGGCGTTCGCGTCTGCCCTATACGTCACAAATCGGGCTCGC
CGCGCCTTTTACACTGGGGCAACGTGACCTTAAGGAGGCGGCCGTGGCGGACTACGAGAG
GGAGCTAGATGGCGATCTGGGCGGCGACGCAACCCCTTACATGAGCGACGACGACGAGTT
CGAGCGCGACGGGACGCACACCATCTTGGGCGACGAAAATGAGAACTTAGCGCGCCGCAA
CGACCTCGCGCGGCAGCTCGAGGACCTCGTCGCGGCGGCGCTCGACTGGTCTGAGATCAG
CGATGACGAGGACGCGCGCGAGATCTACGAGGACCTCGTCGACCTCTACGAGCGCGTGAG
CGCGCCCCTCGAAGATACCGACGACGAGGTCGTGTAGCCCCGAGCGCTACAAGCCCCTTC
ACGGGGCCTTGAGGCCGAAGCGCCGTACCCTACACACCCAGCCCGCACGACCCACGGGGA
GCTCCCCGTGGGTCGCTTGTCCTCTGGGGCACGCTTTTTGAGGCCGGGCTACGGGCGCGG
CGCGTCGGGCGCGCTAGCCTTGGGCATGAACCGCCTGAGCCGCGAGACGAGCCCCTACCT
GCTGCAGCACGCCGAGAACCCCGTCGACTGGTTTCCCTGGGGGGAGGAGGCGTTCGCCAA
GGCGCGGGCCGAAGACAAACCGATCCTGCTGTCGGTGGGCTACGCCGCCTGTCACTGGTG
CCACGTGATGGCGCACGAGTCGTTTGAAAACCCCGAGATCGCCGACCTGATGAACGCCCA
CTTCGTCAACGTCAAGGTCGACCGCGAGGAGCGTCCCGACGTCGACGCGGTCTATATGAG
CGCGGTGCAGGCGATGACCGGCTCCGGCGGTTGGCCGATGACGGTCGCGCTGACCCCGGA
CGGCAAACCGTTTTTCGGCGGCACCTACTACCCCCCCGAGGACCGCTTGGGGCACCCCGG
GTTTAAACGGGTGCTCCTGAGCCTCGCCGAGGCGTGGCGAAGCCGCCGGGACGAGGTGCT
GAGAGCGGCGGAGACGCTCACAAACCACCTCGCCGACCTCAACAAACTCCCCGCCGCGGG
CGAGCCGTCGCCGGGCGCGCTAGGGGAGGAGGTGCTGGCGGAGGCGGTGCGCGCCCTGCA
GCGCACCTTCGACCCCCAACACGGCGGTTTCGGGGGGGCGCCCAAGTTTCCACCGCACGG
CGCGCTCGCCTTTTTGCTGCGGCGTCCCGAACCCGAGGCGCGGGAGATGGCCTACGTGAC
CCTCGACAAGATGGCCGCCGGCGGCATCTTCGACCAGCTCGGCGGCGGCTTCGCGCGCTA
CAGCGTCGACGCGCGGTGGCTCGTGCCGCACTTTGAAAAGATGCTCTACGACAACGCGCA
ACTCGTCGGCGTCTACGCTGAAGCGTACGCGCAGACGCGCCGCGCCCGTTACCGCGAGGT
CGTCGAGGCGACGCTGGCGTTCGTGCAGCGCGAGCTCACGAGCCCCGAGGGGTGCTTCTA
CAGCGCCCTCGACGCCGACTCCGAGGGGGAGGAGGGCAAGTTCTACGTCTGGCGCGCCGA
TGAGTTCGACGTTCTGGGCGAGGACGCCGCGCTCGCCAAAGTCTACTTCGGGGTGAGCGC
AGCGGGCAACTTCGAGGGCCGCAACGTCCTCTTCGTGCCGCACCCGCCCGCTGCGGTCGC
CGAGCGCTTCGGCCTGAGCGAGGCGGCGCTAGCGGCGAGGCTGGCGCGCGTGAAGCGCGC
CCTTTTCGAGATCCGCTCGAGGCGCACGCGACCCGGGCTCGACGACAAGGTGCTCGCCTC
GTGGAACGGGTTGATGATCGGCGCCTTTGCGCGGGCGGGGAGGGTGCTCGCAGAGGACGC
TTACCTCGAAGCCGCCCGCCGCGCCGCTAGGGGCGTGCGCTCGGCGCTCCTCCGGGAGGG
GAGGCTGTGGCACACCTTTCGGGGGGGGGAAGCCAAGGTCGAGGGGCTCTTGGAGGACTA
CGCCCTTTTGGGCCTCGGCCTGTTGGAGCTCTACCGCGCGACGTTGGAGGGGCCGTGGTT
GCTCTGGGCGCTCGAGCTCGCCGAGGTCATCGCGGCGCGCTTTACCGACCCCGAGGGTGG
GTTTTTCAGCACCGCAGCCGACGCCGAAGCGCTCGTCGTGCGCCCCAAAGAGCTCTTCGA
CGCGGCGTTGCCGGCCAGCAGCGCCGCCGCCGCCCTGCTGCTGGCCTCGCTCGCGCGCTA
CACCGACCGCCGCGCCTGGGAGACGCTCGCGGCGCGCGCCCTGACGCCGCTACGCGAGGC
GCTCGTAAGGCACCCGAACGGTTTCGGCACCTCGCTGCAGGTCTTGGCGCAGCTCCTGGC
GCCGCCCCAGGAGGTCGCGCTCGTGGGGCCGCTTGAACACCCCGAGATGCGGGCCATGGA
GGCGCTGCTCAGCACCCTCCCCCCTGAGGTGGCCGTCGCGCGCGTCGCGGCGGAGGGCGA
CCCGCTCGCAGCGCACCTCCCCTTCGTGCGGGGCCGACGGGCGCTGCAGGGGGAGCCGAC
CGCGTACGTGTGCCAGCGGGGCGCCTGCCAGCTGCCCGTCACGAGCGCCGCGGCGCTGGC
GGCGCAGCTCGGTGTCGCGTGACCCACCCGTAACCTGGCGGGCGTTTTCAAGGCACCGTT
CCGGCGGCTTTTGAAAAGCAGCGCGGCGCTTACGGGTACAATCACGCCATGACGGCCTCC
TTTAGGCTCCTGCTCGGGCCCCCCGGGTCGGGGAGGACGACGCGCCTTTTGGCGCGCGCG
CGCGCGGCCACGGCGGCGGGGCAGCGCGTGTGGTGGGTCGGACTGCCGGGGCAACGCACC
GACCTCTACCGGCGGGCGGCGGCGACGGGGGGCGTGATGGGCCTTGAATTTTTGAGCGCG
CAGCAGGTCTTCTACCGCCTGCTGGCGCGCGCGCTCACGCTCAAGCCGCTCGTCGTCGGC
ACGGCGCGCGTCGCGCTCGTCGGCGAGGCCTTAAAGCAGGTCGCGGGCGAACTGCCCGCC
CCCGGCGAAGCGCGCCTGTTTACCCGCGCGGTCGCCGAGGCCAAACGCTTCGGCGTCGCC
TGGTCCGACCTGCCTGCTGCTGACCGCGAGGCGGAGCGCTTTCGGGCGGTCTACCGCGCG
TATGAGGCGATCAAGGGGGAGCGCTGGGACTACGACGACTTCCGCCGCGAGGCCCTTGGG
CTCGCCCGCGCGGGGCGGGCGCAACCCGAGGCGCAGCTCATCGTGGTCGACGGTTTTCGG
GAGCTGGGGCCCTTGGAGCTGGAGCTCTACCGGGCGCTCGCGCAGCGCTGCGCCGACCCG
CCTGAGGTCTGGCTGAGCTTGCCGGAGGCGGTTCCTGGCCTCACGCCCGAGGAGTTGGGG
GGCGCCGAGCGCCTGCCGCGGCGGCCCAACGCCGTAGCGGTCTACGCCGCCCCCAACCCG
GTCGCCGAGGCGCGTTGGGTGCTGCGCGCGCTGAAGCGCGATCTGGCTGCGGGCGCCGAA
CCGCGTTCGCTCGCCGTGGTGCTCCCTGAGCGCGAGGTGCGCGCCTTTCGGGCGCTCGCC
GACGAGTACGGGGTGCCGCTCGCCGACGAGACGCCCAAGTCGCTCGCCGAGCTGCCGGGG
GGGCAGCTGCTCGTCAATCTCCTCGAGCTCCCCGACTACCCGACCCCCGCGCGGCTCCTC
GCCCTCCCCGAGCTCGAGGCGCTCGCCAAAGCCGCCTTGGCAGCGCGCGTAGCGGGGCGC
GAGGCCCTGGAAGCGCTCGCCCACGAGCAGGGGCTCGCCGGCCCCCTGAGGGCTTGGCTA
ACGCGCCTGGAGGCGCCCACGAGCGAGCTCGAGTGGGCGCGCGACCTTCTGTACAGCCTC
CCCGAACTGGGCGGGGGGGTGGCGCCGCGCTTCGTGGACGCCGCCATGGAGCGCGCCAAG
GAGGCCGCGAGCCTCGCCAAGGGGGCGCAGTTTCGCGCCTGGTGGGCCGCGCTGCTACGC
GAGACGCGCCTCAAACCCCCCGCGGGTGGGGGGGTACCGCTCCTCAGCGCCACGCTCGCT
TCGGGGCGGCGTTTTCGGCGCGTCTACCTCATGCGGGCGCTCGAGGGCGCCTACGGCACC
GGCGAAGCCGAAGACTACTTCTTCCCCGAGGAGCTGCGGCGCCCGCTCGGCGAGCGGGCG
CCGCAGCTCCCCAAACGCTTCGGGGGGCGCGACGCGGCGCTGTTTGCCGAGCTGCTCACG
CGCGGCGACGAGGTCGTCGTGACGTTCCCCGAGGCCGATCAGGGGGGGCCGCGCGTCGCC
GAACCGGCGCTCACGCCGTGCGCCGCCCAACCGCTCCCCCAACTGCCCGCAGGGAGCGCG
GTCGAGCTCGGGGTGCGCCACACCTTCACCCCGTGCGAGGCGCGCGCGGAGCGGCCGCTG
CGCGTAGGGCGGACCGACGTGCAGGCGCTCGTGCGCTTCGAGCGCTGCGCCTTTCGCTTC
TGGGCGGAGCGCTTCGTGGTCCGCGAGGACCCGCCCTGGTGGCGCGCGCTCGTCGCCGAG
CTGCGCGCCTTGGGGCGGCTTAGCGAGGTGCGGCTGAAGCTGCTCCAGACCCGCTTCCCA
GCCGCTGCGCCGTGGCTGGCGGCGCACGGTGAGCGGCTCTACGAGCTCACCTTCGGGGTC
GTGCTCCCCACGGGGGGCGTCGGTCCCGTCGCGCGCCTCGACGCGGCCGGCCGCACGGGC
CGCGAGGTGCAGCTCTACACCTTTACCGAACCGGGGCGCCCGTGGGGGGCGGCCGAAGCG
CGCGCCTGGGTCGAGGCGCGCGACCGCCTGCGCGAGCTGTGGGCGGCGGCGCACCTCTTT
GAAGCGCACGGGGTGACGCGCGTGCACCTCTTTCTCTGGCCGGTGCTCGGTCAGCCGGTC
GCCGTCTACGAGGGGGGGATCGCGGCGCCGACCCGCGCCATGCGCGCGCGGCAGGCGCGG
GTGGCGCAGCTCTACGCCCGCCTGAGTAGCGGCGACCGCTCGGCGAAGCCGGGTTACGGC
TGCCGCGACTGCGAGGTCTTCGACCTCTGCCGCGAGGGGACGCGGTGAAGCTGCGGGTCG
CTTCGGCCGGGACCGGCAAAACCACCTCGCTCGTGCGGCGCTACCTCGAGCTCATCGGCG
CCGGCACCCCGTTGCGGCGCCTCGCGGGGGTGACCTTTACGGGGGTCGGGGCCGCCGAAC
TGCGCACGCGGGTGCGCGCCGGCGTGGCGGAGGTGGGGGCCACGGGGCGCTTTCTCGACC
TCGCCTTCCCCCCCGAGCACCGGCCCCGCTTCGAGGAGGCGGCGCTCGAGCTGAGCGGGG
CGACGCTCACCACCATCCACGGCTTTATGGCCGCCGCGCTGCGCCTGAACGCCCCGCTCC
TGGGGCTCGACCCGGACTTCGGTGCGCTCGGCGAGTGGGAGGCGCGGGCGCTCTTCGAGG
AGGAGCTCGCCACGCTGCGCTTTCTCGCCCGCGCCCCGGAGCACGCCCTGCACGCCCCGC
TGCAGCGCCTCGCGGGGGGGGCGGAGGCGCTCTGCACGCAGCTCTTCGCGGCGCGGGCGC
TCGCCGAGCGCTTTCGCCTCGCCGCGGCTGCCAGCGAGCGCGAGCGCGACCTCCTCGCGC
TCTTCGAAGCGGCCTACGCGCGCTACCGGACGCGGCTCGGGGCGCTGCTGTTGCCCCCCC
CCGAGATCGAGCGGCGCGCCCTCGAGCTGACCCGGCACCCGGAGGCGATGGCGCGTCTGC
GGGCGCGCTACCAGCTGCTGCTCGTCGACGAGTTTCAGGACGTCAACCCCGTGCAGGGGC
GCTTTTTCGAGGCGCTCGAGGCGTCCGGGCTCACCCTGGAGGTGGTCGGTGACCCCAAGC
AGGCGATCTACGGCTTTCGCCACGCCGACGTCGAGGTGTTTCGGGGGGCGCTGCGGCGCG
CGCGCGCGCGCGGCGAGCTGGCGCCCCCGCTCACCGAGACCCGTCGCCACGCGCAGGTCG
TAACGCGTTTTCTCAACCACCTCACGCGCGCCTTTGCCGAGCGGGGTTGGGGCTTTTCCG
CCGCCGAGGCGCCCGAGGTGACCTGCGCGGGTCCGCAAGCGGCCGAGCGGGGGCGCGTCG
AGATCCACTGGGTGACGGGGGAGGCCGCCATGGGCGAGCTGCGGGCTTACGAAGCGCGCG
TCTTAGCGGGGCGCGTCGCGGCCCTTTTGGAGCGCTACGCCCCCCGTGAGGTGGCCGTGT
TGGCGCGCTCTTACGCGGGGCTCGCGCAGATGGAGGGGGCGCTGCGCGCGCTCGGGGTGC
CCGCGACCATGCTGCAGGGGCGCGGCTACTTCGAGCGGCTCGAGATCCGCGACCTCTACC
ACGCGCTCAAAGTCGGCCTCGACCCGCAGGGGTTGTCGCTGGCGGCGTGGCTGCGGGGAC
CGTTCGCGGGGCTCTCGCTCGGCGACGTCGAGCGCGTCGTCCTCGCCGAAGCGCCCCTGG
CGACCCTCGAGCGCCTCGCCCCCGAGGTCTCTCGGCGCCTCGAGCGGCTGCGCGAGGTGG
TGCGGCGCGGCCCCGTCGAGGCGCTTAAGCTGCTCGTACGCGCGCCGCTCATCGGCGAGA
GGCGCTACGTCGACTTTTTGGAGCCGCGCGCGCGCGAAAACGTCGACGCGCTGCTTTTCG
CCGTGGCGGCCCACCCGCCCCCGGACGTCGGGGCGCTGCTCGAGAACCTGAGGCGCCTCA
GCCGCCAAGAGGACGCGGGCGACGTGCCGCAGAGCGGCGACGGGGTCTCGCTCCTGACGG
TGCACCGCGCCAAGGGGCTCGAGTGGCCCGTGGTCGCGCTTTTCGACCTCGGCCGCTTCG
ACACGCCGCGCGCCGCAGCCCTCTACGTCGCGCCGGGAAGCGGCGAGGTCGCGCTTGAGG
GGAGCGGGGCGTTCGCCGAGCTCGAGGCGGCCGCGCGCGCCCGTGACGCCGAGGAGAGCT
ACCGGCTGCTCTACGTCGCGGCGTCGCGGGCGCGCGACGTGCTCCTCGTAAGCGGTAGCG
TCAAAGGGGGGCGCCCCAGGGGGTGGGCGGCGGCGCTCGCGGCGCTCGGCTTCGGGCCCG
AAGCGCGCCCCTGGGCGCGCGGCGACTTCGTGCTGCAGCGCTGGCCGGCGCAGAGGGTAG
CGCCAGCGGCAGCGGCGGTTGCGGACGAAAGGGCGCTCCCCGCCGCCCCCTGGACCACGC
GGCGCTTTCTCGAACCGCCGCAACCGCCCCTCTGCTCGCCTTCGGCGGCCGCTACCCTTG
GCGACGAGGGCGATGAGAGCTGCGAACCGCTCCCGATCACCGATCCCGACGAGGGGGAGC
CGCTACCGGGGCGCGCGCGCGCGGTCGGCACGCTCGTCCACTACGCGGTGTCGCAAAACT
GGTCGGCGAGGAGCGCGACGCACCTGCGCAACCTAGAGGCGCAGGAGGTGATGTTCGCGT
TTAGCGCGGCCGAACGGGCGGAGATCCTCGCCGAGGTCGCCGAGCTGCTCGGCCGCTACG
AGGCGCTCCTCGGAGCCGCGCTGCCGGCGCTCGAGGCGCGCGAGGCCGACTTCGCCGAGC
TCCCCTTCGCGCTGCCCTTCGCGGGTACCGTGTGGCAAGGGGTGATCGACCGGCTTTACT
GCGCGGGGGGGCGTTGGTACCTCGACGACTACAAAACCGACCGCACCGTTCGGCCCGAGA
GCTACTACCGCCAGCTCGGGCTCTACGCCCGTGCGGCGTGGGCGGTGCGCGGTTTGCGGC
CCGAGGTGCGGCTCGTGTACCTGCGGGCGCAGCAGGTCGTCCGGGTACCTGAAGAGGCGC
TCGAGGGGGCGCTAGAGGCGCTGTTGGCGCGCGCCCCACCTGACTTGAGGTCTGCCTAGG
GGTCGCTTAAGGTTCGACGATGACGTAGCCGCGGATGGGCCGGTTGGCGCTGTTGCCGAG
GTTGTCGGTGACCCGCACCCGAAAGACGTAGGCGAACTCGTCGCCCGCCCCGGGGAGGGC
GTCGATGTTCTGCGCGTCCTCGGCGACGCGAATCTCGAAGACGCAGCGGACCTCGGTCGG
CAGGGCGAGGAGGTTGCACGCCCCTTGCGGTTCACCCTCGAGGGTAAACGGGCCGCGCGT
CGGGGCGAGGTTACCCGCGAGCCCCTCGGGGGAGCTGTTGACAAGGTTGATGACGACCTC
GGCGATCCCGTCGGGGTCGCGAAAGCTCGCCTGCGCGTAGAAGCTCTCGCCGGGGGCGAC
GCGGACGATGCGTTCGTCGTCGGGCGCCGCGATGCCGCCCGCACGGTCGTTGAGAAAGGG
TCCCTCGGCGCGCGCGCTGACGCCGAAGGTGCCGCTCGGGGCCTCGTCGCGCTCTTGCTC
GCTACCTTCCCGGGGCGCCACGTCGGCACCCCCCGTCACCGGCGCGCCCGGCGCCGCACC
CTGAGGGGCGCTTTGGACCTCGACGCGCACGTCGCGTTGCACGCTGCTCCCCTGCCGTTG
GGCGAGCAACGTGTAGGTCGTCGAGAGGCGTGGCCGCACGGTCGCCGCCGTCTCGCTGGT
CGGGCCGACGCCGGGCAAGAGGGCCGTGCGCCACCCCGCGCCGGAGCGCAGCGACCACGT
CAGCGTCACGGCTTCGCCGGGGCGCACGACCTCCTCCGAGGCGCCTAGGGTGAGCTCGGG
GGGGCTGGGCGGACGCTGCAAGGGGCGTGCGTAGGCGGCGAGCGCGGCGAGCGGACAGAG
GAGCACGTACCAGTAACGTCGTCTCATGAGGGCCTCCGAGTCCCTTGAATTGTAGCGTCT
TTACGCGCTAGAATTGCAAGGTTGTGCCCAGACGGGGCGTAGGAGGAACGATGAAGTACA
ACAAAGGCGCTATCTTGCGCGCCATCGAGCAGCCGTTTTTAAAGAGTGACCTCCCCGAGT
TCGACACCGGCGACACGGTGCGCGTCGACTACCGCGTCTCGGAAGGCAACCGCACCCGCA
TTCAGGCCTTTGAGGGCGTGGTGATCGCCCGTCAGAACGGGAAAAAGGGCGCCCGCGCCA
CCTTCACCGTGCGCAAGATGAGCTTCGGGACCGGCGTCGAGCGCGTGTTCCCGCTGCACT
CGCCCCTGATCAGCGCGATCACGGTCGTGCGCCGCGGGAAAACGCGCCGCGCCAAGCTCT
ACTACCTGCGCGACCTGCGCGGCAAAGCGGCGCGCCTAAAAACCGACGTCAGCCGCCAAG
AGGTCGACCGCGCCGCCGCGCGTGCGGAGCGCGAAGCGGCCCAGAGCGCCGAGTAGGCGC
GCGCCCCGTCGTCGGCCCGTTTGGGGCGCGCGGCTTGACAGCGCCCCAAAGGTGCCGGTA
GACTAGCTAGGTTGAGTCAAAGGCTCAACGCTCTCATGGGGCCGTGGCGCAGTTGGGAGC
GCGTCTGAATGGCATTCAGAAGGTCAGGGGTTCGAATCCCCTCGGCTCCACCACCACTGC
ACGCGAGCTCTGGGCGCCCCCCAGAGCTTGTTTTGTGCTGTCCCATCCAGGCGGGGGCGA
GCCGCCGCCCCGACGCTGGGGTCGCCTCGCGACGGTTTGTCTGAGGGGTTCTCGTCTGAG
CAGTTCTCGGAGGTCTAGACGTGTTTGCAATTATCCAGAGTGGCGGAAAACAGTACCGCG
TCGCTGAGGGCGACGTCGTGCGCCTCGAGGCGCTCGCCGCCGAACCCGGTGAGACGGTCG
AGCTGCCGGTGATGATGGTAGCGGGCGACGAGATCAAAGTCGGCGCGCCGCTCGTCGACG
GGGCTAGCGTGCGCGCCGAGGTGCTCGGCCACGGGCGCGGCAAAAAGCTCTACATCTACA
AGTTCAAAGCGAAGTCCAACTACCGCCGTAAAACCGGCCACCGGCAGAACTACACCGAGG
TTCGTATCACGCACATCGCCGGCTAACGACCGCGCAGGAGGTTTGTATGGCACACAAAAA
AGGCGTCGGTAGCTCGAAAAACGGGCGCGACAGCGAATCGAAGCGCCTAGGCGTCAAGCG
TTTTGACGGCCAGGTCGTCGCGGCCGGCAACATCTTGGTCCGCCAGCGTGGCAGCAAGTT
CAAACCCGGCCCCAACGTCGGTCAGGGCAAGGACTTTACCCTCTTCGCGCTGCGCGAGGG
CGTCGTGCGCTTTCACAACAAGGGTAGCAAGGGGCGTTTTATCAGCGTTGAGGAGCGCAC
CGAGGCGATCGCCGCGGACTAGTCCCGCGGTGGCAAGCGGCGTGCGGGCGTAGCCCGCAC
GTTTTGCTTTGACGTTTACGAGAGCCGCCGGTGCCACCTGGCGAGCTGGCGTCCCCGCAT
AAGGGCAGGGGCCCGTGGCAGGCGCGCCCCGCCGCGACCTGGGGCGGTGAAGACGCGCTG
CGTTACGGCTAAACTAGAGGCCACCCCTTACCCCCCGGGGCGGTACGGGGGGGGCGAGGG
TCGGAAAAGAGGCGACATGGCGCTTAGAGACATTCTCGACATCACCGTACAGGGGGGTAA
GGGCGGCGACGGCGGGTTGTCGTTTTTGCGCCTTAAGTACCTGCCAAAGGGGGGACCGGA
CGGCGGTCACGGCGGTGACGGCGGGGACGTCGTGCTCGAGGCGATCGACGACGTCACCTC
GCTCGAGCGCCTGGTCAGCCGGCGCCTCTACCGCGCGGGGACGGGCGGCCAAGGGGAGGG
GCGCAACCGCACGGGGGCGCGCGGCGAGGACGTCGTGCTCAAGGTACCCGTCGGCACCGT
GGCGACGGACCTCGACACGGGGGAGCGGCTCGCTGACCTGACCGAGGTCGGCCAGCGGGC
GCTGGTGGCGCGCGGCGGGCTCGGGGGGCGCGGGAACGCCTCGTTCGCCTCGTCGCGGCG
GCGCACCCCGCGCTTCGCCGAGCGGGGGACGCCGGGGGAGACGCGGCGGTTGCGGCTCGA
GCTGCGCACGATCGCCGACGCCGGGTTGGTGGGCTACCCCAACGCGGGGAAGTCGAGCCT
GCTAGCGGCGCTGTCGAACGCGCGGCCGCAGATCGCCTCCTATCCCTTTACCACCCTGAG
CCCCAACCTCGGGGTTGTCGAGCGCGGTCTGGAGCGCTTTACCCTGGCCGATATTCCCGG
CATCATCGAGGGGGCGAGCGAGGGCAAGGGGTTGGGGCTCGAGTTTCTCCGCCACATCTC
GCGCACCCGCTTGCTGGTGTTTGTTCTCGACGTCGCCGAAGCCCCGGCGCAGACCCTAGA
GGCGCTCCGCCACGAGCTGCGCGCGTACGACCCTTCGCTGCTGACGCTGCCGGCGCTTAT
CGCGCTCAACAAGGTCGACCTCGCCGCGCCCAGCGAGGTCGCGGCGGCAGTTGCCGAGCT
CACCCCCTTCGGGCTGCCGGTGCTGCCCGTCTCGGCGCTCGAGGGTGCGGGGTTAGAGGC
CCTCAAGGGGACCCTGTTCGACCTCCTGCCGCAGCGACCGCAGCGCCCCGCACCGGCGCC
GGCGCCGCGGCGCGTCGTGGTCGACCCCGTACGGGTCGAGCGCCACGAGCGCGGCGGTTG
GCGCGTCCTCGGCCGCGACGTCACCGAGCTCGTCGCGCGTTTTGACGCCAGCAACCGCGA
GGCGGTCGCCTATCTGCAGGGCCACTTTATCGCCTTGGGAGTCTACAAGCTCCTCAAGCG
CGCGGGCGCCGAGGCGGGCGACGACGTGTGGATCGGCGACGCGGTCTTCGAGTACTTCGA
CGAGGCGGGCGAAGCGGACGCGGAGGACAGCGCCCCCGAAGCGGACGCCGCCGCCGACGA
TGATGATGCGCCGGCCCCCCTCGCCGCCGAGGGTGACGGCGCGCCCGAGCCGGTCGGCGC
CGCGGGCGGCGACGGCGTCGCGGAGGGAGACGGGTAGGCGCGTGGCCGGGAGCCCGGGGT
GAGGTTGGGGCTTTTCGGCGGGCGTTTCGACCCGCCGCACATCGGCCACCTGCTCGCGGC
GCAGGGCGCTCTGGAGGCGCTGGCGCTCGACGAGCTGTGGTTTGTACCGGCCAAAGCGCC
GCCGCACAAACCCACCTGCGCGGGCGCCGAAGACCGCTACCAGATGCTCGTGCTCGCGAC
GCTTACGCACCCGCAGCTGCGCGTGAGCCGGCTCGAGCTCGAGCGCCGCGGGGTGTCGTA
CACCTTCGACACCGCGGTGCAGGTGCGCGCGCAGCACCCGGACGCGCGCCTCTTTTTTAT
CACCGGCGCCGACGCCTACGCCGAGATCGCCTCGTGGCACCGCGCCGCGGAGCTCGTACG
GTTAGTAAACATGGTCGCCATCCCCCGTCCGGGGTATACTCTAAGTAACGTCGCGTCTCC
TTTTAAGGAGGCCGTCTACCCCCTCGCCCTCAGGGCGTGCGACGTCTCGAGCACCGAGAT
CCGCAACCGGCTCGCGCAGGGCCGTTCGGTTCGCTACCTCGTCCCAGAGCTTGTGGAGAC
CTACCTTGAGAAACACGCTCTTTACCGTTAACAGCCCCTGTACGCGCCCCAGCATCCTGC
CCTACTGCGAGCGCGTCAAAGAGCGGGTGACGCCGAAGCGCTTCGAGCACATCGTGCGCG
TCGCGATCCTCACCGAGACGATCGCCCAGGCCAACCGCTTCGACCGCGGTGAGCTGCGCG
CGGCCTGTTTGGCGGCGGTTCTCCACGACGTCGCGCGCGACCTGAGCGCCGAGGAGCTCT
TTGCGCTCGCGCCGCCGGAGACCGAGCTCGAGCGCGAACACCCGCTCGCGGTGCACGGCC
GCGCGGGGCGGCGCATCGCCGAGAGCTGGGGGGTCAGCGACGAACGGGTGCTCGCGGCCA
TCGAGGGGCACGTGTTCGGGGTCGCCCACGACAACCGCATCGGCATGGCGCTCTACGTCG
CCGACGTCTCCGAGCCGGGGCGCGGCGTCAACCACGACATCCGCGAGCTCGCCATGCACA
ACCTGTTCCGCGCCTATCAGCGTGCGGTGAACACCAAAGTCGCCTACTTGCGCTCCCGTG
GCAAAACCGTGCATCCGGTGACGCTGCGCGTCTACCGCGAAATCTGTGGTGCCCTCTAGC
CGCACCCGCGCCAGCCGCCCCCCTCACGGGCCGTGAGACGCCGCCGTCTCAGCCGTGGGG
TGCAGCTGCTGGGGCTTCTTATCGCGGTGCTCGGGCTCTGCGGTTACTGGCTCACCCGCG
ACGTGCAGCGCACCGTGTTGAGCCCCGAGGAGGCGCGGCTCCTTAACCCCGAGGGCGCCG
CGTTCCAGGCGAGCTTCGTCGTCGCGGGGCGCGACTACGACTACGACCCCGCGGGGCCGC
TGGTGTGGCAGGACGGCGAGTGGGTGCGCAGCTTTACCACCGAGCCCCGCCTGGGCTACC
GGACCGACACCATCTTGTACGTCAACTTCGTCGGCAACCGCATCTACATGGTCTCGGTGC
CGCGCGACATCTTTTTGCCGCGGTTTCAGATCCCCATCAACGAGGTCTACGCCTACCCCG
AGACCTATGGTTCGGCGAGCCGCGCCGACAACCTCAGGCGCGCGGTCAGCGAGCTTTTGG
GGGTCCCTATCGACTACTACGCGGTGATCAACATCGATATCTTCGAGCGGCTCGTCGACG
CCATCGGCGGGGTCGAGCTCGAGGTGCCCCGCGCGATGGTCTACCGCGACCAAGCAGCGG
GGCTCGAGATCGATCTGCAGCCGGGGTTTCAACGCCTCTCCGGCGCCGAGGCGGCGGGCT
TTGTGCGCTACCGCGAGCTGCTGCGCGGCGACATCGACCGCATCGACAACGTTAAAACGC
TCGCGTACGCGGTGCTCGGCCGTCTGCAAGAGCTCAACGTCCGCGCCGCCCTCAAACTCC
CCGAACTCATCGACACCTACTTCGATGAGGTCGATACGAACGCGAGCCCCGCGCTCTTTT
CGCAGCTCCTGCCGCGCCTCGGGGAGATGACGCTCGAGGCGGCGACGCTGCCGACCTCCG
ACATGGAGGGGAGCGGCCGCTTTTTGGAGACCGACCCCGAAGCGGTCGAGGCGTTTTTGG
CGACCCTTTTTGGCGGCACCGCCCGCACGGTGACGCGCACCCCCGAGGGGCGGGTGCTGC
TGACCGACCGCAGCGGGGTGCCGGGGGCCGGCGACAGGGTGCGCGAGCTGCTGCTCGCCG
CCGGGGTGGCGCCCGAGCAGCTGCGCGTGCGCCGCGGCGCGCCGGACGCGATCACGCGGG
TGATCGTCACCCGCGAGAGCCTCGCGGCCGCCCCCTTCTACGCCGACCTGCTCGGGGTAG
GCTGGCAGCAGATCGACCGCTTTGCGGTCGACGCCGACATCGAGGTGATCTTGGGGCAAG
ACGCGGCCCGCTTCGACCTCTTTAGGCGCGCCCAGGCGCCCACGCCACAGATGTCCACAC
CCCCATCAAGTCCACACGTTTCCACAGGAGGTTAGCACGATTACCCACAAACTGTCCGCA
ACCGACGTGCCCGACGTCGTCCAACGCATCGTCGACGCCCTCGACGATCGGCGCGCCAAA
GACATCGCCGTGCTCGACTTGCGGCGCGCTTCGGAGACGCTCGACTACTTTATCGTCGCG
ACCGGTGAGTCGAGCCTGCAGCTGCGCGCCCTCGAGGAGAGCGTACGCGATAAGCTCGAA
GCCGTCGGGGTGCGCCCCAAAGGGGTCGAGGGCCCTTCGACCCGTTGGGTGCTGCTCGAC
TACGGGTTTGTCGTGGTGCACATCATGAGCCCCGAAGCGCGCGACTTCTACGACCTCGAG
GGCCTGTGGGCTGACGCCGAACGGCTCGAGGTGACGCCGACGCCGCCGGCCGCCACCCCG
CCCGCTTAAGGCGCGTGCGGCACTGGGCCGAGGAGGTCGCTAAGGCGCACCTGCAGCGCT
TGGGCTACCGCGTCGTGGCCGAGAACTACCGCGTGCGCGGGGCCGAGATCGACCTCATCG
CCGAAGCCGAAGGGGTGCTCGTCATCGTCGAGGTCAAGCAGCGCCGCCGCGACCGCTTCG
GCACCCCCGCGGAGCAGCTGACGCCCCAAAAGCTCAGGCGGCTCCAGCAGGCCGCGCTCC
TCTACCTCGCGGAGCGCTACGGCCGCGACGATCTGCCGCTGCGCTTCGACGCCGTACTGG
TCTCCGGGAGCCGCGAGCGCTACCGGCTCGAGCACCTGCAAAGAATTCTCTAGCCCTCTT
GGACGGTGCCACGTTGGACACCCCACACCGCAACTCCACGCCCCTCCCGCTCGGGCGCCT
CCCTGGCCCGGGGTGTCGGCGTGCGCTCAAGGGGGGGCGTTAGTGGGGGCGGTGCGCGTC
AAGATCTGCGGCGTCACCCGCACCGAGGACGCGCTCCTCGCCGAAGCCGCGGGGGCGGAC
GCGGTGGGGTTTATCTTCGCCGAACGCTCCAAGCGCCACGTGACCCTCGAAGCGGCCAGG
GAGATGAGCGCGGCCTTGGGACCCTTTATCGCTCGCGTCGGCGTCTTTGTCGACGCCCCC
TTCGAGGAGGTCGTGGCGTGCGTCAGGGCGCTTCGCCTCGACGCCGTGCAGCTGCACGGG
GGCGAAGACGCCCCCTATGCGGCGGCGCTACAGCGGCACGTCCGGGTCGTGCGCGCCGTG
GGGTTCTCCCCCGAGCTCGACCCCGCGGCGCTGAGCGGCTACCCCGCCGACGCGCTGCTC
CTCGACGGGCTCACCCCCGGCAGCGGGGAGCGCTTCTCGTGGGCGGCGGCGGCGGCCTTT
CGGGGGTGGCCGCGCCTCCTCCTCGCCGGCGGGCTCACCCCCGACAACGTCGCCGCCGGT
ATCGCGGCGCTCCGCCCCTACGGGGTCGACGTAGCCTCGGGGGTCGAGCTCCGCCCGGGG
GTCAAAGACCCCCGCAAAGTACAAGATTTTGTACGCGCCGCGAAGTCGCTTTAAGCGGGT
GGTGCCTCAACGTTATCCACAGCTTCGCCCGGGGTTGTGGATAACGCGCTTTGCGCCGTG
CAGCACCCCACTTTTCTTCGGTGGTCGGGAGAACGCTCGTGCTGGACGCGCTTTTTGCGG
TTTTCGTAAAGCGCGGGCTGCCTAGCAGAACTGTCACCCTTTTGTCAAGGGCGAAACTTA
TCCACAGCTCGAGCGGGGTTTATCCACAGCGTTTCGCGTACACTAACCTGCGTACCCTGC
GCTAACACCCCAACGCCGTGCCGAGGAGGTTGAGCGACGAAGTCACAGAGGTGCTCGAGG
GTCAGGGGGCGGTCGTGGGCTGACCACCCCCTCGTTGGCGCGTGTGAGGGGCACCTCGTG
ACCACGTCGGTTACCTATGGACGAACTCAAAAGCAGCCTAACGCTAACGGAACGCCGCGA
GGGACCCTTTCACGCCCACCGCAAAGCCTGGAAGGCGCTCGCTGCCCAGCTCGCCGCCGA
CCGCGCGCGGCTCGCCGCCGGCGGGGGGGAGGGGGCGGTAGCGCGGCAGCACGCCAAGGG
CCGCTTAACGGCGCGCGAGCGCGTCGCGGCGCTTGTCGACCCCGGTACGCCCTTCGACGA
GCTGATGACCTTCGCCGGCGACGGGCTCTATCCAGAAGTCGGCGGTGCGCCCTCTGGTGG
CGTGGTCACGGGGATCGGGCGGGTGGCCGGGCGCAACTGGCTGATCATCGCCAACGACGC
GACTGTCAAGGCCGGGGCGTTTTTCCCGATCACCGCCAAAAAGGTCATCCGGGCGCAGAC
GATCGCGCTCGAAAACCACCTGCCGGTCATCTACCTGGTCGACTCGGCGGGGGTCTATCT
GCCCATGCAAGATGAGATCTTCCCCGACCAGGACGACTTCGGGAGGGTGTTTTACCTCAA
CGCGCGCCTCAGCGCCGCCGGCGTGCCGCAGCTCGCAGCGATCATGGGCAACTGCGTGGC
GGGCGGGGCCTACCTGCCGGTCATGTGCGACACGCTGGTGATGACGGAGGGGTCGGGGCT
CTACCTGGCAGGTCCGGCGCTCGTCAAAGCGGCGATCGGTCAGAACGTCTCGAGCGAGGA
GCTGGGCGGCGGCCGTCTCCACGCCGAGGTCTCCGGCACCGCCGACTACCTCGAGCGGAG
CGACGCGGACGCTCTGCAGCGCCTGCGGACGCTCGCCGGCAGCTACGCCCCCGCCGCTCA
AGCCCCGTGGGCTTTGGGGCGCACTGAGAGCCGCGAGCCGAAGCTGCCGGCAGACGACCT
CTATGGCCTGGTGCCGGCCGACGGCGGCACCGCCCCCTACGATGTCCGCGAGGTCATCGG
TCGGCTCGTCGACGCCTCGCAGTTTAGCGAGTACCGGGCGCGCTACGGCCGCACCATCGT
CTGCGGCACCGCGCGGCTCGGCGGTTTCTCGGTCGGCATCGTTGCCAACCAGCGCCTGGT
GGTGCGCAACAAGGGGCGGCTCGAGGTCGGCGGGGTGATCTACGCCGAGGCGGCGGACAA
GGCCGCCCGGTTTGTCCTCAACTGCAACCAAGCGGGCATTCCCATCCTCTTTTTGCACGA
CGTCACGGGTTTCATGGTGGGGCGGGAGAGCGAAGCCGAGGGGATCATCCGGCGCGGCGC
CAAGCTCGTCAACGCGGTCTCCAACAGCGTCGTGCCGCGCCTCAGCGTGATCTTGGGGGG
CTCTTATGGCGCGGGGCACTACGCGATGTGCGGCAAGGCCTACGGCCCCCGCTTTCTCTA
CGCGTGGCCCTCGGCGCGCTACAGCGTGATGGGGGGGCAGCAGGCGGCCAAGACGATCCT
GGACATCCAGGTCGCGCAGCTTAAGCGGCGCGGGGTGACGCCCGACGACGCGGCCCTCGC
GGAGCTCTACGAGCGCATCAAGGCCGACTACGACCGCGCGCTCGACATCCGCTACGCCGC
CGCGCGGCTCTGGGTCGACGAGGTGATCTTGCCCTTGGAGACCCGCGAACGCCTCATCCG
CGCGCTCGAGGTCTGCGCGCTTAACCCGCAGCAAGAGGCGCTCAAGCTAGGGGTGTTTCA
GGTCTAGCGCGCCGTGAGTCTTTGGGTCTAGCTGCGCGAACGGCGCTTCGGCGGCCAGTC
GCCCAGCATCCGCCGCAAGTCGACGATCTGCCCCGCGTGGTAGGCGGTGTGGTCGGCCGC
GAGCAGAACCTGCCGCAAGGGGGTGTGCTCGGGGTGGTGGGGGAGCGGGGCAACGAGGTC
GCACGTCGGGTCGCGAACGAGGGCGACAAAGGCCTCGAGGTCGCGCGCGTAGCCCTCCAG
AGCGGCCTGCCAGGCGCTCTCGGGGAGGTCGCTGCGGTTTTCGGGCCAGTAGCCCCCCGG
CCACTCGGGCGAACGCCACGCGGGGTCGACGGTGTAGTGGAGCAGGTCGTGCTGCGCGAT
GCGGACGTGCTCGAGGAGCTGCCAGATGGAGTGCAACCCGGGTGGGCGGTGGGTGCGCCA
CTCGGGGGGGAGCCCTTCGAGGGCGCCCAGAAGGCTGACGTGCGCGCCCTCGCCGCGAAG
CAGCTTTTCGAGGGTCTGGCGCAGGGTGGTGTCGCGTAGGTTCATCGGATGCCATCCCGC
CACGGCCGGCTCTGCGCGCCCGAAGGCGTCGGGCGACCGCTAAGTGGGGTCGTGGCGTGG
CTCGCAGACCGGGTGTTCAACCTCGCCTCCTGACACCGTTATACCGAGTTTGGGGGGGCG
GCTTTCAGCGTAGAGCACACCTTTAGCCACATCCCCCGTCACCTTACGAAAGTAGCGGCA
GGGCGAGGGGGTGAGGCCGCCCCCACCCTCGGGTCGAGGGTGGGGGCGGCGCTCAGCTTG
GTGGCGCAGAGCGACCTCAGGAGGTAGCAGGAGGTAGGGTTGGGGGCTGACCGCGCAGCG
TCGCAGCGGTATGCTAAAGCATCATGCTCGTTCGTGCTTTGCCCCGAGGCGCGCGGCCGC
GCCGACCCCTGCGGCGTGCGACCGATGCGCGTGCCTGTCGCCGCGGGGTCCGTCGCCCCA
GGGGAGGAGCGCGTTGAGCTTCGCGCAACCGCTCTTTCTGGGGTTGCTCGCGGCGCTGCC
ACTCATCGTGTGGCTCCACTTTTTAAGGGCGCGCCGGCGCACCGAGCGGGTCTCGGCCCT
GTTCTTGTGGGTGCAGGCGCGCGAGGCGGCCGCGCAGCGCCGGCGCCTCTCACCGACGTG
GCTGCTCGTCGCGCAGCTGCTTTTCGTGACGCTTTTAGCGCTCGCTCTGGCGCAACCGCA
GTTCGGGCGCCCCGCCGTCCCGCCCCGCATCCTCATCCTCGACGCTTCGGCCAGCATGGC
CGCCGAGGAGCCGCAGGGGACGCGCCTCGCGCAGGCGGTAGCGCTCGCCGAGGGGTTGCT
TGGCGGCGCCGGTGAGGTCGCGGTGGTGCGCGCGGGTCTCGCCGCGACCGTGGTGCAACC
CCTGACCAGCGACCACGCCGCCGTGCGCGCGGCGCTCTCGGGGCTCGAGGCCGCCGACGC
AAGCGCCGCACTCGGGGAGGCGCTCGAGCTCGCCCGCACGCTCGCCCCCGACGCGGAGCT
GCACGTGATCGGCGACCAGGCCCCGCCCCCCGGATGGCAGGTCTACGTGCACCCCGTCGG
GACAGAGGTTCCGAACGTGGGGATCAGCGCGCTCGAAGCGGCGTTTGGTCGGCTCTTCGC
CTCGGTGGTGTCGAATACCCCCTACCCGCAGACGCTCGAACTCGTCTTCGAGCGCGGTGA
TGAGAGCGTCCGCACCACGGTGCTCGTCCCGGCGCGCGGCCAGGCCAACGTCTCGGTGCC
GGTCGATGACACCGGCGGCGTCTACCGCGCGCGGCTCGAGGGTTTGGGCGAGGACGCGCT
CGCGCTCGACAACGAAGCCTGGATCGGCAGCCGCGAGCTGCGCGCGCTCGTGAGCCCGCC
GAGCACCCCCGTGGAGCGCGCCCTCGGGGCGATGCCGGGGGTCGCCGTGCAGAGCCTGCT
CCTGCGCGAGGGGGACAGCTTGCCCGAGGCTGAGCTCACCGTCTGGCTCGGTTTGCCGCC
CGACCCGCTCCCCGCGGGCGATGTGATCCTCTTTGCGCCCCCGCAGGAAGCGCCGACCTA
CGGGCGCGTCGCCGACTGGGTGCGGAGCGACCCGCTCCTGCGCTTTGTCGACCTCGCCGG
GGTGGTGCTGCCCCTGGCGAGCGCCGAGCAGCTGCGGGCGTGGTCGCCGCTCCCTCTGGC
GGAGGCCGAGGTGCTCGCGCAGACGAGCGCGCTCACCCCGGCGCTGCTGCGTTGGCGCGC
GGACGGGCGCACGGTGCTCTTCTTCCCCTTCTACCCGTCGCAGACCGACCTCGTCCGCCG
CCCCGCTTTTCCCGTGCTGCTCGCGAACGCGGTCGCCGAGGGGCGCACCGACGCGCCCCT
GCCGCTCGGCACCCCGCTAGGCGGCGGGGCGCGCGCGCTAGCGCCGGGGCTCTTCGAGGT
GGGTGAGCGCACCGTGGCGGCGAGCCTGCTGAGCGCTGCGGAGTCGCGCCTCGAGGTCAC
CGCACAGCCGCGCGTTCCGCCGGAGGCCGCGCGCCCTGCCGCGTCCCCCCCCCAGGGGCG
CACCGGCGCGCGCTTGCCGTTCTGGCTGCTTGTGGTAGCGGTAGCGCTGCTGCTCGCCGA
GTGGCTGCTCTGGTCGCGCGGGCGCGGTTTGGGCTACCGTCTGCGGCGCGGCGCGTAGCG
CGGCCTCGGGCGCGCCTCACACGACGCTCGCTTTGGGAAGCGCATCTGCTAGGCTGAGGC
CATGAGCGAACTGCCGAGCAAAGAGGCGCTCCTCGAGGCGCTCAAGGTCGTCAAAGACCC
CGAGATCCCGGTGAACGTCGTCGACCTGGGGCTCATCTACCGCCTCGAGGTCAAAGAGGG
TGGCGAGGTCGACATCGACATGACCCTGACCAGCATGGGCTGCCCCGTTCAGGACATGAT
CCAAGCGGACGCGGAGCTGGCCTGCGTGCAGGTCGAGGGGGTTAAAAAGGTCAACGTCGA
GTTCGTCTGGTCCCCCCCCTGGTCGCCCGCGAAGATGTCCGAGGACGGCAAAAAGCAGAT
GCGCATGTTTGGCTTTAACTTCTAGGAGCTCTAAACGCCGCGCCGCGCGGCGACGAGCGC
TACGCCCGGTGGTAAGGGTGACCGGCGCGGATCGTCTCGAGGCGGTAGAGCTGCTCTAAC
AGGACGAGCCGCGCGAGCTCGTGCGGGAGCGTCAGCGCGGAGAGGCTCCAGAGCTCCCCA
GCGGCCTCCCGCACGAGCTCGCTCAGCCCAGCCGCACCACCGATCAGCAGGCTGACCTGG
CTGACCCCGCGCGTCTCAAGCGCCGTGACGCGTTCGGCCAAAGCCTCGGACCGCCGCTGC
TGAGCGCGTTCGTCGAGCGCGATGAGGTAGCCCCTAGCCGCCCCCAAGAGCGCCTCCCCC
TCCTGCTGTTTGACGCTCTCGAGGTCCTGACCGCGCCCCTCTTTGAGCTCGAGCAGCTCT
AGCGGCGCGTAAGCCTTGAGGCGCGCGGCGTAGTGCGCGCACCCCTCGGCGTAGAAGCCG
CGCTTGAGTCGGCCGATGGCGACGACGCGGTACTTCACGGGGTGCGCGGCGGGTTGCTAG
GCCAACCTTTGCGCGTCGGCAAAGCCCAGCTTCTCCAGCAGCTCACGCCGACGTGACGCG
CGCAAGTCGCTCGTCTCCAGGGCTGCTTGGAGTGCGCCGCTGTCAATAGCCGCGCGCAAG
AGCTCGAGCTCACCCCTGGAGAACGTCTTGGCGCATAGCACGTGCTCTTCAAACGCCGCG
CACGCGACCGGCGCGACCCCTTTGGCAAACGCTAGAAGCGCCTCGGCGTACATGCGGATT
TCACGTTGCGCGTGAGGGTCTAAGCGCAGCTTGAGAAAGTGAAAGAGGTTGTGCAGGTCA
ATCTGCCAGTAGAACTCGGTGTAGAGTGACAGCGGCAGGTTGATGCGGGCGAGTTCGCGC
GCCACGCCCGCCTCCAGCAGGGCCTCGTAGGTGTCGTAGGCGCGCGCCTGAGAGGCGACG
AGCTCCGCTAGGAGCTGCGCGTTGGCCTCCTCGCCGAGCGCCCCCGCCGAGCCCTGCTTG
TTGCTCTCGTCCTGGCCCCTTAGCGCTTCGGGGACGTAGAACTCGTCACGCAGCACGCTG
TAGCGCCCGGAGAGCTCGTTCACGCGGGCGGTGCGGTGCCTAAGCCACTGCCGGGCGACA
AAGAGGGGCATCTTGAGGTGAAAGGTCATGACCACCTGTTCGAAGGGGCTGGTGTGACCC
TGGCGCATGAGGTAGTCAATGAGTTGGGCGTCCTCGCGGGTGCTCTTGGTGCCCGCGCCA
TAAGAGACGCGCGCGGCTTGCACGATGCGCGCGTCCCCCCCCATGTGGTCCACCAGGCGG
ACGAAGCCCTTGTCGAGCACGCGGTATTCGCGGTCTAAAAGCGGCTCGGTCTGGGGGTCG
TCGGCGGCGTGGGGGGGGGGTGTCATAAGCGTATCTTATCAACCCGTCCTCGCGATGTGC
ACCCCTTCGCTGCCACACGCTCAAGTGTTGTACTGTATACTTTTTGCTCAACTCACTCTC
AGGTTGCGTATCATGCTGTGAGCATGGTAGGTCAACCTCGCTCAACGCCTCGTCAGTAAG
GTCCGCAGAAGGTTCTGGCTCTCCCGGAGCCGCTGAGAGTAGCGCCATCAGAAAGTGGCC
GAAGCGCGAAAAACCCCGTGTGGTGCGTGAACGCGAGCGATGAGAGGTTGATGTGAAATG
CTGGGTCGTCGTTCATGTCCTGCGCGGAGCTAGATCCCGCCGCAGTGCAAAAGCGACCTT
GGGAAGCGCTTCGGGGGCGCGTTGAGCGGAACGCGAAGTGTCTCATAAGCGCTTCATATC
GTTTGACACCTTTGCGGGCCTGTGGAATACTTGCCGTGACTTGTTTCTCCAAAGGGTCGC
TGCGAAAGGAGGTGTGATGCCACTTGAACCGGCTCTTGTGCGAGGACAAGCTCTCAGCGG
ATCCGACGTCTTTGACGCGTCAGAGGAAACTCGGACACTCGGCGCGGCACCTTGCAACCC
CCGCTGACTGTTTACGACACACCACGTTCAAGGGGTTTAGTCACATGAAAAAGCTTCTTC
TTGCCACCCTAGCTCTGCTCATCGTGAGCGGCGCTGCGGCGCAGTCCTTCCCGGACGTTC
CGGAAGGGTCTTACGCCGAAGAGGCCGTTGCGCGGCTGGCCGATCTAGGCATCATTATCG
GCTTCCCGGACGGAACCTTCCGCGGTAACGAACCCTTTAACCGTTACCAAGCGGCGCTCG
TCGTCTCCCGTTTGCTCGACCTCATCGACAGCGAATTCCTCTCTGCCGAGGACCTCGACA
CGGTGCGCAACGCGCTGCAGGAGCTCGCTTCGGACGTCGCTGCCAACGAAGAGGCGATTG
CCGCGCTCGAGGAGGCGCTTGCGGGCGCCGCGGGCGCCGACGCCGACGCCGTCGCGCAGC
TGCAGACGCAGCTCGACGCGCTGCGCGTGGAGCTCGACACCGCGATCGCCGCCTCGCAGG
GGCTCGCCGCGCTCGAGCAGCAGGTCGCCAGCAACACCTCGCAGATCCAGCAGCTCACCG
ACCTCGTCACCATCCTCAACGAGGACATCGCGGCGCTCGCGACTGGCGGTGAGGTCGACC
CCGGTTTCTTGGAGCAGATCGAACAGAACACCGGCGACATCGCCAACCTGCGCGAGTTCG
TGGTGCTGCTGCGCCGCGACCAGGTTGCGACGACCGAGCGCGTCGCCGCGCTTGAAGCCA
GCGACGCCGAGCAGAGCGCGCGCTTAGACGACCTCGAAACGCGCGTCACCGAGCTCGAAG
CGACCGCCGTCGCCTTTAGCGGCTCCATCGGCCTCGAGTACGACGTGCGGCGTTTGAGCG
GTGCGGAGATCCCCTTCGACACCGACCGCATCTTCGGCGTCGGCCTAGAGCGCGAGGAAG
CGCCCTCGTTCTTCACCACAGGCGCCGCTGACCTCAACGACGACGGCGACCAGACCGACA
TGGGTGAGCGCGCCGAGGACCGCCAGGACATCTTCCAGCAGCGCGGCCGCTTCCGCCCCG
TGCTCGAACTCAACGTCGACTTCTCCGCCGAGCGCGGCCTCGCGCCCGCGTCGGGGCTCA
ACCAGTTCGAGTCGACCGTGGCGCTCAGGCTCCGCGAAGCGCGCGTGCTGCAGAGCGGCG
CGGATATCACCGACCCCACCTTCGACTTCACGAACCCCGACAACTACTTCACCGGCTACG
TCTTCGAGTTCACCGGGATCACCGCCACCTTGGGCCCCATCGGCGCCGACCCGATCAACT
TCTTTTTCGGTCAGGAGCCCGGTGCGGACTTCTCCGCCTACGTCTTCGAGAGCCTAGGCC
CCGGCTTCCGCGTCGAGATCGGCTCGCCCGACTTCTTGGCCTTCTTGCAGCCCACCCTCG
AGCTCGCCTACGGTGTCTACGAGCAGGGCGGCGACGCGCAGAACGACCCGGTCGAACTCC
CCGACCACCGCGCGCCGCAGCTCTCGTTGGGTGGCGCGCCGCAGCCCAACCCCTGGACCG
ACGCCTACTACCGCGGGGTCCGCGGTACGCTCACGCCCTTCTCGGGTCCGGACTTCTCGA
TGACCGGGGGCTTCTCGGTCGGTCAGATCGCGGGTAACGCCGGCGACAACGCCGACGCCG
CGAACGACAACATCGAGGTGACCGCTTGGAGCTTGGACGGTCAAGTCAACCTGAGCGTCT
TTAACCTCGAGTTCGAGTACGCCGCCAACGACATCCCGCAGGGCGCCCTCTTCCAGCAGG
GCAACCAGGTGCTGCGCGACGAGGAGGGCAACCTCGTCGACTTCGAAGGCAACCCCCTCG
AAGAGGGCGCCGCTGGTATCCCCGTCGTCCAGGAGATCGACAGCACCTCGCTCGTCTACG
CCGAGCTGACCGTAGACACCGAAGCCGCCGGCTTGCCGCTCCTGCGCAGCCTCTCGGCCA
ACTACCGCTCGATCCCGCAGTTCTGGTACGGCCTCAAGTACGACACCGACACCTTCCCCT
GGAGCCTCGACCAAGTCGGTTACGGCGCCGAGGCGACGGTCGGCCTGTCGATCTTTAACC
TCACCGGTTTCGTCGACACCTACACCATCACCAACCCCGCGACCGAAACGGGCGTCGATG
GCGCGCCGGTGACCGGTACGGAGGTCTTCGCCTACGGTGCGCGCTTGGGCGTCGAGGTCT
TCCGCGCGATCGAAGTGTACGGCTTCTACAACGTCGTGACCTTAGACGGCCAGCAGGTCG
AGGCGCTTGACCCCGCGAGGCGCAACGAGGCGTACGTCGCCGGCGTCGGCCTCGGCGTCG
AGCACGACGGTGCGGCCGCCAACGCGCTCGTCCCGGGCCTTAACTTCAACGTGGCTTACG
ACCTGCTGAGCGGTAGCATCGCCGCCGCGACGGTCGACACCGAAGTGACCGTCGGCCCCT
TTGCGCTCTCGCCCTACGTCGGCTTCGACCGCAGCTTTAGCGCGGGCCAGTTCACCGACG
ACACCATCGAGCTGCGCGCGGGTACGGGCCTCGCCACCGAGCCCCTCGACCTCCCGCTCG
CCCCGAGCTTCTTGGCCAACGTCAACTTCCGCAACACCGACCACTTCGACGTCGCCGCGG
ATGTGGACGACTACACCGCGACCGTGCTGCAGTACTCGGTCGGCATCCAGTTCACCGAGT
TCCTCCTGCCGGAGAGCAGCCTGGGCGTCCGCTACGGTTCGTTCACGGGCGAGAACATCG
TCGTCGAACCCAACACCATCGGTTCGGGTGACTTCGCCAGCGACATCTCGGGTGGCGGCA
ACGCGGCCCGTCGCGACGTGCCGGGGACGGGGACGCAGTCGACCGAAGGGTACGAGGTCG
TCTGGAACTACTACGGCCTCGAGCTCGCCTACGGTGCCTACACCAACACCAACCCCCCGG
CAAGCCCCAACCCGGGCCTCACCGGTGGTCAAGCCTTCGCCATCCGCTACACCGTCGAGT
TCTAAACCCCGCGTTTAGACCAGACGGCCTGACGGATACGAACCCCGCTTCGGCGGGGTT
CTTGCTTTGGTCCCCGAGCTCGTCCTGGCGTTCTCGTGGTGGTGGACGTTTGCGAGCGCT
CGGCGCCGGAGCGTACAGTAAACTCCCTTATGCTGACCTGCTATGACCTCTTCGACCTCT
CGCGCGTCTCACCGAACTTGCGGCCCCTGCTCGAGGTAACGCGCCCCTGGGAGGTGCTCG
CCAAGCTCGACGCCTTTTGTACCGAGATCCCCGACCAGCGCCTCGGCGAGGTGCACCCGA
CGGCGGTGCTCGTCGGCAACGTGTACCTCGAAGCGGGGGCGAAGGTCGGACCCCACGCCC
TGATCGAGGGCCCAGCGTGGATCGCCGCGGGCGCCGAGGTCGGGCACGGCGCCTACCTCC
GCGGGGGGGTGGTCCTGGCGGCAGGGGCGAAGGTCGGTCACGCCACCGAGGTCAAACGCG
CGCTCTTTTTGGAGGGGGCCAAAGCGCCGCACTTCAACTACGTCGGCGACACCGTGCTCG
GCCGCGGGGTCAACTTGGGCGCGGGGGTCAAGCTCGCCAACCTCAAGACCTTCGGCGACA
CCATCGAGGTCGCGGGGGAGAGCACGGGGCTGCGCAAGTTCGGCGCCGCCCTGGGCGATG
GGGTGTCGATCGGCTGCAACGCGGTGACCGCCCCGGGGACCATCGTCGGGCCGCGGACGA
TCATCTATCACGGGGCAACGGTGCGCGGTGTGGTACCGGCCGACGTCGTCGTCAAGCTCA
AGCAGCCGCTTCAGACGGTACCGCGCCGCGACCCTTAGGGGCCGCGCGCCCGCTCTGCTA
GGCTAAACCATGTTCCCGCTTCACGACGCCAACCCTCGCCACGGCCCCTCGTTCGTCAAC
TGGGCGCTGATCGCCCTTAACGTCGCCGTCTTTTTCTACAGCCTCGGGGTGTCGCCGTTT
GAGGCGCGGACGCTCGTGTTGACCTACGCCTTTATCCCGCAGTTTTTCTTTTTCGACCCG
CTCGGCAACGCCTACCGCCTCCTCAGCAGCCTCTTCCTGCACGGCGGGCTCGCCCACATC
CTCGGCAACATGTTTTTCCTGTACGTCTTCGGGGACAACGTCGAAGACCGCCTGGGCCAC
GGGCGCTACCTGCTGTTTTACCTCCTGGGGGGCGTCGTGGCGACGCTCGCGCACGGCGTG
TTCGTACCGGGGTCGCCGGTGCCGATGATCGGCGCTTCGGGGGCGGTGAGCGCGGTGCTC
GGCGCCTACATCGTGCTGTTTCCGCGCCAGCGCATCCTCACCTTCGTCCCCCCCTTGTTC
CTCTTCTGGCTTCCCGCTTGGCTCTACCTCGGGTACTGGGCGCTGATCCAGCTGCTCGAG
GCCTTCGGCGGTCTCGTGGTGATGGGGACGGGGGGCGGGATCGCGTGGTGGGCGCACGTG
GGCGGCTTTTTCTTCGGGGTGTTCGCGGTGCGCTCGTTCGCGCGCCCCCGCGGCCTCTAG
CGCGTCCCCTTCACGGCCCTTTTCATGTCGGCCTCGTGACGACCTCGTAGACTACCGTCA
TGCGTCGCTCTCTCACCCCCCTTGTCGCCACCCTCCTCGTCGCTGCGCTCACCTTCGGGG
GGGCGCAGGGTGAGGTCGAAACGTACCTGAGCGCCAACGGCAGCGACCCCGAGACGACGC
GGGGCGCCTCCAGGCTGCTGCGCTACCAGCTCGAGGATTTCCCCGTCCCCGTCTACGTCC
CCCTCCCCCCCGTGGCGCCGCCGGAAACCGCTACCGGAGGGGTTCAGACGGGTGGGGCGA
GCGCCCCGGGGAGCGCCGCCTGGCGTCGCCAGGAGGTGATCCGGGCCTTTGACGCCTGGG
CGGAGGCGGTGCCGGAGATCGTCTCCTGGACCTTCGTCGAGACGCCGGGAGAGGAGACCC
TCGTGGTGAGCTGGGAGGATCTGCCCCCCAACCTCGCGGGGTCGTACCGCTACGCCTTCT
CGGTGACGCCGAGCAACGAGTACCGCTTCCGAGCGACGCGGATCCTGCTGGACCCCAACA
CGCCCGAGGGCGACCTCTACCGTTTCGCGCTGCTGCAGGTCGGCCACGCCCTCGGGCTGT
TGGGGCGCAGCCCCTTCGAGGGCGACGCGCTGAGCGCCGTACCGAGCGGCGTGGTGAGTG
AGCGCGACGTCGCCACCCTGCGCGCGCTCTACGCGCTTCCGAGCGGCACGGTGCTGCACG
GCGATTGAGGGAGCGACGCCTAAGCGGGTCGGCTGACGCAACGACGGGCGGTGCCGGAAG
ACGCCTCACGCGTGGCGCGGTGGGCCCGACGGCGACACCGCGAGGGGACGCCCTCGCGGT
GTCGGCTGCGGTACCTGTTTGCGCCGCGCTGTTCGTTGTTGGCCGTCAGTTGTTGGCCGG
CTCGATGAGGCCGTAGTCGCCGTCGTGGCGCCGGTAGAGCACGCTGATGGTGTCGGTCTC
CATGTTGTGAAAGACGAAAAACGCGTGGCCGAGCGCCTCCATCTGCAGCGCCGCATCCTC
GGGCGACATGGGGCGCATCACGTGGCGTTTGACGCGGACGATGGCGGGTTCGCGTTCCTG
GCTCTCGTCCGCCGCCACCCCCGCCCCCTCCATGGGGGCGACGTCGAGGTCGCTGGGGGG
CGGCTCCTGGTTGCGTTTGGCGAGCCGCCGCTCCTTAAAGCGCCGCAGCTGACGCTCGAG
CTTCTCGACCACCAAGTCGGTCGCGGCGTAGGTGTCGGGGCCGCTCTCCTCGGCGCGCAC
GATGCCGTTGGGGACGTTGAGCTGCACCTCGACCTTGGCGGGCATCGCGGGGTTGCCGTC
GGTGGCGTAGCTCATCACCACCTTGGCGTCGACGATGTGATCGGAAAAGCGCTCGAGCTT
CTCGAGCTTCTCCTCGGCGTAGGCGCGCATGGCGTCGGTGACTTCGATGTTGCGGCCGAT
CATCTGATAGATATCCATAGAACTCCTTTCGCGGGTCCGAAGTGCTTGCTGCAGGTTTCA
TCTGGTTCGCGACGCGCTCAGCTAAGGAGACATCGTCTGGCACGTACGTCCTTAGGATGA
GACCTGCTGAACTACGTAGCAACCTCTCAAGCAACTGCTGCTAGGGCTACCTTATGAGGC
TAGTTTACACCTACGCTGAGCCGCTAAAGCCGCGCTGTGCCCACAAAAAATGCGCCCCGC
TAGGGGACACTGTTGGTAAAGTCTTTCGAGTTCTGGCTGCGAAAAATCGATTAGCAGTTG
GGTGCTGCCCTGCAAACGCCTGTGCCTGCCCTGCATTGTTGATGCAACCGTATTGCTAGA
AGCGTTACGTTAGCCTTGGCTTGCAGCCCGACAGATTGACACATGTTCATGTATGGGTTT
AACGTAACCGCATGGAAACGCTGTCGTCTCGACTGAAAGCGCTCGCCGACCCGGTGCGGC
TGGCGATGCTAGATTTCCTGCTGAATCCGGTGCAAGCCTGCTTGACGCAAGCGGATGGCG
TGTGCGCCTGTGATTTCGAGGCCGGACTAGGCATGACGCAATCAGCCGTCAGCCACCACA
TGAAAATTCTCGTGCAGGCGGGTTTCGTCCACGCCGAAAAGCACGGGCGCTGGGTGCGCT
ACAGCGTCAACCCGACGGTGTTCGCCTCGGTTTGTGAAGCGCTGCGGCCGTATGTCGAGG
CTTCCCCTGTGCCGGAGGCCGCGCCACGCCTGGCAGTCGCAGGAGGTCGGAGCTGAACCG
TGGACAGGTCGCTGTTTCAGGTTCCCAAGATGGACTGCGCCGCTGAGGAAAACCTGGTGC
GGATGCAGCTCGACGGCATGGCGGCGGTGAAGTCGCTCGACTTCGACCTGTCAGCCCGCA
AGGTGACCGTCTATCACGAGGGCGGGCTAGGTGAGATCGAAAACGCCCTCGTGCAGCTCG
GCCTCGGCTCCAAGCTGGTCGAGACTGGCGAGACGGACGAGGCCGCGCCGGAAACCGCGC
AGCAACGGCGGTTGCTGTGGGTGGTGCTGCTGATTAACTTCTCGTTCTTCGTCCTGGAAA
TGACCACCGGCTTTATCTCCGGTTCGATGGGGCTGGTGGCGGATTCGCTCGATATGCTGG
CCGATGCGCTGGTGTACGGCCTAAGCCTGCTGGCGGTCGGCGCGACGGTCGCCCGGAAAA
AGAACGTCGCCCGCTACAGCGGCTATTTTCAGGCGACGCTCGCCGTGCTCGGCTTTGTCG
AGGTGCTGCGCCGCTTCTTCGGCGTCGAGGCGCTGCCGGACTTCCGCACGATGATTGTTG
TTTCGGTGCTGGCGCTCATCGCTAACGGCGTATGCCTCTACCTGTTGCAGCGCTCGAAAG
ATAGAGAGGCGCACATGCAGGCTAGCATGATTTTTACCAGCAATGACGTGATTATCAATC
TCGGAGTCATCACCGCCGGGGTGCTGGGGCTGTGGCTCGGGTCGGGAATTCCTGACCTGG
TAATCGGCGCAATCGTCTTTGTGATTGTGACGCTCGGCGCGGTGCGGATTCTGCGGCTGG
CGCGGTAGCCACTTCAATGCTCTTCAAACTCGCGCTCTATGTCTTAGCGGCCATCAAGCA
CCCGCATACGTCGATACCATCATCGAGCAGGAAATAGAAAATCACGTAATGGTTGGAAAC
AAAACTGCGAAGGCGTCGTACGTCTCACGCGGCCTTACAGCCCCATAAACGCATAAGCCA
GCTTGCCTTCCCATTACACGCGTGCGTACGGCAAAGCCTTTAACCCTTCATACTGAGCCA
TGTTGAAACCACAGCCGGTACCGCCTGTCCCCGAAATGACCGCCCGAGCTGCCCACGCCG
CCTTTCCCAAGGGTCATTGTTACCTCACCCTCCGCGATGAGCTGGGAACGATCTTCACGG
ATGACATGTTTGCCGACCTCTTTCCCACCGTTGGACGGCCAGCGGAAGCGCCGTGGCGGC
TAGCTTTGGTGACCATCGTACAGTTCGCCGAAGGCTTGTCCGACCGAGATGTGGCCGATG
CGGTGCGAGACCGCATCACCCTAAAGTATCTGTTGGGACTCGAGTACGACGACTCCGGTT
TCGACTACTCTATCTTGTCGCGCTTTCGTGACCGACTGGTCGAGGGCAATTCGGTAGCCA
TCCTTCTTGACGCCCTAGTCGAAGCCAGCCGCAAGGCGGGGCTCATCAAACACCGCGGCA
AAGTGAGAACCGATGCGACCCATATTCTTGCGAAGATTCGTGAACTCAGTCGCCTCGAGC
TGGTCGGCGAAACGCTTCGGCACGCCTTGAACGAGATCGCCAAGGCCGCGCCGGAGTGGT
TGAGGGCACTGGCACCAGATGACTGGTACAAAAGGTATGCAAAACGCTTTGAAGAGGAGT
CTTACCGGAGCCGATATAAGCAAGGACCAGGCTACAGTGCCCAGGTCGGTAGAGACGGCT
TTCTCTTGATGACCGCGGTCTATAGTGCCGATGCTCCTACTGGGCTAGGGAACCTGAAGG
CGGTTGAACTGTTACGTCGCTGCTGGCTCGAGCAGTTCATGGTCGAGGGTGATGAGGTCA
AGATGCGTAAGGGCGGAAACATGCCTCCAAGTGCTGCACGGCTCGAGTCTCCTTACGACG
CCGAAGCGCATTACGGCGTTAACGGTGGGCTGTCCTGGGTGGGGTACAAGGTGCATTACA
CCGAATCGTGTGATGAAGACGCACCCCATCTTGTCGTTCACGTCGATACGACTGAAGCAG
CAATGGCTGACCTCGTGCGCGTCACACCTATCCACGAGCAGCTCAAGCAAAGGCAACTAC
TTCCTGCTGAGCATTTTGTGGACAATCAGTATGTAACCTCGAAACTTCTGGTTGACAGCA
AGAAACACTACAGCGTGGAACTGGTGGGTCCTATCAAACCCCACTACGAAGCTAAGGGCT
TTGGCATCGGGGAGTTCAAAATCGACTGGGAGCACAAAGTCGTTACCTGCCCTGGGGGCG
AGCAGAGTACGCGGTGGCGACCCGAGGTACCCAAATCGGGTCGAGCGCAAATTACGGTGC
GTTTTGCCCCTTCCGACTGTCGGGCGTGCTCCCTGAACGACCGCTGTGCCAAGAACACGA
CGCGTGTGGGCCGTACTCTGGCGCTCCTACCCCGTGAGCAGTACGAGGCGCGTGAAGCGG
TTAAACAAAAACAGCACACTCAAGAATGGCTCGCGCGTTACCAGATCCGTACAGGCAGTG
AAGGAACGTTCTCACAGGCGGTTAGTGCGGGCCTTCGCCAGAGTCGGTATTATGGCTTGA
ACAAAAACCACCTTCAGAACGTTGCCATAGCCGCTGGGATGAACTTCCAACGCCTCTCGG
ACTGGTTCGAGGAGATACCCCGAGCTCAGACGCGAACATCGAGGTTTGCAGCGCTAAGAG
CATAGAACAGGTTTCAACCTAGTTCTCTAACCGTAGTGGTGCTGAGTGAGAGGGTACTGC
TGCAAAGCCTTAGTGTCATTAGGGCTTAAACGAGGGCTTAAGTAAAGGTTCGCACGGCTG
CTTAGGCAGCCGTGCAGCTTTTTTGCAGAAGGGAGGAGGTGGTTACTTGTCCAAATTTGA
AATCTTGTTCGAGTTCGCCAACAGCATCCCCGCTAGGGGCGCGGAGCGCAAAGAGGGTTA
GGGCTACGCGCCCTCTACGCGGAGGGTTTGGCCGGGAGGTTGGCGACCAAGACCATCCGG
TCGCCCTGCTGCTCCAAAGACACGTCGTAGTTGGTCTCGTCGGCGGGGAAGTACTTGCTG
ATCACCTCTAGGAGCTCGTTTTTGAGCGCGTCCATCTTCCCCGGTGAGAGCCGCGCGCGG
TCGTAGGACAAGACGAGTTTGAGGCGCTCTTTGACCGTGTCCTTGCTTCTGTTGCGGCCG
AAAAGTCCGAACATCAGCCCATTCCAAATAGACGGCGCAAGTAGCCCAGAAAGTTGCCGC
GGCTCTCGAGCGCGCGGTGGGGGATCTCTTCGCCCTGGATGCGTTTGGCGATGCTCCTAA
AGGCGTCACCCGCCCCCGTCTTGCCGTTTTCCAGACTGATGGGGCTACCGACGTTCGTCG
AGACGATGATCTTCTCGTCCTCGGGGACGATGCCGATGAGCTTGATGCCCAAGATCTCGA
GGATGTCGTCGACCTCCAACATGTCGCCGCGCTTGACCATCTCGGGGCGGAGCCGGTTGA
TGATGCACTTGACCTCGGTGATCTCGCGCGCTTCTAACAGCCCGATGATGCGGTCGGCGT
CCCGGACGCTGCTGACCTCCGGGTTGACGACCACCAGCGCCCCCTGCGCGGCGCTCGCGG
CGGTCTGAAAACCCGACTCGATGCCCGCTGGTGAGTCGATGAGGATGCGGTCAAAACCCT
CTTCGCCCAGGAGCAGCTCGACGGTCTCTTTCATCCGCGCTTCGGACAGGGCGCTCTTGT
CGCGCGTCTGCGAAGCGGCCAGGAGGTAGAGGTTGTCGACCCGTTTGTCGCGAATAAGCG
CCTGCTTGAGCTTGCAGCGCCCCTCGAAGACGTCGATGAGGTCGTAGACCACGCGGCCCT
CGAGGCCCATGACGACGTCTAGGTTGCGCAGCCCGACGTCGGTGTCGATGACCGCGACCT
TCTCCCCGAGGAGCGCGAGCGCCGCTCCAACGTTCGCGGTGGTGGTGGTTTTGCCGACCC
CCCCCTTGCCCGAGGTGACAACGATGGCTTTAGCGTTCAATGCGTTCTCCTTCTGGTCTG
CTGTGGTCTCTGCCCCGCGTGCACGTGGTCCAACCGTTGCGGTCCCGGGGGGCCCGCCCG
CGGTGATGCGAAGCGTAGGGGGTGCGCTAGGAGGAAAGTAGGGAAGACGGCCCTAGCGGC
CCAGCGAGCGGGTGTCGCGTCCCGCCTGCGGTTGGGTCGTAGCGCCCCCGGTCACACGTC
CCGAGAATTGTAACAGAAGCCAGCGCGGGGTTGGCGGGGTTTGGCCGGGGCTAGGCGCGC
GTGAGGTTGGCGTACTTGAAAAGGAGCCGTTTGGGTCCCGCCTCCTGAAAGACCACCGTC
ACCTCCGCGCGCGCCCCCTCGCCCGAAACGCCGACGACGGTGCCGAGGCCGAACTTGGGG
TGCTTGACCCGTTCGCCGCCGCGAAAGCTCACGCCGCCCCCGTCCTCGGCGCTCGCCGGC
GCCGAGGCGCCGGTGGCGCCCAGCTTCGGCGGCGCCCAGACCGCGCGGCTATACTTGCTG
AGGCGCTCGGCGTGCAGCTCTTGCCCGAACACGTCGATCTCCTGGAGCATGCCCTTGGGA
ATGTCCTCGAGAAAGCGGCTCGGGCGGGCGAACTCGGTGCGGCCGAAGCTCATCCGTGAC
TCGCAGTGGACCAGAAAGAGCAGCTCCTGCGCGCGGGTCACGCCGACGTAGAGGAGCCGG
CGCTCCTCCTCGATCTCCTGCAGCGAAGCGAGCGACGAGCGGTGCGGGATGAGGTTCTCC
TCGAGCCCGACCAAGAAGACCACCGGAAACTCGAGCCCCTTGGCGTTGTGCAGGGTCATC
AAGGTCACCGCCTCCTCGGGCGCCTGCCCTTGGTTGACCGCCTTGACTGCGCGGTCGTCG
ACGCTCGCTAAAAGGGCCGCTTCGTCCAGAAACTCGCCGATGCTTCCCCCCGTCTCCTCC
TGCCACTCGGCGACGGCGTTGACGAGCTCGTCTAGGTTCTCGATCCGTCCTTGCGCCTCG
AAAGACTTCTCGTCTTTAAGGGCCTGCAAGTAACCCGACTGGTCGATGGCCGCCTGTAGA
AACTGCGCGGCGGGGAGCGTCTCGGCGGCCTCGCGGAGGTCGTCCATGAGCGCGACGAAC
TCCCCGATGCGCTTAAGCGCCGGGGTGCCCCGCAGCGGCTCCTCCGCCCGCCGCAGCGCC
TCGGAGAAGCGGATGCCCCGTTTGGCGGCAAAGGCCACCAAGGTCTCCTCGCTCGTCTTA
CCGATTCCCCGTTTGGGCCGGTTGAGAACGCGCCGCCACGCCACGTCGTCGGCGGGGTTT
AGAGCGGCGCGGGCGTAGCTCAAGATGTCTTTGACCTCGCGGCGCTCGTAAAAGCCGACG
CCGCCGACGATCTTGGCCGGGATCCCCGCGCGCCGCAGCGCCTCCTCCAACACCCGCGAC
TGCGAGTTCGTGCGGTAGAGCACCGTAAAGTCTTTTGCAGAGAGGCCCCGCTCGGCCTGG
AGCCGCTCGATCTGCCGGGCGACGAAGTCGGCTTCGGCGCGGTGGTCGGCGGCGCGGTAG
AGCCGGACCTTGTCGCCCGCCCCTTTAACCGGGCGTAAGCGCTTCTCGAGCCGCCCCTCG
TTGGGGGCGATCACCGCGTTGGCGAGCTCCAAAACGCTCGCCACCGAGCGGTAGTTGAGC
TCCAAGCGGTAGACGGCGGCGTCGGGAAAGTCCTCGCGGAAGTCTAAGATGTTGCGCACG
TCGGCGCCCCGGAAGGCGTAGATGCTGTTGTGAACGAGCATGCCGTTGGCAAGGTAGGTG
TGTGTCGGGGTCACCTCCAGGTCGAAAACCGGGCCATCGTAGGCGACTTGCGAGACGGTC
TCGACGACGGCCTCCTCGAGGCTTTGCTCGCGTTTGACGAGCACTCGCATACCCGGGTGG
AGGTGCGCGAGGGGGGTAACGTGGTACATCCGCCCGTCGATGTAGGCTTTGCGCTGGAGC
TCTAACCCGCCCGCCTCGGCGAACCCTCGGGCGAAGGCGAGCGCGTCGCGGTAGCTTTTG
CGACAGATCTCGGTGCGGTAGCCCCCCCGCCCGTTGCTGCGTACGGGGTAACCCGCCGCC
AAAAGGCGCGCTGCGAGATCGGCGCGGATGGACGACCACTGCACGCGGTGGTAGCCTACC
CCGCCGTGGCGAAAGTCCTGGAACATCACCAGATTCACGCTTTGGCGGCGAAGACCGTTT
TGCGGGCGGTAGTGGGGGAAGTCGGGGTGAAGGTGAAGCTGCGCCATCAACCGCGCTGCA
GAGGCGGTCGTATCGACGTCCTGGTAGAGGCGCGCGATCCAACCTTCGTCCATCTTGAGC
CGCCGGCCGACGCCGTGGAAGACGAGCGTGGGGAGGCCGTACTCGGCGGCGAAGCGCGCC
TCCCAGTAACGCGCTTCGGCATAGGTCTGGCAGACGCGTAGCACCCAGAGCTTGTCGCCG
TTTTCCTGCGCGAGGCGAACCCGAAAGCCGACCTCGTCCTGGCCGAAGTCGTTCGCGCGC
AAGCTCTTCGTGAGACCGAGGCGGTAGCCGCGGTCTTCACGGTACATGAGGTAGACGTAG
TAAAAACCCGCTTCGGGATCGAGGCGCGCCAGAACGAGGTGATGCGGGGTGCCGCGCACC
ACCCGCCCCCCTACACGGACCTCCCACATCGGGCCGCGGTAGCGCCCTCGCTTGACCGTC
GTCACATGGCCCCAGGTGGGTTGAAGGCCTCCACCAGTTCCCAAGACCTCGTCACCTTCT
TGAACGCACGCGATGGGCAAACAGCCGCGCCGCGTTGGGATGCGCGTCTCCGGCGGTAGA
CATTGGTCGGGGTCGCCGACGACCATCAGGTTGGCGTACTTGTTCGCCAAGAGCCTCGTG
AGGCGGTACTGCGCGGTGTTGGTGTCCTGGTACTCGTCGACGTGGATAAAGACCGCGCGC
TGCTGCACCTTCTCCAACACCTCGGGGAAGCGCTCGAAGAGTTCGACGGTGCGCCCCAGG
ATGTCGTTAAAGTCGACCGCGTTGACGCTCCGCAGCCTCGAGCTGTAGCGCTCGTACACC
TCCGCGACGAGCTCCAAGGGGAGCCCCGCGACCATCCCCCCGAAGACCCGCTCGCCCTCG
CGGGCGAGCTCGGCGGGCGTCCAGAGGTTCGACTTGGCGCGGTCGATGAGCGCGCGCAGC
ACGCGCGGGTTGGCGTCGCCGAGCCCCGTGACGCGTTCCAAGATCTCCTTGAGCACCTCC
AGTTGGTCCGTGTCGTCGTAGATGGCGAAGCCGGGCTCGAGGCCGATGAGCCCGCCGTAC
GCGCGCAGGATGCGCAGGCACGCCGAGTGAAAGGTGCTCACCCAGAGGTCTTTGGCCGCC
TCGCCCATAAGGTGCGCGACGCGCTCTTTGAGTTCGCCGGCCGCTTTGTTGGTAAACGTC
ACGGCGAGGATCTCGGTCGGGTAGACCTCGTGGGCGTCCATGAGGTAGGCGATGCGGTGC
ACCACGGTGCGCGTCTTGCCCGAGCCCGCGCCCGCGAGCACCAGCGCGGGCCCCTGGAAG
TGTTCGGCGGCGGCGCGCTGCTCCTCATTCAAGACAGCGAGCAGGGGGTGGTCTGAAACG
GTCTCCGGCACAGTCAGGCCATCATAACGCGCAGCGGTGACCGCCGCCGATGCCGAGGTT
TAGGGCGGCCCCTCAGCGAGAGCCCCGTACGCCGCCGTCTTGACGTAGTGCGCCCACAGC
CCCGCGTACCACCCGTAGCGCTCGGCAATCTCGCGGGCGCTGCCCGCGCTGATAGGCAGC
CCCTTGGTGTAGACCTTCGAGATGGCCGCCAGCAGCCCCGTGTCGGTCCAGGGGACGCGC
TCGTAACGCCCCAGACCGCGCAGGGCGATGAAGTCGACCGACCACGCGCCCAGGCCCTTG
ATGCGCCCGAGCCAGCGCGCCACCTCGTCAAAGGGGGCGGCGCGCAAAAACGCCTCGTCG
GCGAGCGCGAAAGCGCGTACGAGGTGGAGCATCCGTTCGGTTTTGCGGGTGTTGTTGGTC
GCCGCCAGGATGCGCGCGTGGGGGTCGTCGAGCAGCTGCTGCGCTTCGGGAAAGGCGACG
TAGCGGCGGCCGCCGTGCTCGAGGCGCGGCCCGAAGCTCTCGGCAAGGCGCGCCATCGTC
TTGTGGGCGAAGCCGTTCGGCGTCCGCTGCTGCACGAGCGCCCAACAGGCCGCCTCAAAG
GGCGTCAGGACCTTTACCGGATGGTAGCCGTAGAGCCGCGCGACGACCTCCGCGAAGAGG
GGGTCGCAGCGGGCGTAGAGGGGCGTGAGGTCGTCGTCCAGGCTGAGGTAGAAGCGCACC
CGGTCGGTGGCCGCGCGCGTCAGCGCGTCGTCCAGCATCTTGGCGTAGAGGGTGAGCTCG
AGCCGCTCGGGCTGCGCCGTCGGCCACACCTCGAAGAGCACCGCCTGGCCGCGCACGCTC
ACCACGCGCCGCAGCCCCTGGACGCGCTCGTCCCCGACCGTTTTGCACGCGATCTGCTCG
GCTGCCGGGACGCGCTCGTAGGGGCGCCCGTAGAAGGCGCGGATGTAGTCCAGGCTCCTC
TGCAGCGAAAAGGGCGGGGTGGCCGTCACGGTCAGCGTCGTCTGCTCCACACCCCATCAA
ACCACCGCGCCGCGTACGAAACTGCGCGCCAGGAGCTGTTAGCATGCCCTATGGCGAGCG
GCCGCACCCACGAGGCGATCAACTTGGGCGTCTTCGCCGCGCTCGCCGGGGGCTACGCCT
ACGCGCGGGCGCGGTCGCTCGCGGATCCCACGAACCTCCTGTTTGCCCCCGAGACGCTCT
GGGCGTTTGTCCTGAGCTACCTCATCGGCACCTTTTTTATCACCCCCGACCTCGACCTCG
CCGAGAACCGGATGCGCGCGCGCAACAACTGGGGGCTGCTGGGCCTGTTGTGGGTGCCTT
ACGGGGCGCTCTTTAGCCACCGCGGGCTGTCGCACACCTGGTTTGTGGGCCCCCTTACGA
GGCTTCTATACCTGGTGCTGCTGGCGCTGGCTCTGGGGTGGGCGGCCTCGGAGATCGCGC
CCCACTTTGGCTACCGCGTCGGTTTCGAGGCCGAGGTAGGGGAGAGCTGGCCGCAGCTCC
TCGTGGGGTCGCTCGCGGGCTACTACTTGTCGCAGTGGCTGCACCTGATCGCCGACGGTA
TCCAACCCGACCACGCCTGGAGGCGCAAGGGGGCGCGCACAAGGGGGCGCAAACGGCGGC
GGCGCTCACCCTCTTAAGCTTTTGCTATGCTTGGCGTAACCGCGCTCGACAAGCCCCACC
CGCGCCGCAGCGAGGGCGCTCACAAGGTGGCTCGAGCAGAGGGAGAGTAGCGATGCACCT
AAAGAGAGCCGTGGCCCTTGGCCTGTTTGCCGTCTGCGCGTCCGCCGCCGCCCAGGAGGG
TTGGACCTGCCCCGAGGGTTTCGCGGGGCAGCGCCTAAACGTCTACAACTGGACGACCTA
TATCGCCGAGGACACCATCGCTAACTTCGAGGCGCTCTGCGACGTCAGCGTGACCTACGA
CACCTACCCGACTGAGGACGACATGTTGGCGCGCATCCGCCAGGGCAACCCCGGTTACGA
CATTGTGGTGCCGAGCGGGACCATCATGGTGCTGATGATCAACGAGGGGCTACTAGAACC
CCTCAACCTCGAGAACATCCCCAACGTCGCCAACCTAGACGACACCTTTCTCGACCTCCC
CTTCGACCCCGGCAACCAGTACTCGCTGCCGTACCAGTGGGGCACGGTGGGGATCGGCTA
CAACCGCACGCGCGTGGGCGGCGAGATCACCTCGTGGCGGGAGATGTTCGCCTACGAGGG
GCCGGTGTCGTGGCTCGAGGACGTGCGCGGCATTATGGGGGTCGCGCTCCTCCTGGCCGG
CTTTGACCCGAACAGCACCGACCCCGATGAGATCGCCGCCGCCAGGGATTTCTTGATCGA
CAACGGGTCGAACGTGGTCTACATCAACCAAGACGACGGCCAAGAGGTCCTGTTGCGCGG
CGAGGCGGACATCGTGATGGAGTACTCCGGCGACATCTTCCAGATCATCGAGGAGTGCGA
CTGCGACGACTTCGCCTACGTCATCCCCGAGGAGGGGACGTACTTCTGGGTCGACAACGT
CGCCATCCCGGTAGGTGCCCAGAACAGGGCGCTCGCAGAGGTCTTTATCGACTACCTGCT
CGATCCGCAGGTGGGCGCCGACATCTCCAACTTCACCGCCTACGGCTCCCCCAACCGCGC
GGCGATCGAGGCGGGGCTCATCGACGAAGCGCTCCTTAACAACCCCGGTATCTACCCCTC
CGAAGAGGTCGAGGAGCGGCTCTTTACCATCATCAACGACCCCGAAGCCGAAGGGCTCTA
CAACGACGCCTGGGACGAGGTCAAGATCTTTGTCGGGGGCTAGGCGGTTGAGCGCAGCGT
TTCGTGATCCAGGCGTGATATGAGGGTCTATGCAGCCAGCCGTCGAGCTTAGAGAGGTCA
CCAAAGCCTACGCCGACCCGCGCGGCGCGGGGACGGTGCGGGCGATGGACGCGGTGTCGC
TCCGCATCGACGAGGGGGGCTTTTTCGCCCTCCTAGGTCCCTCGGGGTGCGGCAAGACGA
CGACGCTGCGTTCGATCGCCGGCTTTGAACAGCCCGACAGCGGCGCGGTGCTGATTCGGG
GGCGCCCCGTGCAGGGCATCCCCCCCTTCCACCGCCCCGTCAACACGGTGTTTCAGGACT
ACGCGCTCTTCCCGCACATGAGCGTCCTGCAAAACGTCATGTTCGGCCTCAAGATGGCCA
AGGTGCCCGCGCGGGAGGCGCGGCGGCGTGCGGAGGAGGCCTTGGAGCTCGTGCACCTGC
CCCACGTCGGGGCGCGCCGGCCCTCGCAGCTCTCCGGCGGGCAGCGGCAGCGGGTCGCTC
TGGCGCGCGCGCTCGTCAACCGCCCGGCGGTCTTGCTCCTCGACGAACCCTTGGGCGCTC
TGGACCTCAAGCTGCGCAAAGCGATGCAGTTCGAGCTCAAAAGGATGCAGCAGCAAGTCG
GCATCACCTTCGTCTTCGTCACCCACGACCAGGAGGAGGCGATGGCGATGGCTGATCACA
TCGCCGTGATGGACCGCGGCCGCGTCTTGCAGGTCGGGACGCCCGCCGAGATCTACGAAC
ACCCCGTTAACCGCTTCGTCGCCGACTTTATCGGCGAGACCAACTTTTTGGAGGGGACGC
TCGAGGCTTCCGGGCCGGTCGGGCACTTTCGCCTAGCGGACGGTCGCACTCTCCCGGTCG
TGCTCGGCGCCGCCGCCCCGACCTCCGGCCCCGCGACCCTCGCGGTGCGCCCCGAGCGCA
TCCGCTTGACGCGCGCCACCCACGGAACCGGCGCGGGCGGCGTGCGCCTCGCCGCAAGGG
TCACCGAGGTGCACTACCTCGGCACCGACACCCGCTACCACCTCGTCAGCGGCAGCGCGA
CCCTGAGCGTGCGGCAGCCCAACACTGGCGGTCAGCTGGGCGCCGAGGGGCGCTTTGCCC
CCGGCGACGAGGTCGTCGCGTGGTGGCAGCCGGACGGGGCGGCGGTGCTGCGGCCCGAGT
GACGGCGAGTTGCCCGAGACCCTCAGGTGCGCATGCCTATCTCACCGCAACACCCGTGAG
TGCAGCGTTTCACACCGGGTGCTGCGGTTGGACCTGCGCTACCCCAAGTCTCCCCTCACG
CTTAGCCTTGAGGAAGTTGACGGCGAACACCACGAGGAGCGCCGCGAAGCCGCCGATTTC
GACCCAGATGTTTGGCCAGAAGATGGCGACCGTCCCCGCAGCCGCCAGAAGGCGTAAAAG
AGGATTTAGGGGGGCGAACAAAAAGCCCTCGAGCGCCCCGGCAAAGGCGCCGAGCGCGGC
GAATGCGGTAAGCACACTCCACGCCACCCCCTGCGGCGTACCCCCCAGGATGATCTCGGG
GTTAAAGACCATAAAGAGCGGGATGAGGTAGAGCCCCTTGGCGAACTTCCAGGCGGCGAG
ACCTGTGCGCATGGGATCAGAACCGGCGATACCGGCGCCCGCGAAGGCCGCTAATGCTAC
AGGCGGTGTGACGTTTGAGTCTTGCGAATACCAGAAGATCAGCAGGTGGGCGATCACCAG
GGGGATGCCGAACTCGCTCTGCAGTGCCGGAGCGGTCAGCACCGCCAGCACGATGTAAGA
GGCGGTCACCGGCAGCCCGAGACCCAGCACCAAGCTGGCGAGCGCGACGAGCGCGATGGC
GAGGACCAGGTTGCCGCCCGAAAAGGAGAGCATCAGTGCGGAAAACTTGAGTCCCAAGCC
GGTCAAGCTGATGATGCCGACGACGATACCGGCCACGGCGCAGGCGACGCTCACGGGAAC
GGCATTTTTAGCGCCGGCGGCGAGCGCCGTGAAGAGTCCTTGCGCCCCGCTACGTCCCAG
TTGGGCCGCACCCGATGTCGCCGCTTCGGAGCGGCGTAGCGCAAGCTGCAGAAGGGCGCG
CACAAACGCCACGACGACGATGGAGACGACCGCGATAAAGCCGACGCGGTTGGGTGAAAC
GTTGCGCACCAAGAAGTAGACGAGCAGCCCCAGGGGCAAAAGAAAGTGCCAACCGCTTCG
CAACACCTCGCGAATGCGCGGCAGCTCGGCGCGCGCTATCCCGGTCATGCCGCGCTTGGC
CGCGATGATGTCGACGAACAGGTAGACGGTGGCAAAGTACATGAGCGCGGGAAGGACGCT
CAGCTTGACGATTTCGGCGTAGGGTAACCCGGTGTATTCGGCGATGATAAAGGCGCCCGC
TCCCATGATCGGCGGCATGATCTGACCACCAGTGCTCGCCGCCGCCTCGACGCCCCCCGC
CTCCTCGGCTTTGTAACCGAGTCGTTTCATCAAGGGGATCGTAAAGGCGCCGCTCGTGAC
CACGTTGGCGATCGCGCTGCCCGAAATCGAACCCATAAAGGCCGAGGCCACGACCGCCGC
CTTAGCGGGACCCCCCCGCTGTCGTCCCGCTGCGGCGTAGGCGAGGTCGATGAAGAACTT
TCCGGCACCCGTGACCTCCAAAAAGGCGCCGAAGAGGATAAAGATAAAGACGAAGGTGGC
CGCTACCCCTAGAGGCGTGCCGTAGATGCCCCCTTGACCCAGGTAGAGCGTCGAAACGAT
GCGCTCCACGGTGTAGCCGCGGTGCGCCAAGATGCCGGGCAGGAGGTCGGCTAGAAAGGG
TAGTGCGCCCCGCTCGCCCGCCATGGCGTAGACGATAAACGCTAGGCCGATGAGGGTGAT
CGGCAGCCCGATGACCCGGCGACTCGCTTCTAAGAGCGTGACGATGGTCACGACGCCGAC
CGCGATGTCGGTTGGGGTCCAGAACCCCGTGCGGCCGATGATGGCGTCTAGGTTGTACGA
CAGGTAGAAGCCAGAGAGCGCGCTGCCGGCGATGAAGACGCTGTCAAAAGCCCAACCTAG
GGCACCGCGGCGACGCCCTCGTCGCGCCGGATAGAGCAAAAAGGCGAGCACCAAGATGAG
CGACAGGTGGATCGAGCGCTGGTAGAAGAGCCCGAGAGGGACGAGGCCTGCTGTGACAAG
CTGAAAAAGCGACAGTGCAACGGCGACCAGGGAGCTCAGGACCAGCGCCGCTCGGGCTGT
AGGGGCGCGGGCCGTAGGGGAGTTGTCGCTGAAGGTCGGGGTGACGTCGCTCGCGGGTTG
GGAACCTGGGGGTTGAGAGTTCATGGTGTGACGTCAGCAGCCGGAGATTGGGCTGCTGGC
ACGACCGCCAGGGTGACGCGCTCCCCGGCGGCGAGGGCGCTCAGTGAGATGCTCCGGCCC
GCGTGGACGAGGCGGTGATCGACCCGCGCCGAGCCGACGCGCAGCGCGTAGCGGTTGTTG
GGTACGGGCTCATCGATCTCGCGGAGCCAGTAGCCCCCATTGGGGTCTGACTCGAGCCGC
CCGCGCCCCGGAATGTGGCCGAGACCGGCGGCAAAGTCGGGAGCGTAGCTGTCTTGCAGG
AGCATCTGCCCCCCTTTTAAGCGGTAGCGGTCGCGCACCTCAAAGCCGGCGACCGAGTGG
TACCAGCGCACCTCCCAGGTGGGTACTGCGCTCAGCTCGAGGCGGAGCAGCACCGCGCCG
TCGTCGCGCATGACGACGAGCTGCTGGGCGTGGGCGGCCGCTACGCCCAGCAGCAAGGCG
CCGACGAGCCAACGGTGCCTTCTCCGCACCCGTTACTCCCCAGCGATGAGGTGTTCGGGG
ACGTCGGCGCCGACCTCCTGGTAGTAGCGCACCGCGCCGGGGTGCAGCGGAATGGGGGTC
GACGCGAGGCTAAACGCGACGGTGGTGTCGTTGGCTGCGGGGTGGATGGCGATAAGGTCG
TCGACGTGCTCGAAGATCGTCTTGGTGACCTCGTAAACGAGGGTCTCGTCGAGGCTCTCA
TCCACGATCAAAAGGTTCGGGGTGCTCAGCGCTAGTACCTCCTCGTCTTGTCCCGGGTAG
GTCCCGGCGCTCATGGTGTAGGGCGCGTACGAGGGGTCGAGCTCCTGTGCAGCGGCGATC
TGCGCTTCGGTAAGGGAGACGAGGCGCACGTCACGCGTGGTAGCGAGGTCTAAAATCGAG
GCGGTGGGTGGCCCCGCACTCCAGAAGCCCGCATCAATCTGGCCGTCGCGCAGCGCCGCA
GCCGTTTCGTTAAAGTCGAGGCGCTGCACGCTAAGTTCATCCAACGAGATGCCGTTGGCG
CTGAGGAGCGCCTCGGCGGAGATCGCCGTACCGCTGCCGGGAGCGCCGATGGAGACGCGC
GCGCTGCGCAGGTCCTCCAAGGTCTCGATGCCTGAGCCGGCGAGCGTAACGAGGTGGAGC
GCATTTGGGTACACGGCGCCGAGCGCGCGTAGTGAAGGGATGGGGCGACCCTCGAAGTTG
CCGCTCCCCGAATACGCTTGAAATGCGGTGTCGGCGAGCGCAAAGGCGATGTCCGACTCC
CCCTGGAAAACAAGCGCGACGTTCTCTTCGGACGCCCCCGTGGCCTCGGCGACCGCTTGG
TATCCCTCGACGTGGGTATTGATGAGCTCGGCGATGCCCCCACCCAAGGGGTAATAGGTG
CCTCCGGTACCCCCTGTGGCGATCGACAGGTTGCTCTGGGCTGTCGCCTCTAGGGGGACG
AGCATGACCAGCAGACCGACAAAGAGCCTTAACGTACGCATCGGTGCCTCCCATGGTTCA
GCTAGCTGTTGCGCTAGATGAAGTATAAACGCCCGAAAGTCTTGGGGCGATGGGTGTGTA
CATCAAGGTGGTGTACCAAAGAGTACGTCAGCCCTCCTGGGACTCCGGGAGCGTACGGAG
CGCCCCCTCCCGCTCGAGCCTCCCGACCTCCTCCGCGCTGAGCCCCAGTACCTCCTGGAG
CACCTCCGCGGTGTGCTCGCCCAAGCGGGGCGGGGCCGCGCCGAGGCGGGCGGGGGTGCG
GCTGAGGTGTTTTAAGGGGCTGCCGACGACCTCGAGGGGGCCCAGAGCGGGGTGGAGGAC
GCTCCCTGTCATCCCCCGCGCGGCGAGCTGCGGTTCGGCGAAGACCTCCGCGAGGTTCTG
GACGGGGGTCGCGGGGACGTTCGCGGCGCGCAACCGCGCCAACCACACCGCGCGCGGCTG
CGCCTTTAGGCGCTCGGCGAGGCGCCCGACGACCTCCTCGCGCGCGGCCACGCGCCCCGC
GTTGGTCTCGAAGCGCGGGTCGGCGGCCAGCTCGGGGAGCCCGAGCGCCAGACACGCCCG
CACGAACTGCGCGTCGTTGCCGACCGCCAGCACGAGAAACCCGTCGGCCGCCCGAAAGGC
GCCGTAGGGGACGATCTGCGGGTGCTCGCTCCCGAGGCGGCGCGGCGGGGTGCCGGTCAG
CAAAAAGCCCTGCGCCTGGTTGATGAGCGAGGCAACCGCCACGTCGAAGAGCGCCACGTC
CAGGTGCTGCCCGCGGCCGCTGCGGGTGCGCTCGAAGAGCGCGGCCAAGATGCCGACGGC
GAGGTGCAACCCCGCGAGCACGTCGACGACCGCCACGCCGACCTTGACGGGCGGCCCGTC
CGGGGTGCCGGTGAGGCTCATGAGCCCGCCGAAGGCCTGCATGGCGGCGTCGTACCCGGG
TTCGGCGCGGCGCGGCCCCGTCTGACCGAAGCCGGTGACCGAGGCGTAGATGAGCCCCGG
GTGGGCTGCGGCGAGGCTTGCGTAGTCCAGGCCGTAGCGCGCGAGGTCGCCTACCTTGAA
GTTTTCCACCAGCACGTCGGCTTCGAGCGCGAGCCGCCACGCCACCTCGCGCCCCTCGGG
GTGTTTGAGGTCGATACAGAGGCCCTTTTTGCCGCGGTTGACCGACAGGAAGTAGGCGCT
CTCCCCCTCGGCGAAGGGCGGCCCCCAGCGGCGGGTGTCGTCGCCGGTGAGAGCCTCGAG
CTTCCACACCGTCGCGCCCAGATCGGCAAACAGCTGCGTGCAGTAGGGGCCGGCCAGCAC
GCGCGAGAGGTCCAAGACGCGCACGCCGGCAAGCGCGCCCGGGTGGGGTGTCGCGTTTGT
CTGTGGCACGCTTCCAGCTTTACCACGGCGGCGGTGGGGACCTGCCGGCAAGGGGGGTGC
AGAGGTGGGGGGTAACGTCCGCGACCGACCCCCTTGCTCGTTGTGGATACTTTAGCTAAA
CTAACTAGTGTGTGCAGCGCTTGACGCTCGGGGCTGGTCGAGGGGAGCTCGCGTCCCTCT
AGACCGTTTGCGACGTGTCTTCACCGCGTGGGAGGTCGCCGTGACCTTGACAGCCGCCCA
AACCCTACGCCGCTCCGCGTTGATCACGCTCTATCTCCTCGCACTCTCCCTGCTGCCGTG
GGCCGCAGCGCAGCTCACCGTTCGTTACGACGGCGGGCCTACGGGCGGTTTCGAAGCGTT
CATTGTGCTGCAAGAGGCGATCGCGTTTGAACTAGACGGGGAGGCCGCCGGCCTCTACGT
CGTCGCGCGGCGCGGCGACGAGGTGCTGCTCGACACCAGCGTCGCGCTCGAGCCGGTCGT
CTCGGGGCGCGTCGCCGTGGGGATGATCACGGTGCCCATCTTCGGTATGTGCGAAGGGGG
GCCGACGCTCTTTATCCAGGTGCAGACCACCAAAGTGGAGGGTTCGGGCAGCCGCTCGCT
CACCGGCTGTTTGGAGACGTCCGGCGGGTACCTCGAGCGGACCGTCGCGAGCGGCCCCGG
GACCTTTGTGGCGACCGCGCCGCTCGACCGCTGGATCGCCCTGCAGGCGCTGCTGACGCC
AGAGGCCTACACCGACACCGTCCTCGGCGAGGACGCCGTGACGTTTTTCGCCTTTTTCGG
TCGCGAAGACCCGGCGCGTCTGGGGGCGCCCTACCCGCCGCTGCCCGACGTGAGGACGTT
CGACGAGCTGCAGGCTCTGGCGCTCTTCCCCGCCCCTTAGCGGAGCCTCACGGCTCCCCC
GTTGCTGCGCCTAGACCATCTAGACTACCGAAGCGCTCGCTCTGGAGGCGGTCGCTGTAA
GATAGGGCATCAGCCATAGGCGCAGGACGAGTAAAGGAGCCTTTCGTGACCCGCACCGCA
CAGAAGACCGATGTTGGCGCGCGCTCGAGCGTCGCCCTGGACGACTTTTACGGCCTCGAA
CCCCTCTACACCGCCGAGGAGCGCCGCTTGCGCGACACCATGCGCGCGTTCGTGGCCGCG
GAGATCCTGCCGCACATCGGCGACTGGTGGCAGCGCGAACACTTCCCGCCGCACCTGCCG
CGCGCCTTGGGTGAGCTCGGGCTCCTCGGGGTGAGCCTGCCCAAGGCCTACGGCGGCCAA
GGGGCCTCGCACACCGCCTACGGGCTCGTCTGCCAGGCGCTCGAGTACGGCGACTCGGGG
TTGCGCTCGTTTTTGAGCGTGCAGTCGAGCCTGGTCATGTACCCCCTCTACAAGTACGCC
TCCGAAACGCTTCAAAAGCGCTGGCTGCCGCCCCTGGCAACCGGCGAGGCGGTCGGCTGC
TTTGCCCTGACTGAACCCCACGGCGGCTCCGACCCGAGCCGCATGAAGGTCACGGCGCGT
CGGGTCGGGGGCGAGTACGTGCTGAGCGGCCACAAGCGCTGGTCGACAAACGGGCTCATC
GCCGACCTCGCCATCGTCTGGGCCAAAGAGGAGGGGAGCGACCAGGTCGTCGGTTTCGCC
GTCGAGACCCGTTCGGAGGGGTTCGAGGCGCGCGGCATCCCCGGCCGGGCGTCGCTGCGG
GCGTCGGTCTCGTCGGAAGTGTTCTTGCACGAGGTGCGGGTGCCCGCCGAGAACAAGCTG
GCGGTCGAGGGGTTGCGCGGGCCGCTCTCATGCCTCAACGCGGCGCGCTTTGGCATCGCT
TTCGGAGCGCTCGGGGCGGGGTACGCCTGCTTCGACGAGGCGCGGCGCTACGTGGCGGAG
CGCGAGCTGTTCGGCGAGAGCTTGGCGCACAAGCAGCTCGTGCAGGCGGGACTTGCCGAC
ATGCTCGCCGAACTCACCAAGGGGAGCCTGCTCGCCTACCACTTGGGCCGCCTCAAGGAG
GCCGGTCAGGACACCCCCGCGCGCGTCTCCCTGGCCAAACGCGACAACGTGCGCGCGGCG
CAGCGGGTCGCGCGCACGGCCCGCGACCTCTTGGGCGGCAACGGCATCCTGACGGAGCAC
GCCAGCATCCGGCACCTGCTCAACCTCGAGTCCGTCGCGACCTATGAGGGGACCGACGCG
GTCCACACGCTCGTGTTGGGCCGCGAGATCACGGGGCATAATGCGTTTTAAACCCCTGGC
GCGTAGCTTGTGGCCCGTGGTGCTCCCCATGAGCCACGGGCCACACCCCACGCGCCGCCA
CCAGGAGTTGCGATGACCCCACGCCGCATCCGCGTTCAAGAGCTCTCCGGCACGCCCTAC
CAGATGGGGGTGCAGCACGGGCGGGCCCACCGCGACACCATCCGCGCCTTTGCCGAGGAG
CGCGTCCGCCTCGCCGGCGAGAGCGCCTGGGCGGGCCGCGACGTCCCCCGCGAGGAGGTC
TTGGCGCTCGCCGAAGCGTGCGTCTCGGCGCACCGCCGCTACAGCCCGGCGCTCACCGAG
GAGCTTGCGGGGATGGCCGCGGCGACCGGGTTGACGCTCGCCGAGCTGGTCGTAGTGGGC
GGCTTTACCGATTTTATCGATACCGTCTACGGCGCGGCCAAGGGGGCCGCAGCGCCGAGC
GCGGCGGACAACTGCACCGCCTTTTTGGTGCCGAACGCGCGCGCGGCGCTCGGGTCGGGC
TTTCTCGGTCAGACCTGGGACATGCACGCGGGCGCGACGCCGCACGTGATCTTGCTGCGC
GGCGCCCCCGCGGGGGCGCCCCCCTTTCTCGCCTTCTCGACCGTCGGTTGTCTAGGGATG
ATCGGCATGAACGCGCTCGGCGTGGCGGTCGGCATCAACAACCTCTTGGGCGCCGACGGG
CGCGTCGGCGTCACCTGGCCCTTCGTGGTGCGGCAGATGCTCACCTGCAGCGAGGCCGAC
GAGGCTCTGGAGGTGCTGCTGGAGGCGCCTTTGGCGGGGGCGCACAACTACCTCATCTTA
GACGCTGCGGGGCGCGGCTTTAACGTCGAGGCGACCTCGACCACCCACCACGTCACCCCC
TTGGCGGGCGAAGCGCTCGTGCACACCAACCACTGCCTGGCGGGGGTGACGCGCGCCGCC
GAGCGGGTGCGCGACCCCCTCTCGCAGGCCTCCTCGGAGCGGCGGCTGGCAGACGCGCAG
GCGCTCTTAAGCGGCGACGGCATCACGGCCGAGGACCTGCAGGCGCTCACCCGCGACGAG
CGCGCGATCTGCCTGCGGCCCGCGCCGCCCAAGTTCGTCGAGACCTGCGGCGCGGCCATC
ATGCGCCCCGCGACCGGCGACTTCTGGGCGGTGTGGGGGTTGCCGTCGGAGAACGCCTAC
GAGCACTTCCGGGTGTAGCGCACAGGTGCCGCTGTGGAGCGAGACGTCCTCATCACCACC
TTAAGACCCGAGCACGCCGAGGGGCTCGAGCAGCTCCAGATCGACTGCTACCCCACCCTG
GCGCCGCACGAACGGATGCGACGCGAGCACTTTTTAAGCCACGCGCGGCTCTTCCCCGAG
GGCAACTTCGTAGCGCTCTTGGGCGACCGGATCGTCGGGCTCGGTTCGGGGTTTCTCACC
GACTTCGACCTGCAGCACCCCGACCACACCTTTCAGGAGATCATCGCCGGGGGCTTCTAC
ACCCACCACGACCCGCAGGGTGCGTGGTACTACGGCGGCGACATCAGCGTGCACCCGGAC
GTGCGCGGCCGCGGCATCGGGCGCCGGCTCTACGAGGCGCGCAAGGAGGTCGTGCGGCGC
CTCGGGCGGCGCGGCATCGTGGCCGGGGGATTGCTGCCCGGTTACCGCGCCTACAAGGGG
CGGCTGAGCGTGCACGACTATGTGGCGAAGGTCGTGGCGGGCGAGCTCACCGACCCGACC
TTGAGCTTTCAGCTCCGCAACGGCTTCGAGGTGCGGGGGCTGCTGCCGGGCTACCTCGAG
GACAGCGCGTCGGACAACTGGGCGACCTTGATCGTCTGGGAGAACCCCGCGTGGCGGCCC
GAGTAGTGGCCGCGACGACGGCCGACGCGCTCGTCCTGGGGGCGGGTATCATCGGCGCGG
CGTGCGCCTTTCGCCTCGCCGAACGGGGGCTGCGGGTGCGGGTGCTCGAGCGCGCGTCCG
CGCTCGGTGAGGGGTCGACGGGGCGCAGCGGGGCGGGGGTGCGGGTTCAGTTTAGCGAGG
CGGTCAACGTGCGGCTCTCGTGGGAGAGCATCCAGGAGTACCGCACCTTCGGGGAGCGCT
ACGGCGCCGAGAGCGGCTACGTCCCCAACGGCTACCTCTTCTTGGTGCCAGCGCACGCCT
GGGAGGCGCACCTCGCGGGGGTGGCGGTGCAGCGGCGGGTGGGGGCGCCCGTCGAGGTGC
TGAGCCCCGAGGCGGCGCAATCACACGTCCCCTTCGTCCCCGAGGGGATCGCGGGGTGCA
CCTACGGCCCCGCCGACGGCTACATCGACCCCGTGAGGGTGCTGCGCGTGTACCTCGAGG
AGGCCGCGCGGCGCGGCGCGCAGCTCCACCTCGGGGCGGCCGCGCAGCGGGTTGCGCGTA
CCGCTAGCGGGTGGCGCGTCACGACCCCCGTTGGGACCTTCGAGGCGCCTGTGCTCGTCA
ACGCGACCGGCGCGTGGGCGGGCGCCGTGGCGCACCTCGCGGGCCTCGAGGTCCCCGTGA
CGCCCCTTAAGCGCTGCGTCTACCGCACGCGCGGCGGCAACGGCGGGCGCGGGGGGGCGC
CGTCGTACCCGCTCACCGTCGACACGGCGAGCAACTTCTGGCTGCGCGGTCACGGCGAGA
CGCTCATCTTTACGATCAGCAACCCCCACCAGGCGCCGGGGTTTCACGAGGGGATGGACT
GGGGGTGGCTGGCGACCGTCCGGCGGGTCGGCGAGGCGCGCTTCCCGTGGCTCTCGGCGC
TGCGAGTCGACCCCGCGGGCTCCTTCTGGGGCTTTTACGAGATGACCCCCGACGGCTCAC
CCATCCTCGGGGAGATGGCGGAGGCGCCGGGGTGGCTCAACGCCTGCGGGTTCTCCGGCC
ATGGGGTGCAGCAGGCGGCGGCGGTCGGGCGGATTATCGCGGCGGAGGCCGTCGGGGAGA
GGCCCTTTATCCCCGTGGACGCGCTGCGCTTGGAACGGTTTGCGCAGCCGTCTACGCTGC
TCGAGCGGCACATCGTCTAGGGGGCTAGGGGGAGGGTGATGCGACTTTACACCGCTGCGG
AGACCGCGCGGAGGCTGCCCTACCCGGCGCTCGCCGAGCGCCTCCGCGAGGCGCTCCTGG
AGCGGGCGCGCGCCCAGGTGCCGGAGCGCCTCGCGGTACCCTTGGCAGCACGGGGCGTGC
TCCTAGCGATGCCCGCCGCCGACCCCGAGCTGGCGATGACGAAGCTCGTCACCGTGCACC
CCGACAACGCCGCGCAGGGGTTGCCGACCATCCAGGGGGAGGTCGTGGCGCTGGACGCGC
GCACGGGGGTGCGGCTCGGCGTCCTCGACGGCGCTACCGTGACGGGGCGGCGCACGGCGG
CGCTCTCGCTGCTGGCCGCGCAGACGCTCGCGCCGGAGCCCGATGGGGCGCTCCTCGTCG
TCGGGGCGGGGGTGCAGGCGCGCGCGCACCTAGAGGCGTTTCGGGCGGGGTTGGGGACAG
AGCGGGTGCTCGTCGCCTCGAGGACGCAGGAACGCGCCGAAGCGCTCGCGGCGCACGCGC
GCAGCTTAGGCATGGCAGCAGAAGTTATTCGCGACCCCCACGACGCGCTCGGCCGCGTCT
CGCTCATCGTCACCGCGACCACCAGCGCACGCCCCGTGCTGCGCGCGCCGCTGCCCGAAC
GGGCGATGGTCTGCGCGGTCGGCGCCTTTCGGCCCGAGATGGCCGAGCTGTCACCCGAGC
TGATCGCGGGGGCGAGCGTCGTGGTGGACACGCTGGAGGGGGCGCGGAGCGAGGCGGGCG
ACCTCATCCAAGCGGCTGCGGCGGGCCTCTGGGGGTGGGAGCGGGCGACGCCTTTAGAGG
CACTGCTCGCCGGGGAGGCGCATCCCTTACCGGGACCCCTCGTCTTTAAGAGCGTCGGCC
ACGCCCTGTTTGACCTCGCGGCGTGCCACCTGGCGTTCGGGCGCTGACGCCTCGGCGCTC
GGTCTGGCCGCAGCGCGCTAGGTGTGGTAGTCCGCGTTGATCGTGACGTACTCGGCTGAG
AGGTCGCACCCCCACGCCTCGCCCGTGCCGCTGCCCGCGGCGAGGTCGAGCTCGAGCACG
AGCTCCTCGGCGTCCATCTTGCGCGACACCGCGGCGGCGTCGAAGGGCGCGGGAGCCCCC
GCGTAGACGCTCACGCCCTGCACGCGGAGGCTGAGGCGCGGCAGCGCAAGCGGCACCCCC
GAGGCCCCGACCGCGCTCAGGACGCGCCCCCAGTTGGGGTCGCAGCCGTGCGCGGCAGCT
TTGACGAGCGGGCTCACGACGACCGCCCGCGCCGCGCGGCGCGCCTCGGCGTCGCTGCTG
GCGCCCGTGACCCGCACGCAGAGCAGCTTCGTCGCCCCCTCGCCGTCGCGCGCGATGCGT
TTGGCGAGCTCCCGCGCGACCCGCCTCAGCGCCTCGGCGAAGGCGGCCTCACGCACCGCG
ACGCGGGGGTTGGCCAGCAAAAAGGCCATGTCGTTGGGGGAGGTGTCGCCGTCGACGCTG
ATCTGGTTAAAGCTCTGTGCGACGACCTCCGGCCAGAGCGCCCGCAGCGCCCCCTGGGGG
AGGTCGGCGTCGGTCATCACGAAGGCGAACATGGTCGCCATGTTCGGGTGGATCATCCCC
GAACCCTTGGCGACCCCCACGATGCGCGCGCCACCCTCGAGGCGCGCTTCGGCGACCTTG
GGCACCAGGTCGGTCGTCAGGATGGCCTGCGCGAGGCCCGCCGCGTCGTCCGTGAGCGCT
GCGGCCAACCGGGGGAGGGCCGCAGTCAACTTGTCGACCGGCAGCGGCTCCCCGATGACG
CCCGTGCTGGCCGTGAGCACCTCGTCGGGCGCGACCCCGAGCGCCGCCGCGGCAGCCGCG
GCGAAGGCGCCGTTGGCGCGCGCCCCCGCCTCGCCGGTCGCGCAGTTGGCGTTGCCGCTA
TTGATGGCGACGGCGCGCACCGCCCGCTCGCCGGTGAAGAGCGCGCGGTTGCGCACCACG
CAGGCGGCTTGGAGGGTGTTGGTGGTGGCCGCGAGCGCCCACCGCAGGGGCGCGTCGGCG
GCGATGAGCGCGCAGTCTGGGCGGCCCGAGGCCTTGATCCCCGCCGCGAGCGCGGCGGTG
CGAAAGCCCCGGGGCAGCTTTAGGGTCGCGTTCACGGCCACACCCCCTGGGTAAAGAGCC
CGAGCGTCTCGCCGAACCCGTGGGCGGCGTTAAACGCCTGAACCGCCCCGCCGGCCGCCC
CCTTGCCGAGGTTGTCGAGCGCGGCGAACGCCGTCACGGTGCCGCTGCGCTTATCGTAGC
GGACGCTCACGAGGGTGCGGTCGCTCCCCGACACGGCCTTTGTCTGCGGCAAGTCCTCCT
GCACCGTGACGAGCGGTTCGCCGCGGTAAAAGTCCTCGTAGCGCTCGAGCAGCGCCGCGG
TGCTGAGCCCCGCGGCCTCCGGGTGCTCCGGGTCGGGGCGCACCGTGCAGGTCGCCAGGA
TGCCGCGCGTCATCGGCACCAGGTGCGGGGTAAAGCTCACGGTGGGTCTGGCAAAATCCC
CGCGCGTCTTCACCTGCCGGCCAAACGCGGCGACGCGCCCGAGGGTGTCCTCGAGCTCGG
CGGTGTGGCGGTGCGTCCCCCCGGCCTTGTAGGGCCGGGCGTTCTCGTTGAGTTCGGGGA
AGTGAAACCCTAAAGCGGCGCTCCGGCCCGCCCCCGAGACCCCCGTGAGGACGTTTACGG
TGACGTGCTCGCCCAAGAGCCCGTGCAGCGCCAGTGGGGCCAGGGCCAGGTTGCCGGCCG
TGCAGTTGCACCCCGGCACGGCGACCAGCTCGGCCCCCCGGAGCTCCTCGCGGTGGAGTT
CGGTCAGCCCGTAGACCGCGCGCGCGCACCCCTCGGGGTAGGGGTGCGGGCCGTACCACG
CCGCGTAGTCTTTGGGCGCTAGGCGAAAGTCGGCGGAGAGGTCGACGACGCGCTTGCCCG
CCGCCAGCGCCCGTTGGACGAAAGGCGCGGTCTCGCCGTGCGGGGTCGCGCAGAAGAGCA
CGTCGCACCCCGCGATGACCGCCTCGGCGTCCTCGAAAGCGGGCAGCGCCGCCCCGGCGA
GCTGCGGCCAGCAGGCCGCGACCGCTTGGCCCGCGAACTGCCGGCTGGCGAGCCCGGAGA
CCGTGACGAAAGGGTGGGTCACGAGGCGCCGCAGCAGCTCCGCCCCGCCGTAGCCGCTGG
CACCCAACACCCCGACCTTGAGCCGCGTCATCCGTCCCGCATAAGCTGGAACAAGATGGC
TTTGTGCGCGTGGAGGCGGTTCTCGGCCTGGTCGAAGACGCGGCTGCGGGGGCTATAGAC
GACCTCCTCGGTGACCTCCTCGCCGTAGTGCGCGGGCAGGTCGTGCATAAAGATGCCCCG
CTCCGAGAGCCCGTCTAACCACTCGAGCGTCACCGTGTAGCCCCGAAACGCCTCGCGGCG
GCGCACCGCCTCCTCCTCCTGACCCATCGAGATCCACACGTCGGTGTACAGCACGTCGGC
GCCCTCGGCCGCCTCGCGCGGGTCGCGGACGAGGGTGATGTCGGCGCCTCTAGCGCGCGC
TGCGGCGAGCACCTCCGCGTCCGGCTCGAACCCCTCGGGGCAGGCGACCGTGAGGCTCGT
ACCGGTGAGCGCGGCGGCGTTTAGGTGCGAGTTGCAGACGTTGTTGCCGTCGCCCACGAA
GGCGATCTTGAGGCCCTCGAGGTCGCCGAAGGTCTCCTTGAGGGTGAGGTAGTCGGCGGT
GAGCTGGCAGGGGTGCAGGAGGTCGGAGAGCCCGTTGATGACGGGCACGCCGGCGTGTTC
GGCGAGCTCTAAAAGCGTCCCGTGCCCGTAGGTGCGCGCCATGATGCCCTGGGTCCAGCG
CTCTAGGTTGTGCGCGACGTCCTTGATGGTCTCGCGCACGCCCCAACCGATATAGTTCTG
GCTCAAGAGCACCGAGTGCCCGCCGAGCTGATACATGGCGATGTCAAACGTCGAGCGCGT
CCGCAGGGACTGCTTCTCGAAGATCATGGCGAGCGTCTGGTGCTTTAAGAGGGCGGGGCG
CTCGCCCGCCTGCCAACCCCTTTTCAGCTCTAAAGCGCTCGTTAAGAGCCCCGTGAACTC
GTCGCGGGTGAGGTCGCTGAGCGCGAGCAGGTCGCGCCCCCGTAAGCTCTCGATGATGGT
GGGTGAAGACATAAGCACGTCCTACGGTGTGGGGTGGGGCTCGCGGCAGGGCTTGTGAGA
TGGAGGTGCTACCCGCGGCGCCCTCGGCCTTCTGGACTCGAGCCCGGAGCGATACTATAT
GCAACAGCCTGTATAGCGCAAGCGCTACAGCCCCAGCAGACCGAGGTACCACGCCGCGAG
CGCGTCCCCGAAGAGGAGCGCCGCGAGCGTCCCGAGCACCAGGTAGGGGCCGAAGGGGAC
GACGCGCGCGCCGCCGAAAGCGCGCCCCGCCGCGCCGCCCACCGCCCCCAGCACGAACGC
AAGGAGCAGGCCGACGAGGAGGTTCTGAGGTCCTAAAAGCGCCCCCAAGACGGCGGCGAG
CTTGACGTCGCCGAAGCCCATCGCGACGGGTTCGTCGGGGCCTTCGGCGGTGTTCTCGGC
GGCGCCTTCGGTGGTGCCTTCGGTGGCGGTGTCACCGACGATGGCTCTGGCGACGTTGGG
GGCGTCCCCAGCCGTCTCGGCGCCGGGATGCGCCGCGCGCACGGGCGCCTCGCGCCCCCC
CCAGTCGTGCAGCCACCAGTAGAGGGCGCCCAAGATGGCGACGGCCCCGGCCGCACCGAG
CGTACCGACGGCGGCCCCCAGGGGGGAGATGATCGGCGAGAGGGGCGAGGCGAGCAGCGC
CGCCGCCCACAGCGCGTAAAGGGGGCCCTCCGAGAGCCGCAGGGTGCGGCGCAGCGCGAG
GTTGAGCGCGAGCGACAGCGCCGCCGCCGCGAGCCCGGCAGCGAGCCCCCCGACCGCGCC
CCCGAGGGCCGCGACGTTCACCTGGTCCATCCCGAGCGCCCCAAGCGGTTGAGCAGGGCG
AGCCCCCCGGCGCCCAGCACGCTGCCCAAGAGCGCCCCGCGCGGGTCCGGTAGGCCGCTC
CCCGGCGCGTACGCGAAGCTGCCCACGAGGGCGACGGCGAGCGCGGGCAGCGTCAGCGCG
TCGGGCAGGGTGTGCGTGTCGAGGTCGATGAGCGACAGGATGACGAGGAGCGCAAAGAGG
GCCAACAGCGGCAGGGCGGTAAGGCCGTAGCGCTCCGGCGGGTAGCGGGCGGCGAGGCCG
GCGAAACCGAGCGCCATGAGGAGCTCGACGAGTGGGTAGCGCGCGGAGACCGCCCCGCGG
CAACCGCGGCAGCGGCCGCTCAGGAGCGCCCACGACACCACCGGGACGAGCTCGAGCGCC
CCTAAGGCGCGGCCACAGTGCGGGCAGTGCGACCCCGGCCAGACCACCGACGCACCCCGC
GGCAGCCGGTAGACGACGACGTTGGCGAACGAGCCGATAAGCGCCCCCAAAAGGCCCGCG
CTAAGGGTCCACAGCATCACGGGGGGAGTATACGGGGCCCCTAAGGGGCAGCGCGTGCGA
TTTTCGGCAGCGTGCGTTTGGTGAAAGGAGGCTAGCGACGCCGCGGATGACTTCTCATAG
CGGCCTTGGTAGACTGCCGGTCATGACAGGTCTTTTCCCCCGCCCCCGCAGGGTCGCCGC
CGCGCTCCTCGTCGCCCTCGCGCTCGCGCCCTTCGGGATGGCGCAGCAGCCCCTTAGCAT
CGCCTTTATCCGCACCGCCGAGGTGCTCGCCGCGCACCCCGCGGGCCAACAGGCCGCGCA
GCTCACCGAGCGGGCGCGCGCCGAACTCGAGGAGATCGCTGCGACCTTGCAGCCCCTCTT
GGCGCGCTTTAACGCGGGCGAACAGCTCACCGCCGAGGAGCGCGACACCCTCGAGCTCTC
GCAGCGCACCTACCAGGAGACCCAAGCGCGCTACCAAGAGGAGATCCAGGCGGCGGCGCG
GCCCGCCGAGGAGGCCATCGACGCCATTATCCGGCAGATCGCCGAGGAGAACGGTTACAC
CTTGGTCTTTAACCGCGAGGTCGCGGCGGCGTCGCAGCTCATCGTCTACGGTGCTGAGAG
CGTCCCCGACATCACCGAAGAGGTCATCGCGCGCATTCGGGCCGAAACGGGCGGCGCAGC
GCCGGCGGGGGAGAACTGACCTAAACGACCTAAAGGCGCGGGCGTCACCTCGCGTCACAC
GACGCACTGCGAGCCTCGGGCCGGTCCACCGGTTTACCAGAGGCCAGGCCGCCTCGCTAG
CTTTCAGGGGCGTCCGTTTCGCGCCCGAGCTCCCTTAAAAACGCCCTGTCGGCCTCTGTC
AGCGCCGCCCGTTCCAGCAGCTCCGGGCGGCGCTTTAGCGTGCGCTCCAAAGCCCTCTCG
CGGCGCCAGCGCGCGACGTTAGCGTGGTGGCCACTTAGCAGCACCTCGGGGACGCGCTGG
CCCTCCCACTCGAGCGGCCGCGTGTACTCGGGGTAGTCGAGAAGCCCCGTGGTAAACGAG
TCCTGCGCGAAGCTCTCGGCGTCGCCCAAGACGCCGGGTAAGAGCCTGGCGGTCGCCTCG
ATGAGGGCGAGCGCGGCGACCTCGCCCCCCATCATGACGAAGTCGCCCACGCTGACCTCG
CGCGTCACGAGCGTCTCGACGCGCGCGTCGAAGCCCTCGTAGCGGCCCGACAGCAAGCAG
AGGTGTCCCTTGGCGGCGAGCGTCTCGGCGAGCGGTTGCGTCAGGGGTTCACCCGCCGGT
GTGAGCAGGATGACCTCGTCTGGGGCGCTCACCTCGCGCACCGCGGCGAGCGCCCGCGCG
GCGACGTCGACGCGGATGACCATCCCCGCGCCGCCCCCGTAGGGGGTGTCGTCGACGCGG
CGGTGCTTGTTCCCCGCGTGCTCGCGCAGGTCGCGGATGTCGAAGGAGATGCGCCCGGAT
CTCACCGCGCGGCCGAGGAGCGCCTCCTCGGTCCAGGGGCGGATGAGCTGCGGGAAGAGG
GTGAGGACCGTGTAGTGCATCGTTGCGCGTGGTGCTATGGGTGTACGCGGAGCGGCGTAG
GGGGAGGTCCGTGCGCTCTAAGGCTCCAACAGCCCCTCGGGGGGATTGGTGAGCTGCACG
TGCGTCTCATGGAGGTGCACGTAGTCGGCCTGGAGCGGGATGAGGTGCTCGCTCTCCCCG
GTGTCGACGACGAGAAGGTCTTGCCCGAGGGCCGTGGCCTTCGGGATCACCTCGACGACC
TCGCCGATGACCTCGCCGCCGAGCCGTACGGGAAGCCCCAGAAGGAGGTCGACATAAAAC
CCCGTCTCGAGCTCCGGCAAGGCCGCCCTGGGGGCGTAGACGTCGGCGTTGACGAGCGCC
TTGGCGGCTTGGGGGGTGTCGACGCCCACGAAGTAGACGATCTGCTGCGCACCTACCGGC
CGCACCCGCGCGAGCGCGCGCTCCCCGAACCCCGCGACGAAAACGCGCTGCAACGCCGCT
ATGGCGGCGGCTTCGGCCTCGCCGAGGGCGTAGAAGCGGAGTCCCCCCTGAAGCTGGAAG
GTTTTACCCAGGGTGCCGAGCAGCACCGACCCTTCGGGTGGCGCGAGGGCCATGCTCTAA
GCGTCGACGAGCTGGACTTCGACGCGTTCGTGACCCTCGGCGGCGGCTCGGGCGAGCGTG
CGGATGCTGTTAATCGTGCGACCGCCGCGGCCGATGATGCGCCCCGCGTCCCCTTTGGCG
CAGCGGATGTTGATGGTGAGCCCGCGGCCCCCCTCGCGCGCCTCAACCTCGAGCCGGTCG
GGGTCGGCGACCAAGTTTTGGGCGATATAGGTGACCAGTTCGACGACCATACGACCTCAC
AGAGCGCCCCCGCGTGCCCCACGGGCTTGCCGCTAGAGCCTGCTGCGCGGGCCTAGAAGC
CCCTTACGCCTGGGCTTGGGCGGCTTGGGTGCGAGCAGCGTAGGCCTTGCCGCGTTTGAC
GTCGACGTTACCGGCGTCGACCCCGGCGCGCTCGAGCAGCTTGAGGGCGGTGTCGGTCGG
CTGCGCACCCTGCGAAAGCCAGTACTGCGCGCGCTCGGCGTTGACCTTAAGGGGCTCGGC
GACCGTCTCGCGCGGGTCGTAGTACCCTAGCGACTCGATGTAGGCGCTGTTGCGACGTTT
GCGGGCGTCGACGACCACGATGCGGTAGTGGGGGTTTTTCTTCGCGCCGAGGCGCATCAG
GCGGATTTTAACCATCATCACTCTCTCTCTGTTAGCTGGTACTAACCTAGGCATCAGCCC
AGCTTCGCTAGGCAACCTTTTCATCCTACACGATGCTGGCCGTTGCTGACTAGTGTGGGC
GCACGTGAGGTTAGCGCCCGAGCCCGCGGCCCGGCAGCCCGCGCCCCGGCGGGCGCCGAC
CGAGCTGCTTCATGACCTTTTTCATCTGCTCGTAGTTTTTCATCAAGCGGTTGACGTCTT
GCACGCTGGTGCCCGAGCCCGCCGCGATGCGTTTGCGGCGGCTGGCGTTGAGCAGCTTCG
GTTGGCGGCGCTCGCGCTCGGTCATCGAGGAGATGATCGCCTCGATGCGGGCGATTTCGC
GTTCGTCGATCTCCGCGCCGGGGGGGAGGAGCCGGCTGGCGCCGGGGATCATCTTCAGGA
TCTCGGTAAACGACCCCATCCGCTTGATCTTCTGCATCTGCGTGAGCATGTCCTGCAGCG
AGAAGTCTTTGAGGGTCGCGGCTGCGTCCGCTTCGTCGTCACCCTCTAGGGCCTTGGCCT
TTTCGATCAGCGTCAGCACGTCGCCCATGCCGAGGATGCGGCCGGCGATGCGGTCGGGGT
GAAACGCCTCCAGACCGTCGATCTTTTCGCTCATCCCGGCGAAGTAGATCGGTTTGCCGG
TGACGTGCCGCGCCGACAGCGCCGCCCCGCCACGCGCGTCCCCGTCGAGCTTGGTCATGA
TCAAACCGGTGACGCCGACGCGCTCGTCGAAGGTCTTGGCCACGGGGAGCGACTGCTGGC
CGGTCATGGCGTCGATGACGAGCATCGTCTCGCTGGGTGAGAGCTCCGCTTTAAGCTCGG
CGACGGCGTCCATCAGGGCTTCGTCGATCTGCAGCCGCCCCGCCGTGTCGACGATCACGA
GGTCGTGGTAGGTGGTGCGCAACACCTCCTGCAACCGCGCCCGGGTACGTGCGGGCGTCT
CGTGGTCCTCGACCTCCAAGACGGGGACGCCGATCTGCTTGCCGAGCACGCGCAGCTGCT
CGCGCGCCGCGGGGCGTTGGGTGTCGGCAGCGACCAGCAGCGGTCTGCGCCCCTGCGCTT
TGTACTTGTAGGCGAGTTTGCCCGCGGTGGTCGTCTTCCCGGCCCCTTGCAAGCCGAGGA
GCAGCCACACGTTGGCGTCGTTTTTAAGGCTGGGTTGCGCGGTTTTGCCCCCCAGCAGCT
CGACGAGTTCGTCGTGCACGATGGCGATCACCCGCTGATCGGGTTGCAGCGACATGAGCG
TCTCGGAGCCGACCGCTTTTTCCTGCACGCGTTTGGTAAAGTCGCGGGCGACCTCCAACG
AGACGTCGGCCTCGAGGAGGGCGACGCGCACCTCGCGCAGCGCCGCGCGCACCTCGTCTT
CGGTCAACCTGCCGCGCCCGCGTAGGGAATCGAACACTCCCTGTAATCTGTCGCCTAAGC
TTTCAAACATCGTCGCGCCTCCAAAGCTTCACGCTATCCCACGCGCTAGGGCGGGTCAAG
GGAAGAGGATGCAGCGGCCCGGCTTTCATCGCTTTCAGCACCTACAAACCTAACGGTTTC
GGGGCTGCGCTACACTGGGTCTATGGGGAACGCGAAACGGGTCCGAAGCGGTGTCGTCGC
GCTCGCGCTCGCCCTCGCGCCGGTGGGGTGGGGGCAGGAGGTGAGCGCCGCGGCGCAGGC
GCTCGCTGCGGCGCAGCGGGCGGTCGCCGAGGCGCGGGCGACCTACCAGGGCGCGCCGAC
CTTCGACCGCCCGCTGTGGCGCGAGGCGGTGCGCCAGGGGGAGGCGGCGCGCGCGCTCGA
GCCGCACAACCCGGAGGTGCTTCGCTTCCTCGCCGAGACCTACAGCACGCTGTCGTGGGA
CGTGCGCGCGTGGGACGCTTGGGAAGCGCTGCTGCAAGCTGGCGGTGAGCTCAGCGCCGA
CGACCTCGCGCAGATGTTCGCCGCCGGGCGCGAGCTCGGTTACGCCCGCTACACCGCCGG
GGAGCTCGCGGCGGCCGAGACGGTCTTTAGCCGTATGGTGCAGCTCGACCCCGAAAACGT
CGACGCGCTCACCTGGCTCGGTCGCATCGCCCTAGAGCGCGGCGACTCGGTCGCGGCGCG
GGCGCACTGGGCGCGCGTGCTCGAGCTGCGGCCGAACGACCCCACGGCGCGCTACTACCT
CGGGCGCAGCGAGCAGCAGCTCGCTTTCGGCGCGGAGGCGAGCGGCGCCTTTCACGAGGG
GCTGGCGGCCTACGACGGGGGCGACCTCGAGGGGGCGCTCGCGGCCTTTACGCGCGCCGC
CGAGGCCAACGCCGACTTTGAAGAGGCGTTCGTCTGGGCGGCGCGCACGGCGCTCGAGGC
GGGCCAGCCGGAGGTCGCTCAACGCTACGCCGAGGCGCTGCTAGCGCGCGACCCCGAGCA
CGAGCGGGCGGGGTTTTTCATGCAGCAGATCGCGCTGCAAAGGACGTGGGGGGCGGAGGC
GGGGAGCGCCTTTTTGGAGGGCCAAGGGCTCTACAGCCAAGGGCGCGTCGCGGAGGCCGC
CGAGCGCTTTGCCGCTGCCAGCGACGCTAACACGCAGTTTTTGGAGGCCGCGACCTGGGC
CGCTCGCAGCTACCAGGAGACGGGTCAGGCGGCGCGCGCCGCGACCTACTGGGAGCGCGT
CGTGGCGCTCTCGCCCGACGACGCGCGCGCGCGCTTTTTCCTCGAGGAGGCGCGGGCGCA
GAGCGGGGTGGCGCCGGCGGCGGTGAGCGCCTTTAACCGCGGGTTGCGCGCCTACGCAGA
CGCCGACCTAGCGGCCGCCGAGGCCGCCTTCGCCGAGGCGACCCGCGAGGACCCCGCCTA
CGCCGAGGCGTGGGGGTGGCTCGGACGGCTCGCCTTCGAGGGGGGGCGTTACGCCGAAGC
GGCGGCGGCGTACGCGCAGGCCTCAGCGCTCGAGCCCGCCGACGAGACCTACGCCTTTTT
CGCCGCCGAAGCGCGGCGGCTCGCCGAACGGTAAGGGCGCAGCGCCCCGCCGATGACGCC
GACGGCGCGGCCACGACGTCGTTGGGGGCTCCGCGTGGCGGCCTATGTGATCGTGGGGGT
GGCGCTCGGGTGGGTGGGGTGGTCGACGCTCCGGCCCGAACGGCCGTCGCCCGCGGCCGG
TACCTTCCGCACCTACCGCGTCTACTTTGTGCGCGACGCTGGGACGTACTTGACGCTCGA
GCCCGTTAGGCGGAGCGCGCCGCTAAGCGCAGCGGATGACGAGGCCGTGCTGGGGGCTGC
GCTCTTAGCGCTACGCGACGGGCCGACCGGGGCCGAGCGCGCGCGGGGGCTGAGCAGCGC
CTTTCCACCCGACGCGCGCGTGCGCGCGCTGCGGGTGACGGGGGACGAGGTCGCGGTCGA
CCTCAGCGCCGCCTTCGCGGCGGGCGGCGGCACCGCCCTCATGCAGGGGCGGCTTTTTCA
GCTGCTCTACACGCTGAGTGACCCTGCAACGGTGACGCGCGTCCGGGTGGCTATCGAGGG
GGAGCCCGTGCGCAGCTTTAGCGGCGAGGGCATCTTGCTCGAGCAGCCCTGGCGGCGGCC
TGCGGGCGGGCTGCCGCGCTGGTAAGGGGGGCGCGAGCGCGCTGTGAAGGGCGTGAGAGA
GCCTTTAACGCGCCTTGGCTGACTCCCCAAAAAGCCTTTACACGCACCCCCAAGGGTGCG
TGTTAGACTTCCTAGCGGTTTTGGTGGCTGGTCTCGTCAGGATGGTGCGCCCGACAGGAT
TCGAACCTGTGACCTTTCGCTCCGGAGGCGAACGCTCTATCCGGCTGAGCTACGGGCGCG
TGAGCGTAGGGCGTGGCCCTGGCGCCCACTATACCGCGAAACCCCGCGAGATGCTAGCGC
TGCCCGACATCGTCGGCTGACATCGTTAGCTGGCGTCGCTCGCCGACCTCGTTAGCCGTC
ACCGCGAGCTGACGTGGCGGCGCGCGGGCGCTCGCGGCAGCGCTCTGCGGCGCGCGTTTT
ACGGGCGCTGCGCCGATGTTGCCAAGTGTTTGGCCACGACGTCAGGGAGCATCCGAGCCC
CTGGCGCAGGAGGTTATCAAGAGGATGAGGCTTAGCAAACAGACGAACACGGTTATCCTG
TGGCTCATCGCCATCGCGCTCCTGGTCAGCATGGTGATCGCCTTTACCCCCGGGACGCTC
TTCGGGGGGGCGCAGCCGCAGCAGGCGGAGGCGGCCCTGCTCGTCAACGGCCAACCGATC
CGCACGGTCGACGTCGCCCGCTTCGAGGCGACCCCGCCCTTTAACGCCGTTCAGGAGGGC
CCTGCGGCCGAGGACCTCGAGCAGGTGCTGCTCGACGAGCTCATCGACCAGGAGCTCTTG
AGGCAAGCCGCCTCGCGCGTCAACGTCTCGAATGCCGAGGTGCGCGCGCGCGTCAACGCG
TTTCGCGAGGAGCAGGGGGTCGCCGGCAGCGCCAACGACCGCGCCTACCTCGACCTCATC
GGCAGCGCCGGTTACACCGACGAGAGCTTTCGCGCCCTGATGCGCGAGCAGCTCCAGCGC
GAGCGCTACTTAGAGAGCGTTGCGGGCGACCTCGAGGTCACCGACGAGGAGGTGCGGGCC
CACTTCGAGGCGAACCGGGACGTCTACCAGAGCGAACCGCGCATCGTCGCGCGCCAGCTC
GTCGTCACCGACGAGGGGCTCGCCAACGACCTCTACGCGCGCGCGCTCGCCGGCGAGGAC
TTCGCGGCGCTCGCTCGCGAACACTCGACCGAACGTGCCGAGCAGGGGGGCGCTCTCGGG
GCGGCCGAAGGGGAGAGCGACCCGCGACCCGTGACCCGCGTCGCTCTGCCGACGGCTGTG
GCCGACGCGGCTTTCGCCCTTCAGGGAACCGGTCTCACGGAGCCCATCGAGGCCGCCGGG
GCGTTCTACATCGTTTCGGTCGAGGCGTATGAACCGCCCCAACCCCGCCCCTTTGAAGAG
GTGCAGGAGCAGGTGCGCGAGGACGCCCTCGCCGCCAAGGAGACCGGTGCGCAGGAGGCG
GCGCTGCGCACGCTGCGCGAAGAAGCGACCATCGAGACCCCTGCGGGGAGCCCTTATGTC
TACGAGAATCCGGTCGTGGCGCGCGTGGGTGACCACGAGATCCGCGCCGCCGAACTCAAC
CGCAACACCTACCTGAGCCCGCAGCTGCAGGGGCTCATCAGCCCGGGGTTCGCCGACGTC
ATCGCCGAGTCGATCAAACCGGGGGTGCTCGAGCAGCTCATCGACCGCGAGCTCGCCTAC
CAGGGCGCCGACGCGCTCGGGGTGCCCTTCGTGGGGTCGCGGGCGCAGGTCGCGCAGAGC
GTGCTCGGTTACGTGAGCCGCGAGGCCGAGGCGAGCGACGACGAGGTGGCCCGCTACTAC
GAGGAGAACCAGGCGTTCTTTACGCAGCCCGCCGAGGCCGCCGTGACGCGCTTTACGTTC
ACCGGCGAAGCCGCGGCGGCGGCCTTTCGTGAGGCGGTCTTGGCGGAGGGGATCACGGCG
GGGGAGGCGCTGCGCGAGGAGGCCGAGGCCGCTGGCGGCAGCGCCGAAAGGCTCGGCACG
CTCACGCCGGGGGGGCAACCCGAAGCGATCGAGGCCGCCCTCTTCGACTTTGAGGGGGGT
ATGACCCCCATTGCCGGCGACGGCGGGTTGGAGATCTCCGAGGTGCTGAGCGTCGAGGTG
CCGGTCGACCCCGACACGATGACGGGTGGCGCAATGACGGGTGGCGCGCTGACCGGTGGC
GAGGGGGCAACTGAAAGGCAGTTCGTCGTGCTCGTCGCCGCCCGCACCCCCGAGCGCGTC
CGGCCGTTAGAGGAGGTGCGCGCGCTCGTCGAACAGGCGGTTCTCAACCAGAACCGCCGG
GAGCTGCAAGAGGCGTGGCTCGAGGAGCGCCGCCAGGAGACGCCGGTGGAGAACCTGCTC
GTGGCCGAAGCGCCGGAGAGCGTGCAAACGGGCGGCGCGATGACGGGTGGCGAACCCCTG
CAAGCGCCGCAGACGGGCGGCGCGCAGTAGAGCGAAGCCAGCGCTGAGTAGCGAGCCATG
GGGGATCACCCGTGGCTCGTTGCTCGTGGCTCACAACTGCCCCTGTTCCGCCGCCCTCCT
CGACCCGCCGGTTGTGTACATTGGGCTTATGCGAGCCCTTCTCAGCGTTTCCGATAAGAC
CGGCCTCGAGCCCTTCGCGCGCGCCCTGCAGGAATTAGGGTGCGAGCTGCTCTCGACGGG
GGGGACCTACGAGCAGCTACGGGGGGCCGGGCTCAGCGTCCGGAGGGTCGCCGACGAGAC
CGGTTTCCCGGAGATCTTAGACGGGCGCGTAAAAACGCTGCACCCCAAGCTGCACGGTGC
GCTCCTCGCGACCTCGGCGCCCGACCACGAGGCGGCGCTGCGCGCTCACGGCATCACCCC
CATCGACGTGCTCGTGGTCAACCTCTACCCCTTTCGCGAGACGGTCGCCCGGGGTGCCCC
CTTCGCCGAGGTGGTCGAAAACATCGATATCGGCGGCCCGGCGATGCTGCGCGCGGCGGC
GAAAAACCACGCCCGCGTCTTTGCCGTGTGCGACCCCGCCGATTATCCGCGCGTGCTAGC
GGCGCTGCGTTCGGGGGGGGGCGCCGGGTTGCGCCTCGAGCTCGCGCACAAGGCGTTCGC
GCACACCGCCGCTTACGACGCCGCCATCGAGCGCTACCTGGCGGCGCAGCTCACCCCCCC
CGACGCCCAGCCCGAAGGCCACGCGCCCGAAGCGGACGCCGCGCTGCCGCCGACCCTGAC
GCTGCGGCTCGAGCGCGCCCAGAGCCTGCGCTACGGCGAGAACCCGCACCAACGCGGCGC
ACGCTACCGCGAGGTGGGTCGGCGCGGGTGTTGGGACGAGGCGGTGCAGCGCAGCGGGGT
AGCGCTCTCCTACCTCAACCTCTTCGACGCCGAGGCCGCGTGGCGCCTCGTGCACGCGTT
GGGCGAGGCGCCAGCCGCTGTCATCGTCAAGCACGCCAACCCCTGCGGTGTGGCGCTGGG
CGAGAGCATCGAGAGGGCGTACAGGCGGGCCTTCGAAGCCGACCCCAAGTCCGCTTTTGG
CGGCGTGGTGGCGCTTAACCGCCCCGTCTCCGAGGCCCTCGCCGACGAGCTGCTGGCCAA
CCCCAAGGCGGACGTGCTCATCGCCCCTGCCTTCGTGCCGGGCGTCGCCGAACGTCTCGC
GGCGAAGCGCAAAAACCTGCGCGTGTTGGAGGCGCCGCCCCCCAACCGCCCAGCGCGGGA
GCTGCGCCCCATCGACGGCGGCTTTTTGGTGCAGGAGCCCGACACGGTGCTGCCCGAGCG
CGCGGCGTGGCGCGTCGTCACCGAGCGCCAGCCGACGGACGCCGAGTGGCGCGACCTCGA
GCTCGCCTGGGTGGTGTGCGCCTACACCAAAAGCAACGCCATCGTGCTCGTCAAGGATGG
TCAAGCGCTCGGCATTGGCGCGGGGCAGCAGAGCCGTGTGGACGCCTCACGCATCGCCGC
CCAGAAGGCCGCTGGGCGGGCCCGCGGGGGCGCCTGCGCGAGCGATGCCTTCTACCCCTT
TCGCGACGGGCTCGAGGTGGCCGCGGAGGCCGGCGTCGCCGCGGTGATTCAACCCGGGGG
GTCGGTGAAAGACGGCGAGCTCATCGAAGCGGCCAACGAGCTAGGCCTCGCGATGGTCAT
GACGGGGCGGCGGCACTTCCTACACTAGGCACTAAGCGTCCGTACCGATCCGCCGCCCGT
CACCCCCTGCGCCGCGCCGACGATGGGCGCCGACCCCGGAGTGACCTTTTTCACATCCTC
GGCGCGGCGCGCGCCAGCGCCGTCGGGGGCGGCCTGCTGAGCTGCCCCCCCGAGACGGGC
CGGAAACTTCAGGGTATAGTGCTCTGGTCGCGCAGCGACTGCGGGGCGAACCCTCAACAT
CTAGCCGTGAAAAGGTGCTAACCTACAGCATATGGTACGGTATGCGGCGGTCACGGGTGC
TCTGACGCGGGGCCTAGGGGTTGACGCGCCGGCGCCGCATTCCCTAAAGTGTGATGTGTA
AATGTAGCAAAATGCGCAGCTTGATGGTGGCTGTACCACATCCGTAGATGAGGGGTTAGC
GGGATCGAGGCCCCCAGCGCTCGCTCGGAGGTTGCTATGACCAACTTGAAAGCCGCTTCG
CCCGAGGTGCTCGCCCGTTTCGACGAGCACGCGGTAGCGATCGCCAAACGCCAGTACTTC
CAGCCCGGCGACGAGGACGTGCTGGGGATGTTTCGGCGCGTCGCCGCGTGGGTGGCCTCG
CCGGAGGCGGAAGGGGAGCGCTCGCGCTACGAGGCGCGCTTCTATGACCTCATGGTCTCC
AAGCGCTTCTGCCCCGGTGGGCGGGTGTTGGCGGGTGCCGCGACGGGTCACGGCAACGTG
CTCAACTGCTTTGTTCAGGACGGCTCCCCAGAGGTCGTCGGGACGGACGCGTGGGTCATC
CGGTTAGCGACCAAGCTGGCGCTCGTGACCAAAGTCGGCGGCGGCAACGGCCTCTGCCTC
GACCCCCTGCCGCCCAAACGTCCCTTTACGCGGCCCGTCGGGAAGCTTTACCTGACGATC
TCCCCGGCGCACCCCGACTACGCGAAGGTCAAGACCGGCACCTATATGGACCTCGTGCAC
GGCAAGTACACCACCAAGGGCTACCGCTGCGCGCAGTTTCTCGAGCCCGACGAGGTACCC
TCGGCGCTGCACGTCACGGCGGTCGGCGACTCCGTCGAGAGCATCTGGCAGAGCGCGGGG
GAGAGCGTCACCAAGCTGCTAGCGGGCGAGGACGTCCTGCTCGACCTCTCCAAGCTGCGC
GCCGAAGGGACGCCCGTCAAAGGCTCGGGGGGTAACAGCAGCGGCCCATCGTCGTTTGCG
GTTGAGGTGTTCGACAACTTCGCCCTCTGGGCCTCGTTGGGTGGCGCGGCGCACGCGGGG
CCGGTCGCGACGCTGCGCTACATCTTCGCGCCGACGCTGCGGGTGATCCGTCAGGGTGGG
ACGCGGCGCGGCGCCGGGATGGCGACCCTGTCGGTCACGCACCCCGACATCGAGGACTTC
ATCACCTGCAAAGACCTCTCCCGCGAGCAGACAGAGGGCGACATCAGCACCTTCAATATC
TCCGTGCTCGTCAGCGACGCCTTTATGGAGAGGGCCAAACGCACGCTCTCTTCGGGGGTG
CTGCAAGACATCGCCGACCACGCCTGGCAGACGGGCGAACCGGGGCTCATCTTCATCGAC
CGCATCAACGCGTTTAACCCGATGCGGGAGAGCCTGGGGGAGATCAAGGCGACCAACCCT
TGTGTGACGGCCGACACGTGGGTGCTAACGCAGCTCGGCGCCAGGAGAGTGGGCGACCTC
GTCGGCAAAAAGTTCTGCGCTGTCGTCGACGGCAAAGCCTACGGTCTGACGTCGCAAGGT
TTCTGGTCAACAGGTGTAAAGCCGGTGTTTAAACTTCGCACCAAGCGAGGCTTTGAACTG
CGCCTTACCGGCAACCATAAGCTCAAAAAGGTGCTTCGGCAGACGCGCTACGTGCAGGAC
GCGGTATGGGCCGAGCTCGAGTCGCTCAAGGTGGGCGATCGCATCCTCCTAAGCAACCAC
CGCGGCGTAGCCCCGTGGGCGGGACCGGGTACTTTTGCCGAAGGGTGGCTCTTGGGCGCT
CTTATCGGCGACGGCACCTTTGCCGAGGATAAAAGGCGCGCTTGCTTGGACTTCTGGGGC
GAAAGCCGCGCCACGATGACGGAGCTTGCCACGGCGATGCTGAGGCACCTCTTTGGCGCA
AACACGTCACTCTGGGTAACACAGACAGCCGAAAAAACGCGCATCGCCTCCGATGACCTC
TACGAGCTCGCCGCGCGTTATGGCCTCCGGCCGGGTTACAAAACGCTCACCGATGCGCTC
GAGGAGGGGAGCTTCGACCTCATCTGCGGGCTTTTGTGCGGGCTCTTCGACACCGATGGT
TCGGTGCAGGGGAATCAGGACAAGGGGTTCTCGGTGCGGTTGGCACAATCGGACGCCGAG
CTGCTCGTGAGGGCCCAAAGGATGCTGGCGAGGCTCGGCATCGTGAGCACGCGCTACGAA
AACCGGCGCCCCGAGGGATGGCGCACCCTGCCAGACGGCAACGGGGGCAGCCGCGCGTAC
AGGTGTCGCGCCGAGCACGAGTTGGTGATCTCGTGCGATAACCTCGCCGTCTTTGCGGCG
CTCGTGGGGTTTGAGGAACCCGCCAAACGCCAGCGGCTCACCGCGCACCTAAACGGTGAG
CACAAGGCGTTAGACCGCGAGCGCTTCTCGGACGAGATCGTGTCCATCTCCCCCGACGGC
GAGGAGGAGGTGTTTGATGTCACGGTCGAACACGTCCACGCCTTTGACGCCAACGGTCTG
CTGGCGCACAACTGCGGCGAAATCCCCCTCTTCCCCGGCGAGCCCTGCGACCTGGGCGCG
ATCAACCTCGCGGCGTACGTCACCGGCGAAGGGTTGGAGAACTTCGCCTGGGACGCGTTT
CGCGAGGACGTCCGCACCTGCGTGCGCTTCCTTGACAACGTGCTCGAGGTCAACCGCTTC
GCCTTAGAGGACAACCGCGCTATGAGCATGAAGCTGAGGCGCTTGGGGCTTGGCATCATG
GGGCTTGCGGACGCGCTCATCAAGCTGGGATACCGCTACGACACCGACGAGGGGCGTGCA
GCGGTCGAGGCGATCATCACGGCCATGCGCGAGAGCGCCACCGAGGCCAGCCGGGCGCTC
GCCGAAGAGCGCGGCGCCTTTCCGGAGTTCGGCAAGAGCAGCCTGAAAACCCCGCGCCGC
AACGTCGCTCTGCTCACGGTCGCCCCGACGGGGACGACGAGCATGCTCATGGGGGTGTCT
TCGGGGGTCGAGCCGATCTTCGCCCCTTTTATCTACCGCAAGATCGGCGACACCTACGCT
GCTTTGATCGCGCCGCTCTTTAAGGAGATGCTAGAGCAGCACCCACCCCACCCCGACTAC
GAACACGAGGGGGCTTGGGATTGGGAAAGGGTCGTCGAGGCGGTGCAGGCCAACCACGGC
AGCGTTCAGGGGCTCGCGTTCATCCCCGAGGCGGTCAAGCGGGTGCTCGTGTGCGCGCAC
GACATCGCCCCAGAGGATCACGTCAAGATGCAAGGGGCCGTGCAGCGCGCTTTTGATGCG
GGCGGTGAGATGGTCGCCAACAGCATCTCGAAAACCATCAACTTGCCCAACAAGGCGACC
GTCGCCGACGTCTACAGCGCCTACAGCATGGCCTTTGACGTGGGTTGCAAGGGTATCACC
GTCTACCGCGACGGCAGCCGCCAGTTCCAGGTGCTCTCGACCAGCAAGGGCGCAAGCGAG
AAGCAGGACGCTGCGACGCCCCCGGCGCCCGCTAGGCCCGAGCGCCTCCCCGGTGAACCC
CTGTTCGACCGCCCCGCGCGCCTCGTAGGGTTTACCGACAACGTCAAGCTCACCATGTCT
AACGGCGAGAAGCGCAGCTTCTACATCACGGTCAACACGCAAGACGGCCTGCCTACGGAG
GTGTTTATCCAGTCCGGCAAAGGCGGCGAGGAGATCATGGCCGACTCCGAAGCCCTCGGG
CGCCTCGTCTCGATCGCCCTGCAGTACGGTGTACCCGCCGAGGCGATCGTCAAAACGTTG
CGGGGGATCAACGGCGGGATGTACGGTTCCTACCAGGGACGTATGGTCGCCTCCAAAGCG
GATCTGATTGCCGTGGCGCTCGAGACCGCTGGCGTCGAAAACCCGCTGCACGCCGATCTG
CGTTGTCCCGAGGGGTGTGGCGGCACCCTCGTGCGCGAAGAGGGGTGCTACAAGTGCTAC
ACGTGCGGCTACAGCAAGTGCGGTTGAGCTAGCGTTGTGGCGCGGCTGCTAGAGCGTGAA
CGGGGCACCCTCGAGGGTGCCCCGTTTCTCGCAACGGAAATGCGGCGTTCTGGACGTGAC
TATCGCTGCTCGAGCCGGTTCATGGCGTGTCCCTCTGAAAGCGGCGCCGCTAGGGGGTTG
ACAAGCGCAGCTTTGATCTATAGTATTGGTACTTGCGCTTAGGCGAGCCAAAAGCTCCAA
GGCGCGAGAACCTTGAAAACTTGGGACAGCGCGAGAACCTGTTGATTCCATGATGTAAGA
GCCAACGGCAGCTAACGCCATAAGGTTAGCGACGTATTGGAGAGTTTGATCCTGGCTCAG
GATGAACGCTGGCAGTGTGCCTAAGACATGCAAGTCGAACGGAGGTTTTAGAGCTTGCTC
TAAGGCCTTAGTGGCGAACGGGTGAGTAACACGTGGGTGACCTACCCCCAAGTGCGGCAT
AACTTCGGGAAACCGGAGCTAATTCCGCATGTGCCGGTAGCTTATGGGTTACCGGTAAAG
ATTGTATCGCTTGGGGATGGGCCCGCGGCGCATCAGCTAGTTGGTAGGGTAACGGCCTAC
CAAGGCGACGACGCGTAGCCGACCTGAGAGGGTGACCGGCCACAGGGGCACTGAGACACG
GGCCCCACTCCTACGGGAGGCAGCAGTTAGGAATCTTCCGCAATGGGCGCAAGCCTGACG
GAGCGACACTGCTTGAAGGATGAAGGTCTTCGGATCGTAAACTTCTGAACCTGCGACGAT
CGTGACGGTAGCAGGCTAATAGCACCGGCTAACTCCGTGCCAGCAGCCGCGGTAATACGG
AGGGTGCGAGCGTTATCCGGAATCACTGGGCGTAAAGGGCGCGTAGGCGGTTTGTTAAGT
CCGATGTTAAAGCGTGGGGCTCAACCCCATCACGGCGTTGGATACTGGCGAGCTAGACGG
TTGGAGAGGAAGGTAGAATTACCAGTGTAGCGGTGGAATGCGTAGATACTGGTAGGAATA
CCCATAGCGAAGGCAGCCTTCTGGACAACACGTGACGCTGAGGCGCGAAAGCGTGGGGAG
CAAACCGGATTAGATACCCGGGTAGTCCACGCCCTAAACGATGCATACTTGGTGTCGGCC
CGTTGGGGTCGGTGCCGGAGCTAACGCGTTAAGTATGCCGCCTGGGAAGTACGGCCGCAA
GGTTGAAACTCAAAGGAATTGACGGGGACCCGCACAAGCGGTGGAGCATGTGGTTTAATT
CGAAGCAACGCGAAGAACCTTACCAGGTCTTGACATCCACGGAACCCTCTAGAGATAGGG
GGGTGCCCTTCGGGGAGCCGTGAGACAGGTGCTGCATGGCTGTCGTCAGCTCGTGTCGTG
AGATGTTGGGTTAAGTCCCGCAACGAGCGCAACCCTTGCCTCTAGTTACCAGCACTTCGG
GTGGGAACTCTAGAGGGACTGCCTGTGAAAGCAGGAGGAAGGCGGGGATGACGTCTAGTC
AGCATGGTCCTTACGACCTGGGCTACACACGTGCTACAATGGCCGGTATAACGCGACGCT
AACCCGCGAGGGCACGCCAATCGCTCAAAGCCGGTCCCAGTTCAGATTGCAGTCTGCAAC
TCGACTGCATGAAGTTGGAATCGCTAGTAATCGCGGATCAGCCATGCCGCGGTGAATACG
TTCCCGGGTCTTGTACACACCGCCCGTCAAACCATGGGAGTAAGTTGCACCCGAAGACGC
AACGCCCCGCCAATGGGGTTTGTGTTTAAGGTGTGGCTTATGACTGGGGTTAAGTCGTAA
CAAGGTAGCTGTACCGGAAGGTGCGGCTGGATCACCTCCTTTCTAAGGAGTCACCACGGG
TGCCTCTAAAGCACCCGTAAAGGCTCGCCGTCCCAAGTTTTCAATATTTTGTGATCGCCC
CTCTTATGGGCGTTTCACCCTCCCCGAAAGGGGTTGACAATAGCTTACGCAAACGTGTAA
GCTAACGTTTGCCGCCCGCGAGGCGGCGCGAACCATGACAGCGGAATAGGCGATAAGGAG
CGTTAAAGCGGAGGGGTGTGTTGATGCACTCTGATGCGCGTTCTTAGGAGAAGGTCTAGG
GGTTAAGTTACTAAGGGCACACGGTGGATGCCTAGGCAGTCGAACCGAAGAAGGACGTGG
CTACCTGCGAAAAGCCTCGGGGAGTTGGAAGCAAGCGGTGATCCGGGGATATCCGAATGG
GGAAACCCAGCAGAGCGAACCTCTGCTACCCATACCTGAACACATAGGGTATGAGGAGGG
AACCCAGGGAACTGAAACATCTAAGTACCTGGAGGAGAGGAAAGAAAACTCGATTCCGTG
AGTAGTGGCGAACGAAAGCGGAGGAGCCCAAACCGAGGTCTACGGGCCTTGGGGTTGTAG
GACCAGCTCATTAGACCCGAGTGTTTAGCCGAAGCGTACTGGAAAGGCGCACCATAGAGG
GTGAGAGTCCTGTAGGCGAAAGGCACGGAGGCGAGGCTGGCACCTGAGTAGCTCAGGCCA
CGCGAAATCCTGAGTGAATCTGCGGGGACCACCCCGCAAGGCTAAATATTCCGACTGACC
GATAGCGAACCAGTACCGTGAGGGAAAGGTGAAAAGCACCCCGTGAGGGGAGTGAAAGAG
TCCCTGAAACCGTGTGCTTACAAGCAGTCACGGCACCATAGGTGTGTTGTGGCGTGCCTC
TTGAAGCATGATCCTGCGACTTACTGTGTGTGCCGAGTTTAAGCCGTGAGGCGAAGGCGA
AGCGAAAGCGAGTCTGAAGAGGGCGAATAGGCGCACGTAGTAGACCCGAAACCAGATGAG
CTAGCCATGGCCAGGATGAAGCTCTCGTAACGGGGAGTGGAGGTCCGAACCCGTTGAGGT
TGAAAACTCTTGGGATGAGCTGTGGTTAGGAGTGAAAAGCTAACCGAATCTGGAGATAGC
TGGTTCTCCCCGAAATAGCTTTAGGGCTAGCCTCGGGGGATAAGCAGTGGCTGTAAAGCA
CTGATTGGGCTAGGGGGCTTACCCGCTTACCAAACCCTGTCAAACTCTGAAGGCTACTGT
TCGAGACCCCGGGAGTCAGTCTGCGTGAGCTAACTTTCGCAGACGAGAGGAAAACAACCC
AGACCGCCAGCTAAGGTCCCGAAGTCAGCGCTAAGTGGAGAAGGATGTGAAGACGCCGAG
ACAGCTAGGAGGTTGGCTTAGAAGCAGCCATTCCTTTAAAGAGTGCGTAATAGCTCACTA
GTCGAGTGTCTTTGCGCCGAAGATGATCGGGGCTAAGCGCTGCACCGAAGCTGCGGCATT
GTTGGAGGTATGATCTGTCAATTGACAGATGATATTTGCCACCGATGGGTAGGGGAGCGT
TCCGTAGGCTGTTGAAGCGTGACCGGAAGGACACGTGGAGGCATCGGAAGTGCGAATGCA
GGAATGAGTAACGATAAGAAGGGTGAGAATCCCTTCCGCCGAAAGCCCAAGGGTTCCTGA
GTAAAGGTCGTCTTCTCAGGGTTAGGCGGGACCTAAGGCGAGGCCGAGAGGCGTAGTCGA
TGGACAACGGGTTAATAGTCCCGTCCCGCTTTCGTGGAGCGATGGGGTGACGCATTAGGA
TAGGCCAACCGGAGCAATGGCTAAGCCCGGCGGGCAACGGAGCTTGCAAGGAGAGGCAAA
TCCGCCTTGCGTGAGAGTGACGTTGTTCGGGAAGCCCCCACGGGGGTGATAACTGGTTGA
ATCCAGGGTGCCAAGAAAACCCTCTAAGCGAAGAAGCGAGAGCGCCCGTACCGAAAACCG
ACACAGGTGGGCGAGTGTAAAAGCACTAAGGCGCGCGAGAGAACTCTCTCTAAGGAACTC
TGCAAAATGGCCCCGTAACTTCGGGAGAAGGGGTTCCGCGGGTACCGTGAGCGAAGGCTT
GCGGGAGGCGGGCACAGGAAATCGGCTCTAGCGACTGTTTACCACAATCACAGCACTCTG
CGAACCCGGATAGGGGAGGTATAGGGTGTGACACCTGCCCGGTGCCGGAAGGTTAAGTGG
AGGGGTGAGAGCCCTGAAATGAAGCCCCGGTGAACGGCGGCGGTAACTATAACCGTCCTA
AGGTAGCGAAATTCCTTGTCAGGTAAGTTCTGACCTGCACGAATGGTGTAACGACTGGAG
CGCTGTCTCGGAGAGAGACTCGGTGAAATTGAACTGGCCGTATAGATGCGGCCTACCCGC
AGCAGGACGAAAAGACCCCGTGGAGCTTTACTACAGCTTGATATTGGCGTTAGGACCGAT
CTGTGTAGGATAGGTGGGAGACGTTGAAGCCGGTGCGCCAGCATCGGTGGAGTCGCTGGT
GAAATACCACCCTGATGGGTTCGGACGTCTAACCTGCGCCTGTGATCCAGGTGAGGGACA
GTGTTAGGCGGGTAGTTTGACTGGGGTGGTCGCCTCCCAAAGCGTAACGGAGGCGCACAA
AGGTTCCCTCAGCACGGTCGGAAATCGTGCGTAGAGCGTAAGGGTATAAGGGAGCTTGAC
TGCGAGACATACAGGTCGAGCAGGGACGAAAGTCGGTCCTAGTGAACCGGTGGTACCGAG
TGGAAGGGCCATCGATCAACGGATAAAAGTTACCCCGGGGATAACAGGCTGATACCGCCC
GAGCGTTCATAGCGGCGGCGGTGTTTGGCACCTCGATGTCGGCTCGTCATATCCTGGGGC
TGGAGAAGGTCCCAAGGGTCCGGCTGTTCGCCGGTTAAAATGGCACGCGAGCTGGGTTCA
GAACGTCGTGAGACAGTTCGGTCTCTATCCGCTGTGGGCGTAGGAAAGTTGAGGAGAGCT
GTTCCTAGTACGAGAGGACCGGAATGGACGCACCGCTAGTTTCTCAGTTGTCTACCAAGG
GCATAAGCTGAGTAGCTATGTGCGGAACGGATAAGCGCTGAAAGCATCTAAGTGCGAAGC
CGACTCCAAGATGAGCTTTCCCATCCCCTTGTGGGAGTAAGACCCCCGGAAGACCACCGG
GAGATAGGCTGGGCGTGTACGCACGGCAACGTGTTTAGCGGACCAGTACTAATCGGTCGA
GGACTTAACCTCTAGTTTATGGACTCATCCCCCTTATCGCCGTTTCGCTGTCGTTATTTT
GCTCTTCGCGCCTATAGCGGCATGGACCCACCCGATCCCATCCCGAACTCGGAAGTTAAG
CATGCCAGCGCCGATGATAGTTGGGGGGCGACCCCCTGCAAAAGTAGGTCGGCGCGAGGA
CCTTATCTTGAGGTGCGCTCATCGGCTACGGCTGGTGGGCGCTTTTCTTGTTTTGCCCCT
TTTCGCCCCTTTAATTCACTGAGCTCAGTACCGACTCTACCTCAAAGGTGTAGAGCATGG
ACGCAGCTTTGCGTCCCTAGTATGGGCCTGGTATGGGGCAGCAGGCGAGCCTTCAAACCC
TGTGGCTTTCAGCAGTGTTCGTGGCGCAGAAGCTCTCACCACAAGACAGCCTGGTTGCCG
ACTGCAGCAAAGCTGCTCTCGAGCCCACAGGTCTACAAGCAAATCGGGTCTATAAACAAA
CGAGGTCCGGACGCAACTCCGGACCTTCGCCACTGCTTTGAGTACGGCTTCCTCAGGCCT
CGAGCGGCGCCGCGCTTACTCGGTAGGTGGGTTCAGGTGGCGTGTAACGCTGAAGTTGTA
GGGGCCGGTGGTGGCGTTTTGCGGGTTGATCGCGTCCCAGGGGGCGACGACGAAGTAGTA
GAGGCCACCCGTCTGTGAGGCATAAAGGACCCTCGAGGCGCGCCCGTTGTAGTCGTCGTT
AAAGGCGACCTGTTGACCCGCCTCGTTGTAGACGCCCAACAGGGTGTCGGGCTGCCCGTC
GACAGCGGTCACGATGTCCCCGACGACCGTCGCGCCAGCGGGCACCTCCACCTGGAAGAT
GTCGGTGTCGCCTTCGGTGAGCTCGGCGTCGAGGGCGCTGCCCAAGGGGATCCTCTGGGC
GTCGGTGAAGTCGATGTTCTGAATCGAGGTGCCGATGACCACCGCCGAGCCGTTGGGCTC
TTCCTCCTCGCCGATGTAGCGCGCGATGTCGAGGTCATAGAGGTTAAAGGGGCTGTTGCT
CCCCTCGAGCCCGCTCGTCTCCGTCACCTCGATGTAGGCGAGGCCGTCTTCGGGCGCTTC
GAACTCGACGAAGGGGTTGAGGGTAAAGGCCTGGGTGCTGCCGCTCTGGGCGATCGGCGT
GCCGGAGGCGTCGTAGACCGTGAGCGCCGGGGCGACGTTCCCCGAGGCGGTTTTCAGGCT
CGCGCGGTAGACGCTGCCGGCCGTGACGGGGATGCTGTAGACGTCGACGTCGCTCGCAGC
TTCCGGGTCGTAGAGGCTCGCGCGCACGGTGACGCCGACCTCCTCGAGCTCGGCAGCCGT
CTCCAGGGTGTTGTTGGGTTCGAAGGGGTCTTCGAAGGGGCTCAGCTCGAGCGCCAACCG
CACCGCCGTGGCTTCGCCGGGGCGGATCTCTACGCTCGTCTGCGCGGTTCCGACCTCGAT
GCCGTGGACCGACCGGTAGGGTCCGCTGGCCTGAAGGGTGTAGCGACCCGACGGCATCTG
CTGAAAGAGGCCGATGCCCAGGGGGGTGAGCAGGGTGCCGTCGGACGTTTGGGTGTACTT
CACCGCGGCGTCCCCGTCTTCCGGGATGAGCGTGAGCCCAACCTGCGGGACGCGGATGTC
GGGGTTACCCGCCCACACGACCTCGGCGAGGAGGGAACCGCCGTCGGGGATGGGGTCGCC
GGAGAGCACCCGGGCCACGGCCGCCGCCGAGTCGGCGATGCCCGCGCCCAGCGCGCTGCG
CTCGTAACCGCTCGGTTGGAAGGCCGTTTCAGTCAAAACGCGCTGCACCTGAGCGGCGCT
CGGGAGGGCGGTGATGTTGCCCTCGGCGTCGCGTTCGGCGCCCGCTTCGAGGATGAGCGC
TGCGGTGCCGGCGACCGCTGGGCTCGAGAACGAGGTGCCGTTGATGTAGGTGTAGGCGAC
CTCCGGCTCCTCCTCGCTGCACGAGGCGCCGTCGGGGGTCGCGAAGATGCAGCCCCGCGT
GGTGGTCGTCCAGATGTTCTCCCCCGGGGCGGCGAGGTCGAGGTGCAACCCGCGGTTGGA
GAAGTTCGTACGCGTCCCCCGCGCGGTCGTCGCCGCGACGTTGATGAGCCCGGGGTTCCA
CGAGGGGAACGAAGGCCCTTCGGTCGGCGTATTGCCCGCCGAGGTCACCAGCACGATCCC
CGAGGCGAGCATCAGGTCCATTGTGTCCTTGATGAGTTGGTTGTAGAAGGCGCCGCCCCA
CGACATGTTGACGATGTGGACGTACGGCCCCGTCTCGGGGTCGGTGCCGGGGGCGCGGTC
GTCGCCGCCGAAGGCGAAGTCGGGGCCCAACACTGCAAAGATCGCCGAGTTGACGATGGC
GCTCAGCACCAGACCGCCCTGCTCGGGTTCGTTGATCGCCAAGGGGACGATGCTGGCGCC
GTAGGCGGTACCGCGCCCGCCGAGGTCGTTGCCGACCGCCGCCGCGGTCCCCGCGACCGA
CGTGCCGTGAAAGCCGACGCCGTCGTGCGGCGTTTCGGGGGTAATGAGAGCGGCTTCGAT
GGGAACCTCGGGGTTCGAGGCGGCGAAACCGTCGAAGCCCGGGTAGAACATGTTGTCGAC
CAAGTCGGGGTGGCGGTGGTCGATAAAGTCGTCGTGGATGCCGATGCGGATGCCGCTGCC
GGAGACCCCTTGGCTCCACGCCCCGAGCGAATTCATCTGCCGGTGCATCCACTGCCGGCC
AAACTCGGGGTCGGAGACGCTGACCTGGGTGGGCGAAAGGGCGGTCGTCGCGACGCCCCG
AGCCGGTTCGGGCCGAAAGTGCACGAGGTTGGGTTCGGCGTAGCGCACCCCCTCGAGCCG
TTCGGCGCTGACCTTGGCTTTGGGGACGCTGAGGCGCGGCGGCAGCTGCAGGAGCGCGGC
GCGCAGGAGTGGCCAGTCTTGCTGCACGGTAGCGCCGAGCCGGCGCGCGATGGCCTCGGG
GGAGGCGCCCTCGCGGTAGCCGACGATGAGCTGGCCGCGGATAAAGCTCTGGTCGCCGAC
GCGGTCGATGGTGTAGGAGGGCGTGGGGTTGCGGACGCTGGGGGCGGGCGGGTTGAGGGT
GCACGCGGCGAGCGCTAGGGCGAGGAGCAGCGTGCCGATAACAGAGCGCGTCACAAGGGC
CTCCTAGAAGCTGCCGTCACCGGTCGAGAAGGTGTTGACCGGGCCGTCCGAAACCCCGAA
GCCGACGCCGAGCAGGTCGAAAAAGTCGGCGGCGATGGAGACGGCGTTGACCCCTTCGAC
CTCGTTGTCTTCCGTGATGGTTCCGTTTGCCGTGACCGCGATCGGCTGCCAGTCGTAGCC
GTGAAACGGTTGCAGCGTCTCGTTGACGGCGGTGCCGTCGAAGTTGTGGGGGATGCCGCC
CGCGGTGATGCCGCTGTCATCGCGCAAGACGGCCACCCACTCGACCGGGCTGCCTTCGGC
GTGAACGCGGTCTAGCACCAGCGCGCCGATAAAGAGCAAGCTGCTGCGGTTCTCTACGGA
GAACTCGTAGACGGGGGAGACCGAGACGTTGGTCGCGTTGTTGCTGGGGGAGAGCGCGTT
CACGTAAAAGGCGGGCAGGGGGGTGACGCTGCTGTCGCCGGAGAGGGTGTTCTGGTCGCC
CAAGATCGCCTCGATGCGGTAGGTGGCCTCGACGCCCGCCTCGAGCCCGGCGGTGGCGTC
GCGGAAGGTGCAGATGATCCCCGCGTCCGGGTCGAGCGGGCCGGGCTGCTCGTCTTCGGT
GAGCGTGGCGCAGATCTGCTCCGGACCGACCTGCCCGATGGGCCAGAAGCGGCCCTGGGT
GGCGAGCCGACGGTGCACCCGAAACGCCGTGGGGAGCGCCCCACCCTGGTAGGCGAAGTC
GACGTCGACCCAGGTGATGACCTCGTCTAGGGCGTTTTGCGGCCCCAGCGTCGGCGCTCC
CCCTCGAGCCTCGGTGGCGAGGCGTTGCAGCGCGCTGACGTCGTTGTTGCGAACGGCGTC
TAAAAGCGCGCGTCCGTCGAAGGGGCGGATCCGGCTGAGCGGTCCGAAAACGGCCGTGTC
GCCGAAGGTCACCGCGAACGCCCCCAGATTGGTGACCTCGGCGAGCCGCCCTGCGGTTTC
GGCCGGGGTGATGGTGACGTAACGGATCACCTCGGTGCGGTTGAAGTTGACGTCGTAAGC
CACCACGTGGAGGCTGGTCTCGCCGCTAAAGGCGGCCGTGGGCAGGTTGACGGTGGTCTC
GACCCCGCCGTCGAAGGGGAAGAGCGTCCCGGGGACGGCGGCGTTGAGAAAGCCCGAGGT
GCCGCGGCTGGTTCCCAAAGCGGCGGTACCGAAGCTGAAAAAGCCGTTGCTTTCGGGGGA
GGCGACGGTGCCGCTCACCGTAAAGCTGAGCGCCCCCTCGGGGCCCCCGGGGAAGCTGTC
CCCGTTCTCGACGCTAATGCTCAGCGTCGGGGGGATCGTCGGCAAAAAGGGGTCGAACGC
CTCGGCCTGGATCGTGTCGTACCTGGTCTCGGCCTGGTCGTCGACCCGCAGCCCCTCGAC
CCTCGAGGTGGCGTAACCGTCTTGCGTAAAGGTGAGGGTGTGCAGGCCCGCCGGGACGTC
CATGATGCGGTAGAGGCCGCTTTCGTCGGTAACCGCGCTCAAGTCGGTGCCGGCGACTGC
AACGGTGGTGCCCGCGACGTTGGTGCCCGCCTTGCGGTTGACGACGTACCCCGCGATGCT
GCCCGTGCCGGGTTGCCAGGTGGTCTGATCGAGAGGGGGGGTGCCGCTTGGGGTCCGCGC
GCACGCCGCGAGCAGGAGGAGCAGGGCAAAAAGCGCCCGTCTGGGAGTTCGTCTCATGGC
TGCCTCCGTGAAACGGATCGTCTTCCGGATGACGTGAGGAGTTCTGTCGCGCTCCGGAGC
ACGCTCCGGAAGCCGCTTTTCGCCGGTGACCTGACGCCTCCTCTCCGGCTCAAAGAGCCT
TCACGAACCTCATGCAGGCTGCGCGTATTAAACCACATTCGGTCGTCCGAAAACGTGTCT
ACCGAAGGGGCGAGCGCTCTGCCAAAGCGCTTTTTGGGGGTCCTACCAGACCGAGGAAGC
TTCGCCGGGTGGCGCACACGCGAAGGCTCGGCGACGTGCTATTGTCACTAGGGTTTTGGC
GGCCCTGACGCTGTCCGGCACGCAAGCGCTCAACGGCTCTGACCGCAGCGTCGACGAGCC
CGGCGCCCCGGTGGCGCGAACCGTACGGTAACGGGTCCCGCACCCAGCAAAGGTGACATC
GAGCGCTGGTATCTCGACCTTCGGTCAGCGTGTGCGCCTGACCGACTCGCCGGTAGGAGG
AGGCTTCGGTTTTGAAAAGCGTGCTAGACAAGCGGCGGCTCAGCGCGAGCGACGCAGCCG
ACCTCTACGGGGTGCCGACCTGGAATGGCGGCTACTTCCAGATCGGCGCTGGCGGTCTTA
TGGAGGTCGTCACCGGCGAACGCGAGCGCGTGCCCCTGCCCGACATCATCGCGGAGCTGC
GCGAGCGCGGCGTCTCCCTGCCGCTTATCCTGCGCTTCCCGCAGATTTTGGAAAACCGCT
TAGAGCGCCTTAACCGCGCCTTTGCAGAGGCGCGGGAGAAGTTCGGCTACGAGAGTCACT
ACCAAGGGGTGTTCCCCATCAAGGTCAACCAGCGCCGCGTCGTCGTCGAGACGCTCGCCG
AGGCGGGGGCGCGCTTTCGCACGGGGGTCGAAGCGGGTAGCAAGGCGGAGCTGGCGCTCT
GCTTGGTGCAAGACATCCACCCCGAAGCGCTCCTATGCTGCAACGGTTTCAAAGACGACG
ACTTTATCCGCCTCGCGCTCTGGGGGCGGCGGCTCGGCAAAAACGTGGTGATCACGCTCG
AGAAATTCACCGAGCTCGCGCGCGTGCTGCGTATCAGCGAGGAGATGGGCATTCGGCCGG
CGTTGGGGCTGCGCTACAAGCTGCACGCCCAGGGCTCCGGGCAGTGGGAGGACTCGGGCG
GCGACCGCGCCAAGTTCGGCCTCAGCACGAGCGAGATGCTGAGCGTCACGCAGAGTTTGC
GCGAGCGGGGGATGCTGGACACGCTGGTGATGGTGCACTGCCACGTGGGTTCGCAGGTGA
CCGACATCCGCAAAATTCGCACGGCCGTGCGTGAGGCGGCGCAGACCTACGTCGAGCTGC
GCGAGCTCGGCGTCGAGATCCGTTACCTCAACGTCGGGGGCGGGTTGGCGGTCGACTACG
ACGGTTCGAAGACGAGCTTTTACGCCTCGGCCAACTACGGGTTGCAGGAGTACGCCGACA
CAGTGGTCTACACGGTGTTGGAGACCTGTCAACAGGCGTCGGTGCCGCACCCCGTGCTCG
TGTCCGAGTCCGGGCGCGCGCTCACGGCGCACCACGCCCTGTTGGTGCTGCCGGTGATCG
ACGTCGTGGGGCCCACCAAAACGGCCGTGACGCTCCCGCCGCTGGAGGGGGAGCCGCACA
CGCTGGTCGCCGACATGCGCGAACTTTTAGAGACGCTCAGCGTCAAAAACTACCGCGAGG
TCTTCTACGACGCGGCGAGCAACAAAGACACCATGCATAGCCTTTTCGACCTCGGCTATT
TGAGCATCACCGAGCGCGCGCACGTCGAGGAGCTCTACAACCGCATCCTCGCCAAAATCG
CCCGCATCATCCGCGACCTCGACTACGTCCCGGACGACTTCGAGGATCTGCCCAAACTGC
TGGCGGACAAGTACATCTGCAACTTCAGCCTCTTCCAGAGCCTCCCCGACCACTGGGCGA
TCGGTGCGCTTTTTCCCATCGTCCCCCTTTCGCGCCTCGACGAGCCGCCCACCCGCGACG
CGACGCTCGTCGACATCACCTGCGATTCGGACGGCAAGATTGAGAAGTTCATCGACCTGC
GCGACGTCAAAGCGACCCTGCGGCTGCACGAGGTGCGCAAGGGCGAGCCGTACTACTTGG
GGGTCTTTTTGATGGGCGCCTATCAGGACGTGCTCGCCAACGCCCACAACCTCTTCGGCC
GCGTCAACGAGGCGCACGTGCGCGTCTCCGAGGACGGCTTTACGGTCGAGCGCATCGTCA
ACGGTCAGAAGGCGCGGCGGGTCATCGAGAACATGGGGTACGAGGCGCCGCAGCTGCGCG
CTTGGCTCTTCGAGGAGGCCGAGGAGGCGCGCGCCGAGGGGCGCCTTTCGGCCGAGGAGG
CGGAGGCGCTGGTGGCGACCTACAACGCTGAGCTCGTCGGCTACACCTACCTCGAGGATA
TCTAGGGCGAGATAGCTAGCGGGGCCCACCCCAGACGGCGCGGCGGGGCGTGCGTGTTGC
CCCGCAGACTTGCCAAGGGGGCGAGCGTTTGTTAAACTACCCCTTGCCCCTAAGGGGCGC
GCGTTCCGCGGTAGCTCAGTGGTAGAGCGATCGACTGTTAATCGATTGGTCGCAGGTTCG
AGCCCTGCCCGCGGAGCCAAAAGAAAAGCCGTCAGAGACGGCAAAAGTAAAACCCGCCGG
GAGTGGCGGGTTCTCTTTTTGGGTGCGTTTGCACCTTATTTGCACCTACGGTACAGCTTC
AGTTAGGCTCACCGCGTTCGGTGAGTAAGCCGACAGCGAGATGGGGGCGCGTCTTACGGG
GCCAAGCCGTTGTGCCGAAGCCCCGTTCACCACCACCCCTTGCGCTTAAAGAACACGAGC
AGCGACCCCCCGATGGTCACAAAGGTGGCCCAAGCGAAGAGGTAGCCGTAGCGCCAGGCG
AACTCGGGTTCGTACTGAAAGTTCATCCCCCACACCCCTGCCAAAAAGGTCAGCGGCAAG
AAGACGGTCGAGACGGTCGTCAGCGTGCGCATGACCTCGTTGAGGCGTTGGTTTTCGATG
TTGAGGTAGACCTCGAGCAACCCCGTGAGCACGTCGCGCGCGGTGTCGAGGCCGTCGTAG
ACCCTGGCCAGGTGATCGGCGACGTCGCGCAGATAGAGCGCCCCTTCGGGGGAGAGCTCG
CTCGCGTGCCGGGAGAGCTGCGCGACGTTTTCGCGGGCGCTAGAGGCGTGGCGACGGGCG
GCGATCATCGTGCGCCGCAGCGTAAAGACCTCCTGGTAGAGGGGGCTTTCGCGTCGTCCT
CCGCCGTGGTCCTCAAACGCGCGGCGCTCGAGCGCGTCGGTGCGGTCCTCGAGCTCGTCC
AAAAAGGTGAAGAAGGTGTCCGTGCCGCGCTGCAGCAGGGTGTAGAGCACCTCGACGGGG
GTGCGCTCGGCGAAGCGGTCGAGCTCCTGCCAGACGGCCTCGAGGTAGCCGACCGGTTCG
TGGCGGAAGGTGATGAGCGCGCGCTGCTGGGGAAACCAGAAGAGGTCGATCTCCTCGGTA
CGTTCGGTGAGCGCTCCGGGTTCGGCGAGGGTGCGGAAGATCAGGAAGAGGTGCTCGGGG
TAGCGCTCGAAGCGGCTCCAGTGCTCGGTGGCGAGGGCGTCCTCGAGGGCGAGGGGGTTA
AACGAGAAGCTCTCCTGGAGCGCCGCGACCTGCTCGCGGGTGGGGTTCTCGAGATCGATC
CAGACGCCGTGACGTTGCCCGCACCAGGGCGCGTCGGCGCACGCTGAAAGGTCCTTGACG
CGGATGTTGGGGTGCGGCGCTAGGGCGGGCTCGGGGTGGGGCGTGAGGGGCGCGGGGTCT
GCCATAGAGCGCAGCCTACTCGGACCGGCGGTGGCTTTGCCGCTTCGCGTGACATACGCC
GCCCGCGGGGTTGGGGCCATCGCTAGAGCCGTCAAACACGCTGTTAAAAGCGTGATAGCG
TTGAGGCCTAACGTAACTAGCGGAGGGGTGAGACGGTTGAACCACTTTGATCGTGGGGCA
AGGTTGGTGGTTCACTTCGCGCGCGAGGAGAGCGCGCAGCTCGGCCACACCATGGTGGGG
CCCGAACACCTGCTGCTGGGGCTGCTGCGCGAGGGCGGGGGCGGCGCTAGGGTGTTGCAC
GAGCTGGGGTTGAGCCTCGAGGGGGCGCGCCGGCGCGTCGTCGCGCTCATCGGTGTCGGT
GCCGGTCTGCCGCGCGGCGAGGTCGCCGCGCTCACCCCGAGCGCGCGCCTGGTGATGGCG
TTCGCGCTCTCCGAAGCGCGCGCGCTTGGGAGCCGTTTGGTGACGACCGAACACCTGCTC
CTCGGGCTCTTACGCGGCGGTGACGGGCTGGTTTTCAGGGTGCTGCAGCGCGCCGGGGTG
GCGCCGAGCGAGCTTCGCCGCCGCCTTAAGCTCTCGGGCGCCGCTGCGGGGATGCCCGAG
GAGCGGCTGCTGGCGCCCCTGTACTTTCGGGCTGCCCCCGAAGCGGCGCCCCCGCCCGCG
ACGGCGACCCGGGGGGGGTGGCGGCTGCTGGGGCGCGGGGCGCGGCACCTGCTGCGGCGG
CGTTAGGGGGTGCTGCTCGGAGCCGAACGGGGCGCGGGCTGCTATGCTGCTAGGGTGTTA
GCCAAACGCATCATCCCCTGCCTGGACGTGCACAACGGGCGCACGACCCGCGGCCAACAG
TTCGGCCGAGCCGAGCACGGTGAGCTAAGAGACGTCGGCGACCCCGTCGCCCTGGCGCTG
CGCTACGACGAGGGGGGCGCCGACGAGCTCGTCTTTTACGACATCACCGCGACCGCGGAG
GGGCGGGGCGCGATGCTCGACATCATCACGCAGGTGGCCGAGCGCTGCTTTATGCCCCTC
ACCGTCGGCGGAGGGGTGCGGACGCTCGCCGACTTTCGCGCGCTCTTTTTGGCGGGGGCC
GACAAGGTCTCCATCAACTCGGGGGCGGTGGCGAACCCCGAGGTGGTGCGCGCGGCAGCC
GAGCACTACGGGTCGCAGGCGGTGGTGTTCTCCATCGACGCCAAAAAGCGCCCGGACGCC
TCCGGTTGGGAGGTCTACGTGGCGGGGGGGCGCAAGGCCACGGGGTTGGACCTGCTCGAG
TGGGCCGTGCGGGGTCAGGAGCTCGGGGCGGGGGAGATCGTCTTAAATAGCATCGACGCT
GACGGGATGAAAACGGGGTACGACCTTGAGGCGACCCGCGCCGTGGCGCGCGCCGTGGAC
ATCCCTGTGATCGCCTCGGGGGGGGCTGGCAACGCCCTTCACATGCGCGACGTACTGCTC
TACGGCGAGGCCGACGCGGCCCTGGCGGCGGGCATCTTCCATAGCGGCCAGACGACCGTG
GGCGAGGTCAAGCGCCTCTTGGCCGCGGCGGGCGTGCACGTGAGGCTCGTGCAGCATGCT
ACACTCGGTTGGTGAAAGCCTTTGAGGTGCCCGTCAAACTCTCCGAAGGGAAGCTCGAGC
TGCCCGACGAGCTTTTGGGTCTCGCCCAGAACCCCAGCGCGCGCCTGTTGCTCCTCGTCG
ACGAGGAGGACGATTGGGTACGGCTGAGCGAAACCCAGTTCGCCGCGGGCTATACGGACG
CAGACAGCATCTACGATACGCTTGAGTAGCCCCCGCTTCTCTGCGGGTGAGGTCGTCTTG
CTCACCTTCCCCTTTACCGGAGTGCTCGGCGCAAAGCGCCGCCCAGCTCTCGTTCTTTTG
GACGCGGGCGACGAGGACATCCTCGTGGCCCGCATCACGAGCGCTCTTGCACGTAGCGCC
TTTGACGTCAAGGTGCAGAACTGGCGGGGTGCAGGGTTGTTGCTCCCTTTGGTGGTCAGG
CTCCACAAGCTCGCGACCCTCGAGAAGCGGCTCGTGGCGCGCATGTTGGGGGCGCTCGGC
GCAGAGGACAGGGACGCCGTACGTGGCGTGCTCGCCACCATGTGGACGGCGTTATGAACC
GCGAGCTTCGGCTCGAGACCCTCGCCGTGCACGCGGGCGCCGAACCCGACGCGGCGACCG
GCGCGGTCACCCCACCCATTCACCTCTCGACGACCTTCGAGCGCGACCCCGACGGCTCAT
ACCCCAAGGGCTTCGTCTATAGCCGCACGGACAACCCCAACCGGCGCGCGCTCGAGGCGG
CCCTGGCGGCGCTCGAGGGGGGCGAGGCGGCGGCCTGCTTCGCCTCGGGTTCGGCGGCCG
TCGCCAGCGTGTTGCGCACGCTCCGCCCCGGCGACCACGTGCTCGCCCCCGACGACCTCT
ACCACGGCGTCCGCAAGCTGCTCCAACAGGTCTTCGTCCCGTGGGGGCTAGCGGTCAGCT
TCGCCGACCTGTCGGACACGGCGGCGGCGGCGCGCGCGCTGCGGCCCAACACGCGGCTTA
TCTGGGTCGAGACCCCCTCGAACCCGCTGCTCAAACTCACGGACATCGGGGCGCTCGCGG
CGCTCGCGCGTGACGTCGGGGCGCTCTTGGTGTGCGACGCGACCTGGACGCCGCCACCGG
TGACGCGCGCGCTGACGCTGGGCGCCCACCTGGTGGTGCACTCCACGACGAAGTACTTAG
CGGGACACTCGGACGTGCTCGGCGGGGCGGTGGTAGCGGCGCGCGCCGACGGGACCTTCG
AGCGGCTGCGCGCGGTGCAGAACCTCGAGGGGGCGGTCCCGTCGCCCTTCGACTGCTGGC
TGGTGCTGCGCAGCCTCCGCACGCTCCCCTACCGGATGCGCGCTCACTGCGACAACGCCG
CTAGGGTGGCCGCCTTTTTGGCGGGGCACGCGCGGGTTGCGAGCGTCCACTACCCCGGCC
TCGCCTCGCACCCGGCCCACGCGCTCGCCGCGCGGCAGATGGCCTACCCGGGCGGGATGC
TCTCGTTCCGGGTCCGCGGGGGAGAGGCGGCGGCGATGGCGGTCGCGGCCCGCGTGCGGC
TCTTTACCCGCGGCACCAGCTTAGGCGGGGTGGAGAGCCTCATCGAGCACCGCGCCAGCA
TCGAGGGGCCGGAGAGCACCACCCCCCGCGACCTCCTGCGCGTCTCCGTGGGGCTCGAGC
ACCCGGACGACCTGATCGAAGACCTCGAGCAAGCTATGGCTGAGGACCTCACGTAGGATG
AACCTTCGCCGAGCGCTCCTCGAGGCGGTCGCCGAACGTCTCTTGGCGACCCCTTCGCCC
TTCGTCCTCCGGGTCGCCATCGACGGGGTGGACGGCGCGGGCAAGACGACCTTCGCCGAC
GAACTCGCGCCCCTTCTCGCCCCAAGCCGAGCGGTCATCCGCGCCTCCGTGGACGGCTTT
CACCATCCGAGAGAGGTGCGCTACCGACGTGGGCGCACCTCGCCGGAGGGGTTCTACCGC
GACTCGTACAACTACGGGGCGCTAAAGCGCTTTTTGCTGGACCCCCTGAGCCCCGGTGGG
TCGGGGTACTACCGGACTGCCGTCTACGATGTTGAAGCGGAGCGGCCGGTCGAGGTGCCC
GAGAAGCTCGCGGCGCCCGGTAGCGTGCTGCTGCTCGACGGTATCTTTTTGCACCGCCCC
GAACTGCGCGACGCCTGGGACGTGTCGGTGTGGCTCGAGGTCCCCTTCGAGGTGTCCGTA
CCCAGAGGCGCTGCTCGCGGGCCCGGCTTCGGCTCCCCCGACCCCCACGCCGAGAGTAAC
CGCCGCTACATAGAGGGGCAGAGGCTATACATGTCTGAAGCCGAGCCTCGGCGCCACGCC
ACGATGGTCGTCAACAACGAGGATGTGAACGCACCCTATGTCGTGGCGCGATGAGTCGGC
AGTGGCGACGCGCAACGAGCGATGCGTGCAGGGTTTCTACTCACTGCTCGTCGCGCGGAA
CTCACTGCTAAGATAGGCGAGATTGCGAGGAACACCATGTCTCAGACCGCTCAGACCGCA
GCGCAAGCCAAGACCCAAGGTCCTGTTTCCGACTTTATCCGCCACCACTACCGCCACTTC
AACGCCGCCGCGCTCGTCGACGCCGCCGACGCCTACACGGCGCACCTCGCCTCGGGGGGC
CACATGATGGTGACGCTCGCGGGGGCCATGAGCACCGCCGAGCTGGGGCTCTCGCTCGCG
GAGATGATCCGCGCCGACAAGGTGCACATCATCTCGTGCACCGGCGCGAACCTAGAGGAG
GATGTCTTTAACCTCATCGCCCACGACTTTTACGAGCGGGTGCCCGCGTGGCGCGACCTG
AGCGCCGAGGACGAGCAGGCGCTTTTGGAGCGCCACATGAACCGCGTGACCGACACCTGC
ATCCCCGAAGAGGAGGCGATGCGGCGGCTCGAGCGCGCTTTGCTCGACGAGTGGCGGCGC
GCGGACGCGGCCGGCGAGCGCCTGTTCCCGCACGAATTTCTCTACCGCCTCATCCGCTCG
GGGGCGCTTAAAGAGCACTATCAGATCGACCCCAAAGACTCGTGGTTGGTGGCCGCCGCC
GAAAAAGACCTGCCGATCGTTGTCCCCGGTTGGGAGGACTCGACGACCGGCAACATGTAC
GCCGCGCACTGCCTCACCGGCGAGATCACAAACGTCCACACGGTCAAGACCGGCATCGAG
TACATGATGGCGCTCGCCGAGTGGTACACGAAGACCGCGCCGGAGCACTCGGTAGGCTTT
TACCAGATCGGCGGCGGCATCGCGGGCGACTTTCCCATCTGTGTGGTGCCGATGCTGCAC
CAGGACCTGCAACGCGAAGGCGTGCCGATGTGGGGCTACTTCTGCCAGATCAGCGACTCG
ACGACCTCCTACGGGTCGTACTCGGGCGCGGTGCCCAACGAGAAGATCACCTGGGGCAAG
CTCTCGGTCGACACGCCCAAGTTCATCATCGAGTCGGACGCGACCATCGTGGCGCCTTTG
ATGTTCGCGCTGATCCTCGGCTGGTGAGCCCCCGCGGGGCGGTCCGCGCTAACTCAGCTC
GACCGCCCCGCCCTCGTCGCCGTCAAACCACGCGAGTTCGACCTCCAAGCTGTGCTCGAC
GCCCCGCGCTCCCTTCTCCTCGTCCTCGACCTGGAGCTCGAGCGTGAGCTGCTGCGGGGG
CTCGAGCACGACCTCTTCGCCCCCCGAGCGCAGCGTGATGCGGCCCTCGTCGAGCTTGTC
GGCGAGCTGCCGGAGAAACGCGCTCACCTCGCCGCGGCTTTTACGCTCCTCGCTCTTAAA
CCGTCTCACTTCCCTTCCCATCGGTCCTCCTTTAGGGCTGCGGCCCTCGCCGCTACGGCC
CCCTTTAGGCGTACCACCTGAGTGTGAGCGAACGACGAGCCGCGCGCGGCTCTACAGTGA
GGCGCTGAAGCAGCGGTGATCTACTAAATCTAGGTTCTGTTGACGTTTCACCGTAGCCAG
ATGAGGGTAGAGGCAAAATGGAGGAAACTGAGGTAATTGCGAGCGAGCTTGTCGAAGCGC
GAGAAGCAACGTCTGTAGTGTTTCAGCTTGCCAATGAAACATTCGATGAGGTGGCGTTCT
TTGTAAAGCTCCGGGTCATACGCGCTGGGGTCTTTGCGATTTGACCTGGGTGGAATAACC
GCTTGTGCTCCGTTCTCGGCGATAGTGGTGCGGATGTGTTCGGCGTCGTAGCCTCTGTCG
CCAAGAACGAAGTCGGCTTCGTACCCCGTCAGCAAGGCCTCAGCGTGAGGTGCCTCGTGC
GCTTGACCTGCCGTGAGCAAGAGACGCAAAGGATTGCCCAAAGCATCGACGGTTACGTGA
ATCTTGCTGCTGAACCCACCTCTGCTGTAACCGAGGGCTTGCGCTTCTTGCCCCCTTTTA
CTTTGGGTGCGCCCGCAGCACAAGCATGTGCGCGAATCACTGAGCTGTCAATCATTACGC
TTTCCATATCGGGGTCGGCGGCAAAATGCTCGAACATCTCATGCCAGACTCCCCGCTCGC
TCCAGCGGTCAAAGCGTTTGTAGACGCTGTTCCAACTGCCATACTTCTCTGGCAACAAGC
GCCACTGTGCGCCGCTGCGGTCCATCCACATCACAGCCTCGATAAAGCGTTTGCACTTAC
GCGCTTTGCCCACATGTACCCGAGGGTGCTCGCGTAGAAACTTGAGGATTTTTCGCCACT
GGTCTTGCCTGAGTTCTACCGTGCTCATACCTATTTCTAGCATCTACGCTCGTTAAAGTG
TCAACAGAACCTACTCACAGGACGTGGAAGCGAAGGGCGCGGCACCCTCCGAGCTCGCTA
CGCGTTTGGTACCGGGACATCGGGGCGCTGCGTACCCGATCACCCCTTTGCTTGCAGCGC
CGCCTTGGTCGGCCCGACGATAAGCGCGCCAAACACGTCCCCCATGCGCTCAGGGGGATA
GGGCATGTCCCGCTCGAGCCACCACTCGAGTAACGCAACGCAGGCGTGGACGACGTGATG
CGCGGCGACCTCCAAGGGCACAGCGCTCCCCGGACGGTCGTCGAAGGTCTCGCGAAAGCT
TCTCGCGGCGACCTCCAGGGCGCGTTGCAAAGGGCCGTGGTGGCGGGTGCGCAGCAGCAC
CCGGTAGAGCGCGGCGTTGGCGGCGGCGTGCCTAAAGAGCCGCGTGCCCGCCCCCCTGGG
GTCGTCGGTGGCCGACAGGGGCCCCAAGAGTTCGGTGAGCTCCCGCAGCGTCGCCTCCGA
AACGGCCTCTAAGAGCGCCTCTTTGCTCGCGTAGTGCCGGAAAAAGGTGGCGTAGCCGAC
GCCCGCCCGCTCGGCGAGGTCGCGGACGCTCAGGTGCTCGAAGCCGCGCTCGAGGGTGAG
CGCGACGAGCGCCTCCCCTAGGGCGCGGCGCGTGCGGGTGACGCGCAGGTCCTCCCCCGC
GGCGCGCTTAGGCGTCTTTAGCGGCGTCGGCGTCAACTGTCACCTCCCTCATCGTGGTGG
GTGCTCCCCAGGGATATGATACACCGTGTTTCATACCGCTCGTCACACCGGTGACGAGAC
GAGGGGTGAAGAGGCCATGACGGATTCGAGAGAAGGCTGTCCCGTTCACGCCGCGCCTCA
GAGCGGGCTCAAGGATGTCCGCAAGGTCGCTCGCCGGTCCGCGCCGGGGGCGCCCGCTAT
AGAGCGCCGCGGCGAGGTCTGGCACGTCCGCTCATACGCGCACGTCAGGGCGATTTTGCG
CGACGCCGAGGCGACCCGTCAAGCGGGCTTTAACGCCGAGAGCGTCGGGGCCATCCGGAT
GCGCCAACCCGTGCTCTTTCAAGACGGCCCCGAGCACAAACGCTACCGGACCGCCGTGGC
GCGCTTTTTCACCCCCAAGACGGTGAGCGAGCGCTACCGCGCGATGATGGAGGCGCTCGC
TCGCGAGCTGATCGCTGAGCTTGTCCAGCGCGGCCGCGCCGAGCTGAGCGCGCTGAGCTT
GCGGCTCGCGGTGCAGGTCGCGGCGCAGGTCGTCGGGCTGACGAACTCGAGGGGGATGGA
GGGGCGCTTAGAGGCGTTTTTCCGCCTCCAGCGCTTTGACGGCCTCTCCCGGAGCGCGCG
CGTTCTAAGCGGCGCGCGCTCCCAACTCCGGCTGCTGCGCTTCTACCTCCTCGACGTGCG
CCCCGCGATCGCGGCGCGGCGCCGCGCGCCCCAAGAGGACGTCATCAGCCACCTCCTCGA
GAAAGGCTACAAGGAGGCCGAGATCTTGAGCGAGTGCGTCACCTACGCGGCGGCGGGGAT
GGCGACGACGCGCGAGTTTATCAGCTTAGCGGCGTGGCACCTGCTCGAAGATGGCGAACT
CCGGCGCACCTACGTGGCGGGGGACGCCGCCACGCGGCAGCGCGTGCTGAGCGAGCTCTT
GCGGCTCGAGCCCGTCGTCGGGCACCTCTACCGCCGCGCGGTGCAGGAGATCACGCTGGA
AGGCGCGGGCCAGACGGTCCGGATCCCCGCCGGCGCCCTTTTGGACCTCTACGTGCACGC
TGCCAACACCGACCCCGAGGCCGTGGGGAGCGCGCCTTTGGCAGCGTGCCCGGCGCGCGC
GCTCGCGCCCGGGGTGCAGCCGGCGGTCATGAGCTTCGGCGACGGCGCGCACCGCTGCCC
GGGGGCCTTTATCGCGCTTCAAGAGAGCGACATCTTTCTGCGGCAGCTCCTGGCGCTCCC
CGTGCGCCTCGTGCGCCCCCCCACCCTGCGCTACAACGCGCTGATCGAGAGCTACGAGGT
GCGGGGGCTCGAGGTCGCGCTGGATTAGCCCGAACGCGCCTGGCGTGGGGGCGACGGTTT
CGCGGAGCGTGGCTGCCGGTGTCTCCGGAACGTCACGAACGTCACCAAGAACGCTTTCCC
ACGACGCTCTCTCACGTCGTCGACCCGAGGATAGCTGCCATGAGGAGGACACGCATGCCC
ACCCCACGCGCTAAAGCCGCCCACGCACGAGCCGCCTACACACAAGCCGCCCCCGTACAA
GCTGCCCTCATAGGCGTCGCCGCCGGGATGCGCGCCGCCGTCGCCCCCGCTCTCGTCGCG
CACCACGTGAGGCGCTCTCCTCACGCTCCCTTGGGGCGGCTCGGCTGGTTGGGCTCGAGG
CGGGCGGCGGGGGCGCTCACGCTGGCCGCCGCCGGCGAGCTCGTCGGCGACAAGCTGCCC
GCGACGCCCGACCGCACGGACCTCGGACCGCTCGTCGGACGCGCCCTCTCGGGGGCGCTC
TGCGGCGCCGCGCTCTGCCGCGCCGCGGGGGGGCGCGGGGCGCGCGGCGCGCTCGTCGGG
GCGGTTTCGGCGCTGGGGGGGGCGTGGGCGTTCTTTCACCTGCGGCGGGCCCTCACGGCG
GCGGGGGTGCCGGACCTCGCCGCGGCGCTCGCCGAAGACGGCCTGGTCTTGGCCCTCGCT
GAAGCGGCGCTCGGCGCCCCCCGCAGCGACCGGGTTGGCTGAGCCCCGCCGCGGACGGTG
TAGCGTCAGGGTCTAAGCGCGTGCGCCGGGCGGTGTGCAGGGGCGCGCCTTACACCGCGC
ACCGCACGCACCCCTCTGCTACCGTTTCCGTATACTGGGGGTGGTCCCCAACTGTTCGGA
AGGCTCGCCGTGATCCCTGAAAGGACCCCTATGCGGATTGCTTTCCCCAAAGAAGCGCCT
CCGGAAACGCGCGTGACCCTGACGCCGACGGTCGCCGCGAAGTTCGCCACGTTGGGTGCT
GCGGTTAGGCTCGAGGCTGGCCTCGGCGCCCCCTTAGGCTTCTCCGACGACGCCTACCGC
GAGGCCGGTGCGGAGGTCGTCCCCAAGGAGGGGCTTTTGGAGGGCGCTGAGGCCGTGGTG
CGCCTGAACCCGCTACGCGAGGACGAAGCGCGCGCGCTCCCCGCCGGCGCCGTCGTCGTG
GGCCTGCTCGACCCCTTTCGTAATCTGGGCGCGGTGCGCGCGCTCGCCGAGCGGGGCGTC
AGCGCGCTCTGCATGGAGCTCATCCCCCGCACGACCTACGCGCAGAAGATGGACGCGCTC
TCGTCGCAAGCGAGCCTCGCGGGCTACGCCGCGGTGGTGCTCGCCGCCGAACGCCTCGAC
AAGGTGCTGCCGATGATGAGCACCCCGGCGGGCACCATCGCGCCGGCGCGGGTGTTCGTC
GTGGGGGCGGGGGTCGCCGGGCTCCAAGCGATCGCGACCGCCAAGCGCCTCGGCGCGCGC
GTCGAGGCCTTCGACACCCGCCCCGTGGTCGAGGAGCAGGTGCGCTCCTTGGGCGCCAAG
TTCGTCAAGATCGACGTCGGCGAAACCGGCCAGACAGCGCAGGGCTACGCCACGGCGCTC
ACGACGGAGCAGCTCGAGCGTCAGCGGCAGGGGATGGCGAAGGTCTGCGCGGCTTCGGAC
ATCGTGATTACCACCGCCCAGGTGTTCGGCAAACGCGCGCCGCTACTCCTCACCGAGGAG
ATGGTCGCCGGCATGCGCCCCGGCAGCGTCATCGTCGACCTCGCCGCCGCTACGGGGGGC
AACGTCGCGGGCACCGTGGCGGGGGAGGAGGTCGTCAAAAGGGGCGTGCGCCTCGTCGGG
CTCACCAACCTGCCGGGCGCGGTCGCCCGCGACGCCTCGCAGATGTACGCCGCTAATGTC
TACAACCTCATCGAGCACCTGTGGGACAGGGCGCAGGGGCGCGTGGTGCTCAGGCTCGAG
GACGAGGTGACGAGCGCGTGCCTGCTGACGCACGAGGGCGCCGTGCGGCACGCGGGGGTG
CGCGAGCTGCTCGAGTCACTCGGGGCGCCTACCCAAGCGGAGGCCGCCAAAGCAACGGTT
ACGGAGGAGCACCATGAACCCACCCCCTGACACCCACACCCTCCTGCTGCTGCTCTTTAT
CTTCGTGTTGGCCCTTTTTCTCGGCCGCGAACTCATCACCAAGGTGCCGTCGCAGCTCCA
CACCCCGCTGATGTCGGGGTCGAACGCGATCTCGGGGATCACCATCGTCGGGGCGATTCT
CGCGGCGGGGAGCGAGGGGGCCTTTAGCACGGCGCTCGGGGTCGTCGCCCTGGTCGCCGC
GACCATCAACGTCGTCGGCGGCTATCTGGTCACCGACCGGATGCTCGGCATGTTCAAAAA
GGGCGGGCGCTAGCGTGAGCGTGCTGACCAACCTCCTCTACATCGCCGCGTCGGTCTTCT
TTATCTACGGCCTTAAGATGCTGGGCCGCGCCGACACCGCGCGCCGCGGCAACCTCGTGT
CGGCCATCGGGATGCTCCTAGCGGTCGTCGCGACGCTCCTCGTGGGCGGCCTCAACCTCG
TCTGGGTGGCCGTCGGGGTGCTCGTCGGCGCCGCCATCGGGGCGGTCGCCGCGTACCGCG
TCAAGATGACCGCCATGCCGGAGATGGTGGCGCTCTTTAACGGCTCGGGGGGGCTCGCGA
GCCTCCTGGTGGGGTGGGCGGAGTACCACCGGGCGCTCCTGACGCCGACCTTTACCGCTG
TGGCCATCTTTTTCGCCGTGCTCATCGGCGGGGTGGCCTTTACGGGGAGCCTCGTGGCGT
TCGGCAAGCTCTCCGAACGGCTCCCGGGGCGGCCCATCCTGTTTCCCAACCAGCACCTCT
ACAACGCCGCGCTCGGGGCCCTGGCGCTCGCTTTCGGCGCGATGTTCGCCTTAGCGCCCG
ACACGGTGGGCGGCTACCTGGCCTTCGCCCTCGCGCTCCTCGCCGCGCTCGTGCTGGGCG
TCACGCTCGTCATCCCCATCGGCGGGGCGGACATGCCGATCGTCATCTCGCTGCTGAACG
CCTACTCGGGGATCGCGGCGAGCGCGGCGGGGTTCGTGCTGCAAAACAACGTGCTCATCG
TCGCGGGCTCGCTCGTCGGGGCGAGCGGGTTGATCCTGACGAGCATCATGTGCAAGGCGA
TGAACCGCTCCCTGACCAACGTGCTCTTCGGCGGGTTCGGGGCGGCGCAGGGCGCTTCGG
CTGCGGGGGGGGCGCAGGGGGAGGTCCGGGCGATCACGGCCGACGACGCCTACTTCTTGC
TCGAGGCGGCGAGTAACGTGCTCATCGTCCCGGGCTACGGCATGGCGGTCGCGCAGGCGC
AGCACGCCGTCAAGGAGCTGGCTGACCTCTTGGAGGAAAACGGCGCGGAGGTGCGCTACG
CCATCCACCCCGTCGCGGGCCGGATGCCGGGGCACATGAACGTGCTTTTGGCCGAAGCGA
ACGTGCCCTATGAGCAGCTCGTCGAACCCGACGACGTCAACCCGACGATGGACGCCGTCG
ACGTCGCTATCGTGATCGGCGCAAACGACGTGGTCAACCCCGCCGCCCGTGAAAACCCCG
GCAGCCCCCTCTACGGGATGCCGATTATCGACGTTGACAGAGCGCGCACGGTGTTCGTGC
TCAAACGCTCCCTGGCGTCGGGCTTCTCGGGGGTCGAGAACCCACTGTTTTTCAAGGAGA
ACGCCCGGATGCTCTTTGGCGACGCCAAGGGGACGGTGTCGCAGCTCGTCGCGGCGTTTA
AGGAGGCGTTGCGGGACGCGGCTTAAGCGTCCACCACCTCGAGCGCCTGGTATACTACGG
TCGTCACTACCCGTGGCGAGAACCTTGACAACCCCCTATAGGTCGTCTCCGATCGGCTCA
GTATGTCTCAGAGTTAGTCATTTGTCTTTAGCGGTTATCCACAGCCAACGTCTAGTCCTT
TTGGGGTTATCCACAGGCCAAGCTGTGGATAACTTAGGGGGTGTCAAATGACCCCTCAAA
AACCCCTTGCCAGACGGCCCTCCCAGAGGGTAGAGTTGCAAAAGGGTCTGCCCCGTCAGG
GGATTGAAACTTATGAGGCGTTCCAAAGCCCTTTTCACCTCCTGGCTGGTTGCAAAAGGG
TCTGCCCCGTCAGGGGATTGAAACACGGAAACAGGGCCGACCCGTCTCCCCTTCAGAATA
AGTATAGTTGCAAAAGGGTCTGCCCCGTCAGGGGATTGAAACCGGCACCACCACCCAGTG
GGTCTCGTCGGCGTACCAGATGTTGCAAAAGGGTCTGCCCCGTCAGGGGATTGAAACCCT
CTGACGGAGAGCCGTAGAGCCTCCCCGTCATTTTTGTTGCAAAAGGGTCTGCCCCGTCAG
GGGATTGAAACTAGTGGTGCACTAGCTGCGCCTCGAAGAGGTCGAGCGGCACGTTTTGAA
CTGGCCTGGGGGTTGGTAGAGGATTGCTCCAGTTGCCTAAAGCGCGGTGAGCCTAACTGA
GGCTGTCCCGTAGGTGCAAATATGGTGCAAACGCACTCCAAAAAAAGCGCCCGCCATCTC
CGGCGGGTTTTACTTTTACCGTCCCTGACAGGTTTTGTTTTGGTGGGCCCTGTTGGACTT
GAACCAACGACCAATCGATTATGAGTCGACTGCTCTGACCGACTGAGCTAAGGGCCCGCG
TCTAAGAGAGCTGGCCCCAGCATACCACGCTCGAGGCTGTGCGGCCCGCGGGTTCGGTGC
GCTGGAGCGGCGCGTTCTCAAAAAACTCTAGCGCTCCCCGGCTAGACTGGGGAGCGTGTC
TCGTCGGCAGCGCGTGCTTTCGCTCCTTCTGCTCATCGGGTGCGCCCTGTGGCTCGCCCT
CGAGCTGCGCGTGGGGGCGGCGCGGGCGCTGCCCTACCCCGAGGTCGCGGCCGCGGTGCG
TTCGGTGTACGAGGGGGAGCCGCTCCTGGCGGACTACCGGGCGGTCGAGGCGATGGTGCG
CCGCGGCGACATCGAAGGGCTGAGCGCCTTTGTCGCGGAAGCGCCCGAGAGCTTTTTGCG
CTACCGCACCCTGCTCGCGCTCGCGCGCGACGTGCGCGTGCCGATGGCGCGCCGCGCCGC
GTTCTACGAGCACCTCCTCGCGGCGGGGCTTATCGAGCCTCTAGCGCGCGAGGAGGTGCG
CGCGGCGTTTCTCGAGGTCGCTCGGGTCGCGGAGCTCGCCGGGCAGACCGAGCGGGCCCT
GGACGCCTACACGCGCGCCCTGCCGCTGCCGGCGGCGGCGCTAGGCGTCGCGCGGCTCGA
GCCGGACGCCGAGCGGCGTGCCGAGCTCTTGTTGCGCGTGGGCGCCCCCGCGGACGCGCA
GCGGGCGCTGGCGCGCGCTCCCAAACCCCCGCCGCCGCTTCTGGCCGCGCGGGTCTACCG
CGCGCTCGGCGAGCACGAGCGGGCGCTGGAGCAGCTCGAGCGGCTGCTGCAGGCAGAACC
CACGCACCTGGAGGGGCGGACCGAGCGCGCTTGGGTACTCCTCGCGCTGGGCCGCACCGA
CGAGGCGGCGGCGGCCTTCGGGTCGCTGGATGAGGTCGCGCGGACGCGCGGGTTGGCCGC
GCTCGCCGCCGCGCGCGGCGCGTACGCGGAGGCGGGGGAGCGCTACCGCCAGCTCGCCGA
GAGAAGCGGCGAGGCGGGGGCGCTGTGGCGCGCGACCGAGATGTTGGAGCGCGCCGGGGA
GCCCGAGGCGGCGCTGCCGCTCTACCTCGAGCTCGCGCAGAAGCGTTCGCCCTACCGCAC
CGACGCTGCGTACCGCGCGCTCGTGCTCGCCGAGCGTCTGGGCGACGCGGCCGTGGCGCA
GCGCGCGGCGGCGCTGCTACCCGAAGACGCCTACTTCGGCGCGCTGCGCCACGGCCTCCC
CGAGCTGCTGCCGGTCTCGCGCCTCGAGCGGGCCGCTCCGGAGGTGCTTGAGCGGGCCGC
GGCGCTCGCGCGCGTGGGCGACCGCGAAGCTGCCATCGGCGAGCTGCTCGTGGCGCTCGC
CGCGGCGCGCGGCAGCGAAGCGGAGACGGTCGCCCTCGCCGAGGCGCTGCAGGACCTCGG
TGAGTTTCGCCGGAGCGCGCAGGCCGCGACGCGGTGGCTTGAGCGCGGCAGCCGCGACCC
GCGCACCTGGCACGTGGCCTTTCCGCGGGCCTACGCACAGGTCGTCGAGCGTTACGCGGC
AGCGTGGGGGGTCGAACCCGAGCTCGTCTGGGCGGTGATGCGCCAGGAGTCCGCCTTTTA
TCCGCGCGCGGTCTCAACTTCGCGGGCGATGGGGCTTATGCAGATCGTACCGGCGACCTG
GGCGTGGCTCGCCGAGCTCTTAGACGACGCCGCCGCCGACCCCTTTAGCGTCGCCGACAA
CGTCCGTTTCGGCGCCTTTTACCTAGGTTCCCTCATGGACCTCTTCGGCGGCGACCTCGA
GCGGGTCGTGACCGCCTACAACGGTGGGCCGGGTTACATCGGCGCGATCGCCGCGCTCGA
GGCGGTGCAGCGCGACCCCGAGGCCTTTTACCGGCTGATCGACCGCCAGGAGACGCGCGA
CTACCTGCAGAAGGTGATGTGGGGGTATCTGGTCTACCGCGACGTGCTGGGCGACACCCG
GGTAGCGGAGGTGCAGGCGGCGCGCGCCGACCCCCCGTAGGCTAAAATCCCAGAGAGAAG
GTCGGCATGGCGCAACGCGACAGCCTCAAACCGCTCGAGGGGGCCTCACGCTCCCTGCGC
GAACGCCTCAACCTCGCCGACGAGCTGGTGATGGCCCTGTTGCCCACCGCGACGGTGCTC
ACCGTGCTCGCCTTGGTCGAGGTCTTCAGCCAGCAGCGCCTGCTTTTTGCCTCGCTCGCC
TCGAGCGCCTTTCTCATCTACCTCGACCCGCTCCACGGGGCAAACCGCAAACGCACGCTC
GTCGGGGCGCAGCTCCTCGCGGCCAGCTTGGGCTTGGTGACCTACGTCGCCTTCGGCCCG
GGCTACCTCGCGGCGGGGGGTGCGATGACGGCGACAATCCTCCTCATGGTGGTCTTAGAC
CTCATGCACCCCCCGGCGGTCGCGACCGCGCTGAGCTTCGCGCTGCGCGCCGAAGGGGCG
AGCGACGCGCTCCTGTTTGCCCTCGCGGTGGCGATGACCGCCGCGCTCGTGGGGTTGCAG
CAGTCGGCGCTCTGGTTGCTCGCGCGGGCGAAGCGGCGCGCAGCGCGGTAGCTTGATGGC
GTGACAGTCGCGCTACGACCAGCGCACCTCGCGGATCGCGGCGCCCTCGTAGTAGGCGGT
GCCTAGGCGCACGGCTTCGCCCCCCTGCGGCGCGCGCATGACGTCGCGCACGAGCTCCGG
CAGGACGCGCGCGGTCGTCTCGATCAGGTCGCGCGCGGCGAGGTCGCGCGGCGACACCCA
GTGCAGCGTCCCTTCGGTGCACTCGGGGAGGACGTCCACGGTGAGGCGCGCCGTGAAGTA
GAGCAGGGCGGTCAGCGGTTCGCCGGGGCGGTTGTGCAGCAGCACGCGGCGCAGCGACAG
GTCCTCTAGCGCGTCCGCCGAGAGCCCCGTCTCCTCCTGGAGCTCGCGCAGCGCGGCGCC
CCGCAGGTCGCCGAGCTCACCGGGTTCGACGCGTCCGCCGAGGCCCGTCCAACGCCCCGG
GGCGAAGCGTTTGTGGGGGGCGCGCTGGAGCAGCAGCCAGCGGTCGCCGCGCTGGAGGAA
GAGGGCGGTGTAGAGGGCGAAGGCGTTGGGTAGGAGCATGGGTACGGGTAACGCTAGGCG
AGGGGGCGTCGGGTCGACGAAGGGGGTCTCAAGAAAAAGGCTAGCGCGGGGGCGCCAGCC
GTAACGCGTGTGGCTCCGGGACTAAGCCGGCACGTCCTCGAGGAGCGAGCCGCTGATGTA
CGCCTTGAGCTCCCGGCGGATGACCGCGTGGTCGGAGCGCAGGGCGGCCTCTTGAAGCGT
CTGGACGGTGCGCTCGAGCGCCCCCTGGTCGAGGGGTGAGGGTTTGGCGACGAAGATCTT
TTCGTGGGCAGTGGCGTCACCGCGCTCCTCGTCGGTCATGAGCTCTTCATAGAGCTTTTC
GCCGGGGCGCACCCCGGAGAAGGCGATGGGGATGTCCACGTCGGGCTCGAACCCCGAGAG
CTTGATGAGGTCGCGGGCGAGGTCGACGATCCGCACCGGCTCACCCATGTCGAGGATATA
GATCTCGCCGTTTTTCCCCTGACCGGCCGCCTGCAACACGAGCTGCGACGCCTCGGGGAT
GGTCATAAAGTAGCGCGTCATGTCGGGGTGCGTGACCGTCACCGGACCCCCCGCGAGGAT
CTGCTGCTTAAACACCGGGATGACGCTGCCGCGGCTGCCCAGGACGTTGCCGAAGCGCAC
CGAGACAAAAGTCTGCTCGGGCGAGGCGCGCAGCGCGGCGCTCTGCACGAGCCGTTCGAC
CATCCGCTTGGAGGCGCCCATGACGGACGTCGGGTTGACGGCTTTGTCGGTCGAGATGTT
GACGAAGTGCGTCACGCCGTACTTAAGGGCGAGCGTCACCAGGTTTTTCGAGCCGATGAT
GTTGTTAAACACCGCCTCTTCGGGGTTGAGCTCCATGAGCGGCACGTGCTTGTGCGCGGC
GGCGTGAAAGACCACCTCGGGTTGGTAGCGCCGGAAGACGTAGTCGAGCCGGACGATGTG
CTGCACGCCCGCAATGACGCTGTGGTAGGGGATGTCGGGCCAGTCGCGCTCGAGCTCGCG
CTCAAGGGTGTAGATGCTGTTCTCGCCGCGCCCGAAGAGGATGAGCTCTTTGGGCCGGAA
GCGGCAGATCTGCCGCACGAGCTCCGAGCCGATCGACCCGCCCGCGCCGGTAATCATCAC
CACGCGGTCGGTGAGGTAGCTTGAAATCGCGGCGGTGTCGAGCTCGACCGGCGGGCGGCG
CAGCAGGTCTTCGATCTGCACCTCGCGGATGCGGCTGATCCCGACCTGGCCGCTGAGGAG
CTCGTAGACGCCGGGGATGATGCGGTACTTGAGCCCCGCCTTGGCCCCTTCGATGCGTCC
GACGATCTCGCGCACCACGCGGCCGTCCGACGAGGGGATGGCGATCAGCACCTCGTCGAC
GTCGTGGCTACGGACCACCTTGTTGATGTCTTGGGTGGTCCCCAAAACCGGCACCGTGGC
GATGCGGTAGCCCACCTTTTTGCGGTCGTCGTCCAAAAAACCCACGGGCCGCAGCCCCAT
CTCCGGGTGCCGCAGCATCTCGCGGACGACCAGTGAGCCCGCCTCCCCCGCGCCGATCAC
CAGAACCGACTTGGCGCGGCGCGCGCTATGTTGGCCGAGCGAGGCCTCGTGCCGGTAGCG
GGCAAACGCGCGCATCCCCGTCATCAAAAAGAGCGTCACCAGACCGTCGAGAAAGGCGAC
CGAGCGGGGGATGTCGAGGCTGGGGCCGAGCCACAAGAGGATCAAACTGCCGAGCGCGGC
GGCGCCGATAACGGCCCGGACGATGTCGCCGAGCTCGCGGAAGGCGACCTTGGTCCAGCT
CCGCTGATAGAGGCCGAAAAACGAGGTCGTGGCGAGTTTGAGGGCGAACAGCCCGGCGGT
CGCGACGGCCATCGGGCCCAGCGTGTCGGCCGGGGGCGCCCAGTCGTAGCGGATAAAGAA
GGCGATCGGCGTCGCGAGCAGCCACGACAGGGCGTCTAACGACAGTTTAAAAAGCCGGTT
GAGCCGGCTCGGTTTGCCGCTCGGCGGGGGGGACTTGGGGCTCTCGGTCGCAGGTGGCAT
CTCAGGCATGGGATCAGGTCGCACGGCCCCTCCGGAAGGTCTCGTCCCTCTTTACCGTAA
GCCGGGGTGCGTTAACAGCGCCGAGCGCTGCAGTGTGGGCATAGGTGACCGTGCCACGGG
GCACGCAAAACCCCCCCGGTGCGCGGTGCAGCTCACGGTGCGGCTGGCGCGTGGGGGGCG
GCGCCGCACACATGGGGCTATCATGAGAGCTTCGGCGATGAGGAACGTGACGGCGTTGGG
TCATCAAGGTAGGGTTCTGCCTCTCGTGGTGGCGTTCGCGGCGAGCGCGCCAGTCAAAGG
CTCGTTGTTTCGGTGCCGAGGCGGGTTGCTGCCAGCGGCCTAGGGGCACTCGGGGTGACG
TGGCGTCGCCGCGTTGCCCGAGCGGTGCGCAACGTCCTCCTAGAGGCGAGCTTAGCGCAT
TCTGCGCGCGAGGGCTGTGACGCAACCGCGTCGGCTGCGCAGCCGACGGCAAACACCAGC
CTAGTACACGAGACCACAGCGCCCTTAAGCGAAGCTTAAAGGCGCAGGCGTGCGTACCGC
TCGTCGCGTGAGGGCCGCTGGCTCCCTCGAGGCGTCCGAGCGTGAACGCTGCGGCGCGTC
TCACATTTGCTTTCGTTAAACTACACCCTGATGCCGGACGCCGAAACCCCGCCCCCCCGC
CCCCGCCCCTTTGTCGAGGCCGACTACCCGGCGCTCGCGGCGTTGCAGCGCCGCGTCTTC
CCCGAAGCGCCCCTCTCCGAAGCGGCGCTTCGTTACGAGGACGCGCGTCTGCAGGAGCCG
TACCGGCGCGGCCGGTGGGTGATGGGGCAGCAGGGCGCGCTGGTCGGTTGGGGGGGGTTT
TATCAGCACCCGTCGTGGTATCACCCCGACCGCTACGCGCTCGAGCTCGGCGTCGCCCCC
GAAGCGCAGCGGCAGGGGATCGGGGGGGCGCTCTACGGGGCGATCATAGGGGCGCTGCAA
GCGCACGGCGCGCGCGCTGGTGAGGTGCTCGAGCTGAGGACCTCGGTCAGGGGGCGCTAC
CCGCAGCAGCTGGCGTTTTTTACCCGGCGGGGTTTTGCGGAGCGGCAGCGGAGTTGGCTC
CTCACGCTCGAGCTCGCGCGCTTTACACCGGCGCCGTGGGAACCGCTGCTGGCTGAGCTC
GGCCAGCAAGGCTACGCGTTTGCCAGCGTAGAGGAGCTCGAGCGCGACGAGACGCAGCTC
TACGCGCTCTACACCTTTTACCAGGAGCTCGTCGCCGACGTGCCGCGAACCCAGCCGTTT
ACCCCCTGGAGCTTCGAGCAGTTTCTCGCGCACCGCCGCAGCGCGCCCAACTTGCTGCCG
GAGGGTTCGTTCGTCGCGCTCTACAGGGGCACCTTCGCGGCGGTGAGCGAACTCAAACGG
GGCGCGACGCCCGAGCAGCTGCAAACGGGTCTCACCGCCGTGCGGCGCGCCTACCGCGGT
CAGAAGCTCGCGCTCGCGTGCAAGGTGATGGCGCTGCGCTACGCGCGGGCGTGCGGCGCG
GCGGTGGTGACGACGCGCAACGCGGCGAGCAACGCGGCGATGCTGAAGGTCAACCGCGCC
CTCGGTTTTACCGTCGAAGACGCCGACATCGAGCTCGCTAGAACCCTCGACCCGGGCCGC
GCCGACGGTTCGGGAGAGGCCTAAAGGCCATGGGCGCGCGCTTCCCGGTAGCGGGGTGGC
CGTTGCGGGGACGCAAGGGGCTGCGACCCGTTAAGGTGTGGCGTACGGCTGGCGGTATGA
GCGGCGGTGCGGCGTGGTATAAGCTCTTGGCGGATGGGGGGCGGGTACCCGGCTCTGCTA
CGCCGCCCGCGTGTGGCGCCTGCCCACGGGCGGTGTCGCGGTCAAGCGGTCAGCCGGTGG
CTGCAAAGAGCGAGGGTGCCGCCGCTGGAATGGAGCATCGCAGATGAGTGAGGCGGCAAA
GGGCGCCGCAGGGCTGGCGCAGCGGGTATTGGAGATGAGTGGCGCGCGCTACGAGCGCCT
GAAACGGGCGCTCGACGTGACGTTCGCTGCCCTCGGTCTTCTCGTGTTGGGGCCCCTCAT
GGCGGTGATCGCCCTCGTCATCCGCTGGCGCATGGGCGCCCCCGTCCTCTTTCGGCAGGT
GCGCCCGGGCCGCTTCGAGCGCCCCTTTACGCTCCTGAAGTTCCGCACGATGCACGACAC
CAGAGGCGCCGACGGCGAGCTGCTGCCCCCGCCGCAGCGCATCACCCCGCTAGGGGTGTG
GCTGCGCAAGACCAGCCTCGACGAACTCCCGCAGCTTTTTAACGTCCTGCGCGGGGACAT
GTCGTTCGTGGGGCCGCGCCCGCTGCTCGCGAGCTACTTGCCCTACTACCGCGAGCGCGA
GCGGCTGCGCCACCGCGTCCGGCCGGGGATCACCGGGCTCGCGCAGGTCAGCGGGCGCAA
CCGCCTCCCTTGGGATGAGCGCCTCGAGCTCGACGCGCGCTACGCCGAGACGCTCAGCCT
CGCGCTGGACGCCCGCATCGTGCTCGCCACGCTCGTCAAGGTGCTGCGCCGCAGCGACGT
GCTCGACATCCCGCTCGACCACGGCGGCTTTATCAAAGAGCGGGCAGCTCGAGGGGAGGG
GGGATGAAACGCCAGTCAGGGGCCTCCGTACCGGACGCGAGCGGCGCCGACGTCGGACGT
CCGGGGGGGGCGCAGAGCACCCTCAACATCTTGCTCACCAGCGCGGGGCGGCGCAACTAC
CTCGTCGAGTACTTCCAGGAGGCGCTCGGCGGCCGGGGGCGCGTGTTCGCGGCCGACGCC
AAGTCGAGCGCGCCCGCGCTGCAGGAAGCCGACGGCATCCTCCTGGTGCCGCCTATTGGC
CACAAGCACTACATCGACGCGCTCGTGGAGTTTTGCCAAGAGGAGCGCGTTGCCCTGTTG
GTGCCGCTAAATGACCTCGAGCTCCCCCTGCTGGCGTCGGCCAAAGCGCGCTTCGAGGCA
GTCGGGACCACGCTCGTGGTCTCGTCGCGCGAGGTGGTCGACCTCTGCTTTGACAAGTGG
GCGGCGTACCGCTGGCTCTGCGGTGAGGGGTTTTTAACCCCTCAGACCTACCTCAGCCTC
GAGGCGGCCAAAGCGGGGCTAGAGCGCGGCGAGCTCCGCTTTCCGCTGGTGTTAAAGCCG
CGCTGGGGGTCGGCCTCGGTGGGGCTCGAGTTCCCCCAAGACCTCGAGGAGCTCGAGCTC
GCCTTTGCCCTCGCGCGCCGGCGCCTCGCGCGCACCTCGCTGGCAGGCGAGGCGCCGGGC
AACGCGCTGCTGATCCAGGCCTTTGTCGCCGGCGACGAGTACGGTTTAGACGTCGTCAAC
GACCTTCAGGGGGGGCACGTGACGACGTTCGTCAAGCAGAAGCTGGGGATGCGGGCGGGT
GAAACCGACAGCGCCGTGACGGTCGCCGACGCGGCGCTGCAAGACCTCGGTGCGGCCTTG
GGGCGGCGCTTGCAGCACCTCGGCAACCTCGACTGCGACGTGCTGGTCAACGAAACCGGG
GCGTGGGTGCTCGAGCTCAACCCGCGCTTCGGCGGCGGCTACCCCTTTTCGCACGTCGCG
GGCGCGAACCTGCCCGCGGCGCTGCTCGCGTGGGCAGCGGGGGAGACGCCGGAGCAGGCG
TGGTTCCAGACCCAAGCGGGGGTGGCCGCGTCGAAGTATAGCCGCCTCATGCTGGTGCGC
CGGACGTAGGGCGGGGGCGCAGGCTCTATGCTCGGTAAGCTGCGGCGCACCGCCCAAACC
CTGCGCAGCGCTGCCCTCGCCGAAGTGGCGGGGGGGGCGGCGCTGCCGTTGCCCCAGAAG
CTCGCGCTCTGGCGACGGGGCTTTAAAAGCACCTCGTACGTCCTGTTCGACCTGGCACAC
CACCCCCCCGAAGCGTACGTCTCGGACCTCGAGGTCGCCCGAGCGCGTCGCATCAACGGC
GCTTTCGGCCGCATGCTTAAAGACAAGCTGCTCTTTGAGGCGATGCTGCGGCCCTACGCG
CGGGTGCCAAAGGTGCTGGCCCTGATCGAGCGCGGGCGGCTCGTCTGGCTGCCCGAGGTG
GGCGAAAGAGGCGATAAAGGGACGCTAGAGGCGCTCTTTGCACTGTCGCCTGCTGGCGTC
ATCGCCAAACCCGTGCGCGGCAACAAGGGGCGCGGCGTGCTCAGCTTGCAGCAGCAGGAA
GGGGCGCTCCTGCTGAGCGGTCACGCGGTGACGGCGGCGCGCGCCGAGGAGGTGTTCGCG
CAGCTCGACGGCTACCTCGTCGTCGAGCGCGTCGAGCAAGCGCCGTACGCCGCGCAGATC
TTTCCGGGGGCGGCCAACACCGTCCGCGTCCTTAGCATGCGCGACCCCGACACCGGCGAG
GTCTTTTTCCCAGCGGCGATGCACCGCTTCGGCGGGGTCCGCACCCAACCGACCGACAAC
TTCCAGACGGGTGGGGTAAGCGCCGCTATCGACCTCGCGACCGGACGTCTCGGGCGCGCG
GTGCGCCACCCCAACGTTACGGGGGGGCGGCTCGTGTGGCTCAGCCACCACCCCGACACG
GGCGCTCTCATCGAAGGGGTCGTGCTACCCCACTGGGAGGCGCTCTTGGCGACGTTGGCG
CGCGTCTTGGAGGTCTACCCATTTTTGCGCTACGTCGGTTGGGACGTGCTCGTGACCCCG
GAGGGGGTGTGCCTCATCGAGGGCAACCACAACGTCAACCTAGGGTTGCAGGTGCACGGG
CCGCTGCTGCGCGACCCGCGCGTGCGGCGCTTTTACGAAGCGCACGGGGTGCTGAGGCGC
CGTTAGGGGTGCGGCACCTCCCAGGCCGGCAGCGGGTCGGCGAACTGCGTCCAACGCGCG
ACGTCCTCTAGCTCCTCGTCGGTGAGGAGCGCCCAGCTGAGCCGTCGGCGGATCGCCGCT
TCGTCCATGTCAACGCCGATAAAGACGAGCTGCTGCTCGCGGTCGCCCCACACCGGGTGC
CACGAGGCGAGCAGCGCCTGGCGCTCGGCCTCCGGCAGCTCCCACGACGCCTCGGGCAGC
GTCGCCCACCAGGTGCCGATGGGGTCTAGGGTGTAGGTCGGTCCGGCTTTGGAGAGGAGG
CCGACGTAGTCCGGGCGGGTCGCCAACCAGAAGGTCCCCTTGGCGCGCAGCACCGCCTCT
AGGTGCGGGTCGGCGAGCGCCGCGGCGAGCCGCTGCGGGTGAAAGGGGGCCCGCGCGCGA
AAGACAAAGCTCGAGATGCCGTACGTGTCGGTTTCGGGGCGGTGTTCGCTCGCTAGCTCC
TGCAACCACGCCGCGGACTGCGAGGCCGCCTCGAGGTCGAAGCGGCCGGTGTGCAGCACC
GCCTCGAGGGGTACGCGGCCCCTTTCGGCGCGGTAGAGGGCGGCTCGCGGGTTGAGCGCG
CGCAGCACCGCCTCGAGGCGCTCGAGCTCGGCGTCGCCCACGAGGTCGGTTTTGTTGACC
ACGATGACATCAGCCCACTCGACCTGGTCGGCGAGCAGCGCGGCGACGGTGCGTTCGTCG
CCCTCGCCGGCGCTCTCGCCGCGCTCGGCGAGGTCGTCGTCGCAGGCGAGGTCGCGCGGA
AAGGTGGCCGCGTCGACCACCGTCACCAGGGCGTCGAGCCGCGCAACTTCGGACAAGCTC
GCACCGGTCGCGTCCTCAAAGACGAACGTCTGCGCGACCGGTAGCGGCTCCGAGATGCCG
GTCGACTCGACGAGCAGGTAGTCGAAGCGGCCCGCGCGGGCGAGCCGGCTGACCTCGCGC
AGGAGGTCGTCGCGCAGCGTGCAGCAGATGCAGCCGTTGCTGAGTTCGACGAGCGTCTCC
TCGGTGCGGCTGAGCCCAGCGTCCCCGCGCGCGACGAGCTCGCGGTCGATATTCACCTCG
CTCATGTCGTTGACGATGACGGCGACTTTGAGCCCTTGGCGGTTACTTAGCACGTGGTTG
AGCAGCGTCGTTTTGCCCGCGCCGAGAAAGCCGGAGAGGACGGTGACGGGAAGGGGGAGC
AAGGGGGCCTCCTAACGGGGAGCTGTGGGGCGGTGAGCCTAGGAATGCGGCGCCTCCGTG
ACCCTGTCCGGGGCGCTAGATGAAAAACAGTTATCATTTAGGCACACCAGAGGGGTTTCG
TCAACCACCTCATCGAGTGCGCCGTATCCCTCTGGATTTTCGGTCCGAAAGAGCAGCGTG
GGGAGAGCGTCGCCGCCCGGGGGTAGGCGCATCCATGAGACAATTTTCTCGACAAAGGCC
GCGCCCGGATGGGCTCAGCCCATCCGGGCGCCGTCGGTGGCGCGCACCGTCCGGGAGTGC
GCGCCCTCATGGGGCTTGTGGGGAGGGGCGCGTCGCTAGCCTTTCGGCGGGTGTCTTCGC
GTTGGCTACGCCCTCACCGTAAAAGGCGCCCCCAAAGCGCCTTTAAAGCCGCGCACCTCG
AGATGAAAGTGGCCGCTTTTCGTGCGGGCGGTTTCGCGCGGCCGCTACCTGGAGCCTCAG
ACCGCGAAGAGGTCGTCGGCGGTGATCGGTCTCGTCTTTTTCGCGTACGCCGTCGGGCGT
TTGTGGAAAAAGTCCACCTGTTTGCTGCTTAAGAGCTCCTCCTCGAACCACCTCGTGGGC
GCTAGGAGCGCCGGGTCGACCTCCCAGAGGGGCGCCTCACCGAGCGCCACGAGCGCGCCG
TTAAAGCGCGCCTGCATAAAGGCCTCGAGCTGCGCGAGGGGCAGAAACGGCAGCGCGCCG
GCTTCGCAGATCCAGCGCAAGATTGCGCGCTCGGCGCGCTCGGCGTCGACGCAGGCCGCT
CTAAGGCGCGCGCTAAAGGCGGCGCCAAACCACTCCGGACGCTCGCGCCTCAGGGTCTCG
ACGAGCTTGTAGCCGAACATCCCGTGGATCTGCTCCTCTTTGCTGGTCGCCTCGACGATG
TTGGCGACCCCCTTAAAGCGCCCCGTGGCCTGGTTGAAGGCTTTGAGGATGAGAAACTGC
CCGAAGAGGCTGACGTGTTCGACAAAGGCGCTAAAGAGGGCCACGCTAAAGGCGTCGTCT
CGGCCGTCTTGCCGCACGGGCACGAGGTGGGCGTCGAGCACCGCGAGGCGTTCGCCGAGC
GCGGGCGCCTCGTGCAGCCGTGCAAACGCGTCGGTCAAGCCGAGCAGCTCGAGCAGGTGC
GCGTAGGCATCTTGGTGGCGCACCTCCGACTCGGCGAAGGTGTAACCCACCGCGCCGACC
TCGGGTTTGGGGAACTTCCGGTAGAGGTCGCCCCAAAAGGTCTTGACGGCCACCTCGACC
TGGGCGATGGCGAGGAGCGCGCGCGTCAGCACCTGGCGCTCGGCCTCACGCACCCCGACG
CGGTAGTCGTTCACGTCTTCGGTGAGGTTGTACTCGGTGTGCAGCCAGTACGAGTGGCGG
ATCGCGTCGCGGTAGGCCAAAAACTCGGGGTACTCGGCGGGTCGGAGGGTGCTGCGGCGT
TCGGTGAGCATCAGGCCTCGCAAGCGGAGCAGGTCAGCAGCTCGCGGTTCAACGCCTGGG
CGGCGCTGATCGCGTGCTGGTAGTAGAGGCTTTTAAGGCCGCGCGCGTGCGCCTCTAACA
CGAGGGCGTTGAGGTCGCGCGCGGGGGTCTCGGGGTGGATCATGAGGTTTAACGACTGCC
CCTGGTCGATAAACGCTTGGCGCCCCGCCGCCTGCACGATGATGTCGCGCGGGCTGATCT
CGCTAAAGGTGGCGAACACCCCCTTCTCCTCGTCGCTTAAGCAGTCGAGGTGCTGCACGC
TGCCGTCGTGCGCCAAGATGCTCCGCCACACCGCAGGGGTGTCGTGGCCGCGCTCCCGCA
ATACCTCGCGCAGCGCGGGGTTGCGGTAGGTCACGACCGCCTTGGCGAGGTCGCGCACGT
AGTAGTTCGAGCGCAGCGGTTCGACGCTCGGCGACACCCCGCCGAGGATAAAGGCGCTCG
AGGTCGTCGGTGCGACCGCGAGCAAGGTGGTGTTGCGCCGCCCCGTCCCCTCGCAGAGCG
CCGGTTCGCCGTAGCGGCGGGCGAGCTCGGCCGAGGCGTCGTCGGCCGCCTCGCGCAGCT
CGCGGAAGATCTGGCGGTTGAGGAGCGCCGCCTGCAGGCTCCCGAAGGGGACGCGCCGCG
CCTGCAAGAGGCTGTGGTAGCCGACGACGCCGACGCCCAGGGCGCGGTGGCGCACGGCGA
AGCGCCGCGCCCGCTCGAAAAAGGGCAGCGAGGCGCTCTTGTCGATAAATTCCGTCATCA
CCGCGTCGAGGAAAAAGACGAGCAGCCTGACCGCGTCGGTCGCGCGCCACGCGTCATAGG
TCGCGAGGTTCATGCTGGCTAGGTCGCAGACGAACGACTCGTCTTCGGCGACGGGGAGCA
TGATCTCGGTGCAGAGGTTGCTCGAGCGAACCACTAGCCCCCGGTCGCGGTAGACCTCGG
GGGCGCCGCGCGTGGCGTTGTCGGTAAAGAGCACGTAGGGCAAGCCGACCTCGGTGCGCT
TTTGCAGCACCTTGGCCCACACGCGGCGTTTGTCCGCGTCGCCTGCGCGCATCGCCTCGA
GCCACGCGTCGCTCACCGCGACCCCGAAAAAGAGGTTTTGGATGGGGTTGCCGTCCGAGC
GGATCGCCAAAAACTCCTCGACGTCGGGGTGGTCGATCGGCAAATAGGCGGCGAACGACC
CGCGCCGCGTCGCCCCCTGTTTGGTGACGTCGATGAGCGTGTCAAAAAGCCGCAAAAAGT
TGACCGCCCCCTCGGAAAAGCCGTTGTCGCGAATTGGCGCGCCGCGAGGCCTAAGGTCGC
CGAAGTAGGCGCTCGTCCCGCCGCCATACTTGCTCATGATCCCGACCTCGGCGGCTGCCC
CCAAGATCCCCGCCATGCTGTCGGGGACGTACGAGCCAAAGCAGCTGATAGGCAGGCCGC
GCGAGAGGCCGAAGTTCGCCCAGATGGGCGACGAGAGCGAGTAGAAGCCGCGCGCGAGGT
AGTCGAAAAAGCGCTCGGCGAAGCCGGGGAGACCGAGGAGCGCCTCGGCCCGTTCGCTGA
TCTGCCTGAGGCGCCCTTCGGGGCTCACGCCCGGGAGCAGGTAGCCGCGGCGCAAAAAGG
CGCGGCTCTCTTCGGTGAGCCACGCAAAGCGCGGCGCGCTCACGGGGGCGCTCACGCCCC
CACCCTTTGCGCCAGCGGCGGGACCGGCACCGGTTTGCCGTCGTCACCGAGCGCCACCAG
GGTAAAGGCGCCGCGGCAGGCGAGCTCGCGCCCCTCGCGCTCCATCGGTTCGATCCACAT
CTCGACGGCGACCTCGAGCGAGGTGCGGCCGGTGCGCGCGACCTGCGCCACGAGCTCGAC
GATCGACCCTTCGGGGACGGGGCGCCGAAACGACAGGTCGCTCGAGTGCACGGTGACCAC
CCGGCGGCGGCAGTAGCGGGTGGCGCAGATAAAGGCGGCTTGGTCCATCCAGGCCATCGC
CTGACCACCGAAGAGGGTGTGGTAGTGGTTGGTGTCGCTTGGAAAGACGGGGTGGACGAG
CCGCGTCTCGGCGGCTCTGGTGGTTGTGGGCATAGACTCCCCCTCGCTCGGAGACGTCCG
AACGTCCGGCGCGCTGACGAGCGCCGTGCACAGCTCACGTGAGCGGTCGACGGGTTGCAG
CGGTTGAGATTGCAGCGGGTGGGTGTCCCAGCTGGCCGCGCGCGGCGGCGAGCGGGCGCG
CAAGGGTCTAGGGTCCTGCCATCGGCCACCTCTTTCGCCTCTGACGCGGAGGCTACAGGG
TTACGCCGCACCGTGGGTACTCGGGCTTCGCTTGGTGACCCAAGCGTTACCGTTGCGCGA
CAGCGCCGGACTCTCACCGGTCTTCCCCCAAGGCGTCCGTCGGCCGAGGGCCATGGACGA
CCGAGCGGTGCGGCGGCTGCTACAACTAGCAGCAGGTAAAGAGCACCCTACAACATGTGG
TTGGGCTTGGCAAGCGGTCGCCCGGAGCCTCCCGGGCCGCAGCGCGCGGGACGTTTATCC
CCCTAGCGCGGCGCGCGGCCTGTTAGGATACGCAGCGAGATGAGCGCCAGGGGTTGGTGG
AGGTCGGGTGCGTGGACGCCGGACGTGGGGACGTCGCTCCGCCGCGGCTTCCGCGTGGGC
GTGGCCGGTTACGCGCTCGCCTTTCTCGTCACCGCGCTGCTGCTCGCCCCCCTGATCGCG
GACAGCTGCAGCTTCGGCCTTCACCCCCATAGCGACGCCCAAGCACACCACCTCTGCGCC
ACGGTTTCGGTGGCCTCAGCTGAGGCGACGGTCGACGCGCCGAAGCCTCAGCTGAGCCGC
GTTGGCGTGCGCCCCAGGGGCGGCGTGCAGTACCTCGAGCGCCGCACCCCACCCCGCGCC
AACGGTTCGCGCGCCCCCCCTGTCGCCTAGCGCACGCCCCTCCACAAAGACCAAACGGGA
GCCGTACCGCGGCTACCCCTATGCCGGTGCCGTCGTCCGCGCACCCGCACCGCTGGCGCG
GCTCACGGAGCCACGCCCCATACCCGCATCTGGCACGGGTCGACGGCGTCTACCTGCGGC
GTCTTTACACCGGCGCCACCCCGGCGCGGTGAACGCGCGCCGAGACCTCGCTGCAGCGCC
GCGCTCACCGCGCGCGCTACGTGCCTATGGCGAAAGGAACCCCTTGATGAACGTCTTGTC
CGTTTGCCCCCCGCTTCGCGCCCTGCTCGTCGCCCTCGCCGTCCTCGCCCCGGCGCCCGC
CGTCGCCGCGGGCGCTATGGGCGCTGCGGTGCCGCCCGAAGCGCGCATCGTCAGCCTGCA
CTTCTACGCCACCGAGGCGCTCTTGGAGCTCGGCCTGAGCGAGCAGGTCGTCGGGATCGA
CATCATGTCGCGCAGCTACTACGACGCTGCGCTTGACCGCAGCTTTGCAGAGCTGCCCGT
CATCGGTCACTGGGCCGACCTAAGCGCCGAGAGCGTGCTCGCGCTGCAGCCGACGCTCGT
CGTCGGGACCGAGCGGAGCGGCCCCGAGACGGCGGTGCGGCAGCTCCAGGGGGCGACCGA
GGTGCTCCTATTGGACCCGCGCGACGACCTTGCGGGGGCGCTGGCGCGGGTCGGGCAGCT
CGCGGCCCACCTCGGGCTCGAGGGGCGCGCGGCGGCGCTCGAAGCCGAGATGGCGGCGGT
GCGCGCCGAGCTCGCCGCGCGCACGGCCGCGGTCGAGCCCGTCGGCGCCCTCGCGCTCGC
TTCGCACGGCGGCGTCGAACGGGTCTGCGGGCGCGGGCCGCACGAGACGCTGCTCGAGCT
CGCCGGCCTCACGAACCTCGCGCCGCAGGTGAGCGCCTGCGAGGAGCTGAGCCGCGAGGC
GCTCGTCGGGATCGACGCCGAGGTGCTGGTGTTCTCCAACCCCGAGACCTTCGACTTTTT
CGGCGGGCACGAGGGGCTGAGCGCCCACCCGGTCTTCGGTCGCACCGAGGCGGTGCGCCA
GGAGCGCTACATCGTCCTGGGGAGCGCCGAGCAGGTGCTGGGCGTCGGGTTGCGCACCCC
GAGCTTTGCGCTGGCGCTGCACGAGGCGGTCTACGGCCACGAGGGTCCGGTCGTGATCGA
GCGCGATTTGGCGGTGGCGCCGCTATGAGGCGCTACCTAATGGGGGTCGTTTGCGCAGCG
CTGGTTGCGTTGCTGGGCTCGGCGCTGGCCCAAGAGCGCATCGTCAGCCTCCACCAGAAG
ACGACCGACGTGCTTTTCGACCTTGGGTTGGCCGAGGCGGTCGTCGGCCGCAGCTTCCAC
TCGAGCCCCTTCGTCGACCCCGCGTCGGGCGTGAGCGCCGAAGACCTTCCCGACATCGGT
TTCGAGTTTAACGTGAGCGCCGAGGCGGTCCTCGCGCTCTCGCCCACCCTCATCGTCGGC
ACCGAGGACAACGGCCCGCCGCAGGCGATAGCGCAGCTGCGGGGCGCGGGCGTGCCCGTG
CTGCTGGTGAGCGCTCAGAGCGACCTGGAGGGGAGCGCCGCGCGTATCCGGGAGATCGCC
GCGGCGCTGGGGGTGAGTGGGCGCGGCGAGGCGCTCCTCGAGCGGCTCGAGGCGCAGCGC
CAGGCGTTGGAAGCGCGCCTCGCCGCCACCCCCGAGCGCGTCGGCGGCCTCGTGATGGTC
GGCTGGTCGGGGGCGCCGCAGGCCTGCGGCGGCGATTCCGACTTTCACGCCATGTACGTT
CTGGCGGGCGGCCACAACCTGTTAGAGGCGCTTAACGGCTGTCCGGAGATCAACCCCGAG
GCGTTGCCCGAACTACCGGTCGATGTCCTTTTCTTCCCCGCCCTCAGCCAGTACGAAGCG
GTCGGCGGCGTCGCCGGTCTGCGCGCGCGACCTGGCTTCGCCCAGCTGCGCGCGGTGCAA
ACGGGGCGCGCGGTGATCATGGAGAGCCCAGCTTTTCGCGGTATGGGAGCGAGTGCGCCG
CGGTTTGCTCAGGCGATCCACGAAGCGCTCTATGAGCACGGCGGGGTCGTGCTGGTGACG
CCAGAGGGCGCCGTAACCCCCTACGCCGAGGCGCCGTGAGCGCGCGCTACCGCACGGCGC
TCGTGGGCTGCGCGCTCGCGCTCCCGCCGGCGCTGCTGCTGGCCGCGGGGCTGGGCGCCT
TTTACATCCCGCCCCTTGAGATCCCGCGGGTGCTGCTCGAGCGCGGACTCGGCTACGAGG
TGCTGACGCAGATCCGCCTGCCCCGCGTGCTGATGACCGCGCTTGTCGGCGCCGGGCTGG
CGGTGGCGGGGGCGGTCTTGCAGGGGCTCTTTCGCAACCCGCTGGCCGAGCCGAGCTTGA
TCGGCGTGAGCTCGGGCGCCGCGCTGGGGGCCGCGGTGTGGATCGTGCTCCTGGGCGGGG
GTTTCGGCTCCGGTCAGCCGGTGCGGGCGAGCGCGGCCTTTCAGTGGGGGTTGCCCCTCG
CTGCCTTCGTCGGCGCTTGCGTGACCACGCTGCTGGTGTGGCGCGTCGCGCGAACGGGCG
GGCGCACGCTGGTCGTGAGCTTGCTGCTAGCGGGGATCGCCATGAACAGCTTGGCGGGTG
CGGGCATCGGCCTGATGCAGTTTTTCGCCGACGACCAGCAGCTGCGCAGCTTCGTCTTCT
GGACGCTGGGCGGTTTTAACCGGGTGAGCTGGCGCGAGTTCTGGGTCGCTGCGCCCCTTA
TCGCGCTCGCGCTGGCGCTCCTGCTGCGCCAAGGGAGGCGCCTCAACGCGCTCGTGCTCG
GCGAGTCCGAGGCCTATCTGCTGGGCGTCCAGGTCGAGCGGGTCAAACGGCGGGCGGTCG
TCTTGAGCGCGCTGCTGGTCGGTGCGAGCGTCGCGGTCGCCGGGGTGATCGGTTTCGTGG
GGCTGGTGGTGCCGCACATGTTCCGGCTCGTCGCTGGCCCCGACCACCGCTACTTGCTGC
CCGGTGCGGCGCTCATGGGCGCGAGCTTGCTGCTCGTGGCCGACGTGCTCTGCCGCACCC
TGCTGGTTCCGGCCGAGCTGCCCATCGGCATCCTCACTGCGCTCGTCGGCGGCCCCTTTT
TCATCTACCTGCTCACCGTTCAGCAGCGCGAGGTGCTGCGTGCTTGAGGTGTCGGGGCTC
GGTTACCGCGCCGCGGGGCGCTGGTTGGTGCGCGACGTCGCGCTGCAGGTGCCGGCGGGG
GAGTTCTGCGCCATCTTGGGGCCCAACGGGGCGGGCAAAACGACCCTGCTGCGCCTGCTC
TCCGGCGAGCTTACCCCCAGCCGCGGCGCGGTGCAGCTGTTGGGCAGACCGCTGAGCAGC
TACGCGCCCCTGGCGCTCGCCCAGCAGCGCGCGCTGCTCAGCCAGAAGCGGCACCTCGAG
TTCCCCTTCCGCGCCCTCGAGGTGGTGATGCTCGGCCGCTTGCCGCACCAGGCGCGTGGG
CACGAGACGCCGCGCGACCGCGCCGTCGTCGCCGAGAGCCTGACGCGGGTCGAGGCGCAA
GGGCTCTCCGAACGCGTCTACCCGAGCCTCTCCGGGGGCGAGGCGAGCCGCGTCGACCTA
GCGCGCGTCTTGGCCCAAGAGCCGCAGCTGCTGCTGCTCGACGAACCGACCAATCACCTC
GACCCGCGCCATCAGCTGGCGGTGTTGGCGCTGGCGCGGGAGCTCGCCGCCGGCGGTTGC
GCGGTTATCGCCACCATGCACGACCTGAACCTAGCGGCGCGCTTCGCCGACCGCCTGGTG
CTGATGCACCGCGGCGAGGTGGTGAGCCTCGGGAGCGCGAGCGAGGTCCTGACCGAAGAC
CGGTTGCGCAGCGTCTACGGCGTCGAGGCCCAGGTGACGCAGCTGCGCGGCCGCCCGCTG
GTGGTCCTCGAGGGGGCGACGCCGCGCGACCCGCAACCCCATGACCCGCACGCCCTCGTC
AGCGTTTAGACGCCAGAAGGAGAGACGATGATCGTTGCCATGAACCGGTTCTACCTCCAC
GACCCCTGGGCCGAGCGGTTGCGCCGGCGCTTTTTGGGGCTCGAGCCCTCCGACCACGCG
CACGCCCCGCCAGCGGGGCTCTTGCGCAGCTGCATGCTCGTGCCCCGCTGCGGCGACCTG
CCGCACGTCTCGGTGGCGCTGTGGGAGGACATGGCCGCCCTGCGCCGCTGGGTGCAGTCG
GACGCCTTTAAGCGGAGCCACAGCCCCCAGAGCCCCAACCGCCTCCCCCCCGAGGCCTTT
TCCCGGCGGCGCGAGCTCGAGCTCTACACCACCTCCGCCCCGCTCCCCGAGCTGAACGCC
GGCGTGGTGAGCTTGTGCCGCGTGCGCCCCCAGGGGGCGCAGCCGCCGCGCAGCGCTTCA
GAGCGCGGGCTCCCCCTGACCCCCATGGGCGCCGGCCAACCGTGGGTGCTCCTCGACGTG
TGGCGCGACCTCAGCTGGGCGCTCGCCGCCGCCGAGCACTACGAAGGCGCGGTGGGGGAA
ACGGGCGAGGTGAGGCTCGAGGTCTACCCGCAGGTGCTCGTCAAACCCGCAGCGCCCTAC
GCGAGCGCCTCCGAAGCGTAGCGCGCAGCCTGTGGCCCATCACCCACGGGCTACGGCTAG
TACCCGAGCGCTTTGTCGACCACGTGCGTGAGGGGCTCGCCGGCGCGGTAGCGCCGCAGG
TTCTCGAGGAAGATCGCGAGCGCCCGCGCGTCGTAGTGCGGCGTGTCGCCCGAGGTGTGC
GGCGTGATGATGACGTTCTCCAGCTCCCAGAGGGGCGAACTCTCCGGCAGCGGCTCCTCC
TCGAAGACGTCCAAACCGGCGCCGGCGATCCACCCCTCTTGCAGCGCGCGCACGAGCGCC
CCCTCGTCGACGAGCCCGCCGCGCCCGATGTTGACGAGGTGGGCGCTCCCCTTCATCCGC
CGCAGCTCGCCCTCGGTGATGACGTGGCGCGTGTCGCGGGTTAAAGGCAGCGTCAAGACG
ACGGCGTCGGCCTCGGGCAAGGCCGCGTGCAGGTCGCTAAGCGCGACCATCTCGTCGACG
TGCGCCACCGGTCGGTCCGGGTTGCGCCGCACCCCGACGACGCGCATCCCAAACGCTTGG
GCGAGCTGCGCGGTGCGCGCGCCGATAGCGCCCGTGCCGAGGAGCAGCATCGTCTGCCCC
TGAAGCTCGAAAAAGGCACCACGGTCTGTGGGCCACCGGCGCGCGGCCTGGTCGCGCAGC
GCCTTGGGAAGACCGCGCGCAAAGGCGAGCAAGTACGCAAAGATGTGCTCGCTAATCGGC
ACCGCGTGGATGCCCGAGACGTTGGTGAGCACGAAGTCTTTCGCCACCAGCTCGGGGTGC
TTGAGGAGCCAGTCCGCCCCCGCCCCCCACTGCTGAAACCAGCGCAGACGCGGGGCGCGC
TTCATGAGGTCGCGGGGAAAGGAGCCAACAGCCACCTCGATGTCCTCTAGGCGCGCTGTG
ATCTCGGCGCGCTCGCGCGTAAAGACGACCTCTAAGCCCTCGGCCGCCCCCAGGATGGCC
GCGCGCTGCTCGGGTGAGAAGCGGTCTTCGGAAAAGCCGACGAGAAGAACCCTCATGAGG
CTCGAGTCTACTTTACTGTCGTTCTACTGACGCTGCTTGGGCGCTGACACACCATGAACC
CTTCTTTTACTCCCTAGCCACCACGGTGTCATAAAGGCCGTAGTAGGTGAGCTCTTCGTG
GCTCTCAATACCGGTGTAGCGCAGTGAGGCGTCCTCGTAGCGCCGAAAGGCGAAGACCGC
CTGATTCATCTGCTCAGTGTTAAAGACCCGCAGGCGCACGAGCAGGTGGAAGTCCTCTAC
GGTCAGGCCGGTAACCGTTAGAAAGAGGTCGGGCTCGAGCTTGGTGATAACGTCCTGGAG
CGTGTTCTCGCGGAAGTCGGTCAGGTACATAAACGCCGGGATGCGCGTGGCGAACTTGAT
GAGCTTCTCCTGAAGCTGTTTGCGCTTGCTCTTATACTCCTTCTCCTCGTCAGACAGCTC
TTTCTTCTCCTTGGGTGTGAGCTCGCGCTCTTTGCCTTTGCTCTTCAGTTCCTTAATCTT
CTCGCTCTTGTTGATGATGGTCTCTAGGATGTTGTCGCCCAAGCTGCGCCAGCCCTCGAT
GCGCTCGACGGCGGCCAGCGCTTCGGGATTCTCGAGGATGCGCCGCAGGGTGTCGTTATC
CACATTCACTAAGAGCGCCGACTCCCACTTGCGGGCTAAGAGCGTCGCTGAGGTACCCGC
CATGGCGATGTCGAGGATGCCGCCCGCGTCTATCTGCGTCATGTTCGCGCCCGCCAAACC
TTCGGTGAGGCGGCGGGTGACTTCGCGCAGGAACACGCCCGACTTGGTGCAGGGGTCTAA
AAAGCGCACGGCGGGGTCTGCCCAGAGGTTGGCACCGCCGTGGTCTACGGCCCACGCTTC
GGCGAGCGTGTCCAGCATGCGGTTGGCGAACTCGGGCGGGGTGAAGACCTCGTCGTTGGA
GAGGTTGGCGATGCACGTTAAAACGTCGGGGTTGCGGCCCCGCAACGAGAATGCCGCCTT
GCCGTTCACCGCTTGCCTGCGCGCAGCTCAGCGGCAGAAATGCGCAGCAGTTTGCCATCC
TTTACCACGACGATTGCCGTATCGGTCTGAATGGCCGTTTGGCGCGCCATTGCCGCCGCG
CGGCGTAGAGCAGCAAGCGAGCCGCGCAAGTCCGGATCTTTCGCCAGAGAAAGCTCCTGC
TGTGTCATTGGTTTTCTCCCCACTCCAGTAGGACAGGCTCCGTTCCGCTATTGTCGTATA
TTGCCCATTTACTTACCGCCTGCCGGTAGTGTGGCAGGTTGCGGAGGCCTGACGTGAAGC
GTCGGCGGATGACGGCTTCAGGGATACTGTGCCCGCCCTGACGCACCCGCTCGGCCACGC
GGGCGAGGGCGGTCTCCACATTGGGCAGCATCAGAAAGAACAGATTGACCCGGTAGCCCT
GAGCGCGCCACGCTTTGATGCGCCGAAGGTAGCTCAGGCTGGCGAGCGTAGTCTCGAAGG
CGAAACTTTCACCGCGCTGCGTGTGCCGTTCGATTTCTTCCAGCATGAGCCGCCCGGCCT
TGATGGCCGCTGTCTCCGGTGCGAACGGCGCGAGGCCTGCCGCGATCAAATCCGCGTTGA
TGAAGCGCGGCAACCCAGCCTCGGCGGGCAGGAACGAACGGGCGAAGGTGGTTTTGCCCG
CGCCGTTTGGCCCAGCGATGATGATGATTTTCTCCCTCGACGCACCTCCCGGCATCTCAC
GCGCCTTCTCTGCCCATTTCGCCCAATTCCTTGATGGTCATCGGCGGGTAGGATTTCGTC
GGCTTGAAAATTTCGTGCTTGCCCAGGCTAGCGAAGAGCGAACCCTCGGCACTGAAGGTG
GACGACATGGTGAGAGTGTCGAGGTGGAAGTCGCGGCGCTGATATTTGCCTCGGCCCAGG
TAGCCCCACTCGGCGAAGGTGATGGCCGCACCTTCATGGGTTTGCATTTTGAGCGCGTCG
CCGTGCACCAGGTTTTGCGCCAGCACATGGGACGCGGCGCGGTAGAGGTCGTCTGAAGCG
TCCAGGTTCAAGTAGTCGGCGAAAATTTCTAGCAAGTTGGCGCGGCATTCGGCGATGTTG
TCGGCCAAAAGCTCGATGCCGTAGACGCACATCAAGGCGAAGAGCGCGTAGTGCCGCCGC
TCAAAGTCGGAGCGGCCGTACTTAAGCTCCACGGCGGCGAGCTTGCGGCGCAAGACCTCC
ACCAGGAAGTTGCCGCTGCCGCAGGCCGGCTCCAAAAAGCGGGCGTCGATGCGCTCGGTC
TCGCCCTTCACCAGGTCGAGCATCGCCGCGACCAGCCAGGGCGGGGTGAAGACCTCCCCG
TGGTCGGCGACGCGTTGTTTGGACTTGACGAGCTTCACTGGTGCACACATCGATGAAACG
GCTTTCTGATGAGTGTTGTGGCAAGGCACAGGGGGCCCGCGGGTTTTTGCCGCTCTGGGA
CCGTTACGATCCTTGATAGGTGAGCCGGAAGAGGCGTTCCGGCTGGGCCGCGCCTGTCGA
CCATCTCATTCTACGGTTTCGGGTTAGAACACAGCGCTACCCCACCCCACCCGTAAAGAC
CGTCTTGGTCTCCATGTACTCCAAGAGCCCCTCGCTCCCCGTCTCCCGCCCGAACCCGCT
CCCCTTGACCCCGCCGAAGGGCGCCTCGGGGGTCGCGGGCAGCCAGTCGTTGACGCACAC
CAGACCGACCTCGAGCCCCTCGCTCATGCGGACGCTCGTGTTGAGGTCGTTGGTGAGCAC
AAAGCCCGCTAGCCCGTACTCGCTGCGGTTGGCGAGCCCTAGCACCTCGTCGGCGTCCCT
AAAGGGGATGAGCGGCATCACGGGGCCGAACACCTCCTCGGTGTGCACGGGCATGTCCGG
CGTGACCTCGCTGAGCACCGTCGGCCGGTAGAAGTAGCCCTGCCCCGCCGGGCGTTCACC
GCCTGTTTCCAGCTTCGCCCCCGCCGCCACGCTCCGCGCCACAAGGTCCGCGACGCGCTC
CCGCTGCGTTTCGTTGATGAGCGGCCCGACCTGCGTGCTCTCGTCTAAGCCGTGACCGAG
CCTGAGCGCGCCCATCAGCTCGGCGACCCGCTCGGCAAACGCGCGGTAGAGGCTCTCGTG
GACGTAAAAGCGCTGCGGCGCGACGCAGACCTGGCCGCAGTTGCGCGTCTTCCAGGTCAC
GGCGCTCTTGGCCGCTCTCTCCACGTCGACGTCGCCGAAGACGATGACGGGGGCGTTGCC
GCCGAGCTCCAACGAGAGCCGTGTGACGGTCCTGCTCGCCTGGTCCATGAGGAGCTTGCC
GACCCGCGGCGAGCCGGTAAAGGCGACCTTGCGGACGCGTGGGTCGGCCATCATCACCTC
GGCGACCGCCGCCGGGTCGCCATTTACGACGTTGATGACGCCGTCGGGCGCGCCGCCCGC
TTGGAGCGCCCGGGCGAGCAGCATGGCGCTGCGGGGGGTGTACTCGGAGGGCCGCCCGAC
CACCGTGCAACCGGCGGCGAGGGCGGCGGCCCACGTGCGCACGAGGTTGTAGACGGGGAA
GTTCCAGGCGGTGATGGTGCCGATGACGCCCATCGGCTGGTGCAAGACGGTGATGCGGCG
GCCCGGCGCGCGCGCCGGGATCACGCGGCCGTAGGCGCGCACCCCCTCGCCCGCGAACCA
CTCGAGGTACCCGCAGGCGCTCGTCCACTCGGCTTTGGCCTCGGCGAGCGGTTTGCCCGA
CTCCTCGGTCGAGACGCGCGCGAGCGCCGCCACGCGGGGGCGGATCCAGGCGGCCGCGCG
GTTTAAGACCTCGGCGCGCTCGTAAGGCGTCCGCTTCGCCCACGCCGGAAAGGCGGCGGC
CGCCGCGTCCACCGCCGCCTCGGCGTCCTCGCGGCCGCCGAAGGGCACCCTCGCGATCAG
CCCTTCGGTCGCCGGGTCGATCAGCTCCCAGGTGCCGCCCCCGGCGGCGTCCACCCACGC
CCCGCCGATGAGCTGTTTAAAGACAAAGCCCTGCTCCGTCTCCGCGTTCATCCCCGCGTT
CAGGGTGTTAGTCACCGCTCACCACCTCCTGGGGCTCTTTGGGCGCGAACGCCGCGGCGA
ACGCCTCGCGCAGCACCGCCATCCCTTCGTCCAGCTCGTCGTCGGAGAGGTTTAAGGGGG
GCAGAAAGCGCAGGCAGTTGCTGTAGAGACCGGCGCGCAGCACGATGAGGCCGCGCTTTA
GCGCTTCGGCCGTCACGCGCTGCACCGCGTCGGGGTCGGGGGAGCCGTCCTCGCGGACGA
GCTCGAGCGCCAGCATCGGCCCGAGGCCGCGCACGTCGCCGATGGCGTCAAACGCGCGCT
GCAACCCCTCGAGGTGCCCCCGCAGCCGCTCGCCCACCTCGCGCGCGCGCCGCAAAAACG
CCTCGTCGCGAATCATCGCCACGGCCTCCAAGGCGGCGACGCACGCGAGCGGGTTGCCGC
TATAGGTGCCGCCCAACCCGCCGGGGTGCGGCGCGTCCATCACCTCCGCGCGCCCCACCA
CGGCCGAGAGCGGCATCCCCGCCGCGAGCGACTTGGCGACCGTGACGAGGTCGGGTTCGA
CGCCGTAGTGCTCCACGGCGAAGAGCTTGCCGGTGCGCCCCATCCCGCACTGGATCTCGT
CGGCGACGAGCAGCATCCCGTGCTCCGTGCAGAGCTCGCGCAGGCGGCGCAAAAAGGGCG
CGGGGACGGGGAGAAAGCCGCCCTCGCCCTGTACCGGTTCGATGACCACCGCCGCGACCG
CGCTCGGGTCGACGTGCGCGACGAAGGCGCGCTCGAGCCCGCGGATCGCCTCCTCGACAA
AGGCCGCCTCGCTCATCCCCGGGGGGCGGCGGAAGAGGTTGGGAAACGGCAGCCGGTAGA
CCTCCGGTGCAAAGGGGCCGAAGCCCTTTTTAAAGAGCCCGTACTTGCTCGTCATGGCGA
GCGTCAGGTTCGTGCGCCCGTGATACGCCCCCTCGAAGACGACCACGGCGGCCCGGCCGG
TGTGCGCGCGGGCGACTTTGACCGCCGTCTCGACCGCTTCGGCGCCGCTATTTAAGAGCA
CCGCTTTTTTGGGGCCGCTTACGGGGGCGATCTCGCACAGCAGTTCGGCGAGCGCGACGT
AGGGTTCGTAGGTGCCGACGATGGCGCACAGGTGTACGAGCTTTTCGGCTTGCGCTTTAA
GCGCCCCGACGACCCCCGCTGGCGTGTGCCCGACCGCTAACGTCCCGATGCCGCCGGCAA
AGTCCAAAAGCGTGTTGCCGTCGACGTCGGTCACGGCGGCGCCGTGGGCGTGCGCGACGG
CCACTGGCGTCAGCTTGGCGGCCCCGCGCGCGGTCGCGGCTTCGCGGCGGCGCGTGAGCT
CCAAGCTCTTCGGCCCCGGCAGTTCGGTGATGAGACGGATGGTTCCCATAAGCCTCCCTG
ATGGTGCGCCGGTCGCGCTGCTGAGTCTGCCGCCGGTGCGCGCGGCAGCTACAAGACGCG
TTAGAGCACCCCGACGCCTCGTTGGTGGCACGTATTGTACGGCTTGTGCGTCCTCGACGC
GAGGCGCGTCCCGAGGGGTCTAGCTCCTGGCTCGAGGCCGCTCGGCGTGGGCGGCGCGCT
CCGGCACCGGGTCGGGTGCGCGCGCGCCGCCGCGGTGGGCGCTTCGGGCGAGGTGGGCGC
AGACCTCGGCGGCGGCGCGACGGCCGCTCAGAAGGGCCCCGTGCACCGTCGCCGCGCGGT
GTTCGGGTTCGGTGGCCTCGCCCGCCCAGAAGAGCGGCGGTGTCGGCGCGGCGAGCTTTT
CGCGGGCGCCGTCATGGCCGGGGAGCACGAACGAGTAGCCGCCGCGCGTGTAGGGGTCGT
CGGGCCAGTTGACGAGCCGGGCGCCTAGGGGGGTGAGCTCCGGCCGGCCGAGTTCGCTCC
GAAAGGACGCCAAGGCCGCCTCTAGCGCCCCCGCCTCGCCCAGCGAGAGGAGCTCGGAGG
CCCAGTCGCCGGAGACGAACGCCGTCCAGACGTGCTCCTGCGCAGGGGGCGTGTGGCCGA
ACGACGGCGACCACCACATGGGCGGGTTGAGGCGGCTATAGAGCGCCATGACGTGCGGGG
GCAAGGGCGCCTCGGCGAAGCGGTAGACCAGTTTGATGACCGGCCCCATCTTGAGGCCCA
ACAGGGCGCTCTGCTTCGCGTCGGGGAGCTCCGGCGAAAAGCGGATCGCCCCCGCCTGAA
GGACGCCTAGGGGTACGGTGATGATCGCGGCTTCGGCGTCGTAGCGCTCCTCCCCCAGGG
TGCGCACGTGCACCCCCGTGCCCGGCGACCAGCGCACCTCGGTGACGGGGTCGTGCAGGT
GCACCTCGAGCCCCGCGGCGAGCGCCCGCACGAGCGCGTCGTAGCCGCTGAGCAGCCGGA
AGTCTTCGGAACCGCTCTCCTCGCCCCCTTCGCGCAAGCCCTCCAGCACGGCCCGCGCAC
TTAAAAAGCGCATCGATTCACCGCACGCGTTGGCGAACGAGCGCCGCACGTAACGCAGCT
GCGTGGCGGAGAAACCGATGCGTCTTAAGTAGCTGTGAAAATCCTCGCCGGGCAGCGCGT
CGACCTCGGGGAGCGCCCACGAGCGGGTGAGGTCGAAGTCAGGGCATTGCGAGCGCGCCT
CGCGCATGCTGAGGAGGCGGCCGTCCTCGAGGCGCACGAGCGAGTCGTCTTGCTTGGGCC
AGGGGAGCGTCTCGAGGCCGAGCGCGCGCACCAGCTCCCAGGTCGCGGCGCGCTCGCCGT
GGATGAACTCGGCGCCGAACTCGACCGGCACCGAGGCGAAGTCGCGGTTCGTGTAGGTGC
GGCCCCCGAGGCGGTCTTTGGCCTCGAGGACGATGACCTGTTGGCCCGCTTCCTTGAGCG
CGCGCGCCGCCGCGAGCCCGGCGACCCCCGCGCCCAGCACGAGCACCCTCATAGACGGGC
GCTTGGTTGTGGCCCCGCTGCGGGGAGCCCCTGGGGGGCCGGGTGCGCCGCTCTTGCCGC
GCGCTCCGGGCGCCACACGATCAGCATCCCCGCGTGATCGGCGTCGCTGTCCCAAGCGTA
GTCCTCGATGACGCCGCAGGGTTTAAAGCCGCGCTTCATCTGCACGCTCACCGTCGGGTC
GAAAATCTCACCGGCGATAACCTTGGCGGCGTACTCGCGCACCGACATGACGTCACGGTA
GCGCCCGTAGCCCTTGAGCATCCCGCCGGCGTACATCCCCTCGAGCCCCAGCGCCTCGAC
GAGCGCGAACTGCGCCTTGTAGAGCGCTGAGGCGACGCCGCGCCCCTGAAACTCGGGGTG
CACCGCCTTGTCGACGCCGTAGAGCCAGCGCCCCTCGGGGTCGTGGTTGGGGAGCGTGAG
GTCGCCGATCATCGCCGACCAGCTTAAGGGGCGCGCCGAAGGGGGGTAGTCCGTGCGCAT
CGCGAGCGCAACGCCGATCACCCGCTCGCCCCCTGGCGTGTCGGTGACGACGACGAACTG
CCCTTCGGGGAAGCGCCGCAGCATCTGCGCGACTTCCGCTTCGGACGCGCAGCCGCGCGT
CCCGATGGGAAAACCGTTCGCGCGGCAGATGACCTCGTGGATGCCGGCGCCGTGCTCAGG
CCGCGCCTGCACGACGTGGTAGGTGAGCTGACGCGGCGTCTGCTTGGGGGTTAGAGAGAT
GCGTTTTTTGCTTCGTACCTGGGTAAGGGGGGGTAGACGATCCTGATATATCTGCGATAA
AGAACTTCGTGAGCCTCTCATAACGTCGTTCGGACAAAGCCCTAAACGTTGGAGGTATGA
GTTCGTAAGAGATGGGAAAAACAAAGCGGGACGGCTAGCCTTTACGTCTTGCGTATCAGC
CTCGTCCAGTGTCTCTCCACAACCTTCACGCGAGAGTTTTGGCCTCCCGAAACCCAAACG
GCTTCATTTGGTTAACTCACACTTTAGGGTTGTCTTGAAACTTTCACTCTCCCTTTCAGC
TCGTCTTAGGCCAGTGTAGCACATCCCGGGGCGTTTTGGGTAGGGGCGCACACGTTGCTC
CCCACACCGGAGCTCGGCTTCCGGGGCGCGCACCACGACCACCGTCGCGGGAAAAGCGCG
TAAGAGCGTCCGCCCGCGCGGCTGGGGGGAGACCTCCAAGCAGAGGCCGCCGGGATGCGG
TATGATGCGCCGCATCTCGCGGTGACGGCGTCACCGGCGCGCGCGGCCTGAGGAGGCGTA
CTTGGCGGGTAGGGTACAAAGGACCGGTACCGGGGCGAGCGTGCTGCTAGCGCTGCCCGG
ACTTTTCTGGCTCGTCACCTTTTTTCTGCTGCCGCTCCTTTTCGTGCTCTACGCGAGCTT
TCAGACGCGCGGCGCGGGTGGGTTGCCCGTCCCTCCGACGACCCTTGAACACTACGAGCG
CACCTTCGACGTCTTCTGGCCCGTCATCTGGCGCACCCTCTACTTCTCCGGCCTCACGAC
CCTCGTCTGTTTGCTGCTGGGCTTTCCGGTGGCGTTTTTTATCAGCACGCGCAAAAGCGC
GCGGGCGCGGCAGCTGCTGCTCTTTCTCATCCTGCTCCCCTTTTGGACGAACTTTCTGGT
TCGCACCTACGCGCTGCAGACGATCCTCGGCCGCGAAGGCCCCCTCAACGCCCTGCTCTT
AAACCTCGGGGTGATCCAGGCGCCGCTGACGATGCTTAACACCCCCTTCGCGGTGATGCT
CGGGCTCGTCTACGGCTTTGTCCCCTTTATGGTGTTGCCCGTTTACGCCTCGGTCGAACG
CCTCGACAAGCGGTTGCTCGAGGCCTCGAGCGACCTGGGCGCCAACGACTGGCACACCTT
CTGGCGCGTCGTGTTGCCCCTGACGCTCCCCGGCATCGTCGCGGGTTCGATGCTCGTCTT
TATCCCGGCGATCGGCGCTTTTGTCACCCCCGACCTCTTGGGCGGTACCCGCGGGTTGAT
GATCGGTAACCTTATTCAGAGCCAGTTCCGCGGGCGTGGCAACATCCCGCTCGGCTCGGC
GATCTCGGTGGTGCTGATGGTGGTGGTGCTGTTGGGGCTGCTCGTCTACACCCGTTTCGG
CGAGCGACGTGACTAGCCTAGGGGCGGTCGTGAGGAGGCGAGGATGACGGAGCGGACGGC
ACGCCCCCCGAACCCTACAGGGGACGCCGAGGGGCGCGGGCGCCTGCGGCGCGATCTCGC
GCTGCGGCGCTGGGGCAAGGTCGGTTTGGTGCTCATCCCCGTACTCACCTACCTGTTTCT
CTGGGTGCCCATCGTGGTGCTCATCGTCTTCTCGTTCAACGACGCCGCTTCGGTCTCCGT
GTGGCGCGGTTTTTCGACGCGTTGGTACAGCAACCTCCTCGGGCTCGGTGGGGGCGCCTT
TCAGACGGAGCTGCTCTTGCGCTCGGTGCGCAACTCGCTGCTGGTCGCCGGGGTGGCCAC
GGCGCTCTCGACGGTGATCGGCACGCTTTTTGCCCTCGCCGTGGCGCGCGGGTCGTTTCC
GGGGCGGCGGTTTTTCGAGGCGCTCTTCTACCTGCCGGTGATCATCCCCGACATCACCCA
AGGGGTGGCGCTGGCGGTCTTTTTCAACACGCTCTTCGCCGCCGCGCAAAACCTCTTTGG
CGTGCGCCTGGTGAGCGGTTTCGGCACCATCATCATCGCCCACGTGGCCTTTAACATCGC
CTACGTGGCCGTCGTGGTGCGCGCCCGCCTCGCCGCCATGGACCCCACCCTGGAGGAGGC
GGCGCGCGACCTCGGGGCGAACCACTTCCAGACGTTTTGGCGCGTCACGCTCCCCAACCT
CATGCCGGGGGTGCTCGGCGGGGCGCTGCTCGCGTTCACCATCTCGCTCGACGACTTCGT
GGTGACCTTTTTTACCGCGGGCGTCGGCACCACCACGCTGCCCCTGTTCGTCTACGGCTT
GTTGAAGCAGCGCGTGCCGCCGGAGATCAATGCGGTCTCGGCGCTTATGATCCTCGTGTC
GATCGTGCTGGTCGCGGGGTCGCTGCTGCTGCAGCGGCGCCGTCCGGAGGCATAAGCTCT
CGGTGCCGCTAGAGCATTGAAGTGTGTACCCGTTGTGGTGTAGAAAAGGCATGAAAATAA
GCTAGGGCGTATAGAGTTGAGTTGCGGCATAGATGCTGCAGTTTGTTGGGGTGGGTGGCT
CGAGCGCAGTCGGGCAATCCACTCAAAAGGGGGTTTTATGCGCGCTCTTGGTCCCTTTGC
ACGTTTTCAGATCTTCGTTTTCACCTTAGCGGTGTTTGGCTTGGGGTTAGCGCAAGGCTT
TACGCCACGTAATCCCACTTGTATCGCACCAGCGGACCCGGGCGGCGGCTGGGATTTTAC
CTGCCGCAACATCGCTACGCTCCTCTCGGACATCGGAGCTGTGCGTGGCCGCCTAAGAAC
GCAGAACATGCCAGGGGCAGGGGGTGGCGTCGCCTACGCTCACGTCGTCGGTCAGCAGAG
CGGTAACGACAACCTCATCGTGGCCGCCTCGACCGCCACAACCACGCGCATCGCCCAGGG
GCAGTTTTCAGGTTTCGATGAGGATGACGTGCGCTGGGTCGCCGCTCTAGGTGCGGATTA
CGGCGTCATCGCCGTGTCGCCCGACAGCCCCTATGATGACCTCACGGAGCTCATGGAGGC
GCTGCGAGCCGAGCCGGCGAGCCTCAGCATCGTCGGTGCCTCGGCCGTCGGGGGCTGGGA
CCACCTCAAGGTGTTGCTCGTGGCGCAGGCGGCGGGTCTAGAGAACCTGAGCGCTCTGCG
TTACGTGTCGTTCTCGAGCGGTGGTCAGGCCATCGTCGAGCTTTTGGGGGGGCGCGCCGA
GGTGTTTTCCGGCGACGTCTCCGAAGCGCTACCGCAGATCGAAGCGGGCAACCTCAAGGT
TCTCGGCATCCTCGCCGAAGAGCGCGCCGACGGGCTCCTCGCCGAGGTGCCAACCGCGGC
CGAACAGGGTTACGACGTCGTTGGGGCGAACTGGCGCGGCTTTTACATGCCCGCTGGAAC
GAGTGACGAGGCTTATACCTTCTGGGTCGAAGCGTTTAGGGAGCTCGAAGCGTCCGAAGC
CTACGCGACCGTGCGCCAGCAGAGTGGGCTCTCCCCCTTCTGGCGCGGCGGCGAAGAGAT
GACAGCGTTCGTCTACGACGAGGTCGAGACCATCCGCGAACTTTCCGAGCAGATCAACCT
CACCGAGTAGCAGCCGTGAGCGACCGCGTCGCCGCCCTTTTGCTTCTCCTCTTAGCGCTT
TTTTTCGGCCTCGAAGCGTTAAGCTACCGTGCGGGAGACTTTACCGACGCGCTGGGGGCG
CGCGCCTTTCCGCTCGCTGTAACGGCGCTGCTCGTCCCCTCGGCCCTCTACCTCCTGCTG
CGCCCGCAGCCCGATAAGCCTTGGCCCCCCGCCCCCGTGTGGGGGGTTTTGGGGGTGGCC
GTTGCGACCTTTATAGCGTACGCGCTGCTCCTCGAGCCGCTCGGTTTCATTTTCGCCACA
ACCCTTTTTTTCGTCGTGTTCGGAGCGTTTTTTGCGGCACCGTGGTGGCGCAGCGCGCTC
GCCGGACTGGCGTTCTCCGCCGCGCTCTACGCCATCTTCGTCTGGGCGCTCGACCTCTAC
CTGCCCGTCGGCGGCCTTTTCGAGAGGTTTATTTAGGTGGACGTTCTTAGTTCGCTCGGC
AACGGTTTCGGGGTGGCGCTGCAGCCGCTCAACCTCTTGGTCGCCTTTATCGGGGTGTTT
TTGGGCACCGTGATCGGCATGCTCCCCGGGATCGGACCGATCAACGGCATCGCCATTCTC
ATCCCCATCACCTTCGTATTGGGCCTCGACCCCACCGCGATGCTCATCCTTTTCGCCGGC
ATCTACTACGGTTCACAGTACGGCAACTCGATCAGCACAATTTTGCTCAACGTCCCCGGC
ACCGCCTCGTCGGTAGCCACGGCTCTAGACGGCTACGAGATGACTAAGCAGGGGCGGGGG
GGGCCAGCGCTCGCGATCTCCGCTATCGCCTCCTTTGTCGGCGGTACGCTCTCGGTCGTG
GGGCTGATGTTTCTGGCGCCCCTGATGGCGCAGTGGGCGATCCGCTTCGGTCCCGCCGAG
TACTTTGTGCTTATCGTCTTTACCTTTAGCACCCTTTCAGCGCTGACCGGCAAGCAGTTC
GTCAAGGGCCTTATCGCCACGGCGCTCGGCCTCATGTTGGCGAGCGTCGGGATCGACCCC
GGTACCGGCATCCCGCGCTACACCTTTGGTCAGCTCGAGCTCTACGACGGCCTCGACTTC
GTGGTGGTGACCATCGGCTTTTTTGCGGTGTCTGAAGTTTTGACGCTCATTGAGAGCAGT
CGTTTCGGCCAGGAGGGGCTGCACAAGGTCGGGCGGATCATGGTGTCTATGCGGGAGTTG
GTAATGAGCCTCTGGGTGATGCTGCGCTCGAGCGTGCTCGGCTTTCTCGTGGGAGTGCTT
CCGGGAGCCGGCGCGACCATCGCCTCGTTTCTCGCCTACACTGTCGAGCAGCGCCTCGTG
GACCGGCAAGGCAGCTTCGGCAAAGGTGATATCCGCGGCGTCGCCGCCCCCGAAGCGGCG
AACAACGCCTCGGTTTCAGGGGCGCTCATCCCGCTCCTTACCTTGGGTGTACCCGGCAGC
GGCACGACAGCAGTCATTTTGGGGGCGCTCTTGGCTCTGAACCTAACCCCTGGCCCCCTC
TTTATCGAGCGCAACCCCGAACTCTTTTGGGGTCTGGTTGCGTCTATGTACATCGGCAAC
GTGATGCTCCTGATTCTCAACCTCCCCCTCATCGGCCTTTTCGTCCGCATCTTGTTGGTG
CCGCGCTGGATCCTCGTGCCGGCGGTCGCCACCATCGGTTACATCGCGGTCTACGCCGTC
AACTCGTCCGTGTTCGACCTGATGCTGATGACGGCCTTTGGCGTGCTGGGTTACCTCATG
CGGAAAACGGACTTTCCGGTCGCGCCCGTTATCTTGGCACTCGTCTTAGGGCCGCTGATG
GAAGTTAATTTGCGCCGCGCGCTGTCGCTCTCGGGCGGCGATTGGGGAGCGCTCTTCGGG
ACACCTTTGGCCGTCGGGCTGTGGGTGTTGGTCGCACTGTCACTCGTGCTGCCACTCGTC
ACCAACCGTCGTCGCGCTGTTGGGCTCGAGGCAGGCGTCGACGCCAGCAAGGAGTAACGT
CTACGCCCCGAGCACCCGGACGCTCTTCGGCACCACCTCGACCTGCACGTCGCCGGTAGC
CGGGTGGAGGTCGCCGTCTAGGTGCAGCTTGACGGGGACCGCCCAGTGCAGTGAGGCGCG
CTGCCCCCGCGCGTAGACGACCCGCGGATGCTTGAGGTGCTGCCCGAAGAGGAGCCGCGC
GATCAGCGGGACGAGGCCGGCGCGCCCAACCGCCCGGCCGACGATGAGTTCAAGCCGGCC
GTCGGTGAGCTCCCCTTCGGGCGAGATGTGAAAACCGCCGCCGTAGCGCCGACCGTTCAT
CACCGCGCCTAAAAAGCTGAGGCCAGAGAACACCTCGGCGCCGTCGACCGTGACCGTCAG
CGCCTGCTGGCGCAGGTCGCGAAAGGCGAGCACCACGCCGGCCGCGTAGCTGCCAAACCC
CCCCAACGAGCGCGGCATCTCGGCGGCGTAGGCGGCGACCTGCGCGTCAAAGCCCATGCC
GAAGCCGTTCAAGCTGTAACGGGTGCGGCCCCCTAGGGTGACGCGCAGCACGTCGAGCGC
CCTCGTCTCCCGCTGGAGCCGTTCGGCGATCCTCTCGGGTGTCCACCTGCGCCAGCCGAG
CGCGTAGGCGAAGTCGTTGCCCCGACCTGCGGGGACGAGGCCGAAGGGGCGCCCCGTACA
GACGGCCGCCGGTAAGAGCGCGCTCACGGTGCCGTCGCCGCCGACCGGGACGATGGCGGT
GCCCTGAGGGAGCGTTTGGGCGTGGGCGAGCGCCGCCTCGGGGCTCGGGTGCAGGGCGAC
GTCGCAGTGGCGTCCGGCGGCCCGTAAAACGCGGGCCACAGCCTCGGCGAGGCGAGGGGC
GCCGCCGCGACCCGCGCGCGGGTTGACGAAGAGGGTGTAGTCGGTCGTGGTCTGGCCTGT
AGCGGTATTGTTCGTAGCGGTCACGTTCTGAAGAGCATACGCCGCGCCGCGCTCGGCGTG
GAATAGTCAGCGCTGTTAGACCCGGTTTGAGTCCCTGACACGTGCGTACGGGCTAGGTTG
TGTCGGCCTCGTCGCCGGTAGCTTAGGCCACACCTCGCCGCCAAAACCCTCTGCGCGGCG
CGGGGTGGGTATACTTCGGCATGACGACGAGCACCCCCCCCAAGATGAACACCGACCGGC
GCGACGAGGCGCTCTTTGCGCTTCTCGAGCGCGAGTTCGAGCGGCAGCGGGACGGTCTGG
AGCTGATCGCCTCGGAGAACTTTACCTCCCAAGCGGTGATGGCCGCGGTCGGCAGCGTGT
TGACCAACAAGTACGCCGAAGGCTACCCCGGCAAACGCTACTACGGCGGCTGCGAGGTCG
TCGACGAGGTCGAGCAGCTCGCCATCGCGCGCGCCAAGGAGCTCTTCGGCGCGGCTTGGG
CGAACGTGCAGCCGCACTCGGGGAGCAGCGCCAATTTGGCCGTCTACTACGCGCTCCTCG
AGCCCGGTGACACCGTCTTGGGGATGGACCTCGCCCACGGCGGGCACCTGACGCACGGTT
CACCCGTGAACTTCTCGGGGATGAACTACCGCGTCGTCGGGTACCCCGTCGACCGGGAAA
CCGAGCGGATCGACCTAGGGACTGTGCGGCAACTCGCCCTCGAGCACCGCCCGAAACTCA
TCATCGCGGGCGCTTCGGCGTACAGCCGCGTGATCGACTTTGCGGGCTTTCGCGCCGTCG
CCGACGAGGTGGGCGCGTACCTGATGGCGGACATCGCCCACATCGCGGGGCTGGTTGCCG
CCGGCGTGCACCCCAGCCCCGTCCCGCACGCGCACGTGGTGACGACCACGACGCACAAGA
CGCTCCGCGGGCCGCGCGGCGGCCTCATCCTGAGCCGCGACCCGGAGCTCGGCAAACGCT
TTGACAAGATGATCTTCCCGGGCACCCAAGGGGGGCCCTTGGAGCACGTCATCGCCGGTA
AGGCGGTCGCCTTTTTCGAGGCGCTGCAACCCGAATTCAAGACCTACAGCGAGCAGATCG
TCCGCAACGCTAGGGCTCTCGCGGGGGCGCTCGCCGGGCGCGGCTACCGCATCGTCTCGG
GGGGGACCGACAACCACTGCTTCGTCGTCGACCTGCGCCCACAGGGGCTGACGGGGAACA
AGGCGAGCAAGCTGCTCGACGAGGCGCGCATCACGGTCAGCAAGAGCATGATCCCCTTCG
ACCCGGAAAAACCGTGGGTCACCTCCGGCATCCGCCTGGGCACCCCCGCCCTGACGACGC
GGGGCTTTACGGAAAGGGAGATGGTGGCGGTTGCCGACGCTATCGACCGCACGCTGCGGG
GCGAAGACCCCCGCGTAGTCGGCGCCGAGGTGGCCGCGCTGGCGCAGCGCTTCCCCATGC
CGTGACCCCGAGCCGCCGGTGACAAGGGCTTGACATAGCGCAGCCGGGGAGGCTATACTT
ACTTTTGCTGCGCCGCGGGGTGGAGCAGTCTGGTAGCTCGTCGGGCTCATAACCCGAAGG
TCATTGGTTCAAATCCAATCCCCGCAACCAAACCGCCCACTGGGCCAAGGGATCCTCGAA
CGTTCGGGGATCCCTCTTTTTGTCCCCTCTAGGAGCGCGGCCTGTCGGTGCTATTTGTGG
GATCTGCTGTGCTCTTCTCGGTGCCCCCCTCTGTAGACTCTGGGGAGGGAGGGTCTATGC
ATCAGCTCATCGCACGCCTGCTGCTAAGTGTCGCGCTCCTCTTGCCGCTGAGTCAGGCGC
AGCTCGCTCTAGCGGGGTCGCCCGCACCGCAAGGGGCGACGGCCCCCGCCGCACCGGCGC
CCGCCGACCCGGCTGCGAGCCCGGCTTTGGAGGCGACGCCGGAACCGGTCATCGAACCGG
CCGGCGACGCGGAGGCGACGACCGCCATCGGCCTCGGCGTCATTCTGCTCGCGGCCTTCG
TCTTTATCGCCGCTATCGTCGTCGTCGTGAACCTGTTGAGGCGGCGCAGGTAACGCCTCT
CGCGCCGCTACCCGCGCGCCCTGTGCACGGCCGGAGCTGGGTTGGTCCCAAGCTCCGGCT
TTTGCAGTTCACGGCGGCTGACTGCACGCAAGGGCCCTGGGACCGGCAGCGCCACGAGCC
TCGCCCTCAAGCGCGCTGTTACGGGCAACTCGTAGGGCTCGAGCGAGGACGCGCCAAGAC
GCCGCTGCCCAGCGCTCGGGCACGGGGTGTTTACGCACCGCATGAGATTTGTTAAGCTGC
CCTGGCAACAACGATGTAACCCGAACGGCAGCCTTCCGCAGCGCTCTTAAGAGCGCCTCG
GTCGGGCCGTGCAAGGAGGGGGAGTATGGGGAAGCTTAGGCGATTGGTCCTGGGTGCGCT
GCTCGCGGCGCTGCTGGGCGCGTGCGCGCAGCAGGAGGCGCCGCAGGTCGAACCGGCTCG
GCAGCCGCTGGGGGCGCTCGAGCTGAGCGTGACGGGGCTGCCCGAGGGGACGCCCGCAGC
GGTCACCGTTACGGGGCCCGCGCGCTACCGTCAGGTGCTCACGCGCAGCACGACGCTGCG
GGACCTGCAGCCGGGGGCCTACACGACGCGCGCCGAGGGCGTCAGCTTTTTGGGGGTGAC
CTACACCCCGACGGTCGACCCGCAGCGCGCGGTCGTCACCAAAGGGCAGACCGCCAGGGT
GGGGGTTCGCTACGCGCGCCCGGCGCCGCAGAGCGCGGAGCTCGTCGTGAGCGTCACGGG
GTTGCCCGACGGGGTCGCCAGCGACGTGACGGTGCTCGGTCCGGAGGGTTTCGAGGTCAC
CCTGACCGAGAGCGCGCGTCTACGCGACCTGACGCCCGGCAGCTACACGGTCACGCGCCT
CAGCGTCTGGACCGGCAGCGAGGTCTTCGTCCCCGACGCCCCCGCCGAGACGGTGACGGT
CGCGGCCGCCGCCGAGACGGTCGCCGCGGTGACGTACGGCCGACCGGAGCCCGTGGCGCG
CCCCGAGCCCACCGATTGGCGGCGCGAGGTCATCTACTTCGCCATGACCGACCGGTTTAG
AAACGGCGACCCCACCAACGACAGCGGCGCGCGGCGCCCCGGCGCTGCCGACGAGGTCAC
CACCGAGGCCGAGAACCCGCTCGGTTGGCACGGCGGCGACTTCGCGGGGCTCACCCAAGC
GATCCGCAGCGGCTACTTCCAGGAGATGGGTTTTACCGCCCTCTGGCTCACCCCGGTCTA
CCTGCAGGTGCCGGCGATCACCGTCACCGACGGGGGTAGCCCGAACGACGGCAAGCGCTT
CGCGGGCTATCACGGCTACTGGGCCGAGGACTTTTTCCAGGTCGACCCGCACCTAGGGAC
CAAAGAGGAGTACCGCGAGCTCGTCGCGACGGCGCAAGCGCACGGTATCCGGGTGATCCA
GGACATGGTCGTCAACCACACCGGTTACGGGGCGACGCTGACCGAAACCCGCCCCGAGTG
GTTCCACGATGAGGCCGACTGCGCCGCCGGCGACCCCGTGGTCGCCTGCCCGCTCGCGGG
GCTCCCCGACTTCGACCAGCGCCGCGCCGACGTCACGGCCTTCTTAAACGCCACCGTCGA
CTACTGGGTCGAGCACTTCGGCATCGACGGCATCCGCATGGACACCGTCAAGCACGTCTA
CGACGACTACTGGCGGCAGTTCTTCGCGCCCGGCGGGGTGGGCGACCCCGCGCGCGTGTG
GACCGTGGGCGAGCTCTTCGACGGCAACCCCGGCTTTATCGCGCGCTACTTAGACGACTT
GGGGCTCCCCGCCGCCTTCGACTTCCCGCTCTACTTCCGCATCAAAGACCACCTCTCAAG
CCCCGCGGGCAACTTAGACGACGTCGCGGTCATCTTCGACCAAGACGGCGCGTACGAGGA
CCCGACGCGGCTCGTGACCTTCGTCGACAACCACGACGTACCGCGCTTTATGTCCGAGGC
GCTGAGCCGCGGCGTCAGCGAAGCGCACGCGCGCGAACGCCTCGACGCGGCGCTGTCACT
TATCTACACCGTGCGCGGCACCCCGTCGGTCTACTACGGCACCGAAAACGCCGCGACCGG
CCGCGGCGACCCCTACAGCTACGGGCCTTTCGAGGGCAACCGCGTGAAGCTCGCGCCGGA
CGCCCCCGCGCCGCTCGCCCCGCGCCTCCGCGCGCTCGCCGCTGCCCGCGCGGCCTACCC
CGCCCTGACCCACGGCGCGCAGCGCGAGCTGTGGCGCCCCAACGGGCGCGAACCCGTGAT
GGCCTTCCGCCGCACCTTGGCGGGCGAGAGGACGGTCGTCGCGGTGCTCAACAACGGCGA
CGCGCCCATCGACCTCACCACCCTCTCGGCGGGCGGGATCCCGCTGCGCGGCACCTTCGC
GCTCTCTACCACGCTCACCGAGGTGACGGGTCGGGCGCATAACCTCTCGATCACCGATAC
CGGGCTCCTGGTCGGCACCGTCCCGCCGCGCACGCTGCTCGCCGTCGCGGGCGACCCCGG
CGAGGACGAGGAGACGGGTACGACGACGGTGACCCTGACGGTCGACGCGCGCTCGCAGGG
GGAGGCGCAGATCGAGCTCCGCCGCTTCGACACGGGCCGTGAGGAGCGGCTGCCGATGAC
GCCCGTAGCGGGGCAGCCCGGTTTCTGGACGATCACCCTCTCCGACCTCGAGCGCTTCCG
CTCGCTCGCGTTCAAGTTCGGCAACGCCGCGCCGGGGGCGAAGAACGCGGGGTACGAGGG
CTTCGGTCAAGGTGACCGCACCCTCTACCTAGACGCCGCCGAGATGACCTACGAAGGGGT
CTACAACTTCATCAGCGTCCCGGCTCCCGAAACGGCGTTTACGGGTACGGTGACCCTCGA
CGGCGCCCCGGCGACGCGCGCCCTCGTCGAGGCGAGCGACACGCCGGCGCGCTTTTACGC
CTTTACCTTCGCCGACGGGTCGTTCTACCTGCCCTACAGCGGGACGACGGACCTCACGGC
GAGTAAAGACGGCCAGTCGCAGACCTTGAGCGGTGTGAGCGCGCCCGCTTCGGGGCTCAC
CTTCACCCTGGGCGGCAGCGGGCTGCGCTACGCCATCGACGGCGACCTCGGCGACTGGAC
GCAGCCCCGCGCGCGGCTCATCAACCCGCCCTATGACGGCGGGTTCGGCCCCGACAACCT
CTTTTCGGAGCTTTTAGTCGACTGGGACGCGACCTACCTCTACCTGGGCTACCGCTACCG
CGCGGCGGGCAACTCGGCCATCATCCACCTCGACGTGCGTGACGGCGGGGTGACGAGCGT
GGCGAACCTCAACGCTTGGCCGCGCTTAGCGAGCTTCGCGAACCCCATCGACGCCTTTGT
CGCGCAGTACCAGGGGGACCCGGCGCAGCTCTGGGAGGTGCGCTCGAGCACCCAAGCCGC
CCGTATCGACGACGGGGTGATCACCGCGACCGCGGGCAGCGGCCCGGCGTACACCATCGA
GGTAGCGCTGCCGTGGCGCGCTCTTGGTTTCGCGAGCCGCCCCACGGCGACGCTCAACCT
CCACGCCGGCATCTACGGCGGTGACGGCTACGGCGCCGGCGACATCGCGCCGCACGCGGG
TTCGACGCCCCCGGCGAGCGGCAACACGGTCGCGGGGTTTGACGCGAGCCGCCGCGTCGA
CTTCCAGACGCCCTTCTCGGTGCCGCTCGGCGACTAGCGCGGCGGCCAGGATGAAAGGCG
TGAGGGCGGTGTAAAGCGGTAGAGTGGGCGGCGTGCGCGGCCGCTTTACGATCTACGTTC
AGGGGGTTGGGCTCCTCGGGCTCGCTGGCCTCGGCCTCGTCTTCGCGACGTACGCGTGGC
TGAGCGCCGAACCCACCGACGGGTTTCTCGCCATGGCCCTCCTCAGCGGCGCGCTGGGGG
GGGCGCTTCTTGGCTTGGGGCGCTCGGACGCCGACCCCGGGCGCCGCGAGTCGCTCATCG
GCGTGCTCTTGCTGTGGCTTTTGCTGCCGCTTTTGGGCGGCGTGCCGTTCGCCGTGACGC
TCGAGCTGAGCGTGCTCGACGCGGTCTTCGAGTCGATGAGCGGCTTTACGACGACCGGCG
CGACGATGCTGGTGTCGTTCGCCGAGGTCCCCGCGAGCCTCTTTATGTGGCGCGCGCTGA
CGCAGTGGTTGGGCGGCGTCGGCATCATCGTGATCTTTATCGCGGTGTTTCCGCCTTTTG
GCGTGGCCGGACGGCAGCTCTTCTTCGCGGAGGTGCCGGGGCCGACCGAAGAGCGCCTGA
CCCCGCGCCTACGCAACACGGCCGCCGCCGTGCTGCTCGTCTACCTCCTGCTGACGCTCC
TCTGCGGCCTCTCGTATGCGGTCGCGGGGATGAGCCGCTACGACGCCCTCTTGCACGCCC
TGACCACGATCGCCTCGGGGGGCTTTAGCTCGCACCCGCTCTCGTTTGAGGGCTTCTCCC
CCGCGCAGAACTGGGTGGCGGTGCTCTTCATGGTCTTCGCGGGGGCCAACTTCGCCCTGC
AGTATCAGCTCGTGGTGGGGCGTCCCCTAGCGCTCCTACGCGACCGGGAGTTTCAGACCT
ACCTGGCGATCGTCGGGGTGGGGGGGCTTCTGCTCACGCTGACGTTGTGGGAGCTCTACA
CCCCCATCGAGGCGCTGCGCCACGGGATGTTTCAGTCGCTCACGATGGTCACCACGACGG
GCTACGCCTCGGCGGATTTCGTGCGTTGGCCCCTGCCGGCGCAGGCGACCTTGGTGCTCT
TGATGTTCGTGGGGGGTAGCGCGGGGTCGGCGGCGGGGGGGATCAAGGTGATCCGCTGGC
TGATTCTGGTCAAGGCCACGGCGGTCGAGCTGCGCCGCACACTGCACCCGCGCGTGGTCA
AACCGGTGATGGTCGGCCGCCGCGTGGTGCGCGAGGAGGTCATCCGGGCGGTCGCCGCCT
TTATCACCCTCTACCTCCTCCTGTTTGCCGCCACGACCTGGACCGTGACGGTCCTGGGTG
AGGACTTTACGACGGCACTCACCGCCGCGGTGGCGTGCATCGGCAACATCGGGCCGGGTC
TGGGGGCGGTGGGGCCGATGGCCAACTTTGCCGAGCTGCACCCCGTGAGCAAGGGCCTCT
TGACTTTCGGGATGTACGCGGGGCGGCTCGAGGTCGTGACGGTGTTCGTGCTCTTAAACC
GCGACTTCTGGTACTTGCCGCGGAAAAAAGGAGCGCGCTACTAGCGCGGCGCTGGTCTCG
CAGGTGGTGTGTGGCTCGTGGCGTGTGGGACACGCACCCCGGCGAAAACGCGCGGGGCCA
AAGCGAGGTCAGCGAACCCGGGGTCAAAGCTCGAGCTGCACGAGGTCGTCGGGCGTCTCG
CGGCGCCGCGCGAGGCGCACCTCACCGCCAGCGACGACCACCTCGGCGGGGCGGAGCGAC
GAGGCGTAGTTCGACGCCATCGCAAACCCGTACGCCCCCGCCTGTTCGACCGCTAGGAGC
GTTCCCGGTGTGAGCGCGGGGAGCGCGACGCCCCGCGCGAGGCGGTCGGCGTTTTCGCAG
AGCGGGCCGTCGAGGTCGGCGCTGCCGCTCGCCCCATCGGCCGCGCCGAGCACGCGCACG
GGGTGCTGCGCGCCGTAGAGGGCGGGGCGGAGCAGGTCCGCCATGCCCGCGTCGGCGATC
ACGTGGCGCACCGGCCCCTCTTTGACGTGGAGCACGCGCGTCAGCAGCACGCCGCTCTCG
GCGACCAAGAAGCGGCCGGGCTCGAGCAGCAGGCGCCTAAAGGGCACCTGCGCCAGAAAC
GCGCGCACCCGCGCGGAGAACTCGGGCAGCGCAAACCCCGGCACCGCGAAGCCGCCGCCT
AAGTCGAGCGTGTCGGCGTGTGGGAAGCGCGTGAGCAGCGCCCCTAGCTGCGCGAACACC
GGCTCGTAGGCGCCCAGCTCGGTGATCTGCGAACCGATGTGGACGTGAAACCCCGCGAGG
TGCTCACCGAGCGCCGCGCCGAGCGCGGCGAGTTCGCCAAAGGGCATCCCGAACTTTGAC
CGAGCGGCGCCCGTGGCGAGGTGCTCGTGCGTGCGCGGGTCCAGACCGGGGTTGAGGCGC
AGCAGAAAGCGCGGCGCCCCCTCGCGAGCAGCGAACCGTTGCCACCCCCGCCACTGCGAC
GGGTTGTCGAGGCTCACCCAACCGACCCCCCACGCCGCCGCGACGAGGGGGGGGTCCTGG
CGCGGCCCCCCGAGCAGGATGCGCCCCTCCGGGAAGCCCGCGCGGCGCGCCCGCGCGAGC
TCGCCCACGCTGATCACCTCGGCGCCGAGCCCCGCCGCCGCGAGGTGCCGCAGCACCGCG
CCGCAGGGGTTGGCCTTGACGGCGTAGAGGAGCTCGGCCGTCGGCAAGGCCGCGCGCAGG
CGCGCGACCCTGTCGCCGATGGCGTCAAGGTCGTAGACGTAGGTCGGGGTGCTGTAGCGT
TCGGCGATGCGGTGCAGCAGCGCGGCGCGGCCCGGGTCCATGACGGGAGCCTAGCACGCC
GTGTGGGCTAGACTGGGCGGGTGAGACCGCAGCGGTTAGTCGTCGTCGGCGGCGTCGCGG
GTGGGATGAGCGCGGCGGCGAAGGCCAAACGCCAAAACCCCGCGCTCGAGGTCACCGTCT
TCGAGCGGAACGCCTACATCTCCTACGGGGCGTGCGGGCTCCCCTATGCGACCTCCGGCG
TCGTCCCCAACCTTCAGCGCCTCATCGCCCGGACGCCGGCGGCGATGCGCGCGCGCGGCG
TCGACGTGCGCGTGCGCCACGAGGTCACCGAGGTCGACGGTGAAAGGCGCTGCGTCAAGG
GGCGCAACCTCGAGACGGGCGAGGCTTTCTGCGCCCCCTATGACGCGCTGGTGCTCGCGA
CGGGGGCGCTGCCGGTGTGCCCGCAGGTGCCGGGGCGGGCGCTACCGGGGGTGCACGTGA
TGCGGCGCCTCGAGGACGCCGCGGCGCTGCGTGAGGCGATCGCCGCGGGGGCGACGCGCG
CGGTGGTGGTGGGCGGCGGGTATATCGGCCTCGAGATGGTCGAGGCGCTCGTCACCGCGG
GGCTCGACGTGCGGGTGCTCGAGCGCCAGGCGGGGTTGCTGCTGCCGTTTGGCCCCAAAC
CCGCGGAGCTGGCCCTAGAGGAGGTCACCGCGCGCGCCGAGGTGGTGTTGGCGGCGGAGC
TGCTGGGCTTCGAGGGGCGCGGCCGGCTCGAGCGCGTGGTGACGAGCGCGGGCACCTTTC
CGGCGGACGTGGCGCTCGTCGCGGTGGGGGTGCGCCCCAACAACGCCTTGGCGCGCGCGC
TCGGGTTGCGCCTCGGCCCCGCCGAAGCGGTGTTGACCGACGCGCAGCTGCGCACCGACC
GCGACGGCGTGTTCGCCGTGGGCGACCTGACCGCCGCGCATCACCGCGTCACGGGGCGCC
CCGCTTGGATCCCGCTCGGCGACACCGCCAACCGCCAGGGCCGCGTCGCCGGCACCGTCA
TCGGCGGCGGCGACGCGCGCTTTCGGGGGATCGTCGGCACCGCCATCACCAAGGTCTTTG
AGCGGGCGTTCGCGACCACCGGGCTGACCCTCGCCGAGGCGCAGCGGCACGGCTTGAGCG
CCCGGGAGACCCAGATCACCACCACCGACCACGCGAGCTACTACCCGGGCCACCGCCCGC
TCCACGTCACGCTCGTCTGGGAGGAGGGCACGGGGCGGCTTTTGGGGGGGCAGCTCGTCG
GTTACGGCGACGCGGTCAAGCGCATCGACGTCCTCGCCGCCCTGCTCTTTCGCCAAGGTA
CGCTCCAGGACCTCGCCGACCTCGACTTCGCCTACGCCCCGCCCTTTAGCAACGTGTGGG
ACCCCTTGGCGGTGGCGGCCAACGCGGCGCTCGGTTAGCGCCGGGGCGCCCGACCCCTCG
TCAAGGCAAAAGGGTATAAGGTAGAGGGGTGAATAGGCAACTCCGCAGAGCCAACGAACG
CTCCGACAAGCGCCGCGAGCGCGAGCAGGAGCGCCGCAAAGAGGCGCGCCGCGCCGCGCG
GGTCGTCCCCGCCCCCCGCAAAAACGCCGCCACGCCGGAAGCGGCGCCCAAAACCCGCCC
CGCCCCCGGCACCCTCCGCCAAGGGCTCAGCCTGGCGTACCTGGTGCTGGTCGTCGGCAT
CCTCCTGGCGCAAGCCTTCGTGCCGCAGCGGACCGACCCCTTTTCGCTCTTTGTCCACGC
GCTCTTTTACGTGATCTTCGGCTACTTCCTCGCCCTGCAGCTCTTCCGGCGCGGTGTCGC
GCGCGCGGGGCCCGTGACGGTCGTCGCGGGGCTGCTGCTCGCAGCGCTCGTCGAGGCGGC
GAAGCTCTTAACGGGCGCGGGGGCGCCCGAAGCGGTTCTCGTCGCCCTCGCGCTGCCAGG
GCTGCTGCTCGGCGCGTGGTTGGGCGGGTTCGTCCACCGTCAGGAGGGCCGTTAGCCGCG
TTTGGGGCCCCTTGCGGGCGTTTTGGGCGCCGCCGAGGCGTCCTATCGTGCATCCCCTTG
ACGAATGCCGCATACGGGTGTAAGATGATTTTATCAGCGCTCGAAAGAGCGCCTTTTTTC
TTTCCCCAGAGCAACCCAACCCTGGTGACCGAGGGTGCTACGGCGGCGCGCCGCTGGGGC
CGACGCGCCACCGCCGCTTACAATGGGCGGCGGAGGTTACCGATGGCGCTCGTTTCAACA
AATCCGGCGACGGGGGAGACCCTGGCGCACTACCCGGTGATGTCGGCAGCGGAGGTGCAA
GAGGCGATCGCGGAGGCGCACGCGGCCTTCGAGGTGTGGCGGACGTGGCCCGTGAGGCGC
CGCGCCGAGCCGATGCGCCGTGCCGCCCTCCTGCTGCGAGACGAGGTCGCGGCGCAGGCG
CGCCTTATCAGCGAGGAGATGGGCAAACCCATCAAGCAGGCTCGAGCCGAGGTCGAGAAG
TGCGCCTGGGTGTGCGACTACTACGCGGAGCACGCCGAGGCGCTGCTCGCCCCGCAGCGC
GTCCAGACGGACGCCTACAAGAGCTTCGTCAGCTACCGGCCGCTCGGGGTGGTGCTCGCG
GTGATGCCGTGGAACTTCCCGCTGTGGCAGACCTTTCGCTTCGCCGCGCCCAGCCTCATG
GCGGGCAACGGGGCGCTCCTCAAACACGCCCCCAACGTGACCGGCTGCGCGCTCGCGACC
GAGGCGCTGCTGCGCCGCGCGGGCTTCCCCGAGGGGCTCTTTCGCGCCCTGCGGATCGAG
GTCGATCAGGTCGAAGGGGTGCTCGACCACCCGCACGTCGTCGCCGCGACGCTCACAGGT
AGCACCCGCGCGGGGGCGGCGGTCGCCGCGCTCGCGGGGGCGCGCCTTAAAAAGACGGTG
CTCGAGCTCGGCGGCTCCGACCCCTACGTGATTTTAGAGGACGCCGAGCTCGAGCTCGCG
GTCGAGGCGTGCGCGGTGGGCCGGTTGCAAAACAGCGGTCAGAGCTGCATCGCGGCAAAG
CGCTTTATCGTCGTCGCACCCCTCGTCGAACGCTTTACCGAGCGCTTGGTGGCGCGCTTT
CGCGCCTGCTGCATGGGCGACCCGCGCGACGAGGCGACCGAGCTCGGCCCGCAGGCGCGC
GAGGACCTGCGCGAGGCGCTGCACCGCCAGGTCACGAGGAGCGTCGAGGCGGGGGCAGAG
CTGCTCTTGGGGGGAACGCTGCCCGAGGGGCCGGGCTACTTCTACCCGGCGACGGTGCTC
GGGGGTGTGAGGCCCGGGATGCCCGCTTTCGACGAGGAGACCTTCGGGCCGGTCGCCGCC
ATCGTCCGCGCCGAGGACGAGGAGGAGGCGATCGCGCTGGCCAACAGGAGCCCCTACGGC
CTCGGCGCCGCGGTCTTTACCCGCGACCGGTCGCGCGGCGAGCGGATCGCCGAGGAGCGG
CTCGAGGCCGGGAGCTGCTTCGTCAACGCCTTTGTCCGCTCCGACCCGCGGCTGCCCTTT
GGGGGGATCAAGCGCTCCGGTTACGGGCGCGAGCTCGCGGCTTTCGGGATTCACGAGTTT
GTCAACGTCAAGACGGTGTACGTGGCGTAACGCGCCGGGAAACAAAAAAGCGCTCTTGCG
AGCGCCCATAAAACTATCCTACACCCGTATGCGGCATTCGTCAAGGAGATGCAGCGCGGC
GGCGCTCGGGTGGGTCGAAACGAACCGCTACGGGACCCGCAACGCTTCGCAGGGCAAGCT
AACGGGCAACTGTGAGATGCACCGAAAAACGCTCCCCCCGGGACGCCTAAGATGCAAACA
TCCGGGTTTGTGCACGCCGTCACGGAGACGGGGGGTGTGCAGCCCGCTGGAGACCTCGAC
CTACCAAAGGGGGTTACACGTGAGCTACGAAGACTACAAACGCACCTATGGGCAAGACTA
CGGCCAAACCTACGGCCAGAGCTACGGGCAGAGCTATGGCCAGTACGGCTCGTACAACCG
CTACGACGACGACGACGGCGACACCAACTGGACGTACGTCGTTACCGGCACGCTCTTTAT
CGCCGCGGGCGCCTACCTCATCTATAAAGGGCTCAGCAGCGACGACGAGGACCACACCTA
CACGTATGACACCCGCTCCGAAAAGCAGAGCCGCGGCAAGGGTGTCCAGGTGCGCGAGAG
CATCGTGGTCAACAAACCGGTGTCGGAGCTCTACGCCTACTGGCGCAAGCTCGAAAACCT
GCCGCGCATCATGAGCCACCTCGAGTCGGTGACGGAGATGGGGACCCGCTCGCACTGGAA
GGCCAAAGGCCCCCTGGGGATGAGCCCCGAGTGGGACGCGACGATCACCGACGAGCGCAA
GGACGAGACCATCTCGTGGCGCTCGCTCGAAGGCTCCGAGGTGCCCAACGAGGGGACGGT
GCGTTTTATTAAGCGCGGCGACTCGAGCACGGAGATCCTGGTGTCGTTGACCTACCACCC
GCCGCTCGGGCCGGTCGGGGCGGCGGTCGCCAAGCTCTTCGGTGAGGAGCCCTCGCAGCA
GATCCGCGACGACCTGCAAAACTTCAAGCAGAGCGTCGAGAGCGGTTCGCTGTCGCTGGT
TTAAGGGTTTAAAGGGGCGCGGGGGGCGCCGCGAGAGGGCGGGACCTCAGGGTCTCGCCC
TCTCTGTTGTTCGCGGGGCTACGCGTAGAGGTAGAGCGTGTCGGTGAGCGCCCCCAAGAC
CTCGCTGCCCCGAAGTCCGCGCTTTTTGAGGCTAAACCCCGGTGGATAGCGGGTCGGTTC
GACGCCAAAGGGCAGCGTTTTAAGCTTGCGCGCGTCGTAGTCGAGGTTTTCGTGCGCGAA
CGAGACCTGAATGTCGGTCATGTGCTCGGTGATGGTCACCACGCCCTTTTGCGCGGCCAA
GAGGCGCAGCTTGACGAGCTCGGTAAAGGTGCGCACCTCGTCGGGGAGCGGCCCGTAGCG
CTCGCGCATCTCGCGCTGCACCCGCGCGACCTCGGCCAAGCTGGTCGTCTCGGCGAGGCG
GCCGTAAAAGGCGATGCGCGCGTCGTCGTCGGCGATGTAAGAGGGGCTCAAACGGGCGTC
GAGGTTGAGGTCAATAGCGACCGCTTGGGGCGCCTCTTGGGTTTCGCCTTTGAGTTTGGC
GATCTCTTCGGCGAGCATCTCGGTGTAGACCTCTAACGACACGGCGCTGATGTGGCCGTG
CTGCTCGGGCCCCAGGAGGTTGCCGACGCCCCGGATCTCCATGTCTTTCTCCGCCAAGAG
GTGCCCGGAGCCGAGGTCGTTGAGCTCAGCCAGGGCGAACAGGCGGCGCTGCGCCCCCTC
GGTCAACCGCCCCGGGTAGAGCAGGTACGCCCACGCCTCGGTGCTGCGGCGGCCGACGCG
GCCGCGGAGCTGGTAGAGCTGCGCCAACCCGAGCTTGTCGGCGCGCTCGATGAGCAGCGT
GTTGGCGCCGGCGACGTCGAGGCCCGACTCGACGATGGTGGTCGCCAAGAGGACGTCGTA
CGCCCCCCCCTGAAAGTTGAGCATCACCTCCTCGAGCTCGTCGCCCGACATCTGGCCGTG
CGCCACGCCGATGCGCGCTTCGGGGACGAGCTTCTGCAGCCAGAGCGCCTTGGCGCCCAT
CGAGCCGACGCGGTCGTGGATGTAGAAGACCTTGCCGCCACGCTCTAACTCGAACATCAC
GGCCTCGCGCGCGACCATCGGGTCAAAGGGCTGCAACACGGTCTGGATCGGTTTGCGCCC
CGCCGGCGGGGTCATGATCTGCGAGACGTCGCGCAGCCCCACGAGGCTCATGTAGAGCGT
GCGCGGGATCGGCGTAGCGGACAGCGAGAGCACGTCCAAGTTGGCCTTCATCGCCTTCAT
CCGCTCCTTCTGCCCGACGCCGAAGCGGTGCTCCTCGTCGACGATGAGTAGCCCCAAGTC
TTTGAAGGCGACCTCTTCGGACAAGAGGCGGTGCGTGCCGATCACGACGTCGATGGTGCC
GGCTTTCAGACCCGCGAGGATGTCGCGCGCCTCTTTGTCGGTCGAGAAGCGCGAGAGCAG
CTCGACGACGACCGGCAGCCCGGCGAAGCGTTCGGCGAAGGTCTCGAAGTGCTGTTTGGC
GAGCACGGTAGTCGGCACCAGCATGGCGACCTGTTTGCCGTGACCGACCGCGCGGTGGGC
TGCGCGGATGGCGACCTCTGTCTTGCCGAAACCGACGTCGCCCGAGATCAAGCGGTCCAT
CGGGACGGGCCGCGCCATGTCGTGCAGCACCGCCTGGGTGGCGCTCTTCTGGTCGGGGGT
CAGCTCGAAGGGGCAGTTCTCGTCGATCAACGGGTCCCATTCGGGGTTTGCGGGCATGGC
CAGCCCCTGCTGCAGCTGCCTCTCGGCGTAGGTGCGGATGAGTTTAAGCGCCAGCTCCTG
CGCCCCGACGCGGGCCCTTTCGCGGGCGCGCGCCCACTCGTTGGTACCCAGGGTGCTGAG
GCGCGGCGGGTCGTCGGTGGTGCCCGGGTGGCGCCGCAAGAGCGGCAGCTGCTCGACGGG
GAGGTAGAGCTTGCCGGCCCCGGCGTACTGCAAGATGAGGTAGTCGCGGGTGACGCCCAA
GACCTGCCGCGGCTCTAACCCCATAAACCGCCCGATGCCGTGGTCGGGGTGGATCAGGTA
GTCGCCCGCCGAGAGCTGCACGGCGTCCTGCACCCGCCGACCGGCGAGCTTTTTACCGCC
CCCCGCGCGCGCCCCCTGGTAACCGTACAACAGGTCCTCGGTCAGGACGATCTCTCTAGC
CTCGGGGTCGCGAAAGCCGCCGCGCGTCTCGGCGCCTACGGTGAGGCCCAAGCGACCGGG
GTGCGCGCGCACGGAGGGTTCCCAACCGGCGTCGAGGTCCCCTAACACCTTTTCAAGCAG
GTACCTGCCGGTGCGCTCGAAGCGCAGCAGCAGGGTGACGCTGTAGCCGCCCTCGAGCCA
GAGCTGGGCGTCTTTGGCAAACGCCCTGAGTTTGCCCCGGTAGTAGCCGAGCGGCTCGAG
CGCGCGCTCACCTTCGGGCAGCTCGAGGGGGTCGCGCCCGAAGGTGACCACGGTGCGCGC
CCCGAGGTGCGCCCAGAGCCACTTAAGCTCGGCCGCCTCCGCTTCGCCCGCGAAGAGCTC
CGACGAGTCCAAGAAGACGACGCCCGGCAGCTGCTCTAGAAGCCGGCTCGTCCACGCCTC
CTCGCCGAGTTCGGCGTGCGGCAGCGGGGCGAGCGTGTAGCTGCCGAGCCCTTCTTCACC
GAGCGTCAGGCGCTCGAGCTCGTCGCCGAAAAACTCGAGGCGCAGGGTCTTCGCCTCGTC
CTCGGCGTCTAAGTAGAGCGTCAGGGTGTCGCCGCGCACGACGAAGCCGGGCATAGCGTC
GCGCTCAAAACCGAACGCGACGAGCCGCTCTAGGAGCGTTTCGCGGGGGTAGTCGCGGCC
GAGCGTCAGCGCGAGGGTGTAGCGCGCGGGGTCGGCGGGGAAGGGGCGGAGCGCCGCCGG
GAGGGTGAGCACCACCTTGTCGCGCCGCTCGTGCCAGCTGCTGAGGTCGGGGTCGCGGCT
AACGGGTGCGCCGAAGACGCCCGCCCCCTCAAAGAGGGGGGCGCGCTCCGTGGTGGTGAG
CAAGACGGCGGGCCCCTCGTGGCGAGCGAAGAGCATAAGGCGAGCCACGGCGGGGAGCCC
GAGCAGGCGTGTGGAGGTGAGGGTGAGCGTTTGGGACATAGGGGGCGCCTCCGAAGGGGC
AGACGCTCCATTGTACCGGCCCCGCCTATGGCCGCGCTGCGCGCGCGAAACAGCGCTGCG
CCGGTTCTGCGCGGTCACTTTGTATTTGTTGTATTTGTAGCCCTACACGTCCCCCGGCGC
CGAAGCGGGCTCCGGTGCCAGCGGCGACGCGTCGTACCCCGCCAGCAGCGCCTGCGGGTC
GTCGTAGACGGCGAGCGCCCCCAAGAGGTCCTCGTCGCGCCAGCCGCCGCAGCGCAGCGC
GACGACCCCGAGCCCGAGCGGTGCGGCCGCCTGGAGGTCGTAGGGCGTGTCGCCTAGAAG
CAGCGCCTCCTGGGCGCTGACGCCCGCGCGCTCGAGGGCCGCTTGCAGGATGTCCGGGTC
GGGTTTGGAGTTTTCGGCGTCGTCCGAAGAGGTGCGCGCGTCGATGAGGTCGGCGACGCC
GGCGCGCTCTAGCAGGGCGTCGGCCTCGTCCTCCTTGGCCGAGCTGGCCGCGACGAGGGT
CAGGCCGTCTCGCCGCAGGCGCTCGAGCAGTTCGCGGACGCCGGGAAAGGGTTTGATGTC
GGGCAGGTAACGGCTTTTAAAGATCTCGCCGCGGCGCGCGTCGATCTCCTCGCGTAGCGG
CGCGTCGCTCTCAACGTCGATCACCTGCGGCAAGAGCTTGTCGCCGCCCATCCCGATAAG
CGGCCGAACCTTCTCGAAGGGTACGTCGTACCCGTAGGCTTTAAGCGCGTCGACGTAGGC
GCGCGCGTGGGCGTCGTTGCTGTCGACGAGGGTGCCGTCGACATCGAGCAGCACCGCTTT
GGGGTGTCCCATCGGCTTTGTCCTCCTAGAGGCGTGAGCGGGCCGCAAAAGGGTGCGGGC
GGACCCCGCGCGTCTGCGCGGAGGCCAACGGGTGCTCCAAGTTGCCTGTGGGTGCCGCTT
TGGCGCCCCCCGCGCCGGCTTCTGCGGCGCGCCCCGAGAGGACTATGCCACGGCGCGCGC
GCCGCGACTGTAGCGAAGTGACCCGACGACGCTGCGGGGCCGCGGTGCACCCTTGCCCTC
GCCGATGCGACCAGGCCCTGCCTCCTGAGATAATCCCTCTCACCCTCTGGTTGGCATCGC
CGACGCGGCGCTTGCTAGGCTACGCCACGTCGGGCGGCGGTAGAGGGCCTCGGCGTTTTC
GGCCGCCCCCGTCTGGAGGCGTCGGGAGCCATCGCCCGCCATGCCGAACATCAAGAGCGC
CTCGGGGCCGAGCGGCCACGCAGCACCGTACTGCTCGCACCCCCGCTGCTCGTCACTCGT
ATGTCTGTGTATCCCATATGTCCGTGTATCTGGTGCGCACATCCTGCTTCTAGCGAGCGC
GCCGGAAAGGGCGCTGCGTCCCCCCACGCGCTAAGCTTACCCGCTTTCGTTAGCGCGCTC
GAGCGTCAGCGCGTAGGCCACGTTGCGCGGCGCGCCGGCGGCCTCGAGCGCCGCGCGCAG
CGCGCGGCCCGACAGCCCCGAAGCGGCGAGCCGCGCGGCAGCCGCGGCAAAGTCGACGTG
AGGGCTCTCGGCACCCCGTTCGCGCGGCCCCACGACCACCACGCACTCCCCCCGAACCTC
GCCGAGCGCCGCCAGCTGCGCCGCGACCGCCCCCAGGGTGCCGCGGTAGGTCGCCTCGAA
GCGTTTGGTGAGTTCGCGCGAGACGCTGACCGCGCGCGCCTCGCCGCAGACCGCCGCGAG
ATCGTTGAGCGTGGCGAGGAGGCGTTTGGGCGACTCGTAGAGGGCGACCGTCCGGTCGCT
CGCGGCGATAGCGGCGAGGCGTTCACGGCGAGCGGCGCCCTTGCGCGGCAAAAAGCCCTC
GAAGGCGAAGCTGCCGAGCGGCAGACCGGAGAGCACGAGCGCGGGGATGAGCGCGGTCGG
CCCCGGCAGCACCTCGACCTCGTGGCCCGCGGCGAGCGCGAGCCGCACGAGCTCGGCGCC
GGGGTCGGACAAGCCGGGGGTGCCGGCGTCGGTGACGAACGCGAGGTGCGCGTAGCGCCC
CAAGAGGGCGGGGGCGCGCGCGGGGATGGTGTGCGCGTCGAGGCGCTCCAAGGGTTTGGA
AATACCGAAGTGCGCGAGCAGCTTGCCGCTATGCCGGGTGTCCTCGGCGGCGACGGCGTC
GGCTTCGCGGAGCACCCGGAGGGCGCGCAGGGTGACGTCCTCGAGGTTGCCGATGGGCGT
CGGGACCAGCGTCAGCTTGGCCACGTCCCCAAACGCCCTAGACCCCGACGACGTCGGGGT
TGGTCACGCGGCCGCGGCTGCGGCGTTTGGCGTTGCGGATGAGCGCGGCGCGCATGCGGG
CGCGGATCATCTCCACCTCGCCCACCGTAACGGTGACGATCGTCCCCTCGGGTAGGTCGG
CGCCTTCGGGCAGAACCACCACGCCGCGCTCGACGCGCCCCTTAAACGCTCGCACCGTGC
TCCTCCTCCCGCTCGGCGAGCTCGCGCCGGAGCTTGGCGATCACCGCTTCTGTCACCGCG
CGCTCCCCCTCCCGTTCGGGGAGCGTCTGCAAAAGTCGCGCGTAGGCCTCAAAGACGCGG
AGCGCCTCTCGTGGGCGGCCCGCTTCGGTCAAGAGGTCGCCGAGGTGTTCGCCCTCCGAA
AAGTACCCGCGCGGGTCGTGCGGAGCGGTGCGGCGGCGCGCCTGGAGGAGCGCGATGCGC
GCCTCGAGGCGTTGGTGCCGTTCGACGCGCTGACGCACGACAGCCCACGCGACGATAAAC
ACCCCGACGGTGAGCGTCGTGACGATGCCGAAGCCGCGCGGCACCCCGACCTGCGTCGCC
AGGTTGACCAAAAACGGCGACACGAACGCGAGCGCCGCGAGCAGTGCGAGCAGCGCGGCG
TAATTCATGTTGGTCTTCCCCAGTCGGCCCACACACCCCTCACAATCCGTATGGTAGCGC
ATCCACGGGGCGCCGCGTGCCGTTTGGCGGTAGCCCAGCTGTCGTCTGGGTGTGGACGCG
GGTTGTCGACGGTGCTGCGCGCTGCGGCCGTGGGGGTTTCCGGCGCGGCTAGCGCAGCTC
TGTGGGCACCGCACCGAGCTCGCGGTAGCGCTCCGCTTTGTGCGGCATCCCGATCGTGCG
ATAGGCGTGGGCGAGCCGCAGGGCGAAAAAGCGGATCGCTCGCACGTCCTGGGCGCATTC
GGCCGCCTCGAGGCAGAACAGATACTCTTTGATGACCAGGTGCCACTCCGCCGAGCGTTC
GGCAAACCGCGCGCGCAGGTGCGCGTGACGAACTTCGGTTAAAGAAGGCCAAGGCATGGT
GTACCCCCGTGTGACAGTAGCATAGCCTACACAACCCCGAAGGGGTGACATCTCACCAAG
GTCGGTGTGCCTAGATCGGCACGCGCGGCCGCGTCTTGGCGGCTGGAGCGCTGTGCGGCG
CGTCTGCGGCAGCCTACCGGAGCGGCGCGGTACGATGCAAGTAGTGTAGCCTTGGCAGCG
CCACGAGCCACCCTAGACGGGTTTGGCGCGCATGGCTTGGCGAGCGGTGTGTGGGCGAAC
CGCTATAAGGAGGCACGATGACAGGTAACGAAGCGAGCAGCGAGCCGCGCGAGGTGTTTA
GCCGCGACCTCTTGCGGGACAAGGTCGTGCTGATCACGGGGGGCGGTACGGGTTTGGGCC
GCGCCATGGGGGAGCGCTTTTTGGCGCTGGGGGCGTCGCTGGTCATCACGGGGCGGCGCG
AAGGGGTGCTGCGCGAGGCGGCCGAGGCGATGGCGGCGGCGACCGGCGGCGCTGTCCTCC
CCGTGAGCGGCGACGTGCGCGACCCCGAGCGGGTCGCCGCGACGCTCGACGCCGCTTACG
AGCGCTTCGGTCGCGTCGACGCGCTCGTGAATAACGCCGCCGGCAACTTTATCTCCCCGA
CCGAGCGCCTTTCGCACCGCGCCGTGGACGCCGTGCTCGGTATCGTGCTGCACGGGACCT
TTTACTACACGCTCGAGCTCGGCAAACGCTGGATCGGCGCCGGGCGCGGCGGGGTGGTGC
TCAACATCGCCACCACCTACGCGACCTCCGGCTCGGGGTACGTGGTGCCGTCGGCGGCGG
CCAAGGCGGGGGTGGTCGCGATGACCAAGTCGCTCGCCGCCGAGTGGGGCAAGTACGGCA
TCCGGCTCAACGCCATTGCGCCGGGCCCCTTTCCCACCGAAGGGGCCTGGAGCCGCCTCA
TGCCCACCCCCCAGATCCAGGCGCTCTTTGAAAAGCGCGTCCCGCTGCGGCGCGTCGGTG
AGCACCTCGAGCTCGCCAACCTAGCCGCCTATCTGCTCTCGGACGCCGCGGCCTTTATCA
CGGGCGACCTCATCGCCATCGACGGCGGCGAGAGCGCGTGGAATGGCGGCGAGTTCAACA
TCCTAGATGAGCTCACGCCGGAGCAGTGGGACGCTCTGGCGGCGGCGCGCAGCCGAAGCT
AGGTATCTTTTGGTGGCGCTTTAGCCCAACTCGAGCGGCTTGCGCCGCACGAGGGCGCGT
CAGGAAGAAAGTACGTCTCGGCGGTAATGGAGAGAGCGAAGAACGCTGAAGCTCGAAAGG
GCAGCCGGGAGGTACTTAGCGGCCTCTGGGCGGCGCGGTGAGCAGCGCCTCGAGCTGGCG
CTGCAGCTCGGTCTGCGCGATCACGCGGTAGAGCCGCCGGTGGCGGCCGTTGCCGGGGGC
GCGCCAGGCGCTGACGCCGTCGGGGCTCAGGTGCAGCGCTTCGTGGTCGGCGAGCCCGAA
GTAGGTGCCGCCCTCCGGGTGCACCGTGCCGCGCACGGCGTAGAGGACCGTGCACAGGTC
CCACGAGTTGCGGCCGACGCCCTCCCGGCCGAAAAACAGGGTGTAGGCGGCGCGCACGGG
GTTTTCCGGCGGGGTGCTGCGAGCGAGCGTGTGTCCGGTGACGAAGCCCCCGCAGACGCT
CCCCGGGGTGAAGACGACCGGGGTGGGCCACGTTTCCAGCACCCTCATGGCCGGCTCCGG
CGTCATCTCCCGCCCCCCCCCGTAAGTAGAGGTCGCGGCTGCTACCGGGGTGCGTGCCGG
CCATCACCACGAGCTGTCTGACCTTGCGCCGCACGAGCGCCTCGCCGCTCAGGCCGCTGT
AGCGGTCGGGGCTCGAGGCGAGCAGGTCGGCGAGGTTTTGCAAAAACCCCACCGCGATGA
GCGTCACGCTGCTGTCGGGTTGCGCGGCCAACACCCGCCGGTAGACCGCGACCGCCGCCT
CGGGGTTGGGCGCGGTGTTGTGCGGAAAGCGCTCGGCGAGATCCTTGACAAACCGCGGGG
CAAAGGTGCGCCAGTAGGGGGTGGCGACCGCGTACTGCGGCCTGGGGTTGCGGCCGACGG
GGACGTCTGGGCGCCCGTAAAAGGTGTTGATGGCGCCCAGTGCAGCGGCCGCGTAGGGGT
CGTTGACGTTGGCGATGGTCGCCAGGAGGCGCGCTTCACCGCGGTCGGCGAGCGCGTGCA
GCACCGCCAGGGCGCCCGCGTCGTCGACGTCGATGCCGAGGTCGGTGTCGAAAATCACCG
GCACCCCGCGCGCCGCGACGCTCTGGCTGCCACCCCCAAGCTCGATGACGAGGCGCGGGG
CGGCGTTCGGGTGGCGGTCGAAGGCCCGCGCGACGCGCAGGCCGCTGTGCCCCTGAAAGA
GCAGCGCGACGCTCCCCCCGCTCCGCCAGTCGGGGCGGTCGACAACCTCTTGCAGCACGG
CGGCGAGGTCGGGGGTGCGCTGCGCCGCGCCCGCCTCGCCCGCGCGCGTCCACGGCAGCG
GGGTCCAGACGACTCGAGCGCGGGTCTTGGCGCGGTAGGCGAGGTTGTGGTGGGCCGCCC
GAAAGGGTTTGGCGCTGCCCGTCGCCTCCGCCCGGATGGTCACGCGCGCGGGGGCGCTAT
GCGCCTCGTCGGCGGTGAACTGCACGTAGGCGCGGCGAATCTTCGCCCCTCGCGGCAGCT
GCACCCCGGTAAAGCGCAACCCGACGGTCTGCGGTTGCCCCCGTTTGAGGCCGAGCTCGA
GGTCGGGGCTGATGAAGGTGATGGTGCCGTCCGCGCGGTTCTCGGCGTCGTCGCCGCTCG
AGCTGACCACGACGCTCAGGGTGCGCGTGGCGGTGACCTCCAAGGGCGGCGCGGTTTGCG
GCCCCGCACCGGCGCACGCCGCGAGGCTCGCGATCATCCCCAAGCTGAGACAAGCCGCGG
CGAGGCGGCGACCGACCCGGACCCGGTTGGCGTTGCTGACGTGCATGGTTCCCCCCTACG
GGTGAAGCGGTACGAAAGGCGCCTCACCCCCGCTCTGGTATGGTGGGGAAGTGTATCATT
TTTCACATCCCGCGTAGATGTGAAGTTTTGTATAGCGCCAGCTTGAGAGAAACCCTGTAG
ATGCCCCCTCGGGGAGTGCTAAAAAAGGGCGCCCGTGGGCGCCCTGCAACGCTGGCTCGA
CGCTGCGCTAGCTGTTTAGGCCTGAGCCCCCGCCTTCTGGCGCTGCAATATTCCCCGCAG
CACCGTCTGCAAGATGCCGCCGTTGCGGTAGTAGTCGACCTCAACGGGGGTGTCTAGGCG
GCACACGACCTCGAAGCGAACCTCGCTGCCGTCGTCGCGCCGCGCCGTCACCGTGAGCCG
CTCTTTGGGTTTGACCGCGTCGGTGACGTGGATCGTAAAGACTTCGTGGCCGCTGAGCCC
GAGCGTCTCGGCGCTCTGACCCTCCACGTACTGCAGCGGCAGCACGCCCATCCCGACCAA
GTTGGAGCGGTGGATGCGCTCGAACGACTCGGCGATCACCGCTTTGACGCCCAGGAGAAA
GGTCCCCTTGGCCGCCCAGTCGCGCGAGGAGCCCATCCCGTAGTCGCTCCCCGCCAGCAC
GATGGTGGGGGTTTTCGTCTCGCCGTAGCGCAGCGAGGCGTCGTAGATGCTCATCACCTC
GCCGGTGGGCAAGTAGGTGGTGTAACCCCCCTCGGTGCCGGGGGCCATCTGGTTTTTAAG
GCGGATGTTGGCGAACGTCCCGCGCGTCATCACGCGGTCGTTGCCGCGCCGTGAGCCGTA
CGAGTTGAAGTCCTTGGGGTCGACCCCACGTTCGATGAGGTACTTGCCCGCCGGGGTGTC
GCGGCCGATGGCGCCCGCCGGTGAGATGTGGTCGGTGGTGACCGAGTCACCGACTTTGAC
CAGCACCCGCGCGCCCTCGATAGGCGCGATCGGCGTGAGCTCCATCGTCATCTCCTCGAA
AAAGGGCGGCTCTTGGATGTAGGTGCTCTCGCGGTCCCACTCGAAGAGGTCGCCCCCCTT
GACGGGGATCTGGTTCCACATCTCGTTGGAGCGCTCGATCCCCTCGTACATGCGTTTAAA
GACCTCGGGGGTGATCGCGCGGTTCATACCCTCGGTGATGTCTTTAAAGCTCGGCCAGAT
GTCGCGCAGGTACACGTCGCGGCCGTCTTTGCCCTTGCCGAGCGGTTCGGTGGTGAGGTC
GATGTCGACCGTGCCGGCGATCGCGTAGGCGACCACCAGAGGCGGCGAGGCGAGGTAGTT
GGCGCGCACGTGCGGGTTGATGCGCCCCTCGAAGTTGCGGTTGCCCGAGAGCACCGAAGC
GGCGACCAGGTCGCCCTCGTGAATGGCTTCGACCACGGGCTCAGGGAGCGGCCCCGAGTT
GCCGATGCAGGTGGTGCAGCCGTAGCCGACGGTGTAGAAGCCGAGCTGCTCCAAGTAGGG
GGTCAACCCGGTGTCGTCGAGGTACTCGGTGACGACCTTGGAGCCGGGCGCGAGCGAGGT
CTTGACGTAGGGTTTGACCTCGAGCCCCGCCTCGACCGCCTTTTTCGCCAGCAAGCCGGC
GGCCAGCATCACCGAAGGGTTGGAGGTGTTCGTGCAGCTCGTGATGGCGGCGATCACCAC
GTCGCCGTGCTTGAGCCTGAGCTCCTGGCCCTTCATGCGCAGCGTCGCCGTCTTGGTGAG
CTGCGCGTCACGGAGGCCAAACCCGCGCTTTTCGGGCGGCGCCTGCAGCCCCTCGCGCCA
CGCGCGCTTCATGTCGCTTAAGAGCACCCGGTCCTGCGGGCGTTTGGGGCCCGCGAGCGA
GGGCTGCACCGTGCCGAGGTCGAGCTCCAGGGTCTCCTGGAACACGGGGTCGGGGGTGTC
GTCGGTGCGGAAGAGCCCCTGGGCTTTGCAGTAGCGTTCGACCGCCTCGACCTCGTCGTC
TAGCCGGCCGGTCTGGCGCAAGTAGCGCAAGGTCTCGTCGTCAACCGGAAAGAAGCCCAT
GGTAGCGCCGTACTCGGGGGCCATGTTGGCGATCGTGGCGCGGTCGGGGAGGCTCATCGA
GGAGAGGCCGGAGCCGTAGAACTCGACGAACTTGCCCACCACCCCGTGCCGGCGCAGCAT
CTGCGTCACGACCAGCGCGAGGTCGGTCGCGGTCGAGCCTTCGGGGAGCTTGCCGGTCAG
CTTAAAACCGATCACCTCGGGGGTGAGCATGTAGATGGGCTGCCCGAGCATGACCGCTTC
GGCCTCGATCCCGCCGACCCCCCAGCCGACCACGCCGAGGCCGTTGATCATGGTGGTGTG
CGAGTCGGTACCGACCAAGGAGTCGGGGTAGATGACCTCGTCGTCCCCCTGCTTGCCGAC
CTGCACGCCTTTGGCGAGGTACTCGAGGTTGACCTGGTGCACGATGCCCGAAGCGGGCGG
CACCACGCTGAAGTTGCGAAACGCCTGCTGCCCCCAACGCAGAAACTCGTAGCGCTCGCG
GTTGCGTTCAAACTCGATGGCGGCGTTGTTGGCGAGCGCAAAGGGGGAGTCGTACTCGTC
GACCTGCACGGAGTGGTCGATGACCAAATCGACGGGGATCTGGGGGTTGATCGCCTGCGG
GTCGCCGCCCATGCGCTGCATTGCGCTGCGCAGCGCGGCCAGGTCCACCACCGCCGGCAC
CCCCGTAAAGTCTTGCAGGATGACGCGCGCGGGTTTAAAGGGGATCTCGACCTCGGCGGG
CCGCTTGGCGTCGTAAGCGGCGAGCCGTTTGACGTCCTCTTCGGTGACGTCGTAACCGTT
TTCGTTGCGCAGCAGCGACTCCAAAAGCACCTTGATGGAAAACGGCAGCTTGGCGACGTC
GCCGAGCCCCAGCTCCTGGAGCTTGTCCAAGCGGTAGTAGGCCAAGCGGCTCGAGCCGAG
CTCGAGGGTGGCCTTGGCGCCGAACGTGTTTTTGGGGGTGAGTGCCATCGTCCTCTCCTT
TACGCGAAAGAGCGGGTGGGGCTGCCGACGTGAACCGAGCGCGGTGGGCTTTGGGCTCAT
CTTAGCCCCTCTAGGTGCCGCTAAGAGGTCGGTACAGCACCATCGGACCGCTTTATCCCC
ATTGTGCGGATACACTAGGTGATATGGAAGCCGGAAAATCACCTAGAACCCCCCCGGAGC
GGGCGCGCGTGCGGTGGGTCTCGGGGCGCGAGGCGGCGGCGGCGCTCACCGACCCGCGCA
CGCTGCGGCAGCTCGAGCCCTTTTTGGCGCGCGAGTGCAGCGTGTCGCAAGCGGCCAAAG
AGACCCACACAAAGCCCAACACCATGCTCGCACGCGTGCGGCGCTTTTTGGCGTTAGGGC
TTTTGGAGGTCGCGCGCGAGGTGCCGCGCAAGGGGCGGCCGGTGAGGCTCTACCGCACGG
TCGCCGACGCCTTTTTCGTCCCCTACGAAGCCACCAGCGCCGAATCGCTCGAGGCCGCCA
TGCGCGAGCGCGACGCCTACTGGGAGGAGCTGTTGCGCGCAAACGTGGTGCGCGCGCGGC
TCGAGGACGCCCCGCGTAACGGCGGCAACTGGGGGACGCGTATCTACCGCGACGCGCGCG
GCCGGTTGCAGGTGCAAGCGGCGGTGACGCCGGACGAGAACTATACCCTCTTGGGGCCGG
AGCGCCCTGCGGCCCTCTCGTCGTGGCGCGACTCGGTCTACCTCGACTTCGAGGACGCCA
AGGCGCTGCAGCGCGAGCTGTTCTTTCTCCTCAAGCGCTACCAGCAAAAGCGCGGGGCGC
AGCGCTACATCCTGCGCGTGGCGATGGCGCCCATTTTGGAGTGACGCTGATACCGAAGGG
TGCGGGGGAGCGCGCCGGACCCCTCACCCGTCCGCGCCGGGGAGCCGCTATCATAAATCT
ATGACCCCCGCTGCTCTTCGCCCCATCCGCCTGGGGCTCGCCGCCCTCTGCGCGGCGCTC
GCTCTAGCGGCCTGCGCGCCGCGCGCGGGCGCACCCGCCCCTACCCAAACCCCAGCGCCG
CGGCCCGCCCCCGAGACCCCTACCGCCCCCCCCGAGCGGGAGGCGCCGGGGGAGACGATC
GTCCTCACCGACCCCGTGGCGCTCGAGACGGACCGCGCCGCGCGCGAGGCGTTTCACCTC
ATGGAGCTCGCCTACCTCGAGACGGGCGCCTACAGCGCCAACATCCTGCTCGCCGAGCTG
ACGCTGCCGAGCGGCGTGCGCTGGATGCTCGAAGACCTCTCGGAGACCTCCTACACGCTG
CGCATCACCGCCGACGCGCTGCCGACGGTGGCGTGGTTCGTCACCCCCGAGGGCGTCGTG
GCGCGCCAGGTCGAGGATAACCGCATTCGCTAGCGCCCCTAACGGATAACCGCATTCGCT
AGCGCCCCTAGCCAAGCCCGCCGCACCCTGCTGCTCTCCCCTCGCCGCGGTCTCGCGTCG
CGGAAACCGTGCCTGACGCATCCTACGCGTCCCGATGCGCAGCGCTGCAGGTGTCGTGGC
TAGCCGTGGTGGCAGGTGCAGGTTCTCGGCTGCAGAACCCGATGCGTAGCGCTCACCGGG
CGCGGCGCTGACCGGACGACGCCTACCCCAAGACGATGCCTGCCCAAAGACGCCCGCTCA
AAAAACGCAAAGAGCTAGGCGCCAAAGCCTAGCTCTTCGTGTGCGCGCCGAGGCGCGTTA
GCTGACGAGGCTCGTGACGTGCTTTTCGAGCCGCGCCTGATAGGCGCTCTTGGGTTGCGC
GCCGATCATCGTCTCGACGGGTTCGCCGTCTTTAAAGAGGATCACCGTGGGGATGCTCAT
CACGCGAAACTGCATGGCGGTCTGCTGGTTGTCGTCGACGTTGAGTTTGCCGACCTTGAC
CTTGCCCGCGTAGTCGCTCGCGAGCTCCTCGATCACGGGGCCGACCATGCGGCAGGGGCC
GCACCAGGGCGCCCAAAAGTCGACGAGCACGAGGCCCGTTTGGGTTTCGTCGCGAAAGTT
GCTGTCGGTAAATTCAACGGTTTCAGCCATAACGCCTCCCTGAAGTAGCCGTCCCTCAAT
CTAGTGGAGCCGGCCCTGGAGCAATGTCTTGTGGTCTACACGCGCGGCTCTGCTGACGGC
GTTTGCCACACGTAGAGGGCGCGCGCCGGGCTGCCACGGCCGAAGCGCGGCGGGGTGAGC
CCGAGCGCCCTCGAGCCCCCTTTGACGGCCGCGCGCACCAAAGCGATCGGGCTCGCTTTC
GCACCGTGCAGCGCGCGCGCCGCCGCGACCTCGCGGGTCACGTCGAGGTCGGGTGCCGAC
CCCTTGGAGTCGGTGCCGAAGGCGACCTCGACGCTGTGCTTGGCGAGCAGCTCCCAGGGG
AGGCGGCCGCACCGAAGGGCCTCGTTCGAGCGCGGGCAGTGCACCACGGTGCAGCCCGCT
TTGGCGACGGTTCTAACGTCCTCCTCGCCCACGTGCACCATGTGCACGAGCGTCGGGCGG
GCCTCTAACACCCCCAAGCGGGCGAGGTACTGCACCGGGCTGAGGCCGCTCGGCCGCCAG
TCCCCCAAAAAGGGCCGCATCAGCTCGAAGAGCGGGCCGCTGCCGTCACGGTGCAGCGCC
GCCTCGGCGGGGCTCTCGGCGACGTGGATTTGCAGGGGCAAGCGCTCGGCGATGGCCAGC
CGGGTGAGCCGTTGCAGCAAGGGGGCGCTGACGGTGTGCGGGGTGTGCGGCGAGAGGCCG
AGTTTGAGGCCGTCAGGGCGCTCGAGGCGCCTAAACGCGCGTAGCCGCGCGACCGTCTCC
GAGAACGCCGCCTCAGCCTCTGCCGGGTCGGGCGCGAAGACCTCCCAGTAGGCGACGCCG
CGTAGACCGGGGGTTTGGAGCAGCTTGCGCATCGCCGCCTCATCGGCGACGATATCGCCA
AACGCGAGCGGGGCGGCGCGCTGCAGCTCGGCGAGCCCGGCGTCTGCCGCGGCGACGCCG
CGCGCGCGTTTGTGCCGGATGACGTGCCGGACAAAGTCCTCGTAGGGGCCGCGGAAGGGG
GGCAGGCTCGAGAGGTCGAGGTGGGTGTGGGCGTTGACCGGCGGCGGCGAGATCGCGAAG
CCGACGTCCGTCACGGGGGCCTCGGGGTAGAAGCGGCGCGCGTCCTCGCGGGACAAAATC
GCCGCGACGCGCTCCCCTTGGAGCACGACGGCGCCCCCTCGTATCGGCGTGCCGAGACCT
GTATAGACGACCTCTGCGCTCAGGATGCGCACCGCTACCCGCCAGGTGCTCTAGGGCGTG
AGCGGCACGGCGGTGCCGGTAAAGAGCAACAGGAGGTAGAACGACGCGCTGATCACGGTG
AGGATCAGCCCCGCTTGGGCGAAGGTGCGTTTGCTCGGATGGACGGCGCCGGCGAACGCC
CAGTAGAGCAGCGCCACGAGGTTGACGAGCGGGATGGCGAGGAGCACCAACGTGAGCAGC
CAGTTGCCGACTGAGATGACGTCAAAGCCACCTCGCGCGCCTCTGGGCGCGTCGCTTACG
TAGGGGTCGCGGTGGTCCATCGGGACTCCTTAGTGTCGGGTTAGGGTCGTGTCCGTGTCG
TGCAGCGCGCTAAGCGGTGCTGCGTATCGGTGAGGGCTCGAGCCGCGCCCTGCAAGCTCC
GCCGCTCCGCTTCAGAGCGCGTGACGCGGGCGGCTTGGGCGTTCTCCTCGAGCTGCGCCA
CGGCGGGGTGTGCCAAAAGGTAGCGTAGCGCGAGCTGCGCGGTGGTGCGCGACCTCGAGC
CGCGCGTTTGTAGCGCCTCCCGGGCGTGGTCGAGCGAGAGCGACATGCAGCCGAAGCCGA
GTTCACTCACCCACAGGTCGCCCTGGCCGAGACGGTTGCGCTTCACGGGCGGAACCTAGA
GGACGCCCTCGTAGACGTCGTCTAGCGTCAGGGTGAGGTTGAGGTAGGGGAGCGTTAGCG
TCGCCTGTTCGCGGTACTCGTGGTACCACCAACCTTCCTCGGGGTCGCGGCGGTAGCGCT
CGACGAGGCGCTCCTCGGCGCTCACGATGAGGTAGTCGCGTAGCTCGGGGAGGCGCTGAT
AGGCCATCAACTTCTCGCGGTGGTCGGTCGCGGCGGTGCTCGGCGAGGTCACCTCGGCGA
GCAAACAGGGGGCGACCTTGTAGAGGTCGTGGGTGTCGCTCTCGCTGCACGTGACCATCA
CATCGGGGTAGTAGAAGCGTTCGCTCGGCCCCGTAGCGATGCGCAATTTCATGTCGCTCG
AGTACACCCGGCAAGGACCCCGGCGGGTCGCCAGCCACAGGTGCCCGGTGAGGTTGGTGA
CGATGCGGTTGTGCCGGTCCGTCGCCCCTGCAAGCGCATACACCTGGCCGTCTACAAACT
CGTGCTTGACGGCGCTCGCAGCCTCGAGCTCGAGATAGTCCTCGCTCGAGAGCGGTTTGA
GTTTCAGTGCGGCCTCACCCATGCCGCATTATAGGTTTTAGAAGGCCGCCTCGAGCGCCC
CGAAGTCCACCTCGGGCTTTTGCGCCAAGATGGCCGCCGCGTCGGGGACGCGGACGACGT
TGTAGAGCGAGTCGCGCTGCACCGGCCGAAAGCCCGCCTCGGTGATCTGCCGGATGATCT
CGCGCTCGTTCACCCGCCTGTGCTTGGCGCCCGCCTGCGAGACCACGTTCTCCTCCAACA
TGGTCGAGCCGTAGTCGTTGGCGCCGAAAAAGAGCGCCGTCTGCGCGACCTTGTGGCCCA
TCGTCGGCCAGGAGGCCTGGAAGTTGGGGATGTTGTCCAAAAACAGCCGCGAGACGGCCA
GGTTCTGCAGGTATTCGTGCGCGCCCGCCCCCGGCACCTTGCCGTGAACGCGCACCCCTT
CGGTCTGCAGCGTCCAGGAGATAAAGGCCGAAAAGCCGTTGCCGTAGCTTGCGAGCGCCT
TGTCCTGCTGGTCGCGGACGCGCTGCATGCTCGCTACGCGCTGGGCGTGCGTCTCGCCGA
AACCGATGACCATCGTCGCGGTGGTGTAGAGCCCGAGCGACTGCGCTTCGTCCATGATGC
GGATCCAGTCACCCGCGGAGATGCGCGCGGGCGAGATGTGGCGCGCGTGGCGCACCTCGT
CGACGAGCATCTCGCCGCCCCCGCCCGGCAGCCCGTCAAGGCCGGCTGCCTGGAGCGCTT
TGAGGACCTCCAGGCTCGGCATCCCCGTGAGTTTGGCCATCCCCCTAATCTCCTCGGGGG
AAAAGGCCTCGAGCCGGATCCTCGGGTGACGTTGTTTGAGGTGCTCTAAAAGCCCCGTGT
ACCACGAAAAGGGCAAGGTCGGGTGCACCCCCCCCTGCATGAGGATGCGGGTCCCGCCGA
CGGCCTCGAGCTCGAGCACCTTGGCGCTCACCTCCTCGTACGAGAGCACGTAGGCGTCCG
CTTGGCGCCGCGTGCGGTAAAAGCCGCAGAAGGCGCAGCCCACCGTGCAGACGTTCGAGT
AGTTGATGTTGCGGTCGATGAGGTAGCTCACCACCTCGGGGTCGGTGCGCTGTGAGCGCA
CCGCGTGCGCGGCGGCGGCGAGCTCAAAGAGCGGCAGGTGGTAGAGCGCCGTCGCCTCGT
CCGCGCTGAGGCGCGCCCCGGAAGCGGCTTTGGCGAGGAGGTTCATGGCTCGAGTCTAGC
ACTGGGGTGGCGTAGGCGCCGTCAGATGCGCGCTTACCAGAGCTTTTTCGGCCTCGCTTG
ACAAACAAGGCTATGTATCCTATGATGTGAGCGTTCACAAAAGGTTCTCGAACCCCTACT
TCGGCTTTCGGAGCTCGAAAGGAGGAGAGATATTAAGGTCAGTGCTCTAGCTGTTAGCGG
CTAGCCGCATAGGGTATTTGGGCATAAGCGCTTTGCTTTGAACCCCCAGCGGGAGGCGCA
GCGTTATGGCTTATATCATCTGAGCAAGCAGCAACTTTCACGCGGATACCAGTAGGGGCA
ACGCAGCATTCGCAAGCCTTACAGAAGAGTGTCAAGGCTGCTGACGACAGCCCCCTTTGG
AGAGGAGAAGACGTGGCAAAGCTGAAAGCCTGTTTACTAGCTATCTCTTTGGTCGTAGCG
TGCCAAATCGCGCTTGCTCAAGACGAAGAGCCAGAAGCGCCCCCCCTTCAGGAGCTTCCG
AGAGAGCAAACGCTGATCTTGCAGAATCCGGAAGGTACAATTCGCAACCCGGGTTGGTTC
AATCTGTGGGTTTCGGGTGCAGGTGGGGGGTTGTCGACCGGCCTACAGCAGCTCATGATG
GACACGTTTTGGTATATCGATCCCAACCAAGGCATCGATGGTCCTAACTACAACTCACTG
GCGACGGGTCCCGCTGAATACAACGACGATTATACCGAGATGACTGTTCGTCTGCGCGAG
GGCGTCTACTGGAGCGATGGGGTTGAGTTCACCGCCGACGACGTCGTGTATACAGTCGAG
ACGCAGATGAACACGCCTGGGATGGGTTGGAGCGGCGCTTTTTCGCAGCAGGTTGAACGC
GTCGAAGCTCTTGACGACTACACGGTACGCTTTACCCTGAACGCTCCGAACTCGCGCTTC
CACTCGATCTTCTCGGTGCGGTGGAATGGCGCTTGGATCATGCCCAAACACATCTTTGAA
GAGGTCGATAACGTCCTTGAGTATGACTTCAACCCACCCGTAGGGCTTGGCCCTTACACC
CTACACAGCTTTGATCCCAACGGGGACTGGTACATCTGGGAAAAGCGCGAGGACTGGGAC
CGCACGGCTATGGCTGAGTTCGGCGAGCCAGCCCCTCAATACGTCATCTACCGTAACGGT
GGGCCGACCGACCGCCGCCTCATTGAGATGCGTAACGGCAACCTCGATGTGGTGCACGAC
CTGACGCCGGAAGGTATGTTCGCGATCGTCCAACAAGACCCGACGGCGCGTGGCTGGTTT
TCGGGCTTCCCTTACGCACACCCCGACCCCACCCTACCGATGGTGATCTTTAACCATCAA
AACGAAAAGTTCCAAGACCGCAGAGTTCGTTGGGCGCTCACGCTCATGCTCGATGCGAGA
GCCCTCTCGATGGCTAGCTACCGCGGCGCTGCAACCCTCACGGCGATCGCGATACCGCCG
ACCGGGACGCATCCGGACGACTATCACATCCCCATGCAGGAATGGGTCTCTAACTTCACG
CTCGAGGCGGGTGGACAGGCGTTTCAACCCTATAACCCGGATCTGACCTTGCAGATTGCC
GATATGGTGCGCGGCCAGTTTGGCGATCAGGTGCCGACGGATGAGGATGAGATTCGTCGC
GCCTTCGGTTACGGCTGGTGGGAGCAGAATCTAGAAGCGGCTGCGGCTCTCCTTGAAGAG
GCGGGTTTCACACGCCGGGGCAATGACTGGTACATGCCTAACGGTGAACGCTTCAGTATC
CGCGTCATGATTCCGCCAGACGGCGTGATCAACCGGCTTGGGACGATGATCGCCCAGAAC
TGGAGCCAAGCCGGTGTGGCGGCTCAGGTCGAGGCTGCCCCCGACAGTTGGGACCGCCAA
TCGGTCGGTGACTTTGAGGTCAACATCGCCTGGTCGATTGAGACCTGGGGTGGCCATCCC
GACCTGTCTTTCTTCCTCGACAGCTGGCACTCTCAGTACCTCGCCGAGCCAGGCGAGCTG
CAACCAGCACGCAACTGGCAGCGTTGGAGCCACCCCGAACTCGACCGCATCATCGAAGAG
GTTCGGCGGACGGACTTCTACGACCTCGAGGCGAACATCGAGTTGGGCAAGCAGTTTATC
CAGCTGATGGTGGAAGAGATGCCGGTCATCCCGATCATGAGCTATAACGTCTTCTCGGTC
GTCTCCGAGCGGTACTGGACCGGCTACCCGACAGCCGAAAACCCCTACGCCAATCCGGTC
AACAATTGGGCCAACTCACGCTACATCTTGACGCAGCTCGAGTCTACGCAGTAGCGCGGT
TGCCGTTGGAAGCCCTGCTTGACCAAGATGACTGGTCTGTTGCAAGACCAGTCATCTTGG
TCGCAGCGCTACCGGCCTCGTCGTGGCGCCGGTGAGCCGAGTGAGCGTGGCGTAACCGCC
TTTGGCTCGAGCAGTGCCCTCGACACAAGCCACGTCGTCAGCGCGCTTCCCTTGACGCGC
CAACCTAACCACGGAAAGGAGTTGTGACGGGTGCGAGCCTATCTCTGGTTTGTTGCCAAG
CGTGCGCTGCAGCTGCTGGCCATCGTTTTTGTCGGCATTTCGGCGTCGTTTTTTATCTCT
CACTTGTCCCCCATTAACCCCGTCGAGCAGACCTTGGGTCGCATCACGACGCGGTCTAAT
ATCAGCCCCGAAGCGATCGCCTCGTTGCGGGCAGCGCTCACGGACATGTACGGGGTCGAT
GAGCCCCTGTGGAACCGCTTCGTCAACTTTTGGGTGCGGTTCGTACAAGGGGATATGGGT
CCCTCATTGATCGCGTTTCCAACGCCTGCCATGACGCTGATTCAACGCGCTCTGCCCTGG
ACGGTCGGTCTTTTAAGCGTGACCGTCGTCATAACGTGGCTGGTGGGCAACCTTTTGGGT
GGGCTCGCTGGCTACTACCAAAACAACCGCTTGCTCAAGGCTTTCGGCGTGCTCGCGATG
GGCGTGCAACCTATTCCGTACTATATCGTCGCTTTCATCCTACTCATCGTGTTCGGTTTT
GTGTGGCCGGTGCTGCCCATTTCCGGTGGTTTTGCTATGAACGTACGTCCTGGCTGGACA
CCCGAATTTGTAGCGTCGGTCATTAGGCACGCCATTCTACCGGCAACGTCGATTGTCTTG
GTCGGTATGGGGCTCTGGTTCCTCGGGATGAGGGCGCTCGTCTCTAACATCATCACGGAG
GACTACGTGACCTACGCTGAGCTTGCCGGTGTCAAGCGCTCGCGCATCGTGGGTTCCTAC
GTTATCCGTAACGCGATGATCCCGCAGCTCACAGCTTTGGCGATGACGCTGGGGGGGGTG
TTCTCGGGCACCGTCATCACTGAGCAGGTGTTTTCTTATCCGGGGCTCGGAACGCTTCTG
GTAGACGCGGTCAACGGCGGCGATTATGGGCTCGTTGTTGCAGTCACGTCGGTGGCGATC
ATCGCCGTTGCCGTTGCTATCTTCGTCGTCGACCTCATCTATCCGATTCTCGACCCCCGG
ATCAGGGTTGAGTGAGATCGATGTTCTCGGTTTTTAAAGATCTGCTGCGCTACAATACCG
AGTTTGCAATCGGCGTCGTGCTGGTCGGGGTCGTCGTGGTCTACGCAGGTTTAAGCTTTT
TTTCGTCGGTCGATCCGACCTTGATGTATACCGTCATGCCCGACATGGCGCCGTCAGCTG
AACACTGGTTCGGTACCAACTCGCGTGGCCAAGACATGTTCTGGCAGCTGAGCTTCGCTT
TTCGTAACACGCTGGTCTTTGGCTTGCTCGTCGTGGTTCTAAGCCGCATCATCTCCATTA
CCGTCGGGCTGGTGTCGGGTTACTTGGGCGGAGCTACTGACCGGGCGCTCATGTTCGTCA
ACGACATCTTCGTTGCGCTCCCCATCTTTCCGATCCTGGTGCTTTTCTATTTCACCATGC
GCTCTGATCTCAACACGGTCAACCTAGCGTTTCTCATGGCGTGCCTCGGATGGCCCTTTG
ACGCTCGTTTGATCCGTTCCGTTGCCCTGGGTTTGAGGCACCGTGAATTTACGAGGCATG
CCGTCTTTTCCGGGATGAGCGCGCGAAAAATTATGTTCGAAGAACACTTGCCCTACGTTA
TGCCCATCATCTTCTCTACGGCCATGGCCAACCTGATCTGGGCGATTGGGCTCGAGGTGA
CCTTGGCCGTCCTTGGCTTTACCAATATCAACATCCCGACAGTCGGGACGACCATCTACT
GGGCGAATAACCATTCGGCCTTGGTGGTAGGGGTGTGGTGGTGGGTCGTCATTCCCGTCG
TGCTGATCGTCATGTTGTTTATCGGGCTCTTTCTACTCGCCGTGTCGATCAACGAATACA
TCGACCCGCGTTCACGCCTGCGTCGGATGGAGAGAGCCTGACATGGTCGACGACGTCCTG
ACCGTGCAAAACCTCAAAGCCTACTATCAGATGGCTTACTTCGGGGTCAAGCGTGAGGTG
CGCGCTGTCGATGACATCACACTCACCGTGCGCAAAAACGAGATCTACGGCATCGCTGGC
GAAAGCTCATCGGGCAAAACCACGCTGATCAAGACCTTTGCCGCTGCCATCCGGCCGCCC
TTGCGAATCGTAGGTGGCTCAGTGACCTACAACTTCGGTGGCCAACTCATCGAGCCGAAC
ACCGCCAAAAAAGAGGAGGTCGACAAAATTCGCTGGAAGCACCTCGCTTACATCATGCAA
GGCTCGATGAGTGTCCTTAACCCGGTCCGCAGGATCCGGCACAGCTTTGAAGACTTTGCC
CTGCGGCCCATGGGGGTAGCTAAAAAGGAGTTCTGGCAGAGGGTCGAGGCACACCTCAAG
CGTTTAAACCTCTCGCCCGAGGTGTTAAACGCGTACCCACACGAGCTGTCGGGCGGTATG
CGCCAGCGCGTGACGATCGCTCTGGCTACGGTGTGTCGGCCTCAGTTCATCATCGCCGAT
GAGCCAACGACAGCGCTCGACGTGGTGGTGCAGAAAGACGTCTTAGCCATGCTTCGGGAC
GTGCAAAAACAGATGGGCTCATCGGTGGTTTTCGTCACCCACGATATGAGCGTGCACGCC
AACATGGCCGACCGTATCGGGATCATGTACGCCGGCCGCTTGGTGGAGGAGGGGCCGACG
CGTGCCCTTTTCACCGCACCCAAGCACCCGTATACGGCTCACTTGGTGGCGAGCCTACCG
CGTATAGGTGACACGACGCAGAAACCGGCTTTAGAGGGGCAGCCGCCCAACCTTGCGGAC
CCGCCTCAGGGCTGCCGCTTTCATCCACGGTGTCCACTCGCCATCGCCAGGTGCGAGACC
GAAGTACCTCCTCTTGCGCTTATCGGGGCCGATCACCGCACCGCTTGCTGGCGCGCAGCC
GACGTTCGTCCTCTGACGACCCTTCGCCCACAACGCGCCGAGGTGGTGTCGTGAGCACGT
TGCTCGACGTGTCACACGTCTCTAAACGGTTTTCGATGGGGGGCATCTTATCGCGCAAAT
ACACCGACGCCGTGGTCGACGTGAGCTTTTCGCTACAGGCCGATCACCCCGAGATCTTTA
CGATCATCGGGGAGTCGGGGTCGGGCAAGACCACGCTGGCCCGCATGATCTTAGGCCTCG
AGACACCTTCGCATGGGACGATCACGTTCGCGGGTAAGAGCACCTCCGAGTGGAAGCGCC
GAGCGGCGCGCAGCGACTTTATGCGCCGTGTGCAACCGGTTTTCCAGAACCCATTTGAAG
CGTTTAATCCCCTTAAGCAGGTGGACCGCTACCTCGAGGCGACCGCTCGCCGCCTTCTGG
GGGCGACCGAGCGCAAGGCGGTCGACGCGGCTATGGACGAGGCGTTGCAGAAGGTCGGCT
TGAGCCTCAAGGAGATCAAGGGTCGCTTTGCGCACGAGCTGTCGGGGGGGCAGCTGCAGC
GGGTGGCCATCGCTCGGGCGCTAATTCCAAACCCGTCGCTACTCATCGCCGACGAACCCG
TTTCGATGGTGGACGCGTCGCTACGGATGTCGATCGTCAACCTTTTAAAGCGGTTACGTG
ATGACCTCAACGTGTCCGTGATCTATATCACCCACGACTTGGCCACGGCTTACTACATTT
CGGACCGGATCATCATCATGCAAAAGGGGTACGTCGTCGAGATGGGCCCCGCTCGCGCGA
TCCTCGAGTCGCCGGAGCACGCGTATTCACAACTGCTCAAGTCTTCGGTCTTGTCGATCG
ACACGGCGGGGATGGGCGTGCTCGAGCCAGCTGACCGGAGGATGACAGAAGCTGCCTGGA
GCACGATGGGTCGAGGTCGCCTCGAACCTCGTCCCGATGGCCGTATGGTCAGAGTTGCGG
CCTGACGGCCTCTATCTTCCACACCCTCAAGGAGGCTTCGTGAGTAACACCATCGCCATC
GACCCTTTACGCACCCTCGGTAGGCTCGAGCGCAACGTCTTCGGCGGCTTTGCCGAGCAC
CTAGGCCGCTGCATCTACGGCGGCCTCTACGACCCAAACTCGCCCCACGCGGACGCGTCG
GGCCTTAGGACGGACGTGCTGGACGCCCTAAAGCGCCTCAACATGCCGGTCATGCGCTAC
CCCGGCGGCAACTTCGTCTCGGGCTACCGCTGGCGCGACGGTGTCGGTCCCAAGGCGGAG
CGGCCCGCGCGCACCGAGCTGGCCTGGCACGACGTGGAGCCCAACACCTTCGGTACGAAC
GAGTTCGTGGACTTCTGCCGCCGCCTCGGCACCGAGCCCTACCTGGTGGTCAACGCCGGC
GACGGCGACATGCGCGAGGCGCGCGACTGGCTCGAGTACTGTAACGGTACCCAGGACACC
GCCCTGGTCAAGCTGCGCCGCGCCCACGGCTATGAGGCGCCGCACGGCGTCCGCTACTGG
GGGATCGGCAACGAGGTCGACGGCCCCTGGCAGATCGGCTACAAGACCCCCGAGGAGTAC
GCCCGCACCTACACGGAGTTCGCCAAGGTCATGAAGTGGACCGATCCGAGCGTCAAGCTC
GTCGCCTCGGGGATCTCCGCGTGGGACGCGAGCGCCGTTGAGCGCGTGAAGCTGCTGATG
GAGCACGCGGCGGCGCACATCGACTACCTCGCTATCCACTGGTACGTCGGCAACGACGCC
CAGAGGGGCTACCGCGACGACGACTTCGCGAGCTACATGGCCCTGTCCGAACGCATCGAG
GACATGCTCGTCGCGACCGAAGGGGTGTTGAGGGCCATGAGCCGCGCGCTGCGGCTCGGG
CGGGAGGTGGCCATCGCGGTCGACGAGTGGAACGTCTGGTACCGCACGGGCAACGAGGAG
AAGCTCGAAGAGGTCTACAACCTCGAGGACGCCCTCATGACGGGGATTCAGCTCAACGCC
CTGATCCGCCACGCTAGAAGCGTCAAGATGGCCAACCTCGCGCAGGTCGTCAACGTCATC
GCCCCCATCCTGACGCGCCCGGACGGGCTCGTGTTGCAGAGCATCTTCTACCCCTTTGAG
CTCTATAGCCGCTTCGCTAGAGGCGTGGCGCTCGACGTCTATTGGGCGGGGGACACCTTT
TCGACGCCGGAGCACACGGGCTTGCGGGTGCTCGACGTGGCGGCCACGCTCGACGAGAGC
GCCAAAGAGCTCGCCGTGTTCGTGGTCAACCGCAGCTTAGAGGCGCGCGAGGCGACGCTG
TCGCTCGGCACGCGCGCTTCGGGCGCCAAGGCCTTCGTCGTCAACGGCCCCGACATCAAG
GCCACCAACACCTTTGAGGCGCCTGACCGCGTCGGCGTCAGGGAGACGGGGCTCGAGGTG
GACGGAGACACCCTCACCTACACTTTCGAGCCGCACTCGGTCACGGTGCTTTCCGTCGCG
CTCGAGCCCTAGGGGGTGTGCGGGTCGGCGCAGGAGCTTGACCCCTGTGACGCGGTAAAC
GTTGTAGGCTGATCCGCAAACATCCCTGGCGAACCCTCTCACTTGCTAAAGGAGACGCTC
ATCGAAACCTACACCCTCGGCCTCGACTACGGCACCGAATCCGGGCGCGCGCTGTTGGTG
CGCGTCTCAGACGGCGCGGAGGTCGCCACCGCCGTCTACCCTTACAAGGACGGCGTCCTC
GACCGCGCCCTACCGGACGGCACGCCGCTGCCGCCCGACTGGGCGTTGCAGAACCCGGAC
GACTACCTAGACGTTCTCAAAAACGCGGTGCCCGCCGTCCTTAAGGAGAGCGGCGTTGCC
CCCGACGCGGTGGTGGGCGTCGGCATCGACTTTACGAGCTGCACGATGCTGCCGACGTTG
CGCGATGGCACGCCGCTCTGCCGGCTGGGTGACCTCAGGGGTAACCCCCACGCCTGGGTC
AAACTCTGGAAGCACCACGCCGCGCAGCCCCAAGCCGACCGGATCAACGAGGTCGCGCGC
GCGCGCGGCGAGCCGTGGCTCGGCCGTTACGGTGGCAAGATCAGCAGCGAGTGGTTTTTC
AGCAAGGCGCTGCAGATCTTGGAGGAGGCCCCCGAGGTCTACGCGCGCGCCGAGCGGCTC
ATCGAGGCGGCGGACTGGCTCGTGTGGCAGCTGACGGGCGTGGAGACCAGGAGCGCCTGC
ACCGCCGGTTACAAGGCGATGGTGCAAGACGGGAGCTTCCCGAGCCCCGAGTACTTCGCG
GCCTTGCACCCGGACTTTCGAGACGTCGTCGACGAGAAGATGTCGCGCGAGCTGCTGCCC
CTTGGGGCCAAGGCGGGGGGCTTAAGCGAGGCGGCGGCCGCTTGGACGGGCCTCAAACCG
GGTACGCCCGTGGCGGTCGCCAACGTCGACGCGCACGTCACGGTGCCCGCGACGGGGCAC
GTCGCGCCCGGCACCTTGGTGATGATCATGGGCACCTCGACCTGTCACGTGCTGGTCGGC
GAGAGCCTCCACGAGGTCGAGGGGATGTGCGGCGTGGTCGAAGGCGGCGTGGTGCCCGGG
GCCTACGGCTACGAAGCGGGGCAGTCGGGGGTCGGCGACCTGTTCGCCTGGCTCGTCAAG
CGCCTCGCCCCCCCCGAGGTGCACGACGCGGCGCGCGCCGAGGGCGTGAGCGTCCACGAG
GTGCTGACGCGGGAGGCGGCGCGTCAGCGGCCGGGCGAGAGTGGGCTGTTGGCGCTCGAC
TGGCTTAACGGTAACCGCAGCGTGCTGGTCGACGCGGAGCTCTCGGGGCTCATCGTCGGG
CTGACGCTGGCGACGACCCCCGCCGAGCTCTACCGGGCGCTCCTAGAAGCCACCGCCTAC
GGCACCCGGATGATCGTCGAGGCGTTTAGGGGGGCGCAGGTCCCCGTGACGCGGCTCGTG
GCGGCGGGTGGGCTGCCCAGCAAAAACCCCTTGCTGATGCAGATCTACGCCGACGTGCTC
AACCAGGAGGTCTACCTCATCCGCAGCGAGCAGGGGCCGGCGCTGGGGGCGGCGATGCAC
GCGGCGGTGGCAGCGGGGGTGTACCCCGACATCGCGGCGGCGGCGGCGAAGATGGGGGGG
CTTAGCGAGACGGTCTACCGGCCCGTGCCGGAGAACGCGGCGGTGTACGAACGGCTCTAC
GCCGACTACCGGGTGCTGCACGACCTCTTCGGCCGGAGCGGTGCGGACGAACCCGGCGGC
GTGATGAAGCGCCTGCGCTCGCTGCGGCGTGAGGCGAGGCGGGCCGGATGACGCTGGCTG
AGCTCAAGGTGGTCGTGACCGGCTCGAGCGGCCGCGCCGGCCGCGCGGTGGTCAGGGGCC
TCAAAGAGCAGGGGCTCGAGGTGCTGGGGGTCGACCGGGTCAAACCCCTCGAAGACCCCG
GCGTGCCGACGCTTCAGGCCGACCTCACCGACCTGGGCGAGACCCTTGAAGTCCTCAAGG
GTGCGGACGCGGTGGTGCACCTCGCCAACATCCCCGCGCCAGGCATCTTCCCGCCGGGCC
GGACGTTTGTGGAAAACACCGTCATGAACTACAACGTCTTCTCGGCGGCGGTGGACGTGG
GGCTGGGGCGGGTGGTGTGGGCCTCGAGCGAGACCACCCTCGGCCTGCCCTTCGACACGC
CGCCCCGCTACGCCCCGGTGGACGAAGCGCACTACCCCGTCCCGGAGTCGTCCTACGCCC
TCTCCAAGGTGGCGAGCGAGACCCTGGCCGAGCAGTTCGCCCGCTGGAGCGGCGTGCCCT
TTATCGGCCTGCGCTTTTCAAACATCTTAAGTGAGCGCGAGTACCGCACCTTTCCGGAGA
CGTGCTGGCGCGACCCGGCCGCGCGCAAGTGGAACCTCTGGGGGTACGTGGACGAGCGCG
ACGTGGCGCTCGCGTGCCGCTTGAGCCTCACCGCCCACGTGACGGGCGCGGACGCGTTGA
TCATCGCCGCTAACGACACGGTGATGAACCGGCCCTCGCGCGAGCTGATGGCCGAGGTCT
TCCCGGGCGTCCCCGTGGCGGACGACCTGCCCGAGTACGGCACCCTGCTCTCAGTCGAGC
GGGCGCGCCGTACCCTCGGCTATGAGCCCGCGCACTCCTGGCGCGAGGTCTTGGAGGGCG
AACGGGTAGGCTGATGGACGCCAAGCCCCAGCCCGCCCCCGGCTTTTCGCTCCGCTCCTA
CCATCCCGAAGACCTAGGGGCGGTCTACCGCATCTGCCTCGAGACGGGCGACACCGGTGA
GGACGCCACCCACCTCTACCGCGACCCGGAGCTCCTGGGGCACCTCTACGCGGGGCCCTA
CGTGACCCTGGAGCCCGAGCTGGCGTTTGTCTTGGAGGACGCAGCGGGGGTGTGCGGCTA
CGTCCTCGGGGCGCGCGACTCGAGCGCCTTTTACGCCCGCCTCGAGGCCGAGTGGTTCCC
GCCGCTGCGCGCGCGCTACCCGGAGCCCGAGGGCGACCCCGACACCTGGACGCGCGACGA
GCACCTGATCACGCACCTTTACACGGCGCCGCCTCAAGACGAGGCGCTCTTTGGCCGCTA
CCCCTCGCACCTCCACATCGACCTCCTAAAGCGCGCGCAGGGCCGCGGCAACGGGCGCGC
GCTCATGGCGGCCCTGTTTGCGGCGCTGCGCGCGCAGGGTTCGCCGGGCGTGCACCTCGG
CACCTCGCCGCAGAACGTGCGGGCGGAGCGCTTCTACCGCAAGCTGGGTTTTCGTGAGCT
GAAGCGGGAGCCTCCCTACACGCTGGTGATGGGTAGAGGGTTATAGGGGGCCTTGTCGCT
GGTCTTCGCGCGCTTTGTTCTGAAACGCGCCTGCTGCCGATGAGCGCTAAAACCACGTCA
CAGCACCCACTTGTGGTCACTCGAGCAGCGACCGCCCCGTCATCTCCGCTGGTTTCTCCA
GACCCATGAGCTCTAAAATCGTCGGCGCGACGTCGCCCAGCACGCCGCCGGAGCGCAGTT
TGGCGTCGCCCGCGCCCACCAAGATAAAGGGCACTGGGTTGGTCGTGTGGGCGGTGTGCG
GGCCGCCATCGTCGGCGATCATCACCTCGGCGTTGCCGTGGTCGGCGAGGATGATAGCCA
CCCCGCCCTTTTGCTGCACCGCGCCTATGATCCGGCCGAGCCCCTCGTCGACGGCCTCGC
AGGCTTTGATGGCGGCCCCCAACACACCCGTGTGCCCCACCATATCGGGGTTGGCGTAGT
TAATCAGGATAAAGTCGTCGTCGTGCTCTTTGATGCGTTTGACGGTCGCGTCGGTGAGTT
CGGGCGCGCTCATCTCCGGTTTGAGGTCGTAGGTCGCTACCTTGGGGGAGGGGACGAGGT
GACGCGTCTCGCCCTCGAAGGGCTTTTCGATCTTGGCGTCGAAGAAGTAGGTCACGTGCG
GGTACTTTTCGGTTTCGGCGGTGTGGTACTGCGTCTTGCCGGCGCGGCTTAAAACCTCGG
CGAGCGGGTTTTTGAGCTCGGGCAGCTCGAGCGCAAAGGGCGCGCGGAGCTCCTTGTCGT
ACTCCATCAAAGAGGCGTAGGTGAGTCTGTGCAGCACGCGGCAGCGCCTAAACTTGTCCC
AACTGTCGTCGCCCAAGAGCGCGTAGGTGAGCTGGCGGGCGCGGTCGGCGCGGAAGTTAA
AAAAGACCACCGAGTCGTTGTCGTGGATCTCGACGGGCGCGCCGTCACGTAACACGAGCG
TCGGTTGGATAAACTCGTCCGTCTCGCCGCGCGCGTAGGCCTGCTCGACCGCTTCGATCG
CGTTTTCGGCGCGGTAGTCGGCCCTGCCGCAGACGATCGCTTCGTAGGCGCGTTGGGTGC
GCTCCCAGCGGTTGTCGCGGTCCATGGCGTAGTAGCGGCCGGTGACCGAAGCGATGTGGA
TGTCGTGGCCCAACTCGTCGATCTTGTACTGCAGCTCGCGGACGTAACCTAGACCGCTCT
GGGGCGGGGTGTCGCGGCCGTCGGTAAACGCGTGGACGTAGACGGGGGCGGCGTTGCGGC
GTTTGGCGAGCTCGAGGAGCGCGAAGAGGTGCTCGAGGTCGCTATGGACCCCGCCGCGGC
TGACGAGCCCCATGAGGTGCAGCGCGGCGCCCGCGGGCAGGTCGTAGGCGCGGTTGGAGA
CCTCGTTCTGGAAAAAGGTGCCGTCGTCGATGAGGCTCTGGATATAGGTGAGGCTCTGCA
TCACCACGCGGCCTGCGCCCAGGTTGAGGTGCCCGACCTCGGAGTTGCCGATCTGCCCTT
CGGGGAGCCCGACCGCCTTGCCCGAAGCCTGCAGCGTCGTGTGCGGGTAGTCGCGCCACA
GACGGTCGAAGTTCGGGGTGTGGGCGAGGCTCACGGCGTTGCCCGGGCCGTCGGGGGCGA
GGCCGAAACCATCTAGAACCACGAGCATGATGGGGTTAAACGTCGTCATGTCAGCGTCTC
CCTGGGGCTTGGCTGCCAAGCCCGTTGTATCACGTCACACGTATCACGTCACACGTATCA
CGTCGCACGCCGGCCGCACCGCGCCGGTGAGTGCGCCGCGCCTCACGCGGGCGGGCGGCG
GACGTTGTCGATGCGCGCGACCATCACGACGTCGCCGTCATGCAAGTAGAGCTCGGTGAG
CGTCACGCCCGAGAGCTGCCGGTTGAGGAGCGCCTGAACGTCGACACGCAGCTCCGGCGC
GGCGGCGCCCTTGTGGACGCTGACGCCGGGGGGGAGGGGGATGGCGGCGGTGAGCAGGTT
GAGGAGGCGGTGGATGGGGAGCGCGAGCACGCTCGAGACGAGCGAGAACGACACCACCCC
CGCGGCGAAGCCGAGGTAGTGCAGCTCGAGCCGCACCCGCGGGGCGAGGGCGCGCAGGGG
GCGCGGCAACAACGCCTCCGGGTTGAGCGTGACGTGCACGGTCGACCCGCTACAGCTCAC
CCGCTCGACGGGGGGCGGCAGCGGCTTGTCGGCGGTAGCGAGCGCGAGCGCTTCGGGGAA
GGGGAGGACGAGCTGCGCGATGGGAACCTCCAAGGGGCCACAGGGCTCAGGCGTCAGCAT
AACAGCCCTCACGGGGTCACCGATATCGCTGCTGATCCCTGACGGCTGTCTTCTGTCTCC
TGCCCTTACCCCCACCGCCCCAGGGCTCGAGCGACCCGCGCGTCGAGGTAGCCGAAGTCG
TCCTCGCCCACGTCCTCCAGACGTTTGCCGAGCTGGTGCGCGAGGTAGCAGCGGGCGGCG
CGCTCGAGGTGCGGCCGAAAGGTGGGGTCGGCGAGCGTCTGGGGCAGGAGCTCCTGCAGT
CTGCGCTCCAAGTACCCCTTGGCGAGCTCGGCGGCGACGGCGCGTTCGTCGTCGCTCAGC
AAAGGGGTAGCGCTCCCGGGGGCGACGGCGAGCGTGCGGCTCGCGCGGAGCACCTTGGGG
GCCGCGGCGTAGCGCGCGCAGGTGCTGCAGAGCGTCCCCTTGAGTTGCGGCGGGGAGAGC
GCGCCGCAGACCGTACACGGCGCCCACCCCTCCGCTTGGCGCTGCGCGCGCCACACGAGC
ATCGCTTTGGCGGCGCGCATGGCGCTCTGGGTGAGTGGGTCGGGGAGCGCGGCGGCGGAG
AGGTATCGCGACAGCTCGGCGAGCGCCTTGGGGTCGGGGTGCGCTTCGGGCGGGGGGGCT
TTGGGCGCTTCCGGCGAGGCGCGCCGGCCCGTCCGGAAGCGCACGTCGCGGATGTCGCGC
ACGCCGAACTTGGCCCTGTAGACGTGCAGAAACTTCTGGCGCTGAAAGCTGAGGTGCATG
GCCGTTTCGGAGTCGGGCACCTCGACGATGAGGACGCCGTCTTGGAGGGTTTTGGCCTCG
GTGAACTTGGCGACCTCGGGGCCGACGACCTGCGGCCAGAGCAAGACCGCCTCGGCGCGG
CGCACGCCGCGCCTCAGCCCCCCCTTTTTAAAGACCTCGGCCAAGAGGTCGGCGACGCTC
CGAGCGTCTTTCACCCCGACCTCCGGTTACGCGGGCCGCTCGAGGCGGACGTCGCCGCCG
GCGATAAAGAGCTGCGCCGCGGCGTGCGGCGGCGCCTCGGTGCCGCTCACGAGCGCCTGC
GGGGCGCGCGCGGCGAGCTGCAGCAAAAACTCGCGCCGGCTGGCGTCGAGCTCGGCGGTA
AAGTCGTCGATTAAAAGCACCGGCGCCTCGCGCAGCTTTTCTTGCAGCAGCGTGTACTCG
GCGACCCGCAGCGCCAGGGCCACCGTGCGCGCCTCGCCGCGCGAACCGTACGCCTGCACG
CTGTGGCCCGCTAGCGTGAGCTCGAGGTCGTCGCGGTGCGGCCCGACGACCGTGACGCCG
CGCGCGCGCTCCTCGTGTTGGGTGGCCGCGAGCGCCGCGCGCAACCCCACCCCCTGTGCA
GCGGCGCGGTGCGACACCCCCAAGGGTTTGTCGTCCCCCGAGATCTCGGCGTAGCTCGCG
CGCGCGACCTCGCCGACGCGCGCGAGCGCCCGCTCGCGCAGCGCGGTGATCTCGTCACCG
AGCGCGACGAAGCGCTCCGTCCACACCTCCAACGTCGGGTCGCCATACGGAAGGCTTTTG
AGGGCGGCGTTGCGCTGCTCCACGACCCGAGTATACTCGCGCTGCAAAAGCGCGTAGCGG
AGCGACAGACGGCTTAAGAGCGTGTCGAGGTAGCCGCGCCGCAGCGCGGGGGGGCCGTGG
ACCAGCTCGGCGTCTTCGGGGGTGATCAGCACCGCCGCCGAGACCCGGGCGAGCTCAAAG
GCGCGGACCGACTGGCCGTCGAGTCGCACCGTTTTGCGCCCCGGCGCGAGCCCGACTTGC
ACCGTGCTGAGGCCGCCCCCGTGCTCGAGCTTGACGCTGACAAACCCCTCGCTCTCGCCT
AAGCGCACGGCCTCGGCGATCTTGCCGTGGGGCAGCTCGCCCGTCAGGCCGAGGTAGACC
GCTTCCAAGAGGTTCGACTTGCCCGCCGCGTTGCGCCCGACGATCGCCGTCACCCCGCCG
CCAAAGGTCACGCGCGGGGTGTTGAGGTTGCGGTAATTGAGCTGTTGGAGCGAGAGCAGG
CGCACCCCTTTAGTCTACCGACTCCCGTCTGCCGGTTTCTCGAGCTTTGGGCCCCCCATC
TTGCGAGCTGGGACGTAACCGTAGGGCACGCTTAAGTCGGCCCTTTACCGCGTTGCCTAG
GCTAAACGTGGAGGCGTGCGGGGGGCCTCCGCACCCGCCCATAGCAGGGGGCGCTATCCC
CCGCGGGAAGGAGCAGCATGGACACGCAAACCTTGCTGATCTGGCTCTACGTGGGTTTGA
TGGCTGCAGGGATGCTCGTTTTCTGGGCGATGAGCCGCTCGCCCAAGGGGGTACCGGCGC
TCGAATACATGGTCGCGCTCCTTATAAAAAAGGGTCTGGGTGGAAAACCCACCCATTTAT
GGGTGGGATGTAGAACCCAGGCCGCCCAACGGGCGGCGGTGCCAGAGCTTATGCTTGACG
CCTCAGCATAAAGTGGGCTAGACTGCGGGCAGTCATGGTCATCCTTGAGTTCAAAGCCTA
CGGGAGAGCGGAGCAATTCGTCGCCATAGACGAAGCCATCCGCGTCACCCAGTTCATCAG
GAACAAGGCTTTGCGCTACTGGATGGACAACCGTGGCGTCAGCAAGTACGACCTCAACAA
GCTGTGTGCAGTCCTTGCAGCTGAATACGACTTTGCAGACCGCCTCAACTCTCAGGCTCG
CCAAGCGGCAGCCGAGAGAGCGTGGAGCGCGATTGCTCGGTTCTACGACAACTGCAAGAA
GAAGGTGAAGGGCAAGAAGGGCTACCCACAGTTCAAGAAGAACGTCCGGTCTGTCGAGTA
CAAAACGACGGGCTGGAAGCTCTCGGAAGACCGTAAGTCCATCACCTTCACTGACAAATG
CGGTATCGGCAAACTGAAGATGAAAGGTACCCGTGACCTGCTCTTTTACCACCCCTCGCT
CATCAAGCGGGTGCGGCTGGTCAGGAAGGCAGACGGCTACTACATCCAGTTTGCCGTGGA
TGCTGACCGCAAAGAACCACTGGAAGCCACCGGAAAGACCCTCGGTCTGGACGTAGGGCT
ACAGGACTTCTATACGGACAGCAACGGCCATAAGGAACCCAATCCCCGATTCTTGCGAAA
GGCGGAAAAGCAGATCAAAAAGCTGCAACGCCGCGTGAGCAAGAAGGCCAAGGGGTCGAA
TAATCGGCGCAAGGCCGTGAAGCGTCTCGCCAGGAAGCATCTCCAAATCCAACGGCAGCG
TAAAGACCACGCCATCAAACTGGCGCGGTGCGTCATCCAGTCGGCAGACTTGGTTGCCTA
TGAAGATTTGAGAATCCGCAACATGGTGAAGAATCACGGCCTTGCAAAATCCATCAGTGA
TGCCTCTTGGTATCAATTCAGAACTTGGCTGGAATACTTCGGTAAGGTGTTTGGACGCAT
CACAGTCGCCGTCCCGCCTCAGTACACCAGTCAGGCTTGTAGCGAGTGTGGCTGCAAGGT
CGAAAAGACACTATCTACTCGCACACACGTATGCCCTCACTGTGGATACGTCGCAGACCG
CGATGAAAACGCGGCCCGCAATATCCTCACTTTGGGCATCGGTACGGTGGGGCACATCGG
AACTTACGCTTGGGGAGATAGCGCCTCTACTGAGATGGGGGAAACCGCCAGCTCGGCAAG
TGCTGTCGCTGAACCAAGAATCCCACGGCTTTAGCCGTGTGGAGTGTCAACCCCGTCTGG
TCGGGGGCGGCGTACATGGCGATGGCGATGGGGCAGGCGACCACCGAGGTCGCGGGGCGC
ACCGTCTTCTACGGGCGCTACATCGACTGGGTGGTCACGACGCCGCTGCTGCTCTTGGCG
CTCGCTTTAACGGCGATGTACCGCGGCCCAAAGAGCAAAACGCTGATCGCCGGGCTGATG
GCCACGGACGTCATCATGATCCTGAGCGGCCTCGCCGCCGACCTCTCCGAGGAGCCCATG
CGGTGGGTGTGGTTCGTCTTCGGTTGCGTGTCGTTCGGGGTGATCCTCTACATGATCTGG
TGGCCCCTTTACGACATCGCTAAAAGCCGCGGTCCGCGCCACGCGGCGAGCTTTCGCAAC
GTCGCGCTCTTTTTGACCGTGCTCTGGTTCGTCTACCCCATCAGCTGGTATATCGGCCCG
TCGGGGATCGGTTTGGTCGACACGACGACCGACTGGTTTCCTCTTTACCGTGACGCCGTT
TTTCTCCAAGGTCGCCTTTAGCCTCTACGACCTCTCCGTGCTGCGCCGGTTGTCGAAAGA
GGCGCCCTTGGAGGAGAAACGGCCGGCGACCGAGCCGTTCTGACCGGGTGCGTCGGGCTC
AGGCGCTTGCAAGACGCCCTCGCCGGGGAGGTGCGTGTAGCGCGCCGGACCCCGGGGCGG
CGCGGCTGTTGCCCTACGCCCTGGCCGTCTCCTGGTTCGCCGCCGCCGCCGCGCTAGGGC
TCGCGCTGCTCGACCCCGCGCGGGCGCACGCGCACGCCTTTACGCCCCTGCTCCTAGGCG
CTCTCTGCTTCGGGTTGCCGCACGGGGCGCTCGACCACCTCGTGCCGGCGCGTCTGGGTC
TCCCCTGGAGCCGCCGGCCCCTACGCGTCGGCGCCTACGTGCTTTTCTACCTCGCCCTCG
CGGGCGCGGTGCTGGCCCTCTGGTACGCCCTGCCGAGGGGTGCGTTCGCCTTTTTACCTG
CTCCTCACGGTCGCGCACTGGGGGCACGGCGACCTGCGCTTCTGGGAGCGGTTTTGGGGG
TACCGGCCGCCCCGTTGGGTGGCGTGGGTGATCGGCCTCGTGCGCGGCGCGTTGCCCATC
GCCCTGCCCGTGCTCGCCTTTCCGGAGACGGCGGCGAGCCTCCTCCGTCACGCCGCGCTG
GGCCTCGGCCTAGAGGCAGCCCCCCTCCCCCTGGCGGCGCCACAGGTGGTGTGGCCGCTT
CGCGCCGCTCTAGGCGCGGCGCTCGCGCTTTACGGCGTCGCTGCGGTGCGCGCCGCGCCG
CGCCGGGCAGCGCTGGCGGTCGACCTGTTCGAGGTCGCGCTGCTGCTCGCGCTCTTCAGC
CTCGCCCCTGCCTACTTCGCGGTCGGCGTCTACTTCGTCTTCTGGCACGCGCCGCGGCAC
CTCGCGCGGCTCGCGCTCCTGCGCCGCGCCGACGCCGAAGCGGTCGCCGCGGGGCGCCTC
TGGGGTCCCCTGCGCCGCCTCGCGCGGGACACGCTGCCGCTCACCCTCGCCGCGCTCGCC
CTTTTAGGAGGGCTCTACGGTCTGGCTGCGGGGCGTGTGACGACCCTCGAGGGTTTCGTC
GCGCTCTACCTCGTGTTGATCAGCGCGCTGACGCTGCCGCACGCCGTTGTGGTAGCGCTC
ATGGACCTCTGGGAGCGCTAGGTGCGCTACCCACGCTGAGGGGCTGGGCGGCGTCTGCGC
GTAGACGCGCTACGAACGCCCCCCACGGCGGCGTCTGCGGGGTGCTACCCCTGCTTTACC
AAAGAGGCTCGAGCCCCGCTAGCGCGCAGCCGACGCCTCGAGCACCACCACCGCCGCCGC
GTGCTCTTTCGAGTGGCTGAGGCTGAGGTGCGCCCGCCACCCCCGCTGCGTGAGCGCGTC
GGCGAGGGTGGGGGCGAAGGCAAAGCTCGGTTTGTCGCCGCGGCGCACCACCCACACGTC
GCGCCAGCCGTGCGCCTCGGGCCAGGTCTTCTGAAACGCCTCTTTGGCGGCGAAGCGCGC
GGCCAAAGAGGGGATGGGGTCCTTTTTGCGGAGGCAGTAGGCGAGCTCCTCGGGGTGGAA
GTGCCGCTCCAAAAAGCGGTCGCGGTGACGGTTCCACACCCCCTGGATGCGGCTGAGCTC
GACGATGTCAAGGCCGATGGCGACGATCACGGGAGCCCTTACGCGCGCTCGAGCACGTCG
ACCCCGTCGTCGCTCGCCAGGTAAGCGAGGTGCGCTAAGCCCAGAAAGAGGCCGTGGCCC
AACACGCCCGGGATCTGGCTGATCGCCAGCGCCACCTCCTGCGGGTCGAAGGGGTGGCTG
AAGTGGCAGTCGAGCAGGTGGTGGCCGTTGTCGGTGGTGACGGGGCGGCCCCCGCTAAGG
CGCAGCACGGGGCGGCAGCCGAGCGCCTCGAGGTCGCGTGAGGCCGCCTCCAAGCCGAAG
GGGAGCACCTCGACGGGGACCGGCGCGCGCTCGCCGAGGTAGCGCACGCGTTTGCTGGCG
TCGCCGATGAGGATAAAGCGCGCCGCGCGCGCCTCGACGATCTTCTCGCGTAACAGCGCG
CCGCCGAGCCCCTTGATGGCGTCGAGCGTACCGGTGACCTCGTCCATACCGTCGATGGCG
AGGTCGACCCCGCCCCGCGGGAGGTCGATGACGGGGATGCCCAACGAGCGGGCGAGCGCC
CCCGTTGCTTCAGACGTCACCGCCGCGCGGAGGTCGCGCAGCTCCCCTGCGGCGAGGCGC
CGACCGATCTCGAGCGTCGCGTACTTCGCGGTGCTGCCCGTGCCGAGCCCGAGCACCATC
TTGCTCTCGACGTGCGCGACCGCCGACATCGCGGCCTGCTCCTTTTGCGCCTCAGCGGAC
ACGGCGCCACCCCCAACTCCTGCTAGGCTCTCTCATACGGGTCACTGTAACAGGTGGCCG
CAGCGACGACGCCCGCGCTACACCCTTTTACTCGGTGATGGGCTCCCTTGGCGCGGGCGC
CCGTGAGGAGGTCTTGCGTGGCAGCACCCCAGCGGCTGCGCGTCGGTGACGACGCGCCCC
CCTTTGCGCTCCCCTCGAACAGAGGCGAGCAGCGCCTGAGCGACTACGCCGGTCAGTGGA
CGGTCCTCTACTTCTATCCCAAGGACAACACCCCCGGGTGCACGCAGGAGGCGTGCGACT
TCCGCGACGCGCTGCCCGGCATGGGCGCGGCCGTGTTGGGGGTTTCAGCCGACGACGTGA
GCTCGCACGAGGGCTTCGCCGCGGCGCACAACCTCCCCTTCCCGCTGCTCTCCGACCCGG
ACGGCGCGGTCGCCAAGCGCTACGGCGCCTACGGCACCAAGCAGCTCTACGGCAAGACCT
ACGAGGGCGTGTTGCGCTCGACCTTTATCATCAGTCCCGAGGGCAAGATCGCCGAGGCGA
TGTACAACGTCAAGGCCACGGGGCACGCGGAGCGGGTCGCCAAACGGCTCGAGGCGCTCC
GCAGCGCCTAGCGCCGCCTGAAACGGCCGTGAGGACCGCCTCGCGGCCGTTTTCGCGCAG
GGTACGGCGTCCTAAAACTTGACATAATCACGCTCAAGTTTCATAATATGAGCATTATGG
ATGCCGACCGTATGACCGATTCAACCTTGCAGGCGATGGCGAGCAGCCAACAGCTCGCGC
GCGCTAGGGGGCACCAGACGATCACCCCCTCGCACGTAGTGCTGGCGCTGCTCGCCGACG
CTGACGCCCCCGCGGCGCGCCTTATTGGGCGCGCGGGCGGGGACGTAGGGGCCATCAAGG
GGGCGCTCGAGGCCAACCTCGCGCGTCTGCCCCAGGTTTCCGGGAGCGAAAACCAGTACG
CCGCCCCCGCTCTGGGGCGCGCTTTTGACGAAGCGGACCGCCTCGCCAAGGGGTGGGGGG
ACGCCTTTATCGCCGCCGACGCGCTGCTCGTCGCGCTGCGGCGCACCGCCGGGGACGAGC
TCAAAAGCCTGCCGGACGCGAGGGCGTTAGAGGCGGCCGCGCAGGAGATTCGGGGAGGGA
GAACGGTGGACAGCAAATCGGCCGAGAGGACCTTCGAGGCGCTCGAGCGCTACGGGATCG
ACCTCACCCAGCGCGCGCGCGACGGCAAGCTCGACCCGGTGATCGGCCGCGACGAGGAGA
TCCGCCGCACGGTGCAGATCCTGCTGCGCCGCACGAAGAACAACCCGGTCTTAATCGGCG
AACCCGGCGTCGGCAAGACGGCGATCGTCGAGGGGCTCGCCCAGCGCATCGTCAACAAAG
ACGTCCCCGAGGGGTTGCAGGGCAAACGCGTGATCAGCCTCGACATGGGCTCGCTGCTCG
CCGGCGCGAAGTTTCGCGGCGAGTTCGAGGAGCGCCTCAAAGCCGTCATTAGCGAGACCG
TGCAGTCTAAGGGCGAGGTCATCCTCTTTATGGACGAGCTGCACACGGTCGTGGGGGCGG
GCAAGGCCGAAGGGGCGGTTGACGCGGGCAACATGCTTAAGCCCCCGCTGGCGCGCGGCG
AGCTGCGTATGATCGGCGCGACCACCCTCAGCGAGTACCGCCAGATCGAAAAAGATGCTG
CTCTAGAGCGCCGCTTTCAACCCATCGTGGTCGACGAACCGAGCGTCGAGGACACCATCT
CCATCTTGCGCGGCATCAAGGAGAAGTACGAGGTGCACCACGGGGTGGAGATCGCCGACT
CGGCGTTGGTCGCCGCCGCGACCCTGTCGCACCGCTACATCGCCGACCGGCAGCTGCCGG
ACAAAGCGATCGACCTCATCGACGAGGCCGCTAGCCGCCTGCGGGTGCAGCTCGACTCGC
TCCCCGAGGAGATCGACGCGCTAAGCCGCCGCAAGCTGCAGCTCGAGATCGAGCAGCAGG
CCTTAAAGCGCGAGCAGGACGCGGAGTCGGCCAACCGGCTGCTGCGCATCGAGGAGGAGC
TGCGGGCGATCGAGGACCAGATCCACCAAGCCCGCTCCGAGTGGGAGGCCGAGCGCAAAC
TCTTAGAGGAGCTGCGCAACGCCCAGGAGGAGCGCGACGCGGTGCGCACGCAGATCGAGC
TCGCCGAGCGCGAGTACGACCTCAACCGCGCCGCCGAACTCAAGTACGGCCGGCTGCCCA
AGCTCGAGGCGCAGCTTAAAGAGCTCTCGGAAAGGCTCGCTCACGCCAAGTACGTCTCGC
TCAAAGTCGACGCCGACGAGGTCGCCGAGGTCGTGAGCCGCTGGACGAACATCCCGCTCT
CGCGCCTGCTTGAGAGCGAGCGCGAAAAGCTCCTGCGCTTAGAGGCGGAGCTGCATAAGC
GCGTCGTCGGTCAGGACGAGGCGCTGACCGCCGTGGCCGACGCCATCCGGCGGGCCCGCG
CGGGTTTAAGCGACCCGAACCGTCCCATTGGCTCGTTTATCTTCCTCGGCCCCACGGGGG
TCGGTAAGACGGAGACCGCCAAGGCGCTCGCCGAGCTGCTGTTCGACACCGAGGAGAACC
TCATCCGGCTCGACATGTCCGAGTACATGGAGCGCCACGCGACCGCGCGGCTTATCGGGG
CGCCGCCGGGGTACATCGGTTACGACGAGGGGGGGCAGCTGACCGAGGCGGTGCGCCGCC
GCCCCTACAGCGTCCTCTTGTTCGACGAGATCGAAAAAGCCCACCCGGACGTCTTCAACA
CGCTCCTGCAGCTCCTCGACGACGGGCGGCTGACCGACTCGCAGGGGCGCACGGTGGACT
TTCGCAACACGGTCGTCATCATGACCTCGAACATCGGCTCCCCGCAGATTTTGGAGGCGA
GCCGCAGCGGCGCCGACTACGAGAGCATCAAGCGCACCGTGTTCGGCCTTTTGCAGACGC
ACTTCCGCCCCGAGTTCCTGAACCGCGTCGACGACACCATCGTCTTCCACGCGCTCGACC
GCGACCAGGTCGGGATGATCGCCGAGATTCAGCTGCAGCGCCTGCGCGAGCGCCTCGCCG
AGCGCCGCATGACCCTGACGCTCTCCGCCGGGGCCAAAGAGCAGCTCGCGCGGGTCGGTT
ACGACCCGGTCTTCGGGGCGCGGCCGCTTAAGCGGGCGATCCAGCAGCTTATCGAGACGC
CCCTGTCGCGCCTCATCATCGCGGGCGAACTCACCGAGGGCGACGACGTCCTCGTCGAAC
CGGGGGCGGCGGGCTTTACCTTCAAAAAGCAGCAGCACGCCGAAGTGCTGAATTAGGTGC
GCCCCCTACGCCCCCGGCGTAGCACCGCCCGCTCAGCACCGCTTGTTCAGTACCGTTCAG
TAGCACCCGTGCGGCAGCGCCTAGGCGCTGCCGCTGGCTTTGTCCGCAGGGAGGGTGAAG
GGGGTGTCGGCGGTCGGGGGCGCGGGCGACTCAGCGCCCACCCCGAGGTAGGCCCTGGCC
GCCTCCATCTCGGCTCGAGCACGCGCCTCGTCCCAAGCGAGCGCCTCGCCGAGCAGCTGC
ACCACCTGCGGCAGCGCCTCTAAAGCGGCGCGCTGATCGACGAAAGCGAGCCGCGTACGC
CGCGCCAAAATGTCCGTGGCGGTCTGCGCCCCCTCGAAACGGGCGCCGTAGAGGACCTCG
GCCGCGAGGTGTGGGTGCCCCGGGACGAGCCGCCCGGGGTGCTCGCGGGCGAGACCCGCG
ACCTCTGGCGCGCGGTCGCCGTAGGCGCGGTGGAGGTAGGCAGCCACGTCGGGCTCGAGC
CCGAAGCCCCGCTCCAAGCTAGCGGCGCCGCCCGGCTGGAAGCTGTCGGCGCCGACGAGC
TTCAGCGCCTCGGTGCGCGAGGGCCCGGCGCGCAACCCCCCGACGCGCACGGCCGCGTCG
ACGGTGTCGAGCGCCATCTTGCGGTACGTGGTCCATTTGCCCCCCGCGATGGTGACGAGC
CCTGAAGGGGCGAGGTTGAGCACGTGGTCGCGCGACAAACGGGCGGTGTCGGCGGCTTTG
GGGTTGGAGACGAGCGGCCGCAACCCCGACCAGGCGGCGCGCACGTCCGCGCGCGTCACC
GGCAGGTCGAAGTACCGCTCCACGTGGCGGAGGATGTAGGCGATGTCGTCCTCGGTCGCC
TGCGGATGGGCCTCGATGGGTGCGGGGTGGTCGGTGGTGCCGACCAGGGTGTAGCCGAGC
CACGGCAGCAAGAAGAGCACCCGTCCGTCGTCGGTCTGGGGGATTAGCAGCCCCGTCTCG
GGGGGCGAAAAGCGCCCGTCTAAGACGATGTGGCTCCCCGAACTCGCGCTCAGCATCGGC
GGCGCGCTGGGGTCGTCGAGCTGGCGGATGGCGTCCGAAAAGGGGCCGGTGGCGTTGACG
ACGACCTTGGCCGCGACCTCCCAGGTTTCGCCGGTGAGCGCGTCGCGCACCGCCGCGCCC
CGGAGCCGCCCCCCCGACTTGAGGAGGCCGGTCACCTCGACGTGGTTGGCGACCGCCGCC
CCCTCGCGCGCCGCCGTGAGGGCCAGAGCGACGTTCATGCGGGCGTCGTCGAACTGCCCA
TCAAAGTAGAGCACGCCGCCGCGCAGCCCCGCGCGGCGCAGCATGGGAAAGCGCGTCAGG
GCCTCGCTGCGCCCCACGAAGCGGCTCCCGGCGAGGTTGGTGCGGCCCGCCAGGAGGTCG
TAGAGCTTAAGGCCGCTCATCATGTAAGGGATCTCCCACCAGTTGTATAGCGGCGTCAGG
ATGGGGAGCGGCCGAGCGAGGTGCGGCGCGAGTTTAAGCAGCGTGGCGCGCTCTTTGAGG
GCGTCGCGGACCAGGTTGAGCTGCGTCTTGTCGAGCTTTTTAACGGCTTGCTCGAGGTAG
CGCACGCCGCCGTGGATGAGCTTGGTCGAGCGGCTGCTGGTCCCCGCAGCGAAGTCGTTG
CGTTCGACGAGGGCGGTTTTAAGCCCGCGGCTCGCCGCGTCTAGAGCGACGCCCGCGCCC
GTCGCGCCGCCGCCGATGACGAGCACGTCGAAGGTCTCCGACTGTAGCCGTTGTAGCTGC
GCGTGCCGGTTCACGGTGCGCGTCCTGCGCGTGTGGGGCGCTCTGCACTGCGTGTGGGGC
GGGAGGCGTGGGTGGCGCCGTGGAGGGTGGCGCGGCGATGAGCGGCCTTCATGCGTTTCA
CGATAAAGCATGGCGCGAGGTGGCGGCCTCGCTCTGGAGCACGTTGTCGGGCGGGCGCGG
GGGGCGACGCCGGAGCGGGGTGGCGCTGTGTCCTTTGGCGCCGCCGGTCTTAGAGCACCC
CCCGCCCCTAGGGGTATGATGGGGCCGCCTACAGCTTTCCAAAGGGGTCTAGAGGCTCTA
GACGCTCTAAGCCGCCCGCCACCAACCTCGGGGCCTACAGGCCTAGGCGCGGCGCCCTGA
TGAGGAGGACAGATGAAGATCATGACGCTCATCCGGCAGGTGCCGGATGTCGAGGCGCGG
CTACGCGTCACGGGGGGCGAGGTCGACCTGAGCGGCGCCACCTTAGTCATCGACGGGATG
GACGAGTACGGGGTCGAGGCGGCCCTCGAGCTCAAGGAGGGGGCGCGCGGCGAGGAGGCC
GTGGGCGCCGAGGTGGTGGTGGTCGCGGTCGGCCCTAGGCGCAACGAGGAGGCGCTGCGC
ACCGCCCTGGCGATGGGCGCCGACCGCGCGGTGCACGTTGAGACCGACCTCGCTCTCGAC
CCCATCGCGCTCAGCCAGGTCGTGGCCGAGCTCGTCCGCCGCGAGGGGGCCGAGTTGCTG
CTTTTGGGCGCGCAGCAAGCCGACTGGGACTCCCAGGCCCTCGGACCGGCGACAGCCGAG
CGCCTGGGGTGGCCGCAGCTCACCTGGACAAACGCGCTCACCGTACAGGGGGGGGTGCTG
AGCGGCCGCCACGACGTCGACGAGGGGAGCGACGCCTTCGAGGTGCCGCTGCCCGCTGTT
GTCACCACGCAGCAGGGGCTCAACGAACCGCGCTACCCGACCCTGCCCAACATCATGAAG
GCCAAACGCAAGGAGCTGCGCAAAGAGAGCCTCGAGGCCTTCGGCGTGCGCCCGCTCCTG
ACGCGCGTCGCCGCGGACGTGCAGACGAAAGAGCGCTTGGGGCGCGTGGTCGACGGTAAA
GACGCGGCCGCTGCGGCCGCGGCGCTCGTCACGTTTTTGCGTGAGGAAGCGAAGGTGAGC
CGGTGATCTTGATCCTAGCCGAACACGACGGCGCGCGGCTGCGCAAGAGCGCCTACGAGC
TCGTCTCGGCCGCCCGGGCGACGGGGCGCGAGGGGCCGGTGACGATGCTCGTCTTGGGCA
GTGGCGTCGCGGCGGTCGCCGACGAGGCCGCCGCTTTGGCCGAACAGGTGTTGGTCGCCG
ACCTGCCGGAGCTAACGGCGTACGACCCGGAGCTGTGGGCGGCGGCGGCCGCGCAGATCG
CGACGGAGGGGGAGGCGCACACGGTGCTCGTCGCGGGCAGCCGCAGCGGCCGCGAGTACA
GCCCACGGCTAGCGGTCAAACTGGCGGCGCCGCTGCTCGAGGACGTGATCGCCCTCGTCG
GCGAGGGCGACGCGTTGCGGGCGCAGCGCGGCGTCTTTCTCGCCCGCGTCACCGAGACGT
TGCAGACCGACGCGCCGGTGGTGGTGGTGAGCGTCAAACCCGGCTCCTTCGCCCCCGCCC
AGCCCGCTGACGCGCGCGGCGAGCAGTACGACGTCGAGCTGTCGCTCCCCGAGCGCCGCG
TGCGGGCCTCGGACCGGCGCAGCGACAAGACCGGCCGCGTGCCGCTCACCGAAGCCGAGG
TGGTGGTCACCGGCGGGCGCGGGTTGGGGAGCGCCGAGCGCTTCGCCGAGCTCGTCGAGG
GGCTCGCCGACACCCTCGGGGCGGGCGTCGGGGCGACGCGGGCGGTGGTGGACGCGGGTT
GGCGGCCCTACGCCGAACAGATCGGCCAGACCGGCAAGACGGTGCAGCCTAACGTCTACG
TCGCGCTCGGCACCTCGGGGGCGGTGCAGCACCTCTCGGGGATGAACAAAAGCCGCTACG
TGGTGGCGGTCAACAAAGACCCCGACGCTCCCATCTTCAAAGTCACCGACTTCGGCGTGG
TGGGCGACGTCACCGAGGTCGTACCCGCGCTTATCCGCGCGCTCAAGGCCGGCTAAGCGA
GCTAGCGAGAAGGGACGCCGTGCTGCCCCTAGACCACCAGATCGCCTTCGTCGTCTACGC
GTGTTTGACCCTCACCCTCGGCGGGTGGGGGTTTTACCGCCTCTACAAACGCGTGCGCCG
CGGCCGGCGGGCGACCGACGCGCGCTTTGACGCCCCCCTGCGCCGCCTCGGCTACGCCCT
CCTGACGACCCTGACGCAGTCGCGCACCTTTCGCGACCGCCCCCGCTGGAGCACCTTCCA
CGCCTTTATCTTTTACGGCTTCGTCTTCTATCTGCTGGTCAACGTCGTCGACGCCCTCGA
GGGCTTTACGCACGTGACGGTGCGCTCCACGACCCCGCTGGGGGCGCTCTACAACCTCCT
CGCCGACGTGCTGAGTCTGCTCGTGTTGGTCGGCGTCGCCGCGCTCGCGCTGCGGCGCTT
TTTCCTCACCGAGCGGCGCGACTTCCGCTTCGGCGCGCGCACGCCCCTGCACGAACGGGT
GCGCGCGGGGATGATCCCCCTCGACTCGGCCGTGGTGTCGCTCTTTATCTTCGTCCACGT
CGGGTCGCGCGCGCTGGCGCAGGGGGCCAAGCTGCACGGCGAGCGCGACCTCTTTCAGCC
CTTCTCGAGCCTTCTCGCGGGGCTTTTCACCCCCGCGTCGGCCGAGGTGGGGCTCATCGT
GGGTTACTGGGGGGCGTTGGGGAGCATCCTCGCCTTTTTGGCCTACTTCCCCTACAGCAA
ACACCTGCACATCTTCGCGGCCCCCGCGAAGTACTTCGTGCACCGCGAGGGGCCCTTGGG
GGCGCTGCCGCCCTTGGGGACTGACATCGAGGCCGCCCTGGAGGCCGCGGCGGAGACCGG
CGAGACCCCGCCGCTGGGGGCGGCGAAGCTCGAGGACCTCGCCTGGCCACGCCTTCTAGA
CGCCTACGCCTGCATCCAGTGCAACCGCTGCCAGGACGTCTGCCCGGCCTCGGCGACCGG
CAAGGCGCTCTCGCCGGCGGCGCTTGAAATCAACAAGCGCATGGAGCTCAACGCCCTCGC
CGGTTCGCCCCTCATCCTTAAAGAGGCCCCTTTTGAGGCGGGCGCCCCGAGCCCGCGGCC
GCTGCTGTCGTTCGCCCTGTCGCCCGAAGCGCTCTGGGCGTGCACGACCTGCGGCGCCTG
CATGCAGGTCTGCCCCGTCGAGGACGAGCAGATGCTCGACATCATCGACATCCGCCGCCA
CCAGGTGATGGTCGCCGGGGAGGTGCCCGCGCCCCTGACGACGGCCTTTCGCGGGATGGA
GCGCTCGAGCAACCCCTGGGGCATCTCGCGCGACGCCCGCCTCGCTTGGGCCGAGGGCCT
AAAGGTCCCCACGGTCGCCGAGAACCCCAACCCGGACGTGCTCTACTGGGTCGGTTGCGC
CGCCGCCTACGACCCGAGCGCGCAGCGGACCGCCCGCGCGTTTGTGCAGCTGCTCGAGGC
CGCGGGGGTGAGCTACGCCGTGTTGGGTAAAAGTGAGGGCTGCACCGGCGACGCGGCGCG
GCGCGCGGGCAACGAGTACCTCTACGAGACGCTCGCCCGCAGCAACATCGCGGCGCTAGA
CGCCGTCAAACCCAAACGGATCGTCGCGACCTGCCCGCACTGCTTTAACGCGCTCGCCAA
CGACTACCCGCAGCTCGGCGGCCACTACCGCGTCACGCACCACACCGCGTACCTAGAGGA
GCTGCTCGCCTCGGGCGCGCTGCCGGTAGAGACGGGTGCGCAGCGGGTGACCTACCACGA
CCCCTGCTACTTGGGGCGCCACAACGGCGTCTACGACGCGCCGCGCGAGTTGATCCGGCG
GCTCGCGGGGGAGGTCTTGGAGCTCGAGCGCAGCCGCGAGGGGTCGTTTTGCTGCGGCGC
CGGCGGGGCGCAGTTCTGGAAGGAGGAGGAGCCGGGGGGGGAGCGCGTCAGCGACAACCG
CTTTCGCGAGATTCAGCGCCGCCTCGACGAGGCCACCGCGCGCGCGGCGGCGGCCGAACG
CGGGGAGAAGGTACTCGCCGTCGGCTGCCCGTTCTGCAAGAGCATGCTCGCGAGCACCCC
GAGCCGCGCCGAAGCCGAGGACGTCGCCATCAAAGACGTCGCGGAGCTGCTCCTAGAGCG
CGTACCGGGGCTCGCGGCGGCCTCGGGGGCCGCCGCGCCGCGCGCACCGGAAGCAGCCGG
CGTGCCCAACCTCGAGCGGACGCCGCCCGAGAACCTCCAAACCGCCCCCACCGGCGCCGC
TGCTGGTGACCGACCCGCGGCGACCTCGGCGGTCGTCGCGGCGAAGGCCGCCGGGGAGCG
CCCGGCCCGTAAGCCCTGGCGCCCGAAGGGGCAGGGCGAGGGGGCGCCCGCCGCGATTTC
GGGTGAGGCGAGCGCGCCGCCGGAGCGCAAGGTGTGGAAACCTAAGCGCACCGAGCCCGA
CGCCGCCCCCCGAGCGGAAGGCGGGGCGGAGGCGCCCAAGCGCAAGGCGTGGCGGCCCAA
AGCGTCCTCCCAAAAGGGGCAGCCGGCCCCCGACGCGGCGGAGACGCCGCAAGCCGAGGC
CGCCGAGCCAGACGCGACGGAGCCCGACGCGGCGGGGGCCGCAGCGCCCCGCAAAAAGTG
GCGGCCCAAAACCAAACCCCCGAGCGACGCCTAAGAGGAGCCCGCCGTGACCGACGCTCT
GCTGATGATCGACCTTAAGCAGCCCCGCCTGACCCCGGACGAGCGCGCGTTTTTGGGCGA
GCGCCGCGTGGGCGGCGTCTGCCTCTTCGCCCGCAACGTCGAAGACCGCGTGCAGCTCGG
TGAACTCACCGCCGAGCTGCGCGCGCTCCTCGGCCCGGACGTGCTCATCGCCGTCGACCA
GGAGGGGGGGGCGGTGGTGCGCGTGCGCGACGTCCCCTACCCGCCCAGCATGATGGCGCT
CGGCGCGGCGGATGACCTAGGGCTCACCCGCAAGATGGGCGCGATGAGCGCGCGGGGGTT
GCGGGCGGTGGGCGTCAACGTGAACTTTGCACCGGTAGCCGACGTGAACCACAACCCGCG
CAACCCGGTGATCGCCGAGAGGGCCTTCGGGGGCGACCCGGAGGCGGTGGCGCGGCACGT
CGCCGCCTTTGTCGCGGGGCACCAGGAGGCGGGGGTGGGGGCGGTCGTCAAGCACTTCCC
GGGGCACGGCGACACCGACCTCGACTCGCACCTCGAGCTGCCGCACCTCGCGGCGGACGC
GGCGCGCTTGGAGCGGCTCGAGCTGCCCCCCTTTCGGCGCGCGGTTGCGGCGGGCGTCGC
GGGGGTGATGAGCGCGCACATCGTGCTCCCGGCGCTCGACCCCGCGCTCCCCGCGACGCT
CTCTAGAGCGGTGCTGACGGGTCTTTTGCGCGAGCGCCTGGGCTTTGACGGGGTCATCTT
CACCGACGCCCTCGACATGCGGGCGATCGCCGCGAGCTTCGCCCCCGCCGAGGCGGCGCT
GCGCGCGGTCGCCGCGGGCGCCGACATGGCGCTCTACCTGGGCCCCTTAAAGGAGCACGA
GGCGATCTTGCGGCGGCTCGAGGCGGGGCTCGCGAGCGGCGAGCTCGACCCCGAGGCCGT
GGCGAGGGCCCGCGCGCGGCTGCGGGCCCTCGCGCGGCGCTTTCCTGTCGCGCCAGCCCC
GGAAGCGGCCTGGGAGGTGGGCGACGAGGCGCGTCTAGAGGCGGCCGCCTTTCGCGGCAC
CGTGGCGCTCGGCGAGCTCCCCAAGCTTGAGCCCGGCGCGCGCGTGACGCTCGTGGCGGC
CGCGGCGGTCGCCGCCGGGGGGGCGAGCTCCGCCGTGCGGGCTCCCGCCGAGGCGTTGGC
GGCGGCCCTCGAGGGGGCGGGCGTGCGGGTCACGCGGGCGTTTTACGCGCGCGGCGCCGA
AGGGGCGTCCGTGCTCGGCGCGCTGGCGGGGGCCGAGCTCGTCCTCTTCGCCTCGACCTC
GCGGACCCGCATGGAGGGGGCGGAGTTGGCGCTCGCCAGGGCCGTGGCGCGCGCCGTGAG
GCCGCCGCAGCGCTTTGTCCACGTCGCCCTCTGGAACCCGTACCACGCCCTCGACCTGCC
CGGCCCCGCGCTGCTCACCTTCGGGTTTCGCGGCCCTTCGGCGCGTGCGGCGGCGCGCGC
GCTGCTTGAGGGCGGGGCGCCGGGGCGGCTGCCCGTGGCGCTCGAGGTCGCGCGCGGCCC
GTACGCGTAGGTGACGGCGTGCTGCGGCACCTGCCGCGCGGCTCTTGGGGGCGTCTGGTA
TCGTGGGGCCATGACCAGTGTCGGTGCATGGGGTTTCGTGAGCCTTGCGGCTCGAGGTGC
CGGGTGAGGGGGGCGCTGCGGCGCCCCCTCGCGCGGGTCGCGCTGGGGGCGTGCTTGGCG
CTCGGGGGGACGGGTGCGGCGCGCGCGCAAGGGGGGTGGCTCGACGCGGAGGCGGGGGGC
GTCCGGTGGAAGACCGAAGCGCACGCGACCCCGAGTGCCGAGCTGGGCGAACTGCGCGGC
ATCTGGGTCGACGCCTTCGGGCCCGGTTTTAAAACCCCCGACGAGATCGAGGCGCTCGTC
GCGGACGCGGAGGCGATGAACCTCAACGCGCTCTTTGTGCAGGTGGTGCGGCGCGGCAAC
TGCTACTGCAACCGCAGCACGCTCCCGCGCGCCGAGGACCCGGCGCTGGCGCCGGGGTTC
GACCCCTTGGAGGCGCTTATCGCGCGGGCGCGCGCCGCCGGGTTGCAGGTGCACGCTTGG
GTGGTGACCCTGGCCCTCTGGGGCGCCGACGCGCCGCCCCAGGACCCGGCGCACCCTTAT
AACCGCCACGGCCCCGCGGCGGTCGGTGAGGCGAACTGGCTGACGGTGCGCTACGACGGC
GTCACCCGCCCCGACCGGGACGTCTACCTAGACCCCGGCCACCCGGCGGTGCACGACTAC
CTCGCCGGCGTGGTCCGCAGCCTGGCTGAAAACTACGACCTCGACGGCGTCGCGATCGAC
CGCCTGCGCTACCCCGACTTCAACTCGGGGGCGCTGCCGAGCTGGGGGTACAACGCGGTG
AGCTTGTCGCGCTTCGCCGCCGAGACGGGCGCCCCCATCCCCCCGCCGCCCTCGGACCCC
GTGTGGACCGCGTGGCGCCGCGAGCAGGTGAGCGCCCTGATGCGGCGGCTTTACGAGGAG
ATCAAGGCGGTCGACCCCACCCTCTGGGTGAGCGCCGCGACGATCGCCTACGGCGCCCCC
CCCGAAGATGAAACGGACTTCGCCTCGAGCCACGCCTACAAGGTGGTGTTGCAGGACTGG
GCGGGGTGGGCGCAAGGGGGGTTTTTGGACCTCAACCTGCCGATGAACTACAAACGCGCC
GATTACCCCCAAGCGGCGGTCTGGTTCGACGCCTGGAACGCGCTCGCACCGCGCCTCGCG
GGGGAGGCGCAGACGGCGATCGCCACGGGCCTCTACCTCAACGACCTGCCGGGGTCGCTG
GCGCAGCTTGAGTCGGTGCGGCGCACGGAAGGGGTCATCGGTTGGGTCGGCTACGCCTAC
CGCAGCCCGGAGCGCCGCGCCTTGGCGGGGCAGGTTCCCTTCGAGGCCTCGCTCGCGGCG
CTCGCGCGTGAGCTGACGGCGCTAGGCGCCCCCTTCGCGGCGGCGGCGGCCTTCGGGCGT
CCCGGCCCCGCCGCCCCAGCAGCCGTAGAGGCCCCTTTAGATACCCTGGTCGGCGCGCCC
GAAAACGCGCCCGCCGCCCCTTGGTACGCGCAGGCCGAAGTGGGCGGCCTCGTTGAGGGA
TGGGAGATACGATGACACTCTACCCGCTCGAGCTCGAGCGCTTTTTGAGCCCCCGCCTGT
GGGGCGGGGACCGTTTGGTGTCGTACCTGGGCATCGCCGAACCTGCCGAGGAGGAGCCCC
TGGGTGAGTCGTGGCAGGTCTACGCGGGGTGCCGCATCCTGAACGGTCCGCTGCAGGGCA
AGACGTTGGCCGAAGCGAGCCGCGATCACGGCGCCGCCCTCCTCGGCACGGCCCCGATGG
CGCGCTACGGGCACACCTTCCCGCTGCTCGCCAAATTTATCGACGCGGGCGAGGCGCTCT
CCATCCAGGTGCATCCGGACGACGCTTACGCGCGTGAGCACGAACCCGAGACGGGCTTTT
TGGGCAAGAGCGAGGCCTGGTACATCTTGGAGGCGGCGCCCGGAGCCGGGGTCATCTGGG
GCTTCAAGGACGCCCTGACGCCCGAGGAGGTGCGGCGCGCGGCCGAGGAGGCGCGGCTCG
AGGCGCACCTCAACTTCGTTCCGGTGCGCGCCGGTGAGGTGGTCTACAACCCCGCCGGGA
CGGTTCACGCCATTGGAGCGGGGGTCTTTCTCTTCGAGATCCAACAGACTTCGGACCTCA
CCTACCGCCTCTACGACTACGGGCGCAGGGGTGCGGACGGCAAGCCGCGCGAGCTGCACC
TAGACCGCGCCCTCGAGGTCGCCGACCTCACCCCCGGCGAGCGCGCCAAGGTGCCGCCCA
AGGAGCTGGGTGAGGGCAAGACCGAGCTGCTGAGCACGGAGCACTTCGTGCTCGAGCGTT
GGGACGTCGCTGGCGACCGCGAGGAGAGCACGCGTGAGACCAGCGTCGAGCTGCTCACGA
CGATCTCGGGCGGGCTCGAGCTCTACGCGGGCGCGTCGCACGTGCGGCTCCCGCAGGGGC
GGTCGGTGGTGCTGCCCGCGGCGCTGGGCGCCTACACCCTTAAGGGTGAGGGGGCGCTGC
TGCGGGCGTTTGTCCCGCCGCGCTGAGTGCCCGCACGACCTTGAGCGCCTCGTCGACGTG
CCGCGTGGCGTGAAAGAGGTCGTTAAAGACGTGCCGCACGGTGCCCCTTTCGTCGAGCAC
GAAGCTCACCCGGCCGGTCATGAGGCCTAGTAGCGCCGTGGCGCCGTACGCCCGCGCGAC
CTCGCCCTTCGGGTCGCTGAGCAGGATGAAAGGGAGGTCGTGCTGCTCGGCAAACGCCCG
GTGCGACGCCTCGCTATCGGTGCTGATGCCGACGACCTCGGCGCCCGCCTCCTTAAAGAC
GAGGTAGTGGTCGCGGAAGGCGCACGCTTGGGCGGTGCAGCCTTTGGTGTTGTCCTTGGG
GTAGAAGTAGACGACGACGGGGCCTTTGCCGAGGAGGTCGCGGAGCGCGACCGTGCGGCC
GCTCGCGTCGCGCAGCGCGAAGTCGGGGGCGCGGTCGCCGGGTTGGAGGCGTGCGGGGGG
CTTCATGCCCCCAACCTATCCCGCCGACGCGCCCGCAAACGCGGTGGCCGCTCACCTTGG
TCTCGCGCTGCCCCCGGCCGCGCCGCTGCGCGCTCGCCAGAGAGGCTTTTAGGCCGAACC
GCTCGGCGCGCTAGCGGTCCTGTCTGCGCTGCGCGAACAGCCAAGCGTAGAACGCCGGGT
CGCGGTAGGTGCGGGTCCAGGCGTCGTGTGTCACATCCGGGTAGACCGTGAGCTTGGCGT
GGCCCCCGGCGGCGTTTACGGCCCGCACCATCCGCTCGGACTCCTCTAGGGGCACCACCT
CGTCCTCGGCGCCGTGAAAGGCCCAGATGGGGAGGTCTGTGAGCCGGCTAGCCAGCAGCG
GGGTGCCGCCGCTGCAGACCGGCGCGAGCGCCGCAAAGCGCTCCGGGTGCTTTGTGGCGA
GCGCCCACGCGCCGTAGCCGCCCATGCTGATGCCGGTGAGGTAGACCCGCGCGGGGTCTA
CCGGCAGCCTCGCGAGCGCGTCCTCTACAAGGGCGCTCAGGTGGTGGAGTTCAAACGGCC
ACCACGACTCCGCCGGGCACTGGGGGGCGAGGACGTGCGCGGCCTCGGGCAGCGGGTCGC
CGGCAGAAAGCTCCCGCGGTAATCCGTGCGTTGTAACCCGCTTCAAGTCCTCCCCGCGCT
CGCCCGCCCCGTGCAAAAAGAGCACGAGGGGTGCGGGTCGGCCCGGCGTCTGCGGGGCGT
AGTGAAGATAGGGGAGCGGGCCAGTCGTGACGTGTTGGGGGCGTAAGCGCGTGGACACGC
CACAGCATACGCCGCCTGGCGTACCATGTTCGCTGGAGGGCGCCCCCGCCGCGTCGACGG
CGGTACGCTAGCGGTCTCATGATGCCTCGTTCACGCGCAGCGGACCCTCCCCGAGACCGC
AAGGGGGCGCTAAAGACCCTGTGGCGGCTCATCCGCCCACGCTGGGCTCAGGCGGCCTCC
CTCTCGCTCCTACTCACGCTCACCGCCGCCTTGGGGCAGGTGTTTCCGCAGTTCGTCCGC
CTCGTCATCGACGACCTCATCCCGCGCGGTGAGGGGCGCCTGTTGCTCCTCGTGGGGGCG
GGTATGCTCCTCTTTTACCTTCTTACCGCCGCCCTCGGTTACGCGGCGATGTACTTCTCC
TACGCCTTTACCCAGCGGGTGATCAGCGAGGTGCGCCTAGAGGCGTACGGCAAGCTCTTG
CGCCTGCCGCTCGCGCGCTTTACGAGCGAGCGTTCGGGGTCCTTGGTGTCGCGGGTGGTC
TCGGACGTCAACGCCCTAGAGACCATGATTCAGTCGGGCGCGTCGCGGCTTCTGGGCCAG
CTCTTTAGCGTCGTGTTCGTGCTCGCGGTGCTCTTTGCCACCGACTGGGTGTTGGCGCTC
GTGGCGCTCGCGATCGTTTTCGCCATGGCCTTTTTCACGGGTGTCTACCAGGGGCCGCTG
CGCGAGTCGGCGCGGCGCATCCGCTCCCGCGTGGGCGAGCTGACCGCGACCGCCACCGAG
GCTATCGGCAACATCGGGGTGGTCAAGAGCTTTGCGAACGAAGGGCTCGAGTACCGGCGC
TTCGAGCGCGACAACGACCGCTACGTCGCGGGTAACTTGGAGCGCCGCAAGCAGGTCGGT
TTGATGGAGGCGCTTGTGGGCCTCTCCGCCGACCTGGGGCTCGCGGCGGTGCTCGTGCTG
GGGGGCTGGCTGGTCGTGCAGCGCGGCCTGACGGTGGGGGAGCTCTCGGCCTTTCTGCTC
TACCTGGGCAACCTCATCGGGCCGGTGCGTTCGGTGATGTTTTTTAACAACGCTCTGCAG
GCGGGGTTGGCGGCCCTAGAGCGGGTCGACGAGCTGTTACACGACCGCCCCGAGCAGGAG
GGGGGGCGCACGGCGGTGCCGCACGGCGGGCTCTCGTTTCACGGGGTGACGTTTCGCTAT
CCGGGCGGCGGCGCCCCGGCGCTCCGCGGGCTCTCCTTTACGGTCGCGCCGGGGCAGACG
GTCGCCCTGGTCGGCCCCTCGGGGGCGGGTAAGAGCACGGTCGCCAAGCTCGTCAGCCGC
CTTTATGACCCCGATGAGGGCGAGATTCTGCTGGGCGGTTTCGACCTGCGCACGTACGCC
CTTAGCGCCCTGCGCGGGCGCGTCGCGGTGGTGCCGCAGGAGCCGACGCTCTTCTCGGGG
AGCGTGCTCGACAACATCCGCTACGCCAAACCGGAAGCGGCGGACGACGAGGTCCGTGAG
GCGGCCCGGCTCGCCAACGCCGAGGCGTTTATCCTGGGGCTGCCGCAGGGGTTTGACACC
GAGATCGGTGAGCGCGGCGTCAAGCTCTCGGGCGGGCAGAAGCAGCGCGTCGCCATCGCG
CGGGCGATCCTCAAAGAGGCCGCGGTGCTCATCTTGGACGAGGCCACGAGCAGCTTGGAC
ACCGAGTCCGAGGCGGTCATCCAGGACGCTTTGGCGGGGCTTTTCGAGCGGCGCAGCCGG
GTGACGACGTTGATCATCGCCCACCGCCTCTCGACGGTGCTGGGCGCCGACGCCATCTTG
GTGCTAAACAACGGGCAGCTCGTCGAACGCGGGACGCACCGCGAGCTCGTGGCGCGGCGC
GGGCTCTACTGGGCGCTGCAGCGCTTGGCTCAGGAGGATGGGCGGCGCCGTGCGGAGGTT
CTCGGCGACTAGCGCGCGGGACTCAGGCGTTTAAGGCGGTCTAGAATGAGCTGCTCGAGC
GCCTCGAGGGTCTGGCACCCATCGATCTCCGCTTTGGTGAGCCAGGGCTCGACGGTCCCC
GCACGCCGCACGAAAGCCGCCGGCAGCGGCACGCCGAGGTCGCTGTAGGCGCGCCGCAGC
TCGTCGGCGTGCAAAAAGCGGGTTCGCACCCCGAGCCCCGCGATGAAGCGGCGCCACTGC
GGGCGCATCCGCACGCCCCCGTAGGTCAGCGCGCAGAGGCTGCAGGGGTAGGTCTGCGGC
GAGACGAGCTTGTGCAGCGCGTCGCCGAGCGCGTTGAGGAGGCCGCTGTCGGCGTTGTAG
ACGAACACCAGCTCGAGCTCGTCGGCTGGGGGGCGGTCGGGAGGGGTGTCCATACGGTGG
GTACGGGCGCGCCGTACGCTTCGGGGCCGCGCGCGTTAGAGTGCGCAGCGTGAAAGGGTT
TTTTAAAGGCGTGGGTCTCCTCGCCCTCCTCGCTCTGGCCTTCGGCGCGGGGTACCTCTA
CCCCATCTTAAACCGTCCGCCCCTCGTGCTGCACCAAGACGCGGTCGTCGCGGGCGTCCC
CCGAGAAGGCGTGCGGGTGCGCTGGCGCGAGGAGGCGGGCGGCTTTATCGACATCGTGCC
CGCTGCGGGCGCGGACACGCTCCTGATCCTCTACCCGGGGGGGTTGGTCCGCCCCCAAGC
CTACGAGTGGCTCGGGGTCGCGCTCGCGCCCCGCGGCGTACGCACCGTGATCCCGGCGTT
TCCCTTCGACCTCGCGGTCTTGCGGCCAAACCGCGCGGCGGCCCTTTTGGAGGCGTTCGC
CGTGGACCCCACGACGCGCGTCGTGCTGGGCGGCCACTCGCTCGGCGGGGCGATGGCGGC
GCGCTTCGCCGCGCGGCGGCCGGACGCTCTCGACGCGCTCGTCCTGATGGGCGCCTTTAG
CGCCGAGGGCGACGACCTGAGCGCCGCACCCCTGGACGTGCTGGTGCTCGCCGCCGAACA
CGACGGCCTTGCGACCCTCGCGGAGGTGCGTTCGGGGCTGGGGCGGCTCCCACCATCGGC
CGAGCTCGTCGTCATCGGGGGGGCGGTGCACAGCTTTTTCGGGCGTTACGGCCCGCAGCG
CGGCGACGGGTTGCCGACCACCACGCGCTCGGCGGCGGAGGCGCAGATCACCGCGGCGCT
GGGGGCGTTTTTGGCGCGCTGAAGCTCAGCCGCTTTTCAGCGGCTGGGGCGTACAATGCC
CCCATGGAAGCCTCTTTGCGCGCCCAAGCGGCGGCGCACGCCGAGCTGCTCAGCGCTTGG
TACAGCGCCCTGCCCGAGCTCGAGCTCGCTACGCTCGACCCTAAGACCACCGCGCTCGTC
AGCGTCGACGTCCTCGAGGGCTTTACCCGTTTGGGGGCGCTCGCAAGCCCTCGCGTCACC
GCCATCATCCCACACGTGACCGAACTGCTCACGCGTTTAGACGCTCTGGGCGTGCCGCAT
GAGCACGTCGCTATCATCCAAGACGCCCACCCCGAGGACGCGGAGGAGTTTAACGCTTAT
CCACCCCACTGCGTCGTCGGGACGCCCGAAGCCGAGGCGGTCCGCGAACTCCGGGCGCTG
CCCAACTGGGGCAGCTACCGTCACTTTCAAAAGAACAGCATCGCCAGCCACACCAGCGAG
CCGTTCGTGGCGTGGTTGGAGGGGCTCGCGGTCGACACGATCATCGCCGTCGGTGACGTC
ACCGACCTCTGCCTCTACACCCTCGCGCTGCACCTGCAGGTGCGCACCCTCGCGCGCGGC
TTAGGTCAGCGCGTCGTGGTCCCCGAACGCTGCACGCAGACCTGGGACGCCCCCGACCAC
CCCGGCGACCTCTACCACCTGCTCTTTTTGCACCAGCTCGCGCGTAACGGCGTCGAGGTC
GTGCGCGCGCTCCGTTAGCCCGGCTAGTCCGTTAGCCCGGCTAGCTACCCAGCGCGGCTG
TGCGCGTTGCCGCACGGCGCACCAAGGTTTCTGATAGCATGGCGTGCCCCCGGCGGAGGC
TCGGGGGATAAATGGAATAAACCTATGGATTTTATAGACTAAAGGGTTGAGGAAAGGCGA
CTATGAGTTGGGAAGCCTGGTTTAGCGTCTTCGTGATTCTTTTCAACGTGGGGCTCTTGA
TCTTTACGCGCGTCGGCGCCGACATCGTGCTCGTCTCAGGGGTAACGCTTTTGCTGCTGA
CCGGGATCCTAACCCCTTCAGAAGCGCTCTCGGGGCTCGCGAACGAGGGGATGGTGACCG
TCGGGGTCCTTTACGTCGTGGTAGCGGGGCTGCGCGAAACGGGCGCCATCGGTTGGCTGG
GGACGCGGCTCTTCGGGCGACCCAAGTCGCTGCCGGGGGCGCAGCTTAGGATGATGGCGC
CGATCACGGCGCTTAGCGCCGTTTTAAACAACACCCCGCTGGTCGCCATGATGATCCCCG
CGGTCGGCGACTGGGCCAAACGGCAGAACCTGGCCCCCTCGAAACTCATGATCCCGCTCT
CGTATGCAGCCATCTTGGGGGGGACGTGCTCGCTTATCGGCACGAGCACCAACCTCGTGG
TCTACGGGCTCATGACCGAACGCACCGAGCTGCGCTTTGGGCTTTTCGACATCGCTTGGG
TCGGCGTCCCGTGCGCGGTTGTCGGTATCACCCTCGTGGTGCTCTTTCACCGCTGGCTCT
TGCCGGACCGCCGCTCGGCCATCGGCCAGCAGGGGGACCCGCGCGAATACACCGTCGAGA
TGCTCGTCGAGGAGGGGGGACCGTTGGTCGGCAAGACGATCGAGGAGGCGGGGTTGCGGA
GCCTGCCGCAACTCTACTTGGCCGAGATCGACCGCGGCGGGCGGGTGATCCCGGCGGTCG
GGCCGCAGGAGCTGCTGCAAGGCGGCGACCGGCTGCTCTTTGTCGGCATCGTCGAGTCGG
TCGTGGACCTGCACAAGGTGCGTGGCCTCATCCCGGCGCCCGACCAGCTCTTTAAGGTGA
CGACCCCGCGCCCCCGGCGCATCCTGGTCGAGGCCGTGGTCTCGAACACCGCCCCCTTGG
TCGGCAAAAGCGTCCGCGAAGGGCGTTTTCGCTCGTTATACAACGCTGTCATCATCGCCG
TAGCGCGTAACGGCGAACGCATCAACCGCAAAATCGGCGACATCGTGCTGCAACCCGGGG
ATACGCTGCTCCTCGAGGCCTCCCCCGAATTCGCGCAGGCGCACCGCAACTCGCGCGACT
TCTTCCTCGTCAGCCGCATCGAGAACTCCAACCCGCCGCGCCACGAGCGGGCGCTTCTGG
CCCTCGGCATCCTCCTCGGGATGGTCGCTACGGTCACGCTGGGGTGGCTCAGCATGCTCC
AAGCGGCCCTTCTCGCCGCCGGGCTCATGCTCGTGACGCGCTGCATCACGGGTTCGGTCG
CGCGGCGCAGCGTCGACTGGCAGGTGCTTATCGTTATCGCCGCCTCGTTCGGCCTCGGTC
GCGCTTTGGAGGTCACCGGCGCCGCCGAGACGATCGCCTCGAGCCTCGTGGCGCTCGCGG
GCGGCGACCCCTACTTGAGCCTCGTCATGATCTACCTCATCACGATGCTTTTCACCGAAC
TGATTACCAACAACGGCGCGGCGGTGCTGATGTTCCCCATCGCCCTCGCGACCGCGACGG
GGCTCGGCGCCAACTTCGCGCCCTTTGCCATCTGCATCATGATGGCGGCCTCGGCGAGCT
TCTCGACCCCCATCGGTTATCAGACCAACCTGATGGTCTACGGTCCGGGCGGTTACAAGT
TCACCGACTACTTCCGCGCCGGCATCCCGATGAACTTGACGATGGCGGCCGTGACGCTCC
TGATCGCCCCGCGCGTGTGGCCGTTATAGGCCGGTAAGGCGTTCTGAGCGGTGAGCGACC
GGCACAACCCCGAGCTCATCGCTCGTTGCGCGCTGGCCTAGTAGTACACGCTCACCTCGC
CGTTGGTCAGGGTGATCCACTCCTCCGCGCTAAAGAGCACCCCGCCTGTAAGCGACGCGC
CCAGGTAGTACCGCGGTTGGGCGATGAGCTCGGCGAGCGCGCCGCTATGGTTGGGGCCGC
CGATGAGCACCCGTTGGGTCACGCCGGGGGTGAGCGTGATGGGCTCCGAGAGCGGCACGT
CGGCGTCGCTCGGAAAGACGCAGGGGCTTTCGGGCGGGGTGGTGCGGCCGTACACGCGCA
CCGTGGCGGGGCCGTCCCCCACCGAAGTGTAGGTGGCGTCGGCGCGGTAGTCGGCGCCGC
GAAAACCGCTTGGGGCGGACTCGGTGATGGGGCTAGGCGCGTAGCAGATGAGCCCCGCGC
TGCTGTTGCCGGGGATCGTCACGTCACCGACGGGGACGCGGATGGGCGCAAACGAACAGC
TCGCGAGCAGCGCGCTGCAGGCTGCGGCGCTCGCAAGCGTGGTGCGTAGCGAGGAAGGCG
TCATCTACTCAGGATAAACCCCCGACGGTTAGAAACCGCCGGGGGCACCACAAAGCGCTC
TTTCTGCGCGCGTGGCGGGGGGCGGGTGCTACTGCACCTGCGCCGCTGAGCTGACGCCCG
CCTCGTCCCCCTTGGGCGGGACGAAGTCGGGCTGCGACTCGTCGAGGAGCATGATCTTGA
TCACCTCGTTGAAGTCGCGCACGGTCGTCACCTTGAGGTCGTTGAGGATCGCCTCGGGGA
CATCCTCGAGGTTGGCCTCGTTGGCCTCGGGGATGATGACGTGCGCGATCCCCGCTTGGT
GGGCCGCTAGGAGCTTCTCTTTAACCCCGCCGATGGGGAGCACGCGGCCGCGCAGCGTGA
TCTCGCCGGTCATGGCGATGTCGCCCCGCGCGGGGCGTCCGGTCAGGGCCGAGACCACCG
CTGTTGCCATGGCGATCCCCGCCGAAGGGCCGTCTTTGGGCGTCGCGCCCTCGAGAACGT
GCACGTGCAGGTCGCGCTTTTCGTGGAAGTCGGCGGGGAGGTTGAAGTCGTGGGTGCGCG
TGCGCAAGTAGGCGATCCCGGCCTGCGCGGACTCTTTCATCACGTCGCCGAGCTGCCCCG
TCAAGGTCACCTTGCCCTTGCCGGGGGTGCTCACCGCTTCGATGTCCAAGGTCACGCCGC
CGACGGCGGTGTAGGCGAGGCCGTGGGCGAGGCCGACCTGCGGTTCGCGCTCAGCGCGCT
CGTCGCGAAAGGGCGGCACGCCCAGGAGTTTGCGTACGGCGCGCTCGTCAAGCACGCGCT
CCCCCTCCCAGGGGCTGCTCAAAAACTCCTTGGCCGACTTGCGCGCAAGCTTTGCCAGGG
TCCGGTCCAAGTTGCGCACCCCCGCCTCGCGGGTGTACTCGGTGATGGTGCGGCGCAGCG
CGCTCTCGGTGAGCGCCAGCTTGCCCTCCAAACCGTGCGCCCTAAGCTGACGCGGGACGC
GGTAGCGGCGCGCGATCTCGAGCTTTTCGTCCAAGGTGTAGCCCGGGATCTGGATGACCT
CCATCCGGTCTAAAAGGGGCCGCGGAATGGTCGCGAGCGAGTTCGCCGTGGTGATGAACA
TGACCTTCGACAGGTCATAAGGGATCTCTAGGTAGTGGTCGGCGAAGGTGTTGTTCTGCT
CGGGGTCGAGGACCTCCAACAGCGCCGACGAGGGGTCGCCGCGAAAGTCCGAGGTCATCT
TGTCGATCTCGTCTAAGAGGAACACCGGGTTGAGTTTGCCGGCCGTTTTCATCCCCTGGA
TGATGCGCCCCGGCAGCGAGCCGATGTAGGTGCGGCGGTGGCCGCGGATCTCGGCCTCGT
CGCGGACGCCGCCCAAAGACATGCGCACGAACGCGCGGTTTAAGCTGCGGGCGATCGACT
TGCCGAGGCTCGTCTTACCGACGCCAGGCGGCCCGACAAAGCAGAGGATGGGGGCGCGGT
AGTCGCTGTCTTGGCGGTCTTTGGTCAGCTGGCGGACCGCCAAAAACTCCAAGATGCGCT
CTTTGGGCTCCTCGAGCGCGTAGTGGTCCTCGTTCAAGATGCGCTCGCTGTGGGCGATGT
CGAGGTGCTCTTCGTCGACCTCCGACCAAGGCAGGTCCAAGATGGTGTCGAGGTAGGTGC
GCACGACGGTCGCTTCGGGGCTGCCGCCGGGCATCTTCTCGAGGCGTTCGATCTCCTTGA
GCGCGCGCTTCTCGGCCTCTTTGGGCATGTTCTTTTCGGAGACGCGTCTGCGCAGCTCTT
CAACCTCGCTCAAGGTGTCCTCGCCGCCGCCGAGCTCCTTTTGAATCGCCTTCATCTGTT
CGCGCAGGTAGTACTCGCGCTGGTTGGCGTCCATCTGCTGTTTGACCCGCGCCGAGATCT
GCTTTTCGGTGTCGAAGCGCTCGAGGTCGCGCGACAAAAAGCCGTAGACGAGCTCCAGGC
GTTTGCCCGCGTCGCTCTCCTCCAAGACCGCCTGTTTGTCGGCGACCTCCCAGGTGCTGT
ACTTGGTCACCACGTCGGCCAAAGCGCCGGGGTCTTTGAGGCTGCGCAGGTTTTCGAGGT
GAAACGAGTCGAGGCGCAGGTTTTTGTTCTGCTGCGCGTAGTCGCCAAAAGCCGACTTGA
CCTGTTCGACGAGCGCGCGGGTGCGGGTCTCCCCGCTCGTGTTGGTCTCGCTCAGCGTGC
GGACGCGCGCGCGCAGGGTCATCCCGGGGAGGTAGCCGATGACCTCGGCGCGCTCTTTGC
CCTCGACCAAGACCTGCAGGGTGTCGTCGGGGAGGCGGATCACTTGTTTGATCACACCTA
GCGTACCGGTGGTGTAGAGGTCGTCGCCGCTCGGGTCGTCGATGCGGGGTTCGCGCTGCG
CGAGCAGCAGGACCCGGTTGTCAGCGGCCTGCGCCTCCTCGAGCGCGCGCTTGGACTTCG
GCCGACCGACGTCGACGTTCTCCAAGGTGCGCGGCAGCACCACGACGGTGCGAAGGGCGA
TCACGGGCAGTTCCCATTCCATAGCGCTAGTAAACCGCACGGGGGTGCCTTTTACCGTAA
GGTGGCTGACGCGAGAGCGCGCTCTAGAGCGAACAAATAGCCAGCTCCCCGGGGGTAGCC
GTGGTGATCGTCGCCCGGGCTGTGGCGTCTAAAAGCCGCGCCGCTACGGGTTGAGGGGGC
GTTTAAAGATGAGCGACGAGTTGGTCAGGTGCAGCTCGTGCGCCGCTTTGGGTTCGTCGA
CCGAGCTGAGGTTGAGAACGCCCGCGAGCTCCCAACCCTGCGCGCCGAGGTCGTTGAGAA
GGTCGACGAGGCGGGTGCCCGCGCCTATGGGCGCCTGCTCTTGCCCGCGGCCAAGGACGA
TCAGGCGGCTGTGCCCCTCTTTCACCGGTTTGGTCGTCATCATCACCTGCAAGTATTCCC
AAGCCATGCCCCTAGCCTAAACCAGCGAGCGGCACTTTGCACAGGCTTTGAATAGGCGTC
GTGCCCCTCTAAAAGGGGCTTGGCAGGTGCAAACAAGCCAGCGTACTCGTCGCCGCAGCT
GTATACGCCTTACAGCTCCCCTTATGAGTACACATCGAGCGGGTCCTTGACAGCCCCGAG
GGGCTACCGTATAGTCCGGGCAATTTGCACGTGACAGGGGGGCATGAGCGTTTGGGTGGC
GAGGCCACCGCACGGCTTTGCGTCGCGTGGGTGCTGCGGCGCCACACGTAAGCAGCGCTC
GAGGTGGCGACCTCGAGCTGTGGAGCTTTCGCTCAGTAAGGAGTGGCAGATGAAGCGTGC
TTGGTACCGACGGATCGCGCTGACGGTGGGTTTGGCGTCGCTTTTAGGGGTGAGCGCGGC
CCAGGAGGTTCGCTGGACGATGGCGACCTCGTGGCCCTCGAGCCTCAACTTTCACCAGCT
CGCCGAGGAGTTCGCGCAGAACGTCGAGCGGATGAGCGGTGGGCGCATGGTTATCGACGT
GCAGCCGAGCGGGGCGATCGTGGGCGCTTTCGAGGTGCTCGACGCGGTCGACTCGGGCAT
CGTCGAGATGGGGCACTCCTGGTCGGGTTACTGGATCGGCCGTCACCCGGCGGCGCCCTT
TTTCGCCTCCATCCCGATGTCGTTCGAGGCGCCCATGTACATGGCCTGGTTTTACGACGC
GGGGGGGATCGAGCTGTGGAACCGCCTCTACCAGGAGCTGATGGGTCTAGACATCACCGT
GATGCCCGTCGGGGTCTATCACCCCGAGACGTTCGCGTGGAGCAACGTCCCCATCCGCAC
CCTCGAGGACTTTCAGGGGCTGCGCTACCGCACCGCCGGGTGGTGGGCCGACATCCTGCG
CGACACCGGGGTGTCGGTCGTGTCGCTGCCCGCTGCCGAGCTCTACCCCTCGCTCGAGCG
CGGCGTCGTCGACGCCGCCGAGTTTAGCACCCCCTGGGCCGATCAGACGCTCAGCTTCCA
CGAGGTGACCCGCTACTACACCGGCCCCGGGATGCACCAACCGGCGATCGTCAACGAGCT
CATGATCAACCGCAGCGCGTGGGAAGCGCTCCCCGAAGACCTCCGGGCGATCGTCGAGGC
GGCCGCCGAGGCGATGGTGGTGCGCAGCTGGTCGCGCGATCTGGTGCGCAGCATGGAGGC
GGTGGCCTTTTTCGACGAGTCGGGCCAAGAGCGCGTCGAGGTCGACGTCGAGACGCAGCG
GGCGCTACGCGAGGCGTCGTTTGCCTACCTCGACGAACTGGCGACCCAGGACGCCTTTTT
CGCCGAGGTGTGGGAGTCGGTACAAGCGTTTTACGACCGCTACGTCGAGTACGAGGCGTT
TATGGTGCCGGTCCGCGCGGAGCCGCGCGAGTAGCGCGCGTTCGAGCTGCCGATCGAAGA
GGAGCACAGCTCCTCTTTTCGCTTTTTCGCTGTGGAGGGCGCTGTGTCGGGAAGGGCGTT
ATGGCTGTTTTAAGGGGGCTTCTCAAGGGGATCGACGCGCTGACGGCGGCGATCGCCAAG
GTCGTGGCGTGGCTTTTGCTGCCGCTCGTGCTCTTTATCGCCTACGAGGTGCTCATGCGC
TACGCGTTCAACCGCCCGACGCTCTGGGTGTTTGACATGAGCTACTTTTTGACCAGCCTC
GTCGTGAGCCTCGGCGCGGCCTACACCCTGCAGCGCAAGGGGCACGTGAGCGTCGACGTG
TTCTACGAACGCTTTCCCGAACGCGTGCGCGCCTTTATCGACGTGCTCTTTTATCTCCTG
CTCTTTTTCACCACCTGGCTCCTCATCATCAACGTCATGGTGCCGCACGTGATCAACTCG
TGGCAGCGCGGCGAGCTCGCCGCGACCGGCATCTGGCGCCCCCCCATCTACCCCTTTAAA
ACCTGGATCCTCGTCGGGGTCGTGCTCCTCGTGTTGCAAGGGGTGGCCGAGTTTATCCGC
GCGCTCTTCGTGCTCTTAGGGCGCCCGCTTGAGACCCCACCCCCCGCTGCCGCCGAGGGC
GACGTGCGCGACGAGATCTTGCTGTGAGCGTGTGATGAGCGTCGAACTGATCACCTTTTT
CATGTTCGCCTCGGTGCTCGTGTGCATCCTCCTGGGGTTTCCCATCGCCTTCGTCCTGGG
GGGGCTGGCGGCGGTGTTCGGCTACTTGCAGTTCGGTCCGGCGGTCGCCAACATCTTCAT
GCTGCGCCTTTTCAGTGTGCTGCAGGACAACGTGCTCATCGCCATCCCGCTTTTCGTGCT
GATGGGGGTGGTGCTCGAGCAGACCGGTATCGCCGGGCGGCTGTACGACGCGGTCCGCCT
GATCCTCGGCCGCCTCCCGGGTGGTCTGGCGGTCGCGACCGTCGTTACGGCGACCATCTT
CGCCGCGGCGACCGGTGTGGTCGGTGCGGCCGTGGTGACCATCGGTCTTTTGGCGGTGCC
GTCGATGCTCAAGTACAACTACTCGCGCCCCCTGGCGACCGGCGCGATCTGTGCGGGCGG
TACCCTGGGCATCTTGATCCCGCCCAGCATCCTCCTCGTCGTCTACGGCCCCATCGCCGG
GGTGTCGGTGGGTCAGCTCTTTATCGCCTCTATCGTGCCGGGGCTTTTGCTGTCGGCGTT
TTACATCCTGTACGCGGTCGTCCTCTGCTCGCTGCGCCCCGAAGCCGGCCCGCCGCTCAG
CCGAGAGGAGGCGAGCGTCCCCGCGCGGCGCAAGCTGTGGCTCTTCGTGACCTCGGTGTT
GCCGGTGTCGCTGGTGATCTTGGCGGTGCTCGGAACCATCTTTTTCGGCCTCGCGGCGCC
GACCGAGGCGGCCGGGTTCGGCGCCTTCGCCGCGCTCGTCCTCGCCGCCTTGTACCGCCG
GCTCACCCTAGCGACGCTGTGGAAGTCGGTCGAGAACACCCTGCGCGTCTCCGCGATGAT
CTACCTCGTGCTGATCGCGGCGGGGTTTTTTACAAACGTCTTTACCCGTATCGGCGGGGG
GCGGGTGGTACGCGACGTGATCTTGGGGCTCCCTTTCGGCGAGCTCGGGACGCTCGTCGT
GATGCTGCTCTTTATCTTCGTGCTCGGCATGTTTATCGATTGGCTGGGCATCATCATGAT
CGCGGTACCGCTCTTTACGCCCATCGCCACCTCGCTCGGCTACGACCAGCTGTGGTTTTC
GATGATGATCATTATGGTCTTACAGACCTCGTTTATGACCCCACCCTTTGCCTACTCGAT
CTTCTACCTCAAGGGCATCTCGCCCCCCGAGGTCAAGACCACCGACATCTACGTGGGCGT
GCTCCCGTTTTTAGGGCTACAAGCGCTGGTCATCGTGCTGCTCTACTTTTTTCCCGCCAT
CGCGCTCTGGTTACCGTCGTACATGCAGCAGTTTAGGTGAGGCTCAGCGTCTCGGGGAAA
GCCTGGCGAGCTGCGCCGCTTCGGGGTGCATGTCTAGGTTCTGTTGACGTTTCACCGTAG
CCAGATGAGGGTAGAGGCAAAATGGAGGAAACTGAGGTAATTGCGAGCGAGCTTGTCGAA
GCGCGAGAAGCAACGTCTGTAGTGTTTCAGCTTGCCAATGAAACATTCGATGAGGTGGCG
TTCTTTGTAAAGCTCCGGGTCATACGCGCTGGGGTCTTTGCGATTTGACCTGGGTGGAAT
AACCGCTTGTGCTCCGTTCTCGGCGATAGTGGTGCGGATGTGTTCGGCGTCGTAGCCTCT
GTCGCCAAGAACGAAGTCGGCTTCGTACCCCGTCAGCAAGGCCTCAGCGTGAGGTGCCTC
GTGCGCTTGACCTGCCGTGAGCAAGAGACGCAAAGGATTGCCCAAAGCATCGACGGTTAC
GTGAATCTTGCTGCTGAACCCACCTCTGCTGTAACCGAGGGCTTGCGCTTCTTGCCCCCT
TTTACTTTGGGTGCGCCCGCAGCACAAGCATGTGCGCGAATCACTGAGCTGTCAATCATT
ACGCTTTCCATATCGGGGTCGGCGGCAAAATGCTCGAACATCTCATGCCAGACTCCCCGC
TCGCTCCAGCGGTCAAAGCGTTTGTAGACGCTGTTCCAACTGCCATACTTCTCTGGCAAC
AAGCGCCACTGTGCGCCGCTGCGGTCCATCCACATCACAGCCTCGATAAAGCGTTTGCAC
TTACGCGCTTTGCCCACATGTACCCGAGGGTGCTCGCGTAGAAACTTGAGGATTTTTCGC
CACTGGTCTTGCCTGAGTTCTACCGTGCTCATACCTATTTCTAGCATCTACGCTCGTTAA
AGTGTCAACAGAACCTAGCTCGAGGGCCCACGCGTGCGCGGCAGCGAGCGCGTGCGCGGC
AGCGAGCGCGTCCGGCTCAGGCTGGCGCGTGAGCAGCGCGACCCAGAGCTGCAGCTCGAG
CGGGCGGTGGGGTGCGCGCCGCGCGGCGCGGCGACCCCGTTGTAAGGCGTCGGTGGCCGC
CGCGCTGTCCCGGGTGACGAGCCCCAAAGCGAGACAGGCCCTGGCTTCCCCTATGGGGTC
GGCTGCCTGAGCCAACGCGCGCGCGGCGAGCGCTTGGGCTTTGCCCCAGTTGCCCCAGAG
ACCCTGCGCCTGCGCGAGCCCCGCGAGCGGTTGGGTCACCGAGACGCCGCCTAGCTCGGT
GAGGCCGAGGGCGCGCCCGAAGGGCACCAGCACCTTTTGCCGCTCCTGAAGCGCTAGCGC
GACCTCGCCCAGCCCGCAGAGCGCGGCGACCGTAAGGGGCCGTGCCTGAAGGCGTTCACC
AGCCTCTAGCGCGCTCCGGTAGTGCACCTCGGCCGCCGCGTAGGCGCCGAGAAAGCGCTT
CGCGTGGCCCAAGTGGAGGGCTGCGTAGGGGTCGTGGAGCGTGGCGAGGAGCGCGGCGGC
CTCGTGCAGGCGCCCGGCGCGAACGTGCTCGATGCCGGCTACAACCTCTGCGCGCGTCTC
CACGTCCCAAGCTTACCGCGACGCGCGCTACGGCGCGCCCCGGCGACCGCCGAGTAGCGT
AAGCGCATGAACGCGCTTATTGTCGGGGCAACCGGGGGGATCGGTTCGGCACTCGTGACG
GCGCTCAAGGGGTCCTACGCGCTCACCTTGGTCGGGCGCGACGCGCGCAAGCTGCAGGGG
TTGGGCGGCGGGGCGACGCTCGTCCCAACCGACGTCACCAGCGAGCTCGAGGTCGAGGCG
CTGTTCGAGGACCTGCCGCCGCAGGACCTGCTCATCTACGCGGCGGGCGCCATTCAGCCG
GCGCCTTTGAGCCGCACCTCGGCCGAGGCGTGGGCGCGCGTCGTGGACACCAACTTAACG
GGGCTCTTTTACACGCTGAAGCACGCCGAGCCGAAGCTCGTGACGGGGGCGCGGGTGTAC
GTCCTCGGCGCCCGCCCCGAGCTCGTGAACTTTCGCGGCTTCGGCGCCTACGCGGCGGCC
AAAGCGGGCGTCGCGGCGCTCGTCAAGGTGGCCGCTGCCGAGTGGCGGCGCAAGGCGCAC
CTCACGCTCGTACTCCCCAAAGCGGTCGCCACGGACTTCTGGCAGAGCGTCGGGCAGCCG
CCCAAAGACGCGCTCTCACCCGAGGACGTCGCCGAAGCCATCGTGAACAGCTTGCAGGGG
GAGCCGCAGGCGGAGCTGCGCGTCGGTTAGACCGGCGCGACCGCCGTCCAGCGGAGTTCG
TTGTCGATAATGCTGAGCTCGACGCGCCCCGTCTCCCGCAGATAGCTGAGGTACGCGCTC
ACCACGCAGAGGTTGAGGTGGTAGCGGGGGAGGTCGTTTATGACGATGCCGAGCGCTCGG
CAGCTGGCCCGCAACACGGCGCTCGTGGGAACCCCCGTGCAGGCCGCTGCCACCGCCGCC
GCCGCCCGCTCGAACGCCGCGAGGTTGGCCCCGACGAGCGCGGCGACGTCCTCCGTCGGA
TCGCCGTGTCCCGGCAAGACGGTGCGCGCGCCCACATCGGCGACCCGCTCGGCGCTCGCT
ATCTGCCGAGCGACGTCCTGACCGAAGGGCAAGGGGTACTTGTCCAGCACGTCCGTCCCG
AACACCGCGTCGGCGGCGATGAGCACACCGTCTACGTTGACCGCGTAGTGGGTGTGGGCG
TGCCCGGAGGTGTCGAGGATCTCGAGCGCCAAGCCGGCCAGCTCGAGTCGCCCCGGCGCC
AGCAGCTGGTTCACCGGCGACGGTTTCGCCATCAGCCATTTGGAGAGCAGCTCCTGGGGC
GGTTTGGCGCCGTGAAAGAGGTAGACGGGCTCGAGGTAGGGGTTTTGCAGGATGCTCGCC
TCGAAGGGTGGCGCGTAGACGCTGAGCCCCAGGTTGCGCACCAAAAAGTCGTTGCCGCCG
TAGTGGTCGGCGTGGGCGTGGGTGTTGAGGATCGCTATGGGGGTCACGCCGAGGTGCGCG
CACGCCCCCTTGAGGCGCCGTCCGGCGTCCTTGTCCTGGCCGGTGTCGACGATCACGGCC
TCGCGCTCGTCGCCGACCACGAGCGCCGCGTTGACGCTGCCGGGGAGGTAGAAGACGCGC
TCGCTGAGTTGGATGGGGGCGTCTGCGGGCACGCTTCAGCGTAGCTCGAGGGGTGGGGGT
TAGGAAGCAGTAGCTAGTAGTCAGGGGTCAGTAGCTAGTAGTCAGGGGTCAGTAGTCAGG
AGTTCTTCTGCGTTCTGACCCCTGACGACTGCCTTTTAAACCGCGCGATAAAAAAGCCGT
CCAGACCCCCCAGCGGCAGGACGCTCGAGCCCTCCGGGGCGTTGTCGGCGGGGAGGTCGA
AGAGAAACGGCTCGGCCTCGAAGTCCGGGTGCGTCTCCAGAAACCACCGCGCCATCTCCG
GCCCCTCGGCTTGGGTGAGCGCGCACACCGCGTAGACGAGCAGACCGCCCGGGGCGGTGA
CGGCGGCGGCGCTCCGGAGCAGCTCGCGCTGCAGCGCTGCGAGCGACCGGGTCGCCTCCG
GGGTCACCCGCGTGCGCAGCTCGGGGTGGCCGCGCAGCGTGCCGGTACCCGTGCAGGGGG
CGTCGAGCAGGACCTTGGGGGCGGGGGGGAGGTCGGGGGGGGTGCGCAGGTCGTGCACCA
CGCCCCGCGCGCGAAGCCCCAAGCGGCGCAAGTTGGCCGCGGCGCGCTCGAGCTTGTTCG
GGTGCAGCTCCACGCTCGTGACGTCCGCTCCCAACGCGGCGAGCTGCGCCGCTTTGACGC
CGCTCCCGCTCGCGAGGTCGAGCACCCGTTCGCCGGGTGCGACCTCCAAAAGCCGTGCGG
GGAGGCTCGAGGCCGGGTTTTGCGGCTGCACCCACCCGCGCCGGAACGCTGCGAGCTCCC
CCAAGGGTTTGCTGGGTCGCACGGCGAGGGTCCCCTCGATGGGCCCCAGGGTGACCTCGC
AGCCCTCCTCTAAAAGCGCGTGCGTCGCTTGGGGGTGGTAGGCGAGCAGCCACAGCGGTT
CGCCCGCGACCATCGCCGCCGCGACCGCCTCGGCCCGCTGACGCCCGAAGCGCGCCTCCC
ACTCGGCGTAGAGCCACGCCGGCAGGCCGTAGCGGGTTGCAGGGGGGAGCTCTCGCGCCT
CGACGCGCCGCAACACGGCGTTGACCAACCCCGCGAGGCGGCCGTGGCGACGCTTGACGA
TCGCCACCCACTCGTTGACCACCGCGCGCCGCGGCGTCCCCGAGTAGAGGGCCTCAAAGG
CGCCGAGCCGGAGCGCGTCCAAGACGCCCGGCGGAAGTTTGGCGGGGTTTTGAAGGAGCG
GCCTGAGCTGCGCGTCGAGGGCGAGCTCGAGGCGCAAGCTGCCGTAGACGAGGTGGGTGA
CGAAGCCGCGGTCGGCGGCGCTCAGCCCCCCCCTGGCGAGCGCGTCGGAGAGCACCGGCG
CAGCGAAAGCGCCGCGGTGAACGCGGCGCAGGATGCTGAGGGCGGTTTCCCTGGCAGTCA
TGTGAAAGGCAGAAGTCAGGGGTCAGTACTCAGGCGTCAAAGGCTTCTGACCTTGACCTC
TGACCACTGGCTACTCGCTTACCGCCTGCTCGCCATGATGAAGTACAAGAGGTAGGCGAT
CGAGGTCGCGGCGGCTGCGACGTAGGTCATGGCGGCGGCGGTGAGCACGCTCCGCGCCCC
GCCCGTGTCGCGCTGCGTCACCAGACCGAGCTGGTTGAGCTGCACGAGCGCGCGCCGGCT
GGCGTCAAACTCGACCGGCAGCGTGATGACCTGGAAGAGTACCGCCGCCGAGAAGAGCAA
GATGCCCAAGTTGAGCATCCCCGTAGCGCCCAAGAACAGCCCCATCATCGCTGCGAGCAG
GCCGAACTGCGAACCGATGTTGGCCACGGGCGCGAGCGCGCTCCGCCACTGCAGGGGCGC
GTAGGCGCGCGCGTGCTGGATCGCGTGGCCGACCTCGTGCGCGGCGACCGCCATACCGGC
GACGCTAGCGCGCCCGTAGATGCCGTCAGAAAGCCGCACGACGCGTTTGATGGGGTCGTA
GTGGTCGGAGAGCTGCCCCGGGACGCGCTCGACTCGGACGTTGGTGATGTTGTTCGCGCG
CAAAATCGCGTGCGCGACCTCCGCGCCGGTGAGCCCAGAGGCGTTTTGTACCCGCGACCA
GCGCGCGTAGGTGGCGCGTAACCAAGCGCTCACGGCGAGCGACACGAAAAAAGCGACGAA
GCCGATGAGGTAGTATCCGGTTACCCCTACGCCGACCGTTTCTCCCTGCATGTTTCCTCC
TTGCGAGCGCCCCGCACCGTCGGGTGGGGGCGGATACCGTCTAGTTTATCACAAAAAATG
TGAGTATGGCTCGCTCAAGTTTAACGATCCGTTCGCGGTGCGGTCACGCCGCTGTCACGG
TTTCGCGAGGTGCTGCCGAGGTGCCGCGCTCCGAGGCTGCGCTGCCGAGCCCCGCACCCG
AACGCTGACGCGAAAGGGGCCCTGTGGGGCCGTGGCCACGTTAGGGGGATTCAGGCGACG
TCTCTAGGGCGTACGCGCGGACGGTAAAGCGCACGGCTGTGCGCTCCTCGTGCTGCAGCT
CGAGCTTGACGAACGAGGGTTGGGTGGTGAGCTCGAGCCCGTCGGGCTCGATGTACGAGC
GCGCGATCGCAATCGCTTTGACCGCCTGGTTCACCGCTTGGGGCCCGATCGCTTGCACCT
CGACCTCGTGCTCGCTGCGCAAAAGGGCAGCGATCGCCCCGGCGACGGAGTTGGGCCGGG
AGTTTCCCGAGACACGTAGCGTTTCGATGATGAACCCTCCTTTAGGCGGGTATGGCGGCG
CCTAGTGACCTCGCAGGGCACAGCAGGCGACCGGATGTCGTTCATGATAGCCGTATTAAG
GTGAAAAAACTATCCCTTACCCCAGTCGGCGCGACACAATCGGCCACCTGCCTCCCGGGT
AGGGTGCCCCGGCGAAGCGGGCGCCACGGCGCGCCGTACGCCGAGCAGCGCGCATAAAGT
TGCGAAGCGTTGCTTGACAGTTTCGCCCCCCTCTGTCATACTCCGCTGTAGATGACACCC
GCTCCGACCCCCCCCAGCGCGAGACCCCTTTTCGGTGACGCTCTGCTGCCGGTAGCCGCG
CTAGTCCTCATTCTAGGGCGCAGGGGCGTGGTCTAGTCGCGTTTACAGACCGCTACGACG
CCCCCGCCCCACGAGCGGGGGCTTTTTTTGGTGGCTAGAAAGGAAGCGTATGGCTAGGAG
GGGACGATGAACGGCGCAGCCGCACTGTTACACGCTCTAGAGCGCGAGGGGGTAGAGATC
GTCTTCGGTCACCCCGGCGGGGCGATCATGCCGACTTACGACGCGCTCTACGACTCGCCC
ATCAAGCACGTGTTGGTGCGTCACGAGCAGGCCGGAGCGCACGCCGCCGACGCCTACTAC
CGCGCTTCGGGGCGGGTCGGGGTCTGCTTGGCGACCTCGGGGCCGGGGGCGACGAACCTG
GTGACCGGCCTCGCGACCGCCTACATGGACTCGTCGGCGGTGGTCGCGATCACGGGCAAC
GTCCCGATGTCGCTCATCGGCACCGACGCCTTTCAAGAGGCCGACGTCTACGGGATCACG
CTGCCTATTACCAAGCACAACTACCTCGTCAAACACGTCAACGACATTCCGCGCGTGGTG
CGCGAAGCGTTCTACATCGCCGCCTCGGGGCGGCCGGGGCCCGTTTTGATCGACATCCCC
AAAGACGTGCAGCAAGCCCCCTTTACGGGCAGCTTCGAGGTGGCGCTCGACCTCCCCGGT
TACAAACCCACGACGGTGGGCCACGCCAAACAGCTGAGGCGCGCCGCCGAGGCGATCCGC
GCGGCCAAGCGCCCGGTGATGATGGTGGGTGGCGGCGGTCAGGCGGCCGCCGCGGAGATC
ATGGCGTTCGCCGAGCGCACCGGTGTGCCGGTGATCACCACGCTGATGGGGCTCGGCGCC
TACCCCGCCGGGGCCGAGAACGCCCTCGGGATGCCGGGGATGCACGGCACCGTGACGGCC
AACCGCGCGATCACCCACTGCGACCTCATCATTGGGGCGGGGCTCCGCTTCGACGACCGC
GTGACGGGGAACCTCAAGCGCTTCGCCCCGAACGCCACGGTGGTGCATATCGACATCGAC
CCGGCGGAGATCTCCAAGCTCGTCCGGGCGCACGTACCGGTCGTCGGCGACCTCCGCGAC
GTGCTGCCGCGCCTCGGCGAGCTCTTAGAGCCCCTTAACATCCCCGAGTGGTGGACGCAG
CTCTCCGAGTGGAAGGGGCGCTACCCGGAGCGGTTTAAAAAGGACAAACCGCTCGTCTCG
CAAGAGGTCATCCAGATGTTTCGCGAAGCGACCGGCGGCAACTGCGTGGTGACGACCGAG
GTCGGGCAGCACCAGATGTTCGCCGCACGCCTTTTCCCCACCAACCGGCCCCGCACCTGG
ATCACCTCCGGCGGCCTCGGCACGATGGGTTTCGGGCTCCCCGCCGCCATCGGCGCCGCT
TTCGCGCGCCCCGGCGAGCAGGTGGTGTGCGTCGCGGGCGACGGCTCCGTGCAGATGAAC
ATCCAGGAGCTCGCGACCATCTATAAGCACCAGCTGCCGATCATCGTCGCTATCTGCAAC
AACGGCATGCTCGGGATGGTGCGGCAGTGGCAGGAGATGTTTCACGCGCAGCGCTACAGC
GAGGTCTACTTGGCCGACTCGAACCCCGACTTCGCCAAGCTCGCCGAAGCTTACGGCTTA
GACGGCTACAACATCTTCGACCGCGAGACGGCTGCGCAGCTCATCCCCGAGGTCTTGGCC
AAAGGCAAGCCAGCCGTCATGAATTTCGTCGTCTACGAGGCTGAAAAGGTCTTCCCGATG
GTGCCCGCCGGGGCCGGGGTCGATGAGATGCTCATCGGCGACCAGGAGCCCGAGGACCTG
ACGCCGCAGCAGGTCGCTGCGACCGAGGTCACGGCAGCCGAGCTCGTCGCCGCCGACCCC
AGCTTGGAGCGCGCGCCGGAGGGGGAAAAGGAGCCCGCATGAGCGTTCACAAACACGTCT
TGAGCGTGACTGTGCGCGACCAACCGGGGGTCTTGATGCGCATCGCGGGGCTTTTCGCGC
GGCGCGGCTTTAACATCGAGTCGCTGTCGGTGGCGCAGTCCGAGATCCCCGGTATTAGCC
GCACGACCTTTACGGTCTCGGGTGAGGACGCCACCATCGAGCAGGTGCAGAAGCAGCTGC
AAAAGCTCATCGACGTGCTTAAAGTCATCGATCACTCCGAGGCCAAGTTCGTCGACCGCG
AACTCATGCTCATCAAGGTCGCGGTGCGCTCGCCCGAAGAGCGCGTCGAGCTGCGGCAGG
TCGCGCAGGACTTTCGCGCCCGCATCGTCGACGTGCACCGCGACGCGCTCGTCTTCGAGG
TCACCGGCGACGAGGGCAAGATGGACGCCTTTATCGAGCAGATGCGGCCGTTTGGCATCT
TAGAGCTTATCCGCACGGGCCGCGTGGCCCTCACCCGCAGCGCCGCCGACAGCAAGGTCA
CGGGTCGGCCCACCGTCAAAGCCGCCTAGCGCAGCACGCCGCACCACCCCAAGGAGTTTT
TATGGCCAACATCTACTACGACACCGACGCAAACCTCGCGCACTTAGAAGGCAAGACGGT
CGCCGTGATCGGCTACGGTTCGCAGGGTCACGCCCACGCCCTAAACGCCAAGGAGTCCGG
CGTTAGGGTGGTGGTGGGGCTGCGCAGGGGCAGCGCCTCGTGGGCCGAGGCCGAGGGTGC
AGGGCTCGAGGTGATGGAGGTCGCCGACGCCGCTCGCGCGGGCGACCTCGTGATGATCCT
GTTGCCCGACGAGGTGCAGGCGCAGGTCTACCGCGAGCAGGTCGCGCCCCACTTGGAGGA
GGGCGACGCGCTCCTGTTTGCCCACGGCTTTAACATCCACTTCGGGCAGATCCGCCCACC
TGAGCACGTCGACGTCTTTATGGTCGCGCCCAAAGGGCCGGGGCACCTCGTGCGCCGCAC
CTTCACCGAGGGGGGCGGGGTGCCGTGTCTCGTGGCCATCCACCAGGACGCCACGGGCAC
CGCCAAAGCGCGCGCCCTGGCCTACGCCAAAGCCATCGGCGGGACGCGCGGCGGGGTTTT
GGAGACCACCTTTCAGGAGGAGACGGAGACCGACCTCTTCGGCGAACAGGCGGTGCTCTG
CGGCGGCGTCACTGAACTCATGCGCTCGGGCTTCGAGACGCTCGTCGCGGCGGGCTACCA
GCCGGAGGTGGCCTACTTCGAGTGCGTCCACGAGATGAAGCTGATCGTCGACCTCATCTA
CGAGGGCGGTTTCGAGCGGATGCGCCACTCGATCTCGAACACCGCCGAGTACGGCGACTA
CGTGACGGGGCCGCGCCTGGTCACCGACGAGACCCGCGCCGAGATGAAGCGCGTGCTACG
CGACATCCAGACGGGCAAGTTCGCGCGCGACTTTCTCTTGGAGAACCAGGTCGGTCAGCC
CACCTTAAACGCCGGACGGCGCGCGACCGCGTCGTCGCAGGTCGCCGAGGTCGGCGCGCG
GCTGCGCAAGATGATGCCCTTTATCGGGCGCAAAGGCTAGCGCGGGCGGGGCGTTCACAG
CGGTTTTCGGATGCATCAGGATGTCCCCAAGCAGTCTATGTTGGCCGCCCTGCGCAGGCT
GACCGAACAACCTGCGACTCCAGCGCTCCTCGACCTCTGGCCACTGATGACTGGCTCCTG
ACTTCTGGCCCCCGAAAGGAACCACCATGGCCTACATTAAAATCTTTGACACCACCTTGC
GCGACGGCGAGCAGACGCCGGGCGTGACCCTGAACACCGCCGAAAAGGTCGAGATCGCCA
AGCAGCTCGCCCGCTTGGGCGTCGACATCATCGAGGCGGGTTTTCCGATCACCAGCACCG
GCGACTTCGAGGCAGTCAGCCGCATCGCCAAAGAGGTCTCGGGGCCGACCATCTGCGCGC
TCGCGCGCACCGCGCGAGCGGACATCGAGCGCGCAGCGCAGGCGTTGGAGGGCGCTGAAC
GGGCCCGCATCCACGTCTTTACCTCGGGGTCGAAGATCCACTTGGAGCACATGCTCCGCA
AGACGCCGGAGGAGGTCATCGAGGCGTCAGTCGAGAGCGTACGCTTGGCGCGACAGTTCA
CGGGCGACGTCGAGTTCTCCGCGCAAGACTGCACGCGCAGCGAGCTGGCCTTTCTCTACG
CGCTCTACGGCGCGGCCATTGAGGCGGGCGCGACGGTCATCAACATCCCCGACACGGTCG
GTTACGGGATGCCGCTCGAGTACGCCGAACTGATCCGCAATATCCGCGACAATGTTCCCG
GCGCCAAAGAGGTCGATATCAGCACGCACTGCCACGACGACCTGGGGCTGGCGGTCGCCA
ACTCGCTCGCGGCGATCGGCGCCGGGGCGACGCAGGTCGAGTGTACGGTCAACGGCATCG
GCGAGCGCGCCGGCAACACCTCTCTAGAGGAGGTGGTGATGGCGCTCGGGACGCGGCGCG
ACGTCTGGGGCCACGAGACCGGCATCAACACCCGCGAACTCTACCGCACCAGCCGGATGG
TCGCGATGTATACGGGCGTCTCGGTGCCGCCCAACAAGGCCGTGGTCGGCGACAACGCTT
TCGCCCACGAGTCGGGCATCCACCAAGACGGGGTGATCAAGGCGCTTGAGACCTACGAGA
TCATGAGCGCCGAGACCGTCGGCCGCGACGCCGGGGTGTTGGTCATGGGCAAGCACTCGG
GCCGCCGCGCGTTTCGCAAGACCCTGGAGGAGCTTGGGTACGAGCTGGACGACGAGAAGG
TCAACGTCTTGTTCAAGCAGTTTAAAGACCTCTGCGACCGCAAGCAGAAGGTGACGTCCG
AGGATATTCGCGCGCTCATCGACGCCGAGACGGCGCGCGTGCCGCAGACCTACGAGCTCA
TGAGCGTGCAGTTCCAGTCGGGCACCGGGATGATCCCGGTGGCGACGGTGCGGCTCAAAA
CCGACACCGGCATCTACGAGGAGGCGGCGACCGGCGACGGACCCGTTGACGCGGTGTATA
GGGCGCTCGAGCGGGTCGCGGGGCTGCCGTTAAAGCTCGAGTCCTACGAGATCCGCAGCG
TCGGGAGTGGCAAAGACGCCCTCGGCGAGGTCAGCATCCGCGCCTCGCAGGGAGAGAGGT
TGGTGCACGGCCGCGGCCTCTCGACGGACGTCATCGAAGCCTCGGCGCAGGCGTACGTAG
ACGTGCTCAACAAGTTCGCGGCGGGGATCGGCAAGGCGTCGGCGCAGCAGGTGGCGACGC
CGTGAGGCGCCTACGGAGATGTCAGTACTGATGACGGCCGTTGAAATCTACGACACCACC
CTCCGCGACGGCACCCAGGGCACCGGTTTCAGCCTCACCTCCGAGGACAAGGTCGCCATC
GCCAGGCGCTTAGACGCCTTCGGGGTCGACGTCATCGAGGGGGGCTGGCCGGGGTCGAAC
CCCAAAGACGCGCGCTTTTTCGAGCTGATGCGGGGGGTCGCGCTAACGCGCGCGCGCCTC
GCGGCCTTCGGCTCGACGCGGCGCAAGGGGGTGCGGCCCGAGGAGGACGCCAACTTGCAG
GCGCTGCTGGCGGCTGACACGCCGGTCGTGACCATCTTCGGCAAGTCCTGGACGCTGCAC
GTCCGCGAGGCGCTCGCGGTCAGCCTAGAGGAGAACCTCGCCATGATCCGCGACTCGGTG
GCGTTTTTGCGCGCGCAGGGCCGCGAGGTCTTCTACGACGCCGAGCACTTTTTCGACGGT
TACCGCGCGGACGCCGCCTACGCGCTCGCGACCCTCGAGGCCGCCTGCGAAGCGGGCGCC
TCGCGGCTCGTGCTCTGCGACACCAACGGCGGTTCGCTCCCCGAGTGGGTGCACGAGCGC
ACCGCCGAGGTGTGCGCGCGCTTCGCGGTTCCCGTGGGTATCCACCCCCACAACGACGCC
GAGTTGGCGGTCGCGAACGCGCTCGCGGCGCTGCGCTCGGGGGCGCGGCAGGTGCAGGGG
ACCATCGGCGGGTACGGCGAGCGCTGCGGTAACCTCAACCTGGTGAGCCTCTTGCCGACC
CTTAAACTCAAGCTCGGCTTTGCGCAGCCGCAAGACCTGTCGGGTCTGCGCGAGCTCGCC
CGCTACGTCGACGAGCGCGCCAACATGCCCCCCAACGTGCGCGCGCCGTACGTCGGCGAC
GCGGCCTTTGCCCACAAAGGGGGGGTGCACGTCTCGGCGGTCGCCAAAAACCCCGAGACC
TACGAGCACATCCCGCCGGAAGCGGTCGGCAACCGCCGTCAGGTGCTCCTCTCGGATCTC
TCGGGGCGGGCGAACGTGCTCGCCAAGTCGGCCCCCGGCGACGGGGCGCCGGAGGCGGCG
GCGGCGATCCTCGCGCGGCTTAAGGAGCTCGAGCACCGCGGCTACGCCTTCGAGGGGGCC
GAGGCGTCGTTTCACCTCATGAGCCTCAAGGTGCGCGGGCGCTACCGGCCCTACTTTACG
CTCCACGGCTACCGCGTGACCCTGGACAAACGCGACGGCGACGCCGAACCCCTGTGCGAG
GCGAGCGTGCGCGTCGAGGTCGCGGGGCAGCTCGAGCACACCGCCGCAGCCGGCCACGGT
CCCGTGAACGCCCTCGACCGCGCGCTCGGCAAGGCGCTGGGACGCTTTTATCCGAGCTTG
GCGCAGCTTAGGCTCACCGACTACAAGGTGCGCGTCCTCTCGGGCGCGGAGACGGGCACG
GCGAGCGTGGTGCGGGTGCAGGTCGAGACCACCGACGGCGCCGACACCTGGGGGACGGTG
GGCGCCAGCAGCGATATCATCGACGCGTCGTACAGCGCGCTCATCGACGCTATCGAGTAC
AAGCTCCACAAAGACGCCGTGACCCCGCAAGCGGACCTCGAGGGGCGCGCGGCGGGCGTG
TCGGCTGAGGTCGTCGCGTGACGCCGCGGCCCGCACGCTGCTGAGTGTTTATGCAGCCTC
GGCCGTGGGTGGGTGCGGCGATGGGGGTTGAGACGCCCCTACGCCGACACCTTTTGCGTG
TTTTACACGGGTTTATGCATGAAAATTGACACCCGCTTGGGGGGGCGCTAAACTTAGGGG
CGCCGCACGTCCCAGGCGGCACAACCACTACCAAGTACCCTCACCTTCTAGGCGCGCCGC
GCGCCCTTTACCCCTCGCTGACGCTGCGGTCTTCGGTCACCTGCAGCGCTCTTTACCGCT
TCCACTGCAGCTGTCTCGCCCGAAAGGAGCGCCCTTTATGAAGCAACCTAGGTCCAACCT
CTCCACCCTCGCTTGGCCGCACGAACGCGACGCCTGCGGAGTGGGGTTTGTCGCCGACCT
GCGGGGGCGCCCCTCACGCGCGGTGTTGCAGCACGCTTTGACGGCTTTAAACAACCTCTC
GCACCGCGGTGCGGTGAGCGCCGACGGGCTCACCGGCGACGGCGCCGGGGTACTGACGCA
GCTCCCGCACAAGCTTTTCCGGCGCGACCTGGACGCTTGGGGGGTGTCGCTCGGCGAGCG
CGACCTCGCGGTCGGGGTGTTTTTCGTCGATAACGCCGCCCCCGTCGAGCGGATGTATAG
GCTCGCCGACGAGGTCATCCGCGCCTCTAGGCTGCGGCTGTTGGGTTGGCGCGACGTGCC
CATCAACGATGACGCTTTGGGCGAGGAGGCGCGCAGCCGCCGTCCCGTCCTCCGGCACGT
GCTCTTGGGGCGCCCCGAGGGGTTAGGGGACGACGCCTTCGAGCGCCTTTTGTACCTGAC
CCGCAAGCGCCTCGAGCGCCGCTTGACGGAGGCGAACCTAGGCCGCTTCTACATCCCCTC
GTTCTCGCACCGCACGATCTCGTACAAGGGCCTCATGGTCGCGCCGCAGCTCGCGCACTT
TTACCGCGACCTGGCCGACCCCGACTTTGAAACGGCGATCGCCGTGTTTCACCAGCGCTA
CAGCACCAACACCATGCCGCGGTGGTCGCTCGCGCAGCCCTTTCGCTTTCTGGCGCATAA
CGGCGAGATCAACACGCTTCAGGGCAACGTCAACCTCATGCGAGCGCGCGAGGGGGTGCT
CTCGAGCCGCGTCTGGGGGGACGCCGCAAAGGAGCTGTTGCCGATCATCCAACCCGGCGG
TAGCGATTCGGCCGCGCTCGACAACGCCTTTGAGCTGCTGACCCTCTCCGGCCGCGACCC
CATGCACGCGCTTATGATGCTCGTTCCCGAGGCCTTCGAGGAGCGCGCCGAGATGGACGC
GGAGCTGCGCGCCTTTTACGCGTACCACGCGACGCTGATGGAGCCGTGGGACGGCCCCGC
CGCGCTGGCCTTGACCGACGGTCGCTTTGCGGTCGCTGCACTCGACCGCAACGGGCTGCG
CCCGCAGCGCTACTGGCTCTCGAAGGGCGGGCTCGTCGTCGTCGGCTCCGAAGCGGGGAT
GGTACCCCTGGACGAGACTGAGATCATCGAGAAGGGCCGCCTCGCCCCGGGGAGCATGCT
GGCGGTCGACACCTTATCGGGGCGCCTCTTGCGCAACGAGGAGATCAAGGCGCTCGTGGC
GCGCAAACAACCCTACGGGCGCTGGCTGGACGCGCACCTCGTGCGCCCGCCCGAAGTGGC
CCCGGACGAGCTCGCGCTCCGCGCGTGGGACGAGGCCGCGCTGCGCCGCACCCAAAAAGC
CTTCGGTTACCATCAAGAGGACTACGACCGCATCTTGGAGCCGATGGCGGCGGGCGAGAC
GCCGGTCGGCTCGATGGGTGACGACACCCCCCTGGCGGTCTTGTCCGAGCAGCCGCAGGG
GCTCTTTCGCTACTTCAAGCAGCGCTTCGCGCAGGTCACGAACCCGCCCATCGACCCGCT
GCGCGAGCGCCTGGTGATGTCGCTCGAGACCGTGTTGGGGCCGCGCGGGCCACTCCTTGA
AGAGGAGGAGCGCTCCGCGCGGGTGGTCGTCTTCCCGTCGCCGGTCATCGACGAGGGGCA
GATGGCGTGGCTACGGGCGCAGAGCTGGCTGAGGCCGCACCTGCTGCGCGCGCGCTTCGC
CGTCGCTGCGGGGCCGGAGGGGCTAGAGGGGGCGGTCGAGGCGCTCTGCGAGGAGGCGGT
CGCGGCCGTTCGCGGCGGCGCCGGGCTCCTGCTCCTCTCCGACCGCGAGATCGGCCCCGA
CTGGATCCCCGTGCCGATGCTGCTCCTGGTGAGCGCCGTGCACCACCGCCTCATCGAGGC
GGGCTTGCGAACCCGCACGGCTTTGGTCTGCGAGTCGGGTGAGGCGCGCGAAGATCACCA
CGTCGCCTGTTTGATCGGTTACGGGGCGGCGCTGGTGCACCCCTACTTGGCGTTCGCCTC
CGCGCGCGACGCCGGTGCCCGCGCCAAGACGCCGATTCCGGCCGCCGAGGCGAGCGCCAA
CTACCGCTACGCGCTCGAGGCTGGTCTACTCAAGATCATGTCCAAGATGGGCATCTCGGC
GGTCTCGAGCTACCGCGGCGCGCAGATCTTTGAAGCCCTCGGGGTCGCTCAGGAGGTCGT
CGACCGCTACTTTACGGGGACGCCCAGCCGCATCGGTGGCGCCGACCTCGCGGTCTTCGC
GACCGACGCGCTCGCCTTTCACGCCGAAGCTTTCGGCGAGGACCCGGCGCTTAAAGACCG
CGGCATCTACCGCTTCCGCAAGGCGGGCGAGTACCACGCGCTCAACCCCTTGGTCTTTAA
GGCGCTCCACAAAGCGGTGCGCACGGAGAGCTTCGAGGCGTATAACGACTACGCGCGGCT
CGTCGACGAGCGCCCGCCGTGCAACCTGCGCGACCTGCTGAGCTACAAAAAAGCCAGCAC
CCCCCTCCCCTTGGACGAGGTCGAACCGGTCGACGCCATCGTCACGCGCTTTACCACCCA
GGCCATGAGTCACGGTTCGGTCTCGCGCGAGACGCACGAGGTGCTCGCCGTGGCGATGAA
CCGCTTGGGCGCCAAGAGCAACTCGGGCGAGGGCGGCGAGGACGCGGTGCGCTTTAAACC
CTACGAGCGCGACATGCCCGAGCTCTCGCACGCCCCCTGGCACCCCAAAGCGGGCGACTG
GGCGAACAGCGCCATCAAGCAGGTCGCTTCGGGCCGCTTCGGCGTCACCCCGGCGTACCT
AGCTTCAGCCCGCGAGTTGGAGATCAAGATGGCGCAGGGCTCCAAACCCGGCGAAGGCGG
GCAGATCCCGGGGCACAAGGTCACCGCGGAGATCGCCCGCATCCGCCGCTCGGTCCCCGG
CGTCACCTTGATCTCGCCGCCGCCACACCACGACATCTACTCCATCGAGGACTTAGCCCA
GCTCATCTACGACCTCAAACGGGTGAACAAGGAGGCGCGCGTCGGCGTCAAGCTCGTCGC
GACCGCGGGCGTCGGCACGGTCGCTGCTGGCGTCGCCAAGGGCTACGCCGACAACATCCA
GATCTCGGGCTACGACGGCGGTACGGGCGCTTCACCGCTCTCGTCGATCAAGCACGCTGG
GGTGCCGTGGGAGCTCGGGCTCGCCGAGGCGCAGCAGGTGCTGATCGAGAACGACCTGCG
CGGGCGCGTGACGCTGCGGGTCGACGGGGGGATGAAGACGGGCCGCGACGTGGTTATGGG
GGCGCTTCTAGGCGCCGAGGAGTACGGCTTCGGCACCTCCGCGCTGGTGGCAGCGGGGTG
CACGATGCAGCGGGCCTGTCACCTCAACACCTGTTCGGTCGGGGTCGCCACGCAGCGCGA
GGACTTGCGCAAAAAGTTCCCCGGTCAACCCGAACACGTGGTTAACTTTTTCGTCTACGT
CGCCCAGCAGGTGCGCATGATCCTCGCCGAGATGGGCTTTCGGAGCCTCGACGAGATCAT
CGGCCGGGTCGACCTGCTCGAGCCGCGCGAGGTGGCGCTACCCAAAGCCGCGCACCTCGA
CCTAGGCGCCATCTTGCGCGACCCCGACCCGAGCGGTACGCGCGCGCGCCGCGCCCAGCG
CCGCCGCAACGACCGCCCCGAGGACACCCCGCCCCTAGACGAGATCGTCTACCAAGAGGC
GGCGGGGGTGATTCAGAACCCGCGGCCCTACCGCAGACGCTACGCCATTACCAACCGTGA
GCGCTCGGTCGGGGCGCGCCTCTCCGGCGAAGTCGCCCGCGTCCACGGCGAAGCGGGGTT
GCCGCCGGGGACCGTGCAGCTCCACTTCACGGGGGTCGCCGGCCAAGCGTTCGGCGTCTT
TAACGGGGCGGGGGTGCAGCTCACGCTCGAGGGCGAAGCCCAAGACTACGTCGGTAAGGG
CATGGCCGGCGGCGAGATCGTCGTCAAACCGCCCGCCGAGTCGCGGCTGACGCCGCACGA
CAACACCATCATCGGTAACACCGTGCTCTACGGGGCTACGGGTGGTGCGCTCTACGCCTC
CGGGCGGGCGGGCGAGCGCCTCGCGGTGCGCAACTCCGGCGCCCGCGTGGTGGTCGAGGG
GTGCGGCGACCACGGTTGCGAGTACATGACGGGCGGGGTGGTGGTGGTCTTGGGCCGCAC
CGGGCGTAACTTCGGCGCGGGGATGTCCGGCGGGGTGGCCTATGTCTACGACCCTGACGG
CGCCTTCGAGGGGCGCTACAACCCCGGTATGGTCGCCTTGGAGCGCTTGGGGCCCGGTTT
GGACGACGAGCTGCTGCGCGCGCTCGTATCGCGGCACGCAGCCCTTACCGGCAGCCCACG
GGCGACCGAGCTCCTAAGCGCGTGGGAGGAGGCGCGGGGCCGCTTCTGGAAGGTCGTGCC
CAAGGCCGAAGCTGCCGACGTGAACGGGGTGGCGGCGGGGGCGCTCGAGGCGCTAGTGCA
AGAGGCGCAGGTCGGGAGCGTGGCACTCTAGGGACAGGGATTCATCAGCCTCGCCAAATT
GAAAGCCGAAGCCAACTGACGCTCCGGCTTTCAATTTTGTATCTCAGTTCTTATTACCGT
CTACCAACCCACTACGCCGAACAAAGCGTTACGCCATCACGACGTTTTTCGACCATCTTA
ACGAGCAACTATAGGCGCGCTGGCAACATCACGGTAAAGGGTAGCTGCGTCAATCGTAAG
AGTTGCATTACTCGTACCATTAACTGTCCGTATCAAACAGGTAAAGCCAGTTCCTAAAAC
TCCACCGGTATTGTTATCTCGGGGAACCGTATAGCTGTTTGAACAATTGGACCCTTTTAG
CAGATACACAGTCCCTGTGTTAAAACCTCTGTTTGTGATGAACTCAATAATCGTGCGATA
GTTGCTACTTGCAGTTACCGCACAGCGTGTAGAAGTTGGCAAGCTGCCCTGATTAACATC
TACTGTGAATCTCGCTCTGCTGACAGGTGAGATCGTGTTTCCTGAGCATGTATTGTACTA
TTTTGAGGAAAGAGTACTGCACCATCCTCAAAGGCGACAAGAAACGCGGAAAGTGTTAAA
AGGACGACCGGTAAGCTAAAACGCTTCAAGCTTTTCCACTTCATAAGCACCTCCATACGG
CCAATGGTCCCCTTAAGGGCGATAAAAAAGCACAGGGCGAATGACGTCTTGGTAGTAAAG
GCTGGGTATTTCTAAAATCAGGAGAGTTTTCCCTTCCGGTGATAGCAAATCAAAGTAGTA
GCGGTCACTCAAATTTACAGCAACCTCTGCCTGAATCAGTTCTTCTAGCTCATCTGATGA
AGTTTGGGGAGCAATCGTCATACTGCTACGGATACTACGTTCGAGTTTTGCTTGATCTAA
ACCAGTGGCTTCGCGACTTGGTTTCCCTAGTTCAAGTTCTACGCGCTCGACCCCACCAAC
TCTGACAGCAACAAGCTTATCCTCCACAACCCTAATCGAACTGAAGTCTTGGGTTTCCGA
TTGGTTTTGGAAATATTCTAAAAGACTAGTCTCAGCACGAGATAGTGAGTGCAAAAGTTC
ACTGTGAGCTTCACTGCTAGTAATATGTACCAAAGAAGGTAATTGTGCCGGCACAGCTGC
TCCGGATTTATGTTCATCTCTGGAATGCATTGAGCAAGCGGCTAGTGAGAACATGGCTAA
CACGCTTACAACGCTGCGGATGCTTCGTCCTCTCATACTACCTCCCCGTGAGTTACACAA
ATGGTTACCTGTAATGACCGAGCAACAGCTATGCCTTTGCTAGCATCCCTTCCCTTAATA
TGTCTGAAACATCTCAGGTTACAACTCCCCAAACAGCGCGATGTGATATTTTTTACACTC
GTTTTATATTAAAATCTTAGAAGCGTTTCCACCGCTTCTAAGACCCGCTTGGCGTTCGGC
CGGTAGTGATGTTCGATGGACGAAAAGGGCGGGTAGGGTGAATCCCAACCGGCAACGCGC
AGCACGGGCGCCTGGAGGCTGTCGATGGCCTCCTCGGCGATCCTGGCGGCGACCTCCGCG
CCGAAACCACCCGTGCGCATGGCTTCGTAGACGACCACCGCGCGCCCCGTTTTGCGAACC
GACGCGAGCACCGCTTCGGTGTCCAAGGGGACCAGGGTCTCGAGGTCGAGCACCTCGAGC
GCTACCCCCTCGGCCTGCGCGACCTCGGCCGCTTTTTCGCACACCTCGACCATGCCGCCG
TAGCACAGCAGCGTCGCGGCGCCCCCCTCGCGCACCACTCGAGCCTTGCCGAGCGGGTGG
GTGTAGGGGGACGTCGGGACGGCGGCGCGCACCGAGCGGTAGAGCTTGATCGCCTCCAAG
AAAAAGACCGGGTCGGGGTCGGCCACGGCCGCGAGCAGGAGCCCCTTGGCGCGCTCCGGG
TTCGACGGGATGACCACCTTTACGCCGGGCGTGTGCGCCAGCAGCCCCTCGGGGGAGTCG
GCGTGCTGCTCGGGGGTGTGGACGCCGCCGCCGTAGGGGGCGCGGACCACCAGCGGCAGG
CTGTAGCGCCCGCGCGTGCGGTGGCGGTAGCGCCCGACGTGCGAGAGGATCTGGTCCAAG
GCTGGGTAGAGAAAGCCCGCGAACTGCACCTCGGCGACCGGCCGAAACCCCGCTAGGGCG
ATCCCGACGGCAAACCCCACGATGCCCGACTCGGCGAGCGGTGTGTCGAACACCCGCGCC
TCGCCGAAACGCCCCTGCAGCCCGTCGGAGGCGCGAAACACCCCGCCCATCTTGCCGACG
TCTTCGCCGAAGAGCAGGACGCGCTCGTCATTTTCTAAAGCCTGCTCGAGCGCCTGGTTG
ATCGCCTGCACCATCGTCAGGTTTTGGGTCGCGCTCCGGGTGGCGGTTTCGGGGTCTTTA
AGCGCGCTCACGCAGCACCTCCCAGGCCCGCAGTTGGTCGGGGGTCATGGTCTCGAAGAC
GTGTTCGACGATCTCCTCGGGGGCGGGGGTGGGGGCGTCGTCGGCCTCGCGGACGGCCGC
CTCCAGCTCCGCTCTAAGCTCCTCTAAAAGCGCCTCCTCCTGCGCGTCGTCCCACAGCGT
AAGGTGGGCGAGCGCCGTGCGCATCCGTTTGACGGGGTCGCGGCCGATCCAGGAGGCCGC
CTCCTCCTCGGTGCGGTAGCGGCTCGGGTCGTCCGAGGTGGTGTGCGGCGCCACGCGGTA
GGTCATCGCTTCGATCAAGGTAGGCCCGCCCCCTTCCCGCGCCCGCGCCACCGCCTCTTG
GGCGACCTTCCACACCGCAAGCAGGTCGTTGCCGTCGACCGTCACGCCGGGCATCTCGTA
ACCGGCGGCGCGCGCGGCGACGCGCTTGGTTTTCATCTGCCGCGTCGTCGGCACCGAGAT
GGCCCAGCCGTTGTTCTGCACGATAAAGACCGCCGGCGCCTCGAAAACGGAGGCGAAGTT
GAGCGCCTCGTGAAAGTCGCCCTCGCTGGTGCCCCCGTCGCCGACAAAGGTTGCGACGAT
GGGTTGCGACCCGTTTTGCGCCCCCCGAAGGCGCAGCGCGTGAGCCAAGCCGACCGCTTG
CGGCAGCTGCGTGGCGATGGGGACGTAGAACGGCAGGATGTTCACGCCCTCCGGGAAACG
CCACCCGGCGGGGTGCGCGCGCCAGTAGAGGATCAGGGTCGCCAGAGGGAGGCCGTGCGT
CAGCGCGGCGGCGCTCTCGCGGTAGGAGGGCACCAACCAGTCGGAGGGCTCAAAGGCCAG
CATGGTGCCGACCTGCGCGGCCTCCTGTCCCCTATAGGGCGGGTACACGCCCAGTTTGCC
CTGGCGCTGCAGGACGCTCGCGCGCTCGTCCCAGAAGCGGGCGCGGCGCAGCGCGCGGTA
GCCGCGCACGAGATCGTCGTCGTCAAAAGGTAGGTTGCCCTTGGGGATCCCCTCGTCGCT
CAGGTAAGCAAGCGTCTCCACACGTCCTCCAGTCGTCGCGCCCCGCGCGCGGCTGGGGAC
CGCTGCGGCGCTCGGGCGCTCTCGTCAAGGCTCAATCCCTGTCGTCCGTCCCCGCCAGTT
TAGCATCTACCCCCTGACGCTTCCGGCGCGCTGCGGGCGGCGGGTACACGGGCAGCGGGG
CGGCTTTGGGTGGGGCGCTTTCGTGTAGAGCTGTGTGGAGCGCGCCGTGGGGTGGCGTAG
ACCTGGCGACAGAGCGCATGATGAGCGCATGACGACAGCTTTGGCTCTAGCGCCCGGCGC
CGCAGGGAAGACCACGGGGCAGGTGGCGCAGTGAAAGCCGCCCTCATGCACGCCTTTCGC
GAACCGCTACGGGTGACCGACGTCCCCGACCCGGAGCCGCCGGCTGGGGGCGTCGTGATC
CGCGTGGGCGCCTGTGGCGTCTGCCGCAGCGACTGGCACGCCTGGATGGGGCACGACCCC
ACCATCCGGTTGCCGCACGTGCCGGGGCACGAGCTCGCGGGTACGGTCGCGGCGCTCGGT
GCGGGCGTCACGCATTGGCGCGTGGGGGAGCGCGTGACGGTGCCCTTCTGCTGCGGCTGT
GGGCGCTGCCAGACCTGCAGGGCGGGGTACCCGCACGTGTGCGACGCCGAGTACCAACCG
GGGTTTACGGGGTGGGGGGCGTTCGCTGAGTACGTCGCACTGCCCTACGCCGAGGTCAAC
CTCGTGCGCCTGCCCGACGCTCTGGGGTTCGTCGAGGCCGCCAGCCTCGGTTGCCGCTTT
ATGACGGCGTTTCACGCGCTCACCGCCCAGGGGCGCGTGCAACCAGGCGAGTGGGTGGCG
GTGCACGGCTGCGGCGGGGTGGGGCTCTCGGCGGTGATGATCGCCGCGGCGCTCGGTGCC
CGGGTCGTGGCGGTCGACCTGGACGACGCCAAGCTCGAGCGTGCCCGCGCGCTCGGTGCC
GAGCACGTCCTCAGGAGCGCGCACCCCGTCGGGGCGATTCTCGAGCTCACCCAAGGGGGC
GCGCACGTCTCGCTCGACGCTCTGGGCAGCGCCGCGACGCTGCGCAACTCGGTGCGCTGC
CTGCGCAAAAAGGGGCGACACGTGCAGGTGGGGTTGCTGCTCGGCGAAAGCCGGCCCACC
GCGCTGCCGATGGGTGAGGTTATCGCCAAAGAGCTCGAGCTGAGGGGCAGCCACGGCATG
CCCGCGCACGCCTATCCGCAGATGCTACGGATGATCGCCGAGGGCACCCTGGCGCCGCAG
AGGCTCGTCGGTAAGACGCTCACGTTAGAGGAGGCCGGCGCGGAGCTCGCCGCGATGGGC
CGCTTTGCGCCGCGCGGGGTGAGCGTGATCGTGTTATAGCAAAAAAGCGGCCCCTTTGGG
GGCCGCCTCAGCACTGCGTCTTGGGGGCGCGCTTAGAAGTGGTAGTTAAAGCCCAGCGCG
CCGCGGGGGTCAAGGGTGAAGGGGAACTGGATACCGGTCCCGATCTCGGCGAAAAAGCCG
ATCTCGCGGTTGAAGCGGTACTCGCCGCCCAAAAAGCCGGCGAAGGCGAAGCTCGGCTGG
ACGGGGAAGATCGTCCCGAGGTCGAGGCTCGGGCCGCCGTAGAGCTGGATGTTCTCCTCG
AGCGTCGCGATGTCAAAGAGCGCGTCGACCCCGACGCCGAGACGCGAGGTGAAAAGGTTA
CCCGAGAAGCGGAAGCGCAGGTCGGGCTCCGCGCCGAAGAGCTGCACGTCTTTGATGCCG
TAGTGCAAGCTCGCAGGGAAGGGGAGCGCGGCGCCGACAAACTGCGTCGTGTCGAACTCG
ACACCGGGCGCGGCCTCGACCGCGACGACGACCTCAGCACCCTGCTCGGTCACCTCGGCG
TCAACGGTCGTGTCCTCTTGCGCGAAGGCCACACCCAACAGGGCGAGGAGGCTGAGCAGC
GCAACGATTCGCTTGTGCATGTTATCCCTCCAAAGTAGGTGAGAAGGTTAAAGCGCCCAC
TCACGTTCTGGCCTTTATATCACGCGTTTTTTAGAGCGAACAAGTAGGGACGGCTACAGC
TTTTGTGAGTGACAGCCACAATGTCCCCTCCCCGAGGGGGTTAGCTGCCGCGGGTGCGCT
CGTAGTAGCGCCGCAGGGCGCCCCGCTGCAGGGGCGCCGCGCGGTTGCAGAGCGGCAGCG
CGCCGAAACGCTCCTTAAAGGCCGCGAGCAGCGCCGCCTCCTCGGCTTGGGGGACGCGCG
CGTAGCGGTAGCGCCAGTAGGCGGCCCGCTCGGCGATGCAGGGCGCGCCGGAGCGGCCCG
CGAGGTGCTGGCGGATGCGGTTGGGGACGTCCTTGGCCGACTGACCGATGTAGATCACGC
GTTTGGCCTCGTCGGCGAGCTCGTAGACGCCCGGCATGGCGTCGCGGCCGCGGGGGGGTG
GGAGCGCCTCTAGGCGGCGCCAACGCGCGGCGATCGGCACCTCAGCCCTCGAAACCGAGC
TCGCGCAGCGCCTCGGGGTCCTCGCGCCAGGCGCGGCGCACGACGACCTCGAGCTCTAAA
AAGACGCGGTGCCCCAAAAAGACCTCGAGCTGTTTGCGGGCGCTGCGACCGATCTCGCGG
ATCATGCTCCCCCCCTTGCCGAGGACGATCATGCGGTGGTTCGCGCGCTCAACCCACAGC
TCGGCCATGAGGTAAAGGGGTTCGTCCCCCTCGGGGTCGCGCCACTGCAGCACCTGCACG
GCGACCGCGTAGGGCAGCTCCTGCCGCAGGTGGGTCATGGCGCTCTCGCGGATGATCTCG
GCGGCCCACGTCTCGCGCGACTGGTCGCTGCGGATGTCTTCGGGGAAGAAGAGGGGACCT
TCAGCGAGCTCACCGAGGAGCTCCGCGCGCAAAGCGTAGACCGCCTCCGGGTCCTCGAGG
GCGCTTAGGCGGTAGGTGCGGCTCACGTTCGGTACCAGCTCCCCGTAGAGCTCCAGGGCC
TCGTCGGGGTACTTGGCGGCGTCGAGCTTGTTGCCGACCAGGTAGACGCGCGTGCTGGGG
TCGAGGCCGCGCAGCAGCCGCGCGACCTCCTTGTCCTCGTCGCTGGGTGGGCGGCGCAGG
TCGACGACCCAGAGGATGACGTCGACGTCGACGACCGCCGCGCGCACCTCGCGGTTCATA
AACTCGCCCAGAGCGTCTTTCGCGCGGTGAAACCCCGGGGTGTCGACGAAGACGAGTTGG
CGCACCTCCGACGCCTGCCGGTCGGTGTAGACGCCGCGCACGCCGCGGCGCGTGGTCTGC
GGCTTCGGGGTGATGGGGGCGACCTTGACGCCTAGAAAGGTGTTTAACAGCGTCGACTTG
CCGACGTTCGGTTTGCCTAGGATGGCGACGAAGCCGGAGTAGGTCGGGACCTCCGCGCTG
CTCTGTGGTGCGGGGGCGTCGAGGGGCGGTGAGGTGATCTCTGAGGGGTCAGACATGTCG
TCTCCTTGGCGGGGCGCGTGCTCGCCGGCGGTCACGGTCACCCTCGGTGTTGGGTGGAGC
TCGTCGTAAACGTCGTGTGCGAGCGCCTTCGTAGAGCCCTGCGTGAGCGTGAGTATACAG
CACCTGCGCCGCGCTGCCCGTTCAGCGCGGCGGGGCGCGCTCAGGTCGTGCTGCGCCCTA
GGGTTGCACCTGCGCGGCGAGCTCGAGGCGGGTGCGGACGCCGAACTTGTCGAACAAGTT
AGCGACGTGGGTCTTAACCGTCCGCTCGGAGATACCGAGCCGCTCGCCGATCGCGCGGTT
GCTGAGCCCTTGCGCGAGCAGCCCGAGAACTTCGCGCTCGCGCTCGGTGAGCTGCGGGGT
GCTGAGGCTCCCGATGGTGCGCGTCAAGAGCTCGCGGCTCGCCCAGATCTCGCCCCGGCG
GAGCGCCTGCAGCGCTTTAAAGAGCTGCGCGTCGTCGTCTTGAGGGCTGAGGTAACCGCG
GTAGCCGCGCTGCAGCAGCCGGATGACGTCGTCTTCGGTCCCAGAAAAGAGCGCCAGGGT
GGGCAGGGGTGGCGGGGGCGGAAAGGGCGGCGCGGTGCGCTTCAGGTGCCACAGAGCGAC
CTCGACCTCCGGCGTGTGGATCGCGTGGGCGGTGAAACCGAGGTGCGTAACGAGCTCGAT
AAGACCGCGTTGCAGCAGCCGCACGTCCGAAAACACCCACACATGCATGGCGCTAAAAGA
CCCCCGGCAGATGTCGTAGGCGAGATAGCGGTCTGCGGCGCCTGCCGAGCGGCGCGCGTA
AGGGGAGCGCGCTCGGCGACCACGACGGCACTGTTGTAAAAAGTCTGATGACCCGCCTCC
AGCGTTGGCGCCCGTTCCCGATATCCCCCGCTGCGCCGGTCACCGCGCTCGCGGCGGCGT
TGGCAGGTGCAGCCCTTGCGGCGGGACGTGCAGCGTCTCCGGCCCTTTTACGCTAGCACG
CCGCTCGCTTTTCAGCGTGTGAACTACTGAGCTTTGGCGCGCCGAAGCGCCCACGTGGGC
GACGCCCCTTCGGCCCTGGGCGTAGGCCTCGAGCGGCCTGCGGAAGGAGAACTTGCGCGG
CGCAAGAAACCGCTCGGGGGGCGCCGAGGGCTCAGCCGTTCGGCGCTTCTAGCCGGGCAC
AAGGGCTCTTTACAGTGCGGACGAACGCCCCACCCCTGGCCTGCACCCGGTTGGCGGTTG
TGCAAGCGCCCGTGAGGAGACCAGCAGCTATGGTACGGCCCTCTTGCCCCCCGTCGTCGT
CGCGCCTACCCCCTTGTCACCCGCCGCTCCCACGCTCGTACCCGCTTTGCCTGGCGTGTC
TTTGCCTGTGCCTGTTGGGGGGGTTGCTGAGCGGTTGTTGGCGAGCGCCCCCAGCCCTCG
ACCACGCCGCGCAGCAGCTCCCCCCCGAGGGGGGGCAGTTGACGCTCCCGGGTGGGGTGT
CGGTCACGCTTAGCGCGGGCTTTTTGGCGGCACCCGCCGAGGTGAGTGTGACGCGTGCGG
CGGTGCCCGAGCCCCTCCCCGCCACGTTCGCCGCGGCGTACGCGGCGGAGGCGATCGCCC
CCGGGGTCACCGTCCGCTTTCCGAGCCGCGCGCTCGGCGACGCGGGGGGGCTCGCCGTGC
GGGTGCCGGCGACCGTGCCCAAGCTAGAGGGCGAGGAGCGCCTGCTCGCCGAGGTGCAGC
TCTTTTTGGGGGACGGCACCCAGCACTTTTTCTTTCAACCCTACGCGCGCGTCGAGGGAC
CCTTTACCCAGCCCGCCGAGGGGAGCGATACGGTGACCCTGAGCGCGGCGCAGCTTCGGC
CGACGGGCGCGCTGCGGGAGGCCGCGGTGCGGGTGCACGTGCGCCCGGTGCGGCTCTCGA
GCCCGCTTGCGCCCCTCTCGCTGCCGCAGGGTTTTGCGTTAGAGGAGGTTGTGAGCGGCC
TCAACCAGGGTGTAGCGTTCGCCTTCGCCCCCGACGGGCGCGCGTTTATCGCCGAGAAGG
GCGGGGTCGTGCGGGTCGCCGAACAGGGCGTTTTGCGCCGCGAACCCTTTATCGACCTCT
CCGCACAGGTCAACCACTACCAGGCGCGGGGCCTTTTGGGGTTTGCGCTGCACCCGCGCT
TTCCGCAACACCCCTACGCCTATGTGCTCTACACCTACGACCCGCCGGAGCTGCAGGGGC
GGACGGGGATGGCGGCGCCCGACAACGCGGGCGCGCGCGTCGCGCGCCTCGTGCGGGTCA
CCGCCGACGCGGCGCGAGGCTACGCCGTCGCCGTGCCGGGGAGCGAGCGGGTCTTGCTCG
GTACAAATAGCACCGCCGCGACGATCGGCAACCCGGCTGCGCGTAACAGCAGCGTGCTCT
CGTGCGGCCCCTTGGGACGCCCCCTCGAGGACTGCATCCCGAGCGACGAGATCTCACACA
CCGTCGGGGGGTTGCGCTTCGGCCGTGACGGCATGCTCTACGTCAGCATCGGCGACGGCA
GCAACTTTCTCAAGGTCGACCCCGCCGCCTTGCGCGCGCAGGAGCTGGACAGCTTGGCGG
GCAAGCTGCTGCGGATCGACCCGGAGACGGGGCTCGGGCTCCCCGACAACCCCTTTTTCG
ACGGCAACCCCAAAAGCAACCGCTCGAGGGTGCTGAGCTACGGCCTGCGCAACCCGTTTC
GCTTCACCCTACACCCGCAGACGGGCGAACCGTTTATCGGCGATGTGGGGTGGAACACCT
GGGAAGAGGTCAACGTCGGCGGGGGGCGCAACTTCGGGTGGCCCTGCTTCGAAGGGGGGA
ACGGGCGGGCGTTGCAGCAGGGGGGCTACCGCGCGCTGGGGCAGTGCGCGGCGCTCTACG
GGAGCGCCCAGGCCACCGCGCCAGCGCTCTACGCCTACCTCCACGGGTCGGGCTCGAGCT
CGGTGCAAGTCGGCGAGTTCTATACCGGGACGCGCTACCCGGAGAGCTACCGCGGCGCGC
TCTTTATCAACGACTTTAACCAGGGGCGGATCCGCACCCTGCACTTCGGCCCCCGTGGCG
AGGTCGCTCGCGTCACGGAGTTCGCCACCGAACCCGGGGTGGTGCAGATGGGGATGGGGC
CGGGGGGGGAGCTCTATCTGCTCAACATCTACGACGGCAAGCTCAAGCGCCTGCGTTACA
CCGCGCCGGCGGCGGCGCCGCTGCGGGCGGTCGCGAGCGGCGCGCCGCTGCAGGGTCCTG
CGCCCCTGACAGTAGCGTTGTCGAGCGCGGGCTCGAGCGGTCAGGGGGGGCTCACCTACC
TGTGGGATTTCGGCAACGGCGAGCGCTCGGAGCAGCCGCACCCCAGCGTGACCTTCGCCG
AGCCGGGCCGCTACCGCGTCACCCTGTGGGTGAGCGACGAGGGTGGCGACGCGGCGCGGA
CGACGCTCGAGGTGCGCGTCGGCAACGCGCCGCCGACCGCGACGATCCTCTCGCCCGCGC
CCGGCGCGCGCTACCAGGTGGGGCGGCCGGTGGCCTTTAGCGGCCGTGGGAGCGACCCAG
AGGACGGCGCGCTGCCGGGGGGGGCCCTCTCATGGACGCTCAACACCTACCACAACGACC
ACGTCCACACCGACAGCCTGCCCCCCACAACGGGCGAGACGGGGGCTTTTGTCCCCGAAG
ACCACGGCGACAACACCTCGTTGGAGCTCTGCTTGACGGCGCGCGACCGCCACGGCGAGA
GCGCCAGGTCGTGCGTGCGGCTCCTGCCGGAGACCGTGCGCTACACCCTCGATACCGTGC
CGACGGGGCTCGAGCTGCCCTGGGAGGGGGTCATGCGCCAAACGCCCTTTACGGTCAGCA
CCATCGTGGGCGCCACGCAGCAGCTGGTGGCCCCCGAGCGGCAGGGGCGCTACGCCTTTA
GCCACTGGTCCGATGGCGGCGCGGCGATCCACGACGTCCGCGTCGGCGCCACCCCGAGGC
GCTTTGTCGCCACCTACCGCCGCAGCCAACGCCTGCGGCTCACCGCCCTCTGCCGCGACC
GCTGGCGCGTGGTCAACCTCTCGGCCGACGCGGTGCCGTACCGCTGGCGGGTGACGCGCA
GCGGTCAGGCGGGTTCGGGTACGGTGAGACCGCACGAGAGCCTGACGCTGCGGATCCCGG
CGGGGACGAGTACGGTCGCCTTCTACGCCGGCGGCGGTTTCCACAGCACCCTCCGACCGA
GTCTCGAGCGCTGCCGCTAAAACTGCAACCACTCAGCTGGGTCGGCGCGTAGGCGCGCCG
ACCCAAAACGGCGCTACGAGGCCCGGTAGAGCCTTGTTTCTTTCGTGACCGTGACGTTCG
TGCGCTTGTAGGGGGCGACGGGGTTGAGGATGTTGCGGCACTGCGGGTTGACGCAGCCGG
GGCAGCGAAACCCGTACATCTTGCTGCACGCCTCGCCCGACTGCAGGTGCTCGTAGACGA
TCTCGGCGAGCGCGTCCTGAAAGAGCGGCAGCCCGTTGAGCGCCGGGGCGCGCTTGTAGT
TGGTGATGCCGACCTTGTGCGCGAGCTCGCCGTACTCGATGTCGAGCTCGTGCAGCGTCT
CGATGTGGTCGCTGGTAAAGGCGATGCCGACGACGAGCACGTTGCGGCGCTTTTTGTGGC
CGAGCTCCTCGATCACCGTCTCTGTACTCGGGCCGAGCCACGGCACCGGTCCGACCTCGG
ACTGGTACGAGATCAGGTACTCGTAGGCGTAACCGAGGCGCTTCATCACCTCGTGGGTGG
TCGCGCCGACCTCGGCGGGGTAGGCGTCGCCGCGGTTGATCACGCTTAAGGGCAGCGAGT
GGGCGCTAAAGACGATGACGACGTCGTCGCGGTCGCGCTCGCTAAACTGCTCGAGCCCCT
GTTTGACGGTCTCGGTCATCGCCTCGATAAAGCGCGGGTGCGTCGGCCAGCGGTCGATCA
CGCTCCACTGAAAGGCGCTCTGCAACCCGAGGCGGCGCGCCGCGCGCCACACCTCGTTTA
GTGACGAACCGGTGGTCGCGCAGGAGAACTGCGGGTACTGGGTAAAGGCGACCGCCCGCG
TCACGCCGTCTTCGTGCATCGCCCGCAGCGCGTCCTCGGTAAAGGGGTCGATGTAGCGAA
ACGCCACGTAGAACTTGTGGGGCGCCGTCTCGGGCGACATCGCGTCGAGGCGGCGGCACA
TCCCCTCGCCCTGCTCGCGCGTCCACTTGAGGATCGGGCTGCCGCCGCCGATATCGCGGT
AGTTGTCCTGCACGCTCTTGGTGCGGCGTTTGGCGATAAAGGGGCCCAAGACGTTTTGGG
CGGGGAGCTGGATGATCTCGCGGTCTTCAAAGAGCTTGAGCAAAAAGGGCTGCACTTCGT
CCAGGTTTTTCGGACCGCCCAGGTTCATCATGACGATTCCGGTGGGGCCTCGGGTCATAG
CGCAGCATACCTTTAGACGTCTAGGACGTGTGTCCCGCGGCGACACGGCGTTTGCAGGGG
TGCGCTCGAGCGCCACGCAAAAAGCCCCACCGCGCGGTGGGGCTGTCGGGTCGTCGGTAA
GGGGTTACTTCGCCTTGTTGTAGAGCTTCTGGGCGATCTCGAAGATCTCTTCGGGGTGAA
ACTCCGGCGCGAACGACTCGCCGATGGGGTCGAGGCGCGCGAGGTGCCCCCCCTCGGGCG
GGCCGTCGACGACCTCGAGCGGACCGCTACCGTCGGGCGACTCACCCTGCCAGATGTGGG
CGATGTCGCGGTAGTCGTTCGGGCTAAAGCGGTAGAGCTTGCGGTGCGACCCTTCGGCCT
CGAACTTGCGCGCTTCGGGGAAGAGCGAGTTGTCGAGTTTGGGGATCGGGAGCATTTTCG
ACATCTCGACGCCGGTCAGCGTTTCGAGCGCCTTGGCGTAGGCGAGCGCGTGCACCCCGC
CGCGGACGAAGAGGTAGCCGAGCATCTGGCGCGCGACCGGGTTGTCGGTCATCTCGTACA
CCCGCAGCTTCTGGGTGCGGGCGCCGTTTTCCAGGAAGAAGTTGTGCAGCAAGTCGAGGA
TAAGGTTGCCGCTCGAGAACACGTAGTCGCCACTCCAGGCCTGACCGAGCGAGTTGGCCG
GCAAGATGGTCTGGCCGCTAGCGATGAAGTGGTGCGGGTTGCCCGCGTCTTTGGCGAACC
CGAGCGGGGTGCCCGTCGGGTCGGGGGTTTCGCTGGGGCGCTCGGGCCCGTTGAGGAGGG
AGTTCACCGTGGCCGCGACCAACTCGATGTGGCCGAGCTCCTCGGTAGCGATGTTGGCGA
TGAGGTCGTAGTAGGGTTTGAGCTTTTCGCGGCCGCGGAAGTTGAACGACTGATAGGTGT
AGTTCATCAGCGTCGACATCTCGCCGAAGCGACCACCCATCAGCTCCTGTACGCGGATAG
CGGCGTTGGGGTCGGCCTCGCGCGCCGCGGGCATCTCGATCTGCAGCTTGTCGATGCGTA
AGTACATCCTGACCTCCTCCTGTTGGGTGTCCCCGGGGGGTTTCCCTTAGGGCCCTCTTA
CTGTAGCGAACGGAGCGTCATCATTCAAATCGATGGTCGCTATGGTTTAATAGAAACTAG
CGATGACACTCACCCAGCTCAAGTACCTGGTCGCCGTGGCCGAAACGGGACACTTCGCCG
AGGCGGCGCAGCGCTGCGGGGTCACCCAACCGACCCTAAGCATGCAGCTGCAAAAGTTGG
AGCGCTCGCTCGGCATCGTGCTCTTTGATCGTCGCAAAAAACCCGTCGAACCGACCGAAG
CGGGGGCTACACTCGTCGCGCAGGCGCGGCGGGTGCTGCACGAGTGCGCGCGCCTCGAGG
GGCTCGCCCAAGAGGCGCGCGGCACCGTCACGGGCGAGCTGCGCCTAGGGATCTTACCGA
CGCTCGCCCCCTATCTGCTGCCTTTGGTCGTCCCCCGCTTTCTGCGGCGCTACCCCGGCG
TTCACCTGCGCGTCCGCGAGGCGACCACCGCGCAACTCATCGGCGAGCTCGTGGGTAACG
GGCTCGACCTCGGCCTCGCGTCGGACCACGAGCCGCACGCAGCGCTCCTCTCGCAGCCCC
TCTTCCGGGAGCCGTTCGTCGCCTTTCTCGCGCCCGAGCACCGCCTCGCCCCCCACCGCG
AGATCCCGACGAGCGCGCTGCACGTCAGCGACATGTGGCTCCTCAGCGAGGGGCACTGTT
TGCGCGACCAGACCCTGAGGCTCTGTCGAGGGGGGGAGCTCGCCTGCGGGACGCGCCGCT
CGCTGCACTTCGAGAGCGGCAACCTGCAGACGCTCGTCAAACTGGTCAAGCAGAGCGGGG
GGATGACGCTGCTCCCTCTGCTCGCCACCCTGGATCTCAGCGACGGCGAGCGGCGCACCT
ACGTGCGGCCGCTCGTCCCGACGCCGCAGCGCGAGGTGTGGGCGCTCACCAGCCGCACCT
CCGCCCAACGCCCGCTCTTCCGGGCGTTTATCACGACCGTTTTGGAGGCGCTGCCGGAGA
ACCTCGCGGCCCTCTAGACGCCGCGACTTAAGCGACCTGGCGCGGGGTGCGCAGCGCTCG
GTGAGCGCCGCTTGCGGGCGCTAGGGGAGCCTCTCGCTCCCGGCGCTCGCCCAGTCGCGC
GGTTGGAGAAAGGCCAGCATCGCCGCCTCGGGGCTCCCCGGTTCGGGCGCGTAGTCAAAC
GCCCAGTGAGCAAAGGGCGGCATGGACATGAGGATCGCCTCGATGTTGCCCCCCGTCTGG
AGGCCAAAGAGCGTGCCGCGGTCGTACACCAGGTTGAACTCGACGTAGCGGCCCCGCCGC
AGGAGCTGCCAGCGCCGCTCACGTTCGCCGTAGGGGGTGGCGTGGCGCCGCGCTAGAAGC
GGCAGATAGGCCTCCAGAATGGTGTCTAGACCGTCGGCGACGAAGGCGAAGTCGCGCTCG
AAGTCCCCTTGGCCTATGGGCGACAGCTCGTCGAAGAAGATCCCCCCGACGCCGCGCATC
TCGCCGCGGTGGCGGATAAAGAAGTAGTCGTCGCAGGCCCGTTTGAGCGTCTCGTAGTCG
CCGACGTCGTGGCGGTCGCACTGCGCTTTAAGGGTGCGGTGAAAGTGGATGACGTCCTCC
TCGAAGGGGTAGTTGGGCGTCATGTCGGCGCCGCCGCCGAACCACCAGACCCGAGGCGCT
ATCTCGTGACCCCGAGAGGAGACCTCGGTCACCTCAAAGTAGCGGTAGTTGGCGTGAAAG
GCGGGCGCGTAGGGGTTGAGCGGGTGGAGCACCATCGAAAGACCCGTGGCGAAAAAGGGT
TTGCCTTCGGTGCCGGGGTGGGTCGCCGCGAGGCTCGGCGGCACCGCGTCGCCGCAAACC
GCCGAGACGTTGATGCCGCCGCGCTCCAAGACGCGCCCCCCCTCGAGCACCTTGGCCGTC
CCCCCACCGCCGCCGGGGCGCTCCCAGGTGTGCGGCCGGAAGGTCGCCTGGCCGTCGAGC
GCCTCGAAAGCGGCGGTGAGTCTGGCCTGCGCCGCGCGCATAAGCGCGACCACGCGCTCT
CGGCGGCTCGTCGTTGCGGGTGCGGCTAGGTGGCTCGTCAACGGTTCAGGCATGGCTGAG
CTCCTCTGGCGTGGTGTGGGCGCGCCGGTCAAACTCCCGCACGACCGCGACGAGCTGCGC
TAGGCGCTCGGGGTCGGTCTGCCGCATGATGCCGTGGCCCAGGTTGAAGATGTGCGGTCC
GCCGAGGCCCTCGCGCAGCACCCGCTCGGCCTCCGCGCGCAGCACCCCTTCGGGTGCGAG
CAGCACCGCGGGGTCGAGGTTGCCCTGGAGCGTTTTGCCGGGCAGCAGCGGCCTGACGTG
CGAGAGCGGGACGCGCCAGTCGACGCTGACGACCTCGCACGGCAGGTCTTTGATCTCCCC
GTAGAGGTGCAGCGCGCCGACGGCGATGTAGAGCCTGGGGACGCCGAACGCGGCGAGCGC
CTCGAAGATGCGGGTGTTGTACGGTTTGGCGAACTCGCGGTAGACGCGCGCGTCGTGCAG
CCCCGCCCACGAGTCGAAGAGCTGCACCGCCTGCGCGCCCGCCTGGAGCTGCACCTTGAG
GTAGCGCACCGAGAGGTCGGTGAGTTTGTCGAGCAGGGCGTGCGCCGTCTCGGGGGCGTA
GCGCAGGAACTGGCGAAACTCGTCGTAGTCCTTGGAGCCGCTCCCCTGTACGAGATAGGT
CGCGAGCGTCAGGGGGGCGCCGCCGAAGCCGATTAAAGGCACCGGGCTCTCGGCGCGGAT
CAGCCGGATCGCCTCGGCGACGAAGGGGGCGATCTCGCCCCCTTCGGGGACGCGCAGCGC
GCGCACCTGCTGGGCGCTGCGCACGGGCTCTTTGAGCACGGGGCCGGGGGAGAAGTCGAT
CTCGACGCCCATCGGCGGCAGGGGCGTCATGATGTCTTGAAACAAGATGGCGGCGTCGAG
GTCGAAGCGGCGCAGGGGTTGGAGGGTCACTTCAGCGGCCAGCTCGGGGGTGCGGCACAT
CTCCCAGAAGCTGTAGCGCGCTCGGAGCGCGCGGTACTCGCTCAAGTAGCGCCCCGCTTG
GCGCATGATCCAGATGGGGGCGCGCGCCGTGTCCTGACCGCGCGCCGCCTCGAGAAAAAG
GCTCATGCCCCTAGTGTACGGCCGCGTTAGCGCTTAAGGGGTTGGACAAATGTCCAGCTT
CCCTAGGCCCCGGCGGGCGTGGCGGCGCCCTAGCGCGCCGGTTTTTGCTGCGCGGGTGCT
TGTCGGGCGCCCAGCGAGCCACGGGCCACAGGCCACCGACCCCTTGCGGACGCTCCAGGT
ACGCGCGAGGGAGGCAACGGAGCCTAGGCCTCCCCCTCGGGAGTAAAGCGGTACCCCACC
CCCCACACGGTGTGGAAGTAGATCGGGCGCGCCGGGTCCGGCTCGAAAAGGCGGCGCAGG
CGTACGACGAAGTTGTCCACGGTGCGGCTGCTCGGGAAGGCGTCGTCGCCCCACACGGCG
TCTAAGATGTCGTCGCGGCTCACGACCTCGCCGCGGCGGCTGCTGAGAAGCTGCAGGATC
TTGAGTTCACGCTCGCTTAGGAGCTCGGTGCGCCCGTCGGCGAGCGAGGCGGTCCAGCTG
CGAAAGTCGACCGTGTGGCCGCCGAAGCGCAGCGCGGTGTCGGAGGCGGCGGCGCTCGCC
CCGTGCTCCCCGCCCCAACCGCGGCGCCGCAGGAGGTTCTCGACGCGCAGCAAAAATTCG
GGGAGGTGAAAGGGTTTGGGGAGGTAGTCGTCGCCCCCCGCGCGCAGCCCCGCGACGCGG
TCTTCGGGGTGCCCTTTGGCGCTCAAAAAGAGCACCGGGGTGGCGTCGCCCTCCGTGCGG
CGGGTGCGGCAGAGGTCGAAGCCGGAGAGCTGCGGCAGCATCACGTCCAAGATGACCAGA
TCCGGGCGCTCCGCGCGCCAACGCTCGAGCCCGCTCGGGCCGTCGCTCGCGACCAGGGTG
CGGTAGCCCTCGTCGCGCAGGTTGTCGGCGACAACCTCGGCGATGGCGCGTTCGTCCTCG
ACGATAAGGATCGTGGCGCGCTCGGTGGTGTGCTGCTTGCGGGTGGACGTCGTGGGGAGG
GTCATCGGGTCATGTCCTGGGGGGTGAGCGACGGAGTGCGTTCGGGGGTGGCGGCGCCGA
CGCGTTTGGGCAGCACCACGCTAAAGCGGCTGCCCCGCCCGGTCCGCGGGTCGAGGGGGG
CGTCGCAGCGGACCCAGCCGTTCATCACTTCGGTCACCGAGCGTACCAGGTGGAGCCCCA
ACCCGACGCCCGAGGTGGCCCGCGTGAGCTCGTCGCCGACGCGGTAGAAGGGGTCGAAGA
TGCGCCGCCTCTCCCCCTCGCGCAGCCCGACGCCCCGGTCCTCGACGTGCAGCACGGCGA
GGTGGCGCTGCCCCTCGAGCCTAATGGTGATGGGTTTGTCGGCCTCGGGGGTGTACTTAA
CGGCGTTGTCGAGGAGGTTGTTGAGCACGATGGCGAAAGCCGCGGGGTCGAGCGAGACGG
GGAGCGCTTCGGGGCAGTAGTGCACCTTAAGGCGGGCGCCGCGCGCCTCTAAGCCGCCCT
GGAGGGGCGCGAGCGCCTCGCGCAGGGCGTCGTTGAGGTCGACCTCGCGGAGCCGGCTGA
CCGCCAGGGCGTGCTCGAGCCGCGCCGCCGCGAGGACCTGTTCGCTGGTGGCCTCGAGGC
GGCGCAGCTCGCTATTCATCCGCTCGAGGTAGTCGCGCTGTTTGGCCGGGCTCAGCGAGC
GGTAGAGCACGCTCTCGAGGAGCAGCTTAAGGGTGCTCAAGGGGGTCTTGAATTCGTGCG
ACACGGCGTTGAGAAAGTTTTGCTGGCGGCGTTTGAGGTCGCGTTCGGCGCGCAGCGAGA
GCGCGATGAAGTAGAGCCCGGCGAGCATCACGAGCACGTAAAAGGGCCCCTCGAAGGCGA
ACATGCGCAGGTGCCCCGTCTGCGCGTCGCGAAAGGCGCGCAGCTGCGCGGGGTCGACCT
CGGCCCGCACGAAGCCCTCGGGGGTGCTCACCAGGCGCAGGTGCGGGTAGGTGGCTTCGA
TCTGCGCCCTGACGGCGCTTTCATCGTCAAACGCGAGCAACAGGTTGACCGTCGCCGCGT
CGCGCTGCCACGCCGAGAGCGTCTCGCGCGTGACCCGCGCGATGTAGCGCTGCTGAAAGA
CGATCCACCACGTCACCTGAGCGAGCAGAAAAACGACCACCACGCCGAACGCGATGCGGG
TCGCGGTTTGGGAGGTGAGCCGGAGGCGCTTCACCCCCTTAGTCTTTCACACACGGCCCC
CTCACGCTGTTACGCAGCTCAGCCGAGCCAGCCCTTTGCGGCGGCCTCGAGGGCGTAGTA
GGTGATGATCAGGTCGGCGCCCGCGCGTTTAATCGCCCAGAGGCTCTCCTGCACGGCGCT
CGCTTCGTCGAGAGCACCCGCGCGCGCCGCCGCCTTGAGCGCCGCGTACTCCCCCGAGAC
GTGGTAAGCGGCTAGCGGCAAGGGGGTCGCGGCGCGCATCCGCCAGAGGACGTCGAGGTA
AGCCAGCGCGGGTTTGACCATCAGCATGTCCGCCCCTTCGGCCTCGTCGAGGGCGGTTTC
GACGAGGCCCTCGCGGGCGTTGCGGGGGTCCATCTGGTAGGTGCGGCGGTCTCTGGGGGG
GAGCATCCCGTCGGGGGACGTCCCCCCCTGGGGCGCCGAGCCCGCCGCCTCGCGGAAGGG
CCCGTAGAACGCCGAGGCGTACTTGACGGTGTAGGCCAAGATGCCGACCCCCGTGAAACC
GGCGCGGTCGAGCGCGCCGCGCAGGTAGCCGACGCGCCCGTCCATCATGTCCGAGGGGGA
GACGAGGTCGGCGCCCGCCTCGGCGTGCGTCACGGCCATCTCGGCTAGGGCGGCGAGGCT
CGAGTCGTTGTCGATGACGACCCCGCGCGGCGTCGCCTTGAGGAGCCCGCAGTGGCCGTG
GTCGGTGTAGCCGCAGAGGCACACGTCGGTGATCAACACGAGGTCGCTGCCAAAAGCGCG
CCGCGCCTCGCGCAGCGCCCGCGCGACGGGACCCTGGGGGTCAGCCGCGCGCACGCCGCG
GGGGTCTTTGTCCGCCGCACCGAGGACGCCGAAGAGCACGGCGGCGCGGACGCCAAGCTC
GAGGCCCCGCTCGAGCTGCCGCAAAAGCCTGTCGACGCTGAGGCGCGAGACCCCCGGGAG
CGCCCCGATGGGTTCTTCGGCGCCGGACCCCGCGATCACGAAGAAGGGGGCGATGAGGTC
GCTCGGCGCGAGGCGCGTCTCGGCGACCAGGTCGCGCAGCGCGGGGCTCGCGCGGAGCCG
CCGCGGGCGCCGCGGGAGGGCGAGGGGGCTGTGGGGTTCGGGCGCGGTGTTGGGTGGGGC
GTGCGGTTGGGGCTTGGGGGGCGTCATAACGACCTCTCGGCGGTGGGGGGGTGGGTGTGG
AGAGCGGCCCGCAGCACGGCCTCGGTGACCCCGCTGACGTCAGGTGTGGGCGCTCGGCAA
GCGCGCCAGCCCCGCGCCGCGAGCGCCCGCTCGGTGCTCGGCCCGAGCGCGACGAGCCGC
GCGCGCTCCCCGACGGTTTGTGGCAGCGCCGCTGCGGCCGACGGGCTCGCGAGCACGATG
ATGGTGGTCTCAGCCCCCCCTAGGGTGAGGGTGTCCGGCCACGCCCGCGCCACGGTCTCG
TATAGCGGGAGGCGCGTGACGGCAAAACCGGCGCGCGCCAACCCCTCGGGGAGGGTGGGG
AGCGCGTCCAGGGCGCACGGGAGGCCGACGCGCGCGGGGGGGGAGACGCGCTCGACAAAG
CGCGCCAAGAGCCCCTCGGCGTTCGGCGGGTCGCCCACGAGCTGGGCGCGCCCCCCGTGC
GCGGCAAGCTCGCGCGCCGTCGCCTCACCGACCGCGCCCAGGCGCGGCCGCGCGCCTGCG
AGCGGGAGCCCCAGCGCGCACCACGCCGCTACCGCGCTCCGGCTCGTAAAGAGCAGCCAG
TCGCAGCCTAAGAGCTCCCTGGCAGCGCGCGCCGACACGGGCAGGGGGCGCGTCGCGATG
AGTGGCAGGTGGACGGGCTGGAACCCGCGCGCCGCGAGCGCTTCGGCGAGCCCCTCCAAC
CGCCCTTCGGCGTGCGTGAGCAGGACCGTCGGCGCCACTACGGCTCCTTGGCGGCGGCGC
GCGCCGGGGCGGGGCGCCCGAGCGCGTCGAAGGCGAGGTAGGCCGCCCCCTCGGCGCTGC
GGTGCTTGACCGTGACCCGCTCCCCCTCGTACCAGGCGGTCAGCTCGAGCTCGCCCCCTT
GCAGCGCGGCGTAGGCGCCGAGGGCGAGCTGGCAGCCGCCCTGGAGCATCCCCATAAGGC
CCCGCTCGGCGGCGACGGTTTGGTAGGCGTCGGGCGCGTGCAGCTCGGTGAGGAGCGCGG
CGAGCTCGGCGTCGCCCCGCCGGATCTCGAGCGCCAGCGCGCCCTGCGCGGGGGCGGGGA
CGAAGCGCTTGGGGTCGAGCGGGTAGACGGTGAGGTCGCTCAGGTCGAGCGCCAAGCGCG
CGAGCCCGGCGGCCGCGAGCACGACGGCGTCGTAACGCCCCTCGCGCAAGGCGCGCACGC
GGGTCGGGACGTTGCCGCGCAGCTCGGCGACGCGCACGTCTGGCCGGAGGTGCCGGAGCT
GCGCCTGCCGCCGCGCGGCGCTCGTCCCGACCACGGCGCCCTCTACGAGGGGGAGCGCCG
CGCTCTCGGGCCGGGCGGCGCCGGGGCGGACGAGGAGCACGTCGCGCGGGTCCTCACGCT
CGGTGACGGCGGCGAGCTCGAGCCCCGCTAGGCGCGCGCTCGGCAGGTCCTTGTGCGAGT
GCACCGCGACGTCCGCGCGCCCCTCCAAGACAGCGTCTTGCACGGCTTTGGTGAAAAAGC
CCTGCCCCGGCATCAGCCGGAAGGGGGTGCCCGCCTCTTGGGTGCGGTCGCCTTGGGTGT
CTAGGGGGACGAGTTCGGTCGCGACGCCGAGCGCCGCCAAGCGCTCGCGGACCCAGGTCG
CCTGCCAGAGCGCCAACGCGCTTTTACGCGTGGCGATCCGGACGACGCCGGTGTAGCGCG
CCCGCGGCAGGTCGGCTAGAGGGCTAAAAGACCTACTCACGGGAGGCGTCCGCGGCGTAC
GCCTCGCCGAGGCGGAGCTCACCGAGCCCCGCTTCGGCCAGAAACATCTGCGCCGCCTCG
AGCCCGTAGGTGCGGGCGACGGCGCGCAACCCCTTGACCGGCACGTGGGCGAAGCGGTGG
GCGAGGCGGGCGGCCTCCTCGCTGCCGACGCCGTCGCCTAAAGCGTCGAGCGTGGTCGCG
AGGTAGAGCTGCCGAAGCCGCTGGATGGAGGGGCCGAGCTGCCGCTCCGTCCACGCCTCG
AGGGCCCCCTCCAGCGCCTCCTGGAGGATCACCTCGGCCGCGGCGAGCTTCTCTTGAAGC
GCCTCGCGCCGCGTCCGGCCCGCCGCCTGCAGCGTGTCGACGTCGAGCACGCGGACGCGC
GAGGCCTCAATGACCTCGGGGTGGACGTTGCGCGGCACCCCGAGGTCAATGATCAGCTTG
AGCTCGGGGAGCCGCTGCACGAGCAAGGGGTCGATCAGCGCGCGCACCGGCGTCGCGCAC
ACCAAGGCGTCGACGGGGGGCGGCGCTGCCAGAAACGCTTCGAGGCTCGAGCTGCGCGCA
CCCAGGTGCCGCGCGAGCTGCCGCGCCCGCGGGGCGCTGCGGTTGACGATGAGGAGGTCG
AAGCCGGGCTCGCTGGCGAGCGTCTTCGCGGCGAGCGACCCCATCTCCCCAGCGCCGAGC
ACCGCCACCGAACCCCCTTGGGGGAGCGCGCGCAACAGGTCGGGCCGTGCGAGGCTAAAA
AGCGAGGTTTTAAGGGGCGCTAGGGCGACCTCGCGGCGCACCTTTTTGGCGATGCGCAGG
GCCGTGTGAAAGGCGAACGAGGTCAAAGGCCCCGTGCTGCCGGCCGCCTGCGCGGCCGCG
AACGCGCTCCGGACCTGCGCCATGATCTGGTCCTCGCCCGGGTTGAGCGAGTCGAGCGAG
GCGGCGATGCGGGTGAGCTGCTCCAAGGCCCCGTCGCCCGTGTAGGCGTACGGGCGGCAG
AGCTGCCCAGTCGGGGTCAGCAGCGCCCGAGCCTGCGCGACGTCCATGGTTTTGGGTAGA
GCGACGACCACATCCCAGCGGTTGCAGGTGACGATAGGCACCCACTCGGCGAAGCCCAGG
CCTGCAAGCTCGCTGTAAGGGGGTTTAAAGGCCGCCTGCCAGGCTTCGAGGGCGGCGGCT
CCGCCGCGCCGGTGCGATACGCCGATAAGCGCTAAACGTTCCACTGTCTTTAGTGTAATC
GGAATGATTTTGAGAGGGTGTCACCAAAGTGTCACAGCCGCCGGTGCGCGCTGCGGCCGT
GACAAGCACTTTGGGCATGGGCTTAAGATAGCCGAACCCCACCGCCGGCGCGCCACGGAC
AAATGTCACGCACGCACGCGCGCGTGGCACCCCCAACTCGCGGCGCGAGAACGATCAAAC
CGCGCTCATAGCACGTCGCACGCGCGCGGCGACCCTACATGCGACGAAAGGCTCGCCGCA
CCGCCTTATAGGGGCTCCTCGCCGCTAATGTCGGGCATCGCGGCGGCGGCGCCGAGCGGG
TTGGAGACGGCGTGCCGCGCGCGCGCCCAGGCCTCTTTGAGGGCGTGCTCCTCGGGGGAG
AGCAGCTCCTCGGGGGTGTCGGCGTAAGCGCCGACCTCGTCGGCTTTGACCTTCAAGATG
TCGTTTAAAACCCGGTGCAGAGCGTTACGCACCTCGAGCCCCTCGCGGAGTAGGTCCTGC
AACTCGAGCACCCGCCCGACCAGCTCGCTGTGGCTCATCGCCTCGAGCTCCTCCCGCGTG
CGCTGCATACAAACCTCCTTAGGTGGGTCGCTCGCCGACCTCGGTTCAGAGAATCTTACT
GAAGTGCGCGCGGGGGATGCTATAGCGTTTCGGGCCGCTCGGGCCCGCACCGCGGCGCTA
GCGCCAGGGGAAACCGATGCCGCGCCACGCGAAGCGCACCTGCCGCAGCACGTCGCGGGT
GCGCCACGCGTTCGTCTCCTCGACGGGTTTGAGAAGGCGCCACGCCTGCATCCGCAGCGC
TCCGGAGAGCAGGAACAGGGTGTGAAAGCCCGTCCAGGTAAAGCCCAAGAGCTCCCCCTC
GAGCCTCGAGAGGGCGAGCAGCAGCGGCCCCGAGAGGGTGCCGCCGACAAAGCCCGCGAC
GCCGGTTGCAAAGCTGTACATGGCGATAAAGGCGGTGCGGTTGTCTTTGGGGGCGCTCAC
CAGGGCCAGGTTGAAGATGGCGGGGCCGATGGCGCCCCACGCGAGCGCGTCGAATACGGC
GCTCAACCATACCGGCCAGAGGTGCGTTGCGGTCGCTAGCATCCAGCTTAGGGGCATTGC
GGTACCCGCGAGCGTGGTGCCGATGGCGAGCACCGCTTTGTTGCCGTAGCGGTCGGCGAC
GTGGCCCCAAAACGAGGTCGTCAGGAGCGCCGTGCAGGAGGCGATGGCGCTCCAGAGGGC
GATCTGGGTAAAGCTCATCTGGAGGTGCTGCAAAAAGTAGGTAAAGACAAAGGGCGCGGC
GAGCATCACGGCGGCCTGCCAGTAGATGCCGAAGAGGAGGAAGCGGCGGAAGTTCGGGTG
CTGCCACGGCGTGCGAAAGGTCTCCCGAAACCCCGGACGCGCGCCCAAGGTCTGCGGTTC
GTAGTGAAAGAGGAGGAGCACGACGCCCACAAGGGCCGCGCCGACGCCGACGCCGAGGAC
GACCTGAAAGTTGAGCGGCGCCTGAAGCCGGTCCAAGAGCCACCCAGCGCCTAGGTTGGC
GACCATCCCCACGACCCCGACGACCCCCGTGCGGAAGCCGAAGTAGCGCCCGCGCCGCCC
TTCGGGGACGACCTCACCCAGCCAAGACGCCCAGAGCGTCGCGGTGCTCGCCTGGAAAAA
GCTCGAGACCATCACCAGCAGCACGATAAAAGCGGGCCGCTGCGCTTCGGGTACCCCCAA
CAGGGGTAAAAAGGCGGCGAGCAGCCAGAGCCCGCGCCCCAAAAGGGCGGTGAGCGCCGT
GAGCAGCTTGAGGCGCCCGAACAGCGCCGCGCCCCACGCTGCCAAGGGGCTCGCGACCTG
CGCGAGCATCGGCACGCTCCCGATGAGGCCGATTTCGGTCGGTGAGGCGCCTAGGTGCAG
GGCGTAACCGACGATGACGCTGCCCGTCGTCCAGTTGAGAAACGCCTGGGTCAGCCCCCC
TTCGACGACCGAGAGGCGCAGGGTGCGCCGCACCTGCGCCGGTGTCGGCGCCTTTCGTGC
CTGCACCGTGCGTACCGGTGTCGTGCGTGCTGCCTCCGGCAAGGGTGTGGGCGAGGCGTC
CGGTGCTGCGGGGGGTGTCGGGAGGGCCACCGGTGATGAGGTGCCATGGGGGACGCTCGC
GGCGGGGGCGGCGTCGGCGAGGGGGGTCGGAAGCTGCTGAAGGGGGGCGTCGGTAGGGGG
GCGGGGCGGCGTCATAACCGCCCCTCACTCTACGCCTCCCACCATGAAAAGTGAACACAA
CTGAACGTCAGCGAACACCCTTTTGATCCCCTCGCCGGCGCGGTAGGGAGCGGCAGCCGC
CACGCCCGTCCCCGCCGCCGCTGACCGGACACGTTTGCGCTGAAGAGCTGCGCGCTATAC
TCGGCAGCATGTTCGAGATCTTTCCAGCGGTCGACATCCAAGGGGGGCGGGCGGTGCGCC
TCGTCGAGGGGCGCGCCGAGGACGAGACCGTGTACTTCGACAACCCCGTAGACGCGGCGC
GGCACTGGGTCGACCGCGGGGCGACCTGGTTGCACCTCGTCGACCTAGACGCGGCCTTCG
GGCGGGGGGACAACCGAGAGGTCATCGCGCGGATCGCCAAGCTGCCCTGCAAGTGCGAAG
TCGGCGGCGGCGTGCGCAGTTTCGAGGCTGCCGAACGCCTCTTGGACGTCGTCGAGCGGG
TGATCCTCGGTACCGCCGCGGTCACGCACCCGGAGCTTCTCGACGCGCTTTTGGCGCGCT
ACGGCGCCGAGCGCGTCGCGGTCTCCATAGACGCCAAAGGCGGCCTCGTGGCCGTCAAAG
GCTGGACGGAGACGAGCGCGGTCGCTGCGACGGTGCTCGCCGAGCGCGTGACGGCGCAGG
GGGTGAGGCACCTGATCTACACCGACGTCGCGCGCGACGGGACGCTTTTGGGCGTCGACC
CGGAGCCGGTCAGCTTGATGCGCCGCGCGTGCCCGCACACGCTCGTCGCGGGGGGTGGGG
TGGCGAGCGAGCGCGACCTCGAGCTCTACGAGAGCCTGGGGCTCAACGGGGCGATCGTCG
GCAAAGCGCTCTACGAGGGGCGGGTCCGCTATCCCCGAGCTGCCTGAAGTCGAGACGGTG
CGCCGCGAGCTCGAGCCCTACGTCCGGGGTCGGGTGATCCTCGCAGCCACCCTCGTCGAC
GCCCCCCCGGGGCCCAAGTACGCTCGGCTGGAGCGCGCCGTGGGCCAGCGCATCCTGGCG
GTGACGCGGCGCGGCAAGTTTTTGATCCTCCCCCTGTCGGGGGGGGACGACCTGATCATT
CACCTCGGGATGACGGGTATTTTGAGCCCCGAGCCCGCGCCCAAGCACGTCCGCGTGCGG
CTCGAGCTCTCCGAGGGGGGCGCGCTCTACTTTCGGGACGCGCGGCGCTTCGGCCGCTTT
CTGGTGGTGCCCTCGGGCGCCTACGAGGCGCTGCCGACTTTGAGCGCGATGGGGCCCGAA
CCCTTGAGCGCGGCCTTTACGGGGGACGCGCTCTACCGGGCGCTGCAGCGCTCGCGCACG
CCCATCAAACCCTTTTTGCTCTCGCAAAAACCGGTCTCGGGGGTCGGCAACATCTACGCC
GACGAGGCGCTCTGGCGCGCGCGCATCCACCCCTTGACGCCCGCTAACGAGGTCTCTAGA
GCCAAAGCGGCGCAGCTCGCTGGGGCCATCCGTGAGGTTCTGGCGGCGAGCTTGCGCGCC
AAAGGGACGACGTTGCAGGACTACCGCACGGTCAACGGCGAGGTGGGCGCCTACGCGCTC
CAGCTGCAGGCCTACGGCCGCGCCGAAAAACCGTGCCCGCGCTGCGGGAGTCCGCTGCGC
AAAGTGACCCTCGGGGGGCGCGGTACGCACTTTTGCGCGCGCTGCCAACGCCCACCCAGA
GCGCGCCCGGGCGCACCGTAGCGGGGGCTCTACAGGGCGCGCCGACGGGGGCCCTACGAT
GGGGCCATGCCTCACCGGACCGACATCCAGGTGCGCTTTAGCGACACCGACGCCCAGGGC
CACCTCAACAACACTGCCTACGCCGTCTACGCCGAACTCGCCCGCGCCGACCTCTTAGAC
GCGCTGCGCGGCCCCGACACCTACCTCTTGCTCGCCGAGATGACGCTGCGCTTTCAGAGC
CAGGTGCGCTTCGGCCAAGCGGTGCACGTCACGACCGACGTCCAGGAGGTCGGGGAGAGC
AGCGTGACGCTCGAGCAGACCGTCTACGCCGACGACGAGGCCGCGGCGACGGTCACCTCG
GTCGTGGTGCTTTTCGACGCGCGCGCGCAGGCGCCCAAAGCGTTTCCAGAGCGCGTCAGG
AAGCGCCTCGAGGCGGGCGAGCCGCTCGGCTAGGGGCTCCAGCGGTACCCCACGAGCCAA
GGGCTACAGACCACGGGCCACTCACCCATAGAGCCGCTACTGGCAGCTTCACCTCCTACC
GCCGTCCTTTCGGAACGCGCGCGCAGAGCGAGCTCTGCTCATGCGCCGTAGCTAACCGGG
CGACCCCCGCTAGCGTAAGCGGCGCCAACGTTTTTACCACCACCAAGAGCGCGCGCCCGC
CGCGAAGCGGCGGCGCGGTATCCTCACCTTCTATGGAACCCTTTCGCACCGACATCCAAG
TGCGCTTTAGCGACACCGACGCCTTGGGGCACCTCAACAACATCGCCTACGCCCTCTACG
CCGAGCAGGCGCGCGTCGACCTCTTTAACCGCGTGCTCCCCCGCGAGGGCCGCGGGAGCG
TGTTCGTCATCCTGGCGCACATCGCGCTCGACTTTCTGCGGCAGATCCGCTTCGGCGAGG
CGGTCTACGTCATGACGCGGGTCAGCAAACTCGGCCGCACGAGCGTCACGCTCGACCAGG
AGGTGTACGCCGACGATGAGCTCGCCGCCAAGGTGCGTTCGGTCGTGGTGCTCTTCGACT
TTAAGGCGCAACAACCCACCCCCTTGCCCGAGGCGCTGCGCGCGCAGCTCGAGCCCGCTA
AAGAACCGGCTTAAGACCCCTCTCGGTCGCGAGGTGCGTCACGCGCCGGTCGTGCCTCTC
GGCGGGGAGCTGCGCCACGACGAGCGCCTCCGGCACGACCCCGACGATCGCTACGCCGGG
GCGCAGCTGCGGGAGCAGGCGGTCGTAAAAACCCTTGCCGTAGCCCAGGCGGTGGCCTTG
GGGGTCGAACGCGAGCCCCGGAACGAACGCGAGGTCAATGCGCTCGGGTGGGGTGGGGGC
GCTCGGCGGCGGCTGCAAAAAGCCGTAGGGGTGCCTTCGGAGCTCACCGCCCGCCCCTAG
CGGGTGGACCGTGAGCGCGCCGTCGCTACCGGTTCGCGTGGCGTAAAAGGTCTTGTGCGG
GGCCGCCTCGAGGAGCCCGCCCAGCTCGAGCTCGCCGCCGAAGGCGAGGTAGATGAGTAC
ATGCTGGGCCGCCCCAAACGTGGGCCAGGCGAGCACGTGTTGGACGACCCGCTGGCTCAA
GGCGGCGGTCTCCAGCTTCGCGCGCACCCCCTTGGCCCAGCGGCGGAGCCGCCCCTTTTC
CCGCTGCGCGCTACTCACGTACCGACCTGCGTGCTGCGCCACGCTACCAGTGTACCGGGT
CGTGCCGGACTCAAAGCCCCTCTATCGCCGGCGGGTGAGCGCGGCGCATACTGGTGCTAT
GGCGACAAAAACCACCACCGTCTATCACCTCGTCGACAAACGCTTTGTCGGCATCACCCC
CGAAGGCCAGCGCGTCATGATCGACGGCGAGACCCACGCGCAGACCGGGATGCGGCCGAT
GGAGCTCCTTTTAAACGCCCTCGGCGCGTGCGCGGCTTATGACATCGTAGAGATGCTTAA
AAAGCGCCGCCTCGAGGTGCGCAGCTACCACATCGAGCTCACCGGCGAGCGGCCCGACGC
GACCCCCGCGCCCTACACCCGCATCCACGCCAAACACGTCTTCGACGTCCCTGGCCTCGA
CGAAAAGACGGCGACGCGCTTTGTCGACCTCGGGATGAACAAGTACTGCTCGGTGGCGGC
GAGCCTCAACGCGGCGATCTCGTTTGAGGTGCACCTGCAGGCTGCTGAAGGGGTGCGCGC
TACAACGTAGAGCGGAGCGGATTGGACCCGAACCCCGGACGCTTCACGCAGCGCTGCAGG
GACCTCATCTATCGGCGACGTCCGGCAAAAGACTCCGCCACAACACCCTGAGTCGGAGAC
GGCGATTTGCTACGCTACACCTCATGGCCGAGCCCGACCTGAGCGACCCTAAGCTCTACT
TCAACCGTGAACTCTCGTGGTTACAGTTTAACGAACGCGTCCTCGAGGAGGCCGAGGACG
AGGAGAACCCGCTTTTAGAGCGCCTGAAGTTTCTGGCGATCTTTAGCACCAACCTAGACG
AGTTCATCATGATCCGCTACGCCGGGCTCAAAGAGCAGGTCGCGGCGGGGATCGTCGAGC
GCTCCTTTGACGGTCTGACGCCAGCGGAGCAACTGAGGGCCGTTTCAGAGGCCCTCAGGC
CGCTGATCGCGCGCCACCGCAAGGTGCTGCGCCAAGACGTGCTCCCCGCTTTGGAGCAGC
ACGGGCTCAAGCTGCTTTCGGTCGGTGAGCTCGCGCCGAGCGATCGCGAGATGGTCGACG
ACTACTTCGACCGGGAGCTTTTCCCCGTGCTGACCCCCTTGGCGGTCGATTCCGGCCACC
CCTTTCCGCGCCTGCCCAACCTGAGCTTTTCGCTCCTCGTCGAGCTCTTCGACCCCGATC
GCGGCGAGGCCAAAACCGCTGTCGTGCAGGTGCCGAGCGTGCTGCCGCGTTTTCTGCGGC
TGCCACCCCTCGATGACGGCGACCGCACCTTCCGCTTCGTCCTCTCCGAGGAGGTCATTC
GCAGCAAGGTCACCGCGCTGTTTCCGGGCTATGAGGTGCGCGCGACCTACGACTTTCGGC
TGACGCGTGACGCCGACTTCGAGATCGCCGAGGACGAGGCCGACGACCTTTTGCAGGTGA
TCGAGGACGAAGTCCGTAAGCGCCGTTGGGGGGAGGCGGTGCGGCTCGAGATCACCGCGC
GTATGCCCGAGCACTGGGCCGACTTTTTGCGCACGACCCTCAAGCTCAGCGAAAACGACG
TCTACCGCGTCGACAATCACCTCAACGTCGGCGACTTTATGGAGCTCACGCAGCTCGACC
TCCCCGAACTGCGCTACCCGCCCTTTAACACGCGCCTGCCGACCGAGTACCGCGGCCGCT
CCGACGTTTTCGCCATCGTCCGGCAGCAAGACGTCTTGATCCACCACCCCTTTCACTCGT
TCGACGCCGTTTTGAACATGATCGAGCAGGCCGCCGACGACCCCGACGTGCTCGCCATCA
AACAGACGCTCTACCGCGTCGGGGGGAGATCGCCGGTCGTCGCGGCGCTCGCCCGAGCGT
CGGGCAACGGCAAGCTGGTCACGGCTCTGGTCGAACTCAAAGCGCGCTTCGACGAGGAGA
ACAACATCGTCTGGGCGCGCGAGCTCGAGCGCGCCGGGGTGCACGTCGTCTACGGCTTTG
CGGGCCTTAAAACCCACTGCAAAGCGCTTCTGATCGTCCGCCGCGAGGGCTCGGAGATCC
GCCGCTACGTCCACCTCGGTACGGGGAACTACAACCCCGGCACCAGCACCGTCTACACCG
ACTTTGCGCTGCTCTCTTGCGACCCCGAGTTGGGCGCTGACGTCTCCGAGCTTTTCAACT
ACCTCACCGGCTTCTCCAAACAGCGCAGCTGGCGCAAGCTGTGGGTGGCGCCGGCGACGC
TGCGGGGCGAGCTCGCCGCAGCTATCGAACGCGAAGAAGCGCACGCCAGGGCGGGCGGGG
AGGGGCGCATCATCGCCAAGATGAATTCGCTCGTCGACCCGCGCGTCATCCGTGCTCTCT
ACCGCGCATCACAAGCCGGGGTGCAGTGCGACCTCATCGTTCGTGGCATCTGCTGTCTGC
GCCCCGGCGTCGAAGGCGTCAGCGAGACGATTCGCGTGCGCAGCATCGTGGGACGCTTTT
TGGAGCATTCGCGCGCGTTCTACTTCGCTAACGGGGGCGACGAACGCCTCTATCTGGGTT
CGGCCGATTGGATGCAGCGCAACCTCACCCGTCGGGTCGAAGCGGTCTTCCCCGTCGAGG
ACCCCGCGGTGAAAAAGAAGGTGATGCAGGTGCTCGACCTGTGCTTGCGCGACAACGTCA
AGGCGCGCGAACTCCAACCCGACGGCACCTACGTGCGCGCCAAGCGCAAAGCTGGCCAGC
GTCGGCTCGACGCGCAGGAGCGCCTGCTGGAGATTTCAGCGCGGCGCGCTGCGCTGATGG
GGGGGCGTTAGGCCTGTAGGGGGCCGCGCTGAGGGGGGGGCGGGGTCGTGCCGCTCCCAC
CGGCACCCGCCGCGTAACCCGTGTGGAGCCCCATCAAGTACGCCAGCTTGATCATAAAGG
TCAGCGTGGCGACGTCTCCGGCCTGGATGCGGTTTTCGAGGTAGGCCTCGGTCCCTTCGG
GGAGCTCGATAGCCTCGATCTCCTCGGCGTGACGCTCGCGCATGCCCTGCAAAAACGATT
CGATCAGCTCTTTGCTCATCTGGCCTCCTTCTCGCCCTCGTGACGTTCTGCCCTGCGCTC
CTCCTCGCCAAGCTGCCGCTCGAGCCAGGCCATGATCGCCTCCGCCGTCCCCAGGTTCGT
CGCTAGCGGCACCTCATGCACGTCGCAGATGCGCATCAGCGCCGAGACGTCGGGTTCGTG
GGGTTGGGCCGTCAAGGGGTCGCGGAAGAAGATCACCGCGATCACCTCGTCGGCGGCGAT
GCGCGCCCCGACCTGCAGATCCCCCCCCTGCGGTCCGGAGAGCAGCTTTTCGACCTTTAG
CTGCGCTTTACGCTCGAGGACCCCGCCCGTGGTGCTCGTCGCGATGAGCGGAAAGCGCCT
CAAGACCTCCGCATGGTCTTTTGCAAAGATGGCCAGGTCGAGCTTTTTCTTGTCGTGAGC
AATAAGCGCAACGCTTTTCATGGTCTATTTTACGGCGCTACGGGGGGCAAAGCTACAACG
CCCGAGCACCCCGCTGCGTGCAACCCCGGAGCCGTTGAGCCCCTACCGGCCCCCGGCTTT
GCGGGGGGTTGACATAACGGGGCCTCTAGGTATAAGCTCTTTTTTGCCGCCCGCGAGGCG
GCGCGAACCATGACAGCGGAATAGGCGATAAGGAGCGTTAAAGCGGAGGGGTGTGTTGAT
GCACTCTGATGCGCGTTCTTAGGAGAAGGTCTAGGGGTTAAGTTACTAAGGGCACACGGT
GGATGCCTAGGCAGTCGAACCGAAGAAGGACGTGGCTACCTGCGAAAAGCCTCGGGGAGT
TGGAAGCAAGCGGTGATCCGGGGATATCCGAATGGGGAAACCCAGCAGAGCGAACCTCTG
CTACCCATACCTGAACACATAGGGTATGAGGAGGGAACCCAGGGAACTGAAACATCTAAG
TACCTGGAGGAGAGGAAAGAAAACTCGATTCCGTGAGTAGTGGCGAACGAAAGCGGAGGA
GCCCAAACCGAGGTCTACGGGCCTTGGGGTTGTAGGACCAGCTCATTAGACCCGAGTGTT
TAGCCGAAGCGTACTGGAAAGGCGCACCATAGAGGGTGAGAGTCCTGTAGGCGAAAGGCA
CGGAGGCGAGGCTGGCACCTGAGTAGCTCAGGCCACGCGAAATCCTGAGTGAATCTGCGG
GGACCACCCCGCAAGGCTAAATATTCCGACTGACCGATAGCGAACCAGTACCGTGAGGGA
AAGGTGAAAAGCACCCCGTGAGGGGAGTGAAAGAGTCCCTGAAACCGTGTGCTTACAAGC
AGTCACGGCACCATAGGTGTGTTGTGGCGTGCCTCTTGAAGCATGATCCTGCGACTTACT
GTGTGTGCCGAGTTTAAGCCGTGAGGCGAAGGCGAAGCGAAAGCGAGTCTGAAGAGGGCG
AATAGGCGCACGTAGTAGACCCGAAACCAGATGAGCTAGCCATGGCCAGGATGAAGCTCT
CGTAACGGGGAGTGGAGGTCCGAACCCGTTGAGGTTGAAAACTCTTGGGATGAGCTGTGG
TTAGGAGTGAAAAGCTAACCGAATCTGGAGATAGCTGGTTCTCCCCGAAATAGCTTTAGG
GCTAGCCTCGGGGGATAAGCAGTGGCTGTAAAGCACTGATTGGGCTAGGGGGCTTACCCG
CTTACCAAACCCTGTCAAACTCTGAAGGCTACTGTTCGAGACCCCGGGAGTCAGTCTGCG
TGAGCTAACTTTCGCAGACGAGAGGAAAACAACCCAGACCGCCAGCTAAGGTCCCGAAGT
CAGCGCTAAGTGGAGAAGGATGTGAAGACGCCGAGACAGCTAGGAGGTTGGCTTAGAAGC
AGCCATTCCTTTAAAGAGTGCGTAATAGCTCACTAGTCGAGTGTCTTTGCGCCGAAGATG
ATCGGGGCTAAGCGCTGCACCGAAGCTGCGGCATTGTTGGAGGTATGATCTGTCAATTGA
CAGATGATATTTGCCACCGATGGGTAGGGGAGCGTTCCGTAGGCTGTTGAAGCGTGACCG
GAAGGACACGTGGAGGCATCGGAAGTGCGAATGCAGGAATGAGTAACGATAAGAAGGGTG
AGAATCCCTTCCGCCGAAAGCCCAAGGGTTCCTGAGTAAAGGTCGTCTTCTCAGGGTTAG
GCGGGACCTAAGGCGAGGCCGAGAGGCGTAGTCGATGGACAACGGGTTAATAGTCCCGTC
CCGCTTTCGTGGAGCGATGGGGTGACGCATTAGGATAGGCCAACCGGAGCAATGGCTAAG
CCCGGCGGGCAACGGAGCTTGCAAGGAGAGGCAAATCCGCCTTGCGTGAGAGTGACGTTG
TTCGGGAAGCCCCCACGGGGGTGATAACTGGTTGAATCCAGGGTGCCAAGAAAACCCTCT
AAGCGAAGAAGCGAGAGCGCCCGTACCGAAAACCGACACAGGTGGGCGAGTGTAAAAGCA
CTAAGGCGCGCGAGAGAACTCTCTCTAAGGAACTCTGCAAAATGGCCCCGTAACTTCGGG
AGAAGGGGTTCCGCGGGTACCGTGAGCGAAGGCTTGCGGGAGGCGGGCACAGGAAATCGG
CTCTAGCGACTGTTTACCACAATCACAGCACTCTGCGAACCCGGATAGGGGAGGTATAGG
GTGTGACACCTGCCCGGTGCCGGAAGGTTAAGTGGAGGGGTGAGAGCCCTGAAATGAAGC
CCCGGTGAACGGCGGCGGTAACTATAACCGTCCTAAGGTAGCGAAATTCCTTGTCAGGTA
AGTTCTGACCTGCACGAATGGTGTAACGACTGGAGCGCTGTCTCGGAGAGAGACTCGGTG
AAATTGAACTGGCCGTATAGATGCGGCCTACCCGCAGCAGGACGAAAAGACCCCGTGGAG
CTTTACTACAGCTTGATATTGGCGTTAGGACCGATCTGTGTAGGATAGGTGGGAGACGTT
GAAGCCGGTGCGCCAGCATCGGTGGAGTCGCTGGTGAAATACCACCCTGATGGGTTCGGA
CGTCTAACCTGCGCCTGTGATCCAGGTGAGGGACAGTGTTAGGCGGGTAGTTTGACTGGG
GTGGTCGCCTCCCAAAGCGTAACGGAGGCGCACAAAGGTTCCCTCAGCACGGTCGGAAAT
CGTGCGTAGAGCGTAAGGGTATAAGGGAGCTTGACTGCGAGACATACAGGTCGAGCAGGG
ACGAAAGTCGGTCCTAGTGAACCGGTGGTACCGAGTGGAAGGGCCATCGATCAACGGATA
AAAGTTACCCCGGGGATAACAGGCTGATACCGCCCGAGCGTTCATAGCGGCGGCGGTGTT
TGGCACCTCGATGTCGGCTCGTCATATCCTGGGGCTGGAGAAGGTCCCAAGGGTCCGGCT
GTTCGCCGGTTAAAATGGCACGCGAGCTGGGTTCAGAACGTCGTGAGACAGTTCGGTCTC
TATCCGCTGTGGGCGTAGGAAAGTTGAGGAGAGCTGTTCCTAGTACGAGAGGACCGGAAT
GGACGCACCGCTAGTTTCTCAGTTGTCTACCAAGGGCATAAGCTGAGTAGCTATGTGCGG
AACGGATAAGCGCTGAAAGCATCTAAGTGCGAAGCCGACTCCAAGATGAGCTTTCCCATC
CCCTTGTGGGAGTAAGACCCCCGGAAGACCACCGGGAGATAGGCTGGGCGTGTACGCACG
GCAACGTGTTTAGCGGACCAGTACTAATCGGTCGAGGACTTAACCTCTAGTTTATGGACT
CATCCCCCTTATCGCCGTTTCGCTGTCGTTATTTTGCTCTTCGCGCCTATAGCGGCATGG
ACCCACCCGATCCCATCCCGAACTCGGAAGTTAAGCATGCCAGCGCCGATGATAGTTGGG
GGGCGACCCCCTGCAAAAGTAGGTCGGCGCGAGGACCTTATCTTGAGGTGGGGGATCAGC
GTGATGATCCCCCGGTACGCGGGAGTAGCTCAGTTGGTAGAGCACCACCTTGCCAAGGTG
GATGTCGCGAGTTCGAATCTCGTCTCCCGCTCCAAACAAGCCGCGTGAGCGACGCGTACA
GGAAAACCCGCCACTTTAGGCGGGTTTTTTTGGGTTTGCGCCCACGGGGGTGCGCGGACG
GTGTGTGGCTGTGGCCCAAGCGGCCGGCTGACAGCGCGGCTTGGTCGGGCGGCGGCGCCG
CGACGAGGCTCGTGTGGAGCGCACCTGCTAAGCGCATATGGGATCTGGAAAACAGCGTAA
AACGCCCCGTGTGGTAGCGTAGCGGGTGTGTTTTGGGTTCGTGCCCTTCTCGTGCTTGCC
TGCGGCTCGCTCCTAAGCGCTGCCTTTCCCCCCCTCGGCCTCTGGCCCTTTGTGGTGTCG
CTCGGCCCGGTACTCCTGCTTAGCGCGAACGCACCGCGCAAAAGAGATGCCTTTTGGGCG
GGTTTTTTCTGCGCTGTAGGGTTTTTCTTCCTGCACCTGTTGTGGCTCCCGCAATCGTTT
GCCCCCTATTCGGGGGGGTTGTTTTGGCTGCTCTACCCACCGCTGATCGCGGTGTTGGGG
TGTTTTTGGGGGATCGTGACCTTCGCTGCTCGAGCCCTTGGTGGCCGCGGCGCGGGGGCG
CTCTGGTTGCTCCCCGCGCTCTGGGTGCTGATGGAGTGGGCGCGTACGCAGGGTGTTTTC
GCCTTTCCCTGGGGGGCGCTCGGCTACGTATGGGTGGGAACACCGCTCGTACAGCTCGCC
GATCTCGCGGGGGTCTATGGTGTCAGCTTGGTGACCCTCGTCGCCCTCGCGCTGTCTGTA
TCCCCTTTCGCCTACAGGCGGCCCCGAGCCACGCGGGGGCGGCGCGCGAGGCAGCCGGTG
TGGCGACCGCGCGTCGGGATAGCTGCGGCTCTCCTGGGCGCGCTCGCGCTCCCGGTTGCG
GGCTACGGCTACGGCACCCACCGCCTGCGCACGTGGGACGTCGCGGTGGACCGCCGCGCG
CTGCTCGTGCAGGGGAGCACCGATCCTTACGGTCGGGCGCTCGAGCTCGAAGGGGAGCTC
GAGCTCTACACCCGTCTGACGCGCGAGGGCGTTGGGGAAGGTCCAGCCCCCGACCTCGTC
GTCTGGCCTGAAGGTGTGACCTTAGAGCTTCTGGCGAGCGGTCTCGACCTGGTGCACTGG
GGGGCGCAGGCGGTGCGCGACGAGATTCAGGCGGCTGCTGGCGGCGCGCCGGTGATCACC
GGTGGGGGGGCGATCGACGGGCGCGAAGCGTTTAGCGCCTCGAACAGCGCCTTTAGCCTC
GAGGGGGGCAACGTCACGGACCGCTACGACAAGGTCTACCTGGTGCCCTTCGGGGAGTTT
TTCCCGCTGATCGACGTGCTCACCCCCGTCTACCGGACGGTTTTTGGCTGGTTCGGTTAT
CCGCTGCTGCAGAGCCGCCCGCCGGGGCAGGAGATCCGGCCGCTCACCCTGCAAGAGGTC
GTGGCGGCAGCGTACATCTGTTACGAGTCGGTGTTCCCGCAGGTACCGCGCACGATGGTC
GCTCGTGGTGCCGAGGTACTGGTCAACATCTCCAACGACGCGTGGTTCGGCTTCGGCGGC
GGCGCGGAGCAGCACTTCGCCATGGGGACGGTGCGGGCGATCGAGACGCGGCGCCACCTG
CTCCGCGCGGGTAACGATGGGATCACGGCGGTCGTCGATCCCCTCGGCCGGGTCGGCGCC
CGGCTGCCCCGCGGCGAGCGGGGTTCTCTGGAGGTGAGCTACAGTGCAGCGGACGTCATC
ACCCCCTACGTCCGCTTCGGCGACCTGCTCATCCTCGTGTTAGGGGGGTATGTCGCCCTC
TTCAGCGGTGCGCGCGCCGTCAAGGCCCAGGCGTCACGCACCGCCGTCATCGTCGTGCGC
ACTTAAGCCCACCTAGTCGCGGCGGGTGGCGTGCCGTGGGTTGCGTGGTCTACGCCGCGC
TCACCCGGGCGAAGTGGTCGCGCAGCCGTTTGAGCGCTCGTGTCTCCCCGATGAGCACCA
CGTTGTCGCCGGGTGAGACGACGAAGTCGGGGCCGGGTCTTAGCTCGAGCTTGCCGTTGC
GGTTAACGGCGATGACCTCGACGCCGAAGCGGTTGGCGAGCTTGAGGTCTCTGAGTTTGC
CGCAGAGGTTGCGCTGCGCTTGAAACTCGATGACCTCGTAGTTTTCGCCGAGCGGAAAGG
CGTCGACGATGCTCGGGGTCGCGAGCGTCTTGGCGACGCGCACGCCCATGTCGTGCTCCG
GGCGAACGACCTGGTCGGCGCCCACCTTGAGCATGACGCGGGCGGCGATCTCGCTCGTCG
CTTTGGAGATGACGTAGCTCGCCCCGCGGTTTTTGGCGGCGACGATGCTGAGGATGCTCG
CCTCGAGGTTGTTGCCGATCGCCACGACGACCCTATCGAAGGTGTTGAGGCCGAGCTTGG
CCAACGCCTCCTCGTCGGTGGCGTCCAGGATGACCGCGTGCGTCACGCGGTCCATGATCC
GCTCGACGCGCTCCTCGCTGCGGTCGACGACGACGACCTCGTGACCGAACTCGTAGAGGG
TCGTCGCGAGGGCTGAGCCGAAACGGCCCGCGCCGATCACCAGAAACTGCTTTGCTTTCA
CTCCAGGTCCTTTCGGGGTCGTGACATGTCGCGCGCCTATTATGCATCCTCACGGCCCCC
CGGTCGGTTGGCTGCGTTAGCCGATCATGACCCCCTCGTCGGGATAGGTGATGGGGCTGT
CGCGCGGCTCCTGCACGAGCGCCACGGCGAAGGTGAGCGGTCCGATACGCCCGAGGTACA
TGAGCAGGGTCACGATGAGCTGTCCCGGCGCGCTAAGTTCGGGGGTGAGGTTGAGCGACA
AGCCGACGGTGCCGAAAGCCGAGAACGCTTCGAACATCAAAGGCACCAAAGGCACCGTCT
CGCTGATGCTCAGGAGCAGCATGGCGCCGAAGACGATGCCGAGGCTGAGGAGCGCTACCG
ACCCCGCTTTGACGACGGTCTCGGTGGTGACGCGGCGCCCAAAGGCGGTCAGCTCGCCGC
GTCCACGCACCATGCTCCAGGCGCTCGCCGCGAGCACGGCGAAGGTCACCGTTTTGATCC
CCCCCGCCGTCGACCCCGGCGAACCACCGATGAACATGAGCGCCATCGTCACGAGGAGCG
TCGGTTCGCGTACCTGCGCGTAGTCGAGGGTGTTAAACCCCGCCGTACGCGGCGTTACGC
CCTGGAAAAAACCGGCGAGGAGGCGGCTGGGCCAGGGGAGCGCGCCCAGGGTCTGCGGAT
TGGTCCACTCAAAGAGGCACACCGCCACCCAACCGAGGAGGCCGAGGCCCAGGCTCGTCA
GCAGGACGAAGCGGCTCTGCAAGGTGAGCTGAAAGTGGCTGCCGTGACGCAACCGCGCCC
AGAGGTTGAGGTGCACGAGAAAGCCGAGCCCTCCGGTGATAAAGAGCGCCGCCAGGACGA
GGTTGACCGTGGGGTCGCGCACGAACCCCGTGAGGTTCTCCGAATAGAGGGCGAAGCCGG
CGTTGTTAAAGGCGCTCACGGCGTGAAAAAAGGCGTAGAAAGCGCCCATGCCGGGGCCGT
GCAGCGCGGCGAAAGTCGGGTACAAAAGGAGCGCCCCCACCGCTTCAAAACCGAGCGAGA
TCAGGAAAATCGTGCGCACGAGTTTGACGATGCCGCCCGTTTGCAAGGCGTTCACCTGCG
CCGCCGCGCGCAGCCGTTCCCGAAACCCTACCCGCCGTCCCAACAGGAGCGCGACGAGGG
TGCCGAGGGTGACGATGCCGAGCCCGCCGACCTGGATAAGCAGCATGATCACGACCTTGC
CGAAGATGCTCCACGCGGTCGCCGTGTCGACGACGACGAGCCCCGTAACGCAGAGGGCAC
TGGTGGCGGTAAAGAGCGCCTCTAGCAGACCGATCTCGGCGCCGGGCGCGTGGCTGATGG
GGAGCCAAAGGAGCAGGGTGCCGACAGCGATCGCGCTCACGAAGTAAAGGGCGATGATCT
TGGCCGGGGAGGGGGCCGCTCGCCGCGGGGGACGGATAGAACCGCGGTCAACCATGGTGC
GGGGTCGGTCTCGAAGGGAGTGGGTGATGCCGGAGGTCGGTCGCGGTCCCCGGCGGGGTG
CGCAGAAGCACGGCATAAGCTATCACACCGACGCTGCGCCGAGTCTGGGGCGGGTGACCA
AAAGGGCGGGGGTAAGGGCCTCGACCCCCACCCCCGCCGCGAGCGCCTCCGCCTTGGCAG
GTGCGCTGTACGCTGTACGTCGTGCTGGGTCGCTAAAAGCGGCTCAATCCCCCGTCGACG
ACGAGCGACGCCCCCGTCACGTAACGCGACAGGTCGCTCGCTAGGTAGAGGGCGACGTCG
GCCACGTCTTCGGGTTTGCCGCCGCGCCCGAGCGGGATGCTCTGCAGCATCTGCTCACCC
GACTCGGCGCCGAAGAGCGCTACGTCACCCGTGGTCATGGTGGTTTCGATCAGGCCTGGG
TGGATGTTGTTGACCCGAATCCCCTTGGGGCCGAGTTCGTCGGCGAGCGCGTACGACATG
AGGCGCACCGCGCCCTTGGAGGCGCAGTAGGGGACGTACTGCGCGGTGCCCTGGAGTCCC
GCGACCGACGAGAGGTTGATGATGCTGCCGCCACCCTTGCGGATCATGCGTTTGGCGGCG
AGCTGCGAGCCGAAAAAGACCCCTTTGACGTTGATCGCCATCATCGTGTCGAACTCGTCT
TCGGTCACCTCGAGCACGTCTTTGCCGCGGAAGATGCCGGCGTTATTCACCATCACGTCG
AGGCCGCCGAAGGCGTCGGCAGCGTCTACGGCCGCCTCGAGCTCGCCGAGCGCGGTGACG
TCGCAGCGCACGAACGCGGCTCGAGCGCCGCGCGCTTGCACCTCCTCGTGCACCGGTGTG
CCGCCCTCACGGGGTTCCGCCTGCAAGTCGGCGATGACGACGCTCGCGCCGTGCTCGGCA
AACCGCAGCGCGATGCTGCGCCCGATGCCGCTCGAGCCACCCGTGATGAGCGCCACTTTA
CCTGCTAACAGCTTGTCCATGTTCGTCTCCTTACAGCTCTACCCTAGCGGTGTCGGCGTC
GGGGTAATGGGGTCGCGGGTAAGGTCACCTGGAGGTCAGCGTGCTAGGGTAGACGTTTGG
GCGGGCTTGAGCCCTGCGCGCGCCCCGTTTTTGTATGCTAGGGCGCATGAACGTCGTGAT
CGTCGGCGGCGGCGAGATCGGTTCGCAGATCGCCGAGGCGCTCCAGCACTCACACAACAT
CACCATCGTCGACACCGACCCCGACCGCGCGGCGGCCTTTGAGGCGATGGACGTGCGTTT
CGTGCACGGCAACGGCGCCGACCCCGAGGATCTGCGTACCGCTCAGGCGGGGCGCGCGGA
CGCCTTTATCGCCTGCACCATCAACGACGACGTCAACGTGCTCGCGTGCCTCGCGGCCAA
AGGTCTGGGCGCGAAAGAGACGATGGCCTTTGTGACCCGCAAACGCTACGTCGAGGCGTT
CGCCGAAACGGGCTCGATGAAGACGGTCGGGTTGGTGATCGACCGGCTCCTCTGGCCGCA
GCGCACCCTGGCCAAGCAGATGGTCGACATCGTGCGGGTGCCGCGGGCGGTGATCAGCAC
CGCGTTCGCTGACGGGCGGGTGCGGCTTCTAGAGTACAAGCTCGAGCCGGGCGACCCCTT
TTTGCACCAACCCCTCGCCGAGGTGCGTCTGCCCGCCAACGTGCTCGTCGCCGGCGCCAT
CCAGGGGGACGCGTTCGTGATCCCTTCCGGGCGCACGGTGCTGGCCCCTGGTGACAAGGC
GATCTTTATGGGCACCGCCAACAGCATGCGGGCCTTTGAAGCGCGCTTCGCCCGCCGCAA
ACGCCACCCGAACGTGGTCATCATCGGCGGCGGCAACGTCGGCTTTATGGTCGCCGAGGA
GCTGCAGGGCGACGGCGCGCACCTGACCGTGATCGAGCAGGACGAGGCGCGCTGCGAGCG
CCTGGCGAAGTGGCTCCCCGGGGTGCTCGTGTTGCGCGGCGACGGCACCGACTTGGAGCT
TTTAGAGAGCGAGCGTATCGAGGACGCCGACGCGCTCTTGGCGCTCACCGACGACGACGC
CAAAAACCTGCTCGTCTCGCTGCTCGGCAAGCAGCTGGGCATCCCCAAGGTCATCACCCG
CGTCGGCCGCTCGCGCAACCGGCGCCTCTTTGAGCGCGTCGGCATCGACATCCCCCTAAC
GCCGCGCACCGCCGCCGTCCAGGAGGTGCTCAACTGGTTGCACCTCGACAACGTCGAACA
CCTCGCCAGCATCGAGGACCGCGCCGAGGTGATGGACGTCGTCTACCCCCCCTCGTGCAA
AGTGGGCCGCATCCGCGACCTGGGGGCGCCCCCGAGGAGCCTCATCGGGGCGGTGTTGCG
CGGGGATGAGGTAATCATCCCGACCGGCGAGACGACCCTGCGCCACGGCGATCACCTCTA
CATCGTGACCACACCCGACAACGTCGGCGCGGTGCAACGCTGGCTCGGTCAGCTGCAGAG
CGTCTACTAACGCGGTAGGCTGCAGGTCGTGCGCGGACGCTTTACCCCCTTCGTCGTCGG
CGTAGGGCTGTTGGGGCTCGCGCTGCTCAACCTGGTCTTCGCGCTCTACGCCCTTCTCAT
CGGCGACCCGACCCTCGGGTTTGTCTGGACGGTCGCTTTCGCGCTCCTCGTCGGGGCGCC
CCTGACCGTGATCGGGCGGCAAGACGCGCGCCCCGCGCGGCGCGAGGCGCTCATCGGCGT
CTCTTTGCTATGGCTGTCGCTGACCTTCGTGGGCGCGGTGCCCTACGTGGTCAACGGCGG
TATGGGCTGGATAGACGCCTTTTTCGAGTCTTCGAGCGGGTTTACCGCGACGGGGGCGAC
TGCGCTAAACGTCTTCGAGGGGTTTGCGCCGAGCATGTTCATGTACCGCGCGGTGTCGCA
GTGGCTGGGGGGGGTCGGCATCATCCTGCTCTTTATCGCCGTCTTGCCGCAGCTCGCCAT
CGCCGGACGGCAGCTGTTTTTCGCCGAGCTGCCCGGCCCCACCGAAGAGAAGCTGACCCC
GCGGCTGTCACAGACCGCTTCGGCGGTGCTCTTTATCTACCTCAGCTTGACGCTCCTTTG
CACGCTCGCCTACCGAGGGGCGGGCATGGGCTGGTTCGACGCGCTCGCGCACACCTTTAC
GACCGTGTCGGCGGCGGGGTTTAGCCCCTACGCGAACTCGTTCGAGGGCTTTGACGCGCC
CGTGGAGTGGGTGGCGATCGTCTTTATGTTTTTTGCCGGCATCAGCTTCGCGCTCTACCA
GCGGCTTTTGCAGGGGCGGACGTGGTTTTTCTGGCACGACGTCGAGCTGCGCGCCTACGT
TGCGATCATCGCCGCCGTGTCGGCGCTCGTGACGCTCGGGTTGCTCGAGCTCTATGAGCC
GCTCGAGGCCGTGCGCTACGCGACCTTTCAGGTGCTCAGCATCCTCACGACGACGGGGTA
CGCGTCGGCCGACTTCGCCGCCTGGCCGGAGCGGACGCAGGCGCTTCTGGTGATGCTCAT
GTTCGTCGGGGGGAGCGCGGGGAGCGCGGCGGGCGGGGTCAAGATCGTCCGCTGGCTGAT
GGTTGGGCAGAGCACGGTGCGCGAAATTCGCCGGACACTCCACCCACGGGTGGTCATGCC
CATCTACCTGGGCCGCGTGACCATCCCCGAGGAGGTGATGCGGGCGGTGTCGGCCTTTGT
CGCGCTGTTTTTCGGCACCGTGGGCTTCTCGACGCTCGTGCTCGCGTGGCTCGGGGCCGA
CCTCGTCACCGCCTTTACCGCCTCGGTGGCGTGTTTGGGCAACGTGGGGCCGGGGCTCGC
GGGGGTCGGGCCGATGAGCGACTTTAGCCACCTGCACCCCGTAAGCCGCGTGCTGCTCAG
CCTGATGATGATCGCAGGGCGGCTCGAGCTCCTCACCATGCTGGTGATCTTCGACCGGCG
CTTCTGGATTCTGCCGCGGCGGCGCCCTCGGGGTCGGGCCACCCATTCCTGGTAGCGCGT
ACACCGCCGACGCGGGCCGCCCGACCTCGATAAGCGGGGGTAGACTGGTCTATGGACGCC
GAACTCGCCGAGGTGCGCGACTTTCTGCGCGCGCACGCCCCCTTCGACGCGTTGCCGGAA
GCGGCGCTGGCGCGGTTGCCGAGCAAGCTCTCGGTCCGCTACTTCCGGCGGGGGACGCGC
ATCTTGACCTGCGGCGACCCCAACGACGCGCTCTTCGTCGTGCGTAGCGGCGCCGTCGAG
CTGCGGGACGCCGAGGGGGCGCTCGAGGCGCGGCTCGGGGCGGGGGAGGTGTTCGGTTAC
CCCTCACTGCTTAGCGACGGTCGGGCGAAAACGACGGCGACGGCGATCGAGGACACCCTG
CTCTACGACCTGCCGGGGGGGGTTTTCCGGGCGCTCATGGAGGAGAGCGAGGCGTTCGCG
CAGTTTTTTGCCGAGGCGCGCACCCTGCGGTTGCAGCGCGCCCTGCGGGGGCTGCACCGC
TCCACCGAGCTGCCGCTACTCAACGTGCGGGTCAGCGACCTCGCGCTGCGGCCCCCCGTC
ACGGTCACCCCCGAGGTGAGCGTGCAGCGGGCCGCCGAGGTGATGTACGAGCACCTCATC
TCGTCGGTCGTGGTGCTCGAGGAGGGGCGCGTCGTGGGGATCCTCACCGACCGCGACCTG
CGGGGGCGGGTCGTCGCCCAGGGGCGCCCCTACAGCACCCCCGTGCGCGAGGTGATGACG
CCGGCGCCGCGCACGGTCGACCAGGGCGCCTACGCCTTCGAGGCGCTGTTGACGATGACC
CGCTTTAACATCCACCACCTGCCTGTAACGGGTGGTGGGCGGCTCTTGGGGCTCGTGAGC
AGCACCGACCTGATGCGGCTGCAGACCTCGAGCCCCGTCTACTTGGTGGGCGACCTGCTC
AAACAGACGACCGTCGCGGGGCTCGCCGAGGTCAGCGCCCGCCTGCCGGAGACCGTGCGG
CGGCTTGTCGAGGCGGACGCCACCGCTGACGAGGTCGGGCGCCTCGTCACCACCGTCGCC
GACACCCTCGAGGGGCGCCTTTTGGAGCTTGCCGAGGCGGCCCTCGGCCCGCCGCCAGTG
CCCTACGCCTGGGTGGTGCTCGGTTCGCGGGCGCGCCTCGAGGCCACGGTGGGCTCGGAC
CAGGACAACGCGCTCGTGCTCGCTGACGAGGTGACGCCGGCGCAAGACGCGTACTTCGCC
GAGCTCGCCCGCTTCGTCTCGGACGCGCTGGCCGCGTGCGGCTTCCCCTACTGCCCGGGT
GGGGTGATGGCGACCAACCCGGCGTGGCGCCAACCGCTGGGGGCGTGGCGCCGCCGCTTT
CGGGGGTGGCTCGAGCAGCCCGAACCCGAAGCGCTGCTACACAGCACCATCTTCTTCGAC
ATGCGCGCCCTGCGCGGCGAAGACGCCCTCGCCGAGGCGCTCCTGAGCGAGGTCGCGGCG
CGCGCGCCGCAGCACGGCGCGTTTTTGGCGCACCTCGCCAAAAACGCCCTGCAACACGGG
CCGCCGCTCGGGTTTTTCCGGCAGTTCGTCCTCGAAGGGGGGGGCGAGCACGCGCAGACC
TTGGACCTCAAACACAAGGGGATCGCGCCGATTGTCGACCTCGCGCGCGTCTACGCCCTC
GCTAGCGGGCGCCGCGAGGTGAGCACGCGCGCGCGCCTGCGGGCGGCGGCGGCGACGGGG
GTGCTCAGCGACGAAGGGGCGCGCGACCTAGAGGACGCGCTCGAGTTTATCGCCTATTTG
CGGTTGCGCCACCAGGGGCAGCAGGTGCGCGCGGGACAGCGGCCCGACCACTTCGTGTCG
CCCGCCGAGCTCTCCCCCTTTGAAAGGCGGCACCTCAAGGACGCCTTTAGCATCGTGCGG
GGGATGCAGAGCGCGCTCGCCACGCGCTTTCAGACCCGTTTCGTGGCCTAGCGTCGCCCG
ATGTGGGACTGGGTGCTCGAGGCGCGGCGGCGGTGGTGGCGCCGACGGCGCGTCGCGCCG
CCGCTGCAGCGCTTTCTGGCGCACGCGCTCCCCGACCCGCGCGGGAGCTGCCGCGACGCC
GAGTACGTCGCCGTGGACCTCGAGACGACCGGCCTCCGACCACGGTGGGACGCCCCCTTG
AGCGTCGGGTGGGTGCTCGTGCGCGCGGGCGCCATTGAGCTCGCCACCGCCCGCTACGCG
GTGCTGCGGGCGAAGCGCGAGGTCGCCCAGAGCGCGACCGTTCACGGCCTGACCGACGAC
GCGGTCGCCGACGGCGAGGACGCGGCGGCGGTGCTCGCCGAACTCTTGGCGGTGCTCGCG
GGGCGGGTGCTGGTCGCGCACCACGCGGCGATCGAGCTGCGCTTTTTAGACCGGCTCTGC
CGCGAGCACTTCGGCGGCCCCCTGTTGGTGCGCGTGGTCGACACCTTGGCGCTGGCTGCG
CGCAGCGCCGAGCGCCACGGCGCGGTGGACGAAAACGCGCTGCGCCTGCACGCGGTGCGC
GCGCGCTACGGGCTGCCGCGCTACGCCGCGCACAGCGCGCTTTCGGACGCGCTCGCGACC
GCCGAGCTGCTCCTGGCCCTCACCGCCGAACGGGAGGGTTCGGGCGGGTTGCCGCTGCGG
CGCCTTTTACGCTAGGGCGCCCGCGTCATGAGCCCAAAAAAGACCGACCCGCCCCGAGGG
GCGGGTCGCGGTGCTCTGGCGCGGGGCGCTAGCGGCCCGAACGCGAGATGGTGATGACCG
GGCTTGTCCAGGTCTCGAAGTGGTTGGGGTTGTTGGGGTCGCCCAGGGCTTTTTGCACCG
TCAGCTTGAGCTGGTAGTCCCCCATCGGCAGTGGGGTGCGGCGGCCGTTGACCTTGGCCG
AGCCGTCCCACGAGAAGGCGAAGATGCCCTCGGGGGTGCTGTTGCGGCCGAAAAACTCAC
TCTCGAAGACGGTGAGGTCGCGCGCGCCGCCGACTTGGCGCAGCGGGACGACCTCGAGCT
TGACCACGCGCGACTGGTGCTCGAAGTGCGCCACCACGTAGGCGATGTCGTCGCCCTGCA
TGGTGAAGGTGGTGTTGCTCGGCTGGTGGACGTAGGCGCCGTCTTGCCGCTTGGCGAGCC
ACGGGAAGCCGAAGCGGGTGGGCTCGAGCACGCGGATCGCCTGGTAGTCGCCCTTAAAGC
CCGAGTAGGGGACGCTCGCGGCGACCGCGCCGTCGGCGGTGACGAGCTCGAGGTAACCGC
CGTAGACGCTGAGGTCGGGGAGCGCGGGGTTGGGCGTGATGGTCACGTTGACCGTGGCGC
TACCGCCGGCTGGGACGGTGAGGGTGTTCTGGCTAAAGGTGACGTTCGGCGACGAGGCGA
AGAACGACGGGGTGTAGGTGTTGCCCCCCGTGGCGATCGTGTTGCCGCGGTTGCGCAGCG
TGTAGCTCATCGTCGCGCTGCTGGTGTTGCGCACCGTCAGGGTGGTGCTAAAAGCGCCCC
CTTGGCTTTCGCCGAGCGAGAGCTTGGACGGGCTGACGGTGGTCGCGCCCTGGATGGCCG
CCGGGATGTTGATCATCCCCGCCCCCTGGCGGTGAACGGCGTCTAAAAAGCCGATGTTGG
GGTTGAGGCCCCACGGCTTGGGCTGCGCGGTGTTCTGCAGAAGACCGCGCACGTCGGCCG
CGCGGGTGTTCGGCCGCGCTTGCAGCAGGAGCGCGACGGCCCCGGCGACGTGCGGCGCCG
ACATCGAGGTGCCGCTTAGGGTGGCGTAGCCGCCGAGGTGAAGCGGGTAGGTCGAGGTGA
TCGAACCGCCCGGCGCACCGAGGTCGGGTTTGAGCGTCAGGTCGGGGGCGAGGCCGTACG
ACGAGAACGACGAGATGAGCCCCCCCGTGGGGTTCGGGAAGACGCCGCGCGCGTTTTCCC
ACGTAAGCGTCGTCGGCGCCCGTTCGCGGATAAAGAGGCCGTCGGCTTGAGAGATGCTCA
CCACGGGGATGGTCACGTTGCCGGAGACCGAACCCGCGAAGTTGCCGGCGACGTTGTTGT
GCACCACGGCCGCGATCGCCCCCGCGTTCTGGGCGTTCAGGGCCTTTTCAGCGAAGGTGC
AGTCGCCGCGGACGATGAGCGCGACCTTGCCGCTCGGGTCGCTCGCGAGCGCGTCACCGT
TGCAGGCGCGGCCCACCCAGACGATCTCCGCACTTCCCGAGGTGGGCGGCGCGGCGGCGC
CCGACATGGGGCTGTAGCCGATGCTGCGGCCCGCGACCGTCATCAGGTTGAGTTCGACCG
CGGCGTTGTCGTAGGACGCCACCCCGATGACCTTGTGGCCGACGCCGGGGGCGCCCGCCG
AGTAGACACCTGTTGCGCCGCTGTTGCCGATCGAGGCGACCACCACGACGCCCGCGTCGA
CGAGGTTGTCGGCCGCCTGCGCCGAGGGGTACTGCGGCCACTGGTAGGCGGCGCCGAGGC
TCATGTTGACGACGTCCATGCCGTCGGCGAGCGCGCGCTCGAGCGCCAAGATGATGATGT
CGGCCGTGGTCGAACCCTCACAACCGAAGACGCGGTAGGCGCCCAAGGACACTTCGGGGG
CGACGCCCCGCACCCGCTCACCCGCCGCGCCGATAATCCCTGCGACGTGCGTGCCGTGAC
CGCCGCAGTCGTCCGGGTTGGGGTCGGGTTGGGGCGTGTTGGAGCCGTTAAAGGCGTCGC
CGACGAAGTCGTACCCAGCGACGATGCGGCCCCGAAACTCGGGGTGGTTGACCGCTACGC
CGGAGTCGATGACGCCGACCTTGACGCCCCGACCGGTGAGGCCCAGCTCGTTTTGCGCGG
TGTCGGCGCCCGTCATCGCGAGCGCGAACTGCATGTCGGGTTCGCTCACCGCCCTCGGCT
CGGGCCTCGGCACGTCGATCACGGGGTACACGGCGGTCACGTTCGGCAGCCGTGAGAGTT
TGCCGAGCTCAGAGGCCGTGGCCCGCACCGAGAGCCCGTTAAAGAGGCGCTCGAAGTTGT
AGCGCTCGCTGTAGCTGATCCCCTCGCCCGCGGCGGCGCTGCGAAAAGCCGCGCGCTGCT
GGCGCAAGGTGGCGGCGTTGCCGCCCCGCGCGGTGGGGGGGCCGGCGAACTGCACGAACC
AGTAGCGGGGGGTTTCGTCGATGATGCCGCTCGGCGGCTTCGGCAGCGGATTCGTCGGAC
GGACTTCGGAAGCTTGGGGTTCAACGCTCTCTAGCGTGTCCCGTTGCACGTTGGCGCACG
CGCTTAGCGCGACGCAGACGCCCACGACGAGCGTGACGAGAGTTTTACGCACGGATCTCC
TTCGGATGTAGCGGCCGACAGGTGGTGCCGCTCAGGAATCAACCGAAGCGTTTGGGCACA
AAGGGGCAGAGTACGCGCTCCCAAACGCACCGCAGAAAAGCCACGTAGCGGTCTCGTCCT
GCGAGACGTTTCCTTGTGCAGACTGTAACCCCCCACCAAATCTACGTTTGAGAAAGCTTA
ACCTAGCCTTGAGAAAGGTGAAACGTTGTACGCCGGACCGGTGGGTATAACGCCACGGCG
AAGCGGAATATAGCGTAGAGGCCAGGGTTCGGCGGGTATGGGTTGCTCGAGGACCCCTCT
CGTCGCCGTGGGGCATACGCTAAAACCCCTAGCCCGGTATAGTCGCCCTCATGAGCGCTC
CGCTGTCGCCTCGCCTCGGCCTCGTCCTCCTCGTCGTGATCACGCTCATCTGGGGCAGCA
CCTTCGTGATCGTCAAGGAAACCCTCGCGACGCTGTCGCCGGCGCTACTCTTGGCGCTGC
GCTTTTCGGTGGCGGCGCTCTTGCTCGTGTGGGTGCCGCTGCCGCGCGCCGTGTGGCGCG
CGGGGCTCGTTCTGGGCGTGCTCTCGTTTTTGGGCTTCGCGACGCAGACGGTCGGTATGA
CGATGACGACCGCCTCCAAAGCGGCCTTTATCACCGGGTTTAGCGTCGTGTTGACGCCCC
TGCTGAGCGCCCTCTGGTTCCGCCTCCGGGTGCCCGCGCGGGCGTACGTAGCAGCCCTCA
CGGCGCTCGCGGGTTTGGGGCTGATGACCTCCACCGGTCCTGTCGGCGTGAGCGCGGGCG
ACTTCTGGGTGCTCGGTACGGCGCTCGCGTACGCGCTCTACATCATTTATACGGGGGAGG
CGGCGCAGCGGCACGGCGCGCTTGCGCTAAGCGCCGCGCAGCTCTGGCCGATGGCGGCCC
TTGCGTGGGCGTGGGCGTGGCCGCAGCTGGGCGACCTGCGGGGCATCACCCCCGGGGCCG
CGTTTTCCGTCCTGTACTTGGCCGCTGTCGCCACGGCGCTCGTGGCCGTGATGCAGATCG
CCGCGCAGCGGGTCGTGGCAGCGCACGTCGCGGCGCTCGTGTTCGTGCTCGAGCCCGTCT
TCGCCGCCGGGTTCGCTTACGTGCTGTTGGGCGAGTCGTTAGGCTTCTGGGGGTGGGTCG
GGGCGGCGCTCGTGGGCGCGGCGATGCTCCTCAGCGAACTCAGGGTGCGCGCCGAGGAGC
CCCTGCCGGCGCCGCCGACGCCGCACTAAGGCGCGTGCGGGTCGCCGCGCTCCCGAAGCG
CCGCTAACGCCGCCTCTTTGGCCGCGCGGTCGCGGGAGGCGATGGGCGCGGCGAGGTGGC
GGCGAAGCGTCTTTTCGTCGCGCTCCGGCCGAAAAAAGTCGCGAAACAGCTCGAGCACCC
CTACGGTAGCCCCCGTGTAGGGCTCGAGCCGCACCTCGGCGCCCGCCCACACGTCCCCCT
CGTGCAACACGCGGCAGTAGACGCCGGGGCGCTCGGCGTGGCGGAAGCGCTTCACGAAAG
CCGGGTCCCCCATCCGCACCGCAAGGGTGACGCACGGGATGCGCGGGGCGGTCACCTCGA
GCACCACCTCCCCGACCCTGAACCGGTCGCCTACCTGTAACGTGGCACTTTCTAGGCCGC
TCACCGTGAGGTTTTCACCGAAGGTGCCGGGCGCCAGCGTTCGCCCCAACTGCTCGGACC
ACCACGCGTAGTCCGGGGCGCCGTAGAGGTAGACCGCTTGGTCCGGTCCCCCGTGGTTCT
CGGTGTCGCAGATCGTGTCGCCCAGGAGGCCGTCACGGGTCACCCGCACCCGTTCTGTAG
TAGCGCGTTTGAAGATACCCGAGCGCCCGCTCTTGGCCACGATCGCCCTGGCCTGACCAA
CGTTGACGCTGAGAAGCTGCATGGCCCTAAGTATAGTGCTCGAGCTGGGCGAACCAAGGT
CCCGCTAAAGCTCGAGGCCCATCGCGTAGAGGTCGTGGAACGTGTCATCCACGTAGAACC
CTCGGCGCACAGTGCCCTCGACGACGAACCCTTTGCGCAGGTAGAGGGCGCGCGCGGACG
TTGTCCGTTCGCACCAGCAGGTTAATCTTTCGGATCACCCCGCCCGCCCGCGCCCACCCG
AGCAGCGTCGCGAAGGGATGTACCTCTATCCGCACCACCATCATCACATTAGGTTTTTTG
GCTGAGGCCGTAAGGGTCTCCTCTAGCAAAACCCAGAAGCTGCAGTGTTGTTTCAGCGGG
TAAGTCGTCTTGGCTCAAGATGACCGTCCGCGCGATAAGCTGGTACGCCAGTTTAGCTAC
TCGGTCAGCTACCGCATCACGCTCCACCTTTTTAGAATCAAGAAAATTTTTGACCAGATC
AACAACCTGTGGGCTTTGGAGAGTATTACTTTCGATGTTGTGAGCAAACTTGTTACGGAG
CTTACTGAAGCTGCCAAGAGAGCGGAACTCGTATTTCTCGAGTAGCCCTAAAGCATAAGC
CAGGTTTGACTTTCCAGCGAAAGTACTGAGGGGACCTCCTCCTTGAAAGCTGAACAAACT
TTTGACTGTATTTTCAAGTTCCTGTGCCGATTGTGAAGCAGGGTTGAGCAATCTTCGTTG
CAAAGCGAAGTATACGCGGAGTAGTTCCTTAAGCTCTTCTTCCAGAAATGCGCCTCCTAC
CAGGACGAGCCCTCGGTCAGACTCTTCTTCAAGCGAGGCTCTGAAAGCATCGACTCTTTT
CTTTGCCTGTGCAGCATATTCCGGCAACTTCGCTTGCGACATTCATAAAGATTACGACGG
CGAGCACTTTTACGGAGTGCTCGCCCCGCCTCGTTTATTCGAACTCTATCTACTCACCCC
CGGCCGCAGCAGCTTCTCCACCACGCCCTTGTCTTCAAGCGTGCTGATGTCGCCCGAGGC
CTCCTCGCCCGCGGCGATGTTGCGCAGAAGCCGCCGCATGATCTTGCCGCTGCGCGTTTT
GGGCAGCGCGTCGGCGAAGCGGATGTCATCCGGGCGGGCGATGGCGCCGATCTCTTTGGT
GACGTGCGCGCGCAGCTCCTGGTAGAGCGCTTCCGAGCCCTCGCGCTTACCCTCTAAGGT
GACAAAAGCGACGATGGCCTGCCCCTTGACCTCGTCGGGGCGGCCGACCACGGCGGCCTC
GGCGACAGCCGGGTGGGAGACCAGGGCCGACTCGATCTCGGCGGTGCCGAGGCGGTGGCC
GGAGACGTTGACCACGTCGTCGACGCGTCCCATGATCCAGAAGTACCCCTCGTCGTCGCG
CCGCGCGCCGTCGCCCGCGAAGTAAACGTGCGGGATCTCGCTCCAGTACTGCGCGCGGTA
GCGGTCGTCGTCGCCGTAGACGGTGCGGAGCATGCTCGGCCAAGGGCGTTTGATGACCAA
GTAGCCGCCGCTCCCCGCCTCCTGCTCGTTGCCCTCTAGGTCCATCACGGCCGCGTCGAC
GCCGAAAAAGGGTTTGCCGGCCGAACCGGGTTTGGTGTCGTGGACCCCGGGCAGCGTGGT
GATCATGATGCCGCCCGTCTCGGTCTGCCACCAGGTGTCGACGATGGGGCAGCGCTCCCC
GCCGATGACGCGGTGGTACCACATCCACGCCTCGGGGTTGATGGGTTCGCCGACTGTGCC
CAAAAGCCGGAGCGACGAGAGATCGTGCTTTTTGGGGTACTCTTCGCCCGCTTTCATAAA
GGCGCGGATGGCCGTGGGCGCGTAGTAGTAGATGGTGACGCCGTAGCGCGCGACCATCTC
CCAGTGGCGGTCGGGGGCGGGGTGGGTGGGAACCCCCTCGTACATCAGCTGCGTCACGCC
GTTTAAGAGCGGCCCGTAGACGATGTACGAGTGCCCGGTGATCCAACCGACGTCGGCCGG
GCACCAGTAGAGGTCGTCGTCACGGAGGTCGAAGATGTATTTGACCGTCAGGTAGGTGTA
GGTCTGGTAGCCGCCGGTGGTGTGCAGCACCCCCTTGGGTTTGCCGGTCGAACCCGAGGT
GTAGAGGATAAAGAGCGGGTCCTCGGCGTCCATAGGTTCGGCGGGGCACACGTCAGAGGC
GCTCTCGATCAGCTCGTGGTACCACCGGTCGCGCCCCGGCTGCATCTGCACGTCGTTCTC
GCCGCGCCGCACGACGATGACGTGCTCGACGCTCTCGCAGCGCTCCAAAGCTTCATCGAC
GAGCGGTTTGAGGGCGAAGACGCTCCCGCGCCGGTAGCCCCCGTCGGCGGTGATGATGAC
TTTGGCCCGCGCGTCGTTGACCCGGTCGGCGAGCGCCGCCGACGAAAACCCGCCGAAGAC
GACGCTGTGGACCGCGCCGATGCGGGCGCAGGCGAGCATGGCGATGACCGCCTGCGGGAT
CATGGGCAGGTAGATGGCGACCTTGTCGCCCTTGCCGACGCCGAGCCCTTTGAGGGTGTT
TGCGAGTTTGGAGACCTCGGCCAAGAGCTCGCGGTAGGTGTAGGTGCGCGTGTCGCCCGG
CTCGCCTTCCCACAAGATGGCCTTTTTGTCGCCGCGGCCCCTCTCGACCTGCAGGTCGAG
GCAGTTGTACGAGAGGTTCGTCTGGCCGCCCACGAACCATTTGACGAACGGCTCTTCCCA
CTCGAGCACCCGCTCCCAGGGTTTAAACCAGTGCAGCTCGTTCGCCACGGCCCCCCAGAA
GCCTTCGGGATCGTCGAGCGACTGGCGGTAGAGGCGCTCGTAGTCGGCGGCGTCTTTGAG
TTTAGCGCGCGCTCTAAACGATTCGGGCGGGCGAAAGCGGCGCCCCTCCTGCATGACCGA
TTCGATGCTTGCCATACGTCCCCTTTCCCGCCGCGTACGCTTCGCGCCGATCCGGCAGCC
GGAACCGGCAGGTGCTTGCGCTCACGCAGCGTCGTCGGCAGCCGGTGGCGTCGGTAAGGG
CCACGTGACGGGTGGTGCCAGACAGCGCCCCATCCGTTACGCGTCGCGCTACTAGCTTCC
GTCGCCCCGGTGCAGCTTGCGTGCGCCTATCCTAACAGGCGCGGGCGCGATCGGCGACCC
TGCAAGGCTATGCACGAGGGTGTGTAACACGACCGGTTTTACACCCCAAAAGCTGCAAAA
AGTTGCTTGACGTCGGCAAAGCATCACGTTAAGCTTCTCTCAAGAAGCAAGACAGTGTGT
AAATGTAACAACTGACACACGCCACACCTTGGGGAGCACAACGCACCTCCCCTCTCTCGG
TGGAGCCGACGGAGGGATGCAAAGAAGGGGTCGGGTGAGAATGGCGAAGCTCGAAACGCT
CGCAGCGCACCAAGACGAGGTAGCGCCACCTCGAGCGGTGCGCGAGCGCGCCACGCTGCA
AGACTACGAGGCGCAGTACCGCCGCTCGTTAGGGGACCCCGAAGGCTACTGGGCCGAGGT
CGCCGAGGCGTTCTCCTGGGTGACGCCTTGGCAGCGGGTGCTCGAGTGGGACGGCGTCCA
CCACCGCTGGTTCGTGGGGGCAACGACCAACATCACCCTGAACGCCCTCGACCGGCACGT
CGCGGCGGGGAAGAAGAACAAGCTCGCCTACTTGTGGCTGGGCGAGGACGGCCGTGAGCG
GGCGCTCACCTACGGGATGCTGCTCGCGCAGGTGAGCCGCGTCGCCAACGGCTTGAGGCG
TTTGGGCGTCGTCAAGGGCGACCGGGTGCTCATCTACATGCCGCTCACCCTAGAGGGCGT
CATCGCCATGCTCGCCTGCGCCCGCATCGGCGCGGTCCACAGCGTCGTCTACGCGGGGTT
CGCCGCGGGCGCCCTAAGGGCGCGCATCGAGGACGCGCAGGCCAAGGTCGTGATCACCGG
CGATGTGGGCTACCGGCGGGGCAAACGCGTGGACCTGCTCACCATCGCGCGGAGCGCCGT
TCGGCCGCTCGAGTTCGTCGAGCACGTGGTGGTCTTTCGGCGCGAAGCGCGCGAGGCGGC
GCAGGGTGAGGCGCCCCTAGAGGGGCTCGAGGTGCCCTGGGAACGCCTGTTGGAGGAGCC
GCCGCACTGCGACGCCGAAGTCGTCGACGCCGAGCACCCGCTCTACATCCTCTACACCTC
GGGCACCACCGGCAAACCCAAAGGCGTGGTGCACGTCCACGGCGGCTACATGGTCGGCAC
GGCGCACCAGCTGCGCACCTTCTACGACCTTGACGAGGACGATGTCTTCTGGAACATGAG
CGACATCGGTTGGGCGGTCGGCCACTCGTACATCGCCTACGCGCCGCTCGTCAACGGCCT
CACCACGATCTTCCGCGAGGGCGCCCCCGACACCCCGCACCCCGGCGCCGCTTGGGAGAT
CGTCGAGCGTTACGGCGTCACGGCGATCCTCACCGCCCCGACGGTCGTGCGGATGTGGAT
GCGCTACGGCGAGGAGCCCTTGCGGGGCCGACACCTAGACACGTTGCGGCTCCTGGCGGT
CGCCGGCGAACCGTTGAACCCCGAAGCGTTTCGCTGGGCGCAGACGCACCTCATGGGCGA
CCACGGGATGGTCCGCGACAACTGGTGGCAGACCGAGACGGGCGCGCCGACCCTGGGGAC
CTTCCCTACGCAGGCGTACAGACCCGGTTTTGTCGGACGCCCCGTCCTGGGGGTCGAGGC
GGCCGTCTTGAGCGAGACGGGCGAGCGGCTGCCGCCCAACGAGGGGGGGCTGCTCGCGCT
GACGCGCCCCTTTCCTAACCTTTTGCGCACCATCCACGGCGCTCCGGAGCGCTACGAGGC
GGCGTGGCTCGAGTTTCCCGGCTACTACCTCACGGGCGACGTCGCCGTGTGCGACGAGGC
GGGCCGCTTTAGCGTCTTGGGCCGCGCCGACGACGTCTTGAGCGTCGCGGGGCACCGCAT
CGGCACCGCCGACGTCGAGTCGGCCCTGGTGTCGCACCCGGCTGTCGCCGAAGCGGCGGT
GATCGGCGTCCCCGACGAGCTCAAAGGGGAGGCCATCGTCGCCTTCGTGGTGCTCCGCAG
CGGCCAGACGGCCTCCCCGGAGGCGCTCACCGAGCACGTACGGAACGAACTGGGCGCTAT
CGCCGCCCCCGCGGAGGTTCACCTTGTAGAGACCCTACCCAAAACGAGAAGCGGCAAGAT
CATGCGCCGCCTGCTGAGGGCGCAGGCGCTCGGGCAGGACCCGGGCGACACCTCGACGCT
CGAGTCCTGAGCCCTCGGCCCGACAAGCACCCGACGACAAGCACCCGACGACGAGCACCG
AGCACGAGCAGCGAAGGAGACGTTGTGAGCAGCAAGAAGATGAGCGATAAAAAAAGACGC
GCGAGCCGCGTGGTGGTTCGCCCCGAAAGCTCGCCCAAAACCTCTCGCCCCGCCTCCAAA
GGTCCGGCGCCGCGCGCCGATCAGGCGACCCTCGACGCCTACTGGCGGCGCAACCTCAGT
CTCACGCTGACGCTCCTGGCGATCTGGTTCATCGCCGGCTACGTGTTGGCGATTATCTTC
GCCCCGGCGCTGAACGCCTACACCTTTCTCGGCGCGCCGCTGGGCTTCTGGATCGCTCAA
AACGGTGCGATCTACGTTTTTGTCCTCCTGATCCTGATCTACGCCGTGCGTATGAACCGT
CTCGACGACGAGTTCGATGTGGGGGAGTAGGCGATGACCAACGTGCAGCTTTGGACCCTC
GTCTTTATCGTTCTGACCTTTGGCCTGTACATCGGCATCGCCATCTGGTCGCGCGTGTCG
ACCACCTCGGGTTTTTACGTCGCCGGGCAGGGGGTGCCCTCGGTCTTTAACGGCATGGCG
ACCGCCGCCGACTGGATGAGCGCGGCGTCGTTTATCTCGATGGCGGGGCTGATCTCGTTC
CTGGGCTTCGACGGCGCCATCTACCTCCTAGGGTGGACCGGCGGCTACGTCCTGCTCGCC
TTGCTGCTCGCCCCCTACCTGCGCAAATTCGGCAAGTTCACCGTCCCCGAATTTATCGGC
GACCGCTACTACTCGGGGACTGCGCGCGTCGTCGCAGCGCTCTGCGCGATCGTCATCTCG
TTCGTCTACGTCGCTGGGCAGATGAGCGGGGTCGGCATCGCTTTCAGCCGCTTTTTGCAG
GTCGACCTCGCCATCGGCGTGATCGTCGGGATGGTCATCGTCGCCCTGTACGCCGTGCTG
GGGGGGATGAAGGGGATCACCTACACGCAGGTCGCGCAGTACCTCGTCTTGATCATCGCC
TACACCATCCCGGCGGTCGCCATCGCGCTCACGCTCACCGGCAACCCGGTGCCGCAGCTG
GCGTTCGGTGAGATCGCCTCGCGGCTCGACGGCATCGAGGTCGACCTCGGCTTCGGCGAG
TACACCTCGCCTTTTACCAACATAAGCGGCCTCAACGTCTTTTTGATCACCGCCTCGCTC
ATGTGCGGGACCGCCGGGCTGCCGCACGTGATCATCCGCTTTTACACCTCCAAAAGCGTG
CGCGGCGCGCGCTGGACGGGGTTTTTTGCGCTCCTCTTTATCGCCATCCTCTACACCTCG
GCGCCCGCCGTGGCCGCTTTTGCCCGCTACAACCTGATCCAAACGGTCTCCGGGCAGCCC
TACGCCGACCTTCCCGAGTGGGTGCGCAACTGGGAAGCGACCGGGCTGCTCACCTTTAAC
GACCTCGACGGCGACGGCATCGTGACCTACACCGCCGGCCCCGACAACGAGCTCACCATC
AACCCCGACATCATCGTGCTCGCCAACCCCGAGATCGCCGGGTTGCCGGGGTGGGTCATC
GGCATCGTCGTCGCAGGTGGCCTGGCGGCGGCGCTCTCGACCGCTTCGGGGCTGCTGTTG
GTCATCGGCTCGTCGTTTTCGCACGACATCTACAAGCGCTTTATCAACCCCAACGCGTCG
GAGGCCAACGAGCTCATCGTGGCGCGCATCTCGGTGTTGCTCGGCATCCTGGTCGCGGGG
TACCTCGGGATCAACCCGCCGGGCTTCGTCGGGGAGGTGGTCGCGTTCGCCTTCGGGCTC
GCCGCCGCGAGCTTTTTCCCGGCGATCGTGCTGGGCATCTTCGACAAACGCACGAACAAG
CAGGGGGCGATCGCGGGGATGCTCGTCGGCATCATCTTTACCGCGACCTACATCATCCTG
ACCGCGCCGCGGATTTTGGGTATGGAGCCCTTTCTCTTCGGGATCACGGCGCAGGGTATC
GGCCCGGTGGGGATGGCGCTATCGTTCCTGGTCACCTACATCGTCTCGCGGATGACCGCG
CCGCCGCCCGTGGAGCTGCAGGAGTTCGTCGAAAACATCCGCTACCCGCGCGGCGCGGGG
GCGGCGCACGCGCACGACTAGCTGTAGCTGCTAGCTGTAGCTGCGCCCGTAGCGAGCGGG
TTCTGGAGGGATCCGCTCGCTTTGTCTAACCTTTCTTGGGCGACCTGCCGAACTTCCCCA
ACGCGTCTCGCGCGCCCACGCTCACGGCAGGGCGCAACGACCGGCCAGAGCGTCGAAGCG
TTGAGGCAACTGCTAGCTTTAAAGCATGAGCGGGTGACATCCCGCTACCCTGCGGGTGAG
ACCGGCATCTCCTGGTGCCGTAACTCCTGGCTACCGATGCCCTGGAAACAGCGGCGGTCT
ACCAGCTAGCCGCACGCTCGCCGCCTAGAGAAAGCTCGAGCGTTCCGTCTCCGGCACCTT
TGCTTGCAACCACCCCTCGAGCCCCTCGGGTAGGGCGCTGCGCGGCAGGATGTCGGCGCT
GCCGTCGCGGCGGACCAAGTAGAGCGCGCGCCTCGAGCTCACCAAACGCGACAGCTCGTC
GTAGCGCACCTTCACGGTGTTTTCGGGCGTCTGGATGGTGTAACCCGCCTCGTCAAAGCG
GTAGGTGCGCGGCGCGCGCAGCTGCGGGTACTTGCTCCAGAGCCCGCGCCCTACGAGCCA
CACCCACAGCAGGTAACCGAGCAAGGGGACGAGGGCGGCGAGGGCGAAGGCGCGTCCGGC
GGGCCAGAGCCCTAGGATGCTGGCGAACGTCAGCAGCACGAAGCTGTAGAGGAGAAAGGG
GAGCACGGGGCGGGCGAGCGCCTGCACCCAGGTGTAGTACATCACGTCGTCGCGGGTGAG
GCGGACGCGCACGGCGCGCCCCACCGCGTGCGGGTGAGCAGCGGGCATAAGGAGAGTTTA
CCGCGCGCTCGCGACCTTTCAGACGTGCGCGGGCGGTATGAGGGGCGCAGGGTGGTGACG
TCGCGTAGACTGGCGTATGGTCACGTTGAGGATCGGCTTCGGTGAGGACGCCCACCGTTT
GGCCCCGGGGCGGCCCCTCGTATTGGGGGGCGTCGAGCTTCCGAGCCCGCGGGGGGCGGT
CGCCCACTCGGATGGCGACGCGCTGCTGCACGCGCTCGCCGACGCGCTGCTCTCGAGCTT
CGCCTTGGGCGACATCGGCGACTTTTTCCCCCCTTCGGACCCGGCGTTTAGCGACCTGGA
CAGCCGCGAGATCGTGCGGCGCGCGCTCGCCGAGGTGCGCGCGCGGGGGGGGGAGCTCGT
CAACGCCGCGCTCACCGTCACGCTCGACGCGCCGAAGCTGGGCCCGCACCGCGCGGCGAT
CACCGGGCGCGTCGCGGCGCTTCTAGGGCTCCCCGAAGACCGCGTCGGGGTGGGGTTTAA
AACGAGCGAGGGGTTGGCGCCCGACCACGTGCAGGCGCGCGCGACGGTGCTGGTCGCCGC
TACGTAGCGTCCCGGCGCGGGGCTAGTCGCTCGGCAAAAACACCCACACCTCGGGCCGCC
CGATGTTGCAGTGCACCGCCCGCGAGAGCAGGCTGAGGTTCGCCCAGGCGAGGAAGAGGG
CGAGCCGCGCGGGGTGCCAGGGGGCCCAATGCTCGGCGGGCGCGGGCCCGCTCGCGGCCA
ACGCCGCCAGGCGCCGCTGGGTGGCGGGGATCGGGTGAAAAATCGTCTCGACGCCCTTGG
GACGGCTCGGTTCGTCGTCTTGGTCGCGCTCGAGGCGCACGAGGGCGCTCGCGAGCGCGG
CCCGGTCGACGCCCGCCTCGAGCGCGTAGCGGTCGGCCGCGAAGACGCCGACGCGCGAGG
GGGTCGGTAGCAGCAGCAAGCCGATGAACGCCCAGAGCGTCGACCAGAGGCTCAGGGAAA
CGAGCCCCGCGACGTGCGCAGCCCCGCCCGCGGCGGCGTACGCGAGGGCGAAGCCGACGG
TGTTCCAGCCGAGCGCGAGCAGCAGCCCCCGGGCGTAGGCGCCGCGCGCCAGCAGCGCCT
CCTTGCGCCGCACGAGGGCGTCGTAGGCGGCGCCCCCGGGGTCGCGCCCCCACGCTTCGG
GCAGCACCACGCGCGAGCGCCGCGGGGGCCCGGCGACGCCGCCGGTAAAGTGGCGTTGAG
GCGCGCGCAGCACGAGCGCCCCTTGCGGCGCTCTGTGCGGCGCCGCGCTGAGCCCACCGA
CGAGTTTGGCCAGGGGCACCTGCCCCCAGACGAGGAGCGCGCTGAGCGCCAAGAAGAGGG
CGAGCGCGAGGGCGAACCCACCTAGGCGGCTGGCGTTAAGGAGCGCGAGGCCGAAGAGCA
CGAGCAGCGCGCCGTGCAGCGCGGCCCCCCGGAACCACCGCAGCATAAAGGTGCTGAGCG
CCTCATCGCTGCGGCCGTACTCTTTGGGCAAGACGTAGCCCCCGAAGAGGTCGAAAGCGC
CCTGGAGAAAGGCGTAGACGAAGGTGGCGCCGACGAGCTGGGTGAGGTCGCTCCACGAGG
GGAGGGTGGAGACCGAAAACACCCGTTCGGGCACCCTGAAACCCAGCAGAAAAAGCGACA
GCACGGTCCACATGCCGACGCAGCTGATGCCGAGGTAGAGTCGCGCTCTGGCGTAACTCA
CGTCGCCTCCTATAGTCGGTGGGCCGAAGCTCGGAGCCCGGCGCACCAACCGCTTGAGAT
GCTGCTGCCCGTGATGAAAGCGTGCGCTCCTGCGGCGCGGAGTTCGGTGCTCGAGGTTCA
CACCGCGAGCGCGACGCTCCTTCCCTAGTGCAGGGTAAAGCGGTGGCGGCGTCTCGGCTA
GGGTGCAGTGCACGGTGTGCGCCCGGCACAAAGCTCGCGGCCCCGACCGCGGTACCAAAG
GTACCAAAGGCACAAAAAAAGCACCCCCGGAGGGGTGCTCGAGGACGCCCGAGGTAGCTT
ACGGGCGGAGGTTCAACCCGGCGGCGATCGTCGGGTAGAGCTGGTTGTAACCCTCGGCCG
GCGCGCCGTCGAGGTAGTAGTCGGCGGTCCCTTCGACGAAGAAGGTGACGGGACCCGTGC
CGAACTCCGCGCCGAGGAGCGCCCCCGCGAAGGGACCCTCGAAGGTGTTGGTGACAAAGA
GCAGGTCGGGGAACTGGTACCCGCCGCCGACGCCGAGGTAGGCGCTCACGGCGCTCACCC
CGAGGGTGTAGGTCAGGTGACCCGAGAAGGCGAGCGAACCCGCTTCGATGAGCGTCTGAC
GGCCGTAGTCGGCGGTCGCTCGGAGCCCGAAGCCCGCCACGAGGTCGTCGAGGCCCAGCG
TGACGCGGGGGCGGAAGCGCGAACCGATGTCGGCGCTGTCGGTTTCGTAAAAGGAGCCCA
AACCGAGGAAGAACTTGCCGCGCTCGGGAGCCGTCACCGCCGCGGGGGCAGCGACCGGCG
CGGTGAGGTCGACCGCGGGTTCCTCCGGTGCCGCTTCCGTCACGTCGAGCTCCGCTTCGG
GGGCCGGCGCCGCCTCGAGGCGCGCCTGCAGGTCGTTGACCTGCGCGTTAAGCGCCGTGA
CCTGCTCCTGGAGCGCGGCGACGTCGACCGCGGGGGCTTCGGCGCCGGCCGCCTCGAGCG
CGGCGACGCGCTCCTCGAGCGCCGCGAGCTGCTCGGCCAGGGCGGTATCAGGGCCCGCCG
CCTCGAGGGCACCCAGGCGCTCACCAAGGGCGCTGACCTCCTCGCTGAGGGCGGTGGCGT
CGGCGTCCGGCGCGGCCGCCTCGAGCGCTTCGACGCGCGCGAACAGCTCGTCGAGGCCAG
TCGAGAGCTCCTGCACGGCGTTATTCAGCGTCGCCAGGTCCTCTTCGCTCAGCGCGCTGG
CGGCCGCCGCGTTCTCCTCGAGCACGTCTAAAAGGCGGCTGATGACGATGGCGGCCTGGT
AGCGGGTGAAGGCTTCGTTGCCGCGAAAGGTGCCATCCGGAAAGCCGGTGAGGATGCCGA
GTTCGACGAGCTCGGCGACCGCCTCGGCGGCGAAGTTGTCTTCGGGAACGTCGGGGAACG
ACGTCTGGGCGAGCGCACCACCCACGACGAGGGTCGTTCCGAGGGCTAGAGCCAGTTTTT
TCATCGCGTCTCCTTCTCGTTGCGCAAAAGGGTTGAGGCCTCTGCTCGCGCGCTTTCGGG
GGGTTCCGAAAGCGGTTTTACGCCCGCTCATGACCCCTGCGCGGTCGGTCTGCACATGAC
GCTAGCAGAGAGCTGAGACCGTCAACATTAGGCTGCCCTACAGAAAACCCCTAGGCCTCC
TGGATGGCGACCAACACGCGCCCGTCCTGGACGCGCACGTCGTAAAGCCGCACCTTTTTG
ACGGCGGGGAGGGTGGGCTTACCGGTCTCTAAGTTGAACTTCGCCCCGTGCCACTCGCAC
TTGACCGCGCCCTCCAAAAGCTCCCCCGTGTGCAGGGGATAAGCCTTGTGGGTGCAGCGG
TTTTCGAGCGCGTAGAAGCGCCCGCCCTGATGCACGAGGAGCACGCTGCGCCCGGCGAGC
TCGAGCGGGTGCATGGTGTTGTCCGGAAAGTCGCTCGCGGCGCCGACGTCGATGAGGTTC
TCAGTCATAGGTAGCAACGAGTACCGAGCAGCGAGCAATGAGTGCTTGCTATCGACTCAT
TGCTCATGCTCATCGCTCTAAAGCTTCTCGTCGACCCCTGGCACGCCGAGCTTGGCCTGC
ACGACGCGCTCGACGTACTCGGCGACCTTGGGCAGCGTCACGCGGCTCGTGACCTCGTGC
AAAAAGCCCGTGACGAGCACGTGCTCGGCGACCTCGGGGCGGAGACCGCGGCTCATCAGG
TAAAAGCGCTGATCCTCGGGAACCGGCGAGACGGTCGAACCGTGCGAGCAGCGCACGTCG
TTGGCGCCGATCTCGAGCTGCGGGATCGAGACCGCCTCGGACGCGGCGTCTAGGAGCAGG
TTGCGGTTGGTCTGGTAGGCGTCGGTCTTCTGGGCGCCCTCGTCGACCTGAATGAGCCCC
GAGTAGACCGCGGTGGAGGCGTCGCGCAGCGCGCCCTTAAAGAGGAGGTCGGAGTGCGCG
TGATCGGCGGCGTGGTGCTGCAGGGTGTACTGGTTGAAGTGCTGGCCTTTGTCGGCGAAG
TAGAGCCCCAGCATCTCGGACTCGGAGCCGGGGCCGGCCATCACGCACTCGACCTCGGCG
CGAGCGGCGTCGGCGCCCAGGGAGACGGTCAGCGACTCCAGACGGCTGTTGCGCTCGAGG
TGCGCCCGGATGCGGCTTACGTGCGCGACCGTGCGGCTCCAGTTTTGCAGGGAGACGTAG
CGCAGCTTGGCGCCGTCTTGGAGGATAATCTCCACCGAGCCCGAGGCGAAGAGCCGCTCG
CCGAACTCGTCGGAGGTGTACTCGTCGATAAAGGTGGCGTGCGCGTTGGGCTCTAGGACG
ATAAGCGTCCGCGGCGCCGTGAGCCCGCCCGCGTCGGCGGTGTGAAAGGCGCCCAAGGGC
AGCTTGACCTCGGTGTTTTTGGGGACAAACAAGAAGGTGCCGTTTTGCCATAGAGCGGCA
CTCAGCGCCGCGTACTTCGACTGCGTGGCGTTGACGACGCTGTAGAGGTGCGCTCTCACA
AGCGCCTCGTGCTCTTTAAGGGCGGTGCGCAGGTCCGTAAAGATGACCCCCGCCTCTTTG
AGCTTCGAGTCGCGGTAGATCGCCTCGCCGCCCTTGTAGACGAGCGCCCCCTCGGCGTCG
GAGTCGGTGATGCGCATCGTGATGCGCTCCGAGACGGCCCGGTCGCGGGGCGCGGTGACG
AGCTCCAAACCCGCCAGCGAAAAGCGCTCCAGCTGGGTGTAGCGCCACGCTTCGTCGCGG
TTGGTGGGCCAGGGGAGGGCCTCAAAGGTGCGCCACGCCGCGCGGCGCTCCGAAGCGAGC
CACGCGGGCTCCTCGTGCTGTTGGATGATCCCCTCGACGAGTTCGGGGGAGAGTGTGTCA
GTTAGGCTCATGATGTCCTCTTTCAAAGCGTCTCGCGTTTGGCGGCGCGCATTGCACGTC
AGCATCGGTCCGTCGTGGGTGCGTTGTGCGTAGCACGCAGCCCCCTAGAACCTGTCCTTA
CCGTAGTCGGGCGCTCGGCTCGTGTGCGCGACAGCCAGAATGAGTAGAAGGTCTTTCGTC
AAAACGTAGAGGATGGCGTAAGGAAAGCGAGGGAGCAACCGGCGCCGGATACCCCTCGGG
CTGACAACCGGGGCCGCTTCGGGAAACTCGAGGAGTAGGTCAACCGTGGCGCTAAACTCG
CTGCGAAACGTTTTTCCGAGCCCCGAACTCTGCGCCTCTAGATAGGCTTCAATCTCAAGG
AGTTCTTCTAACGCCGCTTCGGTATAAGCCTCACGGAACGTCTCGAACACGCCCGCGCGC
TTCCTCGCCCATGACGACCGGTAGGTTGCCCTCCTCGACGAGACGTAGGCGCCGCTCGGC
TTCCTCGACCCAAAGTGCCGCGAGCTCCTCTTGAGAGGGCGCCGCGAGCGTCTTGAGGAG
CGCCTCGGCGAGTGCGGCCCGCTCCTTAAGGGGAAGGGTTAAAGCTTGAGTTTTGACGTC
CTCGAAGCTCATCGTATAAGGGACCCCCTCTGGCACCGTTCTGGCTAAGAGGGAGGGGCG
ACCCGTACCGACGCCCTCCCTCCGGGCAACTCTAACTCTAGCCGACCGAACCTTCCATCT
CGAGCTCGATCAGCCGGTTGAGCTCGACCGCGTACTCCAGGGGCAGCTCTTTGGCGACCG
GCTCCAAAAAGCCACGGACGATCAACGCCGCTGCCTCGTCCTCCTCGAGCCCGCGCGACT
GCAGGTAGAAGATCTGCTCGTCGTTCATCTTCGAGACCGTCGCCTCGTGACCGACGTGGG
CGGTTTTTTCGTTGATCTCGATGTAGGGGTAGGTGTCCGTTTTCGCGCGCTCGTCTAAGA
GCAGGGCGTCGCACTCGACGTTGGAGCGGGCGTTCGTGGCGCCTTCGTGGATCTCGACGA
GACCGCGGTACGAGCTGCGGCCGCCGTCTTTGGAGATCGACTTCGAGACCACGCTGCTGC
TCGTGTAGGGCGCCGCGTGGATCATCTTGGCGCCGGCGTCTTGGTGCTGCCCCTTACCGG
CAAACGCGATCGACAAGACCTCGCCCTTGGCGCCCTCCTCGAGGAGGTAGCACGAGGGGT
ACTTCATGGTGACCTTGGAGCCCAGGTTGCCGTCTAGCCACCCCATCGAGGCGTCTTTGT
GGACCAGCGCGCGCTGCGTGACGAGGTTGTAGACGTTGTGCGACCAGTTCTGGATGGTCG
AGTAGCGCACCTGCGAGCCCTCTTTGCAGATGATCTCGATAACGCCCGAGTGGAACGAGT
CGGAGTTGTAGGTGGGCGCGGTGCAGCCCTCGATGTAGTGGAACTTCGAGCCCTCTTCGC
CGATAATCAGGGTCCGCTCGAACTGCCCCATGCTCTGCGCGTTGATCAAGAAGTACGCCT
GCAAGGGCACCTCGATCTCGACGCCGGCCGGGACGTAGACGAACGACCCACCCGACCACA
CCGCCGAGTTGACCGCCGCGAAGTAGTTGTCTTCGGGCGGCACGACCGTCGCGAAGTACT
CCCTAAAGAGCTCGGGGTACTCCTGCAGCCCGGTGTCGGTGTCGACGAAGATGACGCCCT
TTTTCTCCCACTCCTCTTTCAGCGAGTGGTAGACCATCTCGGACTCGTACTGCGCGCCGA
CCCCCGCGAGCGCCTTCTGCTCGGCTTCGGGGATGCCCAAGCGGCGATAGGTCTCGCGCA
CCTCTTCGGGGACGTCGTCCCACGAGTTGGTGCCCTTGCGGTCTTGCGGGCGGATATAGA
AGTAGATGTCATCGAAGTTCAGCGCGCTTAGGTCAGGGCCCCACTTCGGCCGGCCCTTTT
TCTCGGCGATCTCGAGCGCGCGGAGCCGAAAGTCGAGCATCCACTGAGGTTCGTTTTTGT
GGTAGGAGATCTGCTCGATGACGCGGCGGTTGAGGCCCTTTTCGGAGCGGAAAAAGTAGT
TCTCCGGCAGGCTAAACTCGTACTGCCGCTCGTGCTGCATCCCTTGCAAGCTAGTAGCGT
CAGACATAATGTCCTTTCCGCGACCCTAAGCCGCAACCTCTTCGCGAATCCAGTCGTAAC
CCCGCTGATCGAGTTCGACAGCGAGCTCTTTGGGGCCTTCACGGATGATCTGACCCTTGT
ACATCACGTGCACCTTGTCCGGCACGATGTAGTTGAGCAGGCGCTGGTAGTGGGTGATGA
CCAGAGCGCCGAACTCGGGGCCGCGCGCGGCGTTCACCCCTTGCGAGACGACCTTTAAGG
CGTCGACGTCGAGGCCGGAGTCGGTCTCGTCGAGAAGCGCGTACTTGGGCTCCAAAACGA
GCATCTGCAGGACCTCGCTGCGCTTTTTCTCACCGCCCGAAAAGCCCTCGTTGAGGTAGC
GCTCCAAGATGTTTTCGTCCCAGTTGAGCTCTTTGACGGCGCGCTGGACCTTGTTGTAAA
ACTCCATCACGCCGACTTCGTCGCCCTCGGCGCGGCGGGCGTTAAGCGCTAGGCGCAAAA
AGTTGGCCATCGAGACGCCCGGCACCTCGACGGGGTACTGGAACGCCAGGTAGAGCCCCT
TGCGGGCGCGTTCGTCGGGCTCGAGCTCCAAGATGCTCTCGCCGTCGACCAGCACGTCCC
CTTCGGTGACCTCGTAGGTCGGGTCGCCGGCGATGACCTTGGACAGGGTGGACTTGCCCG
AGCCGTTGGGGCCCATGAGCGCGTGCACCTCGCCGCGCGGCACGATGAGGTTGACCCCCC
GAAGGATCGGTTCACCGCCGATGCTGGCGTGCAGGTTGCGGATTTCAAGTGCGTTCATGT
TCACCTCGTTTGGTGGCGTGTGGGAATAGCGGGTGGGTGGTCCTTTTTAGGACTCGTTCC
GAGTTTAAGTATACACAGGGGGTTGGGGGGCGCGCGTGAGCTAGCTACCAATCCATAGTA
GTCGACTCAGGATTGGGGGGGACGTCGCGAGGGGTACGCCGCTGGCGGGGGCGCGCCGCG
CGGCGCAACCCGCGGGTGAGAGCTACGAGCGCCGGCGGCCGAGCCAACCGAAGCGCCCTT
TGGGGAGGGGCTCTTCGGGGGGGGCGTCGGCGCCGCCCGGTTGCAGCGGGAGGTGTGGCC
GGCGGCTCGAGCGCCCGAGGGCGGGGGGTGGGTCGTCGGGGGGGAGGCCGGTGGCCGCGG
CGAAGGCGAGGACAAAGGCGCGTACGCTCTCGTAGCGCTTTTCGGGGTCGTAGGCCATGG
CGGTCGCCACGACGCGGCTCACCTCCGGGCTCACCTCGGGGCGGTGGTGCCGGAGGCTCA
AAGGGACGCCGGAGGTGTGGGCCAGCATCAGCTCGTCGGCCGTCTCGCCCGTAAAGGGGC
GTCTGCCGGCGATGAGCTCGTAGGCGAGCACGCCGAGGCTGTAGAGGTCGGTCTTGGGGC
TGGCGCTCGCCCCCCGAAACGTCTCCGGCGCCATGTAGAAGGCGGTGCCGACGCGCGCGC
GCTGCGCTTCGCCGCTAAAGGCGTCGCCGATAAAAAAGCCCGTACCGAAGTCGCCCAGCT
TGGCGCGGCCCGCTTTGACGAAGACGTTGGCGGGTTTGACGTCGCGGTGCACGATGCCGC
GTTCGTGGCTGTGCGCGAGCCCCTGCGCGACGTCAAGAGCGAGCCGGTAGGCGCTCGCGA
GCGGCAGGGGCTCACCGAGCGCGGCGTCGAGGCTACCCTCGCAGAACTCGAGCGCCAAGT
GCGCCCCCGCCCCCGTCGGGTACCCCGCCAAGGCCGCGACGATGCGCGGGTGCGAGAGCG
CCAGGGTCATCTGCACCTCGTTTTCGAACATCCGCCGCAGCACCGGGTCGCGCTCGAGCT
CGTCGCGTGGCAGCTTGAGCGCGACCGTCCCGTAAAGGGGGCTTTCGGCCTCGTAGACGT
GCGCGGTGCGGCCCGAACCCACAAGGCGGCGCAAGCGGTAACCCAGCGGGTGATCGGGGG
GGGCGGACACGCGGGGTTAGAGCTCCAGCGCTTCGCCCGGACGTAAAACTACGACCTCCG
CGTCCGTCTCGGCCTCGGCGCGCCGTTTAAACGCCTCCGCGTCCTGCTCAATGGGGGGGA
AGGTGTTGTAGTGGATCGGTACGACGCGTTTGGGCTTTAAGAGCTTGATGGCTTCGGTGG
CGTCGTCGGGGCCCATGGTGTAGTTGTCGCCGATGGGCAAAAGCGCCACGTCGAGGCCGC
CGCGCCCGAGGAGCGCCATGTCGCCAAAGAGCGCCGTGTCGCCCGCGTGGTAGACGCGTT
TGCCCGCCGCCTCCAGCACGAGGCCCATCGGCATACCGCCGTAGCTGCCGTCGGGGAGCG
AGTTCGAGTGCCACGCCGGGGTGAACTTCACGCGACCAAAGGGGAACGCGTAGGCGCCGC
CCACGTTCATCCCGTGGGCGTCGAGGCCCTTTCGGGCGGCGTACTGGGCGATCTCAAAGC
TTGAAACGACCGTCGCGCCGCTGCGCGCGGCGATCGTTTCGGTGTCGCCGTAGTGGTCGG
CGTGGCCGTGCGTGAGGAGGATGTGCGTCGGGGAGAAGTCGTCTGGCTTGGCCTGGGCGA
GCGGGTTACCGCTCAAAAAGGGGTCGATGAGCAGGCTGTGCTCGCCGATCTGCACGTGAA
AGCCGGACTGTCCGAGAAAGGTTAGCGTCACAGGTCACCTCTGCAAAGATCTCGCTATGC
CTCGTGTGGTCAAGGGCCAGCTGCGCCGGCCCCGGGTAGCCAAGCGTACGCCGACCGGGC
AGCGCCTAGGACCCCGCCCCGCCTTTTGCCGCGAGCGCATCCGGGTGAGCGAGCTGCCCC
GCGTGCCCCGCTTCGGCGGCGCTACTCTCCGCCAGGTGCCCCAGTTTATCGCGTTTGGTG
GCGAGGTAGCGTTCATTGTAGGGGTTTTTCCCCACGTGCAAGGGGACGCGCTCGGCGATC
GCGATACCAAAGCCCTCCAACGCGACGACCTTGCGCGGGTTGTTGGTGAGCAGCTTGAGC
TGGCGCACGCCGAGGTCGTGGAGGATCTGCGCGCCGATGCCGTAGTCGCGCAGGTCCGGG
GCAAAACCGAGCTGCACGTTCGCTTCGACCGTGTCGGCGCCCGCGTCTTGCAGCGCGTAG
GCCCGGATCTTATTGAGCAGCCCGATGCCGCGCCCCTCTTGGCGCAAGTACACCAGCACC
CCGCAACCCGCGTCGGCGATCATCTTCAGGGCGGCGTCGCGCTGAAAACCGCAGTCGCAG
CGCAGCGAGTGCAGCGCGTCGCCGGTGAGGCACTCCGAGTGCATCCGCACGAGCACCGCT
TCGTCACGCGCGACGTCACCCAAAACGAGCGCGACGTGCTCGTTGTTATTGAGTTCGTCC
TTGTAGCCGACCACGGTAAATTCGGCCCAAGGGGTCGGGAGCTTGGCGCTCGCGACGCGT
TTGACGAAGCTGTCGTGCCCCAAGCGGTAGGCGATGAGGTCGGCGATGGTGCCGACTTTG
AGGCCGTGTTCGGCGGCGAACTGCAAAAGCGCCGGCAGCCGCATCATCTCGCCGTTGTCG
TGGATAAGTTCGCTAATTGCCCCCACCGGTTTAAAGCCTGCGAGGCGGCAGAGGTCGACG
GCCGCCTCGGTGTGGCCGGCGCGGCGCAGCACGCCGCCGTCGCGCGCGCGCAAGGGGAAG
ACGTGGCCGGGGTGGGCGAGGTCGGAAGCCTGCACGCCGTCTTTAACGACCGTCAAGATG
GTCGTGGCGCGGTCGCGCGCGGAGATCCCCGTCGTGACCCCCTCACGCGCCTCGATGGAG
ATGGTGTAGGCGGTCTCGCGTTTGGCGGTGTTGTGTTTGACCATTAAGGGCAGCTCGAGG
TGGTCGGCCAGCGCGTTTGTCATGGCGAGGCAGACGACGCCGCCGGTGTGCTTGATGGTA
AACGCCATGAGCTCGGGGGTGACCTTTTCGGCGGGGATGACCAGGTCGCCCTCGTTTTCG
CGGTCGGGGTCGTCGACGATGATCACGGGGCGGCCGGCGCGCAGTTCATTGAGCAGCTCC
GGTACCGTGGCGAGCTGCGCGCGCAGGTCGTCGGGGTGGGTCGCGGGCATCGGTTCGGCG
CTCACGCGTGCTCCTCCGCTGGTGGGGTAAGGGACGCGCCCCCCATCAGGGTGAGGCGCT
CGACGTACTTGGCGATGAGGTCGGCTTCGAGGTTGACGCGGCTGCCCACCTCGAGCTCGC
CTAAGGTGGTGAGCTCGAGCGTGTGCGGGATCAGCCAGAGGGTAAAGTCCGTCGGGGCGA
GCTCCGGGGACGAACCGCCGGGGCCGCCGACGTCGACCACGGTCAAGCTCACGCCGTCGA
CGGTGACGCTGCCTTTAGGAATGAGGTACTTGGCGAGCGCCTCGGGGGCGCGCACGGTGA
GGACGTACGCCCCCGGTTCGCGCCGCACCCGCCGCACCTCACCGACCCCTTCGACGTGGC
CGCTCACCAGGTGTCCACCCAGCCGCCCGCTTAGCTGCAGCGCCCGCTCAAGGTTGACCC
GCGCGCCGGGGTGCCAGCGTGGCGCCGTCTTGGCGAGGGTCTCTTTGGAGAGCTCGACGG
TAAACGCCCCCTCGGCGAGCGCGACGGCGGTGAGGCAGCAGCCCGAAACCGCGACCGAGT
CGCCGAGTTCGAGCCCCTCTAGCACCGCGCGCGCCGCGATCACAACGCGCAGGTCGCCGC
CCGCGCCCTCGGTGGGCTCGGTGTGCACGACGCGCCCGACCTCTTCGACGATACCGGTAA
ACATCTACGCCCCCTCCCGCGCCAGCTCGCGTTCGGGGGTGTCGGCGGGCTCGGGGTAGT
GCACGCGCCCCGTCACCAGCAGATCCCCCCCGACCTCCTCGGTGGTGAGACCGCTCAAGG
TGATCGCCCGCTCCATCTCGGTGACGCCGAGCCCGCCCAGAGGGCTCGCCCCGCCGCCGC
CCAGGAGTTTGGGGCCGATAAACACCGCCACGCGGTCGACCGCCTGCACCTCGAAAAACG
ACCACGCGAGGGTGCCGCCCCCCTCCAGGAGGAGCGTCTGCACCCCCACCTCTTTAAGGT
GCGCCAGGGCGCTACGGACGTCGGCGCGGCCCCGCGTCTCGGGGAGGACGACGACCTCGG
CGCCCCGGTAGCGTAGCGCCGCGACCCGGGCCGCGGGCGCGCGCTCGGTGACAAAGAGCG
TGACGCGCGCCGCCTCGCCCTGCGGGTCGGGGTGAAAGAGCTGCGCCGTCGGGGGGGTGC
GCGCGACGGTGTCGAAAACGACCTTGTGTGGGGTGTGCCCCCCCGGGACGCGGCAGGTGA
GCAGCGGGTCGTCGAGGAGCACGGTGTTGACCCCGACCGCGACCGCGCTCAGGTGTGCGC
GCCAGCGCTGCACCCGCTCGCGCGCCGCCGGACCGGTGATCCAGCGCGAGCGCCCCGTGC
GGGTAGCGATCTTGCCGTCTAGCGTCATCGCGGTTTTGTAGAGCACCCAGGGGCGGCCCC
GGAGGTGCACGGTGCGAAAGACTTCGTTCTGCGCTTCGGCCTCGGCGGCGAGCACCCCCG
TGACCACCTCGACGCCGGCGGCTTGCAAGCGCGCCACCCCGCTGCCGTCGACGCGTGGGT
CGGGGTCGAGCGCGGCGATCACCACCCGGCGCACCCCGGCCTCGAGGATCGCCTCGGTGC
AGGGGGGGGTGCGGCCCGTGTGGTTGCAGGGCTCGAGCGTGACGTAGAGCGTCGCGCCGC
GCACCCTTGCGCCGCGCGAGCGCGCGTCTTGCAGGGCGCGCACCTCCGCGTGCGCCTCGC
CGGCGCGCTCGTGCCACCCCTCGCCGATGATCTCATCGTCGCGGACGATCACGCAGCCGA
CCATCGGGTTGGGGGCGGTGCTGCCGCGTCCGCGCTCGGCGAGCTCCAGAGCGCGGCTCA
TGTAGCGTTCGTGTTCGGCCAAGGGTTCGGTTGCCGCGCCGCTCACGGGCGACCTCCGCA
GCCGTAGCGTGGGTAAGCGATGTGATAGCAAAGCATAACGCGCAGCGCTGGGCTGACCCC
AGCCTGCAACCTCCTTCTCTCATCCGGACTGTCACCGTCGGTTCCGGAGTTTCACCGGAT
CGGGCCCGGGCGCGGCTTTATCGCCTCGATTGCGCGGGCTTCGCGGACTGTACCGCCGGT
AGGGACTTTCACCCTGCCCCGAAGGAATATGGAGCGCCCTTGGGCGCTTCTCTTAGTATA
TGCCTCTGGCGGGCGCCGCCTGTAGGCTGATCACCCGGTAGGTTGATCACCCGCGGGTTA
CTTCCGGCCACCTCGCCGGGCTCGCGCTAGCACTTCAGCCGCGCCCCTCTGGGCGCCTTT
AACGCAGGGTGAGGCGGCTTGGTATACTCGAAGCTCGCCGGGGGCTGCACGACAACCGAT
GACGACGGGTGAGGGTGAGCCGGCAGCGTGCGGCGCCGACCGGGGAGAGCCTATGGGAAA
AGCTTCGGAAAGGTCTGGGTCGCGCCGCGAGGGGGAGGCGTCGGGTGCCGAGGTGGAAGC
CCCGGGAGGCGCGCTGGGGCGACCCGACGGGAGCTTAGAGGAGCTGGCGGCGCGCGTCCG
CCTCCTCGAGCGCGAAAACGCCGCCCTAAGGCGCAGCCTCGGCGACCGCGGGTGGCTCCT
TGACGCGCTCGACGCGACCAACAACACGGTGATCGTCACCGACCCCAACCAAGAGGACAA
CCCGATCATCTACGTCAACCGCGGCTTCGAGCAGCTGACGGGGTATACGCGCGAGGAGGC
GCTGGGGCGCAACTGCCGCTTTTTGCAGGGGGACGACACCGACCAGGAGGCGCTGCCGGC
CTTGCGCGAGGCCGTGCGCGAGGGGCGCGACATCCGCGTGGTGCTGCGCAACTACCGCAA
AGACGGCTCGCTGTTTTGGAACGAGCTCTACGTCACGGCCGTCTGGCGCGACGGGGTGCT
CGCGTACTTTTTCGGGGTACAAAACGACATCACCCCCCTCGTCGAGGCGCAGCGTCAGCT
CAAGCTGCTCGAGGCGGCGGTCGAGCAAGCAGACGAGTCGATCGTGATCACCGGCGCCGA
GCTCGAGCGGCCAGGGCCTCAGATCCGCTACGTCAACCGGGCCTTCGAGCGCCTTTCGGG
CTACCGCCGCGACGAGGTGCTCGGCAAAACGCCCCGGGTGCTGCAGGGCCCCAAAACGGA
CCCGCAGGTGCTCGCCCATCTGCGGCAGCGCCTCCTCGGCGGCGAGGTGTTTCGGGGGGA
GACCGTCAACTACCGCAAAGACGGTTCGGCGTTCGTCAACGAGTGGCACATCGCGCCGAT
CCGTTCGGGCGCCGGGGAGATCACGCACTGGGTGGCGACGCAGCGCGACGTCACCGAGCG
CCGGCAGCTCGAGCGCCTCGTCGCCGAGGCGGCGACCCGCGAGCAGCAGCGCGTCGCTCG
CGACCTGCACGACACCTTGGGGCAACACCTGGCGGGGACGGCGTTTTTGGCCCGCAACCT
GGCCACGCGGCTGCGCGGCGCGGGCGCCCCTTACGCCGACGAGGCCGCGCGCGTCGCCGA
GCTCGTGCAGGAGGCGGTGGCGCAGACGCGGAGCCTCGCGCGCGGCCTCTTTCCGGTCGC
GCTCCAAGAGGGGGGGCTGCGCGACGCCTTGGAGGCGCTCGGCCGTAGCGCCCACGAGGT
GTTCGGCGCGCCCTGCACCGTGCACGTCGCGGAGGACGTGGCGGTCAGCAGCGAGGAGGC
CGAGCAGCTCTACCGCATCGTGCAGGAGGCGCTCAGCAACGCCTTGCGCCACGGGGGGGC
GCAGCGCGTCGACATCACCCTGCAAACCCGCCGCGGCGCACGCGTCCTAACGGTGAGCGA
CGACGGAGTCGGTTTTCCGCCGGAGGTCCTCGGGGCGCAGCACGGTGCGGGGATGGGGTT
GCGCATCATGCGCTACCGCGCGCAGCTTATCGGCGCTTCGTTAGGGCTCGCCAACGAGGG
GTTGCCGCGGGGTGACGGCCGCGGCGCGCGCGTCACCTGCGCCCTGTTGGGGCGCCCCCC
GACCGAGGAGCCGGCTCGAGGCTAGACAGCACGAAGCGCGCGGTATGCTGACGCATGACC
TTTGACGACAAGCTCTCCGCCTACGCCGAACTGATCACCCACGTCGGCCTCAACCTGCGA
GCGGGCCAGCAGCTGCTCGCGACCGCCCCCGTCGAGGCGTCGCCGCTCCTGGCCAAGGTC
GCCGAGGCCGCCTACAAGCGCGGGGTGCGTTACGTGCACCCTGTTTACAACGACGACGGG
GTCACCTTGGCGCGCTTTCGCTACGCGCCGCGCGATTCGTTTGACCTCTACCCGAGCTGG
TTGGCGCGGGGGATGCTCGAGACCCTGGAGGCCGACGGCGCCCGGTTGTCGGTCACGGGC
AACGACCCCGACCTCTTAAAGGACCAAGACCCCGAACTCATCGCCACCGCGCAGCGCCGC
GCGCAGACCGAGCTGCGCCCCTTTATGGCCAAGGTCATGAACGACGCGGTGAACTGGTGC
GTGGTCGCTGCCGCGACCCCCGCGTGGGCCGCCAAGGTCTTCCCGGACGCCCCCGAAGGG
GAGCGTTTGGGGCGTCTCTGGGACGCTATCTTTCGCGCGGTGCGGGCGGACGGGCCGGAC
CCCGTGGGCACCTGGGAGGCGCACCTCGCGGCGCTGCAGCGGCGCCGCGAACACCTCAAC
GCGCGCCGCTACCGCGCCCTGCGCTACCGCGGCCCCGGCACCGACCTCACCTTGGGGCTC
GCCGACGGGCACATCTGGAAGGGGGGGGCGTCGCAGAGCGCGGCCGGCACCCGCTTCGTC
GCCAACCTCCCGACCGAGGAGGTCTTCACCGCGCCGCACCGCGCCCGCGTCGACGGGGTG
GTCGCGAGCAGCAAACCGCTCTCGTACGCGGGACAGCTCATCGAGGACTTCTCGCTGACC
TTCGAGGCAGGGCGCGTCGTCTCCGCTAAAGCCGCGCGTGGCCAGGAGGCACTAGACCGC
CTTCTAGACACCGACGAGGGCGCCAGGCGCTTGGGTGAAGTCGCGCTGGTGCCGCACAGC
AGCCCCATCTCGCAGAGCGGCCTGCTCTTTTACAACACGCTCTTCGACGAAAACGCCGCC
TCGCACCTCGCCTTGGGCCGCGCCTACCGCTTCTGCGTAGAAGGCGGTACGACCATGAGT
GACGACGAGGCCCAGGGGGTCGGGCTCAACGACTCGTTGACGCACGTCGACTTCATGATC
GGCTCTTCTGAGATGGACGTCGATGGGGTGCGCGAAGATGGCGCGGAGGAACCGGTGATG
CGCGCTGGAGAGTGGGCGTTTTAGAACCCCTTCAGTGCGCCGACGCACCGCATGCTGCAC
GCAGTACGCGTGCCCGTTCTTGCTCACGGGTGTCCCGTCAGGTGAGGCCCAAGCCCGTGA
CGGTACGTCAAGTGGCGCTGTGAGACAATAGCGGGGTGCTAGAGCGCGCCCAACACGTCC
TGCAGACCGTCTTCGGCTACCCCGCCTTTCGCGGTTTGCAGGCCCAGGTCATCGAGCGGG
TCGCCCGCGGCGGCGACGCGCTGGTTCTCATGCCCACGGGCGGCGGCAAGTCGCTCTGCT
ACCAGATCCCCGCCCTCTTGCGCCCCGGCGTCGGGGTCGTCGTGTCGCCGCTCATCGCCC
TCATGAAAGACCAGGTCGACGCGCTTTTGCAGCTCGGGGTGAGGGCGGCGTACCTCAACT
CGAGCCTCTCTTCCCAAGAGGCTGCGGCGGTCGAGCGGGCGCTTTTGGCGGGTGAGCTCA
AGCTCCTCTACGTCGCCCCCGAGCGCCTCCTCACGCCGCGCTTTCTGTCGCTTTTAGCGC
GCGCGCAGCTGGCGCTCTTCGCGGTCGACGAAGCGCACTGCGTCTCGCAGTGGGGGCACG
ACTTCCGGCCCGAGTACCTCGGGCTCTCGGTGCTCGCCGAGCGCTTTCCGGGGGTGCCGC
GCGTGGCGCTCACCGCGACCGCCGACGAGGCGACGCGCCGCGAGATGGTCGAGCGCCTCT
CGCTGCAGCGGGCGCAGCCGTTCGTCTCCTCCTTCGACCGGCCCAACCTCCGCTACACGG
TGGTACCCAAAGCGGGGGCGAAGGGGCAGTTTTTGAGCTTTTACCGCGCCCGTCATCAAG
GGGGTGCGGGCATCGTCTACTGCTTGTCGCGCCGGAGCGTCGAGGAGACCGCCGCTTGGC
TCGTCAAAGCGGGGGTAGAGGCCCTGCCCTACCACGCGGGGCTCAGCGCCGCGGTGCGCC
AGGAGCACCAGGAGCGCTTTTTGCGCGAGGACGCTCTGGTGATGGTCGCGACCATCGCCT
TCGGGATGGGGATCGACAAGCCCGACGTGCGCTTCGTCGCGCACCTCGAGCTGCCCAAGA
GCCTCGAGGGGTACTACCAGGAGACGGGCCGCGCCGGCCGCGACGGCGACCCCGCCGACG
CCTTTATGACCTACGGCCTAGAGGACGTGGTGACGCTCCGGCGCCTTTTGGCGCAGTCGA
ACGCGCCGGAGGCGGTCAAGCGGCTCGAGGCGCGCAAATTAGAAGCCCTGCTCGGCTACT
GCGAGACGGCCCGCTGCCGCCGCCAGGTGCTCCTCGCCTACTTCGGCGAGACGCTCGCGG
AGCCCTGCGGCAACTGCGACACCTGCCTCGCGCCGGTCGACACCTTCGACGGCACCGTGG
CCGCGCAAAAGGCGCTCTCCACAGTTGTCCGCACCGGCCAGCGCTTCGGGGCGGGGCACG
TCACCGACGTGCTCTTGGGCAAGTTGACGCCCCGCGTGCGCTCCCTGGGGCACCATGAGC
TCAGCACCTTCGGCATCGGCGGCGAGCTCAGCGAGCGCGCCTGGCGGAGCGTGTTGCGGC
AGCTCGTGGCGGCGGGCTACCTGGCGACCGACGCCGAAGGTTACGGCACCTTGAAGCTGA
CCCCGCGGAGCACCCCCCTGTTGAAGGGCCAGGAGACGCTGCGGCTGCGGCGTGACCCCA
CGGCGGCGAAAGCGAAGGCGGCGGTCAAGGGGGGGCAGGCGGCCCCCGCCGACCCCGCCC
TCTTCGAGCGGTTGCGCGCCCTTCGCGCGCGGCTCGCGAGAGCGCAGGGGGTGCCGGCCT
ACATCGTCTTCGATGACAAGACGCTCCGCACGATGACGGAGCTGAGGCCCCGCACGCTCG
CCGAGCTGCGCCGCGTGCCGGGGGTCGGCGAGGTGAAGCTGGCCCGCTACGGAGAGGCCT
TTTTGGAGGTGCTGCGCGCACCCCCGTCCTAGCGCACCACGCTCCCGCTCGCGAGGTCGC
GGTCCAAAACCGACACGCTGAGGTTCCCCTCGCTGTCTTCGGCGGCCAAGATCATCCCTT
GGGACAGCACGCCGCGCAGCTTTACGGGTTTGAGGTTGGCGACCAACACGACCTTTTTGC
CGACGAGCTCCGCGGGCGTGTACCACTCCCGGATGCCCGAGACGACGGTGCGCTCTTCGG
GGCCGAGTTTAACGGTCAGCACGAGCAGTTTGTCGGCTTTGGGGTGCGCTTCGGCCTTGA
GAATCTCGGCGACGCGCAGCTCGAGCTTGGCAAAGTCGTCTAGGGTCACTTCGGGAAGGT
GTTCCAAGGCTGTCTCTTTCGGCTCTAGGCTGTCGTTTAAGGCGGCGAGGTCGACGCGCG
GAAAGAGCGGCGCGCCCGGTGCGGTCGGCGTCCCCGCCGGCGTCAGGCCCCAGGTCGCAG
CGTCTTGCAGGGTGTAGTCGCCTTTCAGGCCGAGCTGCTGTTGCAGCTCGGCCGCTTTCG
TCGGGATGACGGGGGAGAGCAGGATGCTCGCGCAGCGCAGCGCTTCGACGCAGCCGTAGA
GCACCGTGTCGAGGCGCCCTGCTGCCCCCTCTTTGGCGAGCACCCAGGGTTGGGTCTCGG
CGATGTACTTGTTCGCTTTGCGCACCGCCTCCAACACGCTCTCGATGGCGCGGTCGAACT
GCAGGGCGTCGAAAAGCTCCGTCATGCGCTCCGGCAGCCCCACGAACGCGTCCCTAAGTG
CCTCGTCGATGGGCTCTAACGGCCCCGGCGCCGGCACCACGCCGCCGCGGTACTTGCCCA
GCATCCCGAGCGTCCGGTTGAGGAGGTTGCCGAGGTCGTTGGCGAGGTCGGCGTTGATGC
GCTCGGCCAAACCCACCTCGCTAAACGAGGCGTCTAACCCGAAGGTCATGTCACGCAGCA
GGTAGTAGCGGAAGGCGTCGTTGCCGTACTTGTCCTTGAGGTCCAAGGGGCGCACCACGT
TGCCCTTGGATTTGCTCATCTTGCCGCCGTCGACGAGCCAGTAGCCGTGGACGTTGAGGT
GCCGGTACAGGGGTAACCCGGCGGACTTGAGCATGGTCGGCCAGAAGACGCCGTGGGGCT
TCAAGATGTCCTTGGCGATAAAGTGCTCGACAAACGGCCAGTAGCGTTCGACGGCGTCGC
GGCTTTTAAGCGCCGAGTAGTAGTTGATCAGCGCGTCAAACCACACGTAGGTCACGTGGT
TCTCATCCCACGGCAACGGGATGCCCCAGGGCACGCGCGACCGCGGGCGGCTGATCGAGA
GGTCGCCGATGGGCTCGCGCAGGATGCTCAAGACTTCGTTGCGGTAGCGTTCGGGGCGAA
TGAGCTCGGGGTTCTCCTCGAGGGTTTCGCGCAGCCACGGGCGGTAGCGCTCCATCCGGA
AAAAGTAGTTCTCCTCGCTGCGGTACTCTAGCGGGATGTCGTGCTGCGGGCACTTGCCGC
CCTCGAGCTCCTTGTCGGTGTAGTAGCGCTCGCAACCGACGCAGTAGAGCCCGCCGTACT
CGCCGAAGATGATGTCGCCGGCCTCGTACACGCGCGTTAGCACCTCGTGGACGACCGCCT
GGTGGCGCGCTTCGGTCGTGCGGATAAACTCGTCGTAGGCGATACCCAGAGAGTTCCAGG
TGTCCTGGAACTTCTTCGCGACCCTGTCGGTGTACGCCTGCGGCGAGAGCCCCGCGGCGT
CGGCGGCCTTCTGGATCTTTTCGCCGTGCTCGTCGGTGCCGGTCAAAAACAGGGTGTCGT
CGCCTTTAAGGCGGTGAAAGCGCGTGACCACGTCGACCAGGGTGGTCGTGTAGGCGTGGC
CGATGTGCGGTTCGGCGTTGACGTAGAAGATGGGGGTCGTGGCGTAGTAGACCCCTCGTG
TCTGCGCCTCCGCCGTCCGCGCCCCTGCCCCTGTCGTCTGTGGTCGTTCGGTCGGTGCTG
GCGTGTCCTTACCCATCCTTGATCTCCTCATAGGCCGTCGGGTCAAAAAGCCGCGTCAAA
AACCGGGTCAAAAAAAAGAGGCGCTCTTACGCAAGCGCCTGGAAACGGATAGCGAGCGCT
TAACCGAGGCCAGGTCGGCGTTGCAGCGGCATAGGGGTCACCGGACCCACCTCTCGTGCG
GCTGCGACCATTCGGCGCGTCATGCGCTGAGTATAGCAGATGGCTCGCGGCGCGCCCTTC
GCGGGATGTGCTACAGTCTCTCTCACCGCCGTTTCATGGTCAGGGTGGTAAGAAGCGCAA
CTTGGAAGAGGTGGCTATGGCGGAGCTTTTCATCGTGGGCGTCGACGGCAGCGACGGGGC
GCGCCGCGCGGCGGCGTTTGCCGCCAAAAGGGCGCGCTGCGTAGGGGCCAAGGTGCTGCT
TTTGGGCGTGATCGAGTGGTCGCGCTACGCCTTTTACACCCCCGAGGAGCTTGAAACCCG
CGGGCGCGACAAGCAGCGGGCGACCGAGCGGGCGGAGCGCGAGGTGCTGCGCCCGCTCGC
CGAGTCGTTGCAGGGAGAGGGGCTCGAGGTGAGCTGTCTGGTGCGCCACGGCCACGCCGC
CGAGGTGATCCAAGCGCTCGCCGAGGAGCGCGGTGCGAGCGAGGTCTTCGTCGGCCGCGA
GGGCCGCTCGCCCTTCGTGGGGGCGCTTTTCGGTAGCGTCACGCACCGCATCGTGAGCAC
CTCAAACGTGCCCGTGACGGTGGTGCCCTGATGCGGGCGCGCTGGCCCTAACGCTGGGGC
TGACCGGCACGGGGGTCGCCCAGACGGCCGGGGGGATCGACGACGCCATCAACCGCGCCC
TAACGCCCTTTGCGGACGCGGTCTCGAGCGTTATCTTCTTCTCGGTGCCCGTCGGCGAGG
CGCAGCTCCCGCTTATCGTGGTGTGGTTGATCGTCGCGGCCCTCTTTTTCACCTTCTACT
TCAACTTCATCAACTTCCGCGGTTTCCGCCACGGCTTCCGGCTGATCCGCGGCGACTACG
ACGACCCGGAGAGCGCGGGCGAGGTGACGCACTTTCAGGCGCTGGCGACCGCCCTGTCAG
GAACCGTCGGTCTCGGCAACATCGCGGGCGTCGCGGTCGCGGTGTCGGTGGGTGGGCCCG
GCGCGACCTTCTGGATGATCCTGGCGGGGCTTTTGGGGATGGCGTCGAAGTTCGTCGAGT
GCACCTTGGGCGTCATGTACCGCACTGAGTACCCCGACGGGCGCGTCTCGGGCGGCCCCA
TGCACTACCTGCGTAAAGGGCTCGCCGAGCGCAACTTGGGTGGCCTCGGGCGGGCGCTCG
CGGCGTTTTTCGCGGTGATGTGTATCGGCGGTTCGCTGGGTGGCGGCAACATGTTCCAGT
CGAACCAAGCGTACCAGCAGGTGGTCAACGTCACGGGCGGCGACGCCTCGTTTTTCGCGG
GGCGCGCCTGGGTGTTCGGGCTCTTGGCGGCGCTCGCGGTCGGCGCGGTGATCATCGGCG
GCATCAAAAGCATCGCCCGCGTGACCGAAAAGATCGTCCCCTTCATGGCCGTGACGTACA
TCAGCGCCGCTTTGGTGATCCTGGTGGCCAACGCCGCGCAGATCCCGGCGGCGTTCGGCG
CGATTATAGACGGCGCCTTTAGTCCCGAGGGGGTCACGGGCGGCTTTATCGGGGTCTTGA
TCCAGGGCTTTCAGCGCGCCGCTTTCTCCAACGAAGCGGGCATCGGTTCGGCGGCCATCG
CGCACTCGGCGGTCAAGACCAAGCACCCGGTGACTGAAGGCATCGTGGCGCTCAACGAGC
CCTTCGTCGACACCGTCGTGGTCTGCACCATGACGGCTTTGGTCATCGTCATCACCGGCA
CCTACACCCAGGCGGGGCTAAGCGGGGTAGAGCTGACCTCGGCGGCCTTTGCCCAGAACA
TCGCCTGGTTCCCCTACGTGCTGGCCCTGGCGGTCGTGCTCTTTGCGTTTTCCACCATGA
TCTCGTGGTCGTACTACGGCGTCAAAGCGGCGACCTATTTGTTCGGCGAGTCAGCCCTTA
CCGAGACGCTCTTTAAGGTCGTCTTTTGCACCTTTACCCTGATCGGCGCGGTGATGCAGC
TCGACGCCGTGATCGCTTTTTCGGACTCGATGATCTTTGCGATGTCGCTCGCCAACGTCG
TGGGGCTCTATATCCTCGCGCCCGAGGTCAAGCGGGCGCTCGGGGCCTATTGGCGCGACA
TCGAGAGCGGCGCGATCCGAAGCCGGCGCGAGCTCGCCCGGACGGGGGACTGACGGGCCG
GGGTGTCTGTGGGGCAGCCGCTAGTGTCATGGGCGTAGGGGGGCTACAACGGGGTGGCGC
CGGATAACGGTGCCCACTTAGGAGGGGGACGTATGGCAGACCACCAGAGCGACCTGCTGG
CGCGCGCGCGTGTGGGGGGCGCACCTTCGCACCTCGCGCTGAGCCGCCGCCGCTTTCTGC
AGTTTGGCGCCGGTGCGCTCGCGGCCCTCGGGTTGAGCGGCCTGCGCGTCGGCCGCGCGC
AGACGCTGGCGCGGGCAGCTTCGGCGCCGGCGCGGCCGCTCCCCGCTTACGCCGAAGACC
TCGGCCGCTATCCCTTCTCGCTCCCCGAGCTCGGCTACGCCTACGGCGCGCTCGAGCCCG
TGATCGACGCCGAGACGATGACGCTGCACCACCAGGAGCACCACCAGAGCTACGTCGACG
CGCTCAACGCGGCGCTTGCGGACTACCCCGAGCTGCAGGGCCGCACCTTGGGCGAGCTGC
TCACCACCCTCCCCGAACTGCCCGAAGAGGTGCGGCAAGACGTGCAGAACCAGGGGGGCG
GGCACCTCAACCACGCGCTGTGGTGGCGTTGGGTGGCGCCGGGGGGGAGCCGCGAACCCG
TCGGGCGCTCGGCGGAGCGCATCGCCGAGACCTTTGGCGACTTGGAGGGCCTTAAAGAGC
CCTTTAACGCCGCGGCCGACGCGCGCTTCGGCTCCGGTTGGGCGTGGCTCGTCGTGGACG
AGAGCGGCCGGCTCTCGGTGCTCTCGACGCCGAACCAGGACCACCCCATCAGCCAGGGGC
TGGTGCCGCTCCTGGGCCTCGACGTCTGGGAACACGCCTACTACCTCTCGTACCGCAACC
GCCGCCCGGAGTACATCAACGCCTTCTGGGAGGTGGTCAACTGGGACGCCGTCGAGGAGC
AGCACGGCGTCGCGGCAGCGCTCTTCGGGTTTTAGGGGGGCTCAGCGCCCGTCGCCGACC
CTTCCTAGGTGCGTCTCCCCGAACGCCTCCGGGAACTTGAGGCCGTAGCCGAGGAGGCGG
TCTAGCGCGATGTGCGCCGCCCAGATGAGGGCGACGTGGAGCGCTACGGGGGCGGAGAAA
GCCACGCCGATGAGCGCGAGCGCTGCGGGAAGGGGGTAGGTGTGGAGCAGGTTGTAGCCC
ATCGCGCCGACCCTCGGTCCCGCGAGGTAGGCGAGGATGCCGAGGTCGGGGGCCAAAAAG
AGAGCGGCGAACAGCCACCAGCCGCCGCCAAAGCGTGCGTAGAGAGCAAGCAACACGGCG
AGTTCGGTGGCCGCTTCGGCGCGCAGCAAAAGGGGTGGCAGGAGTAGCTGCCGGGGCTTA
GAGGCTTTCAGAGCTGTAGGGGTCACGCAACATCTCCTCGAGGTCTTTAAGGCGAACGTC
GTTCACCTTCGCTATCCTTGCACCTTAGAGGTTACGCGTCAAGACGTACACTGTTCGGGT
ATGCCGTATCCGGCCAAGACGACTTCCGAAAGGGTCCTTGCCGCGGCCCTCGAGCTCCTC
GAGCGCGGGGGTGAGGGCGCCCTCTCGATGCGCGCGTTAGCGGCGTCGCTCGGCCTCAGC
GCCTCGAGCCTCTACCGCCACTTCCCTAACCGCGAGGCGCTCCTTAACGCGCTGGGGGAC
GAGAGCACCCGGCTGCTCCACGCCGCTCTGGCGCGGGCGAGCGCCGGGCGCGACCCGAGA
GGGGCGCTCGTGGGGGTGGCGCACGGCTACCTCGAGTTCGCGCGCGCGCACCCCGCGCTC
TACGACCTGGTGATGGCGCCGCGCGCGACCCCCGGACCGGGCAAGGACGTGTGGACGTTT
CTGCTAGGGGTGCTGGGGGGGGTCACGGGACGCTCCGACGACACCGCCGCCGCAGTCGCG
CTGTGGTCGTTTCTGCACGGCTTCGTGACGCTAGAGCGCGCCGGGCTGTTCGGCCCCAGC
GGTCCGCAAGGGGGTCTGGAGCGGGGGTTGGCGGCGTTGCTGGCGGGGTTAGAACGCACC
TGAACGCGTTCTTAAAGTACGACGGTTGTCGTTGACAATACGACGTTTTTCGTATAACAT
GGTGCTACCCCAAACGAGGAGGCGCCATGTCATCCCCCAGCACGCCACCCCGACCGACCG
ACGCGGAGTTAGCGATTCTACGGGTGCTCTGGCAGCGCGGCCCGAGCACCGTCCGCGAGG
TTCACGACGCGCTCACCGGCACTGGCGACGGCAAAGCGGTGCGCTACACGACGACGCTCA
AGCAGCTTCAGGTGATGACCGACAAGGGACTTGTGCGGCGCGACGAGCGCAGCCGCACGC
ACGTCTACGAGGCGGCCTCTAGCGAGGAAGAGACGCAAGGGGCGCTGCTCGAGCACCTCC
TTAGGAGCGCCTTCGGCGGCTCCGCGCAGCAGCTCTTCCTGCGGGCTTTGTCGCGCAAGG
TGGCGTCGGCGGAGGAGTTAGACGAGCTGCGCCGCCTGCTGGACGAACGGGGGAGGGGTG
ACGGTGAGCGCTAGAGCGCTGCTCGAGCACCCGCTCGCCGAGGCGGTCGGTTGGGCGCTG
CTGCACTCGCTCTGGCAGGGAGCGCTCGTGGGCGCGCTCGTCGCGCTCGGGCTCTTCGCG
CTGCGCCGCCCGCAGCACCGCTACGCCTTGGGCTGCGGCGCACTGCTTCTGATGGTGGTG
CTACCCCTTCTGACGGGGGTGCTGCACTACCGCGACCTCACCGCGCCGCTCGCCGCATCC
GGGGAGCTGGGGCCCTCCTCTTTCATCCCCAGCGGCGGCCTGGTCGGTGACGCTGCCCCC
TCGGTAGCGCCCCCTGCAAGCTCTTCAAGCTCTTCGGCAATCCCCACGGGTACCCCCTCA
GCCGCTTCGTCCTCAGTGGCACAGGTTTGGGGGCGAGTCTCCCACACGCTTACCAGCAGC
GCTCCTTGGTTCACCGGCCTCTGGCTTGTCGGCGTCGCGCTTTCCTTGCTGCGGCTTCTT
GGCAGCGCGCTCTACGCCGCCCGCTTTGGTGCGCGCCACCGGACCCCGGCCCCGGAAGCG
TGGCAACAGACCTTTCGGACGTTGGCGGGGCGGCTCGGTCTGCGCCGCGTCCCGCGCCTC
GTGCTTTCAAGCGACGTGGATACGCCCCTCGTGCTCGGCGTCCTGCGGCCCTTGGTGGTG
CTGCCCGTGAGCGCCCTCACCGGCGTTCCGGCGGCGCAGCTCTCGGCCGTGCTGCTCCAC
GAACTCGCCCACATCCGGCGGTACGACCCGCTCGTCAACCTCTTGCAGTGCCTCCTTGAG
ACCCTGCTGTTCTATCACCCAGCCGTGTGGTGGATCTCGCGCGCCGTGCGCCGCGAGCGC
GAGGCGTGCTGCGACGACCTCGCGGTGGCGGTCTGTGGGGACGCGCGGCTCTACGCGCGG
GCCTTGGTGGGGCTCGAGGCGCTGCGCCAACGGGAGCCCGCGCTGGCGCTCGCCGCGACG
GACAAACCGCTTTTGGAGCGGGTGAGGAGGTTACTCGGTATGGAATCCGACGTTCGTTCT
GCACCTTCACTGCTGACGGTGCTGCTGGTTGTCACCTTGTCGTTAGGCGTGGGACTCTTC
TTGACGCTGCAACCTGCGGTTGCACAAGAGGAGGCGCCTTCTACTTCTTTGCAAGTTGCT
GAAGACGAAACGGTCGTGACGGGGCGCGTGCTCTGGCAAGGTGAGCCCGTCGCGGGGGTG
CGCCTCGAGCTTCATAGCCGCCTCGAGCTGGACGACGACGGTGTCTGCTGCCGAGAGCCG
CGCGTGTTGGCGAGCACGACCTCGGATGAAGATGGGACCTATACCTTTCGGGTAAGCGCG
GCGCGTGCTTTCACCATCTGGGCGTATCCACCTACAAGCGACTATCTACCGGTGGGCTAC
GACCACGTATCTACCCCTGGTATTCCATTTCAAGCGAACGTTCAGCTCATGAAGGCCATT
AAAGAACTAGAACCTGCTTTGACCTATGGGGTCAACCTCACGCCGACGCTAAGCTGGCAG
CCTCTTCCAGAAGCTGCGCGGTACGGAGTAAGCATCACAAAGCTGAATGAAACCGATACA
GTAATGGAAAATTATCAATATACGGCTGAGCCGCAGTTCACGGTAGAAACGCCGCTCGAG
GAAAATGCCCTCTACTACTGGGTGGTGGAAGCGTACGATGAGACTGGCACGACGCTTGCT
TATGGTGAATCGACCTTTTCTACTTCCTCAGCGCAGGCGCGCGTACCTGTAGAGCTGACG
GATGTGGGTGTTCGTACCGTCCTGCCGGCTGGTTGGCAGTTGGTAGGGGCGGGCGCTTTC
GAGCAGGTTACCGAAGGCGGCGAGCGGCGCAGGTTGACGTTCGAGAGGCTTCCCGGCGAC
GACCCCGAGGCGGTGCTAAGGGCTCGCAACGAGTCCTCGAGCGCCCCTACCGAGAGCGCC
TATGGAGACCAAACGTGGCTGTGGCAAGCCGGAAGTGACCGCGACGGACGGCGCTTCGTT
CAAGCGACGACCGTAGGCGGTAACGTTTATCTCATAACAGCAGAAGCAACAGACGAGTCT
CCGGTAGAGCTTTACGCCTTTGTTCTGCCGCTCGTGCTGGAAAACTTCGAGGTTATAGGG
GCTGATGAAGGGGACAATGGCGCGGGTGCAGCACCTCCTGGAACAAGCCAACACCTGCCG
GCCCTTGCACTGCGGCGCAGCGACAATCGAGATGCTGAGGTCTTTACTCCAGCCCCTGAG
ACCGGAACCGTAGCGGGCACCGTGAGATGGCACCACACCCCGCTCGCCGGGGTGCGGGTC
AGCTTGAGGACGCCTCGAGAGCGCCTCGAGGACGGAAGCTGCTGCGTAGGCGAGCAGGAG
ACGCTTCAGACCGTTAGCACGGACGAAAATGGTACGTACCGTTTTGAGGGGGTGACGCCG
GGTGAGTACGAAGTGGAGGCGGAGGCGCCCTCGAGCCTCTACTGGGAGTTTATGAGCAGC
AGTGTGAACGTGAGCGCCGCCTTCGAGGTGCGGGAAGACTTCCGCTTACAAAAAGTTATG
GAGGTGGTCAGCCCTCATGGAGAGATGGGGGTGCCTCTCTCACCGACACTGCGTTGGAAG
CCCTTCCCTGGTGCAGCGCGGTATCAGACGTATATCCATAGCGAGCGAACGGGTAATCAG
GTAAGGAGCTTGCCGTCCGAAAGCACCGAGGTGACGCTGAACGCGCCGCTCGAGCCCAAC
GAACTCTATCAGTGGTCGGTCACTGCATATGCAGAGGACGGTACTGAAATCGCCTACTAC
TCCGCTGCACACTTCTCCACCGCGCCAGCCAAGGAGCAGGTCTCCGTCACCCTGCCCGAC
CTCGGCCTTCAGATGATGCTTTTCGAGGATTGGCAGCAAGTCACGTCCAACACGTTTGAG
TGGGCACACGAGGGCGGCACGACCTACACCTTGGCGTTTCAGACGTTGCCTGGAGATGAC
GCCGAGGCGGCGCTGCTCGAGTTAGGCGCTACAGAGGAGCAGGTACACGCCTCTAGCTAT
GAGGGCAAGACGTGGTGGACGGGCGTGTTTAATGGCGTCGTTCGTCTCGCGACCGAACTG
GAGGGGCAGGTTTACCTCATCGCGGCCGATAGCAGCCCGGACGGTACGGCTGAGTTCTCT
TATGCTGCGGAGGTTGAAGCCCTCGGGTTCACGCTGCCTCTAGTGGCGCGGACGCTCGAG
CGGGTTGGCGCGGTGGCTGAAGGTCGAGCGTAAAGGGCTACTGTTTCGTTCCCTATTACG
TGTGCTCCCCTTTGCACCTGCGCGCACACTCCTGGTTGACGCGTGTTTCAGTAGCGTGTG
CTGGCAACGCTCGTCAGAAACAGCACGAGCGCGAGAAAGGAGAAGAACGTAGCCACTCTA
AGCCAAGGCTGCGGTATGTTGTGCTTGTTCCCGAAGCGAAAGCTACCCCAGGATAAGATT
CCGGTGCCGACTGCCAAGCTGGTAAACGTCGCTGCAAGTATAAAGGCACCTTCGGTAGCT
ATGTACAGCGCCCCCACCAATGTTATGAGGGTATAGCCCCCCATGACGTACGGATAGATC
TTCAGCAATTTCTTTTGCATCGGTCGAGCGCCTCCTCTGCCTCTGCTAGTCGCCTCTCGG
CAGCAGCAAAGTCACTCTGCGCCGCGCCGAGCTCACGCTCTTCGCGTTATAGGGTGGCTT
GCAACCCCCTCACGTCTTTCGACACCGTCAAAGCCTGCTGCAAGAATACAAACGACTTCA
CCCGACGTGACGGGGTTTTCAGGACGCCAGCAAGCCAACTTGCGGCCGTTCGCACGCGCT
CGTCATCGCCCCTCACACGCCCAACGGCAAGCATAGGCCCCCTCGCGAAGCTTGCTGACT
CGAGCTACTTAAGCTGCCGACACTATAGGGCGCGGACCGTTAAAAGCGCCATGAGAGAAC
CTTCATCTTCTTCATCATGCTCGCGTAGGAGCTGTTACGAAGCTTTGCATGCTCCGTGTG
CCCGTCGAGGCTAAGCGGAGCGCAACCCCTACGAAGGGCTGCGGCAAAACGGTTGCACAC
CTCTCCCGAGAAGAAGCTGTCACAAAGGGGCATGGTCGGTGAGCTCGCCGACCACCGCTA
CCAAGCACCAGAAGCGGGCTTTCAGACGAGGAAAATGTGTCGTGAAGGGGCCTCGTGAGA
GTGCTCGGGTGCTACCATGAAGCGTTTTGACAGGGCGTTTTGTCGCCCTCCGACCCCCAT
ACAAGCCGTTTTTTCCGTGCGACGCAAAGGAGCCTCCGTTGCCGCTCGAGCTACCCATGG
CCCGGCCTCACCCTGCCCCTGTCTCGCAACCCCGCCCCAAACCCCCGAGCCCCAAACTGT
GGCGTCCCAAACGCGTGCTCTTTACGCCCGACGCTTTGGAGCAGCCCTTTGGTCAGCGGC
TCTTGGAGCGGATGCAGTCCTTGGGCCTCGACATCACGCTGCTTAGGAGCAACCGCCTGA
CCGGCTTGCGCGGCAAAGACGCGCGTGAGACCTACCGGCTCGCTAAACAGACCCTGGCGG
TCGTCAACGCGCCGCCCAGCTTGCTCGCGCTCCAGCCCATCCCGCCCTCAGCCGACCTGC
AGTTTCACCTCGCCAAGGGCTGCCCCGCGCACTGCCAGTACTGCTACCTAGCGGGCTCGC
TCGCTGGGCCGCCCGTGACGCGCGTCTACGCCAACCTGCCCGAGATCTTGGGCGCTTTGG
CGCGCTATGAGCGGCCGGGGCACGTGACGACCTTCGAGGTGTCGTGTTACACCGACCCGC
TGGCTCTAGAGCACCTGACGGGCAGCTTGTCCGAGTGCGTGCGCTACTTCGGCACCCGCG
AGGGCGCGCGGTTGCGCTTTGTGAGCAAGTTTGACGCGGTAGCGCCGCTTCTGACGTTAC
CGCACGGCGGTCGGACGCAGGCGCGCGTGTCGGTGAACGCCGCGCCCATCAGCCTGCGGC
TCGAGGGCGGCGTGGCGCCCGTCGCGGCGCGCCTCGGTGGGTTGCGGCAGCTCGCGGCGG
CGGGCTACCCGGTAGGCGTGGTGGTGGCCCCCATCATGCCCGTGGAGGGCTGGCGCGAGC
ACTACGGCGCCCTCTTGGACGAGGTGGCGCGGGCGGTCGGCGACGTGCGCGAGCTGACCT
TCGAGCTGATCACCCATCGCTTCACCCCCGGCTCCAAGGAGGTGCTCCTGGACTGGTACC
CGAACACCGCTTTGGACATGGACGAACAGACGCGGGCGGTCAAACGCAACAAGTTCGGCG
GGCTCAAGTACGTCTATGGCAAGGACACGATGAGCGAGCTGCGGGGTTTTTTCGAGACCG
AGCTGGCGCGGCGCTTTCCGCAGGCGCGCGTGCTCTACTGGACGTGAGCGCTCCTCCAGC
GAGTGCGCGCCCCGCACGGCAGCTCGAGATGCTGCGCGTGTCGCGCATCTTTTTAGAGCG
CGAGGCGCTCGCCTACCCACGTGCTCACGATCACGACATCCTGGCGCGCTTCCCGGACGC
CGAGCGCGTGGAGGTGGCGTCGCACTGGAACATCCCTGGCCTTCACGGCAACGAGGGTCT
GGTCAGGGACTGGGTGCGCGTCAAGCGCACCGTGCTCGTGCTCGGCGTGCGCAAGACCTT
CCCCGTGCGCCCGAACGGCCGCTCCGCCGACTTTATCGCGCCGGGGTTCGCGAGCGGCTG
CGCGATGGCCTGCGCCTACTGCTACGTGCCGCGCCGCAAGGGGTTCGCCAACCCCATCTC
GACCTTTGTGAACTTAGAGGCGATCCACCGCGCGGTAGGGCGTCACGCCGCCAAGCAGGG
CCCCAAAAAGCCCGCGCAGACCGACCCCGCGGCGTGGGTCTACGACATCGGTGAGAACAG
CGACGTCTCGGTCGACGCGCTCGTGTCGGACAACGTCCGCGACACGGTGGCCTTTTTTCG
GACGCTGCCGGGGGCCAAGGCGTCGTTTGCCACCAAGTACGTCAACCGCGCGCTGCTCTC
GTACGACCCGCAGGGGCGGACGCGCGTCCGCTTCTCGCTGATGCCGCAGCGCGTCGCCAA
GACCGTCGACGTGCGCACCTCGCCGGTGGGGGAGCGCATCGGGGCGATCAACGACTTCGT
GGCGGCGGGCTATGAAGTGCACCTCAACTTCAGCCCGGTCATCCTGTATGAGGGGTGGCG
CCGCGACTACGCCGAGCTCTTCGAGCAGCTGGACGACGTGCTCTCAGACGAGGCGAAGGC
GCAGCTTAAGGCCGAGGTCATCTTTTTAACCCACAACGCGCTCCTCCACGAGGTCAATCT
GGGGTGGCACCCGAAGGCCGAAGCGCTCCTCTGGACGCCCGAGACGCAAGAGGCCAAGAC
CTCGCAGATGGGCGGTGAGAACGTCCGCTACCGCCACGGCTTTAAAGGCAAACAGGTCGC
GGCGCTGCGCGACCTGCTCGCTCGAAAGATGCCCTACTGCGCGGTGCGGTACGCGTTTTA
ACAGCTTAAGGGCCGGGGTTGGCTGGCGGCTGGGTGAGAAGCGCCTCTAAAATCGCGCTC
AGCTCGTCTTCGGGCATCACCCGGATGAGGCGGTGGTGACGGGGGTCGTCCTCGTCGATC
CACTCGTTGAAACCGGTGGTGGTCAGGGTGAGCTGTTCGGTTTCGATCACGTCGAAGTAC
TGCCCTTCGGGGCCCCAGAGCCCGCGCACCGCGTAGAGCACCGAGCAGAGGTCCCAGGCG
TTGCGGTTTCTCGAGGGCCCGTCAAAAAACTGCTCATACGCGAAGCGGACCGGGTTGGTC
TCGGGGGTCGTGGCGGTCAGCGTCGCCCCGTTAAGCACCTCGTGGCAGGTGGGGCCGGTG
TTAAAGTTGATCACCGTCGGCCAGTTTTCGATGACGTCGATGGCGTAGCGCGAGTCCATC
TCGCGGCCCCCCGAGAGGTAGAGGTCGTTGTTGCTGCTCGGATAGTGGCCGCCCATCAGC
GACAGCTCACGCACCTTCTGCTGGATGAGGGTGCGGCCGTCCAGGGGGCTATGTTCGTCC
GGCCCGGAGTTGAGCAGGTCGGAGAGGTTTTGCAAAAAGCCCACCGAGACGATCGTCACG
CTGTTGTCGGGCTGCGCGGCGAGCAGCTCGCGGTAGACCTCGGTCGCCGTGGGTACCGAG
CCGTCCATGGGGGTGTTGTGGGGGAAACGAAGCGCCATGTCCTCGATAAAGCGCGGGTCG
TGCTCGCGCCAGTAGGGGTAGGCTTCGGCGTAGTAGGGCCGGTCGGTGAGGCCGATGGGG
ATGTCCGGACGGCCGTAGTAGGTGTTGACCACGTCGATAGCGGGCGGGGCGAAGGGGTCG
GCGACGTTGGAGACGACGCCCAAGATGGTGACCTCGTCCATATCAGCGAGCGCGTGCAAC
ACGGCGAGCGCCCCGACATCGTCGACGTCGATACCGTAGTCGGTATCGTAAATCACGCGT
ACGCCCCCTGCGGGCGGTTCCTCCGGTTCGCCGGGTTCGTCGATGGGGTCCGGGGGGGTG
GGGTCGCTCGGCTCCTCCACCGGTGGGGGGTCGGGTGTCAAGAGATCGTCGACCTCGCCG
CACGCTGCGAGGAAAAAGAGCGGCAGGGTCAAGGCGAGCGCTTTGCGAAGGGGGGTGTGC
TTCATCGTTACGCTTCCTCTACTGAGCTAGAGTCTGGGGTACACCTCCGCAGCGTAGCTC
CCGAAACTGGGCCACATGCCGGAGGCAGAGACTGACGTGATTGTCAGTAAAGCATCCCCA
AGCGGAAAGTCGCCGTCGCCCAAAAAACGTCTCGAGCCCGGGGCGCGCCTCTCGGACCGA
GAGGCGGGGGCGAGGGGGTGTCGGCGCTGCGGTCGCGGTGAGGCGGCGTTCGGGTCGCCC
TGCCCTTAAAGGTGGCTCAAGGAAGAGCTAAGCGCTCGCTTTCGGCTGCTAAGAGGGGCG
GCGTCCCCCAAGCAGGGGTGGGACCACGAAAAACAGCCTCGAGCTCGTGCTCGAGGCTGC
GGTACCCGCCCGGTACTGAGGGTAAGTGACCCCAAGGGGTCCCTCAGCTCGGGACTGTGG
TCAGTTACCCTCGACGGGTACCTCCACTGGTCAGCTCATTTTGTAAAATTCGGACCACCT
CCTTTCCGTGGTAAACGAATCGTACACCAAAACCGGCGGGCGCGTGTAAGGTTCGTTACG
TTGCGCGGGCTAGCGCTTACGGGACGTTTGCCCTACGCGGCCCCCGGCGGGCGCTCCCTA
TACTAAAAGGGTGAAGCACCCCTCGCAAAAACGCTTTTGGTGGCTCGCCGCGCTGGGGGT
CGTAGCGGCTTTGGTGGCGGCGTTTTCCTGGGGGCAGCTGCGCGCGGACGCGGCACCGAC
GCTCCACGGCACGGCGCTCGACAACCCGCCGCTGGTCGCACCTTTCGAGCTCACGAACGC
GCGCGGCGAGCGCGTCACCTTAGAGGCGTGGCGCGGCGAGCTGCTGCTCGTCTTTTTCGG
GTTTACGAGCTGCCCCGACGTGTGCCCGCTGACGCTCGGGCGCCTCGCCAAGATCTACGA
GGACCTGGGCGAACCCGAGGACGTGCAGGTCGTGATGATCACCGTCGACCCCGAGCACGA
CACCCCCGAGGTGACGCAGCGCTACGCCGAGGCCTTTCACCCCGACTTCGTCGGTTTAAG
CGGTTCGACCGCCGACATCGCGGAGGCGGCGAAGCGGTTTTACGTCGGTTACCGCGAGCT
GGGCGAGCGCAGCTTTTTACACACCGATACCGTGGCGCTCCTCGACCGCGAGGGACGGCT
CAGGCTCGTCTACGGTCAGGACAAGGTGGCGCGCATCGGCAGCGACCTTAAGACCATCCT
GGCGCAGCGGCGTTGGTGAACACCGGGTCTGGGTTTTCGGCGCGCCCCCGACTCGGCTTC
TGGGCCCCAGAGCGTTCTGCCTGACGCGCCCAGCGCACAGTATCTTTCACAGTATCTTTG
GCGAGCGCTGGGCGCCGAGGGTGGTTGAGGTGCCCTCTAGAGCCGCTAGCGCCGTCGCCT
GCGCGGACGGCCGCCTGCACGAGGTCTGTGGGCGTGCGGCCTTTTGTCTGTGGTCACGAC
GCCCAGTGCCACCCCAACTTGCGCTCGCAGCTTATCCCACAAGCTCGTCTAGTGCCCGCT
CGAGGGTCGGGTAGCGGAACGCGAAGCCTTCCTCCAAGAGCCGCGCGGGGCGCACCTTGG
CGCTCGCCAAGAGGAGCTCGTCGGCGAGCTTGCCGAGCGCTAGGCGTAAGAGCGGGGCGG
GGGTCGGGAAGAGGGCGGGGCGCCTGAGGCGCGCCGCCGCCGCACGGCTCAGCTCGAGCT
GCCGCACGCTCCCCGGCGCTGTGAGGTTGTAGGGGCCGTGGCCCCTCTCGAGCAGGAACA
AGATGGCCTCGGCGAGGTCCTCCAGGTGGATCCAGGAGAGCCACTGCTGACCGCTCCCTA
GAGGCCCTCCGAGCCCGAGCTTGATGGGCAGCAGGAGCTTACGCCACGCCGGCGCCTCGC
GCGCAAAGACCACGCCGATGCGCCCGAGGACGAGGCGCGCCCCGGCCGCGTCTTCGGGCG
CCGCCTCCCAACGCCGGCAGATCTCCGCCAGCACCCCCTCGCCGCTCGGCGCCTCTTCGC
CCAGTTCGGCGTCGCCGCGGTCGCCGTAGTAGCCTGTGGCGGACGCCTGAAACCAGACCT
GGGGCGGCGCGCTGCAGCGCCGCGCCGCCGCCAAGAGCGTCTGCGCGCTCTCGAGCCGGC
TCGAAAGCACCCGCTGCTGGTGCTCGCGGCCCAGGCGCCCGTCGGCGATCGAGGCGCCCG
CGAGGTTGATGATGGCGTAGGCGCCCTCGAGCGCCCCCCCCAGCGTCTCGAGCGCGCGCT
CGTCGCCCTTGCGCGCCGCCGCGGGATCCCAGCCGACGGCTTGACCCGCGGGGAAGCGGT
GCTTGGCGGGGTCGCGGGTGAGGAGCCGCAACGCGTAGCGCCCCGCTGCGGCGCGCACGA
GCGCGCGCCCCACGAGGCCGGAGGCGCCGGAGATGACGAGGACGGGGGGGGAGTCGGGTG
GGGTCATGCTTTAGGATAGCGTAGGGCGCGCAGGCCCTGCGCGCGGCCGAGGCGTGACTC
GGCTACCGGCTAACGGTCGGCGTAGCGCCTGAACGCCTCCGGGATCGCCTCGCACGAGAC
CCAGAGGGTGCCCCCCTCGAGCCGCGCGCGGCCTTCGCGTTGCAACCCCTTCAAGGTCGC
CTGCACCTTGCCCTGCACCTGGCGCAAAAACGCCCCCTCCCAGTCGGCTTCGCCGGGGCG
GTGGTGGGCCAAAAACGCGCGGTGAAACGCGGGCAGCTCGTCTAGGGGGATGGCGGCCTC
GAGGGCGTGCCAGTCGGTCCAGTCCACGCCCCATGCTACCCCCGCCAAAGGCGCGGGTGG
TAGACTCCCTTCTGCGCAGCTGCGCACCCTAGGAGACCCTATGCGTGTTGCCATTGTCGG
AGCTACCGGAGCGGTTGGTCAGGAGCTGCTAGCGCTCCTCGCGGAGCGTGACTTTCCCGT
CACCGAGCTGACGCTCTACGCGTCATCGCGCTCGGCCGGGAAGACGCTGACGGTGGGCGA
CGAGACGTACACGCTACGGGCGCTCCCCGAGGACGGGAACCTGCGCGCCGACGTGGTGTT
CTCCTCGGCGGGCGGGTCGGTCTCCAAAGCGCACGCGTGGCGGTGGGCCGAGCACGGCGC
GCTCGTCATCGACAACACCAGCGCGTGGCGCATGGACCCGCGGGTGCCTCTGGTGGTCCC
CGAAGTAAACGCCGAGGCGGCGCTCTCCCACCGCGGCGTCATCGCCAACCCCAACTGTTC
GACCATCATCGCGCTCCTGGCGCTCGCCCCGCTGCACCGCGCGTTCGGGCTGACGCGCGC
GACCGTTGCGACCTACCAAGCGGTCTCGGGGGCGGGGGCGGCCGGCATCGACGAGCTCAG
GGCGCAGACCGAGGCCGTCTTGGCGGGGGAGGCGCCCACGCCGCAGAAGTTCGCGCACCC
TATCGCCTTTAACCTCTTCAGCCACGACTCCGCGGTTGGTGAGGACGGCTACAACGTCGA
GGAGCGCAAACTGCTGCTCGAGTCGCGCAAAATTTTGGACGCGCCCGAGCTGATGCTCAG
CGCGACCTGCGTCCGCGTGCCCGTCTTCCGCGCGCACTCCGAGGCCATCCACGCCGAGTT
TGCGCGCGCCGTGACCCTCGAGGGGGCCCTCGCGGTGCTGCGCGCCGCGCCGGGGGTGCG
CGTGGTGGACGACCGCCCGAACAACCACTTCCCGATGCCCCTGGAGGCGTCGGGGCGCGA
CGAGGTCCTGGTAGGCCGCCTCCGCGAGGACGCGAGCCGACCGGGGGCTCTGGCGCTCTT
CGTCTCCGGCGATCAGATCCGCAAGGGGGCGGCACTCAACGCCGTGCAGATCGCCGAACA
CCTCGCCCGGCAGGGGGCGCTGCGGGCGCGCGAGCTCTCGGCTTAGGCGTCACTGGAGAG
CCTCGCGTGCTCCCGACTCGAGCTTCGAGTCGGGTGGTGTTGGCCGGCTGGGAACGACTC
GCGTGGCGCCGGTAGCCCCGTGTTGGGCTTGGGTTATGGTCATCGAGGGTTGCGATGATA
GGAGGTGAGCGATGAGCATGCTTTTAGCAGGTTTCGCGGGTGGGGCGTTGGCCCAGTGGT
TGCGGCTTCCGGGTGGGGCGGCGATCGGCGCCATGCTCGCCACGGCGGCGGTGAGCGTCC
TCTTGGGCGAGCGCGCGGCGGCGCTGCCACCCGGCCTGCCGTTTGTCGCCCTCGTGCTCG
TCGGGGTCAGCGTCGGCAGCACGGTGCAGCGCGAGACGCTCGCCCATGCGGGGCACCTGC
TCCTACCCGCCCTGCTCATCCTGCTCTCGTTCTCCGTCTTCGGCGTCGCGCTGGCGCTCC
TCATGCAGCGCGTTTTCGGTTTCGACCTCACCACGGCGCTCTTCGCTACCGCTCCGGGCG
GCATGTCCAACATGGCGATCCTGGCACAAGAGGCGGGGGGCAACGGGTTCGCCGTGGCGC
TGATTCACATGGTCCGCGTGATGGGAATTTTTCTCCTGCTGCCGCTTTTGACCGTGCTCT
TCGGCCGGTAGCGTTTTAAGCCTCTAAATCTGCTACAGTAGGCCATGAGCCAAGAAAAAC
GTCTGACGCGTTCGCAGCGCGACAAAAAGATCGGCGGGGTCTGCGCGGGGCTCGCCGAGT
ACCTAGGGATCGACGCCACCATCATCCGCCTCATCTTCGTGGTGCTCTTGTTCACGGGTG
GGCCCGGGCTCATCCTCTACCTGGCGCTCTGGCTGATCCTGCCGCAGGGACCCAGCTACT
CGTGAGCGTTCGGCTGAACGTCTGACGAAAGGGCGCGTTTTTCCGCGCCCTTTAGCGTGC
GGGCGTCTGCGCTCTGGCTGCGTACCACGCCAGCGTCCGCCTAAGCCCCTCCTCGACGGA
CACGTCGGGTTCAAAGCCCAAAAGCCGTTGCGCTCTGCTGATGTCCGCCCTCGAGTGGGC
GATGTCGCCCGGACGGGGCGGGTCGAAGCGCGGCTCGAGCCTCCGCAGGTCCTCGCGGCC
CGTCACCTCGGCGAGCCGGTCTCGCAGCGTTTCGTATAACGCCCTGGTCGTCGTGGCGCC
GCCGTTACCGACGTTAAAGACCTCGCCGAACGCCGCCGGATTCTCCGTCGTGGCGGCGAG
CACGTTTGCCTGCACGACGTTACCGACGAAGCAGAAGTCGCGGGTGGCGGAGCCGTCGCC
GAAGATCACCCCGCGCTGACCCGACAGCAGCCGCGCGGTCCACTTGGGGATCACCGCCGC
GTAGGCGCCGTTGGGGTCCTGGCGCGGCCCGAAGATGTTGAAGTAGCGCAGCCCAATGGC
CTCGAGGCCGTGCAGGCGGGTGAACACGCCCGCGTAGAGCTCGTCCATGGCCTTGCTCGC
CGCGTACGGGGAGAGCGCGTCGCCGACCGCCTCTTCGCGCGCGGGGAGGGTTTCGGCGTT
GCCGTAGACGGCGCTCGAGGAGGCGTACACAAAGCGCTTAAGCCCCCTTTCCTGCGCGGC
AACGAGCAGGTTTAAAAACCCCGTGACGTTGCTCCGGTGGTTGAGAAGCGGGTCCTCGAT
GGAGCCCGGGACGGAGACGAACGCCGCTTGGTGCAGCACGGCGTCGACGCCCGCGAGCGC
CTCCCGGCAGGTCGCGAGGTCGCTGATATCCCCCTCGATAAAGCGCAAGCGCGACCAGGC
GGCCTCGCCGACCGCCCGCTGGACCTCGTCTAAATTGTGGCGGTGGCCGGTCGCGAAGTT
GTCGAGACCCACGACCCGTTGCTCGAGCTTTAGGAGCGTTTCGAGCAGGTGTGAACCGAT
AAACCCCGCGGCGCCGGTTACGAGCCACGTTCGGGGCGCCCTGCGCAAGCGCTCTTGCAG
GAGGTGATAGGTTGTCGTTGTCGTCATCACGCGTTCCATTCCCGGCGCCTGCGCTTCCCG
CGTCCTGACGGGGGCGGTCTCAGCAGAGGTGCGCCTAGAGGCGCCGCAGCGCGTCTTGAG
CGTTTTAGCCCATGGAAGCCATCGTAGCGCGCTGGCACTACGACAGCGGCGCACCTGCAC
CGCGCCTTCCGGGTACGCTGCACCTTACGCTACCGGCGTGTCGCGAGCGTGCCGCCCGCT
GACGCGCGGCTGATATGGGGGTGATAGGCTTTAAGGATGCGAATCTTGGTCTCGAACGAC
GATGGCATCTACTCCCCCGGTATCCGCGCGCTCGCCGAGGTCGCCAAGGAGTTTGGCGAG
GTGCGCGTCGTTGCCCCCGACGTCGAGCAGTCGGCGATGGGGCACGCCATCACCATCTCG
CGCCCCCTGACCTACCACGCGACCGCCATCAACGGCCTCGAGGGTTACCGCGTCAACGGT
ACCCCCGCCGACTGCGTCGCGCTCGGGGCGCACCTCTGGCAGGAGGTCGACCTCGTGCTC
TCGGGGATCAACCTAGGGCTCAACTTGGGGCACAACGTCTGGCACTCGGGCACCGTGGCG
GCGGCCAAGCAGGCGGCGTTTCTCGACATCCAGGCGATCGCCTTTAGCGCCCCCTACGAG
GGGACGCCCCCCGACTACGAGGTGCTCAAACCCTTTGTCAAAGACATTATCGCGCGCCTG
ATCGAGGATCCGCTCCCCTTGGTCAACGTCAACTTGCCGTACAACCCCAAGGGGGTGCGG
TGGACGCGGCAGTCGGTGCGCCACTACGAGGGGAGCGTCGTCCCCGGCGAGGACCCGATG
GGCCGCTCGCACTTCTGGTTCGCGGCCTACCCGCGCACGGGCGCTGAGAAGGGCACCGAC
CGCTGGGCGATCGAACACGACTACGTCTCGCTCACCCCGTTGCGCCTCGACCTCACCGAC
GAGGGGCTCCTCGCCGACGCCGTCACCAAAGCCAAAGAGGCGCAGGTTGGCAAGTAGGGG
GTGACGTGTAGCGAGTGGCGCGTGGTCTGGGGCGCGGTTCCACAGGGCACGCGCCGCAAG
CTATGCGCCCTCGGCTTCGGCGAGGTAGCGCGCGACCCACGCGTCGGAGGTCTCGTCGGC
GAGGCGCTCCATGGTGAGTCTCGGGAGCGACCAACCCGGTGGCGGCGCGAGCTCCAAAAA
GTCGAGGATGCCCCGCACTGTCCCCTCGGGGTCGCGCACGTAGTCCTCGTAGACGACGGT
GTAAGGGGTCGCCTCGAGGGCGTCGAAGAGCTCTTGCCAGCGCGCCTCGCGCAGGCTAAG
CTCCTGGACGAGCCCGGAGAGCGCCGCGAAGTCGAAGTGAGCGCGCGCGCCCTCGCGGAC
CGCGTCGCCGTGGTAACGCTCCCACACCCCCGACTGCTGCGCGCGCCAAAAGGACACGGC
TTGGCGCACCTTGTTGCGCCGCGTGAGGTAGACGAAGCGGACGCCCGGAAACACCGTCCG
GATCAGCTCCGCCTCCGAATGGGCGGCGCAGCCCCGAAGCGTCCGCAGCCCCGCGAAAAA
GGGCGCCATGTCCGCGTCGAGCATCGCTTTGACGCCGAAGACGCCGTTTGGCGAGGCGGT
CTGAAAGACGAGCGCGCGCAGGTAGTCGGGGACGGCCTCGGCCTCCTCGGCGCGGCCCGC
TAGCCCGAAGCGCGCGAAGAGCTCCGGCCAGAAGCGGCGGTTGAAGTATTCGGTGGGCCG
ACCGGCGACGCCCGTGGCGCTAAGGGCGTCGCCGAGCGCCGAGGAGCCGCTGCGCGGGGT
GGTGCAGAGCCAGTAGGTGGGGTTAGGCGGAGTCACGCACCTTCTCCGTAAAGAACAGCC
AGACGGTGCAAGAGCGCCGCGATGTGGCCCTTTGACACCATTAAGGGTAGATGGCCGTCA
CAAAACCTGTCCTTGCGAACGTGCAGCGTGAGGAGCTTTAAGACGTCATCGAGGGGCGCC
GTTTGTAACCGTTCGGGCTCGAGGTCGTAGCGCTCCGCTTCGCGCTGCCACTCTGGCCAG
TTAAACCCCGGCATGATGAGACCAAAGGTGTAGAGCCGCTCGACAAACTCGGAAAGCTGC
TCGTCCCAGAGGTGCGGACAAAAGAGGCTGACGCTAACGTCTATTCGGCTCGGTTGATAG
TACCGATTCTCGAAAATCGGCAAAAACGTCAGCAGCTCGGCGACCTGTTTGGGGGTCGGT
TCGGGTGTCCCCGTCATCCCTTTACCGAACCCGCTAGGAGCCCGCGGATAAAGTAGCGGC
CCAAGATGACGTAAATCAGCAGCGTCGGCAAGGCAGCGAGGATGGCGCCGGCCATCGGCA
GGTTCCAGGCGACCGCTTGGCCCCCCGCGAGGTTGGCGAGCGCGACGGTGATGGGTTGTG
AGCGCTGGCTGGTGAGCGTCACGGCGAAGAGGAATTCGTTCCAGATCTGTGTAAACTGCC
AGATGATGACCACCACGAAGCCCGAGACAGAGAGCGGAAAGACGACGCGCCAGTAGAGGC
CGAAAAAGCCGGCGCCGTCGATTTTACCAGCTTCTAACATCTCGTCGGGGATCTCGGCGT
AGAAGTTGCGGAAGATGAGCGTGGTAATCGGCAGCCCGTAGACGATGTGGGTGAGGATAA
GCCCCCACAGGCTGCCGTAGAGCCCGATGTCGCTCAAGAAACGAAAGAGCGGGATGAGGA
CGCTCTGGTAGGGGATGAACATACCGAACAAGATGAGTGGAAAGACGATGTTCGCCCCCG
GAAAGCGCCACTTCGAGAGGACGTAGCCGTTAAGCGAACCCAAAAGGGCCGAGCCCAGGG
TGGCGACCACGGTGAGCACGAGGCTGTTGCGCAGGGTAGGAGCGAAGGCGTTCCAAGCGT
CGGCGAAAGAGCGCCAGTTGGGCGTCTCGGGGAGCCGCCAGGTGTTGGCTAGGGTGATCT
CGGCGGGGGTCTTGAGGCTGGTAATTACCACCAGGTAGACGGGTAAGAGGTAAAAGAGCG
ACGCGAGCACGAGGAGCGCGTAGACCAGCCAGCGCCCGCGCGCGCTGCGTTTCGGGCGGG
TGTGGGCCTCGGGCGCGGTGTAGGTGCGGACCGTGGTCACCGCCTCACCTCCGTTTTCAG
GCTCGAGTACAGATAGGGGATGATCACCGCGGCGACCAGGATAAGGAGCACGATGGCAAT
AGCCGCCCCCTCGGCGAACTGGTTGGCGCGAAACGCGCGCAGGTACATGAGGAGCGCCGG
CACGTCGGTCGTGGCGTTGTCGGCGCCGGCCATGGCGAAGACCAAGTCGAAGATCTTGAG
GCTGATGTGGCCCAGGATGATCATCGCCGAGAGCGTGATGGGGGCTAGCAGCGGCAAGAT
GACGTGCCGGTAGAGTTGCCATTCACTCGCCCCGTCGCTGCGGGCGGCTTCGCGCAGCTC
GTCGGGGATGCCGCGCAGCCCCGCTAGGTAGAGCGCCATGGTGTAGCCCGACATCTGCCA
CACGGCCGCCAAGATAATACCGATGAAAGCGAGGTTAAACCCGTGCGTCTCGGGAAAGGG
GAGGATGACGGTGCGCCGCGCGCCGGTAAAGGTCCACGCGACGAGCCCGAGCGTGATCAC
CCCGAAGGCGAGGGTGCGGGTACGGTCGCCGCGCCTCAGCGCTCGCACGAAGAGCAGCGC
GAAGATAAGCGACACGAGCAGGCCGGTGAAAAAAGGCAGATCCTGCCAGTTAAACTGCCA
CACCTGCGTGCGCGACGCGAGCCAGCGGAAGTCGCCCGGCGGCAGCCCGACGAGCGTCGG
CAGCACGTTGAGGCCCCCCTGCGGCTGCAAGAGCCAGCGCCAGATGGTCCCCGTGACGAT
AAACGCGAGCGCCATCGGGAAGAGGAACACGGTGCGAAAGAGCCCCTCGCCGCGGACGTT
TTGCTCTAACAGCACCGCGAGCCCGAGACCCAGCCCCAAGCACCCCGCGAGGAAAAAGAG
GGTGAAGAAAAAGGTGTTGACCAGGTCCTGGCGGAACCTCGCTTCGGAGGGGGCGGTAAA
GAGCTGCCGGTAGTTCTCGAAGCCGATAAATTCGAGCTGGGGCTCGAGCGCGAGCGCCTG
CAAGGGGTCTTTACCCCAGTTGGTCAAGGACACCCAAAAGGTTTGGCCGATAAAACCGTA
GACGAAGATGCCGAGCAGAACGAGTGAGGGCAGCAGCATAAGGACTGCTGTCAGCCGGTC
GCGTGAAAAGCGCATGGTGGTCGGGGGGACCCCGCACCCCCTTTCGTAGACTCGTGGGTT
TGAAAGAAGATGAGGATACCGAGCCCGGTATCCCCACCGTGAACCGACTGGGGTTGTGGC
GCTACCCGCCGATACCCGTGCGGGTCGCCAGCTCCTGCGCCGCCGCGCCCGCTTGCTGCG
CGTCGCCGGAGCTGAGGTAGGTCTCTAACACGTTGGCGAACTCGCTCATAAAGGTCTGGT
TGGCGGCAGCGCCGTGGACGAGCGAGCCGACTTGGCGGTCGGTGCTGTAGTCCTCGTAGG
CCGACTGGAGATAGGCGTTGTAGAGGCTGATGTCCGAGTCCAGACGCGGCGAGATGGAGC
CCTTAAGCGGGTTGAAGACGTCTTGGCCCTCGCGCGAACCCACCAGGCGCAGCCAGTTGA
GCGTCGCTTCGCGGTTGGGGGCGCCGACCGGCAACCCGAAAGCGTCGGCCAGGAGCATAA
AGACGCCGTCGGTGCCCGGCGACGCGGCCCAACCGAAGTCGGTTTCGGGTTCTAGGCCGA
GCGTGGTGGTCATGTACCCCGCGGCCCAGTCGCCCATGATGTTAAAGGCGGCCTCGCCGG
CGACGAGGCGGTCGGTCGCTTGCTGCCACGACAGCCCCGCCGCGTCGTCGTTCGTGCAGG
CCATGATCTCGCCGAAAGTCTCCCACACCCCGACCGCTTCGGGGGAATCGAACGCCAGCT
CCCCCGACCAGAGGGCGTCGTAGTTGTCGGGCCCTAAAACGGCCAGGGCGACCGACTCCC
AAAGGTGCTGCTGCGTCCAGTTCTCGCCGAGCACCAAGGGGGTCACGCCCTGCTCTTGGA
GCGTCGGGCAGACCTCCAAAAAGGCCTCCCACGAGGTCGGCACCTCGATACCCCACCCCT
CTAAGTTAGCGGGCACGTACCACATCACGTTCGAGCGGTGAACGTTGACGGGGACGCTCC
AGATACCCTCGTCGGTGCTGCTCAGCTCGAGCAGCCCCTCGGGGAAGACCTCGTTCCACC
CCTCCTCCTCGAAGAGCGGCGTGAGGTCCTCCATGCGGCCAGCCGCCACCCACGTGCCGA
TCAGCTCCTGGCCCGCGTGGACCTGGAAGGTGTCGGGGGGGTCGCCGCCCAACATGCGGG
TGGTCAAAACCGCGCGCGCGTTGACCCCCGCGCCGCCCGTCACGGTCGCGTTGACGACCT
CCGTGCCGGGGTAGCGCTCCTCGTAAAGGTCGATTAGCGCCTCTAGCGCCGGCCCCTCGT
CACCGGCCCACCACGAGAAGATCTCGAGCTGCTGCGCCTGCGCCACCGATAGGGAGGACG
CGCCAAGAAGAGCCCCGATGCAAAGCCGTTTCACCATCTCTCCTCCGGTTGACTTGCTAC
AGGTTTACGTCGCTTGTTTTGGTCAAGCAGGCTGATTCTACACCATGCGGGGCGGGGTAG
CGCGCTGCACCCCGGAAGCGCCCCAAACGCTCCTCGGGGCTAAACGCCGCCCGACTCGCC
AAGGAGCCGCTCGAGCCGCGCTTTGACGAGCGCAAGCCGCGGGTCGCGTGCGGGCAGCAG
CTGCGTCAGCCGCAGCAGCACCTCGAAGTCGCCCGGCGCCTGCGCCCCTTTGAGGGTGTA
GCGCCACATCAGCTCGGCGTCGTCGCTGCTCGCCACGGCCGCCTGCACCGCGCTGGCGAG
GTAGTCGCGCCACTCGCTCAGGAAAGGGGATTCGGAGGTGCAAAAAAGTGGACCACCGTA
GTGCGCGAGCGCCCCCGCGACGTCGCCCGCTTGCAGCCGCCTTTCGACCTCGAGGGCGTC
GACCGCGCACGGCGTGGTGAGCCGGTAGGGCCTCGAGGCGACGCCCCCCCCGAGCTGCTT
GCGCAGCCCCGAGACCTCGGCTTTGAGGGTGCTTAGGCTGACGGGTTGGTCGCCGTAGAG
GTGCGCGTGCAGCGCGTCGAGGGTGAGCCCCTGCGGGCAGAGCGCGAGGATCGCGAGGAT
CTCGAGGCGGCGTGGGGTGAGCTCGAGGCGCCGGTTGCTGGCGTAAGCGGCCGCTTCCCC
GCAGAGGGTGAGCTGCAAAGGGGCGGGTGCTAGGGGGGTAGGGGGGCCGAACACCGCCGC
GTAGCCGTAGCCCTCGAGCCGCGCCTCGATATAGCGCGCGAGCGCCGTTGCCGTGACCAG
CCCCAGACCGTTGGCCTTTTGCCAGGTGGTCGAAAAGTCGAGCACGCCGATAGGGAGACC
CGTGCGGGGGTCGCGGATGGGCGCCGAGTAGCACACCCAGTCGTGCACCGCCTGCAAAAA
GTGCTCGGCGGAGAAGACCCGCGAAGGCTTGGCGGTGCGCAGCGCCAGCGCGAGCGCGTT
CGTCCCCACGCTGCGCTCGTCCCAGTGACCGCCGGGAACGAAGTGCAGCCCCTCGGCGCG
GCGCTGCATGTGGCGGCTGCTGTGGGTCCAAAGGAGCTTTCCCGAAGCGTCGGCGACCCC
CACGATGAGGTCCTGGTCCTCGGCTGCGCGCTTCATCTCGGCGAGCAGCGGTTTGGCGGC
GGCGTAGAGCAGTGAGCTCTGCCACTCGCGCAGGGTTTCGTCGGGGTCGTCGACGGGGGC
GGCGGCGCGCAAGGGGCTCACAGCGCGCCTCGAGCGCTGCCACGAGGTCACGATGTCTCG
GGGCGCTTCCGGTTGAACCTGGTCGTGGATATAAGAAGCCCAAGCGCGCTCGAGGCGTCG
CCTCAAGGTTGCGAGTTCTGCTTCGTCCACGCGACCTGTTACCCTCCCTCGCCCCCCGTC
GCAGTGTTTACCAGCTGCGCTACTATGACGTGTTCCAGAATTATAGCCGCTTTCAGCTCT
CGGTGGAGGTCGTCGGGGTGGTGTATTTGTATGCACGCTGGTCGTGAGCGCCATAAAAGC
TGTTAAACTTGCGCGAACCCCAAGCGAGTGCCCAACCCCTGGGGGGTTCGCGCAAGCCGC
TTTTTGCGTGAGCGGCGAGAACTTTGATAACTAAGAAGCCGTGCCAAAGGCTGCGCGAAG
CGCGTTGCGGACAGGTTCGCGCAAAGCGGTGCTGGAGAAACGTCTCTGACGCGTGCTATG
CTGCGACCGTTGCAGCCGCCCTTCGGGGCGGCTGAGGATTGAAACCTGAGGGCTCGGCTG
AAGAGCATGTTGCGGGGGTAGTTGCAGCCGCCCTTCGGGGCGGCTGAGGATTGAAACCGG
ACGGACGTGCTTAGCCGCTACAGCGGCGAGCGTTGCAGCCGCCCTTCGGGGCGGCTGAGG
ATTGAAACCGAGTCCCTCCATCTCGGAAGTTGAAAGGAGACGAGTTGCAGCCGCCCTTCG
GGGCGGCTGAGGATTGAAACTGGGAGCCGCACACGATGCTCCTCCTCTGGGCGGAGTTGC
AGCCGCCCTTCGGGGCGGCTGAGGATTGAAACGGGCGTCGGTTCAGGGATACTGCACGTC
GCCAGCAGGTTGCAGCCGCCCTTCGGGGCGGCTGAGGATTGAAACATGCGGTCCATGCTC
GAGCAGGCGGACTTTTCGCGGGTTGCAGCCGCCCTTCGGGGCGGCTGAGGATTGAAACTA
GACGACCGGGTGCCAGAGCGGGTTTTCGCTCTGGTTGCAGCCGCCCTTCGGGGCGGCTGA
GGATTGAAACACGAACTCCGCCGGGGACATCGCCAAAATAAGGCAGGTTGCAGCCGCCCT
TCGGGGCGGCTGAGGATTGAAACCGCCTCCGAAGACCGGACGAGCCCACGTATAGCCTCG
TTGCAGCCGCCCTTCGGGGCGGCTGAGGATTGAAACTCGGCGTCAGCGTCGATGCTCTCG
GCGAGCGCCATGGTTGCAGCCGCCCTTCGGGGCGGCTGAGGATTGAAACTTCGTCAAGCG
GATAGGCCACGCACCGCTCAAATAGGTTGCAGCCGCCCTTCGGGGCGGCTGAGGATTGAA
ACTGGATGCTATGCAGCGACAGGAGAGAGCAGCATGAGTTGCAGCCGCCCTTCGGGGCGG
CTGAGGATTGAAACGCGGACGGTGCCGACACGGTTATCGGGAATGCTGAGTTGCAGCCGC
CCTTCGGGGCGGCTGAGGATTGAAACAAGGGTCAGGGAGTACAGCCAGGAGCGTCTAGGA
GTTGCAGCCGCCCTTCGGGGCGGCTGAGGATTGAAACCTCTGTCCTAATATACCCCTCGC
GCGCCCACTCGGGTTGCAGCCGCCCTTCGGGGCGGCTGAGGATTGAAACTCCACGCTCGC
GCCGGGGGAGACGTCCCCGGCGGTTGCAGCCGCCCTTCGGGGCGGCTGAGGATTGAAACT
TGTTAATGCCCCTGCTTCACTCTCGGTAGCACAAGTTGCAGCCGCCCTTCGGGGCGGCTG
AGGATTGAAACACAACCTAGCCCGAGAGCCGCGCGGTCAAGCCCGCGTTGCAGCCGCCCT
TCGGGGCGGCTGAGGATTGAAATGCGGGTGTGACGGGCGATGTCCTTCTCCCGTTTGGCG
ATGCGGTGCCGGTCGGGCTGCGGGCGTTGCTGCTCCGCCGCTATCCTCTTGAGGTGTTCG
TCAACGACCCGAATTTCGCCCTCGATACGTGCGCAAACCCTCTTGTTTTGACCCACACTG
TACCTTGTCCGTTGCCCCTCATCGGTCGTGGGCCCTGAAGCGCCGGAGGTCTGTGAAGGC
TGCTGCGGCACGCTAAACTAGAGGCGTGAGAGGAGCCGTCAGCGCGGACGAGCTTAGGGC
GCGGTTGCGTCGGCCGCTCCTGCGGGAGCTGCAGGGTGGTTGTCGGGATCAGGCGGTCGT
GGGCGGTCTGGAGAAGCTGCTCGAGACCGTCGGTCAGCCCTTTGCCGACGTGCGAGAGCT
CATGGCGGGGTACGGCGCGCTCTCGCCCGAGGTGCGGGCCGAGCGGATCGCGCGGGCGCT
CGAGCTGCTAGAGGCGCCCGCCCCGGAAGCGCCGAGCCCGGGCCGCGCAGTGAGGGTGGC
AGAAGTGCTCGACGAGGACGCCGAAACGTCCTCTGCGCCCTTTTCGAGCGCTGAGCTCGA
CGCGACGCTCGAGTCGCGGCGTTTGGATCTCGGCGCGCAGGCGCCCAAAAAGCTCGCGCC
CTTGGGCCTTAAGACCTACCGCGACCTGCTCTTTTACTACCCCAAGCGCTACGAAGACCG
CCGCGCGCTGCCGCACTTCGGCGCGCTTCGCGAGCAGGAGTCGGCGACGGTCGTGGGCAC
CATCACGGGCCGTAAGGCGACAAAGAGCCGCAGCGGCATGGTGGTCACCCGCGCTTTTCT
GGAGGACGCTCACGGCGGCCGCCTGACGGCCGTATGGTTCAACCAGCCGTGGCTCGAAAA
GAGCCTCTTTCCCGGGCAGCGCGTCATCGTGACGGGTAAGGTCAAGCGGCGGGGGCGGTT
GGTGGAGCTGAGCGTCGCCCACTTCGAGATCGACGACGACTCGGAGAGCCTCTCGGCGGG
GCGCATCGTCGGGGTGTACGCCGCGACCCAGGGGCTCAGCCAGGCGTACGTGCGGCGCGC
GGTGCATCGGCTGTTGGGGGCGCTGGGGGTCATCCCCGATCACCTGCCGCGGAGCGTCGT
GGAGCGCTTCGGCCTCCTCCCCCTGGACGCAGCGCTGCGCGAGGTGCACTTCCCGACCTC
TGAGGAGGGGCTCGCGGCGGCCCTGCGGCGGCTCAAGTTCGACGAGTTTTTGTTTCTCGA
GCTGCGCGTGCTCCTAAACCGCGACACCACCCTTTTGGGCAAGCGCTTTACGGTGAAACG
GAGCGACCTCGAGCGGTTCGCGGCGAGCTTGCCCTTTGCGCTGACGGGGGCGCAGCGGCG
GGTGCTGGACGAGATCTTGGGCGACATGGCGGCGCCGAAGCAGATGGCGCGGCTTCTGCA
GGGGGATGTGGGCTCCGGCAAGACGGCGGTGGCGGCGGCGGCCATCTATGTGGCGGTGCA
AAACGGCTACCAAGCGGCGCTCATGGCCCCCACCGAGATCCTCGCGCGGCAGCACTACCT
CAACCTGATCCAGTACCTCTACCCCTTGGGGGTCGAGTGCGACCTCTTCATCGGGTCGGC
GGGTTCGCGCGAGCGCCGCGAGGCCAGGGAGCGTCTGAGCGCTTCGCAGACGGACCTGGC
GGTCGGTACGCACGCGCTCATCCAAGAGGGGGTGACCTTTCGCAACCTGGGGCTCGCGGT
GATCGACGAGGAGCACCGCTTCGGGGTCGAGCAGCGGCGGCGGCTGTTGAGCGGCAACCC
CGACGTGCTGGTGATGAGCGCGACGCCGATCCCGCGCTCTTTAGCGCTCACCTACTACGG
CGACCTCGAGCTCAGCGTCATCGACGAGCTGCCGCCGGGGCGCAAGGGGGTGCAGACGCG
CCTCGTGAGCGACGCCAGGCGCCGCGACGTCTACCGCTTCGCCTGGAGCGAGATCAAAAA
GGGGCGGCAGGTCTACCTGGTGACGCCTCTCATCGAGGAGAGCGAGGCCGAGGTGATGAG
CGAGATCGTCTCGGCGACGAAGATGTTCGAGGACCTGCAGGCTTTGATGCCCGAGGCGTG
CCGCTTGGGGTTGTTGCACGGGAAGATGACCGGCCCCGAAAAGGACGAGGTGATGGAGCG
CTTTCGCCGCCACGAGTTCGACCTCTTGGTCTCGACGACCGTTATCGAGGTCGGCGTGGA
CATCCCTAACGCCTCGGTGATGATCATCGAGAACGCCGAGCGCTTCGGGCTCTCGCAGCT
GCACCAGCTGCGCGGGCGGGTCGGCCGCGGCGAACACGAGAGCTTTTGCATCCTCGTCGC
CGGGGACCGCTCGAAGCGGACGCAGCATCGGCTGAGCGTCATCGAAAAGCACACCGACGG
CTTTGTGATCGCCGAAAAAGACCTCGAGCTGCGCGGTCCCGGTGAGCTTAAAGGCACCCG
CCAGTCGGGGATGCCGGACCTCGTGTTGGGCGACCTGAGCAAGGACACCGAGCTGATCGA
GCGCTCGCGCGAGCTGGCCAAAAAGATGCTCGCGGCCGACCCCAAACTCGAGGCGCCGTG
GGCGACGCGGCTGCGCGAGGAGCTCAAGCGCCGGAGCCGCGCGGTGGCGTTTCGGGAGAT
CATCTAGCTGGGGTACGCTTGGCGTGCGGGTCGGTGCAGGCCAACGCGTGGGTCGTGTGG
TCTCACGCGGCGGGGCGGCGTCTTGCAGATACCCGCGGTTTGGAGGTTAGTCGTGCAGCT
TTTTTGGCGTTTTAGCGTGTTCATCCTTATCGCGGGTTTTATCGGGGGGTGGTGGCTGCG
CCTCAGGATCGGGGGCGACTATCTCGCCGCGCTCGTACGCGTCATCTTCATACCCTGGCT
GTTGCACCTGCTCTACGCCCTCGCCCACGTCGTCAGGCGGGAGGGGATCACGGAGCTCTG
GATGCTCACCGCGATCTTGAATTTCGCGTTTGGTACAAGCCTGTTGGTGTTCGCGGGCTT
TTTCTACCGCGCTAGGCCGCGGCTTGCGGCCGTCGTCCCCCTGACCCTAGGGCTCGTTCA
CCTGGCGCTGCTAGGCTTCTACCAGTCGTTTAGCGTCCACGGGATCGTCTTTCCCACCCT
CCCCAACCTGTACTTCGTGGCCGCGGTGCTCTTTACGGTGGCGGGGCTTTTGGGGTATAC
GTGGCGCGCGGGTCGGTGGCTGGCGCGGCGCCCCTAGGGCCGCGGGAGGGCGCCAACGGG
TAGCGGGTGCCACCTGCTAGCAGGCGTCACCTGGTGCGCGGCGCTCTCGCGGAGTCGCCT
GGGCGCGCACCGAGGCTGTCGGCAACGCGGAACCGCTGCAGCGGCGTCCCTACGGTACAA
TCCACCCGATATGGCGTTTAAGGTCCTGGTCACCGACACGATGCAACTAGGCGACAAAAC
CTACCCCCACCTCGAGGTGGACTACCGCGAGGGGATCGCGCGCGAGGAGCTGCTCGAGAT
CGTCGCCCACTACGACGCGATCATCACGCGCAGCCGCACGCAGGTCGACGAGACGCTCAT
CCGCGCAGCAGCGCGCCTTAAGGTGATCGGGCGCGGCGGGGTCGGGGTCGACAACATCGA
CATCGCCGCCGCGAGCCGCCGCGGCATTCTGGTCTTAAACGCCCCCGAGTCGAACAACGT
CTCCGCGGCGGAGCTGACGATCGCGCTGATGCTCTGCGCCGCGCGCGGGGTAAGCCGCTC
CGACCGCCTGATTCGCGCCGGCAAGTGGGACCGGAAGTTTCTGGGCCGCGAGGTCAAAGG
GGCGACGTTGGGCATCATCGGGCTCGGCCGGATCGGCTCGCTGGTGTCGCGGCGGGCGCA
GGGGCTCGGGATGCAGGTGCTCGCTTACGACCCGTACATCTCGCGGCAGCGCGCCGTGGA
CCTTAAGGTCGAGCTCTTCGACGACCTCGCGGAGATGCTGAGGCGCGCCAACTTCCTGAC
CGTGCACACCCCGCTGACCGAGGAGACGAGCGGGATGATCGGCGACGCCGAGCTCGCGCT
GTTGCCCGAAGGGGCGGTGGTGGTCAACGCCGCGCGCGGCGGCATCATCCAGGAGGAGGC
TCTGGTGCGGGCGCTGGACGCGGGCAAGCTCTTCGCGGCGGGGCTCGACGTGTTCGTGCT
CGAGCCCCCCGCCGCGGACCACCCCCTACTCGGGCGCGACGACGTGGTCTTGACCGCGCA
CCTGGGCGCCAACACCGCCGAGGCCCAAGCGCGCGTCGGGGCGGAGATCTTAGAGCGCAC
CGCGCTCGCCCTCAATGGCGACCTCTCGCGCGGGGCGGTGAACGCGCCCGCGCTCGCCCC
CGAGGTGATGAGCGCGCTGGGGCCTTACCTCAAGCTCGGCGAGGCGCTCGGCAAGCTCGT
CGCGCAGCTCGCGCACGGCCGGATGCGCGAGCTGCAGGTCGAGTTTTCGGGGACGTTTCC
CATGGACCCCGACCCGGTGGCGGTGGCGGTGACCAAGGGGCTACTAGAACCCATCCTGGA
TGAACCGCCCAACTACATCAACGCCCCCAGCATCGCCAAAGAGCGCGACATCCGCGTCTC
GAAGGTCATGGCCTCGCGTAGCCGCGGCTACACCGCGCACGTGCTCGTGACGCTCGTCAC
CAATGAGGGCCGCTTTAGCGTGGGCGGCTCGGTCCTGGGGACGGAGCCGCGCATCGTCTC
GGTCGACGAGTACCCCATCGAGCTGCGCCCGGAAGGCACCATGCTCATCTGCACCAACTA
CGACCGCCCCGGCGCGGTGGGTAAGGTCGGGACGGTTCTGGGCGACGCGGGGGTGAACAT
CTCGGGGATGCAGCTCTCGCGGGTCGGCGAGAACGGGCTCGCGCTCTTTGCCTTGGGGCT
CGACCAGGAGCCGCCGGAGAGCGTGCTCGAGGTTCTGCGGTCGCTGCCGAACGTGTTGGT
CAGCCTCAAACTGGTGCGGCTCTAATGTTTCGGCCGCGGCTTTACGCCCCCGGCCCCGTC
GAGGTGCCGCCGCAGGTCCTGGAGGCCACCGCGCGCCCCGTGCTGCACCACCGCACGCAG
GCGTTTCGAGAGCTTTTCGCGCGCACCCGCGCCCGCCTCGCCGAGGTCGCCTGCGTGCCC
GGCGACGACGTGATCATCCTCGCGGGGAGCGGGACGGCGGGGTTCGAGGCGGGGTTGTTG
GCCTGCGTGCCGCGAGGGGCGAAGGTCGTGGGGGTCAACGCGGGCAAGTTCGGCGAGCGC
TGGGTCAAGCTGGCGCGGCACTACGGTTGCGAGGTCGTCGAGCTCAAACTCCCCTGGGGG
GAGGCTGTTGACCCCGAGGCGGTGCGGGCGCTTTTGCGCGAGCACCCGGACGTGCAGGCC
GTCATGAGCACCCACTCGGAGACCTCGACGGGGGTGCTCCACGACGTGCAGGCCCTTGCG
CAGGTGGTGCGTGAAACGGCGCCCGAGGCCCTCGTGCTCATCGACGCCGTGACCAGCTTA
GGGGTCGCCGAGCTGCGGCCGAAGGCGTGGGGCCTAGACGGGGTCTTCTCGGGCAGCCAG
AAGGGGCTCATGACGCCCCCGGGCCTAGCCTTCGCGTGGCTCTCGGAGCGGGCCTGGGCG
CGCTCGGAGGGGCTCAACCCGACCTTTTACCTCGACCTGCGCAAAGAGCGGGCGCAGCAG
CGCGCCGGACAGACGGCGTACACGCCCGCGGTGAGTTTGGTGGCGGGGCTCGAGGTGGCC
TTGGGGCTGCTTCTCGACGAGGGGTTGGAGGCGCTCTGGCGGCGCCGCGAACGCCTCAAC
GGGGCGGTGTTGGCGGGCGCCGCGGCGCTCGGCTGCCGCCCCTACGCCGCGCGCGTCAGC
CCCGCCGTGGCCGCGCTCTACGCCCCCGAAAGGGTGAGCGCGCCGGCCATCGTCAAGGGC
TTCGCCGCGCGCGGGATGCGGATCGCCGGCGGCCAGGACGACGCCAAGGAGCACCTCTTT
CGCCCCTCGGTCATGGGCTACGCCGACCGCTACGACGCGCTTACGATCGTCGCGGCGCTT
GAAGAGGTGCTGCTCGAGCTGGGTCAGCCGGTCGCGCTCGGGCAGGGGGTGAGCGCGGCG
CTGCGCGTGCTTGCAGGCTGATAGACTTGGGTTTGTGGAGCGGAGTCTGGATTGGTGGTC
TCAAGCGAGGCGTGACCTGTCGCACGCTAGAGCAGATGTAGACGCCGCTTACTACGAGTG
GGCCTGTTTCTCGGCGCAGCAGGCGGCAGAAAAGGGGCTCAAGGCCGTTTTTCAGGCTTT
AGGCGCCGTCGTCTGGGGGCACTCCGTCGCCGACTTGCTGCGTGAACTCGGGAAGCACCA
AAGGGTCCCACCAGAACTCGATGACGCCGCCCTAGAACTTGACAAAGCTTACATCCCCAC
GCGCTATCCGGACGCGCACCCATCGGGTTACCCCGGGGGACGCTATGTTAAAACGGAGGC
GCTGCGGCTTGTCGCCCATGCGGAGGCTATCCTTGAGTTCTGTTCAGGTTTTTTACCCAG
CGTGGACGGCGGCGACGCTGACAGAGACGCTTAAGCAGCGGGTAGCCCAGTTACACGAGG
TGCTGCCTCTCAAGCAGGCCGTCCTCTTCGGTTCTTGGAGCAAGGGGCGGGCGACCGTGG
CCAGCGATATCGACGTGTTGCTCGTTTACCGCGGCGAGGCTCGTGAGGGTTGCTACGCGC
TCGCGTGGCGGACGCTAGCTGTACCCGGCATAGAGCTGCACCTTTACAGCGAAGCGGAAG
CCGCAGAGCATGAAAAGCTCCTAAGCGAGATGACAGCGGGGGGTATTACGCTCTTCGAGC
CGCCCCAGGGCCCCCTCTAGAAGCGGCTACGTCACCGTGCGCCTCGACCTCACCACCCCC
GCGCTGCTCTTTCCGGCCATCTCGCTCCTGCTGCTGGCCTACACCAGCCGCTTTTTAACC
CTGGCGACCCTGATCCGCGAGCTGCACAAGCGCTACCTCGAGGGCGAAGGCGCGGCGGTG
CTCGGTCAGATCAGCAACCTCCGGCGCCGCGTGCAGCTCATTCGCGCGATGCAGGCGCTC
GGGGTGCTCAGCTTTTTCGGCTGCGTGTTCTCGATGTTTCTGCTCTTTATCGGCGCCGAG
ACCCTGGGGCAGGGGGTCTTCGGGCTCAGCTTGCTCCTCTTGATGGTGTCGCTCGCCCTC
TCGGTGTGGGAGATTCAGATGTCGGTCGGCGCCCTCGACCTGCAGCTGCAAGACCTCGAG
GATGAGGAGGGGCGCTTGCACCGGCGGCCGCGCAAGCGCACGCCGCGCTCCAGAGCCCGC
CGTTAGCTCCCTTGCGCCGTGGGGGCGTAGTCGCCAGTGCGCTCCTCGGCCTCGCGTTTT
TCGTCCAGGCGCTCGATGACCTTGGGGGCCGTGACGCCGTGGACGAAGACCGACAGGAGC
ACCACGAAGCCCACGTCCGACCAGAGCGTCTCGGCGCCCGGAAAGTCGGCCTGGTTGACG
GCGTAGGCCAGGTAGTAAAACGACCCGACGCCGCGGATACCGAAAAACGCCAGCGCCAAG
CGTTCGCGCAAGGGCAGCAGCGAGCCCCAGAAACCGAGCAGGCCGAAAAGGGGGCGGACG
ACGAAGACGACCGCCGCCCCCGCCAGCACCCCCGCCCAGGTGAGGTCGTGCAAGAGGCCG
CCGGCGATCGCCCCGCCGAAGAGCACCAAGACGATGACCATCAGGAGCCGCTCGGTCTGC
TCGGCGAAGTCGTGGAGGCTGCTATGGTACTCGTGCTCGCGTTCAAAGTGCCGCAGCGCG
AGCGCCGCGACGAACACCGCCAAAAACCCGTAGCCCTGCAGCAGTTCGGCGGCGCCGTAG
ACGAGCAGCGTCACGGCGAGCGCGACGAAGCCCTCGCCCGTCTCGGCGAGCCGGGTGTGG
ACCTTTGTGCGGAAGATGAGCTGCATCAGCAGCGTACCCAAAAGCCAGCCCACGGCGGCG
CCCACAGCGAGCTTATAGGCCAGGTAGTAGCCCACCCACGCGCCTCACCACCCCTGCGGC
GCGAGACCCGAGGTCACGGCCAAGATGGCGAGGTAGGTAAAGGGAAAGGCGAGCCCGTCG
TTGAGCCCCGCCTCGGCGGTCAGGCCGAAGCGCACCTCGTCCTCTTGGCCCTCGCCGGGC
GCGCCGACCTGCACGTCAGACGCGAGCACCGGGTCGGTCGGGGCGAGCACCGCGCCGAGT
AGGAGCGCCGAGGCCGGCGCGAGGCCGATGACCCACCAGCCGAGGAGCGCGGTCGCGGCG
ATGGTCAGGGGCATCGTCACGGCCAACAGCCGCCAGGCCACCCCCCACGCGCGCAGGCTA
AAACCCCTGTCGAGCTTGAGCCCGGCGCCCATCAACGCGACGATCACGAGCAGCTCGGTG
AGGTGCTCGGTGACCTGCCGGTTGTCCAGGGGCTGCACGTTGGGGAGCCCCAGCGGCAGG
CTGAAGAGCAGGGCCCCGAGGGCCACGTAGAGGATGGGAAACGACAGCGGGCGGCCCTGC
AAAAAGCGCGGCAGCCACGCCGCGCCCAGGAAAGCGAAACCGAGAAGCAGCACGGCGACT
TCGTAGGTCACGGGTGAGAGGAGGTCTTTAAGGAGGGTCTCGAGCATCGTCATGGTGAGG
GCGCTATCGTAGCGCCCCGGGGGGCGCGCATCTGTGCTTTGCGGGTGATTTGCGCGCGCC
CCCTGCAGCCGCGCGCCGCCGTGAGCGCTCGGCGCGCCGTGCTATAGTCCTCCAAGCCAT
GCCCCCGACGCTGCCCCCCGACAGGCTCACCCTCGCGTTTTACACCCTCGACTACCCGCC
GGGGCGGTTCGTCTCGAGCATCGGGCTCTACACGCAAAAGCTCGCCGCCGCGCTCGCGGC
GCGCGGCCACCGCGTCTTCGTGCTGAGCCGCAGCGAGGAAGGGGAGCGCGTCGAGCGCGA
CGGGGAGGTCACGGTCTTGCGCCTCGGGCCGCCGCGCGTCGCGGTGCCGGCGCGCGTAAC
GCTCTTTAGCGCCTCGAGCCGCGCGCTCACCGGTCTGCGCGACGAGGTGCGGTTTCGCCG
GCGGCTCGCCGATAAGCTCTCGGAGCTCGTCGCGCGCGAAGGGGTCGACCTCATCGAGGC
GGCTGACTCGGCGGCAGAAGCGGGGTTTTACCGGCCGCAGCGCCACCCGCGGGTGCCGCT
GGTGATCCGCCTGCACGGCCCCACGGCGGTCGCCGAGCTTTTCGACCGCAACGTGCCCGA
GTTCGGGCGGCGCCTGATCCGGCGGGCCGAGCGCGCGCTCTTTGTCAAAGCGACCCACCT
TACGACGCCGAGCGAGGTGTCGCGCCGGCTGTTCGCCGCCGAGCTCGGCCTCCATGACCG
GCCGATCGCGGTGTTTCCGAACATCCCCACCGTCGACCCGACGCGCATCACCCCCGCCGA
CCCCGCCGCCGCCGACCCCGACACGGTGCTCTACGTCGGCCGTTCGACCAAGCAAAAGGG
GTTGCAGGTGCTCGTCAAGGCGATCCCGGGGGTGCTCGAGGCGCACCCGTCGGCCCGCTT
CGTCTTCGTCGGACCGGACGGGCCGAGCGCGTCGGGGCACCCCTCGTTTCAGGCCTACTT
GCTGAGCCAGGTCCCCGAGCGCTACCGGGGGGCGCTGCACTTCGTCGGTTACAGGGACCA
CGCGGCGCTCCGCTGCTTTTACGAACGGGCCGCCCTCTGCGTCTTCCCCTCGCTCTTCGA
GTCGTTCGGCTACACCTGCCTCGAGGCGATGACCTACGGCAAGGCGATCATCGCGAGCCC
CACGGGGGGGATGGGGGAGATGCTCGCCGAGGGGCGCTGCGGGCTGCTCTACACGCCGCC
CGACGCCGATGAGCTGCGCCGGCACATCCTGACGCTCCTCCAAGACGCCCCGCTGCGCGA
GCGCTTGGGCCGAGCGGCGCGGGAGCGGGCGCTCAGCTGCTACCACCCCGAGGTGATCGT
CGCCGAGACGGAGCGTTTTTACTACCGCGCGGTCGCCGAGTGCGCGCGCTAGGGCGCCGC
GGCCGCGGCGATCCCGACGAGGTGCGGCGCCGTGGCGCTCACGCGCGTGCGGTCGAAGCC
GCCGTAGAGCCGCACGTTAGCGAACCCCGCCTGCAAAAGGGCGCGCTCGAGCTCGAAGCG
CGTAAAGTAGCGCTGCGTGAGGCGGTAGCGCTGGCGCGTCAGCCGCCCGGCGGCGTCGGT
GCGGTCGAAAAAGTAGTGCGAGGTAATGAGCTGCGCGTCGGGGTCGTGCTCCTGCAGCAA
GAAGAGCTCGCCCGCGCCGCCGCGCTCGAGGGCCCCGGCCGCGCCGACGTGCGCCCACTC
GGCCTCACGCCGCAAGACGCCGAGCTGCCCGAAGCGCGGGGTGTAGAGGTCGAAGGCGAA
GCGGCCCCCCGCCTCGAGGTGTGCGCGCACCGTCTCGAGGGTCGCGTCCTGGTCTTTGAG
GGTGTAGGCGTGCATGAGGGTGTTAAAGGGCGCGATGACGAGCGGGAAGCGCCGCCCCAA
CCGGACGCTGCGCATGTCGCCCGGGACGTAGGTGACGCGCTCCTCAAGCCCCTCGCGCGC
CAAGCGGGCGCGGCCGCGGAGGATCATCTGTTCGGCGGGCTCGAGCGCGACGACCTCGAA
GCCGGCGCGCGCGAGCGCCGCCGCGACGCGCCCCGTACCCGCGCCGAGCTCGAGCACCGG
CCCGCCGTAGTCGTGGGCGAGGCGGGTGTAGAAGGGGAGGTCGTCGCGGTAGTGCGCGTA
CTGCAGGTCGTAGAGTTCGGCCAAGGGGTCGTAGTTCATACCATTTACACGTTCAAGGGC
TCCGCAGGTGCGAGCTTGCCGCCACGAAGCACCAGCACCTGGTGGGCCGCGCGCACGAGC
GCCGGGCGGTGCGCCACCACGAGCACCAACCGCGAGCGCGCCTGTGCCTGCAGCACGCGC
GCCAGCACCGCCTCGCTGGCTTCGTCGAGGTTGGCGCTCGGTTCGTCCAACACGAGCACG
TCGGGGTCGCTAAGCAGCGCGCGCGCGACCGCGAGGCGCTGCCGCTGCCCCCCCGAGAGC
CCCGCGCCCCCCTCGGCGAGCGGCGCGCCCAGGCCGCGCGGGCGCAGCGCGCCCGCTAGG
GCGACCGCCTCTAGAACCTCCCAGAGGGCGCTCTCGGGCAGCTCGCGGCCCAGTAGGAGG
TTGTCGCGCACGCTGCCGCGAAAGAGCGTCACGTGCTGCGGGACGTAGGCGAGGCGCCGG
CGGAGCTCCGCTTCGGGAAACGCCCCGAGCGGCGCCCCGGCTAGGAGCACCCGCCCCGCG
CTCGGCTCGAGCAGGCCCAGGGCGAGGCGCAGCAGTGTGGTCTTGCCGCTCCCGCTCTCG
CCGGTTAAAGCGACGAGCGCGGGGCCGCGCAGCGTGAGGTTGAGTTCATGGAGGACGGTA
CGGCCCTCGGAGCGCCAGGAGACCCCGTCGAGCTGCAGCACCGGCGCGCGCGGCGGCGGG
CTGCTCGCCGAGGGGGGCGGGAGCGGGGCGGGGGGGAGGGCGCGCAGCGCGTGGAGGCGC
GCGGCCGCTGCGCGCGCCCCCTGCAGGAGGGCGTAGCCGCGCGGCAGGAGCTGGGCGGGG
GTCGAGAGGAGCGCGAGGAGGGTGATAAAGGCCGTGACCTCGCCCAGACTCATCGCCCCC
GCCCGCACGCTGCGGGTCAGCACGAAGAGCAGCAGCGCGAGCGCGGCGAACCCCAAGAGC
TGCGCGAGCGGCGTCTGCAGCGCGGCCCAGAGGGCGCGTTCGGTCTGTGCCCGGGCGGCG
CCGCGGTTCGCGGGGCCGAAGCGGCCCAGCAGAAAGCCGCCGAGGCCGAACGCGCGCCCC
ACCTCCCCCTGCGCGAGCCCCTCCTGGACGTGCGCGCTCACGGCCTCGAGGTGCGCTTGC
GCGCGCGCCGTGCTCGCCTCGATGCGCCGCCCGACGACGGTGAGGGTGAGCGCCAAGGGG
AGCGCCGCGCCGAGCAGAACAAGGGTCGCCTCGGGGTTGACGTAAAAGAGGTAGGCGAGC
GACCCCAGGAGCGTCAGCGACTCCGCGACAAGCGTCCCCAGGCCGAACTGCACGTAGGTC
TCGACCTCGCGCAGGTCGGCTAGAAGCCGCCCGGCGAGCCCGCCGCTGCTCTCGGCGCGC
GTCAGCGGGCGTTTTAAGAGCGCCTCGTAGAGCCCCGCGCGCCAGCGTTCGCTGGTGCGC
GCCGCGAGCGTGCCCAGCAGCGCGTCCTGCGCCCAGAGCGCGAGCGCGCCCGTCAGGAGC
GCCGCGCCGCCCAGAGCGAGCACCCCGCCGAGCGCGTCAAAGTCGCCCTGAACGAACACC
CGGTCGAAGAGCGGGGCGACGAGCAGCGGCGCCACGGCGACCCGCACGAGCGCGTTGAGG
GTCGCCGCGAGAAAGCCGAGGAGGGCGAGCGGCGAGCGCGGCAGCAGCAGGGGGGGGAGC
GTCATCGCTCGAGCACCCGCGAGACGAGCCGCGCGGCGGCGCCGGGGCGCGGCATCGTCG
CCAAAAGCCGCGCGCGCCGGCGGTGTCGTTCGGCGTCGTCCCCGAGCAGCGCGAGCGCCG
CCTGCGCGACGTGCTCGTGGGTGAGAACCCCTTTAAGCTCGAGCATCAGGTCTTCGCCGC
TCAGGTGGTTGGGGAGCGAGACCGGCAGGTGCGGCGCGGCGAGGCGGACGGCGTGGCGCT
TTAAGGCGGTGCCGACAAGGGGCACCAGCGAGAGCCAGTGGCCGGGCCCCTCGAGCGGGA
TGACCTCGGGTTTATTGAGCGGCAGCACGACGACCGCCGGCACCCCCGCGACGCCGAGCT
CGAGGGTGTTGGTGCCGGGGAGCGTCAGGGCGAGGTCGGCGACGCGCATGTGGGCGTAGC
GCGCCTCCTCGGGCACCAGCTCGACGCGCGCGCCGCCCGGGGTCAGGACGCTGTCGCCGT
CGCGCCGCCCCGCGAGGCCGCCCAGGGTGTCTTTGTGCGCGCCCGCGATCCCCGCCGCCA
GCGCCTCGGCGCTCAATAGGCGGCTCACCGGCCAGACGAAGCGCGCGCGCGGGAGGGCGT
GGTGCAGCGCGTCGGCGACGGCGAGCATCAGGGGGATGAGGTGCACCGCGAAGGCGTCGC
GGGAGCCGCAGAAGAGCAGCAAATGGGGCGATCCGGGCTCGGCGGCGGGTTCGGCGTCCT
CGACGGCGTCGGCGACGAGGTTGCCGACGACCTCGAGGCGCGACGCGGGCGCCCCCAGGA
GCCGCGCGCGCTGCGCCGTGCGCGGGCTGTCGACGAAGAGCGCGGTGAGGCTGGGGTGCC
AGTAGGGGACGAAGGCGTAGCGAAAGGCGCGGAAGCGGAGCCGCTGCGCCAGCTTGAGGG
TCAGCCCGGGGCCGCCGCCGAGCCCCAGCACGGCGCCCTCGCCCGCGCCGACCCCCGGCA
GCGCCCCCCCCGCCATGAAGCGCACGAAGTCGCCCGGCGTCGTCACCGCGTCCGCCCCGA
AGGTCGCGGCGATACGCGCCTCGCTGCCGCTCGCGAACTGACACGGTACGAGGCTGATCG
CCGCGCGCACCGCGGGCGCTTGCCGCCGCAGCTCGCGCAGCACGGGCCGGACCCAGGTGT
AGAGCTCACCGGGGCCGTTGCTGACGAGGACGAGTTGGGAGGGGGGGTGCAGTGTTGGGT
GCGGTGGGGTGGGGTGTGGTGTCATAGGGTTGGTCACGGGAGCCGTGGCGAGAGCGGCCG
CCCCTACAGGCTACAAGCCACGCGCCACCGGCTACAAGCGGGGCTACGAGCGGCGCACCA
CGAGCGGCGGGCCACGAGCCCTATGCGCCCTACACGAAGCCGCATAACCCCCGTTTGGAA
CGCGCCCTAAAGTCGAGCATGGTGCGCACCTCGGCGCTCTCGAGCGCGAGCGCCTCCAAA
AGCGCCCAGTCGCGGCGGCGAAAGGCGCGCACGGCGCGCTCGAGCGCCCGGTAGCGCTCG
CCGGTGACGCCGTGGCGCGTCAGCCCGACGCGGTTGAGCCGGTAGTGCCGCGCCGGGTTG
CCGCGCGCCATGCTGTAGGGCAAGATGTCCTGGTTGGCGGCGCTGCCCGCGCCGTACATG
GCGTAGGCGCCGACGCGGCAGCCCTGGTGCAAGAGGGCCGCCGAACCGAGCACCGCGAAG
TCGCCGACCTCGCTGTGGCCGCCGAGCTGCACCTGGGTGGTGAGCACGCACCCCTGGCCG
ACTTGCACGTTGTGCGAGACGTGCGCGTAGGCCATCACCAGCGTCTTGCGGCCGACCCGC
GTCGCTTGGCCCTCGCCGCTCGCGCGGTGCACGCTGGCGAACTCGCGCAGCACCACCTCG
TCCTCCAAAACGGCGTAGCTCGGCTCCCCCCGAAACTTGGTGTCCATCGGTTCGCCGCCC
ACGGTCGCGTAGGGCCCCAAGCGGCAGCGCGCGCCGACGCGGCTGCCGCGCTGGAGCACC
GTACCCGCCTCGAGCACGCTCTGCGCCCCGACCGTGACGTCCGCCTCGACGACCACGAAA
GGGCCGACGCGGCACCCCGGTCCGAGGGTCGCGCCGTCGTGAACAACCGCGCTCGGGTGC
ACCTCGGGGGGGGCGGGTTCGGGGTTCACGGGTTTGGGGCTCACGGGTCGGCGGGGTTCA
CCCTAGGGCTGATCGGCGAACACGAACGACAGCTCGGCCTCGGCCGCGACCTCCTCGCCG
ACGAGCGCGCGCGCCGCGACGCGGCAGAGGCGGCGGCGAAAGAGGGTGATGGTGCCCGTG
AGCCGCAGCACGTCGCCCGGGACGACCTTGCGTTTGAACTTGGCGTTGTCAACCCCTGCG
AGGTAGCCGATGGGCGCGTCCCCGCGGGGCCGTCGGTGCCACCCCTCGCGCACCGCGAGC
CCGACGCCGGCGGCCTGCGCGAGCGCCTCGAGGATCAGCACCCCCGGCATCACCGGCTCC
TGCGGGAAGTGCCCCTGGAAAAAGGGCTCGCCGTGCGAGACGTTTTTGCGGCACTCGAAG
GTGTCGCCCTCTTGCGAGACAAAGGCGTCGACGAACAAAAAGGGGTAGCGGTGGGGCAAG
AGGGCGCGGATGTCGATGGGCGTTTCCTGGGCGTCGCTCATGCTGGTCACCTCTTTAAGC
GAGCACCGGTACGGCGCCCCGTTCGTAGCGCTGCACCTTGAGCTGCTCGATGAGCTGCGT
GGCGAGCTTGAGCGAGCGCAGGTCGTCATCCAGGGTGCCAATAGGCGGCGCGCTGCGGCG
GATGCGGGCCAAAAAGTGCTCGAGCTCGCGCCTTAAGGGGTTGTCCTCGTGAACCACCAC
GCGGTCGAGGCGCACTTCGGAGCGCCCCTGCGCTTCGGCAATCGGCCGGTAGACCGAGAC
CTCGGTGTGCGGCTCTTTGCCGAAGTCGACGCGCAGGGTCTGCTGCGGTTCGGCCACCAC
GAGCGTGCGTTCGGCGTCGGGCGCCACGCGCGAGGCCAAAAAGCGCGCGATGCAGCCGTT
TTGAAAGGTGATCTGCGCCGCCGCCACGTCCTCGTGCGGGTCGCCGTTTAGCACGTGCCC
CGCGACGCTGACGCCCGTGATGGGGCCCGGTACAATGCCCAAGACGATATCGATGTCGTG
GATCATGAGGTCTAAAATCACCCCGACGTCCTTGATGCGGGCGTTGGGTGTGAGGCGCCG
CGCCTCGATGAGGTACGGGCAGGTGATGCGTTTGCCGAGGAGCTCGACCGCCTGGTAAAA
GCGCGTGATGTGCCCGACCTGCAAGGTGAGCCCGAGGCGGCGGCTGAGCGCCACAAGGCG
TTCGGCGTGCTGCACGTTGGTCGCGACGGGTTTTTCGACGAGCACGTGCAAGCCGGCTTT
GAGCAGCGTTTCGGTCAGCGGGTAGTGGTAGCTCGTCGGGGCAGCGACGCTGACGGCGTC
GAGTTGCCCCCCTAGGCGCGCGAGCATGGCGCCGACGTCGGGAAACGTCTGCACCGCAAA
GCGCTGCGCCGCCTCGGCGCGCCGCTCCTCGCTCGGGTCGACGACCGCGACGAGGTCGGT
GTGGGGGAGCACCGCGTACACGCCGGCGTGGTTGCGGCCCATCACGCCGAATCCGACGAC
GGCAACCTTAAGGCGCTTCATAGCGTCCGCGCGCCCGCCAGCGGGGCGCAGGGGGGGCGG
GTTGAGGGGTCGAGAGTGTCAGCTAGAGTCAAGGCGGCTCCCCGGAGGTGACGTTGGTAG
GGCGATCGTCGCGGCGCAGAGGGGCGTGGCTTACACCGGCCTCACGACGGCCTTAGGGAC
AGTAACATAGCCTCACGTAACAGCGCCTGCGCGAAGGCGACGTGAGCGCTGTGCGAACCC
CGGATGACCTCGACGCACCCCAAAAGCGGGCGCCCCAGCAAGTAGAGGTCGCCGAGGGCG
TCGAGCGCTTTATGCCGAACCGGCTCGTCGGGGAAGCGCAGCGGTGAGAGCGGCCCCTCG
CTGCCGTAAACAATAGCATTTTGCAAGCTCGCTGCGGTCGCCAACCCTTGAGCGCGCAGC
GCCTCAAGGTCGCTCAAAAAGCCGAAGGTGCGCGCTTCAAGGAGCTCGCCGAAGCGCTGT
GGGCCGCCGCACCAGCGCTGCTTGCCGATCGCGGGGTGGGCGAAGTGGATCTCGGCGCAG
AGGCGCGCCGGACCGGGGTGCACGCGCAGGGTGCTGTGGGCGTGCCTCAAGGAGAAGGCG
TTCTCGACCACCAGCCCCTGGGGCGGTGGCGGTGGGGGGCCGAGGTCACCGAGGAGCTCG
AGCCACGGCGCCGCCGACCCGTCTAAGATGGGCAGCTCGTCGGCGGAGACCTCGATAACG
AGCCCCTCCCACCACCCGCTCGCGTAGAGCGCGGCCAGCAGGTGCTCGACCGTGGCGACG
CGCCCCCCCGCGGTGCCCAGGGTCGTGCTGCGGCGGGTGTCGACGACGAAGTCGACGTGC
GCCGGAATGGTCGCCCCACCGCGGCGAAAGCGCACGGGCCCCGCCTCGCGGTAGAGGCGT
ACCCACGAGGGGGCCCCCGTGTGGAGGCCGTGACCGCTAATCATGGCGGGTGTCCCCCGG
TCGGCCGCGCCCCCGTGGCGCCCCCGCTAAGGTGCTACCGGTAGCCAGAGAGGCGCTCAC
CCTAGTCATCCCCCGTCCGCGCGCCGCTCACGGGACGTCCCTGCGCCCTGACGCTCGCCC
AGATGGCCTCGAGCTTACCGATAAGGTAGAGCTCGCGCACCCATTTGCGCTGCGGTTTGG
CGGGGTAGCCCGCCCAGGTCTCCCCGGCCGGGACGCTTTTGGTGACGCTCGAGCGCCCCC
CGACGCGGGCGCCGGCGCCGAGGCGCACGTGGTCGGTCACGGCGACCGCGCCCCCCAAAA
GGACGCCGCGCTCCAAAACGGTGCTGCCGCCGATTGCGCTCCCCCCCGCGATGACGCAGT
CGGGGCCGATCTGCACGTTGTGGCCGATCTGGCAGAGGTTGTCGATCTTCGTGCGCGCGC
CGACGCGGGTGTCGAGCAGGGTACCGCGGTCGATACAGGTGTTCGCGCCGACCTCGACGT
CGTCTTCGATGACGACCCCGCCCAGGTGGTGGATCTTGACCGCCCCTTGCGGGCCGAAGG
CGTAGCCGAAACCGTCGGCGCCGAGCACCGCGCCGCTATGGACGATCACCCGCGCGCCGA
GCGCGGTGCCGGGGTAGAGGGTGACGTTGGCGTGCAGCACGCAGTCGGGTCCGAGCGTGA
CGCCCTCGCCGAGCACGCACCCCGGACCGACGCGGCTCCCCGCGCCGATCACCGCCCCCG
CGCCGATCACCGCCCCCGCGCCGACGCTAACCGCTTCGCCCAGGGTGGCGTCGGGCGCGA
CGACCGCCCCGTCGCTCAGCTGCGGTCGGGGTGGGGGCGGGGCGAAGAGGGCGCTGAGGC
GAGCGAGCGCGAGGCGCACGTCGCGCACCCAGATGATCGGGCAGGCGACGCGGGGGGCTG
GGCAAAGCGCGTCGGGGAGGACGAGCGCGCCGAGCTGCGCCGCTACGGGTTGTGTGCTGA
GCGCCTCTAGCGCGGCGGCGGAGGTGACCACGACGGCGCTGTCGGGGAGCGCGGCGGTAG
GGTCGGCGAGGGCGGTGACGGGGCGGTCGTCGCCCTCGAGGCGCCCACCGAGCTGCGCGG
CGAGCTGCGCGGCGGTGATGGGGTGCGGCCTCACGGCCGGGCCTCCGGCGGCGGGGTGAG
GGGGGGATCGTCCAAGGGGGGCTCCTCGGGGGGTGGGGTGTCGTCGGCGGGGGGGAGCGG
CCCCCCCCGTCTCGGGGTCGGTTTCGGTGTCGGCTGCGGGGTCGGCGGCGTCTGCCGGAC
CCTCGACGGTGACAGAGCGCGTCACGCTCCCCGACACGAGGTGGGGCAGCAGTTGGCGCG
TGAGCAGCTGCAGCTCGCCGCCCACAAACGCTTCGACGACGAGCTCGCGGGCCTGAACGC
TCCGTTCGAGCCCGGCGAGAAACTCCTCGAAAGAGAGCGGGGGGGCGCCGGCGTCGTCGG
CCTCGAGGGGGGAGAGGCCGCCGCGCACGGTCAGCTCGACCTCCCCCGCGAGCGCCTCGG
GGAGGGGCACGCTGAGGCGCTGCACCACGGGGTCTTGGCGAAAGGGTTGCAGCCGCACGT
TGACGCCCACGCTCCCCCCCGCGGGGACGACCGCGTCTTCCAACACGACGTCGGCGATCT
CGGCGACGCGCGCGTCGCGCTCCAAAGCGACGTGCAACGCGACGCGCCCCAGCCCGGGCG
CCCGAAAGGGGTTCTCGGCGAGGAGCGCCAGGGGCTCGGCGGCGAGCGCCGCCGTCACCA
GGGCGATGTCGGCGGGGTCGGTCGTCTGCGCCAGGAGCCGCAGCGTCCGGCCGCCGCGCA
GCGCGATCTCCCAGGCGAGCTCGGCGGTGCCGCCGCGGGTCTCGGCCAAAAAGTCGTCGA
GCAGCTGGAGGCTGGCGGTGGCCAGCAGGGGGGCGAAGAGCGCCTCTAACGCGGTGACCT
CGAGGTGGGCTGAAGCCTGCGCTTCACCGCGCTGCAAGGTGAGCGTGACGGGGACGAACT
GGGGCGCCTCGCCGAGCGTGCCGCTCAGCGCCGCGGGCCGGTCTTGCGTCACGGCGCCGA
GCACCCGCCGGCCGCTGTCGGCGAGCTTAAAGGGCAGCGTGCGGTTGGGGACGACGGCGG
TGACGTAGGCGGGGGCGAGCGCGAACGAGACCTCCCCCTGGTTGAGGAGCGGGTGCCCGA
AAGCCCAGAAGCGCCCCCCCTCGACGAGCGTCAGGGTCCCGACGGCGGCCACGGTGAGGT
CGCCGCGGACGAGCTGCACGCTCACCGCCCCGCCCGGCGCGGGTTCAAAGGCCGCGTCGG
CGTCGGCGTGAGGCGGGGCGCCGGCCCGCCCCTGCACCTGGAGCCGGGTCGGCACCTGCA
GGGTGGCCGGCAGCCCCTGCGCCGCCAACAGGGGCCCAAGCAGCCTCGCGGCGCGGCCCG
AGAGCCCTTCGAGGAGGAGCGGCGTCCGGACCGGTGCGGCGGCGCGCGGGTCGAAGGGGG
GGCCGAAGGCCGCGGGGCGCGCTTCGGGCGCTTCGGCCTGACGCATCGCCCCGATGGGCG
TGACGAGGCCGAGCCCGCCGCTCCCGTCGGGAAAGGTAAAACCGATCGCGCCCAGGAGCG
CGTCTTCACCCCCGTAAGGGAGGTAGACCGGGCTCCCGCTCATCCCCGCGGCGATCCCCC
CGGCGCGCTCGACGAGCGGCCCCGAGGTCTCTACCAGCACGAGCGGAAAGGCCGTGCCGA
GGTCGTACTGCAGGGCGATCACCTCGACCTCGAGGCGCTCTGGGCGGTTGTTCGCGCCGG
TCGTCAGGGCGTAGCCGCGGGCGCCGGCCTCGAGCGCCCCGAGCGGAAACAGCGGGGTGT
CGCCGGCGCGCTCCGCTGGGGGCGGAGGCGCTGCGGCTCCCTGGGCGAGCGCGGTGGGCA
ACAAGAGCGCACCGAGGAGGGCGAGGCGGCGTAGAGCGGGGCGCATGGGTTTAGGTGCGC
GGCGCTGCCCGCAGGGGCTCGGGGCACGACAGCGCGCGCAGCGCACCCACCGCGGTGCAG
TCCTCGGCGCTCGGTGCGCGCGTCACGGGGAGCCCCGTGTGGGTCTGCAGGTAGCTGTCG
AGCCCGCGCAGGTAGCTCCCACCACCTGTCAGGACGAGCCCGCTACGCACGATGTCGGCG
GTGAGCTCGGCGGGGGCGGTCTCTAAAAGGCGGCGCACGGCGCTCGCGAGGCGCGCGGCC
CCCTCTTGCAGCGCTTCACCAACCTCGGCGCGGCTCACCGTGACCGTCTTGGGGAGGCCG
CGGGCGACGTCGCGCCCCCGCACCTCGAGCGTCTCGTCGGCCGCAGCCTTCTCGGCTTCG
CTGCTCACGCTCCCGATGCGGCGCTTGAGCTCCTCACCGCTGCGTTCGCCGATAAGGACC
CCGTGGTGGCGCCGCACGGCGCGGACGACGGCCTCGTCAAAGGTGCCCCCCGCGACCCGC
AGCGTTTCACCGACCACGACGCCGCCGAGGGCGATCACCGCGAGGTCGGTGCTGCCGCCA
CCGAGGTCGGCGACGAAGCACCCGGCCGCTTCGGTCACGGGGAGCCCCGCGCCGAGGGCG
GCGGCGAGGGGGGGGTCGACCAGCTCGACGGCTCTGGCGCCGCCGTCTTGCACCGTGGCG
AGGGCGGCGCGCGTCTGCGCCGGGGTCGCTGCGGCTGGGAGGCAGAGCGCTACGCTCGGG
CCGAGCGCCCCTCGGAGGAGGCGGCGCGGCGCCGAGACGAGCCGCCGCAGCACCTCCCGC
AGCACCTCCTCGAGCAGCGCCTCTTCGGTGATGAGCCCGTCTTGAAGCGGGCGTACGGGG
ATGACGTCGCCGGGGGCCTCGCCGAGCAGCTGCAGCGCCGCCCGCCCGACCGCGCGCGGC
GTGCCCGTGGCCTTGTCGAGGGCGACGACGGTGGGTTCGCGCAGGATGACCCCGCGCCCC
TTGACGCAGACCCGCACCGCCGTCGTGCCGACGTCGATCCCGACCCTTGCGCCCCTAAAC
ACGGGCTCCCCAGGGGGGAGAGCCCCCCACAGCGCGACGTGCAACGTAGAACGCAGCCAC
AGTAGGGGGCAGTATACCACCGGCCCCCGAAGCCTCCGCGGTGGCCCCGGGCGACGGGGC
TACCGGCTTGCCTCTACAGGTAGAGCGGGCGGAGGGCACTGGCGCCCCTCTGCGCGCAGC
GCGCCAAGTAGCCGGCGTCGGGGGCGAGGTTTTCGAAGTAGGGCAGCGGGTGTGCGGCGC
GGAGCGCGTCGCGGCTCGCTTTGACGATGTCGCCCGCTAGCACCGGCCCCTGCGGCGCGT
AGCGGTAGACGCCGGCGTAGACGTTGCCGCGCCGCGCGTCGAGGGCGACGAGCGCTGCGG
GCAGGTCGGGGCCGAGCACGCTCGCGGCCTGCGCGGCGAGGCTGGTCTCACCGCGCAGCG
GCACCCCGAGCCCCCTGGCGAGCCCCTGCGCCGCCGCGACGCCGACCCGCAGCCCGGTGT
ACGACCCGGGGCCCACACCTACCGCGACGCCCGCAAGGTCGCGCGGCGTTCGCCCCGCCC
GTTCGAAAACCTCGTCCAGCGCCCTGGGCAAACGCCGCGCGTGTTCGCGCCCGACCTCTT
CGCAACAGGCGGCGACGAGGCCGCCGTGCGGCGACCAGAGGGCGAGCGCGAGAAACGCGC
TCGCCGTGTCGAGGCCGAGGTAGAGCGGGGTGCCGGTGAGGTTGGTCGCTGGGTCGGTCA
CGGGAGCAGTCGTCGGGGGGGTGCCGAGAACGGCGTGGGAGCAGTTTACCCCGCCCACGC
CAGACCCGCCAGCGGGGGTGTAAGAATCTCGTCAGGCGGCGTGCGTTACGGTGTGCGGGA
AGCGCAACCGGCCACGCGCTTTTACCTTCCAAGCAGTTCTGGCCAAGCAGTTCTGGGCCC
CCGAACCTCCCACCGGTCCCCGACGGTGGGAGTTCGGGGGTTACACGCGCCGCTTAGCTG
GCTCCGGCCTCGAGCTCTTTGGCCTCGTCGCGCAGTTCGTCGGCCTTGTGCAAAAGCTCG
TCGGCTTTCTCCTCGAGGCGTTCGCCGAGTTCGTCGGGGAGGGCTTCGGCGGCCCGCTGA
AGCCGCTCCGCTTGCGCGTGGATGTGCTCGATGAGTTTGCGGATGCGTTCGACTTCGCGC
CCGTACTCCTCGCGGCTCGCGCGCTCCGGGGTGGGGGGTGGCGTCTGCATCCGCCTAGTT
TTTCGCCCCTCGCTGGCCGAGATTGCAGGTCAGCTTACGGTCAGCTGCACCTTGGCGACC
GCCGGCAGCCCTAGAACAGGACCCGTCCCCGCTGCGTCACCGTGACGCGCCGCGCGTCGC
CCGCTGCGGGCTCGAGCTGCACCACCCACGCCTCCGGTACGACCTCCACGAGCCCCGCCC
CCCACTCGGCCGCGACGAGCCGCGCGCGCGCGAGGTAGTCGTCTAGACCGAGGTCGAAGA
GCGTTTGGGCGGCGCTGGCGTCGCCCCCGAGCCGGTACGCGTCGAGGTGTACGAGCGGCC
CCGCGGGCGTAGGGTATTCGTGGATCAGCGTGTAGGTCGGGCTGGTGATCTGCGCGGTGC
TGCCGAGCGCGCGCCCGAGCTGCTGGACGAGGGTCGTTTTGCCGACCCCGAGCGGCCCGA
GCAGGACGAGGAGCGTCCCGGCGGGGGCGCTCTGGGCGAGCTCGCCGGCAAAGGCGGCGG
TGGCGTCGAGCGTCGGCAACAAAAGCGGCACCCATCTAGTGTGGCATAAAGACGCTCGCG
GGTGCTTTGGGCACCTCGGCGACCGGCGGACGCGTTTAGGGGCCAAAGAGCGTCTGCAGG
CGCCGCTGCAGCTCCGGCAAGGAGGCTTCAAGAAGCTGCCGCGCGGCGCTGCTCCACGTC
GGGGCGGGGGTGGTCAGGGCGAGCGTCAACTGGGGGGTGGGGAAGCTCAGCAGCAGCGCG
TGCGTCGGGGTTTCGATGGTGAGCCCCCGCGCCGCGCCCACCCCCAGTTCGGCGCCGAGC
GCCGCAGCGCGGCGCCGACAGAGGCGCGCCGCGCGCTGCAGCGCCTGCAGGTCGGCTTGG
AGGGTGCCCGCAGCGAGCGCGGGGGTAGGGTGTGCGGCGTCGGCGGGGGTGTCGGCGAAG
AGCGCGGCGCCCGCGACGCTCGGCGCCGCGCAGCGCGCCTCGAGCCACGCCTTAAGGGGC
GCTAGCGCACCCGCTTCAGGTGGGGGCGAGGCGGGGGTGCGGGGGGGGCCGAGGAGGTCG
TCGAGCACGGTGCTCTGGACGAGCTGCGCCGCTACCTCACGCGTTGCGCGCGCCCCCCCT
TGCAGCTCACCGAGGCGCGCTTCAACGTCGGCGATCTCGGCGGCGAGGTCGTGGCACACG
TGGAGCGACCCGCGACCGGCGGCCTCGAGCTGCGCGCGCAGGCGCCGCAGGCGCCAGCGC
AGCTCGAGCGCCTGCTCGTCGGAAGGCGCCCCCAACGCCTCGAGGGCTCTTTCAGCCGCC
TGCAGCCGCCCCTCTAGCGTCTCACTCAGCGCGCGGCTCTCCTCCTGGGCGCGCTCGAGC
GCGCTCCGGGCAGCGCTGAGGTCGGGGGGGGCGCCGTGCGCACCGAAGTGCTCGCGCGCC
GCCTCGAGGGCGGTCCGCAGCGTCTGCGCCGCCTCGCCGGGCAGGTCGCGGTAGGGGGCG
GCGTCGCTTTCGAGGCGGTGCAGCGCGCGCAGCGCCCGCCGGTCGCCCGCCGTGCGGGCG
TAGTCGCGGACGCGTTGGATGTCGGTCGGGCTCGGCAAGGTGGTGTCGAGCACCTTGAGG
GTGAGGGTGAGGTCGCGCAGCACCTCCTCGTCGGGCGCGGCTTCGGCCGTTTCGCGCGTC
AAGACCTCCTCGACCTCGAGGCGAAGCGCCGTTTGCAGCGCGCTCTGGGCCGCGCTCAGC
TGGGCGGGCAGCGCCTGCAGCGCCTCGCCGAGGGGTTCGCCGGCGCGGAGCTGGGCTTCG
GCCGCGGCGAGGTGGCGCGCCGTCTCGGGCTCGAGCGCCAAAAGGGTCGCGAAGCGCTCC
TGCAGCGCCGCGATCTCGCGCGCTTCGGCGGCGAGCTGCCGTGAGCGCCGGGCGCGCGCC
GCTTCGAGGTCGGCCTCGAGCTCGCTGGCGAGCGCGTGCGCCCGCTCGAGTTCGGCGTCG
GCGAGCTCGCGGCCCTCGTGGGCCCGCCGGACGAGTTTGAGCAGGGCCCTTAGCCTGCGC
AGGCGCGCCTCGCCGCCCGCCTCGGTGAGCGCCGCGAGGCGCGCCTCGAGCGCCGTCAGC
TCCCCCGCCTGGGCGGCGAGCCGCGCCTCGAGCTTGCGCAGGAGCTGCGCGTGCACCTCC
TGCGCCTCGGCGAGGGGGGCGCTCGCGTCGCGGCCGAGGGCGTGTTCGGCGGCGATCAGC
GCCAGAAGGGCGCGCAAGCGCCCGACCTCCCCCCACTCGAGCAGGAGGTGGGTGCCCTCG
AGGCTGCGCGCCAAGACCTCGATGGCGCGCGCCTGCGCGCGGAGCTGGTCGGGTGGCTCG
GGCGGCGTCTCGGGAGAGGGCAGCTGCGCCCGGAGGCGCCTGGCAGCCTCTTGCGCCGCT
TCTGGGCCGAGGCTGAGGCGCAGGGACGGGAGGACGTGCGCTTCGATCACGGCGCCTAGG
TCGTTTGGCGTAGCGCTCGCGGGGGTCAGACCACGCGCCTGGAGCCCGCTCGCCAGAAGC
TGCGCCGCGCGGCGCGGGGGCAAGAGCGTCTTGAGTTCGCGCACGAGGCGGCAGTAGTCA
GCGCTCAAGGTTAGAAGTCCTCATCCCAATCGAGCTCGGTGCTCGCCAAACGGGGGGGCG
CGGGGGCGGGGCGCGGTGTCCCGTCAGCTGGCGCCTTAGTGCGGCGCCAGCTGACGGCGA
GGCAGAGGACGGCGACCGCGACGAGGAGCACCCAGAGGCGCTGGAGGGCAGCGCTCTGCA
AGGAGAGGCGCGCTAGGGGGGCCAACGCGGGCCAACCGCTTAAGGGCGCGAGCGCCGCCA
GCCCCTCTAGGGAGGCGGGCAGCAGCAAAAGGGCGACGGCGAGGTGGTGCAGGGGCTGCT
GGCCGGCGAGGGCGAGCGCCAGCGCCTGCACGAGCGCCACGAGGGCGAGGAGGCCGAGGA
GCACCCAGAGCGCCTGCAGCGCGTGATCGCTGAAAGCGCTGGTGGGCGGGGCGGCGGGGG
CTGGGGTTGGCGGTAGGGTTGCGGGGGGTGCGGGCCCCTCGTGGCGCGTGGCGGCCGCCT
CTAGCTCCGGCGCCGCGGGTGCCTGGGTGGGCGCCCGTGCGGGGGGAGCTGACGCGGCGG
CAAAAGCGGCGAGGCCCTCGCGGAGCGCCGCGAGCGGCTCCTCCGGTGACCCCCCCGCGA
CGACCTGGTCGATGGCTGCGAGCAGCGCATCGGTGGTGGCGGCGGGGAGGCGCGGCGAGC
CCTGTACGAGGAGGAGTTCGCCGTAGCGCTCGGCGAGGGTGCGGTAGTCGCGGTCGCGGT
CGCCCGTCGGGAGCCCCCCGAGCGCCTCCAAGCCGTGCGCGGCGAGGCGGTGCTCGAAAG
CGCGCTGCGGGTCGCCGCGGTCGCCCTCGGGCGCCGCCGCTAGCCCGTGCGCGCGCTCGA
GCGCCGCGAAAAGCGCCGCGGCCTCCTCGGCGCGCCCCTGCGCGGCCTCCTCGAGCGCGC
GTTCGTAGAGCGCGCGCCCCAGCGCGCCGCCGAGCACGGCGCGCTGCACCGCGAAGTCGG
TAGCGCTGCCGCTGGCCAGCGCCGCCTCGGCGCGCTTAGCGGTCGCCTCGAGCCCCGCGC
GCAAGCTCGGTGAGAGGGTCTCGGCGAGCGCGGGGAAGGCCGCCTCGGCGCGCCGCAGGC
TGCGCAGCGCGGCCTCGCCTCCTTCGCTCTCGAGGAGCGCGAGGCTCTGCGAGAGCGCCC
CTTGCGCCCGTTCGTAGGCGCCGAGCAGCTCCCCCGGGGTGGCGCGCGCCAGCGCCGCGT
TAAGGAGCAAGCACGCGGCGCACACGAGCGCGGCGAGTCGGCGCGTACGGGCGAGCGGAG
GGGGCGCGGTAGGGGGGGAGATCATCGGACTCACGCGGGGTGCGTTGCGGTCTCGCGCTT
TACGCTGTGCCCAAGGGCAAAAGCCGGAGCGCTGCGAGCACGTTTAGCATAGCGAGCCGC
CCACGCGGGAGGTGTGAAATATCCCTGCGGCTCCCCGCGGGCTCCGCGCGGGAGGATGTG
TTACATTTCGTCCATGGCTCACGTCCTGCTCCCCCGTTGCGGCGCGCCCCGCTCTTCGCA
TGTCTGCTAAACGCTCCGGCATCCTGTTCGTCATGACGGGGGCTTCTGGGGTGGGCAAGG
ATACCATCCGGCAGGCGGCCTTGCCCGACCTGGACAATCTCTTTTTCTCGATTTCGGCGA
CCACCCGCGCGCGCCGCCCGGGCGAGGTGCACGGCAAGCAGTACTTTTTTTACGACAAAG
CGGCCTTCGAGGCGCTGCTGCGCGAGGACGCGCTTTTGGAGTACGCCGAGTACGTCGGCG
ACTACTACGGCACGCCGGCGGCGCCCGTGCACGAGGCGCTCGCGAGCGGCCAGGACGTGC
TCTTAGAGCTCGAGCTGGTCGGTGCGCGCGAGGTCAAAAGGCGGCTGCCCGAGGCGATCA
TGATCTTTATCGCCCCGCCCAGTTTGAGCGAGCTCGAACGCCGCCTGCGGGGCCGCGGCA
CCGACTCCGAGTCGCGCATCCAGAAGCGCCTCGCGCGCGCGCGCGAGGAGATCCGCGCCG
TCAAGGAGTTCGACTACGTGGTCGTCAACGACACCTTGAGCACCGCCGTGCGCGACTTTT
GCAGCATCATCCACGCCGAGCGCGCCCGCACCAAACACTTGAGCGCGCGCGACATCGCCA
ACTTTTTGCGCGAGCTCTAAACGACCGCGGCCGTGGGCGCTCACGCGGTTGCGGGGCGAC
CCGCTGCCCGCGCGCCGCTTCGAGGCCCCGCGCGGCGCTAGGTGACGCGCAGGGGGGCGG
CTTCTCAGTAAGCTGACTAAGATGGAGGACTATGGCACAAGAAGGCTTTGACACCCTGAT
GGCGCTGACCGACTCGCGCTACACCCTTTCGATGATCGTCGCGCGGCGCGCCGCGCAGCT
TAAACTCGGTCTCCCCAGCGTGCTCCCCAAAGAGGAGCTGCCGGTAACGCGCAACACCGT
CACCATCGCTATGAAAGAGCTCGAGCGGGGGGCGGCGCTGCGGTGGGGGCGGGACCTGCC
GAGCACCGAGGAGCTGCGCGCGCTCGTCGAGCGCGAGCGGCGCGAGGAGTCGCCCGCCTA
CAGCGTCTCGCGGCGTCCGGCCGCCGAAGACGACCTGTAACGGCGACCTTGATCGGTGGC
GCTCGGCAGTGGCGAGGCCTGTAGGAGCGCCCTCAGGAGGGGGGCGGTGAGGCTGCTCGT
CGCCGCTTCGGGGGGGGTGGCGGCGATCAAGACCCCTTCGCTGCTGCGCCGTCTGCGGGA
GGCAGGGCACGAGGTGCGCGCGGTCGCCACCGACGACGCGCTGCAGTTTGTCACCAAGCT
CTCCCTGGCGGTGGCGGCGGGCGGGGAGGTCTTCGACCGCGCGGCGTGGTTTGCGCCGGA
CGGCCGCGCCCGTCACCTCGAGCTCGCGCGTTGGGCGGACGCGCTGCTCGTGGCGCCGGC
GACCGCCGACGCGCTCGCGAGCGCCGCGACGGGGCGCGCTGACGACGTGGTCTCGGCGCT
CGTCTTGGGCGGGGTGCGCCGGGTGTTCTGGGTCCCCGCGATGAACACCGCCATGTGGAC
GCACCCCTTGGTGCAGGCCAACGTGCGGACGTTGCAGGCGTTGGGTCACCGCTTTTTGGG
GCCGGACGAGGGGCCGCTCGCGGCGCAGGGGGAGGGTTCGGGGGTCGGGCGCATGCTCGA
GCCCGAAGCGGTCGTCGCGGCGCTCGGCTTTCCCGGCGACCTCGCGGGGCGGCGCGTGCT
CGTCTCGGCCGGTCCGACGCGCGAGTACCTCGACCCGGTGCGCTTTCTCTCAAACCCGTC
GAGCGGCCGGATGGGGTACGCGGTCGCCGAGGCGGCCCGCGACCGCGGCGCCGAGGTGGT
GCTCGTCAGCGGGCCGACCGCGCTCCCCGCACCCGCGGGGGTGCACTTCGAGGCGGTCGA
GACCGCCGAAGAGATGTTGGGGGCGCTGCTCAAGCACTTCGCCTGGTCGGAGCTGCTCGT
GATGAGCGCCGCGGTTGCCGACTGGCGGGCTGCGCACCCTAAAGGGGAGAAGGAGGCCAA
GTCGGGCGAGCGGCAGACGCTCGAGCTCGTGCGCACCCCCGACATCTTGGAGACGCTCGC
CGCGCGGCGGCGCAACCAGGTGCTGGTCGGGTTCGCCATGGAGACGCACGCGGGGGTCGC
GCGCGCGGCCGACAAGGCGCGCCGCAAAGGGCTCGCTTTTATCTGCCTCAACTACCCGAC
CCGCGAGGGGACGGCCTTCGGCGGCTCTGAGAACGAGGTGACGCTCGTGACCCAAGCGGG
TGACGCCGAGCCGCTCCCGCGCATGCCTAAACGCGAGCTCGCCGACCGTATCTTAGACCG
CGCCAAACCCCTCCTGCCGCCCCCCACACCGTAGGGCGGGCGGCGCGAACGTCGGTGTCG
CCCCGCGCCCGCCGATACCTGCTATAATGAATAAATATGCCGAGTAAAGAGTATAGACAA
CGGCTCATCGAAGAGCTTGTCGAAACCGAGTTTATCTCCACGCAGTCGGAGCTGGCTGAA
CACCTCGCGGCGCGCGGCGTCAAGGTCACGCAAGCGACCATCAGCCGCGACGTCAACGAG
CTGCGGCTCGTGCGCTTGCCCGCCGGCAACGGGCAGCACCGCTACCGCTCGACCCCGCTG
GCCGCGCAGGAGGACGTGCTGGGCGAACTCAAGCAGCGCTTCCGCCTCTTCGTACGCGAC
CTTAAGCGCGGGGAGAACATCATCGTCATCAACACCGACGAGGGGCACGCGGTCGGGATC
GCCTACGTCATCGACAAACTCGACCGCGACGAGATCATCGGTTCGCTCGCGGGGCAAAAC
ACCATCATGGTGGTCACGCGCAGCAGCGGCGAGGCGGAGAAGGTGCTGCACGAGCTAGAG
GCGCTCTTGGAGTAGCGCCGCCCGGAGCCCGCGTTCCGGCGCCGCGCCGCTGAAAGGTGA
TCCCGATCAACACCCCCTACCGCTACTTTCGCTGCTGGCTGCTCCTGGGCGCGCTGCTGG
CGCTTTCGCTAGCGCACGCGCAGCCGCGCCTGGCGGTCTTCCCCTTCGCCGCGACCGACG
CCCGCCTCGGGGTCGCCGTGGCCGACCGCGTTGCCCAGGGGGTCGCCGCGCCGAAGATCG
CGCCCGAGCTGGCGCTTACCCTGGTACCGCCCTATATCGTCCAAGAGGGGCGGTTCTTAA
GCCCGCTGACGCTCCTGGGGGGGACGGAGAGCCGCCACGCGGCGCGGGTGTTGCAGGGCG
CGCTCGGCGTCGAGGTCGCGGTCACGGGTGCGGTGCGCCTCGCCGCCGACGGGCTCGAGC
TCACCCTGCACGTCGCCCGCGACGACGGGGCGCGTTCGTTTCGCTTCCGCGCGCCCGAGT
CGGCGCCCGGGCGTCTGGTCGCGGCGGCGCGCGCGGCGATTTGGGCCACGACCGACCTGC
CGCCGCGCCGCGCCCCGGCGCACATCGACCTCGCCTCGCCTTACGGCGACTTCGTGCGGG
GGCTCGTGCTGCTCGGCCAGGGCCGCGCCGCCGAGGCGGCCGAGCTGCTCGAGCGCGCGG
CGCGCGCCCCGGGGGCCGAAGCGCGCTTTGAAAACCGGCGGCGCGCGCTCCGGGCGGCTC
TCGCCGGCGACCCCGCGAGCCCACCTTTGCTGCGCGCGGCGCTCGCTCTGGGGGCGCAAC
CGCTCGACGTCGGGGGGGCGCGGCGCGCCTTTGCGGACGCCGAGCGCCACGCGGCGCTCC
CGCTCGCGCAGCTCTGGCGGGCGCTGCTCGCCGTGCAGGCGGGGGAGGGCGCCCCTGAAC
TTGAGGCGCTCGCGCGGGGTTGGGCGAGCTACCCCTTCGGGGCGGTGCAGGCGGCGCTCG
AGGCGGCGGTGCGCGAGGGGTCGCTAAGCGCTGCGGCGCGCGCCGAGCTCGCCGCGACGG
AGGCGAGCGCCGCGCTGCTCGGCGGGGTGCTGCTCGCGCAGGTGCTCGCCGACCCGGCGC
TCGAGGCGGCGCTCGCTTCCCGCTTGGGCCGCCGCCTACCCACCTTCGCCTACCCCTTCG
AGCGCGTGTCGCAGCTCGCGCTGGCGGCGGACGACCCGCTCGCGGCGGCGCAGGCGCTGC
GCACCGCGACCCGCCTCGAGCCCGCGGGTCCGCAGAGCGACCTCTACTGGACGAACCTCG
GGTGGGCGTACTATCTGCTCGGCGTCCTCGGTGAGAGCGAGGCGGCCTCGAGGCGGGCGC
TCGAGCTAAACCCCGGCGCGACGGTCGCGCGCTACAACCTCGCGCTCGTGCAGACCATTT
CGGGGCGTTTGGGGGAGGCGCTCGCGAGCTACGAAGCGGCCACCGAGCGCGACCTCGCCG
CGACGGGGACGGTCGACGCGGCGGCCATCGAGGACCTACGGGCGGCGCGCGCGCGCTTTC
CGCAGGTCGCGGGGATCGACTACGCGCTCGCCACCCTGTTGGAGGCGAGCGGCGAGGACG
CGGCCGCGGCGCGCGCGCTCGGCCGGTTCGTGGCGCGCGCGGGGCCGCGCGACGCCCCCT
TCGTAGCGGCCGCCGAAGCGCGGCGGGCGGCGCTACGCGCCCCCGCCCCGCCGCTCGAGC
TGAGCCCCCCGACGGTCGGTCTGGGTCCCGAGCGGCTCGCCGTGGCGCGCTTTCTCCCCG
GTGACCGCGTGCAGCTGCTTACGGAGCTCTCGACCCCCGGCGCGCAGCTGCCGCGGCGCG
TGACGCTAGAGCTCGCCCTGCGCGCGCCGAGCGGCGAGGTGCTCGTGAGAGAGCGGCGCA
CCGAGCGCCTCGCGCTCCCCCCGCAGAGCGTCGCGGTGGTGCTCGAAGACCTCGCGCTGA
CGCTGCCCGCCGGGCTTAGCCCGGGGCCCTACACGCTCCTCGTGCGGGCGCGCGAGGGCG
GGCAAGCGGCGGCTCAGGTGACGCTCGAGGTCGGCGAGGGTCGCGCGTCGCTCGCGCGCC
AGCTGGTCGCCAGCGGCGTCGTGCTCCGCGACCTCCGCACCCAGCGTCCGCTCTACGCCG
CCGGACCCGCCATCACCCCTGACGACCCCGAGGTGGCCGACGCGCGGCTCTTAAACCGCC
TGCTGGCGGAGCTGGCGCGCAGCGCGGCGGTGGCTGAGGCGCTGCCCGACGTCACCCAGG
GGCGCTTCGTGGGGCTCGCGGGGGCGGAGGTCTTCGCGGCGAGCGGCGCGGACGACGTGC
GCGACTTTCTGACCTTTCTGCTCCTCAGCGGTGAGGCGGTCGACGCGCCGTTCGCCGAGC
TGTACGCGCGTTGGGCGGTGGCGGGGGCGCCGCGCGCGCCGTTAGCGAGCCCCTAGGGCG
TCAACACCAAGTTGTCGCGGTGGATGACCTCGTCGTAGTCCTTGTAGCCGAGCACGCCGA
CGATCTCGCGGGTGTGCCGCCCGCGGATGGCGGCGAGCGCGTGGCTCGAGTAGTTGCAGA
GCCCCTGTCCGACGCGCACCCCGCCGTGGGTGACGGCGACGGCGTCGCCGAAGGCGAAGT
CGCCCGCGACCGCGGTGACGCCCCTGGGCAGAAGGCTGCGGCCGGCGCGCAGGGCGGCCA
GGGCGCCCGCATCGATCTCGAGGGCGCCGCGCGTCGGCTGCCGGGCGAGCCAGCTTTTGC
GCGCCGCGATGGGCGCTTGGGCGAGCAGCCGCGTCCCCCAGAGCTCGCCCTCGGCGAGCG
CCTCGAGCGCCGCCCCGCCGCCGCCTATGATGAGCGTCTCCGTCCCCGCCCCCGTCGCGA
GCGCGGCCGCGCGCAGCTTCGTCACCATCCCGCCGGTGCCGCGCTTTGTCCCCTCGCTCC
CCGCGAGGTGCATCACCGCCCCGACGTCTTCGACGGTGTCTAGGCGTTTGGCGTCCGGGT
GGGTGCGGGGGTCGGCGTCGTAGAGGCCGGGGACGTCGGTGAGGATCACCAGCACGTCCG
CCCCGACGAGGTGGGCGACCCAAGCCGAGAGGGTGTCGTTATCGCCGAAGCGGAGCTCGG
AGGTCGCGACCGAGTCGTTTTCGTTGATGACCGGCAGCGCCCCCAGTTTGAGGGAGGCGA
GCAGGGTGTTTTTGGCGTTGACGTAGCGCTCGCGGTCCTGGATGTCGGCGGCCGTGAGGA
GCAGCTGCGCGACGGGTTGGGGGGCAAAGGCCCGCGCCCACTCGAGCATGAGGAGCGTCT
GCCCGACCGCCGCCGCCGCCTGTTTGTCGGGGACCGTCAGGGGCAGCGAGAGCCTAAGCT
GCTCGCGCCCAGCGGCGCCCGCCCCGGAGGAGACCAGTACGACCTTGCCGCGGGTGGCGC
GCTGAAGCCGCTCGACGCCGCGCGCGAGCGCCCACAACAGAGGGGGGTAGATGCGCCCGC
GTTCGTCGGTGAGGCTGCTCGTACCAACTTTGATGACGATGCGTCGCCACGCCGGCGTCG
CGCCGCCAGCGCGCTCGGCGCTTGTCACAGCGTCTGTCACGAGGCCATTGTGCCACAGCG
GGTGTCACGCGGCGACACCTGAAAGAGCGACCGGCGAACGGTGGCCGAGCGCCGCTTTGC
GCCCGCCCTCCGAGACGATCCCGGTCGCCACGCGCCGACGCCGACGGTGTCACGCGGTGA
CCCTGTAAGCGCGCCGCGCTAGCGCGGCGCGATCCGGCGCACGAGTTTGGGGGGGAGCGC
GGTGTGGAGCGCCATCCTGCCGGGTCCGAGGGAGCCCTCGAGGCGCACCAGCATCCCCTT
GCGCATCCGGAGCGCCATCCCGCTCGCGTCGCCGGTGAGCAGGTACGCGGCGAGTTCGCC
CAAGTAGGGTTCGTGGCCGACGAGCGCGACGCAGCGGTCGCTCGGCCCCAGCGTCGCCGC
GAGGGTGCCCAAAAGACCGGGGTAGTCGTCGTGCGTCAGAGCGCTGAGGGGCTCTGCGCG
GCCCCCTTTGGCGTGGGGCGCGAGGGGCGCTGCGGTCTCCGCGGCGCGCGTGTAGGGGCT
CGAGAACAGCCGGTCGAAGCGCACCTCGAGCGCGGCGAGCGCGCCCCTAAGCGCCGCGGC
CTGGGCGCGGCCCTTGGCGCTCAAGGGGCGCAGGTGGTCGTTCGGGTCGTTCGGGTCGCC
CTGCCCCGCGTGGGCGTGGCGCACGAGGTAGAGCGTGAGGTGCTGCGCGTCCGGCATATC
AAGCCCCCAGGAGCATCAGCGCGTGCGTGACCTTGTCGTGACGGTGCGGCGTGAGCGCGG
CGTGCGCGGCGAGCGCCGCCGCGACCGCCTCGAGCGCGCCGGCCGGGGCGTCCGGGGCGG
CCTCGAGTTCGAGCTCTAGAAACTGCACCGTCTGCGCGGGCGCGCTGGCATGTGGCCGCC
GCGCCCGCACCGTATCGAAACTCAGCTCGGCGAGACCCCGCGCCCCCGGCTGCGGGGGGT
GCAGGCCGACGCGGCGGCGGTGGGTGGCGATCCGCAGAAGCGGCGTGAGCGCGGCGAGGT
CGTCCTCCGCAGCGAGCCCCCCCAACGCCGCGAGGCGCGTGCGGATCGCCGCGGGCCACG
CGACGGCGTCCTCGGCCGCCGTCGCCAGCGGCAGCTCGAGCTCCTCGCGTTCGTGAAAGC
CCCCCCGAACGCGCCCGGGCGCTTTAAGGGTGACGAGCTGCTGGCCCGCAAAGCGCCGCA
CGCGCAGCGCGACCCCGCGCCGGCGCAGCACCTCCCCCGGCAGGTCGTAGTAGAGGTCCT
CCTGGTGCCGTTCGCCGAGCGGCTCGGGGACGAGGCCGCAGCTGCGCAGCGCCCCTTGCA
ACGCCTCGAGGGGGGGGAAGGCCGGTTCGACCAGCCACTTGTATTCGCGCTCAACCACAC
CCTACTTTAACGACTTTAACGCGAGCCGGCGCGGGGGGAGCACCCGAGGGGGTGACGTCG
CGCGAACGCTTGACACACCCCCGAGCGCTGCCTATACTGAGGCGTACCTTAATTGATTAG
GTATACGCGTCGAGGCCCCGCCTCCGCGTCCAAAAACCTCTGCTACCGGCAAAAGGACCT
TCATGAACGAGCTTCCCAAGATGCAGCGCAAAGTCTACGAACGCCTCTGCGAGTACAAAG
AGCGCACGGGCCGTTCGCCCGAGCTGTCGGTCTTCGCGCGCGACCTCAACATCCACTACG
TCTCGCTGCGCCAGCATCTCGAAGCGCTGCACCGCAAGGGCTACGTGATCTTTGAGAGCC
GCGGCCGCGGCCAGTCGCCGCGCCTCGAGCTCCCCGCGCGGGCGACCGGGGTCCCCGTTT
TGGGGAGCATCCCGGCGGGGCCGCTCAGCGAAGCGCTCGCCGAGCCCGAAGGGTTTTTGC
CGCTCACGGGAGCCCGCCAGCAGTTTGCCCTGCGCGTTAGCGGGGACTCGATGGCTGACC
TTATCCAAGACGGCGACATCGTGCTCTTTCGCAAAGGGATGCCGACGCGTAGCGGCGAGA
TCTGCGCGGTGCGGGTCGGTAACAGTGAGGTGACCCTGAAGTACGTCGACCATCACGAAC
CGCAGACCGTCACCCTGCGCCCGCACAACCCGCAGTACCCCACGGTCGCCGTGCCCGCTA
CCGAGGTGCACATCGAAGGGGTGTACTTGGGGCTCGTGCGTGGCGAACTGATCGGCGCGC
TTTACGAAGCGCTCTAGCACCCGCACGTCCGGGTTGGGTCCGCGCCATCGGCCAAGATAC
CCGCGACCCACCCAGGCGTGCGCAACCCCTCGAGACGCGCCCCGCACCCTCGCGGTGCGG
CGCAGCCAAGGAGAACCGATGAACCATCCTGCCCTACTCTTTAGAGCGTTGTCAAGCGCG
TGGCAGCACGACGCGGCGAGCCCGCACGTCGACCTCTTGGCGGCCGACCTGGCGGCCGCC
GTGGGGCGCAGCCGCCACCCCCTATGCGTCGGCCTCGTCCGCAAAGAGGCGATCGCCAAG
CTTTACGGCCTCGTCTACCTGCTCGACGGCTACGGCGTCACGCTGCGCCAGCGCTACCGC
GACGGGGGCGGCGCGTTCGTCTACGCCGAGCGTCGCGGCGAGGTCCCGAGCGAGTTCGCC
GGTGCGGTGGTGCTCGAGCACCGTTTGGCGGTGCTGAGCGCCCCGCCCGCCCCGGCGCTG
GCAGAGGCGGCCTGAGATGGCCCCGCAAGAGCGTTCCGAAGCGCTGCTCGGCGCGGGCTA
CTTGACGTGGCCCGAGCTCCTAGCGCAGCTCGCCGAGCCCTTTCCGGTAGAGGCCATCTC
CTGGCGCGCGGGCAGCGTCTCGCGCGACAAAAAGCGCGCCCAAGCGCTACCTTACGCCGA
ACCGCGCGTCTACGAAGACCGCCTCAACGCCCTCTGCCCGGGGCTCTGGAGCGTCGCCTT
CCGGCCCTGGGGTGAGCGCATCATCTGCGAGCTCACCATCGGCGCCGTGGGGCCAGACGG
GGCGATCCTCTACGCGACGCGCGCCTCGACCGGCGAGCCGGGCGACAGCCCCGCGGCGGT
CGCTGGCACCGCCGCCGAGGCGCAGGCGTTCAAGCGCGCCTGCAGCAAGTTCGGCCTCGG
CCGCTACCTCTACGACGTCCCCATCACGTGGGTCGACTACGACGACGCCAGCCGCAAGCT
GCTGCAGACGCCGAGCTTGCCACAGTCACGGCCACTAGGCCGGCGGCTGGAGCCGCTAAC
TGAGCGGTCGCTACGCGCAACTTCGTACTCACGGCCACTAGGCCGGCGGCTGGAGCCGCT
AACCGAGGCGCGCTTTGTGCCGGAAGCGCAGCCAGCTGCGAAGACGCCGCGCGCATCCCG
AGAGGGGACGCAGGCGCCCCCCCAGAGTACCCCTGCGAGCGCTCCCGGCGCGCGGCTGCT
GCCCCCGCCGGAGACCGCGCCACCGGCTGCGGCGCTGACGCCGGCCCGCGCCGAGGCGAT
GCACCGCGAACTGGAGAAGCTCGGGTTGTCGCGCTCCGCCCAGCAGCGGCTCGCTAAGAG
CGTGCTGGGGCGCGACGTCGCCGCCTTCGACCAGCTTTTAGAGAGCGAAGCGCTAGAGGT
GTGGAACGCGGCCAAGCGCGCCCAAACGCCGCGGCGCGCGGTGGGTTTTTAGGGGGTGGC
GAACGTGCCGACCCTAGAAGCCGGCGTTGAATCCGCCGGTACGGTCTACCGCTGTCCGAA
GTGCAAGCGCGACGTGACCGTGCTCCTCGCGCGCGCCTCGGTCAGCTGCAGCCGCTGCGG
CCGCGCGATGCGGCGCGTCGCCGATGCGCGCCCCTCCTGAACCTTCGCTCCCCGAGCTGC
ACCCCGTGGCCTGCCCAGCGTGCGGCGGGGACGGCTACACCCTCGTAGCGGGTAGCGGCG
AGGACGAGGTGGGGTGCGCCGCGTGCGGCGGCTTCGGCGTCGTCGAGGTCTGCTCGGGGT
GTGGGGCGGTGCCAGCGCTCGAGGGCGGTTACGAGGTGTGCCGCTGCACCGAGGCGGCGC
TGCCGGAGCGGCGCGCCGCCTAGCGGCCAGCGGTGCCGCGCGCCCCTAAGCGCGCGCCTT
GAGCTGCTCTAACACGTCTTGGGCGAGTTCGCGGCCGAGCTCCTCGGCTTCGGCGGCGTC
GCCCGTCACCTCCGCCTGGATCATCCAGTCGCCCTCGTCGCGGGCGGCGGCCCCCAAAAG
GTGCAGCTCGCCGTCTGCCGTGACGCTGGCAAAAGCGCCGATGTGGTGCGCGGAGCTGCT
CATCTGGCGGGCAAAGGCGCGTTCGGCGCAGGCGCGGTCGAACGAGGGGCGGTGTTGGAG
GGTGTAGGCGAGGTCACTGGCGAGATCGTCGTCGTCGCGGACGACGAGCGCGAGCGCCCC
CTGACCCGGTGCGGGGGGGAGCTGCTGCGGCTCCAACAGGGTCGTGACCCGTTCGCGTTG
GCCGAGCTGGATAAAAGGTGCACTCGGCCAGACGAGGGCGCCGAGCTCCTGGGCGCTCAG
GAGCGCGAGCGCGTCCTCGAGCTCACCGGTAAAGACCCTCACCTTGAGGTCGCGCCGCGC
CGCTAAGACAAAGGCGCGGTCGCGCAGCGTCGGCACCCCGACCTCGGCGCCCTTGGGGAG
GTCGCCGAGGCTTTTGGCGCCGCGCGCTAGGAGGGCCGAGCGCGGCTCGAGGCGTTTGGT
CACGGCCGCTACGCTGAGCCCGTCGGGGAGGGTGAGCGGCAGGGTGTCGAGGCTCTGCAC
GGCGATATGGATGCGCCCCCCCTGAAGCGCGTGCAGCAGTTCGTCGGCGCCCCCGCGGCT
CTGGAGGGTGCGCTGGCTGATGCTGACGTCAGGCCACCCCTCGCTCAACTCGGCGAGCAC
GGCGCGCGCCTGGGCGAGCGCCGGCGCGCCGGTGCGGTTGCCTAGCACGATCCTAGGCAC
GGGGCGCCCTCTCACCTACCTCGCGGCGGTGAGCCCGAAGGGTAGCGGGGGGAGCTTGAA
GGGTTAGGGTGTCCACAGCGATCGTCTCACCTGTTGTGTGTGCACCCCTCTAGTCTAGCT
CGAGCCCCCCGCCCGCGCTAGCTGCGTTCCCGCGACGCCCTAGGCGGGTTCGGCGGCCTC
GAGGGCTGCGGGCGCGAGCTTGGCGGCCTCGGCGCGCAGCTGCGTGACCTTGTCGAGGCG
TTCCCACGGCAGCTCCGGCCGCCCAAAGTGGCCGTAGGCGCTCGTCGCTTTGTACATCGG
CCGGTTGAGCCCGAGCTGCGCGATAATAGCCGCGGGGCGCGCGTCGAAAACCGTCCTCAA
AAGGCGGCTGAGGTCGTCGTCGGAGAGCGCCGCGGTGCCGAAGGTGTCGACGTAGATGCC
GACCGGGTGCGCGACCCCGATGGCGTAGGCGAGCTGCACGAGCGCGCGCCGCGCGAGCCC
CGCACCCACCAGGTTTTTGGCCATGTAGCGGGCGTAGTAGGCGGCGCTGCGGTCGACCTT
GGTGGGGTCTTTGCCGCTAAAGGCGCCGCCGCCGTGGGGCGCGGCCCCGCCGTAGGTGTC
GACGATGATCTTGCGTCCGGTGAGCCCGGCGTCCCCCTCGGGACCACCGATCACAAAGCG
GCCCGTCGGGTTGATGTAAAAGGCGGTGTCGTCGCGCAGGTACGCTTCGGGCAGCGCGGC
GCGGATGACGTGCGTGTAGAGGTCCTCGTGCAGGGTCGCCTCGTCGACGTCGGGGTCGTG
CTGCGCCGAGAGGACGACCGCCGTGACCGCCGTGGGGCGGTCGCCGTCGTAGGCGACGGT
GACCTGCGCCTTGCCGTCGGGGCGCAGGTAGGGCAAGAGCCCCTCGCGGCGCACCGCAGC
GAGCCGGCGCGTCAGCGCGTGCGCGAGGGTAATGGGTAGGGGCATGAGCTCGGGCGTTTC
GTCGGTGGCGTAGCCGAACATCATCCCCTGATCGCCCGCGCCGAGCTGGTCGAAGCGGTC
GCCAGAGGGGGCCTCCTGAGCGCGCGACACCCCCTGGGCGATGTCGGGCGACTGCTCGGT
GAGCGCGATCAGCACCGCGGCGTGGTCGGCGTCGAAGCCGTAGGCCGCGTCGGTGTACCC
GACCTCGCGCACGGTGTCGCGGACGATGCGCTGCAGGTCGACGTAACCGTTACAGGTCAC
CTCGCCGGCGATGAGCGCGAGCCCTTTGGTGAGGATCGTCTCGACCGCCACCCGCGCCTG
CGGGTCGATCTGCAGCATGGCGTCTAGGACGCTGTCGCTGATGCGGTCGGCGAGTTTGTC
GGGGTGCCCTTCGGTGACGGACTCCGAAGTGACGAGTCGCATAAAACCTCCTGGTGTCAG
CGTGGTGAAGTGGGGCGTTGGGTCCCGGAACCGGGGTGCGGCGCGCGCACGAATAAAGGC
GAGTATAACAGAGCCCCCGCGCAGCTTCCGTCGCCCTCGCCGCTATGGCGGCACCCCACA
AAAGGCCTCGGGGGCGCCCCGTATACTGAGACCATGCCACGCGACTCCGAGCTGCGGCTC
GAGCTGCGCCCCGCGCGCCCCGCCGACGCCCCGGCGCTCGCGGCGCTGCAGCGGACCATC
TACGCCGAGGGGCGTTGGTTCGTCGGTGACGGCGCGCCGAGCGCCGAGGCGCTCGCGCAC
AGGCTCCGCCGCCTCGAGGCGGCGCGCTCGCTCGTGCTGCTCGCCTACGCCGCCGACCCG
GCGGAGGGGCTCGCCCTCGGCGGTTGGCTCGAACTCCACCGGCTCCGCCCCGCCCGCATG
AGCCACGTCGCCGTGCTCACGCTCGCGGTCGCCCCCACCTTTCGGCAGCGGGGTGTCGCC
TCGCGCTTGCTCGCCGAGGCCTACCGTTGGGCGCGCGCGGTCGGGGTGCGAAAGGTGCAG
CTCAGCGTCCGCGAACATAACCGCGCGGCGCTCGCCCTCTACGAACGCGAGGGGTTTACG
CTCGAGGGGCGCGAGCGCTGCCAGGTGTTCGATGCGGGGCGCTTTGAAGACAACCTGCTG
ATGGCGAAGTTTCTCTAGCGCTTGACTGGCGGCGCCGCGAAAAGCTACGCGCGGGTGTTC
TCGGGCGACGCACGTCGCGGGCGCCGCCTAGCGCACCTTCCGAGATGACACCCGCTAGGG
GGTATAGTGCGAGGGGGCACGTGCAGAAAGGATGAGGGTGACGCAGCGAGACCCGTTGGA
CGAGGACCGATTGCAACCGACCAAGCCCGCCGCCAATCACCGCTTCGATCCGAACGCGGC
GCGTATCGGGGAGTGGCCGGAGCAGCGCGTCGGGCTCTTTGTCGATACCCAAAACCTCTA
CTACGCCGCGCGCGACATCTATAGCCGCCACGTCGACTACGCGGTTATGCTCAAGCTGAG
CGAGCGCTCGAGGCACCTCGTGCACGCGACCGCCTACGTCGTCGAGCGCGAGGGCGAGGC
GACCGCCTACGGTTTCGTCACCAAGCTCTCGGCCCTAGGCTACCGCGTGCGCCGCCGCAA
GGTGCGCGTGCACCGCGCCGACAGCGGCGGGCGGCCCGTTTTAGAGGGCGACTGGGACAT
GGGCATCGCCGCCGACATCGTGCGCGCTTGGGACTACCTGGACGTGATCGTCTTGGCGAG
CGGCGACGGCGACTTCGCGCCCATGCTCGAGCTCGCCCAGCAGCGCGGCAAACGGGTCGA
GGTGCTGGCCTTCCGAGAGGCCGCCTCGCAGAACCTGCTCGACTTGGCGGACGCCTTTAT
GGGTTTGGCGGACGTGCCAGACATCTTTGTGTAGGTGCATCCCGTCACCTAAGCATCAAA
AAGTCACAAATCAAACTCCAAACCACGTCTGTTGCTGTCAGGTACCGCTGTGACATCAGG
CCACCGTCACGAGTGCAATGCCAACCAGGGCCATAACGACCCCGAGGAGTTGAATGCGCG
TGAGGCGCTGAGCCAGCACGAGGCGTGCCAGGATCATGGTCGGCAGTGGCGACAGCGCCG
CTAGGACCGCCACGATAGAAAGCAAACCCGTTTGGGTGGCGAGGATAAAGGTGACAAAGC
CCGTCGCCTGAATCACCCCGATGGCCACGAGCAGGGGCCACTGCGCGAAACCTGTCCTTA
AGGGCGGCCTGACGACGAGCGCCGCCAGACCCAGGACCACCAGCGATCCAGCGACTGCTG
CCAGCTGTGGCCACAAGGGGTTTCCTGTACCCGTTTGATCAAGGCCGATGAAAAACAGGC
CGTAACCAACGCCTGCCAGGATGCCTTCAAGACGGCCCGGTTGAGACGCGCGCCAAGCGC
TGATTCCCACGCGCCGGGTAAACTGGGTATCGCCACCCCCTTGACCATCGCTCCGGCTCA
CCAAGCCCAGGGCTACGATGACAGTACCAATCCCCCACAAAGCCAAAAGTGAAGGGCGCT
CACCTAAGAGCAGGCCCGCAGCCACCGGCACGAGCGCCGACCACACCGCCGTATCCGTCG
CGACGATGCCCATCTGTCCCAGCGACAACCCGCGGTAGTAGTAGAGGTGGCCTAGCCCCA
GCGCGAGGCCGGCGGCCACACCCCAGGCGAGCACCGCCCCGCCCGGCAGCTCATCACGGA
CAAAAAGCGCAACGAATCCGAAGACGAAGAGGGCGGCAGCTTGTGAGAGGAGAGAGACGA
CGAGCGCAGGTACGCGTTTTGCCGCGAAGCCTCCCAAGAAGTCTCCTATGCCGAACGCCA
AGGCGGTCGACAAGGCGAAGATTACCGCCATGATGTAGCTCCCAGCTGAGTGCAAGGTAA
CTGCCGGACGACTAGACGACCGGCGACCGAATGTGTGTGCATCCTCGAGCAACTCCTTCA
AGACGAAGTGCACACCCGGGTAGTGCTCATTCAAGATAGCTCATCAGGCTAGTTACAGCA
AGTACGTACAAAAATGTGCTATAGTGTCATTTTTTATACTAAAGGGAGGATGCAGGTGGC
AAGGTCGTTGATAAAAGATAAGTATCACTGCGCGATGGAGGTCACGCTCGAGCTCATCGG
CGGGAAGTGGAAACCGCTGCTTCTCTACTACCTGTTCGGGGGTACACGGCGGTTCGGAGA
ACTCAAGCGCCTCTTGCCCGATGTTACTCAGCGGATGCTTACCCGCCAATTGCGCGAACT
GGAGGGGGCCGGGCTCGTTCACCGGGAGGTGTTCAAGGAGGTGCCGCCGCGCGTCGAGTA
TTCCCTTACAGAGCTGGGCTGGAGCCTAAAGCCGCTCATCGAGGGGATGGATGCCTGGGG
CGAGGTTTACGTCACCAAAATCGTGTCCCAAAGCAATGTAGAGTAAAGCAATCTGACGGA
GATGTGGGACATGCCTTGTAACAGTTGGTGCGCTGAGGTATGGTCGCTGGCGTAACTTTA
GGGCCGAGGCAGTAAGCTACCTCACCGAACCGCTGCCCTACAGCTGTGGGCTGGTCGAGT
GCATCCTGAGTGACACTACGAGCCTATGAGTGCTGGAGTGCTCGAGCTTCGGCGAGAATC
TGAAAATGCTCCCGGAGCCGCTCAGCACCTTTCCAGCTCACCACATACACTATTTATGCT
GAGGCCTTTAACCTGGCAGGAAGAGTGCGGTTCGCTGCTGCACACACTTTTCTTCTCTGG
ATGCTGGCTGAAGGGCCGGAGGTGAGACTAAAAAGTGGAGTGGGGATATTCGAACCCGAG
CTGAGCGCCTACCGGTTAGGCGATGGGCATCAGGTTGAGGCATACAGCTTGGGCTTATCC
GACCGCTAACCCGTACATCCTACTTCGGCACGCTCGCATTGGCCTTTAGCTTCCCCTCCA
AAAGAGAGCGCACCCGCTCCGGGTTGGCGGTCCCCTTGCTCGCCCCCATCACGCGGCCTA
GAAGCGCGTTGATGGCCTTTGGGTTCTCCCGCGCTTGCGCCACGACCTTGGGGTTTTGCG
CCATGACCTCGTCGACGAGGACCTCCAAGGCGGCGCTGTCGCTGAGCTGCGTAAGCCCGC
GTTCCTCGACCAACGCCTCGGGGTCGGCGCCGGCGATCACTTCGGGCAGGAGGTCTTTGG
CGATCTTTCCCGAGATGGTCCCCGCGTCGACCAGGGCGATCAGGGCGGTGAGCCCCTGCG
GCGTGAGTTTTGCCGTCTCCAGCGTCCCCTTCTGCGCGTTGAGGTGGCCCGTGACCTCGC
TGAGGAGCCAGTTGGCGAGCGTCTGTACCGGGCCGTTGTACGCCGCGAGGGCGGCGTCGA
AAAAGCGTGCGAGCTCGCGGTCGTAAGCGAGCGTCGCCGCGTCGTCGGGCCGGACGCCGA
GGGCGGTGTAACGCGCCTCCTTGGCGGCGGGAAGCTCCGGCATCGCCGCGCGCACGGCGT
CGAGCCAGCCTTTGGTGAGGTGAATAGGGGGCAGGTCGGGTTCGGGGAAGTAGCGGTAGT
CGGCCTCTTCCTCTTTGGTCCGCATCAGGTAGGTCTTCTGCCCCCCTTCGTCCCAACCGA
GGGTGGCCTGGTGGACGTCGCCGCCATCCTCTAGGATGCGGCTCTGACGTTTGATCTCAA
ACTCGAGCGCGCGCTGCACGCTGCGAAACGAGTTGAGGTTTTTGACCTCGACTTTGGTGC
CGAACGCTTCGCCGGGGCGCCGCACGGAGACGTTGACATCCGCGCGCATCTTGCCCTCTT
CGGGGTTGGCGTCGGAAACCTCCAGGGCGCGCGCGAGGGCGCGCACCCGCACCAGAAACT
CGCGCGCCTCTTCGGGGGTCCTTAAGTCGGGTTCGGTGACCATCTCGATCAAGGGAGCGC
CCGCACGGTTGAGGTCGACGAGGCTGTAGTCGGCGTAGACGGGGTGCTGCAAGCGGCCGG
CGTCCTCTTCGAGGTGGCAGCGGGTGATACCGACGCGCCGCCCGCTTGGGAGCTCGAGCG
CCCCCCGTTCGCCGAAGGGGTGGTCGTACTGGCTGATCTGGTAGTTTTTCGGCGCGTCGG
GGTAGAAGTAGTTTTTGCGGTGAAACTGCGTGACGGCCGGGATCTCGCAGCCGAGCGCGA
GGGCGAAGGTGAGCGTTTTCTGGACGGCTTCGCGGTTTACGGTCGGGAGGCTGCCGGGGA
GCCCTAAACAGACCGGGCAGGTGTGGGTGTTAGGGGGGCTGCCGAAGGTCTCGGCGGCGC
ACGCGCAAAAGAGCTTGGTGCGGGTTTTAAGCGCCAAGTGCACCTCGAGGCCGATGACGG
GTTCGAACATAGGGCCAGTTTAGCAGCGCCGCCCCTCTGTGCTCGTGCGTGCTCAGTTGT
CGTTACGTTGTGAACGTCTCACAGGGGACCGGTCCCCGCGGTAGGGTTCCGGGTGGTACT
GCACGCTGGGTTTGTTGCCCCGTGGTTGTGGGTAGAGGCTAATAAGGTCGTAGACTTCGT
AGGGCATGTCGGTAACGATGGGGAGACCGAGCTCGCGCGCTTCGGTAACGCTGATGGGGT
AATCGTGCGTCCAGGTTCCCTGACTGAGTTGTCGCGCTACCCTTTCGACCTTAGCGGTGT
CCCACCCCTTGTGACGCAGCAGGTCGACGACGGTTTGATACACCTGTGCGAGGGCTTTTT
GTGCGACGTCAGCGAAGATGAGGGTCTGGTCATCGATGTCTTTGGGGTCTTTGCGCTCGA
GCACTTTGAGCAGCGACGCGGCGGGGTACTGCCCCAGCTGAGGGTCGACGGGACCCAAAA
CAGCGTTTTCGTCCATAACGATCTCGTCGGCAGCGAGCGCGATCAACGTACCCCCGGACA
TGGCGTAGTGGGGGACGAACACCGTTACCTTGGCGGGGTGACGTAAGAGCGCCTCGGCGA
TCTGCTCAGCAGCCAGCACGAGCCCGCCGGGGGTGTGCAAGACGAGATCGATAGGGACGG
ATTTGTCGGTAAGGCGAATCGCCCTAAGGACGTGTTCGGAGTCGTCGATATTGATGTAGC
GCGAGATCGGCACCCCGAGGAGGTTGATCGCCTCTTGGCGGTGGATAAGCGTAATGGCCC
GGCTTTTGCGCTTTTCCTCGAGCTGCCGCAACCTGCGCGCGCGGGTAGCGAAAAGGGTCT
GCTGCTGGAAGTAAGGGGTCAGCGAAGAAAAGATGAAAAAAAGCCAAAACAGCTGAAAAA
AAACGTCCATGGCGCTCTCCTAATCGAAGTCGAAACCCTGCTGGTAGCTCGGTTGGCTGC
GGTAAGGTGGGTGGTAGCACAGATGCTTTGCCAAAAGGAGACCTACGGCAAAACCGCCTA
GGTGGGCCCACCAGGCCACGCCGGGAAGGCCGAGAAGCCCATAGAGAAACTGAAAGAGCA
CCCAGTACGCAATGTAGGTTGCTACGGGAAACCAGAAGAAAAAGGGGAGGACAAACCAGA
CCATCGTCAGTACCCAAGCGCGTGAAAAGAACACCAGGTACCCTCCGAGAACCCCAGAGA
TGGCTCCGGAGGCGCCGACCATCGGGAGCTGCGCGTCCGGCATGGCTAGCCCTTGGGTGA
AGGCGGCCCCGACGCCAGCTAGGAGGTAGAGGATCACGTAACGACCGCCCCCCAAGCGAC
CCTCTAAAGCGGGGCCGAAGACCCACAAAAACCAGAGGTTGCCGAGGAGGTGCCCGACGC
TACCGTGCAGAAACATGCTCGTTACAAGACGGTGGCTTTGCTCAAGGGGGGCGTTGAAAA
AGAGGGCGGGGACGAAGCCGTAGCGCAAAATACTCGCTTCAAACGCGCGCGCACCCCCTG
[truncated: 2,914,884 more chars]
