# Supplementary material for: Regions Enriched with Reverse Complement Triplets in Bacterial Genomes
Source: Int J Mol Sci. 2026 Feb 28;27(5):2301. doi: 10.3390/ijms27052301 (PMC12985086; doi:10.3390/ijms27052301)
Supplement: Supplementary file 1 [file ijms-27-02301-s001.zip › for_send/45/Dictyoglomota/class/mirror.txt]

SMAX=  355.00     KMAX=     654   
NOM=     4     7    10    13    15    16    17    20    23    24
NOM=    27    31    34    36    37    38    47    52    53    54
NOM=    56    59    60    61    63    64    66    68    69    70
NOM=    71    72    73    76    78    80    85    86    87    89
NOM=    90    91    92    94    95    96    99   100   103   105
NOM=   106   107   109   111   114   116   119   120   122   131
NOM=   134   146   148   150   151   153   157   159   160   162
NOM=   166   168   169   170   171   173   176   177   178   182
NOM=   187   188   190   191   194   196   199   200   202   203
NOM=   206   207   208   210   211   215   216   217   218   219
NOM=   221   223   225   232   234   236   238   240   243   244
NOM=   245   252   257   262   263   265   266   268   269   270
NOM=   277   281   283   286   288   289   293   295   300   301
NOM=   302   304   305   307   309   310   311   312   314   315
NOM=   316   319   320   324   327   329   333   334   335   336
NOM=   337   338   342   344   347   348   351   352   353   354
NOM=   356   359   360   364   365   366   368   370   372   374
NOM=   375   377   378   379   381   385   386   387   389   391
NOM=   395   396   400   402   403   406   408   409   412   413
NOM=   416   417   418   419   420   421   423   424   426   427
NOM=   428   432   433   441   442   445   446   447   448   449
NOM=   450   451   452   453   455   456   457   460   461   466
NOM=   467   469   471   473   474   475   479   480   481   482
NOM=   483   484   485   489   490   491   499   501   504   506
NOM=   507   508   509   513   514   518   519   520   521   525
NOM=   528   529   533   534   535   537   539   541   544   546
NOM=   548   550   551   554   556   559   560   564   566   567
NOM=   568   569   571   572   573   574   575   582   584   585
NOM=   586   587   590   595   596   597   598   600   601   605
NOM=   606   610   612   613   614   616   617   619   620   621
NOM=   623   624   625   628   632   634   639   640   641   645
NOM=   646   650   651   652   654   663   664   665   667   668
NOM=   669   673   674   675   677   678   679   681   682   684
NOM=   685   686   687   688   689   690   691   692   693   695
NOM=   696   700   701   702   705   706   708   709   710   711
NOM=   715   717   719   723   724                              
KK= 1927027  LL= 1928016  Z=   10.66  JJ= 1926847  DL=   990    
TCTTTCCTCTTGGGAAAAAACTACCTTTTCCTATTTTCAAAACAAAACCAAAGAGATCATTCCGTTAGAGAGAAAAAAGGAGAATATATATAAACTTTTAAATCTTTTAAATGAGATAAAGCCAGAAGGTATTACTAACATAAATGAAACAGTTAAAAAATATGCTTCATCTTTAAGAAGGAAAGGTATTTTAATTCTTATCTCAGACTTCCTCTCCTCAGACTTTAAAGAAGGAATAATATACGCAAGATATAAAAAACTACCTGTATATATTGCCCATATAATATGTGAAGAAGAGATTTCTCCCTTCTATTCAGGAAACCTAACCCTTGTGGATAGCGAAACAGGAGAAAAAATAGATCTCTTTCTTGATGACGATATGAAAATAAAGTATCAGAAAACATTAGAGAAATTCCTAAACGAGATAGAATACTTCACCATGCTTTACAATGTAGAATACTTAAGAAGCATAACTACTATTCCTATAGAAGATCTTATTCTAAAATATCTAAGAGTAGGTGGTTGGATTAAATGAACCTTAAATTCTTAAATCCCTTTTTCTTACCATTGTTGTCCTTAGAAATACTAATAATAATCCTATACCTTATAAAGCCTAAAAGATTAAGATTAAAAGTTCCAAGTCTTCTTTTATGGGAAAGACTCTTAAAAGAGGAACCTATAGGAAGATGGTTTAAAAAACTTCCTAAAAACTTAATTCTTCTCCTTCAAATCTTAACTGTCATGTTTATAATTCTATTCCTCTCAAAACCTGTTCTTAGTTTTGAAGGAATAGCAGGAAGGCCTGTTATCTTTGTATTAGACTCTTCCGCAAGTATGACCGCAAAAGATATCTCTCCATCCCGCTTTGAAAGGGCAAAAACAGAAATTATAAACTTTTCTAAAAAAATTCATAATAAAGCCTCTCTCATTATAGTCAAGGATAAACCTCAGCTTTTAATCTCTTCGGGAAAAAATACTGAGATTGAAAAA                                                                                                                                                                                                                                                                                                                                                                                                                                                                                                                                                                                                                                                                                                                                                                                                                                                                                                                                                                                                                                                  
A===      141      233      144      111      114      323      223      333      244      143      433      133      243      313      121      314      113      112      343      334      413      2
B===      232      441      332      222      322      414      411      444      331      432      443      442      431      424      212      324      422      122      434      344      423      3
RRR=   2836.9   1598.2   1516.1   1130.4   1092.3    496.6    223.7    162.5     49.8     30.1     23.5      7.8      0.9      0.0      0.0      0.0      0.0      0.0      0.0      0.0      0.0      0
M=    40923.    36712.    38703.        
M=    36662.    35022.    39915.        
M=    15891.    19756.    18005.        
M=    19034.    21020.    15887.        
J=   1      11.6 -11.2  -0.4            
J=   2      -3.0 -12.0  14.9            
J=   3     -15.3  14.4   0.9            
J=   4       2.9  17.9 -20.8            
SMAX=   91.00     KMAX=     671   
NOM=    14    18    21    28    32    39    74    75    83    84
NOM=    88   104   108   121   123   125   126   129   130   132
NOM=   135   136   137   138   144   147   155   156   167   172
NOM=   180   183   209   212   222   242   247   254   258   259
NOM=   261   264   267   282   285   291   299   325   326   328
NOM=   339   341   346   355   376   458   464   468   492   493
NOM=   496   500   505   515   516   526   527   530   532   547
NOM=   552   570   577   578   581   583   589   594   608   622
NOM=   626   627   629   656   657   661   671   713   716   718
NOM=   721                                                      
KK= 1830278  LL= 1831267  Z=    9.38  JJ= 1830068  DL=   990    
CAAGGCTCCAATAAGAAGTGGACTATTCTTGTATTCTGATAGCTCTCTTAAACCTGTTAAATACTCAGGATACTCATTAAGATAGCAGAAGAGAACACTCTCTGCAAAAACTATAAGATCCAAATTGTTAGGAAGCTTTAAGGCTAAGTCTCTATGAACTATAAATTGATCATAAATATTAGTGTAAAAATATTTAGAGAAACTATCGTAATTTCCCTGTACAGCTCCTATTTTATACTTAATTTCAGAATCTCCAAGCATTAGAAAACCAGAGAGAAAAACAAAAAATACAAATAAGATAAAACCTATTTTTTTATGAAAATTTAACGCTCTCCACTTTGAAAAAACCCTATTTACCAAGACAACAAAAAAGGAAAGACCTAATTCTCCAAAAACACTTGCCCACTGGAGGAAAGGAATTATATTTACCAGAGGCTCTCCTAAGGATCCCCAATTAAAGGCAAGAGGGCCATGAGACCTTATCCATTGGAGAAGAGCCATAAAAAAAGCAGGGAAAAATATGGATTCTTCCTTCTTTTTAACTCCCCACAGGAAAATCCCATAATATAAAGAGAGATAAGAGATAAGAAGAAGATTTGCCAATATACCTACCCACAAATTTGCAAATTTAGCCACCAAATTTGGAATCCAATAAAAATTAATTCCATAGAATCCAAAACCATATAAGAAGCCATAGAGAAAAGCTTCTTTTGGGGAGAGTTTGGGGAGCAAGAGAAAAAGAGGAACAATAGCAAAGAATATAAGAAAAGGAATGTTAAAGGGTGGATAAGAAAGGATATATAAAGCTATAGAAATAAAAAGCGACAATAACTTTATTCGGTCCATATTCTTACATCCTCAATTACATCAGAAGAGGGAAGATCAAGACTAAAAGGATAAACAGAAAGATCTATACTTATAACACCAGAAGCAGGATACTCCCATCCCAAATCTATAAGCCCTGAAGGAGGATCACCCGCTGAAGGATCA                                                                                                                                                                                                                                                                                                                                                                                                                                                                                                                                                                                                                                                                                                                                                                                                                                                                                                                                                                                                                                                  
A===      233      114      111      323      144      223      333      141      244      143      433      123      133      121      243      343      413      313      314      112      113      3
B===      441      322      222      414      332      411      444      232      331      432      443      412      442      212      431      434      423      424      324      122      422      3
RRR=    988.8    340.5    255.9    167.6    104.3     92.8     61.2     55.1     54.1     22.8     13.5      0.5      0.3      0.2      0.2      0.0      0.0      0.0      0.0      0.0      0.0      0
M=     9896.     9371.     8828.        
M=     9252.     9175.     9856.        
M=     3762.     4586.     5195.        
M=     5260.     5038.     4291.        
J=   1       5.8   0.1  -5.9            
J=   2      -1.9  -2.8   4.7            
J=   3     -11.5   1.1  10.4            
J=   4       5.9   2.6  -8.4            
SMAX=   73.00     KMAX=     487   
NOM=     5    19    29    42    44    45    49   117   118   141
NOM=   149   154   158   165   174   179   189   193   195   198
NOM=   205   220   226   228   235   251   260   271   272   274
NOM=   287   298   313   317   323   332   350   358   362   363
NOM=   382   388   390   393   399   410   411   434   439   444
NOM=   454   465   470   486   487   488   494   502   510   524
NOM=   542   553   565   580   603   607   609   615   643   653
NOM=   670   720   725                                          
KK= 1358192  LL= 1359181  Z=    5.01  JJ= 1358132  DL=   990    
TCTCTTTTTTATATCTATCTTTCTGTACCTCTCTAGCTTTAAGTACTCTATTCCTTATCTCTTCTGAACTTTCTTCTTGGGTATCACTAAATATCTTATCTTTCTCAATTCTACCCACGTATACCCTAATATCCATTCTGTCTAAAAGAGGACCAGAAACCTTTGACCAATATTTTTTAACCTCATAGGGAGAACAAGTACACTCCTTTTCCTTATCTCCGAAATATCCACACTTACAAGGATTCATGCCTGCAATTAGAATAAATTGAGCAGGATAAACTACTGTATATTTTGACCTTGAAATAACAATTTTACCTTCCTCAAGGGGTTGTCTTAACGCCTCCAAAACATCTCTTCTAAACTCAGGAAGCTCATCTAAAAATAAAACTCCTCTATGGGCAAGAGTTACTTCTCCAATTTGAGGAGTAGAACCACCCCCAAGAAGACCTGCATAAGACACAGTATGATGAGGACTTCTAAAAGGTCTTTCTAATATTAATGATTCGTTATTTAAAAGGCCAGCAGCGCTATAAATCTGAGTTACTTCAAAAGCCTCTTCATAAGTAAGAGGAGGCAATATAGAAGGAAAGGTCCTTGCAAGAAGAGTTTTACCCGTACCAGGAGGACCTACTAATAGAACGTTGTGACCTCCCGCTGCAGATATTTCTAAGGCTCTCTTAGCATAAGCTTGTCCTTTTATAAAAGAAAAATCCTCGCTAAAAGTTGGTTTGTAATTTGGAAAATTGTATTTTAAAGGTTTTATCTCAGCTTCTCCTGTTAAAAACTTTACTACCTCTGAGATATGAGATACAGCATATATCTCAACACCATCTATCAAAGCACACTCAAATTCATTTTCTTTAGGTATAAAAAATCTTTTGTAACCTTTATTTCTTAGCTCATAAACCAAAGACAACAACCCTCTACCCTTTCTTATCTTACCCTCAAAAGAGAGTTCTCCAAAAAAGGCTGTTTCTTCAGGATTAAAAT                                                                                                                                                                                                                                                                                                                                                                                                                                                                                                                                                                                                                                                                                                                                                                                                                                                                                                                                                                                                                                                  
A===      323      314      114      144      224      111      223      333      214      141      244      211      233      334      413      313      243      234      343      231      213      1
B===      414      324      322      332      311      222      411      444      321      232      331      221      441      344      423      424      431      341      434      241      421      4
RRR=    655.8    403.4    370.2    167.3    136.4     58.7     52.7     34.4     18.0     12.4      9.5      0.0      0.0      0.0      0.0      0.0      0.0      0.0      0.0      0.0      0.0      0
M=     6255.     7777.     6677.        
M=     6651.     7647.     5996.        
M=     4712.     2679.     3144.        
M=     3262.     2777.     5063.        
J=   1      -8.3  11.2  -2.9            
J=   2      -1.5  11.4  -9.9            
J=   3      20.8 -14.5  -6.4            
J=   4      -7.4 -15.7  23.1            
SMAX=   37.00     KMAX=     373   
NOM=     9    25    79   112   113   145   181   204   229   250
NOM=   275   290   292   321   369   373   380   407   477   478
NOM=   503   522   531   543   549   558   562   576   588   635
NOM=   636   655   660   662   676   680   699                  
KK= 1117483  LL= 1117812  Z=    6.08  JJ= 1117093  DL=   330    
AGGTTCCCGGGGGAGCCTCTGATCCGAGGCTGAGAGGGTAGCAGGAGCTACCGACCCTTTGAACCTGATCTGGGTAATGCCAGCGTAGGGAAGGGATTAAAAAAATTTAAGGTTCCCTCCTTATAGCTGGCAGGGAACCTTAAATTTTTTTAGAGGAGGTGCCTATAAGATGCAAAAAAGATCTATAAGAATGCTTACAGAAGGTGCCCTGAGTATTGCCTTATCCCTTTTACTTTGGTATCTAAGAATCGGTGCCATGCCCCAAGGAGGAAGTATAAGCTTACAGATGCTTCCCTTATTTGTCTTTGCTCTAAGATGGGGAGCGATTCC                                                                                                                                                                                                                                                                                                                                                                                                                                                                                                                                                                                                                                                                                                                                                                                                                                                                                                                                                                                                                                                                                                                                                                                                                                                                                                                                                                                                                                                                                                                                                                                                                                                                                                                                      
A===      144      114      111      233      333      323      244      141      143      223      123      433      133      243      313      121      314      113      112      343      334      4
B===      332      322      222      441      444      414      331      232      432      411      412      443      442      431      424      212      324      422      122      434      344      4
RRR=    297.1    232.2    111.5     41.4     37.5     25.4     20.9     19.9     11.8      8.9      4.9      4.0      2.0      0.4      0.0      0.0      0.0      0.0      0.0      0.0      0.0      0
M=     4238.     3785.     3405.        
M=     3659.     3922.     4180.        
M=     2022.     2149.     2350.        
M=     1791.     1854.     1775.        
J=   1       7.4  -0.4  -6.9            
J=   2      -4.4   0.0   4.4            
J=   3      -3.4  -0.5   3.9            
J=   4      -0.4   1.1  -0.8            
SMAX=   26.00     KMAX=      65   
NOM=     2    40    65   110   115   185   233   237   246   253
NOM=   273   294   297   415   436   459   472   476   497   555
NOM=   561   602   618   644   683   712                        
KK=  125492  LL=  125791  Z=    4.73  JJ=  125342  DL=   300    
TCAAGACATCTTTCCTTTGCTCCCTCTGGAGCATTTTCTTTTTTAAAGTATCGTAATTCTCCAAAGGATGATAAGGTTTGAGATTTTTCTCCTGTAAGGAAGGTTAAAATATCAAGATCATGGCAACTTTTGGCAAGAATTGAAGGGGCGGATGTTTCTGAATTTCTCCAATTCCCCCTTACAAAGCTGTGGGCAAAATGGAAAAATCCAATATTTTCCACAAGGTTTATACCAATAAGATCTCCTATCTCTTTTTTATCTAAAAGCTCTTTTAGCTTTTGGAAAAACATAGTGTATCTT                                                                                                                                                                                                                                                                                                                                                                                                                                                                                                                                                                                                                                                                                                                                                                                                                                                                                                                                                                                                                                                                                                                                                                                                                                                                                                                                                                                                                                                                                                                                                                                                                                                                                                                                                                    
A===      141      244      111      233      114      144      143      333      243      323      133      234      313      413      343      334      314      231      224      223      123      1
B===      232      331      222      441      322      332      432      444      431      414      442      341      424      423      434      344      324      241      311      411      412      2
RRR=    187.5    126.2     81.5     75.8     30.8     28.4     21.4     10.6      7.4      2.3      1.8      0.0      0.0      0.0      0.0      0.0      0.0      0.0      0.0      0.0      0.0      0
M=     2829.     2343.     2718.        
M=     2668.     2368.     2718.        
M=     1096.     1732.     1335.        
M=     1287.     1437.     1109.        
J=   1       4.1  -5.9   1.8            
J=   2       1.7  -4.5   2.8            
J=   3      -8.1   9.5  -1.5            
J=   4       0.3   4.6  -4.9            
SMAX=   23.00     KMAX=     280   
NOM=     6    26    33    48    55   133   139   142   241   248
NOM=   279   280   296   331   345   422   425   443   563   637
NOM=   649   707   714                                          
KK=  717969  LL=  718898  Z=    4.60  JJ=  717699  DL=   930    
AAATTGAGGCAGTAGTTGGAGATAAGTTAGAGCAACTTGTAGAATCAAAAATGGAGGAGTTAACTAGCAGAGTTACTGATCTTGAGGGATTTGTTACTGACTTAGATTCAAGACTTGCAGATGTTGAGGCAGCATTAGTAGATAAGCCATCTTTAGATGAAGTAGAGGCAATGATTGAGGAGAAATTAGGTTCAATTGAGGTTCCAGATGTGGAGGAGTTAACTGGCAGAGTTACTGATCTTGAGGATAGGGTTTCGGCAGTTGAAACAAGACTTGATGATGTAGACAGTGCAATTTCTGATATTATGAGTTCAGTAGATGATCTAAATGCAAATCTTGTAGATCTTTCTGGAAAGGTCGATGAGGTACTTGCATTAAAAGATCAACTTGATGAGTTAATAGCAAGGATAGAATCTATACAGGGTATAGAGATTCCTGTAGAACTTGATGAGATTAAATCATTCATAATGGATTTAGACTCAAGGTTAACAGAGCTTTCTACCAGTGTAGATGATCTAAGTACAGTAGTAGCTGATTTACAATCTCAGATTGATGATATTAATTCGAAATTTGATCAAGTTAATACAAATATTGATAATATCAACTCTTCTATAGAAGCTCTATCTACCAGTGTGGACGATCTATTTGTGCTTAATGATGGAGTATCTACAAGATTAGATGAAACAGTAAATAGATTAGTTACTTTAGAAGAGAGGGTGGCTACTCTTGAGAATAAAGCTACTGTAGAGAAGAATTTTGCATTGGATTTAAGATTTACAGTAAAAGTTGGTTTGGCCACAAGAACCCCAGTGAATACTCTTACAACAAAGTTAACATTTAATTTGATGCCTAGTGTAAAACTCTTCTTACAATCTGTGAGTAGTGCTAGTGGAATTGATATGTCTGGTGGTGTAGATGCAAGCATGCCAA                                                                                                                                                                                                                                                                                                                                                                                                                                                                                                                                                                                                                                                                                                                                                                                                                                                                                                                                                                                                                                                                                                              
A===      224      314      214      323      114      144      211      223      333      244      231      233      234      413      343      334      313      243        0      213      123      1
B===      311      324      321      414      322      332      221      411      444      331      241      441      341      423      434      344      424      431        0      421      412      2
RRR=    236.4    136.6    133.7     18.7     18.5     10.2      8.5      7.1      3.7      0.8      0.0      0.0      0.0      0.0      0.0      0.0      0.0      0.0      0.0      0.0      0.0      0
M=     1106.     1699.     1555.        
M=     1646.     1724.     1072.        
M=     1061.      502.      617.        
M=      737.      625.     1306.        
J=   1      -9.6   6.8   2.8            
J=   2       4.6   6.7 -11.2            
J=   3      12.7  -8.6  -4.2            
J=   4      -5.3  -9.2  14.5            
