# Supplementary material for: Regions Enriched with Reverse Complement Triplets in Bacterial Genomes
Source: Int J Mol Sci. 2026 Feb 28;27(5):2301. doi: 10.3390/ijms27052301 (PMC12985086; doi:10.3390/ijms27052301)
Supplement: Supplementary file 1 [file ijms-27-02301-s001.zip › for_send/45/Dictyoglomota/class/selection.txt]

KOK=         1
KK=    1351  LL=    2490  Z=    6.80  JJ=    1321  DL=  1140
A===      111      112      113      114      121      123      124      131      132      133      134      141      143      144      211      213      214      223      224      231      233      234      243      244      313      314      323      333      334      343      413      433
B===      222      122      422      322      212      412      312      242      142      442      342      232      432      332      221      421      321      411      311      241      441      341      431      331      424      324      414      444      344      434      423      443
RRR=   46.118    2.495    1.562    2.023    2.055    4.240   -0.942   -0.382   -0.050   -0.620    0.668    1.127    0.204    6.512   18.461   -0.472    3.413    7.823   17.371   -0.050   -0.259    1.590   -0.207    5.347   -0.487   22.129   18.313   43.966    1.265    0.511    0.098   -1.197
X1==    8.771    1.538    1.940    0.830    0.767    3.008    0.730   -0.475    0.644    0.787   -1.205    0.830   -0.369    1.656    3.850   -1.129    2.323    1.713    5.308    0.644   -0.190   -1.232    0.406    2.296   -0.146    5.488    5.287    6.520    0.402   -0.598    0.468    1.402
X2==    5.258    1.623    0.805    2.439    2.680    1.409   -1.290    0.805   -0.077   -0.788   -0.555    1.358   -0.555    3.934    4.795    0.418    1.469    4.567    3.273   -0.077    1.361   -1.291   -0.509    2.329    3.327    4.033    3.464    6.744    3.146   -0.854    0.210   -0.854
CD1=       29       11        6        5        9        8        5        2        4        2        0        5        1        4       17        1        8        6       14        4        1        0        2        5        1        8        7        7        1        0        2        2
CD2=       24       13        6        8       16        7        1        6        4        1        1        6        1        6       22        5        6       13        9        4        4        0        1        4        7        7        7        8        4        0        2        0
AAAAAGAAGGATCGTTTTAACTGGAAAAATTATGTAAGTACCCCTCCCAAACTTCCTAAAGAAATAAAAGACTTGATATCTCTAATTTATAAAGCCTATGTTAATGAGTTAACAGAAATAGAATGGTTTGAAACTCCCCCCATGAAAGATTTACTTACTAGATTAAGAGAATTAATTTAAACATCTTATGCCTAAAGGGGGCAAAAGATGCCCCCTTATAATAAACTCTCTACCCATTGTAAATCCTTGTCAAAACTCAATTTTAAAATCATCCTATCAGTAAGTATTTAACTTTATCCACAATTGTGGATAACTTTGTGCATAGGTTGTGGATAACTCTGTGGATAACTTTAGTAAATTGTGGATAACTTTGTGGATAAAATGTGAATTGTGGATAATGTGGAAAAGTTTGGAAAACTTATCCACAAACAAAAACCTTTAAAAAATTAATCATTTTTCTTTTATCCACAATATCCACAGCCCTTACTACAACAACAAATTTTTGTTTTTTTATAATAACCGTCTTTGTACTAATTATAGTAAAGTGTGGATAACTTTTTGGAAAAAGGGAGCCCCCTTAAAGGGACTCCCTTTGAGAAAGGAAATTCTGACTGGGGGTAGAGTTTATTCTTTATTTTAAAATTATATATCTTGTTTATTAAATTTGCAATATTTTCAAAAAGAAATTTAATAATCTTAAACAAAATCGTGTTAATTAACCTTAAATGCTTTATTAAATTAATTTTTTGTTGTGTAAAAAATAATATTTTTTATGAGATTTTGATATAATTCAAATTATGATAACGGTGTGGGATGTATTAATAAAATTTCTTTTATCTACTATTTTTTTTGGAATTATAGGCTGGGAGAGAGAAAAAGAGGAGAAACCAGCTGGTCTTAGAACTCATATATTAGTCTCTCTGGGTTCAACTCTTTTTATGATTGTATCTGCTTATGCCTTTCCTGGAGAAAGTGATCCAGGAAGAATTGCGGCTCAGGTTGTTACAGGTATAGGTTTTATAGGGGCAGGAACAATTTTGAGAACTGGTTTTACTGTAAAGGGTTTAACTACTGCAGCCAGTATATGGGCGGTTTCTGGAGTTGGTCTTGCGGTAGGAGCAGGATTATATCTTCCAGCCT
KOK=         2
KK=    3151  LL=    4020  Z=    4.95  JJ=    3001  DL=   870
A===      111      112      113      114      121      123      124      131      132      133      134      141      143      144      211      213      214      223      224      231      233      234      243      244      313      314      323      333      334      343      413      433
B===      222      122      422      322      212      412      312      242      142      442      342      232      432      332      221      421      321      411      311      241      441      341      431      331      424      324      414      444      344      434      423      443
RRR=   14.774    4.492    3.921   12.936    0.143   -2.608   -0.419    6.276    2.351    0.651    1.217    3.817    2.062   13.570    6.413    6.677   -0.785    0.061    1.236    0.376   31.169   -0.129    1.866   17.929    0.108    0.019    0.009   -0.166    0.317    0.317    1.217    0.135
X1==    2.785    2.366    2.591    5.663    0.520   -0.651    0.524    4.148    3.012    0.352   -1.033    3.830    0.917    3.263    2.366    2.280   -0.627   -0.093    0.817    1.547    7.268   -0.181    0.736    7.947   -0.648   -0.058    1.268   -0.251   -0.411   -0.411   -1.033    0.589
X2==    5.304    1.899    1.513    2.284    0.274    4.003   -0.799    1.513    0.780    1.848   -1.178    0.997    2.248    4.159    2.711    2.929    1.252   -0.649    1.512    0.243    4.289    0.713    2.534    2.256   -0.167   -0.321    0.007    0.660   -0.771   -0.771   -1.178    0.229
CD1=       10       10        5       12        6        1        4        7        6        1        0        9        2        6       10        5        2        2        5        4        8        1        2       13        0        1        2        0        0        0        0        1
CD2=       21       11        7        6        7       11        1        7        5        5        0        4        4        5       13        9        4        2        4        4        8        2        4        3        2        1        2        2        0        0        0        1
AGGTAAAAGAAAGTTGGAGATTATAGAAGTTCCAGGACATACTCCTGGATCTACTGTTTTGTTGGATAAAGATAATAAGCTTTTGTTTAGTGGTGATGCTATAGGTGCTGGACATACCTGGATGCAACTTCCAGGATGTCTTCCTTTAACTCAATATTTAGAAAGTTTATATAGACTTTCAAAAAGAAGTAACGAATTCGAAAAAATTTACCATGGACATTTAGCTGGAACAGATTTTAAGCCTTTTCCAAGGGAGTATTTGTTTGATCTTATAAAAGCTGTAGAAAAGGTTATCTCTGGGGAGCTTGTGGGTGAACCCTATCCCTATGGTAATTTTGGTGGACTGTATGTAACTTATGGTATGGCTACCCTTGTCTATAATCCTCAAAATGTTAAATAAAAATTTTAATAAATAATTATTGACAAAGAGATGTATTTGTTATATTTATATTAACAAACGATTTCGTAAATGATTTTTTAAAGGGAGGTGAGGATAAGTACAAAAAATTTTTAAATCATCTTTGTTTTTCATTGATTTTAAGTCTTAAGTTGTAAGGGGGATTTTTTATGAAGAAGGTATTGTTGTTTGTAATTTTATTAATGCTATCCTTAATTAGTTTTTCTCAATTAGGACTTTCGCAACTTGCAGTTAACGTACCAAGAGAAGAAACTATTATTGCTAATGTGTTGAGTGGAAGGGTTGGTTCACCTGATAATTTTAATGTATGGACTACTACATGGAGATCTCCTGATAGAGGTATTCAGCAATTACTCCTTGAGCCTCTTTGGATTGTAGATCCTGCAACAGGTAAAGTGATTAATGCTTTAGCAAAGGATAAGCCAATTTATAATAGTGATTTTACAAGGATG
KOK=         3
KK=    4771  LL=    5730  Z=    5.73  JJ=    4561  DL=   960
A===      111      112      113      114      121      123      124      131      132      133      134      141      143      144      211      213      214      223      224      231      233      234      243      244      313      314      323      333      334      343      413      433
B===      222      122      422      322      212      412      312      242      142      442      342      232      432      332      221      421      321      411      311      241      441      341      431      331      424      324      414      444      344      434      423      443
RRR=    3.753    5.096    1.416   10.696    3.287    1.538    2.456    0.618   -1.064    1.783    0.722    6.447   -1.399   -0.762   -3.772    9.300    0.900    8.668   -0.090    1.573   -6.261    0.218   -0.814  118.552    1.729    0.713   -0.097   -0.682    0.934    0.229   -1.363   -0.337
X1==    1.541    2.026    1.806    8.676    0.616    0.538    3.817    3.576    3.252    0.528   -0.551    3.370   -0.551   -0.092   -1.263    3.252   -1.673    2.610   -0.042   -0.819   -1.023   -0.257   -0.257    9.847   -1.182   -1.319   -0.038    1.349   -0.809   -0.809    2.520    1.191
X2==    2.436    2.516    0.784    1.233    5.335    2.860    0.643    0.173   -0.327    3.379   -1.311    1.913    2.539    8.257    2.986    2.860   -0.538    3.321    2.119   -1.921    6.119   -0.846    3.165   12.039   -1.463   -0.541    2.515   -0.506   -1.155   -0.283   -0.541   -0.283
CD1=       10        9        6       20        6        3        9        9        7        2        1       10        1        2        2        7        0        5        2        1        0        1        1       14        0        0        1        2        0        0        5        2
CD2=        8       10        4        4       16        9        4        3        3        7        0        5        5       11       11        9        2       12        8        0       13        1        7       18        0        1        7        1        0        1        1        1
TACATGAATTGGTATATTAAACCATTAGAACCATGGTTGAAGAACTTAACAATTACGGTAGATGGTAAACCATTCAAGGTATATGATCCTGATGTACCAATGAGAATAGCAGAGGCTGCTAGGAAGAGAGGATATAAAGTTCCTACTGATCCAAAGCAAATAAGAGAGATCTTTGGAATTGGCTGGTACAAATATGCACCTGATGTAGCAGAAAAGTTACTCATTAAGAATGGATTCAAGAGAGACAAAGATGGTAAATGGCTAACTCCTGAAGGTAAGCCTTGGAAGATCACAATTCTTACTCCACCTAACCCAGCTTCTGTAAACTATAGAAATGCCTTTGCATTATCTCAAGTTTGGAAGAAGTTTGGAATTGAAACCGAAGTATATGCTACTGAAAATGACGGAACACTAATGAATGTAGGAGATTTTGAAGTATCTACTTCTGGTCAATGGCCTGCAAGAGAACCATGGGGTGGACATCCAGACTTATACAGAACAATGGAGCAATTCAGCTCGGCCTACTATAGACCTCTTGGAGAGTACTATCCAGGACATCAATGCAGATGGACTAACCCCAAGATGGACGAAATAATAAAAGGAATGCAATCAGTTAGTTGGGATTCTCCAAAGAATAAGGCTCTTGGTATGGAAGGATTAAAGATCTTGGCACAAGAGATGCCAACAATTCCAACCTTTACATATCCAGGTGTTGTAGGATATGATGAATACTATTGGACTAACTATCCTACAGCAGAGAATCCATATTGTATACCATATCATCATTGGCCTAACTTCAAGTACATGCTTCCATTCTTAAAGCCAACAGGAAGAAAGTAACCTAGTTATAAACAAACAAATATTTAAAAAGGGGACCGAAAGGTCCCCTTTTTATTTTGGTATTGTAATTGTATAATTTTACTGAGTATTTTAAGGGCGGAGGAATTTTTATGGAAGAAA
KOK=         4
KK=    6301  LL=    7500  Z=    5.12  JJ=    6301  DL=  1200
A===      111      112      113      114      121      123      124      131      132      133      134      141      143      144      211      213      214      223      224      231      233      234      243      244      313      314      323      333      334      343      413      433
B===      222      122      422      322      212      412      312      242      142      442      342      232      432      332      221      421      321      411      311      241      441      341      431      331      424      324      414      444      344      434      423      443
RRR=   41.334    1.014   -3.224   41.019    9.739   -2.894   -0.233    1.680    1.018   -0.030    0.572   12.466   16.285   12.338    0.064    0.481   -0.557   14.552   -0.192    0.320   14.666    0.549    0.629    2.448    0.661   -0.853    4.078    8.743    0.615   -0.513    0.847    7.431
X1==    7.821    4.308   -1.548    4.451    1.881   -0.870    4.031   -0.893    3.761    0.138   -0.407    5.451    2.058    3.383   -0.545    1.776   -0.513    2.493    2.072    0.453    4.155   -0.386    0.444    0.922   -0.862    1.236    1.155    2.686   -0.545    0.455   -1.228    1.455
X2==    5.285    0.235    2.083    9.216    5.176    3.325   -0.058   -1.883    0.271   -0.221   -1.407    2.287    7.914    3.647   -0.117    0.271    1.086    5.838   -0.093    0.707    3.529   -1.421    1.418    2.656   -0.767   -0.690    3.529    3.255   -1.129   -1.129   -0.690    5.108
CD1=       26       17        0       13       11        1       12        1        8        1        1       15        4        8        5        5        3        6        8        3        5        1        2        4        0        3        2        3        0        1        0        2
CD2=       23        9       10       19       23       13        3        1        6        3        0        7       13        5        8        6        5       19        3        7       10        0        4        4        2        1       10        7        0        0        1        7
GAGATGGGGTTAAAAAGGAGAAGCCCTTTTTTATAAGGCTATATACTCCTACAGAGATAAGGCTTCTTCTTGAAATTGTAGGTTTAAAAGTTTTGAGGTTTTATGGAGGATACGACAGTAGTCCTTTAAGTATTTATTCTAGGAGAATGATTGTGATATCTGAAAAAATATAGGGGGTTTTTTAATATGAGGAGATTTTTTCTTTTTTTACTTCTTTTTGTTTTCATTATTATGAATACTTTTGGCGTAGAATTTGATTCTGCTAATAGAATATTTTTTGAAGCAAGAAGAGATAGGAATGTAGAAAAGATTAAATCCTTGATAAATTCTCTTGAAAGTGATAAAGATCTCCCAAAAAATTCTCAGCTTTTAACTGTTCTTGCTGATTCTTACTTAGAATATGGACTTTGGGGAGTGGAGGGTAAAGAAAAAGAAAAAATGTATGAGAAAGCAAGAAGTTACGCTGAAAAGGCTATACAGATAGATCCTAATAATGGAAGAGCATGGTATATAGCAGGGGCTTCCATTGGAAGGCTTGCTCAATATAAAGGGATAGTTCAAAGTTTGTTTATGCTTAAAGATTTTGATAAATATATCGGCAAAGCCATAGAGATTTTGAATGATCCCCTTTACAAGACTTTTGCTCTACTTGCCATGGGCATGAGATATAGAGATGTTCCATGGCCTCTTTATAATTATGAAAAGGCTGAAAGCTATATGAAAGAAGCTTTAAAATATACCCCAATATACCCTAATGTTTATCTTGAACTTGGATATTTGTATCTAAAAATGGGTAAAAAGGATTTTGCTAAGGAGATGTTTCTTAAAGTTATAAATTCTGAACCTCATCCATGGCTTGTAAAGACTCATGAGGAGTCAGTTAAGCTTGCTGAGAAGGAATTAGAAAAATTAGGAGGAAAGTAGAGATATGAGGCTAAAAATATTACTACTTTTAGTGTTACTAATTTTCTTAGCAGGTTGTTCTTCCTATGAGTTTAAACTGGAGATGCTCCCCATTCTTCGAGGTATAAATATGGGGAATGCTCTTGAAGCTCCAAGAGAGGGAGAATGGGGAGTAGTAATAAAGGATGAGTATTTCAAAATTATAAAAGAGGCAGGATTTTCTCATGTTAGAATCCCTATAAGGTGGAATGCTCACGCAGATATGAATCCTCCATATACTATTGAAAAGGCATTTTT
KOK=         5
KK=   10021  LL=   11010  Z=    4.74  JJ=    9901  DL=   990
A===      111      112      113      114      121      123      124      131      132      133      134      141      143      144      211      213      214      223      224      231      233      234      243      244      313      314      323      333      334      343      413      433
B===      222      122      422      322      212      412      312      242      142      442      342      232      432      332      221      421      321      411      311      241      441      341      431      331      424      324      414      444      344      434      423      443
RRR=   25.848    0.477    0.051   11.359    5.257    0.325   -0.887    7.352   -0.168   -1.719    1.440    3.185   -2.246    5.737    4.560    1.983   17.487    3.549    2.215   -0.190    0.878    0.133   -0.548    4.064   -0.629    1.953   44.287    2.832    0.504   -0.376    0.006    1.598
X1==    4.967    2.484   -0.481    4.034    1.981    0.435   -0.967    3.488   -0.225    2.076   -0.995    0.972    3.005    3.809    1.981    1.094    4.755    3.613    1.230   -0.884    2.297   -0.376    0.458    2.766    4.076    3.005    5.760    0.468   -0.573    0.427    0.005    1.427
X2==    5.204    0.192   -0.107    2.816    2.654    0.748    0.917    2.108    0.748   -0.828   -1.446    3.275   -0.748    1.506    2.302    1.812    3.677    0.982    1.801    0.215    0.382   -0.354   -1.196    1.469   -0.154    0.650    7.689    6.052   -0.880   -0.880    1.349    1.120
CD1=       11        9        1        7        8        3        1        6        2        3        0        3        4        5        8        4       10       10        6        1        4        1        2        5        5        4        8        1        0        1        1        2
CD2=       30        9        5       11       16        5        5       10        5        1        0       12        1        4       15        7       10        4        5        4        2        1        0        3        2        3       11        7        0        0        4        2
AAACTCTATCCATCTACAATCTTCCTCTGAATAGTCTCTGATGCCATTCTTATCTCTTCTTACTCGGGGAAGAAGTCCTATTTTTTCATAAAATCTCAATGTGTCGGGAGTTAGACCATATTTTTCACATACTTCTTTTATCCTCATTGTTTTCACCTCTTTTTATTGGTAATTTTTTTAGCCATTCTAATATTTTCTCACGAAGATCAGTAGATCCACCTTCATATATAGAAAGAGGCTCTAATACTTTTGATTCTGGGCACAGTCTTTTTATATCGCTTACTACTCTTCCTTGACCTCCACCTCCATGGGTTATAAAGGGTATAATAGTCTTTCCTAATAAGTTATGTTGAGTTAGGAATGTGGCTACAGGGGGTGCTATGGTACTCCACCAATTTGGGGTTCCTACGAAGATTATGTCATATTTTTCTATGTCTTCAATCTTAGTCTTTATTGGGGGTTTGTAATCCATTTTTATCTCTTTTTTGGCTTGTTCAACAGTAGCATTATAAGAAGAAGGGTAGGGATTTTCTGGAATTATCTCTACCATATCTCCACCTACTTCTTTTTGAATTATGTGAGCAATTTTCCTAGTGTTTCCTGACCAACTGTAATATATGATAAGTATGTGAGACATTTATTTTTCCCTCCTTATTTTGTTTTTATTTGGAGTATACAACTTAGAGTTTACTCCAGGTCAAAGAGAATGTAAATGTAGTGGTATAATTTATTGAGTTTAATTAAGAGTATAGGTTAGTTTTTTTGGAGGTAAAAAATGGAAGCAAAAAAAATTTTAGGAGCTATGTTTTTAAATTTTTTGATGGCCCTTTTAGAAGTTATTGGGGGTATATTTTCAGGGAGTTTAGCTCTTATAAGTGATGCCCTTCATAATATCAATGATTTTTTTGCCTTACTTATTAGTTACCTAGCAGAGATAATTTCAAAAAATAAAAAGAGTAATTTGAAACATACCTTTGGATTTAGAAGAGT
KOK=         6
KK=   18241  LL=   18540  Z=    7.93  JJ=   17881  DL=   300
A===      111      112      113      114      121      123      124      131      132      133      134      141      143      144      211      213      214      223      224      231      233      234      243      244      313      314      323      333      334      343      413      433
B===      222      122      422      322      212      412      312      242      142      442      342      232      432      332      221      421      321      411      311      241      441      341      431      331      424      324      414      444      344      434      423      443
RRR=   -0.213   -1.099    0.209    3.717    1.332    2.413    3.698   -0.215    0.716    1.644   -0.123   -0.025   -0.576    0.330    2.122    0.069   66.148   13.016    2.154    0.594    0.330    0.330   -0.202   -0.050    0.006   -0.576   -0.999    2.348    0.358   -0.344    0.149   -0.152
X1==    1.252   -1.023   -0.492    1.311   -1.023    1.327    3.057    0.508   -0.673    1.676   -0.453    0.311   -0.453   -0.634    1.976   -0.673    8.057    4.079    5.100    0.327   -0.443   -0.620    0.380    0.132   -0.324   -0.453   -0.443    1.787    0.702    0.702    0.547   -0.298
X2==   -0.170    1.074   -0.424    2.835   -1.302    1.819    1.210   -0.424   -1.063    0.981    0.272   -0.079    1.272   -0.520    1.074   -0.102    8.210    3.191    0.422    1.819   -0.745   -0.532   -0.532   -0.380   -0.019    1.272    2.255    1.314    0.510   -0.490    0.272    0.510
CD1=        2        0        0        2        0        2        4        1        0        2        0        1        0        0        3        0        9        5        7        1        0        0        1        1        0        0        0        2        1        1        1        0
CD2=        2        3        1        4        0        3        2        1        0        2        1        1        2        0        3        1        9        4        1        3        0        0        0        0        1        2        3        2        1        0        1        1
GACTTCTTCCGTTAGGTGGAGCATATCCTATTGAGATGAACCCGGGGTTTTACCCCGGGTTCATCTTAGCTGTTATTTATCATGCTTTAGGGCCGCTAATTGCTACTTTTATTCCCCAAATGGCTTCTTGGGGCTTAGCTATGAGGGGAAATTGTTCTAATGTAATAGAAGAAGATTTTGTTAGATTTGCTAAAATAAGAGGTCTTCCTGATTCTACTATTGCCCGTAGATATGTGAGAAGAAATGCTATTCTGCCATTAGTAGCAAGCTTAGCTATTGGAATTGGATACATGTTAGGAG
KOK=         7
KK=   24601  LL=   25590  Z=    7.47  JJ=   24421  DL=   990
A===      111      112      113      114      121      123      124      131      132      133      134      141      143      144      211      213      214      223      224      231      233      234      243      244      313      314      323      333      334      343      413      433
B===      222      122      422      322      212      412      312      242      142      442      342      232      432      332      221      421      321      411      311      241      441      341      431      331      424      324      414      444      344      434      423      443
RRR=   40.833    5.279    3.621   30.624    2.203    0.097   -0.325    0.009   12.954    2.276    0.167   26.888   -0.247   -1.952    0.484    0.111   -0.356   11.519    0.319    8.273   18.270   -0.766   -0.328    3.295    0.042   -1.033    6.167    1.865    0.378   -0.590    0.167    0.332
X1==    7.820    2.361    2.717    5.744    1.928   -0.235    0.572   -0.066    3.048    1.109   -0.131    6.361   -0.131   -0.381   -1.535    1.079   -0.591    5.793    1.432    1.735    3.998    0.637   -0.250    1.853   -0.891    0.809    1.998    0.622   -0.484   -0.484   -0.131    1.516
X2==    5.221    2.236    1.333    5.331    1.143   -0.415   -0.568   -0.135    4.249    2.052   -1.277    4.227    1.884    5.123   -0.315    0.103    0.602    1.988    0.223    4.768    4.570   -1.203    1.310    1.778   -0.047   -1.277    3.087    3.001   -0.781    1.219   -1.277    0.219
CD1=       22       11        6       12       10        2        4        2        7        2        1       13        1        1        2        4        2       12        6        5        5        2        1        4        0        2        3        1        0        0        1        2
CD2=       24       14        7       13       11        3        2        4       12        5        0       11        4        7        7        4        4        7        3       13        8        0        3        3        2        0        6        4        0        2        0        1
TCCAAAACTCCTCATTTTGGATGAGCCAACTTCTTCGTTGGATCCTCAGGGAAGAAAAGAGATCCTTGATTTAATAGTTTCCTTTAGGGGAGAAAAAACAGTATTCTTTTCTACCCATATTCTTGCTGATGTAGAAAGAGTGTGTGATAGAGTGGGAATTTTAAAAGATGGAAGACTTCTATTAAATGATACTTTAGGGAATATTAAGAAAAAATTCTCAAGGAGAATCATAAGACTGGAAGTTGATAATCCCTTGAGAATAGTTGAGCAAATAAGGAGAGAAGATTTTGTTGAAGAAGTTTTAGAAGAAAATCAAAATTCTTTAATATTAAAAGTAAGAGATCTTGAAATGGCCCAAAGGAGAATTCCTGAAATTATTGTAAAAGAGGGCTTATCCCTTATGCATTTTGAGGTTTTGGAGCCAACCCTTGAAGATATATTTTTTGAGGTGATTTCATGATATTGAAATTAATGAAAAAAGAATGGAAAGAACTTATTAAAACAGGTAAATTGTATGCACTTCTCTTTGTTTTTCTCTTTTTCTCTATAGGAAGTCCTGTAGTTGCGAAATTTACACCCGATATAATAAAGAGCTTAGCTTCGAGTTCTGAAATGCAGGGATTTATTATTCAACTTCCACCTCCTACCTGGAAGGACGCTTTCTTGCAATTTTTCAAAAACTTAAATCAAATAATTTTTATAGTAGTTGTGATAGTTTTTATGGGAAGTATTTCGGAAGAGAAAAATAAAGGTACGGTAAGTATATTACTTTCTCTTGGTGTTGAAAGAAAAAAATGGCTACTATCAAAGTTCTTTTTTCAGGTTTTTTCAACTTTTATTTTGATAATATCTTCTTACTTAATTTGTGCTTACTATACTTATTTCCTTTTTAAGGAGATCTCTATTTATAACTCCTTATCTGCGACTCTACTTTATTTGGTATATAACCTTTTTATTTTGTCTTTACTAACTTTCTCAGGAACCCTTGCT
KOK=         8
KK=   36241  LL=   37110  Z=    4.57  JJ=   36181  DL=   870
A===      111      112      113      114      121      123      124      131      132      133      134      141      143      144      211      213      214      223      224      231      233      234      243      244      313      314      323      333      334      343      413      433
B===      222      122      422      322      212      412      312      242      142      442      342      232      432      332      221      421      321      411      311      241      441      341      431      331      424      324      414      444      344      434      423      443
RRR=    9.535   -0.289    1.063   20.818   10.998   12.785    5.943   -0.778    3.000    3.919    0.185   18.668    1.014   10.566    5.375   -1.560    0.778    5.486   -1.011   -0.454   -0.640    1.058   10.381   -1.458   -0.201   -1.250    7.836    3.817    0.204    0.204   -0.038    0.204
X1==    3.532    0.462    0.966    5.793    3.205    2.279    2.233   -1.327    2.279    2.342    0.129    4.461   -0.871    2.663    2.748   -0.653    0.956    2.068   -0.445    1.546    1.284   -0.949    3.051    1.564    0.342   -0.871    2.284    1.751   -0.330   -0.330    0.129   -0.330
X2==    2.699   -0.626    1.101    3.594    3.432    5.609    2.662    0.586    1.316    1.673    1.434    4.184   -1.164    3.968    1.956    2.389    0.814    2.653    2.273   -0.294   -0.499   -1.115    3.402   -0.932   -0.587    1.434    3.431    2.180   -0.619   -0.619   -0.298   -0.619
CD1=       12        6        3       11       12        5        6        0        5        3        1        9        0        4       11        1        4        5        2        4        2        0        4        3        1        0        3        2        0        0        1        0
CD2=       16        6        6        9       17       14        7        5        6        4        3       10        0        5       13        8        4        8        6        3        1        0        5        0        1        3        6        3        0        0        1        0
ATCCTATTTCCTCAAAAATCTTAGTCTGAAAGTATCGTTGAGAACTGCTAAATCCAATGCTCAGATTATCATTGTAAAATAAGGGTATTCTTAGGGTTAGAGGCATATAAGAAGTCTTAGTATGGTTGGCATTTTGATTAATGTAAAAAGTATAGTCGTCACCATATTCGTCAATTACTGTAAAAGATGTATTTAACGAGTCGTTATAGATGTAGGTATCTCCATATATATTTCCTTGTAATGTTAAGTTCCAGTGATAGAGGTTTTCTAAAAAACTATCCCAATCAAATCCAAAGGCTTTAGAAGAATAAAAGGAAGAGAGTATAACTGTGGTAAATATAATCAGGAGTGTCTTTTTGATTTTAAGATTTTTAATCATGCACTCTCACCTCCCTGAAGTATTGCTATAGATGATGTTAAGAATTAATGGGGTCAAATTAGGTCCTTGTATTTTTCTTTTTCTTGTAAAACTTAATTTGATAATGTATGATATTTTTTGTTATGGTTGATAAAAGAAATTTAGAAGAGAAAATTAATAAAGTTTTAGAAAAAATAAAAATTATAGATATACATACCCATCTTTTTCCTCCTTCTTTTAAGGATCTATTCCTCTATGGTATAGATTATCTTCTTACCTATCATTACCTTATCGCAGAGACTGTAAGATATTTACCTATTTCTCCCGATGATTTTTATAATCTTTCTTTGAAAGAGCAAGCAGAATTAGTATGGAAGACTCTATTTGTAGATAGATCTCCTATAAGTGAGTCTGCAAGAGGTATAGTTACTATATTAACTGAAGTTGGGGTAGACTTTGAAAAGAAAGATCTTTCTTTAATAAGAGCATATTTTGATAAGATTGATATGGAA
KOK=         9
KK=   41131  LL=   42120  Z=    5.03  JJ=   40921  DL=   990
A===      111      112      113      114      121      123      124      131      132      133      134      141      143      144      211      213      214      223      224      231      233      234      243      244      313      314      323      333      334      343      413      433
B===      222      122      422      322      212      412      312      242      142      442      342      232      432      332      221      421      321      411      311      241      441      341      431      331      424      324      414      444      344      434      423      443
RRR=   18.639    7.221   -1.554   15.794    7.804    2.758   -0.213    0.538    0.389    1.030    0.187    9.322   16.036   36.020   -0.217    7.286   -1.118    1.138    0.020    0.104   23.051    0.603    1.955   -1.424    0.311   -0.615   -0.335   -0.420   -0.079   -0.281   -0.564    0.152
X1==    4.816    2.714   -0.772    4.748    1.497    1.919    3.518    3.056    1.919    1.562   -0.484    2.393    4.265    5.639    0.686    3.548    1.765    1.338   -0.595   -0.252    4.446   -0.500    4.213   -0.345    0.093   -0.484    1.530   -1.017    0.115   -0.885   -1.275    0.115
X2==    3.871    2.661    2.014    3.327    5.212    1.437   -0.060    0.176    0.203    0.660   -0.387    3.896    3.760    6.387   -0.316    2.054   -0.634    0.851   -0.034   -0.414    5.184   -1.208    0.464    4.128    3.341    1.272   -0.219    0.413   -0.683    0.317    0.442    1.317
CD1=       18       13        2       11       10        7        9        9        7        4        1        7        7        8        8       10        6        6        2        3        8        1        7        1        2        1        4        0        1        0        0        1
CD2=       15       12        6        9       18        5        3        3        3        2        1       10        6       10        5        6        2        4        3        2        7        0        2        7        5        3        1        1        0        1        2        2
ATGTAGGCTCTTACTACAATTAAGTTAAATGGATTTATAAGTCCTGGAAGGATGTATACAAGAAAATTGTTCATAAGCCCAAGGCCTCTTATCAAAAGATATTCAGGAACTAACCCTCCTCCTACATACATAGTTATGATGAATAGGGTTGTAACAAGTTTTCTTGCAAAGAAGTCTTTTCTACTTAATACGTAAGCTACAATAGCGGTGGAAAAGACACCTGTTATGGTACCTATTACAGTCCTTAATGTGGATATTAAAGCAGCTCTTCCTATGCTGGGATAGTTAAAAATTTCTTTATAGTTATCTAGAGTAAAAATTCTTGGAAAGATTGTAATACCGCCTTTAATGGTGTCAAAGGGATCATTTAGCGATACTGCTAATACATATAAGAAAGGGTATAAAGTGATCACTACTAAAAGAATCATTAAACTGTAGTTTATGACATCGAATATTTTCTCTCCAAGGCTTCTTTTCATAGTAAGCCTCCTAAATAATTTTGTGACCTGTTACTTTTTTACTTACTTTGTTAGCTGAAAACAGTAAGATCAAGCTTATCACTGATTTAAATATTCCTGCTGCAGTACCAAAAGAGAATCTTCCGGCTCTTATTCCATAATCAAGAGCATAAAGGTCTATCACATCGGATACATTCCTTACTGCAGAGGTTCTCAAAAGGAACTGTCTTTCAAAACCTATATTTATAATGTTGCCTATACTTAGGATTAATATCATAATTACCGTTGGCATTATTCCAGGTAGGGTTATATGCCATATTTTTCTAAATCTGCTTGCTCCATCAACCTCTGCTGCCTCATATAATTCAGGATTAATAGCTGTCATTGCAGCTAAAAATATGATTGTGTTCCATCCTAACTCTTTCCATATATCAGAAAATACTACAATCCACCAGAAATATTTAGGTTCTCCAAAAAAGAGAATAGGTTGTTTTATAAGTCCCAATTTTAATAAGGCGTAATTTACTACACC
KOK=        10
KK=   44731  LL=   45720  Z=    5.19  JJ=   44641  DL=   990
A===      111      112      113      114      121      123      124      131      132      133      134      141      143      144      211      213      214      223      224      231      233      234      243      244      313      314      323      333      334      343      413      433
B===      222      122      422      322      212      412      312      242      142      442      342      232      432      332      221      421      321      411      311      241      441      341      431      331      424      324      414      444      344      434      423      443
RRR=   33.856   -0.101    0.992    7.085   -0.169    3.952    0.064    0.780    0.069   -0.161    0.027   70.173    0.027    0.360    2.479    0.056    0.064   15.384   -0.751    6.483   33.584   -0.001   -0.288    6.212    0.844    0.027    0.355    2.628    0.143   -0.350    0.002   -0.147
X1==    5.355   -0.030    3.685    2.118   -0.391    1.212   -0.329    0.413    0.535   -0.648   -1.033   10.340   -1.033    0.964    5.743   -0.143   -0.329    7.665   -0.757    1.212    4.396    0.010    3.010    2.668   -0.648   -1.033    0.396    0.823   -0.290    0.710   -0.059   -0.290
X2==    6.322    3.361    0.269    3.345    0.432    3.261   -0.194    1.889    0.129    0.248   -0.026    6.786   -0.026    0.373    0.432   -0.393   -0.194    2.007    0.992    5.349    7.640   -0.096   -0.096    2.328   -1.303   -0.026    0.898    3.194   -0.493   -0.493   -0.026    0.507
CD1=       24        8        8        8        7        4        3        3        3        0        0       24        0        3       24        2        3       13        2        4        5        1        4        5        0        0        1        1        0        1        1        0
CD2=       24       17        4        7        9       10        2        7        4        2        1       12        1        1        9        3        2        8        4       14       12        1        1        3        0        1        3        4        0        0        1        1
TGTAGATCCGCAGATTCTTAAGGATGAATTAACAAAAATTTATGAGGATTTAGAAAGGAAAAAATTTTTGTTTGAGGGATCTAAAGAGAAGATTCTGGAGAAACTTTTAAAGGGTCAGATAAGCTTGACTGAGAAAGATGTAAGCAAGTTACTTAATTTTGACCTTTCTTGGGACTCTTATCAGGTAGTTTTGATGTCTTCAGATAATGAAAATGTAGATAAGTATGAAATTTCCCAAGAATTAAAAAAATTTTTTCCTATTTCTTTCATGATAGATGGAACCTTAGGTTTTGTGATAGAAGACTTTAAAAAGGATAATAGAAAAATAACATCTCTTAGAAATCACTTAAAAAATAAATTCAAAGAGTATTTTATCTTTTCAGTTGGAGATAAGGTTCTTTCTATTTCTCAAATTAACTATTCTTATGAAACCGCTCTTTCTTTGCTTCGTAAAAGATTTTTATGGGAAAATAAAGGCTTTTTATTATACCCATGTAAGAAAGTTAACGTAAATAATTTTACCCATGTTGATATAACTGATGAAGTAATCTGTGCTCTGGAATCTTGTGATTTTATTAAATTGGAAACTTTATTAGAGAAAAAAATGAGATACCACATGATGAGAGAAGAACAGGAACAAGAGATTAAATTAAGTTATTTCGAATTATATATAAATGTAATTACTGCCTTTCTAAAAAAATATCCCAAATTTAAGGAATATTCTTCAAAATATTTGAAAAAGAGATTGTTTGAAGGATTTTATTCTAAAAGAACTCTTTTAGATTTACACAATTATGTAAAAGATCTACTATTAGAATTATCAAAAGATCTTTTTGATATTTTGGGAACTTCTCCTCTTGGAAAGATTGCGGAATATATAGAGGCTAATTATTATAAGGATTTAAGGTTAAGAGAAATTGCTAAAGAATTTGGCTATAATCCATGTTATCTTGGAAAGATTTTTAGAAAGTATATGGGAGAGAATTTTAA
KOK=        11
KK=   47641  LL=   48090  Z=    5.20  JJ=   47341  DL=   450
A===      111      112      113      114      121      123      124      131      132      133      134      141      143      144      211      213      214      223      224      231      233      234      243      244      313      314      323      333      334      343      413      433
B===      222      122      422      322      212      412      312      242      142      442      342      232      432      332      221      421      321      411      311      241      441      341      431      331      424      324      414      444      344      434      423      443
RRR=   28.423    0.062    0.028    6.223    0.207    1.345    0.137    0.934   -1.162   -0.315    3.624   -0.113    0.195   -0.059   -2.424   -1.162    7.642   -0.418   34.439    1.345    3.492    0.101    0.821   -0.118   -0.315   -0.051   -0.409    5.263    0.154   -1.091    0.766    1.327
X1==    6.538    0.104    0.031    3.922    0.104   -1.049   -1.265    1.031   -1.049   -0.565    1.183    0.510    0.183   -0.168    3.075   -1.049    2.772   -0.194    8.600   -1.049    1.369    0.087    5.087   -0.281   -0.565   -0.817    0.369    2.671    0.524   -0.476   -0.817    4.524
X2==    4.348    0.600    0.906    1.587    1.988   -1.282   -0.108    0.906    1.108    0.558    3.062   -0.221    1.062    0.351   -0.788    1.108    2.757    2.155    4.005   -1.282    2.552    1.161    0.161    0.420    0.558    0.062   -1.110    1.970    0.293    2.293   -0.938    0.293
CD1=       10        2        1        6        2        0        0        2        0        0        2        2        1        1        6        0        5        1       13        0        2        1        6        1        0        0        1        3        1        0        0        5
CD2=        9        3        3        3        5        0        1        3        3        2        4        1        2        1        1        3        4        4        5        0        4        2        1        1        2        1        0        3        1        3        0        1
GAAGGCAGTTTGTAGCGTGCCTATAAGGGATTGAAACTTTTACCCTTCTCCTTTCATTTTCTATTTTTGTAATGTTTGTAGCGTGCCTATAAGGGATTGAAACAAAAATAAAAAAAGTAGGTGAAAAAGAATGTTATATCGTTTGTAGCGTGCCTATAAGGGATTGAAACGGTGCAAAACCTCCCGTATCAACCAAAAAAATTGCGGTTTGTAGCGTGCCTATAAGGGATTGAAACGTCTCTTCTTTTTAGGTGTAGCTTTTTGTAACCCTTGTTTGTAGCGTGCCTATAAGGGATTGAAACAGGTTGGACATGCGTTCCCAATCTGCGAAGAATACAAAGTTTGTAGCGTGCCTATAAGGGATTGAAACGAGGTAGAGCTTGCAGTTCCTTTTGCGCCGTTCCTTGTTTGTAGCGTGCCTATAAGGGATTGAAACAAGCTTTGGCAAAA
KOK=        12
KK=   49561  LL=   50070  Z=    6.53  JJ=   49201  DL=   510
A===      111      112      113      114      121      123      124      131      132      133      134      141      143      144      211      213      214      223      224      231      233      234      243      244      313      314      323      333      334      343      413      433
B===      222      122      422      322      212      412      312      242      142      442      342      232      432      332      221      421      321      411      311      241      441      341      431      331      424      324      414      444      344      434      423      443
RRR=   -0.018    1.117   38.781    0.449   -0.975    5.009   -0.783    4.419    0.712   -1.800   -0.004   -0.752   -1.181   52.188   -0.702   -0.083   -0.740    0.707    1.150   16.483    0.081   -0.020   -0.143   -0.818   -3.763   -0.768    0.877   -0.242    0.595   -0.577    0.143   -0.006
X1==    0.127   -1.374    6.614    0.304    7.573    0.850   -1.289    0.860   -1.061    3.335    0.025    2.689    8.025    7.238    0.863   -0.106   -0.497   -1.065    1.864    3.717    0.331    0.019    1.019   -0.369   -0.665   -0.975   -0.669    0.599   -0.587   -0.587   -0.975    0.413
X2==   -0.138   -0.813    5.863    1.475   -0.129    5.893    0.607    5.137   -0.671   -0.540   -0.147   -0.280   -0.147    7.210   -0.813    0.788    1.487   -0.664    0.617    4.434    0.245   -1.079   -0.140    2.216    5.660    0.788   -1.310   -0.404   -1.013    0.982   -0.147   -0.016
CD1=        2        0        8        2       12        2        0        2        0        4        1        5        9       10        3        1        1        0        4        5        1        1        2        1        0        0        0        1        0        0        0        1
CD2=        2        1       10        3        2       10        2        9        1        1        1        1        1        8        1        3        3        1        2        8        2        0        1        3        9        2        0        1        0        2        1        1
GCTTCAGGTCTTTCGTCCGTTTGTAGCGTGCCTATAAGGGATTGAAACATTTTGGCAGTTAAAACATCAAGCTTTTGGAGAAGTGTTTGTAGCGTGCCTATAAGGGATTGAAACTATGATTTGAGAATATGCAAGGTAAGACCAATCGTTGTTTGTAGCGTGCCTATAAGGGATTGAAACTAAGCCTTTGTGCTTCTTCATAAGGAAATCCTGCTAGTTTGTAGCGTGCCTATAAGGGATTGAAACCTACGTTTGCAAGTAGCGGTATGCTATTTAATAGTCGTTTGTAGCGTGCCTATAAGGGATTGAAACACCTCAACCCTACCATAAATATCAACCTCATCTCCCGTTTGTAGCGTGCCTATAAGGGATTGAAACTTGCATACGGCGCCAAGAAGGAGAACCTAAACAAAAGTTTGTAGCGTGCCTATAAGGGATTGAAACCAAGGCATATAGGGAAGGGATTACGGATGTCTGGGGGTTTGTAGCGTGCCTATAAGGGATTGAAAC
KOK=        13
KK=   50131  LL=   50880  Z=    5.84  JJ=   50101  DL=   750
A===      111      112      113      114      121      123      124      131      132      133      134      141      143      144      211      213      214      223      224      231      233      234      243      244      313      314      323      333      334      343      413      433
B===      222      122      422      322      212      412      312      242      142      442      342      232      432      332      221      421      321      411      311      241      441      341      431      331      424      324      414      444      344      434      423      443
RRR=   37.479    2.518    0.647    9.780    2.456    1.465   -0.150    0.007    0.030   12.855   -2.109   23.238    0.956   42.261   -1.827   -2.660   -1.162    0.168   -3.299    2.868    4.419   -0.528   -0.846   -2.908   -0.187    0.056    0.720    0.049    0.453    0.605   -1.246    7.178
X1==    7.154    1.513   -0.565    5.664    2.072    3.258    0.591    0.199   -0.140    4.501   -1.069    3.339    0.820    5.653    1.513   -1.499    1.280    1.333    5.084    2.579    1.260    0.474   -1.205   -1.188   -0.154   -0.125    0.433    0.219    2.242   -0.758   -1.069    2.242
X2==    5.239    1.664   -1.146    1.727    1.186    0.450   -0.254    0.034   -0.213    2.856    1.973    6.959    1.166    7.476   -1.207    1.774   -0.907    0.126   -0.649    1.112    3.506   -1.113    0.702    2.449    1.219   -0.448    1.665    0.225    0.202   -0.798    1.166    3.202
CD1=       14        6        1        9        7        7        3        2        2        6        0        6        2        7        6        0        4        5       11        6        3        2        0        0        1        1        2        1        3        0        0        3
CD2=       18        8        1        6        7        3        2        3        2        5        4       15        3       11        2        5        1        2        1        4        5        0        2        4        3        1        3        1        1        0        3        4
TTGAAACAAGAAAAAGAGGGGAAGGAGAGCCCAAGGAGAAAACGTTTGTAGCGTGCCTATAAGGGATTGAAACATAATGAAATCTTTAAGCTTTTCTTTTGTTCTCCTTGTTTGTAGCGTGCCTATAAGGGATTGAAACGGATAACCAAGCACATCATCGGCAAATTTAGGATCTGTTTGTAGCGTGCCTATAAGGGATATGGTGTCAAAATTTGACCTTTTGTGGTCTCTTGAATGTAAAAAAAAGATAGAATGTAAAAATATAAGAAGGGCAAATCTCCTTATCTTCCTAAGATCTTAAATGTTATAGGATAGTTTAATTTTTCTACCTTAGGAATCTTCACCTTTAATCCTTCTTCACTTCTCTCAAATCCAACTTCTCCTTTTAACTCCAAAATTTCCACCTTTGCTATTTCCTTTTGATAAAGGGTAAGGTCAGTACTTAGAGATTTTATTATTACCTCATCTTTTTCTGGTTTGTTCATAAGAATTGCATAAAGAATATCTCCCTTGGTGGTAAATCTAAAATCTTTGTCGGTGTAAATAACCTCTTTTTCACTGAAAGATCCTACATTCCCTTTGGTAGGTCCTTCTCCGTAAATTCTCCAGGGCCTTGAGCCGTATATGGCTTCGCCATTTATAAGTAGCCATTCTCCTATCTCAAGGAGGGTCTTTTGAGCAGGCTCTGGTATTGTACCGTCTGCTTTTGGTCCTACATTTAGTAGAAGGTTCCCATTTTTGCTTACTATA
KOK=        14
KK=   59671  LL=   60690  Z=    4.71  JJ=   59521  DL=  1020
A===      111      112      113      114      121      123      124      131      132      133      134      141      143      144      211      213      214      223      224      231      233      234      243      244      313      314      323      333      334      343      413      433
B===      222      122      422      322      212      412      312      242      142      442      342      232      432      332      221      421      321      411      311      241      441      341      431      331      424      324      414      444      344      434      423      443
RRR=   19.279    4.205   -0.910   10.751   20.755   13.043   -0.224   -0.551    0.123    3.737    0.125    5.931   -1.519    3.639   -7.561   13.807    3.098   43.831    0.205   -0.038   22.679   -0.309   -0.075    1.388   -0.109    0.052   15.160   -0.215    0.383    0.383   -0.167    8.950
X1==    3.168    3.325   -0.750    3.486    5.075    4.795   -0.517   -0.750    0.057    3.696   -0.095    2.782    2.776    3.770    2.887    4.203   -1.708    8.502   -1.019    0.057    5.180   -0.438    0.372    2.019   -0.108   -0.095    4.376   -0.598   -0.591   -0.591   -0.095    1.409
X2==    6.086    1.265    1.214    3.084    4.089    2.720    0.434    0.735    2.155    1.011   -1.315    2.132   -0.547    0.965   -2.619    3.285   -1.813    5.156   -0.201   -0.671    4.378    0.706   -0.202    0.687    1.011   -0.547    3.465    0.360   -0.649   -0.649    1.756    6.351
CD1=       10       13        1        7       17       11        2        1        3        5        1        6        4        5       12       10        0       21        2        3        8        1        2        4        1        1        7        0        0        0        1        2
CD2=       32       12        7       11       20        8        4        6        7        3        0        9        1        3        1        9        0       10        2        2        6        2        1        2        3        1        5        1        0        0        4        7
AAAAAGGAAGATTCAATATTTTAAAGGCTCTCTTCATTCTTCTATAATGCTCAGGTACAAGATGTATATTGTTATTCTCAAAGTATAGTGTTTCATAGGGAATTAAGCCGAAATTGTATATGTATTCTTTTCTTTCCAAAGGGATCACCTCTTTGTTACATAATTTTTAGAGGAAAGAAGTACTTCAAGTAAGGGTTTTCCCTTGGCTAAGGTCTCTTCGTATTCGTCTTCTTCCTTAGAATCCCATACAATGCCTCCACCCACATTATAATAGGCTATATCTTTTTCTACTATTAATGTTCTTATAGCTATATTAAAGGCCATATTAAGATTATTACTAATAAAACCTATTGATCCAGTATATACTCCTCTTGGATCTTTTTCTAACTCTTCAATTATTTTTATGGCATTGAGCTTTGGAGCACCAGTAATGGATCCTCCAGGGAAAGTTGCTTTGATTATATCTTTGAACTCTATGTCTTTTTTTAAACTACCCTCTATGGTGGATACTAAATGAAAGACCGAGGAATATGATTCAATCTCAAAGAGCTTTTTAACGTGGATAGATTCTGGAATACAAATTTTGGCAAAATCATTCCTTTCTAAGTCTACAATCATGAGGAGTTCAGATCTGCACTTTGTATCATTCATGAGGATACGTTTGTTTTTCTTGTCTTCTTCTCTGTTTTGGGCTCTTTTTATGGTACCTTTTATAGGTCGAGTGATTATTTTGTTTTTCTTTTTGTATAAGAAAAGTTCTGGAGAAGTGGAGATGATATAACTATCTTTTAATTTAATAAAGGCATGGAATGCTCCATAGTTTTTCTTCCTTAATTTATAATAAATGTAGTAAGGATCAAATTTTCCATTGAAATAGAATCTCTGAGATAAGTTTACTTGGTATACATCGCCTTCGTATATATAGTTTTTAATCTTTCTTATAGCTTCTATATATTCATCTTTTTTAAAATTAGTAAAGAAGTTATATACTATGTGCTCTTTGAATTTATAATCTTTGTA
KOK=        15
KK=   73921  LL=   75120  Z=    5.58  JJ=   73921  DL=  1200
A===      111      112      113      114      121      123      124      131      132      133      134      141      143      144      211      213      214      223      224      231      233      234      243      244      313      314      323      333      334      343      413      433
B===      222      122      422      322      212      412      312      242      142      442      342      232      432      332      221      421      321      411      311      241      441      341      431      331      424      324      414      444      344      434      423      443
RRR=   20.638    0.355    0.836   58.287   12.697   -1.797   -0.479    0.012    0.235    0.263    0.924   31.806    1.162   -0.633    0.814    0.962   -1.827    8.133    0.027    0.828   16.580   -0.282    0.212    8.694   -0.166    0.873   13.143    6.936    0.047    0.047    0.222   -0.195
X1==    3.814    2.007    0.916    7.923    4.473    2.277    0.999    2.178    0.170   -0.431    1.437    5.230    0.570    2.613    1.596    0.697    3.808    7.788    0.164    2.803    3.917    0.768    0.046    2.547   -1.242   -1.162    2.564    2.079    0.193    0.193   -0.296   -0.807
X2==    5.412    0.177    0.912    7.357    2.839   -0.790   -0.480    0.006    1.381   -0.611    0.643    6.081    2.038   -0.242    0.510    1.381   -0.480    1.044    0.163    0.296    4.233   -0.367    4.652    3.414    0.134   -0.751    5.126    3.336    0.242    0.242   -0.751    0.242
CD1=       12       11        4       14       17        8        5        6        4        1        3       10        2        4       10        5       10       23        5        9        8        3        2        5        0        0        6        3        1        1        1        0
CD2=       33       10        7       23       18        2        3        5        6        1        3       20        5        2       11        6        3        4        3        4        6        1        7        6        2        1        7        4        1        1        1        1
AGGCTAAGAGAAAATCGTCTTTCTCTTGGTTCATGGAGATAACTTATGGTAGGATTGAGTTGAGTTTTATATATTTCTGAAAGTACTGTTGAATAGATCAGGGAGTTTCCAAAGGAGATCAAAGCATTAATAGGATTAGTGGGAGGACGTTTTTCTCTTTTCTCAAAGAAAAATTTACTCTTTAGTATTAAGTTAAAGGCATTATAATAAACATCTCTTGCTCGTCCTTCGCATCCCATGAGCTCTTGTATACTTTTACAATTCTTTGCATTTTCAAGCTCTTGACTTATTTTTATTACAAATTCGTTGGTATTTTCGTATTCTCTTAGATTTCTTTGCATATGGAAGAGAGCTCCCTCAACAAATGAATATGCAAGATACATTCTTTCCTCTTCATCTAAATAGTGTTGTACTTGTCTAACTAAGAGTTCTCCAGATACGTTTTTTTCACGAGGGAGGTAGGATCCTGAGTAGTATCCGTAGTAGTTGTATATGTGAATAACTATATTTTTCTGAGCAAAGAAGTTCAGAGCTTTTGTATTTAACTCTATTTCTCCAAAAAGATGGATAGAGTCAATATTTTCAACGGGAAAAAATTTTCTTTCTCCATTATTAGTTTCAAGATAGATAGTGTTTTCCTTACGCTTTATGGTTCCACTTGAGAAAATAAATAGATCTCTACTCATGGGATTACTCACCTATAAAGCAAAATTCATAATATGCGCATTTCTTACAATATCTTTTCTTTTCTACAGGGGGCGGATTTTCTCTTCCTACAACTTCTTCTATCTTTTTAATGGCATCTTCTATCAACTTTTCTTTTTCTGGTGTAAGTTCTACAATCTCACGCTTTTTTTGTTTTGGATAATTCAATATTCCCTTTTTGCGTATTCCTAACTTTTTTAAGTAGTATAGGTAATAAAGAATCTGCATTTTATTGGGTTCTTCTAATTTATCGCTATATTTGACTTCTCTTATTTCTTCTTCGTTTAATATATCAATACATATAAGGTTGTCTATAAGAATTTTCTTCTTCTTTTCTTTGGGATAGCTAAATTCATCTAATAGTTTTCCTAGAAATACCTTTTCAGAAGTCTCTTCCATTCCTATCCCTCTATCAAAAAGCCAGAGTTTTCTCTCACAAACAAAGAGATAGTTTATTTTTATTCCAGTTATTCTTAAATTTTGAAGTAAATCAAC
KOK=        16
KK=   76621  LL=   77700  Z=    6.85  JJ=   76621  DL=  1080
A===      111      112      113      114      121      123      124      131      132      133      134      141      143      144      211      213      214      223      224      231      233      234      243      244      313      314      323      333      334      343      413      433
B===      222      122      422      322      212      412      312      242      142      442      342      232      432      332      221      421      321      411      311      241      441      341      431      331      424      324      414      444      344      434      423      443
RRR=   29.420    6.297   -0.284    2.390    1.321    2.171   -1.714    0.328   -0.549    2.247   -0.027   67.978    0.036   11.081    0.107    2.407    2.249   43.785   -1.010   18.895    4.815    0.064    2.233    0.274    1.308   -0.011   -0.736   -0.092   -0.739    0.214    3.527   -1.252
X1==    4.522    3.943    0.457    2.529    1.391    3.746    1.661   -0.205   -0.157    1.464    0.020    6.373    0.020    6.275   -0.311    2.073    2.308    5.327   -0.790    5.419    2.289   -0.334    1.369    0.958   -1.155    0.020    0.822    0.242    1.439    0.439    2.020    2.439
X2==    6.506    1.597   -0.620    0.945    0.950    0.579   -1.032   -1.599    3.487    1.535   -1.317   10.666    1.746    1.766   -0.344    1.161    0.975    8.219    1.279    3.487    2.104   -0.192    1.631    0.286   -1.132   -0.552   -0.896   -0.380   -0.513    0.487    1.746   -0.513
CD1=       13       15        3        5        9       10        5        2        3        3        1       10        1        7        5        7        6       16        2       13        5        1        3        2        0        1        3        1        2        1        3        3
CD2=       38       15        3        8       13        4        2        1        9        3        0       31        4        5        9        5        6       14        5        9        3        1        3        2        0        1        0        0        0        1        4        0
ATATTCTTGTCTCTTAGGTGAATAGCCTTTTTCTGAAATGGTTTTAAACCAATAGAATTTGGTTTTTTAATTAAATAGGAAATTAAAAGTTTTTCACAATTTCTAATTCTTTCTTTTTCTATTTCTACATGAGCTGATGAAGAATGGTCTAATCTATACAAAAGACCTTTTAACATGATGAATTTTAATTTCTTTTCTAAATTTTCGATTTTTCCTCGATCTCTGAGTAACCATAGATATTCATTTCCTAAACTCTCACTATTTCCAAAGTTTTCATCATACTTTTTTACCCAAGAAAGGTGATCTACTTTATTTAGAACTTCTTCTTTTATATAGTCTTTAAAATATTCCTCATTAAAGTCTAAATCTCTATAGTGATGGTATATTATTGCATATATGAGTGTAAATATGTCTTCATATTCTGCGATTTTTTTAGATAATGTCTCTTTAGGAAGAAGCGCTGGAGATAGGAAGTTATGAGGTATCTCTTGAGAAAATCTAGACTCTATCTTTTCTTTTCCTAAAAGTTCTCTAATTTTATTTTGAAATAAAGAATTTATTTTACCTAGATCATGATAAAGTGCTGCAATTTTTAGAATTTCCCAAAACTTTTCTGAATTGTAGTTTTCTTTCTCAAGTACTCTTTTTATTTCTTCATAATAGCGCTCTTTTAATAGTTCAAGATTTTTCAGAAGTAAAGAAGTATGCTCTTCTAGGGTTTCTGCTACGATCTTTCCGTTTTCATAATATGTTTTCGCATAAACAATATCAAGATTCCCCAGGGAAATCACCTACCAGCTCTACCAAGTCTCCTTCGGAATCTAAAATTACCTCGCCAAAAAGTGTTCCTTCTTCTATGTAGACTACATCTATTTTTTCAAAATATCTCAAATTTTCTTCAATTCTGTATTTGAAAGGTATCTTGAAATTGATGCCAATTAGGTTGTATTTATCTGCAGTTTCCTTCTTAAGATATATAGGATACTTTATTTTATAGAAATCAATACCAATGTCCTTTCTTTTGACTTCTACGAAATCTATTTTGTCAATCCGTGCCATATCTTCATGTCTTCCTATAGA
KOK=        17
KK=   81001  LL=   81870  Z=    8.95  JJ=   81001  DL=   870
A===      111      112      113      114      121      123      124      131      132      133      134      141      143      144      211      213      214      223      224      231      233      234      243      244      313      314      323      333      334      343      413      433
B===      222      122      422      322      212      412      312      242      142      442      342      232      432      332      221      421      321      411      311      241      441      341      431      331      424      324      414      444      344      434      423      443
RRR=   31.201    0.456   -0.588   21.657    4.625   -0.604    0.339   -0.590    8.967   -0.263    1.008   57.789    3.545   17.532    1.264    0.089    1.880    1.803   -2.014    0.028   21.361   -1.077    0.001   12.294    0.947    1.008    3.158    6.363    0.209    0.209    0.278    0.209
X1==    5.676    1.017   -1.283    7.535    2.411    0.521   -0.334    1.084    2.548   -0.753   -0.854    7.535    1.146    4.032    0.553   -0.154    2.207    0.547    3.016    2.548    5.896   -1.087   -0.158    5.824   -0.753   -0.854    3.920    2.651   -0.396   -0.396   -0.854   -0.396
X2==    5.497    0.448    0.458    2.874    1.919   -1.159   -1.014   -0.545    3.519    0.349   -1.180    7.669    3.093    4.348    2.286   -0.574    0.851    3.294   -0.668    0.011    3.623    0.992   -0.008    2.111   -1.257   -1.180    0.806    2.400   -0.529   -0.529   -0.326   -0.529
CD1=       14        7        0       12       10        3        2        3        6        0        0       12        2        5        6        2        6        4        9        6        7        0        1        8        0        0        5        3        0        0        0        0
CD2=       28        9        5        9       13        1        1        3        9        2        0       18        5        6       14        2        4        7        1        3        5        2        1        3        0        0        2        3        0        0        1        0
GGAAGAAGTGGTTTATCATTTTTATCCTCTATAAGTATGGGAGAGAGAGTTTTAAATATCACTTTATCTTCTTTTATTTTTCTTTCTCGAAGAAGTATAATATTGTTTCTTTTGGAGATTCCTCCAAGCCCCATCTTAAAAGGATATAGTTTTTTGCTCAAAAGACCATTATAGAGGTTTATTAAAAATTCATAATCTACACTTGAAATATAAAGTTCTATAGGGCTTTTGATATATAAAACATCCTTATCTTTCTTGAATTCCTCTTTGTCATGTAGGAATCTTACTGCAAAGCAAAAGGGTTTTCCTGCTTTGTTGTTTTTTATTTCTCCTTCCTCTTCATATTGGTAGATTTTCTTGAAATATTCTTTTCCAAAATCTGTTGCTTTTAGTGCTTCTTTTATAAAGCTCATAAAGTGGTTACGATAATCAATAGGAAGTAGATCCCCTTCTAAGGTTACTTTTATTCTCAATTCTAAAATCCCCCCTTTTGTTTTTTTTATTTTACTTCTAAAAATTCTCTTTAGTCTATAGTCTTTTTCAGTATAAGGGGTATTTTGGACAACTCTTGTCCCTCTACTTTTAGAAGAAAAGTATTTTTGATTTTTTTATTTTTTTAAGTAGTATAATTATAAATTAGGATTATATAGAGAATTATTTTGGAGGTGAAAGAATGAAAGAAAATTTAAATTTCTCCTATTTTATTCCTACTAAGATATGGTTTGGTCCAGGAAGCTTAGAAAAATTAAGAGAAGAAAAGCTCCCTGGTAGGAAAGCACTTATAGTTATTTCTGCTGGGGGTTCCATGAAAAGACTTGGTTATCTTGATAGGCTTACAGATATTCTAAAAAGTAAAGGTGTAGAATATGT
KOK=        18
KK=   86911  LL=   87900  Z=    4.81  JJ=   86701  DL=   990
A===      111      112      113      114      121      123      124      131      132      133      134      141      143      144      211      213      214      223      224      231      233      234      243      244      313      314      323      333      334      343      413      433
B===      222      122      422      322      212      412      312      242      142      442      342      232      432      332      221      421      321      411      311      241      441      341      431      331      424      324      414      444      344      434      423      443
RRR=   15.380    5.989    0.798   30.004    7.577    8.216    0.422   -3.540   -1.815    2.561    1.666    6.435   -4.967    8.185    0.243   -4.356    0.277    3.831   -0.645    0.370   48.255    0.248    4.689    9.766    0.825    0.192    0.979   -2.297    0.837    0.089   -0.127    1.013
X1==    4.215    3.839    0.309    6.071    2.787    4.249    0.748    1.894    2.309    0.922   -1.101    1.611   -1.101    5.693    0.156    5.543   -0.466    3.346    0.904   -0.278    5.100   -0.609    1.631    4.156    0.922   -1.101    4.304   -0.693   -0.789   -0.789    0.730    1.211
X2==    3.649    1.560    2.579    4.942    2.719    1.934    0.565   -1.869   -0.786    2.779   -1.513    3.995    4.511    1.438    1.560   -0.786   -0.595    1.145   -0.713   -1.330    9.462   -0.408    2.875    2.350    0.896   -0.174    0.227    3.314   -1.061   -0.112   -0.174    0.836
CD1=        9       11        2       10        9        9        4        4        6        2        0        4        0        8        4       11        2       10        6        2        8        1        4        8        2        0        7        0        0        0        2        2
CD2=       22       11       11       15       14        7        4        1        2        7        0       13        9        4       11        2        2        4        1        1       14        1        5        4        4        2        2        5        0        1        2        2
AGACTGTAGTATGGAAGGGGAGAAAAATTCGTGTGGGTTAATCTTTTAGTGATATTATTACAATTTCTCTCAGGCTCCATCATGTACTCTTACATTATAGCAAGGATAATGAAGGTAAATCTTTCGAAGATACGAGATGGAAATCCAGGGGCTTCTAATTTATGGAGAGCATTAGGTTGGAAGTATGGAGTTTTGGCACTACTACTTGACTATCTTAAAGGGGTTTTTCCTCTTGCGATTTTTATATCCTTGGGAATTGTCAAGGATAATTTGATTATTGCTTTATCTGCTCTTTCTGGAGTTATGGGGCATGCTTTCTCTCCTATGTTGGGATTTAAAGGTGGTAAAGCAGTAGCTGTTTCTTTTGGAGCTTGGTCTGTTCTTACTAAGTGGGAGGCTCCAACAATCCTTGGAACTGTTTTTACTATTTTTACTCTCATAAGACCAAAAGGTACCACCGTGGGAGAAGATGCCTATAGGGTTTTTCTTGGATATATTTTTCTCTTACCTTATGTGCTTTACAAAATCTTTTTATCAGGTTTTAAAGATCTTCATCTTCTTCTTTTTTATATAGGAAATTTTGCTATTATCTTATACAAACACTATAAGGATTTGTGGGGATATTTTAGGGAAAGAGAAAGTAATAAGTTATGAGGTTTTGAGGTTAAGGCAGTCCTGATACCAACATACATCAGGACTGCCTTTAGTTTACTCTAAGCTGATTTTAAGATTTACGGGATTTCTTATTATATCGGAGACAGGACATCTTCTTTCTACTTCTTTCATTAGTTCTTCAATTTTTTCTCTCTCTACAGGGGCATTGATTTTAACTTTTGCCCTTACCTCTTGATATCCTGCTCTAACTGTAGGATCTCCCATAAATCCTCTTGGATCTAAATCTCCTTCGGTTTCAATCTCTATACTGTTTAAGGGTATGTTCTTTTCTTTTGCTACCACTGGTATTACAATTCCAAGACATCCAATTAATGC
KOK=        19
KK=   97501  LL=   98700  Z=    5.94  JJ=   97501  DL=  1200
A===      111      112      113      114      121      123      124      131      132      133      134      141      143      144      211      213      214      223      224      231      233      234      243      244      313      314      323      333      334      343      413      433
B===      222      122      422      322      212      412      312      242      142      442      342      232      432      332      221      421      321      411      311      241      441      341      431      331      424      324      414      444      344      434      423      443
RRR=   21.350   -1.120    1.740   39.910   -1.651   -0.965   -3.496   -0.129    0.102    2.937   -1.252    5.453    1.701   42.381   33.155   -2.802    2.205    1.822   30.198    0.034   -1.029    1.734   -0.511    6.387   -1.030   35.373    9.232   -1.300    0.681    0.043   -1.330   -0.023
X1==    5.238   -0.500    0.938    4.886    1.379    1.352    2.218    0.304    0.142    1.049    0.957    2.062    0.957    8.352    6.266   -1.674    2.218    4.026    6.633    0.142    0.938   -1.389   -1.389    2.961   -0.951    5.522    4.864   -0.359   -0.657   -0.657    2.479    0.343
X2==    4.076    2.238    1.856    8.169   -1.197   -0.713   -1.576   -0.426    0.719    2.799   -1.308    2.644    1.778    5.074    5.291    1.674    0.994    0.452    4.553    0.242   -1.096   -1.248    0.368    2.157    1.083    6.406    1.898    3.624   -1.036   -0.066   -0.537   -0.066
CD1=       20        6        4       15       11        5       10        3        3        2        3        9        3       18       24        0       10       10       21        3        2        0        0        9        0        9        6        0        0        0        5        1
CD2=       19       13        9       16        4        3        0        4        6        8        0        7        4        6       21        8        4        5        9        5        1        0        2        3        5       10        6        7        0        1        1        1
GTATCTCCTCTTTTAACTAAAAATGAGGTTGAAGTATTAAGAAAGATACTTTTGAGTTAGTCTCCATTTTTACTACTTTTTGACAAGTTTTAAATTTTTTTAAAATTTACCTCATTTATTTTGTCTTTTGGTGTATTTATTTAGTTGATAAAGTTTTATTTTTAATTTAACTTTAAATTACAAGTTTCAAGGAGGAAAAGAACATGGATTTAAAGGATATGATTTCAGTGAACAGAATAAAGGTTAACGTTGAGGTTAAGAATTGGGAGGAAAGTATAGAAAAGGTTGGAGAATTAATGGTTAAAGATTCTTGTGTATTTCCCTCCTACGTTGAGGCCATGAAGAAGGTTGCAGAGAGTTTGGGACCTTATATAGTAATTACTCCAGGAGTTGCTTTCCCTCATGCAAGACCAGAGGATGGAGTTATAAAACCCTGTTTTGCAATAATAACTCTTAAAGATCCTGTTAATTTTGGAAATCCTGAAAATGATCCTGTAAAGATGGTTATTGCTCTTGCAGCTGTGGATAACTCTCAACATGTTCAGGCTTTAAAAGTCCTTGCAGATATTCTCTCTGATAGGGAAGTTGTGGAGAAAATGATGTGTTCCTCTACAGAAGAAGAATTATATGAATATTTAATAAATTATCGACCAAGAGAGGTGTGATCTATGGATAAGAAAAGGATAAAAATTTTAGCTGTATGTGGTATGGGACTGGGCAGTTCTCTAGTGTTAAAGATGACTATTGAAAAGGCTTTAAAAGAGTTAGGTCTTGAAGGGGATGTTCAAACTGCTGATATAGTTACAGCAAAGGGCGCAGGGCTTGATGTAGATGTTATTATAACTTCAAAGGAACTTGCTGAGCAGCTTGGAGAGGTTAAAGTTCCAATTGTAACTGTAAAAAATTACGTAAATGTAAAAGAATTTGTAGAGGGGTTAAAAAGGGTTCTAAACCTCTAAAGATAAATTTTAAAAGGGGAGGTGTTTTTTTGTGGGTTTCTTAAAATTCATACAAGATATTCTTAGTGTTCCTGCTATTCTTGTAGGTGTTGTGGCTTTTGTAGGGTTAGTTGTGCAAAAGAAAAGTTTTTCTGAAGTAATCAGTGGGAGCTTCAAAAGTACTCTTGGTTTCTTAATTCTTTCAGCCGGTGCAGCTACATTAATAGGTTCTCTTAATGCTCTTGGTCCAATGCTTGAAAAA
KOK=        20
KK=   99781  LL=  100650  Z=    4.65  JJ=   99721  DL=   870
A===      111      112      113      114      121      123      124      131      132      133      134      141      143      144      211      213      214      223      224      231      233      234      243      244      313      314      323      333      334      343      413      433
B===      222      122      422      322      212      412      312      242      142      442      342      232      432      332      221      421      321      411      311      241      441      341      431      331      424      324      414      444      344      434      423      443
RRR=   43.567    3.148    0.031    1.810   -0.200    1.878   -0.839    3.319    0.450   -0.051    1.035   19.157   11.125    9.046    3.866   -0.313   -1.724    1.588    0.034    0.695   29.138    0.060    0.158    0.014   -0.051    1.035   13.483    2.489    0.198    0.198   -1.731   -0.675
X1==    5.775    1.973   -0.689    0.815   -0.081    1.106   -0.834    1.469    3.487    0.493   -1.064    8.624    3.675    3.533    1.563   -0.481    1.316    2.349    0.052    0.313    5.584    0.080   -0.920   -0.025    0.493   -1.064    2.584    0.869   -0.291   -0.291    1.780   -0.291
X2==    7.544    1.595   -0.045    2.221    2.474    1.697    1.006    2.259    0.129   -0.104   -0.973    2.221    3.027    2.560    2.474    0.652   -1.310    0.676    0.652    2.220    5.218    0.750   -0.171   -0.536   -0.104   -0.973    5.218    2.866   -0.680   -0.680   -0.973    2.320
CD1=       23       11        1        6        6        3        2        4        6        1        0       22        5        8       10        1        6        4        3        2        6        1        0        2        1        0        3        1        0        0        3        0
CD2=       20        9        3        4       11        7        3        7        4        2        0        4        4        3       11        5        0        6        3        8       11        2        1        0        2        0       11        5        0        0        0        3
GGATTTTCGAATTCCCCCCTTTTGAGTTTAAGGAGGGATTATATGATTGTAGAAAAATTAACTATAAAGAATAAAACAGGACTTCATGCAAGGCCTGCTACTTTGTTTGTAGAGACTGCTAAAAAATTTAAATCAAAAATTTTAGTAGAAAAGGAAGGGAAAAAAGTAGATGCTAAAAGTTTAATAGGTATATTATCCTTAGGGGTGGAGCAAGGCCAAGATATAGTTATTCATGTGGAAGGACCTGACGAAAAAGAGGCTTTTGAAGAGCTCAAGAGAATGATAGATTCTGGCCTTGGTGAGGGAGAGTAGTTTTATGGGTATTGTTTTAAAAGGTATTGGAATAGGTAATAAAATCTCTATTGGAAAAGTTTTTTTATACAATAAAGAAAAAATAGAATTTTCACAAGAAAAAGACGAACTTCCTTTCGAGATAAAAATTAGACAATTAGAAGAATCAATAGAGGATGTTAGGAGAGAATTAGAAGAACTTTATAAGAGTATAAAAGAGACTTTTCCTAGAGAAGCAGAGATTTTCCTTTTTCATAAAGGTATATTAGAGGATGAGTATGTAATTGAAAAAATTAAATCTTATTTAGCTGAGGGTTACTCTTTAGTTTATTCTATAGAGAGGGCCTTTAATGAGATAAAGAGTGAGTTTGAAGGAATGGAACAAGAACTTTTTAGGGAGAGAGCTAAAGACATTGAAGATGTTGAGGAAAGATTGTTAAAAAAAATTCTAAATATAAACACTTCTAGTTTATCAAGTTTACCTTATCCTTGTATTGTTGTAGCTAAAGATCTGACTCCTTCGGATACAGCTAATTTAGATTTTATAAATCTTTTAGGATTTGTAACAGAGGAGGGAAG
KOK=        21
KK=  106831  LL=  107790  Z=    6.65  JJ=  106621  DL=   960
A===      111      112      113      114      121      123      124      131      132      133      134      141      143      144      211      213      214      223      224      231      233      234      243      244      313      314      323      333      334      343      413      433
B===      222      122      422      322      212      412      312      242      142      442      342      232      432      332      221      421      321      411      311      241      441      341      431      331      424      324      414      444      344      434      423      443
RRR=   28.195    0.945    0.278   33.377   10.741    0.019    1.727    1.284    0.007    0.495    0.453   10.673    0.171    2.999   -0.022    7.115    0.305    2.836   -0.547    0.112   14.505    1.506    0.364    1.386    0.636   -1.001   33.060    9.649   -0.172   -0.172    0.556    0.312
X1==    4.334    2.359    0.344    7.472    2.359    1.842    2.132   -1.582    0.656    2.401   -0.361    3.206    0.479    5.908    1.495    3.029    1.569    3.072    0.638    0.063    6.938   -1.302    0.249    0.836   -1.139   -0.361    6.121    2.328   -0.747   -0.747    0.479    0.253
X2==    6.506    0.401    0.810    4.467    4.553    0.010    0.810   -0.812    0.010    0.206   -1.254    3.329    0.356    0.508   -0.015    2.349    0.194    0.923   -0.857    1.764    2.091   -1.157    1.459    1.659   -0.558    2.773    5.401    4.145    0.230    0.230    1.162    1.230
CD1=       14       11        3       15       11        6        7        0        4        4        1        8        2        9        9        8        6        9        5        3       10        0        2        3        0        1        9        3        0        0        2        1
CD2=       24        7        5       11       17        3        4        2        3        2        0        9        2        2        6        7        3        4        1        6        4        0        3        3        1        5        8        5        1        1        3        2
TGTCTCAGTTTTATGGCTTTGGGAGACGTTTATGGAGAGGTAAAGATTTTTAGATATGGCAGTGTAAGCTCCTACAAGACCAGGGAAGGAGACAGAAATAAAAGAGTTTCCTTTTTGGGGATAATATTTGAATATTACCGGGCAAAGAGGTAATTCGTCTACAAATACTCCGTAGTCAAGATTTCTCCCTATTATTAAATTTCCATCTTTGTTTCTAAAAACAAAGGCAGAGCATCCGCTAATGGGAAGCTTCCAGTAATGTTGGAGTACTATTTCGTCCATAAGGTTAAAAAGAAGAATGTTCTCATAAGGTACATCTGCTCCTTTAGAAATTCCCTTCATCTCTTCTACAAGATCTTTAAATTCTGGGTAGGTATTTAGAATCTTCTCCTCTAATTCTTTTGCTGTCTTTATTAGTGATTTATATAATATAATTCTTTCAATTTTATGACTGAAATACTGAATTTCTTCTTTTAGCATTTTTCCGTGTTGATACCCTATCTCATAGGGAGTACCTCTAAGCTCTATGATCCTTATGCCACTATTTTTAGGAAAAGCTGGCTCAGGTTTTGAGCAACCCTGAAGGAATATTAGACTAAGAAGTATAATAAGAAAAAGTTTCTTCTTCATACTGTAATTTTAAAATTTTTAACCTTCTTTTTTCAATCTTTTAACAAAATAATGTTATAATGAATCCTGAAAAATGGGTATTATCTTTAGGAGGGGATATGAAAAGATTTTTAAAAATTTTTTTGATCATCTTTTTCCTCTTATCTCTTACCTATGCTAAGGAATATGTAATAAGAGAGGCCAATCTCACTTATGATATATTACCTACAGGCGAAATAGAGGTAAAGAATCAACTTACTTACGATTTCTCTGGATCTTTCTCCCGAGCTTGGATGACCATCCCTAAGGGAGGGTATAGTATTAGAGAGATTTCTGTGGGAGAGATCATTG
KOK=        22
KK=  110671  LL=  111000  Z=    5.23  JJ=  110101  DL=   330
A===      111      112      113      114      121      123      124      131      132      133      134      141      143      144      211      213      214      223      224      231      233      234      243      244      313      314      323      333      334      343      413      433
B===      222      122      422      322      212      412      312      242      142      442      342      232      432      332      221      421      321      411      311      241      441      341      431      331      424      324      414      444      344      434      423      443
RRR=    0.523   -0.118    0.053   24.000    6.536    6.179    4.249    0.053   -0.072    0.385    0.429   -0.056    0.419    3.218    2.765    0.015   -0.039   11.465    1.242    0.944   -2.267   -0.110   -0.110    7.783    0.429    4.571    0.844   -0.802    0.195    0.195   -0.187   -0.729
X1==   -1.172    0.382   -0.891    5.851    2.835    2.983    3.503   -0.891   -1.017    1.409   -0.697   -0.051    0.303    2.177    1.199   -0.017   -0.184    3.599    4.001   -1.017   -0.674    0.204    0.204    3.061   -0.591    3.303    2.326    1.608   -0.462   -0.462    0.303   -0.462
X2==   -0.447   -0.309   -0.059    4.102    2.305    2.071    1.213   -0.059    0.071    0.273   -0.616    1.102    1.384    1.478    2.305   -0.929    0.213    3.186    0.310   -0.929    3.363   -0.540   -0.540    2.543   -0.727    1.384    0.363   -0.499   -0.422   -0.422   -0.616    1.578
CD1=        0        2        0        7        5        4        5        0        0        2        0        1        1        3        3        1        1        5        6        0        0        1        1        4        0        4        3        2        0        0        1        0
CD2=        1        1        1        5        4        3        2        1        1        1        0        2        2        2        4        0        1        4        1        0        4        0        0        3        0        2        1        0        0        0        0        2
CAGTATTTGAATTTGGAAAAGCATGGATGGCAAAAGTACTTCCTGAAGATGAGGATGAAGGATATTTATCTCCTTTTGGGAGAACCATGGAGATGCTCTCAGAGCATACCCTCGAAGGTTGGCTTGAAGGCTATCTTCTTACAGGAAGACATGGATTTTTAAATACCTATGAGGGATTTGCTCCCATTATCTCTTCTATGGTAAACCAATTTGGAAAGTGGTTGGATATATCCTCAGATATTCCATGGAGAGCTCCCATATCTTCTTTAAACCTTCTTCTTACTTCTGTAGTGTGGAGGCAAGATCATAATGGCTTTACCCATCAGGATC
KOK=        23
KK=  120781  LL=  121500  Z=    6.52  JJ=  120541  DL=   720
A===      111      112      113      114      121      123      124      131      132      133      134      141      143      144      211      213      214      223      224      231      233      234      243      244      313      314      323      333      334      343      413      433
B===      222      122      422      322      212      412      312      242      142      442      342      232      432      332      221      421      321      411      311      241      441      341      431      331      424      324      414      444      344      434      423      443
RRR=   32.272    0.105    2.720   11.503   -1.838    0.093   -0.191   -0.089   -0.518   -0.282    0.527   39.402   -0.168    6.143    3.009    0.457    0.196   37.722   -0.094   -8.174   22.734    0.762   -0.125    0.037   -0.131   -0.864   -0.228    0.065    0.065   -0.288    0.527   -0.288
X1==    4.996    0.140    1.917    2.719   -1.583    1.237    0.339   -0.475   -0.409   -0.421   -0.696   11.443   -0.696    1.735    4.019   -0.409    0.982    7.303   -0.875   -1.232    5.605    0.348   -0.652   -0.076    0.579   -0.696   -0.395   -0.111   -0.183    0.817   -0.696    0.817
X2==    6.460    0.749    1.419    4.231    1.161    0.075   -0.564    0.188    1.268    0.671   -0.758    3.443    0.242    3.541    0.749   -1.118    0.199    5.165    0.108    6.637    4.056    2.192    0.192   -0.489   -0.227    1.242    0.577   -0.582   -0.352   -0.352   -0.758   -0.352
CD1=       18        6        4        7        2        3        3        1        1        0        0       21        0        3       15        1        4       10        1        0        6        1        0        1        1        0        0        0        0        1        0        1
CD2=       21        8        5        7        9        3        1        3        5        2        0        6        1        4        8        1        2       12        2       14        6        3        1        0        1        2        2        0        0        0        0        0
GGATTTTTTAGATCTATGGAAGAAGCCGAATATAAATAATAAGTTAATTTCTAAATCAAAAACTCTTTGGTGTTTTTCTTCAAAAGTTTTTAGCGATGAATTTTTTGAAATAACAAGGATCAACAATATAAAAGAATACTTATCAGAGGTTCTAAAAATTAAAGTTCCTTTTTCTTATAAAGATGAAGATGAAAACTTCTGGAAAATCTTACTTAGGGAATTAGAAAATAGGAAATTACATAACCTTTATGATTTCATAGGAGAGTACCTTAATATAAAGAGGTTAGAAACAGAAAATCCTATATCTTTATGGATTAAAAAAGAGAGTGATTTTTCGCACTGGCTTATTAAAAATTACTATCTTTCTGATCCTAACTTTGAGAACGCTTATATAAGAGAAGTGGTTTCTTCTATAAGAGGTTATGATTTTAGGGATTTTCTTGAGAATTATTTTTTTAAAATTTTCGATAAAAAGTTTTCTTCCGATGTGTTTGATGAAAGAAGAAAAGTTCTTCGAGAGTTTTACTTAGAAAAAAAGGATATGGACTTTAAATTCCTTGAGAATCCTTTAGAAGAAAGATTTGGTTTATTAACTAAAGAGGAAATTCCTAAATACCTTACAGGTATCACTTTCTTTGAGAAAAAATGGATTGTAGAAAATTTAGATTTAGTAAAGAATTTGAAGAATGTTTATCCAGAATTAGAATTCTATTTAAGAGA
KOK=        24
KK=  126811  LL=  127770  Z=    4.99  JJ=  126721  DL=   960
A===      111      112      113      114      121      123      124      131      132      133      134      141      143      144      211      213      214      223      224      231      233      234      243      244      313      314      323      333      334      343      413      433
B===      222      122      422      322      212      412      312      242      142      442      342      232      432      332      221      421      321      411      311      241      441      341      431      331      424      324      414      444      344      434      423      443
RRR=   13.173    1.070    0.932   14.292   13.049    2.063    0.402   -0.133    0.564    7.182    1.334   42.057    5.395    0.498   -1.795    0.914   -1.546    6.377    1.205    0.699   24.324    0.491    2.328    6.289   -0.035    0.316    0.361    0.626    0.376    0.376   -1.326    1.103
X1==    2.545    0.693    0.950    5.291    3.752    1.966    0.945    0.950    1.418    1.937   -1.082    7.510    2.639    0.142    4.626    0.871    2.217    6.769   -0.775   -0.771    2.648   -0.465    2.731    1.704    0.337    0.778    1.961    1.007   -0.732   -0.732   -1.082    2.268
X2==    5.176    1.545    0.981    2.701    3.478    1.049    0.425   -0.140    0.397    3.708   -1.233    5.600    2.044    3.494   -0.388    1.049   -0.697    0.942   -1.556   -0.906    9.184   -1.056    0.852    3.690   -0.104    0.406    0.184    0.621   -0.513   -0.513    1.225    0.487
CD1=        9        7        4        9       14        7        4        4        6        4        0       12        4        1       16        5        6       19        2        2        6        1        5        3        2        2        5        2        0        0        0        3
CD2=       25       11        5       10       16        4        4        3        3        5        0       16        4        7        6        4        2        3        0        1       10        0        2        6        1        2        1        1        0        0        3        1
CTTGCTAAATTCCCTCCAGCCCATCCTATAACTACATCGTTTACAATGGTGTCTGCTTCTATATTCAATTCTTCTTTTATTATTTTTCTTAAAATTTTTATATCTTCTCTGAATTCTCCTACTGCAGGAAGCCCAAAGCAGGATTTAATATCTTTAGGATTTATATTCTTTAGTACAGGATAGAGAAGTTCTCTTAGATTTTTTCTAAAAACTTCTTCACCATTTTCTAAGATATTAGTAGGACCCGATGTATTTTTAAAGATAAGATTACTCTCTTCATCTAGAAGATAAGCAATAGTCTTTGTTCCTCCACCATCTACACCTAAAAAGTACATTTTAATCACCAAATTTTTTAATTTTTAGATTTAAAATCTAGAACTTTACTACCTTGGTCAGATTTCTTGGATTTTCTACATCTATGTTTTTACTCTTTGCGATGTTTAGTCCTAATATTTGACCCCATATAACCTTTAAAAATAGGCTTTCAGGAAGGTCAGATATATATAAATCTGTATCTTTTCCGCCTATGGTTATCACATCTGCCCCATAGTTTTTGAGTTCATTAACTAAGGGTTTTTCTTCCTCTATTCCCTTGGTATATATGGAAACTAAAAAGCCTTCCTCAAGTAGGGATTTTGGACCATGCCTGTATTCAAAAGTAGAGTAAGCTTCTATTTTAGATAAGGACATTTCTTCTAATTTTAATGCAGATTCTCTGGCAATACCCTCTTCTGCTCCAAGTCCTAAGAACACATAATGTTTATAGGATGTATGGTTTAAGGATAAATCATTAGCACTATTTATTATCCTTTCGGTTTCTTTTACTAAGTCCTTATATATATTTATATCTTCTCCTTTGATAAAGCTTGCTATTAACTGTAGGGTAAGAAGCATAGAAGAGAAGGACTTTGTCATAACAATAGCCTCTTCTTTTATTGGTAATATAATTGAACTTTGAGA
KOK=        25
KK=  136891  LL=  137970  Z=    4.88  JJ=  136801  DL=  1080
A===      111      112      113      114      121      123      124      131      132      133      134      141      143      144      211      213      214      223      224      231      233      234      243      244      313      314      323      333      334      343      413      433
B===      222      122      422      322      212      412      312      242      142      442      342      232      432      332      221      421      321      411      311      241      441      341      431      331      424      324      414      444      344      434      423      443
RRR=   14.262   10.065    0.185   58.698   11.566   -2.048    0.053   -1.963    6.651    4.750    1.582   10.217    7.077    2.815   -1.520    5.239    1.054    2.156    0.457    3.189   21.853    1.582    0.710   -3.609    0.960    1.582    4.844    1.185    0.569   -0.424    0.663    4.872
X1==    2.872    4.848   -0.278    7.734    3.617   -0.306    1.257    2.952    2.894    3.025   -1.201    2.913    2.161    0.631    0.747    2.894   -1.927    1.568    0.682    0.974    4.006   -1.212    2.949    3.352    1.025   -1.201    1.006    2.609   -0.573    0.427   -1.201    2.427
X2==    4.966    2.076   -0.665    7.590    3.197    6.691    0.042   -0.665    2.298    1.570   -1.318    3.507    3.276    4.465   -2.035    1.810   -0.547    1.375    0.670    3.274    5.455   -1.305    0.241   -1.077    0.936   -1.318    4.815    0.454   -0.992   -0.992   -0.552    2.008
CD1=       13       18        2       18       15        2        6        7        7        4        0        9        4        3        8        7        0        5        5        4        5        0        5        7        2        0        2        3        0        1        0        3
CD2=       21       13        3       16       16       18        3        3        9        5        0        9        6        6        2        8        2        7        4       11       11        0        2        0        4        0       10        2        0        0        1        3
CTTAGAAAATGTACTTTCTACAAAATATCTCTCAGAGGATGGTTTAGATCCTAAAGAAGTACTTGAGATTGTGGGAATGTGGGAACATAAGGATAAATTTCCCTTTGAGCTTTCTGGAGGTGAACAGCAAAGAGTAGCTATAGCAAGGGCAGTAGTGAAAAATCCGGCTATAATTCTTTGTGATGAGCCTACTGGTGCTCTTGATTTTGAAAATGCGAAAAGAGTACTTAAACTCCTTGAGGATATAAATAAAAGATATGGTACCACAATTATAATTGCTACTCATAATACTGCTATCGCTAAGATGTCTCACAAGATTATAAGGCTAAGAAGTGGTGAGTTAGTTGAATATCAAGATAATCCATCTCCTGTACCTGCTGAGGAGGTGGTTTGGTAATGCTTAAGAAAATTCCCCTCAGAATAATGTGGAGGGATAAGTCTCATTTTTTAGGGATAATTTTTCTTGTGCTTTTTGCTTCTTTTGGCTATGCCCTATTTAGTATTCTTATTACAAATATTGATACCAATTATCAAAATTTTGTTGAAAAGTATAATCAAGAGAATTTCCACTTTACAACCTTCTTTCCTATAGATATAGAGGCTCTTGAGAAAAAATATAATGTGCTTATTGAGGAGAAGTTTACATGGGATTTTCAATATGGTGATAAAGTAATAAGGTTTTTTAATGTAACAGAGAAAGTAAATAAGCCTTTGATTCTTGAGGGAAGCCTTCCTAAGATAGGAGAAATTGCTGTAGATCCTAATTTCGCAGAGACCAATAAACTAAAGATAGGTGATGTAATCAACATAAATGGTATGGATTTTCATATTTCAGGATATGTAGCTCTTCCCGATTACATATATATAACTAAAAATGAAACTGATCTTCTTCCTGATCCCTTGCATTTTGGAATTGGAATAATGAATTTTGAAGATATGAAAAAGTTTTTGAGCAGTGTTGCCTATAGATATTACATGGTAAGAGGAAGTATTTCTGATCTTGATTCTTTTAAGACAGAGTTAAATTCTAAGTATACTCTTCTTTCTTTTGTGGAGAAGGATGAAAACTTTAGAATTATA
KOK=        26
KK=  140461  LL=  141180  Z=    4.96  JJ=  140041  DL=   720
A===      111      112      113      114      121      123      124      131      132      133      134      141      143      144      211      213      214      223      224      231      233      234      243      244      313      314      323      333      334      343      413      433
B===      222      122      422      322      212      412      312      242      142      442      342      232      432      332      221      421      321      411      311      241      441      341      431      331      424      324      414      444      344      434      423      443
RRR=    7.352   -0.040    0.522    4.663   -0.149   -0.109    5.125   -0.915    2.484   -0.368   -2.826   -1.154   -0.286    0.625    0.165   -0.659   30.029   36.919   25.794   -0.659   -1.168    0.092    0.883    3.744    0.907    4.006   11.288    1.275    0.264    0.264   -0.286    0.642
X1==    2.290    0.654    0.741    1.777    2.441    0.120    3.271    2.582    2.353   -0.757    2.287   -1.067   -0.713    0.328    0.058   -0.624    6.336    6.132    5.172   -0.624   -1.086   -0.093    0.866    1.944   -0.757    3.287    5.438    0.521   -0.452   -0.452   -0.713    1.548
X2==    3.211   -0.061    0.704    2.624   -0.061   -0.904    1.567   -0.354    1.056    0.486   -1.236    1.082    0.401    1.904    2.827    1.056    4.739    6.021    4.987    1.056    1.076   -0.981    1.019    1.926   -1.199    1.219    2.076    2.448   -0.586   -0.586    0.401    0.414
CD1=        5        4        2        3        7        2        6        4        5        0        3        0        0        1        3        1       10       13       11        1        0        1        2        3        0        4        7        1        0        0        0        2
CD2=       19        6        5        9        6        1        5        3        4        2        0        6        2        4       13        4       10        9        8        4        2        0        2        3        0        3        3        3        0        0        2        1
AAGCTCAGGCTTTTGATTTTGGCTTAGCTTGGAGTTTGAATGCTAATGTTCTTCATCTTTTTGCTGATATGGTGACTCATAATTATGGAATATTTAAACCTAGCTCAGGTTCAATGCCCTTTTACTATGGGGTAGGAGTAAGAATATTAGCAGCTGATAATACAAATTTTGGAATTAGGATTCCTCTTGGGGTCGTTTACATTCCTAAAGGAATGAATTTAGACTTTTTCTTTGAACTTGTTCCAACATTAGAATTGGTTCCTCAAACCAGTATTGACGTAGATGGAGCTTTTGGTTTTAGATATTACTTCTAAATATAATTTAATAACGCCACAGGCAATGTTATTCTAGAAAGCCTGTGGCGTTACATTTCTCTTATCACTTTTAATTTGATACTTCCTATTTCAATTCTTTTTACTTTGTCTATCTCTTTTAAAGGGGTAAAAATTAGCAGGTTTCTCTTTTCTAAATTTACCTCCTGAATTATTCCAAGTTCTAATAGGTTTTCTTTTTCATCAATTAGCCCTACAAGTCTTCCTGTATAGTCCTCTTTTTGAAAGTCTATATACTTGTCTATAGAATGTACCAAGTATATAGGAAAAAGTAACGTTTTTGCATTTTGAAAGTACATCTCATATCTTTTTTCCCTAAACTCTCTTCTCTCTTCAGGAGGTCTTTCTCTTGCAAGAATGCTTTTGGGTATTTTATACACATTTTTAG
KOK=        27
KK=  143101  LL=  144240  Z=    5.44  JJ=  143041  DL=  1140
A===      111      112      113      114      121      123      124      131      132      133      134      141      143      144      211      213      214      223      224      231      233      234      243      244      313      314      323      333      334      343      413      433
B===      222      122      422      322      212      412      312      242      142      442      342      232      432      332      221      421      321      411      311      241      441      341      431      331      424      324      414      444      344      434      423      443
RRR=   37.121    5.737    5.653    8.215    3.038    0.557   -0.131    4.361    0.112    5.915   -4.316   25.761    7.474    8.701    0.395    5.704    0.163   12.378   -0.365   -2.038   18.673    1.731    0.165    8.299    0.978    0.889   29.834   -2.249    0.019    0.709    0.047   -0.307
X1==    8.598    2.157    2.722    2.395    1.316    0.082   -0.113    2.100    0.082    3.301    2.996    4.751    2.157    1.907   -0.786    3.064   -0.113    3.931   -0.265    1.871    3.914   -1.255    1.962    3.239   -1.136   -1.202    7.314   -0.624   -0.698   -0.698   -1.202    0.302
X2==    4.318    2.660    2.077    3.431    2.309    6.781    1.159    2.077    1.370    1.792   -1.441    5.423    3.465    4.564   -0.502    1.862   -1.439    3.149    1.379   -1.089    4.771   -1.379    0.084    2.562   -0.861   -0.740    4.079    3.602   -0.027   -1.016   -0.039   -1.016
CD1=       25       11        7        7        9        3        3        6        3        5        5       11        4        4        4        8        3       10        3        6        6        0        4        6        0        0       10        0        0        0        0        1
CD2=       22       16        9       11       15       18        6        9        7        5        0       15        7        8        7        8        1       10        6        2        9        0        2        5        1        1        8        5        1        0        2        0
ACGGTTTCTTCTCTCACGTGGTCTTTCTTCCCTTGGTTTTGCCTCGTTAACGATTATTCTTCTTCCCTTAACCTCTGTGTTATTAAGAGCAGAGATCATTTTCTCAGCTTCGCTTTCATCTACCTCTACAAAGCCAAATCCTTTAGATCTTCCTGTATTTCTGTCAGATATGATTCTTGCAGAATATACAGTACCGTGGCTTGCGAAGATATTTTTTAGTTCCTCTTCTGTTGTTGACCAAGGTAAATTACCTACATACAAAGTCTTGCTCATTTTTTCACCTCATGGAAATTTTTTAGAGTTTCTGGGGAAGCTTTTGGGGAGCATTCCGGAACCCTTGAAAAAAGAACACTCTTAGGATACTCTCGGTACACTTCACCTCTCTTTCTGGGAAAATAAAAATACTTGAGAGCTCTTTTAGGGGATTCCCAAGGAGTCTCAAGTATTTTCTTAACGAACTCAAAATTTCTTTTTAAAAACTCAAACATACTCAAACAACCTTTTAGTGAAAGTTATCATATCACAAAAGATTAGAGTTGTAAATATGGTAATTTAGAAATTTTTGGTCTTGCTGATTCTTATAAGGATTGATATAATCTATCCATAGGGGGAAATTAAAGTGTATTTATTTTTCAAAGACAATATTTTTAAGGATAGGTTAAATTTTTTATGGTTATAAAAGAAATAAATTGTAAGACGGCTATTTCTAAGTGTAAATTCCCTGATGGTGGATGGGCAATAAATCCATATATTGGGTGCTCTCATGGATGTATTTATTGTTATGCAAGGTTTATGAAAAAATTTACAAAACATACTGAGAGATGGGGAGATTTTGTAGATGTAAAAATAAATATGCCTGAAATTCTCAGCAAAGAGATTAAAAAAGAAAGATACAAAAATGGTAACATCTATGTAGGTACAGTTACGGATCCATATCAACCATTAGAGGAAAAGTATGAGATTACTAGAAAGGTTCTTGAGATTTTGTCAGAGTATCCTTATCCTGTAAGCATACTTACAAAATCTGATCTTGTATTAAGGGATATTGATATTCTTAAGAGGTTTAAAAATGTTGATGTAAATTTCACATTAAATACCCTTGATGAAGATTGGAAAAATTTGGTAGAGCCAAACTCTCCT
KOK=        28
KK=  150421  LL=  151500  Z=    5.25  JJ=  150421  DL=  1080
A===      111      112      113      114      121      123      124      131      132      133      134      141      143      144      211      213      214      223      224      231      233      234      243      244      313      314      323      333      334      343      413      433
B===      222      122      422      322      212      412      312      242      142      442      342      232      432      332      221      421      321      411      311      241      441      341      431      331      424      324      414      444      344      434      423      443
RRR=   14.627   13.550    0.044    7.716    4.678    5.230    0.391   -0.292    2.087   -0.175    0.353   20.315    7.209   -2.241   -3.661    0.728   -0.320   15.338   11.775    2.087   19.646    0.539    0.466   27.497    1.511    0.148   11.059    1.735    0.356    0.465   -0.247   -0.790
X1==    2.965    3.936   -0.343    5.069    2.313    4.040    0.429   -0.343    1.142   -0.202   -0.268    4.458    4.125   -1.185    3.124    0.562    0.429    6.589    3.166    1.142    5.444   -0.447    0.358    4.164   -1.110   -0.268    2.116    0.412    1.372   -0.628   -1.147   -0.628
X2==    4.934    3.443   -0.128    1.522    2.023    1.295    0.910    0.852    1.829    0.864   -1.317    4.557    1.748    1.891   -1.172    1.295   -0.744    2.328    3.720    1.829    3.609   -1.206    1.302    6.603   -1.361   -0.551    5.227    4.210    0.260   -0.740    0.215    1.260
CD1=       12       16        2       11       12       10        4        2        5        1        1       10        6        0       14        4        4       16       10        5        8        1        2        7        0        1        4        1        2        0        0        0
CD2=       25       18        4        7       14        6        5        6        7        3        0       13        4        4        5        6        2        7        9        7        6        0        3        9        0        1        8        5        1        0        2        2
AATCTTGAACCTTTGCTATATCCAATTTCAAAGCCGTTTAACCATAAGTGGAAAGCTGAAGAGACTCCATGAAATTTGATTATTATTCTTTTATCAAGCCAATTTGCAGGAATAAAAAACCAGGTTCTGTAAATTCCGCAAGGATTTTCCGTAGGAACATAAGGGGGATTTAATGGGAAAATATATAATAGATCAGTATAATTGGGTTTTCCAAAGCCTTGTATCTCCCAACTTCCAGGAACGTAGATTTCTTGCCAATTAGAGTCATCAAAATCTTTCTTTTGAAATCCTTCTGGCGAATATTCTGGAGCTTCTAAGTAAAGAAATTTCCATTTTCCATTCAATAATTTATATCCTAAGGATAATTTTTTTTCGAAGTAAGAGGCAGATTCTAGAGTTGGGTACGAGTAGAAGTAGGATCTTGCAGGTAGTCTATTTATGTTAGTTATTTTGTGATTTTCCCAAGTCTTAATCATTTACTCTTTCCTCCTCTTCATAGAATGTAAGGAATATACTAGCAGTCCAACTGAAATCTGTGTCACAGAGTCCCTCTCCTGTTTTTGGATTGTAATTTTCACTAAAATAGCTATTTTTAATCATAGCCAAATATTTTTTTCTCAATTCTTGTGAAGTCTTTAAATACCCATGCTTTTGCAAGGCTTCATAGAAAATAAAAGTAGTTGGAGCCCAAATTGGACCTCTCCAATATCCAGTTTCATTAAAATATTTGCTGTTTTGAGCCTCGGTAGTTATTCCATACGGAGACAAGTATTTTTTAATTAATGTTTTATGGATTTGATTTATAATTTCTGGTTTAAGATCTTCTAATATTAAGGGTATATATTTTTGTAAACTTTCAGAATTTATTTTATTATGATTTTTATCATATGCTACAAAATCTTCTCCATCCCATAAATTTATAAGAGAGAGGTATAGTCTTGATTCTATATCTCTAAATAAATCCATTTCAAATCTTTTAGATTTTAAGATAGCCATCTTTTGAAGTACTCTAAAGAGGATAATTAAGTATGAATTGAGATCTGGTGATTCTATTGGGGGAGAAGATATAAAAATTGTAGA
KOK=        29
KK=  171151  LL=  171750  Z=    5.19  JJ=  170821  DL=   600
A===      111      112      113      114      121      123      124      131      132      133      134      141      143      144      211      213      214      223      224      231      233      234      243      244      313      314      323      333      334      343      413      433
B===      222      122      422      322      212      412      312      242      142      442      342      232      432      332      221      421      321      411      311      241      441      341      431      331      424      324      414      444      344      434      423      443
RRR=   11.465    4.013    1.970   36.763    1.369    0.381    0.723    1.670    1.664   -0.018   -0.347   10.898   -0.678    1.410   -3.752   -0.119    0.492   20.399   -0.323    1.627   -0.554    0.460   -0.043    0.390   -0.018   -1.223   29.134    0.018   -0.245    0.099   -0.347    0.099
X1==    3.117    1.590    3.032    5.500    2.160    0.083    1.430   -0.968    3.083   -0.277    0.396    3.408   -0.604    2.356   -1.829    3.083   -1.433    4.131    0.810   -0.917   -0.262    0.428   -0.572    0.677   -0.277    1.396    3.738   -0.079   -0.172   -0.172    0.396   -0.172
X2==    3.678    2.524    0.650    6.684    0.634    4.589    0.505   -1.726    0.540    0.063   -0.876    3.198    1.124    0.599    2.051   -0.039   -0.343    4.938   -0.399   -1.774    2.116    1.075    0.075    0.576    0.063   -0.876    7.794   -0.232    1.423   -0.577   -0.876   -0.577
CD1=        9        6        4       10        7        1        4        0        4        0        1        7        0        4        0        4        0        5        3        0        0        1        0        2        0        2        4        0        0        0        1        0
CD2=       12       10        4        9        6       11        2        0        4        2        0        5        2        1        9        3        1       12        1        0        5        2        1        1        2        0       13        1        2        0        0        0
CTATTCTTCAATCCTCTCGGAAAGGAATTAAAAGAGAGTTGGATTAGGACTTCTCGAGAGTTTGTAAAATCTACTTTCAATTTGCAGGAATTTTTAAGTTTTGAGGAACGGATTCAGAGAAACCTTGATGAATATAGAGAATTTGAAGAGATTGCTGATTATGGTACTGTGGATTTACTTTTTTATGAGAGAAGTAAGGAGGCTTTTAAGATTAAAGAATATATAAAAGATGTACATTTAAGACGGGTAGAGAAGATTAGAAATAGTATAAGGGAGGTGGAGAATTTAGGACGAGAAATATTTGGAGAGGGAGAAAATTGGTTCTTAGGTTTGGAAGATATTTACTTTTTGATTCCAATAAGAAGGGGAAAGGTTTCGGAATACAAAAAGATGCTTGATCTTTATGAGGATATTTTCTTAGAGCATAGAATTGATAAGGATATCCTTATAGACTACTTTGTTGATCTTGCAAAAGTTTATAGGTTTGAAAAGTTTTCTCAATACAACATAAAGATGGTTAAGAATACGGATATGGGGATGTCTCTTTCTATACTCAAAACTAACCTTCTCTTAAAACTCTTTGAGAAATTAAACCTTATT
KOK=        30
KK=  181711  LL=  182160  Z=    4.62  JJ=  181081  DL=   450
A===      111      112      113      114      121      123      124      131      132      133      134      141      143      144      211      213      214      223      224      231      233      234      243      244      313      314      323      333      334      343      413      433
B===      222      122      422      322      212      412      312      242      142      442      342      232      432      332      221      421      321      411      311      241      441      341      431      331      424      324      414      444      344      434      423      443
RRR=    2.388    0.837   19.569   -0.354   -0.699    2.426    0.322    7.588    0.321    0.794    0.794   -1.267    0.157   31.243    0.533   -0.140    1.371    4.723    2.034   -1.059    4.621   -0.130    0.087   -0.140    5.988    0.794    2.359    0.348    0.348   -0.870    0.190   -0.870
X1==    1.073    1.589    5.499    0.783    4.559    0.615    0.599    1.739    0.615   -0.806   -0.815   -1.087    6.185    5.176   -0.639   -0.269   -1.159    2.926    1.244   -0.269    4.086   -0.924    0.076   -0.934    1.194   -0.815    2.086   -0.565   -0.571    1.429    0.185    1.429
X2==    2.226    0.527    3.559   -0.453   -0.153    3.944    0.537    4.363    0.521   -0.986   -0.975    1.165    0.025    6.036   -0.834    0.521   -1.183    1.614    1.636    3.944    1.131    0.140    1.140    0.150    5.014   -0.975    1.131   -0.616   -0.609   -0.609    1.025   -0.609
CD1=        3        4        7        2        8        2        2        3        2        0        0        0        7        6        1        1        0        5        3        1        5        0        1        0        2        0        3        0        0        2        1        2
CD2=        6        3        6        1        2        6        2        7        2        0        0        3        1        7        1        2        0        3        3        6        2        1        2        1        6        0        2        0        0        0        2        0
GCCTATAAGGGATTGAAACATTTTCTCTTTTCCAAAGCACGCTTTTCCAATTCACGCGTTTGTAGCGTGCCTATAAGGGATTGAAACATGGAAAAAAATGCAGAAGCCTCTCAAACATCTCAAGTTTGTAGCGTGCCTATAAGGGATTGAAACGAGGTAAATATGTATACATTCCATATTTTGCTCAAGGTTTGTAGCGTGCCTATAAGGGATTGAAACTCCTACAACGCTGTCTGCGTCCCATTCCAAAATCTCGTTTGTAGCGTGCCTATAAGGGATTGAAACCACCACTCTATCAGTAGCTCCTTCTTGTTCTGTGGAGTTTGTAGCGTGCCTATAAGGGATTGAAACTCCTTATTTATTATTGTATTCTTTCTTTTTATAACTGTTTGTAGCGTGCCTATAAGGGATTGAAACATAACATAAAGTGAAACTGAGCGAGACATCCCT
KOK=        31
KK=  184261  LL=  185460  Z=    4.91  JJ=  184261  DL=  1200
A===      111      112      113      114      121      123      124      131      132      133      134      141      143      144      211      213      214      223      224      231      233      234      243      244      313      314      323      333      334      343      413      433
B===      222      122      422      322      212      412      312      242      142      442      342      232      432      332      221      421      321      411      311      241      441      341      431      331      424      324      414      444      344      434      423      443
RRR=    3.916    4.801   -1.294    4.443   17.646   -4.451    2.974    8.959    1.779    8.753    2.017   27.427    1.004   47.055    0.587   -1.910    0.947   13.670    3.408    0.915   17.875    0.910    7.364    1.475   -0.263    0.040    5.105    1.987   -0.086   -0.232   -0.978    6.124
X1==    1.202    3.986   -1.682    2.718    4.801   -0.961    2.141    1.938    0.944    3.661   -1.429    7.703    0.693    4.972    1.541    2.214   -2.149    2.496    1.973    0.944    4.960   -0.612    3.855    2.083   -1.064    2.107    1.975    1.545    0.184    0.184    0.693    3.184
X2==    3.258    1.204    0.769    1.634    3.675    4.632    1.389    4.623    1.885    2.391   -1.411    3.561    1.450    9.464    0.381   -0.863   -0.441    5.478    1.727    0.969    3.604   -1.487    1.910    0.708    0.247    0.019    2.585    1.286   -0.467   -1.264   -1.411    1.924
CD1=       10       16        0       11       18        1        9        6        4        5        0       22        3       13       10        6        0        6        8        4        6        1        7        7        0        5        3        2        1        1        3        4
CD2=       13        9        6        5       15       15        5       14        9        8        0        8        4       11        7        3        2       18        6        7       11        0        5        2        4        2        9        5        1        0        0        4
CTTTTCCAGTGGGAAAAACATGGGGGTATTTAAAGGAGTAGGCTATCCTGAAGATATAGGAGAATTTTACAGATTAGAAGAATATAAAGGATATATTTGGACTGCTCATACCCGTTTCCCTACAAATACTCCAGGGTGGTGGGGCGGAGCACATCCTTTCTCCCTTTTAGACTGGAGTGTGGTCCATAATGGAGAGATTTCTTCTTATGGGACTAACGCAAGATATGTGGAAATGTTTGGATACAAATGTACCTTAAGGACAGATACAGAGGTCATTACATATATTATTGACCTACTAATAAGAAAGCACAAATTACCATGGGATATTGTTGCGAAAATACTTTCTGCTCCCTTTTACAGTGTTATTGAGAGGATGGATGAAGAAGAAAAGAAGAAGATGAAGGCTATGAGGGCTGTATATCAGAGTTGTCTTCTTAATGGGCCTTTTGCTATTATTGTAGGATTTTCTCAGGGAATAGTTGCCCTTAATGATCGAATTAAGTTGAGACCTTTGGTGGCAGCGGAAAAAGGGGAAGTTTTATATGTGGCTTCTGAAGAAGCTGCCATAAGAGAAATTTGCAGTAATCCTGATAAAGTCTGGATGCCTAAGGGAGGAGAGCCAGTAATAGGACTTCTGGAAGAAGTGGGGGTTTTAGTATGAAGACATTGTATGAATCTGATTTTATAGTAATAAGAGATGAAACTAAATGTATTAGGTGTAAGGTTTGTGTAAGACAATGTGCTAATGATGTTCATGAGTATGATGAAGAAGAAGATAGAATAATCTCTGATAATTCAAGATGTGTGGGATGCCATAGATGTGTAGCTTTGTGTCCTACAAAGGCAATAACAATAATGAGGAATCCATTGGAGTTTAGGGAGAATTATCAATGGAATGCAAGAGCTATAAAAGATATATATAAGCAGGCAGAAACCGGAGGTATTCTTCTCACAGGAATGGGAAATGATAAAGCTTATCCTATATATTGGGATAAGCTTTTGATAAATGCAAGTCAAGTGACAAATCCCTCCATTGATCCTCTAAGGGAACCTATGGAAATAAAGACCTTTATAGGTAGAAAACCTGAAAAATTAGAATTTGATGAGGAAGGAAGATTATTAACCAAGATGCCTCCTCAATTGGAATTAGAAGTTCCTGTTATGTTTTCTGCCATGTCTTTTGGTTCTATTAGTCTCAAT
KOK=        32
KK=  187741  LL=  188580  Z=    4.93  JJ=  187741  DL=   840
A===      111      112      113      114      121      123      124      131      132      133      134      141      143      144      211      213      214      223      224      231      233      234      243      244      313      314      323      333      334      343      413      433
B===      222      122      422      322      212      412      312      242      142      442      342      232      432      332      221      421      321      411      311      241      441      341      431      331      424      324      414      444      344      434      423      443
RRR=   21.962    8.720    0.556   14.631   16.614    0.180   17.512    1.503    0.225    3.036   -0.103   15.368    0.016    3.040    0.861   -0.664    0.228    2.100   -1.694    0.225   36.105    0.707   -0.212   -0.124    0.438   -0.119    1.592   -0.093   -0.660    0.133    0.135   -0.202
X1==    3.779    2.774    0.646    3.638    3.692    0.040    4.228   -1.135    1.040    2.753   -0.864    5.086    0.136    4.062   -1.815   -0.960   -0.199    1.277   -0.973    1.040    3.814   -0.651    1.349   -0.186   -0.247    0.136    0.814   -0.048    0.833   -0.167    1.136   -0.167
X2==    5.812    3.143    0.861    4.022    4.500    4.498    4.142   -1.324    0.216    1.103    0.119    3.022    0.119    0.748   -0.474    0.692   -1.144    1.645    1.742    0.216    9.466   -1.085   -0.157    0.666   -1.773   -0.881    1.956    1.952   -0.793   -0.793    0.119    1.207
CD1=       16       11        2       12       13        1       11        0        2        3        0       15        1       10        1        0        3        2        1        2        4        0        2        2        0        1        1        0        1        0        2        0
CD2=       15       12        5        5       15       14        6        1        5        5        1        4        1        1        4        6        0       10        4        5       23        0        1        1        0        0        8        6        0        0        1        2
TTTGGGGGAAAAGAGAGTAATTCCCATTTTACCCAATGCATATATTCAGGGAGAAGTTGCAGGTATAAATATGGCAGGAGGAGATTTTGAGTATGAAGGGAGTTTTCCCATAAATTCCATAGGATTTTTTGACATTCATATGATGACAGGAGGAATAGTGAATCCAAAAGAAGATTGTGAGGTATTAAAAAGGTTAGAAAGGGATAGGAAGATATATAGAAAGATATGTTTAAAGGATGGAAGAATTTTGGGATTTATATTTATAAATTCCTTTGATAGGACAGGAATGATTGTAGATTTGATGAAAAACAAAGTGGACGTGTCAGGTTTTAAAGAAAGGCTTCTTTTGGACAATTTTGGTTTCTTAGATCTTCCAAAAGAAGTAAGAAGAGAGAAGATATGGAGGGTATAGATATGAAGATGATAGAAGATATGATTACCATAGATGGAAAGGGCTTACATTATAGAGTTCTTAATGAGATGATAGAAGAGAAGTTAAAAGAAGGATATGAGAGAATAAAACTTATTAATATCAATGGACAGAGATATATTGGGGCAGGACTCACCTTTCCAGATAGAGAAATAGAGATATATGGAACTCCGGGAAATGATTTAGGAGTTTTTATGAATGGACTTAAAATAAAAGTATATGGAAACAGCCAAGATGGTGTAGGAAATACTATGAACGATGGAGAAATATTAATTTATGGATCTTCTGGAGATATTATGGGTTATGGGATGAGAGGTGGAAAGATATTTGTAAAAGGAAATGTAGGATATAGGGTTGGAATACATATGAAGGAATATAAAGAGAAGATTCCTGTAATTGTTATTGGGGGA
KOK=        33
KK=  193021  LL=  193470  Z=    6.68  JJ=  192721  DL=   450
A===      111      112      113      114      121      123      124      131      132      133      134      141      143      144      211      213      214      223      224      231      233      234      243      244      313      314      323      333      334      343      413      433
B===      222      122      422      322      212      412      312      242      142      442      342      232      432      332      221      421      321      411      311      241      441      341      431      331      424      324      414      444      344      434      423      443
RRR=    0.275    0.631    0.498    0.010    1.978    7.624   -0.270    0.128    1.209    0.248   -1.595   -0.050   -0.377   -2.293    4.516    0.524   61.528    0.055   20.699   -0.848    4.661   -0.046    0.164    0.727   -0.265   32.108    3.865    1.146   -0.052    0.401    0.238    0.063
X1==   -0.311    0.885    0.370    0.061    2.775    2.461   -0.334    0.370   -1.341   -0.512   -1.150    0.061    0.615    2.949    2.775   -0.581    7.357   -0.249    3.991    0.940    3.495    0.055    1.055    0.255   -0.512    5.027    1.656    1.782    0.114   -0.886    0.615    0.114
X2==   -0.885    0.713    1.346    0.170    0.713    3.098    0.809    0.346   -0.902   -0.483    1.387   -0.830   -0.613   -0.777    1.628   -0.902    8.363   -0.220    5.186   -0.902    1.334   -0.845    0.155    2.855    0.517    6.387    2.334    0.643   -0.453   -0.453    0.387    0.547
CD1=        3        4        3        2        7        5        1        3        0        1        0        2        2        4        7        1       10        1        5        3        5        1        2        1        1        7        3        3        1        0        2        1
CD2=        0        2        2        1        2        4        2        1        0        0        2        0        0        0        3        0       10        1        8        0        2        0        1        4        1        7        3        1        0        0        1        1
GAGCAGTTATAGCTACAAGACCTGCCAAACAGCCATTCAGAGTCATTCCTAAATCAGGTTTCCCCAATAAGATCCATGAGGTAATAGTAGAACTTAATATTGCTGAAGCTGCCGCAGTGTTTGTTGTAATAACAATATGTGAGATTGCTTGAGGATCAGCACTCATAGTAGAGCCTGGATTAAATCCAAACCATCCTAGCCATAAAACAAAGGTCCCAAGGGTTGCTAAGGACAGATTATGACCAGGGATAGGTTTTATGCTACCATCGTCAGCGTATTTGCCAAATCTCGGGCCCAATAATATAGCTCCTACTAAAGCTGCCCATCCTCCTACAGAATGAACCACTGTAGAACCTGCAAAATCAAGCATCCCTAATTTAGAAAGGAATCCCCCTCCCCATATCCAATGTCCTACTATAGGATATATAAACATGGACATAATAAAGGAAA
KOK=        34
KK=  193891  LL=  194880  Z=    4.67  JJ=  193741  DL=   990
A===      111      112      113      114      121      123      124      131      132      133      134      141      143      144      211      213      214      223      224      231      233      234      243      244      313      314      323      333      334      343      413      433
B===      222      122      422      322      212      412      312      242      142      442      342      232      432      332      221      421      321      411      311      241      441      341      431      331      424      324      414      444      344      434      423      443
RRR=   26.601   10.452   11.096   12.777    6.027   -0.594    0.715    2.042   -0.774    2.833    0.480    7.557    1.943   15.293    2.201    0.033   -1.552    2.818    1.977    0.323    9.266    0.389   -0.147   12.270    0.096   -0.070   13.509    1.877   -0.888   -0.255   -0.715    1.918
X1==    6.252    2.971    2.659    3.130    1.713    1.085    0.831    1.428   -0.634    4.732   -1.102    2.465    1.641    3.922    1.713   -0.061    0.831    1.281    1.107    0.512    3.437   -0.337    0.514    4.415   -0.346   -0.188    5.011    1.260   -0.633   -0.633    1.641    1.367
X2==    4.255    3.518    4.173    4.083    3.518   -0.547    0.861    1.431    1.221    0.599   -0.436    3.066    1.184    3.899    1.285   -0.547   -1.869    2.200    1.786    0.632    2.696   -1.157   -0.286    2.779   -0.276    0.374    2.696    1.489    1.403    0.403   -0.436    1.403
CD1=       19       13        7        7       10        5        4        5        2        7        0        6        3        5       10        3        4        6        5        4        6        1        2        6        1        1        8        2        0        0        3        2
CD2=       21       17       11       12       17        2        5        6        5        2        1       10        3        7       11        2        0        6        6        4        4        0        1        5        1        2        4        2        2        1        1        2
CCATTTCCTTCACCTCCAAATTCTTAGATTTTGGAAAGGTTCTTAATTTTTAAAGTTCCTGATTTTAATAGACTTGCAAATCACCTCCTTTTATAGAAAATTTGTTTCCTTGCTGTTTTTGACGCCCTTGTCTAAGGATTAGTTTGGATAAAATAATATCTTAAAATTTATTTTTTGTCAACATCTAATTTCTTAAAAGGCAAACGGAAAGTTATTGCCGACAAAATAAATTTTTTTATTTTATAAGGATTAAAGTTGAAGTTCGTAGTAAAATGAAACAAATTTTAGATAGCTGTTTGTATCATACTTATGAGGATTTGAAGATGGCAGTACGCTTAATCCAGAGTTATGCGTCCTGTTAGGTTTTTAGCGTATATATAAACAATTCAAGAAAGAGAAAAAATAAAAGTTCATTTTTCTGGCAACCTCCAATAACCCCAAAACCCCGGGGGATTGACAGAAAGGAGTTTTACCATCCATACCAATTCCAAAACTTGGTCTTGTTATGTTCCATGTATCCTGCCATCTTTGAGCTTTAACAAGAAACTCCTTTACATTTTTACATCTTTCTGCATGAATACCAAGGAAATACTCATCATCCTGCCTATGAGAATTCTCAACTATACCCATAAGATATTTAGCTCCTTTCGGTATTGGTTTTAGCTCTACAATCTTTCACTTCCTAAACAAAACTCCTCACCATTATCCACTCTTATACCTATTTGCAGTGACTCTTGTTATTGTTTCAACACCAATGATATTACACTCATATTAAGGGAGTGAAGTCTTCATTATTATTCCTATATTTCTCATAGTGGTACCTATCTCAATACCTATGTGGAGGAGAAATAAAATTTTTATTGAAAAATTTAAGAAAGTAGATATAATTTAATTTGGGGATTTTAATCGATTTTTAAACAAAAACTTTATGAGAAGCAAAAGATTTTATAAGTTTCTGGTTTTAATTTTAGCTCTGTTTATTATTGGGGG
KOK=        35
KK=  197161  LL=  198240  Z=    6.74  JJ=  197041  DL=  1080
A===      111      112      113      114      121      123      124      131      132      133      134      141      143      144      211      213      214      223      224      231      233      234      243      244      313      314      323      333      334      343      413      433
B===      222      122      422      322      212      412      312      242      142      442      342      232      432      332      221      421      321      411      311      241      441      341      431      331      424      324      414      444      344      434      423      443
RRR=   18.413    1.291    7.840    0.857    8.534   -2.283    0.245    0.547   -0.146    6.470    0.614    6.689   -0.937   32.994    9.556   -1.239   -0.791   32.240   -1.494    9.601    4.309    0.592    3.030   36.145    0.539    0.614    5.568    1.651   -0.008   -0.385    1.614   -1.390
X1==    4.966    1.389    4.069    0.973    2.586   -1.606    0.980    0.284   -0.343    3.006   -1.264    1.977    1.929    6.644    2.586    2.184   -0.528    5.987    1.491    2.816    2.009   -0.463    1.136    7.293    2.006   -1.264    2.009    0.612    1.382    0.382   -1.264    1.382
X2==    3.708    0.930    1.927    0.881    3.300    1.421    0.250    1.927    0.427    2.153   -0.486    3.383   -0.486    4.966    3.696   -0.567    1.500    5.385   -1.002    3.410    2.145   -1.278    2.669    4.956    0.269   -0.486    2.772    2.696   -0.006   -1.006   -1.276   -1.006
CD1=       19       10        9        6       13        0        6        3        2        4        0        8        4       13       13        6        3       12        7        7        3        1        3       14        3        0        3        1        2        1        0        2
CD2=       16        9        8        4       15        7        3        8        5        6        1        8        1        6       16        3        5       15        1       11        6        0        5        6        3        1        7        5        1        0        0        0
CACATTGAAATGGAAATTTAAAACTGGAGGTTCGGTTCATTCCTCACCAGCTATAGGTCAAGATGGAACTATATATGTGGGAAGTTTGGATGATTATCTATATGCAATAAATCCTGATGGTAAATTGAAATGGAAATTTGAAACTGGAAGTTGGGTTGATTCCTCACCAGCTATAGGTCAGGATGGAACTGTCTATGTGGGAAGTGGCAATCATTTGTATGCGATAAATCCTGATGGCACATTGAAATGGAAATTTGAAACTGGATATTGTGTTGATTCCTCCCCCGCGATAGGTCAAGATGGAACTATATATGTGGGGAGTGGAAGTTATGATAATTATCTTTATGCAATAAATTCTAAAAGTAAAGGTTTAGCAAATTCACCATGGCCTAAGTTCCGCCATGATAATCAAAATACTGGAAGAGTGAAATAATAAATGGGATAAGTTAATATTAACGGAGGAGCAGGGAGAAAACCCCTGCTCCTTTTTTGTTTTTCATAAACATATGATTATACACATTAGTGGAAAGAAAAGTTTTATCTTTATTATTCTTCCTATATTTCTTATACTGGTACCTATCTCCATACCTATGTGGTTTTATTTTTTAATATAACCCTAATTAATGATATGAAGAGAGACATAAATATAGAAGTTCAAGGGGTTTATATTAATGGTAGGCCATATCCTTTTTTGGAGAAGATAGTTTTAAAAAATAGACAAAAATTGGTAATAACCTTTTCAAATGTTCTAAAAGATTATATGATAAAAGAAGGTAAAGTGAGTTTTGTGAAGATCTATTGGTGAGGGGATAGATGAAAGAGGATGTTCTTTTTGAGTTAGAAGAAAAAGAAAAATACACTATTTTATCTTTCCGTATGGAGAAAAATTTAGTTCCTTCTGCACTTTATAATCTTTCTCCTCCAAATGTAAATACAAGAAAAGGGCTGATATTGAATGGTAGGGGACCTATATGGTTGTATGCATTTTTAGTTCATTTTTATCATCCAACTCCATTTTTGGCAGTTTATGATCCGAGGGTGGGAGCAGTAGTTATAGCATCGCACGTTCCAGAATTTAGG
KOK=        36
KK=  198901  LL=  199620  Z=    4.95  JJ=  198661  DL=   720
A===      111      112      113      114      121      123      124      131      132      133      134      141      143      144      211      213      214      223      224      231      233      234      243      244      313      314      323      333      334      343      413      433
B===      222      122      422      322      212      412      312      242      142      442      342      232      432      332      221      421      321      411      311      241      441      341      431      331      424      324      414      444      344      434      423      443
RRR=   10.506   -0.490    0.770   20.892   -1.347    0.678   -1.021   -1.590    0.049    0.193    0.860   81.399    2.139    8.087    1.493   -3.162   -1.597    5.960   -0.545   -2.000    2.733   -1.838    0.038    4.037    0.466    0.085    1.591    0.180   -0.331    0.180    0.085   -0.173
X1==    2.855   -0.248    0.585    3.525   -0.681    2.447   -0.524   -0.791    0.175   -0.682   -1.058    9.489    1.801    5.389    3.218    3.205    1.265    2.122   -0.242   -0.582    1.439   -0.914    3.086    2.898    0.318   -0.105    1.439   -0.216    0.648   -0.352   -0.105   -0.352
X2==    3.680    1.977    1.316    5.927    1.977    0.277    1.948    2.011    0.277   -0.283   -0.813    8.579    1.187    1.501    0.464   -0.987   -1.263    2.809    2.252    3.437    1.900    2.012    0.012    1.393    1.466   -0.813    1.106   -0.831   -0.510   -0.510   -0.813    0.490
CD1=       14        5        3       10        4        5        2        1        2        0        0       21        3        9       13        6        5        4        2        1        2        0        4        5        1        1        2        0        1        0        1        0
CD2=       10        8        4        8        8        3        4        5        3        1        0       11        2        2        5        1        0        8        5        8        4        3        1        2        3        0        3        0        0        0        0        1
ATTAGCCCATGCTCTATATAAAGATTATAAAAATAATTTGTTGAATAAAAATGATCTTAACAAAATAAAAGATCTTTTAAGAGATAGGAAAAAGATTGATACGGCAGGCGAAGAGATTTTCAACCGAAAGCTATTTACCTTCATAGTAGGGGATATTTCTGGAATACAAAGTTTTCTCTTTAATGTCTCTTCAGAAAGAGCAGGTAGAATGTTAAAAGGTAAATCTGTTTTCATAGATCTTCTATCTAGGTATTCTGCCAAATTTATATTGGATAGTACAGGGTTTACAAGGGTAAATACTCTATACCTTGGAGGAGGAAACTTTGAACTCTTACTATCTTATATTCCTGAAGACGAATTAACAAGATTAAGAAACCATATTATAGAGACCTTGTGGAAATTTGTAGGAGATGATCTTTATCTTGGTATAGAGTGGGATTATCTATCAATAAATGACCTTCTGAACTTCATCAACAAAAGAGAAGAAGTTATGTTAAAAGCTAATCAGAGGAAAAAGAAGAGATACAGTACTTTGGAGAATTTTTACGATTTGATTTTTGTTCCTAAAAGTGAAGACATAAAAGAAGGAGAATATTGCACTATATGTGGTAAGAAAAAAGTAGAAGATGCAAGTTCGCAAGATAGATGGTGTAAAACTTGTAAATCCTTTGTAGAGCTAACTGGTAAATTAAGAGATGCCTCCTTTTTAATTGAAGAGAG
KOK=        37
KK=  208861  LL=  209880  Z=    5.94  JJ=  208681  DL=  1020
A===      111      112      113      114      121      123      124      131      132      133      134      141      143      144      211      213      214      223      224      231      233      234      243      244      313      314      323      333      334      343      413      433
B===      222      122      422      322      212      412      312      242      142      442      342      232      432      332      221      421      321      411      311      241      441      341      431      331      424      324      414      444      344      434      423      443
RRR=   17.203    1.582   -0.008   50.162    5.559    0.152   -1.193    0.030    0.355   -0.037   -0.844   43.719    0.013    2.451    5.648   -0.446    3.437    5.172   16.822    2.888    6.587    0.119    0.013    1.203   -0.532    6.595    9.800   -0.354   -0.980   -0.214    0.142    0.170
X1==    3.630    0.897    0.067    7.973    1.955    0.100    2.565    0.067   -0.499    0.032    0.803    6.333   -0.135    2.285    2.661   -1.098    0.910    2.551    5.408    1.897    2.050   -1.063   -0.116    0.586    2.032    3.617    3.050    0.676   -0.383   -0.383   -0.135   -0.383
X2==    4.739    1.762   -0.119    6.291    2.843    1.522   -0.465    0.444   -0.710   -1.143   -1.051    6.903   -0.093    1.073    2.123    0.406    3.778    2.027    3.111    1.522    3.213   -0.112   -0.112    2.055   -0.262    1.823    3.213   -0.524    2.557    0.557   -1.051   -0.443
CD1=       19       11        3       18       14        3        8        3        2        1        2       15        1        4       16        1        5        7       13        6        3        0        1        2        3        5        4        1        0        0        1        0
CD2=       21       13        3       13       16        6        2        4        2        0        0       14        1        2       14        4        9        7        8        6        5        1        1        3        1        3        5        0        3        1        0        0
ACGAAAAAGTGAAAGAAGAAAACAAGAAGTATATAGAGTCTTTATTTGAGAAGATAAGTAAAGTTAAGAGGATAACAGAGGAAGATTTTCCTTTTGCTGTAGAGATAACAAGTTGTGCACCAGGATTTTTGTCTTCAATTTTTAATGAATTTATGAAATCTTCTTTGAAGCATAATAAAACTCTAAGAGAAGACGAAGTAAAAGATATGTTAGTCTATACCATATATAGTACTGCAAAATTAATTTATGAAAGGAATTTGGCTTTTGAAGATGTAATTGAGAAGGTTGCGACAAAGGGCGGGATAACGGAAGAAGGAGTTAAGGTTTTGGAGAAACATCTTACTCCAATTTTTGATGAAGTTTTTGAAAAAACTCTTGAAAAAAGAAGAATGATAAAAGAAAAAGCAGATGAACTTTTTAAAAGTTGATGAAATTAATCGGGATTAATTTTAGTATAATTATGAACCAAGATATTTCTAAACTTAGAGATTTTTTCCATAATATTATAAACCTCTTCAGATATTACCTTATTTTCATATATTACTTTAAAAGTATCACTGTAACTTACAGGAGTTCTATATCCTTCATCTGAGATTATATGATTTGCAATATCTATGCATATCTCAATTGCTATTTGTAAAGTTCTTTCTACTATTCTTTGAGTTTTCCAATCACGAGAATATTCTTCTACGGTAATATTTTTCTTAAAATTAAATTTCTATCTATCAAACCTTATACCTCCTAAAAAGAATTTGTTTCTCCTTGATAGAAAAGTCAAGAAATTCTCTTAATGTAATGGACTCAAAGGAATATCTAAAAGATGGATCTCTATCAACTATGACAATTTTATTTTCTAAAATTCTACCCTTTAATGATATGGGAGCTTCATTCAAAATTACAAGATCTATTTCATTTATATGAGTTTCTTCTTCTAAATCCCTTAGAATTTGAATTTTTTTATTAAAAAGATCTATATTTTTGGAATCTTCTAAATATATTGCAATATTGATATCACTTAAA
KOK=        38
KK=  238681  LL=  239280  Z=    6.92  JJ=  238441  DL=   600
A===      111      112      113      114      121      123      124      131      132      133      134      141      143      144      211      213      214      223      224      231      233      234      243      244      313      314      323      333      334      343      413      433
B===      222      122      422      322      212      412      312      242      142      442      342      232      432      332      221      421      321      411      311      241      441      341      431      331      424      324      414      444      344      434      423      443
RRR=   33.139    2.487   -0.227    7.738    0.002   -0.050   -0.677   -0.832    7.301    0.347   -0.149   60.115    0.850   -1.921   -0.073    0.174    0.040    2.505   -0.103   16.575    3.837   -0.257    0.367   -0.674   -0.179    0.472    0.941    2.047    0.073    0.073    0.331    0.073
X1==    4.483    0.972    0.211    3.783    2.360    0.285   -1.191   -1.031    2.820    0.526    0.240    9.617    2.240   -0.417    0.048   -0.982   -0.340    1.006    0.572    4.721    2.333   -0.729    0.271   -0.400    0.526   -0.760    1.460    2.279   -0.396   -0.396    0.240   -0.396
X2==    7.392    2.557   -1.076    2.045    0.001   -0.177    0.568    0.807    2.589    0.659   -0.621    6.251    0.379    4.606   -1.533   -0.177   -0.118    2.489   -0.179    3.511    1.645    0.352    1.352    1.686   -0.341   -0.621    0.645    0.898   -0.185   -0.185    1.379   -0.185
CD1=       15        7        3        6       10        3        0        1        7        2        1       13        3        0        5        1        1        4        2       10        4        0        1        0        2        0        3        3        0        0        1        0
CD2=       18        9        0        5        4        1        3        2        4        1        0       11        1        6        1        1        2        4        2        5        2        1        2        3        0        0        1        1        0        0        2        0
TGTAAAAGCTAATATAGAAGATCCCATAAGCAAAAGTATTCTTGAAAATATGAAATAAGATACATTAAAGGGCATATCCTTCAAAAGTGCAAAAAGAGTATAACTCACAACTCCTGTAAGGAAAATAACTTGAAAATAAAAAGTACTATTTTTAAACACATTTTGTAAATTATATTTGATAATTTTACCCATTTTTAACCTCCCCCTATTACATCAAGAAATAATTCCTCAAGATCTCTATATTTTCCAAGAATTTCACTCTTCATATCATCTACTAATATCTTTCCCTCTTTTATAAGAATCACTCTATGAGCAAGTTTTTCTAGCTCTCCCAAATCATGAGAGGTCAATATTACGCTTTTTCCTTTCTGATTTAAATCAAGAATTAATTCTCTCATATTTTTTCGAGAAATAGGATCAAGCCCACTCATAGGTTCATCCAAAACTAAGAGATCTGGATTTTTCAAAAGAGCTAAAAGAAAACTTAGTTTTCTTTTTGTCCCTTTAGAATAAGTATAGACCTTTTGAGACAGAAAATCTAAAATTCCTAACTTCTCTGCATAAACTTCAATATCATTTTTTTCTACTCCTCTTCCAAGA
KOK=        39
KK=  243871  LL=  244620  Z=    4.96  JJ=  243841  DL=   750
A===      111      112      113      114      121      123      124      131      132      133      134      141      143      144      211      213      214      223      224      231      233      234      243      244      313      314      323      333      334      343      413      433
B===      222      122      422      322      212      412      312      242      142      442      342      232      432      332      221      421      321      411      311      241      441      341      431      331      424      324      414      444      344      434      423      443
RRR=   12.528   23.058   -1.655   15.896    8.839   -1.620    0.251   -1.962   -0.002   -1.098    0.815    4.377    3.499   18.341   -0.108   -0.243   -0.389    7.676   -0.104   -0.215   16.961    0.047    8.511    4.336   -1.098    0.815    6.854   -0.137    0.139    0.139   -0.745    0.389
X1==    2.747    4.014   -1.037    4.352    4.425   -0.715    0.368    1.433   -0.002    1.139   -1.027    1.543    2.902    4.220    0.315   -0.715   -0.280    2.058   -0.611    0.710    3.356   -0.782    2.218    1.051    1.139   -1.027    1.356   -0.277   -0.336   -0.336    0.938    0.664
X2==    4.561    5.745    1.595    3.653    1.998    2.267    0.682   -1.369    0.982   -0.964   -0.794    2.837    1.206    4.346   -0.344    0.339    1.388    3.731    0.170   -0.303    5.053   -0.061    3.837    4.125   -0.964   -0.794    5.053    0.497   -0.414   -0.414   -0.794    0.586
CD1=       16       16        1       11       17        1        3        5        2        2        0        6        4        6        7        1        2        4        1        3        4        0        3        2        2        0        2        0        0        0        2        1
CD2=       12       17        4        6        9        6        3        0        4        0        0        5        2        5        4        3        4       10        3        2        7        1        5        5        0        0        7        1        0        0        0        1
CCTTTCGGAGAAATAGATGATGCCTATTCCTTTTAAAGCACTTATTGAGGAGAGAAGGATGGCGTTACCTAAAATAAAAACTGCAATATTAGTTTTTTCTTTATATCCATACAATATTAAGAAGGAATAAAAAAGAAACCTAAATATAGGATTAATTACCTTTTCAATCATATAAGCCTTTGGATTTAGCCACAATGAGACTCCTTTGTAAGCTAACCAAGAATTTCTCAAAAAAATCCACACTCTTTTGAGCTTTAAATACCTCCAAAGGTTGCATCTTTCCTATTTTTTCTCTCTATGTATTTAAAGAGAAAATGCCCTACAAGTAGATATAGTACACTTAAGATAATAGAATAGTAAAATTCTTTTTCAATACTATTACATTTTTGCACAGAATTTTTTAGGAATGACACACTCCACCTAATGGGAAGGATATTAGAAATATATTGGACCCATGAAGGAAGAATTTCCACAGGAAATAGAATTCCAGATATAAAGTATATTGGATATAGAATAGAGGATATCAGGGCAAAAGCATTTCTAGATAATGTAAATAAAGTTGCAGTTAAGAAAGAAATTGCTAAAAGGGAGAGTAAGAGGGAAAATAATGAGAGCAAAAATAAGTCAATACGAGAGATTATTAAAGGGATTCTTAAAATTAATATGGAATAAATTATAACTATTGCAAAAGAGATAAAACCTATTAAGGTATTAGCTAAAATTTTGGAAAAGATTATAAATTCAAATCTT
KOK=        40
KK=    7892  LL=    8761  Z=   14.93  JJ=    7562  DL=   870
A===      111      112      113      114      121      123      124      131      132      133      134      141      143      144      211      213      214      223      224      231      233      234      243      244      313      314      323      333      334      343      413      433
B===      222      122      422      322      212      412      312      242      142      442      342      232      432      332      221      421      321      411      311      241      441      341      431      331      424      324      414      444      344      434      423      443
RRR=   42.847    3.735   -0.012   -1.685    2.909   20.134    2.501   -0.581   -0.010   -1.590    0.571    9.812    3.802   12.163    0.833    4.474   -0.341   10.953   -0.193    0.288   15.432    1.587   10.096   83.701   -0.905    0.581    6.717    2.051    0.858    0.858    0.209   -0.037
X1==    5.081    1.721   -0.258    1.838    1.721    5.622    2.442   -0.909   -0.253    2.397   -0.452    4.211    1.961    3.739   -1.174    3.664    1.254    3.676   -0.524   -0.253    4.177   -1.254    1.969    8.150   -1.141   -1.257    1.519    1.305   -0.841   -0.841   -0.452    1.159
X2==    8.433    2.170    0.047   -0.916    1.690    3.582    1.024    0.639    0.041   -0.663   -1.263    2.330    1.939    3.253   -0.709    1.221   -0.272    2.980    0.369   -1.139    3.694   -1.265    5.126   10.269    0.793   -0.463    4.421    1.571   -1.020   -1.020   -0.463   -0.032
CD1=       15        8        2        6        8       11        7        1        2        4        1       10        4        7        2        8        5        8        2        2        6        0        4       13        0        0        3        2        0        0        1        2
CD2=       22        9        3        1        8        9        4        4        3        1        0        6        4        5        3        5        2        8        3        1        7        0        8       13        3        1        8        3        0        0        1        1
ACTCATCAAGGAGCAGAATGGGTGCAACCATCTCCTCCTGTAGGGGTAAGATGGTGGGGAAGAGAGGATGAAAAAGCTGAGATTGATAGAGAGCTGGACATGGCATTAGATTGGTCTATTAGAAATGGAAAGGTGCCACTTTATATGGGAGAGTTTGGAGCATATTCTAAAGCAGATATGGATTCAAGGGTAAGATGGACGAGTTATGTGGCAAGGTCAGCAGAAAAAAGGGGAATAGCTTGGGCATATTGGGAGTTTTGCGCAGGATTTGGCGCCTTTGATCCTGTAAAAAATGAATGGAGAAAACCTCTATTAAAAGCTCTAATACCAGAAACTAAGATGTAAGAATATGATTCCCCCAAAGCCTAGAAAAAAAGGGCTTTGGGGGATTCTTTTTTATTCTTCAACTTTCAAATTTGGTAGCTCATCTTTTGTAATTACAAAGGGATGATTAAATACTTTTTTAATATGAGAGATTTCGTTTTTGTTTGGATCATTTTCAAAACCTGACCAGGTCATAAACCATACCCAATAAGCTTTTTGCTCTTTCATTAAATCTGGATCTGGAATAATTCCATTTTCTGTGAGAGCTACGAGTTTTTTCCCACCAAATAGTTTTACAATGTTATAGAACATTCCTGTAGATGGAGAATAATCTTTATCTTTAAGGTATATATCTGCTCCTACAATATCTACATATTCATCTCCAGGATACCATTTGAGAGCATCAGGAGAGTCTGTAGTAGTCCAAACCCATATAAGATTATTTATTTTATGATAATTTACAAGCCTATCAAAAAGTAGTCTCCATAGTTTTTTACAAGCTTCAGGACCTTTTGCTCCCCACCAGAACCATCTACCTTCTGCCTC
KOK=        41
KK=   13532  LL=   14461  Z=    4.99  JJ=   13262  DL=   930
A===      111      112      113      114      121      123      124      131      132      133      134      141      143      144      211      213      214      223      224      231      233      234      243      244      313      314      323      333      334      343      413      433
B===      222      122      422      322      212      412      312      242      142      442      342      232      432      332      221      421      321      411      311      241      441      341      431      331      424      324      414      444      344      434      423      443
RRR=   10.100   30.813    0.112   -3.703    7.984   -0.263   -3.023    0.142    9.439    0.033    1.310    4.161    4.788   35.974    4.628    0.351    0.170    1.138   -0.124    0.977   23.237    1.310   14.024    4.142    0.007   -0.489    2.538    3.713   -0.338   -0.338    0.346    1.120
X1==    3.643    4.270   -1.611    4.491    2.657    1.665    1.963    0.283    2.959    0.034   -1.171    1.287    1.415    4.432    2.657   -0.276   -0.773    0.460    0.424    0.371    5.082   -1.141    5.927    3.868    0.034   -0.309    1.082    3.634    0.486    0.486   -0.309    0.486
X2==    2.772    7.217   -0.069   -0.825    3.005   -0.158   -1.540    0.502    3.190    0.953   -1.119    3.233    3.385    8.117    1.742   -1.274   -0.220    2.475   -0.293    2.632    4.573   -1.148    2.366    1.071    0.192    1.583    2.346    1.022   -0.696   -0.696   -1.119    2.304
CD1=       16       17        0       12       13        5        7        3        7        1        0        6        3        8       13        2        2        3        4        3        6        0        8        7        1        1        2        4        1        1        1        1
CD2=       12       23        3        1       13        3        0        4        9        3        0        7        5        9       10        1        2        8        2        8        8        0        4        2        2        3        5        2        0        0        0        3
GGATGAGAGTGGTATAAAGGAAGGTCTTCTTCTCTGTAATGCTATGCATATTACTGCAAGTGTTTTTATAAATGATGATGAGCCAGGTCTTTTAAAGGATTTTGAAATATGGCTTGAGAAGCTTGCTCCAGAAAAACCTTATAATCAATATTATCACAATGTGGGAGAGAATAATGCAGATGCGCATTTAAAAAGGACTATAATGGGAAGAGAAGTGGTTATTGCAATCACTAATGGTAAGCTTGACCTTGGTCCATGGGAACAAGTGTTTTATGGGGAATTTGATGGTATGAGAAGAAAGAGGGTACTTGTGAAAATAATAGGAGAATGAATAAAATCTTTGCTATATTAAGGCTGATCTGGTAGGTTGAAAAACGCAATGGCAAGAATTATATCTGCAGCAATGAATAATATTCCTCCAATAAGTAGTGGGGCGGTTATGGCTCCCCAAAGATATAAATTCCCTGCAGTATTAAAATAATTGATATTAGTTAAATTAGATAATAAGGAGAAACTTTTTTCCAGTCATTCATTCCCATAATCATTAATATGTATCCTATTATTAAGAAGGTAAGTCCTCCTTTTAAAATAGAAAGGCTCTCTTGTGAGGAAGTGAAAATACTGAGTATAGCACTACCTAAGAAGATTATTAATACTACACCGCTTATTATAGATAAGATAAATCCTATGAGGTATTTGTTAAATATTTCTTTGTTATTATAATATGTGGATAGCTTGCTCATGGCTACTAATAGCAATACTATTGAGACTATTTCCAAAACAAAACCAATATAAGGAAGGAAAATTAATAGTCCTAAAATTGCACCTATTCCCCCTAAAGTTTTAATTTCTTTCATTTTTCAAATCCCCCTAAGTATTTTTAGGTTATTATACAGTGGAACTTTGATTTTTTAAATATTTATAATGTTT
KOK=        42
KK=   16832  LL=   17491  Z=    5.28  JJ=   16802  DL=   660
A===      111      112      113      114      121      123      124      131      132      133      134      141      143      144      211      213      214      223      224      231      233      234      243      244      313      314      323      333      334      343      413      433
B===      222      122      422      322      212      412      312      242      142      442      342      232      432      332      221      421      321      411      311      241      441      341      431      331      424      324      414      444      344      434      423      443
RRR=    0.014   -3.101    3.338    8.515    6.013    2.915   17.733    0.971   -0.286   -0.300   -0.095   -1.657    1.032   -1.132    4.625   -0.286   -0.551    1.853   28.606    3.339   -0.489    1.080    0.003    0.347   -2.161  106.295   16.213   -0.478   -0.130    0.352    0.210   -0.130
X1==   -0.057   -1.055    2.176    4.906    1.461    2.747    4.630   -0.698    1.143   -0.758   -1.127    1.537   -1.127    2.046    1.964    1.143    1.498    1.560    4.135    1.945   -0.606   -1.003   -0.003    0.265   -0.758   10.541    5.394   -0.292   -0.483   -0.483   -0.229   -0.483
X2==   -0.254    2.941    1.534    1.736    4.115    1.061    3.830   -1.392   -0.250    0.396    0.084   -1.078   -0.916   -0.553    2.354   -0.250   -0.368    1.187    6.917    1.717    0.808   -1.076   -1.076    1.308    2.850   10.084    3.006    1.640    0.270   -0.730   -0.916    0.270
CD1=        5        2        5       12        7        5       10        1        3        0        0        6        0        5        8        3        5        3        8        4        0        0        1        2        0       13        6        0        0        0        1        0
CD2=        2        8        4        3       10        4        6        0        2        2        1        0        0        0        7        2        1        5       11        5        3        0        0        2        5       11        6        3        1        0        0        1
TATCAGATCTTTCTGAGTTTGCATTAATATTCAATTTTGAAAAACTATTATTTAAAGATTTAACTCTTAGAAAAGCCATTGCTTATGCATTGAACAGGACAAAAATTAGAGATGTTGCTGCATGGCAAGCAAAGGATGTCAGTGATTATGCTCATGGAGTATTAAAAAGTATGGAGAAAACGTGGTTATCAGCAGATTTTCTAAAGACTTTAACAAATTATAGTTATAATCCAGCAAAAGCTGAAGCAATTCTGAAAGAGGCAGGATATACTAAGGGATCTGATGGTTTATGGAGGACTCCTGATGGAAAAGTAGTTGCATTTACTGTTTCAGTATATGGACCTCATAGTGATTGGGTATTAGCGGCAAGAGAGATCACAGAACAACTAAAGAATTTTGGATTTAAAGTAGACTTAAAGATAATACCTGAGGGAATGAGAGATACAGTGATGCGTGGTGGAGATTATGAGGCTGCAGTAGAATTTGGAACAGCATGGTGGGGTTATCCTCATCCTGCAATGGGTTATACAAGAATATATCAAGGTGAAGTTGCAGACTTTACAAGATTTCCTGCAAAGAGTAAGTTCAAAACTCCATGGGGAGACTTAGTACCTTATGAATTGACAGATAAACTACAAGAAGTTACCACAAAACCTGCAG
KOK=        43
KK=   23072  LL=   24151  Z=    6.43  JJ=   23042  DL=  1080
A===      111      112      113      114      121      123      124      131      132      133      134      141      143      144      211      213      214      223      224      231      233      234      243      244      313      314      323      333      334      343      413      433
B===      222      122      422      322      212      412      312      242      142      442      342      232      432      332      221      421      321      411      311      241      441      341      431      331      424      324      414      444      344      434      423      443
RRR=    5.087    3.533    2.396   32.054   15.982    7.792   -1.413   -0.061   -0.320   16.639    1.829    9.494    3.763   29.924   -0.617    0.323    0.364    8.195    8.224    1.042    3.928    1.829   -2.277   24.861    0.062    0.004    3.235    1.041    0.889    0.889   -0.735   -0.657
X1==    1.670    0.750    2.965    7.697    5.165    1.642    1.260    0.375    2.286    5.581   -1.293    3.960    1.049    3.569   -0.574   -0.289    0.198    2.895    4.398   -0.933    0.819   -1.301   -0.525    6.088   -0.112    0.269    1.763    0.483   -0.765   -0.765    1.049    2.235
X2==    3.047    4.710    0.808    4.164    3.094    4.744   -1.122   -0.163   -0.140    2.981   -1.414    2.398    3.585    8.385    1.075   -1.117    1.839    2.831    1.870   -1.117    4.794   -1.406    4.341    4.083   -0.549    0.014    1.835    2.153   -1.161   -1.161   -0.700   -0.294
CD1=        9        7        7       18       17        5        6        3        6        7        0       11        3        8        4        2        4        7       12        1        2        0        1       12        1        2        3        1        0        0        3        3
CD2=       14       18        6       10       14       14        1        4        4        8        0        7        7       11        9        2        6       10        6        2       11        0        8        6        2        2        6        5        0        0        1        1
GCACTATCCCTTGCCATAAATAGGGACGAAATAAATAAGATCCTATATATGGGACTTGGTACTCCAATGCAAGCAGCAATTCCTAAGGGTGCTGCTTATTATGATCCTTCTTGGGAAAAGGCATATGCTCAGTATGATCCTGGAAGGGCCAAAATATTGCTTGATGCTATGGGGCTTAAGGTTGGAAAAGATGGATTTAGAATTGGTCCTGAGGGTAAACCTATTGAGCTGATTATTAGTTTTACCACCTATCCAGGAAATGCAAATATGAGTATTATGGAGTTGATTAAGAGCTATTGGGAAAAGATAGGGATCAAGACCATAATCAAGCAAGTAGATAGAAGTTTGTATGTTACCAATTGTAACTCTGGAGATATTGAGATTGGTGTGTGGGTTATGGATAGGTGCTCCAACTTTATTTTAAGCCCTGGAAGAATATTAGGAACTATAACTGACGGTCCATGGGCTCCTCTTTATGCCAGATGGTATTGGACCAAGGGCAAGGAAGGAGAAGAACCTACAGGAGATATAAGAAAGCTTTATGAGTTGTGGGATCAAGTTAATCAAACTACAGATGCAACAAAGAGAGATATACTTATTAGGCAAATTGTTGCTCTCCATAGAAAGAACATATGGATTATAGGTACCGTGGGAGCACTTCCATCTCTCTGTATAGTAAAGAACAACTTTAGGAACGTTCCAGAATACTTAATAAGTGATGCTCCACTCTTTACTCCTTTGAACGCATTTCCTGAACAGTTCTTTATTAAATAGTTCAAGCTGATTTTATGGGGGAGAGGTCAAATCACCTCTCCCCCTTTTTATTTTCTAAGGTTTAGCTCTACTTTGATATAATATTCAAAGATAATTTGGTAAAGGAGAGACTGTAAATGGAAGGATTGAGAGAGAATTTTATTTTGTTTTTACCACTTCTTCTGATTCAATTAGTTTTTCAAATCTTAGCTATTGTTGATCTTATTAAGAGAAATAAGGAAGAAATTAGATGGGAAAATAAAATAATATGGGCTATAATTATTCTTGCTTTTGGAATTTTAGGTCCTATGGCTTATTTTGTCTTTG
KOK=        44
KK=   35072  LL=   35701  Z=    4.55  JJ=   34802  DL=   630
A===      111      112      113      114      121      123      124      131      132      133      134      141      143      144      211      213      214      223      224      231      233      234      243      244      313      314      323      333      334      343      413      433
B===      222      122      422      322      212      412      312      242      142      442      342      232      432      332      221      421      321      411      311      241      441      341      431      331      424      324      414      444      344      434      423      443
RRR=   -0.090    0.296   -0.093   21.649   -0.197   -1.486    7.796   -0.093   -1.720   -0.115   -1.169    0.106   -0.426    0.116    2.283    0.524   20.143   11.900   48.431    1.061   -0.529    1.135    0.208   -1.390    0.428   63.340    7.558   -0.129   -0.109   -0.109   -0.042    0.068
X1==   -1.071    0.240    0.161    4.286    0.240    2.005    4.300    0.161   -1.246    0.229    1.324    2.057    0.482    0.221    1.856    0.380    4.300    3.231    8.132    0.380   -0.661   -1.112   -0.204    2.501    0.229    8.900    3.339   -0.332   -0.616   -0.616   -0.360    0.384
X2==    0.084    1.230   -0.577    5.052   -0.819   -0.741    1.813   -0.577    1.380   -0.502   -0.883    0.052   -0.883    0.523    1.230    1.380    4.684    3.683    5.955    2.794    0.800   -1.021   -1.021   -0.556    1.865    7.117    2.264    0.389    0.177    0.177    0.117    0.177
CD1=        2        4        2       11        4        4       10        2        0        1        3        7        2        3        7        2       10        5       15        2        0        0        1        6        1       12        4        0        0        0        1        1
CD2=        2        4        1        6        1        1        3        1        4        1        0        1        0        1        4        4        6        8        8        6        3        0        0        0        4        8        5        2        1        1        1        1
GGCCAAAAGATCTTGCTCTTGCTTTGAGAGCTGCCTCTGAGGGTAAAGCAGATCTTCTAATTGTAGATGGAGCAGGTGGCGGTACAGGAATGAGCCCATGGAGAATGATGAATGAGTGGGGAATTCCAACAGTTTATTTAGAAGCATTAACTTACAAATATGCTAAGATGCTTGCTGAGAAAGGAAAACATGTTCCAACAATAGCTATTGCTGGTGGTTTTACTCTTGAAGATCATATCTTCAAAGGTCTTGCATTAGGAGCTCCTTATGTAAAGCTTGTAGCTATGGGTAGAGCAACTTTAACTGCGGCAATGGTGGGAAAGAATCTTGGTGAATGGATTAAGAAAGGAACTATACCTAAGGAGTATGCAGAGTATGGAAACGATATAGAAGAGATATTTGTAGCAGTAGCAGAAATAAAGAAAATTCTTGGAGATGATTGGAAGAAAGTTCCACCTGCTGCTCTTTCAGTGTATGGATATTTTGACAGACTTGCAGTGGGGTTGAAACAATTTATGGCTGGTGCAAGAAAATTCAAGCTTGAGTATATTACAAGGGATGATATTGTAGCTTTGACTAAGGAAGCAGCAGAAGTAACAGGTATACCTTACGTAATGGATTTAGACCACG
KOK=        45
KK=   57632  LL=   58441  Z=    8.29  JJ=   57242  DL=   810
A===      111      112      113      114      121      123      124      131      132      133      134      141      143      144      211      213      214      223      224      231      233      234      243      244      313      314      323      333      334      343      413      433
B===      222      122      422      322      212      412      312      242      142      442      342      232      432      332      221      421      321      411      311      241      441      341      431      331      424      324      414      444      344      434      423      443
RRR=    7.709    0.032   -0.382   17.106    7.588    0.313    0.341    0.062    0.283    0.036    1.230    4.805   -2.077   27.558   18.797   -0.333    0.750    1.398   40.767    2.199    0.160    1.230    0.039   -0.143   -0.206   -3.388   43.576    9.028    0.574    0.357   -0.160    0.556
X1==    1.931    0.164   -0.124    4.771    3.941   -0.937   -0.903   -0.124   -0.292   -0.141   -1.061    1.999    1.791    5.710    5.829    0.997    3.021    0.754    5.755    0.997   -1.143   -1.126   -0.229    0.712    0.796   -1.061    5.925    6.394    0.411   -0.589   -0.110    1.411
X2==    3.992    0.193    3.091    3.586    1.926   -0.334   -0.377   -0.505   -0.969   -0.259   -1.160    2.404   -1.160    4.827    3.225   -0.334    0.248    1.853    7.084    2.206   -0.140   -1.093   -0.170   -0.200   -0.259    3.193    7.354    1.412    1.394   -0.606    1.452    0.394
CD1=        8        5        2        9       13        1        1        2        2        1        0        5        3        7       17        4        7        4       12        4        0        0        1        2        2        0        8        7        1        0        1        2
CD2=       16        6        8        9       10        2        2        2        1        1        0        7        0        7       13        2        3        5       13        6        1        0        1        1        1        5        9        2        2        0        3        1
CCCAGCGAGGATCTCTTAACATATCTACGGTAGGAGCCCAAAGCATTAGGCCTCCAATCTTTCCCCTCATATAATAGTAGGCTCTTGCCTCTTGAGAAACCGCATTACCTATTTTCTTCATAAGTTCTCTATCAAAAGAAGAGGAAAGACCAATAGGTTGAGGAAATACTGTTGCCTTTCCAAGCCAGGCAACACCATGAGCTGCCTCTCCCCCAATATAAAATTCTCTAATATTGAGTCTTGGAATTTCTGCTTGTCTTGTGGGAAGGAGTTTTATCTTTTCCTCAAGAGTAAGTTTAGATATAAGTTCTTTTACCTTCTCTTCAATATTCATAACTAAGAAATCCTCCCTGTGATATTTTTTAATGCTTGATTATATAACTTTTACAATATCTTTCTAAATCACAATATTTTTATTTTTTAACACAAAATTGAATAGTTTATGTTGAATTTTGAAAGGTCTAATTTTGACCCCACATAGTATTTATAATTATCTTGAAAAATTTTAAGGGGAGGTTTTAAGGTTGAAGATAGATAAAATCTTTTCAAATTTAGAGGTTATGAAGCCTCAGAGTTTTGAAGATATGGTTGTTTTTCCTTTAAGCCTTAAGATTGATAATATACCTTACTTTATTACTCTTGACTCTGCCCTAAAAACAAGAAAATTCTTAATAAAAGAGGTACATACCTTTGGAGAGGTACCTGTTTTAAAAGTTATAAACCATTTGTCGGAACAAGTTTTAATTTTAGATGGAGAAGAGCTTAGAGGTGGTAAACAGAATAGGGTAGTAAATACTTCCATTCTTGTTA
KOK=        46
KK=   59012  LL=   59341  Z=    5.12  JJ=   58622  DL=   330
A===      111      112      113      114      121      123      124      131      132      133      134      141      143      144      211      213      214      223      224      231      233      234      243      244      313      314      323      333      334      343      413      433
B===      222      122      422      322      212      412      312      242      142      442      342      232      432      332      221      421      321      411      311      241      441      341      431      331      424      324      414      444      344      434      423      443
RRR=    5.908    1.941    0.309   -0.388   -1.403    0.174    0.074    2.510    0.417    0.195    0.179    2.975    0.705   -1.656   -2.324    0.809    0.074   56.520   -0.063    0.833    0.978    0.179    0.333    0.310    0.955    0.179    0.179    0.612   -0.212    0.034    0.179   -0.212
X1==    1.717    1.124   -0.530    0.326   -0.484    0.273    0.075    1.470    0.273    0.760   -0.306    1.326    1.694    3.611    1.929    1.273    0.075    8.004   -0.241   -0.727    0.670   -0.419    0.581    0.466    0.760   -0.306   -0.330    0.891    0.861   -0.139   -0.306    0.861
X2==    3.442    1.726   -0.583   -1.190    2.898    0.635    0.989    1.707    1.526    0.257   -0.584    2.245    0.416   -0.459   -1.205    0.635    0.989    7.062    0.263   -1.146    1.458   -0.426    0.574    0.666    1.257   -0.584   -0.542    0.687   -0.246   -0.246   -0.584   -0.246
CD1=        3        3        0        1        1        1        1        2        1        1        0        2        2        4        4        2        1        9        1        0        1        0        1        1        1        0        0        1        1        0        0        1
CD2=       11        6        1        0        8        2        2        4        3        1        0        4        1        0        1        2        2        8        1        0        2        0        1        1        2        0        0        1        0        0        0        0
TGGTTTATAGAAACAAGCCTATACACATTAACTTTTTAAGAAGGACTATGTATTCCAAGGCCGTTTGAAGATTTCAAATTCTGTCAATTTTAAAGAGAATTCTCTAGAAGGAAAATTTATATTTTCTATATTGTTTACAGGGAATGCTCCAGCTATGCTTGTGGTTATGAAGCATTCTTCCATATGTTTTATATCTTCTATTTTTAGGAAGGATATGTGTATTTTGTAGCCTAAAATTTTAGTTGTTTCAATCACTTTTTTTCTCATAGTACCAGGTAAAAGCCCATTTTGAATGTGGGGAGTGTAGATATTTTTTTCTCTTCTGAAAAA
KOK=        47
KK=   60692  LL=   61501  Z=    7.12  JJ=   60302  DL=   810
A===      111      112      113      114      121      123      124      131      132      133      134      141      143      144      211      213      214      223      224      231      233      234      243      244      313      314      323      333      334      343      413      433
B===      222      122      422      322      212      412      312      242      142      442      342      232      432      332      221      421      321      411      311      241      441      341      431      331      424      324      414      444      344      434      423      443
RRR=   33.429    1.947    0.680   16.632    1.509    1.187   -1.339    0.680   -0.043    0.222    0.805   31.885    0.199    4.514    0.971    1.452    2.611   15.569    4.506    2.412    3.190    2.155   -0.900    9.521   -1.144   -0.087   13.781   -0.176   -0.265   -0.213    0.199    0.369
X1==    8.405    0.898   -0.529    4.969    1.395    0.539   -1.328   -0.529   -0.141    0.116   -0.695    4.094   -0.695    4.453    0.898   -1.501    0.967    4.226    4.498    2.578    2.648    1.087   -0.913    2.282    1.116    0.305    2.648    0.535    0.634   -0.366   -0.695    0.634
X2==    3.977    2.169   -1.285    3.347    1.081    2.204    1.008   -1.285    0.301    1.920   -1.157    7.789   -0.286    1.014    1.081   -0.967    2.699    3.684    1.002    0.936    1.205    1.983    0.986    4.172   -1.025   -0.286    5.205   -0.329   -0.418    0.582   -0.286    0.582
CD1=       18        6        1        7        7        3        0        1        2        1        0        6        0        5        6        0        3       10        9        6        4        2        0        3        2        1        4        1        1        0        0        1
CD2=       23       14        1       11       11        6        5        1        3        3        0       20        1        3       11        1        8        7        4        4        2        3        2        6        0        1        6        0        0        1        1        1
GATGAACTTTTCAGAGAGTTGATTATTTCTTTTAAATCTTTATATATTTCTGAGGGTATTAGAATTTTCTTCTCCAGGTGGTCAAAGATTATAAAATTTTCATAATATCCAAAGAAGGCTTTGTGGTTTAATGGATTTTTCTTTCTTGGTATTTTGTAGAGATCTACTCCAAAATCATAAGATAAAAAACCTACAAAGCCCCCATTGAATATTAAATCTTCGTTTTTCTTTTTCTTTTTTTCTATTTCTGCGGAAAGTTTGTTTAAAAAATCTTCTGCATCATCATTATCTCTACAAATTAGAATTTCCTTTGGAGATAAAAAGATAAAGGAATATCTTCCAAAATTTTTGTGAAAATAATTGCTCTCGAGGAGGATAGAGTAATCCTCTTTTAATAAGAAATAAAGGGAAAAAGGCTCTATAAAAAATTTTTCCTTACGAAGATCTAATTCTATCATATCTCTAAAAAGTTCTTTAATAATCTTATTCCATCCTCCGTTCCTATGGACTCAGGATGAAATTGTACTCCTTCTATTTTATAAAATTTATGCCTTATTCCCATGATCTCTTTGTTTTTAGTATAGGCTGTTATTTCTATATTATCACCTTCTTTATCTTTCTCGAGAACAAGAGAGTGATATCTTACTACTTTAAGAGGATTTTTGATATTTTTGAAAACACCTTTTTCATCATGAATTATCTCATCGATCATTCCATGCATAGGTTTTTGAGCTTTTACTAATTTTAACCCAAAATATACTCCAATTGCCTGGTGTCCTAAACAAACTCCCAAGATCTTTTTTGTATTTT
KOK=        48
KK=   65912  LL=   66601  Z=    4.83  JJ=   65522  DL=   690
A===      111      112      113      114      121      123      124      131      132      133      134      141      143      144      211      213      214      223      224      231      233      234      243      244      313      314      323      333      334      343      413      433
B===      222      122      422      322      212      412      312      242      142      442      342      232      432      332      221      421      321      411      311      241      441      341      431      331      424      324      414      444      344      434      423      443
RRR=    4.256    0.938    0.188   19.525    0.161   -0.344    0.145    0.945   -0.478    0.312   -0.027   -0.011   -0.027   13.603   19.607    1.617   41.673    1.466    0.449    5.108   -0.369   -0.046    2.067    0.435    0.312   10.972    2.175   -0.515   -0.140    0.248    2.449   -0.502
X1==    1.192    0.724   -0.261    3.722    0.191    0.331    1.102    0.624    1.131   -0.564    0.170    0.068    0.170    6.166    5.522    1.131    9.041    0.766   -1.115    1.131    0.310   -1.013    1.976    1.237   -0.564    4.170    4.310   -0.245   -0.361    0.639    3.170   -0.361
X2==    3.571    1.295   -0.720    5.246    0.844   -1.039    0.132    1.516   -0.422   -0.554   -0.157   -0.157   -0.157    2.206    3.551    1.429    4.609    1.914   -0.403    4.515   -1.192    0.046    1.046    0.352   -0.554    2.631    0.505    2.099    0.388    0.388    0.773    1.388
CD1=        5        5        1        7        4        2        4        2        3        0        1        2        1        8       14        3       16        3        1        3        1        0        3        3        0        5        5        0        0        1        4        0
CD2=       15        8        2       10        7        1        2        6        2        1        1        2        1        3       13        5        8        5        1       10        0        1        2        1        1        4        2        3        1        1        2        2
TTATTTTTACTAATCTAATAGCGTTCCTCTTAGCTTATTTACTAACTAGCGGAATAAAGGGACAAAGTATATTTAGAGTTATTTTCTTTACTCCTAACTTAATAGGAGGTATTATATTAGGTTTTATTTGGCAATTCATTTTTCATAACGCTTTGCCTTACTTGGGAAGACATTTAGGTATAAGTCTAATTTCTGAGTCTTGGTTAGCTACTCCTGAAAAGGCTTTTTGGGCCTTAGTACTAGTGACAGTATGGCAATATTCAGGATACATGATGATGATATATATAGCAGGTTTAGTAAGCATACCTCAGGATTTGATAGAAGCTGCAATAATAGATGGGGCTAATAAATTCAAGGTTTTGACCAAAATAATAATGCCCTTGATGGCTCCTTCCTTTACAGTATGTCTATTTTTGTCTCTTCAAAGAAGCTTCATGGTTTATGATCTTAATTTAGCATTGACTAAGGGTGGACCTTTTAAGAGCACAGAACTTATTTCTATGCATATTTACAATGAGGCATTTTTGTCGCAGAACTATGGTATAGGACAAGCTAAAGCTTTTGTGTTGTTTATAACTGTAGCGATTATAACTTTGATTCAGGTTTATTTAAGTAAAAAAGCGGAGGTAGAGCTGTAATGAAGGGTAACTTAAGAGTAAGAAGTATTTTTGATGTATTGAAATTTTTAAT
KOK=        49
KK=   69602  LL=   70801  Z=    5.06  JJ=   69602  DL=  1200
A===      111      112      113      114      121      123      124      131      132      133      134      141      143      144      211      213      214      223      224      231      233      234      243      244      313      314      323      333      334      343      413      433
B===      222      122      422      322      212      412      312      242      142      442      342      232      432      332      221      421      321      411      311      241      441      341      431      331      424      324      414      444      344      434      423      443
RRR=   32.365    3.089   -1.488   20.765   11.966   -2.573    0.218    0.001    3.626   -0.001    0.141   13.309    2.248   28.911   -0.857    3.928    0.687   14.703    3.885    0.903    3.844    1.462    3.646   -1.581   -0.087    0.141   26.721   -1.715    0.344   -0.124    0.141    3.471
X1==    5.433    1.164    2.332    7.216    2.555   -0.515    0.461    0.002    3.057    0.008   -0.348    3.298    0.497    4.247    2.207    1.271   -1.041    3.809    2.609    1.271    2.052   -1.166    3.152    1.506    1.008   -0.348    4.052    1.672   -0.467   -0.467   -0.348    1.533
X2==    5.958    2.654   -0.638    2.878    4.683    4.995    0.472    0.335    1.186   -0.086   -0.405    4.035    4.524    6.807   -0.388    3.091   -0.661    3.860    1.489    0.710    1.874   -1.254    1.157   -1.050   -0.086   -0.405    6.595   -1.026   -0.735    0.265   -0.405    2.265
CD1=       25       12        7       19       16        2        5        3        8        1        1       11        2        8       15        5        2        9        9        5        3        0        5        4        2        1        5        2        0        0        1        2
CD2=       26       17        3        8       23       15        4        5        7        2        1       10        7        8        8       11        2       13        6        6        5        0        3        0        2        1       12        0        0        1        1        3
ATAAGAATTGCAGATAAGAACTTTATATCCCTTCAGATATGCATAATATTCTATGTACTTTGTAATTTCGGCAAAAAATGGATGAGAAATATCAGGAATTATAAGCCCTAAAAAATATGATCTTTTTTTAAACAAGGCTCTTGCGATCTCATTAGGCTGGTAATTTAGTTCTTCCATTGCTTTGTAGACTTTTCTTCTTGTCTCTTCACTTATGTAGCCTCTATTGTTTAAAACTCTTGAAACTGTTGTAGGACTAACTCCTGCTCTTTTGGCTACGTCCTTTAAGCTAGGCATTTTATCATTTGACCTCCTAAAAAGGATGAGTAATTCAGAATTGATTTTATAACTACGCTACTAATTGGTCAAATTTTATTTAAGTTTCCTTTATGAGAAAAAGCTAAGATTTTGTAAAAAAAAGTATATCACAAAAAATAAGTAGTAAAGAGATAAAATATAGAAAAATTACAATACTACGTGTTTAGGAAGCTTAACTTTTAAACAAAGTTCTTTTCTCCTGATTTTAACAATGGTTCTTGGGATTAATATTTACTTATGGTATCATAACATTAAGGAGAGTTTAAAATAAGTATTAGCTATGAATAGAGATCAAGATATAAGTAAATTTCTTATAAGAGCTCAAGAGGAAGAGCGTAAAAAGATTGCAAGGAGCTTCATGATGAAGTAGGACAAACTCTTACTGCTATGAAAATAAATTTTATTTTTTGGTTTAATTTTTTGAGGGTAAGTTTGAAGTATTGATTAGCTTTGTAAAAAAGGTGATAAACATTGCCTAAGAAGACCTTTTATAACATTCCTGAGGAGAAAAGAGAGAAAATAACTCGTACTCTCATAAAATATTTTGCTGAAAAACCTTATAGTAAAGTTGATGTGGAGGATATTGCTAAGGAATGTGGAATTGCAAAAGGAAGTATGTATCAATATTTTGAGAATAAAAAGGATATGTATTTCTATGCTATAGAGAGTGCAACAAAGAGGAGTTTGGAAATATTAAAGGATGTAAATTTTGAAAATATAAGTCTCTTGGAATATGTTAAGCAATCCTTTGAATTTAATTGGGATTTCTTATTGAAATATCCCTATGAGTATATACTCTTAGAAAAATCAGCCTTTTATGATGATTCACCTTATAGAGAGGAAATTAGAGAGTACTATGAAAAACTTACTCACAATATTTTGTAC
KOK=        50
KK=   79982  LL=   80821  Z=    5.00  JJ=   79622  DL=   840
A===      111      112      113      114      121      123      124      131      132      133      134      141      143      144      211      213      214      223      224      231      233      234      243      244      313      314      323      333      334      343      413      433
B===      222      122      422      322      212      412      312      242      142      442      342      232      432      332      221      421      321      411      311      241      441      341      431      331      424      324      414      444      344      434      423      443
RRR=   19.144    0.918    1.319    7.173   17.470   11.770    2.462    1.023   -0.091    4.756    0.974   10.263    7.988    6.115   -6.329   -0.104   -1.005   52.367    0.284   -1.594    0.649   -0.030   -0.593   -2.708    0.295   -0.206   10.174   -0.387   -0.138    0.193    0.401    0.193
X1==    4.081    0.524    0.468    3.175    4.215    4.963   -1.378    0.468   -0.683    3.663   -0.885    3.175    3.115    4.483    2.831   -0.118    0.828    8.884    0.238   -1.812    1.303   -0.214    0.690   -0.722   -0.421    1.115    4.073    2.000    0.416   -0.584    0.115   -0.584
X2==    4.691    1.752    2.819    2.259    4.144    2.371   -1.786    2.186    0.134    1.298   -1.101    3.232    2.564    1.364   -2.235    0.880   -1.214    5.895    1.193    0.880    0.498    0.140   -0.860    3.751   -0.702   -0.185    2.498   -0.193   -0.331   -0.331    3.480   -0.331
CD1=       11        6        3        5       14       12        0        3        2        6        0        5        4        5       11        3        3       23        3        0        4        1        2        0        1        2        8        3        1        0        1        0
CD2=       23       11        7        9       17        5        0        6        2        2        0       11        4        4        1        3        1        8        4        3        1        1        0        6        0        1        3        0        0        0        5        0
TGTAAAAGGAGAGATCCCTGTATCAAAACTTGTATCCTTTTTAGCATATCTTTCACCACAGTTTATACATAGAATAGATCTTTTAATTTTTTTTGTATCGTTTATTATTTTATCTTCGAAGTCTTCTTTAAATTTATTCTTATAGTTGGAAGTAATTGTTCTATTTAGGAAGCTTTTTTGACCATATATCTTTCCTAAGTATATCTTTACATCATTCTCTATAAGGATTTGTTTGTTTTTCTCAGCAACTTCTAAAACTTTTAATATATATTCTCTAAATAATTCAGGATTTCTTTTAACCTCATTTAGAGGAGGTAACTGAAAATCTTTCTTTAAGAAATCCTTAAGTTTTGAGAAGTTGTCTATTCGATTTTTGAGCTCTTCATAACTTTTTTCTATGTCCTTATATAATGTTTCTTTTTTTATATCTTCTAATATTTCCCTACAATAATCTATGAATCTATCGGTTCTTCTATACCTCTCATATGCAGAATTGAAATACTTATCTGAAAAACCTTCCAATACTTCTCTTTCAAATTCTATATAGTTTTTTCCTATATAAATATTTTTCCCATTAGAGAAGGTATTTTCTCCCTCTTTTAAATCTTCTTTTCCTTCAAACAAGATTGATAAGAAACCAATTATACCTGCATTAAAAAGCCAGTCCGAGAGGTAGACTCTTTCCACTTCATACCACCTCCACCATACCAAAGCCCTGAGCTCTTCGTAGTCCCATTCCCAGTTGATATAACCAGTTTAAATCTTCCGGATCTCCAGAAAGCTCAAAAGTTCCAGAGAAGCAAGTAAAGGTATAAAGCTTTGGCTCTATATTCTTTTCCC
KOK=        51
KK=   82442  LL=   83311  Z=    6.22  JJ=   82202  DL=   870
A===      111      112      113      114      121      123      124      131      132      133      134      141      143      144      211      213      214      223      224      231      233      234      243      244      313      314      323      333      334      343      413      433
B===      222      122      422      322      212      412      312      242      142      442      342      232      432      332      221      421      321      411      311      241      441      341      431      331      424      324      414      444      344      434      423      443
RRR=   11.956    5.399    0.037   14.985    0.750    2.553   11.915    0.357    1.157    3.187    1.398    8.596    8.579   13.756    0.961    0.195    2.461   16.407    0.843    7.180    1.847    0.057   -0.257   -0.043    0.166   -0.131   26.278    0.447    0.529    0.529   -0.432    1.235
X1==    2.396    2.476   -0.325    3.002    1.931    1.436    4.284   -0.325    1.436    2.464   -1.072    2.410    1.756    6.236    2.476   -0.299   -1.711    3.243    1.348    4.039    0.478   -0.103   -0.103   -0.232   -0.536   -0.129    3.478    0.792   -0.442   -0.442    0.813    2.558
X2==    4.989    2.180   -0.114    4.992    0.388    1.778    2.781   -1.098    0.806    1.293   -1.305    3.567    4.886    2.206    0.388   -0.652   -1.439    5.059    0.625    1.778    3.864   -0.558    2.498    0.185   -0.309    1.017    7.555    0.564   -1.199   -1.199   -0.531    0.483
CD1=        8        8        1        8        7        3       10        1        3        3        0        7        3       12        8        1        0        5        5        6        1        1        1        2        0        1        4        1        0        0        2        3
CD2=       16       10        4        9        6        8        6        2        6        6        0        7        8        3        6        3        0       15        3        8       11        1        5        1        3        3       18        4        0        0        1        2
CTTTCAGGATTTGTAGAAAGTACATCAAGCTGTACTTCGGAGCATTCTATGGAGCATGCTCTTTCTGCTTTTCATCCAGAGCTTCCCCATGGGGCAGGATTGATTATGCTTTCAGAGGCTTATCATACCTTCTTTGCCTCAAAGATTCCTGAAAGGTATATAAACCTTGCAAGGGCAATGGGTGTTGATGTGGATTCTCTTCCTGAAGAGGAGAGACCTTTTGCTTTTGTTAAAGCACTGAAAAAGCTTCAAGAAGAGTGTGGAGTGGCAAATTTGAAGATGTCTGACTATGGTATAAAGGAAGATGAAATTGAGAAATTGGCTAAGAATGCTATGGAGACTATGGGCGGACTCTTTGAAATGGATAGGTATAAGTTAAGTTTTGAAGAAGTTGTAGAGATAATGCGAAAAGCTTATAAGTAAATTTAACTGAATATCCTTTTAGGGCTCTCTCTCCTCAAAAGGGAGAGAGCCTTTTTTATTATGGTATAATAAAAGTCAAATGAGAGGGGTTTTATACTTTTTATCTTGGCTTATAGGTTGGATATATTACAGAAATCTGAGATTTCTCAAGAGGGAAGGGGAAATTTCAGGGGATTATAAAATTTCGGTGATAATTCCAGCGAGGAATGAAGAGGAGAATTTAGGTAAATTACTTTCTTTATTAAAAAATCAGACTTATAAGCCTTATGAAGTAATAGTAGTGAATGACAATTCAGAGGATGATACAGAGGGAGTAGGTGAGAGGAATGGAGCGAGGGTGATATCGTTATATGAGGAACCACCTGAGGGGTGGGTAGGTAAGAACTGGGCGATATGGAATGGATATTTAGAGTCGAGAGGGGACATTTTATTATTTTTAGATGCTGA
KOK=        52
KK=   90572  LL=   91651  Z=    6.71  JJ=   90482  DL=  1080
A===      111      112      113      114      121      123      124      131      132      133      134      141      143      144      211      213      214      223      224      231      233      234      243      244      313      314      323      333      334      343      413      433
B===      222      122      422      322      212      412      312      242      142      442      342      232      432      332      221      421      321      411      311      241      441      341      431      331      424      324      414      444      344      434      423      443
RRR=   35.635    5.557    0.122   18.266    6.826    7.097    2.452    0.132    0.486    1.861    0.781   37.782    4.834    8.787   -0.865    1.366    1.176    2.537    0.135    0.948   36.035    0.185   16.097    0.286   -0.092   -0.570    4.359    2.533    0.530   -0.579    0.003    0.108
X1==    7.173    4.005    0.080    5.577    2.204    1.644    1.647   -0.652    0.355    2.093   -1.079    4.928    1.722    4.575    1.304    1.000   -0.641    6.147    0.484   -1.577    6.323   -0.408    4.521   -1.390    0.093    0.788    0.765    1.565   -0.554   -0.554   -0.146    2.446
X2==    4.968    1.388    1.532    3.275    3.097    4.317    1.489   -0.202    1.366    0.889   -0.724    7.667    2.807    1.921   -0.664    1.366   -1.835    0.413    0.278   -0.601    5.699   -0.453    3.561   -0.206   -0.990   -0.724    5.699    1.619   -0.956    1.044   -0.017    0.044
CD1=       18       14        2       11       10        5        6        1        3        3        0       10        3        7        8        4        2       14        5        0        8        1        7        0        1        2        2        2        0        0        1        3
CD2=       28       13        9       11       18       13        6        5        7        4        1       20        6        4        7        7        0        4        3        3       10        1        6        1        1        1       10        3        0        2        2        1
GGATATTTCTTGGATCAGAGAGAAAATAGAGCGAGTTTAAAAGGATTGGTAGATGGAGCAGAGGTTCTTGATGTTTTTTGTTATACAGGAGGATTTTCTCTTCATGCATTAAAATATGGGGCGAGTAAAGTTATAGCAGTAGATTCTTCTAGTACTGCTTTAGAAATGGCAAAGGAGAATGCTAAAATTAATGGATTTATTGATAAAATAGAGTTTATTGAAGAGAATGCTTTTGATCTTTTAAGGAGATTTCATAAAGAGGGAAAAACCTTTGATGTGGTTATTCTTGATCCTCCTGCTTTTGCCAAATCCTCCAAAAATCTTGATGGTGCTTTGAGAGGTTATAAGGAGATAAATTTAAGGGCTATGAAGATAATTAGAGATGGTGGATTTTTGATTACTTGTTCTTGTTCTCAGCATGTTACTAGGGAGCTTTTTGAAAAGGTTATAGAGTCTGCAAGTTTTGATGCCAATAGGCTTCTTCGTCTGGTAGAGTTTCGATATCAAGCAAAAGATCATCCTATTCTTTTATCTCATCCTGAGTCTTTGTATCTTAAATGTGGTATTTATCAAGTTTTTAAGAAGTTATAATCTTATGACTGATTTTAGTTCTTCTCGGTTTTCGTAAAGAACCCCAAAAATTTCTTTGTCAATATAGCCTTCTCTTGCAAGTTTTCTCATATAATTTATGGCTCTTGCTTCAGAGATTCCTTTTCTATAAGGTCTATCCTCTAAAAGAGCAGAGTATATATCTGCAATAGCTACAACTCTTGCTTCAGTAGGAATTTCATTTCCCTTTAATCTAAAGGGATATCCTTTTCCGTTTAATTTTTCATGATGGTAGGAAGACCATATTATTATATCTTCAAAAGGCACAGATTTTTTAAGAGTTACAAAAGTTTTAAAGGGATGTACTTTTATGTATTCAATCTCTCTTCTTGTTAATTTGTCACCTTTAAGTAGAATTTCTGAAGATAAAGCTACTTTTCCAATATCATGTAAATACCCTGATATTCTTATTCTTTTTATTTTTTCATCATTAAAACCTAAATTTCCTGCCAAAAAGGATGCTATATTTGC
KOK=        53
KK=   92552  LL=   93061  Z=    4.89  JJ=   91982  DL=   510
A===      111      112      113      114      121      123      124      131      132      133      134      141      143      144      211      213      214      223      224      231      233      234      243      244      313      314      323      333      334      343      413      433
B===      222      122      422      322      212      412      312      242      142      442      342      232      432      332      221      421      321      411      311      241      441      341      431      331      424      324      414      444      344      434      423      443
RRR=   11.981    1.151   -0.576   21.634    1.472    0.150   -1.921    0.512    0.496    0.757    0.552   44.187    0.016    9.822   -0.266    1.550   -0.881   -0.086   -0.391    5.271   10.499   -0.834   -1.042    0.651    0.552   -0.022    3.728    1.071   -0.244    0.132    0.552   -0.244
X1==    3.278    2.353   -1.036    6.061    3.007    0.440    3.264    0.920   -0.392    0.353   -0.574    5.061    0.426    3.491   -0.267   -1.225    1.498    0.678   -0.610    4.603    3.101    1.203   -0.797    0.294   -0.647   -0.574    1.101    1.604    0.649   -0.351   -0.574    0.649
X2==    3.655    0.489    0.556    3.569    0.489    0.342   -0.588    0.556   -1.266    2.147   -0.962    8.731    0.038    2.813    0.998   -1.266   -0.588   -0.127    0.642    1.145    3.386   -0.693    1.307    2.218   -0.853    0.038    3.386    0.667   -0.375   -0.375   -0.962   -0.375
CD1=        6        6        0        7        7        2        5        2        1        1        0        6        1        4        2        0        3        3        1        7        4        2        0        1        0        0        2        2        1        0        0        1
CD2=       14        5        3        8        5        2        1        3        0        3        0       16        1        4        6        0        1        1        2        3        4        0        2        3        0        1        4        1        0        0        0        0
TTTGCATTAGAAATTAATTCTAAAAGACCATCTCCGTGAATATGTCCACTGGCATGGAGAGGTGATTCTTCCCTTTTTTCTACAAGGTTACCTCTTATTTCTAAGTTAAAGTATTTCAGCCAATTTTCTATCTTTTGTTGATCTATTTTCATTTCTTCGTTAAAGGCTTCACTTGAGGAGAAAATATATACTCCCATGTCAGGTAATATGTCCAAAAGAAGATGAAAATCGTAATAGGAGATACATAAGATGTAATCTTGTGGATTTTTTCTTATATCTTTAGAGTTTACAGCCTTTCCAGGAATATCTTTGTATCTCTCTAATAGATTTTTCTCCCAAGGGTCATAGTTTCCCTTTGGTTTTTCATAGAAGGTTATGAATTCATCCCTTTTAGGATCTGGATATCCTATAAAAGATAGGCTTTCAAGGAGATATATGTCTTTTAGGGTTAAAACCAATCTTCTTCCTGTTTCTTTTCCTATCTCTAAGAAGCTCATTAATCTATCAATA
KOK=        54
KK=   93212  LL=   93931  Z=    6.46  JJ=   92822  DL=   720
A===      111      112      113      114      121      123      124      131      132      133      134      141      143      144      211      213      214      223      224      231      233      234      243      244      313      314      323      333      334      343      413      433
B===      222      122      422      322      212      412      312      242      142      442      342      232      432      332      221      421      321      411      311      241      441      341      431      331      424      324      414      444      344      434      423      443
RRR=   31.696    1.325   -0.241   12.405    0.538   -1.415   -0.293   -0.720    1.261    2.761    0.960   68.154   -0.555    7.347   -0.582    0.421    0.650   -0.378    0.482    9.532   11.362   -2.921   -0.159   28.137    0.114    0.099    1.862    0.831   -0.314   -0.193    0.960    0.243
X1==    5.816    2.224   -0.448    3.410    3.274    1.501    1.372    1.168    0.775    1.201   -0.848    8.114   -0.848    2.098   -0.399   -1.403   -0.742   -0.262   -0.350    5.856    3.007    2.882   -0.054    5.582    0.201    0.152    1.007    0.590    0.564   -0.436   -0.848   -0.436
X2==    5.450    0.595    0.539    3.638    0.164   -0.943   -0.213   -0.617    1.628    2.298   -1.131    8.399    0.654    3.501    1.458   -0.300   -0.875    1.441   -1.377    1.628    3.778   -1.014    2.963    5.040    0.566    0.654    1.849    1.409   -0.557    0.443   -1.131   -0.557
CD1=       13        8        1        6       10        4        4        3        3        2        0       12        0        3        3        0        1        2        2       10        4        4        1        7        1        1        2        1        1        0        0        0
CD2=       21        7        4        9        6        1        2        2        5        4        0       17        2        5        9        2        1        4        0        5        5        0        4        6        2        2        3        2        0        1        0        0
TTATTAATAAATTCTTTTGTGAGATGACCATTTCTTCCGTGGAGTCTTAGATCTCCTGTATATACAATCCACCCTGAGGAGGTTTTTATAGCAAAACTTCCAGCTCCTGGTATGGAATGGTCTACAGGGAAAAACATAATTTCAAAGGGATCAATCTTTAAATTTTGGTTTTTAACTTCTAATGGGTTTTCGTGAAGTTCGTTTATCCTTTTTCTCTCTATTCTTTTCCAGAATTCGAATACCTTATCACTATGGTTTTCTGAATATGTAATATATTTTCTCTGAAAAATAATATTTTCTTCTGCTTTTAAAATTCCATCCCTTTCATTTTTAAGTTTTACAAAGCATAGGTCAGAGAGATTTTTGCTTGTGTCTTCTAAGCTTTTAATTATGAGGGCGGAAGTTAGAGAAGTTATCACCGGAACTTGGTGAGTTATATATGGTAGATAGCCTAAATGGTCAAGATGGGCATGAGATATTAATATGGCAATGGGTTCTACTTTTCTGTAAAGAAAATGCCCCTCAAAATTTTCCCATATATTAGGAAGTTCTAAATCCTCTCTGTAAAGACCTTTCAAGGGAGGAAGAAGATTTAAGTGTAGGAGATCATAAATTCCAAATATTTGTCTTGGTTTTAGAAATTCATCGAAATATTTGTTTTCTTCATTAAAATTAATACCAAAATCCAAAAATATAGCATATTCTCCATCTTCTAAGAGT
KOK=        55
KK=   98822  LL=   99511  Z=    5.61  JJ=   98822  DL=   690
A===      111      112      113      114      121      123      124      131      132      133      134      141      143      144      211      213      214      223      224      231      233      234      243      244      313      314      323      333      334      343      413      433
B===      222      122      422      322      212      412      312      242      142      442      342      232      432      332      221      421      321      411      311      241      441      341      431      331      424      324      414      444      344      434      423      443
RRR=    0.054   -0.495    1.070    7.413    1.560    0.096    0.720    1.459    1.231    0.031    1.117    2.888    0.072    0.831   13.779    0.485   65.472    4.167    4.942    1.748   -0.346    1.108   -2.208   -0.375    0.251   85.278    6.182    0.361   -0.108    0.401    3.006    0.596
X1==    0.516   -1.202    0.768    1.595    1.108    0.304    2.186   -1.088   -1.280   -0.615   -0.969    2.336    0.031    0.383    5.726    0.304   11.053    2.553    6.224    1.097   -0.847   -1.163    2.318    0.620    0.385   10.031    2.153   -0.322   -0.508   -0.508    2.031    0.492
X2==    0.105    0.412    1.392    4.649    1.409    0.316    0.329   -1.340   -0.961   -0.050   -1.153    1.236    2.358    2.167    2.406    1.594    5.923    1.632    0.794    1.594    0.408   -0.953   -0.953   -0.604    0.651    8.502    2.872   -1.121    0.212   -0.788    1.480    1.212
CD1=        3        1        2        4        5        2        6        0        0        0        0        5        1        2       13        2       20        6       15        3        0        0        4        3        1       11        3        0        0        0        3        1
CD2=        6        5        6        9        7        3        2        1        1        2        0        4        4        3        9        5        9        4        2        5        2        0        0        0        3       11        5        0        1        0        3        2
CTAGAATAACTCCTTTTAAGTTTATATGGTTAACAGGACATCATAGCTTCTATATGGCATGTTTAATTTCAGCTACCTTAGGAACTGTAGGACTTTCTGGAGTAGGGCTCATAATAGTAGGATCTATAATTCTTGGGTTAATGCAGGTATTGATGCCAGCTTGGATACATCCTTATATGAAGAAGGTTACAGGTACAGATGAGATAGCTTTAGGACATTTTGGAACTTTAGGATATTTTGTTTCGGGTTTTGTTGGAAGTCTTGTAGGTAAACCTGAAGATAGTACTGAGAATTTATCCTTTCCTAAAAGCTTTGGCTTCTTAAGAGAATCTCTTGTAGCTACAGGATTTGTAATGATTATTGTGTTTATCATTGCTAGTTTGGCTGCTGGTCCAAGTTATGTAGAAAGCCAGCTTAGTGGAGGGCAGAATTTCTTAGTATATGCAATAGTTCAAGCATTGACTTTTGCAGCTGGTGTAGGAGTAGTAATTTATGGAGTAAGGATGATTGTGGCAGAAATTGTTCCTGCTTTTAAAGGTATATCAGATAAGATTGTTCCTGAAGCTAAACCAGCTTTAGATTGTCCTGTAACTTTTCCCTATGCTCCTAATGCAGTAATAATAGGTTTCATTTTTAGCTTCTTAGGTGGTATATTATCTATGCTAGTTATGCCACTTTTAGGTTTACCTG
KOK=        56
KK=  101582  LL=  102721  Z=    6.30  JJ=  101522  DL=  1140
A===      111      112      113      114      121      123      124      131      132      133      134      141      143      144      211      213      214      223      224      231      233      234      243      244      313      314      323      333      334      343      413      433
B===      222      122      422      322      212      412      312      242      142      442      342      232      432      332      221      421      321      411      311      241      441      341      431      331      424      324      414      444      344      434      423      443
RRR=    6.660    0.393   -0.573   52.464    3.220    2.728    3.329    0.652    0.293    0.314    0.178    6.712   -0.159   39.789   23.020    0.128    4.813   10.711    0.792   -0.158    0.788    0.146   -0.385    0.884   -0.255    1.406   36.459   -1.484   -0.080    0.462    0.529    1.673
X1==    1.832    0.141   -0.344    9.099    3.466    2.021    3.512    0.917    0.796   -0.903   -0.429    3.256    0.383    6.511    4.945   -1.042    3.039    4.246    1.906   -0.429    2.043    0.298    1.087    0.761   -0.903    0.383   10.043   -0.320   -0.542   -0.542   -0.429    1.458
X2==    3.636    2.792    1.665    5.766    0.929    1.350    0.948    0.711    0.368   -0.348   -0.414    2.061   -0.414    6.111    4.656   -0.123    1.584    2.523    0.416    0.368    0.386    0.488   -0.354    1.162    0.282    3.676    3.630    4.640    0.147   -0.853   -1.233    1.147
CD1=       12        8        2       23       17        6       12        4        4        0        1       11        2       13       21        1       11       10        9        2        3        2        3        4        0        2       11        0        0        0        1        2
CD2=       18       15        8       12       10        7        4        6        5        2        1        6        1        7       20        4        5        9        3        5        3        2        1        2        3        6        8        7        1        0        0        2
GGTAAGGAGGTGGGGGTTTGCGGAGAAATTGCAGGGGATGAAGAATATGTTCCTCTCCTTGTTGATTTAGGGGTAGATGAGCTTAGTATGGCTCCTTCCAAGATACCTGTGATAAAAAAGAAGATAATAGAATTATAGTAATATAAAATGTTTTTTTATATAAAAATTTAAGTTTTTTATATTCCTTGCTTTTTCTCCAACTTTTTATTATAATTTTTAGCCGAACGACGTTCGCTCAAAAATAAGGAGTGGTTGAGATGAGAATAAGTAAGGATCCTGAAGTAAGGAGACAAGAATTAGTTGAGACTGCATTAAAATTGTTCTTAACCAAAGGTTATGAGAACACTTCTGTAAGGGATATTTTGAGAGAGATAAAAGGTTCTCCTGGTATGTTTTATTATTACTTTTCCTCCAAAGAGGAGATCTTTGAGGAGGCTATAAAGTATTATGTAGAGAACTATATAAAAGAGCTCTCTCATATTTTTAAGGATGAAAATTTATCTCTCCAAGAGAAATATCAAAAAGTAGTCAATGCAGTGGTAAAGGCCTTTGAGGATATGAAATCTCTCTCTGATATTTATTACAGCCCTCAATATTTTCCTTTAAGGGTTAAGATATCTTTTAGAATTCTCGATAGTTTACAGGAATCATTTAGAGAGTTAATAGATAAGATTAAAAAAGATAAGAATCTTGATTCTCAAAGGGCTGCTACTTTTATTCTTTATGGAGTGTATGGATTATTGCATAAAGATGCAGAAAAGTTAGGAGAACCTAAAGTTATTCAAAATATAATGGATTTTATTCTTGATGTTACGAGTAAAGTTTTAGGATTGACAAAGGTTTAGGTGGGATGGTGATGGCACATGAAGAGGATTTATCTTTGGGCATTTAGGCATTCTAAGCTTGTTATTCTATTCTCCTTAGCTTTGTTTGCTTTTTCTCTGTATCTTACTTTAAATTTAAAAGTTAACTATGACTTATATTCTCTTCTTCCTCAGGATTTGTCATCGGTAAAAGCTTTAAATACTTTAAGAAATGTTTTCAAATTAGGTGAAGAAGGTTATATATTAATTCCTTTTAAGGATCCAAAAGAAGTAGACGAGTTTAAAAACAAAATTGCAAGAATAGAGGGAGTCTCTA
KOK=        57
KK=  103322  LL=  103771  Z=    5.45  JJ=  102602  DL=   450
A===      111      112      113      114      121      123      124      131      132      133      134      141      143      144      211      213      214      223      224      231      233      234      243      244      313      314      323      333      334      343      413      433
B===      222      122      422      322      212      412      312      242      142      442      342      232      432      332      221      421      321      411      311      241      441      341      431      331      424      324      414      444      344      434      423      443
RRR=   24.129   -0.761    0.582   -1.296    0.125    1.485   -0.954    0.582   -0.077    0.384   -0.229    4.737   -0.229    0.048    5.805    0.238   12.099    4.587   15.356    0.464   -0.399    0.384    0.384   12.788   -0.044    3.294   19.020   -0.266    0.081    0.081   -1.453    2.938
X1==    4.035   -1.169   -1.034    1.182    2.372    0.725    0.933   -1.034   -0.192   -0.428    0.373    2.806    0.373    0.082    2.372   -0.192    2.452    3.095    4.950   -1.108    0.510   -0.719   -0.719    4.852   -0.428    2.373    4.510   -0.173   -0.254   -0.254    2.373    1.746
X2==    5.979    0.651   -0.563   -1.096    0.053    2.050   -1.023   -0.563    0.404   -0.897   -0.612    1.688   -0.612    0.582    2.448   -1.242    4.934    1.482    3.102   -0.419   -0.782   -0.534   -0.534    2.636    0.103    1.388    4.218    1.535   -0.317   -0.317   -0.612    1.683
CD1=        9        1        0        3        7        2        3        0        1        0        1        5        1        1        7        1        5        5        9        0        1        0        0        6        0        3        5        0        0        0        3        2
CD2=       14        4        1        0        3        4        0        1        2        0        0        3        0        1        7        0        6        3        4        1        0        0        0        3        1        2        5        2        0        0        0        2
AGTTTGGCCTTGGAAGAGATATGGGATTTATTCTTGCAAGAGGAGTTTTAATATCTCTTATTTTTTCTCTAACTATTTTACCTGTTCTCTTTTATCATTTTTATAATAAGTGGGCAAATGCTAAGAGATGGGTTTTAAGACTTTCTGGAGAAAGGCTTTTTAATTTTATAGTAAAGGCAAGACCAGTAATTTTTGCCATGTTTATTGTTGGTGTATTAGCCATTCTTTTAGCTCCTAGATTTCCCATGGATTATAAGCTTTTGAGAGGTTTTCCAGAAAATGTCTCCTCTATGGTAGGCCAGAGAAAAATGGAAGAAATATTTGAAAAGAAATCTACTATTTTCCTTGTGGGACAAGAAACTCCAAAGAATTGGCAAGAAATTTTAAAAATCTTAAAGAATGAAAATAATATTACAGGAATTATTGGATACTACGATATGGTAGATCCTC
KOK=        58
KK=  104012  LL=  104881  Z=    5.20  JJ=  103982  DL=   870
A===      111      112      113      114      121      123      124      131      132      133      134      141      143      144      211      213      214      223      224      231      233      234      243      244      313      314      323      333      334      343      413      433
B===      222      122      422      322      212      412      312      242      142      442      342      232      432      332      221      421      321      411      311      241      441      341      431      331      424      324      414      444      344      434      423      443
RRR=   13.699   -0.112    1.974    1.303   -1.911    2.767    0.909    0.360    1.657    0.010    0.314   13.358   -0.036   34.491   42.161    4.227    4.325    0.543   18.210   -2.252    5.766    0.150   -0.325   19.416    2.472    4.068   -0.570    0.009   -0.140   -0.140    0.074   -0.140
X1==    5.756   -0.482   -1.342    0.905   -1.840    1.317   -0.601    0.168    0.622    0.262   -1.036    4.057   -0.063    8.488    6.307    2.012    1.721    3.522    6.096   -1.462    3.126   -1.128    2.450    4.613    3.262    2.855    1.126    0.693   -0.443   -0.443   -0.063   -0.443
X2==    2.380    0.232   -1.471    1.440    1.039    2.101   -1.513    2.143    2.662    0.037   -0.303    3.293    0.561    4.063    6.685    2.101    2.514    0.154    2.987    1.541    1.845   -0.133   -0.133    4.209    0.758    1.425   -0.506    0.014    0.316    0.316   -1.168    0.316
CD1=       16        4        0        4        1        4        2        2        3        1        0        9        1       12       19        5        6        8       15        0        4        0        4        8        4        4        2        1        0        0        1        0
CD2=       14        7        1        5        9        7        0        8        8        2        1        8        2        5       23        7        6        3        6        6        4        1        1        5        3        3        1        1        1        1        0        1
TTTTGGCCATATTCCTTATAATTGCTCTATCCTTCTTATCTGTTCCTGTGCCTTTTCTTTTGGTGTTAGTTATTGAGATGGCTATTACTGTTAACCTTCTTATAGATTATCTTACCTATGGATTTGTGTTTTTCTCGTCCAATTTGTTTATAGGTGCAATTCAGCTTGGAGCTACCATAGATTATGCAGTACTACTTACTTCTAGATATCTTGAGGCAAAGAGTAAGGGTTTTGATAAGGCTTCAGCGGCACATTTTGCCTTTGAGGGTATAAACAGTATCTTAACCAGTGCAGGTACCATGTTCTTTATAGCACTACCTTTAGGAATTTTTTCAGAGATCTTTATGGCACAAAATCTTGCTATGCTTGTGAGTAGGGGCGCAATAATAAGTGTACTTTTTGTTACAATGTTTATTATTCCCCTGCTTGTTACCTTTGATCCTATTATTGAAAAGTTAACCTTTATTAGGAAGGAGGGAAAATAATGAAAAAAAGGATAGTTATTTTAGGACTTATATTTATAATACTTTTAGGGCTTTCCTTTGGAAGTTCTTTAAAGGTTAAAAATGATGAGACTATTTATGTTCTTTTAGATTATGATGGAAAAATAAAAAGGATGGATCTTGTTAATTGGATTGAAGTGCAAGGACAAGGAAATTTTAAAGTAGTAAAGGATGCAAAGTATATTAAAAATCCCGATCTCTATTCTGAAGGAGTAAAGATGGATTTTACAGGAGATAAACTAAGTTTTTATGGTAATGTCAAAGAAGTTAAAAATATTTATTACAAGGCAGAGGTTAATAAAAAGCTTCCTTTAGAATTTAAGATCACTTATAAGTATAATGGAAAAGTCTCAAATCCTAAAGAATT
KOK=        59
KK=  105122  LL=  105601  Z=    5.37  JJ=  104522  DL=   480
A===      111      112      113      114      121      123      124      131      132      133      134      141      143      144      211      213      214      223      224      231      233      234      243      244      313      314      323      333      334      343      413      433
B===      222      122      422      322      212      412      312      242      142      442      342      232      432      332      221      421      321      411      311      241      441      341      431      331      424      324      414      444      344      434      423      443
RRR=   19.884   -2.939   -2.059   -0.817   -2.939    2.780   -0.682    0.671    1.489   -0.004    0.524   76.812    0.571    0.464    2.841   -4.818   -0.424   -0.334   -0.161    8.240   21.079   -0.123   -0.286    4.359    0.524    0.524    2.837   -0.311    0.129   -0.316    0.075    1.105
X1==    6.386   -1.718   -1.138   -0.529   -1.718    1.689   -1.261    0.651   -1.095   -0.529   -0.697    8.841    2.303    1.080    2.518    3.544    0.359   -0.091   -0.373    2.616    5.509   -0.647    0.353    3.147   -0.529   -0.697    1.509   -0.220   -0.290    0.710    0.303    0.710
X2==    3.114    1.710    1.810    1.543    1.710    1.646    0.541    1.030   -1.359    0.008   -0.752    8.688    0.248    0.430    1.128   -1.359   -1.181    3.658    0.433    3.149    3.826    0.189   -0.811    1.385   -0.992   -0.752    1.879    1.414   -0.444   -0.444    0.248    1.556
CD1=       14        0        0        1        0        3        0        2        0        0        0       13        3        2        7        5        2        1        1        4        6        0        1        4        0        0        2        0        0        1        1        1
CD2=        8        6        4        3        6        4        2        3        0        1        0       11        1        1        5        0        0        7        2        6        5        1        0        2        0        0        3        2        0        0        1        2
CTTTACTGCCCTTCCATCTCTTCCTCCTGTAGATCTTTCTATGGGACAAAAATTAAAGGAGTTTTACAATGGGTTAGATGGATTTCTCATGCTAAATCAGGCTCATCAGAAGATATTAAAGGGGATATTGGATGGTCTTGAGAAAAATACTCCATCTGTGCCTCAGGAATTTCTTACTCTTCCTTTTATTTTATTGTCTTACCAAAATAAGGCTTATTTTATCTCAGAGAATTTAAAGACTTATCCTAAGAGTTTTAATAATCTTTATGAGTTTATAAAGAGTAAAGCAGAAAATAGCAATGACGAAGATTGGAAGAAAGCCTTAGATCTCGCTAATGATGTAAAGAAAGAGGTAGAAGAAAATACTCTCTCTGAAGATATTAAAAAGATTGGAGATTTTATAGGAGATTTGAACTTCCAAAGTAGAAAAGCCATGGATCTTTTGAGTACATCTCTTGAAGGGTTACAAAAGATGGAAGA
KOK=        60
KK=  105662  LL=  106771  Z=    5.67  JJ=  105662  DL=  1110
A===      111      112      113      114      121      123      124      131      132      133      134      141      143      144      211      213      214      223      224      231      233      234      243      244      313      314      323      333      334      343      413      433
B===      222      122      422      322      212      412      312      242      142      442      342      232      432      332      221      421      321      411      311      241      441      341      431      331      424      324      414      444      344      434      423      443
RRR=   28.046   15.499    0.186   21.266    1.046    1.282   -0.623    3.336   -0.228    2.437    0.149   40.630   10.631    7.163   -4.280    3.793    2.364    1.271    0.002    1.866   59.186    1.512    6.384    0.606   -1.431    1.512    0.037   -0.424    0.444   -0.110    0.158    2.931
X1==    5.831    5.093    0.231    3.677    0.818    1.320   -1.374    1.473   -0.485    0.902    0.550    4.229    3.132    4.791    5.093    1.922   -1.909    0.586    0.617    1.922    5.499   -1.210    5.456    0.853    1.872   -1.171    1.744   -0.436   -0.554   -0.554   -0.310    2.446
X2==    4.810    3.043    0.807    5.784    1.278    0.971    0.454    2.264    0.470    2.702    0.270    9.607    3.394    1.495   -0.840    1.973   -1.238    2.170    0.004    0.971   10.762   -1.250    1.170    0.710   -0.765   -1.291    0.021    0.974   -0.802    0.198   -0.511    1.198
CD1=       21       20        3       10        9        5        1        5        2        2        2       11        5        8       20        6        0        4        5        6        7        0        8        3        3        0        3        0        0        0        1        3
CD2=       23       17        6       14       12        6        4        9        5        6        2       21        6        3        6        8        1        8        3        6       17        0        3        2        1        0        2        2        0        1        1        2
AGATGTGGAAAAGGATATGAAAAAAGCAAAGGACACTTTAAAGAAAAATGTGGATGAATTAGAAAAAGGGGAAAAGAAGCTTAAGGATTGGGAAAATAAGTTAAAAGATTACACCTTTATAGGAAAAGTTGAGGGAGCAAGCTCTACTGTAAGATTTTACTTCAAACTAAAAGAGATGAAGTAAATTTATGTTAATATTGCTTTTGAGGAGAGGGTTAATATGGTTACAATAAGGGATGCTGTAAAAACACCAGAGATGATAGAAACAATGGCTTCTTTTAAGTTTAAACCTAAGACTCTTGCTAAAATTGCTCCTGTAAAGGCTCCTGTTCCAGGAAGGGGAATTGCTATGAAAACTGCAAGGGAAAATACAATTCCCAAGGAGTATAATTTTAATCTTTTAAGCTTGTTTTTTACAAATTTCTTATAATATTTATTTAATGGATCTTTGCTGAAAATGTATCTCCTAATTAAGTCAATAGTGTAATATATAATTATGCCCATTAAGGTGTTTCCAATAAAGCTTACAATAAAGCTTTCGGTAGGGGAAAGTCCATTGTAAATGCCATAAGGGATAGATATTCTACATTCTCCCACAGGAGTCATAGAAAGCAAAAATACTTTTAATAATAACTCTATTTTCATAGGGAATATTATATTAGTTAATTTAGATTAAATTCAAGCCATATTCCATAACTTACAGGAGAAGTTTTATTTTGAGCGACTAATAATATTTTTTCTCGTGGTAAGTATATTATGCTTTGTAGGGTGAGTCTTGTACTTACGCTTTGCAAAATTTCTTTTGCATCTTCTATACTTATCTCTTCTTTTGATAGAATCTTTTCTCTTATTATTTTTTCTCTTTCTTTGGTATTTATTTGGCGTACAAAAGTACCATCAATAGGAATAGGTAGCTCTTCAATTAATTTTTCTGCTTGCTCAGAGATCATCTCTGGATGTTGATAATGATTGGTTACAATTAAAAATCCTTCTTCATTAATATTCCTTAATTCTCTTCTCTTTGGACTAATTTCTAATACAACGGCATCTTTGTTGTCAGCTATTAGAATATTTAGCCCTTGGTAAGGAGATAAGGCATTTTCTATTGCC
KOK=        61
KK=  115532  LL=  116671  Z=    6.43  JJ=  115502  DL=  1140
A===      111      112      113      114      121      123      124      131      132      133      134      141      143      144      211      213      214      223      224      231      233      234      243      244      313      314      323      333      334      343      413      433
B===      222      122      422      322      212      412      312      242      142      442      342      232      432      332      221      421      321      411      311      241      441      341      431      331      424      324      414      444      344      434      423      443
RRR=   32.868    8.347    2.585   20.664   -0.314    1.556    1.754    2.097    3.559    0.184   -0.205   36.785    4.919   15.330   -0.410    3.559    0.131    6.136    0.210    9.349   45.403    1.402   -1.011   -0.209    0.057    0.426    0.579   -0.541   -0.003    0.362   -0.205    1.910
X1==    7.305    2.200    3.836    5.001   -0.083    0.755   -1.123    1.829    2.195    0.388    0.562    5.909    2.291    3.526   -0.844    2.195    0.342    2.574    1.732    2.195    6.473   -1.082    0.780    0.276   -0.612   -1.166    0.473   -0.166   -0.365   -0.365    0.562    0.635
X2==    4.499    3.795    0.674    4.132    3.795    2.061   -1.561    1.147    1.621    0.474   -0.365    6.225    2.147    4.348    0.486    1.621    0.382    2.384    0.121    4.258    7.015   -1.296   -1.296   -0.757   -0.093   -0.365    1.225    3.270    0.007   -0.993   -0.365    3.007
CD1=       29       13        8       16        7        3        2        5        5        1        2       18        4        9        5        5        5        5        7        5        7        0        2        3        0        0        1        0        0        0        2        1
CD2=       18       18        6        8       18       10        0        7        9        4        1       11        4        5        9        9        3       12        3       15       17        0        0        0        3        1        6        7        1        0        1        4
TTTAATGCTCCTCTTTTCAATTGGTGGGCTAATGTACCTGTAGGAAAATATTCAAGAGAAAATATTATTAATCTTTTGGCTAATTCTTATGGAAAAATGAACAAAACTATTTTAAATGGTTACTCAAGTATTGTAGAAACTCTTGGTAAGAGTCCTATAGGAGAACTACTGGGACAAGGGTTAGTAGAAAGAAAAGGTAAAAGAGTAATAAGTGTTGTTAAAAATGGAGGAAAGGATATATCTTCTATTGTGGTTCTATATAACTTGTATAGATTTTCTGAAAAAAGAGGGGTTTATAAGATTAATTTAGAAGAGATAGAAAACGATGAACTTTCTCCTCAAAAGATTTTTACTATTTCCTCTTTTGAGGTAGAGGATATTTTGAAGAATTCCATCTATGACTCCTTCTTTAGGGTGGGGTTTGAGGAGAGGAAGGTTAGTATTTTTTTAGACAAAGGCATTAATAGTATTAGTCTATTAAAAACATATGTGGGGGGCTTATAAGATGAAGTATAAGGATGTGATAGAGCTTTATGAATATTTTCAGCCCGTGTATGATATAACTTCAGAATACGGAAATTATTGGAAACAGTTTATACCAACTAAAACCTTTTTAGAAACATTAAAAAGATTTTTAGGTTCCTTGGAAGCAGAAAAAGGTTCTCCAAATAGAAAGTCTATTTGGATTCAGGGAGCTTATGGTACGGGAAAAAGTCATGCTACAGGAGTAATAAAACATCTTTTATGGGATGACTTGGAGGAGATTGAGGATTTTATTGAGAAGATAGATGATGTACAACTTAGAGAAAAATTACGAAGTTTTAGAAGAGAAAATAAAGTTTTTCCTGTTACTTTAAAGGGAGTATCAGGGATAAGTGATCCAAAAACTTTAAGCCTTGCTATTGAGGAAGCTGTAAAGGAAGCCTTAAAGAGAGAAGGTATAGAGGTACGTACACAAAGTGAATTTGAAAGATATATTGAAAAAATGTATGATGACTCTATAAATTGGGATAAGATTATAGAAAAAAATATAGAATTAAAGGCTCTTGTAGGGGATCTTGAAGGTCTTTTAAGAGAACTAAAGAATAGAAATGTTGATGTATTAAGGGCTTTAGATAGATCTTGGGATCTCAATATTCC
KOK=        62
KK=  118652  LL=  119341  Z=    4.70  JJ=  118262  DL=   690
A===      111      112      113      114      121      123      124      131      132      133      134      141      143      144      211      213      214      223      224      231      233      234      243      244      313      314      323      333      334      343      413      433
B===      222      122      422      322      212      412      312      242      142      442      342      232      432      332      221      421      321      411      311      241      441      341      431      331      424      324      414      444      344      434      423      443
RRR=   37.306    1.891    7.448    3.447   -2.607    0.522   -0.026    0.940    5.543    0.717   -0.357   36.323    1.636    0.267   -2.614    0.072    0.028    5.016   -0.564    3.261   26.105   -1.205    0.064    1.816   -0.068    0.216   -0.066    0.018    0.076   -0.085   -0.357    0.076
X1==    4.387    1.104    3.649    2.675   -1.523    0.943   -0.028   -1.243    1.928    0.710   -0.848    8.470    1.152    0.332    2.856   -0.041   -0.028    2.289   -1.456    0.943    2.802    1.421    0.421    2.557   -0.290    0.152   -0.198   -0.055   -0.161   -0.161   -0.848   -0.161
X2==    8.504    1.713    2.041    1.289    1.713    0.553    0.943   -0.757    2.875    1.009    0.421    4.289    1.421    0.802   -0.915   -1.769   -1.025    2.192    0.388    3.456    9.317   -0.848    0.152    0.710    0.236    1.421    0.332   -0.326   -0.472    0.528    0.421   -0.472
CD1=       20        8        6       10        2        2        3        0        3        1        0       22        2        3       12        1        3        3        0        2        3        2        1        5        0        1        0        0        0        0        0        0
CD2=       16        7        5        2        7        4        2        1        8        3        1        5        2        1        2        0        0        9        2        9       17        0        1        1        2        2        3        1        0        1        1        0
AAAGTTAACAAGTGAAACCTTAAAGGATAAAGTCGTAGACTTGTTTAAATACTGGGATAATGGAAAAGATAAAGAAAAATTAGAAGTAAGACTTGGTACTCCTGCTGAGGAAGAACTAATAGGAGTATTGAAGGAGATGTTTGGTCTTAGAGAAGAGGACAGTTTAAGTAGTATAAGGTTGAGAATTAGAGAATGGGTGGAAAGAGCAGGTTTTCCTCTGTGGTCTTTAAAGAGTTTTGGAAAGGAAGAAAAAAGTTTGAATCTTTCATTAGAAGTTTTGGATTTTTTAATAAGTAAGGAAAAATATTTGAATGAGAATATTATTGAAAGATCTATAAATTTGCTTAAGATGAATCAAACTAATTTAAAACCTCTTTTAAACAAAGATAAGCTCAAAGAGGGATTTGTCATATGGTTAAAGAGTTTAGAGGAGGTAAAGATTGAAGATGAGGAAGTAGAAGAGGTAATTGGTTACCTTCGTAAGAATATGCAAGAGGAAGTAGTTTTATGGAAGGAGGATAAAGTAATAATAAAACTGAAGGACTGGGAAAAAATAAGGGAAAAAACAAAGAATGAAAGAGAATTCATATCTTCATTAGAAGAGATATTTAATATTCAAACTTCTAAAACCCAAGAAGATCTGCGTGAAAAAATAAAAGCTCGTATAAATGATTTAGGTTATCCTTTGTG
KOK=        63
KK=  119402  LL=  120541  Z=    8.71  JJ=  119402  DL=  1140
A===      111      112      113      114      121      123      124      131      132      133      134      141      143      144      211      213      214      223      224      231      233      234      243      244      313      314      323      333      334      343      413      433
B===      222      122      422      322      212      412      312      242      142      442      342      232      432      332      221      421      321      411      311      241      441      341      431      331      424      324      414      444      344      434      423      443
RRR=   20.013    4.032    0.124   30.687   -0.019    7.117   -0.649    0.113   -0.055    1.890   -1.636   88.753    1.757    4.657    0.158   -0.536   -0.497   49.206   -0.327    8.883    9.641    0.477   -3.262    0.181   -0.134    1.356    3.160    0.697    0.307   -0.060    3.293    0.307
X1==    3.610    2.159   -0.959    4.504   -0.009    1.937   -0.656    0.313   -0.113    2.323    1.412   10.832    0.551    1.993    3.243    1.254    0.315    6.709    0.647    1.937    1.415   -1.087    2.616   -0.235   -0.677   -1.171    1.415    2.817   -0.367   -0.367    2.273   -0.367
X2==    5.544    1.867   -0.130    6.814    2.231    3.674    0.990    0.360    0.484    0.814   -1.158    8.194    3.187    2.336    0.049   -0.427   -1.577    7.334   -0.505    4.585    6.812   -0.439   -1.247   -0.768    0.198   -1.158    2.233    0.247   -0.837    0.163    1.449   -0.837
CD1=       20       14        1       15        8        5        3        3        2        3        3       29        2        6       17        4        5       11        5        5        2        0        4        2        0        0        2        3        0        0        4        0
CD2=       21       13        4       12       14       13        4        5        6        4        0       14        5        3        8        4        0       23        2       15       15        1        0        0        3        0        7        2        0        1        3        0
TATCAAAAGAGAACGTAAATTATCAGAGGAAATTCTTAAAGAGTCTTTGGAGAATATAAGACCTTATGAAAGCTTGCTTTCTAAAAATCTTAGTACTGATGTATTAAAAGAAGGTTTTTCTCAATGGGTAAAGGAGAAGAGTGTCTTTAATATAGATTTGGATTCTTTTTATTCTTATCTAAAAGCCAATCTTAATAAAGACCCATATCAGTGGGGAGAGAAAGATTTAGAGGATACTTTAAGGAAATATGAATTTTCAAAGAAACTATCAGAAGTTTTTGATGTAGATCTTGCTAATTCTATTACAGAGCTAAGGGAAAATATTAAGAAAAAGGTTCAGGATTCTTTGTATCCGTTTTGGAGTTTTAGTTTGTTGGAAGGGGATGAAGAATATGTTGAGTTGGTTGAAGAAATTATTAATTTTCTGACTTCAATTCATAACTTAGATATTAGTGAAATTGAAAGATTATCAAAAATGATTAATAGGAAAGGGAACTCTCTTAAGGAAGCTATAAAAGAACAACGATCTAAAGAACTATTCTTAAAATGGTTAGAAGATATTCTTGGTTTTAACGAAAATGTGGATGAGATTGCTGATGAAGTAAGAAGAAGTATGTCTGCTGAAGATTATTATTGGAATAAAGATAAAGTGGAGAATTGGATACGAAGGAATCTAGGAAATCTCATCTCTGAAAGGAAGAAGGAGAGGGTAAAAGAGAAAATAAAGACTACACAGAAAGACCTAAGAGAGATCTTGATAGAGCTTATTGATAAATATCCTCAAATTTGTAGTATATTGGAGGATATTTTAAAATGATCTCTGTCCTTCATAAAGAGGAATTTAGGGACAAAGTAGAAGAAGATAAGGAAAATAGAATTCCCTCTTATTGCAGATTCCCTGTAAGGTTTATATTATTAGAAAATTTTGAAGATTTAAGAGATGTGGTGGAAAATTTCAAGGATAAGGCTAATATTTTTGATATTACAGATCTTGAGATTTTTGCTAAAAACCATGATGGGTGGATAACCCCTAATGCGATTATAAATAAAATTAAAAGTCTTACCCCCAATAGTGACCATCTTATACTTTTGCTTTCTGAGATTGTAAGATTTCTTTCTGATGAAGAGTTCTTTAGTTTT
KOK=        64
KK=  121532  LL=  122551  Z=    5.77  JJ=  121502  DL=  1020
A===      111      112      113      114      121      123      124      131      132      133      134      141      143      144      211      213      214      223      224      231      233      234      243      244      313      314      323      333      334      343      413      433
B===      222      122      422      322      212      412      312      242      142      442      342      232      432      332      221      421      321      411      311      241      441      341      431      331      424      324      414      444      344      434      423      443
RRR=   25.543   14.477   -0.171    7.066    7.145    7.616   -0.224   -0.136    0.150    0.117    0.007   30.734   -0.017   30.380   -4.616    3.185    0.446   19.784   -1.573   -3.224    1.064    0.320   -0.018    0.695    0.195    0.604   32.958    1.016    0.173   -0.066   -0.638   -0.066
X1==    6.553    3.416    0.815    2.158    3.416    0.960    0.251    0.082    1.722    0.494   -0.027    5.782   -0.027    4.125   -2.206    0.960   -0.288    3.487    0.975    2.485    1.533   -0.948    0.052    2.233   -0.506    0.963    4.533    0.864    0.725   -0.275   -1.017   -0.275
X2==    3.898    4.239   -0.210    3.275    2.092    7.935   -0.895   -1.650    0.087    0.238   -0.256    5.315    0.627    7.365    2.092    3.319   -1.549    5.673   -1.614   -1.298    0.694   -0.338   -0.338    0.311   -0.385    0.627    7.270    1.175    0.239    0.239    0.627    0.239
CD1=       24       15        3        8       15        3        4        2        4        1        1       15        1        8        1        3        3        6        5        5        2        0        1        5        0        2        5        1        1        0        0        0
CD2=       18       20        4        7       14       22        1        1        5        3        1       10        2        8       14       12        0       18        0        2        4        1        1        1        2        2       15        3        1        1        2        1
TTATGGCTCAAAGATTATTTCAAAGAATATCGTATTTCTAGAATAAAAAATAGTCCTTCTGAAAAACTTATTGAGATAATCTCTAATAAAAATATTAATTTAGATACTCTTTACAAATGCTATCATTCCTTTGAGGAAGTAGATAAATTGATAGAAGATGAAGATGAAAAAATATGGATTGATGGATTAGGAGTAGAGTTTTTACCTCTTGTAGTCTCACTCCTCGAAGAAAAGAAATATTACGTAGATTTTAGAATTGCGATATCTAATCCTTTTTTAAATGATAGGTTTAATGATTTTGAAAATATGGAGAGAATATCACTTTTGGATGATTTTAACCAGAGCAATGGGTATAAATATCCCGAAAATTTAATAGTAGAGATAGAAATTGTAAGAAAAGTAGTGGATAAAATTTCTGAGTTTAGGGATAGATTTGTAATATTTTCCAATCGAGGTTTTAGAAGTTTTACTTATGAATTTAACAAAGAAGATCTGGTTGATAGTTTTCAGGAAAAGTCAGCTCCTGAAGAGGTTTTAATTCCTGTAATATATGCATCTAAAAGGTCTTGGGAGGATATAGTTTACAAGATCACGCTCCTTGATGAGGTAATTTCTTATAGAAAACCGATTTTGAGATTTAAGGTTAAGCCTAAGCCTAAAAATAGAATTTCTATAAGATGTAAAGATAGGGAATTAACAGTCAGTTATGATGGCGTAAATGATTTATATGAGGTAGATTTTTCTAAATTCAAACCAGGAGAGTATAAAATTACCATTATTATTGGGGCTTGGGAGGAGACTAAGATTATTACTTTGAAAGGAGGTTTCAAAGAAAGAGATATATTATGAGGGAGTTAAAACCTTTAGATTTTAAGATTAAAAGAGTATTTCCTCAGGAATCGGTTTTGAAGAAGAAAGAGGTTTACAGTGTATTTCATGGAAAAAATATTCCCTCTTTTATCAAGGATTGGTTGGTTAAGAAATTCACTGGAGAGGATGATGTAGTTGATTTAGATAATC
KOK=        65
KK=  125492  LL=  125791  Z=    4.73  JJ=  125342  DL=   300
A===      111      112      113      114      121      123      124      131      132      133      134      141      143      144      211      213      214      223      224      231      233      234      243      244      313      314      323      333      334      343      413      433
B===      222      122      422      322      212      412      312      242      142      442      342      232      432      332      221      421      321      411      311      241      441      341      431      331      424      324      414      444      344      434      423      443
RRR=   17.958   -0.474    0.530   10.274   -0.289    0.527    0.068   -1.469    0.820    0.239   -0.146   22.776    0.612    2.172    0.104   -0.005    0.792   -0.003    0.097    0.013    0.795    0.239   -1.166    8.713   -0.185   -0.146   -0.225    1.277    0.070   -0.171    0.239    0.070
X1==    3.806    0.602    0.322    4.383    3.254    0.175   -0.750    1.322   -0.825   -0.424   -0.385    3.383    1.615    1.650   -1.167   -0.825   -0.750   -0.003    0.088    2.175    1.485   -0.469   -0.469    3.574   -0.424   -0.385    0.485    1.735   -0.241   -0.241   -0.385   -0.241
X2==    4.718   -0.788    1.647    2.344   -0.089    3.006   -0.090   -1.111   -0.994   -0.565    0.379    6.732    0.379    1.317   -0.089    0.006   -1.056    1.183    1.101    0.006    0.536   -0.511    2.489    2.438    0.435    0.379   -0.464    0.736   -0.290    0.710   -0.621   -0.290
CD1=        5        2        1        5        5        1        0        2        0        0        0        4        2        2        0        0        0        1        1        3        2        0        0        4        0        0        1        2        0        0        0        0
CD2=       10        1        3        4        2        4        1        0        0        0        1        9        1        2        2        1        0        2        2        1        1        0        3        3        1        1        0        1        0        1        0        0
TCAAGACATCTTTCCTTTGCTCCCTCTGGAGCATTTTCTTTTTTAAAGTATCGTAATTCTCCAAAGGATGATAAGGTTTGAGATTTTTCTCCTGTAAGGAAGGTTAAAATATCAAGATCATGGCAACTTTTGGCAAGAATTGAAGGGGCGGATGTTTCTGAATTTCTCCAATTCCCCCTTACAAAGCTGTGGGCAAAATGGAAAAATCCAATATTTTCCACAAGGTTTATACCAATAAGATCTCCTATCTCTTTTTTATCTAAAAGCTCTTTTAGCTTTTGGAAAAACATAGTGTATCTT
KOK=        66
KK=  128432  LL=  129421  Z=    4.61  JJ=  128222  DL=   990
A===      111      112      113      114      121      123      124      131      132      133      134      141      143      144      211      213      214      223      224      231      233      234      243      244      313      314      323      333      334      343      413      433
B===      222      122      422      322      212      412      312      242      142      442      342      232      432      332      221      421      321      411      311      241      441      341      431      331      424      324      414      444      344      434      423      443
RRR=   25.001    9.439    1.321   26.823    0.110    5.430   -3.938    0.204   -0.066   -0.158   -0.028   28.364    0.053    6.622    2.434   -0.714    0.191   -0.186   -0.360    3.939    1.644    0.069    0.930    7.830    0.258    0.005   13.371    7.986    0.327   -0.146    1.290    0.779
X1==    5.830    2.704    0.867    5.643    2.250    2.952    5.731    1.610   -0.281    0.114    0.021    4.227    0.021    1.852    2.250   -0.927    0.191   -0.131    1.302    1.659    0.763   -0.264    1.499    2.990    0.114    0.021    4.467    3.572   -0.473   -0.473   -0.979    2.527
X2==    4.288    3.491    1.524    4.753    0.049    1.840   -0.687    0.127    0.235   -1.386   -1.318    6.709    2.512    3.575    1.082    0.770    0.998    1.425   -0.276    2.375    2.155   -0.261    0.621    2.619    2.259    0.214    2.994    2.236   -0.692    0.308   -1.318    0.308
CD1=       15       11        3       10       10        7       12        4        2        1        1        8        1        3       10        1        3        3        6        5        2        1        3        5        1        1        6        4        0        0        0        3
CD2=       26       19        8       14        9        7        2        5        4        0        0       18        5        6       12        5        5        5        2        8        4        1        2        4        5        2        5        3        0        1        0        1
TAATAGTCTATTTTTCCTATTTCCTGGAAAAATTTAATTACATGTCCTCCAATACATTCAAAGGATCTTTCCTTTGCTGTTCCTCCCGAGTGGATCAATCTAAAATTTTTTCTTAAATTTATTACTGCCCATGCAGTAGTGATGGAGTTAGTTAAAATGGTTAAATCAGTGATAGGACTTTGATCTAAAGCTTGTACCATGTAATATATAGTAGTTCCCCCACTCATGGCAATGACAGAATTATCTTTTAAGAGAGATATGGCCTTTTTGCCTATTTCTTTTTTAATTTCTTTATTCTCTTCGAGTCTTAAGAAGAAAGAGTTTTCTGAAGATATACTCGTTGCTGTTGCCCCACCTCTTACTCTCTTTATTAATCCTTGCTTTTCTAAAAATTTTAAATCTCTTCTCACAGTTATTTCTGAGATGGAAAGTTCTTTTGCTATCTCTTGGACAGTAAGAAAGCCCCTTTCTCTTATTAGTTTTAAAATCTTTTCAAATCTATATTCTTTCATTTTTGTTCACCTTAGATCTTTATGTGAATTTTTTATTATTATAATAGATTATTATGGATTGTCAAAGATCAGAATCTCTATGTAAATTTTTATTTTTCTTTATTGATCTAAGGCGATAATAGATTTATCTATTAAGAATCAAAATTAATCATATATAATCTACTTAATTGTAAATTTTGATTATAAATGATATAATACGTAAAAAAAGTAAGGGAGGTGTCTTAATTGAGAAGGATTTTTACTCTTTTAGCTATTTCCCTTTTAATTTTGCTTATGATTGCTTTGGGGCAGAAAACAGTAACTATTAGATATGGTGTATAGATGAGTGAACAGTTAGATGGTATAAAAGCTCAAATTGCTGCTTTTGAAAAGAAATATCCCAATATAAAGGTGAAACTTGAGCATGTGCCTTGGGAGGATTATTGGACGAAACTTCAGACTATGATGGCTGGTGGAGATTGCTGGGATGTGTTTACAA
KOK=        67
KK=  133892  LL=  135031  Z=    6.71  JJ=  133862  DL=  1140
A===      111      112      113      114      121      123      124      131      132      133      134      141      143      144      211      213      214      223      224      231      233      234      243      244      313      314      323      333      334      343      413      433
B===      222      122      422      322      212      412      312      242      142      442      342      232      432      332      221      421      321      411      311      241      441      341      431      331      424      324      414      444      344      434      423      443
RRR=   26.391   -0.923   -0.125   13.244    4.643   -0.267    0.158    0.628    1.017    7.993    0.534   10.491   25.653   20.143    5.491    0.169    6.054    0.054    2.431   28.515   37.731    0.697   -0.659    1.905    1.645   -0.259    8.963    0.167   -1.430    0.598    0.062   -0.416
X1==    4.764    2.571   -0.958    4.878    2.571   -0.381    0.069    0.315    0.866    3.001   -0.396    4.878    3.733    3.272    2.173    0.242    2.127    0.169    2.001    5.230    3.890   -1.247    1.179    2.477   -0.999    0.430    5.855   -0.399    1.410   -0.590    0.430    0.410
X2==    5.540   -0.359    0.130    2.715    1.806    0.700    2.270    1.993    1.175    2.664   -1.350    2.151    6.871    6.155    2.527    0.700    2.846    0.319    1.215    5.452    9.701   -0.559   -0.559    0.769   -1.646   -0.603    1.531   -0.419   -1.014   -1.014    0.145   -1.014
CD1=       18       13        1       13       13        2        4        3        4        4        1       13        6        7       12        3        8        3        8       11        5        0        3        6        0        2        7        0        2        0        2        1
CD2=       24        7        5        8       13        6        7        9        7        7        0        7       11        8       15        6        8        5        5       16       18        1        1        2        0        1        5        1        0        0        2        0
TGTACCGGTAGCTGGAGGAGGCGAAGAGGAAGGTATTACCTCAGTGGAGGATTTTAGAGTAGCAATCTCCTCTTTAAAAAAATATTTTGAGGATGTTCCAAGGATATGGGATAGGATAATTGGTTTTGTAATAATGCTTGGTATAGGTTTTAATTATGAAAAAGTGTTTGAGTATGACAGGATTAAGGTGAGAAAAATTTTAGAGGAGGTAAAGAAAGAGAATCTTTTTGTTGAAGGTCACTCTACTGACTATCAGACAAAACGTGCATTGAGAGATATGGTAGAGGATGGAGTAAGAATTCTTAAGGTTGGTCCTGCTTTAACAGCAAGTTTTAGAAGGGGAGTATTTTTATTAAGTAGCATTGAGGATGAGCTTATATCGGAAGATAAAAGGTCTAATATTAAGAAAGTTGTGCTTGAGACTATGTTAAAAGATGATAAATATTGGAGAAAGTATTATAAGGATTCAGAAAGATTAGAATTAGATATTTGGTACAACTTACTTGATAGGATTAGATATTATTGGGAATATAAAGAGATAAAAATAGCTTTAAATAGGCTTTTTGAAAATTTTTCGGAAGGGGTTGATATTAGATACATCTATCAATATTTTTATGATTCGTATTTTAAAGTAAGAGAAGGAAAAATAAGAAATGATCCAAGGGAGCTAATAAAGAATGAAATAAAGAAGGTCTTGGAGGACTATCACTATGCTGTAAACTTATAAAATTTTATTTAATAGTATTTTCCCATTTTTCTAATATGTTTTTATCAACCACACCTTCCATGGGACCTCTCTTGGTTACACTGAGAGCTCCTATTATATTTGCTCTTTTTAATGCTCTTTCAATATCATAACCTTGTAAAATACTAGTTACAAATCCGGCATCAAAGCAATCTCCTGCTCCGGTTGGATCAACCTCTTCTACCTTAATGGGATCAACTTTATATACTTTACCTTTGTAATATGCTTCTGCCCCATGTTTTCCTTTGATAGTCCAAGCTCTACTCTTATATTTGGATCAAAGCTTATTAATTTACCATACTCATAAGATAGAGCTACAGCTTTTTCTATTGCTTCTCTTACATTATCCTTTATGGCAAGAGAGCATCCCATCACATGTAAAGCTTTTATGTTTT
KOK=        68
KK=  141482  LL=  142681  Z=    4.64  JJ=  141482  DL=  1200
A===      111      112      113      114      121      123      124      131      132      133      134      141      143      144      211      213      214      223      224      231      233      234      243      244      313      314      323      333      334      343      413      433
B===      222      122      422      322      212      412      312      242      142      442      342      232      432      332      221      421      321      411      311      241      441      341      431      331      424      324      414      444      344      434      423      443
RRR=   30.664    3.489    1.134    4.764   11.236    2.256   -1.258    4.212    4.134    5.274    0.386   40.204   -0.927    4.848   -0.147    5.181   -0.453    2.055   -0.106    2.586   25.230    1.865    9.061    9.015    0.196    0.386    5.067    0.640   -0.667    0.845   -0.766    7.506
X1==    5.767    1.780    2.004    2.127    4.167    1.328    2.600    2.004    1.816    1.895   -0.541    5.250   -1.310    3.221    0.587    1.816    0.937    1.970    1.860    2.305    7.323   -1.481    4.659    2.575    0.540   -0.541    3.118    0.463    0.837   -1.060   -0.541    1.786
X2==    5.317    1.960    0.566    2.240    2.696    1.699   -0.484    2.102    2.276    2.784   -0.713    7.657    0.707    1.505   -0.250    2.853   -0.484    1.043   -0.057    1.122    3.445   -1.259    1.945    3.501    0.364   -0.713    1.625    1.384   -0.797   -0.797    1.417    4.203
CD1=       18       11        7        6       17        7        8        7        8        5        1       11        0        5        8        8        5       10        8        9       15        0        9        5        3        1        8        2        2        0        1        3
CD2=       26       13        5       10       15        6        3        8        7        5        1       22        3        5        7        8        3        4        3        5        5        0        4        7        2        1        3        2        0        0        4        5
AGATATGGTTCCTGGTACACCAATATCTGCCTGTCCTAAGTCAGAATTAATGATGGCTACTTTTAAATTGTTTTTTACTCCATAACTTGCAAGAAATTTTACAAAGGTACTTTTTCCAGAATTGGGCAATCCTATAACAATAACGACTCCCTTTTTAAGCAGAATATCGTCTGCCGTTTGTTGCCATAAAGGAGGTATATCTATCATTTTTTAAAATTCAGTTATTTTAGGAACATTCTCGTAGAGAGATTCTATGTCGTAAAATTCTCTTGCTCTTGGTGAGAAGATATGTACTATTAGATCATAGTAATCAAGTAAAGTCCATCCAGTGCCTTCTCTTCCCTCGATACCTCTTGGAGTAAAACCTAATTTTTCCATTTCCTCTTCCACACTTCTTTGGATTGCTTTTCTTTGAGTGTTAGTAAGTCCTGTGCATATAACAAGGTAATCGGTAAGTCCTGATATTTGGGATACATCAATTATTATTACATTTTCTGCTTTCTTCTCCAACACAATACGGGCAACTCTTATGGCTTTTTCTCTACTCTCCAAGAAATTCATCACCCCTCCTTTATATTATTAGGTTTAAAATATTGCTCTAAAATGTCTTTTAATTTACTTTCATCAGGAATAACATAGCTTATGCCATTTATAGTCTCAGTAGTGCCTGGCATTATAAAAGTATGTATATCCTCTTCACTTATATCCATAAACTTTGAAGCTATTACAATACCTTCCATAAGGGATACATTGGTTTCAAAAATAGAGCCAGCCAAAGATATGTATTGGGGCATGTTTAGAAGATTTATTTTTTCTTTCATTTGCTTAAAAAGAGCCATAAGGAATTTTTGCTGTCTTTCTACTCTTGCTAAATCTCCCATTGGATCATGTCTAAATCTCACATAACCAAGAGCTTCCCTACCGTTTAAATGATGTACCCCTGGGGTAAGATCTACAAGAAATTTATCAGTTTTGTCTCTATAATACATTCTCCTTTCTACTTCTATGTCTACACCTCCGATGGCATCAATAAACTTTTCAAATTGTTGAAAATTTACTTTTACATAGTAGTGTATAGGAATGTTTAAAAAACTTTCTAAAGTTTTTAGTGAAAGAGGTACTCCTCCATAGGCATAAGCATGATTTATTTTGGTAAAACCATGGTCTTGTATATATACCCTTGTGTCTCTCGGAATAGAG
KOK=        69
KK=  156482  LL=  157471  Z=    7.60  JJ=  156362  DL=   990
A===      111      112      113      114      121      123      124      131      132      133      134      141      143      144      211      213      214      223      224      231      233      234      243      244      313      314      323      333      334      343      413      433
B===      222      122      422      322      212      412      312      242      142      442      342      232      432      332      221      421      321      411      311      241      441      341      431      331      424      324      414      444      344      434      423      443
RRR=   12.796    3.427    0.734   71.687    3.840    3.274   -0.054    0.428    1.571   -6.396    0.508   26.334    0.488   20.980    2.641    1.893    0.729    7.198   -1.362   -0.116    6.523    0.131   11.410    0.582    0.263   -0.516    3.632   -0.581   -0.470    0.050   -0.834    1.248
X1==    5.121    1.869   -0.971    7.994    2.727    1.344   -0.191    0.296    0.645    4.068   -0.411    3.475    1.230    2.972    1.440    0.645   -0.744    1.769    0.765    2.042    1.236   -0.209    2.506    0.727   -0.932    1.230    1.236   -0.343    0.448   -0.552   -0.411    0.448
X2==    2.499    1.834   -0.755    8.967    1.408    2.436    0.281    1.443    2.436   -1.572   -1.236    7.578    0.397    7.060    1.834    2.935   -0.979    4.068   -1.780   -0.057    5.279   -0.626    4.553    0.800   -0.283   -0.419    2.940    1.694   -1.049   -0.090    2.029    2.787
CD1=       20       10        1       20       12        4        3        3        3        5        1       11        3        7        9        3        2        4        4        5        2        1        4        3        0        3        2        0        1        0        1        1
CD2=       10       10        2       15        9        9        3        6        9        0        0       13        2        8       10       10        1       14        0        4       12        1        8        2        2        1        8        4        0        1        4        4
TGGAGTAATTTTTGCAAGAGTCAGACTTTATTTCCTTTCATGTACCTTTAATAGACGAGACCTATCACCTTCTTAGTGGAGAGGAATTAAAGTTAATGAAAAAAGAAGCATATCTTATAAATACCGCTCGAGGTCCCATTGTGGATAAAAAGGCTCTTTGCAAGGTATTAAAAGAGAATGGATAAGAAGTGCAGCTTTAGATGTATTTGAAAGAGAGCCAGAAATGGAACCAGAACTTCTTAAATTAGATAATGTAGTTCTTGCTCCTCATATAGCTTCTGCTTCTTTTGAGACTCATACAAAAATGTCTATTGTGGCAGCCGAAAATTTAGTAAAGGCGTCAAAAGGAGAAGTTCTACCTAGTCTTGTGAATCCTGAAGTTCTTCAAAAATAATAAAGGTAATTTAATAAGGAGGATTAAAAGTGAATCTTAGAGAAATTGCGTGGAAGATCATTAAATCATCTTTAGAGGTAGTTAATCCTAAATTGGCAGTAAAAAATTATCTTTCTTATGATGAAAAGGAGAGAAAGATAAAGGTAAAAGATAGGGAATTTGAGATAAAAGGAGATATATATCTTCTTTCTGTAGGAAAGGCTTCTTTTCCTATGACTGAAGGGGCATTGGAAATCTTAGGAGATTTAGTAAAAAAGGGATACGTAGTAGTTCCTTATGGATATGAAGGGAAGCTTACAGGAAACATAGAGATTCTTTATTCTTCTCATCCTATACCTGATAAAAATGGAGAAAGAGCAGCAAAGACAATTCTTAATTTTGTAGAAAGTCTAAAGGAAGATGATATATTAGTCTTTTTACTTTCGGGAGGAGGCTCAGCTCTTCTTCCTCTGCCAAAGGAAGAAATTACCCTTGAAGATAAAATAGAGACCACAAAACTTCTTTTGTCTTGTTCTGCAAGGATTCAGGAGATAAATGCAGTAAGGAAGCATTTAAGTAAAATTAAAGGGGGCCAGCTTGCAGAAAAGTGTAAAGGG
KOK=        70
KK=  158282  LL=  159121  Z=    6.06  JJ=  157922  DL=   840
A===      111      112      113      114      121      123      124      131      132      133      134      141      143      144      211      213      214      223      224      231      233      234      243      244      313      314      323      333      334      343      413      433
B===      222      122      422      322      212      412      312      242      142      442      342      232      432      332      221      421      321      411      311      241      441      341      431      331      424      324      414      444      344      434      423      443
RRR=   32.426    2.429    0.136   12.689    1.269   -0.240    1.013    0.136   -6.757    1.563   -0.009   53.669    4.114    0.764    0.003   -2.563    1.040    2.448   -1.467    0.093   23.287    1.159   -0.055    8.613   -0.809    1.136    2.600    0.287   -0.012    0.321   -0.009    0.005
X1==    5.949    1.037   -0.196    2.372    2.058   -0.263    4.459   -0.196    3.268    0.603    0.030    7.076    1.030    1.728    0.016    2.385    1.043    0.524    3.095   -1.145    4.576   -1.022   -0.036    3.476   -0.397   -0.970    0.576    0.870    0.683   -0.317    0.030   -0.317
X2==    5.451    2.342   -0.696    5.349    0.616    0.912    0.227   -0.696   -2.068    2.592   -0.311    7.585    3.993    0.442    0.185   -1.074    0.997    4.669   -0.474   -0.081    5.089   -1.133    1.535    2.478    2.037   -1.172    4.517    0.330   -0.017   -1.012   -0.311   -0.017
CD1=       15        6        1        7        8        1       11        1        5        1        1       15        2        5        4        4        5        2        9        0        5        0        1        8        0        0        1        1        1        0        1        0
CD2=       19       11        3        9        7        6        2        3        0        8        1       12        6        1        6        2        3       13        1        4       12        0        3        3        7        0       11        3        1        0        1        1
GATTCTCTTATTATCAACTCTGGCTTTAGAATTATTTCTCGGTTTTACTTTTTGTCTTTGTTTATTCTCCCTACTTTGTCTAAATCTAATGTTGAAATTCTTTAATAGTCCACTTTATTCTTGACAGATATATTTTTTAGGTGTATATATGTAATAGACATATATATGGAGGTGGATGGATTGAGAGGATTTGGTAGATGGCAAAAAGGTATGGGATTTGCTCCAGGTTTTTGGCTTAGAGCTTTTGTGCTTGTTGCTCTTTCTAAAAAAGAGCTTCATGGATATGAGCTTTTAAATATGATTGATGAATATTTTCCAGAATTCTGTTTTTGTAAGGGTCTTTCTGGAATGGGTACTGGTTATAGGATTTTAAGAATGCTTGAAATGGAAGGACTAATAAAATCTCGTTGGGAGACTGGAGAAGGTCCAGCAAAGAGAGTTTACTCTTTAACTTCCGAGGGAGAGAAAGCTAAAGAAGAGATATTGGAATATGTGAAGGAAATGAAGGATAGAATTGAAAGATTTTTAGAATTTGCAGGAGGAAAGGAGGTGTAAAAAAATGAGATGGTGGCATAGAGGATATGGATGGGGTTTTAGAGGATTTGGAGGTTATGGTGCTCCTTGGTGCCCATGGTCTTTTTGGGGACGTAGATGGTGGAGGGGTAGATTATATCCCTACTATGGAATTACAAAAGAGGAAGAAAAAGAAATTCTTGAAGCTTGGAAAAATGATCTTGAAGCTGAGCTAGAAGAGATAAAGAAGAGATTAGAAGAGCTTAAGTAAAGAAGTGGGGTGGATAAAAATCCACCCCGCATAAATACTTTTTTTATTTTAATAAA
KOK=        71
KK=  173702  LL=  174511  Z=    7.42  JJ=  173582  DL=   810
A===      111      112      113      114      121      123      124      131      132      133      134      141      143      144      211      213      214      223      224      231      233      234      243      244      313      314      323      333      334      343      413      433
B===      222      122      422      322      212      412      312      242      142      442      342      232      432      332      221      421      321      411      311      241      441      341      431      331      424      324      414      444      344      434      423      443
RRR=   16.748    1.249    1.200    8.247   -0.147    5.027   -0.627   -0.550   -2.877    0.055   -0.106   50.612   -0.868    7.435    0.279   -0.575   -0.294   14.358    1.032   22.703    6.816   -0.623   -0.259    4.397   -0.163   -0.880   12.163    3.315    0.280    0.280    1.143   -0.123
X1==    5.522    0.361    0.624    2.175   -0.088    2.333   -0.480   -0.767    1.592    0.251    0.822    8.429   -1.068    3.309    0.809    0.851   -0.480    4.236    0.993    4.554    1.341   -0.995    1.005    2.051   -0.749    0.822    3.341    1.733   -0.403   -0.403   -1.068   -0.403
X2==    3.033    3.464    1.922    3.791    1.682    2.155    1.306    0.717   -1.807    0.218   -0.129    6.005    0.813    2.247    0.345   -0.675    0.613    3.389    1.039    4.985    5.083    0.626   -0.258    2.144    0.218   -1.071    3.641    1.913   -0.695   -0.695   -1.071    0.305
CD1=       19        6        3        7        5        5        2        1        4        1        2       18        0        6        7        3        2        7        4        8        2        0        2        4        0        2        4        2        0        0        0        0
CD2=       11       13        6        7        9        7        4        4        0        2        1       10        2        3        6        2        3       10        4       12        9        2        1        3        2        0        7        3        0        0        0        1
TCCTTAATCTTGGAGCCTCAAGTGGGGGCTCAATATGTAAAAGAGAAAATGCCACTTTCCTTCAACAAGGATAGGTTGTTAGAAGATCCACCCAAAGAATTTATTGGAGAAATAAAGATTGGAAAAATTTCTTTAAAGGGGAATGTTGAATATTATAAAGTGGAAGTAAGGGATTTGGTTCAGAACGTTATCTTTATGGAGGATTAGTATGGACAGGTTCTACTCCCATTTGGAGAGAAGAGGAGAAGAGGTTGATCTTGAAAGATCCATTTTGTTAAAAAATCACCTACGAGAGGTAGGTCTCAAAACAATAGAATATTTCTTCTTTGAGGGAGGAGATTTAAAAAATATAGGATATTACATTGGTATTACTCATGACTTTGGAAAATATACTACTTACTTTCAGAAGAGACTTTTCGAAATTGAGCATTGTGGTGATCTTGCTAATCATGGTTTTATCTCCTCCCTATACTCTGCCTATTTGATTTCAAGGAAATTGGAAGAATTTAAAAATGTAGAAGATATAAAGGAATTTCTACCTCTCGTGGCATTCTTTGTTGTCTATCATCATCATTTAGATCTTTCTTCTCTTTCTAAATTGAAATCTAATCTTGAGAGTTCTGACAAAAAGGAGCTCATATTAAAACAAATTGAGGACATGAAATCTAATTCTGAGATAATAAATAGAGACTTAAAAGAATTAGAACTCCCACTGTTAGAGGAATTCGAAAGAGATTTAGATGATGTTATTAATCTACTACGGAAGAGAATTTATCAATTTGAAAATAAATTAGAAGAAAAGATAAAAGA
KOK=        72
KK=  190232  LL=  191101  Z=    9.47  JJ=  189902  DL=   870
A===      111      112      113      114      121      123      124      131      132      133      134      141      143      144      211      213      214      223      224      231      233      234      243      244      313      314      323      333      334      343      413      433
B===      222      122      422      322      212      412      312      242      142      442      342      232      432      332      221      421      321      411      311      241      441      341      431      331      424      324      414      444      344      434      423      443
RRR=    5.797    0.412    7.108    4.664   15.900   -0.119    1.263   -0.011    1.019    2.664    1.410   57.967   10.817   25.129    0.232    5.546    0.834   41.335   -0.387   -0.070   -0.279    1.410    0.796    5.142    0.172    1.410    5.815    0.016   -0.075    0.539    1.323    1.555
X1==    2.882    0.582    2.289    1.349    4.438   -0.099    1.251   -0.025   -1.232    0.989   -1.255    6.801    4.376    8.071    1.011    2.168   -0.529    7.600    1.734    0.468    3.170   -1.282    1.082    1.253   -1.316   -1.255    3.170    0.036    0.122   -0.878    1.963    1.122
X2==    2.011    0.709    3.105    3.456    3.583    1.204    1.009    0.453   -0.827    2.694   -1.124    8.523    2.472    3.113    0.230    2.558   -1.577    5.439   -0.223   -0.150   -0.088   -1.100    0.736    4.105   -0.130   -1.124    1.834    0.440   -0.614   -0.614    0.674    1.386
CD1=       12        7        7        5       16        3        5        3        1        3        0       14        7       11        8        7        2       17        6        4        6        0        3        3        0        0        6        1        1        0        4        2
CD2=        9        6        7        8       12        4        4        3        1        4        0       16        4        5        5        6        0       10        2        2        1        0        2        6        1        0        3        1        0        0        2        2
CTTGCTAGATATATAAACAGAGATAGAGAAATAATTCCTGAGAGAGTTTTAAGAAAGCCTCCATCAGCCGAATTGAGACCAAACCAAAAAGATGAAGACTCATTACCTCCATACCATGTGCTTGATCCTATCATAAAATCTTATATAGAAGACAATTTGACAGTTGAAGAAATAATTAAACTTGGCTACAATTCCGAATTAGTTGAAAATGTAGTTAAAAAAGTAGACTCTATGGAATACAAAAGAAGACAAGCACCTCCGGTATTGAAAGTAACCTCAAAAGCTTTTGGGGTTGGTAGAAGAATGCCAATAGCCTGGAGAAGAAATTGGTAGTTATTCTCACTCTTGTATAATTGAACATGATTTAAAATATTTTTGATATAAAAAGAGGGAGACGCAATGTCTCCCTCTTTTTTATAGTACAGGTAAATAGGTTTCTAATTCATAGGTAGTAACTTGTCTTCTATAATTGTCCCATTCTATCTTTTTGTTCTCTATAAAGTTTGTGAAAACATGATCTCCTAATGCTTTTCTTACTAACTCACTTTTTTCTGTTATTTCTATGGCCTCAATTAAGCTTCCAGGAAGGCTTTCTATTCCTCTTTTTCTTCTTTCTTCTTCGGTCATATGATAAACATTTTCTTCTATAGGTTCAGGAAGAGGATATTTCTTTTCGATACCTTCGAGACCTGCAGCAAGTATTACAGCAAAAGCTAAGTATGGATTACAAGCAGGATCAGGAGCTCTGTACTCAATTCTTGTTGCTTCTTCCTTTCCAGGCTTATACATAGGAACTCTTATAAGGTCAGATCTATTTCTCATAGCCCAAGATATATAAACAGGAGCCTCATATCCAGGTACTAATCTCTT
KOK=        73
KK=  202052  LL=  203191  Z=    6.33  JJ=  202022  DL=  1140
A===      111      112      113      114      121      123      124      131      132      133      134      141      143      144      211      213      214      223      224      231      233      234      243      244      313      314      323      333      334      343      413      433
B===      222      122      422      322      212      412      312      242      142      442      342      232      432      332      221      421      321      411      311      241      441      341      431      331      424      324      414      444      344      434      423      443
RRR=   37.113   15.276   -0.055   22.075    1.315   -6.808    0.229    0.389    7.303    0.187    0.502   13.095    4.047   36.007   -0.191    8.293    2.226   32.991    2.921    0.207    8.070    1.444    1.444    2.048    0.050    0.127    2.204    5.305    0.380   -0.032   -0.998   -1.266
X1==    6.697    5.603    0.295    3.707    2.184   -1.502   -0.430   -0.338    3.221    0.222   -1.162    3.222    1.441    4.440   -0.095    4.570   -1.981    5.066    3.102   -0.153    2.316   -1.089   -1.089    0.689    0.222   -0.295    0.316    2.761   -0.411   -0.411    2.308   -0.411
X2==    5.542    2.726   -0.187    5.955    0.602    4.531   -0.533   -1.151    2.267    0.843   -0.432    4.065    2.809    8.109    2.018    1.814   -1.124    6.512    0.942   -1.355    3.484   -1.327   -1.327    2.972    0.224   -0.432    6.970    1.921   -0.923    0.077   -0.432    3.077
CD1=       27       22        3       12       13        0        3        2        7        1        0       11        3        9        7        9        0        9        9        2        3        0        0        3        1        1        1        3        0        0        4        0
CD2=       22       16        4       12       10       15        2        2       10        4        1        9        5        9       14        9        1       21        5        2        9        0        0        4        3        1       15        4        0        1        1        4
AGTAATTCTCTTGTTAAGCTTTTGGGCGAGGAGAAGTTTAAAACTTTTGAGGAGAAACTGATTATATCCTCCCTTTTCATAGGTTTAAGGATGCCTAATTTTGACATTTTATTTGTACCTATGCCCGATATATTTATTAAATTGCCCCGTGATAGAAGTGACCAACATAAAAGGTACAAGAAGATTCAATGGATATCTTTAAAGGCTCTTGGGAAAATTTTAAGCTTCTTTGATAAAGAAAATCTTTCTATAAATTTGGAAAATTTAGATGATTTTAGTTTTTTGAATAGCAAATTTTTAGTAGCGAAAGAAGAGTTTGAGGAGATAAAAGAAGAGATAGACTTTATAGGTACTATTCTTGAACCTAAGGTAAGTGTAAATAGGGAGAGTAGTGTTTCAGAAAATTTATTCTTCCAAGAAAATCTTATTTTATGGCCTATAAAGACTTCTGATAATGTAGAGATAAGACCATTTTTGTACTTCTTTAAAAAAGAGGAACCTAATTTAGATAGCATTTTTATTCCTGTTTTAAACCTATTCATTGAGGAAGGGATAGGCGGAGAAAGGAGTACAGGAAAAGGTACTTTTGATTATTACGAAAAAGAGCTTACCGATTTGCCTGATGAAGGAAATTTGGAAATTACTCTTTCTCTTACTACACCAATGAGGGAAGAAGTAAATAATTTGATTTATTATCAGATTATAAAAAGAGATGGATTTGTTTTTTACAATGCTCCTAAAGGCTTTAGGAAAAAGGTACACTATAAAGTAAAAGAGGGCGCTTTAGTGAAGTCTCCTTATATTGGAGAAAATATTGATGTCTCACCAGTGGAAGAGTTAAGGGTAATATCTTATGGAAAGAATTTGGGTTACAAATTTTCTTAATTCAAAGGGGGAAGATTAAATGAAACTGAATATTACTACAATAACCCCTACGATAGTAAGAAGTGGAGAAGAAATCTCTACAGTTTCAGAGTGCATAATAGAGGGTGATAATCTTTATATTGTAAACAAAGATAAATTGATAAACTTTTTGAAAACAAAAAAGGATAATGTCAAGATAATAGAGGAGCTTTCTAAGACAGTGCTTGAAGGCCAAAATTTAAAAGGCTTTTTAGATAAGAATAATATTCCTATAAA
KOK=        74
KK=  209882  LL=  210841  Z=    5.06  JJ=  209702  DL=   960
A===      111      112      113      114      121      123      124      131      132      133      134      141      143      144      211      213      214      223      224      231      233      234      243      244      313      314      323      333      334      343      413      433
B===      222      122      422      322      212      412      312      242      142      442      342      232      432      332      221      421      321      411      311      241      441      341      431      331      424      324      414      444      344      434      423      443
RRR=   43.739   -1.015    2.225    9.060   11.328    2.618    2.379    0.103    1.050    4.372    0.193    8.758    2.669   -1.162   -0.382    2.028    0.656   24.447   -0.737    1.205   27.235    1.219    8.866    0.045    2.244    0.230    1.164    0.796    0.258    0.258   -0.760    0.591
X1==    6.890    3.488    2.054    1.740    3.488    1.102    1.563    0.203    0.442    4.109   -1.114    2.266    1.599   -0.543   -0.771    1.102   -1.815    3.508    1.317   -0.878    5.223   -1.040    2.832    2.896    2.109   -0.210    0.223    0.703   -0.411   -0.411    0.695    1.589
X2==    6.349   -0.291    1.083    5.208    3.247    2.376    1.522    0.511    2.376    1.064   -0.173    3.864    1.669    2.141    0.495    1.840   -0.362    6.970   -0.560   -1.373    5.214   -1.172    3.131    0.016    1.064   -1.094    5.214    1.131   -0.628   -0.628   -1.094    0.372
CD1=       27       16        6        7       16        4        6        3        3        5        0        8        3        1        5        4        0        7        5        1        6        0        4        5        3        1        1        1        0        0        2        2
CD2=       21        6        5       10       15        8        5        4        8        3        1        8        3        3        8        7        2       18        2        1        9        0        5        1        3        0        9        2        0        0        0        1
GGGTTATTCACCCTTTGCAAGACTGCCGAATACATATGCAAAAGCTATATCCTTGTGTTTTTCAAGAGCCTTTTTTATTTTTGGTATTATTTCTCTTAAATTCTCTAACATAACTCTTCTTCTTATACCTCCTGATTTAAGTTTAACATAAAAATGTACCTTACAGAGATATAAAGTAAAACTATGTCCTATTTTAATTCCAATTTTGGTAAAATTTTGAAAAGTTTATTTTCTTAAAAAAATAACTTTTGCAGTATAATCAAAAATATGAAACATCAAGGTTGGGATTGGAAAGAAATAAAAGAAGAAAGATGGGATACACCCGCAGAAGAGGTATATTATCTACTAAATCGTTGGAAAGATCAGGGAAAATCAAGATTTTTAGATTTAGGGTGTGGAAGGGGAAGACATTCTATATTCTTCGCAAAACATGGATTTGAAGTTTATGCTACAGATATCTCTGAGAGTGGTATTGAAATTTTAAAAGAGAAAGCTAAATTACAAAATTTGAATATAAATGCTGAAGTATGTGATATGCACAATTTACCATATTCCAATGAATTCTTTGACTGTATGTTAGCCTTTCATGTAATATATCACACCAATAGAGAAGGAATAAGAAGAGTAATATCTGAAATATATAGAGTTTTGAAAAAGGATGGAGAATGTTTTTTGACCTTTAATTCCAAATTTAGTAAGAGCTTTAACAATCCTAATAACATACTTCTTGAGGACGGCACCGTGATAAAAAAGGAAGGAATTGAGGCAGGAATACCTCACTACTACGTAGATAAAGAGGAAGTTCTTGAGTTGATGAACAATTTTGAAATAATTAGTTTTAAATATGTAGAGGAAATACTTCCTAAAAGAAGTAATAAATTCTTTGTACTTGCAACTAAAAAATAATATAAAAAGGCAGGAGAATATATCTCCTGCCTTGAAGTGGTTTTTAGTAAAGTT
KOK=        75
KK=  219452  LL=  220321  Z=    8.47  JJ=  219182  DL=   870
A===      111      112      113      114      121      123      124      131      132      133      134      141      143      144      211      213      214      223      224      231      233      234      243      244      313      314      323      333      334      343      413      433
B===      222      122      422      322      212      412      312      242      142      442      342      232      432      332      221      421      321      411      311      241      441      341      431      331      424      324      414      444      344      434      423      443
RRR=   27.230    3.427   -0.801    7.299    1.816    0.557   -0.052    0.585    4.009    2.279    0.257   -0.858    0.625    2.326   11.803   -3.069   -0.149    0.140    1.967   -3.358   89.314    0.141    8.000    4.583   -0.928    4.781    0.038    3.424    0.242    0.242   -0.253    0.242
X1==    5.224    4.214    2.879    2.955    1.141    0.515    0.153    0.731    1.189    1.180   -1.007   -0.280    0.993    2.495    3.336    2.538    0.153    0.935    1.662   -1.508    9.074   -1.071    4.577    2.212   -0.820    1.993    0.074    2.661   -0.417   -0.417    0.993   -0.417
X2==    5.213    0.813   -0.278    2.470    1.592    1.081   -0.337    0.801    3.372    1.931   -0.255    3.067    0.629    0.932    3.538   -1.209   -0.971    0.149    1.183    2.227    9.843   -0.132    1.748    2.072    1.132    2.399    0.508    1.287   -0.580   -0.580   -0.255   -0.580
CD1=       16       15        6        7        8        3        3        3        4        2        0        2        2        4       13        6        3        4        6        0       10        0        6        4        0        3        1        3        0        0        2        0
CD2=       22        9        3        7       11        5        2        5        9        4        1        8        2        2       16        1        1        3        4        7       13        1        3        3        3        4        2        2        0        0        1        0
AGGATATTTATTTTTACAAGAAAATTATTATACTACTGGGGAAAGTTTTGATTATGCTGGTTTTAAGTGGGTGGACCTGCAACAAGGTTTTAAAGGAAAGATCTTAAAAATAGTTTTAAGGGAGAATAGAAAAATTTATAATAAAACTTATGGTGACAGGGATCTGCTTATCAAATTTAAATCAGGTACAAAAATTATATACTGGCATGGAGTTGACTTAACGGATTGGTGTGACTTGGATTACGTAGCATATTATTAGTATTTTGTATAAATTTTTTCTCTCTTTCCTCTGTGCTTTTTGAAGATATGAAGTATAATTAATTATTGTTAAAAGTTAGTATTTAGGGGTTAATATATAAGGGAAATTCCTATTGCTTTGCAACTTTATTCTGTAAGAAAGGAATGTGAAAAGGATTTTGATTACAACAAATTAAAAATTTTAAGGGGGGAAGATTTTCTTCCCCCCTGTGCAGTTCCCTTTTTGTTTTTGATTTGAATAATTATAGTTTTTTCTTGATTATCTTATAGTCTTATTTAACTCCCTAATCCTAACATTTTTAAGAGTTTATCTGTCCATGTTCCTAATTGGGTGAGAATAAAAGTCAAGAAAACTAAAACAATTCTAAGTATAGTGACTGAACATATTAATAAAATTACCATCTGAATAAAAACCTTATAGGTCTCTTTATAGTTATTGGACCAAATATGTCTTTTAAAGATTGTAAATTTTTCATTCTAAAACCCTCCTTTTTACAGACTTACCGAGTCGGAGACACTCAGGGAAAAAGTTCCTATGGTAATACCTACTCCTTGGATTGCTATATAAACCCTAAAATTTGCCTGACCTCTTGCCCAAGCAGTATTGCTTCC
KOK=        76
KK=  230252  LL=  231061  Z=    9.65  JJ=  230222  DL=   810
A===      111      112      113      114      121      123      124      131      132      133      134      141      143      144      211      213      214      223      224      231      233      234      243      244      313      314      323      333      334      343      413      433
B===      222      122      422      322      212      412      312      242      142      442      342      232      432      332      221      421      321      411      311      241      441      341      431      331      424      324      414      444      344      434      423      443
RRR=   30.629    3.455    0.001   10.255    5.306    6.025   -0.491    0.044    1.374   -0.087    1.072   42.845   -1.455   21.556    0.234    0.156   -0.591    8.933    0.090   -1.290    2.530    0.143    7.729   -0.103   -0.288    2.557   31.524   -0.319   -0.306   -0.200   -0.013   -0.200
X1==    4.741    3.360    0.001    3.492    2.894    1.888    1.159   -1.425    0.532    0.076   -0.946    9.131   -0.946    5.031   -1.301   -0.146   -0.181    1.639   -0.329    1.210    0.968   -1.029    2.892    0.896    1.076    1.054    8.905    0.573    0.562   -0.438    0.054   -0.438
X2==    6.460    1.028    0.547    2.937    1.834    3.192   -0.423   -0.031    2.583   -1.147   -1.133    4.692    1.537    4.285   -0.180   -1.067    3.270    5.451   -0.274   -1.067    2.614   -0.139    2.672   -0.114   -0.268    2.427    3.540   -0.557   -0.544    0.456   -0.243    0.456
CD1=       14       12        2        7       11        5        4        0        3        1        0       15        0        6        2        2        2        5        2        4        2        0        4        2        2        2       10        1        1        0        1        0
CD2=       24        9        4        8       11        8        2        3        7        0        0       11        3        6        6        1        8       11        2        1        4        1        4        1        1        4        5        0        0        1        1        1
CTCTCAAGTTTTATGAGTCTTTGTGATAGAAAAAGTTTATTTCCTTCTACTTATAAAAAGATTAAAAACATATTGGATTTCTCAGAGAATATTAAAAGACTCATTAATTTTGCGAAGAGGGATTTTGAGGTTATAAGATTTTTATCCTATATCTCTAATGACCATCCTTTTTTTGAAGCAAGAATGGATTTAGCAAAAAAATTTTTGGAAACTCTACTCCCAGAGAAAAGAGAATTTTTCATAAGTTTTTACCTCTCTCTAAAGGAAAAAGAAAAAGAGCTTATAGATGCTTTTGTGAGGAATTATGTAAGATATGATAGAGATTGGCATATTAAAATACCTACTCCTGCAGAAATAGTTTCTTTTGTTAAAGGATTTCAGCTGAAGGAACTGCCTTCTTCTTTAGCTTATTTTTGCTTTGAGAGGAGAGAAAGAAGAAATTTCAATAAAATAATTAATGAAATGATGGTTAATGCTTAACACTACAGTTCAAAGAATCCCTTTAATTGCCTCTATAAAATCAGTGAAGTCTTTAATATCCTTTTTGGCATACTCATAAATTTCTTAATCTCTCCGATAGATCTTTATCTAAGACTTTCTCTTTTTCAAGGATTTCTATGCATTCTCCTAAACTGGAAACTCCCTTATTGAATCTTTTAGTGCAGATGTGGACACATATCCCTCCTAAGGATTCTATAGCTTAGAGAAGGAAGTATTTTAAGGCTGCTATATTTCTCTTGTCAGACCAGAATTTCTCTGTTTTATTTTTTTCAATATCGATCTGCATCAAGGAAGAAGCTCCTTTAAAGA
KOK=        77
KK=  240752  LL=  241741  Z=    5.10  JJ=  240602  DL=   990
A===      111      112      113      114      121      123      124      131      132      133      134      141      143      144      211      213      214      223      224      231      233      234      243      244      313      314      323      333      334      343      413      433
B===      222      122      422      322      212      412      312      242      142      442      342      232      432      332      221      421      321      411      311      241      441      341      431      331      424      324      414      444      344      434      423      443
RRR=   47.303   -0.102   -1.347    9.655    0.697    4.444    0.427   -0.335   -0.372   11.624    0.247    2.390    8.998   17.534    4.305   -1.062   -1.978    5.206    6.719    0.070    4.259    1.358    3.270   16.111   -0.230   -0.419   -0.013   -0.033    0.366   -0.986    0.443    5.714
X1==    6.356   -0.025    2.327    3.242    2.874    3.120    0.343    0.579    0.359    4.164   -0.202    1.211    4.337    3.100    2.460   -0.746    2.268    2.233    4.412    0.359    0.848   -1.173    1.408    2.997    2.604   -0.202   -0.630    0.082   -0.676   -0.676   -1.110    2.324
X2==    7.442    4.011   -0.579    2.978    0.243    1.424    1.245   -0.579   -1.036    2.791   -1.223    1.974    2.074    5.656    1.750    1.424   -0.872    2.331    1.523    0.194    5.020   -1.158    2.322    5.376   -0.088    2.074    0.020   -0.399   -0.541    1.459   -0.399    2.459
CD1=       20        6        7        7       13        9        3        4        4        7        1        4        6        4       12        2        6        8       10        4        3        0        3        4        5        1        1        1        0        0        0        3
CD2=       29       18        2       10        8        5        6        2        1        4        0        8        4       10       12        5        2        6        6        3        6        0        4        9        1        4        1        0        0        2        1        3
AATTTCACCAGCAACTTTATTTAATTTGATTGCAGCCTGTTGTTTAAGACGACCTCTCTTAGGAAGTTTTTTAGAATCAAAACATAAAAAAGCATACTGAGGTTGTAAATGCAACCTTAGATTATCAACGTCTAGTTTTAGATAAACATTACTATCCAGGTTCATGCCTTTTAATCTTAACCTCCTTTTCTTATTTTAGGTGCCGCTTTTTCAGCGGCACCTAAAGCTATAACCTATCTTAACCCTACAAATCCTACAAAAGTGGCAATCCATGCAGCTTGTACTTTGCCAGGACACCACCTACAAAATCCACATCCAGTACACCCAGCACACCAATTTTTTTCTACCCCAATAATTTGAGGTTCAGGCATTTCCTTCACCTCCTTTCTTCCTTATAAATTAAAAATCTCTAAAAATCCAATCAAGGGTCCAGAGATTATTAAAACCAAGGGAATCTTCATAGTATCTTGGATTCTTTTTTCTTGTTATCATCTTCTAAAGGGTCTGCATATATAACTTTAATAGAAAGTATTAACATGAAAATTATTAAAAGTATTGAAAGAAATATATTTTTATCCTTCTTTTTCATTTTACATATTCCTCCCACTTAAACTTTTAATTTCCACTTTACCTTTTTGCATATGACTTTCAACTTTACCCTACTTGGGAATGTTGATGAAATCTTAATTTTAATGGGGCAAAATTTTTGTATTTTTAAGTTTTTTTGAAGATAAAGCGTTTTGGTAGTAAATTGCTTAGATTAAAGGATATGATATAATTAACAAAAAGTTTTTCCCAATTTTGAGATATGCCCAAGGAAATTTCTTATATCAATAAGATCATATCCACATATGGATCTTATGCGAAACCGTTTTTAAACTGGATTTTAGAAACAGGCAAAATTTCTTCAACTTGGAAAGCTTATTTTTGGGCATTGAAATTATATTGGAAAGGGGAATACCTTTTAGCTTTAAGTAAATTAGAAAAAGC
KOK=        78
KK=   11403  LL=   12602  Z=    7.17  JJ=   11403  DL=  1200
A===      111      112      113      114      121      123      124      131      132      133      134      141      143      144      211      213      214      223      224      231      233      234      243      244      313      314      323      333      334      343      413      433
B===      222      122      422      322      212      412      312      242      142      442      342      232      432      332      221      421      321      411      311      241      441      341      431      331      424      324      414      444      344      434      423      443
RRR=   42.154    4.242   -1.044   28.301   14.344   10.305    4.403    1.683    0.703    1.787    0.329   44.411   -0.624   65.806   -0.791   -0.659    1.147    6.961    2.516    0.461    0.013    0.619   -0.791    4.060   -1.933   -0.334    2.970    8.756    0.736    0.208   -1.734    2.249
X1==    7.996    1.440   -1.536    5.116    4.869    1.719    2.357   -0.875    2.373    2.023   -0.395    6.734   -1.221    5.904   -1.560   -0.897   -0.847    2.318    0.708   -0.243    0.003   -0.416   -0.416    3.147   -0.977    2.084    2.003    2.589   -0.621   -0.621    2.084    4.379
X2==    5.272    2.946    0.680    5.532    2.946    5.994    1.868   -1.924    0.296    0.884   -0.832    6.595    0.511   11.145    0.507    0.734   -1.353    3.003    3.552   -1.895    4.800   -1.488    1.903    1.290    1.978   -0.160    1.483    3.382   -1.185   -0.335   -0.832    0.514
CD1=       24        9        0       13       17        5        8        1        6        3        1       16        0       11        2        1        2        6        5        2        1        1        1        7        0        4        3        3        0        0        4        5
CD2=       24       17        7       14       17       19        7        1        6        5        1       16        3       15       10        7        1       12       10        1       12        0        5        3        7        2        6        7        0        1        1        2
GGGAAGTTGATATTAATGAAATTCAAAAGTTGATCTGTAAAATTCCTGGTGTTAGGGATATACATCATATTCATGTCTGGCAGGTTTCTACAAAGGATTATCTTCTTTCTGCCCATGTGGTGGTGGAAGATCAAAAAGTTTCAGAGGCAGAGAAAATAGTTTCTCAGATAAAAGATACATTAAGAGAGAAATTTAATATTAATCATTCAACTCTTGAGATAGAGTCAGAAACTTATTTCAAAGAGAAGGAGTGCCAATGTGAATATTGATAAATTCCTTCCCATAAATTTATATGAGGCAAAAAAGAGAGGATGGGATGAACTCGATATAATAATTGTTACTGGTGATGCCTATGTGGATCATCCATCTTTTGGGGCTTCGGTTATAGGAAGGTATTTAGAATATTTTGGATTTAGAGTAGGGATTATTCCTCAACCTGACTGGAAAGATAAGGAAAGTTTTAAAGTATTAGGGAAACCAAGGCTTTTTTTTGGTATAACCGCAGGATCTGTGGACTCTATGGTGGCCAATTATACTCCTAATAAATTCAAGAGAAGGGAAGATGCGTATACACCTGGAGGTCTTCCTGGAAAAAGGCCTGATAGAGCCACCATTGTGTATGCTAATTTTGTACATGAAATTTTTCCTGATGTTCCTATAGTTCTTGGAGGAATAGAAGCAAGTCTTCGTAGATTTTCTCATTATGATTTTTGGGATAATAAAGTAAGACATTCTGTTCTTCTTGACGCAAGGGCAAAGATAATAGTTTATGGAATGGGAGAAAAACAAACTTTGCAAATTGCTAAGATGCTTTCTGAAGGTAAGTCTTGGTATGAGATCTATCAGATACCTGGTATTGTATTTTCTTTAGGCGAGAAAGAATTTGATACTTTTATTAAAGATAAAGATTATATACTTCTTCCTTCCTTTGAAGAAGTTTCTCAAGACAAAGATAGATATTATGATTTTCAAAGATTGCTTTTGGAGGGGATGAAAAGGAAAAAAATATTAGTACAAAGAGATGGAAAAAGATTTATTATTCAAAATCCTCCTCCATCTTATACGTCTCAAGATCTTGATTTTATTTATTCTTTACCTTTTATGAGGCTTCCTCATCCCTCATATAAGGAAAAGATTCCTGCCTTTGAGACTGTGAAAACCTCTATTGTCTCTCATAGAGGATGTTTTGGGAGTTGCACT
KOK=        79
KK=   28173  LL=   29162  Z=    7.16  JJ=   28143  DL=   990
A===      111      112      113      114      121      123      124      131      132      133      134      141      143      144      211      213      214      223      224      231      233      234      243      244      313      314      323      333      334      343      413      433
B===      222      122      422      322      212      412      312      242      142      442      342      232      432      332      221      421      321      411      311      241      441      341      431      331      424      324      414      444      344      434      423      443
RRR=   29.636    8.917    0.869   18.244   10.619    6.753   -2.787   -0.108    3.682    0.332    1.533    1.910   12.816   32.152    2.169    0.439    0.571    2.106    0.079    0.301   16.206    0.584    2.491   -0.254    0.279   -2.332    0.160   12.925    0.616    0.616    0.074    5.532
X1==    5.977    4.105    0.994    3.803    3.625    1.775    1.658    0.225    3.099   -0.888   -1.095    1.139    3.506    5.099    0.740    3.099   -1.208    2.765   -0.108   -0.211    4.385   -0.487    1.886    3.994    1.112    1.666    2.556    1.538   -0.619   -0.619    1.666    1.381
X2==    4.959    2.172    0.874    4.797    2.930    3.805   -1.681   -0.479    1.188   -0.374   -1.400    1.676    3.655    6.306    2.930    0.142   -0.473    0.762   -0.737   -1.428    3.696   -1.200    1.321   -0.064    0.251   -1.400    0.062    8.402   -0.995   -0.995    0.044    4.005
CD1=       14       13        3        8       12        5        6        2        7        0        0        4        5        8        6        7        1        8        4        2        6        1        4        8        2        3        4        2        0        0        3        2
CD2=       25       13        7       13       15       11        0        4        6        2        0        7        7        9       15        4        2        4        1        1        7        0        3        1        3        0        2       11        0        0        2        5
TTGACTTTAGAATATAGAGGGCCAGCATCCTTTGCTAAGTTTATTAAAGATTATGACAAATATTACGAAGATCTTATAAAGAGCAATAAATTAGGAAACAAATACAAGTATTAAATTAATCTCCCCCTACCTAACCAGTAGGGGGAGATTCTCAATTTTACTTGGGGGGAAATGTTAATGAGACTTAAATTTTCTTGGGATACTGGCATAGGGATAGGAATAATACTTTTTGGTGTTTTCATACTCCTTAATGCTTTAAATATGCCTGACATGCCTTTAGGGCTTGGGCCTGGGGATTTTCCTGAGATTGTGAGTATTGGATTAATTATTTGTGGATTTATCCTAACTTTTCAGAGTTTTTTCATCTCAGAAAAGACTAAAAAGATATACTCTAAGAGTTCTGTGAAGGATGTTTTAATTCTTATATTTATTTCGCTTTTATATGTATATCTCGTAAAATATATAGGCTTTTTATATCTTACTCCTTTTCTTATGTTGGCTACAATGTATCTTTTTGGATACAAAAAATTACCCTACGCAATTGTTATAAGTGTTATTTTTACTCTTTTGGTATATTATGTGTTCTATGGAATATTTAAAGTTCCTCTTCCTCAGTTTTCTTTATTCTAAACAGGAGGGATAAAAGTCCAAAATGATAAATTATTGGGTAGAAGGTTTAAAGATAGCGCTTCAGCCTAATAATTTGCTTCTAATGTTAATAGGTACTGTTGGGGGAATTATTGTAGGAGCTTTGCCTGGAGTTACGTCTTCGATGGGAATAATTCTTCTCCTTCCTTTCACTTATTATTTAGATCCTAAATCTGCTTTATTGATGCTTGCAGGGATGTATTCTGGATCTATGTTTGGAGGATCTATTTCTGCTGTGCTTTTAGGAGTTCCAGGGACTCCTTCGGCTGCAGCAACTTTAATTGATGGTTATCCTTTGGGAAGGCAAGGTAAGGCTGGAAAAGCGATATTCACGGCCTTAAT
KOK=        80
KK=   37353  LL=   38162  Z=    5.71  JJ=   36963  DL=   810
A===      111      112      113      114      121      123      124      131      132      133      134      141      143      144      211      213      214      223      224      231      233      234      243      244      313      314      323      333      334      343      413      433
B===      222      122      422      322      212      412      312      242      142      442      342      232      432      332      221      421      321      411      311      241      441      341      431      331      424      324      414      444      344      434      423      443
RRR=   15.226   -0.069    5.263   23.295    3.450    4.290   -0.620   -1.351    3.079   -1.564   -1.096   33.440   14.857    1.359    0.823   -0.077    4.006    3.761    0.887    3.258   15.074   -0.756    4.550   -0.891   -0.046    1.162    0.432    0.658    0.295    0.295    0.033   -0.528
X1==    4.718   -0.768    1.729    4.050    1.128    1.595    0.772    1.729    3.077   -0.695    0.961    6.570    2.941    1.203    1.602    0.112    3.216    2.180    0.644    0.854    6.261   -1.051    2.788    1.089   -0.695   -1.019    0.261    0.722   -0.412   -0.412   -0.029   -0.412
X2==    3.227    0.089    3.043    5.752    3.058    2.691   -0.803   -0.781    1.001    2.251   -1.141    5.090    5.052    1.130    0.513   -0.689    1.246    1.725    1.377    3.817    2.408    0.719    1.632   -0.818    0.066   -1.141    1.657    0.912   -0.718   -0.718   -1.141    1.282
CD1=       14        3        4        9        7        4        4        4        6        0        2       13        4        3        8        2        8        5        4        3        7        0        4        3        0        0        1        1        0        0        1        0
CD2=       14        6        9       11       13        8        1        2        5        5        0       10        7        2        7        2        4        6        4       10        5        2        3        0        2        0        4        2        0        0        0        2
TCTTTATATTGCTTTATCCTTTCCTCCCGATTTTAGGTATCCTGATGATATGCTTAGAAGTAGATTGTTAGAAGAGATCATGCTTTATGCTGAAGAGAGAAAAGTTCCTATAGCTTTAATGATTGGAGCAAAACGTTCGGTAAATCCTTCCCTAAGACTGGCAGGAGATAGTGTGGGTAAAAGTAATATTGAGAGTATTGAAAATCTTTGTAGAAGTTTTCCTAACAATAAGTTTATGGTTACGATGCTTTCTAGGGAGAATCAACATGAACTTTGTGTAACTGCAAGAAAGTTTAAAAATTTAATGATCTTTGGATGTTGGTGGTTCTTAAATACCCCAAGTCTTATTGAGGAGATAACTAAGATGAGACTTGAACTTCTTGGCTTTTCTTTTATTCCTCAGCATTCCGATGCAAGGGTGTTAGAACAGCTTATTTATAAATGGAAACATAGCAAAGAAATTATCAAAAAGGTGCTTTATGATAAATATCTGGCTTTGATAAGATCAGGGTGGACCTTAAAAGAAGAAGATATAGAAAGAGATATAACTCAACTATTTAGGAAAAATTTTGAAGATTTTATCTTCTCAAAACAATGATTTTAAGCAGTATACTATTTAACATTCTTCTATTTATCTTAGGACTAATCTTTTTGATTAGAGGATCTGATCTTTTTATTGAAAGGCTAAAATTAATAGCTAAAAAAATGGGAGTAAGCGAGTTTGTTGTTGGTGCTATACTTGCAAGTGTTGCAACTACGCTTCCTGAAATAAGTGTTTCTATAATATCTTCTCTTCAAGGGGAAAGTTCT
KOK=        81
KK=   46713  LL=   47432  Z=    9.12  JJ=   46683  DL=   720
A===      111      112      113      114      121      123      124      131      132      133      134      141      143      144      211      213      214      223      224      231      233      234      243      244      313      314      323      333      334      343      413      433
B===      222      122      422      322      212      412      312      242      142      442      342      232      432      332      221      421      321      411      311      241      441      341      431      331      424      324      414      444      344      434      423      443
RRR=   13.476   -0.013   29.222    1.614    9.254    9.146   -0.315    5.790    0.219    0.001   -1.472    0.093    3.617   71.839    0.049    0.220   -0.006   -0.075   -0.055   14.719   -1.287    1.428   -0.274   -1.527    5.007    1.428   -0.058   -1.115   -0.037   -1.290    0.119   -0.340
X1==    4.998   -0.037    5.441    1.035    4.597    1.761    0.457    1.670   -0.549    0.001   -1.168    1.035    8.364    6.863   -0.037    0.991   -0.207   -0.505    1.887    2.530   -0.958   -1.144    0.626   -0.568    1.001   -1.168    1.042    2.442    0.246   -0.754   -0.301    2.246
X2==    2.696    0.354    5.371    1.560    2.013    5.195   -0.690    3.468   -0.399    0.718    1.260    0.090    0.432   10.468   -1.304    0.222    0.030    0.149   -0.029    5.817    1.343   -1.249   -0.438    2.688    5.001   -1.223   -0.055   -0.457   -0.151    1.712   -0.395   -0.151
CD1=       12        3        9        4       11        4        3        4        1        1        0        4       11       11        3        3        2        1        5        5        0        0        2        1        2        0        2        3        1        0        1        3
CD2=        8        4       11        4        7       11        1        8        2        3        3        2        2       12        1        3        2        3        2       12        4        0        1        4        9        0        2        1        1        3        1        1
GTTTGTAGCGTGCCTATAAGGGATTGAAACAAATTTACAGGAATAAGAAGCAAGATTTTTACTTTTGTTTGTAGCGTGCCTATAAGGGATTGAAACTGGAAACTTTTTTTAGCCCCGTATCCTATGAATTGCGTTTGTAGCGTGCCTATAAGGGATTGAAACGTGTAATACCAAAAAGAGTCTAATAAATCATTTGGCGTTTGTAGCGTGCCTATAAGGGATTGAAACTATAATTTGTGAATAAACTACAAATGACCAATCGTTGTTTGTAGCGTGCCTATAAGGGATTGAAACCTCCCTGATTTTATGTACGAAGCTGACGTTATTTTTGTTTGTAGCGTGCCTATAAGGGATTGAAACGGTGCAAAACCTCCCGTATCAACCAAAAAAATTGCGGTTTGTAGCGTGCCTATAAGGGATTGAAACAGGAGGTGATATAGAGGTGAGGATAAGAAAGATCACAGTTTGTAGCGTGCCTATAAGGGATTGAAACATATCTCTCTTATGCGGGGAAGAGCGACACCACGTAGGTTTGTAGCGTGCCTATAAGGGATTGAAACAAGCCCCCCAGCTTTCCAAAGATGAGTAAGCCTAGAAGGTTTGTAGCGTGCCTATAAGGGATTGAAACTTGTCCTCTCACCTCCCTATCACATAACAAGTTAACTTGTTTGTAGCGTGCCTATAAGGGATTGAAACTATATCGTTTCAAAATCAATCCCA
KOK=        82
KK=   51243  LL=   51602  Z=    4.85  JJ=   50463  DL=   360
A===      111      112      113      114      121      123      124      131      132      133      134      141      143      144      211      213      214      223      224      231      233      234      243      244      313      314      323      333      334      343      413      433
B===      222      122      422      322      212      412      312      242      142      442      342      232      432      332      221      421      321      411      311      241      441      341      431      331      424      324      414      444      344      434      423      443
RRR=   48.201   -0.320    0.968    0.249   -1.054   -2.587   11.337   -0.033    0.303   -0.024    0.438    5.469   -0.311    0.273    1.672   12.068   -0.853    1.292    0.233    0.881   -1.165    0.438    3.670    4.483    0.433   -0.147    0.432    0.246    0.178    0.178   -3.309    1.029
X1==    8.597    0.866   -1.131    0.095    0.866    3.664    3.756   -0.232   -0.429   -0.041   -0.749    2.095   -0.749    1.461   -1.374    3.664    0.869    3.094   -0.288   -1.248    3.356   -0.908    7.092    1.346   -1.028    0.251    0.662    0.137   -0.621   -0.621   -0.749    0.379
X2==    5.607   -0.370   -0.856    2.610   -1.217   -0.706    3.019    0.144   -0.706    0.579   -0.585    2.610    0.415    0.187   -1.217    3.294   -0.981    0.417   -0.810   -0.706   -0.347   -0.482    0.518    3.329   -0.421   -0.585    0.653    1.793   -0.288   -0.288    4.415    2.712
CD1=       12        3        0        1        3        6        5        1        1        1        0        3        0        2        0        6        2        6        1        0        5        0        8        2        0        1        2        1        0        0        0        1
CD2=        9        1        0        4        0        0        4        1        0        1        0        4        1        1        0        4        0        1        0        0        0        0        1        4        0        0        1        2        0        0        5        3
CATAGACTCTGGTTGGGCAGGCCCATAGAGGTCAAAGTACTCTTTGTCTCTTACATCAGAGTCAAATTTCATTCCTTCATGAAAAAACCACCAATGTTCTGCTCTATGATAAGATACTCCAAAGGTAAGAAAATTATCTCTTACTGCTTTTGCTAGTTCTCCAATAATATCCCTTTTAGGTCCCATTTTGCTTGCGCACCATCTTGTAAAACTACAGTCGTACATGGCAAAGCCATCATGATGTTCTGCTACTGGTACTACATATTTTGCACCTGCCTTTTTGAACAGATCTGCCCATTCGTAGGGGTCAAACTTTTCGGCCTTAAATAGGGGAATAAAATCTTTGTATCCAAACTTTTT
KOK=        83
KK=   52803  LL=   53372  Z=    5.26  JJ=   52623  DL=   570
A===      111      112      113      114      121      123      124      131      132      133      134      141      143      144      211      213      214      223      224      231      233      234      243      244      313      314      323      333      334      343      413      433
B===      222      122      422      322      212      412      312      242      142      442      342      232      432      332      221      421      321      411      311      241      441      341      431      331      424      324      414      444      344      434      423      443
RRR=    5.372    1.006    1.901    5.576    8.594    6.200    0.064    0.803   -0.607   -0.236    0.782   -0.028   -0.292   -1.221   -0.999    2.754    1.701   20.459    0.254    0.652   39.196    0.782    0.096    2.294   -0.236    0.782   14.512    3.797    0.247    0.247    0.476    2.258
X1==    1.158    1.652    0.863    3.918    2.300    3.290    0.300    0.863   -0.555    0.226   -0.728   -0.035    0.272    6.314    2.300    2.521   -1.284    6.984    0.294   -1.324    6.207   -1.074   -0.132    1.871    0.226   -0.728    4.378    2.456   -0.512   -0.512    0.272    1.488
X2==    4.639    0.609    2.203    1.423    3.737    1.885    0.214    0.931    1.093   -1.042   -1.074    0.806   -1.074   -0.193   -0.434    1.093   -1.324    2.929    0.863   -0.492    6.314   -0.728   -0.728    1.226   -1.042   -1.074    3.314    1.546   -0.482   -0.482    1.752    1.518
CD1=        3        5        2        5        6        6        2        2        1        1        0        1        1        7        6        5        0       14        3        0        8        0        1        3        1        0        6        3        0        0        1        2
CD2=       17        5        6        5       11        4        2        4        3        0        0        4        0        1        3        3        0        4        2        1        7        0        0        2        0        0        4        2        0        0        3        2
TGGGGACTTTTAAGGGAAGAGGGGGGAGGAAGGTAATTATTACAACTCTATGATAATTTCTCTTATCTTCTTCTCAGGAATAATCCTTGTCCCTTTTTCTGTTTTTTCTAATTTCCCACCTTTGACATCTTTGATTCCATTTATGTTGAAGAGGAGTATGGAGTAAGGCTTCCCAGAGTCTTTCTCTACTTCTATTTTTATTATGTTATTTTCTTTGATGAGATTTATTTTTAAATCTATTTTTCTTTGTTGGTTATAAACTTCACAGGATATATTTTTTCCTTCTTGAGGCTCAAATACATGTAAAGTTACGTTATCAGCATAATCATAGTCAGGTTTTTCCTTGTTCTCTCCAACGGCAATAATACTTCCTGGTCTTGCCATAAGAGGAAGGGAGAAGTAGTCAAATTTTTCTTTATACCATTTGCCTCCTTCTTTTTTCTCTCCAGTTAAGATGTTTGTCCATGTTCCTACATTGGGAAGATAGTATTCTACTTCGCCAGTTTCTGAAAATATTGGGGCCACAAGCAAGGAATCTCCAAGCATATATTCTCTATCTAAGAAATGACA
KOK=        84
KK=   53523  LL=   54392  Z=    5.70  JJ=   53283  DL=   870
A===      111      112      113      114      121      123      124      131      132      133      134      141      143      144      211      213      214      223      224      231      233      234      243      244      313      314      323      333      334      343      413      433
B===      222      122      422      322      212      412      312      242      142      442      342      232      432      332      221      421      321      411      311      241      441      341      431      331      424      324      414      444      344      434      423      443
RRR=   20.532   -0.255    2.100   13.632    5.677   -9.485    4.126   -0.331    1.735   -0.558    1.687   14.766    0.048    0.513   -1.473   -0.076   -1.312   15.300   -0.152    0.066   48.163    1.687   -1.009   23.178    1.724    1.687    9.657   -1.177    0.997    0.997   -1.660    3.605
X1==    4.919   -0.203    1.710    4.151    3.172    6.569    1.438   -0.604    0.414   -0.164   -1.364    2.875    0.120    4.497    0.761    2.093    0.821    5.146    0.681   -1.824    7.536   -1.412    2.891    2.681    0.508   -1.364    3.637   -0.512   -1.169   -1.169   -1.364    3.143
X2==    4.174    1.258    1.228    3.284    1.790   -1.444    2.870    0.547    4.188    3.396   -1.237    5.136    0.399    0.114   -1.935   -0.036   -1.598    2.973   -0.224   -0.036    6.391   -1.195   -0.349    8.646    3.396   -1.237    2.655    2.301   -0.853   -0.853    1.217    1.147
CD1=       14        4        6        9       11       15        5        2        4        2        0        7        2        7        6        7        4       13        4        0       14        0        6        5        3        0        8        1        0        0        0        5
CD2=       12        6        4        8        7        0        7        3        8        5        0       11        2        2        0        2        0        6        2        2        8        0        1       13        5        0        4        3        0        0        3        2
TAGCCATGGTACTTTATAATCGTGGTTTCCATGAAGTCTGGAGTGAGAGGAGAGAAGTCCAAAAGCAACCCATCTTTTATATAAATCAGGAGTTGCAGAGCTATCAAATCCTGCTATATCATGACTCCAAAAGCCAAAGCCACAAAGACTTAAAGATAAACCTCCTCTTAAGGTTTCTGCCATGGATTCATAGGTAGATAGGGAGTCTCCTCCCCAATGCACAGGGAATTTTTGACTTCCTGCAGTGGCAGATCTTGCAAATACTATAGCATTCTCCTCTCCAAGTTCTTCCTTGAGAGTCTCAAAAACAGTCTTATTATAAAGATATGTATAAAAGTTGTGCATTTTTTCTGGATCTGAGCCATCGTAGTAAACCACATCGGTAGGTATTCTTTCTCCAAAATCAGTTTTGAAAACATCAACGCCCATTTTAATTAATCTTCTTAGATGTTTGGAATACCAATCTCTTGCAGAGGGGTTAGTGAAGTCCACAATTCCCATGCCAGGTTGCCATTCATCGGTTTGCCATACACTACCATCAGGCTTTTTCAAGAGATATCCTTTTTCCTTTCCTTCCTCAAAGAGTTTTGATCTTTGGGCAATATATGGATTTATCCATACACATATTTTCAATCCCTTTTCCTTTAATCTCTTTAGCATCTCCTCTGGATTTGGAAATACCCTATCATCCCATTCAAAGTTTACCCAGTGATACTCCCTCATCCAGAAGCAGTCAAAGTGAAAAACATGAAGGGGAATATTTCTTTCTTTCATTCCCTCTATGAAGCTTGTTACAGTCTTTTCATCATAATTTGTTATGAAGGAGGTAGTAAGCCAAAGCCCAAAAGACCAGGAAGGAGGAAGGGAGGG
KOK=        85
KK=   83373  LL=   84362  Z=    7.26  JJ=   83163  DL=   990
A===      111      112      113      114      121      123      124      131      132      133      134      141      143      144      211      213      214      223      224      231      233      234      243      244      313      314      323      333      334      343      413      433
B===      222      122      422      322      212      412      312      242      142      442      342      232      432      332      221      421      321      411      311      241      441      341      431      331      424      324      414      444      344      434      423      443
RRR=   48.355    3.704   -0.010    4.776   10.341    2.879    8.598    0.487    2.801    0.138    0.653    7.194    3.723   40.629   -0.561    0.655   -1.718    8.597    0.111   -1.141   25.115   -0.704   -0.839    5.169    0.130    0.078    0.739   -0.999    0.032    0.032   -0.651   -0.045
X1==    7.848    3.362    1.463    2.342    2.372    2.465    3.866   -1.157    1.705    0.448   -1.002    1.691    0.998    8.354    0.391    0.946   -1.805    4.414    1.376    0.946    4.268    0.587    2.331    2.337   -0.552    0.998    0.268   -0.230   -0.418   -0.418    0.998    0.582
X2==    6.162    1.102   -0.007    2.039    4.360    1.168    2.224   -0.421    1.643    0.308   -0.652    4.254    3.730    4.864   -1.432    0.693    0.952    1.948    0.081   -1.207    5.884   -1.200   -0.360    2.212   -0.236    0.078    2.757    4.337   -0.078   -0.078   -0.652   -0.078
CD1=       17       11        3        6        9        5       10        0        4        1        0        5        2       13        5        3        0        9        7        3        5        2        4        6        0        2        1        0        0        0        2        1
CD2=       30       11        6        7       20        7        6        5        8        4        1       11        7        6        4        6        4        7        2        2       12        0        1        3        3        2        7        8        1        1        1        1
TTAATTTCCTGTTGGCCTTATCAGAGATTTGAAAAATTCTATGAACATCTAAATTTTATCTTTAACATCGGAGCTGTAATCACTATGTGTGCTATTAAAAAAGAGGGAGCTTTTGGTCCAGCCATGATGATTTCGAGGGAGGATTATGAAAGAGTAGGAGGACATAAAGAGGTTAAGGATAAGGTGGTTGAAGATCTTCATTTTGGAAATCTTTGTATAAAAAAGGGTATTCCAGTAAACAATTTTTTGGGGGGAGAGTATATTAAATTTAGGATGTATCCTAAAGGGTTGATGGATCTTATTGAGGGATTCTCTAAAAATTCCTCTCAAGGAGTTATGTCTCTTAGTTTTAGTAAGTTTTTGTATCTCCTAATATGGTTTTATGGGGTTTTTGGGAGTTTTGCTTTTGAAAATCCTATAAATTTGTATTATCTTTTGTTTTCTTTTCAGTTTTATGTAATGACTCGTAGGTTAGGAGATTACAATCTGATAGACTCAGTAATATATCCTATTCATTTTATGTTCTTTATTGCGGTTTTGATATATTCTTCGATAAAAACTTTTCTTTTTAAATCAGTCTCATGGAAGGGGAGAAAAATAAATGTGGGATAAAGTTATAATTATTTTTTTGCAATTTCTTTCAGGATCCATTATGTATTCCTATCTTATTGCAAAACTTTTAAACATAGATTTGAGAAAAGTAAGGGATGGAAATCCGGGAGCTTACAACTTATGGATTTCTACTAACTGGAAAATAGGTTTGATAGGAGCGCTTCTTGACTATTTTAAAGGTATTTATCCTCTTCTTTGGTTTGTGAGATATAAGGATATAAAAGATAAGTGGCTTATTACAGTATCTGCTCTTGCAGGAATATTTGGCCATGTATTTTCTCCTTTTATGGGAGGGAAAGGCGGAAAAGGGGTTGCAGTTTCTTTTGGGGCATGGACGGTAGTAACAGGGCTTGAGGGACCCCTTTTTTTAGGCCTTTC
KOK=        86
KK=   94263  LL=   95462  Z=    6.50  JJ=   94263  DL=  1200
A===      111      112      113      114      121      123      124      131      132      133      134      141      143      144      211      213      214      223      224      231      233      234      243      244      313      314      323      333      334      343      413      433
B===      222      122      422      322      212      412      312      242      142      442      342      232      432      332      221      421      321      411      311      241      441      341      431      331      424      324      414      444      344      434      423      443
RRR=   28.479    4.441   -0.022   22.752    1.705    0.111   -0.168   -0.145   -1.656   16.978    1.857   21.263    2.197   21.176    4.871   -0.058   -0.124    3.673    0.182   22.334   10.464    0.879    0.179   -3.673    0.004   12.800   18.217    1.670   -0.295    0.837    0.391    0.864
X1==    7.025    2.059   -0.628    5.524    0.569   -0.406   -0.457   -0.056   -1.024    3.723   -1.449    3.425    2.038    4.123    2.804    0.211    0.447    3.141    1.802    4.532    3.054   -1.341    2.420    3.651   -0.098    4.827    4.054    1.608    0.261   -0.739    1.340    0.261
X2==    4.054    2.156    0.036    4.119    2.996   -0.274    0.368    2.584    1.618    4.561   -1.282    6.208    1.078    5.136    1.737   -0.274   -0.277    1.169    0.101    4.929    3.426   -0.655    0.074   -1.006   -0.041    2.652    4.493    1.039   -1.132   -1.132    0.292    3.314
CD1=       29       13        2       19        9        2        4        3        1        5        0       14        5       12       15        3        6        7        8       10        4        0        5       10        1        9        5        2        1        0        4        1
CD2=       14       11        4        8       13        4        3        9        8       11        0       11        3        6       10        4        2        8        3       15       10        1        2        0        3        5       12        4        0        0        2        5
AGGCTGGAGCAGGCATTCTTATATTTTGTGAAAAAGATGCAGAGACTGCTCTTGAGGATGCTTGTGCAGCAGCAGAAAATATAATCATTGCAGCCCAATCTTATGGTCTGGGAACTTGTTGGATTAATTCTTACAAGAAGGCCCATTCAGAAGAAGTGAAAAGACTTGTAAAATGTCCAGAGAATATGGAACTTATGGTTATGCTTGCTGTAGGTTACCCCGCAGAAATTCCTCAAAGGCCTCCTAAGAAGTCTCTTTCTGAGGTATTGAGGTGGCAGACTTTCTAAACCTTGAAGTGATATATGAAGATAATCATCTTCTTGTGGTAAACAAACCAGCTGGTATATTAGTTCAGGGTGATATCACAAAGAGTACTACTCTTCTTGAGATCTCTAAGGCTTATATTAAAGAAAAGTACAAAAAGCCTGGTAATGTTTTTCTTGCCATAGTACATAGATTGGATAAACCAGTTTCTGGGGTTGTAATTTTTGCGAGAAATTCAAAATCTGCAGGAAGACTTTCTGAGGCTTTTAGAGAAAGAAAGGTGGAAAAAGAGTATATAGCTTTGTGTAAGGGAATTTTTAAGGTAAAGAAAGGAACTATAAGTGAAAGCCTCCTATGGGTGGAAAAAGAGAGAAAAGCAAGAGTTTCTCAGGATGATAAAAGTAAAAATGCTATTACTCATTATGAGGTATTGGAGGAATTTAAAAATCTATCTCTTGTTAGGCTAATACCTGAGACGGGAAGGAAACATCAATTGAGAGCTCATCTTTCCTATATAGGTCATCCTATTTTAGGGGACGAAAAATATGGAGGAGGAAGAATATTTAAAGATAGAATTTTCCTGCATTGTAAAAAAATGGCTGTTCCTCATCCTGTAAGAAAAGATATAATGGAATTTGAAGCAAAAATTCCAGATTTCTGGAGTGAATTTCTTAAGGTTGAAATTTAGAAATATTTTGAGGTGTAAAGTAGGAGTTGGAGAAGGATTTAAAATTGACCATAGAACTTATACCTGAAAGTGCTTGGGGAGAGAATTTAAGGAAATATCTTCCTAAAAAGGTTTGGGACAGGATTAGAAAGGAGGTTTTTAAAAAGTCTGGTTATAAATGTGCTATATGTGGGAGTTCAGAAAAGCTTCAATGTCATGAGGTATGGGAATTTGATGACGAGAATCATATATTAAAATTGAAGGGTTTT
KOK=        87
KK=   95943  LL=   96962  Z=    4.83  JJ=   95823  DL=  1020
A===      111      112      113      114      121      123      124      131      132      133      134      141      143      144      211      213      214      223      224      231      233      234      243      244      313      314      323      333      334      343      413      433
B===      222      122      422      322      212      412      312      242      142      442      342      232      432      332      221      421      321      411      311      241      441      341      431      331      424      324      414      444      344      434      423      443
RRR=   14.899   14.465   -0.045    2.974   -1.620    6.703   -0.836    3.933   -0.805    6.483    0.026   69.481    2.832   -1.170    5.305    0.058    0.326   13.847    0.564    2.342   11.310    0.894   -0.004   -0.069    0.342    1.034    7.006   -0.265    0.132   -0.389    1.034   -0.121
X1==    3.909    3.163   -0.797    1.419   -0.782    3.520   -1.479    1.256    1.398    4.464   -0.026    9.874    0.965    2.177    5.315   -0.724    0.577    5.197    1.261    0.690    1.499    1.041    0.041    0.120    0.464   -1.016    3.499   -0.132   -0.254    0.746   -1.016   -0.254
X2==    3.812    4.573    0.056    2.096    2.071    1.905    0.565    3.133   -0.576    1.452   -1.018    7.037    2.936   -0.537    0.998   -0.080    0.565    2.664    0.447    3.393    7.543    0.859   -0.097   -0.575    0.736   -1.018    2.002    2.000   -0.522   -0.522   -1.018    0.478
CD1=       20       17        1        7        6        7        1        4        4        5        1       24        2        5       23        1        5        9        6        3        2        2        1        2        1        0        4        0        0        1        0        0
CD2=       18       21        4        5       14        8        3       10        3        4        0       12        4        0       11        4        3       10        3       11       13        2        1        0        3        0        5        3        0        0        0        1
TTTGTGATTCTTCTCATCTCTCTCATCTTAGGAATAATTTATAAAAATTCGAAAATTAAAAATAAGATCTTAATTAGAAGATTGCATAAATCAATTACCCTCATTGGACTTGTGGTTTTGATAGTGACAATAATTTTGGGAGTAAGAGTTGTATAAATTATCTATGAAGGATCTTAAAAAAAGACATCTAGAAGTTTGTTATTATCTTTTAGAGCATAACTTTCCTGTTTCTTTATCTAAAATTTCAAAAGAATTAGGTTATAGTGTTAACACTTTAAAGAAAGATTTACCCTTAATAGAAAGTCTATTACAGGAGAAGAATATAAAACTGATTAAAAAACCTCGTGTAGGTATAATTGTTAAGGCTGATTTAAAGGATATTGAATGTTTCAAAAAAGAGTTGAAAGAAAAAATAGGGATAATTCATGACAAAAATGAAAGATTTGTTAAAACCGCACTTATTTTTCTTTTTTCTAATGAACCTCCTACTATTGAGAAGCTTTCAGAAATGTTAGAGGTTTCTAGTGTTTCTGCTTATAACTATGTGAAAAAGGTTAAAGAATATCTTCAAAAATTTGGGATTATTTTAAGGGGGTATTCTAGGAGAGGATATTATCTATTAGGAGAAGAGGAAAAAATTAGAGAGATAGCTATAGACTTAATATTATCCTATTACTATAACGATTGGCTTAAGCTTTGGGAAGAAATTCTTGGAAATAACATTAATATACTGAGGGATCTATTAATAGATTTGGATATTAAGAAATTGATATCCATTTTGGAGAGAGTTGAGGAAATTTATAAATTTAAGCTTGACGATATGTATTTTGTAAAACTTCTTTTACGTTTTGTGGTAGCTTTACAGAGGATAAGGATGGGTAAAATTATTAAAGAAAAAGTTAAATTGAGTTTGAATAGAGAATTTAAAGAAGAGGTCAAAAAGATTGTTCTTGAAATTAAGAAAGAATTGGGAATTGATATACCGGAAAGTGAATATTCTTATTTATTTTACTCAATTTC
KOK=        88
KK=  108603  LL=  109052  Z=    9.00  JJ=  108603  DL=   450
A===      111      112      113      114      121      123      124      131      132      133      134      141      143      144      211      213      214      223      224      231      233      234      243      244      313      314      323      333      334      343      413      433
B===      222      122      422      322      212      412      312      242      142      442      342      232      432      332      221      421      321      411      311      241      441      341      431      331      424      324      414      444      344      434      423      443
RRR=   21.365    4.065    0.072   78.009    2.018    0.374   -0.542    0.948    0.586    0.225    0.281    8.517   -0.478    0.777    0.048    0.147    1.266    4.375    0.096   -0.533    0.992   -0.160   -0.601    2.146    1.598    0.281   10.289   -0.061    0.051    0.051    0.281   -0.307
X1==    5.462    1.351    0.434    9.014    2.056    0.344    0.513   -0.566   -0.656   -0.178   -0.380    2.571   -0.380    1.190   -1.472    0.344   -1.198    1.238    1.890    0.344    1.793   -0.441   -0.441    3.060    0.822   -0.380    1.793   -0.056   -0.119   -0.119   -0.380   -0.119
X2==    3.912    3.010    0.167    8.654    0.981    1.089   -1.056   -1.676   -0.892   -1.267   -0.740    3.313    1.260    0.653   -0.033    0.429   -1.056    3.534    0.051   -1.553    0.553    0.363    1.363    0.701    1.944   -0.740    5.737    1.087   -0.428   -0.428   -0.740    2.572
CD1=        9        4        1       11        5        1        2        0        0        0        0        4        0        2        0        1        0        2        4        1        2        0        0        4        1        0        2        0        0        0        0        0
CD2=       13       10        3       11        6        4        0        0        1        0        0        5        2        1        4        3        0        7        1        0        2        1        2        1        4        0        8        2        0        0        0        3
GGCGTAAAGTATAAGGAATATAAAATAATAATTCTTGATAAGGAGCTTGAGAATGATCTTTCTGAAGAATTAAGACTCCTTCTTGAGGAGTTAAAGAGTTTTGGCGAAGAGTTTTATATTTCCGAGTTGAAAAAGAAAGATCTTAGGGGATTTAAGAGAAAATTTGATAGGATTGTTAAGAATTATGTGTTTAAGGAGAAAAAATGGATTAACGAAGAAGGCAAGTATAAACTTTATGGGATAATTGCTCTTTGGATTGTAGTTGGAATTTTGTTATTTATGGTATTTTCCTTTTCATCTTTTTTGAAAAATGAGCTTTCTTTCCTTATGGTGTTTTTCTGGTTTATTTTGGTTATAAATATTGTGATCTCTGCAATATTTATTCACCCTGTGCAAAGATACTCTCCAGAAGGGAAACTTTTAGCTCTCCGATGGAAGGCATTTAAGAGA
KOK=        89
KK=  123963  LL=  125162  Z=    6.62  JJ=  123963  DL=  1200
A===      111      112      113      114      121      123      124      131      132      133      134      141      143      144      211      213      214      223      224      231      233      234      243      244      313      314      323      333      334      343      413      433
B===      222      122      422      322      212      412      312      242      142      442      342      232      432      332      221      421      321      411      311      241      441      341      431      331      424      324      414      444      344      434      423      443
RRR=   14.765    3.983    0.256   80.403   -1.524    0.456   -1.644    0.046    0.294   -1.748   -3.350   14.291    0.367   44.955    5.911    0.151    2.209   -0.132   11.886   -1.708   -3.410    0.141    0.199    0.742   -3.232    0.176   38.892    2.796    0.800   -0.096    0.733   -0.096
X1==    4.433    1.181    0.556    7.837   -0.366    0.951    3.232   -0.022    0.315   -1.050   -1.385    3.859    2.260    7.619    1.568    0.315    3.232   -0.045    3.960    0.951   -0.903   -1.257    0.348    0.174    1.824    0.073    6.097    1.605   -0.685    0.315    0.802    0.315
X2==    3.330    3.372    0.461   10.260    4.168    0.479   -0.509   -2.039    0.934    1.665    2.418    3.703    0.162    5.900    3.770    0.479    0.684    2.898    3.002   -1.795    3.775   -0.112    0.571    4.266   -1.772    2.418    6.379    1.742   -1.167   -0.305    0.914   -0.305
CD1=       21       10        4       23        6        4       11        3        3        0        0       14        5       17       11        3       11        2       11        4        0        0        2        3        3        2        7        2        0        1        3        1
CD2=       13       15        5       18       17        6        2        0        7        6        5        8        2        7       16        6        4       13        9        1       11        2        3        6        0        5       16        5        0        1        3        1
GAGAAAATGTCACGTGATATTAACAATCTCTCTAAAAGGGTAGAGTATTTGAAGGAAAAGCTCAAAAAGGTTTTATCTTATAAGGGAGAATATAAACCTATTGAGAAAGAAAGAAATGTAGGAAAAAGACCTTCAAGAGGTTTAGCAACACCAAAAGAAGAATATTATATCCCTATTCTTGAAAGTCTTTACGAGTTAGGTGGAAGGGGAACTATTGGAGAAGTTCTTGATAGAGTTGGAGAAAAGATGAAATATGTCTTGAACGAATATGATTATGAGTTTCTGCAATCTGGTAATATTCGTTGGAGGAATCGTGCTCAATGGACAAGGCTTGAACTTGTTCACCAAGGTTTGTTAAAGAATAACTCTCCTAATGGGGTCTGGGAGCTTTCTGAGAAAGGATATAAATTTTTAATGGAGAAAAAGAAGAGTGGTTCTTAGCCATGCCTGATTATGATTTTTATGAAGAGGAGCTTTTTAGCAGGGTAGAGGAGCTTTTAAAGGAATTAGAGGCCAAAGAGGAAGCTGATTTAGAGAAAGCGTCGAGGAAGGGAGAGAAAAAAGATTATAGAGTAAGGATAAAGAAGTTTAAGTTTTCTCGTCGCTATACACCTTTAGAGGAATTGCATATAGAGGAGAGCGAAGAAGTTTCTGATCATTATGAGTACTTTGAGGAAGAAAATATTTATGCTATTCAGGATTTAATTGAGGATCCAAGAAGCATAGAAGAGACAATAGAGCAAATAGATATTAGAAGAGAGATTGAGAGGGCACTTGATGCCCTCTCAGAAAGGGAAAGAGAGATATTAAAATGGAGATATGGTTTTAAAGATGGGAAGCCAAGAACTTTAGAAGAAGTTGGTAAATTATTTAATATAACAAGGGAGAGAGTTAGACAAATTGAAGAGAGAGCCCTACGTAAGTTAAGACACATTTTACAGCAAAGAGATGTATGGTAAGAAAATTAACTATAAAACTTTTCTCTCATCTCATCCATATTTATTACTTTATTATTTAATCTTGCTTCCTCAGAGGCAAAAGCCATAAGATGACTTTCTATAGATTCTTCAATATTTGAAAGAGTTTCTTCTTTTTCTCCCTTGAGTACTTTTACGAATTCTTCCATTATTCCTTCGTCGCCTCCTGCATGCCCTACTAAGTCTTTAAAGGGTAGGCTAAGATTAATCAATTCTTCTCCCT
KOK=        90
KK=  132663  LL=  133862  Z=    4.65  JJ=  132663  DL=  1200
A===      111      112      113      114      121      123      124      131      132      133      134      141      143      144      211      213      214      223      224      231      233      234      243      244      313      314      323      333      334      343      413      433
B===      222      122      422      322      212      412      312      242      142      442      342      232      432      332      221      421      321      411      311      241      441      341      431      331      424      324      414      444      344      434      423      443
RRR=    5.295   -1.287    0.463   74.201    5.867    2.294    7.201    0.027    0.934   -1.065    1.711    6.792    0.299   26.199    5.668   -0.551    4.160   16.935    0.249    0.807   -1.182    1.711   -4.115    2.986    1.800    6.022   32.579    2.089    0.071    0.071   -1.088    0.329
X1==    2.507   -0.288    1.263    7.905    4.462    1.535    7.280    0.075    0.906   -0.944   -1.360    1.467    0.865    5.046    2.269    1.535    1.830    4.477    1.718   -0.981   -0.841   -1.283   -1.283    2.733    1.056    3.090    5.159    1.690   -0.603   -0.603    0.865    0.397
X2==    2.112    4.468    0.367    9.386    1.315    1.494    0.989    0.367    1.031    1.128   -1.258    4.629    0.346    5.192    2.497   -0.359    2.273    3.782    0.145   -0.822    1.406   -1.333    3.207    1.093    1.705    1.949    6.315    1.236   -0.118   -0.118   -1.258    0.828
CD1=       16        7        5       24       20        5       21        3        4        0        0        9        3       13       14        5        9        9        8        1        0        0        0        8        2        6        6        2        0        0        3        1
CD2=       11       18        5       16       10        8        4        5        7        5        0        9        2        6       13        4        6       14        3        3        6        0        6        2        6        4       15        4        1        1        0        2
CTTTTGAAAGAAATGGAGAGAATTTATATCCTCTTCTTTTTAAGGCTATGGAAAGAAAAGAAATATGGGAGAGAGATCCTGTAAGGTTTGAGATATTAAGAATGTTTCATTATTTTGTAACAGAATCTTCAGAACATAATGCGGAATATGTTCCATATTTTATTAAAGATGAGGAGCTAATTAAGAAGCTAAATATTCCTATTAGAGAATACATAAGAAGAGTAGAAGAGAATGAAAAAGTTTTTAATACTTTTAAAGACTATTATTTGAAGGGAAATAAAGAAGCTTATGAGATAGTAAAAGAACATTATGGAGAAGAGGAAGAAGACACTTCTAAGGAGTATGCTATTCAAATTATTCATGGTATGGAAACTAATGATTCAAGGCTTGTTTATAGCATTGTTAGAAATGAGGGGATTATAGATAATTTACCTATGGACTGTATGGTTGAAGTTCCATGTTATGTGGATAAGAATGGGGTTTCTCCTTTAAAAGTAGGGTATTTACCTGATCAGTTAGCAAGTTTAAATCTTCTTCATATAAATGTACAAAGACTTGCAGTAAGAGGTGCTGTAGAAAGGGATAAGGATTATATTTATTATGCTGCACTTTTAGATCCTTTAGCTTCCTCCATGTTATCTCCAGAAAAAATACATATGATGGTAGATGAACTGTTAAAAGCTCATAAGGAATATTTAAAAGATTTCTTTATAAAGTAGGTGAGTGCTTATGTGGCTTAGTAAAGATTATTTGAGAAAAAAGGGAGTTTATTCTATATGTAGCTCTAATCCATATGTGATTGAGGCAAGTGTTGAATTTGCTAAGGAGAAGAATGATTATATTTTAATTGAGGCGACACCTCATCAGATAAACCAGTTTGGTGGATATTCAGGTATGACTCCCGAAGATTTTAAAAACTTTGTAATGGGAATAATAAAAGAAAAGGGAATAGAAGAGGATAGGGTGATTCTTGGAGGGGACCATTTAGGCCCTCTCCCTTGGCAAGATGAACCTTCTTCTTCTGCAATGAAAAAGGCAAAAGACCTTATAAGGGCCTTTGTGGAGAGTGGTTATAAGAAGATACACCTTGATTGTAGTATGTCTCTTTCTGATGATCCTGTAGTGCTCTCTCCCGAGAAGATAGCAGAAAGGGAGAGGGAACTTCTTGAGGTTGCAGAAGAGACTGCTAGAAAGTACAAT
KOK=        91
KK=  138963  LL=  140162  Z=    8.14  JJ=  138963  DL=  1200
A===      111      112      113      114      121      123      124      131      132      133      134      141      143      144      211      213      214      223      224      231      233      234      243      244      313      314      323      333      334      343      413      433
B===      222      122      422      322      212      412      312      242      142      442      342      232      432      332      221      421      321      411      311      241      441      341      431      331      424      324      414      444      344      434      423      443
RRR=   35.910   10.741   -0.588   10.109    0.468   -0.190   -0.011    3.453    0.787    1.131    0.771   76.485    7.087    7.587    5.793    0.469    0.099    0.796   -0.375    2.402   36.360    0.189    7.255    5.529    0.006    1.554   14.637    1.747   -0.307    0.443    0.008   -0.307
X1==    7.104    4.650   -0.880    2.952    0.633   -0.095   -0.163    1.754    1.605    1.727   -1.098    8.766    1.652    3.376    3.445    0.472    1.505    1.321    0.735    1.605    5.978   -0.492    3.450    4.107   -0.142   -1.098    5.174    1.432    0.410   -0.590    0.736    0.410
X2==    5.055    2.310    0.668    3.424    0.739    1.999    0.066    1.969    0.490    0.655   -0.702    8.725    4.289    2.247    1.682    0.993    0.066    0.602   -0.510    1.496    6.082   -0.385    2.103    1.346   -0.044   -1.415    2.829    1.220   -0.750   -0.750    0.011   -0.750
CD1=       20       18        1        7        8        3        3        5        6        3        0       16        3        5       15        4        6        7        6        6        9        1        6        7        1        0        8        2        1        0        2        1
CD2=       33       18        7       13       13        8        4       10        5        3        1       25        8        5       16        6        4        4        2        7        9        1        4        3        2        0        5        2        0        0        2        0
GACTTTTGATTTAGAAGAAGGCTCTTTTATAGGGCTTTACTCTCTTGATAAACTTGATGTTCCAAAGGAAAATCTTGTTACTTATATGAGTAAAGAGGATGCAATAAAGGTATTTAGGGATTCTGCACAAAGTATAGACCAAATGCTTCAGGTGATGTATCTTATATCCTTCTTCCTTGCTTTTACCATAATTTATGTTCTTGCCTCTCTTGTGATTACAGAAAATAGAAAACCTCTTGCTATCTTTAAGATTCTTGGATTTAGAGATGGAGAATTGAGTTCTATGTTTCTTGGTTTTAATAATTTCTCTTTTATGATTGGTTTTCTTTTAGGAATTCCTCTTTATAACATGCTTATAGGTTATCTCATAAAGGAAGTACTAAAAGATGTAGATTTCTCTTTTAAAATGCAAGCTCAATTTAAGGATGTAATCTTTTCCTTTGTATATCTTTTTGCAGCTTTTTTACTTTCAAGATATCTTGGGAGAAGAAAAATAAAGTCTATTTCTCCAGCCGTAATATTGAAAGAGCAATCCGAATAAAACATGGGCTCCCCGAAGGGGAGCCCCAATTTAATTAATTTGTATAAGTTGGAGTATAGCTTTCTCCATATCTTTGTAGAACCTTTATAAAAGCTTCCTTATGATTTTGGGATCCTTTTAATAAATTTGTATAAACCCTTATTATGTCGGCTTTATTGGTTCTACTTATTGCCTCCTGTAAATCTTTTATGTCAAGTTCTTCAATTAAAATTCCAACTTTTAAGGCTTCAATTACTGATTTTTTGCCTCTTTCTATTAAATTATTGTAAAGTTCTGTGAATTTAGGATCTGAGAATTTTCCGACACTATCATCTGTTATTGGATCCTTTAGATTGTAGTAATTAATTAAAGTCTTTACAGCATTCATATGAGTTTGTTCTGATTTTGATATGTTATAAAAAGTAGGAATTTTGTAAAGGTTGTATAAAGTTGTATATACATCTCTTGCTAATTTTTCCTCCTCCCTCATATGAAGTATATCTTTAATTTCTTGGGAACTAAGATTTACTGCAGAAATTCCTAAATTACTAAATAGAGTGAAGGACATAAGAAGAATTCCTAACATCAATACAAATCTTTTCATTTCTGGTCACCTCCAAGTTAAATTTTTATTTGCTTTAAATTATAGTCTTTGATACTTAAAGTTTTTTAAGAATTAG
KOK=        92
KK=  144243  LL=  145112  Z=    5.92  JJ=  143943  DL=   870
A===      111      112      113      114      121      123      124      131      132      133      134      141      143      144      211      213      214      223      224      231      233      234      243      244      313      314      323      333      334      343      413      433
B===      222      122      422      322      212      412      312      242      142      442      342      232      432      332      221      421      321      411      311      241      441      341      431      331      424      324      414      444      344      434      423      443
RRR=    7.661    3.750   -1.078   13.817    3.750   -0.468   -0.349   -0.275    0.245   -1.280    1.143   58.788    3.090    1.909   11.271    3.058   -0.419    3.753    0.244    7.175    2.402    0.016   -0.101   17.629   -0.024   -0.145    1.176    1.487    0.235    0.725    0.014    0.725
X1==    2.652    1.682    1.781    2.622    1.682   -0.260   -1.094    0.455    0.392   -0.928   -1.049    9.971    1.835    0.637    2.936    1.694    1.313    2.887    0.637    2.997    1.037   -0.124   -0.124    5.814    0.072    0.874    2.037    0.627   -0.438    1.562   -0.087    1.562
X2==    2.889    2.230   -0.605    5.269    2.230    1.805    0.319   -0.605    0.626    1.379   -1.090    5.896    1.684    2.997    3.840    1.805   -0.319    1.300    0.382    2.394    2.315   -0.129    0.812    3.032   -0.329   -0.165    0.577    2.370   -0.536    0.464   -0.165    0.464
CD1=       12       10        5        7       10        2        1        3        3        0        0       19        3        2       13        5        5        7        4        7        2        1        1        8        1        2        3        1        0        2        1        2
CD2=       14       12        2       11       12        6        3        2        4        3        0       12        3        4       16        6        2        5        3        7        4        1        2        4        1        1        2        3        0        1        1        1
TATAGAAAATAGAATTTTAGCTATAAGTAAATTAAAAGAAGAGAATATAAAAGTATATGCAATGATGGGGCCTTTTTGGCCCTTCTTTTCAGACGCAGAGGAATTAATTAAAACCTTTAAGGTTCTTGGAATAGAAGAGATATACACAGAAAGTTTCAATACTATTGGTGGGACTTTTACCGAAGTAGAAGATAGGATGGCTCAGTATTATCCCAATATTCTTCCAAGAATGAAGGAGATTCTTTTTAATAAGGATAACTTTAATAATTTTTATTCTCTCATAAGAGAAAACTTATTTGAACTGTCAAAGCAGTATGGAATAAAAATAAACATATATTTTGGCAGAGGTCACAGTAAATTTAAAGAAACTACATTTACCTCATCTTCTTATGATGTTTAAATGAATTCTTGATGAACTTATTTGTGTGAATTTGGGGATGGCTTAATATTATATATTTAAAAAGCATACTTTGAAACCTAGTTAGACTCATATTATAACTTCCTGCATTCAATCGCTTAATTATTATATATTTATCTTTTCCAGGTTTATTAATTCCCTTGTTAGTAGTATAGAAAACTTCGTATCCTAGTTCTTTAGCGATCTCTAACACAGTAGAATTATAAGCTCCATATGGGAAACAAAGATCTTTTACTTCAATATTTAAGTTCTTTTCAAGAAGATATTTTGAGTACCATAAATCTCCAGAGATTCTTGATTTATATTCTTCATCACTTTCTCTGTAGAAAAGAGGTTTATAGATATGTCCTACAAGGGCTGGGGCTTGACTAAAGAGTCCTGTTCTCACAAGATGATGGGAATCATAAGTATGAGATCCAAAGTATATAAGATTGCTTTTTAGCATTTCTTTC
KOK=        93
KK=  152853  LL=  153722  Z=    5.42  JJ=  152523  DL=   870
A===      111      112      113      114      121      123      124      131      132      133      134      141      143      144      211      213      214      223      224      231      233      234      243      244      313      314      323      333      334      343      413      433
B===      222      122      422      322      212      412      312      242      142      442      342      232      432      332      221      421      321      411      311      241      441      341      431      331      424      324      414      444      344      434      423      443
RRR=   17.235   18.422    1.021    4.021   12.079   -0.675   -3.185   -0.015   -0.980   16.597    1.300    0.160    7.973    8.224   -0.194    5.478    0.797    3.862   -1.139   -0.161    3.430   -1.869   14.430   29.966   -2.755   -0.902    1.046   -0.719   -0.220    0.387    0.199    0.930
X1==    4.723    4.559    0.602    2.096    2.065    1.500   -1.108    0.016   -0.377    5.072   -1.191   -1.265    4.741    4.421    0.402    2.751    2.479    1.150    2.235   -1.002    2.727    1.602    2.507    4.888    2.411   -1.191    0.832   -0.553   -0.606   -0.606   -1.191    0.394
X2==    3.649    4.041    1.697    1.919    5.850   -0.450    2.875   -0.910    2.602    3.272   -1.091   -0.127    1.682    1.860   -0.483    1.992    0.321    3.359   -0.510    0.160    1.258   -1.167    5.755    6.131   -1.143    0.757    1.258    1.301    0.362   -0.638   -0.167    2.362
CD1=       19       17        4        7       11        5        1        3        2        7        0        1        7        7        7        7        7        4        6        1        4        3        4        7        4        0        2        0        0        0        0        1
CD2=       12       14        5        5       18        2        7        1        7        5        0        2        3        3        4        6        3        9        2        3        3        0        8        8        0        2        3        2        1        0        1        3
TATTGCTGCGGCTTCTTCTAGTTCTTTAGGTATGGTAAGCAAGAATTGTCTTAAAAGGAATATATAAAATGGACTTCCAAACCATGCTGGAATAATAAAAGGTTTTAGAGTATCAATCCATTTTAGAGCTTTGAAAAGTACATATTGAGGAATCATAGTTACGTCCCAAGGAATCATCATGGTGGCGAGTAGAATAGTAAATAGAAGCTCTCGGCCTTTGAACTTATATCTTGCAAAACCATAAGCTACAAGGGTACAGGAAAAAACCTGACCTAAGGTATTAAAGAGAACAATGATTAGTGAATTTTTTAAGTAGAGAGCAAATGGTTGAGCATTCCAAGCATCCACAAAATTTTTAAAATTAATTTTTGACGGAAAAAATACTGGAGGGTATGTAAATATTTCATTTGGGGGTTTTATAGCACTTATTATCATCCAATAAATAGGACCGATAAAATATATTGATAACACAATCATTACTAAATAGTAACCTATCTTTATTATCTTATTCATTTAAAATACACCTCCTATTTTTCCCCTTCGTAATATACCCATCTGTTTGAACTCTTAAATAATATCAAAGTTAAGATTAGTATTATTAAAAACATTATCCAAGCATTAGCAGAAGCATAGCCTAGTTTTGAATATCTAAAAGCATTGTGGTATACATACATAGCATAAACATATGAACTTCTAGCAGGGCCACCTCCAGTTAATAGTAATGCAAGTGTTAAAACCTGGAAGGCACTTATAAGGGTAGTTATCAGATTAAATAATATGGTTGGAGAAAGCATTGGTATTGTAATTTTGATAAACCTAGGCCACCACGTAGCTCCATCAATATATGCTGCTTCGTATAATTCCTTGGGA
KOK=        94
KK=  155493  LL=  156482  Z=    5.63  JJ=  155283  DL=   990
A===      111      112      113      114      121      123      124      131      132      133      134      141      143      144      211      213      214      223      224      231      233      234      243      244      313      314      323      333      334      343      413      433
B===      222      122      422      322      212      412      312      242      142      442      342      232      432      332      221      421      321      411      311      241      441      341      431      331      424      324      414      444      344      434      423      443
RRR=   18.825    4.652    5.229   16.302    0.941    0.611   -0.060   -0.167    0.332    2.442    1.239   17.546    1.190    5.431    8.457   -0.134    0.361    6.863    5.063   -0.503   30.470    0.308    0.474    0.006   -0.001   -0.165   22.524    0.629    0.255    0.255    0.035    0.768
X1==    3.619    2.126    2.377    6.415    2.522    1.317   -0.651    0.413    0.715    1.996   -1.063    3.317    0.832    1.566    3.315    1.317    3.907    2.579    4.856   -0.488    4.422   -0.288    0.582   -0.402   -0.004   -0.115    5.342    1.575   -0.475   -0.475   -0.115    0.525
X2==    5.202    2.188    2.200    2.541    0.373    0.464    0.092   -0.403    0.464    1.223   -1.166    5.290    1.429    3.468    2.551   -0.102    0.092    2.661    1.043    1.030    6.890   -1.069    0.814   -0.016    0.404    1.429    4.216    0.399   -0.538   -0.538   -0.301    1.462
CD1=       14       12        6       13       13        5        2        3        4        3        0        8        2        3       15        5       10        8       13        2        6        1        2        1        1        1        7        2        0        0        1        1
CD2=       25       14        8        8        9        4        3        3        4        3        0       13        3        5       15        3        3        7        4        5        9        0        2        1        2        3        6        1        0        0        1        2
GGAGGCAGCTAATTTTTGATCAAAAGAATCTCCATAGCTTTCTACTTGTACTTTTATGTTGGGGTATTCCCTTTCGAATCTTTTGGCTATTTCTTGCTCTATTTTATAAAGCTCTCCAGTATCCCAAGTTGCAAATCTAATTGTGACAACTTTTTGTGAAAAGGAGATAGAAATACCTAAAAGTAGTAGGAACACTAAGAAAAAAGTGTTAAGTCTTCTCATTATACACCCTCCTTTTTATAATTGTTAATGTTATTTTAAAAAAATTTTACTTAAATGTCAATAATTTTAATAAAAATTTTTGATTTAGGTTTTCCTGTTTTGCCTTGTTGACTAATAAAATCTTCTTTTTTAAAGATTTTTGCTTTCAAGAAGCTAAATAAAGTTTAAAAGTCGGTTTAGTTTTTTATTTAATTTATCCTTATTTTAGGAAACTAAGCACTGATTTTAATAAATAAGGAGATTTTTATTAAGGAAAAAGCATAGCTTTGAGGAGTTGGAAAACTTTAGCCTTATATTCTTTTAGTCTTACCTGTGTTCATACTTATACAGTTTAGGAATTTTTTGGTTTCTGAGACTGTTTAAAAAAATCAAAATTATAGTCAAGAGAGAAACTACAATAAGGATAAGAGGTTGCATACAACCTTGCTATATTCTATTTTGTTGTTATCTCATAATTTTCTTATCTTATAAAGATCTTCCCTCATAGAATATCTCTTCGCCTCTTTCCTTTGTTTACTTAAGTAGGGATTTTAATAGATTTACCCCACTGGTATAAGCTTTTCCCTCCTCTCTCAAACTATACTGACATGGAAATTTTTATTGGTATAATGACAATATACCAACATTATACTGGTGGGATACGATGAGTAGGGTAAATTTAACTAAGGAAGAAATTTATCAAAAGCTTAAATAGAAAGATTTTGAGAGAAGAACTCTCTCTAGGAGAATGGATTTTTGAGAGAAATTAGGTGCAGAGTATAGTCCATT
KOK=        95
KK=  168363  LL=  169172  Z=    8.63  JJ=  168303  DL=   810
A===      111      112      113      114      121      123      124      131      132      133      134      141      143      144      211      213      214      223      224      231      233      234      243      244      313      314      323      333      334      343      413      433
B===      222      122      422      322      212      412      312      242      142      442      342      232      432      332      221      421      321      411      311      241      441      341      431      331      424      324      414      444      344      434      423      443
RRR=   11.762    0.006    0.219   31.569   11.885    3.354   -0.112    0.314   -0.846   -1.407    1.157   33.460    3.520   13.937   -0.666    3.317    0.062   16.961    0.207   -0.425   12.813   -1.143   -0.003    1.102    1.073   -0.804   15.702    1.844    0.289    0.289    1.358    0.289
X1==    3.140   -0.165   -0.222    8.403    3.801    0.721    0.788   -0.883    1.435    1.134   -1.091    5.000    0.758    2.689   -0.165    2.864   -0.438    3.327   -0.207    0.721    3.263    0.995   -0.005    0.540   -0.866    0.758    2.263    1.679   -0.437   -0.437    0.758   -0.437
X2==    3.746   -0.036   -0.986    3.757    3.127    4.653   -0.141   -0.356   -0.589   -1.240   -1.060    6.693    4.643    5.182    4.031    1.158   -0.141    5.098   -0.998   -0.589    3.927   -1.150    0.606    2.040   -1.240   -1.060    6.940    1.098   -0.661   -0.661    1.791   -0.661
CD1=       14        5        2       18       14        3        4        1        4        2        0       12        2        5        5        6        2        6        2        3        4        2        1        2        0        2        3        2        0        0        2        0
CD2=       12        5        1        7       12       11        2        2        2        0        0       11        6        6       14        5        2       13        1        2        7        0        2        3        0        0       11        2        0        0        3        0
AAATATATAAGAAAGTACTCAGATGGGGAGAGATAAAAGGGGAAATAAAATTAATAGTCCTTCTGTCCTAGCTAAACTTTATAAACTCTATCTTCTTATAGAAAATGGTAGTTATCCTTCTATCTCTTATCTTCAAAAGAGTCTTGAGCTAAGTGAGAAAACTATAGACAGATATATATCTTATTAAGAGACTTCTTTAATATTCCAATAGAATACGATAGGGTAAAAAAGGGATATTATTTAGCTGAAAAGGTAAGTTTTCCCATTCCAAAGCTTTCGGAAGGAGAATTATTATCCCTTTTAATATCTGCAAAGTTGGTAGAGGAATTTAGAAATACTCCTTTAGAAGATTCTTTAAAAAAACTTGCTAAAAAGTTAGAAGCTCTTTTCCCTGAGGAGGTCACAATAGGAGGAAAAGAGTTGGAGATGATGCTTTCAGTCTCTCTTTCTCCTATAAAGATGAGGGTTGATATTAAGGATACCTTTGAGAAAATATTCTCTGCTATAAAGAATAGAAAAAGGATCATAATAAAATACTACTCCATAGAAAGGGATGAATTAACTGAGAGAAAGGTAGATCCATATCATATATACAACTACGAAGGAGTATGGTATTTTTGTGGATTTTGCCATCTAAGAAAAGAGCTCAGAGATTTTGCTTTAGATAGAATTCAGAGCATAGATATCACCTCGGAGAAGTTTGAATTTCCCAAGGACTTCAATCCTAAAGAATATCTCTCTAAGCCTTTTAGGATATATAAGGGAAGTTTTATTAAGATGAAGGTCCTTTTTGATTCTTATCAAGCAAGA
KOK=        96
KK=  169563  LL=  170642  Z=    8.40  JJ=  169443  DL=  1080
A===      111      112      113      114      121      123      124      131      132      133      134      141      143      144      211      213      214      223      224      231      233      234      243      244      313      314      323      333      334      343      413      433
B===      222      122      422      322      212      412      312      242      142      442      342      232      432      332      221      421      321      411      311      241      441      341      431      331      424      324      414      444      344      434      423      443
RRR=   50.360    4.047    4.616   17.856    4.992   -2.276    0.287   -0.005   -0.410    0.899    1.461   32.907    0.603    8.266    0.585   -0.484    0.177    8.892   -0.440    0.206   64.904    0.597   -0.221   -3.231   -0.566   -0.181    6.633    2.676   -0.001   -0.548    0.462    0.003
X1==    8.294    2.406    2.255    4.306    2.406   -0.767   -1.026   -0.306    1.314    0.237   -1.215    4.306    1.277    1.322    0.453    0.620    0.485    2.413    0.856    1.314    7.352   -1.119   -0.219    3.665    1.237   -0.384    1.352    1.765   -0.450    0.550   -0.384    1.550
X2==    6.072    1.682    2.047    4.147    2.075    2.969   -0.280    0.018   -0.312    3.791   -1.203    7.643    0.472    6.251    1.289   -0.781    0.366    3.685   -0.514    0.157    8.828   -0.533    1.012   -0.882   -0.458    0.472    4.907    1.516    0.002   -0.998   -1.203    0.002
CD1=       31       13        6       14       13        1        2        2        4        1        0       14        3        5        8        3        5        5        5        4        8        0        1        8        2        1        2        2        0        1        1        2
CD2=       20       11        8        8       12       11        2        4        4        9        0       13        2        7       10        3        3       14        2        5       19        1        3        0        2        2       12        4        1        0        0        1
AAATGGCTACATGATGTAGGCTTTTTATTGGGAAAAAGAAAATTTAAACTGTTTACTTTTTCCAGAATTCTTGAAAAAGGAAAGATTATTGTTAAGGATAATGATAACAAATACTTAAATTTTGGAAGGAAGATAACCTTTTATTTTTCCTCCCCCATAGATGATATTGTAGGAAATTTAGGAGAAAGATCCTTTAGGGAAAGAGAATTTTCCATAGGTAAAAATAAAGTTTATATATCTCAATTAGAAATTCTTCTTCCTCCTAAGATTGAGGAGAAGGTTTATATAAAAATGTTATCCCCCCTTACTATATACAGCACATTCTTAAAAAATGGATCACGGATTGTTCATTTTTATAGACCTTATGAAAACGAGTTTTCTAAGCTAATAGAAGAAAATGCAAAGAAAAAATTAAAGATTGTTCACCAGAATTCTTATGATGGGGGTTCTTTGTCCATTAAACCTTATAAATTCTCTTTGGAGAAGAATAGAAAGGTGGTAATTTTCAAAAATACTCCTATAGAGGGGTGGACAGGTGTGTTTGAACTTTCAGGAGATCCTGCCTTAATAGCTATAACTTATGAGGCAGGTTTAGGAAATAAAAACTCAGAAGGGTTTGGAATGTGGGAGATCTGGAGAGAAAAGGAGGAGAGTAAAGATGCTGACTAATATTAAAGAAATAGGTAAAATGGTGAGAACCACTTCAGCGGAGGATTTTGTCTCTAATCTTGTGGAATACGATGAGGACTTGATGGTTGATGAAAAGGAAAATAGAAAGTTCTTGGTTATAATGGATTTTGACTTAGAAAGTGAAAAGATAAACCTTTATAGGAGAGAGGTAGATAGGCAAGTATTAGAGGAATATCTTTGGGTAGGAAATGCAAAGGGAAATAATCCTCAGGATAGGTTAACAACAAATAATGTAAGCTATCTGATCTGTAGCGCTGGAGCTGGAAATGGTTCCTCTATTGTAAATCTTCTCAATAATCTGAAAGGTGGTACTCTGAAAAATCTTTTGGAAGAAGTAAAAAATAAGTTTTTTATGAGTTTGCCTTTAGAGAAAGTAAGATATTGTTTGGA
KOK=        97
KK=  175683  LL=  176522  Z=    5.93  JJ=  175383  DL=   840
A===      111      112      113      114      121      123      124      131      132      133      134      141      143      144      211      213      214      223      224      231      233      234      243      244      313      314      323      333      334      343      413      433
B===      222      122      422      322      212      412      312      242      142      442      342      232      432      332      221      421      321      411      311      241      441      341      431      331      424      324      414      444      344      434      423      443
RRR=   33.633    8.786    1.997    5.647    6.870    3.411    0.093    0.730    0.202    0.020    0.949   21.866   25.261   -0.028   -0.222    0.498    1.639   19.703    1.894   -3.534    4.600    0.141    0.141    6.262    0.020    0.029    7.430   -0.365    0.160    0.160    6.133   -0.337
X1==    5.372    3.930    0.894    2.678    2.226    1.269   -0.069   -0.605    2.098   -0.460   -0.977    4.753    5.023   -0.051   -2.034    0.439   -1.216    2.575    1.560    3.757    1.625   -0.795   -0.795    2.569   -0.460    1.023    2.625   -0.117   -0.249   -0.249    3.023   -0.249
X2==    6.261    2.236    2.235    2.108    3.086    2.689   -1.349   -1.206    0.096   -0.043   -0.971    4.601    5.029    0.542    0.109    1.133   -1.349    7.652    1.214   -0.941    2.830   -0.178   -0.178    2.437   -0.043    0.029    2.830    3.118   -0.645   -0.645    2.029    1.355
CD1=       21       15        3        9       11        3        3        1        4        0        0       13        6        2        1        2        1        4        5        6        2        0        0        5        0        2        3        0        0        0        4        0
CD2=       18       11        7        4       13        9        0        1        4        2        0        7        6        1        6        6        0       21        4        2        7        1        1        3        2        1        7        5        0        0        3        2
TCTGTAGTGCAGGTTGCTGGAAGATGTAATAGAAATTTCAAAAAAGAAAATGGCGAAATTTTTGTCTTCTTTTTGAAAGACGATAAAGGGAGATCTTATGCTAATATGGTTTATCAAAAGCTTACTCCAAGAATAACTTTTGAACTCTTTAGTGAGTTAGAGAGTGTAAAAGAAAGTGAATTTATAAAAATAATAAACAAATATTTCGAAAGATTAAGATTTGAAAAATCTCAGGAAGAATCAGAGTTGATAATATCTGCATTGAATAATTTAAGATTTTATGAGGGTAAAGAGATCATATCAGTTAGCTCTTTTGAGCTCATCAAAGAGAAGGGAATTGTCTATCCAGTATTTATAGAAGTTGACGAAAAAGCTATGGAAACTTGGAGCAAATTTAAGAGCATCATTTCCGATGACTCTATAGATAGGTGGGAAAAGAAAAAACTGCTTCTTAATATAAAGTCTCAACTTGAAGAATATATTGTAAACGTTAGGGTAAATAAAAACGAACCATGGATTTTTGATATAGCTTTCGACCAAAATATTGGGTACGTGGCTAATAAAGATATTCCTGAATATTATGATTCAGAAACAGGTTTTAAGAAAACTGAATTAAGCTCAGTAATTTTTTAATATTTGAGAGGGGAAAATGTCTTTTATAAATGGTACTTTAATAGCAAGTTATTTTATATGCAAAAGGGAGCTTTGGTTAATGGCTCATGAGTTGATTCCTGATCAGGAAAACTCATTTTTAGAGATGGGAAGATTTATAGAAGAGGAAGCTTATAGGGACGAAGAAAAGGGATTTTTAATTGGGGAGATGAAAATAGATATAGTAAA
KOK=        98
KK=  179373  LL=  180002  Z=    4.53  JJ=  179343  DL=   630
A===      111      112      113      114      121      123      124      131      132      133      134      141      143      144      211      213      214      223      224      231      233      234      243      244      313      314      323      333      334      343      413      433
B===      222      122      422      322      212      412      312      242      142      442      342      232      432      332      221      421      321      411      311      241      441      341      431      331      424      324      414      444      344      434      423      443
RRR=    5.711   -0.186   26.583    7.083    2.518    5.694   -0.042    2.962    0.323    0.061   -3.136    3.867   -8.106   45.353   -2.819   -1.149   -0.010    1.047   16.569   -4.961    2.201    0.090   -0.063    0.381    5.896   -0.583    0.054    0.404   -0.045    0.466    1.118    0.218
X1==    5.683    0.218    6.085    2.353    3.334    1.366   -0.042    0.678   -0.338    1.342   -0.970    0.864    7.030    6.380    1.464   -1.191   -0.042   -1.261    5.797   -1.191    2.264   -0.083   -0.083   -0.479    1.342   -0.970    0.264   -0.347   -0.511   -0.511   -0.970    2.489
X2==    1.005   -0.853    4.369    3.010    0.755    4.167    1.014    4.369   -0.956    0.045    3.234    4.475   -1.153    7.109   -1.925    0.965    0.239   -0.830    2.858    4.167    0.972   -1.089    0.766   -0.796    4.393    0.602    0.206   -1.167    0.088   -0.912   -1.153    0.088
CD1=       11        3        8        5        8        3        2        2        1        2        0        3        8        9        5        0        2        0       11        0        3        1        1        1        2        0        1        0        0        0        0        3
CD2=        6        2       10        6        5        9        3       10        1        2        5        8        0        8        0        4        2        1        5        9        3        0        2        0        8        2        2        0        1        0        0        1
TATAAGGGATTGAAACACTGATCCAATTCTCTCTCTCTTCTTACTATCATCGTTTGTAGCGTGCCTATAAGGGATTGAAACTTGCGTCTGAGACAATTGGTAAAACATTCTGAGCAAGTTTGTAGCGTGCCTATAAGGGATTGAAACGGTACAGTTAGGAATGAATATGCAAGGCACTTTTAACGTTTGTAGCGTGCCTATAAGGGATTGAAACATTCTTCTTCCGTTATCTGCTCGAATATTTTTTGTAGTTTGTAGCGTGCCTATAAGGGATTGAAACGGATGGATGCAGGTAAATTTCTAATTGTAGGCTTTAAAGTTTGTAGCGTGCCTATAAGGGATTGAAACTCCGTGTGTACAAAAGATTGTGTAGCCTATTCTTTTGTTTGTAGCGTGCCTATAAGGGATTGAAACTTTTGGAGAACCAAAAAGAGCTAAAACATATGATTGGTTTGTAGCGTGCCTATAAGGGATTGAAACCTTCTATAAGTTCTTTAATTGCTTCCTTAATCTCTTGTTTGTAGCGTGCCTATAAGGGATTGAAACTTGCGTCTGAGACAATTGGTAAAACATTCTGAGCAAGTTTGTAGCGTGCCTATAAGGGATTGAAACACCAAAAAGATGCAAAAA
KOK=        99
KK=  182553  LL=  183422  Z=   10.07  JJ=  182463  DL=   870
A===      111      112      113      114      121      123      124      131      132      133      134      141      143      144      211      213      214      223      224      231      233      234      243      244      313      314      323      333      334      343      413      433
B===      222      122      422      322      212      412      312      242      142      442      342      232      432      332      221      421      321      411      311      241      441      341      431      331      424      324      414      444      344      434      423      443
RRR=   13.150   -0.672   25.458   50.538   -1.074    7.535   -0.595   -1.359   -0.022   -0.356   -0.372    6.570    1.484   37.717    1.720    1.890   -0.302    2.691    2.793    2.614   -0.063    0.337    0.093    0.002   -1.403   -1.003   34.759    0.111   -0.039   -0.039    0.507   -0.435
X1==    3.293    0.837    7.130    7.331    2.800    1.450    0.665   -1.319    0.017   -0.791    0.792    0.953    4.532    5.676    3.781   -1.417    1.260    1.154    2.046    0.733    6.090   -0.286   -0.286    0.046   -0.791    0.792    4.090   -0.364   -0.531   -0.531   -1.079    0.469
X2==    3.993   -0.803    3.571    6.893   -0.383    5.196   -0.895    1.030   -1.334    0.451   -0.470    6.893    0.328    6.645    0.455   -1.334   -0.240    2.332    1.365    3.563   -0.010   -1.180   -0.325    0.054    1.774   -1.267    8.499   -0.305    0.073    0.073   -0.470   -0.927
CD1=       10        6       11       14       10        4        4        0        2        0        2        4        6        9       12        0        5        4        7        3        7        1        1        2        0        2        5        0        0        0        0        1
CD2=       17        4       11       14        5       13        1        6        1        3        1       14        2        8        7        1        2        7        4       10        2        0        1        1        5        0       14        1        1        1        1        0
GAGTTGCTTGTTTGTAGCGTGCCTATAAGGGATTGAAACAACTTACAGGAGCAAAGGGTTATAGAGGAGATGAAGGTTTGTAGCGTGCCTATAAGGGATTGAAACAAGGAAACGACGTAATAGAGCTAAGAAAATTTGAGAGTTTGTAGCGTGCCTATAAGGGATTGAAACAAGAATGGATGTAAGAAATTTGTTTTGGAGTTGCTTGTTTGTAGCGTGCCTATAAGGGATTGAAACAACTTACAGGAGCAAAGGGTTATAGAGGAGATGAAGGTTTGTAGCGTGCCTATAAGGGATTGAAACTCTCTTTCCAAGCTTCAAAAGTAATGAAATCTTTAAGATAGTTTGTAGCGTGCCTATAAGGGATTGAAAGAGATAAGATAAGCGTCTAGGCTTATTAAACCTGAAAAAGAGTCTATTTCATGCTTAGCTAAGTTCCTATAGATTGGTTGATCGGCAAAACTTATGTAAATGTGAAGGATAGATTGAGAAGCTCTTTCCCGGTTTTCCTAATCTTAAAAGGAGGTATCTAACTTATTTTTTGAATTTTTTGTTGATGTTGATATATCTAAAAAATCCTTATTTATCTTATATTAAAGACTCTAAAATAAATATTCTCTTCCACAAATCTTTTCCTCAATCCTCTAAGGGTTTTCATCTTTTAACCTCTTCCTTAACCTCAGATCTTCTTCCAATGATAAAAAAATCTAAAAGTAGCATTGGTGATTATCTAACTCCTTTACTTTTCCTTCTGAGGATGTCCTATTTTTTCCTGAATTGGAATATTTTGTTAATCTTTTCACTAAGGGTATTTTTTATCTTCTTTCTTGGGAGGATGAGTAGGATAAGTTTGGTAAGTTCCTTCTCTCT
KOK=       100
KK=  204513  LL=  205502  Z=    5.95  JJ=  204363  DL=   990
A===      111      112      113      114      121      123      124      131      132      133      134      141      143      144      211      213      214      223      224      231      233      234      243      244      313      314      323      333      334      343      413      433
B===      222      122      422      322      212      412      312      242      142      442      342      232      432      332      221      421      321      411      311      241      441      341      431      331      424      324      414      444      344      434      423      443
RRR=   39.113    1.570    3.327   22.900   -0.102   -1.725    3.146    0.745   -2.909    0.254    1.247   37.037   -0.302   17.431    2.385   -0.052   -0.162    7.031    0.416    3.419   14.011   -0.466    1.750    0.156    0.219    0.259    3.289   -0.457    0.297    0.297   -1.836    1.404
X1==    5.262    1.123    2.131    2.735   -0.511   -0.562    1.153    0.709    1.728   -0.557   -1.106    9.534   -0.194    3.943    3.983    0.201    0.112    2.044    0.402    0.965    2.518   -1.029    3.864    0.471    1.443   -1.106    1.518   -0.155   -0.337   -0.337    1.629    0.663
X2==    7.433    1.398    1.561    8.372    0.199    3.069    2.729    1.051   -1.683   -0.456   -1.127    3.885    1.553    4.421    0.599   -0.258   -1.452    3.440    1.036    3.544    5.565    0.453    0.453    0.332    0.152   -0.234    2.167    2.957   -0.882   -0.882   -1.127    2.118
CD1=       21        9        5       10        5        1        6        3        4        0        0       24        1        9       16        2        4        4        4        3        3        0        5        3        2        0        2        0        0        0        3        1
CD2=       23       10        7       13        7       11        6        6        1        2        0        7        3        5        8        4        0       13        4       12       13        2        2        1        3        1        7        6        0        0        0        3
TACTCCTTTGGGAGAGGGAGGAGGCTTAAGCGAGATAAGGTTAGAGAAGATTGATGCTCATTTCTTTTTTGATTATTTTAAAAATTATGATAGATTGCCTTTTGATTTTGAGACGGAAAAGAAGGAAGAATTGTGCATGAAATTTAATTTCATAAAGAAGTACATTACTCAAATAGTAAACACTTGTATATACACTGTAAAAAGAGGTTTTGTTTTGGCTTTTCTAACCATTATAGATTGGAAAAAGGTTGAGGAATTCTTGAAAGAGGCAGAGGATAAATTAAATTTCTTAGCTTTAATGGATTTAGATTCTGAGCTCTCAGAATGGGAGAAAACTTCGGAGGGAGAAGAAATTATTAAGAGGAAATATGCCATGAATTATCCTTTGGGAAATCTCTGGATTTATATAAACCTATTAAAGGCTTTCTTGGAGATTTATTATGAGTATAGAGATAAAATTTTTATAGAAAATGATCTGAAATGGGTAAAGATAGAGACGCTTAAAGATTTTAACGAAAGGATAATTAATGGTGTTTTTAAAGAATATGGAACAAATGTGATTCTATGCAATGAGTTAGAAAAGTTTGAGTTTTCTTTCAAAAGAGGAGAAATTAGAGAAAGTAAAGGGGGACATTCGGATATTTTGAGAAACTTTAATGCTCATGCAGGACTCATATTGGACTTTTTGGAACAAGATCCTAAAAAAGGTGCTATAACTTATAAGAAAGAAATACATAACAAGATTAATAGTTTTTTGAGGGAATGGCAAAAAGAAATTGAAACATATAAAAGTTGAATTTAAAAAGGGTGAGAAAAATGAAGGCAATGCTCCTTAGAGAAGTGAAAGATCTTACTGTATGGCAAGATCCTCTTTCTCTTGAAGAGGTTTCTATCCCTATTCCAAAGGAGAAAGAGATTTTGATAAAGGTTTCTGCTTGTGGAGTTTGTAGGACTGACCTTGATATTGTAGAGGGGAGACTTCCTCCTACT
KOK=       101
KK=  220473  LL=  221432  Z=    4.73  JJ=  220263  DL=   960
A===      111      112      113      114      121      123      124      131      132      133      134      141      143      144      211      213      214      223      224      231      233      234      243      244      313      314      323      333      334      343      413      433
B===      222      122      422      322      212      412      312      242      142      442      342      232      432      332      221      421      321      411      311      241      441      341      431      331      424      324      414      444      344      434      423      443
RRR=   32.027    7.381    8.078    0.264   12.704   -0.030   -0.743    0.261    4.469    4.597    0.046   18.711    9.640   14.499    1.926    1.966   -1.830    3.321   -0.962    0.118   -0.070    0.152    0.629   12.220   -0.234    0.046    0.610    9.034   -0.249    0.294    1.447   -0.247
X1==    7.129    2.950    2.116    1.064    2.950   -0.529   -1.635   -0.381    2.440    2.678   -0.040    3.681    2.910    3.053    1.357    3.033    1.476    1.581    1.828    0.065    1.544   -1.078    0.792    2.893   -0.136   -0.040    0.652    3.498    0.543    0.543    0.943   -0.457
X2==    4.493    2.502    3.818    0.248    4.306    0.056    0.454   -0.685    1.832    1.717   -1.133    5.083    3.313    4.748    1.419    0.648   -1.240    2.101   -0.526    1.832   -0.045   -0.141    0.794    4.224    1.717   -1.133    0.935    2.583   -0.459    0.541    1.535    0.541
CD1=       23       14        6        4       14        2        0        2        7        4        1        8        4        4       10        8        5        6        6        3        3        0        2        4        1        1        2        4        1        1        2        0
CD2=       22       15       10        4       20        3        4        2        6        3        0       13        5        7       12        4        1        6        2        6        1        1        2        6        3        0        2        3        0        1        3        1
ATATTACCAACATATTCTGCGCTATCATACAAACTTCCATATCCTGTACGAGAAGAAAGATCATATGTTAATATTTTCTTTTGGGGGTCTTTTTTATAAGTAACTTTAATATTGCTTATTGCTGATAATATTCTTTCTGCTTCTTCTATAGAGTTGACCCATATAACTTTCTTACCAGTTGGAATTTGGCTTAGTGGTATAAGATTATATACTTTTCCGTTCAGCATTATTGTTTTGACCTCTTCTGCATTCCCCCAAACAATTGTCCCCAAGAGTAAAAATACTAAAAGAAAACATACTAAAGTTTTTCCCCTCAACCCTATAATATAAAATTTTTTTGACATTATATAAATTCCCTATTTAGTATTTTGCTTCAATTTTATCTTATTTGCATATGACTTTCAAATTTACCCTACTTGGAAATGTAGGTTAAATCCTGTTTTTAAAGTGTTATTTTTGTTATATTTTAACGTTTTTGTAAGTTGAACGTTTTTTGTGAAAAACTATTTATGAAAATATATTGAGAGTATTTCAGTTATATGACCTATCTCTTTTAGAAATTTATACTCCAGTTCCTTTATACCTTCTGGTACCTCTTATCCAAAGTTTATAGGCAATAATGAATAGAAATATACCTACAAAAGGAGAGATAAAAACTAATATATTGCTATTTTGGGGTCTTAAAAATATTTGAGAAGGATAAAAAGCTACAAAAGCTATAGGAATTACAAAGCTGAAAATAAATTTAAAAAATGAGTCAAATATGTCTGTGGGATACCTGGTATATTCTCTTAGTCTGAAGATAAAATTTAATAATGGAGTAACGTTTAGCACCCAGAAAGCTATCGCAGATCCTATTACCATAAGTGATATCATAACCAGAGAGCTACTTATTAGTGAAATTATTAAAATAATAAATTTTAAAAGGTTAAACTCTAAGTTTAGTTTTACCCATGCGTG
KOK=       102
KK=  221643  LL=  222662  Z=    5.93  JJ=  221523  DL=  1020
A===      111      112      113      114      121      123      124      131      132      133      134      141      143      144      211      213      214      223      224      231      233      234      243      244      313      314      323      333      334      343      413      433
B===      222      122      422      322      212      412      312      242      142      442      342      232      432      332      221      421      321      411      311      241      441      341      431      331      424      324      414      444      344      434      423      443
RRR=   24.829   -2.686    3.128    1.859   11.012   -0.211   -0.036   -1.284    0.652    1.078    1.274   11.384    1.116    5.955   11.837    7.863    3.807    7.827    6.072    3.844    5.930    1.274   -0.322   25.570    0.498   10.987    8.013   13.829    0.271    0.271   -0.751   -0.187
X1==    5.207    2.845   -2.074    1.177    3.537   -0.264   -0.063   -1.087    0.817    1.034   -1.225    3.265    1.243    2.328    2.499    2.980    1.652    2.430    2.141    1.898    2.228   -1.116   -0.213    4.678   -0.521    2.889    2.228    5.336   -0.592   -0.592   -0.402    0.408
X2==    4.768   -0.944   -1.508    1.580    3.113    0.798    0.564    1.182    0.798    1.043   -1.040    3.487    0.897    2.558    4.736    2.639    2.304    3.221    2.836    2.025    2.662   -1.142    1.508    5.466   -0.957    3.803    3.597    2.591   -0.458   -0.458    1.866   -0.458
CD1=       27       17        0        6       19        3        3        2        5        3        0       10        3        4       16        9        6        7        6        7        4        0        1        6        1        5        4        6        0        0        1        1
CD2=       16        4        0        5       14        4        4        4        4        2        0        8        2        4       18        7        7        9        9        6        4        0        3        8        0        5        5        3        0        0        3        0
ATAATAACTCCATCCTAAAATATTGGGAATAGATTTAAAGATTACATATATGGAGAGGAGCCCCAAAAGATTTGTGATTACCATACCAATAGTACTAATAAAGAAGTCTACTCTATATTGCATCCTTCCTTTTATATCCTGAGCAATAAACCAAAAATATACCTTTATGTAGTACTTTAGTCTGGATTTAGCCCCCATTTATCTTAATAAACCTCTCTGTTAATTTGTAATATATTCTACTTAAAGTTAAAAAGACAAAAAGCCAAAAGATTTGTATTGCCAAAGAGTTTAAATAATCAAAAATAGTAAGACTTTTATTAATTAAGATCTCTATAGGCATATGGTATATGGTTTTAAAAGGTAAAATCTCTAATATTTTTCTTAGATTTTCTGGAAAAAGGGGAATAGGTATTATACCTCCTGATAGAAATAATATTATGGAATCCTTTGTGACAGAGAGTCCCCAAATAGATTCAGTAAAAAAGGCAGTAACTCCCACAATAAAATCAATATTGAAATATATTAAGTATGAAATGATTACAGAGATCACAAAGAATAAAAAATTAATGCCCATGTTAATTGGCATTCTGAGAATAAACTTTAATAGAACCAAAACTGGCAGGGTTATGGTTAGTAAATTCAGAATAACCCATGTTATTCTCTTGAAAAACATATAAATTTGAAAGTCTAAGGGCTTTGTCAAAATTATGGAGAGATTTCCACTTATCATAAGCTGAGATATATCCCAATCTACCCATGTTTGGAATAATCCAAAGATTGCAGTAGCTAAAGAAAGGTAGGTAAAAGTACTTTCAAAATTCATACTTAAATTTTCTTGTCCCAAGCTTTTATATATGGCCTTCCACAAAAAGAAAATCAGTAAAATATAAATATACTTCTCTAAGGCATTAAAAAATAGAGAAAACCTATAAACCATCCTTTCAAGGAGAAATCCTTTGGCTATATAAATGTACTTTTTCATTTCCTTGACTCCTCATAAATGAGCTTTATTACTTCTTC
KOK=       103
KK=  223083  LL=  224282  Z=    6.61  JJ=  223083  DL=  1200
A===      111      112      113      114      121      123      124      131      132      133      134      141      143      144      211      213      214      223      224      231      233      234      243      244      313      314      323      333      334      343      413      433
B===      222      122      422      322      212      412      312      242      142      442      342      232      432      332      221      421      321      411      311      241      441      341      431      331      424      324      414      444      344      434      423      443
RRR=   31.250    3.968   -0.205   30.784    5.820    5.005   -0.844    1.286   -0.077    0.163    1.451   22.000   -3.008   29.320    3.221    6.028    0.293    7.547   -3.354    1.292   29.523   -1.071    0.611   12.381    0.792   -0.072    8.682   -0.197    0.345    0.345   -0.756    1.277
X1==    4.620    2.023    0.548    6.763    3.655    2.191   -0.728    1.469   -0.047    0.950   -1.280    3.346    2.653    6.769    2.023    2.639   -0.728    2.429    4.021    1.296    6.998    0.973   -0.555    2.725   -0.956    0.293    3.913   -0.267   -0.847   -0.847   -0.493    2.153
X2==    6.764    1.961   -0.375    4.552    1.592    2.284    1.160    0.875    1.641    0.171   -1.134    6.575   -1.134    4.331    1.592    2.284   -0.402    3.107   -0.834    0.997    4.219   -1.101   -1.101    4.543   -0.829   -0.245    2.219    0.736   -0.407   -0.407    1.532    0.593
CD1=       23       16        6       15       21       10        2        8        5        4        0        9        5        8       16       11        2       11       11        8       14        3        1        4        1        2        9        1        0        0        1        3
CD2=       27       13        2       13       12        6        6        4        5        1        0       17        0        8       12        6        3        7        2        4        5        0        0        8        0        1        3        1        0        0        3        1
TCCTATAGTAGGTTCGTCTAAAAATACTACCTTGGGATTATGGAGAAAAGAGGCTAAGATGTCACAAAGTACTCGTTGGCCTAAGGACATTTGCCTTACAGGTTTTCTGTAAAGAGCTTCTATACCGATGATTTCCTCAAAAAGCTCTAAATTCTCTTTGAAGGTTCTTTCATCTATCTCATAAATCTCTTTCAAGATCTTAAAAGATTCAATAAGAGGCAGAGACCACCAAAGTTGAGTTCTTTGACCAAAAACTACCCCAATATTTTTTGCATTTTTTATCCTATCTTTATAAGGAATAACATTATTTATTAAAACTTCTCCACCATCTGGTTCTAAGACTCCTGTCATTATCTTAATTGTTGTAGATTTTCCAGCTCCGTTAGGTCCTAAGAAGCCTACTATCTCTCCTTCTTTTATTTCCATAGAAATTCCATCTACAGCCTTTACATAGAAATAATCTTGAGAAAAAAGGTCTTTTACTGTACCCCAAAATCCCTCTCTCCTGTTTAACACTTTAAAATACTTTCTTAAATTACTTACTTTTATAACACTATCTACCATAGGCTTAAATCCTTTCTTATTTTTTCTTCCTCAAGTTTTATAGGAATAAAGGGAAATAAGAGCTTTATTAAGAATAATAATCTTGTAAAATTGAACTTATAAAAGAGGGATTTAAAGACAAAAAGAATAGCCTTAAACTTGTTGATCTTATGGTTCATAAAACCAAGGGTAAAATATTTTCTTCCAATAATATCCTTTATCCTATTAATACATTCCCTTTTTCTCACTATTTTCTGGGAGCTTTTTATAAGCTTTTTATGAATAGAATTTAATTTTATCTGACCTAAACCTACAAAAGTAAATTTTTCTATAAATCTTCTGTTTTCTAAAACATCGTCAATTTTTACATCTCTCCTATCAAAGAAGTTATAGATATTATCTGGACCTTGATAATAATAAAGATGATAATTGTCTATTAAACAGAAAGAATAATCAAGTATAACTCTATATACAAAATCTGAATCTTCACATACAAGTAAATCTTCATTAAATAATCCAATCTTTTCAATAACATCCCTTTCAATGACTAATGTATTAATATGGGTACAATAAGAACCACCTTTAAGAAAGGATTCTTCGTAGAAATTGTCTCCAAAAAAGATATATTTTCCTTCTATTTTGGGATTAAAAATAGAG
KOK=       104
KK=  228783  LL=  229922  Z=    5.60  JJ=  228723  DL=  1140
A===      111      112      113      114      121      123      124      131      132      133      134      141      143      144      211      213      214      223      224      231      233      234      243      244      313      314      323      333      334      343      413      433
B===      222      122      422      322      212      412      312      242      142      442      342      232      432      332      221      421      321      411      311      241      441      341      431      331      424      324      414      444      344      434      423      443
RRR=   25.331    0.771    0.105   53.278    9.314    1.067    8.078    0.748   -0.106   -0.023   -0.172    1.728   -0.506    4.930   10.487   -0.744    8.350    6.940    1.171    0.290   18.322    0.496    2.503    1.608   -0.023    5.818    9.989   15.406    0.112    0.427    0.172   -0.302
X1==    4.809    0.729    0.102    7.411    3.259    2.113    2.188   -0.416    1.600    0.112    0.410    1.098    0.410    1.621    3.259   -0.452    3.893    4.083    1.005    0.574    2.279   -1.242    2.004    0.682    0.112    2.869    2.279    6.102    0.271   -0.729   -0.410   -0.729
X2==    5.267    1.058    1.030    7.189    2.857    0.505    3.692   -1.798   -0.066   -0.207   -0.420    1.573   -1.236    3.041    3.217    1.647    2.145    1.700    1.165    0.505    8.040   -0.399    1.249    2.356   -0.207    2.028    4.384    2.525    0.415   -0.585   -0.420    0.415
CD1=       21       10        4       16       17        8        7        3        7        2        2        5        2        3       17        3       10       12        5        5        5        0        4        2        2        5        5        7        1        0        1        0
CD2=       23       11        5       18       16        4       11        0        3        1        1        7        0        6       17        6        8        6        6        4       10        1        3        5        1        4        6        3        1        0        1        1
TAATATAAACCCGTTCTTTAGGGGTCAACAAATATACCTTAGAAGGGTTTACAGACCAAACAAGAGTATGGAAAAAAGAATTTCCAAAAGCTTGAGCCAGATTCCATACTTGTTTAAGGACATCTCTATGTCCACGATGAAGTATATCATAACTGCCGGCTGTAACAATAACTATTCCTTTTTCCTTCATAAAGATTCTAAAAAATCTTCCTCAAATTCTTTCCACTTAAACTTTTAATTTCTACTTTACCTTTTTGCATATGACTTTCAACTTTACCCTACTTAGGAACGCTGATGAAATCTTTATTTTAATAGGGCAAATTTTTTTATTTTTAAATTTTTTGAAGATAAAACGTTTTACTAAAAAATTGCTTAGATTAAAGAATGTGATATAATTACAAAAAAATTTTTCCCAATTTTGAGATATGCCCAAGGAAATTTCTTATATCAATAGGATTATATCCGCGTATGGATCTTATGCGAAACCATTTTTAAACTGGATTTTGGAAACAGGCAGAATTTCTTCAGCCTGGAAAACTTATTTTTTAGCATTGAAATTATATTGGAAAGGAGAATATTTTTTAGCTTTAAGTAAATTAGAAAAAGCCCTTAATAAGTGCAATAATAGTAAAACATTATATTATCTTGTTCTTACTCAAAAGCTTGCATTTTTATCAAGGGTAAATAGTAAAGAAGGAGTAGAGCTCTTTCACAAGTTAAAACAAGAATTCCCTTATATTCCATCCTATGTAAGAAATATTGCAGTCTCATCACTCCTTCATTACTATGCTACTATCTTCCCATCTAATCTCCCCAAGTTTCGTATTTGGAGCAATAGTTATCATTTAGACTCTTCCTCCCAGGTTTTTATATTCTTAGGTAAGGCAAGAGAAGAGATAAAAAAAGAAAATATTAGAAAAGCCATATTTTACTACGTTAAAGCTTTTAGAACATCCCTATCTATTCCCCATCCAACAGGAATTATCAATAGTTTAAACAACCTCTCTTGGAATCTTAAAGAAAGACATCCTAAATTTTCTCTATCATTAGCTAAAAAAGCTGTTTATTACTGTGCTTTATATAGGGAAGATCTATCTTATGATTTTGCTGTTCTGGATACTCTTTTTGAAGTACAGAGGA
KOK=       105
KK=  232113  LL=  232502  Z=    6.98  JJ=  231663  DL=   390
A===      111      112      113      114      121      123      124      131      132      133      134      141      143      144      211      213      214      223      224      231      233      234      243      244      313      314      323      333      334      343      413      433
B===      222      122      422      322      212      412      312      242      142      442      342      232      432      332      221      421      321      411      311      241      441      341      431      331      424      324      414      444      344      434      423      443
RRR=   -0.382   30.334    0.297   23.320   -2.880    0.256    0.028    0.297   -0.444   -0.681    0.238   62.847    0.254   -1.759    0.311   -2.584    0.321    2.850    0.018    0.023   -0.753    0.238   -1.104    0.250   -0.681   -0.190   -1.202   -0.363    0.041   -0.147   -0.317   -0.176
X1==    1.708    6.119   -1.035    6.020    2.249   -1.058   -0.024   -1.035    1.832   -0.459   -0.428    7.020    0.572   -0.399    0.314   -1.058   -1.021    1.748   -0.067   -0.095    1.520   -0.447   -0.447    0.583   -0.459   -0.428   -0.480    1.799   -0.187   -0.187    0.572    0.813
X2==   -0.224    4.957   -0.287    3.874   -1.280   -0.242   -1.179   -0.287   -0.242    1.482   -0.555    8.953    0.445    4.404    0.988    2.443   -0.314    1.631   -0.270   -0.242   -0.496   -0.532    2.468    0.430    1.482    0.445    2.504   -0.202   -0.217    0.783   -0.555   -0.217
CD1=        5       12        0        7        6        0        1        0        3        0        0        8        1        0        3        0        0        3        1        1        2        0        0        1        0        0        0        2        0        0        1        1
CD2=        3       12        1        6        1        1        0        1        1        2        0       12        1        5        5        4        1        3        1        1        0        0        3        1        2        1        3        0        0        1        0        0
AGAGTGATATTAAATTCTGAGAATAATGTAAAGATTATACTTTGTAGAATGTTCTTTCTGCTAATTTCTTTAAATCCCTTTTCAATTTCCATAGCCTCTCTTTCCTCTGTAGCAAAAAGTTTAATTACTTCTGCTCCTGAAATTCTTTCTTCTACTTTCCCCATTAATTTAGCAGAGGATTCTAAAAGATCTTTTGTGATATATGTAATTCTTTGAGACAAGGGTTTAAGACCTAGATAATAAAAGGGTAAAATTGAAAGAGCGATTAAGGTTAATTTCCAATTGAGATAAAAGAGCATAAAAAGAGCAAAAATAAATTCTCCTAATCTTATTAATTGGCTTACTAATGTAGAAGAGAAGAAGAATCCTAATCCTTCTATTTCTCCAATT
KOK=       106
KK=  250429  LL=  251568  Z=    9.21  JJ=  250399  DL=  1140
A===      111      112      113      114      121      123      124      131      132      133      134      141      143      144      211      213      214      223      224      231      233      234      243      244      313      314      323      333      334      343      413      433
B===      222      122      422      322      212      412      312      242      142      442      342      232      432      332      221      421      321      411      311      241      441      341      431      331      424      324      414      444      344      434      423      443
RRR=   29.365    9.053    0.813    7.438    4.790   19.648    0.381    0.597    0.260   -0.823    1.546   57.206    5.669    1.445   -0.341    0.148    0.489   51.939   -3.842    0.324    7.891    0.187    0.472    1.393   -0.217   -1.200   41.503   -1.810    0.455   -0.183    1.395    0.827
X1==    4.096    4.766    1.761    6.718    2.130    2.610    1.352   -0.574   -0.722    1.438   -1.196    7.853    2.173    0.406    0.624   -0.167   -1.888    5.998    3.151   -0.167    2.899   -0.458    1.144    1.040   -1.162   -0.354    7.020    2.397   -0.638   -0.638    1.331    0.362
X2==    7.169    1.900    0.462    1.107    2.249    7.528    0.282   -1.040   -0.360   -0.572   -1.292    7.285    2.609    3.562   -0.547   -0.886   -0.259    8.660   -1.219   -1.938    2.723   -0.408    0.413    1.339    0.186    3.389    5.912   -0.755   -0.713    0.287    1.048    2.287
CD1=       17       20        6       15       13        8        6        2        2        3        0       17        4        2        9        3        0       15       10        3        5        1        3        3        0        1       10        3        0        0        3        1
CD2=       31       14        5        6       15       18        4        2        3        1        0       18        5        6        7        2        3       19        1        0        5        1        2        3        2        6        9        0        0        1        3        3
AAAACCCTTGAATTCTCCAAAAGATTTTGTTTTGATCTGTCTTCTTCTAAAAACAATGAAAAATGGTTGGATTTAAACGAGGATATTAAGCCTGATTTTAATAATCTATCTTTGGATATTTTGGCTGAATTAAAGAGAATAAGCATATTTAAGGATTTCTGGAGAACCATAGAATTACTAAATAATATATCAAAGGAAGAAAGAAAAATTTTGATCCTCTCAGCCTTTATGAGTCTTTGTAATAGAAAGAAGCTATTCCCCTCTACCTCTAAGAAGATTAAAGATATATTGGATTTCTCAGAGAATATTAAAAGACTCATTAATTTTGCGAAGAGGGATTTTGAAGTTATGAAATTCTTATCGTATATTTCTAATGACCATCCCTTCTTTAAAGCAAGAATGGATTTGGCTAAAAAGTTTTTGGAAGATTTATATCCTGAGAAAAGAGATCTTTTTATAGATTTTTATCTCTCTTTGGAAGAGAAAGGAAGAGAGTTTATAGACACTTTTGTGAGGAATTATGTAAGATATGATAGAGATTGGCATATTAAAATACCTACTCCAGAGGAAATAGTTCCTTTTGTTAAAGAATTTCAGCTGAAGGAACTGCCTTCTTCTTTAGCTTATTTTTGCTTTGAGAAGAGAGAAAGAAGAAATTTCAATAAAATAATTAATGAAATGATGGTTAATGCTTAATACTACAGTTTAAAAAATCCTTTTAATTGCCTCTATAAAATCAGTGAAGTCTTTAATATCCTTTTTGGCATACTCATAAACTTTTTGATCTTCTATCTCCCAATATCTATGAACAAGTTTATTTCTGAATCTTATCATATTTCTTAATCTCTCCGAGAGATCTTTATCTAAGACTTTCTCTTTTTCAAGGATTTCTATGCATTCTCCTAAGCTGGAAACTCCCTTGTTGAATCTTTTAGCACAGATGTGAACACATATCCCTCCTAAGGCTTCTATAGCCTGGAGAAGGAAGTATTTTAAGGCTGCTATATTTCTCTTGTCAGACCAGAATTCATTTACATCTAAGGAGGTTAATTTTTGAATCTCCTCTAAGGATTCATTGATGTCAGAAATTCTCTGTTTTATTTTTTCAATATCTATCTGCATCAAGGAAGAAGCTCCTTT
KOK=       107
KK=  251599  LL=  252468  Z=    5.22  JJ=  251599  DL=   870
A===      111      112      113      114      121      123      124      131      132      133      134      141      143      144      211      213      214      223      224      231      233      234      243      244      313      314      323      333      334      343      413      433
B===      222      122      422      322      212      412      312      242      142      442      342      232      432      332      221      421      321      411      311      241      441      341      431      331      424      324      414      444      344      434      423      443
RRR=   25.140    8.254    1.043    7.927    4.168   15.862    0.780   -0.269   -1.562    2.853    0.981   26.487   -0.202   10.848   -2.491    0.258    0.407    6.200   -0.086   -4.363   16.780   -0.683    1.581   -0.028    1.018    0.163   10.104    0.881    0.171    0.171    0.177    0.171
X1==    6.327    1.911    0.703    2.305    1.479    4.538    0.977   -0.718   -1.647    1.040   -0.893    5.250    1.107    7.170    1.479    0.827   -0.946    4.028    3.195    4.538    7.774    0.755    0.755   -1.053   -0.960   -0.893    2.430    0.541   -0.426   -0.426    0.107   -0.426
X2==    3.973    4.319    1.484    3.439    2.818    3.495    0.799    0.374    0.949    2.744   -1.099    5.045   -0.182    1.513   -1.684    0.312   -0.430    1.539   -0.027   -0.961    2.159   -0.905    2.095    0.026   -1.060   -0.182    4.159    1.626   -0.402   -0.402    1.652   -0.402
CD1=       17       10        3        5        9       10        4        1        0        2        0        9        2        8        9        4        1       11        9       10       10        2        2        0        0        0        4        1        0        0        1        0
CD2=       22       19        6       10       15        8        4        4        4        4        0       13        1        3        3        3        2        4        2        1        3        0        3        1        0        1        5        2        0        0        3        0
ATGGCTTCAAGGGATGTTGTTTCTATTAAATCTGTAAGGAATTTTTCGTCTCTTGTAAAAAGGAGAAGACCTGTTCTAAAAATGTTGTTTAAAAAAGAATTTTTGGCATAATTTAATACCCTTAAGTCAATAATCTCAAAAGGTAGGTTAATCTTTTTGGAGATTTCTTTTATCATTTTAAGTTCTAATTCCTCAATGTTTTTTTCGTCAATTTTGTTGAGATAAATACCTATGTCAATATCTCTGAAAGAAAGAGCATTTAAGAAAGATCCATATAAATATGCAAAAATTATATTCTCTTCCTCTTGAAGAATTTTTCTAATCTCATCAATAATTCTTTTTCTTTCTTTTTCATCAAGGGAGTAAAATTCCTTGTTCATAAAAATATTATATCATTGTTACTATATTTACGATTTTTCCATTCTCCAAATAAACAATTTTATTTATAAAGGTTTCCTTAGGTAAATCCTTAGGAGTAATGATGACACAAGTTGTATCTTTCATCTTTTCTTTTATAAATTTAAATATCTTTTCTTCTACCCTTGTATCTATTTCAGAGGTTGCCTCGTCAAGTATGAGAATTTCAGGATTTTTCAATATAGCTCTGAGAAAAGCAATTATCTTGTTTTGTCCTCCAGATGTTTTTACTCCTCTTTCTCCTATTATGGTGTCAAGCCCATTGGGGAATCCTTCCATTAAAAATTGGTATAAATCCATCTCTTTTAGGAGATTATTTATCTCATTATCAGAGATGTTGGGATTTGCATAGGAAATGTTATTTCTAACAGTATCATTAAATAAGAAGATATTTTGGGAAACAATTCCGATTTTTTCTCTTAAAGAGGAAAGCTTTATTTTACCTAAGTCGAT
KOK=       108
KK=  253459  LL=  254268  Z=    6.33  JJ=  253459  DL=   810
A===      111      112      113      114      121      123      124      131      132      133      134      141      143      144      211      213      214      223      224      231      233      234      243      244      313      314      323      333      334      343      413      433
B===      222      122      422      322      212      412      312      242      142      442      342      232      432      332      221      421      321      411      311      241      441      341      431      331      424      324      414      444      344      434      423      443
RRR=   30.372   12.782    0.897   21.119    4.719    3.364    0.142    2.562   -0.243   -0.553    0.797    3.962    6.433    6.486   -0.417   -2.049    0.278    6.047   -1.036   -2.146   36.677    0.126    3.427   -1.446    0.746    0.797    0.219    4.301    0.109   -0.264    0.193    0.109
X1==    4.380    3.759    1.146    4.644    1.844    2.614    0.440    1.146    2.614    0.797   -0.983    2.137    2.017    3.158    1.078    1.391   -0.880    1.639   -0.765   -1.667    5.887    0.115    3.115   -0.758   -1.076   -0.983    0.953    1.564   -0.373   -0.373    1.017   -0.373
X2==    6.934    3.401    0.783    4.547    2.559    1.287    0.323    2.237   -0.093   -0.693   -0.810    1.854    3.190    2.054   -0.387   -1.473   -0.316    3.689    1.354    1.287    6.230    1.100    1.100    1.909   -0.693   -0.810    0.230    2.750   -0.292    0.708    0.190   -0.292
CD1=       20       17        5       10       12        7        3        5        7        2        0        6        3        4       10        5        1        5        1        0        7        1        4        0        0        0        2        2        0        0        2        0
CD2=       21       14        3        9       12        4        3        5        2        0        0        5        4        3        5        0        2        8        5        4        7        2        2        3        0        0        1        3        0        1        1        0
CATAATAATGACCAAATTAACAAGTAACTTTGCATTTTTACTTCCTAATAAAACCTTATCGATTACTATCTTTGTTAAATAGGGAACAGGAATTGTAATAAAGGACGAGATTATAAGAAATATACTTGCGATTACAAAACTACCAAGATGAATTTTGAAATAAGGTAACAATATCTTAAGTTTTGCTAAGGAAATATCTTCTTTCTTGGGAGTAAGGAAATTAAAATCCTCTTTCATTTTTATGAATTCCCTTTTTGTATAATTTTTTCTATACTTATTTTTAACAAGATAAAAGGAAATAATAAACAATACTAAACTTTTTTAACATGAAAACTTGTTTTGTTCAAAGCGAAAATTTTTTCGTATTTCTTTACCACATTATTAAAGGAAATGAGAAAATCTTCCAAAGCTTCCCCCTTAATACATTCCTAATGTTCCTTTTCTTTTTGCATTTTTGTCAGCTATATCAAAAATCAAAATTCCTAATATGAAGAAGATTAGAGAGCTTATGACGAGCTTTGAAATATCAAGACTTAACGAGCTAAAGGGTATATTCTCTACATTATTTATTTTTTTAATAATGAAGCTCCTTGATGTATAGGAAAATATGAAAGGATTTCTTTTATCTCTGGAGTTAATAATTTCTCCTGAATAATTAGAGGAATTAAAAGAATCAAATTTAAAACTCCAAGCCAATTTCCCATACTTTTTACAACTAATACAAGTCCTGCAAGCATAAAAGCAAACCCATACAATCCAAAAACAAGAATGAAGAAGATAAGAAAACTAAGGGGATTACTAATTATAGTT
KOK=       109
KK=  254539  LL=  255618  Z=    5.89  JJ=  254419  DL=  1080
A===      111      112      113      114      121      123      124      131      132      133      134      141      143      144      211      213      214      223      224      231      233      234      243      244      313      314      323      333      334      343      413      433
B===      222      122      422      322      212      412      312      242      142      442      342      232      432      332      221      421      321      411      311      241      441      341      431      331      424      324      414      444      344      434      423      443
RRR=   38.472   10.472   -0.825    2.432   -0.610   14.608   -0.133    0.992    1.850    0.803   -2.419   39.495   -0.018   29.725    1.770    0.194    0.305    8.517    0.115    5.163    0.841   -0.645   -0.700   -0.074   -1.820    0.115   36.808   -0.457   -1.369   -0.858    0.854   -0.258
X1==    7.059    2.506   -0.395    1.444    1.256    3.732    1.617   -1.016    3.732    1.291    1.835    6.449   -0.087    4.181    2.090    0.392    0.336    2.437   -0.628    4.846    0.885    0.548   -0.312   -0.024   -1.210   -0.087    5.365   -0.799    2.400   -0.600    0.874   -0.600
X2==    5.450    4.178    2.087    1.684   -0.485    3.914   -0.082   -0.976    0.496    0.622   -1.318    6.124    0.212    7.110    0.847    0.496    0.908    3.495   -0.184    1.065    0.950   -1.178    2.240    3.089    1.503   -1.318    6.860    0.571   -0.570    1.430    0.977    0.430
CD1=       20       12        2        4        9       10        5        1       10        3        3       11        1        5       11        4        3        9        2       12        3        2        1        1        0        1        9        0        3        0        2        0
CD2=       30       22        8        9        8       10        4        2        4        2        0       19        2       13       12        4        6        8        3        5        2        0        4        6        3        0        8        1        0        2        3        1
GTTAGAGGACATTGAGATAAGCCAAAAGAAGATGTAGAGAAAAATAAAAAATGGGAAGATGAGAAAGAGGTGATTTTTTAAGAAATTTTACAAAATTTCTTAACTCCGTCTGAAGTAAATATTTCACTCTTAATTCCTCCTCTCTACAAAGCTTCTAAATATCTCTTCAAAAGGCTCTCCTAAATTATGTATTTCAATAGGGACTACCAAATTTCTTTTTAATTCATCAAAAAGATTGTATATTAATTCAGGACTTGATAAGGTGATCTCTAACAAATCTGTATCTAATCTTTTTCGATCTCTTTTAAATATTCTCTATTTCCGGAGTTATTTAGGATTAACCTATACTTTGCGAAAGATATTTTTCCTATTAACTCTTTTGTGGTCCCTTCTACCACTACGCTACCTTTGTTAATTATAAGAATCCTATCAGAAACTTTCTCTATAAATCTTAAATCGTGAGATGAGATTATTAGTGTTGATACTTCTCTCAATTCTTTGACGATCTTTTCTATTTCAAATCTTGTTAAAATGTCAAGTCCAAGAAGAAGCTCATCAAGAATTAATATCTTTGGACTTGTTGAAATAGCACATATGATAGCTGATTTTTGTTGCATTCCGCTTCCTTTTAAATTAGCAAAATAGTAAACGTTTTCTCTTAGAGACGTATTCCAGTAAAGATTTCTTGATCCTTCTAAGATTACTCCTATTTCTCTCATAATATCTTTTTTATACTTTGGCATTTTCATACTTAATATTTCTATCTCTCCTTTATCAGGTGTTACAAGATCAAGAATCATTTTTATGGTTGTCGTTTTTCCAGCACCATTAGGGCCAAGAAGGGCGAATATTTCATTATTTTTTACTTGAAAAGAAACTTCATTTACCACTTTTACTTTTTTATTTCCTTTCCCAAAAGTTTTTTCCAAATTTTCCACCTTAAGTATAGTCTCATCTCTCATGGCAAGACCTCCTAATCTAAATTCACTTTAGTTTTTTTGAGAGCATGAATATATCCTTTTTTAAAAATAAGAGATAGAGCTCCTAAAGGATCCTTATGTGTATCATAGTAAATATTAG
KOK=       110
KK=  256039  LL=  257028  Z=    5.05  JJ=  256039  DL=   990
A===      111      112      113      114      121      123      124      131      132      133      134      141      143      144      211      213      214      223      224      231      233      234      243      244      313      314      323      333      334      343      413      433
B===      222      122      422      322      212      412      312      242      142      442      342      232      432      332      221      421      321      411      311      241      441      341      431      331      424      324      414      444      344      434      423      443
RRR=   21.738    7.398    0.035   19.028   12.428   10.159    2.214    0.095   -6.077   34.667   -1.129   15.490    0.015    5.678   -1.526    2.092    0.240    4.205    0.077    0.371    4.168    1.228    2.569    4.070   -0.014   -0.458    3.940    1.230    0.254    0.254   -0.353   -0.283
X1==    4.510    2.046   -0.571    6.507    3.071    1.635    1.456   -1.564   -1.215    8.829    1.175    2.666    0.367    1.829    1.362    1.065    0.905    2.379   -0.338    0.495    1.838   -1.084    0.774    1.570    0.467   -0.441    2.799    2.499   -0.537   -0.537    0.367   -0.537
X2==    4.820    3.617   -0.061    2.924    4.047    6.215    1.521   -0.061    5.001    3.927   -0.960    5.810    0.040    3.104   -1.121    1.965    0.265    1.767   -0.227    0.750    2.268   -1.133    3.319    2.593   -0.029    1.040    1.408    0.492   -0.474   -0.474   -0.960    0.526
CD1=       27       15        3       18       18        6        6        1        1       12        3       10        2        4       13        5        5        6        2        4        3        0        2        3        2        1        4        3        0        0        2        0
CD2=       14       14        2        6       15       13        5        2       11        5        0       10        1        4        3        6        3        7        3        4        4        0        5        4        1        2        3        1        0        0        0        1
TACTCTCTTAGTCTGAAGATAAAGTTTAATAATGGAGTAACGTTTAGCACCCAGAAAGCTACGGCAGATCCCATTACCATAAGGGATATCATAACCAGTGAGCTACTTATTAGTGAAATTATTAAAATAATAAATTTCAAAAGATTGAACTCTAAGTTTAGTTTTACCCATGCATAGGAGAGAGTAATTATGCCTATGACGAGTTGGCTCAAGCCCTTCATGTCAAAAACCTCTGCAAAATAAAAGAAGAATATATTAAGAGGTTTTAGATAATATTTTATAAAGTCACCTGAAATTAAATAAGAAGGTAAGTTCCAAAGATTATCAAAGAAAAGTTGCAAGGGAGATAAGGCAAGTAAAGAAAAACCATATATAAATAAAATCTCATAGTAACTCCATCCTAAAATATTTGGAATAGATTGAAAGATTACATATATGGATAGTAGTCCCAAAAGATTTGTAATTACCATACCAATAGTGCTAATAAAAAAGTCTACCCTATATTGCATCCTTCCTTTTATATCTTGAGCAATAAACCAAAAATATACCTTTATGTAGTACTTTAATCTGGATTTAACCACCATTTATCTTAATAAATCTCTCGGTTAGTTTGTAATATGTTCTACTTAAAGCTAAAAAGACAAAAAGCCAAAAGATTTGTACCACCAAAGAGTTTAAATAATCAAATATAGTAAGATTTTTATTGATTAAGATCTCTATGGGCATATGGTATATGGTTTTAAAAGGTAAAATTTCTAAGATTCTTCTTAGATTTTCTGGAAAAAGAGGAATAGGTATTATACCTCCTGAAAGAAATAATATTATGGAATCCTTTGTGACAGAGAGTCCCCAGATAGATTCGGTGAAAAAGGCAGTAACTCCTACAATAAAATCAATATTGAAATATATTAAGTATGAAATGATTATAGAGATCACAAAGAATACAAAATTAATACCCATGTTAATTGGCATTCTAAGAATAAACTTTAA
KOK=       111
KK=  257689  LL=  258828  Z=    4.68  JJ=  257659  DL=  1140
A===      111      112      113      114      121      123      124      131      132      133      134      141      143      144      211      213      214      223      224      231      233      234      243      244      313      314      323      333      334      343      413      433
B===      222      122      422      322      212      412      312      242      142      442      342      232      432      332      221      421      321      411      311      241      441      341      431      331      424      324      414      444      344      434      423      443
RRR=   43.841    4.350    2.913   13.108    6.989    3.111    0.148    0.230    0.847   12.411    0.482   27.919    4.565   19.940   -2.966    0.602    2.304    5.694    0.188   -0.706   25.370   -0.206   -0.259    4.395    0.733   -2.434   -0.341   -1.789   -0.102   -0.411    1.691   -0.102
X1==    7.156    1.582    0.765    2.271    4.154    3.706    1.744    0.231    0.314    4.234   -1.184    4.837    2.220    6.041    1.949    2.737   -1.164    2.942    0.178    1.768    8.042    1.004    0.233    2.623   -0.720   -1.184   -0.296   -1.071    0.213   -0.787    1.369    0.213
X2==    6.126    2.750    3.805    5.772    1.682    0.840    0.085    0.996    2.698    2.932   -0.407    5.772    2.057    3.301   -1.522    0.220   -1.980    1.935    1.057   -0.399    3.155   -0.205   -1.111    1.675   -1.019    2.057    1.155    1.670   -0.478    0.522    1.235   -0.478
CD1=       24       12        5        6       19       12        6        4        5        8        0       10        4        7       13       10        1       12        4        8       15        3        2        4        1        0        2        0        1        0        3        1
CD2=       29       16       10       17       13        4        4        5        7        4        1       17        4        7        4        3        0        5        5        2        4        1        0        4        0        4        2        2        0        1        3        0
TTTAGATCTTCCAAAAGACCATCGTATATGATTTTCCCTTTATCTATTACAATAATACGAGGGCAAAGAGCTTCCACATCGTTCATATCATGGGTTGCGAGGAGGATGGTTGTATTTTTTCTTCTGTTTAGTTCTTTTATTAATTTCCTTACCTTATCCTTTATCAAGATATCAAGTCCTATAGTAGGTTCGTCTAAAAATACTACTTTGGGATTATGGAGAAAAGAGGCTAAGATGTCACAAAGTACTCGTTGGCCTAAGGACATTTGCCTTACAGGTTTTCTGTAAAGAGCTTCTATACCGATGATTTCCTCAAAAAGCTCTAAATTCTCTTTGAAAGTTCTTTCATCTATCTCATAAATCTCTTTCAATATTTTAAAAGATTCAATAAGGGGTAGTGACCACCAAAGTTGAGTTCTTTGACCAAAAACTACCCCAATATTTTTTTGCATTTTTTATCCTATCTTTATAAGGGATAACATTATTTATTAAAACTTCTCCACCATCTGGTTCTAAGACTCCTGTCATTATCTTAATTGTTGTAGATTTTCCAGCTCCGTTAGGTCCTAAGAAGCCTACTATCTCTCCTTCTTTTATTTCCATAGAAATTCCGTCTACAGCCTTTACATAGAAATAATCTTGAGAAAAAAGGTCTTTTACTGTACCCCAAAATCCCTCTCTTCTGTTTAATACTTTAAAATACTTCCTCAAATTATTTACTTTTATAACACTATCTACCATAGGCTTAGGTCCTTTCTTAATTTTTCCTCTTCAAGTTTTATAGGAATATAAGGGAAATAAGAGTTTTATTAAGAATAATAATCTTGTAAAATTGAACTTATAAAATAGAGATTTAAAAACAAAAAGAATAGCCTTAAACTTGTTGATCTTATGATTCATAAAACCAAAGGTAAAATATTTTCTTCCAATAATATCCTTTATCCTATTAATACATTCCTTCTTTCTTACTATTTTCTGGGAGCTTTTTATAAGGTTTTTATGAATAGAATTTAATTTTATCTGACCTAAACCTACAAAAGTAAATTTTTCTATAAATTTTCTGTTTTCCAAAACATCGTCAATTTTTACATCTCTCCTATCAAAGAAGTTATAGATATTATCGGAACCTTGGTAATAATA
KOK=       112
KK=  270109  LL=  270618  Z=    6.33  JJ=  269959  DL=   510
A===      111      112      113      114      121      123      124      131      132      133      134      141      143      144      211      213      214      223      224      231      233      234      243      244      313      314      323      333      334      343      413      433
B===      222      122      422      322      212      412      312      242      142      442      342      232      432      332      221      421      321      411      311      241      441      341      431      331      424      324      414      444      344      434      423      443
RRR=    2.901    1.374   -0.071   37.536   11.318   12.814    0.177   -1.021    2.729    0.175    0.643    5.596   -0.592    6.962    0.048   -0.230   -0.464    1.674    1.005    0.835    8.155    0.652    0.652    5.402   -0.557   -0.592    2.247    7.369    0.186    0.186    0.643   -0.113
X1==    1.504    1.919    0.075    6.776    3.975    3.884   -0.406    1.075    4.868   -0.442   -0.626    3.250   -0.626    1.111   -0.137   -0.049   -1.234    0.746    1.797   -1.033    2.499   -0.711   -0.711    3.991   -0.442   -0.626    1.499    1.789   -0.299   -0.299   -0.626   -0.299
X2==    1.929    0.716   -0.950    5.540    2.847    3.299   -0.437   -0.950    0.561   -0.396   -1.026    1.722    0.944    6.266   -0.349    4.668    0.376    2.243    0.559   -0.808    3.264   -0.917   -0.917    1.354    1.262    0.944    1.499    4.119   -0.621   -0.621   -1.026    0.379
CD1=        4        5        1        9        8        5        1        2        6        0        0        5        0        2        2        1        0        2        4        0        3        0        0        5        0        0        2        2        0        0        0        0
CD2=        8        5        1        9        9        7        1        1        3        1        0        4        2        7        3        9        2        5        2        1        5        0        0        2        3        2        3        5        0        0        0        1
TTTAAGCCTGAGATAGAATATTCCGATCATTTGATCCTTCAAAATATTTTTAAAGAGAAAAAGCCTATAGTAATGATCCTCTTAGTGGGAAGACCAGTAGATATAGAAAATTATCTTAGTAAAACTTTTGGGGTTATTTGTGCTTGGCTTCCTGGAACAGAAGGAGAAGGGATAACAGATATACTTTTTGGCGATTTTAATCCTAAGGGGAGGTTGTCCTTCACTTGGTATACTGTAGATAGAAATAAGGCTACTTTTCCCTATGGTTATGGACTTTCTTATTAAAAGAGATGGTGGATTTCCCTAAAGAAGGAAGATGTAAAATATGTGGTAAAGAGTCTATCTTGATATCCTCCTTCTTGGGGATATGTAGAGATTGTATTTTAAATAGATTTGAAGAGGCTTTACCCATTATTGAATCTGCCCATAAGAGGGCAAGGGCTTACTTTAATCTCTCTTATCCTGCTTATTCTCAGAAACCCTACTGTAATCTTTGTATTCATAAGTGTG
KOK=       113
KK=  274909  LL=  275718  Z=    7.35  JJ=  274879  DL=   810
A===      111      112      113      114      121      123      124      131      132      133      134      141      143      144      211      213      214      223      224      231      233      234      243      244      313      314      323      333      334      343      413      433
B===      222      122      422      322      212      412      312      242      142      442      342      232      432      332      221      421      321      411      311      241      441      341      431      331      424      324      414      444      344      434      423      443
RRR=    9.574    0.890    0.107   15.878    5.612   16.934    3.224   -0.291    0.313    1.127    0.094    4.715   10.119   47.304    0.276    0.494    2.247    9.350    7.985    1.554    0.702    1.127    0.012    2.162    1.482    4.918   -0.075    0.252   -0.249    0.252    0.701   -0.249
X1==    2.267    0.566    0.316    5.250    3.565    3.517    0.879    0.954    0.323   -1.053   -1.074    2.748    3.618    8.106    0.137   -1.594    2.132    4.169    3.397    1.600    0.867   -1.072   -0.132    0.749    1.819    2.680   -0.092   -0.483    0.497   -0.503    0.803    0.497
X2==    4.223    1.574    0.337    3.024    1.574    4.815    3.667   -0.305    0.971   -1.070   -0.088    1.716    2.797    5.836    2.013   -0.310    1.054    2.243    2.351    0.971    0.810   -1.051   -0.091    2.885    0.815    1.835    0.810   -0.521   -0.501   -0.501    0.874   -0.501
CD1=       11        7        3       11       14        8        4        4        3        0        0        7        5       10        6        0        6        9        8        5        2        0        1        2        3        4        1        0        1        0        2        1
CD2=       15        9        3        7        9       10        8        2        4        0        1        5        4        7       10        2        4        6        6        4        2        0        1        4        2        3        2        0        0        0        2        0
CAGTCTCAATATGTCTTGTATTCTCATTATATAAAGCCTCTACCGTAGCATCAGGATATAACTTTCCATTATTGAAAAACATAGCATTTGGAATTACTTGCTGATAACTCCAAATAACAAGACCTGAGCAGTCAAATCCCACTTTAGGATCCTGACCACCATATACGTAGGGTTTCCCAATTTGCTTTAGTGCAAATTCTAAAGCTTTTTTGCTTTCTTCATAAGTTACCTCTCTGGAGGAGTACTTTAAAGCACATCCAGAGATTAGGAGCAAGATAACTAAGAGAAAAAAATAAAAAAAATACTCTTTTTTTCTCATAATTTATCCCAATTTCATAGGTCTTTTTTATAATATCACCTTTTTATGAAAAATAAAATATTTTAGCTTTGTCTTTGAGGATGGCTTTCTTAATATATCATTTTATAGTTAGCTGATGATCAATATGAGTATATACAAACTTTTAGGATAAGAAGATAAATTATTTATAAATATTCAATATGGTGGAAGATGATAAAAAAGTAAGCATTACATCTTGTTCTTGTTTTAGCATCAATGATATTCCATTCATACTGAGGTAGGTTAAACTTAACCAAATGATTATACACATCAGTAGGAAGAGAATTTTTATCAAGGAGATGTTTAGTATCCAGTTGAAATTCTTGGAAAGGGAGAAGAGCTTCATAGAAAGGTAAGATCATAGGCTGTATCCTCCTCCTTGGAAAGGATTGAGAGATCTAAAGAAGTTGAGATTTAATTTCTTAATTATACCAAGGAGAAGGGATACAGCCTCAATTCTTTTTATCTTCTTA
KOK=       114
KK=  284719  LL=  285708  Z=    7.26  JJ=  284599  DL=   990
A===      111      112      113      114      121      123      124      131      132      133      134      141      143      144      211      213      214      223      224      231      233      234      243      244      313      314      323      333      334      343      413      433
B===      222      122      422      322      212      412      312      242      142      442      342      232      432      332      221      421      321      411      311      241      441      341      431      331      424      324      414      444      344      434      423      443
RRR=   17.027    1.694    1.680   45.785    1.582   -1.475    0.030   -0.278   -0.780   14.716    0.573   16.075    1.828   36.090    1.797    0.671   -0.030    0.998   -2.935   -0.294    6.719   -0.487   -0.592    0.107   -0.321    0.771   26.636   -0.193    0.416    0.416   -0.088    0.125
X1==    3.578    2.528    0.954    5.933    5.452    1.216   -1.170    0.317    1.216    3.400    1.545    4.046    0.653    6.779    0.439    0.627    1.156    0.303    2.940    4.160    2.128    0.423   -0.401   -0.427    0.691    0.653    4.632   -0.610   -0.626   -0.626   -0.239    0.374
X2==    4.759    0.670    1.762    7.717    0.290   -1.213   -0.026   -0.879   -0.642    4.328    0.371    3.973    2.798    5.324    4.090    1.071   -0.026    3.297   -0.998   -0.071    3.157   -1.151    1.476   -0.249   -0.465    1.180    5.751    0.317   -0.666   -0.666    0.371    0.334
CD1=       13       12        4       12       19        5        1        3        5        5        3        9        2        9        7        4        5        4        9       10        4        2        1        1        2        2        7        0        0        0        1        1
CD2=       22        9        7       18        8        1        3        2        2        7        2       11        5        8       18        5        3        8        1        3        5        0        3        1        1        3        8        1        0        0        2        1
CTTTTAAGGAGTCCTTCTTTTTCTAAGGTCTCCAAATCTCTTCTAATAGTTGCTCCTGTAACGTTAAATATTTTTACTAAATCAGAGACTTTGACTCCTCTTTCTTTTTCTAACAGCTCTAATATTTTTGTCCTTCTTTCTTCTGGTAACATATTTTCACCTTTATTAAATCGTTTTTTGTTGAAAAATAATATCATAGAATTTGGATTTTTGTCAAAAAAGTCTATAAGACTGTTATGGTATTTTCTTATTAATCTTAAAATAATAAGACTTAATAAACTGTAAAAGATATTGGCACTTGGTCAGGACATAGGTACCACTTTTAAGAAATAAAGATAAATTCTTTGTAAATAGACCATATTGAAAAAGAAGATCTTTACTCCTCACTATTATCTACTCTTATACTTATTTTAATGTCTCACATTATGAGCTCTCAACCACAAAACCACAAAGATAATAAAAGAGTAAGCAGTGAATCTTGTTCTTGTTTTAGCATCAATGATATTCCATTCATACTGAGGTAGGTTAAACTTAACCAAATGATTATACACGTCAGTAGGAAGGGAAGTTTTATCAAGGAGATGCTTTTTGATAGTATTTTCAGAAATAGATAGGGAATATTTTCTTAGGATAAGAGCTTTAAGTCTTCTATAGGAGAAGCCAGTTCTTTTAGCCTCGAGAGTTATCAAGTTTTCGAGGGAAGGAGGAGTTTATTAGGAGAGGAATAAGGGTTTTTATGGAGGTCATGAAGGGGGCCATTTATAGCTCTTATTACAATTTCTCTTGCCTTTTCAGGAGACAAATTTCTAATTTCGTGGTAAGATAAGATCATAGGCTGTATCCTCATCCTTGGAAAGGATTGAGAGATCTAAAGAAGCTGAGATTTAATTTCTTAATTATACCAAGGAGACGAGATACAGCCTCAATTCTTTTTATCTTCTTATCTTCATTATTATTCCTATATTCCTCATACTGGTACCTATCTCCATA
KOK=       115
KK=  294109  LL=  294978  Z=    4.91  JJ=  293839  DL=   870
A===      111      112      113      114      121      123      124      131      132      133      134      141      143      144      211      213      214      223      224      231      233      234      243      244      313      314      323      333      334      343      413      433
B===      222      122      422      322      212      412      312      242      142      442      342      232      432      332      221      421      321      411      311      241      441      341      431      331      424      324      414      444      344      434      423      443
RRR=   19.259    3.923    2.114    6.827   14.130    1.103   10.757   -0.583    0.218    0.247    0.201   15.937   -1.694   24.553   -0.082    4.640   -0.713    4.278   -0.227   -1.290    4.584    1.135   -0.018   13.677    0.502   -0.174    4.584    2.725   -0.097   -0.448    0.013   -0.470
X1==    3.386    1.984    1.482    4.896    5.919    0.910    2.334    0.760   -0.595    0.361   -1.039    3.775   -1.039    3.912    1.110    1.662   -0.585    1.061    0.145    0.910    1.413   -0.985    0.015    2.623    0.361    0.902    1.413    0.790   -0.351   -0.351   -0.069    0.649
X2==    5.687    1.977    1.426    1.394    2.387    1.213    4.609   -0.767   -0.366    0.683   -0.193    4.222    1.630    6.277   -0.074    2.792    1.218    4.032   -1.560   -1.419    3.245   -1.153   -1.153    5.214    1.389   -0.193    3.245    3.447    0.275    1.275   -0.193   -0.725
CD1=       14       10        4       12       19        3        7        3        1        1        0       10        0        7        8        4        2        3        3        3        2        0        1        5        1        2        2        1        0        0        1        1
CD2=       19       11        6        4       12        6        9        2        3        3        1        8        3        7        6        9        4       12        0        1        7        0        0        6        4        1        7        5        1        2        1        0
GAAAGATGGGAGAAATTAACATCTACAGGTATGAATTCTCATAATCATATTATGTTTGGTAGTGTAGATGCTTGGTTCTATAGAGTTATTGCTGGAGTAAGAGTAGGAGAGCCAGGGTGGAATAAAATAATATTTGAGCCTCATCCAGTTGGAGATCTAAAGTACGCCAAGGCGAGATTAAATACCATTAAAGGGGAAGTGGAGATAAATTGGCAGAAAACTGAAAATATATTTAGTATGAGGATATCTGTACCAGTGAACTCTGAGGGAGAAGTGCATGTACCTAAGTTGTTTGAGAGATTTGTAGTGAAAGAAGGAGATAATATAATTTATGAAAAAAAGGGTGATCTTGAAGAAAATGAGAAGTATATAGTCATAAGAGTTGGATCCGGATCATACAACTTTTATATGGAAAAGATATAAAACTAAAAATAATTTAAGCTTCTACCTAACAGGGGGATATTTTTATAAATGTCCCCCTGTTTTTAATGGTACTTGGTAAGGATTTAAATACTATTTTAAATAATTAAATATAAGTTCTTTGTAAAAGACCATATTAAAGAAAGTCCTTCTATAAGAAAATAATAGATAAAAAGGAGATATTCAGTTCCTTTTGTTATTGATTTTATTTCTACACCTTTTTATTTTCCATACAGAGCTCCTCACTATTATCTACTCTTATATCCATTTCATATCTCACGTTATGCGCTCTCTTGAATAAAGGTTAAACTTAATCATGGGATTATACATATCAGGAGGAGGAAGGATAAGCCAATTTTAAAATCTTAGCGGTTTTTGAGATGTTGCAATTATAAGGAAGAAGTAATACAGTTATTCTTTATGCTGATGCTTATCTTTATACATATAGGG
KOK=       116
KK=  315499  LL=  316698  Z=    5.34  JJ=  315499  DL=  1200
A===      111      112      113      114      121      123      124      131      132      133      134      141      143      144      211      213      214      223      224      231      233      234      243      244      313      314      323      333      334      343      413      433
B===      222      122      422      322      212      412      312      242      142      442      342      232      432      332      221      421      321      411      311      241      441      341      431      331      424      324      414      444      344      434      423      443
RRR=   28.994    5.029    0.335   18.418    8.489    5.059   -1.951    0.821   -0.259    6.251   -0.874   22.875   19.905    9.064    1.512    0.644   -0.017    2.815    3.101   -0.124   21.487    0.820   20.122    1.760    1.133   -1.900   -0.062    4.803   -1.246   -1.246    0.015    0.177
X1==    4.340    1.759    0.141    3.546    2.156    2.744    2.563   -0.464    2.177    4.060   -1.296    6.257    5.707    3.423    2.156    0.476    0.023    0.738    2.609    1.043    3.646   -1.386    3.713    3.663   -1.158    2.594    0.390    3.359    1.198    1.198   -0.518    0.198
X2==    6.681    2.859    2.369    5.195    3.937    1.843   -0.761   -1.768   -0.119    1.540    0.674    3.656    3.488    2.648    0.701    1.353   -0.761    3.816    1.189   -0.119    5.893   -0.591    5.420    0.480   -0.979   -0.732   -0.159    1.430   -1.040   -1.040   -0.029    0.893
CD1=       16       11        3       10       12        8        9        2        7        6        0       15        9        7       12        4        4        5       10        5        6        0        7        8        0        5        2        4        2        2        1        1
CD2=       29       16       10       14       19        8        2        1        4        5        3       11        7        5       10        7        2       11        5        4       11        1        9        2        1        1        2        3        0        0        2        2
CAAGAAATCTGCTATGTCTCTTGCTTGGAGTAATCAACTTATTGCTATATCAAGAGCAGCAGGTAGACCTTTAAAAATGGTTCTTTTCCCAAGACTTGATAAAAAGTCAAAATCTGGTACATACCTTAAAGCCTCAATGTTTTTCTCTATTAACGCAAGGACAAAATATCCTAAAGAATCAGCTATGTTTATAGACTTTTTTACTAATAGTTTAGAAGCTCATAAAATAATGAAAGCAGAAAGAGGAGTACCTATATCAAGCAGAGTCCAAACCTTCTTAAAACCATATCTTGAAGCGCCTCAGAAAGAGGCTTTTGCTTTTGTAAAACTTGCCGAGAAAGAAGGTTCTCCTACACCACCTCCTGATATTCCAAAACATGCTGAGGTATCTAATAACGTCATAGCACCTATCTGGGAACAGATTAGATATAAAAAGATCAGTATAGAGGATGCCTACAATAATCTAAAGAAAGAGGCAGAAAGAATATTAAATAGATAATTCTAATTTCATTAAGGGGGGAAGATATGATTCTTCCCCCCTATTTTTTATCCTAAATCAATAGGGGGAGTATTAGGAATATGAGATTATCTAAGAAAAAGATGTCTAACATTATTGCAGGATATTTTTTCATTTCTCCGTGGATTATTGGATTTTTAGTTTTTATTCTTTTTCCGCTTGTAGCTTCTTTCCTTTTGTCCTTTACTAAATATGATGTATTAGGTACTCCTAAATTCATAGGATTGGAAAATTGGCAGAGAATGTTTTTTGAAGATAGACGTTTTTATAATGCTTTGAGAGCAACTTTCAAATATGTGGTTTTTGCTGTACCTTTTAGATTATTGTTTGCATTTATAGTAGCATTGGTTTTAAATTTAGTTGAACATAAGATTATAAGGTTATATCGTGCAATATACTATGTTCCATCTCTTGTTGGGGGAAGTGTTGCTGTTGCTGTAATGTGGAAACAAATCTTTGGAATGGATGGACTTGTAAATTATATTTTGCAAAACTTTTTTGGTTTTTCAGAAAAGATTATGTGGCTTGGTGATCCTCGCTTTGCTATATGGACTTTGATTTTGCTTGCAATGTGGCAGTTTGGATCTCCCATGCTTATATTTTTAGCAGGATTGAAACAGATACCTGTAGAACTTTATGAGGCAGCTTCTATTGATGGAGCAAGCTTTTGGAGACAACTTTTT
KOK=       117
KK=  323239  LL=  323928  Z=    7.33  JJ=  322759  DL=   690
A===      111      112      113      114      121      123      124      131      132      133      134      141      143      144      211      213      214      223      224      231      233      234      243      244      313      314      323      333      334      343      413      433
B===      222      122      422      322      212      412      312      242      142      442      342      232      432      332      221      421      321      411      311      241      441      341      431      331      424      324      414      444      344      434      423      443
RRR=   -0.040   -0.001    0.166    1.319    2.234    1.343    0.425   -1.748    0.968    1.294   -0.352   22.222   -3.646    3.366   12.063    1.911   -0.599    7.719   20.716    3.934   -0.241    1.294   -0.192    0.652    0.939   29.102   44.332    1.505    0.644    0.644    1.294    0.208
X1==   -0.030    0.002   -0.320    2.166    1.527    2.172    1.585   -0.959    0.737   -1.117    0.343    4.436    3.554    2.848    3.052    1.455   -0.327    1.970    4.308    1.455   -0.974   -1.119    0.685    0.337    1.597    5.962    9.026    0.391   -0.776   -0.776   -1.262    1.224
X2==    1.334   -0.404   -0.520    0.609    1.463    0.618    0.268    1.824    1.314   -1.159   -1.026    5.009   -1.026    1.182    3.952    1.314    1.834    3.917    4.809    2.704    0.247   -1.156   -0.281    1.937    0.588    4.881    4.912    3.854   -0.830   -0.830   -1.026    0.170
CD1=        5        4        2        7        7        5        5        1        3        0        2       11        6        6       10        4        2        4        8        4        0        0        2        2        3        9       10        1        0        0        0        2
CD2=        4        2        1        2        5        3        2        4        4        0        0        7        0        2        9        4        4        9        9        6        2        0        1        3        2        6        8        5        0        0        0        1
AAGGTGTAATTCCTTCCAGAGATGTGGAAGTAGCAAGAGGTAGTGTAAGCCCTGAGCAAAGATTTCTCTGCCTTGGAAAGTCTGCAATGCAATTTACCTGGAGCAATCAGCTCACAGCAATGAGTACTGCTCTGAAGGGTAAACCATTAAAGCTATATATGCTTCCAACTCTGAATGGAAAGGTTGGAAACTTCTTGAAACCATCAATGTTCTTTGCAATTAATGCTAAGACAAAATATCCTAAGGAAGCAGCCATGTTTATAAACTTCTTCATCAACGATATTGAAGCTGCTAAGATATTAATGGCAGAAAGAGGAGTACCAGTATCCAAGAGAGTACAGCTTGCTTTAAAGCCACTCTTAACTCCAGTTGAGAAAGAAATGTTCAATTTTATAGCTACTGTTGAGAAATATGGGGCTCCAACTCCTCCACCAGATCCAGAGAGATGGCAAGAAATTTATAATAATGTCTATACTCCACTTTACGATCAGATAATGTATAAGAAGATTACTCCAGAAGAGGCTGCAAAGAAGTTTAGAGAGCAGGTAACTCAGATATTGAGGAAGTAAAGTAGAGGGGGAGGGGATTATCCCTCCCCTCGAAGTTTTATTCTTAGGGAGGTTAAGTTTGAATGAAGAAACTTACTAAGAAGAAGAAACATGATATTTTGATGGGATATCTTTTTACCAG
KOK=       118
KK=  332329  LL=  333468  Z=    7.00  JJ=  332299  DL=  1140
A===      111      112      113      114      121      123      124      131      132      133      134      141      143      144      211      213      214      223      224      231      233      234      243      244      313      314      323      333      334      343      413      433
B===      222      122      422      322      212      412      312      242      142      442      342      232      432      332      221      421      321      411      311      241      441      341      431      331      424      324      414      444      344      434      423      443
RRR=   21.233    4.433   -0.142   15.201   14.150   10.616   -0.655   -1.930    1.311    0.031    0.726    8.452   -2.216   36.294    3.079    0.793    1.764   12.461    7.504    1.985   -2.024    0.818    0.486    0.194   -1.013    3.935   55.875    9.811    0.534    0.722   -0.232    1.238
X1==    5.038    1.626    0.463    3.350    4.517    3.303    2.629    1.126   -1.481    0.177   -0.543    3.350   -1.313    5.077    2.039    0.569    1.674    4.901    4.805   -1.481   -0.774   -1.273    0.312    2.027   -0.823    0.995    7.226    2.706    0.390   -0.610   -1.313    2.390
X2==    4.215    2.727   -0.306    4.538    3.133    3.214   -0.249   -1.714   -0.885    0.177   -1.335    2.523    1.688    7.149    1.510    1.392    1.054    2.543    1.562   -1.340    2.614   -0.643    1.558    0.096    1.231    3.956    7.733    3.626    1.369   -1.184    0.177    0.518
CD1=       19       10        3       12       17        7       10        4        0        1        1       12        0       13       11        3        8        9       14        0        0        0        2        7        0        3        8        3        1        0        0        3
CD2=       16       13        4        9       14       12        2        1        3        4        0        6        4        8       10        8        4       11        5        2        9        1        4        1        6        7       19        9        3        0        2        2
GGTGCCAATAGACCTGGAGGAAATTCTCTTCTTGATACACAGGTTTTTGGGAGGATTGCTGGTGAGAGTGCTGTAAATTATGCTAAAAACAACGATTTTGTGGATTTTGAAATAGAGGAAGAAAAAATTGAGGGCGAAATTCCTGCAACCTTTGCAAGAAAGAAGATAAAGGATATAGTTTCTGAATATGGATTTTTGGTAAGGATTGAAGAGGATATAAAGAAAGGAATTTCTGAGCTTAGGAATATTAGGGAGAAGGGAATTTTTCCTGATGAAAAAGGACTCGCCTATTATTATGAGACAGTAAATATGTTAGATATCGCAGAGGTAATTCTTCATGCAATTTTGATAAGAGATGAAAGTAGAGGCCCTCATTTGAGATTTTATAGATTTTCTCCTCCCATTATGGAGTTTGTTCCCAAAAAACCTGAGTGGAATAAATATATAGTCTTCTCTAAAAAGGATGGAGAATTAAGGTTTGAAATAAGAGAGCCTGTGAGGCCTAAATTATAAATATGAAGGCAAAGGCTGCAATTCTGGAGGAATTTAAAAAACCTCTTGTAATAAGGTATGTAGACATACCCCCTCTTCTTGAAGGGGGTATTTTGGTTAAGATGGTATCTTCGGGTATATGTGGATCCGATATTCATATGGTTGATGGAGAGGATCCGAGGGTTCCTGTACCTATAATCTTAGGCCATGAAGGAGTAGGAGAGATAGTAGAGATAAATGGGGATAAAAGAGATTTAAATGGGGAAATTCTTAAAAAGGGAGATCTAATTATATGGAATAGGGGAGTAGTATGTGGTGAATGCTATTTTTGTAAAGTTTTGAAAATGCCTTATCTATGTGAAAATAGAAAAATTTATGGGATTAATAGGTCTTTTAAAGAATATCCTCATCTTTCTGGGGCTTTTGCTGAGTTTATAATTCTTGAAGAGAAAACTGAGATTTTAAGATTGTCTCCTAATACGGATCCTAATGTAATAGTAATGGCAGGATGTTCTGGAGCAACGGCTGTACACGCAATTGATGCTCTTGAGGATAATTTGCTTGATAAAACAGTAGTGGTTCAAGGGGGAGGTCCTCTTGGTATATTTGCTTTATCTCTTGCTAAATTTCAGGGGGCAAAAAACACCA
KOK=       119
KK=  350539  LL=  351528  Z=    9.49  JJ=  350479  DL=   990
A===      111      112      113      114      121      123      124      131      132      133      134      141      143      144      211      213      214      223      224      231      233      234      243      244      313      314      323      333      334      343      413      433
B===      222      122      422      322      212      412      312      242      142      442      342      232      432      332      221      421      321      411      311      241      441      341      431      331      424      324      414      444      344      434      423      443
RRR=   56.796    3.075   -0.165   26.729    0.922    2.055   -0.351   -2.475   -1.130   -0.067    1.316   13.398    7.739   55.664    0.624   -0.762    3.035    6.371   -0.800   -0.030    2.210    0.370    9.617   -0.211   -0.663    0.437    9.561    1.044    0.322    0.322   -2.151    0.186
X1==    7.353    2.068   -0.256    6.351    0.821    1.225    4.252   -0.907    1.815   -0.151   -1.071    5.035    2.691    6.538    0.821    1.225    1.868    1.834    0.809    0.635    3.018   -0.333    2.221   -0.313    1.711   -1.071    2.175    2.436   -0.553   -0.553    1.750    0.447
X2==    7.724    1.487    0.643    4.209    1.123    1.677   -0.082    2.727   -0.622    0.442   -1.229    2.661    2.876    8.513    0.759   -0.622    1.625    3.474   -0.988   -0.047    0.732   -1.111    4.330    0.674   -0.387   -0.408    4.396    0.429   -0.583   -0.583   -1.229    0.417
CD1=       21       11        2       12        8        5       10        1        6        1        0       10        4        8        8        5        6        7        5        4        5        1        4        1        3        0        4        3        0        0        3        1
CD2=       33       12        5       12       11        6        3        9        2        2        0        9        5       12       10        2        6        8        1        3        2        0        6        2        1        1        6        1        0        0        0        1
TAGTAAAGGAGAGTATAGGGGGTAGCAATCTCTCCAAAGAGGGCTTGAGACATGGGAAGTCCTATAAAAATGGAGTTTGAGAGGGAGAAGATTCCTGCCAAAAGACCTCTTCTTCCCTTTTTTGTTTTAAAAATGAGGGCTAAAAAATAGCCTAAGAAATAGGATATTAGTATTGATAAAAAGGGTATAATAAGACCTTTTGCAGAATTGATGAGATCATTTTTGGTGAAAAAGGATGATATGTTTACAATCATACCCAAGGGAAGACTGAGGTTCAAAACTATTTTTGCAAAAAGATCTGCTGTTTTTTCTTCAAACCATCTTTTATGAGTTAATAGATATCCTATAGCTATGATGATAACTATCTCTAATACTCCTTGTAGCGCAGAGAAAAATACCCTCATAAACTCCTCCTTTTTTTGAAAAGAATAACACAAATTGAATTTTTAAATGAAGATGAAAAAATAAGAGAAGGACTTGAAGCTATATATGATTATTGCATGTTTACTTCCTTTAAAGATTTTTTAGAAACTTGAACTCTTAAATGAAAAACTTTTTGAAAGGTTTATTGGTTTTAGCTGTTATCCTCTTTTTTATTCTCCTCTCTCGTTTCAATTTTCTTCTCTTTCATGTAATAATAGAGCTTTATTCTATCCTCATAGGAATAATGATCTTTATCCTTTCCACTTCTACTTATCAATTTGTTAAGACAAATTATTTTACTTTTATTGGTATTTCCTACTTATTTGTTAGTTTATTAGATTTTGTGCACACGTTAGCCTATAAGAGAATGAATATTTTTCCTTTTGTGAATACTGCAAATTATGCTACCCAGTTTTGGATCTCTGCAAGATATTTAGAGGCTGTATCTTTATTTTTATCTCCCTTTTTTATTAAAAGAAAACTAAAACTAATTCCTACCTACTTAGGCTATTTTCTTTATTTTATTGCTTCACTTCTTTCCATTTTCTATTTTAAGAATTTCCCAGC
KOK=       120
KK=  353899  LL=  355098  Z=    7.18  JJ=  353899  DL=  1200
A===      111      112      113      114      121      123      124      131      132      133      134      141      143      144      211      213      214      223      224      231      233      234      243      244      313      314      323      333      334      343      413      433
B===      222      122      422      322      212      412      312      242      142      442      342      232      432      332      221      421      321      411      311      241      441      341      431      331      424      324      414      444      344      434      423      443
RRR=   33.001    7.957    2.353   36.356   -0.254    0.239   -0.653    0.271    7.664    2.920    1.898    4.126    8.741   54.384    5.634   -1.124    0.119    0.740    6.484   -1.156   25.935    0.872    0.101   -6.193   -0.782    0.416    0.459   12.134   -0.325   -1.020    0.083    0.392
X1==    6.246    1.901    2.604    5.361    3.192    0.249    0.525    0.559    2.747    0.979   -1.250    3.699    2.785    6.316    1.471    2.747   -0.998    0.512    2.453    0.873    4.361   -0.628    1.590    5.513    0.979    0.364    0.717    3.526    0.278   -0.722   -0.443    0.278
X2==    5.283    4.185    0.904    6.782   -0.080    0.962   -1.243    0.484    2.790    2.983   -1.519    1.115    3.138    8.611    3.830   -0.409   -0.119    1.445    2.643   -1.323    5.947   -1.389    0.064   -1.123   -0.799    1.142    0.640    3.441   -1.169    1.412   -0.188    1.412
CD1=       18       10        6       13       13        3        5        3        7        2        0       10        5       12        9        7        2        4       10        4        6        1        4       12        2        2        2        4        1        0        1        1
CD2=       26       20        8       17        8        7        1        7       11        9        0        6        7       12       19        4        3        7        7        2       13        0        2        0        2        4        4        7        0        3        2        3
AAACCTTGAGAAAAAAATAAAAAGTGGAGGTGGTACCATGAAGTTTAAAGGATTGGCAATTTTAAGTTTAGTGATCTTAGGTTTGTTCTCTTTATCCTATGCTTATGGCCCAAGATTTGGAGGTTATCTTGCTAATAATGTACAGCTAACAAAAATATCAGGCACAGTTACCAAAATAGCCAATAATCCTGCCTTGACTGTAACAGTAAAAACCACATCTGGAGATAAGGAAGTAATCCTTGGACCTGCTTGGCTACAGATAAAGGAACTAAAGGTAGGAAGTAAGATAGAGATAGAGGGATTTGAGTCTCCTGTAACCAAGAATTTTAAAGCGGTAAGAGTTGTGGTAGATGGGAAGGAAGTATTAAACTTGTCAAAGAATACAGCTTGGGGGAATCCAAATTATGGCAATTTAAGAGGTAGAGGAAGAGGCCTTCAAAATTATCCAAATTGTCCATGCTGGAACTTACAAACCAATTAAATTAGAGCCAAGTTATAAACTTACAAATTCTTAAGGGGAAGCCTTTAAAGGCTTCCCCTTTTTTTTAATACTACTTTTTGTTATAATTTCTGAGAACTAATTTTTACAGAGAGGGGTGTTGTGTTTTCATGAATAGTACTAATCTTTTAAAGAGAAGATGGTTTCTTATACCCTTAGGAATAATTATTTACATATGTCTTGGTACTGTTTATTCTTGGAGTGTATTTAGAAAACCTTTGGAGAATATTTTGCAGATTTCAGCTTTTCAGAGTGGTTTACCTTATATGCTATTTTTATTTTTCTTTGCTCTTTTTATGGCACTCTCTGGAAAATATGTTAGCAAATATCCGAGGTTGATTATTTTTATAGGAGGTCTTATAGTTGGTTTGGGTTGGATTCTTTCAGGTTTTTTTAGGGATATAAAAATTATTGCGATAACTTATGGAATTATTGCGGGAAGTGGAGTAGGAATAGTGTATGGAGTACCTATTACTGTAATTTCTAAGTGGTTCCCTGATAAAAGAGGGCTGGCTATGGGCCTTGTGATATCAGGGTTTGGACTGTCTCCCCTTATTACTGCCCCTCTTGCAAGGTATTTAATTGAGTTATATGGGCCCTTTGAGACCTTTAAGATATTAGGCTTAATATTTTTAATATTACTATCTCTTCTTAGTTTGGCGTTTAAACTTCCTCCTTTAGATTTCTCGGTTGGAGCTTTG
KOK=       121
KK=  357289  LL=  358278  Z=    6.49  JJ=  357079  DL=   990
A===      111      112      113      114      121      123      124      131      132      133      134      141      143      144      211      213      214      223      224      231      233      234      243      244      313      314      323      333      334      343      413      433
B===      222      122      422      322      212      412      312      242      142      442      342      232      432      332      221      421      321      411      311      241      441      341      431      331      424      324      414      444      344      434      423      443
RRR=   29.202    0.193   -1.145   38.432    6.946   -0.039   -0.007   -0.113   -0.098   -0.148    0.077    3.223   -0.212   27.217    3.830   -1.314    2.145    5.921    2.133   -1.564   18.455    0.346   -1.850   -0.758   -3.313   -0.952    9.524   23.007    0.591    0.081   -0.399    0.354
X1==    4.385    2.471    0.707    6.456    2.471   -0.017   -0.004    0.707    0.691    0.140    0.643    1.770   -0.246    4.463    1.066   -0.725    1.162    1.380    1.141    1.399    4.132   -0.256   -1.141    3.702    3.140    1.532    2.132    3.632   -0.547   -0.547    0.643    0.453
X2==    6.660    0.078   -1.618    5.953    2.811    2.300    1.846   -0.160   -0.141   -1.055    0.120    1.821    0.861    6.099    3.591    1.812    1.846    4.292    1.870   -1.118    4.466   -1.356    1.622   -0.205   -1.055   -0.621    4.466    6.335   -1.080   -0.149   -0.621    0.783
CD1=       14       10        3       14       10        2        3        3        3        1        2        6        1        8        7        1        5        4        5        4        5        1        0        7        4        3        3        4        0        0        2        1
CD2=       24        7        1       13       14        9        6        4        4        1        2        6        3        8       16        8        6       13        6        2       10        0        4        1        1        1       10       10        0        1        1        2
ATTAAAGAAGAAATTCCCTATGCAAAGGATACTTTAGATTATCTTGGAGTAAATTATTACACAAGGATTTTAATGGGGTTAAGAATGACACCCCCCTCGGGAGAGAAGTCAGATTTTGGATGGGAGATTTATCCTGAAGGAATATATAAGGTAGTAAAAAGATTTTATAAACTCACAGGGAAGCCTATATATATTACGGAAAATGGTATATCCGATGCAAAGGACGAAAAAAGGCCTAAATATCTTATATCTCACCTTATTCAGCTACATAAGGCTATAGAGGATGGGGTAGATATAAAGGGGTATTTTCACTGGTCATTGGTGGACAACTTTGAGTGGGCAGAAGGCTTTCTCCAGAGGTTTGGACTTTTTGAGACTGATTTTAATAACTTTGAAAGGAAATGGCGTAAAAGTGCGAGAATATATAGTGAAATTGCAAAGAACAATGGAATAACGGAAGAGATGGAGAAAGAGTTTCTTAAATAGTAAAGATCTTATTTTCTGGGATGTAATTTTTAATTTTGGAAATTATAAAGTTTAAAAGCTCTTCTTTTATAGGGGAAGGATAGGTATAGGCTTCTTTGTCCTCTATATAAGGGAAAAGGGTGATTTCATTTTCAAAGGTTTTTCTCATCTTTTTTAAATACTCCTTAGGTATTCGGAATACACCTACAGATATATCCTGAATTTGGGAAGAAGGTATTTTTCTGAAAACGTAGTCTATAAACCTTTCATAGATCTCTCTCCAATCTTCTACAAAAATTATGGGATCAAAGCTTAGTCTTACCCTCCATCCATCATGAATTGCCTTCTTTATTGTGTTTATCCTAATAGGAAGCCTTGGGGTTTGAGGCTCAAATCTTTCAATAATCTCTTGGGGTAGAAGAGTCCAAGCTAAGATCACATTGGGGGAAGGTTTTAGGCTTTTTAGTACCATGTAATTTACACTTTTTGTTCTAACTTCAAGGATTAAATCCTCTTTAGAATAGG
KOK=       122
KK=  358519  LL=  359208  Z=    5.49  JJ=  358519  DL=   690
A===      111      112      113      114      121      123      124      131      132      133      134      141      143      144      211      213      214      223      224      231      233      234      243      244      313      314      323      333      334      343      413      433
B===      222      122      422      322      212      412      312      242      142      442      342      232      432      332      221      421      321      411      311      241      441      341      431      331      424      324      414      444      344      434      423      443
RRR=   34.014    1.124    0.369    3.812    7.625    1.223   -0.099   -0.295    0.360    0.673    0.734   36.674    3.268   14.935   -1.279   -0.170    0.512    2.394    4.022    8.110   10.440   -0.910    0.054    1.113    0.694   -0.404    0.154    4.516    0.168   -0.166    0.226   -0.500
X1==    6.805    1.618   -1.060    2.486    5.046   -1.292    0.121    0.848    1.070    1.424   -0.645    6.094    1.355    3.278   -0.667   -0.505   -0.624    2.327    3.254    5.006    5.150    1.048    0.048    0.909   -0.576    0.355    0.150    0.702   -0.334   -0.334    0.355   -0.334
X2==    4.999    0.695   -0.348    1.534    1.511   -0.947   -0.821   -0.348    0.337    0.473   -1.138    6.018    2.411    4.556    1.919    0.337   -0.821    1.029    1.236    1.620    2.027   -0.869    1.131    1.224   -1.205   -1.138    1.027    6.435   -0.504    0.496    0.637    1.496
CD1=       12        6        0        4       12        0        2        2        3        2        0        8        2        4        2        1        1        6        8        8        6        2        1        2        0        1        1        1        0        0        1        0
CD2=       24        8        3        6       10        1        1        3        3        2        0       14        4        6       11        3        1        3        3        5        3        0        2        2        0        0        2        7        0        1        2        2
CAAAATTTTGACAGAGAGGGGAGGCAGGGGAGAGGAAAGTATCTCTTCTTTTTGCAAGTATTAATTTTTTGCTTAGTTCTTGCAATTTATAGCTTTGTCTTGGTCTTGAAAATACCTCTTTATAATGGTTAATGGGTATGACCTTTGAATGGGTAAACTTTTTTAAAATCTCCTGGGTTATATGGTGGGAGATTACTTCTTTTTCCACATATATATGGGAAAAGGGTTTAGAGAGCGAGAATTTTTTTGAGTTTTTCAAAATATTCCTTTCCTTCCTTTTTAGAATTTACCTTTATATTTATGAATTCTGCTATTTCCTCAGGCAATTCTTTATTTCTAACCAGGTATCCTTTCAAAATTCTTTTAAGTTCATTTTCCATGGATTTTGTAAGATGTAGGTTTTCTTTTAGTTTTTGTAAGATTTCATTAAGCTTTTCATCTTCTTTCTGAATTTTTAAATATTTCTCGTTGAAGGCTAAAAGAGAATTCATAAAATCCTCTATATGAGGAATATTCTTTCTTAAAATATTGGCTATATCTTTGGGATCAATTTTATCATACTCTAAAAAATCGTATACTGTTTTTATACAATGGATATTATGAGGGGGCAGAAAGGAGGAAACAGCTTCAAAAAATCCAGCACCCTCCATATCTACTATATCTCCTTCTACATATTCTTGATGTTCTTTT
KOK=       123
KK=  367369  LL=  368538  Z=    7.25  JJ=  367339  DL=  1170
A===      111      112      113      114      121      123      124      131      132      133      134      141      143      144      211      213      214      223      224      231      233      234      243      244      313      314      323      333      334      343      413      433
B===      222      122      422      322      212      412      312      242      142      442      342      232      432      332      221      421      321      411      311      241      441      341      431      331      424      324      414      444      344      434      423      443
RRR=   19.579   16.071    0.416   11.967   36.760    2.466   -0.427   -0.101    4.500    7.204    0.338    8.549    3.452   46.410   -0.062   -0.663    1.355   -0.722    2.803    0.604   52.828    0.847   15.470   -0.807   -0.273    0.564    1.414    1.307   -0.262    0.916    0.155   13.060
X1==    4.176    3.875    1.583    3.381    6.212    1.521    2.871    0.107    2.148    2.970   -0.354    2.130    2.173    8.571    0.137    0.893   -1.919    4.497   -1.818    0.893    7.261   -1.413    6.462    3.179   -1.011   -0.354    0.498    0.444    0.222   -0.778    0.488    4.222
X2==    4.688    4.147    0.263    3.540    5.918    1.622   -0.149   -0.946    2.095    2.425   -0.955    4.014    1.589    5.415   -0.457   -0.742   -0.706   -0.161   -1.542    0.676    7.276   -0.599    2.394   -0.254    0.270   -1.591    2.840    2.944   -1.178   -1.178    0.317    3.093
CD1=       11       13        4        8       18        5        9        2        6        4        1        6        4       14        5        4        0       12        1        4       10        0       11        8        0        1        2        1        1        0        2        5
CD2=       27       20        7       12       25        8        3        4        9        8        1       13        5        9        7        3        2        3        0        6       14        1        5        1        4        0        7        6        0        0        3        5
TGCTTTTCCTTTAAGTATAGGTATTGCGATTTTTATATCTGAACTTTCTCCTCCTCTTTTGCAGAGGCCTCTTTCTTTTATTATTGAACTTTTAGGTGCAATTCCAAGCCTTATATATGGTATGTGGGGACTTTTTTCCCTTGCTCCATTAATTCAGCTTAAGGTTGGTCCTTTTTTGCAAAGGATATTAGGATTTTTGCCTCTTTTTCAGGGATATCCTATAGGAGTTGGATATTTGACTGCGAGTATAGTTCTTTCTATAATGATAATTCCTACTATTTCTTCTCTTTCAAGAGAAATTTTAATGGCCGTTCCTAAGGATCAAAGAGAGGCAGGATATGCTTTGGGTATGACTAAATGGGAAGTAATATGGAGAGTAGTTCTTGGTAATGCAAAATCGGGAATTTTTGCGGCAGGAATGTTAGGATTAGGAAGGGCTCTTGGAGAAGCTGTGGCAGTTACTATGGTGATAGGTAATTTCTATGATATATCCATCTCTTTATTTTCTCCAGGTGTTACTATAACCAGTGTTATTATAAATGAGTTTGCTGAAGCAACAGGACAATTGAAGATTTCAGTTCTTATGGAACTTGCATTAATACTTTTTATCATTACTTTCTTTGTTATGGGATTTGCCCGATATTATATCTTAAAGAGGATTGAAGGACGATGAGTTATAAAAGAAGGAAAGCTATAAATAAGGTAATGATATTTATAAGCATACTAACCTTTTTAATAGGAGCTTTCTTTCTTTTCTGGATTCTTGGAGATATATTTTTAAAAGGAATAAGACATATTAACTTACGAATGTTTGTTGAGCTTCCTAAACCTCCAGGGGTTCCCGGAGGAGGTATTGGTAATGCTCTTGTAGGTACACTTATCCTCACCATACTTGCAAGTATTATTGGTATTCCTATAGGAATAATGGTGGGAGTCTATGTAAATGAGTATGGAAGAGGAAAACTTGCTTGGTGGACTAAATTTCTTTCAGAGGTTTTAACCAGCTTTCCTACCATAATTATCGGTGTCTTTGTTTATCTTATTGTGGTGGTTCCTATGAAGTCTTTCTCTGCCCTTGCAGGTGGAATAGCCTTAGGAATTATTATGTTGCCTATTATTGCAAAATCTGCCGATGAATCTATAAAAATGGTCCCTAACTCTTTAAGGGAA
KOK=       124
KK=  369079  LL=  370158  Z=    5.60  JJ=  369019  DL=  1080
A===      111      112      113      114      121      123      124      131      132      133      134      141      143      144      211      213      214      223      224      231      233      234      243      244      313      314      323      333      334      343      413      433
B===      222      122      422      322      212      412      312      242      142      442      342      232      432      332      221      421      321      411      311      241      441      341      431      331      424      324      414      444      344      434      423      443
RRR=    1.547   11.173    0.162   28.722   11.572   38.167    6.782   -0.078   -0.999    5.281    0.980    7.915    3.742   11.830   -0.376   11.602    1.194   31.406    4.216    3.363    0.571    0.829   11.669   -1.461    2.417   -0.073    9.357   -0.089   -0.007    1.015   -3.482    0.242
X1==    1.522    3.034    0.158    5.503    2.588    5.816    2.808    0.158    1.160    2.723   -1.286    2.503    1.857    5.658    0.359    4.070   -0.631    6.508    1.971   -1.750    0.198   -0.597    3.156   -0.629    1.925    1.071    3.246    0.082    0.053   -0.947   -1.286    0.053
X2==    1.016    3.683    1.026    5.220    4.472    6.562    2.415   -0.494   -0.861    1.939   -0.762    3.162    2.015    2.091   -1.049    2.851   -1.892    4.826    2.139   -1.922    2.883   -1.390    3.697    2.322    1.256   -0.068    2.883   -1.088   -0.133   -1.072    2.709    4.561
CD1=        8       12        3       12       11       13        8        3        5        5        0        7        4        9        6       10        2       15        7        0        2        1        6        1        4        3        6        1        1        0        0        1
CD2=       10       16        6       14       18       16        8        3        2        5        1       10        5        5        4        9        0       12        7        0        6        0        7        5        4        2        6        0        1        0        6        6
AAAATATTCTTAGATGATTTGAATATATACGATAAGGATGTAGATCCTGTAATGGTAAGAAGAAGAATCGGAATGGTATTCCAAAGACCTAATCTTTTTAATCACATGACCATCTATGATAATGTAATTGCTGGATATATTCTTAACAGTAAAAAACTGCCAAGGGATGAATTAGATAATATAGTAGAGCAAAGCTTGAAGCTTGCAGGAATTTGGGAGGAGGTTAAAAACAGGCTTAGAGAATATCCCTCTGCTCTTTCGGGAGGCCAGCAACAGAGAGTTTGTATTGCAAGGGCTCTTGCAGTGAAACCAGAAGTACTTCTTATGGATGAACCAACCTCTGCCCTTGATCCTATTTCTACTTATCGTATTGAGGAAACTATAAGGGAATTAAAGGAACACATAACTATTATTATTGTTACTCATAATATGCAGCAAGCAGCAAGAGTCTCTGATGATACCATTTTTATGTATATGGGTGAAGTTATTGAAGCAGGTCCAACTCCTCAAATATTCACCAATCCGAAACAAAAGCTTACCGAGGATTACATTACAGGAAAGTTTGGCTAATTACTCGTGTAGCTCTTTTAATTCTCCTGTTTCCATATAGTAGATTCTTTCTGCCACATTTGTTACGTGGTCTGCAACTCTTTCTAAGAACTTTGCTATCATAAGCAATCTTATTTGTTGAGGTGCAGTTTCAGGGGCATGCTCTATCTCTTCTACTATTTCATCATAGATCTTATAGTAGGTTCTGTCTATAGCATCATCCTGCTCCACTACGCTTATTATGAAGTTTATATCTCTATTTACAAAGGCTTCTAAGGAATCACAGAGTATTTTTTCTACAAGTTGGAACATTTTTATTAGATTTTCGTTGGTAGGAAGAGGCGGCATTTTTATAAGCTCTATGGTAAACTTTGCTATGTCTACGCAATAGTCTCCCATTCTTTCAATATCGCTGATAATCTTCATTGCAGCAGCAATTACCCTTAAATCGTGGGCCATAGGTTGTTGAAGGGCAAGAAGTTTTAAACATTTATCTTCAATATCCCAATTATATTTGTCTACAATATCATC
KOK=       125
KK=  371119  LL=  372318  Z=    5.67  JJ=  371119  DL=  1200
A===      111      112      113      114      121      123      124      131      132      133      134      141      143      144      211      213      214      223      224      231      233      234      243      244      313      314      323      333      334      343      413      433
B===      222      122      422      322      212      412      312      242      142      442      342      232      432      332      221      421      321      411      311      241      441      341      431      331      424      324      414      444      344      434      423      443
RRR=   35.528    6.205   -1.039   35.009   11.781   12.553   -0.497   -1.383    3.611    0.355   -0.483   -1.863   -1.293    6.087    0.166    1.640    1.824   13.384   -1.572    0.111   22.332    0.846   30.894    8.719    0.276    0.420    5.382    0.963    0.142    0.142   -0.618    3.672
X1==    6.411    2.772    2.148    5.961    3.634    3.879    0.681   -0.706    1.860    0.201    0.592    4.848   -0.282    1.912    0.185    2.533   -1.422    4.118    0.909    0.513    4.101   -1.225    5.364    1.629   -0.799   -0.282    1.101    1.679   -0.531   -0.531   -1.155    2.469
X2==    5.541    2.239   -0.483    5.873    3.242    3.236   -0.730    1.961    1.942    1.762   -0.817   -0.384    4.591    3.183    0.901    0.647   -1.283    3.250   -1.729    0.216    5.445   -0.690    5.760    5.353   -0.346   -1.493    4.887    0.573   -0.268   -0.268    0.535    1.487
CD1=       19       12        5       14       14        8        5        1        5        1        2       12        1        5        6        6        1        9        6        3        5        0        8        5        0        1        2        2        0        0        0        3
CD2=       28       16        5       15       19       13        2       11       10        7        1        3        9        5       12        7        1       12        0        6       13        1       10        7        3        0       12        3        1        1        3        3
GCCATCTGATCCTATTGCTGGTGAGGAAGTGATAGACCATTCAGTTTGATATGCCCACTTCAGTTTATCCATATTACTTACGAATATCCTTATAATTTTGGATATGCTTGAATTTCCAGCTAAATCTATGGCTTTTGCAGAGATAAGGTATAACCCTTCATCATATTGGGTTGTATCCCATGTATATGTATAAGGTGCTTTTGTTTTTTCTATTATCTTTTTACTGTCTATGTAAAGCTCTACCTTTGAGATTCCTTTATCATCAATTGCTTCTACTGTTATTGTTATTGTTTTGCTTACAGTTTCTCCATCTGCAGGCGAGAGAATTGATACTGTTGGGGGTTGTGTGTCTTTCGGTGCGCATCCATAAAATAAAAAAAGAAGTATTAAAATTAAGAAATTAAAAACGCTTCTCCTCATTTTACTAACCCCCTTAAATAAGGTTATAAAAATCGTTGGTTAGAATATTGCTCTATTTTTTTCTTTAAACCTTGATTTTTTATTTTAGTCTTTTCATTAATATTATTATACTTATGTTTTTATTTCTTGAAAATAATTAGTAGAATATAGAAAATAAAACCTTTTAGGAGGGAAAGTATGGCAGGAATTCTTGAGGGAAGAAGGATGGTTATTACTGGAGCTTCAAGAGGGATTGGTTTTGAGATATGTAAGTTATTCCTTAAAGAGGGTGCAAGTATAATTGGAGTGGCAAAGGATGAGAAAAGATTAAAAGAGGCAGAAAAGCTTTTAAGAGAGATGGGAGATTTTGAGGGTGTAGCCGTTGATTTAGAAGAGGATAACTTTACCTCAAAGATAGTGGAAAAGGTAGAGAAGAAATGGAATGCCCTTGATGTTCTATTCAATAATGCGGGAGTTATGCTTGCTTATGGTGGATTTTTGGAGGAAAGTGATGAAGTATTTGAAAGAACATTTAAAGTGAACCTTTATGCTCCATATAAACTTGTAAAAGCAATGTTGCCATTTTTACTTAGAGGAAAAGAGCCAAGAATTATTAATACGAGTTCTGGGGCAGGTATTTTTGATGAAATAAGAAAAAAGTATGATATTGCAAGTTATAGACTTAGTAAATTTGCATTAAATGGATTTACTATTATTCTTGCTAACGAACTCAAGGGCAAGATAGCAGTAAATGCTTTTGATCCTGGCTGGGTTAAGACGGATCTTGGAGGACCAAATGCT
KOK=       126
KK=  379699  LL=  380898  Z=    4.75  JJ=  379699  DL=  1200
A===      111      112      113      114      121      123      124      131      132      133      134      141      143      144      211      213      214      223      224      231      233      234      243      244      313      314      323      333      334      343      413      433
B===      222      122      422      322      212      412      312      242      142      442      342      232      432      332      221      421      321      411      311      241      441      341      431      331      424      324      414      444      344      434      423      443
RRR=   14.844   22.527    0.837   13.581    4.427    3.919   -0.065    1.473    9.398   -1.903    1.008    6.386    7.980    6.110    2.849   -0.530   -0.625    2.856   -0.377   -1.192   19.224   -0.577    6.305   32.535   -0.483   -0.042   12.676   -0.138    0.973    0.973   -0.891    3.666
X1==    3.508    3.866    1.325    4.783    2.257    1.300    3.273    0.723    3.696    1.586   -1.378    2.821    2.285    4.260    1.452    0.701   -1.119    2.468   -0.650    0.701    3.360    0.801    2.988    6.594   -0.216    1.552    2.463    3.451   -0.833   -0.833   -0.646    1.167
X2==    4.232    5.827    0.632    2.839    1.962    3.014   -0.020    2.038    2.543   -1.199   -0.731    2.264    3.492    1.434    1.962   -0.756    0.559    1.157    0.580   -1.699    5.722   -0.720    2.110    4.934    2.238   -0.027    5.146   -0.040   -1.168   -1.168    1.381    3.141
CD1=       15       16        5       14       12        5       11        4        9        3        0       10        5       10       10        4        2        7        3        4        5        3        6       14        1        4        4        4        0        0        1        2
CD2=       18       22        6        8       12       11        3        9       10        1        1        7        7        3       12        3        4        7        4        1       13        1        5        7        7        2       12        2        0        0        4        5
ATTATTACACCAAAATCTGGGGTATAACCAGAGGCTAATGTGGATATAAGTAGAGTCATAGTCTTTTTATTTTCGCTTTGTAATATTACTAAAGGCCATAGATAAGAGTTCCAGCTATTCATGAAAGACCAAATAGCCCCAGCAGCATAGGCTGATCTCATGGATGGAAAAACAATAGAGAAAAATATTTTTAGTTCGTTTGCTCCATCGACTCTTGCTGCCATAATGATTTCTTTAGGATACATTTTGAAGTTCTGTCTGAAGAAGAAGATGAGAAATACTGAGGAGAGCATGGGAAGGATTACTCCCCAGTGAGAATCAATCAGATTAAAGGAAGTCATTAGTTTAAATAGTGGAACCATAAGGGCTGCAAAGGGAATCATCATAACCTTTTATAATCTAATACTATGTTTTATACTATTCATTAAATTCATTAATAAATTGACTTCACAAATATGCATACTCTATAATATATATCGTTAAATTTTTAACAATTTGGAGGTGATTCTCATGGATGTAAAGCCCAACTACACTCTTGATGTGAGAGGAGAGGTGTGCCCAGTTCCCGATGTGGAGACCAAAAGAAAGTTAAAGACAATGCAGTCTGGAGAGGTTCTTGAAGTGCTTATTGATTATCCCCTTTCAAAGGAAAGGATTCCTCAAGGAGTTAAAGAAGTAGGAGGAGAAGTTTTAGCTATTGAAGAGATTGGACCAAGTGAGTGGAGAATTTTAATTAAAAAATTATAAATGAAAAGGGAGGGATTTATTGATGATCTGGCAAGGCTTGCTAGTTGGTATTCTTTTTGGAGTAGTTTTACAAAGATCAAGAATGTGTTTTAACTCTGCTATAAGAGATATTAAATTCAATAAGGATAATTACCTTGTAAAGATGGCAGCTGTGGCAATACTTATAGAAACCCTTGGTTTTCATCTTGTAGCATCTTTAGGATGGATAAAACTTAATCCTCTTCCTTTTATTCCATTAGCCCAAATTATAGGTGGATTTTTGTTTGGAATGGGCATGGTTCTTGCAGGTGGATGTGCTAGTGGTGTAACTTACAGAATTGGCGAAGGTTACATCACAGCTATTTTGGCTGGACTTTTTTATGGAATTACTGCTTCGGCAGTAAGAGGTGGAGTTTTAAACTTTGTTAATTCATGGTTTGGGTCTCCAATTACTGTAACTATGCAAGATCCTGG
KOK=       127
KK=  381259  LL=  382248  Z=    6.09  JJ=  381199  DL=   990
A===      111      112      113      114      121      123      124      131      132      133      134      141      143      144      211      213      214      223      224      231      233      234      243      244      313      314      323      333      334      343      413      433
B===      222      122      422      322      212      412      312      242      142      442      342      232      432      332      221      421      321      411      311      241      441      341      431      331      424      324      414      444      344      434      423      443
RRR=   27.039    7.142   -0.038    8.584    6.376   -0.161    2.183    1.277    1.450    2.234    0.563    6.698    5.044    8.674    0.056    6.856    0.765    6.582    0.093    2.533   17.588    1.639   22.438   10.128   -0.690   -0.216    7.636    2.144    0.725   -0.069   -0.513    0.559
X1==    6.690    3.166   -1.493    2.930    1.805   -0.108    1.367    1.224    0.578    3.056   -0.426    2.930    2.017    2.279    0.444    1.950   -0.802    3.380    0.321    1.264    7.074   -1.228    6.992    3.629   -0.944    0.388    2.074    0.595   -0.654    0.346    0.388    0.346
X2==    4.041    2.256    0.026    2.929    3.533    1.500    1.597    1.043    2.508    0.731   -1.321    2.286    2.500    3.806    0.127    3.517   -0.953    1.947    0.289    2.004    2.486   -1.334    3.209    2.791    0.731   -0.557    3.682    3.605   -1.109   -0.200   -1.321    1.616
CD1=       20       12        0        9        9        2        6        4        3        4        1        9        4        6        6        5        2        7        4        4        8        0       10        8        0        2        3        1        0        1        2        1
CD2=       15       11        4        7       14        7        5        6        9        4        0        6        5        5        6       11        1        8        3        8        7        0        6        4        4        1        9        7        0        1        0        3
AGTTCCAAAGGATCCTAAGACATATTTGCAAGTTATTCTTGGAGGAATATTGATGGGGTTTGGTGCAGGTGTTGCTGCGGGTTGTAATATAGGCCATATATTATCTGGTCTTCCTCACCTTGCTTTAAGTTCTATTCTTGCTACTATTTTCTTTGTGCTTGGCAACTGGTTCATGTTTTGGTATTTATATGCAAGAAAGTAGGAGGGAAAAAGAATGCATATTGCTATTCAAGTAAATGTTCCACCATATACTTATGAAGATTTAGATACGGCTATACACCTTGCAGAGGCAGCACTAAAGAGAGGGCATAAGGTTTCTATCTTTCTATTTGCTGATTCTGTGCTTTCTGTAAATTCTAAAGTAAAACCTTTAAGAGTTGATAGAAACATTCCTTTAAAGATGAAGGAACTGTGTGAAAAGGGAGTTGAAGTACACATTTGTGGACTTTGTGCAGAGTACAGGGGAATCAACTCTGAAAATACAGTGGAGGGCCCCAAATTTTCTGGGGTACCTGAAATGGCATCTTTGATATTTAACGCAGATAGATATATGAACTTAATGCCGTAAGGGAGGAAAATTTAATGAAAAAAGTGCTCTTTGTAGTTTATCAGAGCCCTGCTGGATCAATATGGGTAAATGAGGCGTTAAGAAGCGCTTTTGGTATGTATGGAGAAGATCTTGAGCCTTCCATTCTTTTTATGGGAGATGCTGTGGTAGCAGTAAATAAGAATACCCATCCTGAAAATTTAGGTTGTCTCTCTCTAAGCATGTCCTTTAAATATCTTGAAAGATACGGGACACCAATTTATGTGGTAAAAGAGGATTTAGAAAAGAGAAAAATAAAAGAAGAGGATATTGAGCCAACGTGGAAAGCAAAAATTATATCAAATAATGAGCTTTCTGAGTTTATTCATTCCTTTGACAGAGTAATATTTTTCTAAAAGAGGTGAATGAAGATGGCATTAATAATTGTAAAGAAAAGTCCAACA
KOK=       128
KK=  390379  LL=  391518  Z=    7.96  JJ=  390319  DL=  1140
A===      111      112      113      114      121      123      124      131      132      133      134      141      143      144      211      213      214      223      224      231      233      234      243      244      313      314      323      333      334      343      413      433
B===      222      122      422      322      212      412      312      242      142      442      342      232      432      332      221      421      321      411      311      241      441      341      431      331      424      324      414      444      344      434      423      443
RRR=   40.495    3.341    0.346    6.649    0.675   10.941    5.344    0.713    0.210    0.019    0.663   -0.003    0.428   10.016   -2.437    9.109    7.161   25.038    2.459   -0.199    4.389   -0.100   -2.000    7.008   -0.288    1.738   12.704   72.035    1.019    1.019    0.569    0.002
X1==    6.409    2.126   -1.649    3.676    0.348    5.831    1.165   -1.033   -0.759   -1.324   -0.437    1.715    0.373    6.560   -0.541    3.085    3.495    5.746    0.630   -0.759    3.947   -0.681    1.483    2.507    0.201    3.611    6.665    6.501   -0.998   -0.998    1.182    0.002
X2==    6.319    1.571   -0.210    1.809    1.938    1.876    4.586   -0.690   -0.276   -0.014   -1.518   -0.002    1.148    1.527    4.507    2.953    2.049    4.358    3.905    0.262    1.112    0.147   -1.349    2.795   -1.428    0.481    1.906   11.081   -1.021   -1.021    0.481    0.948
CD1=       17       10        0        8        6       14        5        1        2        0        1        5        2        9        4        9        9       16        5        2        8        1        4        5        2        6       12        8        0        0        3        1
CD2=       29       12        4        9       13        7       13        3        3        2        0        5        4        5       20        9        8       10       10        4        3        2        0        6        0        3        4       12        0        0        3        2
GCTCAATAGAGCATTCTCCCCTTGGATTGGGAAGAATAAAGGGTAGAGGATCATCAAGAGGGGCAGTCCATTCTACTTCTTCTATAGTCATGGCCTGTCTTGAAAATAGACTTAAAAATCCTTTATATGCAGAGGTGTTTAAAGTTATCATTTCCCTTACAACAATTCTATTTATATTCGTTTTTTCTACACTATAAAGGAGATATCCTTCTATCTCTTTATCTTCATAAATATAAAGATACGTTAGGGTGCGGGTTCTAAAAATTAGGCTTTCCCATCTTTCATCAGTTCTTTTTATGGAGCCAGAGAAGTTTTTAGAAAATTTATCATATACAGGTTTTATAAGTTTCCAGTCTTCAAGAGGAATTCTTTTTACCTTTTCCATTTCAGGAAATTTAGGAATGGAGTAGGTTTTTCTACGATATCTTTTTTGAAATCCTCCGAGCTCCCATCCAAAGGTTCTATAAAATTCAAAGGAGAAAGGATAAAGGGAGGAAAAAGTACTGCCATTTTCTTTTGATATTCTAATAGCCTCTCTTAGTAAATAATGTACATAATTTTTTCCTCTTTTTTCTGGAAGGGTAGCTACACCTCCTATTCCTGAGAAGGAAAAGAGCTCTCCTCTTACATATCCCTCCATAGGTATGATGCTGAGGGCTGAGACTAATTTGTTATTTTCGATTGCTCCTATACAATTTCTTATACTTTTCTCATTTACCCATGTACTTACCTGTTCATAGGGAAAAGCAAAAGATTGGCTCCAAAGCTCAATTAAATCATCAATATATGAGGGGTTTAATCTTATTATCTCCATTTTTATCCCTCCATAAGTTTATTATGAATAAGCTCTACAAGGGTGTACCCTTTAAAGGGGTAGTCTTGTGTGACTTCCCAGAACATAATTCCCCCGAGGTTATTTTTAATTACATAGTCACATTTCTCTGAGATGGATTCTTCATCATCATAGGAGTACATAATTTTTTCTTTGGGATTCCATAGCCAGGGGACTTTTGCGTACTCATCTCTAAATTTTATGTAATCTGGATCATTTTCTAGTACTCCTCTTATAAAGAAAAAGGGATTACTTCCTGAGGGATGGCCTTCACTATCAAATATCCCATAGGGAATTCCCTTTACTTT
KOK=       129
KK=  394849  LL=  395808  Z=    6.26  JJ=  394699  DL=   960
A===      111      112      113      114      121      123      124      131      132      133      134      141      143      144      211      213      214      223      224      231      233      234      243      244      313      314      323      333      334      343      413      433
B===      222      122      422      322      212      412      312      242      142      442      342      232      432      332      221      421      321      411      311      241      441      341      431      331      424      324      414      444      344      434      423      443
RRR=   14.876   11.616    0.849   33.803    6.565   14.983   -1.044   -0.152   -0.248    1.026    0.227   18.872    0.505    0.775    0.751   -0.403    1.329   14.175    1.246    2.078    7.083    1.228   -0.090    3.289   -0.121    0.227   29.161    6.970    0.266   -0.351    0.039    0.984
X1==    2.988    2.406    0.470    6.769    1.625    3.634    1.237    0.470    1.036    1.193   -0.206    6.228    0.700    3.777    0.844    1.685   -0.878    5.378    2.148   -1.562    4.154   -1.139    0.631    1.467    0.193   -0.206    4.154    1.716   -0.432    0.568   -0.206    2.568
X2==    4.978    4.829    1.808    4.994    4.041    4.124   -0.844   -0.323   -0.239    0.860   -1.104    3.030    0.722    0.205    0.890   -0.239   -1.514    2.636    0.580   -1.330    1.705   -1.078   -0.143    2.242   -0.623   -1.104    7.020    4.061   -0.617   -0.617   -0.191    0.383
CD1=       14       13        3       16       11        8        6        3        4        2        1       15        2        7        9        5        2       11        8        0        5        0        2        4        1        1        5        2        0        1        1        3
CD2=       20       19        7       10       17       11        1        3        3        3        0        7        2        1        9        3        0        8        3        1        4        0        1        3        1        0       11        5        0        0        1        1
TGGATTGGATAAAAAGTTATTTTATTGAGAATAAAGATGAAGGAGTCTCTTTCTTTACCCCAATAAATAAGATTTAAAAGGGGAGAGAATATGGTTATTAGGGATAGAGTTAAGAAGCTTGAGGAGAATATTACTATTCTTGAGGATTTTAAAAATAGGTATTCCTTGGAGAATGTTAAAAAAGATAAGATAATTCAATGGGCTTTGAAGTATGGGTTATATTTATGTATAACAGGTATAGGGGAAATTGCCTGTGGTATTGTGAATGAGAGAAATTTAGGTAATGCCAAAAATTATAAAGAGTGTATTGCTATATTAGGGGATAATGATATTCTTGATAGAATGTCTGCAGAAAAATTAATAAATTATGTAAATATAAGAGATATGTTAAAGAGACCTTACATTGATGTAGATCTTGAGAAGCTCTACTCTTTTACAGAAAAGCTTGACTTTTTTAGAGATTTCGTAAGTAAGGTCAAGAACTTTACTTAGCTTTTATTTATTACTTAAAAATTCTATTATCTCATTTATATCAGGAAGTTCTCTTATGGGATATATTTTAAAGAAAACTATTTTTCCCTCTTCATCTATTATTATGTTCGCTCTTTCTGAGAATCCATCTTCCTCACGGAATATATTAAACAGCTTTGCTACTTTACCATGTGGCCAAAAATCAGAGAGAATTTTTAAATTTTTTAATTGTAAATTTTCTGCCCAAGCCTTTTTAGAAGGTACTGGATCAACACTTACTCCCACAGGGATAGTATTGAGTTCTAAGAATTTGTTATAGTTCTCTTCTAGGGATAACATTTGTTTAGAACATATAGAAGTCCAAGCAAGGGGATGAAAAGAAAGAAGTATCTTTTTCCCTTTATAATTGGAAAGTTTAAATTCATCTCCATTTTGATCTTTCAAAGAGAAATCAGGGGCTTGAGAGCCAATTTCTAAACCTCTTTTTTG
KOK=       130
KK=  399139  LL=  399948  Z=    6.15  JJ=  398779  DL=   810
A===      111      112      113      114      121      123      124      131      132      133      134      141      143      144      211      213      214      223      224      231      233      234      243      244      313      314      323      333      334      343      413      433
B===      222      122      422      322      212      412      312      242      142      442      342      232      432      332      221      421      321      411      311      241      441      341      431      331      424      324      414      444      344      434      423      443
RRR=   12.029    6.053    0.130   16.449   15.742    1.639    5.722    0.130   -0.573    0.326    1.241   -0.028    1.949    2.753   -0.655    0.315    0.714    2.940   -0.659   -1.090   38.622    1.241    6.192   20.163   -1.012    0.342    1.448   -0.103    0.413    0.413   -1.028    4.981
X1==    4.009    4.211   -0.391    3.487    4.211    0.511    2.467   -0.391    1.361    0.467   -1.051   -0.011    0.870    1.183    1.624    0.511   -0.521    1.455   -0.447   -0.340    5.493   -1.025    2.915    6.124   -0.533   -1.051    0.493   -0.193   -0.396   -0.396    0.870    5.604
X2==    3.000    1.437   -0.332    4.717    3.738    3.209    2.319   -0.332   -0.421    0.699   -1.180    2.447    2.239    2.327   -0.403    0.616   -1.371    2.020    1.474    3.209    7.031   -1.211    2.124    3.292    1.898   -0.326    2.936    0.531   -1.043   -1.043   -1.180    0.889
CD1=       12       12        1        9       12        2        7        1        3        1        0        3        2        4        7        2        2        3        2        1        6        0        4       11        0        0        1        0        0        0        2        6
CD2=       11        8        3        8       13       10        5        3        3        4        0        5        4        3        4        5        0        8        4       10       15        0        4        4        6        1        8        3        0        0        0        2
AAGAATTTTTATTATGACCTCTATTATGGGAGTAAGATGGGGATTGGATCCACAGGGAATGGCTATAAAGTTTCTGATTGGGGTGGTGAAATTATTAGAGTAAGGCCTACTCCAGCCCTGGAACATCTTTATATGAAGCCAGGAGATAAGGATTTTCATGAGATGATAAGGCTTATAGACAAAGGAATAATAATAGCACAAGCCTTAGGAGCACATAGTGGAAATATTCCTAATGGCGATTTTTCCATTGGACTTTCTCCAGGATTGTATGTGGAAAATGGAGAGATTGTGGGACATGTAAAGGATGCAATGGTGGCTGGAAATATTTATGAGGTTATGAAGAAAGTAGTAGCTATTGAAAATAAAAATTATGTGGGTAACATGGGAGTTTTTCCATCTACTATCTTTGAGGATGTGAGTGTAGCCATAAGAGAATAAGGAGGATAAAAAAATGATTTATGTTGCTGATCCTAAGAGATATGAGAATATGATATATAGGCCATGTGGAAGGAGTGGGCTAAAGCTTCCTGTTATATCCTTAGGCTTTTGGCATAATTTTGGATACAATGATTCCTTTGAGAATATGAGAAATATGGTTAAAAAAGCTTTTGACCTTGGCATTACTCATTTTGATCTTGCCAATAATTATGGTCCGCCTCCTGGTTCTGCTGAAGAAAATTTTGGAAGAATTTTAAAACTTGACTTAAAGCCTTATAGGGATGAGATTGTAATTTCTACGAAAGCAGGATACAAAATGTGGGATGGACCATATGGTGACTTTGGGAGTAAAAAATATTTGATTGCAAGTCT
KOK=       131
KK=  409009  LL=  409548  Z=    6.42  JJ=  408679  DL=   540
A===      111      112      113      114      121      123      124      131      132      133      134      141      143      144      211      213      214      223      224      231      233      234      243      244      313      314      323      333      334      343      413      433
B===      222      122      422      322      212      412      312      242      142      442      342      232      432      332      221      421      321      411      311      241      441      341      431      331      424      324      414      444      344      434      423      443
RRR=   44.392    0.071    0.027    0.364   -0.777   -0.372   -1.002    2.001   -0.754    0.688    0.704   77.661    6.787    1.359   -0.471    0.200    0.499    1.090    0.840    0.412    5.585    0.180    4.670    4.947    0.145   -1.116    0.113    0.933   -0.354    0.185    0.020    0.302
X1==    8.160    0.036   -0.195    0.964   -0.557   -0.270    0.833    1.633   -0.270    0.461   -0.774    7.090    6.226    3.717   -0.557   -0.270   -1.384    1.356   -0.724    0.612    3.420    1.168    2.168    3.508   -0.539    1.226   -0.580    0.760    0.656   -0.344    0.226    0.656
X2==    5.440    1.942   -0.138    0.377    1.394    1.380   -1.204    1.225    2.793    1.494   -0.910   10.954    1.090    0.366    0.846   -0.740   -0.361    0.804   -1.160    0.673    1.633    0.154    2.154    1.410   -0.269   -0.910   -0.195    1.227   -0.539   -0.539    0.090    0.461
CD1=       16        3        1        3        2        1        3        3        1        1        0       11        7        5        2        1        0        3        1        2        4        2        3        5        0        2        0        1        1        0        1        1
CD2=       14        7        2        2        6        4        0        4        6        3        0       15        2        1        5        1        1        3        0        3        3        1        3        2        1        0        1        2        0        0        1        1
AGTAATATGTGTTCCAAAAGAGTCAGCCCAAGAGGTAGCAAATCTTTTAGTAGAAAATGGTATAAAGGCTATATGGAATTTTGCTCCTGCTCTAATAAAGGTGCCCGAAGATGTGATAGTCAGAAATGAGGATATAACTTTAGGACTTTTGACTTTAAAACATATGCTTGAAGTAAAAAATACCCAAGTTAAGCAAGGGTAAAAATTTGGTCTGCAATTTCTTTATCCTCTTCTCCCTCCTGGTGGCTTACCATCAGGAGGGTTATTTTTTTATCTTCAAGATGTTTTTTTAGAATGTTTTTTTCTTTCTTTTTCATTTCTGGATCGAGAGATTTAAAGGGTTCGTCAAGAATAAGCAGGTTGTGAGGGACAGATAGTGTTCTTACAAAAGAAAATATTTGCTGGTATCCTCCGCTAAGCTCTGATGGGTAAAGATGTAGAAAATCTTTTAAGGAAAAATATTCTATTAAATTATTTAGCATTTCTGTGTCTTTAGCAAAAAGCGCTAAATTTTCTTTCATAGAGAGCCAGGGAAGAAAG
KOK=       132
KK=  410239  LL=  411048  Z=    6.06  JJ=  410239  DL=   810
A===      111      112      113      114      121      123      124      131      132      133      134      141      143      144      211      213      214      223      224      231      233      234      243      244      313      314      323      333      334      343      413      433
B===      222      122      422      322      212      412      312      242      142      442      342      232      432      332      221      421      321      411      311      241      441      341      431      331      424      324      414      444      344      434      423      443
RRR=   27.443    0.251   -0.687   23.131    0.147    0.076    1.015    0.476    0.686    0.328   -0.983   12.122   -0.478    2.815    3.100    0.500   10.388    3.436    0.765   -0.548   -1.226    1.040    1.040    3.501   -0.200    1.544   38.976    7.203    0.229    0.229   -0.339   -0.121
X1==    6.076    1.083    0.457    4.799    0.051    0.190    1.336    0.457    1.714    0.348   -0.778    3.267    1.222    4.072    3.147    0.190    2.734    1.315    0.309   -0.572    3.214   -0.937   -0.937    1.789    0.348    1.222    6.214    1.707   -0.349   -0.349   -0.778   -0.349
X2==    4.517    0.232   -1.504    4.820    2.867    0.400    0.759    1.042    0.400    0.943    1.264    3.710   -0.391    0.691    0.985    2.631    3.799    2.612    2.477    0.958   -0.381   -1.110   -1.110    1.957   -0.574    1.264    6.272    4.219   -0.655   -0.655    0.436    0.345
CD1=       14        6        2        8        4        2        4        2        4        1        0        6        2        5       10        2        6        4        3        1        4        0        0        3        1        2        7        2        0        0        0        0
CD2=       22        8        1       12       15        4        4        6        4        3        3       10        1        2       10        8        9        7        6        5        1        0        0        3        1        3        9        5        0        0        2        1
ATTTCTAATAGCACTGTAGAGGAATTTATTTTTAATACATCCAAGGAGAAAACCCAAAAATAGAGCAAGGGTAAACCCTCCTACAGATCTTAAGAGGGTTATAAAGAGATGATGGTAGAAATTTCTCTCACTAAAAAGTTCTAAAACCTTATATAGTACCTTATGGGGAAGGGGAAGAATAAGCTTGGAATTTATGGCACTCCCCATAAGGTACCATATGAAAATAAATATTATCCAAAAACTTATTTTAAAAACTAAAGAATTTCTCATCAGGTATATTCCCTATAGTTTGTGGGGCTTTTTCATATATGAATTCCAAATATTTCATTAGATCATTTTTGATGGAGATTCCTTGATAAATAAAGGATAATCTCTTTAGAGAAAGCTCTATAATTTTTTTATCTAATTTTAGTATTTCTGAGGCTTTTTCTATATAGTCTTTTGGATTTTGAGAAAGTCTCTTAAAGTTTTCTCTGAATATGAGATCAATTCTTTTTATTTCTTTTTTATCTATATCTCCTCTTACAGCTATAGAGGTGATGGGAAGAAGTCTTGCCTTTGCTATCTCTCTATAGGTTTTTTGTATGTCAAGAATTATTTTCCCTCCGTTGTTTACACACATGGAGACAAAAGGTTCTGGAAGTAATGCGTTGTTTATTTTTCCTGCTATAAAGAGGGAGGCTATCTCTTGAGGAGTAGAGTAATAAATATTAATCTTGTCCTTTAAGTTCTTTTCTTGTAGGTAAATGTTAAAGATTATATCTTGGGTAGATCCTTTTTGAGCAATATAAACGTTGTCTCCAATAATTT
KOK=       133
KK=  449149  LL=  449928  Z=    5.13  JJ=  449119  DL=   780
A===      111      112      113      114      121      123      124      131      132      133      134      141      143      144      211      213      214      223      224      231      233      234      243      244      313      314      323      333      334      343      413      433
B===      222      122      422      322      212      412      312      242      142      442      342      232      432      332      221      421      321      411      311      241      441      341      431      331      424      324      414      444      344      434      423      443
RRR=   11.085   -0.236   -0.366   12.716    0.239   -0.047    3.647    0.452   -0.220    0.472   -0.068   -0.598   -0.866   18.125   21.929   -0.516    1.293   17.825   60.196   -2.029   -0.148    0.731   -0.117    1.244   -0.302    0.271   10.168    2.575    0.117    0.117    0.731   -0.084
[truncated: 1,805,600 more chars]
