# Supplementary material for: Regions Enriched with Reverse Complement Triplets in Bacterial Genomes
Source: Int J Mol Sci. 2026 Feb 28;27(5):2301. doi: 10.3390/ijms27052301 (PMC12985086; doi:10.3390/ijms27052301)
Supplement: Supplementary file 1 [file ijms-27-02301-s001.zip › for_send/45/Dictyoglomota/Dictyoglomus_thermophilum_h_6_12_gca_000020965.ASM2096v1_.dna.toplevel.fa]

>Chromosome dna:primary_assembly primary_assembly:ASM2096v1_:Chromosome:1:1959987:1 REF
AGCAATTTTTTTATAATACCTTAAACTAATCATAAGGAGGGATCCCTATGTTAGTTGTCA
TCCTTATGGGATCAAAGGGAGATCTGGAACATGCAAAAAAAATAGCCCAAACCTTAGAAA
AATTTGAGGTCCCATATGTAATGAGGATTGCCTCTGCCCATAAAGTCCCATTGAAAGTAT
TAGAGATAATAAAAGAGTACGAAAATAAAGATGTGGTCTTCATAACCATAGCAGGAAGAA
GTAATGCCCTTTCAGGTTTTACCGATGCCAATACCACAAAACCAGTTATTGCATGTCCTC
CCTATAGTGATAAATTTGCAGGAGCAGACATATTTTCCACATTAAGAATGCCTTCTGGTG
TAGCTCCCTTAACCATTTTGGAGCCTGAAGAAGCAGCCCTTGCTGCTGTAAAAATGTTAG
CTATAAAATATGAAAACTTAATAGATAAGATCAAAAAATATCAGGAAGAAAAGAGACGAG
AAATAGAAAAAGCTGATGAAGAGGTGAAAAACAATGGGTAGTGTGAAAGATTTAATAGTA
ATAGAAAAACCAACAGAAAAAAAACTTGGAAGAGGAAGGTTCCTATTCTCCGACCGATAC
TCTGTATTTGACTACGGAGAAATGCCTGATCTCATCGACGATAAAGGTAAAGCTATATGT
ATAGCCACAGCCTATTTTTTTGAAAAATTAGAAAATTTAGGGATTAAAACCCACTATATA
GGACTTGTAGAAGATGATAAGATTAAAACACTATACGAACTCAAGGAACCAACAAATGTT
ATGGAGTTTAAAATGGTAAGAGTTCTAAAACCAGAGCTCCAAGAAAATATTTATAATTAC
TCCATATTTAAAAAAGAAAGATCAAACTTCTTGATTCCTTTAGAAGTTATTTATAGGAAT
GCTCTCCCCGAAGGATCCTCCGTGTTTAAAAGACTGAAAGAGGGAAGCTTAAATTTAGAA
GAGATAGGACTTGATAAAATGCCAGAACCAGGGCAAAAATTAGAAAAACCCATTGTAGAC
TTTTCTACAAAATTGGAGGTAAATGATAGATATTTATCGAAAAAAGAAGCCTTAGAAATA
AGTGGACTTTCTGAAACAGAATTTGAAAAACTTAGAAATCTTACTTTATTTATAGATGAT
TTAATAACAGAAGAGACAAGGAAGATAAATCTAAATAACGAAGACGGAAAAGTAGAATAT
GCTCTCGACTTAGAACGTAATATAATGCTTGTAGACGCTCTTGGTACCCTTGACGAATGT
AGATTTACCTTTGAAGGTATACCTGTAAGCAAAGAAATTGCAAGAATTTATTACCGAAAA
ACTGACTGGTATAAGGAGGTAGAAGAAGCAAAAAAGAAGGATCGTTTTAACTGGAAAAAT
TATGTAAGTACCCCTCCCAAACTTCCTAAAGAAATAAAAGACTTGATATCTCTAATTTAT
AAAGCCTATGTTAATGAGTTAACAGAAATAGAATGGTTTGAAACTCCCCCCATGAAAGAT
TTACTTACTAGATTAAGAGAATTAATTTAAACATCTTATGCCTAAAGGGGGCAAAAGATG
CCCCCTTATAATAAACTCTCTACCCATTGTAAATCCTTGTCAAAACTCAATTTTAAAATC
ATCCTATCAGTAAGTATTTAACTTTATCCACAATTGTGGATAACTTTGTGCATAGGTTGT
GGATAACTCTGTGGATAACTTTAGTAAATTGTGGATAACTTTGTGGATAAAATGTGAATT
GTGGATAATGTGGAAAAGTTTGGAAAACTTATCCACAAACAAAAACCTTTAAAAAATTAA
TCATTTTTCTTTTATCCACAATATCCACAGCCCTTACTACAACAACAAATTTTTGTTTTT
TTATAATAACCGTCTTTGTACTAATTATAGTAAAGTGTGGATAACTTTTTGGAAAAAGGG
AGCCCCCTTAAAGGGACTCCCTTTGAGAAAGGAAATTCTGACTGGGGGTAGAGTTTATTC
TTTATTTTAAAATTATATATCTTGTTTATTAAATTTGCAATATTTTCAAAAAGAAATTTA
ATAATCTTAAACAAAATCGTGTTAATTAACCTTAAATGCTTTATTAAATTAATTTTTTGT
TGTGTAAAAAATAATATTTTTTATGAGATTTTGATATAATTCAAATTATGATAACGGTGT
GGGATGTATTAATAAAATTTCTTTTATCTACTATTTTTTTTGGAATTATAGGCTGGGAGA
GAGAAAAAGAGGAGAAACCAGCTGGTCTTAGAACTCATATATTAGTCTCTCTGGGTTCAA
CTCTTTTTATGATTGTATCTGCTTATGCCTTTCCTGGAGAAAGTGATCCAGGAAGAATTG
CGGCTCAGGTTGTTACAGGTATAGGTTTTATAGGGGCAGGAACAATTTTGAGAACTGGTT
TTACTGTAAAGGGTTTAACTACTGCAGCCAGTATATGGGCGGTTTCTGGAGTTGGTCTTG
CGGTAGGAGCAGGATTATATCTTCCAGCCTTTGTCTCTACTTTATTTATTATATCCGTAC
TTGTTTTGGCAACTAAACTTGAAAAGATTTTTTTAGGTACTCATCAAGATGTGGCATTAA
ATTTGATAATAGAAGATAGACCTGGATCTATAGGAGAAATAGGTACTCTTTTTGGAGAAT
TAAATATAGATATAAAGCAGATAGAGCTTGGAAATTCTTGGGGAGGGAAGGTTTCTTTAA
AAATTCTTGTCAGACTTCCTCAGAAAATTTCAAAGAATGATTTACTGTTGAGACTCTCCG
GACTGCCATCGGTTGTTGATGCAGAAATAATTTAAATAAGGAGGATATTTTTATGAAGAG
TAATGAATATGCTTCAATGTTAGTTGAGGATGGAGTTCATCATATTTCGGATTATAGGGG
TGATAGTTTTTATCTGATATTTGGAGATAATAAAGCAATACTTTTTGACACAGGTATGGG
GAATGGAGATCTGAAAGGATATATAAAGAATCTTACTGATAAAGAGGTAGAGGTAATAAT
ATCTCATGCTCATTGGGATCATATAATGCAAGCTAATCAATTTGAGAAAGTGTATATGAA
TCATAAGGATATAGAAATCATAAAATTGTTTAATATGAACATTGACTATACTAATTTTTT
AGATATTAGAGATGGGGAGATTATAGATTTAGGTAAAAGAAAGTTGGAGATTATAGAAGT
TCCAGGACATACTCCTGGATCTACTGTTTTGTTGGATAAAGATAATAAGCTTTTGTTTAG
TGGTGATGCTATAGGTGCTGGACATACCTGGATGCAACTTCCAGGATGTCTTCCTTTAAC
TCAATATTTAGAAAGTTTATATAGACTTTCAAAAAGAAGTAACGAATTCGAAAAAATTTA
CCATGGACATTTAGCTGGAACAGATTTTAAGCCTTTTCCAAGGGAGTATTTGTTTGATCT
TATAAAAGCTGTAGAAAAGGTTATCTCTGGGGAGCTTGTGGGTGAACCCTATCCCTATGG
TAATTTTGGTGGACTGTATGTAACTTATGGTATGGCTACCCTTGTCTATAATCCTCAAAA
TGTTAAATAAAAATTTTAATAAATAATTATTGACAAAGAGATGTATTTGTTATATTTATA
TTAACAAACGATTTCGTAAATGATTTTTTAAAGGGAGGTGAGGATAAGTACAAAAAATTT
TTAAATCATCTTTGTTTTTCATTGATTTTAAGTCTTAAGTTGTAAGGGGGATTTTTTATG
AAGAAGGTATTGTTGTTTGTAATTTTATTAATGCTATCCTTAATTAGTTTTTCTCAATTA
GGACTTTCGCAACTTGCAGTTAACGTACCAAGAGAAGAAACTATTATTGCTAATGTGTTG
AGTGGAAGGGTTGGTTCACCTGATAATTTTAATGTATGGACTACTACATGGAGATCTCCT
GATAGAGGTATTCAGCAATTACTCCTTGAGCCTCTTTGGATTGTAGATCCTGCAACAGGT
AAAGTGATTAATGCTTTAGCAAAGGATAAGCCAATTTATAATAGTGATTTTACAAGGATG
GTTGTAAAAATAAGAGAGGGTTGTTATTGGAGCGATGGAGTAGAATTTACAGCAGATGAT
TTAGTGTATACTGTAGAACTTATAATGAAATATCAAGAATTAGGCTACAATGCAAGTTTC
AACGAATATGTAAAGAGGGTATATAAAACCGATAAATACACAGTGGTCTTTGAGTTAAAG
AAACCCAATGCAAGATTCCATGCTTACTTCTTAGATAGATGGGGTGCTTGCAGACCTCTT
CCAAAACATGTATTTGAAAAAGTAAAAGATCCTATTACTTTTGATTTTAAACCTCCTGTA
GGTACTGGTCCTTATGTGCTCCATAGCTATGATCCAGGTGGATACTGGACCCTTTGGCAG
AGAAGAGAAGATTGGCAAAGAACTCCCACAGGAAAACTCTTTGGAATGCCTCAACCTAAA
TATGTATTATTCTACTACTATGGACCAACAGAGAAACAAGTCCTTGCACAAAATAACCAT
CAACTTGATATGGCAGATCTAACCATGGAAGGATTGAGATCTGTACTCCAAACTAACAAA
TATGCAAGAGCATATAGGAAAGAGTTCCCATACATTGTTAACGTGGATCCTTGTGTAAGT
GGTGTAATATTCAACAATGCAAAAGCTCCATGGAATAATAAGGAAGTAAGATGGGCGTTA
ACCCTTGCCATAGATATTGTAGAGTATGTAGGACTTGCTTATGACTATGCAGTAACTGTC
TCACCAGTTCATATACCTGCAACTCCTGCTTACATGAATTGGTATATTAAACCATTAGAA
CCATGGTTGAAGAACTTAACAATTACGGTAGATGGTAAACCATTCAAGGTATATGATCCT
GATGTACCAATGAGAATAGCAGAGGCTGCTAGGAAGAGAGGATATAAAGTTCCTACTGAT
CCAAAGCAAATAAGAGAGATCTTTGGAATTGGCTGGTACAAATATGCACCTGATGTAGCA
GAAAAGTTACTCATTAAGAATGGATTCAAGAGAGACAAAGATGGTAAATGGCTAACTCCT
GAAGGTAAGCCTTGGAAGATCACAATTCTTACTCCACCTAACCCAGCTTCTGTAAACTAT
AGAAATGCCTTTGCATTATCTCAAGTTTGGAAGAAGTTTGGAATTGAAACCGAAGTATAT
GCTACTGAAAATGACGGAACACTAATGAATGTAGGAGATTTTGAAGTATCTACTTCTGGT
CAATGGCCTGCAAGAGAACCATGGGGTGGACATCCAGACTTATACAGAACAATGGAGCAA
TTCAGCTCGGCCTACTATAGACCTCTTGGAGAGTACTATCCAGGACATCAATGCAGATGG
ACTAACCCCAAGATGGACGAAATAATAAAAGGAATGCAATCAGTTAGTTGGGATTCTCCA
AAGAATAAGGCTCTTGGTATGGAAGGATTAAAGATCTTGGCACAAGAGATGCCAACAATT
CCAACCTTTACATATCCAGGTGTTGTAGGATATGATGAATACTATTGGACTAACTATCCT
ACAGCAGAGAATCCATATTGTATACCATATCATCATTGGCCTAACTTCAAGTACATGCTT
CCATTCTTAAAGCCAACAGGAAGAAAGTAACCTAGTTATAAACAAACAAATATTTAAAAA
GGGGACCGAAAGGTCCCCTTTTTATTTTGGTATTGTAATTGTATAATTTTACTGAGTATT
TTAAGGGCGGAGGAATTTTTATGGAAGAAAAATTTGAGGCAAACTGGGAAGCAGTTTTTG
AACCTGAAGATTACCTCTATTTTTATGAAGATATGTTAACGGATGAACAAACTCAAATTG
AAGTAGACTTTATTAGAAGAGAACTCGATCTTAAAGAACCCAAGAAAATTCTTGACATAG
CTTGCGGATATGGTAGACATGCAAATAGACTTGCTCTTTATGGGCATGAGGTAGTAGGTG
TAGATTTAAGTGAGAAGTTTTTGAGGATGGCAAAAGAAGATGCTGACAAATTAAATGTGA
AAGTTAATTATATATTAGGAGATATTAGAGAGATAAATTTTGATGAAGAATTTGATGCTG
TTATATCTATGTTTACCTCCTTTGGATACTACGAAGATGAAGATAATTTGAAGATACTTA
GAAATGTGTCTAAATCCCTAAAAAGAGGTGGTAAATTTTTGCTGGATTTAAGTAATAGGG
ATTTCATATTAAGAAATTTTTTGCCTTATGTAGTTATTGAGAAAGATGGTAATTACATGA
TTGATTTTAATATTGTGGATATAACTGAGGGCAGAATATATAACAAGAGAGTAGTAATAA
GAGATGGGGTTAAAAAGGAGAAGCCCTTTTTTATAAGGCTATATACTCCTACAGAGATAA
GGCTTCTTCTTGAAATTGTAGGTTTAAAAGTTTTGAGGTTTTATGGAGGATACGACAGTA
GTCCTTTAAGTATTTATTCTAGGAGAATGATTGTGATATCTGAAAAAATATAGGGGGTTT
TTTAATATGAGGAGATTTTTTCTTTTTTTACTTCTTTTTGTTTTCATTATTATGAATACT
TTTGGCGTAGAATTTGATTCTGCTAATAGAATATTTTTTGAAGCAAGAAGAGATAGGAAT
GTAGAAAAGATTAAATCCTTGATAAATTCTCTTGAAAGTGATAAAGATCTCCCAAAAAAT
TCTCAGCTTTTAACTGTTCTTGCTGATTCTTACTTAGAATATGGACTTTGGGGAGTGGAG
GGTAAAGAAAAAGAAAAAATGTATGAGAAAGCAAGAAGTTACGCTGAAAAGGCTATACAG
ATAGATCCTAATAATGGAAGAGCATGGTATATAGCAGGGGCTTCCATTGGAAGGCTTGCT
CAATATAAAGGGATAGTTCAAAGTTTGTTTATGCTTAAAGATTTTGATAAATATATCGGC
AAAGCCATAGAGATTTTGAATGATCCCCTTTACAAGACTTTTGCTCTACTTGCCATGGGC
ATGAGATATAGAGATGTTCCATGGCCTCTTTATAATTATGAAAAGGCTGAAAGCTATATG
AAAGAAGCTTTAAAATATACCCCAATATACCCTAATGTTTATCTTGAACTTGGATATTTG
TATCTAAAAATGGGTAAAAAGGATTTTGCTAAGGAGATGTTTCTTAAAGTTATAAATTCT
GAACCTCATCCATGGCTTGTAAAGACTCATGAGGAGTCAGTTAAGCTTGCTGAGAAGGAA
TTAGAAAAATTAGGAGGAAAGTAGAGATATGAGGCTAAAAATATTACTACTTTTAGTGTT
ACTAATTTTCTTAGCAGGTTGTTCTTCCTATGAGTTTAAACTGGAGATGCTCCCCATTCT
TCGAGGTATAAATATGGGGAATGCTCTTGAAGCTCCAAGAGAGGGAGAATGGGGAGTAGT
AATAAAGGATGAGTATTTCAAAATTATAAAAGAGGCAGGATTTTCTCATGTTAGAATCCC
TATAAGGTGGAATGCTCACGCAGATATGAATCCTCCATATACTATTGAAAAGGCATTTTT
TGATAGGGTAGATCATGTGGTAAATGAGGCATTGAAAAATGAGCTTTTTGTAATTATTAA
TATTCATCACTATGAAGAAATTATGCAGTATCCAGAGAAGCATAAAGATAGATTTTTAGC
TTTATGGAGACAAATAGCAGAACACTATAGGGATTATCCTCCAACTTTGATCTTTGAGCT
ATTAAATGAGCCTTGTATGAATTTGACTGCAAATTTGTGGAATAAGTATTTGGCGGAAGC
TATAAAGGTAATAAGAGAGAGTAATCCTGATAGATATATAGTGGTAGGTCCTGTAAATTG
GAATAGTATTTATGCATTAAAAGATTTAAAATTGCCGAAAGATGAAAAGAATATTATAGT
AACCTTTCACTACTATAATCCTTTCAGTTTTACTCATCAAGGAGCAGAATGGGTGCAACC
ATCTCCTCCTGTAGGGGTAAGATGGTGGGGAAGAGAGGATGAAAAAGCTGAGATTGATAG
AGAGCTGGACATGGCATTAGATTGGTCTATTAGAAATGGAAAGGTGCCACTTTATATGGG
AGAGTTTGGAGCATATTCTAAAGCAGATATGGATTCAAGGGTAAGATGGACGAGTTATGT
GGCAAGGTCAGCAGAAAAAAGGGGAATAGCTTGGGCATATTGGGAGTTTTGCGCAGGATT
TGGCGCCTTTGATCCTGTAAAAAATGAATGGAGAAAACCTCTATTAAAAGCTCTAATACC
AGAAACTAAGATGTAAGAATATGATTCCCCCAAAGCCTAGAAAAAAAGGGCTTTGGGGGA
TTCTTTTTTATTCTTCAACTTTCAAATTTGGTAGCTCATCTTTTGTAATTACAAAGGGAT
GATTAAATACTTTTTTAATATGAGAGATTTCGTTTTTGTTTGGATCATTTTCAAAACCTG
ACCAGGTCATAAACCATACCCAATAAGCTTTTTGCTCTTTCATTAAATCTGGATCTGGAA
TAATTCCATTTTCTGTGAGAGCTACGAGTTTTTTCCCACCAAATAGTTTTACAATGTTAT
AGAACATTCCTGTAGATGGAGAATAATCTTTATCTTTAAGGTATATATCTGCTCCTACAA
TATCTACATATTCATCTCCAGGATACCATTTGAGAGCATCAGGAGAGTCTGTAGTAGTCC
AAACCCATATAAGATTATTTATTTTATGATAATTTACAAGCCTATCAAAAAGTAGTCTCC
ATAGTTTTTTACAAGCTTCAGGACCTTTTGCTCCCCACCAGAACCATCTACCTTCTGCCT
CGTGTAAAGGTCTCCATAGTATGGGGACTTTTGCCTCTTGAAGTCTTTTTAATTGTACTG
CAATAGCATCTATATCCCTTATTATAAGTTTGTAATCTTCAGATTCAGGGTGGTTGAAAG
CATATTCTATATCAAAACTGGTAGCATTAGTGTAAAAGCCTCTCCACCATTCTTTTCCTG
GAGTATCATAAAGTCCCTTTGGAGCATTCCAGTGCCATTGAAATTGAACTATTCCTCCCA
TATTCCACCAATCTATAGCATCTTCCACATCTCTTGAAGATGCTCCTCTTTCAACCCTTG
AAGGTGAGTAGTCCATCATGTCAAAACCACATATAGCTGGAAACTTATCAGTAATATTCC
AAATCCAGAAGGCATCTTTATATCCCATCTGACCCGAGAGAGTATACTTTCCATATATAC
TCACTAAATAGTCCATTAATTTTTGGGCCTCTTTTGATGGATTAGGGGTTACTAATTTGT
TTGTAGGATTCATGGTAGGAATTTCTGCCTTTTTGATTTTAAAGTAGTCAAGAAGAAACC
ATCCCCAGCTTTTTACTATACTTATTGTATTTTTTCCATTTTTTAAAGGAATTAAACCAG
CATATACGGTTGTAAATTTTTGAGATTGGGGAAATTTGACATTGGTTTGAAATTCTCCAT
TTACATAAAGGGAATTTTCCTTATATCCATAGGGTGCAGCATATCCAATTATTAATTCGT
ACATTCCAGACTCCTTTACTTCAAAAGTTACACTACAAGAATCTCCATCCTTATCAAATC
CATCCACATATCCTGTGCCTTGATATCCAGGAAATTGTCTTGCTACATAGGTTCCGTTTA
ATACCCCATTTTCTGCTTCAATAGTAATTTCATCACTAGAAAAATTAATAGAAAAAATAA
TTAGGAGAAGGATAAGAAGAGGTAGAGTAAATTTCATAAGTTAAAATATAGCCTCCCTTC
TTTTTGTAATTAATTTATTTTACATCTTTAAAAGAAGGGAGTAAATATAGTTTATTAAAC
TTTTGTAACTGTTTTCTTAAGTTTTCTTTCCGCTTCTTTGATGTGAGTCTCGTATACTTG
TATCTTATAATTCAACCTCTCAAGAGCTTTTTGCATTTCTTCTATCTTTGCTTGGAGTTT
ATCTCTTTGTTCAATCAGAATTTGTTTTCTCTCCTCCAAAGTTGCATCTCCTTCTTGAAA
GAGCTTTACATACCTAACTAATGCTTCTATTTCAATTCCTGCTGATCTCATGCATTTTAT
AAACTCTATCCATCTACAATCTTCCTCTGAATAGTCTCTGATGCCATTCTTATCTCTTCT
TACTCGGGGAAGAAGTCCTATTTTTTCATAAAATCTCAATGTGTCGGGAGTTAGACCATA
TTTTTCACATACTTCTTTTATCCTCATTGTTTTCACCTCTTTTTATTGGTAATTTTTTTA
GCCATTCTAATATTTTCTCACGAAGATCAGTAGATCCACCTTCATATATAGAAAGAGGCT
CTAATACTTTTGATTCTGGGCACAGTCTTTTTATATCGCTTACTACTCTTCCTTGACCTC
CACCTCCATGGGTTATAAAGGGTATAATAGTCTTTCCTAATAAGTTATGTTGAGTTAGGA
ATGTGGCTACAGGGGGTGCTATGGTACTCCACCAATTTGGGGTTCCTACGAAGATTATGT
CATATTTTTCTATGTCTTCAATCTTAGTCTTTATTGGGGGTTTGTAATCCATTTTTATCT
CTTTTTTGGCTTGTTCAACAGTAGCATTATAAGAAGAAGGGTAGGGATTTTCTGGAATTA
TCTCTACCATATCTCCACCTACTTCTTTTTGAATTATGTGAGCAATTTTCCTAGTGTTTC
CTGACCAACTGTAATATATGATAAGTATGTGAGACATTTATTTTTCCCTCCTTATTTTGT
TTTTATTTGGAGTATACAACTTAGAGTTTACTCCAGGTCAAAGAGAATGTAAATGTAGTG
GTATAATTTATTGAGTTTAATTAAGAGTATAGGTTAGTTTTTTTGGAGGTAAAAAATGGA
AGCAAAAAAAATTTTAGGAGCTATGTTTTTAAATTTTTTGATGGCCCTTTTAGAAGTTAT
TGGGGGTATATTTTCAGGGAGTTTAGCTCTTATAAGTGATGCCCTTCATAATATCAATGA
TTTTTTTGCCTTACTTATTAGTTACCTAGCAGAGATAATTTCAAAAAATAAAAAGAGTAA
TTTGAAACATACCTTTGGATTTAGAAGAGTTGAGATATTGTCTGCTCTTTTGAATGGTGT
CTTGCTTTTGGGGGTATTCTTATTTTTAATAGTGGAAGCTTTCCATAGGATAAAATCTCC
AAAAGAAGTGGAGGGTATTCAGACTGTTATAATTGGAGTTATAGGACTTGTAGGTAACAT
TCTTGGAGCTTTGCTTCTTCATGAGGATTCTCACCATAATTTAAACATTAAAGGAGCTTT
TTTACATCTTATTTCTGATGCTATATCTTCAGTAGGAGTAATTATAGGTGCTATGTTTAT
TATTTTTTATAAGCTTTATATTGCGGATACTATAATTTCTCTTCTTATTGCTGGATTTAT
ACTATATAGCTCTATAGATCTTATAAAAGAGACATTACATATACTAATGGAGGGGACTCC
AAGGGAAGTTGATATTAATGAAATTCAAAAGTTGATCTGTAAAATTCCTGGTGTTAGGGA
TATACATCATATTCATGTCTGGCAGGTTTCTACAAAGGATTATCTTCTTTCTGCCCATGT
GGTGGTGGAAGATCAAAAAGTTTCAGAGGCAGAGAAAATAGTTTCTCAGATAAAAGATAC
ATTAAGAGAGAAATTTAATATTAATCATTCAACTCTTGAGATAGAGTCAGAAACTTATTT
CAAAGAGAAGGAGTGCCAATGTGAATATTGATAAATTCCTTCCCATAAATTTATATGAGG
CAAAAAAGAGAGGATGGGATGAACTCGATATAATAATTGTTACTGGTGATGCCTATGTGG
ATCATCCATCTTTTGGGGCTTCGGTTATAGGAAGGTATTTAGAATATTTTGGATTTAGAG
TAGGGATTATTCCTCAACCTGACTGGAAAGATAAGGAAAGTTTTAAAGTATTAGGGAAAC
CAAGGCTTTTTTTTGGTATAACCGCAGGATCTGTGGACTCTATGGTGGCCAATTATACTC
CTAATAAATTCAAGAGAAGGGAAGATGCGTATACACCTGGAGGTCTTCCTGGAAAAAGGC
CTGATAGAGCCACCATTGTGTATGCTAATTTTGTACATGAAATTTTTCCTGATGTTCCTA
TAGTTCTTGGAGGAATAGAAGCAAGTCTTCGTAGATTTTCTCATTATGATTTTTGGGATA
ATAAAGTAAGACATTCTGTTCTTCTTGACGCAAGGGCAAAGATAATAGTTTATGGAATGG
GAGAAAAACAAACTTTGCAAATTGCTAAGATGCTTTCTGAAGGTAAGTCTTGGTATGAGA
TCTATCAGATACCTGGTATTGTATTTTCTTTAGGCGAGAAAGAATTTGATACTTTTATTA
AAGATAAAGATTATATACTTCTTCCTTCCTTTGAAGAAGTTTCTCAAGACAAAGATAGAT
ATTATGATTTTCAAAGATTGCTTTTGGAGGGGATGAAAAGGAAAAAAATATTAGTACAAA
GAGATGGAAAAAGATTTATTATTCAAAATCCTCCTCCATCTTATACGTCTCAAGATCTTG
ATTTTATTTATTCTTTACCTTTTATGAGGCTTCCTCATCCCTCATATAAGGAAAAGATTC
CTGCCTTTGAGACTGTGAAAACCTCTATTGTCTCTCATAGAGGATGTTTTGGGAGTTGCA
CTTTTTGTTCCTTGAACCTTCATCAAGGATGGCAAGTAATTTCAAGAAGTGAGAAATCAA
TCCTCGAAGAGATTTATAGACTGACAAAGCATAGAGAATTTAGAGGTACCATCTCTGACG
TAGGGGGCCCTACAGCTAATATGTATAGGTTAAGGTGTAAAATTCATAATATTCCAGGAT
CTTGCCCGGAAAGAGATTGTCTTTTCCCTGATGTTTGTAAGTACTTAGAGGTTGACCACT
CTGCTCAGCTTAATCTTTTAAAAAAGATTAAGGAGATAGAAAAGGTAAAACATGTATTTA
TAGCATCGGGGATAAGGTATGATATTGCATTAAAGGATGAGTATTATATTGGAGAGATTA
TTAAAGAGGGATATATTGGTGGGCATTTATCTGCTGCTCCAGAGCATGTAAAGGATCATG
TACTTGAAATTATGAAGAAGCCTAAATTTAAAGTTTATGAAGAATTTGTAGATATATTTG
AAAGGAATCTGAAAAAATACAGAAAAGAACTCTATATAATTCCCTATTTCATATCTGCTC
ATCCTGGTGCAACCATAAAGGATGCATGGGATCTTGCTATGTATATTAAAGGTCTTGGCC
ATTATCTGGAGCAGATTCAAGATTATACACCCCTTCCCTTAACTCCTGCTTCTTGTGCCT
TTTATACCGAATATCATACTTTGAGAAAAGAGAAAATCTATGTTGCCAAAACTTATGAAG
ATAGAAGACTTCAAAGAGCTCTTGCACAGTATAAAGACAAGAAGAATAGAGAGTTTTTGG
TTAAAAATAAAAAGAAAATTCCATTCCCTTTAGAAAAGTTGTTAGGCTGATAGGAGGTGA
TATGTATGAAATCCTATAGAAAAGAACTCTGGTTTGAGCTTCCCACAAGGAGAGGATTTG
TGAATATAACAGATACCTTACAAAAATGTGTGGATGAGAGTGGTATAAAGGAAGGTCTTC
TTCTCTGTAATGCTATGCATATTACTGCAAGTGTTTTTATAAATGATGATGAGCCAGGTC
TTTTAAAGGATTTTGAAATATGGCTTGAGAAGCTTGCTCCAGAAAAACCTTATAATCAAT
ATTATCACAATGTGGGAGAGAATAATGCAGATGCGCATTTAAAAAGGACTATAATGGGAA
GAGAAGTGGTTATTGCAATCACTAATGGTAAGCTTGACCTTGGTCCATGGGAACAAGTGT
TTTATGGGGAATTTGATGGTATGAGAAGAAAGAGGGTACTTGTGAAAATAATAGGAGAAT
GAATAAAATCTTTGCTATATTAAGGCTGATCTGGTAGGTTGAAAAACGCAATGGCAAGAA
TTATATCTGCAGCAATGAATAATATTCCTCCAATAAGTAGTGGGGCGGTTATGGCTCCCC
AAAGATATAAATTCCCTGCAGTATTAAAATAATTGATATTAGTTAAATTAGATAATAAGG
AGAAACTTTTTTCCAGTCATTCATTCCCATAATCATTAATATGTATCCTATTATTAAGAA
GGTAAGTCCTCCTTTTAAAATAGAAAGGCTCTCTTGTGAGGAAGTGAAAATACTGAGTAT
AGCACTACCTAAGAAGATTATTAATACTACACCGCTTATTATAGATAAGATAAATCCTAT
GAGGTATTTGTTAAATATTTCTTTGTTATTATAATATGTGGATAGCTTGCTCATGGCTAC
TAATAGCAATACTATTGAGACTATTTCCAAAACAAAACCAATATAAGGAAGGAAAATTAA
TAGTCCTAAAATTGCACCTATTCCCCCTAAAGTTTTAATTTCTTTCATTTTTCAAATCCC
CCTAAGTATTTTTAGGTTATTATACAGTGGAACTTTGATTTTTTAAATATTTATAATGTT
TTTACTACGATGTGGTTAGTCTAGTATATTTGTCCATATCCAATATAGTAAAAACATTTT
TTACAATAAAAAGTTAGATCAGAATTTTGTAATAATGAAGAGATGTATATGAAAAATAGT
ATCGATAAAGGAGAAATAGGAGAAAAATTTAATAATCTTAGGATGTTGTCAAAAACTTAT
AATAAGATTTTTAATAAAAGTTGTTATAGAAGTTGTTGGATTTATTTCTTTAATGGAGCA
GTAGAGCTTCTAATAATTAGTTCAGTACTTACAATTATTTTTACAGGAGGTTGATTTGGA
TTTTTAATTCTATCTATTAATCTTTTTGCAGCGATACTTCCCATCTCCTCTTTAAAAATT
TTTACAGTGGTTAAGGGAGGATCAAATTGAGAGGAAATGTCGATATCGTCTATCCCTATT
ACAGAAAGCTCTTCAGGAACTCTTATTCCCATGTCTTTTGCACATTGAATTACTCCTAAT
GCCATGGGATCGTTGGCAGATAATATTGCTGTAGGTTTTGGATCATTTTTCCAAAGAATT
TGAAAGGCATGTTTTCCTGTTTTCATAGTTAATTCTTTTTCTTCCACCATATAATTTGGA
TTATATTCTAAGTTTGCTTCTGCCAATGCCTTTTTATATCCTTCCCATCTTTCATAAACA
CTGATATGATCTAAAGGTCCTGAAGCAAAGGCAATGTTTTTATGTCCCAAATCTATAAGA
TATTTTGTAGCAATATATGCTCCTCTAATATTGTCTGCAAGAATGCTATCTATGTCTTCA
GAATAATTATCTACTAATATTAAGGGTATACCAGTTTTTTTGATAGTTTCTATAAATTCC
TTAGGCATATCAGGTCCTGCTAAAATAAGCCCATCTACTCTTTCTTCCTGAATCATACGA
GGTGGTTTTTTGGGATTTAGTTTTCCATGGGGGATTATTCCGTATAATAAGTGATATCCC
ATCTCGTGAAGTTCATTTTGGACAGAATAAAGAATTATAGAATAAAAAGGATCAGCTACC
AGTGGTTTTTCTTTCTTCAATATAAGAAAACCGATAGTCTTTGTCTCTCGGGTTATTAGG
GCTCTTGCCGCCTGATTGGGTTTGTATTTTAGTCTTTTAGCTATCTCTTTAATTTTTTTT
CTTGTTTCCTCGCTTATTTTTGAATCATCGTTCAAAGCTCGAGATACTGTTGATGGGGAG
ACCCCTGCTTTTTTTGCGATGTCTCTTATGTTTACCATTTGTTTTATCCTTTTTTTTACA
AGAAATTTAAATCGTTTGAAATATTATAGACTAAAATATAGTAATTGTCAATGAAACAGA
AATTTGACAAAGAATTTAAGGCGTGATACACTTAAAACAGTAGGTTAAAAATTAAAGGGA
GGTGAGGATTTAAAAAGAAGTTTTGTTTCTTTAGTTTGCCTTTTTCTTTAAAAATTTAAA
GATAATAGGGGGGTAAAGATAATGAAAAAATTAAATCTCATTTTAATTTTGGTTCTTCTT
TTGTCGCTTACTCTAACTCTATCTTCTGCTGCAATAAAGGAACCAGAAATTAGATTTGCT
ACAACTTGGCCCTATCCTTTTCATGGTAATGCTTTTGGCCCTGGGGCTATAGGTGGTGCC
TGGTGGTTTGCTTATGAACCCTTTGCATATTATATCCCTGCTACAGGAGAGTATATTCCA
AGGCTTGCTACTTCGTGGAAGCTTGAAGGTAATAAATTGGTGGTTAATTTGAGAAAAACA
AGGTGGAGTGATGGAACTCCTTTCACTGCAAAGGATATTGAATGTAATATTGCATTCTTG
CATGCTATGTGGGAATGGCCCTATGAGATAGCTGGAGTAGAAGTAAGGTCTGAAAATACT
GTTGCATTAGTTCTTAGCAGTACTCATCCCTTCTTAATTCATTCCCTTCTAACTGATGGT
GCAATTTCTACATTAGCACCATATCATATATATGGGAAATTCTTGTCTGAAGCAAAAGAA
GTAGCATCATTGGGAAGAAAAATCTGGGAACTCAGGGAGCAAAAGAAAATAGTACCTGAA
GATTTAAAGAAAGATTATGATAAGAAAGCAGCAGCTTTTAGAGAAAAAGTAAACAATTTT
AGCCCTATTAAAGAGATTGGTAGAATGCCTGTTGTGGGTACTTACGAACCGACAAACGTC
ACTCAGACAGAGATGGTATTAACAAAGAATAAATATCACTGGGCGGCAGGAAAAATCAGA
ATACCAAGGGTAGTATTTAGAAGATGGTCATCTAATGAGTTTGTATGGGCATCATTAGTG
GCAGGAGAAATTGATGCAGCTCATCCTTCAATTCCTAAGGATGTGGTAGACCAATTTAAT
TTGTTAAATCCTAACTTAAAGCTAAAAGCAGTATCAGATCTTTCTGAGTTTGCATTAATA
TTCAATTTTGAAAAACTATTATTTAAAGATTTAACTCTTAGAAAAGCCATTGCTTATGCA
TTGAACAGGACAAAAATTAGAGATGTTGCTGCATGGCAAGCAAAGGATGTCAGTGATTAT
GCTCATGGAGTATTAAAAAGTATGGAGAAAACGTGGTTATCAGCAGATTTTCTAAAGACT
TTAACAAATTATAGTTATAATCCAGCAAAAGCTGAAGCAATTCTGAAAGAGGCAGGATAT
ACTAAGGGATCTGATGGTTTATGGAGGACTCCTGATGGAAAAGTAGTTGCATTTACTGTT
TCAGTATATGGACCTCATAGTGATTGGGTATTAGCGGCAAGAGAGATCACAGAACAACTA
AAGAATTTTGGATTTAAAGTAGACTTAAAGATAATACCTGAGGGAATGAGAGATACAGTG
ATGCGTGGTGGAGATTATGAGGCTGCAGTAGAATTTGGAACAGCATGGTGGGGTTATCCT
CATCCTGCAATGGGTTATACAAGAATATATCAAGGTGAAGTTGCAGACTTTACAAGATTT
CCTGCAAAGAGTAAGTTCAAAACTCCATGGGGAGACTTAGTACCTTATGAATTGACAGAT
AAACTACAAGAAGTTACCACAAAACCTGCAGAAGCTAAAGATTATGTAATGAAACTTGCC
TATATTACTAATGAATATCTACCAATGATTCCATTTTTAGAAAAAGTTCTACCTATATTC
TATTTAGATGGAAAAAGAGTGACAGGATGGCCTGAACCAGATGATTCTACCTGGAGTTTA
GCACCTGGTGGAATTGAAAGAGTTTATGTACTACTTCTTTCTGAGGGTAAATTAAGACCT
AAATTGTAAAATTTTAATTATAAATGGAGGAAGTCTTACTCATGAAATATATATTGAATA
GGTTAGTACAAGTACTTATAATGACATTTTTGGCTCTTACTGTAGTATTCTTTATCGTTC
AATCTATGCCAGGAGATCCAGCTTTTGGCTTAGCAGTTTCTATAGCTCAAAGCAGAAATA
TGCCTCTAGATAAGGCTTTAGAAATTGCTCACAACATAATAGGATACAATCCCAAAGAAT
CAATAGTATTGAAATATTTGAAATTTCTTAGAAATATAATTGTAGGAAATTTTGGGTATT
CTACATATTTTAAAACAAGTGTTAACGAAATAATCGGAAAAGCATTACCTTGGACTCTCT
TTGTAATATCCTTAGCAACTGTTATAGGATTTTTCTTAGGTGTTTCTATTGGGGCTTTCT
CAGCACAGAAGAGAGGATCATTTATTGATACATTTATCTCTACGATATTTAGTATAATAC
AAGCAATTCCAGCCTTTGTATTAGCAGTAGTTATACTCTTTTTGGGAGCAGTAAGATTAA
GACTTCTTCCGTTAGGTGGAGCATATCCTATTGAGATGAACCCGGGGTTTTACCCCGGGT
TCATCTTAGCTGTTATTTATCATGCTTTAGGGCCGCTAATTGCTACTTTTATTCCCCAAA
TGGCTTCTTGGGGCTTAGCTATGAGGGGAAATTGTTCTAATGTAATAGAAGAAGATTTTG
TTAGATTTGCTAAAATAAGAGGTCTTCCTGATTCTACTATTGCCCGTAGATATGTGAGAA
GAAATGCTATTCTGCCATTAGTAGCAAGCTTAGCTATTGGAATTGGATACATGTTAGGAG
GTCATACTTTAGTAGAAGTTATTTTTAATTATCCGGGAATAGGCTACTATTTTGGACAAG
CAATAAGTGCGAGGGATTTTGGGCTTCTAACAGGACTTTTTTCTCTAATTGTTATTGGTG
TTATCTTAGCTACTTTTATAACTGAGCTTCTATATGCAGTTATTGATCCAAGGGTGAAGG
TACAATGAGAGACTTTATAAGACCAATTTTAATGAATAGAAAGGCATTTGTTGGTCTTAT
TATATTAAGTATTTTTATATTAATGGCAATTTTAGGTCCTGTGGTTGTTCCCTTAAATTT
AAGTTCTAATTTTGCAGAAAGGTACCAACCTCCTTCTTGGAAACATCCTTATGGAACCGA
TTATTTTGGGATAGATATTTTTCAACAGATAGTGCATGGGTCTCGTTCGGTGATAGGATT
ATCTGTTCTTTCAAGTTTATTTGCAGTTATAATAGGGTCTGTTATAGGTATTGCTAGAGG
CTACTTAGGAGGATTTATATCTAAATTTTTAGACACAATTATAACTATATTCTTAGTTAT
TCCTTCTTTTCCTGCTCTTTTAATTATGGCTGCGATTTTTGCTGATAAATCTTTAAACAT
AATTGCAGTAGCACTAATTATTGCCATGTGGCTTTGGGCTCCTTTGGCAAAACAAATCTC
TGCCCAAGTTCTTTCCATAAAGTCAAAGGAATTTATAGAGGTTTCAAAAATGCTAAATTT
AGGAACAAACTATATCCTTTTTAAAGACATACTACCGCTACTTATTCCTTATATTTTTAT
AAATTTTATTACTCAACTAAAAGGAGCCATGGAATTTAGTGTAGGATTAATGTTTCTTGG
TCTTGCAAAATTTGATCCAACTCATTGGGGAGTAATGCTTAATTACGCATTATATCAAGC
AGGTGCTTTATATACTCCTCGTGGCTTTCATTATCCTATAATTATCATGCTTCATATAGT
TTTGTTAATATATGGGGGTATCCTTTTTGCTCAAGGAATAGAGGAAATATTTAATCCCAA
ATTACGGAGGTATGAATAGTGAGAGTTATATTATCTATAAATAATCTCAGAGCTGTATAT
TTAGTTAGGGAGGGAACTATTAAAGCTTGCGATGGGGTCTCTTTTGATATAGAGGAAAAT
ACTGTGTATGCCATTGTAGGAGAAAGTGCTTCTGGAAAAAGTACTATAATTGAGGCAATG
ACTCTAACTCTACCTCCTAACTCGAAAATTCTTGAAGGAGAAGTAATTTATAATGGGAGA
GATCTTTTAAAACTTTCTGAAAATGAGCTTAGAAAAATAAGATGGTCTGAAATCGCATTA
GTTCCTCAAGCTGCTCAACAATCTTTAAATCCCACAATGAGAATAATTGATCATTTTTTT
GACACGGTGTATGCTCATCACAAAAATTGGCAAAACAATGAGATAGTTAAAAAAGCAGAA
GAATTAATAGCTCTTGTGAGACTTGATCCTAAAAATGTCCTTTATTCTTTTCCTCATCAA
TTATCAGGAGGAATGAAACAAAGAGTCCTTATTGCTCTTTCTTTAGTATTCAAGCCTAAA
ATTCTTATTTTAGATGAACCAACATCAGCTTTAGACGTTCTTACTCAGGCTTATATTATT
CAGCTTTTAAAAGATCTTAAGAAACAACTTAAACTCACTTTAATTTTTGTTACTCATGAT
ATAGCTGTTGCTGCAGAACTTTCTGATAGAATTTCTGTGGTTTATGCAGGAAATATTGTA
GAAAGTGGTCCTACGAGAGACGTATTAAAAGATCCAAAACATCCTTATACTCAAGGCTTA
GTTAACTCTATAATGAGCTTAATCTCAGATCCAGAAAAGATAAAAGGAATTCCAGGAGAT
CCTCCTAGTTTATTAGATCCACCTTCTGGATGTAGATTTCACCCAAGATGCACGTATGTT
AGGGAGGAATGTAAAAAAGAAAAACCACCTATGTATTCTCTAAATAGTAACAGAAAAGTA
GCATGCTATCTTTATAAATAGGGGGAAAATAGGATGGAAATACCAGTATTGGAATTAGAA
GGGATTACGAAAATATTTTCCCGAGGATATTTTAAGAAAAAATATATTATTGCCTTAGAA
AATATTAATTTAAGAATTAATAAGCAAGACAGATTAGCTATTATTGGAGAAAGTGGAATG
GGAAAAACTACTTTGGCTAGAATTGCATGTCTTTTAGAAACCCCAACTCAAGGAAAAATA
AAATGGTTTGGGAAAGATATTTCTAATGTTTCAAGGAGGGAATTATCTTATCTTAGAACT
AGAGTTCAATATGTTCATCAAGATCCTTATGCTTCTTTACATCCTTCAAGAACAATATAT
GCTACTTTAGCAGATCCTTTAAGTAGAAACAATAATATCAGAGGAAAAGAGTTGGAGAGA
AGGGTTGAGGAACTTCTTAATTTGGTTGGTCTTACGCCTCCTTCTTATTTTTTAAATAAA
TATCCCCATCATCTTTCTGGAGGTGGAAGACAAAGACTTGCTATTGCTCGAGCTCTTACC
GCAAATCCTGAAGTTCTTGTTGCAGATGAGCCTATAAGCATGATAGATATGTCTCTTAGA
GCTACTATTATTCAGATTCTGAAAATTCTTAATAAAGAGTTGGGAATTTCCATAATTCTT
ATCCTACATGATATTGGAGCAGCAAGATTCTTTGCTACTAATGGAGGAAAAATAGCAGTG
CTATATGGTGGAAGGATTGTAGAAAAAGGAGAGTGTGACGAAATTGTAAATAATCCTTTA
CATCCTTATACTCGAACACTAATATCTGCAAGTCCTATACCCGATCCAGATCTAGCTCAA
GAAAAAAAAGTTATAGAATTAAAATCTTATGAGCCTCCAAAAAGAGAGTTGGGGAAAAAA
TTATGTCCCTTCTCTCATGCTTGCTTATATTCTCAGGATATTTGTTTTAATAAAGATCCT
GGGCTTGAAAATGTAAATGATAAACATGAAGTTGCATGCTTCTTCTGGAATAGATTACCT
AAGTGGATTCCCCCATGGAGCAAGGAGTAGAGATTTTTTAGTTTAAATCTTGATATTGTT
GTAACTTATTTTGGGGAAAAATGAGTCTTAGTTAAAAAGGGTGTTACTATTATGTTCTCA
TAAGTATTGCTTTTTCTTCTAAAACTTTTCCTTATATATATACTATTGGGCTTGTTATAT
GTTTCATATTATTAGCTCTTCCGAGATAAGTTATAATTAGGCATATACCTATTACTCGTA
AGAGATAGCGAATTTTTAATCTTATCCCAATACCTACACGGTGTAGAAATTTTTCTGCTT
GACAAAAAAATTATGAGTAAGTAAAAATTTACTTAAGCAAACGTTTATATTAGCGTTTGC
AAAATTAAAAGGGGGGTATTTTATGAGGTTAAATTACACTAAAATCTTTATTATTCTTTT
TCTCCTCATTATTCTTCTTGGTAATACTTTTTCAGCAACAAAATATAATGAGGCACCTTC
TCTTGCTCAACTGGTAAAAGAGGGTAAACTTCCTCCTGTAGAAGAGAGGCTTCCTAAAAA
TCCTGTAGTTTTAAAACCCTACGAAGAAATTGGTAAATATGGGGGGACTTGGAGGAGAGC
TTGGCTTGGAGCGGGTGATAGATGGGGAATTGCAAGGATCTCTATGTCTGCCTGTAATCT
TTTAAGATTTAGTTCTGATGGTAAAAAGGTTCTTCCTTGGCTTGTAGACAAGTATACAGT
TTCAAAAGATGGTAAAATATATACCTTCCATATACGTGAAGGGATTAAGTGGTCCGATGG
AGAGCCTTTTACTACCGATGATGTAATATTCTGGTATGAGGATATTATTTGTAATAAGGA
TTTAACTCCTAATATGCCTTCTCAATTTGTAAGCTCTGATGGAAAATCTATTGCTAAGTT
TGAAAAAATTGATAAATATACTTTTAGAATAATTTTCCCCGAACCTAAGCCTCTATTCAT
TTATGATATTCCTGCTCAAGGGTGGTATATGGATACTACTCATGGCTCTCTTTCCTACTA
TGCTCCAAAACATTATTTAATGCAATTTCATCCTAAATATACACCTATGGAGAAACTTGA
GAAGATGGCTAAGGATGCAGGCTTCAACAAATGGTATGAGCTTTTCAAGTTTAAAGATGA
TTGGTTACAAAATCCTGAACTTCCTGTGACTGCACCATGGAAAGTTGTAAGCAAGAGCCC
CAATGAGCCTGTATTTGTAATGGAGAGAAACCCATACTACCATGTGGTAGATCCTGAAGG
AAATCAGCTTCCCTATATTGATAGGGTAGTACATTACTTAGTAAGCGATGCAGAAATGAT
TAATATGAAGGCAGTGGCAGGAGAGATTGATTGTCAAGACAGGCATATGAGAGTTTCTAA
CTACTCGCTATTCATGGAAAATGCACAAAAAGGAAACTACAGAGTTTTAAAATGGGCATC
TGCTGTTGGGGCTGATCCTGCGATATTCCTTAATCAAAATGTAAAAGATCCTGTAAAGAG
GAAGCTCTTCCAAGATGTAAGATTTAGACAAGCACTATCCCTTGCCATAAATAGGGACGA
AATAAATAAGATCCTATATATGGGACTTGGTACTCCAATGCAAGCAGCAATTCCTAAGGG
TGCTGCTTATTATGATCCTTCTTGGGAAAAGGCATATGCTCAGTATGATCCTGGAAGGGC
CAAAATATTGCTTGATGCTATGGGGCTTAAGGTTGGAAAAGATGGATTTAGAATTGGTCC
TGAGGGTAAACCTATTGAGCTGATTATTAGTTTTACCACCTATCCAGGAAATGCAAATAT
GAGTATTATGGAGTTGATTAAGAGCTATTGGGAAAAGATAGGGATCAAGACCATAATCAA
GCAAGTAGATAGAAGTTTGTATGTTACCAATTGTAACTCTGGAGATATTGAGATTGGTGT
GTGGGTTATGGATAGGTGCTCCAACTTTATTTTAAGCCCTGGAAGAATATTAGGAACTAT
AACTGACGGTCCATGGGCTCCTCTTTATGCCAGATGGTATTGGACCAAGGGCAAGGAAGG
AGAAGAACCTACAGGAGATATAAGAAAGCTTTATGAGTTGTGGGATCAAGTTAATCAAAC
TACAGATGCAACAAAGAGAGATATACTTATTAGGCAAATTGTTGCTCTCCATAGAAAGAA
CATATGGATTATAGGTACCGTGGGAGCACTTCCATCTCTCTGTATAGTAAAGAACAACTT
TAGGAACGTTCCAGAATACTTAATAAGTGATGCTCCACTCTTTACTCCTTTGAACGCATT
TCCTGAACAGTTCTTTATTAAATAGTTCAAGCTGATTTTATGGGGGAGAGGTCAAATCAC
CTCTCCCCCTTTTTATTTTCTAAGGTTTAGCTCTACTTTGATATAATATTCAAAGATAAT
TTGGTAAAGGAGAGACTGTAAATGGAAGGATTGAGAGAGAATTTTATTTTGTTTTTACCA
CTTCTTCTGATTCAATTAGTTTTTCAAATCTTAGCTATTGTTGATCTTATTAAGAGAAAT
AAGGAAGAAATTAGATGGGAAAATAAAATAATATGGGCTATAATTATTCTTGCTTTTGGA
ATTTTAGGTCCTATGGCTTATTTTGTCTTTGGGAGAAAGTAATATGAATGTGATAGAAAC
GTATAATTTGTGCAAGTATTACCCAAATAAGAAGGCTTTAGATGATTTAAATTTGGAAGT
TCCTGAGGGAGTAATCTTTGGGTATTTAGGGCCTAATGGGGCAGGTAAAACAACTACCAT
AAGGGTTCTTTTAAATCTCGCAAAACCTACAAAAGGTAGTGCTGTAATTTTGGGAGAAGA
TATAACTAAAAGTAGAAAATATTTGAGGTGGATAGGTTATCTTCCTGATGTACCTAATTT
TTATAATTACTTTACTGCTAAAGAGTATTTAGTAACTCTTTGTGAAATAATAGGCGTAGA
CAAAAAGAGGGTAGATGAAGTTTTAGAGATGGTTGATCTTAAAAATGAAAAAAAGAGGAT
TGGGACTTTTTCAAGGGGAATGAAACAAAGGCTTGGAGTTGCTCAAGCCTTACTTCCAAA
TCCAAAACTCCTCATTTTGGATGAGCCAACTTCTTCGTTGGATCCTCAGGGAAGAAAAGA
GATCCTTGATTTAATAGTTTCCTTTAGGGGAGAAAAAACAGTATTCTTTTCTACCCATAT
TCTTGCTGATGTAGAAAGAGTGTGTGATAGAGTGGGAATTTTAAAAGATGGAAGACTTCT
ATTAAATGATACTTTAGGGAATATTAAGAAAAAATTCTCAAGGAGAATCATAAGACTGGA
AGTTGATAATCCCTTGAGAATAGTTGAGCAAATAAGGAGAGAAGATTTTGTTGAAGAAGT
TTTAGAAGAAAATCAAAATTCTTTAATATTAAAAGTAAGAGATCTTGAAATGGCCCAAAG
GAGAATTCCTGAAATTATTGTAAAAGAGGGCTTATCCCTTATGCATTTTGAGGTTTTGGA
GCCAACCCTTGAAGATATATTTTTTGAGGTGATTTCATGATATTGAAATTAATGAAAAAA
GAATGGAAAGAACTTATTAAAACAGGTAAATTGTATGCACTTCTCTTTGTTTTTCTCTTT
TTCTCTATAGGAAGTCCTGTAGTTGCGAAATTTACACCCGATATAATAAAGAGCTTAGCT
TCGAGTTCTGAAATGCAGGGATTTATTATTCAACTTCCACCTCCTACCTGGAAGGACGCT
TTCTTGCAATTTTTCAAAAACTTAAATCAAATAATTTTTATAGTAGTTGTGATAGTTTTT
ATGGGAAGTATTTCGGAAGAGAAAAATAAAGGTACGGTAAGTATATTACTTTCTCTTGGT
GTTGAAAGAAAAAAATGGCTACTATCAAAGTTCTTTTTTCAGGTTTTTTCAACTTTTATT
TTGATAATATCTTCTTACTTAATTTGTGCTTACTATACTTATTTCCTTTTTAAGGAGATC
TCTATTTATAACTCCTTATCTGCGACTCTACTTTATTTGGTATATAACCTTTTTATTTTG
TCTTTACTAACTTTCTCAGGAACCCTTGCTAAGAATCCTCTTCAGACTGCAGGGATTTTT
TTTGTAGTCTTTATAATTTTCAATCTTCTTTTAATATTCCCTAATTTATCTAGTTATAAT
CCTATGAATCTTTCTTCTTTAGAAAATCTTTGGATTTCGAAAGAAGTATTATGGGGTGAT
GCTTTTAAAAATATCTTCTCTACTCTTTTTTACTCTTTTGTCTTGGTTTTAGTAAGTATT
ATTCTTTTTGAAAAACAGGAGTTGTAAATGATTGTAGGGCTTTTTAATGATTCCTTTCCC
CCTGTGATGGATGGTGTAGCTATTGCAGTAAAAAATTATGCTTATTATATAAACAAGAAA
TATGGTAAGGCTTATGTAGTGACCCCCTCTTTTCCAGGATACAAAGATGAGGAAGAATAT
GAGGTAATAAGATATTTTTCCATTCCTGTTGTTTTAAGACCTCCTTATAGATTTGGGATA
CCTTTTTTGGATCTCAAAGCAATGAGAAAGATAGAGAGTATTCCTTTTGATATTATTCAT
GTGCATTCTCCCTTTTCTTCTGGTGTTTTAGGCCTTTATATTGCAAAGAAAAGAAAAATT
CCAATTGTGGCTTCTTTTCACACAAAATATTATGATGATTTTAAAGAGGCAACAAAGTCA
GATTTTATTGCAAGGCTTGGGGTAAAGATAATAGTAGAATTTTATAATAGAGTTGACGAG
GTATGGACTGTAAATTCTGCTACAGCAGAAACTCTTAGAGACTATGGATTCAAAAAAGAG
GTAAAAATAATTCCTAATGGCAGTGATTTTATTCCCCCTAGGAATATTGAAGAGTATAGA
GAGAAAATAGAAAGACTTCATAATTTGTCAAAAGAAGAAGTGGTTATTCTTTTTGTGGGG
CAAATGGTAAAGCAAAAAAATGTAGAGATGCTTTTAAGATCTTTAAAGGTCTTGAAGGAC
GAAAATATCTCTTTCAAGGCTATACTTATTGGAACAGGGAAAGATGAAGACTATTTCAAA
AAGCTTGCTGAGGAGTTAAAAATAGAGGATAGAGTTATTTTTACAGGAAAGGTTCTTGAT
AGAGAACTATTAAAGGCATATTATGCTAGGGCTGATCTTTTAGCTTTTCCTTCTCTTTAC
GATACTTCTGCTCTTGTGGTAAAGGAAGCTGCCGCTTTAGGGTGTCCATCTCTTCTTATT
AAGGGGTCAACGGTGGCTGAGGGCGAAGGGGTAATAGATGGTCTTAATGGATTTTTGTCA
GAGGATGATTATATTAATTATGCTAAGAAGATGAAAGAGATATTGTCTCAAAGGGAGCTT
TTGAAAAAAGTTGGAGAAAATGCAAGGGTAACTCTTTATAAGCATTGGGAAGAGATAGTG
GATATAGTAGTGGAAAACTATAAAAGGTTGCTTGATAAATATAAAGGAAAACAATAATTT
TTTCACTCTAACTAAAAAATGTCTTTCCCTTAATTTTAGAAATATTAAATGTACTTTGTA
TTCAATATTTTTATCCTTTAAATTTTCTTTAAAATATCACTTGTCAATTTTATTATTTTT
TGCTATAAAAAAAGATGTAAAGTTTGTTTTTTATTGGAAGAGGATGTGAATTAAATATAT
CAGCATTAGTTATGATATTTGAGAAATAAAGCACAAAACAAAATTTTACGTAAAAAGAAA
AATTAAAAAATTTTAAATTGGGGGTGGGACTAAAAAATGTTTTATAAAAATCGATCTTTG
AAGGGGGGTAAATTATGTTTTCTAAAAAGTTATTGGTTACTATAGCTTTGGTATTGATTT
TCTTGATTACTGTTGGGAGTGGAATTGATTTTCCAACAAGACCAGTACAGATAATTGTTC
CTTGGTCTGCTGGTGGGGCAACAGACGTTCTTTTTAGAGCTATAGCCTCGGTATTTCCTA
AATATGCCAATGGGCAGCCTTTGGTAGTGAATAATATTCCTGGTGGTGGAGCTGTTCCTG
GTACCATGGAATTCCTAAGGGCAAAACCTGATGGATATACTCTTCTTTCCTTTGCTGCTC
CTATTTTGATTAAATCTCATATGGATCCTGTGGAATTTAATGCTGATTCTTTTGAGCCGG
TTATTCTTATTGTAAATGATCCTTGTTACATATTGGTTAGAAAAGATGCTCCATGGAAGG
ATTTAAAGGAATATGTGGAATATGCCAAACAAAATCCTGGAAAGATCACTATTGGTAATG
GAGGGGCTGGAGGAGGAACTCATCTTGCTGCTCTTGCTTTTGAGAGTTTTGCTAAGATAA
AGCTTACTCATGTACCTTTTGAGGGAGGAGGCCCTGCTGTTACTGCTCTTGTAGGGGGGC
ATATTAACTCCTATATGGGTGCTGCTCCGGAAGGACTTGCTAATGTAGATTCTGGTCAGC
TTAGAATCTTAGGTATTTTTGGCTCTAAACGTCTTGAGAAGTATCCTGATGTTCCTACAG
CAAAAGAGCAAGGATTTAATTTCCAATTTGGTATGTGGAGAGGAGTTGCAGTACAAAAGG
GTACACCTAAGGAAATTGTCGACAGGTTACACACTATATTCTATAGAGCTATGAGGGATC
CTGACTTTCAGAAGAAAGCAAAAGAGCTATCTTTGACTTTAGAATATAGAGGGCCAGCAT
CCTTTGCTAAGTTTATTAAAGATTATGACAAATATTACGAAGATCTTATAAAGAGCAATA
AATTAGGAAACAAATACAAGTATTAAATTAATCTCCCCCTACCTAACCAGTAGGGGGAGA
TTCTCAATTTTACTTGGGGGGAAATGTTAATGAGACTTAAATTTTCTTGGGATACTGGCA
TAGGGATAGGAATAATACTTTTTGGTGTTTTCATACTCCTTAATGCTTTAAATATGCCTG
ACATGCCTTTAGGGCTTGGGCCTGGGGATTTTCCTGAGATTGTGAGTATTGGATTAATTA
TTTGTGGATTTATCCTAACTTTTCAGAGTTTTTTCATCTCAGAAAAGACTAAAAAGATAT
ACTCTAAGAGTTCTGTGAAGGATGTTTTAATTCTTATATTTATTTCGCTTTTATATGTAT
ATCTCGTAAAATATATAGGCTTTTTATATCTTACTCCTTTTCTTATGTTGGCTACAATGT
ATCTTTTTGGATACAAAAAATTACCCTACGCAATTGTTATAAGTGTTATTTTTACTCTTT
TGGTATATTATGTGTTCTATGGAATATTTAAAGTTCCTCTTCCTCAGTTTTCTTTATTCT
AAACAGGAGGGATAAAAGTCCAAAATGATAAATTATTGGGTAGAAGGTTTAAAGATAGCG
CTTCAGCCTAATAATTTGCTTCTAATGTTAATAGGTACTGTTGGGGGAATTATTGTAGGA
GCTTTGCCTGGAGTTACGTCTTCGATGGGAATAATTCTTCTCCTTCCTTTCACTTATTAT
TTAGATCCTAAATCTGCTTTATTGATGCTTGCAGGGATGTATTCTGGATCTATGTTTGGA
GGATCTATTTCTGCTGTGCTTTTAGGAGTTCCAGGGACTCCTTCGGCTGCAGCAACTTTA
ATTGATGGTTATCCTTTGGGAAGGCAAGGTAAGGCTGGAAAAGCGATATTCACGGCCTTA
ATAGCTTCTTTTTCAGGAGGTATTCTTAGTGGTATTGTTTTAGTGTTTTTGGCTCCTATT
CTTGCCTCTTTTGCCTTGAGATTTTCTCCTATTGATTATTTTGCTCTTGCGATTTTTGGT
CTTTCGATAATTGCTAGTGTCTCAGGGAAGCATTTGTTAAAAGGTATAATTTCAGGACTT
TTAGGTTTATTTATTTCTACAGTTGGAATTGAAAATATAAGAGGATCTACAAGATTTACT
TTCGGTATATCTCAGCTTTCTGCTGGTTTTGAACTCTTACCTGTGCTTATTGGTGTCTTC
GCTATAACCGAAATATTAATGGAGCTGGAACAAAAAGGACAAGAGACAAAGATTCAGCAT
AGAATATCCGAGGTTTTTCTAACAAAGGAAGAATTTAAATCTATAATTATACCTATATTA
GTAGGAGCAATCATTGGAATAGTTATAGGAGTAATTCCAGGAACTGGAGGAACCATTGCT
ACATTTTTAGCCTATAACGTACTAAAAAACATATCAAAGAGGAAAGAGAAATTTGGTAAA
GGTGCAGTAGAAGGAGTTGCAGTGGTCGAGTGTGCTAACAATGCGGTTACGGGAGGAGCT
ATGGTGCCAACTTTAGCATTAGGGGTTCCTGGAGATGTGGTTACTGCAGTAATGCTTGGA
GCCATGATACTTATTGGGGTAAGACCTGGTCCACTCTTATTTCAAGCTACTCCTGATCTT
GTTTATTCCTTTTTTGCAGGATGGTTTATCATTCAATTTATGATGCTTGTAGTGGGTTTT
GTATCTACCTTAACTGCCCCATATATTTTAGAAATACCCAAAAAGATATTAATGCCTATA
GTACTTATTTTTGCGATAATTGGATCCTTTGCTATAAGAAATAGCCTGTATGATGTAGCA
ATTGCGCTTATTTTTGGATTATTTGGTTACTTTATGAGAAAACATAATTTTCCGGCAACT
CCTCTTATACTTGGAATTATTCTTGGGCCTATGGCTGAACAAAACTTAAATAGAGCATTA
ATTCTATCAGGAAATGATTATACTGTTATGTTTAAAAGTCCCATATCTCTAACCTTACTA
ATTCTTGCGGTTTTATCGATTGTTTTAGGTGTCATTTCAGGCAAAAGAGAAGGTAAATAG
TGGGGGGAGTAAAAAAATGGAGAGAAAAGATGAAGTAAAGATTAAATTGGAAAGGGTAAG
AAATTTTCTAAGAGAAAATGATCTTTCTGCTATGCTTATAAAGAAGCAACCAAACTTTTC
GTGGATTACTGCTGGTGGAGTAAATTTTGTAGGTATAGCTACGGAGATAGGAGTAACATC
AGTGTTGATTACTGATAAGGAGCAGTTTGTCATTGCTAATAGGATTGAAGCAAGAAGAAT
GAGAGAAGAAGAAGTAGATGATATGTTTGAAGTGATCGAATATGAGTGGTATGAGGATAA
GGAGATGGAAATAGTTAAGAGTATTGTTGGAAATGGCAAGGTAGGGTGTGACATTGTACT
TCCAGGGACTCATTTTGTAGACAATACTTTTAAAAAACTGAGGTATGAATTAACAGAAGG
TGAGATAGAAAGATATTTATATCTAGGGGAGAAACTTTCAAGGACTGTGGAAGAGGTACT
TATGTATGAGATAAAGCCAGGTGAGACAGAGATAGAGATTGCAGGTAAGATATCTGCAAG
ACTCTGGAAGGATGGTATTGAGCCTACAGCTTTTATGATTGCTTCTGACGATAGAATAAG
AAATTATAGGCATCCCATATCTAAAAACAAGAAGATCGAGAAATTAGTAATGGCATCGGT
AAATGCTAGGTATAGAGGATTGATAGCCACAATAACAAGAATGGCTTATTTTGGAGAAAT
TTCAGAAAATTTAAGGAAGCAATATAGGGATAATGTAGAGATCGAGTGCATTATGATAGC
TAAGACAAAGATTGGTGAAGAGATGAGAATTCCAGTTCTTTCTGCCATAGAAGAGTATGA
AAAGAGAGGATACAAAGATGAATGGAAATTACATCATCAAGGTGGATCTATGGGATACTA
TCCTAGGGATATAAGGGTAACGCCTACAACTACGGAAAAGGTTTGTAGGAATCAAGCTTT
CTGTTGGAACCCCTCCATAACTGGTACAAAATCTGAAGATGGATTTATTATAACTGAAAA
AGGACCAATAATGATTACAAAACCTATTATTTTCCCTACTCTAAAAGTAGAAGTAGAAGG
TATGACTTTTGTAAAACCTGATATCCTGGAAATACTATAAGGAGGGATTTTTATGGATAA
AGTAAGGGTTGGTCTTGTAGGAGCGGGTTTTATAGCAAGAATACATATGGCTGCATATAG
GGAGATATCTCCATATGTGGAAGTAGTTGGGGTTTGCTCTGGAAGAAGAGAGAATGCAGA
GAGATTTTCAAAAGAATTTGGAATTCCTAAAGTTTTTGGTGATTTTGAGGAACTTTGTGC
GTCTTCTGATATTGACATTGTGGATGTATGTACTCCTACAAATCTTCATGATGAAGTTAT
TCTTTGTGCTGCTAAGAATAAAAAGCATGTTATATGTGAGAAACCTCTTACAGGCTATTT
TGGGGAGGATACAGATAAGGAACTTGTAGGGATAGAAGTGCCTAAAAGTTTTATGTATAA
AAAGGTTTTAGAAAAAATAGAAAGGATCGAAAGGACTGTAAAAGAAAGTGGCATTAAGTT
CATGTATGGAGAAAATTTGGTTTATGCTCCTTCTATCGAGAAGATGAAGAGGATGATTTA
TATTTCTTCTTCTCCTATTCTTGAAATTAGAGCAGAGTGTAGTCATTCTGGCTCTCATGC
AAGTTATGCTAAAAAATGGAAAACTTCTGGTGGTGGTAGTTTAATGAGACTTGGGTCTCA
TCCAGTAGCTGTAGTGCTTCATTTAAAACATTATGAAGGATTGCTTAGGGATGGAAAGCC
TATAAGGGCAAAAGCAGTATGGAGTGAAGTGGCGAATTTGACGAAGACGGAGAAATTTTT
GAAGGAAGAAAAACATTATGTGGCAACCTCTTGGGAGGACGTAGAAGATTGGTCTATTCT
TGTGATCGATTTTGAAGATGGAACAAAGGGCATAATCTTCTCTAATGATGTTAGCCTTGG
AGGACTTAAAAATTGGGTGCAGGTAAACCTTTCCTCAGGTATGATTTATGCCAACATTAA
TCCTAATAATATGATGGTAGCTTATGCTCCTGAAGAGACGGTGTGGAAAGATGAGTACGT
AGCCGAAAAAATTGAGACAAAAGCAGGTTGGAATTTCCCTTCACCTGATGATTTCTGGAC
TAGGGGTTTTCCTCAAGAACTTAAAGATTTCGTTCTTGCAGTAAAAGAAAATAAAGAACC
AGTATCTAATTTTGACTTAGCAAAAGAAACTGCAAAAGTTTTATATGCCGGCTATTACTC
TAGTGAAGAGGGGAGAAAGATTGAATTAATGTGAGATATCTCGGGGAAGGGAGAATCCCT
TCCCCAGAAAAAATACATGTAGGGGGGTTTCTTATGAAGAAATATTTTACACTTTTAATT
CTCTTTTTACTAGTTCCTCTTAGCTCTTTTGGATCTGCCCAGAGCAATATACTTATAAAG
GCCACATCACCGTTTCCTGAAGGACATATAATAACCCAAACGATGATAGAGTTTAAAAAT
ATAATTGAGCAAGAAACACAAAGAAGAATTAAATTTGAACTTTCTATTGCAAAGGATACA
GAAGAACAAGCTAACGAAAGATGTTCAAAGGGCGAAGTAGACATGCAATTTACAGGAGGA
AGAGCTATAGAAGTATTTGCCCCTCAATATTTCTTTATTAATGCGCCCTTTGTATTGAAG
GATTATGAACACTTCTTTAGAATAATGAAAGGACCTATAGGGGAAAAAGCAAAAGAGCAG
ATTCTTAAAAATGGCAATATGTATACTCTTGGATATCTCTATAGAGGGTATAGACAGATG
ACCTCTAATAAACCTATACTTAGTCTAAAAGATCTTGAGGGGCTGAAACTTAGACTTCCT
GTAGTACCTACATGGATTAAAGTTTGGGAAGCTCTGGGAGTAAAAGCAGTTCCTGTTCCA
TTAACAGGTTTGTATCAAGCTCTTAAAGATGGTACTGCTGAGGCTTCCGAGGGAGATTTG
ACTCAAATTTCTGGATATAAACTTTACGAGGTACAAAAATACTTAATTATCACGAATCAT
CTTGTTTCTTTTGGTTGGGTACATATGTACAAACCTGCTTTTGACAAACTATCTAAAGGA
GATCAAGAGCTTTTTGTAAAAACTGCCGAAAAAGTATGCGATACAGCTACTAAGAAGCTT
ATTGCTAGTGAGAATGATATTCTAGGAATGCTTATGAAAAATGGTATGACAGTTATATAT
TTGGATGACAAAACTATGACACAAATAAGAGAGAAGGCAAAACCTGCCGTAGAGGAACTT
TTTAGGACTACCTGGCCTGTGACTACTTGGGAAGAGATTCTTAAACAGTGAATATAAATT
AGAGGGGAAGGGCTTAAGCGCTCTTTCCCTCTTTTTAAAATTTAATTCATACCTTTTTAA
TATAAATTTAAATTATTCTTAAATTTAAATTAACACAGGTTAGTTATAATTCTTATTGAA
AAATGAAAATGAATAAAAAAGGGAGGGATGTAAGATGAAGATAACTCTTGGAAGAGTTAA
GATAAAGGAGTCTAAAACCAAACAAAATAGGGTAAATGTTAATAAAGTAGAAGATATTAC
TCTTAGATCAGAAACCGTTATAAATAACTCTCCTATAGTAGAATATTTAAGGACAAAGAC
TTTTTAAAGCAGAGTAAAAAAATTAAAAATTAATAATTTTAAGGGGGAGACTTATAAGTC
TCCCCCTTTTTATTTTTTAATATATTAACGGAAATAAGCTTCCTTTGTATTTTTGAAAAA
TGGCATATTGTATAGTATATTGACAATTGAATTTGGTTATGTTAATTATAATTAAACATC
AAAAATGGGAGGTGCATTTTAATGTCTTTTTCAAAGCCTAACTTTTCAGAAGCCACCCTT
ACTCGTTTACGTTTAAAGGACTATTCTCCATTTAGTGGGATGTGTGTAACTTGTCTTGAT
GGTTGTCCTGGCTATTGCGAAATAGCAAAATCAGGTGTTCGTGGTAGAGAATATATTTAC
CCAAAACCCTATGGAAAAGTAACTTCAGCCTCAGAAAAAGATTATCCTGTAGATTTCTCT
CATTTTAATATAAACGGTACTTGTGTAGGAGCTTTAGGAGTAGAGCCAGATCCTGACAAA
GCTACTTTTCCTGCTGTAGATATTGAGACAAGAATTGGAGATATTAAATTAAGAGGTCCT
TGGTTTACCACTGGTCTTGGTTCTACCTTCATTGCAAGAGACAACTGGGAGGGTGTAGCA
ATTGGATCTGCTCTTTTTGGAACAATGGTTGGAGTAGGAGAGAATGTATGTGGTGTAGAT
CCTGATGCAGAAATTAAGAATGGTAAAGTAGTTAGATCTCCTGAGATGGAGAGGAGAATA
AGATTATTTAAAGAGTGGCAAAGAGACAATTATGGCGGAGTTATAGTTCAGGAAAATGTT
GAAGATTCGAGACTTGGTACTCTTGAGTATGTAATTGAGCAACTTGGAATTGAATTTGTA
GAAATAAAGTGGGGACAAGGAGCAAAAGATATAGGAGGAGAAATTAAACTTTCTGATATA
AAGAGAGCGAAGCAACTAAAAGATAGGGGATATATTGTATTTCCTGATCCCGATGATCCA
ATAATTCAGGATCTATATCAAAAGGGTGGAATTAAGGAATTTGAGAGACATTCCAGACTT
GGAATGGCATCGGTAGAGGGATTTGTCAAGAGGGCAGAGGAGTTAAGGAAGAGAGGAGCA
AAATATATTTCTTTGAAAACAGGTGCGTATAGGCCAAAAGATCTTGCTCTTGCTTTGAGA
GCTGCCTCTGAGGGTAAAGCAGATCTTCTAATTGTAGATGGAGCAGGTGGCGGTACAGGA
ATGAGCCCATGGAGAATGATGAATGAGTGGGGAATTCCAACAGTTTATTTAGAAGCATTA
ACTTACAAATATGCTAAGATGCTTGCTGAGAAAGGAAAACATGTTCCAACAATAGCTATT
GCTGGTGGTTTTACTCTTGAAGATCATATCTTCAAAGGTCTTGCATTAGGAGCTCCTTAT
GTAAAGCTTGTAGCTATGGGTAGAGCAACTTTAACTGCGGCAATGGTGGGAAAGAATCTT
GGTGAATGGATTAAGAAAGGAACTATACCTAAGGAGTATGCAGAGTATGGAAACGATATA
GAAGAGATATTTGTAGCAGTAGCAGAAATAAAGAAAATTCTTGGAGATGATTGGAAGAAA
GTTCCACCTGCTGCTCTTTCAGTGTATGGATATTTTGACAGACTTGCAGTGGGGTTGAAA
CAATTTATGGCTGGTGCAAGAAAATTCAAGCTTGAGTATATTACAAGGGATGATATTGTA
GCTTTGACTAAGGAAGCAGCAGAAGTAACAGGTATACCTTACGTAATGGATTTAGACCAC
GAGGAGAGTATGAAGATTTTATTCGACTAGTTTTATATTCTCCAGAGACTAAGGGGAGAG
AAGTATTTCTCTCCCCTTTTATTTTTTATAATCCTATACCTATTCCTAAAGTAAATACAT
GAGATTCTTCTATAGTGATTGGTTTTGGTAGTTTTTCAGGAGAAACATTTATCTTTAGGT
CTACAGGTCCTTCTAAAATGTAGCTCATGTTGTTTATAGTAGCTCCAGGAAAATGATAGT
AAGTTAATTCCAAAAATATTCCAGAGTATATGTAGTACTTCATACCTATAGAAAAGAAAA
ACTTATAATCTGTTTCTCCCCTGACCTTTAAAGGTGTTCCCGGCTCATAGAAGTACCCAT
CCCAATATAATCCTGGATCTCCATACCAGGAAGGTTTTAAGGTATCGGCTGTGGTATTGA
GATAATAGTATGCTCCACCTAAAGTAGTAAATATCCACAATCTAGGTAAGACCTTTACAC
TTAGATATACTCCTACTGCGACTCCCATTAGATTATCATAATCGTAGTCATGAGTTATAG
ATCCTATTTCCTCAAAAATCTTAGTCTGAAAGTATCGTTGAGAACTGCTAAATCCAATGC
TCAGATTATCATTGTAAAATAAGGGTATTCTTAGGGTTAGAGGCATATAAGAAGTCTTAG
TATGGTTGGCATTTTGATTAATGTAAAAAGTATAGTCGTCACCATATTCGTCAATTACTG
TAAAAGATGTATTTAACGAGTCGTTATAGATGTAGGTATCTCCATATATATTTCCTTGTA
ATGTTAAGTTCCAGTGATAGAGGTTTTCTAAAAAACTATCCCAATCAAATCCAAAGGCTT
TAGAAGAATAAAAGGAAGAGAGTATAACTGTGGTAAATATAATCAGGAGTGTCTTTTTGA
TTTTAAGATTTTTAATCATGCACTCTCACCTCCCTGAAGTATTGCTATAGATGATGTTAA
GAATTAATGGGGTCAAATTAGGTCCTTGTATTTTTCTTTTTCTTGTAAAACTTAATTTGA
TAATGTATGATATTTTTTGTTATGGTTGATAAAAGAAATTTAGAAGAGAAAATTAATAAA
GTTTTAGAAAAAATAAAAATTATAGATATACATACCCATCTTTTTCCTCCTTCTTTTAAG
GATCTATTCCTCTATGGTATAGATTATCTTCTTACCTATCATTACCTTATCGCAGAGACT
GTAAGATATTTACCTATTTCTCCCGATGATTTTTATAATCTTTCTTTGAAAGAGCAAGCA
GAATTAGTATGGAAGACTCTATTTGTAGATAGATCTCCTATAAGTGAGTCTGCAAGAGGT
ATAGTTACTATATTAACTGAAGTTGGGGTAGACTTTGAAAAGAAAGATCTTTCTTTAATA
AGAGCATATTTTGATAAGATTGATATGGAAAGCTATGTGGACTTAATTTTTGAGAAGGCA
AAAATTGATTATGTTGTGATGACCAATGATCCTCTTGATGAAAATGAGATGAAATATTGG
AAATGTAATATTTTTAAGGATAAGAGATTTCGTCCATCGCTTAGGCTTGATAGGTTAATA
AATGACTGGGAGAATATTCGTGAATATTTAAAAGTTAAAGATTACAAAGAAATTAAGGAT
CATCTTGATAAATGGTTTTTAATGATAGAACCTCTTTATATTGCTTTATCCTTTCCTCCC
GATTTTAGGTATCCTGATGATATGCTTAGAAGTAGATTGTTAGAAGAGATCATGCTTTAT
GCTGAAGAGAGAAAAGTTCCTATAGCTTTAATGATTGGAGCAAAACGTTCGGTAAATCCT
TCCCTAAGACTGGCAGGAGATAGTGTGGGTAAAAGTAATATTGAGAGTATTGAAAATCTT
TGTAGAAGTTTTCCTAACAATAAGTTTATGGTTACGATGCTTTCTAGGGAGAATCAACAT
GAACTTTGTGTAACTGCAAGAAAGTTTAAAAATTTAATGATCTTTGGATGTTGGTGGTTC
TTAAATACCCCAAGTCTTATTGAGGAGATAACTAAGATGAGACTTGAACTTCTTGGCTTT
TCTTTTATTCCTCAGCATTCCGATGCAAGGGTGTTAGAACAGCTTATTTATAAATGGAAA
CATAGCAAAGAAATTATCAAAAAGGTGCTTTATGATAAATATCTGGCTTTGATAAGATCA
GGGTGGACCTTAAAAGAAGAAGATATAGAAAGAGATATAACTCAACTATTTAGGAAAAAT
TTTGAAGATTTTATCTTCTCAAAACAATGATTTTAAGCAGTATACTATTTAACATTCTTC
TATTTATCTTAGGACTAATCTTTTTGATTAGAGGATCTGATCTTTTTATTGAAAGGCTAA
AATTAATAGCTAAAAAAATGGGAGTAAGCGAGTTTGTTGTTGGTGCTATACTTGCAAGTG
TTGCAACTACGCTTCCTGAAATAAGTGTTTCTATAATATCTTCTCTTCAAGGGGAAAGTT
CTTTGGCGATTGGTAATGCTCTTGGTAGTGTTTTATTTAATATTTCTGTTATTCTTGGGG
TTTCTTCACTGATTATGCCTATTAAGGTAGATGAAAAGGGTTGGAAAAATTCTCTATTAC
TTTTTTGCATATCTATTATTTTTGGTTTTGCGGCTATAGATAGATATTTATCTCGGTGGG
AGGGTTTAATTCTTTTAATTTTGTATGGGATTTTTGTAAAAAGAACTTTAAAGGGAGAAT
GGGCAAATCAAAAAGAGCATAAGAAAAAAATTTTGGTAAGAGATATTGTTTATGTTTTCA
TCACGGGAGGAATAGTAGTTTTAGGATCTAAACTTTTAGTAGATAGTGCTGTGTTTTTTG
CAAGGATGCTAAAAATTTCGGAGATGATAATTGGGCTTACCATTGTAGCCTCTGGCACTT
CTTTACCTGAGTTTGTGAATACCATTACTTCAATAAGGAAGAAAACTCCCAATATTGGGG
TTGGAAATATAATAGGAGCATGTATTCTTAATATCTTAATTGTCTCTGGGGTTGCAATCT
TGATAAATCCAGTAATCTTGGCTAAGAAATTTTTATATTTAGCCTTACCTATTATTTTAC
TAATAGTTCTTGCTTTAACAATTTCTCTAAAAAGAGATAACATTATTGGGAGAAAAACTG
GTTTAATCTTTTTAGTTTTGTATGCTCTGTTTTTTATACTAAATTGGAGAATATGAAAGT
GAATGAATTAAAGTAGGGGGGGATTTTACCCCCCTACTTTTTACTTTTTCCAGAACTCAA
CCATTTCTCTTATTTGTTTTGTCTTATATTCCTCGTATTTCTTTGCTCCTAGATCGTCCA
ATCCTTTTAGGAATTCGTTCCATACTTTGTCAAATTCCTTTGTAGGTGCCATTACTACCT
TTGGAATGTTTTTAATTACATAGTCAAATAGTTTATTACCTATAGCACGCATATCCTCAT
CAGGTGTAGGATACATCCATAAGTATCCCCAAGTTTTTACTGGATACTCTTCTGCTTTAG
GGAATAGATCTTTCCAAATTTCTGCTTTGTACGCTGCAAGTACTTTTTTCTCAACCTCGG
TGTAATTCTTTCTAATATCCTCTTTGGTGGTATCTGGTACTACGGGGTTTCCGGTAGAGT
CTATGTAATAGTTGGGGAGTCTTGGCCATGGATATACGTATACTCCTATTCCTGTTTTTC
TACCAAAGTATGGATCAGTTCTTCTTGCTTGATCCACATCTGGCAGGAATTGTCTTTTAC
CATTAACATATATGTGGTGTACGCCTTCTATTCCCCATTGTCTTAATATATTGGCATCTT
CTGTACATAACCAGTCTAAGAATTTTATTGCCCTCACTGGATCTTTACAGCTCTTAGTTA
TGGCTATTCCCCAGCCTCCTGTATATCCTACTCTTACGTCGGGCGGTGCTTGTTTTATTC
TTTCACTTACTGTTACAGGATAGTATCCATACATGTATTCATACTTTCCTGCTCTTCTTA
AGGCAGTTATAGGCTCTCCTATAGCCCAACCAGCGTCAATCAAAGCAAGTACTCTTCCAC
TGGCAATTTTAGCTTTATAGGTATCTTCCTTTTGTATGAAGGTTTCTTTATCTAAGAGTC
CCTCATTCCACATACGGTTTAACCATCTAAAATATTCCTTTTCTATAGGTCTCTTGTAGT
GGAAAGTGCATTTTAAGGTTTTTGGATCCACATATAATTCTCCATCATCGGGTGCTCCTG
TAGCCTGAAAAGCAGGATTTGTAACACTAATCACTGTTCTCCAATCGTCAGCACATAGGG
TAAGAGGTATGGTAGGAAGTCCATCAGTAGTAGGATGTTTCTTATAGTAAGCTTTTATAG
CATTTTCGAAATCTCTTAGAGTCCTAATTCTTGGATATCCAAGTTCCATTACTACTCTGT
GTTGAAGCATGAAGCCTCCATTTACATCTAAGGTTCGATCATTATCAGTGGTAAGACCAA
GGCAGTAAATATGAGGATCTTCTTTACTCCATTTTAACCTTTTTAGATTTTCTCCATAGG
CTTTTTTGATATTTGGAGCATATTTTTCTATTAAATCATCAAGAGGTATTAAAGCTCCTG
CATCTTTTAATAGAGATAGATCTCCTTTTGCATATATTATGTCTGGATAATCTCCACTTG
CAGCCATTATTTGTATTTTTTCTCTTACAGCGGCCTGGTTAGGAGCATACTCTATATCTA
ATGTTACTCCTGTAAGTTCTTTAATTTTTTGGGCAACAGGACTCTTGAATTGATCATCAT
TAGGGTTTACTTCTCCTATATATACTTTGAAGGTTATAGGTTTATTTGCTTCTGGTGTGG
GATTCATAGGCTTATATAATTTAGCTTGAGCACTTACTTCTCTTATGCTTACACTTACTA
TAAGACTAAATACCAATGTAAAAGCTAAAAACCAGCTTAGAAATCTTTCAAATTTTTTCA
ATTTGTATCCCCCCTTAAAGATGTTTTATTACTTAGATCTTAGAGATTTTTTAATAGAGA
AATCTTTTTTCAAACACCCCCTTTCTTATTATGTATCATTAGTTCTTTATAGCTCCGAGA
GTCATTCCTTTTATGAAATATTTTTGTAGAAATGGATAAACCAGCACTATAGGTAGAGTA
GTTATTATAGTCATTGCCATTCTTAAAGATTGGGGAGTTACTCTCATGGTTCTTGTAGGA
TCTAAGTTACTGTAGTAATCAATAGTGGTAGAGCTTGCTGCTGCATTGGCTAAGATTTTT
TGAAGTTCATATTGAAGAGTGGTTAAGTTTTTGTTTCCCCCACAATAAAGGTAGGTATCA
AACCAGGAGTTCCAATGTCCTACTGCTATAAATAATGCGATCGTTGCTAAAACTGGAATA
CAGAGAGGTAAGATCACTTTTAGAAATATTACAAAATCATTTGCCCCATCAATCATGGCT
GACTCTTGTAATTCCGAAGGAAGAGTTTCAATGTAGGCTCTTACTACAATTAAGTTAAAT
GGATTTATAAGTCCTGGAAGGATGTATACAAGAAAATTGTTCATAAGCCCAAGGCCTCTT
ATCAAAAGATATTCAGGAACTAACCCTCCTCCTACATACATAGTTATGATGAATAGGGTT
GTAACAAGTTTTCTTGCAAAGAAGTCTTTTCTACTTAATACGTAAGCTACAATAGCGGTG
GAAAAGACACCTGTTATGGTACCTATTACAGTCCTTAATGTGGATATTAAAGCAGCTCTT
CCTATGCTGGGATAGTTAAAAATTTCTTTATAGTTATCTAGAGTAAAAATTCTTGGAAAG
ATTGTAATACCGCCTTTAATGGTGTCAAAGGGATCATTTAGCGATACTGCTAATACATAT
AAGAAAGGGTATAAAGTGATCACTACTAAAAGAATCATTAAACTGTAGTTTATGACATCG
AATATTTTCTCTCCAAGGCTTCTTTTCATAGTAAGCCTCCTAAATAATTTTGTGACCTGT
TACTTTTTTACTTACTTTGTTAGCTGAAAACAGTAAGATCAAGCTTATCACTGATTTAAA
TATTCCTGCTGCAGTACCAAAAGAGAATCTTCCGGCTCTTATTCCATAATCAAGAGCATA
AAGGTCTATCACATCGGATACATTCCTTACTGCAGAGGTTCTCAAAAGGAACTGTCTTTC
AAAACCTATATTTATAATGTTGCCTATACTTAGGATTAATATCATAATTACCGTTGGCAT
TATTCCAGGTAGGGTTATATGCCATATTTTTCTAAATCTGCTTGCTCCATCAACCTCTGC
TGCCTCATATAATTCAGGATTAATAGCTGTCATTGCAGCTAAAAATATGATTGTGTTCCA
TCCTAACTCTTTCCATATATCAGAAAATACTACAATCCACCAGAAATATTTAGGTTCTCC
AAAAAAGAGAATAGGTTGTTTTATAAGTCCCAATTTTAATAAGGCGTAATTTACTACACC
GTCAGGGGCAAGCATGGCATGTACAATACTTGCTACTATTACCCAAGAGACAAAATGGGG
AAGATAAGAGATAGTTTGTACTGTTCTTTTGAAAGTATTATGCCTTATTTCATTAATAAG
AATAGCGAGAATAATAGGAAGAGGAAATCCAAAGATAAGGCCTAGTAGACTCATGGCTAA
TGTATTTCTCATTACAAGGTAAAATTCAGGGTCGGAAAACATCTCTTTAAAATATTTTAG
GCCTACCCATTGTTGTTGAAATATAGGAATACCAGGTTTATAGTTTTGAAAAGCGGTAAT
CCAGCCCCATAGAGGTATGTATCTGAAAATAATAAGCCATACCACAAAGGGAAAAATCAT
TAATATTAAGTATTTTTGTCTTCTTATTATTTTTAATACTTGTGCAAATTTCATTTTTTA
ATCCCCTTTTAGGTATTTCTTTTAAGTTATTTGTTAACATAAAAAATCAAACAAAATAAC
CCTAAAAATTTGACATTTTTATCCCGTAAAAATAGATTTTTTATAATTTACATGAAATAA
TTAAAAGTTCTATACTAATATCAAATGTTTAAGTTTCAAGACTTAAAAATAAGAGAAAAG
TTAATACTATCTTTCTTAGTGGTATCTTTTATACCAATACTAGTATTAGGTGCTGTAACA
ATTATTCATTTTAGGAATTTTGCCTTAAATTCCTCTGCAAAAGAAATTTACAATGAACTA
AGTTTTGCAAAATTTAAGATTATGGAAATGACTAATGAGGCAGTAAATATAGCAAATAAA
TTAATGATTGATCAAAGATTAAAGGAAATTTTGCTTTACCGATATAAGTCACCCTTAGAA
GCTTATTTAAAGTACTCTCAGTATAAAGATATAGAAAACTATAAAACCTTATATGCAAAC
TCTATTTATCGTATAAGGATATATTCCGAAAATCCTACTATTTTAGAAAATGGGGTGTTC
TATAAGGCTACTAAAAAAATTAAGGAAAAAGATTGGTATAAACTTGCAGTTAATCTTAAT
GGTTTTATTATATGGGATTTGGTTCGTCAGGATGAGGACATTTATTCGGATTACTATTTT
AGCCTTATAAGGCTACTAAGGGATGTTTATAATGAGAGATTTGGAGTTTTGGTAATTAAT
TTGAATAAGTTAGAGATGAAAAGTATACTTAATCATACTTCTTATGACACTCTATTAGTT
AATAGTGATGGTCTTGTCATTTTCAGTAATAAGGAAGATTTTATAGGAAAGACTTTTGAT
ATAGATCTTCAAAGAATTTTATCGGACAAAGGATATACTTATGATTTAAACAATAAAAAA
TATCTAGTTTTTGGAGTATACCTTCCATTAACGGGCTATAATAAAGATTTTTACCTTGTT
TCTATGGTTCCCATGGAGATAATTATGAGAGAGCCTCAAAGAATGCAAAGATTTGCTTTA
ACGATGGTTTTTATTGCTTTTGCTGGATCAATGTTTTTTACAGGCATCTTCTCGAGAAGT
GTAAGTAGAAGGATAGGAATTTTAAACAAAGCAGTAGACAAAATATCTCATGGGAATTGG
GATTTAGATATTCCTTTGCAGGGTGGAGATGAAATAGGAAGACTCTCTGAAAATGTAAAG
ATGATGGCAAAGAATATTAAAAGATTAAATGAGCTTCTGATGAAACAAAAAGATATGAAA
TTTAAGGTTTTAACCAATCAACTTAATCCTCATTTCTTGTTTAATACGTTAGAAACCATA
CATATGATGGCTGTATGTAATGAACAAAAAGAAATTGCTGATATGGTTTTAAAATTAGGA
AAAATTCTTAGGAAAACAATAGAATCAAAAGGTACTCCTATAAAGCTTGAATCTGAAATA
GAGCTTGTTAAGAGCTATTTAGAAATTCAAAAGTATAGATTGGGAAGATTGAATTATGAT
ATAGAAATTCTTACAGATATAAGTGAAATCTATGTTCTACCTTTTTTGATTCAACCGATA
GTAGAAAACTCTATTATTCATGGTCTGGAAAATAAAAAAGATGGTGGCTTTATAAAGATA
AAGATATTTAAAGAGGATGAAAGACTTATAATCTCAGTAGAAGATAATGGGATAGGCATG
AGTAAAGAAAAAATCGAAAGTTTATTATCTAATTCTGATGGTGAAAGTTCTAAAATCGGT
ATGAGAAATACTTTAGAAAGAATCAAGTTATTTTATGGGGAAGAGTATGGGATTAATATA
GAAAGCTCTGAAGGTAATGGTACAAGGGTAGATATAATTCTGCCGTATCCACCTAGGAGG
GAGATGGGAGATGTATTATAAAGTTCTTATAGCAGATGACGAGCCTGTGATAAGACAGGG
TTTAAAAAAGATTGTGAACTGGAATGCTCTGGGATTTAAAATTGTGGGGGAGGCAGAGGA
TGGGGTTGAAGCTTTGGATAAGGTGCGTAAGCTTGATCCTGATCTATGTGTTATAGACAT
AAGAATGCCAGGTATGGATGGGCTTGAATTGATTTCAGAGATAAGAAAATCTAAAAGCGA
GATTAAGATAATTATTCTTACAGGGTATCCCGAATTTGAATATGCCCAAAAAGCAATCAG
TTTAGGAGTTCAGAGTTATATGTTAAAGCCTGTAGATCCGCAGATTCTTAAGGATGAATT
AACAAAAATTTATGAGGATTTAGAAAGGAAAAAATTTTTGTTTGAGGGATCTAAAGAGAA
GATTCTGGAGAAACTTTTAAAGGGTCAGATAAGCTTGACTGAGAAAGATGTAAGCAAGTT
ACTTAATTTTGACCTTTCTTGGGACTCTTATCAGGTAGTTTTGATGTCTTCAGATAATGA
AAATGTAGATAAGTATGAAATTTCCCAAGAATTAAAAAAATTTTTTCCTATTTCTTTCAT
GATAGATGGAACCTTAGGTTTTGTGATAGAAGACTTTAAAAAGGATAATAGAAAAATAAC
ATCTCTTAGAAATCACTTAAAAAATAAATTCAAAGAGTATTTTATCTTTTCAGTTGGAGA
TAAGGTTCTTTCTATTTCTCAAATTAACTATTCTTATGAAACCGCTCTTTCTTTGCTTCG
TAAAAGATTTTTATGGGAAAATAAAGGCTTTTTATTATACCCATGTAAGAAAGTTAACGT
AAATAATTTTACCCATGTTGATATAACTGATGAAGTAATCTGTGCTCTGGAATCTTGTGA
TTTTATTAAATTGGAAACTTTATTAGAGAAAAAAATGAGATACCACATGATGAGAGAAGA
ACAGGAACAAGAGATTAAATTAAGTTATTTCGAATTATATATAAATGTAATTACTGCCTT
TCTAAAAAAATATCCCAAATTTAAGGAATATTCTTCAAAATATTTGAAAAAGAGATTGTT
TGAAGGATTTTATTCTAAAAGAACTCTTTTAGATTTACACAATTATGTAAAAGATCTACT
ATTAGAATTATCAAAAGATCTTTTTGATATTTTGGGAACTTCTCCTCTTGGAAAGATTGC
GGAATATATAGAGGCTAATTATTATAAGGATTTAAGGTTAAGAGAAATTGCTAAAGAATT
TGGCTATAATCCATGTTATCTTGGAAAGATTTTTAGAAAGTATATGGGAGAGAATTTTAA
CACCTATTTAGATAAGGTAAGAGTAAATAAGGCAAAAGAACTCCTAATAAGTGGAGGAAA
GGTAGGAGAGGTAGCAGAAAGGGTAGGCTATAAAGATATAGATTATTTTATTATGAAGTT
TAAGAAATATACGGGAAAAACTCCCAAAAACTATATTAAAGAGATAACAGGTTCACTTTA
AAATTTGTGCTTATTTTCTGAATTTTTCCTCTTGAGCATTTTGTTACAATTGGAAATCTA
TTTTAATTATGTATTTTACTATATTTTTTGAGATCGACAGAAAATGTAACAAAAATTTTA
AGGGAAAAACGGATAAAATGTAGGTAAATACTATTTTTCATTTAATTTTAACCCCTAAAA
TGTCATAAATTGTGTTGATATCTAATTTGGACTTTATTTTATCTTATTCTTAAAAGTTTA
TTTTTCTGTCGACCTCCAATAACCCCAAAACCCCGGGGGATCGACAGAAAAGTAATTTTT
AGCATGAAATCCTCTTTACTACTTAATTTTTTTGTGATATATTATCCTTAAAATTGTAGC
TTTCCTATGAGGGTATTAAAATAAATTTTGTAGCGTTTATGTAGTGTTAACGAGTTTGTA
GCGTGCCTATAAGGGATTGAAACAGTGATAGTGGAAAAGTACAAAGTGGATCTTTGTTCG
TTTGTAGCGTGCCTATAAGGGATTGAAACAGCTTTTCAAAAATCTGATATGCTCTTGTCC
TAGAGTTTGTAGCGTGCCTATAAGGGATTGAAACAATGTAAACATAAGTGATATATATGT
AACAGTAATTGTTTGTAGCGTGCCTATAAGGGATTGAAACTTAGTTGCGAAGTTCATTCT
TAAAAAAGTTAAACCTGTTTGTAGCGTGCCTATAAGGGATTGAAACGGTACAGTTAGGAA
TGAATATGCAAGGCACTTTTAACTCGTTTGTAGCGTGCCTATAAGGGATTGAAACAGCTC
TCCCAAGATGGCTAATAAAGGGGGTTAGAAAAGTTTGTAGCGTGCCTATAAGGGATTGAA
ACAAATTTACAGGAATAAGAAGCAAGATTTTTACTTTTGTTTGTAGCGTGCCTATAAGGG
ATTGAAACTGGAAACTTTTTTTAGCCCCGTATCCTATGAATTGCGTTTGTAGCGTGCCTA
TAAGGGATTGAAACGTGTAATACCAAAAAGAGTCTAATAAATCATTTGGCGTTTGTAGCG
TGCCTATAAGGGATTGAAACTATAATTTGTGAATAAACTACAAATGACCAATCGTTGTTT
GTAGCGTGCCTATAAGGGATTGAAACCTCCCTGATTTTATGTACGAAGCTGACGTTATTT
TTGTTTGTAGCGTGCCTATAAGGGATTGAAACGGTGCAAAACCTCCCGTATCAACCAAAA
AAATTGCGGTTTGTAGCGTGCCTATAAGGGATTGAAACAGGAGGTGATATAGAGGTGAGG
ATAAGAAAGATCACAGTTTGTAGCGTGCCTATAAGGGATTGAAACATATCTCTCTTATGC
GGGGAAGAGCGACACCACGTAGGTTTGTAGCGTGCCTATAAGGGATTGAAACAAGCCCCC
CAGCTTTCCAAAGATGAGTAAGCCTAGAAGGTTTGTAGCGTGCCTATAAGGGATTGAAAC
TTGTCCTCTCACCTCCCTATCACATAACAAGTTAACTTGTTTGTAGCGTGCCTATAAGGG
ATTGAAACTATATCGTTTCAAAATCAATCCCAACGTTGCAATTCCGTTTGTAGCGTGCCT
ATAAGGGATTGAAACGGAGAAGCCTATTCAGAAGCCTGAGATGATCCGCATAGTTTGTAG
CGTGCCTATAAGGGATTGAAACCTTTTTCTACCGCCCTTATTCTTTTCCTTATTTTTCCT
GTTTGTAGCGTGCCTATAAGGGATTGAAACATTTGACTGATGAGGAATGGGAGAAGGCGA
GAAGGCAGTTTGTAGCGTGCCTATAAGGGATTGAAACTTTTACCCTTCTCCTTTCATTTT
CTATTTTTGTAATGTTTGTAGCGTGCCTATAAGGGATTGAAACAAAAATAAAAAAAGTAG
GTGAAAAAGAATGTTATATCGTTTGTAGCGTGCCTATAAGGGATTGAAACGGTGCAAAAC
CTCCCGTATCAACCAAAAAAATTGCGGTTTGTAGCGTGCCTATAAGGGATTGAAACGTCT
CTTCTTTTTAGGTGTAGCTTTTTGTAACCCTTGTTTGTAGCGTGCCTATAAGGGATTGAA
ACAGGTTGGACATGCGTTCCCAATCTGCGAAGAATACAAAGTTTGTAGCGTGCCTATAAG
GGATTGAAACGAGGTAGAGCTTGCAGTTCCTTTTGCGCCGTTCCTTGTTTGTAGCGTGCC
TATAAGGGATTGAAACAAGCTTTGGCAAAAGATAAAAATAGAAGTAGCACTGGTTTGTAG
CGTGCCTATAAGGGATTGAAACTTGCTTTTCGTAGTGTAAGGTCAATTGTGCCGTAGGTG
TTTGTAGCGTGCCTATAAGGGATTGAAACAGTGGTGTGGGAAGTTCTAAACTAAACCAGT
GATAAGTTTGTAGCGTGCCTATAAGGGATTGAAACAGAGATAAATCTTTCTGAACGATAC
ATTGCGAGGAGGTTTGTAGCGTGCCTATAAGGGATTGAAACCGGAGTGTTAGGGTCAAAA
TTGGAGTGTTTTTCCAGGTTTGTAGCGTGCCTATAAGGGATTGAAACGATGGACTGGTAG
AGAATATACATATTACGAAAGGGGTTTGTAGCGTGCCTATAAGGGATTGAAACTTGCGCT
TCTAAGAGTTTTCATAGGGGGGAGGTAGAGTTTGTAGCGTGCCTATAAGGGATTGAAACT
GGGACGGCTTGCGCCGTCCCAAGTTAAAACTCACAGTTTGTAGCGTGCCTATAAGGGATT
GAAACAATAAAAAAAGGAGGAATGTAAAAAATGGCTGAACAAAAACGTTTGTAGCGTGCC
TATAAGGGATTGAAACGGAAGTTCTCTCGATATGCCTTAAATTCATTCACAAGTTTGTAG
CGTGCCTATAAGGGATTGAAACTCAAGATCTTGCCAGTGTATGCAGAACTGAATTCAAGT
TTGTAGCGTGCCTATAAGGGATTGAAACAGCTTCTCTAATAGCTCTATGATCTCTGGATA
GACTAGTTTGTAGCGTGCCTATAAGGGATTGAAACCAGTAGGATTTTGGAGGATAGACAG
CACATATGGGAGTTTGTAGCGTGCCTATAAGGGATTGAAACCGTAGAACAGGTGAAGGAG
TGGAAAAGAAGTTTAGAGCGTTTGTAGCGTGCCTATAAGGGATTGAAACTCTTTGCTCCT
GGTTTACACCACTCAGGAGCAAAATCGTTTGTAGCGTGCCTATAAGGGATTGAAACTGTT
CTGTACGCTCTTTATGTAGATACCAGCCTGTTGTTTGTAGCGTGCCTATAAGGGATTGAA
ACTGCGCTCTTCGTTTGCTTTCGAGAGCGTTCTGCCTACTGTTTGTAGCGTGCCTATAAG
GGATTGAAACGAGGAACCGCAGAAAGACAAAACGTACGTTATAGGCGTTTGTAGCGTGCC
TATAAGGGATTGAAACGACATCTTTTTATGAAACCTAAACAAATTCTTATTTGTTTGTAG
CGTGCCTATAAGGGATTGAAACCTACTTATCCAGACCCTGAGAAAAAAGAAATTTTCAGT
TTGTAGCGTGCCTATAAGGGATTGAAACTTTGCCCGACAATACTCTATCATTTCTTTTAA
TTCTTTGTTTGTAGCGTGCCTATAAGGGATTGAAACAAAACTTGAAAAATTTTCTTAAAA
ATATGGCTAAAGCGTTTGTAGCGTGCCTATAAGGGATTGAAACCCATTGTGCCAATAGGA
GCTTCAGGTCTTTCGTCCGTTTGTAGCGTGCCTATAAGGGATTGAAACATTTTGGCAGTT
AAAACATCAAGCTTTTGGAGAAGTGTTTGTAGCGTGCCTATAAGGGATTGAAACTATGAT
TTGAGAATATGCAAGGTAAGACCAATCGTTGTTTGTAGCGTGCCTATAAGGGATTGAAAC
TAAGCCTTTGTGCTTCTTCATAAGGAAATCCTGCTAGTTTGTAGCGTGCCTATAAGGGAT
TGAAACCTACGTTTGCAAGTAGCGGTATGCTATTTAATAGTCGTTTGTAGCGTGCCTATA
AGGGATTGAAACACCTCAACCCTACCATAAATATCAACCTCATCTCCCGTTTGTAGCGTG
CCTATAAGGGATTGAAACTTGCATACGGCGCCAAGAAGGAGAACCTAAACAAAAGTTTGT
AGCGTGCCTATAAGGGATTGAAACCAAGGCATATAGGGAAGGGATTACGGATGTCTGGGG
GTTTGTAGCGTGCCTATAAGGGATTGAAACTTGAATGGGACTTGGGTATCGAGCAAATAA
GACATAAGTTTGTAGCGTGCCTATAAGGGATTGAAACAAGAAAAAGAGGGGAAGGAGAGC
CCAAGGAGAAAACGTTTGTAGCGTGCCTATAAGGGATTGAAACATAATGAAATCTTTAAG
CTTTTCTTTTGTTCTCCTTGTTTGTAGCGTGCCTATAAGGGATTGAAACGGATAACCAAG
CACATCATCGGCAAATTTAGGATCTGTTTGTAGCGTGCCTATAAGGGATATGGTGTCAAA
ATTTGACCTTTTGTGGTCTCTTGAATGTAAAAAAAAGATAGAATGTAAAAATATAAGAAG
GGCAAATCTCCTTATCTTCCTAAGATCTTAAATGTTATAGGATAGTTTAATTTTTCTACC
TTAGGAATCTTCACCTTTAATCCTTCTTCACTTCTCTCAAATCCAACTTCTCCTTTTAAC
TCCAAAATTTCCACCTTTGCTATTTCCTTTTGATAAAGGGTAAGGTCAGTACTTAGAGAT
TTTATTATTACCTCATCTTTTTCTGGTTTGTTCATAAGAATTGCATAAAGAATATCTCCC
TTGGTGGTAAATCTAAAATCTTTGTCGGTGTAAATAACCTCTTTTTCACTGAAAGATCCT
ACATTCCCTTTGGTAGGTCCTTCTCCGTAAATTCTCCAGGGCCTTGAGCCGTATATGGCT
TCGCCATTTATAAGTAGCCATTCTCCTATCTCAAGGAGGGTCTTTTGAGCAGGCTCTGGT
ATTGTACCGTCTGCTTTTGGTCCTACATTTAGTAGAAGGTTCCCATTTTTGCTTACTATA
TCTACAAGTTCCCATATTATTTCTTTTGCAGGCTTATAAATGTCATTTTCTATGTATCCC
CAGGATAGTCTGGATATGGATGTATCGGTCTGCCAATATATAGGATCAATATCTCCTAAC
TTTCCTCTTTCCACATCAAAAACAGCGCATTCTCTTGGTACTGCATTTAATTTATAGTTT
ATTACTACTCCTTTTCCCCATTCATGGGCTCTGTTGTAGTAATAAGCAAAAAACTTTTTA
AGGTATGGTTCAAAGGCAGGTTGTTCTATCCACCAGTCAAAGTATACAAGTTGAGGTTGA
TATTTATCTACTATCTCAAAGAGGCGAAGGAGCCAATCCTCTAAAAATTCTTCGTTAGGT
TGCATAGACTCTGGTTGGGCAGGCCCATAGAGGTCAAAGTACTCTTTGTCTCTTACATCA
GAGTCAAATTTCATTCCTTCATGAAAAAACCACCAATGTTCTGCTCTATGATAAGATACT
CCAAAGGTAAGAAAATTATCTCTTACTGCTTTTGCTAGTTCTCCAATAATATCCCTTTTA
GGTCCCATTTTGCTTGCGCACCATCTTGTAAAACTACAGTCGTACATGGCAAAGCCATCA
TGATGTTCTGCTACTGGTACTACATATTTTGCACCTGCCTTTTTGAACAGATCTGCCCAT
TCGTAGGGGTCAAACTTTTCGGCCTTAAATAGGGGAATAAAATCTTTGTATCCAAACTTT
TTGTGTTCACCATAAGTTTTTAAATGATGTTCATATTCAGGGCTTCCTTCTACATACATA
TTTCTTGAATACCATTCACTTCCAAAGGCAGGGACAGCATATACTCCATAGTGTATAAAA
ATTCCAAATTTAGCATCTTTATACCATTCGGGAATTTTATAGTTTTTCAATGATTCCCAA
GTGGGTTCAAAAGGACCTTCTGGCATTTTATATTTCATACATTGTCCTCCTTTAAAATTT
TTTAATATAAATAGAATTGTTATCTTCTTATTTTGATTATATAATATCACAAGTGGCGAT
GGAGTCCGCCATATAATTGCCGATAAAGGCTGATGACTCCTACTTATGTTGTGTAAAGCA
ACATAGGTAGGAGTTTTTTATTTTTATTGGAAAGGAGGCTAACTGGGTGAAAAATATTAT
TGCAATTTCTATTGGAGCCTTCTTTGGAGCTGTTTGTAGATTTGCTATATCTCGGTTAAA
TTTTGGTTCTTTTCCTCTTACTACACTTTTTGTAAATGTTTTAGGTAGCTTTATTTTAGG
ACTTATTACAGAAATAATATTAGAGCATATAAGGATGACAGAGACATTGAGACATATGAT
AATAACAGGTTTTATAAGTAGTTTTACTACTTTTTCTAGTTTTATCCTTGAAATTATAGA
ACTCTTGATTAGGGGTGAAATTACAATTGCTATTTTATATCCTATTTCTTCTATTTTGTT
GGGACTTTTGGCTTTCATATTAGGGGTTAGGATGGCAGGGGTTATCTCTGTAAAGCAGAG
AAAGGAGGAGTGTGAACTGATATGATTTATATTATTGTTGGCTTGGGAGGGACCATTGGA
GCTATACTAAGATATTTAGTGGGGAATATATTTAAGAAATTTACAGAGAAGCATGGTATT
GTTACGTTTTTTATAAATATTACAGGGAGTTTTTTAATAGGATATTTTTCTACAAGGCAA
ATTCCGGAAGAGTTTAGGTATTTTTTGATAGCTGGTCTTCTTGGAGGCTTTACTACATAT
TCGACTTTTATGTCTGATATCGTGAAATATTTAAGAGAAAGAAAGCACTTTGAGGCTTTT
GTTTACATGTTTTTTTCTATATTTTTAGGGATAATAGCTGCTGGACTGGGCATTGCTTTA
GCAAATGGTATATGGAAAGCTTAGATTTTTAATGTTCTTATTAAGTCCCCAGGATTTCCT
CCTGGGGACTTTTAAGGGAAGAGGGGGGAGGAAGGTAATTATTACAACTCTATGATAATT
TCTCTTATCTTCTTCTCAGGAATAATCCTTGTCCCTTTTTCTGTTTTTTCTAATTTCCCA
CCTTTGACATCTTTGATTCCATTTATGTTGAAGAGGAGTATGGAGTAAGGCTTCCCAGAG
TCTTTCTCTACTTCTATTTTTATTATGTTATTTTCTTTGATGAGATTTATTTTTAAATCT
ATTTTTCTTTGTTGGTTATAAACTTCACAGGATATATTTTTTCCTTCTTGAGGCTCAAAT
ACATGTAAAGTTACGTTATCAGCATAATCATAGTCAGGTTTTTCCTTGTTCTCTCCAACG
GCAATAATACTTCCTGGTCTTGCCATAAGAGGAAGGGAGAAGTAGTCAAATTTTTCTTTA
TACCATTTGCCTCCTTCTTTTTTCTCTCCAGTTAAGATGTTTGTCCATGTTCCTACATTG
GGAAGATAGTATTCTACTTCGCCAGTTTCTGAAAATATTGGGGCCACAAGCAAGGAATCT
CCAAGCATATATTCTCTATCTAAGAAATGACATGTGGGATCTTCTTCAAATTCAAGTACC
ATCGCTCTTAACATTGGAATTCCTTTTTCAACTGCTTCTATCGCTTTTGCATATAAATAT
GGCATGAGACTACATTTTAGATTTACAAAGAATCTTAATACATCTACTGCCTCTTCATCA
TATAGCCATGGTACTTTATAATCGTGGTTTCCATGAAGTCTGGAGTGAGAGGAGAGAAGT
CCAAAAGCAACCCATCTTTTATATAAATCAGGAGTTGCAGAGCTATCAAATCCTGCTATA
TCATGACTCCAAAAGCCAAAGCCACAAAGACTTAAAGATAAACCTCCTCTTAAGGTTTCT
GCCATGGATTCATAGGTAGATAGGGAGTCTCCTCCCCAATGCACAGGGAATTTTTGACTT
CCTGCAGTGGCAGATCTTGCAAATACTATAGCATTCTCCTCTCCAAGTTCTTCCTTGAGA
GTCTCAAAAACAGTCTTATTATAAAGATATGTATAAAAGTTGTGCATTTTTTCTGGATCT
GAGCCATCGTAGTAAACCACATCGGTAGGTATTCTTTCTCCAAAATCAGTTTTGAAAACA
TCAACGCCCATTTTAATTAATCTTCTTAGATGTTTGGAATACCAATCTCTTGCAGAGGGG
TTAGTGAAGTCCACAATTCCCATGCCAGGTTGCCATTCATCGGTTTGCCATACACTACCA
TCAGGCTTTTTCAAGAGATATCCTTTTTCCTTTCCTTCCTCAAAGAGTTTTGATCTTTGG
GCAATATATGGATTTATCCATACACATATTTTCAATCCCTTTTCCTTTAATCTCTTTAGC
ATCTCCTCTGGATTTGGAAATACCCTATCATCCCATTCAAAGTTTACCCAGTGATACTCC
CTCATCCAGAAGCAGTCAAAGTGAAAAACATGAAGGGGAATATTTCTTTCTTTCATTCCC
TCTATGAAGCTTGTTACAGTCTTTTCATCATAATTTGTTATGAAGGAGGTAGTAAGCCAA
AGCCCAAAAGACCAGGAAGGAGGAAGGGAGGGTCTTCCTGTAAGTAAAGTGTAGTTTTCA
AGAACTTCTTTTAAATTATCTCCTCCGATTATAAAGTAGTTGATTTTTTCTCCAGGAATA
CTGAATTGTACTCTTTCTACATGCTCCGTAGCGATCTCAAAAGATACTTTCTCAGGGTGA
TTTACAAAGACTCCATAATCTCTATTTGTTACGTAAAAAGGAATATTTTTATAGGTTTGA
TCAGATACTGTACCTGCATCTGCATTCCACATTTCAATACTTTGGCCATTTTTAATAAAA
GGTCCAAATCTTTCTCCAAGTCCATATATTAGTTCTCCTACCGCAAGGTCAAGGCTTTCC
ACCATATATTTATTTTTACTTTCATCTATGGCGTATGCCATATGTTTGTAGCCTGAAGAA
GTTAATTTTTTGTCTTTCCAGTAGAAAGTATATTGAAAAGTGCCTTTTTTATTGATCTTT
ACTTTTAGGCTTCCTGCCTTTAAGGTAATGGAATCTTCCTCATCTAATATCTCCGGTTTA
TAGTTTTTATCTCTATTTATTTCGAAATTAGGTCCTTTTTCTACTACTCCTTTAAAATGA
TAAGATGTTATCTCTATGATGTTGGGAAAGGGTGAAGAAAAATGAATTTCAAAGAGAGGA
CCATATAGAGTTTCTCCTCTATTTTTGACAAAACTTGAAGGAGCATAAACAACAAGCTCT
TTTTCTTTTATTTCATAATCCCACAAAATACATGGATAGTGAATTCTAATGCCCTCTCTT
ACTCTCCAATGTCCATCAGTAAATTTCATACTTTCCTCCTCCTATTCAAATCTAAACCAG
TTTATTTTTAGTCCCTTTTCTCCTTTTATATATAGATCTTGAATACCCTCAATGTGCTCC
CCTAAAAGATAAACGATTTCTTTCCACTCATTATTAGTATCTAAAACTTCAAAGGAAAAT
TCTTTTCCTATTTTGCTGAAAATTAAAACTATTTTGGAGTGATTTGAGGAAAGTTCCATG
ACTACCTTTTTAGGTTTGTTTTTAAACTCAAAATCCTTGAAAAGAATGAAAGAGTCGTTA
TCATTGAAAATTACGTATGTTTCTTTAAAGCTTCTTTTGGTATTAAAGGATACATTATGG
TAGTCGTCAAAATTTATAGCCTTTGTACTTTTAAAGGGATCTCTATTTTTAATCTCCTCT
CCATCTATGTGAAATTTATCCCTTAATCTAATATCCTTAGAAGATGCTCCGATTAAGATT
TCATACTCTCCTTTTTCTACCATATATCTTTCTTCTCTCACATCCCATATAAAAAGTTCT
GATATGGGAATTGTTATATCTACTTTTACCCTTTCTCCTTTGGGGACAAAAACTCTTGTA
AAGCCTTTTAGTTGTATATTAGGCCTCTTAACTTTTGAGTTTAAGGCTTTTATATATACT
TGAGGTACTTCTTCAGAGTCCATGTCTCCGATATTTTCTATTTCAAAACTTAATTTTATT
TCCTCATTTAATTTGAAGTTTTTAGAGTTTAAAATTAAGTTTTTATATTCAAATTCTGTA
TAGGTTAACCCGTGACCAAAGGAGAAAAGAGGTTCTTTGTCAAAATACATGTAGGTTCTT
TTGCCTCTAATTATATCGTAGTCAGTAATGGGAGGGATATGGTGAATGGATCTGTACCAT
GTCATATTTAATCTTCCTGCAGGTGAAAAGTTGCCTAAGAGTATATCTGCTATAGCATTT
CCCATTTCCTGTCCTCCGTGGGATGACCAAAGAATTGCTGGAATGTGGTCTTTTTCCCAA
CAAATAGCATAGGGATAACTACTTATTACCAATAGGACTATATTGGGATTTACTTTAAAT
ATCTCTCTTACCAAGTTTTCTTGGTGTTCAGGAAGTACAATGTCAATTCTGTCTTCATCT
TCTCTCCCGTTTACTAAAGGGTTATTTCCTACACAGAGTATTACTATATCGGAATTTTGG
GCAATTTCACAGGCTTTTTCTATACCCTTTTCTACTTTTTCGAAGATGAATTTTTCTTCA
GGAAGGTTTTCAAAGCTATCTTTAAACTTGAGTATATTTCCTTCCTTTTCATCTATGTAA
GCATATTTTCCATTCCAGGTTTTAATTAAATAGGTACCATCTCCGATAGGATCAATATTA
AAAACTTCTTTTACAAACCATCCAAATACTTCCTCCGCAGAGGAAAGGATAGCAGAGGTA
GAATCATCGGCAGTTAGGTATTTGCCATTTGCTATTCCTTGGAGACTTTTCTTTCCCCAT
CCCCAGTCTATGTATTTAAAAACTTCCTTTTCCGTAATGTTATCACTTACAGCCCAGACA
GGACTTATTCCTGATTCTATAACTCTTAAGTATTTGTTATTTTTCACTGACTTTATTGCT
ACGATATCATATGAGTCGTGATATAGAATTTCTTTGTTATAAAGCCTGTTTATTATTCCT
TGTAATACTGATACCTTGTAAGGATATGTTCCACTGTACCAGTCATTGTAGTTTTTATTT
GCAAGGGGACCTATTACTGCAATTTTGTTTATTTTTTCTTTTTTAAGGGGTAAAAATTTA
TTTTCATTTTTGAGAAGAACAACTGATTTTAATTCCGCCATATAAGCGAGTTGAGAATGT
TCATTATTACAAATTTGGTTTGGTGGTACATAAAATCTTTTACTTATTTCTTCGTCAAAT
TCACCCAGCCTAAATCTTACTTTAAGAGAGTTTGATATGGCTCTATCTATATCTTCTTCA
GTGATTAATCCTTTTTCTAAAGCTTGCCAGGCAGACTCGATGACCAGGTCTGGATTGTCG
GTAAAGGCGTCTATCCCAGCCTTTAAAGCATAGGCAAGAGTTTCATAATGGTTTCCAAAG
GTTTTATGAGAGGTAACTGTTTGGCTAAAGTCTGCAGCATCGGTTACAACACATCCTTCA
AGTCCAAATTTTTCTTTTATTACCTCTCTTACAATGGGATTTATAATGCAAGGGATTCCA
TTAACTGCATTATAGGCTGTCATAATGCATTGGGCCCTATATTTCTCAATTACTCTTCTA
AACACCTCAAGATAATATTCATACATATTTCTTGGGTCTATATCGGCCGAAAACTTATCT
CTATCTTTTTCGTTGTTATTGGCAAAGAAGTGTTTGGGGGTCATTGCGGTTTTTAAATAT
ACAGGATCATCTCCTTGCATACCTTGTATATAGGCACCTGCCATTTCAGAGGCAAGAAAA
GGATCTTCTCCATAACCTTCTTCGGTTCTTCCCCAGCGAGGATCTCTTAACATATCTACG
GTAGGAGCCCAAAGCATTAGGCCTCCAATCTTTCCCCTCATATAATAGTAGGCTCTTGCC
TCTTGAGAAACCGCATTACCTATTTTCTTCATAAGTTCTCTATCAAAAGAAGAGGAAAGA
CCAATAGGTTGAGGAAATACTGTTGCCTTTCCAAGCCAGGCAACACCATGAGCTGCCTCT
CCCCCAATATAAAATTCTCTAATATTGAGTCTTGGAATTTCTGCTTGTCTTGTGGGAAGG
AGTTTTATCTTTTCCTCAAGAGTAAGTTTAGATATAAGTTCTTTTACCTTCTCTTCAATA
TTCATAACTAAGAAATCCTCCCTGTGATATTTTTTAATGCTTGATTATATAACTTTTACA
ATATCTTTCTAAATCACAATATTTTTATTTTTTAACACAAAATTGAATAGTTTATGTTGA
ATTTTGAAAGGTCTAATTTTGACCCCACATAGTATTTATAATTATCTTGAAAAATTTTAA
GGGGAGGTTTTAAGGTTGAAGATAGATAAAATCTTTTCAAATTTAGAGGTTATGAAGCCT
CAGAGTTTTGAAGATATGGTTGTTTTTCCTTTAAGCCTTAAGATTGATAATATACCTTAC
TTTATTACTCTTGACTCTGCCCTAAAAACAAGAAAATTCTTAATAAAAGAGGTACATACC
TTTGGAGAGGTACCTGTTTTAAAAGTTATAAACCATTTGTCGGAACAAGTTTTAATTTTA
GATGGAGAAGAGCTTAGAGGTGGTAAACAGAATAGGGTAGTAAATACTTCCATTCTTGTT
AAGAAGAATAGTGAGTTAGTTATTCCTGTAAGTTGTACGGAGGCTCACAGATGGCATTAT
ATTTCCGATGTTTTTGAAGATCCAGATGTAATTCCTATAGAAATTAGAAAGGGAAAGACT
GAGAGTTTATTGAGAAATTTACTTTCGAAGGGTGAATTTAAATCAGATCAAGGTTTGATT
TGGGATATGATAAATAGGTATCACATGGATTATGATGTCGATTCAGAAACTTCTGCCATA
AGAGATGTATATGAAAAAGAGAAAGATAAATTAAAGGATAGACTTAATAAATTCCCCTAT
ATTGATGGGCAAAATGGTATCCTGGTTTATGTGGATGGAAGGTTTGAGGGAGTGGATATA
GTGCCCCTTACTTCTGCTTATAAAGAACTGCATGAAAAATTAATAAAAAGCTATATTTTT
AGACGTCCTTTAAAGAAAAAGAATAATCTTTTTAAGGATGAAAATGAAAAAATATTTGAT
GAGATAAGTAAGATTGAGCCATTGAAGTTTAAATCTGTAGGGCTTGGATGGGATCTTCGT
TATGGCGATGATAAATATATAGGTTCAATGCTGGTTTATAGAAACAAGCCTATACACATT
AACTTTTTAAGAAGGACTATGTATTCCAAGGCCGTTTGAAGATTTCAAATTCTGTCAATT
TTAAAGAGAATTCTCTAGAAGGAAAATTTATATTTTCTATATTGTTTACAGGGAATGCTC
CAGCTATGCTTGTGGTTATGAAGCATTCTTCCATATGTTTTATATCTTCTATTTTTAGGA
AGGATATGTGTATTTTGTAGCCTAAAATTTTAGTTGTTTCAATCACTTTTTTTCTCATAG
TACCAGGTAAAAGCCCATTTTGAATGTGGGGAGTGTAGATATTTTTTTCTCTTCTGAAAA
AGATGTTTCCAAAAGCAGTCTCGGTTATAAACTCTTTCTCGTTGAGAAAAAGACAGGTAT
CAAAACCCATTCTTTGGGCTCTTTCTTCCTCTATTACGTTTATCCCCATGTTAAAGGTTT
TAATATAATTAAGGATATTATTGGAGTGTTTTTTGACTTTTGATATTTTAATAGAAAGTC
CCTTATTATATATCTCTTTGTTATACTTTATTTCTTTCTCTTTTATGATAGGTTTATCCT
CTTTAAAGTATATTCTTAGCGCTCCAAAAGGCTTTTTTATTTTTGCTAAATACTCTTTTA
GATGTTCTTCAAACTTTTCTAGGGTTATTAAAAAAGGAAGATTCAATATTTTAAAGGCTC
TCTTCATTCTTCTATAATGCTCAGGTACAAGATGTATATTGTTATTCTCAAAGTATAGTG
TTTCATAGGGAATTAAGCCGAAATTGTATATGTATTCTTTTCTTTCCAAAGGGATCACCT
CTTTGTTACATAATTTTTAGAGGAAAGAAGTACTTCAAGTAAGGGTTTTCCCTTGGCTAA
GGTCTCTTCGTATTCGTCTTCTTCCTTAGAATCCCATACAATGCCTCCACCCACATTATA
ATAGGCTATATCTTTTTCTACTATTAATGTTCTTATAGCTATATTAAAGGCCATATTAAG
ATTATTACTAATAAAACCTATTGATCCAGTATATACTCCTCTTGGATCTTTTTCTAACTC
TTCAATTATTTTTATGGCATTGAGCTTTGGAGCACCAGTAATGGATCCTCCAGGGAAAGT
TGCTTTGATTATATCTTTGAACTCTATGTCTTTTTTTAAACTACCCTCTATGGTGGATAC
TAAATGAAAGACCGAGGAATATGATTCAATCTCAAAGAGCTTTTTAACGTGGATAGATTC
TGGAATACAAATTTTGGCAAAATCATTCCTTTCTAAGTCTACAATCATGAGGAGTTCAGA
TCTGCACTTTGTATCATTCATGAGGATACGTTTGTTTTTCTTGTCTTCTTCTCTGTTTTG
GGCTCTTTTTATGGTACCTTTTATAGGTCGAGTGATTATTTTGTTTTTCTTTTTGTATAA
GAAAAGTTCTGGAGAAGTGGAGATGATATAACTATCTTTTAATTTAATAAAGGCATGGAA
TGCTCCATAGTTTTTCTTCCTTAATTTATAATAAATGTAGTAAGGATCAAATTTTCCATT
GAAATAGAATCTCTGAGATAAGTTTACTTGGTATACATCGCCTTCGTATATATAGTTTTT
AATCTTTCTTATAGCTTCTATATATTCATCTTTTTTAAAATTAGTAAAGAAGTTATATAC
TATGTGCTCTTTGAATTTATAATCTTTGTAAGATGAACTTTTCAGAGAGTTGATTATTTC
TTTTAAATCTTTATATATTTCTGAGGGTATTAGAATTTTCTTCTCCAGGTGGTCAAAGAT
TATAAAATTTTCATAATATCCAAAGAAGGCTTTGTGGTTTAATGGATTTTTCTTTCTTGG
TATTTTGTAGAGATCTACTCCAAAATCATAAGATAAAAAACCTACAAAGCCCCCATTGAA
TATTAAATCTTCGTTTTTCTTTTTCTTTTTTTCTATTTCTGCGGAAAGTTTGTTTAAAAA
ATCTTCTGCATCATCATTATCTCTACAAATTAGAATTTCCTTTGGAGATAAAAAGATAAA
GGAATATCTTCCAAAATTTTTGTGAAAATAATTGCTCTCGAGGAGGATAGAGTAATCCTC
TTTTAATAAGAAATAAAGGGAAAAAGGCTCTATAAAAAATTTTTCCTTACGAAGATCTAA
TTCTATCATATCTCTAAAAAGTTCTTTAATAATCTTATTCCATCCTCCGTTCCTATGGAC
TCAGGATGAAATTGTACTCCTTCTATTTTATAAAATTTATGCCTTATTCCCATGATCTCT
TTGTTTTTAGTATAGGCTGTTATTTCTATATTATCACCTTCTTTATCTTTCTCGAGAACA
AGAGAGTGATATCTTACTACTTTAAGAGGATTTTTGATATTTTTGAAAACACCTTTTTCA
TCATGAATTATCTCATCGATCATTCCATGCATAGGTTTTTGAGCTTTTACTAATTTTAAC
CCAAAATATACTCCAATTGCCTGGTGTCCTAAACAAACTCCCAAGATCTTTTTTGTATTT
TTAAACACATCTATTATCTCAAGAAGGATATGATCATCGGTTGGTCTTCCAGGTCCAGGG
GAAAGTACTATGTAGTCTGGATTTAATTTACTTATATAAGAAATATTGATTTTGTCTCTG
TTTTTAACAAGGGTTTTTATTTTTAATCTTTGAAAGTAATTGTACAAGTTGTAAGTAAAG
GAGTCGAAGTTGTCAACAATAAGTAGCAATTGTTTTTCACCCTCCTTATATTTTGAAATA
AATTTTATAGAAAAAGGATCTAAATTTTGATAGAATTGTTTGATATTATAAAGGCAGTAG
ACTTTGTAAGAAAAGAGGTGGAATTCAATGGAAATCTTTGTGAAGAAGCTCCTTGATAAA
GGCTACATTAATGATAAAGATTTTTTTGTGATAGTTACAGAGGTGGATTATAAAGATGAC
ATTCCTCTTCCTAAGGGGATGTTTAAGTTTCAACCTAATTTTCTCTTACATATTGTCGAA
AGTGTAGTTGGACGCAATTCTGATGTAGTCCTCAAAGTGTATAAGGCTTTGGAAAGTAAG
AACTTATATAAATTTAATGCTCTGTTTTATAGGAGTATGGATATTTTTGGCTATGATATC
GAGGTTAAGGGTCAAGAATTTTCGGAGGATGAGGCAGAGAATTTAAGTCTTACTCGTAAA
AAATATACTCAGATCTTGGAGAAGATGAACAAATATATTGAAAGGCTAAAGAAAAAACTT
ACTGAATATTTTTTTGAATTTTATAAAGAAGAGTCCGAAGAAATGATATTGGGTGAAGAG
TATATAAACTATTTTTTTGGCGACGATGAAGATGACGACGATATGGAAGAATAAAATAAA
TGAGAAAAGAACAGGGCTTAGAGTAAATAAGCCCTGTTCTTTTTAAAACCTCTTCTTTAA
ACTCTTTCCCACCCTAATTTTTCTAAAGATTTTATCTTTTCCTCTTCATCTCCTAATACA
ATTACGAAATGATTTCCTATAGGATTTTTCAAAAACGAATCATCTTTTATTTTTACTGTT
ATTTGGGTTCTACACATGTTCTCTTCAAAAGGCCTTTTAACTACCTCTCCTGTAAATACT
GTAAATTTTTTGTTTCTTCCAATCCTTAATAGGGTAATCTTCTCAGAGTTTATATATCCT
TCAATACCTACACTGCTTAAGGTTTCAAAATGAGTATTTAAGTTGAAATATTCAGGTATA
TTGATAGCTATAGTGCAATGAGCAAAAGTATATTCATCTTTTTCTATATCAGCAAGATTG
GCCATGAAAGGTGTTTTGTTGGTTAATTTATTAACAAAAAGCATGGTAACAAGGGCTTCT
GTATCTCCCTCACAACTTGAAATTATACCTTCAGAGTTTAAAAGGGATAGGGCAAGACAT
CCTGTGATCTTTAAGTTTATAGCAAGATCAAAACATCTTATTGTAAGAGCATATAAATTA
TATTTTTCTATAATTTTCTTTAAAGATGTATAAACTTTTGTCGCTTTTAAAAGTTCTTCT
TTTGTTATTTTCTTTTCTTTTGATAAGTTCCATATTTTGTCTGTCAGAGAAGGATCTTCT
TTTAAATTTTCTTCTACTTCTTTTAGTGAGATTTCTATGGGTTCCAACCCGAAGTCTTTT
AGTACATCATAATTTCCACTTTTTATTAGCCAATCACTGGGTTTTCCTATGATTCCTACC
TTTTTATTTTTAAATTCATCAAGAACTTTTAGTATATTCATTATATTTTCGTTGGGTTTT
GTAATTAAAATTGTTTTTATGCCTTTTTCCTTTGCATATGCCTGAACTTCTAAACTTGCA
GCAAGGCCATTTGCTTTTCCAAAAGGTATAATGAAAAGTCCATCTTTTAGGTATTTTAAA
GCTTCCTCTTCGGTTCCTCCTGTAAGAAGTACTATTGCATCAGGATCTTCACTTTCCTCT
AAATTTATATATTTTCCTAAATATTCTTTGGCTTCTTTTAATTTCTCATCTACTTTATAG
GCTATTGGACTTAAAAGAAATTTTATTTTCATAAATTACTCTCCTTTGCAAAATTTTTTA
ACGTATTCTGCCATATGTCTTCCAAGCATTCTACAGGCTTTTTGTTCTGCCTCTTTAGGA
TAGCCTACGGAGACAGCTCCATAGTGGGCAGTAACTCCAGGGGCAGAATAATCGGGAAGT
CCAAAAACTAAATACCCATAATTCATAAGTACAGTCAATATGGAGTAAAGAGTGGCTTCA
TTACCTCCTCCAAGGCCTCCTGATGATGCAAAAGCAGCACCAATTTTACCCTTTACCTTA
CCCCAAGCAACTCTAACACTCTCATCAAAAAACTTTTTTAATTTCCAGGTAAGAGTCCCA
CAGTAGGCTGGAGATCCTACAATAATACCATCAAAATTTAAAAGATCCTCTGGAACAGCT
TCATCTACATGCTTGATTACTACTTCTACTCCTTCCACTTCTTGTACTCCTTTGGCAACT
TCTTCTGCCATCTTTTTTGTATTTCCTGTTACACTATCGTATAAAATTAGAACCTTAGGC
ATGGAATCCCTCCTTTTATTTTGTATTTGTCAGCTGACTTTATTTTATATTAAAAATTCG
ATAAAAGAAAAATCTTTGACTTGAAGTATAAATAATAGTCGAAAATTTATAACAAAGAGT
AGAGTATGTTGATAAATTTTTGTTATTACAATTTTTTCTAGATTTTAAATTTATTTTTTT
TGTTTAAATTTCTATATGTCAACCGATTGACATATATGTAAAGCCGATATATAATTAAGT
CAAAAAATAATTAAGGGGGGATAAAAAGTGAAGTATAAAAGGTTATTGATATCCATATTT
CTGGTACTGTTTTTAATTAACCTAGGTGGTGGACTATTTGCAAGCTCTACAAAAGTTAAG
ATCACATTTATGAGTACAAAGGGAGAAATAAACCAACAACTAGAGGAGGTTTTTAAAAAC
TTCTCTAAAGACTATCCTAACATAACGGTAGAGCTAATACCTGTTGGGGCAGGACAATCG
CCCTTTGAAAAACTTTCAACTATGTATGCTTCTGGTAATGCGCCAACCATAGCCATGATT
GATCCAAACGATGTTGAAAAATTTAAGGATAACTTCCTAGATTTATCCAATGAAAAGTGG
ACAAAAGATGCACTTAAGGGAGTATTAGATGATGTAACATTCGAAGGAAAGGTATATGCT
TTTCCTTTTGCATTAGAAGGATATGGGCTCATCTATAATAAACAATTGATAGAGAAAGCA
GTAGGAAAATTTGATCCTAATACAATAAGAACGAGATTTAGTTTAGAGAGGTTGTTTAAG
AACTTAGAAGCAAAGAAAGTTACTCCAGTTGTTATTTCTCCATTAGATTGGTCATTAGGA
GCACATTTTATAACAATTGCTTATGCTACTCAATCTAGAGATTACGGGGCAGTTAAAAAG
TTTATAGCTGATCTGAGAGCAGGGAAAGTGGATTTAGTTAATAATAAGGTCTTTAATGAT
TTATTGGATACGTTTGATATGCTTAGGAAGTATAACTACCTCAAGGATTCACCTTTAGCT
GGAACATATGAACAAGGTGCCCAATTATTAGCTCAAGACAAAGTAGCGTTTTGGTTTATG
GGTAATTGGGCATGGCCTCTAATTGAGGAGGTAAACCCTAAAAATAGAGATTATGGATTT
GTCCCCGTTCCCCTTGATAATAATCCAAATAACTTCTTTAATAGATCTATAGTAGCATTG
CCTACAAAAATGCTTTGTATTGATACAAAGAATAATTCAAAGGAACAACAAGAAGCAGCT
AAGACTCTATTGAACTGGTTTGTATATAATGAGAATGGGCAAAAGAATTGGGTTTATGGT
TTGAACATAATAGCTCCATTTAGTAACGTCAAAATTACTCCTAATGACCCTCTTGCAAAA
TCTATCGTTGAGTATGCAAAAGCAGGAAGAACCTTTAAAATACCATATGCTATATTGCCA
TCTGATCATTGGCCTATTATAGGAGCATATATGCAGAAGTATCTTGCAGGTAGGATGGAT
CGTAAACAGTTATTAACTGAGATTATGAACTATTGGACTAAAGCAAAATAATACAAACTA
AGAGCATAAACTAAGTTAGGTGGGGCTGTCATAAAATTCTTTTGACAGCCCCACAAATGT
TGATATATCTGTTATTAGGAGGAGGAATTTTAGGTGAGCAGCTACTTTTCAAAAACTAAA
CTTTTTGTGGTATTTTGTGGTATTTCAATAATAGCTTTTCTAACTGTAGTAATAGTTCCA
TTTATTTATGGTATTTATCTCACTTTTACAAACTGGGATGGGATTCACAAAAAGTATGAG
TTTATAGGGTTCTCGAACTATATTGGTTTACTTAAAGATCAAGTTTTTAAAAATTCATTT
CTTTTGACTCTAAAGTATGTCTTTTTCACAGTTATTTTTACTAATCTAATAGCGTTCCTC
TTAGCTTATTTACTAACTAGCGGAATAAAGGGACAAAGTATATTTAGAGTTATTTTCTTT
ACTCCTAACTTAATAGGAGGTATTATATTAGGTTTTATTTGGCAATTCATTTTTCATAAC
GCTTTGCCTTACTTGGGAAGACATTTAGGTATAAGTCTAATTTCTGAGTCTTGGTTAGCT
ACTCCTGAAAAGGCTTTTTGGGCCTTAGTACTAGTGACAGTATGGCAATATTCAGGATAC
ATGATGATGATATATATAGCAGGTTTAGTAAGCATACCTCAGGATTTGATAGAAGCTGCA
ATAATAGATGGGGCTAATAAATTCAAGGTTTTGACCAAAATAATAATGCCCTTGATGGCT
CCTTCCTTTACAGTATGTCTATTTTTGTCTCTTCAAAGAAGCTTCATGGTTTATGATCTT
AATTTAGCATTGACTAAGGGTGGACCTTTTAAGAGCACAGAACTTATTTCTATGCATATT
TACAATGAGGCATTTTTGTCGCAGAACTATGGTATAGGACAAGCTAAAGCTTTTGTGTTG
TTTATAACTGTAGCGATTATAACTTTGATTCAGGTTTATTTAAGTAAAAAAGCGGAGGTA
GAGCTGTAATGAAGGGTAACTTAAGAGTAAGAAGTATTTTTGATGTATTGAAATTTTTAA
TAATTTTGATTTTTTCCTCTTTTTATATTCTACCTTTCGCTATAGTAGTAATTAATTCCT
TTAAAAAGACCGGAGAAGTGGTTTTAAATCCTCTAGCTTTACCAAAAGAGTTTAAAATTA
GTAACTACTTTGAGGCAGCTGAGAGAATGAACTACTTTAGGAGTTTTTTTAATACTTTTG
TTATCACTGTCGCTAGTATAGCAATAATTGTGATTTTTTCATCTATGACTGCTTATATTT
TTGCAAGGAAAAAGTGGTCTATTAACAAGATATTCTTTAGTATTATGGCTGCATCTATGA
TAATTCCTTTCCAATCAGTTATGATACCTCTTGTTAAAATTTATGGCTCATTAAACATGT
TAAACAATATGTGGAGTTTAATATATATGTATTTGGGATTTGGGACTGCATTTGCAGTAT
TTCTATATCATGGATTTATAAAGAGTATACCCTTGGAGTTAGAAGAAGCAGCACTTGTTG
ATGGAGCTACCACTTTTCAAGCATTTTGGAAAATTGTGTTCCCTTTGCTAAAACCTGTAA
CAACAACGCTTATAATATTAGATGCTTTATGGATATGGAATGATTTCTTATTGCCAAGTC
TTATTTTGATTTCTGCTGAGAAAAGAACTTTACAGTTGTCAACTTTTTATTTCTATGGAA
CCTTTACATCTAATTATGGTTTAGCAATGGCTGCTTTGGTATTGACTGTGTTTCCTATTA
TTGTAGTCTCTCTATTTATGCAAAAATATATTATTGCAGGAATTGTAAGAGGTGCAATTA
GATAATAAATCTGGATAAAAAACTAGTTTCTTGAGGAAAAATCGAAGAAAATGAAAAACT
CTGAGATTCTAAGATATGCAAGATATTTTGTTTCCAACAATAGGGATAAGGTGAATAACA
AGTATAGATTGAAGTTTCATTTAATGGGTGAGTGTGGTTGGGTAAATGATCCTAATGGGT
TTATATTTTTTAATGGTTTATACCATTGTTTTTTTCAATATAATCCTTTTGAGCCTTTTT
GGGGACCTACCTATTGGGGACATGCGGTAAGTAAAGATTTGGTTAAATGGGAGCATCTAC
CTATTGCTTTGGCACCTGATGAGGAATACGACAAGGGAGGGTGTTTTTCGGGAAGTGCTA
TAGAAAAGGATGGAAAAATATATTTAATGTATACAGGCCATGTTGAAGTTGGATCAAGTG
AATATTATCAAACTCAATGTATAGCGTATTCTATAGATGGGGTAAATTTTGTAAAGTATC
GTAGAAATCCAGTTATAAGTACAAAGGATATACCTGAGAATGCAAGTAAAAGAGATTTTC
GAGATCCTAAGGTTTTTAAAAGAGATGATTTTTATTATGTTGTTATTGCTTCGCAGAGTC
AAAAAGGAAAAGGGCAAATTCTTTTATATAGGTCTTCAGATTTGTTTCATTGGGAGTATG
TGAATGTAATTCTTAGAAATGATAACATTTTAGAGGGAGATGTGTGGGAATGTCCAGATC
TATTCAGATTAGGAGAGAAAGATGTTTTACTTTTTTCTGCTCAAAAGAAAGAGGATAGTA
AAATTATAAGCAGTGAAACATTTTATTGCACAGGAAAAATGGATTTTGAAAAAGGCTTAT
TCGATTTATATAATTGTGAAAAGCTAGACTGGGGTAAGTATTTTTACGCCCCTCAAACCA
CTATAGACCAGCAAGAGCGTAGATTAATGATTGCATGGATGGATAATTGGAATTGTCCCT
TTCCTACCCAACAGGAGCATAACTGGGCAGGAGCTTTTATATTACCTCGTGAGCTATTTT
TAAGAGGGGACGGATTAAGTATAAAACCTGTAAGAGAAATAGAAAAGTATAGGAAAAATG
GAATGATTGTTGAAAAATTTTTGAGTAATGATTCTATTTATCTAACTTTTGATTCAGAAT
GTCTTGAGACTGAAGTTGATTTGTTCTTTATAACACCAGCTCAGATTGAAATTGAGCTTT
GTTCTAATTTAAATGCCTCCTCAAATAACAGTATAAAAATTTTATACAACAATGTATCTA
AAAAACTTCAACTAATTATAAACGACTTGGTTTTTAGTGACGAAAGGCAAGAAGTAAAGA
TAGACCTAAAAGGAGATAAACTAAATTTAAGATTTTTCTTAGATAAATCTTCCATAGAAA
TTTTTGTCAATGAAGGAGAGAAAGTTTTAACTAATAGGGTTTATCCCTTAGAAAAATACA
ACACACTAAAAATAAATTCTGAGGGAAATTGCAAAGTTTATTTAAGAAAGTGGGATCTGG
AGGTTTAGAGTCAGGCAAAGATTGTCTTTTACTTTATCTTAGTAGATTCTCTTTCTATAA
GAGAGATAGGGAGTATATACTTGGATTCTGCATTTTTGCCTTCAATCTTATCTATTAATA
CTTCTATTAATTTTTGGGCCATTTTGTCTTTATCTTGTCTTATAGTAGTAAGAGATGGCC
TAAGTAAAGAGGCTAGGCCTATATCATCAAAGCCCACAACTTTTAGATCTTTAGGCACAT
TTTTTTTGAAACGGTCAGCCATCCTTATAACTGTAGCTGCTATTAGATCACTACTTGCAA
AAATCCCATCTATTTGAGGATGTTTTTCAAAGAGATCTTTAATTATTTTTTGGTACTCTT
CAATCTCAAACTTATTAAGTTTTGTTTCTACCACTACATGTTTGATCCCCTTTTCTCTTA
CTACTTTTAAGAAGCCGTAATATCGATCATTAGCTGGAGTATTAAGTTCCAGAGGTCCAC
TGATGTGCGCTAAATATTTGCAACCTCTTTCTATTAAGAGTTTAGTTGCCATTATAGCTC
CAGTAAAATTGTCTGAAGTGATACATGGAATATCCTCAGAAATATATCTATCTAATGCTA
CTATGGGTAAATTTATACTTTTATAATCTTCCACATTGAGGGTGTGGCTTCCCATTATGA
TGCCGTCAACTTGATGCCTTTTTAGCATTTTAATATATTCTTTTTCTTTGTGACCATCCA
AATAAGAATTGCAGATAAGAACTTTATATCCCTTCAGATATGCATAATATTCTATGTACT
TTGTAATTTCGGCAAAAAATGGATGAGAAATATCAGGAATTATAAGCCCTAAAAAATATG
ATCTTTTTTTAAACAAGGCTCTTGCGATCTCATTAGGCTGGTAATTTAGTTCTTCCATTG
CTTTGTAGACTTTTCTTCTTGTCTCTTCACTTATGTAGCCTCTATTGTTTAAAACTCTTG
AAACTGTTGTAGGACTAACTCCTGCTCTTTTGGCTACGTCCTTTAAGCTAGGCATTTTAT
CATTTGACCTCCTAAAAAGGATGAGTAATTCAGAATTGATTTTATAACTACGCTACTAAT
TGGTCAAATTTTATTTAAGTTTCCTTTATGAGAAAAAGCTAAGATTTTGTAAAAAAAAGT
ATATCACAAAAAATAAGTAGTAAAGAGATAAAATATAGAAAAATTACAATACTACGTGTT
TAGGAAGCTTAACTTTTAAACAAAGTTCTTTTCTCCTGATTTTAACAATGGTTCTTGGGA
TTAATATTTACTTATGGTATCATAACATTAAGGAGAGTTTAAAATAAGTATTAGCTATGA
ATAGAGATCAAGATATAAGTAAATTTCTTATAAGAGCTCAAGAGGAAGAGCGTAAAAAGA
TTGCAAGGAGCTTCATGATGAAGTAGGACAAACTCTTACTGCTATGAAAATAAATTTTAT
TTTTTGGTTTAATTTTTTGAGGGTAAGTTTGAAGTATTGATTAGCTTTGTAAAAAAGGTG
ATAAACATTGCCTAAGAAGACCTTTTATAACATTCCTGAGGAGAAAAGAGAGAAAATAAC
TCGTACTCTCATAAAATATTTTGCTGAAAAACCTTATAGTAAAGTTGATGTGGAGGATAT
TGCTAAGGAATGTGGAATTGCAAAAGGAAGTATGTATCAATATTTTGAGAATAAAAAGGA
TATGTATTTCTATGCTATAGAGAGTGCAACAAAGAGGAGTTTGGAAATATTAAAGGATGT
AAATTTTGAAAATATAAGTCTCTTGGAATATGTTAAGCAATCCTTTGAATTTAATTGGGA
TTTCTTATTGAAATATCCCTATGAGTATATACTCTTAGAAAAATCAGCCTTTTATGATGA
TTCACCTTATAGAGAGGAAATTAGAGAGTACTATGAAAAACTTACTCACAATATTTTGTA
CGATTTTGTGGTAAAAAATCAGAAGGCAGGATTTATAAGAGATGATATTCCTCCTGAGAT
GATAATGACATTTATCGAAGGAACTTCTTGGGCTTTTAAGAAATTTTTAGTAAGCCTTAC
TCGAAGTAAAGGCATGAAAATGAAAGATTTGTCTAAGGAATATGTTAAAGATCTTCAAAA
TTATTATCTTAAAATTTTGGAAGAAGGAATAGGGAAAAAATAAATCCCACATAGTTCAGA
TCAAACACACTATCGATTAATTCAATATTCAGCAATTCGTGGTTTAAATCCCACATAGTT
CAGATCAAACCTTTCATCTTCATCCCAATCAGCATCTTTCCAATCACGTTTAAATCCCAC
ATAGTTCAGATCAAACGGGAGAGAAAAAATAAAAGCCTCTGTAGAAAAGGAGTTTAAATC
CCACATAGTTCAGATCAAACTCCTTCTACTCGCAAGTCTATTGTCTTTGCAACAGCGTTT
AAATCCCACATAGTTCAGATCAAACTTCTAAGCGTGTAAACAAGGTTTTTGAAGACGCAA
AGTTTAAATCCCACATAGTTCAGATCAAACGCGCGGTTTGAGTTTTCTATAATTCCTAAA
ATTTCAGGGTTTAAATCCCACATAGTTCAGATCAAACGTTAACATCCCCTTCTATATATA
GAGTGTCAAAATTGTTTAAATCCCACATAGTTCAGATCAAACCCAGTACCTGCCAACCCT
GAAGCGCTTGTTGTAGCAGTTTAAATCCCACATAGTTCAGATCAAACGAGACTGCAGATG
CTCTAAAACTTTTTGTTGCAGGTAGTTTAAATCCCACATAGTTCAGATCAAACGTTGTGT
AATGGTACGCTTTCCAGTCTTCTCTTTCTTGTTTAAATCCCACATAGTTCAGATCAAACG
ATGATGGAAATTTTGAACATGAAGGTGTTGGAGAAGTTTAAATCCCACATAGTTCAGATC
AAACTTCAAATAAATCTTGTCATCAAGCATAGTAAGTTTTGTTTAAATCCCACATAGTTC
AGATCAAACTTACCATTGTAGGGGGTGGTTAAATGTTTATAAAGATGTTTAAATCCCACA
TAGTTCAGATCAAACCAGAGCTAAAGAGCTTTATTCTACCTAAAAAGAAAAAGTTTAAAT
CCCACATAGTTCAGATCAAACCTGCCTAAAAGATACTCAATTGGTACTTCTAACGCAGGT
TTAAATCCCACATAGTTCAGATCAAACTGAAAGAAAAAGAAACAAAATCAATCGTGGTTT
CCAAGTTTAAATCCCACATAGTTCAGATCAAACATAGCGAGTTCGATAAATACGGAACTC
CTAACGTTGAGTTTAAATCCCACATAGTTCAGATCAAACGTCCTTCTCCATAATCTCAAG
AATGCTTTTGTAAAGGTTTAAATCCCACATAGTTCAGATCAAACACAGTAATTCAGGAGG
GATATTTTTCATTGCTTACTCGGTTTAAATCCCACATAGTTCAGATCAAACTGCCAAAAC
CAAAAGACTTTACAGAAAAAGAAGAAAGTTTAAATCCCACATAGTTCAGATCAAACCATA
TACTCGTTTCCGTTATCGAGTAGAGAAATAATGTTTAAATCCCACATAGTTCAGATCAAA
CTCCAACAATTCCACAAATTTTCACTCTCACTTCATGAGTTTAAATCCCACATAGTTCAG
ATCAAACTGCTGCGAGAGTACAACGGCAGTTAATGCTTTCTGCGTTTAAATCCCACATAG
TTCAGATCAAACGGTTATATGGCAACATAAAAACATCCCCGCCCTCTACGTTTAAATCCC
ACATAGTTCAGATCAAACTTATGAGAAGACAAGAACAAAAAACAAATATCACGACGTTTA
AATCCCACATAGTTCAGATCAAACTGAAATGTGAAATAAACTTTCTTTTCTTGATCATTG
TTTAAATCCCACATAGTTCAGATCAAACTGCTTTTGTTAGACCTGGTGCGGTTATCAAAA
TGTCGTTTAAATCCCACATAGTTCAGATCAAACACAGAGGAACTACCACAATTCCCGATT
AGGCAAAAAGAGTTTAAATCCCACATAGTTCAGATCAAACGATAACAAGCAACTTCCTTA
AGGTATGTTTGCAGAAGTTTAAATCCCACATAGTTCAGATCAAACAGGCTTGAGAGTGGA
GAGATAGTGGCGAGGACAGTAGGTTTAAATCCCACATAGTTCAGATCAAACTCTCAGAGG
TGGTTCTTTCCACCCTCCACATTACGCACGTTTAAATCCCACATAGTTCAGATCAAACTT
CCGATTTTAAGGTTGCCCTTATTCCCTTAGTACAGTTTAAATCCCACATAGTTCAGATCA
AACCCAGCGTTAATATTTATGAGTACTTTTAATTATAACATAAGTAAATTACTTTTGTTT
TTGCTTAAAAATTCTTATGATTATAGACTCTTGTAAGAGAATTTTTTGCAGTAACCCCTG
GATAGGATTTTTTGTAGGTACAAAATTTTTAACAAAAGGCCTGATTTTTTAAGGTATTTT
TCCAAGAGAGTTATAAAATGAGGTTTGCGGATTAATAAGTCAGTAAACATAAGAGTCCAA
ATCTTTTTCGATTCCTAACACATTTTTTATGTAGTTGTTTTTATTTTCGATAATATAAAA
ATAGATTGAATCTTCTTCAGGTACTATTACGAATTGTAATTCCTTTTTACACTTTTCTAA
TTTTCCAATAGTTATTTCACCCTCGAAGACTGAGTTTTGTACCCAACTAAGGTACCTTCT
TAGTATTCTTCTAACTTTGTCTACTCTTTTTTCGTTTATGTCATAGGTTACAATTACGAA
CACTATTACCACCAGGCTTTTAATGGTTTGTATATTTCATCTTTAAGTAGATGTTTGATC
AATTTGTAACATTCGAGTCTAATAAGGAATTTATAAGAAACACTTCTTCCTAATTTTCTA
TGTTTTATTGTAGTTTCCATTTTACTATCAAACTCTTTTAAAAACTTTTTTCTTCCAGAT
TCGGTGAGATAGCAATAATTAACATCTTGATCAAAATCTTCATCTTTAAGCATATTGTTG
TTTATTAATTTGAAAATGATAGGATCTACGATTAAAGGTTTAAAAATTTCGGAAAGGTCA
AGGCTAAGAGAAAATCGTCTTTCTCTTGGTTCATGGAGATAACTTATGGTAGGATTGAGT
TGAGTTTTATATATTTCTGAAAGTACTGTTGAATAGATCAGGGAGTTTCCAAAGGAGATC
AAAGCATTAATAGGATTAGTGGGAGGACGTTTTTCTCTTTTCTCAAAGAAAAATTTACTC
TTTAGTATTAAGTTAAAGGCATTATAATAAACATCTCTTGCTCGTCCTTCGCATCCCATG
AGCTCTTGTATACTTTTACAATTCTTTGCATTTTCAAGCTCTTGACTTATTTTTATTACA
AATTCGTTGGTATTTTCGTATTCTCTTAGATTTCTTTGCATATGGAAGAGAGCTCCCTCA
ACAAATGAATATGCAAGATACATTCTTTCCTCTTCATCTAAATAGTGTTGTACTTGTCTA
ACTAAGAGTTCTCCAGATACGTTTTTTTCACGAGGGAGGTAGGATCCTGAGTAGTATCCG
TAGTAGTTGTATATGTGAATAACTATATTTTTCTGAGCAAAGAAGTTCAGAGCTTTTGTA
TTTAACTCTATTTCTCCAAAAAGATGGATAGAGTCAATATTTTCAACGGGAAAAAATTTT
CTTTCTCCATTATTAGTTTCAAGATAGATAGTGTTTTCCTTACGCTTTATGGTTCCACTT
GAGAAAATAAATAGATCTCTACTCATGGGATTACTCACCTATAAAGCAAAATTCATAATA
TGCGCATTTCTTACAATATCTTTTCTTTTCTACAGGGGGCGGATTTTCTCTTCCTACAAC
TTCTTCTATCTTTTTAATGGCATCTTCTATCAACTTTTCTTTTTCTGGTGTAAGTTCTAC
AATCTCACGCTTTTTTTGTTTTGGATAATTCAATATTCCCTTTTTGCGTATTCCTAACTT
TTTTAAGTAGTATAGGTAATAAAGAATCTGCATTTTATTGGGTTCTTCTAATTTATCGCT
ATATTTGACTTCTCTTATTTCTTCTTCGTTTAATATATCAATACATATAAGGTTGTCTAT
AAGAATTTTCTTCTTCTTTTCTTTGGGATAGCTAAATTCATCTAATAGTTTTCCTAGAAA
TACCTTTTCAGAAGTCTCTTCCATTCCTATCCCTCTATCAAAAAGCCAGAGTTTTCTCTC
ACAAACAAAGAGATAGTTTATTTTTATTCCAGTTATTCTTAAATTTTGAAGTAAATCAAC
CATTTCAAACTTTCTGTAAATTTTTAAATTATATTTTCTGTGTTTTTGTCTGGTAGAAGT
CCTAATTCTGTGTCGTAGTTCAAATTTATTAAAAATATTCTTAGCTCTAAGTCTTTCTCC
AAGGAGATTAGATTTTGAGCATAATCTTTAATCTCCAACGGAATATTTACTGTCAAATCT
TTAAGTTCTCTTAGCCCTTGGAGTTTTTTCAGGGCGTCTTTTGAGTATATTTTTTCTTGT
ATTTCCAATAATTTTTCTTTGTTGTTTTCATAAACTTCTACAGGAATTGCTTCTATATTA
GAAATTCTTCTGAAAATTCTTTCGGCTTCTAGTTTATTTTCTGCTTTATATTCCAATTTA
AGCAACTTTTGATAATCTCTAAATTTTTTGTAATACTTTGTGTTTGCTAATTGTTCAAGA
GAGTATAGCCTTTCTACTAACATCTTTTTAATTCTTTCATCTAGCTTTTTTGTGTTAATC
TCGGAAAGAATATTATGGGTAGCATCAATTAATGCAGAATCGTAGACGTGGCTTTTTCCT
GAGGGTTTTCCTAAACTTCCAGCAATCACAATATTAGGGATATCTTCTGAATACTCTCTT
TTTCTATATACTCTTCCCATTCTTTGTATTAAGGTATCTAAAGGAGCAAGTTCTGAAAAT
AGAATATCAAAATCTATGTCTAGTGATGCTTCTACAATTTGTGTAGAAATCCATATACAT
GGAGCATGGGATTTTTCATCTAGGAAAATTTGTTTTTCTTTCATATTTCTGTCTTTCCAT
ATGAACCTTGAATGTAGAAGATTAACTTTAAGTTCTTTATTTGAACGTAAAAGGTTATAT
ATACTTTGAGCCTTTTTCACAGTATTTGTTATAACTAAAACTTTTTTTCCTTTCTTGTAA
TTTTCAATTATTTCGCTAATCATGTCTTCTATATCTTTCTCAGGATAATATCTTATAAAG
TGAGAGGAGTTGTTAGAGGCTTCAACTTCTATAATTTCGGAAATATCTTGTAATTCATTT
CTTAAAATTGGATAAAAGGTGGCACTCATTAAGCAAAATTTCCCTCCTACGTTATCTATT
CTTTTTAGGCCTTCCACAATCACAGCTAAGGATTCCGAAGTATATGCTTGAGGTTCATCT
ACTACTATTTTTGTGTATGGGAAAATAGAGAATATCTTTTCATAGCCAGGGAAGTGGAAG
AAAGATATAAAGATTTGATCCGCAGTGCTAACGGTTATAGGATAGGATAGTTGCCTAGAA
GAAGTTACATGATGTAAGTGTTCTTGAAAATCATTCTCTAATGTTCTTATTTCATCAAGA
CCATAATAGGCGCAGTCACCATGTAAAAGTCCTATTTTGTCTTTTCCAAAAATCTCTTTT
AGTCTTTCATACATAGCATTGACAGAAACTCTTAAAGGAAGAGTATAAACTGCTTTATCA
TTACCTATCCAGTTAACTGCAAATTCTGTTTTCCCGCTTCCTGTGGGAGCAACGAGTAAT
ATATTCTTGTCTCTTAGGTGAATAGCCTTTTTCTGAAATGGTTTTAAACCAATAGAATTT
GGTTTTTTAATTAAATAGGAAATTAAAAGTTTTTCACAATTTCTAATTCTTTCTTTTTCT
ATTTCTACATGAGCTGATGAAGAATGGTCTAATCTATACAAAAGACCTTTTAACATGATG
AATTTTAATTTCTTTTCTAAATTTTCGATTTTTCCTCGATCTCTGAGTAACCATAGATAT
TCATTTCCTAAACTCTCACTATTTCCAAAGTTTTCATCATACTTTTTTACCCAAGAAAGG
TGATCTACTTTATTTAGAACTTCTTCTTTTATATAGTCTTTAAAATATTCCTCATTAAAG
TCTAAATCTCTATAGTGATGGTATATTATTGCATATATGAGTGTAAATATGTCTTCATAT
TCTGCGATTTTTTTAGATAATGTCTCTTTAGGAAGAAGCGCTGGAGATAGGAAGTTATGA
GGTATCTCTTGAGAAAATCTAGACTCTATCTTTTCTTTTCCTAAAAGTTCTCTAATTTTA
TTTTGAAATAAAGAATTTATTTTACCTAGATCATGATAAAGTGCTGCAATTTTTAGAATT
TCCCAAAACTTTTCTGAATTGTAGTTTTCTTTCTCAAGTACTCTTTTTATTTCTTCATAA
TAGCGCTCTTTTAATAGTTCAAGATTTTTCAGAAGTAAAGAAGTATGCTCTTCTAGGGTT
TCTGCTACGATCTTTCCGTTTTCATAATATGTTTTCGCATAAACAATATCAAGATTCCCC
AGGGAAATCACCTACCAGCTCTACCAAGTCTCCTTCGGAATCTAAAATTACCTCGCCAAA
AAGTGTTCCTTCTTCTATGTAGACTACATCTATTTTTTCAAAATATCTCAAATTTTCTTC
AATTCTGTATTTGAAAGGTATCTTGAAATTGATGCCAATTAGGTTGTATTTATCTGCAGT
TTCCTTCTTAAGATATATAGGATACTTTATTTTATAGAAATCAATACCAATGTCCTTTCT
TTTGACTTCTACGAAATCTATTTTGTCAATCCGTGCCATATCTTCATGTCTTCCTATAGA
AGGAAATGTATCAAGCAACATTGTTTTTATTTTTTCTAAAAGACTATACTCCATATTAAT
ATGTAGAATTAGAGATACATTCTGTAGATTTGCAACATAGAAGGGAGATTTGACTATAGT
TTTTTTGTATTCTGGAAGAAATATTAAATCTTTTTTTTCAGGACGAGGTCTATCGAATTT
ATAGAAAGTTTGTAAGTCGTATACTATGCTTTCATATGTTCCTTGTATAGAGATACTGAG
AGGAATATATTCTTGAGCTTGTAAGATTCTATGAATCCAACCTCTTATATTGGAATAAGT
TGGAAGAGGAAAAGTATCTATAAAACTGTAAGATAGAGGCTTTCTATAATTGGCGAACTG
TTGATACACCTTTAACTTAAGCACTTTCATAGAACTCTTGTACTCCTTCTTTTATGTCTT
TAAAGAAAGTGTTTATGTCTTTTGCATTTTCAAATTCTTTTTCATTTTCCCAGTACCCTT
TTAATAAACCAATATGCGTGTAATCTTTAATCGAAATCCCATTAATACTGATATTTAAAA
CACTATTAATTAATTCTGTATTTATTTTGAATCTTTTGGTAGAACTGTCTAAGCAAATTT
TGACTCTATTTAAGAAAAATGGATTCTTAACTGGATATATTCCTCCAATTACAAATATAG
GGTTTAAATTCTCTATACGTCCTTTAATTTCTCTATTCATAACTTTTAAGGCTTCTAGGA
TTTTTTGTGCTCTTTCAATTCTTGTTTTTTTATCTAATTCTATGTTTTCATTTTCATCTT
TACCTAACCTGTCTAGATCTATGGTTACAGTATAGGTATATAGAGAATAGTGTTGCTCAA
GTTGGAAAATGTTAGGATCAGAATTTGATCTATCAGCAAAATTTTTATTAGATCCAAATT
CTAGATCGTTGTAGTAAGGTTCTAAGGAGATTGCTGGTGAAAATTTTACTACTGCAGAAC
GGGTTAAAGCTCCTTTTCCTTTTAATGTTTTCATGTATCCAAAGAAATCAACCTCTTCAT
AATCTTTTATATTAGCTTCTTCTTTAAATTGAATAACTCCTTTTTCCTTAGTTGGTGTTA
GTGGTGCATCTTGCATTCCAAACATATTTTTAAGGGTTTTAAAAAGCTCATACCTTAAAG
CCTGACGAGACATGTAAGTTAAACTGTATCCTTCTCTGCTTAATTTTTTTAATTCGGAGA
TATTTCCTACTCCTTCACCGTAATTTAGGCTCATAGCCTCAAAAATTATGGTTAGGGTTA
AACCACCTTTTTTCATATTTTTCCCCTCCTTTTAGTTTTCGTTATTTTGGGAAGTATATT
TGGATAAAAGTCCATTTACAAAACTATATCCATAAGCAAGAAAGAGATCTTTCTCATTAA
GAGCTTTGACAAGTAAAGAAGGAACTTCGAGAGAATAAGTCATGTAGAGCCTTAATATGA
TGTTCATAAAACTATGTACATCTTCTGTTCTTAGACAAGAAAGAAGTTTGTAAGTCAGAG
ATGGAATTTTATTTTCAGAGTTTTCAGAAATGAGTTTATTAGCTATTTCTTCTCCCTTCT
TGAACATAAACCAAAGTTGTTCTTCATTTTTAGAACTCATTTTTTCACCCCTTTCATATT
TTTTAAATTTTTGGATGTAATCCTCAATTATTATGTTTAAGATGTTTAAATGTATTGGAG
AGTAGTAGGTTTTAACATCTTTATTCCCCTTTATACTTTCTAAAAGAAGGTACTCTAAAA
AGCTTAAATAACCGTAACTTAAAGTATTAGAGAGAATTTTCTCTAAGAATTCTAAAGTTA
CGTTTTTGATTATCTCTTTAATACTATCTTTAATACTATATCTTTTAATACTATATCTTA
TATTAATAAGATTTTTAAAGTTTTTTTCAGCATGCTCTTTTAGAAATTCAGCCTTTGCTC
TGCTTATGTTAAAAGAAAAAACTTTTGGAAGTACGTCTTTATTAGTTAAGTCAATTTCTA
TAAAAGCTATACCTTGTAGTCTATGAGTACTTTTTTCATATTCCTCCCGTAGTAGTAGTT
CGCTGAAAAATTCTACAAAAATATTTTCAGTGAGATTCTTTTTAAGCTTTTCTTGTAATA
GTAAATTCTTTTTGTAAAGATCAATTACTGAAGTATCGCTATTTACAAAGAAATACTTAT
TTTCTAATACAGATTCAGTAAAGCCTCTAAAAGTACAAAAGTATATTAATTCACATATTT
CACATAAAGGAAGTTTTGCGTTAAAATTCCAAAAAAAGTTTAGTGCATCGGTGTTTACTC
CTGTAAAAGGAGAGATCCCTGTATCAAAACTTGTATCCTTTTTAGCATATCTTTCACCAC
AGTTTATACATAGAATAGATCTTTTAATTTTTTTTGTATCGTTTATTATTTTATCTTCGA
AGTCTTCTTTAAATTTATTCTTATAGTTGGAAGTAATTGTTCTATTTAGGAAGCTTTTTT
GACCATATATCTTTCCTAAGTATATCTTTACATCATTCTCTATAAGGATTTGTTTGTTTT
TCTCAGCAACTTCTAAAACTTTTAATATATATTCTCTAAATAATTCAGGATTTCTTTTAA
CCTCATTTAGAGGAGGTAACTGAAAATCTTTCTTTAAGAAATCCTTAAGTTTTGAGAAGT
TGTCTATTCGATTTTTGAGCTCTTCATAACTTTTTTCTATGTCCTTATATAATGTTTCTT
TTTTTATATCTTCTAATATTTCCCTACAATAATCTATGAATCTATCGGTTCTTCTATACC
TCTCATATGCAGAATTGAAATACTTATCTGAAAAACCTTCCAATACTTCTCTTTCAAATT
CTATATAGTTTTTTCCTATATAAATATTTTTCCCATTAGAGAAGGTATTTTCTCCCTCTT
TTAAATCTTCTTTTCCTTCAAACAAGATTGATAAGAAACCAATTATACCTGCATTAAAAA
GCCAGTCCGAGAGGTAGACTCTTTCCACTTCATACCACCTCCACCATACCAAAGCCCTGA
GCTCTTCGTAGTCCCATTCCCAGTTGATATAACCAGTTTAAATCTTCCGGATCTCCAGAA
AGCTCAAAAGTTCCAGAGAAGCAAGTAAAGGTATAAAGCTTTGGCTCTATATTCTTTTCC
CTTACTCTATGTTTGACAACTTCTTTTCTGACCTTTAAAGGTTTAAATTTGAGTCCTATT
TTTAATCCTTGTCCTCTTATACTTTTCAATATGGAGTCAGAGATATAATTAAGTTCTTTT
AAAAAGTAAACAAATTTTTCGCTTTCTTCAGGTAAAGGTTGATTATTCTCTACATCTATA
GGAAGAAGTGGTTTATCATTTTTATCCTCTATAAGTATGGGAGAGAGAGTTTTAAATATC
ACTTTATCTTCTTTTATTTTTCTTTCTCGAAGAAGTATAATATTGTTTCTTTTGGAGATT
CCTCCAAGCCCCATCTTAAAAGGATATAGTTTTTTGCTCAAAAGACCATTATAGAGGTTT
ATTAAAAATTCATAATCTACACTTGAAATATAAAGTTCTATAGGGCTTTTGATATATAAA
ACATCCTTATCTTTCTTGAATTCCTCTTTGTCATGTAGGAATCTTACTGCAAAGCAAAAG
GGTTTTCCTGCTTTGTTGTTTTTTATTTCTCCTTCCTCTTCATATTGGTAGATTTTCTTG
AAATATTCTTTTCCAAAATCTGTTGCTTTTAGTGCTTCTTTTATAAAGCTCATAAAGTGG
TTACGATAATCAATAGGAAGTAGATCCCCTTCTAAGGTTACTTTTATTCTCAATTCTAAA
ATCCCCCCTTTTGTTTTTTTTATTTTACTTCTAAAAATTCTCTTTAGTCTATAGTCTTTT
TCAGTATAAGGGGTATTTTGGACAACTCTTGTCCCTCTACTTTTAGAAGAAAAGTATTTT
TGATTTTTTTATTTTTTTAAGTAGTATAATTATAAATTAGGATTATATAGAGAATTATTT
TGGAGGTGAAAGAATGAAAGAAAATTTAAATTTCTCCTATTTTATTCCTACTAAGATATG
GTTTGGTCCAGGAAGCTTAGAAAAATTAAGAGAAGAAAAGCTCCCTGGTAGGAAAGCACT
TATAGTTATTTCTGCTGGGGGTTCCATGAAAAGACTTGGTTATCTTGATAGGCTTACAGA
TATTCTAAAAAGTAAAGGTGTAGAATATGTAGTTTTTGATAAAATTCTTCCCAATCCTAT
TAAGAAGCATGTAATGGAAGGTGCTCAAATTGCAAGAGAAGAGAAATGTGATTTTGTAAT
TGGACTTGGAGGAGGAAGTAGTATTGATTCAGCAAAGAGTATTGCGTTGATGGCAAAGAA
TGATGGTGACTATTGGGATTATATTGTAGGTGGTACTGGAAAAGGTAAAAAGCCAGAAAA
AGGAGCTTTACCTATTGTGGCTATAACCACTACAGCAGGTACAGGAACTGAGGCAGATCC
ATGGACAGTAATAACCAATGAGGAAACTAATGAGAAAATCGGGTATGGTAATGAATATAC
TTTTCCTACTTTGTCCATTGTAGATCCTGAACTTATGTTGAGTGTTCCCCCTCATCTTAC
TGCCTATCAAGGATTTGATGCCTTTTTCCATGCAGTAGAGGGCTATATTGCAAATATTGC
AACTCCAGTGAGTGATCTTTATGCTTTAAAGAGTGTAGAATTGATTGCTAAATATTTACC
TGTTTGTGTAAAAAATGGTAGCGATCTTACTGCAAGAACTTATGTGGCTCTTGCTAATAC
CCTTTCAGGATTTGTAGAAAGTACATCAAGCTGTACTTCGGAGCATTCTATGGAGCATGC
TCTTTCTGCTTTTCATCCAGAGCTTCCCCATGGGGCAGGATTGATTATGCTTTCAGAGGC
TTATCATACCTTCTTTGCCTCAAAGATTCCTGAAAGGTATATAAACCTTGCAAGGGCAAT
GGGTGTTGATGTGGATTCTCTTCCTGAAGAGGAGAGACCTTTTGCTTTTGTTAAAGCACT
GAAAAAGCTTCAAGAAGAGTGTGGAGTGGCAAATTTGAAGATGTCTGACTATGGTATAAA
GGAAGATGAAATTGAGAAATTGGCTAAGAATGCTATGGAGACTATGGGCGGACTCTTTGA
AATGGATAGGTATAAGTTAAGTTTTGAAGAAGTTGTAGAGATAATGCGAAAAGCTTATAA
GTAAATTTAACTGAATATCCTTTTAGGGCTCTCTCTCCTCAAAAGGGAGAGAGCCTTTTT
TATTATGGTATAATAAAAGTCAAATGAGAGGGGTTTTATACTTTTTATCTTGGCTTATAG
GTTGGATATATTACAGAAATCTGAGATTTCTCAAGAGGGAAGGGGAAATTTCAGGGGATT
ATAAAATTTCGGTGATAATTCCAGCGAGGAATGAAGAGGAGAATTTAGGTAAATTACTTT
CTTTATTAAAAAATCAGACTTATAAGCCTTATGAAGTAATAGTAGTGAATGACAATTCAG
AGGATGATACAGAGGGAGTAGGTGAGAGGAATGGAGCGAGGGTGATATCGTTATATGAGG
AACCACCTGAGGGGTGGGTAGGTAAGAACTGGGCGATATGGAATGGATATTTAGAGTCGA
GAGGGGACATTTTATTATTTTTAGATGCTGATGTAGAGCCGAGTAGTGAGTTTATAGAGG
TAATGCTAAGTAGTTATGAGAGGTATGGGGGTTTAATTTCCTGTTGGCCTTATCAGAGAT
TTGAAAAATTCTATGAACATCTAAATTTTATCTTTAACATCGGAGCTGTAATCACTATGT
GTGCTATTAAAAAAGAGGGAGCTTTTGGTCCAGCCATGATGATTTCGAGGGAGGATTATG
AAAGAGTAGGAGGACATAAAGAGGTTAAGGATAAGGTGGTTGAAGATCTTCATTTTGGAA
ATCTTTGTATAAAAAAGGGTATTCCAGTAAACAATTTTTTGGGGGGAGAGTATATTAAAT
TTAGGATGTATCCTAAAGGGTTGATGGATCTTATTGAGGGATTCTCTAAAAATTCCTCTC
AAGGAGTTATGTCTCTTAGTTTTAGTAAGTTTTTGTATCTCCTAATATGGTTTTATGGGG
TTTTTGGGAGTTTTGCTTTTGAAAATCCTATAAATTTGTATTATCTTTTGTTTTCTTTTC
AGTTTTATGTAATGACTCGTAGGTTAGGAGATTACAATCTGATAGACTCAGTAATATATC
CTATTCATTTTATGTTCTTTATTGCGGTTTTGATATATTCTTCGATAAAAACTTTTCTTT
TTAAATCAGTCTCATGGAAGGGGAGAAAAATAAATGTGGGATAAAGTTATAATTATTTTT
TTGCAATTTCTTTCAGGATCCATTATGTATTCCTATCTTATTGCAAAACTTTTAAACATA
GATTTGAGAAAAGTAAGGGATGGAAATCCGGGAGCTTACAACTTATGGATTTCTACTAAC
TGGAAAATAGGTTTGATAGGAGCGCTTCTTGACTATTTTAAAGGTATTTATCCTCTTCTT
TGGTTTGTGAGATATAAGGATATAAAAGATAAGTGGCTTATTACAGTATCTGCTCTTGCA
GGAATATTTGGCCATGTATTTTCTCCTTTTATGGGAGGGAAAGGCGGAAAAGGGGTTGCA
GTTTCTTTTGGGGCATGGACGGTAGTAACAGGGCTTGAGGGACCCCTTTTTTTAGGCCTT
TCTATGTTCATATTTAATCTTGCTAAGATGCATGGTGCAACTCCTGAGGAGGATGCTTTG
AAAGTTCTTTATGGATTTTTGTGTCTTATTCCTTATGTTGTATATAAAGTCTTTACAGGA
CATCTTTATATACTTCTTCTTTATCTTGGGAATTTTGGAATAATAGCATATTCTCATAGA
AATGAACTTCTAAAAGTTTTTGCAAATGCATAAACCTTTGCAAAAGTGTTTAATAGAGTC
TTATTTTTATTTTATAGAGATTTGAGAATAAAAGACAATACTGCATTTATCAAGGCTTGT
GAGGATTCTAAAGAAATTGTTCCCTTGTATATTTTAGAAAGACATAACTTTAATAAATAT
AGTTTTGAATTTGTAATATCTGCATTAGGTTATGTAAATTTTGAGCTAAATAAGTTAGGC
TCTTTTTTGTACTTAGTTGAGAGGGGCTTTAACGAGGAGACTTTTGAGTTTTTAAGGGAG
AAGATTGGATTTGATGCAATTTATCTTAGTAAAGATTACTTATGGAGTTTTGAAGAGAAA
GAAAAACTTTTAAGAAATTTCTGTAGAGAAAAGGGAATTGAACTGAGGTTTTTTGAGGGT
AATTTTTTAGTCTCTCCTAATTTAATCTCACAAACTAAAGTTTTTACTCCTTTTTTTAAA
AAGTGGTCAGCTTATTTGGGTGAGATAAGAAGAAAAGATTTTAATTTTTCAAAGTTGAAT
ACTCCTATTTTAGAATTGAGTAAATTTGAAGATTTTGAATTTTCTAAAAAAGTAAGATTA
GATTTAATAGAGTGGGGATTTAAAAGGTTAGAGAGTTTTGATTTTGATGTTTATGATGAG
AAAAGAGATTTGTTGTACTGTGATGGAACTTCAAAACTTTCAGCTTATATAAACTATGGA
GTTATTTCTATCTATGATGTTTACGAGAAGGTTAAAAATTCTAAGAGTTCTCAATTTCTA
AGGGAGCTTGCTTTTCGTGAGTTTTGGTATCACATTAGAATGCATTTTCCAGAGACAAGA
AATTTAGAGTTTCAAGAAAAAACAAGAAATATAGAGTGGTTATATCGAGAAGATTGGATT
AGGAAATTTGAGAATGCTGAGACAGGATATCCTATAGTAGATGCAGGTATTAGGTGCCTT
AAGACTGAGGGTTGGTTACATAATAGGTTAAGAATGATCTTAGCTTCTTTCTTTACAAAA
ACTCTTCTTCATGATTGGAGAATAGGAGAGGAGTTTTTTAAGGATTATCTGGTAGATTAT
GATGAGGTTCTTAATATTCAAAATTGGCAGTGGTCTGCTTCGGTAGGTGCAGATCCAAGA
CCTCTAAGGATTTTTAATCCTATGATACAATCCTCAAAATTTGATCCTTATTGTGAATTT
ATTAAAAAATATCTTCCTGAATTAAAGGATGAAGATTGTAGAAAAATACATGATCCTTTG
AAGTACAAGCTGAAATATTATACTCCCATGGTTGATTTTTATGCTCAAAAAGAATTAGCA
ATAAGAAAGTACAAAAAAATTTTTTGATATAATTTTTTTAAATGAGAATTATTTTGTTTT
TATTTTCTTGGCTTATAGGTTGGATATATTACAGGAATCTGAGATTTCTCAAGAGGGAAG
GGGAAATTTCAGGGGATTATAAAACTTCGGTGATAATTCCAGCGAGGAATGAAGAGGAGA
ATTTAGGTAAATTACTTTCTTTATTAAAAAAGCAGACTTATAAGCCTTATGAAGTAATAG
TAGTGAATGACAATTCGGAAGATGATACAGAGGGAGTAGGTGAGAGGAATGGAGCGAGGG
TGATATCGTTATATGAGGAACCACCTGAGGGGTGGGTAGGAAAGAACTGGGCGATATGGA
ATGGATATTTAGAGTCGAGAGGGGACATTTTATTATTTTTAGATGCCGATGTAGAGCCGA
GTAGTGAGTTTATAGAGGTAATGCTAAGTAGTTATGAGAGGTATGGGGGTTTAATTTCCT
GTTGGCCTTATCAGAGATTTGAAAAATTCTATGAACATCTAAATTTTGCTTTCAATTTAG
TCTCTGTATTTTCTATGGCGTTTTTAGGTAAAAAAGAGGGAGCTTTTGGTCCAGCCATGA
TGATTTCGAGAAAGGATTATGAAAGGATAGGAGGACATAAGGAAGTTAGGAATAAGATAG
TAGAGGATATGGAGTTTGCTAAAAAATGTTTAGAAGAGGGTATTTCTGTAAACAATTTTT
TGGGAGGAGAATACATTAAGTTTCGAATGTATCCTCATGGGATTAAAGATCTATTTCAAG
GATTTAGCAAAAATATGGCAAAGGGTGCTTTTTCTATCAATATTGTTAATTTTCTTCTAA
TTTTTCTTTACATGACTGGAGTATATGGAAGTATTTTTTATTTTAGAAACACGATTTTTA
ATTTTTTGTATATTCTCTACGCTATACAATTTTCGGTCATTCAGAGAAGACTTGGAGACT
ATAAGTGGTATGATTTTCTTTTTTATCCATTACATTTTTTGTTTTTTCTCTTAGTATTTA
CTTATTCAATTTTAAGAGTATTTTTTGTTAAGACTGTAGTATGGAAGGGGAGAAAAATTC
GTGTGGGTTAATCTTTTAGTGATATTATTACAATTTCTCTCAGGCTCCATCATGTACTCT
TACATTATAGCAAGGATAATGAAGGTAAATCTTTCGAAGATACGAGATGGAAATCCAGGG
GCTTCTAATTTATGGAGAGCATTAGGTTGGAAGTATGGAGTTTTGGCACTACTACTTGAC
TATCTTAAAGGGGTTTTTCCTCTTGCGATTTTTATATCCTTGGGAATTGTCAAGGATAAT
TTGATTATTGCTTTATCTGCTCTTTCTGGAGTTATGGGGCATGCTTTCTCTCCTATGTTG
GGATTTAAAGGTGGTAAAGCAGTAGCTGTTTCTTTTGGAGCTTGGTCTGTTCTTACTAAG
TGGGAGGCTCCAACAATCCTTGGAACTGTTTTTACTATTTTTACTCTCATAAGACCAAAA
GGTACCACCGTGGGAGAAGATGCCTATAGGGTTTTTCTTGGATATATTTTTCTCTTACCT
TATGTGCTTTACAAAATCTTTTTATCAGGTTTTAAAGATCTTCATCTTCTTCTTTTTTAT
ATAGGAAATTTTGCTATTATCTTATACAAACACTATAAGGATTTGTGGGGATATTTTAGG
GAAAGAGAAAGTAATAAGTTATGAGGTTTTGAGGTTAAGGCAGTCCTGATACCAACATAC
ATCAGGACTGCCTTTAGTTTACTCTAAGCTGATTTTAAGATTTACGGGATTTCTTATTAT
ATCGGAGACAGGACATCTTCTTTCTACTTCTTTCATTAGTTCTTCAATTTTTTCTCTCTC
TACAGGGGCATTGATTTTAACTTTTGCCCTTACCTCTTGATATCCTGCTCTAACTGTAGG
ATCTCCCATAAATCCTCTTGGATCTAAATCTCCTTCGGTTTCAATCTCTATACTGTTTAA
GGGTATGTTCTTTTCTTTTGCTACCACTGGTATTACAATTCCAAGACATCCAATTAATGC
AGCAAGAACAACTTCTACAGGATTGGGAGCGGTATCTTCACCTCCAAGAGAGGGTGGCTC
ATCCATGTTGATTGTGAACTTGTTTCTGATATCTACCTCTACTTTGAGATTGCCTTTCCA
TTGTCCTTTTGCTTTAAAGGTTACTAGATTTGCCATTTTTTAAACCTCCTTTTCCCATCT
TTGTTTTATTTCAGCTATTCATTATATAATTTAATACTAAAAAAGTAAAGATTGAGAGTA
AAATTTCTGTTTTTTAAATGTTATAATAATTAAAAAAGGTTTTATAGAGGGATATATTAG
ATTATGAGAAATGGGTTAAAAGGCTTAAGTTTTATAGAGGTTTTAATAACCGTTTTCATA
ATCGGGATAATTATCCTTGGGTTAGTCAATGTTTTATCACTATATACCGATGTTTTCCTC
TTTAAAACCGATGAAAGAGAATCTATCTCAAATCTTGATATGATAATGGATAGACTTGCT
CGAGATATAAGGCAGGGAAGAAGGGTTTTATCAATAAGTACTTATACCCTTACTATAGAA
CTTAGTACTGGGGTAACCCATACTTATTCATTAATAACAGGAAATGATGGGAAGAAATAT
TTTGGGGTTGATGGACAAATTCTTGCGGGCCCAATAAATGAAATTGTATTCTCTGGTAGG
AAAGATGATCTTACCTATACTACTAATGCCTATGATGTAAGGGTAGTGACTTTTACTATA
ACCATGGCTGATGGAAGAAATATGTCAAGTACAATAGCTTTGAGGGCAGAAGTGCCTAAG
GTGGCAGGAGGAGTGGTTATAACGGAGATAATGTATTATCCTCCAGATAGAGATAAAAAT
TCTGATAGAACGACTCCCTCCAATTGTCAATTTGTGGTTTTATATAATAATTCAAATAGT
CCTGTAGATCTTAGAGGATGGAGTATAAATGGAAATGCCTTTTCTACACTGGTGAGTGGC
ACTTGGACTCTTTATCCAGGAAAATCAGCAGTTATAGGATCCTCTGGATCAAATCTTATT
GATACCTACTATTTCCCCTTACCTCAGTATGCTACATACATAAGAACATCGAGCTCAGGT
TTAGGAACAGGTGGAAATGCCTTACCTACTTGGGGTACTAATACGATAACAATAAGGGAT
AGCTTAGGTAATGTGATAGATCAAGTTTCATATTCTAATACATGGGGCGGCTATCCTAAA
AGTACTTCTGGACAATATAGAGACTATTACTCTCTTGTAAGAAAGTCTTTGATGGGGAGT
TCTCAAGATCCTAATAATTGGGGAGATTCTCAGAATTTGAATTTTGTTAGTTGTCAAGGT
AATGTGGATTATGTTTGCTATTGCTTAATCCCTAAGCTTGTGATTACTGAAGTTATGTAT
TTCCCTTGTCCTTATGTTATTTTGGGTTGGTCAAATACAAATCAAAACGAGCGTGAATAT
ATTGAGATTCATAATCCTACATACTCTTCTATAGATTTAACTATAGATTGGAGTAAGGAT
AATGCTTATTGTGTTTATTCAACCTCAATTTCAAATTATATCTACGACTCGACTAAATGG
ACACTTGCTCCAGGAGACTATGCTGTAGTGAGTAGTTCTGCTGCAAATATACAACAGTAT
TATGGCTTAAGTAGTAATATTATTTATATGAAGACAAATGGTCAATCTTTAGCTTCACCT
ACTTATACAAATCTTCCTGATACGTCCTTTACTATCACTCTTTTACAAAGAAGAAGTGAG
TATAATACTCCTAATAAGGCTTATACTATTGACTATTTTTATTATTCTCCTTCTTTAGGA
GGCTATCCTTATACTTCTTATTCTCTCGATAGATATTATTCTATTGAGATTAAAAATTTA
GGACTTCTTGGTTTATTTAGAAGAGGAGATAATTATGTCCAGAATGTCTCTTCTTCAACT
AAACTTTGTTACAGTGTATTTATTTCGTGGGAAAATAACAATCAAGGAAAAAGGTTCGAG
GTTTACTGCACTCCTGGAACTAAAAATTCTGTTTCACCATAACTAAATCTTTTTATATAA
TCTTAATTATTAATCTTTTTGAGGTGATGTCAGTTTGACAGAAAGGGCTAAGGTTTTGCT
TAAAAAGGGTGTACATACAAAGATAGTTAGGGGAAATCCCTGGATTTATGACAATGAGAT
ATTAAAGGTTGAGGGGGATTTTTCTCCAGGGGATGTGGTGGATATTTATGATTCTAGTAA
GAGTTTTATAGGAAGAGGCTTTATAAATCCTAATTCAAAGATTAGAGTAAGGGTGGTTAC
AAGAAAGGAAGAAGAAATAAACAAAGATTTCTTTAGAGAAAGAATCCTTAAGGCTTGGGA
ATATAGAAAAAAGGTTGTAGATGTAGATTCTTGTAGAGTAGTTTTTGCAGAGGCAGATTT
TCTTCCGGGACTTATCGTAGATAAGTTTTCTGATGTGCTTGTGATTCAGACTTTGGCTCT
TGGTATAGATAGATTCAAAGAGGTTATTGTGGAGGTATTAGATGAGATTTTTAATCCTAT
AGGGATATATGAGAGAAATGATGTTTCGGTAAGAGAATTAGAAGGACTTCCTCAGGTTAA
GGGTTTTTTGAAGGGGAGATTTGATACAAAGGTGGAGATATTAGAGAATGGGGTAAAGAT
GATTGTGGATGTGGAAAATGGGCAAAAGACAGGATATTTCTTGGATCAGAGAGAAAATAG
AGCGAGTTTAAAAGGATTGGTAGATGGAGCAGAGGTTCTTGATGTTTTTTGTTATACAGG
AGGATTTTCTCTTCATGCATTAAAATATGGGGCGAGTAAAGTTATAGCAGTAGATTCTTC
TAGTACTGCTTTAGAAATGGCAAAGGAGAATGCTAAAATTAATGGATTTATTGATAAAAT
AGAGTTTATTGAAGAGAATGCTTTTGATCTTTTAAGGAGATTTCATAAAGAGGGAAAAAC
CTTTGATGTGGTTATTCTTGATCCTCCTGCTTTTGCCAAATCCTCCAAAAATCTTGATGG
TGCTTTGAGAGGTTATAAGGAGATAAATTTAAGGGCTATGAAGATAATTAGAGATGGTGG
ATTTTTGATTACTTGTTCTTGTTCTCAGCATGTTACTAGGGAGCTTTTTGAAAAGGTTAT
AGAGTCTGCAAGTTTTGATGCCAATAGGCTTCTTCGTCTGGTAGAGTTTCGATATCAAGC
AAAAGATCATCCTATTCTTTTATCTCATCCTGAGTCTTTGTATCTTAAATGTGGTATTTA
TCAAGTTTTTAAGAAGTTATAATCTTATGACTGATTTTAGTTCTTCTCGGTTTTCGTAAA
GAACCCCAAAAATTTCTTTGTCAATATAGCCTTCTCTTGCAAGTTTTCTCATATAATTTA
TGGCTCTTGCTTCAGAGATTCCTTTTCTATAAGGTCTATCCTCTAAAAGAGCAGAGTATA
TATCTGCAATAGCTACAACTCTTGCTTCAGTAGGAATTTCATTTCCCTTTAATCTAAAGG
GATATCCTTTTCCGTTTAATTTTTCATGATGGTAGGAAGACCATATTATTATATCTTCAA
AAGGCACAGATTTTTTAAGAGTTACAAAAGTTTTAAAGGGATGTACTTTTATGTATTCAA
TCTCTCTTCTTGTTAATTTGTCACCTTTAAGTAGAATTTCTGAAGATAAAGCTACTTTTC
CAATATCATGTAAATACCCTGATATTCTTATTCTTTTTATTTTTTCATCATTAAAACCTA
AATTTCCTGCCAAAAAGGATGCTATATTTGCTACATTCCTTGAATGTCTTACCTGAATTT
TACTTCTGTAATCCACAATTCTTGCAATGGCTTTAGAGAGGAGCAAAAAGGAATCTATAT
CAAGCTTTATATCACATGAAAAGTTTTGGGGAGTTATGTCGTCATAATTTATCTCAAACC
AGAAGGATTCTTTTTGGGAAAGATCATAGAAGGCATTGAGCACATCAGGGTTAAATATTT
TCTCTCCTTTTTCTTTAATTTTTTTGATTATTTTATTTTTCTCCTTAAGTATATATTTAC
TTTTGTCATAACTTTCATCTATATGTTCTGCAAGATTTAATATTTGGCTTTCGATGGGAA
TCTTCTCATCCTGATAAAATTCACCTTTTCCTAAATTCCAAGGAAAATGATGATATTTTA
TTATGGTAGCTGTTCTTTCTAAGAATGGTATGTCCGATAAAAACAGACTACTTTTTAAAG
CGTGATCAGAAATTTCTTTGTGGTTATTATTGTTACTATGGTTTTTATTTCCATTGCCTG
CATCATGTAAAAGAGCAGATATAACGAGGTCATATTTTGATTTTTCAGAAAGATTTAAAT
AGTTCGCTATAGCGAGGGATATGTTGGCTACCCGAGAGGAATGTCTCCGATTTTCAGGCA
GCTGACTATCCAGATGTTCAGAAAATGCAAGTAAAAAACCAAGTACCGACACAGTTTTCT
CCATTTTTTCAGCTAATTTTAACACAAAGTATTTTTTTTGTCAAAAATAATAAACCTTAC
TATTAAATTATTCTACCCTAAAAGCTATACAATTATTCTTTAATCAATGTAAATAACTTT
ACCTTTCTCAGGGTAAATGATCTTACAAATATCTTTAAATTTTTCAAAAAAATCAGCCTT
TTCGCTATGTACAGGTATCAATATTTCGGGTTTTGCATTAGAAATTAATTCTAAAAGACC
ATCTCCGTGAATATGTCCACTGGCATGGAGAGGTGATTCTTCCCTTTTTTCTACAAGGTT
ACCTCTTATTTCTAAGTTAAAGTATTTCAGCCAATTTTCTATCTTTTGTTGATCTATTTT
CATTTCTTCGTTAAAGGCTTCACTTGAGGAGAAAATATATACTCCCATGTCAGGTAATAT
GTCCAAAAGAAGATGAAAATCGTAATAGGAGATACATAAGATGTAATCTTGTGGATTTTT
TCTTATATCTTTAGAGTTTACAGCCTTTCCAGGAATATCTTTGTATCTCTCTAATAGATT
TTTCTCCCAAGGGTCATAGTTTCCCTTTGGTTTTTCATAGAAGGTTATGAATTCATCCCT
TTTAGGATCTGGATATCCTATAAAAGATAGGCTTTCAAGGAGATATATGTCTTTTAGGGT
TAAAACCAATCTTCTTCCTGTTTCTTTTCCTATCTCTAAGAAGCTCATTAATCTATCAAT
ATTTCGAGGTCCAAAGTCAGCAATCACATAGTGATGGCAAGATTTAACTATTTCTAATGC
TTTTTCTTTCACATCATCTTCAGTGTAAATTTTTTCTATGTTAGGGTGAGTTCCTTCACA
TATGAGTACTTTTACATCAATATGTTTTAGTTTATTAATAAATTCTTTTGTGAGATGACC
ATTTCTTCCGTGGAGTCTTAGATCTCCTGTATATACAATCCACCCTGAGGAGGTTTTTAT
AGCAAAACTTCCAGCTCCTGGTATGGAATGGTCTACAGGGAAAAACATAATTTCAAAGGG
ATCAATCTTTAAATTTTGGTTTTTAACTTCTAATGGGTTTTCGTGAAGTTCGTTTATCCT
TTTTCTCTCTATTCTTTTCCAGAATTCGAATACCTTATCACTATGGTTTTCTGAATATGT
AATATATTTTCTCTGAAAAATAATATTTTCTTCTGCTTTTAAAATTCCATCCCTTTCATT
TTTAAGTTTTACAAAGCATAGGTCAGAGAGATTTTTGCTTGTGTCTTCTAAGCTTTTAAT
TATGAGGGCGGAAGTTAGAGAAGTTATCACCGGAACTTGGTGAGTTATATATGGTAGATA
GCCTAAATGGTCAAGATGGGCATGAGATATTAATATGGCAATGGGTTCTACTTTTCTGTA
AAGAAAATGCCCCTCAAAATTTTCCCATATATTAGGAAGTTCTAAATCCTCTCTGTAAAG
ACCTTTCAAGGGAGGAAGAAGATTTAAGTGTAGGAGATCATAAATTCCAAATATTTGTCT
TGGTTTTAGAAATTCATCGAAATATTTGTTTTCTTCATTAAAATTAATACCAAAATCCAA
AAATATAGCATATTCTCCATCTTCTAAGAGTATTTTATTTCCCCCTATACAGTTTACCCC
ATCATAAAAGGTAAGCTTTACAGTCATATCTTATTTTATCATGTGTTAGAATATAGAAGA
AATTTATGTTTAGAGGTGAGTAGGCGAGATGAATGAGACTATAAAGACTATTAAGTCTCG
AGTTAGCATAAGGAAGTATTTGGATAAGGAGGTCCCTAAGGAGATTTTAGAGGATCTTAT
TGATTGTGGAAGGCTTGCTCCATCGGGATATAATAAACAGCCATGGGTTTTTGTGGTAGT
AACAGATAAGGAGTTAAAAAATAAGCTTGCAGAGGTTACTCCTTGGGGAAGATTTTTGAG
GGAGGCTGGAGCAGGCATTCTTATATTTTGTGAAAAAGATGCAGAGACTGCTCTTGAGGA
TGCTTGTGCAGCAGCAGAAAATATAATCATTGCAGCCCAATCTTATGGTCTGGGAACTTG
TTGGATTAATTCTTACAAGAAGGCCCATTCAGAAGAAGTGAAAAGACTTGTAAAATGTCC
AGAGAATATGGAACTTATGGTTATGCTTGCTGTAGGTTACCCCGCAGAAATTCCTCAAAG
GCCTCCTAAGAAGTCTCTTTCTGAGGTATTGAGGTGGCAGACTTTCTAAACCTTGAAGTG
ATATATGAAGATAATCATCTTCTTGTGGTAAACAAACCAGCTGGTATATTAGTTCAGGGT
GATATCACAAAGAGTACTACTCTTCTTGAGATCTCTAAGGCTTATATTAAAGAAAAGTAC
AAAAAGCCTGGTAATGTTTTTCTTGCCATAGTACATAGATTGGATAAACCAGTTTCTGGG
GTTGTAATTTTTGCGAGAAATTCAAAATCTGCAGGAAGACTTTCTGAGGCTTTTAGAGAA
AGAAAGGTGGAAAAAGAGTATATAGCTTTGTGTAAGGGAATTTTTAAGGTAAAGAAAGGA
ACTATAAGTGAAAGCCTCCTATGGGTGGAAAAAGAGAGAAAAGCAAGAGTTTCTCAGGAT
GATAAAAGTAAAAATGCTATTACTCATTATGAGGTATTGGAGGAATTTAAAAATCTATCT
CTTGTTAGGCTAATACCTGAGACGGGAAGGAAACATCAATTGAGAGCTCATCTTTCCTAT
ATAGGTCATCCTATTTTAGGGGACGAAAAATATGGAGGAGGAAGAATATTTAAAGATAGA
ATTTTCCTGCATTGTAAAAAAATGGCTGTTCCTCATCCTGTAAGAAAAGATATAATGGAA
TTTGAAGCAAAAATTCCAGATTTCTGGAGTGAATTTCTTAAGGTTGAAATTTAGAAATAT
TTTGAGGTGTAAAGTAGGAGTTGGAGAAGGATTTAAAATTGACCATAGAACTTATACCTG
AAAGTGCTTGGGGAGAGAATTTAAGGAAATATCTTCCTAAAAAGGTTTGGGACAGGATTA
GAAAGGAGGTTTTTAAAAAGTCTGGTTATAAATGTGCTATATGTGGGAGTTCAGAAAAGC
TTCAATGTCATGAGGTATGGGAATTTGATGACGAGAATCATATATTAAAATTGAAGGGTT
TTATGGCTTTGTGTGAAAAGTGTCATTTGGTTAAGCATTTTGGTATGGCTGGAGTTTTGG
CTTCTGAGGGGAAGATAAATTTAGAAGAACTTATTAGACATTTTATGAGGGTAAATAATT
GTGATAGAAAAACTTTTGAAGAACATAAAAGAGAGGCTTTTAAGAAGTTTCATGAAAGAT
CAAGATATGAATGGCTATTAGATATCTCTGTATTGAAAAGTTATAATAATTAAAAATGAA
AAAGGGGGTTTAAATAAATGCTTGATCTCAGAATCTTACATCTTGCGATTATGGGTTTAG
GGACTATCTTTTATCTTGTTACTTCCTGTGTAGGGTTTTTTGATAAGGGAGATAAGAAAA
TAAATCTTCACGTGGAGTTGGGAACTACTACTGGGATTTTATTTATTATTGGCATATTTC
ATCTTATAATGGCTCAAGCTGTTTATCCATTCTTTACTCATTTTTACTTTGCTTTTTCCT
TTTTTGTGATTCTTCTCATCTCTCTCATCTTAGGAATAATTTATAAAAATTCGAAAATTA
AAAATAAGATCTTAATTAGAAGATTGCATAAATCAATTACCCTCATTGGACTTGTGGTTT
TGATAGTGACAATAATTTTGGGAGTAAGAGTTGTATAAATTATCTATGAAGGATCTTAAA
AAAAGACATCTAGAAGTTTGTTATTATCTTTTAGAGCATAACTTTCCTGTTTCTTTATCT
AAAATTTCAAAAGAATTAGGTTATAGTGTTAACACTTTAAAGAAAGATTTACCCTTAATA
GAAAGTCTATTACAGGAGAAGAATATAAAACTGATTAAAAAACCTCGTGTAGGTATAATT
GTTAAGGCTGATTTAAAGGATATTGAATGTTTCAAAAAAGAGTTGAAAGAAAAAATAGGG
ATAATTCATGACAAAAATGAAAGATTTGTTAAAACCGCACTTATTTTTCTTTTTTCTAAT
GAACCTCCTACTATTGAGAAGCTTTCAGAAATGTTAGAGGTTTCTAGTGTTTCTGCTTAT
AACTATGTGAAAAAGGTTAAAGAATATCTTCAAAAATTTGGGATTATTTTAAGGGGGTAT
TCTAGGAGAGGATATTATCTATTAGGAGAAGAGGAAAAAATTAGAGAGATAGCTATAGAC
TTAATATTATCCTATTACTATAACGATTGGCTTAAGCTTTGGGAAGAAATTCTTGGAAAT
AACATTAATATACTGAGGGATCTATTAATAGATTTGGATATTAAGAAATTGATATCCATT
TTGGAGAGAGTTGAGGAAATTTATAAATTTAAGCTTGACGATATGTATTTTGTAAAACTT
CTTTTACGTTTTGTGGTAGCTTTACAGAGGATAAGGATGGGTAAAATTATTAAAGAAAAA
GTTAAATTGAGTTTGAATAGAGAATTTAAAGAAGAGGTCAAAAAGATTGTTCTTGAAATT
AAGAAAGAATTGGGAATTGATATACCGGAAAGTGAATATTCTTATTTATTTTACTCAATT
TCTATGTTCATAAGGTATGGTAATTATGATGTTGATTTTAATAATATTATGAATATATTA
TTAAACTCTTTGGATAGGCACTTGTTGGATAATTTATATGAAAACTATCATTTGTTAGAA
ACTCTTGCATATCATTTATTGAGATCTATACAGAAAGTAAGATCAGGAGCGAAGATTGAA
AATCCTCTTTTGGAGCTTATAAAAGAGACTTATGCTGATGAATTTAATGTGGGAAGGTAT
ATAATTGGTCAAGTGAATAAGAAATTCTCAATAGAGCTTGACGAGAATGAGGTAGGTTAT
GTTACGTTATATATTAACATTCTTAAAGAGAATGCTAAAAGAAAGAAAATAGCAATAGTT
TGTCCAATGGGGATTGCTACTTCTAATATGCTTTACTGGAAACTTAAGCAAGAGTTTCCA
AATTTAGAGATAGTTGATGTTTTATCCTACAAAGATTTTATTAAGAAATATACTTTATTA
AATGTAGACTTGATAGTATCCACAGCTCCTCTCCCCGTTAATGTGATTCCTTATGTTATA
GTATCTCCTCTTTTAACTAAAAATGAGGTTGAAGTATTAAGAAAGATACTTTTGAGTTAG
TCTCCATTTTTACTACTTTTTGACAAGTTTTAAATTTTTTTAAAATTTACCTCATTTATT
TTGTCTTTTGGTGTATTTATTTAGTTGATAAAGTTTTATTTTTAATTTAACTTTAAATTA
CAAGTTTCAAGGAGGAAAAGAACATGGATTTAAAGGATATGATTTCAGTGAACAGAATAA
AGGTTAACGTTGAGGTTAAGAATTGGGAGGAAAGTATAGAAAAGGTTGGAGAATTAATGG
TTAAAGATTCTTGTGTATTTCCCTCCTACGTTGAGGCCATGAAGAAGGTTGCAGAGAGTT
TGGGACCTTATATAGTAATTACTCCAGGAGTTGCTTTCCCTCATGCAAGACCAGAGGATG
GAGTTATAAAACCCTGTTTTGCAATAATAACTCTTAAAGATCCTGTTAATTTTGGAAATC
CTGAAAATGATCCTGTAAAGATGGTTATTGCTCTTGCAGCTGTGGATAACTCTCAACATG
TTCAGGCTTTAAAAGTCCTTGCAGATATTCTCTCTGATAGGGAAGTTGTGGAGAAAATGA
TGTGTTCCTCTACAGAAGAAGAATTATATGAATATTTAATAAATTATCGACCAAGAGAGG
TGTGATCTATGGATAAGAAAAGGATAAAAATTTTAGCTGTATGTGGTATGGGACTGGGCA
GTTCTCTAGTGTTAAAGATGACTATTGAAAAGGCTTTAAAAGAGTTAGGTCTTGAAGGGG
ATGTTCAAACTGCTGATATAGTTACAGCAAAGGGCGCAGGGCTTGATGTAGATGTTATTA
TAACTTCAAAGGAACTTGCTGAGCAGCTTGGAGAGGTTAAAGTTCCAATTGTAACTGTAA
AAAATTACGTAAATGTAAAAGAATTTGTAGAGGGGTTAAAAAGGGTTCTAAACCTCTAAA
GATAAATTTTAAAAGGGGAGGTGTTTTTTTGTGGGTTTCTTAAAATTCATACAAGATATT
CTTAGTGTTCCTGCTATTCTTGTAGGTGTTGTGGCTTTTGTAGGGTTAGTTGTGCAAAAG
AAAAGTTTTTCTGAAGTAATCAGTGGGAGCTTCAAAAGTACTCTTGGTTTCTTAATTCTT
TCAGCCGGTGCAGCTACATTAATAGGTTCTCTTAATGCTCTTGGTCCAATGCTTGAAAAA
GGGTTTTCTATAAGAGGAGTTGTCCCCAATAATGAGGCAATTGTAGCTATAGCTCAGAAA
ACTCTTGGTAGAGAAACTGCTTTAATAATGGTTTTTGGTTTTTTAGTAAACATATTACTT
GCTAGAATAACTCCTTTTAAGTTTATATGGTTAACAGGACATCATAGCTTCTATATGGCA
TGTTTAATTTCAGCTACCTTAGGAACTGTAGGACTTTCTGGAGTAGGGCTCATAATAGTA
GGATCTATAATTCTTGGGTTAATGCAGGTATTGATGCCAGCTTGGATACATCCTTATATG
AAGAAGGTTACAGGTACAGATGAGATAGCTTTAGGACATTTTGGAACTTTAGGATATTTT
GTTTCGGGTTTTGTTGGAAGTCTTGTAGGTAAACCTGAAGATAGTACTGAGAATTTATCC
TTTCCTAAAAGCTTTGGCTTCTTAAGAGAATCTCTTGTAGCTACAGGATTTGTAATGATT
ATTGTGTTTATCATTGCTAGTTTGGCTGCTGGTCCAAGTTATGTAGAAAGCCAGCTTAGT
GGAGGGCAGAATTTCTTAGTATATGCAATAGTTCAAGCATTGACTTTTGCAGCTGGTGTA
GGAGTAGTAATTTATGGAGTAAGGATGATTGTGGCAGAAATTGTTCCTGCTTTTAAAGGT
ATATCAGATAAGATTGTTCCTGAAGCTAAACCAGCTTTAGATTGTCCTGTAACTTTTCCC
TATGCTCCTAATGCAGTAATAATAGGTTTCATTTTTAGCTTCTTAGGTGGTATATTATCT
ATGCTAGTTATGCCACTTTTAGGTTTACCTGTCATAATTCCTGGATTGGTACCTCATTTC
TTCGTAGGGGGTACTGCGGGAGTGATAGGTAACGCAACTGGTGGTAAAAAGGGAGCAATG
CTTGGAGCATTTGTTAATGGAATAATCATAAGTTTTGGTGCTGCATTGCTACTACCAGCT
CTTGGTAATTTAGGATTTGAGAATACTACATTTGGAGATTCAGATTTTCAATGGTTAGGT
ATATTGATTAGTTTAATTGGTAAGATTTTTAAGTAATATAATTTAAAATTCCTAAGGGGG
GGATTTTCGAATTCCCCCCTTTTGAGTTTAAGGAGGGATTATATGATTGTAGAAAAATTA
ACTATAAAGAATAAAACAGGACTTCATGCAAGGCCTGCTACTTTGTTTGTAGAGACTGCT
AAAAAATTTAAATCAAAAATTTTAGTAGAAAAGGAAGGGAAAAAAGTAGATGCTAAAAGT
TTAATAGGTATATTATCCTTAGGGGTGGAGCAAGGCCAAGATATAGTTATTCATGTGGAA
GGACCTGACGAAAAAGAGGCTTTTGAAGAGCTCAAGAGAATGATAGATTCTGGCCTTGGT
GAGGGAGAGTAGTTTTATGGGTATTGTTTTAAAAGGTATTGGAATAGGTAATAAAATCTC
TATTGGAAAAGTTTTTTTATACAATAAAGAAAAAATAGAATTTTCACAAGAAAAAGACGA
ACTTCCTTTCGAGATAAAAATTAGACAATTAGAAGAATCAATAGAGGATGTTAGGAGAGA
ATTAGAAGAACTTTATAAGAGTATAAAAGAGACTTTTCCTAGAGAAGCAGAGATTTTCCT
TTTTCATAAAGGTATATTAGAGGATGAGTATGTAATTGAAAAAATTAAATCTTATTTAGC
TGAGGGTTACTCTTTAGTTTATTCTATAGAGAGGGCCTTTAATGAGATAAAGAGTGAGTT
TGAAGGAATGGAACAAGAACTTTTTAGGGAGAGAGCTAAAGACATTGAAGATGTTGAGGA
AAGATTGTTAAAAAAAATTCTAAATATAAACACTTCTAGTTTATCAAGTTTACCTTATCC
TTGTATTGTTGTAGCTAAAGATCTGACTCCTTCGGATACAGCTAATTTAGATTTTATAAA
TCTTTTAGGATTTGTAACAGAGGAGGGAAGTATAACTTCCCATACGGCTATACTTGCTCA
GGTTTTCAATATTCCTGCTGTTGTTGGAGTTAGAGGGATAATTGATCAGGTAAAAAAAGC
CGAAGAAATTATAATTGATAGCGGTGAGGGTTTAGTAATATTAAATCCTACGGAAGAAGA
AAAGCACTTTTATTCTATTAAAAAAGATGAAAAAGATAAAATTTCTCGAGAATTAATAAA
ATTTAGAGATCTTCCTGCAATTACATCTAAAGGTAGAAGGATTAAAGTTTTTGCGAATAT
TGGTAGTGAAAAAGAGGCAGAGATTGCTATAAATATGGGAGCTGAGGGTATTGGGCTTTT
TAGGACCGAATTTATTTTTTTAGACAGAAATGATCCACCTTCCGAGGAAGAACAGTTTAG
AATATATAAAAGAGTAGCTGAAATTTTTAAGGATAAACCTGTCATAATTAGAACTCTTGA
TATAGGAGGAGATAAAGAAATACCTTATTTGAAATTAGAAAAAGAGAAAAATCCCTTCTT
AGGAGTAAGAGGACTTAGACTTTGTTTGTTAGAGAGAGAACTTTTTAAAGTTCAGTTGAG
AGCTATATTAAGAGCATCAGTATTTGGCAATATTTGGATAATGTATCCGATGGTTGCTAT
AAAAGAGGAAGTAGAGGAAGCTAACAAGATATTAGAGGAAGTTAAACAAGAATTTGAAAA
TGAGGGTAAAACCTTTGTAAGGAATATTAAGGTAGGTATTATGGTAGAGATTCCTTCCAT
AGCTCTATCTCTTGAAGAGGTTATAGATATTATTGATTTTGTAAGTATTGGGTCTAATGA
TCTTATACAGTACACTTTTGCTGCCGATAGGACAAACGAAAAATTAAGATATTTATACAT
TCCCAATCATAGGGCAGTGGTTAGTTTAATTAAGAATGTTGTAGATGTTTGTCATAAGTT
TGGTAAGGAGGTGGGGGTTTGCGGAGAAATTGCAGGGGATGAAGAATATGTTCCTCTCCT
TGTTGATTTAGGGGTAGATGAGCTTAGTATGGCTCCTTCCAAGATACCTGTGATAAAAAA
GAAGATAATAGAATTATAGTAATATAAAATGTTTTTTTATATAAAAATTTAAGTTTTTTA
TATTCCTTGCTTTTTCTCCAACTTTTTATTATAATTTTTAGCCGAACGACGTTCGCTCAA
AAATAAGGAGTGGTTGAGATGAGAATAAGTAAGGATCCTGAAGTAAGGAGACAAGAATTA
GTTGAGACTGCATTAAAATTGTTCTTAACCAAAGGTTATGAGAACACTTCTGTAAGGGAT
ATTTTGAGAGAGATAAAAGGTTCTCCTGGTATGTTTTATTATTACTTTTCCTCCAAAGAG
GAGATCTTTGAGGAGGCTATAAAGTATTATGTAGAGAACTATATAAAAGAGCTCTCTCAT
ATTTTTAAGGATGAAAATTTATCTCTCCAAGAGAAATATCAAAAAGTAGTCAATGCAGTG
GTAAAGGCCTTTGAGGATATGAAATCTCTCTCTGATATTTATTACAGCCCTCAATATTTT
CCTTTAAGGGTTAAGATATCTTTTAGAATTCTCGATAGTTTACAGGAATCATTTAGAGAG
TTAATAGATAAGATTAAAAAAGATAAGAATCTTGATTCTCAAAGGGCTGCTACTTTTATT
CTTTATGGAGTGTATGGATTATTGCATAAAGATGCAGAAAAGTTAGGAGAACCTAAAGTT
ATTCAAAATATAATGGATTTTATTCTTGATGTTACGAGTAAAGTTTTAGGATTGACAAAG
GTTTAGGTGGGATGGTGATGGCACATGAAGAGGATTTATCTTTGGGCATTTAGGCATTCT
AAGCTTGTTATTCTATTCTCCTTAGCTTTGTTTGCTTTTTCTCTGTATCTTACTTTAAAT
TTAAAAGTTAACTATGACTTATATTCTCTTCTTCCTCAGGATTTGTCATCGGTAAAAGCT
TTAAATACTTTAAGAAATGTTTTCAAATTAGGTGAAGAAGGTTATATATTAATTCCTTTT
AAGGATCCAAAAGAAGTAGACGAGTTTAAAAACAAAATTGCAAGAATAGAGGGAGTCTCT
AAAGTTTCATGGATATCTGATTATCAAGATATTTTTCTTCCTGAATATTTTTGGAGCGAG
AATTTAAAAGAAAAATTTATAAAAGATGGGTATACTTTTTTAAAGGTTGACTTCTTGGAA
TCTTCTCAAAGCCCTCTTACTAAGAAAGCCTCTCAAGAGATAAGAAAAATTCTTCCTAAG
GGTGCCTATTTCACAGGAAACGTTGCTATAGCTGAGGATTTAAGTAATTTAACTCAGAGA
GAGACTGCGAAGTATCTTTTAATTGGAAGTATATTTGTAATAATATTTTTGTTTTTTCTT
TTGCCTTCTATGTATGTGCCTATTCTTATTTACTATAATATTTTCCTTGCCATTTTAGTG
AACACTGCTATTTCTACTCTTATAGGACAAGAGATAAGTTTTTTGACAAGGATGCTTGTT
AGCATTCTTCAGATGGGTGTTACTATGGATTATGCTATTTTTCTATATCACAGATATGAA
GAAGAAGCAAAGAATCATAGCAGAGAAGAGGCTGGTTGGATTGCTGTAAAGACTACTGCT
ACAAGTATTATTGCAAGTGCAGGAACGACTATAGCAGGATTTCTTGCTATGACTCAGATG
AAGTTTGGCCTTGGAAGAGATATGGGATTTATTCTTGCAAGAGGAGTTTTAATATCTCTT
ATTTTTTCTCTAACTATTTTACCTGTTCTCTTTTATCATTTTTATAATAAGTGGGCAAAT
GCTAAGAGATGGGTTTTAAGACTTTCTGGAGAAAGGCTTTTTAATTTTATAGTAAAGGCA
AGACCAGTAATTTTTGCCATGTTTATTGTTGGTGTATTAGCCATTCTTTTAGCTCCTAGA
TTTCCCATGGATTATAAGCTTTTGAGAGGTTTTCCAGAAAATGTCTCCTCTATGGTAGGC
CAGAGAAAAATGGAAGAAATATTTGAAAAGAAATCTACTATTTTCCTTGTGGGACAAGAA
ACTCCAAAGAATTGGCAAGAAATTTTAAAAATCTTAAAGAATGAAAATAATATTACAGGA
ATTATTGGATACTACGATATGGTAGATCCTCTTTTACCTGAATATATGGTGCCCGAAAAT
GTAGTTAAGAACTTTTTTAAGGATGGTTTGTCTTACATGGCTTTGGATACAAAGTTTGAA
TATGGCACTTCAGACTCTTACAAATTTGTAGAGGGTTTGAGGGAAAATATTGAGAAAAAA
TATAACGTGAAAATTACTGGAGTTCCTGTTTTAAATTATGATTTAAGAAATGTTACCACT
AATGATCTTAACAGAGTAAACTTATTATCTATTTTGGCCATATTCCTTATAATTGCTCTA
TCCTTCTTATCTGTTCCTGTGCCTTTTCTTTTGGTGTTAGTTATTGAGATGGCTATTACT
GTTAACCTTCTTATAGATTATCTTACCTATGGATTTGTGTTTTTCTCGTCCAATTTGTTT
ATAGGTGCAATTCAGCTTGGAGCTACCATAGATTATGCAGTACTACTTACTTCTAGATAT
CTTGAGGCAAAGAGTAAGGGTTTTGATAAGGCTTCAGCGGCACATTTTGCCTTTGAGGGT
ATAAACAGTATCTTAACCAGTGCAGGTACCATGTTCTTTATAGCACTACCTTTAGGAATT
TTTTCAGAGATCTTTATGGCACAAAATCTTGCTATGCTTGTGAGTAGGGGCGCAATAATA
AGTGTACTTTTTGTTACAATGTTTATTATTCCCCTGCTTGTTACCTTTGATCCTATTATT
GAAAAGTTAACCTTTATTAGGAAGGAGGGAAAATAATGAAAAAAAGGATAGTTATTTTAG
GACTTATATTTATAATACTTTTAGGGCTTTCCTTTGGAAGTTCTTTAAAGGTTAAAAATG
ATGAGACTATTTATGTTCTTTTAGATTATGATGGAAAAATAAAAAGGATGGATCTTGTTA
ATTGGATTGAAGTGCAAGGACAAGGAAATTTTAAAGTAGTAAAGGATGCAAAGTATATTA
AAAATCCCGATCTCTATTCTGAAGGAGTAAAGATGGATTTTACAGGAGATAAACTAAGTT
TTTATGGTAATGTCAAAGAAGTTAAAAATATTTATTACAAGGCAGAGGTTAATAAAAAGC
TTCCTTTAGAATTTAAGATCACTTATAAGTATAATGGAAAAGTCTCAAATCCTAAAGAAT
TCTTAGGAAAATCAGGAAATTTAGACATTGAAGTATATATTAAGCCGCTGGAAGATATAC
CTTTTAGAATTGTAATGTCTACAGAATTTTCTTCTGATGATTTTATTTTAAGAAATCCTG
AAGATTTTATGGTGATGGTGCTGGGTAAAACAGTAAGAGTTACAGGTTTTACCTATCCTA
TACCTGATGCAAAGATGACTTTATCTTTAAGAAGTAATAAATTGAAGGTTCCGGATATCA
CCTTTACTGCCCTTCCATCTCTTCCTCCTGTAGATCTTTCTATGGGACAAAAATTAAAGG
AGTTTTACAATGGGTTAGATGGATTTCTCATGCTAAATCAGGCTCATCAGAAGATATTAA
AGGGGATATTGGATGGTCTTGAGAAAAATACTCCATCTGTGCCTCAGGAATTTCTTACTC
TTCCTTTTATTTTATTGTCTTACCAAAATAAGGCTTATTTTATCTCAGAGAATTTAAAGA
CTTATCCTAAGAGTTTTAATAATCTTTATGAGTTTATAAAGAGTAAAGCAGAAAATAGCA
ATGACGAAGATTGGAAGAAAGCCTTAGATCTCGCTAATGATGTAAAGAAAGAGGTAGAAG
AAAATACTCTCTCTGAAGATATTAAAAAGATTGGAGATTTTATAGGAGATTTGAACTTCC
AAAGTAGAAAAGCCATGGATCTTTTGAGTACATCTCTTGAAGGGTTACAAAAGATGGAAG
ATTTATTAAATACCATGCTTTATGGAGGAGAGATTGAGGGTAAGAAACTTCCAGGACTTG
TAGATGTGGAAAAGGATATGAAAAAAGCAAAGGACACTTTAAAGAAAAATGTGGATGAAT
TAGAAAAAGGGGAAAAGAAGCTTAAGGATTGGGAAAATAAGTTAAAAGATTACACCTTTA
TAGGAAAAGTTGAGGGAGCAAGCTCTACTGTAAGATTTTACTTCAAACTAAAAGAGATGA
AGTAAATTTATGTTAATATTGCTTTTGAGGAGAGGGTTAATATGGTTACAATAAGGGATG
CTGTAAAAACACCAGAGATGATAGAAACAATGGCTTCTTTTAAGTTTAAACCTAAGACTC
TTGCTAAAATTGCTCCTGTAAAGGCTCCTGTTCCAGGAAGGGGAATTGCTATGAAAACTG
CAAGGGAAAATACAATTCCCAAGGAGTATAATTTTAATCTTTTAAGCTTGTTTTTTACAA
ATTTCTTATAATATTTATTTAATGGATCTTTGCTGAAAATGTATCTCCTAATTAAGTCAA
TAGTGTAATATATAATTATGCCCATTAAGGTGTTTCCAATAAAGCTTACAATAAAGCTTT
CGGTAGGGGAAAGTCCATTGTAAATGCCATAAGGGATAGATATTCTACATTCTCCCACAG
GAGTCATAGAAAGCAAAAATACTTTTAATAATAACTCTATTTTCATAGGGAATATTATAT
TAGTTAATTTAGATTAAATTCAAGCCATATTCCATAACTTACAGGAGAAGTTTTATTTTG
AGCGACTAATAATATTTTTTCTCGTGGTAAGTATATTATGCTTTGTAGGGTGAGTCTTGT
ACTTACGCTTTGCAAAATTTCTTTTGCATCTTCTATACTTATCTCTTCTTTTGATAGAAT
CTTTTCTCTTATTATTTTTTCTCTTTCTTTGGTATTTATTTGGCGTACAAAAGTACCATC
AATAGGAATAGGTAGCTCTTCAATTAATTTTTCTGCTTGCTCAGAGATCATCTCTGGATG
TTGATAATGATTGGTTACAATTAAAAATCCTTCTTCATTAATATTCCTTAATTCTCTTCT
CTTTGGACTAATTTCTAATACAACGGCATCTTTGTTGTCAGCTATTAGAATATTTAGCCC
TTGGTAAGGAGATAAGGCATTTTCTATTGCCTCACTAATATTATCTGAATATTGAATTAT
TCTTCTTGTAAGAAGGCATTCGGGAGCTCCTGTCTCAGTTTTATGGCTTTGGGAGACGTT
TATGGAGAGGTAAAGATTTTTAGATATGGCAGTGTAAGCTCCTACAAGACCAGGGAAGGA
GACAGAAATAAAAGAGTTTCCTTTTTGGGGATAATATTTGAATATTACCGGGCAAAGAGG
TAATTCGTCTACAAATACTCCGTAGTCAAGATTTCTCCCTATTATTAAATTTCCATCTTT
GTTTCTAAAAACAAAGGCAGAGCATCCGCTAATGGGAAGCTTCCAGTAATGTTGGAGTAC
TATTTCGTCCATAAGGTTAAAAAGAAGAATGTTCTCATAAGGTACATCTGCTCCTTTAGA
AATTCCCTTCATCTCTTCTACAAGATCTTTAAATTCTGGGTAGGTATTTAGAATCTTCTC
CTCTAATTCTTTTGCTGTCTTTATTAGTGATTTATATAATATAATTCTTTCAATTTTATG
ACTGAAATACTGAATTTCTTCTTTTAGCATTTTTCCGTGTTGATACCCTATCTCATAGGG
AGTACCTCTAAGCTCTATGATCCTTATGCCACTATTTTTAGGAAAAGCTGGCTCAGGTTT
TGAGCAACCCTGAAGGAATATTAGACTAAGAAGTATAATAAGAAAAAGTTTCTTCTTCAT
ACTGTAATTTTAAAATTTTTAACCTTCTTTTTTCAATCTTTTAACAAAATAATGTTATAA
TGAATCCTGAAAAATGGGTATTATCTTTAGGAGGGGATATGAAAAGATTTTTAAAAATTT
TTTTGATCATCTTTTTCCTCTTATCTCTTACCTATGCTAAGGAATATGTAATAAGAGAGG
CCAATCTCACTTATGATATATTACCTACAGGCGAAATAGAGGTAAAGAATCAACTTACTT
ACGATTTCTCTGGATCTTTCTCCCGAGCTTGGATGACCATCCCTAAGGGAGGGTATAGTA
TTAGAGAGATTTCTGTGGGAGAGATCATTGATGAAGTTTATTTGGGTTATACTTATCATC
GTGAAACTTCCGAAAAAATTCCTCAAACTTTCGACGTAGTAGAAGATAATAATCAGTACA
AAATAACCTGGTTTTATAGGGCTAATGATACTAATAAGACTTTTGTAATAAAGTATAAAT
TAGTAAAGGCCTTAAAGGTTTACAATGATGTGGCTGAATTTTATTGGAAGGTATGGGGAG
GAGATTGGGATATAGGCCTTCCTGCTTTATGGGTAGAGGTAAATTTGCCATCCTCGATTG
AATCTACCGAGGATGTTTTATATTGGCTTCATCCTAAAATTGATGGGAAAATAGGTATAA
GGAAAGATTATAAAGGGATTGTAGCCTTTGCAGGTAATATTCCACCCCATCAGTGGGTGG
AGGTAAGAGTAGTGTTCCCAAAAAGTTATTTGTCAAATCTTGATCCTTCTAAAGTGGAAT
TAATACCTAAGGATGGAAAAGCGCTTATTTTAGACGAGGAGCAGAAGTGGCAGAGGGAAG
AATTAGCAAGACAAGAGAGAGTAAATCTTTTTATAAAAGTTTTATCAATATTAGCTATTT
TATTACTCTTTTTGGGGATATTCTTACCTCTGCGGATATATTTTAAATATGGAAGAGAGC
CAAAGGTAGAATATTACAGGGATTATGAACAAGAACCTCCAGCGGATATACCTCCTGCTT
GGGTTGAGGCTCTGGTGAATCAATCTTCAAGCCTTTCTGCTAATTCTATAGTGACTTCAA
CTCTTGAGTTAGCAAGAAGGGGGTATATAAAAATTCAAGAAGAAGAGAAGAAAGGATTAT
TAGGCGTAAAGTATAAGGAATATAAAATAATAATTCTTGATAAGGAGCTTGAGAATGATC
TTTCTGAAGAATTAAGACTCCTTCTTGAGGAGTTAAAGAGTTTTGGCGAAGAGTTTTATA
TTTCCGAGTTGAAAAAGAAAGATCTTAGGGGATTTAAGAGAAAATTTGATAGGATTGTTA
AGAATTATGTGTTTAAGGAGAAAAAATGGATTAACGAAGAAGGCAAGTATAAACTTTATG
GGATAATTGCTCTTTGGATTGTAGTTGGAATTTTGTTATTTATGGTATTTTCCTTTTCAT
CTTTTTTGAAAAATGAGCTTTCTTTCCTTATGGTGTTTTTCTGGTTTATTTTGGTTATAA
ATATTGTGATCTCTGCAATATTTATTCACCCTGTGCAAAGATACTCTCCAGAAGGGAAAC
TTTTAGCTCTCCGATGGAAGGCATTTAAGAGATATCTTAAAGATTTTTCTTTATTATCTG
AACGTCCTCCTTCATCCTTAGTTTTATGGGAGAGATATTTGGTTTATGCAACAGTGTTTG
GAGTAGCGAAGGAAGTTTTGAGGGTGATGCAAATGCTTAATGTGCCTGTAGACCAAATTA
CTTGGTATGTTCCTGCTTCAACTATCTCTTCTATGAATATAGCAGAATCTATTCAGAGTT
TTAGTTCGTCTCTTGAAAGTTTTAGTAATGCCTTCACAAGTAGTGTCGCATCTTCTACCT
CTTCTGGCTCCTCCTCAGGAGGAGGTGGGGGAGGAGGCGGAGGTGGCGGAGGTGCTGGTT
AAAATAAATATCTTAAAGAAAGGGGTGAACTTAATATGTTAGAAAAGTTAAATGATTATT
GGAAGGCTTGTTGTTATCTTGCTGCAGGTATGATTTATCTTTGGGATAATCCTCTTTTAA
AAGAACCTTTAAAGCCAGAGCATATTAAGGAGAGGCTTCTTGGACATTGGGGAGCTAGTC
CTGGACTTTCTTTCGTCTATATTCATGGAAATAGGGTAATAAATAAATATGATTTAAACT
GTATATTTATAGCAGGTCCTGGACATGGTGCTCCTGGTGTAATTGCACCAGCCTACTTAG
AGGGAACCATAAGTGAGCTTTATTCTCAATTTAGCCAAGATGAAGAAGGAATGAAAAATC
TATTTAAGGCATTCTCATTTCCTGGAGGTCTTGGTAGCCATTGTACCCCAGAGCTTCCAG
GATCTATTCAAGAAGGTGGAGAACTTGGATATAGTTTAGCTCATGCCTTTGGAGCGGTGT
TTGATCATAAAGATCTTATTGCCATAACTGTGGTTGGAGATGGAGAGGCAGAGACAGGAC
CTCTTGCAACCTGTTGGCATTCTAATAAATTTTTAAATCCCGTAAGAGACGGAGCAGTAC
TTCCTGTATTACTCCTTAATGGCTATAAGATAAACAATCCTACCATTCTCTCTAGGATAG
AAAATGAAGAACTAATAAGTCTTTTTAAAGGTTATGGATATGAGCCTTATATAGTAGAGG
GTGAGGAATCTCTTGAAGTACATGAAAAAATGGCCAGTGCTATGGATTCCGCTGTGGAGA
AAATTATAAGTATATGGGAGGAAGCAAGGTCAAAAAATAAGCCCTTTAGACCCTATTGGC
CTATGATCATATTGAGAACTCCAAAAGGATGGACTGCTCCAAGAAAAGTTGGGAATCATT
ATGTAGAAGGTTATTGGAGAGCTCATCAGGTACCCTTCTCTGATGCAAAAGAAAACCCTA
AGTCTCTTGAAGTCCTTGAAGCATGGCTTAGAAGTTATGAGCCTCAAAAACTTTTTACAC
CAGAAGGTAAATTGAGAGAGGATCTGAGAGATCTTGCTCCAAAGGGCGAGAAGAGAATGA
GTGCTACCCATTATGCTAATGGAGGACTTTTGAGGAGAGAGTTAAAGCTTCCTGATTTGA
AAAGCTTCGCAGTTTCAGTTAAAACTCCTATTCAAGATGAAGCAGAGAATACTCGCCCTC
TTGGATTGTTTTTAAAAGAGATAATTAGATTGAATCCTGACAATTTTAGGGTTTTTGGTC
CTGACGAGACAAAGTCCAATAGACTTGATGCAGTATTTGAATTTGGAAAAGCATGGATGG
CAAAAGTACTTCCTGAAGATGAGGATGAAGGATATTTATCTCCTTTTGGGAGAACCATGG
AGATGCTCTCAGAGCATACCCTCGAAGGTTGGCTTGAAGGCTATCTTCTTACAGGAAGAC
ATGGATTTTTAAATACCTATGAGGGATTTGCTCCCATTATCTCTTCTATGGTAAACCAAT
TTGGAAAGTGGTTGGATATATCCTCAGATATTCCATGGAGAGCTCCCATATCTTCTTTAA
ACCTTCTTCTTACTTCTGTAGTGTGGAGGCAAGATCATAATGGCTTTACCCATCAGGATC
CAGGATTTATTACCTCTATTGTAGATAAATGGCCTAATGTGGTGAGGGTATATTTCCCAC
CCGATGCTAATACACTTCTTTGCACTGCATGGCATTGCTTCCAAACCACCAATAGAATAA
ACATCATTGTGATAGATAAGCAGAAACATCCCCAATACTTGTCTATAGAAGATGCCTTTA
AGCATGCCATGAAAGGTATAGGAATTTGGGACTTTGCAAGCAATCATCCTGAGCATGAAC
CTGATGTGGTCATAGCAAGCTGTGGAGATATACCTACTAAAGAAGCTATTTATGCTGTGA
GAATGCTTAAGAAGTTGTTCCCTGAACTTAAGATAAGATTTGTTAATGTACTCAATCTAT
TTACTCTTACCCCTAATACAGAGCATCCCGATGGACTCTCTGATAGAGAATTTGATTCCT
ACTTTACCAAAGATAAGCCTGTAATATTTAACTTCCATGGCTATCCATGGCTAATTCATC
GATTAACTTACAGAAGAAATAATCATAAAAATATTCATGTTAGAGGGTATAGAGAAAATA
GAAAGATAGGAATTGATGCGGGATACTTAGCACCCTTCTTGAAAGGAAGAGGAGGAATAA
CTACTCCATTACAACTCGCAATTCTTAACCAGATAGATAGGTTCAGTATTGCTATGGATG
TTATAGAAAGGGTTGAAGCGTTGCAGGATGAAGGTGGATATTACAAAGATCTTTTGAAAA
ATAAGCAGATTGAAGCCTTGGAATATGCTTACAATCATGGTGTTGATAAAGAATTTGATG
AAATAGAACTTTAATTAGAAAGTAAATAATATCTAAAGCTTAATAAAAGGGGAAGGAATT
AGCGCCTTCCCCTTTTTATTTAATTTAAAAAATAATTTTTGAAGGGTACGATTTTGACCC
TGTGGTAGTAATAATATTTTAAACAGGTAAAATAATTAGGTGAAATAGGGATTTAGGGGG
GATATGAAATGAGAAAAGAAATTTTAGTAGTTTTTATGGTTCTTCTTTTAATTGTTTCCG
GATGTGCTCCAAAGACTAATGTTACCCAAGCTCAAGTTACCATATTGACTCCAGTAAATG
GCTCCTCTGTACCTGGCTCAGGACTTGTAGATATAATAGCAGAAGTAAATAGTAGTGTGT
CCGTAAGCAGGGTAAGATTTTATGTAGATGGAGAGTTTTTAGCTGAGAAAACTGTTACTC
CATATAAGGCTACTTGGGATACTAGTTATTATAAACATGGTACAGCCCACACTATAAAAG
TAGAGGCGTTGGATGGTAGTGGAAAGGTTATTGGTTCTTCCTCCATAGTTTGTTATATAA
ATGTGGAATGGACAATTTTAATGTATCTTGATGGACATAATGACCTTGAAAATTACATTC
AACAAGATATTTCTTATATAAGTTCTTTTTCAAGGACTGACGGTGTAAATATAGTCATAT
TAGCTGGTCCTAAGCGATATGTTGCTGAATCTTACTTGTATTACTTTCATAATGGAAAAT
TAGATATTCTCGAATCTGGACTCTATAATTTTGGGAATAGTAATCTTTTGTATTACTTTT
TAAAGTATAGTGTAAGTAATTTTCCTGCTAAAAGATATTTGGTGGTTTTGGAAAATCATG
GTAGTGGTTGGAGGGCTCCAGCAAGGGAAGATAGAGACATATGCTTTGATGAGATATCTG
GAGATTCTTTGACTATTCCTGAGCTGAGAGAAGGTTTGAGTTATTTTACCGATATAGGGA
AAAAGATTGATCTTCTCTACTTTGATGCTTGCGTGATGGGAAATTTAGAAGTTGCCTATG
AATTAAAAGATGTGGCTAATTATTTAGTATTTTCTGAGGCTAATGTTATTGGACAAACAA
GATGGGATCAAATAATGAGTTATATTTTAAGTAATCCATCAACAACTCCAGAAAGCTTAG
GAAGAAAGATTATAGATATATATTATAGTAATTATTCTATCAAACCTATTACCATGTCTT
TAATTGACTTAAGTAAGATAAGTGCAATTTTAGGTGAACTTTATTACTTTTCCAGTTATT
TGATGAATACTTTACCTGATTCTGCAAGTGCAATAATGAATATAAGGTTGAATACTTTAT
CTTTTGAGCCTTATGGTGGCTCAAATAAAGAATATATTGATATAAATGATTTTGCTTACA
AAATTATTAATAATTCCAACTACAATGAACTTACAAATTCTGCCTATAATTTAGTCAATT
ATGTAAGTAGTGCTGTTCTGTATCATAGATATAGTGGATTTAATTATACTTGTGGTCTTT
CTATTTGGTTTCCTGCTACTGTTGAAGATTTTTTAAAGGGTTACAATAAATATAAAGAGC
TAAAATTCTATAACAATTCAGGTGGATTTAGTTGGTATTCCTTTATCGTTAATGAATTGT
ATTATTATTTCCAAGTTTCGCTTCCTGGCTTTTGATTTATGCCTTTTTTTATGTTATAAA
TTTAAGCAAAAAATAAGAGAGGTAGGGGGCATGAAAAAGTTAACATTCTTGCTGAGCTTT
GTGGTTTTCTTTGTTTTCTTAAATGTTTTATCTTATGCAGATTATTCTGAACCTGATGCA
AGTATTGTTATTAGCCAAAATACATTGAATAAGTTTTTAGATGTAATAGGTGAAGTAAAA
AAGACTGATAAATTTAATATTTCAGGAGTTAGAGGAGAGTATACATGGATAGTTAGGAAT
CCAAGAATAATTTTGAGTAAGGACAAAGCAAGATTTCAAGCAGATGTTACTGTTTCTCTG
AAGATGCCACCTTTAAGCTATTCTACGCCTGCTTATGGAGAGGTATCAGTAAAGTATGAT
CATGGAAATAATAAAATAAACATTAAAGTGGAAAAAGTAGCTTTTGAAGTTGCCTTTAAT
ATTCTGGGGAGAAAGATAGTTGTAGGTGAGGTGGATCTTTCTAAGATATATCAAATAGCC
TTTACTTTTCCAGGACCTAAACCTTTTGAGAGCTTTACAGAGGTAAATATGCCTGATGGA
AGTAAAAAGAAGATAAAGATTGATACTATTCCTGTTTTAATGCTTGACGAAGGAAAAATA
GTAGTAGGAACACAATTAAATTATACCTACCTGGGAGATTAATAAAGGAGGTAGTTTAAT
TTTCTAATTATTTTAAAATTGAGATTTTAGGGTTATAATATTATTAAATGCTTAATAAGG
AAAAATGTATCTAAGAAATATTGGGGGAAAGAGTTAGTAAATGTACAAAATAAAATGGGA
TAAAGAAACCTCTGGTATTTTATTATCAGACTCCCCAGAAGATACAATCATACCGCCTCG
TCCTGTATATTTTGAAGAATTAGATCTTCTTGGTTTTGATAAATATTGGGATTATCCTAA
GTGTGAAGAACCGCTACTTTGGGGGTTAAGAGTAGGCTTATAAAGGTAGAGTGATATAGG
AATGGATCTAAATATTTACGAATTTTTAAGAAAATTACAGGAGGAAGAATTAAATGAGTT
CTAAAAAACAGTCAGTTTGCGGAATTAGTAAATATGGAACAATCGGTTTTAGAGAAAATT
GGTTAAGATCCTTTCTCAATAAGAAAAAAAAGTGGTTTAAAAATAATAATTTGAGCTCTT
TTCAATATAAAATTTTTGTTAAATGGTTGAGAGATTCGGAAATATTAAACAAAAATGAGA
TAACATATTTAGGACGTAAACTCATGGAAATATTTAACAATGACGAACTTTTGGTATGGG
AAATTATCTGGACAAACTTATTTTACAATTCTATCATTATGAAGTGGTATTTAACAAGTA
TTCCGTGGTCGACCTCTATAAAGAGGAGTGATCTTAAGCATAATCTCAAAGAAAGTTTTC
CATCTTTTAAAGATAAAACTCTTGATACTGCTTTTTCTTGCTTAATTAACACTTTTAGGT
CGAATAATTTTGTTAATAAATTAAATCTTGGAGTTATTGAAAAGAGAGGTAAAGAGGTAT
ATGTCAAAAAAATAGGCACTAACAATGTTCATCCATTGGCTGTTCTCTACTCTTTGTATA
GGTATGCTATCTCCAAGAATAAATATAAACTTACTGTCTCTGAACTTTATAGACAGGAAA
ATAAAGATGGAGGACCTTATTTAATTTTTGGTATTTCGAGGCCAGCTCTTGAAAATATTT
TACGCTGGCTACAAGAGAGTAAAAAAGGCTTTATAAGGGTGGATCTTGTGGCTGATTTAG
ACAATATCTATCTTTCTGAAGATATTAAAGATTATAAAAAACTATTAGACTATTACTAGG
GAAATCATGAGAATAAGTGGTTTTAGATATGGAACTTTTGGTATGAGAAGGGAGTGGATA
AGTAGCTTTCTAAGTAGAGGGAGGGAGTTTTTTGAGAATAACTCCTTAGGGCCAAGACAA
ATTGAAGCCTTTATTTGGTACCTTAGAGATACGGAGCTTATAGATGGGAAGTTAAATTTA
ACTGAGCTTTTTTGTATACTTAAAAAGATATTTGAAATAGAAGGAATTAATTCTAAAGTT
TTATGGGGGGATAATTTGGGTGAATTTATGCTTTAATGCTCCTCTTTTCAATTGGTGGGC
TAATGTACCTGTAGGAAAATATTCAAGAGAAAATATTATTAATCTTTTGGCTAATTCTTA
TGGAAAAATGAACAAAACTATTTTAAATGGTTACTCAAGTATTGTAGAAACTCTTGGTAA
GAGTCCTATAGGAGAACTACTGGGACAAGGGTTAGTAGAAAGAAAAGGTAAAAGAGTAAT
AAGTGTTGTTAAAAATGGAGGAAAGGATATATCTTCTATTGTGGTTCTATATAACTTGTA
TAGATTTTCTGAAAAAAGAGGGGTTTATAAGATTAATTTAGAAGAGATAGAAAACGATGA
ACTTTCTCCTCAAAAGATTTTTACTATTTCCTCTTTTGAGGTAGAGGATATTTTGAAGAA
TTCCATCTATGACTCCTTCTTTAGGGTGGGGTTTGAGGAGAGGAAGGTTAGTATTTTTTT
AGACAAAGGCATTAATAGTATTAGTCTATTAAAAACATATGTGGGGGGCTTATAAGATGA
AGTATAAGGATGTGATAGAGCTTTATGAATATTTTCAGCCCGTGTATGATATAACTTCAG
AATACGGAAATTATTGGAAACAGTTTATACCAACTAAAACCTTTTTAGAAACATTAAAAA
GATTTTTAGGTTCCTTGGAAGCAGAAAAAGGTTCTCCAAATAGAAAGTCTATTTGGATTC
AGGGAGCTTATGGTACGGGAAAAAGTCATGCTACAGGAGTAATAAAACATCTTTTATGGG
ATGACTTGGAGGAGATTGAGGATTTTATTGAGAAGATAGATGATGTACAACTTAGAGAAA
AATTACGAAGTTTTAGAAGAGAAAATAAAGTTTTTCCTGTTACTTTAAAGGGAGTATCAG
GGATAAGTGATCCAAAAACTTTAAGCCTTGCTATTGAGGAAGCTGTAAAGGAAGCCTTAA
AGAGAGAAGGTATAGAGGTACGTACACAAAGTGAATTTGAAAGATATATTGAAAAAATGT
ATGATGACTCTATAAATTGGGATAAGATTATAGAAAAAAATATAGAATTAAAGGCTCTTG
TAGGGGATCTTGAAGGTCTTTTAAGAGAACTAAAGAATAGAAATGTTGATGTATTAAGGG
CTTTAGATAGATCTTGGGATCTCAATATTCCTCATCCTAAGATAGAAAATTGGTTGGGAG
AAGTTCTAAAGGAGTTACAGGGGAAAGGAATAAGTTCTATTGCTATTTATTGGGATGAGT
TTACTCCTTTGATGGAGCTTTCCATAAGTTCTTCTATCTTAAACATTCTTCAAAATATTG
CAGAAAAAAGTCTTAGCGAGAATATATTCCTCCTTATTATAAGTCACAGAAGACCTGAAC
AGAGTCAAATTTCCAACGTGGATTATGAGAAGATTTTGGGTAGATTTCATTTTATAGAAT
ATTCTATGGAGAACATAACTACCTTTCATATAATATCTAATGCCATAAGAAAAAAGGACG
AGAAAAGGTGGAGAGAGGTTCGAGAGGAAGTACATAACAAAAATCCTGGATTAAATAGAA
TAATGCAGAAATTGATTGGAATAGACCTCTCTTTGATAAATGTAACTAAAAATCTTTTTC
CCATTCATCCTTATACAGCTACTATTGCTACTGCTATTTCTCAGTATATTGGATCTTCAG
AGAGAAGTATATTTAACTTTTTGTATGACCAAGAAAAGGGATTTCAAAAGTTTATATCTG
AATACCCTGATGGTAATAATGGCAAAGAATATTTCTTAACAGCTGATTTTCTGTGGGACT
TTTTTCTTGATGATTTTGAAAGAAAACCTCCAGAAAAAGTAGGGCCTATATTGAGTAAAT
ATTCTTTACATAGAGATGCTTTAGAGAAAAAGAGTCCGCATCATTCTGCTATATTTAAAG
GAATTCTGCTTTTAAATCTATTGCATTCCTTTATCGGTATATCTTCATTAAAAGGTGGGT
TTTATTCTCCTTCTGAGGAAAATATAAAAGATATGTTCTTAGGAACAAGCCATGAAAATT
ACGTGGATGAAGTTTTGATTGACATTGATAAATTGGGTTATGTTTCTAAAACACCCGATG
GGCTATTTTTGATATCCTTAACCCCACTTCCTCCTCAGGAAATTAATACTGAAAAAGAAA
TATTAAAGAGAGAATACGAAGATGTCACAAAACTTATACATAAGGAGTTAAAAGATGAAT
TAGAAAAAGCTCTTTTTGGAAATATTCTAAGAGAGGTTGAATTTCAGATATATTGGAGTG
GAATTAAAGATTTTGATTTAAAGAGAAAATTTAAAATTGACTTTCGTAAGCCTCACTCTT
TACATATTGCTCTATTCTTATCCAAAGATAAAAGAGAAATTGGTGATATTAAAAACACTA
TAAAAAAGTTAATTGAAGAAGAGGGGATAACTGAAAGAAACTTAATTTTTATTATTTCTG
ATACTGATTTAGGGGTAGATAATTATGAAAAGATTATTGAGTATCTTGCGAGAGAGAAAG
TTGCAAATACCCACTCTTATAAAGAGGAAGCAGATATTAATAGAGATTATGTGAAAAGGC
TCATAGAAGATTGGGTAAATAAAATAAAGAGGGGTTATTTTGATGTATATCATCAAAATG
AAAGTGGTACACTCGAGTCCTATCCTAGGTTGAGTGTAGTAAGTTTAGAAGATCGCTTAA
ATAAAGTGATATCTCCTAAAATATTTAGATTTGGGTTAGAAAACATAGAAGAGCTAACTA
AAAATATTAATATATGGAAAACAAGCCATTCTGAAAAGGTTGCGGGCATTTTTCTTTCTA
CAAATACACTAAGTGAGTTGGAAGAAGAAACAAAAAGTGCTCCTTATAGATATTTGAGAG
GTATATTTATGAACAATAGAGGAGAGTATATTGTAGATAAAAATTTAAGGTTCCACAATA
ATGTTGATATAGATCATCCTACAGTGAGAATATGCAGAGAGGTAGAAAATGAGATAGAGA
AAAATAAAAGCAAAGTCTTTAATCTTGGTGATACTTTGGTATTTTTAAGGAAACCACCTT
ATGGGCTTTACCACAATCCAATAAATTATGCAGTACTTTCTTTTGCTTTAAGGCCATTTG
TGGGTAAATTATACGAGGCAAATACTGGGAAAAAGTTAACAAGTGAAACCTTAAAGGATA
AAGTCGTAGACTTGTTTAAATACTGGGATAATGGAAAAGATAAAGAAAAATTAGAAGTAA
GACTTGGTACTCCTGCTGAGGAAGAACTAATAGGAGTATTGAAGGAGATGTTTGGTCTTA
GAGAAGAGGACAGTTTAAGTAGTATAAGGTTGAGAATTAGAGAATGGGTGGAAAGAGCAG
GTTTTCCTCTGTGGTCTTTAAAGAGTTTTGGAAAGGAAGAAAAAAGTTTGAATCTTTCAT
TAGAAGTTTTGGATTTTTTAATAAGTAAGGAAAAATATTTGAATGAGAATATTATTGAAA
GATCTATAAATTTGCTTAAGATGAATCAAACTAATTTAAAACCTCTTTTAAACAAAGATA
AGCTCAAAGAGGGATTTGTCATATGGTTAAAGAGTTTAGAGGAGGTAAAGATTGAAGATG
AGGAAGTAGAAGAGGTAATTGGTTACCTTCGTAAGAATATGCAAGAGGAAGTAGTTTTAT
GGAAGGAGGATAAAGTAATAATAAAACTGAAGGACTGGGAAAAAATAAGGGAAAAAACAA
AGAATGAAAGAGAATTCATATCTTCATTAGAAGAGATATTTAATATTCAAACTTCTAAAA
CCCAAGAAGATCTGCGTGAAAAAATAAAAGCTCGTATAAATGATTTAGGTTATCCTTTGT
GGCTTTTGAGATATGTGCTTAGGGTTGAAATTGGGGAAGCCTTAAAGAATATTGAGGACT
TTATCAAAAGAGAACGTAAATTATCAGAGGAAATTCTTAAAGAGTCTTTGGAGAATATAA
GACCTTATGAAAGCTTGCTTTCTAAAAATCTTAGTACTGATGTATTAAAAGAAGGTTTTT
CTCAATGGGTAAAGGAGAAGAGTGTCTTTAATATAGATTTGGATTCTTTTTATTCTTATC
TAAAAGCCAATCTTAATAAAGACCCATATCAGTGGGGAGAGAAAGATTTAGAGGATACTT
TAAGGAAATATGAATTTTCAAAGAAACTATCAGAAGTTTTTGATGTAGATCTTGCTAATT
CTATTACAGAGCTAAGGGAAAATATTAAGAAAAAGGTTCAGGATTCTTTGTATCCGTTTT
GGAGTTTTAGTTTGTTGGAAGGGGATGAAGAATATGTTGAGTTGGTTGAAGAAATTATTA
ATTTTCTGACTTCAATTCATAACTTAGATATTAGTGAAATTGAAAGATTATCAAAAATGA
TTAATAGGAAAGGGAACTCTCTTAAGGAAGCTATAAAAGAACAACGATCTAAAGAACTAT
TCTTAAAATGGTTAGAAGATATTCTTGGTTTTAACGAAAATGTGGATGAGATTGCTGATG
AAGTAAGAAGAAGTATGTCTGCTGAAGATTATTATTGGAATAAAGATAAAGTGGAGAATT
GGATACGAAGGAATCTAGGAAATCTCATCTCTGAAAGGAAGAAGGAGAGGGTAAAAGAGA
AAATAAAGACTACACAGAAAGACCTAAGAGAGATCTTGATAGAGCTTATTGATAAATATC
CTCAAATTTGTAGTATATTGGAGGATATTTTAAAATGATCTCTGTCCTTCATAAAGAGGA
ATTTAGGGACAAAGTAGAAGAAGATAAGGAAAATAGAATTCCCTCTTATTGCAGATTCCC
TGTAAGGTTTATATTATTAGAAAATTTTGAAGATTTAAGAGATGTGGTGGAAAATTTCAA
GGATAAGGCTAATATTTTTGATATTACAGATCTTGAGATTTTTGCTAAAAACCATGATGG
GTGGATAACCCCTAATGCGATTATAAATAAAATTAAAAGTCTTACCCCCAATAGTGACCA
TCTTATACTTTTGCTTTCTGAGATTGTAAGATTTCTTTCTGATGAAGAGTTCTTTAGTTT
TTTTAGTGGTTTGATGAGTATAGAAAATTTGGATATATCCTATTACCGGAGACGTTTATA
TATTCCCTTGGTAGGTATTACTCAAAGATTTATAAATATCTTTTGGGATAAGTATAATAG
AAGAGAAGAATTTAGCCCAGTATGGCAGATTTTAGGAAATAAAGACAGGTATAATTTATT
CCTGGTGAGTTTTGACTTTGAGGTAAATCCTGAAGAATTCACACTAATTAATTCTTCAAA
GGATTTTTTAGATCTATGGAAGAAGCCGAATATAAATAATAAGTTAATTTCTAAATCAAA
AACTCTTTGGTGTTTTTCTTCAAAAGTTTTTAGCGATGAATTTTTTGAAATAACAAGGAT
CAACAATATAAAAGAATACTTATCAGAGGTTCTAAAAATTAAAGTTCCTTTTTCTTATAA
AGATGAAGATGAAAACTTCTGGAAAATCTTACTTAGGGAATTAGAAAATAGGAAATTACA
TAACCTTTATGATTTCATAGGAGAGTACCTTAATATAAAGAGGTTAGAAACAGAAAATCC
TATATCTTTATGGATTAAAAAAGAGAGTGATTTTTCGCACTGGCTTATTAAAAATTACTA
TCTTTCTGATCCTAACTTTGAGAACGCTTATATAAGAGAAGTGGTTTCTTCTATAAGAGG
TTATGATTTTAGGGATTTTCTTGAGAATTATTTTTTTAAAATTTTCGATAAAAAGTTTTC
TTCCGATGTGTTTGATGAAAGAAGAAAAGTTCTTCGAGAGTTTTACTTAGAAAAAAAGGA
TATGGACTTTAAATTCCTTGAGAATCCTTTAGAAGAAAGATTTGGTTTATTAACTAAAGA
GGAAATTCCTAAATACCTTACAGGTATCACTTTCTTTGAGAAAAAATGGATTGTAGAAAA
TTTAGATTTAGTAAAGAATTTGAAGAATGTTTATCCAGAATTAGAATTCTATTTAAGAGA
TTTAAGCTTTAATAATTTGGCAGAAGAAAACTTATGGCTCAAAGATTATTTCAAAGAATA
TCGTATTTCTAGAATAAAAAATAGTCCTTCTGAAAAACTTATTGAGATAATCTCTAATAA
AAATATTAATTTAGATACTCTTTACAAATGCTATCATTCCTTTGAGGAAGTAGATAAATT
GATAGAAGATGAAGATGAAAAAATATGGATTGATGGATTAGGAGTAGAGTTTTTACCTCT
TGTAGTCTCACTCCTCGAAGAAAAGAAATATTACGTAGATTTTAGAATTGCGATATCTAA
TCCTTTTTTAAATGATAGGTTTAATGATTTTGAAAATATGGAGAGAATATCACTTTTGGA
TGATTTTAACCAGAGCAATGGGTATAAATATCCCGAAAATTTAATAGTAGAGATAGAAAT
TGTAAGAAAAGTAGTGGATAAAATTTCTGAGTTTAGGGATAGATTTGTAATATTTTCCAA
TCGAGGTTTTAGAAGTTTTACTTATGAATTTAACAAAGAAGATCTGGTTGATAGTTTTCA
GGAAAAGTCAGCTCCTGAAGAGGTTTTAATTCCTGTAATATATGCATCTAAAAGGTCTTG
GGAGGATATAGTTTACAAGATCACGCTCCTTGATGAGGTAATTTCTTATAGAAAACCGAT
TTTGAGATTTAAGGTTAAGCCTAAGCCTAAAAATAGAATTTCTATAAGATGTAAAGATAG
GGAATTAACAGTCAGTTATGATGGCGTAAATGATTTATATGAGGTAGATTTTTCTAAATT
CAAACCAGGAGAGTATAAAATTACCATTATTATTGGGGCTTGGGAGGAGACTAAGATTAT
TACTTTGAAAGGAGGTTTCAAAGAAAGAGATATATTATGAGGGAGTTAAAACCTTTAGAT
TTTAAGATTAAAAGAGTATTTCCTCAGGAATCGGTTTTGAAGAAGAAAGAGGTTTACAGT
GTATTTCATGGAAAAAATATTCCCTCTTTTATCAAGGATTGGTTGGTTAAGAAATTCACT
GGAGAGGATGATGTAGTTGATTTAGATAATCTTATGGATTACATGAATAAGCATATTCCC
CAAAAAGAGTCCGAGAAGACTTTTAAAGGAAGAATTATGTATGATAAAGGTGTACATAGA
GTTCTTACAAGGATTGTGGTAGAGCCAGATGTGAATGAGGGGATTTTTAGATTTTCTATT
CCCGATTTAGGAATTACCTTTAGAGAAGGTAGAGTGTCAGAGCATCTCTTGGAGGAGCAT
AATGAGCTTAAGGGAGGAGAAGTTTGGGGAATTTTTACTTTAACTTATGTTCCTAAAGAT
GCTTTAGATGAAAAAGGGTTCATTGAGTTAGTAGATTATGAACCCTTCAAACCTTACGAA
GTGGATTTAGAGTACTTTAGAGAGGGAAGGAAAGAATTTACTCTTGAAGAGTGGATTGAT
GTATTAATAAGAGCCATGGAATATAATCCTGATGGTTTTGCGGATTTAGAACAAAAGTTA
CTCTTTATTTCAAGACTTTTGATATTTGTTGAACCCCGATTAAATATGATAGAGCTTTCT
CCTAAAGGAACTGGTAAGTCCTATATATTTAATAATTTAAGTAAATATGGTTGGTGTGTA
AGTGGGGGAATCGTTACTAGAGCCAAAATGTTCTATGATATGAAAAGAAACGTTTTTGGA
TTCATAACTAAGTATGATTTTGTGGCTTTAGATGAAGTGCAAACAATAACTTTTTCCAAC
GATGATGAAATGAAAGGAGCATTAAAAAATTATCTGGAATTTGGCAAATTTACCGTTGCA
AATGTTACCGGTATTTCTAATGCAGGTTTGATGTTACTTGGAAATATTCTTTTAGATTCA
AATATGCAACCTATAAACAGAAGTTATTTTGAAGAACTTCCTGAAATTTTCCGAGAGTCA
GCCTTGCTGGACAGATTCCATGGCTTTATCGAAGGGTGGAAATTGCCAAGAATTAACGAA
GATATGAAAGTGCAAGGATATACTCTAAATGTAGAGTACTTTTCTGAAATACTTCACATT
TTAAGGGATTGTCCAGAATTTTCTGCTATAGTAGAAGATCTTATAAATATACCTCCTAAG
GCAGATACGAGAGATGTCAATGCTATAAAAAGGCTTTCTTCTGCTTATTTGAGATTACTA
TTTCCTCATGTTAGAAGGCCTGGTGATATTAGTAAGGAGGATTTTGAGAGATTTTGTTTA
AAACCTGCTATTGAGAAAAGAGGAATAATTAGAAGACAATTACATATTTTGGATCAAGAA
TACAAAGAAGAATTACCAGATATAGGGGTGAGATAAAAATGTCATATGATTTTTATGAGG
ATGAACTTTTTGAAAAGATAGAAGAAATTCTTAAAGGAGAGGATAAGATAGAGGAATCAA
CTCTGACAAATTTTGGAAAAGATCAATTCTATAAAATTGTTGAGATGCTCACTGAGGAAC
TTGAGAAAATGTCACGTGATATTAACAATCTCTCTAAAAGGGTAGAGTATTTGAAGGAAA
AGCTCAAAAAGGTTTTATCTTATAAGGGAGAATATAAACCTATTGAGAAAGAAAGAAATG
TAGGAAAAAGACCTTCAAGAGGTTTAGCAACACCAAAAGAAGAATATTATATCCCTATTC
TTGAAAGTCTTTACGAGTTAGGTGGAAGGGGAACTATTGGAGAAGTTCTTGATAGAGTTG
GAGAAAAGATGAAATATGTCTTGAACGAATATGATTATGAGTTTCTGCAATCTGGTAATA
TTCGTTGGAGGAATCGTGCTCAATGGACAAGGCTTGAACTTGTTCACCAAGGTTTGTTAA
AGAATAACTCTCCTAATGGGGTCTGGGAGCTTTCTGAGAAAGGATATAAATTTTTAATGG
AGAAAAAGAAGAGTGGTTCTTAGCCATGCCTGATTATGATTTTTATGAAGAGGAGCTTTT
TAGCAGGGTAGAGGAGCTTTTAAAGGAATTAGAGGCCAAAGAGGAAGCTGATTTAGAGAA
AGCGTCGAGGAAGGGAGAGAAAAAAGATTATAGAGTAAGGATAAAGAAGTTTAAGTTTTC
TCGTCGCTATACACCTTTAGAGGAATTGCATATAGAGGAGAGCGAAGAAGTTTCTGATCA
TTATGAGTACTTTGAGGAAGAAAATATTTATGCTATTCAGGATTTAATTGAGGATCCAAG
AAGCATAGAAGAGACAATAGAGCAAATAGATATTAGAAGAGAGATTGAGAGGGCACTTGA
TGCCCTCTCAGAAAGGGAAAGAGAGATATTAAAATGGAGATATGGTTTTAAAGATGGGAA
GCCAAGAACTTTAGAAGAAGTTGGTAAATTATTTAATATAACAAGGGAGAGAGTTAGACA
AATTGAAGAGAGAGCCCTACGTAAGTTAAGACACATTTTACAGCAAAGAGATGTATGGTA
AGAAAATTAACTATAAAACTTTTCTCTCATCTCATCCATATTTATTACTTTATTATTTAA
TCTTGCTTCCTCAGAGGCAAAAGCCATAAGATGACTTTCTATAGATTCTTCAATATTTGA
AAGAGTTTCTTCTTTTTCTCCCTTGAGTACTTTTACGAATTCTTCCATTATTCCTTCGTC
GCCTCCTGCATGCCCTACTAAGTCTTTAAAGGGTAGGCTAAGATTAATCAATTCTTCTCC
CTTTCCAAACTTTTGGATATGAATTTTATTCTCGTCAAGATCTCCATAAATTTCTCCATG
GGTTCCATAAAGATATATTTTTCTTGTAATTTTATTGGTAAAGGCAGTCATTATGAAGGA
AGCATATACATTATTTTTAAATTTTATTGAAACTATTTGATGATCTACCACATTGTTATC
AGAGTAATAAACACATCTTCCATAAGGGCCCTCTCTTAGGGCTTTTAATCTCCCTTCTAA
AGATAGGTCCTCAGAGATTACAGATACAGGCCATCCTGTATAATCTCCTAAATAGATTCT
TTTTGCATCATAAGGGCAATCTATATTACAGTCAAGACATCTTTCCTTTGCTCCCTCTGG
AGCATTTTCTTTTTTAAAGTATCGTAATTCTCCAAAGGATGATAAGGTTTGAGATTTTTC
TCCTGTAAGGAAGGTTAAAATATCAAGATCATGGCAACTTTTGGCAAGAATTGAAGGGGC
GGATGTTTCTGAATTTCTCCAATTCCCCCTTACAAAGCTGTGGGCAAAATGGAAAAATCC
AATATTTTCCACAAGGTTTATACCAATAAGATCTCCTATCTCTTTTTTATCTAAAAGCTC
TTTTAGCTTTTGGAAAAACATAGTGTATCTTAATACGTGAGCTACTGTTATGTTTGCTTT
ATTTTCTTTTGCTACTTTGTATAATTCCTTTATTTCTTCAAGATTTACTCCTATAGGTTT
TTCTAAGAGTATATTATATCCTTTTTTAATGGCTGCAATAGCAGGTTTCACATGCATTCT
ATCCATGGTAGTTATGATTACTCCATCGGCAAATTTTTCTCTTTCAAAGACTTCTTCCCA
AGTTTTAAACTGTCTTTCAGGAGGTATATTATGTTCTTTTGCAAATCTTTCTCTTTTTAC
ATCATTAGGCTCTGCTACAGCAACTGCCTTTATATCAGGTCTCTTTAATATTATCTTTCC
ATAGGCTTCATACCCTCTATTTCCTGCGCCAATAACTATGACTTCAACGTGTCTCATTGT
TTTTCCTCCTCCTTATAAATTTTTAAAAGTTTATTTATAAAATCTTCTCTCTTTTGGCCA
TTATTTTCGTAATTTAGAAAAGCAAGAAGCACAGCACCGAGTACAGGGGAAAGTTTTGGG
GGTTTTACCTCATATCCTCCTTTTGCCAATAGCTTTATAAACTCTTCTCTTACAATCTCA
TTTTTTTCTAAAACACTTCCGCTATAGGTTACAGTAATTGGTTTTTCGATTTTTAAAAAT
TTGTTTGCTGTGGTTACAGTAAGGGCTAACTCTTTTGCTGATTCTTTTAATATCTTTAAA
GCCTTTTTATCACCTATTTTAGCAATCTCGTAGGTAATCTTAGCTACAGAAGCAATATTT
GATCTTCTATCTTTTTGAGGATCGTAGATAAATTCAATAAAATCTAAGTGATCTCTTAAA
TTTAGTTTTTTAAAGATTAGTTTTGTAAGATCTGTTCTTCTTTTCCTACCATCAAGTTCT
CTGCTTACTTCATTCAGTGTCCTATAGCCTATATAATATGCGCTTCCTTCATCTCCAATG
ATACTACCCCATCCTGAAACTCTTATATCTTTATTCCCTTTTCTTCCGTAGGTTATAGTT
CCTGTTCCTGCTACTACATGAATTCCATCTCTTGCTAAATTCCCTCCAGCCCATCCTATA
ACTACATCGTTTACAATGGTGTCTGCTTCTATATTCAATTCTTCTTTTATTATTTTTCTT
AAAATTTTTATATCTTCTCTGAATTCTCCTACTGCAGGAAGCCCAAAGCAGGATTTAATA
TCTTTAGGATTTATATTCTTTAGTACAGGATAGAGAAGTTCTCTTAGATTTTTTCTAAAA
ACTTCTTCACCATTTTCTAAGATATTAGTAGGACCCGATGTATTTTTAAAGATAAGATTA
CTCTCTTCATCTAGAAGATAAGCAATAGTCTTTGTTCCTCCACCATCTACACCTAAAAAG
TACATTTTAATCACCAAATTTTTTAATTTTTAGATTTAAAATCTAGAACTTTACTACCTT
GGTCAGATTTCTTGGATTTTCTACATCTATGTTTTTACTCTTTGCGATGTTTAGTCCTAA
TATTTGACCCCATATAACCTTTAAAAATAGGCTTTCAGGAAGGTCAGATATATATAAATC
TGTATCTTTTCCGCCTATGGTTATCACATCTGCCCCATAGTTTTTGAGTTCATTAACTAA
GGGTTTTTCTTCCTCTATTCCCTTGGTATATATGGAAACTAAAAAGCCTTCCTCAAGTAG
GGATTTTGGACCATGCCTGTATTCAAAAGTAGAGTAAGCTTCTATTTTAGATAAGGACAT
TTCTTCTAATTTTAATGCAGATTCTCTGGCAATACCCTCTTCTGCTCCAAGTCCTAAGAA
CACATAATGTTTATAGGATGTATGGTTTAAGGATAAATCATTAGCACTATTTATTATCCT
TTCGGTTTCTTTTACTAAGTCCTTATATATATTTATATCTTCTCCTTTGATAAAGCTTGC
TATTAACTGTAGGGTAAGAAGCATAGAAGAGAAGGACTTTGTCATAACAATAGCCTCTTC
TTTTATTGGTAATATAATTGAACTTTGAGATATTTTAACTAATGAGCTGTCTTCTTCTAA
AGTAATACCAAGAGTTGGAATTCCTATTTCTTTGAATTTTTCTCCCGCTTTAATCACTTC
TGTAGATTCTCCTGAACGAGATATCAATATGGCAGATTTTTTTATATTTTTAGAAGTCCC
TAAATTTTCATCTATAGCAAACCATACTTCTCCTCCTGGTAGAGCTTTGGTTTCTATTTG
AGTTTTATGGGTAAAGAATCTGCTTCCAGAAAGGCTTAGATATAAAGAAGTCCCACACCC
TATAAAATAGATTATATCGGAGTTTAAAATGAATTTAGGAAGATTATTGTTTTTTAAGTA
ATTTTCAACATATGCAAAAACTTTAGGAAGTTCTGTAATTTGCTCTTTAATTTCTTTCTC
TACAATATACATAATATTAACCTCCTACAAGATAAATTTTTGACTCCATTCAGGAATTTT
TTTGAACTCTTCAGGTATAGAGTCTGAGACTATATAATCTAAATCGTCTAAGTCACATAC
TTTAAAGGGTGCTGAATTGTTAAACTTTGAACTATCTACAATAAGTACTTTTTTCTCTGC
TTTTGAGATTATTGTTTTTGCTACTTCCGCCTCTTCCATATCAAAGAAAGTGATGCCATT
TTTTATATCTACACCATTAGCGCCAAAAAAATAATAGTCTATTTTTCCTATTTCCTGGAA
AAATTTAATTACATGTCCTCCAATACATTCAAAGGATCTTTCCTTTGCTGTTCCTCCCGA
GTGGATCAATCTAAAATTTTTTCTTAAATTTATTACTGCCCATGCAGTAGTGATGGAGTT
AGTTAAAATGGTTAAATCAGTGATAGGACTTTGATCTAAAGCTTGTACCATGTAATATAT
AGTAGTTCCCCCACTCATGGCAATGACAGAATTATCTTTTAAGAGAGATATGGCCTTTTT
GCCTATTTCTTTTTTAATTTCTTTATTCTCTTCGAGTCTTAAGAAGAAAGAGTTTTCTGA
AGATATACTCGTTGCTGTTGCCCCACCTCTTACTCTCTTTATTAATCCTTGCTTTTCTAA
AAATTTTAAATCTCTTCTCACAGTTATTTCTGAGATGGAAAGTTCTTTTGCTATCTCTTG
GACAGTAAGAAAGCCCCTTTCTCTTATTAGTTTTAAAATCTTTTCAAATCTATATTCTTT
CATTTTTGTTCACCTTAGATCTTTATGTGAATTTTTTATTATTATAATAGATTATTATGG
ATTGTCAAAGATCAGAATCTCTATGTAAATTTTTATTTTTCTTTATTGATCTAAGGCGAT
AATAGATTTATCTATTAAGAATCAAAATTAATCATATATAATCTACTTAATTGTAAATTT
TGATTATAAATGATATAATACGTAAAAAAAGTAAGGGAGGTGTCTTAATTGAGAAGGATT
TTTACTCTTTTAGCTATTTCCCTTTTAATTTTGCTTATGATTGCTTTGGGGCAGAAAACA
GTAACTATTAGATATGGTGTATAGATGAGTGAACAGTTAGATGGTATAAAAGCTCAAATT
GCTGCTTTTGAAAAGAAATATCCCAATATAAAGGTGAAACTTGAGCATGTGCCTTGGGAG
GATTATTGGACGAAACTTCAGACTATGATGGCTGGTGGAGATTGCTGGGATGTGTTTACA
ATGGATACAGGTTTTTATTTACCCGATTATGTGGCAAGGAATGCATTAATTGATATTACG
CCATATATAAACAGGGATAAGGTAGATTTAAGTGTATATCCAGCGGGTGTTTTAAAGTTA
CACAATTTTCAAGGGAAGTATTATTCTTTGCCAAGGGATTACGATACTATTGGGATGTTT
TACAACAAGAAAGCCTTTGATGAGTTGAAGTTAAAATATCCTGATGGGAATTGGACCTGG
GAAGATTTAAAGAATGCAGTTGCCAAGTTAACCAAGAAAGATGCAAAGGGTAATATATTA
AGGTATGGAATTACTGTAGATGGTGGTCCTCTTTCCGTATCACAGGCTTTTCTATTTCCA
ATGATTTTATCTCTTGGAGGAGATTTAGTAAAGGATGGCAAAGTAGTTTTTGACAGTGCT
CAAGCAAAGGAAGCATTAAGTTTTGCCAGGGAGTTAACTGAGAAGGGTTATGCTCCAAAG
CCTGGAGTAACTAGTGGAGACTTATTTATAGCAGGGAAGAGTGCTATAAACTTTAGTGGT
TCATGGATGATGGGTTACTATGCTGAGAATATTAAGTCTTTTGACTTTGGAGTTGTGATG
ATTCCAAAATCAAAAACAGGTAAGAGAGCAAATATTTCTGATTCCTTAGGTAATGTTATC
TGGAGTAAGACTAAGAATTTAGATGCTGCATGGACTTTTGTTAAGTGGATGGCGAGCAAA
GAGGCGGCAGAGATTCTTGGTAAATCTGGTACTGTGATTCCTGCATATAAAGGTACGGAT
AATTTGTGGGTACAAAGTTTCAAGAAGTTTAAGAAGGAGAAAGATGCACAAGTATTTATA
GACTCTGTGAAGTATACAAATCCGTGGCCACAGACAAGAGGTTCTAGTGAGTGGTTTGAT
AGATGGGAGACCTACTACATAGTAGAGATCATAGCGGGAAGGTTAGGGGTAGATGAAGGG
TTAAAGCAAGCTACAGAAGAGATAAATGGTATTATTGAGAAGGCATCGCAATAAGTTGAG
TTTGAGGGGAGAGATCAGCTAATCTCTCCCCTTTTAAGATGGAGGTTTTAGAATTATGAG
GGTTCTTGGAGGAATTCCAAAATATAGGCAGGCAATTTATTTTTTTGCCTTCTTATTATA
TTCCTTTTGGAATTTCTTTTAAGCTTGCTCTTTCTAAATATGATGCCGTTTCTGAGCCTC
AATATATAGGTTTAGAAAATTTTAGAAAGATCTTTCAAGACAAGATTTTCTGGATTTCTT
TAAAGAACTCTTTTTTATATGCTCTGTATGTGGTACCAACAGTAGTAATTTTAAGTTTTC
TTATTGCGGTTGGACTAAATAAGGATACTAAGTTTTTTAGATTTTTAAGAGTTTTTTACT
TTATTCCTACAGTAACTTCTTCTGTTGCTATTAACTTTGTATGGCTTTGGTTTTTTAATC
CTGAATACGGACTTTTAAATACTATATTAGGATTTTTGTGGATTAAAAAGATATATTGGT
TGACAGATTCTAAGATTGCTTTATTTTCTCTTGCTCTTGTAGGCATGTGGGGAAGTTTGA
GTTATAATATTATTCTTTTTCTGGCAGGGTTGCAAAATATTCCATCAACTTATTATGAGG
CCGCATCTCTTGATGGTGCAACTAAGAAGGATATTCTATTTCATATTGCTCTTCCGCTTA
TGACTCCCATCATCTTTTTTGTACTTATTATGCAAATTATTAGCTCAGTGCAAATGTTTG
AAAGTGTTTTTATTATGACAAGGGGAGGTCCTGGATATTCTACTTATACTCTAGTATATT
ACATCTATCGTAATGGTTTTAATTGATTCCGCATGGGATATGGAACAGCCTTATCTTGGA
TCCTTTACTTTATTCTTTTAATCTTAACAATAATTCAGTTTAATCTTCAAAGGAGATGGG
TCTATTATGAGTAATAAAATTATAGCCTTTTTACTTATAATTGGTGCTCTGATTATATTT
CTTCCTTACTGGTTCATGTTAATTGTTTCTTTTGAGACTATTGAAGAGGCTTTTGCGGTA
CCTCCTCATTTTTTTCCCTTTAAATCCTATAATTAATAACTACAAAGAAATATTTGTAAA
ACTTGATTTTGGAAGGTATTTTTTAAATTCTTTAATTGTTACTTTGAGTCTTGTTTTTTC
TCAAATTGTGCTTTGTTCTCTTGCAGGTTATGCCTTTGCAAGGCTTTATTTCCCATTTAA
AAATGTAATTTTCTTAATTTTTCTATCGGTGATAATGCTTCCTGGAATTGTTCTATTAAT
TCCCAGATATTTAATTTTGAAGAATTTAGGTCTTGTAAATACTCTAACGGGAGTAATAAT
CCTGAAGATATTTAGTGAATTTAGTATTTTTCTTTATAGGCAACATTTTCTATCCATGCC
TATTGAAATGGAAGAGGCTGCTATAGTAGCTGGTGCTAATATGTGGAATATATTTTGGAA
AATTATGATGCCTCTCTTCAAGGACAATATTTTAGTAATTGGGGAGTAATTATGGCAGGT
GGTGTTATCGCTTCGCTTCCTCCTATCATTCTTTTCCTCTTAACTCAAAAGAGTTTTGTG
GAAGTTATAGCTTTTAGTGGACTTAAATAATACAGAAAAATAGAGGTGTTAGGAAATGAA
GATTAGTTTTATTGGAGCTGGAAGTGTGGTTTTTACAAGAAATCTCTTAAAGGATTTGGC
ATTATTTCCTGAGTCTGAGGGAATAGAGATAGCTCTTATGGATATTGATCCTGAGAGATT
AGAAGTAGCAAGAAAAATAGCCGAAGAGATAAATGAAAAGAAAAATAAGCATTGGAAGAT
TAAAGGTTATATGGATTTAAAATCTGCTATTGAAAACTCTAATTATGTGATAAATACTGT
TCAGATAGGCGGGAAAGAGGCTACTTATGTAGACTTTGATATACCTGAAAAATATGGATT
AAAACAGACCATTGGAGACACTCACGGAATTGGTGGTATAATGAGATTTTTAAGGACAGC
CCCATTTTTAAAAGATCTTGTTAGGAATATAGAGGAATATGCTCCTTCAGCTTTACTTTT
GAATTTTACAAATCCTATGTCTATGAATCAATGGTATATCAATGATATTTCTGAAATTGA
AACCGTAGGTTTATGTCATTCTATTCCTTATACCATTGAGCAGATATCAAGTTATGTGGG
GGTTCCTTCAAAGGAGGTAAACTACAAAGTAGCAGGCATCAATCATATGGCATGGGTTTT
GACTTTTGAAAGAAATGGAGAGAATTTATATCCTCTTCTTTTTAAGGCTATGGAAAGAAA
AGAAATATGGGAGAGAGATCCTGTAAGGTTTGAGATATTAAGAATGTTTCATTATTTTGT
AACAGAATCTTCAGAACATAATGCGGAATATGTTCCATATTTTATTAAAGATGAGGAGCT
AATTAAGAAGCTAAATATTCCTATTAGAGAATACATAAGAAGAGTAGAAGAGAATGAAAA
AGTTTTTAATACTTTTAAAGACTATTATTTGAAGGGAAATAAAGAAGCTTATGAGATAGT
AAAAGAACATTATGGAGAAGAGGAAGAAGACACTTCTAAGGAGTATGCTATTCAAATTAT
TCATGGTATGGAAACTAATGATTCAAGGCTTGTTTATAGCATTGTTAGAAATGAGGGGAT
TATAGATAATTTACCTATGGACTGTATGGTTGAAGTTCCATGTTATGTGGATAAGAATGG
GGTTTCTCCTTTAAAAGTAGGGTATTTACCTGATCAGTTAGCAAGTTTAAATCTTCTTCA
TATAAATGTACAAAGACTTGCAGTAAGAGGTGCTGTAGAAAGGGATAAGGATTATATTTA
TTATGCTGCACTTTTAGATCCTTTAGCTTCCTCCATGTTATCTCCAGAAAAAATACATAT
GATGGTAGATGAACTGTTAAAAGCTCATAAGGAATATTTAAAAGATTTCTTTATAAAGTA
GGTGAGTGCTTATGTGGCTTAGTAAAGATTATTTGAGAAAAAAGGGAGTTTATTCTATAT
GTAGCTCTAATCCATATGTGATTGAGGCAAGTGTTGAATTTGCTAAGGAGAAGAATGATT
ATATTTTAATTGAGGCGACACCTCATCAGATAAACCAGTTTGGTGGATATTCAGGTATGA
CTCCCGAAGATTTTAAAAACTTTGTAATGGGAATAATAAAAGAAAAGGGAATAGAAGAGG
ATAGGGTGATTCTTGGAGGGGACCATTTAGGCCCTCTCCCTTGGCAAGATGAACCTTCTT
CTTCTGCAATGAAAAAGGCAAAAGACCTTATAAGGGCCTTTGTGGAGAGTGGTTATAAGA
AGATACACCTTGATTGTAGTATGTCTCTTTCTGATGATCCTGTAGTGCTCTCTCCCGAGA
AGATAGCAGAAAGGGAGAGGGAACTTCTTGAGGTTGCAGAAGAGACTGCTAGAAAGTACA
ATTTTCAGCCTGTGTATGTGGTGGGAACTGATGTACCGGTAGCTGGAGGAGGCGAAGAGG
AAGGTATTACCTCAGTGGAGGATTTTAGAGTAGCAATCTCCTCTTTAAAAAAATATTTTG
AGGATGTTCCAAGGATATGGGATAGGATAATTGGTTTTGTAATAATGCTTGGTATAGGTT
TTAATTATGAAAAAGTGTTTGAGTATGACAGGATTAAGGTGAGAAAAATTTTAGAGGAGG
TAAAGAAAGAGAATCTTTTTGTTGAAGGTCACTCTACTGACTATCAGACAAAACGTGCAT
TGAGAGATATGGTAGAGGATGGAGTAAGAATTCTTAAGGTTGGTCCTGCTTTAACAGCAA
GTTTTAGAAGGGGAGTATTTTTATTAAGTAGCATTGAGGATGAGCTTATATCGGAAGATA
AAAGGTCTAATATTAAGAAAGTTGTGCTTGAGACTATGTTAAAAGATGATAAATATTGGA
GAAAGTATTATAAGGATTCAGAAAGATTAGAATTAGATATTTGGTACAACTTACTTGATA
GGATTAGATATTATTGGGAATATAAAGAGATAAAAATAGCTTTAAATAGGCTTTTTGAAA
ATTTTTCGGAAGGGGTTGATATTAGATACATCTATCAATATTTTTATGATTCGTATTTTA
AAGTAAGAGAAGGAAAAATAAGAAATGATCCAAGGGAGCTAATAAAGAATGAAATAAAGA
AGGTCTTGGAGGACTATCACTATGCTGTAAACTTATAAAATTTTATTTAATAGTATTTTC
CCATTTTTCTAATATGTTTTTATCAACCACACCTTCCATGGGACCTCTCTTGGTTACACT
GAGAGCTCCTATTATATTTGCTCTTTTTAATGCTCTTTCAATATCATAACCTTGTAAAAT
ACTAGTTACAAATCCGGCATCAAAGCAATCTCCTGCTCCGGTTGGATCAACCTCTTCTAC
CTTAATGGGATCAACTTTATATACTTTACCTTTGTAATATGCTTCTGCCCCATGTTTTCC
TTTGATAGTCCAAGCTCTACTCTTATATTTGGATCAAAGCTTATTAATTTACCATACTCA
TAAGATAGAGCTACAGCTTTTTCTATTGCTTCTCTTACATTATCCTTTATGGCAAGAGAG
CATCCCATCACATGTAAAGCTTTTATGTTTTTTATTAAATCATCGGTGATATCTTCTGGG
TATATATTGCTTGCTGCAGAATGTGGTAAATGAAAGATAAATTTCCTTTCCCCATTAGAA
AAATAAGTTACAAAGGCAATTCCAGTGATATATTGGTTGGTTTTCTTTATTAAGCTAGTT
TCTACACCATCTCTTTTCAGTCTCTCAAATACATTTTTACCAAAGTCGTCCTCTCCTACG
CACCCTAAGATTCCTCCTTTAAGTCCAAGTTTTACTACTTGGTCAATAAAGATTGCAGGA
GCACCACTTGGATATGGTCCTAAAAATTCTCCAGGGCTTAGGAAGTCTTGATCAATATTT
TTTGCCATTATTTCTAAAAGAATCTCACCTATAGTTAACACATCAAGTTCCATTTTTCTA
CTCCCCTTTAATGTCAATTATCACTTTAAAATATTCTTCTTTATACTTTAGTATATCTTC
AAAAGCCTCAGAGACTTTATCAAAAGGATATAGGTGGGTAATCAAAGCTTCATAATTTAA
TTGGTTTTTTCTTAATAGGTCAATAGCAATGAGATAATCATCTTTTGTATACATTAAGGA
TCCCTTTAGGTTCAATTCTCTATCCTGAATATAAATGAGTTTTGCTGTAGAAATCTCCTT
TGGTACTCCCATAAGGATAATGTCAGTTCCCTTTCTTGCGTATTCAATGGCCATATTTAT
GGTTTGATCTACTCCTACACATTCAAATACTAAGTCAGGTCCTTCTTGGGTAAAGAGGTT
TGAATTTAATTCTTCTGGTTTTATAGTAATTATTCCAGGGCATAAAGTTTTTGCAAGATG
AAGCCTCTTATCAAGTACATCAACAAGAACTATTTTTTTAGCCGATGATAGATATAAAAC
TATGGTGGTAAGGAGACCGATGGGACCACTTCCTATTACCAGTACTTCATCCCCTGGTTT
GAAGGATGATCTTCTTACTCCATGTACTGCAACTGCAAGAGGCTCAGTTAATACGGCTCT
TTTTAAAGGAATATCATTTATTTTATAAACTTTGTGGGCTGGAATTTTTATATACTTCTG
AAATCCGCCGTTGGTTTTTGTACATCCTATTACATCAAGGTTTTTGCATATGTTATATCT
TCCGTGGGTGCAGTTATAACAGGTCCCACAGGTTAAACTCGGCTCTACTACAACAAAATC
ATTTACTTCTAAATTTTCTACATCCTTTCCCTTTTCAATTACTTTTCCTACAAACTCATG
TCCTAAGACAATACCTGGTTTTACAAAAGGATGTTCTCCAAGATAGGCATGGAGGTCAGA
GCCACAGATTCCCGCATAGATAACTTCAAGAAGAACCTCATTATCTTTAGGATGCTCTAT
AGGTGTTTCGATAAGTTCAAGTCTTCTTATATCTCTAAGAAGCCATCCCATATTTTTCAT
GGTAGATCCCCCTAAAGTTATTTATTAACGTTATTAGTTAAAGGTTATTACAATTAAAAG
CTTTTTTCAAGGCATAGAATCATTCTTATATTGATCTTGTGACTGATTAGTCATATAATA
GGTTAGATTTTAAGAAAGGGGGAATATTATGTTTATTCAAATCAAAGATCTCTCTAAGAG
TTATCAGTTAGGACTAACTAAAATTAATGCTCTTAAAAGAGTTTCTATGGATCTTGAAAA
GGGTAAAATCTATGTAATACTTGGGCCTTCAGGCTCTGGAAAGACCACTCTTCTTAATAT
TCTTGGAGGAATTGATAAACCTGATGAAGGGAAAGTTATAGTTGAGGAAGAAGATATAAC
TAATTACGGTGATAAAGAGTTAACTAACTATCGTAGAAGGAAACTTGGTTTTATCTTTCA
ATTTTATAATCTTGTGAATTCTCTAACGGTCTTAGAAAATGTACTTTCTACAAAATATCT
CTCAGAGGATGGTTTAGATCCTAAAGAAGTACTTGAGATTGTGGGAATGTGGGAACATAA
GGATAAATTTCCCTTTGAGCTTTCTGGAGGTGAACAGCAAAGAGTAGCTATAGCAAGGGC
AGTAGTGAAAAATCCGGCTATAATTCTTTGTGATGAGCCTACTGGTGCTCTTGATTTTGA
AAATGCGAAAAGAGTACTTAAACTCCTTGAGGATATAAATAAAAGATATGGTACCACAAT
TATAATTGCTACTCATAATACTGCTATCGCTAAGATGTCTCACAAGATTATAAGGCTAAG
AAGTGGTGAGTTAGTTGAATATCAAGATAATCCATCTCCTGTACCTGCTGAGGAGGTGGT
TTGGTAATGCTTAAGAAAATTCCCCTCAGAATAATGTGGAGGGATAAGTCTCATTTTTTA
GGGATAATTTTTCTTGTGCTTTTTGCTTCTTTTGGCTATGCCCTATTTAGTATTCTTATT
ACAAATATTGATACCAATTATCAAAATTTTGTTGAAAAGTATAATCAAGAGAATTTCCAC
TTTACAACCTTCTTTCCTATAGATATAGAGGCTCTTGAGAAAAAATATAATGTGCTTATT
GAGGAGAAGTTTACATGGGATTTTCAATATGGTGATAAAGTAATAAGGTTTTTTAATGTA
ACAGAGAAAGTAAATAAGCCTTTGATTCTTGAGGGAAGCCTTCCTAAGATAGGAGAAATT
GCTGTAGATCCTAATTTCGCAGAGACCAATAAACTAAAGATAGGTGATGTAATCAACATA
AATGGTATGGATTTTCATATTTCAGGATATGTAGCTCTTCCCGATTACATATATATAACT
AAAAATGAAACTGATCTTCTTCCTGATCCCTTGCATTTTGGAATTGGAATAATGAATTTT
GAAGATATGAAAAAGTTTTTGAGCAGTGTTGCCTATAGATATTACATGGTAAGAGGAAGT
ATTTCTGATCTTGATTCTTTTAAGACAGAGTTAAATTCTAAGTATACTCTTCTTTCTTTT
GTGGAGAAGGATGAAAACTTTAGAATTATAGTTACAGAGATGAAAATGAAGAGTGCAAGA
CCTATGTCCTTTGTTATTGCTGGTACTATTTTGATTATTTCCTCAATTCTTCTTTTTATT
GTTTTGAGAAGGCTTATAAACTCAATGCATGCTGAGATTGGTACTCTTTATGCCTTGGGA
TACAGTAGTAAAGAGATTGTAAGTGTATATATTCTTTTCCCCATATATATCTGGCTGATG
GGGGCCATTCCAGGAAGTGCTCTTGGTTATGCCCTTTCTGGTCCTTTTACAGATTTCTAT
GTGTCCTTTATAAGTGTACCTGTAGTAGAAAAGTTTATCCCTGTGAAAGATCTTTTTATT
GCTCTTTTTGTACCTGCTCTTTTTATGATTCCTTCTGGATACATAGCTATTAGAGACCTT
CTTAAGAAAAGAGTTGTGGAGATAATAAGAGGAGAGTCGGAAAAGAGTTTTAAAACAAGA
TTTCGTATGAAATTTCTTGATAGATTTTCTTTTAAGAGAAGAATAATGTTAAAACAGGGA
CTTTTGCATCCTTCAAGAGAGCTTGTTTTGATAGTAGGAGTCGCTTTTGCTACTTTGATT
ATTCTCTATGGAGTCGTAGCAAAATCTGCCCTATCTTACCTTGTGGAAGATACATTCAAA
AATATTTTTAAATATAACTACATGTACATCTTTAATTATTACGAAAAAGAGAATAAATAT
CCTAATGCAGAACCTTTTAATATGTTATCTTTCTATCTTAAGGGTACTAAATCGAAGGTA
GTAATCTATGGAATTTTAAAAGACTCTCAGATGATAATTCTGAAAGATAATAAAGGAAAT
AAGATAAATTTAGAGGGTCTTGTAATTTCCCAATCTTTAGCAGATAAATTCAACCTCAAG
GTTGGAGATGTTTTGACCCTGGTAAACAACATTAATGGTAAAGAATATAGTTTGAAGATT
ACAGGTATTGCAGATCTTTATGTAGGAAATAGTGGCTATATGAATTTAGAAGAGTTTAAT
AAGACTTTTGATTTAGAAGAAGGCTCTTTTATAGGGCTTTACTCTCTTGATAAACTTGAT
GTTCCAAAGGAAAATCTTGTTACTTATATGAGTAAAGAGGATGCAATAAAGGTATTTAGG
GATTCTGCACAAAGTATAGACCAAATGCTTCAGGTGATGTATCTTATATCCTTCTTCCTT
GCTTTTACCATAATTTATGTTCTTGCCTCTCTTGTGATTACAGAAAATAGAAAACCTCTT
GCTATCTTTAAGATTCTTGGATTTAGAGATGGAGAATTGAGTTCTATGTTTCTTGGTTTT
AATAATTTCTCTTTTATGATTGGTTTTCTTTTAGGAATTCCTCTTTATAACATGCTTATA
GGTTATCTCATAAAGGAAGTACTAAAAGATGTAGATTTCTCTTTTAAAATGCAAGCTCAA
TTTAAGGATGTAATCTTTTCCTTTGTATATCTTTTTGCAGCTTTTTTACTTTCAAGATAT
CTTGGGAGAAGAAAAATAAAGTCTATTTCTCCAGCCGTAATATTGAAAGAGCAATCCGAA
TAAAACATGGGCTCCCCGAAGGGGAGCCCCAATTTAATTAATTTGTATAAGTTGGAGTAT
AGCTTTCTCCATATCTTTGTAGAACCTTTATAAAAGCTTCCTTATGATTTTGGGATCCTT
TTAATAAATTTGTATAAACCCTTATTATGTCGGCTTTATTGGTTCTACTTATTGCCTCCT
GTAAATCTTTTATGTCAAGTTCTTCAATTAAAATTCCAACTTTTAAGGCTTCAATTACTG
ATTTTTTGCCTCTTTCTATTAAATTATTGTAAAGTTCTGTGAATTTAGGATCTGAGAATT
TTCCGACACTATCATCTGTTATTGGATCCTTTAGATTGTAGTAATTAATTAAAGTCTTTA
CAGCATTCATATGAGTTTGTTCTGATTTTGATATGTTATAAAAAGTAGGAATTTTGTAAA
GGTTGTATAAAGTTGTATATACATCTCTTGCTAATTTTTCCTCCTCCCTCATATGAAGTA
TATCTTTAATTTCTTGGGAACTAAGATTTACTGCAGAAATTCCTAAATTACTAAATAGAG
TGAAGGACATAAGAAGAATTCCTAACATCAATACAAATCTTTTCATTTCTGGTCACCTCC
AAGTTAAATTTTTATTTGCTTTAAATTATAGTCTTTGATACTTAAAGTTTTTTAAGAATT
AGCTTAATTTTTACTTAAAAATTTTATTTTTTTAGTTATGGGGAATGTGGTGATATGGAT
TACCTATAACTCATTCTTCAAATCTTAGGGAGTCTGCCAAGAGAAATAGCAGACCTCTTT
TTTGTGGTATAATATTAAAATCTTAAAAATTCTTGTATCGGAGGTGAAGGGGATTGAAGA
AGTTCATTTTTGTGCTTTTGGTTGTTTTATTATCTTTTTCCATCACTTATGCTGGTAATT
TTGGAGTTGGCGTAGTTATAGGAGAACCTACAGGACTGTCTTTTAGGCTTTGGCAGGGTA
AAGCTCAGGCTTTTGATTTTGGCTTAGCTTGGAGTTTGAATGCTAATGTTCTTCATCTTT
TTGCTGATATGGTGACTCATAATTATGGAATATTTAAACCTAGCTCAGGTTCAATGCCCT
TTTACTATGGGGTAGGAGTAAGAATATTAGCAGCTGATAATACAAATTTTGGAATTAGGA
TTCCTCTTGGGGTCGTTTACATTCCTAAAGGAATGAATTTAGACTTTTTCTTTGAACTTG
TTCCAACATTAGAATTGGTTCCTCAAACCAGTATTGACGTAGATGGAGCTTTTGGTTTTA
GATATTACTTCTAAATATAATTTAATAACGCCACAGGCAATGTTATTCTAGAAAGCCTGT
GGCGTTACATTTCTCTTATCACTTTTAATTTGATACTTCCTATTTCAATTCTTTTTACTT
TGTCTATCTCTTTTAAAGGGGTAAAAATTAGCAGGTTTCTCTTTTCTAAATTTACCTCCT
GAATTATTCCAAGTTCTAATAGGTTTTCTTTTTCATCAATTAGCCCTACAAGTCTTCCTG
TATAGTCCTCTTTTTGAAAGTCTATATACTTGTCTATAGAATGTACCAAGTATATAGGAA
AAAGTAACGTTTTTGCATTTTGAAAGTACATCTCATATCTTTTTTCCCTAAACTCTCTTC
TCTCTTCAGGAGGTCTTTCTCTTGCAAGAATGCTTTTGGGTATTTTATACACATTTTTAG
AAAGTCTTCCTATGATTTTTAAAAGAGGGTCAAGCTCATTATCAGTCTGTATAGCAACTA
TATGGTCAGGATTTATTACAAAGGTTTTATAATATTTTAAGATTTTCCCTAATCTACCCT
TTACAAGGCCACAGGTGTTTATGATTACTATGTCAGCCATTTTTTTAGCTTCATCAAGAA
GTCTTCTTACTCCCGTAATTACTTGTAGAAATCTTCCTGTAGGAGTTATCTCTCCAATAA
AATACCAGCTTTTTATAGGTAGGTTTTCAAAAGAGAAAAGTTCATTTTCTAAAAGGCTTA
AAGATATGGTTCCTGGTACACCAATATCTGCCTGTCCTAAGTCAGAATTAATGATGGCTA
CTTTTAAATTGTTTTTTACTCCATAACTTGCAAGAAATTTTACAAAGGTACTTTTTCCAG
AATTGGGCAATCCTATAACAATAACGACTCCCTTTTTAAGCAGAATATCGTCTGCCGTTT
GTTGCCATAAAGGAGGTATATCTATCATTTTTTAAAATTCAGTTATTTTAGGAACATTCT
CGTAGAGAGATTCTATGTCGTAAAATTCTCTTGCTCTTGGTGAGAAGATATGTACTATTA
GATCATAGTAATCAAGTAAAGTCCATCCAGTGCCTTCTCTTCCCTCGATACCTCTTGGAG
TAAAACCTAATTTTTCCATTTCCTCTTCCACACTTCTTTGGATTGCTTTTCTTTGAGTGT
TAGTAAGTCCTGTGCATATAACAAGGTAATCGGTAAGTCCTGATATTTGGGATACATCAA
TTATTATTACATTTTCTGCTTTCTTCTCCAACACAATACGGGCAACTCTTATGGCTTTTT
CTCTACTCTCCAAGAAATTCATCACCCCTCCTTTATATTATTAGGTTTAAAATATTGCTC
TAAAATGTCTTTTAATTTACTTTCATCAGGAATAACATAGCTTATGCCATTTATAGTCTC
AGTAGTGCCTGGCATTATAAAAGTATGTATATCCTCTTCACTTATATCCATAAACTTTGA
AGCTATTACAATACCTTCCATAAGGGATACATTGGTTTCAAAAATAGAGCCAGCCAAAGA
TATGTATTGGGGCATGTTTAGAAGATTTATTTTTTCTTTCATTTGCTTAAAAAGAGCCAT
AAGGAATTTTTGCTGTCTTTCTACTCTTGCTAAATCTCCCATTGGATCATGTCTAAATCT
CACATAACCAAGAGCTTCCCTACCGTTTAAATGATGTACCCCTGGGGTAAGATCTACAAG
AAATTTATCAGTTTTGTCTCTATAATACATTCTCCTTTCTACTTCTATGTCTACACCTCC
GATGGCATCAATAAACTTTTCAAATTGTTGAAAATTTACTTTTACATAGTAGTGTATAGG
AATGTTTAAAAAACTTTCTAAAGTTTTTAGTGAAAGAGGTACTCCTCCATAGGCATAAGC
ATGATTTATTTTGGTAAAACCATGGTCTTGTATATATACCCTTGTGTCTCTCGGAATAGA
GAGAATATTGACCTTTTTATTTTTAACATCTAAGGAGATAATTATAATAGTATCACTTCT
TCCCGGATCCGTCTTTCGCTCGTCTACTCCTAAGAGAGCAACGTTTATTTTTTCGATTTT
ATTAAAGGCTACATCTAAAAGCTCTACTTTTTCTAAAACAGGATAATTCTTTGTAGGAGT
GTAATTGAAGCTATTTTGGATGTAGTAATATCCTCCTACTCCTACAGCTATTAAGACTAT
AAGGAGTACTAAAATTCCTATTACAACTGCCTTCCATTTTTTCATTTTTTTCTTCTTTTG
CCTCCTTTAGTTTCATTTTTACTAATTTTATTATATTACCAAACAAAGAGGCCCCTCAAA
TTCAAAGGGGCCTCTTTTTATTCTCTAAATTTAATTTATTTTTGATTTCATAAATTAACC
ACGGTTTCTTCTCTCACGTGGTCTTTCTTCCCTTGGTTTTGCCTCGTTAACGATTATTCT
TCTTCCCTTAACCTCTGTGTTATTAAGAGCAGAGATCATTTTCTCAGCTTCGCTTTCATC
TACCTCTACAAAGCCAAATCCTTTAGATCTTCCTGTATTTCTGTCAGATATGATTCTTGC
AGAATATACAGTACCGTGGCTTGCGAAGATATTTTTTAGTTCCTCTTCTGTTGTTGACCA
AGGTAAATTACCTACATACAAAGTCTTGCTCATTTTTTCACCTCATGGAAATTTTTTAGA
GTTTCTGGGGAAGCTTTTGGGGAGCATTCCGGAACCCTTGAAAAAAGAACACTCTTAGGA
TACTCTCGGTACACTTCACCTCTCTTTCTGGGAAAATAAAAATACTTGAGAGCTCTTTTA
GGGGATTCCCAAGGAGTCTCAAGTATTTTCTTAACGAACTCAAAATTTCTTTTTAAAAAC
TCAAACATACTCAAACAACCTTTTAGTGAAAGTTATCATATCACAAAAGATTAGAGTTGT
AAATATGGTAATTTAGAAATTTTTGGTCTTGCTGATTCTTATAAGGATTGATATAATCTA
TCCATAGGGGGAAATTAAAGTGTATTTATTTTTCAAAGACAATATTTTTAAGGATAGGTT
AAATTTTTTATGGTTATAAAAGAAATAAATTGTAAGACGGCTATTTCTAAGTGTAAATTC
CCTGATGGTGGATGGGCAATAAATCCATATATTGGGTGCTCTCATGGATGTATTTATTGT
TATGCAAGGTTTATGAAAAAATTTACAAAACATACTGAGAGATGGGGAGATTTTGTAGAT
GTAAAAATAAATATGCCTGAAATTCTCAGCAAAGAGATTAAAAAAGAAAGATACAAAAAT
GGTAACATCTATGTAGGTACAGTTACGGATCCATATCAACCATTAGAGGAAAAGTATGAG
ATTACTAGAAAGGTTCTTGAGATTTTGTCAGAGTATCCTTATCCTGTAAGCATACTTACA
AAATCTGATCTTGTATTAAGGGATATTGATATTCTTAAGAGGTTTAAAAATGTTGATGTA
AATTTCACATTAAATACCCTTGATGAAGATTGGAAAAATTTGGTAGAGCCAAACTCTCCT
CCTATAGAAAATAGAATTTTAGCTATAAGTAAATTAAAAGAAGAGAATATAAAAGTATAT
GCAATGATGGGGCCTTTTTGGCCCTTCTTTTCAGACGCAGAGGAATTAATTAAAACCTTT
AAGGTTCTTGGAATAGAAGAGATATACACAGAAAGTTTCAATACTATTGGTGGGACTTTT
ACCGAAGTAGAAGATAGGATGGCTCAGTATTATCCCAATATTCTTCCAAGAATGAAGGAG
ATTCTTTTTAATAAGGATAACTTTAATAATTTTTATTCTCTCATAAGAGAAAACTTATTT
GAACTGTCAAAGCAGTATGGAATAAAAATAAACATATATTTTGGCAGAGGTCACAGTAAA
TTTAAAGAAACTACATTTACCTCATCTTCTTATGATGTTTAAATGAATTCTTGATGAACT
TATTTGTGTGAATTTGGGGATGGCTTAATATTATATATTTAAAAAGCATACTTTGAAACC
TAGTTAGACTCATATTATAACTTCCTGCATTCAATCGCTTAATTATTATATATTTATCTT
TTCCAGGTTTATTAATTCCCTTGTTAGTAGTATAGAAAACTTCGTATCCTAGTTCTTTAG
CGATCTCTAACACAGTAGAATTATAAGCTCCATATGGGAAACAAAGATCTTTTACTTCAA
TATTTAAGTTCTTTTCAAGAAGATATTTTGAGTACCATAAATCTCCAGAGATTCTTGATT
TATATTCTTCATCACTTTCTCTGTAGAAAAGAGGTTTATAGATATGTCCTACAAGGGCTG
GGGCTTGACTAAAGAGTCCTGTTCTCACAAGATGATGGGAATCATAAGTATGAGATCCAA
AGTATATAAGATTGCTTTTTAGCATTTCTTTCATTTCATTCCAGGTAAGATGAGGAAAAG
CACCAACTTTGCCTACCATGGATACAATAATAAAGTTTATTGCAGGTACTCTATATTTTT
CCAGAATAGGGTAAGCAAGTTTATAAAAACTTTCATATCCGTCATCGAAAGTTATGAGTA
CTGCATTGTCAGGGATATCTGTTTTTCCTTCCATAAACTCTCTTAAAGTCTCTGGAGTTA
TTGGATGAAATCCCGCATTTTTTAAATATCTTATATGCTCTTCAAAAAGTTGGGGAGAAA
TACTAATAGGGCCTTTTACTTTTTTATCTAGTACATGATAAGTTAAAACTAAGACCTCAT
TGGAGTAATAGGGAATAAAACCAGGATTAATCTCATTATGAGAATTAATATCAGCTCTCA
ACTCTACATAAGAATAGCTATAGGAAATGGAAAAGAAAATTAGGATTATAATAAAAATCA
TTTTATTAATAATATTTAATCTTTTCATATTCCTCATTCTTTAATTACTCCTCTTTTATT
ATCTTTGTTTTTAAGTTGTACTAAGTTTATACCTTAAAAATTTTTTAAGTCAATTGATAT
CCAAGAAACTGTTTGAAATTAATTATGGATAGAGATGACGCTACTGAGGAATAAAGAAAT
CTTCATTAATGAAGTAAGAATAATTTTTAAGGAGAGCTTTAAGTTTTTCTGTTTATATAT
TCTTCATACTGGTACCTATCTCCCTACCTATGCGGTTATGGAGTATGAATCCAAGTTGTA
ATATGTGTATTTTTTAGGTTATAATTAAAAACATGAAGAAAACAAAGTCAATTACAATGA
AAGATATAGCTCAAAAAGTTGGGGTTTCTATAGCAACAGTTTCTAGGGTTTTGAATTATG
ATGAGAATTTTGCAGTTTCTGACGAAGTTAAAAGAAAGATTTTTGAGGCTGCAGAAGAAG
TAAACTATTATCCTAAAAAATATAGGAGAACTAAAACCTATAAAAAGATATTAATTGTTA
AAGCATACTCTGAAAAAGTCGAGCTAGAGGATACTTATTACTTATCTCTTCGTGTAACTA
TTGAGCGGTTGCTTAGAATGAACGAATTTTTTGCGGAGATTAAAGATGATAATTTAAGTT
TAGAAGAGCTTGAAAATTATCATGGGGTAATAATTTTAGGAAATTTAGAAGAAAAAAAAC
TTTATAGCTTTTTGTCTAAGAATCTAAATATTATTTTAGTAGATTTTTCTTGTGACAATC
CATATGTGGATAGTGTTGTAGTAAACTATAAATTGGGAGTTAAGCAGGCTTTAGAATATT
TACTAGTTTTAGGACATAAAAAAATTGGAATTATAAGCGGAAGAGAAAATACGGGGAACA
TGGATATGAGAGAGTTATACTTTCGCAAATTTTTGCAAGAGAAAAATTTATTAAATGAGA
ATTATATATTTTATGGAGATTTTACCCCTCATGGGGGATATATGGCTGCAAAGGAAATGC
TAAATCTTCCTGATAAACCAACTGCAATATTTGTTTCTAATGATTCTATGGCTATTGGAT
GTTATAAGGCAATTTATGAATTGGGATTGAAAATTCCTGAAGATATAAGTATTGTTGGTT
TTAATAATATATCAATTTCGCGTTTTATGACACCTCCTTTAACTACAGTTAATGTTTCAG
TTGAAGAAATGGCTGAGACATCTTTATATTTGCTTAAAGATAGACTAAAGAGAAACCGTA
AAATTGGCAAGAAAGTTACTATTTCAACAGAGCTTCTAGTGAGGGAAAGTTGTAAAGAAG
TTTAATTGAAAAATAACTCTAATTTGTTTTAAGATCGATTAGAGATACGATAATAGCACT
AGATAAAATGAGCCCACACCCAAGTATAGTAGGTAAGTTTATATCCTCTTTATATAAAAG
GTAAGAAGCTAAATATCCCCAAATAGCTTCAGTACTTAGTATAATTGAAGTAATATAAGG
TTTTATGAATTTTTGGGAGTAGGTTTGTAATATGTAGGCTAATAAGGTGCTGAATAAACA
AATGTAGACCAAGCTAAATAAAAGTCTTTTGTTTTTTTCTCCTATAATAATAAATACAAG
ATTTTTAAACCAAACAAAATTATATTTTATTAAGATAAGGAGCAAAGAGATTAAAGAAAC
AGTTAAAAATTGCCAAAAGGATAAATTTATCAGGTCATCATTTTTTATGAAAATATCAGT
AAAAACTATGTGAAATCCAAAAAACAGAGCGCATAATAGGCTAAAAAAATCTCCTTTATT
TAGATAAAAAGCATCTCCAGAATATGATAATAAAAAAACTCCTAGTACACATAATAAGGC
TGAAACTATGTGAAAGAATTTTGGTTTTTTCCCTCTTATTAACCAATATAAAAATGGTAC
TATAACCACGTTAGTACTTGTAAGAAAGGCATTCTTTCCAGGAGTAGTATAGAATATACC
TATAGTTTGAGTCCAAAAAGCAAGAAAAAGAAAAAAGCCTAATATAAATCCTCTTTTTAT
TGTTTGTAATCTAGAACTCCTGATAGAGTTATAGTAAATAATAATAAGGAAAAAGGCAGA
AGAGAAAAATCTGATAAACAATACTTGTATAGGGGTAATATGTGTTACACTTTCTTTAAC
AGCTACAAAGCCAAATCCCCATATGGTCGTTGCTAAAATTAAGCTTATATACGAACTTAT
ATACGAAAAAGACAAATTATGCATTATTTGTCCCTCCTAAGTAATTTCTTTGAAATAAGA
TATTTCAGGTTTTCGGAAATTTCATAATGGTTAAATATTGAAATAAAAAGTTCTATTGAA
AAATCTTCGTATTTACAACGATATTTTAATAGTTGGTTTTGTCCGCAGGAGTTAGTTCCT
AATGCATTATTCTTGTAGTCTATGTTTAGAGTTATGAAATTGCTTTTCTTTAACTCCCAA
TTATGCTTTGCTTTCTGAATTTCAGTATCTTCATAAGGATATGCGCTGAAATCAAAAGAT
TTACTAGTACTAACAAAAATTCCAACCCCATAATCATCTGTAAGACTCACATACTTACAA
TCGCTTCTATTAGCTGAATCTTGAGGTTTTATATAACTTACCATGAGATTTTCGACATAA
TCCTCATAACATCCTATAAGTGCTGATTCTTTCATGTCTATGTAATTTGTGTGCGGTCCT
CTTCCAAACCATCTTACGTTTCTTAGATCTCTAGAAAGATACCATTTGAAACCAAGTTTA
GGGAGCATATTGGGGGCTTTGTCTTTATCTCCTTTAGTTTTCGCGGATATTTTTATAATA
ATGTCTCCTGTAGGATATATATGATATGAATAATCTATCACATAGAACCAAGTAGAGTTT
ATTGTTCCATATAAGATTTGAGTCTCTATGTTTAAAAAATCTTTAAAGTCTTTTATCTCA
AATTTATCAACTCTCTCTTTTATAAAAGGTAAATGATATTTATTTATATAGTCACTTGTG
ATATTTTTGTCATTGTCAATAGGTGGTCTCCAGAAATTAAAGAAAGGACCGAAGAGTCTG
ATTTTTTTGCTGTTTTTTTCTCCTTCTATTAGTTTTGCTTTTACTTTATCAAATGTTATT
TTTATGTCTTCCCCTATTATTTCAAGAATATCTCCCTTTTCAATGACAGATATGGGAGTT
TTAGTATGGTTATTTATGAGAGAGGTTTCTTCTTTAATTTCTTCTTCTTTAATTCTATAT
TGAAAGTATGAAACAATATGCCCTCTTTTAGCCCAAGGTGTATCTTCCTTTAGAATAACA
TAAAAATCAATGAAAGTTTCCTGTTTTATGTTTTCATTATTTCTGATTTTTATGACATCT
TCTACTTCTATTTCTTTTTTACACCTTGGAGGAATGTTAGATGGTGTAATTTCTCCACTT
TTAATTATGCCATTATTGTTCCAAATCGAATAAACAACTAACAAGTGATCTAAAGAAATA
AAATTATATAAGTTCTTAATTACAAAGATGCCTTTTTCAATATTAAGCAATTCAATTTTT
ATTGGTTCAAAGATTTTTTTTAACTCTAAAAAGCCTGGTTTAATAGTTCTATCAGGAAAA
AGTATTCCATCTATACAGAAGTTACTATCATTAGGTTCATCTCCAAAATCCCCTCCATAT
CCATAACCTTTATTTTGGATAGGTAATCCATGATCACAAAACTCCCATATAAAGGCTCCC
TGAAAGTTTTCATGTGCTTCAAATAATTCTTGATAATCCTTTAATCCACCAGGTCCTGTG
CCCATTGCATGTCCGTACTCACACAGAATATATGGTTTATTGCAGTTCTTAATAACTTCT
AGTAGAGATTTACTTTCATTCTCAGGTTCAAGCCATGTATACATAGTAGAAAATACATCT
GTGACTCTGCCTTCTTTGTCACCCTCATAGTGAATCATTCGAGTATTGTCAATTTCTCGT
ATTTTTTTTGCACATTTTTCAAAATTTATTCCAAAAGAAGATTCATTACCTAAGGACCAC
ATTATTATAGAAGGATGATTCTTATCTCTATGAACTGTTCTTTCAATACGATCAATAAAG
GCATTTTCCCATTCAGGGTTGTTAGCAAGGTAGTTATGCTTGTCAACAAGTTCGAAACCA
TGAGTTTCAATATCACATTCAGAAATCACGTATACACCATATTTATCACATAGATCATAG
AAGTAAGGAGAATTTGGATAATGTGATGTTCTAATGGAATTTATATTGTACTGTTTTAGA
AGTTTTATATCTTTTTCTGCAATGTCCATGGGGGTAAAATATCCAAAACTAGGATAAAAC
TCATGTCTATTAATTCCCTTCAATTTGATTGGAACACCATTTAGTAAAAACTTATTTCCT
AATATTTCTATTTTTCTAAATCCAATTTTTTGTGGAATTACTTGTATTATTTCTTGGTTT
TTCCTAAGAATTAGAAAAAGATTGTATAAATATGGCTCTTCATCAGACCATTTTTTTATA
TCAAAATAAGGAGAAATAATGTTTAGTTCGTTACCAGATACTTTAAAGTTATCTGAATAT
ATTATATTATTATATTCATCCGCAAGAATATATTCGAAAGTAATTTCTTCTACAAAGTTC
CAGAATTTTAGGTTAAGTTTTATATTCCCCTTCTTATAATCTTCGCTTAAATCCGTTTTT
ACGAAGAAGTCAAATATACCATCTAAAGGTTCGACTCCAATCTCAACATCTCTTATGATT
CCTGCGAGTTTCCACATATCTTGGCCTTCCAGATAACTCCCATCTGACCATTTGTATACT
CTTACTGTAAGTAAATTTGGGCCTTCTACAACATATTTACTTATATCGAATTCTGAGGTT
AATCTTGAACCTTTGCTATATCCAATTTCAAAGCCGTTTAACCATAAGTGGAAAGCTGAA
GAGACTCCATGAAATTTGATTATTATTCTTTTATCAAGCCAATTTGCAGGAATAAAAAAC
CAGGTTCTGTAAATTCCGCAAGGATTTTCCGTAGGAACATAAGGGGGATTTAATGGGAAA
ATATATAATAGATCAGTATAATTGGGTTTTCCAAAGCCTTGTATCTCCCAACTTCCAGGA
ACGTAGATTTCTTGCCAATTAGAGTCATCAAAATCTTTCTTTTGAAATCCTTCTGGCGAA
TATTCTGGAGCTTCTAAGTAAAGAAATTTCCATTTTCCATTCAATAATTTATATCCTAAG
GATAATTTTTTTTCGAAGTAAGAGGCAGATTCTAGAGTTGGGTACGAGTAGAAGTAGGAT
CTTGCAGGTAGTCTATTTATGTTAGTTATTTTGTGATTTTCCCAAGTCTTAATCATTTAC
TCTTTCCTCCTCTTCATAGAATGTAAGGAATATACTAGCAGTCCAACTGAAATCTGTGTC
ACAGAGTCCCTCTCCTGTTTTTGGATTGTAATTTTCACTAAAATAGCTATTTTTAATCAT
AGCCAAATATTTTTTTCTCAATTCTTGTGAAGTCTTTAAATACCCATGCTTTTGCAAGGC
TTCATAGAAAATAAAAGTAGTTGGAGCCCAAATTGGACCTCTCCAATATCCAGTTTCATT
AAAATATTTGCTGTTTTGAGCCTCGGTAGTTATTCCATACGGAGACAAGTATTTTTTAAT
TAATGTTTTATGGATTTGATTTATAATTTCTGGTTTAAGATCTTCTAATATTAAGGGTAT
ATATTTTTGTAAACTTTCAGAATTTATTTTATTATGATTTTTATCATATGCTACAAAATC
TTCTCCATCCCATAAATTTATAAGAGAGAGGTATAGTCTTGATTCTATATCTCTAAATAA
ATCCATTTCAAATCTTTTAGATTTTAAGATAGCCATCTTTTGAAGTACTCTAAAGAGGAT
AATTAAGTATGAATTGAGATCTGGTGATTCTATTGGGGGAGAAGATATAAAAATTGTAGA
ATTATCCATACCACTTTCATTTCCATGATTGTATTGTATTAGGTAGTCTTTATCGTCATC
TCTAAAATTTAACCACCATAGTGCCCAATTTTTTAAAGGTTCATATAAATCTGTTATTTC
TTCGTAGCTTAATAATTTATTTCTGTTTAGATATTCAATAATGAAGCCAATAATAGGAGG
TTTACAAAAGTTATAACAACAATAAACATCATTTACAAAATCAGGTATCAGCCCGTCTTC
TCTTTGCAATTCAGTAAATGTTTTTATTGCATTAATAGATAAATCGAAGAATTTATTGAC
GAGTGGTAATATTATAAAAAGATTATCCCAACTCCAGGCATTTGTCATCTTATTTTTTGA
AGAATAAATAGTCTCATATTTAAGTAGTCCTCTTGGAGATACAATATTAGACCATAGTAT
ATATTGAGCTAATTCGTATTCAAAAGTTTTGTTCCCTTTGAATTTGGAGGAAAAATTGTC
ATACTTTTTCTTGTTTTTCTCTAAAGCTTCTTCATAGGTAGGTTTTATGTTTAGAGAAAC
TTTGTCTATTTTGTCGGTTATCTTTATCAGAGAGATTCCATTCAGGGGATATATATATAA
TTCTGCAGATTCACATCCTAAACCATTCCATTTTGTGTATATTTTTGTTTCTCCTACTAA
TACCTCGATTAAAAGTATTACGTTGTTTTTATGAGAACAATTAAATTCATAAATATTTTT
ATCTCTTTCAATCAAGTTATCATAACCTCTTGTTGCAAATTTAAGGGTTACAGGATGATT
TATGCTCTTAATAACAAGGGTATTATCATCATAAAAAGTAAAGTTTATGGATGAATCATT
TTTGTTTATTCTTAGTTCATAGAAATTAAAAAATATATCAGAGTTTACTGTATCCCATTC
AATTTTTATTAGATTACCCCAATCATTGTCTCCTCCTGAGATGTGTCTTATCCATAAGCT
TTTTCTTTCATCTAAGCTTATTACAATATAAGACCCTCTTGTGCTAAAAGGTATGTTTTT
TAATAAATCTACAGACAGAAAAATCACCCCTTTACACTAACACTTACAATTCCTTCGGTA
ATATATCTCTGGGCAAAAATATACAATACTAACGGTGGAATAGAAGCTATAGTTGTAATT
GCCATAATTTTATTTATTTCAATATGATGTAAGCCTCTAAATTGAGCTACTCCTAGCATT
AAAGTGTATTTTTGGGGATTGTTTATAAAAATCAGAGGACCTAAAAAATCATTCCAGCAA
GTTAAGAAGTTAAATATGATTAGTACCATAATAGCTGGAATTATTAAAGGAATAAATATT
CTTAAGAATATTTGAAAATCATTTGCCCCATCTATTGCTGCGGCTTCTTCTAGTTCTTTA
GGTATGGTAAGCAAGAATTGTCTTAAAAGGAATATATAAAATGGACTTCCAAACCATGCT
GGAATAATAAAAGGTTTTAGAGTATCAATCCATTTTAGAGCTTTGAAAAGTACATATTGA
GGAATCATAGTTACGTCCCAAGGAATCATCATGGTGGCGAGTAGAATAGTAAATAGAAGC
TCTCGGCCTTTGAACTTATATCTTGCAAAACCATAAGCTACAAGGGTACAGGAAAAAACC
TGACCTAAGGTATTAAAGAGAACAATGATTAGTGAATTTTTTAAGTAGAGAGCAAATGGT
TGAGCATTCCAAGCATCCACAAAATTTTTAAAATTAATTTTTGACGGAAAAAATACTGGA
GGGTATGTAAATATTTCATTTGGGGGTTTTATAGCACTTATTATCATCCAATAAATAGGA
CCGATAAAATATATTGATAACACAATCATTACTAAATAGTAACCTATCTTTATTATCTTA
TTCATTTAAAATACACCTCCTATTTTTCCCCTTCGTAATATACCCATCTGTTTGAACTCT
TAAATAATATCAAAGTTAAGATTAGTATTATTAAAAACATTATCCAAGCATTAGCAGAAG
CATAGCCTAGTTTTGAATATCTAAAAGCATTGTGGTATACATACATAGCATAAACATATG
AACTTCTAGCAGGGCCACCTCCAGTTAATAGTAATGCAAGTGTTAAAACCTGGAAGGCAC
TTATAAGGGTAGTTATCAGATTAAATAATATGGTTGGAGAAAGCATTGGTATTGTAATTT
TGATAAACCTAGGCCACCACGTAGCTCCATCAATATATGCTGCTTCGTATAATTCCTTGG
GAATTCCTTTTAATCCTGCGAGAAAGATCAACATGGTATTACCCATAGTCCATAAACTTG
CAATTACAAGAGAGAAAACGCTCCATCTAGTATCTCCAAGCCAATTGATGCCTTCTATTT
TTAATAAAAGAGATAGAATATAATTTAGGATTCCATATTCTTTATCATATATCCAAGACC
AAACTATTGCTATTGCAACTCCAGAGACAACGGTAGGAAGAAAGAATAATGCTTTAAATA
AAGTGGTAAATTTATAATTAGTGTTAATTAATATTGCACAGAGCAAAGCGAATATAGTAT
TTAATGGTACATACCAGAGTACATATTTAAAGGTTACTTTCAAGGAATGATAGAAAAGGG
GGTCTTTGAACATATCTGAGTAGTTTTTTAAACCAATGAAGACTGGTTTCCCCACAATGG
GCCATTTATAGAAGCTCATCACTAAAGAAAAAAAGAGAGGGCCTATGGTAAATATTAAAA
AACCTAAAATCCAGGGCATGAGAAATAGAAAAGGAATATATTCTTTTTTGTTTTTAATCC
TCATAAATATTCACCTCTTTTATTCTTATGAATAAGGTTGGAATTACTTATAAATTGCGA
GATTTCATCTTTTTTAACTTTTTTAAATTTTTGATTTATTTTTCGATTTTATTAAGGGGG
GAACAATAGTTTACTATTGTTCCCCCCTTTTAAAATATTGTTAAATATCTTAGTAATACT
CCTGGCCTATATTAAACTTTAACTTATAAAATTTAATCTTTTAACCAATCTTTAGTACGG
TTGACGAGATTGTCAAGATATTCTTTTATCTTTTCCTCGTTAGCCTGTTCACTGAATATT
TGTTCTATAGTAATTGCTAATTCATCATATATTCTTCTCATGTTTTTATTCAAATAGAAT
GATGGAATCTTATCTGCAGAAACCTCAATCATTTTGTAAAAAGGCTTATAATAAGGATTA
GAGTTTAATTTTAGCTCAGCAACAACGGTTTTCCTAGTAGGTAAATCTCCTTTTCTCATC
TTTATAGCTTCTTTATTGTAACTATAATATTTAACGAATTCCCAAGCTTCTTTTAGATTC
TTTGTGTCTTTTGCTATTGAGATAGCAGAAACATTTAATATACTTTTAACTGGTTTCCCT
TTAAAGGCAGGAAGTATATGAACTCCAAAATTAAGTTTGGCTTCAATGAATTCAGGAAGT
CTCCATATACCACTTTCAAGCATTCCAAGTTTCCCAGCCTTAAAGAGATCTCCTCCTGAT
TGTATTTGTTGAGTTCCTGTAAGAACTGCGATTTTTTCTTTCAACATCTTTGTAAAAAGA
CTCAAGACTTCTACCATTTCTCTGCTATTTAAATATCCGTTTATTTCTTTACCGTCCGGA
CTACAGTATGATCCTCCATTGCTCCAAAGAAATTGTTCAAAGTCATAAGGATCTGGACTT
ACTGGGAATGCAAAGCCATATATTTTTTGGGATGGGTTTGTTAATTTTCTTGCTTTTTCT
ATAAATTCGTCCCAAGTCCAATTAGTAGATGGTGTTGTTATTTTTTGGGTCTTGAATAAG
TCTTTGTTGTAGTATATTACGTGGCTTGTAAATCCAACAGGAAGTCCATATAATTTACCT
TCATATTTACAATAGTTAAATAATGCTGGGTAATAATCATTTAAATTTATACTTTTATCT
TGTTTTAATAGGTCATCTAGAGGAATTAGAGATTCGTAGTAGGTAGGGAAATCCCACATA
TACATTACATCTGGTGGATTTTTGGCTCCGAAGGAGGCAGCTAATTTTTGATCAAAAGAA
TCTCCATAGCTTTCTACTTGTACTTTTATGTTGGGGTATTCCCTTTCGAATCTTTTGGCT
ATTTCTTGCTCTATTTTATAAAGCTCTCCAGTATCCCAAGTTGCAAATCTAATTGTGACA
ACTTTTTGTGAAAAGGAGATAGAAATACCTAAAAGTAGTAGGAACACTAAGAAAAAAGTG
TTAAGTCTTCTCATTATACACCCTCCTTTTTATAATTGTTAATGTTATTTTAAAAAAATT
TTACTTAAATGTCAATAATTTTAATAAAAATTTTTGATTTAGGTTTTCCTGTTTTGCCTT
GTTGACTAATAAAATCTTCTTTTTTAAAGATTTTTGCTTTCAAGAAGCTAAATAAAGTTT
AAAAGTCGGTTTAGTTTTTTATTTAATTTATCCTTATTTTAGGAAACTAAGCACTGATTT
TAATAAATAAGGAGATTTTTATTAAGGAAAAAGCATAGCTTTGAGGAGTTGGAAAACTTT
AGCCTTATATTCTTTTAGTCTTACCTGTGTTCATACTTATACAGTTTAGGAATTTTTTGG
TTTCTGAGACTGTTTAAAAAAATCAAAATTATAGTCAAGAGAGAAACTACAATAAGGATA
AGAGGTTGCATACAACCTTGCTATATTCTATTTTGTTGTTATCTCATAATTTTCTTATCT
TATAAAGATCTTCCCTCATAGAATATCTCTTCGCCTCTTTCCTTTGTTTACTTAAGTAGG
GATTTTAATAGATTTACCCCACTGGTATAAGCTTTTCCCTCCTCTCTCAAACTATACTGA
CATGGAAATTTTTATTGGTATAATGACAATATACCAACATTATACTGGTGGGATACGATG
AGTAGGGTAAATTTAACTAAGGAAGAAATTTATCAAAAGCTTAAATAGAAAGATTTTGAG
AGAAGAACTCTCTCTAGGAGAATGGATTTTTGAGAGAAATTAGGTGCAGAGTATAGTCCA
TTGGAGTAATTTTTGCAAGAGTCAGACTTTATTTCCTTTCATGTACCTTTAATAGACGAG
ACCTATCACCTTCTTAGTGGAGAGGAATTAAAGTTAATGAAAAAAGAAGCATATCTTATA
AATACCGCTCGAGGTCCCATTGTGGATAAAAAGGCTCTTTGCAAGGTATTAAAAGAGAAT
GGATAAGAAGTGCAGCTTTAGATGTATTTGAAAGAGAGCCAGAAATGGAACCAGAACTTC
TTAAATTAGATAATGTAGTTCTTGCTCCTCATATAGCTTCTGCTTCTTTTGAGACTCATA
CAAAAATGTCTATTGTGGCAGCCGAAAATTTAGTAAAGGCGTCAAAAGGAGAAGTTCTAC
CTAGTCTTGTGAATCCTGAAGTTCTTCAAAAATAATAAAGGTAATTTAATAAGGAGGATT
AAAAGTGAATCTTAGAGAAATTGCGTGGAAGATCATTAAATCATCTTTAGAGGTAGTTAA
TCCTAAATTGGCAGTAAAAAATTATCTTTCTTATGATGAAAAGGAGAGAAAGATAAAGGT
AAAAGATAGGGAATTTGAGATAAAAGGAGATATATATCTTCTTTCTGTAGGAAAGGCTTC
TTTTCCTATGACTGAAGGGGCATTGGAAATCTTAGGAGATTTAGTAAAAAAGGGATACGT
AGTAGTTCCTTATGGATATGAAGGGAAGCTTACAGGAAACATAGAGATTCTTTATTCTTC
TCATCCTATACCTGATAAAAATGGAGAAAGAGCAGCAAAGACAATTCTTAATTTTGTAGA
AAGTCTAAAGGAAGATGATATATTAGTCTTTTTACTTTCGGGAGGAGGCTCAGCTCTTCT
TCCTCTGCCAAAGGAAGAAATTACCCTTGAAGATAAAATAGAGACCACAAAACTTCTTTT
GTCTTGTTCTGCAAGGATTCAGGAGATAAATGCAGTAAGGAAGCATTTAAGTAAAATTAA
AGGGGGCCAGCTTGCAGAAAAGTGTAAAGGGACAATAATAACTTTGGTTGTTTCTGATGT
TCTTGGGAATCCACTGGATAGTATTGCTTCAGGTCCTACAGTTCCAGATCCTACTACTTA
TCAAGATGTTTTTACTATATTAAAAAAATATGATTTATGGGAAAAAGTTCCAGAGAGGGT
AAGGGAACTTGTGAAGAAAGGAATTTTAGGGGAAATTCCTGAGACACCCAAATTTATCAA
TGAAAGACATTTTACAGAGGTAATTTTATCCAATAGAAGTTGCATTGAAAGAGCCATAGA
AAGAGCAAAGGAGCTGGGATTCAATACTCTCTTCCTTACAGGATTTTTAGAGGGAGAAGC
AAGGGAGGTTGCAAAGGTTATTGCTGGAATTGTTAAGGAAATAAAATTTTCCCAAAATCC
TATCTCACCACCTTGTGCCTTAATTTTTGGTGGAGAAACTACTGTTACTTTAAAAGGTGA
TGGTTTGGGAGGACGAAATCAAGAGCTTGCCCTTTCTTTTGCTATAGAGATTCAGGGAAT
AGATGGTGTTGTTTTAGTATCCTTTGCCACCGATGGAAGAGATGGACCCACAGATTCTGC
AGGAGCTTTTGCTGATGGAAATACAGTGGAAAGGGCAGAAGAGTTAGGAATGGATCCAGT
ATCTTATCTTTTAAATAATGATTCTTATCACTTTTTTGAAAAGATAAATAGTTTGATAAA
GACAGGACCAACACACACTAATGTAAATGATATGGTTGTGGTTTTAGTAGAATGATGTTA
TATTTCTTCTATACTTAAAGGATTAACAATTTGAGATTATACGCTATTTAACTCTTTTAT
AGATTCTCTTATTATCAACTCTGGCTTTAGAATTATTTCTCGGTTTTACTTTTTGTCTTT
GTTTATTCTCCCTACTTTGTCTAAATCTAATGTTGAAATTCTTTAATAGTCCACTTTATT
CTTGACAGATATATTTTTTAGGTGTATATATGTAATAGACATATATATGGAGGTGGATGG
ATTGAGAGGATTTGGTAGATGGCAAAAAGGTATGGGATTTGCTCCAGGTTTTTGGCTTAG
AGCTTTTGTGCTTGTTGCTCTTTCTAAAAAAGAGCTTCATGGATATGAGCTTTTAAATAT
GATTGATGAATATTTTCCAGAATTCTGTTTTTGTAAGGGTCTTTCTGGAATGGGTACTGG
TTATAGGATTTTAAGAATGCTTGAAATGGAAGGACTAATAAAATCTCGTTGGGAGACTGG
AGAAGGTCCAGCAAAGAGAGTTTACTCTTTAACTTCCGAGGGAGAGAAAGCTAAAGAAGA
GATATTGGAATATGTGAAGGAAATGAAGGATAGAATTGAAAGATTTTTAGAATTTGCAGG
AGGAAAGGAGGTGTAAAAAAATGAGATGGTGGCATAGAGGATATGGATGGGGTTTTAGAG
GATTTGGAGGTTATGGTGCTCCTTGGTGCCCATGGTCTTTTTGGGGACGTAGATGGTGGA
GGGGTAGATTATATCCCTACTATGGAATTACAAAAGAGGAAGAAAAAGAAATTCTTGAAG
CTTGGAAAAATGATCTTGAAGCTGAGCTAGAAGAGATAAAGAAGAGATTAGAAGAGCTTA
AGTAAAGAAGTGGGGTGGATAAAAATCCACCCCGCATAAATACTTTTTTTATTTTAATAA
AGGTTTGATCAAAAGGAGGATTGTATTAAGATGCATGTTCATGATCATGAACATAGTGGT
TTAGGCCCTGAAGGTTATTGTATATGTCCAAAATGTGGATATAAAAAAGTACATACACCA
GGTATTCCTTGTAAAGAAGAAAGATGTCCTAATTGTGGATCTGCTTTAATAAGAGAGGGA
TCTTATCATCACAAATTAATAGAAGAAAGGAAGAGGAAAGATGAGAAATGATGATATTAT
TAAGCAGAGAGATAAAATTAAGGAAAGGATGAGCAGGATAAAAAATAAAATTGTGGTAAT
GAGTGGTAAAGGTGGAGTTGGTAAAAGTACTGTTGCAGTAAATCTTGCTCTTTCTTTTAA
CCTAAAGGGATATAAAGTAGGGCTTCTTGATGCAGATATAACAGGTTATAGTGTGCCAAA
ACTTTTAAATTTAAGTTCTGAAAAGCTTTATAATACTGACGAAGGAATACTTCCTGCAGA
GACTACTATGGGAATTAAAGTGGCTTCAGCAGGTTTTCTCACTGAAAGTGAGGAAACTCC
TATTATATGGCGTGGTCCCTTAAAGGCTTCTTTAATAAAGGAATTTCTATCGAGCATTAT
TTGGGGAGATCTTGACTATCTTATAATTGATCTTCCTCCTGGAACAGGAGATGAGCCGTT
GAGTATAGCGCAAGATATACCTGATATAAGTGGGGCTGTTATTGTGACTATACCTTCAGA
TCTTTCTCAGAGAGTGGTAAGAAGAGCTGTAAATTTTGCAAGATTATTAAACATGCGGAT
TATAGGAATAATCGAAAATATGAGTGGATTTGTTTGTCCTCATTGCGGTGCAAGGGTTGA
CATATTTAATAGTGGCGGAGGAGAAAAGATTGCGAAAGATTTAAATGTACCTCTTCTTGG
GAAAATTCCTTTAGATCCAAGGGTAGCAGAAAGTGGAGATAATGGAATTCCTTTTATTCT
TGCCCATAAGGATTCTGAGGTATCAAAATCATTTATGGAGATTGTGGAAAAAATTGAAGA
TTTTTTAAAAGGAGGTAAGTAAAAATGAAAGTTGCTGTTGCTTCAGATGATGGAAAGGTA
ATCTCTTCTCACTTTGGGAGATCAAGAGGTTTTGTTATTTTTGAAATTGAAGATGGAGAG
ATAAAAAGTAGGGAATATATTTTAAATACTTTTACGGGACATGCAAGAGGACTACATCAT
ACAGGACATCACCATTATGATAGTCATGCTACGATTATTGAAAATCTAAGGGACTGTAAA
GCAGTAATTTCTCATGGAATGGGAAGAAGACTTTATGAAGATTTAACCTCTGCAGGTATT
GAAGTATATGTTACCGATGAAACCGATGTAGATAAGGCTATAGAACTTTACATCAAGGGA
GAATTGAGGAATGTCTCAGAGCTACTTGACTAATATCACGATACTTTGTGATGATAGGCT
TTCCTTTCCTCTTTTTTCAGAGCATGGATTTTCGGTTCTTATTGAAAGAAGGGGAGAGGA
AGCTTTACTCTTTGATACTGGAGGTAGTGATGTATTTATAAAAAATGCAAAAATTTTAGG
AAAAGATTTAACAAAGGTTGAAAATATAGTTATAAGTCATGGACACTATGATCATGCGGG
AGGTTTAAAGTACTTAGCTAAATTTGATAAAAAGTATAAAGTATATCTTAGGAGAGAGGC
ACTTTTACCTAAGTATAGTGGAGATAGGTTTACAGGTATAGACTGGGATAGTATAAAAAA
AGACTTTGATTTTATATTTGTTGAGAAAGACATAGAAGAGCTTGAAAAAGGGATTTATAT
TTTTGGCTCTTCACCTTTAAGGAGCGAATTTAACAGCATTGATCCTAATTTTTACGTAAT
AAATGAGAAGGGAGAGAAGGTAAAAGATAAATTTGAAGATGAGCTAAGTCTTGTTATAGA
TGAGGGCGAGGGAATAATACTAATTACAGGTTGTGCTCACAGAGGTATTGTAAATATTGT
GGATGATACTCTGAACAAATTTAACAAGAGGATAAATCTTCTTATTGGAGGATTCCATTT
ATATAAATCTTCTGAGGAGAAAGTAAAGAAGGTAGTTGATAGCTTAAAGGGCTTTAATAT
AGGGAAAATATTACCTTACCATTGTACGGGAGAGATAGCAATTAAACTTTTGGATTTACA
TAATTAAAAATTAACAGTTATAATAAGAGGAAAAACTAATAATTGGGAAGAGATATTGTG
AAGGGAGTAATTTTAGCAGGGGGAACAGGTTCTCGACTTAGGCCACTTACAAAGGTAACT
AATAAACATCTTCTACCAGTAGGAAGATATCCTATGATTTTTTATCCCATATATAAACTT
AAGCAGGCTGGTATATATGAGATATTAGTAGTTACAGGAAGAGAGCACATGGGAGATGTG
ATTGAGCTTCTTGGAAGTGGGAGAGATTTTGGAGTGGAATTTACCTATAAAGTGCAAGAT
GAAGCGGGAGGAATAGCTCAGGCTTTAGGACTTGCAAGGCATTTTGTAGGAGACGATAAG
TGCGTAGTAATACTTGGAGATAATATTTTTGAAGATGATATAACTCCATACGTAAAGAAA
TTTGAAGAACAAAAAGAAGGGGCTAAGATTTTACTCAAAGAAGTTCCCGATCCTCAAAGA
TTTGGAGTTCCCGTATTTGAGAATGGAAGAATAATTGCTATAGAAGAGAAGCCAAAAGAG
CCAAAAAGTAATTTTGCGGTAACAGGAATATATATGTATGATTCTTATGTTTTTGAGATT
ATAAAGACATTAAAGCCATCGGCAAGGGGAGAGCTGGAAATAACTGATGTAAACAATACA
TACTTAAAGATGGGGAAATTAACCTATGATATTTTAAAGGGATGGTGGACCGATGCAGGA
ACTCCTGAATCTCTCTTTAGGGCGAACGAGCTTGCAAGAAATATAATTCTTGATTTTGAA
TAAAACATGGGAAAATTTAAAATTATAGAGACACCGATAAAAGATTTAGTTCTCATAGAG
ACAAAGATATTTAGAGACAATCGTGGATTTTTTATGGAGACATATAATCAAAAAGAATTT
GAGGAGATAGGATTAAAACTTAACTTTGTACAAGACAATCTTTCACTTTCAAAGAAGGGA
GTATTAAGAGGGCTTCACTTCCAATTCAAATATCCTCAAGGTAAATTAATAAGAGTTATA
AAAGGTAAAGTTTATGATGTGGCCGTTGATCTCAGGATAAACTCTCCTACCTTTGGTAAA
TGGTATGGAGTAGAACTTACAGGAGAGAATGGCCTTGCCTTTTATATCCCTGAAGGATTT
GCTCACGGTTTTCTCACTCTCGAAGATGATACCTATTTCTTCTACAAATGCACTGAGATT
TATTATCCAGAGTATGACAGTGGAATAATATGGAACGATCCTGATATAGATATAAAATGG
CCTTTAGAAAAAGTAGAAGAATTAATAATTTCAGAGAAGGATAAAAACCTTCCCAAATTG
AAGGATATTATAGACAAACTAAAAGAAGAGGGAAATTGGATAAAGATATGAAAATAGTAA
TTCTTGGAGGAAAAGGCCAATTAGGTACTGAAATTTATGAATACTTAAAAGATAAAGAAG
AGATATATTCTTTTTCTCATCAAGAATTAGATATATTAAATTATGACCTTTTAGAGAAGA
AGCTTCAAGAGATTAAACCAGATGTGGTGATAAATTGTTCAGCCTATACAAAAGTGGACA
AGGCAGAAGAAGAAAAAGATGAATGCATAAAAGTAAACACTATTGGTGCAAAATATGTCT
CCTTTTTAGCCTATAAAGTAGGGGCTAAAATAGTATATTTTAGTACAGATTATATATTTG
ATGGTGAAAAGAGTACTCCATACACAGAATTTGATGATCCAAATCCATTATCAGTTTATG
GACTTTCTAAGCTTTATGGGGAAAAATTAACAATAGAGCATAATCCTAATCACTTAATAT
TAAGAATATCATGGCTTTATGGCATATATGGAAGAAATTTTGTAAAAACAATATTAAATC
TTGCAAGAGAAAGGAAAAAACTAACTATTGTAAACGATCAGAAGGGATCTCCTACTTATA
CTTTGGATGTAGCAAAACAAGTATATGAGCTTATAAAAAAAGATAAAGTAGGGATTTATC
ATTCCTCCAATCAAGGAGAAACTACATGGTATGATTTTGCGAAAAGAATTATTGAGATAT
TAAAAATAAAAGATGTAGAAGTTCTACCAATCAAGACAGAAGAATATCCAAGTATTGCAA
AAAGGCCTAAATATTCTGTTCTTGATAATTTCCTTTTAAAGCTTGAAGGAATAAATATAA
TGAGAGATTGGGAAATTGCCCTTGAAGATTTTTTGAATACATACAAAGATATACTTTTAG
GTGAAAAAGAATGAAAAAGATAATACTCATTACAGGCGGTGCAGGTTTTATAGGCTCAAA
CTTTATTCACTACATGCTCAATAAATATCCAGAATATGAGATAGTCAATCTCGACAAACT
AACTTATGCAGGAAATTTAGAAAACCTAAAAGAGGTTGAGAACAATAAAAATTATCACTT
TGTTAAAGGAGATATCACAAACAGAGAGCTAGTAGAGCATATATTTGAAGAATTCAATCC
CCAATATGTAGTAAATTTTGCAGCAGAATCTCACGTAGATAGAAGCATTGAGGGGCCTGA
AATTTTTGTAAAGACCAATGTATATGGAACTCATGTGCTTCTTGATGTGGCAAAAGAATA
CTGGGAAAATAAAAAAATGGAAGATGTAAGATTTATACAGATAAGTACTGATGAGGTATA
CGGATCATTACCTTTAGAAAGTAAAGAGAAATTTACAGAGGAATCTCCCTTAAGGCCTAA
CAGTCCTTACTCAGCGACAAAAGCAGGGGCAGACTTAATATGTAGATCGTATTTTATTAC
CTATAACTTTCCAGTAATAATTACGAGATCCTCAAATAATTTTGGTCCAAGACAATATCC
AGAGAAATTAATACCTTTAACCATAAAAAGAGCCTTAGAAGGGAAGCCTATACCAGTCTA
TGGAGATGGACAAAATGTCAGGGATTGGCTTTATGTAGAGGACAATTGCAAGGGTATAGA
CTTAGTACTTCACAAAGGAAGGATAGGAGAGATCTATAATATAGGTGGAGGAAATGAATG
GAAGAACATCGATCTTGTAAATCTAATATGTGGGATAATAGCGGAAATAAAAGGAGAAGA
CGCAGAGAGATATAAAAGATTAATTACTTTTGTAAAGGATAGGCCAGGACATGACAGGAG
ATATGCATTAAGTATTGAGAAGATAAAGAGTGAGCTTGGTTGGAAGCCTGAGAGTGATTT
TTTAGAGGCTTTGAAATTTACTGTTAAGTGGTATATGGAAAGGTGGGAGGGGATAATTTG
AGTAAATTTTATGAAGAAAAAAATGTAGAATATTTTTTGAGAGTTCGTAAAGATATTATA
GACTTGGTGAAAAAACTTAACTTAGAAGAGCCTCTCTCTATTCTTGAGATAGGGGCAGGA
GGTGGAAATACATTAATTGAATTAAAAAGGTTAGGTATAGCAAAAGAAGTTGTAGGGGTA
GATATTGTAAGGTTAGTAAGTAGTTATCAAGATGATCCTTTAATGGATAATTTTATTGTA
GGAAATATTGAAAAATTTGAGCTTCCCTATCCAGAGAATTACTTTGATCTTATAATATGT
GCCGACGTTTTAGAACATTTGTATGATCCTTGGAATGCTGTGAAAAAGCTATATAAATAT
TTAAAGCAAAATGGATATTTTATTGCAAGTATTCCTAACATTGGTCATTTCTCTGTCTTA
AAAAAAATTTTTATGGATAAGGATTTTAGGTATGATAATGCTGGAATTCTTGATAAAACT
CATATAAGATTTTTCTGTCGAAAGAATATTATTGATTTATTTGAAGCAAATAATTTAAAA
GTTGTGAAAATGATATCTAATTTTGAACTTAATAAAAGGAGCAAGAGTAATATCCTAAAC
AAAATAAGTCTTGGTTATCTTTCTGATTTATTAACTGTGCAATACTTAGTGATTTCCCAA
AAATATGGTTAATGAAAAAGTTGCAATAGTAATATTAAATTATAACGGTTGGCAAGACAC
TATAGAGTGTTTAGAGTCGGTCTATCAGATTGACTATCCCAATTATGATGTTATATTGGT
TGATAATGCATCATCTGAGGATTCTATAGTAAAGATAAAAGAGTATTGTGATGGAAAGAT
AAAAGTAGAATCAAAATTTTTTGAATACAATCCCAATAATAAACCTATAATGGTAGCAGA
ATACGAAAAGAACGAGCTTGAGGATTGTTCTATAGATCCTGATTTTAGAAATTTACCTTC
TAATAGAAAGTTGATCTTAATTAAAAATGATGAGAATTACGGATTTGCTGGAGGTAATAA
TGTTGGTGTAAGGTTTGCAATGAAATATTTAAAGCCTGAATTCATTTTATTTTTAAACAA
TGATACGGTCGTAGATGAAAAATTTTTAATGAGTCTTGTAGGAAAGATCAAGGATAATTC
AATTATAGGAAGTGCGCAGTCTTTGCTTTTAAGAAAAGATTGTGAGACTATAGACTCTTT
AGGACAAGAATTGAAAATGAGGGGCCTTCAAATTAGTGATAAAGCTATGGGAGAAAAAAT
AAGTAATTACAAGGATATTAAAGATGCCGAAATTTTTGGTCCTTGCTGTGCGGCAGCTAT
TTATAGATCAGAGGTCCTAAATAAAATAGGATTTTTTGATGAGGACTTTTTTTATATATA
TGAGGATGTTGATTTATCATTTAGAAATAGATTAGCAGGTTTTAAATCATATTTAATTGT
AGATTCTATGGTATTTCACAAAAGAGGAATTTCTGGAGGAAAAGATAAGACGATATCAAT
GAAGTCTTACTTTTCGTTGAGAAATTACTTGTCTATTTTGATAAGATACTATCCTTCTAA
TCTCATAATTAGAAACTTACCTAAAATTCTATATATTATTTCTAGACTTTTTGTTAGTAG
TTTATATTTTAAAAAGTTAAATGAAACTATCATGTTTTTTTATAAATCTCTAAGATACAG
ATATTCGATAGAGGATAAATTAAAACTAAGGATGATAATAAAGGAATGGGTTAGATGAAA
AATAACAAAGTTTACATCATTATTATTCATTATAAAGGTCTTGAAGATACTTTTAGTCTT
CTTGATAATCTCTTATCATTAGACTATCAAGATTTTCAAGTGATTCTTGTAAATAATAAT
CCTGAAGAAAATTTATTTGGAAATTTGAAAAGTTTTATAATCACAAGGGGTTGGAATTTG
CTTACCGAACAGGTAGAAGATAATTATATAACGTTAAGTATTGATAAGTTTAAATATCCT
GTAGTTTTAATTAACCAAGAAAGAAATCTAGGGTATGCAGGTGGAGTTAATACTGGAATT
AGATATACTTTAAAATATAATGATTTTTCTTATTTATGGATTTTAAATAATGATCTTATT
CTTGCTCCAGATTCATTAAGAGAGCTAATAAATTTTGCAGAAAAGCTAAAAAGTGAAGGT
AAAAGGGTTGGTATAATTGGATCGAAACTTCTTTACTATCATTCTCCTCAGATCTTACAA
GGAATAGGAGGAAAATATAACAAGTATTTTGCACTTACTAAACATGTAGGAGGCTTTGAA
GAAGATAAAGGTCAATATGATAGAGAAAATATAGAAATCGATTATGTAATAGGAGCATCA
ATGTTTGTGCCAAAAGAGTTTATTGAGGATGTGGGACTTATGGATGAAAGATATTTTCTA
TATTTTGAGGATGTGGATTGGTGTGAAAGGGCGAGGAGAAAAGGATATGTAATTACCTGT
TGTTATAAAAGTAAGGTTTATCATAAGGAAGGGGCAAGTATAGGCTCAAGCTCTAAAGGG
GAGAAAAAAAGTGAGCTTGCAGATTACTATGGAATAAGAAATAGAATTGTATTTACTAAA
AAATTTTATCCTCAGTATTTATTCACAGTATATCTAAGCCTTTTGGGGGTTATTTTAAAT
AGAGTAAAGAGAAGACAGTTTAATAGGATAAAATTAGTTTTTGAGGCAATAAAAGATATA
CCAAAGGAGAATTAACCAGAATAGTTATTTCTTAATATACTTTGATATAAAGAAATATGC
TCTTCTGCAATTTTATCCCAAGTAAATTTTTCTGCGTATTTTCTACTTTTCTCTGAGAGG
TATTTTATTAGATTATAATCATTCAATATTTTTTTAATAACCTCAAAAGCATCTTGCGGG
TTGTTAGCAATTAAGACTGTATCTTTTATCTCTTCAGTGGTGTGTCTTCCTTCAGTTGTT
ATTGTAACTACGCCATTTCCAAGGGTTGCAAGTAGTGTACCTCTTCTTTCTGAAGCACCG
TCGGGAAAAGGAAGATAGGCAAATAATGTTTCTGAAAGGATTTCACATACTTCCTTCTCA
TTTAGATTTATGTTCCAAATAATATTTAGATCTTTTGAAATGTACTTTAACTCTTGGTAG
TACTTATTATCTTTTATCTTTCCGATTATTCTTAAATTTAAACTTAAGTTAGAGTTTTTA
ATTAAGCTTGCAAGTTTTATAAAATCTTCTAAGTTCTTATTAGGGGCAATGAGACCAAAG
TAAACAATTTCTTTTCTTCTTTCTTTGCTTTTATCGCAAAAAGGAATATTACTTCCAATG
GGTATCACATATGTTTTGCTCTTTATGTATGGGTAAAATTTTTCAAAATATTCTTTTTCG
TATTTAGAGGTAAAGATTAACTTTTGAGAGTTTATAGTAAATGCAAAAAGAGAAATAAAT
CTTAGAATATGAGCTTGACTTGCTTCGTGTAAGGTGATCACCATAGGTTTTATGAGACTC
AGAAAGTGAGGACCAATACTGTATCCATACCCTAAGGTAGGATATTGCATGTGAGTAATA
GAGTAGTTTTTAAGCTCTTTATAAAGGTGGTAAATATCTTTTGGTTTCCATTTTTTGGGA
CATAAAACTGTTACATTTAATCCTTTTTTAATTAAGGCATTACTGAGGTTGTAGGTGTAA
TCTCCTACACCGCAAGGTTCGGGTGGTAATGAGCCTGTAATTAAAGCTATTTTCATAGTC
TTTTTTTCATTTTATTCTAACATATTGAGGTGAATTGATGGACAGAAATAAAAGTTTATT
TTGTTTATTTATTTTAAACTAATTATTTTTAAGATCTTTTGATATAATGTTAATAAGTCG
AAAAATATATAAGAAAGTACTCAGATGGGGAGAGATAAAAGGGGAAATAAAATTAATAGT
CCTTCTGTCCTAGCTAAACTTTATAAACTCTATCTTCTTATAGAAAATGGTAGTTATCCT
TCTATCTCTTATCTTCAAAAGAGTCTTGAGCTAAGTGAGAAAACTATAGACAGATATATA
TCTTATTAAGAGACTTCTTTAATATTCCAATAGAATACGATAGGGTAAAAAAGGGATATT
ATTTAGCTGAAAAGGTAAGTTTTCCCATTCCAAAGCTTTCGGAAGGAGAATTATTATCCC
TTTTAATATCTGCAAAGTTGGTAGAGGAATTTAGAAATACTCCTTTAGAAGATTCTTTAA
AAAAACTTGCTAAAAAGTTAGAAGCTCTTTTCCCTGAGGAGGTCACAATAGGAGGAAAAG
AGTTGGAGATGATGCTTTCAGTCTCTCTTTCTCCTATAAAGATGAGGGTTGATATTAAGG
ATACCTTTGAGAAAATATTCTCTGCTATAAAGAATAGAAAAAGGATCATAATAAAATACT
ACTCCATAGAAAGGGATGAATTAACTGAGAGAAAGGTAGATCCATATCATATATACAACT
ACGAAGGAGTATGGTATTTTTGTGGATTTTGCCATCTAAGAAAAGAGCTCAGAGATTTTG
CTTTAGATAGAATTCAGAGCATAGATATCACCTCGGAGAAGTTTGAATTTCCCAAGGACT
TCAATCCTAAAGAATATCTCTCTAAGCCTTTTAGGATATATAAGGGAAGTTTTATTAAGA
TGAAGGTCCTTTTTGATTCTTATCAAGCAAGATGGATAAAAGAGAGAATTTGGCATCCCA
ATCAAAAAGTAGAAGAACTAGAAACAGGTGAGGTTATTCTGGAGATAGAAGGTAATTCTG
AGGAGCTAAAACGTTGGATATTGAGCTATGGAAAGCATGCAAAGGTTTTAGAGCCTGAAG
AGCTTAGAGAGGAGCTAAAAAAAGAATTGAAAGAGGTTTTAAAAAATTATGGATAAAAAT
TTTGTAGGGTCTTATTTTGACCCTACCAACTTGTATGCTAAGAGTAGGAGATAAAAAGGG
GTGAATAAATGAGGATAAAAATAGTTTACGAAACCCTAGATGGTAAAGATATAATTCTTC
CATGCCATTATAATTATGCTATTCAGGGGTTGATATATCAGACCTTCTCTCCTGAGATAG
CTAAATGGCTACATGATGTAGGCTTTTTATTGGGAAAAAGAAAATTTAAACTGTTTACTT
TTTCCAGAATTCTTGAAAAAGGAAAGATTATTGTTAAGGATAATGATAACAAATACTTAA
ATTTTGGAAGGAAGATAACCTTTTATTTTTCCTCCCCCATAGATGATATTGTAGGAAATT
TAGGAGAAAGATCCTTTAGGGAAAGAGAATTTTCCATAGGTAAAAATAAAGTTTATATAT
CTCAATTAGAAATTCTTCTTCCTCCTAAGATTGAGGAGAAGGTTTATATAAAAATGTTAT
CCCCCCTTACTATATACAGCACATTCTTAAAAAATGGATCACGGATTGTTCATTTTTATA
GACCTTATGAAAACGAGTTTTCTAAGCTAATAGAAGAAAATGCAAAGAAAAAATTAAAGA
TTGTTCACCAGAATTCTTATGATGGGGGTTCTTTGTCCATTAAACCTTATAAATTCTCTT
TGGAGAAGAATAGAAAGGTGGTAATTTTCAAAAATACTCCTATAGAGGGGTGGACAGGTG
TGTTTGAACTTTCAGGAGATCCTGCCTTAATAGCTATAACTTATGAGGCAGGTTTAGGAA
ATAAAAACTCAGAAGGGTTTGGAATGTGGGAGATCTGGAGAGAAAAGGAGGAGAGTAAAG
ATGCTGACTAATATTAAAGAAATAGGTAAAATGGTGAGAACCACTTCAGCGGAGGATTTT
GTCTCTAATCTTGTGGAATACGATGAGGACTTGATGGTTGATGAAAAGGAAAATAGAAAG
TTCTTGGTTATAATGGATTTTGACTTAGAAAGTGAAAAGATAAACCTTTATAGGAGAGAG
GTAGATAGGCAAGTATTAGAGGAATATCTTTGGGTAGGAAATGCAAAGGGAAATAATCCT
CAGGATAGGTTAACAACAAATAATGTAAGCTATCTGATCTGTAGCGCTGGAGCTGGAAAT
GGTTCCTCTATTGTAAATCTTCTCAATAATCTGAAAGGTGGTACTCTGAAAAATCTTTTG
GAAGAAGTAAAAAATAAGTTTTTTATGAGTTTGCCTTTAGAGAAAGTAAGATATTGTTTG
GATTTGAGCAAGATTGGGAATGGTGAAATTATAGACATTAAACCCCCTGAGAGTAGTGAT
GAGAAGAAATATCTAAAGGATATTGAAAACCTATGGAAGAAAAAATTTTTGGAAATTATT
GAAGAAAAATTAGGCTTAAAAGAGAAGGAAATTTCTCTCTTTACAGTGACAATAAATGGA
ATGAAGCCCTCGGAGTTTAAAGATTACAAAGAATATATTGAGAATTCCCTTATAGAGGAA
AGTTTTGAAGAAAGTTTTGAGGGCACATGTCATGTTTGTGGAGAGAGAAGCGAAATAACA
TATGACACTACAAAATTTCCTGTCAAGTTTTACATAACAAAGCTTATTACATTTTCTTCT
GATTTTGAAGGAAAAGGCGTGAAAAAAGGTTTTTCTAAGAATTTTAGTTTATGTAGAGAT
TGTTATAAAGACATAATTTTGGGAATTAAATTTATACAGAATAATTTAGACACTCGCCTT
GGGAATAATGACCTTTGGATTATTCCTGGACTATTCTTCAATCCTCTCGGAAAGGAATTA
AAAGAGAGTTGGATTAGGACTTCTCGAGAGTTTGTAAAATCTACTTTCAATTTGCAGGAA
TTTTTAAGTTTTGAGGAACGGATTCAGAGAAACCTTGATGAATATAGAGAATTTGAAGAG
ATTGCTGATTATGGTACTGTGGATTTACTTTTTTATGAGAGAAGTAAGGAGGCTTTTAAG
ATTAAAGAATATATAAAAGATGTACATTTAAGACGGGTAGAGAAGATTAGAAATAGTATA
AGGGAGGTGGAGAATTTAGGACGAGAAATATTTGGAGAGGGAGAAAATTGGTTCTTAGGT
TTGGAAGATATTTACTTTTTGATTCCAATAAGAAGGGGAAAGGTTTCGGAATACAAAAAG
ATGCTTGATCTTTATGAGGATATTTTCTTAGAGCATAGAATTGATAAGGATATCCTTATA
GACTACTTTGTTGATCTTGCAAAAGTTTATAGGTTTGAAAAGTTTTCTCAATACAACATA
AAGATGGTTAAGAATACGGATATGGGGATGTCTCTTTCTATACTCAAAACTAACCTTCTC
TTAAAACTCTTTGAGAAATTAAACCTTATTACAGGAGGTGATAGAATGCCTGAATTTGCA
GATGATGTTCTAGACAAAGATCTACAGGAATATATTTCAAAAATGCAATACAGCGAAGAA
GAAGCTGCACTCTTTCTCTTAGGTTATCTTATTGGGGAGATTGGTTATGAACAAATAAGA
GGTGCAGATTTAAGTGCCAAAAAGCCTATCCTTAATAAGATCAATTTTAATGGTATAAGT
GCTAAAAACCTTATAAATCTTGCCAATGAAGTATTTGAAAAATTAGATCAATACAAAATA
AGAGGATACAATGAGAAGACATTCTCGGTGATGAAATCCCTAATGGACAAACACATAAAG
TCTTGGAAATTGAGTGAACAAGAGAATGTATATTATATCCTCTCAGGTTATGCTTTTAAT
ACATATAAAAGAGTTAAAAGTGTAAAAGGAAAGGAGGATCAATAAATGGGAGTCTATTCT
AAAAATTCTGAAATCTTATTCCTTTATGATGCTAAATTAACAAATCCTAATGGGGATCCT
GATGATGAAAATAAACCAAGAATAGACTATGAAAAAGAGATAAACTTAGTAAGTGACGTA
AGGTTAAAGAGATATATAAGAGATTACTTAGAAAGTATTGGATATGAAATTTTTGTGGCT
AAGGTAGATGGGGAAATTGTTGATGCAACGGAAAGGTTAAGAAGATTCTTTGAGAAAGAG
AATAAAAAAGTGAATTTGAATAAGCTAACCAAAGAAGATGTAGACTTTATACTTTCTAAA
CTAATAGATGTGAGGCTTTTTGGAGCCACAATGCCTATTAAAGCTGGAGAAGAAGGAAAA
GGAGCGAGTTCTAACTTTACAGGCCCTGTCCAATTTACTTGGGGTTATTCTTTGAATAAA
GTAGAGCTTGTTACCTCTAATTCTATAACATCTACTTTTGCAGGAAGAGACGAAGCAGGA
AAAGGGCAATATGGAACCTTTGGAAAAGATTGGAGACTCTATTATTCACTTATTGCTTTC
TATGGTATAGTGAGTGGTTATAGGGCTAAATATACAAATCTTTCTGAAGAGGATGTTGCT
CTTCTTGACAAAGCATTGTTAGAAGCTATTCCTCAGATGGCATCTACAAGAAGTAAGATT
GGACAGAAGCCTCGTCTGTTACTAAGAATAGAATATTCAAAGCCCTATTTCTTAGGTGAT
CTCAGAAACAAAGTAAAAATAGATAAAGAGGAAGGGCTTAGGGATATTACTGATTATGAA
TTAGATATAACTAATCTTAAAGAAGTATTAGAGCAAAATAAAGATAGAATTGATAAAGTA
TATGTCTTTCAAGATCCCGAACTTAGAATTAAGGGAGGAAAACTTTTTGACCAATTGAAA
GAGGTATTGGGGAATAAGGTTGTAGAACTTACTGTTTAGAAAGAATGGTGATAATATGAA
AGTGATAGTATTTGATTTATTGGGAAAGATGGCGCACTTTAGGAAGTTTTATACAAACTC
CTCTTCTCTCTCTTATCATTTTCCTCCTCGAACTACCATAGTTGGGTTGATTGCAGGGCT
TCTTGGGTATGAAAGAGATACCTATTATGAAATTTTTTCTACAGATAAGGCAAAAATAAC
CATAGGGGTCAAAAGTCCATTGAGAAAAATATTACAAGTAGTGAATTATGTGTGGGCAGA
AAATGTTAAACAATTAAATCAAAGCAGAGGCCAGCATACTCAAATTCCACTGGAGATCAT
ATTTCCTCAAGATATGAAGGAGGATATTTGTTATAGAATATTTTTCCACCATAAAGATGA
GAAGATTATGGAAGATCTTAAAAATAAGCTTGTAAATTTTGATTTCTGCTTTCCTCCGTA
TTTAGGAATTACAGAATTTGTAGGAAAAGTAGATTTTATTGGGGAGGGAATGGCAGAAAT
AAGTAGGGCAGATAAGGTATTAATTGATTCAGTGGTAAGCGTAGATTACATAAAGAAGAA
TTCCTTAATCTTGGAGCCTCAAGTGGGGGCTCAATATGTAAAAGAGAAAATGCCACTTTC
CTTCAACAAGGATAGGTTGTTAGAAGATCCACCCAAAGAATTTATTGGAGAAATAAAGAT
TGGAAAAATTTCTTTAAAGGGGAATGTTGAATATTATAAAGTGGAAGTAAGGGATTTGGT
TCAGAACGTTATCTTTATGGAGGATTAGTATGGACAGGTTCTACTCCCATTTGGAGAGAA
GAGGAGAAGAGGTTGATCTTGAAAGATCCATTTTGTTAAAAAATCACCTACGAGAGGTAG
GTCTCAAAACAATAGAATATTTCTTCTTTGAGGGAGGAGATTTAAAAAATATAGGATATT
ACATTGGTATTACTCATGACTTTGGAAAATATACTACTTACTTTCAGAAGAGACTTTTCG
AAATTGAGCATTGTGGTGATCTTGCTAATCATGGTTTTATCTCCTCCCTATACTCTGCCT
ATTTGATTTCAAGGAAATTGGAAGAATTTAAAAATGTAGAAGATATAAAGGAATTTCTAC
CTCTCGTGGCATTCTTTGTTGTCTATCATCATCATTTAGATCTTTCTTCTCTTTCTAAAT
TGAAATCTAATCTTGAGAGTTCTGACAAAAAGGAGCTCATATTAAAACAAATTGAGGACA
TGAAATCTAATTCTGAGATAATAAATAGAGACTTAAAAGAATTAGAACTCCCACTGTTAG
AGGAATTCGAAAGAGATTTAGATGATGTTATTAATCTACTACGGAAGAGAATTTATCAAT
TTGAAAATAAATTAGAAGAAAAGATAAAAGAGAAGATAGCAATATTTTGCTTAGTATTAT
TTTCTGCCCTTATAGATGCAGATAAAAAATCAGCAGGAAAGGTAAGGGATGTGGAGAGGA
GAGATATTCCAGAGGATATAGTAGAGGTTTATAAGAGAGAAACATTTAAAGATAACTCCG
ATGAGATAAACCTTTTGAGAGAAGAGATATTTCAAAAGGTTATTAATAAGCTTAAAGAAA
TAGATATAAGTAAGAATAAGATCTTCACCTTTACTTCTCCTACAGGATCGGGAAAAACTC
TCACTGGTTTTGCTTTTGCTGTAAAACTTAGAAAAAGGATTGAAAAGGAATTTGGTTACA
CTCCAAGAATTATATATTCTCTTCCTTTTATCTCAATAATTAATCAAAATTATGATGTGT
TAAGAAATGTGCTGTCTAAACTGCCAGATTTCGAAGGAAACTCTTCTGCTTATATCATAA
GCCATCATCATTTATCTAAGGTAGAATATGAAGAGGGAGACGAATTAAGAGAAGTGGATG
AATCTTTAGCTCTTATCGAATCGTGGGAGTCGGAGGTTATTGTTACAACTTTTGTCCAAC
TTCTCCACACTATTATAGGTTTTAAAAATAGCTTTCTTAAGAAATATCATAACATTGCAA
GAAGCATTATTATTCTTGATGAGGTTCAGAATATTCCTGCAGAATATTGGAAATTGACCG
AGAGAATATTCAAACTCATGAGCCAATATTTAAACTGTTACATAATTCTTATGACTGCCA
CAAAACCCTTAATTTTCTCTGATGGGGATACTTTAGAAATTCTCGATAACAATGAGGTAT
ATTTTGAAAAATTAAATAGAGTAGTACTTTATAGTAATGTAAAGGAGCAGAAGGGGCTTG
ACTCACTCCTTTCTTGGTTTATTGATATATATGATCCCCAAAAATCTTATATGATAGTGC
TAAATACCATAAAGTCCTCTATAGAATTTTATCGAATGTTAAAAGAACAATTATCCTTAA
AAGAAAAAAGCATATACTACCTTTCTGCTAATATTATTCCTAAAGAAAGATTAGATAGGA
TACATAGAATAAAGCAAGATTTAGGGAACAATAAAAAACCAATTCTTGTTTCAACTCAAG
TTGTGGAGGCTGGCGTAGATTTGGATTTTGATGTGGTGATAAGGGATTTAGGACCTTTGG
ATTCTGTAGTGCAGGTTGCTGGAAGATGTAATAGAAATTTCAAAAAAGAAAATGGCGAAA
TTTTTGTCTTCTTTTTGAAAGACGATAAAGGGAGATCTTATGCTAATATGGTTTATCAAA
AGCTTACTCCAAGAATAACTTTTGAACTCTTTAGTGAGTTAGAGAGTGTAAAAGAAAGTG
AATTTATAAAAATAATAAACAAATATTTCGAAAGATTAAGATTTGAAAAATCTCAGGAAG
AATCAGAGTTGATAATATCTGCATTGAATAATTTAAGATTTTATGAGGGTAAAGAGATCA
TATCAGTTAGCTCTTTTGAGCTCATCAAAGAGAAGGGAATTGTCTATCCAGTATTTATAG
AAGTTGACGAAAAAGCTATGGAAACTTGGAGCAAATTTAAGAGCATCATTTCCGATGACT
CTATAGATAGGTGGGAAAAGAAAAAACTGCTTCTTAATATAAAGTCTCAACTTGAAGAAT
ATATTGTAAACGTTAGGGTAAATAAAAACGAACCATGGATTTTTGATATAGCTTTCGACC
AAAATATTGGGTACGTGGCTAATAAAGATATTCCTGAATATTATGATTCAGAAACAGGTT
TTAAGAAAACTGAATTAAGCTCAGTAATTTTTTAATATTTGAGAGGGGAAAATGTCTTTT
ATAAATGGTACTTTAATAGCAAGTTATTTTATATGCAAAAGGGAGCTTTGGTTAATGGCT
CATGAGTTGATTCCTGATCAGGAAAACTCATTTTTAGAGATGGGAAGATTTATAGAAGAG
GAAGCTTATAGGGACGAAGAAAAGGGATTTTTAATTGGGGAGATGAAAATAGATATAGTA
AAACAAGGAGACGAAAATATCATTATCGGAGAAATTAAAAAATCAAGTAGATCTGAATTG
TCTGGAATAATGCAACTCTCATATTATCTAATGAGGTTAAGAGAATATGGCATCGTAGCT
AAAGGAGAAGTGTTAATCCCTAAGGAGAGAAAAAAGATTCCTGTTGAAATCAATGAGGAA
ATTGAGGGAAGGCTAATTGAAGCTATAAAAGATATAAATATGATCATTTCAGAGCCTTAT
CCTCCAAAACCTGAAAAGATAAAGTATTGTAATCATTGTGCATATAAGGAGTTTTGTTGG
GCATGAGCGAGAGTATTTACATATTTTCTAGTGGAGAATTGAAAAGAAAGCATAATACAG
TATACTTTGAGACTTCAGATGGAGAACAGAAGTATCTTCCTATAGAAAACATAAGAGATA
TACATTTCTTTGGACAGGTTACTCTGAATAAGGAATTTTTAGAATTTGTTTCTCAGAAAA
ATGTAATACTGCATTTTTATAACTACTATGACTATTATGTAGGAAGTTATTATCCACGGG
AGCACTATAACTCAGGGTATATGATACTAAAACAAGCAGAACATTATTTAGATTACGAGA
AAAGACTTTTGCTTGCAAGAAAATTCGTGGTAGGAGCAATAGAAAATATCAAGAAAGTTT
TAGGATATTATATTTCAAGAGGAAAAGAAAGCTTAAAAGAAAAATTAGAAAGAATAGAGT
TTTTAGAAGAAAGTGCGTATGCCGAGGATCAGGTAGAAGGTTTAATGGGTATAGAGGGAA
ATGTGAGAGATATTTATTATTCATGCTTTAATGAAATAACCGAAAGGGAAGAATTTTTCA
TAGATGAAAGGACCAAAAAGCCTCCTTCTAACAATATGAATGCCTTAATAAGCTTTGGAA
ATTCTCTACTTTATACTGCTGTACTTTCAGAAATCTATAAAACCCATTTGGATCCGAGGA
TTGGTTATTTGCATACTACAAATTTTCGAAGGTTCACTTTAAATTTAGATATAGCTGAAA
TCTTTAAACCAGTAATTGTGGACAGAGTTATCTTTTCTTTAGTGAATAAAGGAGCAATAA
CCCCAAGAGATTTCGAAGAAAAACTTGGAGGCATCTATTTGAAGGAAAAAGGAAGAAAAT
TATTTGTCCAAAATTTTGAAGAAAGAATGAAGGTTACTATTCAATACAAGAATTTAGGTA
AAGTCTCTTATAGAAGGTTAATAAGACTGGAACTTTATAAACTTGAAAAACATTTAATGG
GAGAAGAAGAATACCAGCCTTATATTTCCCAGTGGTAGAATGTATGTGATTATGGTTTAT
GATGTTAATCAGAAAAGAGTAGCAAAGGTACTAAACATAGCAAGAAAATATTTGGAATGG
ATTCAAAATTCAGTGTTAGAAGGAGAGTTAACCGAAGCTAAATTTGAGCGTTTAAAAAGG
GAAGTTGAACTTGTTATTGATGAAGAAGAGGATTCAGTCATCTTTTACATAATGAGAACT
ATTAAATATAGTGAGAGACAAATACTTGGTATAGAAAAAAATAAGAGAGAACAGATACTG
TAGTTTTTTATTCCTCCTCATTTTACCCACCTCATTTTGTTACAATTGAAATCTATTAAA
TGCTGTATTTTACTATATTTTTTGAGGTCGACAGAAAATGTAACAAAAATTTTAAGGAAA
AAACGGATAAAATGTAGGTAAATACTATTTTTCATTTAATTTTAACCCCTAAAATGTCAT
AAATTGTGTTGATATCTAACTTAGACTTTATTTTATCTTATTCTTAAAAGTTTATTTTTC
TGTCGACCTCCAATAACCCCAAAACCCCGGGGGATCGACAGAAAGGTAAATTTTTGCATG
AAATCCTCTTTACTACTTAATTTTTTTGTGATATATTATCCTTAAAATTGTAGCTTTCCT
ATGAGGGTATTAAAACAAATTTTGTAGCGTTTATGTAGTGTTAACGGGTTTGTAGCGTGC
CTATAAGGGATTGAAACCTGTGAGGTGAAAAGATGATAAATACAAAGCTTTTTAAGTTTG
TAGCGTGCCTATAAGGGATTGAAACTTTGTCATTGCTATCCCTCCTTTCGATGAAATAAT
CGTTTGTAGCGTGCCTATAAGGGATTGAAACTATAAAATGAAATAATCAAGAATAGTTTC
TGTTTCTTGTTTGTAGCGTGCCTATAAGGGATTGAAACATGTTGTCTATTTTTTGCTCTA
GCTCGTCCAGCTTCCCGTTTGTAGCGTGCCTATAAGGGATTGAAACCAAAGTGAAACAGA
GAAATATAAAGCTGAAAAAGAAGCGTTTGTAGCGTGCCTATAAGGGATTGAAACTCCTCT
ACACCTCTCTCCCCTACAAGAATGTCTGGAAGTTTGTAGCGTGCCTATAAGGGATTGAAA
CTTGTATCGCCTCCCATCCTTAGTTTTGCTCAGTTTTAGTTTGTAGCGTGCCTATAAGGG
ATTGAAACCCCCATCCTCTTCTACATCCACAACAAGTTTGCCAAGTTTGTAGCGTGCCTA
TAAGGGATTGAAACAACATTAGCATTAATAAAATCTTAGCCACTTGGCCCCGTTTGTAGC
GTGCCTATAAGGGATTGAAACCTTCGAAGGTTTGTTGCAAAAAACTGAAGGAAGCTGGTT
TGTAGCGTGCCTATAAGGGATTGAAACAGCTAAAATTTGAAGAAATAGTTGGAGAATTAA
TTAGTTTGTAGCGTGCCTATAAGGGATTGAAACGAATTCACCATTCTATTCACTGTTTTT
CTCTACCTCCGTTTGTAGCGTGCCTATAAGGGATTGAAACATTGGAGGTAGAGTTTGAAG
TAAGTAGAGACAAGGTGAGTTTGTAGCGTGCCTATAAGGGATTGAAACACTGATCCAATT
CTCTCTCTCTTCTTACTATCATCGTTTGTAGCGTGCCTATAAGGGATTGAAACTTGCGTC
TGAGACAATTGGTAAAACATTCTGAGCAAGTTTGTAGCGTGCCTATAAGGGATTGAAACG
GTACAGTTAGGAATGAATATGCAAGGCACTTTTAACGTTTGTAGCGTGCCTATAAGGGAT
TGAAACATTCTTCTTCCGTTATCTGCTCGAATATTTTTTGTAGTTTGTAGCGTGCCTATA
AGGGATTGAAACGGATGGATGCAGGTAAATTTCTAATTGTAGGCTTTAAAGTTTGTAGCG
TGCCTATAAGGGATTGAAACTCCGTGTGTACAAAAGATTGTGTAGCCTATTCTTTTGTTT
GTAGCGTGCCTATAAGGGATTGAAACTTTTGGAGAACCAAAAAGAGCTAAAACATATGAT
TGGTTTGTAGCGTGCCTATAAGGGATTGAAACCTTCTATAAGTTCTTTAATTGCTTCCTT
AATCTCTTGTTTGTAGCGTGCCTATAAGGGATTGAAACTTGCGTCTGAGACAATTGGTAA
AACATTCTGAGCAAGTTTGTAGCGTGCCTATAAGGGATTGAAACACCAAAAAGATGCAAA
AAGCAAAAAAATGGCATGGAGCGTTTGTAGCGTGCCTATAAGGGATTGAAACAGTTTTTC
GATACGATGTCTATGCCTTCAATATCAAGCTTAAACAGTTTGTAGCGTGCCTATAAGGGA
TTGAAACTTTTCCACTGACCAAACATTATATGTTAGTGGCATAGTTTGTAGCGTGCCTAT
AAGGGATTGAAACCTGGTAGGACGTTAAGACTATATGAAAATCTCTTAAGGTTTGTAGCG
TGCCTATAAGGGATTGAAACGTTTGTGGCGGATAATGACCAAATTTCCATATAATTTGTT
TGTAGCGTGCCTATAAGGGATTGAAACTGCAATACAGCTTGCGAAATTAGAAGCAATTGC
AAAGGTTTGTAGCGTGCCTATAAGGGATTGAAACAGCCCTCTCCATTCTCTATCCCATTC
TCCAAAATCCAAGTTTGTAGCGTGCCTATAAGGGATTGAAACTCTCTCAGGCTGGTGGAA
AAATCACAAGGAATTATCGTTTGTAGCGTGCCTATAAGGGATTGAAACACCTAATAGCAA
ACGAATATTTTGACACGCCAAGCGCTGTTTGTAGCGTGCCTATAAGGGATTGAAACGACA
CTCCCAACTTTTTCCGAGTCTCAGACCTAAGAGGTTTGTAGCGTGCCTATAAGGGATTGA
AACGAGCGTGCGGTCTTAAAGTCGTCGTATATTCTCTGCAGTTTGTAGCGTGCCTATAAG
GGATTGAAACCAATACAGAAAAAGATAAACTTCAGGAGGGTAGTAAGTTTGTAGCGTGCC
TATAAGGGATTGAAACCGTCTTGCCTGTTGCTGCGCAATTAGGAGTATCTTTGTTTGTAG
CGTGCCTATAAGGGATTGAAACTTTCACACTTGGTTCTGGTGCAAGAGCGCTTTACCCAG
TTTGTAGCGTGCCTATAAGGGATTGAAACGCAGCAGAGGCAACCGCAATAATGATAGACA
TCGTGAGTTTGTAGCGTGCCTATAAGGGATTGAAACGAATCTTTCTTAAGCATCTCCTCA
AGGCAAATAGAGTGTTTGTAGCGTGCCTATAAGGGATTGAAACAGTTTGAAGGAAGCTTC
ATCTTGTAGCCTTTTTATCTGTTTGTAGCGTGCCTATAAGGGATTGAAACGTTTTTTAAT
CGCTTTTTAGCTTTCAGGTTTTTGCTTGTTTGTAGCGTGCCTATAAGGGATTGAAACATA
TTTCTATAGAAGCCCATGGATATCGCACCTCCGTTTGTAGCGTGCCTATAAGGGATTGAA
ACGTTTTTCTAGGAGTTCTACAACATCGTTTGCAAACTGTTTGTAGCGTGCCTATAAGGG
ATTGAAACCAGGCTCGATACTTACCCATGTTTTTATGCCTCTCTTGTTTGTAGCGTGCCT
ATAAGGGATTGAAACTTTAGCTGGCAATAATCTAAACAATTTTTAAAATCTGTTTGTAGC
GTGCCTATAAGGGATTGAAACTTATCTCCCTCGCCACTGAGAATGATATCTTCCCCTCGT
TTGTAGCGTGCCTATAAGGGATTGAAACCTGGTAGGACGTTAAGACTATATGAAAATCTC
TTAAGGTTTGTAGCGTGCCTATAAGGGATTGAAACGTTTGTGGCGGATAATGACCAAATT
TCCATATAATTTGTTTGTAGCGTGCCTATAAGGGATTGAAACTGCAATACAGCTTGCGAA
ATTAGAAGCAATTGCAAAGGTTTGTAGCGTGCCTATAAGGGATTGAAACATTTTCTCTTT
TCCAAAGCACGCTTTTCCAATTCACGCGTTTGTAGCGTGCCTATAAGGGATTGAAACATG
GAAAAAAATGCAGAAGCCTCTCAAACATCTCAAGTTTGTAGCGTGCCTATAAGGGATTGA
AACGAGGTAAATATGTATACATTCCATATTTTGCTCAAGGTTTGTAGCGTGCCTATAAGG
GATTGAAACTCCTACAACGCTGTCTGCGTCCCATTCCAAAATCTCGTTTGTAGCGTGCCT
ATAAGGGATTGAAACCACCACTCTATCAGTAGCTCCTTCTTGTTCTGTGGAGTTTGTAGC
GTGCCTATAAGGGATTGAAACTCCTTATTTATTATTGTATTCTTTCTTTTTATAACTGTT
TGTAGCGTGCCTATAAGGGATTGAAACATAACATAAAGTGAAACTGAGCGAGACATCCCT
GAACGTTTGTAGCGTGCCTATAAGGGATTGAAACAGGAGTGGGAAGAGATAGAAGATGAG
TACAATATAGTTTGTAGCGTGCCTATAAGGGATTGAAACTAGTAGAAAAGAAAGAATAAA
AAGAAAGAATAAATAAGTTTGTAGCGTGCCTATAAGGGATTGAAACCTTGCTGGAAGTGT
AATGAGTTTCCCCTTAAAAACTGTTTGTAGCGTGCCTATAAGGGATTGAAACAGGTTCCC
ATTCCTTTGTCTTAGTTTCGTCTACAAAGGTTTGTAGCGTGCCTATAAGGGATTGAAACA
AGGAAACGACGTAATAGAGCTAAGAAAATTTGAGAGTTTGTAGCGTGCCTATAAGGGATT
GAAACAAGAATGGATGTAAGAAATTTGTTTTGGAGTTGCTTGTTTGTAGCGTGCCTATAA
GGGATTGAAACAACTTACAGGAGCAAAGGGTTATAGAGGAGATGAAGGTTTGTAGCGTGC
CTATAAGGGATTGAAACAAGGAAACGACGTAATAGAGCTAAGAAAATTTGAGAGTTTGTA
GCGTGCCTATAAGGGATTGAAACAAGAATGGATGTAAGAAATTTGTTTTGGAGTTGCTTG
TTTGTAGCGTGCCTATAAGGGATTGAAACAACTTACAGGAGCAAAGGGTTATAGAGGAGA
TGAAGGTTTGTAGCGTGCCTATAAGGGATTGAAACTCTCTTTCCAAGCTTCAAAAGTAAT
GAAATCTTTAAGATAGTTTGTAGCGTGCCTATAAGGGATTGAAAGAGATAAGATAAGCGT
CTAGGCTTATTAAACCTGAAAAAGAGTCTATTTCATGCTTAGCTAAGTTCCTATAGATTG
GTTGATCGGCAAAACTTATGTAAATGTGAAGGATAGATTGAGAAGCTCTTTCCCGGTTTT
CCTAATCTTAAAAGGAGGTATCTAACTTATTTTTTGAATTTTTTGTTGATGTTGATATAT
CTAAAAAATCCTTATTTATCTTATATTAAAGACTCTAAAATAAATATTCTCTTCCACAAA
TCTTTTCCTCAATCCTCTAAGGGTTTTCATCTTTTAACCTCTTCCTTAACCTCAGATCTT
CTTCCAATGATAAAAAAATCTAAAAGTAGCATTGGTGATTATCTAACTCCTTTACTTTTC
CTTCTGAGGATGTCCTATTTTTTCCTGAATTGGAATATTTTGTTAATCTTTTCACTAAGG
GTATTTTTTATCTTCTTTCTTGGGAGGATGAGTAGGATAAGTTTGGTAAGTTCCTTCTCT
CTTGCTGCTAAAAAGCTTATTGCTTTTGTTGGTATTGATCTAGCGATAAAGGAGTCTTGG
AAGTACAAGAAGAGTTTGAAATTTCTGAAAGAGAAAAATAGACATTTGAAATTGCATAAA
AAATTATTTGACTAAATTTTGATTTAGATTAGGAAATATGTCAAAGGGGGAAGAAAGGTA
TATTTATAAGCATTTTTTCATTTGAGTACTCATTGTAAAGTTTTCATCTTTATCATATCT
GAATTAAGAATTAAATTATAGTTAATATTATCGGTAATGCTTTACCGTATTCCTTTTGTA
AATATAGTAGTTGACAAGTTTTAATGTTTAAATTATAATTTACACACTATATATTATATT
CCTTAAAACAAGGTTGTTCGGGAAAACAAAGGGAGGAGATATTATGCTTAGAGAAGGTGA
GATAAGAATCCCATCTGCCTGCGGACTAATAGGCTATATTAATAGAAAAAGGAAACTTAT
CTCAGGATATCATATCGTTAGTGCTATGACTGTAATGAGAGAGCGAGGGAATGGTTTAGG
AGCAGGTTTTGCAGGTTATGGAATATATCCAGACAGAGAGGATTATTATGCTTTTCATCT
TTTCTATGAAGATACAAAGGCAAAAGAAGAAACTTCCAAATTTCTTTATGAATATTTTGA
TGTAGTTCAAGAAGAAAAAATCCCCACAAGGAAAGTTAAAACTATTAAAAATCCGCCTAT
TATATGGAGATATTTTTTAAAACCTAAAGAGGAATATTTAGCAGAAGAGGAAATTTTGGA
GGAGGATTTTGTAGTAGAAAAGGTTATGGAGATTAATACTAAGATTGATGGAGCATACGT
CTTTTCCAGTGGGAAAAACATGGGGGTATTTAAAGGAGTAGGCTATCCTGAAGATATAGG
AGAATTTTACAGATTAGAAGAATATAAAGGATATATTTGGACTGCTCATACCCGTTTCCC
TACAAATACTCCAGGGTGGTGGGGCGGAGCACATCCTTTCTCCCTTTTAGACTGGAGTGT
GGTCCATAATGGAGAGATTTCTTCTTATGGGACTAACGCAAGATATGTGGAAATGTTTGG
ATACAAATGTACCTTAAGGACAGATACAGAGGTCATTACATATATTATTGACCTACTAAT
AAGAAAGCACAAATTACCATGGGATATTGTTGCGAAAATACTTTCTGCTCCCTTTTACAG
TGTTATTGAGAGGATGGATGAAGAAGAAAAGAAGAAGATGAAGGCTATGAGGGCTGTATA
TCAGAGTTGTCTTCTTAATGGGCCTTTTGCTATTATTGTAGGATTTTCTCAGGGAATAGT
TGCCCTTAATGATCGAATTAAGTTGAGACCTTTGGTGGCAGCGGAAAAAGGGGAAGTTTT
ATATGTGGCTTCTGAAGAAGCTGCCATAAGAGAAATTTGCAGTAATCCTGATAAAGTCTG
GATGCCTAAGGGAGGAGAGCCAGTAATAGGACTTCTGGAAGAAGTGGGGGTTTTAGTATG
AAGACATTGTATGAATCTGATTTTATAGTAATAAGAGATGAAACTAAATGTATTAGGTGT
AAGGTTTGTGTAAGACAATGTGCTAATGATGTTCATGAGTATGATGAAGAAGAAGATAGA
ATAATCTCTGATAATTCAAGATGTGTGGGATGCCATAGATGTGTAGCTTTGTGTCCTACA
AAGGCAATAACAATAATGAGGAATCCATTGGAGTTTAGGGAGAATTATCAATGGAATGCA
AGAGCTATAAAAGATATATATAAGCAGGCAGAAACCGGAGGTATTCTTCTCACAGGAATG
GGAAATGATAAAGCTTATCCTATATATTGGGATAAGCTTTTGATAAATGCAAGTCAAGTG
ACAAATCCCTCCATTGATCCTCTAAGGGAACCTATGGAAATAAAGACCTTTATAGGTAGA
AAACCTGAAAAATTAGAATTTGATGAGGAAGGAAGATTATTAACCAAGATGCCTCCTCAA
TTGGAATTAGAAGTTCCTGTTATGTTTTCTGCCATGTCTTTTGGTTCTATTAGTCTCAAT
GCATGCGAGTCCTTGGCGAGGGCTGCAGTAGAAGTGGGAACTTATTGGAATACAGGTGAA
GGAGGACTTCATAAAAAGCTTTACCCATATAAACATCGTGCTATAGTTCAGTGTGCTTCA
GGAAGATTTGGGGTAGATATAGAATATCTCTATTCTGGAGCTGCTATTGAGATAAAGATT
GGACAAGGAGCAAAGCCTGGAATAGGAGGACATCTTCCCGGAGAAAAGGTGGGAGAAGAG
GTATCTGCTACACGTATGATTCCTATAGGGACTGATGCTTTATCTCCTGCTCCTCAGCAT
GATATCTATTCCATTGAGGATTTAAGGCAACTTATCTTTGCACTGAAGGAGGCAGTAAAT
TATGAAAAACCTGTAGGAGTAAAGATTGCTGCAGTTCATAATGTGGCAGCAATTGCTTCG
GGAATTGCAAGGGCAGGAGCAGACTTTATAGCTATTGATGGATTTAGGGGGGGAACAGGA
GCAGCTCCTACAAGAATAAGGGATAATGTAGGAATTCCTATTGAACTTGCTTTGGCAGCA
GTAGATTCTCGTCTAAGAGAAGAGGGAATAAGAAATCAGGTATCCATAATAGTAGCAGGG
TCTATAAGAAATAGCGCAGATGTGATTAAGGCAATTGCTTTAGGAGCAGATGCGGTTTAC
ATTGGTACTGCCGCTCTTATATCCTTAGGTTGTCATCTTTGTCAAAATTGTCATACAGGG
AAATGCAATTGGGGTATTGCGACTCAGGACCCTAAATTAGTAAAAAGGCTAAATCCAGAG
ATAGGAGCAAGAAGAGCAGCGAATCTTTTAAAAGCTTGGGCGCACGAGATAAAAGAGATG
TTAGGTGGCATGGGGATTAATGCCATAGAAAGTTTAAGGGGAAATAGATTAATGCTTAGA
GGAGTTGGTTTGACAGAAAAGGAGCTTTCCATATTGGGAGTAAAACATGCTGGGGAGGGA
ATGTAAAAAATGTTAGTTAAAACTAAAAAGAGAATATATCCTAAGGAAGAAGTATGTATT
GGATGCCATCTTTGTGAGATATATTGTGTTCTTGCTCATTCTGGGACTCGAGATTTAATT
AAGGCTTTTAAAAAGAAAGATAGACCTTCTCCTAGGGTTATTGTAGAAGAAAAAGAGGGA
GTACATGTGACTTTTGCATTACAATGTCGCCATTGCGATGATCCTTTATGTATTAAAGCC
TGTATTACGGGTGCCATGCATAGAGATGAAAACACAGGAGCCATCTTATGTGATGAAGAA
AAATGTGTAGGGTGTTGGTCTTGTATTTTGGTATGTCCCTATGGAGCAATAAGAAGAGGA
GAGAATAAGAAAGTAGCGTCAAAATGTGATCTTTGTATTGAGAAAGGAGATCCTATTTGT
GTTCAAAATTGCCCTAACTCTGCATTGGAACTAGTTGAAGTTTAAGGAGGGGATTGTTTT
GAAATATGTAATAATAGGGAATTCCATTGCTGCTGCAGGTTGTATAGAAGGAATAAGAAA
AATAGATAATGAGAATGAGATTATTGTGATTTCCCAAGAACCATACCATATATATTCAAG
ACCTTTAATATCTTATTGGCTTTCAGGGAAGATAAATGAGGAGAAAATCTATTATCGTCC
TTGGGATTATTATGAAAAATATAGAGTAAAGCCTATTTTGGGAAGGAAGGTAGAAAGGGT
AGACTTTGATGAAAAGAAATTATATTTGGATAACAATGACGAAATTTATTATGACAAATT
GTTAATAGCCACTGGTGGAAAACCGTTTATTCCTAATATTCTAGGACTTGCTAAGAAAAA
TGTTTTTACTTTTATAAAATTTGACGATGTGAAGGCAATAGATAAAGCGATCTGTCCTGG
AGCGAAGGCAGTAGTAGTTGGTGGAGGGCTAAGTGGATTAAAGGCGGCAGAAGCATTAAT
AAAGAGAGGATGTGAAGTAACTGTTATAGAGCTTGCAGAAAGAATTTTAGGTTCTATCTT
AGATGATGAAGGGGCAAAATTGGTCCAGAATGAATTGGAGAAATATGGGATAAAATTTGT
TTTAAAGAATTCTGTAATAGAAATACTTGGGGAGGAAAGAGTAGAAAAGATAAAACTTCA
AACCCAAGAAGAGATTCCTGCCGATTTAGTTATCTTCTCCATAGGAGTAGTTCCTAATGT
GGATATTTTTAAAGATACACCTTTAAAGATTAACAGGGGAATAATTGTAAATACAAAGAT
GGAAACAAATATACCTGATGTTTATGCTGCAGGAGATGTTGTAGAGGCTTTTGACTTAAT
TTTGGGGGAAAAGAGAGTAATTCCCATTTTACCCAATGCATATATTCAGGGAGAAGTTGC
AGGTATAAATATGGCAGGAGGAGATTTTGAGTATGAAGGGAGTTTTCCCATAAATTCCAT
AGGATTTTTTGACATTCATATGATGACAGGAGGAATAGTGAATCCAAAAGAAGATTGTGA
GGTATTAAAAAGGTTAGAAAGGGATAGGAAGATATATAGAAAGATATGTTTAAAGGATGG
AAGAATTTTGGGATTTATATTTATAAATTCCTTTGATAGGACAGGAATGATTGTAGATTT
GATGAAAAACAAAGTGGACGTGTCAGGTTTTAAAGAAAGGCTTCTTTTGGACAATTTTGG
TTTCTTAGATCTTCCAAAAGAAGTAAGAAGAGAGAAGATATGGAGGGTATAGATATGAAG
ATGATAGAAGATATGATTACCATAGATGGAAAGGGCTTACATTATAGAGTTCTTAATGAG
ATGATAGAAGAGAAGTTAAAAGAAGGATATGAGAGAATAAAACTTATTAATATCAATGGA
CAGAGATATATTGGGGCAGGACTCACCTTTCCAGATAGAGAAATAGAGATATATGGAACT
CCGGGAAATGATTTAGGAGTTTTTATGAATGGACTTAAAATAAAAGTATATGGAAACAGC
CAAGATGGTGTAGGAAATACTATGAACGATGGAGAAATATTAATTTATGGATCTTCTGGA
GATATTATGGGTTATGGGATGAGAGGTGGAAAGATATTTGTAAAAGGAAATGTAGGATAT
AGGGTTGGAATACATATGAAGGAATATAAAGAGAAGATTCCTGTAATTGTTATTGGGGGA
ACTGCTGGTGACTTCTTAGGAGAGTATATGGCAGGAGGTAGAATTATTATATTAGGTTTG
AATGAAGATAAGGACGAAAATATATGTGGATTATTTTGCGCTACAGGAATTCATGGGGGA
GTAATATATTTGAGGGGTAGAATTCCCGACTACAAGTTGGGAAAAGAAGGGAAATTATTA
GAAATAGATGATAATGATAGAAAATTTATAGAGGAACATGTCAAAATTTTCTCTGAATAT
TTCAATATTGAATATGACCTTATAATGAAAAAAGACTTTTTTAAGGTTATCCCATATGAT
AAAAGACCTTATGGAAGATTATATGCATATTAAGAGAAATTAAATACTTCATATTCTAAA
AATGAAAGTAGCAATAGCCCAGATAAATCCAACCATAGGAGATTTAAAGGGAAATTTAGA
AAAAATAATTAGTAAAATAGATAGAGCAAAAAATTTATCTGCTGACCTTATTATATTTCC
TGAACTATCAATAATAGGATATCCTCCTAGGGATCTAATTTACAATATGGATTTGGCAAA
AGCTATAGAAACGAGCCTAAAAGAAAAAATAGCCCCAAGAAGTTATGATATAGGAATAAT
TTTAGGAAGCCCATACTACGAAGATAAAAATATATACAACTCTGCATTGTTCTTTTATAA
AGGTAAACTTTACTTTAGACAGGACAAGACCTTATTACCCAACTATGATGTTTTTGATGA
GAAAAGGTACTTTAAACCAGCTTCAAATAATATTCCTATAAAGTTTAAAAACAAATTATT
AGGGATAACTATCTGTGAAGATATATGGAATGATAAAGATTATTGGAACAGAAAAATTTA
TGAGATCGACCCATTAGAAAAACTTGCTTCGCAAGGGATAGATATCATAATAAATATATC
CGCCTCTCCCTATTATCATGGGAAAATCTCTCTTAGAATTGATATGCTGAGACATATAGC
AAGAAAATATAAAAAAGAAATAATATATGTGAATCAGGTAGGAGGAAATGATGAGCTAAT
ATTTGATGGAACAAGTTTGGTGATGAATAAAGACGGCTCTTTAGCATGGATAGGTAAAGA
ATTTGAAGAAGATTTTGTAGTTATAGATACAAATAAACTTTCAAGAGAAAATATTACTAT
AAATGAGGATATATCTTTCATATATAAGGCTTTGGTGTTAGGTGTAAGAGATTATGTAAT
AAAAACAGGATTTAAAAAGGCTCTTGTGGCTTTAAGTGGAGGTATAGATTCTTCGGTAAC
AGCTTGTTTAGCAGTGGCTGCATTGGGAAAAGAGAATGTTTTAGGTATTTATATGCCTTC
TAGATATTCTTCTAAAGAGAGTGCGATAGATGCAGAAATGCTGGCCAAAAATCTTGGTAT
AGAATATAGGGTTATTCCTATAGAGAAGATTTTTAGTTCCTTCATAGAGACATTGAACCC
TAATAATAGGGTATTCATGGACAATGCAGAAGAAAATCTTCAAGCAAGAATTAGGGGTAA
TATTATAATGTTTATATCCAACAGAGAAGGTTACTTAGTATTAAGTACAGGGAATAAATC
AGAGCTTGCAATGGGATACTGTACTCTTTATGGTGATATGACTGGAGGTTTATCTGTTAT
AGGAGATTTACCAAAAACATTAGTATACGAACTTGCTAGATATATAAACAGAGATAGAGA
AATAATTCCTGAGAGAGTTTTAAGAAAGCCTCCATCAGCCGAATTGAGACCAAACCAAAA
AGATGAAGACTCATTACCTCCATACCATGTGCTTGATCCTATCATAAAATCTTATATAGA
AGACAATTTGACAGTTGAAGAAATAATTAAACTTGGCTACAATTCCGAATTAGTTGAAAA
TGTAGTTAAAAAAGTAGACTCTATGGAATACAAAAGAAGACAAGCACCTCCGGTATTGAA
AGTAACCTCAAAAGCTTTTGGGGTTGGTAGAAGAATGCCAATAGCCTGGAGAAGAAATTG
GTAGTTATTCTCACTCTTGTATAATTGAACATGATTTAAAATATTTTTGATATAAAAAGA
GGGAGACGCAATGTCTCCCTCTTTTTTATAGTACAGGTAAATAGGTTTCTAATTCATAGG
TAGTAACTTGTCTTCTATAATTGTCCCATTCTATCTTTTTGTTCTCTATAAAGTTTGTGA
AAACATGATCTCCTAATGCTTTTCTTACTAACTCACTTTTTTCTGTTATTTCTATGGCCT
CAATTAAGCTTCCAGGAAGGCTTTCTATTCCTCTTTTTCTTCTTTCTTCTTCGGTCATAT
GATAAACATTTTCTTCTATAGGTTCAGGAAGAGGATATTTCTTTTCGATACCTTCGAGAC
CTGCAGCAAGTATTACAGCAAAAGCTAAGTATGGATTACAAGCAGGATCAGGAGCTCTGT
ACTCAATTCTTGTTGCTTCTTCCTTTCCAGGCTTATACATAGGAACTCTTATAAGGTCAG
ATCTATTTCTCATAGCCCAAGATATATAAACAGGAGCCTCATATCCAGGTACTAATCTCT
TGTAAGAATTTACCCATTGGTTAGTAATAAGGGTTATCTCTTTTGCATGTTTTAAAAGAC
CTGCGATAAAGTGTTTTGCAGTATCAGAAAGATGATATTTATCATTGGGATCAAAGAAGG
CATTCTTGCCATTTTTGAATAAACTCATATGAACATGCATTCCAGATCCATTTTGGCCAA
AGAGGGGTTTAGGCATAAAAGTGGCATAAACTCCATTAAGATATGCCACTTCTTTTACAG
CTAATCTTGCAGTCATCACAATATCTGCCATAGTTAAAGCATCTTTATACCTAAAGTCAA
TTTCATGTTGAGAGGGAGCCACTTCATGATGAGTAAATTCTACTTCAATACCCATTTCTT
CTAATATTGATACTGTTTGATGTCTTAAATCAATAGCTTCATCTCTGGGTATTAAGTCAA
AATATCCTCCCCAATCCAAAACTTCAGGGTTAGAGCTTGGAGCTTTGAGATAGAAGTATT
CTAATTCAGGTCCTACATAATAAGTAAAGCCTAATTCTTTTGCTTTTGCAAGCATTCTTC
TTAGGACATTTCTGGGATCTCCTTCAAAGGGTTTTCCGTTTGGTTCTAAGATTGTTGCAA
ACATTCTTGCCACTTTTTTGTCTTTAGGTCTCCAAGGAAGGATGGTAAAGGTTTCTGGTT
CAGGAAAAGCAATCATATCACTTTCTTCTATTCTTGTGAATCCTCTAACAGAAGAGCCAT
CAAAACCCAATCCTTCTTCGAAGGCCTTTTCTAACTCATGGGCAGTTATAGTAAAACTTT
TTAGGTACCCTAAGATGTCTGTGAACCAGATTTCTATGAAGTAGACATTATTATCTTTAA
CATACTTTAAAACCTCTTCTTTTGTCTTTGGAAAACTACCTGTCATATTTTTTCCCTCCC
TTTTTCTTAAGATTTATTTATTAAAAAATTTTGATACTAAAAATTTTTATCCCTTCCTAC
CTCCTTAGGAATTTGATACTTCCTTAGTAGGGCATCGTCGCCCCCCAAACGTCCTTGTTG
AAAGCTTTTAATATGTTATTCTAAAGTTAATTTTTTGTCAATATCTACTTTTTAAAAAGG
CAAACGGCAATATATTTCCGAATATATCTAAAAAATTTTTATATAGCGTTCTCTCCTCTT
TCTCCAGTTCTTATCCTTATTGCATCGGCTATTTCTGAAATAAAAATCTTTCCGTCACCT
ATTTCTCCAGTCCTTGCGCTTTCTATTATTACTCGAATAATATTTTCTACTTCAGAATCT
TTTACTACCATCTCTATTTTTATTTTTGGTATTAACTCAATTCTATATTTCTCTCCTCTC
CACTGCTGAACAATTCCTTTCTGTTTCCCATGACCCTCTACCTCACTAATCATCAATCCA
GAATATCCTATTTTATTCAATGCTTTTCTTACATCGTCTAGTTTCTCAGGTCTAATAATA
GCTTCAATTTTTTTCATTTTCTCACCTCCTCAGGTTTTACTACACTTATAAAAGAGATAT
TGGGTTTACGGATTAAAAACTCTGGATATGCAGAGTTTCCGTGTTCTCCAATATCTAATC
CTTCAATCTCTTCCTGTAGACTCACCCTTATTCCTATGGTCGATTTTAGTATGTACCAAG
TTATTAAGGAAGTCAATAATACAAATATTCCTACAGATAAAACACCTATTAGTTGAATTA
AAAAGAGCTTTAAACCGCCACCAAAGAGTAGGCCGTTTACAGTAGAGAAACTTGTTACAC
CTTCTTTTGCGAATATTCCTACACTTAATGTTCCAAAGACTCCATTTACCAAATGAACAG
ATAAAGCTCCCACAGGGTCGTCTATTTTTATCCTATCAAAGAATATTACTGAGACTACTA
CTAAAAATCCTGCTATTAGTCCTATAACAATGGAGCTTGGAATATCTACAAAAGCACAAG
GAGCAGTTATAGCTACAAGACCTGCCAAACAGCCATTCAGAGTCATTCCTAAATCAGGTT
TCCCCAATAAGATCCATGAGGTAATAGTAGAACTTAATATTGCTGAAGCTGCCGCAGTGT
TTGTTGTAATAACAATATGTGAGATTGCTTGAGGATCAGCACTCATAGTAGAGCCTGGAT
TAAATCCAAACCATCCTAGCCATAAAACAAAGGTCCCAAGGGTTGCTAAGGACAGATTAT
GACCAGGGATAGGTTTTATGCTACCATCGTCAGCGTATTTGCCAAATCTCGGGCCCAATA
ATATAGCTCCTACTAAAGCTGCCCATCCTCCTACAGAATGAACCACTGTAGAACCTGCAA
AATCAAGCATCCCTAATTTAGAAAGGAATCCCCCTCCCCATATCCAATGTCCTACTATAG
GATATATAAACATGGACATAATAAAGGAAAATATTATAAAAGAAATATATTTTATTCTTT
CTGCTACCGCTCCAGAAACTATAGTTGCAGCAGTTCCACAAAAAACAAGCTGGAAGAAAA
ATTTTGCGAGAAGAGGAACTCCTGCCCAAGATATGGAAGAATATACACCTCTATATGCCT
CTCCTGTTGCGGGAGAATTGTCAGGGCCTGAGAGAAAGAACAATCCTTTTAAGCCTACGA
AGGGTGTTCCATCTCCAAACATTAATCCCCATCCCAGGATGAGATATCCTAAAGAAGATA
TGGCAAAAACTATAAAATTTTTAGAAAGAATATTCACAGTATTTTTTACCCGGGCAAATC
CAGATTCAACCATTGCAAAACCTAAATTCATGAAAAATACAAGCATACCTGTAAATAAAA
CCCAGATAGTATCAAGAATAACTTTGTTTTCCATTTCCTTCACCTCCAAATTCTTAGATT
TTGGAAAGGTTCTTAATTTTTAAAGTTCCTGATTTTAATAGACTTGCAAATCACCTCCTT
TTATAGAAAATTTGTTTCCTTGCTGTTTTTGACGCCCTTGTCTAAGGATTAGTTTGGATA
AAATAATATCTTAAAATTTATTTTTTGTCAACATCTAATTTCTTAAAAGGCAAACGGAAA
GTTATTGCCGACAAAATAAATTTTTTTATTTTATAAGGATTAAAGTTGAAGTTCGTAGTA
AAATGAAACAAATTTTAGATAGCTGTTTGTATCATACTTATGAGGATTTGAAGATGGCAG
TACGCTTAATCCAGAGTTATGCGTCCTGTTAGGTTTTTAGCGTATATATAAACAATTCAA
GAAAGAGAAAAAATAAAAGTTCATTTTTCTGGCAACCTCCAATAACCCCAAAACCCCGGG
GGATTGACAGAAAGGAGTTTTACCATCCATACCAATTCCAAAACTTGGTCTTGTTATGTT
CCATGTATCCTGCCATCTTTGAGCTTTAACAAGAAACTCCTTTACATTTTTACATCTTTC
TGCATGAATACCAAGGAAATACTCATCATCCTGCCTATGAGAATTCTCAACTATACCCAT
AAGATATTTAGCTCCTTTCGGTATTGGTTTTAGCTCTACAATCTTTCACTTCCTAAACAA
AACTCCTCACCATTATCCACTCTTATACCTATTTGCAGTGACTCTTGTTATTGTTTCAAC
ACCAATGATATTACACTCATATTAAGGGAGTGAAGTCTTCATTATTATTCCTATATTTCT
CATAGTGGTACCTATCTCAATACCTATGTGGAGGAGAAATAAAATTTTTATTGAAAAATT
TAAGAAAGTAGATATAATTTAATTTGGGGATTTTAATCGATTTTTAAACAAAAACTTTAT
GAGAAGCAAAAGATTTTATAAGTTTCTGGTTTTAATTTTAGCTCTGTTTATTATTGGGGG
ATGTACATTAAAGGATAAGCCTCCAACGGTTATAATTATTTCGCCAACAAATGGTTCAAC
AGTAAGTGGAGTTGTAGAAATTATTGTTGAAGCTACTGATGATAGGTCAATTTTAAAAGT
AGATTTCTACATTGATGGAATAATAGTAGGAGAAGACACTCAATTACCTTATAAGTATAG
CTGGGATACTGCAAAAGTGAGCGATGGTGAACATTCAGTCTTAGCAAAAGCATACGATAA
TGGAGGGAATATAGGAAGTGCAAGTATAACAGTAATTGTAAAAAATCTAGTACCAGGAAT
TCTGAAGTGGTATTTTGAAACTAATGGTTCAATATATTCTTCTCCAGCAATAGGTAAAGA
CGGAACTATTTATATTAATAGCAATGATCGAGTTATTTACGCAATTAATCCTGACGGATC
TTTAAAATGGAAGTTTGAGACTGAATATGGTCCTCATTCTTTTATTTCCTCTCCTGCAAT
AGGGGAGGACGGATGTATTTATACAGGTAGTACCGATTATTATGTTTACGCAATAACTCC
TTATGGATCTTTCAAATGGAAATATAAAACTGAGAATTTTGTAGAGTCATCTCCAGCTAT
AGGTCTTGATGGAACGATCTATGTAGGAGGTATTGACGGATACTTATATGCAATTAATTC
AGAAGGAAAATTAAGATGGAGGTATTATTTTGGAAACCCTATAAGCTCATCTCCTGCTAT
TGATTGGGATGGAACAATCTATGTGGGTTGTGAAGATGGTTATCTTTATGCCATAGATTC
TGATGGATTTTTTAAATGGAAATATGAGATTTATGGTAAAGTCTCTTCCTCACCAGCTAT
AGGTCCAGACAGAACTATTTATATTGGGAGTGAAGATGGTTATTTGTATGCAATTGATTT
CAATGGAACATTAAAATGGAAATTTAATCTCAATTCAAGAGTAAAGTACTCATCTCCTAT
CATTGATTCTGAGGGAACAATTTACATTGGTTGCGAGGATGGTTATCTTTATGCTGTAAA
TCCTGATGGAAGTTTAAAATGGAAATTTCAAACTGACGGTTATATATGGTCTACACCTGC
CATTGGTCTTGATGGGATGATATATGTAGGTAGTAGTAGTGGTTATTTGTACGCAATTAA
CCCAGATGGAACTCTTAGCTGGAGGTATTATTGTTCACCTTATGGATTAGATTCCTCGCC
AGTAATAGCACCTGATGGAACTATTTATGTTGGAAGTGTGGATGGTTATCTTTATGCAAT
AACCTTAACAAGTAAAGGTTTAGCAAATTCACCATGGCCTAAGTTCCGCCATGATAATCA
AAATACTGGAAGAGTGAAATAATAAATGGGATAAGTTAATATTAACGGAGGAGCAGGGAG
AAAACCCCTGCTCCTTTTTTTCATAAGTGAGCTTCTCTAATATTCTTTTGCTGAAAGAGA
TTAAGAAAGGGGAAAGACTATTGAAGTTTTTTAAAAGAAGTTAGAATAATAACAAAAAGG
TGAAAGGAGGAAATTAGTAATCAAGATATAAAATATAACATCATTCCTCCCAATTATTCA
CTCTTCTTTTTCTCTCAAATTTTAAAAGAGGAGGTAAAAGAGAATGAATGCAAAAAAGTA
TTTCAAATTTCTTCCATTAGTCTTAATTCTTCTTTTGTTTTGTGGATGTGCGCCAGATGG
TAAACTGAAATGGATATTTGAAACTAGATATTGTGTTGATTCCTCCCCCGCGATAGGTCA
AGATGGAACTATATATGTGGGGAGTATGGATCATTATCTATATGCGATAAATCCTGATGG
CACATTGAAATGGAAATTTAAAACTGGAGGTTCGGTTCATTCCTCACCAGCTATAGGTCA
AGATGGAACTATATATGTGGGGAGTAATGATCATTATCTTTATAAGATAAGTCCTTATGG
TATACTGAAATGGAAATTTAAAACTGGACGTGCGGTTCTTTCCTCCCCCGCGATAGGTCA
AGATGGAACTATATATGTGGGGAGTATGGATCATTATCTATATGCGATAAATCCTGATGG
TACATTGAAATGGAAATTTAAAACTGGAGGTTCGGTTCATTCCTCACCAGCTATAGGTCA
AGATGGAACTATATATGTGGGGAGTGATGATCATTATCTTTATGCAATAAATCCTAATGG
TAAACTGAAATGGAAATTTGAAACTGGACGTCCTGTTCATTCCTCCCCCGCGATAGGTCA
AGATGGAACTATATATGTGGGGAGTATGGATCATTATCTATATGCGATAAATCCTGATGG
CACATTGAAATGGAAATTTAAAACTGGAGGTTCGGTTCATTCCTCACCAGCTATAGGTCA
AGATGGAACTATATATGTGGGAAGTTTGGATGATTATCTATATGCAATAAATCCTGATGG
TAAATTGAAATGGAAATTTGAAACTGGAAGTTGGGTTGATTCCTCACCAGCTATAGGTCA
GGATGGAACTGTCTATGTGGGAAGTGGCAATCATTTGTATGCGATAAATCCTGATGGCAC
ATTGAAATGGAAATTTGAAACTGGATATTGTGTTGATTCCTCCCCCGCGATAGGTCAAGA
TGGAACTATATATGTGGGGAGTGGAAGTTATGATAATTATCTTTATGCAATAAATTCTAA
AAGTAAAGGTTTAGCAAATTCACCATGGCCTAAGTTCCGCCATGATAATCAAAATACTGG
AAGAGTGAAATAATAAATGGGATAAGTTAATATTAACGGAGGAGCAGGGAGAAAACCCCT
GCTCCTTTTTTGTTTTTCATAAACATATGATTATACACATTAGTGGAAAGAAAAGTTTTA
TCTTTATTATTCTTCCTATATTTCTTATACTGGTACCTATCTCCATACCTATGTGGTTTT
ATTTTTTAATATAACCCTAATTAATGATATGAAGAGAGACATAAATATAGAAGTTCAAGG
GGTTTATATTAATGGTAGGCCATATCCTTTTTTGGAGAAGATAGTTTTAAAAAATAGACA
AAAATTGGTAATAACCTTTTCAAATGTTCTAAAAGATTATATGATAAAAGAAGGTAAAGT
GAGTTTTGTGAAGATCTATTGGTGAGGGGATAGATGAAAGAGGATGTTCTTTTTGAGTTA
GAAGAAAAAGAAAAATACACTATTTTATCTTTCCGTATGGAGAAAAATTTAGTTCCTTCT
GCACTTTATAATCTTTCTCCTCCAAATGTAAATACAAGAAAAGGGCTGATATTGAATGGT
AGGGGACCTATATGGTTGTATGCATTTTTAGTTCATTTTTATCATCCAACTCCATTTTTG
GCAGTTTATGATCCGAGGGTGGGAGCAGTAGTTATAGCATCGCACGTTCCAGAATTTAGG
CCTGGTGATGTTTTGGATATTTATTTAGGGGAGGGGTGAAAACTTGGATGACGTTAAGAT
TTTACTTTCTGCTCTCTTTCATGATTTAGGAAAAGTACTTGAGAGAACAAAAGAGTATTA
TACGAAGGAACTTCCAGAGAGATTTGCTAAAGTTGAATATGTTCATCCTAAATTTTCTGC
TTTCTTGTTAGAAACCTTAGGCAAAGAAAAATCAGAATTATCTAATTTCTTAAAGGAGCA
TCTCACAGAGGAAGTTATAGATTTAGTTTTATTTCATCATAGCCCACAAAATGATTATGG
ACAGATAATTCAGATTGCTGATTGGCTTGCGTCATCAGAAAGAGAAGAGAATCAAAGTCA
AAAAGAGCATTATGTAAATGTGGTTCTAAGTGGACCTTTTAAGAAGGTTGATGAAAATGC
TAAAGATATAAAATATCCGTTAACTACCTTAGAAAATATTTTCCCAAGCTCTGGTGATGT
TAAGGCTAGTGATGAAAGTTATAAAAGATTAGTAAATTCCCTTTTAAAACTATTTCCCAA
AGTTGATAATATAGATCAGTTGTTAACCTTGTTTGAATTTTACTTGTCACAAGTTCCTGC
TCAAACCACAGGTTATGAACCAGATATCTCTATTTATGACCATTCTCGAATAACAGCAGG
ATTAGCCCATGCTCTATATAAAGATTATAAAAATAATTTGTTGAATAAAAATGATCTTAA
CAAAATAAAAGATCTTTTAAGAGATAGGAAAAAGATTGATACGGCAGGCGAAGAGATTTT
CAACCGAAAGCTATTTACCTTCATAGTAGGGGATATTTCTGGAATACAAAGTTTTCTCTT
TAATGTCTCTTCAGAAAGAGCAGGTAGAATGTTAAAAGGTAAATCTGTTTTCATAGATCT
TCTATCTAGGTATTCTGCCAAATTTATATTGGATAGTACAGGGTTTACAAGGGTAAATAC
TCTATACCTTGGAGGAGGAAACTTTGAACTCTTACTATCTTATATTCCTGAAGACGAATT
AACAAGATTAAGAAACCATATTATAGAGACCTTGTGGAAATTTGTAGGAGATGATCTTTA
TCTTGGTATAGAGTGGGATTATCTATCAATAAATGACCTTCTGAACTTCATCAACAAAAG
AGAAGAAGTTATGTTAAAAGCTAATCAGAGGAAAAAGAAGAGATACAGTACTTTGGAGAA
TTTTTACGATTTGATTTTTGTTCCTAAAAGTGAAGACATAAAAGAAGGAGAATATTGCAC
TATATGTGGTAAGAAAAAAGTAGAAGATGCAAGTTCGCAAGATAGATGGTGTAAAACTTG
TAAATCCTTTGTAGAGCTAACTGGTAAATTAAGAGATGCCTCCTTTTTAATTGAAGAGAG
AGTAAATATACCTTCAAAAGATCCTGAAACTTGGGACGAATTCTTTGAAAAGCTAGGATA
CTGTATTGATTTTGTTAATAATTTCTCCCGTTTAGGGCAAACTAGTAAAAAGATATATCA
GTTAGAAGATGTTCATATAAAAGATGGATTTATACCTGATGGATTTTTGCTTGGAAGTTT
CAAGATTATAGAAAGTAATTTTGAGGAGATTGCTGAAAGAAATATTGTAGGAGACTATGG
CGATAAAAAGCTTGCTTATCTAAAAATGGATGCGGATAATATGGGAGAAATTTTCAAAAA
ATTAGGGGATAAAGAAAAGAAGAGAGAGGGATTAGCCTTAACAAGATATGGAATATTGAG
TAGAAGAATGGAACTTTTCTTTGGAAAAGGAGTACTTGATTTAATAAAGGATAAAAGGGA
GAAAGGTTATTTATATCCAGTGTTTGTAGGAGGAGACGATCTATTTATAATAGGTACCTA
TAATGAGATAAATAATTTGGTAAGGGAGATAAGGGAAAAGTATTCAGAATACACAGGCTC
TCAAGAAATCTTCACTATATCGACAGGTATGGGATATTTCCCTGATAATTTTCCTTTAAT
AAGGGGTGCTCGTATAGTAGAGGAATTTCTTGAGAAAGCTAAAAATTTTGTCTACCCCGA
GGAGGAAAAGCCTAAGAAGAATAAGATATGCGTGGATGGTGAAGTATTAAGCTATAGGGA
ATATGAAGAAGCTTTAGATATTGCTAATGAATTAACTAAAAGGATATTAGAAAATAAAGA
GGAGAGACAAGAATCTGAAGAGGGCAAGTCAAAGGGGCAAACATCTCGTGCAGTAATTAC
AAAAATAGAAAGGTCAATTAAGGGATTTAATCCGCTTTTAGAACAGAGCTTAAATAGAAA
GATTAGCCCTCCTGCTGTTTGGAGATTCATGTATTATTTGAGGGATTATAAAGATATTGG
AGAAAGATTGGTAAATATACTCCTAAAGAATTTATTAGGGGAGGGTGAGAAGATTAGAAA
TCCCAGGCTTATCCTTGTAGCTACCAAGATTGCGAGAATGAAAACTAGGAAATTGGAAGG
GGGAAAGAGTAAATGAACGAAAGAAATTTTCCTCAGAAAAGAAAAAGTTCTGTAAATCCA
GAAGAGGGCTGGCGTAGTGAGGTTGAGAAGTTTTTAGGAAAAGATTTTGTACAGAGAGTT
TTAAATTTCCATGATTTAGAAATTGAAGAATTTAAGGATTTTAATAATAAAATACAGAAA
TTTGTTGAAGATATAGCAAACAATATTACTACATCCAGTCTTAGAAAGATTTATGATTTG
ATAAAGAACTCTGAAGATGCTTCAGACTTAGTTTTTAAACTTCCCTATATGGTTTACATG
GTAGGAAAAGAAAAGGATGCGAAGAGAGAGGCTTTAGGTAAGTTATACATAGCTCTTAAA
GATCCTATAGAGAATATTAAAGATGAAAGACAAGTAAGAAATATTAAAAAATTTGCGGAA
GCTTTGGTGGCTTATCAAAAATTATATGGGGGGAAGGAGGAGAGATAATGAATAAATTTA
TAGGAAGGTTATTTATAGAGGGAGATATCAGGTTATTAACAGGTTTACATATTGGAGGAT
CAAGGGAGACGGTAGAGATAGGAGGACTTGATAATCCAGTTATAAAGACCATAGAGGGAA
TACCTTATATTCCAGGATCCTCTTTAAAAGGGAAAATAAGATGTTTGTTGGAAAGAGCAA
GGAATATTAATCCTAAAGAAGGAGAGCCATGTGGCTGTGGTAAATGTGAAGTATGTTTAC
TCTTTGGATCTCATAATGATAAGACAAAGACCTTGTCAAGAGTCATTATTAGAGACTCGT
TTTTAGATCAAGAAGATTTTAAAAACAATTTTGGTAAATATTTTGATAGAGACATTGAGT
ATACAGAGGAAAAGACGGAAAACATAATAGATAGGATAGCTGGTACTGCTAGGTATCCAA
GAACCATGGAAAGGGTTCCTGCTGGGGCAAAGTTTAAGTTTTCAAGTAGTATAGCTTTTT
ATGAGGGTGATGATGTGGAAAAGTTAGTTAAAACTTTTGTTGAGGGAATGAGAATGCTGG
AGGACGATTATTTGGGGGGTAGTGGTACTCGTGGATATGGACATATAAAGTTTGAAAATC
TTTCTTTTTATGTAAAGCCCTATGAGAGTTATTATAAAGATAATCAGAGAAAGGAAATAG
GTAAAAGTGTAGCATTGACAGATAAAGATATAGTGGAAGAATTGGTAAAAGAGCTCAAAG
AAGTGTTAAAGAAGTGAAAAGAGGGGAATAAGTAATGAGGGTTGAGATTTTTAAATTATT
CAAAGAGGGTCCTATTTTGTTACATATAGGGCTCCGTAGAATGGATAGAACTTCTACTAT
AGTTCACTCAGATACTTTGTTTTCTGCTCTAAGTAATTCTCTTGTTAAGCTTTTGGGCGA
GGAGAAGTTTAAAACTTTTGAGGAGAAACTGATTATATCCTCCCTTTTCATAGGTTTAAG
GATGCCTAATTTTGACATTTTATTTGTACCTATGCCCGATATATTTATTAAATTGCCCCG
TGATAGAAGTGACCAACATAAAAGGTACAAGAAGATTCAATGGATATCTTTAAAGGCTCT
TGGGAAAATTTTAAGCTTCTTTGATAAAGAAAATCTTTCTATAAATTTGGAAAATTTAGA
TGATTTTAGTTTTTTGAATAGCAAATTTTTAGTAGCGAAAGAAGAGTTTGAGGAGATAAA
AGAAGAGATAGACTTTATAGGTACTATTCTTGAACCTAAGGTAAGTGTAAATAGGGAGAG
TAGTGTTTCAGAAAATTTATTCTTCCAAGAAAATCTTATTTTATGGCCTATAAAGACTTC
TGATAATGTAGAGATAAGACCATTTTTGTACTTCTTTAAAAAAGAGGAACCTAATTTAGA
TAGCATTTTTATTCCTGTTTTAAACCTATTCATTGAGGAAGGGATAGGCGGAGAAAGGAG
TACAGGAAAAGGTACTTTTGATTATTACGAAAAAGAGCTTACCGATTTGCCTGATGAAGG
AAATTTGGAAATTACTCTTTCTCTTACTACACCAATGAGGGAAGAAGTAAATAATTTGAT
TTATTATCAGATTATAAAAAGAGATGGATTTGTTTTTTACAATGCTCCTAAAGGCTTTAG
GAAAAAGGTACACTATAAAGTAAAAGAGGGCGCTTTAGTGAAGTCTCCTTATATTGGAGA
AAATATTGATGTCTCACCAGTGGAAGAGTTAAGGGTAATATCTTATGGAAAGAATTTGGG
TTACAAATTTTCTTAATTCAAAGGGGGAAGATTAAATGAAACTGAATATTACTACAATAA
CCCCTACGATAGTAAGAAGTGGAGAAGAAATCTCTACAGTTTCAGAGTGCATAATAGAGG
GTGATAATCTTTATATTGTAAACAAAGATAAATTGATAAACTTTTTGAAAACAAAAAAGG
ATAATGTCAAGATAATAGAGGAGCTTTCTAAGACAGTGCTTGAAGGCCAAAATTTAAAAG
GCTTTTTAGATAAGAATAATATTCCTATAAATGAAGTATGTGAACCACCATTAAAATTGA
GTGAAAGAATGGATGATTATAGAAGGAAAAGTGTATATTTGCCAATGACCTCTTTAAAAA
GGGCTTTTATTCCTGGAAGTACTATAAAGGGAATACTGAGAAGTGCCTTACTTTTTCATT
ATTATCTTAGTACTAAAAAAGAACCACCTCATAGAGGAGATTCTAAAAAAGATAATTCTC
CTTATATAGGGGAAGATGTGTTAAGAAACGAAAATAAAATATCTACAGATATAATGAAAT
ATGTAATAGTTAGAGATAGCAGTAGTATAAATTTTGAAGAATTAAGAGCATACAAAATTC
AGAGAATTCCTCATAGGAAACTTTGGCAAATTATAATTGCAATACCTCCTCAAAGAAAAT
TTTCCATTGAAATATGTATTAAAAAAGACAAAAATTATAATGGACCAGATTTTTGGAAAG
AGTTTTTTGAGAAAGACCCTGAAGTTAAGTTATGGGAATATCTAAAGGATTATTCTAACA
GGCTTATTGATAAAGAGTTAGAAATATTGGAAAACTTAAGAAGAAAGAATTCAGGAAATG
AAAATGATGGGGAAAGAAAGAAGATATTTGATGACTTTATTAAGCACTACAAAAAAGTCA
AAGAGGTGATGTCTCAAAAAGATGTCATCTTTATTCCTATAGGATTCGGAAAGACATACT
ATTTTAATTCTTTAGGATATTTTTTAGGTAGTAATGTGCCTATTCGTAGAAAAAATGTAG
ATCTTAAGTTTTACCCTTCAACGCGATGGGCAGTGGAGATAAATGAAAAGTATTATCCCT
TAGGATGGTGTGCACTAACAAGAAGTGAATAAATTAATTGTTGGTTTTGTACCAAAAGAT
AGCCGAGAGTTTGCATATGTAGTAGATAGTAAAAAGTATAAAGGGTATTCTACTATTGAG
GCTTTGGCCTCTTATTTTTTACAAGACTCAGTAAATTTTAGGATATTACTTCTTAGACCC
GAATCTTTAGACGAGTCTTGGGAAGAAGATTTAAAAAGCAGGTTAATTAGCATTGGAATG
AAAGAGGAGAATATTGTGGTTTGTAAATTTCCTACCAATGGAAGTTATGAGGGAAAAAGG
TTTATTACTGATCCTAAAATTATTTCAGATTTTATTTTCTTAGCTTTAAAGGAAAATTAT
AAAGAGGAAAAGGAAGTTATATTAGATGTATCAAGGGGGTTAAACTTCTTAGTCCTTAGT
GCTGTAGAAGCTTATAGAAGATTTATTGTTGCTATTAAAGCTAAAAATATTTTGAATAGA
GGAAACATACCTAACTTCAAATATGTATACCTTACTCCTTTGGGAGAGGGAGGAGGCTTA
AGCGAGATAAGGTTAGAGAAGATTGATGCTCATTTCTTTTTTGATTATTTTAAAAATTAT
GATAGATTGCCTTTTGATTTTGAGACGGAAAAGAAGGAAGAATTGTGCATGAAATTTAAT
TTCATAAAGAAGTACATTACTCAAATAGTAAACACTTGTATATACACTGTAAAAAGAGGT
TTTGTTTTGGCTTTTCTAACCATTATAGATTGGAAAAAGGTTGAGGAATTCTTGAAAGAG
GCAGAGGATAAATTAAATTTCTTAGCTTTAATGGATTTAGATTCTGAGCTCTCAGAATGG
GAGAAAACTTCGGAGGGAGAAGAAATTATTAAGAGGAAATATGCCATGAATTATCCTTTG
GGAAATCTCTGGATTTATATAAACCTATTAAAGGCTTTCTTGGAGATTTATTATGAGTAT
AGAGATAAAATTTTTATAGAAAATGATCTGAAATGGGTAAAGATAGAGACGCTTAAAGAT
TTTAACGAAAGGATAATTAATGGTGTTTTTAAAGAATATGGAACAAATGTGATTCTATGC
AATGAGTTAGAAAAGTTTGAGTTTTCTTTCAAAAGAGGAGAAATTAGAGAAAGTAAAGGG
GGACATTCGGATATTTTGAGAAACTTTAATGCTCATGCAGGACTCATATTGGACTTTTTG
GAACAAGATCCTAAAAAAGGTGCTATAACTTATAAGAAAGAAATACATAACAAGATTAAT
AGTTTTTTGAGGGAATGGCAAAAAGAAATTGAAACATATAAAAGTTGAATTTAAAAAGGG
TGAGAAAAATGAAGGCAATGCTCCTTAGAGAAGTGAAAGATCTTACTGTATGGCAAGATC
CTCTTTCTCTTGAAGAGGTTTCTATCCCTATTCCAAAGGAGAAAGAGATTTTGATAAAGG
TTTCTGCTTGTGGAGTTTGTAGGACTGACCTTGATATTGTAGAGGGGAGACTTCCTCCTA
CTAAATTACCTTTGATTTTGGGACACCAAATTGTGGGCACGGTTGTGGATAAGGGGAAAG
ATGCTAATAAATTCCAAATTGGAGATAGGGTTGGAGTTGCATGGATAAATCATTCTTGTG
GGGTGTGTAGGTTTTGTAGATCTGGTCAGGAAAATTTATGTGATGATTTCAAAGCTACGG
GAAAAGATGTGGATGGAGGATATGCAGAGTATACGGTTGTCTCGGAGGATTATGCTTATA
AAATTCCTCAAAATTATTCTGATGAAGAAGCAGCACCACTTTTATGTGCCGGTGCAATAG
GATATAGGTCGGTTAAGCTTTCTAATATAAAAAATGGGGATAATATTGGACTTTCTGGAT
TTGGAGCCTCAGGCCATTTAGTGTTGAAGATAATAAAGTATCTTTATCCAGATTCTAAGA
TATTTGTTTTTGCAAGAAGTGAAAGAGAAAGAGAGTTGGCAAAGGAATTGGGAAGTTACT
GGACAGGAGATTTTGGTGAAGTTACTCCCTTTAAACTAAATGCTATTATTGACACTACTC
CTGTATGGAAAACTATAGTCTTAGTACTTAGGAACTTGGAAAAGGGAGGAAGATTGGTTA
TAAATGCCATAAGAAAGGAAAATCAAGACAAAGACTTTCTCATTAACTTGAATTATGAAA
GAGATTTGTGGATGGAGAAGGAGATAAAAAGTGTTGCTAATATAACAAGGAGAGATGTGG
AAGAATTTTTAACATTAGCAGAAAAGGTTGATTTAAAACCAGTGGTTGAAGTATATAAGC
TGGAAGAGGCTAATAAGGCATTGAGAGATCTTAAAGAGGGAAGGATAAGAGGGGCAAAAG
TTTTGAAAATGAGCTAACTTTCTTTATTATTTAATAATTCTAAAACTTAAATTTTTATGC
TTGAAATTCATACTTAAATAGTATAAAATAAAAAATGAATTGTTTATATTTTTAGGCCAA
AATAGTTTAATACTTAAGGAGGAGATATTTTTATGAGTGAGCTTTTTGGTTTCAGAAAAG
ATAGAAAAGAAATGCTAAAAGAATTAATTAGAAAGATTCATAAGGGAGAAGATCCCGAAA
AATTAAAAGCTCAATTTAGGGAACTTTTTGGTAGTGTTACAACTACAGAGATAGCACAAA
TTGAACAAGAGTTGATTCAAGAAGGTATGCCAAGAGAGGAAGTAATGAGGCTTTGCGAAG
TACATCTTGCAGTATTTCAGGAGGCTTTAGATAAGGATAAACCTTCTGCTCAGTTGGGAC
ATCCTGTGAATATTTTGATGGAGGAGCACAAAAAATTAATAGAGTTTTCAGATAAATTGA
AAAAAGCCATAGAGGAGCTTAGAGAAATAGGTGATTATGATAGAGGTAAAGATAAAATAT
TAGAAATCAAGGAAATTACAGATCATTTTAAGGAATCAGAAAAGCATTATTTGAGGGAAG
AAAATGTTCTCTTCCCCTATTTAGAGAAGCATGGGATAACAGAGCCACCTGCTATTATGT
GGATGGATCATGATAAGATTAGAGCAATCAAAAAGGATTTATATAAAATAGTGGATAACT
ATAATAGCATGAGTTTTGATGAGTTTATAAGAAGAATTGGGGTTGTGGCTATTGAGCTTG
GAGATATGTTAGCTTCTCACTTTTACAAAGAAAATAATATTTTATTCCCTATGGGACTTC
ACGTAATATCCGAAGAGGAGTGGAAAGATATAAGGCTACAATTTGATGAAATAGGGTATT
GTTGTTTTACTCCTCCTGATGTGATAACTCCTATAGAAGTAGAGAAGAAAGAGGTATCAA
GTGTTCAGCAAGGTATGGTTAATTTACCTACAGGAAGCCTAAGTCTTATTGAGTTGGAGG
CAATTCTAAATACCCTTCCTGTGGATATAACCTTTGTGGATAAGAATGATGAGGTAAGAT
ATTTCAGTGAGACAAAGGATAGAATTTTTGTGAGGACAAAAGCTGTGATTGGTAGAAAGG
TCCAGCAGTGTCATCCTCAGAAAAGCGTTCATATAGTGGAAAAGATATTAGAAGAGTTTA
AGAAGGGTACAAAGGATCATGCAGAGTTCTGGATAAATATGAATGGAAGGCTAATATATA
TAAGGTATTTTGCTGTAAGAGATAGAGAAGGGAACTATTTAGGTACTTTAGAGGTCACAC
AGGACGTAACAGAAATCAAAAAGCTTGAAGGAGAAAGAAGACTTTTAGATTGGTAAATGG
GATAGCTGTCCTCTCTTTTACGGGAGGACAGCTTTTTTAACTAATTTTATCCTTATCATT
TAAAATTTGTACTCATCAAGTGCTGATTTTTTATGATATAATTAAAATCTAAGCATATAG
AGATAATTTGATAAAGCGTGCTTAATGAAAGATGGAAAAAGTATTGATAAGAGCTGTTAA
TAAAAAAGATATTGATTCAATTTACAATTTACTTAAAGAGCTTTATGAAACAATAGAGGA
TAAAAGCGGTTTAGACATTGATAGAGCTTATGAAAATCTTCAATTTTTTATAAGCAATGA
TAATAATCTTACTTTTGTAGCAGAGTGGGAAGGTAATATAGTAGGATTTATAAGCGTTTT
TATAAGGAAAACAATTCTACATACATTACCTTCTGCATTGATAGAAGAATTAGTTGTTGA
CAAAAATTATAGGGGAAAAGGTATAGGTAAAAGGTTGATTGAGGCAGTAATAAAAAAATG
TGAAGAATTAAATATAGGTGAAATTGAAGTGAGTACTGAGATAACTAATATAAATGCGAG
AGAATTTTATAAAAGTATTGGATTTAAAGAAAAAGGTATACTTTTGGAAATGGATTTATA
AGTGTTACACCCCTCTTAAAGCCTAAAAAAGTGACATAAATAATATATCTCCATCCTCAA
AAAAGATATTTTTTAATCTTATCTACCCCTTTTTGAGATTTTTATGTTAATATACAAAAA
TTTTTTAAAAAGGAGGTTGGGAATATATGGTCGGTTTTATAGGCTATGGAAATATGGGAA
GTATGCTTATTAGAAAATTCATTGAAGAAAAAGCCTTAAAACCACAAGAGATAATTGTAT
CTACAAGAACAAAAAGTAAACTTCAAAATTTAAAAGAAATTTATAAAGATATTAATATTG
CCGAGGATAATAAAGATCTTGCAAAAAGAGCAAAATACATTTTTATCTGTGTAAAACAGC
CAGAAGTTAAGGGAGTTCTAGATGAGATTAAAGATTTCCTTGATTCTGATAGGCATATTA
TTTCTCTTGCAGGTGCTATAACCATTGAGAACATTGAAAAAATATTTCCAGGCCAAGTCT
CAAAAGTCACACCTACGGTACTTTCGGAAATAAACGAAGGAGTAACACTTATTGCGCATA
ACGAAAAAGTGAAAGAAGAAAACAAGAAGTATATAGAGTCTTTATTTGAGAAGATAAGTA
AAGTTAAGAGGATAACAGAGGAAGATTTTCCTTTTGCTGTAGAGATAACAAGTTGTGCAC
CAGGATTTTTGTCTTCAATTTTTAATGAATTTATGAAATCTTCTTTGAAGCATAATAAAA
CTCTAAGAGAAGACGAAGTAAAAGATATGTTAGTCTATACCATATATAGTACTGCAAAAT
TAATTTATGAAAGGAATTTGGCTTTTGAAGATGTAATTGAGAAGGTTGCGACAAAGGGCG
GGATAACGGAAGAAGGAGTTAAGGTTTTGGAGAAACATCTTACTCCAATTTTTGATGAAG
TTTTTGAAAAAACTCTTGAAAAAAGAAGAATGATAAAAGAAAAAGCAGATGAACTTTTTA
AAAGTTGATGAAATTAATCGGGATTAATTTTAGTATAATTATGAACCAAGATATTTCTAA
ACTTAGAGATTTTTTCCATAATATTATAAACCTCTTCAGATATTACCTTATTTTCATATA
TTACTTTAAAAGTATCACTGTAACTTACAGGAGTTCTATATCCTTCATCTGAGATTATAT
GATTTGCAATATCTATGCATATCTCAATTGCTATTTGTAAAGTTCTTTCTACTATTCTTT
GAGTTTTCCAATCACGAGAATATTCTTCTACGGTAATATTTTTCTTAAAATTAAATTTCT
ATCTATCAAACCTTATACCTCCTAAAAAGAATTTGTTTCTCCTTGATAGAAAAGTCAAGA
AATTCTCTTAATGTAATGGACTCAAAGGAATATCTAAAAGATGGATCTCTATCAACTATG
ACAATTTTATTTTCTAAAATTCTACCCTTTAATGATATGGGAGCTTCATTCAAAATTACA
AGATCTATTTCATTTATATGAGTTTCTTCTTCTAAATCCCTTAGAATTTGAATTTTTTTA
TTAAAAAGATCTATATTTTTGGAATCTTCTAAATATATTGCAATATTGATATCACTTAAA
GGGGTTATTCACCCTTTGCAAGACTGCCGAATACATATGCAAAAGCTATATCCTTGTGTT
TTTCAAGAGCCTTTTTTATTTTTGGTATTATTTCTCTTAAATTCTCTAACATAACTCTTC
TTCTTATACCTCCTGATTTAAGTTTAACATAAAAATGTACCTTACAGAGATATAAAGTAA
AACTATGTCCTATTTTAATTCCAATTTTGGTAAAATTTTGAAAAGTTTATTTTCTTAAAA
AAATAACTTTTGCAGTATAATCAAAAATATGAAACATCAAGGTTGGGATTGGAAAGAAAT
AAAAGAAGAAAGATGGGATACACCCGCAGAAGAGGTATATTATCTACTAAATCGTTGGAA
AGATCAGGGAAAATCAAGATTTTTAGATTTAGGGTGTGGAAGGGGAAGACATTCTATATT
CTTCGCAAAACATGGATTTGAAGTTTATGCTACAGATATCTCTGAGAGTGGTATTGAAAT
TTTAAAAGAGAAAGCTAAATTACAAAATTTGAATATAAATGCTGAAGTATGTGATATGCA
CAATTTACCATATTCCAATGAATTCTTTGACTGTATGTTAGCCTTTCATGTAATATATCA
CACCAATAGAGAAGGAATAAGAAGAGTAATATCTGAAATATATAGAGTTTTGAAAAAGGA
TGGAGAATGTTTTTTGACCTTTAATTCCAAATTTAGTAAGAGCTTTAACAATCCTAATAA
CATACTTCTTGAGGACGGCACCGTGATAAAAAAGGAAGGAATTGAGGCAGGAATACCTCA
CTACTACGTAGATAAAGAGGAAGTTCTTGAGTTGATGAACAATTTTGAAATAATTAGTTT
TAAATATGTAGAGGAAATACTTCCTAAAAGAAGTAATAAATTCTTTGTACTTGCAACTAA
AAAATAATATAAAAAGGCAGGAGAATATATCTCCTGCCTTGAAGTGGTTTTTAGTAAAGT
TTTGAAATATCTACATTGTATATCTCAAGTTCATCATAGGTTCCCATCATAGAGTGTGGG
CCGTATGGCCAATGTGAACCAAAAGGAATTATTATCAAGGTGAAGTAAGTCCTAATAGTA
GCGTTAATATAAATATTCCTCACTATATGACCTTTGATATAGTAATTGCAAGACCTTGTA
AAGGAAAGATTGGTTGGCTCCATGGAAGGGAAAATGACGGTATTATAGTATACGTAGCAA
AGTAAGTATTAATTTTAAAAAGGCTCCTCTATTTTTATAAGAGGAGCCCTTTTAAAATGA
GATTAATCTGCTTTACCTGTGTTTTTTAAATCCTTTCTATATTTAGGCCAGGGTGAATCC
ATGAGTCCAGTACTATCAACTTTAATGGCAAATAGTTCTGATCCAAGGGTTCCGAAATAC
AAAATGCCATCATTAGATAAAGTAGTGTAATATGTTTGTGGGGCAGTGTAGTTCCACTTT
ATAGATAGATCTGATGCATCTATAGCTCTAATGACGTATTTGCTTGAATCAATACCTATG
GCATAGATTATACCCTCTTTAGATATAACTAACGAAGAATGATAACCTATATTTGTAGAT
TCAACAATAGAGCCATTATTAGTTGATATTTTATAAATATTTTTGCTTTCATCGCAAACA
TATAGATAGCCAGAATTATCAAATATTGGAGAATAATAGATGTTTCCAGAAACCTGAGTA
GTCCATTGTAGAGTACCTTCTTTATCATACTTATATATCTTTCCATAGGTTCCGCTTGAT
ATTGGCAAGTATATATTTCCTTCACTATCTATTGAGGGTGGAGCAGTGCACCATTCATTT
ATAGGAAAACTGTAAGACCATCTATAATTACCATCAGAATTAATAGAGTAAAAGACACCT
CCAGAACCAGTGTTTTTACAAAATGTATAAATATTATCATCTTTATCTACTACTGGGTAT
GAGGTTATACCTTGTCCACAAGTGTAAGTCCATCTTATATTACCATTAGAATCTAATGAG
TAGAGATAGCCTGCTGCATTTCCAAGATATATGTTTCCTTTAGAGTCAAGAGTAAGAGAA
ATATTTCCAATATGATTGTTTAATTTACTTATAAGAGTACTCCATTTTGTTGATCCATCT
CCTGGATTTACAGCGTATAATTGTGCATTGTCCCCACTGCTTACTACATAAATGGTTCCA
TCATTTCCAATAACAGGAGAGCATTGAACATTGAAATATTCATTCTCGAGGCTTTTTCCC
CACTTTATGCTACCATCAGGATTAATTGCGTAGAGTTTACTTCCTATTACATAAATAGTT
CCATCATCTCCTATGGCAGGGCAAGCATATATGTAACCTGTTCCAATGATCCATTTCAAG
AATGCGTTTTTACCTACATTGATACTTGCAGATGACGTGTTTCCTTTATTGTCGTATGCT
TTAACGGTGATAGTATGATTTCCTGTCTCAAATCCTTCTGTATTCCAACTGCATGTATAT
GGTGCTTGGGTTTTTGTGCCTATTTTTGTATCGTCTACATAGAATTCTACAGAACTTATA
CTATTTTTCTCATCTACTGTTACTTGTACTTCTATGTTTACTGTTCCAGAGACAATATCT
TCATTTTTTGGGTTTAGAATTGATATTTGAGGATTTTTTTTGGTTACACATCCACCAATG
AAAAGAGTTAAAATAAGAGTAATTAAGAAAATTCTTGAAATCCCCTTCATATCTTGCTCT
CCTTTCGAGAATGTTTAAAAGGTTAAAAATAGAAATTAACGGTGCTAATTTATATTTTTA
ACCTTTTTGTATTTTAAATTGTATCACAATTTTGCCATTTTAGAAATTTATATATGTTTT
TTAATAGTCAGCTTTTGAGTTATCACAAAATTTAATATAATTATTTATAATATTTGAACA
AGTAGGGGGACTATTATGAAAAAGAGGTTCTTTTTAATACTCCTTTCAGTTCTTTTATTA
ACTTCTCCTATAATTTCTGAGGCAAAGTATATAAAGGAGGAAGATCTTTGGAGATATAAT
CTGGAGAAGGCTATACTTTTTGCTCTAAATCCTCAAAATCTTTCTAGTATTTCAAATTTG
GCAATAAAATTAAAGGGCTCTGATATAAAAGAGAGTGCTTGGAATATTTTAAAGTGGGAG
GAAGAAAATATTGAGTATGATATTGAAAAAGCAGAATTGCCTCCATCTTTGATTCGTATA
TACTCCACAGGAAGGATTGAAGTAGTACAAGGAGAAGAAAATGTTTTTCAACTGCCTTCT
GAGACAATAAGTAAAGGAAAAGGAATTTGTGGAGACTATGCTCTTCTTACTGCAGGCTTA
CTATTAAAAATGGATTACCAGCCTGTATATATTTTAGATATTGAGTTTGAGAATGATCCT
ATTAAACATGTGGTTACGGGGATAATAGTTAACGGTTGGTTGTTTATATTAGATCAACAT
CCACCAGTTATGGATGCAGGAACGTTTTATAAATATTGGCTAAAGCATGAGGGAAAGATT
ATTAAAGATATTACCTTGTATGAGATTAGTTATGAAGAAGATATAGTGGTAAAGAAATAT
GGAGTAGATAAAGAAGTATTTATGGGGCTTGATTACGATTTTAGTACTCGAGATTTAGAA
GCTATAGGTGGTTATCTTATGTTGAAGATAAAGGATAATTTTAAAAATTTGGTTATAGAT
CCTCAAATCGCCTCTTTAGATAAATTAGTATATTTACCTCGAGGTTATACTCAAGGAAAG
ATCTATTCTTTTCAATTTCCAGAATTCTTAGATTATTACAATCCTATTTTTCATTTTCAG
TTTATTGATTATTTATATGGCGAAATTTTGGATGATAAAAATATTCTTGAGAATATGAAA
AACTTTAAGTACTTCTTTGTAAGAGCAGACGCATTACAAGAGGATTTAGTAATTATTTTA
AATTTAGCAAAATGATTTATTCCTATAAATTGTCAGATTGTTATCTTGGAAGAGCAAATA
TCTATCTTAGAAGATGAGGGGAGCGTGGTCTAATAAATAATAGTAAAATAGCTTTATGGT
GTCCTTTTTATAGAGTTATAAAGAGTAAAATGGAGGCTATTTTGAGATTTTTAGATTTAA
AATCTTTTAATTTTTTATTTATGCATAGGATGTTTTTAGAGTATAATATAAAATAAAAAA
AATTAATAATAATTTTTAAAAAATGAGTAAAAGGGGTTTTTCTCTTATTGAGCTTTTAGT
AGTAATAGGCATATTGGGGGTATTAGTAGCAGTAGGTATTTTTATGTATTTTGAAGCTGT
GAGGCAGGCAAAGAGAACTGTTCATTTTTATAATATTAAGCTAATTAAGGAAGCTTTAGA
AATTTACTATTTAAAAAAATAAACATTATCCAATTGATGCTTGGTCTTTTACAACTTATG
TACTTTGCAATCCCACTTATTTTGACGAGATTTTGATATGTCCATTAAATAATCAACCTT
ATAAAGCTATTCAGTGGCAACCCTATTACACTGATTGAGATTATATTTGGAATTGGATTG
AGGTAAGTAATAACTATTATCATCTCTATTACAAATCAGAAAACCCTACCTATGGTTATG
CCTTAACCTATCACTCTTAGTAGACTAGGGGAGTTATTATGGTTTAAAATAGTTTTTGGG
GGTTGGATTTTTATGGGGCTAAAGACTTTATATTAACAATTTTAGATACCTATCCTAAGG
AATATGGTAAAATAGTTGAATCAAATAATACTCAAGATGAAAGATTGATCATAATAATTA
AACAAAATCCTAAAAATATTAAAGTATATTTTTCTATTTTGCCGATTTTAAAATATCTCA
TTAATATGTGTCCTATTGGGCTTATAGCAATAGAAGGGGGTGTTGAGGGGAAATTTCCGG
CTGAATTGAATTCACTACTCTTTAAGACAATACCTGATAATAAAGTTAAAAGGTTAATTG
TAGAAAAATTCTTTAGAAGAGGCTTATTAACTCCTGCAGAGTATCTACACATATTAGATG
ATATACCCTTTGTTCTGTATGGTCCAGAAGAAGCAAGCTCTTATTTAGAAGGCTTGGAAT
TATTCTTTGTGTATAACGATATAACTTATTATATGGAAAAATCTATGAAAGAGGATTGGA
CTCCTTTGGGATTATTTAAAAAATACAAGAATGCTAAAAATTTTGAGAAAAGATTTTATC
ATGAAGTTTTAAAGGTTTTGTATGGAGAATTTTGGTATTTAAAGGAACTTGGTTTTCTAA
GGGCTAAATATTATAGTTTAACAGAAGCAAGGGATAAAATTGTTGTGGATACCAACAGCT
TTCATCAGGTAGTCACATTAGTAGTGATTTGGCTTATCGTAATATTTCTTACAGATTTAT
TCTATAAGAACATTGAGATTATGTTTAAAACTAGGAACAAGGAAAAAGTAAAATTTATAA
GAATTGATATATCAAAATTAGATTCTTATTATTATAAACTTGAAGAAATAGATGTTGGTT
TAGAGACCTTAGGAGAGATCTTTTATGATCTTAAGAATATGATTCCATTTCGTGAATATG
ATAAGTTGTTAGAGCTTGTTGAGGCTTTGATTAAGTTTCCTGATTTCTCAAAAGTGCGCT
CAATTAAAATAGTAAAAAACTTGCTTGAGAAAATGGAGGAGCTAAAAGTAGATTCTTCGA
TATTTATTTGTACTCCATATTTTTCCGATTATGTGAAGAAAAGACTAAAGGAGTATAATA
TTTCTTATGTTGTCATAGAACCGGAGTATGTAGATATTTAGTAGTAATAGAGATTTAGAT
TTACATAGGAGGAAGGCTATGCTTATTGAAAAATTAGGAACGGTATTATCTTCTTTTAGT
TATTTTTTCCAAATTCCTTTTGCTCTTTATTTAACTTCGAAGGTAAAGAATTTTTGGGAA
AAATTTTTTGAGGATAGGCAAGATAAAATCATTCTTGGTTTATTATTTATATCGGGTATT
ATAAGCTCTCTCCTCTCAGTTAAAAAGCTTGAAGCCTTTCTTGCTTCTCTCATACCTTTT
GTCTTTGTATGGTTCTATGTACTGGGAAAGCACAGTATTAAGTTAAATATTAAGAGTATT
TTGTATTATATTTTAATTGGAAGTTCTATGTTGGGTTTCGTGTTAGTTTTTTCAAAGTTA
TTAGATCTTTCTTGGTATATTGGAAGTTTTGCCATATTTGATGGAAAAGTTCCTCGGGGC
TTAGTTATGGGGGTAAAAGCACAAGGTCTTGCCTTACTTTTAGAATTTGGTATTTTGGCA
GGGTTAGGTTTATTAATTATAGAAAAAGATAAAAAATCTATTTTTAAAATTTTGTTTTTG
CTGATTTTCTGCATAATTGGTTTTATGATTGCAGAGACTAGGGGTGGAATTTTGGGGTTG
ATATTTGGATTTTTAACCATACTATTTTCGGAAAAATCTTTTAGAGAGATAAAGAAAAGA
TTAGGATTTGTATTAATCATATTACTTTTGTTATTAGTACTCTTTTTTACAGTATTTAAC
CAGTTTTCTCAAAGACTTTCTGTAGCTCTTGAAAAGGGTAGAGTAGGTTCTATATATGAG
AGGGTATATATTTACTTAGGTACTTTGAGAATGATAAAAGATCATCTACTATTTGGGGTT
GGTCCGGGTTGCTTTGTATATGTTTATCCTGAATATGCCTTAAAAGATTTTCCTTATATT
CCCGAAGAACTTAAAGAAGAGTTGGCAAATGCGGTGACTACTCATAATATATACCTATAT
TTTCTTTCAGGATGGGGAATTATGGGGACCTTTTTATTCTTTTGGTGGCTGTTTAGAAAA
ATTTATAAGGGTATGAAATATGAATACTCTTTTGAAAAGCATTTGATTTTAGCTATTTTG
ATGGTTTACTTTGGACATATAATTTTGGATGATCTATTTTCTATTCACATTCCTCTTTTA
ATTGGGATATTAAATAGAAAAGGAATAAAGTAGTATTAGGATATTGTTTTATATACTTTT
ATGTATTGTAAACTTCTTTAGATTTTAAGATTTTAGATTTTTTATTTTTTGAAGGAGAAA
GAACTAATTCAACTTCTAAGAAAATAGCTAATTTTGTGAATTTTATTCTAATGGTGTAAT
GGGAAATGACAAAACAAAGGTATATTAGAAAATATAAAATTGAAAGAGAAGGTTAAATTT
TTTAAACTGTTAAATCCAACCCGAAAAAGGAGTATATATTTTAGCAAAATATCTTAAATA
GGAGAAAGTTTCTAAAGAAAAAACTAAGGTAAAAGAAGAGGAGTTTTATGAACTTTTTGC
TGATTATCTCGTAAATGACTTAGAGGAGTGCACAAGAGCTATTCCTCTTGGAGGTAACAA
GTTTGGTGATAAATGGGGTACTCCAGATGTTTTGGGTGTCTATAAGTTTTCTGAGATAGA
TCCTATAAAAGCCTCTCTAGAAATAGTGAGTGCAGAGATTAAGACAGATACGAATCAGTT
AATTACAGCTTTTGGTCAGGCATGTGCTTATAAACTCTTTAGTCATAAGGTTTATCTTGT
TATTCCTAATGCTGAACAAGATGTGGGAAGAATAGAGTCTTTATGCTTAATTTTTGGTAT
TGGTTTAGTACTTTTTGATCCACAAAATCCTGAGAATCCTAAATTTACTATAAGAACAAG
GGCAGTTAAGAGTGAACCAGATTATTATTATCTTAATCGCTATATAAGAAGCTTAAATCA
GGAGGATATTAAAAAATTATTGGGTTAAAATTGTAATGTAATGAAATAGTAACATACTTT
CTAAATAAAATTTTTTTCCTTTAAAAATAAAAAGCTACTTTATAAATAAGTCGTTTTTTA
TATATTAAAAAGTTCTTTTGGGGGTATAAAATTCTAAGTTTAGTGGAACTTTGATAGTAT
AGAGAACAAATTGGTGGCTTTTGGCTTCTTTGTATAAGTTTCAATGTATTTATAGAGTTT
TTGGTAAAAGCGTCTTGTATTCATTTAATGTTGTAAGGTCAATTTTTCTGGAGTTGTGAT
ATACATCACTTTTTTATTTTTAATTTTTGTTATAATGAATCCAAAGGATACCAGTTTCCA
GGGGGTGTGAAAGATGAGACCAAATAAGACCACTAAAATTTTAATTCTTATTTTACTTAT
TATTCTTATTGCAGGATGTACACCAAGAGAAATAGTATCGGTTGGCTTGGAAATTGCTAA
AGAACAAGTTAGAGAGGAAGCTAAAATAAGAGAGGAGATAAGAAATAGATATCAGAAAGC
TATTGAGATTGAGCCTGAAGAAGAAATAGAGAGAGAGCTACATGAATTTCTTCGTCCTAT
TTTTAACTCAATCTTTGGAGAAGCAAAACTAATAGATATTACATATACTGATCTTCCTGC
TTTCGGAATTAAAGCTTTTGTGCCTCTTTTAACATATATCCTTCCAAGATTGGTTAGCGA
AGATGATATTACGAAAATTAAAGCGAGCATTGAAGATAAGGGATATATTGCAAAGAAATA
TGAGAGTATAGAAGGTAGTATCCTATTAGTTTTTGGCAGAAATGGAGATCCTCTTTTTGG
AGTAAGTACTACTATTAATGCTCAAGAAATACTTGCTGGAGGTTCGCTTAGTAAGACTTA
TATTGAGCTTCTCTTCTTTGATGACTTTGAAGATTATGGGTTAGGTCAAGAAGCTCCCTT
TGGTTATTGGAAGAAAAAAGGAGGAGGACGTATAGAACAGGTTGTTGAAAAAAATAAAAA
GCTCGGTAAAGTTTTGAGTTTTAAAAGTTTAGGAGAGAAGTTTGGGGTTTATATCGATAA
AATGTGGGAAAATTATTTCTTACAATTTGAGGCAAAAGGAGAAGATGTTTTTGCCTACTT
TAAAGTAACAAAGACTGCTGACGCAGGTTATTATCTTTACTCTGGATGGATGAGTGATAT
AAAAGTTGTAAAATTTTCAGGAAAAGATGAACAGGTTATTGCGAGTGTAAAGAGAACATT
TGATTATAAAGAATGGAGTGTGTTTCTTATCAAACTTGTTGGGAGTAAAATTTCAATATA
CGTAAATGGAGTAAAAATGATAGATATAGTTGATGATGATCCACTTTTGAGGGTAGGTGG
AATAGGTTTTGGAGGAGAGGATTGGGCTTATGTTAATAACGTTAGAGTTTTTAAGGTGAA
GTAAGATTTTAAGATAGGATAAAAAGAAGGGGAGAGGTTTGCTTGAATCTCTCCCCTTTT
ATTCTTTGATTTTAATCCACTTTATTGACGATTTTTTAAATTGTTATACAATAAAATTGG
AATTTAAGATTTTGAAATCATAATTTTGTTTACACCTTTAAAATCTTAAATTCCCTAAAA
ATCGTGTTCTTTCTTCATAGGGAGGGGGCGACATGAAAAGACTAATTAAGTTCCTTATTG
TTATTTTATTTTTAACAATTATTGTTTTTGCATCAACCTTTAAGAATAAAGACTATACCG
GTTCAAATTTTCCATATAAGGGTGCTCTATTTTTGCATGATGGAGATTATGTAATATTTG
AATGTGCAGAAGGCTATAATGGATTTTACTATATGACAAGAAAAGGTGAAACACCTGTTG
AGGTTATTGATAACAATACAGGGAAACAGATAGGATATTTATTTTTACAAGAAAATTATT
ATACTACTGGGGAAAGTTTTGATTATGCTGGTTTTAAGTGGGTGGACCTGCAACAAGGTT
TTAAAGGAAAGATCTTAAAAATAGTTTTAAGGGAGAATAGAAAAATTTATAATAAAACTT
ATGGTGACAGGGATCTGCTTATCAAATTTAAATCAGGTACAAAAATTATATACTGGCATG
GAGTTGACTTAACGGATTGGTGTGACTTGGATTACGTAGCATATTATTAGTATTTTGTAT
AAATTTTTTCTCTCTTTCCTCTGTGCTTTTTGAAGATATGAAGTATAATTAATTATTGTT
AAAAGTTAGTATTTAGGGGTTAATATATAAGGGAAATTCCTATTGCTTTGCAACTTTATT
CTGTAAGAAAGGAATGTGAAAAGGATTTTGATTACAACAAATTAAAAATTTTAAGGGGGG
AAGATTTTCTTCCCCCCTGTGCAGTTCCCTTTTTGTTTTTGATTTGAATAATTATAGTTT
TTTCTTGATTATCTTATAGTCTTATTTAACTCCCTAATCCTAACATTTTTAAGAGTTTAT
CTGTCCATGTTCCTAATTGGGTGAGAATAAAAGTCAAGAAAACTAAAACAATTCTAAGTA
TAGTGACTGAACATATTAATAAAATTACCATCTGAATAAAAACCTTATAGGTCTCTTTAT
AGTTATTGGACCAAATATGTCTTTTAAAGATTGTAAATTTTTCATTCTAAAACCCTCCTT
TTTACAGACTTACCGAGTCGGAGACACTCAGGGAAAAAGTTCCTATGGTAATACCTACTC
CTTGGATTGCTATATAAACCCTAAAATTTGCCTGACCTCTTGCCCAAGCAGTATTGCTTC
CTACAGTTCCGTATGAACAAGAAGTACTAACTTCTGTGAATATTCCAGAAGATGCGACAA
CATTAGCCCTAACCGATATTACTTTTCTAGTATCATAGTTGTAAGTAAAGCTACCAACAA
GTACGACAGATCCTCCATATTGCAGTGGTCCAATATTACCAACATATTCTGCGCTATCAT
ACAAACTTCCATATCCTGTACGAGAAGAAAGATCATATGTTAATATTTTCTTTTGGGGGT
CTTTTTTATAAGTAACTTTAATATTGCTTATTGCTGATAATATTCTTTCTGCTTCTTCTA
TAGAGTTGACCCATATAACTTTCTTACCAGTTGGAATTTGGCTTAGTGGTATAAGATTAT
ATACTTTTCCGTTCAGCATTATTGTTTTGACCTCTTCTGCATTCCCCCAAACAATTGTCC
CCAAGAGTAAAAATACTAAAAGAAAACATACTAAAGTTTTTCCCCTCAACCCTATAATAT
AAAATTTTTTTGACATTATATAAATTCCCTATTTAGTATTTTGCTTCAATTTTATCTTAT
TTGCATATGACTTTCAAATTTACCCTACTTGGAAATGTAGGTTAAATCCTGTTTTTAAAG
TGTTATTTTTGTTATATTTTAACGTTTTTGTAAGTTGAACGTTTTTTGTGAAAAACTATT
TATGAAAATATATTGAGAGTATTTCAGTTATATGACCTATCTCTTTTAGAAATTTATACT
CCAGTTCCTTTATACCTTCTGGTACCTCTTATCCAAAGTTTATAGGCAATAATGAATAGA
AATATACCTACAAAAGGAGAGATAAAAACTAATATATTGCTATTTTGGGGTCTTAAAAAT
ATTTGAGAAGGATAAAAAGCTACAAAAGCTATAGGAATTACAAAGCTGAAAATAAATTTA
AAAAATGAGTCAAATATGTCTGTGGGATACCTGGTATATTCTCTTAGTCTGAAGATAAAA
TTTAATAATGGAGTAACGTTTAGCACCCAGAAAGCTATCGCAGATCCTATTACCATAAGT
GATATCATAACCAGAGAGCTACTTATTAGTGAAATTATTAAAATAATAAATTTTAAAAGG
TTAAACTCTAAGTTTAGTTTTACCCATGCGTGGGAAAGAGTAATTATACCTATGATAAGT
TGGCTCAAGCCCTTCATATCAAAAACTTCTGCAAAATAAAAGAAGAATATATTAAGAGGT
TTTAGATAATATTTTATGAAGTCACCTGAGATTAAATAGGAAGGTAAGTTCCAGAGATTA
TCAAAGAAAAGTTGTAGAGGAGATAAGGCAAGCAAAGAAAAGCCATATATGAATAAAATC
TCATAATAACTCCATCCTAAAATATTGGGAATAGATTTAAAGATTACATATATGGAGAGG
AGCCCCAAAAGATTTGTGATTACCATACCAATAGTACTAATAAAGAAGTCTACTCTATAT
TGCATCCTTCCTTTTATATCCTGAGCAATAAACCAAAAATATACCTTTATGTAGTACTTT
AGTCTGGATTTAGCCCCCATTTATCTTAATAAACCTCTCTGTTAATTTGTAATATATTCT
ACTTAAAGTTAAAAAGACAAAAAGCCAAAAGATTTGTATTGCCAAAGAGTTTAAATAATC
AAAAATAGTAAGACTTTTATTAATTAAGATCTCTATAGGCATATGGTATATGGTTTTAAA
AGGTAAAATCTCTAATATTTTTCTTAGATTTTCTGGAAAAAGGGGAATAGGTATTATACC
TCCTGATAGAAATAATATTATGGAATCCTTTGTGACAGAGAGTCCCCAAATAGATTCAGT
AAAAAAGGCAGTAACTCCCACAATAAAATCAATATTGAAATATATTAAGTATGAAATGAT
TACAGAGATCACAAAGAATAAAAAATTAATGCCCATGTTAATTGGCATTCTGAGAATAAA
CTTTAATAGAACCAAAACTGGCAGGGTTATGGTTAGTAAATTCAGAATAACCCATGTTAT
TCTCTTGAAAAACATATAAATTTGAAAGTCTAAGGGCTTTGTCAAAATTATGGAGAGATT
TCCACTTATCATAAGCTGAGATATATCCCAATCTACCCATGTTTGGAATAATCCAAAGAT
TGCAGTAGCTAAAGAAAGGTAGGTAAAAGTACTTTCAAAATTCATACTTAAATTTTCTTG
TCCCAAGCTTTTATATATGGCCTTCCACAAAAAGAAAATCAGTAAAATATAAATATACTT
CTCTAAGGCATTAAAAAATAGAGAAAACCTATAAACCATCCTTTCAAGGAGAAATCCTTT
GGCTATATAAATGTACTTTTTCATTTCCTTGACTCCTCATAAATGAGCTTTATTACTTCT
TCGGTCTGTATATCTTCTGTATGGATATCCTCTATAGGTATGAAGTTTGTAATGAACCTG
AGTATTTCTAACAAATTTACATCTTGTTTTTTAAAGCTTATGTCTAACCAATAAGATTTA
ATCGCACAGTCAGATATTACATCGTTAAATTTTTCCAATAGAAGTACTTTTATCTTATTG
ATCTCTTCTTCATCTACATTATCTCCTACTCTTATTTTTGCCTTTCTATACATCTTGAAT
TTTTCCTTTAGATCCTCCAAAAGACCATCGTATATGATTTTCCCTTTGTCTATCACAATA
ATACGAGGACAAAGAGCTTCCACATCGTTCATATCATGGGTTGCGAGAAGAATGGTTGTA
TTTTTTCTCCTGTTTAGTTCTTTTATTAATTTTCTTACCTTATCCTTTATCAAGATATCA
AGTCCTATAGTAGGTTCGTCTAAAAATACTACCTTGGGATTATGGAGAAAAGAGGCTAAG
ATGTCACAAAGTACTCGTTGGCCTAAGGACATTTGCCTTACAGGTTTTCTGTAAAGAGCT
TCTATACCGATGATTTCCTCAAAAAGCTCTAAATTCTCTTTGAAGGTTCTTTCATCTATC
TCATAAATCTCTTTCAAGATCTTAAAAGATTCAATAAGAGGCAGAGACCACCAAAGTTGA
GTTCTTTGACCAAAAACTACCCCAATATTTTTTGCATTTTTTATCCTATCTTTATAAGGA
ATAACATTATTTATTAAAACTTCTCCACCATCTGGTTCTAAGACTCCTGTCATTATCTTA
ATTGTTGTAGATTTTCCAGCTCCGTTAGGTCCTAAGAAGCCTACTATCTCTCCTTCTTTT
ATTTCCATAGAAATTCCATCTACAGCCTTTACATAGAAATAATCTTGAGAAAAAAGGTCT
TTTACTGTACCCCAAAATCCCTCTCTCCTGTTTAACACTTTAAAATACTTTCTTAAATTA
CTTACTTTTATAACACTATCTACCATAGGCTTAAATCCTTTCTTATTTTTTCTTCCTCAA
GTTTTATAGGAATAAAGGGAAATAAGAGCTTTATTAAGAATAATAATCTTGTAAAATTGA
ACTTATAAAAGAGGGATTTAAAGACAAAAAGAATAGCCTTAAACTTGTTGATCTTATGGT
TCATAAAACCAAGGGTAAAATATTTTCTTCCAATAATATCCTTTATCCTATTAATACATT
CCCTTTTTCTCACTATTTTCTGGGAGCTTTTTATAAGCTTTTTATGAATAGAATTTAATT
TTATCTGACCTAAACCTACAAAAGTAAATTTTTCTATAAATCTTCTGTTTTCTAAAACAT
CGTCAATTTTTACATCTCTCCTATCAAAGAAGTTATAGATATTATCTGGACCTTGATAAT
AATAAAGATGATAATTGTCTATTAAACAGAAAGAATAATCAAGTATAACTCTATATACAA
AATCTGAATCTTCACATACAAGTAAATCTTCATTAAATAATCCAATCTTTTCAATAACAT
CCCTTTCAATGACTAATGTATTAATATGGGTACAATAAGAACCACCTTTAAGAAAGGATT
CTTCGTAGAAATTGTCTCCAAAAAAGATATATTTTCCTTCTATTTTGGGATTAAAAATAG
AGATTATTCTTTTTAATCTCGCACGTTCCTCTGGTATTTCTGAATCAAAGACTCTTCTAA
CTTCTCCATCTTCTTTAACGGTTATCCATAATGCAAAAGAAACTTTTACATCATAATTCT
CTAAAACGTCAATGCTTTCTTCTAAATGTAGCTCTGACCACTCATCATCTGAGTCCAAAA
AGGCTATATATTTTCCCTTAGAGTTTAATATGCCAAAATTTCTTGCTCCTGCTGGTCCCT
TTTTTCTCTCGTTCTTTAAATATCTTATGCGATTATCTATGGAAAGATACTTTTTAACTA
AACTCTCAGTGTTATCACTACTTCTATCGTCTACAATTAAAAGCTCCCAATTTTCATAGG
TCTGCCTTCTTACAGACTCTATAGCTCGAGGAAGGAGCTTTTCTCTATTATATGTGGGGA
TGATAATACTGACTTCAGGTTGCATAAGTTATATTAATTTTCTTCTTCCTCCATTCTTGA
GCTTTTTCATAATCTCCTATTCTTTCCCAACAATTTATCATATGATCAAAAATAGTTTTT
GTTGATGATAAAAAGGTTCCAGATTTTTGTATTTTATATATATTGGCAACCTTAATTTCT
TTATAAATAATTGAATTAAGCAAAAAGGGATTATACTTTAAAGCTATCTGAAGATGCCTT
ATAGCACTGATCGGATCAAATCTTTCTAATAAAGAAGCAAAATTTAAATTTAAATTAGGA
CTCATGGGATCATACAATAAAGCTTCTTTAGTAAATGACAAAGCTTTATCAAGCTCTTGT
CTTTTTAGAGAGATCTCGGCAAGTAAAGTGTAGATCTTATCTTTAATACCTATGTCAAAG
GAAAGCAAGTTTTCAACTATAGTTTCAGATTTTTCAATCTCATTCATACTTAAATAAAGT
TGAGCAAGGAAAAACTGAGCTAATGGAGAACGATTATGGTCTAATGAAATTGCTAATTTA
AATTCCCTTTCTGCTTCGTCTAATCTGTCTAAAGCCCAATATTCAAGTCCTAAATAATAA
TGTAAGTTATGATCTTGGGGATTTTTAGCTATTTCAGACTCTAAAAGATTTATGTTTCTA
AATCTTTTACTTAAAGATTTTTCTTCGCAGTATAACAAATCAAAATGATGCAATAAAACA
CTACCTCTTGCAAAAGCTCCATTTAAGGCTTTTATAGAAGGAACCACTGATGCATGTATA
GGTCTATCATTATATTTAATTTGAGGATGTTTTCTAAATAGTCTGCACATTAAAAAATTT
GCCCACTTTCCTTCTCCAAAGTAGTTTAGATGGGGTAAATAAAAAGCCATTATATTATCT
GAGACCTCTCTTACAAGCTTTCGTAGTTCTAATCCTCCTTCAGGAGTTATAACTTCGTCA
GCATCAATTACAAAGATCCATGGATAAGATGCTGCTTCTATATATAGATTCCTTGCGCTA
TCAAAAGTAAAACTTTCTGCATTTATAATTTTACTTCCAAAATCTTTAGCAATCTCAACG
GTCTTATCATTAGAACCATTATCAACCAATATTATTTCATCTACATAATTAACAATACTT
TTTAGACAGTTACTTATAACTTTTTCTTCATTTTTAGCCAAAATACAAGCGGTTATACCT
ACCTTAGAAGTCATCTTTTAGAAAGATCCCCATTTTAGAATTCTCAAATAATAATTTTGC
CCACTTTTTAAGAAATTCATTAATAGAATAATTATTGTAATTAATAACAAGCATAATATC
ATTTATGTTGTATTGAGAAAGTAGATCTGAGAAATTATTCATGTCTATTATGAAGGCTTT
GTAATAACTTTTCCATGTTTTTTTATCAATAAGAGACAGAAATTTCATTAGATACCTATA
TAATTTACCATAAAATATTATTAATAATAAAGATCTAGTTCCAATAAAAGATAATGGACA
AATTAGTTTTGCTGTGTTCAAATCTTTTACAGTGTTCCAAGGGCTAAAATTTATCACAAG
GTTAAAGTGTAGATTGTTTAAAATATCTTTATCTTCTCGAAGTAATTTTAGTAGTTTGCA
AATTATCTCAGCTTCATATAGTTGCAACTCTGACCGTTTTATTCCTGAAACGTAGATTGC
TTTTAAAATTCCGTAGGTACATAGTAAATTTTTGTAAAACATTTCTACAAGAAATTTAGA
GTTTGAAATTTCTTTATACCATTTAGCAAGTTCTATAACTTCAGATGCGGCATTAAATTT
ATACCAATTTCTGCTTAGTATAACCGAGACTATCTCACAGTAATGTTTTAAAAGATTAAT
TTTTTCTTCTTTAGTTAGCTGGTTGTCTGTAAATAAATATTTAGTAAGGGATTTTCTTTC
AAAATCCAAAATATTAGATAGAAGACCAATATTGTATTTATTCCCCAAAAAACAAATATT
ATCAAGATCTATAATGTAACAATTTTTTTCATCAATAAGAATATTATTTCTAGATAAATC
ACCATGAAGTAATTTAGCCCTATCCCAAGAATAAAGTGTCTCTAAAATTATTCCAAGATA
AGAAGTAGGATTGTGTATTTCAGATAATACTCTTGCTTTAATATTCTCCATTATTATTAT
TTTATTACTTAAACTAAATCCATAGATTCTTGGAATATTATAGATTTTAAACTGGATTAA
TAAGCGATAATTTTTAAGAAAATTACTAATACTCGTATATGTGCCTATATCAGTATGTGA
AATTTGGTAACTATAATCTAGATATTGCTTAGCGGTATAAAATCCATCCGTGGAAAAATA
AATAATACTTCTTTTAGTCCGAATTTTTTCTATAAATATAGATGAGTCCCACATAAAAGT
TTTATTCTCATTCTTATCTAAAATTTTTATTTTTGCAGCTTTATACCAAGACATCTTTTA
TTAATGATTTATATTCCCTTGCAACTCGACGTGATGAAAAAATTTTATCAACATACATTC
GGCATAAGTACCGATCTATACTTTTAACGTGATTAATTTTTAAAATACATTCATCAAAAG
TTTTAACAACAAAACCTACTAAACCATCAATTATGACTTCTGTGATTGCACCCTGATTCC
AGGCTATGACTGGTGTTCCTACAGCTAAAGATTCTACTAGTACACGTCCAAAAGGTTCTC
TCCAGTATGGGTCTTCGGAACCTCCAAAATATAGAGATGCTACGGCATATTTCATTAATT
CTCTTTTTTCATCTTCATTTGCAGTACCATAGTAAATAATATCTTTCCCATCACATTGTT
CAAGGACTTTCTTGTAATAATCCATTTCTTGCTCCTTTTCTCGCTCAAATACGCTGCCTG
CTATAATTAGACATCCTTTTATTTCTTTGATTAATTTTATAGCTGTCAATTGTCCTTTTA
TTTTGCAAATTCTACCTATTGTTATAAAGTAGTTAATATTTTTTCTCTTTAAACTTTTTA
ATATTTTTATACTTGGTTCTTCGGGAGAGTCAGTTAAGACAAAAGGAGAAAATGGGAAAT
CTTCAACATCACATCCATAATATATTGGAATAATCTTTATATATTTGTTTTTGTTAAAAT
TCATAGGTATTCCTTTTATTATTTCATGATAGTGTGATAAGCTCAAAGCAATAATAATAA
ATGGAGCCTCTCGTTTAATTCTTCCTGCTATAAGATCTTCTAAAATCAACCTTATTTCTG
TATTTATTTGATTATGAGGGCTATAAATAATAGGGCAATTAAACCTCTGTAATATCTGTC
TTATAATAAAAGGACTATCATAATGGATGTTTATCAATTGAGGAGGATTAGAATTAAGAC
TATCTATTACAAATCTGTCGTAACTCTTTTGCAAAATAGCTCTTTCTTCTTTAGATAAGT
TTATTCCTTCTTCCCAAAGTCCAAATGGGATATTTGTCATTAAAGTATCGACTTCAACAG
ATGACGAACCTGGAGCAAAAAGTCTAATTTTATAATCTTCTCTAAGATATTTTATTAATT
CCCAAACTCCTCGTTGTGTTCCCCCATACCCTTTAAATGGAGGAACAGGTAGACTTGGTG
AGACGATTATCGTTATTTCAAGATTACTCCTACTCATAAGCTCCTTTTATTTTTGAATTC
CCTCATATTTAATAAGCGTATTCTACAATTTATAAGAATATTGGCAGTGTATGTGTCTAT
GATGTCTTCTTTAAGTAAAAATTCAATGGCTTCTAAATAAGCCTTATGAGAAAAAGCATG
TTTATACAAAAACTCTTTAATTTTACTAGAACTATTAAAGATAGGATTTACCCAGCCAGA
GACAACAAAAACAATTTTTGCGCTTTCTATTCCAGAGTTTCTATGAAATTTATTTAACTT
TACCTGAAAAGATTTCACATCTTCTTCTTTTATTCCAGTAATAAACAACAAGTTTGAATC
ATATCTACTTAGTCCTATTAATTCTTTAAAATATTTATCAGCTTCAGGATCATGTTCTTC
ATATAAAACAGGAAAAATATGAATATTAGATTTAATTCCTTCACTGATGTAAAAATTCTT
TATAATATAAACCCGTTCTTTAGGGGTCAACAAATATACCTTAGAAGGGTTTACAGACCA
AACAAGAGTATGGAAAAAAGAATTTCCAAAAGCTTGAGCCAGATTCCATACTTGTTTAAG
GACATCTCTATGTCCACGATGAAGTATATCATAACTGCCGGCTGTAACAATAACTATTCC
TTTTTCCTTCATAAAGATTCTAAAAAATCTTCCTCAAATTCTTTCCACTTAAACTTTTAA
TTTCTACTTTACCTTTTTGCATATGACTTTCAACTTTACCCTACTTAGGAACGCTGATGA
AATCTTTATTTTAATAGGGCAAATTTTTTTATTTTTAAATTTTTTGAAGATAAAACGTTT
TACTAAAAAATTGCTTAGATTAAAGAATGTGATATAATTACAAAAAAATTTTTCCCAATT
TTGAGATATGCCCAAGGAAATTTCTTATATCAATAGGATTATATCCGCGTATGGATCTTA
TGCGAAACCATTTTTAAACTGGATTTTGGAAACAGGCAGAATTTCTTCAGCCTGGAAAAC
TTATTTTTTAGCATTGAAATTATATTGGAAAGGAGAATATTTTTTAGCTTTAAGTAAATT
AGAAAAAGCCCTTAATAAGTGCAATAATAGTAAAACATTATATTATCTTGTTCTTACTCA
AAAGCTTGCATTTTTATCAAGGGTAAATAGTAAAGAAGGAGTAGAGCTCTTTCACAAGTT
AAAACAAGAATTCCCTTATATTCCATCCTATGTAAGAAATATTGCAGTCTCATCACTCCT
TCATTACTATGCTACTATCTTCCCATCTAATCTCCCCAAGTTTCGTATTTGGAGCAATAG
TTATCATTTAGACTCTTCCTCCCAGGTTTTTATATTCTTAGGTAAGGCAAGAGAAGAGAT
AAAAAAAGAAAATATTAGAAAAGCCATATTTTACTACGTTAAAGCTTTTAGAACATCCCT
ATCTATTCCCCATCCAACAGGAATTATCAATAGTTTAAACAACCTCTCTTGGAATCTTAA
AGAAAGACATCCTAAATTTTCTCTATCATTAGCTAAAAAAGCTGTTTATTACTGTGCTTT
ATATAGGGAAGATCTATCTTATGATTTTGCTGTTCTGGATACTCTTTTTGAAGTACAGAG
GATTAATAATGATCTTTCTATTTGTGAGACTTCTATGATTATTAAGCACTATTATAAATT
TTTGTCAGATTCTTCTGGAAATTACAATAAACAGCACTACAGAAAAACCTTTGAATCCTC
TAAAAGATTTTGTTTTGATTTAGAACCTTCTTTCTATAAAAATAATGGAGAATTGAGAGA
TTTAAATAAAGTTTCAAATATTAAACCTGATTTTAATAATCTCCCCCTTGAAGTATTAAT
TGAATTGAGAAGAATAAACATATTAAAAAACTTTCAGAGAACCATAGAAAAATTAAATAA
TGTATCAAAGGACGCAAGAGAAAATTTAATTCTCTCAAGTTTTATGAGTCTTTGTGATAG
AAAAAGTTTATTTCCTTCTACTTATAAAAAGATTAAAAACATATTGGATTTCTCAGAGAA
TATTAAAAGACTCATTAATTTTGCGAAGAGGGATTTTGAGGTTATAAGATTTTTATCCTA
TATCTCTAATGACCATCCTTTTTTTGAAGCAAGAATGGATTTAGCAAAAAAATTTTTGGA
AACTCTACTCCCAGAGAAAAGAGAATTTTTCATAAGTTTTTACCTCTCTCTAAAGGAAAA
AGAAAAAGAGCTTATAGATGCTTTTGTGAGGAATTATGTAAGATATGATAGAGATTGGCA
TATTAAAATACCTACTCCTGCAGAAATAGTTTCTTTTGTTAAAGGATTTCAGCTGAAGGA
ACTGCCTTCTTCTTTAGCTTATTTTTGCTTTGAGAGGAGAGAAAGAAGAAATTTCAATAA
AATAATTAATGAAATGATGGTTAATGCTTAACACTACAGTTCAAAGAATCCCTTTAATTG
CCTCTATAAAATCAGTGAAGTCTTTAATATCCTTTTTGGCATACTCATAAATTTCTTAAT
CTCTCCGATAGATCTTTATCTAAGACTTTCTCTTTTTCAAGGATTTCTATGCATTCTCCT
AAACTGGAAACTCCCTTATTGAATCTTTTAGTGCAGATGTGGACACATATCCCTCCTAAG
GATTCTATAGCTTAGAGAAGGAAGTATTTTAAGGCTGCTATATTTCTCTTGTCAGACCAG
AATTTCTCTGTTTTATTTTTTTCAATATCGATCTGCATCAAGGAAGAAGCTCCTTTAAAG
ATAAGTAGGATATATACTCATTACTAATGGCTTCAAGGGATGTTGTTTCTATTAAATCTG
TAAGGAATTTTTCAATCAATAATTCTTTATTCTTTCCTTTTCATAAAGGGAGTAAAATTC
CTTGTTCATAAAAATATTATATCATTGTTACTATATTTACGATTTTTCCATTCTCCAAGT
AAACAATTTTATTTATAAAGGTTTCCTTAGGTAAATCCTTAGGAGTAATGATAACACAAG
TTGTATCTTTCATCTTTTCTTTTATAAATTTAAATATCTTTTCTTCTACCCTTGTATCTA
TTTCAGAGGTTGCCTCGTCAAGTATGAGAATTTCAGGATTTTTTAATATAGCTCTAAGAA
AAGCAATCACCTTCTTTTGTCCTCCCGATATTCTTACTCCTCTTTCTCCTATTATGGTAT
CAAGCCCATTTGGGAATCCTTCCATAAAAAAGTGATATAAATCTATCTCTTTTAGGAGAT
TATTTATCTCATTGTCAGAGATGTTGGGATTTGCATAGGAAATGTTATTTCTAACAGTAT
CATTAAATAAGAAGATGTTTTGGGAAACAATTCCAATTTTTTCTCTTAAAGAGGAAAGCT
TTATTTTATCTAAGTCGATACCGTCTATAAAAATTTTTCCTTCCAAAGGTTTATACATTC
TAAGAAGCAGTCGGATTAGAGTAGTTTTTCCACTACCATTAGGACCTACTATTGCGACTT
TTTCTCCCACTTTTATATCTAAGTTTATATTTTCTAAAACTTTATTTTTTCCATCATAGG
AAAAGGAAACATTAACAAAAGATATTCCTTCTCTTAACTTATTAATTGTTATTTCGCCTT
CTTCTTCTTTTGCCATCTCCATAATTTCAGTAACTCTTTTTAAAGAGACAAGAGCTGGAT
AAATAGTAAAATTAAAAGTAGCTAAACTTTGAATAGGACCATAAAGTCTCTGCACATAGG
ATGTGAAAGCAATATAACTTCCTAAAGTAAAGGATCCATTTATTATATCTAAACCTCCTC
TCCATAGGATAAGAAGTCCGCCCAAAGCAATAAGAGTGATATTAAATTCTGAGAATAATG
TAAAGATTATACTTTGTAGAATGTTCTTTCTGCTAATTTCTTTAAATCCCTTTTCAATTT
CCATAGCCTCTCTTTCCTCTGTAGCAAAAAGTTTAATTACTTCTGCTCCTGAAATTCTTT
CTTCTACTTTCCCCATTAATTTAGCAGAGGATTCTAAAAGATCTTTTGTGATATATGTAA
TTCTTTGAGACAAGGGTTTAAGACCTAGATAATAAAAGGGTAAAATTGAAAGAGCGATTA
AGGTTAATTTCCAATTGAGATAAAAGAGCATAAAAAGAGCAAAAATAAATTCTCCTAATC
TTATTAATTGGCTTACTAATGTAGAAGAGAAGAAGAATCCTAATCCTTCTATTTCTCCAA
TTCTGCTTAAAAGATAGCCTGTTTGAGCTTGATCGTAAAAAGAGAAAGGTAGTTTCAAAA
TCTTTTTAAATAACTCACTTTTTAAAGTTGCTATAATTTCTTGGTTTAATTTTGTAAAAA
GATATTGGGTAATACCAGAGAATACACTTCTTGCTATGTGAAGAATTGCCATAATAATGA
CTAAATTAACAAGTAATTTTGCATTTTTACTTCCTAATAAAACCTTATCGATTACTATCT
TTGTTAAATAGGGAACAGGAATTGTAATAAAGGACGAGATTATAAGAAATATACTTGCAA
TTATAAAATTACCAAGATGAATTTTAAAATAAGGTAACAATATTTTAAGTTTTGAGAAGG
AAATATCTTCTTTCTTTGGAATAAGGAAATCAAAATCCTCTTTCATTTTCATGAACTCCC
TTTTTGTAGAATTTTTTCTATACTAGTATTTTTAACAAGATAATAGGAAATAATAAACAA
TACTAAACCTGCAAGTATGAAAATTAAGTTTGGTTTTAACAAGAAGTGTATTCTTTCTAA
TTTATCTGGCTCCATAAAATAAAAGAAAGCGATGAAAAGTATTGAATAAGCATAAGTTAT
CAAAATTCTCGTGGGAATCAGTTTATCTACAAATAACAAGGACAAACATCCAATAAAGCT
TAATATTCCAAAGTTGATTATGGGAGCTACAACAATAATATGAAAGACATTCTGTAAAGT
AATTCTAACAGATACACCCAACAATATTAAATAAAGGAGAAGCCCAAAGAGAGAAGACAG
ACTCATCACATATATGGCTAGTGATACATAAATGACCTTTCCCAGCCAAAAATCTACAAG
AGTAAGAGGAGTAGAAAGAAGAGGTATTATGTTCTTAGTATAATATTCTGTGATAAATAA
CAAAGTTATATGAAATGTTCCAACAAATATCATTGTACCTATAGGAATGTAATTTATCAA
TTTACTAACGAAGTTGCTGAAAAATATCTTTGTATTGGGCGAGTTTGCCATCTCTCTTAC
TATGTGAGGAATTCTAAATAGATTATCCTCCCCCTTTACTATAGTTGTGTTGAAGACGAA
CAAAAAGAAAATAGAGTAGAATAGAGAGATGTAAAGAAATTTTCTGAATTGCTTCATCTC
TTTATATAAAATTCCTAACATTTATTTTTCCTCCTTTACTATAGATAGGTATATATCTTC
AAGAGAGTTTTTAATCTCATTGATTTTCCATACTTTTATGTTATTTTGTGTAAACCATAA
TAATAGATCTGGTAATTTGTCTTTATTTTCCAAAGAAACAATTATCTTACCTTCCTCTTC
TTTTACATTTTGAACAAAAGGCAGGTTTCTTAATGGTACTTCTACTTCTTGCAAGGGTTT
ATCTATGGAGATTTCTACTTCTTTTCTATCAAAGGCTCTTTGCAATTCAGAAAGAGTCCC
ACAGGCTACAATTTCTCCTTTATTTATTATTCCAATTCTAGTACATATTTGGGATATTTC
GTAGAGATTATGGGACGTTATAAAAATAGTAACATTTTTATTATTAGCAAGATTGACTAA
GAAATCTCTTATAAATTTTTGTCCTTCCACATCTAAACCTGTAGTTGGCTCATCTAAAAG
AAGAAGTTCTGGCTCATGAAGAAGTGATCTTGCTAAGCATAATCTCTGCCTCATACCTGT
TGAATAATTTTTAACCTTTTCTTTTTCTCTACCAGAAAGTCCTACAAGTTCTATTAATTC
TTTTATTCTATTTTCTCTTATCTTTTTGGGCACTTTGTATAAAATAGAGTAAAATTCTAA
GTTTTCATATCCAGTGAGATTTTCATATAACCCTCTTTCTTCAAGCATGAAACCTATTCT
TCCTTTAATCTTATCCAATTCACTAATGTCGTAGCCAAATACTTTTACTTCTCCGTCATT
GGGTTTTAACAGTCCAAGAAGTATTCTTATAGTGGTAGTTTTTCCAGCACCATTAGGACC
TATATACCCAAAAATCTCTCCTTTTTTAACCTGAAAACTCGCTTTGTTCAAAGCCAAAGT
TTTTTCGTATTTCTTTACCACATTATTAAAGGAAATGACAAAATCTCCCAAAGCTTCACC
CCCATATTCCTTCCAATGGATTATACTTACAAAATTTCACTTCACCTAGGCTACTCCCTT
TTAGTAATTCGAAGGCTCTACAATCTAGACAAGCATATCTAAATTCGCAATACTTACATG
GATAAAGCTTCTCTTTGGATAGTTCGTAAAATCTGTCAATTGTTCCCTTTATGAAAAGAT
CTGGTATTTTACTTTCTTTAACGCTTCCCAATACTAAATTTCTAAGCATTGGGCAAAGGA
GATATTTACCTTCAAGGGTAATTGTTATTTTCCCTTTAAGACAAGGATTGTAAATTTTTC
GTAATTCAAAGTCAGAGACAAATACTGGTAGAATGTCATTTTTTTCAATGTAGTGATCAA
ACATATAGCTTTCAGAAATATTTTGTTTATTAATATTTAGGTCTGTAGTCATGTTTTCTA
TTATTATATTTTTTTGTTTATAAGATTCTAAATCGCAAAATCGAAAATTGATATAAAATT
GAATATCTTCTTCTTTTAGTTTTCTTAAATTATTTAAAAGAAAAGCAAAACTCTTTTGAG
AGATAGTATTATAGAGGGATTATGGCAAAAAAATGCTAATGATAGGTTTTAAATTGTAAT
GCTTTATTAAATTTCTACTTTTTTTCGTAGCTATATTTATTCCATGAGTTAGAATAAAAA
TATTTTCAAAATTGAATTTGTCTAAATTTCTACAAAAATTGACTAAAGATGTGATTTCTA
AAAATGGGTCACCTCCTAAAATTACTAATGTCTTACATCTCAAATTATTTACTTCCTGTA
GTATTTCTAACCATAATTCTTCACTAATTCTTTTTTTGTAGCTTATTTGAGTACATCCCA
AACAACCGAATTTTATAGGATAATTTTTACAAAAATAACAAGAAAAATCACATGTACTAC
TCACTTCTATAAAGGCAATATCTAAATTAGGAGCAGGTTTGTTAAATAGATGTTTCTGCA
TAAAAAGAGGAAAGCCTAAACTTAATTTATCTATATAAGCTTTATTTTCATATTTTCTTA
TTATTCCGTTTTGCTTTAGAACTCTCACAAATTCCATAATTTCGGTCTTAGATAGTCCAT
TTATTATATTTAGTATCTCCTCAAAGGGCATTTTGTCTAAAAGTTCTATAATTCTTGTTC
TTTCTTCACAAAGATGAATAATTTCCCCCTGAAGGGTATTATATAATGCACTTTTTTTTC
TTCCTTTAACAAAATAGATTTCTGGAGATAGTCTATAATATGTGCTCATAATTCCTCCTC
TTGTTTTTGGTATTTAAATGAAACAGTTTTTCTTCGAATGAAGGATCACTTTCTAATAGA
GAGTATAATTCAGAGAAATCTGACAAAGTTTGTTTTATTAATAATTCGCATATATTCTCT
GGATCTTTTGAAAATCTATTATTAGTCATAAAAGTAGCAAAACACATAGTGCATAAACGT
GATATTGGGCATTTTTTGCATTCATAGGTTATTTCTTCTTTGTATTTATTAAGTACCTGA
ATTATTTTCTTATAATTTAGGCCTTCTTCTATATTACCAATTGGAAAAGAATAGTTTACT
TTCTCACAAATGTGAAAATTCCCGTCGGTGTCGATAAAAATTTTTACACCTGGGACACAA
CTTCCATGTAAGAAATTAAAAACACCTTTTGATTTTGTTATTTTTTCCCGAATTAAGAGA
GTTCTATAATTTGATCCAAAAAAAATATCTAAAAACGCACTTGTTTTTTTCTTCTTTTTA
ATTTGTTCAAAATAAACATCCTTCAATTTTTGAATTTGACATTGATGGTTTAAAAAGTCC
TCTTTGGTAAAAATTTGGTAATATTTAGAAAAGTAAGGAGCTGCGGCATTTACTCTTACT
AAAGGAGGTAAATTTTTATTCGTACTAAAGAATTCTTCTAGTTTAAATAAGTCTGTTTTC
CAGTCATAACAACAAATTAATGATATATTTTCATAAAAATATCGTGGATAATGAAATCGT
ATGTATTCAAGATTTTGTAGTATTTTATCAAATGTTTTTTGGCCTTTTATTGTTGTTCTA
TTTCTATCATGATTTTCTTTATATCCATCTAGGCTTACAGCAATATAAAAATCATTATCG
ATTAAAAAATCTACGATATCCTTAGTCAACAAATACCCATTAGTAGTTATATTATATAAA
ACATTAATATTAGGGAACTTTTTTCTGATATAAGTAACTATGCTTTTTATTAAATCAAAA
TTTAGTAAGGGCTCTCCCCCATAAAAAGTAACACAAGGTTTCCTATATGGATTATACTTT
AATACTTGAAAAATATTATTGAAATAATAATCTACAGCCTTTTTGGCAATATCAAAATTC
ATATTTTTTCTATTAAAAATTGGAGCATAATCGTACATGCCTGAATAATAATAACAGTAT
TTACATCTAAAATTACAATTTTCAGTAACACTTAAAATAAGTTGAGTAAAACCCTCATAT
AAAAGAAAATGTTGTATGTCTACTTCTCTTAATACAGGTTTTTCTTTCATATTATTATGT
TTAAGCAAATTTATTATTTCTTTTAGTTTATCAATATCTTTTTTGGGAAATGTCAATCCT
GTATCATCATTATAAATATAAGTAGTATTTTCTGTAGAAAACTCTATTATTTTAATATTA
TCCAAATTCTTACCCCTCCTCTTTAAGTGAAGGGGGCGTCCTTAAAGACGCCCCCTCATA
AATTAACTTTTAACTGCCCACGCGGTAGCAGCGTTAGCAGCGAGTCTGCTACCTATAAGA
TCAGTTACAGGAGAAGTAGCATCCATCATACAAATAGCGGCACAACCCCCGGCGCATCCC
CCTGCGCAACCCAAAAAGCACACCCATCCTTTGTCTGTACCTTCTTTTCTGGACGCTAAA
ATTTCCATATCCACACCTCCTATATTTTAAAATTTGCTAAAGTACTTTTGCTTTACCATA
AGCAGCGTAGCTTCCACGTGTTCCTGCTACAACATCCATTAGTGGTATACCAGGAGTATC
CACATAACATCCTGCAGCACATATAGCTCCGCATCCTAAACCACAAACGAAAGGACACCA
TTTACTCGCGAGTGATACCTCTTCTTTTTTTACTATGTATTCCATATTTCACACCTCCTA
AAAATAATTTTACTAGACTAAAATAAATGAAAATGTTATTAGATTTGATACCAAATTTAA
ATTCTTCCGTAGCATCTTAGAGTCTTTTTCTTGTTATCCTCTTCTAAAGGATCCTCATAT
GTAATTCTCATAGTGAACATGAGCCTCACATATTCCCCTTAAGCTTTCTATTTTCACTTT
ACCTTTTTGCATATGACTTTCAACTTTACCCTACTTAGGAACGCTGATGAAATCTTTATT
TTAATAGGGCAAATTTTTTTTATTTTTAAATTTTTTGAAGATAAAACGTTTTACTAAAAA
AAATAACTTGAAAATAAGGAAATATCTGTTAATATTGAGGGGTAAATTAATCGCCTCTAT
AAACTCAATAAAATCTTTTATATCATGTTTGGCATATTCATAAACTTTTTGGTCCTCAAG
AATAAACAAAAAAGGGAACTTAAATAAAACAGAACAACTTTATGGAATTGTCAAAACTAC
GGTCTCATTATTAATTCTTTTTCCAAACACAAAAGAGACTAAAATTAAAATTATCCCTAA
TAAAGCTAAACCCAGAAAGATAAAACTATCATATTTCGCATTCAATGGAATTTTCTGCAT
TATATAATTCCATCCAAATATGATTGAAAATCCAATTATCCACAGCAAGTTATTAATTAA
GTTTACCTTTCTTATCCTCAAAACAAGAGTACACATCATACTCGCAAGTCCTATGTTAAA
AATAGAAATAATACCTAATATCTTTATTAAATCAAAAAAATTAATAGATTTTTTAAGAAG
CAAAAAAAGAATAAAATTAGCTATAAATACACAGAAAATTAATATAAACTCAGTTATTAT
CCATAGAGATATTATAGAACCAAAAAGATAAGACCTAACCCCAACCCCATTAGATAGTAA
AAACTCTATCCTACCTGTAATTTTTTCATAAACTATAAGATCTGAAAGAATCATACTCGT
TGTAAAAGCTAATATAGAAGATCCCATAAGCAAAAGTATTCTTGAAAATATGAAATAAGA
TACATTAAAGGGCATATCCTTCAAAAGTGCAAAAAGAGTATAACTCACAACTCCTGTAAG
GAAAATAACTTGAAAATAAAAAGTACTATTTTTAAACACATTTTGTAAATTATATTTGAT
AATTTTACCCATTTTTAACCTCCCCCTATTACATCAAGAAATAATTCCTCAAGATCTCTA
TATTTTCCAAGAATTTCACTCTTCATATCATCTACTAATATCTTTCCCTCTTTTATAAGA
ATCACTCTATGAGCAAGTTTTTCTAGCTCTCCCAAATCATGAGAGGTCAATATTACGCTT
TTTCCTTTCTGATTTAAATCAAGAATTAATTCTCTCATATTTTTTCGAGAAATAGGATCA
AGCCCACTCATAGGTTCATCCAAAACTAAGAGATCTGGATTTTTCAAAAGAGCTAAAAGA
AAACTTAGTTTTCTTTTTGTCCCTTTAGAATAAGTATAGACCTTTTGAGACAGAAAATCT
AAAATTCCTAACTTCTCTGCATAAACTTCAATATCATTTTTTTCTACTCCTCTTCCAAGA
AGTTCAGCATATATCTTTATATTCTCCCATCCTGAATACTTTTCCCATAAAAGATCTTTC
TCAAGCATTACAGAGATGATTAAATTATTAACCTTTTCTATATTCCCAGAAGTAACATTG
AATATCCCTGTTAAACAGCGAAGAATAGTAGTCTTTCCTGCTCCATTTGGACCCAAAAGT
GCTGTAATCTCTCCTCTTACTATATCAAAGGAAATATTTTTTAAAATTTTCTTTCCATTT
ATTTCTTTTGAAAGATTTCTAATAGAAATGAGTTTTTCAGAAATTCTTTTCTCCATACAC
ATTTGTCTTCTCCTTCCCCATATGCTTTCATTAAACCTCTAACTAGACAATTATTGCAAA
ACCACAAATTTTCGCATTCTTTACATATTCTTTTATTTGGTGCAGGAATTTGAGAAATAA
TTTCGAAATACATCGAATAAGTTTGTAAAAAATTCTTTAAAGAGTTCCCAGAAAACTTTA
AATTGCCTATACTCATATCTGACATTTGGCAAATTTTAACATCAAGATTAGGAGAGAGAG
TTATGCCAGATCTTCCAACACCACAATTTATCGAATCTGACATAATTTCTTCTTCAATTA
CTGATATAAAATTCTTACCATATTTTTCGATTAAATTTTCTATATTTTTTTCAAACATAG
CAAAGGCTTTATCGTCAAGAGATATTATTAAATCATTATTAGACTTAGCTCGCCCAATAG
GAGCAATAGGACCAAAAGCGACTGCGGTAGCTCCAAGTTTATAAGCAATTTCAGCAACAT
CTGCCATTTGCTCAACATTAAGTGAAGTTACATTACATACGACTCTCACAACTATTCCTA
AATCTGATAACTTTTTTATGCTGTCAATCGCTGAATAGTAAGCTTTTTCATTACCTGTAA
ACCAACGTACATACTCTGGAGAACTTCCGTGAAGATCTATTTGTACAACTACTCTTTCTC
TATTATAGTATAAAAGTTGACATATCTCCTCAGAGAGATTACTCCCATTAGTAAGTAAGC
CAATTAATTCGAAATTATAAGTAAACAATTTCTTGAGAAATTCTTCTATATTTGAATAAA
CAGTTGGTTCTCCTCCTGTCAATTCTATTTCTCGTATTCCTAATTTATATGCTTCTTCAA
GTATAGAAAGAATAACATCTGTTTTCATTTCAGATAACATATATATAGAAGAGTTATTGT
AACAATGTTTACATTGATAATTACATCTGTAAGTTAATTCTAAGACTAAGCCAAATGGAA
CTAAATAATCCCAACTTCCTGTTTTTGTAAAACAAGAATTTTTTATTTCATATTTATTTT
TGCATTCAATCACAGAAATACCGTATCTATTATAAAGACGTTCAAAAAATATTGATATAT
TTCTAAAAACATTTTCCTCTGTGTCATTATATTTTCTACAGAAATAATTTACTATCTCAG
AAAGACTTAAAGGTTCATACATCTTTTCAATAATTTCACCAGCAACTTTATTTAATTTGA
TTGCAGCCTGTTGTTTAAGACGACCTCTCTTAGGAAGTTTTTTAGAATCAAAACATAAAA
AAGCATACTGAGGTTGTAAATGCAACCTTAGATTATCAACGTCTAGTTTTAGATAAACAT
TACTATCCAGGTTCATGCCTTTTAATCTTAACCTCCTTTTCTTATTTTAGGTGCCGCTTT
TTCAGCGGCACCTAAAGCTATAACCTATCTTAACCCTACAAATCCTACAAAAGTGGCAAT
CCATGCAGCTTGTACTTTGCCAGGACACCACCTACAAAATCCACATCCAGTACACCCAGC
ACACCAATTTTTTTCTACCCCAATAATTTGAGGTTCAGGCATTTCCTTCACCTCCTTTCT
TCCTTATAAATTAAAAATCTCTAAAAATCCAATCAAGGGTCCAGAGATTATTAAAACCAA
GGGAATCTTCATAGTATCTTGGATTCTTTTTTCTTGTTATCATCTTCTAAAGGGTCTGCA
TATATAACTTTAATAGAAAGTATTAACATGAAAATTATTAAAAGTATTGAAAGAAATATA
TTTTTATCCTTCTTTTTCATTTTACATATTCCTCCCACTTAAACTTTTAATTTCCACTTT
ACCTTTTTGCATATGACTTTCAACTTTACCCTACTTGGGAATGTTGATGAAATCTTAATT
TTAATGGGGCAAAATTTTTGTATTTTTAAGTTTTTTTGAAGATAAAGCGTTTTGGTAGTA
AATTGCTTAGATTAAAGGATATGATATAATTAACAAAAAGTTTTTCCCAATTTTGAGATA
TGCCCAAGGAAATTTCTTATATCAATAAGATCATATCCACATATGGATCTTATGCGAAAC
CGTTTTTAAACTGGATTTTAGAAACAGGCAAAATTTCTTCAACTTGGAAAGCTTATTTTT
GGGCATTGAAATTATATTGGAAAGGGGAATACCTTTTAGCTTTAAGTAAATTAGAAAAAG
CCCTTAATAAGTGTAATAATAGTAAAACATTATATTATCTTGTTCTTACGCAAAAACTTG
CATTCTTATTAAGAGTAAATAGTAAAGAAGGGGTAGAGCTCTTTCACAAATTAAAACGAG
AATTCCCTTATATTCCATCTTACGTAAGGAATATTACATCTTCAACTCTTATTAATTACT
ACAATTCGTTTCTTTCTTCTAATTCTTCAAAGTTTCGTATTTGGACATAAAATGCAAAAT
CTTGATTTTTGATCAATTTTACTAACTGAGAAAGTATGCTGACTACACCACTCTAACTCT
AAAAAACCTTCACATTAATAAATCAATAAAATTTTTCAAGGATATATACGCTTTTAAAGG
TCTTCAAAGAATAAATACCTAAAATAACTATAAGAATCATAAGATATATAAATGACCAAA
ATATACTAATTATGGAATTAAAACCTAAAGTAGATCTTACCAAATTTAAACAATGAGTTA
TAGGATTTATAAGTAATACCGAAGTATATATAGGATGTAAATTATCTGTGGAGTAATATA
CGGGTGCAAAGAGTAGAAAGAACCACGAAAGCAAAGGAATTATACCTTTAAAAGAATATC
CATTTTCTGCAAGAGCTATTGGAGAGGGTAAGATAAGATGGAAAGAGATTTTTGAGCTTT
GTGAAACTATAGGTGGAACAGAATGGTATATAATAGAGTATGAAAATCTTAGATTTCCGG
CTTTAGAGATGGTAAAATTGTGTTTGGAAAATCTTAGAAAATTAAAGCGAGAGTCACTAT
AATTGTAGAAGGTTTTTGTATTATGGATAAAACAATTAATTATTTAAATGAAGTCGAAAA
AGCCATACTTAAAGAGCTGAAAGTGAAGCTTTTAGAACTTTTGGGTTCTAATTTTATATC
TATGGTTCTTTTTGGATCAAAAGCGCGCGGTGATTATGATGAGGATTCTGATATAGATGT
GGTAATAATTGTGAATTATTTAGATAAAGACATAAAGGATAAAATTCTTTTAAAGGTTAC
GGAGTTAGAGACTAAATATGGCATAGTTTTGTCGACCTTAATACTTTCTAAGGAGGATTT
TGAGTATCTGAAACAAAGGGAAAGAAGGATTGCTCTTGATATTGAAAGAGAAGGAATTGA
AATATGAAAGAGGAGAATATAAGGATAAGTGTGAAAGAAGAGATAGAGAGAGCTAAAGAG
GCTTATAAATCCGCAAATATTTTGTTTGAAAATGATCTTATAAAGGATGCCATATCACGT
TTGTATTATTATGCTTTACATATGGTAAGAGCCCTTCTTTTTACAAGGGGATTTGAACCT
AAAAGTCACGAGGGGGCTTTAAGACTTTTGAGTTTGTATTTTGTTAAAGAAGGAATATTT
GAGCCAGAGATTGCTCATATCTTCTCAAGACTTATGAAGTATAGAGAAGAGGCAGATTAT
AATCCTTTCTATGTATTTTCTAAAGAAGATTTTTTAAACTATAGGAAAGAAGCTGAAATT
TTAGCAAGTGAGATTGAAAAATATCTCGCAAAAGTTGGTTTGTTATAGTTTAACTTTGTG
AATATTGAGCTTTTTAAAAAAGCTAGCATTTACTTAGTAAAGATTAATATTTCCAATATG
CCTTGCTTTACGTTCTAAAAATTTAATTATAAATTGGCCTAAAAGGAAATACATTATAAG
TAATCCGATTTCAGAGACTATGTAGGGTATTGCCATAGATATTTTATCCTGTATTATTAA
GTTGAGACCTTCCATAAGATGGGATAGAGGAAAAATCTGAGATAGATATTTCAAAAATGT
TGGAAATCTAGAGATGGGTATATTAACACCGCTTAAAAGAATCATTAAAATCTCCATTCC
GTTAAGAAGCATAATTTATATCTCTGGTTAATAGTCCCAAACTTGCTATAAGACTTCCAA
AAAGGCTCACTGATATAACTCCTATTATTATCAATAAGAAAATAAATACAAATTGATATG
GGGGATAGTATATTTGAATCCTGTAAGGATAATAGTAAGCCCAATTAATACTGTAATGAA
AGCATTGATAATATGGAAAAATATTTTTTGAGCGATGATTCTTAAACGAGATCGAGGGCT
TACAATAAAATACATCAAAGTACCTTGTTGCCTTTCGGAGAAATAGATGATGCCTATTCC
TTTTAAAGCACTTATTGAGGAGAGAAGGATGGCGTTACCTAAAATAAAAACTGCAATATT
AGTTTTTTCTTTATATCCATACAATATTAAGAAGGAATAAAAAAGAAACCTAAATATAGG
ATTAATTACCTTTTCAATCATATAAGCCTTTGGATTTAGCCACAATGAGACTCCTTTGTA
AGCTAACCAAGAATTTCTCAAAAAAATCCACACTCTTTTGAGCTTTAAATACCTCCAAAG
GTTGCATCTTTCCTATTTTTTCTCTCTATGTATTTAAAGAGAAAATGCCCTACAAGTAGA
TATAGTACACTTAAGATAATAGAATAGTAAAATTCTTTTTCAATACTATTACATTTTTGC
ACAGAATTTTTTAGGAATGACACACTCCACCTAATGGGAAGGATATTAGAAATATATTGG
ACCCATGAAGGAAGAATTTCCACAGGAAATAGAATTCCAGATATAAAGTATATTGGATAT
AGAATAGAGGATATCAGGGCAAAAGCATTTCTAGATAATGTAAATAAAGTTGCAGTTAAG
AAAGAAATTGCTAAAAGGGAGAGTAAGAGGGAAAATAATGAGAGCAAAAATAAGTCAATA
CGAGAGATTATTAAAGGGATTCTTAAAATTAATATGGAATAAATTATAACTATTGCAAAA
GAGATAAAACCTATTAAGGTATTAGCTAAAATTTTGGAAAAGATTATAAATTCAAATCTT
ATCGGGGTAACTGATACAGCCTCAAGAGTTCCTGATAGTCTTTCCCTCTCAATCTCGATA
GCGGATGAATAACAAGCAAGTCCCCACAAAGAGGCAATTCCACTTCCCCAGATTATATAG
ACCATCTCTTTGCCTGAATATATAAAGTATAAGAGAGTGGAAAAGAATATGGGCATAATA
AAGATAGAAAATTTATATAAATTTCTCGAGAAAGATATTTTGTAGTGGATTTTAAATATA
GAGAACAAAGCCCTAAAATAGGTCATTTCAGACTACTCTCCTAACAATTTTAAGTATACA
TCCTCTAAAGATATCTTTTTTACAATAAGGTCATGGATTGGAATTCCCTTCAAGTTTGTG
AAAATATTAGATATAGCTGTAGATTCTGGAGTAATAACTAGGATAACTTCTAAGAAGTTT
TCATTTTCATGTATTTTTAAATTTTTGACATATTTTAATTTTTCAAGTTCATTTAATTTT
GCCTTAAAATGTTTATCAATTAATAGCTTAATCTCAAAACTTTCCGAATATTTACTCTTT
AAAGAGGCTGGCGTGTCTATGGTTATAATTTCTTCACTTTTAAGAAAAGCAATTCTATCA
CAAAGTTCTTCTACTTCCTGCATGTAATGACTCGTAAAAATAATGGTTTTTTCATATTTT
TTAATCTCTTAATTATATTTCTGATCTCTCTTGCTCCTATAGGATCAAGACCAATAGTAG
GCTCATCTAAAAAGATGATTTCAGGGTCGTTAATAAGTCCTCTTGCAATCTGTAATTTTT
GTTTCATTCCTTTTGAATATGTTTCTACCTTATCTTTTAATCTATTACTGGGTAAGCCAA
CAATTTCAAGTAATTCCTTTATTTTTTCTTTTCTGTTTTTATAGGGTACACCGTATAGAT
CAGCGAAGTACTCCAAATTTTCAATAGCGGACAACCTCGTATAAAGATTTCTTTCTCCTC
CCATAACAAAATTTATACTCTTTCTAACCTTCTCAGGTTCTTTATGTTATGTCGTAGCCT
AAAATTTTTACCTCACCACTGGTAGGTAAAAGTAAGGTACTAAGAATTTTTATAGTGGTA
GTTTTTCCTGCCCCGTTAGGTCCTAAGATTCCAAAAATTTCTCCCTTATTTACTTGAAAG
GATATTCCTTTGAGAGCAATTATTTTCTCTGGTTTCTTTTTAAAATCAAATATTCTTATT
TTTATTAAGTATTTCCTATATAAATCCTTAACTTCTATTATTGACTCCTTTTATGACCTC
CCTCAACCAATAAGCTTCAAAGCATCATCAGCACTTTCTCCACAAAAAATGTTATAGATA
AGATTATGAAACCCAATAATAGAAGCTCCTTTACTGTTTTGATGTCTCCCAACTAAATAA
ACTCTTCCTATAATCTTTCCGTTCTCTATTATATGATATTCTTCCCATCTTTTTCGTTAG
AATTAGAAAGTGAAAATTCTGCTCCTGGAATGATAAATAAAGGTGGATATTTATCAGGTG
GAACCTCAATGGTATTTCCTAAAGATATCGCTTTCCCCGAATTAAATAATCCTTCAGTAA
TAATTACATATTCCTTCCATTCCTTTTCGGAGAGAAAATTATATATCTCTATGAAATTTT
CCTCTGCCTAACTCACAATGCATTTTTAGTTTTACTCCTCGGAATTTAAAATTTTTTTCC
CTCAAAATTTTACACGCAGTTAAGAAATTTTTTAACCATGTCTCTCATTAGACTTATACC
TAACGTATTATGGGACTCTATTTCTTCACGCGTGAGAACAGTTTTTTTAATGTGATTTAC
ATATCTATATAAGCTTCCCGCATGATGTTCGTCACAAGATAGATGAATTTCTACATTTTC
CTTTACTATTCCCAAGTTAACTAAATTTTCTATGGTCTCTTTTACTCCTTCCTTTCCTTT
TTTTAAAGAGATGACACCTTCTACCACTTGTAAAAATATATATTGGAATAGACCTTTCGA
AATTTTTATAAGTCAAAATTTTAATAACTTCTGATAATCCTTTATATTCTAATGGTTCAC
CCCCAGTAAGTCTTATTTCTCTTAGTTTATTAAAATCTACTTTCCTCCAAAAATTAATGT
GCCATTCTGTAGGTAAGTAAAAACCTAAAAATTTATTATAAGACCAACAATGAGCACAAC
TCCCGCTACAAGAAGGATTTAGGAAATAAACAACTTCCCATCCATTAGGATGTATTTTTT
TATTATCAAAGTCCAAATATAATGGAAGATTCATTTTGTTTTAAGTATTATGATAGTATT
CATACTTTTTCCATATAAGCCCTTCTATTACTTGTTTTGCAAAAATAGGTAGTATCCTTT
TCCCTTCCTTTCTTCCTTTAAAATTAAAAATCTCCAAAAATCCAATCAAGGCTCCGGAAA
TTATTAAAACCAAGTGAAACCTTTGTAGTATCTTGGATTCTTTTTCTTGTTATCACCTTC
TAAAGGATCCTCATATGCAATTCTCATAGTAAATATGAGCCTCACATATTCCTTTCACTT
AAACCTTTTGTTTTCACTTTACCTTTTTGCATATGACTTTCAAATTTACCCTACTTGGGA
ATGTTGTTAAGATCTTATTTTCAAGTTTTATTTTTTTATATTTTTCAATTTTTTGTAATT
TGAGTGTTTTTTGTAGAAAAATATTTGTATATGAATTATCTTTTTAAGAAGATTTATACT
CCAGTTCCTTTATATCTTCTGGTACCTCCAAAAGGAGAAAAGTAATAACATAGATCCATA
TAAATATACAAAAACAAGGAGCAGGGTTTTGCCCTGCTCCTTGAAATTTTTAAAAGAAAG
ATTTTAACAGACTAACTTCTCACTTAGTTGGATATGGTCCTGTGTTTCCATTGCTATCCA
GTTTTATTATGTAAACATCGATTCCACCTGCACCAAAGGAGGTTGTACCTCCTGCAACTA
TATATCCCCCATCTGATGTTTGCTGAATTGAACATGCCAAATCATTATCACTTCCACCGA
AAGTTTTCTCCCACATTTTATTTCCATCCTTATCCAGTTTTATTATGTAAACATCTACTC
TTCCTGCACCAAAGGAGGCTGTACCTCCTGCGACGATATATCCGCCATCTGATGTTTGCT
GAACTGAAGCTGCCACATCATCACTTTTTCCACCGAAAGTTTTTTCCCACATTTTATTTC
CATCCTTATCCAGTTTTATTATGTAAAAATCGTTTCCTCCTGCACCAAAGGAGGTTGTAA
ACTCCTGCGACAATATATCCCCCATCTGATGTTTGCTGAATTGACCATGCCCGATCATCA
CTTTTTCCCCCAAAAGTTTTTTCCCACATTTTATTTCCATCCTTATCCAGTTTTATTATG
TAAACATCGATTCCTCCTGCACCAAAGGAGGTTGTACCTCCTGCAACTATATATCCGCCA
TCTGATGTTTGCTGAATTGAAGCTGCCCCATCATCACCTTTTCCGCCGAAATATTTTTCC
CACATTTTATTTCCGTTACTATCCAGTTTTATTATGTAAACATCTACTCCTCCTGCACCA
AAGGAATATGTACCTCCTGCGACAATATATCCCCCATCTGATGTTTGCTGAATTGAATAT
GCCCCATCATCACTTTTTCCGCCAAAAACTTTTTGCCAAGTTATCACTTCTTGTGATGAA
GATGGTTGAGTAGGTTTTGAAGATTCACCTGCGTCCAGTTTTATTATGTAAACATCGATT
CCTCCTGCACCAAAGGAGGTTGTACCTCCTGCAACTATATATCCCCCATCTGATGTTTGC
TGAATTGAATTTGCATAATCATTACCACTTCCACCGAAAGTTTTTTCCCACATTTTATTT
CCATTCCTATCCAGTTTTATTATGTAAATATCTTCTCCACCTGCGCCAAAGGAGGGTGTA
TATCCTGCGACGATATATCCGCCATCTGATGTTTGCTGAATTGAATTTGCCACATCATCA
CTTTTTCCGCCGAAAGTTTTTTCCCACATTTTATTTCCATTGCTATCTAGTTTTATTATG
TAAACATCTTCTTCTCCTGCACCAAAGGAATATGTACCTCCTGCAACTATATATCCCCCA
TCTGATGTTTGTTGAATTGAACATGCCAAATCATTATCACTTCCACCGAAAGTTTTCTCC
CACATTTTATTTCCATCCTTATCCAGTTTTATTATGTAAACATCTGCTCTTCCTGCACCA
AAGGAATATGTGCCTCCTGCGACGATATATCCGCCATCTGATGTTTGCTGAACTGAAGCT
GCCACATCATCACTTTTTCCCCCAAAAGTTTTTTCCCACATTTTATTTCCATCCTTATCC
AGTTTTATTATGTAAAAATCGTTTCCTCCTGCACCAAAGGAGGTTGTAACTCCTGCGATG
ATATATCCCCCATCTGATGTTTGCTGAATTGAATATGCCCCATCATCACTTTTTCCCCCA
AAAACTTTTTGCCAAGTTATTCCTTCTTGTGATGAAGATGATTGAGTGGGGTTTGAAAAT
CCACAAGACAAAAGAAGGATTAAGATTAATGGAATAATTTTAATATACCCTTTTAAATTC
ATTCTCTTTTACCCCCTTTTAAAGATTTGAGAGAGAAAGGAGAATGAATAGTTGTAAGAG
ATGTTATTACATTTTATTCTTGGCTATTAGTTTGACTTCTTTAAATTTTTTGTTATTATT
TTAATCAATTTTAAAAAAATTTCAATATTCATATACTATCATATACTATTTTCACTTTAG
TTTTTTATGCAAAAGACACAATGGGATATTTGTCATCAAAGGATCAAGCTCAATTGACCA
TCAATAAGCTGTAAAAATAATTTTTGAGTTTTTCTGTTCTATAGCTTGTGTGAATTGATA
AAATCTTTATTTTAATAAAGCAAAATTTTTATGTTTTTAAATTTTTTTTGAAGATAAAGC
GTTTTGGTAGTAAATTGCTTAGATTAAAGGATATGATATAATTAACAAAAAGTTTTTTCC
CAATTTTGAGATATGCCCAAGGAAATTTCTTATATCAATAAGATCATATCCACATATGGA
TCTTATGCGAAACCGTTTTTAAACTGGATTTTGGAAACAGGCAAAATTTCTTCAACTTGG
AAAGCTTATTTTTGGGCATTGAAATTATATTGGAAAGGGGAATACTTTTTAGCTTTAAGT
AAATTAGAAAAAGCCCTTAATAAGGGCAATAATAGTAAAACATTATATTATCTTGTTCTT
ACGCAAAAGCTTGCATTCTTATCAAGAGTAAATAGTAAAGAAGGGGTAGAGCTCTTTCAC
AAATTAAAACGAGAATTCCCTTATATTCCATCTTACGTAAGGAATATTACATCTTCAACC
CTTATTAATTACTACAATTCATTTCTTTCTTCCAATTCTTCAAAGTTTCGTATTTGGAGT
AATAGATATTATTCTAATCCTTCTTCTTTAGCTTTTGTCTTCTTAGGTAAGGCAGGAGAG
GAATTAAGAAAAGGAAACCTTAGAAGAGCCATATTTTACTATGTTAAAGCTTTTAGAACA
TCCCTATCTATTCCCCATCCAACAGGAATTATCAATAGTTTAAACAATATCTCTTGGAAT
CTTAAAGAAAGACATCCTAAATTTTCTCTATCATTAGCTAAAAAGGCTGTTTATTACTGT
GCTTTATATAGGGAAGATCTATCTTATGATTTTGCTGTTCTTGATACTCTTTTTGAAGTA
CAGAAGATTAATAATGATCTTTCTATTTGTGAGACTTCTATGATTATTAAGCACTATTAT
AACTTTTTGTCGGATTCTTCTGGAAATTACAATAAACAGCACTACAAAAAAACCCTTGAA
TTCTCCAAAAGATTTTGTTTTGATCTGTCTTCTTCTAAAAACAATGAAAAATGGTTGGAT
TTAAACGAGGATATTAAGCCTGATTTTAATAATCTATCTTTGGATATTTTGGCTGAATTA
AAGAGAATAAGCATATTTAAGGATTTCTGGAGAACCATAGAATTACTAAATAATATATCA
AAGGAAGAAAGAAAAATTTTGATCCTCTCAGCCTTTATGAGTCTTTGTAATAGAAAGAAG
CTATTCCCCTCTACCTCTAAGAAGATTAAAGATATATTGGATTTCTCAGAGAATATTAAA
AGACTCATTAATTTTGCGAAGAGGGATTTTGAAGTTATGAAATTCTTATCGTATATTTCT
AATGACCATCCCTTCTTTAAAGCAAGAATGGATTTGGCTAAAAAGTTTTTGGAAGATTTA
TATCCTGAGAAAAGAGATCTTTTTATAGATTTTTATCTCTCTTTGGAAGAGAAAGGAAGA
GAGTTTATAGACACTTTTGTGAGGAATTATGTAAGATATGATAGAGATTGGCATATTAAA
ATACCTACTCCAGAGGAAATAGTTCCTTTTGTTAAAGAATTTCAGCTGAAGGAACTGCCT
TCTTCTTTAGCTTATTTTTGCTTTGAGAAGAGAGAAAGAAGAAATTTCAATAAAATAATT
AATGAAATGATGGTTAATGCTTAATACTACAGTTTAAAAAATCCTTTTAATTGCCTCTAT
AAAATCAGTGAAGTCTTTAATATCCTTTTTGGCATACTCATAAACTTTTTGATCTTCTAT
CTCCCAATATCTATGAACAAGTTTATTTCTGAATCTTATCATATTTCTTAATCTCTCCGA
GAGATCTTTATCTAAGACTTTCTCTTTTTCAAGGATTTCTATGCATTCTCCTAAGCTGGA
AACTCCCTTGTTGAATCTTTTAGCACAGATGTGAACACATATCCCTCCTAAGGCTTCTAT
AGCCTGGAGAAGGAAGTATTTTAAGGCTGCTATATTTCTCTTGTCAGACCAGAATTCATT
TACATCTAAGGAGGTTAATTTTTGAATCTCCTCTAAGGATTCATTGATGTCAGAAATTCT
CTGTTTTATTTTTTCAATATCTATCTGCATCAAGGAAGAAGCTCCTTTAAAGATAAGTAG
GATATATACTCATTACTAATGGCTTCAAGGGATGTTGTTTCTATTAAATCTGTAAGGAAT
TTTTCGTCTCTTGTAAAAAGGAGAAGACCTGTTCTAAAAATGTTGTTTAAAAAAGAATTT
TTGGCATAATTTAATACCCTTAAGTCAATAATCTCAAAAGGTAGGTTAATCTTTTTGGAG
ATTTCTTTTATCATTTTAAGTTCTAATTCCTCAATGTTTTTTTCGTCAATTTTGTTGAGA
TAAATACCTATGTCAATATCTCTGAAAGAAAGAGCATTTAAGAAAGATCCATATAAATAT
GCAAAAATTATATTCTCTTCCTCTTGAAGAATTTTTCTAATCTCATCAATAATTCTTTTT
CTTTCTTTTTCATCAAGGGAGTAAAATTCCTTGTTCATAAAAATATTATATCATTGTTAC
TATATTTACGATTTTTCCATTCTCCAAATAAACAATTTTATTTATAAAGGTTTCCTTAGG
TAAATCCTTAGGAGTAATGATGACACAAGTTGTATCTTTCATCTTTTCTTTTATAAATTT
AAATATCTTTTCTTCTACCCTTGTATCTATTTCAGAGGTTGCCTCGTCAAGTATGAGAAT
TTCAGGATTTTTCAATATAGCTCTGAGAAAAGCAATTATCTTGTTTTGTCCTCCAGATGT
TTTTACTCCTCTTTCTCCTATTATGGTGTCAAGCCCATTGGGGAATCCTTCCATTAAAAA
TTGGTATAAATCCATCTCTTTTAGGAGATTATTTATCTCATTATCAGAGATGTTGGGATT
TGCATAGGAAATGTTATTTCTAACAGTATCATTAAATAAGAAGATATTTTGGGAAACAAT
TCCGATTTTTTCTCTTAAAGAGGAAAGCTTTATTTTACCTAAGTCGATACTGTCTATAAA
AATTTTTCCTTCCGAAGGTTTATACATTCTAAGAAGCAGTCGGATTAGAGTAGTTTTTCC
ACTACCATTAGGACCTACTATTGCGACTTTTTCTCCTACTTTTATATCTAAGTTTATATT
TTCTAAAACTTTATTTTTTCCATCATAGGAAAAGTAGACATTAACAAAAGATATTCCTTC
TTTTAATTTATTAATTGTTATTTCACCTTCTTCTTCTTTTGCCATCTCCATAATTTCAGT
AACTCTTTTTAAAGAGACAAGAGCTGGGTAAATAGTAAAATTAAAAGTAGCTAAACTTTG
AATAGGACCATAAAGTCTCTGCGCATAGGCTGTGAAAGCAATATAACTTCCTAAAGTAAA
GGATCCATTTATTATATCTAAACCTCCTCTCCATAGGATAAGAAGTCCGCCTAAAGCAAT
AAGAGTGATATTAAATTCTGAGAATAATGTAAAGATTATACTTTGTAGAACATTTTTTCT
GCTAATTTCTTTAAATCCCTTTTCAATTTCCATAGCCTCTCTTTCCTCGGTAGCAAAAAG
TTTAATTACTTCTGCTCCTGAAATTCTTTCTTGTACTTTGCCCATTAATTTAGCAGAGGA
TTCTAAAACATCCTTTGTAATATATGTAATTCTTTGAGACAAAGGTTTAAGAGCTAGATA
ATAAAAGGGTAAAATTGAAAGAGCAACTAAGGTTAATTTCCAATTAAGATAAAAGAGCAT
AAAAAGGGCAAAAATAAATTCTCCTAATCTTATTAATTGGCTTACTAATGTAGAAGAGAA
GAAGAATCCTAATCCTTCTATTTCTCCAATTCTGCTTAAAAGATAGCCTGTTTGAGCTTG
ATCGTAAAAAGAGAAAGGTAGTTTCAAAATCTTTTTAAATAACTCACTTTTTAAAGTTGC
GATAATTTCTTGGTTTAACTTTGTAAAAAGATATTGGGTCATACCAGAGAATATACTTCT
TGCTATGTGAAGAATTGCCATAATAATGACCAAATTAACAAGTAACTTTGCATTTTTACT
TCCTAATAAAACCTTATCGATTACTATCTTTGTTAAATAGGGAACAGGAATTGTAATAAA
GGACGAGATTATAAGAAATATACTTGCGATTACAAAACTACCAAGATGAATTTTGAAATA
AGGTAACAATATCTTAAGTTTTGCTAAGGAAATATCTTCTTTCTTGGGAGTAAGGAAATT
AAAATCCTCTTTCATTTTTATGAATTCCCTTTTTGTATAATTTTTTCTATACTTATTTTT
AACAAGATAAAAGGAAATAATAAACAATACTAAACTTTTTTAACATGAAAACTTGTTTTG
TTCAAAGCGAAAATTTTTTCGTATTTCTTTACCACATTATTAAAGGAAATGAGAAAATCT
TCCAAAGCTTCCCCCTTAATACATTCCTAATGTTCCTTTTCTTTTTGCATTTTTGTCAGC
TATATCAAAAATCAAAATTCCTAATATGAAGAAGATTAGAGAGCTTATGACGAGCTTTGA
AATATCAAGACTTAACGAGCTAAAGGGTATATTCTCTACATTATTTATTTTTTTAATAAT
GAAGCTCCTTGATGTATAGGAAAATATGAAAGGATTTCTTTTATCTCTGGAGTTAATAAT
TTCTCCTGAATAATTAGAGGAATTAAAAGAATCAAATTTAAAACTCCAAGCCAATTTCCC
ATACTTTTTACAACTAATACAAGTCCTGCAAGCATAAAAGCAAACCCATACAATCCAAAA
ACAAGAATGAAGAAGATAAGAAAACTAAGGGGATTACTAATTATAGTTACTCTATGAATT
AGAGAGACTATTATGGCTATATAAAAGATATTTTTTAACGCATTAATAAAAGCTCTTACC
AATAGAATACTTTTTATATCTGAACAGGATAAATGTAAATGCTCAAAAGTGCCATAATTT
ACTTCTTTTCCTATATCTTCTGGGATAGAGTCTATAGCAGATATTACGAAGAACCATATT
ATATATCCTATCATGTTATAGCTTATTACAGATATAGCTTATTACAGATTTTACCATTCC
TGAACTTCCCATAAGGAAGTTAGAGGACATTGAGATAAGCCAAAAGAAGATGTAGAGAAA
AATAAAAAATGGGAAGATGAGAAAGAGGTGATTTTTTAAGAAATTTTACAAAATTTCTTA
ACTCCGTCTGAAGTAAATATTTCACTCTTAATTCCTCCTCTCTACAAAGCTTCTAAATAT
CTCTTCAAAAGGCTCTCCTAAATTATGTATTTCAATAGGGACTACCAAATTTCTTTTTAA
TTCATCAAAAAGATTGTATATTAATTCAGGACTTGATAAGGTGATCTCTAACAAATCTGT
ATCTAATCTTTTTCGATCTCTTTTAAATATTCTCTATTTCCGGAGTTATTTAGGATTAAC
CTATACTTTGCGAAAGATATTTTTCCTATTAACTCTTTTGTGGTCCCTTCTACCACTACG
CTACCTTTGTTAATTATAAGAATCCTATCAGAAACTTTCTCTATAAATCTTAAATCGTGA
GATGAGATTATTAGTGTTGATACTTCTCTCAATTCTTTGACGATCTTTTCTATTTCAAAT
CTTGTTAAAATGTCAAGTCCAAGAAGAAGCTCATCAAGAATTAATATCTTTGGACTTGTT
GAAATAGCACATATGATAGCTGATTTTTGTTGCATTCCGCTTCCTTTTAAATTAGCAAAA
TAGTAAACGTTTTCTCTTAGAGACGTATTCCAGTAAAGATTTCTTGATCCTTCTAAGATT
ACTCCTATTTCTCTCATAATATCTTTTTTATACTTTGGCATTTTCATACTTAATATTTCT
ATCTCTCCTTTATCAGGTGTTACAAGATCAAGAATCATTTTTATGGTTGTCGTTTTTCCA
GCACCATTAGGGCCAAGAAGGGCGAATATTTCATTATTTTTTACTTGAAAAGAAACTTCA
TTTACCACTTTTACTTTTTTATTTCCTTTCCCAAAAGTTTTTTCCAAATTTTCCACCTTA
AGTATAGTCTCATCTCTCATGGCAAGACCTCCTAATCTAAATTCACTTTAGTTTTTTTGA
GAGCATGAATATATCCTTTTTTAAAAATAAGAGATAGAGCTCCTAAAGGATCCTTATGTG
TATCATAGTAAATATTAGCCTCACATATTTCTTCCCTTTAAGCTTTCTACGTTTACTTTA
CCCTTTTTGCATATGACTTTCCTATTTACCCTACTTGAGAATGTTGATGAGATCTTGGTT
TCAAAGTATTATTTTTTTTATATTTTTCAATTTTTTGTAATTTGAGTGTTTTTTGTGGAA
AAATGTTTGTATATATGAATTATCTTTTTAGGAAGATTTATACTCCAGTTCCTTTATATT
CTGGTACCTCTTATCCAAAGTTTATAGGCAATAATGAATAGAAATATACCTATAAAAGGA
GAGATAAAAACTAATATATTGCTATTTTTTGGCCTTAAAAATATTTGAGAGGGGTAAAAA
GCCACAAAAGCTATAGGAATTACAAAGCTGAAAATAAATCTAAAAAATGGATCAAATATG
TCCGTTGGATATCTGGTATACTCTCTTAGTCTGAAGATAAAGTTTAATAATGGAGTAACG
TTTAGCACCCAGAAAGCTACGGCAGATCCCATTACCATAAGGGATATCATAACCAGTGAG
CTACTTATTAGTGAAATTATTAAAATAATAAATTTCAAAAGATTGAACTCTAAGTTTAGT
TTTACCCATGCATAGGAGAGAGTAATTATGCCTATGACGAGTTGGCTCAAGCCCTTCATG
TCAAAAACCTCTGCAAAATAAAAGAAGAATATATTAAGAGGTTTTAGATAATATTTTATA
AAGTCACCTGAAATTAAATAAGAAGGTAAGTTCCAAAGATTATCAAAGAAAAGTTGCAAG
GGAGATAAGGCAAGTAAAGAAAAACCATATATAAATAAAATCTCATAGTAACTCCATCCT
AAAATATTTGGAATAGATTGAAAGATTACATATATGGATAGTAGTCCCAAAAGATTTGTA
ATTACCATACCAATAGTGCTAATAAAAAAGTCTACCCTATATTGCATCCTTCCTTTTATA
TCTTGAGCAATAAACCAAAAATATACCTTTATGTAGTACTTTAATCTGGATTTAACCACC
ATTTATCTTAATAAATCTCTCGGTTAGTTTGTAATATGTTCTACTTAAAGCTAAAAAGAC
AAAAAGCCAAAAGATTTGTACCACCAAAGAGTTTAAATAATCAAATATAGTAAGATTTTT
ATTGATTAAGATCTCTATGGGCATATGGTATATGGTTTTAAAAGGTAAAATTTCTAAGAT
TCTTCTTAGATTTTCTGGAAAAAGAGGAATAGGTATTATACCTCCTGAAAGAAATAATAT
TATGGAATCCTTTGTGACAGAGAGTCCCCAGATAGATTCGGTGAAAAAGGCAGTAACTCC
TACAATAAAATCAATATTGAAATATATTAAGTATGAAATGATTATAGAGATCACAAAGAA
TACAAAATTAATACCCATGTTAATTGGCATTCTAAGAATAAACTTTAAGAGAACTAAAAC
TGGCAGAGTTATAGTTAGTAAATTCAGAATGACCCATGTTATTCTCTTAAAAAACATATA
AATTTGAAAGTCTAAGGGCTTTGTCAAAATTATGGAGAGATTTCCACTTATCATAAGCTG
AGATATATCCCAATCTACCCATGTTTGGAATAATCCAAAGATTGCAGTAGCTAAAGAAAG
GTAGGTAAAAGTACTTTCAAAATTCATACTTAAATTTTCTTGTCCCAAGCTTTTATATAT
AGCCTTCCACAAAAAGAAAATCAGTAAAATATAAATATACTTCTCTAAGGCATTAAAAAA
TAGAGAAAACCTATAAACCATCCTTTCAAGGAGAAATCCTTTGGCTATATAAATGTACTT
TTTCATTTCCTTGACTCCTCATAAATAAGCTTTATTACTTCTTCGGTCTGTATATCTTCT
GTATGGATATCCTCTATAGGTATGAAGTTTGTAATGAACCTGAGTATTTCTAACAAATTT
ACATCTTGTTTTTTAAAACTTATGTCTAACCAATAAGATTTAATCGCACAGTCAGATATT
ACATCGTTAAATTTTTCCAATAGAAGTACTTTTATCTTATTGATCTCTTCTTCATTTACA
TCGTCTTTTATTCTTATTTTTGCCTTTCTATACATCTTGAATTTTTCCTTTAGATCTTCC
AAAAGACCATCGTATATGATTTTCCCTTTATCTATTACAATAATACGAGGGCAAAGAGCT
TCCACATCGTTCATATCATGGGTTGCGAGGAGGATGGTTGTATTTTTTCTTCTGTTTAGT
TCTTTTATTAATTTCCTTACCTTATCCTTTATCAAGATATCAAGTCCTATAGTAGGTTCG
TCTAAAAATACTACTTTGGGATTATGGAGAAAAGAGGCTAAGATGTCACAAAGTACTCGT
TGGCCTAAGGACATTTGCCTTACAGGTTTTCTGTAAAGAGCTTCTATACCGATGATTTCC
TCAAAAAGCTCTAAATTCTCTTTGAAAGTTCTTTCATCTATCTCATAAATCTCTTTCAAT
ATTTTAAAAGATTCAATAAGGGGTAGTGACCACCAAAGTTGAGTTCTTTGACCAAAAACT
ACCCCAATATTTTTTTGCATTTTTTATCCTATCTTTATAAGGGATAACATTATTTATTAA
AACTTCTCCACCATCTGGTTCTAAGACTCCTGTCATTATCTTAATTGTTGTAGATTTTCC
AGCTCCGTTAGGTCCTAAGAAGCCTACTATCTCTCCTTCTTTTATTTCCATAGAAATTCC
GTCTACAGCCTTTACATAGAAATAATCTTGAGAAAAAAGGTCTTTTACTGTACCCCAAAA
TCCCTCTCTTCTGTTTAATACTTTAAAATACTTCCTCAAATTATTTACTTTTATAACACT
ATCTACCATAGGCTTAGGTCCTTTCTTAATTTTTCCTCTTCAAGTTTTATAGGAATATAA
GGGAAATAAGAGTTTTATTAAGAATAATAATCTTGTAAAATTGAACTTATAAAATAGAGA
TTTAAAAACAAAAAGAATAGCCTTAAACTTGTTGATCTTATGATTCATAAAACCAAAGGT
AAAATATTTTCTTCCAATAATATCCTTTATCCTATTAATACATTCCTTCTTTCTTACTAT
TTTCTGGGAGCTTTTTATAAGGTTTTTATGAATAGAATTTAATTTTATCTGACCTAAACC
TACAAAAGTAAATTTTTCTATAAATTTTCTGTTTTCCAAAACATCGTCAATTTTTACATC
TCTCCTATCAAAGAAGTTATAGATATTATCGGAACCTTGGTAATAATAAAGATGATAATT
GTCTATTAAACAGAAAGGATAATCGAGTATAACCCTATATACAAAATCTGAATCTTCACA
TACAAGTAAATCCTCATTAAACAATCCAACCTTTTCAATAACATCCCTTTCAATAACTAA
TGTATTAATATTGGTACAATAAGAACCACCTTTAAGAAACGATTCTTCATAGAAATTGTC
TCCAAAGAAGATATACTTTCCCTCTATTTTAGGATTAAAAATGGAGATTGTTCTTTCTAA
TCTTGCACGTTCCTCTGATATTTCTGGATCAAAGACTCTTCTAACTTCCCCATCTTCTTT
AACTGCTATCCATAATGCAAAAGAAACTTTTATGTCATAATTCTTTAAAACGTCGATGCT
CTCTTCTAAATGTATCTCTGACCATTCATCATCTGAGTCCAAAAATGCTATATATTTCCC
CTTAGAGTTTAATATGCCAAAATTTCTTGCTCCTGCTGGTCCTTTTTTTCTCTCGTTCTT
TAAATATATTATGCGATCATCTAAAGAAATATATTTTTTAACTAAGCTTTCAGTATTATC
AGTGCTTCTATCGTCTACAATTAAAAGCTCCCAATTTTTATAGGTCTGCCTTCTCACAGA
CTCTATAGCACGAGGAAGCAGTCTTTCTCTATTATATGTGGGAATGATAATACTAACTTC
AGGGAACATGGTTAAAATAATTTAAATTTATGTAAAGGAAAAAAATCACTCTTTTAGAAA
TCCCCTCCCGTTTAAAATTCTCAAATAATAATTTTGTCCACCTTTTTAAAAAAGTTATTG
CTTTTATTATATAAAAAAATTATAACTAAACACCATCTTTCAAGGCAGATTAGATGTTTG
TTTGAGTGAAACATTCAATTTTTCTAATCTACGTGCTATTCTCTGTGAGTATTATCCTTA
TATCTATGTCTCCCTATATAGAGGACACTCTCTAATATTGTCTTGATATTATTCTTTAAA
AGTAATTTTCTTCGCCAAATTTATTATCCTTTTTTGCTACAATTCCAAAACTTTTCTTTC
AGGGTAAAGATCAGAATTAAATTTATAAGCTACGTTTCTTTCTTATTTAGAATTAATATC
TTGGCTTTTTTGTTATAATCAAAGCCTATAAGGACATTTTAGTTATACAGTTCACTCTTT
TTAATTTAAATTTTTCTTTTTGCTAAGATTACTGTTTGTTCGTTTTACTCTTAAGCTCAG
GAAAACCATTAGCTGATGGGAAAATACCTATATCCTAAAATAGTAGATGTATTAATATCT
TGTTTTATAGTAATTAATTTGATTCTATCTTTGTTTAAATATCTACCGTTGTATACCAAG
GAAGATCTCTTAAATTTCTGATTGTGCCATCAAGATCTGTGACAATTACTATTTAGAATT
TTCTCAATGTGGTCTCTAAAAAGTTGATTTGTTTGAGGACAATTTTTGATGTTTGTTCCT
AAAAGACATTCTTCCTTGCAGATATCTGACAGATTGGTAATTATGTTTTTATAATAAACT
TCAAACAAATCTTGTTGGCATCAAGGGGATTTACTCTCTTATTTGTCTGTTCTTCTGTAG
ATTTTATAATATAAATTGTAAGTCTTATTTATTTGTTTCCTCAAATAAAGATAAAATGTT
TTGAGAACTTAAGAATTCCCTTATCCTTCTATTGGCAAGGTTCACGTATACCTTATTTAT
CTCATATCCAATATAAAACCTTTTAGCTTTTAAAGCTGCAATTGCTGTTTGTCCACTACC
CATAAATGGGTCTAAAACCACTTCACCCTCAAAAGTATAGAGCTGAATACAACGATAGGG
GAGTTCTATTGGAAAAGGAGCTGGATGACCAATTTTTTTAGCTGATTCTGCAGGAAATGT
CCAAACACTTTTTGTAAATTCAAGAAATTCTTCTTTGGTGATTGTGCTTTTTCTATTTCG
GAGATTTTTTCTAGTAAATGTATCCTTAGAAAAGACTAAAATATATTCATGAATATCTCT
TAAGGTAGGGTTTGCTGGTGATAACCAACTTCCCCAAGCAGTCGATGGACTGGCGCTAGA
GGCTTTATTCCATATAATTTCTCCTCTCATAAGAAAACCTATTTCTAGCATATCTTCAAT
AATGTAACAATGTAATGGAATATAGGGTTTTCTTCCTAAATTGGCTATATTTATACAAAC
TCTCCCGCCGGGTACTAATACGCGATAGACTTCTTTCCATACTCGCTTTAGAAATTCTCT
ATATTCTTTTAAGGTAAGATTTTCATCATATTCCTTACCTACATTATAAGGAGGAGAGGT
AACCATAAGATGAATGCTATTATCAGGTATTTCCTCCATTTTTTCACTACTTTTACAAAA
TATCTGGTTTAGAGCTTCTTTAGGGATCTCTGATTCTTGGTGTTTGACCTTTTTTTCTTT
AGGAAGATCTTTGTATAAATTACTTGAATAAAAAAGAGTTGAGTCATGGTTAATTCTTCC
AGGAGCACCAAAAGAACTTGTTTTAGTTCCTCTTTTGTATTTTTTATCTTTCATTTTCGT
CCCTCAATAACTTTAAAAACATTTCTGCCTTTTTCTCATAAGTAGGTTCAAGATTAGCTA
TTTCTATAATTTTTCCTAATTCTTTCTTAGTTTTCATCCCAGAAAAGAATTCTTGTTCTT
CAGAAATGAGATTAATTAACTCCTGTTTCATTTCCTCATAAGAATCAAATCTTAAAAACC
CTCTCCCAGGTGTTGATTTAATGTTGTTCTTATGAATAGGATCATCTAAGGGTTGCGGAT
TAGTGGAGTAAAAGCCTTGAATGACACCAGTCTTTTTCAAATGATCAACTTTTTCATAAT
AACTATCCGTTATCGGAGTATTACCTAAAATAACAATGGGAATTTGGGCTGATTTAAAAC
TAGAAACCCGAATGTTTATGCTTTTTCCAATGGCTTTTAATATTGTATCTGATCTCAATA
GTCCAGGATTACCTTGATGAGTTGTATAATCTCCTATACTTTTTAACTCTCCAGTAGAAG
GATTATACTCCCAATTCCATACGATGGACATTTTTACCTCTATTATCATTAAAATGTTTT
CGGGTTTCTGATGCTGATCTCTTGTCTTACATATTGCTACATCCGCTGGGGATTTTGCTG
ACAATCCTATATCTTCACAAATTACACCTTGTACCGTAAACGCTCCTAATTCTTCTGCTG
TTTCTTCTAAGAGTTCTTTAGTCCATTTTTCTGTAAAACTTCCAATAAAAGCGTTTCTAC
TTTGAAGTGTGGCTTTAATCCCTTTATAATTTTTAGGCCAATAGGCTATATATCTACCAT
CCTCAGTTATATAAAAAAGTTGTTCAGGAACAGCAACTTTTAGTGTTTTTGTAAAAAATT
CTTTTTCTATATTCTTACTCCAAAGCCGTGATATGTTTATCACCTTGATTCTCCTTTTAC
GGTTAATTTTTTCTGTTTCTTTAATTCATCCCCACAATATTGAACTTTCTAACTCTCTAC
TAGCTGGCTATTTTAAGTCCGCAGGGCTTTAGCTTTCCTAAGCATCTCGTAAAGAGCATA
ATTGATTATTTTCAAGCATTTTAAAACTTCTTAAAGCGTCAGAAGGTCCTTAATTTGTTC
ATCTTGTTCTGTAAAAATTACCTGTTTTTATATCCAATAGTATATGAAAGTATATTAATT
CTCTCAATAAAAATCAAGTAGAAGAACCACATAGGTATGGAGATAGGTACCAGTATGAGG
AATATAGGAATAATAATGAAGATAAGAAGATAAAAAGAATTGAGGCTGTATCCCTTCTCC
TTAATCTTTTCCAATTACCAAGAATTTATCAACAAGGAGCAGGGTTTTTCCCTGCTCCTT
GAAATTTTTCATAAAAAGCCGAGTTCTTAGGTAATCCACATAAGATTAATTTTGCGTTTA
TTCTATACTTATCCATGGTTCTTTTTTACTCTTCAAGAAAATTTGAAGCCTGATAAATCT
AATAATGCTTATAATAAGAATTATGATCGAACCTATTCTATAAACAGTTTGAATGTTAAA
TATGGTTAGCAATTTTTGGCTTATGAGTAATGAGATCACACTACCCAAGGTAGAGGCTAA
TATGTAAAAAGAAAATATCTTTCCTCTCACTTCAGAGAGAACATTTGCCATTATGGCACT
CATGAAGCCTATTTGTAAAAGAGCGTTGGCTATACCATTTAAAAGGAAAATTATTAAACC
TAAAAGAATATTATTAGCAAAGGAAAACATAGTCAAAAAAATTCCAATAGCTATTAGCCC
CGTGAAATACAATTTATAACTTGGAATTTTCATATTTAAATTCCCCAAAATAAAAGAACC
TATTAAGGCTCCTATACTTCCTGCAGAAAGTAAATAACCATACATGACTTCAGAACTATG
AAGAGCTTCTTTAGTAAAAACCACAAGTAGGCTATTTATAGTACCACCTGCTAAAAGTAA
CAAAAATTCAGTAACAAGTATATAATTTACATACTTTCCTTCATTTACAAGAAATTTTAT
AGCCTCTTTTGTATCATTATAAAAAGATGATATCACAGAGTTGATTTTAACTTTCTTCTC
AACTGCCTCTTCCTCTGAGATGAAGGTTATTGATAATAAAAATGCGTTTATAAAAAAGGT
AATAGAATCAATGATAAAAGCAGGGATCAAGCCCCAGAATTTCACTATAATTGCACCTAA
AGATGGCCCTAAAACGTCTACTAAATTCTCACTGAAATTGTTTAGCGAATTTGCTGTTAC
TATATCATCTTTATTTTTTACAGTTTGAGGAATTACTGAGTAAAAGGAAGTAGAGAAAAA
GACTCCCAAAATACCCTGAAGAAAAACCAAAATATAAAATACTACAGGATCTTTTGCTAT
GATATAACCCAATACTAAAAATCCATTTACTGCTTGAGAAAATATTAAGATTTTTTTTCT
TGAAATAAAATCTGAAAGCCATCCTGCGATGGGGCTCATTAAAATAGAGGGCAACATGGA
AAAAATACTAAAAATAGCTACAGCACTTGGAGAGTTAGTGAGTTGATAAAATAAAACAGT
CCTTGCGATCATGGTGAATGTACTACCTATAGTACTCTGAGAATAGCCAAGCCACACCTT
AAAGAAAGAAGGATTTTCTCTCAAAAATTCTACAAAACGAAACAGTTTAAAATTACGCAA
AAAGATCCCTCCTTGATAGAGATGTTCTCATAAGAGCATATAGATGTATTTTAACTTTTT
GCATATGACTTTCCAATTTACCCTAATCGGGAACGCTGATGAAATCTTTATTTCAAGTGG
TCAAAATTCTTATATTTTTAAAAATTTTGAAGATAAAACGTTTCACCTCATAGATTACTT
ATTAACTAATGTTATTATTCCTAATGTGCTATAATCTCCATATGAAGGAGAAAATTATTG
AAATTATAAAAGAGGAGTTAGAGAAGAGAGAAAATATTTTGTTTGCCTATATATTTGGCT
CTTTTGTTGATTCTGAGAAATACAATGATATAGATATAGCAATTTATGTTTCTGACTTTA
ATAGAGAAAAAGTTTTGGATATGGAATTTGAATTAGAGAGGATATTAGAGGATAAACTGA
AGATACCTTTTGATGTAAGGATAATAAATGAAGCTCCCCTTGGATTTGTATATAATGTTT
TGAAAAATAAAATTATTGTTTTAGATAGGGATAGTCTTCTAAGGTCTGATTTTGAGAGTT
TAATATTTCGAAAGTATTTTGATTATCAACATTTAATAGACGAATATCTAAGGGAGATTA
AAAATGCTTCGATATAATAAGGATAAAGTTTCTAAACTAATTTTTGAAATGCAAAAAGCC
TTAAACCGTTTGGACTCCATAAGTAAAATTGAGAAAGAGGAGTTTTTGAGCAATCCAGAC
AAGATTGATAGTGCCAAATATAATTTCATACTTGCTATTGAATCTGCCATAGATATCTTG
TGAACAATTTGAGAAATATGGTTAAATTTAGAAATAGGTTTATATATGTAGGAGGTTAAT
TATGTCTTTACCTTCTGTAAAAGTCTCTGAGAATGGAAGGTTTTTAATAACAGAGGATGG
AAGTCCATTCTTTTATTTAGGGGATACTGCATGGGAATTATTCCATAGATTAACCTTAGA
GGAAGCTGATCTATACTTGACGGTAAGAAGTAATCAGGGATTCAATGTGATTCAGGCAGT
AATACTCGCAGAACTTGATGGCCTTCATACTCCTAATGCCAATGGACATATACCTCTTAT
TGGAGATGATCCTACAAAGCCTAATGAGTACTATTTTAGGCATGTTGATAGTATTATAAA
ACTTGCAGAGAAGAAAGGGATTTATATGGGTATTCTTCCTACCTGGGGTGATAAGGTTCA
TAGTGAACTTTGGGGAATAGGTCCTGCGATTTTTGATAGGAGTAATGCTTATTTATATGG
TAAATTTCTTGGAGAACGCTATAGAGATTTTAATAATATAATATGGATTTTAGGAGGAGA
TCGACCTGGCGAGGGCTATGAAGATATTTGGACATCTATGGCAAAGGGAATTTCTGAAGG
ATTAGGAAGAAAGCCTATTATTACTTATCATCCAACAGGAGGACAAAGTTCTTCTCAGTG
GTTTCATAATATGGAATGGCTAAGCTTTAACATGTGGCAATCTGGACACTGTCTCGTAGA
TGCTCCCAATTGGGATATGATAAGAAGTGATTACGATAAGACCCCTATAAAACCAGTTAT
TGATGGAGAGCCTAATTATGAAGGTCACCCTATAGATCCATATTTACGTAAATGGAAACC
CGAATATGGAAGGTTTACAGATTATGAAGTAAGAAAACAAGCATACAGAGCAGTGTTTTC
AGGTGCTTGTGGACATACTTATGGACATCATTCAGTTTGGCAAATGTATGATGAAAGGTA
TAAACCAACAACCTTCCCAAGTGTTTATTGGTACGAAGCTATATATGCTCCAGGTGCAAA
GCAGATGATACATTTAAAAAATCTTCTTCTTTCCTTCCCTTATTTCACTAGAATTCCTGC
TCAAGATATGCTAATTGGGATAACACCTCCCCCTTCCCCAAAGGATATAGATGACAGAAT
TAATGATAAAAGAGCGAGTTATCCCGTTGCTACTCGTGATAAAGAGGGAAGTTATGCCTT
GATATATTTTACTTTTGCCAATCAAACCCTTAACATTGATACAAGTTCTCTTTTGGGACA
TGTAATAAAAGCAAGTTGGTTTGATCCAAGAACAGGTGAGCGGTATTATATTGGAGAGTT
TTCTAAGGGAACTTTGAAATTTACATCTCCTCTGGGTGGTCCGGACTGGGTGCTGATATT
AGAGGTTTAAGTAGATTTGTTGGGATGAATGGAAGTATAAGGTATGGAGGAAAAATTGGT
AAAGAGGTTGTTATCTTTAATTTTACATTTTTTGAATTAAGGTTTTAATTTAATCAGGAA
GGCAAAAAAATGTGTAGGTTATTTGGATTGATATCTCCAATAGAGAAAAAGGTTGAATAT
TATATGCTATATGCAAGGAATAATTTCAAAAAGCAGTCAGAGAGACATCCTCATGGGTTT
GGTTTTGGCTGGTATGAGAATGGGGCTCCTAAAATAAAAAAGTCGGGAGAAAAAGCTTTA
GAATCGGATCTTTTTGATAAATTGGCAAAGGAGGTCTCATCTCAAATTATAATAGCTCAT
ATAAGAGATGCATCAGACGGGGCTATAAAAGAAGAGAATTCTCATCCTTTCTCATATGAA
AATTTTATCTTTGCCCACAATGGAACCCTACATAAAAAGGATAAGATTTTTGATATGCTT
GAATATCCTTATAATAAGGATTTTACCAGTGATGGGATCGATTCAGAGATTTATTTTAGA
TTTCTGGTGCAGAACATTAAAAATGAAAAAGATGTTATTTTAGGCTTACAAAAAGGTATA
AGGAAGATTATTTATTTAAATATTGGATCTGCTAATTTTTTACTGTCCGATGGAGAGAGG
CTTTATGCATTTAAATATGGGAGAAGTTTATTTTACTCGTTAATGGAAGATTGCTTAATT
GTGTCTTCTGAAATAATAGGGAGGGATAAAAATAGATGGAAAAAATTTGAAGAAGGCTTA
TTGTTGGTTGTGGATAAGAGTTTAGAATTGAGAGAGATAAAAATAGAGTAGGACTGGATT
TGTATTGAAAATCTATTAGTCTGTTTATAATTTTTTTTAGAACTTAATGTAAATTTATTG
AAATTTTGCTTTTTACAATGTTTCTGGAGGGGAAAGAGCTATCCTAGGAGAGAAAATATA
AAAAGTTAAATTTGAATTTTATCTAAGTGATGACAGTATCTTGTGGGATATTTTTAGACA
GCTTTTCTGTAAAGTGGGGATCTAGTATTTCTGTTGATATTTATAATTTTTAACTTTGTT
ATAATAAAAACATATAGGGGGATAATGATCTTTTTGGAAAAATCGAAAGAGAGTTCAAGA
GTATTCTTTAATTATGGGAAATTCTAAAGAAGAGCTTATTGAGAAATTAATTAGCGAAAT
TTTAAGGGTAATTAAAGAGGGGATATTTAATGAGAATATTATCAGATATAGAGAGCTACT
TTATATATTAGGTCATTTGTTACACGAAAAAGGATTTTTAAAGAGAAATACCGAAGAAGA
GAGATCTATATTAGAAGAGGCTATAAATCAATTAGCACAAAAATATGGCGATACTTCTGA
GAAGTTTTTAGATAATATTTATGATAAAGTTTTAGATGAGCTTAAGGAAGTTCGTAGAAC
TGAACCTGAGTTCCAGAGCTTTTTTGTATTATTTACTTATAATCTTTCAGAAGAGGATAT
GCAGTTACTTTCTGGGGTAAAATTTATGCAAATACCTATTGAAATTGTTAAATTTGATGA
TTACAGGTTTATTCTTAACCATTGTCAAAGCTTTGTTAAATATTCTGGAAGATACTATAA
CGACTTTTGGGTCAAGATTAAAGTGAAAGCACATAGTATTAATGAGGCTCTTAAGTGTGG
ATGGAGATATGCAGAAAATCTAAGATCTTTGGCTAACTTTTTTCTTACAAAGAATACCTA
TGCTCTTTACCAATTTCCTCCTCAACCTTTGTCTGTAATACTCCCTTCAAAATTTTATTT
TGTCCTTGATGATAATGAAAAATACTGCACTCATGGCTTAAATAGCGGAGAGTATGAATT
TAGAACTACATATTTAAATGTGGATAAGATGAGAGAAGTTATAGACTTTGTCAATAAGTT
TGATGACTTTCAAGAAGAAAAAATAAAAGAAATCTTATTAGAGTGTATCTGGCTATATTG
TATAGCTTTAGATTTGACAGGTGTAGACTACCCCTATTCCTACGGCTTACTATGGAGTGT
TATTGAAAAAATCGTTAAAAAAATATTTGGAGAAAACAAAAAATTTATAAGTTTTCTTAA
GAGTTTATACCATAATGATAATATCTTATCTGAGTTGATAAATGCTTTGTGGAAGAAGAG
AAATCTTTTTGCTCACGAAGGAACTATCTTGGATGTAGAGCTTGAAGATATGAATTGGGT
TAGACTTATAGTTTGTGATTTAATAAACAAAGCTATCTCAAAATACTTTTAATGATTAGG
TATTTTATGATTTTTTTCTTACTTTAAACTGAGATATTAATAACGCCTTAAATTTGCTTT
TTACAATCTTTACTCAAAGACTTGATAGCGAAGAACTTCTTAGTAAAGAGTATGTAAAAG
AGAGAATAGTTAATTTTCTGTGTTATGATTTATACAAGAAAAAGATTGTTAAGGGGGAAT
ATTATGATTAAAAAAACTTTTCTACTTTTACTAATTTTCCTCTTATTTGTATCCTTTATT
TTTTCCTCAGAAGAATCCATAGAGGAAAAAGTAGAGAGATTGTTATCTCAAATGACCCTT
GAGGAAAAGGTAGGGCAGATGACTCAAGTTGATAGCTCTTATTTATATAATCCTGAGGAT
GTGAAGAGATATTTTATAGGCTCTGTATTAAGTGGAGGAAATTCAGGACCTTCAAATCCT
ACTCCTGCAAATTGGGTAGAGTATGTGAATAGATTTCAATATTATGCTCTTCAAACAAGG
CTGAGAATTCCTATTCTCTATGGGATAGATGCAGTGCATGGGAATGCAAAGGTTTATTCT
GCGGTAGTTTTTCCTCACAATATTGGTCTTGGATGCACTAGGAATGAGAAGTTGGTAGAA
GATTGTGCAAGGATAACAGCCATAGAGACCTCTGCCATAGGAATACGTTGGAGCTTTGCT
CCTTGTGTTGCAGTGGTACAGGATGTAAGGTGGGGAAGAACTTATGAGAGTTTTTCAGAA
AATCCAGATGTGGTTGCTCTTTTAGGTTCTGCTGTAGTGAGAGGTTTTCAGGGAGGCTCT
TTAAGTAATAAAGACAGTATATTAGCATGTCCTAAGCATTTTGTGGGAGATGGAGGGACA
AAATTTGGTACAAGTATAAACGGACTTTTAGATCAAGGAGATACAAGAATTTCTGAAAAG
GAATTGAGGAATATCCATTTGAAGCCCTATATTTTTGCCATTAAAAATAGTGCCAAATCT
ATAATGGTCTCTTTTTCAAGTTGGAATGGTATAAAGATGCATGCTAATAAATATCTCTTA
ACAGATGTATTAAAGAAGGAGCTTGGATTTGATGGATTTTTAGTTTCTGATTGGAAGGCT
ATAGAACAGCTTCCTGGAAATTACGAAGATCAGGTGGCTATGAGTATAAATGCGGGAATA
GATATGATAATGGTGCCAGATAACTATGTAAGGTTCATAAATACTTTGATATCTTGTGTC
CAAAAGGGTAGGGTACCTATATCTCGTATTGATGATGCTGTAAGAAGAATATTAAAAGTA
AAGTTCCTTTTAGGACTTTTTGAGAACCCTTATGCTAATAAAGATTTGATCAATAAGATA
GGTTCAAAAGAACATAGAGAAGTAGCAAGACGAGCAGTGAGAGAAAGTGTTGTGGTTTTA
CAGAATAAAAACAAAATTCTTCCTCTTTCTAAAAATTTAAAACATATCTGCGTAGTAGGT
CCAAAAGCTAATGATATTGGATCTCAATGTGGAGGTTGGACTATTTCATGGCAGGGTCAA
AAGGGCAACATCACGGTAGGAACTACTATTTTAGAGGCTATTAAAAAGAGTGTAAGTAAT
AATACAAAAGTTACTTTTTCTCCTTATGGGGATAATATACCTAAGGATGCTGAAGTGATT
GTAGCGGTAGTAGGGGAGAAACCTTATGCTGAATCTATGGGAGACACTTTTAAGCCTGAG
ATAGAATATTCCGATCATTTGATCCTTCAAAATATTTTTAAAGAGAAAAAGCCTATAGTA
ATGATCCTCTTAGTGGGAAGACCAGTAGATATAGAAAATTATCTTAGTAAAACTTTTGGG
GTTATTTGTGCTTGGCTTCCTGGAACAGAAGGAGAAGGGATAACAGATATACTTTTTGGC
GATTTTAATCCTAAGGGGAGGTTGTCCTTCACTTGGTATACTGTAGATAGAAATAAGGCT
ACTTTTCCCTATGGTTATGGACTTTCTTATTAAAAGAGATGGTGGATTTCCCTAAAGAAG
GAAGATGTAAAATATGTGGTAAAGAGTCTATCTTGATATCCTCCTTCTTGGGGATATGTA
GAGATTGTATTTTAAATAGATTTGAAGAGGCTTTACCCATTATTGAATCTGCCCATAAGA
GGGCAAGGGCTTACTTTAATCTCTCTTATCCTGCTTATTCTCAGAAACCCTACTGTAATC
TTTGTATTCATAAGTGTGCTCTTAATTCTGAAAAGAGTTTTTGTGGGCTTATTGAAAATG
GTAGTAGATGGGCTGGGAGCTCTGAAAAGGGTCTATTAGAATGGTATTATGATCCTCTTC
CTACAAATTGTGTGGCAAGTTTTGTTTGTCCTGAAAAGGATCATTATGGTTATAAAAACT
TGGCTGTTTTTTATGCGAGTTGTAATTTTAATTGTCTTTTTTGTCAAAATTGGCACTTCC
ATGATTATTTAAAAAGAAAGTCTCCTCTTTATTCTGTGGAAGACTTGATAGAAAAGATAG
ATAGCAAAACTTCTTGTATATGTTTTTTTGGAGGGGACCCTACTACCCAGGTTGCACATG
CTTTAGCCTTGGCTAAAAAGGTTAAAGATAGAGTAAGGGTATGTTGGGAAACTAATGGTT
CTATGGATTCTAAAATTCTGAAAGAAATTTTTTATATCTCTGTTGAAAGTGGGGGAATAA
TAAAATTTGATTTGAAGGCATTTGATGAGAGGATTCATATTGCATTAACAGGGGTCGCTA
ATAAGAATACTCTTGAGAATTTTAGATGGGCAGGAGAGGAAAGTAAAAAGATTAAGGATA
GGGTAGTGGTGGTGGCAAGTACTTTACTTGTTCCTGGCTATGTAAATGAGGAGGAAGTAG
AAAAGATAGCAGATTTTATCGCAAGGATCAATCCTGATATTCCTTATTCTCTTCTTGGTT
TTTCTCCTAATTTTTTCTTTGATAATCTTCCTACTACTTCGAAGAGGCATGCAGAAAGAA
GTTTTAGAGTTGCAAAGGAAAAGGGTTTAAAATATGTAAATATTGGAAATAGGTTTCTTC
TTTCTAATTACTATTAGCTTAAAAATACAGAATAAGTAAGGATTTATGGGGGCTACAATT
TTGTAGCCCCCTATTTTTATTTACTTTTCTTTTGTTGGAAAAGCCAATCTATTACTTCCT
CATTATCGTAGACTGGGATCCATGAGGCGTGAGGATGATATCCTTGTCTTTCCATTTCAC
CCCATAAGAATTCTGTATACTTTACTTTTCCACCGATTTCTACAAGCCTTCTTACTACTG
CCCTTGAAAATTCTACAAGTACTACATTGTCATCTTCTGCATGGAATATCCAAAGAGGTA
TATCTTTGATCCTTTCTAATCTATTTACATCACCACCGCCACATATAGGAATAGCAGCTG
CAAAAAGTTCTGGATATTCTATGAGGATGGCAAAGGTTCCAAAACCTCCCATAGAAAGTC
CTGTTACGTAGACTCTATCTGGGTCTATGTTTTCTTCCTTTAGGATTTTCTTGATTAGGT
TGGCTACTGCAATGAGATTTCTTGTAGGTTTGAAAGGATTTCCTCCAGTAAGTAGTTCAG
TCCAGCTGCTTCCTGCAGGGCACTGAGGAGCAAGGACAAAGCAAGGATGCTCTGCTTGTT
GACCTGGTTCTGCAAAGGTTACTGCACCTCTATACCAAGCTATGTGGAGGAAGTTATCGT
TTCCTCTTTCACCAGCACCATGTAGGAATACCACCAATGGATATTTTTTGTTTTTATCTA
CGTTTTTAGGCACATAGAATCTATAAGGTATAGTGACGCCTAATTCTTTATCCTCATAGA
CTAAAGCTTTAAATTCATCTATTATGAGATGTTTTTCCTCGGAGGTAGTCAAAGAGAATG
GAGAAAATTCTTTTCCATCAACACTTCTTATACTTACTTTTTGCTCTACTTTATACTCAA
GTTTTAATCTCTTTGAGATAAGCCTTTGGGGATCGTGGGTGGCAGTGACGGCTGATGGTT
CGTAGGGATCTAATTCAAGCACCAAAAATTTTCCTTGATTGGTAAATGGGGCAGGAAGTA
ATGCTCCATTGTTGTTGGCATAAACTTTTTTTATGGTTCTTTTTACAAAATTTCCTTCGA
GTTTTGTTTCCACTGAGAACATGTCTGGTTTTAAGTTGTTGGCATTTATCTCACTGCTGT
ATTCAAGAGTTACTGCCACAACTCTTTCACCTATAGGCATGACTCTTGTTACGATGGTTG
CTTTAGGAACCTCTTGAGCGTAAGTGATAGAGAAGGGTAGGAAGCGATTTAAAAAGTTTA
ATAATGAAGACTTCATCTTTTAAGACCTCCCCTTTTATGAATTTATAAAAACGATTTTAT
TATATGAAGTAAAGGTTTATAAAATCAATAACTAAAATATTTAGCTTATTATAGAGAAAA
AATCTTTCTATTCACTTAATAGTAAACTCTGTCCAGTACATATCTGAGATTACCTCTTTT
ACTATTTCTTCATCTTTGTAGGTATATGTGACGAAGATTAAAATTTCGTTTACACCACCC
TTTAGATTTCCTTTGAGGATATTTTTAACTTCGTCAATGGAAAAGTTGATGATATTTCTT
TTATCAGGACCTAACGTTATAGGAGATTCTGCACCATCGATAAAGTTCCAAGCTATCTTA
TCTTTTGGTCTTACATATACATAAACCTTATACACCGATGCCATACTACTTACATATTTT
GATAAGTCTGCATTGGGATTTTCTTTTTGAACATCACTCCAACCCTTTCCTTGTTCGAGC
CATATAAGATTTTTAGGCCTTAGAATTATGGATAAATTCATTGGAGCATTTCCTCTTAAA
TTGATATCCTCTATTGATATAGGGCATAATCCGTAAGGAGATTTGCTATCATCTAGAGAA
GCGTAGTATATGGGTACAGAATCAAAGTAAAAAGGTGCAGAGGAAGAGGTTGTTATTCCT
GTGAATTTGTTGTCAATCTCTAAATAGTTAGAAAATTTTGATATGCCTAAAATATCAATT
TTAAATTGGCCTCTTTCAATCTTTCTTGGTTTTTCAATCCAGATCAGATATTTAGAGTAA
TTTTTGGTAAAGTCTAAGAACTTTATACTAAAAATTCTTAAGGGTTCATTGTTGAAATAG
ACCTTTATTTCATTCTCATTGGCTAAAGTTAATGGTAAATAGCTATTGACTCTTATGTAC
ATTAAATTGTTTTCTTTTCTTGGAAACTCCTTGGGAGTGGCGGGAGCAGGTGATATGGAA
GATAATTTTTCAGGGTAGAAGGAGATTATTTCAAAGGAGTTACTACCAAAAGAAACACTC
TTTGTAACTATATTGTTTTGCCAGTTTTTATCCCCAAAAAAGTGATAGTAGATAATATTT
GATTCCTCTATCTTGGCATCAAAACCTATGGTAATGTCAAAATCGCCGATTAGAGAAAAT
GGATCAGAGTACTCTGCCTTAAAAGTTAATTTCCTCTTTTCTTTAGGAGGTATCATTAAA
TTAGTGTCAATGTATATGCTCAAATTGTTTTCTCTTTCATTGTTTATTTCAGGATATGCG
TTAAGAACTGCAACAATCTTTTTATCACTTTTTCTTCTAACAATGATTTTAACAAAAGAA
GTCTCTAAGGTTTTTTTGTTTTTATCCTTGAGGAATATGGGCGACATATCGCCAATATTT
TCTAACTCAATGGATACTTTTAAGTAATTAAAGTGAAATCCACTTTTTATCTCATGTAGA
TCCTCAATTTCTACATTGTTAACCTTTAAATCTGCAAGTTGTGGTTTCCATAAGAAATCG
CCCTCGTATGTATAGTATCTATCTTTATATTTAATGCTTATGCGAAAATGATTTGGAGAG
TTGTATATGAGTATTCCTTCGTCCATTTGTTTTAGAATCTCTTCTCTACTATTATTACAT
TTGTATATTAGCTGAAAAGAAGCCTTAGGCTGGATTTGAGTATCTAAAGATGGTTTTCTA
AGCTCAATGGAAGGAGCCCACGCACCTCTGAAATTTGATCCTACGTGATATATCTCTACC
TTAAGATCTTTCACAGAAATGGTATAAGAGCTGTTGTTTTTTAAATTTATTGTATACTGC
ATGTTTATATCATTTGATATTTCAACCTTTTCAAAGAGTATAGGATCGGAAGGAGTTATT
TTCAATGGTGGATTTTGGGGTAATGAAATTTGATTGGAATAAACCATTTGGTTGAAGATT
AAAAATAATGCTGAGATTATCAAAAACTTTTTTAACATTTCTACACACCCCCCTGTAATT
TAAATTATCTAAGGACTAAAGACACTATCAATCTTCCAAAGCCACAAATACGGTAACCTC
TTAGTGGTTCATTAGGGTTACATTCTTCTAATACCACTTTATTAAGTCCTCCTGATGCAT
GAATAACTTTTATATTATTTTCGTTAGTTCTTTCCACATATAAACCACAATGTTCTATGT
TATTTTCTTCATCTGCAAAAAAGACGATGTCACCTTCTCTTAATTCATCAGTCTCAATAT
GTCTTGTATTCTCATTATATAAAGCCTCTACCGTAGCATCAGGATATAACTTTCCATTAT
TGAAAAACATAGCATTTGGAATTACTTGCTGATAACTCCAAATAACAAGACCTGAGCAGT
CAAATCCCACTTTAGGATCCTGACCACCATATACGTAGGGTTTCCCAATTTGCTTTAGTG
CAAATTCTAAAGCTTTTTTGCTTTCTTCATAAGTTACCTCTCTGGAGGAGTACTTTAAAG
CACATCCAGAGATTAGGAGCAAGATAACTAAGAGAAAAAAATAAAAAAAATACTCTTTTT
TTCTCATAATTTATCCCAATTTCATAGGTCTTTTTTATAATATCACCTTTTTATGAAAAA
TAAAATATTTTAGCTTTGTCTTTGAGGATGGCTTTCTTAATATATCATTTTATAGTTAGC
TGATGATCAATATGAGTATATACAAACTTTTAGGATAAGAAGATAAATTATTTATAAATA
TTCAATATGGTGGAAGATGATAAAAAAGTAAGCATTACATCTTGTTCTTGTTTTAGCATC
AATGATATTCCATTCATACTGAGGTAGGTTAAACTTAACCAAATGATTATACACATCAGT
AGGAAGAGAATTTTTATCAAGGAGATGTTTAGTATCCAGTTGAAATTCTTGGAAAGGGAG
AAGAGCTTCATAGAAAGGTAAGATCATAGGCTGTATCCTCCTCCTTGGAAAGGATTGAGA
GATCTAAAGAAGTTGAGATTTAATTTCTTAATTATACCAAGGAGAAGGGATACAGCCTCA
ATTCTTTTTATCTTCTTATCTTCATTATTATTCCTATATTTCTCATACTGGTACCTATCT
CCATACCTATGTGGTTAAGTCTTTTTGATATTTCTTGACATTAAAGAGATTTTATATACA
ATAATAATTAATAAATTAAATAAAATATTTAAATCTAAAATAGGGGGTACTAAGAATGAG
AAAGACTACTTTTTTTAGTATTTTTAATTTTTTTAATTGCTTTGAGTAGTATTTCTTGTT
CTAAAAATCAGCCCCCTCCACCACCGCCTCCTGGAGATACTACTGGTAACGTTTATTATG
TATCTCTTAATGGAAATGATAATAATCCTGGTACCTATGATCAACCTTGGAGAAATCCAG
GCTATGCTTCAAGACAGCTAAAACCAGGCGATACATTAATAATTCTTGGAGGAACTTACA
TTTTACGACAGTATGACGATGATATAATAAAGCCACCCTCAGGAAATCCTAATGCATGGA
TAACCATAAAAGGACAAGAAAATAATAGACCAATCCTTGCAGGAAGAGAAGCTTTAGCTA
CCGCTATAGATCTTTCTGGTGTTTCTTATGTGAGGATTGAAAACCTTGAAATCACCCATG
ATCCTAATGCTCAAGGAGAAGCTGTATACTTTTGGGATGGTATTTTAATCCAAGGATCAC
CTGCCTCTCACATTATTTTAAAAGACCTTTATATTCATCATATAGATGGGATGGGTATGA
ATTTTCAGGATGTAGAGGACTTACAAATATTAAATTGTAATATTGAATATTGCGGATTTG
GAGCAATTGGTGGACCAGAAGGAGCATATGGTGGTTGGAAAAATGTAAGAATTGAAAAAT
GTAGATTAGCATATAGTGGTCGTTACTATCAAGGAGTGTTTGATAATCCTGAAAATCCTT
ATGATAGGTCTGACGGCTTTGGAATTGAATCTTCAGAAGGACTAATCTACATTATAGATA
CTATAATAGCAGAATATAACAAGGGAGACGGCTTAGATTCTAAAGCAGAAAGGACATTAA
TTTCTGGATGTATAGTAGCAAATAATACTTGTGATGGAGTAAAGCTTTGGGGAGATGGAA
GTAGAATTGAAAATACTCTTATTTATGGAAGAAGATATGGAGATCCTACTCCAGCACCAT
GGGCAGCTATTGTAATTAGTAGTGTATCTAGGTCAAACGCACGTTTTGAAATTGTAAATG
TTACAGTAGATGATTGTGTTGGAGAAAACTATCTTATGTATTTCCAGTATCCTGATGAAA
GTGATCCTAATACACTTTTACCTATCCCAGTATTACTGCGAAATAATATCTTCTGTGGAA
GAGGGCCTGAATGTCCAATTTATATGGGAGAGTGTGTAACTCCTACTATAGATCATAACT
TATTCTATTTTCCAAATTCGCTTTGGGTTTTGCAGCATGGAGAAAACCAATACACATCTC
AGGATATTTCAAGTTTAGGTCCAGGGAATAAATATGGTGATCCTTTATTTGAAAATCCTG
CCATATTGGGACAGGTAGGAGATTATCACTTACGGAATGGAAGCCCTGCAATTGATAGTG
GTACCTCAGAAGGTGCACCCAATAAGGACTTAGATAAAAACTCGAGGCCTCAAGGGAATG
GCTATGATATGGGTTGTTATGAGAGATAAATTGAAATTTTAAGGATAGGTTAAAATTTGA
TACTAATAAAAAAATCTAATTATCGAAGGGGAGAGAGATTGCAAATTCCAATTTCTCTCC
CCTTTAATATGGAGTTGAGGTTTATACCCTTATCTTAAAACTTTTTTCCTTTTCAAGGTT
TTTTAGAATAGGAAAAAAATAGGTTTAAGTGGTTTTAAATTTTTTATAGAAAAAAATAAG
GTGGGGCTTTTTGCTCCCCACCTTAGCATAGATAATTTCCTTCTTTTTTATATTTTAATT
CCTTAAGACTCTTGAATTAATTTTCTTATTGCTTCAAGAGCCTGCTCTGTGTTCATATTT
CTTATATCCACACCTACATGTTTTATCCTGTCAAAACCTGCTTTTTCAAAGGCATCTCTA
AACATTTTTGCTTGCATCTTAGGATCGCATCCTGCTATGTATAGTTTCTCTATACTATTT
CCGTCTTTTGCTATTTGAGATAAGAAGTTATCTCCATCATCAGCACAAAGCTGTGGATGA
ATAGCCACAAAGTCTACAAGCCCCTCTCTTCTTAATGTATTTAAAATTTCAAAAATATTC
ATATTTTGGAATGAGGGGCAGGTCCCTTGACATACACAAAGAAGTAGTCCTTTCATTGTG
CTTCACCTCCATCGGTGATAGTTTTAACTTTGTCTCCTACGAAGCTTATAGCTCCTGTAG
GGCATGCGCCCTTAAGACATCCTTTGCAGAAATCCACACATTCCTCAGGCCTTACCACAA
CTGGTTTTCCATCTTGCACGTCGTATACTCCATGAGGACAAAAATTAACACAAGCAAGAC
AAGAAATGCATTTTTCATAATCAATAACTGGATACCAAGTCTTGGACATATTTTATAACC
TCCTTATTTAATTTTAACCTCTTTTACTATTTCTTCCCATTTAGGGTGTTTTCTCATGAC
GCACTTGTTTTCTTCTCTTAGAGAGACTCTTAACTTAAGAAGTTCTTTAGCCTTTTCGAG
ATCTTCATTTTTAATAGATAAAATTGCATCGTATAAGTTTTTCAAAAACTCATCTTTAGC
TCTTTTACTGAATATAAAACTCCTTTACTATTCTATTTTCTTCTACAAGATCTACCATTT
TAAGCTCTTTCAAGTATTTAGATACGTTATAGTGAAATTCTTCAAGAGCGTCTGCAATTT
CACAAACATAATATTCTCCTCCCATATGTAGGAGGAGAGCAAAAACTTTTAATCTTTTTT
CTTCTGATAAAGCTTTTAGAATTCTCTCATATCTTTTCATTTTATCTTCCCATTTGCCTA
TATTAGCATATGATTTATGGAAAAGCAAGTTAAAAACTGAAATTTTAATTAAAATTTAAT
ATTAAAAGAGATTTTTTAAAGGTGAATTACAAGATTAAAATTTTTTGATTTGAAGGGGGC
TGAGGTGTTAGCCCCCTTTATTTTTGCTTATTTTGCGTACTCTTTGAGGTACTCAATACT
TGATTTTGCAGCTTCGACATATTCGCTATTAGGATAATTCTTTATAAGCTTTTCATATTC
TTCAATTGCTTTTTTGTAATCTTCTGTGAACTCATAGCATAATGCGATTTCGTATTGTGC
ATCGTCGGCATACTCACTTTTTGGATAGTCCTTTAAGAATTTCCTATAAGCTTCTATAGC
TTCTTTGTATTTTCCTTCGTAATACAGATCTCTTGCTTTTTCATATGCTTCTTCATCTGG
TGTTTTTGCAGTTTTGGTTTCTTCTGTAGGAGTTGTTGTAGTTTCTTGGACTATAGGAGT
TTGAGTTTCAGGAGTAGTAGTTACTTGCTCAGCAGGTTTTTTAGAGGTGCTTACTATTAC
TCCAATAACAATTATAACAATTACTGCTACAATTATGTAGGGTAGCCATTTACGAATTTT
GTTATTCATTTATTTATCCCTCCTTTTGAGTATATTTCTCCTTCTAGAAAGATTTGACGG
TTATAGTTGTTATTTTATTCCCAGAATAAGGAAGGATTTTTAATAATTTTATTTTTAATT
TTTACTCAAATATTTTTATCCATTCTTTCTCTGCCTCAAGCATTTCATCTACCATCTTTT
TAACTTCTCTTAGCTCTAAGATTGCAGATGTTAATGGGTCTAACATAATTGCTTGATAAA
TTTTATTGGGATCTTTCTCTAATGCCCCTAAAACTGCTAATTCCTGTACGTTAATGTTTG
TTCTATTCAAGGCTGCCAGTTGAGGTGGTAAGTCTCCTACAAAGCATGGATGAATTCCTG
ATTTGTCCACCAAGCAAGGGACTTCGACACAGCAGTCTTTGGGCAAGTTTGTAATGAGAT
TATCGTTATTTACGTTGCCATTTATTCTACAGGGGTTGTTTGTTTCCATGGAATATATAA
TAGATGATGCATATTCATGGGATCTTTCAATGATTATAGGTTCCTCTCCTTTAATTTCCT
TTTTTATCCTTTCATAGTGGGGTTGCCATCCGTTTTTGCAAATCTCTAAATAATCCCATC
TCTCAGGTATAAGTTCTTTTATCCTTTCAGGATTCTTTCTAAAGTATGGAACATACTCGG
ACATGTGGTGGGTTGATTCGGTGACAAAGTATCCAAAATATTTCATAATTTCAAATCTTA
CTGCATCTTTTTTATATATTTCAGGGTTTTCCATTGCTTGCCAAAGTCTTGGATAGAGAT
CTTCACCATTTCTTTTAAACTCTAAAAACCAAGCCATATGGTTTATTCCAGCCACCCAGT
AGTAAACTTCCTCATAGGGTACTCCTATGTAACTTGCAAGCTGCATAGCAGTTCCTTGAA
CGCTATGGCAGAGCCCTACATTTTTTATTTTAGTTGCCTTGTTTAGAGCCCAGCAGTTAA
TAGCCATTGGATTGCTGTAGTTTATAAAAAGAGCATCTGGACATAATTCTTCCATGTCTC
TTGCAATATCAAGAAGTACAGGTATGGTTCTTAGCCCTCTAAAAACTCCTCCTGGCCCAA
TGGTATCACCTACTGTCTGATCTATTCCATATTTCCTTGGTATTTCCACATCTTTTTCAA
ACATTTCTAAGCCACCAACTTGTATCATGTTTATCACATAATTGGCACCATCAAGAGCTT
CTCTTCGGTCTAATGTGGCTATAACTTTTGCAGGTGAGTTTAATTTTTCTATTATCTTTT
TAGTAAGTTCATAGATAAGCTCTAATCTTTCTTTATTTATATCCATCAAGGCTATTTCAG
CATCTGACAATTCAGGGTATGAGAGTATGTCCATTATAAGTCTTTTGGCAAATACGACAC
TTCCAGCGCCGATAAACGCAATTTTAGGCATCTTATAATTTCCCCCTTTCTTTCGTACAT
TGCATTAGAATTTATTTTAGCATTATTACTAGGTTTGTAAATTTTCAAAACAGTTTTATA
ATGTAGCTTGTGATATAATTAACTTTAAGGTTTTTGTCAAAAGGAGGAGCTATAAATGAA
GATAGCTAACTTAATATCAGGAGATAGATTTTTTATAGGTCTCCTTTTCGAGGATAAAAT
TCTAAATCTTACAAAGGCTATTTTAATGTACTCTTCTATTTATGATAAAACTCTAAAGCA
TATGGAAAAGATAGATGATCTTCTTTACATAGATAATCTTTATGAGTATTTAAATAAAGT
GCAGGATTTTATTTTAGAACACAATTTAATATATTCTTTGGCCGAAGAGAAATATAAGTT
TTTGCCTCCAATTTTGAAACCTCAAAAGATTCTTGCCTTAGGAAGAAACTATGTAGAACA
TGCTAAGGAGTTAGGGCATAAAGTGCCTAAGGAACCTGTATTTTTTAGCAAAGCTCTCTC
CTCTCTTTTGGCTCATGAAGGAAAGATCGTTTATCCTAGCTTTTTGACAAGGGTGGATCC
TGAGGTAGAGTTGGGAGTTATTATTAGGAAAAGAGGGAAATATATAAAAGAGGATGAAGC
CTTCGATTATGTCTTAGGTTATACAGTGGTAAATGATGTTACGGCAAGGGATATGCAAGC
TGAAGATTTCTCTAATACCAATCCATGGTTTAGATCAAAGAGTTTTGATACCTTTTGTCC
TGTTGGCCCATTCTTAGTATTAAAAGAGAGTATAAAGGATCCTCATAATTTAAATATAGA
GTTAAGAGTTAATGGAGAGGTACGTCAAAAGGATAATACTAAAAATATGTTATTTAAGAT
ACCTCAAATAATCTCCTATATCTCCAAGCATCTCACCTTAGAGGCAGGAGATATTATAGC
AACAGGCACGCCTTCTGGAATTGCTCCTATTTATCCAGGAGATGTAGTGGAATGTATTGT
AGAAAAGATTGGAGTTTTAAGAAATAAAGTGGTCAAGGAAGATTTATGATGCAATTAATT
CATCAAGTTTCTTAATAACTTCCTCTACATGTCCATCAACCTTTACATTCTTCCATTCGT
GAAGAATTTCTCCTTCTGGTGAGATAATAAAAGTACTTCTTATAGTGCCTTCTGTTTCTT
TGCCATACATTTTCTTCTTTCCCCAAGCCCCATATTCTTTTATTACCTTTGCATCTTTAT
CTGAGAGCAAAGTTATTTTTAAATTGTACTTATCGGCAAATTTTTTATGGCTTTCTACAG
AGTCCTTGCTTATTCCAATTACTACTGCATTCCTTTTTGTAAATTCATCGATCTTTTCAG
AGAATCCTACGGCCTCTTTGGTACATCCTGAAGTCATATCTTTAGGATAAAAGTATAATA
TTACCCATTTTCCTTTGTAATCTGAAAGGGAAATTTCTTTTCCATTCTGATCAGGAAGAG
TAAAGTTTGGAGCTTTTTTCTCCATTATTCAGACCCCCTTTCACATGTTTTCTTCTGCTT
CTTTTACCAGTTCTGCCATGAGATCTTTTACCTTTACTATCTTTTCGATTCTGTAGGCAT
TTGCACCTGCGAAGGCAAAGCCATATTTAAAATTTCCTTTTTTAGCATTTAGAAGGGCTA
TGGCAATACAGTAGGGAGAGTTCTGGTAATCACAGGTTCTTATACAATGAAATGGACATT
TATATGGTTTTTTCTCTCCTCTTTCTACTGCTTCAAGAAATTCATTTTTTATAGCTCTTC
CAGGAAGTCCTACTGGGCTATCTATTATCACTATATCTTCCTTTTTACATTTTAAGTAGG
CTTCTTTGAATTTTTCGTCTGCATCGCACTCGTAAGTTGCTACAAATCTTGTTGCCATTT
GTACACCTTTTGCTCCTAATTTTAAGAATTTGGCGATATCTTTTCCATCGTATATTCCTC
CTCCTGCTATAACAGGAATTTCTTTGTCGTATTTTTCTTCTAATATTTTTACCTCATCTA
ATACTTCTTTGAGCCTACTTTCAAGAGTAATCTCGGGATCTTTCAATTCTTCTTTTTTAA
ATCCGAGATGTCCTCCCGCTAAAGGGCCTTCTACTACAAAGGCATCAGGGATATAGTTGT
ATTTTTCAATCCAATTTTTGGCTATGATTCTTGCTGCTCTTCCTGAAGATACAATGGGTA
CGAGTTTTGTTTTATCTCCCTTTTTAAGATATTTAGGAAGATCTAAAGGAAGGCCTGCTC
CTGAAAAAATAATATCAATCTTTTCTTCTAAGGCCGTTTTAACCATATCTGCAAAGTTAG
AAAGAGCAACTAATATGTTTACTCCTATTATTCCCTTTGTTTTTTCCTTTGCTTTTCTAA
TCTCTTTTCTTAAGGCTCTAATATTTGCTTCTATAAAATTTTCAAAAAAGTCTTCTTCTT
CCATTCCTATTCCTGCGGTGCCTATAACTCCTATTCCTCCTTCTTCGGCTACTGCCGATG
CTAATCCTGAAAGAGATATTCCTACCGCCATTCCACCTTGTACGATAGGCACCGAGGCTA
TGAGGTTGCCGATCTTTAAGCTTGGTAATTTCATTTTAAAACTCCTTTTTAGTAAGATTT
TACATACCCATTATGTTATATCCAGCATCCACGTATATAACCTCACCTGTAATTCCAGAA
GATAGATCGCTCAAAAGAAATACTGCAGTGTCTCCTACCTCTCTATGTTCAATATTTCTT
CTCAAAGGTGCTCTTTCTTTATGGTATTCCAGCATATCAGTAAATCTTGCTATACCTCTT
GCTGCTAAGGTACTTAATGGTCCTGCAGATATGGCATTGACTCTTATGTTTTCACTGCCA
AGATCATAAGCAAGATATCTTACCGAAGCTTCTAAGGCTGCTTTTGCAACTCCCATTACA
TTGTAATTAGGAATAACCTTTTCAGAACCATAGTAGGTAAGGGTAATGATACTGGAATTT
GTATTTAAAATGGGCTTAAAGATTCTACTCATGGCAACAAAGGAATAAACACTTACCTCC
ATGGCTGTAAGGAAGGCTTCTCTTGATGTCTCTATGAAGGGGTTTTTTAGGGCTTCTGAG
GGGGCAAAGGCTATGGAGTGGACAAATCCATCTATTTTTCCCACATTGCTCTCTATTTCT
TTTACTACTTTTTCAATATTTTCATCTTTAGAGACGTCACATTCTAAAATTAGAGGCTTT
GGATTTAAATCAGCTATAAGTTCCTCTACATTTTCTTTTAGCCTCTCATTTTGATAACCA
ATGATTACTTCTCCTCCAAATTTCATTATGGATTGGGCAATGGCCCAAGCAATACTTTTT
TTATTGGCTACGTTGAAAACAGCTATTTTTTTCCCTTGAAGTAGCATAAAGGAACACTCC
TTTCCTTTGAGTTTTTTAAAGATTATATCATGCAAGAGATTGAGAGAATAGGGAAATTAA
TCTTCTACAGGGGCTATTATTACTTCTACACCCTGGTTTTTTAATTCATCTATATAGTGA
GTAGGTACTTTTTCATCCACTATTATTTTATTCATCGCTTTTGTTGGGGCAACAAATGCA
AAGCACTCCTTACCAAATTTGCTATGATCACTAACTCCTATTATTTCTCTTCCCATCTCT
ATAATTAACTTTTTAATTTGAGCCTCAGCTATACTTGCTGTATACATTCCTTTTGAGGGA
ATAATTCCTGATATTCCTAAAAATACTTTATCCACTCTAAATTCTTTTAAAACTCTTTCT
GCAAGAGGACCAATAAGAGCCACAGTTTCCTTTCTTAGTAACCCTCCTGTTAGTATAACC
TCTACTCCTCTTGCACTCAAAAGCTCTCTTGCTACTTCTATAGAGTTTGTAATTACCGTA
ACATCATGTTTATGTTTAATATTTTTAGCAATTTGTAAGGTAGTACTTCCTGTCTCAATA
AATACGCTTTCTCCGTCATTTATTAATTCTGCAGCTACTTTTCCTATGGCTTGTTTTTCT
TTAAGATTTTGACGCTTCTTAGTTATGTATAAAGGTTCAAAAGAAAAACTATGAGGTAAA
ACTGCACCACCATGAGTTCTTTTAAGGAGTCCTTCTTTTTCTAAGGTCTCCAAATCTCTT
CTAATAGTTGCTCCTGTAACGTTAAATATTTTTACTAAATCAGAGACTTTGACTCCTCTT
TCTTTTTCTAACAGCTCTAATATTTTTGTCCTTCTTTCTTCTGGTAACATATTTTCACCT
TTATTAAATCGTTTTTTGTTGAAAAATAATATCATAGAATTTGGATTTTTGTCAAAAAAG
TCTATAAGACTGTTATGGTATTTTCTTATTAATCTTAAAATAATAAGACTTAATAAACTG
TAAAAGATATTGGCACTTGGTCAGGACATAGGTACCACTTTTAAGAAATAAAGATAAATT
CTTTGTAAATAGACCATATTGAAAAAGAAGATCTTTACTCCTCACTATTATCTACTCTTA
TACTTATTTTAATGTCTCACATTATGAGCTCTCAACCACAAAACCACAAAGATAATAAAA
GAGTAAGCAGTGAATCTTGTTCTTGTTTTAGCATCAATGATATTCCATTCATACTGAGGT
AGGTTAAACTTAACCAAATGATTATACACGTCAGTAGGAAGGGAAGTTTTATCAAGGAGA
TGCTTTTTGATAGTATTTTCAGAAATAGATAGGGAATATTTTCTTAGGATAAGAGCTTTA
AGTCTTCTATAGGAGAAGCCAGTTCTTTTAGCCTCGAGAGTTATCAAGTTTTCGAGGGAA
GGAGGAGTTTATTAGGAGAGGAATAAGGGTTTTTATGGAGGTCATGAAGGGGGCCATTTA
TAGCTCTTATTACAATTTCTCTTGCCTTTTCAGGAGACAAATTTCTAATTTCGTGGTAAG
ATAAGATCATAGGCTGTATCCTCATCCTTGGAAAGGATTGAGAGATCTAAAGAAGCTGAG
ATTTAATTTCTTAATTATACCAAGGAGACGAGATACAGCCTCAATTCTTTTTATCTTCTT
ATCTTCATTATTATTCCTATATTCCTCATACTGGTACCTATCTCCATACCTATATGGTTG
ATTGAAATTGTTTCTTATTGACAAAAAGTCTTAAAAAAGTTAATATATAAACAAAGAAAT
AGAAAAAAAATGAAAATAAAAGAAAGGGGTTGAGATGTTATATTTAAAGTAAAGCTTAGT
TTTTGTTGTTAAATTTAAATCTCTTAAGGGAGGGGAATTTTAATGAAAAAATTTTTAATT
ACAAGTTTACTCTTAACCTTCTTATTCTTAATGGGGGGTAATGTTTTTTCTCAGGGTTTA
CCAGCAGGTATAGAGAGAACAGAAACTTTTATTGTTGATCAAATATATAGACATAGTAAT
ACTCTAAAATATAATGTCTGGGTTCCCAATGGTGGAGAGACACCCATAAGTCATGCTTTA
CTTACTGATACTTTATGGTTTGTAGACCAACAGACTGGTAAATGGATTAACTCTCTCGCA
AAAGAGCCTCCAAAATATAATTCAGATTTTACAGAAATGACAGTTAATCTAAGAAATAAT
ATTTATTGGAGTGATGGAGTGAGATTTACAGCTGATGATTTAGTTTTTACTGTGCAAACT
ATAATGAATACGCCTGGAATGCTTTGGAATGCAGAATTAACAAAGTACGTTAAGTCTGTA
GAAAAACTTAATGACTTTTCAGTGAGATTTAAATTAAAGGAACCTAACCCAAGATTTCAT
TATTATTTCACTGTTAGATGGAATGGCGTTTATATGATGCCTAAGCATGTTTGGGAAAAA
GTAAAGGATCCATTGCAATTTACCTTCTGGCCTCCTGTGTCTCTAGGGGCATATGTAATA
AAGGATGCTGATCCTCAAGGGTATTGGATACTCTATCAATTGAGAGATGATTGGAAAAGA
ACTACCTCTGGGATAATTACAGGAAGGTCTGGTCCTAAATATATTTTGCAAATTTTCTAT
GGTCCTAATGAAAAGAAAGTAGCAGCAATGTTAGGGCATAACTTAGATGTATTAATGGAT
TTGGACATAGAAGCCTTCTTAGCTTTAATTAAGAGGAATCCGTATGCTCGTTCTTGGTAT
AAAGATTTTCCATGGGCATGGCCAGATGAATTAGATTCAAGAATTTTTGCGTTTAATAAT
GAGAAATATCCGTTTAATTTGAAAGATGTAAGATGGGCTTTAACATTAGCTTTAGATATA
GTTAAACTAAATACAGAATATGTAGGAGGAGTTTCTAAAGTTAATCCAATACCACAGCCT
CCAGTTCCATTTTTGATGAAATATTATCATAAACCTTTAAAGACTTGGTTGAAGGCATTT
AGGTTGGATTTAGGAGACGGACAATACTTTAAGCCTTTTGATGATACAATTCCTCAAAAA
ATAGCTGATTGGGCTAAAAAACAGGGATATACTGTGAGTGGTAATCCTGAGGATGTATTT
GGGATTGGTTGGTGGAAATATGCACCTGACGTGGCAGAAAAATTATTGATAAAGAATGGA
TTTAAAAAAGTTGGAGGAAAATGGTATTTGCCAGATGGAAAACCTTGGAAATTTAGTATA
GTTGCTGCACCTGATGAAGTGGATGCTTTTAGATTAGCACTTGGAGCTGCTGATCAATGG
AAGAAGTTTGGAATAGATGTTACGGTAGAAGCTCTTGAGAGAACACCATATTATGAAAGA
GTCCAGTTAGGAGATTTTGATGTAAGTTCAAGCTGGTCTGATGCTTGCTCTGCCTGTGCA
GCAAACGCAGTAATCGATAAATGGCAGTATATACAAGGATTGCATTCTACATACTATGCT
CCTATAGGTCAACGCTCTTTGACAGGCAATTCTTTAAGAGTAAAGGATAAAAAATTGGAT
GAAATAATTGAAAAGCTATCTAAGATTAGCCCTAATGATCCTAAAACTCTTGAGTATGGA
AGAGAATTTATGAAACTTTGGGTTGAAAATATGTATGGAATAATAACACATGGATTTAAG
AAATTTATAACAATAGACACTTACTACTGGACTGGATATCCAACTGCAGAATCTCCTAAG
GTACAGCCTAATTACTGGTTTATGGGGGGTAAATTTACTTTCCCATATCTTGAACCCACT
GGAAGAAAATAAATAATAGTCTGCTCATTTTTGATACCCCCGGGAGAAGTTCCCGGGGGT
ATATAAAGTGAAAGGAGTTTAGAGTATATGGAGAATTATGTGAAATATATCATAACTAGG
TTTATTCAGACACTAATTGTAATATTTATAGGGATAACAATAGTATTTTTTGCTCCTAGG
TTTACTCCTATGGATCCTGTACAGAGTGTTATTATGCGAGCTTATTCTCAAAGTACGGTA
GATGCCTCAGTTATACAAGGTCTTGTTGAAACCTTAAAAGATTTATATGGTCTAAGAGGA
ACAATATGGGAACAATATATTAGATTCTGGAAGCATTTGTTGAAGGGAGATTTAGGACCT
TCTTTTACAATGTTTCCAACTCCGGTTATTCAAATAATATTTAAAGCTTTGCCATGGACA
ATTGGGCTCTTGTTGACATCCACCTTAATAGCTTGGCTTTTAGGGATTATACTTGGTACG
TTAGTAGGATATTTTCCAAATAAAAGCTTTTCTAAGATCTTAAGTATCATTATTACTTGT
ATTTATCCCATACCTTATTATATAATTGCTCTAATTTTAATATTCATATTTTGTTATATT
TTTCCTATCTTTCCTCTCATGGGAGGAGTTCAAATTGGTTTAAAACCCTCTTTTAGTTTA
ACTTATATTTTAAGTGTAATAAAACACGGATTTCTACCTGCTTTGTCTTTAATTATTGGA
ACCACATGTTTTATATTTATGACTCAAAGAGCTTTAGTTTCTACTTTGATAGCGAGCGAT
TTTATTGTTTTTTCAGAAGTAGCAGGTCTTTCAAGAAAGAGGATATTCTTATATTTAATA
AGGAATAGTATGCTTCCTCAAATAACTGATCTTGCACTGTTTTTGGGTGGTATTTTTGGT
GGAGCTTTAATGACTGAGATAGTTTTTTCTTATCCAGGGATAGGACAAATATTATACTCG
GCTATTTTACAATCTGATTTTAATCTTATAATGGGTATATCAATATTTTCCGTGGTAGGT
GTTGCTTTTGCTGCTTTTATTTTGGATCTTATTTATCCATTGTTAGATCCAAGAATTAGG
GTCAAGTAGGAGGAAAATTTATGAAGGTAATAAGAGACTTACTGAAATATGATAAAAATT
TTTTAGTGGGGTTTATTTTTTTAGTATTTGCTTTATTGCTTGCGATTTTATCTTTTTTTT
CCCCATATAGTCCACAAGAAAGATACGTTGTAGAAAGGGACAAACCCCCCTCTTTTAGTC
ATATTTTGGGGACTAATTCTTTAGGGCAAGATGTATTTTGGTATTTAACCTTTGCAATAA
GGAACTCTCTAATTATAGGTTTATTAGCTGTAATTCTTGGAAGAGCCGTTGCAGTTGTAG
TTGGACTTCTTTCAGGTTATTTAGGGGGTAGATTTGACAGAATTGTTACTACAATAACTG
ATAGTTTTATTGTTCTTCCAAGATTACCCATTTTGATTCTTTTATCCTTTACCATAAAGG
GAAATATGAACTTCATTACAATGGCATTATTAATTGCCTTTTTTGATTGGGCTTGGCCCT
CGAAAAGATATAGATCGCAAATTTTAAGCCTGAAAGAAATGGAATTTACGAATACTGCAA
AATTTTCTGGTAGAAGAATTTTTCAAATTGTTTTTAAAGAGCATATGCCATTTTTAATAC
CGTACCTCCTTGCAGATAGTATTAGTGGATTCTTATTTGCTATTGGAATGGAAATAACTC
TCTCAGTTTTAGGACTCACTAATCTAGATATTCCTACTATTGGAACTATGATTTTCTGGG
CAAATTATTATCAATCTATGCTAAATGGCACATGGTGGTGGATAAGTTCCCCAGTATTGA
TATTGATAATTACAGTATTAGGTTTTTATTTATTATCTGTAAGTATTGGTACATTCCTTG
ATCCAAGGGTTAGATTACAAAAGATAAGTGTGGGGGAAAATAAATGATGAGTAGAGATAG
CAAAGACTTATTAGTTGATGTTGATAATTTAAAAGCCTATTATGTAACTAGATTATACGG
GATAAATAGAATAGTAAAAGCTGTGGATAATGTATCTTTTGAGATTTATAAGAATGAAAT
TTTAGGGATAGCTGGGGAAAGTGGTTGTGGAAAATCTACTTTGTTAAAGGTTTTACTTAG
AATTATAAAACCGCCTTTATTTGTATATGATGGTTCTGTTAATTATTTTCTTCAAGATAA
AGAGTATATAAACATTATAAGTCTAGGAGAAGAAGAAATTAAAAGTTTGAGATGGAAGTT
AATGTCTTATATTCCTCAGGGGTCTATGAATGTCCTTAATCCTGTAAGAAAAATAAAAAA
TACTTTTAGAGATTTTATAAAAGAACATTTTAAAGAAGAATTTGAAGAGGTTAATATTAA
TAAACTTATAAAAGAACATTTAGAATCTCTAGGTTTACCTTCTGAGGTGTTGGATTTATA
TCCTCATCAACTTTCTGGAGGAATGAAACAGAGAGTAACTATTGCTTTGTCTACGTTGTT
CAAACCTAAGATAATCTTTGCTGATGAGCCTACGACTGCTCTTGATGTAATAGTACAACG
GGGAGTTTTACAGCTTTTAAAAAAAATCCAGAGAGAAGAAAAGAATACTATAGTGATTGT
TTCTCATGATATGGGAATTCATGCATATGTGAGTCAAAGAATTGCTATTATGTATGCAGG
AAAAATTATTGAAATTGCTGATAAAAGAGAGATATACACTAATCCACTTCATCCTTATAC
TAAATACTTAATAAATTCACTTCCTAGAATTGGAGATAAGTCTTATAAAGCAAGTATACC
AGGAACGCCCCCTTCTTTGGCTAATCCTCCTATGGGATGTCGATTTCATGAACGTTGTCC
TGAAGCACAAAATGTATGTAGGGAACAAGAACCTTTATTGGAAGATGTTGGTAATAACCA
TAAGGTTGCATGTCACTTTGTCAAAGGGGGAAAATTATGAGACAAGAAGATTTTCTTATT
GTAAGAAATCTCAAAAAGGTTTTCTCTGTTGGTAGTTTACTGTTAAAAACTAATATTTAT
GCAGTTAATAATGTCTCTTTTGAGATAGATCTTACCAGACCTGAAATTTTTACTTTAGCC
GGAGAAAGTGGGAGTGGAAAATCCACTTTAGCCCGTATGCTTCTTGGATTGATTAAACCG
ACCTTTGGAGAGATATTATATAAAGGAAGAGATATAACCAAGCTGTCCTCTCAAAAAGAC
TGGTATAATTTTTCTAAAGAAGTTCAGCCTATTTTTCAAAATCCTTTTGAAACTTTTAAT
CCATTAGTTAAAGTTGAAACATATTTGTATGATACAGCTTTAAATTATAAAGTTGTGAGT
TCTCTCAATTCACATGATTATATTGAAGAAATATTAATAACTGTAGGTTTAACTTTAGAA
GAAATTAAAAATAGATATCCACATGAATTTTCAGGGGGACAGCTTCAAAGACTCTCTATA
GCAAGAGCTCTGATTACACGACCAACTCTTTTAATAGCTGATGAACCTGTATCTATGATT
GATGCTTCTCTTAGAATGTCAATAGTTAACCTGTTTAAAGAATTAAAAGAGAAATTTAAT
GTAACAGTGATTTATATAACTCATGATCTTGCAACTGCCTATTACATAAGTGATCGCATA
GCAATAATGTTAAGAGGGAATATAGTTGAATTAGGCCCTGTGGAAAGGGTGTTATTAAAT
CCATTACATCCATATACAAAGCTTTTGAAGTCCTCCATTCCTGAGCCCACAGCTGAATTA
TCCTGGGATGAAGAAGTAAAGCTTACAGTTTTAGAGGAAAAAGAATTTGGTTTGGGAGGG
TGTAAATTTGCGTATAGATGTACAGAGGCTAGTGATATTTGTTTCGAGAGAGAACCTATT
GAAAGCTTTGTGGACGAGAGAATTGTTAAGTGTCATATGTATTCTTCGCATAAGTTTATT
TAAAGCTTAATAAATTTAATAAAAATGAAGGAGGGTAAATTTTATATGAAGTCAAGTAAT
ATTTACTCACCCTTTGATCTGAAATGTGAATTTACTACGAATCCTTTAGGCGTAGACAAG
AAGAATCCTATATTTTCATGGAAATTAAGACATTTAGAGAAGAACGAAAAACAAACTGCA
TATCAAGTAATCGTTTCTAGTTCATTGGAGACAATAAATGATAACATTGGGGATGTCTGG
GATACAGGAAAAGTATTATCATCTGAGCAAGTAATTAAGTATGAGGGAAAAGAGTTAGAA
CCTTGTAAAGTTTATTTTTGGAAAGTTAGATGGTGGGATAGTAAAGATCAGGAAAGTCCT
TTCAGTGTAGTTAATACTTTTGAAACTGGGCTTATGAATGAAGAAAATTGGAAAGCAAAA
TGGATAACCAAAAAGGAACATAAGTATGAAGTTTATTCTCCAGATGGGGCTCCTTTCGGC
TTAAATTATACAATAGCTTATGCTCCTATGTTTAGGAAAAGTTTCAGTATTTCTAAAAAA
ATAAAAAGAGCAAGAGTTTATATAGCGGGTTTAGGGCTCTACGAACTTTATATTAATGGA
GAGAGAATTGGGGATAGAGTCCTTGATCCTGGGCAGACTGATTATAAGAAGAGAGTCCTT
TATACTGTTTATGATGTCTCAAAAAATATAAGAGATGGTAAGAATGCTATTGGGGTTATC
TTAGGAAACGGAAGGTATGTGAAGGAATATGGTTATGATTTTCCCAAATTAATAATACAA
GTTCTTGTTGAGTATGAAGATGATTCTATTGAATGGATTGTAAGTGATGAATCTTGGAAA
ACGACTTATGGACCTATTACTTTAAACAGTTTATATCATGGAGAGATATATGATGGTAGA
AAGGAAATAAAAGGATGGAATTTGCCAGATTTTGATGATTCTACGTGGGAGAATGCAATA
TTAGCAGAACCTCCTGGAGGCAAACTATATTCCGAGATTTACCCACCTATAAGAATAACA
AAAACTATTAAACCTATAAAAATGTGGAGTCCAGAACCTGGCACTTATGTTTATGATTTT
GGACAAAACTATACTGGATGGATAAAAATAAAAGTAAGAACTAACGAGTCAGGAAAAGAA
ATAAGAATAAGGCATGCTGAGTTGACCTATGAGGATGGTACCTTAAACTATTCAACAAAT
AGAACTGCTCTTGCAACAGATGTTTATATCACTAAAGGAGAAGGATACGAAGAATATGAA
CCAAGATTTACATATCATGGGTTTAGATATGTAGAAATATTAGGGTATCCTGGTGTTCCT
ACCTTGGAAGATATAGAAGGAAAAGTGGTTCACACAGCGGTAGAATCTAACGGAGAATTT
ATATGTTCTAATGAGTTAATAAATAAAATTCATCACAATATTATCTGGGGACAGCTTAGT
AACTTGATGAGTATCCCTACGGACTGTCCACAAAGAGATGAAAGAATGGGATGGATGGGG
GATGCTCAGCTTTCTGCAGAAGAAGCTATTTTTAATTTTGACATGATAGGTTTCTATAGA
AAATATCTAAATGATATTAGAGATGCTCAAAAAGAAAATGGTAGTTTATCTGATGTCATA
CCACCTTATTGGAGCATATATCCTGGTGATCCTGCTTGGAGCACTGCATATATTACTATA
GCCTGGTATTTATATCAGTACTATGGAGATAAATATGTTCTTGAGGAACACTATGAAGGA
TTCAAGAAATATGTAGAGTTTTTGAAAAAATTGGCACCAGATTACATAGTTAGTTTCTAT
AAATATGGTGATTGGTGTCAACCCGGGACAGTAAGACCTAAGGATAATTCAGGAGAACTA
ACTTCTACTTTTTATTTTTATCATGATGTCATTACTTTGTCAAAGATAGCAAAACTGTTA
GGTAAAGAGGCGGATTATAAATATTATTCAGAACTTGCTGATAAGATAAAGAGCGCCTTT
AATAAGAAGTTTCTAAAAGAAAAGGCTTATGCGTCTATTCCAACAGAGTTGAGTGAAGAA
AATGTAAAAGCACTCTTAGAAAAGTATCCTGAAGATATAAAAGACTTTCTGAGGCAACAA
TTTACTATTTTATCGTCTTTAGGGATGTTTACAAGTCAGACTTTGAATACTCTGCCTCTA
TATTTAAATCTTGTTCCTGAAGATAAGGTGCAAGATGTTTTAAAGACATTATTAGAGGAT
ATTATTATTAGACATGATTATCATCTTGATACAGGAATTGTTGCTACAAGATATATATTT
GATGTTCTAACTAGTTATGGGTATGACGAGGTGGCTTATAAAATAGTTAATCAAAAAACA
TATCCGAGTTTTGGATATATGATCGAAGAGGGTGCTACAACTTTATGGGAAAGATGGGAG
AAATTAACATCTACAGGTATGAATTCTCATAATCATATTATGTTTGGTAGTGTAGATGCT
TGGTTCTATAGAGTTATTGCTGGAGTAAGAGTAGGAGAGCCAGGGTGGAATAAAATAATA
TTTGAGCCTCATCCAGTTGGAGATCTAAAGTACGCCAAGGCGAGATTAAATACCATTAAA
GGGGAAGTGGAGATAAATTGGCAGAAAACTGAAAATATATTTAGTATGAGGATATCTGTA
CCAGTGAACTCTGAGGGAGAAGTGCATGTACCTAAGTTGTTTGAGAGATTTGTAGTGAAA
GAAGGAGATAATATAATTTATGAAAAAAAGGGTGATCTTGAAGAAAATGAGAAGTATATA
GTCATAAGAGTTGGATCCGGATCATACAACTTTTATATGGAAAAGATATAAAACTAAAAA
TAATTTAAGCTTCTACCTAACAGGGGGATATTTTTATAAATGTCCCCCTGTTTTTAATGG
TACTTGGTAAGGATTTAAATACTATTTTAAATAATTAAATATAAGTTCTTTGTAAAAGAC
CATATTAAAGAAAGTCCTTCTATAAGAAAATAATAGATAAAAAGGAGATATTCAGTTCCT
TTTGTTATTGATTTTATTTCTACACCTTTTTATTTTCCATACAGAGCTCCTCACTATTAT
CTACTCTTATATCCATTTCATATCTCACGTTATGCGCTCTCTTGAATAAAGGTTAAACTT
AATCATGGGATTATACATATCAGGAGGAGGAAGGATAAGCCAATTTTAAAATCTTAGCGG
TTTTTGAGATGTTGCAATTATAAGGAAGAAGTAATACAGTTATTCTTTATGCTGATGCTT
ATCTTTATACATATAGGGTGTTTACTATTTTTAATTTTTATAGTATAATGTTATCGTTAA
CATTAAAATAAAAGTTTTAGGGGGATTTATATTGGTCACCATAAAAGATGTGGCTAAAAA
AGCAGGGGTTTCAGTGATGACCGTATCCCGAGTTATTAATGGGAGTAAGAATGTAAAGGA
AAGTACTCGGGAGAAGGTTTTGAGGGCGATCGAAGAGTTAGGTTATGTTCCTAATTCAGT
AGCAAGGAGTCTTATTTTAAATAAAACTTTAACTATAGGACTTGTAATATCAGATATAAC
AAACCCATTTTTTACAACCATTGCAAGGGGAGTTGAGGATACTGCAATTTCTAAACATTT
TACTGTTATCCTTTGTAATACTGACGAAGATCCAGAAAAAGAAATGATGTATGCTGAGGT
TTTAGCTAGGAGTAAAGTTGATGGGGTTATTTATGCCTCTGCCTCTGGCAAAAAAGCTCC
TTTAAAATCTTTATTTTTAAAAAAGATTCCTATTGTTTTAATTGATAGAACTATAGAAGG
CGTAAATGACTTAGATATTGTAAGAGGAGACAGTGTTTTAGGGGCTTACCTTCTTACTAA
ACATTTAATTGATTTAGGACATAGAAGAATTGGAATTATTGTAGGAAGTCATTTTATTTC
AACAGCAAGGGACAGAATAGAAGGATATAAAAAAGCTCTTAATGAGGCAAATATACCGAT
AGATGAATCATTAATTAAGATCAATGAAAACTCTAAGTTTTCTAAAGAGGATGGCTATAG
ATTAACTAAGGAACTTTTGAATTTGGAAAATCCTCCTACTGCCATTTTTGGAGGAAACAA
CCTTATGGCTGTAGGAGCACTTCTTGCGATAAGAGAAAGAGGATTAGAGATACCTGAAGA
TATCTCTCTTGTCTCTTTTGATGATATTGAAAGTTTATCAGAAGTCTATCCTTTTTTAAC
GGTTGTTAAACAACCTGCTTATACTATGGGGGTTATTGCTACGGAGATTTTAATAAGGAG
AATAGAGAACAGAGATAAAATTAAGGAAAAAAGAGAGATACTTCTTACCCCTGAGTTAAT
CATAAGAAAGTCAACTGCTCCACCCAAAAGAAAAATATAGATAGAGGGGAGGAATTTATA
ATGAACAGGATTTTTCCTGTGAGAGTTGGAGAAAAAAGGTTTATTGAGGAATATCCTAAG
GTGGGAATTCGTCCAACCATCGATGGTAGATATGGAGGAGTAAGAGAATCGTTGGAAGAA
CAAACCATGAATTTAGCCAAGGCTGTTGCTGAATTTATTGAAAACAATGTTTATTTACCC
AATGGAGAGAAAGTTAAATGTGTGATTCCTCAAAGGTGCATTGGAGGGGTAGCTGAAGCA
AGAATGGCGGATGAGTTGTTTAGAAAAGAAGGAGTAGGAGTTTCTATTACTGTTACACCC
TGCTGGTGTTATGGCGCAGAAACCATGGAGATGAGTCTGGATGTACCGAAAGCAGTGTGG
GGATTTAATGGGACAGAAAGGCCTGGGGCTGTTTACTTGGCGGCTGTTTCTGCTGCGCAT
AATCAGAAGGGTCTACCTATATTTAAGATCTATGGAAAAGATGTACAGGATAAAGATGAT
TACAGTATACCTTCAGATGTAAAAGAAAAGATTTTAAAGTTCGTCAAAAGCGCTCTTGCA
GTAGCAATTATGAAGAATAAATCTTATCTTTCTATCGGTAGTGTTTCCATGGGTATTGCT
GGATCTATTGTAGATCCTGACTTCTTTGAAGATTATTTGGGGATGAGAGTTGAATATGTG
GATATGACGGAGATTATTAGGAGAATAGAGAGAAAAATTTATGATGAAGAAGAATTTAAG
AGGGCAATGGAGTGGGTGAAGAAATATTGTAAGGAGGGAGAGGATCCCAATCCTCCTGAT
AAGAGGGTTGATGAAAAGAAGAAGCAAGAGGTTTGGGAATTTGTAGTTAAGATGACTTTA
ATTATAAGAGATTTAATGGTAGGAAATAAAAAGTTAGAGGAATTAGGTTATCCTGAAGAA
AGCTTGGGTCACAACGCAATAGTTGCAGGCTTTCAAGGACAACGTCAATGGACAGATCAT
TTCCCTAATGGTGATTTTACAGAGGCAATTTTAAATACTTCTTTTGATTGGAATGGGCTT
AGACAGCCATATATATTGGCTACAGAGAATGATAGTCTTAATGGTGTGGTTATGCTTTTT
GGGCATTTATTGACAAATACTGCCCAAATCTTTGCTGATGTAAGAACCTATTGGAGTCCT
GAAGCGATTTATAGGGTTACAGGTTGGAAGCCAGAAGGGTTAGCTCAAAACGGAATAATT
CATTTGATAAATTCTGGACCTGCAGCACTTGATGGAACAGGTCAGCAAGAGATTGAAGGT
AGACCAGCAATAAAACCATTCTGGGAGATAAGCGATGAGGAAGTTATAAAATGTTTAGAT
GCAACTAAGTTCTGCTATGCTAATTTAGGTTATTTTAGGGGTGGAGGATTCTCTACTAAA
TTCATCACAAGAGGTGGAATGCCTATAACTATAAGCAGATTAAATATAGTTAAGGGACTT
GGGCCTGTATTACAAATTGCTGAAGGATACACAGTAGAACTTCCTCCTCATGTCCATGAA
ATTCTCGATAGAAGGACAGATCCAACTTGGCCTACCACATGGTTTGTTCCTAAATTAACA
GGTAAAGGTGCCTTTAAGAGTGTTTACTCTGTGATGGAAAATTGGGGAGCTAATCATTGT
GCCATAACCTATGGACATGTAGGAGATTTGTTTATTACTCTCGCTTCTATTTTGAGAATT
CCAGTAAATATGCATAATGTGGAAGAAGAAAGAATATTTAGGCCTAGTGCTTGGTCTATG
TTTGGTACGGAGGATTTAGAAGGTGCTGATTTTAGGGCTTGTGTGAATTTTGGTCCTTTA
TATAAGAAGGTAGCCAAGTAAAAGGAAGGGGGACTGAAACTATAAGTACTGAAACCTTAG
TTTTAATGGAGAATATAAACAAAAGCTTTCCTGGAGTTCAGGCTTTAAAAGATGCTTATT
TTGAACTTAATCGAGGAGAAGTACATGCATTAGTTGGGGAAAATGGTGCAGGAAAGTCCA
CCCTAATGAAAATTTTAGTAGGAGCTTACAGGAAAGATTCTGGAAGGATTATTTACAAGG
GGAAAGAGGTAGATATTCCTAATCCTCGTGTTGCTCAAGAGATGGGAATAAGTATGGTAT
TTCAGGAGTTGAACTTAATGCCGCATTTAACTGTGGCACAAAATATATTCATCGGAAGAG
AACCAAAACGAAAAAATATACCTATATTTTTAGATGATAATGAGATAAACAAGAGAACAA
AAGAGCTTCTTGATATGCTTCATTTAAAGGTAGAACCTAATGTTAAAGTCTCGAATTTGA
GTGTAGGGAAGCAGCAAATGGTAGAAATTGCAAAAGCACTATCTTTTAATTCAGAGGTTA
TCATTTTTGATGAACCTACTGCTGCGTTGAGTGAAGCAGAAACTGAAGAACTTTTTAATG
TGATAAGAAAGCTTAAAAGTCAAGGAATAGGAATAATATATATTTCTCATAGGTTGGAAG
AATTAAAAGAAATAGCTGATAGAGTTACTGTTATGAGAGATGGACAATACATAGCTACTG
ATTACATGAAAAATTTAACTATAGAGAAGATTATAAGCATGATGGTGGGTAGAGAGATAT
ATGAGACTTTACGGGAGAGAGAAGTAGATGAAAATGCTGAGGTTGTATTAGAAGTAAGAA
ATCTTAAAAGAGGTAAAGTTTTTAAAGATATTAGTTTTAGTTTGAGAAAAGGAGAAATTT
TAGGATTTGCAGGTTTAATAGGAGCAGGAAGAACGGAGGTTGCAAGAGCTATATTTGGGG
CTGATCCTATAGATTCTGGCGAGATCTATGTTAAAGGTAAAAGAGTAAGTATAAAAAATC
CATGGGATGCTATTAATCATAGAATTGCATATCTTTCTGAGGATAGAAAGAGATATGGAT
TGATGCCTGATCTTGATGTCAAATCTAATATTATTTTACCTTCGATGAGAGATTTTCTCA
GAGCCTTAGGTTTTGTGGATGATAAAAAGGCTGAAAGTGTAAGTAATGAGTATGTAAAAA
GATTAAAAATAAGGACCCCATCGGTAAAGCAAAAAGTTAAGAATCTTTCTGGAGGAAATC
AACAGAAGGTAGTAGTAGCAAAATGGTTGCTTAAAAACTGTGATATTCTCATATTTGATG
AACCCACCAGAGGGATAGATGTAGGTGCAAAAAATGAAATATATAAGTTGTTGAATGAAT
TGATAGCTGAGGGAAAATCGATAATTATGATTTCTTCAGAGCTTCCTGAGATTTTGAGAA
TGAGTCATAGAATTGTGGTGATGTGTGAAGGAAGAATTACCGGAATATTAGATGCCAATG
AGGCAACGGAAGAGAAGATTTTAAAATATGCTACCATGTATGAGGATTAAAAGGAGGTTT
AATTTAGATGGCTGAAAAATTATCAGCTTTATTTTCTAAAAGTGGCTTGAGACAGATATT
AATGTTTGCAAGTCTGTTTTTGCTTTTTGCTTTTTTCTCATTAGCTTCGCCTAATTTTTT
AACTTATGAGAATGTAATTGCGATTTTACTTGCAACTTGTGTAAATGGGCTTCTTGCTCT
TGGTGTAACTTTTGTAATTATTACAGGAGGTATTGATCTTTCTATTGGAACGGTTATGAC
GATTTCTTCTGTTATGAGTGGTGTTTTTATAACTTTCTGGAAATTACCTGTTTTTGTTGG
AGTTCTTGGGGGAATTCTAACTGGGGTTTTGGCGGGGTTTATAAACGGTACTGTTATTTC
TAAGATGAAATTACCACCTTTTATTGCCACCTTAGGTATGATGATGATAGCTAAAGGTTT
AGCTTTGGTAGTTTCAGGATGTAAACCTATATATTTTAATGACGCTCCTATTTTTAATAA
GATTGCTATGGGATCTATATTGGGTAGTATATTTCCTGGTTTAGGTGAGTTTCCTAATGC
AATCTTATGGTTTATTCTATTTATAATTATTGCACATATTATTCTTACAAGAACTGCTCT
TGGTAGATATACCTTTGCAATTGGAAGTAATGAAGAAGCTGCAAGACTTTCAGGGTTAAA
TGTAGATAAATGGAAGACCATAATATATGCCTTATGTGGAATGTTTGTGGGTATAGCAGG
AGTTATAATGGCTTCCAGATTGAATTCAGCCCAACCTGCTTTAGGCCAAGGATATGAGCT
TGATGCTATAGCTGCTGTAGTAATAGGAGGGACGTCTTTGAGAGGGGGAGAAGGTTCAAT
AATTGGAACTGTTATAGGAGCCTTGATAATGAGCACTCTTACTAATGGTTTAAGAATCTT
ATCTGTACCTCAGGAATGGCAGATTGTGGTAAGTGGAATTATAATTATCGGTGCTGTTTA
TCTTGATATCATAAGAAGGAGCAGAGAAGTATGAATAAATTAGGTAATATTTGCCAGTTC
TGGCAAATATTATAAAAATCTTAATTTGGGGGAGGTTTTCAAAATGAAGCGTTTTCTAAT
TGTAACCTTAATTTCTCTTTTCCTAATTGGTTTCTCAATTACATCAGCTCAAAGACCATA
TATTGCAATGATCTCAAAAGGGTTCCAACATCAATTTTGGCAAGCAGTGAAAATGGGAGC
TGAAAAGGCAGCAAAAGATTTGAATGTTACTATTACTTTTGAGGGACCTGAGTCTGAAGC
AATGGTAGATAAGCAAATTGAGATGTTACAAGCTGCTCTCGCTAAGAAACCTGCAGCTCT
TTGTATTGCAGCTCTTGACAGTAAAGCAGTTATACCATATCTTGAAAAGGCACATTCTAT
GGGAATTCCAGTAATTGGTTTTGACTCTGGAGTAGACAGCGATATTCCTGTGACTACTGT
AGCAACTGACAATATTAAAGCAGCAGGATATGCTGCCGATATGATGGCAAAGTTTATTAA
CAGGGTGGGAGAGGTGGCTTTAGTAGTTCATGACCAAACAAGTAGAACTGGAATTGATAG
AAGGGATGGTTTTGTAAATAGGATTAAACAAAAATACCCATTAATTAAGATTGTAGCTAT
TCAATATGGTGGAGGAGATCATCTTAAGTCTACTGATTTAGCAAAGGCTATTATACAGGC
TCATCCAAGATTAAAGGGAATATTTGGTGCTAATGAGGGATCAGCTATAGGAGTTATTAA
TGCTGTGAGAGAGATGAACAAAGTTGGAAAAATAGTGGTAATAGGATACGATTCTGGTAA
ACAGCAAATTGATGCTATAAAATCTGGCTTGATGGCAGGAGCTATTACTCAGAACCCAGT
AGGAATGGGTTATATGGCTGTTGAAGCAGCTGTAAAGGCAATCAAAGGCGAGAAATTACC
AAAATTTATCGACAGTGGTTTCTATTGGTATGATAAGACTAATATAGATGATCCTAAGAT
AAAACAGTGCTTATACGAATAGTTACAAATCTGACTGCTAATTGATAAATAGAAGATAGA
AATCATAGGGGAGGCTAAAAAGCCTCCCCTTTTATTTTTGTCTCTTTTTGACAAATCATA
TATTTTTATGTAGAATAAAAACAAATGAAAGTAAAAAATAATCAAAAATGAAAAAAATTA
CTAAGGAGGAGGTGTAAAATTAATAAGCCTTTAATTGTACCTTTTAACTACAAAATCTTA
TTTGGGGGGAGCTATATGAAAAAGTTTTTAATTTTTGTACTTCTTGTATTGCTAATTGTG
TTAGGTACAGAGAGTTTTGCTCAAAAGAAGTATGTAATTGGATTAGTAACAAAGACAGCT
GGTAATCCATTCTTTGAGGCAGTAAATAAGGGGGCACAAGAAGCAGCAAAGGAATTAGGT
ATTACTGTGATACATCAAGCTCCTGCAGCATCAAGTGTACAAGGTCAGATTGATATAATT
AACTCAATGATTGCTCAAAAGGTAAGTGCAATCTGTATTTCTGCAAATGATCCTGATGCT
TTGGTACCTGCATGCAGAAAGGCACAACTTAGGGGAATTCCGGTAGTAACTTTTGACTCA
GCAGTAAAACCACAGGGAAGGAAGTTATTTGTAAACCAAGCAGATATGGAACAGATAGGA
AGAATTCAAGTACAACTTTTGGCAAAGATGATCAACTATGAAGGTGAAATTGCTATACTG
AGTGCTGCCTCCACAATGGCAAACCAAAATACTTGGATTGCTTGGATGAAGGAAGAATTA
AAGAAACCAGAATATAGTAAGATGAAATTGGTAGCTATAGTTTACGGGGATGATATAAGG
GAAAAGAGTTATAATGAGGCAATGGGATTATTTAAATCCTATCCTAACTTAAAGGGTATA
ATTGCTCCTACTACTGTTGGTATTGCAGCAGCTGCTCGTGCCATTGAAGATGCTGGATTA
TCTGGAAAAGTTCAACTTACAGGACTTGGTTTGCCGAGTGAAATGGCGGAGTATGTGAAG
AGAGGTACTTGTAAAGCATTTGCTTTGTGGAATCCTATAGATTTAGGATACGCAACAATT
TATGCTACTTATCGTTTGTTAACTAGAGAAATTAAAGGGAATGTGGGAGAAAAGGTTAAT
TTGGGAAAACTTGGAGAAAGAACAATTGTAGATGAAGGAAACGGGGGAAGAATGATAATT
CTTGGACCTCCATTTGTATTTGATGCTTCTAATATAGATTATTGGTCTAAGGTCTACTAA
TAGAAAAATTCTAAAGGGGGAGGGTGTTAATTCTCCCCCTTTTATTTTTAATTGAGAGGA
GTTTTCAGATTATGGAAGAGTATATTTTAGAGGTTAGAAATATATATAAATCTTTTACAG
GAACAAAACCAGTTTTAGAAGGAGTAAGTTTTAGCTTAAAAAAGGGCGAGATCCATGCTT
TACTGGGTGAAAACGGAGCTGGAAAGTCTACATTGATAAAAATTATAAGTGGGGTTCTAC
AGCCTGACCATGGAGATATTCTATTAAAGGGTAAGAAAGTACATTTTAGTAATCCGTTAG
ATGCTCAAAGACATGGTATTGCAGCAGTTTTTCAGGAACTTGCTTTATTTCCTGAGTTAA
GTGTAGCAGAGAATATATTTATTGGGCATTATAAGTATAAGACTCCTTTTAAAAGTATTA
ATTGGAAGGATTTATACAAAGAGGCAAAGGATTTTTTAAGTTCCTTAGGTATTGAAATAG
ATCCCAAGGTTCCTGTTAAGAATTTGAGTATTGCAGAAAGACAAATAGTAGAAATTGCGA
GAGTTCTATCTATAAATCCTGAGATTTTGATTATGGATGAGCCTACATCTTCTTTAACCT
TAGAAGAGACTCAGAGGCTTTTTAGTATTATCAAGAGCTTAAAAGAAAGAGGAACATCCA
TAATTTTCATCTCTCATAGATTGGAAGAAGTTTTTGAAATAGCAGATAGGGTAACGGTTT
TAAGGGATGGGCAATATATAGGGACAAAAAATGTGTCAGAGACTAATGTAGACGAACTTA
TCCAGATGATGGTAGGAAGAAAGTTAGAAGATATGTATCCAAAGGTAGAAGCAAAAAGAG
GAGAACTTTTATTAAAGGTTGATGGTTTGACAAGAAGTGGAGAATTTTATGATGTTTCTT
TTGAACTTTTTGAAGGAGAGGTTTTAGGTATTGCTGGTCTTGTTGGTTCGGGTAGGACCG
AAGTTGCTCAAACTATATTTGGTATAAGAAAGAAGGATAAAGGAAAGATATATGTAAGGG
GGAGAGAAGTAGATATAAAGAGTCCAAAAGATGCTATAAGTCTTGGAATTGTATATGTCC
CTGAAGATAGACATCAGCATGGTTTACTTTTACCTATGGATATAGTTTGTAATATTACAC
TTCCTGTTTTAGAAAGTTTGGCGAGTAGGGGAATAATAGATAGAAGAGAGGAGGAAATAC
TTACAAAAAGATATTTTGAAATTCTTGATATTAGGGCATCTGGAATAAGGCAGAAGGTAA
TGAGTCTTTCGGGAGGAAATCAGCAGAAGGTTGTACTTGCAAAATGGCTTGCTACTAAGC
CAAAAGTTCTTATTCTTGATGAACCTACGAGAGGAATAGATGTAGGAGCAAAGGTGGCTA
TATATCAGCTGATAAATAAGCTTGCCCAGGAAGGCTATGGTATAATTCTCATTTCATCTG
AGATGCCAGAGATTATTGGAATGAGTGATAGGATACTTGTAATGCACGAAGGAAGAATAG
TTGGTACTATCTCAAGAAAGGAAGCAACTCAGGAGAAGATTTTGTCTATGGCTTTAGGAA
GAAAGATATATTCGAAAAGTTTGTAATTTAAGGAGGAGAAGATGGGAAGAGTGGGTTCTG
TAAATGAGCTAAAGGAGAAGACTTATGATATTTCAAGGTTAAGAGAGATCGGAATAATCT
TTCCTCTTTTTCTTTTTGGACTAATTATAGCATTGAGAAATCCTTATTTTATAAGCTGGG
AAAATCTTCGTTATATTTTTCTTGACGCATCTATATTAACTATTGTGGCTGTAGGGGAAA
TGATGGTTATACTTACTGGTGGAATAGATCTTTCCGTAGGTTCCAATCTTGCTTTAACTG
GAATGATAGTATCAATGCTTTATAGAGACTTACCCAATTTCCCTGTAATATTAGCTCCTT
TGATTGGAATTTTAATTGGAGGAATATGTGGAACTATAAATGGCCTTTTTGTGGCAAAGG
GAAAAGTTATTCCTATAATTGCTACTCTTTCGACTATGTATATATTTAGGGGGATTGTGT
ATATAATTAGTAAGGGAAGATGGGTTAATGCTCATGAGATGCCCGAAGGCTATAAACTTC
TTACCCGAGTTGAGATATTAGGTATCCCTATATTGGTAATTTATGCAATCATTGTTTTTT
TGCTTTTTTATTATCTTTTGAACTACAAGGCCATTGGAAGGAGTATATATGCTGTTGGAA
ATAATCCTCAGTCAGCAGTATATATTGGTATTAATAGGGTGAAAGTCTTATTTTTGGTTT
ATCTTATCTCAGGCATTCTTGCTGGACTTGGTGGAGTTTTATATACATCCCGTTTTGCCT
CTGCAGAAAGCAGTGCTGCAATGGGGTTTGAACTTTCTGCTATTTCTGCTGTGGTTATCG
GAGGAGTAAAAACTACAGGTGGAGCTGGTAAGATAGGTGGGGTAGTTTTAGGAGCTTTGC
TCTTGACAATGATTGTTAATGGGTTGAACGTTATGAAGATATCACCTTTTTATAAGCTTG
CTCTTCAAGGTTTAATGTTCTTAATTGCCGTAATTGTAGATTCTTTAATTGCAGAGAGAT
ACCAGAAGGGATATAGGAGGAGAGCATGAAGATAAAACTAAAAATAACATGGGAAATAAT
ACTTCTCATATTAATTATACTGGTCTTTTTAGTAAGTAGTTTTCTCTCACCTTACTTTTT
AGATATTGTTAATCTATTAGATACTACTACGAACTTTATGGAAAAAGGTCTTATTTCCCT
TGCAATGACTTACATTATCATAAGTGGCAATATAGATATCTCGGTAGCATCTAATATGGG
AATGGCTTCTGCTTTTATGGGAGTTCTTCATAGAATGGGAACTAATATTTGGATCTGTGC
CCTTATAGGACTTATAATTGCTACCTTAGGGGGTTATTTAAATGGATATTTGATTGTAAG
ATTTAAGCTTCCCGCTATTGCAGTGACCTTAGGTACCTATGCACTATATAGGGGAATAGC
TTATATTTTGCTTCAAGATACAGCTGTAGGCGTTGACTCAGAGAGTTTTATGTATTTAGG
TCAGGGTTATATTGCAGGAACACCTATTCCTTTTTCTTTGGTTTTGTACATTATTTTTGC
AATCATTTTTGGTTTTATCCTACATAAAACTACTTTTGGAAGATATGTCTATTCCATTGG
AAATAACGAACAGGCATGTAAATTTTCAGCAATTCCGGTAGAGAAGATAAAGATAATTCT
TTTTACCATTACCGGCTTTATGTCTGGGTTAGGAGCTATTCTTCTTACTTCTAGATTGAG
TAGTATAAGACCAGATATTGGTAGTGGCTTGGAGCTTGAGGTTATTGCAACGGTAGTTCT
TGGAGGAGTTAGTATTCTTGGAGGATCTGGAAATATGATTGGGGTTGTCTTATCTTTGTT
TTTGATTGGTTTTTTAACCTATAGTTTGAATTTGTTAAACATACCAAGCCAGGTGATAAC
CATAATTATGGGTTCACTTCTTGTAGGGACTGTTCTCATATCTAATTTGTTAGAACAAAG
GAGAGTAAAAGTAGGTAAATAAATAGAAAGGTGGTGTAGAGAAGATGGATAGAGAGATAG
GAGCAAGGATTTGGCTTATTCCTGATGCTTATTTACCTGAAATTGGTGATCCTAATTTGC
CAAGTCACGAATCTACTTGTATTTTAAATGTCAATGACAAGCCTGCTAAGGTCAAATTTA
CTTTTTATTTTGAAGATAAGGATCCCATAGAGTCCAAGGAGATAATTGTACCTCCAAAAA
GGACTTGGCACGTAAGACTTGACAAGTCAGAGGAAATTCTTGGGGTTAAACTTGAGAGAA
ATGTACCTTTTGCAATAAAAGTAGAGAGTGATGTAAAGATTGTAGTTCAACATTCCAGGC
TGGATACTCGGCAACCTAATCTTTCATATATGACTGCTATAGCTTGGGATGTTGATTAAC
ATTATTTAATATTGAGACAAAATAACAAAATAAAAGCTAGTTAAAAAATAGGAGGTGTTT
AAATTGCCAAAGGAAATACCTATACTTCCGGAATTTGAACCAGGATATATTGAGGTAGGT
GGAAAAATACCTAAATTTCAATACAGAAAATCTTTAAAAGAAGAATTAAAAGAAGGAAAT
ATAACTAAAGAAGAGAGTATAGATCTCTTTAAATGCATGCTTATGATTAGAAATTTTGAG
GAAATGATCTATGAGTTAAGAGTTAATAAAGGTAAATATGGAAATATTAGGTATTTATAC
ATAGGTGCTACTCATCTTTCCATTGGACAAGAAGCAGTTCCTACAGGAGGCATTTCGGTT
ATTAAAAAGGATGATTATATCACCAGTACTCATAGAGGGCATGGTGATGCTATTGCCAAA
AGCTATTTTGGATTAAAAGATATGAGTGAAGAAGAACTGATAGCTTTCATTGAGAATAAT
AGGGAGATTGCAAGTTTTTTGGGCTATGAGTGGAAGAATAAAGATAGAAATACTCTTTAT
CAATATGCTCTTGATATTGAATTGTTTAAGGCAATAGGAGAACTTTTTGGGAAAGAATGG
GGGGCTTGCAAAGGAAGAGGAGGATCTATGCACATTGCAGATTTTAGTGTGGGGCATTTG
GGCGCAAATGCCATTGTTGGTGGCAGTATGGGAATAGCAGTAGGATCTGCTATGGCTTCA
AGATACATGGAAGATGGTAGAGTAACATTGTGTTTCATAGGGGATGGTGCAATGAATACA
GGAATAGCTCATGAGGCAATAAATATGGCGTGTATGTCGCAATTTACCAATGGGCTTATG
AGCAAAAGATTTGGAGTTCCTGTAATATTTATGGTTATGAATAATCAATATGGAGAATCA
GGGCAACAAAGGGGCGAGGTAACAGGGATAGATTATATTGCAGAGAGGGGTTTTGCATAT
AGCAAGAATGGTATGAATGCAGAAATAGTAAATGCTATGAATGTACTTGCAGTAAGAGAT
GCAGTTAAAAGAGCCGTAGAAAAGGCAAGAAAAGGAGAGGGACCAATTCTTCTTGAATTT
TGGGGATATAGATTTATGGGACATTCATTAAGTGATACCTTAGAAAAACCAGAAGATGGT
ACTTATAGGACTTATGATGAACTACAAGCATGGAAGAAATATGATCCCTTAGAGCTTTAT
GCCAAAGAGTTGATAGATGCAGAAGTGCTTACTCCTGAAGAAATTGAGAATCTGAAAAAA
GAATATAGACAGAGAAATGAAAATATTGCTGCAAAGGTAATAGAATCTCCTAATCCGGAT
CCTAAGGATATGACCAAATATGTTTTTAAAGAGGATTCCATAGATAGTTTTGTACCTGAA
AAGTTTAGAAACGTTACTGTGCTTAAGGAACCAAAATTCAAAGATAGAGATCCAGATGTA
GAAATAAACTACAAAGAAGCAATTATTGAAGCATTGTATCAAGAGATGAAAAGAGATGGA
AGAGTATTAATGTGGGGGGAGGATATAGCTGATTATGGTGGATCTTTTGGAGAGACGAAG
GGACTTTTAGAAATATTTGGAAGGGATAGGATATTCAATACTGCCATTTCTGAGGCGGCA
ATAGTAGGGGCAGGGGTTGGAGCAGCAATGAGAGGTTTGAGGCCTATAGTAGAAATAATG
TATATCGATTTTATTTTAATTGCTATGGATCAAATAGCAAATCAGGCTGCTAAGATGCGT
TATATGTCGGGAGGACAAGCAGAAATACCTCTCACTATAATAACCACCATTGGTGGTGGT
AAAGGGTATGCAGGTCAGCATTCTCAGAGTATCGAATCAATTCTGACTCATTTCCCAGGA
TTGAAAGTTGTTGCTCCTTCAGATGCTTATGATGCAAAAGGCTTATTGATAGCTTCCATA
AGAGATAAAAATCCTGTAATTTATATAGAGCATCAAAATCTACTTCAAGATCCTTTATTA
CTATCTTTATCAAAGAGAAAGGTTCCTAAAGAAGATTACATAGTCCCTATTGGAAAAGCA
GATATTAAGAGAAAAGCTAAAAATTATGATAAAAGTGTGACTGTAGTTTCATGGTCTGCT
ATGATTTATGCTGTGCTTAAGGCGGCAGAGGAATTAGAAAAAGAAGGGATTGAATTAGAG
GTGGTAGATCTTAGAAGTTTATATCCTTTAGATATAGATACCATCATTGATTCTGTAAAA
AGGACAGGAAGGTTTGCTGTTGTTACTCAAGCTGTAGAATTCATGTCCTTATCTTCTGAG
ATAATAACTCAGCTTTATCAAAAAGCTTCGTCTTTTCTTGTTAGGCCACCGATAAGAATA
GGTGCTCCTTTCTGCCCTCCACCAGCTTCTCCTGTTCTTGAAAAAGCGTATTTACCTAAT
GATAAAAGGATTATAGAAGAAATTAAGAAGTTATTTTAAGAAGGAGGTAATAATTTATGG
TGAAAAATGTCATTATGCCTAAAGTTAGTGATGTGATGGAAAATGGTACTGTTGCTTCTT
GGCTTAAAAAAGAGGGAGATAAGGTAGAAAAAGGCGAGCCTTTATTAGAGATTGAAGTAG
AAAAAGCAATAATGGAGATAGAAAGTGAATATGACGGTTATTTAAGAAAGATATTGGTAA
AAGAGGGTGAAACAGTACCTGTAGGTACCATTTTAGCCTATATTACTGATACCTTAGATG
AGAATATACCTGAGTAAGGAGGTTTAAACTTTGAACGAGAACAATGTAAGCAAGAGAATT
CCTTTAAATACTGTAAGAAGAACTATTGCCGAAAGATTATCAAAAAGCAAGCAATCAATT
CCTCATTTTTATGCTGTAGCTGAAGTTGATGCTACAAATTTAGTTGAAGCAAGAGCTAAT
TTTGTCAATGAGAAAAATATAAAGATTTCTTATGATGATTTCATAATTAAAGCTACAGCC
CTTTCTATGAAAGAATTTCCATTGATAAATGCTCGTTTTAGAGAAACAGAAATAGAGCTT
TTAGAACACATAAATATTGGTTTTGCCGTAGCCTTAGGAGAAGAGGGTGTAGTAGTACCT
GTTATAAGAGATGCTGATAAAAAGGCTATAACTCAAATATTTGAAGAAAGGATTTCTCTT
GTAGAAAAAGCAAGAAATAGAAAATTAAGAGTAGAAGATATCTCTGATAGAAGTATTACC
GTGAATAATGTAGGCGTATTTGGAGTGAGATCAATACTTGCTATAATTAATCCTCCAGAA
GTAGCTATTGTTACATGTGGGGCTATTCAGGATAGAGTGGTGGTAGTTAATGGGGAAGTA
AGAATCAGAAAGATGATGGATATAACTCTCTCAGCAGATCATAGGGTAATAGATGGAGCA
TATGGATCTAAGTTTCTTATGAAAATAAAGGAATTTTTAGAAAGTCCTGATTTATTAGTA
AGCAGGGAGGAATAAAGATGGAGACAATAGCTTTGAGAATGTATGGAAAGATGGATTTGA
GACTTGAGAAATTTGAACTTCCTCAGATTAAGGAAGATGAAATACTTGCAGAGATAATTT
CAGATACTAGTTGTCCTTCAACCTATAAAGAAATTTTACAAGGGCCAGATCATCCAAGAG
TTCCAAAAGATGTGGACAAGAATCCTGTTATTGTAGGACATGAAATGGCAGGGGTAATTT
TGAAGGTAGGATCTAAATGGAAGGGTAAATATGAGGAGGGTCAAAAGTTTACAATTCAAC
CTGCCTTACTGTATGAAAAGGGTCCTGTAGGAGTGTTAAGCGCTCCAGGCTATTCATATA
AATATTTGGGAGGTCTTGCCACAAAGGTTATTATTCCTAACGAGGTTATGGAACAAGATT
GCCTTTTAATTTATGAAGGAGATGCCTTTTATAAAGCATCTTTAGTAGAGCCTTTGTCTT
GTGTCGTAGGTGCTGTAAATGCTCAATATCATACTAAGGAAAATTCTTATGAGCATATAA
TGGGGATAAAACGTGGTGGTAAGACTGCAATTCTTGGTGGTGCAGGACCTATGGGACTTG
CTTTCCTTGCTTATCTTATCTATGGTCCTCAAAATCCAAGCTTACTGGTTATTACTGATA
TTGATGATATGAAATTACAAAGAGCTATGAGAGCTTTTCCTAAGGAAGAAGTGAATAAAA
GAGGAATAGATATTAGATTTGTAAATCCAACGAAAGATCAATCTTATAAAGATATAAGAT
ATGATGACATTTTTGTTTTATATCCAAGTCCTAAATTAGTAGAAGAAGCGGATTCTCTTC
TTGCTAGAGATGGTTGTTTAAATTTCTTTGCGGGGCCTACCGATCATAACTTTACTGCTT
GTGTTAACTTTTATAAAGTCCATTATGATAAACATCATTTTGTGGCTACATCTGGTGGTA
ATGCTGATGATATGAAAATAGCATTAGATCTTGTGCAAAGAAAAATAATAGATCCTTCTC
CTATGATTACTCATGTAGGTGGTTTGAATGTGGCAAAGGATGTGCTTTTGAACTTTCCTA
ACATTCCGGGTGGTAAAAAGTTGATCTATACTCATATAAGATTTCCATTATCAGAAATAG
AGGATTTTGAGAGATTAAGTGTAGAGGGACCTAAAGAGTTGAGAGATATATATAGAGATT
TAGCTCAAATAGTGAGAAGTAATAACGGCTGGTGGTGTAAAGAAGCTGAAGAATATTTAT
TGACAAGGGGGGAGAAAATAGATGTGTGAATGTCAAAGATTAAAAGATAGGGTTGCGATT
GTTACAGGTGCAGCTCAGGGGCTTGGAGAGGCTCTTTCTTATAGACTTGCTAAAGAGGGA
TGTAATGTAACTGTGGCTGATATAAAAATAGAAAAACTTCAAGAGGTAGCAAAAAGGATT
GAAGAAGAATATGGCAGAAAGGCTCTTGCGGTGAAGTGTGATGTTACCAGCGAAGAAGAT
GTAAAAAATATGGTAGAAAAAACTGTTGAGGCCTTTGGAAAGCTTGATATAATGGTAGCC
AATGCTGGTATTTTGATTGCTCATGATATTACGGAGTTTCCTCTTGAGGATTGGAAGAAG
GTAATAGATGTTAATTTGACAGGATATTTCCTTTGTGCAAGAGAGGCAGCAAAAGTTATG
GTAAAGCAGAAGTCTGGAGTAATAATTCAGATCAATTCAAAATCTGGAAAAAAAGGAAGT
TTTAGAAATTCTGCTTATTCCGCATCAAAATTTGGAGGAATAGGATTTACTCAAAGTATT
GCATTAGATCTTGCACCTTATAACGTAAGAGTGGTAGCGGTATGTCCAGGGGATCTTTTA
GATTCTCCACTATGGAAGGAAAGCCTTTATGATCAGTATGCTAAGAGATTAGGAATAAGT
AAAGAAGAAGTAAGAGAAAGATATTTAAAGCAGGTGCCTCTTGGTAGGGCGTGTACTTAT
GATGATGTAGCAAATGTGGTAGTATTTCTTGCTAGTGACGAGGCCTCTTACATTACTGGC
GATGCAGTAAATGTAAGCGGTGGCGTAGAAATGAGGTGAAGAGATGAAGGTACATATAGA
TATTGGTATTAATGGGGCTTTTTTGACAAGAAGATGGGAGAATCCTGAAAATTTTATAAA
ACTCACTAAAGAGTTGGGATATGATTATCATTCCTTTTGCAGTGATGTTTTAGATCCATT
CTTTAGTGGTGATAAATCTTATCAAATAGAAACTGCTAAAGAGGTAAGAGAGTATGCGGA
GAAATATAAGGTTGAGATATGGGATTATTATACTGGAATGGCAACTCATAGGTTTCATGG
TCTATCTCACAGTGATGAAAGAGTAAGACAGAGGATGAAGGAATGGATAATATCTGCTAT
GGATATTGTTAAAGAAATGGGGGCAAAATATCTCGGAGGGCACTGGGATGCTTTGTCGGT
GGAAGTTTTGCAAGATCTAGAAAAGACGAAAGAAAGGATCGAATATGTTTATAAGACTTT
TAAGGAACTTGCGAAGATAGCAAAAGAAAAAGGTCTTTTAGGTATATCTAATGAACAGAT
GTATATACCCAGTGAAAAGCCCTGGACTCTTAAGGAGGCTGAGGAATTTCTTATTGAGGT
AAATAAGGAAAATGATGGTGTTCCTGTATATATAACCATTGATGTAGGACATCAAGCTGG
AATGCATTATGGTCTTTCTGGAGAAGATTTGTCCTACGAGGAATGGCTAAAAAGGTTTGC
AGTATTCTCTCCTATAATTCATTTACAACAGACTACAAGAGATGCTAGTGCGCATTGGCC
CTTTACAGAAGAATATAATGCTATAGGTCATGTAAAGATCGATAAAGTTCTCTCTGCAAT
TGAATACTCTTTTAAGCATTATAAGGAAAATCCTGTTTCTCAATATTTGAGGCCTGTAGA
AGAAATTATTCTAATTGTTGAAGTTATTCCTTCATCTACAAAAACTGAGGAAAAACTTTT
AAAGGAGCTTAAAGAGACTGCTGAATATTTAAGAAAATATATTCCGCAAGGAGGCATTTA
TTATGAATTCTGAGGTAGAAAAAATAAAAAGGGAGCTTGTAGAGATAGGAAAAAGAATAG
CGCAAGAAAATTTAATTGTGGGACCTGGAGGAAATATTAGTGCAAAAATCGAAGATAAAG
TATATATAAAGGCAAGTGGTGTTTCTTTTGAGGATGCTACTGAAGATGATTATATTGGTG
TTGATTTGAATTCAGGTAGAGTAATTGAAGGTGATAAAAGGCCATCTTCCGAAATATGGA
TGCATCTTGAGTGTTATAAAGTAAGAGAAGATGTTAGGGCAGTGGTGCATACTCATCCTA
TATATTCAATTGCTTATGCTTTTCAAGATGAACCTTTAAAATTATTTACACCTGACATGG
TAGCTCTTCTTGGAGGAGAGATTCCTGTGGTGGAATATGTGGTGCCTGGTGGTAAAGAAT
TTGCAAGGGTAGTTGGAGAGGTTATAAAAAATCATAATGGTGTTCTTGTTAAAAATCATG
GATTAGTAACTGTAGGAAGTAATCTTAAAGAGGCGCTTTACAGGACTCTTCTAATTGAAA
ATTCTATAAAGACCATATTCATAGCAAAATTATTTGGTAATATGCGCTTCTTTACAAAAG
AGCAGATTGAAGAAATTGATAACTTAGAGGTGGAAAAATATAGAAGAAAACTATTAAAAG
AAAAGGGTTAATTATCTCCAAGGAATATTATCTTTTCTTCTTATTTGGATCTCGTCTATA
ACAGCATTGTTTCTAAATTTTAATAAGAAGACAATTATTTCTGCGATCTCAAAAGGCTGA
ATTAGTGATGCTTTTTGAAGGTCAGGTCTTACTTTATTTACAAGATCTGTTGCTACACCA
CCTGGCGAGATTAAGTGTACTCTTATCCCATATTCATATACTTCTTGAGCAAGAACTTTT
GTAAACCCATGTAATGCATGCTTTGAGGCTGTATAAGCACTTTGATTTACATAACCCTTA
TATCCTACCACCGAAGATATATTTATAATTGTTGGAATTTCTGAGTTTTTCAGATAAGGG
ATAGCATACTTACATAAAAAGTAAGGGACTTTTGCATTAATAGTCATTATCTCATCCCAT
TCTTCTTCTGAGGTTTCAATAAGAGGTTTAGATAGGGCTGTTCCTGCATTGTTAATTAGT
ATGTCTAATTTTCCAAAATATTTTATTACTTCTCCTACCACAATCCTTGGTGCATTTTTC
TCCCTTAGATCTATAGGCAGTGTGAAGACGTTTGTATTTTCCTTCTCTAATTCTTCTTTG
AGTTCTTTTAGTCTCTTTGCGTCCCTTGCTATAAGAGCAAGATTAGCTCTTTCTTTTGAG
AGTCTTCTTACTATCTCTTCGCCTATCCCTCTGCTTGCACCAGTTATTAGAATTATTTTA
TTCTCAAGACTTATCATGTCTTTATTATAACAAATCTATTTATCTTCTAAAATGGTTCTC
TGATTAAAACTTGACATTAATGAAAAATTAAAATAAAATATAATGCAAAAAAGTGCAAAG
CTATTGCATAATATACAAAGGGGGTGATTAAAAGATAAAAGTTTTTTCTAAGGTAATCTA
AAAATAACTTTAAAGGGGGATTTTTAAAATGAGGTTTAAAAAGTTTATTGTTCTATTTCT
TCTCCTTCTTATTGTTTTTACTGTAAGTTATTCACAACAACCTATAAATTTGAGAGTTGC
TTGGTGGGGGAGTCAAACAAGACATAACCAAACCTTAGAAGTGATAAAGCTTTTTGAGAA
AAGGTATCCTTACATAAAGATAACTCCTGAGTATACTTCTTGGAGTGATTATTGGACTAA
ACTTAATACTCAAGCTGCTGCTCAGAATTTACCCGATGTTATACAGCATGATTATCAATA
TATAACTGAATGGGTAAATAGGGGACTTCTTTTACCTTTGGACGATTTTGTAAAAAATAA
TGTTATTAACCTCAAAGATGTAGCTCCTAATTACATAAAACCTGGGATAGTGAATGGTAA
ACTTTATGGTATTAATTTAGGAGTAAATGCATTAGGATTAGTATATGATCCTGAGATTTT
TAAACAAGCAGGAGTTCCTACCCCAAAGAACGATTGGACTTGGGATGAATTTAAGGATAC
AGTAATTCGAATAAAAAATAAATTAGGAATTTATGGTGTAGAAGGTTTTACAGGTCAGAT
AGAATGTTTCAAAATATGGTTAATTGAAAATGGAGAGTGGTTATATGCTTCTGATGGAAA
ATCAATAGGATTTAGCAAGGATACATTTGTAAAATGGTGGAAGATGATGTTGGATATAGA
AGATGCAGGTGCAGCTCCTAATATTGCTGTAGATGTTTCAAGAAGTGGTCTTGGAGTAGA
AGACCAGTTTATTGTAACCAAGAAATCTGCTATGTCTCTTGCTTGGAGTAATCAACTTAT
TGCTATATCAAGAGCAGCAGGTAGACCTTTAAAAATGGTTCTTTTCCCAAGACTTGATAA
AAAGTCAAAATCTGGTACATACCTTAAAGCCTCAATGTTTTTCTCTATTAACGCAAGGAC
AAAATATCCTAAAGAATCAGCTATGTTTATAGACTTTTTTACTAATAGTTTAGAAGCTCA
TAAAATAATGAAAGCAGAAAGAGGAGTACCTATATCAAGCAGAGTCCAAACCTTCTTAAA
ACCATATCTTGAAGCGCCTCAGAAAGAGGCTTTTGCTTTTGTAAAACTTGCCGAGAAAGA
AGGTTCTCCTACACCACCTCCTGATATTCCAAAACATGCTGAGGTATCTAATAACGTCAT
AGCACCTATCTGGGAACAGATTAGATATAAAAAGATCAGTATAGAGGATGCCTACAATAA
TCTAAAGAAAGAGGCAGAAAGAATATTAAATAGATAATTCTAATTTCATTAAGGGGGGAA
GATATGATTCTTCCCCCCTATTTTTTATCCTAAATCAATAGGGGGAGTATTAGGAATATG
AGATTATCTAAGAAAAAGATGTCTAACATTATTGCAGGATATTTTTTCATTTCTCCGTGG
ATTATTGGATTTTTAGTTTTTATTCTTTTTCCGCTTGTAGCTTCTTTCCTTTTGTCCTTT
ACTAAATATGATGTATTAGGTACTCCTAAATTCATAGGATTGGAAAATTGGCAGAGAATG
TTTTTTGAAGATAGACGTTTTTATAATGCTTTGAGAGCAACTTTCAAATATGTGGTTTTT
GCTGTACCTTTTAGATTATTGTTTGCATTTATAGTAGCATTGGTTTTAAATTTAGTTGAA
CATAAGATTATAAGGTTATATCGTGCAATATACTATGTTCCATCTCTTGTTGGGGGAAGT
GTTGCTGTTGCTGTAATGTGGAAACAAATCTTTGGAATGGATGGACTTGTAAATTATATT
TTGCAAAACTTTTTTGGTTTTTCAGAAAAGATTATGTGGCTTGGTGATCCTCGCTTTGCT
ATATGGACTTTGATTTTGCTTGCAATGTGGCAGTTTGGATCTCCCATGCTTATATTTTTA
GCAGGATTGAAACAGATACCTGTAGAACTTTATGAGGCAGCTTCTATTGATGGAGCAAGC
TTTTGGAGACAACTTTTTAAAATTACCATACCCCTCTTAAGTCCTGTAATCTTTTTTAAT
CTTGTCATGCAAACTATTGGAGGATTCATGGTGTTTACTCAAGCATATATTATAACTGGA
GGAGCACCTCTTGATACTACTTTGTTTTATGCTCTCTATGTATACCAAAAAGCCTTCAGA
GATTATGATATGGGATATGCATCAGCTATGGCATGGTTTATGTTGGTTATTGTTGCTATA
GTGACCTTCTTGTTATTTAGGAGTTCTAAAAAGTGGGTTTACTATGAGGCAGGGGAGGTT
AAATAATTTATGATAAAAAAATCTTTGAGTTTCTATATAATTTATTATATTTTAATAACT
ATTTTTGCTTTTGTCATGGTTTATCCTCTGTTGTGGCTTATCGGGTCTTCTTTCAAAACT
CATCAGGAAATTTTTTCTAATATGACATCTTTGATTCCTAAAAAAATAACTTTTGAAAAT
TATATTGAGGGTTGGAAGGGTTTTGGAGGTATAACTTTTGCCACCTTTTTTAAAAATTCA
TTTATTCTCTCTACTGGAGTTACAATTGGTGTTTTAATTTCCTCTACTATGATTGCTTAT
GGACTTTCAAGAATAGCTTTCCCTGGAAGAAATTTCTGGTTTACTACTATTATGCTAACT
CTTCTTCTGCCGGGACAAGTACTCATAGTACCAAGGTATATATTGTTCTATAAACTTGGT
TGGGTAAATTCTTTTAAGCCCTTAATTATCCCAGCCTTTTTTGGGGGACCATTTTTTATC
TTCTTAATGATGCAATTTATTAGAGGTATTCCCTATGAATATGACGAGGCTGCCTCTATT
GATGGTGCGAGTAAATATCAGATATTCTGGTATATAATTCTTCCTGGATTGAAACCTGCT
ATTATAACAAGTATTATATTTGCTTTTTACTGGACATGGGATGATTTTATGGGGCCTCTC
TTATATTTAAATAAGCCTGAACTTTATCCCGTAGCTCTTGCTCTAAAGGCTTTTGCAGAT
CCTACTACAATCACAAATTGGGGGGCTGTTTTTGCTATGTCGGTTCTTTCATTGGTTCCT
ATATTCTTTATTTTTGTGTTCTTCCAAAAGTATATGGAAGCTGGAATTGCTACTACTTCA
GTTTCAAAGTTATAGACTCTATTGTTGACCTTTAAAGACTTTTGTGATACTTTTAAAGTA
ATAAAAAATGAAAATAAAAATTAAAAATAATGGATAAAAAATAAAAATTAATAGGGGGAA
TTTTTTATGAAAGATTATGAAAAGAGATATGAAATCCTGAGAAAAATGCTGGAAGAAGAG
GGTATAGAGGTGGATGAAGTTGAGAAAAAGTTAAAAAGTTTCAAAGTGGAAACTCCTTCT
TGGGGGTATGGTAATTCGGGAACTCGATTTTACGTTTTTAAACAGAAAGGAGCTGCAAGA
AATGTAAAGGAAAAGCTCCAAGATGCTGCAATGGTGCATAAACTGACAGGGATATGTCCT
ACTGTAGCTCTTCATATTCCATGGGATATGTACGATGATTGGGATGAACTTTTAAGATAT
GCTGAGTCTCTTGGAGTAAGACCTGGAGCTATTAATCCTAACCTTTTTCAGGACGATGAT
TATAAGTTTGGAAGTTTAACCCATCCTGATAAAAGAGTGAGAGAAAAAGCTATAAAGCAT
ATTTTAGATTGCATTGAAATAGCTAAAAAACTTGGCTCAAGGGATATTTCTTTATGGCTT
GCTGACGGGACTAACCATCCAGGCCAAGATGACTTTAGATTAAGGAAACATAGATTGGAA
GAAAGTCTAAAAGAGGTTTATTCTCATTTAGAACCTAATATGAGGCTTCTAATAGAATAT
AAGTTTTTTGAACCTGCCTTTTATCACACTGATATTTCTGATTGGGGGACTGCTATCATA
CTTTCTAAAAAGCTTGGAGATAAAGCCTATGTTCTAGTGGATTTGGGGCATCATCCTCTT
GGAACTAATATTGAACAGATAGTTGCTATTCTCCTTGATGAAGGAAAACTTGGTGGTTTT
CATTTTAATAATAAGAAATACGCTGATGATGATTTAACTACTGGTTCTATTAATCCTTAT
GAGTTGTTTTTGATTTTTAACGAACTTGTTTCTGCAGAGCAAGATGGTTTAAAGATGGAT
ATAGCTTATATGATAGATGAGTCTCATAATTTAAAAAATAAGATAGAGGAAATGATACAA
AGTGTAGAAAATATATTTAGAACCTATGCAAAAGCTTTAATTGTTAACAGAAAAGTTCTT
AGAAAATATCAAGAAGAACAAGATATAGTTATGGCTGAGAATACTTTGGTTAAGGCTTTT
GAGACTGATGTAATGCCTTTAATCTACAAGGTTAGAGAGGAGATGGGAGTTCCTCTTGAT
CCTCTTAAAGCGTTTAGAGAAAGTGGATACATGGAAAAAGTGATTAAAGAGAGAGGATAA
GGGGGAGGCATATGGAAGATAGGAAATTTCTTGCTATCGATCTTGGAGCAGAAAGTGGTA
GAGTAATTGTAGGGATATTAAAGGATGGAAAATTAACTATTGAAGAAGTTCACAGATTTA
TAAATAGACCTGTAGATATCTTAGGTAGATTATATTGGAATGTAACTCAAATATTTCAAG
ACATAAAGGATGGTTTAGTAAAGGCATTTTCTAAGTATAGAGATATAGAAAGTATAGGTA
TTGATACATGGGGGGTTGATTTTGGATTAGTAACCAAAGAGGGATACTTTGCTGGCATAC
CTGTATGTTATAGAGATCATAGGACTGATGGTATTCTTGAAAAAGCTTTTGAGGTTATGT
CCAGAGAAAGGATATATGAATTGACGGGAATACAAATAATGCAGATTAACACACTGTTTC
AACTTTACAGCATGGTTCTTGAAAAATCCTCTCTTTTTAACTCTGCTTATAAACTATTGT
TTATGCCTGATCTATTCAATTTTATGCTAACTGGAGAGATGAAAACTGAATTTTCTATAG
CTACTACTTCTCAAATGTATAACCCTATAAGAGATGGATGGGAAGAAGAGATATTGGAAA
AATTCGGTATACCAAAGGATCTTATGCCTGAGGTCTTACCCCCAGGAACGGTAATAGGGA
ATCTAAATAAAAGTATAGAAGAAGAGTTAGGAGTTAAGAATATTTCTGTTATAGCTCCTT
GTGAACATGATACAGGATGTGCGGTAGTGGGAGTCCCAGGAGAAGGTGAGGACTGGGCTT
ATATTAGTTCTGGTACTTGGTCTTTGATGGGAGTTGAACTAAAATCTCCAATTATAAATA
ATGAATCTTTAAAAGCTAATTTCACTAACGAGGGAGGATATAACAAGACTTTTAGATTTT
TGAAAAATATTATGGGGCTTTGGTTATTACAGAGAGTAAAGAGAGAATGGGCAAAAGAGG
GCGAAGATTTATCTTATAACGAGATTACAAGACTTGCAGAACAAGAAAAGTCTTTTCAAT
ATTTTATAAATCCTGATGATGTTTCTTTCTTAAATCCTCCCAGTATGATTAAGGCAATAC
AGTATTACTGTAAGAAAACTGGACAGGAGATTCCAGAGAAAAAGGGCGAAATTGCAAGAT
GCATATTAGAGTCACTTGCTTTCAGATATAAAGATGTATTTACGGATTTGGAGAGAATAT
TGAATAAAAAGATTAGTGTATTGCATATTGTAGGTGGCGGTTCTCAAAATCAACTGCTTT
CACAATTTACTGCTAATATTCTTGGAATACCAGTTATTACAGGGCCTATAGAGGCTACTG
CTCTTGGAAATATTGTGGTTCAAGCTATAACAAAAGGAGCTATTAAAGATGTTGTAGAAG
CAAGAAAGATTATAAGGGATTCCTCTGAAATGAAAGTTTATCAGCCACAGAATACTGAGG
AATGGATTAGAAATTATGAAAAATATAAAGAAGTAACAGAAAAGAAAAATTAAAAAATTC
AAAAGTTGCAATCCCTCTCAGTTTGGTATAAAATCAAATTGAAATAATTTTAATTAGGGG
AGGGATAAAGATGGCAAGCGTAAAAGATCTTTTCCAAAGTGCCGATTGGACAAAGGAAAA
GCATGTTCCTGTCATTGAGATATTAGAAAAAGATAAAGAGAAGGGAGTTAGAGTTAGAGT
CTCTGTAGGGAAAGAAATTCCTCATCCAAATACCACTGCTCATCATATTGTTTGGATAGA
AGTCTATTTCCAACCAGAGGGCGATAAATATCCATACCACGTAGGAAGATTTGAATTTGT
AGCCCATGGGGCCACAGTACAGGGACCTGATACCAGTACAGTATATTCTGAACCTGTAGT
TGAATTTGTATTCAAGACCCAAAAAGATGGTGTAATCTTCGCAACATCTTATTGTAATAT
ACATGGTCTTTGGGAAAATTCTACTGAGCTAAAACTATAAAGGTAAATATTTTATTCTTC
AATATTTTTTAAGAATAAGGAGGAGAGAATTTAAACTCTCCTCCTTTTTTATTTATTATG
AAAAAATACTCCTGTGCTAAAATATATTTGCAAAGATTATAATTGAGGAGGTTGAGTATG
AAGAAGTACTTAATCGTTTTTATGATTCTCTTAGGGTTAATTCTTACTTTGGGTTTTTCT
CAAGAAGAGTTTAAAGAGAATGTGCTTACCCTAAATGACAAACCAGTAGGTTTTGGAGAA
TCAACTACAGGTGGTGCAGGTGGAAAGATTGTAACTGTTGATAATATAAGTGATTTTAAG
AAGTATGCGCAAGCTCAGGAACCTTACATAATACTGGTGAAAGGAGTAATAGACACCAGT
AAAGAAGAAGGTCAAGTAAAGATAGGGTCAAACAAGACGATAATTGGAATTACCCCTGAT
GCAAGCATAATTGGATGGGGATTATATCTAAAAGAAGTAAATAATGTGATAATAAGAAAT
CTAACCATAAAAAATAAAGTTGAGAATCCCAAAAACGATGCCATTACTGTTGAAGCCTCT
CAAAATGTTTGGATTGACCACTGCACATTATCTAGTGATATGGTTGTTGTTCCAGAAAGA
GAAAAAGATAAAGATAAGGTGGACGCACTCCTTGATATAATAAAAGGCTCTAAAGGAATA
ACTGTTTCTTGGAATATCTTTGAGAATAGCTGGAAATGTACTCAGGTAGGAAGTAGTGAT
AGTTCTACAATAGATGCAGAGGCGAGAGTTACATATCATCATAACATATTTAGAAATACA
AATTCCAGAAATCCCAGTGTAAGATTTGGAGTAGTACATATATACAATAACTATTACCAG
AATATACTTCTTTATGCTATAGCATCCAGAATGGGAGCAAAGGTTCTTGTGGAGAATAAC
TATTTTGATACTGTAGCTCTTCCTATTACAACTCAGTTCGAAAGTCCTCAAGATGGGTAT
GTTAAAGAATCAGGAAATTTATACTGGGATTGTGGAGATAATAATATAACTCAAGAATTA
AAAGAGCTAAAGGTACCATATAATTATGAATTGGATGAGGCTGATGTACTTTCTTACCTT
CTTGAAAAAGGTGCTGGAGCAGGAAAAGAGGTAGAGATTAAGTAACTTTATAAATCTTAG
GGGGGAGGGCATTTGCTCTCTCCCCCTTTATTTTTTTGTCCACAATTTTTTATTTATTAC
CCTTTGAGAAGAAATTTTTCCCCTTATCTTTTTAATCCATTAGAGGTTTTTATTTTTTTT
GTTGAAGAAAATTTTAAATTTTGTGTATAATATACAAAAGTATTTTATTATATGCAAAGG
AGGTGACATTAAGTAGAGAAAAACAAAAATTTATACCTTCTTGCTTTTGTTTCTCTTATC
TTAAAAATTCGTTTGGGGGAGGCTAAAAAGATATGAAAAAATACTTTAAATTAGTAGTTT
TAATGTTGATTTTAGTTAGTTTTATCCTTGTAATTTCTCCTGCTCAGCAGCAGATTACAT
TAAGAATTATTTGGTGGGGTTCTCAGGATAGACACAATAGAACTTTAAAGGTAATTGATC
TTTTCCAAAAGAAATATCCTAATATTAAGATCGTATCAGAGTACACAGGATGGTCTGAGT
ATTATACCAAGCTTACCACCATGGCTGCAGGTGGGAACCTTCCAGATATTATGCAACAAG
ATCATGCCTATATTAGAGGATGGGTAGAGAAAGGGCTCCTTCTACCCCTTGATGATTTAG
TAGCTCAAGGTGTTATCAATCTTAAGGATGTGTCAAAAAGCATAGTTGATTCTGGAAGAT
TGGGTGGAAAACTTTACGCAATAAACTTGGGTAATAACTCTCAAGCTTTTGCAATTGATC
CAGAGTTATTTAGAAAAGCTGGAGTTCCTCTTCCACCAATTTTATGGACATGGGATGATT
TCAAGAGAATTGCAAGAATAATCCATAGAAAGCTTGGAATATATGGAGCAGCAGAAAACC
TTGGTGACCACAATGTATTTAGAGTATGGACTATTGAAAATGGTGGATATCTCTTTAGTG
AGGATGGCAAATCTTTAGGCTATGAAGATGATAATGTATATGCAAGTTTTTATAAAATGC
TTCTTGAACTTCAAGATGAAGGTGTAATTCCTTCCAGAGATGTGGAAGTAGCAAGAGGTA
GTGTAAGCCCTGAGCAAAGATTTCTCTGCCTTGGAAAGTCTGCAATGCAATTTACCTGGA
GCAATCAGCTCACAGCAATGAGTACTGCTCTGAAGGGTAAACCATTAAAGCTATATATGC
TTCCAACTCTGAATGGAAAGGTTGGAAACTTCTTGAAACCATCAATGTTCTTTGCAATTA
ATGCTAAGACAAAATATCCTAAGGAAGCAGCCATGTTTATAAACTTCTTCATCAACGATA
TTGAAGCTGCTAAGATATTAATGGCAGAAAGAGGAGTACCAGTATCCAAGAGAGTACAGC
TTGCTTTAAAGCCACTCTTAACTCCAGTTGAGAAAGAAATGTTCAATTTTATAGCTACTG
TTGAGAAATATGGGGCTCCAACTCCTCCACCAGATCCAGAGAGATGGCAAGAAATTTATA
ATAATGTCTATACTCCACTTTACGATCAGATAATGTATAAGAAGATTACTCCAGAAGAGG
CTGCAAAGAAGTTTAGAGAGCAGGTAACTCAGATATTGAGGAAGTAAAGTAGAGGGGGAG
GGGATTATCCCTCCCCTCGAAGTTTTATTCTTAGGGAGGTTAAGTTTGAATGAAGAAACT
TACTAAGAAGAAGAAACATGATATTTTGATGGGATATCTTTTTACCAGTCCTTGGATATT
AGGCTTTTTGTTCTTTATTGTATTTCCTTTGGTGACTTCTTTGTATCTTTCTTTTACAAG
ATATGACATTCTATCTGCTCCAAGGTGGATAGGTTTGCAAAACTGGGTAAGAATGTTTAC
TCAAGATCCAAGGTTCTGGAATGCGACTAAAGCAACGTTTAAGTATGTAATATTTGAGGT
GCCTTTAAGACTTCTTTTTGCTTTTATTGTAGCTCTTATTTTTAGCCAAAGAGAAAGTAA
AATATTAAACTTATACCGTGCTATTTACTATATTCCTTCTCTTATAGGTGGAAGTGTGGC
AATTGCTGTGGTTTGGAGACAAATATGGGGATATCCTGATGGTATAGTTAATGCCATATT
ATCTATCTTCGGACTTAGAGGAATAAATTGGCTGGGAGATACTCGTACTGCTATATGGAC
TCTTATATTACTTGCAGTATGGCAGTTTGGATCCCCCATGCTTATATTTTTGGCTGCTTT
GAAGCAAGTTCCTACTGAGTTATATGAGGCAGCAACTATTGATGGTGCAAATTTCTGGGG
TAGATTGTTTAAGATTACCATTCCAATGGTAACTCCAGTGATTCTTTTTAACCTTATAAA
TCAGATGATACATGCTTTTATGGCCTTCACACAGTCTTATATTATAACTCAGGGTGGACC
ATTGGACTCCACCTTATTCTATGCAGTTTATATGTATAGAAAAGCCTTTAATGACTTTGA
AATGGGTTACGCATCTGCTCTTGCCTGGTTCATGCTTGCTCTTGTGGGAATATTTACCGT
TATTATATTTAAGACCTCCAATCGTTGGGTCTATTATGAGGCAGAGGAGGGAGTATAGTG
AAAAGAAAAACTTTGAATACCATAATTTATTATACTGTTGTTACCTTAATTGCTATCTTT
ATGGTTTATCCTGCTCTTTGGATGTTGAGCAGTTCTTTTAAACAGCCCTGGGAAATATTT
GGAGATATTTTAAATCTTATTCCAAAGGAGCCTACTTTAAATAACTATAAAGAGGGTTGG
CAAGGATTTGGTGGTATAACTTTTGCAACCTTCTTTAAGAACTCCTTTATTATTGCAGGA
TTGAACACTATCGGAACAGTAATTTCTTCAACTATTGTTGCCTATGGACTTTCAAGAATA
CCTTTCCCAGGAAGGAGAATAATCTTTACAACAGTTATATTAACCCTTATGCTTCCTATG
CAAGTCCAGATTGTTCCAAGATATATACTCTTTTCTAAAATTGGTTGGATAAATACCTTT
TATCCTTTAATTGTTCCTGCCTTTTTAGGAGGGCCCTTCTTCATATTTATGGTAATGCAA
TTTATTAGAGGAATACCAAAGGAGCTTGATGAATCTGCTTTTATTGATGGAGCTGACAGA
ATTAAGATTTTCTACCATATTATTCTTCCCAATTTAAAGCCTGTGATAACTACAGCAGCA
ATTTTTGCTTTTTATTGGGCATGGAATGATTTTATGGGACCCTTGGTATATTTGAATAGT
CCTGAAAAGTATCCTGTATCAGTAGCCCTTAGGGCTTTCTCAGATCCTTCTGCTGTAACT
AACTGGGGTGCAGTATTTGCTATGTCCACATTGTCTCTTATTCCAGTTTTGGTGATATTT
GTATTATTCCAAAAATATATCGTTCAGGGTGTTACGACTACTGGGTTGAGAGGTTAGGAA
AGGAGGATAAAAATGGATAATGTAAAGATCGCATATATTGGTGGTGGTTCAAAGGGTTGG
GCATGGAAATTTATGGCAGATCTCGCTTTGGAAGAAAGCTTTAGCGGTGAGGTAAGGCTC
TATGATATTAATTTTGAGGCTGCGAAGACTAATGAAATTATTGGAAACAGAATCAGTGAA
CAAAAGGATGCTAAAAGTAAGTGGCGATATAGAGCTGTAAAAGAGATAGGAGAGGCATTA
GATGGTGCCGATTTTGTGATTATCTCTATACTTCCTGGAACTCTTGATGAAATGGAGGTA
GATGTTCATCTTCCAGAAAAATATGGTATTTATCAAGCAGTAGGAGATACGCCGGGTCCT
GGTGGTGTTATAAGAAGTCTTAGAACCATACCTATTTATATAGAATTTGCAGAGGCTATA
AAAAAATATGCACCTTCTGCTTGGGTAATAAACTATACCAATCCTATGGCTCTCTGTGTC
AGAACTCTCTATGTTACCTTTCCAAAGGTAAAAGCTATAGGGTGTTGCCATGAAGTATTT
AAAATTCCAAAGATTTTATCTCTTATGTTAAAGGAAAAGGAAGGAATAAACGCAGATCCA
TCAGAGATAAAACAAAATGTTCTTGGCATAAATCATTTCACATGGGTAGATAAGATTTCA
TATAAAAATAAAGATCTTCTTCCTGTTTATGGAGAATTTGCAGAGAAATATTATGAAGAA
GGTTTTGAAGAAGAGAAAGATAGATGGAAGAGAGATTATTTTGCCTCGGCCAATAGGGTT
AAATTTGATCTATATAGAAGATATAAAATTATAGCTGCAGCAGGAGATAGGCATCTTGCT
GAATTTTTCCCTGCTAATTGGTATTTAGAAAATCCTGAAAAGGTTAGAGAGTGGAAGTTT
TCCTTAACTCCTGTTTCATTCCGCAGAGAGCAGGCAAAGGAATTATATGAGATGAGCCAA
AAACTTGCAAAAGGTGAAATGGAGTTTCCAATAAAGCCGTCAGGGGAAGTTGGAGTGCAG
ATAATGAAGGCACTTCTTGGTCTTTCTGATTTCATTACTAATGTAAACTATCCTAACGTA
GGACAGATGGATAATGTTCCTCAAGATGTAATAGTAGAAACTAATGTGTACATCACAAGA
GATAGTATAAGGCCAATATACGCAGGTAAACTTCCCAATGATGTAAATTCCTGGGTCTTG
AGACACATAATGAATCAAGAGATGATTCTTGAGGCAGTTTTGAATAAAGATTTAGAGCTT
GCTTTTCGAGCTTTTTACAATGATCCAATAGTAGAATCCAAATTAGATTTTGATACTGCA
AGAAAACTATTCAAAGAGATGATAGAGGGTACTAAGAGATACCTTCCTAAATATTTTGGA
GGAGAGAAGGATTAGAAGGTGAATTTTATGAAAAGAATACTAATTCTGTCGCTCTTTATA
TTGTTAATCCTAATTCCCGCCCTGTCCCAGGACAAGTTCCTGGGAGGGTGGGATAAGGTC
TATGGGGGACCAAAGAGTGAAAAGGGATATGGAATTGTAAAGGTCAAAGATGGGTACTTA
TTGGTTGGAGAGACTACATCTTTTGGAAGCGGTGGGAAAGATATTTATCTTTTAAAGATT
GACAGGAATGGAAATAAAATTTTTGAAAAGGCTATTGGTGGACAAAAGGATGATTATGCC
TTCTCTATACTTGAGGGAAAAGAAGGATATTTCATAGTGGGTGCTACAAGGTCTTTTGGG
GTTGGCAATAGTGATGTGTATATAGTTAAAGTGAAAGAGGATGGAGAAATTCTTTGGCAA
AAAACTTATGGAGGAAAGGGATTTGAAGAGGGTTGGAGGATAACAAGAGATAATGAAGGA
AATTATGTAGTGGTTGGCAGAACTAATTCTTTTGGAAATGGTCAATATGATCTTTACCTT
TTAAAGATAGATGAAGATGGGAATCTTATTTGGGAAAAGGCTTATGGGAGAGAAATGAGT
GAGTATGGTTATGGGATATGTGCTGATAATGATGGATATGTAGCAGTTGGAATTACAAAC
TCCTTTTCAGAAGGACAAGATGTATATGTGGTTAAAGTGGATAAAAATGGCAATCTTTCG
TGGGAAAAGGTTTATGGTGGAAAAGGTTATGACTATGCTTATGATGTAACAAATTGCGAA
GATGGATATTTAATGGTAGGCAACTCTAATTCTTTTTCTGATTCGGTGGATTTATATGTG
TTAAAAATTGACAAAAATGGTGGTAAGATTTGGGAAAAGACCTATGGGAGTAAGGGATAC
GATACTGGATTTTTCGTTTTACAAGATGATGATAAATTTTTAATTGTAGGTGGTTCAAAT
TCTCAAGGTGCAGGAAATAGCGATGTTTATATAGTTGAGCTTGATAATAATGGAAAACTT
CTTTGGGAGAAATATTTTGGTGGTGCAGATCTTGATGAGGGTTGGGGAATAATATTAGAC
GATGGTTGGTTTGTGGTGGTAGGCAGATCAGAATCTTTTAGTACTGCTAATAGTGAACTT
TATGTGGTGAAATTTAGAGAATAGATTATTGAGGGAGGAATTATGGTTGATGTAATTTCT
TATGGTGAGGTAATGTTGAGATTTACTCCTGAAAGATATCGTACTTTTTTAAATAGCAAT
ACTTGGAATGTAGAGGTTGGAGGTACAGAGGCTAATGTTCTTGCTTCGCTTTCTCTTTTA
GGATTAAAGACTGAGTTTATATCCTTTTTTCCTGATAATTTTCTTGGCTTTAAAGCAATT
AGTGAACTAAAGAAGTATGGAGTTGGGGTTGATAAAGTAAGGCTTGTTCAAGAAGGAAGA
ATGGGGCTTTATTTTGTGGAGCTACATCATCGCTCGAAAGGTATAAGGGTTCTTTATGAT
AGAAGAGACTCCTCTTTTTCCAGAGGAGTTCTTTCGGATACAGACCTTGAATTCATAAGA
AAGGCAAGGCTTATACACCTTACAGGAGTTACTCCAAGTTTAAGTGATATTTGTAAGACT
AATGTTATTAAGATATGTACTTCCAAAAAAGATAGCCAGATTTTATCCTTTGATATAAAC
TATAGAAAAAAATTATGGAGTGAGAAAGAGTGTAGGAGATTTCTTGATATCATCCTTCCT
TTTGTAGATATTTTGTTTGTTAAAAAAGAAGACTATAATCTCCTTTTTGAGGAAGAAAAT
GATGAAGAAAAGATTCTCTCCAAGCTTCAAAAATCTTACGGAAAAGAGAAGATTTACATT
TTGACCCAAGGAGAAGAAGGGTGTTCAGTGCTCTTTAAGGATGAGTACTTTTCTCAACAA
GCATATAACACTGACGTGGTAGATAGAATTGGAGCAGGTGATGCTTTTGTAGCTGGTTTC
TTATATGGTTATCTTACAGGAAAGACCTTAAAAGAATCTGCAAAATATGGGAGTTTGCTT
GCTTCAATTAAAATGAGCCTTTTTGGTGATTTTCCTACTTTAGATAGAAAGACTCTTTTA
GAGCTTTTAGAGTCAGAAAATAATAGGAGTGTTGAAAGATGAAACAAAAAATAGGTATAA
GTTCTGCAAATCAGACCCTTGAGATTTTAGAGTATATTGTTCTTTCAGGAAGAGAAGTAT
CCTTAAAGGAGATTGCAGAAGAGATTGGGCTTCATGTTTCCACAGTACACCGTTATCTTT
CTTCCCTCTTGGAAAAGGGATATGTGAGAAGAACTCCCAATGGACTTTATAAGCCTGGAT
TTAGAATATTGGAACTTTCCTCATATATTCTTCAGAGTCTTGATTTGAGAGAAATTGCTC
GTCCCTATCTTATAGAACTTATGGAAAATACAAAACAAACGGTACATTTAACCATTAGGG
ATGGTTATGAGGGAGTTTATATAGATAAGGTTGAAGGTCCTGGTACTCTTCCTATGATGT
CTCGAATTGGAATGAGAATGCCTTTATACTCTACCAGTTTTGGTAAAGTGCTTCTTGCAT
ACAGTCCTGAAAGTTTCATAAATGAATATCTAAAGAAGGTTCCTCTTATTCCAAGGACAG
AAAATACTATAACTGATCCTGAAAAATTGAGAGAGGAACTTTTAAAAGTGAGAAAACAAG
GATACGCTTTTGATAATGAGGAAAATGAGAGGGGAATTAAGTGTATGGGGGCACCTATAT
TTGATTTTTCTGGAAATGTAGTTGCTGCAGTTTCCATTTCAGGCTATTACAAGAATTTTG
AAGGGGAGAATGGGGAGAGGCTTCTTAGAGAACTTCTAAATACCTGTGAAAAGATAAGTT
CTGCTATGAGAAGCAAAGCTTAAGGAGGTTTTTATATGGACTTATCCGTAAATTATGTGG
GACTTAAGCTTAGAAATCCTGTAATTATTGCATCTTCAGGCCTTACAGAGAATTTGAAGA
ATATGAAAAAATGTGAGGAAAACGGAGCAGGTGCTTTAGTAGTAAAATCACTATTTGAAG
AAGAGGTATGTAGAGTTTCACCTACTCCACGTTTTGAAATAATAAACAGAAGTATGGGGC
CACTAAGGTCTCAGACTTTTTACTCTTTTGAACAGGCAAGTCCCTTTGGGCCTGAAGAGT
ATTTTAAGGAGATAAATAAAGCCTTAGATGTTTTATCTATTCCTGTTATCCCAAGCATAA
ACTGCATCACCGATGAGGGATGGTTAAAATATTCAAAGATGGCAGAGGAAGCTGGTGCTC
CTGCTTTGGAGTTAAATGTTTCCTGTCCTCATGCTTCTATATCCTTTCGAGGACAAGATG
TGGATGATACTATTCTTCATGTGGCAAGGCTTGTAAGGGATAATGTTAAAATTCCAATCA
TTGTAAAGCTACCAATGCAACTTTCTTCACCTCTTGCTGTGGCAAAAGCCCTTGAGAATA
TTGGAATAGACGGGGTAGTTATGTTCAATAGACTTACAGGACTTGATATAGATTTAGAGA
CAGAAAAGCCTATCCTTCATGGGGGTTATGCAGGGCATGGAGGACCTTGGGCATTTAATT
ATGTGTTAAGGTGGATATCTACTTCTCGTCCTCACTTAAAGCTTTCCATAGCAGGCTCTG
GAGGAGTTGGAAGTGGGGATGATGTAGCAAAATATATACTTACTGGGGCTGACGTGGTGC
AGATATGTAGTATTGTGTATCTTATGGGATATGAAATTATCCCACGAATTATTGATGGAT
TAAAGAGATTTATGGAAAAGAAGGGTTATAACACTTTAAGTGAATTTAGAGGAAAAGTTT
CTGGAAGGGTTATTCTTGGTAATAATGAGATTGATAGAAGACATTTATATGAGGCATATA
TAAATCCTGACTTGTGTACTTCTTGTGGTATATGTAAAAAAGTTTGTATTTATGACGCAC
CAGTAGAAAAAGAAGGCAAATATATCATTACTGATTTATGCGATGGTTGTGGGCTTTGTG
TAAAACTCTGTCCTGTAAGAGCTATAAGCATGGTTTTTGTGGGAGGAAGAGAAAATGCAA
AAAATTAAAGGCGATGTAATAGTAATTGGAGCTGGAGGGGCAGGTTTAAAATCTGCTATT
TCTGCTTACGAAAAGGATCCGTCTTTAAAGATTTTACTTATTTCTAAGAAACCTATTGGG
GTTGGTGGTGTTACTGCTAATGCTTTTTCTGATAGGATGGCTTTTCATGCTACTCTGTCT
TACACATTACCTTATGAAAATAACTATTTGTACCATGCCCTTGATATATACAAAATAGGG
GGAGAGGTTTCGGATTATAATCTGGCAGAGATTTTAGCAAGGAGAAGCGAAGAAGAGATT
AACTATCTCATCTCTATTGGAGTACCTTTTGTCAGAAGAGAAGATGGAAAAATAGATCAG
TTTTTAACTGATGGTTCGGAGTATCCAAGAGCTTGTTATGTGGGTCCTAACACTGCTATT
GAGATTTCAAAGGCATTAATGAAGAGATTAAGGGAAACAAAGGTGGAAATTTATGAGAAT
ATAATGGTTTATGATTTTATTGTTAAAGATAATAGGGTAATCGGAGCAAAGGCGATAAAT
GTATTATCTCAAGAAAAATATTTAATTCAAGGAAAGGCATTTATTTTGGCAACGGGAGGA
GCAGGAGAACTTTATCATCAAAATGTTTTTACCTCAGAGATGACAGGAGATGGTTATGCA
GCAGCATTAAGAGCAGGTGCAGAACTTGTCAATATAGAGTTTATGCAGATAGGTATATGC
CATCCCAACATTCTCTTTGCTGAGTCAGGAAGTATGTTTAGAGCTCTTCCTAAGATTGTT
GATGAAAATGGAAGAGAATTTTTACTGGATTATCTTAAAGAAGACAGGAAAAACCTATGT
GTACTTGAATTTAAAAAGGGAGCTCATTGGCCTGTTTCTTATGAGTCGCCCACAAAGGTA
ATAGATTTAGCAGTTTATTATCATATCAAAAATGGGCATAAGGTATTTATGAACTTTATG
GAAAATCCGTCGTATTTAGACTATGAAAATATTCCTGAAGAAATTCTTAAATGGAGTGAG
AAAATAGGAAAGGAAGTTTTTAAAGGTACTACTCCTTATGAGAGACTTCAAAAGATTAAT
CCTCAAATTATAGAGTGGTTGAAGGAGTACAATATTGATCTTTCTAAAGAACTTTTGCCT
ATTCAGAATGCTCTGCAGCACTTCCAAGGAGGGGTAAAGATAAGAGAGAATGCAGAAACA
TCTCTTAAAGGACTTTTTGCAGCAGGAGAGGTGGCAGGAGGACAGCATGGTGCCAATAGA
CCTGGAGGAAATTCTCTTCTTGATACACAGGTTTTTGGGAGGATTGCTGGTGAGAGTGCT
GTAAATTATGCTAAAAACAACGATTTTGTGGATTTTGAAATAGAGGAAGAAAAAATTGAG
GGCGAAATTCCTGCAACCTTTGCAAGAAAGAAGATAAAGGATATAGTTTCTGAATATGGA
TTTTTGGTAAGGATTGAAGAGGATATAAAGAAAGGAATTTCTGAGCTTAGGAATATTAGG
GAGAAGGGAATTTTTCCTGATGAAAAAGGACTCGCCTATTATTATGAGACAGTAAATATG
TTAGATATCGCAGAGGTAATTCTTCATGCAATTTTGATAAGAGATGAAAGTAGAGGCCCT
CATTTGAGATTTTATAGATTTTCTCCTCCCATTATGGAGTTTGTTCCCAAAAAACCTGAG
TGGAATAAATATATAGTCTTCTCTAAAAAGGATGGAGAATTAAGGTTTGAAATAAGAGAG
CCTGTGAGGCCTAAATTATAAATATGAAGGCAAAGGCTGCAATTCTGGAGGAATTTAAAA
AACCTCTTGTAATAAGGTATGTAGACATACCCCCTCTTCTTGAAGGGGGTATTTTGGTTA
AGATGGTATCTTCGGGTATATGTGGATCCGATATTCATATGGTTGATGGAGAGGATCCGA
GGGTTCCTGTACCTATAATCTTAGGCCATGAAGGAGTAGGAGAGATAGTAGAGATAAATG
GGGATAAAAGAGATTTAAATGGGGAAATTCTTAAAAAGGGAGATCTAATTATATGGAATA
GGGGAGTAGTATGTGGTGAATGCTATTTTTGTAAAGTTTTGAAAATGCCTTATCTATGTG
AAAATAGAAAAATTTATGGGATTAATAGGTCTTTTAAAGAATATCCTCATCTTTCTGGGG
CTTTTGCTGAGTTTATAATTCTTGAAGAGAAAACTGAGATTTTAAGATTGTCTCCTAATA
CGGATCCTAATGTAATAGTAATGGCAGGATGTTCTGGAGCAACGGCTGTACACGCAATTG
ATGCTCTTGAGGATAATTTGCTTGATAAAACAGTAGTGGTTCAAGGGGGAGGTCCTCTTG
GTATATTTGCTTTATCTCTTGCTAAATTTCAGGGGGCAAAAAACACCATCCTTATTACAG
GGAGTAGTTTTAGAAAGGAGATTGCGGAAAAGATAGGAATAGATATGATTCTTGATAGAA
ATACGTCGGCAGAAGAGAGATTAAATAAAATTCTTGATATAACTTATGGTAGAGGTGCAG
ATGTAGTTATAGAGGCTACCGGAACTAATAAGGCTGTACCTGAAGGTTTAAGATTTTTGA
GAAAGGGTGGAACATATATTATAGCTGGAGTAGCATCCCCTCAAGAAAAGGTCCCTATAG
ATTTTTATGAGGTTTCTTCAAAAAACATTACTATAAAAGGAGTATGGGTTAGTGATGCAG
AACATTTTAAAAAAGCAGTCTCTTTTGTTGAGAAGCATCAAGACTTATTTGCTACTCTAA
TTACCCATAAGATCTCCTTAGATGAAATAAATTACGGTCTTGATCTTGTAAGAGAAAGAA
AGGCAGGTAAAGTAGTTATTACATATTAGAGATAAATCATCTTTCTTGTCATACCTCCAT
CTACAATGAAATTTGCCCCTGTAATAAATTCTGCTTCTTCCGATATCAAAAACATAACTA
AGCTTGCAATATCTTCTGGCTTACCTACTCTTCCTGCAGGATGTTGTGTATGATCAAGTT
CTGTTAATTCAGGCTTTCTTCTTAAGGCTTTCTTTTTCCACTCAGAGGTTTCTATCCAGC
CGGGACTTATACAATTTACTCTTACCTCAGGTCCAAGGCTTATGGCAAGGGCATGGGTTA
AGGCATATATGCCACCTTTTGAGGCTGAGTAGGCTTCAGTATTAGGCTCTGACATAAAGG
CTCTTGTAGAACTAATATTGATTATTACTCCTTTTTCTTTTCTTAAATAGGGAGAGGTAT
ATTTTGCACATAAAAAGGCTCCTGTTAGATTTACACCTAAAACTTTATTCCATTCTTCTA
ATGTGAGCTCTGATATGGGTTTGTTTATACTAATCCCTGCATTATTTATTAGGTAATTAA
TTTTACCAAAAGTTTTTACCGTCTCTTCTACCATATTGATTACATCTTCTTCTTTGGAAA
CATCAGTTTTGACAAATTTTATCTTGCCTAAGGAAGAATATTCTTCTTCTGTTTCTTTAC
CTGCTTCCTCATCTATCTCTGCAATTACCACTGAGATGTTATTTTCCAAAAATCTTCTTG
CAATAGCCTTTCCTATACCCTGACCTCCTCCTGTAACTATGGCAACTTTATCCATACTAA
ATACCTCCCTATACTCTTTTAGATTGATTATAGCATTGAGTTGACTCTCCTTCTTATGCT
TTCACCTTTTTAATGTGGAGATTCAAAAAAGTTTATTATAAAATAAAAACAAGTTATTCA
GTAAAGAAAAAAGGTGACGACTTTCTTAAAAACCCAATAGGTAGGCACTTTGTAGTAATA
CTGGAAGATGAGGAAGAAAAGATAAAAAATTAGAAAAGTAGGATGGAGATGGTGTAGATT
ATTATGAAGAAAAGAATCTTAATAACAGGAGCAAAAGGATTTTTAGGGCAATATTTTGTA
AAAGAATTTGAGGATGAGGAAGTTATACCTATCACCCATCAAGATATAAACTTGGAAGAT
AAAAATGCTATTGAAAAAATTACCTCTCTAAAGCCTGATCTTGTAATCCATCCTGCAGCT
ATAAGATCTCCTGATATATGCGAAGAAGATCCAGAAAAAGCTTGGAAAGTAAATGCAGTA
GGGACAAAACATGTTGCTATAGCCTGTTCCCTTTTAGATATACCATTAATTTATATAAGT
ACTGATTATGTTTTCTCAGGGGGAAAAGATACTCCTTATACTGAATTTTATCCTCCAAAT
CCTATTAATCTTTACGGAAAAACAAAACTTTATGGGGAGATTTTTACAAAAGAGTTCTGT
AAAAAGCATTTTATAATAAGAACTTCTTATGTGTTTGGAGAATACGGAAACAATGCACTA
ACTCAAATCTATAATAGCTTGAAAGAAGGAAAAGAAATAAAACTTAGTAATTACCATTTT
GCGTCCTGTACCTATGCAAAAGATCTTGTAAGAAAAGTAAAAGAACTATCCTTTACAAAT
CTTTACGGAACCTATCACATAGTAAATAAGGGAATCATAACAAGATATGATTTTGCTTGC
AAAGTTGCAGAAATTGCAGGATTTTCAAAGGAAAAAGTTATTCCTTTAAATTCCGAAACT
TTTAAAGCTCCTGCTAAAAGACCTCTTTATTCTGTGCTAAGAAACTATATGCTGGAGATA
TATAATATGGATGATTTGCCTTATTATGAAGAATCCTTAAGAAAAGCAATGAGGCTGTTC
AAAAAATGAAGGGAGATGAGGAGAAAAGAGGTTAGGAGAAGTGTTATTTAGTGCAAGTGA
AGGAGAGAATAGGTTTCTGGAATATGAAGGATTAAGTTGTGGGATGTATAATATAGGTAT
GAAGGAGAGGATAAAGGATAAGGGTAAGGTAGAGGTTATTGTAGATTTTATTATAGATTT
TAGGAGGATTTATAGGAATATTAAGGAGATGATAAAGGTTAAGGAGGAGGGGTAGGAAGA
AGAAATATGATGATGGATTGATAATATTAGCGGGTATGTTAATGATAGGGTGTGGATTTA
CATATAGGGAGGTTGCTAGGTTGATAAATAGGGTATTAGGGGTTAAGATACACATATCGA
ATATATATTATAGGTTGAAGGAGATGGAGGGATTAGAGGAGGTAGTTAATAAGGTGATAA
GGAGTATAAATGTAGAGAAGGTGAAGGGTAGATGTAGGGGTTTGTTAGTAGATGGTGCGG
GATTTGGGTATAATTTTAAGATAAAGCAGAGGTTATATTTTGGTAGGGAGATAAGGGAGA
AGAGGGATCATGTGAAATGTGAATTGTTAGTGTTAGTAGATGAGAGGGGTAAGAGTTATA
TAGTGGGTGTATTTGTGGATGATGGGTATAAGGACGAGAGGAAGATACTGAAGAGTAAGT
TTGAGGAGGTTAAGAAGCTAAAGGAGGAGGTGGATTTTAGGAAGGTTTATGGGGATAGGT
TATACAACAGGGATATAGAGTTATTGAGGGAATTTGAGAAGGAGGGGGTTGAGATGATAT
TGCCGGTAGAGGATGGGATACATAACAAGGTTAAGAGTGAGGAGAGGAAGAGGGTTAAGG
AGTCGTATAATCGGAAGAGGCATGCGTACAATAGGAATAGGTACAAGATAGAGCAAAAGA
TAGGGAACATAAAGAGGTTTATGGGTACATATTTGAATACAAAGGATAAAGAGGTAAGTA
AGAATTTAGTATTGTTAGGAGTATAAGGAAGAAGTGAATTTTTGAACACTCTCAAGAAAT
ATTGAAAGACAGTTGGTTTAACTTTGAAAATAAAATTTATAGAGGTATATTTATGAAAGT
TATTCTTCTTAAGGATGTCAAAGGTTTGGGTAAGTTAGGGGAAATCAAAAATGTTGCAGA
TGGTTATGCTAGAAATTTCTTAATAAAGAATAAGCTAGCACTAGAGGCAACAGAGAGTAA
TATTAAATATGTAAAGTCACAATTAGATGCATTACAGAAGAAGAATGAAAGGAAGTTTGA
GAATGCTAAGGAGCTTAAAGAGGTAATAGAGTCTTTAAATGTTGTGATAAAAGCCAAAGC
TGGAGAGAGTGGAAAGCTTTTTGGTTCTATAACTTCTGAAGATATAGCTCTAGCTTTGAA
AGAGCAACATAACTTAGAAATTGATAAGAAAATTATTGAGACTGAACCTATAAAACTTGT
TGGTGAATATATCGTTGATGTTAGGCTCGGAATGAATGTAATTGCAAAATTAAAAGTAAA
AATAGAGAGTGATTGCCCATGACTAGAAAAATACCTAGAACAATGTCAACACAGCATCCT
GATAATGCTAATGTACCTTTTTTCTCAAATAATCCCGTTCTTCAAGGTGATGATGAAATA
AAAGAAGCGTATTATGCTTTTTCATATCTTGGCGTGGATGAGGTGATGTGGGATGTTGAA
GGTAAGGAGACAGATGAGTTTGTAATCAGAAAATTGGTATCTGATTATCCAGAATTCTTT
AAACAAAAAGTAATAGGAAAAGATATATTTATAACCTTAAGGGTACCAAATCCTAATTAC
GAGAAAGCTGAAGGTAAATTACTTATAGAAACTCTTGAAAGTATTCCTAGGTCTTACGAT
ACAGCATATGTCTTCTACCAAGATGAAAGTGTTGTACCTATATTTGAGGTTATAGTGCCA
ATGGCAGATACTGAGACCTGTAACAGAGTGTACTACTACTATAAGAATGTAGTTGCTGGT
AAGGAAGATAAACCGTTTTGTGACACAAATCCTCAGCTAAAACTTAAGGATTGGATTGGA
GAGTTTAGACCCAAAAAGATAAATGTTATACCTCTTTTTGAAGATATTGATAATATTATC
AATGTTGACAAAAATCTAAAGGAGTTTCTAAAGGATAAACTTGATGAAGTTGAATATCAG
AGGGTGTTTTTAGCTAGATCTGATCCTGCAATGAATTATTCTTCTTTAAGTGTTATAATT
GCCATAAAGCTTGCTCTAGAGAAACTTTATGAACTTCAAGAAAGTTTAAAACTACCTATT
TATCCTATACTTGGCTGTGGTACAGCTCCGTTTAGAGGAAATTTTTCACCTAATACCTAT
AGGTATGTTATAAATAATTATCCTAGTGTAGCAACATTTACCATCCAGTCGGCTTTTAAA
TATGATTTCCCAGTTAAAGAAGTTCAAAGAGCAATAGAAAATATAAACTTAACTCCTGTA
AAATCACCAAATTCAATAAGTTCAAAAGACAGAGTTGAAAGTATAATGTACAAAGTTTCT
TCGGAATACAAGAAACAGCTTGCTGAAATTGCACCTTTAGTTAATAATATAGCTGTTTTT
GTACCAAAAAGAAGAGCTAGGAAAATACATGTTGGATTGTTTGGTTATTCAAGACAAACT
GATGAAGGTATAACCTTGCCAAGAGTAATTTCGTTTTGTGCTGTTTTATACTCTTTGGGA
TTGCCTCCAGATATTCTAGGTCTTAGTGCCTTAACAGATGAAGATATAAAATATGTTGAG
TCGGTTTTCCCAAGGTTTAAAGAAGAAATGTCTGAAATATTGTCAATGTGGAATGAAGAT
GTTCTTGATCTACTTCCAGTTAGCATAAGGAGTGAGATAAAGCAAACGGTGAAAAGGTTT
GACTTTGAAATCAACCAAGAACATTTATCTTTCTCAAAGGATCTTGTTAAACGAATAAAG
GAAAATAAGTTTGATACCAAAATCACTGATCTTATAGTTGCATCAGCAAAAGTAAGAAAC
TTTCTAGGTTAAACTGTTGTATACCCAACTTTTTTATCTTCTTGCAAAAGTAAATAATGA
AGCATGAAATTACTGTTTCTATAAGTATGGTGCTGCCTGCAATGCTTCAAGCTATTTTGA
TAAGAAACAAATTGCTAATTTATAATAGTTTTTACTTGTATGTTAAAAGTTGAGAAAATA
GAGGGAGAATATTGTTTTACTTCTAAGGTTGATGCCTGGGTGAACAAGATAATAGGGGTT
ATTTTAGAAAGTCCGGAATTTAAAACTCTAGTTTTAGAAAATTTTATTTCAGCCAACACA
AAAGCAATTGATCTTGTTGAAGAAGTGGAGTATAAGAAGCAAAATGATAATTTAATATTG
ATAAATGGTGAAGATATTGAGATTTTATTAAATGATAATATAGTTAATGGAACAATAATG
TTAGTATCTGAAAATTTTAGGTCATTAGCGACTAAAGAAATACCAACCTTAGGTAAGTTG
GCACAGGATTATAGAATGGAAATAAAGGACAACAAATTTGAGGTAGTATATAGAAATCCT
AAGTATACTTCAAAACTAATATCTTTTCTGATTTACCGCAAAATAGGAATAGTACCTTCA
GATTTACTTGTTGAGAAGCTAAGTACCTTATTGCAGGATAACATACCACAGAACTTTGAA
AAACTTGAACTAAAAATAGAAAAATTTGGTAAGTATATTTTACCGAATAAGATATTATTA
TCAATTAAATTGATAATTGACGGTAAGGTGAATTATTACCTTCTGAAATATGAAAGGGGT
AGATGGAGTATAAAGAGTATAAACTTACAAAAGGGATCTATTAATTTTTTCCACAAACTA
TTGGTACAATTGACAGAATCTGTAGGTGTTTTTTTATCATCAAAAGGTTGGTTTTATAGG
CTGGTTGATACTTTTAGAAAGATTGATAAGTTTATAACTTCAAATGCTTTTTTGAAATAT
TCTATACTAATTTTTGCTTTGATAGTTGGTGTATATATAGTTTTGAAGGTTAGATTGTTA
CTTATACTACTTTTTCTTTACATTTTGTGGTTATTGTATAAAAGATTTTGCTTATTTTTG
GTTTTTAATAGAGAGGTAGACTATTATGGCAGATTACAGAGAGGCAGGAGTTGATATAGA
TAAAGCGAATAGCTTGATAAATAAGCTAAAGGAGGAAATTTCATCTACAAATAATGAGTA
TGTTATAACTGGTGTAGGTGGATTTGGAGCGATAATTGATGTGAATTTAAAAGAATTCAA
AAATCCAATAATTTCTGTATCCACGGATGGGTAGGTACTAAGCTATTATTAGCTAAGGAG
TACAATAAACTTGAAGGGGTAGGGATAGATCTTGTTGCTATGAATGTTGATGATGTTGTG
TGTACTGGAGCAAAACCAGTGGCTTTTGTTGATTATTATGCCTGTGGTAAACTTGATGAA
GGAGTTTACTCAAAAGTAATAAGAAGTATAGTTGAAGGGTGTAAAATAGCTAAGGTTGCT
TTGGTGGGTGGTGAAACTGCGGAGATGCCAGGAATGTATGCCGAAGGGGATTTTGATCTA
AACGGGACGGCTATAGGAATTGCTGAAAAAGATAACATTCTGCCTAAAAACATAAAGGAA
GGGAGATGTTTTGGTAGCACTGGAATCAAGTGGATTTCATAGTAATGGTTATTCGCTAAT
AAGAAAGATTTTAAAGGATAAAGAGATAGATCCAACGAAAGATTATGGATTTGGAAGACC
TTTAGTAGATCTTTTGCTTGAACCTACTAGAATCTATTGCCATGTTGTATACCCATTGAT
TGAAAAGGGATTAGTTAAGGCACTTTCTCACGTAAGGGGTGGAGGGATAGTAGAAAATAC
CCTAAGGGTAACTATGGGTAGGGGAGTAAAGTTATTCAAAGAAAAGATAAAAACTCAAGA
ATTCATGAAATTTATAATAAAGGAAGGGAATGTCTCTGAAGAGGAAGCGATGAGGGTATT
TAATATGGGGGTTGGGATGGTAATAACTACAAACAACGAAGATAGGTTACTAGAGGAACT
TAAAAATCAAAACCTAGATTATGACTTTTACCTAGTAGGTAAGGTGGTATGATTAACTTC
AGAATTATTGAAGCGAACTTAGGAATAAGTAGGTTAAGGTTGATTGTATTTTTGTTAATA
GTTGGGATTATTGTTAGCATAGTAACGATAAGAGTAATAGACATGCAGATATTGAATAGA
GAAAAGTTCGTTAAGTTAGCCATGGTAATAAACATGGCTCAGCAAATTTACATTCCCGCA
AAAAGAGGTACGATTTTTGATAGAAATGGTGAGATTATATCTCTAAGTGATGAGATAATA
GGAGTTTTTGTAATTCAAAAATATTTACCGCAGAATGAAGCGCAAAAATTAGTTGTTCTG
TCTAAGTTATCAGCTATTATAGATAAGGATATAAAGGTTATTTTGCAAAACATTGAAAGG
AGAAAATGGGACCTTTATGGGCCTATATTTATAAGTGAAATAACAAAAGAACAGGCGATA
AAAATATTAGAGAAGCAGGGGGAGTTACCTGGAATAGTGGTTGATACTACATACTCTAGA
TATAACTATTACCCTTATGAAACAGCGCACTTAATGGGATATTTGGGAGCTATATCCCAA
GATGAAATGAAAAAGTTGTCGGAAGCGTACAAAGAAATATATCACTCAAGCAGTATGATA
GGTAAGGATGGAATTGAAAAAGTATATGATAGAATACTAAGAGGTAAAGATGGTAAATTA
TTTAGATATATTGATGCTAAAAATAATATAGTAGGGACAGAAATAGCAGAGATACCTGTA
GAAGGTAATTCAATAAGATTATCAATAGATATTGATATCCAAAGGCTTGGGTACAAGCTT
CTTAAGAATTACAGAAGTAGTTTAGTAATGTTGAAGCCAGCAACGGGGGAAATAATAGCA
TTAGTATCTTCGCCATCCTTTGATCCAAATAGATTATCGATAGGGGATAATGCTTACTTT
TTATCTTTATCAACAGATAATAAGAATTTTCCATTGTTCAATAGATCAATTCAAGGGACA
TATCAACCAGGTTCAACTTTTAAGTTGGTGACAGCTGCTACCGCATTGAAGAATAATAAA
TGGGATCCTAATAGGAGCGAAAATTGTACAGGGGCGCTAAGGATAGGTAAAAGATATTCA
ATGATTGGGCGATACATGGTTTTGTTAAGGATATAGTGAGGGCGATAGAAGTTTCTTGTG
ACGTTTATTTCTACAAAGTGGGACTTTCCTTAGATCCCGATGACCTTATAAAAACTTCAA
AAGAATTTGGTGTAGGAGAACCAACCTTTATAGATCTGCCAAATGAAAAGTTAGGTTACA
GAATATCGGTAGAGGCGCACAAAAGAAAATACAATAGAGATATACTAGGGGGGACATGGC
AAACTTGGCAATAGGGCAAGGTGACTGGCTACTGACTCCTCTGCAGCTAGCCTTAGTTGG
GGCTTTTATTTATAATGAAGGTGTTGTATTTAAACCGCACATAGTGAAAGAAATATTATC
AAGTGATGGAAAAGAAGTTATAAAAAGAATTGAACCTGAGGTTTTAAGAAAAAGTACAGA
TATATCTCATGAAATTTTTAGCATTATCAAAGAAGGTATGATTAACGTGTTTGAATCAGG
AACTGCAAGAGCACTAAAGTATATAACCAAATACCCAATAGCTGGTAAGACAGGTACTGC
TGAGAATCCACATGGTAAACCTCATTCTATATTTTTGTGTTACGGACCTACAGACGGAGT
GGATCCAAATGATGCAGTAGTTAGTGTGATAATAGAGAATGTCGGATCTGGATCTGCTTA
TGCGGGACCAGTTGCAGCAAAATTGATTGATGCTTACTTTGATAAGTACGGATACAAAAA
ATAATTTTTCATTATTTAACTTTGGACCTCTATGTTTATTTATTTTGTGGACCTCCTGTC
TGCTATTTTATGTGTAGGGGCTAACGCCTCCTATCATTCTTAGTCTCTATTTTCTTAGTT
AGGGACATCCTATCCGCAGTTCTACGTACAAGAGGTTTCGCACCTTATGTAACTAATCCC
GTTTTGTAAAAGAACTACCTTTGTAGGTATTTAGGTATTAAAGAAGGATATAATTCTTTA
GAAAGGAAGAAAAATGAATTTTGAATACTTTTAGTTAAGTTGCATTTGTTTTTAAAATTT
CTATAAAATATGCAGACATTGTAGAATACTCTTTTAGTAATGGTTTTTTCTGACAAGAGT
TTTGTTCTTTGTTTTTGTTATAGTCCTAAATTTAAGGAGGTATATTATGAGGGTAGGAAT
AGTAATGGGCAGCGATTCCGACTTAGAGATTATGTCAGAAGCTGCTAAAGTACTAGAAGA
GTTTGGTGTCGATTACGAGATACATGTGATGTCAGCACATAGGACACCAGAAAAAGTCTT
TGATTATACAAAAACGGCTGAAGAAAGAGGTATTGAGGTATTTATAGCGGGAGCAGGAGG
AGCTGCACATTTACCTGGTGTAATTGCTGCACTAACAACGTTTCCTGTTATAGGAGTACC
TATAAAAACTTCTTCGTTAAATGGACTTGATTCATTGTTATCAATAGTACAAATGCCTTC
AGGAATACCTGTAGCCACAGTAGCAATAAACGGAAGTAAAAATGCTGGATTATTAGCATT
ACAAATCCTTTCAATAAAATATCCAGAGATAAAACAAAAATTGAAAGAGTTCAAAGATAA
GATGAAAGAAGAGGTTACTTCTAAAGATGAGAAATTGCAATCACTAGGATACAAAAACTA
CCTCTCTTCAGTTAAGAAATCTTAAAATTGTTGAGATTAGCAAAACTATTTGGTTTACCT
TTTTTGAGGCTGTTCAAAAAATGAAGGGAGATGAGGAGAAAAGAGGCTAGGAGAAGTGTT
ATTTAGTGCAAGTGAAGAAGAGGATAAAGGATAAGGGTAAGGTAGATTTTATTATAGATT
TTAGGAGGATTTATAGGAATATTAAGGAGATGATAAAGGTTAAGGAGGAAAGGAGAAGAG
GTAGGAAGAAGAAATATGATGATGGATTGATAATATTAGCGGGTATGTTAATGATAGGGT
GTGGATTTACATATAGGGAGGTTGCTAGGTTGATAAATAGGGTATTAGGGGTTAAGATAC
ACATATCGAATATATATTATAGGTTGAAGGAGATGGAGGGATTAGAGGGGGTAGTTAATA
AGGTGATAAGGAGTATAAATGTAGAGAAGGTGAAGGGTAGATGTAGGGGTTTGTTAGTAG
ATGGTGCGGGATTTGGGTATAATTTTAAGATAAAGCAGAGGTTATATTTTGGTAGGGAGA
TAAGGGAGAAGAGGGATCATGTGAAATGTGAATTGTTAGTGTTAGTAGATGAGAGGGGTA
AGAGTTATATAGTGGGTGTATTTGTGGATGATGGGTATAAGGACGAGAGGAAGATACTGA
AGAGTAAGTTTGAGGAGGTTAAGAAGCTAAAGGAGGAGGTGGATTTTAGGAAGGTTTATG
GGGATAGGTTATACAACAGGGATATAGAGTTATTGAGGGAATTTGAGAAGGAGGGGGTTG
AGATGATATTGCCGGTAGAGGATGGGATACATAACAAGGTTAAGAGTGAGGAGAGGAAGA
GGGTTAAGGAGTCGTATAATCGGAAGAGGCATGCGTACAATAGGAATAGGTACAAGATAG
AGCAAAAGATAGGGAACATAAAGAGGTTTATGGGTACATATTTGAATACAAAGGATAAAG
AGGTAAGTAAGAATTTAGTATTGTTAGGAGTATAAGGAAGAAGTGAATTTTTGAACACTC
TCGAAAAGCAATTGAAAATTTAAAAACGTAATATAATAGTCTTTAAAAATTCCCTATAGA
ATATGGTTTTAGAGGGGAGTATTTTTATGTTTGATCTATCTCTCTGGGAAGAAAAAATTT
CAAAAGAGTACGAAATGAGAAGTGAAGAGAAAAAGATTCTCTTTTTGGAAGTTTTTTACG
CAACCAAGACTGTTAGTCAGAATATCACTCCTGTAAAAGAGGAATCTCCATCAGAGTTTA
AGAAAAAATGTGTGTTTATACCTTGTAAGATTGGGGAGAGACTTTGATGAGAGTTAATGT
AACTTTTAAAGATTTCTATTGGGATGATGCTATACTTGTAAGGAGAAAATAAGACTATTA
CATTACTAGAAGTAGAAGTAAAATATATAGAAATAATCAAGTAAAATTAGGGGGGAATCA
TTCCCCCCTTTTGGCCCTGGATGATACTATCTCTTATTTAGCAGTGGATTTGTTTATTAA
TCTATAAAGAGGACAATATCTTATTGCGGCTGTGAAAACAAGGATGGTACCAATTATATG
GAGAATAACTGCCCAAGCTGTTCCTGACAATACTCCCCATTTTGTTAAGTGAGGAAGGAT
TAAACCTATAATAACTCTTATGATGGCATCAGTCTTCCCTACGTTCATTTTTTTTACCCC
CCCTTTTGAATTTGAAATAATTATACATACAAATGTAAAAAATTTCAATATGTCATTTAA
TAATTATGGCTTATAATTTTAACTAAATAATTTTTTTATAAAAGGAGTGATATTTTATGG
GATTTATAGACTTGAGAAGTGATACTGTAACAAAACCTACGGAAGAGATGCGTAAAGCGA
TGTATTCTGCTGAGGTTGGAGATGACGGATATGGAGAAGATCCTACGGTAAATTTTTTAG
AAGAAAAGGCAGCAGAAATCTTAGGCAAAGAGGCAGGACTTTTTGTAGTCTCTGGGACTA
TGGGAAATCAGGTAGCTTTGTTAACTTGGACCCGCCCCGGAGATGAAGTTATATTAGAGT
CTGAATCTCATATTTACTATTATGAGGCAGGAGGAATGGCTGCTAATTCGGGGGTTCAGC
CCTTTTTGATTGACGGAAAAGATGGAATGATGCCTATAGAGGAGATAAGAAAAGCCATAA
GACCTAAAGGTAGAGTTTTTCCTAATACATCTCTTATAGTTCTTGAAAATACTCATAATA
GAGCTGGAGGTAAAGTTTTGCCTCTTGGTTATATGAAAGAGGTTTATGAGTTAAGTAGAG
AACATAATATACCTATCCATCTTGATGGTGCAAGGATATTCAATGCAGCTATCCATTTGA
AAGTTTCTGCTAAAGAGATTGCAAAATATGCAGACTCAGTTATGTTTTGCCTCTCTAAAG
GACTTTCTTGTCCTATGGGCTCTCTTCTTGTAGGTCCTAAAGAATTCATAGAGGAAGCAA
GAAGAAAAAGACAAAGGCTTGGTGGTGGGTTAAGACAGGCTGGTGTGGTTGCTGCATGTG
GAATTGTTGCCCTTGAAAAGATGATTGACAGATTAGAAGAGGATCATGAGAAGGCTAAGA
TATTATATGAATTTTTGAAAGATATGGAGATTTTTAATGTTGAAAGGCCTGATACTAATA
TTTTAAAGGTAAAAATTAAAATAAATAAAAAGGCAAGAGAATTTTTAGCCGAGTTTAAAA
AATATGGGCTTCTTGCCACAAGTTTCGATGATGAAACTTTAAGATTTGTTACTCATAAAG
ATGTTTCCTTTGAGGATATAGAAAAGGCTAAAGGAATTATATATAAAGTATGTAAATTGA
TGGATTGACAAATGGTTTTTTGGGTAGTATATTGTTTATCAAAACGTTTTTATGTATTAA
ATAAGTGGGGAGGTTTGCTATGAAAAAGTTAGTCATGGTTTTACTTCTTTCTTTATTTTT
TGTCCCATCCCTTGCTACCCAAGAGTATCCAAAGCCTGATAAACTCTGTGCATTAACTTT
TGATGACGGACCTGATGCAAGGCTTACCCCACGAGTACTTGATAAGCTTGAAAAATATAA
CGTAGTTGCTACCTTTTTCCTTGTTGGGCAGAGAATAAATGATAGTGTAAAGCCTGTGCT
TGACAGAATGGTAGCTATGGGATGTGAATTTGGCAATCATTCTTGGGATTATAATCCGAT
GGATAAGATGGATCCTGAAAAGATTAAGGAATACATAAAAAGGACTAATGAAGCTATAGA
AAAATATACAGGGAAAACTCCTCGCTTTTTCCGTCCACCAAATCTTGCAGTAAGTCCTGT
TATGTTTGAGGTTATAAATATGCCCTTCGCAAGTGGGGTTCTTGGATTTGATTGGGCAGG
ATGTGATAGAACTCCTGAAAATATTGCAAATAATGTTTTAAAAGGTATTAGAGATGGTGC
TATTATACTCTTACACGATGTACAGCCAGAACCTCATCCTACTCCCGAGGCTTTGGATAT
CTTAATACCAGAGTTAAAAAAGAGAGGATATGAGTTTGTAACCCTAAGTGAGCTCTTCAA
GAGAAAGGGTGTAGATCCTACAGATCCTAAGTATAAAAATAAGATGTGGGTTTATGTAGA
GCCATAAAAGCGAGGTAGGGGGATTTAAAGGAAAGGGGAGAGAGGATTTTTATCCTCTCT
CTCCTTATATTTTTTATTTTTTTTATTTTTATTGAATTTTTTCTAACTTAACATCTTTGA
AGTAGACTTTTCCTGTGGCAGGATTTGAAGTTTTTCCAAGTTCAAAGGAGAGATTTGCTC
TTGGATCTTGATTATTGTTAAAGGTGAACTCAAGGGTAAAGGTTTGCCAATTAGTAGTTA
GATTGCAAGTTGTGTTTGCATATAGAGCATAGGTTGTTGGGTTAAGGAATTTTACATTAA
TATCTCTTGGAGTGTCTGCTTTAGCTTGGAAAGTTAATCTGTAGGTATTTCCTGCTGTAA
GTCCTACCCATTGATTGAACTGTACATGCCAAGATTCCCAGCCTGTGTCTGTCACATCTA
CTATTGCCATTTTGTTTGCGGTATCTATTGTTGCTGTAGCAGTTCCACCCATACCGTATG
GTGATCCATACCATAAGAACCAGTCATCGGGCCAGTTTGTTTGATCATTTGTGAATGGGA
ATTCAAATGTTCCGTTGTTTATTTCTTCCATGGTTACACCTTTGTATACTTTTATATAAT
CCACATACATTTTCTGTGGAAATACGGTAGTATTATCAGGGTATCCAGGCCAGTAGCCAC
CTACTGCTACATTCATTATGATAAAGAATGGATGATCAAATACCCAATCTCCGGGAACCT
CTGTTCTTGTTATAGTGAAGAACTTCTGATCATCCACATACCAGGATATTCCTATTGGAT
CCCACTCTATGGCAAAGATGTGGAAGTCTTGGGAGAAGTCTCCCGATGGAAGGGTATAGT
TTCCTCCCTTACCACTTGCTCCAGAGTACCCAGGTCCATGTATTGTACCATATACCTTGT
TGGGTTCATGTCCCACAAGTTCCATTACATCTATCTCGCCACAAGTAGGCCATCCTACTT
GTGTGATATTTTCGCCAAGCATCCATAGAGCAGGCCATATTCCTTTACCTTTTGGAAGTT
TTGCTCTAAACTCTATCCTTCCAAATTTTACATCAAATTTTCCTTGGGTCTTCATCCTCG
CAGAGGTGTAATTGTATGTTTCAGGGGTTCCGTCTTGGTTATCGTCTGCTGTTACAGTCT
CTTGTTTGGCCTCAATTACTAAGACTCCATTCTCTACGTAGGCATTTTCTCTCTTATAGT
ACTCTGATTCTCCATTACCCCATCCTGGAAGGTTTGGTCCACCATTACCAATTTCGAAAC
TCCAAGTATTTTCGTCTATTGTATTATTATCAAAATTCTGTTCCCATACTACTGCATACC
AGTATTTTTGTCCTAATGCTGGTGGTGGAGGAGGTGGTTCAGCAGTACCAACTTTTACAA
GTTTTACATTATCAATGTAAATTGTTCCATCATCTCGTCCAAGTTGGAATTCAAATCTTG
CTGCTGTATCTGTGGCTTGTTTCATAGTAAATTCAAAGGTATAAGTTTGTCTTTGGGGGG
TAATATCTATGGCATATCCTCCTGATTGATCTGCAGGTTGTCCACTTGGTGGTGGATTAT
ATGGAGTCCAACCTTTATATCCATTTGCTCCTATTTTTACTCCAATTCTTCTATTCTTGG
TTGCCCATGCCTCAAAGCTTACCCTATATATTCCTAAGTACTCTACAGTAATTGGCGATT
GTAATAGTTGTACTGACCAAGTATTTGGCCCACCATTAGTTATTTCAACCTTTAATACTC
CATTTTCAACCGTTCCTGTAGCTACCGCCCCATCGCCAGTTCTAAAGAGCCATGTTCCTT
GGGTATTGAAATCACCATTAGGAAGTTCAGGATAAGTGTCACTTATATAAATAAGTGGTT
TTGAAAAATCTCCATTTTGGAGAATGTTTACTTCTGTTGAAGCTTGAGTCCTTGGTGCAC
AGCCGGCAATCAGTAAGATCAATAAGGTAAGAAGTAGAATAGAAAAATATCTTTTCATAT
TTTTTGTTTCCCCCTTTTAATAAAGGTTTGAGGGTAAGAAAAAACTAATTTGTTTTAGTG
AGTTTTGTTTACCATATCCCTCCTTTCTTTGTTTGATTTCAGAAAATAACAATTTCTTTT
AATATTAGTTTAAATAAAGTAAACTTTATTGTCAATAGAGGGTTAAACCGATTACAACTT
AGGTTATTCCTTCTTTTTAAGCCTTACAGCAGTACCATATGCGAGTATTTCTGCAACTCC
TTGCATAATTTGAGTTGTACCAAACCTTACTCCTATTACTGCATCAGCCCCTAATCTTTT
TGCCTCTTCAATCATCCTATCTAATGCTTGTTCTCTTGCTTCTCCTATTAGTTTTGTGTA
TTCGACTACTTCTCCACCTACTAAATTTCTAAGGCTTGCCAATATATCTTTACCTACGTG
CCTTGTTCTTGCTGTACTCCCCTTAACAATTCCCAAAATTTCAATCACCTCATAGCCAGG
AACATACTCAGTTGTAGTAATAATCATATTTTTACCTCCCTCACCATCTTACATCTTTAT
ATTTCTCATCTTCACTTTTACTCTTAATCCTATCTTTCAAGACCTTTATAAAGAGAAGGC
CAAAGGCAAGAATTAATAAAAGGCCAATTAAGCCTACAGGAAAGGCGAGAATTAGACCAA
AAATTATAGCAAGGAGCCATATTATTACAATAATAGATAATATTAAATAGGCTATTCTCT
CCATATTTTAACCTCCATAGGAGTTGGTGCGGATGGGGGGACTTGAACCCCCACGGGGTT
TTACCCCACAAGATCCTGAATCTTGCGCGTCTGCCATTCCGCCACATCCGCAAAAATCTC
TATCTTATATTTTATCAGATTTTAGAAAGTAATACCATGTAGAGGGGCATTATGATAATG
CTAAATAAAGTAGTGTATGTAATCATACTTACGGCAAATTCATAATCTCCTCCATACATC
CTTGCTACAATGGCAGAGTTTACCATAACTGGCATTGCAGACATTATGACAAATACATCT
CTCATTAATTTAGGTATAGGTATAAAAAATTCCAAAAGTATTACAAGGAGTGGTGTTATT
AAAAATCTACCTAAGAAGGTTAAGATAGCATCTTTATCAAGCTTAAATTTTTCAAACCCC
ATGTTATACATTATGATGCTTACATAGAATAGAGAAAGGGGAGTAGTAAGATTTCCAATT
AGTTTGAAGCTATCAAATAAAAATTTGGGAAGTTTAAGATCCATGATAACTATACCTACA
CCTACTAAGAATCCCAAGAAAGGAGGATTAAGAATCCTCTTTAATGTTTCTATATTAAAG
ATTTTTTCTTTTTTCTCCTGGGTATCAAGGATTACTCCATAAACACCAAGACTCCACCAT
ATGGTAGTATTTGCCATATAGTAAAGGAGAGTATAGGGGGTAGCAATCTCTCCAAAGAGG
GCTTGAGACATGGGAAGTCCTATAAAAATGGAGTTTGAGAGGGAGAAGATTCCTGCCAAA
AGACCTCTTCTTCCCTTTTTTGTTTTAAAAATGAGGGCTAAAAAATAGCCTAAGAAATAG
GATATTAGTATTGATAAAAAGGGTATAATAAGACCTTTTGCAGAATTGATGAGATCATTT
TTGGTGAAAAAGGATGATATGTTTACAATCATACCCAAGGGAAGACTGAGGTTCAAAACT
ATTTTTGCAAAAAGATCTGCTGTTTTTTCTTCAAACCATCTTTTATGAGTTAATAGATAT
CCTATAGCTATGATGATAACTATCTCTAATACTCCTTGTAGCGCAGAGAAAAATACCCTC
ATAAACTCCTCCTTTTTTTGAAAAGAATAACACAAATTGAATTTTTAAATGAAGATGAAA
AAATAAGAGAAGGACTTGAAGCTATATATGATTATTGCATGTTTACTTCCTTTAAAGATT
TTTTAGAAACTTGAACTCTTAAATGAAAAACTTTTTGAAAGGTTTATTGGTTTTAGCTGT
TATCCTCTTTTTTATTCTCCTCTCTCGTTTCAATTTTCTTCTCTTTCATGTAATAATAGA
GCTTTATTCTATCCTCATAGGAATAATGATCTTTATCCTTTCCACTTCTACTTATCAATT
TGTTAAGACAAATTATTTTACTTTTATTGGTATTTCCTACTTATTTGTTAGTTTATTAGA
TTTTGTGCACACGTTAGCCTATAAGAGAATGAATATTTTTCCTTTTGTGAATACTGCAAA
TTATGCTACCCAGTTTTGGATCTCTGCAAGATATTTAGAGGCTGTATCTTTATTTTTATC
TCCCTTTTTTATTAAAAGAAAACTAAAACTAATTCCTACCTACTTAGGCTATTTTCTTTA
TTTTATTGCTTCACTTCTTTCCATTTTCTATTTTAAGAATTTCCCAGCATGCTACATTGA
AGGTTTTGGACTTACTACTTTTAAAATAGCAAGCGAGTATATTATCTCTTTGATACTTCT
TCTTGCCATATATAATCATTGGAAGAATAAAGATTACTTTTATCCCTATGTACTTAAACT
TTTAATATTTAGTATTGTTTCAACCATTATAAGCGAGATGTTTTTTACTCTTTATGTAGA
TGTTTATGGAATGATGAATGCTATGGGGCATATATTTAAGCTTATCTCCTTTTATCTCAT
TTATATGTCCATTGTGGAGACTTCTCTAAGAAGTCCTTATAGAACTATCTTTTATGAGTT
TTTAAAAGAATCAAAAAGCTTTAAGGACTATATAGAATATGCAGGAATTATGTTTTTGAT
ATTGGATACCAAAGGAAATATTATTCTTATAAATAAAAGGGGAGAAGAGATTTTAGGTTA
TAAAAGAGAAGAGATTATAGGTAGAAACTGGTTTGAAAATTTTGTCCCTGAGGAGATAAG
GGATGAATTGAGAAAATATTTTGAGTTTTTAATAAGAAATAATGCCTTTGAGCAAGAGGA
TAAATTCAAGGAGAATCCAGTTAAGACAAGAGATGGGATTAAAATCATAAGATGGTATAA
CACTATTTTAAGGGATGAAAAAGGCAAAATTGTAGGAGTAATCTCATCGGGAGAGGATAT
TACAGAAAAGAAGAAGGAAGAGGATTTTCTAAAATATTTAGCTTCAGTAGATCCTCTTAC
AGGTGTATACAACAAAAGGGTTGGTTTTGAAATCTTTCAAAAAGAAATGGGCTTATCTTT
AGTGAGAAATAGTCCCTTAGCTGTGGTGTTTGTAGATATTGATGATCTTAAAAAAGTGAA
TGATAATTTTGGACATAATGAGGGAGACGTTTATATAAAAATAATAACGGAGGCAATTAA
AAAGAATATTAGGAAAACAGATACTCTATTTAGATTTGGAGGAGATGAGTTTGTTTTAAT
TTTGCCTCATTGTGATAGGGAGACAGCAGAGAGGATTATAGAAAAGATTTTGGTAAATTT
AAAGAAGTTAAGGGAAGAATTAAATAAACCCTATGAATTCTCTTTTAGTTATGGTATTGC
AGTGTTTTATCCCAAAGAGGGTAAGAGTATAGATGATCTTGTAAGGGAAGCAGATATGAA
GATGTATGAAATGAAAAAAACAAAAAATAAGGAGGGGGAGTAAATTTACTCCCCCAAGTA
TTCTCTTACAGTAGCTATATTCTTTTCAATAAGGTCAGGGATAGGAAGGTTATAGGGGCA
TCTTGTCATACAGGTCCCACATTTGGTGCAATTTTGCGCCTTCAAATAGGCATCATAGAA
CCAACCTCTTCTTATGGTTTCATCGGGAAGTCTTTTTAAGAATGATTCTGATCTTATCAC
AGTAGATATAGGTATACCTACAGGGCATGGTTGACAATAGTCGCATTTTCTACAAAAGGT
TGAACCCATTTCTTCTATTGTCTTTTCAATCTCTTTCCATTCTTCATCGGTTAAGGGTGT
AAGATTCATGGCTATTTCTACATCTTCTTCTAACTCTTTGATAGATTCTATACCTGGGTC
AGGTACTAAGAATTCTTTTTGAAGGGCAAACTTCAATGCAAGTTTTGGGTTAGGTATTAC
TCCTCCTGCCATAGGTTTCATAGCAATGATTCCAATATCCTTTTCCAATGCCATGGGAAA
TATTTTTTCTTCTGGTTCTCTTTCAATAAAATTATAACTTACCTGGATTACATCAAATTT
ATCGGTGGCAATAAGATCGGCAAGAATATCATTGCTATGACTTGATACTGCTATAAAATC
AATGAGTCCTTCCTCTTTTGCTTTTAAAAGTCCATAATAGGCGCCATCAGGTTCGAATAT
TTTATTAAAGGCCTCTCTGTTGTTTACTCCATGGATATGGTAAATTTCTATCTTTTCTAC
TCCTAAATTCCTCAAGCTGGTTTTTACATCCTCATATATTCCATCTTTAGTTCTGTTTTG
AGATTTAGAAGATAGGTATACCTTTTTATCAATTCCTTTTAGAGCTTTTCCAATTTTTAT
TTCGCTGTCGGTGTAGCCTCTGGCAGTGTCTATAAGATTGATTCCAAGCTCTATTGCTCT
TCTTATAATCTTTATAGCTGTATCTTCATCTACCCTTTGGATGGGAATTCCTCCAAAGGC
TATAGGAAATACTTCAAGATTTGTTCTTCCAAGTCTTCTCAGTTTCATTTATTTTCCCTC
CAATTTAATTAGTTCATTTTGTTTATATTATAGATTTTGGAGTTAACTCTAAGTAAAGAC
AAATTTCTAAGCAAAATTTAAGGTTCTTCTAAATTTTGCTTAAGAATACTTATTTACAAT
TAAAACCAAACTCAAGGGAAACCTTGAGAAAAAAATAAAAAGTGGAGGTGGTACCATGAA
GTTTAAAGGATTGGCAATTTTAAGTTTAGTGATCTTAGGTTTGTTCTCTTTATCCTATGC
TTATGGCCCAAGATTTGGAGGTTATCTTGCTAATAATGTACAGCTAACAAAAATATCAGG
CACAGTTACCAAAATAGCCAATAATCCTGCCTTGACTGTAACAGTAAAAACCACATCTGG
AGATAAGGAAGTAATCCTTGGACCTGCTTGGCTACAGATAAAGGAACTAAAGGTAGGAAG
TAAGATAGAGATAGAGGGATTTGAGTCTCCTGTAACCAAGAATTTTAAAGCGGTAAGAGT
TGTGGTAGATGGGAAGGAAGTATTAAACTTGTCAAAGAATACAGCTTGGGGGAATCCAAA
TTATGGCAATTTAAGAGGTAGAGGAAGAGGCCTTCAAAATTATCCAAATTGTCCATGCTG
GAACTTACAAACCAATTAAATTAGAGCCAAGTTATAAACTTACAAATTCTTAAGGGGAAG
CCTTTAAAGGCTTCCCCTTTTTTTTAATACTACTTTTTGTTATAATTTCTGAGAACTAAT
TTTTACAGAGAGGGGTGTTGTGTTTTCATGAATAGTACTAATCTTTTAAAGAGAAGATGG
TTTCTTATACCCTTAGGAATAATTATTTACATATGTCTTGGTACTGTTTATTCTTGGAGT
GTATTTAGAAAACCTTTGGAGAATATTTTGCAGATTTCAGCTTTTCAGAGTGGTTTACCT
TATATGCTATTTTTATTTTTCTTTGCTCTTTTTATGGCACTCTCTGGAAAATATGTTAGC
AAATATCCGAGGTTGATTATTTTTATAGGAGGTCTTATAGTTGGTTTGGGTTGGATTCTT
TCAGGTTTTTTTAGGGATATAAAAATTATTGCGATAACTTATGGAATTATTGCGGGAAGT
GGAGTAGGAATAGTGTATGGAGTACCTATTACTGTAATTTCTAAGTGGTTCCCTGATAAA
AGAGGGCTGGCTATGGGCCTTGTGATATCAGGGTTTGGACTGTCTCCCCTTATTACTGCC
CCTCTTGCAAGGTATTTAATTGAGTTATATGGGCCCTTTGAGACCTTTAAGATATTAGGC
TTAATATTTTTAATATTACTATCTCTTCTTAGTTTGGCGTTTAAACTTCCTCCTTTAGAT
TTCTCGGTTGGAGCTTTGAAAACTACGAAAAGGAAGATATTGGCAGAATTAAATACAAGG
GAAATGTTAAAGAGCTCTAAATTTTATGGTCTTTGGCTATGTTACACCTTAGGTACTTTA
ATAGGATTGATGATAATAGGAATAACAAGTCCTGTAGGGGAGGAGATAGTAGGGCTTGAT
CCTAAATTTACTGCAAGTTTGGTTTCATTTTTTGCAATTTTCAATGCTGTGGGAAGGCCT
CTTTTTGGTTGGATTACCGATAGAATTTTTCCGAGAAAGGCAAGTATTGTCTCATATCTT
TTAGCTATGCTGGCTTCTTTACTTATGATTTCTACTGGTGGTAGTAATTTAGGGGTGTAT
ATTATTTCTTTTTCTCTTTTCTGGTTGATTTTAGGATCTTGGCTTGCTATTGCACCTGCT
TCTACCATAATTCTTTTTGGTGAGAGGAATTACGGCCAAAATTATGGTATAGTTTTCACT
GCTTATGGAGTTGGAGCAATTTTAGGAGGTACCATATCGGGCATACTGAGAGATCTTTTA
GGAAGTTATTTTTATGTATTCTATGTAATAATTGGTTTAAGCATTGTTGGTATTTTAATT
ACCTTGGCTTTATTAAAGGAGAATTAAATTATCTCTTTTAAATACTCTTTTACCTCTATT
AAGGAGTTAAATACTTTATAGGCTCGGCTTAAAGTTTCGGGGCGGGGTGGCTTAAAGTCA
AGAATAAGTAGAGGAGTCATCCCTGCCCTTGTAGCTGCAAGTACTCCATTGTCGGAGTCT
TCAAGGACTATACATTCTTTGGGATCTACTTTTAACTTTTTGGCGGTAAGGAGGAATATA
TCAGGTTCTGGTTTACTTTTTTCTACCTCATCTCCGCATACAATTACATCAAATCTATTT
AATATATTTGCTCTTTGAAGAAGGGGAATTGCCCTTTCTCTCTCTGTAGAGGTGGCAATG
CCTCTCGGCATCTTCTTTTCATCAAGAAAGTCCAAAAGTTCAAAGAGTCCATCCTTTATA
GGTATACCATTTTTCTCAATATATTCCTCTGTAAGCTCTATCTTTCTCTTATAAATTTTA
TCGAAGGGTATATCTCCCAGATATTTTTTAAATATTCTTTCGGTCTCTAAAATATTCACT
CCTACAGTTTCATTATAAATCTCTTCAGTCATTATATAGCCAAATTCCTCACAGGCCTTT
TTCCAGAGGATGTATCCAAGCCTTTCTGTGTCAAATATGACTCCATCCATATCAAAAATT
ACTGCCGAAACTTTCATACTCCCTTTTCTCCTAAATTTTTTATTTTATAGTAAAGCATAT
TGATTTTTGTTTTTCAATTTAAGTTTTTTTAAAGCTTGTTTTACTGATAAAATTGTTAAT
GGTGAAAGTATTTTAGAAAATTAAAATTTTAATTTTAGAAGTATGTGGGAGGTATATATG
CTTAAATACAGGTTTCCTGAGGGGTTTTTGTGGGGGACTGCTACTGCTTCTCATCAAATT
GAAGGTGATAATTTTTACAACGATTGGTGGGAGTTTGAGCAGAAAGGTAAGGTTAAAAAT
GGGCAAATTTCAGGCAAGGCTTGTGATAGCTGGAATAGATACGAAGAAGATTTTGATCTT
ATAGAAAAGCTTAATAATAATGCTTATAGGTTTTCCATAGAGTGGAGTAGAGTGGAACCA
GAGGAAGGAAGGTTTGATCAATCGGCTATTGAAAGATATAGAGCTATGCTACTTTCTTTG
AGGAGGAGAAATATAGAGCCTTTTGTTACCTTGCACCATTTTACCAATCCCTTGTGGATA
GCCAAAAAAGGTGGATGGTTAAATTCAGAAATCATTGATTATTATTTACGTTATGTGGAG
AGAATTGTGAGCGAGTTTAAGGATCTTGTGAATTACTGGATGACTATAAATGAGCCCAAT
GCTTATGCCTTTATGGCATATCTTTATGGACAATTTCCGCCTCAAAAAAGGAGCCTTATG
AAAATGCTTAGGGTTTTAAATAATATGGTAAAGGCTCATGCTAAAGCTTACCAGGTTATC
CATAAAATATCCCCAAATTCTAAAGTGGGTATTGCATATAATGTAATTTATTTTGAGCCT
AAAAATCCAAAGTCTTTCATAGATAGAAAGCTTACTAACTTTGCAGATCGAATTTACAAT
AGGGTGTTTATTGAAACTTTGACTACAGGAAGATTTTCTTCTCCTTTTATTAAAGAAGAA
ATTCCCTATGCAAAGGATACTTTAGATTATCTTGGAGTAAATTATTACACAAGGATTTTA
ATGGGGTTAAGAATGACACCCCCCTCGGGAGAGAAGTCAGATTTTGGATGGGAGATTTAT
CCTGAAGGAATATATAAGGTAGTAAAAAGATTTTATAAACTCACAGGGAAGCCTATATAT
ATTACGGAAAATGGTATATCCGATGCAAAGGACGAAAAAAGGCCTAAATATCTTATATCT
CACCTTATTCAGCTACATAAGGCTATAGAGGATGGGGTAGATATAAAGGGGTATTTTCAC
TGGTCATTGGTGGACAACTTTGAGTGGGCAGAAGGCTTTCTCCAGAGGTTTGGACTTTTT
GAGACTGATTTTAATAACTTTGAAAGGAAATGGCGTAAAAGTGCGAGAATATATAGTGAA
ATTGCAAAGAACAATGGAATAACGGAAGAGATGGAGAAAGAGTTTCTTAAATAGTAAAGA
TCTTATTTTCTGGGATGTAATTTTTAATTTTGGAAATTATAAAGTTTAAAAGCTCTTCTT
TTATAGGGGAAGGATAGGTATAGGCTTCTTTGTCCTCTATATAAGGGAAAAGGGTGATTT
CATTTTCAAAGGTTTTTCTCATCTTTTTTAAATACTCCTTAGGTATTCGGAATACACCTA
CAGATATATCCTGAATTTGGGAAGAAGGTATTTTTCTGAAAACGTAGTCTATAAACCTTT
CATAGATCTCTCTCCAATCTTCTACAAAAATTATGGGATCAAAGCTTAGTCTTACCCTCC
ATCCATCATGAATTGCCTTCTTTATTGTGTTTATCCTAATAGGAAGCCTTGGGGTTTGAG
GCTCAAATCTTTCAATAATCTCTTGGGGTAGAAGAGTCCAAGCTAAGATCACATTGGGGG
AAGGTTTTAGGCTTTTTAGTACCATGTAATTTACACTTTTTGTTCTAACTTCAAGGATTA
AATCCTCTTTAGAATAGGTGAAGTTAACAAATTGGCTAAAAAATGGCGCAATTCCCTCCA
TGGCTAAGAGATCTGTTTCGTAGGATATAGAGAGATAAAGAGGGTGTTTTTTTAACATAT
TCTCTATTTCTTGAAAATAATCTTCTATATTTACAAAGATAACTATATTAGCAGAGCTAT
ACATTCCTTTTAAAAAACAGTAATCACAATTAAAGATGCAATTTATTATAAGGTTTGTGT
AGTAGAAGTAATGATAGCCAAAATTTTGACAGAGAGGGGAGGCAGGGGAGAGGAAAGTAT
CTCTTCTTTTTGCAAGTATTAATTTTTTGCTTAGTTCTTGCAATTTATAGCTTTGTCTTG
GTCTTGAAAATACCTCTTTATAATGGTTAATGGGTATGACCTTTGAATGGGTAAACTTTT
TTAAAATCTCCTGGGTTATATGGTGGGAGATTACTTCTTTTTCCACATATATATGGGAAA
AGGGTTTAGAGAGCGAGAATTTTTTTGAGTTTTTCAAAATATTCCTTTCCTTCCTTTTTA
GAATTTACCTTTATATTTATGAATTCTGCTATTTCCTCAGGCAATTCTTTATTTCTAACC
AGGTATCCTTTCAAAATTCTTTTAAGTTCATTTTCCATGGATTTTGTAAGATGTAGGTTT
TCTTTTAGTTTTTGTAAGATTTCATTAAGCTTTTCATCTTCTTTCTGAATTTTTAAATAT
TTCTCGTTGAAGGCTAAAAGAGAATTCATAAAATCCTCTATATGAGGAATATTCTTTCTT
AAAATATTGGCTATATCTTTGGGATCAATTTTATCATACTCTAAAAAATCGTATACTGTT
TTTATACAATGGATATTATGAGGGGGCAGAAAGGAGGAAACAGCTTCAAAAAATCCAGCA
CCCTCCATATCTACTATATCTCCTTCTACATATTCTTGATGTTCTTTTTTTACTGGGAAA
TCAAAGCTTTCTAATACTGCCTCTTTCATACTGTGGTTTATTAAGATATCAGGATAAAAA
GCCTTTTTTGAGTTATGATTTATTATCTTATTGCATAATATTAAGTCACCTTTTGAAAAC
TGTGTTTTTATAGCTCCACAAATACCTATATTTAAAGCAATATCTTCACTTCTCCATCCA
TATTTAGTTAATAGGTAAGTGGTAGCTATGGCAGAGTTTACAATACCAACTCCGCTTATG
ATCAAAAAAAGCTCGTCTTTATTGAAGACTTGAAATTTTGATGGATTGTCTAATTTTTCA
AGTTTAAAGTGGTCTATAAAGACCTTTCCTTCGGTGTAGGAGGCCGTCACAATATAGATC
ATAAGAAGCTAAGAAAGAGGGTTATATTTAATATTGTTACAATTATTCCGATGATGAGAA
GGATAATATTATCTAATCTTGAGTTTTTGAACTTTCCCATAACTTTTTCCCAGGAGGTAA
GTCTGATCAAAGAGAATACAGTAAGAGGGAGTTGAATACTTAGCATTATTTGGCTCCAGA
TAAGGCCTTGGAAAGGATTGGATACAAAGAATATTACAATTAGGGCTCCTAACAAGGTGA
TGGTTATACCTATGCGGGTGTGGTTATCTTTGATATCAAAAGGCTCATTGAACATTCCTG
CCCAAGTAGTTCCTCCTGCCATTCCTGCGGTAATGGATGAAGAGAATCCAGAAAAGATAA
GGGCAATGGCAAAAACATAGGATGCAAGATGCCCAAGTATAGGTTTTAGGGTAACATATG
CCTGGGGAAGCTCTGTAATGATGATACCATTTTTGTAAAATGTTTCAGCAGCGATAAGGA
TCATAGAGCTGTTTATTGCCCAACCCACAAGCATTGCCCCAATGGTGTCTAAATATTCAT
ATTTTAACTGTTTCTTTATAGTATTTTCATCCTCTAAGTTCCATTGTCTACTTTGAATAA
TCTCTGAATGTAGAAAAAGGTTGTGGGGCATAACTACTGCTCCTAAAACACTCATAATTA
TGGGTATGGAGCTTTGCGGAAAAGAAGGAATTATCCATCCCTCTATGGCGCTTTTCCAAT
TTATTTTTACTAAGGAAAGCTCAAAAAGAAAAGATAGACCAATTATGGACACAAATCCAA
TTATATATTTTTCAATTTTTCTGTAATTGTTGGAAATAAGCATTAATATTGCAACAAAAG
TAGTAATCAATGCTCCTATATTTAGTGGAAGGTTGAAAAGCATGTTAAGTCCAATGGCAG
CACCTAATATTTCTGCAAGGGCGGTAGAAATAGAGGCAAGCATAGCGGTTATAAGTACGA
AATAGCGAGGAAATTTTGGAAAATATTTTGAGATGGCTTCAGAAAGGCAAAGTCCTGTGG
CAATTCCAAGGTGAGCTGCATTGTGTTGTAGGAAAATTAGCATTATGGTAGAAAGAGTTA
CCATCCAAAGTAGTTTATAACCAAATTGCGAACCTGCTGCCATATTTGATGCCCAGTTAC
CAGGATCAATAAATCCAACAGTTACAAGAAATCCGGGGCCTATGTATTTTAATATCTCCA
GAGCCCCTAATTTAGGTTTATGTCCCTTAAAAAGTTTTTGTAAAAAGGTCTTCATGATTA
TAAATTTAATATATAACTGGTAATTTTTTCAACTATTTTAATTAAACTAAATCTACCAGC
TGAGTTGTTAGTCCCCAGCTGGTAGATTTAACGTTTATGTAGATGCTTTTCCTGAGAGAT
TAAGTATTGCTTGAGACAGTTCATTTATGGCCTTAGTAAGATTTTCAAGTCTTGTTTCTA
TTCTTATAAGAAGGATTAAAGAAACCACAATAGGAAATCCTAAATTACTTATGAGTTGAG
CGATCTCATTCATTTTTACACCTCCATATGGATATATTTTTTTAATTTATCAATCTTCAC
ATAGGAAAAACCAAGCTTTTGGACTATCTCATAAGCCTTTTCAAGTTCAGGACTGGTTAT
ATCGCAAGCCATTCCCTTCATATGCTTTGAGTTTGGCACTCCTCCAACCTCTGTATTGTG
CTTTTCGCATCTATATCCACTGGTAATTTTTATTTTTACTCCGCTTAAAATTAGTCTCTC
TAACTTCTCTAAAAGGTCAGGATGAAGCATTACCCTTTTACAGCATGGACATTCAAAATC
CTTCAAGTAAAAATTTTTAGATATCTTAATCTCATTTACCTTAGGCATTTTTGTCCTCCC
TATGTTCCATGCTTAAAATAATCTTTGAGATAAGTAAGGGTAGGAATTGTTTTTCTAAAA
AAGTAGGAAAGCATTCTGGACATATGGGAGTTTCATCTATAAAAAATATGAAGTTTTTCT
TTTTACCACATATTTTGCAAGAATAAACTGGAAATATCTCATAGAGAAAACTAAATTTAA
ATTGTACTTTTTTAATGATATTCTCTAACATCCTATCTCCTCCTTTTTAGTGGGGGCGGA
TTATAATCCGCCCCTTATTTTTAATCGTAGTAATCACTTATGTTAGTCTCTATAACTCTT
GCATCGACCTTTTCTACTAAATCTCCTGTTCTTCCCTGAAATATGTTCTGATTTATAATA
GTGTCCATAGCGTTTAATATCTCTTGTTCAGTTATGTCATCCTTTGGGTCTGGAATCCTT
AAGGTAAAATTGCTTCCGCCATTGTCTTTGAAGATCATTCTTATATATTTTCTTGAGCTA
TAATTTGCCATCTTATCACCTCCTTTAAGTTAAATTTTTAGGGGCTTAGACCTCTACAAG
CTCTTCATCATTGGTTCTTACTACTTTCACTACGGGATATTTCTGCAAATTTCCTAAAGT
TTGAGCTACAACGTATACTGCCTCGTCAGGAGCATTGGGTTTTACGTTGTTAAAGCTCCT
GTTTCTTAATACAGGATTTCCAGATTGGACTCCGATCTGAACTCTTAAAATAAGGCGAGA
GTTGTAAGGTAGAGATTGTAATGCCATTTTTTCACCTCCTTTCTTTTTGTTTTCCAATAA
ATAAATCCATAGGGTGGGTGACAGAGGGAAAATTGTTTTTGTGATATAATGAGTAAAAAA
GTAGGGGGTATAAAATGAGATATAAAGTTTTTGTTTTAGCTTTTTTAATTTTTCTTATTA
CTACTGTTTTTTCTCAGACTTCTCTTGTAATTTATCAGCAAAATATGGGGGTTTTATCTT
TTGACAAAGAGGTAGATTTAAAAAAGGGGTTGAATTTTGTTCCTCTTGACGAGGTTGTAG
GAAATATCTCTTATAACAATTTGTTTATTCTTTCTACCTCCGGGAATCTTATAAAGGAGA
TAGTCTATCCATCCTTAGGGATTTGGATTGAGGCAAAGGAAGATTGTAGGGATGTATTGA
AGATTTATCTTATAGTTCCTAATATTAGATGGAGTGCAGATCATATGTTCTTGATTGATG
GAGATAGGGTAAGATTTAATACTCGTGTAGCTATACAGAATTCTTCTGAGGTAAATTTTC
AAAGGGTTAAAATTTCGCTTCTTTCAGGGAGCTTAAATATGGCAGGAGGAGATGAATATA
GGGTTTTTACAAAGATGGCTCCAGCTACGGAGGAAGAGTATAATCTCTCTTTGCCCACTG
CAGAGTCTGTACAAGGATATAAGATTTTTGATATTCCAGGGGAGTGGAGTATATCCAAAG
GTACTATAAAGTTGATTCCTCTTATTGATACTTGGATAAAGGATCCTGTAAAAAGATATG
TTTTAGGATATGGGGGAAATATGAGGAATGCTTATATTCTTTGGAATGTTGAGAATAAAA
AGGAAAAGGGTCTTGGTGTTCCCATTCCCTCAGGTAAGTTAAGCATTTTTGCTATTGATA
ATGGCAAAGTAGTATTCTTAGGTAGTACTAATATTCAAAATATTCCAGAGGGGGAGAAAA
TAGAGGTTGTGCAAGGTTTAGATTTTGATATCACTGCTGATAGAAAGGTGCTTGAGGAGA
AGAAAAGGGTAGAAGGAAAGTATGAGATTACGGAAAGAACTGTAGCTATAACTATAAAGA
ATGCTAAAAAGGAGAAAGTTGTGGTAGAGGTTTGGGAGTATATTTCTGGGGGAGAGATAG
AAATAAAGAGTAGCAATTTTAATTATGAGAAGATTGATAAAAACAATTTTAGATTTTATG
TGGGAATAGATTCTCAAAAAAGCTCTGTTTTGAACTACGTATGTACTATTAAGAATTTAA
AATGATTTAGTATTAATTTTTGCTTTCTTATAAGTTATAATTTTTCCTATGAGAAGAAGG
AGGTCATTTTTAAAGTTAAGAAGTCTTTGGCAATCTATAAGTTTGATTATTATTAATTCT
TATTTTTTAGCACCATGGGGTAAGTATATTCCTATACCAGTTTTTAACTGTTATTCTTGT
CCTTTGGCAAGTTTTGCATGTCCTATTGGTACCTTACAGCACTTCATTGTGCTCCATAAA
TTTCCTTTCTTTACATTAGGGATTCTTTTCCTTGCTGGTATTCTTTTAGGGAGATTTTTC
TGTGGTTGGTTATGTCCTTTTGGCTTTATCCAGGATCTACTATATAAAATTCCTACGAAA
AAGTTGGTTATTGAGAATCGGTTTGCTACTTTTATAAGATGGAGTATATTCATAATTTTG
GTGATAATTATTCCTTACATAACCCTTGAGCCATGGTTTTGTAAGCTTTGCCCTGCAGGA
ACTCTTGAGGCAGGTATTCCTCAAATATTGCTTCATCCACCATTACGAAGTTTGATTGGT
TTTCTTTTTGCAATTAAAATTTTTATTCTTACTATTTTTATTATCTCGAGCATATTTATC
TCCAGACCTTTCTGTAGGTTTGTATGTCCTCTTGGGACTATCCTTTCTGTGTTTAATAAG
ATTTCCTTTTATCAACTCGAGGTAAAGCCAACCTGCTCTCAGTGTAGTCTTTGCAAGCCA
AAATGTCCTGTAAATATTGAGGTTTATGAGGATCCTAATTCTACTCACTGTATAAGATGT
CATGAGTGTTTTTCCTGTGGGCAGGTTAATTGGAAAATAAAGTGAAAAGGGTGATATATT
ATGAAAATTACTTTTTATGGGGCCGCTGGAGAAGTTACAGGATCGTGCTATCTTCTTGAG
AATAATTTTAAGTATCTTGTGGATTGTGGTATCTTTCAAGGTAAATCAGAGAGGGAGAAT
GAAAGCCCGTTTTTATTTGATCCAAAGGAGATAAAAGCGGTTATTTTAACCCATGCCCAT
TTAGATCATTCAGGTAGAATTCCAAAGCTTGTTAAAGAAGGTTTTAAAGGCAAAATCTAT
GCTACTTATCCCACCATTGAGCTTTGCGAGATTTTATGGCTGGATACTGTAAAGTTGATG
AAGGAAGAAGTAGAAAGAATAAATAGAAAGAATTTAAGGTCAGGAAAACCTCTTGTGGAG
CCTTTATATACAGAGAAAGAAGTGGAGATGGCCATGAAACTTTTTGAACCAGTACCCTAT
GATGAGGTTGTAGATCTCTCAGATATAAAGATAAGATTTAGAGATTCTGCTCATATATTA
GGGGCTTCCTCTTTAGAACTTTGGAGTGATGGGACAAAGATTGTTTTTTCTGGAGATATA
GGCCCACAAAATAATGTGATGGAGGGCCAACCATCTATTATTGAAGGAGCAGATTATGTA
ATTATAGAGTCCACCTATGGAGATAGATTGCATAAAAGCTTGGAAGAAACAAGATCAGAG
TTTGAAAGTGTAGTACTTGACGCAATTAAGTCTCAAGGCAAGATTCTTATACCGTCCTTT
GTGGTAGATAGGGCTCAAAGGGTTATGTATGAGCTTATGCTCCTTACCTATAAGTATCCT
TTTCTCTCTAAGGTACCTATATTTTTTGATAGCCCTATGGGGAAAAAGGTGACAGAGGTT
TATGAAAAACATAGTAATCTTTTATCGGGAGAAATCCAGAAATACTTTCTTGAAGGTATA
AATCCCTTTGAATTGAAGAATTTAAGGTACTTGGTAACTCCTGATGAGTCGAAAAGTATA
AATGAACTTGACACGGGAATTATTATCGCAGGATCTGGAATGTGTACGGGAGGAAGAATT
TTACACCATTTAAAACACAACTTATGGAAAGAAAATACCCATGTCATATTTGTGGGATAT
CAAGCAGAGGGGACTTTAGGAAGAAGAATTGTAGATGGAGAAAAGACAGTACATATAATG
GGAGAGGAAATTACTGTAAGGGCTAAGATTCATACTATAAACGGTTTTTCTGCTCATGCT
GATCAGAGTGATCTTGTAAAATGGACAGAGTACTTTAAGAATGATCCAATATTCGTAATA
GTTCATGGAGAACCAAAAGCTTCTCAAGCCTTAAGTCAGATTTTGCAGTTAAAGGGCAAG
AGAACTATTATTCCATCTTATGCTCAAAGTTTAGATCTTGAGAAGAAAGAGATTGTAGCT
CCTAAGGTTGCGCCTTCCTTTGATATAGAATCTTTACTTGAGGAACTTAGCTCTTATGCA
GTAAAGCTGAAATCCTCCACTGTTCCCCAAGATTTAGAAACTTATTCTTTATTAAAATCT
GCTCTTCATCTTTTAAAAGAAGTAAGTGATAGGGGTAAAAGTTTATGAAAAAGATTAATA
GGGTAATAATATTTTTGAGCCTCATTATACTTTTGCTCTCCTCAGTAAGATCTAACGTTA
GAGGAGATTATGCATTGATGATTATAAGAGAACTTTCCAGTGCAGAATACAAGGGAAGGC
AAGCAGGAACCTTTGAAAATCTTGAGGCATTAAAATTTATTGAAGGAGAATTAAAAAATT
TAGGTTTAAAAGATATATTCTATCAAGAGTTTCCTGTAGAGGTTTTTTATTATGATGGGG
CTCCTGAATTTCTCTTAAAGACTGAAGGAAGGGTTTTGAAAAGATATGAGTATAGAAAAG
ATTTTAGAGATAGGTTTTCGGGAAATTACAAGGTAGAGGCAGTAATAAAAAACAATGTAA
GGGAGATTAAGGGTGCTTTTTATCTTGTAAAAGATAGATATGCAGATAGAAATATGCTTT
TAGCGCATATATATGGGGCAAAAGGAGTAATTTTAGGGCTTCCTGAGGATAGAACTGAAT
TGATATTACAAAGATCAATGTTCTTTTTAAAAGAAGATATGCCTGTAGTGTATGTAACTT
CTGAGGTTTTTAATGAGATCTCAAATTATATGCGTTCTGAGAATAAATTAAGGGCTTATT
ATAGAATTGGATATGTAAAAGAGATGGCAAAAGCTTTTAATTTATATTTCTTTATTCCTT
CTTCGAGAAAAACAAAGAAAACTGTAGTGCTTACTGCTCATATTGATCATGTTGGAGATG
ATTATGATGGTAGCTATTTTCCTGGGGCAAATGATAATGCTTCAGGGGTTGGTGTAGTTT
TAGAAATTGCAAAGGAGATCTTTGAAAAGGGTAATAATTATCCTTATAATTTTTTATTTT
TAATCACCAATGGTGAGGAGAAGGGACTTCTTGGTTCTGAATATTTTGTAGACTATCCTC
CAATCCCTCTTGAAGATATAGTTTTAGAGGTGAATTTTGACTGTTTGGGAAGGGGAGAAA
ATCTGGTAATAAGTTATAATGATTATGCAAGTAAGTTGGTAAGTAAGATTAAATCAATTA
ATTTGAATAATAATGTGTATTTTGCGAAGGATTATTATCTTAATGAGTCAGATCAATATC
CTTTTCATGTTCACGAAAAACCCTTTTTATTTTTCATAAGGGTAGAAAAAGATGAAAAAA
TTTCAGATCTGCACCAGAAGACTGATACTGTTGATAAGATTTCAAAGGATGTTGTTTCTT
CCACTATAGATACGTTTTTTAAAATTTTAAGAAGTTTATCCTATGATTCTTTAAATTAGT
TTTAAATTTTTTAACTTAAAATTATAATAGGATAATATTGCGATTAGGAGCTATGAAAAG
AAATTTGGGAGATATAATATTCAAAATATTGGCTGTCCTGTCAAGCTTGGCTTTAATTTC
GCTTGTGCTTTTTTTATTTGTTGAACTTGTTATTTATTCTGTTCCTAGTATTAAAAAATT
TGGAATTAAGTTTTTAATTGAAAAGATATGGGATCCTGTAGCTGAAAAATATGGAGCACT
CCCTGCCATTTATGGAACTTTAGTTACCTCCTTTTTTGCTCTTTTAATTGCTTTTCCTTT
AAGTATAGGTATTGCGATTTTTATATCTGAACTTTCTCCTCCTCTTTTGCAGAGGCCTCT
TTCTTTTATTATTGAACTTTTAGGTGCAATTCCAAGCCTTATATATGGTATGTGGGGACT
TTTTTCCCTTGCTCCATTAATTCAGCTTAAGGTTGGTCCTTTTTTGCAAAGGATATTAGG
ATTTTTGCCTCTTTTTCAGGGATATCCTATAGGAGTTGGATATTTGACTGCGAGTATAGT
TCTTTCTATAATGATAATTCCTACTATTTCTTCTCTTTCAAGAGAAATTTTAATGGCCGT
TCCTAAGGATCAAAGAGAGGCAGGATATGCTTTGGGTATGACTAAATGGGAAGTAATATG
GAGAGTAGTTCTTGGTAATGCAAAATCGGGAATTTTTGCGGCAGGAATGTTAGGATTAGG
AAGGGCTCTTGGAGAAGCTGTGGCAGTTACTATGGTGATAGGTAATTTCTATGATATATC
CATCTCTTTATTTTCTCCAGGTGTTACTATAACCAGTGTTATTATAAATGAGTTTGCTGA
AGCAACAGGACAATTGAAGATTTCAGTTCTTATGGAACTTGCATTAATACTTTTTATCAT
TACTTTCTTTGTTATGGGATTTGCCCGATATTATATCTTAAAGAGGATTGAAGGACGATG
AGTTATAAAAGAAGGAAAGCTATAAATAAGGTAATGATATTTATAAGCATACTAACCTTT
TTAATAGGAGCTTTCTTTCTTTTCTGGATTCTTGGAGATATATTTTTAAAAGGAATAAGA
CATATTAACTTACGAATGTTTGTTGAGCTTCCTAAACCTCCAGGGGTTCCCGGAGGAGGT
ATTGGTAATGCTCTTGTAGGTACACTTATCCTCACCATACTTGCAAGTATTATTGGTATT
CCTATAGGAATAATGGTGGGAGTCTATGTAAATGAGTATGGAAGAGGAAAACTTGCTTGG
TGGACTAAATTTCTTTCAGAGGTTTTAACCAGCTTTCCTACCATAATTATCGGTGTCTTT
GTTTATCTTATTGTGGTGGTTCCTATGAAGTCTTTCTCTGCCCTTGCAGGTGGAATAGCC
TTAGGAATTATTATGTTGCCTATTATTGCAAAATCTGCCGATGAATCTATAAAAATGGTC
CCTAACTCTTTAAGGGAAGCTGCTTATGCTTTAGGAGTTCCAAAATGGAGAACTATTCTA
AAAGTAGTCATCCCTTCTGCATCCAGTGGAATTATTACAGGTATAATGATAGCTATAGCA
AGGGTTATGGGGGAGACTGCGCCTCTTCTCTTTACTTCTTTGAATAATGTGTACTGGAGC
CTTAGTTTAACAAAGCCAATAGGAAGTCTTACGGTGACTATTTTTAATTATGCTACATCG
CCTTATGATGACTGGAGGAATATGGCTTATGCTTCTGCCCTTGTTTTAGTGTTTCTTATC
CTGATCCTAAATATTATTGCTAGGATTTATGGTGGAAGAAAGAAATAGATCAAGGGAGGA
GAATAAGAGTTGGAGAAGATAAGGGTTGAAAAGTTAAATGCATGGTTTGGAAATATGAAA
GTTTTGAAAGATGTTAATGTCTCTATGAAAGAGAAGCATATTACTGCAATAATTGGCCCT
TCTGGATGTGGTAAGACTACGCTTTTGAGATGTTTTAATAGGCTTCATGAGCTAACGCCA
GGAGCCAAAGTAGAAGGTAAAATATTCTTAGATGATTTGAATATATACGATAAGGATGTA
GATCCTGTAATGGTAAGAAGAAGAATCGGAATGGTATTCCAAAGACCTAATCTTTTTAAT
CACATGACCATCTATGATAATGTAATTGCTGGATATATTCTTAACAGTAAAAAACTGCCA
AGGGATGAATTAGATAATATAGTAGAGCAAAGCTTGAAGCTTGCAGGAATTTGGGAGGAG
GTTAAAAACAGGCTTAGAGAATATCCCTCTGCTCTTTCGGGAGGCCAGCAACAGAGAGTT
TGTATTGCAAGGGCTCTTGCAGTGAAACCAGAAGTACTTCTTATGGATGAACCAACCTCT
GCCCTTGATCCTATTTCTACTTATCGTATTGAGGAAACTATAAGGGAATTAAAGGAACAC
ATAACTATTATTATTGTTACTCATAATATGCAGCAAGCAGCAAGAGTCTCTGATGATACC
ATTTTTATGTATATGGGTGAAGTTATTGAAGCAGGTCCAACTCCTCAAATATTCACCAAT
CCGAAACAAAAGCTTACCGAGGATTACATTACAGGAAAGTTTGGCTAATTACTCGTGTAG
CTCTTTTAATTCTCCTGTTTCCATATAGTAGATTCTTTCTGCCACATTTGTTACGTGGTC
TGCAACTCTTTCTAAGAACTTTGCTATCATAAGCAATCTTATTTGTTGAGGTGCAGTTTC
AGGGGCATGCTCTATCTCTTCTACTATTTCATCATAGATCTTATAGTAGGTTCTGTCTAT
AGCATCATCCTGCTCCACTACGCTTATTATGAAGTTTATATCTCTATTTACAAAGGCTTC
TAAGGAATCACAGAGTATTTTTTCTACAAGTTGGAACATTTTTATTAGATTTTCGTTGGT
AGGAAGAGGCGGCATTTTTATAAGCTCTATGGTAAACTTTGCTATGTCTACGCAATAGTC
TCCCATTCTTTCAATATCGCTGATAATCTTCATTGCAGCAGCAATTACCCTTAAATCGTG
GGCCATAGGTTGTTGAAGGGCAAGAAGTTTTAAACATTTATCTTCAATATCCCAATTATA
TTTGTCTACAATATCATCCATTTCAATGACTTTTTTAGCCAGATTTTCATCTCTTTCTAA
TAGTGCATTCTTGCTTTTTTCAAGCATTTCTTTAACTTGATTCCCCATTTCCAAAAGGGA
ATTTTCTAATTTTCTTAACTCTTCCACAAAGCTATGCCTCAGCAAAATTTTCCCTCCCTA
TTTTTATAGTTTAAAAATTATAACAAAAATTTTTCTTTATAGACAATAAAAATTGGCAAA
ATATACCACATAGGTATGAAAATAAGCGCTAATATAAAAAATATTAAGTTGCTTGTTTAT
TGTGAGAGAAAGTTATTGTAATTAGTACTCTTTTTAGTTATTAACGTTTACAAGTATGCT
TATGCTTCTTTTGTTTTCTGCCTCATCATATGCCTTTACCATTATTGTGTGCTCTCCATT
AGAGCATAAGTTGGTATTCCAAGTATATGCATATGGTGGCAAGTTGTCTATATATTTTAA
TTCGTCGTCAATATAAAACTCAACCCTTGATACATGCAAATTATCTGTAGCAGTTGCCTC
TATGGTTATTGTTCCAGTTAAAGTTGCTCCATCTGTGGGATATGTTATGGAAACTGTTGG
TAGGATAATGTCTACTATTTGAGCAAGATATCCTGTATTTTGATAGTTACAACGGAATTT
AGGCCATACGGATTTTGCAAGTCCATAACTTGTGGAATTTATTGCATAAAGATAACCATC
ATCACTTCCTACATATACAGTTTTATTCCCTAATGTAGGTGATGAATTAATGAAGTCTCC
AGTTTTATATTTCCACTTCAACGTACCATCAGGGTTTATTGCGTAAAGATAGTTATCCCA
ACTTCCCACATATATAGTTCCGTCTTGCCCTATGGCTGGTGAGGAATGAATGCGATCTTC
AGTCTCGTATTTCCATTTTAGCGTACCATCTGGATTTATCGCATAAAGATATCTATCCCA
ATCTCCTACGTATATAGTGCCATCTGATCCTATTGCTGGTGAGGAAGTGATAGACCATTC
AGTTTGATATGCCCACTTCAGTTTATCCATATTACTTACGAATATCCTTATAATTTTGGA
TATGCTTGAATTTCCAGCTAAATCTATGGCTTTTGCAGAGATAAGGTATAACCCTTCATC
ATATTGGGTTGTATCCCATGTATATGTATAAGGTGCTTTTGTTTTTTCTATTATCTTTTT
ACTGTCTATGTAAAGCTCTACCTTTGAGATTCCTTTATCATCAATTGCTTCTACTGTTAT
TGTTATTGTTTTGCTTACAGTTTCTCCATCTGCAGGCGAGAGAATTGATACTGTTGGGGG
TTGTGTGTCTTTCGGTGCGCATCCATAAAATAAAAAAAGAAGTATTAAAATTAAGAAATT
AAAAACGCTTCTCCTCATTTTACTAACCCCCTTAAATAAGGTTATAAAAATCGTTGGTTA
GAATATTGCTCTATTTTTTTCTTTAAACCTTGATTTTTTATTTTAGTCTTTTCATTAATA
TTATTATACTTATGTTTTTATTTCTTGAAAATAATTAGTAGAATATAGAAAATAAAACCT
TTTAGGAGGGAAAGTATGGCAGGAATTCTTGAGGGAAGAAGGATGGTTATTACTGGAGCT
TCAAGAGGGATTGGTTTTGAGATATGTAAGTTATTCCTTAAAGAGGGTGCAAGTATAATT
GGAGTGGCAAAGGATGAGAAAAGATTAAAAGAGGCAGAAAAGCTTTTAAGAGAGATGGGA
GATTTTGAGGGTGTAGCCGTTGATTTAGAAGAGGATAACTTTACCTCAAAGATAGTGGAA
AAGGTAGAGAAGAAATGGAATGCCCTTGATGTTCTATTCAATAATGCGGGAGTTATGCTT
GCTTATGGTGGATTTTTGGAGGAAAGTGATGAAGTATTTGAAAGAACATTTAAAGTGAAC
CTTTATGCTCCATATAAACTTGTAAAAGCAATGTTGCCATTTTTACTTAGAGGAAAAGAG
CCAAGAATTATTAATACGAGTTCTGGGGCAGGTATTTTTGATGAAATAAGAAAAAAGTAT
GATATTGCAAGTTATAGACTTAGTAAATTTGCATTAAATGGATTTACTATTATTCTTGCT
AACGAACTCAAGGGCAAGATAGCAGTAAATGCTTTTGATCCTGGCTGGGTTAAGACGGAT
CTTGGAGGACCAAATGCTCCAGGATCTCCAGAGGATTCTGCAAGGGGAGCTCTTGCAGTA
GTTACCTTGCCTTTTGAGGTTACAGGAAAGTTTTTTAAAGATGGAAGAGAAATAAACTTT
TAATTTAGATTTGTTTTGTTATAATATTTACTAAGGGAAATAAGGATAGAAGGGAAGGGG
ACTTTTATATGAAATTTCCTTTGGGACAGGAGATTTATAAAAAGACGCCTGCGCCTCTTG
TAAATTTAAAAGAGCTCATATCCTGGTTTAGGTTGGAAAAATTTAATGGGCTTTTGATGG
GGGAGACATCCAATATAATTACTGAAATTTTGGTTTATGATGGTAAAATTCCTAAGGCTT
TTACAGAAAGAAATGGAGAAGTATTAGCAGAGGATTGTTCGGCAATAGAGATATTTATAA
ATGATTATTTGGCAAGGGTTAGTTCTCTATCTCTTTTTTCTTATGATAAAGAGTTAATAA
CTCCTATCTTAATTTTATATTTTTCAACTCCTAATATACTCCATGAGGAAACCTATTTAT
TTGTTCCCGAAAGACTGATTGATGAAAGTAGGAAAGAGAATACTTTGTCTCATATTTTAA
TTGAGGATTTAGAGGATAAGGTGCATTTTCTCTTTTATAATGGAATTTTTAAAGGGTATT
ATTCTGAGAAGGACGGAGTTATTAGAGAAGATTTAAATTTTCTTTTTGAATTATTTAACA
AGGGTAATACTTTTGTTAGCTTTTATCAGACATCCATTAAGGATTTTGAGAGATTAGATG
TTTCGTCTTTAAAGTTTAGTTTTATTGAGGATGAAATTAACAAATGGGTGGAAAGGCTTT
TGGAGTATGTTAACTTTATAATTGGATATTACGATGAGCATGGTATGCATGTGGAGAATC
TCAATAGGGTTTTGGAGGGACTTAATATTTTATTTAATTCATTAGTATGTTTAGATAACA
AATTTATCATTAAAAGGGAGATTATAGGTAGTTATGATGAAATTGAAAACGAAATTGTTG
AACTTATAAAGAGGATAAATAAGGAGCTTTCAGATTTGTGGGGAAAGAAGTTTGTATATC
AAAAGTATATCCAAGGTTATAAGAGTTTTATGGAAAAGTATAAAAATGACAAGGTTATTA
TGGAGCTTCTTGATAGGATAAACCCAGAGAATATTGAGTTTTAGGGAGGAGTACTGATGA
GTATGAGTTTAGGAAAAAAGATTTCTATTTTTTTTGTTTTTCTTTTTTTAATTCCATTTT
TCATTTTCTTATCTGTTGAATTTAGTAATTTTAAGAATGAGGCTTTATATCCTATCTTTT
ACCAGATATCAGAAGGTATTGCACTAATTATTGCTGTTTATTATTTCTTGAAAATTGAAA
AGAAGTGGCGAGGATGGTTGGGTTGGTTTTTGGTTGTTTTGAGTTTGGTTTTTCTATTTA
TTGCTGATTCTATATGGAATTTTTATGCCATATTTAGAGGAGAAGAGGCACCTTTCCCAG
GTATATCTGATATTTTTTATGTGCTTTTTTATGTTTTTGCCTTTGTTTTTCTTGTTTATT
TTATAAGGCTTTTGAAGTTAGAATTTGATCCTTCAGAAAAGTTTTTTATTTCCATAATTT
TTCTTGTAATTTTTGTACTTCTTCTCCAAGGTATTTTAATTTCTATCTTTGGGAGTAAAG
AGATGGATTTTTGGGAAAAGTTTTTGAACATATTTTATATTTTAGGAGATTTTGTTCTTA
TACTACTTGCTTTTATGCTGTTAATGAAGCTTTGGGGAGGAAAGGTGGCTAAAAATTATA
TTTATTTTGTTCTTGCTCTTTCTTTGACTACTATTGCGGATGTTATTTTTGTTTATATCT
TTAAAAATTATGGAATCTCTAATTGGGCAGATCTCTTTTATCTTGCTTCCTTTTTGCTTT
TGGCATGTGCTATCATAAGTGAGAGTTTGTTACATATATCCAAATGAATACTTTAGTTGA
GGGGGTAAGTATGAGAAAGATTTTAATATTTTTATTACTTTTTCTATTTTTGACCATAGC
TTATGCTCAAGAGGATGAAAAGGTAATCGCAGAAAAGTTTATTAATTTATTGGTAAGCGG
CAAATATGATGAGGCAGTAAATTTGTTTGATCCTTCTGTAAAACCCATGATTCCTGCGGA
TAAGTTGGAAGAGGTATGGAAATCTCTTGAGAAGCAGGTAGGAAGTTTTAAAAGCATATT
AGGCTATAGGACCCAAGAATCAGGAGGATATAAAATAGTTTTTGTTACTTGTGAATTTAA
TGCAATGGACATAGATGTGAGGCTTGTTTTTGCTAATAATAAAATAGTAGGTATGTTTTT
CCAGCCTGCTCCTCCTCGCAAATCCTATACTCCTCCATCCTATGTGGATGTTAATTCTTT
CGTGGAGGAGGATGTTAAGATTGGAAAGGAGTTTCCTCTTTCTGGAAAACTTGTAATTCC
AAAGGGTAAAGGTCCTTTCCCTGTGATTATTTTGGTCCATGGGAGTGGTCCTAATGATAT
GGATGAGAGTATAGGACCTAATAAACCTTTTAGAGATATTGCTTGGGGGCTTGGAACTTT
AGGCATAGCAACCTTGAGGTATGACAAAAGAACAAAAGTTTATCCTGAGAAGTTTAGTGA
ATATAAGGATGGGTTTACAGTTTGGGAAGAAGTTATAGAGGATGTGCTTTTTGCTATAGA
ATTTTTAAAGAATAGGGAAGATATTGATAAAAGTAAAATATTTGTTTTGGGGCATAGCCT
TGGAGGAATGTTGGCTCCAAGAATTGCAACCTATACTAAAGATTTGGCAGGATTGATAAT
AATGGCAGGTCCTACAAGGCCTTTAGAAGACTTAATTCTTGAGCAAACAGAATATCTTTC
TAATATTGACGGAAATATTGATGAGAACGAGAAAGCTCAACTTGATGTCATAAAAGGTGA
GATCCAAAAAATTAAAGATCCTAATCTTTTAGAAAAATATCCACCTAATTTAATGATTCT
TGGAGCACCCGTTAAATATTGGGCTGATCTTAAGAGTTATGATCCTTTGCTAACTCTTTC
CAATTTAGAGATTCCTGCATTAATTCTTCAGGGTGAAAGAGATTATCAGGTAACTTTAAA
AGATTTTGAGGGGTGGAGTAGGCTTTCTTCTTTGGAGAGGATTACTCTTAAGCTATATCC
AAAACTAAATCATCTTTTTATGGAAGGAGAAGGAAAGAGTATTCCTCAGGAGTACTATGT
GGAAGGGCATATTCCTGAGTATGTAATAAAAGATATTGCTGAGTGGATAAAGTCTTTAAA
ATAGGGGAGGAATTATTTCCTCCCCCTTAAGTTAAGCCTTTCTTATCCAAACTTGCATTG
GTCCCTGTTCTCTATTGGCCCATGCATAATATGGTATGGCTGTAAATTCGACCTCATTTC
TTTTTAGTCTTAAATCTTCTATTGGTAGATATAAATTTTTCTCCCAAATATCTTTTTCAG
GAATATAACCTTTTCCTTTTATTACTACTAAGCCCTTTAAATTTTCTGAGTATATTGATT
TTAGTTCTTTTTCTGTATCAATCTCTAAGTCAAAAATAGGAAAATTGTTATCTGCTTGTT
CTATGCAGTATACGATAGGGCCTCTTTTTATTGCTACTCTTCCTACATTATCTTTTACCT
TTGGATTAGAGATTATAACTTCTGGTTTCATGTTTAAGCTTAGTTTTACTCTATCGCCTT
TCTCCCAGTTTCTTTCAAGTTTGGCATATCTATTTATTATTTCAGGTTTTTCTTCGTGAT
TGTTTACCAATATGGAATATTCTTTTACCCATCCTGGAATTCTTAAAAATAGGGAAAATT
TGGCATTACTATTTACTGTTATGTTAATGTCTCCATCCCATGGGTAATTTGTTTTTACGT
CTAATTCTATCACATTGTTATTCCACTCTATCTTAGCGCTATTTTCGGTATATAAATGCA
TCCATATACCATCATAGGATTTTGTATATACATATCCAGGGAGGCTTGCAATAAGTCTTG
CAATGTTTGGAGGACAGCAAGCACAAGCAAACCATTTTTGTCTTCTGTGTTTTCCATTGT
CAGAAAGAGGATTTACATAAAAGTAGTGCATGCCATCTAAGGATATTCCAGAAAGAAGAC
CATTATAAAGGGTTTGTTCCATAATGTCTGCAAACCTTCCCTCAGGCATTGCAAAAAGCA
TTCGGTAATTCCACATGAAGCTTGCAATAGCTGCACAGGTTTCTGCATAAGCTGTCTCGT
TAGGAAGTTCATAATCCTCTCCAAAGGCTTCTCCCTCATATCTTGCTCCAGCTCCACCTG
TAATATACATCTTTCTCTCTGTAAAGCTATGCCATAGTCTTTCTAAGGCCTCTAATATAC
TTCTATCTCCTATTTCTAAATAAAGATCCGTTGCTCCACAATTTAAATAAAGAGACCTCA
CAGCATGTCCTACTATCTCGTCTAAATCTCTAAAGGGTTTATGATCTATATGATACAAAT
CCCCTCCCACAAGGCCTTTTCCTCTTTCGTCTATAAAAAATCTTGCTAACCCTAAATATT
TGTAATCTCTTGTCTCTCGAAATAGTTCTACAAGAGCCATCTCAATTTCAGGATGTCCAC
AAGTGCCTTCTTTTTTTCCTGGACCAAAGACCGAATTAATGTGATCTGCAAATTTGATTG
CTACCTCAAGCAAATTGGTCTTTCCCGTTGCTCTATGATGAGCTATACCTGCTTGAATAA
GATGTCCTGCACAGTATAGCTCATGCATGTCTTTTAAATTTGTCCATCTTTCTTTCTTCT
TTTCAAAAGTAAAATAAGTATCAAGGTATCCATCTTCGTCTTGTGCAGATTTAATTTCCT
CAATCACTTGATCTAACAGTTTATCTAATTGATCATCCCATTCCCACATTAAGGAATAGG
ATGCTGCCTCAACCCATTTGTAAACATCAGTATCGTTAAAAAAGAATCCAAAATAATCTC
CTTGTGCTTTTCCTGCTGCTCTTCTAAAATTGAAAAGTCTCTGGGTTTGTTCTAAGAGTT
CATATTGAGTCGGAATGGTTACTTCTTTTATTGTTCTCATTCTTTCTGCAAGAAGTCCCT
TGGTTATTCTTACTTCCGATACGGCTACAGGAAGCAACTTTGAATGAGGACTATTGGTAG
TATTTATTAAGAATGTATTAGGCATAATTTATTCCTCCAATATTAAAACCTCTTTTGGAT
GTAAATCAATTAATCCTTCTAACTCTCTTCCAGAAAGTAGATCTTTCTTTTTTGGGCCTA
TATTTATGGTTTTTGTCTCTTCCGAGTGGTTTAATACAAAGGTGAAGGTTTTTCCATTTT
TTATCCTTTGGGTAATCTCTATTCCATAAGGTACATCTTTTAAAATTGGCTCTATTTGAT
GTATTTTTGATAGATACCTTACAAACTCTTTTAAGAACTCATTAGATGGAAAGGTACCGA
TATAGTAGGCATAACCATTTCCATATTTATTCACTGTTATACAAGGTTGTTCCTTATAAT
AATCTTTACTGTAAACCCCAATTGCCTTTGCAGTGCTATCCTCTAAATGAATTACATCAA
ATACTAAGTTGCATTCGTATTTTTCCTTTGTAAATTCTTTCCTATATTCATCTTGTATAA
TGATCTCGTTTTTCATTTCAGGGGGAAGAGCATCGAATTCTTCTACCCAAATTCCCAGAA
GATCTCTTAAGGGTTTTGGATATCCGCCAAGATAAACTAAATCATTCTCATCTACAAGTC
CACTTAGAGTTGTGGTTACAAAAATTCCACCTTTTCTTACATAATCTTTTATCTTTTCGG
CCCATTCTTCCTTTACCATGTATAAGAGAGGCGCAATAATCAATTTATATTTTTCAAAAT
TATCCTCAATTCCTATAACATCTACTCCTAAGGTATTTTCAAATAATGCTCTAAAGTATT
TTTCTACTCCTTCTACGTAATTTATAGCAGTACTTGGACCTTGAGAGTTCTCAAGAGCCC
ACCAATTTTCCCAATCAAATATCACTGCTGTTTGTGATTTTACTCTACTTCCAAGAAGCG
TATCACCTAATTTATGTAATTCTTCTCCTAACTCTTTCACCTCTTTAAATACCCTTGTAT
TTTCATGTCCTGCATGGGATATTACTGCACCATGGAATTTTTCAGGTCCACCTTTAGATT
GCCTAAGTTGGAAGAACATCACAGTATCTGCTCCATGAGCTACAGCTTGATAACTTTGAA
GTCTCATAACTTTTGGCCTTTTGATATAACAATAAGGCTGCCAATTGGTTTGACTTGGGG
TTTGCTCCATAAGCATAAAGGGCTCTCCTTGTTTTAGCCCTCTCATAAGGGAGTGCCTGA
AGGCTATATTTACGTAATCATCGGTAAGATAGGGGTAACTATCCCAAGAGACCACATCCA
TATGCTTTGCCCATTCAAAGTAATTTAGGGGTTTAAAAGCTCCCATGAGATTTGTAGTTA
CAGGTATGTCAGGATTATATTTCTTAATAATGTTGTATTCGTTTAGATAGCATTCTAAAA
TACTTTCTGACATAAAGCGATAGTAATCAAGGACCATTCCCTGTGCTACAGTAGATAATT
TCCCTGTCCACCAATGATGAAACATGACACTTCTTAGGGTAGGGGCATTAATTTCATTCC
AATCGTAGAAGGTCTGGCTCCAGAATGTAGTGTACCATCTTTTGTTCAATTCCTCTAAAG
TTCCATATTTCTTTTTTAGCCAATCTCTAAACTCTTTTACACAATTTTCACAGAAACAAT
ATGTTCCATATTCATTGGCAATATGCCATACAAGTACTCCTGGATGATTGGCGTATCTTT
CTGCAAGTTTTTCTACGAGCTTTCCTGCAAAGTACCTGTATATTTTGCTATTAGGGCAGA
AATTTACTCTTCCTCCATGTTCTCTTTTATGTCCATTGATATCTACAGGGAGAATTTCAG
GATATTTTACCGACATCCAATGAGGCTGAGAGGCTGTAGAAGTAGCAAGACATATGTATA
TACCATTTTTCCATAGATTATCTATAATTTCGTCTAACATGGAAAAATCATAGACATCTT
CTGAGGGTTGTAAAAGTGACCAGGAAAAGACATTTACTGTGGCAATATTTATCTTTGCGA
GTTTAAATAGTCTAATATCTTCTTTCCATACTTCTTTGTCCCACTGTTCAGGATTGTAAT
CTCCACCGTACCAAATATACGGTAATTTGGGATTTATCATAGAGCTACCTCCTTGTTTTT
TTAATGATAATAGACCAAATTGTAGGTTAATGTAAAGATTTTTATTGCTTCATTGACCCT
AATATACTTTGTATGAAGTAATTTTGTAAAGTGAAGAATACTATAATCATAGGTAGTGTT
GCTATAACTACTGCAGTCATTATTACACCAAAATCTGGGGTATAACCAGAGGCTAATGTG
GATATAAGTAGAGTCATAGTCTTTTTATTTTCGCTTTGTAATATTACTAAAGGCCATAGA
TAAGAGTTCCAGCTATTCATGAAAGACCAAATAGCCCCAGCAGCATAGGCTGATCTCATG
GATGGAAAAACAATAGAGAAAAATATTTTTAGTTCGTTTGCTCCATCGACTCTTGCTGCC
ATAATGATTTCTTTAGGATACATTTTGAAGTTCTGTCTGAAGAAGAAGATGAGAAATACT
GAGGAGAGCATGGGAAGGATTACTCCCCAGTGAGAATCAATCAGATTAAAGGAAGTCATT
AGTTTAAATAGTGGAACCATAAGGGCTGCAAAGGGAATCATCATAACCTTTTATAATCTA
ATACTATGTTTTATACTATTCATTAAATTCATTAATAAATTGACTTCACAAATATGCATA
CTCTATAATATATATCGTTAAATTTTTAACAATTTGGAGGTGATTCTCATGGATGTAAAG
CCCAACTACACTCTTGATGTGAGAGGAGAGGTGTGCCCAGTTCCCGATGTGGAGACCAAA
AGAAAGTTAAAGACAATGCAGTCTGGAGAGGTTCTTGAAGTGCTTATTGATTATCCCCTT
TCAAAGGAAAGGATTCCTCAAGGAGTTAAAGAAGTAGGAGGAGAAGTTTTAGCTATTGAA
GAGATTGGACCAAGTGAGTGGAGAATTTTAATTAAAAAATTATAAATGAAAAGGGAGGGA
TTTATTGATGATCTGGCAAGGCTTGCTAGTTGGTATTCTTTTTGGAGTAGTTTTACAAAG
ATCAAGAATGTGTTTTAACTCTGCTATAAGAGATATTAAATTCAATAAGGATAATTACCT
TGTAAAGATGGCAGCTGTGGCAATACTTATAGAAACCCTTGGTTTTCATCTTGTAGCATC
TTTAGGATGGATAAAACTTAATCCTCTTCCTTTTATTCCATTAGCCCAAATTATAGGTGG
ATTTTTGTTTGGAATGGGCATGGTTCTTGCAGGTGGATGTGCTAGTGGTGTAACTTACAG
AATTGGCGAAGGTTACATCACAGCTATTTTGGCTGGACTTTTTTATGGAATTACTGCTTC
GGCAGTAAGAGGTGGAGTTTTAAACTTTGTTAATTCATGGTTTGGGTCTCCAATTACTGT
AACTATGCAAGATCCTGGTATATATAATGCAGTAGAGGGTAAAGTTAGCCCAACTATTGC
AAATGTTTTAGGCATAAATCCATGGATTGTAGCTATTGTTTTTGCAGTGCTTCTTGCTAT
TTATATTTGGGGTACAAAGACTACTGAGAGACAAGTTTCAGGGTTAAATTGGCTTACAGG
TGGAGTTGCTCTTGGTATTGTAGGTATTCTTGGATATCTATCTCAAAAGAGTTATGCTCT
TGGAATTACTGGTGGATGGGTAAATCTATTAAGAGGTACAGTTTCAGGAGTAGCATATAA
TTGGATTGGAATGGAAGTCCTTGGGATAATAATAGGAGCCTTTGTATCTGCTCTTATATC
TAAGGAATTCAAATTAAGAGTTCCAAAGGATCCTAAGACATATTTGCAAGTTATTCTTGG
AGGAATATTGATGGGGTTTGGTGCAGGTGTTGCTGCGGGTTGTAATATAGGCCATATATT
ATCTGGTCTTCCTCACCTTGCTTTAAGTTCTATTCTTGCTACTATTTTCTTTGTGCTTGG
CAACTGGTTCATGTTTTGGTATTTATATGCAAGAAAGTAGGAGGGAAAAAGAATGCATAT
TGCTATTCAAGTAAATGTTCCACCATATACTTATGAAGATTTAGATACGGCTATACACCT
TGCAGAGGCAGCACTAAAGAGAGGGCATAAGGTTTCTATCTTTCTATTTGCTGATTCTGT
GCTTTCTGTAAATTCTAAAGTAAAACCTTTAAGAGTTGATAGAAACATTCCTTTAAAGAT
GAAGGAACTGTGTGAAAAGGGAGTTGAAGTACACATTTGTGGACTTTGTGCAGAGTACAG
GGGAATCAACTCTGAAAATACAGTGGAGGGCCCCAAATTTTCTGGGGTACCTGAAATGGC
ATCTTTGATATTTAACGCAGATAGATATATGAACTTAATGCCGTAAGGGAGGAAAATTTA
ATGAAAAAAGTGCTCTTTGTAGTTTATCAGAGCCCTGCTGGATCAATATGGGTAAATGAG
GCGTTAAGAAGCGCTTTTGGTATGTATGGAGAAGATCTTGAGCCTTCCATTCTTTTTATG
GGAGATGCTGTGGTAGCAGTAAATAAGAATACCCATCCTGAAAATTTAGGTTGTCTCTCT
CTAAGCATGTCCTTTAAATATCTTGAAAGATACGGGACACCAATTTATGTGGTAAAAGAG
GATTTAGAAAAGAGAAAAATAAAAGAAGAGGATATTGAGCCAACGTGGAAAGCAAAAATT
ATATCAAATAATGAGCTTTCTGAGTTTATTCATTCCTTTGACAGAGTAATATTTTTCTAA
AAGAGGTGAATGAAGATGGCATTAATAATTGTAAAGAAAAGTCCAACAGAAGATATTAGT
AGAAGAATGATAGATCTTGCTATGGAGGGAGACACTATTCTCTTTGTTCAGGATGGGGTT
TTACATGCCATAGATGAGAATACTAAAAACTTAGTTAAGAATGGAGTTTCGGTTTTTGTT
TTAAAAGAAGATTTAGAAGCAAGAGGATATTCGGAAAGTTTGAGTCTTTTTTCTTGTGTA
GATTATGAAGGATGGGTAGAATTAATAGAAAAGAATGAAAAAATAATTTCGTAGGAGGAT
CAGTAAAAATGGAAAGGTTTGACGTGATATTTTTGGGAGCAGGATCTGGAGGTTACGTAG
GGGCTATAAGAGCAGCAGATTTAGGGAAGAAAGTATGTATAATTGAGGCAAGGGAGCTTG
GTGGTACTTGTTTAAATCGAGGATGTATTCCTACAAAAGCTCTTTTAAAGAGTGCAGAGG
TATTTCACACAGTAAAGGATGCAAAAACTTTTGGAATAAATGTTGATGCTTATTCTTTTG
ACGTAAATGGTATCTATTCTTGGAAAGAAAATGTAGTGAAAAAGTTAGTATCAGGAGTAG
AGTATTTATTGAAGTCAAGAAAAGTAGTAATAAAGAAGGGAAGAGGAAGAATTATTGATA
ATGAAACAATAGAGGTTGAAACCCCAGAAGGGAAAGAGATAGTTCAAGGGGATAATATTG
TTATCGCTACAGGTTCTGAGCCAGCTATGATTCCCACATTTAAGATCGATGGAAAGAATG
TATTAACCTCTGATGATGCTTTGAATTTAAGAGAAATTCCCAAAGACATAGTAATTATAG
GAGCGGGAGCCATTGGTATTGAGTTTGCAACTTTTTATAGCACCTTTGGGACAAAGGTTA
CTATTGTTGAAATGATGCCTCAAGTTGTGCCAACTTTAAAGGATAAGAAGGTAGCAAGTT
ATCTTCAAAGAATATTGAATAAAAAAGGCATTGAGGTAAAAGTGGGAGCAAAGATAGAAA
GTGTAGAAGTAAAGGATGGAAAAGTGTACTCTACCTTGTCTACTGGAGAAGTTTTAGAAA
GTGAAAAGGTTTTAGTCTCTATAGGAAGAAAATTGAACTCCGACAATATAGGGCTTGAAA
ATATAGGTGTAAATGTGGATAGAGGAAGAATAGTAGTAGATGAGTATCTCAGAACAAATG
TTAAGAATGTATATGCTATAGGAGATGTGATAGGAGGGCTATTACTTGCTCATAAAGCTA
TGAAGGAAGGAGAAGTGGTAGCGGAAATCATTGCAGGTGAGAATAAAAAGATGGATTATA
GAGTAGTTCCATGGGCTATATTCTCATCTCCAGAGATTGCTGCTTGTGGTCTTACTGAAG
AAGAAGCAAAAGAGCAAGGTATAGAAGTAGTAACGGGAGAGTTCCCATTCTCTGCTAATG
GTAAGGCTGTATCAATGAATGCTACTGATGGTTTTGTAAAGGTAGTTGCTAAGAAAGAGG
ATAAGGTAATAATAGGTGCACAGATTATAGGTCCGGAGGCATCAGTTATGATTGCTGAAC
TTGCCCTTGCCATACAAAATAATTTAACTTTGGATGATGTAGCAGATACTGTTCATACCC
ATCCTACACTACCAGAGGCTGTAATGGAAGCTGTGAAAGTACCTCTTGGAAGCGTAGTAC
ATATTTACCTAAGAAGATAGTTTAGAAAAATTTTTTTCGGACCCCTTGACAAATTTTAAA
ACTATGTTAAAATTATAATTGCCACAGGCATCAAGGGGTCCGAAAGGCTCCCTGATGTGC
CTGACTGGGACTGAGTAAGTCTCAGGGGCCAAGGAAAGGTAAGGAGTAAAATCCTTACTA
AGTACTTGGAGGCCAGAAGGTAACAGGGGTATTGGAAAAGCCCGGTACCTCTGTGAAATC
TGGTAAAACCCTGGGATGAGAGGTCTCGGGAGGGTGCAAGGGAGAAGCTGAGTAGGGTCC
GTTGAGCCTGTGGCACCTTTTTTATTTGGGAGGAAAGGGAATGGTAATCGAAGATATATA
TTATGACTTAGTGAATTATTTTGGAAAAGATGTAAAAAGGATAAATCACGCTACTAAAGT
TTGGGTTTTTGCGAGAATTATAGGGAAAAGAGAAGCCTTAAATGAAGAGACTCAGCTAAT
ACTTGAAATTTCTGCAATACTTCATGACATTGGTATAAAGGTTTGTGAGGAAAGATATGG
TTCTACAGCAGGAAATTTACAAGAACTTGAAGGGCCTAAAGAAGCGATTAAAATTCTTGA
GAAATATCCCTTAGACAATAGGATATTAGAAAGAGTGCTATTTCTCATAGGAAATCATCA
TTCCTATGAGAAGATTGATAATATAGATTTTCAAATTCTTGTGGAAGCAGATTTTCTTGT
AAATATCTTTGAAGATAATATAGATAAAAGTACTGTCGAGTATATAAAAGAAAAGTATTT
TAAGACTGAGACAGGGAAGTATTTAATGAATATAATGTATGGTTAATTACTTATTTTGGT
TAATTTCCTCAGTAATAACCATATACTTACTTTTATATTCAAGAGGCTTTTATTTAAAAA
TTTTCTCTGTTTTAGTACGAGACTTTTATCTGATAAACGTGATAGATAAGTTTTTATTTA
TTATTCTCTCTTTTTTTGCTTTAGGTTTTATTATTTATTTTGAAAGTTTTTATAGGAAAA
GAGAGCGCGTAAAATCTTATTTAAAATTTTTATTAGTAACGGGTATACAGCTAATAATCT
TGTTTCTTTTTCAATTTACACCATATTTACTCTTAAGAACCCCCTTATCTTATAAAGAGG
CTATCCTTCTAATTTTAGAATTAATTCTGGGTGGACTATTTATAGGATTTTATATTGTTC
ACAAGAAATCTCGAGTTTTGTAAATTAAAACCTGATTCTCTTTTTTATTCCAAAGTTTTT
AATTAAAAATTTTTAAGGACTGATTTTGACCTTGTGAGGTTTTATTATAGGGGGTGAAAC
TAAAATTTGGAGGTGAGAGTTTATGAAAAAGTATGTGAATCTTCTTCTCAGTATCCTTTT
AATTTCACTTTTCCTCTTTACTACTGGTTTTGCCCAAACAGGGACTAAGGTTTACATTAA
CAAAGTTAATAGTCCAGATGGGGGATTAATTGAGCCTGCAAAGTCACAACTAATTAACAA
GTTGATGGGAAAGGGATTTGTAATTACTGAGAAAAAAGATGAAGCGAATTATTTAATTGA
TCTTGTAATTGTAAGTGCAAATAGCAAGAGGAGTTTTAACTGGCTGATTCTTATTTTCCC
TGCCTGGCCTCTTGTACCATTTACTACCGTTCAGGGCGAAGCAATAGTGGCTTTGAGGAT
ATATGATCAAGCAGGGAATGAGGTATTATTTGATCAAACTGGTGCTGTAAGAAACGGAAT
GTGGTTCTTTGGAGATTTTGTATCAGGAAGTTCTGTAATAAAAGGAGCAGTAAATGATTG
TATCAATATACTTACTTCTAGGATGAATTTACGATAGTTCCTCATTCTTAAATGGAAGGG
GAGAGATACACTCTCTCCCCTTTTAATCTTCTTACTTTTGTCTTTAAGTAAAAAAATAAT
TTCTTGTTGTGTAAAAATTATTACTTTAAAATATTTTTTAAAAACTCTTTTAAATCCTGT
CTATTCCTTTTATTTATTTTTTTCTTTATCATCTTTAAATTAATTCTTAGTGTATATTTT
TAAAAATTCGTTAATGTGGTATACTAACACAAATTAATTGGGGAGGTGTACTATGAAAAA
GAAAAGTATTCTTTTTGGGGTCCTTACAGTTATTCTTTTCTTTTTAATGATCGCCAATTT
AGGAGCTCAGACAAAAAAGGTAAGACTTAGTATTATAGATGTAGCAGGTAATTTGCAATT
AACAAAACCAGCTATTGAGGCTTTTAAAAAGGCAAATCCTGATTTAATTGAAGATATAGA
GTATTTAAAGGCTACGGCTCCAGAACTTCCAGCTAAGATAAAAGCACAGCAAATGGCAGG
GAATATTACAACTACGATGGTACTTACAGGATATGATGCTATGGCTTCTGGTCTTGAAAT
GGATCTTTGGGAGAATATTTATCCTACTTATAAACAATATTTTCCCAATTTAGAAAGTAG
GTATTTACCAGGAGCAAAAGCTGCATTTGATCTTTTTAAGGGGTATGGAATAGTAGTTAC
ATATTGTCCTGGTGGTCCAATGTTTACCTATAACCCTGAAAAGGTTAAAAAGGTTCCACA
AACAGCTGAGGAGCTCCTGGAGTGGGCAAAACAGAATCCAGGAAAGTTTATGTATGCAAG
ACCTGCCAATTCTGGACCTGGAAGGGCTTTCTTACAAGGTTTACCTTATATTCTTGGAGA
TAAGAATCCCAAGGATCCTAAAACCTGGGATAAGACATGGGCATATCTAAAAGAGCTTGA
TAAATATATAGATTATTATCCTACAGGAACAGCAATAACCTTCAGAGAGTTAGCAGAAGG
TACAAGATGGATTATAGCAAGCCATCTTGGTTGGGACATGAACCAGAGAATTTTAGGGGT
AATACCTTCTAATTTTAAAGGCTTTTTCTTAAAGAATACGACTTGGGTGACAGATGCCCA
CTTTATGTGTATGCCTAAGGGACTTGATGAGGCAAGAAAGAAAGCTACTTTACAGCTTAT
GGCGTGGCTTTTAAGAGCAGAAATGCAAGCTTTAACCTATGATGATGGTTATTTCTATCC
TGGACCTGCCATTAAGGGTGTACCATTAAGCAGTGCTCCAAAGGAAACTCAAGATAAGAT
AAAAGCAGCAATGAGGCCTGAATATGAAAAAGCAATAAAGGAATTTCCATCTACCACACA
GCTTGGAGCAAAAGAACTTGTAGAAGCTTTTGATATGTGGGATAGAATGATAGGGGCAAA
AGTTAAGTAATAAAAGAGTATACTGAGTAAGGAGGGGGGTATATAGAAATCTTAGGAATA
TAGGGGGCAAAAGATGAGAGAATTTAAGGAGCTTAGGATTACAGGATTAAATAAATATTA
TGGGAATAAAAAAGTTGTCGACAATTTTAATTTGACCATAAAAAATGGAGAATTTGTAAC
TTTATTAGGCCCTTCTGGCTCTGGTAAATCTACAGTTTTAAATTGTATAGCAGGCTTAAT
TCCTATAGATGGGGGAAGTATATACATTGACGACGAATGTCTCGATGATGGTAAAAATTT
TGTGCCTCCTGAGAAAAGAAATTTTGGAATGGTTTTTCAAAATTATGCCTTGTTTCCTCA
TTTAAGTGTCTTTGATAATGTGGCTTTTGGTCTAAGATTGAGAAAGCTACCTAAGGAGGT
AATTAAAGAGAAAGTTATAAGTGCCCTTAGGATGGTTCATTTAGAAGAGCATGTTAATAA
ATATCCTAGGCAACTTTCGGGGGGAGAGCAACAGAGAGTTGCACTTGCAAGATGTATTGT
TATGGAGCCAAGAGTGATGCTTCTTGATGAGCCTCTTTCTAATTTAGATGCTCTTTTAAG
AATTGAGATGAGATATGAGCTCAAGGCTCTTCATGAAAGGTTAAAAATAACTACCATATA
TGTTACTCATGATCAGCAAGAAGCTTTAGCTTTATCTGATAGAATTGTAGTACTTAATAA
AGGTAAAATTCAACAAATAGGTACTCCTGAAGAGATTTATTCTTATCCTTCTAATTTATT
TGTGGCAAACTTTTTAGGATTTAGGAATATATGGGAGGTAAAGATATTAAAGCTTGAAGG
TGACAATGTGGCTTATATTAAATTTGGAAGTGTAAATTTAAAGGCTACTCTTCAGGATAA
ATATAAGAGTCATATAAGAAATATTTTTGAGAATAATAAAAGAGCATATATTTCAGTAAG
ACCTGAAGATATAGAAATAGGAGAAGGTTTGGAGAATAATATAGAAATAAAGATTGAAGT
TATAGAATATTTGGGACATCATAAACAATTCTGGGGAGTAACTTCTGATGGGATAAATAT
AGAGGTATCTAAGGAATCGAATATAAGTTTAGAACCTGGAGATAGTGTAAAAATATGGAT
ACCTCCTGAGAGAATTCTAATCTTCTCAGAGGAGGACTAAATATGGGAAGACGTAACACT
CTTACTATAATATTATTTCTACTTCCTGCCTTTGTGTATTTAACTTTTTTATTTGTTTAT
CCCTTTTTATACGGCTTAAATCTTAGCCTAACTGATGAAAGAGGTAATTTCACCTTAAAC
AACTTTATACGTTTTTTTAGTGATCCTTGGGATGCTAATACTATTTGGATTACATTAAAA
ATCGCTATACCTGCTACCTTATTAAGTATATTAATTGCCATCCCTCTTGCATATTACATG
AGACATGGTATAAAGGGTGAAAAATTTATTACTATGTTATTGATTCTTCCTATAACTCTG
GGGAGTGTCTTTATTGCTGAGGGTATGCTTACTTACATGGGGCCTAATGGCTGGTTGAAT
AGGCTTTTAATATTTTTAAAAATAACTGATAAACCTTTAAAATTAACTCATAATTATTTG
GGAGTTTTAATAGCTCTTATTATTCAAGGTTTTCCTTTCGTTTTTCTCATGCTACTTGGT
TATATTTCTGGTATAGACCCTAATTTAGAAAAAGCTGCAAGTGTATTAGGGGCAAATAGA
TGGCAGATATTTTGGAAGGTAATGTTTCCCTTGTGGCTTCCAGGGATTACTATGGCCATG
TCTTTAAATTTTGTTATGAATTTTACAGTTTTTCCTTCTGCGGTCCTTTTAGGACAACCC
TCTGGTCCTACAAGAGTAATATCTATTTCTGCTTTTCAATGGGCTTTTGAGAAATTTAAT
TTTCATATGTCTTCTGCTGTGGCAATAATCATGGGTATAGTGGAGTTAATTTTTATACTT
ATAGTTATGTTTATTAGACAAGGGTTATACAGAGGCTCTACAGTGGCAGGAAAAGGATAG
GAGGATTAAGATGAGGAATAGAGTAGGTCTATCAAAAGCGTTATTTTGGTTTGCCATAGT
GATCTATTCTTTTAATATTCTTGGTATTATTCTTACAGTGGTTTTAAATTCTTTAAGTAA
AGAATGGTATGGTGAATTGTTGCCCAAAATATTTACTTTTGAGTGGTATGCTTATATGGC
AAGAGAACATGATCTTCCTCAGCTTCTTTATGCCACCTTTGTAGTTGCAATATCAGTAGC
TTTGATAGCTTTAATAATTGGCCTTCCTACGGCATATGTTTTAGCAAGATATGATTTTAG
ATTTAAAAATGTGATCTTATCTCTTTTATTATTGCCTATGCTTATACCACCGATGACTTA
TGGTATTCCTCTTGCTGCATTATTGTACAAACTAAGACTTGCTACAAGGCTTCCTGGAGT
TATACTTGCTAATCTTGTACCAGTAGTACCTTATGTAACCTTAATCTTGACTCCTTTTAT
TGAACAGATAGATGTCAGTTATGAATCTGCAGCAAGAGTTTTAGGGGCTAACAGATTGCA
AACCTTTTTGAAGATACTTCTCCCTCTAACCGTACCGGGAATCTTTACTGCTGCGCTTCT
GTCCATTGTAAGGACAATTGCTATGTTTGAATTAACGTTTTTAGTAGCAGGGCCAAAATC
TCAAACAGTAGTTGTAGCTCTCTACTATGATGCTTATGCTGCTGGAACACGTCCTCCTCA
GGCTATTGATGCTTTAGCAGTTGTATACTTCTTAATTACTATGACTTTTCTTGTAATTGC
TTTGAGATTTGCAAGCCCAACTCAATTTGTTTATAGAGGAAAATAAGGGGGAGACAAAGT
TGGTGTTTCCCCCTTAGTATCATACTTCTCAGAAGTAGTCCCAGCAGAAGGTTGGATACT
CTGAAAACAGTTTATTAAAGTCGTTAAGAGCATTAAAGTTGTTAACTTCTATATATCCGA
GGTTATAAGCCGTTTTTGGAGATATGGTTCCTGTAATTATCTGAGATAAAGTGTTTATGT
TTATTGCTATGTCATACTCTAAACCATCTTTCTTCTCTAAATTTCCTTTCCCATTTTCTA
TTTCTAAATTCCATATTCCATCATTCCATTCTCCATGTTCGTCTTTAATTTTTAATGCAA
TTTTGATATTTATATTTTCATCGTATTTTAATGACGAAAGTGCCCTTTCTACATCTATAA
CTCTTATCATGAAGGTTGGCTCAATAGAGCATTCTCCCCTTGGATTGGGAAGAATAAAGG
GTAGAGGATCATCAAGAGGGGCAGTCCATTCTACTTCTTCTATAGTCATGGCCTGTCTTG
AAAATAGACTTAAAAATCCTTTATATGCAGAGGTGTTTAAAGTTATCATTTCCCTTACAA
CAATTCTATTTATATTCGTTTTTTCTACACTATAAAGGAGATATCCTTCTATCTCTTTAT
CTTCATAAATATAAAGATACGTTAGGGTGCGGGTTCTAAAAATTAGGCTTTCCCATCTTT
CATCAGTTCTTTTTATGGAGCCAGAGAAGTTTTTAGAAAATTTATCATATACAGGTTTTA
TAAGTTTCCAGTCTTCAAGAGGAATTCTTTTTACCTTTTCCATTTCAGGAAATTTAGGAA
TGGAGTAGGTTTTTCTACGATATCTTTTTTGAAATCCTCCGAGCTCCCATCCAAAGGTTC
TATAAAATTCAAAGGAGAAAGGATAAAGGGAGGAAAAAGTACTGCCATTTTCTTTTGATA
TTCTAATAGCCTCTCTTAGTAAATAATGTACATAATTTTTTCCTCTTTTTTCTGGAAGGG
TAGCTACACCTCCTATTCCTGAGAAGGAAAAGAGCTCTCCTCTTACATATCCCTCCATAG
GTATGATGCTGAGGGCTGAGACTAATTTGTTATTTTCGATTGCTCCTATACAATTTCTTA
TACTTTTCTCATTTACCCATGTACTTACCTGTTCATAGGGAAAAGCAAAAGATTGGCTCC
AAAGCTCAATTAAATCATCAATATATGAGGGGTTTAATCTTATTATCTCCATTTTTATCC
CTCCATAAGTTTATTATGAATAAGCTCTACAAGGGTGTACCCTTTAAAGGGGTAGTCTTG
TGTGACTTCCCAGAACATAATTCCCCCGAGGTTATTTTTAATTACATAGTCACATTTCTC
TGAGATGGATTCTTCATCATCATAGGAGTACATAATTTTTTCTTTGGGATTCCATAGCCA
GGGGACTTTTGCGTACTCATCTCTAAATTTTATGTAATCTGGATCATTTTCTAGTACTCC
TCTTATAAAGAAAAAGGGATTACTTCCTGAGGGATGGCCTTCACTATCAAATATCCCATA
GGGAATTCCCTTTACTTTTGCAAAAAGTCCATTATAGCCTTCATCCTCACAAATCCATCC
CTTTCCATAAAAGGGAACTCCAAGAACAATCTTTTCGGAAGGTACCTTAAATTTTAAATA
TTCTCTTACTGCAGAGTCACAGTTTGCTCTTTCTCGGCTTTTTTCATCAGGATCTTTTGG
GGTTCCGTAAAGAGGAGAATGGTGATTGGTGTATTTATCCCAAACGCCATGAAAGTCGTA
GGTCATGAGATTAATAAAATCAAGAAATACATGGTACTTGTCTGGCTCAGTATTGTGAAT
TTGAGTATAACTTGCAGGAGCAGCTATGGTAAGAAGAAGATCTTTATTTTCCTCACTCAA
TACTTCCCTTAAGGTTTTTAGAAGTAAGGTAAAATTTTCTTTATCTTCAGGACGAGCTTT
ATTGGTGGGCAGTCCGCCACTTACAGGAAATTCCCAATCAATATCTATTCCGTCAAGATT
AAATTCTTTTATTAATTCAAGGGCACTTTTAGCAAATTTTCTTCTATTTTCTTCTGTTAA
CGCCACATCAGAAAACTCTCCAGAGTCTGTCCATCCTCCAACTGAGATTAATACTTTTAC
TTTTTTGTATTCTTTTTTAAATTCTTTTATCTTTTTCATATTTGAATAAAAAAGATTTTC
GTCAATGGGATGTACTTTTCCATCTACTATCTTGGCAAAAGCATAATTAATATGAGTTAA
GAATTTCCAAGGAATATCTTCTATAGAATAACCCAAATATTCATCCCTTACTTTCCACTC
AGGAAAATAGGCAACTACTCTTTTTTGAGGCATTTGTAAACCTCCTTTATGAAATATTAA
TTTTATTTTAACATATGTTTTTTTATTTTTTATTTGGTTTTAACTGCTATTTAAAACAAA
ACTTATATGCTTTATTATGGAGAGAAAATTCCCAAAAACTTGAAAGGGGGTATTTAAAAG
TGAGGTTTGACAGGGTGTTTTCAAAAGTTCTCCTAATATTTATTTTGGTGTTAGGTTTTG
TATTCTTTTCCTCTTCTTTTGGGGTAGCTCTTCAGTCTTCCTCTTCCCTCTATAAAGGAA
AGCCTGTAAAGTATATCTTTTGGTTTATTGGGGATGGAATGGGATTAAATCATGTATATC
TGACAGAAGCGTTTCTTGGCAGGAAATCCAATAGTCCATCTATAGAGAAGTTAAGTTTTA
CTCAGTTTCCTAATGTGGGTTTGATGACAACTTATGCTGCTGATAGTTATATTACTGATT
CTGCATCTGCTATTACTGCTATGGCAGCAGGTAAGAAGACTAATGATGGAGTAATTAATA
TGGATCCAACTCTTAAGTTTAAATATAAGAGTGTTGCTGAGGAGGCAAGGGATTTAGGAT
ATAAAGTAGGGGTTTTAACCAGTGTATCTATTGACCATGCAACTCCTGCTGGCATGTATG
CTCATCAACCAAGTAGAAATAATTACTATGCTATAGCTCTTGAACTTTTTGAAAGTAATT
TTGACTATTTTGGGGGAGGCGGATTCTTACAGCCTCAGGGTAAGGATGGAAAACAAAAGG
ATGTATATGAGATTGCAAAAGAAAAAGGATATAAGATTGTGGATAAGATTGAGGATTTTT
TGAAGTTGAGAAAAGGAGATAATAAAATAGTCGCTATCAATCCTATACTTGATTCTTCAA
AGGCACTACCTTATGCTATAAACCGCTTAAGAGGAGCAAATTTGGGACTCTCTCTTGCAG
ATTTTACTAAAAAGGCTATAGAGCTTTTAGACAATCCTAAGGGCTTCTTTATAATGGTAG
[truncated: 1,592,800 more chars]
