# Supplementary material for: Regions Enriched with Reverse Complement Triplets in Bacterial Genomes
Source: Int J Mol Sci. 2026 Feb 28;27(5):2301. doi: 10.3390/ijms27052301 (PMC12985086; doi:10.3390/ijms27052301)
Supplement: Supplementary file 1 [file ijms-27-02301-s001.zip › for_send/45/Ecoli/class/mirror.txt]

SMAX= 1261.00     KMAX=    1289   
NOM=     1     2     3     4     5     6     7     8     9    10
NOM=    11    12    13    14    15    16    19    21    22    23
NOM=    24    25    26    27    29    30    34    35    36    37
NOM=    39    41    43    44    45    47    48    49    50    51
NOM=    52    53    54    55    56    59    60    61    62    63
NOM=    65    66    68    70    71    73    74    75    76    77
NOM=    78    79    80    81    82    83    84    85    86    87
NOM=    92    93    94    95    97    98    99   100   101   103
NOM=   104   105   108   110   112   116   119   120   121   122
NOM=   124   125   126   127   128   129   130   131   132   133
NOM=   135   136   137   138   140   142   143   144   146   147
NOM=   148   151   152   153   154   155   156   157   158   159
NOM=   160   161   162   164   166   168   169   173   174   177
NOM=   178   179   181   183   186   187   188   189   190   192
NOM=   193   195   196   198   199   200   201   202   203   205
NOM=   206   207   208   209   211   213   214   217   218   219
NOM=   221   222   224   226   228   231   233   235   236   237
NOM=   238   239   240   242   244   245   246   248   251   252
NOM=   256   257   258   261   262   263   264   265   266   267
NOM=   269   270   271   273   275   276   277   278   279   280
NOM=   281   282   283   284   285   286   287   288   290   292
NOM=   293   297   300   301   303   304   305   308   309   310
NOM=   311   314   315   316   317   318   319   320   322   324
NOM=   325   326   327   328   329   330   332   333   334   337
NOM=   339   340   342   343   345   347   350   352   353   354
NOM=   355   356   357   358   360   361   362   364   365   366
NOM=   368   369   370   371   372   373   374   375   376   377
NOM=   378   379   380   381   383   385   386   387   388   389
NOM=   390   391   394   395   397   398   399   400   401   402
NOM=   403   404   405   406   407   408   410   411   414   415
NOM=   416   417   418   419   420   421   422   423   425   426
NOM=   427   428   429   430   433   434   435   436   437   438
NOM=   439   440   441   443   444   445   446   449   451   453
NOM=   454   456   457   458   459   462   463   466   467   472
NOM=   473   474   475   476   481   482   484   485   488   489
NOM=   490   491   492   494   497   499   500   502   503   504
NOM=   505   506   507   508   509   511   512   513   514   516
NOM=   517   519   520   521   523   524   525   526   527   529
NOM=   531   532   533   534   536   537   540   542   543   544
NOM=   545   546   548   550   552   553   554   555   556   557
NOM=   558   560   564   565   566   567   568   570   571   572
NOM=   575   576   577   579   580   581   583   585   586   587
NOM=   588   589   590   593   594   595   597   599   602   603
NOM=   604   609   611   613   614   615   616   617   618   619
NOM=   621   622   623   624   626   630   631   632   633   638
NOM=   644   645   647   648   649   650   651   652   653   654
NOM=   655   656   657   658   659   660   661   662   663   664
NOM=   665   666   667   668   669   670   672   673   674   676
NOM=   677   678   679   680   681   683   684   685   687   689
NOM=   690   691   692   693   694   695   696   699   700   704
NOM=   705   706   708   710   712   714   715   719   720   726
NOM=   727   728   729   730   731   732   733   736   737   738
NOM=   739   740   741   742   745   746   747   751   752   753
NOM=   755   756   760   761   762   763   764   765   766   767
NOM=   768   769   770   772   774   775   777   778   779   781
NOM=   783   784   785   786   788   789   790   791   792   793
NOM=   794   795   796   797   798   799   800   802   803   804
NOM=   805   806   807   808   809   810   812   813   814   815
NOM=   816   817   818   820   822   823   824   825   826   827
NOM=   829   830   831   832   833   834   835   836   841   842
NOM=   843   846   847   849   850   851   853   854   856   859
NOM=   860   861   862   865   868   871   872   873   874   875
NOM=   877   878   879   880   884   885   886   887   888   889
NOM=   890   891   892   893   894   895   896   898   900   901
NOM=   902   903   904   905   906   907   909   910   911   913
NOM=   914   915   917   919   920   922   925   926   927   929
NOM=   931   932   933   934   935   936   937   938   939   940
NOM=   941   945   946   947   948   949   951   953   954   957
NOM=   958   960   961   962   963   964   965   966   967   968
NOM=   969   970   971   972   973   974   975   976   977   978
NOM=   980   981   983   984   985   986   987   988   989   990
NOM=   992   993   994   997   998  1000  1002  1003  1006  1007
NOM=  1008  1010  1011  1012  1013  1014  1015  1016  1017  1018
NOM=  1020  1021  1022  1024  1025  1026  1027  1028  1029  1030
NOM=  1032  1033  1034  1035  1036  1037  1038  1040  1041  1042
NOM=  1043  1044  1047  1048  1049  1050  1051  1053  1054  1058
NOM=  1059  1060  1061  1062  1065  1066  1067  1068  1069  1070
NOM=  1071  1072  1073  1074  1075  1078  1081  1082  1083  1084
NOM=  1085  1086  1087  1088  1090  1091  1094  1095  1096  1097
NOM=  1098  1099  1100  1101  1102  1103  1105  1107  1108  1109
NOM=  1111  1113  1115  1116  1117  1118  1119  1120  1122  1125
NOM=  1127  1128  1129  1130  1132  1133  1134  1136  1138  1139
NOM=  1140  1141  1142  1144  1145  1147  1148  1149  1150  1151
NOM=  1152  1153  1156  1157  1158  1160  1161  1162  1163  1165
NOM=  1166  1167  1168  1169  1170  1171  1172  1173  1174  1175
NOM=  1177  1182  1183  1185  1186  1188  1189  1190  1192  1194
NOM=  1197  1198  1199  1200  1201  1202  1203  1204  1205  1206
NOM=  1207  1208  1210  1211  1212  1213  1214  1215  1218  1219
NOM=  1220  1221  1222  1226  1227  1229  1230  1231  1234  1238
NOM=  1239  1242  1243  1244  1246  1247  1249  1250  1251  1252
NOM=  1253  1254  1255  1256  1257  1258  1259  1260  1261  1262
NOM=  1265  1269  1270  1271  1272  1274  1276  1277  1278  1279
NOM=  1280  1281  1284  1285  1286  1287  1288  1289  1290  1291
NOM=  1292  1294  1295  1296  1298  1299  1302  1303  1306  1308
NOM=  1311  1312  1313  1314  1315  1319  1320  1321  1322  1323
NOM=  1324  1325  1326  1327  1329  1330  1331  1332  1333  1334
NOM=  1335  1336  1337  1338  1339  1341  1342  1343  1344  1345
NOM=  1346  1347  1349  1350  1351  1352  1353  1355  1357  1358
NOM=  1359  1360  1361  1364  1365  1366  1367  1369  1370  1371
NOM=  1372  1374  1375  1376  1377  1378  1382  1384  1385  1386
NOM=  1387  1388  1389  1390  1391  1392  1395  1396  1397  1398
NOM=  1400  1401  1402  1404  1405  1406  1409  1410  1411  1412
NOM=  1413  1414  1415  1416  1417  1418  1421  1422  1423  1424
NOM=  1425  1426  1427  1428  1430  1433  1434  1435  1436  1438
NOM=  1439  1440  1441  1442  1446  1447  1450  1451  1452  1453
NOM=  1454  1455  1456  1458  1459  1460  1461  1463  1465  1466
NOM=  1467  1468  1469  1470  1471  1472  1473  1477  1478  1479
NOM=  1480  1481  1482  1483  1484  1485  1487  1488  1489  1490
NOM=  1491  1492  1493  1494  1495  1497  1498  1499  1501  1502
NOM=  1503  1505  1506  1507  1508  1509  1511  1513  1514  1515
NOM=  1516  1517  1519  1520  1521  1522  1523  1524  1526  1527
NOM=  1529  1530  1532  1534  1535  1536  1537  1538  1539  1540
NOM=  1541  1543  1544  1545  1546  1548  1549  1550  1551  1552
NOM=  1557  1560  1561  1562  1563  1564  1565  1566  1567  1569
NOM=  1570  1571  1572  1573  1574  1575  1579  1580  1581  1582
NOM=  1583  1585  1586  1587  1588  1589  1591  1592  1593  1595
NOM=  1596  1598  1599  1600  1601  1602  1603  1605  1606  1607
NOM=  1608  1609  1610  1612  1613  1614  1615  1616  1617  1618
NOM=  1619  1620  1621  1623  1625  1626  1629  1631  1632  1633
NOM=  1634  1635  1636  1637  1639  1640  1642  1643  1645  1646
NOM=  1648  1649  1650  1651  1652  1653  1654  1655  1656  1657
NOM=  1658  1659  1660  1661  1662  1663  1664  1667  1668  1669
NOM=  1672  1674  1675  1676  1677  1678  1680  1684  1685  1686
NOM=  1687  1688  1689  1690  1691  1692  1693  1694  1695  1696
NOM=  1697  1698  1699  1700  1701  1703  1704  1706  1707  1711
NOM=  1712  1713  1714  1715  1716  1718  1719  1721  1724  1725
NOM=  1726                                                      
KK= 3636787  LL= 3637896  Z=    5.64  JJ= 3636697  DL=  1110    
CGCCAGCACCTGTAACTCTTCGAGCAACGGTTTATGCAGAGTGAATGGCACCAGACCCGCGCGGGTCGGCAGCACGTTGAGGCCAAATTGTTCGGCAATCTTATAACCAAACGGCGACGCGCCCAGCCCCGGCATTGACAGCCCACCAGTCGCGATGACCAGCTTTTCGCAACCGACAGTCATGCCGTTCAGATCAAGCGTGAAGCCTGTTTCATCCTTCGCCACACTCAGCACTTCGCTACGCAATCTGAAGGTCACATTGCCCTTCTCGCACTCATCCACCAGCATGTCGACAATCTGCTGCGCGGAGTCATCGCAGAAGAGTTGCCCTAACGTTTTCTCGTGCCAGGCGATGCCGTGTTTATTGACCAGATCAATGAAATCCCACTGGGTAAAACGTGCGAGTGCAGACTTACAAAAATGCGGATTCTGGCTCAGATAAGCGCCTGGTTCGACATAAAGGTTGGTAAAGTTGCAGCGCCCACCGCCAGACATAAGGATTTTGCGCCCTGGTTTTTTACCATTATCGATCAGCAGAACCCGGCGTCCTGCCTGACCTGCCAGCGCAGAACAGAACATACCCGCCGCACCAGCGCCTATAATAATGGCATCAAACCTTTCCACGTTGCGCTCCTCTTAGAAAAAACGGGCGTGAATTGTAAAGATTCCTCAGTGGTCGCACCAGCATCAATATTACTAAAAGGAAGTATTTGCCTGAATTATATAAGATAATTATTTTTTGAGTGAAATCCATACAGGGGGCAAATCAAAAAAAGTCTATATTTCACTTTGCCCGCGCCGCGAAAGTCACTGATAATGCGCCGCGTTCATGTCCTCAAAATGGCGTAACGTCCTATGCTACATTTGTTTGCTGGCCTGGATTTGCATACCGGGCTGTTATTATTGCTTGCACTGGCTTTTGTGCTGTTCTACGAAGCCATCAATGGTTTCCATGACACAGCCAACGCCGTGGCAACCGTTATCTATACCCGCGCGATGCGTTCTCAGCTCGCCGTGGTTATGGCGGCGGTATTCAACTTTTTGGGTGTTTTGCTGGGTGGTCTGAGTGTTGCCTATGCCATTGTGCATATGCTGCCGACGGATCTGCTG                                                                                                                                                                                                                                                                                                                                                                                                                                                                                                                                                                                                                                                                                                                                                                                                                                                                                                                          
A===      314      111      223      123      343      433      112      133      113      124      134      313      244      243      234      323      413      334      333      233      231      1
B===      324      222      411      412      434      443      122      442      422      312      342      424      331      431      341      414      423      344      444      441      241      4
RRR=  20809.6   7748.7   5275.2   4231.2   3402.1   2005.9   1708.5   1270.3    402.6    270.1     60.8      0.0      0.0      0.0      0.0      0.0      0.0      0.0      0.0      0.0      0.0      0
M=    87675.   103247.    62833.        
M=    62206.   102926.    86208.        
M=    97400.    73086.   107122.        
M=   105569.    73591.    96687.        
J=   1      11.1  66.9 -78.0            
J=   2     -77.7  68.9   8.7            
J=   3      16.7 -66.9  50.2            
J=   4      47.0 -63.4  16.4            
SMAX=  116.00     KMAX=     639   
NOM=    18    20    69    90    91   113   117   123   145   167
NOM=   171   172   184   185   210   223   229   253   255   260
NOM=   274   302   336   344   442   448   455   460   464   479
NOM=   493   498   501   510   539   541   562   569   574   592
NOM=   598   606   607   612   628   634   635   639   642   702
NOM=   717   722   735   758   759   773   780   819   837   844
NOM=   857   864   883   897   899   912   923   942   943  1023
NOM=  1039  1052  1077  1079  1143  1159  1176  1180  1184  1191
NOM=  1193  1196  1216  1236  1245  1267  1273  1275  1283  1300
NOM=  1305  1307  1310  1318  1354  1379  1383  1393  1419  1432
NOM=  1448  1457  1462  1504  1510  1547  1553  1597  1638  1665
NOM=  1670  1702  1705  1709  1710  1717                        
KK= 1776589  LL= 1777218  Z=    5.62  JJ= 1776019  DL=   630    
GGTCCGATTGGCGGAATTACTTCACAGGGGATCGCCTTTGGCGCGAACGTGAATACCCGTGCCATTCTGGATATGACGTCCCAGTTTGATTTTTATCACGGTGGCGGTCTGGATGTTTGTTATTTGAGTTTTGCTGAAGTCGACCAGCACGGTAACGTCGGCGTGCATAAATTCAATGGTAAAATCATGGGCACCGGTGGATTTATTGATATCAGTGCCACTTCGAAGAAAATCATTTTCTGCGGCACATTAACTGCGGGCAGTTTAAAAACAGAAATTACCGACGGCAAATTAAATATCGTCCAGGAAGGACGGGTGAAGAAATTTATTCGGGAACTACCGGAAATTACTTTCAGCGGAAAAATCGCTCTCGAGCGAGGGCTGGATGTTCGTTATATCACTGAGCGCGCAGTATTCACGCTGAAAGAAGACGGCCTGCATTTAATCGAAATCGCCCCTGGCGTCGATTTACAAAAAGATATTCTCGACAAAATGGATTTCACCCCAGTGATTTCGCCAGAACTCAAACTGATGGACGAAAGATTATTTATCGATGCGGCGATGGGTTTTGTCCTGCCTGAAGCGGCTCATTAACAGGAGTATAATGATGGATTTTTCTTTAACTGAAGA                                                                                                                                                                                                                                                                                                                                                                                                                                                                                                                                                                                                                                                                                                                                                                                                                                                                                                                                                                                                                                                                                                                                                                                                                                                                                                                                                                                                                          
A===      111      123      223      314      433      343      112      133      113      124      244      243      234      313      323      413      334      333      233      231      224      1
B===      222      412      411      324      443      434      122      442      422      312      331      431      341      424      414      423      344      444      441      241      311      3
RRR=    629.0    589.9    438.4    432.2    389.7    230.2    176.4    126.1     10.0      7.0      0.0      0.0      0.0      0.0      0.0      0.0      0.0      0.0      0.0      0.0      0.0      0
M=     8137.     9281.     6124.        
M=     5885.     8961.     8490.        
M=     7493.     6987.     9519.        
M=    10555.     6841.     7937.        
J=   1       3.4  16.9 -20.3            
J=   2     -22.4  14.0   8.4            
J=   3      -5.9 -11.8  17.7            
J=   4      24.0 -18.3  -5.8            
SMAX=   70.00     KMAX=    1399   
NOM=    46    58    72   139   141   150   163   175   212   294
NOM=   295   313   323   351   363   384   393   412   413   424
NOM=   447   468   470   477   478   538   559   573   591   596
NOM=   620   671   675   682   698   703   713   724   754   821
NOM=   845   858   863   869   876   916   950   979   995  1001
NOM=  1055  1126  1187  1224  1235  1241  1248  1268  1316  1328
NOM=  1363  1380  1399  1403  1431  1444  1531  1644  1666  1708
KK= 3863828  LL= 3864937  Z=    4.89  JJ= 3863798  DL=  1110    
GTTTTTTCAATCGATTAAGCAGAACTTGTGTGCGCATTACCCGGGCTTGCAGGCAAAAAAGAGATCTAGAGATGATCTACAAAAGCATTGCGGAGCGGTTAAGAATTCGACTTAACTCCGCAGATTTCACGCTAAACAGCCTTCTTCCCGGTGAAAAAAAGCTGGCGGAAGAGTTTGCGGTATCGCGGATGACCATCCGTAAAGCCATTGACCTGCTGGTAGCGTGGGGGCTGGTGGTCCGCCGCCACGGTAGTGGCACTTACCTGGTGCGCAAAGATGTACTGCATCAAACCGCCAGTCTGACCGGGCTGGTGGAGGTGTTAAAACGGCAGGGAAAAACGGTCACCAGCCAGGTGCTGATTTTTGAAATCATGCCTGCGCCTCCGGCCATTGCCAGCCAGTTACGGATTCAAATCAACGAGCAGATCTACTTCTCCCGTCGCGTTCGTTTTGTGGAAGGGAAACCGCTGATGCTGGAAGACAGCTATATGCCGGTAAAACTGTTCCGTAATCTTTCGCTGCAACATCTGGAAGGGTCGAAGTTTGAATATATTGAACAAGAGTGCGGGATTTTGATTGGCGGTAATTATGAAAGCCTGACGCCAGTGCTCGCCGATAGACTGCTGGCGCGGCAAATGAAGGTAGCGGAACACACGCCACTGCTGCGGATCACCTCGTTGTCATATAGCGAGAGCGGGGAGTTTTTGAATTATTCAGTGATGTTCAGAAATGCCAGCGAATACCAGGTGGAGTACCATTTACGGCGACTCCACCCGGAAAAGAGTTAACCGATACTCCAGAAGAGCACCGCCAGTAATTGGGGGGTGATAATGCGCAGGAACATTACCAACGGATAGACAGTGGCGTAAGAGAGCGCCGCCGCACCGCTGGTTGGATGAAGATTATTAGCAAACGCCAGCGCCGGAGGATCGGTCATGGAACCTGCCAGCATCCCGCACATGGTCAGGTAATTCATTTTGGCTAACATCCGCGCCAGAATGCCAACAGTAATCAGCGGAACGGCGGTGATCAGGGCACCATAACCAATCCAGCTTAGCCCTTCGCCATTGACCAGGGTATTCACAAAATCCCCACCAGATTTCAGACCAA                                                                                                                                                                                                                                                                                                                                                                                                                                                                                                                                                                                                                                                                                                                                                                                                                                                                                                                          
A===      244      231      243      343      111      334      224      112      124      131      211      233      234      413      314      313      333      323      223      132      123      1
B===      331      241      431      434      222      344      311      122      312      242      221      441      341      423      324      424      444      414      411      142      412      2
RRR=    525.5    353.0    277.3    228.5    145.6     54.6     38.0      2.2      1.1      0.6      0.1      0.0      0.0      0.0      0.0      0.0      0.0      0.0      0.0      0.0      0.0      0
M=     4736.     4557.     6110.        
M=     6337.     4436.     4717.        
M=     5599.     6177.     4747.        
M=     4688.     6190.     5786.        
J=   1      -5.8  -8.4  14.2            
J=   2      17.0 -10.6  -6.5            
J=   3       1.3   9.4 -10.7            
J=   4     -12.2   8.9   3.2            
SMAX=   50.00     KMAX=     291   
NOM=    32    40   102   111   176   220   232   247   249   254
NOM=   272   291   312   348   469   480   487   495   535   584
NOM=   640   721   744   748   749   855   881   918   921   991
NOM=   999  1056  1057  1064  1124  1154  1164  1223  1225  1232
NOM=  1233  1368  1445  1474  1512  1542  1554  1647  1673  1723
KK= 1116127  LL= 1117056  Z=    8.04  JJ= 1116007  DL=   930    
AACGCCAATACCCGGTTCCTGCATACCAAACTGCCGCGCACCCAGCTCCAGTGTCAGAAAATGGATGCCAACTAACAGGATGCCGCGTTTTTGCGCCTGCACGTCACGAATGTGTTCCATGCCGATCACTTCCGTCCAGCGGGCGATTCGGCGGTCCGGCCAGAACCACGCCATGCCGGTTTCCATCAGGCCCATGCCAACGGATTCGAAATTCTTCACCACCATTTTACGGCGTTCTTGTTCGCTCATTTCCGGGAAGCACAGTTCCAGGTTGCGATGCACAATTTTTGCGCGTCGTTTCATAAAACGTAACGCCAGTTTTCCTAATCCACAACCGAGGCGGTAGATAACCGGGTAGGGCAATTGCACGACTAACCAAAGTACGCCAATACCCAACCAGGTTAACCAATAACGCGGATGAAGCAGTGCGGTGGAGAACTTGGGTAGATTCGTCATATCAATCCTGTTTTTCAACCTATTCGGGCAATTGTATGTATTGTCGCATTTTTTCGCCCGCAACCAAAATTTGTGGCTGAAGACTGGGCGAAATTGCCGCGCTTGTAAATAACAAATAATTTTTAATGCGCAAATGTAGCGTAAAATGTGTGGATGTTAATTATCGATAATTGCTATATCATGCCGCGGATTTTTACTTTCCCATCTCGCAGGAACCGTACACCATGCCAGTGTTACACAACCGCATTTCCAACGACGCGCTAAAAGCCAAAATGTTGGCTGAGAGCGAACCGCGAACCACCATTTCGTTTTACAAGTATTTCCACATCGCCGATCCTAAGGCGACCCGTGACGCTTTATATCAGCTGTTTACCGCGCTGAATGTTTTTGGGCGAGTGTATCTGGCGCATGAGGGCATTAACGCGCAAATCAGCGTACCTGCGAGCAATGTTGAAACATTTCGCGCGCAGCTCT                                                                                                                                                                                                                                                                                                                                                                                                                                                                                                                                                                                                                                                                                                                                                                                                                                                                                                                                                                                                                                                                                                              
A===      343      111      112      223      314      123      124      433      224      243      244      234      313      114      323      413      113      334      333      233      231      1
B===      434      222      122      411      324      412      312      443      311      431      331      341      424      322      414      423      422      344      444      441      241      2
RRR=    416.0    314.9     41.3     36.7     32.0     22.6     22.0     19.3      9.6      6.3      4.2      0.0      0.0      0.0      0.0      0.0      0.0      0.0      0.0      0.0      0.0      0
M=     3274.     3847.     3244.        
M=     3206.     3617.     3482.        
M=     3881.     3309.     3764.        
M=     3719.     3307.     3590.        
J=   1      -3.2   7.0  -3.7            
J=   2      -4.1   3.2   0.8            
J=   3       4.0  -5.9   2.0            
J=   4       3.2  -4.1   0.9            
SMAX=   31.00     KMAX=     382   
NOM=    17    31   114   243   338   382   461   522   549   578
NOM=   601   605   610   629   686   811  1121  1137  1264  1266
NOM=  1407  1408  1443  1464  1486  1525  1528  1576  1594  1624
NOM=  1681                                                      
KK=  614319  LL=  614768  Z=    6.32  JJ=  614229  DL=   450    
GCAGATACGCTGCGGATGCGTTTTACGGAAGATAACGGCGAAGTCTGGCAGTGGGTCGATGATGCGCTGACGTTCGAACTGCCAGAAATTATCGACCTACGAACCAACATTGATCCGCACGGTACTGCGCAGGCATTAATGCAGGCGGATTTGCAACAAGATCTGCGCGTCGATAGCGGTAAACCACTGGTCTTTCATCAGCTGATACAGGTGGCGGATAACCGCTGGTACTGGTATCAGCGTTATCACCATTTGCTGGTCGATGGCTTTAGTTTCCCGGCCATTACCCGCCAGATCGCCAATATTTACTGCACATGGCTGCGTGGCGAACCAACGCCTGCTTCGCCATTTACGCCTTTCGCTGATGTAGTGGAAGAGTACCAGCAATACCGCGAAAGCGAAGCCTGGCAGCGTGATGCGGCATTCTGGGCAGAACAGCGTCGTCAACTG                                                                                                                                                                                                                                                                                                                                                                                                                                                                                                                                                                                                                                                                                                                                                                                                                                                                                                                                                                                                                                                                                                                                                                                                                                                                                                                                                                                                                                                                                                                                                                                                              
A===      314      223      123      343      111      134      112      133      433      124      113      143      313      244      243      114      323      413      334      333      234      2
B===      324      411      412      434      222      342      122      442      443      312      422      432      424      331      431      322      414      423      344      444      341      4
RRR=    319.1    149.1    128.9     43.7     41.7     29.2     17.3     12.9      2.3      2.2      2.1      0.0      0.0      0.0      0.0      0.0      0.0      0.0      0.0      0.0      0.0      0
M=     1695.     2111.     1380.        
M=     1366.     2043.     1904.        
M=     2043.     1615.     2009.        
M=     2296.     1631.     2107.        
J=   1      -0.8   9.6  -8.7            
J=   2     -10.0   6.7   3.3            
J=   3       3.7  -6.6   2.9            
J=   4       6.7  -8.9   2.2            
SMAX=   21.00     KMAX=    1720   
NOM=    57   109   134   230   241   259   289   396   518   643
NOM=   716   723   924   928  1114  1209  1309  1317  1533  1641
NOM=  1720                                                      
KK= 4560435  LL= 4561484  Z=    8.26  JJ= 4560405  DL=  1050    
AAAGAGAAAGCCATCTTTAGCCCCCGCGCCACCCGCGCCGCGAAATGAGGTGGTGGCTCCGTTCGCACCAGGCAGTTGCCCAAACGATCCGTTCAGAACGGAAAAATCAAAAACGCGCCACCAGCTGTCTGTTCCGGAAAAAACACCGGAAAAAAAGATTATGGTGAGAAAAAAGGCCAGATACCCTTTAATGCCCACTTTTTCTGTCGCCAGCTCCCCGGCTACAGCATCCCCTTGTTGTGTCATAACAATCCCCATTGTTTTTTTGTGTTTGTGTGTTGCTTGAGCCAGGAAAATTCCTGGAACTGAAAAACCTTATCAGCCATGTGGGTATGGGGAAAATGCAAGTATGTTTCTGGCTATGCGTTTTTTGCATAGCGGAAAAATTACGCTGTGTGGAAAAGGCTCTGCGCAGGATTGAGTTGCAGAAAATTCATAAACCAAGTGACAATGACATCAGTAAATAAAAACAGAAAATCCAGGGACGAAAACGAGATGGCAAAGTACAACGAAAAAGAGCTGGCGGATACGAGCAAGTTTTTAAGTTTTGTCCTCCGACACAAACCGGAGGCGATTGGTATCGTACTGGACCGTGAAGGATGGGCGGATATCGATAAGCTCATACTTTGTGCCCAAAAAGCGGGCAAGCGGTTAACCCGTGCATTGCTGGATACTGTGGTTGCCACCAGCGATAAAAAGCGTTTTAGTTATTCCAGTGATGGTAGGTGCATCCGCGCGGTTCAGGGGCATTCGACTTCGCAGGTCGCTATTTCCTTTGCCGAAAAAACACCGCCACAGTTTCTCTACCACGGTACGGCAAGCCGTTTCCTTGACGAGATAAAAAAACAGGGGCTGATTGCAGGTGAGCGTCACTACGTACATCTCTCTGCTGATGAAGCAACGGCACGCAAAGTGGGAGCAAGACACGGATCGCCGGTTATTTTAACCGTCAAAGCACAGGAAATGGCGAAACGAGGCCTCCCTTTCTGGCAAGCGGAAAACGGGGTCTGGCTGACATCAACGGTTGCGGTTGAGTTTCTTGAGTGGTAA                                                                                                                                                                                                                                                                                                                                                                                                                                                                                                                                                                                                                                                                                                                                                                                                                                                                                                                                                                                      
A===      111      343      314      433      123      133      112      243      113      223      244      334      233      234      313      413      333      323      231      224      132      1
B===      222      434      324      443      412      442      122      431      422      411      331      344      441      341      424      423      444      414      241      311      142      2
RRR=    304.5     51.9     22.5     12.4      9.7      5.4      4.3      3.5      3.5      2.6      0.1      0.0      0.0      0.0      0.0      0.0      0.0      0.0      0.0      0.0      0.0      0
M=     1593.     1735.     1400.        
M=     1491.     1628.     1575.        
M=     1447.     1428.     1680.        
M=     1659.     1399.     1535.        
J=   1       0.4   4.2  -4.6            
J=   2      -1.9   1.7   0.3            
J=   3      -1.9  -2.4   4.3            
J=   4       3.4  -3.5   0.1            
