# Supplementary material for: Regions Enriched with Reverse Complement Triplets in Bacterial Genomes
Source: Int J Mol Sci. 2026 Feb 28;27(5):2301. doi: 10.3390/ijms27052301 (PMC12985086; doi:10.3390/ijms27052301)
Supplement: Supplementary file 1 [file ijms-27-02301-s001.zip › for_send/45/Ecoli/class/selection.txt]

KOK=         1
KK=    5401  LL=    6510  Z=    7.68  JJ=    5341  DL=  1110
A===      111      112      113      114      121      123      124      131      132      133      134      141      143      144      211      213      214      223      224      231      233      234      243      244      313      314      323      333      334      343      413      433
B===      222      122      422      322      212      412      312      242      142      442      342      232      432      332      221      421      321      411      311      241      441      341      431      331      424      324      414      444      344      434      423      443
RRR=   29.027   19.755   -0.889    3.889   -0.657   37.634    2.191   -1.221    0.610    4.525    5.929    1.938    1.599   -0.163    0.006   -2.198    1.959   18.222    8.975    3.419    0.421   -0.117    0.797    0.106   -1.124   48.343    2.617    1.103    6.507   17.905    0.042    7.805
X1==    4.743    3.642   -1.173    1.315    1.264    7.648    0.759    1.148   -0.561    2.227    2.435   -1.690    0.657    2.646    0.075   -1.147   -1.671    3.026    2.645    1.784    0.555    0.102    1.300    0.228    1.083    8.955    3.446   -0.675    1.184    2.938    0.064    4.107
X2==    6.121    5.425    0.759    2.957   -0.520    4.921    2.888   -1.064   -1.089    2.032    2.435   -1.147    2.435   -0.061    0.075    1.916   -1.172    6.021    3.393    1.916    0.760   -1.146    0.613    0.467   -1.038    5.398    0.760   -1.634    5.495    6.094    0.657    1.900
CD1=       11        9        1        5        5       16        4        5        2        7        7        0        4        7        3        1        0        8        7        6        4        3        5        3        5       18        9        2        5        8        3       10
CD2=       13       12        4        8        2       11        8        1        1        6        7        1        7        3        3        6        1       13        9        6        4        1        4        4        1       12        4        0       12       13        4        6
GTGGAAACAACATTATGAATGGCGAGGCAATCGCTGGCACCTACACGGACCGCCGCCACCGCCGCGCCACCATAAGAAAGCTCCTCATGATCATCACGGCGGTCATGGTCCAGGCAAACATCACCGCTAAATGACAAATGCCGGGTAACAATCCGGCATTCAGCGCCTGATGCGACGCTGGCGCGTCTTATCAGGCCTACGTTAATTCTGCAATATATTGAATCTGCATGCTTTTGTAGGCAGGATAAGGCGTTCACGCCGCATCCGGCATTGACTGCAAACTTAACGCTGCTCGTAGCGTTTAAACACCAGTTCGCCATTGCTGGAGGAATCTTCATCAAAGAAGTAACCTTCGCTATTAAAACCAGTCAGTTGCTCTGGTTTGGTCAGCCGATTTTCAATAATGAAACGACTCATCAGACCGCGTGCTTTCTTAGCGTAGAAGCTGATGATCTTAAATTTGCCGTTCTTCTCATCGAGGAACACCGGCTTGATAATCTCGGCATTCAATTTCTTCGGCTTCACCGATTTAAAATACTCATCTGACGCCAGATTAATCACCACATTATCGCCTTGTGCTGCGAGCGCCTCGTTCAGCTTGTTGGTGATGATATCTCCCCAGAATTGATACAGATCTTTCCCTCGGGCATTCTCAAGACGGATCCCCATTTCCAGACGATAAGGCTGCATTAAATCGAGCGGGCGGAGTACGCCATACAAGCCGGAAAGCATTCGCAAATGCTGTTGGGCAAAATCGAAATCGTCTTCGCTGAAGGTTTCGGCCTGCAAGCCGGTGTAGACATCACCTTTAAACGCCAGAATCGCCTGGCGGGCATTCGCCGGCGTGAAATCTGGCTGCCAGTCATGAAAGCGAGCGGCGTTGATACCCGCCAGTTTGTCGCTGATGCGCATCAGCGTGCTAATCTGCGGAGGCGTCAGTTTCCGCGCCTCATGGATCAACTGCTGGGAATTGTCTAACAGCTCCGGCAGCGTATAGCGCGTGGTGGTCAACGGGCTTTGGTAATCAAGCGTTTTCGCAGGTGAAATAAGAATCAGCATATCCAGTCCTTGCAGGAAATTTATGCCGACTTTAGCAAAAAATGAGAATGA
KOK=         2
KK=    7081  LL=    7890  Z=    4.66  JJ=    7081  DL=   810
A===      111      112      113      114      121      123      124      131      132      133      134      141      143      144      211      213      214      223      224      231      233      234      243      244      313      314      323      333      334      343      413      433
B===      222      122      422      322      212      412      312      242      142      442      342      232      432      332      221      421      321      411      311      241      441      341      431      331      424      324      414      444      344      434      423      443
RRR=   21.228   15.214    2.368   -0.999    1.530   -3.307    5.394   -0.058    4.387    8.368    0.275    0.074   -0.597    0.708    0.035   -0.160    1.741    0.790    0.523   -0.858   -0.094    0.330   -3.708    3.535    0.100   26.762   -0.160   -0.005   -2.660   33.196   -0.734   33.328
X1==    8.619    4.873    0.745    1.062    1.364   -0.816    0.785   -0.321    1.897    1.618   -0.751   -0.078   -0.199   -0.547   -0.040    0.540   -1.394    1.429    1.692   -1.495    3.042   -1.443    4.172    0.909   -0.443    4.211   -0.237   -0.068   -1.387    7.141    2.006    5.542
X2==    2.463    3.122    3.181   -0.941    1.122    4.051    6.870    0.181    2.313    5.172   -0.366   -0.941    2.995   -1.293   -0.878   -0.295   -1.249    0.553    0.309    0.574   -0.031   -0.229   -0.889    3.888   -0.225    6.355    0.675    0.068    1.918    4.648   -0.366    6.014
CD1=       19        9        5        5        4        1        3        3        5        7        2        3        3        2        2        3        0        3        3        0        7        0        8        3        3       11        2        4        1       17        7       14
CD2=        3        4        4        0        2        6       10        1        4        7        1        0        5        0        0        1        0        3        3        2        2        2        1        9        1        9        3        2        5        9        1       11
TGCCGGATGCGGAGGCCAGGACGCCGCTGCCGCTGCCGCGTTTGGCGTCGAACCCATTCCCGCCTCATTGGAAAACATACTGCGCTGAAAACCGTTAGTAATCGCCTGGCTTAAGGTATATCCCGCCGCGCCGCCTGCCGCTTCCTGCCAGCCAAAAGCACTCTCAAAAATAGACCAAATGACGTGGGGAAGTTGCCCGATATTCATTACGCAAATTACCAGGCTGGTCAGTACCCAGATTATCGCCATCAACGGGACAAAGCCCTGCATGAGCCGGGCGACGCCATGAAGACCGCGAGTGATTGCCAGCAGAGTAAAGACAGCGAGAATAATGCCTGTCACCAGCGGGGGAAAATCAAAAGAAAAACTCAGGGCGCGGGCAACGGCGTTCGCTTGAACTCCGCTGAAAATTATGCCATAGGCGATGAGCAAAAAGACGGCGAACAGAACGCCCATCCAGCGCATCCCCAGCCCGCGCGCCATATACCATGCCGGTCCGCCACGAAACTGCCCATTGACGTCACGTTCTTTATAAAGTTGTGCCAGAGAACATTCGGCAAACGAGGTCGCCATGCCGATAAACGCGGCAACCCACATCCAAAAGACGGCTCCAGGTCCACCGGCGGTAATAGCCAGCGCAACGCCGGCCAGGTTGCCGCTACCCACGCGCGCCGCAAGACTGGTACACAATGACTGAAATGAGGTTAAACCGCCTGGCTGTGGATGAATGCTATTTTTAAGACTTTTGCCAAACTGGCGGATGTAGCGAAACTGCACAAATCCGGTGCGAAAAGTGAACCAACAACCTGC
KOK=         3
KK=    9331  LL=   10350  Z=    6.24  JJ=    9301  DL=  1020
A===      111      112      113      114      121      123      124      131      132      133      134      141      143      144      211      213      214      223      224      231      233      234      243      244      313      314      323      333      334      343      413      433
B===      222      122      422      322      212      412      312      242      142      442      342      232      432      332      221      421      321      411      311      241      441      341      431      331      424      324      414      444      344      434      423      443
RRR=   38.036    1.391    5.214   -1.922    0.503    4.345    0.234    0.771   -0.319    9.835    3.105   -0.543    1.555   -1.270    1.791    4.345    0.709    5.465    1.595    3.023   -0.847   -1.647    3.493   17.920   -2.916   41.994    0.760    0.212    0.142   25.132   -0.324    6.455
X1==    5.553    2.641    1.801    1.620   -0.425    2.008    0.061   -1.917   -0.436    4.955    1.086    1.620    1.086    0.923    0.801    2.008   -1.122    1.379    4.648    1.397    0.771   -1.131    4.176    5.075   -0.866    9.800   -0.447   -0.350    0.046    5.153   -0.452    2.599
X2==    6.849    0.527    2.895   -1.187   -1.182    2.164    3.805   -0.402    0.731    1.985    2.858   -0.335    1.432   -1.376    2.236    2.164   -0.631    3.964    0.343    2.164   -1.099    1.456    0.836    3.531    3.367    4.285   -1.700   -0.604    3.082    4.877    0.718    2.483
CD1=       14        7        7        7        2        6        3        0        2       13        6        7        6        6        4        6        1        4        9        5        4        1       10       12        2       23        2        3        4       14        3        9
CD2=        8        2        5        0        0        5        7        1        3        5        6        1        4        0        4        5        1        9        3        5        1        5        4        8        7        8        0        2        8       11        3        7
TTTCCATCTCTGATCGCGCATCCAGCGGCGTTTATCAGGATAAAGGCATCCCTGCGCTGGAAGAATGGCTGACATCGGCGCTAACCACGCCGTTTGAACTGGAAACCCGCTTAATCCCCGATGAGCAGGCGATCATCGAGCAAACGTTGTGTGAGCTGGTGGATGAAATGAGTTGCCATCTGGTGCTCACCACGGGCGGAACTGGCCCGGCGCGTCGTGACGTAACGCCCGATGCGACGCTGGCAGTAGCGGACCGCGAGATGCCTGGCTTTGGTGAACAGATGCGCCAGATCAGCCTGCATTTTGTACCAACTGCGATCCTTTCGCGTCAGGTGGGCGTGATTCGCAAACAGGCGCTGATCCTTAACTTACCCGGTCAGCCGAAGTCTATTAAAGAGACGCTGGAAGGTGTGAAGGACGCTGAGGGTAACGTTGTGGTACACGGTATTTTTGCCAGCGTACCGTACTGCATTCAGTTGCTGGAAGGGCCATACGTTGAAACGGCACCGGAAGTGGTTGCAGCATTCAGACCGAAGAGTGCAAGACGCGACGTTAGCGAATAAAAAAATCCCCCCGAGCGGGGGGATCTCAAAACAATTAGTGGGATTCACCAATCGGCAGAACGGTGCGACCAAACTGCTCGTTCAGTACTTCACCCATCGCCAGATAGATTGCGCTGGCACCGCAGATCAGCCCAATCCAGCCGGCAAAGTGGATGATTGCGGCGTTACCGGCAATGTTACCGATCGCCAGCAGGGCAAACAGCACGGTCAGGCTAAAGAAAACGAATTGCAGAACGCGTGCGCCTTTCAGCGTGCCGAAGAACATAAACAGCGTAAATACGCCCCACAGACCCAGGTAGACACCAAGGAACTGTGCATTTGGCGCATCGGTCAGACCCAGTTTCGGCATCAGCAGAATCGCAACCAGCGTCAGCCAGAAAGAACCGTAAGAGGTGAATGCGGTTAAACCGAAAGTGTTGCCTTTTTTGTACTCCAGCAGACCAGCAAAAATTTGCGC
KOK=         4
KK=   12241  LL=   13020  Z=    5.52  JJ=   11821  DL=   780
A===      111      112      113      114      121      123      124      131      132      133      134      141      143      144      211      213      214      223      224      231      233      234      243      244      313      314      323      333      334      343      413      433
B===      222      122      422      322      212      412      312      242      142      442      342      232      432      332      221      421      321      411      311      241      441      341      431      331      424      324      414      444      344      434      423      443
RRR=    5.163   -7.876   33.304    0.363   -1.363   41.927   -2.400    1.978   -4.722   35.690   -0.440   -3.136   -5.339    0.954    1.894    2.162    1.034   44.337    1.282    1.977   -0.565    2.064   -5.953    0.484   -0.035   87.230    1.278    1.248   -7.907    5.220   -3.968    0.200
X1==    8.174   -1.425    5.607   -0.290   -1.425    7.746    1.644   -1.565    3.203    5.443   -0.118   -1.581   -0.803   -1.503   -1.425    1.688   -1.354    4.131   -1.161   -1.341    0.345   -1.274   -1.274   -0.500   -0.781    7.414   -1.261   -1.385    5.138    2.959    6.045    0.053
X2==    0.632    5.527    5.939   -1.251    0.956    5.413   -1.459   -1.264   -1.474    6.557    3.728    1.983    6.650   -0.635   -1.329    1.281   -0.764   10.734   -1.105   -1.474   -1.636   -1.619    4.671   -0.967    0.045   11.765   -1.013   -0.901   -1.539    1.764   -0.657    3.746
CD1=       16        0       11        2        0       12        4        0        6       10        2        0        1        0        0        4        0        6        0        0        2        0        0        1        1       13        0        0        9        6       11        2
CD2=        2        9        9        0        3       10        0        0        0       11        7        4       11        1        0        4        1       21        1        0        0        0       10        1        2       18        1        1        0        5        1        8
CTGGAGAACGCCGAAGGCGATCGCACCACGCCTTCTATCATTGCCTATACCCAGGATGGTGAAACTCTAGTTGGTCAGCCGGCTAAACGTCAGGCAGTGACGAACCCGCAAAACACTCTGTTTGCGATTAAACGCCTGATTGGTCGCCGCTTCCAGGACGAAGAAGTACAGCGTGATGTTTCCATCATGCCGTTCAAAATTATTGCTGCTGATAACGGCGACGCATGGGTCGAAGTTAAAGGCCAGAAAATGGCACCGCCGCAGATTTCTGCTGAAGTGCTGAAAAAAATGAAGAAAACCGCTGAAGATTACCTGGGTGAACCGGTAACTGAAGCTGTTATCACCGTACCGGCATACTTTAACGATGCTCAGCGTCAGGCAACCAAAGACGCAGGCCGTATCGCTGGTCTGGAAGTAAAACGTATCATCAACGAACCGACCGCAGCTGCGCTGGCTTACGGTCTGGACAAAGGCACTGGCAACCGTACTATCGCGGTTTATGACCTGGGTGGTGGTACTTTCGATATTTCTATTATCGAAATCGACGAAGTTGACGGCGAAAAAACCTTCGAAGTTCTGGCAACCAACGGTGATACCCACCTGGGGGGTGAAGACTTCGACAGCCGTCTGATCAACTATCTGGTTGAAGAATTCAAGAAAGATCAGGGCATTGACCTGCGCAACGATCCGCTGGCAATGCAGCGCCTGAAAGAAGCGGCAGAAAAAGCGAAAATCGAACTGTCTTCCGCTCAGCAGACCGACGTTAACCTGCCATACATC
KOK=         5
KK=   13321  LL=   14520  Z=    9.67  JJ=   13321  DL=  1200
A===      111      112      113      114      121      123      124      131      132      133      134      141      143      144      211      213      214      223      224      231      233      234      243      244      313      314      323      333      334      343      413      433
B===      222      122      422      322      212      412      312      242      142      442      342      232      432      332      221      421      321      411      311      241      441      341      431      331      424      324      414      444      344      434      423      443
RRR=   52.210    0.126   13.745   -0.545   -0.024   38.031    2.296    2.173   -2.661   12.899    4.626    1.630    4.479    0.966    0.240   -2.514    0.578   24.087   -1.287    0.388   -0.406   -0.314    4.872   -1.544    0.006   91.140    0.092    0.072    8.393    1.713   -2.637    6.259
X1==    8.770   -0.626    4.233    0.805   -0.053    7.746    1.783   -1.456    2.124    3.262    1.771    0.320    0.714   -1.068    0.521   -1.623   -1.147    3.194   -1.427    0.251    0.555   -0.310    1.605    1.900   -0.117    8.642   -0.126   -0.427    2.263    0.537    5.999    1.688
X2==    5.953   -0.202    3.247   -0.676    0.461    4.910    1.287   -1.493   -1.253    3.954    2.612    5.098    6.274   -0.904    0.461    1.549   -0.504    7.541    0.902    1.549   -0.732    1.014    3.035   -0.813   -0.055   10.546   -0.732   -0.168    3.708    3.192   -0.439    3.708
CD1=       23        2       12        6        3       15        6        1        6        9        7        5        5        2        4        0        1        6        0        3        3        2        5        6        3       20        2        2        7        4       15        6
CD2=        9        2        7        1        3       12        5        0        1       10        7        9       13        1        3        6        2       21        6        6        3        6       10        2        3       20        3        4       11       10        2       11
AAAGACGTACTGCTGCTGGACGTTACCCCGCTGTCTCTGGGTATCGAAACCATGGGCGGTGTGATGACGACGCTGATCGCGAAAAACACCACTATCCCGACCAAGCACAGCCAGGTGTTCTCTACCGCTGAAGACAACCAGTCTGCGGTAACCATCCATGTGCTGCAGGGTGAACGTAAACGTGCGGCTGATAACAAATCTCTGGGTCAGTTCAACCTAGATGGTATCAACCCGGCACCGCGCGGCATGCCGCAGATCGAAGTTACCTTCGATATCGATGCTGACGGTATCCTGCACGTTTCCGCGAAAGATAAAAACAGCGGTAAAGAGCAGAAGATCACCATCAAGGCTTCTTCTGGTCTGAACGAAGATGAAATCCAGAAAATGGTACGCGACGCAGAAGCTAACGCCGAAGCTGACCGTAAGTTTGAAGAGCTGGTACAGACTCGCAACCAGGGCGACCATCTGCTGCACAGCACCCGTAAGCAGGTTGAAGAAGCAGGCGACAAACTGCCGGCTGACGACAAAACTGCTATCGAGTCTGCGCTGACTGCACTGGAAACTGCTCTGAAAGGTGAAGACAAAGCCGCTATCGAAGCGAAAATGCAGGAACTGGCACAGGTTTCCCAGAAACTGATGGAAATCGCCCAGCAGCAACATGCCCAGCAGCAGACTGCCGGTGCTGATGCTTCTGCAAACAACGCGAAAGATGACGATGTTGTCGACGCTGAATTTGAAGAAGTCAAAGACAAAAAATAATCGCCCTATAAACGGGTAATTATACTGACACGGGCGAAGGGGAATTTCCTCTCCGCCCGTGCATTCATCTAGGGGCAATTTAAAAAAGATGGCTAAGCAAGATTATTACGAGATTTTAGGCGTTTCCAAAACAGCGGAAGAGCGTGAAATCAGAAAGGCCTACAAACGCCTGGCCATGAAATACCACCCGGACCGTAACCAGGGTGACAAAGAGGCCGAGGCGAAATTTAAAGAGATCAAGGAAGCTTATGAAGTTCTGACCGACTCGCAAAAACGTGCGGCATACGATCAGTATGGTCATGCTGCGTTTGAGCAAGGTGGCATGGGCGGCGGCGGTTTTGGCGGCGGCGCAGACTTCAGCGATATTTTTGGTGACGTTTTCGGCGATATTTTTGGCGGCGGACGTGGTCGTCAACGTGCGGCGCGCGGTGCTGATTTACG
KOK=         6
KK=   31891  LL=   32370  Z=    5.37  JJ=   31321  DL=   480
A===      111      112      113      114      121      123      124      131      132      133      134      141      143      144      211      213      214      223      224      231      233      234      243      244      313      314      323      333      334      343      413      433
B===      222      122      422      322      212      412      312      242      142      442      342      232      432      332      221      421      321      411      311      241      441      341      431      331      424      324      414      444      344      434      423      443
RRR=    3.270   -2.453   -0.073    0.167    0.585   10.437   -1.028    1.041   -2.385    1.854   -1.532   -0.140   -0.166    0.228   -0.174    0.098    1.036   57.562   -0.040    0.961   -0.016    0.170   -1.111   -0.714   -3.796   39.084   -0.034    1.900   -0.545   32.007    2.976    5.417
X1==    9.085   -0.759    3.920   -0.191   -0.759    4.139    0.996   -1.026    2.139    1.696   -0.320   -1.109   -0.320   -1.278   -0.759    0.139   -1.004    7.285    0.167   -0.861    0.023   -0.130   -1.075    0.591   -1.093    3.130   -0.977   -1.166    0.362    6.038    5.717    1.173
X2==    0.360    3.229   -0.018   -0.874   -0.771    2.522   -1.032   -1.015   -1.115    1.093    4.794    0.126    0.521   -0.178    0.229    0.703   -1.032    7.902   -0.239   -1.115   -0.689   -1.307    1.034   -1.209    3.472   12.486    0.035   -1.630   -1.507    5.301    0.521    4.620
CD1=       10        0        5        1        0        5        2        0        3        3        1        0        1        0        0        1        0        8        1        0        1        1        0        2        0        5        0        0        2        9        8        3
CD2=        1        4        1        0        0        4        0        0        0        3        7        1        2        1        1        2        0       11        1        0        1        0        3        0        6       16        2        0        0       10        2        9
ATTCCTCGCTTCAACTTCGAAAAATTCGCCGGTGCTAACGACCGTCTGACCACTCAGATGAAATCGGTTGGCGAAGTGATGGCGATTGGTCGCACGCAGCAGGAATCCCTGCAAAAAGCGCTGCGCGGCCTGGAAGTCGGTGCGACTGGATTCGACCCGAAAGTGAGCCTGGATGACCCGGAAGCGTTAACCAAAATCCGTCGCGAACTGAAAGACGCAGGCGCAGATCGTATCTGGTACATCGCCGATGCGTTCCGTGCGGGCCTGTCTGTGGACGGCGTCTTCAACCTGACCAACATTGACCGCTGGTTCCTGGTACAGATTGAAGAGCTGGTGCGTCTGGAAGAGAAAGTGGCGGAAGTGGGCATCACTGGCCTGAACGCTGACTTCCTGCGCCAGCTGAAACGCAAAGGCTTTGCCGATGCGCGCTTGGCAAAACTGGCGGGCGTACGCGAAGCGGAAATCCGTAAGCTGCGTGAC
KOK=         7
KK=   35881  LL=   36930  Z=    9.38  JJ=   35881  DL=  1050
A===      111      112      113      114      121      123      124      131      132      133      134      141      143      144      211      213      214      223      224      231      233      234      243      244      313      314      323      333      334      343      413      433
B===      222      122      422      322      212      412      312      242      142      442      342      232      432      332      221      421      321      411      311      241      441      341      431      331      424      324      414      444      344      434      423      443
RRR=   76.532   44.975    0.605    0.154   -0.262   27.775   -1.172    1.195   -0.630   18.516   -0.633    0.046   -0.261    0.101   -0.507   -0.630    0.812   36.723    0.972    0.369    1.167   -2.287    6.199    0.853    2.369    5.788    3.232   -0.320   -4.134   25.422    0.727   17.125
X1==    7.316    7.145   -0.593   -0.919    0.424    6.229   -0.476   -1.173   -1.342    3.220    2.123   -0.272    0.874   -0.057    0.424   -1.342   -0.476    8.573    1.006   -1.883    1.180   -1.162    2.333    1.041    3.220    5.870    3.269    0.818   -1.080    3.742    0.250    5.551
X2==   10.461    6.294   -1.019   -0.167   -0.618    4.459    2.465   -1.019    0.469    5.750   -0.298   -0.167   -0.298   -1.772   -1.194    0.469   -1.708    4.283    0.966   -0.196    0.988    1.969    2.657    0.819    0.736    0.986    0.988   -0.392    3.827    6.793    2.912    3.085
CD1=       15       16        2        1        4       15        2        1        1        9        6        2        4        2        4        1        2       21        5        0        6        1        7        4        9       12       10        5        1        9        3       12
CD2=       23       14        1        3        2        9        7        1        3       10        2        3        2        0        1        3        0        8        4        2        3        5        6        4        3        4        3        1        7       11        7        6
GTCGAGATTGAAAATTTCGGTTAATCCCGCAAAACCACCCGGACCAAAGTCAGCATCCGGTGCTTCGCCTTCTGCTGCCGCTTTTAAATCCCAGCCCGCGGAAAAGAACTTCTCTCCGGCACCGGTAATAATGGCGACACGTAATTGCGGATCGTCACGGAAATTTAGAAATACTTCGCCCATTTCAAAGCTGGTTTTTGCATCAATAGCATTCGCTTTTGGACGATCAAGGGTAATTTCCAGAATTGATCCATTGCGGGTCAGATGTAATGATTCACTCATTCCTTTTCTCCATTTTTGCTTTTTCAGGGACGACAACATCCCTGCAAAAAATGCATATTGTTTTAGAGTGTGATTATTAGCTGGCAGGGTAGTTCCCTGCTGTTTCATTTATTTCAGATTCTTTCTAATTATTTTCCCCGAGCAATTACGTGGCAGATCTTTTCTGATCTCCAGATAAGAGGGCACTTTAAATTTCGCCATATTTTGTTCGCAGAAGCGGAAAAATTCCTCTTCGCTCAATGTTTCACCTTCATTCAGCACCACAAATGCTTTGATGGCTTCATCGCGAATCGAATCTTTAATACCCACAACCACGATGTCCTGAATTTTCGGGTGCGCGGCGATAATATTTTCCAGCTCCACGCAGGAGACATTCTCGCCGCCACGTTTAATCATATTGCAGCGGCGATCGACGAAATAAAAAAAGTCCTCTTCGTCGCGGTATCCGGTATCGCCGGTATGCAGCCAGCCATCGGCTTCCAGCACTTTCGCAGTGGCTTGTGGGTTGAGAAAGTACTCTTTGAAGATGGTTTTCCCAGGTATGCCTTTAATGCAGATTTCACCGATCTCACCAGCCGGGAGCGGGCGATTGTGATCGTCGCGGATCTCCGCTTCGTAGCAAAACCCCACCCGACCAATCGACGGCCAGCGTCGTTTATCGCCAGGACGATCGCCGATAATGCCCACAATGGTTTCCGTCATCCCATAAGACGTCAGCAAGCGAACGCCGAAGCGTTCACAAAACGCATCTTTTTCCTGCTCCGACAA
KOK=         8
KK=   37321  LL=   37650  Z=    4.63  JJ=   37261  DL=   330
A===      111      112      113      114      121      123      124      131      132      133      134      141      143      144      211      213      214      223      224      231      233      234      243      244      313      314      323      333      334      343      413      433
B===      222      122      422      322      212      412      312      242      142      442      342      232      432      332      221      421      321      411      311      241      441      341      431      331      424      324      414      444      344      434      423      443
RRR=    4.833    6.552    0.099    0.017   -1.532    3.813    0.100   -0.224    1.346   -1.141    0.767    0.696    0.041   -0.803    0.632    0.696   -0.061    2.574   13.604    0.696    0.767   -0.186   15.827   -1.163    0.596   19.342    0.011    0.002   -0.003    3.465   -1.164    4.308
X1==    2.113    5.124    0.080    0.069    2.124    3.091    0.080   -0.920    1.091   -0.954   -0.966   -0.931    0.034    1.023   -0.876   -0.909    0.080    2.102    6.092   -0.909   -0.942   -0.954    3.046   -0.965    3.046    6.034    0.058    0.010   -0.001    2.999   -0.966    1.999
X2==    2.288    1.279    1.243    0.252   -0.721    1.234    1.243    0.243    1.234    1.196   -0.795   -0.748    1.205   -0.785   -0.721   -0.766   -0.757    1.224    2.233   -0.766   -0.814    0.195    5.195    1.205    0.196    3.205    0.186    0.146    2.156    1.156    1.205    2.156
CD1=        3        6        1        1        3        4        1        0        2        0        0        0        1        2        0        0        1        3        7        0        0        0        4        0        4        7        1        1        1        4        0        3
CD2=        3        2        2        1        0        2        2        1        2        2        0        0        2        0        0        0        0        2        3        0        0        1        6        2        1        4        1        1        3        2        2        3
CGGTGCATAGCACAAGGTGGCAGGTTGTTGATTTTTCAGTTGAGTAAACGAACTCACGCCATCATCAGCGGGAAGTGCCACATCTGTCAGGCAAATGTGCCGCAATTGAGTGGCATCTTCCTGCTGAATCTGTTGATACATAGGATAGAATTGCGCACTGGTCACCAGCAGGCACGCCTGGCTATTTTGCAGGATCCACGCGCTTTCCTCGCACAACAGGCGGGCGTTAATCGGCACCATAATCGCGCCAATTTTTGCCAGCCCGAACCAGCAAAAGATAAATTCCGGGCAGTTGTCGAGATGTAGTGCAACCTTGTCGCCTTTGCGAAT
KOK=         9
KK=   39061  LL=   39720  Z=    6.32  JJ=   38821  DL=   660
A===      111      112      113      114      121      123      124      131      132      133      134      141      143      144      211      213      214      223      224      231      233      234      243      244      313      314      323      333      334      343      413      433
B===      222      122      422      322      212      412      312      242      142      442      342      232      432      332      221      421      321      411      311      241      441      341      431      331      424      324      414      444      344      434      423      443
RRR=   20.199    2.406    1.400    0.180    0.264   16.027    7.604    1.555    0.620    2.929    7.186   -1.773   -0.993   -0.034   -0.359    1.024    0.184   27.569   -0.130    1.555    0.630   -0.045    8.889   -0.672    0.392   16.185    0.061    0.668    0.703   23.579    2.512   12.414
X1==    3.426    1.559    0.302   -0.341   -0.233    3.389    1.309   -1.282   -0.518    2.670    4.560    1.359   -0.630    0.317   -0.233    0.264   -0.369    4.852   -0.396   -1.299    0.549    0.073    3.732   -0.507    1.288    5.302   -0.132   -0.494   -0.933    6.833    1.594    3.598
X2==    5.895    1.543    4.634   -0.527   -1.134    4.729    5.810   -1.213   -1.197    1.097    1.576   -1.305    1.576   -0.106    1.543    3.882   -0.499    5.682    0.328   -1.197    1.146   -0.611    2.382    1.326    0.305    3.053   -0.460   -1.352   -0.754    3.451    1.576    3.451
CD1=        5        3        2        1        1        6        3        0        1        6        8        3        1        2        1        2        1        8        1        0        3        2        7        1        4        9        2        2        1       13        4        8
CD2=        8        3        7        1        0        7        9        0        0        3        4        0        4        2        3        6        1        8        2        0        3        1        5        4        2        6        1        0        1        7        4        7
AGACAACGCGCAATCCGGCCAACGGCCCGAATTTCGGCATGGGTAGATGATCCATTATTTGCTCCTGAAAAATTTATGTAGCGCATGACTGCCGGATGCGGCGTAAACGCTTTATCCGGCCTACATTCGTGCTCCCGTAGGCCTGATAAGACGCATCAGCGTCGCATCAGGCAGCGCACGGACTTAGCGGTATTGCTTCAGCACCGCACGACCCAGCGTCAGGATCTGCATTTCGTCAGATCCCCCGGAGACGCGGTCTACACGCAGATCACGCCAGAAGCGGCTGATGCGGTGGTTGCCCGCAATCCCGACACCGCCCAGCACCTGCATTGCGCTATCCACAACTTCAAATGCCGCATTGGCGCAGAAGTATTTGCACATCGCTGCATCGCCAGAGGTGATGGTGCCGTTGTCTGCTTTCCACGCTGCTTCATACAGCATGTTTTTCATGGAGTTTAATTTGATCGCCATGTGGGCGAATTTTTCCTGAATCAACTGGAAACGACCAATAGCCTCGCCAAACTGCACGCGCTGATTGGCGTAGCGCGCCGCATCTTCAAAGGCGCACATCGCCGTACCGTAGTTGGTGAGGGCTACCAGGAAACGTTCATGGTCGAACTCTTCTTTGACGCGGTTAAAGCCGTTACCTTCCCGACCGAA
KOK=        10
KK=   50431  LL=   51420  Z=    5.68  JJ=   50221  DL=   990
A===      111      112      113      114      121      123      124      131      132      133      134      141      143      144      211      213      214      223      224      231      233      234      243      244      313      314      323      333      334      343      413      433
B===      222      122      422      322      212      412      312      242      142      442      342      232      432      332      221      421      321      411      311      241      441      341      431      331      424      324      414      444      344      434      423      443
RRR=   35.183    5.295    1.271   -0.175   -0.404   43.943    4.158   -1.277    1.412   18.675    0.141    1.281   -1.223   -4.290   -0.001    7.534    1.347   12.801    0.027    1.181    0.179   -1.082    1.723    0.277    1.017   48.981    0.609    0.040   -4.352    4.898    1.240   16.247
X1==    5.070    2.136    0.952    1.097    0.713    7.830    1.050   -0.957   -0.982    3.825    0.587   -1.538   -0.579    2.539    0.002    1.535   -0.904    8.953   -0.285   -1.612   -0.714   -1.188    1.118    0.087    1.009   14.577    1.514    0.442   -0.948    2.149    0.587    4.729
X2==    6.940    2.479    1.335   -0.159   -0.567    5.612    3.960    1.335   -1.438    4.882    0.241   -0.833    2.112   -1.690   -0.567    4.907   -1.490    1.430   -0.095   -0.733   -0.251    0.911    1.542    3.206    1.009    3.360    0.402    0.090    4.591    2.280    2.112    3.435
CD1=        9        5        4        4        3       15        4        1        1       10        4        0        2        7        2        5        1       17        2        0        2        1        5        3        5       28        6        5        2        8        4       13
CD2=       11        5        4        2        1       10        8        4        0       10        3        1        6        0        1        9        0        4        2        1        2        4        5        8        4        8        3        3       11        7        6        9
AAAATACTGTTTATCTTCCCAGCGCAGGCAGGTTAATGTACCACCCCAGCAGCAGCCGGTATCCAGCGCGTATATACCTTCCGGCGTACCTTTGCCCTCCAGCGATGCCCAGTGACCAAAGGCGATGCTGTATTCTTCAGCGACAGGGCCAGGAATCGCAAACCACGGTTTCAGTGGGGCAGGGGCCTCTTCCGGCGATTCTTTGCTGTACATATCCAGTTGACCGTTCGGGAAGCAAAAACGCATACGGGTAAAAGCGTTGGTGATAAAACGCAGTCTTCCCAGCCCCCGCAATTCCGGTGACCAGTTATTTGGCATATCGCCGTACATGGCATCAAGAAAGAAGGGATAGGAGTCACTCGATAGCACCGCTTCTACATCGCGTGCGCACTCTTTGGCGGTCTGCAGATCCCACTGCGGCGTGATCCCTGCGTGGGCCATCACCAGCTTTTTCTCTTCGTCGATTTGCAGCAGAGGCTGGCGCCGCAGCCAGTTAAGCAGCTCGTCGGCATCCGGCGCTTCCAGCAGCGGTGTCAGGCGATCTTTCGGTTTATTGCGGCTGATCCCGGCAAATACCGCCAGCAGATGCAGATCGTGATTGCCCAGCACCAGACGTACGCTGTCGCCTAAGGATTTCACATAGCGCAGAACATCCAGCGAACCCGGCCCGCGCGCGACCAGATCGCCCGTCAGCCAGAGGGTATCTTTCCCAGGGGTAAATTCTACTTTATGCAGCAATGCGATCAGTTCATCGTAACAACCATGAACGTCGCCAATAAGGTATGTCGCCATATTCTTTTAATGAATGAGTGTGGGAACGGCGAGTCGGAATACGGGAATGTCGATGCTGAAAGGGACGCCATTTTCATCGATCATTTCGTAGTGACCCTGCATGGTGCCCAGCGGGGTTTCAATGATTGCACCGCTGGTGTACTGGTACTCTTCGCCAGGCGCGATAAGTGGCTGGACGCCAACCACTCCTTCGCCCTG
KOK=        11
KK=   53401  LL=   54420  Z=    7.53  JJ=   53281  DL=  1020
A===      111      112      113      114      121      123      124      131      132      133      134      141      143      144      211      213      214      223      224      231      233      234      243      244      313      314      323      333      334      343      413      433
B===      222      122      422      322      212      412      312      242      142      442      342      232      432      332      221      421      321      411      311      241      441      341      431      331      424      324      414      444      344      434      423      443
RRR=   -1.724   -1.344   32.357   -0.702    0.826   52.995    7.493    1.642   -0.212    2.089   -5.309   -5.563   17.513    2.886   -0.851   -1.566    2.399   28.939    0.031    1.408    0.434   -0.561   -2.515   -1.163   -1.748  137.834   -1.046    1.054   -5.505   10.392    0.728   22.808
X1==   -0.268    7.154    3.196   -1.352   -0.543    7.737    1.727   -1.337   -0.207    1.040    7.426    3.133    5.497   -1.595    0.996   -1.532   -1.548    6.371   -0.051   -1.532   -1.218   -1.808    1.575   -0.712    2.340   13.214    1.061   -1.263   -1.843    4.248    0.352    6.463
X2==    6.436   -0.188   10.123    0.519   -1.521    6.849    4.339   -1.228    1.023    2.010   -0.715   -1.775    3.186   -1.809   -0.854    1.023   -1.550    4.543   -0.606   -0.919   -0.356    0.310   -1.597    1.633   -0.747   10.431   -0.985   -0.835    2.988    2.446    2.071    3.529
CD1=        1       11        6        0        1       14        5        0        2        4       14        6       11        0        3        0        0       14        3        0        1        0        6        2        6       23        5        1        0       11        3       15
CD2=       14        2       21        4        0       13        9        1        4        7        2        0        9        0        1        4        0        8        1        1        2        3        0        5        2       22        1        2        9        8        7       10
GTTGGGTTTTAACCATTAGTTGCTCAGGATTTTAACGTAGGCGCTGGCACGTTGTTCCTGCATCCAGCTTGCTGCTTCTTCCGAGAACTTACGGTTCATCAGCATGCGGTATGCACGATCTTTCTGCGCAGCGTCGGTTTTATCGACATTACGGGTATCCAGCAGTTCGATTAAATGCCAGCCGAATGAAGAGTGAACCGGTGCACTCATTTGACCTTTGTTCAGGCGAGTCAGGGCGTCACGGAAGGCCGGATCGAAAATATCTGGTGTAGCCCAGCCGAGATCGCCGCCCTGGTTAGCAGAGCCTGGATCCTGAGAGAACTCTTTCGCTGCGGCAGCAAAAGTCGTTTTACCACTCTTGATATCAGCAGCAATCTGTTCCAGTTTCACACGGGCCTGTTCGTCAGTCATGATCGGCGACGGTTTCAGCAGAATATGGCGAGCATGAACTTCGGTCACCGAGATATTTTTGCTTTCGCCGCGCAGGTCGTTAACTTTCAGAATATGGAAGCCAACGCCGGAACGAATCGGGCCAACAATGTCGCCTTTCTTCGCGGTGCTTAATGCCTGGGCGAAGATCCCGGGCAACTCCTGAATACGGCCCCAGCCCATCTGGCCGCCGTTCAGCGCCTGCTGGTCGGCAGAATGAGCAATCGCCAGCTTACCGAAATCAGCGCCGTTACGCGCCTGATCGACAATGGCGCGCGCCTGGCTTTCCGCTTCGTTCACCTGATCAGAGGTCGGGTTTTCCGGCAGCGGGATCAGGATGTGGCTCAGGTTCAGCTCAGTGCTGGCGTCGTTTTGGTTACCCACCTGCTGCGCCAGGGATTCGACTTCCTGCGGCAGGATGGTGATGCGACGACGCACCTCGTTGTTACGCACTTCAGAGATAATCATCTCTTTGCGGATCTGGTTACGATAGGTGTTGTAGTTCAGTCCATCGTAAGCCAGACGGCTGCGCATCTGATCCAGCGTCATGTTGTTCTGTTTCGCGATGTTAGCAATCGCCTGATCCAGCTG
KOK=        12
KK=   57301  LL=   58050  Z=   10.64  JJ=   56941  DL=   750
A===      111      112      113      114      121      123      124      131      132      133      134      141      143      144      211      213      214      223      224      231      233      234      243      244      313      314      323      333      334      343      413      433
B===      222      122      422      322      212      412      312      242      142      442      342      232      432      332      221      421      321      411      311      241      441      341      431      331      424      324      414      444      344      434      423      443
RRR=   53.518    9.004   -1.341   -0.834    2.035    7.408   12.887    0.527   -1.301    9.216    5.443    1.827    1.130    2.006   -3.277   -0.512    1.827    1.169    0.705   -0.879   -1.152    0.072    0.034   -0.637   -0.490   59.124   -0.810    0.536   -0.573   14.653    0.705   38.579
X1==    6.460    3.193    0.792    1.133    1.451    3.160    7.513   -1.080    1.428    3.566    1.111   -1.268    1.111   -1.499   -1.162    0.562   -1.374    0.336    0.568    0.562    2.266   -1.382   -0.646    1.526   -0.156   10.657   -1.177   -1.093    1.089    3.461    1.906    5.833
X2==    8.284    2.820   -1.693   -0.736    1.403    2.344    1.715   -0.488   -0.911    2.584    4.901   -1.441    1.017   -1.338    2.820   -0.911   -1.330    3.483    1.241   -1.562   -0.508   -0.052   -0.052   -0.418    3.139    5.548    0.689   -0.490   -0.526    4.234    0.370    6.613
CD1=        8        5        2        3        3        5       12        0        3        5        3        0        3        0        0        2        0        2        3        2        4        0        1        5        1       15        0        0        3        6        4        9
CD2=       15        6        0        1        4        6        4        2        1        8       10        0        4        0        6        1        0        7        3        0        2        2        2        1        9       11        4        3        2       10        3       14
GGTAAAAGCACCTTTATATTGTGGGAGATAGCCCTGATATCCGTGTGTCGATTTGGGGAATATATGCAGTATTGGGGAAAAATCATTGGCGTGGCCGTGGCCTTACTGATGGGCGGCGGCTTTTGGGGCGTAGTGTTAGGCCTGTTAATTGGCCATATGTTTGATAAAGCCCGTAGCCGTAAAATGGCGTGGTTCGCCAACCAGCGTGAGCGTCAGGCGCTGTTTTTTGCCACCACTTTTGAAGTGATGGGGCATTTAACCAAATCCAAAGGTCGCGTCACGGAGGCTGATATTCATATCGCCAGCCAGTTGATGGACCGAATGAATCTTCATGGCGCTTCCCGTACTGCGGCGCAAAATGCGTTCCGGGTGGGAAAATCAGACAATTACCCGCTGCGCGAAAAGATGCGCCAGTTTCGCAGTGTCTGCTTTGGTCGTTTTGACTTAATTCGTATGTTTCTGGAGATCCAGATTCAGGCGGCGTTTGCTGATGGTTCACTGCACCCGAATGAACGGGCGGTGCTGTATGTCATTGCAGAAGAATTAGGGATCTCCCGCGCTCAGTTTGACCAGTTTTTGCGCATGATGCAGGGCGGTGCACAGTTTGGCGGCGGTTATCAGCAGCAAACTGGCGGTGGTAACTGGCAGCAAGCGCAGCGTGGCCCAACGCTGGAAGATGCCTGTAATGTGCTGGGCGTGAAGCCGACGGATGATGCGACCACCATCAAACGTGCCTACCGTAAGCTGATG
KOK=        13
KK=   60241  LL=   60810  Z=    6.93  JJ=   59701  DL=   570
A===      111      112      113      114      121      123      124      131      132      133      134      141      143      144      211      213      214      223      224      231      233      234      243      244      313      314      323      333      334      343      413      433
B===      222      122      422      322      212      412      312      242      142      442      342      232      432      332      221      421      321      411      311      241      441      341      431      331      424      324      414      444      344      434      423      443
RRR=    4.041   -3.129   41.063   -0.424    0.020    9.908   -0.389    0.664    0.291    2.195    1.773   -2.312    3.258   -0.037   -0.190   -2.420    1.376   -0.345   -0.769    0.291    0.175   -0.229   -0.609   -1.711    1.306   91.471   -0.397    1.867   -1.220    2.898   -1.263    0.125
X1==    1.072    2.788    4.336    0.837   -0.093    2.970   -0.283    1.611   -1.213    1.091    7.056    1.787    1.258   -0.304    0.868    2.134   -1.158    4.845   -0.455   -1.213   -0.669    0.191    1.717   -0.476    1.091   10.369    1.519   -1.481   -0.691    2.919   -1.226    0.031
X2==    3.769   -1.122    9.469   -0.506   -0.219    3.336    1.376    0.412   -0.240    2.012    0.251   -1.293    2.589    0.120   -0.219   -1.134   -1.188   -0.071    1.692   -0.240   -0.261   -1.201   -0.355    3.594    1.197    8.822   -0.261   -1.261    1.764    0.993    1.030    4.078
CD1=        2        4        6        2        1        5        1        3        0        3       10        3        3        1        2        4        0        8        1        0        1        2        4        1        3       14        4        0        1        6        0        2
CD2=        6        0       13        1        1        5        3        2        1        4        2        0        5        2        1        0        0        1        3        1        1        0        1        6        3       13        1        0        4        3        3        7
GCACTGACAACAAACCGCTCGGCTTGTTGACCACCATAATATGGTCATCCTGATACAGGATAACCAACCAGGGTTCCTGCGGTGGATTGTAGTTTTCCATCCCCATTTTCGGCTCCGTTACTGATGCGTTACAACGATCAAACGCAGGGCATCCAGACGCCAACCTGCCTGATCCAGGCTTTCCATTACCTGCTGACGGTTGCTCTCAATGGCGGTCAGTTCGTCGTCACGAATGTTCGGGTTCACTGCACGCAGAGCTTCCAGACGAGACAGCTCGGCAGACAGTTTTTCGTCGGCTTCGTTACGCGCTGCATCAATCAATGCACGGGCAGATTTCTCGATCTGCGCTTCACCCAGTTGAAGGATAGCGTGAACATCCTGCTGCACGGCGTTAACCAGTTTGCTGCCGGTGTGACGGTTAACCGCGTTAAGCTGGCGGTTAAAGGTTTCAAACTCTACCTGCGCCGCCAGGTTGTTGCCGTTTTTATCCAGCAGCATACGTACCGGCGTCGGTGGCAGGAAGCGGTTGAGCTGCAACTGCTTCGGAGCCTGGGCTTCAACCACATAAAT
KOK=        14
KK=   60871  LL=   61830  Z=    9.21  JJ=   60841  DL=   960
A===      111      112      113      114      121      123      124      131      132      133      134      141      143      144      211      213      214      223      224      231      233      234      243      244      313      314      323      333      334      343      413      433
B===      222      122      422      322      212      412      312      242      142      442      342      232      432      332      221      421      321      411      311      241      441      341      431      331      424      324      414      444      344      434      423      443
RRR=    9.777   -2.794   -6.033    1.247   -1.024  104.331    5.921    2.248   -0.008   28.698   -3.568   -0.754    1.950    0.767    1.834    0.246    1.301   45.859   -0.438   -0.008    0.141   -0.669    1.761   -2.529    9.324  120.850   -4.224    3.383   -4.570    5.723   -6.964   11.503
X1==    3.113    5.127   -0.879   -0.837    0.779   11.245    1.715   -1.538   -1.582    4.675    3.640    0.506    1.262   -0.467   -1.395    0.342   -0.898   10.229    0.311   -1.582   -0.658   -1.760    1.711   -1.137    4.091   16.718    2.748   -1.978   -1.941    1.218   -1.711    2.798
X2==    3.141   -0.545    6.867   -1.490   -1.315    9.278    3.452   -1.462    0.005    6.139   -0.980   -1.490    1.546   -1.643   -1.315    0.719   -1.449    4.483   -1.409    0.005   -0.215    0.380    1.029    2.225    2.279    7.229   -1.537   -1.710    2.355    4.697    4.072    4.112
CD1=        6        9        1        1        3       20        5        0        0       11        9        3        5        2        0        3        1       19        3        0        2        0        6        1       10       31        8        0        0        6        0        9
CD2=        6        1       12        0        0       15        7        0        2       12        1        0        5        0        0        3        0        8        0        2        2        3        4        6        6       14        0        0        7       11        9       10
GCTACCGGTATCGCCAGAAAGGATCAGATCCAGACCGTTGCGGATCAGCGGATGCTCCCAGGTAATAAACTGTGCATCTTCACGCGCCAGCGCCACTTCACGATCAAAGGTGATGGTGATGCCATCTTCCGACAGGCCAGGGAAGTCCGGCACCAGCATATGATCGGACGGCGTCAGCACGATCATGTTGTCGCCGCGATCGTCCTGATTGATACCGATAATATCGAACAGGTTCATGGCGAAGGCGATCAGGTTGGTATCGTCATCCTGCTCTTCAATGCTTTCTGCCAGTGCCTGGGCTTTTTCGCCACCGTTGGAGTGGATTTCCAGCAGGCGGTCACGACCCTGTTCCAGCTGTGCTTTCAGCGCTTCATGTTGCTCGCGGCAGTTTTTGATCAGATCGTCAAAGCCTTCGGTTTGATCCGGTGAAGCCAGATAGTTAATCAGATCGTTGTATACGCTATCGTAAATAGTGCGTCCGGTCGGGCAGGTGTGCTCAAATGCATCCAGACCTTCGTGATACCAGCGCACCAGCACCGACTGAGCGGTTTTCTCCAGATAAGGCACATGGATCTGAATATCGTGCGCCTGGCCGATACGATCCAGACGACCAATACGCTGCTCCAGTAGATCCGGGTTGAATGGCAGGTCAAACATCACCATGTGGCTGGCGAACTGGAAGTTACGTCCTTCAGAACCGATTTCTGAGCACAGCAGTACCTGTGCGCCGGTGTCTTCTTCGGCAAACCAGGCGGCAGCGCGGTCACGTTCGATAATCGACATACCTTCGTGGAACACCGCAGCGCGAATACCTTCACGTTCGCGCAGTACCTGCTCCAGTTGCAGCGCAGTGGCAGCTTTGGCGCAGATCACCAGCACTTTCTGAGAGCGATGGCTGGTCAGGTAGCCCATCAGCCACTCAACGCGCGGATCGAAGTTCCACCAGGTGGCGTTATCACC
KOK=        15
KK=   62221  LL=   63090  Z=    7.92  JJ=   62221  DL=   870
A===      111      112      113      114      121      123      124      131      132      133      134      141      143      144      211      213      214      223      224      231      233      234      243      244      313      314      323      333      334      343      413      433
B===      222      122      422      322      212      412      312      242      142      442      342      232      432      332      221      421      321      411      311      241      441      341      431      331      424      324      414      444      344      434      423      443
RRR=   18.676    1.734    1.996    1.109   -2.733   14.939   10.478    1.149   -0.422    2.893  -11.437    1.109   10.253    2.498   -0.137    0.118    0.214   59.635   -0.292    1.995    0.023    1.315    0.854   -1.280    6.616  150.524    0.413   -0.146   -7.833   10.779    2.767    4.255
X1==    3.805    3.080    1.077   -0.840    2.340    5.691    3.201   -0.890   -1.542    0.582    7.822   -0.840    1.866   -1.669    0.117    0.430   -0.162   14.284    0.520   -1.542   -1.744   -1.704   -1.107   -1.054    2.329   15.565    0.592    0.092   -1.932    2.301    0.674    1.243
X2==    4.909    0.563    1.853   -1.320   -1.168    2.625    3.274   -1.290    0.274    4.975   -1.462   -1.320    5.496   -1.496   -1.168    0.274   -1.324    4.175   -0.563   -1.293   -0.013   -0.772   -0.772    1.214    2.841    9.671    0.697   -1.583    4.054    4.684    4.104    3.424
CD1=        7        6        4        1        5       11        7        1        0        4       16        1        6        0        2        3        2       24        3        0        0        0        1        1        7       29        4        4        0        8        4        6
CD2=        7        2        4        0        0        5        6        0        2        9        0        0       10        0        0        2        0        7        1        0        2        1        1        4        6       16        3        0        9       10        8        8
ATTTTTCTGCTCTTCAACGAACTGCGCAAAATCGTGGAAACGGTTCGGGTCCAGCAGACGCAGACGGGCGAAGTGGCTTTCCATCCCCAGCTGTTCCGGGGTCGCGGTCAGCAGCAGAACGCCCGGCACGTGCTCTGCCAGTTGTTCAATGGCCTGATATTCACGGCTTGGCGCATCTTCGCTCCACACCAGGTGATGCGCTTCATCGACCACCAGCAGGTCCCATTCGGCTTCACAGAGATGTTCCAGGCGCTGTTTGCTACGACGGGCAAAATCCAGCGAGCAAATCACCAGCTGTTCGGTGTCAAACGGGTTGTAAGCATCGTGCTGAGCTTCGGCATAACGCTCATCATCAAATAGCGCAAAGCGCAGGTTGAAACGGCGCAGCATTTCTACCAGCCACTGATGCTGTAAGGTTTCCGGGACGATAATTAGCACACGTTCAGCAGCGCCAGAGAGCAGTTGCTGATGCAGGATCATCCCGGCTTCAATGGTTTTCCCTAAACCCACTTCGTCAGCCAGCAGGACGCGCGGCGCGTGGCGGCGACCAACATCATGAGCGATGTTGAGCTGATGCGGGATCAGGCTGGTACGCTGACCGCGCAGGCCGCTGTACGGCATACGGAACTGTTCGCTGGAATATTTACGCGCGCGATAACGCAGCGCAAAGCGGTCCATACGGTCAATCTGCCCGGCAAACAGACGGTCCTGCGGTTTGCTGAACACCAGTTTGCTATCAAGGAAAACTTCACGCAGGGCTACGCCGGACTCTTCAGTATCCAGGCGAGTACCGATATAGGTCAGCAAGCCATTTTCTTCTTTTACTTCTTCGACTTGCATCTGCCAGCCGTCATGGCTGGTAATGGTATC
KOK=        16
KK=   67171  LL=   68040  Z=    7.35  JJ=   67081  DL=   870
A===      111      112      113      114      121      123      124      131      132      133      134      141      143      144      211      213      214      223      224      231      233      234      243      244      313      314      323      333      334      343      413      433
B===      222      122      422      322      212      412      312      242      142      442      342      232      432      332      221      421      321      411      311      241      441      341      431      331      424      324      414      444      344      434      423      443
RRR=   19.197    1.351    7.878    0.158    0.543   32.709   20.897    1.004   -0.048   44.549   -4.123    0.911    0.541   -0.731    1.574   -1.112    1.998   27.688    0.195    0.951   -2.987    0.333    0.101   -2.467    7.931   73.967    1.231    2.284    0.062   -0.147    7.912   26.442
X1==    2.963    1.198    2.224    0.121   -0.429    6.331    2.941   -1.399   -0.730    5.934    4.225   -0.622   -1.577    0.443   -1.242   -0.730   -1.401    4.031    2.793   -1.436   -1.661   -0.363    0.265   -1.580    3.417    9.383    2.633   -1.325   -1.825    4.338    2.291    7.700
X2==    6.479    1.128    3.542    1.308   -1.267    5.166    7.106   -0.718    0.066    7.508   -0.976   -1.464   -0.343   -1.650   -1.267    1.523   -1.426    6.868    0.070   -0.662    1.798   -0.917    0.381    1.562    2.321    7.883    0.468   -1.724   -0.034   -0.034    3.454    3.434
CD1=        5        3        5        2        1       11        6        0        1       12        9        1        0        3        0        1        0        8        6        0        0        2        3        0        8       17        7        1        0       11        6       17
CD2=       10        3        7        4        0        9       12        1        2       14        1        0        2        0        0        4        0       11        2        1        5        1        3        5        6       15        3        0        3        3        8        9
GCCGGTTTGGGTATTGAAGATCAGGCGGGCAGGATCGTCCTTACCACCAATACCGAGATGCTGAACGTCGAGGATCGGTTTCTCTTCTGCGGCGATCGACGGGCAGACTTCCAGCATATGGGAGCCGAGCACCAGGTCATTACCTTTCTCGAAGTGATAGGTGTAGTCCTCCATAAAGGAGGTGCCGCCCTGCAGACCGGTTGACATCACCTTCATGATGCGAAGCAGGGCGGCAGTTTTCCAGTCGCCTTCGCCCGCAAAGCCGTAACCCTGCTGCATCAGACGCTGTACGGCCAGACCAGGAAGCTGTTTCAGACCGTGCAAATCTTCAAAGGTGGTGGTGAACGCGTGGAAGCCACCTTGTTCCAGGAAACGCTTCATCCCCAGCTCAATACGCGCCGCTTCCAGCACGTTCTGTCGTTTTTTGCCGTGGATTTGTGTGGCAGGCGTCATGGTGTAGCAGCTTTCGTACTCATCGACCAGCGCGTTAACATCGCCGTCGCTGATGGAGTTCACCACCTGCACCAGATCGCCAACCGCCCAGGTATTGACGGAGAAACCGAACTTGATCTGTGCGGCAACTTTATCGCCATCGGTGACCGCCACTTCACGCATGTTATCGCCAAATCGGCAGACTTTCAGATGACGGGTATCCTGTTTAGAGACCGCCTGACGCATCCAGGAGCCGATACGCTCATGGGCTTGTTTATCCTGCCAGTGACCGGTAACCACGGCATGTTGCTGACGCATACGCGCGCCAATGAAGCCGAACTCGCGACCGCCATGTGCAGTCTGGTTCAGGTTCATAAAGTCCATATCGATACTGTCCCACGGCAGCGCCGCGTTGAACTGGGTGTGGAATTGCAGCAA
KOK=        17
KK=   70741  LL=   71640  Z=    4.67  JJ=   70441  DL=   900
A===      111      112      113      114      121      123      124      131      132      133      134      141      143      144      211      213      214      223      224      231      233      234      243      244      313      314      323      333      334      343      413      433
B===      222      122      422      322      212      412      312      242      142      442      342      232      432      332      221      421      321      411      311      241      441      341      431      331      424      324      414      444      344      434      423      443
RRR=   13.416   14.998    0.780    2.007   -0.638   20.791    1.670   -0.453   -0.298    4.486   -0.008   -0.061   29.954    0.056    0.115    1.379    1.120    8.772    8.743   -0.298    0.391    0.966    1.118   -0.004   -1.845   33.368    0.305   -3.628    2.981    4.256    3.925    4.974
X1==    3.431    3.689    0.568    1.044   -0.413    3.404    0.674    0.568    0.272    2.088    0.129   -0.518    7.580   -0.175    0.407    1.055   -0.736    2.807    2.860    0.272   -0.610    3.200    0.507    0.134    1.260    5.345    0.138   -1.283    2.128    4.973    2.364    3.551
X2==    3.910    4.066    1.372    1.923    1.543    6.107    2.478   -0.797   -1.094    2.149   -0.058    0.117    3.952   -0.323    0.282    1.307   -1.521    3.124    3.057   -1.094   -0.641    0.302    2.204   -0.028   -1.465    6.243    2.215    2.829    1.401    0.856    1.660    1.401
CD1=        5        6        2        3        1        6        3        2        2        4        2        1       12        2        2        3        1        6        7        2        1        7        3        3        3        9        2        0        5        9        5        7
CD2=       10        9        6        6        5       13        6        2        1        8        3        3       10        2        3        5        0        7        6        1        2        3        6        2        1       14        7       10        6        5        6        6
TTCTTTCGCCCGGATGAAGCGCACCAGCCGCATTTCAGCGACCTGTTTGGGCAAATCATTAACGCCGGGCAAGGGGAAGGGCGCTATTCGGAGCTGCTGGCGATAAATCTGCTTGAGCAATTGTTACTGCGGCGCATGGAAGCGATTAACGAGTCGCTCCATCCACCGATGGATAATCGGGTACGCGAGGCTTGTCAGTACATCAGCGATCACCTGGCAGACAGCAATTTTGATATCGCCAGCGTCGCACAGCATGTTTGCTTGTCGCCGTCGCGTCTGTCACATCTTTTCCGCCAGCAGTTAGGGATTAGCGTCTTAAGCTGGCGCGAGGACCAACGCATTAGTCAGGCGAAGCTGCTTTTGAGCACTACCCGGATGCCTATCGCCACCGTCGGTCGCAATGTTGGTTTTGACGATCAACTCTATTTCTCGCGAGTATTTAAAAAATGCACCGGGGCCAGCCCGAGCGAGTTTCGTGCCGGTTGTGAAGAAAAAGTGAATGATGTAGCCGTCAAGTTGTCATAATTGGTAACGAATCAGACAATTGACGGCTTGACGGAGTAGCATAGGGTTTGCAGAATCCCTGCTTCGTCCATTTGACAGGCACATTATGCAAGCATTGCTGGAACACTTTATTACCCAATCCACCGTGTATTCATTGATGGCGGTGGTGTTGGTGGCCTTTCTGGAGTCGCTGGCGCTGGTCGGTTTGATTCTACCCGGTACGGTGCTGATGGCGGGGCTGGGAGCGCTGATTGGCAGCGGCGAGTTAAGTTTCTGGCACGCCTGGCTGGCAGGGATTATTGGCTGCTTGATGGGCGACTGGATTTCTTTCTGGCTGGGTTGGCGTTTTAAAAAGCCGTTGCATCGCTGGTCATTTCTGAAGAAAAACAAAGCACT
KOK=        18
KK=   74431  LL=   75210  Z=    5.98  JJ=   74221  DL=   780
A===      111      112      113      114      121      123      124      131      132      133      134      141      143      144      211      213      214      223      224      231      233      234      243      244      313      314      323      333      334      343      413      433
B===      222      122      422      322      212      412      312      242      142      442      342      232      432      332      221      421      321      411      311      241      441      341      431      331      424      324      414      444      344      434      423      443
RRR=   30.873    1.374   11.302   -1.241   -6.654   -2.485   -1.069    1.057   -0.578   12.504    1.309   -0.820    6.452    1.003   -0.261    0.255    0.373   28.312    8.056    1.847    1.296    2.209   -2.464   15.488   -0.868   23.377    0.038    0.365    1.149    4.146    0.940   19.955
X1==    3.879    1.471    3.024   -1.184    4.973    3.928   -1.330   -1.198    0.914    2.965    0.827    0.525    1.562   -0.619   -0.279    0.161   -0.568    4.541    3.949   -1.346   -0.922   -1.552    1.732    2.453    2.965    8.182    1.026   -1.004    0.291    2.826    3.033    2.826
X2==    7.960    0.934    3.737    1.048   -1.338   -0.632    0.804   -0.882   -0.632    4.217    1.584   -1.561    4.131   -1.620    0.934    1.585   -0.658    6.235    2.040   -1.372   -1.406   -1.423   -1.423    6.314   -0.293    2.857    0.037   -0.363    3.954    1.467    0.310    7.062
CD1=        5        3        5        0        7        7        0        0        3        6        3        2        4        1        1        2        1        9        8        0        1        0        5        6        6       13        4        1        3        7        6        7
CD2=       14        3        8        4        0        1        3        1        1        9        5        0        9        0        3        4        1        9        4        0        0        0        0       11        2        7        2        2        9        5        3       14
ACGCCGCCAGCGCAACCGCTACCACCAGCGTGGTGGCGCTTACACCTGGAATTAACCAGCCGGGAATTAACGGCTGACGGCGCGTTGCCATTCGCTAATCCATGCCTGACGTTGTGCCGCCACTTCGGCTGGCGTGAACTCCAACGTGGTTGCGGGTTTGGTCAATTTTTCAAAACCGGCAGGCAGCGTGACGTTTGCCACCGGATACATCCAGTTGCCGGTTGGGATCGCATTCTGGAAAGCCGGAGAAACCATAAACTGGAGGAATTTTTGCGCCAGCTCCGGCTGCTTGCTGGCAGCGGTGCGGGCGGCGACTTCCACTTGCAGATAGTGACCTTCGCTGAAGTTCGCGGCGGCGTAGTTATCTTTCTTCTCTTCGAGAATGTGATAAGCCGGAGAGGTGGTGTAACTCAGTACCAGATCGCTTTCACCTTTTAAAAACAGGCCGTAGGCTTCGCTCCAGCCTTTGGTGACCGTGACCGTTTTCTTCGCCAGTTTCTGCCAGGCTTGTGGGGCGTCATCGCCATAGACTTTTTGCATCCATAGCAACAGACCCAGCCCCGGTGTACTGGTGCGCGGATCCTGATAAATCACCCGCCAGTTTTGATCGCTCTCAACCAGTTCTTTCAGGCTTTGTGGCGGGTTTTTCAGTTTGTTCTTGTCATAAACGAAGGCGAAGTAGCCATAATCAAACGGTACGAAAGTGTCATTATTCCAGCCGCCGGGAACGTTAACGGCATCCGCTGCCACACCGCTTTTGGCAAACAGTCCGGTTTTACT
KOK=        19
KK=   82261  LL=   83130  Z=    4.54  JJ=   82261  DL=   870
A===      111      112      113      114      121      123      124      131      132      133      134      141      143      144      211      213      214      223      224      231      233      234      243      244      313      314      323      333      334      343      413      433
B===      222      122      422      322      212      412      312      242      142      442      342      232      432      332      221      421      321      411      311      241      441      341      431      331      424      324      414      444      344      434      423      443
RRR=    6.788   16.498    9.115   -0.416    0.059   57.943    4.502   -0.210    1.180   10.199   -3.996   -3.991   -1.346    1.291   -0.286   -0.397    2.114   28.615   -0.113    1.011    0.034    0.789   -1.404    0.804    6.291   35.294   -1.581   -0.445   -2.762    7.498    3.975   38.162
X1==    1.358    5.555    1.612   -1.323    0.969    7.188    1.280    0.868   -0.847    2.348    2.501    2.498   -0.847   -0.785    0.205   -0.177   -1.473    7.963   -0.401   -1.516    0.023   -1.085    1.931   -1.021    3.650    8.527    2.370    0.495   -1.738    4.717    2.501    4.131
X2==    5.000    2.970    5.655    0.314    0.060    8.062    3.518   -0.242   -1.394    4.345   -1.598   -1.598    1.589   -1.644   -1.394    2.243   -1.435    3.594    0.283   -0.667    1.515   -0.727   -0.727   -0.788    1.724    4.139   -0.667   -0.898    1.589    1.589    1.589    9.239
CD1=        3        9        4        0        3       13        4        3        1        6        6        5        1        1        2        2        0       16        2        0        3        1        6        1        8       15        7        4        0       11        6       10
CD2=       10        6       11        3        2       13        7        2        0        9        0        0        5        0        0        5        0        6        2        1        4        1        1        1        5        9        1        1        5        5        5       17
GGCGGCTTCTGCTTTGACTTCTTCGCCACAGGCCAGTTTGACGGCGGCGGTGGCGATATCGTTAGAGCCAGACTGCACGCTGAAGTAATCCAGACGGAAATGCTCCGGCTCTTCTTGCTGCTTACCGATGAAGGCCAGCGCCTCCAGATCGTAATCAAACACCTGACCTTTTTTGTCCGCCAGCTTCAGGAAAGCATCGTACAAATTGTCTAAATTATATTCACTTTCTTTATACCCCATCTCATCCATGCGATGTTTCACCGCCGCACGCCCCGAACGAGAGGTCAGATTCAGCTGGATTTGGTTCAGACCAATAGATTCTGGTGTCATGATTTCGTAGTTTTCGCGGTTTTTCAGCACGCCATCCTGGTGTATACCGGAGGAGTGTGCGAATGCGCCGCTGCCAACAATGGCTTTGTTTGCCGGGATCGGCATATTACAAATCTGGCTAACTAACTGGCTGGTGCGCCATATCTCCTGGTGATTAATGGCGGTGTGGACGTTGAGAATATCCTTACGAACTTTGATCGCCATGATGACTTCTTCCAGGGAACAGTTTCCGGCACGCTCGCCGATCCCGTTCATTGCGCCTTCCACCTGGCGTGCACCGGCATGTACCGCCGCCAGTGAGTTTCCGACCGCCAGGCCCAAATCGTCGTGGGTATGTACGGAGATAATGGCTTTGTCGATGTTAGGCACGCGTTCATACAGGCCGCTGATGATTCCGGCGAACTCAAACGGCATGGTGTAGCCCACGGTGTCCGGAATGTTGATGGTGGTGGCACCGGCATTAATCGCCGCTTCGACCACTCGCGCCAGATCGGCAATGGGTGTACGCCCGGCATCTTCGCAAGAAAATTCAACATCATC
KOK=        20
KK=   90151  LL=   90720  Z=    4.90  JJ=   89761  DL=   570
A===      111      112      113      114      121      123      124      131      132      133      134      141      143      144      211      213      214      223      224      231      233      234      243      244      313      314      323      333      334      343      413      433
B===      222      122      422      322      212      412      312      242      142      442      342      232      432      332      221      421      321      411      311      241      441      341      431      331      424      324      414      444      344      434      423      443
RRR=   14.988    0.522   -0.047    3.916    0.059   75.696   -0.847    1.275   -0.838   10.938   -2.119    0.424   -2.893   -0.074    0.898   -0.199    0.344   11.912    0.443   -1.894   -0.492    0.639   -0.322   -0.210    0.351    6.890    1.941   -0.467   -4.195   14.139    1.817   13.391
X1==    4.210    0.137   -0.100    1.901   -0.863    8.058    2.663   -1.057    0.727    4.430   -0.397   -1.034   -1.226   -1.199   -0.863    0.727   -1.082    1.474    0.660    1.643    1.020   -0.489   -1.283    0.367    0.370    2.921    1.020   -0.798    2.768    5.583    2.091    4.175
X2==    3.560    3.817    0.476    2.060   -0.069    9.394   -0.318   -1.206   -1.153    2.469    5.340   -0.410    2.359    0.062   -1.040   -0.274   -0.318    8.082    0.672   -1.153   -0.482   -1.306    0.251   -0.573    0.947    2.359    1.904    0.585   -1.516    2.533    0.869    3.207
CD1=        5        1        1        3        0       10        4        0        2        7        1        0        0        0        0        2        0        3        2        3        3        1        0        2        2        5        3        1        6       10        4        8
CD2=        5        5        2        4        1       12        1        0        0        5        9        1        5        2        0        1        1       10        2        0        1        0        2        1        3        5        4        3        0        6        3        7
AATATCCGTCCTGATGGCATCTACATTGATGGGACTTTTGGTCGCGGTGGTCACTCACGTCTGATCCTCTCGCAGCTTGGCGAAGAGGGGCGTTTGCTGGCGATCGATCGCGACCCGCAGGCTATCGCCGTTGCGAAGACTATTGATGATCCGCGCTTCTCCATCATCCACGGACCTTTCTCCGCGCTGGGCGAATACGTTGCCGAGCGCGATCTTATCGGCAAGATCGACGGCATTCTCCTCGATCTTGGCGTCTCTTCACCGCAACTTGATGATGCTGAACGTGGCTTTTCCTTTATGCGCGATGGTCCGCTGGACATGCGTATGGACCCAACCCGTGGGCAGTCAGCCGCTGAATGGCTACAAACCGCAGAAGAAGCCGATATCGCCTGGGTATTGAAAACCTATGGTGAAGAGCGTTTTGCCAAACGCATTGCCCGCGCCATTGTCGAGCGTAACCGCGAACAGCCGATGACCCGCACCAAAGAACTGGCGGAAGTCGTGGCTGCTGCAACGCCGGTGAAAGATAAGTTTAAACATCCCGCGACCCGTACCTTCCAGGCGGTGCGC
KOK=        21
KK=   97561  LL=   98550  Z=    5.91  JJ=   97501  DL=   990
A===      111      112      113      114      121      123      124      131      132      133      134      141      143      144      211      213      214      223      224      231      233      234      243      244      313      314      323      333      334      343      413      433
B===      222      122      422      322      212      412      312      242      142      442      342      232      432      332      221      421      321      411      311      241      441      341      431      331      424      324      414      444      344      434      423      443
RRR=   19.300    5.242   13.334   -0.148   -0.981   -3.346    7.705    1.141   -0.970    9.486   -0.712    0.385    3.137    1.134   -1.328    2.078    1.366    8.937    0.207    0.090   -3.038   -0.528    3.703    0.115   -0.045   66.296    0.454    0.594   -3.541   33.563   -0.093   12.911
X1==    7.241    4.194    5.280    0.570   -0.508   -0.613    3.364    1.585    0.878    4.182   -0.259   -1.484    2.998   -1.087   -0.508    1.623   -1.470    1.662    0.633    0.132    2.116    0.424    1.738    0.761   -0.037    5.604    0.698   -1.519    3.315    4.555    1.044    3.315
X2==    2.665    1.250    2.525   -0.260    1.933    5.456    2.290    0.720   -1.106    2.268    2.749   -0.260    1.046   -1.043    2.616    1.280   -0.929    5.378    0.327    0.684   -1.436   -1.245    2.130    0.151    1.217   11.831    0.650   -0.391   -1.068    7.368   -0.089    3.894
CD1=       11        7        9        3        1        1        7        4        3        8        2        0        7        1        1        4        0        4        3        2        5        3        5        4        2       11        3        0        8       10        4        8
CD2=        6        4        7        2        5       12        6        4        1        8        8        2        5        1        6        5        1       12        3        4        1        1        7        3        6       24        5        4        2       19        3       12
CTGTCGAGCTTCCAGCTGGAAACCACCTCCAGCTTACAGGCGGTAGCAGCGACCATTCTGAACGTGACTGAAGATCATATGGATCGCTATCCGTTTGGTTTACAACAGTATCGTGCAGCAAAACTGCGCATTTACGAAAACGCGAAAGTTTGCGTGGTTAATGCTGATGATGCCTTAACAATGCCGATTCGCGGTGCGGATGAACGCTGCGTCAGCTTTGGCGTCAACATGGGTGACTATCACCTGAATCATCAGCAGGGCGAAACCTGGCTGCGGGTTAAAGGCGAGAAAGTGCTGAATGTGAAAGAGATGAAACTTTCCGGGCAGCATAACTACACCAATGCGCTGGCGGCGCTGGCGCTGGCAGATGCTGCAGGGTTACCGCGTGCCAGCAGCCTGAAAGCGTTAACCACATTCACTGGTCTGCCGCATCGCTTTGAAGTTGTGCTGGAGCATAACGGCGTACGTTGGATTAACGATTCGAAAGCGACCAACGTCGGCAGTACGGAAGCGGCGCTGAATGGCCTGCACGTAGACGGCACACTGCATTTGTTGCTGGGTGGCGATGGTAAATCGGCGGACTTTAGCCCACTGGCGCGTTACCTGAATGGCGATAACGTACGTCTGTATTGTTTCGGTCGTGACGGCGCGCAGCTGGCGGCGCTACGCCCGGAAGTGGCAGAACAAACCGAAACTATGGAACAGGCGATGCGCTTGCTGGCTCCGCGTGTTCAGCCGGGCGATATGGTTCTGCTCTCCCCAGCCTGTGCCAGCCTTGATCAGTTCAAGAACTTTGAACAACGAGGCAATGAGTTTGCCCGTCTGGCGAAGGAGTTAGGTTGATGCGTTTATCTCTCCCTCGCCTGAAAATGCCGCGCCTGCCAGGATTCAGTATCCTGGTCTGGATCTCCACGGCGCTAAAGGGCTGGGTGATGGGCTCGCGGGAAAAAGATACCGACAGCCTGATCATGTACGATCGCACCTTACTGT
KOK=        22
KK=  100831  LL=  101790  Z=    4.94  JJ=  100801  DL=   960
A===      111      112      113      114      121      123      124      131      132      133      134      141      143      144      211      213      214      223      224      231      233      234      243      244      313      314      323      333      334      343      413      433
B===      222      122      422      322      212      412      312      242      142      442      342      232      432      332      221      421      321      411      311      241      441      341      431      331      424      324      414      444      344      434      423      443
RRR=   11.336   39.424   14.792    1.388   -0.547   16.391   18.246    0.490   -0.570   18.216   16.419    1.388    1.844    2.684   -2.131    0.151    2.214   29.756   -0.416    2.214   -1.119    1.016   -0.874   -1.622    3.469   36.616    0.121   -1.187   -6.169    9.803    5.003   16.164
X1==    3.335    5.569    4.588   -1.343   -1.196    3.423    5.014   -0.390    1.067    4.080    3.462   -1.343    2.059   -1.596   -1.196    2.638   -1.420    3.842    0.529   -1.289    0.798   -0.868   -1.532   -1.689    1.768    6.268    0.069   -1.418    5.609    1.697    3.462    6.912
X2==    3.399    7.080    3.224   -1.034    0.458    4.788    3.639   -1.256   -0.534    4.465    4.742   -1.034    0.895   -1.681    1.782    0.057   -1.559    7.745   -0.788   -1.717   -1.401   -1.171    0.570    0.960    1.963    5.841    1.769    0.837   -1.100    5.777    1.445    2.338
CD1=        5        8        7        0        0        6        9        1        3        7        7        0        5        0        0        5        0        7        3        0        3        1        0        0        4       11        2        0       11        5        7       13
CD2=        8       13        9        1        3       11        8        1        2       13       12        1        5        0        5        3        0       15        1        0        1        1        4        4        8       14        7        7        2       16        6        9
CATTTTGTCGGCATTGGTGGTGCCGGTATGGGCGGTATTGCCGAAGTTCTGGCCAATGAAGGTTATCAGATCAGTGGTTCCGATTTAGCGCCAAATCCGGTCACGCAGCAGTTAATGAATCTGGGTGCGACGATTTATTTCAACCATCGCCCGGAAAACGTACGTGATGCCAGCGTGGTCGTTGTTTCCAGCGCGATTTCTGCCGATAACCCGGAAATTGTCGCCGCTCATGAAGCGCGTATTCCGGTGATCCGTCGTGCCGAAATGCTGGCTGAGTTAATGCGTTTTCGTCATGGCATCGCCATTGCCGGAACGCACGGCAAAACGACAACCACCGCGATGGTTTCCAGCATCTACGCAGAAGCGGGGCTCGACCCAACCTTCGTTAACGGCGGGCTGGTAAAAGCGGCGGGGGTTCATGCGCGTTTGGGGCATGGTCGGTACCTGATTGCCGAAGCAGATGAGAGTGATGCATCGTTCCTGCATCTGCAACCGATGGTGGCGATTGTCACCAATATCGAAGCCGACCACATGGATACCTACCAGGGCGACTTTGAGAATTTAAAACAGACTTTTATTAATTTTCTGCACAACCTGCCGTTTTACGGTCGTGCGGTGATGTGTGTTGATGATCCGGTGATCCGCGAATTGTTACCGCGAGTGGGGCGTCAGACCACGACTTACGGCTTCAGCGAAGATGCCGACGTGCGTGTAGAAGATTATCAGCAGATTGGCCCGCAGGGGCACTTTACGCTGCTGCGCCAGGACAAAGAGCCGATGCGCGTCACCCTGAATGCGCCAGGTCGTCATAACGCGCTGAACGCCGCAGCTGCGGTTGCGGTTGCTACGGAAGAGGGCATTGACGACGAGGCTATTTTGCGGGCGCTTGAAAGCTTCCAGGGGACTGGTCGCCGTTTTGATTTCCTCGGTGAATTCCCGCTGGAGCCAGTGAATGGTAAA
KOK=        23
KK=  111631  LL=  112500  Z=    6.40  JJ=  111541  DL=   870
A===      111      112      113      114      121      123      124      131      132      133      134      141      143      144      211      213      214      223      224      231      233      234      243      244      313      314      323      333      334      343      413      433
B===      222      122      422      322      212      412      312      242      142      442      342      232      432      332      221      421      321      411      311      241      441      341      431      331      424      324      414      444      344      434      423      443
RRR=   15.720   10.435   -0.274    0.040    0.159   16.771    0.817   -0.200   -0.240    0.340   -0.412    1.245    5.824    0.463   -1.465   -1.378    1.227   21.444    2.461   -0.090    1.071    0.036    0.510    2.518    0.042   86.190   -0.643   -0.052   -1.416    2.185   -1.623    7.385
X1==    3.233    6.023   -0.315    1.088   -0.120    5.511    1.128    0.323   -0.288    0.118    5.813   -0.885    0.846   -0.307    2.610    1.001   -0.864    9.497    1.169   -0.932    0.760   -0.368    0.259    1.013    2.528    8.918   -0.457   -0.087   -0.566    1.193   -0.396    2.951
X2==    4.862    1.732    0.868    0.036   -1.326    3.043    0.724   -0.620    0.833    2.884   -0.071   -1.407    6.883   -1.508   -0.561   -1.377   -1.421    2.258    2.105    0.096    1.409   -0.098    1.968    2.487    0.017    9.665    1.409    0.600    2.503    1.832    4.102    2.503
CD1=        7       11        2        4        2       11        4        3        2        3       12        1        4        2        6        4        1       17        4        1        4        2        3        4        7       17        2        3        2        5        2        8
CD2=        8        4        3        2        0        6        3        1        3        6        2        0       12        0        1        0        0        5        5        2        4        2        5        6        2       16        4        3        6        5        8        6
TGCGGCATCAGACAAATGTCACTGCTTTGGTTCTTCGCTCCAGTCATCGCTTTCGGAAAGATCGCCACTGCTGGGGATTCGTTTTTCTTCAGCAGCCCATTCTCCGAGGTCGATCAGCTGACAACGTTTGGAGCAAAATGGCCGAAACGGGCTGATTTCACCCCACACCACCGTTTTCCCGCAGGTTGGGCAATTCACCGTAATAGTTTCTGACATTTTTACTCCTTAGCAACAGGCCAGTTCGAAATCCAGACGTTCCGGTACCTGTCCGTTTTCAGTGTCCAGCGGCATAAAACGAATGGCAAAACGGCTCTTATGTCCGGAAATTTGCGGATAAAGCTGTGAATCGAGCGACAGATTCAGGCGCAGCAAGTCGGCATCGCCACCGTTATCCTGATAAAAACCATTCAGGCTGGTTTGTTTACGGAAGGGGGCCGACTGGCGAATTAAATCCAGCACCATGGTAAGTGCCTGGGTGAGCGGGTTCAGGCTGGCAATCCAGGTTTCTACCTGGCTGTCGCGCTGCGCCTGGGGTAGATGCAGCCAAATGTGCAATGTAGGTAAATCAAAGCTGCAACAGCCGCCTGGGATGCTCAGTCGCTGACGCACCAGAGCAATCAAACGATCTTCACGCAGAAATTGCCCGATACGCGGCGCGGAAATTAATACGCTCCCCGCCGCTTTTAACTGCTGAATTAATGCTTCAATACGGCTCTGGTCCACGCCAGGCACGCCAATCCAGGTCTGGAGTTTACGTTGCTGCCGGTCAAGTTCTTTCAACAGCTCAGTGCGGACTTCGCCGCGCTCGAAAACATCCAGTAATTCACTGACATTACGGAAGAAATGCAGCGCGCCAGCGTGGTCAACGAT
KOK=        24
KK=  119401  LL=  120600  Z=    5.70  JJ=  119401  DL=  1200
A===      111      112      113      114      121      123      124      131      132      133      134      141      143      144      211      213      214      223      224      231      233      234      243      244      313      314      323      333      334      343      413      433
B===      222      122      422      322      212      412      312      242      142      442      342      232      432      332      221      421      321      411      311      241      441      341      431      331      424      324      414      444      344      434      423      443
RRR=   10.174   16.531    0.044    1.263   -0.277   -1.064   23.365    0.774    0.392    9.798   21.305   -2.505    0.235    2.216    1.583    9.484    0.929    3.327    1.493   -0.642    0.018    0.111   -0.672    0.841    9.938   90.454    0.130   -0.378   -2.503   22.155    0.187    8.824
X1==    2.520    3.329    0.025    1.787   -0.102   -0.297    3.032   -0.693   -0.297    3.852    5.180    1.787    0.222   -1.202    0.584    6.759   -1.713    1.673    3.389    0.344    0.106   -0.172   -0.172    4.166    2.511   12.617    0.106    0.888    2.302    5.778   -0.398    2.302
X2==    4.037    4.966    1.809    0.707    2.710    3.582    7.705   -1.117   -1.321    2.544    4.113   -1.402    1.057   -1.844    2.710    1.403   -0.542    1.989    0.441   -1.865    0.172   -0.645    3.908    0.202    3.957    7.169    1.225   -0.426   -1.088    3.834   -0.471    3.834
CD1=        5        7        2        5        2        2        8        1        2        8       11        5        3        1        3       13        0        6       10        3        3        3        3       12        6       23        3        4        7       13        2        7
CD2=       12       12        8        5        8       10       16        2        1       10       12        1        6        0        8        6        2        6        3        0        4        2       10        3       13       18        6        4        2       12        3       12
GGGCGCACGTTAGGCATGACCATTATTGCGATGGGCGTGACTTTTTTACTGTTACGCGCATTGCAGGGAGTATTGTTCAACGTTCCCACGCTACTGGTGTGGCTGCTGATTGGTTTGCTGTGTATTGGCGCAGGTAAAGTTCGTCTTCATTATCATGCTTATCTGACAGCTGCTTCACGTAATGATAGCCATGCCCGTGCCACGATGGCTGGCGAACTCACCATGATTCACGGCGTCCCGGCAGGCTGCGACGAACGTGAGTATTTGCGTGAGCTGCAAAATGCATTGCTGTGGATTAACTTTCGTTTTTATCTTGCACCGCTGTTCTGGCTGATTGTGGGGGGAACCTGGGGACCCGTTACGCTGATGGGGTATGCGTTTTTGCGTGCATGGCAATACTGGCTGGCGCGATATCAGACGCCGCATCATCGTTTACAGTCCGGCATTGATGCCGTGCTTCATGTACTGGATTGGGTGCCGGTTCGTCTTGCGGGTGTGGTATATGCCTTGATCGGTCATGGTGAGAAAGCGTTACCGGCCTGGTTTGCTTCGCTGGGTGATTTCCATACTTCGCAGTATCAGGTGTTAACGCGTCTGGCGCAGTTCTCTCTGGCGCGTGAACCGCATGTCGATAAGGTGGAGACGCCGAAGGCAGCGGTTTCAATGGCGAAGAAAACCTCGTTCGTGGTCGTGGTGGTGATTGCACTACTGACGATTTACGGGGCGTTGGTGTAAAGATTATTGCCCTCACCCTGTACGGGTGAGGGCGTAGAGAGATTAATGCGCTTTTACGGCTTTGGCGGTTTTCTCTTTAAACAGATAGCCGATACCTAACACGATCAGCCATACCGGGATCAGGTATACCGAAATCGCCATTCCTGGGGTCATCAGCATAATCACCAGTACCGCCGCCATAAACAGCAGGCAGATCCAGTTACCCAGCGGATAAAGCAGAGCAGGGAAGCGAGTTACCACGCCTTGTTCCTGCTTGGCGCGACGGAATTTCATATGCGCCAGGCTAATCATCGCCCAGTTGATTACCAGTGCAGATACCACCAGCGCCATTAACAGTCCGAAAGCGGACTCTGGGGCAAGGTAGTTAATCAGTACGCACAACGCCGTTACCAGTGCAGACACCAGAATGGTATTTACTGGTACACCACGTTTATCGACAGACGCCAGCGCTTTTGGCGCATTACC
KOK=        25
KK=  120961  LL=  121680  Z=    5.21  JJ=  120601  DL=   720
A===      111      112      113      114      121      123      124      131      132      133      134      141      143      144      211      213      214      223      224      231      233      234      243      244      313      314      323      333      334      343      413      433
B===      222      122      422      322      212      412      312      242      142      442      342      232      432      332      221      421      321      411      311      241      441      341      431      331      424      324      414      444      344      434      423      443
RRR=   28.695   -1.402   17.322   -0.019    0.006    0.048   -2.212   -0.405    0.006   20.948    0.410   -0.814    0.640    0.891   -0.922    7.146   -0.106   19.019   -1.667    0.382   -1.311    0.841   -1.303   -1.868    0.948   30.293   -1.928   -0.523   -0.700    2.513    0.082   48.146
X1==    5.069    2.863    2.425   -0.062    0.006    0.006   -0.592   -0.881    0.006    5.730   -0.760    0.635    0.635   -0.642    0.720    2.148    0.162    3.318    2.017   -0.709   -1.423   -0.592    0.916   -0.477    2.425    6.217    1.434    1.102   -0.760    2.729   -0.062    6.915
X2==    5.661   -0.490    7.144    0.302    1.093    8.738    3.739    0.459    1.007    3.656   -0.539   -1.281    1.007   -1.388   -1.281    3.326   -0.656    5.732   -0.826   -0.539    0.921   -1.422   -1.422    3.919    0.391    4.872   -1.345   -0.474    0.921    0.921   -1.313    6.962
CD1=       10        6        6        2        2        2        1        1        2       11        1        3        3        1        3        5        2        6        4        1        0        1        3        1        6       11        4        4        1        6        2       12
CD2=        8        1       10        2        3       13        7        2        3        6        1        0        3        0        0        6        1       10        1        1        3        0        0        8        2        8        0        1        3        3        0       11
CGGCAGGAAACCACCCTGATCCCACAGGTTGCTAACGGTCGCCTGCGGGCCGCCGTTGCCACTGAATAGCAGCCAGCCGCCGAAGATGATCATCGCTACCACCGCGATAACTTTGATAATGGCAAACCAGAACTCCATCTCGCCAAACACTTTAACGTTGGTCAGGTTGATGGCGTTAATCACCACAAAGAATACGGCGGCAGAAACCCAGGTGGGGATTTCCGGATACCAGAACTGAATGTATTTACCCACGGCAGTCAGCTCAGCCATGGCAACTAAAACGTACAGTACCCAGTAGTTCCAGCCAGAGGCGAAACCGGCAAAACTGCCCCAGTATTTATAAGCAAAGTGGCTAAAGGAGCCTGCGACAGGTTCTTCGACCACCATTTCACCCAGCTGACGCATGATCAGAAAGGCGATAAAACCAGCAATGGCGTAACCCAGGATAATCCCTGGCCCTGCGGACTGTATTACGGAGGCGCTACCCAGGAATAACCCGGTCCCTATCGCGCCACCCAGCGCGATAAGCTGAATATGGCGGTTTTTAAGGCCGCGCTTTAGCTGCTCGCCGTGCTGTTGACCTTCCATCATGAAACCTCGTGCGGTGGTTGTTTTTTTGATCTACGCAGTGATGCGTGTGTAAGTTTGCAATTCCGTTTGTTGTATTAATTTGTTTACATCAAAGAAGTTTGAATTGTTACAAAAAGACTTCCGTCAGAT
KOK=        26
KK=  126871  LL=  127230  Z=    4.80  JJ=  126781  DL=   360
A===      111      112      113      114      121      123      124      131      132      133      134      141      143      144      211      213      214      223      224      231      233      234      243      244      313      314      323      333      334      343      413      433
B===      222      122      422      322      212      412      312      242      142      442      342      232      432      332      221      421      321      411      311      241      441      341      431      331      424      324      414      444      344      434      423      443
RRR=    2.000    0.024   15.848    0.842    0.763   16.950    0.388    0.792    0.008   16.451   -3.400   -0.383    1.022   -0.328    0.763    0.093    0.821   34.944   -0.144    0.827    0.858   -1.053   -0.026    0.028    0.049   23.090   -0.708    0.922   -2.929    4.093    0.360    0.000
X1==    5.188   -0.032    3.725    2.480   -1.024    8.085    1.952   -1.063    0.085    4.016   -1.063   -1.130    0.852   -1.130   -1.024    0.085   -1.024    5.245    0.148   -0.915   -0.812    1.085   -0.915   -0.032    0.016    3.725   -0.812   -0.873    3.016    1.016    1.810    0.016
X2==    0.385   -0.745    4.255    0.339   -0.745    2.097    0.199   -0.745    0.097    4.097    3.199    0.339    1.199    0.290   -0.745    1.097   -0.801    6.662   -0.971   -0.903   -1.057   -0.971    0.029   -0.861    3.097    6.199    0.873   -1.057   -0.971    4.029    0.199    0.029
CD1=        7        1        5        4        0        9        3        0        1        5        0        0        2        0        0        1        0        6        1        0        0        2        0        1        1        5        0        0        4        2        3        1
CD2=        1        0        5        1        0        3        1        0        1        5        4        1        2        1        0        2        0        8        0        0        0        0        1        0        4        7        2        0        0        5        1        1
GACTTCAGCAAGTTTGGTGAAATCGAAGAAGTGGAACTGGGCCGCATCCAGAAAATCTCTGGTGCGAACCTGAGCCGTAACTGGGTAATGATCCCGCATGTTACTCACTTCGACAAAACCGATATCACCGAGTTGGAAGCGTTCCGTAAACAGCAGAACGAAGAAGCGGCGAAACGTAAGCTGGATGTGAAGATCACCCCGGTTGTCTTCATCATGAAAGCCGTTGCTGCAGCTCTTGAGCAGATGCCTCGCTTCAATAGTTCGCTGTCGGAAGACGGTCAGCGTCTGACCCTGAAGAAATACATCAACATCGGTGTGGCGGTGGATACCCCGAACGGTCTGGTTGTTCCGGTATTCAAA
KOK=        27
KK=  135511  LL=  136020  Z=    6.18  JJ=  135361  DL=   510
A===      111      112      113      114      121      123      124      131      132      133      134      141      143      144      211      213      214      223      224      231      233      234      243      244      313      314      323      333      334      343      413      433
B===      222      122      422      322      212      412      312      242      142      442      342      232      432      332      221      421      321      411      311      241      441      341      431      331      424      324      414      444      344      434      423      443
RRR=   33.455    4.305   -0.122    0.066   -3.383   18.163   -0.511    0.097    0.274    5.527   -0.286    0.544    2.131   -1.006   -0.430   -2.263    1.390    5.016   -0.103   -0.436    0.007    0.274   18.192    0.006    1.275   31.343   -1.072    0.406   -1.563    1.867    5.196   16.632
X1==    5.826    1.990   -0.261   -0.506    2.802    3.428    2.782   -0.261    0.701    1.956    1.496   -0.506    0.614    1.056    1.179   -1.116   -1.260    4.510    0.433   -1.116    0.025   -1.120    4.312   -1.264   -1.020    5.907   -0.975   -0.817   -1.024    2.930    1.496    6.884
X2==    5.742    2.163    0.467   -0.130   -1.207    5.299   -0.184   -0.372    0.391    2.826   -0.191   -1.074    3.474   -0.953   -0.365    2.027   -1.103    1.112   -0.237    0.391    0.305   -0.245    4.219   -0.005   -1.250    5.306    1.099   -0.497    1.527    0.637    3.474    2.416
CD1=        9        4        1        1        5        5        5        1        2        3        3        1        2        3        3        0        0        6        2        0        1        0        6        0        0        8        0        0        0        4        3        8
CD2=        8        4        2        1        0        8        1        1        2        5        1        0        5        0        1        4        0        3        1        2        2        1        6        1        0        7        3        1        3        2        5        4
GCAGATATCGTAAATACAAAAACTCAGACTTTTGGTCAGATTATTAAAGCCATGCAGTTTCAGTTTTTTCAATTTCTTATCTTCTCCTTAGGACGGCTGTGAAGCCAGTGCGTCTTGCAGATACTGAGGTAAGGCAAAAGCTGCCGTATGGATTGCCGGATTGTAATAACGGCATTTCAGGCCAGAGGCGAGAAAACGCGCCTGAATAATTTCGGTTGAGAGATGGCGTAAGGCGTCGTTATCTGTCGCCCATGCAAAAGTCATGATACCGCCGTAATAGGTCGGGATCGCCGCCTGATAAAAGCCAACGTCGCTGAAGTAATGGCTGAGTTTGCGATGGCTGTCGATGGCTTCTTCCTGCTGTAAAAAGCAGACGCCGTTTTGTGCGACGAAGATACCGCCAGGATTCAGGCAACGTTTGCAGCCTTCATAAAATGCCGAAGTGAAAAGGCTTTCGCCGGGACCGATAGGATCGGTGCAGTCGGAGATAATGACATCAAAGGTCTGGCT
KOK=        28
KK=  138181  LL=  138810  Z=    6.69  JJ=  137641  DL=   630
A===      111      112      113      114      121      123      124      131      132      133      134      141      143      144      211      213      214      223      224      231      233      234      243      244      313      314      323      333      334      343      413      433
B===      222      122      422      322      212      412      312      242      142      442      342      232      432      332      221      421      321      411      311      241      441      341      431      331      424      324      414      444      344      434      423      443
RRR=   17.400    6.508    1.132   -1.400   -0.716   18.153   77.669    0.689    1.617   -0.044    1.894   -1.119    0.068    0.161   -0.262   -0.312   -0.719    8.715    0.193   -1.828    1.661    1.660    0.399    0.377    4.715    7.585    0.204   -2.680    2.355   19.458   -0.067    9.296
X1==    4.818    4.886    2.489    1.280   -0.538    3.896   10.929   -0.567   -1.195   -0.376    0.919   -1.480    0.164   -0.815   -0.538   -0.346   -0.562    2.698    1.361    1.351   -1.088   -1.209    0.469    0.929    5.481    1.675   -1.088   -1.104    2.910    3.737    0.164    1.255
X2==    3.612    1.332    0.455   -1.093    1.332    4.659    7.107   -1.215   -1.353    0.117    2.060    0.756    0.414   -0.197    0.488    0.901    1.280    3.231    0.142   -1.353   -1.526   -1.373    0.851    0.406    0.860    4.529   -0.187    2.427    0.809    5.207   -0.409    7.405
CD1=        9        8        5        4        1        6       16        1        0        1        3        0        2        1        1        1        1        4        3        3        0        0        2        3        8        4        0        0        5        6        2        3
CD2=        5        3        2        0        3        8       10        0        0        2        4        2        2        1        2        3        3        7        2        0        0        0        3        2        3        7        2        6        3        9        1       12
CTAATGGAGAAATATGGCGATCAGGCGATGGCCGGGATGGATCACAGCCAGATGATGGGCCATATGGGGCACGGCAATATGAATCATATGAACCACGGCGGGAAGTTCGATTTCCACCATGCCAACAAAATCAACGGTCAGGCGTTTGATATGAACAAGCCGATGTTTGCGGCGGCGAAAGGGCAATACGAACGTTGGGTTATCTCTGGCGTGGGCGACATGATGCTGCATCCGTTCCATATCCACGGCACGCAGTTCCGTATCTTGTCAGAAAATGGCAAACCGCCAGCGGCTCATCGCGCGGGCTGGAAAGATACCGTTAAGGTAGAAGGTAATGTCAGCGAAGTGCTGGTGAAGTTTAATCACGATGCACCGAAAGAACATGCTTATATGGCGCACTGCCATCTGCTGGAGCATGAAGATACGGGGATGATGTTAGGGTTTACGGTATAAAAAGACCGTATTCGGAAATATGCCCGGATCTCTCCGGGCATTAAACTGATGACAAACGCAAATCTGCCTGATGCGCTACGCTTATCAGGCCTACGCTAGCTGTGCAATCCATTGATTTTGCACAATTTTGTAGGCTGGATAAGGCGTTCACGCCGCATCCGGCATGAACAACGCGCA
KOK=        29
KK=  139201  LL=  140160  Z=    5.63  JJ=  139081  DL=   960
A===      111      112      113      114      121      123      124      131      132      133      134      141      143      144      211      213      214      223      224      231      233      234      243      244      313      314      323      333      334      343      413      433
B===      222      122      422      322      212      412      312      242      142      442      342      232      432      332      221      421      321      411      311      241      441      341      431      331      424      324      414      444      344      434      423      443
RRR=   41.602    7.691   17.911    0.619   -4.175   18.150   -7.314    0.619    0.074   34.704    8.081   -1.742   -0.423    1.840    1.679   -0.204    2.175   22.789   -0.377    0.074   -0.226   -1.417   -2.513   15.925    2.484   43.407   -0.105   -0.129  -18.602    1.144    1.381    6.044
X1==    5.597    4.045    3.240   -0.825    3.279    6.601   -1.504   -0.821   -1.501    6.050    2.460    1.202   -0.518   -1.118   -1.319   -0.151   -1.504    6.578    0.509   -1.501   -1.114   -1.713    2.446    4.807    3.067    9.606   -0.519    0.162   -1.947    3.831    0.673    4.356
X2==    7.433    1.901    5.529   -0.750   -1.273    2.750    4.863   -0.754   -0.049    5.736    3.285   -1.449    0.818   -1.647   -1.273    1.350   -1.446    3.464   -0.740   -0.049    0.203    0.827   -1.028    3.313    0.810    4.519    0.203   -0.796    9.553    0.299    2.051    1.387
CD1=        9        7        7        1        6       12        0        1        0       13        7        4        2        1        0        2        0       12        3        0        1        0        7       11        8       19        2        4        0       11        4       12
CD2=       11        4       10        1        0        6        9        1        2       12        8        0        4        0        0        4        0        7        1        2        3        4        1        8        4       10        3        2       21        4        6        6
CAGCGCCGAGATATAACCCCATGCTGGCTGTTTACATGGCAGACCAAATGGTGAGAGGAACGGGTTGAGCGTGACACCATACGGTACACCGTACTGTGGCTGAATGCCGGATTCCGTACCCGTGCCTTTGGCATCTTTCGGCTGCTCCATCGGGTTGCCAGGACCACGCGGGATCAGTTTCGAAACAAACGGCAGTGCCATTGGGTTGGCAATCGCCACTTCACGATTTGGATCAACGGAAATCCCGCCCCATTCGAACATCCCCAGGTTACCCGGGAAGACCAGCGTACCCTGTTCAGATGGCGGGGTGAAAATGCCTTCATAGCGCATCTGGTGGAACATCACGCGGCACACCAGTTGGTCAAACATGGTGGCTCCCCACATATCCGCACCGCTCAAATCTTTCGTCGGACGGAAGCTCAGTTCAGAAAACGGTTGAGTTGGGGTTACGTAATCGCCTTTCGCTGCACCTTGGGGAACCGGTTTTTCCGGTGCCGGAACCACCAGTTCGCCATTACGACGATCGAGCACAAAAATGTTGCCGGTTTTCGCCGGAGCGTAAATAACTGGCACTTTCTGACCATTAACGGTGATGTCCGCCAGCGTCGGCTGTGCCGGAAGATCCATGTCCCACAGGTCGTGGTGAACGGTCTGGTAGCTCCACGCCAGTTTCCCGGTAGTGGCATTCAGCGCCAGAATCGAGCTGGCATAACGTTCCTGTTCCGGTGTGCGGTTACCGCCCCAGATATCCGGCGTGGTCACGCCCATCGGCAGATAGACCAGATCCAGCTTCGCGTCATAGGCCGCTGGTGCCCAGGAGTTTGGCGAGTTAAAGGTAAAGGTGTGTTCGTCAGACGGGATTGCGTTCGGATCTTTCGCGCCGGGATCAAAAGCCCACAGCAGCTCCCCGGTGTTGACATCAAAACCACGGATCACGCCAGACGTTTCGCGGGTTGAGAA
KOK=        30
KK=  148891  LL=  149970  Z=    6.34  JJ=  148801  DL=  1080
A===      111      112      113      114      121      123      124      131      132      133      134      141      143      144      211      213      214      223      224      231      233      234      243      244      313      314      323      333      334      343      413      433
B===      222      122      422      322      212      412      312      242      142      442      342      232      432      332      221      421      321      411      311      241      441      341      431      331      424      324      414      444      344      434      423      443
RRR=   13.741    8.767   16.462    0.397   -1.084    5.035   -1.900   -0.765   -0.204   20.599    3.153   -0.553    1.974   -0.083    7.586    1.485    0.558   19.948   -1.266    1.000   -0.857   -0.480    3.071    0.374   11.106   47.130   -1.542   -0.955    0.843   -0.370    0.450   38.957
X1==    2.561    4.651    4.370   -0.339    2.144    1.987   -0.561    1.086   -1.667    4.154    2.648   -0.971    3.262   -0.535    4.025    0.769   -0.561    6.668    0.844    1.378   -1.126    0.492    3.340    0.884    2.239   10.018   -1.126    1.462    0.684    0.684    0.191    5.458
X2==    5.366    1.885    3.767   -1.172   -0.506    2.534    3.388   -0.705    0.123    4.959    1.191    0.570    0.605    0.154    1.885    1.931   -0.995    2.992   -1.500    0.725    0.761   -0.975    0.919    0.423    4.959    4.704    1.369   -0.653    1.231   -0.540    2.362    7.138
CD1=        6       10        9        2        6        6        2        4        0        9        7        1        8        2        9        4        2       15        5        5        1        4        9        5        6       19        1        5        4        4        3       12
CD2=       13        6       10        1        2        7        8        2        3       12        5        4        4        3        6        6        1        7        0        4        4        1        4        3       12       11        5        2        5        2        7       15
CGTTTCGGCGAGGAAATTTTTAGCGAATTTAGGAATGTGACCGCCGGTAATACCAAAGGCGTCGTGCATCACGAGGATCTGCCCGTCAGTGACGTTGCCTGCGCCAATGCCAATAACCGGGATCGCCAGTGCTTCGGTAATACGTTTTGCCAGTTCAACCGGCACGCATTCCAGCACCAGCAGCTGTGCCCCAGCAGCTTCTAAGGCTAATGCATCGCTGAGCAGTTGATCGCCCGCTTCATCGCCGCGCCCCTGAACTTTGTAGCCACCGAAAATATTCACTGACTGTGGTGTTAAACCTAAGTGACCACATACAGGAACGGCACGTTCGGTCAGCATTTGTACGGTTTCTACCAGCCACTCACCGCCTTCAATTTTGACCATGTTAGCACCGGCACGCATAACCGTTGCGGCGTTTTCGAAGGCTTGTTCCGGCGTGGCATACGCCATAAACGGCAGGTCAGCCAGCAGCAGGCAGTTTGGTGCGCCGCGACGTACGGCGGCAGTGTGGTAGGCGATATCGGCAACGGTAACTGGCAGGGTGGAGTCGTGCCCCTGAACCGTCATGCCCAGCGAATCGCCCACCAGCATGACGTTAAGCCCTTCATCAGCAAAGAGTTTGGCGAAGCTATAGTCATAAGCGGTGATGGTCGCGAAACGTTTTTTTTCCTGTTTGTACTTCTGCAGTAAGGAGATGGTGGTCGGTTTCATAACGTATCCTGATAAATTGATGTTGTGCTGTCTGGCATTTTATCAGTCACATTGGTGGGGGCAATGATTTATCCGTAGCAGCACTGCCAGAAGGTGACAGTGCTGCTACGTTATCAGGGATAGGTTACCTGGAAAGTACTGGTGGCTTTAAATTCGCCGGGTTCGATAGCAATATTCCCGTCTTGCTTTAATGTTGCCTGGAAATGAAGAGGCTGTGATGTGCCGTTACCTTGATTAGGGTAAACCCCATCGGAGGTGTCATCTTCGGTTTCATAATCTATATAAACAGAATTCGTATCATTAGGTTTTAATGTCATTAGCGGATTTTTACTGGTTGCTAAACCTTCAATGAGTACGCCAACGCCTTTG
KOK=        31
KK=  157711  LL=  158670  Z=    6.94  JJ=  157561  DL=   960
A===      111      112      113      114      121      123      124      131      132      133      134      141      143      144      211      213      214      223      224      231      233      234      243      244      313      314      323      333      334      343      413      433
B===      222      122      422      322      212      412      312      242      142      442      342      232      432      332      221      421      321      411      311      241      441      341      431      331      424      324      414      444      344      434      423      443
RRR=    8.641    0.167    5.195   -1.846   -1.516   32.048    2.474    0.643    0.198    8.935   15.544    2.212    1.874    0.755    0.710    1.860    1.217   50.653   -0.900    0.107   -0.304    1.129   -2.505    5.160   -0.987   70.599   -1.100    2.481   -6.130   12.824   -3.196    3.418
X1==    1.952    1.021    1.403   -0.750    2.571    5.358    0.524   -0.722   -1.482    2.126   11.932   -1.449    1.439   -0.451   -0.529    0.570   -0.827   10.355   -0.252   -0.798   -1.685   -1.111    2.466    2.390    0.875   14.401    2.542   -1.297   -1.329    2.488   -1.030    1.397
X2==    4.427    0.163    3.703    2.462   -0.590    5.982    4.722   -0.891   -0.134    4.203    1.303   -1.526    1.303   -1.675   -1.343    3.264   -1.473    4.892    3.568   -0.134    0.180   -1.016   -1.016    2.159   -1.128    4.902   -0.433   -1.913    4.613    5.154    3.103    2.446
CD1=        4        3        4        1        5       10        3        1        0        6       22        0        5        2        1        3        1       18        2        1        0        1        7        7        4       26        7        1        1        8        1        6
CD2=        8        2        8        6        1       11        9        1        2       10        5        0        5        0        0        7        0        9        7        2        3        1        1        6        1       11        2        0       12       13        8        8
TGGCAATATACGCCACTGTCATGCGGTACCCTCACGACGTGGTGCGCGTTTGCGTGGACGACGAGTACGACGACGCGGTGACGGTTCTTCATCCAGCTCGTTGAGCATCCCTTTTTGGTCTGGTGGCGCGGAAACCTGGAACTCACCCCACCATTTCACCAGACGCTGCAGTTCAGCGTTACGCTCAACTTCAGCTCGCAAGGCCAACAGGTCATAAGCCGCACGGAACTTAGGATGCTCCAGCAGTTTCCATGCGCGTTTACCCTGACGACGGGACATACGCAACTGCAACTGCCAGATATCGCGGGTTAATGTCGTCAGACGTTTCGGGATTGCCAGTGAACGGCAGGCTTCGTCCAGCACGTCGTTCATCGCCAGCGCGAAAGCGTCGTGATAGGTCAGGCCGCTTTCCTGGGCGATCTTCTGTGCCGTCTCCAGCAGTGGGTACCAGAACATGGCGGCAAACAGGAACGCCGGGTTCACGCGCATATCGTTATGGATACGCGTATCGGTATTCTTCAGCACCTGTTCAATGATCCGCTCCATCGGGCTGTCGCCATTTTCCGTGAAGTAGCGGGTAATGGTCGGGAACAGCGGCTGGAACAGATGATATTCACACAACAGCTTATAGGTTTCGTAACCGTAGCCCGCTTGTAGCAGTTTAAGCGATTCTTCAAACAGGCGTGCCGGTGGGATATCGTTCAGCAGGGTAGCGAGGCGAGGGATCGGTTCTGCGGTTTCCGGGCTGATGCGCATACCCAATTTGGCGGCAAAACGTACCGCGCGCAGCATACGTACCGGATCTTCACGGTAGCGCGTTTCCGGGTTACCAATCAGACGGATAACGCCGTCCTTCAGATCCTTCATGCCGCCAACGTAATCACGGACGGTAAAATCCGCTACGCTGTAATACAGGCTGTTGATAGTGAAATCGCGGCGCTGGGCGTCTTCTTCGATGGA
KOK=        32
KK=  170851  LL=  171780  Z=    5.48  JJ=  170821  DL=   930
A===      111      112      113      114      121      123      124      131      132      133      134      141      143      144      211      213      214      223      224      231      233      234      243      244      313      314      323      333      334      343      413      433
B===      222      122      422      322      212      412      312      242      142      442      342      232      432      332      221      421      321      411      311      241      441      341      431      331      424      324      414      444      344      434      423      443
RRR=   35.424   -0.064   -2.275    0.051   -0.956    8.679    0.418   -0.360    0.063    1.945    5.470    0.548   -1.600   -0.478   -2.039   -0.804   -1.289   11.015    3.705    1.798   -1.874    0.734    5.658    8.008    0.009    6.082    0.352    1.145    1.604   61.528    4.086    1.189
X1==    5.290   -0.395    5.143    0.115   -0.395    2.227    5.864   -0.461    0.053    1.365    2.984   -0.626    2.984   -0.492   -1.221   -0.672   -0.842    2.392    3.184    1.503   -0.962    1.799    2.388    5.750   -0.039    1.685   -0.327   -1.036    2.201   10.184    1.685    1.631
X2==    6.697    0.163   -0.442    0.445    2.423    3.896    0.071    0.780    1.196    1.425    1.833   -0.876   -0.536    0.972    1.669    1.196    1.530    4.605    1.164    1.196    1.947    0.408    2.370    1.393   -0.220    3.610   -1.078   -1.106    0.729    6.042    2.425    0.729
CD1=        7        1        8        2        1        5       11        1        2        4        7        1        7        2        0        1        1        6        8        4        1        6        7       14        2        5        2        1        7       21        5        6
CD2=       12        2        2        3        5        8        2        4        4        6        6        1        2        4        4        4        4        8        3        4        6        3        6        4        3        9        1        2        5       15        7        5
ACCGAAATGAAACCATCGTTTATGGTCTGGTCGGCAGGATATGGCCCTTCACCAGAAATGCTGGCTCGTATTGCGCCGGGTCGCGGATTTAACTTCAGTGACGGCAAACAGCCGTTGGCGATGGCGCGTAAATCGCTGACGGAAATGGCAGATTTACTTAACCTGCAAAGCGCAGCGGAAACGCATTTAGCGCAATATGAAGACTTTATCCGCAGCATGAAACCCCGCTTTGTGAAGCGTGGTGCGCGTCCGTTATTGCTGACGACGCTTATCGATCCGCGCCATATGCTGGTCTTCGGTCCAAACAGCTTGTTCCAGGAAATTCTTGATGAGTACGGCATCCCAAATGCCTGGCAAGGGGAAACCAACTTCTGGGGCAGTACCGCCGTCAGTATCGATCGTCTGGCGGCGTATAAAGACGTTGATGTGCTCTGTTTTGATCACGACAACAGCAAAGACATGGATGCGCTAATGGCAACGCCGCTGTGGCAGGCCATGCCGTTTGTCCGCGCCGGACGCTTTCAGCGCGTACCTGCAGTCTGGTTTTATGGTGCGACGCTCTCGGCAATGCACTTTGTGCGCGTTCTGGATAACGCCATCGGAGGTAAAGCGTGAGTAAACGAATTGCGCTTTTCCCGGCGTTATTGCTGGCGCTGTTAGTGATTGTCGCTACGGCGCTCACCTGGATGAACTTCTCGCAGGCGCTGCCGCGTAGCCAGTGGGCGCAGGCTGCCTGGTCGCCGGATATTGACGTCATCGAGCAGATGATTTTTCACTACAGCTTGTTGCCGCGTCTGGCGATTTCGCTGCTGGTGGGCGCGGGTCTGGGGCTGGTGGGCGTGCTGTTTCAGCAAGTGCTGCGTAACCCGCTGGCGGAGCCGACGACGCTTGGCGTTGCTACAGGCGCGCAACTGGGGATTACCGTCACTA
KOK=        33
KK=  191461  LL=  191970  Z=    4.56  JJ=  191281  DL=   510
A===      111      112      113      114      121      123      124      131      132      133      134      141      143      144      211      213      214      223      224      231      233      234      243      244      313      314      323      333      334      343      413      433
B===      222      122      422      322      212      412      312      242      142      442      342      232      432      332      221      421      321      411      311      241      441      341      431      331      424      324      414      444      344      434      423      443
RRR=    6.349    1.054    0.094   27.133   -0.769    0.310   -2.168    0.094    0.820   -0.973    1.150    1.579   10.776    0.508   -0.300   -0.239   -0.982    1.390   11.080   18.074    0.013   10.565    6.141   -0.061   -0.174   12.419   -0.005    0.162    0.645   -0.053   -3.286    1.343
X1==    3.705    1.810   -0.394    6.859   -0.528   -0.255   -1.274   -0.394    0.632    0.821    1.360    1.625    3.914   -0.564    1.031    0.632   -1.274   -1.067    4.789    3.295    0.012    4.346    2.526    2.034   -0.125    2.212    0.012    0.131    0.896   -0.074   -1.193    1.866
X2==    1.714    0.582   -0.239    3.956    1.456   -1.216    1.701   -0.239    1.297   -1.185    0.845    0.972    2.753   -0.900   -0.291   -0.378    0.770   -1.303    2.314    5.485    1.141    2.431    2.431   -0.030    1.391    5.615   -0.466    1.233    0.720    0.720    2.753    0.720
CD1=        7        4        1       11        1        1        0        1        2        2        3        4        6        1        3        2        0        0        7        5        1        6        4        4        1        4        1        1        2        1        0        3
CD2=        3        2        1        5        3        0        3        1        3        0        2        2        4        0        1        1        2        0        4        8        3        4        4        1        3        7        1        3        2        2        4        2
CGATGCAGTCTGGTAAGCCGAAAGAAATCGCAGAGAAAATGGTTGAAGGCCGCATGAAGAAATTCACCGGCGAAGTTTCTCTGACCGGTCAGCCGTTCGTTATGGAACCAAGCAAAACTGTTGGTCAGCTGCTGAAAGAGCATAACGCTGAAGTGACTGGCTTCATCCGCTTCGAAGTGGGTGAAGGCATCGAGAAAGTTGAGACTGACTTTGCAGCAGAAGTTGCTGCGATGTCCAAGCAGTCTTAATTATCAAAAAGGAGCCGCCTGAGGGCGGCTTCTTTTTGTGCCCATCTTGTAAATTCAGCTAACCCTTGTGGGGCTGCGCTGAAAAGCGACGTACAATGTCGCTAGTATTAATTCATTTCAATCGTTGACAGTCTCAGGAAAGAAACATGGCTACCAATGCAAAACCCGTCTATAAACGCATTCTGCTTAAGTTGAGTGGCGAAGCTCTGCAGGGCACTGAAGGCTTCGGTATTGATGCAAGCATACTGGATCGTATGGCTCA
KOK=        34
KK=  200491  LL=  200940  Z=    7.58  JJ=  200221  DL=   450
A===      111      112      113      114      121      123      124      131      132      133      134      141      143      144      211      213      214      223      224      231      233      234      243      244      313      314      323      333      334      343      413      433
B===      222      122      422      322      212      412      312      242      142      442      342      232      432      332      221      421      321      411      311      241      441      341      431      331      424      324      414      444      344      434      423      443
RRR=    9.683   -0.021   19.652   -0.248    1.017   15.472   -3.617    1.053   -5.196    1.217   -1.321   -1.558   31.617    1.137   -2.358   -0.058    1.136    4.300    1.067    1.136   -2.558    1.200   -4.137    0.155   -0.948   86.436    0.028    1.268    1.268    6.179   -0.009    3.973
X1==    7.305   -0.221    3.830    0.318   -1.125    2.837    3.508   -1.213    4.779    0.678   -0.331   -1.279    3.955   -1.253   -1.125   -0.074   -1.102    1.197   -0.892   -1.045    2.069   -1.024   -1.024   -0.139   -1.127   10.814    0.069   -1.047   -1.104    2.578    1.384    1.658
X2==    1.326    0.096    5.132   -0.782   -0.904    5.453   -1.031   -0.868   -1.087    1.794    3.993    1.218    7.993   -0.907    2.096    0.781   -1.031    3.593   -1.197   -1.087   -1.237   -1.172    4.040   -1.112    0.841    7.993    0.414   -1.211   -1.149    2.396   -0.007    2.396
CD1=       11        1        6        2        0        4        5        0        6        2        1        0        6        0        0        1        0        2        0        0        3        0        0        1        0       14        1        0        0        4        3        3
CD2=        2        1        6        0        0        7        0        0        0        3        5        2        9        0        3        2        0        6        0        0        0        0        6        0        2        9        2        0        0        4        1        4
TGGTTATTAGCTGCAGGTCTCGGTTTAGCACTGGCAACTTCTGCTCAGGCGGCTGACAAAATTGCAATCGTCAACATGGGCAGCCTGTTCCAGCAGGTAGCGCAGAAAACCGGTGTTTCTAACACGCTGGAAAATGAGTTCAAAGGCCGTGCCAGCGAACTGCAGCGTATGGAAACCGATCTGCAGGCTAAAATGAAAAAGCTGCAGTCCATGAAAGCGGGCAGCGATCGCACTAAGCTGGAAAAAGACGTGATGGCTCAGCGCCAGACTTTTGCTCAGAAAGCGCAGGCTTTTGAGCAGGATCGCGCACGTCGTTCCAACGAAGAACGCGGCAAACTGGTTACTCGTATCCAGACTGCTGTGAAATCCGTTGCCAACAGCCAGGATATCGATCTGGTTGTTGATGCAAACGCCGTTGCTTACAACAGCAGCGATGTAAAAGACATCACT
KOK=        35
KK=  206131  LL=  206970  Z=    7.63  JJ=  206041  DL=   840
A===      111      112      113      114      121      123      124      131      132      133      134      141      143      144      211      213      214      223      224      231      233      234      243      244      313      314      323      333      334      343      413      433
B===      222      122      422      322      212      412      312      242      142      442      342      232      432      332      221      421      321      411      311      241      441      341      431      331      424      324      414      444      344      434      423      443
RRR=   32.654    0.108    7.257    5.140    1.402   93.067    1.167    0.387    1.862   10.470    0.912    1.863    0.298    1.273    1.402   11.778    1.862   61.619    0.386    0.797    0.087   -2.666    1.449    0.360   -0.219   19.806    1.183   -0.613   -5.272   13.610    5.875    4.059
X1==    7.741   -0.371    2.349    2.724   -1.207   11.610    5.006   -0.621   -1.330    3.904    0.297   -1.457   -0.337   -1.715   -1.207    3.998   -1.420    7.285   -0.653   -0.569   -0.080    1.684   -0.915   -0.452   -0.151    2.199    0.613   -1.041    6.891    1.695    5.370    1.117
X2==    4.218   -0.291    3.089    1.887   -1.161    8.016    0.233   -0.623   -1.400    2.682    3.072   -1.279   -0.884   -0.742   -1.161    2.946   -1.311    8.458   -0.591   -1.400   -1.087   -1.583   -1.583   -0.796    1.445    9.005    1.931    0.588   -0.765    8.032    1.094    3.634
CD1=       11        1        5        6        0       17        9        1        0        8        3        0        2        0        0        7        0       11        1        1        2        5        1        2        2        6        3        1       15        6       11        5
CD2=        6        1        6        4        0       13        2        1        0        7        7        0        1        1        0        6        0       14        1        0        1        0        0        1        5       16        6        5        2       18        4       10
GGCTTCCCGGGCTACTTCCTCATCGTTATGGAATTTATCCAGTGGTCGAAAGATAACGGCGTACCGGTAGGGCCAGGCCGTGGCTCCGGTGCGGGTTCACTGGTGGCCTACGCGCTGAAAATCACCGACCTCGATCCGCTGGAATTTGACCTGCTGTTCGAACGTTTCCTTAACCCGGAACGTGTCTCCATGCCTGACTTCGACGTTGACTTCTGTATGGAGAAACGCGATCAGGTTATCGAGCACGTAGCGGACATGTACGGTCGTGATGCGGTATCGCAGATCATCACCTTCGGTACAATGGCGGCGAAAGCGGTGATCCGCGACGTAGGCCGCGTGCTGGGGCATCCGTACGGCTTTGTCGATCGTATCTCGAAACTGATCCCGCCCGATCCGGGGATGACGCTGGCGAAAGCGTTTGAAGCCGAGCCGCAGCTGCCGGAAATCTACGAAGCGGATGAAGAAGTTAAGGCGCTGATCGACATGGCGCGCAAACTGGAAGGGGTCACCCGTAACGCCGGTAAGCACGCCGGTGGGGTGGTTATCGCGCCGACCAAAATTACCGATTTTGCGCCGCTTTACTGCGATGAAGAGGGCAAACATCCGGTCACCCAGTTTGATAAAAGCGACGTTGAATACGCCGGACTGGTGAAGTTCGACTTCCTTGGTTTGCGTACGCTCACCATCATCAACTGGGCGCTGGAGATGATCAACAAGCGGCGGGCGAAGAATGGCGAGCCGCCGCTGGATATCGCTGCGATCCCGCTGGATGATAAGAAAAGCTTCGACATGCTGCAACGCTCGGAAACCACGGCGGTATTCCAGCTTGAATCGCGCGGC
KOK=        36
KK=  217441  LL=  218400  Z=    9.68  JJ=  217441  DL=   960
A===      111      112      113      114      121      123      124      131      132      133      134      141      143      144      211      213      214      223      224      231      233      234      243      244      313      314      323      333      334      343      413      433
B===      222      122      422      322      212      412      312      242      142      442      342      232      432      332      221      421      321      411      311      241      441      341      431      331      424      324      414      444      344      434      423      443
RRR=   -9.883   -1.501   30.212   -0.507   -1.241   52.742   -3.245    2.250   -0.591   33.795    2.493   -3.346   14.408    1.823    1.835    1.108    2.250  116.234    0.425    1.161   -3.189    2.761   -2.245    1.101    3.289   85.695    1.021    2.502  -13.066    8.943    0.393    5.334
X1==   -1.278    2.412    6.756   -1.427    0.909    7.579   -0.828   -1.477   -0.903    7.229    3.279    2.121    4.511   -1.594   -1.345    0.402   -1.502   12.013   -0.299   -1.555   -1.799   -1.738    2.365   -1.072    3.654   12.521   -0.665   -1.459   -1.909    3.980    0.199    2.374
X2==    7.735   -0.622    4.472    0.355   -1.364    6.959    3.921   -1.524    0.655    4.675    0.760   -1.577    3.194   -1.144   -1.364    2.756   -1.498    9.676   -1.422   -0.746    1.773   -1.589   -0.949   -1.026    0.900    6.844   -1.535   -1.715    6.844    2.247    1.977    2.247
CD1=        0        5       12        0        3       14        1        0        1       15        8        5       10        0        0        3        0       22        2        0        0        0        7        1        9       23        2        1        0       11        3        8
CD2=       13        1        9        3        0       12        8        0        3       10        4        0        8        1        0        6        0       15        0        1        5        0        1        1        4       14        0        0       15        7        6        7
ACCGTAGCAACCCATCGTCAGGATTTGGTTACGGCCATCTTCACCCTGTACGGAGGCTTTCAGTGCTTCGGAGTACTTGGTACCCAGCTGGAAGATGTGACCAACTTCGATACCACGTTTGATCAGCAGCCTACCCTGGCCATCCGGGCTTGGATCGCCAGCCACCACGTTACGGATATCTGCAACTTCCGGGGTAGCGACATCGCGATCCCAGTTGATGCCGAAGTAGTGTTTACCATCGATGTTAGCACCAGCAGCGAAATCACTCATCGCCGCAACGGTACGGTCAATCACCACCGGAATCGGCATGTTTACCGGACCCAGTGAACCCGGACCGGCTTTAACCACGGCACGAATTTCTTCTTCGGTCGCGAAAGTCAGCGGGCTTGCAACCTGCGGCAGTTTTTCTGCTTTAACTTCGTTCAGCTCGTGATCACCGCGCACCAGCAGCGCAACCTGCGGGAAGCTGCTGCCTTCAACCGCTTTAACCAGCAGAGTCTTAACCGTTTTCTCAATCGGCAGATTGAACTGTTCAACCAGTTCCGCGATGGTTTTCGCGTTCGGCGTATCAACCAGCGTCATTTCCTGGGTAGCAGCAGCGCGCGGTTCTTTCGGCGCGATAGCTTCTGCCAGTTCAATGTTCGCTGCATAGTCAGAGGTGTCGGAGAAGACCACATCGTCTTCACCGCTCTGCGCCAGCACCTGGAATTCGTGAGAGGCGCTGCCGCCGATAGAACCGGTGTCGGCTTGTACGGCGCGGAAATCCAGCCCCATGCGGCTGAAGATTTTGCTGTAGGCCGCATACATTGCATCGTAGGTTTCCTGCAGGGATTCCTGAGAAGTATGGAAAGAGTAAGCATCTTTCATCAGGAATTCGCGGGAACGCATGACGCCGAAACGCGGACGCACTTCGTCGCGGAACTTGGTCTGGATCTGATAGAAGTTCAGCGGCAGCTGTTT
KOK=        37
KK=  218821  LL=  219690  Z=    5.84  JJ=  218581  DL=   870
A===      111      112      113      114      121      123      124      131      132      133      134      141      143      144      211      213      214      223      224      231      233      234      243      244      313      314      323      333      334      343      413      433
B===      222      122      422      322      212      412      312      242      142      442      342      232      432      332      221      421      321      411      311      241      441      341      431      331      424      324      414      444      344      434      423      443
RRR=   31.947   -1.203    7.157    1.561   -1.512    1.423    9.438    0.193    3.778    1.246    2.759    0.511    0.261    0.796   -0.026    0.911   -0.323   29.837   -0.115    0.565    1.442   -0.948    1.772    1.090    0.484   28.272    5.040   -0.945   -2.240    8.371    2.646   28.023
X1==    5.498    2.702    2.764    0.840    3.396    1.878    3.163   -0.369    2.554    1.995    1.334   -1.020    0.126   -1.107   -0.073    1.202    0.488    6.629    0.760   -0.825   -1.542   -0.908    1.697    1.001    0.774    6.770    3.065   -1.119   -0.556    1.797    1.938    4.739
X2==    5.810   -0.445    2.590    1.859   -0.445    0.758    2.984   -0.523    1.479    0.625    2.068   -0.501    2.068   -0.719    0.362    0.758   -0.662    4.501   -0.152   -0.685   -0.935    1.044    1.044    1.089    0.625    4.176    1.644    0.845    4.029    4.657    1.366    5.914
CD1=       11        6        7        4        7        5        7        2        6        6        5        1        3        1        2        4        3       11        3        1        0        1        5        4        4       14        7        1        2        6        6       11
CD2=        8        1        5        4        1        3        6        1        4        3        5        1        5        1        2        3        1        9        2        1        1        4        4        4        3        8        5        4        9       10        4       12
CTGGGACAAAAAAAAGTGATTTAGTTTACCAGTGCAAAAGAAATGTCAAAAGAGAAGGGCGTGAATTTAACGCGGTTCCAGCGCAAAGACTTCAAAACCTGCGTCGGTGACGCGCCAGCGAACGTTAAAATCATGTAGCCAGACGGCATAGGTTTTGCCCGTTTCCTCACCTTTACGATAGGCCGGGCGCGGGTCCTGCGCCAGTACTTCGCGGATAAACAGCGTTAACTGCGGATAACGCTTCTCCAGCGTCAAAAGCTGCTTTTCGACCTCTGCGGTAAAACTCACCGCCATCTCTGCAGCTGGCGCACTTTGCGCATAGCTGGCACTGGCATCGGGAAGCGATTCGGCAAAGGGGAGATACGGTTTGATATCCACTACCGGCGTACCATCGACCAGATCCAGACTGCCGAGCTTCAGAATCACGCTGTCTTTATGGCAAACAACCTCTTTCAGCTCTACCAGCGACATGCCAATTGGGTTAGGGCGGAAAGTAGAGCGTGTTGCGAAAACCCCCATTCTGGCGTTACCGCCGAGGCGCGGTGGACGCACAGTCGGACGCCAGCCGCCTTCCATCGTTTGATGAAAGACGAAAAGGATCCATAAATGGCTGAACGCTTCCAGGCCGCGAACGGCGTCGGCCTGGTTGTAGGGAGCAATGAGATGCAGTTCGCCGTTGGCGCTTTTTACCAGACCTGGCTGGCGCGGAACGGCGAACTTTTCTTTATAGGGCGAGCGAATAACGCCTATTTGCTCGAACTGGAAACTGCTCATTTCGCCGTAATGTTAAGCGCAGAACCGATACATACAGCCTGACGATAGCAGCCTGGCGTACCGCTGGTGACTTCGCAGCTATGCAGTAATACAGCA
KOK=        38
KK=  225211  LL=  225990  Z=    4.81  JJ=  225001  DL=   780
A===      111      112      113      114      121      123      124      131      132      133      134      141      143      144      211      213      214      223      224      231      233      234      243      244      313      314      323      333      334      343      413      433
B===      222      122      422      322      212      412      312      242      142      442      342      232      432      332      221      421      321      411      311      241      441      341      431      331      424      324      414      444      344      434      423      443
RRR=   12.201    0.124    0.766    2.165   -0.747    1.955    0.254    2.668    6.966   54.730   -0.139    0.543    6.007   10.568    2.989   -0.020    0.153    0.295    1.717    9.204   -0.744    4.797    1.686   -0.275    2.347   -0.696    8.631    2.840   -0.101   -0.341   -0.274   -1.914
X1==    5.320   -0.977    0.549    1.988    0.923    0.817    3.051    1.910    2.284    8.179   -0.731    0.157    3.507    3.454    1.557    0.083   -0.235    1.879    1.396    3.017   -0.340    1.713    2.474    0.554    4.236   -0.731    3.059    1.638   -1.236   -0.418   -1.438   -1.236
X2==    2.294   -0.127    1.396    1.089   -0.809    2.393    0.083    1.396    3.051    6.691    0.190    3.459    1.713    3.059    1.920   -0.235   -0.650    0.157    1.229    3.051    2.188    2.801    0.681   -0.496    0.554    0.951    2.821    1.734    0.082    0.815    0.190    1.548
CD1=       12        1        3        6        4        3        7        5        5       12        1        3        7        8        5        2        2        4        4        6        1        4        5        3        7        1        5        3        0        1        0        0
CD2=        5        2        4        3        1        6        2        4        7       12        2        6        4        5        5        2        1        3        4        7        6        6        3        1        3        3        7        5        2        3        2        4
AGCTTAACCTTCGGGAGGGCGCTTACCACTTTGTGATTCATGACTGGGGTGAAGTCGTAACAAGGTAACCGTAGGGGAACCTGCGGTTGGATCACCTCCTTACCTTAAAGAAGCGTACTTTGCAGTGCTCACACAGATTGTCTGATGAAAATGAGCAGTAAAACCTCTACAGGCTTGTAGCTCAGGTGGTTAGAGCGCACCCCTGATAAGGGTGAGGTCGGTGGTTCAAGTCCACTCAGGCCTACCAAATTTGCACGGCAAATTTGAAGAGGTTTTAACTACATGTTATGGGGCTATAGCTCAGCTGGGAGAGCGCCTGCTTTGCACGCAGGAGGTCTGCGGTTCGATCCCGCATAGCTCCACCATCTCTGTAGTGGTTAAATAAAAAATACTTCAGAGTGTACCTGCAAAGGTTCACTGCGAAGTTTTGCTCTTTAAAAATCTGGATCAAGCTGAAAATTGAAACACTGAACAATGAAAGTTGTTCGTGAGTCTCTCAAATTTTCGCAACACGATGATGGATCGCAAGAAACATCTTCGGGTTGTGAGGTTAAGCGACTAAGCGTACACGGTGGATGCCCTGGCAGTCAGAGGCGATGAAGGACGTGCTAATCTGCGATAAGCGTCGGTAAGGTGATATGAACCGTTATAACCGGCGATTTCCGAATGGGGAAACCCAGTGTGTTTCGACACACTATCATTAACTGAATCCATAGGTTAATGAGGCGAACCGGGGGAACTGAAACATCTAAGTACCCCGAGGAAAAGAAATCAACCGAG
KOK=        39
KK=  244201  LL=  244830  Z=    4.77  JJ=  244081  DL=   630
A===      111      112      113      114      121      123      124      131      132      133      134      141      143      144      211      213      214      223      224      231      233      234      243      244      313      314      323      333      334      343      413      433
B===      222      122      422      322      212      412      312      242      142      442      342      232      432      332      221      421      321      411      311      241      441      341      431      331      424      324      414      444      344      434      423      443
RRR=   39.630    2.161   -0.449   -1.931   -0.667    4.127    4.459    0.065   -0.080    4.514    0.043    0.377    0.278    0.318   -0.667    5.899    0.530   12.611    0.140   -1.218    0.264    0.749   -0.979    2.195   -0.122   11.518    0.264    0.990    0.374    6.165    0.278   24.888
X1==    8.108    1.268    2.299   -1.321   -0.391    1.815    1.198    0.091    0.256    3.367    0.036   -1.321    0.759   -0.591   -0.391    2.595   -0.431    2.073    0.551    1.036    0.807   -0.563    1.732    2.727   -0.091    2.204    0.807    0.377    2.570    2.570    0.759    4.607
X2==    4.888    1.704   -0.195    1.462    1.704    2.274    3.722    0.718   -0.313    1.340    1.176   -0.286    0.366   -0.537    1.704    2.274   -1.230    6.082    0.254   -1.176    0.327   -1.330   -0.565    0.805    1.340    5.226    0.327    2.626    0.145    2.398    0.366    5.402
CD1=       12        3        5        0        1        4        3        2        2        7        2        0        3        1        1        5        1        4        2        3        3        1        4        5        2        5        3        3        6        6        3        9
CD2=        6        3        1        3        3        4        6        2        1        3        3        1        2        1        3        4        0        9        2        0        2        0        1        3        3        8        2        5        2        5        2        9
TATCATGCCTACAAATCTGTACGCGAACCGTAGGCCGAATAATGCGTTCACGCCGCATCCGACCTGAAAATTCTTAAATCAATCTTCGCCGGGGGCCATGCGCTCCCGCTGTTGTGGAGGTTACCCATGTGCGAATTGCTCGGGATGAGCGCCAACGTCCCTACCGATATCTGCTTTAGTTTCACCGGGCTTGTACAGCGTGGTGGTGGAACCGGGCCACATAAAGATGGCTGGGGCATTACCTTTTACGAAGGTAAAGGCTGTCGCACATTTAAAGATCCACAACCCAGCTTTAATTCCCCCATCGCCAAACTTGTCCAGGACTACCCGATAAAATCCTGTTCGGTGGTGGCTCATATTCGCCAGGCTAATCGGGGCGAGGTGGCGCTGGAAAATACTCACCCATTTACCCGCGAGTTATGGGGGCGTAACTGGACTTATGCCCATAACGGACAACTGACGGGCTACAAATCACTGGAAACCGGCAACTTCCGCCCGGTAGGCGAAACCGACAGCGAAAAAGCCTTCTGCTGGCTCCTGCATAAATTAACGCAGCGTTACCCGCGCACACCGGGCAACATGGCGGCGGTATTTAAATATATCGCCTCACTGGCGGATGAACTGCGGCAG
KOK=        40
KK=  252121  LL=  252930  Z=    5.65  JJ=  251821  DL=   810
A===      111      112      113      114      121      123      124      131      132      133      134      141      143      144      211      213      214      223      224      231      233      234      243      244      313      314      323      333      334      343      413      433
B===      222      122      422      322      212      412      312      242      142      442      342      232      432      332      221      421      321      411      311      241      441      341      431      331      424      324      414      444      344      434      423      443
RRR=   21.367   23.911    2.775    4.286    2.006    0.002    9.264   -1.103    1.489    0.242    0.137    0.835    0.399   -0.538    0.353   -0.000    1.432    1.581    7.485    0.002    5.630   -0.753    7.757    5.851    0.910    6.390    2.498   -0.257   -1.223   42.654   -4.684    0.876
X1==    4.453    3.093    1.197    1.722    1.293    0.001    2.678    1.197   -1.426    0.349    1.819    1.722    0.259   -0.586   -0.507    0.001   -1.472    0.909    1.526    0.001    3.052   -1.231    2.885    2.719   -1.260    4.159    1.355   -1.054    2.627    6.341    3.379    2.627
X2==    4.798    7.732    2.318    2.489    1.552    2.640    3.460   -0.921   -1.044    0.694    0.075    0.485    1.536    0.918   -0.695   -0.430   -0.973    1.739    4.904    2.640    1.844    0.612    2.689    2.151   -0.722    1.536    1.844    0.244   -0.465    6.727   -1.386    0.334
CD1=       11        8        4        5        5        2        6        4        0        2        4        5        2        1        2        2        0        3        4        2        5        0        5        5        0        7        3        0        4        8        6        4
CD2=       11       17        6        6        6        7        8        1        1        3        2        3        4        3        2        2        1        6       11        7        5        3        6        5        1        4        5        2        1       10        0        2
TCTCTTAAGTGCCAGCGCATTCGAAGCGTTAATGGACATGCTTGCTGAACAAGAGGAGAAAAAGCCCATAAAGGCGCGCTTCCGTCCAAGTGCTGCAAGATTAGAGGAAATTACACGCCGCGCTGAACAATATCTTAATGATATGACGGATGATGATTTCAATGACTTTAAGGAATAAGGATGCGGGTATTCAAAACAAAACTTATTCGCCTGCAACTTACAGCAGAGGAACTTGATGCGTTAACGGCGGATTTTATTTCCTATAAGCGTGACGGTGTTTTGCCAGATATATTTGGTCGCGATGCACTCTACGACGACTCCTTTACCTGGCCATTAATCAAATTTGAGCGAGTTGCTCATATTCATCTGGCAAATGAGAATAATCCATTTCCGCCACAGTTGCGCCAATTCAGCAGAACGAATGACGAAGCGCATTTGGTATATTGTCAGGGGGCGTTTGATGAGCAAGCATGGTTGCTCATTGCCATTCTGAAACCTGAACCTCATAAACTGGCTCGAGATAACAACCAAATGCATAAAATTGGGAAAATGGCAGAAGCGTTTCGCATGCGTTTTTGAATTTATATTATGAATAACATACAAATAAGAAACTATCAGCCTGGCGATTTTCAGCAACTATGCGCTATTTTCATTAGAGCGGTTACGATGACCGCCAGTCAGCATTATTCACCACAACAAATTTCCGCCTGGGCGCAGATTGACGAATCTCGCTGGAAGGAGAAACTCGCGAAATCACAAGTGTGGGTTGCGATCATTAATGCACAACCGGTTGGTTTTATTTCCCGCATT
KOK=        41
KK=  259261  LL=  260250  Z=    5.24  JJ=  259261  DL=   990
A===      111      112      113      114      121      123      124      131      132      133      134      141      143      144      211      213      214      223      224      231      233      234      243      244      313      314      323      333      334      343      413      433
B===      222      122      422      322      212      412      312      242      142      442      342      232      432      332      221      421      321      411      311      241      441      341      431      331      424      324      414      444      344      434      423      443
RRR=   54.997    4.770    1.445   -1.353   -2.443    1.938   -1.425   -2.883    2.354   19.297    5.915   -1.457    0.652    1.404   -0.775   -0.382    2.855   15.062    2.742   -1.158   -0.118    1.100   -7.475   -0.089   -1.447   23.092    0.056   -1.387    0.328    7.592   -0.377   67.248
X1==    7.251    1.427    0.225   -1.534    6.906    6.184   -0.463   -1.637    1.059    5.520    3.334    1.109    0.587   -1.382    0.879   -1.219   -1.676    2.751    2.622   -1.219   -0.535   -1.610    5.323   -0.166    1.006    7.455    0.057    1.169   -0.703    2.153   -0.100   10.007
X2==    7.585    3.344    6.436    0.882   -0.354    0.313    3.078    1.762    2.223    3.496    1.774   -1.313    1.112   -1.016   -0.882    0.313   -1.704    5.476    1.046    0.950    0.220   -0.683   -1.404    0.532   -1.438    3.097    0.988   -1.186   -0.467    3.526    3.759    6.720
CD1=       15        6        3        0       16       14        2        0        5       11        7        4        3        0        5        1        0        9        8        1        2        0       11        2        4       13        3        4        1        5        2       16
CD2=       20       10       14        5        3        3        8        6        6        7        5        1        4        1        2        3        0       10        4        4        2        1        0        3        0        7        3        0        1        6        8       10
CAGACCAAAGTCAAACTGGTATTGAGCGACCGCTTCAAAGTTCTGTGTCTTATTGGCAAAGCCGCCAGTTATTGGCGTCATTTTGCGTGTTTCAGAATAGAAAGTTGCCAGATAAATATTATTGGCATCGTATTTCAGACCTGTTGCCCATGCTTCTGCACGCTTGCCTGTGCCACGGCTTTGCAGGTTCTGCTCGTTGGTGCGATCTGAGTTGGTATAGGCCCCACTAATGGCGAAATCGCTGCCGCCAAAGTCATATGTCAATGACGTGCCGAAGCCATCGCCGTTTTGCTTTTTAACGTCGCGGTTTTCGTTTTTCCCTTGATATTGCAGGGTTAAGTTCAGGCCATCGATAACGCCGAAGAAGTCGGTGTTCCGATACGTCGCCAGACCGCTGGCGCGTTTGGTCATAAAGTTGTCGGTCTGCGCCGAGGAATCGCCACCAAATTCCGGGAACATATCGGTCCAGGCTTCCACGTCATACAACGCCCCCAGGTTACGACCATAATCGAAAGAACCCAAATCTTTATATTTCAACCCGGCAAAAGCGAGACGCGTTTTTTGCTGTGCAGTATCACTCTCTGCTTTATTACCGGCAAACTCTGCTTCCCAACGACCATAACCAGTCAGTTGATCGTTAATTTGTGTTTCGCCTTTGAAACCAAAACGGATATAACTCTGGTCGCCATCTTTACTGGCGTTATCACTCATATAATGCATGGCTTTAACTTTGCCATAGACATCCAGTTTATTACCGTCTTTATTATATATTTCTGCAGCCTGTACAGATGCAGATGCCACAATGCCCATCACCACTAATGCCAGAGTGCTCTTTTTCATTTTCATTCCTGATTTTAATTAACGCGCGAATATTCAGCGGGAGAGTCCCGTTGAAAACAGGAAAGTTTTTAACCTGAGATTGTTAAAGATATATTACAGATTAATAATATTCTTAAAATGTGGTAATTTATTAAATCTGTAATAAAAGCG
KOK=        42
KK=  269761  LL=  270690  Z=    4.55  JJ=  269761  DL=   930
A===      111      112      113      114      121      123      124      131      132      133      134      141      143      144      211      213      214      223      224      231      233      234      243      244      313      314      323      333      334      343      413      433
B===      222      122      422      322      212      412      312      242      142      442      342      232      432      332      221      421      321      411      311      241      441      341      431      331      424      324      414      444      344      434      423      443
RRR=   31.663    5.567   -2.144   -0.775   -1.341    0.121    5.544    1.328    0.236   -1.025    8.073    2.563   12.492    1.309   -1.341   -0.362    0.230   10.404    0.009   41.970    2.118   -0.016    2.046    0.686    0.023   10.468   -0.773    2.403    0.049    3.785    0.030    2.413
X1==    5.420    3.444    3.129    1.279   -1.374   -0.378    3.125    0.365    0.246   -0.284    2.095    2.878    2.717    1.298   -1.374   -0.378   -1.088    2.094    0.550    7.740    2.258   -0.036    0.667    1.212    1.006    2.717    0.799    1.670    0.057    4.412    0.230    1.509
X2==    5.842    1.616   -0.685   -0.606    0.976   -0.319    1.774    3.640    0.957    3.611    3.853    0.890    4.597    1.009    0.976    0.957   -0.212    4.968    0.016    5.423    0.938    0.434    3.070    0.566    0.023    3.853   -0.967    1.439    0.858    0.858    0.129    1.599
CD1=       16       10        9        6        1        2        8        4        3        2        6        9        7        5        1        2        1        5        3       15        5        2        3        4        4        7        3        4        2        8        3        4
CD2=       10        5        1        1        4        2        5        7        4        7        7        3        8        3        4        4        2       12        3       11        4        3        7        3        2        7        1        4        3        3        2        4
AAATCATCCTGTTCAAAACGTGCATATTCTGTGCTGGCTGAAAGTCGCAGATCGATGCTTGGGTTCTCACGTATGAACTTACCAAGACGTGGTAAAAGCCATTGATGGGCAAAACTCGGTGCAGTATGAAGGCGCAAAGGCCTGGATTCATCAGCCGTCACTAATGCCAACCCCTGCTGTAATTCGTTAAATCCCCGCTGTATGTGCTCAAGCAGTATTTCACCTTCTTTCGTCAGCGTAATTTCTCGCGTACTGCGCTGAAAAAGGCGTACATCAAGCAAGTTTTCCAGTTTGCGGATGGCATGGCTGATCGCACTGGGTGACAGTTCCAACTCAGAGGCGGCCAACGCAAAAGCTCCGGTACGACCAGCCGCTTCAAAGGCGCGTAACAGATTTAGAGGTGCTTTTGCTAAGAGCTTCATTCATGAATCCTTTTCACTAGGGATGAAGTGGTTTACTGAATTTGGCCACCTGAACAGAGGTGATATGCTCACCTCAGAACAACACAGGTGTCATAATGAAAAAAAGAAATTTCAGCGCAGAGTTTAAACGCGAATCCGCTCAACTGGTCGTTGACCAGAACTACACCGTGGCAGATGCAGCCAGCGCTATGGATGTCGGCCTTTCCACAATGACGCGATGGGTGAAACAATTACGTGATGAACGGCAGGGCAAAACACCAAAAGCCTCCCCCATTACCCCGGAACAAATTGAAATCCGTGAGCTCAGGAAAAAGCTACAACGTATTGAAATGGAAAATGAAATATTAAAAAAGGCTACTGTAGATTCAATTGGTCAACGCAACAGTTATGTGAAAACATGGGGTTGCGGAGGTTTTTTGAATGAGACGAACATTTACAGCAGAGGAAAAAGCCTCTGTTTTTGAACTATGGAAGAACGGAACAGGCTTCAGTGAAATAGCGAATATCC
KOK=        43
KK=  277921  LL=  278910  Z=    6.58  JJ=  277741  DL=   990
A===      111      112      113      114      121      123      124      131      132      133      134      141      143      144      211      213      214      223      224      231      233      234      243      244      313      314      323      333      334      343      413      433
B===      222      122      422      322      212      412      312      242      142      442      342      232      432      332      221      421      321      411      311      241      441      341      431      331      424      324      414      444      344      434      423      443
RRR=   38.214    2.771    3.042   -0.065   -2.461   72.797   13.819    0.701   -0.208    2.486   -0.250   -0.990   -1.236    2.882    1.803    0.998    2.279   16.531    1.372    0.103    0.488    0.590    0.245    1.788    0.219   80.918    6.235   -1.073   -6.530   15.556    4.667   13.008
X1==    6.463    1.784    1.267   -0.064    1.784    9.446    2.002   -0.791   -0.118    1.356   -0.422    0.632   -0.422   -1.629   -1.308    0.565   -1.463    5.309    1.290   -0.118    0.730   -1.048   -0.436   -1.015    3.783   10.655    2.542    0.777   -1.334    1.932    2.655    5.743
X2==    5.912    1.553    2.401    1.026   -1.379    7.707    6.902   -0.885    1.765    1.834    0.591   -1.565    2.926   -1.769   -1.379    1.765   -1.558    3.114    1.064   -0.875    0.669   -0.563   -0.563   -1.761    0.058    7.595    2.453   -1.381    4.895    8.051    1.758    2.265
CD1=       10        4        4        2        4       16        5        1        2        5        2        3        2        0        0        3        0       10        4        2        4        1        2        1        9       20        7        5        1        7        7       14
CD2=       10        4        6        4        0       14       13        1        5        6        4        0        8        0        0        5        0        7        4        1        4        2        2        0        3       16        7        1       13       19        6        8
GATCACGCAGCGCTGGCTCTCTTCGCCGCGATCGCTGAGCGTGATCGCTTCCGGGCGCACACCGACCATCCCTTCACCCTGTGTACCAAAGTGCAGCGGGCGCGGCAGATGATAGCCGTAGATATCAACGTATCCGTCGCTGAAGGTTGCCGGGAACAGGTTGGCATCGCCCATAAAGCTCGCCATAAAGCGGGAGGCGGGCTGGCGGTAAAGATCCTGCGGTGAGCCGATCTGCATGATGTGTCCCTTGTTCATCACCAGCACAGTATCAGAAACCGCAAAGGCTTCGCTCTGATCGTGGGTGACGTACAGCGAGGTGATATCAAACTGCTTTTGCAACTCGCGGATCTTGTCGCGCATGCTGCGACGCAGGTTGGCGTCGAGGTTACTCAACGGCTCATCAAACAGCAGCACTTTCGGCTTGAGGATCAGCGCGCGGGCCAGCGCCACGCGCTGCTGCTGCCCGCCGGAGATCTGATCGACAAAGCGGTCTTCGAATCCTTCCAGATCCACCATCGCCAACGCCTCTTTGACGCGGGCTTTCAGCTCTGCGCGCGGTACGCCGAGCATTTTCAGGCCATAACCGACATTCTCTCCCAGCGACATATGCGGGAACAGGGCATAGGACTGAAACACCATACAGATATCGCGCTGCTGAATAGAGCGATGGGTGACGTCTTCGCCATCAATGAAAATTTGCCCTTCGCTCGGTTTTTCCAGCCCGGCAACCAGGCGCAAAATAGTGGTTTTGCCGCAGCCGGACGGGCCGAGCAGCGTCACCATTTGCCCCTGCGGGATGGTGAGGTTGATATTGTCGATTACCGTATTACTGCCAAATCGTTTAGTGACGTTGCGCAGTTCAACGAAATTTTTCTGAGTCATAGTGCGCTCCATTACGCCTGGTTTTTGGCTTTTGAACGGGAGGTACGTGATTCACCGATCAGCCAGTCAAAGATGAAAATAATCGCCAGCATCACCACGATCAGAATG
KOK=        44
KK=  301141  LL=  302070  Z=    6.13  JJ=  300901  DL=   930
A===      111      112      113      114      121      123      124      131      132      133      134      141      143      144      211      213      214      223      224      231      233      234      243      244      313      314      323      333      334      343      413      433
B===      222      122      422      322      212      412      312      242      142      442      342      232      432      332      221      421      321      411      311      241      441      341      431      331      424      324      414      444      344      434      423      443
RRR=   14.607   15.386   -0.988    6.377   -0.654   29.412    4.405    0.974    0.023   14.572    3.933   -0.539    2.694   -0.119   -0.144    4.378    1.979   -2.289    0.456    0.068    1.102   -0.002    7.244    0.571    7.600   26.104    2.634    0.623   -0.026   27.248   -0.410    5.724
X1==    4.870    3.830   -0.678    2.166    2.152    5.584    2.722   -1.401   -0.036    2.559    1.905   -0.698    1.305    0.073    0.475    2.774   -1.455    3.981   -0.821    0.666    1.216    0.006    1.756   -0.605    3.771    7.907    1.216    0.524   -0.021    5.518   -0.495    2.497
X2==    2.999    4.018    1.457    2.944   -0.304    5.268    1.618   -0.696   -0.635    5.693    2.064    0.772    2.064   -1.631   -0.304    1.578   -1.360   -0.575   -0.556    0.103    0.906   -0.328    4.125   -0.943    2.016    3.302    2.167    1.188    1.235    4.938    0.827    2.293
CD1=        7        6        1        5        4       10        6        0        2        7        6        1        5        3        2        6        0        8        1        3        5        3        6        2        9       16        5        5        4       15        2        9
CD2=        5        6        4        6        1        9        4        1        1       12        6        3        6        0        1        4        0        1        1        2        4        2        9        1        6        8        6        6        6       13        4        8
CTGAATAATCGCCGCGACCGATACCAGGGCAAAGGCGTAGGAGGCGCGATCGCGCACCTTACGGTAGATATGTTTTCCGCCGAGCGGTGGAGGTAACGTCACCGCAACGATAAGCTCACCGGGAAGCAGGGCGGTTTCAATGTGCGGCGTTTTTCCCGGAGGGTGATAAAAATCAGCCAGTGTGATACTGCGAGTCTTTCCCTCCGGCGTGATGGTTTCCACCACCGCATCCAGCAACCGCATTGCGACCGCCATATCGCTCGGATGGGTGGCAATGCAGGCTTCGCTTACGCCTACCACCGCGTGCTGACGGCTAAAGCCTTCAAGCGCCGCGCAGCCGCTCCCGGGCAGGCGCTTATTGCAGGGCTGATTGGTGTCGTAAAAATAGGGGCAGCGCGTGCGCTGGAGCAGATTACCTGCGGTGGTTGCCTGATTACGTAACTGACCAGACGCGCCAGCGAGCAGGGCGCGGGAGAGTACCGCGTAATCACGACGCACGCGCTCGTGAGCCGCCAGGTCGGTGTTCCGTACCAGTGCGCCGATGCGCAGCCCACCCGCGTCGGTCACTTCAATCTTATCGAGCCCGAGGCCGTTCACATCGATAAGGTGGGTGGGCGTTTCAATTTCCAGCTTCATCAGGTCCAGCAGATTGGTCCCGCCCGCGATAAATTTTGCGCCGGGTACGCGCTGAGCGCTAAGTGCCGCCTCGGCTGGGGTATTCACTCGTTCATAGGTAAACGCCTTCATGATTTTATCTCCCCCGCAGCATCTTCAATGGCGGCAAGGATGTTAGCGTATGCACCACAGCGACAGATGTTGCCGCTCATACGTTCACGGATCTCATCGGCAGTTGTTTCTGGAGCGGAAACCAAATCGACCGTGACGTGACTGGGAATGCCGTCCTGAATCTCTTTTAGCACCGCTACTGAT
KOK=        45
KK=  309961  LL=  310530  Z=    6.70  JJ=  309421  DL=   570
A===      111      112      113      114      121      123      124      131      132      133      134      141      143      144      211      213      214      223      224      231      233      234      243      244      313      314      323      333      334      343      413      433
B===      222      122      422      322      212      412      312      242      142      442      342      232      432      332      221      421      321      411      311      241      441      341      431      331      424      324      414      444      344      434      423      443
RRR=    8.818    1.972    2.775   -0.520   -0.244   18.875   -0.672   -0.126   -0.057   86.071    0.112   -0.701   17.033   -0.093   -0.244    0.543   -0.593    4.490    0.307   -0.337    0.519    1.583   -1.582   -0.317   -1.841   24.054   -0.194    1.050   -0.846   -2.921   -0.913   12.804
X1==    2.882    0.846    0.825    1.456    0.846    5.363   -1.194   -0.122   -0.175    8.058    0.486    0.583    3.021    0.249    0.846    1.671    0.507    1.571   -1.226   -0.175    0.650   -1.236    1.234   -0.585    2.559    7.244   -0.243   -1.144   -1.245    2.025   -0.358    6.112
X2==    3.059    2.329    3.363   -0.357   -0.289    3.520    0.563    1.028    0.325   10.681    0.229   -1.201    5.639   -0.372   -0.289    0.325   -1.170    2.859   -0.250    1.922    0.799   -1.282   -1.282    0.542   -0.719    3.320    0.799   -0.917    0.680   -1.443    2.548    2.095
CD1=        4        2        2        3        2        7        0        1        1       10        2        2        5        2        2        3        2        3        0        1        2        0        3        1        4       10        1        0        0        4        1        9
CD2=        5        4        6        1        1        6        2        3        2       17        2        0        9        1        1        2        0        5        1        4        3        0        0        2        1        6        3        1        3        0        5        5
ATCCAGCGCCTGGGCCGGAGATATTCCGGAAAACAGCAGAGCGAGAGGCAGAAGGTGCTTTTTCATAACAATTCCGTCCAGGAATAAAGCAGGGGGGCTACCCCTGCTGGTACATCAGAGAGATTAACTGGTCCAGGTCGCGTCGAACTGTACGCTAACGTCGCCGCTCCAGATGCCTTCCGGTAGAGTGCTGTAATCTGTTACTGCGGTGGTACCATTGGTGGTACCGCTGATGATGGAGAAGGTGAAACCATCCTGTGCGGTGGTACGATTGCTGGCATTGTAACCGTTAGCCAGCGGGCTAAGGTTGCCGCCCAGTACGCCGTTGGCGGTATCGATCATCACGGTATCGCCAGTTTTTTCGACTGCCGCGCCGTTATAATCCACGCCCACATTCAGTGTGGAACCTGAGGTATCCAACTGGGTTAATGTGTTGGTGATAAGACGTGAGGTCAGTTTAAAGGCGGTAGCCGTTGAGTCACCCTCGATAGCCACGTCAAATAGACCTTTCTGTGAGTTAAAACCTTTAATGCCTTCGGCATACTGGAACGCCAGGCTACCGAGTGGCGT
KOK=        46
KK=  317371  LL=  318090  Z=    5.98  JJ=  317101  DL=   720
A===      111      112      113      114      121      123      124      131      132      133      134      141      143      144      211      213      214      223      224      231      233      234      243      244      313      314      323      333      334      343      413      433
B===      222      122      422      322      212      412      312      242      142      442      342      232      432      332      221      421      321      411      311      241      441      341      431      331      424      324      414      444      344      434      423      443
RRR=    8.129   10.147    7.492    0.098    1.078    4.171   11.387    0.104   -1.890    0.228   -0.197    0.040    0.650    1.223    2.816   -0.053    0.025   -0.074    3.523   16.691    0.223   -0.112   -0.451   39.363    0.889   14.987    0.740    2.557    6.284    4.030    0.686    1.097
X1==    3.436    2.521    2.554    1.134    0.713    2.082    4.086   -0.152   -1.443   -0.488   -0.521    0.468   -0.521    0.980    1.316    0.672   -0.773    0.086    2.933    3.492   -0.402   -0.435   -0.435    5.929    2.679    3.376    0.423    1.693    2.545    1.632    1.817    1.632
X2==    2.366    4.024    2.933    0.086    1.512    2.004    2.787   -0.682    1.309   -0.468    0.378    0.086   -1.247    1.249    2.140   -0.079   -0.033   -0.864    1.201    4.780   -0.555    0.258    1.038    6.639    0.332    4.439    1.747    1.510    2.469    2.469    0.378    0.672
CD1=        9        7        6        4        4        5        8        2        0        1        1        3        1        3        5        3        1        2        6        7        1        1        1        9        5        6        2        3        4        3        4        3
CD2=        6        9        6        2        5        5        6        1        4        1        2        2        0        3        6        2        2        1        4        9        1        2        3       10        2        7        4        3        4        4        2        2
TGGAGGGACTGACAGTGGAATTTTCCGTATAGTCTGCTTCAGAGTATTGCAGATGCCCATCAAAAATCGATTTCTCACTGACAGATAAAGAAATGGCACAAATTAGTTCGCTTGATTTGGGTTATGTTGGGGAGTCGGTAAAACATTTTAATCCTGAATTTGTTCGTGGTTGTCTTGCTGTAAAAATACATGATTGATATTAATCATGTATTTTACCTAAGACGACAAAAACCTTTTAACAGGGAGTGATATTGATCTTCACTCTGTCATATCTCCGGTAATATGGCGTCAGGCTTCATCATCAGAAAGGGGGCCTGACGCCTGAAAAAGTGAACAACAGACAGTGTTCGGATTATCAATATTCAGTTTTTAACGTTGAACTGGATTCATTACTGCGTTGTTTAAGAATTTCCCGCGCCGAATCTGCCATTATCATGACTGCACCTGCCAGCATCAGAGTATCTTTCAATACCAGGCGACCAGCACCGGATAAATAAGGGAAACCATGATGAGCGTCACCCAATGCGGGTACCCATGCCTCCGGGGTGGTGATTAAAAATGAGAGTGTTACCAGCGGCGTGGTAAATGCCATCAGTCCTCCCAATAAACCTAACCAGCGATTGACAGGATTAGCCAAAACCAGCAGAGCAATAATCACCTCCACGACGCCAAGACCGTTGGAAAAACCATAGGTATTATTGGCCGTTTGCCATGCCCTTG
KOK=        47
KK=  328741  LL=  329490  Z=    8.07  JJ=  328681  DL=   750
A===      111      112      113      114      121      123      124      131      132      133      134      141      143      144      211      213      214      223      224      231      233      234      243      244      313      314      323      333      334      343      413      433
B===      222      122      422      322      212      412      312      242      142      442      342      232      432      332      221      421      321      411      311      241      441      341      431      331      424      324      414      444      344      434      423      443
RRR=   11.216   22.862    1.555    0.601   -0.828   19.014    4.339   -0.238    1.968    0.186    1.426    0.072    0.467    0.347    3.366    0.882    0.766    4.459    0.052    0.882    0.024    0.000   -2.485   -0.455    1.190   75.504    0.069   -0.208   -1.937   30.140   -0.669    5.661
X1==    3.358    3.809    2.823   -0.395    1.299    3.216    1.003   -0.432    2.457    0.100    3.155   -0.395    0.151   -1.328    2.136   -1.338   -0.541    4.227    0.030   -1.338    0.587   -0.051    3.454   -0.713    2.315   10.667   -0.101   -0.182   -0.813    5.323   -0.601    3.278
X2==    3.341    6.002    0.551   -1.520   -0.637    5.912    4.326    0.551    0.801    1.863    0.452   -0.181    3.102   -0.262    1.576   -0.659   -1.415    1.055    1.760   -0.659    0.041   -0.009   -0.720    0.638    0.514    7.078   -0.682    1.145    2.383    5.662    1.114    1.727
CD1=        5        6        5        1        3        6        3        1        5        2        6        1        2        0        4        0        1        8        2        0        3        2        7        1        5       16        2        2        1       10        1        7
CD2=        7       10        3        0        1       10        8        3        3        5        3        2        7        2        4        1        0        3        4        1        2        2        1        3        3       13        1        4        6       11        4        5
CCTCGGTTAATCGGTGGGTAGATGCTGAGTGATAAAGTGGCGGGTCAGGGAATTAGCGCGGGTTTTATCCAGCGGTTTGCCGCTCAGAGCCGCGCGCAGCCATAATCCATCAATCAGCGCGGCCAGGCCGTAGCCCGCTTCCTGTGCCTGTTCGCGCGGCAATTCGCGACGAAACTCGCTCACCAGATTCGACAGCAAGCGGCGGCTGCTGACCTGCTGTAAACGATAGAGCATCGGCTGATGCATACTGCTGGCCCAGAACGCCAGCCAGGCTTTCATCGCCGCACTGCTCACCTGCGTTTCATCGAAGTTTCCGCCAACAATCGCCTGTAATCGCTGCTCTGCACTGCCCTGCGGAAGTGCATGTAATCGATTCAAAACCGCGTCACGCAGCTGACTGGTGATATCGCGCATGGTTGCTTCCAGCAGACCATTTTTGTCCCTGAAATAGTGGCTGATGATCCCCGTAGAAACGCCTGCACGGCGGGCGATCTGCGCGATCGTTGCATCGTGCATGCCCACTTCATTTATTGCTTCCAGTGTGGCGTCGATCAGTTGTCTGCGCCGGATCGACTGCATCCCCAATTTGGGCATTTTCGCCACTCCATTCATCAGCGGTGTTTATCTATTAAAGCGGTTATTGATTGGACGTTCAATATAAAATGTGTCTTAATTGTTACGAATTTGATTTTAAATAGTAACAATAACAGTGGGGATACTGGATGACAGACCTTTCACACAGCAGGGAAA
KOK=        48
KK=  332041  LL=  333030  Z=    4.63  JJ=  331861  DL=   990
A===      111      112      113      114      121      123      124      131      132      133      134      141      143      144      211      213      214      223      224      231      233      234      243      244      313      314      323      333      334      343      413      433
B===      222      122      422      322      212      412      312      242      142      442      342      232      432      332      221      421      321      411      311      241      441      341      431      331      424      324      414      444      344      434      423      443
RRR=    8.687   19.148    0.343    0.099    0.634    7.144   15.395    3.237    2.365    0.566   -2.003    0.208   -0.708   -0.209   -0.502    1.420    1.250    7.481    4.047    5.785    2.627    0.034   -0.081    2.649    3.632   50.639    3.217   -0.093   -5.417   14.674   -0.714    0.507
X1==    4.327    4.564    0.456    0.189    0.793    3.511    4.197    1.782    1.597    0.285    2.254    0.189    0.797   -0.149   -0.284    0.959   -1.130    2.643    2.768    2.235    1.688   -0.042    0.660    1.692    2.643    6.627    0.932   -0.148    4.020    3.155   -0.661    0.562
X2==    2.008    4.195    0.751    0.527    0.798    2.035    3.668    1.817    1.481    1.983   -0.888    1.101   -0.888    1.400    1.769    1.481   -1.106    2.831    1.462    2.589    1.556   -0.804   -0.122    1.565    1.374    7.642    3.453    0.630   -1.348    4.650    1.080    0.902
CD1=       11       12        3        3        5        8       10        5        5        2        5        3        3        2        3        4        1        7        8        6        4        2        3        5        5       11        3        1        6        5        1        2
CD2=        9       13        5        4        6        7        9        7        6        6        1        5        1        4        8        6        1        8        5        8        5        1        2        4        5       14        8        3        0        8        4        3
CCTTTGCTCATGAATGGATGCCAGTATGTAGTGGGAAATTATAAATATTGAAATAGTCCAACTACTTCTTTATTACCAAAAATGAGTATCTGAATTTTAATATTGCATTCTTGCGTGATTATCTCCTGAGTTTGACTTGTGATTACCTTTTTAAGGTATTTAGCGTAACTGTTTTTGAGCGAGCATCAGAGGTAAAGATAATCTTCTTGATAGTGATGTGGGATGTTATACGTATGGCATCGCTGATGTTTATGGTTACCCCTTATGTGTGCTCAGGAATCGACAGGTAATCACTCATACTGAACAGCGATAAAAGATAAAGGTGTGTTCATGAATTCATGTGATTTTCGTGTTTTTCTGCAAGAGTTCGGTACAACGGTTCATTTGTCATTGCCTGGTAGCGTATCCGAGAAAGAACGACTGCTACTCAAGCTGCTGATGCAGGGAATGTCTGTAACAGAAATATCACAGTACAGAAATCGCAGTGCAAAGACAATTTCACATCAAAAGAAACAGCTCTTTGAGAAACTGGGGATTCAGAGCGATATTACTTTCTGGCGCGATATTTTCTTTCAGTACAATCCGGAGATCATATCCGCCACGGGGAGTAATAGTCACAGATATATTAATGATAATCACTATCACCATATCGTCACGCCTGAAGCCATCAGTCTGGCGTTGGAAAACCACGAATTCAAACCGTGGATCCAACCGGTTTTCTGCGCGCAGACTGGCGTACTGACGGGCTGTGAGGTGCTTGTCCGCTGGGAACATCCACAAACGGGAATTATCCCACCGGATCAGTTTATTCCTCTGGCGGAGTCATCCGGTCTTATTGTCATAATGACCCGCCAACTGATGAAACAGACTGCGGATATTCTGATGCCGGTAAAACATTTGCTGCCGGACAATTTCCATATTGGCATCAACGTCTCGGCGGGTTGTTTTTTGGCAGCGGGATTTGAAAAAGAGTGTCTGAACCTGGTTAAT
KOK=        49
KK=  340891  LL=  341940  Z=    5.20  JJ=  340861  DL=  1050
A===      111      112      113      114      121      123      124      131      132      133      134      141      143      144      211      213      214      223      224      231      233      234      243      244      313      314      323      333      334      343      413      433
B===      222      122      422      322      212      412      312      242      142      442      342      232      432      332      221      421      321      411      311      241      441      341      431      331      424      324      414      444      344      434      423      443
RRR=   44.589   21.125    0.291   -0.645   -1.897    6.981   29.606    0.619   -0.256   13.558    1.168   -0.432   -0.538    0.680   -1.010   -1.747    1.279    6.939    0.087    2.330    0.636   -0.174   -0.097    1.342    0.402   88.534    2.629    0.299   -4.140   16.700    7.173   19.197
X1==    7.931    2.655    0.971    0.494   -1.471    3.523    7.568   -1.264    0.329    7.895    0.721   -1.785    1.779   -1.887   -0.783    2.245   -1.555    0.810    1.628   -1.587   -0.526    0.138    0.138   -1.026    0.109    7.074    2.441   -1.159    4.809    2.349    4.427    2.349
X2==    5.622    7.956    0.300   -1.306    1.289    1.982    3.912   -0.490   -0.778    1.717    1.620    0.242   -0.302   -0.361    1.289   -0.778   -0.822    8.571    0.053   -1.468   -1.210   -1.259   -0.698   -1.308    3.679   12.516    1.077   -0.258   -0.861    7.111    1.620    8.174
CD1=       16        6        5        4        0        8       14        1        3       19        5        0        7        0        1        6        0        3        4        0        2        3        3        1        4       17        7        2       14        9       12        9
CD2=        7       11        2        0        3        5        8        1        1        5        5        2        2        2        3        1        1       17        3        0        1        1        2        1        8       22        5        3        2       17        5       19
ATTCACTTTGGCAAACCGCAGCAGCAGGCGCTCGATCGGGTGGATATTGCCACCATGACCCGCTATATGCAGGAAGGGCATTTCCCGCCCGGCAGCATGTTGCCAAAAATCATCGCCAGCCTGACATTTTTAGAACAAGGCGGCAAAGAAGTGATTATCACCACGCCGGAATGCCTGCCTGCGGCGCTGCGCGGCGAAACGGGCACTCATATTATTAAAACGTAAGGACGTAAGATGAAAGAAAGCAATAGCCGCCGTGAATTTCTGAGCCAGAGCGGTAAGATGGTCACCGCCGCCGCGCTGTTTGGTACCTCTGTGCCGCTCGCCCATGCGGCGGTAGCTGGCACCCTAAACTGCGAAGCGAACAACACCATGAAAATCACTGACCCGCATTACTATCTCGATAACGTGCTGCTGGAAACCGGTTTTGACTACGAAAATGGCGTGGCGGTGCAGACCCGCACGGCGCGCCAGACCGTGGAGATTCAGGACGGCAAAATTGTCGCCCTGCGCGAGAACAAGCTGCATCCGGACGCCACGCTGCCGCACTATGACGCTGGCGGTAAGCTGATGCTGCCCACCACCCGCGACATGCATATTCATCTCGACAAAACCTTTTACGGCGGGCCGTGGCGCTCGCTCAATCGTCCGGCAGGCACCACCATCCAGGACATGATCAAACTCGAGCAGAAAATGCTGCCGGAACTGCAACCGTACACTCAGGAGCGGGCAGAAAAACTGATTGATTTATTGCAGTCGAAAGGCACCACCATTGCCCGCAGCCACTGCAATATCGAACCGGTTTCCGGCCTGAAAAATCTGCAAAATTTGCAGGCGGTGCTGGCGCGACGTCAGGCGGGCTTTGAGTGTGAAATCGTCGCCTTCCCGCAGCACGGTTTGCTGCTGTCGAAATCTGAACCTTTAATGCGTGAAGCGATGCAGGCGGGGGCGCATTACGTCGGCGGCCTGGACCCGACCAGTGTTGATGGCGCGATGGAAAAATCCCTCGACACCATGTTCCAGATTGCGCTGGACTACGACAAAGGCGTC
KOK=        50
KK=  348301  LL=  349170  Z=    7.13  JJ=  348061  DL=   870
A===      111      112      113      114      121      123      124      131      132      133      134      141      143      144      211      213      214      223      224      231      233      234      243      244      313      314      323      333      334      343      413      433
B===      222      122      422      322      212      412      312      242      142      442      342      232      432      332      221      421      321      411      311      241      441      341      431      331      424      324      414      444      344      434      423      443
RRR=   31.886   12.458    9.148    0.993    0.183   20.261    2.734   -0.033   -0.081   27.914   -2.178   -3.159    0.792   -0.393   -0.662    1.505    0.189   -0.015    1.719    1.114   -0.998   -4.232   -0.069   -0.734    4.734   13.952    0.577    0.013   -0.972   60.387   -0.032    0.883
X1==    9.464    3.386    4.022    0.644    1.999    2.999    2.493    0.966    0.075    6.000   -1.376   -1.454    0.837    0.516    1.306   -1.388   -0.852   -0.053    2.890    1.537   -1.314    4.912   -0.028   -0.932    1.163    2.311   -0.542    0.513    1.032    6.477    0.099    2.588
X2==    3.369    3.679    2.274    1.543    0.091    6.755    1.097   -0.035   -1.085    4.652    1.583    2.173    0.947   -0.762   -0.507   -1.085   -0.222    0.278    0.595    0.725    0.760   -0.862    2.462    0.787    4.070    6.036   -1.065    0.026   -0.942    9.323   -0.325    0.341
CD1=       15        7        7        3        5        6        6        3        2        9        0        0        3        3        4        0        1        2        7        4        0        9        2        1        3        5        1        2        3       10        2        5
CD2=        9        9        7        5        3       14        4        3        1       11        5        6        4        1        2        1        2        3        3        4        4        1        6        3       10       12        1        3        1       17        2        3
TTTTCAAAGCCAAGCTGAATAGGGGTAATGTTCGCCAGGTGATCAAACTCGAGGCTGATATCGCGAAACAGCTCGAACAGGCGCGTTACAGATACCGTCCAGATAACCGGTTTGTCGTCATTAAGCCGTGGTGGATGTGCCATAGCGCACCGCAAAGTTAAGAAACCGAATATTGGGTTTAGTCTTGTTTCATAATTGTTGCAATGAAACGCGGTGAAACATTGCCTGAAACGTTAACTGAAACGCATATTTGCGGATTAGTTCATGACTTTATCTCTAACAAATTGAAATTAAACATTTAATTTTATTAAGGCAATTGTGGCACACCCCTTGCTTTGTCTTTATCAACGCAAATAACAAGTTGATAACAAAGGATGGGCTATGTCTCTACACTCTCCAGGTAAAGCGTTTCGCGCTGCACTGACTAAAGAAAATCCATTGCAGATTGTTGGCACCATCAACGCTAATCATGCGCTGTTGGCGCAGCGTGCCGGATATCAGGCAATTTATCTTTCTGGCGGTGGCGTGGCGGCAGGTTCGCTGGGGCTGCCCGATCTCGGTATTTCTACCCTTGATGATGTGCTGACCGACATTCGCCGTATCACCGACGTTTGTTCGCTGCCGCTGCTGGTGGATGCGGATATCGGTTTTGGTTCTTCGGCCTTTAACGTGGCGCGCACCGTGAAATCGATGATTAAAGCCGGTGCGGCAGGATTGCATATTGAAGATCAGGTTGGTGCGAAACGCTGCGGTCATCGTCCGAATAAAGCGATCGTCTCGAAAGAAGAGATGGTGGATCGGATCCGCGCGGCGGTGGATGCGAAAACCGATCCTGATTTTGTGATCATGGCGCGCACCGATGCTCTGGCG
KOK=        51
KK=  368881  LL=  370050  Z=    4.62  JJ=  368881  DL=  1170
A===      111      112      113      114      121      123      124      131      132      133      134      141      143      144      211      213      214      223      224      231      233      234      243      244      313      314      323      333      334      343      413      433
B===      222      122      422      322      212      412      312      242      142      442      342      232      432      332      221      421      321      411      311      241      441      341      431      331      424      324      414      444      344      434      423      443
RRR=   39.053   23.175    2.386   -1.318   -1.740   14.395    1.863    0.042   -0.097    0.535    6.534    0.590    0.534    1.099   -0.758    1.131    2.658   17.188    9.030    2.658   -0.131    1.659    0.027    2.054    7.859   78.130    0.745    0.662  -16.381   45.321    3.640   12.391
X1==    6.624    4.383    4.568    0.817   -0.676    2.502    6.286   -0.827   -0.175    1.498    1.640   -1.647   -0.642   -1.958   -1.398    0.494   -1.660    2.459    2.573   -1.513    0.222   -1.231   -0.099    3.201    1.498    7.916    0.841   -1.758    9.169    7.583    2.781    3.355
X2==    5.896    5.287    0.522   -1.614    2.576    5.753    0.296   -0.051    0.554    0.357    3.984   -0.358   -0.831   -0.561    0.542    2.287   -1.601    6.989    3.510   -1.757   -0.593   -1.347   -0.269    0.642    5.248    9.870    0.885   -0.377   -1.787    5.977    1.309    3.693
CD1=       11        8        9        4        1        6       13        1        2        5        6        0        2        0        0        3        0        6        7        0        3        1        3       10        5       17        4        0       21       18        8       10
CD2=       11       10        4        0        6       13        3        3        4        5       11        2        2        2        3        7        0       15        8        0        3        1        3        4       15       22        6        5        1       18        6       13
CCGAAAGGCCGCTGTTTTGCTGATATTCAGCCAATGACCGATGAATTTGGCTGGCCGCGCCGTAACGCCTTTATTCAGCCGCAGGTCGATGCGGTGATGCTGGAAGGGGTGTCGCGTTTTCCGAATGTGCGCTGCTTGTTTTCCCGCGAGCTGGAGGCCTTCAGTCAGCAAGATGACGAAGTGACCTTGCACCTGAAAACGGCAGAAGGGCAGCGGGAAATAGTCAAAGCCCAGTGGCTGGTAGCCTGTGACGGTGGAGCAAGTTTTGTCCGTCGCACTCTGAATGTGCCGTTTGAAGGTAAAACTGCGCCAAATCAGTGGATTGTGGTAGATATCGCCAACGATCCGTTAAGTACGCCGCATATCTATTTGTGTTGCGATCCGGTGCGCCCGTATGTTTCTGCCGCGCTGCCTCATGCGGTACGTCGCTTTGAATTTATGGTGATGCCGGGAGAAACCGAAGAGCAGCTGCGTGAGCCGCAAAATATGCGCAAGCTGTTAAGCAAAGTGCTGCCTAATCCGGACAATGTTGAATTGATTCGCCAGCGTGTCTACACCCACAACGCGCGACTGGCGCAACGTTTCCGTATTGATCGCGTACTGCTGGCGGGCGATGCCGCGCACATCATGCCGGTATGGCAGGGGCAGGGCTATAACAGTGGTATGCGCGACGCCTTTAACCTCGCATGGAAACTGGCGTTGGTTATCCAGGGGAAAGCCCGCGATGCGCTGCTCGATACCTATCAACAAGAACGTCGCGATCACGCCAAAGCGATGATTGACCTGTCCGTGACGGCGGGCAACGTGCTGGCTCCGCCGAAACGCTGGCAGGGTACGTTACGTGACGGCGTTTCCTGGCTGTTGAATTATCTGCCGCCAGTAAAACGCTACTTCCTCGAAATGCGCTTCAAGCCGATGCCGCAATATTACGGCGGTGCGCTGATGCGTGAGGGCGAAGCGAAGCACTCTCCGGTCGGCAAGATGTTTATTCAGCCGAAAGTCACGCTGGAAAACGGCGACGTGACGCTGCTCGATAACGCGATCGGCGCGAACTTCGCGGTAATTGGCTGGGGATGCAATCCACTGTGGGGGATGAGCGACGAGCAAATCCAGCAGTGGCGCGCGTTGGGCACACGCTTCATTCAGGTGGTGCCGGAAGTGCAAATTCAT
KOK=        52
KK=  371761  LL=  372240  Z=    6.12  JJ=  371461  DL=   480
A===      111      112      113      114      121      123      124      131      132      133      134      141      143      144      211      213      214      223      224      231      233      234      243      244      313      314      323      333      334      343      413      433
B===      222      122      422      322      212      412      312      242      142      442      342      232      432      332      221      421      321      411      311      241      441      341      431      331      424      324      414      444      344      434      423      443
RRR=    3.550   16.665    1.104   -0.325    0.758   21.284    4.998    0.289   -0.053    3.308   -0.043    0.261    1.530    0.482   -0.010   -0.053    1.096   31.573   -0.206    1.072    0.085    0.304   -1.502   -0.464    0.215   30.777   -0.084    0.874   -2.954   36.415    0.839    2.270
X1==    1.339    4.260    2.149    1.109   -0.740    3.047    3.004   -0.851    0.047    1.833   -0.138   -0.891    0.804   -1.105    0.260    0.047   -0.996    4.816   -0.110   -0.953   -0.206   -0.252   -1.143    1.445    0.870    2.687   -0.206   -1.200    2.100    7.092    2.687    2.932
X2==    2.652    3.912    0.514   -0.293   -1.025    6.984    1.664   -0.339   -1.126    1.804    0.312   -0.293    1.904   -0.437   -0.037   -1.126   -1.100    6.556    1.882   -1.126   -0.414   -1.209    1.314   -0.321    0.248   11.454    0.409   -0.728   -1.406    5.135    0.312    0.774
CD1=        2        5        3        2        0        4        4        0        1        3        1        0        2        0        1        1        0        6        1        0        1        1        0        3        2        4        1        0        4       10        4        5
CD2=        4        5        2        1        0        9        3        1        0        4        2        1        4        1        1        0        0        8        3        0        1        0        3        1        2       16        2        1        0        9        2        3
GATATCTTCGTTTTTGATACCAGCGATTTGACCGACGCCCTGTTTGAAGCGCGCCTGAATAATATGCTGTCGCGCCGCGATCACCTGGAAAACTTCGTTAAGAGCCTGGAAGCTAATCCGAAACAGTTCCCGGATTTTGGCCCACGTCTGGCGGAAATCAAAGCGCAAACCCTGATTGTCTGGGGGCGCAACGACCGCTTTGTGCCGATGGATGCGGGTCTGCGTCTGCTGTCCGGCATTGCCGGTTCTGAACTGCATATCTTCCGCGACTGTGGTCACTGGGCGCAGTGGGAACATGCCGACGCTTTCAATCAACTGGTGCTGAATTTCCTCGCACGCCCTTAAGGAATGGTCATGACGAAGCATACTCTTGAGCAACTGGCGGCGGATTTACGCCGCGCCGCAGAGCAGGGCGAAGCGATTGCACCGCTGCGCGATCTGATTGGTATCGATAACGCTGAAGCGGCTTACGCCATTCAG
KOK=        53
KK=  409141  LL=  409500  Z=    6.22  JJ=  408421  DL=   360
A===      111      112      113      114      121      123      124      131      132      133      134      141      143      144      211      213      214      223      224      231      233      234      243      244      313      314      323      333      334      343      413      433
B===      222      122      422      322      212      412      312      242      142      442      342      232      432      332      221      421      321      411      311      241      441      341      431      331      424      324      414      444      344      434      423      443
RRR=    4.216    0.543    0.134    0.553    0.570   26.077   -0.917    0.740   -0.026    3.643    0.031    0.735   -0.015    0.881   -0.189    0.738    0.740   21.395    0.462    0.738   -0.102   -1.227    0.954   -0.852    0.518   55.291    1.810    0.989    1.095    7.181   -2.941    4.496
X1==    1.349    2.249    0.115    0.282   -0.751    7.962   -0.828   -0.885   -0.021    1.655    2.025   -0.718   -0.975   -0.791    0.249   -1.018   -0.828    6.345    2.044   -1.018   -0.332   -1.070    0.832   -0.913    2.576   11.025    1.384   -1.295   -1.163    2.347   -0.975    1.470
X2==    3.125    0.242    1.164    1.958   -0.758    3.275    1.107   -0.836    1.275    2.201    0.015   -1.025    0.015   -1.114   -0.758   -0.725   -0.893    3.372    0.226   -0.725    0.308    1.147    1.147    0.933    0.201    5.015    1.308   -0.763   -0.941    3.059    3.015    3.059
CD1=        2        3        1        1        0        9        0        0        1        3        3        0        0        0        1        0        0        8        3        0        1        0        2        0        4       12        3        0        0        4        0        3
CD2=        4        1        2        3        0        4        2        0        2        3        1        0        1        0        0        0        0        4        1        0        1        2        2        2        1        6        2        0        0        4        4        4
CAGGTTTTGAATTAACGCTGCCAGTTCACCAGTCATCAGGATGAAATCGGCATCAAAACGCTGGGCGAAATCTTCACGGTCGATATCTTCGTTTTGATCGCGCAGCTCGTCGCAGAACTTCAGACGCTTGAGCGAACCATCGTCGCACATCACAAACTGAATGCGCTGCTGCCAGTCGAGCGCCAGTTTAGTCACCACTTTTCCGGCTTCAATGTGATTGGTGATCTCTTCGCTGGTCAGATCTTGTTTCTTCGCGCGGATCACGCCGCCATCTTCCAGCAACGATTTCAGCTCGGCTTCATCAAGCAGCTGGAAGCCCTGTGCCGCACTACCGGAGCGAACCCATTCGGTCAGCGTCAG
KOK=        54
KK=  415531  LL=  416520  Z=    4.98  JJ=  415381  DL=   990
A===      111      112      113      114      121      123      124      131      132      133      134      141      143      144      211      213      214      223      224      231      233      234      243      244      313      314      323      333      334      343      413      433
B===      222      122      422      322      212      412      312      242      142      442      342      232      432      332      221      421      321      411      311      241      441      341      431      331      424      324      414      444      344      434      423      443
RRR=   17.951    3.190   -1.017    0.307   -3.861   17.813    2.324    0.074    0.728   -0.868   15.014    0.843   -2.369   -0.117   -2.115   -0.294    0.689    6.550    4.952    1.635   -0.532   -2.250    6.214    2.656    2.362   67.723    2.032   -0.889   -0.093    9.898    1.712   14.142
X1==    3.142    5.969   -0.763   -0.851    2.577    4.680    3.761   -0.069    1.534   -0.286    3.310   -0.851   -1.640    0.074    2.577    1.534   -0.471    7.913    1.978    0.905    0.594   -1.815    3.234    1.882    3.579    8.879    1.178   -0.505   -0.624    2.247    2.072    2.821
X2==    5.713    0.535    1.334   -0.361   -1.498    3.806    0.618   -1.083    0.475    3.036    4.536   -0.990    1.445   -1.580   -0.821   -0.192   -1.463    0.828    2.504    1.807   -0.896    1.240    1.922    1.411    0.660    7.627    1.725    1.759    0.149    4.405    0.826    5.013
CD1=        6       11        1        1        6       10        9        2        5        2        8        1        0        3        6        5        2       17        7        4        4        0        9        7        8       17        5        2        2        7        6        8
CD2=       12        3        5        2        0        8        3        1        3        8       10        1        5        0        1        2        0        3        5        5        1        4        5        4        4       15        5        6        3       10        4       11
CGCGGGTCATGAGATCATTTTGCGATTGTGAAACGTTAGAGAGACGCGGAGTTTCGTGATACAGCGCCAGACAAATGGCGTCCAGCAGGGTGGTTTTCCCCGCACCTGTTGGGCCGGTAATAGCAAACAGCCCGTTGCTGGCGAACGGCTCGCGGGTGAAATCAATCTTCCATTCGCCTTTTAATGAGTTCAGGTTTTTCAGGCGCAGGCTGAGAATTTTCATGCTTCGTGTTCTCCGGCGAGGGTATGCAACGTCGTGGTGAAAAGATGCTGCAGACGTTGCTGCTGCGATTCATCCAGTTCTTCCAGTGCCAGACGGCGATTGAACACCTCTTCGACGCTGAGTTCGCTGAGGGTTTCACGCTGTTGGCTGGCTAACACACGCTCGCGCTGTTCACGACTCCGACGTACCAGCAATACTTCGACAGGCAATGATTCGGTTAATGCCTGGATTTTGCGCTGAATATCATGCAGATACTCATCAGTAGTGATTTCGATATCCAGCCAGACAGGTGGCTCCTGCGATACATCGCGCCACTGTTCCAGCTGTGCGGTAATCGACGCCAGATCGCCTTTCAGCACTGCCATGGGTTGCGTTACCGGTACGTTCAGGTTTTCCACGCTCTCTAATTTGCCGTTTGAAAATGTCACCAGATGGACATATTTACTCTTACCGCATTCATCAAAACTCAGTGGAATGGGGGAGCCGCAATAGCGAACATGTTCCATGCCGCCAATAATCTGTGCGCGGTGAATATGCCCGAGCGCGATGTAGTCGGCTGGTGGAAAGTTTTGTGCCGGAAACGCGTCCAGCGTGCCAATATAAATGTCACGCACGGCGTCACTTTTACTGGCCCCCACGGTCGTTAAATGTCCCGTGGCGATGATGGGCAGAGGCTGATCGCCGCGCAGTTTGCAGGCATCGGCATAGTGTTGTTGGTAATAATCGGTAATCGCTGCCAGTAAATGCTGCTGTTTTTCAATACCGTT
KOK=        55
KK=  418111  LL=  418800  Z=    4.53  JJ=  417901  DL=   690
A===      111      112      113      114      121      123      124      131      132      133      134      141      143      144      211      213      214      223      224      231      233      234      243      244      313      314      323      333      334      343      413      433
B===      222      122      422      322      212      412      312      242      142      442      342      232      432      332      221      421      321      411      311      241      441      341      431      331      424      324      414      444      344      434      423      443
RRR=   29.211    6.239    4.257    0.039   -0.149   -0.471   11.951    0.261    0.229    5.088   14.216    0.521   -0.085    0.733   -1.489   -0.975   -1.332   -0.932   11.450    1.678    1.182   -0.272    1.048   -0.056    4.508   84.827    6.632    0.005    0.905   17.496   -0.034    0.260
X1==    5.795    3.023    4.320    0.084   -0.356   -0.326    6.594   -0.473   -0.326    4.420    3.854   -1.386    0.126   -1.488   -1.200    1.388   -1.289   -0.181    3.875   -1.183   -1.165    0.330   -1.270    0.088    1.178    6.836    1.443   -0.412    3.194    6.219   -0.620    0.168
X2==    5.041    2.064    0.986    0.460    0.417    1.446    1.812   -0.551   -0.702    1.151    3.689   -0.376   -0.671   -0.493    1.241   -0.702    1.034    5.152    2.955   -1.419   -1.015   -0.825   -0.825   -0.643    3.825   12.408    4.596   -0.013    0.283    2.813    0.056    1.548
CD1=        9        5        7        2        1        1       10        1        1        7        7        0        2        0        0        3        0        1        6        0        0        2        0        2        3       11        3        1        6       10        1        2
CD2=        7        4        3        2        2        4        4        1        1        4        7        1        1        1        3        1        3       10        6        0        1        1        1        1        8       19       10        3        3        7        2        5
CTACTATACGGCTTACACCAGATGCAGCTGCGAAATAAAAAACGCCGCCGTGAACTGGGCAATCTGATTAAACGCTTTCGTAGCGGCGCGGAGTCGCTGCCCGACGCGGTGGTGCTGACCACGGAAGAGGGCGGTATTTTCTGGTGTAACGGTCTGGCGCAACAAATTCTTGGTTTGCGCTGGCCGGAAGATAACGGGCAGAACATCCTTAACCTACTGCGTTACCCGGAGTTTACGCAATATCTGAAAACGCGTGATTTTTCTCGCCCGCTCAATCTGGTGCTCAACACCGGGCGGCATCTGGAAATTCGCGTCATGCCTTATACCCACAAACAGTTGCTGATGGTGGCGCGTGATGTCACGCAAATGCATCAACTGGAAGGGGCGCGGCGTAACTTTTTTGCCAACGTGAGCCATGAGTTACGTACGCCATTGACCGTGTTACAGGGTTACCTGGAGATGATGAATGAGCAGCCGCTGGAAGGCGCGGTACGCGAAAAAGCGTTGCACACCATGCGCGAGCAGACCCAGCGGATGGAAGGACTGGTGAAGCAATTGCTGACGCTGTCGAAAATAGAAGCCGCACCGACGCATTTGCTCAATGAAAAGGTTGATGTGCCGATGATGCTGCGCGTTGTTGAGCGCGAGGCTCAGACTCTGAGTCAGAAAAAACAGACATTTACCTTTGAG
KOK=        56
KK=  422341  LL=  423300  Z=    5.85  JJ=  422281  DL=   960
A===      111      112      113      114      121      123      124      131      132      133      134      141      143      144      211      213      214      223      224      231      233      234      243      244      313      314      323      333      334      343      413      433
B===      222      122      422      322      212      412      312      242      142      442      342      232      432      332      221      421      321      411      311      241      441      341      431      331      424      324      414      444      344      434      423      443
RRR=   25.404    1.847   -0.005    0.443    0.531   38.693   17.187   -1.448   -1.182    0.198    3.786    1.201    2.037    0.032    0.176    0.631    0.715   14.288    1.493    0.631    1.244   -0.864   -1.755    2.382    4.115   72.728    0.870   -1.452    1.361    2.378    3.050    3.699
X1==    4.744    0.970    0.012    1.336    0.206    4.351    4.174    1.443   -1.409   -0.162    1.080   -0.757    1.737    0.335   -1.324    0.751   -0.743    3.675    0.686    0.751    1.213   -1.538   -1.538    3.584    2.532    8.307    1.891    1.565    6.396    0.827    1.737    0.827
X2==    5.355    1.904   -0.380    0.331    2.583    8.892    4.118   -1.004    0.839   -1.220    3.506   -1.586    1.173    0.094   -0.133    0.839   -0.962    3.888    2.176    0.839    1.025    0.562    1.142    0.665    1.626    8.756    0.460   -0.928    0.213    2.875    1.756    4.472
CD1=        8        3        2        4        2        8        8        4        0        2        4        1        5        3        0        3        1        7        3        3        4        0        0        8        6       15        5        5       13        4        5        4
CD2=       10        5        2        3        6       17        9        1        4        1        9        0        5        3        2        4        1        9        6        4        5        4        5        4        6       18        4        2        4        9        6       12
GCTGGCTGAAAACCAGTAATCCTTGCGTTCTGTAAGCCGGTTCAGGAGGAAATCCTGATCCGGCTATTCCGAAAGTTATCCGCCCCCGTCCTCCTCCCCCAAATATCCTTCAGATGATGAGTGATCCTGCATTAGGCTATGGCAAGGTGATCAGATTTTCATCACAGGGGAATTATGATGTTAAATGCATGGCACCTGCCGGTGCCCCCATTTGTTAAACAAAGCAAAGATCAACTGCTCATTACACTGTGGCTGACGGGCGAAGACCCACCGCAGCGCATTATGCTGCGTACAGAACACGATAACGAAGAAATGTCAGTACCGATGCATAAGCAGCGCAGTCAGCCGCAGCCTGGCGTCACCGCATGGCGTGCGGCGATTGATCTCTCCAGCGGACAACCCCGGCGGCGTTACAGTTTCAAACTGCTGTGGCACGATCGCCAGCGTTGGTTTACACCGCAGGGCTTCAGCCGAATGCCGCCGGCACGACTGGAGCAGTTTGCCGTCGATGTACCGGATATCGGCCCACAATGGGCTGCGGATCAGATTTTTTATCAGATCTTCCCTGATCGTTTTGCGCGTAGTCTTCCTCGTGAAGCTGAACAGGATCATGTCTATTACCATCATGCAGCCGGACAAGAGATCATCTTGCGTGACTGGGATGAACCGGTCACGGCGCAGGCGGGCGGATCAACGTTCTATGGCGGCGATCTGGACGGGATAAGCGAAAAACTGCCGTATCTGAAAAAGCTTGGCGTGACAGCGCTGTATCTCAATCCGGTGTTTAAAGCTCCCAGCGTACATAAATACGATACCGAGGATTATCGCCATGTCGATCCGCAGTTTGGCGGTGATGGGGCGTTGCTGCGTTTGCGACACAATACGCAGCAGCTGGGAATGCGGCTGGTGCTGGACGGCGTGTTTAACCACAGTGGCGATTCCCATGCCTGGTTTGACAGG
KOK=        57
KK=  425581  LL=  426270  Z=    5.08  JJ=  425281  DL=   690
A===      111      112      113      114      121      123      124      131      132      133      134      141      143      144      211      213      214      223      224      231      233      234      243      244      313      314      323      333      334      343      413      433
B===      222      122      422      322      212      412      312      242      142      442      342      232      432      332      221      421      321      411      311      241      441      341      431      331      424      324      414      444      344      434      423      443
RRR=   37.742    4.678    4.543    0.583   -3.502    7.800   -2.980    0.783    0.111    6.919    4.697   -0.151   -0.510    0.384    0.162    4.754    0.268   16.755    0.588   -0.036   -0.534   -2.083   -1.067   -0.867   18.928    6.958   -0.729    1.410    1.544   23.741    1.271    6.476
X1==    7.019    1.268    2.863   -1.367   -1.221    2.071    2.384   -1.236    1.246    2.831    3.062    0.121   -0.636   -0.849   -0.391    2.071   -0.610    3.758    1.662   -0.404   -1.236    3.097   -1.366    1.865    6.090    2.322   -0.416   -1.252    3.762    3.762    1.583    3.762
X2==    5.377    3.688    1.587   -0.427    2.868    3.767   -1.250   -0.633    0.089    2.444    1.534   -1.242    0.803   -0.452   -0.414    2.296   -0.440    4.458    0.353    0.089    0.432   -0.672    0.781   -0.465    3.108    2.996    1.751   -1.127    0.410    6.311    0.803    1.722
CD1=       10        3        5        0        0        4        5        0        3        5        6        2        1        1        1        4        1        6        4        1        0        6        0        5        9        5        1        0        7        7        4        7
CD2=        8        6        4        1        5        7        0        1        2        6        4        0        3        1        1        5        1        8        2        2        3        1        3        1        7        6        5        1        3       12        3        5
GAAAAATTGCGCGCCAAAGGCGTGGAGATGGCGTTTGTGACGTTGCACGTTGGTGCGGGCACCTTCCAGCCGGTGCGCGTCGACACCATTGAAGATCACATCATGCACTCGGAATACGCTGAAGTACCGCAGGATGTGGTAGACGCGGTACTGGCGGCGAAAGCGCGCGGTAACCGGGTGATTGCGGTTGGCACCACTTCAGTACGTTCGCTGGAAAGCGCGGCTCAGGCAGCGAAAAACGATCTCATTGAACCGTTCTTCGACGATACCCAAATCTTTATCTATCCGGGCTTCCAGTACAAAGTGGTCGATGCGCTGGTGACGAACTTCCACTTGCCAGAGTCGACGCTGATTATGCTGGTTTCGGCCTTTGCCGGTTATCAACACACCATGAACGCCTATAAAGCAGCGGTAGAAGAGAAATATCGCTTTTTTAGTTACGGTGATGCGATGTTTATCACGTACAATCCGCAGGCAATTAATGAGCGCGTCGGGGAGTAATTCCGCGGCGCTGGTTTAAAACGTTGGACTGTTTTTCTGACGTAGTGGAGAAAAAATGAAATTTGAACTGGACACCACCGACGGTCGCGCACGCCGTGGCCGCCTGGTCTTTGATCGTGGCGTAGTGGAAACGCCTTGTTTTATGCCTGTTGGCACCTACGGCACCGTAAAAGGGATGACGCCGGAAGA
KOK=        58
KK=  442741  LL=  443820  Z=    4.93  JJ=  442741  DL=  1080
A===      111      112      113      114      121      123      124      131      132      133      134      141      143      144      211      213      214      223      224      231      233      234      243      244      313      314      323      333      334      343      413      433
B===      222      122      422      322      212      412      312      242      142      442      342      232      432      332      221      421      321      411      311      241      441      341      431      331      424      324      414      444      344      434      423      443
RRR=   16.080    2.464    2.038    3.870    6.962   -0.720    4.725    0.077   -0.739   -0.184    1.269    0.221    1.983   -1.246    0.746   -3.184   -0.919   -0.699    0.832   29.577    1.963   15.929   17.901   34.900    1.054    0.003    0.335    0.115    7.863   30.610    0.038   -0.483
X1==    2.678    1.246    2.097    0.980    2.610    2.646    2.196    0.232    0.804   -0.140    0.544    0.980    1.698    1.858    1.246    2.032    0.930   -1.673    0.880    6.945    2.582    3.344    3.344    4.731    0.419    1.121   -0.736   -1.020    1.671    5.827   -0.033    2.190
X2==    6.005    1.978    0.972    3.948    2.667   -0.272    2.151    0.333   -0.919    1.311    2.333    0.225    1.168   -0.670    0.599   -1.567   -0.988    0.418    0.946    4.259    0.760    4.763    5.353    7.376    2.512    0.002   -0.456   -0.113    4.706    5.253   -1.163   -0.221
CD1=        6        4        6        4        6        7        6        3        4        3        4        4        6        6        4        6        4        0        4       14        8        9        9       11        4        5        2        2        7       15        3        8
CD2=       11        5        4        9        6        2        6        3        1        5        7        3        5        2        3        0        1        3        4        9        4       11       12       16        7        3        2        3       12       13        1        3
TGGAAACCGTCAATGGCTTCGGCCCGAACGACGTGATCCTCGATATCCGTTCTATCGATGAACAGGAAGATAAGCCACTGAAAGTCGAAGGGATTGATGTGGTTTCTCTGCCGTTCTATAAACTGAGCACCAAATTTGGCGATCTCGACCAGAACAAAACCTGGCTGCTGTGGTGTGAGCGCGGGGTGATGAGCCGTCTGCAGGCGCTCTATCTGCGCGAGCAGGGCTTTAACAATGTGAAGGTATATCGCCCGTAATTTGTGGTTTTTACGTCGCATCTGGTCAGATGCGACGTTTGCCGCATCCGACACTACTCGTAATAATTATAAATCCCTGCCGCCATCACCAGTTGTGATGCCACTTCATGGGCTTTTTCACGCCCAACCAACAGGTCGATAATTTTCAGACCAAAGTCGATAGCTGTACCCGGCCCCTGGCTGGTCAGCAATTTTACCCGTGCATCCCAGACGACGCGCTTGTCCAGCCATTGTTCGGCGGGAATTTTGTCTTTCAGCGTCGGGAAGCCGGTCATATTACCAATCGGGAAGATATCGTGCGGCACCAGCACGGTGGCTGGCGCGGCGCAAATAGCCGCGACGATACGCCCGGAACGGTGGAACTGTTTAACGGTTTCAACCAGCAGAGTGCTATCGCGAAAACACTCCGCGCCTTTAATGCCACCAGGCAGCACGATCACGTCATATTCGCCATCAGCCACTTCGACCAGCGGCGCATCCGCCAGCAGCTTCACGCCGCGCGAGCAGGTAATCGCCAGGTTACCATCGCTGGCGACGCTGGCAGTGGTGACTTTGATACCGCCGCGAACCAGCAGATCGATAGTGGTGACGGCTTCAGTCTCTTCACTACCAGGGGCGAGGCAAACCAGTGCCGATGCGCTCATATTCACTCTCCTTTCTTTTTACCATTTCAAACAGGCGGGTGTTTTCCGGTACGGCAATCCCATGCGCGCGGGCGCGGCGTAAGAGAAAACCATTGATATAGTCGATTTCAGTGTGGCGCAGCGCGCGGATATCCTGCAACATCGACGAGATATTTTCCGCTGTGGCATCAATCACCTGC
KOK=        59
KK=  453121  LL=  454170  Z=    6.42  JJ=  453001  DL=  1050
A===      111      112      113      114      121      123      124      131      132      133      134      141      143      144      211      213      214      223      224      231      233      234      243      244      313      314      323      333      334      343      413      433
B===      222      122      422      322      212      412      312      242      142      442      342      232      432      332      221      421      321      411      311      241      441      341      431      331      424      324      414      444      344      434      423      443
RRR=   23.155    9.919   21.604   -0.410   -1.217   51.749    2.037   -1.007   -0.344   18.312    0.384   -0.088   10.643   -0.124    0.017   -0.292    1.704    9.686   -0.422    0.584    0.439   -1.980    0.817    0.570    1.116   38.304    0.186   -0.241   -0.260   10.479    0.740   18.874
X1==    4.619    2.891    3.938    0.532    1.612    7.920    0.631   -1.018    0.941    2.653    1.641    1.107    5.065    0.724   -0.306   -0.329   -1.136    2.991    1.936   -1.598    0.279    1.183    0.599    1.377    2.038    7.347   -1.610    0.166   -0.098    4.998    0.500    4.998
X2==    5.013    3.431    5.486   -0.772   -0.755    6.534    3.230    0.989   -0.366    6.903    0.234   -0.079    2.101   -0.171   -0.057    0.889   -1.500    3.239   -0.218   -0.366    1.577   -1.674    1.365    0.414    0.548    5.213   -0.115   -1.449    2.657    2.097    1.479    3.776
CD1=       10        7        9        4        5       15        4        1        4        7        6        5       12        5        2        2        1        7        6        0        3        5        4        6        6       16        0        3        3       12        4       12
CD2=        9        7       11        1        1       13        7        4        2       15        3        2        6        2        2        4        0        8        2        2        6        0        5        3        4       11        3        1        8        7        5       10
CCACGTTCTTCTGCCGGAAGCACATCGGTTTTCCACGCATCGAAGACTATATCCTGGGAAGCAGAGCAAAAAGCGATCACCACTGCCAGCGCCGCCATCCAGCGGAGTTGGGTGCCTGGTTCGAGAAAACCCATCGCCGCAATGGCGACTAATAACAGGATTTGCGTGGCGAGCAGCCAACCGCGCCGCCGCCCAAAAAATGGAGGCGTGTAGCGGTCCATCAGCGGTGACCAGAGGAATTTAAAAACGTAAGCCTGGCCTACCAGAGAGAAGAAACCAATGGTTTTGAGATCGATATTCTCGACCGTCATCCAGGCCTGTAAGGTACCGGATGTCAGGGCGAGCGGTAGCCCGGAAGCAAAACCCAGGATCAGCAATATGGCTGAACGCGGCTGTTGAAAAATACGTAAATATTGACTGGACATGGGCGTCTACAGGCCCGGCTTGCACCGGGCCAGAGGGCAGAAATTAACGCGCGTTCTGCTTGATGAATTCGTGGATGCTGGTGTCCTGAGACATATCAGCGATGGTATCGGTCAGCACACTGTTAACCGCATCGGCGATATTTTTGTTGGAGGCCTGGAACGCACCTTCAACGTTGTAGCTGGCACGATAGTTTTTGGTCATTTTGTTGCCATTCTGCGCGGTAGCGATGATGGCGATATCCGCTTTGGTCGCGATGTTGTAGCGCACGTTGCCCTGGGACACGTCAGCATACAGTTGGCTAACGATGATTTGCAGATTAACCGGGCCATTCGGACCAACCATGTAACCACGCGCGGTCATCTGTTTTTCCAGCACTTCTTGCAGCAGGAAACGCAGATCGCGGGAGGCGGTCAGGGTAACGATTTGATTATCGCGGGTGACTTTTGCCAGCGCCTGATCGGTACGCTGATCGGCACCATTAATGCTTACGGTGACGCCCATCAGGCTTGGATCCTGCTGTGGCAGTGTAATCGTCGGGGAAACTTCAATAGTTGTTGGCGGTTTTGCGCATCCTGCAAGCATAAACAGAGCAACTAACGGGAAGAGGATTTTTTTGAACATGTT
KOK=        60
KK=  457651  LL=  458490  Z=    7.46  JJ=  457441  DL=   840
A===      111      112      113      114      121      123      124      131      132      133      134      141      143      144      211      213      214      223      224      231      233      234      243      244      313      314      323      333      334      343      413      433
B===      222      122      422      322      212      412      312      242      142      442      342      232      432      332      221      421      321      411      311      241      441      341      431      331      424      324      414      444      344      434      423      443
RRR=   27.259    5.565   11.845   -2.208    0.053   26.624    0.072    0.523    0.478   31.791    6.156   -0.085    0.684    1.141    1.899    4.022    2.075   11.818   -2.302    0.772   -6.881    1.442   -0.463    1.263   -0.310  139.167   -0.368    1.828   -7.973    0.339    6.936    6.927
X1==    8.810    0.998    3.176    3.302   -1.315    6.706   -0.680   -0.593   -0.473    4.936    2.101   -1.488    0.686   -1.589   -1.315    2.718   -1.404    1.334    2.507   -0.473    3.723   -1.356   -0.607   -1.499   -0.521    9.179   -0.402   -1.257    4.467    0.075    4.224    1.539
X2==    3.094    5.574    3.729   -0.669   -0.040    3.970   -0.106   -0.882   -1.010    6.441    2.929    0.057    0.998   -0.718   -1.443    1.480   -1.478    8.860   -0.918   -1.633   -1.848   -1.064    0.762   -0.843    0.595   15.162    0.915   -1.454   -1.785    4.500    1.642    4.500
CD1=       14        3        6        7        0       10        1        1        1        8        5        0        3        0        0        5        0        3        5        1        6        0        1        0        1       15        1        0        8        2        8        4
CD2=        6       10        8        1        2        9        2        1        1       14        7        2        4        1        0        5        0       18        1        0        0        1        4        1        4       26        5        1        0       11        5       11
GATTACGTTATCGGCCAGGAACAGGCGAAAAAAGTGCTGGCGGTCGCGGTATACAACCATTACAAACGTCTGCGCAACGGCGATACCAGCAATGGCGTCGAGTTGGGCAAAAGTAACATTCTGCTGATCGGTCCGACCGGTTCCGGTAAAACGCTGCTGGCTGAAACGCTGGCGCGCCTGCTGGATGTTCCGTTCACCATGGCCGACGCGACTACACTGACCGAAGCCGGTTATGTGGGTGAAGACGTTGAAAACATCATTCAGAAGCTGTTGCAGAAATGCGACTACGATGTCCAGAAAGCACAGCGTGGTATTGTCTACATCGATGAAATCGACAAGATTTCTCGTAAGTCAGACAACCCGTCCATTACCCGAGACGTTTCCGGTGAAGGCGTACAGCAGGCACTGTTGAAACTGATCGAAGGTACGGTAGCTGCTGTTCCACCGCAAGGTGGGCGTAAACATCCGCAGCAGGAATTCTTGCAGGTTGATACCTCTAAGATCCTGTTTATTTGTGGCGGTGCGTTTGCCGGTCTGGATAAAGTGATTTCCCACCGTGTAGAAACCGGCTCCGGCATTGGTTTTGGCGCGACGGTAAAAGCGAAGTCCGACAAAGCAAGCGAAGGCGAGCTGCTGGCGCAGGTTGAACCGGAAGATCTGATCAAGTTTGGTCTTATCCCTGAGTTTATTGGTCGTCTGCCGGTTGTCGCAACGTTGAATGAACTGAGCGAAGAAGCTCTGATTCAGATCCTCAAAGAGCCGAAAAACGCCCTGACCAAGCAGTATCAGGCGCTGTTTAATCTGGAAGGCGTGGATCTGGAATTCCGTGACGAGGCGCTG
KOK=        61
KK=  468631  LL=  469740  Z=    5.43  JJ=  468541  DL=  1110
A===      111      112      113      114      121      123      124      131      132      133      134      141      143      144      211      213      214      223      224      231      233      234      243      244      313      314      323      333      334      343      413      433
B===      222      122      422      322      212      412      312      242      142      442      342      232      432      332      221      421      321      411      311      241      441      341      431      331      424      324      414      444      344      434      423      443
RRR=   11.840    9.213    1.932   -0.055    1.973   22.887   17.504   -2.159   -0.910   19.677    5.354   -0.059    3.336    1.249    0.547   -1.993    0.818    3.943    5.597    0.943    0.063   -2.430    0.543    2.458   10.478   57.247   -2.666    0.167   -0.057   26.105    2.663   11.490
X1==    3.259    2.513    1.253    0.131    0.980    5.055    9.458    1.253   -0.692    7.201    1.340   -0.614    1.340   -0.984    0.213    1.463   -1.567    0.875    2.146   -0.692   -0.161   -1.068   -0.460    2.531    2.560    7.623    1.859   -1.397    0.411    4.991    1.340    4.991
X2==    3.633    3.667    1.542   -0.421    2.014    4.528    1.851   -1.724    1.315    2.733    3.995    0.096    2.489   -1.270    2.565   -1.363   -0.522    4.505    2.608   -1.363   -0.393    2.276   -1.183    0.971    4.093    7.510   -1.434   -0.120   -0.138    5.230    1.987    2.302
CD1=        5        5        3        2        3        9       17        3        1       11        4        1        4        1        2        4        0        4        7        1        2        1        2        8        5       13        5        0        3       10        4       10
CD2=       12       10        8        3        7       12        6        1        6       11       12        4        9        1        8        1        2       10        6        1        3        7        1        4       14       19        1        5        4       15        8        9
TGTCACGGTGGTTACCGAAATGCCAGAAGTGCTGGGGTTCTGGCGCATGGCTGGTGAATACGATTATCTGATGCGCGTCCAGGTTGCCGACATGAAACGCTACGACGAGTTTTATAAGCGTCTGGTAAACAGCGTGCCGGGGCTGTCGGACGTCACTTCCAGCTTCGCGATGGAACAGATTAAATACACCACTTCTTTACCCATCGAATAAATATCCAGAATCAGGTCAGGACACAACGCGTGCGATTATTTGCTCAATTAAGCTGGTATTTCCGTCGGGAATGGCGTCGCTATCTCGGGGCTGTCGCCTTGCTTGTCATTATCGCGATGCTGCAACTGGTTCCGCCAAAAGTGGTTGGTATTGTTGTCGATGGCGTGACAGAACAACACTTTACTACCGGGCAGATCCTGATGTGGATCGCCACCATGGTGCTGATTGCCGTTGTGGTTTATCTCCTGCGTTACGTCTGGCGGGTATTGCTGTTTGGTGCGTCTTATCAACTGGCTGTTGAACTGCGTGAAGATTATTACCGTCAGCTAAGCCGGCAGCATCCTGAGTTTTACCTGCGTCATCGCACCGGTGACCTCATGGCTCGTGCGACCAATGACGTCGATCGCGTCGTGTTTGCCGCCGGAGAAGGGGTGCTGACGCTGGTGGATTCACTGGTGATGGGCTGCGCTGTGTTGATTATGATGTCTACGCAAATTAGCTGGCAGTTGACCTTATTTTCCCTGTTGCCGATGCCAGTGATGGCGATCATGATTAAGCGCAACGGCGATGCTTTGCATGAACGCTTTAAGCTGGCACAGGCGGCGTTTTCCAGTCTTAATGACCGCACCCAGGAAAGCCTCACCAGTATCCGCATGATCAAAGCCTTTGGTCTGGAAGATCGCCAGTCGGCGTTATTTGCCGCGGATGCCGAAGATACCGGCAAAAAAAACATGCGGGTGGCGCGTATTGATGCTCGTTTCGACCCGACCATCTATATCGCGATTGGTATGGCGAACTTGCTGGCGATTGGCGGCGGTAGTTGGATGGTGGTGCAGGGCAGTTTAACGCTGGGCCAGCTCACCAGTTTTATGATGTATTTAGGTCTGATGATTTGGCCA
KOK=        62
KK=  472681  LL=  473730  Z=    4.78  JJ=  472561  DL=  1050
A===      111      112      113      114      121      123      124      131      132      133      134      141      143      144      211      213      214      223      224      231      233      234      243      244      313      314      323      333      334      343      413      433
B===      222      122      422      322      212      412      312      242      142      442      342      232      432      332      221      421      321      411      311      241      441      341      431      331      424      324      414      444      344      434      423      443
RRR=   42.559   22.252   -6.538   -0.005    4.831    1.221   -1.759   -0.239   -0.578    2.691    2.498   -0.009    0.766    0.211    0.585    0.754    2.499    6.298    0.787    1.441    0.094    6.288    0.662   -1.093   19.703   27.518   -0.900   -0.550   -0.421    8.465    0.029   28.010
X1==    8.124    3.345    6.222   -0.728    2.570    3.961    5.546    0.433    2.447    1.172    3.362   -1.435    0.601   -0.547   -0.530    2.447   -1.572    3.385    1.241    1.690   -1.370    1.550    0.286    1.351    3.595    3.362    0.847   -1.282    2.539    1.190   -0.090    4.562
X2==    5.239    6.653   -1.051    0.006    1.880    0.308   -0.317   -0.552   -0.236    2.297    0.743    0.006    1.274   -0.386   -1.103    0.308   -1.590    1.861    0.634    0.852   -0.069    4.058    2.316   -0.809    5.481    8.185   -1.062    0.429   -0.166    7.111   -0.320    6.140
CD1=       11        6        9        1        5        7       11        2        5        3        7        0        3        2        1        5        0        7        5        4        0        5        3        6        6        7        3        0        6        4        2        9
CD2=       13       14        2        3        6        4        2        3        3       10        5        3        6        2        1        4        0        6        3        5        4       10        7        1       17       19        2        7        4       19        3       17
GACCGTCACCGAAGTGAAAGGTTTCGGGCGTCAGAAAGGGCATGCCGAGCTGTACCGGGGGGCGGAATACAGCGTCAATTTCCTGCCAAAAGTAAAAATTGATGTGGCGATTGCTGATGACCAACTCGATGAAGTGATCGATATCGTCAGTAAGGCGGCTTACACCGGAAAAATTGGCGACGGCAAAATCTTCGTCGCTGAATTGCAACGCGTCATTCGTATTCGTACCGGCGAAGCCGACGAAGCGGCGCTGTAATCTCTGGCACACAGCAACAGGAACGAAAAATGAAGATAGCGACGATAAAAACTGGGCTTGCTTCACTGGCGATGCTTCCGGGACTGGTAATGGCTGCACCTGCGGTGGCCGATAAAGCCGACAATGCGTTTATGATGATTTGTACTGCGCTGGTGCTGTTTATGACTATTCCGGGGATTGCCCTGTTTTACGGTGGGTTGATTCGCGGCAAAAACGTGCTGTCGATGCTGACGCAGGTGACGGTGACATTTGCACTGGTCTGTATTCTCTGGGTGGTTTACGGTTACTCGCTGGCGTTTGGTGAGGGCAACAACTTCTTCGGCAACATTAACTGGTTGATGCTGAAAAACATCGAACTGACGGCGGTGATGGGCAGCATTTATCAGTATATCCACGTGGCGTTTCAGGGATCGTTTGCCTGCATTACCGTCGGCTTGATAGTTGGGGCGCTGGCGGAACGAATCCGCTTCTCAGCTGTGTTGATTTTCGTGGTGGTATGGCTGACGCTCTCTTACATTCCGATTGCGCATATGGTGTGGGGCGGTGGTTTGCTGGCTTCTCACGGTGCGCTGGATTTCGCGGGTGGCACCGTGGTGCACATTAACGCCGCAATCGCCGGTCTGGTGGGCGCGTATCTGATAGGAAAACGCGTGGGCTTCGGTAAAGAGGCGTTTAAACCGCACAACCTGCCGATGGTCTTCACCGGGACTGCCATTCTCTATATCGGTTGGTTTGGCTTTAACGCCGGGTCAGCGGGCACGGCGAATGAAATCGCGGCACTGGCATTTGTGAAT
KOK=        63
KK=  474031  LL=  474930  Z=    6.90  JJ=  474001  DL=   900
A===      111      112      113      114      121      123      124      131      132      133      134      141      143      144      211      213      214      223      224      231      233      234      243      244      313      314      323      333      334      343      413      433
B===      222      122      422      322      212      412      312      242      142      442      342      232      432      332      221      421      321      411      311      241      441      341      431      331      424      324      414      444      344      434      423      443
RRR=   23.396   13.421    7.486    1.236   -0.827   11.167    7.127    0.569    1.153    7.914    1.461    0.362    9.706    0.470    0.293    0.402    1.178   30.419    2.283    1.036   -0.475   -1.442    0.250    0.948    9.600   56.555    1.015    0.492    0.196    2.549    0.493   15.476
X1==    4.447    3.173    2.717   -0.917    1.668    4.334    3.172   -0.762   -1.411    3.116    3.927   -0.268    2.689   -0.612   -0.591    0.744   -0.846    6.047    3.371   -0.693   -0.796   -0.952    0.964    1.865    3.779    8.260    0.574   -0.340    0.046    1.227    0.213    3.589
X2==    5.261    4.229    2.755   -1.348   -0.496    2.576    2.247   -0.747   -0.817    2.540    0.372   -1.348    3.609   -0.767   -0.496    0.540   -1.392    5.030    0.677   -1.496    0.597    1.514    0.260    0.508    2.540    6.847    1.768   -1.448    4.312    2.078    2.314    4.312
CD1=        8        6        6        1        4        8        7        1        0        7        9        2        7        2        1        3        1       10        7        1        1        1        4        6        8       16        3        2        3        5        3        9
CD2=        8        7        6        0        1        6        5        1        1        7        3        0        8        1        1        3        0       10        3        0        4        5        3        3        7       13        6        1       11        7        6       11
GCCAGCTCGCTGGGCGGCGTGGGCTTCGCTGAAGGTGTGACGATGGGCCATCAGTTGCTGGTACAGCTGGAAAGCATCGCCATTACGATCGTCTGGTCCGGTGTTGTGGCATTTATCGGCTACAAATTGGCGGATCTGACGGTTGGTCTGCGTGTACCGGAAGAGCAGGAGCGAGAAGGGCTGGATGTCAACAGCCACGGCGAGAATGCCTATAACGCGTAACAAGCACTGCAAAAAACAGCCGGACGGTTTTCACCTCCGGCTATTTTTTTAATTGTGATTACGCATCACCCCTTCCTGAACGGTCGAGGCAACCAGTACGCCGTCTTGGGTATAAAACTCACCGCGCACAAAGCCACGTGCGCTGGACGCCGAGGTGCTCTCCACGCTATACAGCAGCCATTCATTCAAATTAAACGGGCGATGGAACCACATGGAATGGTCAATGGTGGCAATCTGAATCCCCGGTTCGAGAAAACCGATGCCGTGCGGCTGTAGAGCTACCGGCAGGAAGTTAAGATCAGAAGCGTAACCGAGCAGATACTGATGAACGCGCAGGTCATCCGGCACGCTACCATTTGCGCGGATCCACACCTGACGATGTGGTTCTGCGACGTGACCTTTCAGTGGGTTATGAAACTCCACCGGACGGACTTCCAGCGGACGATCGCAGATGAATTTATCTTTCAGCACTGGCGGCAGCAGGTGCGCCAGCGATTGGGCGATTTGCGTTTCCGAAGGGAGGCCATCAGGCGCTGGCGCGGACGGCATTGTTTTTTGATGTTCGAAACCCGCTTCTGGTGCCTGGAAAGAGGCAGTCATATAAAAAATCGGTTTGCCGTTTTGAATAGCAGCAACCCGGCGGGCGCTGAAGCTGTTACCGTCACGCAGCGTTTCGAC
KOK=        64
KK=  477451  LL=  478170  Z=    5.90  JJ=  477421  DL=   720
A===      111      112      113      114      121      123      124      131      132      133      134      141      143      144      211      213      214      223      224      231      233      234      243      244      313      314      323      333      334      343      413      433
B===      222      122      422      322      212      412      312      242      142      442      342      232      432      332      221      421      321      411      311      241      441      341      431      331      424      324      414      444      344      434      423      443
RRR=    3.886   60.308    0.064    0.223    0.061   25.426   12.964   -1.420    0.019    0.824    2.361   -0.212    4.084    0.656   -0.633    0.920    0.097   -4.317    6.474   -2.248    0.162   -1.303   -0.919    3.299    0.363   47.295    0.230   -1.721    0.966    0.074    8.119    6.380
X1==    1.612   11.722   -0.113   -0.171    1.115    4.243    4.101   -1.484   -0.014    0.818    2.184   -0.843    2.184   -1.442    0.452   -1.432   -0.071    3.021    2.186   -1.432    0.183   -1.363    1.614    0.797    1.552    5.780    1.702   -0.505    0.223    0.223    4.342    3.302
X2==    2.411    5.145   -0.569   -1.304    0.055    5.993    3.161    0.957   -1.379    1.007    1.081    0.252    1.870   -0.455   -1.399   -0.642   -1.351   -1.429    2.961    1.570    0.882    0.955   -0.570    4.140    0.234    8.182    0.135    3.411    4.332    0.332    1.870    1.932
CD1=        5       20        2        2        4        8        8        0        2        3        5        1        5        0        3        0        2        6        5        0        2        0        4        3        4       10        4        1        2        2        8        6
CD2=        5        9        1        0        2       10        6        3        0        3        3        2        4        1        0        1        0        0        6        4        3        3        1        7        2       12        2        6        7        2        4        4
CTGTCTGGGATTAACCTGATAGTGATTGATCATGTCACGCAGCAATTGCGGGATTTTTTCCGAGGTGAGCACGGGGGATTCAAGATTGATCGAAATATGCTGCTGTGGATGCTGACGCAGCCAGTCGCCCATATCTTCAAAGACGCTTCTTATAATCAGTAGCGTCAATGGCTCAGAAAGGCCCGTTTGCTGTGCCAGCGGAATAAAACTATCTGGTGACAACCAACTACCGTCTGTCTGCGGCCAGCGCGCCAGTGCCTCAGCACCGACAATTTTGCCATTGGCTAAGGAGACAATCGGCTGATAGTGCACGCAAATATCACGATTTTCGATAGCATCCTGCAGCCGATGATGCGGTGACTGAATACGGCGCAAAATACGCAGCACAAACATCGCTGCCAGCAGGCCAATCACCAACCCGAGCGGTAACCAAATAAAGACTTGCCGATGCCAGCCTTTCTGCAACATTTTCGTTGAAGCCCATGTGATGATCGAAATATTCATCTCCGGTAAGGGCAGGATATCGTAAATGATTCCATTATTTTCGATATGCTCACCGGGTGTTTTTTGTAGCCTGGTAATAATTCCCTGAGCAATTTCATCGCTGCTGGTTATGACAACGTTATGGGCATTGCCAATAATGGCGGCATCAATTTGCCATGAGCTATAGGGAATGACATCAATAAAGGAAGCGGGGTCGATCATGACGACATAATGTGC
KOK=        65
KK=  484831  LL=  485880  Z=    6.49  JJ=  484681  DL=  1050
A===      111      112      113      114      121      123      124      131      132      133      134      141      143      144      211      213      214      223      224      231      233      234      243      244      313      314      323      333      334      343      413      433
B===      222      122      422      322      212      412      312      242      142      442      342      232      432      332      221      421      321      411      311      241      441      341      431      331      424      324      414      444      344      434      423      443
RRR=   22.699   11.519    5.495   -0.186   -1.066   14.686    0.178   -0.321    1.561   27.239    1.571   -0.601    5.075   -1.784   -1.750    3.703    1.065   10.470    8.741   -0.040    0.618    0.171    0.524    1.822   -3.357   85.015    0.462    0.039   -0.456   11.361    2.595    8.940
X1==    3.403    2.293    2.322   -0.178    1.004    3.121    0.226   -0.269    0.716    6.179    0.869    0.491    2.117    1.000    1.649    1.317   -1.015    3.200    2.842    0.115   -0.692    0.560    1.718   -1.103    3.156    8.979    0.431   -0.112   -0.582    8.152    0.869    2.329
X2==    6.671    5.024    2.366    1.046   -1.061    4.705    0.786    1.194    2.180    4.408    1.808   -1.226    2.398   -1.784   -1.061    2.811   -1.049    3.272    3.075   -0.345   -0.893    0.305    0.305   -1.652   -1.064    9.468    1.072   -0.348    0.782    1.394    2.987    3.839
CD1=        7        6        6        2        4        8        3        2        4       13        4        3        6        4        5        5        1        9        8        3        2        4        6        1        8       17        4        3        2       17        4        7
CD2=       15       11        7        5        1       10        4        5        6       10        6        1        7        0        1        7        1        7        7        2        1        3        3        0        1       19        4        2        4        5        8        9
AGAGAATTCCAGCGTACCGTCCTGCGGGAACTTAATGCCGTCACTGGTGATCAGTGACACTTTGGCTTTGCCGTTCTCTTGTTTCAGCGTGCCATTCGCCAGTTCCTGTTTCAGGCGCAGGAAGTCGTTGCTGGACTGGGTCACATCAACGTAGATCGGATCAAGTTGCTGCACGGTTGCCAGCGCAGTCGCCTGACCGTTCTGTACCAATGCGCCTTCCGTCACGTTCGACTTACCAATGCGACCGCTAATCGGAGAGGTGACTTTGGTGTAAGCCAGATTGATCCGCGCAGTTTCAACGGCAGCTTTCGCCGCAGTTACCGCAGCATTCGCCTGTTGCGCATCAGCCAGAGCCTGATCGTACTCTTGCTTACTGATGTACTGAGTACCGAGCAGTTTCTGATAACGATTCACCGTCAATTGCGCGATATTGGCTGCAGCCTGGGCTTTCGCCAGATCACCTTTCGCACTGTCGTATGTCGCCTGATAGGTCGCAGGATCAATCTGATAGAGAGAGACACCTGCTTCGATGTCGCTACCTTCTTTGAAATTACGCTTCAGGATAATCCCGCTAACTTGAGGACGAACTTCTGCGATCCGGTAGGCACTGGTGCGACCCGGAAGCTCGGTTGTGATCTGCAGAGGTTCAGTTTTGACTGTTACTACGCCAACGGCGGGCATCTGCTGGCCACCTTGTTGGGCCTGTTTGTCGTCACATCCTGTTAGGGCTAAGCTGCCTGAGAGCATCAGAACGACCGCCAGAGGCGTAAACCCTCTGTTTTTGTTCATATGTAAACCTCGAGTGTCCGATTTCAAATTGGTCAATGGTCAAAAGTTAATAAACCCATTGCTGCGTTTATATTATCGTCGTGCTATGGTACATACATTCACAAATGTATGTAAATCTAACGCCTGTAAATTCACGAACATATGGCACGAAAAACCAAACAAGAAGCGCAAGAAACGCGCCAACACATCCTCGATGTGGCTCTACGTCTTTTCTCACAGCAGGGGGTATCATCCACCTCGCTGGGCGAGATTGCAAAAGCA
KOK=        66
KK=  500791  LL=  501840  Z=    4.74  JJ=  500761  DL=  1050
A===      111      112      113      114      121      123      124      131      132      133      134      141      143      144      211      213      214      223      224      231      233      234      243      244      313      314      323      333      334      343      413      433
B===      222      122      422      322      212      412      312      242      142      442      342      232      432      332      221      421      321      411      311      241      441      341      431      331      424      324      414      444      344      434      423      443
RRR=   10.225   14.639    4.150   -0.079    4.266   14.455   14.111   -0.123    0.775    1.308    9.571   -0.359   -0.948   -0.137   -0.348    0.793    1.617   28.231   -2.781   -0.126    0.217   -0.743    0.400    0.319    5.872   43.360    1.431   -1.166   -1.217   25.365    0.886   14.976
X1==    3.083    4.283    3.773    0.253    1.037    2.467    3.887    0.140   -0.512    4.283    1.670   -0.372    2.244   -1.715   -0.262    0.679   -1.034    5.304    3.166    0.084   -0.768    0.457    0.457    2.336    3.727    6.834    1.420   -1.491    2.278    3.858    1.097    2.278
X2==    3.316    3.418    1.100   -0.312    4.114    5.860    3.631   -0.879   -1.513    0.306    5.730    0.966   -0.423    0.080    1.329    1.168   -1.564    5.322   -0.878   -1.513   -0.283   -1.626    0.875    0.137    1.576    6.345    1.008    0.782   -0.534    6.575    0.808    6.575
CD1=        7        9        9        3        4        7        9        3        2       11        6        2        7        0        2        4        1       12        8        3        2        4        4        7       10       15        6        1        8       11        5        8
CD2=        7        7        4        2        8       11        8        1        0        3       12        4        2        3        4        4        0       10        1        0        2        0        4        3        5       13        4        4        2       14        4       14
GTGGTGCTGACGCTGGGCACCAAGTTTGTCATTGCCGAGAATCCGCAGTGGTGGCAGCAATTCCTCAAAGATCACGTCTCTATCCTTGCGATGAACGAAGATGAAGCCGAAGCGTTGACCGGAGAAAGCGATCCGTTGTTGGCATCTGACAAGGCGCTGGACTGGGTAGATCTGGTGCTGTGCACCGCCGGGCCAATCGGCTTGTATATGGCGGGCTTTACCGAAGACGAAGCGAAACGTAAAACCCAGCATCCGCTGCTGCCGGGCGCTATAGCGGAATTCAACCAGTATGAGTTTAGCCGCGCCATGCGCCACAAGGATTGCCAGAATCCGCTGCGTGTATATTCGCACATTGCGCCGTACATGGGCGGGCCGGAAAAAATCATGAACACTAATGGAGCGGGGGATGGCGCATTGGCAGCGTTGCTGCATGACATTACCGCCAACAGCTACCATCGTAGCAACGTACCAAACTCCAGCAAACATAAATTCACCTGGTTAACTTATTCATCGTTAGCGCAGGTGTGTAAATATGCTAACCGTGTGAGCTATCAGGTACTGAACCAGCATTCACCTCGTTTAACGCGCGGCTTGCCGGAGCGTGAAGACAGCCTGGAAGAGTCTTACTGGGATCGTTAAGTTATCGTCGGTTCGTAGGCCAGATAAGGCGTTCACGCCGCATCTGGCATTTGGCTCTCGATGCCTGATGCGACGCTGGCGCGTCTTATCATGCCTACATATTTTTCATATTTTACATCCGGCAACCACCGTTTACCCCGTCACCACCTCACCCGCCGGTGGCGTTTCCAGCAGTTCCAGCATGGTACGGGCGATTTCACGCTCGCCCATCACTACCTGATTCGCACCACGTTCGGTGATATACGCCACTTCATCGTCATAATGGGCGCGGGCAATAATCTCAATATCCGGATTTTTCGCGCGGGCAGATGCCACAATCTCACCCGCTTCATAACCGTTGGGAATCGTCAGGATCAGCCATTTTGCACATTCCAGATGCGCCAGTTGCATAATTTCTTCGTTCGCCGCATT
KOK=        67
KK=  519361  LL=  519660  Z=    8.08  JJ=  519121  DL=   300
A===      111      112      113      114      121      123      124      131      132      133      134      141      143      144      211      213      214      223      224      231      233      234      243      244      313      314      323      333      334      343      413      433
B===      222      122      422      322      212      412      312      242      142      442      342      232      432      332      221      421      321      411      311      241      441      341      431      331      424      324      414      444      344      434      423      443
RRR=    1.350    1.267    0.387    0.088    0.229    0.463    0.485    0.447   -0.200    1.293    2.357   -0.354    4.882   -0.287   -0.289   -0.200    0.447   -0.715   18.759    0.447   -0.006    0.126    0.743    2.484   -0.091   43.712   -0.006    0.242   -0.977    0.722    0.213   10.077
X1==    0.567    0.519    1.379    0.442    0.519    1.309    0.379   -0.621    0.309    1.109    2.199    0.442    1.199    0.280    0.519    0.309   -0.621    1.231    4.309   -0.691    0.008    0.108   -0.892    1.199    0.109    7.199    0.008   -0.250   -1.085    0.802    0.199    1.746
X2==    2.379    2.442    0.281    0.200    0.442    0.354    1.281   -0.719   -0.646    1.166    1.072   -0.800    4.072   -1.026   -0.558   -0.646   -0.719   -0.581    4.354   -0.646   -0.750    1.166   -0.834    2.072   -0.834    6.072   -0.750   -0.967    0.900    0.900    1.072    5.772
CD1=        1        1        2        1        1        2        1        0        1        2        3        1        2        1        1        1        0        2        5        0        1        1        0        2        1        8        1        1        0        2        1        3
CD2=        3        3        1        1        1        1        2        0        0        2        2        0        5        0        0        0        0        0        5        0        0        2        0        3        0        7        0        0        2        2        2        7
CAGACGTATTTGCATTAACAATGGTTCAGCGTTGGCGGCTTTGACATCCTGCAAAATCTGGCGCAGCGTTTGCTCGGTTTGCTGTGGCTGAAAACCACGCAAACCGTCATTGCCGCCCAGTTCAACCAGCACCCAACGCGGCTGATGCTGTTTCAGCAGAGCCGGAAGGCGCGCCAGTCCTTGTTGCGAGGTGTCGCCGCTGATGCTGGCATTAACTACCGACGTTTTACTCTGCCACTTATCATTCAACAAGGCAGGCCAGGCCGCGCTGGCAGACATTCGATACCCGGCGCTCAGGCT
KOK=        68
KK=  519961  LL=  520650  Z=    5.11  JJ=  519961  DL=   690
A===      111      112      113      114      121      123      124      131      132      133      134      141      143      144      211      213      214      223      224      231      233      234      243      244      313      314      323      333      334      343      413      433
B===      222      122      422      322      212      412      312      242      142      442      342      232      432      332      221      421      321      411      311      241      441      341      431      331      424      324      414      444      344      434      423      443
RRR=   18.655    1.911    7.592   11.575   -0.010    0.737    0.658    1.447   -1.002    2.851    0.368   -0.183   -0.134   -0.188    5.646    1.447    1.447   -6.005    1.995    0.137   -0.785   -0.343    9.339   -4.972    2.851   25.776    0.062    0.123   -0.050   33.483   -0.472    9.516
X1==    4.094    1.081    4.588    3.821    0.081    0.794    1.280   -1.072   -1.079    2.173    0.144   -0.371    0.894   -0.198    2.081   -1.079   -1.218   -1.087    3.735    0.794    0.466   -0.621    2.359    3.759    2.173    3.895    0.466   -0.593   -0.179    5.865    3.144    3.178
X2==    4.557    1.768    1.655    3.030   -0.122    0.929    0.514   -1.350    0.929    1.312    2.557    0.494   -0.150    0.952    2.713   -1.341   -1.188    5.524    0.534    0.172   -1.687    0.551    3.959   -1.323    1.312    6.619    0.132   -0.207    0.279    5.709   -0.150    2.994
CD1=        5        2        6        6        1        2        3        0        0        4        2        1        3        2        3        0        0        0        6        2        2        1        5        8        4        7        2        1        2       11        6        7
CD2=        6        3        4        5        1        3        2        0        3        5        6        2        2        3        4        0        0        9        2        2        0        3        8        0        5       12        3        4        4       14        2        9
ATGGACGAAGAAGCGCGGGCAAAGTTGCGCGCGAAGCACGTCGGCTTTGTTTTTCAGTCATTTATGTTAATTCCTACCCTTAACGCGCTGGAAAACGTCGAGCTTCCGGCTCTGCTGCGCGGTGAGAGTAGCGCGGAAAGTCGTAACGGGGCGAAAGCGTTGCTCGAACAGTTAGGGCTGGGTAAACGTCTGGATCATCTTCCGGCACAGCTTTCCGGCGGTGAACAGCAACGAGTGGCGCTGGCACGAGCCTTTAATGGTCGACCTGATGTGCTGTTTGCCGACGAACCCACCGGCAACCTTGACCGCCAGACGGGCGATAAAATTGCCGACCTGCTGTTTTCCCTCAACCGTGAACATGGCACCACGTTGATTATGGTGACCCACGACCTGCAACTGGCGGCACGCTGCGACCGCTGCTTACGGCTGGTGAACGGGCAGTTGCAGGAGGAAGCATGATTGCACGTTGGTTCTGGCGCGAATGGCGTTCGCCGTCGCTATTAATTGTCTGGCTGGCGCTAAGCCTGGCGGTGGCCTGCGTGCTGGCGCTGGGCAATATCAGCGATCGCATGGAGAAGGGCTTAAGCCAGCAAAGCCGTGAGTTTATGGCGGGCGATCGGGCGTTGCGCAGTTCACGCGAAGTGCCGCAAGCGTGGCTGGAGGAAGCGCAAAAGCGCGGCCTGAAAGTCG
KOK=        69
KK=  542101  LL=  543030  Z=    5.42  JJ=  541981  DL=   930
A===      111      112      113      114      121      123      124      131      132      133      134      141      143      144      211      213      214      223      224      231      233      234      243      244      313      314      323      333      334      343      413      433
B===      222      122      422      322      212      412      312      242      142      442      342      232      432      332      221      421      321      411      311      241      441      341      431      331      424      324      414      444      344      434      423      443
RRR=   10.733  134.421   -2.944    0.287    0.077   -0.248    2.806    1.392    0.022    6.087    3.544    1.963   -0.384   -0.907   -1.325    1.221    1.963    8.425    3.355    1.963    0.270   -0.196    8.034    2.476   -0.481   26.261   -1.778    0.045  -10.906   16.205    3.512   25.836
X1==    5.783   10.438    3.762    0.239   -0.097   -0.122    4.761   -1.050   -0.122    1.789    2.500   -1.311    1.734   -1.661   -1.055    0.824   -1.334    1.704    1.639   -1.068   -0.147    0.154    1.660   -1.691   -0.112    6.328    3.592   -1.076    4.706    1.681    4.031    3.950
X2==    1.856   12.878   -0.783    1.204   -0.795    2.034    0.589   -1.326   -0.178    3.402    1.418   -1.497   -0.222    0.546    1.256    1.481   -1.471    4.945    2.048   -1.838   -1.840   -1.273    4.841   -1.464    4.284    4.150   -0.495   -0.041   -2.317    9.642    0.871    6.541
CD1=        7       12        5        2        1        1        8        0        1        3        5        0        4        0        0        2        0        3        4        0        1        2        4        0        1       10        5        0        8        4        7        7
CD2=        5       21        2        4        1        7        3        1        3       13        6        0        3        3        4        6        0       12        5        0        1        1       12        0       15       11        4        8        0       27        5       20
AAAGTGAATGCTTTTTATGGCCTTACCGGCGACGGGAAAACGGCGGTGATTGAGATGGCGGCAGCAAGTGGCCTGATGCTGGTCGCGCCTGAAAAGCGTAATCCGTTGCTGGCCTCCAGTTTTGGTACGGGGGAGTTAATTCGTCATGCGCTGGATAACGACATTCGCCATATTATTCTCGGCATTGGCGGCAGTGCGACGGTCGACGGCGGTATGGGCATGGCGCAGGCGCTCGGTGTGCGTTTCCTTGATGCCGACGGTCAGGCGCTGGCGGCAAACGGTGGTAATTTAGCGCGCGTGGCAAGCATTGAGATGGATGAATGCGATCCGCGTCTGGCGAATTGCCATATTGAAGTAGCATGTGACGTTGATAACCCGCTGGTAGGGGCACGCGGCGCGGCGGCGGTGTTTGGCCCGCAAAAAGGGGCAACGCCGGAGATGGTCGAAGAACTTGAACAGGGGCTGCAAAATTACGCCCGTGTTTTACAACAGCAAACTGAAATTAATGTCTGCCAGATGGCGGGCGGCGGCGCTGCGGGCGGTATGGGTATTGCGGCGGCGGTATTTCTCAATGCGGATATTAAACCGGGCATTGAAATTGTGTTGAATGCGGTCAATCTTGCGCAGGCAGTGCAGGGCGCAGCACTGGTGATTACCGGGGAAGGGCGCATCGACTCGCAAACGGCAGGCGGTAAAGCGCCGCTGGGTGTGGCGTCGGTGGCGAAGCAGTTTAATGTACCGGTGATTGGGATTGCTGGCGTATTGGGTGATGGCGTGGAAGTGGTGCACCAGTACGGCATTGACGCGGTATTCAGCATTTTGCCTCGTCTGGCACCTTTAGCCGAAGTGCTCGCCAGCGGTGAAACCAATCTCTTCAACAGCGCGCGAAATATTGCCTGCGCCATTAAAATAGGTCAGGGAATTAAAAAC
KOK=        70
KK=  544441  LL=  545550  Z=    5.06  JJ=  544441  DL=  1110
A===      111      112      113      114      121      123      124      131      132      133      134      141      143      144      211      213      214      223      224      231      233      234      243      244      313      314      323      333      334      343      413      433
B===      222      122      422      322      212      412      312      242      142      442      342      232      432      332      221      421      321      411      311      241      441      341      431      331      424      324      414      444      344      434      423      443
RRR=   28.176   35.193    4.563   -2.578   -3.157    1.796    5.469   -0.269   -0.050    9.423   18.361    0.550    0.730    1.198   -1.498   -0.529    1.041   43.923   -2.526   -0.859   -0.585   -0.756   -0.355    0.051   -5.792   40.803    2.124    3.399   -6.925   11.744    4.548   14.489
X1==    4.495    5.393    1.992    2.377    3.171    3.979    1.651   -0.753    0.237    1.773    3.847   -1.142    0.460   -1.077    1.505   -0.298   -0.634    9.502    2.625   -1.902   -0.435   -1.848    1.451    0.036    3.887    6.105   -1.464    1.557   -1.328    4.649    1.589    5.736
X2==    6.268    6.525    2.291   -1.084   -0.995    0.451    3.313    0.357   -0.210    5.315    4.773   -0.481    1.589   -1.112   -0.995    1.775   -1.642    4.623   -0.962    0.451    1.345    0.409   -0.245    1.398   -1.490    6.684   -1.450    2.184    5.216    2.526    2.863    2.526
CD1=       11       13        7        7        9       11        6        2        4        7       10        1        4        1        6        3        2       22        8        0        3        0        6        3       11       14        1        7        1       12        6       14
CD2=       13       13        6        1        1        3        8        3        2       10       10        2        5        1        1        5        0        9        1        3        4        3        2        5        0       13        0        5       10        6        7        6
GGTGAACGTGGTTTTACCCGGCACCACATTTACCGTATTCGGGCGCGGCTCTACTTTGCCAAAGGTCAGAACCAGCGGATCGCCCATCCTTTTCGCTTTTTCGACCGACTGATGGCAAATGCGACTGAAAGCGTAAACTGTATCACGACGATAACCCATCGGCGTGGTGCCTGCATGGTTTGATTCGCCGTTCAGCGTTACCGTATAACGACGCTGCCCGACAATTGCATTCACCACGCCAATTGATTGCCCATTACTTTCCAGCACACAGCCCTGTTCAATATGCAGTTCAACAAAGGCTTTAATATCCTGACGCGGAGTTAGTGGGGCGTTCGGAAGAGTAAATCCGCAAGCCTTCATCGCATCGACAAAACTATTTCCTTTGGCATCACAGATATTCCGCACGTCGTCAGGATTCGCCAGCCCAAAAATATTTTTACTGCCCCAGAAGACATACGGGAAGCGGCTGCCTTCTTCTTCTGCCATCGCCACCACTTCGACCGTACGTAGCGGCGCGCCGTATTGCGTTTTCAGCCAGTCAATTGCCAGCCACGCCGCCAGCGCGCCGAATTGCCCGTCAAGGTTACCGCCGTTAACCACGGTATCGATATGCGAACCGCTCAGAACCACTTCCTGTGGATATTCGGTGCCATTCAGGCGACCGTATAAATTCCCCACTTCATCGAAACGTGTTTCCAGCCCGCTTGCTGCCATTCTTTTTTTAAATTGCTGCTGGGTTTCCAGCCATTCCGGCGAATAAAGTAAACGGGTCATCCCACCCGCTGGGTCAGCGCCAAAAGAGGAAAGCCAGGGCAGCGTTTCTTCTATAGCTTGACGGAAATGTGTAATCATAAGAAAGTCCTGTCTCAATAATTATTGCGCAAAGGGATTTTTCGTTTCGTATGACGTGTTATAAAGCGCGTCGGAAATTAAATACTGGTAAATATCATCAACAATTTCGATGCCTTCGACGGCGGCTTTGCGTTGTTTAATATCCTGATCCTGTCCGGGATAATAAACCTGATTAAAACCGGGCGCGGGGGTAATGGCATTTAATTCGCGCATGGTCTGGCTAAGATGTTGACGGAATAATTCGCTGGAGGAGAAAAA
KOK=        71
KK=  580591  LL=  581370  Z=    7.64  JJ=  580321  DL=   780
A===      111      112      113      114      121      123      124      131      132      133      134      141      143      144      211      213      214      223      224      231      233      234      243      244      313      314      323      333      334      343      413      433
B===      222      122      422      322      212      412      312      242      142      442      342      232      432      332      221      421      321      411      311      241      441      341      431      331      424      324      414      444      344      434      423      443
RRR=   24.191    0.728    2.422    3.013    0.212    9.405   -0.054    0.577    0.287    0.711    1.140   -0.034    0.263    0.480    0.083   -0.387    1.042   62.169   -0.043    0.434   -1.630    1.804   -2.388    0.073   -2.796   60.761    3.492    2.620    4.505    1.138    0.835    1.753
X1==    5.561    0.196    2.841    2.218    0.196    4.456    1.482    0.391    1.198    0.580    1.004    0.769    0.232   -0.801    0.196    0.384   -1.408    6.063    0.030   -0.431    1.442    0.995   -1.317   -0.122   -1.162    7.187    1.442    1.702    2.069    1.244    1.777    6.191
X2==    4.350    3.712    0.853    1.358    1.083    2.111   -0.037    1.475    0.239    1.226    1.135   -0.044    1.135   -0.600    0.426   -1.008   -0.740   10.254   -1.439   -1.008   -1.131    1.813    1.813   -0.594    2.407    8.454    2.422    1.540    2.178    0.915    0.470    0.283
CD1=        9        2        5        5        2        7        4        2        3        2        3        3        2        1        2        2        0        9        2        1        3        3        0        2        0       11        3        3        4        3        4        9
CD2=        9        8        4        4        4        6        2        5        3        5        4        2        4        1        3        1        1       19        0        1        1        5        5        1        7       15        7        6        6        4        3        3
AGATGATAATTATTATCATTTTGTGGGTCCTTTCCGGCGATCCGACAGGTTACGGGGCGGCGACCTCGCGGGTTTTCGCTATTTATGAAAATTTTCCGGTTTAAGGTGTTTCCGTTCTTCTTCGTCGTAACTTAATGTATTTATTTAAAATACCCCCTGAAAAGAAAGGAAACGACAGGTGCTGAAAGCGAGCTTTTTGGCCTCTGTCGTTTCCTTTCTCTGTTTTTGTCCGTGGAATGTGCAATGGAAGTCAACAAAAAGCAGCTGGCTGACATTTTCGGTGCGAGTATCCGTACCATTCAGAACTGGCAGGAACAGGGAATGCCCGTTCTGCGAGGCGGTGGCAAGGGTAATGAGGTGCTTTATGACTCTGCCGCCGTCATAAAATGGTATGCCGAAAGGGATGCTGAAATTGAGAACGAAAAGCTGCGCCGGGAGGTTGAAGAACTGCTGCAGGCCAGCGAGACAGATCTCCAGCCAGGGACTATTGAGTACGAACGCCATCGACTTACGCGTGCGCAGGCCGATGCACAGGAGCTGAAAAATGCCAGAGACTCCGCTGAAGTGGTGGAAACCGCATTCTGTACTTTCGTGCTGTCGCGGATCGCAGGTGAAATTGCCAGTATTCTCGACGGGATCCCCCTGTCGGTGCAGCGGCGTTTTCCGGAACTGGAAAACCGACATGTTGATTTCCTGAAACGGGATATCATCAAAGCCATGAACAAAGCAGCCGCGCTGGATGAACTGATACCGGGGTTGCTGAGTGAATATATCGAACAG
KOK=        72
KK=       2  LL=     991  Z=    5.37  JJ=       2  DL=   990
A===      111      112      113      114      121      123      124      131      132      133      134      141      143      144      211      213      214      223      224      231      233      234      243      244      313      314      323      333      334      343      413      433
B===      222      122      422      322      212      412      312      242      142      442      342      232      432      332      221      421      321      411      311      241      441      341      431      331      424      324      414      444      344      434      423      443
RRR=   27.182    0.782    5.798    0.342   -0.136   -0.089    1.232    0.341    0.194   -0.013   -1.712    0.708    0.003   -0.262   10.155    2.243   -0.096   -1.427    4.478    5.899   -0.220    1.387   13.502   86.066   -1.142    7.905    1.546   -1.055   21.576    5.142   -0.335    2.037
X1==    6.145    1.259    2.804    0.522    1.853    0.106    2.516    0.514    0.106   -0.024    1.141    0.522   -0.017    1.731    1.853    0.705    0.113    0.898    2.795    1.305    0.140    3.788    3.181    8.058   -0.602    1.721   -1.677    1.178    5.867    1.187    2.300    1.187
X2==    4.424    0.621    2.067    0.656   -0.073   -0.844    0.490    0.663    1.838    0.538   -1.500    1.357   -0.146   -0.151    5.480    3.179   -0.849   -1.589    1.602    4.520   -1.570    0.366    4.244   10.681    1.895    4.594   -0.922   -0.896    3.677    4.331   -0.146    1.716
CD1=       14        5        8        4        6        3        7        4        3        3        5        4        3        6        6        4        3        4        7        5        3        9        8       16        2        6        0        5       13        5        7        5
CD2=        8        3        5        3        2        1        3        3        5        3        0        4        2        2       10        7        1        0        5        9        0        3        9       19        5        9        1        1        8        9        2        5
GCTTTTCATTCTGACTGCAACGGGCAATATGTCTCTGTGTGGATTAAAAAAAGAGTGTCTGATAGCAGCTTCTGAACTGGTTACCTGCCGTGAGTAAATTAAAATTTTATTGACTTAGGTCACTAAATACTTTAACCAATATAGGCATAGCGCACAGACAGATAAAAATTACAGAGTACACAACATCCATGAAACGCATTAGCACCACCATTACCACCACCATCACCATTACCACAGGTAACGGTGCGGGCTGACGCGTACAGGAAACACAGAAAAAAGCCCGCACCTGACAGTGCGGGCTTTTTTTTTCGACCAAAGGTAACGAGGTAACAACCATGCGAGTGTTGAAGTTCGGCGGTACATCAGTGGCAAATGCAGAACGTTTTCTGCGTGTTGCCGATATTCTGGAAAGCAATGCCAGGCAGGGGCAGGTGGCCACCGTCCTCTCTGCCCCCGCCAAAATCACCAACCACCTGGTGGCGATGATTGAAAAAACCATTAGCGGCCAGGATGCTTTACCCAATATCAGCGATGCCGAACGTATTTTTGCCGAACTTTTGACGGGACTCGCCGCCGCCCAGCCGGGGTTCCCGCTGGCGCAATTGAAAACTTTCGTCGATCAGGAATTTGCCCAAATAAAACATGTCCTGCATGGCATTAGTTTGTTGGGGCAGTGCCCGGATAGCATCAACGCTGCGCTGATTTGCCGTGGCGAGAAAATGTCGATCGCCATTATGGCCGGCGTATTAGAAGCGCGCGGTCACAACGTTACTGTTATCGATCCGGTCGAAAAACTGCTGGCAGTGGGGCATTACCTCGAATCTACCGTCGATATTGCTGAGTCCACCCGCCGTATTGCGGCAAGCCGCATTCCGGCTGATCACATGGTGCTGATGGCAGGTTTCACCGCCGGTAATGAAAAAGGCGAACTGGTGGTGCTTGGACGCAACGGTTCCGACTACTCTGCTGCGGTGCTGGCTGCCTGTTTAC
KOK=        73
KK=    3512  LL=    4261  Z=    8.17  JJ=    3062  DL=   750
A===      111      112      113      114      121      123      124      131      132      133      134      141      143      144      211      213      214      223      224      231      233      234      243      244      313      314      323      333      334      343      413      433
B===      222      122      422      322      212      412      312      242      142      442      342      232      432      332      221      421      321      411      311      241      441      341      431      331      424      324      414      444      344      434      423      443
RRR=   28.942   10.781    1.698   -3.843    0.619   22.255    1.531   -0.182    0.039   22.742   -0.274    1.768    1.712    2.111   -0.049    0.775    1.768   37.748    4.170    1.768   -1.209    0.157   -0.618   -1.970    1.580   47.521    0.187    0.353   -0.145   13.590    1.547    8.617
X1==    5.220    4.276    1.379    2.748   -1.124    4.756    1.920   -0.331   -0.343    6.006    0.174   -1.265    1.690   -1.432   -0.224    1.357   -1.272    5.560    2.687   -1.193    1.142   -0.596   -0.596   -0.733    1.164    4.722    1.142   -1.334    3.587    2.155    0.932    2.155
X2==    5.545    2.521    1.231   -1.398   -0.550    4.679    0.797    0.551   -0.114    3.787   -1.573   -1.398    1.013   -1.474    0.218    0.571   -1.390    6.789    1.552   -1.483   -1.058   -0.263    1.037    2.689    1.358   10.065    0.163   -0.264   -0.040    6.306    1.659    3.998
CD1=        7        6        3        5        0        7        4        1        1        9        2        0        4        0        1        3        0        8        5        0        3        1        1        1        3        8        3        0        7        5        3        5
CD2=        9        5        4        0        1        9        3        3        2        9        0        0        4        0        2        3        0       12        4        0        1        2        4        6        5       18        3        3        3       14        5       10
TTACTGCCAGGCTTCCGGCAGGCGCGGCAGGCGGTCGCGGAAATCGGCGCGGTAGCGAGCGGTATCTCCGGCTCCGGCCCGACCTTGTTCGCTCTGTGTGACAAGCCGGAAACCGCCCAGCGCGTTGCCGACTGGTTGGGTAAGAACTACCTGCAAAATCAGGAAGGTTTTGTTCATATTTGCCGGCTGGATACGGCGGGCGCACGAGTACTGGAAAACTAAATGAAACTCTACAATCTGAAAGATCACAACGAGCAGGTCAGCTTTGCGCAAGCCGTAACCCAGGGGTTGGGCAAAAATCAGGGGCTGTTTTTTCCGCACGACCTGCCGGAATTCAGCCTGACTGAAATTGATGAGATGCTGAAGCTGGATTTTGTCACCCGCAGTGCGAAGATCCTCTCGGCGTTTATTGGTGATGAAATCCCACAGGAAATCCTGGAAGAGCGCGTGCGCGCGGCGTTTGCCTTCCCGGCTCCGGTCGCCAATGTTGAAAGCGATGTCGGTTGTCTGGAATTGTTCCACGGGCCAACGCTGGCATTTAAAGATTTCGGCGGTCGCTTTATGGCACAAATGCTGACCCATATTGCGGGTGATAAGCCAGTGACCATTCTGACCGCGACCTCCGGTGATACCGGAGCGGCAGTGGCTCATGCTTTCTACGGTTTACCGAATGTGAAAGTGGTTATCCTCTATCCACGAGGCAAAATCAGTCCACTGCAAGAAAAACTGTTCTGTACATTGGGCGGCAAT
KOK=        74
KK=   10982  LL=   12091  Z=    6.09  JJ=   10982  DL=  1110
A===      111      112      113      114      121      123      124      131      132      133      134      141      143      144      211      213      214      223      224      231      233      234      243      244      313      314      323      333      334      343      413      433
B===      222      122      422      322      212      412      312      242      142      442      342      232      432      332      221      421      321      411      311      241      441      341      431      331      424      324      414      444      344      434      423      443
RRR=   46.665    8.161   -0.695    0.261   -0.579   -2.103    7.469   -0.004    1.573    0.335    0.916    1.006   -0.237    0.310   -0.347    1.130    1.470    5.782   19.695    4.864    1.449    0.336   -0.512    6.880    0.037   33.639    0.857    0.973    4.556   26.253   -0.237    6.866
X1==    6.694    3.545   -0.277    0.214   -0.252    2.938    3.217    0.369    0.599    0.637    0.480    1.450    0.480   -0.313    2.460    1.184   -1.259    2.835    4.063    2.353    1.541    0.729    2.538    3.435   -0.060    7.812    0.911    0.908    3.624    4.342    0.480    1.468
X2==    6.971    2.302    2.508    1.220    2.302   -0.716    2.322   -0.012    2.624    0.526    1.907    0.694   -0.493   -0.991   -0.141    0.954   -1.167    2.040    4.847    2.067    0.940    0.461   -0.202    2.003   -0.622    4.306    0.940    1.072    1.257    6.046   -0.493    4.677
CD1=       14       10        2        3        3        8        9        3        4        3        3        5        3        2        8        5        1        9       12        7        5        4        7        9        2       14        4        3        7        8        3        4
CD2=       21        9        9        6        9        2        7        4        8        4        6        5        2        1        4        5        1        6       10        7        4        3        2        5        2       10        4        4        4       11        2        9
GGTATTACGCAGAAATTGTTCCAGTAACTGTTGCTCAATTTCAAACGTAGACATCTCTTTGTCGGCTTTCAGCTTCAATCGCTTTGAAACATCGAGCAAAATGGCCCGATACAATTTACCGTGTCCGCGCAGTTTGTTGGCGATACTATCGCCACCAAAATGCTGTAATTCTCCGGCAATCAGCTGCCAGTTGCGGCGATGTTGCTCGGGATGCCCTTCCATCGATTTAAACAGTTCGTTGCGCATCAGTACGCTGGAGAGGCGAGTTTTGCCTTTTTCATTATGGGTGAGCAATCGGGCGAAATTTGCCAACTGTTCCTCACTACAATGCTGAAGAAAATCCAGATCTGAATCATTCAGGTAATTAACATTCATTTTTTGTGGCTTCTATATTCTGGCGTTAGTCGTCGCCGATAATTTTCAGCGTGGCCATATCCGATGAGTTCACCGTATGACCCGAAAAGGTGATTTTTGAGACGCAGCGTTTATTGTCGTTATCGCTGTTAATGTTGATCCAGTCAGTGGTTTGCCCTTCTTTTATTTCTGAAGGAATATTCAGGCTCTGACTGGCGCTACGGGCGGCTTTGAAATAAACCGATGCACCGCTTAACTGTAAATCGCCATGGTCGGCAGAGAGTTGTATGCGTTTCACAATGCGACAAACAGGAAGTTTCAGCGCCAGATCGTTGGTTTCGTTACGCGGCATTGCAATGGCGCCGAGGAGTTTATGGTCGTTTGCCTGCGCCGTGCAGCACAGCATCAGGCTAATCGCCAGGCTGGCGGAAATCGTAAAAACGGATTTCATAAGGATTCTCTTAGTGGGAAGAGGTAGGGGGATGAATACCCACTAGTTTACTGCTGATAAAGAGAAGATTCAGGCACGTAATCTTTTCTTTTTATTACAATTTTTTGATGAATGCCTTGGCTGCGATTCATTCTTTATATGAATAAAATTGCTGTCAATTTTACGTCTTGTCCTGCCATATCGCGAAATTTCTGCGCAAAAGCACAAAAAATTTTTGCATCTCCCCCTTGATGACGTGGTTTACGACCCCATTTAGTAGTCAACCGCAGTGAGTGAGTCTGCAAAAAAATGAAATTGGGCAGTTG
KOK=        75
KK=   14582  LL=   15301  Z=    6.17  JJ=   14162  DL=   720
A===      111      112      113      114      121      123      124      131      132      133      134      141      143      144      211      213      214      223      224      231      233      234      243      244      313      314      323      333      334      343      413      433
B===      222      122      422      322      212      412      312      242      142      442      342      232      432      332      221      421      321      411      311      241      441      341      431      331      424      324      414      444      344      434      423      443
RRR=   14.607    0.190   15.621    1.338    0.190    7.522    2.275    1.259   -1.971   37.472   -0.054   -0.758   -0.119   -0.137    0.178   -0.256    0.582   33.625   -0.033    0.400    0.209    2.106    2.827   -0.903    1.738   69.487   -2.384    2.048  -10.368    2.282    5.670   -8.572
X1==    7.410   -1.090    3.577    2.393   -1.090    3.187    1.175    0.353    1.447    3.951   -0.040   -1.356    2.071   -0.905   -0.163   -0.293   -1.253    5.500   -0.285   -0.293   -0.426   -1.338    1.700   -1.442    1.682    9.109   -1.242   -1.435    5.721    5.061    2.071   -1.546
X2==    1.971   -0.174    4.367    0.559   -0.174    2.360    1.937    3.563   -1.362    9.485    1.340    0.559   -0.057    0.152   -1.096    0.871   -0.464    6.113    0.114   -1.362   -0.491   -1.574    1.663    0.626    1.033    7.628    1.919   -1.427   -1.812    0.451    2.737    5.543
CD1=       10        0        6        5        0        5        3        2        3        7        2        0        5        1        1        1        0        7        1        1        1        0        4        0        4       15        0        0       11       10        5        0
CD2=        3        1        7        2        1        5        4        6        0       17        4        2        2        2        0        3        1       11        2        0        2        0        5        3        4       13        6        1        0        4        6       13
CCGACTCTGGAAGAGTGTGACGTTTGCCACGGTAGCGGTGCAAAACCAGGTACACAGCCGCAGACTTGTCCGACCTGTCATGGTTCTGGTCAGGTGCAGATGCGCCAGGGATTCTTCGCTGTACAGCAGACCTGTCCACACTGTCAGGGCCGCGGTACGCTGATCAAAGATCCGTGCAACAAATGTCATGGTCATGGTCGTGTTGAGCGCAGCAAAACGCTGTCCGTTAAAATCCCGGCAGGGGTGGACACTGGAGACCGCATCCGTCTTGCGGGCGAAGGTGAAGCGGGCGAGCATGGCGCACCGGCAGGCGATCTGTACGTTCAGGTTCAGGTTAAACAGCACCCGATTTTCGAGCGTGAAGGCAACAACCTGTATTGCGAAGTCCCGATCAACTTCGCTATGGCGGCGCTGGGTGGCGAAATCGAAGTACCGACCCTTGATGGTCGCGTCAAACTGAAAGTGCCTGGCGAAACCCAGACCGGTAAGCTATTCCGTATGCGCGGTAAAGGCGTCAAGTCTGTCCGCGGTGGCGCACAGGGTGATTTGCTGTGCCGCGTTGTCGTCGAAACACCGGTAGGCCTGAACGAAAGGCAGAAACAGCTGCTGCAAGAGCTGCAAGAAAGCTTCGGTGGCCCAACCGGCGAGCACAACAGCCCGCGCTCAAAGAGCTTCTTTGATGGTGTGAAGAAGTTTTTTGACGACCTGACCCGCTAACCT
KOK=        76
KK=   21242  LL=   22111  Z=    7.01  JJ=   21242  DL=   870
A===      111      112      113      114      121      123      124      131      132      133      134      141      143      144      211      213      214      223      224      231      233      234      243      244      313      314      323      333      334      343      413      433
B===      222      122      422      322      212      412      312      242      142      442      342      232      432      332      221      421      321      411      311      241      441      341      431      331      424      324      414      444      344      434      423      443
RRR=   26.747   -2.588    0.021    3.934   -1.138   12.226    1.827    0.021    0.466    8.140    0.255    0.496    1.878    0.266    1.495    7.291    2.094   43.666    2.605   -0.441   -0.154    0.785   -0.050   -0.639    4.641   34.635    0.003   -1.377   -1.101   16.905   -1.331   14.851
X1==    5.345    3.001   -0.315    2.677    1.320    2.642    1.489   -0.315    1.856    2.762    0.108   -0.489    1.588   -0.814    0.479    3.428   -1.404    6.491    1.105   -0.503    0.089   -0.828   -0.152   -1.018    1.154    4.548    0.089   -1.349    5.451    5.451    2.328    4.066
X2==    5.005   -0.862   -0.068    1.470   -0.862    4.628    1.227   -0.068    0.251    2.947    2.352   -1.015    1.182   -0.327    3.123    2.127   -1.491    6.727    2.358    0.876   -1.729   -0.948    0.332    0.628    4.024    7.615    0.036    1.021   -0.202    3.102   -0.572    3.652
CD1=        7        5        1        5        3        5        4        1        4        5        2        1        4        1        2        6        0       11        4        1        2        1        2        1        3        8        2        0       10       10        5        8
CD2=       11        1        3        5        1       10        4        3        3        9        7        1        5        2        7        6        0       12        5        4        0        1        3        3       11       16        3        6        3        9        2       10
ACAGCTTTTCCGCGATAAAAATTGCAGCAGGCGGTCAGTTTCTTCCCGTGATTTGCGCCATGGCAATGAAAAGCCACTTCTTTCTGATTTCGGTACTCAATCGCCGGTTAACCTTGACCGCTGTACAAGGTATACTCGGACGATTTTCACTGTTTTGAGCCAGACATGAAGCTGATACGCGGCATACATAATCTCAGCCAGGCCCCGCAAGAAGGGTGTGTGCTGACTATTGGTAATTTCGACGGCGTGCATCGCGGTCATCGCGCGCTGTTACAGGGCTTGCAGGAAGAAGGGCGCAAGCGCAACTTACCGGTGATGGTGATGCTTTTTGAACCTCAACCACTGGAACTGTTTGCTACCGATAAAGCCCCGGCAAGACTGACCCGGCTGCGGGAAAAACTGCGTTACCTTGCAGAGTGTGGCGTTGATTACGTGCTGTGCGTGCGTTTCGACAGGCGTTTCGCGGCGTTAACCGCGCAAAATTTCATCAGCGATCTTCTGGTGAAGCATTTGCGCGTAAAATTTCTTGCCGTAGGTGATGATTTCCGCTTTGGCGCTGGTCGTGAAGGCGATTTCTTGTTATTACAGAAAGCTGGCATGGAATACGGCTTCGATATCACCAGTACGCAAACTTTTTGCGAAGGTGGCGTGCGCATCAGCAGCACCGCCGTGCGTCAGGCCCTTGCGGATGACAATCTGGCTCTGGCAGAGAGTTTACTGGGGCACCCGTTTGCCATCTCCGGGCGTGTAGTCCACGGTGATGAATTAGGGCGCACTATAGGTTTCCCGACGGCGAATGTACCGCTGCGCCGTCAGGTTTCCCCGGTGAAAGGGGTTTATGCGGTAGAAGTGCTGGGCCTCGGTGAAAAG
KOK=        77
KK=   23012  LL=   23971  Z=    6.05  JJ=   22802  DL=   960
A===      111      112      113      114      121      123      124      131      132      133      134      141      143      144      211      213      214      223      224      231      233      234      243      244      313      314      323      333      334      343      413      433
B===      222      122      422      322      212      412      312      242      142      442      342      232      432      332      221      421      321      411      311      241      441      341      431      331      424      324      414      444      344      434      423      443
RRR=   15.010   -1.624   21.005   -0.162   -3.753   79.003    0.026    1.040   -0.957   12.505    4.817    0.976    0.513   -0.563    1.570    1.313    2.114   16.609    2.114    0.066    0.658    0.782   -1.143   -1.755   11.015   87.043    2.029    3.846  -11.675    2.871    7.716    4.620
X1==   10.810   -1.287    3.243   -1.542   -1.287   10.460    3.274   -1.497    0.655    4.966    1.791   -1.542    0.616   -1.786   -1.287    0.655   -1.489    3.674   -1.439   -0.045   -0.375   -0.459   -0.459    4.179    2.548    7.665    0.875   -1.893    5.920    0.673    5.316    0.673
X2==    1.389    1.262    6.477    0.105    2.916    7.553    0.008   -0.695   -1.462    2.518    2.690   -0.633    0.833    0.315   -1.220    2.005   -1.419    4.521   -1.469   -1.462   -1.753   -1.701    2.488   -0.420    4.323   11.355    2.319   -2.032   -1.972    4.264    1.452    6.862
CD1=       16        0        7        0        0       17        7        0        3       11        6        0        4        0        0        3        0        7        0        2        2        2        2       10        7       16        4        0       15        5       12        5
CD2=        3        3       11        2        5       13        2        1        0        7        7        1        4        3        0        5        0        9        0        0        0        0        7        2       10       21        7        0        0       12        5       17
CCGTCCATCGACGTTGCTTTCCAGGCAGTCGATCAGGATGCACTGAAAGCAAAATTTGCCGTAAGCAACGTTAACGGCCCAATCTCGCTGGTAATCTGGACCACCACGCCGTGGACTCTGCCTGCCAACCGCGCAATCTCTATTGCACCAGATTTCGACTATGCGCTGGTGCAGATCGACGGTCAGGCCGTGATTCTGGCGAAAGATCTGGTTGAAAGCGTAATGCAGCGTATCGGCGTGACCGATTACACCATTCTCGGCACGGTAAAAGGTGCGGAGCTTGAGCTGCTGCGCTTTACCCATCCGTTTATGGGCTTCGACGTTCCGGCAATCCTCGGCGATCACGTTACCCTGGATGCCGGTACCGGTGCCGTTCACACCGCGCCTGGCCACGGCCCGGACGACTATGTGATCGGTCAGAAATACGGCCTGGAAACCGCTAACCCGGTTGGCCCGGACGGCACTTATCTGCCGGGCACTTATCCGACGCTGGATGGCGTGAACGTCTTCAAAGCGAACGACATCGTCGTTGCGCTGCTGCAGGAAAAAGGCGCGCTGCTGCACGTTGAGAAAATGCAGCACAGCTATCCGTGCTGCTGGCGTCACAAAACGCCGATCATCTTCCGCGCGACGCCGCAGTGGTTCGTCAGCATGGATCAGAAAGGTCTGCGTGCGCAGTCACTGAAAGAGATCAAAGGCGTGCAGTGGATCCCGGACTGGGGCCAGGCGCGTATCGAGTCGATGGTTGCTAACCGTCCTGACTGGTGTATCTCCCGTCAGCGCACCTGGGGTGTACCGATGTCACTGTTCGTGCACAAAGACACGGAAGAGCTGCATCCGCGTACCCTTGAACTGATGGAAGAAGTGGCAAAACGCGTTGAAGTCGATGGCATCCAGGCGTGGTGGGATCTCGATGCGAAAGAGATCCTCGGCGACGAAGCTGATCAGTACGTGAAAGTG
KOK=        78
KK=   24152  LL=   24781  Z=    4.76  JJ=   23762  DL=   630
A===      111      112      113      114      121      123      124      131      132      133      134      141      143      144      211      213      214      223      224      231      233      234      243      244      313      314      323      333      334      343      413      433
B===      222      122      422      322      212      412      312      242      142      442      342      232      432      332      221      421      321      411      311      241      441      341      431      331      424      324      414      444      344      434      423      443
RRR=   12.611    0.026    2.743   -0.403   -0.834   34.645   -6.457    0.479    0.134   16.911   -8.354   -0.728    0.026    1.818    1.189   11.330    0.431   27.642    1.469    0.370   -2.961    0.740    0.909    0.526    5.555   33.296    1.602    2.250   -1.071    9.103   -1.888    5.123
X1==    6.998   -0.162    2.188    0.346   -1.090    5.800    5.391   -1.198   -0.293    5.870   -1.348   -1.263    0.162   -1.421   -1.090    5.800   -1.227    4.241   -1.192   -0.293    2.025   -0.534    0.243    2.308    1.104    3.936    1.208   -1.366    0.686    2.103    3.181    1.394
X2==    1.802   -0.163    1.254   -1.164    0.765    5.973   -1.198   -0.400   -0.458    2.881    6.196    0.576    0.161   -1.279   -1.090    1.953   -0.352    6.518   -1.233   -1.262   -1.462   -1.387    3.748    0.228    5.032    8.459    1.327   -1.647   -1.562    4.329   -0.593    3.674
CD1=        9        1        4        2        0        8        8        0        1        9        0        0        2        0        0        8        0        6        0        1        4        1        2        5        3        7        3        0        3        5        6        4
CD2=        3        1        3        0        2        9        0        1        1        6       10        2        2        0        0        4        1       10        0        0        0        0        7        2        9       13        4        0        0        9        1        8
CAGGTACTGACCCACGGCTTTACCGTGGATGGTCAGGGCCGCAAGATGTCTAAATCCATCGGCAATACCGTTTCGCCGCAGGATGTGATGAACAAACTGGGCGCGGATATTCTGCGTCTGTGGGTGGCATCAACCGACTACACCGGTGAAATGGCCGTTTCTGACGAGATCCTGAAACGTGCTGCCGATAGCTATCGTCGTATCCGTAACACCGCGCGCTTCCTGCTGGCAAACCTGAACGGTTTTGATCCAGCAAAAGATATGGTGAAACCGGAAGAGATGGTGGTACTGGATCGCTGGGCCGTAGGTTGTGCGAAAGCGGCACAGGAAGACATCCTCAAGGCGTACGAAGCATACGATTTCCACGAAGTGGTACAGCGTCTGATGCGCTTCTGCTCCGTTGAGATGGGTTCCTTCTACCTCGACATCATCAAAGACCGTCAGTACACCGCCAAAGCGGACAGTGTGGCGCGTCGTAGCTGCCAGACTGCGCTATATCACATCGCAGAAGCGCTGGTGCGCTGGATGGCACCAATCCTCTCCTTCACCGCTGATGAAGTGTGGGGCTACCTGCCGGGCGAACGTGAAAAATACGTCTTCACCGGTGAGTGGTACGAAGGCCTGTTTGGC
KOK=        79
KK=   29852  LL=   30481  Z=    5.20  JJ=   29822  DL=   630
A===      111      112      113      114      121      123      124      131      132      133      134      141      143      144      211      213      214      223      224      231      233      234      243      244      313      314      323      333      334      343      413      433
B===      222      122      422      322      212      412      312      242      142      442      342      232      432      332      221      421      321      411      311      241      441      341      431      331      424      324      414      444      344      434      423      443
RRR=   -0.291   12.339   -0.932   -0.543   -0.810   44.741    1.718   -0.217    0.358   14.840    0.171   -1.159   -0.603    0.856   -0.810    0.219    1.450   28.243   -0.137    1.450    0.674    1.822    0.492    0.243   -1.861   20.749   -0.027    1.320   -3.173   13.550   -1.561   20.769
X1==    6.095    2.759    2.901    0.455   -1.060    5.831    1.505   -0.404   -0.286    4.706    0.199   -0.380    0.964   -1.316   -1.060    0.588   -1.147    4.453   -0.147   -1.160   -0.470   -1.256    0.363    0.396   -0.590    1.729    1.930   -1.476    3.448    2.747    2.494    4.849
X2==   -0.048    4.472   -0.321   -1.193    0.764    7.672    1.142    0.537   -1.250    3.154    0.859    3.050   -0.626   -0.650    0.764    0.372   -1.264    6.342    0.934   -1.250   -1.434   -1.451    1.358    0.615    3.154   12.000   -0.014   -0.895   -0.920    4.933   -0.626    4.283
CD1=        8        4        5        2        0        8        3        1        1        8        2        1        3        0        0        2        0        6        1        0        1        0        2        2        1        4        4        0        7        6        5        9
CD2=        1        6        1        0        2       11        3        2        0        6        3        5        1        1        2        2        0       10        3        0        0        0        4        3        6       18        2        1        1       10        1        9
GCCGATGAAGAATCTTCTCAGGTACATGCACAAGGTCTGGTGATTCGCGACCTGCCGCTGATTGCCAGCAACTTCCGTAATACCGAAGACCTCTCTTCTTACCTGAAACGCCATAACATCGTGGCGATTGCCGATATCGATACCCGTAAGCTGACGCGTTTACTGCGCGAGAAAGGCGCACAGAATGGCTGCATTATCGCGGGCGATAACCCGGATGCGGCGCTGGCGTTAGAAAAAGCCCGCGCGTTCCCAGGTCTGAATGGCATGGATCTGGCAAAAGAAGTGACCACCGCAGAAGCCTATAGCTGGACACAAGGGAGCTGGACGTTGACCGGTGGCCTGCCAGAAGCGAAAAAAGAAGACGAGCTGCCGTTCCACGTCGTGGCTTATGATTTTGGTGCCAAGCGCAACATCCTGCGGATGCTGGTGGATAGAGGCTGTCGCCTGACCATCGTTCCGGCGCAAACTTCTGCGGAAGATGTGCTGAAAATGAATCCAGACGGCATCTTCCTCTCCAACGGTCCTGGCGACCCGGCCCCGTGCGATTACGCCATTACCGCCATCCAGAAATTCCTCGAAACCGATATTCCGGTATTCGGCATCTGTCTCGGTCATCAGCTGCTGGCGCTG
KOK=        80
KK=   38402  LL=   38911  Z=    8.35  JJ=   38162  DL=   510
A===      111      112      113      114      121      123      124      131      132      133      134      141      143      144      211      213      214      223      224      231      233      234      243      244      313      314      323      333      334      343      413      433
B===      222      122      422      322      212      412      312      242      142      442      342      232      432      332      221      421      321      411      311      241      441      341      431      331      424      324      414      444      344      434      423      443
RRR=   23.099    1.283    1.764    0.224   -2.025   21.659   -1.552    1.286   -0.495   42.641   -0.899    0.224    0.104    0.381   -0.957   -1.044    1.286   23.022    1.286    1.286    0.450    0.406    0.281    0.106    0.263   32.415   -0.764    0.614   -3.271    0.432   -0.527   41.844
X1==    3.829    1.817    0.789   -0.193    1.817    5.347   -0.226   -1.083    1.662    6.972    2.367   -0.193   -0.274   -0.320    0.859   -0.180   -1.127    7.038   -1.146   -1.102   -1.147   -1.174    0.559   -0.354    0.672    8.529    0.624   -1.175   -1.202    1.337   -1.154    5.568
X2==    6.032    0.706    2.236   -1.160   -1.114    4.051    6.862   -1.187   -0.298    6.116   -0.380   -1.160   -0.380   -1.188   -1.114    5.790   -1.141    3.271   -1.122   -1.168   -0.393   -0.346    0.504   -0.300    0.391    3.801   -1.224   -0.523    2.721    0.324    0.456    7.515
CD1=        5        3        2        1        3        7        1        0        3        9        4        1        1        1        2        1        0        9        0        0        0        0        2        1        2       11        2        0        0        3        0        8
CD2=        8        2        4        0        0        6        9        0        1        9        1        0        1        0        0        8        0        5        0        0        1        1        2        1        2        6        0        1        5        2        2       11
CAGACCGCAACCGGCGTAGTAGGGATCTTTACCTTTGCTCATGCGCGGGCACATTTCGCCGCCGTTGAAGTAATCCATCATGAAGTACTGGCCCATACGCAGCATCACTTCATACATGGCGATGTCGATACTTTCGCCTTTACCGGTTTCACGCACTTTATGCAGTGCTGCCAGCGCCGCCGTGGTGGCGGTCAGGCCAGAAAAGTAATCGGCGGTATACGGGAAGGCAGGCATTGGCTGGTCAACATCACCGTTCTGAATCAGGTAACCACTAAAGGCCTGGGCGATAGTGTTATAGGCCGGAAGATTGGTGTACTCCTCGGTGCCGTACTGACCAAAACCGGACAGGTGAGCGATAACCAGTTTCGGGTTGTGCTGCCACAGTACTTCATCGGTAATGCCACGACGGGCAAAGGCCGGACCTTTACTGGCTTCGATGAAGATATCGGTGGTTTCCATTAATTTCAGAAACGCTTCGCGGCCTTCATCTTTGAAAATATTTAACGACAG
KOK=        81
KK=   44492  LL=   45451  Z=    4.54  JJ=   44282  DL=   960
A===      111      112      113      114      121      123      124      131      132      133      134      141      143      144      211      213      214      223      224      231      233      234      243      244      313      314      323      333      334      343      413      433
B===      222      122      422      322      212      412      312      242      142      442      342      232      432      332      221      421      321      411      311      241      441      341      431      331      424      324      414      444      344      434      423      443
RRR=   24.351    3.658    6.394    8.467   -0.915   44.341   15.531    0.590   -0.097   10.287   -0.173    2.229    0.026    2.682    0.008    0.166    0.138   22.316   -0.452   -0.425   -0.135   -0.854   -0.958    1.009    0.679   38.467    0.449   -0.109  -11.462   23.114    1.114   35.680
X1==   10.774    1.033    3.191    3.003   -1.301    5.682    7.862   -1.341   -1.304    3.932   -0.263   -1.560    0.388   -1.821   -1.301    0.249   -1.517    3.518    2.655    0.249    0.242    0.485   -0.852   -1.193    0.163    4.291    1.017   -0.595    5.572    4.274    1.689    5.572
X2==    2.260    3.542    2.004    2.819    0.703    7.804    1.976   -0.440    0.074    2.617    0.660   -1.429    0.067   -1.472   -0.006    0.669   -0.091    6.343   -0.170   -1.709   -0.556   -1.762    1.125   -0.845    4.154    8.965    0.441    0.184   -2.057    5.408    0.660    6.403
CD1=       16        3        6        7        0        9       14        0        0        7        2        0        3        0        0        2        0        6        6        2        2        3        1        1        2        9        3        1       11        9        5       11
CD2=        5        7        6        6        3       16        5        2        3        9        4        0        3        0        2        4        2       14        2        0        3        0        5        1       12       18        5        6        0       15        4       17
GTTTTGCGCAGTAAATTTGATGCCTGGCTGATGGAGCAGGCCGAAGAAGCGGGCGCGCAGTTAATTACCGGGATCCGCGTCGATAACCTCGTACAGCGCGATGGCAAAGTCGTCGGTGTAGAAGCCGATGGCGATGTGATTGAAGCGAAAACGGTGATCCTTGCTGATGGGGTGAACTCCATCCTTGCCGAAAAATTGGGGATGGCAAAACGCGTCAAACCGACGGATGTGGCGGTTGGCGTGAAGGAACTGATCGAGTTACCGAAGTCGGTTATTGAAGACCGTTTTCAGTTGCAGGGTAATCAGGGGGCGGCTTGCCTGTTTGCGGGATCACCCACCGATGGCCTGATGGGCGGCGGCTTCCTTTATACCAATGAAAACACCCTGTCGCTGGGGCTGGTTTGTGGTTTGCATCATCTGCATGACGCGAAAAAATCGGTGCCGCAAATGCTGGAAGATTTCAAACAGCATCCGGCCGTTGCACCGCTGATCGCGGGCGGCAAGCTGGTGGAATATTCCGCTCACGTAGTGCCGGAAGCAGGCATCAACATGCTGCCGGAGTTGGTTGGTGACGGCGTATTGATTGCCGGTGATGCCGCCGGAATGTGTATGAACCTCGGTTTTACCATTCGCGGTATGGATCTGGCGATTGCCGCCGGGGAAGCCGCAGCAAAAACCGTGCTTTCAGCGATGAAAAGCGACGATTTCAGTAAGCAAAAACTGGCGGAATATCGTCAGCATCTTGAGAGTGGTCCGCTGCGCGATATGCGTATGTACCAGAAACTACCGGCGTTCCTTGATAACCCACGCATGTTTAGCGGCTACCCGGAGCTGGCGGTGGGTGTGGCGCGTGACCTGTTCACCATTGATGGCAGCGCGCCGGAACTGATGCGCAAGAAAATCCTCCGCCACGGCAAGAAAGTGGGCTTCATCAATCTAATCAAGGATGGCATGAAAGGA
KOK=        82
KK=   68582  LL=   69211  Z=    9.10  JJ=   68282  DL=   630
A===      111      112      113      114      121      123      124      131      132      133      134      141      143      144      211      213      214      223      224      231      233      234      243      244      313      314      323      333      334      343      413      433
B===      222      122      422      322      212      412      312      242      142      442      342      232      432      332      221      421      321      411      311      241      441      341      431      331      424      324      414      444      344      434      423      443
RRR=   33.279   11.812   27.662   -1.506    0.992   15.106   -0.486    0.091    0.311   11.897    0.801   -0.544    1.426   -0.121    0.992   -0.121    1.381   -0.638   -1.016    1.381    0.388    0.833   16.523   -2.157   -1.903   59.577    0.036    0.671   -1.458    0.560   -2.214   29.810
X1==    4.706    5.782    4.560    1.315   -1.037    2.987   -0.335   -0.400   -1.208    3.557   -1.406    0.475    1.490    0.090   -1.037    0.470   -1.188    2.216    3.157   -1.208   -0.685   -1.385    5.229   -1.362    3.557    9.456    0.038   -0.440   -0.392    0.233   -0.682    5.229
X2==    7.071    2.043    6.066   -1.145   -0.957    5.058    1.452   -0.227   -0.258    3.345   -0.570   -1.145    0.957   -1.356   -0.957   -0.258   -1.163   -0.288   -0.322   -1.143   -0.566   -0.601    3.160    1.584   -0.535    6.301    0.963   -1.527    3.722    2.404    3.247    5.701
CD1=        6        7        7        3        0        5        1        1        0        7        0        2        4        2        0        2        0        4        5        0        1        0        9        0        7       15        2        2        2        3        1       11
CD2=        8        3        8        0        0        7        3        1        1        6        1        0        3        0        0        1        0        1        1        0        1        1        6        4        1       10        3        0        8        6        6       11
ACAGCACTGGTCAGAGGCAACAATTTGCAGCGGGCGATTCAGCACGTCGCAGCAGGCCTGCATAATGACCTGGTTTTTCCGCGCGATGCCGCCCAGTGCCATCACGTTATTAACGGCGATCCCCTGATCGGTAAAGCACTCCATGATTGCGCGTGCGCCAAAGGCGGTGGCAGCAATCAAACCGCCGAACAGCAGCGGAGCGTCGGTAGCGAGGTTAAGATCGGTAATCACCCCTTTCAGGCGTTGGTTAGCGTTCGGTGTGCGGCGGCCGTTAAACCAGTCGAGCACCACCGGCAGGTGATCCAGAGACGGATTTTTGGCCCATGCTTCGGTCAGCGCCGGAAGCAGTTGTTTCTGGCTGGCGTTGATTTGCGTTTTCAGTTCCGGATGCTGGGCGGCAAGCTGTTCCAGCGGCCAGCCGAGTACGCGACCAAACCAGGCGTAGATATCACCAAACGCCGATTGGCCTGCTTCCAGACCGATAAATCCAGGCACCACGCTGCCATCAACCTGACCGCAAATACCTTTAACTGCCCGCTCGCCAACGCTCTGTTTGTCGGCAATCAGAATGTCGCAGGTGGAAGTACCGATAACTTTTACCAGTGCGTTAGGCTGTGCGCCTGCGCCAAC
KOK=        83
KK=   72482  LL=   73591  Z=    4.81  JJ=   72482  DL=  1110
A===      111      112      113      114      121      123      124      131      132      133      134      141      143      144      211      213      214      223      224      231      233      234      243      244      313      314      323      333      334      343      413      433
B===      222      122      422      322      212      412      312      242      142      442      342      232      432      332      221      421      321      411      311      241      441      341      431      331      424      324      414      444      344      434      423      443
RRR=   25.996   15.218    2.060   -0.260   -3.359    7.397   -4.846   -2.115   -0.627   13.783   -0.286    0.085    5.817   -1.345    1.280   -0.104    0.317   13.654    2.646   -1.137   -0.461    0.096   -0.686    1.667    0.263   57.580   -1.157   -2.184    5.737   34.835   -0.269    8.039
X1==    4.577    4.801    0.539   -1.266    2.885    4.393   -1.023   -0.986   -0.675    2.657   -0.600   -0.152    2.349    0.804    2.247   -0.112   -0.406    5.244    1.260   -0.675   -1.056    0.856    1.400    1.880    3.555   11.194   -1.056    1.368    1.978    5.450   -0.109    1.978
X2==    5.680    3.170    3.821    0.205   -1.164    1.684    4.737    2.145    0.928    5.187    0.477   -0.559    2.477   -1.674    0.569    0.928   -0.781    2.604    2.100    1.684    0.436    0.112   -0.490    0.887    0.074    5.144    1.096   -1.596    2.901    6.392    2.477    4.064
CD1=       11       10        5        1        7       11        1        2        2       11        3        3        9        5        6        3        2       11        4        2        2        5        6        6       13       27        2       10       10       18        4       10
CD2=        7        5        6        2        0        4        9        4        3        9        3        1        6        0        2        3        1        6        6        4        3        3        2        5        2       10        4        0        8       14        6       10
GGCTGTTCGCGTACCAGACAACGCGCTAACGCCACTCGCTGTCGCTGACCGCCGGAAAGCTCGCCCGGTAACCGCGCCATTAAATTATCAATCCCCATCTGGCGGGCGATAGCGTGCATTTTCCCCTGCTGTACCGCGTTCAGTTTCAATCCCGGATTTAGCCCCAGCCCGATGTTCTGTGCGACCGTCAGGTGGCTGAACAGGTTGTTCTCCTGAAACAGCATCGACACCGGACGGCGTGACGGCGGCATAGTTGTGTGATCTACGCCATCGATAGTCAGCGAACCGCTGGCTGGCGTCAGAAAACCGGCGATCAAATTCAGCAGGGTACTTTTACCCGCGCCGCTTGGCCCGAGGATCGCCACCTGCTCGCCGCGTTCCACCGTTAAGCTAAAACGCATCGGCAAATGGTGGTAAAGCCAGGTGATATCAGTCAGTTTTAACATTTCGCCCCGGTAGTTTTTCAATCACGGTAAACAGCAGAAAACAGAGCAGCAGCAGAATTAACGCGGTGACCGCACCGTCCTGGCTGCGATAGGAGCCAATTTGCTGGTAGAGATAAAACGGCAGGGTGCGGAAATCATCGTTACCGAACAACGCCACCACGCCAAAATCACCAATCGACAGCACGCATGCAAAGGCCAGCGCCTGCGCCAGTGGACGTTTCAGGGCGCGCAGCTCCACCACTTTTAAGCGTGACCAGCCTTCAATCCCCAGCGACTGACATAACATGCTGTAGCGGGCGGTGATATCGCGCATCGGGTTTTCCAGCACTTTCAGCGCATAAGGGATCGCCATTAACGCATTGGTGAAAATCACAATGCCGTCAGCAGATTGTGGCAGGCCGATAGTGTTGTTGAGCAGTAAAAAGAAGCCGGTAGCCAGCACAATCCCCGGCATGGCGAGGATCAACATGCCGCTCATCTCCAGCACCTGACCCGCCAGCATTTTCTGCCGCGCCCGCAGTTCGCGACTGCTCCATAGCAGCATCATGGTCAGCACTACGCACAATACACCTGCCGCCAGCGCAATACGCAACGAGGTCCACAGCGCCTGCCACAGCACCGGTTGTGCCAGCACTTCCGGCAACTGGCGATTTACCCCATCGAC
KOK=        84
KK=   75632  LL=   76471  Z=    6.53  JJ=   75542  DL=   840
A===      111      112      113      114      121      123      124      131      132      133      134      141      143      144      211      213      214      223      224      231      233      234      243      244      313      314      323      333      334      343      413      433
B===      222      122      422      322      212      412      312      242      142      442      342      232      432      332      221      421      321      411      311      241      441      341      431      331      424      324      414      444      344      434      423      443
RRR=    7.910   14.263    1.868    0.535   -1.566   12.135    7.735    1.132   -0.890    1.454    0.746   -0.156    6.881    1.375   -2.316   -1.146   -1.920   27.318    0.451    0.543   -0.391    2.339    1.249   19.830    2.029   71.404    2.678   -0.199   -0.691    5.936    8.101    4.116
X1==    1.924    4.700    1.521   -0.635    2.435    3.352    2.739   -1.392    1.285    0.465   -0.834    0.103    1.860   -1.487    1.680   -0.783    1.342    4.968    3.092   -0.783    0.270   -1.596    0.955    2.950    1.130   11.291    4.046    0.748   -0.427    1.419    1.860    1.419
X2==    4.112    3.035    1.228   -0.843   -0.643    3.620    2.824   -0.813   -0.693    3.126   -0.895   -1.514    3.699   -0.925   -1.379    1.463   -1.431    5.499    0.146   -0.693   -1.446   -1.466    1.307    6.722    1.796    6.324    0.662   -0.267    1.619    4.184    4.355    2.901
CD1=        4        8        4        1        5        7        6        0        4        3        1        2        5        0        4        1        4       10        7        1        3        0        4        7        4       19        9        4        2        5        5        5
CD2=        8        6        4        1        1        7        6        1        1        7        1        0        8        1        0        4        0        9        2        1        0        0        4       12        5       12        3        2        5        9        9        7
ATCAACCAGCAATCATGGATCCGGTGGCGCAAACCACGCTGATTTAAAATCGAACCAGCCGAGGGTATTCATGCGCAGGCCGCGCATACTGCGTTGCCCCTGAATGATCAGCCAGTGGTGCAATAATGGCACCATCGCTTTGCTGGCGACCAGTTGCTGGCACCAGTTCGCCAGATTCATCTCGCCATTGCGCCAGCGAGCAGCGTCGGCTTGCCAGTCAATGGGAATGCAATGTTGTAGCAGTGGCACTTCGCATAAATGTGCGAAAACAGAGAAGTCCAGCGGCAGGGTAAAGTTGGCGCTGTTTAGCCAGATATCACTTTCGATCTCTCCTGTATGCCACTGATCGTAGTCGATCTCTTTGATTTTCAGCGTGACCTGGTGACTTGCCAGAATCTGCTGCATGATCCCGGCAATCACCCGATGCTCACTGTGATCCTGATAAAAGGTTAGGGTGAGGCTTTCCAGGCCAGCCGGTTTTTCGCTCTTTATGGTGCGGGCATGGTGCCAACGGGGGAGCAGTCCATAAGCCGGGAACCACAGTTGCTGGTACTGTTCCTCAGCGAAATAGACCAGATTAGTTGGAGAAAGCACATAGCTTACCCAGTCCCTGACTTGCTGATTCGCCCCGCGATGGGTGCGGCTGTCGAACAGTAAATAGTAGCAACCTTCCTCCAGGCGGCTTTCAATCTCTTTTTCCTCGCCCTGTGGACCTTTTAGCATCAGCCCTCCGGCTGGCTCGTCGGCAATTTCCGGCAGAACCCAGACGTTAACTTCGTCGATTAATGCCCGGTAACCGAAGAAGTCATCGAATGCCTGAATTTTCAGTTGATTGGTGCT
KOK=        85
KK=   76952  LL=   77281  Z=    5.75  JJ=   76922  DL=   330
A===      111      112      113      114      121      123      124      131      132      133      134      141      143      144      211      213      214      223      224      231      233      234      243      244      313      314      323      333      334      343      413      433
B===      222      122      422      322      212      412      312      242      142      442      342      232      432      332      221      421      321      411      311      241      441      341      431      331      424      324      414      444      344      434      423      443
RRR=   -1.063    0.221    1.747   -0.291   -0.258    3.106    3.087   -0.883   -0.263    1.945    3.046   -0.291   -0.963    0.926   -0.258    0.460    0.460    7.762    7.154    0.460    0.909   -2.129   -0.071   -1.872   -0.847   60.257    1.768   -0.304   -0.474   14.387    0.078   -1.436
X1==   -0.428   -0.461    1.328    0.388    0.539    2.277    1.341   -0.672   -0.723    0.931    3.039    0.388   -0.961   -0.876    0.539   -0.723   -0.659    3.221    5.290   -0.723   -1.076   -1.027   -0.034   -0.943    0.931   10.039    0.820    0.273    0.406    2.883    0.039    1.232
X2==    2.485   -0.479    1.315   -0.751   -0.479    1.364    2.303    1.315    0.364    2.090    1.002   -0.751    1.002   -1.057   -0.479   -0.636   -0.697    2.410    1.352   -0.636   -0.845    2.073    2.073    1.984   -0.910    6.002    2.155   -1.112   -1.166    4.990    2.002   -1.166
CD1=        0        0        2        1        1        3        2        0        0        2        4        1        0        0        1        0        0        4        6        0        0        0        1        0        2       11        2        2        2        5        1        3
CD2=        3        0        2        0        0        2        3        2        1        3        2        0        2        0        0        0        0        3        2        0        0        3        3        3        0        7        3        0        0        7        3        0
GCGGAAGCTGCGGCCCAGATGAGAAACCAGCATTTGCCGCACAGTCGCTTTGTCGCCAACCAACTGCACCAGTTGATCGATACGATCCTGCTCCAGCAGGTCTTCCGCCCGCTGTTGCTGAAGCGCCAGCCCGGTATAGAGGAATGTCAGACGCGAGCGTTTACCGCGCCCGACTTCCGCTTCCCACGTCAGCCAGCCGCGATCCTGCATGGTGTTGAGCAGGGTGCGCATATGACGACGCGAGCAGCTCAATAACGCTGCCAGTTCGTTGAGCGTTGTGTCCTGCGATTTACCCTCGCAGCATTGCCACAGGCGGATGAACTGTTGTTG
KOK=        86
KK=   78812  LL=   79441  Z=    5.56  JJ=   78242  DL=   630
A===      111      112      113      114      121      123      124      131      132      133      134      141      143      144      211      213      214      223      224      231      233      234      243      244      313      314      323      333      334      343      413      433
B===      222      122      422      322      212      412      312      242      142      442      342      232      432      332      221      421      321      411      311      241      441      341      431      331      424      324      414      444      344      434      423      443
RRR=   71.749    4.672   -2.479    0.629   -1.422   15.711    0.366    0.200   -0.332    3.043   -0.434    0.629    0.505   -0.218    0.128   -0.563    0.610   12.783    2.256    0.627   -0.185    0.297    0.682   -0.143   11.734   32.678   -1.148    0.005   -8.875    3.387    0.839   10.632
X1==    8.471    2.034   -0.533   -0.514    1.216    4.189    0.297   -0.533    0.271    0.860    0.893   -0.514    1.642    0.169   -0.421   -1.296   -0.493    3.465    1.124   -0.512   -0.605   -0.586    2.442   -0.566    6.060    7.639    0.896   -0.009   -1.418    3.607    0.143    4.325
X2==    8.470    2.297    4.649   -1.223   -1.170    3.751    1.230   -0.374   -1.224    3.538   -0.486   -1.223    0.308   -1.292   -0.303    0.434   -1.236    3.690    2.007   -1.224    0.305   -0.507    0.279    0.253    1.936    4.278   -1.281   -0.561    6.257    0.939    5.866    2.458
CD1=       12        4        1        1        3        7        2        1        2        3        3        1        4        2        1        0        1        6        3        1        1        1        5        1       10       12        3        2        0        7        2        8
CD2=       11        4        7        0        0        6        3        1        0        6        1        0        2        0        1        2        0        6        4        0        2        1        2        2        4        7        0        1       10        3        9        5
TAGCGGAAAGCCCGGTCATTTGACCGGGCAAGGGGATTAATTCATAAACGCAGGTTGTTTTGCTTCATAAGCGGCAATGGCGTCGTCGTGCTGCAAGGTAAGCCCAATACTGTCCAGACCGTTCATCATGCAGTGGCGGCGGAAGGCATCGATGGTAAAGCGATAGGTTTTCTCTCCCGCTTTCACCTCTTGCGCTTCCAGATCCACGTCGAAATGGATCCCCGGATTAGCTTTCACCAGCGCAAACAGTTCGTCCACTTCTGCATCGCTTAATTTCACCGGCAGCAGCTGGTTGTTAAAGCTATTGCCGTAGAAGATGTCAGCAAAACTCGGCGCAATCACCACTTTAAAACCGTAGTCGGTCAATGCCCAGGGCGCGTGCTCACGCGAAGAGCCACAGCCGAAGTTTTCTCGTGCCAGCAAAATGGAAGCGCCCTGATACTGCGGGAAGTTCAGCACGAAGTCCGGGTTTGGCTGTTGGCCTTTTTCATCCAGAAAACGCCAGTCGTTAAACAGATGCGCGCCAAAACCCGTACGGGTCACTTTCTGCAAAAACTGTTTCGGGATGATTGCATCGGTATCGACATTGGCGGCATCCAGCGGAACCACCAGGCCTGTGTGTTTGATAAA
KOK=        87
KK=   81212  LL=   81901  Z=    5.24  JJ=   81182  DL=   690
A===      111      112      113      114      121      123      124      131      132      133      134      141      143      144      211      213      214      223      224      231      233      234      243      244      313      314      323      333      334      343      413      433
B===      222      122      422      322      212      412      312      242      142      442      342      232      432      332      221      421      321      411      311      241      441      341      431      331      424      324      414      444      344      434      423      443
RRR=   30.605   -2.518    6.028   -1.517   -2.518   34.604    2.006   -1.522    1.596    2.202    1.799   -0.387   -0.653    0.151   -1.566    0.267    1.596   21.774   -2.278    0.476   -0.196   -0.468   -0.860    0.851    5.485   36.979   -2.460    0.511   -1.983   11.160   -1.768   24.482
X1==    5.328    2.286    1.189   -1.277    2.286    4.785    0.880    1.189   -1.327    0.740    2.059    0.309   -0.747   -0.113    1.422    0.201   -1.359    6.496    2.066   -1.327   -0.830   -1.542    1.759    2.291    3.612   11.880    1.873   -0.335   -1.024    2.080   -0.747    4.563
X2==    5.744   -1.102    5.071    1.188   -1.102    7.232    2.279   -1.280   -1.203    2.977    0.874   -1.250    0.874   -1.332   -1.102    1.328   -1.174    3.352   -1.103   -0.359    0.236    0.304   -0.489    0.371    1.519    3.113   -1.313   -1.527    1.937    5.365    2.367    5.365
CD1=        7        4        3        0        4        8        3        3        0        3        5        2        1        2        3        2        0       11        5        0        1        0        5        6        7       19        5        2        1        6        1       10
CD2=        8        0        8        3        0       10        4        0        0        6        3        0        3        0        0        3        0        5        0        1        2        2        1        2        4        6        0        0        5       10        5       10
AAACAGGTTGGAGCACAGCAGAACGTCAAACTGTGATGGATCTTTAATCAGCTGCATGGTGGCGTTGTCGATGTACATATGCGCCAGTTCGACATCCGGGTATTCCGTGGCGATCTCGTTAACGATCTCCCGCCATAAAATAGAGGATTGCAGCACGTTGGCTTTATCGATCGACGTCACTTTGTGGCGACGCTTGCGAGCAGATTCAAACGCGATGCGGGCGATACGTTCGATCTCAAAACGGTGATACACCTCGGTATCAAAGGCTTTTTCATATTGTCCGCTACCTTCGCGGCCTTTTGGCTGACCGAAATAGATGCCGCCGGTCAGTTCGCGCACACACAGGATGTCGAAGCCGTTTGCGGCAATGTCTGCACGCAGCGGACAGAATGCTTCCAGCCCCTGATACAGTTTTGCCGGGCGCAGGTTGCTGAATAATTTGAAGTGCTTACGCAGAGGCAGCAGCGCGCCGCGTTCTGGTTGCTGGTCTGGTGGTAAATGTTCCCACTTCGGGCCGCCTACCGAGCCAAACAGCACGGCATCGGCTTGCTCACAACCTTCAACCGTCGCAGGCGGCAGTGGTTGCCCGTGGTTATCAATGGCTGCGCCGCCTACATCGTAATGGCTGGTGGTGATGCGCATCGCAAAGCGGTTGCGCACGGCATCCAGCACTTTCAGCGCCTGGGTCAT
KOK=        88
KK=   88682  LL=   89371  Z=    5.28  JJ=   88262  DL=   690
A===      111      112      113      114      121      123      124      131      132      133      134      141      143      144      211      213      214      223      224      231      233      234      243      244      313      314      323      333      334      343      413      433
B===      222      122      422      322      212      412      312      242      142      442      342      232      432      332      221      421      321      411      311      241      441      341      431      331      424      324      414      444      344      434      423      443
RRR=   19.820   17.031   -1.174   -0.442    0.818   -1.046    0.139   -1.174   -0.173   -0.043   12.905    0.185    2.742   -0.578    5.171   -0.243   -0.208    5.804    0.202   -0.173   -0.207   -0.578    3.975    0.021    6.313   12.427    1.501    0.844    2.214   32.332    5.305    1.481
X1==    5.796    3.063    2.235    0.812    0.844   -0.617    0.906    2.235    0.129    0.079    2.322    0.812    1.582   -0.617    1.584   -1.362   -1.350    2.499    2.543    0.129   -1.351    0.937    2.454    0.203    1.545    1.582    0.905   -0.636    2.365    6.838    3.061    0.874
X2==    3.419    5.561   -0.525   -0.544    0.969    1.696    0.154   -0.525   -1.339   -0.544    5.559    0.228    1.733    0.937    3.265    0.179    0.154    2.323    0.079   -1.339    0.153   -0.617    1.620    0.104    4.086    7.854    1.658   -1.327    0.936    4.729    1.733    1.695
CD1=       10        6        5        3        3        1        3        5        2        2        5        3        4        1        4        0        0        5        5        2        0        3        5        2        4        4        3        1        5       11        6        3
CD2=        6        9        1        1        3        4        2        1        0        1        9        2        4        3        6        2        2        5        2        0        2        1        4        2        7       12        4        0        3        8        4        4
AGCTATGAGCGGGAGGCGGCTGCCCAGTTATTCGAAAAATGGCTGGAAACGCATCCGATGCCGCAGGCGCTGTTCACAACGTCGTTTGCGTTGTTGCAAGGAGTGATGGATGTCACGCTGCGTCGCGACGGCAAACTGCCTTCTGACCTGGCAATTGCCACCTTTGGCGATAACGAACTGCTCGACTTCTTACAGTGTCCGGTGCTGGCAGTGGCTCAACGTCACCGCGATGTCGCAGAGCGTGTGCTGGAGATTGTCCTGGCAAGCCTGGACGAACCGCGTAAGCCAAAACCTGGTTTAACGCGCATTAAACGTAATCTCTATCGCCGCGGCGTGCTCAGCCGTAGCTAAGCCGCGAACAAAAATACGCGCCAGGTGAATTTCCCTCTGGCGCGTAGAGTACGGGACTGGACATCAATATGCTTAAAGTAAATAAGACTATTCCTGACTATTATTGATAAATGCTTTTAAACCCGCCCGTTAATTAACTCACCAGCTGAAATTCACAATAATTAAGTGATATCGACAGCGCGTTTTTGCATTATTTTGTTACATGCGGCGATGAATTGCCGATTTAACAAACACTTTTCTTTGCTTTTGCGCAAACCCGCTGGCATCAAGCGCCACACAGACGTAACAAGGACTGTTAACCGGGGAAGATATGTCCTAAAATGCCGCTCGCGTCGCAAA
KOK=        89
KK=  107732  LL=  108301  Z=    5.48  JJ=  107702  DL=   570
A===      111      112      113      114      121      123      124      131      132      133      134      141      143      144      211      213      214      223      224      231      233      234      243      244      313      314      323      333      334      343      413      433
B===      222      122      422      322      212      412      312      242      142      442      342      232      432      332      221      421      321      411      311      241      441      341      431      331      424      324      414      444      344      434      423      443
RRR=    8.328    0.670   16.593   -0.175   -1.164    0.487    2.459   -1.234    0.132    6.203    2.654   -0.175    2.654   -1.359    4.648   -0.094    1.471    4.746   22.104   -0.384    0.679    0.387   -3.215   -0.206    0.701    6.279   -0.353    0.553   -2.212   42.435    0.518    3.851
X1==    2.206    0.547    5.033   -0.183   -0.316    0.332    0.778    1.082   -0.469    2.282    2.228   -0.183    2.228   -1.017    2.271    0.332   -1.087    1.185    3.657    0.332   -0.626   -0.306   -1.172    2.006   -0.656    2.228    2.353    0.548    1.893    5.069   -1.189    2.687
X2==    3.775    1.226    3.297    0.954    3.688    1.468    3.160   -1.141   -0.282    2.719    1.191    0.954    1.191    1.336    2.046   -0.282   -1.354    4.004    6.045   -1.158   -1.084   -1.267    2.743   -0.103   -1.068    2.818   -0.150    1.010   -1.169    8.371   -0.435    1.433
CD1=        4        2        8        1        1        2        2        3        1        5        4        1        4        0        4        2        0        3        5        2        1        1        0        3        1        4        5        3        4        8        0        5
CD2=        6        3        5        3        6        3        6        0        1        4        3        3        3        4        4        1        0        6       10        0        0        0        5        2        0        5        1        2        0       11        1        3
CAGTTTGGTAAACGCTACTTCTGGCCGCATCTCTTATTAGGGATGGTTGCGGCGAGTTTAGGTTTGCCTGCGCTCAGCAACGCCGCCGAACCAAACGCGCCCGCAAAAGCGACAACCCGCAACCACGAGCCTTCAGCCAAAGTTAACTTTGGTCAATTGGCCTTGCTGGAAGCGAACACACGCCGCCCGAATTCGAACTATTCCGTTGATTACTGGCATCAACATGCCATTCGCACGGTAATCCGTCATCTTTCTTTCGCAATGGCACCGCAAACACTGCCCGTTGCTGAAGAATCTTTGCCTCTTCAGGCGCAACATCTTGCATTACTGGATACGCTCAGCGCGCTGCTGACCCAGGAAGGCACGCCGTCTGAAAAGGGTTATCGCATTGATTATGCGCATTTTACCCCACAAGCAAAATTCAGCACGCCCGTCTGGATAAGCCAGGCGCAAGGCATCCGTGCTGGCCCTCAACGCCTCACCTAACAACAATAAACCTTTACTTCATTTTATTAACTCCGCAACGCGGGGCGTTTGAGATTTTATTATGCTAATCAAATTGTTAACTAA
KOK=        90
KK=  118292  LL=  119341  Z=    6.14  JJ=  118262  DL=  1050
A===      111      112      113      114      121      123      124      131      132      133      134      141      143      144      211      213      214      223      224      231      233      234      243      244      313      314      323      333      334      343      413      433
B===      222      122      422      322      212      412      312      242      142      442      342      232      432      332      221      421      321      411      311      241      441      341      431      331      424      324      414      444      344      434      423      443
RRR=   11.319   13.228    1.371   -0.303    3.674   55.097    3.162    0.653   -1.192    1.497    1.465   -0.303    0.692    0.458    3.022    0.250    1.568   10.092    0.546    0.971    0.114    0.556    5.798    4.702   -0.695   19.551    0.233    0.031    3.392   26.604    5.931   12.772
X1==    3.828    2.055    0.634    0.526    1.355    5.690    0.959    0.634    1.087    1.064    0.936    0.526    1.570    0.809    2.055   -0.228   -0.954    4.572    1.323   -0.885    0.206   -0.501    1.895    2.315    3.025    6.010    0.206    0.186    2.461    4.248    2.204    4.248
X2==    2.957    6.437    2.160   -0.577    2.712    9.684    3.296    1.029   -1.097    1.407    1.566   -0.577    0.441    0.566    1.470   -1.097   -1.643    2.207    0.412   -1.097    0.552   -1.110    3.059    2.031   -0.230    3.253    1.129    0.168    1.378    6.262    2.691    3.006
CD1=        7        5        3        3        4       11        4        3        4        4        4        3        5        4        5        2        1       10        5        1        3        2        6        7        7       12        3        3        7       10        6       10
CD2=        8       13        7        2        7       19        8        5        1        6        6        2        4        4        5        1        0        6        3        1        4        1        8        6        3        9        5        4        6       15        8        9
TTCGCCCGTTAACAGCACGCGGGATGGGCCTTCAAGTTCGAACAAGGATTGATTGGCATTGATGACATCGCCGTCATCCACATGCCAGATTATGGTGACATCGTCGCCTGCCAGTTGAATAAACACCTCTTCAACCCAGCGTTTGCCGCAAAAGACGCCATTCTCGCGGGTGATCACCGTGGCATGAGAGCGAGAATTTTCCGGTAAAAGTTTTGCCGTAATATCATTGTTGGCATCGACTGTTCCGCCTAAATCTTCCCGCAGCGCCTGGGCCACCGCGCCGGGGATATCGAGATTAATGCGTTCCAGCAGCTCGTCACGTCGGGTGTCAGGGTTATAGCGGCGAGGCGGCATGTTAAAACTCCAGATAGCTAACGAATCATAAGGTAGAAACATGCTACTCTGAACCGGGTATTAGCACCACATATAAGGAGATCCTGCATGTTGTTAGAACAGGGGTGGCTGGTTGGCGCGCGCCGCGTTCCCTCACCACATTACGATTGCCGCCCGGATGACGAAACACCCACCCTGCTGGTGGTGCACAATATTAGCCTGCCGCCAGGCGAGTTTGGCGGTCCGTGGATCGACGCATTATTCACTGGAACTATTGATCCGCAGGCACATCCTTTCTTTGCTGAGATCGCCCATTTGCGCGTCTCCGCTCACTGTTTGATTCGCCGTGATGGTGAAATAGTCCAGTATGTTCCTTTCGATAAACGTGCATGGCATGCGGGAGTCTCTCAGTATCAGGGGCGCGAACGCTGCAATGATTTTTCTATTGGGATTGAGCTTGAAGGCACCGATACGCTGGCGTATACCGATGCGCAGTATCAACAGCTTGCGGCGGTTACGCGGGCACTGATTGATTGCTATCCGGATATCGCTAAAAACATGACGGGCCATTGTGATATTGCGCCGGATCGGAAAACCGATCCCGGTCCTGCATTTGATTGGGCACGGTTTCGTGTGCTGGTCAGCAAGGAGACAACATGACGCTATTTACAACCTTACTGGTGTTAATTTTCGAGCGCCTGTTTAAGTTGGGCGAGC
KOK=        91
KK=  123242  LL=  123541  Z=    4.52  JJ=  122342  DL=   300
A===      111      112      113      114      121      123      124      131      132      133      134      141      143      144      211      213      214      223      224      231      233      234      243      244      313      314      323      333      334      343      413      433
B===      222      122      422      322      212      412      312      242      142      442      342      232      432      332      221      421      321      411      311      241      441      341      431      331      424      324      414      444      344      434      423      443
RRR=    0.508    0.800    4.160    0.434   -0.188    5.483    0.403    0.434   -0.228    0.015    1.462   -0.074   -1.524    0.733    0.252   -0.890    0.434   23.192    0.434   -0.228   -1.545   -0.073    0.105   -0.133    4.552   36.771    1.264    1.161    0.133    1.452   -1.227   -0.798
X1==    1.635    0.561    3.455   -0.507   -0.439    2.345    1.389   -0.545    0.345    0.188    0.243   -0.507   -0.757   -0.705   -0.439    1.345   -0.611    5.211   -0.735    0.345    2.023    0.089    0.089    0.151    2.188    5.243    1.023   -1.115   -0.123    1.782    1.243   -0.123
X2==    0.311    1.427    1.204   -0.854    0.427    2.338    0.290   -0.796   -0.662    0.081    6.013    0.146    2.013   -1.040   -0.573   -0.662   -0.710    4.450   -0.590   -0.662   -0.764   -0.820    1.180   -0.880    2.081    7.013    1.236   -1.041   -1.079    0.815   -0.987    6.498
CD1=        2        1        4        0        0        3        2        0        1        1        1        0        0        0        0        2        0        6        0        1        3        1        1        1        3        6        2        0        1        3        2        1
CD2=        1        2        2        0        1        3        1        0        0        1        7        1        3        0        0        0        0        5        0        0        0        0        2        0        3        8        2        0        0        2        0        8
CTGGAACTGGAACGCCGTATTCGTTCAGCTATCCGCTGGAACGCCATCATGACGGTGCTGCGTGCGTCGAAAAAAGACCTCGAACTGGGCGGCCATATGGCGTCCTTCCAGTCTTCCGCAACCATTTATGATGTGTGCTTTAACCACTTCTTCCGTGCACGCAACGAGCAGGATGGCGGCGACCTGGTTTACTTCCAGGGCCACATCTCCCCGGGCGTGTACGCTCGTGCTTTCCTGGAAGGTCGTCTGACTCAGGAGCAGCTGGATAACTTCCGTCAGGAAGTTCACGGCAATGGCCTC
KOK=        92
KK=  123572  LL=  124051  Z=    9.77  JJ=  122882  DL=   480
A===      111      112      113      114      121      123      124      131      132      133      134      141      143      144      211      213      214      223      224      231      233      234      243      244      313      314      323      333      334      343      413      433
B===      222      122      422      322      212      412      312      242      142      442      342      232      432      332      221      421      321      411      311      241      441      341      431      331      424      324      414      444      344      434      423      443
RRR=   -7.371   -0.958   13.382   -0.006   -0.958   20.798   -2.658    0.108    1.255   76.475   -5.332   -1.218    1.497    0.084    1.242   -0.654    1.255   75.447    0.356    1.255    0.084    0.169    1.269   -2.814    0.458   32.162    0.084    1.283   -2.936   -1.653    2.509   -4.589
X1==    7.656   -1.160    4.784    0.408   -1.160    6.287    2.418   -1.192   -1.099    7.866   -1.173   -1.238    0.561   -1.219   -1.160    2.594   -1.142    7.975   -1.053   -1.099   -0.069   -0.144   -1.082    2.492    0.670    3.162   -0.069   -1.070    2.543   -1.112    3.162   -1.112
X2==   -0.963    0.825    2.797   -0.015    0.825    3.308   -1.099   -0.091   -1.142    9.723    4.545    0.983    2.669   -0.069   -1.070   -0.252   -1.099    9.461   -0.338   -1.142   -1.219   -1.173   -1.173   -1.129    0.684   10.171   -1.219   -1.199   -1.155    1.487    0.794    4.129
CD1=       11        0        7        2        0        8        4        0        0       10        0        0        2        0        0        4        0        9        0        0        1        1        0        4        2        5        1        0        4        0        5        0
CD2=        0        2        4        1        2        5        0        1        0       12        6        2        4        1        0        1        0       13        1        0        0        0        0        0        2       12        0        0        0        3        2        6
GAATTCTGGCAGTTCCCGACCGTATCTATGGGTCTGGGTCCGATTGGTGCTATTTACCAGGCTAAATTCCTGAAATATCTGGAACACCGTGGCCTGAAAGATACCTCTAAACAAACCGTTTACGCGTTCCTCGGTGACGGTGAAATGGACGAACCGGAATCCAAAGGTGCGATCACCATCGCTACCCGTGAAAAACTGGATAACCTGGTCTTCGTTATCAACTGTAACCTGCAGCGTCTTGACGGCCCGGTCACCGGTAACGGCAAGATCATCAACGAACTGGAAGGCATCTTCGAAGGTGCTGGCTGGAACGTGATCAAAGTGATGTGGGGTAGCCGTTGGGATGAACTGCTGCGTAAGGATACCAGCGGTAAACTGATCCAGCTGATGAACGAAACCGTTGACGGCGACTACCAGACCTTCAAATCGAAAGATGGTGCGTACGTTCGTGAACACTTCTTCGGTAAATATCCTGAAACC
KOK=        93
KK=  124442  LL=  124951  Z=    5.15  JJ=  124202  DL=   510
A===      111      112      113      114      121      123      124      131      132      133      134      141      143      144      211      213      214      223      224      231      233      234      243      244      313      314      323      333      334      343      413      433
B===      222      122      422      322      212      412      312      242      142      442      342      232      432      332      221      421      321      411      311      241      441      341      431      331      424      324      414      444      344      434      423      443
RRR=   -2.569    0.116    3.644   -0.669   -1.072   12.527   -2.647    0.138   -1.901   27.199   -5.939   -1.051    4.505    1.483    0.854   -0.738    1.177   34.831   -0.142    1.177   -0.688   -0.540   -0.179   -0.402   -0.204   90.015   -3.286    0.930   -4.333   -1.874   -3.399   -2.778
X1==    3.003    0.037    4.444    0.647   -0.963    7.381    2.514   -1.098    1.742    3.885   -1.243   -1.138    2.031   -1.289   -0.963    4.562   -1.117    6.593   -0.174   -1.078    0.546    0.445   -0.388    0.343    0.495    7.761   -1.178   -1.311    3.148   -0.608    2.849   -0.608
X2==   -0.856    3.113    0.820   -1.034    1.113    1.697   -1.053   -0.126   -1.091    7.001    4.777    0.924    2.218   -1.151   -0.887   -0.162   -1.053    5.283    0.819   -1.091   -1.259   -1.214    0.462   -1.172   -0.413   11.599    2.789   -0.709   -1.376    3.082   -1.193    4.568
CD1=        4        1        6        2        0        9        4        0        3        6        0        0        4        0        0        6        0        8        1        0        2        2        1        2        2       11        0        0        6        1        5        1
CD2=        0        4        2        0        2        3        0        1        0       10        7        2        4        0        0        1        0        7        2        0        0        0        2        0        1       15        5        1        0        6        0        8
CTGCCGAGCCTGCAAGACTTCGGCGCGCTGTTGGAAGAGCAGAGCAAAGAGATCTCTACCACTATCGCTTTCGTTCGTGCTCTGAACGTGATGCTGAAGAACAAGTCGATCAAAGATCGTCTGGTACCGATCATCGCCGACGAAGCGCGTACTTTCGGTATGGAAGGTCTGTTCCGTCAGATTGGTATTTACAGCCCGAACGGTCAGCAGTACACCCCGCAGGACCGCGAGCAGGTTGCTTACTATAAAGAAGACGAGAAAGGTCAGATTCTGCAGGAAGGGATCAACGAGCTGGGCGCAGGTTGTTCCTGGCTGGCAGCGGCGACCTCTTACAGCACCAACAATCTGCCGATGATCCCGTTCTACATCTATTACTCGATGTTCGGCTTCCAGCGTATTGGCGATCTGTGCTGGGCGGCTGGCGACCAGCAAGCGCGTGGCTTCCTGATCGGCGGTACTTCCGGTCGTACCACCCTGAACGGCGAAGGTCTGCAGCACGAAGATGGTCAC
KOK=        94
KK=  131042  LL=  132151  Z=    4.60  JJ=  131042  DL=  1110
A===      111      112      113      114      121      123      124      131      132      133      134      141      143      144      211      213      214      223      224      231      233      234      243      244      313      314      323      333      334      343      413      433
B===      222      122      422      322      212      412      312      242      142      442      342      232      432      332      221      421      321      411      311      241      441      341      431      331      424      324      414      444      344      434      423      443
RRR=   50.855    1.285    3.758    0.603   -0.998    7.438    7.202   -0.599    0.045    3.199   -2.269    1.029    1.640    0.275   -0.137    0.024    0.015   38.288   -0.236    1.159    0.088    0.073    6.615    0.297    0.101   18.276   -0.768    4.259   -0.225    5.159    2.759   25.375
X1==    9.367    1.372    3.954    1.553   -0.453    2.111    3.830   -0.630    2.734    1.789   -1.195    0.992    0.530    1.571   -0.453    1.488    0.168    5.286    1.130   -1.005    0.327   -0.372    2.129   -0.433    3.550    1.680   -0.950    3.120    1.218    1.218    1.105    4.752
X2==    5.429    0.936    0.950    0.388    2.204    3.524    1.880    0.950    0.016    1.788    1.898    1.037    3.096    0.175    0.303    0.016    0.090    7.243   -0.209   -1.153    0.269   -0.197    3.107   -0.685    0.028   10.881    0.808    1.365   -0.185    4.235    2.497    5.340
CD1=       20        5       10        6        2        6        9        2        7        6        1        5        4        6        2        5        3       10        4        1        3        2        6        2        9        6        1        8        5        5        5       11
CD2=       10        4        4        3        6        9        6        4        3        6        6        4        8        3        3        3        3       17        3        1        4        3        9        2        3       21        5        6        3       11        7       13
GAATGCGGATTTGACGACGGCGGGTGTTACGGGAGGTGCGGAAACCGTTGCAGGAAACGTAACCGCGGCAGCGTCAGACACAGCCAGTTGTGTCGATTGCGGTTCCACAGGCGCTTCCACTGTGCGGCTTTTTATATATAGCCCGGTAGAGGCGGCACAAAGCCCGGCACTGCAAATTAGCGCCAGCACATGGGGTTTAAACGGCAAAGTCATTTTCATAATTCGGATCTCAAGGAAATCGCAATGGTCGGCGAACTGCCACCCGCAGGTGCTGTGAATCCGAGTATAAAGAGGCGGTAGTTTAAATTTTGACTAATCTTGGGATTCGTTGAGAAAGGTGATTATCACCATGCGAATTAACGAAGTTTTTACGGAGGGAAACAATCTCTAGACCATCCTTAACGATTCAGCCACTTTTTTATGTTGCTTTTTTGTAAACAGATTAACACCTCGTCAAAATCCTGCTATTCTGCCCGTTGCGGTACTGGGCATTTACCCTACAAACTGCTGTCTCACAGGAGCGTGAAGAGAATCGCCTGCCGCACTATGACAATGAGAGCGAGGAGAACCGTCGTGCTAGAAGAATACCGTAAGCACGTAGCTGAGCGTGCCGCTGAGGGGATTGCGCCCAAACCCCTGGATGCAAACCAAATGGCCGCACTTGTAGAGCTGCTGAAAAACCCGCCCGCGGGCGAAGAAGAATTCCTGTTAGATCTGTTAACCAACCGTGTTCCCCCAGGCGTCGATGAAGCCGCCTATGTCAAAGCAGGCTTCCTGGCTGCTATCGCGAAAGGCGAAGCCAAATCCCCTCTGCTGACTCCGGAAAAAGCCATCGAACTGCTGGGCACCATGCAGGGTGGTTACAACATTCATCCGCTGATCGACGCGCTGGATGATGCCAAACTGGCACCTATTGCTGCCAAAGCACTTTCTCACACGCTGCTGATGTTCGATAACTTCTATGACGTAGAAGAGAAAGCGAAAGCAGGCAACGAATATGCGAAGCAGGTTATGCAGTCCTGGGCGGATGCCGAATGGTTCCTGAATCGCCCGGCGCTGGCTGAAAAACTGACCGTTACTGTCTTCAAAGTCACTGGCGAAACTAACACC
KOK=        95
KK=  133202  LL=  134341  Z=    4.91  JJ=  133202  DL=  1140
A===      111      112      113      114      121      123      124      131      132      133      134      141      143      144      211      213      214      223      224      231      233      234      243      244      313      314      323      333      334      343      413      433
B===      222      122      422      322      212      412      312      242      142      442      342      232      432      332      221      421      321      411      311      241      441      341      431      331      424      324      414      444      344      434      423      443
RRR=   15.978    6.002   18.137   -2.400    0.451   64.857    0.206   -0.490   -0.553   33.809   -2.921   -2.427   -1.249    1.250    0.024   -0.298    0.829   30.245    0.321    1.839   -4.186    2.329   -0.631    0.014    0.453   77.441   -3.173    3.031   -6.260   13.109    0.486    9.799
X1==    9.726    2.090    6.337    2.195   -1.435   10.404    2.886   -0.887    0.460    6.383   -0.518   -0.970   -0.518   -1.775   -0.025    5.101   -1.588    4.509   -0.282   -1.529    2.111   -1.692   -0.490   -0.019    0.207    5.436   -1.006   -1.753    5.459    1.539    1.864    2.659
X2==    1.643    2.871    2.862   -1.093   -0.314    6.234    0.071    0.553   -1.202    5.297    5.640    2.501    2.413   -0.705   -0.951   -0.058   -0.522    6.707   -1.138   -1.202   -1.983   -1.376    1.288   -0.733    2.185   14.246    3.155   -1.729   -1.147    8.518    0.261    3.685
CD1=       16        5       12        6        0       18        7        1        3       13        2        1        2        0        2       10        0        9        2        0        6        0        2        3        3       12        1        0       13        6        6        8
CD2=        5        7        8        1        2       14        3        4        1       14       14        7        8        2        1        3        2       15        1        1        0        1        6        2        8       30       10        1        2       22        4       12
GAATCCGTTCTGGTGCGCTTCAAAGGCAAAATGCAGCCGGGCATCACCCTGCGCGATCTGGTACACGCTATTCCGCTGTATGCGATCAAACAAGGTCTGCTGACCGTTGAGAAGAAAGGCAAGAAAAACATCTTCTCTGGCCGCATCCTGGAAATTGAAGGTCTGCCGGATCTGAAAGTTGAGCAGGCCTTTGAGCTAACCGATGCGTCCGCCGAGCGTTCTGCCGCTGGTTGTACCATCAAGCTGAACAAAGAACCGATCATCGAATACCTGAACTCTAACATCGTCCTGCTGAAGTGGATGATCGCGGAAGGTTACGGCGATCGTCGTACCCTGGAACGTCGTATTCAGGGCATGGAAAAATGGCTGGCGAATCCTGAGCTGCTGGAAGCCGATGCAGATGCGGAATACGCGGCAGTGATCGACATCGATCTGGCGGATATTAAAGAGCCAATCCTGTGTGCTCCGAACGACCCGGATGACGCGCGTCCGCTGTCTGCGGTACAGGGTGAGAAGATCGACGAAGTGTTTATCGGTTCCTGCATGACCAACATCGGTCACTTCCGTGCTGCGGGTAAACTGCTGGATGCGCATAAAGGTCAGTTGCCGACCCGCCTGTGGGTGGCACCGCCAACCCGTATGGACGCCGCACAGTTGACCGAAGAAGGCTACTACAGCGTCTTCGGTAAGAGTGGTGCGCGTATCGAGATCCCTGGCTGTTCCCTGTGTATGGGTAACCAGGCGCGTGTGGCGGACGGTGCAACGGTGGTTTCCACCTCTACCCGTAACTTCCCGAACCGTCTGGGTACTGGCGCGAATGTCTTCCTGGCTTCTGCGGAACTGGCGGCTGTTGCGGCGCTGATTGGCAAACTGCCGACGCCGGAAGAGTACCAGACCTACGTGGCGCAGGTAGATAAAACAGCCGTTGATACTTACCGTTATCTGAACTTCAACCAGCTTTCTCAGTACACCGAGAAAGCCGATGGGGTGATTTTCCAGACTGCGGTTTAAAAAGTCAGCGCACGCGCTGCGCATAAACGACACAATGCCCGGTGAATGAGATTCCCGGGCATTTTTTTATTTCTAAACCATCGCCGTTCCGCTGTTTTTCTCCGGTAAGGCTGCGATAATTACATCAAT
KOK=        96
KK=  156542  LL=  157171  Z=    4.94  JJ=  156542  DL=   630
A===      111      112      113      114      121      123      124      131      132      133      134      141      143      144      211      213      214      223      224      231      233      234      243      244      313      314      323      333      334      343      413      433
B===      222      122      422      322      212      412      312      242      142      442      342      232      432      332      221      421      321      411      311      241      441      341      431      331      424      324      414      444      344      434      423      443
RRR=   11.162   -0.517   23.184   -0.307    0.068    4.526    2.941   -0.270    0.097   61.541    0.125   -3.455   15.214    0.034    3.105   -0.998    0.005   12.049    0.420    0.002   -0.796    1.225    2.419   -0.904    0.316   -0.541    1.225    0.225    0.051    0.310   -0.761    0.829
X1==    1.812   -0.135    4.620    0.583    0.429    1.450    0.776    0.539    0.733    9.232   -1.154    2.647    4.109   -0.252    1.557    0.733    0.050    2.442    0.206    0.015   -1.106   -1.092    3.537    0.796   -0.302    4.987   -1.106    0.176    0.196    1.196   -0.277    3.196
X2==    6.159    3.830    5.018   -0.526    0.157    3.121    3.788   -0.501    0.132    6.666   -0.109   -1.305    3.702   -0.133    1.994   -1.363    0.097    4.934    2.040    0.132    0.720   -1.122    0.684   -1.135   -1.048   -0.109   -1.108    1.277    0.259    0.259    2.750    0.259
CD1=        7        3        9        3        4        4        3        3        3       12        0        6        6        1        6        3        2        5        2        2        0        0        5        2        1        7        0        1        1        2        1        4
CD2=       12        9        8        1        3        6        7        1        2        8        1        0        5        1        6        0        2        9        5        2        2        0        2        0        0        1        0        2        1        1        4        1
GTTCAAAGTCCCTTTGCTGTTACCAAAGAAAACAGAACCGAAGGTCATTTTAGCCGTGCTACCTGGATTCGGATTTGCTTTGCTGCAGTCAACGGTGATGCTGAAAGGTTTAGCTTTAGCGCCAACGGTGTCATTCAGTACGCCAGCATCGATTTCACCAACGGTTGCGGTTTGCAGCAGGATCAGACCATCCTTGTTACCGCCGTCAACGCGGGTTTCACAGGTGTTATCAACAACCAGACCACTGATATTTAACTGACCGCCGTCCATATCAGCAGAAGCAGTACCTGCAACCATCGCCAGCATAAGACCAGACAGGGCAAAACCTAATTTTTTAGACATAAAAATCCTTTAATAAAATTCCATTAGTCAGACTACATGTTTGAAGAATGACTATTCATGACACAAATAGGAGAAACAAATGTTAGATATTAATGAGCAATGATATTTGTTACCCAAATTTACAACCATTGTTCATTAGGTCGCCTATTGTGCACTTTAGAAGCTTTTGAACAAATTAAATTTACTTAATTCAAAATTAAGTAAAAATAAGTTCACAAGTGCAATTGGTTAGGGTATGGAGATGGGATTGATATTTATTTATAGGAAGTTATATTATTTCCGCAAAGA
KOK=        97
KK=  177602  LL=  178531  Z=    5.33  JJ=  177602  DL=   930
A===      111      112      113      114      121      123      124      131      132      133      134      141      143      144      211      213      214      223      224      231      233      234      243      244      313      314      323      333      334      343      413      433
B===      222      122      422      322      212      412      312      242      142      442      342      232      432      332      221      421      321      411      311      241      441      341      431      331      424      324      414      444      344      434      423      443
RRR=   21.920   21.751   12.041    0.584   -0.877    3.279   -2.053    0.034   -1.844    0.082    0.771    0.194    6.216   -0.719    0.139    0.028    0.225   -0.224   20.184   -0.532    2.789   -0.732   -0.130   16.303   -0.071   52.267    0.416    0.047   -1.546    7.553    4.784    0.030
X1==    3.452    7.463    3.747    1.072    1.276    1.679   -1.577   -0.215    2.328    0.239    2.065   -0.238    2.683    0.795   -0.099   -0.267   -0.291    4.141    7.242   -0.916    2.624   -1.675    0.147    2.528    0.239    7.629    0.176    0.033   -0.579    5.256    2.065    0.005
X2==    6.349    2.914    3.213    0.545   -0.687    1.953    1.301   -0.158   -0.792    0.345    0.373   -0.814    2.317   -0.904   -1.407   -0.106   -0.775   -0.054    2.787    0.580    1.063    0.437   -0.882    6.449   -0.298    6.851    2.371    1.399    2.672    1.437    2.317    6.376
CD1=        7       13        8        4        4        5        0        2        6        3        6        2        7        4        2        2        2        9       14        1        7        0        3        7        3       15        3        3        2       12        6        3
CD2=       11        6        7        3        1        5        4        2        1        3        3        1        6        1        0        2        1        2        6        3        4        3        1       12        2       13        6        5        7        5        6       13
ATATCCAGCCAATAGACGAGCATTGTTCAATCCCCACTGAGCACCTGAAAAGGTCAGGCGCTAATCTACCTGTGAAAGCGCATTACAGAGCTGTTGTGCAGCGAGGATAATACGTGGGCTTGCACGTTCAAACCAGTCACTCGTGAGAGGAATAACGGGAATTTTGAGCTGTTCACCCCAGTATTGTTTGATTTTAGGAATTTGGTCCGGTCCGCCTGTAATGACAATCGCCTGTGGCGAGCGTGCTAACACCTGTTCGCGGCTAACTTGCGGCCAGGGAACCCGGCTGTCTTTAAAGATGTTTTCTCCGCCACAAACTTCGAGTACCTGGTTCTGAATCGACTCTTTTCCACTGGTAAATGGCGGATTAATGCCGAATTGCAGAAAAACACGTTTTTTAGGTTTATCAGCATATTGCGCTTTCAATTGCGCGTACTGATCCAGCAGGGATTGCGCGGCTTGTTCGGCCTTGTCTGGTTGCGGACTCCAGGGGGCCAGTTGACGTAACGCATTGGCAATTTGTTCAATGCTTGTCGCATCGACCCACATCACTTTTATTCCCAGCGAAGCCAGCTGGTCAACCTGCCGCTCGGCATTACCTCCACGCCAGGCAATCACCAGATCGGGTTTCAGCGCGACAATGCGTTCCAGATTCATCCCCTGCCAGGTGGAAACCTGCTCAATCTTTTGCGCTTGTGGAGGATAGTCGGAATAGCTGCTGACCCCAACCGGCGTGATCCCGGCGGCAAAGGCAAGTTCAGTGTTGGCGGGAGAAAGCGTGATGACGCGCGGCGCGGCGTTGAGCCACAGTGGCGCAAGAAAAGACAGGGCGACCAGCGCCCTGAACAGTGACTTAGCCATGTGCAAGTTTCTGCACCAGTGACTCAACCATCAGGCTGGACTGTTTAGCGGCAACAGCCAGGAACTCAT
KOK=        98
KK=  180662  LL=  181681  Z=    6.96  JJ=  180662  DL=  1020
A===      111      112      113      114      121      123      124      131      132      133      134      141      143      144      211      213      214      223      224      231      233      234      243      244      313      314      323      333      334      343      413      433
B===      222      122      422      322      212      412      312      242      142      442      342      232      432      332      221      421      321      411      311      241      441      341      431      331      424      324      414      444      344      434      423      443
RRR=   14.320    2.963   23.225   -0.251   -0.295   51.231   -7.762   -0.348   -0.036   36.481    3.693    0.817    0.385    1.710    0.123    1.254    2.621   18.705   -1.731    0.280   -0.701    0.180    5.641    0.487   -0.056   70.289   -0.652    1.107   -9.115    1.200    1.610    5.209
X1==    4.685    1.031    8.487    0.812   -0.916    7.540    4.743    0.914   -0.261    4.084    1.437    0.196    2.671   -1.690    0.382    1.689   -1.601    4.513   -0.899   -0.261    0.396   -0.327    1.580   -1.019   -0.974    7.607    1.047   -1.604    5.156    0.210    0.820    0.828
X2==    3.056    2.873    2.736   -0.309    0.323    6.794   -1.637   -0.381    0.137    8.933    2.569    4.163    0.144   -1.012    0.323    0.742   -1.637    4.144    1.925   -1.073   -1.772   -0.550    3.570   -0.478    0.057    9.240   -0.623   -0.690   -1.768    5.714    1.963    6.289
CD1=       10        4       16        4        1       14       10        4        2        9        5        3        7        0        3        5        0        9        1        2        3        2        5        1        1       15        4        0       11        3        4        4
CD2=        7        7        7        2        3       14        0        2        3       18        7        9        3        1        3        4        0       10        6        1        0        2        9        2        3       18        2        2        0       13        6       14
TACCGTTGCCGCCTGCTGCAGGATTATATCAGCGGTATGACCGACCTCTATGCGTGGGATGAATACCGACGTCTGATGGCCGTAGAACAATAACCAGGCTTTTGTAAAGACGAACAATAAATTTTTACCTTTTGCAGAAACTTTAGTTCGGAACTTCAGGCTATAAAACGAATCTGAAGAACACAGCAATTTTGCGTTATCTGTTAATCGAGACTGAAATACATGAAAAAAACCACATTAGCACTGAGTGCACTGGCTCTGAGTTTAGGTTTGGCGTTATCTCCGCTCTCTGCAACGGCGGCTGAGACTTCTTCAGCAACGACAGCCCAGCAGATGCCAAGCCTTGCACCGATGCTCGAAAAGGTGATGCCTTCAGTGGTCAGCATTAACGTAGAAGGTAGCACAACCGTTAATACGCCGCGTATGCCGCGTAATTTCCAGCAGTTCTTCGGTGATGATTCTCCGTTCTGCCAGGAAGGTTCTCCGTTCCAGAGCTCTCCGTTCTGCCAGGGTGGCCAGGGCGGTAATGGTGGCGGCCAGCAACAGAAATTCATGGCGCTGGGTTCCGGCGTCATCATTGATGCCGATAAAGGCTATGTCGTCACCAACAACCACGTTGTTGATAACGCGACGGTCATTAAAGTTCAACTGAGCGATGGCCGTAAGTTCGACGCGAAGATGGTTGGCAAAGATCCGCGCTCTGATATCGCGCTGATCCAAATCCAGAACCCGAAAAACCTGACCGCAATTAAGATGGCGGATTCTGATGCACTGCGCGTGGGTGATTACACCGTAGCGATTGGTAACCCGTTTGGTCTGGGCGAGACGGTAACTTCCGGGATTGTCTCTGCGCTGGGGCGTAGCGGCCTGAATGCCGAAAACTACGAAAACTTCATCCAGACCGATGCAGCGATCAACCGTGGTAACTCCGGTGGTGCGCTGGTTAACCTGAACGGCGAACTGATCGGTATCAACACCGCGATCCTCGCACCGGACGGCGGCAACATCGGTATCGGTTTT
KOK=        99
KK=  181772  LL=  182071  Z=    7.81  JJ=  181742  DL=   300
A===      111      112      113      114      121      123      124      131      132      133      134      141      143      144      211      213      214      223      224      231      233      234      243      244      313      314      323      333      334      343      413      433
B===      222      122      422      322      212      412      312      242      142      442      342      232      432      332      221      421      321      411      311      241      441      341      431      331      424      324      414      444      344      434      423      443
RRR=    2.663    0.763   14.426   -0.566    0.275    3.113   -0.769    0.449   -0.205    4.516   -0.263    0.449   13.593   -0.329   -0.335   -0.924    0.449    1.734    0.449   -0.205   -4.010    0.733   -0.927    0.733   -2.049   64.885   -0.040    1.118   -0.878    2.412   -0.739    2.412
X1==    4.267    1.389    4.176    1.115   -0.611    2.313    1.262   -0.824    0.313    1.073   -0.996   -0.885    6.004   -1.045   -0.611   -0.687   -0.738    1.428   -0.615    0.313    4.227   -0.830   -0.830   -0.891   -0.927    7.004   -0.773   -1.032    0.840    0.840    1.004    0.840
X2==    0.624    0.549    3.455   -0.508   -0.451    1.346   -0.609   -0.545   -0.654    4.209    0.264   -0.508    2.264    0.315    0.549    1.346   -0.609    1.215   -0.731   -0.654   -0.949   -0.883    1.117   -0.822    2.209    9.264    0.051   -1.084   -1.045    2.872   -0.736    2.872
CD1=        5        2        5        2        0        3        2        0        1        2        0        0        7        0        0        0        0        2        0        1        5        0        0        0        0        8        0        0        2        2        2        2
CD2=        1        1        4        0        0        2        0        0        0        5        1        0        3        1        1        2        0        2        0        0        0        0        2        0        3       10        1        0        0        4        0        4
GAGCTGAACTCCGAACTGGCGAAAGCGATGAAAGTTGACGCCCAGCGCGGTGCTTTCGTAAGCCAGGTTCTGCCTAATTCCTCCGCTGCAAAAGCGGGCATTAAAGCGGGTGATGTGATCACCTCACTGAACGGTAAGCCGATCAGCAGCTTTGCCGCACTGCGTGCTCAGGTGGGTACTATGCCGGTAGGCAGCAAACTGACCCTGGGCTTACTGCGCGACGGTAAGCAGGTTAACGTGAACCTGGAACTGCAGCAGAGCAGCCAGAATCAGGTTGATTCCAGCTCCATCTTCAACGGC
KOK=       100
KK=  185372  LL=  186001  Z=    5.59  JJ=  184982  DL=   630
A===      111      112      113      114      121      123      124      131      132      133      134      141      143      144      211      213      214      223      224      231      233      234      243      244      313      314      323      333      334      343      413      433
B===      222      122      422      322      212      412      312      242      142      442      342      232      432      332      221      421      321      411      311      241      441      341      431      331      424      324      414      444      344      434      423      443
RRR=    2.954   18.349   12.971    0.193   -0.464   15.523   -1.022   -0.087    0.726   11.674    1.055   -2.720   -0.069    1.717   -0.464    2.030    1.570   37.918    0.397   -0.118   -1.041    1.716   -0.783    2.662   -1.793   29.470   -0.586    0.405   -1.797   12.989    2.465   12.989
X1==    0.543    4.493    3.350   -0.386    0.400    3.059   -0.489    0.245   -0.636    2.052    3.152    2.109    0.149   -1.260    0.400    0.842   -1.281    8.404   -1.347    0.103   -1.528   -1.423    2.151    2.504    5.556    3.903   -0.861   -0.349   -1.503    4.598    0.900    4.598
X2==    5.437    4.084    3.872   -0.500   -1.161    5.075    2.090   -0.356   -1.142    5.690    0.335   -1.290   -0.467   -1.363   -1.161    2.410   -1.226    4.512   -0.295   -1.142    0.681   -1.206   -0.364    1.063   -0.323    7.551    0.681   -1.163    1.196    2.825    2.740    2.825
CD1=        2        7        6        1        2        6        1        2        1        5        6        4        2        0        2        3        0       14        0        2        0        0        5        5       10        7        1        2        0        9        3        9
CD2=        8        6        6        1        0        7        4        1        0        8        2        0        1        0        0        4        0        6        1        0        2        0        1        3        1       11        2        0        3        5        5        5
TTCAACCACTTCAGAGCGCGCGCCGATGAAGCAATTATCTTCAATGATGGTTGGGTTAGCCTGCAGCGGTTCCAGCACGCCGCCGATGCCCACGCCACCGGAAAGGTGGACGTTTTTACCAATCTGCGCACAAGAACCGACGGTCGCCCAGGTATCAACCATGGTGCCTTCATCAACATATGCGCCGATGTTGACGTAAGACGGCATCAGCACGGTGTTACGGGCAATAAACGCACCCTGACGTACCGCCGCTGGTGGCACAACGCGGAAGCCTTCTTTCTGGAAACGTGCTTCGTCGTAGTCGGCGAATTTCATCGGCACTTTGTCGAAGTAGCGGCTTTCTGCCCCTTCGATCACCTGATTATCATTAATACGGAAAGAGAGCAGCACCGCTTTTTTCAACCACTGATGCGTCACCCACTGACCGTCAATTTTTTCCGCTACACGCAGTGCGCCGGAATCCAGCAGGGCGATCACCTGATTTACCGCTTCGCGGGTAACGGTGTCTGCATTGGCTGGCGTGATCTCGGCACGGCGTTCAAAAGCGGTTTCAATAATGTTCTGTAACTGCTGCATTGTTAAACTCTTTTCATATCAGTAAACACATCACCCTTTATCGTTTGGATTGAG
KOK=       101
KK=  187022  LL=  187651  Z=    5.14  JJ=  186602  DL=   630
A===      111      112      113      114      121      123      124      131      132      133      134      141      143      144      211      213      214      223      224      231      233      234      243      244      313      314      323      333      334      343      413      433
B===      222      122      422      322      212      412      312      242      142      442      342      232      432      332      221      421      321      411      311      241      441      341      431      331      424      324      414      444      344      434      423      443
RRR=   15.641   -0.310   -0.550    0.547    0.138   30.433   26.354   -0.196    0.556    0.225    4.000    1.436   -0.115    1.832    0.138   -0.312   -2.356   13.111    2.928   -0.425   -0.055    0.360    0.770    0.217   12.099   33.051    1.556   -0.486   -2.213    8.070    0.289    6.372
X1==    5.275    3.636   -1.185   -0.488   -0.132    5.033    5.309    0.525    1.502    0.336    2.348   -1.281   -0.626   -1.481   -0.132   -0.264    2.035    7.095    1.336   -1.147    0.430   -0.557   -0.557    0.703    4.345    8.295    1.257    0.901   -0.767    1.325    0.117    1.325
X2==    2.965   -0.085    0.464   -1.120   -1.049    6.046    4.964   -0.374    0.370    0.669    1.704   -1.120    0.183   -1.237   -1.049    1.181   -1.158    1.848    2.191    0.370   -0.129   -0.646   -1.382    0.309    2.785    3.984    1.237   -0.540    2.887    6.091    2.464    4.809
CD1=        7        5        0        1        1        7        8        2        3        2        5        0        1        0        1        1        4        9        3        0        2        1        1        3        7       13        3        3        1        4        2        4
CD2=        4        1        2        0        0        9        7        1        2        3        4        0        2        0        0        3        0        4        4        2        2        1        0        2        6        7        4        2        7       12        5       10
TGAGTTCAGCCCGTGGAGTTCGGCAAAATGCACTACATCCTGAGCACCGAGAATGGAGTGGTCGCCGCCGCGTCCTTTGGCGATATCGTGAAACAGCGCGGCGATGAAAATCAGCTCAGTTGACGGCAGGCGCGGCCAGACGTCCACACACAACGGATGGCGCTGGCGCGTTTCTTCACTGGCAAAACTCTCCAGTTTCAGCATCACGCGGATAGTATGTTCATCCACCGTGTAGGCGTGGAACAGATCAAACTGCATCTGCCCGACGATATGCGACCATTGCGGCATATACGCGCCGAGCACGCTATGGCGATGCATTGGCAATAGCCCGCGCCGCACCGCTCCGGGGTGACGCAGAATGCTCAAAAACAGTTTTCGTGCTTCCGGAATATTACACAGCGGTTGTTGCAGATGGCGACGGGCATGGCGTAACTGGCGCAGCGTGGTGGAGTAAATGCCGGTGATCGCACTGTTGTGCACCATGGTGTAGAACATACGCAAGATGGCTTCCGGCTGGCGCATAAATAGTGTTTCATCACGCAGGTCGATTAGCGTACCGCGTAGCTGAAACTCATCGTCGATTGGACGTGGTTTTTCGTCGGCGGGAAGGGCGAGGATGGCTTCATCGAA
KOK=       102
KK=  187982  LL=  188911  Z=    6.05  JJ=  187802  DL=   930
A===      111      112      113      114      121      123      124      131      132      133      134      141      143      144      211      213      214      223      224      231      233      234      243      244      313      314      323      333      334      343      413      433
B===      222      122      422      322      212      412      312      242      142      442      342      232      432      332      221      421      321      411      311      241      441      341      431      331      424      324      414      444      344      434      423      443
RRR=    6.061   12.146   -0.002    4.462   -0.797    8.881    5.699    0.332    1.356    8.263    5.191   -0.732    4.499    0.206    2.037   -0.662    1.409   22.082    1.443    0.474    0.194    0.057   -0.248   12.638    0.195   30.961    2.627    0.280    0.080   11.504    8.542    4.751
X1==    1.675    3.360   -0.013    1.395   -0.779    3.620    2.312   -0.721   -1.566    2.469    2.458    0.688    1.129   -0.205    5.430   -0.270   -0.923    5.998    1.833    1.027    0.158   -0.458    1.974    3.176   -0.193    7.772    1.376    0.877    0.244    3.989    3.122    2.117
X2==    3.619    3.615    0.147    3.199    1.023    2.453    2.465   -0.461   -0.866    3.346    2.112   -1.064    3.984   -1.002    0.375    2.453   -1.526    3.682    0.787    0.462    1.229   -0.125   -0.125    3.979   -1.012    3.984    1.909    0.320    0.327    2.884    2.736    2.245
CD1=        4        7        2        4        1        8        6        1        0        6        6        3        4        2       10        2        1       13        6        4        3        2        6        8        2       14        5        4        3        9        7        6
CD2=        9        8        3        8        4        6        6        2        1        8        6        1        9        1        3        6        0        7        3        3        4        2        2        8        1        9        5        3        3        7        7        6
AGGGCTGCTTTTGATGTCTGGTTCAAGGTTGTAGCTGGTGCCATGGTAACGCTGATGGCGCTGGTTCTGTTCTTCAACTTTCGCCGCGTAGAACTTGTCGGAAGGCCAGAATCCTTCGCTGAAAATATGTTTTTGCAGTTCGAGGAACAGCGCAACATCGCCAATTAATAAGCGGGATTCGATTAAATTGGTGGCGACGGTTAAATCCGATAACCCTTCCAGCATGCACTCTTCAAGCGTGCGCACGCTATGACCGACTTCCAGCTTTACATCCCAGAGCAGCGTTAACAGCTCGCCCACTTTTTGCGCCTGATCGTCCGGGAGCTTTTTACGGCTTAAAATCAGTAAATCGACGTCTGAAAGTGGATGCAGCTCGCCACGACCGTAGCCACCGACGGCGACCAATGCCAGGTCGGCAATCTGGCTGAATCCCGCTTCAATCCATAATCGTTGCAGGAGCTGGTCGATAAACTCGGTGCGCGCCTCAATCAACTGTTCTGCAGAGATCCCATTGTCAAAGGCATCACCCAGCCAACGCTGGAAAGTATCGATATGGGCTTTTATCCCACCGACGGTTAATTCATCACGGGGCCAGACGCATGGATTTTGCGGTTGACCGGGCAGGGTGGGGAGAGCGGTGTTTGCGTACTGTTCTGGAAGGGTATTCATTGTGCGCCACCCATAAGATTAAATTATCGCATTAAAAAAGCCGGCATTCGCCGGCTTCATCTTATTCGTCGTGCGAGATTATCGCCGGGATGGTGTCATCCTTGCGTAGCGTCAGAATTTCGCAGCCGTTATCAGTCACCACAATAGTATGCTCATATTGTGCAGACAAGCTGCGATCTTTGGTTTTTACCGTCCAGCCATCTTTCATGGTGCGGATCTCTTTTTTACCCGCGTTGACCATTGGCTCGATGGTGAACGTCA
KOK=       103
KK=  216002  LL=  216691  Z=    7.12  JJ=  215882  DL=   690
A===      111      112      113      114      121      123      124      131      132      133      134      141      143      144      211      213      214      223      224      231      233      234      243      244      313      314      323      333      334      343      413      433
B===      222      122      422      322      212      412      312      242      142      442      342      232      432      332      221      421      321      411      311      241      441      341      431      331      424      324      414      444      344      434      423      443
RRR=   46.466    0.894    0.248   15.374   -2.678   14.994    5.216   -0.174   -0.268    2.581   -0.815    0.878   -1.959   -0.246    0.443    0.086    0.353    2.386    4.015   -0.268   -0.151   -1.223   -1.743    0.093    0.061   12.410    0.973   -0.491   -0.922   20.025    1.212   25.636
X1==    5.445    2.808    0.545    3.670    2.101    4.106    1.596   -0.135    0.627    1.155   -0.713   -0.677   -0.713    0.182    1.393   -0.069   -0.628    2.133    2.454    0.627   -0.117   -0.663   -0.663    1.025   -0.183    2.851   -0.802    1.744   -0.749    6.964    3.564    4.159
X2==    8.534    0.318    0.454    4.189   -1.275    3.651    3.269    1.289   -0.428    2.234    1.143   -1.297    2.748   -1.350    0.318   -1.244   -0.562    1.119    1.636   -0.428    1.293    1.843    2.627    0.091   -0.331    4.353   -1.214   -0.281    1.232    2.876    0.340    6.163
CD1=       10        6        3        7        5        8        4        2        3        4        1        1        1        2        4        2        1        5        5        3        2        1        1        3        2        6        1        5        1       12        7        8
CD2=       12        2        2        7        0        6        6        3        1        4        3        0        5        0        2        0        1        3        4        1        3        4        5        2        1        7        0        1        3        5        2        9
CGCAAAACAGGCCAGAAGGATATATTTCAACATTTTGAATTTGCACGTTTTTTGTAGGCCGGATAAGGCGTTTACGCCGCATCCGGCAATGGTGCTCAACGCCTGATGCGACGCTGGCGCGTCTTATCATGCCTACAACCCCCCTCATACCTTAAGGCGGATAAGGCATTTACTTTATCACCGGGTCAAACCAACAAAGCGACCCGCCTTGATATAAATCCCAGGCTTCAGGTGCCCAACATACTGTAACTGCGTTTCTGGCTTAAACGCAGAGACATCACCAATACGCATATGCATCAGATCGGCAGGGCTAATCCAGCCCGATTGCGCCAGTGTAAGTGGATGCCCGGCTTTGGCAAAGGCATCCGTGACAAATTCCGAACAAAACCACGACTTTTTGTCTCCTTCGCCCACACTGCTTAACTGCGCTTTCGCCAGGCCGCTGACGCACTGTTGGCGAAAATCCTCGGAGAACGGATTCAGTGAGCACATCTGGCGAGTCACCATAAAGGGAATAAATTCGACAATGCCGCGATAGTTATAACCGCTATCTTTGATTTTATTGGCAAACGCGGTGATATCTGTGGCTTGTTGCGGGGTAAGATCCGGGACTCGTAAGACGAAAAGCTTATCACTATGCTTCATCGCTTTTTTAAGGGAAACGATCTGGACGCCAGCGCCTGTCGCTTC
KOK=       104
KK=  250622  LL=  251551  Z=    6.56  JJ=  250622  DL=   930
A===      111      112      113      114      121      123      124      131      132      133      134      141      143      144      211      213      214      223      224      231      233      234      243      244      313      314      323      333      334      343      413      433
B===      222      122      422      322      212      412      312      242      142      442      342      232      432      332      221      421      321      411      311      241      441      341      431      331      424      324      414      444      344      434      423      443
RRR=   63.102    5.714    0.168    0.005    0.068   25.331    8.470   -0.014    0.228   -0.696    0.238   -0.007    2.088   -0.023   -1.385    0.455    2.304    5.128    1.339    0.625    1.621    0.635   24.573    2.080   -3.570    0.430    1.480    0.755    1.941   22.678    1.266   11.235
X1==    8.773    1.826    0.222    0.243    0.489    7.396    4.234   -0.398   -0.300    4.238    0.096   -0.381    4.285    0.117   -0.848    0.341   -1.573    1.124    1.150    0.983   -1.037   -0.404    5.785    2.104   -1.116    0.096    1.424    0.497    2.245    5.690    0.694    2.819
X2==    7.193    3.128    0.757    0.019    0.139    3.425    2.001    0.036   -0.758   -0.164    2.494    0.019    0.487   -0.199    1.634    1.333   -1.465    4.560    1.164    0.636   -1.563   -1.573    4.248    0.989    3.200    4.500    1.039    1.518    0.865    3.986    1.825    3.986
CD1=       16        5        3        3        3       14        9        2        2       10        3        2       10        3        1        3        0        4        4        4        1        2       12        6        1        3        5        4        7       13        4        8
CD2=       11        6        3        2        2        7        5        2        1        2        6        2        3        2        4        4        0        9        4        3        0        0        9        4        7        9        4        5        4        9        5        9
TGCAGGTAAGCGCAATGGCGGACCAGATGCTGCTGGATTCCAAAAATCCGCAAAGCGCGGGCAACCGGCGCATTGAGATTATGGTGCTGACCAAAAGTGCGTCCGATACGCTGTATCAATACTTTGGTCAGCATGGGGATAAAGTGGTGCAGCCGCTGGTGCAAAAGCTGGATAAGCAGCAGGTGCTTTCGCAGCGAACGCGTTAAATGCTGAATCTTTACGCATTTCTCAAACCCTGAAATCACTGTATACTTTACCAGTGTTGAGAGGTGAGCAATGCGTAAAATCATTCATGTGGATATGGACTGCTTTTTCGCCGCAGTGGAGATGCGCGACAATCCCGCCCTGCGCGATATCCCTATTGCTATTGGCGGCAGCCGCGAACGTCGGGGGGTGATCAGCACCGCCAATTATCCCGCGCGTAAATTTGGCGTACGTAGCGCTATGCCGACAGGGATGGCGCTCAAATTATGCCCACATCTCACCTTGCTTCCGGGGCGCTTTGACGCCTACAAAGAAGCCTCAAATCATATCCGTGAAATCTTCTCGCGCTACACCTCGCGCATTGAACCGTTGTCACTGGATGAGGCTTATCTCGATGTCACCGATAGCGTCCATTGCCACGGTTCTGCGACCCTCATCGCCCAGGAAATCCGCCAGACAATCTTCAACGAGCTGCAACTGACGGCGTCTGCGGGCGTGGCACCAGTAAAGTTTCTCGCCAAAATCGCCTCCGACATGAATAAACCCAACGGCCAGTTTGTGATTACGCCGGCAGAAGTTCCGGCATTTTTACAAACCTTACCGCTGGCAAAAATCCCCGGCGTCGGCAAAGTCTCAGCGGCAAAACTGGAAGCGATGGGGCTGCGGACCTGCGGTGATGTACAAAAGTGTGATCTGGTGATGCTGCTTAAACGCTTTGGCAAATTT
KOK=       105
KK=  268412  LL=  269161  Z=    5.09  JJ=  267962  DL=   750
A===      111      112      113      114      121      123      124      131      132      133      134      141      143      144      211      213      214      223      224      231      233      234      243      244      313      314      323      333      334      343      413      433
B===      222      122      422      322      212      412      312      242      142      442      342      232      432      332      221      421      321      411      311      241      441      341      431      331      424      324      414      444      344      434      423      443
RRR=    6.254   11.457   -0.279    2.007    2.362   13.344    2.558   -0.326   -0.224    1.150   -0.170   -0.159    6.459   -0.922   -1.619    4.888    1.943    2.727    1.867   -3.043    0.590   -0.781   -0.026    0.031   -3.539   76.328    2.671    0.166    0.107   12.571    0.511    6.159
X1==    3.233    3.316   -0.238    0.614    1.260    3.790    2.768   -0.894   -0.199    0.946   -0.168   -0.772    2.521    1.410    1.260    1.795   -1.445    2.534    2.132   -0.864    1.647   -0.810   -0.129    0.748    2.856   10.586    2.292   -0.416    0.396    3.004    0.504    2.352
X2==    1.935    3.455    1.174    3.272    1.875    3.521    0.924    0.365    1.125    1.215    1.013    0.207    2.562   -0.654   -1.285    2.722   -1.344    1.076    0.876    3.521    0.358    0.964    0.200    0.041   -1.239    7.210    1.166   -0.399    0.270    4.185    1.013    2.619
CD1=        7        7        2        3        4        8        6        1        2        4        2        1        6        4        4        5        0        6        5        1        5        1        2        3        7       18        6        2        3        7        3        6
CD2=        4        6        3        6        4        6        3        2        3        3        3        2        5        1        0        5        0        3        3        6        2        3        2        2        0       11        3        1        2        7        3        5
ATGCAGCAGGCAGATTTTGCGGCTGATATTCTGCTTCTGCGCCGTGGACAACTGTCCCCCACCGCTGGTAGGTTCGGCCTTATCCGACTGGCTGATAACAAACAGCACCTTATGCCGGTATACCTCTCCAATCACCTGATGATAAAAATGTTCATCCACCGTCAGCGCCCGGTCATCGGCCTTAATCAGCCACAGTACCAGGTCGAGGCGAGGAAGCTGTTCGCGGTACAGCGCAGCATACTCGGTATCGCGAGCGCCACTTTCGCCCACGCCGGGCAGATCCATCAGCGTTATATAGCGGTCGCCGACTTGCAGGCGAAAGCGCAGTGGCTCACGTGTACAGGCCGCCACATCGCTGACCGGTGATATATCTCCGGCAAACAGGGCATTGCACAGACTGCTCTTCCCAACACCGGTTTTACCCATAATGCCGATCACTGGCTCGTAGTTAGTTAACTGGTTAATTTGCTGCAGAAGCCGCTCTGATACCCATTGCGGCAGATCAGCAAGCGATTGCTGAAACGACTTCAAACCTTCAGAATTATTCATCACTACTCCTCTGAAAAATAATAAAAAACGGTAGAATCGTGAGATTCCGCCGTTAATTGCGTATGTTCAGAGTGATGATATATATCTGAAGATTTTTTCAATCCTCTGCGCTTGAGGCAGCTGCGCGACTGCTGGCTCAGGCAATGAATGAGTTATAATAGCAGCATTTACTAACAGGGATTTATTGAGAGTATGAGCCGC
KOK=       106
KK=  284702  LL=  285331  Z=    5.04  JJ=  284582  DL=   630
A===      111      112      113      114      121      123      124      131      132      133      134      141      143      144      211      213      214      223      224      231      233      234      243      244      313      314      323      333      334      343      413      433
B===      222      122      422      322      212      412      312      242      142      442      342      232      432      332      221      421      321      411      311      241      441      341      431      331      424      324      414      444      344      434      423      443
RRR=    5.176   12.621   -0.369   -0.394   -0.101   -0.162   -1.219   11.240    0.219   -1.534    5.532    2.536    2.771    1.066   14.544   -1.544    1.462    0.568    1.028   14.606    0.327    0.537    6.635   -1.734    0.767   -0.471    1.810   -0.029   32.010   44.800    0.669   -1.512
X1==    1.272    3.242    0.322    3.103    2.363   -0.358    1.074    2.713    0.485    2.497    2.864    3.103    1.435    0.475    4.999   -1.202   -1.289   -1.134    2.115    3.857   -0.445    3.190    1.679    1.382   -0.563   -1.425   -1.254    0.083    4.002    6.746   -1.425   -0.801
X2==    4.069    3.894   -1.149   -0.127   -0.043    0.451   -1.135    4.143    0.451   -0.615    1.931    0.817    1.931    2.243    2.910    1.285   -1.135   -0.501    0.486    3.787   -0.736    0.168    3.953   -1.254   -1.362    0.331   -1.444   -0.348    7.999    6.641   -0.470    1.888
CD1=        3        5        2        6        4        1        3        5        2        5        6        6        4        3        7        0        0        0        4        6        1        6        4        4        1        0        0        2        8       12        0        1
CD2=        5        5        0        1        1        2        0        6        2        1        4        2        4        4        4        3        0        1        2        6        1        2        7        0        0        2        0        2       14       12        1        5
GCGGCGGGCCGTCCGGCACCGGCATGGAAGAGACCTACCAGCTCACCTCCGCGCTAAAGCATATCTCGTGGGGCAAGACGGTGTCGCTCATCACCGATGCGCGCTTCTCGGGCGTGTCGACGGGCGCCTGCTTCGGCCACGTGTCGCCGGAGGCGCTGGCGGGCGGGCCGATTGGCAAGCTGCGCGATAACGACATCATCGAGATTGCCGTGGATCGTCTGACGTTAACTGGCAGCGTGAACTTCATCGGCACCGCGGACAACCCGCTGACGCCGGAAGAGGGCGCGCGCGAGCTGGCGCGGCGGCAGACGCACCCGGACCTGCACGCCCACGACTTTTTGCCGGACGACACCCGGCTGTGGGCGGCACTGCAGTCGGTGAGCGGCGGCACCTGGAAAGGCTGTATTTATGACACCGATAAAATTATCGAGGTAATTAACGCCGGTAAAAAAGCGCTCGGAATTTAATTATTTTAAGAGATAAAACCGTCTGCGGAATATTTCCCGCAGACGGCTTTGTTGTTTTTGAAATTTATTAATTTAAACAATTAGTTGAGATATATCGTTGGCGTCACAAAAGCAAAATAACGTAATTCGGAAATAAGATATGACCATTGCTGGTTAATTGAAT
KOK=       107
KK=  290102  LL=  290491  Z=    4.72  JJ=  289502  DL=   390
A===      111      112      113      114      121      123      124      131      132      133      134      141      143      144      211      213      214      223      224      231      233      234      243      244      313      314      323      333      334      343      413      433
B===      222      122      422      322      212      412      312      242      142      442      342      232      432      332      221      421      321      411      311      241      441      341      431      331      424      324      414      444      344      434      423      443
RRR=   15.077    1.017   -0.952    4.738    0.718    2.306   -0.803   -0.075    0.029    1.067    0.030   -0.617    0.687   -0.177    0.547   -0.316    1.150   42.503    0.034   -0.060    0.004   -1.699   17.393    0.267   -1.659    6.652    3.930   -0.458   -0.355   -0.355   -0.705    1.115
X1==    2.723    0.628    2.170    2.051   -1.150    4.051   -1.051    0.170    0.051    0.391    2.304    2.051   -0.696    0.205    0.628    1.051   -1.051    6.705   -1.125    0.051    0.304   -0.795    4.205    1.091   -0.609    3.304    1.304    0.554    0.490    0.490   -0.696    0.490
X2==    5.538    1.619   -0.439    2.310   -0.625    0.569    0.764   -0.439    0.569    2.726    0.013   -0.301   -0.987   -0.864    0.871   -0.301   -1.094    6.339   -0.030   -1.171    0.013    2.136    4.136    0.244    2.726    2.013    3.013   -0.827   -0.724   -0.724    1.013    2.276
CD1=        4        2        3        3        0        5        0        1        1        1        3        3        0        1        2        2        0        8        0        1        1        0        5        2        0        4        2        1        1        1        0        1
CD2=       10        4        1        4        1        2        2        1        2        4        1        1        0        0        3        1        0        8        1        0        1        3        5        1        4        3        4        0        0        0        2        3
AAATGCGGCAACTTCGAAAGAGCAACGGGTACGAGTCGAGTCTTTTTCGAAGATGAGCGCGATGTTTTTACCGGTAAGCTTCTGTACTTCCTTGCCATTTTTTTTATCGGCTTTGAGCTGTGCGGCAAGGGTCAGCAGAGAAGTGAACTGTGCAGGGGTAAAGTCGAGCAGTTTCAGAAAGTGTTTTTTGTATAAATCGGACATTTTATCCTCGCATGGCGAACGCCACTTATTGAATTAAAATTCACTTTATATGTGTAATTATTCATTTGCAACCCCATTTCACAATTCTTTCTTACAAAGGTGGAGGCAAACCCGTCCGTGTGTGAAAATAATCGTATCTGCCTCCGATTCTCTGCAGAAGCAGAAAGACATTGGATCGAATTCTAC
KOK=       108
KK=  315332  LL=  316351  Z=    7.04  JJ=  315182  DL=  1020
A===      111      112      113      114      121      123      124      131      132      133      134      141      143      144      211      213      214      223      224      231      233      234      243      244      313      314      323      333      334      343      413      433
B===      222      122      422      322      212      412      312      242      142      442      342      232      432      332      221      421      321      411      311      241      441      341      431      331      424      324      414      444      344      434      423      443
RRR=   13.663    1.200    0.358   -1.297    1.738    9.149    5.474    1.176   -0.171   -0.006   17.542    0.329   10.323   -0.328    0.413   -1.436    1.320   14.548   -1.069    9.149   -1.720   -0.290   19.803    1.595    1.697   55.797    0.205    1.270   -0.736    6.032    3.385    8.342
X1==    3.722    0.711    0.276    1.920    0.711    2.596    2.993    0.906    0.553   -0.483    4.565   -0.487    5.141   -0.203   -0.711    4.638   -1.560    3.042   -0.736    2.596   -0.906    0.235    3.969    2.453    0.722    6.869   -0.255   -0.613   -0.198    3.660    1.686    3.109
X2==    3.670    1.687    1.298   -0.675    2.442    3.525    1.829    1.298   -0.310    0.012    3.842   -0.675    2.008    1.614   -0.581   -0.310   -0.846    4.782    1.451    3.525    1.898   -1.235    4.989    0.650    2.350    8.123   -0.806   -2.071    3.719    1.648    2.008    2.683
CD1=        8        3        3        6        3        6        7        4        3        2       11        2       12        3        1        9        0        6        1        6        1        3        9        7        4       15        2        2        3       10        6        9
CD2=        6        4        4        1        5        8        5        4        2        3        9        1        6        5        1        2        1       11        5        8        7        1       12        4        7       16        2        0       11        7        6        9
GCATTCGCCTGAATTTCGCAGTGAAGCCCTGAAGCTTGCTGAACGCATCGGTGTTACTGCCGCAGCCCGTGAACTCAGCCTGTATGAATCACAACTCTACAACTGGCGCAGTAAACAGCAAAATCAGCAGACGTCTTCTGAACGTGAACTGGAGATGTCTACCGAGATTGCACGTCTCAAACGCCAGCTGGCAGAACGGGATGAAGAGCTGGCTATCCTCCAAAAGGCCGCGACATACTTCGCGAAGCGCCTGAAATGAAGTATGTCTTTATTGAAAAACATCAGGCTGAGTTCAGCATCAAAGCAATGTGCCGCGTGCTCCGGGTGGCCCGCAGCGGCTGGTATACGTGGTGTCAGCGGCGGACAAGGATAAGCACGCGTCAGCAGTTCCGCCAACACTGCGACAGCGTTGTCCTCGCGGCTTTTACCCGGTCAAAACAGCGTTACGGTGCCCCACGCCTGACGGATGAACTGCGTGCTCAGGGTTACCCCTTTAACGTAAAAACCGTGGCGGCAAGCCTGCGCCGTCAGGGACTGAGGGCAAAGGCCTCCCGGAAGTTCAGCCCGGTCAGCTACCGCGCACACGGCCTGCCTGTGTCAGAAAATCTGTTGGAGCAGGATTTTTACGCCAGTGGCCCGAACCAGAAGTGGGCAGGAGACATCACGTACTTACGTACAGATGAAGGCTGGCTGTATCTGGCAGTGGTCATTGACCTGTGGTCACGTGCCGTTATTGGCTGGTCAATGTCGCCACGCATGACGGCGCAACTGGCCTGCGATGCCCTGCAGATGGCGCTGTGGCGGCGTAAGAGGCCCCGGAACGTTATCGTTCACACGGACCGTGGAGGCCAGTACTGTTCAGCAGATTATCAGGCGCAACTGAAGCGGCATAATCTGCGTGGAAGTATGAGCGCAAAAGGTTGCTGCTACGATAATGCCTGCGTGGAAAGCTTCTTTCATTCGCTGAAAGTGGAATGTATCCATGGAGAACACTTTATCAGCCGGGAAATAATGCGGGCA
KOK=       109
KK=  320822  LL=  321601  Z=    5.61  JJ=  320462  DL=   780
A===      111      112      113      114      121      123      124      131      132      133      134      141      143      144      211      213      214      223      224      231      233      234      243      244      313      314      323      333      334      343      413      433
B===      222      122      422      322      212      412      312      242      142      442      342      232      432      332      221      421      321      411      311      241      441      341      431      331      424      324      414      444      344      434      423      443
RRR=   43.514    5.558    0.091    0.169    1.085    2.137    6.142    0.051    1.051    0.068   -0.082   -0.083    0.067   -0.046   -0.236    1.051   -0.186   -0.115   14.256    2.777    1.665   -0.139    0.502   13.371    1.237    1.992    0.065   36.286    4.349    2.189    0.067   -2.196
X1==    8.606    1.782    0.066   -0.849    1.194    1.392    2.333    0.066    0.684   -1.150   -0.446   -0.179    0.361    0.117    1.194    0.684    1.683   -0.111    4.058    0.684    2.223    0.273    0.273    4.348    0.608    1.169    2.223    7.104    1.886    3.834    0.361    1.886
X2==    5.057    3.119    1.389   -0.199    0.908    1.535    2.632    0.778    1.535   -0.059    0.185    0.466    0.185   -0.397   -0.197    1.535   -0.111    1.033    3.513    4.057    0.749   -0.510    1.839    3.075    2.035    1.704    0.029    5.108    2.306    0.571    0.185   -1.164
CD1=       17        6        2        1        5        4        6        2        3        0        1        2        2        2        5        3        5        2        9        3        4        2        2        8        2        3        4        8        3        5        2        3
CD2=       13        9        5        2        5        5        6        4        5        2        2        3        2        1        3        5        2        4        7        9        3        1        4        5        5        4        2        8        4        2        2        0
TGGCCAGCATCGCTCACATGTCCCGGGCAAGTTTTGCCCAGCTTTTCCGTGATGTTTCCGGAACCACGCCGCTGGCTGTATTAACAAAGTTGCGTCTACAAATAGCGGCCCAGATGTTTTCCCGGGAAACGCTCCCTGTTGTGGTGATCGCTGAGTCAGTAGGCTATGCCAGTGAATCATCTTTTCACAAGGCGTTTGTCCGCGAGTTTGGTTGTACCCCGGGAGAATATCGGGAAAGGGTCAGACAGCTTGCACCCTGAATAAAACCGCCAGAAATCAGGGCAAAGATAATCCGCATTCCGGGAGTTGTGAGCCTTTCAACTATTTCTATTTCCAACGGTGGTTTGGGCTTTATATATTTTTTCTGATGGACTCTAGCTCAGTTTTTAAATAAAAATGCAAACTAAATTGCTTCAATTAAATAAAATCCCGACTATTACTTGATACGTGATTATTGTCGGTGATTTTTTTGTACACCATCAGTGTATATCTCAATAACCCCTGAATAAGTAGCTCTGAATAGGTATAAGGGATGTAGCCATTTTTAAATGGATTTCTTATGCCAAAAATGATCGTCGATTTCCCCATAAAATGTGAGCGATGCCGAAAGAAATAAAATTAGTTATTGCATTTGACGTTTGGATGAAAGATTATCATTTGTCATACAAATGAGGGGTGGTATGTTGCTAGCCAATTAAAAAAGAACGCCATATTTATTGATGATTGATCCCCCGGTGGGGGGGAAACATCGGGCATAAATGGGCATGAAGTAATGGAGTA
KOK=       110
KK=  326012  LL=  326791  Z=    4.86  JJ=  325982  DL=   780
A===      111      112      113      114      121      123      124      131      132      133      134      141      143      144      211      213      214      223      224      231      233      234      243      244      313      314      323      333      334      343      413      433
B===      222      122      422      322      212      412      312      242      142      442      342      232      432      332      221      421      321      411      311      241      441      341      431      331      424      324      414      444      344      434      423      443
RRR=   36.279   20.066    0.575    0.759   -3.329    6.211    6.596    0.784   -0.585    7.952    1.478    1.703   -0.655    0.409   -0.577   -0.818    1.703    3.316   -0.097   -0.585   -0.761   -1.135   -0.007    0.672    6.159   51.319    1.578    1.398   -6.813   15.883    3.050   16.015
X1==    6.653    7.404    0.109   -0.602    3.114    2.998    2.334   -0.630   -1.387    2.795    2.237   -1.352   -0.317   -0.279    0.540   -0.656   -1.368    7.261    0.078   -1.387   -1.013   -1.614    0.910    0.326    2.165    7.344    2.100   -1.370   -1.337    4.108    2.237    7.920
X2==    5.453    2.710    5.279   -1.260   -1.069    2.072    2.826   -1.243    0.422    2.845    0.661   -1.260    2.067   -1.468   -1.069    1.247   -1.245    0.457   -1.230    0.422    0.751    0.703   -0.008    2.060    2.845    6.987    0.751   -1.020    5.096    3.866    1.364    2.022
CD1=        9       10        2        1        5        6        5        1        0        7        6        0        2        2        2        1        0       12        2        0        1        0        4        3        6       14        6        1        1       11        6       18
CD2=        7        4        8        0        0        4        5        0        2        6        3        0        5        0        0        3        0        2        0        2        3        3        2        5        6       12        3        1       11        9        4        6
AAACAGAATCGCCGGATGCTGGTGCGGGTCGCGGGATTTAATCCGCACATGCCCACGGCTTGGCGAGCGCATTGAGCCGACGTGGCACTGGAAACCGTGCTCTTTCACTGCATTCGAGCCGTTATAGTTAATCGCTACTGGCAGGAAATGGTACTGAATATTCGGCCACGCAAATTCCTCACGGCTGCGAATAAATCCACCTGCTTCAAAGTGGTTGCTGGCACCAACGCCAGTGCCGCCAAACAGCCACTCCGCACCGATTTTCGGCTGGTTCCACCACTGCAGGGCAGGGTAGAGGGAAACCGGTTCTTTGCACTCATATTGCAGATACATCTCCAGATGATCCTGAAGATTTTCGCCGACGCCGGGTAATTCATGCACCAGCGGAATATCAAACTCCGCCAGCAGTTCAGCGTTGCCGACGCCGGAGCGTTGCAGGATCTGCGGTGAGGCAATCGCGCCTGCACATAACAGCACTTCTTTGTTGGCCGTTGCGCGGGTTGGGATGGTGCTGTCGCCTTCCAGCCATTCGACGCCCACCGCGCGTTTGCCGTCAAAAATGATGTGATCGGTCATAGCGTGAGTACGAATGGTCAGGTTAGGACGCGATTTGGCCTGATCGAGATAGCCACGCGCGGTGCTGGCGCGACGGCCCTGCGGCGTGACGGTGCGATCCATCGGACCAAAACCTTCCTGCTGATAACCGTTGAGATCGTCCGTGCGCGGGTAGCCCGCCTGCACGCCCGCTTCAATCATCGCTTCAAACAGCGGATTGACGCC
KOK=       111
KK=  345122  LL=  346231  Z=    5.08  JJ=  345062  DL=  1110
A===      111      112      113      114      121      123      124      131      132      133      134      141      143      144      211      213      214      223      224      231      233      234      243      244      313      314      323      333      334      343      413      433
B===      222      122      422      322      212      412      312      242      142      442      342      232      432      332      221      421      321      411      311      241      441      341      431      331      424      324      414      444      344      434      423      443
RRR=   29.275   -0.014   -1.250    5.187    0.859    1.249   13.885    0.259    0.078   -0.118   -0.717    1.589   -0.415   -0.045   12.675   -0.503   -0.217   -0.611   31.217    6.616   -0.208    1.123    2.763   11.726    6.445    1.088   -0.165    4.750   -1.920   31.969   -0.266    7.908
X1==    7.851    0.042   -0.600    1.861    0.552    1.620    2.756    0.384    0.484    0.882    0.882    2.353   -0.762    0.334    3.104   -0.652    0.484    1.740    6.334    3.324   -0.335    0.930    0.930    2.828    1.977    0.334    0.297    1.998   -0.442    5.658    1.977    2.608
X2==    3.729   -0.341    2.084    2.788    1.555    0.771    5.038    0.675    0.161   -0.134   -0.813    0.675    0.544   -0.134    4.084    0.771   -0.448   -0.351    4.929    1.990    0.620    1.208    2.971    4.146    3.260    3.260   -0.556    2.378    4.341    5.650   -0.134    3.032
CD1=       23        4        3        8        5        6        8        5        4        5        5        9        2        4       10        2        4        5       12        9        2        4        4        7        7        4        3        6        2       12        7        7
CD2=        7        2        5        6        5        4       11        3        3        2        1        3        3        2        9        4        2        3       13        6        4        5        8       10        7        7        2        6        9       11        2        7
TCGGCGACACTTCGCTTAAAAAAGCACCAGTAGTGGTTTCGCAGCCATGCGGTGTATAAAAAATGATCTCATGCAGATGTTTTGTGAATGTGTTGGTTGACATTCATATGAAAAAAATCATAATTCCATCATGTTTGTGTGGGGTCTTTTCTGTATCTTACGCATCGCACTCAAGCCTGACAGAAAATATGCTGTAAGGCTCATATCAAAAACCGCCATTAGCTCATCAGGAAGAGCAGACGACAACCAGGATTGTTGTATGGTACGGGGTTCGAGGCCTCGATGGCGGTCCAACTTTTCAAAACTCTTCTGAATCAGATCCCCTTATTATCATCCCTGCAAAGTGGAACATTGCCATTGTTTGGCTATTCAGGATGGGGCAGACCAATGAAAAAAGCCCACACAGGGGAGAGTGGGCTGAAATGGGAAGCTAAAGACTCAAGTAAACTTATCGGAAATAAGGACCACGCATTACGGGGGCTATCATCGCCGATGGCCGTGATTCGGCAAATCAGGTTGATTACGTAGAGAGTAAATTATCTGCTCACCGCTGCGTCACCCCTTCGTAAATCAGGCGTAGCGCGAATACACCAATAATTGCACCAATAACCCGACTGGCAACGCGTTGCATACGCCCATAAGCACGACGCACAGCGGGCAAAGAAAACGCCTGACTAAGAAAAACTCGCCAGATAATTGATGCGAGCACAATCCCCGCCCAGGCCATTAAACGTGCCCATGTTGGTGTTTCGGCATTTAATGTTACTGAGAAAATACTGATAAAAAATAAAACGGTTTGCGGGTTAGAGAGATCGGTAATTAATCCGCGGCGAAAAAAGACATACCAGGGGGCGCTAATCGGTTGTTGTAGTGTGCTCATTTGCGGTGTTGACTGGCGGCGCATGCTGCACCACGCAAACCATAAGAGATAAGCGCCGCCGACGATTCTGATAAGCGAAAAAATCTCCTCACACTGCGTAATTAGCGTTGCAAGACCAAACAAACCCAACCCGGAATAAAATGCATCGCCCAGCGCCACGCCCAGCCCGGTCAGCACCCCTGCGCGTCGACCGGAAGCCAGGCTGGTTTGTACTACCACAAAGAGATTGG
KOK=       112
KK=  352202  LL=  353371  Z=    6.16  JJ=  352202  DL=  1170
A===      111      112      113      114      121      123      124      131      132      133      134      141      143      144      211      213      214      223      224      231      233      234      243      244      313      314      323      333      334      343      413      433
B===      222      122      422      322      212      412      312      242      142      442      342      232      432      332      221      421      321      411      311      241      441      341      431      331      424      324      414      444      344      434      423      443
RRR=   51.467   29.255    2.239    0.477   -1.068   27.496    3.927    0.427    0.395    2.129    0.481   -0.352    1.308    3.407    0.081   -1.573    1.650   13.506    2.978    0.624    1.501   -0.313   -0.080   -0.182   15.255   52.499    7.333    0.121   -2.820   60.158   11.962    6.449
X1==    7.262    2.629    2.653   -0.500   -0.793    3.993    2.582   -0.420   -0.376    1.551    0.318   -1.098    0.863   -1.918   -0.108    1.497   -1.670    2.204    2.056   -0.376   -1.785    1.488    0.380    0.268    2.672    7.412    1.630   -0.460    4.422    8.405    5.774    4.920
X2==    7.087   11.127    0.844   -0.953    1.347    6.885    1.521   -1.016   -1.051    1.373    1.515    0.321    1.515   -1.776   -0.748   -1.051   -0.988    6.129    1.448   -1.661   -0.841   -0.210   -0.210   -0.677    5.709    7.083    4.497   -0.263   -0.638    7.157    2.072    1.311
CD1=       13        6        7        2        1        9        7        2        2        6        4        1        5        0        2        5        0        6        6        2        0        6        4        4        8       17        6        3       13       21       14       14
CD2=       12       18        4        1        4       14        5        1        1        6        6        3        6        0        1        1        1       13        5        0        2        3        3        2       14       16       12        4        3       19        7        7
CGCATCATCGACAAAAAAGGGCCGCTCAATAACCCGGCAGACCGCGATCACTGCATTCAGTACATGGTGGCGATCCCGCTGCTATTCGGGCGCTTAACGGCGGCAGATTACGAGGACAACGTTGCGCAAGATAAACGCATTGACGCCCTGCGCGAGAAGATCAATTGCTTTGAAGATCCGGCATTTACCGCTGACTACCACGACCCGGAAAAACGCGCCATCGCCAATGCCATTACCCTTGAGTTCACCGACGGCACACGATTTGAAGAAGTGGTGGTGGAGTACCCCATTGGTCATGCTCGCCGCCGTCAGGATGGTATTCCGAAACTGGTCGATAAATTCAAAATCAATCTCGCGCGCCAGTTCCCGACTCGCCAACAGCAGCGCATTCTGGAGGTTTCTCTCGACAGAGCTCGCCTGGAACAGATGCCGGTCAATGAGTATCTCGACCTGTACGTCATTTAAGTAAACGGCGGTAAGGCGTAAGTTCAACAGGAGAGCATTATGTCTTTTAGCGAATTTTATCAGCGTTCGATTAACGAACCGGAGCAGTTCTGGGCCGAGCAGGCCCGGCGTATTGACTGGCAGACGCCCTTTACGCAAACGCTCGATCACAGCAATCCGCCGTTTGCCCGTTGGTTTTGTGAAGGCCGAACCAACTTGTGCCACAACGCCATCGACCGCTGGCTGGAGAAACAGCCAGAGGCGCTGGCGCTGATTGCCGTCTCTTCGGAAACAGAAGAAGAGCGCACCTTTACCTTTCGTCAGCTGCATGACGAAGTGAACGCGGTGGCCTCAATGTTGCGTTCATTGGGTGTGCAGCGCGGCGATCGGGTGCTGGTGTATATGCCGATGATTGCCGAAGCGCATATTACTCTGCTGGCCTGCGCGCGCATTGGCGCTATTCACTCGGTGGTGTTTGGTGGATTTGCCTCGCACAGCGTGGCGGCGCGAATTGATGACGCTAAACCGGTGCTGATTGTCTCGGCTGATGCCGGAGCGCGCGGTGGCAAAATCATTCCCTATAAAAAATTGCTCGACGATGCGATAAGTCAGGCGCAGCACCAGCCACGCCATGTTTTGCTGGTGGATCGCGGGCTGGCGAAAATGGCGCGCGTCAGCGGGCGGGATGTCGATTTCGCGTCGTTGCGCCATCAACACATCGGCGCG
KOK=       113
KK=  354212  LL=  354991  Z=    4.98  JJ=  354182  DL=   780
A===      111      112      113      114      121      123      124      131      132      133      134      141      143      144      211      213      214      223      224      231      233      234      243      244      313      314      323      333      334      343      413      433
B===      222      122      422      322      212      412      312      242      142      442      342      232      432      332      221      421      321      411      311      241      441      341      431      331      424      324      414      444      344      434      423      443
RRR=   35.778    3.003    0.595   -1.078    0.265   23.093    5.615   -0.100   -0.184    0.507    1.371   -0.127   -0.748   -0.336   -0.299    0.582   -0.198    1.367    0.770   -0.084    2.075   -0.755   -2.682   -0.197   10.556   18.975    0.427    0.159    1.005   41.712    3.772    0.667
X1==    5.776    0.545    1.315    1.681    1.406    2.950    2.395    0.475   -0.383   -0.433    3.736   -1.343    0.808   -0.230   -0.315   -0.383    0.145    0.426    0.865    0.451    1.163    2.956    2.956   -0.254    3.634    4.468    0.356    0.287    2.109    4.944    2.272    1.400
X2==    6.194    5.509    0.453   -0.641    0.188    7.828    2.345   -0.210    0.482   -1.171    0.367    0.095   -0.926    1.462    0.948   -1.521   -1.365    3.205    0.891   -0.186    1.784   -0.255   -0.907    0.774    2.905    4.247    1.197    0.556    0.476    8.437    1.660    0.476
CD1=        8        2        3        4        3        5        5        2        1        1        7        0        3        2        1        1        2        2        3        2        3        6        6        2        6        8        2        2        5        9        5        4
CD2=       10        9        3        1        2       14        5        2        3        1        3        2        1        4        3        0        0        7        3        2        6        2        1        3        8        9        5        5        4       18        5        4
CATCGGCTGGGGACGCGCGAGATTGAAGAGAGTATCTCCAGCCATCCGGGCGTTGCCGAAGTGGCGGTGGTTGGGGTGAAAGATGCGCTGAAAGGGCAGGTGGCGGTGGCGTTTGTCATTCCGAAAGAGAGCGACAGTCTGGAAGATCGTGATGTGGCGCACTCGCAAGAGAAGGCGATTATGGCGCTGGTGGACAGCCAGATTGGCAACTTTGGCCGCCCGGCGCACGTCTGGTTTGTCTCGCAATTGCCAAAAACGCGATCCGGAAAAATGCTGCGCCGCACGATCCAGGCGATTTGCGAAGGACGCGATCCTGGAGATCTGACGACCATTGATGATCCTGCGTCGTTGGATCAGATCCGCCAGGCGATGGAAGAGTAGGTTATTGTCGGATGCGTCGCGCGGTGCATCCGGCACTGTGTGCCGATGCCTGATGCGACGCTGACGCGTTTTATCATGCCTACGGACCTGAACCGTAGGTCGGATAAGGCGCTCGCGTCGCATCCGACACCATGCTCAGATGCCTGATGCGACGCTGACGCGTCTTATCAGGCCTACCCACTGTTTTTACACCGATAATTTTTCCCCCACCTTTTTGCACTCATTCATATAAAAAATATATTTCCCCACGAAAACGATTGCTTTTTATCTTCAGATGAATAGAATGCGGCGGATTTTTTGGGTTTCAAACAGCAAAAAGGGGGAATTTCGTGTCGCAAGATAACAACTTTAGCCAGGGGCCAGTCCCGCAGTCGGCGCGGAAAGGGGTATTGGCATTGA
KOK=       114
KK=  357002  LL=  358051  Z=    5.02  JJ=  356942  DL=  1050
A===      111      112      113      114      121      123      124      131      132      133      134      141      143      144      211      213      214      223      224      231      233      234      243      244      313      314      323      333      334      343      413      433
B===      222      122      422      322      212      412      312      242      142      442      342      232      432      332      221      421      321      411      311      241      441      341      431      331      424      324      414      444      344      434      423      443
RRR=    5.569   38.561    3.279   -0.643   -1.317   11.098    9.164   -1.933   -0.179   -0.868   12.447   -0.226    4.069   -0.491   -0.375    2.313   -0.474    0.390    5.945   -0.439    0.806    0.538    3.019    1.263    1.456   44.315    0.367   -0.201    5.136   13.402   -0.240   15.529
X1==    2.109    6.472    3.673    1.730   -0.696    2.434    4.445   -0.900    0.450    0.724    3.159   -0.892    3.764   -0.461   -0.696    1.112    0.463    0.494    1.178   -0.211    0.775   -0.435    1.402    0.804    1.327    5.579    0.775   -1.277    4.317    5.993   -0.471    3.200
X2==    2.640    5.958    0.893   -0.372    1.894    4.559    2.062    2.147   -0.398   -1.198    3.940    0.253    1.081    1.065    0.539    2.081   -1.025    0.790    5.045    2.081    1.040   -1.236    2.153    1.570    1.097    7.943    0.473    0.157    1.190    2.236    0.509    4.853
CD1=        5       11        8        5        1        6        9        1        3        4        8        1        9        2        1        4        3        3        4        2        4        2        5        4        5       12        4        1       11       14        2        9
CD2=        6       11        4        2        5       10        6        6        2        1       10        3        5        5        3        6        1        4       11        6        5        1        7        6        5       17        4        4        6        8        4       13
CTGGTCAATATTCATCTGCAAGGACGTTTCGATACGTATCCAAAACGTCGCGGCATCACGCGCGTTAAAGAGATGCTGGAGTCCGGCATTAACGTCTGCTTTGGTCACGATGATGTCTTCGATCCGTGGTATCCGCTGGGAACGGCGAATATGCTGCAAGTGCTGCATATGGGGCTGCATGTTTGCCAGTTGATGGGCTACGGGCAGATTAACGATGGCCTGAATTTAATCACCCACCACAGCGCAAGGACGTTGAATTTGCAGGATTACGGCATTGCCGCCGGAAACAGCGCCAACCTGATTATCCTGCCGGCTGAAAATGGGTTTGATGCGCTGCGCCGTCAGGTTCCGGTACGTTATTCGGTACGTGGCGGCAAGGTGATTGCCAGCACACAACCGGCACAAACCACCGTATATCTGGAGCAGCCAGAAGCCATCGATTACAAACGTTGAACGACTGGGTTACAGCGAGCTTAGTTTATGCCGGATGCGGCGTGAACGCCTTATCCGGCCTACGTAGAGCACTGAACTCGTAGGCCTGATAAGCGTAGCGCATCAGGCAATTCCAGCCGCTGATCTGTGTCAGCGGCTACCGTGATTCATTCCCGCCAACAACCGCGCATTCCTCCAACGCCATGTGCAAAAATGCCTTCGCAGCGGCTGTCTGCCAGCTGTAGTTTATGCCGGATGCGGCGTGAACGCCTTATCCGGCCTACGTAGAGCACTGAACTCGTAGGCCTGATAAGCGTAGCGCATCAGGCAATTCCAGCCGCAGACCTGTGTCAGCGGCTACCGTGATTCATTTCCGCCAACAACCGCGCATTTATCCAACGCCATGTGCAAAAATGCCTTCGCGGCGGCTGTCTGCCAGCTATTTTTCCGCCGCAACAAAACCGCCGTTCTCTCCAGTAGTGGCGGGGCAAGAGAAATAGCTTTAAGCCCGTCATGTTGTGTGGCAATCGCTGCTGGTAACAATGTGGAAAGGGAAGTGCGGCGAATCAGCTCCAGAACCGCGCTAATTGAGTTCGCCTCAATGACCACCTGTGGATG
KOK=       115
KK=  359252  LL=  360361  Z=    5.85  JJ=  359162  DL=  1110
A===      111      112      113      114      121      123      124      131      132      133      134      141      143      144      211      213      214      223      224      231      233      234      243      244      313      314      323      333      334      343      413      433
B===      222      122      422      322      212      412      312      242      142      442      342      232      432      332      221      421      321      411      311      241      441      341      431      331      424      324      414      444      344      434      423      443
RRR=   20.495   11.940    0.093   -0.109    0.053    6.113    0.473   -0.041    0.343    6.832   -1.688    1.434    7.570    0.001    0.111   -0.877    0.523    8.255    2.298    9.657    0.863   -0.462   24.778   10.842    3.745   14.072    0.057    0.687    0.171   18.815    9.487   17.232
X1==    7.207    1.486    1.871   -0.166    0.043    2.162    1.510   -0.826   -0.354    4.741   -1.151   -0.837    2.945    0.002    0.043    0.904   -1.620    1.789    4.100    2.791   -0.759    0.865    6.871    3.559    1.212    2.945    1.436   -1.477    2.595    3.616    4.701    4.127
X2==    2.844    8.036    0.050    0.660    1.233    2.827    0.313    0.050   -0.970    1.441    1.466   -1.713    2.570    0.382    2.594   -0.970   -0.323    4.614    0.561    3.460   -1.138   -0.535    3.606    3.046    3.089    4.778    0.040   -0.465    0.066    5.203    2.018    4.176
CD1=       11        4        5        2        2        6        5        1        2       11        1        1        8        3        2        4        0        6       10        7        2        5       16       10        5        8        6        1        9       11       11       12
CD2=        7       14        3        4        4        7        3        3        1        6        6        0        8        4        6        1        2        9        3        8        1        2        9        8        9       12        3        3        4       14        7       12
AACGTCATTGCTCAGTTGGCTAATTTGCAAACTCATCCATCGGTGCGCCTGGCGCTCGAAGAGGGGCGGATCGCCCTGCACGGCTGGGTCTACGACATTGAAAGCGGCAGCATCGCAGCTTTTGACGGCGCAACCCGCCAGTTTGTGCCACTGGCCGCTAATCCTCGCGTTTGTGCCATACCGCTACGCCAACCGACCGCAGCGTAACCTTATTTTTAAACCATCAGGAGTTCCACCATGATTCAGTCACAAATTAACCGCAATATTCGTCTTGATCTTGCCGATGCCATTTTGCTCAGCAAAGCTAAAAAAGATCTCTCATTTGCCGAGATTGCCGACGGCACCGGTCTGGCAGAAGCCTTTGTAACCGCGGCTTTGCTGGGTCAGCAGGCGCTTCCTGCCGACGCCGCCCGCCTGGTCGGGGCGAAGCTGGATCTCGACGAAGACTCCATTCTACTGTTGCAGATGATTCCACTGCGTGGCTGCATTGATGACCGTATTCCAACTGACCCAACGATGTATCGTTTCTATGAAATGTTGCAGGTGTACGGTACAACCCTGAAAGCGTTGGTTCATGAGAAATTTGGCGATGGCATTATTAGCGCGATTAACTTCAAACTCGACGTTAAGAAAGTGGCGGACCCGGAAGGTGGCGAACGTGCGGTCATCACCTTAGATGGTAAATATCTGCCGACCAAACCGTTCTGACAGCCATGCGCAACCATCAAAAGACGTTCACGATGCTGCTGGTACTGGTGCTGATTGGTCTTAATATGCGACCACTGCTCACCTCCGTCGGGCCACTGCTACCGCAATTGCGCCAGGCGAGCGGAATGAGCTTTAGCGTGGCTGCCCTGTTGACCGCTCTGCCGGTGGTTACCATGGGCGGGCTGGCGCTGGCCGGAAGCTGGCTTCATCAGCATGTCAGCGAACGTCGCAGTGTCGCCATCAGTCTGTTGCTGATTGCCGTCGGTGCATTGATGCGTGAGCTTTACCCGCAAAGTGCGCTGCTGCTTAGCAGCGCACTGCTTGGTGGGGTGGGGATCGGCATCATTCAGGCGGTGATGCCTTCGGTGATTAAACGGCGGTTTCAGCAGCGCACGCCACTGG
KOK=       116
KK=  366362  LL=  367351  Z=    5.99  JJ=  366182  DL=   990
A===      111      112      113      114      121      123      124      131      132      133      134      141      143      144      211      213      214      223      224      231      233      234      243      244      313      314      323      333      334      343      413      433
B===      222      122      422      322      212      412      312      242      142      442      342      232      432      332      221      421      321      411      311      241      441      341      431      331      424      324      414      444      344      434      423      443
RRR=    6.219   22.192    1.704   -0.167   -0.589   14.945    1.259    0.017    1.190    5.457    0.200   -0.987    1.613    2.868   -1.480    0.228    2.249   -2.479   15.931   -1.433   -2.738    0.731    0.104    0.206    3.763   79.066    0.148   -0.027   -2.512   24.938    6.164   22.546
X1==    1.367    4.948    2.150    0.254    1.406    4.099    0.286    0.267    1.566    0.994   -0.701    1.505    0.977   -1.826    3.531   -0.334   -1.607    3.526    7.323   -0.967   -1.230    0.455   -0.110   -0.685    3.800   11.604    0.469   -0.026   -1.542    7.467    2.096    4.464
X2==    4.549    4.485    0.793   -0.656   -0.419    3.646    4.394    0.064    0.760    5.492   -0.286   -0.656    1.651   -1.571   -0.419   -0.683   -1.400   -0.703    2.175    1.482    2.227    1.607   -0.952   -0.302    0.990    6.814    0.315    1.042    1.629    3.340    2.941    5.051
CD1=        4        9        6        3        4        9        3        3        5        5        2        5        5        0        7        2        0        8       14        1        1        4        3        2       10       24        4        4        1       19        7       13
CD2=        7        7        3        1        1        7        8        2        3       11        2        1        5        0        1        1        0        1        5        4        6        5        1        2        4       13        3        5        6        9        7       12
GGAAGCATAAAGTGTAAAGCCTGGGGTGCCTAATGAGTGAGCTAACTCACATTAATTGCGTTGCGCTCACTGCCCGCTTTCCAGTCGGGAAACCTGTCGTGCCAGCTGCATTAATGAATCGGCCAACGCGCGGGGAGAGGCGGTTTGCGTATTGGGCGCCAGGGTGGTTTTTCTTTTCACCAGTGAGACGGGCAACAGCTGATTGCCCTTCACCGCCTGGCCCTGAGAGAGTTGCAGCAAGCGGTCCACGCTGGTTTGCCCCAGCAGGCGAAAATCCTGTTTGATGGTGGTTAACGGCGGGATATAACATGAGCTGTCTTCGGTATCGTCGTATCCCACTACCGAGATATCCGCACCAACGCGCAGCCCGGACTCGGTAATGGCGCGCATTGCGCCCAGCGCCATCTGATCGTTGGCAACCAGCATCGCAGTGGGAACGATGCCCTCATTCAGCATTTGCATGGTTTGTTGAAAACCGGACATGGCACTCCAGTCGCCTTCCCGTTCCGCTATCGGCTGAATTTGATTGCGAGTGAGATATTTATGCCAGCCAGCCAGACGCAGACGCGCCGAGACAGAACTTAATGGGCCCGCTAACAGCGCGATTTGCTGGTGACCCAATGCGACCAGATGCTCCACGCCCAGTCGCGTACCGTCTTCATGGGAGAAAATAATACTGTTGATGGGTGTCTGGTCAGAGACATCAAGAAATAACGCCGGAACATTAGTGCAGGCAGCTTCCACAGCAATGGCATCCTGGTCATCCAGCGGATAGTTAATGATCAGCCCACTGACGCGTTGCGCGAGAAGATTGTGCACCGCCGCTTTACAGGCTTCGACGCCGCTTCGTTCTACCATCGACACCACCACGCTGGCACCCAGTTGATCGGCGCGAGATTTAATCGCCGCGACAATTTGCGACGGCGCGTGCAGGGCCAGACTGGAGGTGGCAACGCCAATCAGCAACGACTGTTTGCCCGCCAGTTGTTG
KOK=       117
KK=  374582  LL=  375511  Z=    6.47  JJ=  374342  DL=   930
A===      111      112      113      114      121      123      124      131      132      133      134      141      143      144      211      213      214      223      224      231      233      234      243      244      313      314      323      333      334      343      413      433
B===      222      122      422      322      212      412      312      242      142      442      342      232      432      332      221      421      321      411      311      241      441      341      431      331      424      324      414      444      344      434      423      443
RRR=    1.310    3.982    5.946    0.458    3.982   34.428    8.224    0.164   -0.067   -0.114    8.228    0.730   -0.156    0.200    2.289    4.479    0.054    3.143   -0.771    4.479    0.224    1.189    1.538    0.861    0.243   12.333    0.113    0.555    4.054   24.565    4.996   26.825
X1==    1.890    1.624    2.979   -0.505    1.624    4.966    3.019   -0.370    0.271   -0.690    3.891    1.849    1.192    0.288    0.713    2.619    0.085    1.539    1.261    2.619    0.507    0.908    2.170   -0.544    1.469    1.867   -0.166   -0.409    2.303    3.464    3.216    5.206
X2==    0.693    2.452    1.996   -0.907    2.452    6.932    2.724   -0.445   -0.248    0.165    2.115    0.394   -0.131    0.697    3.209    1.710    0.635    2.043   -0.611    1.710    0.442    1.309    0.709   -1.584    0.165    6.606   -0.684   -1.355    1.761    7.092    1.553    5.153
CD1=        3        3        5        1        3        8        6        1        2        1        8        4        4        3        2        5        2        4        4        5        3        4        6        2        4        5        2        2        7        9        7       12
CD2=        3        5        6        1        5       13        6        2        2        4        7        3        3        4        6        5        3        5        1        5        4        5        4        0        4       15        2        2        8       19        6       15
TTTATTGCCGCCGCGGATAAACTGGGCTGGCAGCATGGGACCGATCTCTATGCGTTAATGGATGCCGCCGACGACCTGGTGCGTCCGTTGCAGGATCGACCGGTACGAGTCGATCGCGAAACGCTGGCGCTGGGATACGCTGGTGTTTACTCGAGCTTCCTGCGTCACTGTGAAACGGCGGCGGCGCGTTATGGCTTAAGTGCGGTGGATATTCTCGTTGAGCTGGGCAAACGCCGGATGGTTGGCGGCCAGGAGGATATGATCGTTGACGTGGCGCTGGATCTGCGCAACAACAAATAATGATGACTGCCGAGAACGTGCATTTTGTATGCCCATCCCAGCACGACTGCCGGATGCGGCGTGAACGCCTTATCCGGCCTACGGATGGCGTGAGAATTTGTAGGTCTGATAAGACGCGTTAGCGTCGCATCAGGCATCTGCGCACGACTGCCGGATGCGGCGTGAACGCCTTATCCGGCCTACGGATGGCGCGGGAATTTGTAGGCCTGATAAGACGCGTTAGCGTCGCATCAGGCATCTGCGCACGACTGCCGGATGCGGCGTGAACGCCTTATCCGGCCTACGGGTGGCGCGAGAATTTGTAGGCCTGATAAGACGCGTTAGCGTCGCATCAGGCATCTGCGCACGACTGCCGGATGCGGCGTAAACGCCTTATCCGGCCTACGGATGGCGCGGGAATTTGTAGGCCTGATAAGACGCGTTAGCGTCGCATCAGGCATCTGCACACGACTGCCGGATGCGATAAACGTCTTGTCCGGCCTACATTTCGCCCGTAGGCAGTCATTAAATAGTTCTGATTACGCGGCTGGCAATGTATCAGTCGCGATTCACCTGCACTCGCAACGAGGTTCATCTTATGTCGACTCGTACCCCTTCATCATCTTCATCCCGCCTGATGCTGACCATCGG
KOK=       118
KK=  376382  LL=  377131  Z=    4.67  JJ=  376382  DL=   750
A===      111      112      113      114      121      123      124      131      132      133      134      141      143      144      211      213      214      223      224      231      233      234      243      244      313      314      323      333      334      343      413      433
B===      222      122      422      322      212      412      312      242      142      442      342      232      432      332      221      421      321      411      311      241      441      341      431      331      424      324      414      444      344      434      423      443
RRR=   19.682   33.959    7.693   16.636   -1.362    0.853    0.020    1.685   -0.819    8.152    4.519   -0.423    1.203    0.783   -1.192    0.345    1.875    5.114    1.278    0.528    0.077   -0.229    6.291   -0.551    0.147    5.045    2.679   -0.040    0.340   20.187    0.003    5.591
X1==    7.018    5.532    1.867    4.352   -0.569    0.519   -0.015    2.656    0.519    3.263    1.549   -0.899    0.815    1.380   -1.332   -1.187   -1.435    1.673    1.747   -0.334   -0.104   -0.485    3.483    0.437    1.499    6.686    1.804   -0.036    0.406    2.868    0.082    1.226
X2==    2.804    6.139    4.120    3.822    2.393    1.643   -1.307    0.635   -1.580    2.499    2.917    0.470    1.475    0.568    0.895   -0.290   -1.307    3.057    0.731   -1.580   -0.736    0.473    1.806   -1.263    0.098    0.755    1.485    1.112    0.837    7.040    0.034    4.559
CD1=       12        9        4        9        1        2        2        5        2        5        4        1        3        5        0        0        0        3        4        1        1        1        6        3        3       11        3        1        2        5        2        3
CD2=        5       10        8        6        5        5        0        3        0        7        6        2        4        2        3        2        0        8        3        0        2        3        5        0        3        3        6        6        4       14        2       10
GGCGGGATTTGTCGCGGGGTTGTTTGCGACAGGTGGGCAAAGCGTTTTGTATGCCCTGGCACCGTTGTTTTACAGTTCGCAGATCCGCGCAACAGGTGTGGGAACAGCCGTGGCGGTAGGGCGTCTGGGGGCTATGAGCGGTCCGTTACTGGCCGGGAAAATGCTGGCATTAGGCACTGGCACGGTCGGCGTAATGGCCGCTTCTGCACCGGGTATTCTTGTTGCTGGGTTGGCGGTGTTTATTTTGATGAGCCGGAGATCACGAATACAGCCGTGCGCCGATGCCTGACGTGCCTTATTAGGCAGGGGCGAAAGGGACTTCACCCCAATACACCTACGGCGTTTACAGGTATACTCGCTAAAAATTATTCAGCGGGTTTGGAAACAAAGATGGCAAAACTTACCTTACAAGAGCAGTTGCTCAAAGCAGGATTAGTCACCAGCAAAAAAGCGGCGAAGGTGGAGAGAACGGCGAAAAAATCGCGCGTTCAGGCGCGTGAAGCTCGGGCGGCGGTAGAAGAAAATAAAAAGGCACAGCTTGAGCGTGATAAACAGCTTAGCGAACAGCAAAAACAAGCGGCGTTGGCGAAAGAATATAAAGCTCAGGTGAAGCAGCTTATTGAAATGAACCGAATCACCATTGCCAATGGCGATATTGGTTTTAACTTCACTGACGGCAATCTGATTAAGAAGATTTTTGTCGATAAGCTCACACAGGCGCAGTTGATTAATGGTCGTCTGGCGATTGCC
KOK=       119
KK=  383342  LL=  384091  Z=    5.26  JJ=  383342  DL=   750
A===      111      112      113      114      121      123      124      131      132      133      134      141      143      144      211      213      214      223      224      231      233      234      243      244      313      314      323      333      334      343      413      433
B===      222      122      422      322      212      412      312      242      142      442      342      232      432      332      221      421      321      411      311      241      441      341      431      331      424      324      414      444      344      434      423      443
RRR=   31.547   16.808    2.366    0.024    1.432    3.714    5.122   -0.718    0.099   13.527    3.533    0.496   -0.657   -0.243   -1.724   -1.026   -0.988   -1.295    3.143    0.478   -0.085    0.995    8.596   -0.999    0.706   12.002   -0.332   -1.213   -2.056   21.236    5.538   27.004
X1==    4.031    4.621    2.568    0.035    1.902    3.834    0.710    0.534    0.488    3.817    2.121   -0.686   -0.720    0.169    1.223    1.826    1.422    2.424    2.069   -0.851   -0.226   -0.748    3.458   -1.359   -1.524    4.961   -0.885   -0.891   -0.753    4.141    1.411    6.239
X2==    7.826    3.638    0.922    0.697    0.753    0.969    7.218   -1.345    0.203    3.544    1.666   -0.723    0.912   -1.437   -1.410   -0.562   -0.695   -0.534    1.519   -0.562    0.376   -1.330    2.486    0.735   -0.463    2.419    0.376    1.362    2.729    5.128    3.926    4.328
CD1=        8        9        6        2        5        8        3        3        3        8        5        1        1        2        4        5        4        6        5        1        2        1        7        0        0        9        1        1        1        8        4       11
CD2=       13        7        3        3        3        3       12        0        2        6        4        1        3        0        0        1        1        1        4        1        2        0        5        3        1        5        2        3        5        8        7        7
CAATACATCAGTACGGAACATCCCGCAGGCACCGCTGATAATAAACGGTGCGCCACCCAGGAGCTGCTGTAGCGTGCGCTTCATAACAATCATCGGCAACTTTACGGTCGCGCGGATGTGCGGTAACAGACCCGCGCCTTTCAACGCAGTAGAGGGAATGCCGCCTACGGCATCGGCACCGCGCTCAATTTCTGCCAGCATATAGCCCATTCCGTCTTGATCGGGCGGAACATAGGTGTCGGCATCACTTAAAAAAACCTGGTCGCAGGTGGCGTAATTGAGGCCATTCATCAGCGCACCACCTTTACCGGTATTTTTTTGCGTGACGGCAACAAAGCGGTCGCCCCATTTGCGTTTGACTTCCGCCATGACCGCTTCGGTATTGTCCGTGGAGCCGTCGTTAACGCAAATTACCCGGCAAAAATAAGGGTTACGCAGTAGATTATCCAGTGACTGCGCCAGACACGGGCCTTCGTTATACGCAGGTATAATGGCGTCAATACAGCCTTTCTTTTGACTGGGTTTACGTCTTAGCGTACTTAAAAACCATAGCAACATTGCTATGGACATACAGATAAATATCCAGGTTTTCATGCAATTTGCTCAAAGAATCATTTTATGAATTACAAAGCCTTCACCCAGATCGCTATTGACCTGTTGTCCGCGAAATTGTGCAACTGCACGCAGGCGATCATGACGCATATAATCGCGTCGTTCCTAGCTTTTATGTTTTTTTAATGCAGCAAGTTT
KOK=       120
KK=  386312  LL=  387091  Z=    6.94  JJ=  386042  DL=   780
A===      111      112      113      114      121      123      124      131      132      133      134      141      143      144      211      213      214      223      224      231      233      234      243      244      313      314      323      333      334      343      413      433
B===      222      122      422      322      212      412      312      242      142      442      342      232      432      332      221      421      321      411      311      241      441      341      431      331      424      324      414      444      344      434      423      443
RRR=   26.909   12.170    1.620    0.045    0.828   -0.464   -2.163    1.760    0.419    7.838   -1.233    0.856    0.361   -0.494   -0.231    0.283   -0.056   10.424    3.179    1.106    1.016    0.626    1.296   -0.317    1.235   70.390    3.382    0.368    1.529   24.726   -1.707    2.940
X1==    5.728    3.642    1.580    1.175    0.814    2.360    3.447   -1.123   -0.275    2.989   -0.594   -1.253    1.669   -0.828   -0.129    0.603   -0.498    2.239    0.986    2.360    2.032   -0.649    0.821    0.436    0.471    6.948    1.214   -0.517    2.063    6.280    1.669    0.658
X2==    4.698    3.341    1.025    0.038    1.018   -0.196   -0.627   -1.568   -1.527    2.623    2.075   -0.683    0.216    0.597    1.792    0.469    0.113    4.655    3.225    0.469    0.500   -0.964    1.579   -0.725    2.623   10.131    2.786   -0.711    0.741    3.937   -1.023    4.470
CD1=        7        5        3        3        2        4        6        0        1        5        1        0        4        1        1        2        1        4        3        4        4        1        3        3        2       11        3        1        5       11        4        3
CD2=        8        6        4        2        3        2        1        0        0        8        6        1        3        3        4        3        2        9        6        3        4        1        5        1        8       19        8        3        5       11        1       12
TCCGGCTGCGGTAAAACCACCCTGCTGAATCTGATTGCCGGTTTTGTGCCTTATCAGCATGGCAGCATTCAACTGGCGGGTAAGCGTATTGAGGGACCGGGAGCAGAGCGTGGCGTAGTTTTTCAGAATGAAGGGCTACTACCGTGGCGCAATGTACAGGACAACGTGGCGTTCGGCCTGCAATTGGCAGGTATAGAGAAAATGCAGCGACTGGAAATCGCGCACCAGATGCTGAAAAAAGTGGGGCTGGAAGGCGCAGAAAAACGCTACATCTGGCAGCTTTCCGGTGGTCAACGTCAGCGGGTGGGGATTGCTCGTGCGCTGGCGGCGAATCCCCAGCTGTTATTACTCGACGAACCGTTTGGTGCGCTGGACGCCTTCACCCGCGACCAGATGCAAACCCTGCTGCTGAAACTCTGGCAGGAGACGGGCAAGCAGGTGCTGTTGATTACCCACGATATAGAAGAAGCGGTGTTTATGGCGACTGAACTGGTTCTGCTTTCATCCGGCCCTGGCCGTGTGCTGGAGCGGCTGCCGCTCAACTTTGCTCGCCGCTTTGTTGCGGGAGAGTCGAGCCGCAGCATCAAGTCCGATCCACAATTCATCGCCATGCGCGAATATGTTTTAAGCCGCGTATTTGAGCAACGGGAGGCGTTCTCATGAGTGTGCTCATTAATGAAAAACTGCATTCGCGGCGGCTGAAATGGCGCTGGCCGCTCTCGCGTCAGGTGACCTTAAGCATTGGCACGTTAGCGGTTTTACTCACCGTATGGTGGACGG
KOK=       121
KK=  391832  LL=  392881  Z=    7.12  JJ=  391802  DL=  1050
A===      111      112      113      114      121      123      124      131      132      133      134      141      143      144      211      213      214      223      224      231      233      234      243      244      313      314      323      333      334      343      413      433
B===      222      122      422      322      212      412      312      242      142      442      342      232      432      332      221      421      321      411      311      241      441      341      431      331      424      324      414      444      344      434      423      443
RRR=   17.845    0.917    0.176   -1.181    1.337    8.413    5.005    1.752   -0.149    0.001   19.011    0.404    9.953   -0.441   -0.345   -1.472    1.401   13.537   -1.038    8.413   -1.787   -0.227   19.011    1.439    1.793   58.456    0.253    1.364    1.120    6.021    3.144    8.245
X1==    4.456    1.625    1.303   -0.682    2.370    3.468    1.766    1.303   -0.334    0.036    3.859   -0.682    2.020    1.605   -0.611   -0.334   -0.875    4.634    1.344    3.468    1.882   -1.252    4.926    0.602    2.977    8.150   -0.814   -2.044    3.779    1.693    2.020    2.736
X2==    4.004    0.564    0.135    1.731    0.564    2.426    2.834    1.344    0.446    0.017    4.926   -0.591    4.926   -0.275    0.564    4.407   -1.601    2.921   -0.772    2.426   -0.950    0.182    3.859    2.389    0.602    7.173   -0.311   -0.667    0.296    3.557    1.556    3.013
CD1=        7        4        4        1        5        8        5        4        2        3        9        1        6        5        1        2        1       11        5        8        7        1       12        4        8       16        2        0       11        7        6        9
CD2=        9        3        3        6        3        6        7        5        3        3       12        2       12        3        3        9        0        6        1        6        1        3        9        7        4       16        2        2        4       10        6        9
AAACACCGTTGCCCGCATTATTTCCCGGCTGATAAAGTGTTCTCCATGGATACATTCCACTTTCAGCGAATGAAAGAAGCTTTCCACGCAGGCATTATCGTAGCAGCAACCTTTTGCGCTCATACTTCCACGCAGATTATGCCGCTTCAGTTGCGCCTGATAATCTGCTGAACAGTACTGGCCTCCACGGTCCGTGTGAACGATAACGTTCCGGGGCCTCTTACGCCGCCACAGCGCCATCTGCAGGGCATCGCAGGCCAGTTGCGCCGTCATGCGTGGCGACATTGACCAGCCAATAACGGCACGTGACCACAGGTCAATGACCACTGCCAGATACAGCCAGCCTTCATCTGTACGTAAGTACGTGATGTCTCCTGCCCACTTCTGGTTCGGGCCACTGGCGTAAAAATCCTGCTCCAACAGATTTTCTGACACAGGCAGGCCGTGTGCGCGGTAGCTGACCGGGCTGAACTTCCGGGAGGCCTTTGCCCTCAGTCCCTGACGGCGCAGGCTTGCCGCCACGGTTTTTACGTTAAAGGGGTAACCCTGAGCACGCAGTTCATCCGTCAGGCGTGGGGCACCGTAACGCTGTTTTGACCGGGTAAAAGCCGCGAGGACAACGCTGTCGCAGTGTTGGCGGAACTGCTGACGCGTGCTTATCCTTGTCCGCCGCTGACACCACGTATACCAGCCGCTGCGGGCCACCCGGAGCACGCGGCACATTGCTTTGATGCTGAACTCAGCCTGATGTTTTTCAATAAAGACATACTTCATTTCAGGCGCTTCGCGAAGTATGTCGCGGCCTTTTGGAGGATAGCCAGCTCTTCATCCCGTTCTGCCAGCTGGCGTTTGAGACGTGCAATCTCGGTAGACATCTCCAGTTCACGTTCAGAAGACGTCTGCTGATTTTGCTGTTTACTGCGCCAGTTGTAGAGTTGTGATTCATACAGGCTGAGTTCACGGGCTGCGGCAGTAACACCGATGCGTTCAGCAAGCTTCAGGGCTTCACTGCGAAATTCAGGCGAATGCTGTTTACGGGGTTTTTTACTG
KOK=       122
KK=  401492  LL=  402601  Z=    4.82  JJ=  401462  DL=  1110
A===      111      112      113      114      121      123      124      131      132      133      134      141      143      144      211      213      214      223      224      231      233      234      243      244      313      314      323      333      334      343      413      433
B===      222      122      422      322      212      412      312      242      142      442      342      232      432      332      221      421      321      411      311      241      441      341      431      331      424      324      414      444      344      434      423      443
RRR=   53.371   15.124    0.375   -1.563    2.135    1.343   -0.723   -0.022   -0.140   37.468    8.588    0.186   19.343   -0.031   -0.859   -0.226    1.783   -0.315   -0.521   -1.065   -0.169   -2.974    6.501   -0.011    0.299   29.452    0.267    0.025    0.698    2.283    2.180   25.055
X1==   10.162    3.297    1.828   -0.677    1.444    0.345    1.404    0.054    1.629    7.564    4.716   -0.677    2.957   -0.142   -0.409    0.345   -1.046   -0.059    2.466    1.629   -1.519    1.589    0.952    0.150    0.190    3.543   -0.185    0.327    2.598    0.770    1.197    4.427
X2==    5.252    4.587    0.205    2.310    1.478    3.890   -0.515   -0.411   -0.086    4.953    1.821   -0.275    6.542    0.216    2.100   -0.654   -1.705    5.377   -0.211   -0.654    0.111   -1.872    6.827   -0.075    1.574    8.312   -1.446    0.077    0.269    2.964    1.821    5.660
CD1=       21        8        6        2        5        3        5        3        5       15       11        2        8        3        2        3        1        2        6        5        0        5        4        3        3        9        2        3        7        4        5       10
CD2=       10       10        3        6        5       10        2        2        3       12        6        2       14        3        6        2        0       14        3        2        4        0       16        3        6       17        1        4        4        9        6       14
TGCTTCGCAATATGGCGCAAAATGACCAACAGCGGTTGATTGATCAGGTAGAGGGGGCGCTGTACGAGGTAAAGCCCGATGCCAGCATTCCTGACGACGATACGGAGCTGCTGCGCGATTACGTAAAGAAGTTATTGAAGCATCCTCGTCAGTAAAAAGTTAATCTTTTCAACAGCTGTCATAAAGTTGTCACGGCCGAGACTTATAGTCGCTTTGTTTTTATTTTTTAATGTATTTGTACATGGAGAAAATAAAGTGAAACAAAGCACTATTGCACTGGCACTCTTACCGTTACTGTTTACCCCTGTGACAAAAGCCCGGACACCAGAAATGCCTGTTCTGGAAAACCGGGCTGCTCAGGGCGATATTACTGCACCCGGCGGTGCTCGCCGTTTAACGGGTGATCAGACTGCCGCTCTGCGTGATTCTCTTAGCGATAAACCTGCAAAAAATATTATTTTGCTGATTGGCGATGGGATGGGGGACTCGGAAATTACTGCCGCACGTAATTATGCCGAAGGTGCGGGCGGCTTTTTTAAAGGTATAGATGCCTTACCGCTTACCGGGCAATACACTCACTATGCGCTGAATAAAAAAACCGGCAAACCGGACTACGTCACCGACTCGGCTGCATCAGCAACCGCCTGGTCAACCGGTGTCAAAACCTATAACGGCGCGCTGGGCGTCGATATTCACGAAAAAGATCACCCAACGATTCTGGAAATGGCAAAAGCCGCAGGTCTGGCGACCGGTAACGTTTCTACCGCAGAGTTGCAGGATGCCACGCCCGCTGCGCTGGTGGCACATGTGACCTCGCGCAAATGCTACGGTCCGAGCGCGACCAGTGAAAAATGTCCGGGTAACGCTCTGGAAAAAGGCGGAAAAGGATCGATTACCGAACAGCTGCTTAACGCTCGTGCCGACGTTACGCTTGGCGGCGGCGCAAAAACCTTTGCTGAAACGGCAACCGCTGGTGAATGGCAGGGAAAAACGCTGCGTGAACAGGCACAGGCGCGTGGTTATCAGTTGGTGAGCGATGCTGCCTCACTGAATTCGGTGACGGAAGCGAATCAGCAAAAACCCCTGCTTGGCCTGTTTGCTGACGGCAAT
KOK=       123
KK=  409802  LL=  410881  Z=    5.63  JJ=  409802  DL=  1080
A===      111      112      113      114      121      123      124      131      132      133      134      141      143      144      211      213      214      223      224      231      233      234      243      244      313      314      323      333      334      343      413      433
B===      222      122      422      322      212      412      312      242      142      442      342      232      432      332      221      421      321      411      311      241      441      341      431      331      424      324      414      444      344      434      423      443
RRR=    5.599   56.851    1.358    0.541    0.430   30.894    4.309   -0.654   -0.000    4.724   15.235   -0.857   -0.398   -1.111   -0.638    2.060    0.564    8.448   -3.881   -0.902    1.261   -3.875    8.043   -0.132   -0.019   21.516    0.927   -0.431    6.222   12.843   -0.166   14.168
X1==    3.661    7.217    1.450   -0.334    1.467    5.695    2.800   -0.698    0.001    3.535    5.916   -0.969    2.149   -1.279   -0.690    2.136   -1.612    1.399    4.018    0.712    0.677    2.117    1.492    0.366   -0.011    4.033    0.677    0.663    2.717    2.717    0.893    2.717
X2==    1.529    7.877    0.937   -1.619    0.293    5.425    1.539    0.937   -0.708    1.336    2.575    0.885   -0.185    0.868    0.925    0.964   -0.350    6.039   -0.966   -1.266    1.861   -1.831    5.389   -0.361    1.826    5.336    1.369   -0.650    2.289    4.726   -0.185    5.214
CD1=        7       12        4        2        4       10        7        1        2        7       12        1        6        1        1        5        0        4        9        3        3        6        5        4        2        9        3        3        7        7        4        7
CD2=        5       15        5        0        3       13        5        5        2        7        8        4        3        4        4        5        2       14        1        1        8        0       13        2        8       13        7        4        9       14        3       15
TTTTCTTCTTTGCGCGCGCAGATAACAATTTGACCATTGGCAACGTGCGTTAACGCATCGCTGTGCGATCCCATCGGAGGAACCCAGCCCATCTTCGCCATGTCCTGGCTGCCGCATGGGGTAAATGCCATCGAGGCTAGCTGTTTTTCCATCTCTTCTGCACGCAGCGAAATCTCGCGGCTAAGACGGTAAACCATTAAATTTTTGAACCACAGCATGATAATTTCCACGGCCTTGTCGTTAAATTTAGCGGGCATGATAACGAATTGTCGGCGGCCTTGCATTGCCAATCCGGTTGTCCGTCTCTACGCTATTGATATTGAAAAAAATAAGGAGAGTACCGTGCGTATAGGTATCGATTTAGGCGGCACCAAAACTGAAGTGATTGCACTGGGCGATGCAGGGGAGCAGTTGTACCGCCATCGTCTGCCCACGCCGCGTGATGATTACCGGCAGACTATTGAAACGATCGCCACGTTGGTTGATATGGCGGAGCAGGCGACGGGGCAGCGCGGAACGGTAGGTATGGGCATTCCTGGCTCAATTTCGCCTTACACCGGTGTGGTGAAGAATGCCAATTCAACCTGGCTCAACGGTCAGCCATTCGATAAAGACTTAAGCGCGAGGTTGCAGCGGGAAGTGCGGCTGGCAAATGACGCTAACTGTCTGGCGGTTTCAGAAGCAGTAGATGGCGCGGCAGCGGGAGCGCAGACGGTATTTGCCGTGATTATCGGCACGGGATGCGGCGCGGGCGTGGCATTCAATGGGCGGGCGCATATCGGCGGCAATGGCACGGCAGGTGAGTGGGGACACAATCCGCTACCGTGGATGGACGAAGACGAACTGCGTTATCGCGAGGAAGTCCCTTGTTATTGCGGTAAACAAGGTTGTATTGAAACCTTTATTTCGGGCACGGGATTCGCGATGGATTATCGTCGTTTGAGCGGACATGCGCTGAAAGGCAGTGAAATTATCCGCCTGGTTGAAGAAAGCGATCCGGTAGCGGAACTGGCATTGCGTCGCTACGAGCTGCGGCTGGCAAAATCGCTGGCACATGTCGTGAATATTCTCGATCCGGAT
KOK=       124
KK=  412772  LL=  413881  Z=    7.54  JJ=  412742  DL=  1110
A===      111      112      113      114      121      123      124      131      132      133      134      141      143      144      211      213      214      223      224      231      233      234      243      244      313      314      323      333      334      343      413      433
B===      222      122      422      322      212      412      312      242      142      442      342      232      432      332      221      421      321      411      311      241      441      341      431      331      424      324      414      444      344      434      423      443
RRR=    1.449    7.571    3.062    0.804   -1.201   -5.801    0.543   -1.049    2.116    0.267   14.490    2.648    0.346    1.857   -6.365    0.023   -1.892   16.051   48.007    2.644    0.036   -0.954   -0.728   -2.863    0.105  285.371    5.130    0.848   -0.080   22.300    2.219    0.751
X1==    2.148    4.696    2.106    2.920    1.268    6.933    1.230   -0.722    1.143    0.093    2.592   -1.401    0.159   -1.015    4.010   -0.015    1.230    7.821   10.950   -1.752   -1.596   -1.547    0.947   -1.499    0.093   12.932    1.831   -0.506   -0.954    7.271    1.375    0.588
X2==    0.675    1.612    1.454    0.275   -0.947   -0.837    0.441    1.454    1.852    2.869    5.591   -1.889    2.182   -1.830   -1.587   -1.509   -1.538    2.052    4.384   -1.509   -0.022    0.617   -0.769    1.911    1.133   22.067    2.802   -1.674    0.084    3.067    1.614    1.277
CD1=        4        9        5        6        4       15        5        1        5        3        7        0        3        1        8        3        5       21       27        0        1        1        6        1        3       24        8        3        2       18        5        5
CD2=        5        5        6        4        1        1        3        6        5        8       13        0        7        0        0        0        0        4        7        0        2        3        1        5        5       42        6        0        3        8        6        5
CAGCGTTTCGCTATCCAGCGTGCCAAAACCTTCATCAAGGAACAGCGAGTCAATACGTGTTTTATGGCTGACCAGATCCGAAAGCGCCAGCGCCAGCGCCAGACTAACGAGGAAACTTTCGCCGCCGGAAAGGGTACGGGTATCGCGTACCGCATCTGCCTGCCAGGTATCAACAACCTCGACTTCCAGCGCCTCGCTGGCTTTGCGCTGTAACAGATAGCGCCCGTGCAGCCGGGTAAGTTGCTGATTAGCGAGATGGACTAAATTATCCAGCGTCAGCCCCTGGGCAAACTTGCGGAATTTATCGCCCTCTTTGGAACCTATTAGCGAATTCAGATATCCCCAGTCCTCAACCTGCTGCGTCATTTGAGCAATTTGCTGCATTAAGGTTTGTTGTTGCTGACGGTTATCTGCATCCTGCTTCAGCTGCTGGCGAATCTCGCCTTGACTCGTGGTGTTTTCACGCAACTTTTGGTGAGTTTGCGCTAACTCTTGCTGAATCTGCTCCACCGTCACAGTGAGAGCCAACCCGTCGTCAGGTCGGTGTTGTTGATGCTGTGCCAGCGTTTCTGCTGTCTGAGTGACCAGAGTTTGCGCCTGACGGCGCTGGTTTTCCAGATTCTGCTTGAGCTGTTCCAGCTGCGTTAGTGTTTGTTCATCCATTAGCGCCGCAAGGAACGCCTGCTGATCGTCAAAGACGCTGGCCTGTAGCGCGGTGTCAAACTGCGCCTGGGCTTTTTGCAGACTTTGCGCCGCCAGAACATCCTGTTGCTGTAACGTCTGCTGCTGGCTGTGTAATGCGAGACATTGTTCATGTACCTGCCGCCAGTTTTCCAATACCACAGTTTCTTCGCAGTGCGGGAGTTCATCACTTTGCGGCAACGTTTCCAGAATCGGCGTCAGCTGCTGAATACGGTTTTGCAGCGCGGTTAATTCGTTCTGGCGTTGCTGCCAGCTCTGCGCTTCTTGCTGACGTGTCGCCAACCAGCTCTCTTCTTCATCTTCCTGTGGCAATGTCAGTGCATAACCCGTCAATGTCGTTAAAAGTAGTTGCTGGCGTTGTTCAATTTGCTGTTGATACTGGATAATTTGCTGATTATGCGCGGCAAT
KOK=       125
KK=  414332  LL=  415471  Z=    8.25  JJ=  414302  DL=  1140
A===      111      112      113      114      121      123      124      131      132      133      134      141      143      144      211      213      214      223      224      231      233      234      243      244      313      314      323      333      334      343      413      433
B===      222      122      422      322      212      412      312      242      142      442      342      232      432      332      221      421      321      411      311      241      441      341      431      331      424      324      414      444      344      434      423      443
RRR=    3.930   13.547    1.246    0.378    0.645    1.651    1.709    0.029   -0.116   -0.630   13.906    2.473    3.268    1.987  -11.987   -0.089    1.515   29.500   53.156    1.442    1.425   -3.831   -0.332   -2.221    0.559  154.984    0.882   -0.023    0.536   63.328    0.992   -2.240
X1==    1.102    3.667    1.270    5.229   -0.417    0.980    1.508   -1.216   -0.301   -0.260    5.383   -1.245    1.576   -1.015    7.751    0.340   -0.994    9.840   10.970   -1.581   -1.527   -1.589    0.377   -0.691    0.390   10.459    2.496    0.039   -1.053   11.404    0.942   -0.555
X2==    3.565    3.694    0.982    0.072   -1.546    1.684    1.134   -0.024    0.386    2.429    2.583   -1.986    2.074   -1.957   -1.546   -0.263   -1.524    2.998    4.845   -0.912   -0.933    2.411   -0.880    3.215    1.433   14.818    0.353   -0.593   -0.509    5.553    1.054    4.038
CD1=        2        6        3        8        1        4        5        0        2        2       11        0        5        1       11        3        1       24       27        0        1        1        5        3        3       19        9        4        2       27        4        3
CD2=       11        8        6        4        0        5        4        4        3        9        9        0        8        0        0        2        0        5        7        1        1        6        1        7        7       33        3        3        3       15        6       12
CGTCTTTTCTTTATAACGCTGGCGCATTTCGTTAAGTGCGGCGTTACGTTGCGTCTGTTCTTGCGTGACATTCTGGATAGCGACCTGTAACTGCGCCAGACGTTTTTGTTGGGGAACAATCTGTCCATGCAGCGCGACCAGGTGCTGACGCAGTGGGCGTTGCTCAGCATGTTGCGCCAGGGCGGTAGCAACTTCATCGGCGGTTAACGTCAACGTGATCGCCGCAAGCGCATTAAGTTTTTGCTCAGCATGGGTTAACTGTTGCTGCCATTGCCGCAGATGCTCGCGATCGCTGGTTTGTTGGGAGAACTGCGCACGCCAACCCGCCGGTTCGTTGTTCCACTGACGGAAGCGGTCGTGTTCCTGTAACCAGGTATTCAGGCTTTGTTGCTGCTGCTGTAATTCTGCTGACTGCTTCGCCGCGTGGTGGCGAATGCTCGCGCGAAGCGCCATTGTGCTCTGTAAGCGAGTATTTACTTCTTCAATCTGCTGGCGAATATGCGCCAGCGCCGCGCTGTGTTCTGCGATGCGTTCCCAGTGTGGACGAAGATTTCGTGCCGGTTGTGCCAGACTAAGCGCCGCCAGTTGAGGTTGCGCTTTTTCTTCTTCGGCTAACGCCTGTTGCAAGGCCTGCTGACGGCGGCTGGCTTCTTGCTGCAATTCGTCCTGACGCGTTAACCAGTTTAGCGATTGTTGTTCTTGCTGCTGCGCGGTAATTAACTGTTTTTCTTCGTCAGTAAGTACCTGCAAACTCGCTGTCAGCGATTGCACTTGTTCCGGCGTGAGCAACGTGACGCCGCTGGCCTGCGCTTGCAGCTTCTCCAGCTCTGTGCGGGCCGATTTGTGCTGCTCAAAAACCATCGCCGAGATTTGCCCGTAGATTTCAGTGCCGGTTAACTCCTCGAGCAATTCCGCGCGTTCTTTGGGTTTGGCATTCAGGAAGGCAGCAAATTGCCCCTGCGAAAGCAGCATCGAACGGGTGAAGCGCCCGTAATCCAGCCCGGTTAACGTCGCTGTCAGTTCCAGCTTATCTTTCACTTTGTCGGCGAGAATTTTGCCGTCGGCGCAGCGCGCCAGCTCTACGCGTGGCACCTGCAAATTACCGTCGGGTTGGTTACGCGCCCGATTCTGGCTCCAGAA
KOK=       126
KK=  435152  LL=  435511  Z=    5.46  JJ=  434402  DL=   360
A===      111      112      113      114      121      123      124      131      132      133      134      141      143      144      211      213      214      223      224      231      233      234      243      244      313      314      323      333      334      343      413      433
B===      222      122      422      322      212      412      312      242      142      442      342      232      432      332      221      421      321      411      311      241      441      341      431      331      424      324      414      444      344      434      423      443
RRR=   -2.369    0.431    2.595   -0.783    0.454    2.620    0.028   -0.194   -0.243   -0.046   -3.038   -0.249    1.959    0.997    0.454   12.993    0.682   25.673   -0.350    0.682    1.423   -0.161   -1.416    0.076   -1.794   59.763    0.775    0.410    1.268    8.582    7.931    0.947
X1==    4.197    0.324    2.124    1.069   -0.676    1.263    0.217   -0.876    0.263    0.044   -1.016   -0.931    0.984   -1.049   -0.676    6.263   -0.783    3.380    0.342   -0.737    2.196    0.146   -0.854    0.092   -0.956    4.984    1.196   -1.031   -1.063    2.775    3.984    1.816
X2==   -0.565    1.329    1.222   -0.732   -0.671    2.075    0.129    0.222   -0.925   -1.044    2.990    0.268    1.990   -0.950   -0.671    2.075   -0.871    7.595   -1.026   -0.925    0.648   -1.106    1.658    0.826    1.877   11.990    0.648   -0.398   -1.192    3.092    1.990    0.521
CD1=        5        1        3        2        0        2        1        0        1        1        0        0        2        0        0        7        0        4        1        0        3        1        0        1        0        6        2        0        0        4        5        3
CD2=        0        2        2        0        0        3        1        1        0        0        4        1        3        0        0        3        0        9        0        0        2        0        3        2        3       13        2        1        0        5        3        2
CGTCGCCGCGCTCGTGAGTGTGCCGTCCAGGCGCTCTACTCCTGGCAGTTGTCCCAGAACGACATCGCTGATGTTGAATACCAGTTCCTGGCTGAACAGGATGTAAAAGACGTTGACGTCCTGTACTTCCGTGAGCTGCTGGCCGGGGTGGCGACTAATACCGCATACCTCGACGGACTGATGAAGCCATACCTGTCCCGCCTGCTGGAAGAACTGGGACAGGTAGAAAAAGCAGTACTGCGCATTGCGCTGTACGAACTGTCTAAACGTAGCGATGTGCCATACAAAGTGGCCATTAACGAAGCGATCGAACTGGCGAAATCGTTCGGCGCAGAAGACAGCCATAAGTTCGTCAACGGC
KOK=       127
KK=  444812  LL=  445531  Z=    7.71  JJ=  444362  DL=   720
A===      111      112      113      114      121      123      124      131      132      133      134      141      143      144      211      213      214      223      224      231      233      234      243      244      313      314      323      333      334      343      413      433
B===      222      122      422      322      212      412      312      242      142      442      342      232      432      332      221      421      321      411      311      241      441      341      431      331      424      324      414      444      344      434      423      443
RRR=   21.633    2.980    1.982   13.227    2.066   11.891    3.396    2.701    0.437    0.689    1.509    0.022   -2.857   -1.077   -0.072   -0.340    0.045    6.693    8.800    2.442    0.355    1.427    1.427   -0.971   -0.703   52.393   -0.316    1.739    0.947   12.467    0.187    8.381
X1==    6.962    1.559    1.067    3.122   -1.383    2.499    2.239    1.067   -0.562    1.215    1.027   -1.360    4.137   -0.637    0.088   -0.562    0.057    2.362    2.813    4.030   -0.477    1.686    1.686    0.745   -1.239    7.246   -0.477   -1.189    1.174    2.793    0.249    2.793
X2==    3.107    1.912    1.858    4.236   -1.494    4.758    1.517    2.532   -0.778    0.567    1.470   -0.016   -0.691    1.691   -0.813    0.606    0.789    2.834    3.128    0.606   -0.743    0.846    0.846   -1.303    0.567    7.230    0.663   -1.462    0.807    4.464    0.750    3.001
CD1=       11        4        3        6        0        5        5        3        1        3        3        0        7        1        2        1        2        5        6        7        1        4        4        3        0       11        1        0        3        5        2        5
CD2=        7        5        5        8        0        9        4        6        1        3        4        2        1        4        1        3        3        6        6        3        1        3        3        0        3       12        3        0        3        8        3        6
GCCAGCAAAACCATCAAAGTGTTGAGCGAGTCCGATTTCCAGGTCAATCAGTTGCTGGATATTCTGCGTGCCAAGCTGCTGAAGCGCGGCATTGAAGGCAGTTCGCTGGATGTACCGGAGAATATCGTTCATAGCGGTAAAACCTGGTTTGTGGAAGCGAAACTGAAACAGGGCATTGAGAGCGCGACCCAGAAGAAAATCGTCAAGATGATCAAAGACAGCAAACTGAAAGTGCAGGCGCAAATTCAGGGCGATGAAATCCGCGTAACGGGCAAATCTCGTGATGATTTGCAGGCTGTCATGGCGATGGTACGTGGTGGCGATCTCGGTCAGCCGTTCCAGTTCAAAAACTTCCGCGATTAATCGCGACTATGTGCGTTTTGTTCATGTCAGATGCGGCATGAACGCCTGATTCGGCCTACAAAGGTTTGTAATTCAGAAACTTTGTAGGCCTGATAAGCGTAGCGCAGCAGGCAATTCGCCGCGTTTTTTATGCCTGACGAATTGCCTGTTCTATCTCAAAGCGATTCGTCACTTTGCTGTCGATTTTCACATAAGCTGAATGTTCTTCTTCTGCAATCAACACTTCTTTGATGCCTTCAGTTTCTAGCAAACGCACTTTTAACGCCTCGTTTGCGGCAATGTTCGCCGGGATTTCAATGCGCAAACTGCTGACATACGGCGGTTCTTTCATGGTACTGGCGACTGTCAGCCACACTG
KOK=       128
KK=  456962  LL=  457651  Z=    6.52  JJ=  456962  DL=   690
A===      111      112      113      114      121      123      124      131      132      133      134      141      143      144      211      213      214      223      224      231      233      234      243      244      313      314      323      333      334      343      413      433
B===      222      122      422      322      212      412      312      242      142      442      342      232      432      332      221      421      321      411      311      241      441      341      431      331      424      324      414      444      344      434      423      443
RRR=    8.391   11.374   -0.468    8.253   -0.442    6.285   12.213    0.280    1.754    5.915    8.788   -0.307    1.879   -0.247   -0.201   -0.626    1.754   10.218    3.126    0.438    0.729   -0.600   10.714   -0.010    2.751   14.084    0.986    0.240   -1.140   21.593   -0.639   10.360
X1==    3.855    2.564    0.905    2.887    1.014    2.609    4.602    0.153   -1.298    3.970    2.213    0.735    0.766   -0.785   -0.535    1.046   -1.363    2.000    3.339    0.264   -0.499    0.905    2.409    0.017    0.936    4.384   -1.287   -1.327    1.527    5.176   -0.682    2.987
X2==    2.176    4.437   -0.517    2.859   -0.436    2.409    2.654    1.828   -1.351    1.490    3.971   -0.418    2.454    0.314    0.376   -0.599   -1.287    5.108    0.936    1.657   -1.462   -0.663    4.447   -0.562    2.938    3.213   -0.766   -0.181   -0.747    4.171    0.937    3.469
CD1=        7        5        3        6        3        5        8        2        0        7        5        3        3        1        1        3        0        4        6        2        1        3        5        2        3        8        0        0        4        9        1        6
CD2=        4        7        1        5        1        5        5        4        0        4        7        1        5        2        2        1        0        9        3        4        0        1        8        1        6        6        1        2        1        8        3        7
TTTATCAAGCCTGATGTCAGCACCATCTGTATGGGCCAGGCGGCCTCGATGGGCGCTTTCTTGCTGACCGCAGGGGCAAAAGGTAAACGTTTTTGCCTGCCGAATTCGCGCGTGATGATTCACCAACCGTTGGGCGGCTACCAGGGCCAGGCGACCGATATCGAAATTCATGCCCGTGAAATTCTGAAAGTTAAAGGGCGCATGAATGAACTTATGGCGCTTCATACGGGTCAATCATTAGAACAGATTGAACGTGATACCGAGCGCGATCGCTTCCTTTCCGCCCCTGAAGCGGTGGAATACGGTCTGGTCGATTCGATTCTGACCCATCGTAATTGATGCCAGAGGCGCAACTGTGCCGCTATACTTATCCAGGGCGGCACAACGCTGTAAGCGGCTTGCGCCTGAGAATGGCATTTGCGTCGTCGTGTGCGGCACAAAGAACAAAGAAGAGGTTTTGACCCATGACAGATAAACGCAAAGATGGCTCAGGCAAATTGCTGTATTGCTCTTTTTGCGGCAAAAGCCAGCATGAAGTGCGCAAGCTGATTGCCGGTCCATCCGTGTATATCTGCGACGAATGTGTTGATTTATGTAACGACATCATTCGCGAAGAGATTAAAGAAGTTGCACCGCATCGTGAACGCAGTGCGCTACCGACGCCGCATGAAATTCGCAACCACCTGGACG
KOK=       129
KK=  460472  LL=  461041  Z=    4.81  JJ=  460082  DL=   570
A===      111      112      113      114      121      123      124      131      132      133      134      141      143      144      211      213      214      223      224      231      233      234      243      244      313      314      323      333      334      343      413      433
B===      222      122      422      322      212      412      312      242      142      442      342      232      432      332      221      421      321      411      311      241      441      341      431      331      424      324      414      444      344      434      423      443
RRR=   -2.684   -3.478   15.338   -0.976   -1.218   19.024    0.816   -0.069   -0.035   69.778   10.532    0.430    0.761    0.534   -1.218    1.836    1.325    0.071    0.276   -0.078   -1.540    0.355    0.070    0.621    1.677   31.554    2.135    1.293   -6.613    2.828    0.114    1.313
X1==    7.159   -0.880    5.100    0.796   -0.880    6.057    1.647   -0.900    0.057    8.036    1.604   -1.081   -1.120   -1.269   -0.880    2.057   -1.107    0.013   -0.236    0.057    0.990   -0.259    0.629   -0.513    1.036    4.327    1.990   -1.023    4.107    0.596    2.512    0.596
X2==   -0.375    3.950    3.008   -1.225    1.384    3.141    0.496    0.077   -0.606    8.683    6.567   -0.398   -0.679   -0.421    1.384    0.892   -1.197    5.575   -1.169   -1.356   -1.555   -1.371    0.111   -1.210    1.619    7.292    1.073   -1.264   -1.610    4.742    0.045    2.201
CD1=        8        0        6        2        0        7        3        0        1        9        3        0        0        0        0        3        0        1        1        1        2        1        2        1        2        6        3        0        6        2        4        2
CD2=        1        6        6        0        3        6        2        2        1       16       11        1        1        1        3        3        0        9        0        0        0        0        2        0        5       12        4        1        0       10        2        6
ATCGGCATTATTCGTTACTACACCCGTGAGGCGGGCGTGCGTGGTCTGGAGCGTGAAATCTCCAAACTGTGTCGCAAAGCGGTTAAGCAGTTACTGCTCGATAAGTCATTAAAACATATCGAAATTAACGGCGATAACCTGCATGACTATCTCGGTGTTCAGCGTTTCGACTATGGTCGCGCGGATAACGAAAACCGTGTCGGTCAGGTAACCGGTCTGGCGTGGACGGAAGTGGGCGGTGACTTGCTGACCATTGAAACCGCATGTGTTCCGGGTAAAGGCAAACTGACCTATACCGGTTCGCTCGGCGAAGTGATGCAGGAGTCCATTCAGGCGGCGTTAACGGTGGTTCGTGCGCGTGCGGAAAAACTGGGGATCAACCCTGATTTTTACGAAAAACGTGACATCCACGTCCACGTACCGGAAGGTGCGACGCCGAAAGATGGTCCGAGTGCCGGTATTGCTATGTGCACCGCGCTGGTTTCTTGCCTGACCGGTAACCCGGTTCGTGCCGATGTGGCAATGACCGGTGAGATCACTCTGCGTGGTCAGGTACTGCCGATCGGTGGT
KOK=       130
KK=  462212  LL=  462991  Z=    7.94  JJ=  462182  DL=   780
A===      111      112      113      114      121      123      124      131      132      133      134      141      143      144      211      213      214      223      224      231      233      234      243      244      313      314      323      333      334      343      413      433
B===      222      122      422      322      212      412      312      242      142      442      342      232      432      332      221      421      321      411      311      241      441      341      431      331      424      324      414      444      344      434      423      443
RRR=   12.664    2.776   12.435    0.120    0.598   61.626   -2.062    1.922   -1.194   23.312   -0.720   -3.588    2.066    0.920   -0.549   -0.021    1.921   18.258   -3.846    1.921    2.116    0.874   -1.212    0.168   -2.306  123.245    0.594    1.406   -1.986    8.658    2.066   10.875
X1==    6.968    0.760    4.199   -0.358   -1.406    6.191    3.062   -1.587    1.669    4.519   -0.233   -1.619    2.398   -1.581   -1.406    4.684   -1.373    4.163   -1.166   -1.346   -1.288   -0.543   -1.314   -0.584   -1.518   10.951    0.285   -1.453    1.264    1.264    2.398    4.696
X2==    1.817    3.651    2.961   -0.336   -0.425    9.954   -0.674   -1.211   -0.716    5.159    3.088    2.216    0.861   -0.582    0.390   -0.004   -1.399    4.385    3.300   -1.427   -1.643   -1.610    0.922   -0.287    1.519   11.254    2.083   -0.968   -1.572    6.851    0.861    2.316
CD1=       14        3        9        2        0       10        6        0        4        9        2        0        6        0        0        8        0        6        0        0        0        1        0        1        0       19        2        0        4        4        6        9
CD2=        3        6        5        1        1       16        1        0        1        9        6        4        3        1        2        2        0       10        8        0        0        0        4        2        4       17        6        1        0       13        3        6
CTGCTGGATCAGTACGCACGTGAGCTGAAACTGGGTATCAGCGATGAGCAGGTTAAACAGGCGATTTTCGCGACCCCAGCCTTCCAGGTTGACGGCAAATTTGATAACAGCCGCTATAACGGTATCCTCAACCAGATGGGGATGACCGCCGATCAGTACGCCCAGGCGCTGCGTAACCAGCTCACTACCCAACAGCTGATTAACGGCGTTGCCGGTACCGATTTTATGCTGAAAGGTGAAACCGACGAGCTGGCGGCACTGGTCGCGCAACAACGCGTGGTGCGTGAGGCGACTATCGATGTTAACGCGCTGGCGGCGAAGCAGCCTGTGACCGAACAGGAGATTGCCAGCTACTACGAACAAAACAAAAACAATTTCATGACGCCGGAACAATTCCGCGTGAGTTACATCAAGCTGGATGCCGCAACGATGCAGCAACCGGTTAGCGATGCGGATATCCAGAGCTACTACGACCAGCATCAGGATCAATTCACCCAGCCGCAGCGTACCCGCTACAGCATCATCCAGACCAAAACTGAAGATGAAGCGAAAGCGGTACTTGATGAGCTGAATAAAGGCGGTGATTTTGCTGCATTAGCCAAAGAAAAATCTGCCGATATTATCTCTGCTCGTAACGGCGGCGATATGGGTTGGTTAGAAGATGCCACTATCCCGGACGAACTGAAAAATGCTGGTCTGAAAGAAAAAGGCCAACTGTCTGGTGTCATCAAATCTTCGGTCGGTTTCCTGATTGTACGTCTGGACGACATTCAGCCAGCG
KOK=       131
KK=  463382  LL=  463951  Z=    8.44  JJ=  463142  DL=   570
A===      111      112      113      114      121      123      124      131      132      133      134      141      143      144      211      213      214      223      224      231      233      234      243      244      313      314      323      333      334      343      413      433
B===      222      122      422      322      212      412      312      242      142      442      342      232      432      332      221      421      321      411      311      241      441      341      431      331      424      324      414      444      344      434      423      443
RRR=   57.925   -0.682   14.083    0.054    1.571    6.487   -1.858   -0.050   -0.029    9.531   -2.955    0.773    8.576    1.415   -0.097   -0.438    1.490    3.256    2.648   -0.029   -0.341    1.414    1.490   -1.354    3.122   45.980    0.068    1.264   -3.614   12.324   -0.108    1.676
X1==   11.595   -0.519    3.302   -1.458   -1.302    1.653    4.647    0.218   -0.185    1.591   -1.235   -0.755    2.061   -1.360    0.265    0.734   -1.215    1.160    0.984   -0.185    2.132   -1.030    0.935   -1.134    1.591    5.358    0.132   -0.896    2.821    1.854    0.413    0.887
X2==    4.996    1.314    4.265   -0.037   -1.207    3.924   -0.400   -0.228    0.157    5.990    2.392   -1.024    4.160   -1.041   -0.366   -0.597   -1.227    2.807    2.691    0.157   -0.160   -1.373    1.593    1.194    1.962    8.582    0.516   -1.410   -1.281    6.647   -0.261    1.890
CD1=       20        1        6        0        0        3        7        2        1        3        0        1        4        0        2        2        0        2        2        1        3        0        2        0        3        8        1        0        4        3        2        2
CD2=        6        3        6        1        0        7        1        1        2        9        4        0        6        0        1        1        0        7        6        2        2        0        4        3        4       11        3        0        0       10        1        4
GTTCAGCACAACAAAGCTGAACAACAGGCGAAAGTGGATGCTGAGAAACTGCTGGTTGATTTGAAAGCCGGCAAAGGTGCGGAAGCTATGCAGGCTGCCGGTCTGAAATTTGGCGAGCCGAAAACCTTAAGCCGTTCCGGTCGTGACCCGATTAGCCAGGCGGCGTTTGCACTGCCACTGCCAGCGAAAGACAAACCGAGCTACGGTATGGCGACCGATATGCAAGGTAATGTGGTTCTGCTGGCGCTGGATGAAGTGAAACAAGGTTCAATGCCGGAAGATCAGAAAAAAGCGATGGTGCAGGGTATCACCCAGAACAACGCACAAATCGTCTTTGAAGCTCTGATGAGTAACCTGCGTAAAGAGGCGAAAATCAAAATTGGCGATGCGCTGGAACAGCAATAATCCTGAAGCCGCCTCGCAAAAAAATGCGTTGCAGCTGTAACAAGAAAAGGTCGCTTTCGCGGCCTTTTCCATTTCTGAACATTGCCATTTGTTTACTGTTTTCACTGCCGTTAAGGTGATTCCACTGTTAACAAACAAGGAGAAAACAGTATGAAACACGGAATT
KOK=       132
KK=  464582  LL=  465781  Z=    5.95  JJ=  464582  DL=  1200
A===      111      112      113      114      121      123      124      131      132      133      134      141      143      144      211      213      214      223      224      231      233      234      243      244      313      314      323      333      334      343      413      433
B===      222      122      422      322      212      412      312      242      142      442      342      232      432      332      221      421      321      411      311      241      441      341      431      331      424      324      414      444      344      434      423      443
RRR=   18.645    8.122    0.697   -1.494   -2.091   13.929    7.993   -0.253    1.217    7.152   12.453    2.167    0.124    0.105   10.438   -1.579    1.383   18.580    2.617   -1.455   -0.107    1.515   12.312    0.153   -1.479   39.912   -0.625   -0.397    2.293   41.362    4.446    5.244
X1==    3.037    1.543    0.202   -0.751    2.102    6.848    3.279    0.733    0.857    2.156    2.909   -1.300    1.305   -0.173    3.781   -0.776   -1.235    4.339    1.148    1.402   -0.858   -1.301    5.289   -1.215    3.704    9.324   -0.858   -0.522    0.646    5.849    3.444    2.207
X2==    6.140    5.264    3.442    1.989   -0.995    2.034    2.438   -0.345    1.420    3.317    4.281   -1.666    0.095   -0.607    2.761    2.034   -1.120    4.282    2.280   -1.038    0.125   -1.164    2.328   -0.126   -0.399    4.281    0.728    0.762    3.550    7.072    1.291    2.377
CD1=        9        6        4        2        7       16        9        5        5        8        9        1        6        3       10        2        1       11        5        6        2        1       13        1       11       21        2        3        5       15       10        8
CD2=       12       11        8        6        1        6        7        2        5        8       10        0        3        2        7        6        1       10        7        1        3        1        7        3        2       10        4        4        9       15        5        7
CGTCGCCCAGCGGTATTAAGTGACCTGTTAACTATTACCAGTCAGTTGCAGCAATTAAACGGTAAAAGCGGCATCTTAAGCCAGGTCATTACACTGGAGCCGGAAGGGCAGGTGGTAGCGGATGCGCTTATTACGTTTGTTTGTATTGATCTTAAAACGCAGAAAGCATTAGCTCTGGAAGGGGAATTGCGCGAAAAGCTGGAGCAGATGGTTAAGTAAACGTTTTGTGGTGCCGGATGCTCAAGCCGCATCCGGCGACACCCGGAATAATTACCTCAACCCGGTTTTCTGCTTCATCGCTGCCATCACCGTCGGTTTATCGGCCAGATAATGATTCAAACCGTTGGCGCGTAAATTACATGCCGCACAATGACCGCAACCGTCGCCTTTAAAGCCGTTATAGCAGGTCAACGTTTCGTTACGGACTAAATCCAGTTTGCCGTAATAATCTGCCAGCGCCCAGGTTTCCGCTTTATCAATCCACATCAGCGGCGTTTCAAAACGAATATCTTTCGCCATGCCCAAACTGACGGCATGGTTTAGTGCTTTCACAAACTCATCGCGGCAATCCGGGTAGCCGGAGAAATCCGTTTCGCAGACGCCAGTAATTACGGCTTCTGCTTTTACCTGATACGCATATATTGCCGCCAGCGTCAGGAACAAAATATTACGCCCTGGGACAAACGTATTCGGGATACCATCGGCTTCAGGTTCATAATCAGGCACCGGAATGCTGTCACGCGTCAGGCTACTGACCGCCAGCTCGTTGAGCAGGGTGACATCCAGCACCTTATGCGCGCGTGCCCCCAGTTTCAGCGCCAGTTCGCGTGCCACGTCGATTTCTGCGCGATGCCGCTGACCGTAATCGAACGTCACGCAATGGACTTCATCATATTGTTGTAATGCCTGCACCAGACAGGTGGTGGAATCCTGACCTCCACTGAACACAACGACAGCACGTTTCATAGATAATCCTGCTTGAACAATAAAAGCGTTATGGTAACGCCTGCGATTAACCCGGACCAGCTATTCATTGCGATGGCGCGGGAAGCCAGGCTTCGGTAAATTCAAACCAGCCGCGCGGTGTCAGTCGCACACCGTTCACGCCGGGAGGGGCACTAATGCGATAGTGATAGTTGAACAGCGGCGTCAGCGTCGCATCTGTCATTAACTGGCTAAAAACCGCTTTCAGGGCATTAA
KOK=       133
KK=  468242  LL=  468631  Z=    5.21  JJ=  467882  DL=   390
A===      111      112      113      114      121      123      124      131      132      133      134      141      143      144      211      213      214      223      224      231      233      234      243      244      313      314      323      333      334      343      413      433
B===      222      122      422      322      212      412      312      242      142      442      342      232      432      332      221      421      321      411      311      241      441      341      431      331      424      324      414      444      344      434      423      443
RRR=   48.543    1.976   -0.988   -0.021   -0.378    2.554    0.003   -0.168    1.087    0.217    0.017    0.003    2.106   -0.001   -1.933    1.087    1.087   -0.168   -0.045    0.090   -0.052    0.911    3.239    0.094    2.129   20.304    2.146    0.727    0.514    0.185    0.150    9.904
X1==    8.873    2.513   -1.053    0.846    2.513    0.878   -0.109   -0.087   -1.053    4.037    0.015   -0.109    1.015   -0.006   -1.121   -1.053   -1.065   -0.087    1.801   -0.087   -0.963   -0.985    3.015    0.994    1.037    2.015    2.037   -0.851    3.130    1.130    2.015    3.130
X2==    5.471    0.787    0.938   -0.025   -0.150    2.908   -0.025    1.923   -1.032    0.054    1.074   -0.025    2.074    0.094    1.723   -1.032   -1.021    1.923   -0.025   -1.032    0.054   -0.926    1.074    0.094    2.054   10.074    1.054   -0.854    0.164    0.164    0.074    3.164
CD1=       11        4        0        2        4        2        1        1        0        5        1        1        2        1        0        0        0        1        3        1        0        0        4        2        2        3        3        0        4        2        3        4
CD2=        7        2        2        1        1        4        1        3        0        1        2        1        3        1        3        0        0        3        1        0        1        0        2        1        3       11        2        0        1        1        1        4
CCAGCACCGGGCAATTGCCCGGTTTTTTTTGCGTTGAATTTGTCATTTTGTGCCGTGGTGTTTAAACCGCACAGAATAAATTGTCGTGATTTCACCTTTAAAATAAAATTAAAAGAGAAAAAAATTCTCTGTGGAAGGGCTATGTTAGATAAAATTGACCGTAAGCTGCTGGCCTTACTGCAGCAGGATTGCACCCTCTCTTTGCAGGCACTGGCTGAAGCCGTTAATCTGACAACCACCCCTTGCTGGAAGCGCCTGAAACGGCTGGAGGACGACGGTATCCTTATCGGCAAAGTCGCCCTGCTGGATCCGGAAAAAATAGGCCTCGGCCTGACCGCTTTTGTGCTGATAAAAACGCAACATCACAGCAGCGAATGGTATTGCCGCTTT
KOK=       134
KK=  476252  LL=  477121  Z=    4.87  JJ=  476222  DL=   870
A===      111      112      113      114      121      123      124      131      132      133      134      141      143      144      211      213      214      223      224      231      233      234      243      244      313      314      323      333      334      343      413      433
B===      222      122      422      322      212      412      312      242      142      442      342      232      432      332      221      421      321      411      311      241      441      341      431      331      424      324      414      444      344      434      423      443
RRR=   43.769    0.823    4.620   -0.507    0.038   12.455    6.033   -0.496    1.037    0.532   -3.311   -0.141   11.034   -0.010    0.539    0.081    0.643   17.251    4.880    0.774   -0.051   -0.278    1.972    5.809    0.402    1.695    0.304   -0.176    1.683   10.142    1.895   15.320
X1==    7.637    1.531    3.171    3.995    0.071    3.020    4.483   -0.593   -0.648    0.930   -1.476   -0.114    2.652    0.251   -0.659    0.085   -0.856    5.731    1.688    0.819    0.099    1.167    1.837    1.990    0.174    0.588    0.099   -0.572    1.297    4.062    1.964    6.137
X2==    5.731    0.537    1.457   -0.127    0.537    4.124    1.346    0.837   -1.599    0.571    2.243    1.236    4.160   -0.038   -0.819    0.945   -0.751    3.010    2.891    0.945   -0.515   -0.238    1.073    2.919    2.316    2.882    3.064    0.308    1.297    2.496    0.965    2.496
CD1=       12        4        6        8        2        6        9        1        1        3        0        2        6        3        1        2        1       10        5        3        2        4        5        6        2        3        2        1        4        8        5       11
CD2=       11        3        5        2        3        9        4        4        0        4        6        4        9        2        1        4        1        7        6        4        2        2        4        6        7        7        8        4        5        7        4        7
GATTTGCCAGACGCGTTGGGGAAATGAATCTTCTTTTTCCATCTTTTCTTCCTGAGGTAATTTTTCAGCATAATCTGGAAAAACGCCCGAGTGAAGTCGCATTGCGCAAGAAACCAGCATCTGGCACGCGATGGGTTGCAATTAGCCGGGGCAGCAGTGATAATGCGCCTGCGCGTTGGTTCTCAACGCTCTCAATGGGGGCTCTGTTGGTTCTCCCGCAACGCTACTCTGTTTACCAGGTCAGGTCCGGAAGGAAGCAGCCAAGGCAGATGACGCGTGTGCCGGGATGTAGCTGGCAGGGCCCCCACCCATTTCTGCCTCCCACCGTTTCGTCAAAAAATCCCAACATGGCTAAACTTTAACCACAACTGACGTCGCAAGAATTGTCTGGCTGCGCAGTACGCTTCGGAGGTATGTCTGATGAAGTATGTTGATGGTTTTGTGGTTGCCGTTCCTGCCGATAAAAAGGATGCCTATCGGGAAATGGCCGCTAAGGCTGCGCCATTGTTTAAAGAGTTTGGCGCGCTTCGTATTGTCGAATGCTGGGCCAGCGATGTACCGGATGGCAAAGTGACCGATTTTCGTATGGCGGTGAAAGCGGAAGAGAATGAAGAGGTTGTCTTTAGCTGGATTGAATACCCTTCAAAAGAGGTCCGCGACGCTGCTAATCAAAAGATGATGTCGGACCCACGGATGAAAGAGTTCGGCGAGTCCATGCCGTTTGACGGCAAGCGAATGATCTATGGCGGATTCGAGTCAATCATCGACGAATAGGTAGCGTGACGGGCTGTGCGGCGTGCCGTCAGCCCAAAAATTCACAAATGTTGCTCGGCCCAGCGTAAGAAATCTTCTTTCGGTAATGCCTTGCTG
KOK=       135
KK=  478622  LL=  479401  Z=    5.39  JJ=  478382  DL=   780
A===      111      112      113      114      121      123      124      131      132      133      134      141      143      144      211      213      214      223      224      231      233      234      243      244      313      314      323      333      334      343      413      433
B===      222      122      422      322      212      412      312      242      142      442      342      232      432      332      221      421      321      411      311      241      441      341      431      331      424      324      414      444      344      434      423      443
RRR=   16.213   -1.213    6.902   -0.129   -0.192   12.109    1.548    0.963    0.007    7.695    2.740    0.633    0.011    3.401   -1.213    2.672   -0.497   26.868    1.345    0.381    0.970    0.730    0.349    0.500   -0.851   27.263   -0.123    0.048   -0.085   23.764    0.410    1.103
X1==    4.777   -0.530    5.135   -0.508    0.659    2.171    0.354    0.471    0.019    2.762    1.486    2.488    0.041    2.329   -0.530    0.736    0.354    7.182    2.699   -1.416    0.565   -0.524   -0.524    1.344    1.154    7.990   -0.301   -0.066   -0.285    4.078    1.486    0.587
X2==    3.394    2.289    1.344    0.254   -0.291    5.579    4.377    2.043    0.381    2.786    1.844    0.254    0.276    1.460    2.289    3.629   -1.405    3.741    0.498   -0.269    1.717   -1.394   -0.666    0.372   -0.737    3.412    0.408   -0.721    0.298    5.828    0.276    1.878
CD1=       12        2       10        2        4        5        3        3        2        5        4        7        2        6        2        3        3       11        6        0        2        1        1        4        3       13        1        1        1        6        4        2
CD2=        7        6        4        2        2       11        8        5        3        6        4        2        2        3        6        8        0        9        3        2        5        0        1        2        1        6        3        1        2        9        2        4
ATATCCTTATTAACACAGTGTAGGGAAAGTATATCTGATTGTGGAAAAAGGCTGGCTGGAGATAAGGAGGTAGAGCTGGTATTTCATGAAGTGATGGGTGGAAACGATCATTGTCATTTGACCAGGCGCAGAGCTTTACGCCTGGTATGTAACCCTAACTTAAGATGTTGATTCGGCGCGAGCGAGGGTAAAAATATCGTAAAAAGACAGTTCACCTTTACGGACGATCATTTTTTGCAGTTGTTCCTTATGAACATCCGCGACACGCGGAGAGTTCAAGATGGCTTCAACCAGCGCGGCAGGTACAAAGCGCGTGTTGTACCATTCGCCGTTATAGCAAACGCGGAAATCCAGCACGTCGATATCTTCATAGCGGTAGCGTGGGTAGACATCGAAAAAGAAGAAACCATTAAGCAGGATAAATAATACAACCAGTAGCCAGACAGAGCCTGACAGCGTTTCGGACTGCAACATCACCGCCAGGGTGGCAAAAAAAGCAACGTACATACCGATAAACAGCCCCGGATGTTTACGGATAAAACTGATACTAAAGCGGGGTTTGTTGTCGCGTTTTTCGCGGGTATTCAGAGACTCAATCGTTTCGGTCAGCAGGCGTTGTATTTCGGTCATCGTTTGCCTTCGTGGTATCTGCAACTTTCCAGGGAACACCCTATTTTAACGTGGGAATAGTAGAGGGGAAGTAACAGATCTACCACAATTTTGCATAACAGTTGCGAAAAACCGATTACAATTTTTTAATTATTCTGGCTGGATTACCGC
KOK=       136
KK=  486122  LL=  486901  Z=    6.98  JJ=  485702  DL=   780
A===      111      112      113      114      121      123      124      131      132      133      134      141      143      144      211      213      214      223      224      231      233      234      243      244      313      314      323      333      334      343      413      433
B===      222      122      422      322      212      412      312      242      142      442      342      232      432      332      221      421      321      411      311      241      441      341      431      331      424      324      414      444      344      434      423      443
RRR=   38.270    1.934   10.745    2.105    0.140   12.106   -0.295    0.983    0.160    0.101    3.812   -1.722   -0.860    0.177   -0.621   -0.127   -0.331    1.427    3.112    1.386   -0.059   -0.047    0.192    1.293    0.387   34.348   -0.092   -0.405    2.365   33.614    7.301   -0.552
X1==    8.768    0.970    3.389    0.694   -0.311    2.643    1.363    2.002   -0.106    0.869    1.711   -0.724   -0.572    0.253   -0.311   -0.106   -0.745    0.548    2.716    2.643    0.098   -0.592    2.424    1.768   -0.619    7.798   -0.639    0.329    1.210    3.660    2.472    1.210
X2==    4.365    1.994    3.170    3.033   -0.449    4.581   -0.216    0.491   -1.504    0.116    2.229    2.378    1.503    0.698    1.994    1.200    0.445    2.605    1.146    0.524   -0.605    0.079    0.079    0.731   -0.625    4.405    0.143   -1.231    1.954    9.185    2.954   -0.456
CD1=       16        4        7        3        2        6        4        5        2        3        4        1        1        2        2        2        1        3        6        6        2        1        5        4        1       12        1        2        3        6        5        3
CD2=       10        6        7        7        2        9        2        3        0        2        5        6        4        3        6        4        3        6        4        3        1        2        2        3        1        8        2        0        4       13        6        1
[truncated: 4,713,332 more chars]
