# Supplementary material for: Regions Enriched with Reverse Complement Triplets in Bacterial Genomes
Source: Int J Mol Sci. 2026 Feb 28;27(5):2301. doi: 10.3390/ijms27052301 (PMC12985086; doi:10.3390/ijms27052301)
Supplement: Supplementary file 1 [file ijms-27-02301-s001.zip › for_send/45/Ecoli/Escherichia_coli_str_k_12_substr_mg1655_gca_000005845.ASM584v2.dna.chromosome.Chromosome.fa]

>Chromosome dna:chromosome chromosome:ASM584v2:Chromosome:1:4641652:1 REF
AGCTTTTCATTCTGACTGCAACGGGCAATATGTCTCTGTGTGGATTAAAAAAAGAGTGTC
TGATAGCAGCTTCTGAACTGGTTACCTGCCGTGAGTAAATTAAAATTTTATTGACTTAGG
TCACTAAATACTTTAACCAATATAGGCATAGCGCACAGACAGATAAAAATTACAGAGTAC
ACAACATCCATGAAACGCATTAGCACCACCATTACCACCACCATCACCATTACCACAGGT
AACGGTGCGGGCTGACGCGTACAGGAAACACAGAAAAAAGCCCGCACCTGACAGTGCGGG
CTTTTTTTTTCGACCAAAGGTAACGAGGTAACAACCATGCGAGTGTTGAAGTTCGGCGGT
ACATCAGTGGCAAATGCAGAACGTTTTCTGCGTGTTGCCGATATTCTGGAAAGCAATGCC
AGGCAGGGGCAGGTGGCCACCGTCCTCTCTGCCCCCGCCAAAATCACCAACCACCTGGTG
GCGATGATTGAAAAAACCATTAGCGGCCAGGATGCTTTACCCAATATCAGCGATGCCGAA
CGTATTTTTGCCGAACTTTTGACGGGACTCGCCGCCGCCCAGCCGGGGTTCCCGCTGGCG
CAATTGAAAACTTTCGTCGATCAGGAATTTGCCCAAATAAAACATGTCCTGCATGGCATT
AGTTTGTTGGGGCAGTGCCCGGATAGCATCAACGCTGCGCTGATTTGCCGTGGCGAGAAA
ATGTCGATCGCCATTATGGCCGGCGTATTAGAAGCGCGCGGTCACAACGTTACTGTTATC
GATCCGGTCGAAAAACTGCTGGCAGTGGGGCATTACCTCGAATCTACCGTCGATATTGCT
GAGTCCACCCGCCGTATTGCGGCAAGCCGCATTCCGGCTGATCACATGGTGCTGATGGCA
GGTTTCACCGCCGGTAATGAAAAAGGCGAACTGGTGGTGCTTGGACGCAACGGTTCCGAC
TACTCTGCTGCGGTGCTGGCTGCCTGTTTACGCGCCGATTGTTGCGAGATTTGGACGGAC
GTTGACGGGGTCTATACCTGCGACCCGCGTCAGGTGCCCGATGCGAGGTTGTTGAAGTCG
ATGTCCTACCAGGAAGCGATGGAGCTTTCCTACTTCGGCGCTAAAGTTCTTCACCCCCGC
ACCATTACCCCCATCGCCCAGTTCCAGATCCCTTGCCTGATTAAAAATACCGGAAATCCT
CAAGCACCAGGTACGCTCATTGGTGCCAGCCGTGATGAAGACGAATTACCGGTCAAGGGC
ATTTCCAATCTGAATAACATGGCAATGTTCAGCGTTTCTGGTCCGGGGATGAAAGGGATG
GTCGGCATGGCGGCGCGCGTCTTTGCAGCGATGTCACGCGCCCGTATTTCCGTGGTGCTG
ATTACGCAATCATCTTCCGAATACAGCATCAGTTTCTGCGTTCCACAAAGCGACTGTGTG
CGAGCTGAACGGGCAATGCAGGAAGAGTTCTACCTGGAACTGAAAGAAGGCTTACTGGAG
CCGCTGGCAGTGACGGAACGGCTGGCCATTATCTCGGTGGTAGGTGATGGTATGCGCACC
TTGCGTGGGATCTCGGCGAAATTCTTTGCCGCACTGGCCCGCGCCAATATCAACATTGTC
GCCATTGCTCAGGGATCTTCTGAACGCTCAATCTCTGTCGTGGTAAATAACGATGATGCG
ACCACTGGCGTGCGCGTTACTCATCAGATGCTGTTCAATACCGATCAGGTTATCGAAGTG
TTTGTGATTGGCGTCGGTGGCGTTGGCGGTGCGCTGCTGGAGCAACTGAAGCGTCAGCAA
AGCTGGCTGAAGAATAAACATATCGACTTACGTGTCTGCGGTGTTGCCAACTCGAAGGCT
CTGCTCACCAATGTACATGGCCTTAATCTGGAAAACTGGCAGGAAGAACTGGCGCAAGCC
AAAGAGCCGTTTAATCTCGGGCGCTTAATTCGCCTCGTGAAAGAATATCATCTGCTGAAC
CCGGTCATTGTTGACTGCACTTCCAGCCAGGCAGTGGCGGATCAATATGCCGACTTCCTG
CGCGAAGGTTTCCACGTTGTCACGCCGAACAAAAAGGCCAACACCTCGTCGATGGATTAC
TACCATCAGTTGCGTTATGCGGCGGAAAAATCGCGGCGTAAATTCCTCTATGACACCAAC
GTTGGGGCTGGATTACCGGTTATTGAGAACCTGCAAAATCTGCTCAATGCAGGTGATGAA
TTGATGAAGTTCTCCGGCATTCTTTCTGGTTCGCTTTCTTATATCTTCGGCAAGTTAGAC
GAAGGCATGAGTTTCTCCGAGGCGACCACGCTGGCGCGGGAAATGGGTTATACCGAACCG
GACCCGCGAGATGATCTTTCTGGTATGGATGTGGCGCGTAAACTATTGATTCTCGCTCGT
GAAACGGGACGTGAACTGGAGCTGGCGGATATTGAAATTGAACCTGTGCTGCCCGCAGAG
TTTAACGCCGAGGGTGATGTTGCCGCTTTTATGGCGAATCTGTCACAACTCGACGATCTC
TTTGCCGCGCGCGTGGCGAAGGCCCGTGATGAAGGAAAAGTTTTGCGCTATGTTGGCAAT
ATTGATGAAGATGGCGTCTGCCGCGTGAAGATTGCCGAAGTGGATGGTAATGATCCGCTG
TTCAAAGTGAAAAATGGCGAAAACGCCCTGGCCTTCTATAGCCACTATTATCAGCCGCTG
CCGTTGGTACTGCGCGGATATGGTGCGGGCAATGACGTTACAGCTGCCGGTGTCTTTGCT
GATCTGCTACGTACCCTCTCATGGAAGTTAGGAGTCTGACATGGTTAAAGTTTATGCCCC
GGCTTCCAGTGCCAATATGAGCGTCGGGTTTGATGTGCTCGGGGCGGCGGTGACACCTGT
TGATGGTGCATTGCTCGGAGATGTAGTCACGGTTGAGGCGGCAGAGACATTCAGTCTCAA
CAACCTCGGACGCTTTGCCGATAAGCTGCCGTCAGAACCACGGGAAAATATCGTTTATCA
GTGCTGGGAGCGTTTTTGCCAGGAACTGGGTAAGCAAATTCCAGTGGCGATGACCCTGGA
AAAGAATATGCCGATCGGTTCGGGCTTAGGCTCCAGTGCCTGTTCGGTGGTCGCGGCGCT
GATGGCGATGAATGAACACTGCGGCAAGCCGCTTAATGACACTCGTTTGCTGGCTTTGAT
GGGCGAGCTGGAAGGCCGTATCTCCGGCAGCATTCATTACGACAACGTGGCACCGTGTTT
TCTCGGTGGTATGCAGTTGATGATCGAAGAAAACGACATCATCAGCCAGCAAGTGCCAGG
GTTTGATGAGTGGCTGTGGGTGCTGGCGTATCCGGGGATTAAAGTCTCGACGGCAGAAGC
CAGGGCTATTTTACCGGCGCAGTATCGCCGCCAGGATTGCATTGCGCACGGGCGACATCT
GGCAGGCTTCATTCACGCCTGCTATTCCCGTCAGCCTGAGCTTGCCGCGAAGCTGATGAA
AGATGTTATCGCTGAACCCTACCGTGAACGGTTACTGCCAGGCTTCCGGCAGGCGCGGCA
GGCGGTCGCGGAAATCGGCGCGGTAGCGAGCGGTATCTCCGGCTCCGGCCCGACCTTGTT
CGCTCTGTGTGACAAGCCGGAAACCGCCCAGCGCGTTGCCGACTGGTTGGGTAAGAACTA
CCTGCAAAATCAGGAAGGTTTTGTTCATATTTGCCGGCTGGATACGGCGGGCGCACGAGT
ACTGGAAAACTAAATGAAACTCTACAATCTGAAAGATCACAACGAGCAGGTCAGCTTTGC
GCAAGCCGTAACCCAGGGGTTGGGCAAAAATCAGGGGCTGTTTTTTCCGCACGACCTGCC
GGAATTCAGCCTGACTGAAATTGATGAGATGCTGAAGCTGGATTTTGTCACCCGCAGTGC
GAAGATCCTCTCGGCGTTTATTGGTGATGAAATCCCACAGGAAATCCTGGAAGAGCGCGT
GCGCGCGGCGTTTGCCTTCCCGGCTCCGGTCGCCAATGTTGAAAGCGATGTCGGTTGTCT
GGAATTGTTCCACGGGCCAACGCTGGCATTTAAAGATTTCGGCGGTCGCTTTATGGCACA
AATGCTGACCCATATTGCGGGTGATAAGCCAGTGACCATTCTGACCGCGACCTCCGGTGA
TACCGGAGCGGCAGTGGCTCATGCTTTCTACGGTTTACCGAATGTGAAAGTGGTTATCCT
CTATCCACGAGGCAAAATCAGTCCACTGCAAGAAAAACTGTTCTGTACATTGGGCGGCAA
TATCGAAACTGTTGCCATCGACGGCGATTTCGATGCCTGTCAGGCGCTGGTGAAGCAGGC
GTTTGATGATGAAGAACTGAAAGTGGCGCTAGGGTTAAACTCGGCTAACTCGATTAACAT
CAGCCGTTTGCTGGCGCAGATTTGCTACTACTTTGAAGCTGTTGCGCAGCTGCCGCAGGA
GACGCGCAACCAGCTGGTTGTCTCGGTGCCAAGCGGAAACTTCGGCGATTTGACGGCGGG
TCTGCTGGCGAAGTCACTCGGTCTGCCGGTGAAACGTTTTATTGCTGCGACCAACGTGAA
CGATACCGTGCCACGTTTCCTGCACGACGGTCAGTGGTCACCCAAAGCGACTCAGGCGAC
GTTATCCAACGCGATGGACGTGAGTCAGCCGAACAACTGGCCGCGTGTGGAAGAGTTGTT
CCGCCGCAAAATCTGGCAACTGAAAGAGCTGGGTTATGCAGCCGTGGATGATGAAACCAC
GCAACAGACAATGCGTGAGTTAAAAGAACTGGGCTACACTTCGGAGCCGCACGCTGCCGT
AGCTTATCGTGCGCTGCGTGATCAGTTGAATCCAGGCGAATATGGCTTGTTCCTCGGCAC
CGCGCATCCGGCGAAATTTAAAGAGAGCGTGGAAGCGATTCTCGGTGAAACGTTGGATCT
GCCAAAAGAGCTGGCAGAACGTGCTGATTTACCCTTGCTTTCACATAATCTGCCCGCCGA
TTTTGCTGCGTTGCGTAAATTGATGATGAATCATCAGTAAAATCTATTCATTATCTCAAT
CAGGCCGGGTTTGCTTTTATGCAGCCCGGCTTTTTTATGAAGAAATTATGGAGAAAAATG
ACAGGGAAAAAGGAGAAATTCTCAATAAATGCGGTAACTTAGAGATTAGGATTGCGGAGA
ATAACAACCGCCGTTCTCATCGAGTAATCTCCGGATATCGACCCATAACGGGCAATGATA
AAAGGAGTAACCTGTGAAAAAGATGCAATCTATCGTACTCGCACTTTCCCTGGTTCTGGT
CGCTCCCATGGCAGCACAGGCTGCGGAAATTACGTTAGTCCCGTCAGTAAAATTACAGAT
AGGCGATCGTGATAATCGTGGCTATTACTGGGATGGAGGTCACTGGCGCGACCACGGCTG
GTGGAAACAACATTATGAATGGCGAGGCAATCGCTGGCACCTACACGGACCGCCGCCACC
GCCGCGCCACCATAAGAAAGCTCCTCATGATCATCACGGCGGTCATGGTCCAGGCAAACA
TCACCGCTAAATGACAAATGCCGGGTAACAATCCGGCATTCAGCGCCTGATGCGACGCTG
GCGCGTCTTATCAGGCCTACGTTAATTCTGCAATATATTGAATCTGCATGCTTTTGTAGG
CAGGATAAGGCGTTCACGCCGCATCCGGCATTGACTGCAAACTTAACGCTGCTCGTAGCG
TTTAAACACCAGTTCGCCATTGCTGGAGGAATCTTCATCAAAGAAGTAACCTTCGCTATT
AAAACCAGTCAGTTGCTCTGGTTTGGTCAGCCGATTTTCAATAATGAAACGACTCATCAG
ACCGCGTGCTTTCTTAGCGTAGAAGCTGATGATCTTAAATTTGCCGTTCTTCTCATCGAG
GAACACCGGCTTGATAATCTCGGCATTCAATTTCTTCGGCTTCACCGATTTAAAATACTC
ATCTGACGCCAGATTAATCACCACATTATCGCCTTGTGCTGCGAGCGCCTCGTTCAGCTT
GTTGGTGATGATATCTCCCCAGAATTGATACAGATCTTTCCCTCGGGCATTCTCAAGACG
GATCCCCATTTCCAGACGATAAGGCTGCATTAAATCGAGCGGGCGGAGTACGCCATACAA
GCCGGAAAGCATTCGCAAATGCTGTTGGGCAAAATCGAAATCGTCTTCGCTGAAGGTTTC
GGCCTGCAAGCCGGTGTAGACATCACCTTTAAACGCCAGAATCGCCTGGCGGGCATTCGC
CGGCGTGAAATCTGGCTGCCAGTCATGAAAGCGAGCGGCGTTGATACCCGCCAGTTTGTC
GCTGATGCGCATCAGCGTGCTAATCTGCGGAGGCGTCAGTTTCCGCGCCTCATGGATCAA
CTGCTGGGAATTGTCTAACAGCTCCGGCAGCGTATAGCGCGTGGTGGTCAACGGGCTTTG
GTAATCAAGCGTTTTCGCAGGTGAAATAAGAATCAGCATATCCAGTCCTTGCAGGAAATT
TATGCCGACTTTAGCAAAAAATGAGAATGAGTTGATCGATAGTTGTGATTACTCCTGCGA
AACATCATCCCACGCGTCCGGAGAAAGCTGGCGACCGATATCCGGATAACGCAATGGATC
AAACACCGGGCGCACGCCGAGTTTACGCTGGCGTAGATAATCACTGGCAATGGTATGAAC
CACAGGCGAGAGCAGTAAAATGGCGGTCAAATTGGTAATAGCCATGCAGGCCATTATGAT
ATCTGCCAGTTGCCACATCAGCGGAAGGCTTAGCAAGGTGCCGCCGATGACCGTTGCGAA
GGTGCAGATCCGCAAACACCAGATCGCTTTAGGGTTGTTCAGGCGTAAAAAGAAGAGATT
GTTTTCGGCATAAATGTAGTTGGCAACGATGGAGCTGAAGGCAAACAGAATAACCACAAG
GGTAACAAACTCAGCACCCCAGGAACCCATTAGCACCCGCATCGCCTTCTGGATAAGCTG
AATACCTTCCAGCGGCATGTAGGTTGTGCCGTTACCCGCCAGTAATATCAGCATGGCGCT
TGCCGTACAGATGACCAGGGTGTCGATAAAAATGCCAATCATCTGGACAATCCCTTGCGC
TGCCGGATGCGGAGGCCAGGACGCCGCTGCCGCTGCCGCGTTTGGCGTCGAACCCATTCC
CGCCTCATTGGAAAACATACTGCGCTGAAAACCGTTAGTAATCGCCTGGCTTAAGGTATA
TCCCGCCGCGCCGCCTGCCGCTTCCTGCCAGCCAAAAGCACTCTCAAAAATAGACCAAAT
GACGTGGGGAAGTTGCCCGATATTCATTACGCAAATTACCAGGCTGGTCAGTACCCAGAT
TATCGCCATCAACGGGACAAAGCCCTGCATGAGCCGGGCGACGCCATGAAGACCGCGAGT
GATTGCCAGCAGAGTAAAGACAGCGAGAATAATGCCTGTCACCAGCGGGGGAAAATCAAA
AGAAAAACTCAGGGCGCGGGCAACGGCGTTCGCTTGAACTCCGCTGAAAATTATGCCATA
GGCGATGAGCAAAAAGACGGCGAACAGAACGCCCATCCAGCGCATCCCCAGCCCGCGCGC
CATATACCATGCCGGTCCGCCACGAAACTGCCCATTGACGTCACGTTCTTTATAAAGTTG
TGCCAGAGAACATTCGGCAAACGAGGTCGCCATGCCGATAAACGCGGCAACCCACATCCA
AAAGACGGCTCCAGGTCCACCGGCGGTAATAGCCAGCGCAACGCCGGCCAGGTTGCCGCT
ACCCACGCGCGCCGCAAGACTGGTACACAATGACTGAAATGAGGTTAAACCGCCTGGCTG
TGGATGAATGCTATTTTTAAGACTTTTGCCAAACTGGCGGATGTAGCGAAACTGCACAAA
TCCGGTGCGAAAAGTGAACCAACAACCTGCGCCGAAGAGCAGGTAAATCATTACCGATCC
CCAAAGGACGCTGTTAATGAAGGAGAAAAAATCTGGCATGCATATCCCTCTTATTGCCGG
TCGCGATGACTTTCCTGTGTAAACGTTACCAATTGTTTAAGAAGTATATACGCTACGAGG
TACTTGATAACTTCTGCGTAGCATACATGAGGTTTTGTATAAAAATGGCGGGCGATATCA
ACGCAGTGTCAGAAATCCGAAACAGTCTCGCCTGGCGATAACCGTCTTGTCGGCGGTTGC
GCTGACGTTGCGTCGTGATATCATCAGGGCAGACCGGTTACATCCCCCTAACAAGCTGTT
TAAAGAGAAATACTATCATGACGGACAAATTGACCTCCCTTCGTCAGTACACCACCGTAG
TGGCCGACACTGGGGACATCGCGGCAATGAAGCTGTATCAACCGCAGGATGCCACAACCA
ACCCTTCTCTCATTCTTAACGCAGCGCAGATTCCGGAATACCGTAAGTTGATTGATGATG
CTGTCGCCTGGGCGAAACAGCAGAGCAACGATCGCGCGCAGCAGATCGTGGACGCGACCG
ACAAACTGGCAGTAAATATTGGTCTGGAAATCCTGAAACTGGTTCCGGGCCGTATCTCAA
CTGAAGTTGATGCGCGTCTTTCCTATGACACCGAAGCGTCAATTGCGAAAGCAAAACGCC
TGATCAAACTCTACAACGATGCTGGTATTAGCAACGATCGTATTCTGATCAAACTGGCTT
CTACCTGGCAGGGTATCCGTGCTGCAGAACAGCTGGAAAAAGAAGGCATCAACTGTAACC
TGACCCTGCTGTTCTCCTTCGCTCAGGCTCGTGCTTGTGCGGAAGCGGGCGTGTTCCTGA
TCTCGCCGTTTGTTGGCCGTATTCTTGACTGGTACAAAGCGAATACCGATAAGAAAGAGT
ACGCTCCGGCAGAAGATCCGGGCGTGGTTTCTGTATCTGAAATCTACCAGTACTACAAAG
AGCACGGTTATGAAACCGTGGTTATGGGCGCAAGCTTCCGTAACATCGGCGAAATTCTGG
AACTGGCAGGCTGCGACCGTCTGACCATCGCACCGGCACTGCTGAAAGAGCTGGCGGAGA
GCGAAGGGGCTATCGAACGTAAACTGTCTTACACCGGCGAAGTGAAAGCGCGTCCGGCGC
GTATCACTGAGTCCGAGTTCCTGTGGCAGCACAACCAGGATCCAATGGCAGTAGATAAAC
TGGCGGAAGGTATCCGTAAGTTTGCTATTGACCAGGAAAAACTGGAAAAAATGATCGGCG
ATCTGCTGTAATCATTCTTAGCGTGACCGGGAAGTCGGTCACGCTACCTCTTCTGAAGCC
TGTCTGTCACTCCCTTCGCAGTGTATCATTCTGTTTAACGAGACTGTTTAAACGGAAAAA
TCTTGATGAATACTTTACGTATTGGCTTAGTTTCCATCTCTGATCGCGCATCCAGCGGCG
TTTATCAGGATAAAGGCATCCCTGCGCTGGAAGAATGGCTGACATCGGCGCTAACCACGC
CGTTTGAACTGGAAACCCGCTTAATCCCCGATGAGCAGGCGATCATCGAGCAAACGTTGT
GTGAGCTGGTGGATGAAATGAGTTGCCATCTGGTGCTCACCACGGGCGGAACTGGCCCGG
CGCGTCGTGACGTAACGCCCGATGCGACGCTGGCAGTAGCGGACCGCGAGATGCCTGGCT
TTGGTGAACAGATGCGCCAGATCAGCCTGCATTTTGTACCAACTGCGATCCTTTCGCGTC
AGGTGGGCGTGATTCGCAAACAGGCGCTGATCCTTAACTTACCCGGTCAGCCGAAGTCTA
TTAAAGAGACGCTGGAAGGTGTGAAGGACGCTGAGGGTAACGTTGTGGTACACGGTATTT
TTGCCAGCGTACCGTACTGCATTCAGTTGCTGGAAGGGCCATACGTTGAAACGGCACCGG
AAGTGGTTGCAGCATTCAGACCGAAGAGTGCAAGACGCGACGTTAGCGAATAAAAAAATC
CCCCCGAGCGGGGGGATCTCAAAACAATTAGTGGGATTCACCAATCGGCAGAACGGTGCG
ACCAAACTGCTCGTTCAGTACTTCACCCATCGCCAGATAGATTGCGCTGGCACCGCAGAT
CAGCCCAATCCAGCCGGCAAAGTGGATGATTGCGGCGTTACCGGCAATGTTACCGATCGC
CAGCAGGGCAAACAGCACGGTCAGGCTAAAGAAAACGAATTGCAGAACGCGTGCGCCTTT
CAGCGTGCCGAAGAACATAAACAGCGTAAATACGCCCCACAGACCCAGGTAGACACCAAG
GAACTGTGCATTTGGCGCATCGGTCAGACCCAGTTTCGGCATCAGCAGAATCGCAACCAG
CGTCAGCCAGAAAGAACCGTAAGAGGTGAATGCGGTTAAACCGAAAGTGTTGCCTTTTTT
GTACTCCAGCAGACCAGCAAAAATTTGCGCGATGCCGCCGTAGAAAATGCCCATGGCAAG
AATAATACCGTCCAGAGCGAAATAACCCACGTTGTGCAGGTTAAGCAGAATGGTGGTCAT
GCCGAAGCCCATCAGGCCCAGCGGTGCCGGATTAGCCAACTTAGTGTTGCCCATAATTCC
TCAAAAATCATCATCGAATGAATGGTGAAATAATTTCCCTGAATAACTGTAGTGTTTTCA
GGGCGCGGCATAATAATCAGCCAGTGGGGCAGTGTCTACGATCTTTTGAGGGGAAAATGA
AAATTTTCCCCGGTTTCCGGTATCAGACCTGAGTGGCGCTAACCATCCGGCGCAGGCAGG
CGATTTGCAGTACGGCTGGAATCGTCACGCGATAGGCGCTGCCGCTGACCGCTTTAACCC
CATTTAGTGCCGCACCTACAGGGCCTCCCAGCCCCGCGCCGCGCAGCAAACCATGCCCAA
GTACGCTCATTGCTGCGTGGGTGCGTAAAATGCGGGTCAGTTGGCTGGAAAGCAAATGCG
ACACACCTTTTGCCAATAATTTGTCTTTCATCAGCAGCGGCAGCAGCTCTTCCAGCTCAT
TCACCCTGGCATCGACCGCGTGCAGAAACTCCTGCTTATGTTCCTCGTCCATTTTCTTCC
AGGTATTACGCAGAAATTGTTCCAGTAACTGTTGCTCAATTTCAAACGTAGACATCTCTT
TGTCGGCTTTCAGCTTCAATCGCTTTGAAACATCGAGCAAAATGGCCCGATACAATTTAC
CGTGTCCGCGCAGTTTGTTGGCGATACTATCGCCACCAAAATGCTGTAATTCTCCGGCAA
TCAGCTGCCAGTTGCGGCGATGTTGCTCGGGATGCCCTTCCATCGATTTAAACAGTTCGT
TGCGCATCAGTACGCTGGAGAGGCGAGTTTTGCCTTTTTCATTATGGGTGAGCAATCGGG
CGAAATTTGCCAACTGTTCCTCACTACAATGCTGAAGAAAATCCAGATCTGAATCATTCA
GGTAATTAACATTCATTTTTTGTGGCTTCTATATTCTGGCGTTAGTCGTCGCCGATAATT
TTCAGCGTGGCCATATCCGATGAGTTCACCGTATGACCCGAAAAGGTGATTTTTGAGACG
CAGCGTTTATTGTCGTTATCGCTGTTAATGTTGATCCAGTCAGTGGTTTGCCCTTCTTTT
ATTTCTGAAGGAATATTCAGGCTCTGACTGGCGCTACGGGCGGCTTTGAAATAAACCGAT
GCACCGCTTAACTGTAAATCGCCATGGTCGGCAGAGAGTTGTATGCGTTTCACAATGCGA
CAAACAGGAAGTTTCAGCGCCAGATCGTTGGTTTCGTTACGCGGCATTGCAATGGCGCCG
AGGAGTTTATGGTCGTTTGCCTGCGCCGTGCAGCACAGCATCAGGCTAATCGCCAGGCTG
GCGGAAATCGTAAAAACGGATTTCATAAGGATTCTCTTAGTGGGAAGAGGTAGGGGGATG
AATACCCACTAGTTTACTGCTGATAAAGAGAAGATTCAGGCACGTAATCTTTTCTTTTTA
TTACAATTTTTTGATGAATGCCTTGGCTGCGATTCATTCTTTATATGAATAAAATTGCTG
TCAATTTTACGTCTTGTCCTGCCATATCGCGAAATTTCTGCGCAAAAGCACAAAAAATTT
TTGCATCTCCCCCTTGATGACGTGGTTTACGACCCCATTTAGTAGTCAACCGCAGTGAGT
GAGTCTGCAAAAAAATGAAATTGGGCAGTTGAAACCAGACGTTTCGCCCCTATTACAGAC
TCACAACCACATGATGACCGAATATATAGTGGAGACGTTTAGATGGGTAAAATAATTGGT
ATCGACCTGGGTACTACCAACTCTTGTGTAGCGATTATGGATGGCACCACTCCTCGCGTG
CTGGAGAACGCCGAAGGCGATCGCACCACGCCTTCTATCATTGCCTATACCCAGGATGGT
GAAACTCTAGTTGGTCAGCCGGCTAAACGTCAGGCAGTGACGAACCCGCAAAACACTCTG
TTTGCGATTAAACGCCTGATTGGTCGCCGCTTCCAGGACGAAGAAGTACAGCGTGATGTT
TCCATCATGCCGTTCAAAATTATTGCTGCTGATAACGGCGACGCATGGGTCGAAGTTAAA
GGCCAGAAAATGGCACCGCCGCAGATTTCTGCTGAAGTGCTGAAAAAAATGAAGAAAACC
GCTGAAGATTACCTGGGTGAACCGGTAACTGAAGCTGTTATCACCGTACCGGCATACTTT
AACGATGCTCAGCGTCAGGCAACCAAAGACGCAGGCCGTATCGCTGGTCTGGAAGTAAAA
CGTATCATCAACGAACCGACCGCAGCTGCGCTGGCTTACGGTCTGGACAAAGGCACTGGC
AACCGTACTATCGCGGTTTATGACCTGGGTGGTGGTACTTTCGATATTTCTATTATCGAA
ATCGACGAAGTTGACGGCGAAAAAACCTTCGAAGTTCTGGCAACCAACGGTGATACCCAC
CTGGGGGGTGAAGACTTCGACAGCCGTCTGATCAACTATCTGGTTGAAGAATTCAAGAAA
GATCAGGGCATTGACCTGCGCAACGATCCGCTGGCAATGCAGCGCCTGAAAGAAGCGGCA
GAAAAAGCGAAAATCGAACTGTCTTCCGCTCAGCAGACCGACGTTAACCTGCCATACATC
ACTGCAGACGCGACCGGTCCGAAACACATGAACATCAAAGTGACTCGTGCGAAACTGGAA
AGCCTGGTTGAAGATCTGGTAAACCGTTCCATTGAGCCGCTGAAAGTTGCACTGCAGGAC
GCTGGCCTGTCCGTATCTGATATCGACGACGTTATCCTCGTTGGTGGTCAGACTCGTATG
CCAATGGTTCAGAAGAAAGTTGCTGAGTTCTTTGGTAAAGAGCCGCGTAAAGACGTTAAC
CCGGACGAAGCTGTAGCAATCGGTGCTGCTGTTCAGGGTGGTGTTCTGACTGGTGACGTA
AAAGACGTACTGCTGCTGGACGTTACCCCGCTGTCTCTGGGTATCGAAACCATGGGCGGT
GTGATGACGACGCTGATCGCGAAAAACACCACTATCCCGACCAAGCACAGCCAGGTGTTC
TCTACCGCTGAAGACAACCAGTCTGCGGTAACCATCCATGTGCTGCAGGGTGAACGTAAA
CGTGCGGCTGATAACAAATCTCTGGGTCAGTTCAACCTAGATGGTATCAACCCGGCACCG
CGCGGCATGCCGCAGATCGAAGTTACCTTCGATATCGATGCTGACGGTATCCTGCACGTT
TCCGCGAAAGATAAAAACAGCGGTAAAGAGCAGAAGATCACCATCAAGGCTTCTTCTGGT
CTGAACGAAGATGAAATCCAGAAAATGGTACGCGACGCAGAAGCTAACGCCGAAGCTGAC
CGTAAGTTTGAAGAGCTGGTACAGACTCGCAACCAGGGCGACCATCTGCTGCACAGCACC
CGTAAGCAGGTTGAAGAAGCAGGCGACAAACTGCCGGCTGACGACAAAACTGCTATCGAG
TCTGCGCTGACTGCACTGGAAACTGCTCTGAAAGGTGAAGACAAAGCCGCTATCGAAGCG
AAAATGCAGGAACTGGCACAGGTTTCCCAGAAACTGATGGAAATCGCCCAGCAGCAACAT
GCCCAGCAGCAGACTGCCGGTGCTGATGCTTCTGCAAACAACGCGAAAGATGACGATGTT
GTCGACGCTGAATTTGAAGAAGTCAAAGACAAAAAATAATCGCCCTATAAACGGGTAATT
ATACTGACACGGGCGAAGGGGAATTTCCTCTCCGCCCGTGCATTCATCTAGGGGCAATTT
AAAAAAGATGGCTAAGCAAGATTATTACGAGATTTTAGGCGTTTCCAAAACAGCGGAAGA
GCGTGAAATCAGAAAGGCCTACAAACGCCTGGCCATGAAATACCACCCGGACCGTAACCA
GGGTGACAAAGAGGCCGAGGCGAAATTTAAAGAGATCAAGGAAGCTTATGAAGTTCTGAC
CGACTCGCAAAAACGTGCGGCATACGATCAGTATGGTCATGCTGCGTTTGAGCAAGGTGG
CATGGGCGGCGGCGGTTTTGGCGGCGGCGCAGACTTCAGCGATATTTTTGGTGACGTTTT
CGGCGATATTTTTGGCGGCGGACGTGGTCGTCAACGTGCGGCGCGCGGTGCTGATTTACG
CTATAACATGGAGCTCACCCTCGAAGAAGCTGTACGTGGCGTGACCAAAGAGATCCGCAT
TCCGACTCTGGAAGAGTGTGACGTTTGCCACGGTAGCGGTGCAAAACCAGGTACACAGCC
GCAGACTTGTCCGACCTGTCATGGTTCTGGTCAGGTGCAGATGCGCCAGGGATTCTTCGC
TGTACAGCAGACCTGTCCACACTGTCAGGGCCGCGGTACGCTGATCAAAGATCCGTGCAA
CAAATGTCATGGTCATGGTCGTGTTGAGCGCAGCAAAACGCTGTCCGTTAAAATCCCGGC
AGGGGTGGACACTGGAGACCGCATCCGTCTTGCGGGCGAAGGTGAAGCGGGCGAGCATGG
CGCACCGGCAGGCGATCTGTACGTTCAGGTTCAGGTTAAACAGCACCCGATTTTCGAGCG
TGAAGGCAACAACCTGTATTGCGAAGTCCCGATCAACTTCGCTATGGCGGCGCTGGGTGG
CGAAATCGAAGTACCGACCCTTGATGGTCGCGTCAAACTGAAAGTGCCTGGCGAAACCCA
GACCGGTAAGCTATTCCGTATGCGCGGTAAAGGCGTCAAGTCTGTCCGCGGTGGCGCACA
GGGTGATTTGCTGTGCCGCGTTGTCGTCGAAACACCGGTAGGCCTGAACGAAAGGCAGAA
ACAGCTGCTGCAAGAGCTGCAAGAAAGCTTCGGTGGCCCAACCGGCGAGCACAACAGCCC
GCGCTCAAAGAGCTTCTTTGATGGTGTGAAGAAGTTTTTTGACGACCTGACCCGCTAACC
TCCCCAAAAGCCTGCCCGTGGGCAGGCCTGGGTAAAAATAGGGTGCGTTGAAGATATGCG
AGCACCTGTAAAGTGGCGGGGATCACTCCCATAAGCGCTAACTTAAGGGTTGTGGTATTA
CGCCTGATATGATTTAACGTGCCGATGAATTACTCTCACGATAACTGGTCAGCAATTCTG
GCCCATATTGGTAAGCCCGAAGAACTGGATACTTCGGCACGTAATGCCGGGGCTCTAACC
CGCCGCCGCGAAATTCGTGATGCTGCAACTCTGCTACGTCTGGGGCTGGCTTACGGCCCC
GGGGGGATGTCATTACGTGAAGTCACTGCATGGGCTCAGCTCCATGACGTTGCAACATTA
TCTGACGTGGCTCTCCTGAAGCGGCTGCGGAATGCCGCCGACTGGTTTGGCATACTTGCC
GCACAAACACTTGCTGTACGCGCCGCAGTTACGGGTTGTACAAGCGGAAAGAGATTGCGT
CTTGTCGATGGAACAGCAATCAGTGCGCCCGGGGGCGGCAGCGCTGAATGGCGACTACAT
ATGGGATATGATCCTCATACCTGTCAGTTCACTGATTTTGAGCTAACCGACAGCAGAGAC
GCTGAACGGCTGGACCGATTTGCGCAAACGGCAGACGAGATACGCATTGCTGACCGGGGA
TTCGGTTCGCGTCCCGAATGTATCCGCTCACTTGCTTTTGGAGAAGCTGATTATATCGTC
CGGGTTCACTGGCGAGGATTGCGCTGGTTAACTGCAGAAGGAATGCGCTTTGACATGATG
GGTTTTCTGCGCGGGCTGGATTGCGGTAAGAACGGTGAAACCACTGTAATGATAGGCAAT
TCAGGTAATAAAAAAGCCGGAGCTCCCTTTCCGGCACGTCTCATTGCCGTATCACTTCCT
CCCGAAAAAGCATTAATCAGTAAAACCCGACTGCTCAGCGAGAATCGTCGAAAAGGACGA
GTAGTTCAGGCGGAAACGCTGGAAGCAGCGGGCCATGTGCTATTGCTAACATCATTACCG
GAAGATGAATATTCAGCAGAGCAAGTGGCTGATTGTTACCGTCTGCGATGGCAAATTGAA
CTGGCTTTTAAGCGGCTCAAAAGTTTGCTGCACCTGGATGCTTTGCGTGCAAAGGAACCT
GAACTCGCGAAAGCGTGGATATTTGCTAATCTACTCGCCGCATTTTTAATTGACGACATA
ATCCAGCCATCGCTGGATTTCCCCCCCAGAAGTGCCGGATCCGAAAAGAAGAACTAACTC
GTTGTGGAGAATAACAAAAATGGTCATCTGGAGCTTACAGGTGGCCATTCGTGGGACAGT
ATCCCTGACAGCCTACAAAACGCAATTGAAGAACGCGAGGCATCGTCTTAACGAGGCACC
GAGGCGTCGCATTCTTCAGATGGTTCAACCCTTAAGTTAGCGCTTATGGGATCACTCCCC
GCCGTTGCTCTTACTCGGATTCGTAAGCCGTGAAAACAGCAACCTCCGTCTGGCCAGTTC
GGATGTGAACCTCACAGAGGTCTTTTCTCGTTACCAGCGCCGCCACTACGGCGGTGATAC
AGATGACGATCAGGGCGACAATCATCGCCTTATGCTGCTTCATTGCTCTCTTCTCCTTGA
CCTTACGGTCAGTAAGAGGCACTCTACATGTGTTCAGCATATAGGAGGCCTCGGGTTGAT
GGTAAAATATCACTCGGGGCTTTTCTCTATCTGCCGTTCAGCTAATGCCTGAGACAGACA
GCCTCAAGCACCCGCCGCTATTATATCGCTCTCTTTAACCCATTTTGTTTTATCGATTCT
AATCCTGAAGACGCCTCGCATTTTTGTGGCGTAATTTTTTAATGATTTAATTATTTAACT
TTAATTTATCTCTTCATCGCAATTATTGACGACAAGCTGGATTATTTTTGAAATATTGGC
CTAACAAGCATCGCCGACTGACAACAAATTAATTATTACTTTTCCTAATTAATCCCTCAG
GAATCCTCACCTTAAGCTATGATTATCTAGGCTTAGGGTCACTCGTGAGCGCTTACAGCC
GTCAAAAACGCATCTCACCGCTGATGGCGCAAATTCTTCAATAGCTCGTAAAAAACGAAT
TATTCCTACACTATAATCTGATTTTAACGATGATTCGTGCGGGGTAAAATAGTAAAAACG
ATCTATTCACCTGAAAGAGAAATAAAAAGTGAAACATCTGCATCGATTCTTTAGCAGTGA
TGCCTCGGGAGGCATTATTCTTATCATTGCCGCTATCCTGGCGATGATTATGGCCAACAG
CGGCGCAACCAGTGGATGGTATCACGACTTTCTGGAGACGCCGGTTCAGCTCCGGGTTGG
TTCACTCGAAATCAACAAAAACATGCTGTTATGGATAAATGACGCGCTGATGGCGGTATT
TTTCCTGTTAGTCGGTCTGGAAGTTAAACGTGAACTGATGCAAGGATCGCTAGCCAGCTT
ACGCCAGGCCGCATTTCCAGTTATCGCCGCTATTGGTGGGATGATTGTGCCGGCATTACT
CTATCTGGCTTTTAACTATGCCGATCCGATTACCCGCGAAGGGTGGGCGATCCCGGCGGC
TACTGACATTGCTTTTGCACTTGGTGTACTGGCGCTGTTGGGAAGTCGTGTTCCGTTAGC
GCTGAAGATCTTTTTGATGGCTCTGGCTATTATCGACGATCTTGGGGCCATCATTATCAT
CGCATTGTTCTACACTAATGACTTATCGATGGCCTCTCTTGGCGTCGCGGCTGTAGCAAT
TGCGGTACTCGCGGTATTGAATCTGTGTGGTGCACGCCGCACGGGCGTCTATATTCTTGT
TGGCGTGGTGTTGTGGACTGCGGTGTTGAAATCGGGGGTTCACGCAACTCTGGCGGGGGT
AATTGTCGGCTTCTTTATTCCTTTGAAAGAGAAGCATGGGCGTTCTCCAGCGAAGCGACT
GGAGCATGTGTTGCACCCGTGGGTGGCGTATCTGATTTTGCCGCTGTTTGCATTTGCTAA
TGCTGGCGTTTCACTGCAAGGCGTCACGCTGGATGGCTTGACCTCCATTCTGCCATTGGG
GATCATCGCTGGCTTGCTGATTGGCAAACCGCTGGGGATTAGTCTGTTCTGCTGGTTGGC
GCTGCGTTTGAAACTGGCGCATCTGCCTGAGGGAACGACTTATCAGCAAATTATGGTGGT
GGGGATCCTGTGCGGTATCGGTTTTACTATGTCTATCTTTATTGCCAGCCTGGCCTTTGG
TAGCGTAGATCCAGAACTGATTAACTGGGCGAAACTCGGTATCCTGGTCGGTTCTATCTC
TTCGGCGGTAATTGGATACAGCTGGTTACGCGTTCGTTTGCGTCCATCAGTTTGACAGGA
CGGTTTACCGGGGAGCCATAAACGGCTCCCTTTTCATTGTTATCAGGGAGAGAAATGAGC
ATGTCTCATATCAATTACAACCACTTGTATTACTTCTGGCATGTCTATAAAGAAGGTTCC
GTGGTTGGCGCAGCGGAGGCGCTTTATTTAACTCCACAAACCATTACCGGACAGATTCGA
GCGCTGGAAGAGCGCCTGCAAGGCAAATTATTTAAACGCAAGGGACGTGGTCTCGAACCC
AGCGAGCTGGGAGAACTGGTCTATCGCTATGCCGATAAAATGTTCACCTTAAGCCAGGAA
ATGCTGGATATTGTGAACTATCGCAAAGAATCCAATTTATTGTTTGACGTTGGCGTGGCT
GATGCACTTTCCAAACGCCTGGTCAGTAGCGTACTTAACGCCGCAGTGGTAGAAGGCGAG
CCCATTCATCTTCGCTGCTTCGAATCCACCCACGAAATGCTGCTGGAGCAATTAAGTCAG
CATAAACTGGATATGATCATTTCTGACTGTCCGATAGACTCTACGCAGCAGGAAGGCCTG
TTCTCCGTGAGAATTGGCGAATGTGGCGTGAGTTTCTGGTGTACAAATCCACCACCAGAA
AAACCGTTCCCGGCTTGTCTGGAAGAACGGCGACTTTTGATTCCTGGGCGACGTTCAATG
TTAGGGCGCAAATTGCTTAACTGGTTTAACTCCCAGGGATTAAACGTAGAAATCCTCGGC
GAGTTTGATGATGCCGCTTTGATGAAAGCTTTTGGTGCGATGCACAATGCAATCTTCGTT
GCCCCAACGCTTTATGCATATGACTTTTATGCCGATAAAACTGTCGTAGAAATTGGTCGC
GTCGAGAATGTGATGGAAGAGTACCATGCTATTTTTGCTGAGCGGATGATTCAGCACCCG
GCGGTACAGCGAATCTGCAATACGGATTATTCTGCGCTTTTTAGTCCAGCGGTGCGTTAA
TCGGCAGCTCCCCCAAAGTTAAGGTGGGGGAGATAGATTAGTTGTACATTACCACGATTT
TGACTCGGCTCATTATTTGCCCGCTTGAGACATTGTTTCCATATGTACGCGGGCGAATAA
ATAGAGGAATCTGATTACTTCCTTCATGGGGATGCTGAAAAGAGTAGTAATTGCTGGTAA
TGACTCCAACTTATTGATAGTGTTTTATGTTCAGATAATGCCCGATGACTTTGTCATGCA
GCTCCACCGATTTTGAGAACGACAGCGACTTCCGTCCCAGCCGTGCCAGGTGCTGCCTCA
GATTCAGGTTATGCCGCTCAATTCGCTGCGTATATCGCTTGCTGATTACGTGCAGCTTTC
CCTTCAGGCGGGATTCATACAGCGGCCAGCCATCCGTCATCCATATCACCACGTCAAAGG
GTGACAGCAGGCTCATAAGACGCCCCAGCGTCGCCATAGTGCGTTCACCGAATACGTGCG
CAACAACCGTCTTCCGGAGACTGTCATACGCGTAAAACAGCCAGCGCTGGCGCGATTTAG
CCCCGACATAGCCCCACTGTTCGTCCATTTCCGCGCAGACGATGACGTCACTGCCCGGCT
GTATGCGCGAGGTTACCGACTGCGGCCTGAGTTTTTTAAGTGACGTAAAATCGTGTTGAG
GCCAACGCCCATAATGCGGGCTGTTGCCCGGCATCCAACGCCATTCATGGCCATATCAAT
GATTTTCTGGTGCGTACCGGGTTGAGAAGCGGTGTAAGTGAACTGCAGTTGCCATGTTTT
ACGGCAGTGAGAGCAGAGATAGCGCTGATGTCCGGCGGTGCTTTTGCCGTTACGCACCAC
CCCGTCAGTAGCTGAACAGGAGGGACAGCTGATAGAAACAGAAGCCACTGGAGCACCTCA
AAAACACCATCATACACTAAATCAGTAAGTTGGCAGCATCACCTACCTCAATGTGTATCA
CAATATCCATATTCTTTGTGGGGGAGTCTGGAGATTGAGTAGATATTCTTGTTCAGAATG
TATCAGCCGATGGTTCTACGATTCTTAAGCCACGAAGAGTTCAGATAGTACAACGGCATG
TCTCTTTTGACTATCTGGCAACCGGCAGTGTGTTCTCTCACGCATCACAAAAGCAGCAGG
CATAAAAAAACCCGCTTGCGCGGGCTTTTTCACAAAGCTTCAGCAAATTGGCGATTAAGC
CAGTTTGTTGATCTGTGCAGTCAGGTTAGCCTTATGACGTGCAGCTTTGTTTTTGTGGAT
CAGACCTTTAGCAGCCTGACGGTCCACGATCGGTTGCATTTCGTTAAATGCTTTCTGTGC
AGCAGCTTTGTCGCCAGCTTCGATAGCTGCGTATACTTTCTTGATGAAAGTACGCATCAT
AGAGCGACGGCTTGCGTTGTGCTTACGAGCCTTTTCAGACTGAATGGCGCGCTTCTTAGC
TGATTTGATATTAGCCAAGGTCCAACTCCCAAATGTGTTCTATATGGACAATTCAAAGGC
CGAGGAATATGCCCTTTTAGCCTTCTTTTGTCAATGGATTTGTGCAAATAAGCGCCGTTA
ATGTGCCGGCACTCGTTACGTAGTGATGGCGCAGGATTCTACCAGCTTGCGGGGTGTGAA
TACAGCTTTTCCGCGATAAAAATTGCAGCAGGCGGTCAGTTTCTTCCCGTGATTTGCGCC
ATGGCAATGAAAAGCCACTTCTTTCTGATTTCGGTACTCAATCGCCGGTTAACCTTGACC
GCTGTACAAGGTATACTCGGACGATTTTCACTGTTTTGAGCCAGACATGAAGCTGATACG
CGGCATACATAATCTCAGCCAGGCCCCGCAAGAAGGGTGTGTGCTGACTATTGGTAATTT
CGACGGCGTGCATCGCGGTCATCGCGCGCTGTTACAGGGCTTGCAGGAAGAAGGGCGCAA
GCGCAACTTACCGGTGATGGTGATGCTTTTTGAACCTCAACCACTGGAACTGTTTGCTAC
CGATAAAGCCCCGGCAAGACTGACCCGGCTGCGGGAAAAACTGCGTTACCTTGCAGAGTG
TGGCGTTGATTACGTGCTGTGCGTGCGTTTCGACAGGCGTTTCGCGGCGTTAACCGCGCA
AAATTTCATCAGCGATCTTCTGGTGAAGCATTTGCGCGTAAAATTTCTTGCCGTAGGTGA
TGATTTCCGCTTTGGCGCTGGTCGTGAAGGCGATTTCTTGTTATTACAGAAAGCTGGCAT
GGAATACGGCTTCGATATCACCAGTACGCAAACTTTTTGCGAAGGTGGCGTGCGCATCAG
CAGCACCGCCGTGCGTCAGGCCCTTGCGGATGACAATCTGGCTCTGGCAGAGAGTTTACT
GGGGCACCCGTTTGCCATCTCCGGGCGTGTAGTCCACGGTGATGAATTAGGGCGCACTAT
AGGTTTCCCGACGGCGAATGTACCGCTGCGCCGTCAGGTTTCCCCGGTGAAAGGGGTTTA
TGCGGTAGAAGTGCTGGGCCTCGGTGAAAAGCCGTTACCCGGCGTGGCAAACATCGGAAC
ACGCCCAACGGTTGCCGGTATTCGCCAGCAGCTGGAAGTGCATTTGTTAGATGTTGCAAT
GGACCTTTACGGTCGCCATATACAAGTAGTGCTGCGTAAAAAAATACGCAATGAGCAGCG
ATTTGCGTCGCTGGACGAACTGAAAGCGCAGATTGCGCGTGATGAATTAACCGCCCGCGA
ATTTTTTGGGCTAACAAAACCGGCTTAAGCCTGTTATGTAATCAAACCGAAATACGGAAC
CGAGAATCTGATGAGTGACTATAAATCAACCCTGAATTTGCCGGAAACAGGGTTCCCGAT
GCGTGGCGATCTCGCCAAGCGCGAACCCGGAATGCTGGCGCGTTGGACTGATGATGATCT
GTACGGCATCATCCGTGCGGCTAAAAAAGGCAAAAAAACCTTCATTCTGCATGATGGCCC
TCCTTATGCGAATGGCAGCATTCATATTGGTCACTCGGTTAACAAGATTCTGAAAGACAT
TATCGTGAAGTCCAAAGGGCTTTCCGGTTATGACTCGCCGTATGTGCCTGGCTGGGACTG
CCACGGTCTGCCGATCGAGCTGAAAGTCGAGCAAGAATACGGTAAGCCGGGTGAGAAATT
CACCGCCGCCGAGTTCCGCGCCAAGTGCCGCGAATACGCGGCGACCCAGGTTGACGGTCA
ACGCAAAGACTTTATCCGTCTGGGCGTGCTGGGCGACTGGTCGCACCCGTACCTGACCAT
GGACTTCAAAACTGAAGCCAACATCATCCGCGCGCTGGGCAAAATCATCGGCAACGGTCA
CCTGCACAAAGGCGCGAAGCCAGTTCACTGGTGCGTTGACTGCCGTTCTGCGCTGGCGGA
AGCGGAAGTTGAGTATTACGACAAAACTTCTCCGTCCATCGACGTTGCTTTCCAGGCAGT
CGATCAGGATGCACTGAAAGCAAAATTTGCCGTAAGCAACGTTAACGGCCCAATCTCGCT
GGTAATCTGGACCACCACGCCGTGGACTCTGCCTGCCAACCGCGCAATCTCTATTGCACC
AGATTTCGACTATGCGCTGGTGCAGATCGACGGTCAGGCCGTGATTCTGGCGAAAGATCT
GGTTGAAAGCGTAATGCAGCGTATCGGCGTGACCGATTACACCATTCTCGGCACGGTAAA
AGGTGCGGAGCTTGAGCTGCTGCGCTTTACCCATCCGTTTATGGGCTTCGACGTTCCGGC
AATCCTCGGCGATCACGTTACCCTGGATGCCGGTACCGGTGCCGTTCACACCGCGCCTGG
CCACGGCCCGGACGACTATGTGATCGGTCAGAAATACGGCCTGGAAACCGCTAACCCGGT
TGGCCCGGACGGCACTTATCTGCCGGGCACTTATCCGACGCTGGATGGCGTGAACGTCTT
CAAAGCGAACGACATCGTCGTTGCGCTGCTGCAGGAAAAAGGCGCGCTGCTGCACGTTGA
GAAAATGCAGCACAGCTATCCGTGCTGCTGGCGTCACAAAACGCCGATCATCTTCCGCGC
GACGCCGCAGTGGTTCGTCAGCATGGATCAGAAAGGTCTGCGTGCGCAGTCACTGAAAGA
GATCAAAGGCGTGCAGTGGATCCCGGACTGGGGCCAGGCGCGTATCGAGTCGATGGTTGC
TAACCGTCCTGACTGGTGTATCTCCCGTCAGCGCACCTGGGGTGTACCGATGTCACTGTT
CGTGCACAAAGACACGGAAGAGCTGCATCCGCGTACCCTTGAACTGATGGAAGAAGTGGC
AAAACGCGTTGAAGTCGATGGCATCCAGGCGTGGTGGGATCTCGATGCGAAAGAGATCCT
CGGCGACGAAGCTGATCAGTACGTGAAAGTGCCGGACACATTGGATGTATGGTTTGACTC
CGGATCTACCCACTCTTCTGTTGTTGACGTGCGTCCGGAATTTGCCGGTCACGCAGCGGA
CATGTATCTGGAAGGTTCTGACCAACACCGCGGCTGGTTCATGTCTTCCCTAATGATCTC
CACCGCGATGAAGGGTAAAGCGCCGTATCGTCAGGTACTGACCCACGGCTTTACCGTGGA
TGGTCAGGGCCGCAAGATGTCTAAATCCATCGGCAATACCGTTTCGCCGCAGGATGTGAT
GAACAAACTGGGCGCGGATATTCTGCGTCTGTGGGTGGCATCAACCGACTACACCGGTGA
AATGGCCGTTTCTGACGAGATCCTGAAACGTGCTGCCGATAGCTATCGTCGTATCCGTAA
CACCGCGCGCTTCCTGCTGGCAAACCTGAACGGTTTTGATCCAGCAAAAGATATGGTGAA
ACCGGAAGAGATGGTGGTACTGGATCGCTGGGCCGTAGGTTGTGCGAAAGCGGCACAGGA
AGACATCCTCAAGGCGTACGAAGCATACGATTTCCACGAAGTGGTACAGCGTCTGATGCG
CTTCTGCTCCGTTGAGATGGGTTCCTTCTACCTCGACATCATCAAAGACCGTCAGTACAC
CGCCAAAGCGGACAGTGTGGCGCGTCGTAGCTGCCAGACTGCGCTATATCACATCGCAGA
AGCGCTGGTGCGCTGGATGGCACCAATCCTCTCCTTCACCGCTGATGAAGTGTGGGGCTA
CCTGCCGGGCGAACGTGAAAAATACGTCTTCACCGGTGAGTGGTACGAAGGCCTGTTTGG
CCTGGCAGACAGTGAAGCGATGAACGATGCGTTCTGGGACGAGCTGTTGAAAGTGCGTGG
CGAAGTGAACAAAGTCATTGAGCAAGCGCGTGCCGACAAGAAAGTGGGTGGCTCGCTGGA
AGCGGCAGTAACCTTGTATGCAGAACCGGAACTGTCGGCGAAACTGACCGCGCTGGGCGA
TGAATTACGATTTGTCCTGTTGACCTCCGGCGCTACCGTTGCAGACTATAACGACGCACC
TGCTGATGCTCAGCAGAGCGAAGTACTCAAAGGGCTGAAAGTCGCGTTGAGTAAAGCCGA
AGGTGAGAAGTGCCCACGCTGCTGGCACTACACCCAGGATGTCGGCAAGGTGGCGGAACA
CGCAGAAATCTGCGGCCGCTGTGTCAGCAACGTCGCCGGTGACGGTGAAAAACGTAAGTT
TGCCTGATGAGTCAATCGATCTGTTCAACAGGGCTACGCTGGCTGTGGCTGGTGGTAGTC
GTGCTGATTATCGATCTGGGCAGCAAATACCTGATCCTCCAGAACTTTGCTCTGGGGGAT
ACGGTCCCGCTGTTCCCGTCGCTTAATCTGCATTATGCGCGTAACTATGGCGCGGCGTTT
AGTTTCCTTGCCGATAGCGGCGGCTGGCAGCGTTGGTTCTTTGCCGGTATTGCGATTGGT
ATTAGCGTGATCCTGGCAGTGATGATGTATCGCTCGAAGGCCACGCAGAAGCTAAACAAT
ATCGCTTACGCGCTGATTATTGGCGGCGCGCTGGGCAACCTGTTCGACCGCCTGTGGCAC
GGCTTCGTTGTCGATATGATCGACTTCTACGTCGGCGACTGGCACTTCGCCACCTTCAAC
CTTGCCGATACTGCCATCTGTGTCGGTGCGGCACTGATTGTGCTGGAAGGTTTTTTGCCT
TCTAGAGCGAAAAAACAATAATAAACCCTGCCGGATGCGATGCTGACGCATCTTATCCGG
CCTACAGATTGCTGCGAAATCGTAGGCCGGATAAGGCGTTTACGCCGCATCCGGCAAAAA
TCCTTAAATATAAGAGCAAACCTGCATGTCTGAATCTGTACAGAGCAATAGCGCCGTCCT
GGTGCACTTCACGCTAAAACTCGACGATGGCACCACCGCCGAGTCTACCCGCAACAACGG
TAAACCGGCGCTGTTCCGCCTGGGTGATGCTTCTCTTTCTGAAGGGCTGGAGCAACACCT
GTTGGGGCTGAAAGTGGGCGATAAAACCACCTTCTCGTTGGAGCCAGATGCGGCGTTTGG
CGTGCCGTCACCGGACCTGATTCAGTACTTCTCCCGCCGTGAATTTATGGATGCAGGCGA
GCCAGAAATTGGCGCAATCATGCTTTTTACCGCAATGGATGGCAGTGAGATGCCTGGCGT
GATCCGCGAAATTAACGGCGACTCCATTACCGTTGATTTCAACCATCCGCTGGCCGGGCA
GACCGTTCATTTTGATATTGAAGTGCTGGAAATCGATCCGGCACTGGAGGCGTAACATGC
AGATCCTGTTGGCCAACCCGCGTGGTTTTTGTGCCGGGGTAGACCGCGCTATCAGCATTG
TTGAAAACGCGCTGGCCATTTACGGCGCACCGATATATGTCCGTCACGAAGTGGTACATA
ACCGCTATGTGGTCGATAGCTTGCGTGAGCGTGGGGCTATCTTTATTGAGCAGATTAGCG
AAGTACCGGACGGCGCGATCCTGATTTTCTCCGCACACGGTGTTTCTCAGGCGGTACGTA
ACGAAGCAAAAAGTCGCGATTTGACGGTGTTTGATGCCACCTGTCCGCTGGTGACCAAAG
TGCATATGGAAGTCGCCCGCGCCAGTCGCCGTGGCGAAGAATCTATTCTCATCGGTCACG
CCGGGCACCCGGAAGTGGAAGGGACAATGGGCCAGTACAGTAACCCGGAAGGGGGAATGT
ATCTGGTCGAATCGCCGGACGATGTGTGGAAACTGACGGTCAAAAACGAAGAGAAGCTCT
CCTTTATGACCCAGACCACGCTGTCGGTGGATGACACGTCTGATGTGATCGACGCGCTGC
GTAAACGCTTCCCGAAAATTGTCGGTCCGCGCAAAGATGACATCTGCTACGCCACGACTA
ACCGTCAGGAAGCGGTACGCGCCCTGGCAGAACAGGCGGAAGTTGTGTTGGTGGTCGGTT
CGAAAAACTCCTCCAACTCCAACCGTCTGGCGGAGCTGGCCCAGCGTATGGGCAAACGCG
CGTTTTTGATTGACGATGCGAAAGACATCCAGGAAGAGTGGGTGAAAGAGGTTAAATGCG
TCGGCGTGACTGCGGGCGCATCGGCTCCGGATATTCTGGTGCAGAATGTGGTGGCACGTT
TGCAGCAGCTGGGCGGTGGTGAAGCCATTCCGCTGGAAGGCCGTGAAGAAAACATTGTTT
TCGAAGTGCCGAAAGAGCTGCGTGTCGATATTCGTGAAGTCGATTAAGTCATTAGCAGCC
TAAGTTATGCGAAAATGCCGGTCTTGTTACCGGCATTTTTTATGGAGAAAACATGCGTTT
ACCTATCTTCCTCGATACTGACCCCGGCATTGACGATGCCGTCGCCATTGCCGCCGCGAT
TTTTGCACCCGAACTCGACCTGCAACTGATGACCACCGTCGCGGGTAATGTCTCGGTTGA
GAAAACTACCCGCAATGCCCTGCAACTGCTGCATTTCTGGAATGCGGAGATTCCGCTCGC
CCAAGGGGCCGCTGTGCCACTGGTACGCGCACCGCGTGATGCGGCATCTGTGCACGGCGA
ATCGGGAATGGCTGGCTACGACTTTGTTGAGCACAACCGAAAGCCGCTCGGGATACCGGC
GTTTCTGGCGATTCGGGATGCCCTGATGCGTGCACCAGAGCCTGTTACCCTGGTGGCCAT
CGGCCCGTTAACCAATATTGCGCTGTTACTTTCACAATGCCCGGAATGCAAGCCGTATAT
TCGCCGTCTGGTGATCATGGGTGGTTCTGCCGGACGCGGCAACTGTACGCCAAACGCCGA
GTTTAATATTGCTGCCGATCCAGAAGCTGCTGCCTGTGTCTTCCGCAGTGGTATTGAAAT
CGTCATGTGCGGTTTGGATGTCACCAATCAGGCAATATTAACTCCTGACTATCTCTCTAC
ACTGCCGCAGTTAAACCGTACCGGGAAAATGCTTCACGCCCTGTTTAGCCACTACCGTAG
CGGCAGTATGCAAAGCGGCTTGCGAATGCACGATCTCTGCGCCATCGCCTGGCTGGTGCG
CCCGGACCTGTTCACTCTCAAACCCTGTTTTGTGGCAGTGGAAACTCAGGGCGAATTTAC
CTCAGGCACGACGGTGGTTGATATCGACGGTTGCCTGGGCAAGCCAGCCAATGTACAGGT
GGCATTGGATCTGGATGTGAAAGGCTTCCAGCAGTGGGTGGCTGAGGTGCTGGCTCTGGC
GTCGTAACCTGTCACATGTTATTGGCATGCAGTCATTCATCGACTCATGCCTTTCACTGA
TATCCCTCCCTGTTTATCATTAATTTCTAATTATCAGCGTTTTTGGCTGGCGGCGTAGCG
ATGCGCTGGTTACTCTGAAAACGGTCTATGCAAATTAACAAAAGAGAATAGCTATGCATG
ATGCAAACATCCGCGTTGCCATCGCGGGAGCCGGGGGGCGTATGGGCCGCCAGTTGATTC
AGGCGGCGCTGGCATTAGAGGGCGTGCAGTTGGGCGCTGCGCTGGAGCGTGAAGGATCTT
CTTTACTGGGCAGCGACGCCGGTGAGCTGGCCGGAGCCGGGAAAACAGGCGTTACCGTGC
AAAGCAGCCTCGATGCGGTAAAAGATGATTTTGATGTGTTTATCGATTTTACCCGTCCGG
AAGGTACGCTGAACCATCTCGCTTTTTGTCGCCAGCATGGCAAAGGGATGGTGATCGGCA
CTACGGGGTTTGACGAAGCCGGTAAACAAGCAATTCGTGACGCCGCTGCCGATATTGCGA
TTGTCTTTGCTGCCAATTTTAGCGTTGGCGTTAACGTCATGCTTAAGCTGCTGGAGAAAG
CAGCCAAAGTGATGGGTGACTACACCGATATCGAAATTATTGAAGCACATCATAGACATA
AAGTTGATGCGCCGTCAGGCACCGCACTGGCAATGGGAGAGGCGATCGCCCACGCCCTTG
ATAAAGATCTGAAAGATTGCGCGGTCTACAGTCGTGAAGGCCACACCGGTGAACGTGTGC
CTGGCACCATTGGTTTTGCCACCGTGCGTGCAGGTGACATCGTTGGTGAACATACCGCGA
TGTTTGCCGATATTGGCGAGCGTCTGGAGATCACCCATAAGGCGTCCAGCCGTATGACAT
TTGCTAACGGCGCGGTAAGATCGGCTTTGTGGTTGAGTGGTAAGGAAAGCGGTCTTTTTG
ATATGCGAGATGTACTTGATCTCAATAATTTGTAACCACAAAATATTTGTTATGGTGCAA
AAATAACACATTTAATTTATTGATTATAAAGGGCTTTAATTTTTGGCCCTTTTATTTTTG
GTGTTATGTTTTTAAATTGTCTATAAGTGCCAAAAATTACATGTTTTGTCTTCTGTTTTT
GTTGTTTTAATGTAAATTTTGACCATTTGGTCCACTTTTTTCTGCTCGTTTTTATTTCAT
GCAATCTTCTTGCTGCGCAAGCGTTTTCCAGAACAGGTTAGATGATCTTTTTGTCGCTTA
ATGCCTGTAAAACATGCATGAGCCACAAAATAATATAAAAAATCCCGCCATTAAGTTGAC
TTTTAGCGCCCATATCTCCAGAATGCCGCCGTTTGCCAGAAATTCGTCGGTAAGCAGATT
TGCATTGATTTACGTCATCATTGTGAATTAATATGCAAATAAAGTGAGTGAATATTCTCT
GGAGGGTGTTTTGATTAAGTCAGCGCTATTGGTTCTGGAAGACGGAACCCAGTTTCACGG
TCGGGCCATAGGGGCAACAGGTTCGGCGGTTGGGGAAGTCGTTTTCAATACTTCAATGAC
CGGTTATCAAGAAATCCTCACTGATCCTTCCTATTCTCGTCAAATCGTTACTCTTACTTA
TCCCCATATTGGCAATGTCGGCACCAATGACGCCGATGAAGAATCTTCTCAGGTACATGC
ACAAGGTCTGGTGATTCGCGACCTGCCGCTGATTGCCAGCAACTTCCGTAATACCGAAGA
CCTCTCTTCTTACCTGAAACGCCATAACATCGTGGCGATTGCCGATATCGATACCCGTAA
GCTGACGCGTTTACTGCGCGAGAAAGGCGCACAGAATGGCTGCATTATCGCGGGCGATAA
CCCGGATGCGGCGCTGGCGTTAGAAAAAGCCCGCGCGTTCCCAGGTCTGAATGGCATGGA
TCTGGCAAAAGAAGTGACCACCGCAGAAGCCTATAGCTGGACACAAGGGAGCTGGACGTT
GACCGGTGGCCTGCCAGAAGCGAAAAAAGAAGACGAGCTGCCGTTCCACGTCGTGGCTTA
TGATTTTGGTGCCAAGCGCAACATCCTGCGGATGCTGGTGGATAGAGGCTGTCGCCTGAC
CATCGTTCCGGCGCAAACTTCTGCGGAAGATGTGCTGAAAATGAATCCAGACGGCATCTT
CCTCTCCAACGGTCCTGGCGACCCGGCCCCGTGCGATTACGCCATTACCGCCATCCAGAA
ATTCCTCGAAACCGATATTCCGGTATTCGGCATCTGTCTCGGTCATCAGCTGCTGGCGCT
GGCGAGCGGTGCGAAGACTGTCAAAATGAAATTTGGTCACCACGGCGGCAACCATCCGGT
TAAAGATGTGGAGAAAAACGTGGTAATGATCACCGCCCAGAACCACGGTTTTGCGGTGGA
CGAAGCAACATTACCTGCAAACCTGCGTGTCACGCATAAATCCCTGTTCGACGGTACGTT
ACAGGGCATTCATCGCACCGATAAACCGGCATTCAGCTTCCAGGGGCACCCTGAAGCCAG
CCCTGGTCCACACGACGCCGCGCCGTTGTTCGACCACTTTATCGAGTTAATTGAGCAGTA
CCGTAAAACCGCTAAGTAATCAGGAGTAAAAGAGCCATGCCAAAACGTACAGATATAAAA
AGTATCCTGATTCTGGGTGCGGGCCCGATTGTTATCGGTCAGGCGTGTGAGTTTGACTAC
TCTGGCGCGCAAGCGTGTAAAGCCCTGCGTGAAGAGGGTTACCGCGTCATTCTGGTGAAC
TCCAACCCGGCGACCATCATGACCGACCCGGAAATGGCTGATGCAACCTACATCGAGCCG
ATTCACTGGGAAGTTGTACGCAAGATTATTGAAAAAGAGCGCCCGGACGCGGTGCTGCCA
ACGATGGGCGGTCAGACGGCGCTGAACTGCGCGCTGGAGCTGGAACGTCAGGGCGTGTTG
GAAGAGTTCGGTGTCACCATGATTGGTGCCACTGCCGATGCGATTGATAAAGCAGAAGAC
CGCCGTCGTTTCGACGTAGCGATGAAGAAAATTGGTCTGGAAACCGCGCGTTCCGGTATC
GCACACACGATGGAAGAAGCGCTGGCGGTTGCCGCTGACGTGGGCTTCCCGTGCATTATT
CGCCCATCCTTTACCATGGGCGGTAGCGGCGGCGGTATCGCTTATAACCGTGAAGAGTTT
GAAGAAATTTGCGCCCGCGGTCTGGATCTCTCTCCGACCAAAGAGTTGCTGATTGATGAG
TCGCTGATCGGCTGGAAAGAGTACGAGATGGAAGTGGTGCGTGATAAAAACGACAACTGC
ATCATCGTCTGCTCTATCGAAAACTTCGATGCGATGGGCATCCACACCGGTGACTCCATC
ACTGTCGCGCCAGCCCAAACGCTGACCGACAAAGAATATCAAATCATGCGTAACGCCTCG
ATGGCGGTGCTGCGTGAAATCGGCGTTGAAACCGGTGGTTCCAACGTTCAGTTTGCGGTG
AACCCGAAAAACGGTCGTCTGATTGTTATCGAAATGAACCCACGCGTGTCCCGTTCTTCG
GCGCTGGCGTCGAAAGCGACCGGTTTCCCGATTGCTAAAGTGGCGGCGAAACTGGCGGTG
GGTTACACCCTCGACGAACTGATGAACGACATCACTGGCGGACGTACTCCGGCCTCCTTC
GAGCCGTCCATCGACTATGTGGTTACTAAAATTCCTCGCTTCAACTTCGAAAAATTCGCC
GGTGCTAACGACCGTCTGACCACTCAGATGAAATCGGTTGGCGAAGTGATGGCGATTGGT
CGCACGCAGCAGGAATCCCTGCAAAAAGCGCTGCGCGGCCTGGAAGTCGGTGCGACTGGA
TTCGACCCGAAAGTGAGCCTGGATGACCCGGAAGCGTTAACCAAAATCCGTCGCGAACTG
AAAGACGCAGGCGCAGATCGTATCTGGTACATCGCCGATGCGTTCCGTGCGGGCCTGTCT
GTGGACGGCGTCTTCAACCTGACCAACATTGACCGCTGGTTCCTGGTACAGATTGAAGAG
CTGGTGCGTCTGGAAGAGAAAGTGGCGGAAGTGGGCATCACTGGCCTGAACGCTGACTTC
CTGCGCCAGCTGAAACGCAAAGGCTTTGCCGATGCGCGCTTGGCAAAACTGGCGGGCGTA
CGCGAAGCGGAAATCCGTAAGCTGCGTGACCAGTATGACCTGCACCCGGTTTATAAGCGC
GTGGATACCTGTGCGGCAGAGTTCGCCACCGACACCGCTTACATGTACTCCACTTATGAA
GAAGAGTGCGAAGCGAATCCGTCTACCGACCGTGAAAAAATCATGGTGCTTGGCGGCGGC
CCGAACCGTATCGGTCAGGGTATCGAATTCGACTACTGTTGCGTACACGCCTCGCTGGCG
CTGCGCGAAGACGGTTACGAAACCATTATGGTTAACTGTAACCCGGAAACCGTCTCCACC
GACTACGACACTTCCGACCGCCTCTACTTCGAGCCGGTAACTCTGGAAGATGTGCTGGAA
ATCGTGCGTATCGAGAAGCCGAAAGGCGTTATCGTCCAGTACGGCGGTCAGACCCCGCTG
AAACTGGCGCGCGCGCTGGAAGCTGCTGGCGTACCGGTTATCGGCACCAGCCCGGATGCT
ATCGACCGTGCAGAAGACCGTGAACGCTTCCAGCATGCGGTTGAGCGTCTGAAACTGAAA
CAACCGGCGAACGCCACCGTTACCGCTATTGAAATGGCGGTAGAGAAGGCGAAAGAGATT
GGCTACCCGCTGGTGGTACGTCCGTCTTACGTTCTCGGCGGTCGGGCGATGGAAATCGTC
TATGACGAAGCTGACCTGCGTCGCTACTTCCAGACGGCGGTCAGCGTGTCTAACGATGCG
CCAGTGTTGCTGGACCACTTCCTCGATGACGCGGTAGAAGTTGACGTGGATGCCATCTGC
GACGGCGAAATGGTGCTGATTGGCGGCATCATGGAGCATATTGAGCAGGCGGGCGTGCAC
TCCGGTGACTCCGCATGTTCTCTGCCAGCCTACACCTTAAGTCAGGAAATTCAGGATGTG
ATGCGCCAGCAGGTGCAGAAACTGGCCTTCGAATTGCAGGTGCGCGGCCTGATGAACGTG
CAGTTTGCGGTGAAAAACAACGAAGTCTACCTGATTGAAGTTAACCCGCGTGCGGCGCGT
ACCGTTCCGTTCGTCTCCAAAGCCACCGGCGTACCGCTGGCAAAAGTGGCGGCGCGCGTG
ATGGCTGGCAAATCGCTGGCTGAGCAGGGCGTAACCAAAGAAGTTATCCCGCCGTACTAC
TCGGTGAAAGAAGTGGTGCTGCCGTTCAATAAATTCCCGGGCGTTGACCCGCTGTTAGGG
CCAGAAATGCGCTCTACCGGGGAAGTCATGGGCGTGGGCCGCACCTTCGCTGAAGCGTTT
GCCAAAGCGCAGCTGGGCAGCAACTCCACCATGAAGAAACACGGTCGTGCGCTGCTTTCC
GTGCGCGAAGGCGATAAAGAACGCGTGGTGGACCTGGCGGCAAAACTGCTGAAACAGGGC
TTCGAGCTGGATGCGACCCACGGCACGGCGATTGTGCTGGGCGAAGCAGGTATCAACCCG
CGTCTGGTAAACAAGGTGCATGAAGGCCGTCCGCACATTCAGGACCGTATCAAGAATGGC
GAATATACCTACATCATCAACACCACCTCAGGCCGTCGTGCGATTGAAGACTCCCGCGTG
ATTCGTCGCAGTGCGCTGCAATATAAAGTGCATTACGACACCACCCTGAACGGCGGCTTT
GCCACCGCGATGGCGCTGAATGCCGATGCGACTGAAAAAGTAATTTCGGTGCAGGAAATG
CACGCACAGATCAAATAATAGCGTGTCATGGCAGATATTTTTCATCCGCTAATTTGATCG
AATAACTAATACGGTTCTCTGATGAGGACCGTTTTTTTTTGCCCATTAAGTAAATCTTTT
GGGGAATCGATATTTTTGATGACATAAGCAGGATTTAGCTCACACTTATCGACGGTGAAG
TTGCATACTATCGATATATCCACAATTTTAATATGGCCTTGTTTAATTGCTTCAAAACGA
GTCATAGCCAGACTTTTAATTTGTGAAACTGGAGTTCGTATGTGTGAAGGATATGTTGAA
AAACCACTCTACTTGTTAATCGCCGAATGGATGATGGCTGAAAATCGGTGGGTGATAGCA
AGAGAGATCTCTATTCATTTCGATATTGAACACAGCAAGGCGGTTAATACCCTGACTTAT
ATTCTGTCGGAAGTCACAGAAATAAGCTGCGAAGTTAAGATGATCCCTAATAAGCTGGAA
GGGCGGGGATGCCAGTGTCAGCGACTGGTTAAAGTGGTCGATATCGATGAGCAAATTTAC
GCGCGCCTGCGCAATAACAGTCGGGAAAAATTAGTCGGTGTAAGAAAGACGCCGCGTATT
CCTGCCGTTCCGCTCACGGAACTTAACCGCGAGCAGAAGTGGCAGATGATGTTGTCAAAG
AGTATGCGTCGTTAATTTTATCTCGTTGATACCGGGCGTCCTGCTTGCCAGATGCGATGT
TGTAGCATCTTATCCAGCAACCAGGTCGCATCCGGCAAGATCACCGTTTAGGCGTCACAT
CCGTCGTCCCCTGCAAACGGGGGCGATTTTCCTCCATTTGCCTCAGTGGCTGCGTTTCAT
GTAACGATACATGACAGCGCCCGACAAGATCCTGATACTCTTTGGTATTCAACCGTTTCC
AGTGTAACTCGTCGTCACTAACATTGCGTACAGCGCGGGCTGGCGTACCCATCAACAACT
GGCGTTTCTCGCCGCGAAAGCCCGCTTTGACAAAGCTCATGGCGGCAACAATGCTCTCTT
CGCCAATGACCGCGCCATCCATAATCACGCTGTTCATCCCGACCAATGCATCGCGACCAA
TCAAACAACCATGCAGGATCGCTCCGTGCCCGATATGGCCGTTTTCCCCAACGATAGTGT
CAGTGTCGCAGTAGCCATGCATAATGCAGCCATCCTGAATATTGGCTCCCGCTTGCACGA
TCAACCGCCCGTAGTCACCACGCAGTGAGGCGAGTGGGCCGATGTAGACACCGGCTCCCA
CAATCACATCGCCAATCAAGACGGCACTGGGATGGACAAACGCCGTCGGGTGAACCACCG
GAATTAACCCCTCAAAGGCGTAATAGCTCACGGTTGTTAACGTCCTTTCCACACCGGATC
GCGCTTCTCGGCAAACGCCAGCGGCCCTTCAATGGCATCTTCCGAATGCAGAACCGATGG
ATAGTGTTTCAACACGCCGCTGCGAATATAGCGATACGCTTCTTCTACCGGCATTTCGCT
GGTGGTGCGGTAGATCTCTTTCAGCGCCGCAATCGCCAGCGGGGCGCTGTTAACCAGCTG
CTGAGCCAGTTCGCGGGCGTTATCCATCAGTTCCGCCTGGCTAACCACGCGGTTGACTAT
CCCCCAACGCAGCGCCTCTTCTGCGCCCATTCGTCTGCCGGTCATCACCATTTCATTGAC
GATGGCAGGCGGCAGGATCTTCGGCAGACGCAGCACACCGCCGCTGTCAGGAACGATGCC
CAGTTTGGCTTCCGGCAGGGCGAAGCTGGCGTTATCGGCACAAACAATAAAATCTGCCGC
CAGCGCCAGTTCAAAGCCGCCGCCAAAGGCATAGCCGTTCACAGCTGCGATAACCGGTTT
GTCGAGATTGAAAATTTCGGTTAATCCCGCAAAACCACCCGGACCAAAGTCAGCATCCGG
TGCTTCGCCTTCTGCTGCCGCTTTTAAATCCCAGCCCGCGGAAAAGAACTTCTCTCCGGC
ACCGGTAATAATGGCGACACGTAATTGCGGATCGTCACGGAAATTTAGAAATACTTCGCC
CATTTCAAAGCTGGTTTTTGCATCAATAGCATTCGCTTTTGGACGATCAAGGGTAATTTC
CAGAATTGATCCATTGCGGGTCAGATGTAATGATTCACTCATTCCTTTTCTCCATTTTTG
CTTTTTCAGGGACGACAACATCCCTGCAAAAAATGCATATTGTTTTAGAGTGTGATTATT
AGCTGGCAGGGTAGTTCCCTGCTGTTTCATTTATTTCAGATTCTTTCTAATTATTTTCCC
CGAGCAATTACGTGGCAGATCTTTTCTGATCTCCAGATAAGAGGGCACTTTAAATTTCGC
CATATTTTGTTCGCAGAAGCGGAAAAATTCCTCTTCGCTCAATGTTTCACCTTCATTCAG
CACCACAAATGCTTTGATGGCTTCATCGCGAATCGAATCTTTAATACCCACAACCACGAT
GTCCTGAATTTTCGGGTGCGCGGCGATAATATTTTCCAGCTCCACGCAGGAGACATTCTC
GCCGCCACGTTTAATCATATTGCAGCGGCGATCGACGAAATAAAAAAAGTCCTCTTCGTC
GCGGTATCCGGTATCGCCGGTATGCAGCCAGCCATCGGCTTCCAGCACTTTCGCAGTGGC
TTGTGGGTTGAGAAAGTACTCTTTGAAGATGGTTTTCCCAGGTATGCCTTTAATGCAGAT
TTCACCGATCTCACCAGCCGGGAGCGGGCGATTGTGATCGTCGCGGATCTCCGCTTCGTA
GCAAAACCCCACCCGACCAATCGACGGCCAGCGTCGTTTATCGCCAGGACGATCGCCGAT
AATGCCCACAATGGTTTCCGTCATCCCATAAGACGTCAGCAAGCGAACGCCGAAGCGTTC
ACAAAACGCATCTTTTTCCTGCTCCGACAAGTTGAGATAAAACATCACTTCCCGCAGGCG
GTGTTGCTGATCGTTCGCTGAAGGCGGCTGTACCATCAACGTACGGATCATCATCGGAAT
ACATTCGGTAACGGTGGCGCGGTACTTCTGTACCTGTCCCCAGAAGGCGCGGGCGCTGTA
TTTCTCGACCAGCACAAAGGTGGCCCCGGCAGAAAACGCCGCCATCGCCGCAGTACACTG
GCAATCGATATGAAACGCAGGCATTACCGTCAGGTAGACGTCATCGTCACGCAGTGCACA
CTGCCAGGCGGAGTAATATCCAGCGAAGCGCAGGTTGTAATGGGTAATCACCACACCTTT
CGGTCGGGAGGTGGTGCCGGAGGTGAAGAGAATTTCCGCCGTATCGTCAGTCGATAGCGG
CGGTGCATAGCACAAGGTGGCAGGTTGTTGATTTTTCAGTTGAGTAAACGAACTCACGCC
ATCATCAGCGGGAAGTGCCACATCTGTCAGGCAAATGTGCCGCAATTGAGTGGCATCTTC
CTGCTGAATCTGTTGATACATAGGATAGAATTGCGCACTGGTCACCAGCAGGCACGCCTG
GCTATTTTGCAGGATCCACGCGCTTTCCTCGCACAACAGGCGGGCGTTAATCGGCACCAT
AATCGCGCCAATTTTTGCCAGCCCGAACCAGCAAAAGATAAATTCCGGGCAGTTGTCGAG
ATGTAGTGCAACCTTGTCGCCTTTGCGAATCCCCAGCGTATAAAACAGGTTTGCCGTGCG
GTTAATCTCCTGATTTAACTCAAGATAACTATACCGGTTAACGACTCCGCCGCTGGATTC
ACAAATCAGCGCCGTTTTATGACCGTAAACGTCCGCAAGATCGTCCCACATTTGACGTAG
ATGTTGTCCGCCAATGATATCCATTGCACCTCTATCCATTTTTGTTCGTTTGTTATTGGG
CGGGCGCTAGTCAGGCAAGCCGACTGACGCCACGCGTTTAGTCCTCAACTTTGGCCAGAC
CTTTGCTGACCAACTCCTGAATGTCGTTTTCGCTGTAGCCGATATTTTTCAAAATGGCAG
CCGTGTCCATGCCATGTGAGGGCATTCCGCGCCAGATTTGTCCGGGGTTATTTTTGAATT
TCGGCATGATGTTCGGCCCTTTGCAGGTGCGACCATCCATCGTTTGCCACTGAGTGATTG
ATTCGCGAGCCACATACTGTGGATTGCTTTCCAGTTCCGGTACGGTCAGCACTTTGGCGC
AGGCGATATTCAGTTCAGCAAAGCGTTCTTTTACTTCCGCGATGGTATGTGTCGCCAGCC
AGGCATCGAGTTTCTCTTCAACCAGTGGGCCGTAAGGGCATTCGATACGGTGGATAAGCT
GAGTGCCTTCCGGGATTTCTGGCGTGCCAAGCAGATGTGCGAGGCCAATATCTTTAAAGC
ACTCTTCAATTTGGGTAATGCCCACCAGTTCCATCACGATGTAGCCGTCGGCACATTTAT
ACAGACCGCAACCGGCGTAGTAGGGATCTTTACCTTTGCTCATGCGCGGGCACATTTCGC
CGCCGTTGAAGTAATCCATCATGAAGTACTGGCCCATACGCAGCATCACTTCATACATGG
CGATGTCGATACTTTCGCCTTTACCGGTTTCACGCACTTTATGCAGTGCTGCCAGCGCCG
CCGTGGTGGCGGTCAGGCCAGAAAAGTAATCGGCGGTATACGGGAAGGCAGGCATTGGCT
GGTCAACATCACCGTTCTGAATCAGGTAACCACTAAAGGCCTGGGCGATAGTGTTATAGG
CCGGAAGATTGGTGTACTCCTCGGTGCCGTACTGACCAAAACCGGACAGGTGAGCGATAA
CCAGTTTCGGGTTGTGCTGCCACAGTACTTCATCGGTAATGCCACGACGGGCAAAGGCCG
GACCTTTACTGGCTTCGATGAAGATATCGGTGGTTTCCATTAATTTCAGAAACGCTTCGC
GGCCTTCATCTTTGAAAATATTTAACGACAGCGCGTGCAAATTGCGGCGGGAGAGTTGCG
GGTAGTTCGGTTGAACGCGAATGGTGTCGGCCCAGGCGACGTTCTCGATCCAGATAACTT
CCGCGCCCCATTCTGCGAACATTTGCCCGGCAAACGGTCCGGCGATTTCGATACCGGAGA
AGACAACGCGCAATCCGGCCAACGGCCCGAATTTCGGCATGGGTAGATGATCCATTATTT
GCTCCTGAAAAATTTATGTAGCGCATGACTGCCGGATGCGGCGTAAACGCTTTATCCGGC
CTACATTCGTGCTCCCGTAGGCCTGATAAGACGCATCAGCGTCGCATCAGGCAGCGCACG
GACTTAGCGGTATTGCTTCAGCACCGCACGACCCAGCGTCAGGATCTGCATTTCGTCAGA
TCCCCCGGAGACGCGGTCTACACGCAGATCACGCCAGAAGCGGCTGATGCGGTGGTTGCC
CGCAATCCCGACACCGCCCAGCACCTGCATTGCGCTATCCACAACTTCAAATGCCGCATT
GGCGCAGAAGTATTTGCACATCGCTGCATCGCCAGAGGTGATGGTGCCGTTGTCTGCTTT
CCACGCTGCTTCATACAGCATGTTTTTCATGGAGTTTAATTTGATCGCCATGTGGGCGAA
TTTTTCCTGAATCAACTGGAAACGACCAATAGCCTCGCCAAACTGCACGCGCTGATTGGC
GTAGCGCGCCGCATCTTCAAAGGCGCACATCGCCGTACCGTAGTTGGTGAGGGCTACCAG
GAAACGTTCATGGTCGAACTCTTCTTTGACGCGGTTAAAGCCGTTACCTTCCCGACCGAA
CATGTCTTTCTCGTCCAGTTCCACGTCGTCAAAGGTGATTTCACAGCAGCTATCCATACG
CAGACCGAGCTTTTCAAGTTTGGTCACTTTGATGCCCGGTTTGCTCATATCAACAAACCA
TTCGGTGTAGACAGGTTTGTCCGGAGAAGCCCCGTCGCGCGCCATCACCACGATGTACGG
GGTGTAGGCGCTGCTGGTAATAAAACACTTACTACCATTAAGATAAATCTTACCATTTCT
ACGGGTATAAGTCGTTTTCAGGCTACCCACGTCGGAGCCCGCGCCCGGTTCGGTAATCGC
TGAGTTCCACATCTGCTTACCGGTGCCGCGGAAAGCCATAATTTTGTCGATCTGCTCTTG
TGTGCCTTCGCGCAGGAAGGTGTTGAACCCGCCCGGCAACTGGTACAGCACATAGGTTGG
TGCCCCCAGACGTCCCAGCTCCATCCACACGGCGGCGAGAGTAACAAACCCCGCGTCCAG
ACCACCGTGCTCTTCAGGGATCAGCAGACTGTCGATACCCATATCCGCCAGTGCTTTGAC
AAAACGTTCCGGGTAGACGCTGTCACGGTCGCACTCGGCAAAATAGGCCTCCCAGTTTTC
GCTGGCCATCAGTTCGCGGATACCGGCGACAAACAGTTCCTGCTCATCATTTAAATTAAA
ATCCATCTTTCAACCTCTTGATATTTTGGGGGTTAATTAATCTTTCCAGTTCTGTTTCGC
GTCTTTAATAAAGGAGAGCGTCACCATAATGTTGACGAAGAACAGCGGGCATCCTCCGGC
GATAATGGCGGTTTGAATCGGTTTCAGGCCGCCGAGCGCCAGCAGAACAATACCGATAAT
GCCAACCAGAATTGACCAACCGATACGCACCAGCAGAGGTGGTTCTTCACCATCGCGTAC
TTCGCGGCAAGTGGACATCGCCAGGGTATAAGAGCAGGCGTTAACCAGCGTAACGGTGGC
AATAAAGCAGAGGATGAAGAAGCCCCACATGGTGGCGGTGCTGAGTGGCAGAGCGGCCCA
GGTTTCAATGATGGCGCGCGCCACACCGTACTGTTCGATCAGATTTGGAATGTTGATGAT
GTTTTTATCTATCAACAGCAGAGTGTTACTACCGAGTACAGTCCACAGGATCCAGGTTGA
CGCTGTCAGCCCCAGCACCATGCCGAAGCACAGTTCACGCACAGTACGACCACGGGAGAT
GCGGGCGAGGAAGATACTCATCTGGATAGCATAAATCACCCACCATGCCCAGTAGAACAC
GGTCCAGCCCTGCGGGAAGCCGCCTTTAGCGATGGGATCGGTATAGAACAACATGCGCGG
CAGATACATCAGCAACATCCCCACCGAATCGGTGAAGTAGTTCATGATGAAGCTGGCACC
GCTGACAATGAACACCCAACCCAGCATCAGGAAGCTCAGGTAACTACGCACGTCACTGGC
GATACGTACCCCTTTTTGCAGACCGCAAGCGACGCAAATGGCGTTGAGGATAATCCAGCA
GGTAATGATGATAGCGTCCAGTTGCAGGGTATGCGGAATGCCAAACAACCATTGCATACA
CTCGGTCACCAGCGGCGTGGCAAGGCCCAGACTGGTACCCATCGCGAAGATCAAGGCGAC
GAGATAGAAGTTGTCGACGATAGTGCCGAACAACCCTTTGGCGTGTTTTTCACCTACCAG
CGGCACCAGTGTCGAGCTGGGGCGAATCACTTCCATTTTGCGGACAAAGAAGAAGTAAGC
GAAGGCGACTGAAAGGAAGCTGTAAGTGGCCCACGGCAGAGGTCCCCAGTGGAACAAGCT
GTAAGCCAGCCCCAACTCTTTCGCCCCTGTCGAGTTCGGTTCTAAGCCAAACGGCGGGGT
GGAGATGTAGTAGTAGATCTCAATCGATCCCCAGAACAGTACGGCAGCAGACGTACAGGA
GGCGAACATCATAAAGATCCAACTGGCGGTGCTAAATTCTGGCGGTTCGTTACCTAAACG
CTTTTTGGCATACGGGCCAAACACCAGCCAGAACCAACCGAAAAGCATCACCACCATATA
CCATTCAAATGCCCATCCCCATACATTGGTGACGTAACTGAATACAGCATTAATAACGAC
ATTCGCTGCATCCAGATCTCTGACTGTAAGCCAACAAAGTATGCCGACGATTATTAACGG
CGGAAAGAAAACCTTCGGTTCTATTCCCGTTTTTCTCTTTTCATTCTTCATGAGTTAATT
CCACTGTGAAAACGAATATTTATTTTGCGTTCCCGTTTGTTTTATTTTTGTTAACATTTA
ATATAATTATTATTAACCTCGTGGACGCGTTAATGGCTAACTCATAATGGGTATTCAATA
AGCTGTATTCTGTGATTGGTATCACATTTTTGTTTCGGGTGAATAGAGGGCGTTTTTTCG
TTAATTTTGATTAATAATCAGTTTGTTATGCTCTGTTGTGAGTAAAAAATAACATCTGAC
TTTCAATATTGGTGATCCATAAAACAATATTGAAAATTTCTTTTTGCTACGCCGTGTTTT
CAATATTGGTGAGGAACTTAACAATATTGAAAGTTGGATTTATCTGCGTGTGACATTTTC
AATATTGGTGATTAAAGTTTTATTTCAAAATTAAAGGGCGTGATATCTGTAATTAACACC
ACCGATATGAACGACGTTTCCTTCATGATTTCTGGAGATGCAATGAAGATTATTACTTGC
TATAAGTGCGTGCCTGATGAACAGGATATTGCGGTCAATAATGCTGATGGTTCATTAGAC
TTCAGCAAAGCCGATGCCAAAATAAGCCAATACGATCTCAACGCTATTGAAGCGGCTTGC
CAGCTAAAGCAACAGGCAGCAGAGGCGCAGGTGACAGCCTTAAGTGTGGGCGGTAAAGCC
CTGACCAACGCCAAAGGGCGTAAAGATGTGCTATCGCGCGGCCCGGATGAACTGATTGTG
GTGATTGATGACCAGTTCGAGCAGGCACTGCCGCAACAAACGGCGAGCGCACTGGCTGCA
GCCGCCCAGAAAGCAGGCTTTGATCTGATCCTCTGTGGCGATGGTTCTTCCGACCTTTAT
GCCCAGCAGGTTGGTCTGCTGGTGGGCGAAATCCTCAATATTCCGGCAGTTAACGGCGTC
AGCAAAATTATCTCCCTGACGGCAGATACCCTCACCGTTGAGCGCGAACTGGAAGATGAA
ACCGAAACCTTAAGCATTCCGCTGCCTGCGGTTGTTGCTGTTTCCACTGATATCAACTCC
CCACAAATTCCTTCGATGAAAGCCATTCTCGGCGCGGCGAAAAAGCCCGTCCAGGTATGG
TCGGCGGCGGATATTGGTTTTAACGCAGAGGCAGCCTGGTCAGAACAACAGGTTGCCGCG
CCGAAACAGCGCGAACGTCAGCGCATCGTGATTGAAGGCGACGGCGAAGAACAGATCGCC
GCATTTGCTGAAAATCTTCGCAAAGTCATTTAATTACAGGGGATGCTATGAACACGTTTT
CTCAAGTCTGGGTATTCAGCGATACCCCTTCTCGTCTGCCGGAACTGATGAACGGTGCGC
AGGCTTTAGCTAATCAAATCAACACCTTTGTCCTCAATGATGCCGACGGCGCACAGGCAA
TCCAGCTCGGCGCTAATCATGTCTGGAAATTAAACGGCAAACCGGACGATCGGATGATCG
AAGATTACGCCGGTGTCATGGCTGACACTATTCGCCAGCACGGCGCAGACGGCCTGGTGC
TGCTGCCAAACACCCGTCGCGGCAAATTACTGGCGGCAAAACTGGGTTATCGCCTTAAAG
CGGCGGTGTCTAACGATGCCAGCACCGTCAGCGTACAGGACGGTAAAGCGACAGTGAAAC
ACATGGTTTACGGTGGTCTGGCGATTGGCGAAGAACGCATTGCCACGCCGTATGCGGTAC
TGACCATCAGCAGCGGCACGTTCGATGCGGCTCAGCCAGACGCGTCACGCACTGGCGAAA
CGCACACCGTGGAGTGGCAGGCTCCGGCTGTGGCGATTACCCGCACGGCAACCCAGGCGC
GCCAGAGCAACAGCGTCGATCTCGACAAAGCCCGTCTGGTGGTCAGCGTCGGTCGCGGTA
TTGGCAGCAAAGAGAACATTGCGCTGGCAGAACAGCTTTGCAAGGCGATAGGTGCGGAGT
TGGCCTGTTCTCGTCCGGTGGCGGAAAACGAAAAATGGATGGAGCACGAACGCTATGTCG
GTATCTCCAACCTGATGCTGAAACCTGAACTGTACCTGGCGGTGGGGATCTCCGGGCAGA
TCCAGCACATGGTTGGCGCTAACGCGTCGCAAACCATTTTCGCCATCAATAAAGATAAAA
ATGCGCCGATCTTCCAGTACGCGGATTACGGCATTGTTGGCGACGCCGTGAAGATCCTTC
CGGCGCTGACCGCAGCTTTAGCGCGTTGATCCACTCTGGCAGGGCTGCATTTTGGCCCTG
CCGCTGACAGGGAGCTCTTATGTCCGAAGATATCTTTGACGCCATCATCGTCGGTGCAGG
GCTTGCCGGTTCGGTTGCCGCACTGGTGCTCGCCCGCGAAGGTGCGCAAGTGTTAGTTAT
CGAGCGTGGCAATTCCGCAGGTGCCAAGAACGTCACCGGCGGGCGTCTCTATGCCCACAG
TCTGGAACACATTATTCCTGGTTTCGCCGACTCCGCCCCCGTAGAACGCCTGATCACCCA
TGAAAAACTCGCGTTTATGACGGAAAAGTCAGCGATGACTATGGACTACTGCAATGGTGA
CGAAACCTCGCCATCCCAGCGTTCTTACTCCGTTTTGCGCAGTAAATTTGATGCCTGGCT
GATGGAGCAGGCCGAAGAAGCGGGCGCGCAGTTAATTACCGGGATCCGCGTCGATAACCT
CGTACAGCGCGATGGCAAAGTCGTCGGTGTAGAAGCCGATGGCGATGTGATTGAAGCGAA
AACGGTGATCCTTGCTGATGGGGTGAACTCCATCCTTGCCGAAAAATTGGGGATGGCAAA
ACGCGTCAAACCGACGGATGTGGCGGTTGGCGTGAAGGAACTGATCGAGTTACCGAAGTC
GGTTATTGAAGACCGTTTTCAGTTGCAGGGTAATCAGGGGGCGGCTTGCCTGTTTGCGGG
ATCACCCACCGATGGCCTGATGGGCGGCGGCTTCCTTTATACCAATGAAAACACCCTGTC
GCTGGGGCTGGTTTGTGGTTTGCATCATCTGCATGACGCGAAAAAATCGGTGCCGCAAAT
GCTGGAAGATTTCAAACAGCATCCGGCCGTTGCACCGCTGATCGCGGGCGGCAAGCTGGT
GGAATATTCCGCTCACGTAGTGCCGGAAGCAGGCATCAACATGCTGCCGGAGTTGGTTGG
TGACGGCGTATTGATTGCCGGTGATGCCGCCGGAATGTGTATGAACCTCGGTTTTACCAT
TCGCGGTATGGATCTGGCGATTGCCGCCGGGGAAGCCGCAGCAAAAACCGTGCTTTCAGC
GATGAAAAGCGACGATTTCAGTAAGCAAAAACTGGCGGAATATCGTCAGCATCTTGAGAG
TGGTCCGCTGCGCGATATGCGTATGTACCAGAAACTACCGGCGTTCCTTGATAACCCACG
CATGTTTAGCGGCTACCCGGAGCTGGCGGTGGGTGTGGCGCGTGACCTGTTCACCATTGA
TGGCAGCGCGCCGGAACTGATGCGCAAGAAAATCCTCCGCCACGGCAAGAAAGTGGGCTT
CATCAATCTAATCAAGGATGGCATGAAAGGAGTGACCGTTTTATGACTTCTCCCGTCAAT
GTGGACGTCAAACTGGGCGTCAATAAATTCAATGTCGATGAAGAGCATCCGCACATTGTT
GTGAAGGCCGATGCTGATAAACAGGCGCTGGAGCTGCTGGTGAAAGCGTGCCCCGCAGGT
CTGTACAAGAAGCAGGATGACGGCAGTGTGCGCTTCGATTACGCCGGATGTCTGGAGTGC
GGCACCTGTCGCATTCTGGGGCTGGGGTCGGCGCTGGAACAGTGGGAATACCCGCGCGGC
ACCTTTGGTGTGGAGTTCCGTTACGGCTGATGTTGGTTTGATACGTAACGCCGCACTGAC
TCTCATTGCAAAAAACAGGAATAACCATGCAACCGTCCAGAAACTTTGACGATCTCAAAT
TCTCCTCTATTCACCGCCGCATTTTGCTGTGGGGAAGCGGTGGTCCGTTTCTGGATGGTT
ATGTACTGGTAATGATTGGCGTGGCGCTGGAGCAACTGACGCCGGCGCTGAAACTGGACG
CTGACTGGATTGGCTTGCTGGGCGCGGGAACGCTCGCCGGGCTGTTCGTTGGCACATCGC
TGTTTGGTTATATTTCCGATAAAGTCGGACGGCGCAAAATGTTCCTCATTGATATCATCG
CCATCGGCGTGATATCGGTGGCGACGATGTTTGTTTCATCCCCCGTCGAACTGTTGGTGA
TGCGGGTACTTATCGGCATTGTCATCGGTGCAGATTATCCCATCGCCACCTCAATGATCA
CCGAGTTCTCCAGTACCCGTCAGCGGGCGTTTTCCATCAGCTTTATTGCCGCGATGTGGT
ATGTCGGCGCGACCTGTGCCGATCTGGTCGGCTACTGGCTTTATGATGTGGAAGGCGGCT
GGCGCTGGATGCTGGGTAGCGCGGCGATCCCCTGTTTGTTGATTTTGATTGGTCGATTCG
AACTGCCTGAATCTCCCCGCTGGTTATTACGCAAAGGGCGAGTAAAAGAGTGCGAAGAGA
TGATGATCAAACTGTTTGGCGAACCGGTGGCTTTCGATGAAGAGCAGCCGCAGCAAACCC
GTTTTCGCGATCTGTTTAATCGCCGCCATTTTCCTTTTGTTCTGTTTGTTGCCGCCATCT
GGACCTGCCAGGTGATCCCAATGTTCGCCATTTACACCTTTGGCCCGCAAATCGTTGGTT
TGTTGGGATTGGGGGTTGGCAAAAACGCGGCACTAGGGAATGTGGTGATTAGCCTGTTCT
TTATGCTCGGCTGTATTCCGCCGATGCTGTGGTTAAACACTGCCGGACGGCGTCCATTGT
TGATTGGCAGCTTTGCCATGATGACGCTGGCGCTGGCGGTTTTGGGGCTAATCCCGGATA
TGGGGATCTGGCTGGTAGTGATGGCCTTTGCGGTGTATGCCTTTTTCTCTGGCGGGCCGG
GTAATTTGCAGTGGCTCTATCCTAATGAACTCTTCCCGACAGATATCCGCGCCTCTGCCG
TGGGCGTGATTATGTCCTTAAGTCGTATTGGCACCATTGTTTCGACCTGGGCACTACCGA
TCTTTATCAATAATTACGGTATCAGTAACACGATGCTAATGGGGGCGGGTATCTCGCTGT
TTGGCTTGTTGATTTCCGTAGCGTTTGCCCCGGAGACTCGAGGGATGTCACTGGCGCAGA
CCAGCAATATGACGATCCGCGGGCAGAGAATGGGGTAAATTGTTCAGATTTCTCTCTTTT
CTGAATCAATATTATTGACTATAAGCCGCGTGAATATATGACTACACTTTGTGGGAAAAC
AAAGGCGTAATCACGCGGGCTACCTATGATTCTTATAATTTATGCGCATCCGTATCCGCA
TCATTCCCATGCGAATAAACGGATGCTTGAACAGGCAAGGACGCTGGAAGGCGTCGAAAT
TCGCTCTCTTTATCAACTCTATCCTGACTTCAATATCGATATTGCCGCCGAGCAGGAGGC
GCTGTCTCGCGCCGATCTGATCGTCTGGCAGCATCCGATGCAGTGGTACAGCATTCCTCC
GCTCCTCAAACTTTGGATCGATAAAGTTTTCTCCCACGGCTGGGCTTACGGTCATGGCGG
CACGGCGCTGCATGGCAAACATTTGCTGTGGGCGGTGACGACCGGCGGCGGGGAAAGCCA
TTTTGAAATTGGTGCGCATCCGGGCTTTGATGTGCTGTCGCAGCCGCTACAGGCGACGGC
AATCTACTGCGGGCTGAACTGGCTGCCACCGTTTGCCATGCACTGCACCTTTATTTGTGA
CGACGAAACCCTCGAAGGGCAGGCGCGTCACTATAAGCAACGTCTGCTGGAATGGCAGGA
GGCCCATCATGGATAGCCATACGCTGATTCAGGCGCTGATTTATCTCGGTTCGGCAGCGC
TGATTGTACCCATTGCGGTACGTCTTGGTCTGGGATCGGTACTTGGCTACCTGATCGCCG
GCTGCATTATTGGCCCGTGGGGGCTGCGACTGGTGACCGATGCCGAATCTATTCTGCACT
TTGCCGAGATTGGGGTGGTGCTGATGCTGTTTATTATCGGCCTCGAACTCGATCCACAAA
GGCTGTGGAAGCTGCGTGCGGCAGTGTTCGGCTGTGGCGCATTGCAGATGGTGATTTGCG
GCGGCCTGCTGGGGCTGTTCTGCATGTTACTTGGGCTGCGCTGGCAGGTCGCGGAATTGA
TCGGCATGACGCTGGCGCTCTCCTCTACGGCGATTGCCATGCAGGCGATGAATGAACGCA
ATCTGATGGTGACGCAAATGGGTCGCAGTGCCTTTGCGGTGCTGCTGTTCCAGGATATCG
CGGCGATCCCGCTGGTGGCGATGATTCCGCTACTGGCAACGAGCAGTGCCTCGACGACGA
TGGGCGCATTTGCTCTCTCGGCGTTAAAAGTGGCGGGTGCGCTGGTGCTGGTGGTATTGC
TGGGGCGCTATGTCACGCGTCCGGCGCTGCGTTTTGTAGCCCGCTCTGGCTTGCGGGAAG
TGTTTAGTGCCGTGGCGTTATTCCTCGTGTTTGGCTTTGGTTTGCTGCTGGAAGAGGTCG
GCTTGTCGATGGCGATGGGCGCGTTTCTGGCGGGCGTACTGCTGGCAAGCTCGGAATACC
GTCATGCGCTGGAGAGCGATATCGAACCATTTAAAGGTTTGCTGTTGGGGCTGTTTTTCA
TCGGTGTTGGCATGTCGATAGACTTTGGCACGCTGCTTGAAAACCCATTGCGCATTGTCA
TTTTGCTGCTCGGTTTCCTCATCATCAAAATCGCCATGCTGTGGCTGATTGCCCGACCGT
TGCAAGTGCCAAATAAACAGCGTCGTTGGTTTGCGGTGTTGTTAGGGCAGGGCAGTGAGT
TTGCCTTTGTGGTATTTGGCGCGGCGCAGATGGCGAATGTGCTGGAGCCGGAGTGGGCGA
AATCGCTGACCCTGGCGGTGGCGCTGTCGATGGCAGCAACGCCGATTCTGCTGGTGATCC
TCAATCGCCTTGAGCAATCTTCTACTGAGGAAGCGCGTGAAGCCGATGAGATCGACGAAG
AACAGCCGCGCGTGATTATCGCCGGATTCGGTCGTTTTGGGCAGATTACCGGACGTTTAC
TGCTCTCCAGCGGGGTGAAAATGGTGGTACTCGATCACGATCCGGACCATATCGAAACCT
TGCGTAAATTTGGTATGAAAGTGTTTTATGGCGATGCCACGCGGATGGATTTACTGGAAT
CTGCCGGAGCGGCGAAAGCGGAAGTGCTGATTAACGCCATCGACGATCCGCAAACCAACC
TGCAACTGACAGAGATGGTGAAAGAACATTTCCCGCATTTGCAGATTATTGCCCGCGCCC
GCGATGTCGACCACTACATTCGTTTGCGTCAGGCAGGCGTTGAAAAGCCGGAGCGTGAAA
CCTTCGAAGGTGCGCTGAAAACCGGGCGTCTGGCACTGGAAAGTTTAGGTCTGGGGCCGT
ATGAAGCGCGAGAACGTGCCGATGTGTTCCGCCGCTTTAATATTCAGATGGTGGAAGAGA
TGGCAATGGTTGAGAACGACACCAAAGCCCGCGCGGCGGTCTATAAACGCACCAGCGCGA
TGTTAAGTGAGATCATTACCGAGGACCGCGAACATCTGTCATTAATTCAACGACATGGCT
GGCAGGGAACCGAAGAAGGTAAACATACCGGCAACATGGCGGATGAACCGGAAACGAAAC
CCTCATCCTAATAAAGAGTGACGTAAATCACACTTTACAGCTAACTGTTTGTTTTTGTTT
CATTGTAATGCGGCGAGTCCAGGGAGAGAGCGTGGACTCGCCAGCAGAATATAAAATTTT
CCTCAACATCATCCTCGCACCAGTCGACGACGGTTTACGCTTTACGTATAGTGGCGACAA
TTTTTTTTATCGGGAAATCTCAATGATCAGTCTGATTGCGGCGTTAGCGGTAGATCGCGT
TATCGGCATGGAAAACGCCATGCCGTGGAACCTGCCTGCCGATCTCGCCTGGTTTAAACG
CAACACCTTAAATAAACCCGTGATTATGGGCCGCCATACCTGGGAATCAATCGGTCGTCC
GTTGCCAGGACGCAAAAATATTATCCTCAGCAGTCAACCGGGTACGGACGATCGCGTAAC
GTGGGTGAAGTCGGTGGATGAAGCCATCGCGGCGTGTGGTGACGTACCAGAAATCATGGT
GATTGGCGGCGGTCGCGTTTATGAACAGTTCTTGCCAAAAGCGCAAAAACTGTATCTGAC
GCATATCGACGCAGAAGTGGAAGGCGACACCCATTTCCCGGATTACGAGCCGGATGACTG
GGAATCGGTATTCAGCGAATTCCACGATGCTGATGCGCAGAACTCTCACAGCTATTGCTT
TGAGATTCTGGAGCGGCGGTAATTTTGTATAGAATTTACGGCTAGCGCCGGATGCGACGC
CGGTCGCGTCTTATCCGGCCTTCCTATATCAGGCTGTGTTTAAGACGCCGCCGCTTCGCC
CAAATCCTTATGCCGGTTCGACGGCTGGACAAAATACTGTTTATCTTCCCAGCGCAGGCA
GGTTAATGTACCACCCCAGCAGCAGCCGGTATCCAGCGCGTATATACCTTCCGGCGTACC
TTTGCCCTCCAGCGATGCCCAGTGACCAAAGGCGATGCTGTATTCTTCAGCGACAGGGCC
AGGAATCGCAAACCACGGTTTCAGTGGGGCAGGGGCCTCTTCCGGCGATTCTTTGCTGTA
CATATCCAGTTGACCGTTCGGGAAGCAAAAACGCATACGGGTAAAAGCGTTGGTGATAAA
ACGCAGTCTTCCCAGCCCCCGCAATTCCGGTGACCAGTTATTTGGCATATCGCCGTACAT
GGCATCAAGAAAGAAGGGATAGGAGTCACTCGATAGCACCGCTTCTACATCGCGTGCGCA
CTCTTTGGCGGTCTGCAGATCCCACTGCGGCGTGATCCCTGCGTGGGCCATCACCAGCTT
TTTCTCTTCGTCGATTTGCAGCAGAGGCTGGCGCCGCAGCCAGTTAAGCAGCTCGTCGGC
ATCCGGCGCTTCCAGCAGCGGTGTCAGGCGATCTTTCGGTTTATTGCGGCTGATCCCGGC
AAATACCGCCAGCAGATGCAGATCGTGATTGCCCAGCACCAGACGTACGCTGTCGCCTAA
GGATTTCACATAGCGCAGAACATCCAGCGAACCCGGCCCGCGCGCGACCAGATCGCCCGT
CAGCCAGAGGGTATCTTTCCCAGGGGTAAATTCTACTTTATGCAGCAATGCGATCAGTTC
ATCGTAACAACCATGAACGTCGCCAATAAGGTATGTCGCCATATTCTTTTAATGAATGAG
TGTGGGAACGGCGAGTCGGAATACGGGAATGTCGATGCTGAAAGGGACGCCATTTTCATC
GATCATTTCGTAGTGACCCTGCATGGTGCCCAGCGGGGTTTCAATGATTGCACCGCTGGT
GTACTGGTACTCTTCGCCAGGCGCGATAAGTGGCTGGACGCCAACCACTCCTTCGCCCTG
GACTTCGGTTTCACGGCCATTGCCATTGGTGATCAGCCAGTAACGCCCCAACAACTGCAC
TGGCGCTCGCCCCAGATTGCGTATGGTTACGGTATAAGCAAAAACGTAACGTTCATTATC
AGGTGAAGATTGAGCCTCAATGTAGACGCTTTGAACCTGAATACACACTCGGGGCGAATT
GATCATCGTTAACTCTCCTGCAAAGGCGCGTTCTCCGCCAGATAGTTCGCCATCTGGCAA
TATTGCGCGACAGAGATATTTTCCGCTCGCATCGCCGGGTCGATCCCCATTCCCGTTAAC
ACCTCGACGCTAAACAGGTTGCCGAGGCTGTTACGAATGGTTTTACGACGCTGGTTAAAG
GCTTCGGTGGTGATGCGGCTCAACACACGAACATCTTTAACCGGGTGAGGCATCGTTGCA
TGAGGAACCAGGCGCACGACGGCGGAATCCACTTTGGGTGGTGGTGTAAAGGCTGACGGC
GGTACTTCCAGTACCGGGATCACATTGCAATAGTATTGCGCCATGACGCTTAATCGACCA
TACGCTTTGCTGTTCGGTCCTGCAACCAGACGATTCACCACCTCTTTTTGCAACATAAAG
TGCATGTCGGCAATGGCATCAGTATAGCTAAACAGATGGAACATCAACGGCGTGGAGATG
TTATAAGGCAGGTTGCCGAAAACACGCAGCGGCTGACCCATTTTCTCGGCCAGTTCACCA
AAGTTAAAGGTCATCGCATCCTGCTGATAAATCGTCAGTTTCGGGCCTAAGAATGGATGC
GTTTGCAGACGTGCCGCCAGATCGCGGTCAAGTTCGATGACCGTCAGCTGGTCCAGACGT
TCGCCGACCGGTTCGGTCAATGCCGCCAGACCGGGGCCGATTTCGACCATCGCCTGGCCC
TTTTGCGGGTTAATGGCAGACACAATACTGTCGATCACGAACTGATCGTTGAGAAAGTTT
TGCCCGAAGCGTTTACGGGCTAAGTGGCCCTGGTGGACTCGATTATTCATTGGGTGTTAA
CAATCATTTTGATGGCGAGATTAAGCGCCGTAATAAAACTGCCGACATCGGCTTTGCCAC
GTCCCGCCAGTTCAAGCGCGGTGCCGTGGTCCACTGATGTGCGAATAAAGGGCAGGCCCA
GCGTAATGTTCACACCGCGCCCGAAGCCCTGGTATTTTAGCACGGGAAGACCCTGATCGT
GGTACATCGCCAGCACGGCGTCGGCGTTATCAAGATATTTCGGCTGAAACAGGGTATCGG
CAGGCAGCGGCCCGTTGAGTTTCATCCCCTGCGCCCGCAGCTCATTGAGCACCGGAATAA
TGGTGTCTATCTCTTCCGTACCCATATGACCGCCTTCGCCCGCGTGCGGATTCAGCCCGC
AGACCAGAATGCGCGGTTCGGCAATACCAAATTTGGTCCGCAAATCGTGATGCAAAATAG
CAATCACTTCGTGCAAAAGTGCAGGGGTGATAGCGTCTGCGATATCGCGCAGCGGTAAAT
GCGTCGTTGCCAGCGCCACGCGAAGTTCTTCGGTCGCCAGCATCATCACCACCTTTTTCG
CCTGCGAACGCTCTTCGAAAAACTCGGTATGACCGGTAAAAGGAATGCCAGCGTCGTTAA
TAACGCCTTTATGCACCGGACCTGTGATCAGCGCGGCAAATTCGCCGTTCAGACAACCAT
CGCACGCTCGCGCCAGCGTTTCCACCACATAATGCCCATTTTCAACCGCTAACTGCCCCG
CAGTGACAGGTGCACGTAGCGCGACAGGAAGTAGCGTTAATGTGCCCGCAGTTTGCGGTT
GTGCAGGGGAGTTGGGGGAATAAGGGCGGAGGGTGAGCGGCAAACCGAGCATCGCTGCCC
GGTTGGTAAGGAGAGTGGCATCGGCACAAACAACCAGTTCGACCGGCCACTCACGCTGTG
CAAGCTGGACAACTAAGTCCGGGCCAATCCCGGCGGGCTCGCCGGGAGTGATCACAACAC
GTTGGGTTTTAACCATTAGTTGCTCAGGATTTTAACGTAGGCGCTGGCACGTTGTTCCTG
CATCCAGCTTGCTGCTTCTTCCGAGAACTTACGGTTCATCAGCATGCGGTATGCACGATC
TTTCTGCGCAGCGTCGGTTTTATCGACATTACGGGTATCCAGCAGTTCGATTAAATGCCA
GCCGAATGAAGAGTGAACCGGTGCACTCATTTGACCTTTGTTCAGGCGAGTCAGGGCGTC
ACGGAAGGCCGGATCGAAAATATCTGGTGTAGCCCAGCCGAGATCGCCGCCCTGGTTAGC
AGAGCCTGGATCCTGAGAGAACTCTTTCGCTGCGGCAGCAAAAGTCGTTTTACCACTCTT
GATATCAGCAGCAATCTGTTCCAGTTTCACACGGGCCTGTTCGTCAGTCATGATCGGCGA
CGGTTTCAGCAGAATATGGCGAGCATGAACTTCGGTCACCGAGATATTTTTGCTTTCGCC
GCGCAGGTCGTTAACTTTCAGAATATGGAAGCCAACGCCGGAACGAATCGGGCCAACAAT
GTCGCCTTTCTTCGCGGTGCTTAATGCCTGGGCGAAGATCCCGGGCAACTCCTGAATACG
GCCCCAGCCCATCTGGCCGCCGTTCAGCGCCTGCTGGTCGGCAGAATGAGCAATCGCCAG
CTTACCGAAATCAGCGCCGTTACGCGCCTGATCGACAATGGCGCGCGCCTGGCTTTCCGC
TTCGTTCACCTGATCAGAGGTCGGGTTTTCCGGCAGCGGGATCAGGATGTGGCTCAGGTT
CAGCTCAGTGCTGGCGTCGTTTTGGTTACCCACCTGCTGCGCCAGGGATTCGACTTCCTG
CGGCAGGATGGTGATGCGACGACGCACCTCGTTGTTACGCACTTCAGAGATAATCATCTC
TTTGCGGATCTGGTTACGATAGGTGTTGTAGTTCAGTCCATCGTAAGCCAGACGGCTGCG
CATCTGATCCAGCGTCATGTTGTTCTGTTTCGCGATGTTAGCAATCGCCTGATCCAGCTG
CTCATCGGAGATTTTCACTCCCATTTTCTGCCCCATCTGCAGGATGATTTGATCCATGAT
CAAACGTTCCATGATTTGGTGGCGCAGCGTCGCGTCATCAGGAAGTTGCTGCCTTGCCTG
AGCAGCGTTCAGTTTTACCGACTGCATTAATCCATCAACGTCGCTTTCCAGCACGACGCC
GTTATTGACGACGGCTGCGACTTTATCGACTACCTGGGGGGCAGCGAAACTGGTATTCGC
GATCATGGCGATACCGAGAAGCAGCGTTTTCCAGTTCTTCATACTTTTTCCATTTCAATT
AACCGCACTGCGGATTACGTGGTAAATCAACAAATCACAAAGTGTTTTGATACGGCAGAA
TGTTCGAACGCAGCATCTCTTGCGTACCCAGACCGTAGTTGGAGCTCAGGCCGCGAAGTT
CGATGTTAAAGCCGATTGCGTTGTCATATACCGCATGTTGTTTATCGTTATCCCAACCGT
TCAGCTTCCGCTCGTAACCGACGCGAATTGCATAGCAGCAGGAGCTGTATTGCACACCTA
ACATAGAGTCGGCTTGCTTGTTAGCATTGGTGTCGTAGTAGTAGGCCCCAACAATGGACC
AACGATCGGCAATTGGCCAGCTGGCGACAGCACCTACCTGCGAAATACCATTCTTATATT
GCTCAGCAGTGGAATAGTACTTAGGCAGCGTAGCCTGAATATATTCCGGGCTGGCGTAAC
GGTAATTCAGCTGTACCAGACGGTCTTCATCCCGACGGTATTCAATGCTGGAGTTACTGG
TCGCTACGTTATCCAGACGTGTATCGTACTGAATCCCGCCACGCAATCCCCAACGCTCGG
AGATACGCCAGTAAGTATCGCCTGCCCACACCAGTGAACCCGTTTTGTCGTCATTCTCCC
ATGTTATGTTGTCATCGCCAGTGCGAGACTCCGTGAAATAGTAGATTTGACCAACGGAAA
TATTAAAACGTTCAACGGCAGCATCATCATATATGCGAGATGTGACACCGGTCGTCACCT
GGTTAGCGGAGGCAATACGGTCAAGACCGCCGTAAGTCCGGTCCCGGAACAGGCCAGAGT
AGTCAGATTGCAGCAGAGACGAGTCGTAGTTATAGATGTCGCTCTGATCGCGATACGGCA
CGTACAAATACTGCGCGCGCGGTTCCAGCGTTTGGGTATAACCCGGAGCCAGCATTTCCA
TATCGCGTTCAAAGACCATTTTGCCGTCAACTTTGAATTGCGGCATTACGCGGTTAACGG
ATTCGTCCAGCTTGGTCGTGTTTCTGGAGTTATACCAGTCAAGATTGGTTTGCTGATAAT
GGGTTGCCAGCAACTTCGCTTCGGTATTGATGCTGCCCCAGTTATTAGAGAGCGGCAAAT
TGATGGTCGGTTCCAGGTGAACACGGGTTGCTTCAGGCATGTCGTCTCTGGTGTTAACAA
AGTGCACTGCCTGGCCGTAAATACGCGTATCAAACGGACCAACATCATTCTGGTAGTAAT
TAACGTCTAACTGCGGCTCTGCCGAGTAGCTACTGGTGTTCTGTTCGCTGAAAACCTGGA
ACTGCTTGGTTGAAACGGTGGCATTGAAGTTTTGCACCGCATAGCCAACGCTGAATTTTT
GCGTTGCGTAGCCGTCAGTACTGGAACCGTACTTGTTATCGAAATCATTGAAGTAGCTAG
GATCGCTGACCTTGGTGTAGTCGACGTTGAAACGCCACACCTGATCCATGACCCCGGAGT
GGTTCCAGTAGAATAACCAACGACGTGAACTGTCATCGTTCGGGTGTTCATCTTCATAGA
CTTTATCTGAAGGCAGATAGTCCAGTTCCATCAAGCCAGCGCCCGCCTGGGAGAGGTAGC
GGAATTCGTTCTCCCACATGATGTTGCCACGACGATGCATATAATGCGGCGTGATGGTGG
CATCCATATTTGGCGCGATGTTCCAGTAATATGGCAGGTAGAACTCAAAGTAGTTGGTGG
TGGTGTACTTGGCGTTCGGGATCAAGAAACCAGAGCGACGTTTGTCACCCACCGGCAACT
GCAAATAGGGGCTATAAAAGATCGGTACCGGACCCACCTTAAAGCGGGCGTTCCAGATCT
CCGCAACTTGTTCTTCGCGGTCATGAATAATTTCGCTACCTACCACGCTCCAGGTGTCAG
AACCCGGCAGACAGGAGGTAAAGCTACCGTTATCCAGAATGGTATAGCGGTTTTCGCCAC
GTTGTTTCATCAGGTCCGCTTTACCGCGACCCTGGCGACCCACCATCTGGTAATCACCTT
CCCAGACGTTGGTATCTTTGGTGTTCAGATTCGCCCAGCCTTTCGGCCCTTTGAGGATCA
CCTGGTTATCGTCGTAATGGACATTACCGAGCGCATCAACGGTACGTACCGGCTCCGGTT
GTCCTGGTGCCTCTTTTTGATGGAGCTGCACTTCGTCGGCCTGCAGACGGCTGTTACCCT
GCATGATATCCACGCTGCCAGTAAACACGGCGTCATCCGGGTAGTCCCCTTTCGCGTGGT
CAGCATTGATAGTCACGGGTAAGTCATTGGTATCGCCCTGTACCAGAGGACGGTCATAGC
TTGGCACGCCCAACATGCACTGTGAGGCGAGGTCGGCTGCCAGTCCCTGTTGACTATAAA
GGGCGGTGGCAATCATGGTGGCCAGGAGAGTGGGGATACGTTTTTTCATACGTTGATTTT
ATTGTTCCATCATCGGTAACGTTGCGCGTGACAAACGGTCAGAGACTAACGTACTCGTCA
TCTCTACGCTAGTGTTAATCCTGTCCGAATAGCGTCAGTGGTGTTAGGCACGGCATTGAA
TGACAGGTATGATAATGCAAATTATAGGCGATGTCCCACAATTGACCGCAGCCGGAAAAC
GGTAAAAGCACCTTTATATTGTGGGAGATAGCCCTGATATCCGTGTGTCGATTTGGGGAA
TATATGCAGTATTGGGGAAAAATCATTGGCGTGGCCGTGGCCTTACTGATGGGCGGCGGC
TTTTGGGGCGTAGTGTTAGGCCTGTTAATTGGCCATATGTTTGATAAAGCCCGTAGCCGT
AAAATGGCGTGGTTCGCCAACCAGCGTGAGCGTCAGGCGCTGTTTTTTGCCACCACTTTT
GAAGTGATGGGGCATTTAACCAAATCCAAAGGTCGCGTCACGGAGGCTGATATTCATATC
GCCAGCCAGTTGATGGACCGAATGAATCTTCATGGCGCTTCCCGTACTGCGGCGCAAAAT
GCGTTCCGGGTGGGAAAATCAGACAATTACCCGCTGCGCGAAAAGATGCGCCAGTTTCGC
AGTGTCTGCTTTGGTCGTTTTGACTTAATTCGTATGTTTCTGGAGATCCAGATTCAGGCG
GCGTTTGCTGATGGTTCACTGCACCCGAATGAACGGGCGGTGCTGTATGTCATTGCAGAA
GAATTAGGGATCTCCCGCGCTCAGTTTGACCAGTTTTTGCGCATGATGCAGGGCGGTGCA
CAGTTTGGCGGCGGTTATCAGCAGCAAACTGGCGGTGGTAACTGGCAGCAAGCGCAGCGT
GGCCCAACGCTGGAAGATGCCTGTAATGTGCTGGGCGTGAAGCCGACGGATGATGCGACC
ACCATCAAACGTGCCTACCGTAAGCTGATGAGTGAACACCATCCCGATAAGCTGGTGGCG
AAAGGTTTGCCGCCTGAGATGATGGAGATGGCGAAGCAGAAAGCGCAGGAAATTCAGCAG
GCATATGAGCTGATAAAGCAGCAGAAAGGGTTTAAATGACCCTGTAAATGATGCTGAGTA
ACTGCCCACGATTAAAGGTGGCCGCCCTGGCGGTCACTTCTTTGAGAAAAGGCGTTTACT
CAGAATGGTGGACAGGCTCAATGCACGGTTTACGGGAGGGGTTCTGTAGGTTTTATCGCG
TTGACCCTGCTTAAGGTTGAGAGCTTTACGACGAGCGGAATTATATTTTTACGTCTTAAA
AATAAAAAACACATACCTGAATGAGCGATTTTTGAAAGTATATTTATTCAGAACGCGCAT
CATGAGTTTTTAACTCAATGCGAGGCTATTACCATGAAAGTATCAGTTCCAGGCATGCCG
GTTACACTTTTAAATATGAGCAAGAACGATATTTATAAGATGGTGAGCGGGGACAAGATG
GACGTGAAGATGAATATCTTTCAACGCTTGTGGGAGACGTTACGCCATCTGTTCTGGTCA
GATAAACAGACTGAGGCTTATAAACTTCTGTTCAATTTCGTGAATAACCAGACTGGCAAC
ATCAACGCCTCAGAATACTTTACTGGGGCTATCAACGAGAATGAGAGAGAAAAGTTTATC
AATAGCCTGGAATTATTCAATAAACTTAAAACATGCGCAAAAAATCCGGATGAGTTGGTC
GCAAAGGGCAATATGCGCTGGGTCGCCCAGACCTTCGGGGATATCGAGTTAAGTGTCACT
TTTTTCATTGAAAAGAATAAGATATGTACTCAGACGTTGCAGCTGCATAAGGGCCAAGGT
AACTTGGGCGTTGATCTTAGAAAGGCTTACCTTCCCGGCGTTGACATGAGGGATTGTTAC
CTTGGTAAAAAAACAATGAAAGGTAGCAATGATATCCTTTATGAGAGACCTGGGTGGAAT
GCTAACCTGGGCGTGCTACCCCGGACGGTGCTACCCCGGACGGTGCTAACCCGGACGGTG
CTAACCTGGACGGTGCTACCGTGAACGGTGCTACCTCCTTATATGATGAGGTAATTATTA
TTAATAAAATCCCCCCCAAAAAAATTGATACTAAAGGAGTTGCTACTGAAGAAGTTGCTA
CTAAAAAAGTACTGCTGAACAAATTACTGACAACGCAATTATTGAATGAGCCAGAATAAG
CTAAGGTTGAAGGGGCTGGAACGCCCCTTCAACCTTAGCAGTAGCGTGGGATGATTTCAC
AATTAGAAAGACCTGCATGATGAGCTAGAGAAGAGGCTAGTGACGCAAGGCGTCGTGCAG
GACACGGATCACCGAGATGGGCATCGCCAACCAGACTGCTAATTAGCCCATGAATAACAA
TCAGAAAGGACCATAACAGACCCGTTAAAATGAAATATAAGAGACGGTCAACGGGTGAAG
AAAAAGTTCAAAAATTCGCTGTGGAGCAGGAAGGGAATTACCGAATGGAAAGCGTAGCCA
CACGCAACAACTGAAAGCAGTTTGGCAGAAACAAAAAATCCCCGGACTCGGGGATTTATG
TACAAGAGGCAGCCCTTAGGATGAGGGTATAAACGTACAGGAAAGGTTAAAAATCCGCTG
GCGCTTTAAACGTCATACTATTGCCATACGCCGGATGGGTAATCGTCAACATCTCTGCAT
GTAGCAACAAACGTGGTGCCATCGCTCTCGCTTCTGGTGATGCATAAAAACGATCGCCGA
GAATCGGATGACCCAGCGCCAGCATATGCACACGCAATTGATGCGAACGCCCGGTAATCG
GTTTTAACACCACTCTTGCCGTGTTATCCGCCGCATACTCCACCACTTCATATTCCGTCT
GCGCAGGTTTACCCGTTTCGTAACAGACTTTCTGTTTCGGGCGGTTTGGCCAGTCGCAAA
TCAGCGGCAGATCCACCAGACCTTCTGCGGGGGATGGATGCCCCCAGACGCGGGCCACAT
ACTGCTTTTTCGGCTCGCGCTCGCGGAACTGGCGTTTTAACTCCCGCTCCGCGGCTTTGG
TCAGCGCCACTACAATCACGCCGCTGGTAGCCATATCCAGACGATGCACCGATTCTGCCT
GCGGATAATCACGCTGAATGCGCGTCATCACGCTGTCTTTGTGCTCTTCCAGACGACCCG
GCACTGACAACAAACCGCTCGGCTTGTTGACCACCATAATATGGTCATCCTGATACAGGA
TAACCAACCAGGGTTCCTGCGGTGGATTGTAGTTTTCCATCCCCATTTTCGGCTCCGTTA
CTGATGCGTTACAACGATCAAACGCAGGGCATCCAGACGCCAACCTGCCTGATCCAGGCT
TTCCATTACCTGCTGACGGTTGCTCTCAATGGCGGTCAGTTCGTCGTCACGAATGTTCGG
GTTCACTGCACGCAGAGCTTCCAGACGAGACAGCTCGGCAGACAGTTTTTCGTCGGCTTC
GTTACGCGCTGCATCAATCAATGCACGGGCAGATTTCTCGATCTGCGCTTCACCCAGTTG
AAGGATAGCGTGAACATCCTGCTGCACGGCGTTAACCAGTTTGCTGCCGGTGTGACGGTT
AACCGCGTTAAGCTGGCGGTTAAAGGTTTCAAACTCTACCTGCGCCGCCAGGTTGTTGCC
GTTTTTATCCAGCAGCATACGTACCGGCGTCGGTGGCAGGAAGCGGTTGAGCTGCAACTG
CTTCGGAGCCTGGGCTTCAACCACATAAATCAGTTCCACCAACAGCGTACCTACCGGCAA
CGCTTTGTTTTTTAACAGTGAAATCGTGCTGCTACCGGTATCGCCAGAAAGGATCAGATC
CAGACCGTTGCGGATCAGCGGATGCTCCCAGGTAATAAACTGTGCATCTTCACGCGCCAG
CGCCACTTCACGATCAAAGGTGATGGTGATGCCATCTTCCGACAGGCCAGGGAAGTCCGG
CACCAGCATATGATCGGACGGCGTCAGCACGATCATGTTGTCGCCGCGATCGTCCTGATT
GATACCGATAATATCGAACAGGTTCATGGCGAAGGCGATCAGGTTGGTATCGTCATCCTG
CTCTTCAATGCTTTCTGCCAGTGCCTGGGCTTTTTCGCCACCGTTGGAGTGGATTTCCAG
CAGGCGGTCACGACCCTGTTCCAGCTGTGCTTTCAGCGCTTCATGTTGCTCGCGGCAGTT
TTTGATCAGATCGTCAAAGCCTTCGGTTTGATCCGGTGAAGCCAGATAGTTAATCAGATC
GTTGTATACGCTATCGTAAATAGTGCGTCCGGTCGGGCAGGTGTGCTCAAATGCATCCAG
ACCTTCGTGATACCAGCGCACCAGCACCGACTGAGCGGTTTTCTCCAGATAAGGCACATG
GATCTGAATATCGTGCGCCTGGCCGATACGATCCAGACGACCAATACGCTGCTCCAGTAG
ATCCGGGTTGAATGGCAGGTCAAACATCACCATGTGGCTGGCGAACTGGAAGTTACGTCC
TTCAGAACCGATTTCTGAGCACAGCAGTACCTGTGCGCCGGTGTCTTCTTCGGCAAACCA
GGCGGCAGCGCGGTCACGTTCGATAATCGACATACCTTCGTGGAACACCGCAGCGCGAAT
ACCTTCACGTTCGCGCAGTACCTGCTCCAGTTGCAGCGCAGTGGCAGCTTTGGCGCAGAT
CACCAGCACTTTCTGAGAGCGATGGCTGGTCAGGTAGCCCATCAGCCACTCAACGCGCGG
ATCGAAGTTCCACCAGGTGGCGTTATCACCTTCAAATTCCTGATAAATACGCTCCGGGTA
GAGCATATCGCGAGCACGATCTTCCGCACTTTTACGTGCGCCCATAATGCCGGAGACTTT
AATAGCCGTCTGATACTGCGTCGGTAGCGGCAGCTTAATGGTGTGCAGCTCGCGTTTCGG
GAATCCTTTCACACCGTTACGCGTGTTACGGAACAGCACGCGGCTGGTGCCGTGGCGATC
CATCAGCATCGAAACCAGCTCCTGACGGGCGCTCTGGGCATCTTCGCTGTCGCTGTTTGC
TGCCTGCAACAGCGGCTCGATATCCTGCTCGCCGATCATCTCGCCGAGCATGTTCAGTTC
GTCATTGCTCAGTTTGTTACCTGCCAGCAGCATGGCAACGGCGTCCGCAACCGGACGATA
ATTTTTCTGCTCTTCAACGAACTGCGCAAAATCGTGGAAACGGTTCGGGTCCAGCAGACG
CAGACGGGCGAAGTGGCTTTCCATCCCCAGCTGTTCCGGGGTCGCGGTCAGCAGCAGAAC
GCCCGGCACGTGCTCTGCCAGTTGTTCAATGGCCTGATATTCACGGCTTGGCGCATCTTC
GCTCCACACCAGGTGATGCGCTTCATCGACCACCAGCAGGTCCCATTCGGCTTCACAGAG
ATGTTCCAGGCGCTGTTTGCTACGACGGGCAAAATCCAGCGAGCAAATCACCAGCTGTTC
GGTGTCAAACGGGTTGTAAGCATCGTGCTGAGCTTCGGCATAACGCTCATCATCAAATAG
CGCAAAGCGCAGGTTGAAACGGCGCAGCATTTCTACCAGCCACTGATGCTGTAAGGTTTC
CGGGACGATAATTAGCACACGTTCAGCAGCGCCAGAGAGCAGTTGCTGATGCAGGATCAT
CCCGGCTTCAATGGTTTTCCCTAAACCCACTTCGTCAGCCAGCAGGACGCGCGGCGCGTG
GCGGCGACCAACATCATGAGCGATGTTGAGCTGATGCGGGATCAGGCTGGTACGCTGACC
GCGCAGGCCGCTGTACGGCATACGGAACTGTTCGCTGGAATATTTACGCGCGCGATAACG
CAGCGCAAAGCGGTCCATACGGTCAATCTGCCCGGCAAACAGACGGTCCTGCGGTTTGCT
GAACACCAGTTTGCTATCAAGGAAAACTTCACGCAGGGCTACGCCGGACTCTTCAGTATC
CAGGCGAGTACCGATATAGGTCAGCAAGCCATTTTCTTCTTTTACTTCTTCGACTTGCAT
CTGCCAGCCGTCATGGCTGGTAATGGTATCACCAGGGTTGAACATCACGCGGGTCACGGG
GGAATCACTGCGTGCGTACAGACGGTTTTCACCAGTAGATGGGAAAAGTAAAGTGACAGT
TCGCGCATCCACCGCGACAACGGTTCCAAGTCCCAATTCGCTTTCTGTATCGCTGATCCA
GCGTTGACCAAGTGTAAAAGGCATATGTGTTCGGCTCTATATCTTTAATTGCAGGCAATA
ACCACCCGCTACCGTGCTTATGAGGTAGTGGTGTTATTCAGGTCCAGGAATGGAAAGGGC
GCTATGGTACTGGATGGCAAAGCATTCGTCACGCATCAAAATGGTATCTGGCGAACTCTT
TTTTTTGCTCAAAATAGCCCAAGTTGCCCGGTCATAAGTGTAGCAAAATTATCCTCAATA
AAAGGGAGTATTCCCTCCGCCACGGGTTGTAGCTGGCGGGTCAGATAGTGTTCGTAATCC
AGTGGTGAACGTTGGTAGTCCAGCGGCTCCGGGCCGTTGGTGGTCCATACGTACTTAATG
GTGCCGCGATTCTGATATTGCAAGGGGCGACCACGCTTTTGGTTTTCTTCATCGGCAAGG
CGAGCGGCGCGTACATGAGGCGGCACATTACGCTGATACTCGCTCAGCGGACGGCGAAGG
CGTTTACGGTAAACCAGTCGCGCATCCAGTTCACCCGCCATCAGTTTGTCGATGGTTTCG
CGTACATATTCCTGATATGGCTCGTTGCGGAAGATGCGCAGGTATAGCTCCTGCTGAAAC
TGCTGGGCCAGCGGCGTCCAGTCGGTGCGCACGGTTTCCAGCCCTTTAAACACCATCCGC
TGCTTGTCGCCCTCCTGAATCAGTCCGGCATAACGCTTTTTACTGCCGGTATCGGCTCCG
CGAATGGTTGGCATCAGAAAACGGCAGAAATGGGTTTCATACTCCAGTTCTAATGCGCTG
GTCAGCCGTTGTTTTTGCAGCGTTTCCGCCCACCAGGCGTTAACGTGCTGCACCAGTGCA
CGACCGATTTTCGCCGCTTCTTCTTCCGAATGTGCGCCTTTCAGCCAGACAAACGTTGAG
TCGGTATCGCCGTAGATAACGTCGTAGCCCTGTGCTTCAATCAACGCTTTGGTTTGCCGC
ATGATCTGATGACCACGCATGGTGATCGACGATGCCAGCCGCGGATCGAAGAAGCGGCAG
GCGGTGGTGCCGAGCACGCCATAAAAGGCATTCATGATGATTTTCAGCGCCTGCGACAGC
GGTTTGTTACCCTGGCGTTTGGCTTCATCGCGCCCGTGCCAGATGTTAGTCACAATCTCC
GGCAGGCAATGTTTTTCTCGCGAGAACCAGGCATCGAGAAAACCTTCGGTACTGTGCTCT
GGATCAGGCTGCGCCATGCCTTCCACCAGCCCGACGGGATCAATCAGAAAGGTGCGGATG
ATCGACGGGTACAGGCTTTTATAGTCCAGCACCAGCACTGAATCATAAAGCCCTGGCCGT
GAATCCATCACGTAGCCGCCAGGGCTGGCGTGCGGCGGCACTTCGCCGAGATTAGGCGCG
ACATAACCAGCGCGATGCATTCGCGGAAAATAGAGATGACCAAATGCCGCCACCGAACCG
CCGTGTCGGTCCACCGGCAGGCCGTTCACCGTTGCCCGTTCGAGTAAAAATGGCATGATT
TCAGTTTTGTGGAAGATCTGCGTCACCAGCTCGCAATCTTTCAGGTTATAAGTTGCCAGC
GCAGGTTTATCTTCGGCGAAACGGCGGTCAATTTCGTCCATTCGATCCCACGGGTTATCG
ATAGATTTTCCTTCGCCTAATAGCTCCTGAGCGACAGTTTCCAGCGAGAATGAAGAGAAA
TTCCAGAACGCGGATTTCAGCGCCTCGATACCGTCGATAATTAGCCGACCTTTAGCCTGG
GCAAAAAAGACGCCGTTTTTAAAGCCGTGCTCGCGCCACTCCAGCTCGCTATTATCGCGC
CCAAGACGCAGCGGAAGACGGTAACGCTCGGCATGTTTTTGCAGCATTCGCAGATCGAAC
TGCACCACGTTCCAACCGATGATCACATCAGGATCGTAGTTGGCAAACCAGGCGTTGAGT
TTTTCCAGCAACTGCGGGCGGCTGGCGACGTATTCCAGTTCGAAATCAAGCGAGGAGGCG
TCGCCATTCTCCGGCCCCAGCATATAAACGATGCGCTGCCCGCAGCCTTCCAGGCCGATG
CAGTACAGCTCACCGTGGCGGGTGGTTTCAATATCTATAGAAACCCACTTGAGCGGCGGA
CGATAGTCGGGATGCGGTTTCAGACGGGCATTAACGATAGTGCCATTGTGCATATCACCC
TCGACCCACACCGGTGAGGTGATAAACCGCTCCATCAGATAGCGTTCTGGCGGACGCACA
TCGGCCTCGTAGACGGTAACGCCACCTTCACGCAGGCGCTTTTCGTAATTCATCAATTGG
CGATGGGCGCGACAGTAAAGGCCATACACCGGCTGGCGGTGAAAATCCTTTAACGCCAGC
GGTGTCAGGCGAAAGCCTTGTTCACCCTGCAAAATATGCTGAGCGCGGGGAACCTGATCG
GCGGGAATAAACGCCACGGACTCTTGCGGTGCAAGCGTAACCTGCAACGGCCCGTTGTCC
GTCGCCAGCCAGAAGGAGACTTCTGTCCCTTGCGGGGTGTCCCGCCAGTGTCGGGTTAAG
ATAAAACCTGCCTGCGCCACGCTGAAAATCCATCAAAAAACCAGGCTTGAGTATAGCCTG
GTTTCGTTTGATTGGCTGTGGTTTTATACAGTCATTACTGCCCGTAATATGCCTTCGCGC
CATGCTTACGCAGATAGTGTTTATCCAGCAGCGTTTGCTGCATATCCGGTAACTGCGGCG
CTAACTGACGGCAGAATATCCCCATATAAGCGACCTCTTCCAGCACGATGGCGTTATGCA
CCGCATCTTCGGCATTTTTGCCCCATGCAAACGGGCCGTGGGAATGGACCAGAACGCCGG
GCATTTGCGCTGCATCGATACCCTGTTTTTCAAAGGTTTCTACGATGACGTTACCGGTTT
CCCACTCATATTCGCCGTTGATTTCTGCGTCGGTCATTTTGCGGGTGCAGGGAATGGTGC
CGTAGAAATAGTCGGCGTGGGTGGTGCCGGTTGCTGGAATCGACTGACCCGCCTGCGCCC
AGATGGTGGCGTGGCGCGAGTGCGTATGCACAATGCCGCCAATGGAGGGGAATGCCTGAT
AGAGCAGCCGGTGAGTTGGCGTGTCGGAGGAGGGCTTTTTCGTACCTTCAACCACTTCAC
CGGTTTCGATGCTAACCACGACCATATCGTCAGCGGTCATGACGCTGTAATCGACGCCGG
AAGGTTTGATCACAAAGACGCCGCGCTCGCGATCAACGGCGCTGACGTTGCCCCATGTGA
GCGTGACCAGGTTGTGTTTTGGCAGCGCCAGGTTGGCTTCTAATACCTGGCGTTTGAGAT
CTTCTAACATGTTGACTCCTTCGTGCCGGATGCGCTTTGCTTATCCGGCCTACAAAATCG
CAGCGTGTAGGCCTGATAAGACGCGCCAGCGTCGCATCAGGCGTTGAATGCCGGATGCGC
TTTGCTTATCCGGCCTACAAAATCGCAGCGCGTAGGCCTGATAAGACGCGCCAGCGTCGC
ATCAGGCGTTGAATGCCGGATGCGCTTTGCTTATCCGGCCTACAAAATCGCAGCGTGTAG
GCCAGATAAGACGCGTCAGCGTCGCATCAGGCGTTACATACCGGATGCGGCTACTTAGCG
ACGAAACCCGTAATACACTTCGTTCCAGCGCAGCGCGTCTTTAAACGCTGGCAGGCGTGT
GTCGTTATCAATCACCGTGATTTCAATGTCGTGCATCTCGGCGAATTGGCGCATATCGTT
GAGGTTCAGTGCATGGCTGAAGACGGTATGGTGCGCGCCACCAGCGAGGATCCACGCTTC
GGAAGCAGTTGGCAGATCCGGTTGCGCTTTCCACAGCGCATTCGCCACCGGCAGTTTCGG
CAGGGAGTGCGGTGTTTTCACCGTGTCGATGCAGTTAACCAGTAGACGGTAACGATCGCC
GAGATCAATCAAGCTGGCGACAATCGCTGGGCCGGTTTGGGTATTGAAGATCAGGCGGGC
AGGATCGTCCTTACCACCAATACCGAGATGCTGAACGTCGAGGATCGGTTTCTCTTCTGC
GGCGATCGACGGGCAGACTTCCAGCATATGGGAGCCGAGCACCAGGTCATTACCTTTCTC
GAAGTGATAGGTGTAGTCCTCCATAAAGGAGGTGCCGCCCTGCAGACCGGTTGACATCAC
CTTCATGATGCGAAGCAGGGCGGCAGTTTTCCAGTCGCCTTCGCCCGCAAAGCCGTAACC
CTGCTGCATCAGACGCTGTACGGCCAGACCAGGAAGCTGTTTCAGACCGTGCAAATCTTC
AAAGGTGGTGGTGAACGCGTGGAAGCCACCTTGTTCCAGGAAACGCTTCATCCCCAGCTC
AATACGCGCCGCTTCCAGCACGTTCTGTCGTTTTTTGCCGTGGATTTGTGTGGCAGGCGT
CATGGTGTAGCAGCTTTCGTACTCATCGACCAGCGCGTTAACATCGCCGTCGCTGATGGA
GTTCACCACCTGCACCAGATCGCCAACCGCCCAGGTATTGACGGAGAAACCGAACTTGAT
CTGTGCGGCAACTTTATCGCCATCGGTGACCGCCACTTCACGCATGTTATCGCCAAATCG
GCAGACTTTCAGATGACGGGTATCCTGTTTAGAGACCGCCTGACGCATCCAGGAGCCGAT
ACGCTCATGGGCTTGTTTATCCTGCCAGTGACCGGTAACCACGGCATGTTGCTGACGCAT
ACGCGCGCCAATGAAGCCGAACTCGCGACCGCCATGTGCAGTCTGGTTCAGGTTCATAAA
GTCCATATCGATACTGTCCCACGGCAGCGCCGCGTTGAACTGGGTGTGGAATTGCAGCAA
CGGTTTGTTGAGCATGGTCAGGCCGTTGATCCACATTTTGGCCGGGGAGAAGGTGTGCAG
CCACACCACCAGACCAGCGCAACGATCGTCGTAATTCGCGTCGCGGCAAATAGCGGTGAT
TTCATCCGGCGTGGTGCCCAGCGGTTTCAACACCAGTTTGCAGGGCAGTTTCGCTTCCGT
ATTCAGCGCATTAACGACGTGCTCGGCATGTTGGGTGACCTGACGCAGGGTTTCCGGGCC
ATACAGATGCTGGCTGCCAATGACAAACCACACTTCATAATTATCAAAAATCGTCATTAT
CGTGTCCTTATAGAGTCGCAACGGCCTGGGCAGCCTGTGCCGGGGCGGAAGTTGGAAGAT
AGTGTTGTTCGGCGCTCATCGCCCATTGCTGATAGCGGCGATAAAGCTGTTCAAAGCGTT
GTGCCTGCTCGCTGCACGGTTGCAGGGTTTTCTCTACCGCACTGGCCATTTTTTGCTGAG
CTGATGGGATGTCTGCGTGCACTTTCGCGGCGACGGCAGCAAAAATCGCCGCACCGAGCG
CACAGCACTGGTCAGAGGCAACAATTTGCAGCGGGCGATTCAGCACGTCGCAGCAGGCCT
GCATAATGACCTGGTTTTTCCGCGCGATGCCGCCCAGTGCCATCACGTTATTAACGGCGA
TCCCCTGATCGGTAAAGCACTCCATGATTGCGCGTGCGCCAAAGGCGGTGGCAGCAATCA
AACCGCCGAACAGCAGCGGAGCGTCGGTAGCGAGGTTAAGATCGGTAATCACCCCTTTCA
GGCGTTGGTTAGCGTTCGGTGTGCGGCGGCCGTTAAACCAGTCGAGCACCACCGGCAGGT
GATCCAGAGACGGATTTTTGGCCCATGCTTCGGTCAGCGCCGGAAGCAGTTGTTTCTGGC
TGGCGTTGATTTGCGTTTTCAGTTCCGGATGCTGGGCGGCAAGCTGTTCCAGCGGCCAGC
CGAGTACGCGACCAAACCAGGCGTAGATATCACCAAACGCCGATTGGCCTGCTTCCAGAC
CGATAAATCCAGGCACCACGCTGCCATCAACCTGACCGCAAATACCTTTAACTGCCCGCT
CGCCAACGCTCTGTTTGTCGGCAATCAGAATGTCGCAGGTGGAAGTACCGATAACTTTTA
CCAGTGCGTTAGGCTGTGCGCCTGCGCCAACTGCGCCCATATGGCAGTCAAACGCGCCGC
CGGAAATCACCACGCTTTCAGGCAGGCCGAGACGCTGCGCCCATTCCGGGCATAAGGTGC
CCACCGGAATATCGGCAGTCCAAGTGTCAGTGAACAGCGGGGAAGGCAAATGGCGATTGA
GGATCGGGTCCAGCTCATCAAAGAAACTGGCTGGCGGCAGGCCGCCCCAGCTTTCGTGCC
ACAGAGATTTATGCCCGGCGCTGCAACGTCCGCGACGAATATCCTGCGGGCGGGTGGTAC
CGGAAAGCAGAGCTGGCACCCAGTCGCACAGCTCAATCCACGATGCGGCAGATTGCGCCA
CGGCGCTGTCCTGGCGAGTCACATGCAGGATTTTTGCCCAGAACCATTCGCTGGAATAAA
TACCACCAATGTAGCGGGAGTAGTCAACGTTGCCCGGCGCGTGGCACAAACGGGTAATCT
CTTCCGCTTCTTCAACCGCAGTGTGGTCTTTCCACAATACGAACATCGCGTTCGGGTTTT
CGGCAAACTCCGGGCGCAGCGCCAGCACGTTTCCGTCGGCATCAATCGGTGCGGGCGTCG
AGCCGGTACTGTCAACGCCAATCCCGACCACAGCTGCGCGCTGTTCGACGCTAAGCTCTG
CAAGCACGGTTTTCAGTGCCGCTTCCATTGACTCAATGTAGTCACGCGGATGATGACGGA
ACTGGTTATTCGGGGCATCACAAAATTGCCCTTTCTGCCAACGGGGATACCACTCTACGC
TGGTGGCGATCTCTTCACCGGTAGCGCAGTCCACCGCCAAAGCTCGCACAGAATCACTGC
CAAAATCGAGGCCAATTGCAATCGCCATCGTTTCACTCCATCCAAAAAAACGGGTATGGA
GAAACAGTAGAGAGTTGCGATAAAAAGCGTCAGGTAGGATCCGCTAATCTTATGGATAAA
AATGCTATGGCATAGCAAAGTGTGACGCCGTGCAAATAATCAATGTGGACTTTTCTGCCG
TGATTATAGACACTTTTGTTACGCGTTTTTGTCATGGCTTTGGTCCCGCTTTGTTACAGA
ATGCTTTTAATAAGCGGGGTTACCGGTTGGGTTAGCGAGAAGAGCCAGTAAAAGACGCAG
TGACGGCAATGTCTGATGCAATATGGACAATTGGTTTCTTCTCTGAATGGTGGGAGTATG
AAAAGTATGGCTGAAGCGCAAAATGATCCCCTGCTGCCGGGATACTCGTTTAACGCCCAT
CTGGTGGCGGGTTTAACGCCGATTGAGGCCAACGGTTATCTCGATTTTTTTATCGACCGA
CCGCTGGGAATGAAAGGTTATATTCTCAATCTCACCATTCGCGGTCAGGGGGTGGTGAAA
AATCAGGGACGAGAATTTGTCTGCCGACCGGGTGATATTTTGCTGTTCCCGCCAGGAGAG
ATTCATCACTACGGTCGTCATCCGGAGGCTCGCGAATGGTATCACCAGTGGGTTTACTTT
CGTCCGCGCGCCTACTGGCATGAATGGCTTAACTGGCCGTCAATATTTGCCAATACGGGT
TTCTTTCGCCCGGATGAAGCGCACCAGCCGCATTTCAGCGACCTGTTTGGGCAAATCATT
AACGCCGGGCAAGGGGAAGGGCGCTATTCGGAGCTGCTGGCGATAAATCTGCTTGAGCAA
TTGTTACTGCGGCGCATGGAAGCGATTAACGAGTCGCTCCATCCACCGATGGATAATCGG
GTACGCGAGGCTTGTCAGTACATCAGCGATCACCTGGCAGACAGCAATTTTGATATCGCC
AGCGTCGCACAGCATGTTTGCTTGTCGCCGTCGCGTCTGTCACATCTTTTCCGCCAGCAG
TTAGGGATTAGCGTCTTAAGCTGGCGCGAGGACCAACGCATTAGTCAGGCGAAGCTGCTT
TTGAGCACTACCCGGATGCCTATCGCCACCGTCGGTCGCAATGTTGGTTTTGACGATCAA
CTCTATTTCTCGCGAGTATTTAAAAAATGCACCGGGGCCAGCCCGAGCGAGTTTCGTGCC
GGTTGTGAAGAAAAAGTGAATGATGTAGCCGTCAAGTTGTCATAATTGGTAACGAATCAG
ACAATTGACGGCTTGACGGAGTAGCATAGGGTTTGCAGAATCCCTGCTTCGTCCATTTGA
CAGGCACATTATGCAAGCATTGCTGGAACACTTTATTACCCAATCCACCGTGTATTCATT
GATGGCGGTGGTGTTGGTGGCCTTTCTGGAGTCGCTGGCGCTGGTCGGTTTGATTCTACC
CGGTACGGTGCTGATGGCGGGGCTGGGAGCGCTGATTGGCAGCGGCGAGTTAAGTTTCTG
GCACGCCTGGCTGGCAGGGATTATTGGCTGCTTGATGGGCGACTGGATTTCTTTCTGGCT
GGGTTGGCGTTTTAAAAAGCCGTTGCATCGCTGGTCATTTCTGAAGAAAAACAAAGCACT
ACTTGATAAAACTGAACATGCGTTGCATCAACACAGCATGTTCACCATTCTGGTCGGTCG
TTTTGTTGGCCCGACGCGTCCGCTGGTGCCAATGGTGGCGGGAATGCTGGATCTGCCGGT
GGCTAAATTTATTACGCCGAATATTATCGGCTGCCTGCTGTGGCCGCCGTTTTACTTCCT
GCCAGGGATTCTGGCGGGCGCGGCGATCGATATTCCTGCCGGAATGCAGAGCGGTGAGTT
TAAATGGTTGCTGCTGGCAACAGCGGTGTTTTTGTGGGTTGGTGGCTGGCTGTGCTGGCG
GTTATGGCGCAGCGGTAAAGCGACTGACCGTTTGAGTCATTATTTGTCCCGCGGTCGTTT
GTTGTGGCTGACGCCGTTGATTTCTGCCATCGGCGTGGTGGCGCTGGTGGTGTTAATTCG
CCACCCGTTGATGCCGGTGTATATCGATATTTTGCGTAAAGTGGTTGGGGTTTAGGAGAT
AGTCTTGTGCGGGTTGCCTGATGCGACGCTTGCCGCGTCTTATCAGGCCTACAAAACGCA
CTACCCGTAGGTCGGATAAGGCGTTCACGCCGCATCCGACAGTGCATACTAACCCGTAAT
CCCCAATAGTGCCGAAGCACTCGCCTTACCGCTCAACAACTCATTGGTCATACCCTGCCA
GGCGATGCGCCCGTCGGCGACTACTACCGAGCGCGTGGCGATCCGCGCCGCATCTTCCAC
GCTGTGCGACACCATCAATAGCGTCATTTTTTGCTGCTGGCAGCTCGTGCTCACCAGCGT
CAACATCTCCTGACGTAACGCCGGATCGAGCGCAGAGAACGGTTCATCGAGCAATAAAAT
CGGCTGTTCGCGTACCAGACAACGCGCTAACGCCACTCGCTGTCGCTGACCGCCGGAAAG
CTCGCCCGGTAACCGCGCCATTAAATTATCAATCCCCATCTGGCGGGCGATAGCGTGCAT
TTTCCCCTGCTGTACCGCGTTCAGTTTCAATCCCGGATTTAGCCCCAGCCCGATGTTCTG
TGCGACCGTCAGGTGGCTGAACAGGTTGTTCTCCTGAAACAGCATCGACACCGGACGGCG
TGACGGCGGCATAGTTGTGTGATCTACGCCATCGATAGTCAGCGAACCGCTGGCTGGCGT
CAGAAAACCGGCGATCAAATTCAGCAGGGTACTTTTACCCGCGCCGCTTGGCCCGAGGAT
CGCCACCTGCTCGCCGCGTTCCACCGTTAAGCTAAAACGCATCGGCAAATGGTGGTAAAG
CCAGGTGATATCAGTCAGTTTTAACATTTCGCCCCGGTAGTTTTTCAATCACGGTAAACA
GCAGAAAACAGAGCAGCAGCAGAATTAACGCGGTGACCGCACCGTCCTGGCTGCGATAGG
AGCCAATTTGCTGGTAGAGATAAAACGGCAGGGTGCGGAAATCATCGTTACCGAACAACG
CCACCACGCCAAAATCACCAATCGACAGCACGCATGCAAAGGCCAGCGCCTGCGCCAGTG
GACGTTTCAGGGCGCGCAGCTCCACCACTTTTAAGCGTGACCAGCCTTCAATCCCCAGCG
ACTGACATAACATGCTGTAGCGGGCGGTGATATCGCGCATCGGGTTTTCCAGCACTTTCA
GCGCATAAGGGATCGCCATTAACGCATTGGTGAAAATCACAATGCCGTCAGCAGATTGTG
GCAGGCCGATAGTGTTGTTGAGCAGTAAAAAGAAGCCGGTAGCCAGCACAATCCCCGGCA
TGGCGAGGATCAACATGCCGCTCATCTCCAGCACCTGACCCGCCAGCATTTTCTGCCGCG
CCCGCAGTTCGCGACTGCTCCATAGCAGCATCATGGTCAGCACTACGCACAATACACCTG
CCGCCAGCGCAATACGCAACGAGGTCCACAGCGCCTGCCACAGCACCGGTTGTGCCAGCA
CTTCCGGCAACTGGCGATTTACCCCATCGACGATCACCGCCAGTAACGGTGGCAGCAACA
GCAGCAGCGCCAGCACAATTAACACCGTGTCGCAAATGCGGCTATGCAGACGATCGTCCG
GGTCGCGCCAGCCTTGCAGCAGCGTGGTGCCGGGCGCAATGGCCTTACTCAATCGCTGAC
TCAACAGCACCAGCCCGAGGCAGCACACCATCTGGAGCAGCGCCAGCATTGCCGCGCGGG
CAGGATCGTAGTCGTAACTCAGCGCCTGATAGATTGCCAGCTCGATAGTGGTCGCCTGCG
GACCGCCCCCCAGCGATAGCACGGTGGCGAAGCTGGCGAAACAGAGCATAAAGATAAGCG
CAGCAACCGGCGGGATTTGTCGCCGTAACCACGGCCATTCGACGAAGCGGAAAAAATGCC
AGCTACGCATCCCAAGCTGGGCGGCAAGTTGACGCTGTTCGCCGGGGATGTTTTCCAGTG
CCTGGAGTAATAAGCGGCTCGCCATCGGCAGATTAAAAAACACATGGGCCAGCAAAATAC
CTTGCAGGCCGTAGGGCGAAAAGGTCCACTCCAGACCGAGCGATTGGCAGAGTGTTGCCA
GCCAGCCCTGGCGACCATAGACGCTAAGAATGCCGAAAACAGCGACCAACACCGGGAGGA
TCAAGGTCATTGCACACAGACGCAACAGCGCCAGCCGACCCGGAAAGCGCCTGCGATAGA
GCGCGCGGGCGAGGAATATCGCGGGTATGACAGAGAGCAGTGCCGAGAGAAACGCCTGCC
AGAAGGAGAAGCGCACCACATGCCACAGATAGCTGTCCTGCCAGACTGCCACCCAGTCAT
CCTGCGGCGCGTTCCACCACAGGGCGAGAAACGCCGCCAGCGCAACCGCTACCACCAGCG
TGGTGGCGCTTACACCTGGAATTAACCAGCCGGGAATTAACGGCTGACGGCGCGTTGCCA
TTCGCTAATCCATGCCTGACGTTGTGCCGCCACTTCGGCTGGCGTGAACTCCAACGTGGT
TGCGGGTTTGGTCAATTTTTCAAAACCGGCAGGCAGCGTGACGTTTGCCACCGGATACAT
CCAGTTGCCGGTTGGGATCGCATTCTGGAAAGCCGGAGAAACCATAAACTGGAGGAATTT
TTGCGCCAGCTCCGGCTGCTTGCTGGCAGCGGTGCGGGCGGCGACTTCCACTTGCAGATA
GTGACCTTCGCTGAAGTTCGCGGCGGCGTAGTTATCTTTCTTCTCTTCGAGAATGTGATA
AGCCGGAGAGGTGGTGTAACTCAGTACCAGATCGCTTTCACCTTTTAAAAACAGGCCGTA
GGCTTCGCTCCAGCCTTTGGTGACCGTGACCGTTTTCTTCGCCAGTTTCTGCCAGGCTTG
TGGGGCGTCATCGCCATAGACTTTTTGCATCCATAGCAACAGACCCAGCCCCGGTGTACT
GGTGCGCGGATCCTGATAAATCACCCGCCAGTTTTGATCGCTCTCAACCAGTTCTTTCAG
GCTTTGTGGCGGGTTTTTCAGTTTGTTCTTGTCATAAACGAAGGCGAAGTAGCCATAATC
AAACGGTACGAAAGTGTCATTATTCCAGCCGCCGGGAACGTTAACGGCATCCGCTGCCAC
ACCGCTTTTGGCAAACAGTCCGGTTTTACTGGCGGCGTCTAACAGGTTGTTATCCAGCCC
CAGCACCACATCGGCTTTACTGTTTTTGCCTTCCATCCGTAGACGGTTGAGAAGCGAAAC
GCCATCTTCCAGCGCCACCAGTTTCAGTTCGCAATTACAGTCGGCTTCAAAGGCTTTTTT
AACCACCGGACCAGGCCCCCAGTCGGCGGCGAAGGAATCGTAGGTATAAACAGTCAGAAC
GGGTTTAGCGAAAACGGGCGCTGTGCACAGCAACAGCAGGGGCAGACATTTTTTTAACAC
TTTGCACCTCAAAAAAGAGTGGCAAAGGACTTGAGAAGGAGCCTCAAATCCCTTCGCCGG
CGTTATCCGGATCAGGTTCGACGGGTATTTTCTCAGCGCACGCGTACGCGTGGCACCCCG
TTGAGAACGGCGTTAGTGTAGTGATTTTGTTATCAACCAGCAATCATGGATCCGGTGGCG
CAAACCACGCTGATTTAAAATCGAACCAGCCGAGGGTATTCATGCGCAGGCCGCGCATAC
TGCGTTGCCCCTGAATGATCAGCCAGTGGTGCAATAATGGCACCATCGCTTTGCTGGCGA
CCAGTTGCTGGCACCAGTTCGCCAGATTCATCTCGCCATTGCGCCAGCGAGCAGCGTCGG
CTTGCCAGTCAATGGGAATGCAATGTTGTAGCAGTGGCACTTCGCATAAATGTGCGAAAA
CAGAGAAGTCCAGCGGCAGGGTAAAGTTGGCGCTGTTTAGCCAGATATCACTTTCGATCT
CTCCTGTATGCCACTGATCGTAGTCGATCTCTTTGATTTTCAGCGTGACCTGGTGACTTG
CCAGAATCTGCTGCATGATCCCGGCAATCACCCGATGCTCACTGTGATCCTGATAAAAGG
TTAGGGTGAGGCTTTCCAGGCCAGCCGGTTTTTCGCTCTTTATGGTGCGGGCATGGTGCC
AACGGGGGAGCAGTCCATAAGCCGGGAACCACAGTTGCTGGTACTGTTCCTCAGCGAAAT
AGACCAGATTAGTTGGAGAAAGCACATAGCTTACCCAGTCCCTGACTTGCTGATTCGCCC
CGCGATGGGTGCGGCTGTCGAACAGTAAATAGTAGCAACCTTCCTCCAGGCGGCTTTCAA
TCTCTTTTTCCTCGCCCTGTGGACCTTTTAGCATCAGCCCTCCGGCTGGCTCGTCGGCAA
TTTCCGGCAGAACCCAGACGTTAACTTCGTCGATTAATGCCCGGTAACCGAAGAAGTCAT
CGAATGCCTGAATTTTCAGTTGATTGGTGCTGTTGCGAATCACCGCATACGGACCGGTGC
CGATGGGATGGCTGGCAAAGTTACTGAGGGTTTCCCATTCGCGCGGCAGGATCATCGCCG
GAACTTGCCCCAGCAGTAACGGTAACCAGCGGTCCGGTTGCGTGAGATGGATATCCAGCG
TCCAGGGCGTCGGCGACACAATGTCAGCAATATGCGAATAGAGCGGCAGCGTATTGATTC
GTTTTAAAGAGGCGATCACATCGTCCATTTCCAGTTCACGACCATGGTGAAAATGGACTC
CTGGACGCAAAAAGAAACGCCAGTGAAGCGGTGAAATTTGCTGCCAGTGGTGGGCGATGT
CTGCTTCCAGTTCCCCATTTTCCTCATTTATGCGCGTTAGCGAACTGAAGATTTGCCGGG
CGATATGGGTTTCGGAACGGCGCAATGCGCTGCCAGGTAGCAGATTACGCAACGGACGAT
AGTAGAGCACGCGCAGGATGTGCCGCCCCTGGCGGAAGCTGCGGCCCAGATGAGAAACCA
GCATTTGCCGCACAGTCGCTTTGTCGCCAACCAACTGCACCAGTTGATCGATACGATCCT
GCTCCAGCAGGTCTTCCGCCCGCTGTTGCTGAAGCGCCAGCCCGGTATAGAGGAATGTCA
GACGCGAGCGTTTACCGCGCCCGACTTCCGCTTCCCACGTCAGCCAGCCGCGATCCTGCA
TGGTGTTGAGCAGGGTGCGCATATGACGACGCGAGCAGCTCAATAACGCTGCCAGTTCGT
TGAGCGTTGTGTCCTGCGATTTACCCTCGCAGCATTGCCACAGGCGGATGAACTGTTGTT
GCAGACGAGCAGATGGCATAAAAGGGGAACTCCTGTGCAAAAGACAGCAATTTTATTTTC
CCTATATTAAGTCAATAATTCCTAACGATGAAGCAAGGGGGTGCCCCATGCGTCAGTTTT
ATCAGCACTATTTTACCGCGACAGCGAAGTTGTGCTGGTTGCGTTGGTTAAGCGTCCCAC
AACGATTAACCATGCTTGAAGGACTGATGCAGTGGGATGACCGCAATTCTGAAAGTTGAC
TTGCCTGCATCATGTGTGACTGAGTATTGGTGTAAAATCACCCGCCAGCAGATTATACCT
GCTGGTTTTTTTTATTCTCGCCGCGCTAAAAAGGGAACGTATGATCTGGATAATGACGAT
GGCTCGCCGTATGAACGGTGTTTACGCGGCATTTATGCTGGTCGCTTTTATGATGGGGGT
GGCCGGGGCGCTACAGGCTCCTACATTGAGCTTATTTCTGAGTCGTGAGGTTGGCGCGCA
ACCTTTCTGGATCGGCCTCTTTTATACGGTGAATGCTATTGCTGGGATCGGCGTAAGCCT
CTGGTTGGCAAAACGTTCTGACAGTCAGGGCGATCGGCGAAAACTGATTATATTTTGCTG
TTTGATGGCTATCGGCAATGCGCTATTGTTTGCATTTAATCGTCATTATCTGACGCTTAT
CACCTGTGGTGTGCTTCTGGCATCTCTGGCCAATACGGCAATGCCACAGTTATTTGCTCT
GGCGCGGGAATATGCGGATAACTCGGCGCGAGAAGTGGTGATGTTTAGCTCGGTGATGCG
TGCGCAGCTTTCTCTGGCATGGGTTATCGGTCCACCGTTGGCCTTTATGCTGGCGTTGAA
TTACGGCTTTACGGTGATGTTTTCGATTGCCGCCGGGATATTCACACTCAGTCTGGTATT
GATTGCATTTATGCTTCCGTCTGTGGCGCGGGTAGAACTGCCGTCGGAAAATGCTTTATC
AATGCAAGGTGGCTGGCAGGATAGTAACGTACGGATGTTATTTGTCGCCTCGACGTTAAT
GTGGACCTGCAACACCATGTACATTATTGATATGCCGTTGTGGATCAGTAGCGAGTTAGG
ATTGCCAGACAAACTGGCGGGTTTCCTGATGGGGACGGCAGCTGGACTGGAAATACCAGC
AATGATTCTGGCTGGCTACTATGTCAAACGTTATGGTAAGCGGCGAATGATGGTCATAGC
AGTGGCGGCAGGAGTACTGTTTTACACCGGATTGATTTTCTTTAATAGCCGTATGGCGTT
GATGACGCTGCAACTTTTTAACGCTGTATTTATCGGCATTGTTGCGGGTATTGGGATGCT
ATGGTTTCAGGATTTAATGCCTGGAAGAGCGGGGGCAGCTACCACCTTATTTACTAACAG
TATTTCTACCGGGGTAATTCTGGCTGGCGTTATTCAGGGAGCAATTGCACAAAGTTGGGG
GCACTTTGCTGTCTACTGGGTAATTGCGGTTATTTCTGTTGTCGCATTATTTTTAACCGC
AAAGGTTAAAGACGTTTGATGACGTGGACGATAGCGGAAAGCCCGGTCATTTGACCGGGC
AAGGGGATTAATTCATAAACGCAGGTTGTTTTGCTTCATAAGCGGCAATGGCGTCGTCGT
GCTGCAAGGTAAGCCCAATACTGTCCAGACCGTTCATCATGCAGTGGCGGCGGAAGGCAT
CGATGGTAAAGCGATAGGTTTTCTCTCCCGCTTTCACCTCTTGCGCTTCCAGATCCACGT
CGAAATGGATCCCCGGATTAGCTTTCACCAGCGCAAACAGTTCGTCCACTTCTGCATCGC
TTAATTTCACCGGCAGCAGCTGGTTGTTAAAGCTATTGCCGTAGAAGATGTCAGCAAAAC
TCGGCGCAATCACCACTTTAAAACCGTAGTCGGTCAATGCCCAGGGCGCGTGCTCACGCG
AAGAGCCACAGCCGAAGTTTTCTCGTGCCAGCAAAATGGAAGCGCCCTGATACTGCGGGA
AGTTCAGCACGAAGTCCGGGTTTGGCTGTTGGCCTTTTTCATCCAGAAAACGCCAGTCGT
TAAACAGATGCGCGCCAAAACCCGTACGGGTCACTTTCTGCAAAAACTGTTTCGGGATGA
TTGCATCGGTATCGACATTGGCGGCATCCAGCGGAACCACCAGGCCTGTGTGTTTGATAA
ATTTCTCTGCCATGGTGTGCTCCTTATTTAATGTTGCGAATGTCGGCGAAATGTCCGGTC
ACAGCAGCAGCGGCAGCCATTGCCGGGCTGACCAGATGCGTGCGCCCGCCGCGCCCCTGG
CGGCCTTCAAAGTTACGGTTGCTGGTGGAGGCACAACGTTCGCCCGGATTCAGACGGTCG
TTGTTCATCGCCAGACACATTGAGCAGCCAGGCAAGCGCCATTCAAAACCGGCTTCAATA
AAGATTTTATCCAGACCTTCCGCTTCCGCCTGGGCTTTTACCGGGCCAGAGCCGGGAACC
ACCAGTGCCTGCACGCCTGGCGCGACTTTTCGCCCTTTGGCGATCTCCGCTGCCGCGCGT
AAATCTTCAATGCGCGAGTTGGTACAGGAACCGATAAACACTTTGTCGATAGCCACTTCG
GTCAGCGGAATACCCGGTTTCAGCCCCATATAGGCCAGCGCTTTTTCTGCCGACGCGCGT
TCAACCGGATCGGCAAACGAAGCCGGATCGGGAATATTGTCGTTCACGGAAATCACCTGG
CCGGGATTGGTGCCCCAGGTGACCTGCGGTGAAATTTCTTCTGCTTGCAGAGTGACAACG
GTATCGAAAGTTGCGCCTTCGTCGGTTTGCAGGGTTTTCCAGTAGGCAACGGCGTCGTCG
AAATCTTTGCCTTTCGGCGCATGCAGACGGCCTTTGACATAGTTAAAGGTGGTTTCGTCC
GGTGCAACCAGACCGGCTTTTGCGCCCATTTCGATTGCCATATTGCACAGGGTCATACGA
CCTTCCATGCTTAAATCACGGATTGCTTCGCCGCAAAACTCCACCACATGCCCGGTGCCG
CCTGCGCTACCGGTTTTACCGATAATTGCCAGCACGATATCTTTTGCGGTAATGCCCGGC
GCGGCTTTGCCCTGGACTTCAATTTTCATGGTTTTTGCGCGGCCCTGTTTCAGGGTTTGC
GTTGCCAGTACGTGTTCAACTTCGGAAGTGCCGATACCAAAGGCCAGTGCGCCAAACGCG
CCGTGGGTGGCGGTATGCGAGTCGCCGCAGACAATGGTCATCCCCGGCAAGGTGACGCCC
TGTTCCGGCCCCATTACGTGGACGATCCCCTGATACGGGTGATTCAGGTCATACAGTTCG
ACGCCAAATTCTTTGCAGTTTTTGATCAGTTCCTGCATCTGGATACGCGCCATTTCACCG
CAGGCATTAATGTCTTTGGTCTGGGTAGAGACGTTGTGATCCATGGTAGCGAAGGTTTTG
CCCGGCTGACGTACCGGGCGACCGTGGGCGCGCAGACCATCGAACGCCTGCGGTGAGGTC
ACTTCATGCACCAGGTGGCGGTCGATATATAACAGTGGGGTTTCGTTTTCGGCTTCGTAC
ACAACGTGAGCGTCGAACAATTTTTCGTATAACGTCTTAGCCATGATTACACCCCTTCTG
CTACATAGCGGGCAATGATATCGCCCATTTCATCGGTACTAACGGCGGCAGCGCCACGGG
CTAAATCCCCGGTGCGAATGCCTTCTTCTAATGCGCGGTTAATGGCGCGTTCAATGGCGC
AAGCCGCATCATCGGCATCCAGGCTGTAACGCAGCAGCAGTGCCAGCGAAAGGATTTGTG
CAATCGGGTTGGCGATGTTTTTGCCTGCGATATCTGGTGCCGAGCCGCCCGCCGGTTCAT
ACAGTCCAAAACCTTGCTCGTTCAGGCTGGCGGAAGGCAACATCCCCATCGAGCCAGTGA
TCATTGCGCACTCGTCAGACAGAATGTCGCCAAACAGGTTGGAGCACAGCAGAACGTCAA
ACTGTGATGGATCTTTAATCAGCTGCATGGTGGCGTTGTCGATGTACATATGCGCCAGTT
CGACATCCGGGTATTCCGTGGCGATCTCGTTAACGATCTCCCGCCATAAAATAGAGGATT
GCAGCACGTTGGCTTTATCGATCGACGTCACTTTGTGGCGACGCTTGCGAGCAGATTCAA
ACGCGATGCGGGCGATACGTTCGATCTCAAAACGGTGATACACCTCGGTATCAAAGGCTT
TTTCATATTGTCCGCTACCTTCGCGGCCTTTTGGCTGACCGAAATAGATGCCGCCGGTCA
GTTCGCGCACACACAGGATGTCGAAGCCGTTTGCGGCAATGTCTGCACGCAGCGGACAGA
ATGCTTCCAGCCCCTGATACAGTTTTGCCGGGCGCAGGTTGCTGAATAATTTGAAGTGCT
TACGCAGAGGCAGCAGCGCGCCGCGTTCTGGTTGCTGGTCTGGTGGTAAATGTTCCCACT
TCGGGCCGCCTACCGAGCCAAACAGCACGGCATCGGCTTGCTCACAACCTTCAACCGTCG
CAGGCGGCAGTGGTTGCCCGTGGTTATCAATGGCTGCGCCGCCTACATCGTAATGGCTGG
TGGTGATGCGCATCGCAAAGCGGTTGCGCACGGCATCCAGCACTTTCAGCGCCTGGGTCA
TCACTTCCGGACCAATACCGTCCCCCGGCAATACGGCAATATGGTAATTCTTCGACATCA
CACGGTTTCCTTGTTGTTTTCGTTGTGTTGAGCTTTGCGTTGCAACTCTTTTTCGACTTC
TGCGGCACGCCAGATATTGTTCAGAACGTGCACCATGGCTTTGGCAGATGACTCGACAAT
ATCGGTAGCCAGGCCGACGCCGTGGAAGCGGCGACCGTTGTAGTTAGCGACGATATCCAC
CTGACCCAGCGCATCTTTACCGTGGCCTTTGGCGGTCAGGCTGTATTTCACCAGTTCGAC
GTTATATTCAGTGATGCGGTTAATTGCCTGATAGACGGCATCGACCGGACCGTTACCGTT
GGCGGCTTCTGCTTTGACTTCTTCGCCACAGGCCAGTTTGACGGCGGCGGTGGCGATATC
GTTAGAGCCAGACTGCACGCTGAAGTAATCCAGACGGAAATGCTCCGGCTCTTCTTGCTG
CTTACCGATGAAGGCCAGCGCCTCCAGATCGTAATCAAACACCTGACCTTTTTTGTCCGC
CAGCTTCAGGAAAGCATCGTACAAATTGTCTAAATTATATTCACTTTCTTTATACCCCAT
CTCATCCATGCGATGTTTCACCGCCGCACGCCCCGAACGAGAGGTCAGATTCAGCTGGAT
TTGGTTCAGACCAATAGATTCTGGTGTCATGATTTCGTAGTTTTCGCGGTTTTTCAGCAC
GCCATCCTGGTGTATACCGGAGGAGTGTGCGAATGCGCCGCTGCCAACAATGGCTTTGTT
TGCCGGGATCGGCATATTACAAATCTGGCTAACTAACTGGCTGGTGCGCCATATCTCCTG
GTGATTAATGGCGGTGTGGACGTTGAGAATATCCTTACGAACTTTGATCGCCATGATGAC
TTCTTCCAGGGAACAGTTTCCGGCACGCTCGCCGATCCCGTTCATTGCGCCTTCCACCTG
GCGTGCACCGGCATGTACCGCCGCCAGTGAGTTTCCGACCGCCAGGCCCAAATCGTCGTG
GGTATGTACGGAGATAATGGCTTTGTCGATGTTAGGCACGCGTTCATACAGGCCGCTGAT
GATTCCGGCGAACTCAAACGGCATGGTGTAGCCCACGGTGTCCGGAATGTTGATGGTGGT
GGCACCGGCATTAATCGCCGCTTCGACCACTCGCGCCAGATCGGCAATGGGTGTACGCCC
GGCATCTTCGCAAGAAAATTCAACATCATCGGTGTAATTACGGGCGCGTTTCACCATATA
GATAGCGCGTTCGATCACCTCGTCCAGCGTGCTGCGCAGCTTGGTGGCGATGTGCATTGG
CGAAGTGGCAATAAAGGTATGAATACGGAAGGCTTCGGCGACTTTCAGGGATTCGGCCGC
CACGTCGATATCTTTTTCCACGCAGCGAGCTAACGCACATACGCGGCTGTTTTTAACCTG
GCGGGCGATGGTTTGCACCGATTCAAAATCGCCCGGCGAAGAGACGGGGAAACCGACTTC
CATCACGTCAACACCCATACGCTCAAGGGCCAGCGCAATTTGCAGTTTTTCTTTCACACT
CAAGCTTGCCTGTAACGCCTGTTCACCGTCGCGCAATGTGGTATCGAAAATAATGACTTG
CTGGCTCATGGTTTGGGTCCTTGTCTCTTTTAGAGCGCCTCGCTTCGGGCATAAAAAAAC
CCGCGCAATGGCGCGGGTTTTTTGTTTGACTGCGTGCTGGCTTAATGCTGGATGCCGCTC
ACTCGTCTACCGCGCAAAGAAGATGCGTTTAGTAGTAGTAGACCGATAAAGCGAACGATG
TGAGTCATTAAATCAGCTCCAGATGAATGCGATATGCTTTTAGAGTTACTGGATACAAAA
ACGGATGTCAACCCTGACGCAATAAAAACGTCCCGCCAGCGTGAGTTCTGCATCCGTAAA
ATTAGCTAATTGTGCTGCGGTGGTTAAAGTAAGCGATATTAATTTCTGCTTAACTACCGA
CGCTTTTCATCGGTTGACATATTTCAGCATAAATTTTTGCATCTAATCAACGAGGAAAAA
GGGGACAAAATGCACGCGTTGCAAAACCTATCCTGATGATTTGTATTGAATTATATGTTT
TGCGATTTTTTTTGATATTGATTTGGTGAATATTATTGATCAATTAATGTTAAGAATTAA
TGCATTAAATATATAAATTAATTATTAAATAAGCACATTTAATCCATTTTGTAGATGATT
GAGTATTCGCGGTAGTTATGATTAGATTGTTTTCGCAACAAAAACATTATGGATTATTAT
GCTGTGGTAAATGACTCATTCCACGGCAATGGATTCTGTTTTTATCAGAACCCGTATCTT
TATGTTTTCCGAATTTTACTCATTTTGCTTTTTCTTATTTTATATGCATGATAAATCATA
TTCTTCAGGATTATTTCTCTGCATTCCAATAAGGGAAAGGGAGTTAAGTGTGACAGTGGA
GTTAAGTATGCCAGAGGTACAAACAGATCATCCAGAGACGGCGGAGTTAAGCAAACCACA
GCTACGCATGGTCGATCTCAACTTATTAACCGTTTTCGATGCCGTGATGCAGGAGCAAAA
CATTACTCGTGCCGCTCATGTTCTGGGAATGTCGCAACCTGCGGTCAGTAACGCTGTTGC
ACGCCTGAAGGTGATGTTTAATGACGAGCTTTTTGTTCGTTATGGCCGTGGTATTCAACC
GACTGCTCGCGCATTTCAACTTTTTGGTTCAGTTCGTCAGGCATTGCAACTAGTACAAAA
TGAATTGCCTGGTTCAGGTTTTGAACCCGCGAGCAGTGAACGTGTATTTCATCTTTGTGT
TTGCAGCCCGTTAGACAGCATTCTGACCTCGCAGATTTATAATCACATTGAGCAGATTGC
GCCAAATATACATGTTATGTTCAAGTCTTCATTAAATCAGAACACTGAACATCAGCTGCG
TTATCAGGAAACGGAGTTTGTGATTAGTTATGAAGACTTCCATCGTCCTGAATTTACCAG
CGTACCATTATTTAAAGATGAAATGGTGCTGGTAGCCAGCAAAAATCATCCAACAATTAA
GGGCCCGTTACTGAAACATGATGTTTATAACGAACAACATGCGGCGGTTTCGCTCGATCG
TTTCGCGTCATTTAGTCAACCTTGGTATGACACGGTAGATAAGCAAGCCAGTATCGCGTA
TCAGGGCATGGCAATGATGAGCGTACTTAGCGTGGTGTCGCAAACGCATTTGGTCGCTAT
TGCGCCGCGTTGGCTGGCTGAAGAGTTCGCTGAATCCTTAGAATTACAGGTATTACCGCT
GCCGTTAAAACAAAACAGCAGAACCTGTTATCTCTCCTGGCATGAAGCTGCCGGGCGCGA
TAAAGGCCATCAGTGGATGGAAGAGCAATTAGTCTCAATTTGCAAACGCTAACTGATTGC
AGAATAGGTCAGACATGAATGTCTGGTTTATTCTGCATTTTTTATTGAATGTAGAATTTT
ATTCTGAATGTGTGGGCTCTCTATTTTAGGATTAATTAAAAAAATAGAGAAATTGCTGTA
AGTTGTGGGATTCAGCCGATTTATTATCAATTTAATCCTCTGTAATGGAGGATTTTATCG
TTTCTTTTCACCTTTCCTCCTGTTTATTCTTATTACCCCGTGTTTATGTCTCTGGCTGCC
AATTGCTTAAGCAAGATCGGACGGTTAATGTGTTTTACACATTTTTTCCGTCAAACAGTG
AGGCAGGCCATGGAGATGTTGTCTGGAGCCGAGATGGTCGTCCGATCGCTTATCGATCAG
GGCGTTAAACAAGTATTCGGTTATCCCGGAGGCGCAGTCCTTGATATTTATGATGCATTG
CATACCGTGGGTGGTATTGATCATGTATTAGTTCGTCATGAGCAGGCGGCGGTGCATATG
GCCGATGGCCTGGCGCGCGCGACCGGGGAAGTCGGCGTCGTGCTGGTAACGTCGGGTCCA
GGGGCGACCAATGCGATTACTGGCATCGCCACCGCTTATATGGATTCCATTCCATTAGTT
GTCCTTTCCGGGCAGGTAGCGACCTCGTTGATAGGTTACGATGCCTTTCAGGAGTGCGAC
ATGGTGGGGATTTCGCGACCGGTGGTTAAACACAGTTTTCTGGTTAAGCAAACGGAAGAC
ATTCCGCAGGTGCTGAAAAAGGCTTTCTGGCTGGCGGCAAGTGGTCGCCCAGGACCAGTA
GTCGTTGATTTACCGAAAGATATTCTTAATCCGGCGAACAAATTACCCTATGTCTGGCCG
GAGTCGGTCAGTATGCGTTCTTACAATCCCACTACTACCGGACATAAAGGGCAAATTAAG
CGTGCTCTGCAAACGCTGGTAGCGGCAAAAAAACCGGTTGTCTACGTAGGCGGTGGGGCA
ATCACGGCGGGCTGCCATCAGCAGTTGAAAGAAACGGTGGAGGCGTTGAATCTGCCCGTT
GTTTGCTCATTGATGGGGCTGGGGGCGTTTCCGGCAACGCATCGTCAGGCACTGGGCATG
CTGGGAATGCACGGTACCTACGAAGCCAATATGACGATGCATAACGCGGATGTGATTTTC
GCCGTCGGGGTACGATTTGATGACCGAACGACGAACAATCTGGCAAAGTACTGCCCAAAT
GCCACTGTTCTGCATATCGATATTGATCCTACTTCCATTTCTAAAACCGTGACTGCGGAT
ATCCCGATTGTGGGGGATGCTCGCCAGGTCCTCGAACAAATGCTTGAACTCTTGTCGCAA
GAATCCGCCCATCAACCACTGGATGAGATCCGCGACTGGTGGCAGCAAATTGAACAGTGG
CGCGCTCGTCAGTGCCTGAAATATGACACTCACAGTGAAAAGATTAAACCGCAGGCGGTG
ATCGAGACTCTTTGGCGGTTGACGAAGGGAGACGCTTACGTGACGTCCGATGTCGGGCAG
CACCAGATGTTTGCTGCACTTTATTATCCATTCGACAAACCGCGTCGCTGGATCAATTCC
GGTGGCCTCGGCACGATGGGTTTTGGTTTACCTGCGGCACTGGGCGTCAAAATGGCGTTG
CCAGAAGAAACCGTGGTTTGCGTCACTGGCGACGGCAGTATTCAGATGAACATCCAGGAA
CTGTCTACCGCGTTGCAATACGAGTTGCCCGTACTGGTGGTGAATCTCAATAACCGCTAT
CTGGGGATGGTGAAGCAGTGGCAGGACATGATCTATTCCGGCCGTCATTCACAATCTTAT
ATGCAATCGCTACCCGATTTCGTCCGTCTGGCGGAAGCCTATGGGCATGTCGGGATCCAG
ATTTCTCATCCGCATGAGCTGGAAAGCAAACTTAGCGAGGCGCTGGAACAGGTGCGCAAT
AATCGCCTGGTGTTTGTTGATGTTACCGTCGATGGCAGCGAGCACGTCTACCCGATGCAG
ATTCGCGGGGGCGGAATGGATGAAATGTGGTTAAGCAAAACGGAGAGAACCTGATTATGC
GCCGGATATTATCAGTCTTACTCGAAAATGAATCAGGCGCGTTATCCCGCGTGATTGGCC
TTTTTTCCCAGCGTGGCTACAACATTGAAAGCCTGACCGTTGCGCCAACCGACGATCCGA
CATTATCGCGTATGACCATCCAGACCGTGGGCGATGAAAAAGTACTTGAGCAGATCGAAA
AGCAATTACACAAACTGGTCGATGTCTTGCGCGTGAGTGAGTTGGGGCAGGGCGCGCATG
TTGAGCGGGAAATCATGCTGGTGAAAATTCAGGCCAGCGGTTACGGGCGTGACGAAGTGA
AACGTAATACGGAAATATTCCGTGGGCAAATTATCGATGTCACACCCTCGCTTTATACCG
TTCAATTAGCAGGCACCAGCGGTAAGCTTGATGCATTTTTAGCATCGATTCGCGATGTGG
CGAAAATTGTGGAGGTTGCTCGCTCTGGTGTGGTCGGACTTTCGCGCGGCGATAAAATAA
TGCGTTGAGAATGATCTCAATGCGCAATTTACAGCCCAACATGTCACGTTGGGCTTTTTT
TGCGAAATCAGTGGGAACCTGGAATAAAAGCAGTTGCCGCAGTTAATTTTCTGCGCTTAG
ATGTTAATGAATTTAACCCATACCAGTACAATGGCTATGGTTTTTACATTTTACGCAAGG
GGCAATTGTGAAACTGGATGAAATCGCTCGGCTGGCGGGAGTGTCGCGGACCACTGCAAG
CTATGTTATTAACGGCAAAGCGAAGCAATACCGTGTGAGCGACAAAACCGTTGAAAAAGT
CATGGCTGTGGTGCGTGAGCACAATTACCACCCGAACGCCGTGGCAGCTGGGCTTCGTGC
TGGACGCACACGTTCTATTGGTCTTGTGATCCCCGATCTGGAGAACACCAGCTATACCCG
CATCGCTAACTATCTTGAACGCCAGGCGCGGCAACGGGGTTATCAACTGCTGATTGCCTG
CTCAGAAGATCAGCCAGACAACGAAATGCGGTGCATTGAGCACCTTTTACAGCGTCAGGT
TGATGCCATTATTGTTTCGACGTCGTTGCCTCCTGAGCATCCTTTTTATCAACGCTGGGC
TAACGACCCGTTCCCGATTGTCGCGCTGGACCGCGCCCTCGATCGTGAACACTTCACCAG
CGTGGTTGGTGCCGATCAGGATGATGCCGAAATGCTGGCGGAAGAGTTACGTAAGTTTCC
CGCCGAGACGGTGCTTTATCTTGGTGCGCTACCGGAGCTTTCTGTCAGCTTCCTGCGTGA
ACAAGGTTTCCGTACTGCCTGGAAAGATGATCCGCGCGAAGTGCATTTCCTGTATGCCAA
CAGCTATGAGCGGGAGGCGGCTGCCCAGTTATTCGAAAAATGGCTGGAAACGCATCCGAT
GCCGCAGGCGCTGTTCACAACGTCGTTTGCGTTGTTGCAAGGAGTGATGGATGTCACGCT
GCGTCGCGACGGCAAACTGCCTTCTGACCTGGCAATTGCCACCTTTGGCGATAACGAACT
GCTCGACTTCTTACAGTGTCCGGTGCTGGCAGTGGCTCAACGTCACCGCGATGTCGCAGA
GCGTGTGCTGGAGATTGTCCTGGCAAGCCTGGACGAACCGCGTAAGCCAAAACCTGGTTT
AACGCGCATTAAACGTAATCTCTATCGCCGCGGCGTGCTCAGCCGTAGCTAAGCCGCGAA
CAAAAATACGCGCCAGGTGAATTTCCCTCTGGCGCGTAGAGTACGGGACTGGACATCAAT
ATGCTTAAAGTAAATAAGACTATTCCTGACTATTATTGATAAATGCTTTTAAACCCGCCC
GTTAATTAACTCACCAGCTGAAATTCACAATAATTAAGTGATATCGACAGCGCGTTTTTG
CATTATTTTGTTACATGCGGCGATGAATTGCCGATTTAACAAACACTTTTCTTTGCTTTT
GCGCAAACCCGCTGGCATCAAGCGCCACACAGACGTAACAAGGACTGTTAACCGGGGAAG
ATATGTCCTAAAATGCCGCTCGCGTCGCAAACTGACACTTTATATTTGCTGTGGAAAATA
GTGAGTCATTTTAAAACGGTGATGACGATGAGGGATTTTTTCTTACAGCTATTCATAACG
TTAATTTGCTTCGCACGTTGGACGTAAAATAAACAACGCTGATATTAGCCGTAAACATCG
GGTTTTTTACCTCGGTATGCCTTGTGACTGGCTTGACAAGCTTTTCCTCAGCTCCGTAAA
CTCCTTTCAGTGGGAAATTGTGGGGCAAAGTGGGAATAAGGGGTGAGGCTGGCATGTTCC
GGGGAGCAACGTTAGTCAATCTCGACAGCAAAGGGCGCTTATCAGTGCCTACCCGTTATC
GGGAACAGCTGCTTGAGAACGCTGCCGGTCAAATGGTTTGCACCATTGACATTTATCACC
CGTGCCTGCTGCTTTACCCCCTGCCTGAATGGGAAATTATCGAGCAAAAATTATCGCGTC
TGTCGAGCATGAACCCGGTTGAGCGCCGTGTGCAGCGCCTACTGTTAGGTCATGCCAGCG
AATGTCAGATGGATGGCGCAGGTCGATTGTTAATCGCGCCAGTACTGCGGCAACATGCCG
GGCTGACAAAAGAAGTGATGCTGGTTGGACAGTTCAACAAGTTTGAGCTGTGGGATGAAA
CAACCTGGCATCAACAGGTCAAGGAAGATATCGACGCAGAGCAGTTGGCTACCGGAGACT
TATCGGAGCGACTGCAGGACTTGTCTCTATAAAATGATGGAAAACTATAAACATACTACG
GTGCTGCTGGATGAAGCCGTTAATGGCCTCAATATCCGTCCTGATGGCATCTACATTGAT
GGGACTTTTGGTCGCGGTGGTCACTCACGTCTGATCCTCTCGCAGCTTGGCGAAGAGGGG
CGTTTGCTGGCGATCGATCGCGACCCGCAGGCTATCGCCGTTGCGAAGACTATTGATGAT
CCGCGCTTCTCCATCATCCACGGACCTTTCTCCGCGCTGGGCGAATACGTTGCCGAGCGC
GATCTTATCGGCAAGATCGACGGCATTCTCCTCGATCTTGGCGTCTCTTCACCGCAACTT
GATGATGCTGAACGTGGCTTTTCCTTTATGCGCGATGGTCCGCTGGACATGCGTATGGAC
CCAACCCGTGGGCAGTCAGCCGCTGAATGGCTACAAACCGCAGAAGAAGCCGATATCGCC
TGGGTATTGAAAACCTATGGTGAAGAGCGTTTTGCCAAACGCATTGCCCGCGCCATTGTC
GAGCGTAACCGCGAACAGCCGATGACCCGCACCAAAGAACTGGCGGAAGTCGTGGCTGCT
GCAACGCCGGTGAAAGATAAGTTTAAACATCCCGCGACCCGTACCTTCCAGGCGGTGCGC
ATTTGGGTAAACAGTGAACTGGAGGAGATAGAGCAGGCGCTAAAAAGCTCGCTCAACGTG
CTGGCCCCGGGTGGGCGGCTTTCGATCATCAGCTTCCACTCGCTGGAAGACCGTATTGTG
AAACGTTTTATGCGTGAAAACAGCCGCGGTCCGCAAGTTCCGGCAGGGTTACCGATGACT
GAAGAGCAGCTCAAAAAACTGGGTGGCCGTCAGCTGCGAGCACTAGGCAAGTTAATGCCG
GGCGAAGAAGAGGTGGCTGAGAACCCTCGTGCCCGTAGTTCAGTTCTGCGTATTGCAGAG
AGGACGAATGCATGATCAGCAGAGTGACAGAAGCTCTAAGCAAAGTTAAAGGATCGATGG
GAAGCCACGAGCGCCATGCATTGCCTGGTGTTATCGGTGACGATCTTTTGCGATTTGGGA
AGCTGCCACTCTGCCTGTTCATTTGCATTATTTTGACGGCGGTGACTGTGGTAACCACGG
CGCACCATACCCGTTTACTGACCGCTCAGCGCGAACAACTGGTGCTGGAGCGAGATGCTT
TAGACATTGAATGGCGCAACCTGATCCTTGAAGAGAATGCGCTCGGCGACCATAGCCGGG
TGGAAAGGATCGCCACGGAAAAGCTGCAAATGCAGCATGTTGATCCGTCACAAGAAAATA
TCGTAGTGCAAAAATAAGGATAAACGCGACGCATGAAAGCAGCGGCGAAAACGCAGAAAC
CAAAACGTCAGGAAGAACATGCCAACTTTATCAGTTGGCGTTTTGCGTTGTTATGCGGCT
GTATTCTCCTGGCGCTGGCTTTTCTGCTCGGACGCGTAGCGTGGTTACAAGTTATCTCCC
CGGATATGCTGGTGAAAGAGGGCGACATGCGTTCTCTTCGCGTTCAGCAAGTTTCCACCT
CCCGCGGCATGATTACTGACCGTTCTGGTCGCCCGTTAGCGGTGAGCGTGCCGGTAAAAG
CGATTTGGGCTGACCCGAAAGAAGTGCATGACGCTGGCGGTATCAGCGTCGGTGACCGCT
GGAAGGCGCTGGCTAACGCGCTCAATATTCCGCTGGATCAGCTTTCAGCCCGCATTAACG
CCAACCCGAAAGGGCGCTTTATTTATCTGGCGCGTCAGGTGAACCCTGACATGGCGGACT
ACATCAAAAAACTGAAACTGCCGGGGATTCATCTGCGTGAAGAGTCTCGCCGTTACTATC
CGTCCGGCGAAGTGACTGCTCACCTCATCGGCTTTACTAACGTCGATAGTCAAGGGATTG
AGGGCGTTGAGAAGAGTTTCGATAAATGGCTTACCGGGCAGCCGGGTGAGCGCATTGTGC
GTAAAGACCGCTATGGTCGCGTAATTGAAGATATTTCTTCTACTGACAGCCAGGCAGCGC
ACAACCTGGCGCTGAGTATTGATGAACGCCTGCAGGCGCTGGTTTATCGCGAACTGAACA
ACGCGGTGGCCTTTAACAAGGCTGAATCTGGTAGCGCCGTGCTGGTGGATGTCAACACCG
GTGAAGTGCTGGCGATGGCTAACAGCCCGTCATACAACCCTAACAATCTGAGCGGCACGC
CGAAAGAGGCGATGCGTAACCGTACCATCACCGACGTGTTTGAACCGGGCTCAACGGTTA
AACCGATGGTGGTAATGACCGCGTTGCAACGTGGCGTGGTGCGGGAAAACTCGGTACTCA
ATACCATTCCTTATCGAATTAACGGCCACGAAATCAAAGACGTGGCACGCTACAGCGAAT
TAACCCTGACCGGGGTATTACAGAAGTCGAGTAACGTCGGTGTTTCCAAGCTGGCGTTAG
CGATGCCGTCCTCAGCGTTAGTAGATACTTACTCACGTTTTGGACTGGGAAAAGCGACCA
ATTTGGGGTTGGTCGGAGAACGCAGTGGCTTATATCCTCAAAAACAACGGTGGTCTGACA
TAGAGAGGGCCACCTTCTCTTTCGGCTACGGGCTAATGGTAACACCATTACAGTTAGCGC
GAGTCTACGCAACTATCGGCAGCTACGGCATTTATCGCCCACTGTCGATTACCAAAGTTG
ACCCCCCGGTTCCCGGTGAACGTGTCTTCCCGGAATCCATTGTCCGCACTGTGGTGCATA
TGATGGAAAGCGTGGCGCTACCAGGCGGCGGCGGCGTGAAGGCGGCGATTAAAGGCTATC
GTATCGCCATTAAAACCGGTACCGCGAAAAAGGTCGGGCCGGACGGTCGCTACATCAATA
AATATATTGCTTATACCGCAGGCGTTGCGCCTGCGAGTCAGCCGCGCTTCGCGCTGGTTG
TTGTTATCAACGATCCGCAGGCGGGTAAATACTACGGCGGCGCCGTTTCCGCGCCGGTCT
TTGGTGCCATCATGGGCGGCGTATTGCGTACCATGAACATCGAGCCGGATGCGCTGACAA
CGGGCGATAAAAATGAATTTGTGATTAATCAAGGCGAGGGGACAGGTGGCAGATCGTAAT
TTGCGCGACCTTCTTGCTCCGTGGGTGCCAGACGCACCTTCGCGAGCACTGCGAGAGATG
ACACTCGACAGCCGTGTGGCTGCGGCGGGCGATCTCTTTGTAGCTGTAGTAGGTCATCAG
GCGGACGGGCGTCGATATATCCCGCAGGCGATAGCGCAAGGTGTGGCTGCCATTATTGCA
GAGGCGAAAGATGAGGCGACCGATGGTGAAATCCGTGAAATGCACGGCGTACCGGTCATC
TATCTCAGCCAGCTCAACGAGCGTTTATCTGCACTGGCGGGCCGCTTTTACCATGAACCC
TCTGACAATTTACGTCTCGTGGGCGTAACGGGCACCAACGGCAAAACCACGACTACCCAG
CTGTTGGCGCAGTGGAGCCAACTGCTTGGCGAAATCAGCGCGGTAATGGGCACCGTTGGT
AACGGCCTGCTGGGGAAAGTGATCCCGACAGAAAATACAACCGGTTCGGCAGTCGATGTT
CAGCATGAGCTGGCGGGGCTGGTGGATCAGGGCGCGACGTTTTGCGCAATGGAAGTTTCC
TCCCACGGGCTGGTACAGCACCGTGTGGCGGCATTGAAATTTGCGGCGTCGGTCTTTACC
AACTTAAGCCGCGATCACCTTGATTATCATGGTGATATGGAACACTACGAAGCCGCGAAA
TGGCTGCTTTATTCTGAGCATCATTGCGGTCAGGCGATTATTAACGCCGACGATGAAGTG
GGCCGCCGCTGGCTGGCAAAACTGCCGGACGCGGTTGCGGTATCAATGGAAGATCATATT
AATCCGAACTGTCACGGACGCTGGTTGAAAGCGACCGAAGTGAACTATCACGACAGCGGT
GCGACGATTCGCTTTAGCTCAAGTTGGGGCGATGGCGAAATTGAAAGCCATCTGATGGGC
GCTTTTAACGTCAGCAACCTGCTGCTCGCGCTGGCGACACTGTTGGCACTCGGCTATCCA
CTGGCTGATCTGCTGAAAACCGCCGCGCGTCTGCAACCGGTTTGCGGACGTATGGAAGTG
TTCACTGCGCCAGGCAAACCGACGGTGGTGGTGGATTACGCGCATACGCCGGATGCACTG
GAAAAAGCCTTACAGGCGGCGCGTCTGCACTGTGCGGGCAAGCTGTGGTGTGTCTTTGGC
TGTGGTGGCGATCGCGATAAAGGTAAGCGTCCACTGATGGGCGCAATTGCCGAAGAGTTT
GCTGACGTGGCGGTGGTGACGGACGATAACCCGCGTACCGAAGAACCGCGTGCCATCATC
AACGATATTCTGGCGGGAATGTTAGATGCCGGACATGCCAAAGTGATGGAAGGCCGTGCT
GAAGCGGTGACTTGCGCCGTTATGCAGGCTAAAGAGAATGATGTGGTACTGGTCGCGGGC
AAAGGCCATGAAGATTACCAGATTGTTGGCAATCAGCGTCTGGACTACTCCGATCGCGTC
ACGGTGGCGCGTCTGCTGGGGGTGATTGCATGATTAGCGTAACCCTTAGCCAACTTACCG
ACATTCTCAACGGTGAACTGCAAGGTGCAGATATCACCCTTGATGCTGTAACCACTGATA
CCCGAAAACTGACGCCGGGCTGCCTGTTTGTTGCCCTGAAAGGCGAACGTTTTGATGCCC
ACGATTTTGCCGACCAGGCGAAAGCTGGCGGCGCAGGCGCACTACTGGTTAGCCGTCCGC
TGGACATCGACCTGCCGCAGTTAATCGTCAAGGATACGCGTCTGGCGTTTGGTGAACTGG
CTGCATGGGTTCGCCAGCAAGTTCCGGCGCGCGTGGTTGCTCTGACGGGGTCCTCCGGCA
AAACCTCCGTTAAAGAGATGACGGCGGCGATTTTAAGCCAGTGCGGCAACACGCTTTATA
CGGCAGGCAATCTCAACAACGACATCGGTGTACCGATGACGCTGTTGCGCTTAACGCCGG
AATACGATTACGCAGTTATTGAACTTGGCGCGAACCATCAGGGCGAAATAGCCTGGACTG
TGAGTCTGACTCGCCCGGAAGCTGCGCTGGTCAACAACCTGGCAGCGGCGCATCTGGAAG
GTTTTGGCTCGCTTGCGGGTGTCGCGAAAGCGAAAGGTGAAATCTTTAGCGGCCTGCCGG
AAAACGGTATCGCCATTATGAACGCCGACAACAACGACTGGCTGAACTGGCAGAGCGTAA
TTGGCTCACGCAAAGTGTGGCGTTTCTCACCCAATGCCGCCAACAGCGATTTCACCGCCA
CCAATATCCATGTGACCTCGCACGGTACGGAATTTACCCTACAAACCCCAACCGGTAGCG
TCGATGTTCTGCTGCCGTTGCCGGGGCGTCACAATATTGCGAATGCGCTGGCAGCCGCTG
CGCTCTCCATGTCCGTGGGCGCAACGCTTGATGCTATCAAAGCGGGGCTGGCAAATCTGA
AAGCTGTTCCAGGCCGTCTGTTCCCCATCCAACTGGCAGAAAACCAGTTGCTGCTCGACG
ACTCCTACAACGCCAATGTCGGTTCAATGACTGCAGCAGTCCAGGTACTGGCTGAAATGC
CGGGCTACCGCGTGCTGGTGGTGGGCGATATGGCGGAACTGGGCGCTGAAAGCGAAGCCT
GCCATGTACAGGTGGGCGAGGCGGCAAAAGCTGCTGGTATTGACCGCGTGTTAAGCGTGG
GTAAACAAAGCCATGCTATCAGCACCGCCAGCGGCGTTGGCGAACATTTTGCTGATAAAA
CTGCGTTAATTACGCGTCTTAAATTACTGATTGCTGAGCAACAGGTAATTACGATTTTAG
TTAAGGGTTCACGTAGTGCCGCCATGGAAGAGGTAGTACGCGCTTTACAGGAGAATGGGA
CATGTTAGTTTGGCTGGCCGAACATTTGGTCAAATATTATTCCGGCTTTAACGTCTTTTC
CTATCTGACGTTTCGCGCCATCGTCAGCCTGCTGACCGCGCTGTTCATCTCATTGTGGAT
GGGCCCGCGTATGATTGCTCATTTGCAAAAACTTTCCTTTGGTCAGGTGGTGCGTAACGA
CGGTCCTGAATCACACTTCAGCAAGCGCGGTACGCCGACCATGGGCGGGATTATGATCCT
GACGGCGATTGTGATCTCCGTACTGCTGTGGGCTTACCCGTCCAATCCGTACGTCTGGTG
CGTGTTGGTGGTGCTGGTAGGTTACGGTGTTATTGGCTTTGTTGATGATTATCGCAAAGT
GGTGCGTAAAGACACCAAAGGGTTGATCGCTCGTTGGAAGTATTTCTGGATGTCGGTCAT
TGCGCTGGGTGTCGCCTTCGCCCTGTACCTTGCCGGCAAAGACACGCCCGCAACGCAGCT
GGTGGTCCCATTCTTTAAAGATGTGATGCCGCAGCTGGGGCTGTTCTACATTCTGCTGGC
TTACTTCGTCATTGTGGGTACTGGCAACGCGGTAAACCTGACCGATGGTCTCGACGGCCT
GGCAATTATGCCGACCGTATTTGTCGCCGGTGGTTTTGCGCTGGTGGCGTGGGCGACCGG
CAATATGAACTTTGCCAGCTACTTGCATATACCGTATCTGCGACACGCCGGGGAACTGGT
TATTGTCTGTACCGCGATAGTCGGGGCAGGACTGGGCTTCCTGTGGTTTAACACCTATCC
GGCGCAGGTCTTTATGGGCGATGTAGGTTCGCTGGCGTTAGGTGGTGCGTTAGGCATTAT
CGCCGTACTGCTACGTCAGGAATTCCTGCTGGTGATTATGGGGGGCGTGTTCGTGGTAGA
AACGCTTTCTGTCATCCTGCAGGTCGGCTCCTTTAAACTGCGCGGACAACGTATTTTCCG
CATGGCACCGATTCATCACCACTATGAACTGAAAGGCTGGCCGGAACCGCGCGTCATTGT
GCGTTTCTGGATTATTTCGCTGATGCTGGTTCTGATTGGTCTGGCAACGCTGAAGGTACG
TTAATCATGGCTGATTATCAGGGTAAAAATGTCGTCATTATCGGCCTGGGCCTCACCGGG
CTTTCCTGCGTGGACTTTTTCCTCGCTCGCGGTGTGACGCCGCGCGTTATGGATACGCGT
ATGACACCGCCTGGCCTGGATAAATTACCCGAAGCCGTAGAACGCCACACGGGCAGTCTG
AATGATGAATGGCTGATGGCGGCAGATCTGATTGTCGCCAGTCCCGGTATTGCACTGGCG
CATCCATCCTTAAGCGCTGCCGCTGATGCCGGAATCGAAATCGTTGGCGATATCGAGCTG
TTCTGTCGCGAAGCACAAGCACCGATTGTGGCGATTACCGGTTCTAACGGCAAAAGCACG
GTCACCACGCTAGTGGGTGAAATGGCGAAAGCGGCGGGGGTTAACGTTGGTGTGGGTGGC
AATATTGGCCTGCCTGCGTTGATGCTACTGGATGATGAGTGTGAACTGTACGTGCTGGAA
CTGTCGAGCTTCCAGCTGGAAACCACCTCCAGCTTACAGGCGGTAGCAGCGACCATTCTG
AACGTGACTGAAGATCATATGGATCGCTATCCGTTTGGTTTACAACAGTATCGTGCAGCA
AAACTGCGCATTTACGAAAACGCGAAAGTTTGCGTGGTTAATGCTGATGATGCCTTAACA
ATGCCGATTCGCGGTGCGGATGAACGCTGCGTCAGCTTTGGCGTCAACATGGGTGACTAT
CACCTGAATCATCAGCAGGGCGAAACCTGGCTGCGGGTTAAAGGCGAGAAAGTGCTGAAT
GTGAAAGAGATGAAACTTTCCGGGCAGCATAACTACACCAATGCGCTGGCGGCGCTGGCG
CTGGCAGATGCTGCAGGGTTACCGCGTGCCAGCAGCCTGAAAGCGTTAACCACATTCACT
GGTCTGCCGCATCGCTTTGAAGTTGTGCTGGAGCATAACGGCGTACGTTGGATTAACGAT
TCGAAAGCGACCAACGTCGGCAGTACGGAAGCGGCGCTGAATGGCCTGCACGTAGACGGC
ACACTGCATTTGTTGCTGGGTGGCGATGGTAAATCGGCGGACTTTAGCCCACTGGCGCGT
TACCTGAATGGCGATAACGTACGTCTGTATTGTTTCGGTCGTGACGGCGCGCAGCTGGCG
GCGCTACGCCCGGAAGTGGCAGAACAAACCGAAACTATGGAACAGGCGATGCGCTTGCTG
GCTCCGCGTGTTCAGCCGGGCGATATGGTTCTGCTCTCCCCAGCCTGTGCCAGCCTTGAT
CAGTTCAAGAACTTTGAACAACGAGGCAATGAGTTTGCCCGTCTGGCGAAGGAGTTAGGT
TGATGCGTTTATCTCTCCCTCGCCTGAAAATGCCGCGCCTGCCAGGATTCAGTATCCTGG
TCTGGATCTCCACGGCGCTAAAGGGCTGGGTGATGGGCTCGCGGGAAAAAGATACCGACA
GCCTGATCATGTACGATCGCACCTTACTGTGGCTGACCTTCGGCCTCGCGGCGATTGGCT
TTATCATGGTGACCTCGGCGTCAATGCCCATAGGGCAACGCTTAACCAACGATCCGTTCT
TCTTCGCGAAGCGTGATGGTGTCTATCTGATTTTGGCGTTTATTCTGGCGATCATTACGC
TGCGTCTGCCGATGGAGTTCTGGCAACGCTACAGTGCCACGATGCTGCTCGGATCTATCA
TCCTGCTGATGATCGTCCTGGTAGTGGGTAGCTCGGTTAAAGGGGCATCGCGTTGGATCG
ATCTCGGTTTGCTGCGTATCCAGCCTGCGGAGCTGACAAAACTGTCGCTGTTTTGCTATA
TCGCCAACTATCTGGTGCGTAAAGGCGACGAAGTACGTAATAACCTGCGCGGCTTCCTGA
AACCGATGGGCGTGATTCTGGTGTTGGCAGTGTTACTGCTGGCACAGCCAGACCTTGGTA
CGGTGGTGGTGTTGTTTGTGACTACGCTGGCGATGTTGTTCCTGGCGGGAGCGAAATTGT
GGCAGTTCATTGCCATTATCGGTATGGGCATTTCAGCGGTTGTGTTGCTGATACTCGCCG
AACCGTACCGTATCCGCCGTGTTACCGCATTCTGGAACCCGTGGGAAGATCCCTTTGGCA
GCGGCTATCAGTTAACGCAATCGCTGATGGCGTTTGGTCGCGGCGAACTTTGGGGGCAAG
GTTTAGGTAACTCGGTACAAAAACTGGAGTATCTGCCGGAAGCGCACACTGACTTTATTT
TCGCCATTATCGGCGAAGAACTGGGGTATGTCGGTGTGGTGCTGGCACTTTTAATGGTAT
TCTTCGTCGCTTTTCGCGCGATGTCGATTGGCCGTAAAGCATTAGAAATTGACCACCGTT
TTTCCGGTTTTCTCGCCTGTTCTATTGGCATCTGGTTTAGCTTCCAGGCGCTGGTTAACG
TAGGCGCGGCGGCGGGGATGTTACCGACCAAAGGTCTGACATTGCCGCTGATCAGTTACG
GTGGTTCGAGCTTACTGATTATGTCGACAGCCATCATGATGCTGTTGCGTATTGATTATG
AAACGCGTCTGGAGAAAGCGCAGGCGTTTGTACGAGGTTCACGATGAGTGGTCAAGGAAA
GCGATTAATGGTGATGGCAGGCGGAACCGGTGGACATGTATTCCCGGGACTGGCGGTTGC
GCACCATCTAATGGCTCAGGGTTGGCAAGTTCGCTGGCTGGGGACTGCCGACCGTATGGA
AGCGGACTTAGTGCCAAAACATGGCATCGAAATTGATTTCATTCGTATCTCTGGTCTGCG
TGGAAAAGGTATAAAAGCACTGATAGCTGCCCCGCTGCGTATCTTCAACGCCTGGCGTCA
GGCGCGGGCGATTATGAAAGCGTACAAACCTGACGTGGTGCTCGGTATGGGAGGCTACGT
GTCAGGTCCAGGTGGTCTGGCCGCGTGGTCGTTAGGCATTCCGGTTGTACTTCATGAACA
AAACGGTATTGCGGGCTTAACCAATAAATGGCTGGCGAAGATTGCCACCAAAGTGATGCA
GGCGTTTCCAGGTGCTTTCCCTAATGCGGAAGTAGTGGGTAACCCGGTGCGTACCGATGT
GTTGGCGCTGCCGTTGCCGCAGCAACGTTTGGCTGGACGTGAAGGTCCGGTTCGTGTGCT
GGTAGTGGGTGGTTCTCAGGGCGCACGCATTCTTAACCAGACAATGCCGCAGGTTGCTGC
GAAACTGGGTGATTCAGTCACTATCTGGCATCAGAGCGGCAAAGGTTCGCAACAATCCGT
TGAACAGGCGTATGCCGAAGCGGGGCAACCGCAGCATAAAGTGACGGAATTTATTGATGA
TATGGCGGCGGCGTATGCGTGGGCGGATGTCGTCGTTTGCCGCTCCGGTGCGTTAACGGT
GAGTGAAATCGCCGCGGCAGGACTACCGGCGTTGTTTGTGCCGTTTCAACATAAAGACCG
CCAGCAATACTGGAATGCGCTACCGCTGGAAAAAGCGGGCGCAGCCAAAATTATCGAGCA
GCCACAGCTTAGCGTGGATGCTGTCGCCAACACCCTGGCCGGGTGGTCGCGAGAAACCTT
ATTAACCATGGCAGAACGCGCCCGCGCTGCATCCATTCCGGATGCCACCGAGCGAGTGGC
AAATGAAGTGAGCCGGGTTGCCCGGGCGTAATTGTAGCGATGCCTTTTGCATCGTATGAA
TTTAAGAAGTTAATGGCGTAAAGAATGAATACACAACAATTGGCAAAACTGCGTTCCATC
GTGCCCGAAATGCGTCGCGTTCGGCACATACATTTTGTCGGCATTGGTGGTGCCGGTATG
GGCGGTATTGCCGAAGTTCTGGCCAATGAAGGTTATCAGATCAGTGGTTCCGATTTAGCG
CCAAATCCGGTCACGCAGCAGTTAATGAATCTGGGTGCGACGATTTATTTCAACCATCGC
CCGGAAAACGTACGTGATGCCAGCGTGGTCGTTGTTTCCAGCGCGATTTCTGCCGATAAC
CCGGAAATTGTCGCCGCTCATGAAGCGCGTATTCCGGTGATCCGTCGTGCCGAAATGCTG
GCTGAGTTAATGCGTTTTCGTCATGGCATCGCCATTGCCGGAACGCACGGCAAAACGACA
ACCACCGCGATGGTTTCCAGCATCTACGCAGAAGCGGGGCTCGACCCAACCTTCGTTAAC
GGCGGGCTGGTAAAAGCGGCGGGGGTTCATGCGCGTTTGGGGCATGGTCGGTACCTGATT
GCCGAAGCAGATGAGAGTGATGCATCGTTCCTGCATCTGCAACCGATGGTGGCGATTGTC
ACCAATATCGAAGCCGACCACATGGATACCTACCAGGGCGACTTTGAGAATTTAAAACAG
ACTTTTATTAATTTTCTGCACAACCTGCCGTTTTACGGTCGTGCGGTGATGTGTGTTGAT
GATCCGGTGATCCGCGAATTGTTACCGCGAGTGGGGCGTCAGACCACGACTTACGGCTTC
AGCGAAGATGCCGACGTGCGTGTAGAAGATTATCAGCAGATTGGCCCGCAGGGGCACTTT
ACGCTGCTGCGCCAGGACAAAGAGCCGATGCGCGTCACCCTGAATGCGCCAGGTCGTCAT
AACGCGCTGAACGCCGCAGCTGCGGTTGCGGTTGCTACGGAAGAGGGCATTGACGACGAG
GCTATTTTGCGGGCGCTTGAAAGCTTCCAGGGGACTGGTCGCCGTTTTGATTTCCTCGGT
GAATTCCCGCTGGAGCCAGTGAATGGTAAAAGCGGTACGGCAATGCTGGTCGATGACTAC
GGCCACCACCCGACGGAAGTGGACGCCACCATTAAAGCGGCGCGCGCAGGCTGGCCGGAT
AAAAACCTGGTAATGCTGTTTCAGCCGCACCGTTTTACCCGTACGCGCGACCTGTATGAT
GATTTCGCCAATGTGCTGACGCAGGTTGATACCCTGTTGATGCTGGAAGTGTATCCGGCT
GGCGAAGCGCCAATTCCGGGAGCGGACAGCCGTTCGCTGTGTCGCACAATTCGTGGACGT
GGGAAAATTGATCCCATTCTGGTGCCGGATCCGGCGCGGGTAGCCGAGATGCTGGCACCG
GTATTAACCGGTAACGACCTGATTCTCGTTCAGGGGGCTGGTAATATTGGAAAAATTGCC
CGTTCTTTAGCTGAAATCAAACTGAAGCCGCAAACTCCGGAGGAAGAACAACATGACTGA
TAAAATCGCGGTCCTGTTGGGTGGGACCTCCGCTGAGCGGGAAGTTTCTCTGAATTCTGG
CGCAGCGGTGTTAGCCGGACTGCGTGAAGGCGGTATTGACGCGTATCCTGTCGACCCGAA
AGAAGTCGACGTGACGCAACTGAAGTCGATGGGCTTTCAGAAAGTGTTTATCGCGCTACA
CGGTCGCGGCGGTGAAGATGGTACGCTGCAGGGGATGCTCGAGCTGATGGGCTTGCCTTA
TACCGGAAGCGGAGTGATGGCATCTGCGCTTTCAATGGATAAACTACGCAGCAAACTTCT
ATGGCAAGGTGCCGGTTTACCGGTCGCGCCGTGGGTAGCGTTAACCCGCGCAGAGTTTGA
AAAAGGCCTGAGCGATAAGCAGTTAGCAGAAATTTCTGCTCTGGGTTTGCCGGTTATCGT
TAAGCCGAGCCGCGAAGGTTCCAGTGTGGGAATGTCAAAAGTAGTAGCAGAAAATGCTCT
ACAAGATGCATTAAGATTGGCATTTCAGCACGATGAAGAAGTATTGATTGAAAAATGGCT
AAGTGGGCCGGAGTTCACGGTTGCGATACTCGGTGAAGAAATTTTACCGTCAATACGTAT
TCAACCGTCCGGAACCTTCTATGATTATGAGGCGAAGTATCTCTCTGATGAGACACAGTA
TTTCTGCCCCGCAGGTCTGGAAGCGTCACAAGAGGCCAATTTGCAGGCATTAGTGCTGAA
AGCATGGACGACGTTAGGTTGCAAAGGATGGGGACGTATTGACGTTATGCTGGACAGCGA
TGGACAGTTTTATCTGCTGGAAGCCAATACCTCACCGGGTATGACCAGCCACAGCCTGGT
GCCGATGGCGGCACGTCAGGCAGGTATGAGCTTCTCGCAGTTGGTAGTACGAATTCTGGA
ACTGGCGGACTAATATGTCGCAGGCTGCTCTGAACACGCGAAACAGCGAAGAAGAGGTTT
CTTCTCGCCGCAATAATGGAACGCGTCTGGCGGGGATCCTTTTCCTGCTGACCGTTTTAA
CGACAGTGTTGGTGAGCGGCTGGGTCGTGTTGGGCTGGATGGAAGATGCGCAACGCCTGC
CGCTCTCAAAGCTGGTGTTGACCGGTGAACGCCATTACACACGTAATGACGATATCCGGC
AGTCGATCCTGGCATTGGGTGAGCCGGGTACCTTTATGACCCAGGATGTCAACATCATCC
AGACGCAAATAGAACAACGCCTGCCGTGGATTAAGCAGGTGAGCGTCAGAAAGCAGTGGC
CTGATGAATTGAAGATTCATCTGGTTGAATATGTGCCGATTGCGCGGTGGAATGATCAAC
ATATGGTAGACGCGGAAGGAAATACCTTCAGCGTGCCGCCAGAACGCACCAGCAAGCAGG
TGCTTCCAATGCTGTATGGCCCGGAAGGCAGCGCCAATGAAGTGTTGCAGGGCTATCGCG
AAATGGGGCAGATGCTGGCAAAGGACAGATTTACTCTGAAGGAAGCGGCGATGACCGCGC
GGCGTTCCTGGCAGTTGACGCTGAATAACGATATTAAGCTCAATCTTGGCCGGGGCGATA
CGATGAAACGTTTGGCTCGCTTTGTAGAACTTTATCCGGTTTTACAGCAGCAGGCGCAAA
CCGATGGCAAACGGATTAGCTACGTTGATTTGCGTTATGACTCTGGAGCGGCAGTAGGCT
GGGCGCCCTTGCCGCCAGAGGAATCTACTCAGCAACAAAATCAGGCACAGGCAGAACAAC
AATGATCAAGGCGACGGACAGAAAACTGGTAGTAGGACTGGAGATTGGTACCGCGAAGGT
TGCCGCTTTAGTAGGGGAAGTTCTGCCCGACGGTATGGTCAATATCATTGGCGTGGGCAG
CTGCCCGTCGCGTGGTATGGATAAAGGCGGGGTGAACGACCTCGAATCCGTGGTCAAGTG
CGTACAACGCGCCATTGACCAGGCAGAATTGATGGCAGATTGTCAGATCTCTTCGGTATA
TCTGGCGCTTTCTGGTAAGCACATCAGCTGCCAGAATGAAATTGGTATGGTGCCTATTTC
TGAAGAAGAAGTGACGCAAGAAGATGTGGAAAACGTCGTCCATACCGCGAAATCGGTGCG
TGTGCGCGATGAGCATCGTGTGCTGCATGTGATCCCGCAAGAGTATGCGATTGACTATCA
GGAAGGGATCAAGAATCCGGTAGGACTTTCGGGCGTGCGGATGCAGGCAAAAGTGCACCT
GATCACATGTCACAACGATATGGCGAAAAACATCGTCAAAGCGGTTGAACGTTGTGGGCT
GAAAGTTGACCAACTGATATTTGCCGGACTGGCATCAAGTTATTCGGTATTGACGGAAGA
TGAACGTGAACTGGGTGTCTGCGTCGTCGATATCGGTGGTGGTACAATGGATATCGCCGT
TTATACCGGTGGGGCATTGCGCCACACTAAGGTAATTCCTTATGCTGGCAATGTCGTGAC
CAGTGATATCGCTTACGCCTTTGGCACGCCGCCAAGCGACGCCGAAGCGATTAAAGTTCG
CCACGGTTGTGCGCTGGGTTCCATCGTTGGAAAAGATGAGAGCGTGGAAGTGCCGAGCGT
AGGTGGTCGTCCGCCACGGAGTCTGCAACGTCAGACACTGGCAGAGGTGATCGAGCCGCG
CTATACCGAGCTGCTCAACCTGGTCAACGAAGAGATATTGCAGTTGCAGGAAAAGCTTCG
CCAACAAGGGGTTAAACATCACCTGGCGGCAGGCATTGTATTAACCGGTGGCGCAGCGCA
GATCGAAGGTCTTGCAGCCTGTGCTCAGCGCGTGTTTCATACGCAAGTGCGTATCGGCGC
GCCGCTGAACATTACCGGTTTAACGGATTATGCTCAGGAGCCGTATTATTCGACGGCGGT
GGGATTGCTTCACTATGGGAAAGAGTCACATCTTAACGGTGAAGCTGAAGTAGAAAAACG
TGTTACAGCATCAGTTGGCTCGTGGATCAAGCGACTCAATAGTTGGCTGCGAAAAGAGTT
TTAATTTTTATGAGGCCGACGATGATTACGGCCTCAGGCGACAGGCACAAATCGGAGAGA
AACTATGTTTGAACCAATGGAACTTACCAATGACGCGGTGATTAAAGTCATCGGCGTCGG
CGGCGGCGGCGGTAATGCTGTTGAACACATGGTGCGCGAGCGCATTGAAGGTGTTGAATT
CTTCGCGGTAAATACCGATGCACAAGCGCTGCGTAAAACAGCGGTTGGACAGACGATTCA
AATCGGTAGCGGTATCACCAAAGGACTGGGCGCTGGCGCTAATCCAGAAGTTGGCCGCAA
TGCGGCTGATGAGGATCGCGATGCATTGCGTGCGGCGCTGGAAGGTGCAGACATGGTCTT
TATTGCTGCGGGTATGGGTGGTGGTACCGGTACAGGTGCAGCACCAGTCGTCGCTGAAGT
GGCAAAAGATTTGGGTATCCTGACCGTTGCTGTCGTCACTAAGCCTTTCAACTTTGAAGG
CAAGAAGCGTATGGCATTCGCGGAGCAGGGGATCACTGAACTGTCCAAGCATGTGGACTC
TCTGATCACTATCCCGAACGACAAACTGCTGAAAGTTCTGGGCCGCGGTATCTCCCTGCT
GGATGCGTTTGGCGCAGCGAACGATGTACTGAAAGGCGCTGTGCAAGGTATCGCTGAACT
GATTACTCGTCCGGGTTTGATGAACGTGGACTTTGCAGACGTACGCACCGTAATGTCTGA
GATGGGCTACGCAATGATGGGTTCTGGCGTGGCGAGCGGTGAAGACCGTGCGGAAGAAGC
TGCTGAAATGGCTATCTCTTCTCCGCTGCTGGAAGATATCGACCTGTCTGGCGCGCGCGG
CGTGCTGGTTAACATCACGGCGGGCTTCGACCTGCGTCTGGATGAGTTCGAAACGGTAGG
TAACACCATCCGTGCATTTGCTTCCGACAACGCGACTGTGGTTATCGGTACTTCTCTTGA
CCCGGATATGAATGACGAGCTGCGCGTAACCGTTGTTGCGACAGGTATCGGCATGGACAA
ACGTCCTGAAATCACTCTGGTGACCAATAAGCAGGTTCAGCAGCCAGTGATGGATCGCTA
CCAGCAGCATGGGATGGCTCCGCTGACCCAGGAGCAGAAGCCGGTTGCTAAAGTCGTGAA
TGACAATGCGCCGCAAACTGCGAAAGAGCCGGATTATCTGGATATCCCAGCATTCCTGCG
TAAGCAAGCTGATTAAGAATTGACTGGAATTTGGGTTTCGAGGCTCTTTGTGCTAAACTG
GCCCGCCGAATGTATAGTACACTTCGGTTGGATAGGTAATTTGGCGAGATAATACGATGA
TCAAACAAAGGACACTTAAACGTATCGTTCAGGCGACGGGTGTCGGTTTACATACCGGCA
AGAAAGTCACCCTGACGTTACGCCCTGCGCCGGCCAACACCGGGGTCATCTATCGTCGCA
CCGACTTGAATCCACCGGTAGATTTCCCGGCCGATGCCAAATCTGTGCGTGATACCATGC
TCTGTACGTGTCTGGTCAACGAGCATGATGTACGGATTTCAACCGTAGAGCACCTCAATG
CTGCTCTCGCGGGCTTGGGCATCGATAACATTGTTATCGAAGTTAACGCGCCGGAAATCC
CGATCATGGACGGCAGCGCCGCTCCGTTTGTATACCTGCTGCTTGACGCCGGTATCGACG
AGTTGAACTGCGCCAAAAAATTTGTTCGCATCAAAGAGACTGTTCGTGTCGAAGATGGCG
ATAAGTGGGCTGAATTTAAGCCGTACAATGGTTTTTCGCTGGATTTCACCATCGATTTTA
ACCATCCGGCTATTGATTCCAGCAACCAGCGCTATGCGATGAACTTCTCCGCTGATGCGT
TTATGCGCCAGATCAGCCGTGCGCGTACGTTCGGTTTCATGCGTGATATCGAATATCTGC
AGTCCCGTGGTTTGTGCCTGGGCGGCAGCTTCGATTGTGCCATCGTTGTTGACGATTATC
GCGTACTGAACGAAGACGGCCTGCGTTTTGAAGACGAATTTGTGCGTCACAAAATGCTCG
ATGCGATCGGTGACTTGTTCATGTGTGGTCACAATATTATTGGTGCATTTACCGCTTATA
AATCCGGTCATGCACTGAATAACAAACTGCTGCAGGCTGTCCTGGCGAAACAGGAAGCCT
GGGAATATGTGACCTTCCAGGACGACGCAGAACTGCCGTTGGCCTTCAAAGCGCCTTCAG
CTGTACTGGCATAACGACATTTATACTGTCGTATAAAATTCGACTGGCAAATCTGGCACT
CTCTCCGGCCAGGTGAACCAGTCGTTTTTTTTTGAATTTTATAAGAGCTATAAAAAACGG
TGCGAACGCTGTTTTCTTAAGCACTTTTCCGCACAACTTATCTTCATTCGTGCTGTGGAC
TGCAGGCTTTAATGATAAGATTTGTGCGCTAAATACGTTTGAATATGATCGGGATGGCAA
TAACGTGAGTGGAATACTGACGCGCTGGCGACAGTTTGGTAAACGCTACTTCTGGCCGCA
TCTCTTATTAGGGATGGTTGCGGCGAGTTTAGGTTTGCCTGCGCTCAGCAACGCCGCCGA
ACCAAACGCGCCCGCAAAAGCGACAACCCGCAACCACGAGCCTTCAGCCAAAGTTAACTT
TGGTCAATTGGCCTTGCTGGAAGCGAACACACGCCGCCCGAATTCGAACTATTCCGTTGA
TTACTGGCATCAACATGCCATTCGCACGGTAATCCGTCATCTTTCTTTCGCAATGGCACC
GCAAACACTGCCCGTTGCTGAAGAATCTTTGCCTCTTCAGGCGCAACATCTTGCATTACT
GGATACGCTCAGCGCGCTGCTGACCCAGGAAGGCACGCCGTCTGAAAAGGGTTATCGCAT
TGATTATGCGCATTTTACCCCACAAGCAAAATTCAGCACGCCCGTCTGGATAAGCCAGGC
GCAAGGCATCCGTGCTGGCCCTCAACGCCTCACCTAACAACAATAAACCTTTACTTCATT
TTATTAACTCCGCAACGCGGGGCGTTTGAGATTTTATTATGCTAATCAAATTGTTAACTA
AAGTTTTCGGTAGTCGTAACGATCGCACCCTGCGCCGGATGCGCAAAGTGGTCAACATCA
TCAATGCCATGGAACCGGAGATGGAAAAACTCTCCGACGAAGAACTGAAAGGGAAAACCG
CAGAGTTTCGTGCACGTCTGGAAAAAGGCGAAGTGCTGGAAAATCTGATCCCGGAAGCTT
TCGCCGTGGTACGTGAGGCAAGTAAGCGCGTCTTTGGTATGCGTCACTTCGACGTTCAGT
TACTCGGCGGTATGGTTCTTAACGAACGCTGCATCGCCGAAATGCGTACCGGTGAAGGAA
AAACCCTGACCGCAACGCTGCCTGCTTACCTGAACGCACTAACCGGTAAAGGCGTGCACG
TAGTTACCGTCAACGACTACCTGGCGCAACGTGACGCCGAAAACAACCGTCCGCTGTTTG
AATTCCTTGGCCTGACTGTCGGTATCAACCTGCCGGGCATGCCAGCACCGGCAAAGCGCG
AAGCTTACGCAGCTGACATCACTTACGGTACGAACAACGAATACGGCTTTGACTACCTGC
GCGACAACATGGCGTTCAGCCCTGAAGAACGTGTACAGCGTAAACTGCACTATGCGCTGG
TGGACGAAGTGGACTCCATCCTGATCGATGAAGCGCGTACACCGCTGATCATTTCCGGCC
CGGCAGAAGACAGCTCGGAAATGTATAAACGCGTGAATAAAATTATTCCGCACCTGATCC
GTCAGGAAAAAGAAGACTCCGAAACCTTCCAGGGCGAAGGCCACTTCTCGGTGGACGAAA
AATCTCGCCAGGTGAACCTGACCGAACGTGGTCTGGTGCTGATTGAAGAACTGCTGGTGA
AAGAGGGCATCATGGATGAAGGGGAGTCTCTGTACTCTCCGGCCAACATCATGCTGATGC
ACCACGTAACGGCGGCGCTGCGCGCTCATGCGCTGTTTACCCGTGACGTCGACTACATCG
TTAAAGATGGTGAAGTTATCATCGTTGACGAACACACCGGTCGTACCATGCAGGGCCGTC
GCTGGTCCGATGGTCTGCACCAGGCTGTGGAAGCGAAAGAAGGTGTGCAGATCCAGAACG
AAAACCAAACGCTGGCTTCGATCACCTTCCAGAACTACTTCCGTCTGTATGAAAAACTGG
CGGGGATGACCGGTACTGCTGATACCGAAGCTTTCGAATTTAGCTCAATCTACAAGCTGG
ATACCGTCGTTGTTCCGACCAACCGTCCAATGATTCGTAAAGATCTGCCGGACCTGGTCT
ACATGACTGAAGCGGAAAAAATTCAGGCGATCATTGAAGATATCAAAGAACGTACTGCGA
AAGGCCAGCCGGTGCTGGTGGGTACTATCTCCATCGAAAAATCGGAGCTGGTGTCAAACG
AACTGACCAAAGCCGGTATTAAGCACAACGTCCTGAACGCCAAATTCCACGCCAACGAAG
CGGCGATTGTTGCTCAGGCAGGTTATCCGGCTGCGGTGACTATCGCGACCAATATGGCGG
GTCGTGGTACAGATATTGTGCTCGGTGGTAGCTGGCAGGCAGAAGTTGCCGCGCTGGAAA
ATCCGACCGCAGAGCAAATTGAAAAAATTAAAGCCGACTGGCAGGTACGTCACGATGCGG
TACTGGAAGCAGGTGGCCTGCATATCATCGGTACCGAGCGTCACGAATCCCGTCGTATCG
ATAACCAGTTGCGCGGTCGTTCTGGTCGTCAGGGGGATGCTGGTTCTTCCCGTTTCTACC
TGTCGATGGAAGATGCGCTGATGCGTATTTTTGCTTCCGACCGAGTATCCGGCATGATGC
GTAAACTGGGTATGAAGCCAGGCGAAGCCATTGAACACCCGTGGGTGACTAAAGCGATTG
CCAACGCCCAGCGTAAAGTTGAAAGCCGTAACTTCGACATTCGTAAGCAACTGCTGGAAT
ATGATGACGTGGCTAACGATCAGCGTCGCGCCATTTACTCCCAGCGTAACGAACTGTTGG
ATGTCAGCGATGTGAGCGAAACCATTAACAGCATTCGTGAAGATGTGTTCAAAGCGACCA
TTGATGCCTACATTCCACCACAGTCGCTGGAAGAAATGTGGGATATTCCGGGGCTGCAGG
AACGTCTGAAGAACGATTTCGACCTCGATTTGCCAATTGCCGAGTGGCTGGATAAAGAAC
CAGAACTGCATGAAGAGACGCTGCGTGAGCGCATTCTGGCGCAGTCCATCGAAGTGTATC
AGCGTAAAGAAGAAGTGGTTGGTGCTGAGATGATGCGTCACTTCGAGAAAGGCGTCATGC
TGCAAACGCTTGACTCCCTGTGGAAAGAGCACCTGGCAGCGATGGACTATCTGCGTCAGG
GTATCCACCTGCGTGGCTACGCACAGAAAGATCCGAAGCAGGAATACAAACGTGAATCGT
TCTCCATGTTTGCAGCGATGCTGGAGTCGTTGAAATATGAAGTTATCAGTACGCTGAGCA
AAGTTCAGGTACGTATGCCTGAAGAGGTTGAGGAGCTGGAACAACAGCGTCGTATGGAAG
CCGAGCGTTTAGCGCAAATGCAGCAGCTTAGCCATCAGGATGACGACTCTGCAGCCGCAG
CTGCACTGGCGGCGCAAACCGGAGAGCGCAAAGTAGGACGTAACGATCCTTGCCCGTGCG
GTTCTGGTAAAAAATACAAGCAGTGCCATGGCCGCCTGCAATAAAAGCTAACTGTTGAAG
TAAAAGGCGCAGGATTCTGCGCCTTTTTTATAGGTTTAAGACAATGAAAAAGCTGCAAAT
TGCGGTAGGTATTATTCGCAACGAGAACAATGAAATCTTTATAACGCGTCGCGCAGCAGA
TGCGCACATGGCGAATAAACTGGAGTTTCCCGGCGGTAAAATTGAAATGGGTGAAACGCC
GGAACAGGCGGTGGTGCGTGAACTTCAGGAAGAAGTCGGGATTACCCCCCAACATTTTTC
GCTATTTGAAAAACTGGAATATGAATTCCCGGACAGGCATATAACACTGTGGTTTTGGCT
GGTCGAACGCTGGGAAGGGGAGCCGTGGGGTAAAGAAGGGCAACCCGGTGAGTGGATGTC
GCTGGTCGGTCTTAATGCCGATGATTTTCCGCCAGCCAATGAACCGGTAATTGCGAAGCT
TAAACGTCTGTAGGTCAGATAAGGCGTTTTCGCCGCATCCGACATTCGCACACGATGCCT
GATGCGACGCTGGCGCGTCTTATCAGGCCTAAAGGGATTTCTAACTCATTGATAAATTTG
TTTTTGTAGGTCGGATAAGGCGTTCACGCCGCATCCGACATTTGCACAAGATGCCTGATG
CGACGCTGTCCGCGTCTTATCAGGCCTACGTGCGGCATCAGACAAATGTCACTGCTTTGG
TTCTTCGCTCCAGTCATCGCTTTCGGAAAGATCGCCACTGCTGGGGATTCGTTTTTCTTC
AGCAGCCCATTCTCCGAGGTCGATCAGCTGACAACGTTTGGAGCAAAATGGCCGAAACGG
GCTGATTTCACCCCACACCACCGTTTTCCCGCAGGTTGGGCAATTCACCGTAATAGTTTC
TGACATTTTTACTCCTTAGCAACAGGCCAGTTCGAAATCCAGACGTTCCGGTACCTGTCC
GTTTTCAGTGTCCAGCGGCATAAAACGAATGGCAAAACGGCTCTTATGTCCGGAAATTTG
CGGATAAAGCTGTGAATCGAGCGACAGATTCAGGCGCAGCAAGTCGGCATCGCCACCGTT
ATCCTGATAAAAACCATTCAGGCTGGTTTGTTTACGGAAGGGGGCCGACTGGCGAATTAA
ATCCAGCACCATGGTAAGTGCCTGGGTGAGCGGGTTCAGGCTGGCAATCCAGGTTTCTAC
CTGGCTGTCGCGCTGCGCCTGGGGTAGATGCAGCCAAATGTGCAATGTAGGTAAATCAAA
GCTGCAACAGCCGCCTGGGATGCTCAGTCGCTGACGCACCAGAGCAATCAAACGATCTTC
ACGCAGAAATTGCCCGATACGCGGCGCGGAAATTAATACGCTCCCCGCCGCTTTTAACTG
CTGAATTAATGCTTCAATACGGCTCTGGTCCACGCCAGGCACGCCAATCCAGGTCTGGAG
TTTACGTTGCTGCCGGTCAAGTTCTTTCAACAGCTCAGTGCGGACTTCGCCGCGCTCGAA
AACATCCAGTAATTCACTGACATTACGGAAGAAATGCAGCGCGCCAGCGTGGTCAACGAT
GGGTAAATTAACGGTGAGTTGCTGAATCAAAAACTCAATGCGCAGCCATGTACGCATTTT
TTCATTTAGTGGATGTTCAAAAAGGACCTGGGTCTGCATTACGGTTTTTCCTGTGAGACA
AACTGCGACGCAAGCTGCAAATAGTGTGCGTGCAGGCGGGCAACATCCGATGCGATAGCA
TCCGGTGCGCCGTTATTATCAATGACGTCATCTGCCACGGCAAGGCGGGCTTCGCGCGTT
GCCTGAGCAGCAAGGATTTGTTCGACATGCTCGCGAGTTACATCATCGCGCTGCATGGTG
CGCTTAAGTTGCGTTTCTGGGCTGACATCCACCACAAGCACTCGATTCGCTTTTTTATAC
AGTGAGTTTTCTACCAGCAATGGCACAACCCACAGTACATAGGGGGAAGTAGCTTGCTGG
ATCTGGTGTTGCGTCTCTTGCTGAATCAGCGGATGCAGCAGGGCGTTAAGCCAGTTTTTC
TCTTCCGGGTTGGCGAAGATCCGCTCGCGCAAGGCCCGGCGCTGCAATGTTCCATCAGCA
GCAATCATGTTAGCGCCAAAGTGATCAGCAATGGCATGTAGCGCAGGTGCACCTGGTTCA
ACCACCTGACGCGCAATAATATCGGCATCAATGACGTTAATTCCGAGATCAGCAAACGCA
TTGGCAACGGTACTCTTGCCACTGCCAATGCCTCCCGTTAAGGCAACTATATACCTCATA
ATTTATATTCCCGGGAATTCATCATGATTATCAAAACGTTAAAAATGAGTGCACGAAAGC
GAAATTGATGAAACGTTCGCTCACTATTTACCAGGTAAATTTATGGGATTGTAGCGTAAA
AAAAGACAATTTCGCAGTCTTGCGCCGCATTGATTAGTGCGTATGATAGCGTCACTGGAG
TTGCGCTCTTACCCTTATAGCCATTAACCCCAGGAATCCGCACATGCGTATTGAAGAAGA
TCTGAAGTTAGGTTTTAAAGACGTTCTCATCCGCCCTAAACGCTCCACTCTTAAAAGCCG
TTCCGATGTTGAACTGGAACGTCAATTCACCTTCAAACATTCAGGTCAGAGCTGGTCCGG
CGTGCCGATTATCGCCGCAAATATGGACACCGTAGGCACATTTTCTATGGCCTCTGCGCT
GGCTTCTTTTGATATTTTGACTGCTGTGCATAAACACTATTCTGTCGAAGAGTGGCAAGC
GTTTATCAACAATTCTTCCGCTGATGTGCTGAAACATGTGATGGTTTCTACCGGTACGTC
TGATGCGGATTTCGAAAAAACTAAACAGATTCTCGACCTGAACCCGGCATTAAACTTCGT
TTGTATTGACGTGGCGAATGGTTATTCCGAACACTTCGTGCAGTTCGTTGCGAAAGCGCG
TGAAGCGTGGCCGACCAAAACCATTTGTGCTGGTAACGTAGTGACTGGTGAAATGTGTGA
GGAGCTTATCCTCTCAGGTGCCGATATCGTTAAAGTTGGCATTGGCCCAGGTTCTGTTTG
TACAACTCGCGTCAAAACAGGCGTCGGTTATCCGCAACTTTCTGCGGTAATCGAATGTGC
CGATGCTGCGCACGGTCTGGGCGGAATGATCGTCAGCGATGGTGGCTGCACCACGCCGGG
CGATGTGGCGAAAGCCTTTGGCGGCGGTGCCGATTTCGTCATGCTTGGCGGCATGCTGGC
GGGCCACGAAGAGAGCGGCGGTCGCATCGTTGAGGAGAACGGCGAGAAATTTATGCTGTT
CTACGGCATGAGCTCCGAGTCTGCGATGAAACGTCACGTTGGCGGCGTTGCGGAATATCG
CGCAGCAGAAGGTAAAACCGTTAAGCTGCCGCTGCGAGGCCCGGTTGAAAATACCGCGCG
AGATATTTTGGGCGGCCTGCGTTCAGCTTGTACATACGTTGGGGCTTCACGCCTGAAAGA
GCTGACCAAGCGCACCACGTTTATTCGTGTGCAGGAACAAGAAAACCGCATCTTCAACAA
CCTGTAATCTCCCAACGCTGGCGTGGAGCAACACGCCAGCGTTATCCCATCCCACTCATC
GCATCGCCTAAATGGAAAATTGGCAGATACATTGCCACCACCAGCGTACCAATAATTCCT
CCCGTTATGATCAGCAACGCCGGTTCCAGTAAGGCTGCGAGGTTATCCGCCAGCGCCATT
GTGTTTTCCCGATGATGATGGGCGAGGTTGTCTAACATGAGATCCAGAGAGCCGGATGCC
TCTCCTGTTCTCACTAATTGCAAACAGAGCGGGCTAAACTCACCGGTATTTTTTAGCGCC
AGCCAGATGGGTTGACCGTTACTGATATCGTGCTGGATTTGTGTCAGAAGTTGCACCCAG
TACGGGCAGCGCATTGTTTCTCTGACGCTCTCTACGCCCTGTAAAAAAGTAATGCCTGCA
CTTTGTGTCAGCGCCAGAATCGTAAAGATCTGCGTGAGTTTTTGTCCCCGCATCAGTGAA
CCCATAATCGGGATGCGTAACAGCAATTTCTGCCGCACTATAAGCCAGGTCGGTCGGCGC
ATCAGCAACTTATTGGCTATCGCCAGCAGAAAGCCGAACAACACCAGCAGCCAGCTCCAT
TCGCCACTAAAGTCTGCCAGCGTCATGATCCCCTGCGTTAGTGCCGGTAGTGGGGTGTTG
AAGGTCTTATAGATAGCGGCAAACTCCGGCAGAACAAAATGCAGCATTGCCACAACCACC
ATGATTGCCATCGCTAAAATGATGATGGGATAACGTAACGCTGATTTCACTTTGTCGGTC
AACTGACGCTGGGCTTTTTGCTGACGCGCCAGTTCAAAGCAGCATTCATCCAGCTTACCG
GTCAGTTCACCCGTGCGGATCATCGCCTGATAGAGCGGCGGAAATACCTCTGACCAGGGT
AATAAGGCATTGGAAAAAGCAATGCCCTGTTCGAGATCGTGCGCCAGCGATTGCAGCAAC
GCTTGCCATTGCTTACTGGGATGCTGTTCCGCCAGCAGAGCCAGCCCTTCAGAAAGCGTT
AACCCTGCTTTGAGTAGCGTCGCCAGTTGATGAATGACTTCCGCGCTTTTATCTCCTCGC
CACTGCGCAGAATTGATGGCGATTCGCTTCAGGCTTAGTGGGGTAACCATCTGTTGCTGT
AGTGCCATAAGCAGTAAAGTACGGCTCTCTGCCCATAGCATCCCATCTTGCGCATTGCCG
TCGCCGGTTATGCCATGCCAGCGCCAGAGTTGCTTACTCGCCATGCGGCATCCCCAGTAC
GCGGATTAACTCTTCAAAGGTGGTTAAGCCTTGCTCTACGGCCAGGCAGCCGTTTTCAAA
AAGCGTACGCATACCCGCCTGTCGTGCGTGCGTTTCCAGCGATTCAACGTCGGTATTAGC
GGAAATAAGCTGACGAATGACCGGCGTTATGGGCAGAACTTCAAATAAGGCCGTACGACC
ATAAAAACCGTGGTAGCAATGTACACAACCGGGTGCCTGCCAGTGGGGCAGCGGCGATGG
CCATACATTGTCTGGAATGTGGATGGGCTCCCCTTGCTGCCGGCGACAATGTGGGCAAAG
TTTGCGTACCAGACGCTGGGCTATTACCAGCGTAAGCGCCGATGATAGCATCCAGCGGGC
GACCCCCATTTGCTGTAAACGTACCAGCGTTTCGCAGGTGGAATTAGTGTGTAGGGTAGA
CAACACCAGGTGACCAGTTTGCGCCGCTTTAATAGCGATCTCTGCTGTTTCGCCATCGCG
GATCTCTCCGATCATGATGACGTCAGGATCCTGGCGCAATAACGCACGCAAAACGCCCTG
AAAGGTGAGTCCGGCACGCGGATGGATTTGCGTCTGGTTTAGTCCGGCTATGGGGATCTC
AACTGGATCTTCGACGCTACAAATATTAATGTCAGCGGTATTCAGCTTTTGCAGGGCACT
ATAAAGCGTGACCGTTTTGCCGCTGCCGGTAGGGCCAGTTACCAGCACCAGTCCCTGTGG
TTGTTGCAAGGCATGAGCAAAGTCCGCCAGTTGTAACGGCTGCATTCCAAGCGTGTTGAC
ATCCAGTGCCTGACCCACCTGCTGTAACAACCTTAATACCACCTTTTCACCACCCCGACA
TGGTAAGGTCGCAATACGAAATGAGACGGCGTTTCCTGCCAGTTCGACAGTGAATTGCCC
GTCCTGCGGCAGGCGATGTTCCGCAATATCCAGGTTTCCCAGCACTTTTAATCTGGCGGT
TAATGCGACTCCGGCATCCGGTGAAACATCCGGTAAAGGATGCAATACGCCGTCGATACG
CAAGCGGATGCGGTAGGCATTGTCCGCTGGTTCGATATGAATATCAGACGCGCGTTGTTC
CAGCGCAGATTGTAACGTTCGAGTTAGCAACTCTGCTTTGGGCTGATGCTTCTCCTGAAC
AGCTACGGGCAATGTCTGTTGTGTGCGACTGGCGTGACCTTCCATTTGTTGGCGCGTCCA
GCAGGTGATCTCAATACGTTTGGTGGTAGCGAAATGCAATGCGTCCAGTAGCTCATGCGA
AGGTGCATCGACTACCGCAACATGAACCACCTCTTCGCTGGCATCCAGCAAGACTCCATG
ATAACGCAGACACAGGGCAGTGAGCTGTGGAATATTCATTGCCGCTCCTTAGTTGGCGTC
ATCAAAGCGGAAGACATCTTCGCAGGCTTGCTGCAATGCGCTGTCACTTTGAATATTGCA
GTTGCGCGTCCAGCCGGTGACGCCGTTTGCGTTATCCCAACCCGGTGTCATGACGACGCT
TAGCCCATTGAGACTTTCTTGCCCGGTCAGCGACACCACGCCCTTTGCCACACTCATGGC
TGAAACATAGCGGGTGGTGGTAGGCGAGGGAATGCCATTGCTGCCACCGTCGCAGGTATC
TAATCCACCATGTTCCAGCGCGCACAACTCTACGGCGGTACGGTAAGGCACAAAGGTTTG
TAGCATGTCGGTGAGTGCGGCTTTGCGCAGGTAGTTTTGATAAGCGGGAATACCAATGGC
GCTTAAAATGGCAATGATGCCAATAACCACCATCAGTTCGATAAGTGTAAAACCGCGTTG
CTTGTCCATCTGTTTCGCTCCTTGATTTGGTTGGCGCTACTTTGGCAAACGCCATCAGCA
CAGGCGAGGGGCAAAAAACGAAACGGGAAAGCAGATTCCGAGGTTTTTTATTTCGTTGCA
GCGAAAGACAAGAAATTTGCGAGGCGTTACGAAGAAAGTTGGGGAAGGGGAGATTATCCG
CCCGCGATGGAGCGGATAAATCTGTCAACTATTAGCGAAAACGCATTGAAAGGTCGAGTG
CTTGTACGTGTTTAGTTAGCGCACCGACGGAGATAAAGTCCACGCCCGTTTCGGCAAATT
CACGCAGTGTTTTGTCAGTGACGTTGCCAGACACTTCCAGTAGCGCCTTGCCGTTGGTGC
GTTTGACGGCTTCGCGCATCTGTTCTGTTTCGAAGTTATCCAGCATGATGATATCGGCTC
CTGCTTTCAGGGCTTCATCAAGTTCTTCCAGATTCTCTACTTCGACTTCTACTGGCGCAT
CCGGGTGCAGCCAGGACGCTTTTTCGACCGCCTGGCGCACTGAGCCGGAGGCAATAATAT
GGTTTTCTTTGATCAGGAAGGCATCAGAAAGCCCCAGACGGTGATTCGCTCCGCCGCCGC
AAAGTACCGCGTATTTCAGAGCTGAACGCAGGCCGGGTAAGGTTTTGCGCGTATCCAACA
ACTGCGTGTTGGTGCCTTCCAGCAATTCGACATAGTGGCGTACCTTACTGGCAACTCCTG
AAAGGGTTTGCACAAAATTAAGCGCAGTGCGTTCGCCCGTTAACAGCACGCGGGATGGGC
CTTCAAGTTCGAACAAGGATTGATTGGCATTGATGACATCGCCGTCATCCACATGCCAGA
TTATGGTGACATCGTCGCCTGCCAGTTGAATAAACACCTCTTCAACCCAGCGTTTGCCGC
AAAAGACGCCATTCTCGCGGGTGATCACCGTGGCATGAGAGCGAGAATTTTCCGGTAAAA
GTTTTGCCGTAATATCATTGTTGGCATCGACTGTTCCGCCTAAATCTTCCCGCAGCGCCT
GGGCCACCGCGCCGGGGATATCGAGATTAATGCGTTCCAGCAGCTCGTCACGTCGGGTGT
CAGGGTTATAGCGGCGAGGCGGCATGTTAAAACTCCAGATAGCTAACGAATCATAAGGTA
GAAACATGCTACTCTGAACCGGGTATTAGCACCACATATAAGGAGATCCTGCATGTTGTT
AGAACAGGGGTGGCTGGTTGGCGCGCGCCGCGTTCCCTCACCACATTACGATTGCCGCCC
GGATGACGAAACACCCACCCTGCTGGTGGTGCACAATATTAGCCTGCCGCCAGGCGAGTT
TGGCGGTCCGTGGATCGACGCATTATTCACTGGAACTATTGATCCGCAGGCACATCCTTT
CTTTGCTGAGATCGCCCATTTGCGCGTCTCCGCTCACTGTTTGATTCGCCGTGATGGTGA
AATAGTCCAGTATGTTCCTTTCGATAAACGTGCATGGCATGCGGGAGTCTCTCAGTATCA
GGGGCGCGAACGCTGCAATGATTTTTCTATTGGGATTGAGCTTGAAGGCACCGATACGCT
GGCGTATACCGATGCGCAGTATCAACAGCTTGCGGCGGTTACGCGGGCACTGATTGATTG
CTATCCGGATATCGCTAAAAACATGACGGGCCATTGTGATATTGCGCCGGATCGGAAAAC
CGATCCCGGTCCTGCATTTGATTGGGCACGGTTTCGTGTGCTGGTCAGCAAGGAGACAAC
ATGACGCTATTTACAACCTTACTGGTGTTAATTTTCGAGCGCCTGTTTAAGTTGGGCGAG
CACTGGCAGCTTGATCATCGTCTTGAAGCGTTCTTTCGGCGGGTGAAACATTTTTCTCTC
GGGCGCACGTTAGGCATGACCATTATTGCGATGGGCGTGACTTTTTTACTGTTACGCGCA
TTGCAGGGAGTATTGTTCAACGTTCCCACGCTACTGGTGTGGCTGCTGATTGGTTTGCTG
TGTATTGGCGCAGGTAAAGTTCGTCTTCATTATCATGCTTATCTGACAGCTGCTTCACGT
AATGATAGCCATGCCCGTGCCACGATGGCTGGCGAACTCACCATGATTCACGGCGTCCCG
GCAGGCTGCGACGAACGTGAGTATTTGCGTGAGCTGCAAAATGCATTGCTGTGGATTAAC
TTTCGTTTTTATCTTGCACCGCTGTTCTGGCTGATTGTGGGGGGAACCTGGGGACCCGTT
ACGCTGATGGGGTATGCGTTTTTGCGTGCATGGCAATACTGGCTGGCGCGATATCAGACG
CCGCATCATCGTTTACAGTCCGGCATTGATGCCGTGCTTCATGTACTGGATTGGGTGCCG
GTTCGTCTTGCGGGTGTGGTATATGCCTTGATCGGTCATGGTGAGAAAGCGTTACCGGCC
TGGTTTGCTTCGCTGGGTGATTTCCATACTTCGCAGTATCAGGTGTTAACGCGTCTGGCG
CAGTTCTCTCTGGCGCGTGAACCGCATGTCGATAAGGTGGAGACGCCGAAGGCAGCGGTT
TCAATGGCGAAGAAAACCTCGTTCGTGGTCGTGGTGGTGATTGCACTACTGACGATTTAC
GGGGCGTTGGTGTAAAGATTATTGCCCTCACCCTGTACGGGTGAGGGCGTAGAGAGATTA
ATGCGCTTTTACGGCTTTGGCGGTTTTCTCTTTAAACAGATAGCCGATACCTAACACGAT
CAGCCATACCGGGATCAGGTATACCGAAATCGCCATTCCTGGGGTCATCAGCATAATCAC
CAGTACCGCCGCCATAAACAGCAGGCAGATCCAGTTACCCAGCGGATAAAGCAGAGCAGG
GAAGCGAGTTACCACGCCTTGTTCCTGCTTGGCGCGACGGAATTTCATATGCGCCAGGCT
AATCATCGCCCAGTTGATTACCAGTGCAGATACCACCAGCGCCATTAACAGTCCGAAAGC
GGACTCTGGGGCAAGGTAGTTAATCAGTACGCACAACGCCGTTACCAGTGCAGACACCAG
AATGGTATTTACTGGTACACCACGTTTATCGACAGACGCCAGCGCTTTTGGCGCATTACC
CTGTTGTGCCAGACCAAACAGCATACGGCTGTTGCAATATACGCAGCTGTTGTACACGGA
GAGCGCCGCAGTCAGTACCACGATGTTCAGCGCATTCGCCACAAAGGTATCGCCTAACTC
GTGGAAGATCAGCACAAACGGACTGGTATCGGCGGTAACGCGGGTCCACGGCATCAGTGA
GAGCAGAACGGCTAACGAACCAATATAGAAAATCAGGATGCGGTAGATAACCTGGTTAGT
TGCTTTCGGTATACTTTGCTCCGGGTTATCAGCTTCTGCTGCGGTGATCCCCACCAGTTC
CAGACCACCGAACGAGAACATGATAATCGCCATCATCATCACCAGCCCGGTGAAGCCGTG
CGGCAGGAAACCACCCTGATCCCACAGGTTGCTAACGGTCGCCTGCGGGCCGCCGTTGCC
ACTGAATAGCAGCCAGCCGCCGAAGATGATCATCGCTACCACCGCGATAACTTTGATAAT
GGCAAACCAGAACTCCATCTCGCCAAACACTTTAACGTTGGTCAGGTTGATGGCGTTAAT
CACCACAAAGAATACGGCGGCAGAAACCCAGGTGGGGATTTCCGGATACCAGAACTGAAT
GTATTTACCCACGGCAGTCAGCTCAGCCATGGCAACTAAAACGTACAGTACCCAGTAGTT
CCAGCCAGAGGCGAAACCGGCAAAACTGCCCCAGTATTTATAAGCAAAGTGGCTAAAGGA
GCCTGCGACAGGTTCTTCGACCACCATTTCACCCAGCTGACGCATGATCAGAAAGGCGAT
AAAACCAGCAATGGCGTAACCCAGGATAATCCCTGGCCCTGCGGACTGTATTACGGAGGC
GCTACCCAGGAATAACCCGGTCCCTATCGCGCCACCCAGCGCGATAAGCTGAATATGGCG
GTTTTTAAGGCCGCGCTTTAGCTGCTCGCCGTGCTGTTGACCTTCCATCATGAAACCTCG
TGCGGTGGTTGTTTTTTTGATCTACGCAGTGATGCGTGTGTAAGTTTGCAATTCCGTTTG
TTGTATTAATTTGTTTACATCAAAGAAGTTTGAATTGTTACAAAAAGACTTCCGTCAGAT
CAAGAATAATGGTATGCGGCAGCGAATGCACCCGCTTTATGCATGGTTGAAGATGAGTTG
CTTAAAAAGAAACCGTTTGTAAAGCTCAGCCTCAACCCCTCTCAATATGTAGAATGAATT
TAAATTCGTTTTAATTGAATTAAAAATCACAAAATTGGTAAGTGAATCGGTTCAATTCGG
ATTTTTATAGTTTAATAATCGTTAAAAAACTCCTTTCCTACGTAAAGTCTACATTTGTGC
ATAGTTACAACTTTGAAACGTTATATATGTCAAGTTGTTAAAATGTGCACAGTTTCATGA
TTTCAATCAAAACCTGTATGGACATAAGGTGAATACTTTGTTACTTTAGCGTCACAGACA
TGAAATTGGTAAGACCAATTGACTTCGGCAAGTGGCTTAAGACAGGAACTCATGGCCTAC
AGCAAAATCCGCCAACCAAAACTCTCCGATGTGATTGAGCAGCAACTGGAGTTTTTGATC
CTCGAAGGCACTCTCCGCCCGGGCGAAAAACTCCCACCGGAACGCGAACTGGCAAAACAG
TTTGACGTCTCCCGTCCCTCCTTGCGTGAGGCGATTCAACGTCTCGAAGCGAAGGGCTTG
TTGCTTCGTCGCCAGGGTGGCGGCACTTTTGTCCAGAGCAGCCTATGGCAAAGCTTCAGC
GATCCGCTGGTGGAGCTGCTCTCCGACCATCCTGAGTCACAGTATGACTTGCTCGAAACA
CGACACGCCCTGGAAGGTATCGCCGCTTATTACGCCGCGCTGCGTAGTACCGATGAAGAC
AAGGAACGCATCCGTGAACTCCACCACGCCATAGAGCTGGCGCAGCAGTCTGGCGATCTG
GACGCGGAATCAAACGCCGTACTCCAGTATCAGATTGCCGTCACCGAAGCGGCCCACAAT
GTGGTTCTGCTTCATCTGCTAAGGTGTATGGAGCCGATGTTGGCCCAGAATGTCCGCCAG
AACTTCGAATTGCTCTATTCGCGTCGCGAGATGCTGCCGCTGGTGAGTAGTCACCGCACC
CGCATATTTGAAGCGATTATGGCCGGTAAGCCGGAAGAAGCGCGCGAAGCATCGCATCGC
CATCTGGCCTTTATCGAAGAAATTTTGCTCGACAGAAGTCGTGAAGAGAGCCGCCGTGAG
CGTTCTCTGCGTCGTCTGGAGCAACGAAAGAATTAGTGATTTTTCTGGTAAAAATTATCC
AGAAGATGTTGTAAATCAAGCGCATATAAAAGCGCGGCAACTAAACGTAGAACCTGTCTT
ATTGAGCTTTCCGGCGAGAGTTCAATGGGACAGGTTCCAGAAAACTCAACGTTATTAGAT
AGATAAGGAATAACCCATGTCAGAACGTTTCCCAAATGACGTGGATCCGATCGAAACTCG
CGACTGGCTCCAGGCGATCGAATCGGTCATCCGTGAAGAAGGTGTTGAGCGTGCTCAGTA
TCTGATCGACCAACTGCTTGCTGAAGCCCGCAAAGGCGGTGTAAACGTAGCCGCAGGCAC
AGGTATCAGCAACTACATCAACACCATCCCCGTTGAAGAACAACCGGAGTATCCGGGTAA
TCTGGAACTGGAACGCCGTATTCGTTCAGCTATCCGCTGGAACGCCATCATGACGGTGCT
GCGTGCGTCGAAAAAAGACCTCGAACTGGGCGGCCATATGGCGTCCTTCCAGTCTTCCGC
AACCATTTATGATGTGTGCTTTAACCACTTCTTCCGTGCACGCAACGAGCAGGATGGCGG
CGACCTGGTTTACTTCCAGGGCCACATCTCCCCGGGCGTGTACGCTCGTGCTTTCCTGGA
AGGTCGTCTGACTCAGGAGCAGCTGGATAACTTCCGTCAGGAAGTTCACGGCAATGGCCT
CTCTTCCTATCCGCACCCGAAACTGATGCCGGAATTCTGGCAGTTCCCGACCGTATCTAT
GGGTCTGGGTCCGATTGGTGCTATTTACCAGGCTAAATTCCTGAAATATCTGGAACACCG
TGGCCTGAAAGATACCTCTAAACAAACCGTTTACGCGTTCCTCGGTGACGGTGAAATGGA
CGAACCGGAATCCAAAGGTGCGATCACCATCGCTACCCGTGAAAAACTGGATAACCTGGT
CTTCGTTATCAACTGTAACCTGCAGCGTCTTGACGGCCCGGTCACCGGTAACGGCAAGAT
CATCAACGAACTGGAAGGCATCTTCGAAGGTGCTGGCTGGAACGTGATCAAAGTGATGTG
GGGTAGCCGTTGGGATGAACTGCTGCGTAAGGATACCAGCGGTAAACTGATCCAGCTGAT
GAACGAAACCGTTGACGGCGACTACCAGACCTTCAAATCGAAAGATGGTGCGTACGTTCG
TGAACACTTCTTCGGTAAATATCCTGAAACCGCAGCACTGGTTGCAGACTGGACTGACGA
GCAGATCTGGGCACTGAACCGTGGTGGTCACGATCCGAAGAAAATCTACGCTGCATTCAA
GAAAGCGCAGGAAACCAAAGGCAAAGCGACAGTAATCCTTGCTCATACCATTAAAGGTTA
CGGCATGGGCGACGCGGCTGAAGGTAAAAACATCGCGCACCAGGTTAAGAAAATGAACAT
GGACGGTGTGCGTCATATCCGCGACCGTTTCAATGTGCCGGTGTCTGATGCAGATATCGA
AAAACTGCCGTACATCACCTTCCCGGAAGGTTCTGAAGAGCATACCTATCTGCACGCTCA
GCGTCAGAAACTGCACGGTTATCTGCCAAGCCGTCAGCCGAACTTCACCGAGAAGCTTGA
GCTGCCGAGCCTGCAAGACTTCGGCGCGCTGTTGGAAGAGCAGAGCAAAGAGATCTCTAC
CACTATCGCTTTCGTTCGTGCTCTGAACGTGATGCTGAAGAACAAGTCGATCAAAGATCG
TCTGGTACCGATCATCGCCGACGAAGCGCGTACTTTCGGTATGGAAGGTCTGTTCCGTCA
GATTGGTATTTACAGCCCGAACGGTCAGCAGTACACCCCGCAGGACCGCGAGCAGGTTGC
TTACTATAAAGAAGACGAGAAAGGTCAGATTCTGCAGGAAGGGATCAACGAGCTGGGCGC
AGGTTGTTCCTGGCTGGCAGCGGCGACCTCTTACAGCACCAACAATCTGCCGATGATCCC
GTTCTACATCTATTACTCGATGTTCGGCTTCCAGCGTATTGGCGATCTGTGCTGGGCGGC
TGGCGACCAGCAAGCGCGTGGCTTCCTGATCGGCGGTACTTCCGGTCGTACCACCCTGAA
CGGCGAAGGTCTGCAGCACGAAGATGGTCACAGCCACATTCAGTCGCTGACTATCCCGAA
CTGTATCTCTTACGACCCGGCTTACGCTTACGAAGTTGCTGTCATCATGCATGACGGTCT
GGAGCGTATGTACGGTGAAAAACAAGAGAACGTTTACTACTACATCACTACGCTGAACGA
AAACTACCACATGCCGGCAATGCCGGAAGGTGCTGAGGAAGGTATCCGTAAAGGTATCTA
CAAACTCGAAACTATTGAAGGTAGCAAAGGTAAAGTTCAGCTGCTCGGCTCCGGTTCTAT
CCTGCGTCACGTCCGTGAAGCAGCTGAGATCCTGGCGAAAGATTACGGCGTAGGTTCTGA
CGTTTATAGCGTGACCTCCTTCACCGAGCTGGCGCGTGATGGTCAGGATTGTGAACGCTG
GAACATGCTGCACCCGCTGGAAACTCCGCGCGTTCCGTATATCGCTCAGGTGATGAACGA
CGCTCCGGCAGTGGCATCTACCGACTATATGAAACTGTTCGCTGAGCAGGTCCGTACTTA
CGTACCGGCTGACGACTACCGCGTACTGGGTACTGATGGCTTCGGTCGTTCCGACAGCCG
TGAGAACCTGCGTCACCACTTCGAAGTTGATGCTTCTTATGTCGTGGTTGCGGCGCTGGG
CGAACTGGCTAAACGTGGCGAAATCGATAAGAAAGTGGTTGCTGACGCAATCGCCAAATT
CAACATCGATGCAGATAAAGTTAACCCGCGTCTGGCGTAAGAGGTAAAAGAATAATGGCT
ATCGAAATCAAAGTACCGGACATCGGGGCTGATGAAGTTGAAATCACCGAGATCCTGGTC
AAAGTGGGCGACAAAGTTGAAGCCGAACAGTCGCTGATCACCGTAGAAGGCGACAAAGCC
TCTATGGAAGTTCCGTCTCCGCAGGCGGGTATCGTTAAAGAGATCAAAGTCTCTGTTGGC
GATAAAACCCAGACCGGCGCACTGATTATGATTTTCGATTCCGCCGACGGTGCAGCAGAC
GCTGCACCTGCTCAGGCAGAAGAGAAGAAAGAAGCAGCTCCGGCAGCAGCACCAGCGGCT
GCGGCGGCAAAAGACGTTAACGTTCCGGATATCGGCAGCGACGAAGTTGAAGTGACCGAA
ATCCTGGTGAAAGTTGGCGATAAAGTTGAAGCTGAACAGTCGCTGATCACCGTAGAAGGC
GACAAGGCTTCTATGGAAGTTCCGGCTCCGTTTGCTGGCACCGTGAAAGAGATCAAAGTG
AACGTGGGTGACAAAGTGTCTACCGGCTCGCTGATTATGGTCTTCGAAGTCGCGGGTGAA
GCAGGCGCGGCAGCTCCGGCCGCTAAACAGGAAGCAGCTCCGGCAGCGGCCCCTGCACCA
GCGGCTGGCGTGAAAGAAGTTAACGTTCCGGATATCGGCGGTGACGAAGTTGAAGTGACT
GAAGTGATGGTGAAAGTGGGCGACAAAGTTGCCGCTGAACAGTCACTGATCACCGTAGAA
GGCGACAAAGCTTCTATGGAAGTTCCGGCGCCGTTTGCAGGCGTCGTGAAGGAACTGAAA
GTCAACGTTGGCGATAAAGTGAAAACTGGCTCGCTGATTATGATCTTCGAAGTTGAAGGC
GCAGCGCCTGCGGCAGCTCCTGCGAAACAGGAAGCGGCAGCGCCGGCACCGGCAGCAAAA
GCTGAAGCCCCGGCAGCAGCACCAGCTGCGAAAGCGGAAGGCAAATCTGAATTTGCTGAA
AACGACGCTTATGTTCACGCGACTCCGCTGATCCGCCGTCTGGCACGCGAGTTTGGTGTT
AACCTTGCGAAAGTGAAGGGCACTGGCCGTAAAGGTCGTATCCTGCGCGAAGACGTTCAG
GCTTACGTGAAAGAAGCTATCAAACGTGCAGAAGCAGCTCCGGCAGCGACTGGCGGTGGT
ATCCCTGGCATGCTGCCGTGGCCGAAGGTGGACTTCAGCAAGTTTGGTGAAATCGAAGAA
GTGGAACTGGGCCGCATCCAGAAAATCTCTGGTGCGAACCTGAGCCGTAACTGGGTAATG
ATCCCGCATGTTACTCACTTCGACAAAACCGATATCACCGAGTTGGAAGCGTTCCGTAAA
CAGCAGAACGAAGAAGCGGCGAAACGTAAGCTGGATGTGAAGATCACCCCGGTTGTCTTC
ATCATGAAAGCCGTTGCTGCAGCTCTTGAGCAGATGCCTCGCTTCAATAGTTCGCTGTCG
GAAGACGGTCAGCGTCTGACCCTGAAGAAATACATCAACATCGGTGTGGCGGTGGATACC
CCGAACGGTCTGGTTGTTCCGGTATTCAAAGACGTCAACAAGAAAGGCATCATCGAGCTG
TCTCGCGAGCTGATGACTATTTCTAAGAAAGCGCGTGACGGTAAGCTGACTGCGGGCGAA
ATGCAGGGCGGTTGCTTCACCATCTCCAGCATCGGCGGCCTGGGTACTACCCACTTCGCG
CCGATTGTGAACGCGCCGGAAGTGGCTATCCTCGGCGTTTCCAAGTCCGCGATGGAGCCG
GTGTGGAATGGTAAAGAGTTCGTGCCGCGTCTGATGCTGCCGATTTCTCTCTCCTTCGAC
CACCGCGTGATCGACGGTGCTGATGGTGCCCGTTTCATTACCATCATTAACAACACGCTG
TCTGACATTCGCCGTCTGGTGATGTAAGTAAAAGAGCCGGCCCAACGGCCGGCTTTTTTC
TGGTAATCTCATGAATGTATTGAGGTTATTAGCGAATAGACAAATCGGTTGCCGTTTGTT
GTTTAAAAATTGTTAACAATTTTGTAAAATACCGACGGATAGAACGACCCGGTGGTGGTT
AGGGTATTACTTCACATACCCTATGGATTTCTGGGTGCAGCAAGGTAGCAAGCGCCAGAA
TCCCCAGGAGCTTACATAAGTAAGTGACTGGGGTGAGGGCGTGAAGCTAACGCCGCTGCG
GCCTGAAAGACGACGGGTATGACCGCCGGAGATAAATATATAGAGGTCATGATGAGTACT
GAAATCAAAACTCAGGTCGTGGTACTTGGGGCAGGCCCCGCAGGTTACTCCGCTGCCTTC
CGTTGCGCTGATTTAGGTCTGGAAACCGTAATCGTAGAACGTTACAACACCCTTGGCGGT
GTTTGCCTGAACGTCGGCTGTATCCCTTCTAAAGCACTGCTGCACGTAGCAAAAGTTATC
GAAGAAGCCAAAGCGCTGGCTGAACACGGTATCGTCTTCGGCGAACCGAAAACCGATATC
GACAAGATTCGTACCTGGAAAGAGAAAGTGATCAATCAGCTGACCGGTGGTCTGGCTGGT
ATGGCGAAAGGCCGCAAAGTCAAAGTGGTCAACGGTCTGGGTAAATTCACCGGGGCTAAC
ACCCTGGAAGTTGAAGGTGAGAACGGCAAAACCGTGATCAACTTCGACAACGCGATCATT
GCAGCGGGTTCTCGCCCGATCCAACTGCCGTTTATTCCGCATGAAGATCCGCGTATCTGG
GACTCCACTGACGCGCTGGAACTGAAAGAAGTACCAGAACGCCTGCTGGTAATGGGTGGC
GGTATCATCGGTCTGGAAATGGGCACCGTTTACCACGCGCTGGGTTCACAGATTGACGTG
GTTGAAATGTTCGACCAGGTTATCCCGGCAGCTGACAAAGACATCGTTAAAGTCTTCACC
AAGCGTATCAGCAAGAAATTCAACCTGATGCTGGAAACCAAAGTTACCGCCGTTGAAGCG
AAAGAAGACGGCATTTATGTGACGATGGAAGGCAAAAAAGCACCCGCTGAACCGCAGCGT
TACGACGCCGTGCTGGTAGCGATTGGTCGTGTGCCGAACGGTAAAAACCTCGACGCAGGC
AAAGCAGGCGTGGAAGTTGACGACCGTGGTTTCATCCGCGTTGACAAACAGCTGCGTACC
AACGTACCGCACATCTTTGCTATCGGCGATATCGTCGGTCAACCGATGCTGGCACACAAA
GGTGTTCACGAAGGTCACGTTGCCGCTGAAGTTATCGCCGGTAAGAAACACTACTTCGAT
CCGAAAGTTATCCCGTCCATCGCCTATACCGAACCAGAAGTTGCATGGGTGGGTCTGACT
GAGAAAGAAGCGAAAGAGAAAGGCATCAGCTATGAAACCGCCACCTTCCCGTGGGCTGCT
TCTGGTCGTGCTATCGCTTCCGACTGCGCAGACGGTATGACCAAGCTGATTTTCGACAAA
GAATCTCACCGTGTGATCGGTGGTGCGATTGTCGGTACTAACGGCGGCGAGCTGCTGGGT
GAAATCGGCCTGGCAATCGAAATGGGTTGTGATGCTGAAGACATCGCACTGACCATCCAC
GCGCACCCGACTCTGCACGAGTCTGTGGGCCTGGCGGCAGAAGTGTTCGAAGGTAGCATT
ACCGACCTGCCGAACCCGAAAGCGAAGAAGAAGTAATTTTTCGTTTGCCGGAACATCCGG
CAATTAAAAAAGCGGCTAACCACGCCGCTTTTTTTACGTCTGCAATTTACCTTTCCAGTC
TTCTTGCTCCACGTTCAGAGAGACGTTCGCATACTGCTGACCGTTGCTCGTTATTCAGCC
TGACAGTATGGTTACTGTCGTTTAGACGTTGTGGGCGGCTCTCCTGAACTTTCTCCCGAA
AAACCTGACGTTGTTCAGGTGATGCCGATTGAACACGCTGGCGGGCGTTATCACGTTGCT
GTTGATTCAGTGGGCGCTGCTGTACTTTTTCCTTAAACACCTGGCGCTGCTCTGGTGATG
CGGACTGAATACGCTCACGCGCTGCGTCTCTTCGCTGCTGGTTCTGCGGGTTAGTCTGCA
TTTTCTCGCGAACCGCCTGGCGCTGCTCAGGCGAGGCGGACTGAATGCGCTCACGCGCTG
CCTCTCTTCGCTGCTGGATCTTCGGGTTAGTCTGCATTCTCTCGCGAACTGCCTGGCGCT
GCTCAGGCGAGGCGGACTGATAACGCTGACGAGCGGCGTCCTTTTGTTGCTGGGTCAGTG
GTTGGCGACGGCTGAAGTCGTGGAAGTCGTCATAGCTCCCATAGTGTTCAGCTTCATTAA
ACCGCTGTGCCGCTGCCTGACGTTGGGTATCTCGTGTAATGACTGGTGCGGCGTGTGTTC
GTTGCTGAAACTGATTTGCTGCCGCCTGACGCTGGCTGTCGCGCGTTGGGGCAGGTAATT
GCGTGGCGCTCATTCCGCCGTTGACATCGGTTTGATGAAACCGCTTTGCCATATCCTGAT
CATGATAGGGCACACCATTACGGTAGTTTGGATTGTGCCGCCATGCCATATTCTTATCAG
TAAGATGCTCACCGGTGATACGGTTGAAATTGTTGACGTCGATATTGATGTTGTCGCCGT
TGTGTTGCCAGCCATTACCGTCACGATGACCGCCATCGTGGTGATGATAATCATCATTGT
CATGATGATGATGGTCATGATCGTCGTCGTCCCAGTCGATGCTGCTGAATAGTGCGTACG
TGGTAGCAACGCCCATGCTATAGCCGAATCCGCGTACAAAGCTGTCAACAAACGGTTCTC
CGGCTGGTGGTGGCAGATAAACCGGCGGATACGCAGTATTGGCCCAGTTCCCGTAAACCA
CGGTTGGGTTGTAGTTGGGAATATAGACCACATCAGGATTGGCGGGCTCAATGGAAATGA
CGGTTGTTGCCGGCTCTGTAATGACGGGGTTGGCAGTTAAAACTGTATTGGATGGTATGA
CGGGTGCCGTGACTGTCTGTTTTACCGGTACAGCTTTCTTCGTTGTGGTAATAACTTTCT
GTTCGGTTGATGACTTCAGCGAGCCGGTTTGTTGCGCCAGTTGCCGCAATCGCTGTACCG
AGTCCATCACGTCCTGCGGCTGGGCCAGAAAAGCATCGCCCAGGTTTTGCACCCATTGCG
GGTTTTCGCCCATCAATGCCATCAATTGTGGAAAGGCCACCAGTGATTTAACGCTGGCGT
CCCACGGCTGGTCAGATACCGCCTGAATAGCAGCATCGCCTTGTTTAAGTGGATTATCGT
GCGACCATTGCACTGCTTGAGCAACGTTTGTCGGATAGGTTGATGCCATCAGCACCTGCG
AAAGTAGGGCGTCGGGATACAGCGCGACGGGCGCGACCCATTGATCTATTTGTGCAGTGC
TGAATGCGGATTTGACGACGGCGGGTGTTACGGGAGGTGCGGAAACCGTTGCAGGAAACG
TAACCGCGGCAGCGTCAGACACAGCCAGTTGTGTCGATTGCGGTTCCACAGGCGCTTCCA
CTGTGCGGCTTTTTATATATAGCCCGGTAGAGGCGGCACAAAGCCCGGCACTGCAAATTA
GCGCCAGCACATGGGGTTTAAACGGCAAAGTCATTTTCATAATTCGGATCTCAAGGAAAT
CGCAATGGTCGGCGAACTGCCACCCGCAGGTGCTGTGAATCCGAGTATAAAGAGGCGGTA
GTTTAAATTTTGACTAATCTTGGGATTCGTTGAGAAAGGTGATTATCACCATGCGAATTA
ACGAAGTTTTTACGGAGGGAAACAATCTCTAGACCATCCTTAACGATTCAGCCACTTTTT
TATGTTGCTTTTTTGTAAACAGATTAACACCTCGTCAAAATCCTGCTATTCTGCCCGTTG
CGGTACTGGGCATTTACCCTACAAACTGCTGTCTCACAGGAGCGTGAAGAGAATCGCCTG
CCGCACTATGACAATGAGAGCGAGGAGAACCGTCGTGCTAGAAGAATACCGTAAGCACGT
AGCTGAGCGTGCCGCTGAGGGGATTGCGCCCAAACCCCTGGATGCAAACCAAATGGCCGC
ACTTGTAGAGCTGCTGAAAAACCCGCCCGCGGGCGAAGAAGAATTCCTGTTAGATCTGTT
AACCAACCGTGTTCCCCCAGGCGTCGATGAAGCCGCCTATGTCAAAGCAGGCTTCCTGGC
TGCTATCGCGAAAGGCGAAGCCAAATCCCCTCTGCTGACTCCGGAAAAAGCCATCGAACT
GCTGGGCACCATGCAGGGTGGTTACAACATTCATCCGCTGATCGACGCGCTGGATGATGC
CAAACTGGCACCTATTGCTGCCAAAGCACTTTCTCACACGCTGCTGATGTTCGATAACTT
CTATGACGTAGAAGAGAAAGCGAAAGCAGGCAACGAATATGCGAAGCAGGTTATGCAGTC
CTGGGCGGATGCCGAATGGTTCCTGAATCGCCCGGCGCTGGCTGAAAAACTGACCGTTAC
TGTCTTCAAAGTCACTGGCGAAACTAACACCGATGACCTTTCTCCGGCACCGGATGCGTG
GTCACGCCCGGATATCCCACTGCACGCGCTGGCGATGCTGAAAAACGCCCGTGAAGGTAT
TGAGCCAGACCAGCCTGGTGTTGTTGGTCCGATCAAGCAAATCGAAGCTCTGCAACAGAA
AGGTTTCCCGCTGGCGTACGTCGGTGACGTTGTGGGTACGGGTTCTTCGCGTAAATCCGC
CACTAACTCCGTTCTGTGGTTTATGGGCGATGATATTCCACATGTGCCGAACAAACGCGG
CGGTGGTTTGTGCCTCGGCGGTAAAATTGCACCCATCTTCTTTAACACGATGGAAGACGC
GGGTGCACTGCCAATCGAAGTCGACGTCTCTAACCTGAACATGGGCGACGTGATTGACGT
TTACCCGTACAAAGGTGAAGTGCGTAACCACGAAACCGGCGAACTGCTGGCGACCTTCGA
ACTGAAAACCGACGTGCTGATTGATGAAGTGCGTGCTGGTGGCCGTATTCCGCTGATTAT
CGGGCGTGGCCTGACCACCAAAGCGCGTGAAGCACTTGGTCTGCCGCACAGTGATGTGTT
CCGTCAGGCGAAAGATGTCGCTGAGAGCGATCGCGGCTTCTCGCTGGCGCAAAAAATGGT
AGGCCGTGCCTGTGGCGTGAAAGGCATTCGTCCGGGCGCGTACTGTGAACCGAAAATGAC
TTCTGTAGGTTCCCAGGACACCACCGGCCCGATGACCCGTGATGAACTGAAAGACCTGGC
GTGCCTGGGCTTCTCGGCTGACCTGGTGATGCAGTCTTTCTGCCACACCGCGGCGTATCC
GAAGCCAGTTGACGTGAACACGCACCACACGCTGCCGGACTTCATTATGAACCGTGGCGG
TGTGTCGCTGCGTCCGGGTGACGGCGTCATTCACTCCTGGCTGAACCGTATGCTGCTGCC
GGATACCGTCGGTACCGGTGGTGACTCCCATACCCGTTTCCCGATCGGTATCTCTTTCCC
GGCGGGTTCTGGTCTGGTGGCGTTTGCTGCCGCAACTGGCGTAATGCCGCTTGATATGCC
GGAATCCGTTCTGGTGCGCTTCAAAGGCAAAATGCAGCCGGGCATCACCCTGCGCGATCT
GGTACACGCTATTCCGCTGTATGCGATCAAACAAGGTCTGCTGACCGTTGAGAAGAAAGG
CAAGAAAAACATCTTCTCTGGCCGCATCCTGGAAATTGAAGGTCTGCCGGATCTGAAAGT
TGAGCAGGCCTTTGAGCTAACCGATGCGTCCGCCGAGCGTTCTGCCGCTGGTTGTACCAT
CAAGCTGAACAAAGAACCGATCATCGAATACCTGAACTCTAACATCGTCCTGCTGAAGTG
GATGATCGCGGAAGGTTACGGCGATCGTCGTACCCTGGAACGTCGTATTCAGGGCATGGA
AAAATGGCTGGCGAATCCTGAGCTGCTGGAAGCCGATGCAGATGCGGAATACGCGGCAGT
GATCGACATCGATCTGGCGGATATTAAAGAGCCAATCCTGTGTGCTCCGAACGACCCGGA
TGACGCGCGTCCGCTGTCTGCGGTACAGGGTGAGAAGATCGACGAAGTGTTTATCGGTTC
CTGCATGACCAACATCGGTCACTTCCGTGCTGCGGGTAAACTGCTGGATGCGCATAAAGG
TCAGTTGCCGACCCGCCTGTGGGTGGCACCGCCAACCCGTATGGACGCCGCACAGTTGAC
CGAAGAAGGCTACTACAGCGTCTTCGGTAAGAGTGGTGCGCGTATCGAGATCCCTGGCTG
TTCCCTGTGTATGGGTAACCAGGCGCGTGTGGCGGACGGTGCAACGGTGGTTTCCACCTC
TACCCGTAACTTCCCGAACCGTCTGGGTACTGGCGCGAATGTCTTCCTGGCTTCTGCGGA
ACTGGCGGCTGTTGCGGCGCTGATTGGCAAACTGCCGACGCCGGAAGAGTACCAGACCTA
CGTGGCGCAGGTAGATAAAACAGCCGTTGATACTTACCGTTATCTGAACTTCAACCAGCT
TTCTCAGTACACCGAGAAAGCCGATGGGGTGATTTTCCAGACTGCGGTTTAAAAAGTCAG
CGCACGCGCTGCGCATAAACGACACAATGCCCGGTGAATGAGATTCCCGGGCATTTTTTT
ATTTCTAAACCATCGCCGTTCCGCTGTTTTTCTCCGGTAAGGCTGCGATAATTACATCAA
TGGCGCAATGCGATTTCGGTGCATTGCCGGGAGCAGAGGAACACACTATGGATTACGAAT
TTCTGCGCGATATTACCGGAGTGGTAAAGGTGCGTATGTCCATGGGGCATGAAGTGGTCG
GGCACTGGTTTAATGAAGAGGTGAAAGAAAACCTGGCCTTGCTTGATGAAGTGGAACAAG
CAGCGCACGCACTGAAAGGTAGCGAACGGTCCTGGCAACGGGCAGGGCATGAATACACCC
TGTGGATGGACGGTGAAGAGGTGATGGTTCGCGCCAATCAACTGGAATTCGCTGGCGATG
AAATGGAAGAGGGGATGAACTACTACGACGAAGAAAGCCTGTCGCTATGCGGCGTTGAGG
ATTTTCTGCAGGTCGTGGCGGCTTACCGCAATTTCGTGCAGCAGAAGTAAATAAATCTGG
CGGAGCCTGGGAGCTCCGCCAGAGCCGTTAAACAGCTGGCATATTGCGCCCGTAATAAAT
CTCGCGCATTTCTTTCCACAGCGCAGCGGTAATTTCCTGGCGCTCGCTGTCGGTTAAGTC
TTCCGGTTTGGTGTGGAACATGTAGTGCTTAAGGTCGAACTCTTTAAGCAACATCTTGGT
ATGGAAGATATTTTCCTGATAGACGTTCACATCCACCATGTCATACAGCGCCTTCATATC
GTCAGACATAAAGTTCTGAATCGAATTAATCTCATGGTCGATAAAGTGCTTCATACCGTT
AATGTCGCGGGTAAAACCGCGCACGCGATAATCAATGGTTACGATATCGGACTCAAGCTG
GTGGATCAGGTAATTCAGCGCCTTCAGCGGAGAAATCACGCCGCAGGTAGAGACTTCAAT
ATCGGCGCGGAAGGTACATAAACCGCCTTCAGGATGACTTTCCGGGTAGGTATGTACGCA
AATATGACTTTTATCAAGATGGGCAACGACCGTTTCTGGCAGTGGGCCGGGGTGTTCTGT
TTTGTCGATGAGTTTCGGGTCAACCGGTTCTTCACTCACCAGAATAGTGACGCTGGCACC
CTGTGGTTCGTAATCCTGGCGGGCGATGTTAAGAATATTAGCCCCGATAATGGAACAGGT
TTCTGACAGGATTTCGGTCAGACGGTTGGCATTATAGAGTTCATCGATATAAGCAATATA
ACCGTCGCGCTCTTCGGCAGTTTTGGCGTAGCAGATATCGTAAATACAAAAACTCAGACT
TTTGGTCAGATTATTAAAGCCATGCAGTTTCAGTTTTTTCAATTTCTTATCTTCTCCTTA
GGACGGCTGTGAAGCCAGTGCGTCTTGCAGATACTGAGGTAAGGCAAAAGCTGCCGTATG
GATTGCCGGATTGTAATAACGGCATTTCAGGCCAGAGGCGAGAAAACGCGCCTGAATAAT
TTCGGTTGAGAGATGGCGTAAGGCGTCGTTATCTGTCGCCCATGCAAAAGTCATGATACC
GCCGTAATAGGTCGGGATCGCCGCCTGATAAAAGCCAACGTCGCTGAAGTAATGGCTGAG
TTTGCGATGGCTGTCGATGGCTTCTTCCTGCTGTAAAAAGCAGACGCCGTTTTGTGCGAC
GAAGATACCGCCAGGATTCAGGCAACGTTTGCAGCCTTCATAAAATGCCGAAGTGAAAAG
GCTTTCGCCGGGACCGATAGGATCGGTGCAGTCGGAGATAATGACATCAAAGGTCTGGCT
GGTTTGATTAACGAAATTGACGCCATCGTCGATCACCAGCTTAAAGCGCGGATCGTCGTA
GCTACCGGCGTTATGGTTGGGTAGATACTGACGGCAGAACGATACGACACCCGCATCGAT
TTCCACCATCGTGATTGACTCAACGTTTTTATGTCGGGTTACTTCACGCAGCATGGCACC
GTCGCCGCCGCCGATAATCAGCACATGTTTCGCGTGACCATGGGCCAGTAGCGGAACATG
GGTCATCATCTCATGATAGATAAACTCGTCGCGCTCGGTGGTTTGTACTACGCCATCCAG
CGCCATTACGCGACCAAATGCAGCGTTCTCAAAAATGATCAGATCCTGGTGATCGGTCTT
TTCATGATACAGAACGTTATCTACCGCAAAGTACTGCCCAAACTGGTCGTGTAGCGTTTC
ATGCCACTGTTTTTTTTCGGCCATGGGTTGATACCTCCTTTGTTAACACCCGTAAAAAAA
GGGCGCAACATAATAGCTAACATTGACCGCGGATGCACGGTCAATATTTCTACAAAAAGG
TATCAGGGATTATTTGACGTAGGCAAGCAGGCTTAAGGAATCGCGGGCCAGGGCTTTGCA
TTTTTTAGCGACGGGAATGCCAATGCCGCTGAGATCGCGGTAGCTGTCTTCACCGAGGGC
TTTCATGTCGAAGGTGTCGTAATTACTGAGGTCCCACTGGTTTTGCTGAGCGAAAAAGAC
CAGTGCGCGACGAATTTGCCCGTTAGGTAAGTTCTGGTAACCACAATCGTTCTTCAGAAA
GACAAAAACTGCCGTTAAATCGGCCATATCTTCGGCTTCAGACTCGCTGAGCGCGTAACT
GTTTGCGCAGACGGCCATCAGGCTGCCGAATAACACTGTTCTGAAAAACGTCTTCATTGC
TTCTACCAGGGGCTTAAAGAAGATAAACGTTAGCACACTGCGAGCGAGGCGACGACCATT
ATTGTCGATTAAATTGTGTCTGCGGCTTGACCTTCCCGTAAGGGGAAGGACTATGCTCAA
CGTTTGATTTTGTTTCGCCTGCTTAAGAATAAGGAAATAACTATGCAACGTCGTGATTTC
TTAAAATATTCCGTCGCGCTGGGTGTGGCTTCGGCTTTGCCGCTGTGGAGCCGCGCAGTA
TTTGCGGCAGAACGCCCAACGTTACCGATCCCTGATTTGCTCACGACCGATGCCCGTAAT
CGCATTCAGTTAACTATTGGCGCAGGCCAGTCCACCTTTGGCGGGAAAACTGCAACTACC
TGGGGCTATAACGGCAATCTGCTGGGGCCGGCGGTGAAATTACAGCGCGGCAAAGCGGTA
ACGGTTGATATCTACAACCAACTGACGGAAGAGACAACGTTGCACTGGCACGGGCTGGAA
GTACCGGGTGAAGTCGACGGCGGCCCGCAGGGAATTATTCCGCCAGGTGGCAAGCGCTCG
GTGACGTTGAACGTTGATCAACCTGCCGCTACCTGCTGGTTCCATCCGCATCAGCACGGC
AAAACCGGGCGACAGGTGGCGATGGGGCTGGCTGGGCTGGTGGTGATTGAAGATGACGAG
ATCCTGAAATTAATGCTGCCAAAACAGTGGGGTATCGATGATGTTCCGGTGATCGTTCAG
GATAAGAAATTTAGCGCCGACGGGCAGATTGATTATCAACTGGATGTGATGACCGCCGCC
GTGGGCTGGTTTGGCGATACGTTGCTGACCAACGGTGCAATCTACCCGCAACACGCTGCC
CCGCGTGGTTGGCTGCGCCTGCGTTTGCTCAATGGCTGTAATGCCCGTTCGCTCAATTTC
GCCACCAGCGACAATCGCCCGCTGTATGTGATTGCCAGCGACGGTGGTCTGCTACCTGAA
CCAGTGAAGGTGAGCGAACTGCCGGTGCTGATGGGCGAGCGTTTTGAAGTGCTGGTGGAG
GTTAACGATAACAAACCCTTTGACCTGGTGACGCTGCCGGTCAGCCAGATGGGGATGGCG
ATTGCGCCGTTTGATAAGCCTCATCCGGTAATGCGGATTCAGCCGATTGCTATTAGTGCC
TCCGGTGCTTTGCCAGACACATTAAGTAGCCTGCCTGCGTTACCTTCGCTGGAAGGGCTG
ACGGTACGCAAGCTGCAACTCTCTATGGACCCGATGCTCGATATGATGGGGATGCAGATG
CTAATGGAGAAATATGGCGATCAGGCGATGGCCGGGATGGATCACAGCCAGATGATGGGC
CATATGGGGCACGGCAATATGAATCATATGAACCACGGCGGGAAGTTCGATTTCCACCAT
GCCAACAAAATCAACGGTCAGGCGTTTGATATGAACAAGCCGATGTTTGCGGCGGCGAAA
GGGCAATACGAACGTTGGGTTATCTCTGGCGTGGGCGACATGATGCTGCATCCGTTCCAT
ATCCACGGCACGCAGTTCCGTATCTTGTCAGAAAATGGCAAACCGCCAGCGGCTCATCGC
GCGGGCTGGAAAGATACCGTTAAGGTAGAAGGTAATGTCAGCGAAGTGCTGGTGAAGTTT
AATCACGATGCACCGAAAGAACATGCTTATATGGCGCACTGCCATCTGCTGGAGCATGAA
GATACGGGGATGATGTTAGGGTTTACGGTATAAAAAGACCGTATTCGGAAATATGCCCGG
ATCTCTCCGGGCATTAAACTGATGACAAACGCAAATCTGCCTGATGCGCTACGCTTATCA
GGCCTACGCTAGCTGTGCAATCCATTGATTTTGCACAATTTTGTAGGCTGGATAAGGCGT
TCACGCCGCATCCGGCATGAACAACGCGCACGTTGTCAGCAATCTGAGCAAGTCTTACTT
CACATCATCCGGCAGCGCATAAGCCACAATATAGTCGCCCATCTTCGTACCAAATGAACC
GTGACCGCCTGCGGAGATCACCACATACTGCTTACCATTCACTTCATAGGTCATTGGCGT
AGCCTGACCACCCGCTGGTAAACGACCCTGCCACAGTTTTTCACCGTTGCTCATGTTGTA
AGCGCGCAGGTAGTTATCTGCCGTAGCGGCGATAAACAGCACGTTACCCGCCGTGGAGAT
TGGCCCGCCCAGCATCGGCATACCCATATTGAACGGCACCGGAACCGGCATCGGGAACGG
CATACTGTCCTGCGGCGTACCAATACGTTTCTTCCACACCACTTCATTAGTTTTCAGATC
CAGCGCCGAGATATAACCCCATGCTGGCTGTTTACATGGCAGACCAAATGGTGAGAGGAA
CGGGTTGAGCGTGACACCATACGGTACACCGTACTGTGGCTGAATGCCGGATTCCGTACC
CGTGCCTTTGGCATCTTTCGGCTGCTCCATCGGGTTGCCAGGACCACGCGGGATCAGTTT
CGAAACAAACGGCAGTGCCATTGGGTTGGCAATCGCCACTTCACGATTTGGATCAACGGA
AATCCCGCCCCATTCGAACATCCCCAGGTTACCCGGGAAGACCAGCGTACCCTGTTCAGA
TGGCGGGGTGAAAATGCCTTCATAGCGCATCTGGTGGAACATCACGCGGCACACCAGTTG
GTCAAACATGGTGGCTCCCCACATATCCGCACCGCTCAAATCTTTCGTCGGACGGAAGCT
CAGTTCAGAAAACGGTTGAGTTGGGGTTACGTAATCGCCTTTCGCTGCACCTTGGGGAAC
CGGTTTTTCCGGTGCCGGAACCACCAGTTCGCCATTACGACGATCGAGCACAAAAATGTT
GCCGGTTTTCGCCGGAGCGTAAATAACTGGCACTTTCTGACCATTAACGGTGATGTCCGC
CAGCGTCGGCTGTGCCGGAAGATCCATGTCCCACAGGTCGTGGTGAACGGTCTGGTAGCT
CCACGCCAGTTTCCCGGTAGTGGCATTCAGCGCCAGAATCGAGCTGGCATAACGTTCCTG
TTCCGGTGTGCGGTTACCGCCCCAGATATCCGGCGTGGTCACGCCCATCGGCAGATAGAC
CAGATCCAGCTTCGCGTCATAGGCCGCTGGTGCCCAGGAGTTTGGCGAGTTAAAGGTAAA
GGTGTGTTCGTCAGACGGGATTGCGTTCGGATCTTTCGCGCCGGGATCAAAAGCCCACAG
CAGCTCCCCGGTGTTGACATCAAAACCACGGATCACGCCAGACGTTTCGCGGGTTGAGAA
GTTATCGGTAACTGAACCGGCCATCACGATGGTTTTATCGGTGATAATCGGTGGCGAAGT
CGGTTCATACAGACCCGGTTTGGTGTCTGGCATATTGCTTTGCAGATTGAGCACGCCTTT
ATTGGCGAAGGTTTCGCACAGTTTGCCGTTTTCAGCGTTAATCGCAATCAGTCGACCATC
ATTGACCGGAAGAATGATACGACGCGGGCAATCCGCCATCACTTCCGGCGAAGCGGTTTC
TGCTTTGGCTTCATGATAAGAGACACCACGGCAGGTTACGTGCTGGAAAGACTCGTTGGT
TTTCAGCTCAGGATCGTAATGCCATTTCTCTTTGCCGCTGGCGGCATCAAGCGCAAACAG
GCGCTGGTGAGCGGTACACAGGTAAAGGGTGTCGCCCACTTTAATCGGCGTCACTTCATT
GGTGATTTCACCCGGATCGTTCGGCTGCTTCACATCGCCAGTACGGAACACCCAGGCTTC
TTTCAGATTATGGACGTTATCGGCGTTAATTTGTTTCAGCGGCGAAAAGCGTTGACCTTC
CTGATTACGACCATAGGCAGGCCAGTCCTGATCGGCTACGGGGGAGATAGCTTCAGCAGG
TGTGGCATCGGCGCTTAAGGTGCCGTTGATCTCCTGCGGATCGTTAAATCCGGCCCAGGT
CAGGATACCACCGCTAATCAGCAGTGCGACCACCAGTGCGGCAACTGCGCCGCTGGCAGG
AATGACCAGGCGACGCCAGACAAACGGCAGGATCAGCCAGATGCCGAAGAAGACCAGAAT
GTCGCTGCGCGGAGTCAGCGCCCAGAAGTCGAAACCAACTTCCCAGACGCCCCAAATCAT
GGTGCCGAGCAGCAGGGCTGCGTATAGCCAAAGCGCGGCGCGTTTACTGCGCCACAGCAT
CCAGGCGACGCCGAGCATCACAAGGCCAGCGATAGGGTAGTACCAGGAGCCGCCAATCGC
GACCAGCCAGCCTCCGCCAATGAGTAGATACAGCCCGCAAAGCGCTGCAAAAAGGGCTGT
TAGCGTGACGAGTAATCGTCGCGAGCCTGTATTGTTAATTGCCATAAAGAGACACCATTT
CAATTCATTAATATTTTAGTAGCAATTAATTATAGGTTTTAACATGTGTGATCGTCATCA
CAATTCGAGCTTTATTAACAGATTCCGCGAATGAATAGTTTTACTGGTATACTGCGTGTC
TTGCGCTTTGTTGCGGTGCCAAAACCTGCCCGTGCGAAGTGATTTGTTTTTAAATCATAT
GGTTAGAGATATGAAACATACTGTAGAAGTAATGATCCCCGAAGCGGAGATTAAAGCGCG
TATCGCCGAACTGGGTCGTCAGATTACTGAGCGTTACAAAGACAGCGGCAGCGATATGGT
GCTGGTGGGTCTGCTGCGTGGCTCATTTATGTTTATGGCGGACCTGTGCCGTGAAGTTCA
GGTATCTCATGAAGTCGACTTTATGACCGCCTCCAGCTACGGTAGCGGCATGTCCACCAC
CCGTGATGTGAAAATCCTCAAAGATCTGGATGAAGATATCCGTGGCAAGGACGTGCTGAT
TGTTGAAGATATCATCGACTCGGGGAATACACTGTCGAAAGTGCGTGAGATCTTAAGCCT
GCGCGAACCGAAGTCGCTGGCGATTTGTACGCTGCTGGATAAACCGTCCCGTCGTGAAGT
GAACGTCCCGGTAGAATTTATCGGTTTCTCGATCCCGGATGAGTTTGTGGTGGGTTACGG
CATTGATTACGCACAGCGTTACCGTCATCTGCCGTATATCGGCAAAGTGATTCTGCTGGA
CGAGTAAGTGTGAAGTTGCCGGATGTGTTGCATCCGGCATGGCATTTTTATTTGTGGTTG
GCGTGTTTCAGCTTGAGGTTGGAAATCCCGTGACGGTAACGTTGCTCAAGGGTTTCGCGG
TTGGTGGCGGTAACATCCAGATCACGCAGCAAGCCGTCGTGAATGCCGTAGGCCCAGCCG
TGAATGGTAACTTTCTGCCCGCGTTTCCACGCTGATTGCATAATGGTGGAGTGGCCCAGG
TTATACACCTGTTCCATGACGTTCAGTTCACACAAGGTATCCAGACGGCGCTCTTGCGGC
ATTTCGCCGAGCAATGAGCTATGTTTGAACCAGATATCGCGGATATGCAGCAGCCAGTTG
TTGATAAGCCCCAGTTCCGGGTTTTCAACTGCGGCTTGTACGCCGCCGCAACCGTAGTGG
CCACAGATAATAATGTGTTCAACTTCGAGTACATCCACTGCATACTGAACCACGGAAAGG
CAGTTCAGGTCAGTGTGAATGACCAGGTTAGCAACATTACGGTGAACAAAGAGTTCGCCC
GGCTCAAGACCGGTTAAACGTTCTGCAGGAACGCGACTGTCGGAACATCCAATCCATAGA
AAGCGCGGTTTTTGCGCTTGTGCCAGTTTCTCAAAAAACCCGGGATCCTCTTCCACCAGC
ATTTTTGACCATAGTGCATTGTTGCTGATGAGTGTATCTATGTCTTTCATGGAGGTTAAC
GACCTGTAACCAAATAATTACGTTTGGCTAATATAGGGCAACTCCGGGACGATTTAAACC
ACAGATAAAGTGTAAGAACGTAAGGTAAGTAAAAATTTATGACCATTGCACTGGAACTTC
AACAGCTTAAAAAAACCTATCCAGGCGGCGTTCAGGCGCTTCGTGGGATAGATTTGCAGG
TCGAAGCGGGTGATTTTTATGCGCTTCTCGGGCCGAACGGGGCCGGGAAATCGACCACTA
TCGGTATTATCAGCTCTCTGGTAAATAAAACCTCCGGGCGGGTCAGCGTATTTGGTTACG
ATCTCGAGAAGGATGTCGTGAACGCTAAACGTCAGTTGGGACTGGTGCCGCAGGAATTTA
ACTTCAACCCGTTTGAAACCGTGCAGCAAATTGTGGTGAATCAGGCAGGGTACTACGGCG
TGGAGCGCAAAGAAGCGTACATCCGCAGCGAAAAGTATCTTAAACAACTCGATCTATGGG
GAAAACGCAACGAACGTGCGCGTATGTTATCTGGCGGGATGAAGCGCCGTTTAATGATTG
CCCGTGCGTTAATGCATGAACCTAAACTACTGATTCTCGACGAACCGACCGCAGGCGTGG
ATATTGAACTTCGCCGCTCAATGTGGGGCTTTTTGAAGGATTTAAACGACAAAGGCACCA
CCATCATTCTCACCACACACTACCTGGAAGAAGCAGAAATGCTGTGCCGCAATATCGGCA
TTATTCAACACGGTGAGCTGGTGGAAAATACCTCGATGAAGGCGCTGCTGGCGAAGCTGA
AATCGGAAACCTTTATTCTCGATCTCGCACCGAAAAGCCCGTTACCGAAGCTCGATGGCT
ATCAGTATCGACTGGTCGATACCGCGACGCTGGAAGTTGAAGTGCTGCGTGAGCAGGGGA
TCAACAGCGTATTTACGCAGTTAAGTGAGCAGGGCATTCAGGTATTAAGTATGCGTAACA
AAGCTAACCGTCTGGAAGAGCTGTTTGTTTCACTGGTTAATGAAAAACAAGGAGATCGCG
CATGATGCATCTTTACTGGGTGGCGCTAAAAAGCATCTGGGCGAAAGAGATCCATCGCTT
TATGCGTATCTGGGTGCAGACGCTGGTGCCGCCAGTCATCACCATGACCCTTTACTTTAT
TATCTTCGGTAACCTGATTGGTTCGCGTATTGGCGATATGCATGGCTTCAGCTATATGCA
GTTCATCGTACCGGGGCTGATCATGATGTCGGTGATCACCAATGCCTACGCCAACGTTGC
GTCATCATTTTTTGGTGCCAAGTTCCAGCGTAATATTGAAGAGCTGCTGGTAGCGCCGGT
TCCGACTCACGTCATTATTGCCGGATATGTCGGCGGTGGCGTGGCGCGTGGTCTGTTTGT
TGGCATTCTGGTGACGGCAATTTCACTGTTTTTTGTGCCATTTCAGGTGCATTCGTGGGT
ATTCGTTGCCTTAACGCTGGTGCTCACGGCGGTGTTGTTCTCCCTTGCGGGTTTGCTGAA
CGGTGTGTTTGCCAAAACGTTCGATGACATCAGCCTGGTGCCAACCTTTGTGTTAACGCC
ACTCACGTATTTGGGCGGGGTCTTTTACTCACTGACTTTGTTGCCGCCGTTCTGGCAAGG
GCTGTCGCACCTGAACCCAATCGTTTATATGATCAGTGGTTTCCGCTACGGCTTCCTCGG
TATCAATGATGTTCCGCTGGTCACTACCTTTGGCGTACTGGTGGTCTTTATTGTGGCGTT
TTATTTGATCTGTTGGTCGCTGATCCAACGTGGACGTGGTTTGCGTAGCTAAGGCTATTT
CCTCTCCTCTGGATTTGGGGGAGAGGAGTTTTGACGGCTATCACCCTTTATCAACAATGG
TCAGGGTAGACTGATTTTCGGCTAAGGAGGAAGGCGATGTTAGGTTGGGTAATTACCTGT
CACGATGACCGGGCGCAAGAGATACTGGATGCGCTGGAGAAAAAACATGGGGCACTTCTT
CAGTGCCGGGCCGTGAATTTCTGGCGCGGATTAAGCTCTAATATGCTCAGCCGCATGATG
TGCGATGCTCTGCATGAAGCGGACTCTGGTGAGGGTGTCATCTTCTTAACCGATATAGCC
GGAGCGCCACCGTATCGCGTGGCTTCATTATTAAGCCACAAACACTCCCGTTGCGAAGTG
ATTTCTGGTGTCACGTTACCGTTAATTGAACAGATGATGGCTTGCCGTGAAACCATGACC
AGTTCAGAGTTTCGCGAGCGTATTGTCGAACTGGGTGCGCCGGAGGTGAGTAGTCTTTGG
CACCAACAACAAAAAAATCCGCCTTTCGTCCTCAAACATAATTTGTATGAGTATTAACCC
GCGATTCTGATGGCGCTTTTGCTACAATAAAAGCGTTGTTTCACCCTCGGTTATTTTTTC
ATGTACAAACAAGCTGTTATTCTCCTGCTGATGCTGTTTACCGCAAGTGTCAGTGCCGCG
TTACCTGCCCGTTATATGCAAACCATCGAAAATGCTGCGGTCTGGGCGCAAATTGGTGAC
AAGATGGTGACCGTGGGGAATATTCGGGCCGGACAAATCATTGCCGTGGAGCCCACTGCC
GCAAGTTATTACGCATTTAATTTTGGCTTTGGCAAAGGTTTTATCGATAAAGGTCATCTC
GAGCCGGTTCAGGGGCGACAAAAAGTTGAAGACGGTTTGGGCGACCTCAACAAGCCGCTG
AGTAATCAGAACTTAGTTACCTGGAAAGATACGCCGGTCTATAACGCGCCGAGTGCGGGA
AGTGCGCCATTTGGGGTACTGGCGGACAATTTGCGCTACCCGATTTTGCATAAACTGAAA
GACAGGTTAAATCAAACCTGGTATCAGATCCGTATTGGCGATCGACTGGCCTATATCAGC
GCACTGGATGCCCAACCCGATAATGGCCTGTCGGTGCTAACCTATCACCATATTCTGCGC
GACGAAGAAAACACCCGTTTTCGCCATACTTCGACGACCACATCGGTACGCGCTTTCAAT
AACCAGATGGCCTGGCTGCGTGACAGGGGATACGCGACACTGAGCATGGTGCAGCTGGAA
GGCTACGTGAAGAATAAGATCAATCTCCCTGCGCGAGCGGTGGTGATTACCTTTGATGAT
GGCCTCAAGTCGGTGAGCCGCTATGCGTATCCTGTGTTGAAACAATATGGCATGAAGGCG
ACGGCGTTTATTGTTACCTCACGCATCAAACGTCACCCGCAGAAGTGGAACCCAAAATCG
CTGCAATTTATGAGCGTTTCTGAGCTTAACGAAATTCGCGATGTATTTGATTTCCAGTCA
CATACCCATTTTTTGCATCGGGTAGATGGTTATCGCCGACCCATATTACTGAGCCGTAGT
GAGCACAATATTCTGTTTGATTTTGCACGTTCACGCCGCGCTCTGGCGCAATTTAATCCG
CATGTCTGGTATCTTTCGTATCCGTTTGGCGGATTTAATGACAACGCCGTGAAGGCAGCA
AACGATGCCGGATTTCACCTGGCGGTGACAACCATGAAAGGCAAAGTAAAACCGGGGGAT
AATCCGTTGTTACTAAAACGACTTTATATCTTAAGAACGGATTCGCTGGAGACGATGTCG
CGGCTGGTGAGTAACCAGCCGCAGGGATAACAATCAAGCAACCTGTACCGGAATCGCTTT
CGCGGTACGTTTCATTTCATTGTCGCCTTCAAAATAGGCGACGTTGGGTCGCCAGGTGCG
AGCTTCTTCATCTGGCATGGTAACGAAGCTGGCGATGATGACAATATCGCCGACACTGGC
GCAGTGGGCCGCCGCACCGTTAACAGAAATAATTCTCGAACCGCGTTCTGCCGCGATGGC
ATAAGTGGAGAAACGCTTGCCGTTGGTGACATTCCAGATATCAATGGCTTCGTTTTCGAG
AATACCGGCTGCGTCAAGAAAATCCTGGTCAATGGCGCAAGAACCTTCATAGTGCAGGTC
CGCATGAGTCACTTTCACGCGGTGGAGTTTGCCCTGCAGCATCGTGCGAATCATAACTTC
TACCTTTCTACCCTGTCGTTAACGAAGCAGGCGATGCCTGCTTTGAGGAAATTCTCACGC
AGTATTGCCCGATTTTTGTTTAGTGTCTACTCATCTGACGGCATTTGCGTCAGCAGTTTG
CGTACCGCGCCGAAGCGTGCCATGTATCGCCTGTAACGAATTGATATTTCTCTGAACGCT
GCTCGGTAAACAATAAAGAGGTGGCTGACGATAGCGCGCCTTGACTGGATACTGCCTTCA
CGCAAAGCCACACGGAAGACAGGGAAGATGGATGCACCGAGTACCACACCGCATGACGCG
GTATTTAAACAATTTTTAATGCATGCGGAGACGGCTCGCGACTTTCTGGAGATACATTTG
CCAGTGGAATTACGCGAACTTTGTGACCTCAACACGCTTCATTTAGAGTCGGGGAGTTTC
ATTGAAGAGAGCCTGAAAGGACACAGCACGGACGTGCTCTATTCCGTGCAAATGCAGGGC
AATCCCGGTTATCTGCATGTTGTGATTGAACACCAAAGCAAGCCGGATAAGAAAATGGCC
TTTCGCATGATGCGTTATTCTATAGCCGCCATGCACCGGCATCTGGAGGCTGACCACGAT
AAGCTGCCGCTGGTGGTGCCGATACTGTTTTATCAGGGCGAGGCCACACCTTATCCGCTA
TCAATGTGCTGGTTTGATATGTTTTACTCGCCGGAGCTGGCGCGACGCGTCTATAACAGT
CCTTTCCCGCTGGTGGATATCACCATCACACCGGATGACGAAATCATGCAACATCGGCGG
ATTGCGATTCTCGAACTACTGCAAAAACATATTCGCCAGCGCGACTTAATGTTATTGCTT
GAGCAACTGGTCACGCTGATCGACGAAGGGTACACTAGCGGAAGTCAGTTAGTTGCCATG
CAAAACTATATGCTGCAACGCGGTCATACTGAACAAGCGGATTTGTTTTACGGTGTGTTG
AGAGACAGGGAAACGGGAGGGGAGTCTATGATGACGCTGGCGCAGTGGTTTGAAGAGAAA
GGGATTGAGAAGGGGATTCAGCAGGGAAGACAGGAAGTAAGTCAGGAATTCGCCCAGCGT
CTTCTGAGTAAAGGAATGTCTCGGGAAGACGTTGCAGAGATGGCAAATTTACCTCTTGCT
GAGATTGATAAGGTAATTAACCTTATTTAAGTTACCTGTGTTATGACAGATGACGTGGGG
TAAATTAATAACTGGCGCCATCAGCCGTAGCGCCAGTTAAGTATTACGCCAGCTCGACCA
TTTTGTTGTCGATCAGGCGAGCATCGCCAAGCCAGGCGGCTACCAGAATTACTGCCCGTT
TGCTGGTTTCAGAAACTTCCAGCAATGTGTCGGCATCGCGAATCTGAATATCATCGGCGC
GGAAGCCTTTTTCATTCAGTTCTTGCCCCGCAATGGTAATAATTTCATCGAGATCCCGTT
CCCCAGCCTGCAATTTGTCAGCAATCGAACTTAAAACTTTGTACAGACCAGGCGCAATTT
TGCGTTGTTCCGCCGTCAGATAACCGTTACGGGAACTTAGCGCCAGACCGTCTTTGGCGC
GCATAATTGGCACACCGACAATCTCAATATCGAAGCCCATATCGGCAACCATTTTGCGGA
TCAGCGCCAGTTGCTGAAAATCTTTTTCACCGAAGCAGGCGATGTCCGGCTGGACCAGGT
TGAACAGCTTGCTGACAATAGTCGAAACGCCGCGAAAATGTCCCGGACGGCTGGCACCTT
CCAGCATGGTCGAAAGGCCAGGAACGTCAACGTAAGTGTGGGTTTCAGTACCGTTCGGGT
AGATCTCTTTTACCGAAGGGGCGAAAACTAAATCCACTTTACGTTTGTTTAGCTTCTCGC
AGTCCTCCTGCAAGGTCCGTGGATAACGAGCCAGATCTTCCGGGCGGTCGAACTGCATCG
GGTTAACGAAAATACTGACGACGACCACATCGGCGCGGGCTTTGGCTTCGTCGACCAGCT
TCATATGGCCATCGTGCAGGTTACCCATGGTAGGCACCAGCGCCACGCGCTTGCCTTCCA
TACGCAGGCGGCGAATTTGCTGACGCAGCAGCGGCAGGGTTTCGATAATTAACACAACGT
GACTCCTTAATGGAAACTGTGTTCTTCGCCCGGATAAACGCCGGACTCCACTTCAGCCAT
ATACTGCCGCACAGCCGCGCGGATGTCGCCCGTTTCGGCGAGGAAATTTTTAGCGAATTT
AGGAATGTGACCGCCGGTAATACCAAAGGCGTCGTGCATCACGAGGATCTGCCCGTCAGT
GACGTTGCCTGCGCCAATGCCAATAACCGGGATCGCCAGTGCTTCGGTAATACGTTTTGC
CAGTTCAACCGGCACGCATTCCAGCACCAGCAGCTGTGCCCCAGCAGCTTCTAAGGCTAA
TGCATCGCTGAGCAGTTGATCGCCCGCTTCATCGCCGCGCCCCTGAACTTTGTAGCCACC
GAAAATATTCACTGACTGTGGTGTTAAACCTAAGTGACCACATACAGGAACGGCACGTTC
GGTCAGCATTTGTACGGTTTCTACCAGCCACTCACCGCCTTCAATTTTGACCATGTTAGC
ACCGGCACGCATAACCGTTGCGGCGTTTTCGAAGGCTTGTTCCGGCGTGGCATACGCCAT
AAACGGCAGGTCAGCCAGCAGCAGGCAGTTTGGTGCGCCGCGACGTACGGCGGCAGTGTG
GTAGGCGATATCGGCAACGGTAACTGGCAGGGTGGAGTCGTGCCCCTGAACCGTCATGCC
CAGCGAATCGCCCACCAGCATGACGTTAAGCCCTTCATCAGCAAAGAGTTTGGCGAAGCT
ATAGTCATAAGCGGTGATGGTCGCGAAACGTTTTTTTTCCTGTTTGTACTTCTGCAGTAA
GGAGATGGTGGTCGGTTTCATAACGTATCCTGATAAATTGATGTTGTGCTGTCTGGCATT
TTATCAGTCACATTGGTGGGGGCAATGATTTATCCGTAGCAGCACTGCCAGAAGGTGACA
GTGCTGCTACGTTATCAGGGATAGGTTACCTGGAAAGTACTGGTGGCTTTAAATTCGCCG
GGTTCGATAGCAATATTCCCGTCTTGCTTTAATGTTGCCTGGAAATGAAGAGGCTGTGAT
GTGCCGTTACCTTGATTAGGGTAAACCCCATCGGAGGTGTCATCTTCGGTTTCATAATCT
ATATAAACAGAATTCGTATCATTAGGTTTTAATGTCATTAGCGGATTTTTACTGGTTGCT
AAACCTTCAATGAGTACGCCAACGCCTTTGGCGGCAGTGCTTCCAGTAAGCGTATTACCA
AGCAGTTGTGTGTTTTGAGTACCTACTTTTCCAGTGACGAGTTTTGTTTCAATATTACGC
ACACGAATACAATTCTGAAGCGAGATATCAAAGGGAACAGGTGAAGCGCCATTTTTAATT
GTCCCAGAGCTATATTCTCCCATTCTAACCGTTGAACCATTGACTGATGGCCCGGTAAGT
ATGGAGGTAAAACATGTTGGTAAGGTTAATTTGACATTATTCAGTGTGAAATTGACATAA
ATGTGGTTGCTGTGATCTACAACTTTTGTACCAGGACTGTAGGCCTTAAACGAATAAAGG
TAATTTGATGAACTGGATAACTGGACTTGCTGATTAAGTGTAGGATCGAAATTAGTATCT
GTATAAAATTCAACAGTTATGTTGTGTACTATACCACCAATAGCCCAAAACTTATCGTAG
TCGTCTGCTTTGTTGCAACCCTTAGTTTGTAGATCGCTGTCTGTGACGGAAAAGAAAAAT
TCTTGGTTGGAAGGATCTCCGATATAGATTCCTGGCGATTGAATGTCAGTTATTGTATCG
TATGCAGACCAGACCCTTGATATTAACATGGTGTAATACAGACCAGGAACAGATGTATTA
AATAGTTTATGTCCGCCATAATCTTTACCTGAATAGACCATGGCATTTTCAATAGTTATT
GGACCAGGATTCGCTCTGCCAGATGTATTGCAGTAAAGAATACCACCACCGGTACCTGTA
TCCAGGTATGACCAGTACATTTTTACCCCAGTCGGGCCGAGCTGCGTGGGTTTATAAAAA
ACCAAGTTGCTTGCTGTTGATGTGTAATTAAAGGTCATCTGTGCGGCAGTGGAGGGGCCT
CGATAGTTATCAACTCCTGCATTATTTCCCACAATAAAACTTGTATATGCACTGACTGTA
TTACAACAAGAATACAGTGCTAAAAAAAGAATGTACCTGAAGATAGTCTTCATTTTTACT
CCAATGTTTCTTTATTGTTATGGTTTGCGCTGTTTTTGTTTGTTATTCGTAGTAAATATC
CACTAACACATGGCTCATAAGTTGACCAGATGTAACACTCAATGCAGGATCGATTTTTTG
CATTCGGGTGCTAAATTTCCAGGATGAACCATTCATGTCATCCGACATTACTGGATAAAC
GGAACGAGATCCGCCTGAAGCATTAAGAACATTGAATGTATTCGCCGAATCCTGAGTAGA
AAATATAACTACTCCTACATTACTTGCTCCTGACGAAATTTCATTAGCAAATATTTGCCT
AGAGCCAGCAGCCATGACACCGCTAAGGGCTCTAAAATCAATATGTAACTGATTTAGCAC
ATCGCCAGTTCCCTGTAATGCACAGTCGGATACAGTGATAGTGAACTCTTTTCCACCTGG
TTGATAACTTTCAGGAGTAACATTACCTGAAAAATATCCCACCCCAACGACGCCAAGATC
AATATTACCCTGGTTACTGATTCCGCTTTTGCAGGTGCTGTTTTTTACATTGGCAACAAG
GTCAATATCCTGTCCAGCAATGGCTGGACAGGCGATGCAAAACAGTAATGACAGAAACAG
AATTATTCTCTTCATCAGCTTACGTTGAGTGGGATGCATATATAGTTCCTGAATCTGTAA
GTCTGTTAGTTATAGGTTACTGTAAATGTGGCTGGTGCAGAAAACTTACCCGCAGTGACA
TTGTTTACGGTTTTATTTTTTTCCACGACCAGGCGTGCACTCATCGGATAATAAACGACC
GCATTGGCTGCAGTGGAGATTGTTACCTCTTGTGATGCTGGTGTTACACAGCTAAATTGT
GTTGCACTCCCTGTTGCCGGAGTTACAGTGCTCCAGACTTCAACGGCGACAGCACTTGCT
TTATCTGCGGCTGTGGAACCATTTGCAAACCCCGCACCGTCATTAGCAGTTCCCTCGCAT
GTGGCTCGCTTGGTTAATTTTATTTGCGCTTTTTTATTGGGGATACCCGCACAGTCTTTG
AATTTGAGTTTGAATGTTTTTACTTTGGTCTTGGCATTGATTTCAGAAATATATACATCA
CCAAAATCAACAACAGAAATGTCCTGATCAGAGTCATTTACTAATGTAGCGGTACAAGTA
CCCATTTCTACAGTAGTAATAACGGTCAGTCCAATACTGTCTGTTGCCGCATAAGAGAGT
ACGCTGAACAATGAGGCAGCCAAAACGACACTGCTGGATAATCCATAACGTAAATTTTTA
AATGTCATCATAATTATCCTTCTTATTGATAGATGAAATTAAACGTCGCCAGTGCACGAA
AATTCCCCGGTACGCCTTGCCCTGCATCTGTTTCACGTAGCGCAACGGTCATTTCAAGAC
CCTTATCGGGCTGCATCTCGTCTGTGCTCCAGCGTATCTTTTCCGCACTGTTAGGTTTAA
GGAAAGTGGCATCATCAGTAGTCCGTTTTTTGAAACCCATACCGATATTACTTGTCGTCG
AAGATGAATCACCAGACTGCGGTATAATAAGCTTAGGTGAGCTTGATGATGCATTTCCGG
TCAGAGTGGTATCAATCCAACTGATGCCACTGCTGCACCCACTGGCAACCAGTTTAAAAT
CAGCCTGAGATTCTGTCGTTTTATTCGCGATCTTATCCAGACCCATCTTAGGGATTCTCA
ATGTGTAGTTATTATTGCCATCATTCGTGACGTTATTACCAGTAAGTGTGATGTTACAGG
TTGTCGCTTTGACAGTGGCTGTAAACTCTACATTAATATCCGTTGCAAATACTGAGGGTG
ATAATAATATTCCCATCAGTATCACTATTTTATGTGGCGTTGTTTTTATCATTTGACGTC
CCTTGTAGTTACTGAATCTGACACCGAATTCCATTCAGAATAATAGATTGTGCTATTTTT
TCTGCTTCTGGGCTTTGTTGATAATGCGCAAGACAACTTACGGGTTTACTTTGTTCGAGC
CATTTAATGCTGATATTTCCCTGCTGCTCAATACCACGAACAAATGCTTGTCCACCCTGT
CCAACATTACCAATGACATTGCCTTGCTCATCATAAATATCTGCAGCAAATGGAATATTT
TTACCATCACTTCGTGTGATGTTCATAATGGCTGATTGCCCTTGCACGGTTTCAAAATCA
GCAAAGACGACTGAACCCTGACGCGGTACAGCTACTGCACTGGTACTTTTTAATTCAACA
TCGTTCTCAAGATCGTTGATATCCAGCGCGATACGGTTTTCATGATAAGGAGAAAGAGCG
CTGGTGACACCATAACCCCATCGATCGATAGTACTGTTGCCATAATTTATTCGCGCTCCT
TGAGCACCTGGAGCCTGAACTACCGCCAGTGTATCGGAGTCGCTAAAACTATCATTACTG
AAAGTCAGTCCACCGCTATGCAATACAAAACCACCGTCGGTGCTGAGAGAAACTTGACGG
CTGTTATCGCTATTTGCAGAAATTGAACCTGCCAGCGTTCCCCATGGTGACTCATAGCTG
GCATAACCCCCAACATAACTCAAATCTTTGCTGGCTTTATTCATCGTATAGCCAGTATTC
ACGCTATAACTGACGCGAGCGTTATCGCTATAGCCACTGCTGCTAACGTTGAGTTGGTTA
TTACCCTTAAAGTCACTGCTTATTTGAGTATCAATACTCTGGAAACCTGAAGTACGTTGT
TCAGTGCCAAGTAATTTTTCAATTGGAATGGTGAAACTAAGATAAACGCTATCGTCAGTG
TCGCCGTCTTCATTCCATGAACGCTGGGCACTGACACTGTAGCTGCCCCAGGATGTACTG
TTACTGTAGCCAATAGAGTAATTGCTACGATTTTGTCCGGAAGCCCAGTAATCGGACCAA
CTTCCGGAAAGATAAAATGAACCGTAATCTTTTTTCTCAAATTTCAACGGTTGGTTAATA
CTGACCGTAACCTGATTTTTCATGCGTGAGTAATTACGCATGGATTTCGGTTCAAGATCT
TGTTCGGGATGTTTCACTTCATCAATTAGAGTTAGTGCATCATTAAGACCAAGGTAATTC
TGTGTCGAATAGCGATAGGCCGCGATATTCAGTGAAGTACTTGTTTCTTCGAATAACTTG
TTCCAGGAAACACGATAACTTTGCCCCTGGTATGTTTTATCATCCGGGATACGAACATTG
GAATGAGTCACATCGAAAGAAAATGCACCAACTGAAGTATTCAGACCAAGACCTAACAAA
CCAGCGGTATAGTTATTATCGGTTATCTGAATACCGGTATAACCCGTCAGATAGTTATTC
AGGCCGTAGTAGTAGCTTGCTTGAAATAAATTAGGCTCATCCTGAATATCATCTTTTAAG
ACCTGACCGCCGCTAATATCCCAACGTCCAACGCCAGGGCGTAACATTTGAACAACGGAT
GAGAAAGGTTGCGAGAATGTCCGCTTTGAGCCATCGGATTCTTCGATGGTAACAATAAGA
TCGCTGCCGTACCCTGACGGACTCAGATCATCAATGACGAAAGCGCCTGGCGGCACCGTC
GTTTCATAAATCTTATAGCCACCTTGCGTAATAGTGACTTTGGCGTTGGTATTGGCAACG
CCATGAATGATAGGCGCAAAGCTGGCTAAAGTCGGAGGCAACATGCGGCTGTCACTGTAT
AAACGAATGCCTCGGATACTGACGGAATCAAAGGTTTCGCCCGTCGTATAAGACTCACCA
AGAATGAGTTGAGAACGCAGCGAGGCGATATCACGCTGAACATACCGATTCTTAAAATCA
TAATTACTGCCAGAATCGGTCATCCAGTTGTAGTTGCCCGAGGCACGCAGTCGCCATGCA
CCTAAATTCATCCCACCGTTAAATGCAGCATAAATGCTTTCATTTTTTCGACCAGGGGTT
TCACTATGATATCCGTTGAGGTTGTATGACAACATGGCCGCATTAATGCCGTTTTCCCAT
AACGATGGATCAACATAGTTTTGGTAATTTTTCATTACCCAGGCTTGAGGAACGTCTATA
TCCAGACGTTGATCGTTAACGTCATAACGAACAGAAGCCTGAGGGATAATTTCCGTCAAA
TTGAGGCAATTGCCGAGCGTTTCATCCCTGGCAAGCAGAACGGCTTTTTCGTTATTTATA
TCGGGAGAATTAATATGAAACTGCAATAAATTCTTTAATGTGATACAAGCCTGGGCGTTC
TTTTTTCCTTCAATTGCGACAAATGTAATACTTTGGTTAATGATTGGTTGGTCGTTTACA
TAAACACTGACGTCGTAAACACCCGGTATAGCGGGGTTACCTTCACTGTACCGGCTGAGA
TCAATATTAGATGCATTCTGCCCCATCAGGAAGGTATGGTCATATTCAACGAGTTCAGCA
CTGAAAGCAGTATTGCAATACAGCAGCGCGCAAAACGTGGCGATACGGGTCAGATGATGA
TAATTTTTAGTATATTCTATAGTCACGCTATGCTTCCTGCGGAATTATATCCTTGCCTGA
TTACAGCCTGGCATTACCTTCAATTGCGCCACCAAAGTCATTAATGGCGTAAAAATGCAC
TTTTGCAGAATTCGCTTTGCCATTAAGGCCATTGACTTTCATGACCTCATCACTAAATGG
TGCAATCATTTTCACATCAATCGGATAGCGTTTACCGCTAGCTTCTAAATCACCACTGCT
AAAAGAGACGTAGTAAGGGGTTGGATTGGTCACTCGTAATGACGCCTTACCTTCTGAACC
TGACCAGAACCACTTCAGGGCTAACGGGGCTTCAGAGGGATTTCCCTTCAATCCATCCGG
GCGATAGAAAAGTTTTATACGTGTGCGAAATGCCAGTTGCAGCAGGCTTTGATTCGCGAC
CTTTTCTGCATCTGGTTTTGGTGGAACTTCCAGTACGTTAAACCAGAACACGCTCTCTCT
GTCTTTAGGCAGTGAGGTGCTGGCTGTGTACATTAATTTGATTGTTTGCCCACGTTTGGC
ATCAATACGCGATACTGGCGGCGTAGCAGTAAAAGGGACTGTAATACTGCCAGGCTCAGC
GTTGTCATCGCCAGTATCTAACCAACTCTGGACAAGCAACGGGTTATTCCCTTTATTTTC
CAGACGTACGTTGACACTTTTTTGATCGCTTTTATATATTACGCGAGTACCCGAAATGAC
AATGTCCGCAATAGACGATGAACTAAAAGCCATACAGGTTACGAAGCATAAAGCTGTTGT
ATGTTTGGTGTTAAAAAACATAAACCATCCCTGATAGAGTTAATTAAAACAGGGAATAAT
ATAAAATAGAAATTATTATTCCCTGTATATTCATTCAATCAATTTAACTGGTGAATACTT
ACTGATAAGTAATGGTGTATGCAGTGTTAGTTTTTACATAACCAGCAGTTGCTGTTTGGT
CTGCGACGGCACGAACGTAAGACGCTTTAAAATCATAAACAGCAGATTTTGTCGTTGCAT
CCAGGGCTTTAGTATACACATCGCCAGGGTTGTTAATTTGAACCTGTTTGATAGTGGAAC
CATCAATATTGTGTAGAGCGATATTAACGCCGTCAGATGGGTTGTTAATAGACATGTCGT
TGTTCAAAGTCCCTTTGCTGTTACCAAAGAAAACAGAACCGAAGGTCATTTTAGCCGTGC
TACCTGGATTCGGATTTGCTTTGCTGCAGTCAACGGTGATGCTGAAAGGTTTAGCTTTAG
CGCCAACGGTGTCATTCAGTACGCCAGCATCGATTTCACCAACGGTTGCGGTTTGCAGCA
GGATCAGACCATCCTTGTTACCGCCGTCAACGCGGGTTTCACAGGTGTTATCAACAACCA
GACCACTGATATTTAACTGACCGCCGTCCATATCAGCAGAAGCAGTACCTGCAACCATCG
CCAGCATAAGACCAGACAGGGCAAAACCTAATTTTTTAGACATAAAAATCCTTTAATAAA
ATTCCATTAGTCAGACTACATGTTTGAAGAATGACTATTCATGACACAAATAGGAGAAAC
AAATGTTAGATATTAATGAGCAATGATATTTGTTACCCAAATTTACAACCATTGTTCATT
AGGTCGCCTATTGTGCACTTTAGAAGCTTTTGAACAAATTAAATTTACTTAATTCAAAAT
TAAGTAAAAATAAGTTCACAAGTGCAATTGGTTAGGGTATGGAGATGGGATTGATATTTA
TTTATAGGAAGTTATATTATTTCCGCAAAGAGATGTTTAAACTAAAATCGTAATTAAGGA
AAGAGATGAGATATGATTTTCAGAAAATATTTATATTCGCAATATAAATAAATTACCATT
TGTTTAATTTGTCAAATGCTCTTGTATGTAAGATTTGACGCAACATCTCCCCATCAGGAA
ACACCAACTCCGGCGCGATTTCAAACAGCGGCCACAGCATAAATCCACGATTCTTCATAT
CGTAGTGCGGAACGGTCAGGCGTTCAGTATTTATCACTTCATTACCAAACAGCATGATGT
CGAGATCCAGCGTGCGTGGTCCCCAGCGTTCAGCTTTGCGGACGCGACCTTGCTGCAATT
CAATACGCTGTGTGTGATTGAGTAGCTCTTCAGGTGCAAGAGAGGTTTCCAGCGCCACGG
CTGCGTTTAAGTAATCGGGTTGATCTTGCGGCCCCAGCGGTGGGGTGCGGTAAAACGAAG
AAACGGTAAGAATGTGGCTTTCAGGGATATCGCCTAATGCTTTCAGGGCAGCATTGACCT
GCTCCAGCGGAGAGGCCAGATTGCTGCCTATGGCAATATACGCCACTGTCATGCGGTACC
CTCACGACGTGGTGCGCGTTTGCGTGGACGACGAGTACGACGACGCGGTGACGGTTCTTC
ATCCAGCTCGTTGAGCATCCCTTTTTGGTCTGGTGGCGCGGAAACCTGGAACTCACCCCA
CCATTTCACCAGACGCTGCAGTTCAGCGTTACGCTCAACTTCAGCTCGCAAGGCCAACAG
GTCATAAGCCGCACGGAACTTAGGATGCTCCAGCAGTTTCCATGCGCGTTTACCCTGACG
ACGGGACATACGCAACTGCAACTGCCAGATATCGCGGGTTAATGTCGTCAGACGTTTCGG
GATTGCCAGTGAACGGCAGGCTTCGTCCAGCACGTCGTTCATCGCCAGCGCGAAAGCGTC
GTGATAGGTCAGGCCGCTTTCCTGGGCGATCTTCTGTGCCGTCTCCAGCAGTGGGTACCA
GAACATGGCGGCAAACAGGAACGCCGGGTTCACGCGCATATCGTTATGGATACGCGTATC
GGTATTCTTCAGCACCTGTTCAATGATCCGCTCCATCGGGCTGTCGCCATTTTCCGTGAA
GTAGCGGGTAATGGTCGGGAACAGCGGCTGGAACAGATGATATTCACACAACAGCTTATA
GGTTTCGTAACCGTAGCCCGCTTGTAGCAGTTTAAGCGATTCTTCAAACAGGCGTGCCGG
TGGGATATCGTTCAGCAGGGTAGCGAGGCGAGGGATCGGTTCTGCGGTTTCCGGGCTGAT
GCGCATACCCAATTTGGCGGCAAAACGTACCGCGCGCAGCATACGTACCGGATCTTCACG
GTAGCGCGTTTCCGGGTTACCAATCAGACGGATAACGCCGTCCTTCAGATCCTTCATGCC
GCCAACGTAATCACGGACGGTAAAATCCGCTACGCTGTAATACAGGCTGTTGATAGTGAA
ATCGCGGCGCTGGGCGTCTTCTTCGATGGAGCCGAAAATGTTGTCGCGCAGCAACATGCC
GTTTTGCCCGCGTTGGGAGGTCGTGCGGTCGCTGACGTTACCTTCGTGGTGTCCACGGAA
GGTCGCAACTTCGATAATCTCCGGGCCAAACATTACATGAGCCAGACGGAAACGGCGACC
CACCAGGCGGCAGTTACGGAACAGTTTGCGCACCTGCTCAGGCGTGGCGTTAGTGGTTAC
GTCAAAATCTTTCGGCTTTTTGCCAAGTAACAGGTCGCGCACGCCGCCGCCAACCAGCCA
GGCTTCGTATCCCGCTTTATTGAGCCTGTACATTACCTTCAGGGCATTTTCACTGATATC
TTTGCGGGAAATAGCATGCTGCTCACGCGGGATCACCGTCACCTGTGGACGGGCGACTGC
CTGTTCAGCCTCGCTTTCCTCGCGGCTTAGCACCTTGCGGCAAAAATTAGCGACTCGGGT
AAAAATAGTACACCTCGGTAGTGTCAAACATCATTCAGGACAAAAAAATAGCGGCTAATC
ATAGCTCAGCATGACGCATTTGAGAATGTTGAATTTACAATTGCCGACTCGGGCACGGCG
GTAAGCCGCCAGTTTTTGACGGCTGACTGAAGGATTTGCTCGACGCTGAAATCCTGCCAG
TGTGCTTCTGCCTGCTGCCCCAGAAATTGAAGTGCCGCGATTAGTACCGGGCGTGGATCG
CCTTTCGGCAACGCAGGCGCATGATTCTGCTTGGAAAGTTTAGCGCCTTGTGGATTAAGC
GCCAGCGGCAGATGAATGTAATCTGGCACTTTCCAGCCAAAAAGCTGGTACAGCGAGATT
TGCCTTACTGTTGGTTCAATCAGATCAGCCCCACGCACTATTTCTGTAACGCCCTGGAAA
TGATCATCAACCACAACAGCCAGGTTGTAGGCGAACAACCCATCACGGCGATGAATGATA
AAATCTTCCCGTGCCAGTTTTTCGTCGGCGTGAATAATGCCGCGCAGCTGGTCAGTAAAT
TGCGTGACCGGATGCTGCTGGCGGATACGCACTGCGGCGTTGTCTGGTCCATGATGCAAC
ACCCGGCAATGACCGTCGTAAATACCGCCAATGCTTTGAATACGCGCACGCGTACAGGTG
CAGTAATAACTTAGTCCTTGTTCATGTAACCAGGCGAGTGCTTCACGATAGGCGTCGTGA
CGTTGCGATTGCCAGAGAACATCGCCGTCCCAGTGCAGACCGTAATGTTCCAGCTGGCGC
AGGATAGTTTCTGCGGCACCGGGAACTTCACGAGGCGGGTCGATATCTTCTATGCGTACC
AGCCAGCGACCTTGCCGGGCGCGAGCCTGCAAATAGCTGCCGAGCGCGGCGATCAGAGAG
CCAAAATGAAGCTCGCCGGAAGGAGAGGGGGCGAAGCGGCCAATATACTGTGTGTCTGTC
ATCTCTTTGAACAAAAAATAAGGCGGGAGCATTTCCCGCCTGTGGTAAACGTGATGGAAC
GGCTGTAATTAGCCAGCCATCTGTTTTTCGCGAATTTCAGCCAGCGTTTTGCAGTCGATG
CACAGATCGGCTGTCGGGCGCGCTTCCAGACGGCGAATACCAATTTCAACACCGCAGGAT
TCGCAGTAGCCGAAATCTTCGTCTTCCACTTTTTTCAGCGTCTTCTCGATCTTTTTGATC
AGCTTACGCTCGCGATCGCGGTTACGCAGTTCGAGGCTGAACTCTTCTTCCTGGGCTGCA
CGGTCTACCGGGTCCGGGAAGTTGGCTGCTTCATCCTGCATATGTGTAACGGTGCGATCG
ACTTCATCCCTGAGTTGATTACGCCATGCTTCCAGAATACGACGGAAGTGCGCCAGCTGG
GCTTCATTCATATACTCTTCGCCCGGCTTCTCCTGATATGGTTCCACCCCAGCGATGGCG
AGAATACTCAGGGACGATGTTTTACGGTTTTGCCCTTCTTGCATGTTGCTTCTCCTTAAC
ACGCACTATCGATCCCCATGTTCGGGGGAAAAATGAGGCCGCTATAAATAGCAGATGCTT
TTCCGGATAGCAATTATCTAAACGTAACACTTGACAACTGTGTGAGGAAAAGCGTATTTG
CGCACGCGACCAGAATGTAAATTAACCAGTTACTTACTTTACTACAATGTAACCGGCAGT
GATTTTTTAAGAGCCATGCCTTCAGCAGAAATTTCCGCTTTGTAAGCCAGAATTTCTACC
CCCCTCTGTTGAGCTTCTGACAATAGTTGCGCGTATTTCTCATCGATGTGGCGCGCGGGT
GAAAACCGTGTAATGGCTGAATGCAGCACGGCGAAAAAGATAACCGCACGCTGGCCTTCA
GCCGCTACGCTCATCAACTCCCGAAGGTGTTTCTGACCTCGTTCAGTGACCGCATCGGGA
AAATATCCCTGTTCGTTCTCCGCTAACGTAACCGATTTCACTTCAATATAGCAGTCTGGA
CGCGAATCCGCCTGCAACATAAAGTCAATACGGCTGCGTTCTGCGCCGTATTTTACTTCG
CTTTTCAGCGAGCTATAGCCTGACAGTTCTGAAATTGATTCATTAAGGATAGCCTCTTTC
GTCAACCTGTTAGCCCAAAGCGTGTTGACGCAAATAAATGCGCCGCTCTGGCTTTGAGTT
AATTCCCAGGTGTGTGGGTATTTCCGTTTGGTGTTGTCTGAAGTCGAATACCAGACGGTA
TCGCCAGGCGTTGCACAACCGGTCATCGCACCCGTATTCGGGCAGTGTAGCGTTAATTCG
CGACCATCGGGTGTGATCACATCGGCTAAAAAACGTTTGTAACGCTGAATTAGCGTCGCG
CGCTGTAGAGGGGGAGAAAATTCCATTGCGACAATCCTTGTTATTGCGTTAGCGCCCAGC
GTTTTAGCGGCGTGTAGCGTGTGCGTCCACGGGCAAACGAGGAGGCGTAAAGGGTGAACT
CCGTCACCGCATACGACCAGTTAAAACCTGGCGGCGGGATTGTCACCGCCTCGCTGGCGT
CGCGCAATAAGGTAATATGTGGATGAAACGGACGATTGCTTTGAAAACAACCGCTGCGGG
CAGCCTGTGAACGGAGCATATTCGCCAGCTGGATTAAGCCGCGTGGCGGCTGACGCATCC
CTAACCACACCACACGCGAACGCAGCCATTGTCCGGCGTCATCAAGCGTGAGTGTGAAAC
CAGGTTGACGAATCCGTCCGGCTAAAAGAGAAAGCGCCTTCTCTTTCTCGGCGCTCACTT
CGCCTAAAAATGCCAGAGTCAGATGCAAATTATCGGCGGCGACCGGACGTCCCGCCTCAG
GTGGGAAGTGTGTGGCGCGCCAATGGATAATCTGTTCGCGGATTTCTGCAGGTAAGTCGA
TAGCAAAGAACAGACGTTGCGGTTCAGACATGTGAGGCACTCGGTTATGAATTACCGCGA
TGCTACAATGTGGCGCGAAGAATGTTAACCCTCTGGAGCGTTTTGTGTCGTCGTTGCCCG
TTGCTGCCGTCTTACCTGAATTACTTACCGCTCTCGATTGTGCGCCGCAGGTATTATTAA
GTGCGCCGACCGGGGCCGGGAAATCAACCTGGCTGCCGCTGCAACTGCTGGCGCATCCCG
GCATTAACGGGAAAATTATCCTGCTGGAGCCGCGTCGTCTGGCGGCGCGTAACGTCGCGC
AACGGCTGGCGGAGCTGCTTAACGAAAAGCCAGGCGATACCGTTGGCTACCGGATGCGTG
CGCAAAACTGCGTCGGGCCGAATACCCGCCTGGAAGTGGTTACCGAAGGCGTGCTGACGC
GCATGATCCAGCGTGACCCGGAACTGAGCGGTGTTGGACTGGTGATCCTTGATGAATTTC
ATGAGCGCAGCTTGCAGGCGGATTTGGCGTTGGCGCTGTTACTCGATGTGCAACAAGGTC
TGCGTGATGACCTTAAACTGCTGATTATGTCGGCTACCCTGGACAACGACCGCTTGCAGC
AAATGCTGCCAGAAGCGCCTGTCGTCATCTCAGAAGGGCGCTCGTTTCCGGTTGAACGCC
GTTATTTACCGCTGCCCGCGCATCAGCGTTTTGACGATGCCGTTGCGGTAGCCACCGCTG
AAATGCTGCGTCAGGAAAGCGGATCATTACTGTTATTTTTACCTGGCGTCGGAGAAATTC
AGCGTGTGCAGGAACAACTGGCTTCGCGCATCGGCAGTGATGTATTGCTCTGCCCGCTGT
ATGGCGCGTTGTCGCTGAACGATCAGCGAAAAGCGATCCTCCCGGCACCGCAAGGGATGC
GCAAAGTGGTGCTGGCGACCAATATTGCTGAAACCAGTTTAACCATTGAAGGTATTCGTC
TGGTGGTGGATTGTGCCCAGGAGCGTGTGGCGCGTTTTGATCCGCGCACGGGGCTTACGC
GACTGATTACTCAACGCGTTAGCCAGGCATCCATGACGCAGCGTGCCGGGCGCGCCGGGC
GTCTGGAGCCGGGTATCAGCCTGCATTTAATCGCCAAAGAACAAGCAGAACGCGCCGCGG
CGCAAAGTGAACCGGAGATCTTACAAAGCGATCTTTCCGGTTTGCTGATGGAATTACTGC
AATGGGGATGCAGCGATCCGGCGCAGATGAGCTGGCTGGATCAACCGCCAGTAGTGAATC
TACTGGCCGCGAAACGTCTGTTACAAATGCTGGGGGCACTGGAGGGTGAACGGCTTAGTG
CGCAAGGGCAAAAAATGGCAGCGCTGGGTAACGATCCGCGTTTAGCGGCAATGCTGGTTA
GCGCGAAGAACGACGACGAAGCTGCTACCGCGGCAAAAATTGCCGCCATTCTCGAAGAGC
CGCCACGGATGGGCAATAGTGACCTGGGCGTGGCGTTTTCGCGCAATCAACCAGCCTGGC
AGCAACGTAGTCAGCAACTGTTAAAACGCTTAAACGTACGTGGCGGTGAGGCAGACAGTT
CGCTTATCGCGCCGCTACTTGCCGGGGCGTTTGCCGATCGCATTGCTCGTCGCCGTGGGC
AAGATGGACGCTATCAACTGGCAAACGGCATGGGAGCGATGCTCGATGCCAACGACGCGC
TAAGCCGCCACGAATGGTTGATCGCACCGTTATTATTGCAGGGCAGCGCCTCGCCGGATG
CGCGGATTTTACTGGCGCTGCTGGTCGATATTGATGAGTTAGTACAACGCTGCCCGCAGC
TGGTACAGCAGTCTGACACTGTGGAGTGGGATGACGCGCAAGGTACGCTGAAAGCCTGGC
GTCGGCTACAAATCGGTCAGTTGACGGTGAAAGTGCAGCCGCTGGCGAAACCGTCAGAAG
ACGAGTTGCATCAGGCGATGCTTAATGGCATCCGTGATAAAGGTTTAAGCGTGCTCAACT
GGACGGCGGAAGCGGAACAGCTACGCTTGCGTTTGTTATGCGCCGCAAAGTGGTTGCCGG
AATATGACTGGCCAGCGGTTGATGATGAAAGTTTATTGGCAGCGCTGGAAACGTGGCTGC
TGCCACATATGACTGGCGTACATTCACTACGCGGCCTGAAATCACTCGACATTTATCAGG
CACTACGCGGATTACTTGATTGGGGAATGCAGCAACGTCTGGATAGTGAATTGCCTGCGC
ATTACACTGTGCCGACGGGAAGCCGGATCGCCATTCGTTATCATGAAGATAACCCGCCCG
CGCTGGCGGTGAGAATGCAAGAGATGTTTGGCGAGGCCACCAATCCGACGATCGCCCAGG
GGCGCGTGCCGCTGGTGCTGGAGTTGCTTTCACCTGCCCAAAGGCCATTACAAATCACAC
GAGATTTGAGCGACTTCTGGAAAGGAGCGTACCGTGAGGTGCAAAAAGAGATGAAAGGGC
GTTATCCCAAACATGTCTGGCCGGACGACCCGGCAAATACTGCACCGACGCGACGGACGA
AAAAGTATTCGTAAGGTTGGTTTTCTCCCTCTCCCTGTGGGAGAGGGCCGGGGTGAGGGC
ATCAGCGCGCACGTTCACCCTCACCCTAACCCTCTCCCTCAAGGGAGAGGGGACCGATCG
AGCACAAATTTTGAGAGATATCTTCTTCTGTCTTGTAACAGAAGAACAGAAAATCGGGCT
TTTGCGCCTGAATATTGCGGAGAAAAAGCATGGCCGGGAATGACCGCGAGCCAATTGGAC
GCAAAGGGAAACCGACGCGTCCGGTCAAACAAAAGGTAAGCCGTCGTCGTTACGAAGATG
ACGATGATTACGACGATTATGATGACTATGAGGATGAAGAACCGATGCCGCGCAAAGGTA
AGGGCAAAGGCAAAGGGCGTAAGCCTCGTGGCAAACGCGGCTGGCTATGGCTACTGCTAA
AACTGGCTATCGTTTTTGCCGTGCTGATCGCCATTTACGGCGTTTATCTCGATCAAAAAA
TTCGTAGCCGTATTGATGGCAAGGTCTGGCAACTGCCTGCGGCAGTTTATGGCCGAATGG
TCAATCTTGAGCCAGACATGACCATCAGCAAGAACGAGATGGTGAAGCTGCTGGAGGCGA
CCCAGTATCGTCAGGTGTCGAAAATGACCCGTCCTGGCGAATTTACCGTGCAGGCCAACA
GCATTGAGATGATTCGCCGTCCGTTTGATTTCCCGGACAGTAAAGAAGGACAGGTGCGCG
CGCGTCTGACCTTTGATGGCGATCATCTGGCGACGATCGTCAATATGGAGAACAACCGTC
AGTTCGGTTTCTTCCGTCTTGATCCGCGTCTGATCACCATGATCTCTTCGCCAAACGGTG
AGCAGCGTCTGTTTGTGCCGCGCAGTGGTTTCCCGGATTTGCTGGTGGATACTTTGCTGG
CGACAGAAGACCGTCATTTTTACGAGCATGATGGAATCAGTCTCTACTCAATCGGACGTG
CGGTGCTGGCAAACCTGACCGCCGGACGCACGGTACAGGGTGCGAGTACGCTGACGCAAC
AGCTGGTGAAAAACCTGTTCCTCTCCAGCGAGCGTTCTTACTGGCGTAAAGCGAACGAAG
CTTACATGGCGCTGATCATGGACGCGCGTTACAGCAAAGACCGTATTCTTGAGCTGTATA
TGAACGAGGTGTATCTCGGTCAGAGCGGCGACAACGAAATCCGCGGCTTCCCGCTGGCAA
GCTTGTATTACTTTGGTCGCCCGGTAGAAGAGCTAAGCCTCGACCAGCAGGCGCTGTTAG
TCGGTATGGTGAAAGGGGCGTCCATCTACAACCCGTGGCGTAACCCAAAACTGGCGCTGG
AGCGACGTAATCTGGTGCTGCGTCTGCTGCAACAGCAACAGATTATTGATCAAGAACTCT
ATGACATGTTGAGTGCCCGTCCGCTGGGGGTTCAGCCGCGCGGTGGGGTGATCTCTCCTC
AGCCAGCCTTTATGCAACTGGTGCGTCAGGAGCTGCAGGCAAAACTGGGCGATAAGGTAA
AAGATCTCTCCGGCGTGAAGATCTTCACTACCTTTGACTCGGTGGCCCAGGACGCGGCAG
AAAAAGCCGCCGTGGAAGGCATTCCGGCACTGAAGAAACAGCGTAAGTTGAGCGATCTTG
AAACTGCGATTGTGGTCGTCGACCGCTTTAGTGGTGAAGTTCGTGCGATGGTCGGAGGTT
CTGAGCCGCAGTTTGCGGGCTACAACCGTGCGATGCAGGCGCGTCGTTCGATTGGTTCCC
TTGCAAAACCAGCGACTTATCTGACGGCCTTAAGCCAGCCGAAAATCTATCGTCTGAATA
CGTGGATTGCGGATGCGCCAATTGCGCTGCGTCAGCCGAATGGCCAGGTCTGGTCACCGC
AGAATGATGACCGTCGTTATAGCGAAAGCGGCAGAGTGATGCTGGTGGATGCGTTGACCC
GTTCGATGAACGTGCCGACGGTAAATCTGGGGATGGCGCTGGGGCTGCCTGCGGTTACGG
AGACCTGGATTAAACTGGGCGTACCGAAAGATCAGTTGCATCCGGTTCCGGCAATGCTGC
TGGGGGCGTTGAACTTAACGCCAATCGAAGTGGCGCAGGCATTCCAGACCATCGCCAGCG
GTGGTAACCGTGCACCGCTTTCTGCGCTGCGTTCGGTAATCGCGGAAGATGGCAAAGTGC
TGTATCAGAGCTTCCCGCAGGCGGAACGCGCTGTTCCGGCGCAGGCGGCGTATCTGACAC
TATGGACCATGCAGCAGGTGGTACAACGCGGTACGGGTCGTCAGCTTGGGGCGAAATACC
CGAACCTGCATCTGGCAGGGAAAACAGGGACTACCAACAATAACGTAGATACCTGGTTTG
CGGGCATTGACGGCAGCACGGTGACCATCACCTGGGTCGGCCGTGATAACAACCAGCCGA
CCAAACTGTATGGTGCCAGCGGGGCAATGTCGATTTATCAGCGTTATCTGGCTAACCAGA
CGCCAACGCCGCTGAATCTTGTTCCGCCAGAAGATATTGCAGATATGGGCGTGGACTACG
ACGGCAACTTTGTTTGCAGCGGTGGCATGCGTATCTTGCCGGTCTGGACCAGCGATCCGC
AATCGCTGTGCCAGCAGAGCGAGATGCAGCAGCAGCCGTCAGGCAATCCGTTTGATCAGT
CTTCTCAGCCGCAGCAACAGCCGCAACAGCAACCTGCTCAGCAAGAGCAGAAAGACAGCG
ACGGTGTAGCCGGTTGGATCAAGGATATGTTTGGTAGTAATTAACATCTAAGCGTGAAAT
ACCGGATGGCGAGTTGCCATCCGGTAAAATAACATCCCATCTAAGATATTAACCCTTTCT
TTTCATCTGGTTGTTTATTAACCCTTCAGGAACGCTCAGATTGCGTACCGCTTGCGAACC
CGCCAGCGTTTCGAATATTATCTTATCTTTATAATAATCATTCTCGTTTACGTTATCATT
CACTTTACATCAGAGATATACCAATGGCGCGTTCCAAAACTGCTCAGCCAAAACACTCAC
TGCGTAAAATCGCAGTTGTAGTAGCCACAGCGGTTAGCGGCATGTCTGTTTATGCACAGG
CAGCGGTTGAACCGAAAGAAGACACTATCACCGTTACCGCTGCACCTGCGCCGCAAGAAA
GCGCATGGGGGCCTGCTGCAACTATTGCGGCGCGACAGTCTGCTACCGGCACTAAAACCG
ATACGCCGATTCAAAAAGTGCCACAGTCTATTTCTGTTGTGACCGCCGAAGAGATGGCGC
TGCATCAGCCGAAGTCGGTAAAAGAAGCGCTTAGCTACACGCCGGGTGTCTCTGTTGGTA
CGCGTGGCGCATCCAACACCTATGACCACCTGATCATTCGCGGCTTTGCGGCAGAAGGCC
AAAGCCAGAATAACTATCTGAATGGCCTGAAGTTGCAGGGCAACTTCTATAACGATGCGG
TCATTGACCCGTATATGCTGGAACGCGCTGAAATTATGCGTGGCCCGGTTTCCGTGCTTT
ACGGTAAAAGCAGTCCTGGCGGCCTGTTGAATATGGTCAGCAAGCGTCCGACCACCGAAC
CGCTGAAAGAAGTTCAGTTTAAAGCCGGTACTGACAGCCTGTTCCAGACTGGTTTTGACT
TTAGCGATTCGTTGGATGATGACGGTGTTTACTCTTATCGCCTGACCGGTCTTGCGCGTT
CTGCCAATGCCCAGCAGAAAGGGTCAGAAGAGCAGCGTTATGCTATTGCACCGGCGTTCA
CCTGGCGTCCGGATGATAAAACCAATTTTACCTTCCTTTCTTACTTCCAGAACGAGCCGG
AAACCGGTTATTACGGCTGGTTGCCGAAAGAGGGAACCGTTGAGCCGCTGCCGAACGGTA
AGCGTCTGCCGACAGACTTTAATGAAGGGGCGAAGAACAACACCTATTCTCGTAATGAGA
AGATGGTCGGCTACAGCTTCGATCACGAATTTAACGACACCTTTACTGTGCGTCAGAACC
TGCGCTTTGCTGAAAACAAAACCTCGCAAAACAGCGTTTATGGTTACGGCGTCTGCTCCG
ATCCGGCGAATGCTTACAGCAAACAGTGTGCGGCATTAGCGCCAGCGGATAAAGGCCATT
ATCTGGCACGTAAATACGTCGTTGATGATGAGAAGCTGCAAAACTTCTCCGTTGATACCC
AGTTGCAGAGCAAGTTTGCCACTGGCGATATCGACCACACCCTGCTGACCGGTGTCGACT
TTATGCGTATGCGTAATGACATCAACGCCTGGTTTGGTTACGACGACTCTGTGCCACTGC
TCAATCTGTACAATCCGGTGAATACCGATTTCGACTTCAATGCCAAAGATCCGGCAAACT
CCGGCCCTTACCGCATTCTGAATAAACAGAAACAAACGGGCGTTTATGTTCAGGATCAGG
CGCAGTGGGATAAAGTGCTGGTCACCCTAGGCGGTCGTTATGACTGGGCAGATCAAGAAT
CTCTTAACCGCGTTGCCGGGACGACCGATAAACGTGATGACAAACAGTTTACCTGGCGTG
GTGGTGTTAACTACCTGTTTGATAATGGTGTAACACCTTACTTCAGCTATAGCGAATCGT
TTGAACCTTCTTCGCAAGTTGGGAAGGATGGTAATATTTTCGCACCGTCTAAAGGTAAGC
AGTATGAAGTCGGCGTGAAATATGTACCGGAAGATCGTCCGATTGTAGTTACTGGTGCCG
TGTATAATCTCACTAAAACCAACAACCTGATGGCGGACCCTGAGGGTTCCTTCTTCTCGG
TTGAAGGTGGCGAGATCCGCGCACGTGGCGTAGAAATCGAAGCGAAAGCGGCGCTGTCGG
CGAGTGTTAACGTAGTCGGTTCTTATACTTACACCGATGCGGAATACACCACCGATACTA
CCTATAAAGGCAATACGCCTGCACAGGTGCCAAAACACATGGCTTCGTTGTGGGCTGACT
ACACCTTCTTTGACGGTCCGCTTTCAGGTCTGACGCTGGGCACCGGTGGTCGTTATACTG
GCTCCAGTTATGGTGATCCGGCTAACTCCTTTAAAGTGGGAAGTTATACGGTCGTGGATG
CGTTAGTACGTTATGATCTGGCGCGAGTCGGCATGGCTGGCTCCAACGTGGCGCTGCATG
TTAACAACCTGTTCGATCGTGAATACGTCGCCAGCTGCTTTAACACTTATGGCTGCTTCT
GGGGCGCAGAACGTCAGGTCGTTGCAACCGCAACCTTCCGTTTCTAATTTCTCTTTTGGG
GCACGGATTTCCGTGCCCATTTCACAAGTTGGCTGTTATGCAGGAATACACGAATCATTC
CGATACCACTTTTGCACTGCGTAATATCTCCTTTCGTGTGCCCGGGCGCACGCTTTTGCA
TCCGCTGTCGTTAACCTTTCCTGCCGGGAAAGTGACCGGTCTGATTGGTCACAACGGTTC
TGGTAAATCCACTCTGCTCAAAATGCTTGGCCGTCATCAGCCGCCGTCGGAAGGGGAGAT
TCTTCTTGATGCCCAACCGCTGGAAAGCTGGAGCAGCAAAGCGTTTGCCCGCAAAGTGGC
TTATTTGCCGCAGCAGCTTCCTCCGGCAGAAGGGATGACCGTGCGTGAACTGGTGGCGAT
TGGTCGTTACCCGTGGCATGGCGCGCTGGGGCGCTTTGGGGCGGCAGATCGCGAAAAAGT
CGAGGAAGCTATCTCGCTGGTTGGCTTAAAACCGCTGGCGCATCGGCTGGTCGATAGTCT
CTCTGGCGGCGAACGTCAGCGGGCGTGGATCGCCATGCTGGTGGCGCAGGATAGCCGTTG
TCTGTTGCTCGACGAACCGACCTCGGCGCTGGATATCGCCCACCAGGTTGATGTGCTGTC
GCTGGTGCACCGTTTAAGTCAGGAGCGTGGCCTGACGGTCATTGCCGTGTTGCACGATAT
CAATATGGCGGCACGCTACTGTGATTATCTGGTCGCCCTGCGCGGCGGTGAAATGATTGC
TCAGGGAACGCCTGCGGAAATTATGCGCGGCGAAACCCTCGAAATGATTTATGGCATCCC
GATGGGTATTTTGCCGCATCCGGCGGGTGCTGCACCTGTGAGTTTTGTTTATTGATGAGC
GGCTTACCTCTTATTTCGCGCCGTCGACTGTTAACGGCGATGGCGCTTTCTCCGTTGTTA
TGGCAGATGAATACCGCCCACGCGGCGGCTATTGATCCCAATCGTATTGTGGCGCTGGAG
TGGTTGCCGGTGGAATTACTGCTGGCGCTCGGCATCGTGCCTTACGGCGTGGCGGATACC
ATCAACTATCGCCTGTGGGTCAGCGAACCACCATTGCCGGACTCAGTGATCGACGTCGGT
TTGCGCACAGAACCTAACCTTGAACTGCTGACCGAAATGAAACCATCGTTTATGGTCTGG
TCGGCAGGATATGGCCCTTCACCAGAAATGCTGGCTCGTATTGCGCCGGGTCGCGGATTT
AACTTCAGTGACGGCAAACAGCCGTTGGCGATGGCGCGTAAATCGCTGACGGAAATGGCA
GATTTACTTAACCTGCAAAGCGCAGCGGAAACGCATTTAGCGCAATATGAAGACTTTATC
CGCAGCATGAAACCCCGCTTTGTGAAGCGTGGTGCGCGTCCGTTATTGCTGACGACGCTT
ATCGATCCGCGCCATATGCTGGTCTTCGGTCCAAACAGCTTGTTCCAGGAAATTCTTGAT
GAGTACGGCATCCCAAATGCCTGGCAAGGGGAAACCAACTTCTGGGGCAGTACCGCCGTC
AGTATCGATCGTCTGGCGGCGTATAAAGACGTTGATGTGCTCTGTTTTGATCACGACAAC
AGCAAAGACATGGATGCGCTAATGGCAACGCCGCTGTGGCAGGCCATGCCGTTTGTCCGC
GCCGGACGCTTTCAGCGCGTACCTGCAGTCTGGTTTTATGGTGCGACGCTCTCGGCAATG
CACTTTGTGCGCGTTCTGGATAACGCCATCGGAGGTAAAGCGTGAGTAAACGAATTGCGC
TTTTCCCGGCGTTATTGCTGGCGCTGTTAGTGATTGTCGCTACGGCGCTCACCTGGATGA
ACTTCTCGCAGGCGCTGCCGCGTAGCCAGTGGGCGCAGGCTGCCTGGTCGCCGGATATTG
ACGTCATCGAGCAGATGATTTTTCACTACAGCTTGTTGCCGCGTCTGGCGATTTCGCTGC
TGGTGGGCGCGGGTCTGGGGCTGGTGGGCGTGCTGTTTCAGCAAGTGCTGCGTAACCCGC
TGGCGGAGCCGACGACGCTTGGCGTTGCTACAGGCGCGCAACTGGGGATTACCGTCACTA
CGCTCTGGGCGATCCCTGGTGCGATGGCGAGCCAGTTTGCTGCGCAGGCAGGGGCTTGTG
TTGTTGGCTTAATTGTCTTTGGCGTCGCGTGGGGGAAACGGCTGTCGCCGGTAACGCTGA
TTCTCGCGGGGTTGGTAGTGAGCCTTTATTGCGGCGCAATCAATCAGTTACTGGTTATCT
TCCATCATGACCAACTGCAAAGCATGTTTCTGTGGAGCACTGGAACGCTGACGCAAACCG
ACTGGGGCGGCGTTGAGCGTTTATGGCCGCAGCTGCTGGGCGGTGTGATGCTGACGTTGC
TGCTACTTCGTCCGTTAACCCTGATGGGGCTTGATGATGGCGTGGCGCGCAATCTCGGGC
TGGCCTTGTCGCTTGCGCGTCTGGCAGCGCTGTCGCTGGCGATTGTCATCAGTGCGCTGC
TGGTGAACGCTGTGGGGATTATCGGCTTTATCGGGTTGTTCGCGCCGCTGCTGGCAAAAA
TGCTGGGGGCGCGGCGTCTGCTGCCACGACTGATGCTGGCGTCGTTGATTGGTGCGCTGA
TCCTCTGGCTTTCCGATCAAATCATCCTCTGGCTGACTCGCGTGTGGATGGAAGTGTCCA
CCGGTTCGGTCACTGCGTTGATCGGTGCGCCGCTGCTACTGTGGCTGTTGCCGCGTTTAC
GCAGCATTAGCGCGCCGGATATGAAGGTCAACGATCGTGTCGCGGCTGAACGCCAACATG
TGCTGGCGTTTGCCCTCGCGGGCGGCGTGCTGCTGTTGATGGCTGTGGTGGTGGCGCTGT
CGTTTGGTCGTGATGCGCACGGCTGGACGTGGGCGAGCGGGGCGTTGCTCGAGGATTTAA
TGCCCTGGCGCTGGCCGCGAATTATGGCGGCGCTGTTTGCGGGCGTCATGCTGGCGGTGG
CGGGCTGTATTATTCAGCGACTGACCGGAAACCCGATGGCAAGCCCGGAAGTGCTGGGGA
TTAGCTCCGGCGCGGCGTTTGGCGTGGTGTTGATGCTGTTTCTGGTGCCGGGTAATGCCT
TTGGCTGGCTGTTACCTGCAGGCAGTCTCGGCGCGGCGGTGACGCTGTTGATCATTATGA
TCGCCGCCGGCCGCGGTGGATTTTCCCCACACCGTATGTTACTGGCGGGGATGGCGTTAA
GCACCGCGTTCACCATGCTTTTGATGATGTTGCAGGCAAGTGGTGACCCGCGAATGGCGC
AAGTGCTGACCTGGATTTCCGGTTCGACCTACAACGCGACCGATGCGCAGGTCTGGCGCA
CCGGAATTGTGATGGTGATTTTGCTGGCGATTACCCCGCTGTGCCGCCGCTGGCTGACCA
TTTTACCGCTGGGTGGTGATACCGCCCGAGCCGTAGGAATGGCGCTGACGCCGACGCGAA
TTGCGCTGCTGCTGTTAGCGGCTTGCCTGACGGCGACCGCGACGATGACTATTGGACCGT
TGAGTTTTGTTGGTTTAATGGCACCGCATATTGCGCGGATGATGGGCTTTCGACGGACGA
TGCCACACATCGTAATTTCGGCGCTGGTGGGTGGTTTACTGCTGGTGTTCGCTGACTGGT
GTGGGCGGATGGTGCTGTTTCCATTCCAGATCCCGGCGGGGCTGCTGTCAACCTTTATCG
GCGCGCCATATTTTATCTATTTGTTGAGAAAGCAGAGCCGTTAATTTTTCCATATAACGG
CCCTGTACGCCTGGACGGATAAAGCGTTTACGCGACAACGGATGCCCGATGCGACGCTGG
CGCGTCTTATCGGGCCTACAAACGGCCCCGAATCGTAGGTCGGATAAGGCGTTCACGCCG
CATCCGACAAACCATGCTGGATCACAACTTCGCAAACACCCGACGTGCAGCATCGATGGT
GTTATTGATATCTTCCATGCTGTGCGCCACGGACATAAAGCCCGCTTCAAACGCTGACGG
TGCCAGGTAAACACCTTCGTCCAGCATCATATGGAAGAAACGCTTAAAGCGTTCCACGTC
ACAGGCCATCACATCCTGATAGCACGTCACGGACTCGGCGTCGGTAAAGAAAATACCGAA
CATGCCGCCAACGTGGTTAACGACCAGCGGAATTCCGGCTTCTTCTGCCGCTTCCAGCAG
ACCTTCTGCCAGACGTGTTGTCAGCTCATCCAGCGTTTCGTGAACGCCCGGCTGCGCGAC
TTCATTCAGACAGGCGAAACCCGCTGCCATCGCAATCGGGTTACCGGAAAGCGTACCCGC
CTGATAGACCGGACCCGTCGGGGCCAGCGCATCCATTACATCACGACGACCACCGAATGC
GCCTACCGGCATTCCACCGCCGATGATTTTGCCGAGGCAGGTTAAATCTGGCACTACGCC
GTAATAATCCTGTGCGCCAGCTAGCGCTACGCGGAAACCGGTCATCACTTCATCGATGAT
CAGCAACGCGCCAAATTCGTCGCACAGCGCGCGCAGACCTGGCAGGAACTCTGGCAGCGG
CGGAACACAGTTCATATTGCCTGCCACCGGCTCGACGATAATACAGGCAATCTCTTGCGG
GTATTGCTCAAATGCGGCGCGTACAGAAGCCAGATCATTATAAGTACAGGTTAAGGTATA
TTTGGCGAAATCTGCCGGAACGCCCGGCGAGTTTGGCTGGCCTAACGTGAGTGCGCCAGA
ACCGGCTTTCACCAGCAGGCAGTCAGCGTGACCATGGTAACACCCTTCAAATTTAATAAT
TTTGTCGCGACCGGTAAAACCACGGGCCAGGCGGATGGCGCTCATGGTCGCTTCAGTGCC
GGAGTTCACCATGCGCACCATATCCATGGTCGGGACCAGTTCGGTCACCAGTTGCGCCAT
TTTCACTTCCATTTCGGTTGGTGCACCAAAGCTTAAACCACGCTCGGCGGCTTCAATCAC
GGCATTGCGGATTGCCGGATGGTTATGGCCCAGCACCATCGGCCCCCAGGAACCGACATA
ATCGATATAGGCTTTGCCATCAACATCGTACAGATAAGCGCCGTCCGCTTTTTCGATAAA
CAGTGGAGTGCCGCCCACGCCAGTAAAGGCGCGAACAGGGGAGTTCACACCGCCAGGGAT
CAGCTCGCGCGCTGCGCTGTAAAGATTTTCAGACTTACTCATGGAGGGTTCCTGATTCGT
AGAAAAAGTGAATGGCTGCTATTCTATGTTATTCATAACAAGTTAAATACTCGTCAAACA
TCAGGCTGCTTGTACTGGTGCAATCCTGATTTCTTAGAGTATAAAAGTTTTGTGCATTTG
AAACATTACGCTTTGCAAAGGATTTTCATGGAACGTGCGAGTAAAATGCCGTCATCTTAT
TTGTATGACCAATAAGTGATCATTGGATGAAAACTGATACTCCCTCTTTAGAAACACCGC
AGGCCGCGCGCCTGCGACGCAGACAACTGATTCGCCAACTTCTTGAGCGCGATAAAACCC
CGTTAGCCATTTTGTTTATGGCGGCAGTCGTCGGCACGCTTGTTGGGCTGGCAGCGGTTG
CTTTTGACAAAGGTGTCGCCTGGTTGCAGAACCAACGTATGGGGGCGCTGGTACATACTG
CTGATAATTATCCGCTTCTGTTAACCGTCGCTTTTCTCTGTTCGGCGGTGCTGGCGATGT
TTGGCTACTTTTTGGTGCGCAAATACGCGCCGGAAGCAGGTGGTTCGGGGATCCCGGAAA
TTGAAGGGGCGCTGGAAGATCAACGTCCCGTTCGCTGGTGGCGTGTATTGCCGGTGAAGT
TCTTTGGCGGGCTGGGGACACTCGGCGGAGGCATGGTGTTGGGGCGCGAAGGGCCAACCG
TGCAGATCGGCGGTAACATTGGCCGTATGGTGCTTGATATTTTCCGCCTGAAAGGTGACG
AAGCTCGCCATACGCTGCTGGCAACCGGTGCTGCTGCGGGGCTGGCTGCGGCCTTTAACG
CGCCGCTGGCGGGTATTTTGTTTATTATCGAAGAGATGCGTCCGCAGTTTCGCTATACGT
TAATTTCGATTAAAGCGGTATTTATTGGTGTCATTATGTCGACCATTATGTACCGGATTT
TTAATCATGAAGTTGCGTTGATTGACGTCGGTAAACTTTCTGATGCGCCGCTTAATACGC
TGTGGCTTTATCTGATCCTCGGTATTATTTTTGGCATTTTCGGCCCTATTTTTAATAAAT
GGGTGCTGGGGATGCAGGATTTGCTGCACCGTGTGCACGGCGGCAATATTACCAAATGGG
TGCTAATGGGCGGTGCGATTGGCGGTCTGTGTGGATTGCTGGGGTTTGTGGCACCAGCAA
CGTCGGGCGGCGGTTTTAACCTGATTCCTATCGCTACCGCGGGGAATTTCAGCATGGGAA
TGCTGGTGTTTATCTTCGTCGCGCGGGTCATTACCACCTTACTCTGCTTCTCTTCCGGCG
CGCCGGGCGGTATTTTTGCCCCGATGCTGGCGCTGGGTACTGTGCTGGGAACCGCTTTCG
GAATGGTTGCCGTTGAGCTGTTTCCGCAATATCACCTTGAGGCGGGGACGTTTGCTATTG
CCGGAATGGGGGCATTACTGGCGGCATCTATTCGCGCGCCGTTAACGGGGATCATTCTGG
TTCTGGAGATGACCGATAACTACCAGCTCATTTTGCCAATGATTATTACCGGTCTTGGCG
CAACACTATTAGCGCAATTTACCGGCGGGAAACCGCTATACTCGGCGATTCTTGCGCGCA
CGCTGGCAAAACAGGAAGCTGAGCAACTGGCGCGAAGCAAGGCCGCATCAGCCAGCGAGA
ATACTTGAACGAAATACCAGGGTATTAGATAATGGCGATTATTATTGGGTTAGAATTTGC
CCAATTGCCGATGTCGTTTGGAGCAAAATATGAGTGATGACGTAGCACTGCCGCTGGAGT
TTACCGACGCAGCAGCCAACAAAGTTAAAAGCCTGATCGCTGACGAAGATAACCCGAATC
TGAAATTACGCGTGTATATCACCGGTGGCGGTTGCAGCGGCTTCCAGTATGGTTTCACCT
TTGATGATCAGGTGAACGAAGGCGATATGACCATCGAAAAACAGGGCGTTGGCCTGGTGG
TTGATCCGATGAGCCTGCAATATCTGGTCGGCGGTTCCGTTGATTATACCGAAGGTCTGG
AAGGTTCTCGTTTCATCGTGACCAACCCGAACGCGAAAAGCACCTGCGGTTGCGGTTCTT
CCTTTAGTATCTAATCTGTTGTTCATGTGCCGGATAAACTATCCGGCACATCTTCTCTCT
TCAACGCCCATTCTCATCCAGCGCAAACGTCGGTAGCTTAAGATGCCAACGAATAGCCGC
CAGCCGAATCAATAGCGTCACGACCATGCCCATCATACTGGCTGTTTCCAGTGGTACGGA
AAATGTGTAATAAGCCGTAGCGTGGACAATACCGCCGATAATACAGGCAGTTGCGTAGAT
TTCTGTACGTAAAATCATGGGGATTTCGCGGGCCAGAACATCACGAATGATCCCGCCGCC
AACGCCAGTAATGACGCCCATACAAACCGCGATTAACGGACCGGCTTCCGCATTAAAGGC
TTTATTCACGCCAATGCCGACAAACACCGCCAGACCAACGGCGTCCAGCACCGGCAACAT
CCATTTTGGTAAGCGTCTTGGCTGGCGCACCAGCACGATGGTCAGCATGCTGGTGACCAT
TGCAACGACCAGATCGGTGGGATCTTTCACCCAAAATACCGGGCCGTGATCCAGCGCCAT
GTCGCGAATTGTCCCGCCGCCTACTGCGGTTACCACGCCCAGTACCAGAACACCAAAAGG
GTCCATACGCAATTTTCCGGCTAACAAAACGCCGGAGATGGCAAATACCGCTGTGCCGAC
TATATCCAGCCAATAGACGAGCATTGTTCAATCCCCACTGAGCACCTGAAAAGGTCAGGC
GCTAATCTACCTGTGAAAGCGCATTACAGAGCTGTTGTGCAGCGAGGATAATACGTGGGC
TTGCACGTTCAAACCAGTCACTCGTGAGAGGAATAACGGGAATTTTGAGCTGTTCACCCC
AGTATTGTTTGATTTTAGGAATTTGGTCCGGTCCGCCTGTAATGACAATCGCCTGTGGCG
AGCGTGCTAACACCTGTTCGCGGCTAACTTGCGGCCAGGGAACCCGGCTGTCTTTAAAGA
TGTTTTCTCCGCCACAAACTTCGAGTACCTGGTTCTGAATCGACTCTTTTCCACTGGTAA
ATGGCGGATTAATGCCGAATTGCAGAAAAACACGTTTTTTAGGTTTATCAGCATATTGCG
CTTTCAATTGCGCGTACTGATCCAGCAGGGATTGCGCGGCTTGTTCGGCCTTGTCTGGTT
GCGGACTCCAGGGGGCCAGTTGACGTAACGCATTGGCAATTTGTTCAATGCTTGTCGCAT
CGACCCACATCACTTTTATTCCCAGCGAAGCCAGCTGGTCAACCTGCCGCTCGGCATTAC
CTCCACGCCAGGCAATCACCAGATCGGGTTTCAGCGCGACAATGCGTTCCAGATTCATCC
CCTGCCAGGTGGAAACCTGCTCAATCTTTTGCGCTTGTGGAGGATAGTCGGAATAGCTGC
TGACCCCAACCGGCGTGATCCCGGCGGCAAAGGCAAGTTCAGTGTTGGCGGGAGAAAGCG
TGATGACGCGCGGCGCGGCGTTGAGCCACAGTGGCGCAAGAAAAGACAGGGCGACCAGCG
CCCTGAACAGTGACTTAGCCATGTGCAAGTTTCTGCACCAGTGACTCAACCATCAGGCTG
GACTGTTTAGCGGCAACAGCCAGGAACTCATCGAAGCTAAGATGAGACTGTTGATCGGCC
ACGTCGGAGATGGCGCGTACGACAACAAACGGGACGTTGAAATTGTGGCAGACATGGGCG
ATTGCCGTCGCTTCCATCTCTACAGCAATGGCCTGTGGGAAGTTGTGGCGGATTTTCGCC
AGACCAACAGAACCGTTGATGAAAGCGTCGCCGCTAACAATCAGGCCACGTACAGCGTTA
AGATTCAGTTCGGCAATGCAGGCCTCAGCGGCAGCGATCAGTTTATCGTCAGCTTTAAAG
CCTGCCGGACAGCCTGGTAACTGACCGTATTCATAACCAAATGCCGTGACATCCGCGTCG
TGATAACGTGCTTCGTCCGAGACAACGATATCGCCCACTTTCAACGTTGGTGCCAGGCCA
CCGGCAGAACCGGTGTTAATAATCACATCTGGCTTGCAGTGTTCCAACAGCAAAGTGGCA
CCCAGCGCCGCAGCGACTTTACCGATGCCCGATTTCAGAAGCGCAACCTCGGTTCCATTC
AGTTGGCCGGTATAGATTTCGCAACCGCCGAGACTGATAGTTTGACGGTTTTCGATTTTG
TCACGCAGCAGCGTAACTTCTTCTTCCATTGCACCAATGATGCCGATTTTCATAGATTTA
CTCGCGATAAGCCCGATTTGAAGGCATAGTTTACCATGCGCTTACGGGGAAGCGTATTTC
TCACGCGGGAGAGGACATGGCACAGATTGATTTCCGAAAAAAAATAAACTGGCATCGTCG
TTACCGTTCACCGCAGGGCGTTAAAACCGAACATGAGATCCTGCGGATCTTCGAGAGCGA
TCGCGGGCGTATCATCAACTCTCCGGCAATTCGTCGTCTGCAACAAAAGACCCAGGTTTT
TCCACTGGAGCGCAATGCCGCCGTGCGCACGCGTCTTACCCACTCGATGGAAGTCCAGCA
GGTGGGGCGCTACATCGCCAAAGAAATTTTAAGCCGTCTGAAAGAGCTTAAATTACTGGA
AGCATACGGCCTGGATGAACTGACCGGTCCCTTTGAAAGCATTGTTGAGATGTCATGCCT
GATGCACGATATCGGCAATCCGCCGTTTGGTCATTTTGGCGAAGCGGCGATAAATGACTG
GTTTCGCCAACGTTTGCACCCGGAAGATGCCGAAAGCCAGCCTCTGACTGACGATCGCTG
CAGCGTGGCGGCACTACGTTTACGGGACGGGGAAGAACCGCTTAACGAGCTGCGGCGCAA
GATTCGTCAGGACTTATGTCATTTTGAGGGGAATGCACAAGGCATTCGCCTGGTGCATAC
ATTGATGCGGATGAATCTCACCTGGGCACAGGTTGGCGGTATTTTAAAATATACCCGTCC
GGCGTGGTGGCGTGGCGAAACGCCTGAGACACATCACTATTTAATGAAAAAGCCGGGTTA
TTATCTTTCTGAAGAAGCCTATATTGCCCGGTTGCGTAAAGAACTTAATTTGGCGCTTTA
CAGTCGTTTTCCATTAACGTGGATTATGGAAGCTGCCGACGACATCTCCTATTGTGTGGC
AGACCTTGAAGATGCGGTAGAGAAAAGAATATTTACCGTTGAGCAGCTTTATCATCATTT
GCACGAAGCGTGGGGCCAGCATGAGAAAGGTTCGCTCTTTTCGCTGGTGGTTGAAAATGC
CTGGGAAAAATCACGCTCAAATAGTTTAAGCCGCAGTACGGAAGATCAGTTTTTTATGTA
TTTACGGGTAAACACCCTAAATAAACTGGTACCCTACGCGGCACAACGATTTATTGATAA
TCTGCCTGCGATTTTCGCCGGAACGTTTAATCATGCATTATTGGAAGATGCCAGCGAATG
CAGCGATCTTCTTAAGCTATATAAAAATGTCGCTGTAAAACATGTGTTTAGCCATCCAGA
TGTCGAGCGGCTTGAATTGCAGGGCTATCGGGTCATTAGCGGATTATTAGAGATTTATCG
TCCTTTATTAAGCCTGTCGTTATCAGACTTTACTGAACTGGTAGAAAAAGAACGGGTGAA
ACGTTTCCCTATTGAATCGCGCTTATTCCACAAACTCTCGACGCGCCATCGGCTGGCCTA
TGTCGAGGCTGTCAGTAAATTACCGTCAGATTCTCCTGAGTTTCCGCTATGGGAATATTA
TTACCGTTGCCGCCTGCTGCAGGATTATATCAGCGGTATGACCGACCTCTATGCGTGGGA
TGAATACCGACGTCTGATGGCCGTAGAACAATAACCAGGCTTTTGTAAAGACGAACAATA
AATTTTTACCTTTTGCAGAAACTTTAGTTCGGAACTTCAGGCTATAAAACGAATCTGAAG
AACACAGCAATTTTGCGTTATCTGTTAATCGAGACTGAAATACATGAAAAAAACCACATT
AGCACTGAGTGCACTGGCTCTGAGTTTAGGTTTGGCGTTATCTCCGCTCTCTGCAACGGC
GGCTGAGACTTCTTCAGCAACGACAGCCCAGCAGATGCCAAGCCTTGCACCGATGCTCGA
AAAGGTGATGCCTTCAGTGGTCAGCATTAACGTAGAAGGTAGCACAACCGTTAATACGCC
GCGTATGCCGCGTAATTTCCAGCAGTTCTTCGGTGATGATTCTCCGTTCTGCCAGGAAGG
TTCTCCGTTCCAGAGCTCTCCGTTCTGCCAGGGTGGCCAGGGCGGTAATGGTGGCGGCCA
GCAACAGAAATTCATGGCGCTGGGTTCCGGCGTCATCATTGATGCCGATAAAGGCTATGT
CGTCACCAACAACCACGTTGTTGATAACGCGACGGTCATTAAAGTTCAACTGAGCGATGG
CCGTAAGTTCGACGCGAAGATGGTTGGCAAAGATCCGCGCTCTGATATCGCGCTGATCCA
AATCCAGAACCCGAAAAACCTGACCGCAATTAAGATGGCGGATTCTGATGCACTGCGCGT
GGGTGATTACACCGTAGCGATTGGTAACCCGTTTGGTCTGGGCGAGACGGTAACTTCCGG
GATTGTCTCTGCGCTGGGGCGTAGCGGCCTGAATGCCGAAAACTACGAAAACTTCATCCA
GACCGATGCAGCGATCAACCGTGGTAACTCCGGTGGTGCGCTGGTTAACCTGAACGGCGA
ACTGATCGGTATCAACACCGCGATCCTCGCACCGGACGGCGGCAACATCGGTATCGGTTT
TGCTATCCCGAGTAACATGGTGAAAAACCTGACCTCGCAGATGGTGGAATACGGCCAGGT
GAAACGCGGTGAGCTGGGTATTATGGGGACTGAGCTGAACTCCGAACTGGCGAAAGCGAT
GAAAGTTGACGCCCAGCGCGGTGCTTTCGTAAGCCAGGTTCTGCCTAATTCCTCCGCTGC
AAAAGCGGGCATTAAAGCGGGTGATGTGATCACCTCACTGAACGGTAAGCCGATCAGCAG
CTTTGCCGCACTGCGTGCTCAGGTGGGTACTATGCCGGTAGGCAGCAAACTGACCCTGGG
CTTACTGCGCGACGGTAAGCAGGTTAACGTGAACCTGGAACTGCAGCAGAGCAGCCAGAA
TCAGGTTGATTCCAGCTCCATCTTCAACGGCATTGAAGGCGCTGAGATGAGCAACAAAGG
CAAAGATCAGGGCGTGGTAGTGAACAACGTGAAAACGGGCACTCCGGCTGCGCAGATCGG
CCTGAAGAAAGGTGATGTGATTATTGGCGCGAACCAGCAGGCAGTGAAAAACATCGCTGA
ACTGCGTAAAGTTCTCGACAGCAAACCGTCTGTGCTGGCACTCAACATTCAGCGCGGCGA
CAGCACCATCTACCTGTTAATGCAGTAATCTCCCTCAACCCCTTCCTGAAAACGGGAAGG
GGTTCTCCTTACAATCTGTGAACTTCACCACAACTCCATACATCTTCATCATCCTTTAGG
CATTTGCACAATGCCGTACGTTACGTACTTCCTTATGCTAAGCCGTGCATAACGGAGGAC
TTATGGCTGGCTGGCATCTTGATACCAAAATGGCGCAGGATATCGTGGCACGTACCATGC
GCATCATCGATACCAATATCAACGTAATGGATGCCCGTGGGCGAATTATCGGCAGCGGCG
ATCGTGAGCGTATTGGTGAATTGCACGAAGGTGCATTGCTGGTACTTTCACAGGGACGAG
TCGTCGATATCGATGACGCGGTAGCACGTCATCTGCACGGTGTGCGGCAGGGGATTAATC
TACCGTTACGGCTGGAAGGTGAAATTGTCGGCGTAATTGGCCTGACAGGTGAACCAGAGA
ATCTGCGTAAATATGGCGAACTGGTCTGCATGACGGCTGAAATGATGCTGGAACAGTCGC
GGTTGATGCACTTGTTGGCGCAGGATAGCCGTTTGCGGGAAGAACTGGTGATGAACCTGA
TTCAGGCAGAGGAGAATACTCCCGCACTTACTGAATGGGCGCAACGGCTGGGGATCGATC
TCAATCAACCGCGAGTGGTGGCTATTGTTGAGGTCGACAGCGGTCAGCTTGGCGTGGACA
GCGCAATGGCGGAGTTACAACAACTGCAAAACGCGCTGACTACGCCCGAGCGTAATAATC
TGGTGGCGATTGTCTCGCTAACCGAAATGGTGGTGTTGAAACCGGCGTTGAACTCTTTTG
GGCGCTGGGATGCAGAAGATCATCGTAAGCGAGTTGAACAACTGATTACCCGCATGAAAG
AGTACGGCCAGCTGCGTTTTCGCGTTTCACTGGGCAACTATTTTACCGGTCCTGGCAGTA
TTGCCCGATCCTATCGTACGGCGAAAACGACGATGGTGGTGGGTAAACAGCGGATGCCAG
AAAGTCGCTGCTATTTTTATCAGGATCTGATGTTACCTGTGTTACTCGACAGTTTGCGTG
GCGACTGGCAGGCCAACGAACTGGCGCGACCGCTGGCGCGGCTGAAAACGATGGACAATA
ACGGCTTGCTGCGACGAACGCTGGCGGCGTGGTTTCGCCACAATGTGCAACCGCTGGCAA
CGTCAAAGGCGTTGTTTATTCATCGTAATACCCTGGAGTATCGGCTTAATCGTATATCGG
AACTGACCGGGCTTGATTTGGGCAATTTTGATGACAGGTTGCTGCTGTATGTGGCGTTAC
AACTGGATGAAGAGCGGTAGGTTATGCGTTAAGGTTGAGGCGGCGCTGGCTCATTCCCCT
CAGCCCGAAGGGTAGAGGGGAATGCCCGAATTAACCGTCAGTTCGGGATTATTTACGCGT
TAGTTTTTCCAGATCGGCTTCAATCTCGCTGATCTTATTGGTTACGACTGACTCCAGGTG
ACGTAAGTCGTCGAGGATCTTACGCTTAAGATCAACTTCGCTGCGGTCACGCTGGCAGAT
TTGATCAAGCTCATCAATGATATACCGTAGATTCGGGCTGATTTCCTGGACTTCTTTATA
ACCCTGACCCACACCATCAGCGACGACCGTTTTACGCTGACGCGGATATTTAAACTTAAC
GCTCTTGGCGAAAAACTCGCCTTTGTCTTTCTGGAAATAGATTTTCAGAATATCGTTGTT
GGCTTCCTGCCGGAGGCTGTAACGATCAATTTCTTCAGGATTGGTAATACCCAGACTTTT
CAGATTGTCGTACATAGCGTTACCTCAAAATGAGTCAGTAAATTGTGCTTATTTTAGCAT
TTGGCCTGGCCCGCCCGGCTCGACTGTGATCGCAGAAAGCCTTTTTCTTCCAGACTTCTA
TCATGGCGTAAAAATCAAAAAATTACCTGCTTTATTCTGGTGATAAAATTCACGATCTAC
ACCAGTTCCAGCATCGTTACTTCCGGGCGGCAGTTCAGACGCAAACCATACAAACTGCCC
ACGCCACGGGTTGTGTAGATGTGTCTTTCGCCAAAGGCATTTAATCCGGCGACGTAACGT
TTATCTTCGACAGGGGCAAAAGGTTCACCAACCAACGGTACGCGCAGTTGCCCGCCGTGA
GTATGGCCGCACAGCATCAGATCCCAGGGTTCATCACGCATGACTTCTTTGCTGTCGGGA
TTATGCGCCAGCACCAGTCTTGGCAGATTGGCTTCGCTGGCGGGAGGCGGTTTGCATTGT
CCGGCCCATAAGTCACCAGTGCCTACCAGTTCGAATTGCCTGTTCGGCGTGGCGATCACC
GTAGCCTGGTTAAACAACACCGTGATGCCCGCTGATTTCAACGTCTCGCCAATTAAGTGA
TTTTTTTCTGTACCAACAGGGCGATCGTGGTTGCCGAAGCAGGCAAACGTCGGCGCACAT
TCGGCAAGGGGGGAGAGTACGTCACTAAACGCCGAAAAATTCAGCGACATATCAAATAAT
ACGTAATCGCCGCCCAGTAATATCAAATCGGGCTTTTGTTCTATGCCAAGAGCAATCGCG
TCAGAAATCAGGCTTAAAGGAACAAAACGAGAGTAATGGAGATCGGCCAGAAAAAGAATT
TTGAATGGTGCTGCGTTGTCTTTAAAAAAGGCGAGGCGGTGACGGATTAATTCAAACCAG
CCTGGCTCACAGTAATGCATATAACCGAAACCTGAGCTCGTGGCTATCGTCGCGGCAGTA
GCCTGCAAAAATCGGCGGCGTGAAATCATCGCTCATCCCTGCAAAAAAATCGGGCAGCGT
CGTGCTGCCCGTGTGCATACTTTTAGTCGATGGTACGCAGCAGTTCGTTAATGCCGACTT
TGCCGCGAGTTTTCGCGTCAACTTTCTTAACGATAACCGCACAGTAGAGGCTGTATTTGC
CATCTTTTGACGGCAGATTACCTGAAACAACCACAGACCCCGCCGGAACGCGACCGTAGT
GGATTTCGCCGGTTTCACGGTCGTAAATACGGGTGCTCTGACCAATGTATACGCCCATGG
AAATGACGGAACCTTCTTCGACAATCACCCCTTCAACCACTTCAGAGCGCGCGCCGATGA
AGCAATTATCTTCAATGATGGTTGGGTTAGCCTGCAGCGGTTCCAGCACGCCGCCGATGC
CCACGCCACCGGAAAGGTGGACGTTTTTACCAATCTGCGCACAAGAACCGACGGTCGCCC
AGGTATCAACCATGGTGCCTTCATCAACATATGCGCCGATGTTGACGTAAGACGGCATCA
GCACGGTGTTACGGGCAATAAACGCACCCTGACGTACCGCCGCTGGTGGCACAACGCGGA
AGCCTTCTTTCTGGAAACGTGCTTCGTCGTAGTCGGCGAATTTCATCGGCACTTTGTCGA
AGTAGCGGCTTTCTGCCCCTTCGATCACCTGATTATCATTAATACGGAAAGAGAGCAGCA
CCGCTTTTTTCAACCACTGATGCGTCACCCACTGACCGTCAATTTTTTCCGCTACACGCA
GTGCGCCGGAATCCAGCAGGGCGATCACCTGATTTACCGCTTCGCGGGTAACGGTGTCTG
CATTGGCTGGCGTGATCTCGGCACGGCGTTCAAAAGCGGTTTCAATAATGTTCTGTAACT
GCTGCATTGTTAAACTCTTTTCATATCAGTAAACACATCACCCTTTATCGTTTGGATTGA
GGGCCTCTGTCAACCGCTGATGCACTTCCTGCTGCAACTCGTTATTAAGCGCACGCCGGT
CAGCGGTGGCAATTATGAATAAATCTTCTACTCGCTCGCCAATGGTTGTAATTCGGGCAC
CATGAAGCGAAATTCCCAGATCGGCAAAAATTTTCCCGACTCGCGCCAGCAGTCCAGGTT
GGTCGAGGGCGATCAGTTCGAGGAACGATTTGCGGTCGGTATGGGTCGGCAAAAACGTTA
CTTCGGTTTCAACAGTAAAATGGCGTAATTTGGCGGGTTGGCGACGGGGCTGCGGTGGCT
GCCAGCTACTTTGCGTCAGTACTTGCTCCAGACCAAACCGAATAACCTCATGACGATCTG
CGGACAGCGGGTTGCCATCGGGTTCCAGCACGATAAAGGTATCCATCGCCATACCGTCGC
GAGTGGTGAAAATTTGTGCGTCGTGAACACTTAAATTGCGGCGGTCTAATTCGGCACAGA
CGGCGGCAAACAGATAAGGGCGGTCCGGGCTCCAGATAAAAATCTCGGTGCCTCCACGCG
TAGCCTGCGGGCTAAGCAATACCAGCGGTTTGCTTAAATCATGCTGTAATAAATGGCGGG
CATGCCAGGCCAGTTGATTTGGGCTATGGCGGACAAAATAGTTAGCACGACAGCGTGACC
AAATTTGGTGCAGCGCCTCTTCGTCGATGTTATCCATGCGCAGTAGTGCCAGTGCCTGGA
GTTGGTGATGGCGAACCCGTTCGCGCATATCCGGCGTGTTTTGCATTCCGCGTCGTAGCT
GCTTTTCGGTGGCAAAGTAGAGCTCACGCAACAGACTTTGCTTCCAGCTATTCCACAGCG
TTTCGTTGGTGGCGCAAATGTCAGCCACAGTCAGGCATACCAGATAGCGCAGACGATTTT
CCGTTTGCACTTCTTCGGCAAACTGCTTGATGACTTCCGGGTCCTGAATATCGCGGCGTT
GGGCGGTCACCGACATCAACAGGTGCTGGCGAACCAGCCAGGCGACCAGCTGTGTTTCGC
GTGAGTTCAGCCCGTGGAGTTCGGCAAAATGCACTACATCCTGAGCACCGAGAATGGAGT
GGTCGCCGCCGCGTCCTTTGGCGATATCGTGAAACAGCGCGGCGATGAAAATCAGCTCAG
TTGACGGCAGGCGCGGCCAGACGTCCACACACAACGGATGGCGCTGGCGCGTTTCTTCAC
TGGCAAAACTCTCCAGTTTCAGCATCACGCGGATAGTATGTTCATCCACCGTGTAGGCGT
GGAACAGATCAAACTGCATCTGCCCGACGATATGCGACCATTGCGGCATATACGCGCCGA
GCACGCTATGGCGATGCATTGGCAATAGCCCGCGCCGCACCGCTCCGGGGTGACGCAGAA
TGCTCAAAAACAGTTTTCGTGCTTCCGGAATATTACACAGCGGTTGTTGCAGATGGCGAC
GGGCATGGCGTAACTGGCGCAGCGTGGTGGAGTAAATGCCGGTGATCGCACTGTTGTGCA
CCATGGTGTAGAACATACGCAAGATGGCTTCCGGCTGGCGCATAAATAGTGTTTCATCAC
GCAGGTCGATTAGCGTACCGCGTAGCTGAAACTCATCGTCGATTGGACGTGGTTTTTCGT
CGGCGGGAAGGGCGAGGATGGCTTCATCGAACAGTTGCAGCAGCATCTGGTTGAGTTCAC
TGACGCGGCGTGTAACGCGGAAGTAATCCTTCATCATCCGCTCGACCGGTTCGTTACCTT
CACCACTGTAATTCAGACGCTGGGCGACGCTAAGCTGGCGATCGAATAACAGGCGATTAT
CGTAACGGCTGACGACCAGATGCAGGGCAAAGCGAATACGCCACAATATATGCAGACATT
CGTTTAATTCCGCCCGCTCCGCTGAGGTTAAGAAGCCAAACCCGACCATTTCATCCAGCG
ATGTTGCGCCAAAATGACGGCGGGCCACCCATTGCAGAGTGTGGATATCGCGCAAGCCGC
CAGGGCTGCTTTTGATGTCTGGTTCAAGGTTGTAGCTGGTGCCATGGTAACGCTGATGGC
GCTGGTTCTGTTCTTCAACTTTCGCCGCGTAGAACTTGTCGGAAGGCCAGAATCCTTCGC
TGAAAATATGTTTTTGCAGTTCGAGGAACAGCGCAACATCGCCAATTAATAAGCGGGATT
CGATTAAATTGGTGGCGACGGTTAAATCCGATAACCCTTCCAGCATGCACTCTTCAAGCG
TGCGCACGCTATGACCGACTTCCAGCTTTACATCCCAGAGCAGCGTTAACAGCTCGCCCA
CTTTTTGCGCCTGATCGTCCGGGAGCTTTTTACGGCTTAAAATCAGTAAATCGACGTCTG
AAAGTGGATGCAGCTCGCCACGACCGTAGCCACCGACGGCGACCAATGCCAGGTCGGCAA
TCTGGCTGAATCCCGCTTCAATCCATAATCGTTGCAGGAGCTGGTCGATAAACTCGGTGC
GCGCCTCAATCAACTGTTCTGCAGAGATCCCATTGTCAAAGGCATCACCCAGCCAACGCT
GGAAAGTATCGATATGGGCTTTTATCCCACCGACGGTTAATTCATCACGGGGCCAGACGC
ATGGATTTTGCGGTTGACCGGGCAGGGTGGGGAGAGCGGTGTTTGCGTACTGTTCTGGAA
GGGTATTCATTGTGCGCCACCCATAAGATTAAATTATCGCATTAAAAAAGCCGGCATTCG
CCGGCTTCATCTTATTCGTCGTGCGAGATTATCGCCGGGATGGTGTCATCCTTGCGTAGC
GTCAGAATTTCGCAGCCGTTATCAGTCACCACAATAGTATGCTCATATTGTGCAGACAAG
CTGCGATCTTTGGTTTTTACCGTCCAGCCATCTTTCATGGTGCGGATCTCTTTTTTACCC
GCGTTGACCATTGGCTCGATGGTGAACGTCATCCCAGGTTTCAGTACGACGTTGGTTTCA
CGGGAGTCATAGTGCAGCACCTGCGGTTCTTCATGGAAGCCGCGACCAATACCGTGTCCG
CAATATTCACGAACGACGGAGAAGCCTTCTGCTTCGACAAATTTCTGAATCGCCGCACCG
ATTTCGCGCAGATTAATGCCTGGTTTTACCATGCGTAGCGCCAGGTACAGGCTTTCTTGC
GTGATGCGGCACAGACGTTCGCCCATGATGGTCGGCTTACCGACGATAAACATTTTCGAG
GTATCGCCGTGGAAACCATCTTTGATTACGGTGACATCAATGTTAACGATATCGCCATCT
TTCAGCAGCTTAGCATCGTCCGGGATACCGTGGCACACCACTTCATTAATAGAGATGCAA
ACGGATTTCGGATAGCCGTGATAGCCGAGGCAGGCAGAAACCGCGTGTTGTTCATTAACA
ATGTAATCATTACAGATGCGATCCAGCTCGCCGGTGCTGACGCCCGGTTTAACATACGGT
TCGATCATCTCCAGCACTTCGGCAGCCAGTCGGCCAGCGACGCGCATTTTTTCGATATCT
TCTGGGGTCTTGATTGAGATAGCCATTAATTCTGTCCATCAGCGTCGGTGATACCGACAA
TATATATGTAAGTGCCGTCAATGGTATCACACCCGGGCAAATTGAGAATCATTCTGAATT
TCGCCAAACGTGCCACTGAAGGTTTTCTATAATAGAAAATTCGACGTCTGATGCTGTACA
CAGCGCCAACAATTATTGGTGTCCACGACGTATTTGTGGTATAAAGCGCGCCGGACTTCC
GATCCATTTCGTATACACAGACTGGACGGAAGCGACAATCTCACTTTGTGTAACAACACA
CACGTATCGGCACATATTCCGGGGTGCCCTTTGGGGTCGGTAATATGGGATACGTGGAGG
CATAACCCCAACTTTTATATAGAGGTTTTAATCATGGCAACTGTTTCCATGCGCGACATG
CTCAAGGCTGGTGTTCACTTCGGTCACCAGACCCGTTACTGGAACCCGAAAATGAAGCCG
TTCATCTTCGGTGCGCGTAACAAAGTTCACATCATCAACCTTGAGAAAACTGTACCGATG
TTCAACGAAGCTCTGGCTGAACTGAACAAGATTGCTTCTCGCAAAGGTAAAATCCTTTTC
GTTGGTACTAAACGCGCTGCAAGCGAAGCGGTGAAAGACGCTGCTCTGAGCTGCGACCAG
TTCTTCGTGAACCATCGCTGGCTGGGCGGTATGCTGACTAACTGGAAAACCGTTCGTCAG
TCCATCAAACGTCTGAAAGACCTGGAAACTCAGTCTCAGGACGGTACTTTCGACAAGCTG
ACCAAGAAAGAAGCGCTGATGCGCACTCGTGAGCTGGAGAAACTGGAAAACAGCCTGGGC
GGTATCAAAGACATGGGCGGTCTGCCGGACGCTCTGTTTGTAATCGATGCTGACCACGAA
CACATTGCTATCAAAGAAGCAAACAACCTGGGTATTCCGGTATTTGCTATCGTTGATACC
AACTCTGATCCGGACGGTGTTGACTTCGTTATCCCGGGTAACGACGACGCAATCCGTGCT
GTGACCCTGTACCTGGGCGCTGTTGCTGCAACCGTACGTGAAGGCCGTTCTCAGGATCTG
GCTTCCCAGGCGGAAGAAAGCTTCGTAGAAGCTGAGTAATAAGGCTTGATAACTCCCCCA
AAATAGTTCGAGTTGCAGAAAGGCGGCAAGCTCGAGAATTCCCGGGAGCTTACATCAGTA
AGTGACCGGGATGAGCGAGCGAAGATAACGCATCTGCGGCGCGAAATATGAAGGGGGAGA
GCCCTTATAGACCAGGTAGTACACGTTTGGTTAGGGGGCCTGCATATGGCCCCCTTTTTC
ACTTTTATATCTGTGCGGTTTAATGCCGGGCAGATCACATCTCCGAGGATTTTAGAATGG
CTGAAATTACCGCATCCCTGGTAAAAGAGCTGCGTGAGCGTACTGGCGCAGGCATGATGG
ATTGCAAAAAAGCACTGACTGAAGCTAACGGCGACATCGAGCTGGCAATCGAAAACATGC
GTAAGTCCGGTGCTATTAAAGCAGCGAAAAAAGCAGGCAACGTTGCTGCTGACGGCGTGA
TCAAAACCAAAATCGACGGCAACTACGGCATCATTCTGGAAGTTAACTGCCAGACTGACT
TCGTTGCAAAAGACGCTGGTTTCCAGGCGTTCGCAGACAAAGTTCTGGACGCAGCTGTTG
CTGGCAAAATCACTGACGTTGAAGTTCTGAAAGCACAGTTCGAAGAAGAACGTGTTGCGC
TGGTAGCGAAAATTGGTGAAAACATCAACATTCGCCGCGTTGCTGCGCTGGAAGGCGACG
TTCTGGGTTCTTATCAGCACGGTGCGCGTATCGGCGTTCTGGTTGCTGCTAAAGGCGCTG
ACGAAGAGCTGGTTAAACACATCGCTATGCACGTTGCTGCAAGCAAGCCAGAATTCATCA
AACCGGAAGACGTATCCGCTGAAGTGGTAGAAAAAGAATACCAGGTACAGCTGGATATCG
CGATGCAGTCTGGTAAGCCGAAAGAAATCGCAGAGAAAATGGTTGAAGGCCGCATGAAGA
AATTCACCGGCGAAGTTTCTCTGACCGGTCAGCCGTTCGTTATGGAACCAAGCAAAACTG
TTGGTCAGCTGCTGAAAGAGCATAACGCTGAAGTGACTGGCTTCATCCGCTTCGAAGTGG
GTGAAGGCATCGAGAAAGTTGAGACTGACTTTGCAGCAGAAGTTGCTGCGATGTCCAAGC
AGTCTTAATTATCAAAAAGGAGCCGCCTGAGGGCGGCTTCTTTTTGTGCCCATCTTGTAA
ATTCAGCTAACCCTTGTGGGGCTGCGCTGAAAAGCGACGTACAATGTCGCTAGTATTAAT
TCATTTCAATCGTTGACAGTCTCAGGAAAGAAACATGGCTACCAATGCAAAACCCGTCTA
TAAACGCATTCTGCTTAAGTTGAGTGGCGAAGCTCTGCAGGGCACTGAAGGCTTCGGTAT
TGATGCAAGCATACTGGATCGTATGGCTCAGGAAATCAAAGAACTGGTTGAACTGGGTAT
TCAGGTTGGTGTGGTGATTGGTGGGGGTAACCTGTTCCGTGGCGCTGGTCTGGCGAAAGC
GGGTATGAACCGCGTTGTGGGCGACCACATGGGGATGCTGGCGACCGTAATGAACGGCCT
GGCAATGCGTGATGCACTGCACCGCGCCTATGTGAACGCTCGTCTGATGTCCGCTATTCC
ATTGAATGGCGTGTGCGACAGCTACAGCTGGGCAGAAGCTATCAGCCTGTTGCGCAACAA
CCGTGTGGTGATCCTCTCCGCCGGTACAGGTAACCCGTTCTTTACCACCGACTCAGCAGC
TTGCCTGCGTGGTATCGAAATTGAAGCCGATGTGGTGCTGAAAGCAACCAAAGTTGACGG
CGTGTTTACCGCTGATCCGGCGAAAGATCCAACCGCAACCATGTACGAGCAACTGACTTA
CAGCGAAGTGCTGGAAAAAGAGCTGAAAGTCATGGACCTGGCGGCCTTCACGCTGGCTCG
TGACCATAAATTACCGATTCGTGTTTTCAATATGAACAAACCGGGTGCGCTGCGCCGTGT
GGTAATGGGTGAAAAAGAAGGGACTTTAATCACGGAATAATTCCCGTGATGGATAAATAA
GGGTAAGATTCCGCGTAAGTATCGCGGGGGCGTAAGTCTGGTTATAAGGCGTTATTGTTG
CAGGCAGTTTGGTCACGGCCAGCGCGCAGCAACCGGAGCGTACAAAAGTACGTGAGGATG
GCGAGCACTGCCCGGGGCCAAAATGGCAAATAAAATAGCCTAATAATCCAGACGATTACC
CGTAATATGTTTAATCAGGGCTATACTTAGCACACTTCCACTGTGTGTGACTGTCTGGTC
TGACTGAGACAAGTTTTCAAGGATTCGTAACGTGATTAGCGATATCAGAAAAGATGCTGA
AGTACGCATGGACAAATGCGTAGAAGCGTTCAAAACCCAAATCAGCAAAATACGCACGGG
TCGTGCTTCTCCCAGCCTGCTGGATGGCATTGTCGTGGAATATTACGGCACGCCGACGCC
GCTGCGTCAGCTGGCAAGCGTAACGGTAGAAGATTCCCGTACACTGAAAATCAACGTGTT
TGATCGTTCAATGTCTCCGGCCGTTGAAAAAGCGATTATGGCGTCCGATCTTGGCCTGAA
CCCGAACTCTGCGGGTAGCGACATCCGTGTTCCGCTGCCGCCGCTGACGGAAGAACGTCG
TAAAGATCTGACCAAAATCGTTCGTGGTGAAGCAGAACAAGCGCGTGTTGCAGTACGTAA
CGTGCGTCGTGACGCGAACGACAAAGTGAAAGCACTGTTGAAAGATAAAGAGATCAGCGA
AGACGACGATCGCCGTTCTCAGGACGATGTACAGAAACTGACTGATGCTGCAATCAAGAA
AATTGAAGCGGCGCTGGCAGACAAAGAAGCAGAACTGATGCAGTTCTGATTTCTTGAACG
ACAAAAACGCCGCTCAGTAGATCCTTGCGGATCGGCTGGCGGCGTTTTGCTTTTTATTCT
GTCTCAACTCTGGATGTTTCATGAAGCAACTCACCATTCTGGGCTCGACCGGCTCGATTG
GTTGCAGCACGCTGGACGTGGTGCGCCATAATCCCGAACACTTCCGCGTAGTTGCGCTGG
TGGCAGGCAAAAATGTCACTCGCATGGTAGAACAGTGCCTGGAATTCTCTCCCCGCTATG
CCGTAATGGACGATGAAGCGAGTGCGAAACTTCTTAAAACGATGCTACAGCAACAGGGTA
GCCGCACCGAAGTCTTAAGTGGGCAACAAGCCGCTTGCGATATGGCAGCGCTTGAGGATG
TTGATCAGGTGATGGCAGCCATTGTTGGCGCTGCTGGGCTGTTACCTACGCTTGCTGCGA
TCCGCGCGGGTAAAACCATTTTGCTGGCCAATAAAGAATCACTGGTTACCTGCGGACGTC
TGTTTATGGACGCCGTAAAGCAGAGCAAAGCGCAATTGTTACCGGTCGATAGCGAACATA
ACGCCATTTTTCAGAGTTTACCGCAACCTATCCAGCATAATCTGGGATACGCTGACCTTG
AGCAAAATGGCGTGGTGTCCATTTTACTTACCGGGTCTGGTGGCCCTTTCCGTGAGACGC
CATTGCGCGATTTGGCAACAATGACGCCGGATCAAGCCTGCCGTCATCCGAACTGGTCGA
TGGGGCGTAAAATTTCTGTCGATTCGGCTACCATGATGAACAAAGGTCTGGAATACATTG
AAGCGCGTTGGCTGTTTAACGCCAGCGCCAGCCAGATGGAAGTGCTGATTCACCCGCAGT
CAGTGATTCACTCAATGGTGCGCTATCAGGACGGCAGTGTTCTGGCGCAGCTGGGGGAAC
CGGATATGCGTACGCCAATTGCCCACACCATGGCATGGCCGAATCGCGTGAACTCTGGCG
TGAAGCCGCTCGATTTTTGCAAACTAAGTGCGTTGACATTTGCCGCACCGGATTATGATC
GTTATCCATGCCTGAAACTGGCGATGGAGGCGTTCGAACAAGGCCAGGCAGCGACGACAG
CATTGAATGCCGCAAACGAAATCACCGTTGCTGCTTTTCTTGCGCAACAAATCCGCTTTA
CGGATATCGCTGCGTTGAATTTATCCGTACTGGAAAAAATGGATATGCGCGAACCACAAT
GTGTGGACGATGTGTTATCTGTTGATGCGAACGCGCGTGAAGTCGCCAGAAAAGAGGTGA
TGCGTCTCGCAAGCTGAGGATAATCCGGCTACAGAGAGTCGCGCTATTTGTTAGCGTAGG
GCTTCAGTGATATAGTCTGCGCCATCTGATCGTAAGTAGTTGGCTTTATAAGGTCAGATA
TGCCGTGGTTTTACACGGCTTTTTTTTGTATAGGCTTCAGTATTCCTGAGTACCGTAAAC
CCTGTCAGGGAATAAAAAACGCGTGATGTTGTCTGCTACTCAACCACTTAGCGAAAAATT
GCCAGCGCATGGCTGCCGTCATGTTGCGATCATTATGGACGGCAATGGCCGCTGGGCAAA
AAAGCAAGGGAAGATTCGTGCCTTTGGGCATAAAGCCGGGGCAAAATCCGTCCGCCGGGC
TGTCTCTTTTGCGGCCAACAACGGTATTGAGGCGTTAACGCTGTATGCCTTTAGTAGTGA
AAACTGGAACCGACCAGCGCAGGAAGTCAGTGCGTTAATGGAACTGTTTGTGTGGGCGCT
CGATAGCGAAGTAAAAAGTCTGCACCGACATAACGTGCGTCTGCGTATTATTGGCGATAC
CAGTCGCTTTAACTCGCGTTTGCAAGAACGTATTCGTAAATCTGAAGCGCTAACAGCCGG
GAATACCGGTCTGACGCTGAATATTGCGGCGAACTACGGTGGACGTTGGGATATAGTCCA
GGGAGTCAGGCAACTGGCTGAAAAGGTGCAGCAAGGAAACCTGCAACCAGATCAGATAGA
TGAAGAGATGCTAAACCAGCATGTCTGTATGCATGAACTGGCCCCTGTAGATTTAGTAAT
TAGGACTGGGGGGGAGCATCGCATTAGTAACTTTTTGCTTTGGCAAATTGCCTATGCCGA
ACTTTACTTTACAGATGTTCTCTGGCCCGATTTCGATGAACAAGACTTTGAAGGGGCGTT
AAATGCCTTTGCTAATCGAGAGCGTCGTTTCGGCGGCACCGAGCCCGGTGATGAAACAGC
CTGATGGGGGTCGCTTTTGCTGAAGTATCGCCTGATATCTGCTTTTGTGTTAATACCCGT
CGTCATCGCGGCGTTGTTTCTGTTGCCGCCGGTGGGGTTCGCCATTGTAACGCTGGTGGT
CTGCATGCTGGCAGCGTGGGAATGGGGACAGCTTAGCGGTTTTACCACTCGTTCGCAGCG
AGTATGGTTGGCGGTGTTATGCGGGTTATTGTTGGCGCTGATGCTTTTTCTGTTGCCGGA
ATATCACCGAAATATTCATCAACCGCTGGTTGAAATCTCACTTTGGGCTTCGCTGGGTTG
GTGGATTGTCGCGCTATTGCTGGTGCTGTTTTACCCAGGTTCCGCAGCAATCTGGCGTAA
CTCTAAAACATTGCGCCTTATTTTTGGCGTGCTAACCATTGTTCCCTTCTTCTGGGGCAT
GCTGGCGTTACGGGCCTGGCACTATGACGAGAATCATTACAGTGGCGCAATATGGCTGCT
CTATGTCATGATCCTGGTATGGGGCGCTGACTCCGGCGCATATATGTTTGGCAAATTGTT
TGGTAAACATAAGCTGGCACCGAAGGTTTCTCCGGGTAAAACCTGGCAAGGCTTTATCGG
TGGACTCGCTACTGCAGCGGTAATCTCATGGGGTTATGGCATGTGGGCGAATCTCGACGT
CGCTCCCGTCACCTTACTCATTTGCTCTATTGTCGCAGCGTTAGCCTCAGTGCTCGGCGA
TCTGACCGAGAGTATGTTTAAGCGTGAAGCAGGAATTAAGGACAGCGGTCATTTAATTCC
AGGACACGGTGGTATTTTAGATCGTATTGATAGCCTGACGGCTGCGGTACCGGTCTTTGC
TTGCTTGTTGTTACTGGTATTCAGGACGCTTTAACGGAAGGTAATATGCTGAGTTTTCTC
TGGGATTTGGCTTCGTTCATCGTTGCACTGGGTGTACTTATCACCGTGCATGAATTTGGT
CATTTCTGGGTTGCCCGGCGTTGTGGTGTTCGCGTTGAGCGTTTCTCAATAGGGTTTGGT
AAGGCGCTCTGGCGGCGAACTGATAAGCTCGGCACCGAATATGTTATCGCCCTGATCCCG
TTGGGCGGTTATGTCAAAATGCTGGATGAGCGCGCAGAACCGGTCGTTCCGGAACTCCGC
CACCATGCCTTCAATAATAAATCTGTCGGCCAACGAGCGGCGATTATTGCCGCAGGTCCG
GTTGCAAACTTCATTTTTGCTATCTTTGCCTACTGGCTGGTTTTTATTATTGGTGTGCCT
GGCGTACGTCCGGTGGTTGGCGAAATAGCAGCCAATTCGATAGCTGCGGAAGCACAAATT
GCACCAGGTACGGAACTAAAAGCCGTAGATGGTATCGAAACGCCTGATTGGGATGCCGTG
CGTTTGCAGTTGGTCGATAAAATTGGCGATGAAAGCACCACCATTACAGTAGCGCCATTT
GGCAGCGACCAACGGCGGGATGTAAAGCTCGATTTACGTCACTGGGCGTTTGAGCCTGAT
AAAGAAGATCCGGTATCTTCGCTGGGGATTCGTCCTCGTGGGCCGCAAATTGAACCTGTA
CTGGAAAATGTGCAGCCAAACTCGGCGGCAAGCAAGGCAGGTTTGCAAGCAGGCGACAGG
ATCGTTAAAGTCGATGGTCAGCCCTTAACGCAGTGGGTGACCTTTGTGATGCTTGTCCGG
GATAACCCGGGTAAATCCTTAGCGTTAGAAATCGAAAGGCAGGGGAGTCCCTTGTCTTTG
ACATTAATCCCGGAGAGTAAACCGGGTAATGGTAAAGCGATTGGTTTTGTCGGTATTGAG
CCGAAAGTCATTCCTTTGCCAGATGAGTATAAAGTTGTACGCCAGTATGGGCCGTTCAAC
GCCATCGTCGAAGCCACGGACAAAACGTGGCAGCTGATGAAGCTGACGGTCAGTATGCTG
GGAAAATTGATCACCGGTGATGTGAAACTGAACAACCTCAGTGGGCCGATCTCTATCGCC
AAGGGGGCTGGGATGACAGCGGAACTCGGGGTTGTTTATTACCTGCCGTTTCTTGCGCTT
ATTAGCGTGAACTTAGGGATAATTAACCTGTTTCCGTTGCCCGTACTTGACGGGGGGCAT
CTGCTGTTCCTTGCGATCGAAAAGATCAAGGGCGGACCGGTATCCGAGCGGGTTCAAGAC
TTTTGTTATCGCATTGGCTCGATTCTGCTGGTGCTGTTAATGGGGCTTGCACTTTTCAAT
GATTTCTCTCGGTTATGAGAGTTAGTTAGGAAGAACGCATAATAACGATGGCGATGAAAA
AGTTGCTCATAGCGTCGCTGCTGTTTAGCAGCGCCACCGTATACGGTGCTGAAGGGTTCG
TAGTGAAAGATATTCATTTCGAAGGCCTTCAGCGTGTCGCCGTTGGTGCGGCCCTCCTCA
GTATGCCGGTGCGCACAGGCGACACGGTTAATGATGAAGATATCAGTAATACCATTCGCG
CTCTGTTTGCTACCGGCAACTTTGAGGATGTTCGCGTCCTTCGTGATGGTGATACCCTTC
TGGTTCAGGTAAAAGAACGTCCGACCATTGCCAGCATTACTTTCTCCGGTAACAAATCGG
TGAAAGATGACATGCTGAAGCAAAACCTCGAGGCTTCTGGTGTGCGTGTGGGCGAATCCC
TCGATCGCACCACCATTGCCGATATCGAGAAAGGTCTGGAAGACTTCTACTACAGCGTCG
GTAAATATAGCGCCAGCGTAAAAGCTGTCGTGACCCCGCTGCCGCGCAACCGTGTTGACC
TAAAACTGGTGTTCCAGGAAGGTGTGTCAGCTGAAATCCAGCAAATTAACATTGTTGGTA
ACCATGCTTTCACCACCGACGAACTGATCTCTCATTTCCAACTGCGTGACGAAGTGCCGT
GGTGGAACGTGGTAGGCGATCGTAAATACCAGAAACAGAAACTGGCGGGCGACCTTGAAA
CCCTGCGCAGCTACTATCTGGATCGCGGTTATGCCCGTTTCAACATCGACTCTACCCAGG
TCAGTCTGACGCCAGATAAAAAAGGTATTTACGTCACGGTGAACATCACCGAAGGCGATC
AGTACAAGCTTTCTGGCGTTGAAGTGAGCGGCAACCTTGCCGGGCACTCCGCTGAAATTG
AGCAGCTGACTAAGATCGAGCCGGGTGAGCTGTATAACGGCACCAAAGTGACCAAGATGG
AAGATGACATCAAAAAGCTTCTCGGTCGCTATGGTTATGCCTATCCGCGCGTACAGTCGA
TGCCCGAAATTAACGATGCCGACAAAACCGTTAAATTACGTGTGAACGTTGATGCGGGTA
ACCGTTTCTACGTGCGTAAGATCCGTTTTGAAGGTAACGATACCTCGAAAGATGCCGTCC
TGCGTCGCGAAATGCGTCAGATGGAAGGTGCATGGCTGGGGAGCGATCTGGTCGATCAGG
GTAAGGAGCGTCTGAATCGTCTGGGCTTCTTTGAAACTGTCGATACCGATACCCAACGTG
TTCCGGGTAGCCCGGACCAGGTTGATGTCGTCTACAAGGTAAAAGAGCGCAACACCGGTA
GCTTCAACTTTGGTATTGGTTACGGTACTGAAAGTGGCGTGAGCTTCCAGGCTGGTGTGC
AGCAGGATAACTGGTTAGGTACAGGTTATGCTGTTGGTATCAACGGGACCAAAAACGATT
ACCAGACCTATGCTGAACTGTCGGTAACCAACCCGTACTTCACCGTAGATGGCGTAAGCC
TCGGTGGTCGTCTCTTCTATAATGACTTCCAGGCAGATGACGCCGACCTGTCCGACTATA
CCAACAAGAGTTATGGTACAGACGTGACGTTGGGCTTCCCGATTAACGAATATAACTCGC
TGCGTGCAGGTCTGGGTTATGTACATAACTCCCTGTCCAACATGCAGCCTCAGGTTGCGA
TGTGGCGTTATCTGTACTCTATGGGTGAACATCCGAGCACCTCTGATCAGGATAACAGCT
TCAAAACGGACGACTTCACGTTCAACTATGGTTGGACCTATAACAAGCTTGACCGTGGTT
ACTTCCCGACAGATGGTTCACGTGTCAACCTGACCGGTAAAGTGACCATTCCTGGATCGG
ATAACGAATACTACAAAGTGACGTTAGACACGGCGACTTATGTGCCGATCGATGACGATC
ACAAATGGGTTGTTCTGGGGCGTACCCGCTGGGGTTATGGTGATGGTTTAGGCGGCAAAG
AGATGCCGTTCTACGAGAACTTCTATGCCGGTGGTTCCAGCACCGTGCGTGGCTTCCAGT
CCAATACCATTGGTCCGAAAGCAGTTTACTTCCCGCATCAGGCCAGTAATTATGATCCGG
ACTATGATTACGAATGTGCGACTCAGGACGGCGCGAAAGACCTGTGTAAATCGGATGATG
CTGTAGGCGGTAACGCCATGGCGGTTGCCAGCCTCGAGTTCATCACCCCGACGCCGTTTA
TTAGCGATAAGTATGCTAACTCGGTTCGTACTTCCTTCTTCTGGGATATGGGTACCGTTT
GGGATACAAACTGGGATTCCAGCCAATATTCTGGATATCCGGACTATAGTGATCCAAGCA
ATATCCGTATGTCTGCGGGTATCGCATTACAATGGATGTCCCCATTGGGGCCGTTGGTGT
TCTCCTACGCCCAGCCGTTCAAAAAGTACGATGGAGACAAGGCAGAACAGTTCCAGTTTA
ACATCGGTAAAACCTGGTAAGTGTTCTCCACAAAGGAATGTAGTGGTAGTGTAGCGATGA
CTTTAGGCGATCAATATAAGATCGCCGGGCCACGCAAAGAACTGCACCCTCCGGTGCAAA
TGGGATGGTAAGGAGTTTATTGTGAAAAAGTGGTTATTAGCTGCAGGTCTCGGTTTAGCA
CTGGCAACTTCTGCTCAGGCGGCTGACAAAATTGCAATCGTCAACATGGGCAGCCTGTTC
CAGCAGGTAGCGCAGAAAACCGGTGTTTCTAACACGCTGGAAAATGAGTTCAAAGGCCGT
GCCAGCGAACTGCAGCGTATGGAAACCGATCTGCAGGCTAAAATGAAAAAGCTGCAGTCC
ATGAAAGCGGGCAGCGATCGCACTAAGCTGGAAAAAGACGTGATGGCTCAGCGCCAGACT
TTTGCTCAGAAAGCGCAGGCTTTTGAGCAGGATCGCGCACGTCGTTCCAACGAAGAACGC
GGCAAACTGGTTACTCGTATCCAGACTGCTGTGAAATCCGTTGCCAACAGCCAGGATATC
GATCTGGTTGTTGATGCAAACGCCGTTGCTTACAACAGCAGCGATGTAAAAGACATCACT
GCCGACGTACTGAAACAGGTTAAATAAGTAATGCCTTCAATTCGACTGGCTGATTTAGCG
CAGCAGTTGGATGCAGAACTACACGGTGATGGCGATATCGTCATCACCGGCGTTGCGTCC
ATGCAATCTGCACAAACAGGTCACATTACGTTCATGGTTAACCCAAAATACCGTGAGCAT
TTAGGCTTGTGCCAGGCGTCCGCGGTTGTCATGACCCAGGACGATCTTCCTTTCGCGAAA
AGTGCCGCACTGGTAGTGAAGAATCCCTACCTGACTTACGCGCGCATGGCGCAAATTTTA
GATACCACGCCGCAGCCCGCGCAGAACATTGCACCCAGTGCGGTGATCGACGCGACGGCG
AAGCTGGGTAACAACGTATCGATTGGCGCTAACGCGGTGATTGAGTCCGGCGTTGAACTG
GGCGATAACGTGATTATCGGTGCCGGTTGCTTCGTAGGTAAAAACAGCAAAATCGGTGCA
GGTTCGCGTCTCTGGGCGAACGTAACCATTTACCATGAGATCCAGATCGGTCAGAATTGC
CTGATCCAGTCCGGAACAGTGGTAGGCGCAGACGGCTTTGGTTATGCCAACGATCGTGGT
AACTGGGTGAAGATCCCACAGATTGGTCGCGTAATTATTGGCGATCGCGTGGAGATCGGT
GCCTGCACAACCATCGATCGCGGCGCGCTGGATGACACTATTATTGGCAATGGCGTGATC
ATTGATAACCAGTGCCAGATTGCACATAACGTCGTGATTGGCGACAATACGGCGGTTGCC
GGTGGCGTCATTATGGCGGGCAGCCTGAAAATTGGTCGTTACTGCATGATCGGCGGAGCC
AGCGTAATCAACGGGCATATGGAAATATGCGACAAAGTGACGGTTACGGGCATGGGTATG
GTGATGCGTCCCATCACTGAACCAGGCGTCTATTCCTCAGGCATTCCGCTGCAACCCAAC
AAAGTCTGGCGCAAAACCGCTGCACTGGTGATGAACATTGATGACATGAGCAAGCGTCTG
AAATCGCTTGAGCGCAAGGTTAATCAACAAGACTAACGTTCCATCTTTTGTTCGCCAAAC
TTTACGGCCTGTCTCATTCTTACGATTGCGGCAGGCCGTGTTATTATTGTCGTTTCTTAT
ATTTTGACAGGAAGAGTATCTTGACTACTAACACTCATACTCTGCAGATTGAAGAGATTT
TAGAACTTCTGCCGCACCGTTTCCCGTTCTTACTGGTGGATCGCGTGCTGGATTTTGAAG
AAGGTCGTTTTCTGCGCGCAGTAAAAAATGTCTCTGTCAATGAGCCATTCTTCCAGGGCC
ATTTCCCTGGAAAACCGATTTTCCCGGGTGTGCTGATTCTGGAAGCAATGGCACAGGCAA
CAGGTATTCTGGCGTTTAAAAGCGTAGGAAAACTGGAACCGGGTGAGCTGTACTACTTCG
CTGGTATTGACGAAGCGCGCTTCAAGCGCCCGGTCGTGCCTGGCGATCAAATGATCATGG
AAGTCACTTTCGAAAAAACGCGCCGCGGCCTGACCCGTTTTAAAGGGGTTGCTCTGGTCG
ATGGTAAAGTAGTTTGCGAAGCAACGATGATGTGTGCTCGTAGCCGGGAGGCCTGATACG
TGATTGATAAATCCGCCTTTGTGCATCCAACCGCCATTGTGGAAGAGGGCGCGTCAATTG
GCGCGAACGCACACATTGGTCCTTTTTGTATCGTTGGACCCCATGTCGAAATTGGTGAGG
GTACCGTACTGAAATCTCACGTTGTCGTGAATGGTCATACTAAAATTGGCCGCGATAATG
AGATTTATCAGTTCGCCTCCATCGGCGAAGTTAACCAGGATCTGAAATATGCTGGCGAAC
CGACCCGTGTGGAAATCGGCGATCGTAACCGCATTCGCGAAAGCGTCACCATTCATCGTG
GCACAGTCCAGGGCGGTGGATTGACGAAGGTGGGCAGCGACAACTTACTGATGATCAACG
CGCACATTGCGCACGATTGTACGGTAGGTAACCGCTGTATTCTCGCCAACAACGCAACGC
TGGCGGGTCACGTATCGGTTGACGACTTCGCGATCATCGGCGGCATGACCGCAGTCCATC
AGTTCTGCATCATTGGTGCGCACGTGATGGTTGGCGGCTGCTCCGGTGTGGCGCAGGACG
TCCCTCCTTATGTCATTGCGCAGGGTAACCACGCAACGCCGTTCGGTGTCAATATCGAAG
GGCTGAAGCGCCGCGGATTCAGCCGTGAGGCGATTACCGCTATCCGCAATGCGTATAAGC
TGATTTATCGTAGCGGTAAAACGCTCGATGAAGTGAAACCGGAAATTGCTGAACTGGCGG
AAACATATCCGGAAGTGAAAGCCTTTACCGATTTCTTTGCACGCTCAACGCGCGGTCTGA
TTCGTTAATGACTGAACAGCGTCCATTAACGATTGCCCTGGTCGCCGGAGAAACCTCCGG
CGATATCCTGGGGGCCGGTTTAATCCGCGCTCTGAAAGAACATGTGCCCAACGCCCGCTT
TGTTGGTGTTGCCGGGCCACGAATGCAGGCTGAAGGCTGCGAAGCCTGGTACGAAATGGA
AGAACTGGCGGTGATGGGCATTGTTGAAGTGCTCGGTCGTCTGCGTCGCTTACTGCATAT
TCGTGCCGATCTGACAAAGCGTTTTGGCGAACTGAAGCCAGATGTTTTTGTTGGTATTGA
TGCGCCTGACTTCAATATTACTCTTGAAGGTAACCTCAAAAAGCAGGGTATCAAAACCAT
TCATTACGTCAGTCCGTCAGTCTGGGCGTGGCGACAGAAACGTGTTTTCAAAATAGGCAG
AGCCACCGATCTGGTGCTCGCATTTCTGCCTTTCGAAAAAGCGTTTTATGACAAATACAA
CGTACCGTGCCGCTTTATCGGTCATACCATGGCTGATGCCATGCCATTAGATCCAGATAA
AAATGCCGCCCGTGATGTGCTGGGGATCCCTCACGATGCCCACTGCCTGGCGTTGCTACC
GGGGAGCCGTGGTGCAGAAGTTGAAATGCTTAGTGCCGATTTCCTGAAAACGGCCCAGCT
TTTGCGCCAGACATATCCGGATCTCGAAATCGTGGTGCCACTGGTGAATGCCAAACGCCG
CGAGCAGTTTGAACGCATCAAAGCTGAAGTCGCGCCAGACCTTTCAGTTCATTTGCTGGA
TGGGATGGGCCGTGAGGCGATGGTCGCCAGCGATGCGGCGCTACTGGCGTCGGGTACGGC
AGCCCTGGAGTGTATGCTGGCGAAATGCCCGATGGTGGTGGGATATCGCATGAAGCCTTT
TACCTTCTGGTTGGCGAAGCGGCTGGTGAAAACTGATTATGTCTCGCTGCCAAATCTGCT
GGCGGGCAGAGAGTTAGTCAAAGAATTATTGCAGGAAGAGTGTGAGCCGCAAAAACTGGC
TGCGGCGCTGTTACCGCTGTTGGCGAACGGGAAAACCAGCCACGCGATGCACGATACCTT
CCGTGAACTGCATCAGCAGATCCGCTGCAATGCCGATGAGCAGGCGGCACAAGCCGTTCT
GGAGTTAGCACAATGATCGAATTTGTTTATCCGCACACGCAGCTGGTTGCGGGTGTGGAT
GAAGTCGGACGCGGGCCGTTAGTTGGCGCGGTCGTCACCGCTGCGGTGATCCTTGACCCG
GCGCGCCCGATTGCCGGGCTGAATGATTCCAAAAAGCTGAGCGAAAAACGCCGTCTGGCG
CTCTATGAAGAGATCAAAGAGAAAGCGTTGAGCTGGAGTCTGGGCCGCGCGGAACCCCAC
GAAATCGACGAGCTGAACATTCTTCATGCGACCATGCTGGCGATGCAGCGTGCCGTCGCT
GGGCTGCATATTGCGCCGGAATATGTGTTGATTGATGGTAACCGCTGCCCGAAATTACCG
ATGCCTGCGATGGCTGTGGTGAAAGGCGATAGCCGCGTACCGGAAATCAGTGCCGCGTCT
ATCCTGGCGAAAGTGACGCGTGACGCCGAAATGGCGGCGCTGGATATTGTTTTCCCGCAA
TATGGTTTTGCCCAACACAAAGGGTACCCAACCGCTTTTCATCTGGAAAAACTGGCTGAA
CACGGCGCGACCGAACACCATCGGCGCAGCTTTGGGCCTGTCAAACGCGCACTGGGACTT
GCGTCCTGATTCTTGTGTCGAGATTAAGTAAACCGGAATCTGAAGATGTCTGAACCACGT
TTCGTACACCTGCGGGTGCACAGCGACTACTCGATGATCGATGGCCTGGCCAAAACCGCA
CCGTTGGTAAAAAAGGCGGCGGCGTTGGGTATGCCAGCACTGGCGATCACCGATTTCACC
AACCTTTGTGGTCTGGTGAAGTTCTACGGAGCGGGACATGGCGCAGGGATTAAGCCTATC
GTCGGGGCAGATTTTAACGTCCAGTGCGACCTGCTGGGTGATGAGTTAACCCACCTGACG
GTACTGGCGGCGAACAATACCGGCTATCAGAATCTGACGTTGCTGATCTCAAAAGCGTAT
CAGCGCGGGTACGGTGCCGCCGGGCCGATCATCGATCGCGACTGGCTTATCGAATTAAAC
GAAGGGTTGATCCTTCTTTCCGGCGGACGCATGGGCGACGTCGGACGCAGTCTTTTGCGT
GGTAACAGCGCGCTGGTAGATGAGTGTGTCGCGTTTTATGAAGAACACTTCCCGGATCGC
TATTTTCTCGAGCTGATCCGCACCGGCAGGCCGGATGAAGAAAGCTATCTGCACGCGGCG
GTGGAACTGGCGGAAGCGCGCGGTTTGCCCGTCGTGGCGACCAACGACGTGCGCTTTATC
GACAGCAGCGACTTTGACGCACACGAAATCCGCGTCGCGATCCACGACGGCTTTACCCTC
GACGATCCTAAACGCCCGCGTAACTATTCGCCGCAGCAATATATGCGTAGCGAAGAGGAG
ATGTGTGAGCTGTTTGCCGACATCCCCGAAGCCCTTGCCAACACCGTTGAGATCGCCAAA
CGCTGTAACGTAACCGTGCGTCTTGGTGAATACTTCCTGCCGCAGTTCCCGACCGGGGAC
ATGAGCACCGAAGATTATCTGGTCAAGCGTGCAAAAGAGGGCCTGGAAGAGCGTCTGGCC
TTTTTATTCCCTGATGAGGAAGAACGTCTTAAGCGCCGCCCGGAATATGACGAACGTCTG
GAGACTGAACTTCAGGTTATCAACCAGATGGGCTTCCCGGGCTACTTCCTCATCGTTATG
GAATTTATCCAGTGGTCGAAAGATAACGGCGTACCGGTAGGGCCAGGCCGTGGCTCCGGT
GCGGGTTCACTGGTGGCCTACGCGCTGAAAATCACCGACCTCGATCCGCTGGAATTTGAC
CTGCTGTTCGAACGTTTCCTTAACCCGGAACGTGTCTCCATGCCTGACTTCGACGTTGAC
TTCTGTATGGAGAAACGCGATCAGGTTATCGAGCACGTAGCGGACATGTACGGTCGTGAT
GCGGTATCGCAGATCATCACCTTCGGTACAATGGCGGCGAAAGCGGTGATCCGCGACGTA
GGCCGCGTGCTGGGGCATCCGTACGGCTTTGTCGATCGTATCTCGAAACTGATCCCGCCC
GATCCGGGGATGACGCTGGCGAAAGCGTTTGAAGCCGAGCCGCAGCTGCCGGAAATCTAC
GAAGCGGATGAAGAAGTTAAGGCGCTGATCGACATGGCGCGCAAACTGGAAGGGGTCACC
CGTAACGCCGGTAAGCACGCCGGTGGGGTGGTTATCGCGCCGACCAAAATTACCGATTTT
GCGCCGCTTTACTGCGATGAAGAGGGCAAACATCCGGTCACCCAGTTTGATAAAAGCGAC
GTTGAATACGCCGGACTGGTGAAGTTCGACTTCCTTGGTTTGCGTACGCTCACCATCATC
AACTGGGCGCTGGAGATGATCAACAAGCGGCGGGCGAAGAATGGCGAGCCGCCGCTGGAT
ATCGCTGCGATCCCGCTGGATGATAAGAAAAGCTTCGACATGCTGCAACGCTCGGAAACC
ACGGCGGTATTCCAGCTTGAATCGCGCGGCATGAAGGACCTGATCAAGCGTCTACAACCT
GACTGCTTCGAAGATATGATCGCCCTAGTGGCACTGTTCCGCCCCGGTCCGTTGCAATCA
GGGATGGTGGATAACTTTATCGACCGTAAACATGGTCGTGAAGAGATCTCCTATCCGGAC
GTACAGTGGCAGCATGAAAGCCTGAAACCGGTACTGGAGCCAACCTACGGCATTATCCTG
TATCAGGAACAGGTCATGCAGATTGCGCAGGTGCTTTCTGGTTATACCCTCGGTGGCGCG
GATATGCTGCGTCGTGCGATGGGTAAGAAAAAGCCGGAAGAGATGGCTAAGCAACGTTCT
GTATTTGCTGAAGGTGCAGAAAAGAACGGAATCAACGCTGAACTGGCGATGAAAATCTTC
GACCTGGTGGAGAAATTCGCTGGTTACGGATTTAACAAATCGCACTCTGCGGCCTATGCT
TTGGTGTCATATCAAACGTTATGGCTGAAAGCGCACTATCCTGCGGAGTTTATGGCGGCG
GTAATGACCGCCGATATGGACAACACCGAGAAGGTGGTGGGTCTGGTGGATGAGTGCTGG
CGGATGGGGCTGAAAATCCTGCCACCAGATATAAACTCCGGTCTTTACCATTTCCACGTC
AACGACGACGGCGAAATCGTGTATGGTATTGGCGCGATCAAAGGGGTCGGTGAAGGTCCG
ATTGAGGCCATCATCGAAGCCCGTAATAAAGGCGGCTACTTCCGCGAACTGTTTGATCTC
TGCGCCCGTACCGACACCAAAAAGTTGAACCGTCGCGTGCTGGAAAAACTGATCATGTCC
GGGGCGTTTGACCGTCTTGGGCCACATCGCGCAGCGCTGATGAACTCGCTGGGCGATGCG
TTAAAAGCGGCAGATCAACACGCGAAAGCGGAAGCTATCGGTCAGGCCGATATGTTCGGC
GTGCTGGCCGAAGAGCCGGAACAAATTGAACAATCCTACGCCAGCTGCCAACCGTGGCCG
GAGCAGGTGGTATTAGATGGGGAACGTGAAACGTTAGGCCTGTACCTGACCGGACACCCT
ATCAACCAGTATTTAAAAGAGATTGAGCGTTATGTCGGAGGCGTAAGGCTGAAAGACATG
CACCCGACAGAACGTGGTAAAGTCATCACGGCTGCGGGGCTCGTTGTTGCCGCGCGGGTT
ATGGTCACCAAGCGCGGCAATCGTATCGGTATCTGCACGCTGGATGACCGTTCCGGGCGG
CTGGAAGTGATGTTGTTTACTGACGCCCTGGATAAATACCAGCAATTGCTGGAAAAAGAC
CGCATACTTATCGTCAGCGGACAGGTCAGCTTTGATGACTTCAGCGGTGGGCTTAAAATG
ACCGCTCGCGAAGTGATGGATATTGACGAAGCCCGGGAAAAATATGCTCGCGGGCTTGCT
ATCTCGCTGACGGACAGGCAAATTGATGACCAGCTTTTAAACCGACTCCGTCAGTCTCTG
GAACCCCACCGCTCTGGGACAATTCCAGTACATCTCTACTATCAGAGGGCGGATGCACGC
GCGCGGTTGCGTTTTGGCGCGACGTGGCGTGTCTCTCCGAGCGATCGTTTATTAAACGAT
CTCCGTGGCCTCATTGGTTCGGAGCAGGTGGAACTGGAGTTTGACTAATACAGGAATACT
ATGAGTCTGAATTTCCTTGATTTTGAACAGCCGATTGCAGAGCTGGAAGCGAAAATCGAT
TCTCTGACTGCGGTTAGCCGTCAGGATGAGAAACTGGATATTAACATCGATGAAGAAGTG
CATCGTCTGCGTGAAAAAAGCGTAGAACTGACACGTAAAATCTTCGCCGATCTCGGTGCA
TGGCAGATTGCGCAACTGGCACGCCATCCACAGCGTCCTTATACCCTGGATTACGTTCGC
CTGGCATTTGATGAATTTGACGAACTGGCTGGCGACCGCGCGTATGCAGACGATAAAGCT
ATCGTCGGTGGTATCGCCCGTCTCGATGGTCGTCCGGTGATGATCATTGGTCATCAAAAA
GGTCGTGAAACCAAAGAAAAAATTCGCCGTAACTTTGGTATGCCAGCGCCAGAAGGTTAC
CGCAAAGCACTGCGTCTGATGCAAATGGCTGAACGCTTTAAGATGCCTATCATCACCTTT
ATCGACACCCCGGGGGCTTATCCTGGCGTGGGCGCAGAAGAGCGTGGTCAGTCTGAAGCC
ATTGCACGCAACCTGCGTGAAATGTCTCGCCTCGGCGTACCGGTAGTTTGTACGGTTATC
GGTGAAGGTGGTTCTGGCGGTGCGCTGGCGATTGGCGTGGGCGATAAAGTGAATATGCTG
CAATACAGCACCTATTCCGTTATCTCGCCGGAAGGTTGTGCGTCCATTCTGTGGAAGAGC
GCCGACAAAGCGCCGCTGGCGGCTGAAGCGATGGGTATCATTGCTCCGCGTCTGAAAGAA
CTGAAACTGATCGACTCCATCATCCCGGAACCACTGGGTGGTGCTCACCGTAACCCGGAA
GCGATGGCGGCATCGTTGAAAGCGCAACTGCTGGCGGATCTGGCCGATCTCGACGTGTTA
AGCACTGAAGATTTAAAAAATCGTCGTTATCAGCGCCTGATGAGCTACGGTTACGCGTAA
TTCGCAAAAGTTCTGAAAAAGGGTCACTTCGGTGGCCCTTTTTTATCGCCACGGTTTGAG
CAGGCTATGATTAAGGAAGGATTTTCCAGGAGGAACACATGAACATCATTGCCATTATGG
GACCGCATGGCGTCTTTTATAAAGATGAGCCCATCAAAGAACTGGAGTCGGCGCTGGTGG
CGCAAGGCTTTCAGATTATCTGGCCACAAAACAGCGTTGATTTGCTGAAATTTATCGAGC
ATAACCCTCGAATTTGCGGCGTGATTTTTGACTGGGATGAGTACAGTCTCGATTTATGTA
GCGATATCAATCAGCTTAATGAATATCTCCCGCTTTATGCCTTCATCAACACCCACTCGA
CGATGGATGTCAGCGTGCAGGATATGCGGATGGCGCTCTGGTTTTTTGAATATGCGCTGG
GGCAGGCGGAAGATATCGCCATTCGTATGCGTCAGTACACCGACGAATATCTTGATAACA
TTACACCGCCGTTCACGAAAGCCTTGTTTACCTACGTCAAAGAGCGGAAGTACACCTTTT
GTACGCCGGGGCATATGGGCGGCACCGCATATCAAAAAAGCCCGGTTGGCTGTCTGTTTT
ATGATTTTTTCGGCGGGAATACTCTTAAGGCTGATGTCTCTATTTCGGTCACCGAGCTTG
GTTCGTTGCTCGACCACACCGGGCCACACCTGGAAGCGGAAGAGTACATCGCGCGGACTT
TTGGCGCGGAACAGAGTTATATCGTTACCAACGGAACATCGACGTCGAACAAAATTGTGG
GTATGTACGCCGCGCCATCCGGCAGTACGCTGTTGATCGACCGCAATTGTCATAAATCGC
TGGCGCATCTGTTGATGATGAACGATGTAGTGCCAGTCTGGCTGAAACCGACGCGTAATG
CGTTGGGGATTCTTGGTGGGATCCCGCGCCGTGAATTTACTCGCGACAGCATCGAAGAGA
AAGTCGCTGCTACCACGCAAGCACAATGGCCGGTTCATGCGGTGATCACCAACTCCACCT
ATGATGGCTTGCTCTACAACACCGACTGGATCAAACAGACGCTGGATGTCCCGTCGATTC
ACTTCGATTCTGCCTGGGTGCCGTACACCCATTTTCATCCGATCTACCAGGGTAAAAGTG
GTATGAGCGGCGAGCGTGTTGCGGGAAAAGTGATCTTCGAAACGCAATCGACCCACAAAA
TGCTGGCGGCGTTATCGCAGGCTTCGCTGATCCACATTAAAGGCGAGTATGACGAAGAGG
CCTTTAACGAAGCCTTTATGATGCATACCACCACCTCGCCCAGTTATCCCATTGTTGCTT
CGGTTGAGACGGCGGCGGCGATGCTGCGTGGTAATCCGGGCAAACGGCTGATTAACCGTT
CAGTAGAACGAGCTCTGCATTTTCGCAAAGAGGTCCAGCGGCTGCGGGAAGAGTCTGACG
GTTGGTTTTTCGATATCTGGCAACCGCCGCAGGTGGATGAAGCCGAATGCTGGCCCGTTG
CGCCTGGCGAACAGTGGCACGGCTTTAACGATGCGGATGCCGATCATATGTTTCTCGATC
CGGTTAAAGTCACTATTTTGACACCGGGGATGGACGAGCAGGGCAATATGAGCGAGGAGG
GGATCCCGGCGGCGCTGGTAGCAAAATTCCTCGACGAACGTGGGATCGTAGTAGAGAAAA
CCGGCCCTTATAACCTGCTGTTTCTCTTTAGTATTGGCATCGATAAAACCAAAGCAATGG
GATTATTGCGTGGGTTGACGGAATTCAAACGCTCTTACGATCTCAACCTGCGGATCAAAA
ATATGCTACCCGATCTCTATGCAGAAGATCCCGATTTCTACCGCAATATGCGTATTCAGG
ATCTGGCACAAGGGATCCATAAGCTGATTCGTAAACACGATCTTCCCGGTTTGATGTTGC
GGGCATTCGATACTTTGCCGGAGATGATCATGACGCCACATCAGGCATGGCAACGACAAA
TTAAAGGCGAAGTAGAAACCATTGCGCTGGAACAACTGGTCGGTAGAGTATCGGCAAATA
TGATCCTGCCTTATCCACCGGGCGTACCGCTGTTGATGCCTGGAGAAATGCTGACCAAAG
AGAGCCGCACAGTACTCGATTTTCTACTGATGCTTTGTTCCGTCGGGCAACATTACCCCG
GTTTTGAAACGGATATTCACGGCGCGAAACAGGACGAAGACGGCGTTTACCGCGTACGAG
TCCTAAAAATGGCGGGATAACTTGCCAGAGCGGCTTCCGGGCGAGTAACGTGCTGTTAAC
AAATAAAGGAGACGTTATGCTGGGTTTAAAACAGGTTCACCATATTGCGATTATTGCGAC
GGATTATGCGGTGAGCAAAGCTTTCTACTGCGATATTCTTGGTTTCACGCTGCAAAGCGA
AGTCTATCGCGAAGCGCGCGACTCATGGAAAGGGGATTTGGCGCTTAATGGGCAATATGT
GATTGAGCTTTTCTCATTTCCGTTCCCGCCGGAACGACCCAGCCGACCGGAAGCTTGCGG
TCTGCGTCATCTGGCTTTTAGCGTTGATGACATCGATGCGGCAGTGGCGCACCTTGAAAG
CCATAACGTGAAGTGTGAAACCATCCGTGTCGATCCATACACGCAAAAACGCTTCACCTT
CTTTAACGATCCGGACGGGCTGCCGTTGGAACTGTATGAGCAGTAAGGCTTGTCATCGCC
GCATTTGCCCGGTAACGTGCCGGGCATTGCTACTGTAAAATCGCACCATCATGACACTCA
CGCTCAATAGACAACTTCTCACCTCACGCCAGATTCTGGTGGCCTTTAGCGGCGGGCTTG
ACTCCACCGTTCTGCTGCATCAGTTGGTGCAGTGGCGGACGGAAAATCCGGGTGTCGCTC
TGCGCGCTATTCATGTGCATCACGGTTTAAGTGCCAATGCCGATGCCTGGGTTACGCATT
GCGAAAACGTCTGCCAACAGTGGCAGGTGCCGCTGGTGGTCGAACGCGTACAACTTGCGC
AAGAAGGACTGGGCATTGAGGCCCAGGCGCGGCAGGCACGTTATCAGGCATTTGCCCGCA
CCTTGTTGCCCGGTGAAGTGCTGGTCACCGCGCAACATCTCGACGATCAATGTGAAACCT
TTCTGCTGGCGCTAAAACGCGGCAGTGGCCCTGCCGGGCTTTCGGCTATGGCGGAAGTCT
CGGAGTTTGCCGGAACGCGGCTTATTCGCCCGTTGCTCGCCCGCACGCGGGGGGAACTGG
TGCAGTGGGCGCGTCAGTATGATTTACGCTGGATTGAAGACGAAAGTAATCAGGACGACT
CATACGATCGTAACTTTCTGCGCCTGCGCGTAGTGCCGTTATTGCAGCAGCGTTGGCCGC
ATTTTGCCGAAGCAACGGCCCGCAGCGCCGCACTTTGTGCTGAACAAGAGAGCCTGCTGG
ATGAACTGCTGGCAGATGATTTAGCACACTGTCAATCGCCGCAGGGGACGCTGCAGATTG
TGCCAATGCTGGCGATGAGTGATGCCCGCCGCGCGGCGATTATCCGCCGCTGGCTGGCAG
GGCAGAATGCACCGATGCCTTCCCGCGACGCGTTGGTGAGGATCTGGCAGGAAGTGGCGC
TGGCGCGGGAAGATGCCTCACCCTGTTTACGTTTGGGCGCGTTTGAAATCCGACGCTATC
AGTCGCAACTGTGGTGGATTAAATCCGTCACCGGGCAAAGCGAAAACATTGTGCCGTGGC
AGACGTGGCTTCAACCGCTGGAATTACCGGCGGGGCTGGGAAGTGTACAGCTTAATGCGG
GAGGCGATATTCGCCCTCCGCGTGCAGACGAAGCGGTCAGCGTGCGTTTCAAAGCGCCAG
GATTGCTGCATATTGTCGGGCGTAACGGCGGACGTAAGCTAAAGAAAATCTGGCAAGAGC
TGGGCGTGCCGCCGTGGCTACGTGACACCACGCCACTGCTGTTTTATGGCGAAACGCTGA
TTGCGGCGGCAGGGGTATTTGTGACGCAAGAAGGTGTGGCTGAAGGTGAGAATGGCGTAA
GTTTTGTCTGGCAGAAAACGCTTAGTTAAGTGAAAGCCGGATAAGACGCATCAAACGTCG
CATCCGGCGAAAGTCAATCAGGATTCGCTTACCACCACCGTACCGATTTCCGGGTGGCTA
AAGCTGGTAATTTTATCCAGACGCAGCTCGCGGGTTTCGCCAGCGGCCTCGACGACCAGG
TACTCCACATTTTTGCGGGAGACTAAATCACTGGCTTTTGCCTGCAATTTTTCGCCATCT
TTCAGCTCAAGTGTCAGCATTAAATGATGCTGGCAGGCGAGCTCAAGATTATCGTAATCA
TCACAATTGATTGGTTGATACGTATCATTCATTGACATAATCGCTCACCAGTAAGTTTGC
CGCAGCGTATGCTGCTTTTTCCCTGACAGCCTCAGAAAGGGCGTCGTCGGCAGCCATTTC
ATTCAGCACTTTCAAAACGCAGCCCAGCGCGTCCGGAACGTATCCTAAGTCTCCGCTGGC
GATTTCCGCGTACCGCTTGCGTATTAACTCACAATATTTTTCCACATGCCCTCCTGTCAG
CACTCTGACTTAACCGTGGATGCAAGTCTAAGCCTACGAAGATAAACTCTGTTTCGCAAG
GTGACTATACCACACTCATTTCTGCAATATCAGCGCCGCAACTGCACGTATTCCGTTACA
ATGGCCTCCTGATTCGAAAGGAGTTTTCTTATGGCGCTTAAAGCGACAATTTATAAAGCG
ACGGTTAATGTGGCCGATCTCGACCGCAACCAGTTTCTCGATGCCTCTCTGACGCTGGCG
CGCCATCCTTCAGAAACCCAGGAGCGTATGATGCTGCGCTTGCTGGCGTGGCTGAAATAT
GCTGATGAACGTCTGCAATTTACCCGTGGTTTGTGTGCCGATGATGAGCCGGAAGCGTGG
CTGCGTAACGATCACCTGGGCATTGATTTGTGGATTGAGCTGGGGCTGCCGGATGAGCGG
CGGATTAAGAAAGCCTGCACCCAGGCCGCAGAAGTGGCGCTGTTTACCTATAATAGTCGG
GCGGCGCAAATCTGGTGGCAGCAAAATCAGAGCAAATGTGTGCAGTTTGCCAATCTTTCC
GTCTGGTATCTGGACGATGAACAACTGGCGAAAGTAAGCGCCTTTGCCGATCGTACCATG
ACGCTGCAGGCAACGATTCAGGATGGCGTGATCTGGTTATCGGATGATAAGAATAATCTG
GAAGTGAACTTAACCGCCTGGCAACAACCTTCATGATTGTGATTTCCCGACATGTTGCTA
TTCCCGATGGTGAGCTTGAGATCACCGCCATTCGTGCGCAGGGCGCGGGCGGGCAGCATG
TTAATAAGACCTCAACGGCTATTCATCTGCGTTTTGACATTCGGGCGTCCAGCCTGCCAG
AGTATTACAAAGAGCGTCTGCTCGCCGCCAGCCATCATTTGATCAGCAGTGATGGCGTGA
TTGTCATTAAGGCACAGGAATACCGCAGTCAGGAACTGAACCGCGAAGCAGCTCTGGCCC
GGCTGGTGGCTATGATTAAAGAATTAACAACAGAAAAAAAAGCCCGACGACCCACGCGGC
CCACCCGTGCATCGAAAGAGCGCAGGCTGGCATCGAAAGCACAAAAATCAAGCGTGAAGG
CGATGCGCGGCAAAGTGCGCAGCGGTCGGGAATAAAAAGAAGGAATGGATGGTGAAAAAA
GCGATAGTGACAGCGATGGCTGTAATCAGCCTCTTTACTCTGATGGGATGTAATAATCGG
GCCGAAGTCGATACGCTTTCTCCGGCGCAGGCTGCCGAACTGAAACCGATGCCGCAAAGT
TGGCGCGGCGTGCTGCCGTGTGCCGATTGCGAAGGAATCGAAACCTCTCTGTTCCTCGAA
AAAGACGGAACATGGGTGATGAATGAGCGTTATCTCGGTGCTCGTGAAGAACCTTCCTCC
TTCGCTTCCTACGGTACATGGGCGCGAACCGCTGACAAGCTGGTATTAACCGACAGCAAA
GGTGAAAAGTCATATTATCGGGCGAAAGGCGATGCGCTGGAGATGCTCGATCGTGAAGGC
AATCCGATTGAATCGCAGTTCAACTATACGCTGGAAGCGGCACAATCCAGTTTACCTATG
ACGCCGATGACCCTGCGGGGCATGTATTTTTATATGGCTGATGCGGCGACCTTCACTGAT
TGCGCGACCGGAAAACGTTTCATGGTAGCGAATAACGCAGAGCTGGAGCGTAGCTACCTG
GCTGCGCGCGGTCACAGTGAAAAACCGGTGTTACTGTCAGTAGAAGGTCACTTTACGCTT
GAGGGTAATCCGGATACCGGTGCGCCGACTAAAGTATTGGCACCCGATACGGCAGGGAAA
TTTTACCCCAACCAGGATTGCAGTAGTTTGGGGCAGTAACCCGTCTTGAGACAGAAACAA
ACGCAAAACAGGCCAGAAGGATATATTTCAACATTTTGAATTTGCACGTTTTTTGTAGGC
CGGATAAGGCGTTTACGCCGCATCCGGCAATGGTGCTCAACGCCTGATGCGACGCTGGCG
CGTCTTATCATGCCTACAACCCCCCTCATACCTTAAGGCGGATAAGGCATTTACTTTATC
ACCGGGTCAAACCAACAAAGCGACCCGCCTTGATATAAATCCCAGGCTTCAGGTGCCCAA
CATACTGTAACTGCGTTTCTGGCTTAAACGCAGAGACATCACCAATACGCATATGCATCA
GATCGGCAGGGCTAATCCAGCCCGATTGCGCCAGTGTAAGTGGATGCCCGGCTTTGGCAA
AGGCATCCGTGACAAATTCCGAACAAAACCACGACTTTTTGTCTCCTTCGCCCACACTGC
TTAACTGCGCTTTCGCCAGGCCGCTGACGCACTGTTGGCGAAAATCCTCGGAGAACGGAT
TCAGTGAGCACATCTGGCGAGTCACCATAAAGGGAATAAATTCGACAATGCCGCGATAGT
TATAACCGCTATCTTTGATTTTATTGGCAAACGCGGTGATATCTGTGGCTTGTTGCGGGG
TAAGATCCGGGACTCGTAAGACGAAAAGCTTATCACTATGCTTCATCGCTTTTTTAAGGG
AAACGATCTGGACGCCAGCGCCTGTCGCTTCTGCAACGTTATTATCACCCAGAAAGATTG
CAACGTGACTCACAGAGGAAGTGCTGAAGACGCGGATTCCAAATGAGGTTACCCCAAGGC
TTGAGGAGAACAGCAAATCGCCGGGTTTGAGATCAGGTGCCGTTATTTCTTTTATTGATT
GTTCGGTGAAAGAGCTTTGATGCTGGAATTTGACAGCCCATGTTTTTGCCTCGGCATCTA
CTGCTGTGGCTGATGGGTCTGGCTGGCTGATATCAACGGTACAAGCCGAAAGTAAAAGAA
AGCTGGGGAGAAACAGGCGGCAGTACGCCTTTGGTTTATCCATTTTATACAATCCATGTA
AAAAAAGGGCCCTGAAATTCAGGACCCTTTCTGGCATCAGCCTTTAATCTGTTTCACCAG
ATATTCGACGATGTCACCAGTCTTAATTAACTGTTTCTCGCCGTTGCGACGATATTTATA
TTCGATATCGTCGTTGTCGAGGTTACGGTCGCCCAGCACAATAGTGTGCGGAATACCGAT
CAGTTCCATATCAGCAAACATCACGCCCGGACGCTCTTTGCGGTCATCCAGCAGCACTTC
GATACCTTGTGCACGCAGTTCGCTGTACAGTTTCTCAGCAAGCTCTTGTACGCGGAAGGA
TTTGTGCATGTTCATCGGCAGAATCGCCACCTGGAACGGCGCGATAGCGTCAGGCCATAC
GATGCCTCGTTCGTCGTAGTTCTGCTCAATCGCCGCAGCTACCACACGCGTTACCCCGAT
ACCGTAGCAACCCATCGTCAGGATTTGGTTACGGCCATCTTCACCCTGTACGGAGGCTTT
CAGTGCTTCGGAGTACTTGGTACCCAGCTGGAAGATGTGACCAACTTCGATACCACGTTT
GATCAGCAGCCTACCCTGGCCATCCGGGCTTGGATCGCCAGCCACCACGTTACGGATATC
TGCAACTTCCGGGGTAGCGACATCGCGATCCCAGTTGATGCCGAAGTAGTGTTTACCATC
GATGTTAGCACCAGCAGCGAAATCACTCATCGCCGCAACGGTACGGTCAATCACCACCGG
AATCGGCATGTTTACCGGACCCAGTGAACCCGGACCGGCTTTAACCACGGCACGAATTTC
TTCTTCGGTCGCGAAAGTCAGCGGGCTTGCAACCTGCGGCAGTTTTTCTGCTTTAACTTC
GTTCAGCTCGTGATCACCGCGCACCAGCAGCGCAACCTGCGGGAAGCTGCTGCCTTCAAC
CGCTTTAACCAGCAGAGTCTTAACCGTTTTCTCAATCGGCAGATTGAACTGTTCAACCAG
TTCCGCGATGGTTTTCGCGTTCGGCGTATCAACCAGCGTCATTTCCTGGGTAGCAGCAGC
GCGCGGTTCTTTCGGCGCGATAGCTTCTGCCAGTTCAATGTTCGCTGCATAGTCAGAGGT
GTCGGAGAAGACCACATCGTCTTCACCGCTCTGCGCCAGCACCTGGAATTCGTGAGAGGC
GCTGCCGCCGATAGAACCGGTGTCGGCTTGTACGGCGCGGAAATCCAGCCCCATGCGGCT
GAAGATTTTGCTGTAGGCCGCATACATTGCATCGTAGGTTTCCTGCAGGGATTCCTGAGA
AGTATGGAAAGAGTAAGCATCTTTCATCAGGAATTCGCGGGAACGCATGACGCCGAAACG
CGGACGCACTTCGTCGCGGAACTTGGTCTGGATCTGATAGAAGTTCAGCGGCAGCTGTTT
GTAAGAGCTAAGCTCGTTACGAATCAGGTCAGTGATAACTTCTTCATGAGTTGGGCCGAG
TACGAACGGACGCTCGCCACGGTCAACAAAACGCAGCAGTTCCGGACCGTACTGTTCCCA
ACGACCACTCTCTTGCCACAAATCGGCTGGCTGAACCACCGGCATCGACACCTCGATCGC
ACCGGCGTTGTTCATCTCTTCACGCACGATGTTTTCGACTTTTTTCAGAACGCGCACGCC
GGTCGGCAGCCAGGTATATAACCCGGAGGCCAGCTTGCGGATCATCCCGGCGCGCAGCAT
CAGCTGATGGCTGATCACCTCGGCGTCGGCAGGTGTCTCCTTGAGAGTGGAGAGCAGGTA
TTGGCTAGTACGCATGTTGTTACGGTTCCAGTTGGAAGGTAGAACAGGCTCAAGGCGAGC
CTGGGACAAAAAAAAGTGATTTAGTTTACCAGTGCAAAAGAAATGTCAAAAGAGAAGGGC
GTGAATTTAACGCGGTTCCAGCGCAAAGACTTCAAAACCTGCGTCGGTGACGCGCCAGCG
AACGTTAAAATCATGTAGCCAGACGGCATAGGTTTTGCCCGTTTCCTCACCTTTACGATA
GGCCGGGCGCGGGTCCTGCGCCAGTACTTCGCGGATAAACAGCGTTAACTGCGGATAACG
CTTCTCCAGCGTCAAAAGCTGCTTTTCGACCTCTGCGGTAAAACTCACCGCCATCTCTGC
AGCTGGCGCACTTTGCGCATAGCTGGCACTGGCATCGGGAAGCGATTCGGCAAAGGGGAG
ATACGGTTTGATATCCACTACCGGCGTACCATCGACCAGATCCAGACTGCCGAGCTTCAG
AATCACGCTGTCTTTATGGCAAACAACCTCTTTCAGCTCTACCAGCGACATGCCAATTGG
GTTAGGGCGGAAAGTAGAGCGTGTTGCGAAAACCCCCATTCTGGCGTTACCGCCGAGGCG
CGGTGGACGCACAGTCGGACGCCAGCCGCCTTCCATCGTTTGATGAAAGACGAAAAGGAT
CCATAAATGGCTGAACGCTTCCAGGCCGCGAACGGCGTCGGCCTGGTTGTAGGGAGCAAT
GAGATGCAGTTCGCCGTTGGCGCTTTTTACCAGACCTGGCTGGCGCGGAACGGCGAACTT
TTCTTTATAGGGCGAGCGAATAACGCCTATTTGCTCGAACTGGAAACTGCTCATTTCGCC
GTAATGTTAAGCGCAGAACCGATACATACAGCCTGACGATAGCAGCCTGGCGTACCGCTG
GTGACTTCGCAGCTATGCAGTAATACAGCATTGGCTTTCATTTTAGAGGCGTTGATTTGC
ATCCGCTTACGTGCGGTTGGAATGCTCGGCGGAGAGTCCTGATTAGAGGCCTGGCAAGAG
TCGCCACTGACTTCACCGAGATCGCGGAACGGTTTGCCGACTAATTCTTCTGCATTGGTA
TAAATTCGGACCGGCGTGGCGCGCGGCGCTTTCGGTTTTGCAGGCTCCGCTTTCGGCTGG
GGTGCAGTGCTTTGAACGGGTTCGACAGGGGATCTGCTTAACATGGAACAGCCGCTTAGC
ATGAGTGCTACTAAACAGATCGGTAAAGCACGCATAGTATTTCCTCAATGTATGATCAAA
ACGTCAATATTGAATCAGGAGCTTGTAAAAATGACAAGACGGGCAAGCGCCCGTCCTGAA
TGATATTACAAATTGTGGAAACAGCCTAAAAATTACCAGCCTTTAACAGCTCCGCCGTTA
AACACTTTGTTTGCTGCTTCGTAAACTTCGTCAGACTGATAAGCCTGGACGAATTTCTTC
ACGTTCTCGGCGTCTTTGTTATCTTCACGCGTCACGATCAGGTTTACGTACGGGGACTCT
TTATCTTCAACAAAGATACCGTCTTTCGCCGGAGTCAGGCCAATCTGGCTGGCATAGGTG
GTATTGATAACTGCCAGAGCGATTTGCGCGTCGTCCAGAGAACGCGGCAGTTGCGGTGCT
TCCAGTTCAACAATTTTCAGATTTTTGGGGTTCTCAACAACATCAAGAACGGTCGGCAGC
AGGCCAACGCCATCTTTCAGTTTGATCAAGCCCACTTTTTGCAGCAGCAGCAGTGAACGA
CCAAGGTTAGTTGGGTCGTTTGGCACGGCAACCTGCGAACCATCCTGCAGTTCATCCAGT
GATTTGATTTTCTTGGAGTAACCAGCAATCGGATAAACAAAAGTGTTGCCTACTGCGACC
AGTTTGTAGCCACGATCTTTCAGTTGCTGATCAAGGTACGGTTTATGCTGGAAGGCGTTG
GCGTCGATATCGCCTTTGCTCAATGCTTCGTTTGGCAGAACATAGTCGTTGAAGGTTACC
AGCTCAACGTCCAGGCCATATTTGTCTTTCGCAACTTTCTGCGCGACTTCTGCAACCTGC
TGTTCGGCACCAACAATCACGCCGACTTTAATGTGGTTTGGATCTTTTTCATCCTGACCG
CAGCCTACCAGTGCCAGTGATCCGATCAGGGCTCCCACTGCCGCAAAGGTTTTGAATTTG
AACGCCATACCTTATTCCTTCTTCAATTATTTATGTTGTGTTGAACGTTACTTGCGAGTG
ACAGCCCGGACGATGCGGTCGCCTGCGAACTGAATTAAATAAACCAGAATGACCAGCAAT
ACCAGTACCGTATTCATCACCGTCGCGTTATAGCCGATGTAGCCATACTGATAGCCAATC
TGACCTAAACCACCGGCACCGACTGCACCACCCATCGCGGAATAACCGACCAGGGTAATC
AGGGTGATAGTTGCCGCATTCACCAGACCCGGCAGCGCTTCCGGTAACAGCACCTTACGG
ACGATCTGCATCGGCGTGGCACCCATTGCGCGGGAAGCTTCAATTAACCCGGTTGGGATC
TCCAGCAGAGCGTTCTCGACCATACGGGCAATAAACGGTGCTGCACCAACGGTTAACGGA
ACAATCGCTGCCTGCAAACCAATCGATGTACCGACAATAACGCGGGTAAACGGAATCATC
CATACAAGCAAGATAATGAACGGGATGGAACGGAAAATGTTCACAATCGCAGAAACGGTA
CGATACAGCTTCGCGTTAGCAATAATTTGCCCCGGACGCGTGACATAAAGCAGAACGCCA
ACCGGCAGACCAATCACAAAGCCAAAAAAACCGGATACGAAGGTCATTGCCAGCGTTTCC
CATACGCCACGAACCAGCAGCCACATCATCGGCTCAGACATAACCCAGTACCTCTACTTT
TACATGGTGTTCCTGCAGCCAGGCAATGGCGGCTTGCGTATCTTGTTGTGTGCCGTGCAT
TTCAGTCAGCATGATGCCGAACTTAACGCCACCGGCGTAATCCATCTGCGCGCTAATAAT
GTTGTTGTTGACGTTGAAACGACGCGCGGTTTCAGAAAGCAGTGGGGCATCGACCGATTG
ACCGGTAAACTCCAGACGCAGCATCGGCACGCAGTCAGTAAATGGCTCCGCTTGCAGACG
TTCCTGGTAATCTTCCGGGATATCCAGATGCAGGGTCGACTGAATAAACTTCTGCGCCAG
CGGCGTTTTCGGATGCGAGAACACTTCACTTACCGTGTCCTGCTCGATCAGTTCTCCATT
GCTGATGACCGCCACGCAATCACAAATGCGCTTCACAACGTCCATTTCGTGGGTGATCAA
CAGAATCGTCAACCCCAGACGGCGGTTGATGTCTTTCAGCAGTTCGAGAATAGAACGTGT
CGTTGCCGGGTCCAGCGCGCTGGTGGCTTCATCACACAGCAATACTTTGGGATTGCTGGC
TAACGCACGGGCAATTGCCACACGTTGTTTCTGCCCACCGGAAAGATTCGACGGGTAGCT
ATCATGCTTATCGCCAAGACCAACCAATGACAGCAATTCCGTCACGCGACGTTTGACCTC
GTCTTTCGGTGTGTTGTCCAGCTCCAGCGGCAGAGCCACGTTGCCAAAAACAGTACGCGA
AGAGAGCAGGTTAAAATGCTGGAAAATCATACCAATCTGGCGGCGAGCTTTGGTCAACTC
GGATTCTGACAGCGTGGTCAGTTCCTGGCCATCGACCAGCACGCTACCCTCGGTTGGGCG
CTCCAGCAGGTTTACACAACGTATAAGCGTACTCTTACCCGCGCCTGAGGCACCGATAAC
GCCATAAATTTGTCCAGCTGGCACATGCAGGCTGACGTTGTTCAACGCCTGGATGGTGCG
GGTGCCCTGGTGGAACACTTTGGTGATATTCGAAAGTTTTATCATTGATTATTTATTATC
GTCATTAAGTTAGTCGTGGCATCTCGAATGCCTGAAACGGGCAACGCCGTCAATGAAATG
GATGTTAAGGCATCCAGACGTCTAAATCAATCAGGTTTATGCGAAGAGCACTTTCTTGCA
GGTCGAAACATGCGATACTAGCGTCACATGCCTTATTAAGGAGCTATAAAAGGTGGCGAA
GAGCGTACCCGCAATTTTTCTTGACCGTGATGGCACCATTAATGTCGATCACGGCTATGT
CCATGAGATCGACAACTTTGAATTTATCGACGGTGTTATTGACGCCATGCGCGAGCTAAA
AAAAATGGGCTTTGCGCTGGTGGTAGTAACCAACCAGTCTGGCATTGCTCGCGGTAAATT
TACCGAAGCACAGTTTGAAACGCTGACCGAGTGGATGGACTGGTCGCTGGCGGACCGAGA
TGTCGATCTGGATGGTATCTATTATTGCCCGCATCATCCGCAGGGTAGTGTTGAAGAGTT
TCGCCAGGTCTGCGATTGCCGCAAACCACATCCGGGGATGCTTTTGTCAGCACGCGATTA
TTTGCATATTGATATGGCCGCTTCTTATATGGTGGGCGATAAATTAGAAGATATGCAGGC
AGCGGTTGCGGCGAACGTGGGAACAAAAGTGCTGGTGCGTACGGGTAAACCTATTACGCC
TGAAGCAGAAAACGCGGCGGATTGGGTGTTAAATAGCCTGGCAGACCTGCCGCAAGCGAT
AAAAAAGCAGCAAAAACCGGCACAATGATTAAAAGATGAGCGGTTGAAATAAAAATGCAT
TTTTCCGCTTGTCTTCCTGAGCCGACTCCCTATAATGCGCCTCCATCGACACGGCGGATG
TGAATCACTTCACACAAACAGCCGGTTCGGTTGAAGAGAAAAATCCTGAAATTCAGGGTT
GACTCTGAAAGAGGAAAGCGTAATATACGCCACCTCGCGACAGTGAGCTGAAAGCCGCGT
CGCAACTGCTCTTTAACAATTTATCAGACAATCTGTGTGGGCACTCGAAGATACGGATTC
TTAACGTCGCAAGACGAAAAATGAATACCAAGTCTCAAGAGTGAACACGTAATTCATTAC
AAAGTTTAATTCTTTGAGCATCAAACTTTTAAATTGAAGAGTTTGATCATGGCTCAGATT
GAACGCTGGCGGCAGGCCTAACACATGCAAGTCGAACGGTAACAGGAAGAAGCTTGCTTC
TTTGCTGACGAGTGGCGGACGGGTGAGTAATGTCTGGGAAACTGCCTGATGGAGGGGGAT
AACTACTGGAAACGGTAGCTAATACCGCATAACGTCGCAAGACCAAAGAGGGGGACCTTC
GGGCCTCTTGCCATCGGATGTGCCCAGATGGGATTAGCTAGTAGGTGGGGTAACGGCTCA
CCTAGGCGACGATCCCTAGCTGGTCTGAGAGGATGACCAGCCACACTGGAACTGAGACAC
GGTCCAGACTCCTACGGGAGGCAGCAGTGGGGAATATTGCACAATGGGCGCAAGCCTGAT
GCAGCCATGCCGCGTGTATGAAGAAGGCCTTCGGGTTGTAAAGTACTTTCAGCGGGGAGG
AAGGGAGTAAAGTTAATACCTTTGCTCATTGACGTTACCCGCAGAAGAAGCACCGGCTAA
CTCCGTGCCAGCAGCCGCGGTAATACGGAGGGTGCAAGCGTTAATCGGAATTACTGGGCG
TAAAGCGCACGCAGGCGGTTTGTTAAGTCAGATGTGAAATCCCCGGGCTCAACCTGGGAA
CTGCATCTGATACTGGCAAGCTTGAGTCTCGTAGAGGGGGGTAGAATTCCAGGTGTAGCG
GTGAAATGCGTAGAGATCTGGAGGAATACCGGTGGCGAAGGCGGCCCCCTGGACGAAGAC
TGACGCTCAGGTGCGAAAGCGTGGGGAGCAAACAGGATTAGATACCCTGGTAGTCCACGC
CGTAAACGATGTCGACTTGGAGGTTGTGCCCTTGAGGCGTGGCTTCCGGAGCTAACGCGT
TAAGTCGACCGCCTGGGGAGTACGGCCGCAAGGTTAAAACTCAAATGAATTGACGGGGGC
CCGCACAAGCGGTGGAGCATGTGGTTTAATTCGATGCAACGCGAAGAACCTTACCTGGTC
TTGACATCCACAGAACTTTCCAGAGATGGATTGGTGCCTTCGGGAACTGTGAGACAGGTG
CTGCATGGCTGTCGTCAGCTCGTGTTGTGAAATGTTGGGTTAAGTCCCGCAACGAGCGCA
ACCCTTATCTTTTGTTGCCAGCGGTCCGGCCGGGAACTCAAAGGAGACTGCCAGTGATAA
ACTGGAGGAAGGTGGGGATGACGTCAAGTCATCATGGCCCTTACGACCAGGGCTACACAC
GTGCTACAATGGCGCATACAAAGAGAAGCGACCTCGCGAGAGCAAGCGGACCTCATAAAG
TGCGTCGTAGTCCGGATTGGAGTCTGCAACTCGACTCCATGAAGTCGGAATCGCTAGTAA
TCGTGGATCAGAATGCCACGGTGAATACGTTCCCGGGCCTTGTACACACCGCCCGTCACA
CCATGGGAGTGGGTTGCAAAAGAAGTAGGTAGCTTAACCTTCGGGAGGGCGCTTACCACT
TTGTGATTCATGACTGGGGTGAAGTCGTAACAAGGTAACCGTAGGGGAACCTGCGGTTGG
ATCACCTCCTTACCTTAAAGAAGCGTACTTTGCAGTGCTCACACAGATTGTCTGATGAAA
ATGAGCAGTAAAACCTCTACAGGCTTGTAGCTCAGGTGGTTAGAGCGCACCCCTGATAAG
GGTGAGGTCGGTGGTTCAAGTCCACTCAGGCCTACCAAATTTGCACGGCAAATTTGAAGA
GGTTTTAACTACATGTTATGGGGCTATAGCTCAGCTGGGAGAGCGCCTGCTTTGCACGCA
GGAGGTCTGCGGTTCGATCCCGCATAGCTCCACCATCTCTGTAGTGGTTAAATAAAAAAT
ACTTCAGAGTGTACCTGCAAAGGTTCACTGCGAAGTTTTGCTCTTTAAAAATCTGGATCA
AGCTGAAAATTGAAACACTGAACAATGAAAGTTGTTCGTGAGTCTCTCAAATTTTCGCAA
CACGATGATGGATCGCAAGAAACATCTTCGGGTTGTGAGGTTAAGCGACTAAGCGTACAC
GGTGGATGCCCTGGCAGTCAGAGGCGATGAAGGACGTGCTAATCTGCGATAAGCGTCGGT
AAGGTGATATGAACCGTTATAACCGGCGATTTCCGAATGGGGAAACCCAGTGTGTTTCGA
CACACTATCATTAACTGAATCCATAGGTTAATGAGGCGAACCGGGGGAACTGAAACATCT
AAGTACCCCGAGGAAAAGAAATCAACCGAGATTCCCCCAGTAGCGGCGAGCGAACGGGGA
GGAGCCCAGAGCCTGAATCAGTGTGTGTGTTAGTGGAAGCGTCTGGAAAGGCGCGCGATA
CAGGGTGACAGCCCCGTACACAAAAATGCACATGCTGTGAGCTCGATGAGTAGGGCGGGA
CACGTGGTATCCTGTCTGAATATGGGGGGACCATCCTCCAAGGCTAAATACTCCTGACTG
ACCGATAGTGAACCAGTACCGTGAGGGAAAGGCGAAAAGAACCCCGGCGAGGGGAGTGAA
AAAGAACCTGAAACCGTGTACGTACAAGCAGTGGGAGCATGCTTAGGCGTGTGACTGCGT
ACCTTTTGTATAATGGGTCAGCGACTTATATTCTGTAGCAAGGTTAACCGAATAGGGGAG
CCGAAGGGAAACCGAGTCTTAACTGGGCGTTAAGTTGCAGGGTATAGACCCGAAACCCGG
TGATCTAGCCATGGGCAGGTTGAAGGTTGGGTAACACTAACTGGAGGACCGAACCGACTA
ATGTTGAAAAATTAGCGGATGACTTGTGGCTGGGGGTGAAAGGCCAATCAAACCGGGAGA
TAGCTGGTTCTCCCCGAAAGCTATTTAGGTAGCGCCTCGTGAACTCATCTCCGGGGGTAG
AGCACTGTTTCGGCAAGGGGGTCATCCCGACTTACCAACCCGATGCAAACTGCGAATACC
GGAGAATGTTATCACGGGAGACACACGGCGGGTGCTAACGTCCGTCGTGAAGAGGGAAAC
AACCCAGACCGCCAGCTAAGGTCCCAAAGTCATGGTTAAGTGGGAAACGATGTGGGAAGG
CCCAGACAGCCAGGATGTTGGCTTAGAAGCAGCCATCATTTAAAGAAAGCGTAATAGCTC
ACTGGTCGAGTCGGCCTGCGCGGAAGATGTAACGGGGCTAAACCATGCACCGAAGCTGCG
GCAGCGACGCTTATGCGTTGTTGGGTAGGGGAGCGTTCTGTAAGCCTGTGAAGGTGTACT
GTGAGGTATGCTGGAGGTATCAGAAGTGCGAATGCTGACATAAGTAACGATAAAGCGGGT
GAAAAGCCCGCTCGCCGGAAGACCAAGGGTTCCTGTCCAACGTTAATCGGGGCAGGGTGA
GTCGACCCCTAAGGCGAGGCCGAAAGGCGTAGTCGATGGGAAACAGGTTAATATTCCTGT
ACTTGGTGTTACTGCGAAGGGGGGACGGAGAAGGCTATGTTGGCCGGGCGACGGTTGTCC
CGGTTTAAGCGTGTAGGCTGGTTTTCCAGGCAAATCCGGAAAATCAAGGCTGAGGCGTGA
TGACGAGGCACTACGGTGCTGAAGCAACAAATGCCCTGCTTCCAGGAAAAGCCTCTAAGC
ATCAGGTAACATCAAATCGTACCCCAAACCGACACAGGTGGTCAGGTAGAGAATACCAAG
GCGCTTGAGAGAACTCGGGTGAAGGAACTAGGCAAAATGGTGCCGTAACTTCGGGAGAAG
GCACGCTGATATGTAGGTGAAGCGACTTGCTCGTGGAGCTGAAATCAGTCGAAGATACCA
GCTGGCTGCAACTGTTTATTAAAAACACAGCACTGTGCAAACACGAAAGTGGACGTATAC
GGTGTGACGCCTGCCCGGTGCCGGAAGGTTAATTGATGGGGTTAGCGCAAGCGAAGCTCT
TGATCGAAGCCCCGGTAAACGGCGGCCGTAACTATAACGGTCCTAAGGTAGCGAAATTCC
TTGTCGGGTAAGTTCCGACCTGCACGAATGGCGTAATGATGGCCAGGCTGTCTCCACCCG
AGACTCAGTGAAATTGAACTCGCTGTGAAGATGCAGTGTACCCGCGGCAAGACGGAAAGA
CCCCGTGAACCTTTACTATAGCTTGACACTGAACATTGAGCCTTGATGTGTAGGATAGGT
GGGAGGCTTTGAAGTGTGGACGCCAGTCTGCATGGAGCCGACCTTGAAATACCACCCTTT
AATGTTTGATGTTCTAACGTTGACCCGTAATCCGGGTTGCGGACAGTGTCTGGTGGGTAG
TTTGACTGGGGCGGTCTCCTCCTAAAGAGTAACGGAGGAGCACGAAGGTTGGCTAATCCT
GGTCGGACATCAGGAGGTTAGTGCAATGGCATAAGCCAGCTTGACTGCGAGCGTGACGGC
GCGAGCAGGTGCGAAAGCAGGTCATAGTGATCCGGTGGTTCTGAATGGAAGGGCCATCGC
TCAACGGATAAAAGGTACTCCGGGGATAACAGGCTGATACCGCCCAAGAGTTCATATCGA
CGGCGGTGTTTGGCACCTCGATGTCGGCTCATCACATCCTGGGGCTGAAGTAGGTCCCAA
GGGTATGGCTGTTCGCCATTTAAAGTGGTACGCGAGCTGGGTTTAGAACGTCGTGAGACA
GTTCGGTCCCTATCTGCCGTGGGCGCTGGAGAACTGAGGGGGGCTGCTCCTAGTACGAGA
GGACCGGAGTGGACGCATCACTGGTGTTCGGGTTGTCATGCCAATGGCACTGCCCGGTAG
CTAAATGCGGAAGAGATAAGTGCTGAAAGCATCTAAGCACGAAACTTGCCCCGAGATGAG
TTCTCCCTGACTCCTTGAGAGTCCTGAAGGAACGTTGAAGACGACGACGTTGATAGGCCG
GGTGTGTAAGCGCAGCGATGCGTTGAGCTAACCGGTACTAATGAACCGTGAGGCTTAACC
TTACAACGCCGAAGCTGTTTTGGCGGATTGAGAGAAGATTTTCAGCCTGATACAGATTAA
ATCAGAACGCAGAAGCGGTCTGATAAAACAGAATTTGCCTGGCGGCCGTAGCGCGGTGGT
CCCACCTGACCCCATGCCGAACTCAGAAGTGAAACGCCGTAGCGCCGATGGTAGTGTGGG
GTCTCCCCATGCGAGAGTAGGGAACTGCCAGGCATCAAATTAAGCAGTAAGCCGGTCATA
AAACCGGTGGTTGTAAAAGAATTCGGTGGAGCGGTAGTTCAGTCGGTTAGAATACCTGCC
TGTCACGCAGGGGGTCGCGGGTTCGAGTCCCGTCCGTTCCGCCACTTATTAAGAAGCCTC
GAGTTAACGCTCGAGGTTTTTTTTCGTCTGTATATCTATTATTGCCAGAATCGCAAAAAT
CCTCTGCATTTTACGCTCTTTTTCCTCAACAGTCTGAAGCCCATAATCACCTCAGTTAAC
GAAAATAGCATTAAAAGAGGCATATTATGGCTATCCCTGCATTTGGTTTAGGTACTTTCC
GTCTGAAAGACGACGTTGTTATTTCATCTGTGATAACGGCGCTTGAACTTGGTTATCGCG
CAATTGATACCGCACAAATCTATGATAACGAAGCCGCAGTAGGTCAGGCGATTGCAGAAA
GTGGCGTGCCACGTCATGAACTCTACATCACCACTAAAATCTGGATTGAAAATCTCAGCA
AAGACAAATTGATCCCAAGTCTGAAAGAGAGCCTGCAAAAATTGCGTACCGATTATGTTG
ATCTGACGCTAATCCACTGGCCGTCACCAAACGATGAAGTCTCTGTTGAAGAGTTTATGC
AGGCGCTGCTGGAAGCCAAAAAACAAGGGCTGACGCGTGAGATCGGTATTTCCAACTTCA
CGATCCCGTTGATGGAAAAAGCGATTGCTGCTGTTGGTGCTGAAAACATCGCTACTAACC
AGATTGAACTCTCTCCTTATCTGCAAAACCGTAAAGTGGTTGCCTGGGCTAAACAGCACG
GCATCCATATTACTTCCTATATGACGCTGGCGTATGGTAAGGCCCTGAAAGATGAGGTTA
TTGCTCGTATCGCAGCTAAACACAATGCGACTCCGGCACAAGTGATTCTGGCGTGGGCTA
TGGGGGAAGGTTACTCAGTAATTCCTTCTTCTACTAAACGTAAAAACCTGGAAAGTAATC
TTAAGGCACAAAATTTACAGCTTGATGCCGAAGATAAAAAAGCGATCGCCGCACTGGATT
GCAACGACCGCCTGGTTAGCCCGGAAGGTCTGGCTCCTGAATGGGATTAAGCCTCTCTGA
CAGCTCCTCCGGGAGCTGTTTTTACATGCTCGCTAAGGAAATCGATAAAAGCCCGGATGC
GCGTACTTACCGCACGGTCGCTGTAATAGACGGCACTGAATGGCATTTCCACTGGCAACA
CTTTATCTGCCATTAACTCCACCAATTCTCCGCGAGCGATTTCTTTGTCGATCATGTAGT
CGGACAAACACGCAATCCCGTTGCCACTCAGGCAAAGCTGTTTCAGTGTTTCCCCACTAT
TGGATGACAAACCGTACTTCACCTCATGTAATTGTCCATCGCTACGGGCTATCGGCCAGG
TATTGAGGGAAGCGGGTTCAGTGAATCCCAGGCAAATATGTTGCTTTAAATCGTCGATCG
TTTCTGGCTTCCCGTAGCGGGAAATATAATCGGGGGAGGCGATAATTTTTCGATAACTGT
TAAATAACGGCCTGGCACGTAAGCTGGAATCCGTTAACGTACCAGCGCGTATCGCGACAT
CCACTTTTCTTTCGATCAAATTAATAATCGTTTCGGAGGAGACTAGCGACAAAGTGACTT
CCGGATAGCGTTCACGGAAAGGCTTAATTAACGGCATCAGAAAGTGCAGCACCACTGGAG
TTGCGGCATCGATCCGTAACAGTCCACGCGGTGTATTACGCGTCTCCATAATTTCTGATT
CTGCCGCTGCCATCTCCTGCAAAATTGACTGTACGCGACGAAAATAACGCTCGCCTTCTT
CCGTCAGGCTAAGTTGTCGCGTGGTCCGATTAAGCAGGCTAACGCCAAGTTTCATCTCCA
GCTTTTTCACCGCCCGGCTTACCGCTGAGTTTGCTTGCCCTAATTGTTCCGCTGCCCGGC
TAAAGCTGCCGCTTTCGACGACCGAAACAAAAATGGCGAGTTCTTCCGACGTGGCTTTCA
TTTTTGCTCCTGTTGCAAAATAGAAGAGATATTTTGAATTTATTTGTCATTAAACCATCA
GGATGCGTGATATGTCATGCGATTTAATGTTCTCCATAATGAGCAAAATTCTGACCGGTG
TAAGCACTTGCTTACATAACAATATACAATTGCTCGTTGAAAGAGTGAGCTAAAATCCCT
ATAACAGTAGAACCCTCCCGAGTGCGGAAGGGTTGACGTAATAGAGGTTTCAAAGTCAAA
AGTGCGAAAAAACACCTATGCCATGCGCTATGTTGCCGGACAACCTGCGGAAAGGATCTT
ACCGCCGGGGTCTTTTGCGAGCATCGGCCAGGCATTACCACCTGGGGAACCGTTAAGTAC
CGAAGAGCGTATTCGGATCCTGGTGTGGAACATATACAAACAGCAACGCGCTGAATGGTT
GTCGGTATTAAAGAACTACGGCAAAGATGCACATCTGGTGTTATTGCAGGAAGCGCAGAC
AACGCCAGAGTTAGTACAGTTTGCGACCGCTAACTATCTTGCCGCCGATCAGGTACCCGC
TTTCGTGCTGCCACAACATCCTTCTGGCGTAATGACCCTTTCGGCGGCACATCCAGTGTA
TTGCTGCCCGTTACGTGAACGAGAACCCATTTTGCGTCTGGCGAAGTCGGCACTGGTGAC
GGTCTATCCATTACCTGACACCCGCCTGTTGATGGTGGTTAATATACACGCCGTCAACTT
CAGTCTGGGCGTGGATGTCTATAGTAAGCAGTTACTTCCTATTGGCGATCAGATAGCTCA
CCACAGCGGCCCGGTCATTATGGCGGGAGATTTCAATGCCTGGAGCCGTAGAAGGATGAA
CGCGTTATATCGCTTTGCGCGGGAAATGTCGCTGCGCCAGGTGCGTTTTACCGATGATCA
GCGCCGTCGGGCGTTTGGTCGCCCGCTCGATTTTGTTTTCTACCGTGGTCTGAACGTCAG
TGAAGCTTCTGTACTGGTTACGCGCGCTTCCGATCACAATCCGCTACTCGTTGAATTCAG
TCCCGGCAAGCCTGATAAATAAGGTATGTCAGGTCTGCCACAGGGCAGACCAACGTTTGG
CGCTGCGCAAAACGTGAGCGCGGTGGTGGCGTATGACTTATCTGCCCACATGCTGGATGT
CGTGGCACAAGCTGCCGAAGCCCGGCAACTGAAAAATATCACCACCCGCCAGGGATATGC
CGAAAGTCTGCCATTTGCCGATAACGCATTTGATATTGTTATCAGCCGTTATTCTGCCCA
TCACTGGCATGATGTTGGTGCAGCACTGCGAGAAGTGAATAGGATATTGAAACCTGGCGG
TAGGCTGATTGTGATGGACGTAATGTCTCCGGGTCACCCAGTGCGCGACATCTGGTTACA
GACGGTAGAAGCATTACGCGATACCTCTCACGTACGAAACTACGCCAGCGGTGAGTGGTT
GACGTTAATCAATGAAGCCAATCTGATAGTTGATAATTTAATTACAGATAAGTTACCGCT
GGAATTTTCTTCATGGGTCGCGAGAATGCGTACGCCAGAAGCGTTAGTAGACGCTATTCG
CATTTACCAACAGAGCGCATCGACAGAGGTGAGAACGTATTTTGCCTTGCAGAATGATGG
CTTTTTCACCAGTGATATCATCATGGTAGATGCACATAAAGCGGCATAAATAAAAAAGGC
ACCGGGGGAATCGGTGCCTTTTTATTATCTGGTTTGTCAGGAATCTGGCATGTTGTTGTT
TTTCACAAACAACGTCAGCTTATCGCCTGGTTGCAGATTCGCAGTGTCGCTGTTCCAGCG
CATCACATCTTTGATGTTCACGCCGTGGCGTTTAGCAATGCTTGAAAGCGAATCGCCTTT
GCGCACACGATACGTAATGCTATCGCTGTTGTTTGCCAGTCGCTGTGCGCTACTGCCTGC
ACCAATCGTCAAACTTTGGCCTGGCTTCAGCTTAGATCCGCGCAGTTTGTTCCACTGCTG
CAAATCTTTGGTGCTTACGCCGAGACGTGAAGCGATACTTGAAAGCGTGTCGCCAGAGCG
TACGGTGTAAACACGGCTGTTAAGCGGCGTATTGTCGGCAACCAGCGTCGACTGTACAGC
AGCAATTTCGCCTGAAGCCAGAGATTCACGCAGTTGATCTGCATGCTTCTTTGGCACCAT
CACGTACTGCGGGCCACTTGCGCCCAGCGTGGAGCCTTTTACGCCAGCGTTGAATGTCTT
CAGCTTGCTGACGGAAATCCCCGCCATATCTGCTACCTTCGCCATTTCAACCGGGCTGCT
CAGGTGCACACGCGCCAGAGCACGGCTTTCATCGGTCGTTGGCAGACGTACGCCATAACG
CTTGCTGTTTTTGAGAATATCACTCAATGCCAGCATTTTAGGCACGTACTGCTTCGTTTC
CTGCGGCAACGGTAACGACCAGAAGTCCGTGGATTTCCCACGCGCTTTGTTCGTTTTAAT
TGCCTTCATGACCCGACCTTCGCCGCTGTTATAAGCCGCTACGGTCAGAAGCCAGTCGCC
GTCAAACATTTTGTTCAGACGCTGCATCATATTCAGCGCGGCAGTTGTTGAAGCAACAAC
ATCGCGACGCGCGTCATAATTGCGGGTCTGTTTCAAACCATAATTGCGCCCCGTGCTCGG
AATGATCTGCCAGATGCCTGCGGCATTGGCGCCAGACGTTGCGTGAGGATCAAAAGCGCT
CTCCACTATGGGTAGTAGTACCAGTTCCATAGGCATGTTACGTTTTTTAACTTGCCCTGC
TATCCAGTACATATACGGCTCTGCCCGTAAAGTTACATCGTGGAGATAGCTCTTATTGCG
TAAATATTTCTGTTTCTGTTCGCGAATCCGGTCATTTTCCGGAATTCCCATCTTTAGCTC
GTCGCCAATGAAAGCCCACAAGTCACCATCTGGCGCGATAGACGTCCCATCGTCCATCCA
TCGTGCCTGACTTGTAAACTTTGCTGCTTCCCCTTGACCAGCTGCAGAAAGGCTCTGTGC
GTGCTGTTGAACGTTGCCGGTACTCTGGCAACCCACGAGCAGGACAGAGGCGAGTAATAT
CGCTTTTGCCTTCATGTGTGTGTCAATAGTTGCTTAAAAGACGACCGATCATAACGGCGA
ACGGAGCCGATGACAAGAAAGTTTTATCAGAACCTATCTTTCTTTGACCTTAACCATGCA
AAACGCTCTTCAGGTTGTTGCAATAATGTTTCTTCATTAATTACATTAATTAAATCAATA
TCTTCCGTTCTTAAAAAAACATTAATTTGCCGCTCATTTTTCAGAATTACGGGTAGTGTT
ATTTGATTTTTTGCCCGTAACTCCTTAACTTTACGATAATAATCATTTATGGACAAATCG
TGCGGAAGAATACTCAAAGCAAACTTCATATTTGATAAGGTATATTCATGAGCACAACAT
ACCAATGTATCGTCAGGTAACGCACTTAACTTTTTAAGTGATTGATACATTTGTGATGCT
GTCCCTTCAAACAACCGACCACACCCACCAGAAAACAGTGTGTCGCCGCAAAATAGATAA
GGTTTACTGAAGTAACAGATATGTCCTAAAGTGTGACCCGGCGTAGCAATTACACTAAAT
TCATGCCCCAAAACGAAGGCAGTTTCGCCATCTTTGACTACCTGTGTTGTTCCCTTATCT
TGTGTCTCTTGTGGACCATACACCACAATTTGTGGAAACTTTTCCACCAGTTCTTTTACG
CCGCCAACGTGATCGTGGTGATGGTGGGTGAGAAATATGGCCTCCGGTTGCCAGTTATTG
GCGGCAATGGCGTTTAATACTGGCTCTGCGTCTCCGGGATCGACAATCAGGCAGCGACCT
GCTTCATCATTCAAAACCCAGATGTAATTGTCATCAAAGGCGGGAATACTGTTAAGATTC
ATAGATTACCTCTCAGTGTGAAACGGAAGGTTGTGATGAAACCGGCAAGAGTCCCTCAAA
CTGTCGTGGCTCCTGATTGCTGGGGCGATTTGCCCTGGGGAAAGCTTTATCGCAAGGCGC
TGGAGCGCCAGCTCAACCCGTGGTTCACTAAAATGTATGGTTTTCATCTGCTTAAGATTG
GCAATTTAAGCGCAGAAATCAATTGCGAAGCGTGCGCGGTTTCTCATCAAGTGAATGTTT
CTGCGCAAGGAATGCCCGTCCAGGTACAGGCGGACCCACTTCATCTTCCTTTTGCCGATA
AATCCGTTGATGTTTGTCTACTGGCACATACATTGCCGTGGTGCACCGATCCGCATCGTT
TATTGCGTGAAGCCGATCGGGTATTGATTGATGATGGCTGGCTGGTCATTAGTGGCTTCA
ATCCCATCAGTTTTATGGGATTACGCAAACTTGTGCCGGTATTGCGCAAAACCTCGCCCT
ATAACAGCCGGATGTTTACTCTGATGCGGCAGCTGGACTGGCTCTCTTTGTTGAATTTTG
AAGTGCTACACGCCAGCCGTTTCCACGTTCTCCCGTGGAACAAACACGGAGGAAAACTAT
TGAATGCGCATATTCCTGCGCTTGGTTGCTTACAACTTATTGTTGCCCGGAAACGGACTA
TTCCTTTAACGCTAAATCCGATGAAACAGAGTAAAAACAAGCCACGAATTCGCCAGGCGG
TTGGAGCCACCCGGCAATGTCGTAAACCACAGGCTTAAACTTCAACTTGGTAGCCTGTAT
CTTCCAGTGTGGGATTCATCGCCGCGGCACGAGCCAGTTCATCACAGCGTTCGTTTTCCG
GGTGTCCGGCATGGCCTTTAACCCATTCCCATTTGATTTGATGCTGCCCCAATGCAGCAT
CAAGACGTTGCCAGAGATCGACATTTTTTACTGGTTTTTTGTCTGCGGTTTTCCAGCCAC
GTTTTTTCCAGTTATGGATCCACTGGGTGATACCCTGGCGGACATACTGGCTGTCGGTAC
TCAAAATGACTTCGCAATGTTCTTTTAACGCCTCCAGCGCGACAATAGCGGCCATCAACT
CCATACGGTTGTTGGTGGTGCGGGTGTAGCCAGCGCTAAAGGTTTTCTCGCGTCCGCGAT
AGCGTAAAATAGCGCCGTAACCCCCAGGTCCTGGATTGCCCAGACACGAACCATCGGTGA
AAATTTCTACCTGTTTAAGCATCTCTGGTAGACTTCCTGTAATTGAATCGAACTGTAAAA
CGACAAGTCTGACATAAATGACCGCTATGAGCACTGCAATTACACGCCAGATCGTTCTCG
ATACCGAAACCACCGGTATGAACCAGATTGGTGCGCACTATGAAGGCCACAAGATCATTG
AGATTGGTGCCGTTGAAGTGGTGAACCGTCGCCTGACGGGCAATAACTTCCATGTTTATC
TCAAACCCGATCGGCTGGTGGATCCGGAAGCCTTTGGCGTACATGGTATTGCCGATGAAT
TTTTGCTCGATAAGCCCACGTTTGCCGAAGTAGCCGATGAGTTCATGGACTATATTCGCG
GCGCGGAGTTGGTGATCCATAACGCAGCGTTCGATATCGGCTTTATGGACTACGAGTTTT
CGTTGCTTAAGCGCGATATTCCGAAGACCAATACTTTCTGTAAGGTCACCGATAGCCTTG
CGGTGGCGAGGAAAATGTTTCCCGGTAAGCGCAACAGCCTCGATGCGTTATGTGCTCGCT
ACGAAATAGATAACAGTAAACGAACGCTGCACGGGGCATTACTCGATGCCCAGATCCTTG
CGGAAGTTTATCTGGCGATGACCGGTGGTCAAACGTCGATGGCTTTTGCGATGGAAGGAG
AGACACAACAGCAACAAGGTGAAGCAACAATTCAGCGCATTGTACGTCAGGCAAGTAAGT
TACGCGTTGTTTTTGCGACAGATGAAGAGATTGCAGCTCATGAAGCCCGTCTCGATCTGG
TGCAGAAGAAAGGCGGAAGTTGCCTCTGGCGAGCATAAATACCTGTGAAAGGCGCTAAAA
ATAGCGACTTGGGCGATTTTTGCAGCAAACGATTCAAAAGATGAGAAAAACCGTTGACGA
AGGTCGAGGCAATCCGTAATATTCGCCTCGTTCCCAACGGAACACAACGCGGAGCGGTAG
TTCAGTCGGTTAGAATACCTGCCTGTCACGCAGGGGGTCGCGGGTTCGAGTCCCGTCCGT
TCCGCCACTATTCACTCATGAAAATGAGTTCAGAGAGCCGCAAGATTTTTAATTTTGCGG
TTTTTTTGTATTTGAATTCCACCATTTCTCTGTTCAATGATTTTACTCTGGCGTAGGTGC
GTGATTCTCGCTTGTTGTCTCATTCATTAAAATTCAATAATGATATCGAACCATTCAGCT
TAAATATATTTCTAGAGAATAAATTTATATTGATTAAATGAATGTATATTTCAAATTGAT
TTTGTTTGTTATTATTTAAGTGAGGTATATAATTAGAGTCCGTTATCAATGCTAAATATT
CTAATCATTATGACAGGCGAGGGAGTGTCCAATTATGAATTCAAAAAAGCTTTGTTGCAT
ATGTGTGTTATTCTCGCTGCTTGCAGGATGTGCCTCTGAATCTTCTATTGATGAAAAGAA
GAAAAAAGCTCAAGTCACACAAAGTAATATTAATAAAAACACTCCCCAGCAACTGACAGA
CAAAGATTTATTCGGTAATGAAACCACTCTGGCCGTATCCGAAGAGGATATTCAAGCTGC
GCTTGATGGAGATGAGTTCCGCGTTCCCCTTAATTCTCCTGTAATACTTGTTCAATCCGG
CAACCGCGCACCGGAAACCATTATGCAGGAGGAGATGCGAAAATATTATACTGTTTCCAC
ATTCTCTGGTATCCCGGACAGGCAAAAGCCTCTGACTTGTAACAAAAACAAAGATAAAAA
TGAGAACGAGGATGTTGCCAGTGCTGAGAATATGAACTGGATGCAGGCACTGCGTTTTGT
GGCTGCAAAAGGACATCAGAAAGCGATTATTGTTTACCAGGATATGTTGCAGACAGGAAA
ATATGACTCTGCGCTGAAATCAACAGTATGGTCCGACTATAAAAATGACAAACTCACTGA
CGCTATCTCCCTGCGCTACCTGGTACGTTTCACGCTGGTGGATGTGGCAACAGGTGAGTG
GGCTACCTGGTCGCCGGTGAATTATGAATATAAAGTGCTTCCACCATTGCCCGACAAGAA
TGAAGCCAGTACGACTGATATGACAGAGCAGCAAATCATGCAACTTAAGCAAAAGACCTA
TAAAGCGATGGTAAAAGATTTGGTTAACCGCTATCAATAATAAATTATATCTGCCGCCAG
GAATTTCTGGCGGCAATAATACAAAATTCTTTGCATAAGAAATTTTTCTTGACAAAGACA
GTGCAAGAAAGGACATGGAATCCGGAGTTAAAAACTGTTTGTTTTAGAATATTTAATTAT
TTAACTGCTGAATCTTCCTTGCGAGAAATATATCCATTATTACATTTCATGCCATTTTTA
ATATAGATTGCTCCTGGGAAAATTCCCGTATTATTACCGCAGGGGTGATAATTAGTATTG
ACATATCCTGTGACAAAAGGAGCTATTAAAGGTGCTATTACGATAGCTATTAGTAAAAAT
ATAAGAGTTAGCTGTATTGTTATGTCTGTGGCGAAATTGACTACCTTCGTTTTTTTGATT
AAGAATGATTTTATTATCGTAAGTAAAATTACATGAATATTTAAAAAGGAAAACGACATG
AAACCGAAGCACAGAATCAACATTCTCCAATCATAAAATATTTCCGTGGAGCATTTTATT
ATTGAATATAGAGGTTTAACTCCGGTAAAAAACAAAGAAGCATTGAATGCAGGGAAAAAT
AATATGGCCATAAAAAACATCGAAAGAAACTCTTTTAATTTAACATGTAAACGCATGGTT
AATCCTCATATCACGGGTGGAGTGTTAAGAACATACATAAATGGAGTCATGTTTTCCCTT
TTCCATTTATCAAGTTCCTGTTGCCGTTTTAGTCCATCTCTAATTGCATATTTTAATTTT
TCTGATAAATGGCATTGAGCATCGATTTCATTTAAAACAACTGTACACACTATCCCTGTC
AGTAAAATTGCTCCTCCGACAAGAATTACTGGAAAGCCAAAGCTAACACAGGCAAAAGAA
GCCAGACTTCCAATAGCGGTTGCAACACCACCGGCTATAACTGCTTTGGCCACATCCATT
GAAAAATCGCCAAGAAAATTAACCAGATCTCGCTCTGAACTCATAATAAATTCTATGGTT
CTGCTGATTTAACCGCAGAGAAGTTCGCCACAGCAATCCGAAACCACTGGCACGTGGAGA
ATAAGCTGCACAGGCGTCTGGACGTGGTAATGAATGAAGACGACTACAAAATAAGAAGAG
GAAACGCAGCAGAATTATTTTCAGGGATACGGCACATTGCTATTAATATTTTGACGAATG
AGAAGGTATTCAAGGCAGGGTTAAGACGTAAGATGCGAAAAGCAGCCATGGACAGAAACT
ACCTGGCGTCAGTCCTTGCGGGGAGCGGGCTTTCGTAGTAATACCCCGACTCTCCCCGTC
CTTAAACACAACCCCCACTCACCACAACCTAAACTCATCCGCATCCTGCCATGCCGGAAA
CTTTTCTCTATATTCCCGCAATGCTGCCATCGACAGCTCCGCATCAATGCGCGTTGCCTG
ATGCGCGTCGGCAGTAGCGATAATCTCTCCTTGCGGATTAATCACCCGGCTGTCACCGCG
ATAATGGCAGCCGTTGCCATCGCTGCCGACGCGATTGCATCCCGCCACATACGCCTGATT
CTCAATCGCGCGGGCCGTCAGCAATGCCTGCCAGTGCAGAGAGCGCGGAGCAGGCCAGTT
GGCGACGTACAGGGCGAGGTCATAATCGTTGAGATTGCGCGACCACACAGGAAAACGTAA
GTCGTAGCACACCAGCGGCAAAATACGCCAGCCGCGCCATTCCACAATCACTCGCGCATT
GCCCGCTTTATAATGTAGATGCTCATCTGCCATGCGGAACAGATGACGCTTATCATAAAA
ATGTACCGTGCCGCCCGGCTCAACCAGCAAAAAGCGGTTAACCGAACCAGACTCCGTTTG
TAATGCAACACTGCCTGCAATCAGCGCATTGCACTGCTGCGCCTTAGCTGTCATCCAGTT
CACTACGTCATCTTGTGCTAGCGACGAAGCTGCCGCTTCCATGGCAAAGCCGCTGGTAAA
CATCTCCGGTAGAACGATCACATCGCGCCCGGTAATACCTTCCAGTTGACGATCAAAATG
ACGCAGGTTGGCAGGACCATCCATCCACACCAGTGGTTGCTGCAAAAGCGTAATCTTCAA
ACCAGGCACGGTGTACAACTCCTTTATGCGAAGGGTTTTATAACTTTAACACCTTATCAG
GCAGTTGCCTTAGCGCAGAATAAATTGATAACAAATGCTGATATTGGAAATATCTGATTT
GCAAATTATCGTGTTATCGCCAGGCTTTAGGAGGTTAATAACATGGGCAGGATAAGCTCG
GGAGGAATGATGTTTAAGGCAATAACGACAGTCGCCGCTCTGGTCATCGCCACCAGTGCA
ATGGCGCAGGATGATTTAACCATTAGCAGCCTTGCAAAGGGCGAAACCACCAAAGCTGCA
TTTAATCAGATGGTACAAGGGCATAAGCTGCCTGCCTGGGTGATGAAAGGCGGTACTTAT
ACTCCCGCACAAACCGTAACGTTGGGAGATGAGACGTATCAGGTGATGAGCGCGTGCAAA
CCGCATGACTGTGGCTCGCAACGTATCGCTGTGATGTGGTCCGAGAAATCTAATCAGATG
ACGGGGCTGTTCTCGACTATTGATGAGAAAACGTCGCAAGAGAAACTCACCTGGCTGAAT
GTGAACGATGCGCTTTCGATTGATGGTAAAACGGTGTTGTTCGCGGCGTTGACCGGCAGC
CTGGAAAACCATCCGGATGGCTTTAATTTTAAATAATTAGCGGATAAAGAAACGGAGCCT
TTCGGCTCCGTTATTCATTTACGCGGCTTCAACTTTCCGCACTTTCTCCGGCAACTTTAC
CGGCTTCGTCGCCAGCTCTTCCGGATCAAAGTCATCAACGTTAATACTGCGCAGACGGCT
TTCTTCAGCTTTCACCAGAATAGCGGCTTCATCTTTATCAATCAGCCCCTTCACCAGCGC
GTTGTGCGCCAGTTCATCCAGACGGGTAAACGGCAGGTTTTTACCCAGCTCTTTACAGAT
CCGCTGATGAATTGGGTCGGCGGCAATCACATCCACCAGCGCCTCTTCCAGCAAGCCAAC
CGGATTATGCTCGCTCGGCGTCAGGTACTGACCGCGACCAATGCGGGAACGGGTGGCGTT
CGGCACTTGTAAAATCTTCGCCACTTTATGATCCAGCTTGTCAGAAGGTGCCAGATAATG
ACGTCCGGTCGGGAAGATCACCACATTCAGCAGCCCGGCAACCACGCGGTTCGGGAAGTT
TTGCAGTAAATCATCCATCGCCTGTTCAGCCTGATACAGCGCATCTTGTACGCCCCAGTG
CACCAGCGGCAGGTCGGCTTCATTACGGCCTTCGTCGTCATAACGCTTCAGCACGGCAGA
GGCGAGGTAGAGCTGGCTTAAAATATCCCCCAGACGGGCCGAGATGCGCTCGCGACGTTT
CAGGCTGCCGCCCAGCACTGCCATCGAGACATCAGAAAGCAGGGCGAGGTTGGCGCTCAG
GCGGTTCAGGTGCTGATAGTAGCGTTTAGTGGCATCGCCGGTTGGCGTGCTGCTGGTTAA
ACCGCGCGTCAGGCCCAGCCAGAAGCTGCGAACTTTGTTGCTACCGACGTGACCGATATG
TTTGAACAACAGTTTATCGAACGCGTTGACGTCATTGTTCTTCGCCGCTTCCATCTCTTC
CAGCACGTACGGATGGCAACGAATCGCTCCTTGTCCGAAGATCATCATGCTGCGGGTCAG
AATGTTAGCCCCTTCAACGGTGATGGCAATCGGTGCGCCCTGGTAAGCACGCGCCAGGAA
GTTGCTTTGCCCGAGCATAATGCCTTTACCGCCGGTAATATCCATCGCATCAATAATCGA
CTGCTGCCCGCGGTGGGTACAGTGATACTTAACGATAGCCGACAGCACGGCAGGTTTTTC
GCCGAGCATAATGCCGTAGGTAATCAGCGATGCCGCAGCATCCATCACGTAGGCATTACC
GGCAATACGCGCCAGCGGCTCTTCAATCCCTTCCATCTTACCAATAGAGATTTTGAACTG
ACGGCGAATGTGAGCATACGCGCCGGTTGCCAGCGCTACCGATTTCACGCCGCCGGTTGA
GTTGGAAGGCAGGGTGATGCCGCGGCCTACCGAGAGGCACTCCACCAGCATCCGCCAGCC
TTGCCCGGCCATTTTCGGCCCGCCGATGATGTAATCGATCGGCACGAAGACATCTTTACC
GCGCGTCGGTCCGTTCTGGAACGGTACGTTCAGCGGGAAGTGGCGACGACCAATTTCCAC
GCCCGGCGTGGTGGTTGGGATCAGCGCACAGGTAATGCCTAAATCTTCTGCACCGCCGAG
TAATTTTTCCGGGTCGGAGAGTTTAAACGCCAGCCCAAGCACGGTCGCAATCGGTGCCAG
CGTAATGTAGCGTTTGTTCCAGGTCAGACGCATCCCCAGCACCTGCTGGCCCTGCCATTC
GCCCATGCAGACAATCCCGGTGTCCGGAATCGCGCCCGCATCGGAACCCGCTTCCGGGCT
GGTCAGTGCAAAGCAGGGGATCTCCTGACCACGCGCCAGACGCGGCAGATAGTGATCTTT
CTGCTCGTCAGTGCCGTAATGTTGCAACAGTTCGCCCGGGCCTAATGAGTTTGGCACGCC
GACGGTAATCGCCAGGATCCCGCTCACGCCGGAGAGTTTTTGCAGCACGCGAGACTGGGC
ATAAGCCGAGAACTCCAGCCCGCCGTACTCTTTTTTGATGATCATCGCGAAGAAACGATG
CTCTTTAAGGTACGCCCACAACTCCGGCGGCAGATCCGCCAGCTCATGGGTGATCTGGAA
ATCATTCGCCATCCGGCAGGCTTCTTCTACCGGGCCGTCGAGAAACGCTTGCTCTTCGGC
GGTCAGGCGCGGCTGCGGATAGTTATGCAGCTTTTTCCAGTCCGGCTTGCCCTGGAACAA
GTCGCCCTCCCACCAGGTGGTGCCCGCATCAATCGCTTCTTTCTCAGTGCGCGACATCGG
CGGCATCACCTTACGGAAACCGCGAAATACCGGCGCGGAAATCATCGACTTACGCATAGG
CGCAAAGTTAAATGGCACGAGGATAATGGCCAGAGGCACCAGTACCCACGCCGACCACAG
ACCAGCAACGCCGAGGGCGGCTGTCCAGGCGAGCAAAATCAGACTGCTGATAAATAAGCT
CACGCGGTGATAGAACAACGCGCCGAGCAGGACAACCGTAGCGAGAATACTCAAAATCAT
CATAACGAAAAGCCCCTTACTTGTAGGAGGTCTGACCACTTGTGATGATATGGTTGTAGT
GGATGTAAAAACATTTAGCAATATGTTTACAATATAATTACAACAAAGCTCACATTGTTG
CTGTTTTTATCCGCACTTCAGGTCAAAAAGTCCTGGTCATAGCACCTGCCCGTACTTCTC
GCTTTTGGCGGTATCCGGTACACTGCATTTTGTCTATTACATTTATGCTGAAGGATATCC
TCATGTACCAGGATCTTATTCGTAACGAACTGAACGAAGCGGCGGAAACGCTGGCTAACT
TTTTAAAAGATGACGCCAATATTCACGCCATTCAGCGCGCGGCGGTCCTGTTAGCAGACA
GCTTTAAAGCCGGTGGCAAAGTGCTTTCCTGCGGCAACGGCGGTTCCCATTGCGACGCTA
TGCACTTTGCCGAAGAGTTGACCGGTCGCTACCGTGAAAACCGTCCGGGCTACCCGGCGA
TTGCTATTTCTGACGTTAGTCATATTTCCTGCGTCGGTAATGATTTCGGTTTCAATGATA
TTTTCTCCCGCTACGTTGAAGCGGTAGGTCGCGAAGGCGATGTACTGCTGGGGATCTCCA
CCTCCGGTAACTCTGCAAACGTGATCAAAGCGATCGCAGCGGCGCGTGAGAAGGGAATGA
AAGTGATCACCCTGACCGGTAAAGACGGCGGCAAAATGGCTGGCACGGCGGATATCGAAA
TTCGCGTACCGCACTTTGGTTATGCCGACCGCATTCAGGAGATTCACATTAAAGTGATCC
ATATCCTGATCCAGTTGATTGAAAAAGAGATGGTTAAGTAAGTCTGGCGTAGGCCGGATA
AGACGTTTACGCCGCATCCGGCATTTGTGCGCTGATGCCTGATGCGACGCTGACGCGTCT
TATCATGCCTACAAATCTGTACGCGAACCGTAGGCCGAATAATGCGTTCACGCCGCATCC
GACCTGAAAATTCTTAAATCAATCTTCGCCGGGGGCCATGCGCTCCCGCTGTTGTGGAGG
TTACCCATGTGCGAATTGCTCGGGATGAGCGCCAACGTCCCTACCGATATCTGCTTTAGT
TTCACCGGGCTTGTACAGCGTGGTGGTGGAACCGGGCCACATAAAGATGGCTGGGGCATT
ACCTTTTACGAAGGTAAAGGCTGTCGCACATTTAAAGATCCACAACCCAGCTTTAATTCC
CCCATCGCCAAACTTGTCCAGGACTACCCGATAAAATCCTGTTCGGTGGTGGCTCATATT
CGCCAGGCTAATCGGGGCGAGGTGGCGCTGGAAAATACTCACCCATTTACCCGCGAGTTA
TGGGGGCGTAACTGGACTTATGCCCATAACGGACAACTGACGGGCTACAAATCACTGGAA
ACCGGCAACTTCCGCCCGGTAGGCGAAACCGACAGCGAAAAAGCCTTCTGCTGGCTCCTG
CATAAATTAACGCAGCGTTACCCGCGCACACCGGGCAACATGGCGGCGGTATTTAAATAT
ATCGCCTCACTGGCGGATGAACTGCGGCAGAAGGGCGTTTTCAACATGCTGCTTTCGGAC
GGGCGCTATGTAATGGCGTATTGCTCGACTAATTTACACTGGATCACCCGCCGCGCGCCG
TTTGGCGTGGCAACGTTGCTGGATCAGGATGTGGAAATCGACTTCAGCTCGCAGACCACA
CCGAATGATGTGGTCACGGTGATTGCAACACAGCCGCTGACGGGCAATGAAACCTGGCAA
AAGATTATGCCAGGCGAATGGCGCTTATTTTGCCTCGGGGAGCGTGTAGTTTGATGCCAG
TTGTGGCTGCACAACTTCGTGGCTTAACGGCTTGCTGACCACGTAACGACCATTGACCAC
AGAAACGGTTGGTGGCTTACGGGTTTGCTCAAAGTAGTCGTAACCCGGCTTCAGTTGCTC
CCAGAAGTCCTTAAAGTTGGAATATTTATGGCGCTTCATATTGGCGTCGGTCATGCGGAA
CGGGTAAATACTCACTTGCACGCTCGGCTGACCAAACACCAGCGCACCAGTAACGAACTG
GAATATCTCATCAATACCCTGATTGGTCATTGCGTAGCAGCCGATGGAAACACAATCGCC
GTGGATCATCAGGTATTTCCCTTCATAACCATGCGCACGGTCATAGGCATTGGGGAAACC
AATATTAATCGCTTTGTAGTAACGGCTGTCTGGTTTTAACTGATTACGCTGGACGCTATA
AAACCCTTCCGGGCTTTTGAAATCGCCCTGACGCTGTTTTGGCCCTAAGCCGCCGGAATA
TTTACAGATTTTATAGCTGTCGAGCAGTTGATATTGCTCGCCCATTTTGACGTAGAGATC
GAGCGTACGTTCTTCCTTGAAGATCTGGATGTAGACAGGGGATCCCATCAACTGCTGCTT
ATACTCTTTGCTCACAGGCGTGGTAGAGCTACTGCTGCCCAGCAAACCGGCAAATGAAAC
GCACGGGATCAACAACATCGCAAGAATTAATGCGATTTTACGCATACTGCTTATTCCTTG
ATAAAACGGTTACACACGCCAGGACGGCAAAATGGATCCCAAATCGGAATAGTCTGGATT
TGGAAGGCTCACATTATCACCAAAAGAGTTTTACGCAAGCCTGTCGGCGCAGGGTTTACA
AATTTCATCGGAAGCGGGCTTTACCCAAAGAGCGCCGCGTGAGTTCCAGTTCTCTCAAAT
CGTAAAAGTTTATCGGTAAGTTTGTAAATCAGGATCCAGTCCGGTTCGACATGAGCATCG
CGATAACCTTTCCATGAACCTTGCAGCGGGTGGTCTTTATAAACAGCTGGAAGCGGTAAA
GTATTATTGATAAGAAGCGTCATAAGATATTTCAATTTATTCATATCCTTATGACGCTTT
TGTGCAAGTTTTACATCCTTTGAATATTGTCCCGAGTATTCAATATCCCTTTGAATCATA
TTTAAATTCCTAATTTATCAAATAAATCATCGGCGTCTTTGGCCTTATGAACATCAATGC
CAGCTTCGCTGTTTTTGATTGATTGAATGGTTAATTGATTAGGCTCGCGTAAATCAAACG
GCAATGCCTTTTCACGCGCGACCTTTGTGAGGGTTATGCGAACCAGGTCAGAGATGGTCA
GCCCCATCCCGGCCAGTACGTCCGCTGCCTGATTCTTCAGATCTTCATCGATTCGGGCGC
GAACAAACGCGTTAGCAGCCATTGGGGTATCTCCTGTGCTGTATATTTATTCAGCTTGAA
TTGTAGCTCAAATGAGCAACAGCGACAATCCATGAGTAATTTAATAAACGGATGTTTTTA
CATAATTAACTGAAATATATATGTTAATTTTATAATAATGGTTTATTAAGTTTGTTCAGA
AACGATCCGGGATACACTGCAACATTAAAGCATGACCAGCCATTATTGAGTATGTCCTTG
CCGTCGATTCCATCCTTTGTATTGTCGGGATTACTGTTGATTTGTTTGCCGTTTTCTTCA
TTTGCCAGCGCCACCACATCACATATCTCTTTCAGCTACGCCGCCCGCCAGCGGATGCAA
AACCGTGCGCGTTTATTAAAACAGTACCAAACTCATCTGAAAAAGCAGGCCAGCTATATT
GTGGAAGGCAATGCCGAAAGCAAAAGGGCGCTACGCCAGCACAACCGGGAGCAGATAAAA
CAGCATCCAGAATGGTTTCCTGCTCCGCTCAAGGCGAGTGACAGACGCTGGCAGGCGCTG
GCGGAAAACAACCACTTTTTAAGCAGCGACCATCTGCATAACATTACCGAAGTGGCGATT
CACCGCCTGGAGCAGCAGCTTGGCAAGCCTTACGTCTGGGGCGGTACGCGGCCTGATAAA
GGCTTTGACTGTAGCGGGTTGGTTTTTTATGCCTACAACAAGATCCTTGAGGCTAAGCTC
CCGCGCACGGCCAATGAGATGTACCACTATCGCCGGGCAACGATTGTGGCGAACAACGAC
CTGCGCCGGGGAGATTTGCTGTTTTTCCATATCCACAGCCGCGAGATAGCCGATCATATG
GGCGTGTATTTGGGCGATGGGCAATTTATCGAGTCGCCACGTACCGGCGAAACCATTCGG
ATAAGCCGATTAGCCGAACCTTTCTGGCAGGACCATTTTTTGGGCGCGCGCAGGATTTTG
ACGGAAGAGACGATTTTGTAGGACGGATAAGGCGTTTACGCCGCATCCGGCAGTTGTACG
CAGGTGCCTGATGCGACGCTGGCGCGTCTTATCATGCCTACGAGCCCGCGAATATTTGCG
AGCCGCTTTCCCGATATAAAACAACCTCATTGCCAACCTTTCCTTTTCTTCTTACCGTTG
AGAAAAAGGAGTCGCCATGTCTGAATATCGTCGTTATTACATCAAGGGGGGAACATGGTT
TTTCACGGTGAATTTACGAAATCGTCGAAGCCAACTTTTGACCACCCAGTACCAGATGCT
CCGTCACGCCATTATTAAAGTTAAGCGAGACAGGCCTTTTGAAATCAACGCCTGGGTCGT
TTTGCCAGAGCATATGCACTGTATCTGGACATTACCTGAAGGCGATGATGATTTTTCCTC
GCGCTGGCGGGAAATTAAAAAGCAATTTACCCATGCTTGTGGATTGAAAAATATCTGGCA
ACCACGTTTTTGGGAGCACGCCATCCGCAATACCAAAGATTATAGGCATCATGTTGATTA
TATTTATATAAATCCAGTAAAGCATGGTTGGGTAAAGCAAGTGAGTGATTGGCCATTCTC
AACGTTCCATCGCGATGTCGCGCGAGGGTTATATCCCATCGATTGGGCGGGGGACGTAAC
GGATTTTAGTGCCGGGGAGCGTATCATTTCATAATTGTGCGCAGATGCCTGATGCGACGC
TAGCGCGTCTTATCATGCCTACAAACTTGTGCCGGATCGGTAGGCCGGATAAGGCGTTTA
TGCCGCATCCGGCAGTTATGCGCAGATGCCTGATGCGACGCTGGCGCGTCTTATCATGCC
TACAAACTTGTGCCTGAACGGTAGGACGGATAAGGCGTTCACGCCGCATCCGGCAGTTGT
GCACCAATGCTGGATACTTACATCAACGCCCCCATAATCTTCAACTCCAGCTCATCCGGC
ACTTCGTTATACGACAGCACATGCAGCCCCGGCGCAAACAACCTTGCATAACGCGCCAGC
AAAGGGCGCAGCTGCGGTGGCACCAGCAGCACCGGGTCTTTCCCCGCCGCTTTCATCTGC
TCTTTCACCTGTGGCATCGTACTCTGGAACTGGTTGAGCATATTCGGATCGACCGGCACG
CTGTCGAGCATCACTTTCCCGCCCTGTTGCGCCTGATTCACCACGTTGGTCAGCAGATTT
TCCAGCTCATTATTCAGCGTATACACCGTCAGCTCCTGCTTGCGAACGAACGGATGGGTA
ATGCTGCGCCGCAATGCCAGGCGCACATCGGCCGCCAGCAGAATATGATCTTTCGTCACC
GTGCTACTGGCGACCAGCACGGTGGCGATGGTGACGATATCGCGCAGGGAAACGCCTTCG
GTCAGCAGCGCCCGGTACACTTTCAGCAACTGGCTGTAATTGAGCGCCGCGCTCAAATCT
TCCGCCAGACGCGGTGCCGTCGACGATAAACGGTTATGCAACTGCGTAATATCATCATAG
TTAAACAAATCAGGAATATAGCTGCGCACAATCTTATTTACATGGGTAGCGATCACGCTG
GCGCTGTCGATCACCTGATACCCCATATTCAGCGCCTTCGCTTTCTGCGCCGCCTGGATC
CAGGTGACCGGCATCCCGTACGCCGGGTCGTTCCCCTGCACGCCGTCAATCTCGCCGTAG
GTTTCGCTGGAGGGCAGGGCCATCAGTTTATCCGCCGGAATATCCGCTTCATCAGCCTTT
ATGCCGTTGATGAAAATGGCGTACTGACTGGGCTTAAGGCGGAAGTTTTCCCGAATGCGG
ATCTCCGGCAGCAGCACGCCGTTGCCGTCAGAAATCACCTGCCGCACGCCGCGAATCCGC
TGGGTGAGCGGGTTACCCTGTGCTTTGTCCACCAGCGCCACCAGTTTGTAACCGAGGCTT
AAACTGATAGGCTCGATCAGCGGAATGGTTTCCCAACTGACCTGCTGCTCGCTGGTTTCG
GTGATGGTGCGGGTCAGCGTTTCGAGGCTTTTCTCTTCCGCCTCCGCCGCCAGCGGCTGT
TTGCTCATCCGCCAGCCGGTAAAACCAAGCAGGGCGCTGAACAGCAAAAACGGCAGGTGC
GGCATTCCCGGTACCACCGCCAGCACGAACATAATCCCGGTGGCGGTGTAGAGCACCGAC
GGGCTTGCCAGCAGCTGGTTACGCACGTCATGGGCGATATCGCCGTTGTCGCTGACGCGG
GTGACGATAATCGCCGCCGCGGTGGAGAGCAGCAGGGAAGGGATCTGCGCCACCAGGCCG
TCGCCGATGGTCATCAGCACATACTGCTGGAAGGCAGCATCGGCGCTCAGGTTGTATTTG
AAGATCCCGATACAGACGCCGCCGATCAGGTTGATCGCCAGAATCATCATCCCGGCGATG
GCGTCCCCGCGCACAAACTTCGATGCCCCGTCCATCGCGCCGTAGAAATCGGCCTCGCTG
GCAACATCTTTACGCCGGGTTTGCGCCTGCGCCTGGTTGATCAATCCGGCGTTAAGATCG
GCGTCAATCGCCATCTGTTTGCCGGGCATCGCGTCTAAGGTAAAGCGGGCAGAAACCTCG
GAAATACGCTCGGCCCCTTTGGTGACGACAATAAAGTTGATTGTCAACAGCGTCAGTAAA
TCCGAGCGTGAAAGCATTATCGCCGCGCTGCACGGGCAGTCGATTTTTAACGGTGGTGGG
CTGTCGCCGTTAAATAAAATCAGCCCGTCTCATCCGCCAAAACCTGCCACCGTGGCGGTG
CCGGAAGAGACGGAGAAAAAAGCGCGTGATGTGAATGAGAAAACGGCGCTGCTGAAGAAG
AAATCCGCCACCGAGCTTGGTGAGCTGGCAACCAGTATCAACACCATTGCCCGTGATGCG
CATATGGAAGCGAATCTGGAGATGGAGATTGTTCCCCAGGGATTACGCGTGCTGATTAAA
GACGACCAGAACCGCAATATGTTTGAACGCGGCAGCGCGAAGATTATGCCGTTCTTTAAA
ACGCTGCTGGTGGAGCTCGCGCCAGTGTTCGACTCGCTCGATAATAAAATTATTATTACC
GGGCATACCGATGCGATGGCCTACAAAAACAATATCTACAACAACTGGAACCTTTCGGGT
GACCGCGCGCTTTCGGCTCGTCGGGTGCTGGAAGAGGCCGGAATGCCGGAAGATAAAGTG
ATGCAGGTAAGCGCAATGGCGGACCAGATGCTGCTGGATTCCAAAAATCCGCAAAGCGCG
GGCAACCGGCGCATTGAGATTATGGTGCTGACCAAAAGTGCGTCCGATACGCTGTATCAA
TACTTTGGTCAGCATGGGGATAAAGTGGTGCAGCCGCTGGTGCAAAAGCTGGATAAGCAG
CAGGTGCTTTCGCAGCGAACGCGTTAAATGCTGAATCTTTACGCATTTCTCAAACCCTGA
AATCACTGTATACTTTACCAGTGTTGAGAGGTGAGCAATGCGTAAAATCATTCATGTGGA
TATGGACTGCTTTTTCGCCGCAGTGGAGATGCGCGACAATCCCGCCCTGCGCGATATCCC
TATTGCTATTGGCGGCAGCCGCGAACGTCGGGGGGTGATCAGCACCGCCAATTATCCCGC
GCGTAAATTTGGCGTACGTAGCGCTATGCCGACAGGGATGGCGCTCAAATTATGCCCACA
TCTCACCTTGCTTCCGGGGCGCTTTGACGCCTACAAAGAAGCCTCAAATCATATCCGTGA
AATCTTCTCGCGCTACACCTCGCGCATTGAACCGTTGTCACTGGATGAGGCTTATCTCGA
TGTCACCGATAGCGTCCATTGCCACGGTTCTGCGACCCTCATCGCCCAGGAAATCCGCCA
GACAATCTTCAACGAGCTGCAACTGACGGCGTCTGCGGGCGTGGCACCAGTAAAGTTTCT
CGCCAAAATCGCCTCCGACATGAATAAACCCAACGGCCAGTTTGTGATTACGCCGGCAGA
AGTTCCGGCATTTTTACAAACCTTACCGCTGGCAAAAATCCCCGGCGTCGGCAAAGTCTC
AGCGGCAAAACTGGAAGCGATGGGGCTGCGGACCTGCGGTGATGTACAAAAGTGTGATCT
GGTGATGCTGCTTAAACGCTTTGGCAAATTTGGCCGCATTTTGTGGGAGCGTAGTCAGGG
GATTGACGAACGCGATGTTAACAGCGAACGGTTGCGAAAATCCGTCGGCGTGGAACGCAC
GATGGCGGAAGATATTCATCACTGGTCTGAATGTGAAGCGATTATCGAGCGGCTGTATCC
GGAACTTGAACGCCGTCTGGCAAAGGTAAAACCTGATTTACTGATTGCTCGCCAGGGGGT
GAAATTAAAGTTCGACGATTTTCAGCAAACCACCCAGGAGCACGTCTGGCCGCGGCTGAA
TAAAGCTGATCTAATCGCCACCGCGCGTAAAACCTGGGATGAACGCCGCGGCGGGCGCGG
TGTGCGTCTGGTGGGGCTGCATGTGACGTTGCTTGACCCGCAAATGGAAAGACAACTGGT
GCTGGGATTATGATGTATACTATTATGTATATTCTGGTGTGCATTATTATGAGGGTATCA
CTGTATGCATCGAATTCTCGCTGAAAAATCGGTCAATATCACTGAGTTACGTAAAAACCC
AGCTAAATACTTTATTGATCAACCGGTTGCGGTTCTTTCTAATAATCGCCCCGCAGGATA
TCTCTTAAGTGCCAGCGCATTCGAAGCGTTAATGGACATGCTTGCTGAACAAGAGGAGAA
AAAGCCCATAAAGGCGCGCTTCCGTCCAAGTGCTGCAAGATTAGAGGAAATTACACGCCG
CGCTGAACAATATCTTAATGATATGACGGATGATGATTTCAATGACTTTAAGGAATAAGG
ATGCGGGTATTCAAAACAAAACTTATTCGCCTGCAACTTACAGCAGAGGAACTTGATGCG
TTAACGGCGGATTTTATTTCCTATAAGCGTGACGGTGTTTTGCCAGATATATTTGGTCGC
GATGCACTCTACGACGACTCCTTTACCTGGCCATTAATCAAATTTGAGCGAGTTGCTCAT
ATTCATCTGGCAAATGAGAATAATCCATTTCCGCCACAGTTGCGCCAATTCAGCAGAACG
AATGACGAAGCGCATTTGGTATATTGTCAGGGGGCGTTTGATGAGCAAGCATGGTTGCTC
ATTGCCATTCTGAAACCTGAACCTCATAAACTGGCTCGAGATAACAACCAAATGCATAAA
ATTGGGAAAATGGCAGAAGCGTTTCGCATGCGTTTTTGAATTTATATTATGAATAACATA
CAAATAAGAAACTATCAGCCTGGCGATTTTCAGCAACTATGCGCTATTTTCATTAGAGCG
GTTACGATGACCGCCAGTCAGCATTATTCACCACAACAAATTTCCGCCTGGGCGCAGATT
GACGAATCTCGCTGGAAGGAGAAACTCGCGAAATCACAAGTGTGGGTTGCGATCATTAAT
GCACAACCGGTTGGTTTTATTTCCCGCATTGAACATTATATCGATATGTTATTTGTTGAC
CCTGAATACACCCGCCGTGGGGTTGCCAGCGCTTTGTTAAAACCTTTGATTAAGTCTGAA
TCCGAACTTACGGTGGACGCAAGCATAACCGCAAAACCCTTTTTTGAACGTTATGGTTTT
CAGACAGTTAAGCAGCAGCGCGTTGAATGCCGGGGAGCGTGGTTTACTAATTTTTATATG
CGATATAAACCGCAACATTAAATCCAGCTTGCAATGAAAATAACGCCCGCCTGGTATGTG
CGCGTTTTCTGATTCCACAAACTGCAAGGAGGTAAATCATGACAAATCCTTTATCAATGA
CTCTTTGCAGACCTTTCCAGGATTAATTCTTTTTTTCTTGCCCTGGATTCGTCTGCCATT
TCCTGATTTTTATATTTATATACTCTAAATAATTCGAGTTGCAGGAAGGCGACAAGCGAG
TGAATCGCCAGGAGCTTACATAAGTAAGTGACTGGGGTGAACGAACGCAGTCGCAGTACA
TGCAACTTGAAGTATGACGAGTATAAATGGAATGGTACATGGGCAAATATATTCGTCCCT
TATCCGATGCGGTATTTACCATCGCATCTGATGACCTGTGGATCGAGAGTTTAGCGATCC
AACAATTACACACCACGGCAAATTTACCCAACATGCAGCGCGTAGTGGGGATGCCAGATT
TACACCCCGGACGCGGCTACCCGATTGGCGCAGCGTTCTTCTCTGTTGGTCGTTTTTACC
CGGCAAGACGTCGCGGTAACGGTGCTGGAAACAGAAACGGGCCGCTACTCTGACACACTG
CGTTCGGCGCTGGTTTCTCTCGATGGCGATAACGCATGGGCATTAAGCGAAAGCTGGTGT
GGCACTATTCAGTGGATTTGTCCGAGTCCGTATCGGCCTCATCATGGGCGCAAAAACTGG
TTTCTGGGCATTGGGCGTTTTACCGCTGATGAGCAGGAACAATCGGATGCAATCCGTTAT
GAGACGCTGCGTTCGTCGGGGCCGGGCGGTCAACATGTCAATAAAACCGACTCGGCGGTA
CGCGCCACGCATTTGGCATCCGGTATTAGCGTGAAGGTTCAGTCAGAGCGTAGTCAGCAT
GCTAACAAGCGGCTGGCACGATTGCTGATTGCCTGGAAGCTGGAGCAACAGCAACAGGAA
AATAGCGCGGCGCTGAAATCGCAGCGGCGAATGTTCCATCACCAGATTGAACGTGGCAAC
CCGCGACGGACATTTACAGGGATGGCTTTTATCGAAGGATAATGAAGGATGAAACTGCCG
GAAGGCGATTAAACGCCATCCGGCAGCAAATCAAATAATTACTTCGCCGGAATTTCTTTC
AGCAGTTCAGTCAGCAGTGTCCAGTAATGACCTACGCTTTCGATGTGAACTTGCTCATCC
GGAGAGTGTGGACCGGTGATAGTTGGCCCGATAGAAACCATGTCCATTTCCGGATACGGT
TTTTTGAACAGACCACATTCCAGGCCCGCGTGGATAATCTGGATGTTCGGCGTCTTGTTG
AACAGGCGCTGATAGGTTTCACGTACCAGATGCATCACCGGAGAATTAGCGTCCGGCTGC
CAGCCAGGATATGCGCCTTTCGCTTCGGTTTTCGCGCCAGCCAGTTTACCCAGCGAATCC
AGCATGCTCACCACGTAGTCTTTACCGCTGTCGATCAGTGAACGGATCAGGCAGTGAATT
TCTACGTTATTGTCAGTCATGGTCACCACACCGACGTTCAGGGAGGTTTCAACCACACCT
TTGGCTACATCGGAGTTACGAATCACACCGTTCGGGGTGGCGTTCAGCAGACGAATAAAG
GTATCGCGAGATTTCGCAATCAGGGCAGCTTTATCGTTCGCTACAGAGTCCAGCAACAAG
GCCAGATTTTTCTCTTTTTCTGCCAGCTCGTTTTTCAGGATCTCCTGATAGGTATTCACC
AGAGATTTCAGGACGTCGACTTTATCAGCTGCGACAGCAATGGTCGCAAAGGCTTCACGC
GGGATGGCGTTACGCAGTGTGCCGCCGTTGAAATCGATAAGGCGCAGATCCAGTTCTTCC
GCATGACCCGCCAGGAAGCGCACCAGCAGTTTGTTGGCATTACCCAGCCCAACGTGGATT
TCCCCGCCGGAGTGACCGCCTTTCAGACCTTTTAAGGTTAACTTGAAGGTTTCAAAACCA
GCTGGAACCGCTTCACGATCTAAATGCAGGTTGGAGGTGAAGTCGATACCCCCCGCACAA
CCCATGTAGATTTCACCTTCTTCTTCGGAGTCGGTGTTAATCAGAATATCAGCCTGCAAC
CAGTTGCCCTGTAAGCCGAACGCACCGTCCATACCGGCTTCTTCGGTCATGGTCAGCAGC
ACTTCCAGCGGGCCGTGAACCACGTTTTCGTCAGCCAGAACCGCCAGCGCAGAGGCCATA
CCAATGCCGTTATCCGCACCCAGCGTGGTGCCGCGCGCTTTAACCCATTCGCCATCAATA
TAAGGCTGGATAGGATCTTTCGTGAAGTCATGCACGGTGTCGTTATTTTTCTGCGGCACC
ATATCGAGGTGGGCCTGTAAGACGACCGGTTTACGATTTTCCATACCTGCGGTAGCAGGT
TTACGAATCAGGATATTACCTACCTGATCGCGTTCGACATGGAAACCTTTCTCTTTTGCC
CAACCAACAATGTATTCAGCGAGTTGCTCTTCATGATAGGACGGGTGAGGAATAGAACAG
ATTTTGGCAAAAATATCCCACAGCGGCTGTGGAGATAATTGAGACAGTTCAGACACGTTA
AGTCTCCTTGTCGATCACCCGCAAAACAGTATTGCAGGTCACAGGGTTAGCAGAAAATGT
TGTCAACACAAGACAGGCTTGCGAGATATGTTTGAGAATACCACTTTATCCCGCGTCAGG
GAGAGGCAGTGCGTAAAAAGACGCGGACTCATGTGAAATACTGGTTTTTAGTGCGCCAGA
TCTCTATAATCTCGCGCAACCTATTTTCCCCTCGAACACTTTTTAAGCCGTAGATAAACA
GGCTGGGACACTTCACATGAGCGAAAAATACATCGTCACCTGGGACATGTTGCAGATCCA
TGCACGTAAACTCGCAAGCCGACTGATGCCTTCTGAACAATGGAAAGGCATTATTGCCGT
AAGCCGTGGCGGTCTGGTACCGGGTGCGTTACTGGCGCGTGAACTGGGTATTCGTCATGT
CGATACCGTTTGTATTTCCAGCTACGATCACGACAACCAGCGCGAGCTTAAAGTGCTGAA
ACGCGCAGAAGGCGATGGCGAAGGCTTCATCGTTATTGATGACCTGGTGGATACCGGTGG
TACTGCGGTTGCGATTCGTGAAATGTATCCAAAAGCGCACTTTGTCACCATCTTCGCAAA
ACCGGCTGGTCGTCCGCTGGTTGATGACTATGTTGTTGATATCCCGCAAGATACCTGGAT
TGAACAGCCGTGGGATATGGGCGTCGTATTCGTCCCGCCAATCTCCGGTCGCTAATCTTT
TCAACGCCTGGCACTGCCGGGCGTTGTTCTTTTTAACTTCAGGCGGGTTACAATAGTTTC
CAGTAAGTATTCTGGAGGCTGCATCCATGACACAGGCAAACCTGAGCGAAACCCTGTTCA
AACCCCGCTTTAAACATCCTGAAACCTCGACGCTAGTCCGCCGCTTTAATCACGGCGCAC
AACCGCCTGTGCAGTCGGCCCTTGATGGTAAAACCATCCCTCACTGGTATCGCATGATTA
ACCGTCTGATGTGGATCTGGCGCGGCATTGACCCACGCGAAATCCTCGACGTCCAGGCAC
GTATTGTGATGAGCGATGCCGAACGTACCGACGATGATTTATACGATACGGTGATTGGCT
ACCGTGGCGGCAACTGGATTTATGAGTGGGCCACCCAGGCGATGGTGTGGCAACAAAAAG
CCTGTGCGGAAGACGATCCGCAACTCAGTGGTCGTCACTGGCTGCATGCGGCTACGTTGT
ACAACATTGCCGCCTATCCTCATCTGAAAGGAGATGACCTGGCCGAGCAAGCGCAGGCTT
TGTCAAACCGCGCCTATGAAGAGGCCGCTCAGCGTCTACCGGGCACGATGCGGCAGATGG
AGTTTACCGTACCCGGCGGTGCGCCCATCACCGGCTTTTTGCATATGCCGAAAGGCGATG
GCCCGTTCCCGACGGTATTAATGTGTGGTGGTCTGGATGCGATGCAGACGGACTATTACA
GCCTGTATGAACGTTATTTTGCGCCGCGCGGCATTGCGATGCTGACTATTGATATGCCGT
CGGTGGGCTTTTCTTCAAAATGGAAGCTCACCCAGGACTCCAGCCTGTTGCATCAGCACG
TCTTAAAGGCGCTGCCTAACGTACCGTGGGTGGATCACACTCGCGTCGCGGCCTTTGGTT
TCCGTTTCGGCGCTAACGTTGCCGTGCGTCTGGCATACCTTGAATCGCCGCGTCTGAAAG
CGGTTGCCTGTCTTGGTCCGGTAGTTCATACCCTGTTGAGTGATTTTAAGTGCCAGCAAC
AGGTGCCGGAAATGTATCTTGACGTTCTGGCCAGTCGTTTGGGGATGCATGATGCTTCCG
ATGAAGCGTTGCGCGTGGAGCTGAATCGCTATTCATTAAAAGTGCAAGGATTGCTGGGAC
GTCGCTGCCCAACGCCAATGTTATCAGGCTACTGGAAGAACGATCCGTTCAGCCCGGAAG
AGGACTCACGCTTAATCACCTCATCATCTGCTGACGGTAAATTATTAGAGATCCCATTTA
ACCCGGTGTATCGGAATTTTGACAAAGGTCTTCAGGAAATCACCGACTGGATCGAAAAAC
GCTTGTGTTAAAAATTTGCTAAATTTTGCCAATTTGGTAAAACAGTTGCATCACAACAGG
AGATAGCAATGACGTTACCGAGTGGACACCCGAAGAGCAGATTGATCAAAAAATTTACCG
CACTAGGCCCGTATATTCGTGAAGGTAGGTAATGACTCCAACTTATTGATAGTGTTTTAT
GTTCAGATAATGCCCGATGACTTTGTCATGCAGCTCCACCGATTTTGAGAACGACAGCGA
CTTCCGTCCCAGCCGTGCCAGGTGCTGCCTCAGATTCAGGTTATGCCGCTCAATTCGCTG
CGTATATCGCTTGCTGATTACGTGCAGCTTTCCCTTCAGGCGGGATTCATACAGCGGCCA
GCCATCCGTCATCCATATCACCACGTCAAAGGGTGACAGCAGGCTCATAAGACGCCCCAG
CGTCGCCATAGTGCGTTCACCGAATACGTGCGCAACAACCGTCTTCCGGAGACTGTCATA
CGCGTAAAACAGCCAGCGCTGGCGCGATTTAGCCCCGACATAGCCCCACTGTTCGTCCAT
TTCCGCGCAGACGATGACGTCACTGCCCGGCTGTATGCGCGAGGTTACCGACTGCGGCCT
GAGTTTTTTAAGTGACGTAAAATCGTGTTGAGGCCAACGCCCATAATGCGGGCTGTTGCC
CGGCATCCAACGCCATTCATGGCCATATCAATGATTTTCTGGTGCGTACCGGGTTGAGAA
GCGGTGTAAGTGAACTGCAGTTGCCATGTTTTACGGCAGTGAGAGCAGAGATAGCGCTGA
TGTCCGGCGGTGCTTTTGCCGTTACGCACCACCCCGTCAGTAGCTGAACAGGAGGGACAG
CTGATAGAAACAGAAGCCACTGGAGCACCTCAAAAACACCATCATACACTAAATCAGTAA
GTTGGCAGCATCACCTGAAGGTAAGTGCAAAGATAATCGATTCTTTTTCGATTGTCTGGC
TGTATGCGTCAACGTGAAACCGGCACCGGAAGTGCGTGAATTCTGGGGCTGGTGGATGGA
GCTGGAAGCGCAGGAATCCCGTTTTACCTACAGTTACCAGTTTGGTCTGTTCGATAAAGC
AGGCGACTGGAAGAGTGTTCCGGTAAAAGACACTGAAGTGGTTGAACGACTGGAGCACAC
CCTGCGTGAGTTTCACGAGAAGCTGCGTGAACTGCTGACGACGCTGAATCTGAAGCTGGA
ACCGGCGGATGATTTTCGTGACGAGCCGGTGAAGTTAACGGCGTGAGTGAAATGTGCCGG
ATGCATCACATCCGGCAATATTCATTAAAACTGATACGTCATGCCAACCGCGACAATATC
ATCATTATTAATATTCAATTTGTTATCGCTATCCAGTTGGTTGATTTTATAATCAACAAA
CGCTGACATATTTTTGTTGAAATAATACGTAGCACCGACGTCGATATAATTGACCAGATC
TTCATCACCGATACCTTCAATATCTTTCCCTTTCGATAAGACATAACCCAGCGATGGACG
CAGACCAAAGTCAAACTGGTATTGAGCGACCGCTTCAAAGTTCTGTGTCTTATTGGCAAA
GCCGCCAGTTATTGGCGTCATTTTGCGTGTTTCAGAATAGAAAGTTGCCAGATAAATATT
ATTGGCATCGTATTTCAGACCTGTTGCCCATGCTTCTGCACGCTTGCCTGTGCCACGGCT
TTGCAGGTTCTGCTCGTTGGTGCGATCTGAGTTGGTATAGGCCCCACTAATGGCGAAATC
GCTGCCGCCAAAGTCATATGTCAATGACGTGCCGAAGCCATCGCCGTTTTGCTTTTTAAC
GTCGCGGTTTTCGTTTTTCCCTTGATATTGCAGGGTTAAGTTCAGGCCATCGATAACGCC
GAAGAAGTCGGTGTTCCGATACGTCGCCAGACCGCTGGCGCGTTTGGTCATAAAGTTGTC
GGTCTGCGCCGAGGAATCGCCACCAAATTCCGGGAACATATCGGTCCAGGCTTCCACGTC
ATACAACGCCCCCAGGTTACGACCATAATCGAAAGAACCCAAATCTTTATATTTCAACCC
GGCAAAAGCGAGACGCGTTTTTTGCTGTGCAGTATCACTCTCTGCTTTATTACCGGCAAA
CTCTGCTTCCCAACGACCATAACCAGTCAGTTGATCGTTAATTTGTGTTTCGCCTTTGAA
ACCAAAACGGATATAACTCTGGTCGCCATCTTTACTGGCGTTATCACTCATATAATGCAT
GGCTTTAACTTTGCCATAGACATCCAGTTTATTACCGTCTTTATTATATATTTCTGCAGC
CTGTACAGATGCAGATGCCACAATGCCCATCACCACTAATGCCAGAGTGCTCTTTTTCAT
TTTCATTCCTGATTTTAATTAACGCGCGAATATTCAGCGGGAGAGTCCCGTTGAAAACAG
GAAAGTTTTTAACCTGAGATTGTTAAAGATATATTACAGATTAATAATATTCTTAAAATG
TGGTAATTTATTAAATCTGTAATAAAAGCGTAAACAACTGCCGCTAGGCTTGCTGATCCC
GCGCAACAAAACGCCATGCTTTGCTCGCAGATGGTTGGCAACCGACGACAGTCCTGCTAA
AACGTTCGTTTGATATCATTTTTCCTAAAATTGAATGGCAGAGAATCATGAGTGACAGCC
AGACGCTGGTGGTAAAACTCGGCACCAGTGTGCTAACAGGCGGATCGCGCCGTCTGAACC
GTGCCCATATCGTTGAACTTGTTCGCCAGTGCGCGCAGTTACATGCCGCCGGGCATCGGA
TTGTTATTGTGACGTCGGGCGCGATCGCCGCCGGACGTGAGCACCTGGGTTACCCGGAAC
TGCCAGCGACCATCGCCTCGAAACAACTGCTGGCGGCGGTAGGGCAGAGTCGACTGATTC
AACTGTGGGAACAGCTGTTTTCGATTTATGGCATTCACGTCGGGCAAATGCTGCTGACCC
GTGCTGATATGGAAGACCGTGAACGCTTCCTGAACGCCCGCGACACCCTGCGAGCGTTGC
TCGATAACAATATCGTTCCGGTAATCAATGAGAACGATGCTGTCGCTACGGCAGAGATTA
AGGTCGGCGATAACGATAACCTTTCTGCGCTGGCGGCGATTCTTGCGGGTGCCGATAAAC
TGTTGCTGCTGACCGATCAAAAAGGTTTGTATACCGCTGACCCGCGCAGCAATCCGCAGG
CAGAACTGATTAAAGATGTTTACGGCATTGATGACGCACTGCGCGCGATTGCCGGTGACA
GCGTTTCAGGCCTCGGAACTGGCGGCATGAGTACCAAATTGCAGGCCGCTGACGTGGCTT
GCCGTGCGGGTATCGACACCATTATTGCCGCGGGCAGCAAGCCGGGCGTTATTGGTGATG
TGATGGAAGGCATTTCCGTCGGTACGCTGTTCCATGCCCAGGCGACTCCGCTTGAAAACC
GTAAACGCTGGATTTTCGGTGCGCCGCCGGCGGGTGAAATCACGGTAGATGAAGGGGCAA
CTGCCGCCATTCTGGAACGCGGCAGCTCCCTGTTGCCGAAAGGCATTAAAAGCGTGACTG
GCAATTTCTCGCGTGGTGAAGTCATCCGCATTTGCAACCTCGAAGGCCGCGATATCGCCC
ACGGCGTCAGTCGTTACAACAGCGATGCATTACGCCGTATTGCCGGACACCACTCGCAAG
AAATTGATGCAATACTGGGATATGAATACGGCCCGGTTGCCGTTCACCGTGATGACATGA
TTACCCGTTAAGGAGCAGGCTGATGCTGGAACAAATGGGCATTGCCGCGAAGCAAGCCTC
GTATAAATTAGCGCAACTCTCCAGCCGCGAAAAAAATCGCGTGCTGGAAAAAATCGCCGA
TGAACTGGAAGCACAAAGCGAAATCATCCTCAACGCTAACGCCCAGGATGTTGCTGACGC
GCGAGCCAATGGCCTTAGCGAAGCGATGCTTGACCGTCTGGCACTGACGCCCGCACGGCT
GAAAGGCATTGCCGACGATGTACGTCAGGTGTGCAACCTCGCCGATCCGGTGGGGCAGGT
AATCGATGGCGGCGTACTGGACAGCGGCCTGCGTCTTGAGCGTCGTCGCGTACCGCTGGG
GGTTATTGGCGTGATTTATGAAGCGCGCCCGAACGTGACGGTTGATGTCGCTTCGCTGTG
CCTGAAAACCGGTAATGCGGTGATCCTGCGCGGTGGCAAAGAAACGTGTCGCACTAACGC
TGCAACGGTGGCGGTGATTCAGGACGCCCTGAAATCCTGCGGCTTACCGGCGGGTGCCGT
GCAGGCGATTGATAATCCTGACCGTGCGCTGGTCAGTGAAATGCTGCGTATGGATAAATA
CATCGACATGCTGATCCCGCGTGGTGGCGCTGGTTTGCATAAACTGTGCCGTGAACAGTC
GACAATCCCGGTGATCACAGGTGGTATAGGCGTATGCCATATTTACGTTGATGAAAGTGT
AGAGATCGCTGAAGCATTAAAAGTGATCGTCAACGCGAAAACTCAGCGTCCGAGCACATG
TAATACGGTTGAAACGTTGCTGGTGAATAAAAACATCGCCGATAGCTTCCTGCCCGCATT
AAGCAAACAAATGGCGGAAAGCGGCGTGACATTACACGCAGATGCAGCTGCACTGGCGCA
GTTGCAGGCAGGCCCTGCGAAGGTGGTTGCTGTTAAAGCCGAAGAGTATGACGATGAGTT
TCTGTCATTAGATTTGAACGTCAAAATCGTCAGCGATCTTGACGATGCCATCGCCCATAT
TCGTGAACACGGCACACAACACTCCGATGCGATCCTGACCCGCGATATGCGCAACGCCCA
GCGTTTTGTTAACGAAGTGGATTCGTCCGCTGTTTACGTTAACGCCTCTACGCGTTTTAC
CGACGGCGGCCAGTTTGGTCTGGGTGCGGAAGTGGCGGTAAGCACACAAAAACTCCACGC
GCGTGGCCCAATGGGGCTGGAAGCACTGACCACTTACAAGTGGATCGGCATTGGTGATTA
CACCATTCGTGCGTAAATAAAACCGGGTGATGCAAAAGTAGCCATTTGATTCACAAGGCC
ATTGACGCATCGCCCGGTTAGTTTTAACCTTGTCCACCGTGATTCACGTTCGTGAACATG
TCCTTTCAGGGCCGATATAGCTCAGTTGGTAGAGCAGCGCATTCGTAATGCGAAGGTCGT
AGGTTCGACTCCTATTATCGGCACCATTAAAATCAAATTGTTACGTAAGATCTTATCATT
CTCCCACCAAAAAATTATCTTAATGTAACAGCTGGTGTAAGTAAATTCTATCAACGAAGA
TCAATCTTATCTACTGACCAAAAAGGCCTGATAGGGCTTCGCTCACTATACATCCTTGGC
TGCAGGTTTAGTTGTACACCACTCCTAAATTTAATGTGTTGGCAATGTGTTCAATAAAGC
TCGAACAAATTAGCTCATTATGATCGGTTAATACTTCAACTTCTGGTTGCATGATTGTTT
GTCCGTAAAAAGATAACGCGCCTGCCGGGTAGTAGCAGGCGCATTACGCAATAGGTAAAC
AAGGGAGGAAGTTCAGAAATGTAAATCGGGAAGGTTGTACGCAATGTTCATCGTACTACG
TTGTTACGGCTTTGCCGCAACAAGCCAGTTGCCTGCCGCGCTCGCAGAATGTCTGCAGCC
CGGAGATAAGGAGATTGTTCCTGCCAGCTAAATCCCTTCCTGTCGATACGAACCAGCTCG
TATTTTTCTACCAGAAAATTCACGGCATCGGCTAGGGTGATACCGGCATCGATGTGTTCC
TTAATCACAGCCTCATTGCAGAATGGCGTGTCGTTTATTGTCAGACCATAGTGCTGTTCC
AGCAGACGTGTCAGTAACATTTGCCAGACAGCCACGGGTGACAGGCAGGGCTTCACCGCC
CGCTGAGTTATTGCAGGTAAAGTTTTCATGTTTGCTCTCGTGTAGGTAATTAACGCTGAG
TGGGGTAAATGGCGATGTATACGTAGCCGCAACTGCCAAGGGTGTCGGCTTCGCAGGTTA
AATCGTTGTGGTACAGGGTAACGCAGTGGGCATGGTGGGGGCTGAGTTCACCGGTGGTCA
GCATCGATTCCATCTGGAGGATAAAGTGCGGGAATGTTTCATCCAGCTTCCGGCATTCGA
TGTCACTGAACTTGCCGGTGATGCTGGCCCGGTCAGCCAGATAATGCAGTCGGTTGCCTT
CCTGCACCAGACGGGCTCCCAGGCGCAGTGTAATCTCCCGCTGCAGGCCCCTGGTAGGGT
TGCTCATTACAGTTCTCCACTATTGTCAGTTCAGGGTGATGCTCATCAGGCAGGTATAGG
GCCCATTGCGGTCCTGGCGGCGTTCGGCGTATACCGCGAGGACTCCGGCGATATCCGGAA
CGTCCCTGCCGGTGTAATGACAGACGCTACCGTGCCACTGGTATTTGCCGGTGCAGTAGC
GAAAGATTCGGGACTCAGGATGCTGGCGGTATATCGTCATTGCCCTGCGTTTACTGATAA
TTTTCATGTAATACCTCAAAGCAGACCGTGTTCTGCGAACGAATAGATTTGCCTGCCACC
GACAATCAGATGGTCAGGGACACGGATATCCACCAGCTGAAGCACCTGAACCAGTCGCTG
CGTGAGGGTTTTGTCGGCCTGGCTAGGTGTCGTCTCGCCGGAAGGATGGTTATGCGCGAG
TATCACCGCCGCCGCGTTGAAGTGCAGAGCACGTTTGACCACCTCCCGGGGATGCACCTC
GGTGCGGTTAATCGTGCCGGTGAAGAGCGTTTCATGGGCAATCAACTGATTCTGGTTGTC
CAGATACAACACCCGGAACTCTTCCCGCTCAAGCGCGGCCATATGCAGTCGCAGCCATTC
ACGTACGGCGTGGGTAGAGGTGAAGGCTACGCCGGGCTCATGCAGGTGGCGGTCCAGAGC
CCTGAGCGCCCGCTGAATGAGACGCCGGTCCTGTGGCGTCATCTCGCCGGGTAAAAAGGA
AAGCTGTTTCATCTGTTGCTCCTTCGGTCAGTCGATAATACGCAGAATGGCGTGAGCCTC
TGGATGTTGCATGGCATACTCCCGCAGGCGGTAATAGTGTGCGGTCATCGCGTCACATTC
TGTACGGCAGGCATGGTGGCTATACGCAATCAGGCAGACAGCAATACCTGCTGCTTCTGC
ACTCATTTGGGCATCGTTACCGTTCAGGCAGTTAAACAGACGCCATGTCTCATCGTTGTC
AGGCTCGGGGGACATAAATGCGCCGCCATTGCTGAGGGTGTAGAACGACCAGATACCACC
GCTGTAGCCCTCACAGAAGCGGTCCATCCAGGCGAAGATATGCGGCTCCAGGAGTAGCCA
CTGCGGGATAGCGCCAAAGTACTGTGGCCAGAAATCGATACGCTGTTCATCGGGGACCGG
CGTGACGGTCAGTTCAAATTCGGGTTGGTTAGCGGGTGCGAGGTCGTGCTGCGTCTGTGT
TGTCATGGGTATGTCTCCGTCAATAAAAACGCCAGCGGCGATGGCTGGCGTATGGGGATA
TAAAGTGTGTTCGGGGAGGTGAATGCGGGTAAATGCTTCGCGATCAGCGGGTGGCCGTGT
CTGTACGGATGCCTGAGGTGCGGATATAGCGGTTAAGACCTTCACCGGCATCCGGCTCAA
AGTTCCATGCCCGCCAGACCATCCGGCCTTCAGTATCACGAACCACCAGACGGAAGTGAC
TGCCCTGGTCGTCTTCGAGTGTGATATTGCTGTACGTGGTAGTGACCGCTTGCGCTTGTC
TCCGGGTGAAAGGCCCCGGTGGCAGCAACACGGATTGGGTCATTTTCGGGCTCCTGATAA
AAGAAAACCCCGGCAGCCTGCTAGCTGTCGGGGTGAATTTGCTGGGGAAGATACTACTAT
CAGTCGTTGCTGCAGTCTCCGAGAGTGGACAGAACTTTCTCAGCGTTCTTCCGGTCCGCA
GTGAAGGTCCCTGCTTTGTGGTCATTGACGTAGACGTCGAACTGCCCGGCCTCAGAGATA
TTGCTGATGAAGTCAAACCAGGCGTTATCGCCGTTACGCCAGCCCAGGCTGGACGGAATA
ATGTACTGCTGGTGATCCATCACTACGGTGATAGTAGTGTCGTCATCGTGCGAACTGACC
ATCTTGTCATCGGCAAGGGTAAGAAAGACTGAATGCTGATAGAAACCATTCTGGTCCGGG
TTCCCTGTGCAGTTGATGGTAAACGTCTTTCCGCTGGCTTCGGTCACGCTGTATTCCGTA
TTGCCCTGACCGTAACCCTGCTGCCAGAACCCCGGGATAGCAGAGGCATTAAAGCTCGCG
AGCAGTACACCCGCCAGCATAAACCGACTTAGTGAAAGTATTGTCATTCTTGTCTCCTTT
GTCGTTGTTTTATTCCTGATTGTCAGGGTTCGAGGGTATCAGTAGCTGCCCCATCAGTTT
GCCGTCATGGGCGTACTCAAAGTATTTTTCTTTGGTATACGGGTCCGTCACCTCCTGGTA
TTCCAGTTTGATGTTATCGGCAATACACAGCGCATTCATCAGTGGCTGGACGGTTTTTTC
CTGCATATCCACGAGGTAGTAGTAACTGCCATCCTCGCAGCCATCGGGCGACTGGCGGGT
ACGTAAAACCTGCAAGGTGGGACCGGATAAGTAGTCAACCTGTGACCATTCTTCGCTGAC
ATCATCCTGGTGGCTGACCACATCACTGAAACGCGGTGGGGTGAGGTCCTTAAATTTACT
GATGGCCTTCAGGTCATCACTTCTGTCATCGCATGCGATGAGAAACAGAGTGGTGGCAAC
CAGCGCCAGCAGAGGCAGTGTTTTACGTTTCATTATTTTTTTCCTGAAATCAGACGAACC
ACTTTGGCAAAGACATAAATGCCCACGAAAATACCCACCGGCACGCCGACGAACGGTGTC
AGCGCGACACTGGCAGCACCGGCTGCGCCACCTCCCGTCAGCAGTGCGGCAACAGTGGCA
AGGGTCAGGGCCGCGAGACTGTCGGACACCCCGGTTTTGTTCAGAATGATGACGATGACA
ACAATGGCGATAATGGCAATATCCGGACTGATACTCCAGGTCCAGATACATCAGCCGCTC
ACGAAAATCACGCCGCAGCGTGCGCACCGACACACCAAACTCAGCGGCAAGCTTACGCAC
ACTCAGCGTTTCCCCTGCCACCAGACGGCTGATTATCAGTGACAGCCTGACAGCCAGCCG
GTCATGGCGGCGTTCTGCCTGTGTCATGAGACGTTCTCCGTGAAAGTTAACTGACTGAAA
ATGATGTGATTACTTTAAAGAGGGGGTCGGACAGGGTATGGACACCACAGAAACTATTTT
TCATTTCTGCAAAAGCCAGAGGCAGCGGGGGTTACAGGCCTTCCCTCGGTGAGTGAGGAC
CGTCAGCACGGTGCGATGCGGACAGGTGGTGTCCGATATTAACAAAGCAGCAACATTAAA
CGGTCACTGCAGTTGCGTGAGCAGGGCTTCCGCCATCACCCACAGTGCCCGGTTAAGTTT
CACGTCCCCGTCGATACCGCGAACGGCACGGGTATGTGACCGTCCTCCTTTGGCATTACG
GCCACTGAGCCCGCCCTTAATCAGGTTCTCCTGAATACGCTGGTACGTGGTCCACAGGTC
ATTGCTCTCATCCTGCCAGCGGCGAGGGGAGAGGATCTGCGATTCAGTCACCGGCTGGTG
GTCTTCACCAAAGCGGTATGTGAGGGCGGCTTTTGCCAGTGCCTGCTGTGCCGGGGGTGG
CAACAGCAACGACTGCATGGCATCCCGTTTCTCCTCCACCCGGTCAAAAATCCCCAGCAC
CTCATACGCGCCTTCAATCACCTGACTCACCACGTCCCCCTTGTGTGGCACCCGCACCTC
GCCAAACGACTCACCGCAGACGAGCCCGTTCTGACAAACCGCACGAAATAGTCCCGGCAA
CATCTGATACGAACTGGTTCCATCGTGAGAGTTGAGTAGAATAATTTCCGGCACCTGTTT
ACCGGTGATCTGCCCTTCCCGCCGCAGACGCAGCATATGCTTTGTATGTTCACGACGACC
CGGGTCACGCACGCGGGTCTGACAGGCAAAGAATGGCTGGAAGCCTTCTCGCTGTAGGCT
GTCGAGCAGGGAGATGGTGGGTATATAGGTATAACGCTCACTACGGGACTCGTGTTTGTC
CTCACTGAATACACTGGGCACTACGCGAAACAGCTCTTCACGGGTTAACGGACGGTCGCG
ACGGATAAGGTTTGCTGCGCCAAAGCGCGAAGCCAGACGGGTCATAAGCAGACTCCTCAT
AACGGGAAAACAAATAAAAGGGATCCCCGTCGCATCGGCGACAGGGGCAGGGAAGTAACA
GGGATGGGTTAAATACTCAGAAGAAGAAATCCCAGACGGCGCGGGCCACTGACACCACCG
TGGTGCGCACGGCCTGAATGACGGCCCGCACCGGGGCGGGTATCAGGGGAAAGGCACTGA
TGCTATCGAGTACGGCCCCGACGGTTTCACCAAAATCGCTACGAGCCTGTTCCCGGACTA
CCGTCGTGCGAAAGGAAGGATGGAGTTGCGACACCACCGGGCTGGTGGCCTCACGTGGCA
GGCACTTAATCATCCGCTCGGCCATCACCTTAAGCCCCCATTGTAGACGGACCGACACAG
CACACACCGGATGGACGGGCTGGAACAGCTCATGCAGCAGGCAGATTTTGCGGCTGATAT
TCTGCTTCTGCGCCGTGGACAACTGTCCCCCACCGCTGGTAGGTTCGGCCTTATCCGACT
GGCTGATAACAAACAGCACCTTATGCCGGTATACCTCTCCAATCACCTGATGATAAAAAT
GTTCATCCACCGTCAGCGCCCGGTCATCGGCCTTAATCAGCCACAGTACCAGGTCGAGGC
GAGGAAGCTGTTCGCGGTACAGCGCAGCATACTCGGTATCGCGAGCGCCACTTTCGCCCA
CGCCGGGCAGATCCATCAGCGTTATATAGCGGTCGCCGACTTGCAGGCGAAAGCGCAGTG
GCTCACGTGTACAGGCCGCCACATCGCTGACCGGTGATATATCTCCGGCAAACAGGGCAT
TGCACAGACTGCTCTTCCCAACACCGGTTTTACCCATAATGCCGATCACTGGCTCGTAGT
TAGTTAACTGGTTAATTTGCTGCAGAAGCCGCTCTGATACCCATTGCGGCAGATCAGCAA
GCGATTGCTGAAACGACTTCAAACCTTCAGAATTATTCATCACTACTCCTCTGAAAAATA
ATAAAAAACGGTAGAATCGTGAGATTCCGCCGTTAATTGCGTATGTTCAGAGTGATGATA
TATATCTGAAGATTTTTTCAATCCTCTGCGCTTGAGGCAGCTGCGCGACTGCTGGCTCAG
GCAATGAATGAGTTATAATAGCAGCATTTACTAACAGGGATTTATTGAGAGTATGAGCCG
CCGTGATACACCTTAAAATCTCAACCCAGCAAAGTTTCGGAGCCGCGAGCAAAAGTGAGA
GCCTTCACAAAATAATGCTTAGTAATAAAGTTACTTTGAATTCAGAGCCCCGATTAATGT
GAACATGATCAACGAATTTTACCCAGATTGAGTTCATTCAGTAGCCAGGTTTTGAACACA
TCAAGCGCAGAATGCATGTGTTGGTGCTGGGGGAAAACCAAATAATGACCGATGTAATGT
ATTTCGCTGGTACTGTTTACAAGTGGGCATACCAGTTTACCGCTAGCGATTTCACGTTCA
GCCAGTAGTTTTGATTCAAGCACAACTCCCAAGCCGTCAACTGCGGCAGCAATCGCCATA
AAGCTACGGTCAAATCGAAGGCCATAATTATTGGGTGGCGTCATCTTATTCGCCTCAAAC
CATCCTTTCCACTGGTACAACTGCACATCGCACTGAATCAATGTCAACGCATAGAGATCC
TCTGGTTTCTTTAGCCGCTCAGCCAGTTGGGGAGAACACAGTGGCGTAAGTTCTTCAACA
GCAAGCGGGATCTTCTCATAGGGTGATGGGCGGGGTTCACCGTAGACTATATCGAGATCA
AAATCATCCTGTTCAAAACGTGCATATTCTGTGCTGGCTGAAAGTCGCAGATCGATGCTT
GGGTTCTCACGTATGAACTTACCAAGACGTGGTAAAAGCCATTGATGGGCAAAACTCGGT
GCAGTATGAAGGCGCAAAGGCCTGGATTCATCAGCCGTCACTAATGCCAACCCCTGCTGT
AATTCGTTAAATCCCCGCTGTATGTGCTCAAGCAGTATTTCACCTTCTTTCGTCAGCGTA
ATTTCTCGCGTACTGCGCTGAAAAAGGCGTACATCAAGCAAGTTTTCCAGTTTGCGGATG
GCATGGCTGATCGCACTGGGTGACAGTTCCAACTCAGAGGCGGCCAACGCAAAAGCTCCG
GTACGACCAGCCGCTTCAAAGGCGCGTAACAGATTTAGAGGTGCTTTTGCTAAGAGCTTC
ATTCATGAATCCTTTTCACTAGGGATGAAGTGGTTTACTGAATTTGGCCACCTGAACAGA
GGTGATATGCTCACCTCAGAACAACACAGGTGTCATAATGAAAAAAAGAAATTTCAGCGC
AGAGTTTAAACGCGAATCCGCTCAACTGGTCGTTGACCAGAACTACACCGTGGCAGATGC
AGCCAGCGCTATGGATGTCGGCCTTTCCACAATGACGCGATGGGTGAAACAATTACGTGA
TGAACGGCAGGGCAAAACACCAAAAGCCTCCCCCATTACCCCGGAACAAATTGAAATCCG
TGAGCTCAGGAAAAAGCTACAACGTATTGAAATGGAAAATGAAATATTAAAAAAGGCTAC
TGTAGATTCAATTGGTCAACGCAACAGTTATGTGAAAACATGGGGTTGCGGAGGTTTTTT
GAATGAGACGAACATTTACAGCAGAGGAAAAAGCCTCTGTTTTTGAACTATGGAAGAACG
GAACAGGCTTCAGTGAAATAGCGAATATCCTGGGTTCAAAACCCGGAACGATCTTCACTA
TGTTAAGGGATACTGGCGGCATAAAACCCCATGAGCGTAAGCGGGCTGTAGCTCACCTGA
CACTGTCTGAGCGCGAGGAGATACGAGCTGGTTTGTCAGCCAAAATGAGCATTCGTGCGA
TAGCTACTGCGCTGAATCGCAGTCCTTCGACGATCTCACGTGAAGTTCAGCGTAATCGGG
GCAGACGCTATTACAAAGCTGTTGATGCTAATAACCGAGCCAACAGAATGGCGAAAAGGC
CAAAACCGTGCTTACTGGATCAAAATTTACCATTGCGAAAGCTTGTTCTGGAAAAGCTGG
AGATGAAATGGTCTCCAGAGCAAATATCAGGATGGTTAAGGCGAACAAAACCACGTCAAA
AAACGCTGCGAATATCACCTGAGACAATTTATAAAACGCTGTACTTTCGTAGCCGTGAAG
CGCTACACCACCTGAATATACAGCATCTGCGACGGTCGCATAGCCTTCGCCATGGCAGGC
GTCATACCCGCAAAGGCGAAAGAGGTACGATTAACATAGTGAACGGAACACCAATTCACG
AACGTTCCCGAAATATCGATAACAGACGCTCTCTGGGGCATTGGGAGGGCGATTTAGTCT
CAGGTACAAAAAACTCTCATATAGCCACACTTGTAGACCGAAAATCACGTTATACGATCA
TCGTTAGACTCAGGGGCAAAGATTCTGTCTCAGTAAATCAGGCTCTTACCGACAAATTCC
TGAGTTTACCGTCAGAACTCAGAAAATCACTGACATGGGACAGAGGAATGGAACTGGCCA
GACATCTAGAATTTACTGTCAGCACCGGCGTTAAAGTTTACTTCTGCGATCCTCAGAGTC
CTTGGCAGCGGGGAACAAATGAGAATACAAATGGGCTAATTCGGCAGTACTTTCCTAAAA
AGACATGTCTTGCCCAATATACTCAACATGAACTAGATCTGGTTGCTGCTCAGCTAAACA
ACAGACCGAGAAAGACACTGAAGTTCAAAACACCGAAAGAGATAATTGAAAGGGGTGTTG
CATTGACAGATTGAATCTACAACCGCGCTCTTGATGTCAGACTCCCTGAACAGTTCTCGA
TAATCGGGAAACTCAGGGCGCGTTATCCTGTGGCCACTCTCTGCCATGTGTTCGGGGTTC
ATCGCAGCAGCTACAAATACTGGAAAAACCGTCCTGAAAAGCCAGACGGCAGACGGGCTG
TATTACGCAGTCAGGTACTTGAACTGCATGGCATCAGCCACGGCTCTGCCGGAGCAAGAA
GCATCGCCACAATGGCAACCCAGAGAGGATACCAGATGGGGCGCTGGCTTGCTGGCAGAC
TCATGAAAGAGCTGGGGCTGGTCAGTTGCCAGCAGCCGACTCACCGGTATAAGCGTGGCG
GTCATGAGCACGTTGCTATCCCGAATCATCTTGAGCGACAGTTCGCCGTAACGGAACCAA
ATCAGGTGTGGTGCGGTGATGTGACCTATAGTGTGCCCGGAGTTCAGGGCGGGCATGGAT
GCTTAAATGAACCGCGAGTCTGTCTGGAATATTGAACCGGTAACTCACGATGAGAAACCC
AACAATCCCACCGGGTGTGACGGTGGAGAACCTGAGCGGCAGTGACCTGCGGCATGCCCG
CAGGGTGATGTAACCCGCTGACAACGGGGATTGAGGCGAGATCACTAAGCCGAGATGATC
CTCAAGGTTAAGTACTGAAAGGTTGAAGAACATGAACCCGTTAATCCGCCTCTGTGGGTT
GAAAACGTCACCACGGCCTACGTGATCTGACAGGCCGTGCAGGAGGAACTGGCAGTGATA
CGTAAGCACTGCCGGTCGAAGGTGTTTTGACATGTATGCGAAACACCGGGGCAGCAGCGT
CTATCACGCTTGCGTTGCTGACTTCTGCCAACTTGCGGCAAGCAAGGATAAAGAGTGCGA
CGGGCAGCCTCCTCAGTATGCCTGAGTCCAGGCAGGTAAACCGGGGAAGGTCAGCGACGG
ATGTTAAGGGGGCATGGCTCCGATGACGCGCTGGCTGGCGGAGCTTCCGTAGTAGTCCGC
GATGGGGAAAGCCCATTACATGGCGAAGGGAAGCAGTTTGAATGTGTTTGCGACGTGAAT
TAACTGACCTAACGAGGTGAAGACCTTTGATAATCAGCGAAATGCAACGCAAGCTTGCCA
CATGGGCAGCCACCGATCCGTCCCTACGGATTCAACGGCTGCTGCGTCTGATAACACAAC
CAGAATGGCTGGCTGAAGCGGCGCGGATCACGCTTTCATCAAAGGGGGCCCATACCCCCG
GCGTTGATGGCGTGAACAAAACAATGCTACAGGCCAGACTGGCTGTTGAGCTGCAAATCC
TCAGGGATGAATTACTCTCAGGCCACTACCAGCCCTTGCCCGCCAGACGGGTTTACATCC
CTAAAAGCAACGGCAAACTGCGACCACTGGGTATCCCCGCGTTGCGGGATCGTATTGTTC
AGCGGGCCATGCTGATGGCGATGGAGCCGATATGGGAGAGTGATTTTCATACGCTCTCAT
ATGGCTTCCGGCCTGAGCGCAGTGTCCACCACGCGATCCGCACGGTGAAATTACAGCTCA
CAGACTGTGGTGAAACCCGGGGACGCTGGGTGATTGAAGGCGACCTGTCCAGTTACTTCG
ACACCGTACATCATCGACTGCTGATGAAGGCTGTACGCCGCAGGATCAGTGACGCACGTT
TCATGACTCTGCTGTGGAAAACCATCAAGGCGGGACATATCGATGTCGGTCTCTTTCGGG
CGGCCAGTGAAGGTGTGCCACAGGGCGGTGTTATATCGCCGCTATTATCGAACATCATGC
TGAATGAGTTCGATCAATACCTGCATGAGCGCTACCTGAGCGGGAAAGCCAGAAAAGATC
GGTGGTACTGGAATAACAGTATCCAACGGGGCCGAAGTACGGCGGTCAGAGAAAACTGGC
AGTGGAAACCCGCGGTGGCGTACTGCCGCTATGCCGATGATTTTGTCCTCATCGTCAAAG
GCACCAAAGCACAGGTGGAAGCCATCAGGGAGGAGTGTCGGGGTGTGCTCGAAGGCAGTC
TGAAACTCAGGCTGAACATGGATAAGACTAAAATCCCCCATGTTAATGACGGCTTTATCT
TTCTGGGGCACAGGCTCATTCGCAAACGCAGTCGTTATGGCGAGATGCGAGTGGTCTCAA
CGATCCCGCAGGAGAAAGCCAGAAACTTCGCCGCATCGCTGACAGCACTGTTATGGAAGG
TGCGAATAAGCGGGGAAATTCTTCTCGGCTGACTCAGTCATTTCATTTCTTCATGTTTGA
GCCGATTTTTTCTCCCGTAAATGCCTTGAATCAGCCTATTTAGACCGTTTCTTCGCCATT
TAAGGCGTTATCCCCAGTTTTTAGTGAGATCTCTCCCACTGACGTATCATTTGGTCCGCC
CGAAACAGGTTGGCCAGCGTGAATAACATCGCCAGTTGGTTATCGTTTTTCAGCAACCCC
TTGTATCTGGCTTTCACGAAGCCGAACTGTCGCTTGATGATGCGAAATGGGTGCTCCACC
CTGGCCCGGATGCTGGCTTTCATGTATTCGATGTTGATGGCCGTTTTGTTCTTGCGTGGA
TGCTGTTTCAAGGTTCTTACCTTGCCGGGGCGCTCGGCGATCAGCCAGTCCACATCCACC
TCGGCCAGCTCCTCGCGCTGTGGCGCCCCTTGGTAGCCGGCATCGGCTGAGACAAATTGC
TCCTCTCCATGCAGCAGATTACCCAGCTGATTGAGGTCATGCTCGTTGGCCGCGGTGGTG
ACCAGGCTGTGGGTCAGGCCACTCTTGGCATCGACACCAATGTGGGCCTTCATGCCAAAG
TGCCACTGATTGCCTTTCTTGGTCTGATGCATCTCCGGATCGCGTTGCTGCTCTTTGTTC
TTGGTCGAGCTGGGTGCCTCAATGATGGTGGCATCGACCAAGGTGCCTTGAGTCATCATG
ACGCCTGCTTCGGCCAGCCAGCGATTGATGGTCTTGAACAATTGGCGGGCCAGTTGATGC
TGCTCCAGCAGGTGGCGGAAATTCATGATGGTGGTGCGGTCCGGCAAGGCGCTATCCAGG
GATAACCGGGCAAACAGACGCATGGAGGCGATTTCGTACAGAGCATCTTCCATCGCGCCA
TCGCTCAGGTTGTACCAATGCTGCATGCAGTGAATGCGTAGCATGGTTTCCAGCGGATAA
GGTCGCCGGCCATTACCAGCCTTGGGGTAAAACGGCTCGATGACTTCCACCATGTTTTGC
CATGGCAGAATCTGCTCCATGCGGGACAAGAAAATCTCTTTTCTGGTCTGACGGCGCTTA
CTGCTGAATTCACTGTCGGCGAAGGTAAGTTGATGACTCATGATGAACCCTGTTCTATGG
CTCCAGATGACAAACATGATCTCATATCAGGGACTTGTTCGCACCTTCCGGAGGCGTTAT
GAGCTGGCGGCCCTTTTTGTATCTGATTATTAATCCCCACCCGCTATTAAGCGCCCGGCG
CGGGCATCTGCGTCTGGTGCAGGGTTGACTTTGCATTCTGTTAACAAACGCGGTATAACA
AACCTTCTTTGGATGTTTAGATGTCCATACGTTTAGAAGGTTATATGCAAACAACACAAC
AAAATGCGCCACTGAAGCGCACAATGAAAACGCGTCACCTGATTATGCTTTCCTTGGGCG
GCGTGATTGGCACAGGATTATTCTTCAATACCGGGTACATCATTTCCACCACTGGAGCGG
CGGGAACGCTGCTGGCCTATCTGATTGGTGCGCTGGTGGTCTGGCTGGTTATGCAGTGTC
TGGGCGAGCTGTCGGTCGCGATGCCGGAGACCGGAGCGTTTCACGTTTATGCCGCGCGCT
ATCTTGGTCCGGCTACCGGGTATACCGTGGCCTGGCTTTACTGGCTGACCTGGACCGTGG
CGCTGGGTTCGAGCTTTACCGCCGCTGGATTCTGTATGCAGTACTGGTTTCCACAGGTGC
CGGTATGGGTCTGGTGCGTGGTGTTCTGCGCGATTATTTTTGGTCTGAATGTTATCTCCA
CGCGCTTTTTTGCCGAAGGGGAGTTCTGGTTCTCGCTGGTCAAAGTGGTCACTATCATCG
CCTTTATCATCCTCGGTGGGGCGGCGATTTTCGGCTTTATTCCGATGCAGGATGGCTCGC
CCGCGCCGGGGCTGAGTAATATCACGGCAGAAGGCTGGTTCCCGCACGGTGGCTTACCGA
TTTTGATGACTATGGTGGCAGTGAACTTTGCTTTTTCGGGTACCGAGCTTATCGGCATTG
CCGCCGGTGAAACGGAAAACCCGCGCAAAGTTATCCCGGTAGCGATTCGTACTACCATCG
CGCGACTGATTATTTTCTTTATCGGCACCGTGTTTGTGCTGGCAGCGCTGATCCCGATGC
AGCAGGTGGGCGTGGAGAAAAGCCCGTTTGTGCTGGTATTTGAGAAAGTAGGGATCCCGT
ACGCCGCTGATATTTTTAACTTCGTGATCCTGACGGCTATTCTTTCTGCAGCGAACTCCG
GGTTATATGCCTCCGGGCGCATGCTGTGGTCGTTGTCGAATGAACGTACGCTACCGGCCT
GTTTTGCGCGAGTAACGAAAAACGGCGTGCCACTGACGGCGCTGTCGGTCAGTATGCTCG
GTGGTGTGCTGGCGCTGTTTTCCAGCGTGGTGGCCCCGGACACGGTATTTGTTGCGCTGT
CGGCAATCTCCGGGTTTGCGGTGGTAGCGGTGTGGCTGAGTATCTGCGCCTCGCATTTTG
TTTTTCGTCGCCGTCATCTGCAACAAGGTAAGGCATTGAGTGAATTACATTATCGCGCGC
CGTGGTATCCGCTGGTGCCAGTATTAGGTTTTGTGCTGTGCCTGGTGGCCTGTGTTGGGC
TGGCATTCGATCCAGCGCAGAGAATTGCGTTGTGGTGCGGGTTACCGTTTGTTGCGTTGT
GCTATGGTGCTTATTTCCTTACTCAACCCCGAAACGCAAAACAGGAGCCAGAACATGTCG
CAGAATAATCCGTTACGCGCTCTTCTTGATAAACAGGATATCCTGCTGCTGGATGGCGCG
ATGGCGACGGAGCTGGAAGCGCGAGGGTGTAACTTAGCCGACAGCCTGTGGTCAGCCAAA
GTGCTGGTAGAAAACCCGGAGCTTATCCGCGAAGTGCATCTTGATTACTACCGGGCGGGG
GCGCAATGCGCGATCACTGCCAGCTATCAGGCGACGCCGGCGGGCTTCGCCGCGCGAGGT
CTGGATGAAGCGCAGTCGAAAGCGCTGATTGGCAAAAGCGTGGAGCTGGCGCGTAAAGCC
CGTGAAGCGTATCTGGCAGAGAACCCGCAGGCGGGAACGCTTCTGGTGGCGGGATCCGTC
GGGCCTTACGGCGCGTATCTGGCGGATGGCTCTGAATACCGTGGCGATTATCATTGTAGC
GTTGAGGCATTTCAGGCGTTTCATCGCCCGCGCGTGGAAGCCTTGCTGGATGCCGGGGCC
GATCTGCTGGCCTGCGAAACCCTGCCGAATTTTTCCGAGATTGAGGCGTTGGCCGAGCTG
TTGACCGCATATCCGCGTGCGCGGGCGTGGTTCTCATTTACCCTGCGCGACAGCGAACAC
CTGAGCGACGGTACGCCGCTGCGTGACGTGGTTGCGTTGCTGGCGGGTTATCCGCAGGTG
GTGGCGCTAGGCATTAACTGTATTGCGCTGGAAAACACCACCGCTGCGTTGCAGCATTTA
CACGGTTTAACGGTGCTGCCGCTGGTGGTGTATCCGAACTCGGGCGAGCATTACGATGCC
GTGAGCAAAACCTGGCATCATCACGGTGAACATTGCGCGCAGCTGGCGGATTATCTGCCG
CAGTGGCAGGCCGCTGGCGCACGGTTGATTGGCGGGTGCTGTCGCACCACGCCTGCGGAT
ATCGCCGCGTTAAAAGCGCGAAGCTGAGGGTTTATCGGGTCTACATCGTTCATTGTAGGC
CTGATAAGCGCAGCGCATCAGGCATTGCCGGATGGCGGCACAAGCGCCTTATCCGGCCTA
CAAAACCACAAAACGTTATGCCGCATCCGCCAGAACAAACATGCCGTACGGATGGATTTC
AAGATAATACTGCTCGCCGACGTCCGGTTGCAGACGCGTAGCGTTGACCTGCAATAATAT
CTCCTGCCCGTGCCATTCCACCGTCACTTCATACTGCGGCCCCATATAGGCGACATGGCG
GATCACGCAGCGCTGGCTCTCTTCGCCGCGATCGCTGAGCGTGATCGCTTCCGGGCGCAC
ACCGACCATCCCTTCACCCTGTGTACCAAAGTGCAGCGGGCGCGGCAGATGATAGCCGTA
GATATCAACGTATCCGTCGCTGAAGGTTGCCGGGAACAGGTTGGCATCGCCCATAAAGCT
CGCCATAAAGCGGGAGGCGGGCTGGCGGTAAAGATCCTGCGGTGAGCCGATCTGCATGAT
GTGTCCCTTGTTCATCACCAGCACAGTATCAGAAACCGCAAAGGCTTCGCTCTGATCGTG
GGTGACGTACAGCGAGGTGATATCAAACTGCTTTTGCAACTCGCGGATCTTGTCGCGCAT
GCTGCGACGCAGGTTGGCGTCGAGGTTACTCAACGGCTCATCAAACAGCAGCACTTTCGG
CTTGAGGATCAGCGCGCGGGCCAGCGCCACGCGCTGCTGCTGCCCGCCGGAGATCTGATC
GACAAAGCGGTCTTCGAATCCTTCCAGATCCACCATCGCCAACGCCTCTTTGACGCGGGC
TTTCAGCTCTGCGCGCGGTACGCCGAGCATTTTCAGGCCATAACCGACATTCTCTCCCAG
CGACATATGCGGGAACAGGGCATAGGACTGAAACACCATACAGATATCGCGCTGCTGAAT
AGAGCGATGGGTGACGTCTTCGCCATCAATGAAAATTTGCCCTTCGCTCGGTTTTTCCAG
CCCGGCAACCAGGCGCAAAATAGTGGTTTTGCCGCAGCCGGACGGGCCGAGCAGCGTCAC
CATTTGCCCCTGCGGGATGGTGAGGTTGATATTGTCGATTACCGTATTACTGCCAAATCG
TTTAGTGACGTTGCGCAGTTCAACGAAATTTTTCTGAGTCATAGTGCGCTCCATTACGCC
TGGTTTTTGGCTTTTGAACGGGAGGTACGTGATTCACCGATCAGCCAGTCAAAGATGAAA
ATAATCGCCAGCATCACCACGATCAGAATGGAACCGTAGGCAATCGCTACACCGTATTCG
CCATCTTCCACGCGGTTGAGGATGTAAGCCGTCGCTACGCGGGTATCCGGCGTGACGAGG
AACACAATGGCGCTGACGGTGGTAATGGCGCGCACAAAGCTGTAAATCAGCGCCGAGAGG
ATCGCCGGGCGCAGCAGCGGCAGCAGGATGTGCGTAATGGTACGCAGGGAACCGGCGCGC
AGGCTGAGTGAGGCTTCATCGAGCGATTTATCGATTTGGCCCGGTAATGACTCCAACTTA
TTGATAGTGTTTTATGTTCAGATAATGCCCGATGACTTTGTCATGCTGCTCCACCGATTT
TGAGAACGACAGCGACTTCCGTCCCAGCCGTGCCAGGTGCTGCCTCAGATTCAGGTTATG
CCGCTCAATTCGCTGCGTATATCGCTTGCTGATTACGTGCAGCTTTCCCTTCAGGCGGGA
TTCATACAGCGGCCAGCCATCCGTCATCCATATCACCACGTCAAAGGGTGACAGCAGGCT
CATAAGACGCCCCAGCGTCGCCATAGTGCGTTCACCGAATACGTGCGCAACAACCGTCTT
CCGGAGCCTGTCATACGCGTAAAACAGCCAGCGCTGGCGCGATTTAGCCCCGACGTATCC
CCACTGTTCGTCCATTTCCGCGCAGACGATGACGTCACTGCCCGGCTGTATGCGCGAGGT
TACCGACTGCGGCCTGAGTTTTTTAAATGGCGGAAAATCGTGTTGAGGCCAACGCCCATA
ATGCGGGCGGTTGCCCGGCATCCAACGCCATTCATGGCCATATCAATGATTTTCTGGTGC
GTACCGGGTTGAGAAGCGGTGTAAGTGAACTGCAGTTGCCATGTTTTACGGCAGTGAGAG
CAGAGATAGCGCTGATGTCCGGCAGTGCTTTTGCCGTTACGCACCACCCCGTCAGTAGCT
GAACAGGAGGGACAGCTGATAGAAACAGAAGCCACTGGAGCACCTCAAAAACACCATCAT
ACACTAAATCAGTAAGTTGGCAGCATCACCGAGAACACAAATGGGCTAATTCGGCAGTAC
TTTCCTAAAAAGACATGTCTTGCCCAATATACTCAACATGAACTAGATCTGGTTGCTGCT
CAGCTAAACAACAGACCGAGAAAGACACTGAAGTTCAAAACACCGAAAGAGATAATTGAA
AGGGGTGTTGCATTGACAGATTGAATCTACAGCAGCTTTTTTTAATATGTCCCGTTCGTC
GGTAACCCGTTTCAGCTCTTTCTGGAGACGGCGGATCTCGGCCTGAGCATCTGACTGTTC
TTTATTAGTGGAAGAATCCGGACCGTACTTCTTTATCCAGGCATAAAGGCTGTGGGTGGT
GATATCGAGACGTGTTGCAACGCTGGCAACAGAATAACCGAGATCAACAACCTGTTTGAC
TGCTTCAGTTTTAAACTCTTCGGGATAACGCTTACCGCTCATGGGCACCTCTCTTTAAGC
CATTTTAAATGACTCGGAGGTGTCTGTTAAACCCGTGGCGATTCAAAATTGCGATATATA
CATACCCATGACTGCCCAGCGTATCGGCTTCACCAGTCAGCCCGTTACGGTACAGTGTGA
CACAGTGCGCGTACCTGGGATTCAGCTCACAGGAGAGCAGCATCAGCTCCAGATGTGCGA
CAAAATGCGGGAAGGCTTCATCCAGTTGTAGAGTCTGCACCTCACTGAATGAGCCGGTGA
ATCCAGCCCGGTCAGCCAGAAAATGCAGACGATGACCTTCCTGCACCAGTCGTGCTCCGA
AACACGGTGTGATATCTCGTTTAAGCCCCCAAGTTTGAGTAGAGTCTTTATTCATAATTT
TATTCCTGTTAAAGAAGACCATGTTCGGCGAATGAGAATATTTGCCTGCCGCCGACAATC
AGGTGGTCGGGGACATGGTGAACACTTTTTAACATCCTTTACCCATGGTGATCGACTTTT
TCTTCAGGTCGATCACCCCCACTTTCGTGCTGTACCACCACACCTCGTAGCTGCCGTCTT
CCTGCATCTCCTTCAGCCCGACCCGTTCTCCCCTGAACGCCTTGCCTGCGCTCAGACTTA
CCCCTTTCACGCTCAGCTTTCCGCTGATATCCACTTTCCTGACCATCACCCCTTCATCGT
ATTCCGGGGGCGTTGTGTTGCCGCTGTACTGCCGCGCTGACGGCTGATACCGCGAGCCCG
GTACCGCCATATCCAGCGCCTCGTGCGGGCGTTCAAGGTTATAGACCGTCCGCCAGTGGT
CGAAGGCGCGCTGCAGTTCACCGCTGTCTGCGAACCATTTTCCCTGCAGCACTTCCGCCT
TCAGGCTGCGGTGAAAACGCTCCAGCTTCCCCTGCGTCTGCGGATGATAAGGCCGGGAGT
GCCCCACCCGGATACCCAGGCGCATCAGCCACAGCTCCAGCGCCGTCCAGGTGCCGGTGG
TGTCGCCCCACGGTGAGCCGTTATCCATGGTCATCCGGTCCGGCAGGCCGTAACGCTCAA
ACACGCTGACCAGCTGCTGCTGCACGGTCTCGCGCCGTTCATCGGTACAGTGCGCCAGGC
ACAGGGAAAAACGGGAGTGGTCGTCCAGCAGGGTGAGCGGATGGCAGCGTCCACCGCCAA
AAGGAAAGTGGCCCTTAAAATCCATCTGCCAGAGGCGGTTCGGCGCGTCGTGTTCGAACC
GGCCCGTGGCGGGAATGCCCGGTGAAGCGCCCGGCAGCAGGCCATGGCGGGCCATCAGGT
TATGGACGGTGCTGAAGGCGGGCATGGTGTGCCCCTGGTCCTCGAGCCAGCGCTTAATCT
TGCGGGCTCCCCAGCGTTCATGACGGTCATGGGCCATACGCAGCAGGGCCGTGATGTCGT
CAGATGAGCGGTTCGGGGAATGGTGCGGAATGCGCGGGCGGTCCTGAAGACCGGCGGCAC
CTTCCTGAGCCCAGCGCTGGAGCCACTTGTAGCCGGTGGCAGGTGAAATGCCGAAGCGAC
GGCAGAGGGAACGGATGTTCGCCCCGTCCTGCGAGGCGAACAAAACAAACTCAGTACGTA
ATGACATGGTATCTCTCGCATCCCAGGGCATAAGCGACTCCATAAACGGGTTCTTATGCC
TTAGTTGTAAGTGTCTACCATGTCCCCGAACAAGTGTTCACTATGTCCCCGGACCGTACA
CCCCAAAGGGGAGAGGGGACTGCACCGAGCCATCTTTTCCCCCTCGCCCCTTTGGGGAGA
GGGCCGGGGTGAGGGGCAATATGTGATCCAGCTTAAATTTCCCGCACTCCCTCTTCCCTT
CCGATTTACCTCTCCTTGTTCTGCGTCATAGTATGATCGTTAAATAAACGAACGCTGTTC
TATAATGTAGAACAAAATGATTCAGCAAGGAGATCTCATGCCGCAGTCCGCGTTGTTCAC
GGGAATCATTCCCCCTGTCTCCACCATTTTTACCGCCGACGGCCAGCTCGATAAGCCGGG
CACCGCCGCGCTGATCGACGATCTGATCAAAGCAGGCGTTGACGGCCTGTTCTTCCTGGG
CAGCGGTGGCGAGTTCTCCCAGCTCGGCGCCGAAGAGCGTAAAGCCATTGCCCGCTTTGC
TATCGATCATGTCGATCGTCGCGTGCCGGTGCTGATCGGCACCGGCGGCACCAACGCCCG
GGAAACCATCGAACTCAGCCAGCACGCGCAGCAGGCGGGCGCGGACGGCATCGTGGTGAT
CAACCCCTACTACTGGAAAGTGTCGGAAGCGAACCTGATCCGCTATTTCGAGCAGGTGGC
CGACAGCGTCACGCTGCCGGTGATGCTCTATAACTTCCCGGCGCTGACCGGGCAGGATCT
GACTCCGGCGCTGGTGAAAACCCTCGCCGACTCGCGCAGCAATATTATCGGCATCAAAGA
CACCATCGACTCCGTCGCCCACCTGCGCAGCATGATCCATACCGTCAAAGGTGCCCATCC
GCACTTCACCGTGCTCTGCGGCTACGACGATCATCTGTTCAATACCCTGCTGCTCGGCGG
CGACGGGGCGATATCGGCGAGCGGCAACTTTGCCCCGCAGGTGTCGGTGAATCTTCTGAA
AGCCTGGCGCGACGGGGACGTGGCGAAAGCGGCCGGGTATCATCAGACCTTGCTGCAAAT
TCCGCAGATGTATCAGCTGGATACGCCGTTTGTGAACGTGATTAAAGAGGCGATCGTGCT
CTGCGGTCGTCCTGTCTCCACGCACGTGCTGCCGCCCGCCTCGCCGCTGGACGAGCCGCG
CAAGGCGCAGCTGAAAACCCTGCTGCAACAGCTCAAGCTTTGCTGAGCCGGACGATAACG
ATGACCATTGAGAAAATTTTCACCCCGCAGGACGACGCGTTTTATGCGGTGATCACCCAC
GCGGCGGGGCCGCAGGGCGCTCTGCCGCTGACCCCGCAGATGCTGATGGAATCTCCCAGC
GGCAACCTGTTCGGCATGACGCAGAACGCCGGGATGGGCTGGGACGCCAACAAGCTCACC
GGCAAAGAGGTGCTGATTATCGGCACTCAGGGCGGCATCCGCGCCGGAGACGGACGCCCA
ATCGCGCTGGGCTACCACACCGGGCATTGGGAGATCGGCATGCAGATGCAGGCGGCGGCG
AAGGAGATCACCCGCAATGGCGGGATCCCGTTCGCGGCCTTCGTCAGCGATCCGTGCGAC
GGGCGCTCGCAGGGCACGCACGGTATGTTCGATTCCCTGCCGTACCGCAACGACGCGGCG
ATCGTGTTTCGCCGCCTGATCCGCTCCCTGCCGACGCGGCGGGCGGTGATCGGCGTAGCG
ACCTGCGATAAAGGGCTGCCCGCCACCATGATTGCGCTGGCCGCGATGCACGACCTGCCG
ACTATTCTGGTGCCGGGCGGGGCGACGCTGCCGCCGACCGTCGGGGAAGACGCGGGCAAG
GTGCAGACCATCGGCGCGCGTTTCGCCAACCACGAACTCTCCCTGCAGGAGGCCGCCGAA
CTGGGCTGTCGCGCCTGCGCCTCGCCGGGCGGCGGGTGTCAGTTCCTCGGCACGGCGGGC
ACCTCGCAGGTGGTCGCGGAGGCGCTGGGTCTGGCGCTGCCGCACTCCGCGCTGGCGCCG
TCCGGGCAGGCGGTGTGGCTGGAGATCGCCCGCCAGTCGGCGCGCGCGGTCAGCGAGCTG
GATAGCCGCGGCATCACCACGCGGGATATCCTCTCCGATAAAGCCATCGAAAACGCGATG
GTGATCCACGCGGCGTTCGGCGGCTCCACCAATTTACTGCTGCACATTCCGGCCATCGCC
CACGCGGCGGGCTGCACGATCCCGGACGTTGAGCACTGGACGCGCATCAACCGTAAAGTG
CCGCGTCTGGTGAGCGTGCTGCCCAACGGCCCGGACTATCACCCGACCGTGCGCGCCTTC
CTCGCGGGCGGCGTGCCGGAGGTGATGCTCCACCTGCGCGACCTCGGCCTGCTGCATCTG
GACGCCATGACCGTGACCGGCCAGACGGTGGGCGAGAACCTTGAATGGTGGCAGGCGTCC
GAGCGCCGGGCGCGCTTCCGCCAGTGCCTGCGCGAGCAGGACGGCGTAGAGCCGGATGAC
GTGATCCTGCCGCCGGAGAAGGCAAAAGCGAAAGGGCTGACCTCGACGGTCTGCTTCCCG
ACGGGCAACATCGCTCCGGAAGGTTCGGTGATCAAGGCCACGGCGATCGACCCGTCGGTG
GTGGGCGAAGATGGCGTATACCACCACACCGGCCGGGTGCGGGTGTTTGTCTCGGAAGCG
CAGGCGATCAAGGCGATCAAGCGGGAAGAGATTGTGCAGGGCGATATCATGGTGGTGATC
GGCGGCGGGCCGTCCGGCACCGGCATGGAAGAGACCTACCAGCTCACCTCCGCGCTAAAG
CATATCTCGTGGGGCAAGACGGTGTCGCTCATCACCGATGCGCGCTTCTCGGGCGTGTCG
ACGGGCGCCTGCTTCGGCCACGTGTCGCCGGAGGCGCTGGCGGGCGGGCCGATTGGCAAG
CTGCGCGATAACGACATCATCGAGATTGCCGTGGATCGTCTGACGTTAACTGGCAGCGTG
AACTTCATCGGCACCGCGGACAACCCGCTGACGCCGGAAGAGGGCGCGCGCGAGCTGGCG
CGGCGGCAGACGCACCCGGACCTGCACGCCCACGACTTTTTGCCGGACGACACCCGGCTG
TGGGCGGCACTGCAGTCGGTGAGCGGCGGCACCTGGAAAGGCTGTATTTATGACACCGAT
AAAATTATCGAGGTAATTAACGCCGGTAAAAAAGCGCTCGGAATTTAATTATTTTAAGAG
ATAAAACCGTCTGCGGAATATTTCCCGCAGACGGCTTTGTTGTTTTTGAAATTTATTAAT
TTAAACAATTAGTTGAGATATATCGTTGGCGTCACAAAAGCAAAATAACGTAATTCGGAA
ATAAGATATGACCATTGCTGGTTAATTGAATAGCTCATTACACTCCATTAACACGATGTT
GTAATTCGGCACACTACATAAGGGTGTAATTCTGATGACGCAATTAACCATGAAAGACAA
AATTGGCTACGGGCTGGGAGACACCGCCTGCGGCTTCGTCTGGCAGGCCACGATGTTCCT
GCTGGCCTATTTCTACACCGACGTCTTCGGCCTGTCGGCGGGGATTATGGGCACGCTGTT
TTTGGTCTCCCGCGTGCTCGACGCCGTCACCGACCCGCTGATGGGGCTGCTGGTAGACCG
CACCCGCACGCGGCACGGCCAGTTCCGCCCGTTCCTGCTGTGGGGGGCCATCCCGTTCGG
CATCGTCTGCGTGCTGACCTTCTACACGCCGGACTTCTCCGCACAGGGCAAGATCATCTA
CGCCTGCGTGACCTACATTCTCCTGACCCTGGTCTACACCTTCGTTAACGTGCCGTACTG
CGCCATGCCGGGCGTCATCACCGCCGACCCGAAAGAGCGTCACGCCCTGCAGTCCTGGCG
CTTCTTCCTGGCGGCGGCGGGCTCGCTCGCTATCAGCGGCATCGCGCTGCCGCTGGTGAG
CATCATCGGCAAAGGGGACGAGCAGGTGGGCTACTTCGGCGCCATGTGCGTGCTGGGGCT
GAGCGGCGTGGTGCTGCTCTACGTCTGCTTCTTCACGACCAAAGAGCGCTACACCTTTGA
GGTGCAGCCGGGCTCGTCGGTGGCGAAAGACCTTAAGCTGCTGCTGGGCAACAGCCAGTG
GCGCATCATGTGCGCGTTCAAGATGATGGCGACCTGCTCCAACGTGGTGCGCGGCGGGGC
GACGCTCTACTTCGTGAAATACGTGATGGATCACCCGGAGTTGGCGACCCAGTTTTTACT
TTACGGCAGCCTCGCCACCATGTTCGGCTCGCTTTGCTCCTCACGCCTGCTGGGCCGCTT
CGACCGCGTCACCGCCTTCAAGTGGATCATCGTCGCCTACTCGCTGATCAGCCTGCTGAT
TTTCGTCACCCCGGCGGAGCACATCGCGCTCATTTTTGCCCTCAACATCCTGTTCCTGTT
CGTCTTTAATACCACCACGCCGCTGCAGTGGCTGATGGCTTCTGACGTGGTGGACTACGA
GGAGAGCCGCAGCGGTCGCCGCCTCGACGGGCTGGTGTTCTCCACCTACCTGTTCAGCCT
GAAGATTGGCCTGGCGATTGGCGGGGCGGTGGTGGGCTGGATCCTGGCGTACGTCAACTA
TTCCGCCAGCAGCAGCGTGCAGCCGGTTGAGGTGCTCACCACCATCAAAATTCTGTTCTG
CGTGGTGCCGGTGGTGCTCTACGCGGGCATGTTCATCATGCTGTCGCTCTACAAGCTCAC
CGATGCCCGCGTGGAGGCCATCAGCCGGCAGCTGATTAAGCACCGCGCGGCGCAGGGCGA
GGCCGTTCCCGACGCCGCGACAGCCGCATCCCATTAACCGGAGGCAATATGGAAATCACT
AACCCGATACTCACCGGCTTCAACCCGGACCCGTCCCTGTGCCGCCAGGGCGAGGACTAC
TACATCGCCACCTCGACCTTCGAGTGGTTCCCGGGCGTGCGCATCTACCACTCCCGTGAC
CTGAAAAACTGGTCGCTGGTCAGCACCCCGTTGGACCGCGTGTCGATGCTGGACATGAAG
GGCAACCCGGACTCCGGCGGCATCTGGGCGCCGTGCCTGAGCTACGCCGACGGTAAATTC
TGGCTGCTCTACACCGACGTGAAGATTGTCGACTCGCCGTGGAAAAACGGCCGCAACTTC
CTCGTCACCGCGCCCTCCATCGAGGGGCCATGGAGCGAGCCAATCCCGATGGGCAACGGC
GGGTTTGACCCGTCCCTGTTCCACGACGACGATGGCCGCAAATACTATATCTACCGCCCG
TGGGGGCCGCGCCACCACAGCAACCCGCACAACACCATCGTGTTACAGGCGTTTGACCCG
CAGACCGGCACGCTCTCGCCCGAGCGCAAAACGCTGTTTACCGGCACGCCGCTCTGCTAC
ACCGAAGGCGCGCACCTGTATCGCCACGCGGGATGGTACTACCTGATGGCCGCCGAGGGC
GGCACCAGCTACGAGCACGCCGTCGTGGTGCTGCGTTCCAAAAATATCGACGGGCCGTAC
GAGCTGCACCCGGACGTAACGATGATGACCAGCTGGCACCTGCCGGAGAACCCGCTGCAG
AAGAGCGGCCACGGCTCGCTGCTGCAGACGCATACGGGTGAATGGTACATGGCCTACCTC
ACCAGCCGCCCGCTGCGCCTGCCCGGCGTGCCGCTGCTGGCCTCCGGCGGACGCGGCTAC
TGCCCGCTGGGGCGCGAGACCGGCATCGCCCGCATTGAATGGCGCGACGGCTGGCCGTAC
GTGGAAGGCGGCAAGCACGCGCAGCTGACCGTGAAAGGCCCGCAAGTAGCCGAGCAGCCT
GCAGCCGTTCCGGGCAACTGGCGGGACGATTTCGACGCCAGTTCGCTTGACCCGGAGCTG
CAGACCCTGCGCATTCCGTTCGACGACACCCTCGGCTCGCTCACCGCGCGCCCGGGCTTC
TTACGGCTCTATGGCAACGACTCGCTCAATTCGACCTTCACCCAATCGACCGTGGCGCGC
CGCTGGCAGCACTTCGCCTTCCGGGCAGAAACGCGGATGGAGTTCTCGCCGGTGCACTTC
CAGCAGAGCGCGGGGCTGACCTGCTACTACAACAGCAAAAACTGGAGCTACTGCTTTGTG
GACTACGAGGAGGGACAGGGTAGAACCATCAAAGTTATCCAGCTCGACCACAACGTGCCG
TCGTGGCCGCTGCACGAGCAGCCCATTCCGGTGCCGGAACATGCGGAGAGCGTCTGGCTG
CGGGTGGACGTGGATACGCTGGTCTACCGCTACAGCTACTCGTTTGATGGCGAGACGTGG
CACACCGTGCCGGTGACGTATGAGGCGTGGAAGCTGTCGGACGACTACATCGGCGGGCGC
GGCTTCTTCACCGGCGCGTTTGTGGGCCTGCACTGCGAGGACATCAGCGGCGACGGCTGC
TACGCGGACTTCGACTACTTCACCTACGAGCCGGTCTAACGGCTCAGGCCGGGTAGCCCA
GCGCGCGCGAGAGCGCGAGCCCGGCCTGCTGAAGCTGCTCGCGGAAATTAGCCAGCTCCG
CGTCGTCCACGCGGGAGGTCAGCGTCGACAGGCTCAGGGCGGCGATGACGCGGGACTCGT
GGTTCCACACCGGCACCGCCACGCAGCGCACGCCCTGCTCGTTCTCTTCGCTGTCCAGGG
CGTAGCCTTGCTCGCGGGTCTGCGCCAGGGCGCTCATTAAGGCTTCGCGAGACGCGAGGG
TGGCGGGCGTAAAGGTAGTGTACTGATAGCCCTCCAGCAGGGCGTTCAGCTCGGCCTCGC
CCAGCCAGGCAATCAACACCTTGCCGATGGCGGTGGCGTGCACCGGCAGGCGGCGGCCGA
TGCGTGAATAGGCGATGGCGGCCAGCTTGCCTTCAATCTTCTCGATATAGACCCCTTCAC
GCCCGTCCAGGATCCCCAGATGGGTGGTCTGCCCGGTCCGCCGGGACAGCTCCGTCAGCC
AGCCTTTTGCCTTCTGCCGAATATCGATGGAGCCCACGACAAAATGGCCGCGCTCGACCA
GCTTCATGCCGAGGCGATACTTGCCGTTCTCCGGGTTCTGATCGATATAGCCGTGAAGCT
GCAGGGTTTTTAGCAGCGAGTGGAGGGTACTCTTGCTCAGCCCCATCAGTTTGCTGATGT
CGGTGATCTTAAGCTCGGTGGCCTGCTCGTTGAACAGGTCGAGGATCTGCAACGCACGTT
CAACAGACTGAATAATCGGCATAATGCTGGCATGTCCACGCTGGAATTAAGGCGAAAACG
TACCTTTTTCGGGATGAAAAATCAATGAAATGGAGCCGGTGTTCTCCCTCTCCCTGTGGG
AGAGGGCCGGGGTGAGGGCACCAACGCGCAGCGGACCCAATCACTCCCCAAGCGTTGCCA
TCATCACCGCCTTAATCGTATGCATCCGGTTTTCCGCCTGGTCGAACACGATGCTCGCCG
CCGACTCAAACACCTCGTCCGTCACCTCCATCCCGCCGTGCAGATCGAACTCCTTCGCCA
TCTGCTTGCCGAGCGTAGTCTGGTCGTCATGGAACGCCGGCAGACAGTGCAGGAACTTCA
CGTTCGGGTTGTCGGTCAGCGCCATCATCTGCGCGTTCACCTGATACCCGCGCAGCAGCG
CAATCCGCTCTGCCCACTTCTCTTTGGCCTCGCCCATCGACACCCACACGTCGGTATAGA
TAAAGTCCGCGCCCTTAACGCCTGCCGCCACGTCTTCCGTCAGAGTAATTTTCCCGCCGT
GCTTCTCCGCCAGCGCGCTGCACTCCGCCACCAGGCTCTCTTCCGGCCAGCAGGCTTTCG
GGGCCAACAGGCGCAGATCCAGCCCGGTCAGCGCCGCCGCTTCCAGCATCGAGTTGCCCA
TGTTGTTGCGCGCATCGCCCGCGTAGACCAGCGTCATCTCGTTAAACGCCTTGCCCGGCA
GGTGCTCCTGCATGGTCATCAGGTCCGCCAGCAGCTGGGTCGGGTGGAACTCGTTGGTCA
GCCCGTTCCACACCGGCACGCCCGCATACTGCGCCAGCGTTTCGACCACTTCCTGGCCGT
GACCGCGATACTGAATGCCGTCATACATCCGCCCGAGAACCCGCGCGGTGTCCTTAATTG
ACTCTTTATGCCCAATCTGGCTGCCGCTCGGCCCTAAATAGGTAACGCGCGCGCCCTGGT
CAAATGCGGCAACTTCGAAAGAGCAACGGGTACGAGTCGAGTCTTTTTCGAAGATGAGCG
CGATGTTTTTACCGGTAAGCTTCTGTACTTCCTTGCCATTTTTTTTATCGGCTTTGAGCT
GTGCGGCAAGGGTCAGCAGAGAAGTGAACTGTGCAGGGGTAAAGTCGAGCAGTTTCAGAA
AGTGTTTTTTGTATAAATCGGACATTTTATCCTCGCATGGCGAACGCCACTTATTGAATT
AAAATTCACTTTATATGTGTAATTATTCATTTGCAACCCCATTTCACAATTCTTTCTTAC
AAAGGTGGAGGCAAACCCGTCCGTGTGTGAAAATAATCGTATCTGCCTCCGATTCTCTGC
AGAAGCAGAAAGACATTGGATCGAATTCTACAACCAGGTCGAGTCAGAAATGAGAATGAT
TGGCCTTCTTTATGATTTTAAGGATTATGCTTCTAAAATGGCGGAGAACATGGCGAGGCT
TGCTGCCTTACTTCATTACTTCAGCGGTGATGGAGGCGATATATCTGTTACCGGGTAATG
ACTCCAACTTATTGATAGTGTTTTATGTTCAGATAATGCCCGATGACTTTGTCATGCTGC
TCCACCGATTTTGAGAACGACAGCGACTTCCGTCCCAGCCGTGCCAGGTGCTGCCTCAGA
TTCAGGTTATGCCGCTCAATTCGCTGCGTATATCGCTTGCTGATTACGTGCAGCTTTCCC
TTCAGGCGGGATTCATACAGCGGCCAGCCATCCGTCATCCATATCACCACGTCAAAGGGT
GACAGCAGGCTCATAAGACGCCCCAGCGTCGCCATAGTGCGTTCACCGAATACGTGCGCA
ACAACCGTCTTCCGGAGCCTGTCATACGCGTAAAACAGCCAGCGCTGGCGCGATTTAGCC
CCGACGTATCCCCACTGTTCGTCCATTTCCGCGCAGACGATGACGTCACTGCCCGGCTGT
ATGCGCGAGGTTACCGACTGCGGCCTGAGTTTTTTAAATGGCGGAAAATCGTGTTGAGGC
CAACGCCCATAATGCGGGCGGTTGCCCGGCATCCAACGCCATTCATGGCCATATCAATGA
TTTTCTGGTGCGTACCGGGTTGAGAAGCGGTGTAAGTGAACTGCAGTTGCCATGTTTTAC
GGCAGTGAGAGCAGAGATAGCGCTGATGTCCGGCAGTGCTTTTGCCGTTACGCACCACCC
CGTCAGTAGCTGAACAGGAGGGACAGCTGATAGAAACAGAAGCCACTGGAGCACCTCAAA
AACACCATCATACACTAAATCAGTAAGTTGGCAGCATCACCGAATTTTCAGCCCGGATGT
TTCACGTACCTATGTCGAATATCTGGCCGATAAGGTTGCGGATCGAGAAGAGGATGCAGA
GGAATATCTGGAAGCAATCATGGAGGCTCGTGTTACCGTTGCTGGCATGGGGCTGGTGAT
GGAGGTGCAGGATTACTTCGATGGCGAGGCCGATAGACTGGCGAAGGCGTGGCTGGCCGA
GTACACACCGCAAATCAAGTCGTTGAAAGATGAGCGTAAAGAGGCCTATCGTCAAATCGT
CGAAATGAGTACCGAACCGCAGGATGTGGATCTGGTCAGGCCGGCGAACAAGTTTGAAAT
GACCAGGGTGCGTGAAGGTGAAAAGGAAGCTGACCTTCCAGTCTGGAAACACCATTTGTT
GTGTGACGAAAGCGGGAACTATCCGGCTCTGTTGAACCATTGGGAAACCAAGGTTTTTGA
GATCGAAACCAAACGTGAAGGATTTGCTTTCTGGTATCGTAATCCACAGTACACAGGGCA
GTCGTCACTGGGAATCGCTTATGTTGAAGCTGAACAGTACAAGATTGTTCGTCCCGATTT
CCTGTTCTTTGCCGAACAGGATGGCAAAATGGTTGTGGACCTGGTAGATCCACATAGCCT
ACATCTGGCTGATGCTTTGCCCAAACTGGAAGGACTTGCGCTATATGCCGAACATCATTC
TGATGCTTACAGGCGAATCGAATCTGTCGCCGAAGTAAAGGGTAAATTACGAGTGTTAGA
TTTGAAACGGCAGGATGTGCAGGATGCTGTTGCTACCGCTGAAAATGCAGAAACGTTATT
TAGTAGCGGACTTGCTGATGACTATCAGTAATCTATAGAAAATTGCGTAACGAAACTGCA
TTTTAGTAATTTTTTGAAACAATACAAATAAGGCCTTCTCACTGAGAAGGCCATTACCGA
CTTACAGTTCGATTTGGCTACAGCCGAAGTTACGGTCTCCTTCACCAAACACTTTGCTTT
CAACTTTGGTCAGGTAGTCCAGTCGGGTTAACAGCGCCTGGTAGTTCTGCTGGAAGTCAG
TACTATTGGTGTCTAGCACATACTTACAGTTTTCAGGAAAATGGACCAGACCAGGGTGAT
CGTCTCTCTCCAGTCTCAGGGCGCTGTACCAGGCTCCTGTGATCATCCCTCTAAGGTTAT
CGTCCTGATCGTAATCCCCGAGGTGGTAGTAAGCGTCTTTGTTGAACAACAGGCAAATGT
GATAGTGGCATTTACCTGATTCAGAATACTCTTTCGCCCATATAATAAATAAAGGGCAAC
GGTAAATGCGTTTATCCTCACGCACCTTACGGGTACGGTCAGCCTCCAGCTTAGCTCTGA
GGGATTCACGCATCCGGGATATCACCCCAGGTTCCAGGTTAGGGAAGCAACAGATATTGT
CACCGTTATCAACTATTTTGGGATAGTGGAGATCGACACGTACAGCAATTAACCTAGGAT
ACCGGTTAGTCAAATAACATAATAATTTATTAATCTTACTCTGATATTCGAGGATATGTA
CTCCATGAGTACCTTGATATGTTTTCATAATATATACCTGTATTTGGTCCTACGGTCTAT
AGCAGACCGTACAGGGATGCCATACAGGCAGGGCTATTCCTGGTCACTGTTGTCGGTATA
TACTGGTATCAGATTTTAGTACGGACATACTGATCTGATTACTACTCTTACTGGTGAATA
CAGGTAGTAAGAGTACACAATGCCATTATATAATACCTATCCAACATCTAAATTTGAGAC
GAAGGTAGCCCCAGCCTGTGATGGCTGTTAAAAAGTTACTCTGCAATTAGCTTCTGGAAT
TAACCGATGATTCCGTTATTCCAGTGCCGCTTCACAGTCGATAAACTGATACTCAATTTC
TTTGCAATCTCAGCCTGAGTAAATCCACCTTTCTTAAGTATTGTGATATCACGTCGGTAT
TTGCTTCCCTCCTTTCGTCCTAATTTTTTCTTAACATGTCGATATCGGCTTTTAGTTGAT
TTCAGATTGTGAATGTCAATCGTATCCTGACGAGCAATCAAAAAAGACAAGCAACTTTCA
GCAGAAGGCTCTATCCTTGAAGCTGGATGGTAGCTGTAGATAAACATTTCTTTTTGAAGG
CAAAAAAATAAAATATTCTGTAAGTCCTCCACAGTTCTGCCAAGACAGCTTAGATCTGGA
ATGACAAGCGTGTCCTGCCGGTTCATTTCATGATGAATCAATTGTCTGAGTAAACGTTGC
TCTGAAACAACCTCTTTAATATCTACCTGCTCGATCACAACATGTTCAGGTAGAATATTA
AATTTTTGGCATATCTCAGCAAGTGAGTGATGATCTGTAATGCTTTCTTGCTGTTCGCTA
CTGCATATGGTGTAAAAAAATGAACGCATCTGATGCACTCCGGTGTCATAAATTATTTTT
TGATACCTGAATAATGTCATTTTGCATAAAAAACAACCAAAAATAGAGAGTGATTGCCAG
CGATACTTTAACTGGTAAAGTAGTATTTTACCTCTCATAATTGTTTGTCCTTCTTTGTTA
CCTCTTAGGTTCTGCTCTCTTGTGAGTATGGGTTTATAATGATGTCATCCGGTACATTAA
CACGGTTGGAAACATCTGTTTTGCGGAGCACTGGCAGCATAACCACCATTTCATTGACAT
GGTAAATATCAATCCAACAAACAACCGGATAAGGCATAACAATCCCCTTTCTTCTAAGAA
CTTCATTTATCCCGAATATAATCAATTGGGATGTTGACAAGAGTAGAGCCTGCCCGGCAT
CAAAGTAATAACCCTCAAAGGTTGTTCTATGAATAAGAATAATGTTTGAATATCCTGAGA
CACTTTGATGCTTTACATCAAAATGTCTTTGATTGTAAATGTAAATGGCTTTTTCCATAT
CGTAATTTTCCCTTAGCGAGGATAGCCTTTCACGTATAACTGTTTTTTCATCTTTCCCCA
TGAATTCATCATTAGCGTTCAGTTGAAAGTAATCTGCAATGGGGATTTTTAATGGACTCA
TGATGTTCGTTTTCCAGATTAACGAACAGTACTCTTCCAGAGTTACTTCTGTTTTACCTC
GGCTTCGATTGATGCTTTCTTTTATAGAGAACTTTAACAGGTCATTTTTTATTTCATTTA
TTGACCAGTTATGACGATTGCATTTTTCTAATATAGGGATAGCCAAATCCACAACTTCCG
CTATTACGGAAGAGTGAGATTTATTTGTTAGTCTGGCATAATGATCAATTACTCCTAATG
AAGATTGATTTTTGAACGTGACTGAGTGTTTTTTTATGGGAGTAGTCTGTACTACCTGTG
ACTCATTGTTTTTGCCTTGACAAGGTTTTTTTCCTGGTAGAACGCTGCTCATCTCAAAAT
TAGTAACACTATTAGACATTTTTAAGGAAACCTCTTTGTTATCTCAATATAAAACTACTA
TCTGAAATTTCTCAGTGTTGCCCCATTTTTCTCGGGGCAACATCGCTATAAATCAATAAA
ATTAAATCTGTAATTTATTACAGACTTTCTCGTACAGAAAATGTATCTATAAAATCGAGG
ACATCTTTACGTAACCAGTAATGGCGGCCATTGATTTGTTTTGGGCGAGGTAGCCCCTCA
GGCAATTTGTCCTGACAAAGCCATTTACGAATGGTTTGAGATTTGTAGCTAATGATTTTA
GCTAACTCAGCTGTTGAAATGAGCTGTGATTGAGATGTATCCGGGAGTTTGAATGCGCTC
ATTTTGCCACCTCAGTGATTGAGATATTGGCAAAGAAAGCTTTAAGCATTATTGAATTAG
TAGGGGTAGTAATGAAGGCAGAAGGAAACGTTTCGGGCTCGGGGTCGGGGTCACTACCAT
CACCTGAATCTGATGATAAGGCACTTTTAGCTGATTTAGCCGTACTGTGATGCGATCTGG
ATGCCTGATTTTTACATGACATCAGACGCGCGAGAAAGTTAGTAGCATTTTGCATTCTTT
GTTTAAGATGTAAAATTTTCAGTTTGGCGCATGCGACAGACTTGCGAAGAGCTGAGTATG
TTCCTTTGAGATACTCGACAACCTCTTCCATGGACGCAGGATCGTTAAAGGATTGAGTTG
TTTTACTTGAATTAATACACCAGCGAGCTCTGATAGCTGCCAGAGTGGGTTCTATGGATA
CAGTTGCTGGGGTTGCCATTGGCTTATCTCCTGTGTAGTTGCTGTATCATTGACTAAACT
GTGTATTACGATACATGAAAATCTATCTTGATCAATAGTTGATGATATTTTGTAATATGT
TGATTTTTAATGGAATCAACGCATATCAACGTTGTTTTTTATGGTAATACCTGCTTCATT
TAAGATCCATGTCTCAATTTTCTCGTGCCATTTTCGTAACAGATCTAACGGACGACGGCG
ATAGTGTTTTTCGGCAAGAGCGCTGGGTTTGTGTCCCATAATTTGAGCAACAATACCAGT
GGGAACTTCAACCCACTCGGCCAAAGTACCAAAACTACGACGTAAACCGTGAAGGCTGAT
ATGTGGTAACTCAGCCAGCACTAATGCTCTGTTGTGCGCTGAACGCGGCTCAATAATTTT
GCCACTTTTACTGTTACTTCTGAAAACCCAACCCTCCTTATTTACGTCAGAATTTGGGGA
TTGCGCTAGTACATTTAACAATTCAGAAACATAAGGAGTGAGAGGGATGATACGTTCACC
TTCGATCTTGTCTTTAATTCGCATGCTTGACCATTTGAAATCTACGTCTGACCAGCGAAG
CGACGCAATTTCTTCACGCCGAGCACCAGTGAGCAAAAGTACTTGGAGATAGGCCGATGC
AATAGGATTATTGAGGCTACGCACGGCACTAAACCAGCTTTTTAGTTGTTCCTTTTGCAG
GCAATCATCAGCTTTACTCGCTGACACGGGAACCATTTTTCTTACGTTGTAATCTTGTGC
CAGATCGCCAGGAATGATCCCTTGATATTTTTTCTGATAATTACTCCATTTGATGAAAGC
ACGTAGTAGGCGATAAGCGTGAGCAGTGACGGTAGGTCTATTTTGCCTTTCTGTACTCAG
CCACGCTGCTATGTAATCTGGGGTTAGCTCCGATAACGGCAGGTTGAGCAAACTAGCCAA
TGGTCCAGCCGAAGTCGGGCCTTGGCCTCTTTTTTTACTTTCGCCTCCACGACTGGACAA
GTTAATGTGATCGGCAATGTATCGAGTAGAATATGGGCGTTTAGTTTTTGCACTGATACC
GGTTCTCAATTCTTGAAGATAGTCTTCCCAGGCGACGGAGAAAGTCACTTTTGTTTTACG
TGATTCTGCCTGCAGGGATTCTGCTTCTGCGATTTTTACAGCCTTAGCAATTCGTGGATC
TATCCCTGTATCGATCAATGTTTGTAACCGTCTTGCCTCGGCTCTCGCATCATCAATCTT
CCAGTCGTTAATGTTGCCAATAGTCATGCGAAGGGTTTTCCCCGCATATACGCTTTGGAA
TACAAAGGCTTTTGCTCCGCTAGTTGCTCGGCATGCCAGGGTTGTTACATCTGCATCCCA
AAGAAAAGTTTGTTTTTTCCCTTCCGGTAAGGTGAATCTGCGAAGTCTTTCGAAGGTAAA
TTTTTGTCTTGAAAGCGCCATTTTTCGGCTCCAGTTGAGAATTGCTGTCTTACAATAATG
TAACTGCTGGTGTAAGTAAATGGAGGGAATAAACATCAACTTTTGTTAATTTCAATCAAC
GGGTTTATTGCTATAACTTGGTGTTTTATAATATAAAGTATGTTGTTTTGATTGATTGCT
CAAGTAGTTAAAAATGCATTAACATCGCATTCGTAATGCGAAGGTCGTAGGTTCGACTCC
TATTATCGGCACCATTAAAATCAAAGAGTTACCCCATATTTAAATACACCACGTTTCCTC
CTGTGCCGTATTTGTGCCATTGTAACCTTGGCAATTCATCAAAATACTGTTCTGACATCA
GGCAGTGCAGGTGCAGACATTTAAGCCAATTGCTGCCGCCATTCTTTGACGTAGTCAATC
AGGGCGCGGAGCTTTGGTGCAATATTGCGACGCTGTGGGAAATACAGATAGAAGCCCGGA
AATTGTGGAAGAAAGTCATCAAGCAGCGATACAAGCTTACCGCTTTCAATATATGGCCTG
AAAGTTTCCTGAGTGGCAATTGTTATTCCTCCGCCGGCAAGAGCCAGCCTCAACATCAGA
CGCAGATCATTAGTCGTAATCTGCGGTTCAATCGCAAGGTCGAAAGTTCTCCCGTTTTCT
TCAAATGGCCAGCGATAAGGCGCAACCTCCGGGGACTGACGCCAGCCGATACACTTATGG
GTATTTCCCCCGGAGGCGAGAAAGCACTCTCCACGCCCGGCCGCAAGGATCAGGACGACG
GGGGCAGGCATGAATCCTCCTCCTGATGGAGACGTACAGAGGCGACTTCTGCCAGCACGG
AGAGTGCCAGAGTATGCGCATCCCGGGCTTTGGGGAATATCCCGACGGGTGCCCGGATTT
GCGTTGTTTCCTCCCTGGACCATCCCAGCTCGTGGAGCTTTTGCAGACGTAACGTGTGGG
TTCGATAGCTGCCCAATGCGCCGAGATAAAAGGGTTTTGCTTCTCGCGCGGCCTGCAACA
CTGGCAGCTCCCGGTTGAGATCATGGCACAGCAAAATGACCGCCGTATCGGTATCGATCT
GAGCGCTGGCTGAGGCCGGAAAAAGATCGAAGATATGGCTGTCATAGCCTGTGGCTGCTG
CAAGACTCGCGGTTGCCTGCGCCTCAAGAGAACGTCCGTAAATCATCAGCCTGACGCATG
GCCTGAACCCCACCTCAAAGCCATTGAGATTCCAGCCCGTCCGGGTTTGCGTGGGCAGGC
ACACCAGCGATTGTGCTTGCGGATCGTAGCGCAGCCCCACCGGTTTTCTCTGTTCCAGGC
GGTTCAGCACGGCGAGCAGAGGCTGTGCCGAGCGTAGTTTATGGAGCGTCAGCGTGATCC
CACCGCCGCAGGGCAGAACGATGTCAAACCACGGCGAACCTTCGCCATAGCGAATTTCGC
GATCGCGGCCTGAGCCCATCATCTCCAGCGCTTCAAAAGCGGCAGCGGCCTCCACGCAGC
CGCCAGAGACAAAACCGCAGTAACGACCATCTTCGCGCACCACCATCTGCGCCCCGAGCG
GGCGCGCCGCGCCGCCGCGTATCTCCACCAGCGTCACCAGCACCGCTCCTTTACCGGACA
TTAGCGCCTCTACGGCGAAGCGCAGAATGGTCCGGTGGTCATCGGTGAGAAACGCCTGCT
CTGGCTTATGCCAGTGTTCGTCTTTGTCAAAAAGCGGGTATGACATTGTTCCTCCTTAAA
CCACATCCGGCAGCTTATCGAGCAGCTTATCCAGAGTGATGGGATAATCCCGTACCCGAA
TACCGGTGGCGTTATACACCGCGTTGGCGATAGCCGCGCTCACGCCGCACAGGCCCAGCT
CACCGACACCTTTGGCCTTCATCGGGGAGGATATGGGGTCGGTATCATCCAGGAAAATCA
CCTCCTGTTTTGGGATATCCGCATGAACCGGCACCTCATACCCCGCCATATCGTGATTAA
CGAAGTAGCCCAAACGGTCATCCACCGCCAGCTCCTCCATCAGTGCCGCGCCCATGCCCA
TAGTCATTGCGCCAATGACCTGGCTGCGCGCAGTTTTCGGATTCAGGATGCGTCCTGCAG
CACACACAGCGAGCATACGCCGGACCCGAACTTCTCCCGTCGCGCTATGCACGCCGACCT
CCACAAAATGCCCGGCAAAGGTCGACTGCTGGTACTCTTTGCTCAGTGTTCCGAATTCAA
TGCTCTCTTCCGCTGTCAGTCTGCCGCCTGCGGTGGCTTCATGTAGCGTGGCGCTTCGGG
TACCGTTGGTAATCTTGCCGTCGGCAAACTGCGACTGCTCAGGATCAAACCCGACTGCCG
AGGCAATCATTTCGCGAAGCTTCATACAGGCGGCGTAAACGCCGGAGGTGGAGGTATTCG
CGCCCCATTGTCCACCAGAACCCGCAGAAACCGGGAAACTGGAATCGCCGAGGTGAACCG
CAACCTGCTCCAGCGGTACGCCAAGCATTTCCGCTGCCGTCTGGGCCAGAATGGTGTAGC
TGCCGGTGCCAATGTCGGTCATGTCCGTTTCTACGGTAACGGTGCCGTTTTGTTCGAGGT
GAACCCGAGCACCCGATTTTTCCAGCAGATTATTGCGAAAGCCCGCCGCAACACCGTGGC
CGACTAGCCACTCCCCGTCGCGCACCTGTCCGGGTGTGGCGTTGCGCTGCTTCCAGCCAA
ATTTATCCGCTCCGGTGCGCAAGCACTCGATAAGCTGACGGCGAGAGAAGCAGCGCGTCG
GGTCGGCGGGGTCAACCTGAGTGTCATTCAGGATGCGAAACTCGACGGGATCGATGCCCG
CTTTTTCCGCCAGTTCGTCGATCGCGATTTCGAGCGCCATCAGACCGGGGGCTTCGCCGG
GCGCACGCATGGCGTTCCCTTCCGGCAAATCAAGCGTGGCGAGCCGCAGGCCGGTATGAC
GATTCGCCCCGGCGTAGAGTAATTCGCTTTGCTGTACCGCCGTTTCCGGCGTGCCGCCGG
GCAGGTTTCCAGACCAGCTTTCATGTGAGATAGCGGTGATTTTCCCGCTCTGGTCGGCAC
CGATACGCAAGTGCTGAAGGGTGGCGGGGCGGTGCGTGGTGTTATTGGGAATAGAGGGGC
GGGGGAGCATCACTTTAACCGGACGTTTCACCGCTCGGGCGGCGAGGGCCGCCAGCAGCG
CATCGCTTCTCAGGAACAGCTTGCCGCCAAACCCTCCGCCGATATACGGGGAGATAATAC
GCACATTCTCCACGGGAACTTTCAGCGTTTTTGCCAGATCGGTGCGGCACCAGTCAATCA
TCTGATTTGAGGTCCAGAGGGTAAGCTTATTTCCATCCCAGACGGCCATCGAGGCATGCG
GCTCCATCGCCATATGGCTCTGGTCCGGGGTCGTGTAGGTAGCATCAATCTTCACCGCAG
CGGAGGTGAAAGCCCCGTCAAAGTCACCGACGTTTTTGTCGGGCGTGTCTTCCGGCGGCT
GATTGACGGCCTGTTTTTCGTCCGCCAGGGAGTAAGCTCCTTTATTACGGCGATAGTGTG
CCTGCACCAGCGAGGCCGCCGCTCGCGCCTGTTCGAAGGTCTCGGCCACTACCAGCGCAA
TGGCCTGATGATAGTGCTCAATAGTGGGGCCGCCTAACAGCCTGGCGGTGTTTTTGTCGC
CTTTGCCGAGTGCCCCGGCGTTACTGGCGGTAATGACAGCCAGTACGCCCGGCGCTTTTT
GCGCGGCGTCCGTATCAAGGGCGGTGAGGCGTCCTTTGGCAATGGCGGAACCGACGATAT
AGCCATAGGCGGCGTTGGGGGCTTCTTCATGCCATTCGTAGGCGTAGCGTGCCGTGCCGG
TAGTTTTCAGCGGTCCGTCGATGCGGTCATGGGGACGACCGACAACCTTCAGCTGATCGA
TCGGGTTTTCCCCTGCGGGTTTATCAAATTTCATGCCTGTGCCCTCGCTTCAGCCAGTAC
GGAGGCAAGCGTTCGCTTCGCCAACAGGAGTTTAAAGGTGTTTTCAGCGGTGGGATGGGC
GCTGGCGAACAGCGTGTCATATACGGCCTGCGCCCCCTGGGATAGCTGAGCATCCGCAGC
CTCAATGCGCCAGGGCTTATGTGCTACTCCGCCCAGCGCGACGCGCCCGCTGCCGTCAGG
CTGAATAATCGCCGCGACCGATACCAGGGCAAAGGCGTAGGAGGCGCGATCGCGCACCTT
ACGGTAGATATGTTTTCCGCCGAGCGGTGGAGGTAACGTCACCGCAACGATAAGCTCACC
GGGAAGCAGGGCGGTTTCAATGTGCGGCGTTTTTCCCGGAGGGTGATAAAAATCAGCCAG
TGTGATACTGCGAGTCTTTCCCTCCGGCGTGATGGTTTCCACCACCGCATCCAGCAACCG
CATTGCGACCGCCATATCGCTCGGATGGGTGGCAATGCAGGCTTCGCTTACGCCTACCAC
CGCGTGCTGACGGCTAAAGCCTTCAAGCGCCGCGCAGCCGCTCCCGGGCAGGCGCTTATT
GCAGGGCTGATTGGTGTCGTAAAAATAGGGGCAGCGCGTGCGCTGGAGCAGATTACCTGC
GGTGGTTGCCTGATTACGTAACTGACCAGACGCGCCAGCGAGCAGGGCGCGGGAGAGTAC
CGCGTAATCACGACGCACGCGCTCGTGAGCCGCCAGGTCGGTGTTCCGTACCAGTGCGCC
GATGCGCAGCCCACCCGCGTCGGTCACTTCAATCTTATCGAGCCCGAGGCCGTTCACATC
GATAAGGTGGGTGGGCGTTTCAATTTCCAGCTTCATCAGGTCCAGCAGATTGGTCCCGCC
CGCGATAAATTTTGCGCCGGGTACGCGCTGAGCGCTAAGTGCCGCCTCGGCTGGGGTATT
CACTCGTTCATAGGTAAACGCCTTCATGATTTTATCTCCCCCGCAGCATCTTCAATGGCG
GCAAGGATGTTAGCGTATGCACCACAGCGACAGATGTTGCCGCTCATACGTTCACGGATC
TCATCGGCAGTTGTTTCTGGAGCGGAAACCAAATCGACCGTGACGTGACTGGGAATGCCG
TCCTGAATCTCTTTTAGCACCGCTACTGATGAGCAAATTTGCCCGGAGGTGCAGTAGCCG
CACTGGAAGCCATCATGCTTGATAAAGGCCGCCTGCATGGGGTGAAGATTATCTGGCGAA
CCCAGGCCTTCAATGGTGGTGATCTCGGCCCCCTGATGCATGACTGCAAGCGTCAGGCAG
GCATTAAGCCTGCGACCATTGACCAGCACGGTACAGGCTCCGCACTGTCCGTGATCGCAA
CCTTTCTTGGTACCGATCAAATGCAGATTTTCACGCAAAGTGTCCAGTAGCGTGGTTCGG
GTATCCACCTCAAGCTGCTCGGTTTTGCCGTTCACCTTCAGTGTCAGGGGCATTATCTCT
GGCGCGGGTGTAGCTGCCGGAACGCTTGCCGCCAGCGTAGAATGAGGATAAACCACGGCG
GTCGCCGCTGTTGCGGCGCTCACTTTAATCAGATCGCGACGGGTCAAACTTAAATCGTGC
GGCTCGTGCTTCCCAACCCGATTATCTTCGGGGTATTCGCCTTGGTTGCTCATACCAGGC
CTCCGGTATTCTAAAGGGGAAAATAAGAGTGCGTTGCGAGAGTGCTGATGCTTTTTTAAA
CGTTAAGCATAGTCGGCGACAGCAGGAGGATTATTCTTAAAACGCGAATGCAGCTATGAG
CCCGGCTAATAAATTCATGTTCGCCGGGATGTTGATGATGATGGGAGCTGGTTTATTGCT
TTAGTTGTACGATGCAAAAACCAATAAGGAAACCTGTGATTTTCAGCTCTACATCACCCT
GCAAATCTCTGTCACTTCTAATATAAAAATAGGGAGAAATGATGGAGCTTATATTCATTG
GCGATTAGGAAACTATCTTGTTATACAAAACAATACAGTTCTTTACATTTGCCTTGTTTT
ATGAATACTCCTGAAGAGGTGTATAACATAATGGTACAAGCAGGGTAGATATGAATATAT
TTGAACAAACTCCACCGAACCGCAGACGTTATGGTCTTGCTGCATTCATTGGGCTGATTG
CTGGCGTTGTTTCCGCATTCGTGAAGTGGGGGGCTGAAGTTCCATTGCCGCCACGTAGCC
CGGTGGATATGTTTAATGCAGCGTGTGGCCCGGAATCATTAATCAGGGCTGCAGGCCAAA
TTGATTGCTCGCGTAATTTTCTCAATCCACCGTATATTTTTCTTCGAGACTGGTTGGGGC
TGACAGATCCCAATGCGGCTGTTTATACCTTTGCCGGGCATGTCTTTAACTGGGTTGGTG
TTACGCACATTATCTTTTCGATAGTGTTTGCTGTCGGTTATTGTGTGGTCGCTGAAGTAT
TTCCAAAAATTAAACTCTGGCAGGGCTTACTGGCAGGTGCTTTAGCCCAACTTTTTGTTC
ATATGATTTCATTCCCTCTCATGGGACTGACGCCACCTCTGTTTGATCTCCCGTGGTATG
AGAATGTTTCTGAAATTTTTGGACATTTAGTCTGGTTCTGGTCTATTGAAATTATTCGCA
GAGATTTACGAAACAGAATTACTCATGAGCCAGACCCTGAGATCCCTTTAGGCTCAAACA
GATAATGCATTGAATGATAAAAATGGCGCAAATACAGCGCCATTTTTATAGGTTAAAAAC
ATTGCTTTTTATATTCTGATGCAGATAGTCAGTGAGTATATCGCGCTACTTCAGGATGAT
GTAGATCCGAAGAACGCTACAGAAGAGAGGCATTGTTGCTGGCAAATAGAAGAAGTATCG
GGTTTTGTTACCCCTGAAAAACGAAGCCCCGCTATTATCGCTGGCGGGGCAGTGCAATTA
ATTATTGTATGTTTATAACGGTGTCAGCCCGTATTTAGCCCTTGCACGATTGCAAGCCTC
ATTGACGACTCCGTTCTCACCAGACATGGCGAATTCTCTGCATGTGGACGATCGATTTTT
ATATATCGTGCAGCAGGCATTTTTGCCCGGGGTTCCTGCAAGGGCAATACATCGGGGGTT
TTTCTGATTGGTACCGCTCATGCATCGGTGAAAAGGGGATATTTGTTCAGTGAGCCTGGC
GGGAATAGTACCGCCAGCATCGTCGGCTTCGGCCCAGTAAAAAGAGACGCGGAAAAATGC
ACAACAGGCACCACACGTCATGCATGGATTCAGATTGCTCATAATTCACCAGTACAGCTA
AAAATCGTAAAGAGAACAGCGGTACATCGTATGTAAGAACGTACCGCGGTTGGCTGGGGA
ACTTTCGATAGTGTGAGTATTGAATGATTTCCAGCCGTTACCGATTTTACGTACTAATTC
GTGATTAAACCACTCGTTAGCAGGCTGCCTGATACCTTTCCGTGTCTCCTGAACACTATG
GTGTGCATATGAGAAAGCCCATCGTTACAGGTGATATTGACGATCGCTTCCACATCATTT
AAACGATTTTTGGGGCTCTGAGGTGGAATTCTTCCCTCGACCGATGGATAAGTCTTAGTC
CGCCGAAGGGGGCTTAGCCGGACAGGAATCGCTAATCTTAATGAATTTGTCGTTATAGAC
CAGATAGTGATTCCCCGGCTGACGTAACTCAGGCTGATGAACCACGTCTCCCGGACGTAG
ATACCAGGCATCGCCTTCCTCTTCGGTCGAATCACATCCTGGCTTAATCAGTAGCTTAAA
CCATGTGTTGCCAGTGTTACTTACCGTTCCTGTCACCTTGTCGAAGGACCATTTAAACTG
AACCTGACGTGGTCGTACTACCAGAATGGTATCCATCACCACCACCGGCTCCGTGCTGAC
CACGCCGCCGGTTGGGCTGCGTCTTGTATGGTTACGAGTGGGGACCTCGCGAAATGAGAC
CCGGTAGTAGCGCTCGCGGTTATCCCGTGGACCATGATAGTAAAATTTAAAATACTCGCT
CTCACCAGCCTGCAACGCCAGCTGGCGGGGGGCGAAAAGCAGTTCACCATCCACCGGTCG
GGTGCGCAATTCACTGCTGCCCGGGCTATCAATAGCACTGATGGCAATACGGTATATCCG
TGCGCTTTTGTTGTTATTCACTACACGTTTGCTGACAAAGTCAGTCTCGGACGGCAGCGA
AAATGTCAGATTGCCGACCGAAATCGCCTGTGTCAAAGGTGCCGCCAGCATACAGACCGC
TGTCAGCAGGGCCTTAGTTAATGTTACGCCACGTCGCCTGAACATGAATCTCTCCTGAAG
CGCTGACTTCGCCAAACCAGCCGTTATCATCTACCGTACGCAGCGAAATGGCGTTATCCA
TTGGAATCGAAAATTTGACTGTGGTCTTATCCATCTGCCCCACTTCGCCAGAGATATCAG
TCCACGGTGTGGTCAACCACAGCGCATCGGTCATATCCCGCCAGCTATCATCGCACCCGG
CATCGTAGGTTTTTGTAGCTCCGTTGCGGGTAATAAAGGAAAGTGTCGCCGGGAACGGTA
CTTTCGCCTTACCGTCATCGGAGCTGAAGACACAATAGGAGCGCCCGCCAATCACCTGCG
CGGGTCCGGTCACCTTGATCAGCACTTCGTCGGCAGCTGTTTTACCGCTGGTGGTTACGA
TATAGCCGAAATCGAGTGCCGACTCGCCGCTGCCAACATATCCCTCCCGCGACGGTGTCT
GAGTATATTCATCGGAGATAATACTGATGCTGAAATCACGGGGTTTGATAATCAGCGTGT
TGGAGGTAGAAAATTCATACCAGCCAGACTCCGGTGATGTGGTGTTCTGAAAGCGAAAGT
TGAATAGATCTTTGGTGTTGATATCGCTGATCCCGAGGTTCACCATCTGCTTAAAGAAGT
TGCTCGAGAAGAAAACATAGATCGAGTCTGCGCTCTTCATCTCGTTGAAGGTGTAGTAAT
AGGCGGTATTGCTCACCGGTTTCCATGAACTGCCATTCAGACTGAACTGCATATCGTACG
CCCCGACGGCCGAGGCTAACGACGAGTTGGCGATCGCCGGGAATATATGGATTGAGGTGT
TGCTGAGTCCGTTTGTTTGCAGGGTATAGTTAACCATCTTACAACTTAATCCTGAACGGC
TGCCGATGGTTTGCGTCCGGCAGTCGGCGTTCCCTTCGCCCAGAGTCGGTACTCCGTCGC
TGTTGATAAATACTTCCGCCAGCGAGTGGGTATTTATCAACCGTAGATTTGCTGCTTTCG
TATGGGTGACGTTGCGAACATACCAGTTGCCGGAGGCCTGATCCTTACAGCGTGCGCCGC
TGCTGGCGTCATAGTTCACAGAGGTCTGGCAGGCATTGATGGTCATTGTAAAGCTGCTGC
CGACGGGCATTTGTTGCATATACTGGTAAAACGCGTCTGACAACATGCCGTGCATCCACT
TCGCGCCGCCGCTGGTCACCGTCGCGCCATAAAATCCACTGGCGTCGGTGGTTTGCGGCA
GGATAAGACTGGTGGTCATATTACACCCAGCGTACCAGTTGATGCAGCGCAAGCCAGTTA
AAGGAGATGAAACTGGTGAATTTTCCAGCCACATATCAAACTTCCAGTTGGTATAAAGGC
CGGTGTTGTAACCGTTATCAATGTAGCCGAGGCTTTGCTGATAGATGGTTCCTGAACCAG
TGTATTTTAAACCGGTCCAGCGGTTGGCACCGGTCAGGCGCGGATCCAGCGCCCCGCCAG
GAGTGACGAAAAAGTTGTCGTCTGAGTTGTTTTCGACAAACACAAACTCGCGTGCCGGTG
CATCCGCCCAGGTTGTTTTGCTCACTGCCGCTCTGAGCGCAGTTACTGGCCAGATTAGCG
CGAAAATTATCATCGTTATTAGTAGGTTAACTCTCATTCTCTTCTCCTGTCTGCGTCACC
GCCGCCCACGATGAGAGGCCGCTGCAGACCACATCACCGACCCAGACGGCACCGCGCGCC
TGGTTGAGTTCCAGAGCCACTTCGCAGGTTTTATTGCCACTGTAGCGAAAATCGATAGTG
GGGTATTTCTTATCCACGTCCATGACAAACTCGCCGTTTTCATCGGTTCGGGTTCGGCCG
ATATGGTTGTTAATCCGTGCGTTAGCCAGCAGTGTGCCGTCTTCCGCACGGATACGACCG
GAGACGGTAACCATCTGCTTCACCTCTGGCTCAATGACAGCGACATTGCCTGGATAGAGA
GTCAGACGACTTTTGCGGCCGCTGACGATATCGTAACTGTCGAGTGAGTTTTTGCTGTTC
TGTAACTCCACCTCATATCTTCCATAGGGAGAGAGCGGGAGATAGTTACGCTTGCCGTTA
AGCGGGAAAATCCGCCCGTTGATTTTGGCGCTGATCTGACCGTCGTCCTCCAGCCCGGTG
TTGAATATCACCCCAGCGTTGCCATCAGTCCGCCCGCTGGCAGCAATGTTTTTACCCTGC
CAGCCGACGCTGCCATTGGCGGTCAAGTTGGTATTGACGTAGCCGTCCGCCGCGCTATTG
ACGTTCAGCGTTCCGCTGGCGTAACGAGCGTCGAATTGTGCATACGCCCCGCCGCTGAGG
GTTTTGTCATCACCGGTATCGCCGGAGATGGCACGTGACAGATTGGCACCAACAGTGCGA
ATGGTTCCTTCATCAAACTGTTTGCGTGCTGACAGGTTTGCCATGGTGTAGCCGTTTTGA
TGAGTCATCCCTGCGCTAAACCAGTTGCCCAGTGGTAGCGAGAGATCGAGAGCGATATAT
TTTCCTGTATTGGCGTTGCTGTCGCCGTTGTTATAGCGCTGAATACCGGCCCGCAGGCCA
AGCGAACCAAAGGTACCGCTGTAGACATTTTGATAGTAATCTGCCGTGTAATAATGGCTG
TTGTAACGGCGGTCATCATTGTAGCTGATGCTGAATGTGCCCAGCTTCGACCACAGTGAG
TTCAGGTTGAGTGTGCCGCCGATTGCACGGTTGTCGGCATCGCTACGTCGCAATTGATTG
CCAATGCGGGTTTTTTCCTGATTAACCCACAGCGAACTAAAGCCTCCCGGTAGAGTGGCG
CTGATGCTGCCGATGCTGCTCCATGAGCTGTCACTGGCCAGCATATTTTGCAGGTTAACG
TTGATCGCCCCCCCAAGCGGCAGCGTCAGACGGGTTTCACCCACCGCCTGATTATCGTAT
CCATATCCCGTTGCCGCCCAGCTAAGCGTACTCAATGAGCCGGAGGTCGAGGCACCTGCT
AGCCAACTCTCTTTAGCTGGTCGCGTCTTTTTCCCGTTTTCCGACCAGCGATCCATATGA
AAGCTACCGCCCCATACCTGCCACGCCAGTGGTGCACCGACGCCGCGCCCCCGGCTAAAC
AGCTTATTGACCCGCTGGGTGCGTTTGCTGATCACGCGACCGTTAACGATCACCTCAACT
TCCACATCGTAAATCCCGTACGGTAGACCCCGGGTATCCACTTCATGATTGCCCATAGTG
AAGTTCTGAACGCTTAGTAGCCGCCCATCACGGGTGAGATGTACTTCGCCCGCCGCCGGT
AAAAAGGCGATCACTGGCGTGGCTGACTGGCTGCTGTCGAAGATGGTGGAGCTGGCCTGG
TTTCCCCAGGAAAGGCCGTAAATCTTCCCTGCTGAAATGGCGGTCATCGGCCCTAAGGAC
TGCAAGTTCCAGGTGTCGAGCATTCCACCGGCAAATCGGTGACCGGCAAAATCGCGTTCA
TACATCGCTTTATATAATTCACTGTCCTGTTGACCGCTACCGATCCCGTACAGCGAGCCG
TCGAGCACCACATGATGTTCGCGCAGTGCAGTAACGTTATTCAGCGACAGATAGCTGGAT
GTGTTGCTCCCGCCGTTACGCAACTGGTTGTTATAGACGCCCAAGTTATAGCTCAGATTA
CTGCTGAGGGTGTTAACACTGGACTGCCCGATGTCTTCGCTACGTGAGCGTAGTACGGTG
CCCAGCGCTTCGCGCTTGACCACTAGCTGCAGCAGCAGTTGGCGCAAGCTGAGATCCAGC
TGCGCGTTGTCAGTCAGGGGGATGGTAAGGGCCTCATTGAACGGGGCGTTGGCCAGAGCC
ATCAGCTGCTGTCGAGTTTGTTCGCTGACACTGGCGTTATCTTCACTCTCTTCCAGCTGT
ATTTTCCGGATGCGTAGCTGTCCATCGTCCAGCCAGATAAAAGCGCTGCCGATTCGCTGA
TCGTCCTGGCGACCCTGGCTACCGGCGAGATGAATATAGAGCGGGACGCTCATGCCGTCC
TGAAGCGCCTGACTGAAGGCCTGCGGAATAATCACCCCACCTATTTGCTGCGCACTTATG
TCAGCAGCGCTGGCATCGGGCTGAACGAACAAAAAGACCATGCCGAAGGCAAACTGGGCT
TTCAGTCCTGGGGAGAACCGTCGTAAAGGCATTGTCGTTATCCATCTGCACAGCTATCTA
TTTCACGGGAATGAACTTATCACCCTGCCAAAGTGCAACCCGTCCTTTGTTATCCGCAGT
GTCCACGCGGGTAAAACGACGCGACTTGCCCGGCATCAGGTAGTAATTCTCTTTACACTC
CTTACCGTTGGCGGCTTTCAGGCAAGGTCCGTAGGCGAGGATCCGCAGCGTCGCATTTCC
TGTATTTGTCAGGGAGCCGTTGGCGTACTGAAAGTGGTAGTTCGCCTGACGAGGGGCGAC
GACCAGAATGGTGCCGATGCGGGCGGAAGCAGTGGCCACAGCGCTGCGGTTGGCATTATC
GCGCTGCGCATCACTGAGGGCCTGATCAAACCAGACAATGCGGTAGTAGCGCTCTTTTTC
ATCTGCGGGTCCCTTATAGAAGAAGCGGATCACTTCGCTGGCTTGGGCGGGTAGCAGCAA
GCTGGCGGGAGTGAGTAGCAACTCATCCGGCTTGTCCATTGAGATAACCTGCCCGTCGTC
AAGCGGTGAAGAGAGCCGTTCGAGACGGATATTGATAAGGCGACCACTGTCGGTACTGTT
TTTGATCGTTTTGCTCAGCGTGCTGCTGTCACTGTTCATAAACGATGATATATCGCCGAC
ATCCAGCGCCTGGGCCGGAGATATTCCGGAAAACAGCAGAGCGAGAGGCAGAAGGTGCTT
TTTCATAACAATTCCGTCCAGGAATAAAGCAGGGGGGCTACCCCTGCTGGTACATCAGAG
AGATTAACTGGTCCAGGTCGCGTCGAACTGTACGCTAACGTCGCCGCTCCAGATGCCTTC
CGGTAGAGTGCTGTAATCTGTTACTGCGGTGGTACCATTGGTGGTACCGCTGATGATGGA
GAAGGTGAAACCATCCTGTGCGGTGGTACGATTGCTGGCATTGTAACCGTTAGCCAGCGG
GCTAAGGTTGCCGCCCAGTACGCCGTTGGCGGTATCGATCATCACGGTATCGCCAGTTTT
TTCGACTGCCGCGCCGTTATAATCCACGCCCACATTCAGTGTGGAACCTGAGGTATCCAA
CTGGGTTAATGTGTTGGTGATAAGACGTGAGGTCAGTTTAAAGGCGGTAGCCGTTGAGTC
ACCCTCGATAGCCACGTCAAATAGACCTTTCTGTGAGTTAAAACCTTTAATGCCTTCGGC
ATACTGGAACGCCAGGCTACCGAGTGGCGTCACAACCAGCTTACTGGTGGTGTCTTTTTT
GGCTGTTGCCGACCAGGTCGCTACAGCCTGAGCTGTTACGTCAGCAGCCTGCGCCACACC
CATGCCGGTAAACACCGTTACCAGAGCTATTGCCAGAACCTTTTTTTTCATTGCATTTCT
TCCCGAGTTGAATTGAGGACGTGATGTCCCAGTGAGTCATTTTTTAAAACTAACTTGCCT
GGAGTTTACTGAACCAACTTATATATTTTTGAGTACAGCTTGGCCTCAGCATTACGCCGA
TGGGTATACACTGTCTTCACACTACAATTTTCAATTCTGGCAATCGATTTAGGTTGCATT
CCCTGGGCCGTCATGCGGATAATTTCCATTTCCCGGTCCGTGATTTTATCTTTCTTAATA
TCTTTTCTCAGGAACCTGCCATTAATCACATAGACCAGTTCTTTTCTAATATCACGACTC
AGTCCAGCGTATACCACGCCCCTAATATTGCTATTGTAATACCAATAATTTGCTAAGGCC
TCTGACTTTCTGGCCGCAATCAATACGACCTGTTTCCCCTTTACCGCGGATAACCATTCA
TTATCACGGTTTATAAATTCAGATAAAGAATCCGTACTGAGATTGATAAACACGAAATCT
TTTCTAATTTTCTCCAACGATAGATAAATTAATCTGTCGATATCCACAATCAGTTCAGAT
AGTCCTTTATAGAAGTAGGCGTCATGGGGAGACCAGATGTATTTATCAGAACGGTTTTGA
CATTCCATATGGTTTTTAACCTCATAGTCCCTACTGTAATCACTTTGCCATGTCACTACT
TTCCAAACCTGTAATTTTTACAGGTGCATTCAGTTTCCTTAGTAAACCGGAAGTAAATAA
GATACGTAGTACATATCAATAAAGGTTAAACGAGATTAAGTTTAATTATTTTCGATTGGG
CTTAAATTTATGTTTTTTTTCCCGATGAGTGTCAATATGTGAACGGAAAAGGAATTCAAT
GGTTAAGTCAATATTTAGAAAAACTGAAAATATTGCTTTTTTGATAAGAAGAAAAAGACA
TTTGGTTTCATAAGGTTATTGGCAATATAACGTTCAATTCTTACTTGCATTTTATATTGG
TCAGGAACTTTGCCCTGAAGTGTTAGGAATAGTCTTAATGCGCTGTGTGATGGACTAGTA
AAAAAACAAGTTTTAAGGGTAAGGGATAGAATATAAAACTATGATGAGCTGTCATTGAAG
ATGATTTGCCAATCAGTAAGATATTTTAATGGATTAACATGCCGCACAAAATGGTTACAG
GTGTTCATTCCAATAAGTAATGGAAAATTGAACGGGCGTATGTACGTCATCTGTTCGGTA
AGCCCCCAAGAGCCAGATTAAGTGAAGTTAAACGAAGGCTGCCAGCTGTCACAGGAACGA
TGGCCTTTTTGTCAGGGCACTGCATTCAGTTATCTGTGCGCGTTACTCTAACTGGCACTC
GAACGTCGGCGACGGGGTTACCGGTGGATCAGACTGTTCCTGTGGCGTAAACGTTTTTAT
GTTAGTACCAACAGATTTACCACATTTATCATCTTAACAGTTTGAGTGAAAATGCAGGCT
GCGCCGCAAAGGGAGGAGACTGAGTGGCGTGTTCAGTCTAAAAGAGGGTTGATGCCAGCA
TACAGGGGCGAAGCTGGTCAACAAGTCAACATTAAGATAATGGAATATTCGGAGAGAAAC
GTCAGGCAGTTGGCCTCAAATGAACAGGAAGAATATATCCCCAGGAAAATTAATGTTGGT
GTTATAAACACACCAACATTAATCCGATCTGATTATTAATCAGACAAATATCGTTAATCC
GTCGAATTTTGAATCAACGTTTTTTCTTACGACCCTGAACGGCCTTAAAACGTGGATTAG
ATTTACAAATCACATATAGCCGTCCTTTTCGCTTCACAATCTGACAGTCTGGATGGCGTT
CTTTTGCGGTACGCAGAGAGTTAAGAACTTTCATCACGCCCCCTTTTTCGTGCTAACAAA
ACGACCAAAACGTTGGGTGAATCGTGCAACATTTCCTTCTGATGCCACTGTTCTCAGCTT
CCCTGTATAGAACGGGTGCGATTTAGAAGAGACATCAATTGTCACGTATGGATACGTTAC
GCCATCCAGCTCAATCTCACGGTCTGTTTTGATAGTCGAGCCGATTTTAAAGTACTCATC
AACACTGGTGTCGTGGAACACCACAGTACGATACTCAGGATGGATATTGGGCTTCATCAT
TTTTACCTGTTATGTTATAACATAACCATAAAGATACATGCTCATCCGGATCATTTCAAC
ACTCAATCCCTGTGACTCTTTGTGGATGTGGAATTTTCGCAACGGGGAACTCTGGCATTG
TTAGCAGCCATTGGTGACGCTCCCATAAACGCCTGGATGAGTGATTGATGATGGTTTTGC
TGAGAGTATGGATTTTTCGAGAATGGAGGTTATCTCCACTTTACTGGCCGATAATTTATC
GCAGTATGATTGATTACCTGACAGCGTGTATTCCTCTCCCACGGATATAATAATTACTTA
CAAAAAAGGGAGAGGATGCATATTTTAAATATCACTGAAGTGAACAGTTTATTTCCGTTA
TTAATAGAAATGGAGAAATAAATAGGCGTATTCTACAATTGCGACAAAAACAACGATATT
AATCAGTTTATGACTGATTTGCTGTACTTTATTCTCTTTCATTGGTACTTCCTCGCTTTA
AAAAAGAGTGCACTTCGTAAGTGCCCTTATATAAATAACGAGTTTGGTCAACCAATTTTT
TGACATGTATCACAAATTTGAATAGATGTATTACATCAACTATCTTTTATTGCACCAACG
TCATTGATATATGTCGCCTGAAGTCAGTTCCGGGAATGAGTCTGATCTCAAGACTGGCCC
AGTCCGGGCGTTGATTGGTGCTGAGGAGCATATCGCATCTCATCATAATGTCGTATCTCC
TGGGGTGTTATACAAGATATCGTTGTTGGTGACCTGGGAGAGGAATTGAGTTCTATTAAA
CCGTCAACTATGCCGGATACATACTGGATTACACTGCAGGCACGCCTTATGAGAGAACGT
GCCGCAGTGACGGGTTAATTATCTGAAAGAATTTGTGAGGCTGTATCGGTTACTCATTGA
TTTGATAGTTTTACTCTCGGGAGAATAATAGATATTTAATCCATTAACGGAAACCAGCCA
GTTCCTTTCGATGCCTGAATTTGATCCCATAGTTTATCCGGAATGGTTAATTCATGAACA
AGTTGTGTTATCGTTCATGAGAAGCATAACGTAAAGGGAAAAGCTCGATTAGACGGCAGA
ATTTGTCAGGGGTTATGAACGAAATTCATAAATCTGTTTGAGTGTTGCGATGGGTAGTGC
AAGTTCGATATCTCCGCAATTTACAGTCCGATGAAGGAAAATGAATATCCATAAAAAATA
TATTGGTTTATCCTGGCATATATACCTATTTCGACGTATTTCCAATAGTTTTAATTAAAG
GCAGGTCATTGTTATTCACTCTGAATAGTGAATTATTCACTGTCCGCAGAGTAAGAAATA
TAACTTAGGTATCTATTTAATGACTTGCACAAAAAGCTAAATTTTCCCCCATAAATAAAA
ATATAATCCCGCGCCCAACCACCTGATGAGTGGCTATAGGCACTGGATATATTAGGTGGC
GGTGCACTTTCTTACATAAAGGTATTTCCTTTTCTGCGGAAAAGGAAATCGGGAAATCCC
CGGTTTTTCTGACAAGCAGACGCCATTATTTGTGTCTGCCTATGTTCGTTAATTCGTTCA
TCAGGAAATTATCTCAATGTCACATTATAAAACAGGTCATAAACAACCACGATTTCGTTA
TTCAGTTCTGGCCCGCTGCGTGGCGTGGGCAAATATCTCTGTTCAGGTTCTTTTTCCACT
CGCTGTCACCTTTACCCCAGTAATGGCGGCACGTGCGCAGCATGCGGTTCAGCCACGGTT
GAGCATGGGAAATACTACGGTAACTGCTGATAATAACGTGGAGAAAAATGTCGCGTCGTT
TGCCGCAAATGCCGGGACATTTTTAAGCAGTCAGCCAGATAGCGATGCGACACGTAACTT
TATTACCGGAATGGCCACAGCTAAAGCTAACCAGGAAATACAGGAGTGGCTCGGGAAATA
TGGTACTGCGCGCGTCAAACTGAATGTCGATAAAGATTTCTCGCTGAAGGATTCTTCGCT
GGAAATGCTTTATCCGATTTATGATACGCCGACAAATATGTTGTTCACTCAGGGGGCAAT
ACATCGTACAGACGATCGTACTCAGTCAAATATTGGTTTTGGCTGGCGTCATTTTTCAGG
AAATGACTGGATGGCGGGGGTGAATACTTTTATCGATCATGATTTATCCCGTAGTCATAC
CCGCATTGGTGTTGGTGCGGAATACTGGCGCGATTATCTGAAACTGAGCGCCAATGGTTA
TATTCGGGCTTCTGGCTGGAAAAAATCGCCGGATATTGAGGATTATCAGGAACGCCCGGC
GAATGGCTGGGATATTCGTGCTGAGGGCTATTTACCCGCCTGGCCGCAGCTTGGCGCAAG
CCTGATGTATGAACAGTATTATGGCGATGAAGTCGGGCTGTTTGGTAAAGATAAGCGCCA
GAAAGACCCGCATGCTATTTCTGCCGAGGTGACCTATACGCCAGTGCCTCTTACCCAGCA
ATAGTGGACACGCGGCTAAGTGAGTAAACTCTCAGTCAGAGGTGACTCACATGACAAAAA
CAGTATCAACCAGTAAAAAACCCCGTAAACAGCATTCGCCTGAATTTCGCAGTGAAGCCC
TGAAGCTTGCTGAACGCATCGGTGTTACTGCCGCAGCCCGTGAACTCAGCCTGTATGAAT
CACAACTCTACAACTGGCGCAGTAAACAGCAAAATCAGCAGACGTCTTCTGAACGTGAAC
TGGAGATGTCTACCGAGATTGCACGTCTCAAACGCCAGCTGGCAGAACGGGATGAAGAGC
TGGCTATCCTCCAAAAGGCCGCGACATACTTCGCGAAGCGCCTGAAATGAAGTATGTCTT
TATTGAAAAACATCAGGCTGAGTTCAGCATCAAAGCAATGTGCCGCGTGCTCCGGGTGGC
CCGCAGCGGCTGGTATACGTGGTGTCAGCGGCGGACAAGGATAAGCACGCGTCAGCAGTT
CCGCCAACACTGCGACAGCGTTGTCCTCGCGGCTTTTACCCGGTCAAAACAGCGTTACGG
TGCCCCACGCCTGACGGATGAACTGCGTGCTCAGGGTTACCCCTTTAACGTAAAAACCGT
GGCGGCAAGCCTGCGCCGTCAGGGACTGAGGGCAAAGGCCTCCCGGAAGTTCAGCCCGGT
CAGCTACCGCGCACACGGCCTGCCTGTGTCAGAAAATCTGTTGGAGCAGGATTTTTACGC
CAGTGGCCCGAACCAGAAGTGGGCAGGAGACATCACGTACTTACGTACAGATGAAGGCTG
GCTGTATCTGGCAGTGGTCATTGACCTGTGGTCACGTGCCGTTATTGGCTGGTCAATGTC
GCCACGCATGACGGCGCAACTGGCCTGCGATGCCCTGCAGATGGCGCTGTGGCGGCGTAA
GAGGCCCCGGAACGTTATCGTTCACACGGACCGTGGAGGCCAGTACTGTTCAGCAGATTA
TCAGGCGCAACTGAAGCGGCATAATCTGCGTGGAAGTATGAGCGCAAAAGGTTGCTGCTA
CGATAATGCCTGCGTGGAAAGCTTCTTTCATTCGCTGAAAGTGGAATGTATCCATGGAGA
ACACTTTATCAGCCGGGAAATAATGCGGGCAACGGTGTTTAATTATATCGAATGTGATTA
CAATCGGTGGCGGCGGCACAGTTGGTGTGGCGGCCTCAGTCCGGAACAATTTGAAAACAA
GAACCTCGCTTAGGCCTGTGTCCATATTACGTGGGTAGGATCATAAAGTCCTCGGGTCGT
TGTCCACTCTTTTGGCATGTCAGCATATTCACATACCGTACCAGCAAAAGTTTCAACCGT
GAGCAAATCGACCGATTTTGTTGACGGTTCAAACGTGGAAACGAAATAGATATCCGTCTT
AAAATTCTTCATACATCTGGCTAAATGATGACGTCGTAGTTTGACTTCTTCATCCGGTGA
TTTATTCGACACTTCAATGTCATATTTAAATGAGTTGCCAAAAATAGGTGTCTCAGGAAA
GTTGATTAATCTACACTCCGTCTTTTGCTGTTGACGTATTAAAAAAGAAGGGAAGATATT
TGCGAGATCCCAATAATCACGGTGGCGGTATTCACGGGGAGAGCAGCCGAATAACTTTTT
AAATTCGCGGCTGAATGACTGCTGTGAATCAAAATGCAAAGAGAGTGCAATATCAAGCAT
AGATTTCGCGGTGAGCCGGACAAGAATGGCGGCACGACAAAGCCTTCGTTTGCGAATGTA
TTCTCCCAAAGGCACATGCATGAAATTTCGGAACAGAAGCTGGATGTTGCGTCTGCTGTA
GCCAGATTTCTGTGCGATATCTTCGATTGAAATAGGGTGCTCAAGATTGCACTCAATCCA
CTCCAGGAGCTGCTGTAGAATCTTCTGCCTGATCATCTCATTCTCCGTTAATTCTTTGTC
ATATCGCACATTTTCGTTATACCCTGGGCCCTAAGTGTATCAAAAATAGCAAGGGCGAAG
GCAAAAGCACTGGTAGCGTCTGCTTCGTTGTCCCCGAAAATAGAGAGGTTTCAGTCCTAC
ATTATTAATGAATTTTTTGCATAAGTGATATCAAAATCCACATACTACTTTGAGGTTACG
TTTTAACGTAGACTCATTGTTCATGCCTAATGGAGGGACTGACAGTGGAATTTTCCGTAT
AGTCTGCTTCAGAGTATTGCAGATGCCCATCAAAAATCGATTTCTCACTGACAGATAAAG
AAATGGCACAAATTAGTTCGCTTGATTTGGGTTATGTTGGGGAGTCGGTAAAACATTTTA
ATCCTGAATTTGTTCGTGGTTGTCTTGCTGTAAAAATACATGATTGATATTAATCATGTA
TTTTACCTAAGACGACAAAAACCTTTTAACAGGGAGTGATATTGATCTTCACTCTGTCAT
ATCTCCGGTAATATGGCGTCAGGCTTCATCATCAGAAAGGGGGCCTGACGCCTGAAAAAG
TGAACAACAGACAGTGTTCGGATTATCAATATTCAGTTTTTAACGTTGAACTGGATTCAT
TACTGCGTTGTTTAAGAATTTCCCGCGCCGAATCTGCCATTATCATGACTGCACCTGCCA
GCATCAGAGTATCTTTCAATACCAGGCGACCAGCACCGGATAAATAAGGGAAACCATGAT
GAGCGTCACCCAATGCGGGTACCCATGCCTCCGGGGTGGTGATTAAAAATGAGAGTGTTA
CCAGCGGCGTGGTAAATGCCATCAGTCCTCCCAATAAACCTAACCAGCGATTGACAGGAT
TAGCCAAAACCAGCAGAGCAATAATCACCTCCACGACGCCAAGACCGTTGGAAAAACCAT
AGGTATTATTGGCCGTTTGCCATGCCCTTGCTTCTGGTTTGTATTCGCCTTCGTGAGTCA
GATACTGTTTATAGTCTTCCGGGTGTTCATAAAAGAACGACATTAGTGGACTGTTTGCGA
CGAATGGTGTAATGCTGTCTGCCTCGTAAGGGACAAACTTTAATAACCCAATCCACATAA
AAACAATTGCAATACTCAGACGAATCAATGTCAGGCCAATTTTATCTCCCCGACTTAACA
GGTGCAGGTATTTTTCCATTGTGAACATCCTTATTTATACAATACTGCTGTTGCGGTTGA
ATTATTATCAATTCGCATCGATGTGACTTTCCAGGATGAAGCATTATATTTTCTGGCTAT
ATCAGCAATGGTATCCTCCAGAACTGTCGGTGATGCTGATACTGACGAGACGCTGATATG
TTTCAGAATTATTTTATCATCTGCATTGGTGGAAAATGCCATAACGCCAGATAATAGTGT
TGCAAATAAAACAGATTTTTTAAACATATAAAATACCATCAATGAAGTGATTAAGAAGTT
ATAGAGTAACAGAGAATTAATAAGATTCTTTTCTCTGAGACGCCAGAATATTTGTTCTGG
CGTCTGATTTTGAGTTTATTTGACTAATGAAAATAGATCATTGAGTGATTCGCTCATCGA
CGGATGAGTAAATATCTGATCGCGTAATATGCTATAAGGCAGCCCGGCATCCATCACCAT
TTTCACTATATTGATCATCTCGTGGGAGTCAACACACAGCAGTGATGCCCCTAACATACG
TTGGGTTTTATTATCAACAATCGCTTTTAATACCCCACGAGTATCATTCATCACTCTGGC
ACGCGGAATTGCAGCTACAGGCAATGTCACCACCTGAATATCAGCACCACTCTCTCTGGC
TTGTTCTTCTGTCATACCAACCCTGGACAGGGGCGGTGTCATAAATACGGAATAAGGCAC
ATTTTTCCGATCATCAGTACTACGTTTGCCTTCACCCAGTAACTCATCACGTACAATGCG
GTAATCATCCAGTGATATGTAAGTAAATTGCAGCCCGCCGGTAACATCTCCCATCGCCCA
AATATTGTCTGCGGTGGTATGTAATCGCTTGTCAACGACAATTGCCCCGCGCTCGTTTAC
TGCGATACCGGCATTTTCTGGATGTAACGAAGCGGTAGCCGGTTGACGACCGGAAGCTAT
TAACAGTGCATCCACCGCCAGTTGGGCGTGCTCGCTATGCACTTGCACTTGATTTTCATG
GTGACTGATTCGCTCCACATGGGCATTGAGGATAATATCGACGCCCTGATCGCGTAAAAT
CGTCGCGATATTATCAGCAATATCCCGATCTTCCCGAGGCAAAAACAGCGAAGCTGCTTC
TAAAATGGTTACCTTGCTGCCAAAATTAGCGAACATAGAGGCGAACTCAACGCCAATATA
TCCGCCGCCCAAAATACCTAAATGCCCAGGCAATTCTTTTAGATTAAGTAATCCGGTGCT
GTCATATACTCCTGGCGTGGTGGTAATTCCAGGAATTGGCGGAACCACGGTTTGTGCACC
GGTATTAATAAAAATTTTCTCGCCATGAATTTCCAGATTTCCCTCAGGCCGATGAACACG
CAGGCTATGATTATTGATAAACTCCGCCTGGCCGTCGATCACGTCGATATTGGGCATATC
CGCAAGATTATGAAAATTCTTATTACGTAAAAAATTAACCACTTCATTTTTACGCTGTAT
GGCACGGACAAAATCTGTGTGCTGCTGTGCGTCATGAACCAATGTTTTGGTTGGGATGCA
GCCGATATTAATACAGGTCCCGCCATACATTGCATTTGATTGTTCGATGAGAGCCACTCG
CCAACCTGCTTTTGCCAGCGTGACGGCTAATGTTTTTCCAGCCTTGCCAAAACCAATAAT
CACTGCCTGATATTTATTCATGATGATTTCCTGTCGAAACGCGTTCATTTGACATCATGA
CTATAGACGCAAAAGAGCAAATAACATTTCTTCACAACGCTTGATATTTTGTCTTATCGT
CTGATATTTTCTTTTTCTTAATCAGAATCACAAAACAAAAATCATGATTAACTATTTGAT
GGTATTAGATTAGTTATTTACTAAGATTGTTGGTGTTTGTAATCAAAAACCACTCAGGAG
TCTGATATGGATGCCCTTAGCCGTTTGTTGATGCTTAACGCTCCACAAGGAACGATCGAT
AAGAATTGCGTGTTAGGAAGTGACTGGCAGCTTCCACATGGTGCCGGGGAATTATCGGTT
ATTCGTTGGCATGCGTTAACGCAAGGAGCGGCGAAGCTGGAAATGCCGACGGGGGAGATT
TTTACATTACGCCCGGGAAATGTGGTCCTGCTACCACAAAATTCAGCTCATCGCCTGAGT
CATGTCGATAATGAATCGACCTGTATTGTCTGCGGCACTCTTCGGTTGCAACATTCGGCG
CGTTATTTTTTAACGTCTTTGCCGGAAACGCTGTTTTTAGCACCGGTTAACCACAGCGTG
GAATATAACTGGCTGAGGGAGGCGATCCCGTTTTTACAACAGGAATCCAGATCGGCAATG
CCGGGAGTGGATGCACTGTGTAGCCAGATCTGCGCTACATTCTTTACCCTCGCGGTGCGT
GAGTGGATTGCACAGGTTAATACTGAGAAAAACATTCTCAGTTTGCTTCTGCATCCACGT
CTTGGTGCGGTAATACAGCAAATGCTGGAAATGCCAGGACACGCCTGGACCGTCGAATCG
CTGGCCAGCATCGCTCACATGTCCCGGGCAAGTTTTGCCCAGCTTTTCCGTGATGTTTCC
GGAACCACGCCGCTGGCTGTATTAACAAAGTTGCGTCTACAAATAGCGGCCCAGATGTTT
TCCCGGGAAACGCTCCCTGTTGTGGTGATCGCTGAGTCAGTAGGCTATGCCAGTGAATCA
TCTTTTCACAAGGCGTTTGTCCGCGAGTTTGGTTGTACCCCGGGAGAATATCGGGAAAGG
GTCAGACAGCTTGCACCCTGAATAAAACCGCCAGAAATCAGGGCAAAGATAATCCGCATT
CCGGGAGTTGTGAGCCTTTCAACTATTTCTATTTCCAACGGTGGTTTGGGCTTTATATAT
TTTTTCTGATGGACTCTAGCTCAGTTTTTAAATAAAAATGCAAACTAAATTGCTTCAATT
AAATAAAATCCCGACTATTACTTGATACGTGATTATTGTCGGTGATTTTTTTGTACACCA
TCAGTGTATATCTCAATAACCCCTGAATAAGTAGCTCTGAATAGGTATAAGGGATGTAGC
CATTTTTAAATGGATTTCTTATGCCAAAAATGATCGTCGATTTCCCCATAAAATGTGAGC
GATGCCGAAAGAAATAAAATTAGTTATTGCATTTGACGTTTGGATGAAAGATTATCATTT
GTCATACAAATGAGGGGTGGTATGTTGCTAGCCAATTAAAAAAGAACGCCATATTTATTG
ATGATTGATCCCCCGGTGGGGGGGAAACATCGGGCATAAATGGGCATGAAGTAATGGAGT
ATTAGTTGTGAATGTCAATTTCTTTGTCACCTGTATTGGTGACGCCCTGAAATCAAGAAT
GGCACGAGACTCCGTGCTGCTACTGGAAAAACTCGGCTGTCGCGTAAATTTCCCGGAGAA
ACAGGGATGCTGCGGTCAGCCTGCGATCAATAGCGGTTATATCAAAGAAGCGATTCCAGG
GATGAAAAATCTGATCGCCGCACTGGAGGATAACGACGATCCCATTATTTCACCGGCTGG
CTCTTGCACCTATGCCGTAAAAAGTTACCCGACGTATCTGGCGGATGAACCTGAATGGGC
ATCACGTGCCGCAAAGGTTGCCGCGCGTATGCAGGATCTCACCTCTTTTATTGTTAATAA
ATTAGGGGTAGTCGATGTAGGTGCCAGTTTGCAAGGGAGAGCGGTGTATCACCCATCTTG
TAGCCTGGCCCGTAAGCTGGGAGTGAAGGACGAGCCACTTACGCTGCTGAAAAATGTGCG
TGGACTGGAGCTGTTGACCTTTGCTGAACAGGATACCTGCTGCGGATTTGGCGGCACGTT
CTCGGTCAAAATGGCCGAAATATCCGGCGAGATGGTGAAAGAAAAGGTTGCGCACCTGAT
GGAAGTCCGCCCTGAGTATTTAATTGGTGCTGACGTGAGTTGCCTGCTAAACATCAGTGG
GCGATTACAACGGGAAGGGCAGAAAGTCAAAGTGATGCATATTGCTGAAGTGTTGATGAG
CCGCTGAGGATATAAAGATGTCGATCAAAACCAGTAATACAGATTTTAAGACACGCATCC
GTCAGCAAATTGAAGATCCGATCATGCGCAAAGCGGTGGCAAACGCGCAGCAGCGTATTG
GGGCAAATCGGCAAAAAATGGTCGATGAATTGGGGCACTGGGAGGAGTGGCGCGATCGGG
CCGCCCAGATACGTGATCATGTTCTGAGTAATCTCGACGCTTATCTGTACCAGCTCTCAG
AAAAAGTGACGCAAAACGGCGGTCACGTCTATTTTGCAAGAACCAAAGAAGACGCTACCC
GCTACATTTTACAGGTTGCCCAACGCAAAAATGCCCGGAAGGTGGTGAAATCTAAATCGA
TGGTGACCGAAGAGATTGGTGTCAATCATGTGTTGCAGGATGCTGGCATTCAGGTGATTG
AAACCGATCTGGGTGAATATATTCTCCAGCTGGATCAAGATCCGCCATCTCATGTTGTGG
TCCCGGCAATTCATAAAGATCGCCATCAGATCCGTCGAGTGCTACACGAACGTCTGGGCT
ATGAGGGGCCGGAAACGCCTGAAGCGATGACCTTATTCATCCGGCAAAAAATCCGCGAAG
ATTTCCTCAGTGCTGAAATAGGTATTACCGGCTGTAATTTCGCGGTGGCAGAGACCGGTT
CGGTATGCCTGGTGACCAATGAAGGTAATGCGCGAATGTGTACCACGCTGCCTAAAACGC
ATATTGCAGTGATGGGAATGGAGCGTATTGCCCCCACGTTTGCCGAGGTAGATGTATTGA
TCACCATGCTGGCGCGCAGTGCCGTTGGTGCACGTTTGACGGGATACAACACCTGGCTGA
CAGGACCGCGCGAAGCTGGGCACGTTGATGGTCCTGAAGAGTTTCATCTGGTTATTGTCG
ATAACGGGCGTTCTGAGGTGCTGGCCTCTGAATTTCGGGATGTGCTGCGCTGTATTCGCT
GCGGGGCTTGTATGAATACTTGTCCGGCATATCGCCATATTGGCGGTCATGGATATGGCT
CTATTTATCCAGGGCCAATTGGTGCGGTGATTTCTCCGCTACTTGGCGGCTATAAAGATT
TTAAAGATTTACCCTACGCCTGCTCTTTATGCACAGCTTGTGACAACGTGTGTCCGGTGC
GTATTCCGCTGTCAAAACTGATTTTGCGTCATCGTCGGGTGATGGCTGAAAAAGGGATCA
CCGCAAAAGCAGAGCAACGGGCGATAAAAATGTTCGCTTATGCCAATAGTCATCCAGGAT
TGTGGAAAGTCGGGATGATGGCCGGTGCTCATGCGGCAAGCTGGTTTATCAATGGCGGCA
AAACACCACTCAAATTTGGCGCGATTAGCGACTGGATGGAAGCACGCGATCTTCCTGAAG
CTGACGGAGAGAGTTTCCGTAGTTGGTTTAAGAAACATCAGGCGCAGGAGAAAAAGAATG
GATAATCGAGGCGAATTTTTGAATAACGTTGCTCAGGCACTGGGTCGCCCGCTGCGACTT
GAACCGCAAGCAGAAGATGCGCCGCTTAACAACTATGCTAACGAGCGGCTTACCCAACTT
AACCAACAGCAGCGCTGTGACGCGTTTATTCAGTTTGCCAGCGATGTTATGTTGACGCGC
TGTGAGCTGACCAGCGAGGCGAAGGCGGCAGAAGCTGCAATACGTCTGTGTAAAGAGCTG
GGAGATCAGTCGGTCGTGATTAGCGGTGACACGAGGCTGGAGGAATTGGGGATTAGCGAA
CGTTTGCAGCAGGAATGCAATGCCGTTGTTTGGGATCCGGCGAAAGGTGCCGAGAATATC
TCGCAGGCAGAGCAGGCTAAAGTGGGTGTTGTGTATGCTGAATATGGTTTAACCGAATCG
GGAGGCGTGGTTCTTTTTTCCGCCGCCGAGCGCGGGCGTTCATTGAGCCTGCTCCCGGAA
TATTCTCTTTTTATCCTGCGTAAAAGCACTATCCTGCCGCGTGTAGCGCAACTCGCAGAA
AAATTGCATCAGAAAGCGCAGGCCGGTGAACGAATGCCTTCCTGCATTAACATCATTAGC
GGCCCCAGTTCAACGGCGGATATTGAGCTTATCAAAGTCGTCGGAGTTCATGGCCCGGTG
AAAGCGGTGTATCTGATTATTGAGGATTGTTGAGAGAGATATGAAGTCTGGACATAAACC
TGAAGAAGGCATACGAGGTTGAAAATAGCGTTTAGGACAACCTGACTTAACCCCGTTCCG
TCATGGTTATGCTGCTCTTCTGTAAATATCCTGGTATTACCAATGCCAGGATATTTACAG
TGAAAAAGACAGGCATCCATTCCTGAAAACGGGTTCCCTTCCCGGTCATTGTCACTTCAG
CTTTATACAGGCACTCTCTATCAGAATGTTGTTTATTACTGCCCAGAGTTTTGTTGGTAT
TCATCTACCATTTTTTTGACAAGGCAAAACATTACAGAAATTACAATGCTTAGAAAAAAT
CCCAGAGCCAGGCAAATGGCAGCAGGGTATTTATTTTTTATTTCTGGTGAGCTTATAGTT
ACACAGCCATCACCGTTCGGATACAATGACCAGTTCCTGGTCAGGTATATCATTTTTGTA
TAAAGCTCACTGTTAATTGCTGAAGGCGTTTGTATCTCATCGAGAACTTGCCTGCCATTA
TGATATTCTGACGCATACCATTTGATAATAGAGGCCTGCACGCGAGATATTTCCTCTTCA
GCAGTTGGTAAAGCTCTCTTATCTCCTGACCATTCCAGCCTTATTTCTCTGTTCTTGACA
TCTGGGCTGGTGTGAAAAAATGTAGTAATTCGCTGAATAACATCTTCAGTCATTGTAGTC
TGACAGGCAAAATTATTATTGCTATCACAGCTAACAAGTATACCTGGCGTTGTCTGGTTT
ATTTTTAGGCTGTAAATCACTTTTATATTGTCTTTATTGATATACAGAAACAACAGCACC
ATAGCCATACATATAGCCATAATAAAAAGGATAACACGAATCTTTTTCTTCAGATAAAAT
AAAATCTCAATCAGATCGATATCCTGTTTGATTTGTTCACGCATAATATATCCAGAGAAT
AAAATCTGTCGCAGATAAGGTTGTATTAATAGTCTGTATCAGGAATGTTCGGGTTAAATA
TCAGCAAAAAGCCCGCATCATGAATACTGGATATGAAGCATGAGAGTTACCTCAGTGTTT
ATATAAGGATTCGGTCCCCCTCTCTGGAACGGTAACTCTCAATCTGATCGGTTCCTGCGT
TAGTTCACATCACGACTCATTTTTTCGCTCTCACCGGCATCCCATTTGCCACAAAATATC
CCGCCGTGCTCCTCGGCAGCGCTTCCTGTCCACGAATCATATCCGCTATTTTCTCGCCAA
TCATAATTGTCGTGGCGTTCAAATTCCCGGTGATAATCTGCGGCATAATCGACGCATCCA
CCACACGCAGGCCTTCTAACCCGTGTACGCGGCCTTCGCCGTCAACCACGGACATCTCGT
CGTAACCCATTTTGCAGGTACCGCACGGATGGAAGGCGGTTTCGGCGTGGTTACGCACGA
ACTCATCGAGCTGTTCATCCGTCTGGCATTCGACACCGGGGCTGATTTCGCGGCCACGAT
ACTGATCCAGCGCGGGTTGATGCATGATCTCGCGGGTGATGCGAATTGCGTCGCGGAACT
CCTGCCAGTCCTGCTCGTGCGACATGTAGTTAAACAGAATCGCCGGATGCTGGTGCGGGT
CGCGGGATTTAATCCGCACATGCCCACGGCTTGGCGAGCGCATTGAGCCGACGTGGCACT
GGAAACCGTGCTCTTTCACTGCATTCGAGCCGTTATAGTTAATCGCTACTGGCAGGAAAT
GGTACTGAATATTCGGCCACGCAAATTCCTCACGGCTGCGAATAAATCCACCTGCTTCAA
AGTGGTTGCTGGCACCAACGCCAGTGCCGCCAAACAGCCACTCCGCACCGATTTTCGGCT
GGTTCCACCACTGCAGGGCAGGGTAGAGGGAAACCGGTTCTTTGCACTCATATTGCAGAT
ACATCTCCAGATGATCCTGAAGATTTTCGCCGACGCCGGGTAATTCATGCACCAGCGGAA
TATCAAACTCCGCCAGCAGTTCAGCGTTGCCGACGCCGGAGCGTTGCAGGATCTGCGGTG
AGGCAATCGCGCCTGCACATAACAGCACTTCTTTGTTGGCCGTTGCGCGGGTTGGGATGG
TGCTGTCGCCTTCCAGCCATTCGACGCCCACCGCGCGTTTGCCGTCAAAAATGATGTGAT
CGGTCATAGCGTGAGTACGAATGGTCAGGTTAGGACGCGATTTGGCCTGATCGAGATAGC
CACGCGCGGTGCTGGCGCGACGGCCCTGCGGCGTGACGGTGCGATCCATCGGACCAAAAC
CTTCCTGCTGATAACCGTTGAGATCGTCCGTGCGCGGGTAGCCCGCCTGCACGCCCGCTT
CAATCATCGCTTCAAACAGCGGATTGACGCCGGGTTTGGAGGTAGTGACGCTCACCGGGC
CATCACCGCCGTGATAGTCGTTTTCACCCATATCGCGAGTCTCGGCCTTGCGGTAGTAGG
GCAGGCAGTCGAGGTAGCTCCAGTTCTCCAGACCGGGTTCTTGCGCCCAGTTATCGAGAT
CCAGCGCATTGCCACGGATGTAGCACATGCCGTTGATCAGCGACGATCCACCCAGACCTT
TACCGCGTCCGCACTCCATGCGGCGGTTATTCATAAACGGTTCAGGTTCCGTTTCATAGG
CCCAGTTGTAGCGTTTACCCTGTAGCGGGAATGCCAGGGCAGCGGGCATCTGGGTGCGGA
AGTCAAAGCGATAGTCCGGGCCGCCCGCTTCAAGCAGCAGCACGGAGGTATTCGGATCTT
CAGTCAGACGGGTAGCGAGAACGTTGCCGGCTGAGCCGGCACCAATAATGATGTAGTCAA
ATTGCAAATAAACCTCCTGGTTAGAATATGGACTGGAATTTAGCCATCTCAACCTGGATG
GACTTCACCTGGGTGTAACTCTGGAGCGTCATCACGCCGTTCTCGCGACCAATGCCGGAG
TGTTTGTAGCCGCCAACGGGCATCTCTGCCGGGGATTCGCCCCAGGTGTTGATCCAGCAA
ATACCCGCTTCCAGCTGATGAATGACGCGATGCGCGCGGTTCAGGTCCGCTGTCACGATG
CCCGCCGCCAGGCCGTAGTCGGTATCGTTAGCGCGGCGAATGACTTCGTCTTCCGACTCG
TAGGTCAGAATGGACATCACTGGCCCGAAGATCTCTTCACGCACGATGGTCATATCGTCG
CTGCAATCGGTGAACACTGTCGGTGCAACCCATGCGCCGTTATCGAAGCCATCGCCTTTC
AGTACATCGCCGCCGCACAGTACGCGCGCGCCTTCCTCTTTGCCTTTGGCGATATAGCGC
AGCACGTTATCGCGATGCGGGAAGCTGACCAGCGGGCCGAAGTTAGTTTGCGGATCGAAA
ACGTCGCCCGCGCGAATGCGCTCAACGCGCGCCAGAATTTTCTGCTCAAATGCGGCTTTG
CATTTCGCCGGAACGAAGACGCGGGTGCCATTGGTACACACCTGACCGGAGCTGAAGAAG
TTTGCCATCATGGCGATATCGGCGGCGAGATCGAGATCCGCATCATCGAAAACGATCAGC
GGTGATTTACCGCCCAGTTCCATGGTCACTTCTTTCAGGGAAGAGGCCGCCGAGTTAGCC
ATCACTTTTTTGCCGCTGGCGACACCGCCGGTAAATGACACTTTGGCAATGCCCGGATGC
TCGGTCAGATATTGCCCGGTCTCCGCGCCCACGCCCGGCAACACGTTAAATACGCCGTCC
GGCAGGCCCGCTTCGCTGTAAATTTCAGCCAGCTTTAACGCGGTAAGCGGGGTAACTTCG
CTCGGTTTGAAAATCATTGCGTTGCCTGCCGCCAGCGCCGGGGCGGATTTCCACAGGGCA
ATCTGGATCGGGTAGTTCCATGCGCCAATCCCTGCCACTACGCCCAGCGGTTCGCGGCGG
GTATACACAAAGGACGTTTCACGCAACGGGATCTGGCTGCCTTCCAGCGCCGGGATCAGC
CCGGCGTAGTACTCCAGCACGTCCGCACCGGTAACGATATCGACGGTTGAGGTTTCCGAA
TATGCTTTTCCGGTGTCGAGGGTTTCCAGTTTTGCGAGTTCGTCATTGCGTTCACGCAGA
ATATCAACGGCCCGACGCAGAATACGCGAGCGCTCCATGGCGGTCATCGACGCCCAGATT
TTTTGCCCCTGCTGGGCGCTTTTCACGGCGCGATCGACATCCTCGCGCCCGGCGGCCTGC
ACGGTCGCCAGCACGTTACCGTTGGCCGGGTTAATGGTCTCGAAGGTGCGACCGCTGGTG
GCGGAGGTATAACCACCATGTATATAAAGCTGCTGTTCTGCCATTCGGGACATCACGTCT
CCTCGGTTAATCGGTGGGTAGATGCTGAGTGATAAAGTGGCGGGTCAGGGAATTAGCGCG
GGTTTTATCCAGCGGTTTGCCGCTCAGAGCCGCGCGCAGCCATAATCCATCAATCAGCGC
GGCCAGGCCGTAGCCCGCTTCCTGTGCCTGTTCGCGCGGCAATTCGCGACGAAACTCGCT
CACCAGATTCGACAGCAAGCGGCGGCTGCTGACCTGCTGTAAACGATAGAGCATCGGCTG
ATGCATACTGCTGGCCCAGAACGCCAGCCAGGCTTTCATCGCCGCACTGCTCACCTGCGT
TTCATCGAAGTTTCCGCCAACAATCGCCTGTAATCGCTGCTCTGCACTGCCCTGCGGAAG
TGCATGTAATCGATTCAAAACCGCGTCACGCAGCTGACTGGTGATATCGCGCATGGTTGC
TTCCAGCAGACCATTTTTGTCCCTGAAATAGTGGCTGATGATCCCCGTAGAAACGCCTGC
ACGGCGGGCGATCTGCGCGATCGTTGCATCGTGCATGCCCACTTCATTTATTGCTTCCAG
TGTGGCGTCGATCAGTTGTCTGCGCCGGATCGACTGCATCCCCAATTTGGGCATTTTCGC
CACTCCATTCATCAGCGGTGTTTATCTATTAAAGCGGTTATTGATTGGACGTTCAATATA
AAATGTGTCTTAATTGTTACGAATTTGATTTTAAATAGTAACAATAACAGTGGGGATACT
GGATGACAGACCTTTCACACAGCAGGGAAAAGGACAAAATCAATCCGGTGGTGTTTTACA
CCTCCGCCGGACTGATTTTGTTGTTTTCCCTGACAACGATCCTGTTTCGCGACTTCTCGG
CCCTGTGGATTGGCCGCACGCTGGACTGGGTTTCTAAAACCTTCGGTTGGTACTATCTGC
TGGCGGCAACGCTCTATATTGTCTTTGTGGTCTGTATCGCTTGTTCGCGTTTTGGTTCGG
TGAAGCTCGGGCCAGAACAATCCAAACCGGAATTCAGCCTGCTGAGTTGGGCGGCGATGC
TGTTTGCTGCCGGGATCGGTATCGACCTGATGTTCTTCTCCGTAGCCGAACCGGTAACGC
AGTATATGCAGCCGCCGGAAGGCGCGGGACAGACGATTGAGGCCGCGCGTCAGGCGATGG
TCTGGACGCTGTTTCACTACGGCTTAACCGGCTGGTCGATGTATGCGCTGATGGGCATGG
CGCTCGGATACTTTAGCTATCGTTATAATTTGCCGCTCACCATCCGCTCGGCGCTGTACC
CGATCTTCGGTAAACGGATTAACGGGCCGATAGGTCACTCAGTGGATATTGCAGCGGTGA
TCGGCACTATCTTCGGTATTGCCACTACGCTCGGTATCGGTGTGGTGCAGCTTAACTATG
GCTTGAGCGTACTGTTTGATATTCCCGATTCGATGGCGGCGAAAGCGGCACTGATCGCCT
TGTCGGTGATAATCGCCACGATCTCTGTCACCTCCGGTGTCGATAAGGGCATTCGCGTGT
TATCGGAGCTTAATGTCGCGCTGGCGCTGGGATTGATCCTGTTCGTATTGTTTATGGGCG
ACACTTCGTTCCTGCTTAATGCACTGGTGCTGAATGTTGGCGACTATGTGAATCGCTTTA
TGGGCATGACGCTCAACAGTTTTGCCTTCGACCGTCCGGTTGAGTGGATGAATAACTGGA
CGCTCTTCTTCTGGGCATGGTGGGTGGCATGGTCGCCGTTTGTCGGCTTGTTCCTGGCGC
GTATCTCGCGTGGGCGTACCATTCGCCAGTTCGTGCTGGGCACGTTGATTATTCCGTTTA
CCTTCACGCTGTTATGGCTCTCGGTGTTCGGCAATAGCGCGCTGTATGAAATCATCCACG
GCGGCGCGGCATTTGCCGAGGAAGCGATGGTCCATCCGGAGCGCGGCTTCTACAGCCTGC
TGGCGCAGTATCCGGCGTTTACCTTTAGCGCCTCCGTCGCCACCATTACTGGCCTGCTGT
TTTATGTGACCTCGGCGGACTCCGGGGCGCTGGTGCTGGGGAATTTCACCTCGCAGCTTA
AAGATATCAACAGCGACGCCCCCGGCTGGCTGCGCGTCTTCTGGTCGGTGGCGATTGGCC
TGCTGACGCTCGGCATGCTGATGACTAACGGGATATCCGCGCTGCAAAACACCACGGTGA
TTATGGGGCTGCCGTTCAGCTTTGTGATCTTCTTCGTGATGGCGGGGTTGTATAAATCTC
TGAAGGTAGAAGATTACCGCCGTGAAAGTGCCAACCGCGATACCGCACCGCGACCGCTGG
GGCTTCAGGATCGCCTGAGCTGGAAAAAACGTCTCTCGCGCCTGATGAATTATCCGGGCA
CGCGTTACACTAAACAGATGATGGAGACGGTCTGTTACCCGGCAATGGAAGAAGTGGCGC
AGGAGTTGCGGTTGCGCGGCGCGTACGTGGAGCTAAAAAGCCTGCCACCGGAAGAGGGAC
AGCAGTTGGGTCATCTGGATTTGTTGGTGCATATGGGCGAAGAGCAAAACTTTGTCTATC
AGATTTGGCCGCAGCAATATTCGGTGCCGGGCTTTACCTACCGCGCACGCAGCGGTAAAT
CGACCTACTACCGGCTGGAAACCTTCCTGTTAGAAGGCAGCCAGGGCAACGACCTGATGG
ACTACAGCAAAGAGCAGGTGATCACCGATATTCTTGACCAGTACGAGCGGCACCTTAACT
TTATTCATCTCCATCGTGAAGCGCCGGGCCATAGCGTGATGTTCCCGGACGCGTGATTGT
TATTGCATAAAACCGCGCCATGTCTGCATATGGCGCTGTTTCTCCTACCTCTTGATACGT
TATATCTATACGGTTAAGCCCTTAGTATCTATTGATGATTACCAGACAACAGATAATAAA
AAAGAAAAGAACTATTGCAGCCCAAAACCTACATTTGGGCTGTTGCGAATGTTCAATAAG
TTTAGTCTTATTTAATGTAAATATTGCTGATCATTTGAAATGACGCATTATTCATGAGAA
ATGTGTATCGTAAATCAACTGAAATTAACGCAACCATTTGTTATTTAAGGTTTAATTATC
TGTGTGTGATATTTTATTGAATGTTTTAAATATTGTTTTTATTGGCATTGCTATAATATT
GGTTATCATTTGCTGAATGGATTCAGTCTTAATGAGTGGGTTTTTAAGGGACAGGCATAG
AGTAATGATACGTATGCATAACCAACATCTTTACTCATTATGTCATTGAATGTTGACGCT
ATGTGTTTATGAGGGAGAGGTATTTTCAGTTGATCTGGATTGTTAAATTCATATAATGCG
CCTTTGCTCATGAATGGATGCCAGTATGTAGTGGGAAATTATAAATATTGAAATAGTCCA
ACTACTTCTTTATTACCAAAAATGAGTATCTGAATTTTAATATTGCATTCTTGCGTGATT
ATCTCCTGAGTTTGACTTGTGATTACCTTTTTAAGGTATTTAGCGTAACTGTTTTTGAGC
GAGCATCAGAGGTAAAGATAATCTTCTTGATAGTGATGTGGGATGTTATACGTATGGCAT
CGCTGATGTTTATGGTTACCCCTTATGTGTGCTCAGGAATCGACAGGTAATCACTCATAC
TGAACAGCGATAAAAGATAAAGGTGTGTTCATGAATTCATGTGATTTTCGTGTTTTTCTG
CAAGAGTTCGGTACAACGGTTCATTTGTCATTGCCTGGTAGCGTATCCGAGAAAGAACGA
CTGCTACTCAAGCTGCTGATGCAGGGAATGTCTGTAACAGAAATATCACAGTACAGAAAT
CGCAGTGCAAAGACAATTTCACATCAAAAGAAACAGCTCTTTGAGAAACTGGGGATTCAG
AGCGATATTACTTTCTGGCGCGATATTTTCTTTCAGTACAATCCGGAGATCATATCCGCC
ACGGGGAGTAATAGTCACAGATATATTAATGATAATCACTATCACCATATCGTCACGCCT
GAAGCCATCAGTCTGGCGTTGGAAAACCACGAATTCAAACCGTGGATCCAACCGGTTTTC
TGCGCGCAGACTGGCGTACTGACGGGCTGTGAGGTGCTTGTCCGCTGGGAACATCCACAA
ACGGGAATTATCCCACCGGATCAGTTTATTCCTCTGGCGGAGTCATCCGGTCTTATTGTC
ATAATGACCCGCCAACTGATGAAACAGACTGCGGATATTCTGATGCCGGTAAAACATTTG
CTGCCGGACAATTTCCATATTGGCATCAACGTCTCGGCGGGTTGTTTTTTGGCAGCGGGA
TTTGAAAAAGAGTGTCTGAACCTGGTTAATAAATTAGGTAACGATAAAATCAAGCTGGTT
CTCGAGCTAACGGAACGTAACCCTATTCCGGTAACGCCAGAAGCCAGAGCGATATTTGAC
AGCCTTCATCAGCACAACATTACCTTTGCGCTGGATGACTTTGGTACGGGTTATGCGACC
TATCGTTACTTGCAGGCGTTCCCGGTCGATTTTATTAAGATCGATAAGTCATTTGTGCAA
ATGGCGAGTGTCGACGAAATCTCCGGTCATATTGTGGACAATATTGTCGAACTAGCGCGT
AAGCCTGGTCTGAGTATCGTGGCGGAAGGGGTAGAAACCCAGGAGCAGGCGGATTTAATG
ATCGGTAAAGGCGTTCACTTTTTGCAGGGCTATTTGTACTCTCCGCCAGTACCGGGTAAT
AAATTTATCTCTGAATGGGTAATGAAAGCAGGTGGTTGATGTAAACCGCTATTCACAGCG
CATCGGGAGGTTGGCAGCGATTAATTCTCCCGATGCAGTAAATCCTGATAGATCCCCGTT
AATATGCCATTTGGCGCAAATTGTTTTTTAATCCACTGCGTCACCTGACCCGTAGCAGAA
TGCTGAGTCGCCAGTAACATGCGCGAATCCTGGCGCGGATTATGGATTTGTCGGGTAACC
AGCAGGGATTGCGTCATCGCCTCACGGACCATGTAATCCGGCAAAAAACCAATTCCTTCA
CCTAAAATCTGGCACTGACATTTGGTGTTGAAATCTGGCACCAGAATTGACTCCTGCCCG
TGCAGCAACCAGCCCACTTTTTTATTAATCGTATGCGCGGTGTCCTCCACCATAATATTA
GGGTAGAGACGCAGTTGGCTTTCGGCGATGGGTTCCGGCACAAAGGCTAACGGGTGATCC
GGGGCGATAGCAAAAGCCCAGCGAATCGCGCCAATTTCAGTGTAATCAATACCGCCGCCG
TCCAGTAGTGTATCGGGTGCGCCGATGGCGATATTGGCCTGATTATTAATAATCGCATCC
CAGACGCCGTTATACACTTCGGTGGTGACGGTAATCTGGCAGGTAGGAAACTGCTTTTTC
AGCACCTGTAACAAGCGTGCGGTGTGTTTGGGCGTATAAAGCAGCTGATTAATACAAATG
CGCACACGCGCTTCTATGCCCTGCGAAATAGTATCGATTCTGCGTTTGATGGCATAAAAA
TCATTCAGCAGGTCGGTAGCTTTGCGGAAAAAATAACGCCCGGACTCCGTTAACTCAATG
CTGCGGGTACTGCGAGTGAACAGCACCACATCCAGCCCCGTCTCCATACGCTTAATGGTG
TAGCTAATGGCGGAAGTGGTTAAACCCAACTCTTCTGCGGCTTTACTGAAGCTGCCAAAA
CGCGCAGCGGTAGTAAATGCCAACAGATTCTCTTCGGTAAAAATTGAGTTCATTAAACCA
TTCTCGCCATTATCTACTATGAATTTCTCCAGCTATGACTGTAGAGGTATCGGTTAAAGA
TAGATAATCATTTTTGAATAACTTTTAATACCCGTCGCGTTTAGTCGTCGCTTCGCTTAA
TTTTTGTCCACCATATTCTGAAATTACCCCCACGCAGTTACCCGCCAGAAAACCCAGTAA
CGTCACCGTCCAGTTCATCCCGCTGGCAAAAAACAGCGTCATGCCGAGAAAGCCACCGGG
AATAAAGGACAGTAACCAGAAACGCCCTTGCCAGACCACTACCGCCGAGAAGGGTACGGT
AGTAATTACGCTCGCCCAGAACGCGGACAGTCCACTTACAGAGGCCAGCCAACCAGCAGT
CAGCGCGGCGAAAAACGCCCACACCATCCCGGAATAATTAACCGCCAGACTTCTGATAAA
CCCCGATTTACCGCCGCCTGCGGCATAAAAACTGCAAAAGGCGACGAAGCCAATGGTTCC
TAATAATTCCCATCCTTGAGAGAGCCCGACATGTGAAGACACTAACTGCCAAAGCCCTGC
ACAAATACCGACGGTGACACCCGTTGCCGTGAGTCCGTTCATCTTGTTCCCCTCTGGTTA
GACATGGACGAAAGCTACTCTTACATGTGCAGACTATAGAGAAATAAAACCTGATTGAGT
GAAAGGGTATCGGGTCAAAGAAACAAATATTGCACTACCGCACACTGCGAAAAGATTGTT
GAATATTATTCAACAAAAAGGCGAGATACGGCGAATTAAATTTAAGCGGGTTCTTTTATC
AGATTATCGTTGCTATTCTCAATTCATCGAAAACAGCCACAAAAACCAGGGGAATGTGAA
TGAGTATAAAAAATCTACCTGCCGACTATTTATTGGCTGCACAACAGGGTGATATCGATA
AAGTAAAAACCTGCCTTGCGCTGGGTGTCGATATTAATACCTGCGATCGTCAGGGGAAAA
CGGCAATTACGCTGGCAAGTTTATATCAGCAATATGCTTGCGTTCAGGCATTAATTGATG
CCGGAGCGGATATTAATAAGCAAGATCATACCTGTTTAAATCCTTTTTTAATTAGCTGTC
TGAACGATGATTTAACGCTACTACGAATTATTTTACCGGCTAAACCCGATCTTAATTGCG
TAACCCGTTTTGGCGGTGTCGGCCTGACGCCTGCCTGTGAAAAAGGCCATTTAAGTATTG
TAAAAGAGCTTTTGGCGCATACGGAGATTAACGTTAACCAGACCAACCATGTAGGCTGGA
CGCCGCTACTGGAAGCGATTGTGCTTAATGATGGTGGTATTAAACAGCAGGCGATTGTGC
AGTTATTGCTGGAACACGGTGCCAGCCCGCATCTGACCGATAAATATGGCAAAACGCCAC
TGGAACTGGCGCGGGAACGGGGCTTTGAAGAGATTGCGCAGTTACTGATTGCCGCAGGTG
CATAAACCGGGAGGCTTGCTATCAACACACCAGAAAGACGGTGTGTGTGGGCGCTAACTG
CGGATGCGGATTTTCTGGCGCAGCGGGGGCAAGGACAGGTTGAACAGGTCTTTGCCAGAG
CGGTAAATATCGCACTCCCGGCTCGCCAGCAGTTGCTGACGCTGCTTTGTGAAGAGTACG
ACAATGCGCCAAACAGTTGTCGGTTGGCACTCACTCACTTTGATGATCTGTTCCGGCATG
GTGATAAGGTTCAGTTTGACGATCAAGGTATTACGGTTGGTCAACATCTTCATATAGAGA
TGAGTCGTTGTCGGCGTTGGCTGTCCCCAACCTTGCAAATGACCGCTGTGAATTTTCACC
TTATCGCCTGGCTACAGTGGCACGACATTATTCATCAGCACCTGGGGGAAAATGAAACCC
TGTTTAATTATCGCGGCGATAATCCGTTTTATCAGGCGTTAAATAAAGAATTACATATTA
AACGACGGGCAGTTATTCAGGCCGTAAACGATAAACAAAATATCGCCTCAGCGGTCGCCA
GTATGATGGGGTTAGGGATTGGCCTTACGCCATCAGCCGACGATTATTTAACAGGTCTGG
CGCTTATTTTATTTATTCCCGGGCATCCGGCGGAAAAATACAAAGAGGAATTTTATCTCG
GTCTGCAACGCGGCAAAAATAATACCACATTATTAAGTGCCATAACGCTGGAAGCCGCAT
TACAACAACGCTGCCGGGAAAATATTCATCGTTTTATTCACAACATTATTTATGACATCC
CTGGGAACGCAACTCAGGCAATAGAAAAAATTAAACATATTGGCTCCAGTTCCGGCTGCG
ACATGCTGTATGGCATGGCCGATGGTTGTGCGCTGAGCCAAACCTACGGAGGGAATTATG
TCAGTTAAAATAGTCATTAAACCGAATACCTATTTTGATTCTGTCTCGCTGATGTCTATC
TCCACGCGTGCAAATAAACTCGACGGCGTCGAGCAGGCATTTGTGGCGATGGCGACCGAA
ATGAATAAAGGCGTGCTGAAGAATTTAGGACTGCTGACGCCGGAGCTGGAGCAGGCGAAA
AACGGCGACCTGATGATTGTCATCAATGGTAAATCGGGTGCGGACAACGAGCAGTTACTG
GTGGAGATTGAAGAACTGTTCAACACCAAAGCGCAAAGCGGCTCGCACGAGGCGCGTTAC
GCCACTATTGGCAGCGCCAAAAAGCATATCCCGGAAAGTAACCTGGCGGTGATTTCGGTC
AACGGTCTGTTTGCCGCTCGCGAAGCGCGTCAGGCGCTGCAAAACGATCTCAACGTGATG
CTGTTTTCCGATAACGTCTCAGTTGAAGATGAACTGGCGCTCAAGCAACTGGCCCACGAA
AAAGGGCTGCTGATGATGGGGCCAGACTGTGGCACGGCGATTATCAACGGCGCGGCGCTC
TGTTTTGGTAACGCCGTGCGTCGCGGCAACATCGGTATTGTTGGCGCATCCGGCACCGGC
AGTCAGGAGTTGAGCGTCCGCATTCATGAATTTGGCGGCGGCGTTTCGCAACTGATTGGC
ACCGGCGGGCGCGACCTGAGCGAGAAAATCGGCGGCCTGATGATGCTCGACGCCATCGGG
ATGCTGGAAAACGATCCGCAAACTGAAATCATTGCGCTTATCTCCAAACCGCCTGCGCCT
GCGGTGGCCCGCAAAGTGCTGGAACGTGCGCGCGCCTGCCGCAAGCCGGTGGTCGTCTGC
TTCCTCGATCGTGGCGAAACGCCAGTGGATGAGCAGGGGCTACAGTTTGCCCGCGGCACC
AAAGAGGCAGCGCTAAAAGCGGTGATGCTCTCCGGCGTGAAACAGGAAAATCTCGACCTG
CATACGCTTAACCAGCCGTTGATTGCGGATGTGCGTGCGCGTCTGCAACCGCAGCAGAAA
TACATTCGTGGCCTGTTCTGCGGCGGCACGCTGTGCGACGAAACCATGTTCGCGGTGATG
GAAAAACATGGCGATGTCTACAGCAACATTCAGCCCGATCCGGAATTCCGCCTGAAAGAT
ATCAACCGCAGCATCAAACACACCTTCCTCGACTTTGGCGATGACGACTTCACCAATGGC
AAGCCGCACCCGATGATTGACCCCACCAACCGCATCAGTCGCTTGATCGAAGAGGCGCGC
GATCCAGAAGTGGCGGTGATCGTGATGGATTTTGTGCTCGGATTTGGATCGCATGAAGAT
CCGGTCGGCTCCACCATCGAGACGATCAAAGAAGCGAAAGCGATCGCCGCTGCCGAAGGA
CGCGAGTTGATCATTCTCGCCTATGTGCTGGGTACCGATCTTGATACGCCATCGTTAGAA
CAACAAAGCCAGATGCTGCTTGATGCCGGAGTGATTCTGGCGAGCAGCAGCACCAATACC
GGATTGCTGGCGCGTGAATTTATCTGCAAAGGGGAGGAAGCCTGATGAGCCAGTCACTGT
TTAGCCAACCATTGAACGTTATTAACGTCGGCATCGCCATGTTTAGCGATGACCTGAAAA
AGCAGCATGTAGAAGTGACTCAACTCGACTGGACGCCGCCGGGGCAGGGCAATATGCAGG
TGGTGCAGGCGCTGGATAACATTGCCGATTCGCCGCTGGCGGACAAAATCGCCGCCGCTA
ACCAGCAGGCGCTGGAGCGTATTATCCAGTCGCATCCGGTGCTGATTGGTTTTGATCAGG
CGATTAACGTGGTGCCGGGCATGACGGCGAAAACCATTCTTCACGCCGGGCCGCCGATCA
CCTGGGAAAAAATGTGCGGCGCGATGAAAGGCGCGGTCACCGGAGCGCTGGTGTTCGAAG
GACTGGCGAAAGATCTCGACGAGGCGGCTGAACTGGCGGCTTCCGGGGAGATCACCTTCT
CGCCGTGTCACGAGCACGACTGCGTGGGATCGATGGCGGGTGTTACCTCGGCCTCGATGT
TTATGCACATCGTAAAAAACAAAACCTACGGCAACATCGCTTATACCAACATGAGCGAGC
AGATGGCGAAGATTTTGCGTATGGGCGCTAACGACCAGAGCGTGATTGACCGCCTGAACT
GGATGCGTGATGTGCAGGGACCAATACTGCGCGACGCGATGAAAATTATCGGCGAAATCG
ATCTGCGCTTAATGCTGGCGCAGGCGCTGCATATGGGCGATGAGTGCCATAACCGCAATA
ACGCCGGGACGACACTGCTGATTCAGGCGCTGACGCCGGGGATTATTCAGGCGGGTTATT
CCGTCGAGCAACAGCGCGAAGTGTTTGAGTTTGTCGCCAGCAGCGACTACTTCTCCGGCC
CGACGTGGATGGCGATGTGTAAAGCGGCGATGGATGCGGCGCATGGCATCGAATACAGCA
CCGTGGTCACCACCATGGCGCGTAACGGCGTCGAGTTCGGCCTGCGGGTCAGCGGCCTGC
CGGGGCAATGGTTTACCGGCCCGGCGCAGCAGGTGATCGGCCCGATGTTTGCCGGTTATA
AGCCGGAAGATTCGGGGCTGGATATCGGCGACAGCGCCATCACCGAAACCTACGGTATTG
GCGGATTTGCTATGGCGACCGCGCCCGCTATCGTCGCGCTGGTGGGCGGCACGGTGGAAG
AAGCTATTGATTTCTCCCGTCAGATGCGCGAAATCACCCTCGGTGAAAACCCCAACGTCA
CCATTCCGCTGCTCGGTTTTATGGGCGTGCCGTCGGCAATCGACATCACCCGCGTGGGTA
GCAGCGGCATTCTGCCGGTGATCAACACCGCCATCGCCCATAAAGATGCGGGCGTCGGCA
TGATTGGCGCGGGCATTGTGCATCCACCTTTTGCCTGCTTCGAGAAAGCCATTCTTGGCT
GGTGCGAACGTTACGGCGTCTGACCTACATGTTCATGCCGGATGCGGCGTGAACGCCTTA
TCCGGCCTACGAATGGCGCAAGAATCTGTAGGCCTGATAAGCGTAGCGCATCAGGCATTT
GTCACCATTGCCGGATGCGGCGTGAACGCCTTATCCGGCCTACGAATGGCGCAAGAATCT
GTAGGCCTGATAAGCGTAGCGCATCAGGCATTTGCCACCACTGCCGGATGCGGCGTGGAC
GCCTTATCCGGCCTACGAGTGGCGCGAGAATCTGTAGGCCTGATAAGCGTAGCGCATCAG
GCATTTGTCACCATTGCCGGATGCGGCGTGAACGCCTTATCCGGCCTACGAGTGGCGCGA
GAATTGTAGGCCTGATAAGCGTAGCGCATCAGGCAGTCTGGCGTTGGTCATAACCCCATC
ACCCTCTGTAGCGGACATAACAACATGAAAGAGCTTGTGGTCGTTGCCATTGGTGGCAAC
AGCATTATCAAAGATAACGCCAGCCAGTCGATTGAGCATCAGGCGGAGGCGGTGAAAGCC
GTCGCCGATACGGTGCTGGAAATGCTGGCTTCCGATTACGACATTGTGCTGACCCACGGC
AACGGGCCGCAGGTCGGGCTGGATTTACGCCGTGCGGAGATTGCCCACAAGCGCGAAGGG
CTGCCCTTAACGCCGCTGGCGAACTGTGTGGCAGATACGCAGGGCGGCATCGGCTATCTG
ATCCAACAGGCGCTGAATAACCGGCTGGCGCGTCACGGCGAGAAGAAAGCCGTCACCGTG
GTGACTCAGGTGGAAGTGGATAAAAACGATCCAGGTTTTGCCCATCCCACCAAGCCCATC
GGCGCATTCTTTAGTGACAGCCAGCGTGACGAATTACAAAAGGCAAACCCTGACTGGTGT
TTTGTTGAAGATGCCGGGCGGGGCTATCGCCGCGTGGTCGCCTCGCCGGAACCGAAACGT
ATTGTCGAAGCACCTGCCATTAAAGCGCTGATCCAACAAGGTTTTGTCGTAATTGGCGCG
GGCGGCGGTGGAATTCCGGTAGTGCGTACTGACGCGGGAGATTACCAAAGCGTGGACGCG
GTTATCGACAAAGATCTCTCTACCGCGCTGCTGGCCCGTGAAATTCACGCCGACATTCTT
GTGATCACCACTGGCGTCGAAAAAGTGTGTATTCACTTTGGCAAACCGCAGCAGCAGGCG
CTCGATCGGGTGGATATTGCCACCATGACCCGCTATATGCAGGAAGGGCATTTCCCGCCC
GGCAGCATGTTGCCAAAAATCATCGCCAGCCTGACATTTTTAGAACAAGGCGGCAAAGAA
GTGATTATCACCACGCCGGAATGCCTGCCTGCGGCGCTGCGCGGCGAAACGGGCACTCAT
ATTATTAAAACGTAAGGACGTAAGATGAAAGAAAGCAATAGCCGCCGTGAATTTCTGAGC
CAGAGCGGTAAGATGGTCACCGCCGCCGCGCTGTTTGGTACCTCTGTGCCGCTCGCCCAT
GCGGCGGTAGCTGGCACCCTAAACTGCGAAGCGAACAACACCATGAAAATCACTGACCCG
CATTACTATCTCGATAACGTGCTGCTGGAAACCGGTTTTGACTACGAAAATGGCGTGGCG
GTGCAGACCCGCACGGCGCGCCAGACCGTGGAGATTCAGGACGGCAAAATTGTCGCCCTG
CGCGAGAACAAGCTGCATCCGGACGCCACGCTGCCGCACTATGACGCTGGCGGTAAGCTG
ATGCTGCCCACCACCCGCGACATGCATATTCATCTCGACAAAACCTTTTACGGCGGGCCG
TGGCGCTCGCTCAATCGTCCGGCAGGCACCACCATCCAGGACATGATCAAACTCGAGCAG
AAAATGCTGCCGGAACTGCAACCGTACACTCAGGAGCGGGCAGAAAAACTGATTGATTTA
TTGCAGTCGAAAGGCACCACCATTGCCCGCAGCCACTGCAATATCGAACCGGTTTCCGGC
CTGAAAAATCTGCAAAATTTGCAGGCGGTGCTGGCGCGACGTCAGGCGGGCTTTGAGTGT
GAAATCGTCGCCTTCCCGCAGCACGGTTTGCTGCTGTCGAAATCTGAACCTTTAATGCGT
GAAGCGATGCAGGCGGGGGCGCATTACGTCGGCGGCCTGGACCCGACCAGTGTTGATGGC
GCGATGGAAAAATCCCTCGACACCATGTTCCAGATTGCGCTGGACTACGACAAAGGCGTC
GATATTCACCTGCACGAAACCACTCCGGCAGGCGTGGCAGCCATCAATTATATGGTTGAA
ACGGTAGAGAAAACGCCACAGCTGAAGGGCAAGCTGACCATCAGTCACGCCTTTGCGCTG
GCAACGCTCAACGAGCAACAGGTAGATGAACTGGCGAACCGGATGGTGGTGCAACAAATT
TCTATCGCCTCGACGGTGCCGATTGGCACGCTGCATATGCCGCTCAAACAGTTGCACGAC
AAAGGCGTAAAAGTGATGACTGGCACTGACAGCGTTATCGACCACTGGTCGCCTTATGGT
CTGGGCGACATGCTGGAAAAAGCCAATCTGTACGCGCAGCTCTATATTCGTCCTAACGAA
CAGAACCTCTCCCGCTCGCTGTTTTTAGCCACTGGCGATGTATTGCCGCTGAATGAAAAA
GGCGAGCGTGTATGGCCAAAAGCGCAGGATGACGCCAGCTTTGTGCTGGTGGACGCCTCC
TGTTCCGCCGAGGCGGTGGCGCGTATCTCGCCGAGAACCGCAACGTTCCATAAAGGGCAA
CTGGTGTGGGGGAGTGTGGCAGGTTGATGCGCATTTGAAACGCCTGCAACGGTGAATAGT
AAGAGATTTAAGCCCCAGGGAGTGGGGCAATCTGAATATGAGTGTGTCGGCAGAAATGGA
CATTATCTTTGAGGAATATGCCCTTATTGACGTTGTGTAGATAACTATTTGTCTACGTGA
AAAGATCATCAGTTTTGCCGATTTTAGTCTTTTACAGATAGCAAATATCACACTTACAGG
CGCTCGCCTTATGGGGAACGTTGCTGCTCTGTTTCATTCAGGCTCGCGGCATGTTGGGGC
TGGATCGGGTGGTTTAAATATTGGCTATATTCAATGGACGCGTTTTGCCGCGATGACATA
TCAGGCGTTGCCAAATACACATAGCTAATCAGGAGTAAACACAATGAAGATCAAAGCTGT
TGGTGCATATTCCGCTAAACAACCACTTGAACCGATGGATATCACCCGGCGTGAACCGGG
ACCGAATGATGTCAAAATCGAAATCGCTTACTGTGGCGTTTGCCATTCCGATCTCCACCA
GGTCCGTTCCGAGTGGGCGGGGACGGTTTACCCCTGCGTGCCGGGTCATGAAATTGTGGG
GCGTGTGGTAGCCGTTGGTGATCAGGTAGAAAAATATGCGCCGGGCGATCTGGTCGGTGT
CGGCTGCATTGTCGACAGTTGTAAACATTGCGAAGAGTGTGAAGACGGGTTGGAAAACTA
CTGTGATCACATGACCGGCACCTATAACTCGCCGACGCCGGACGAACCGGGCCATACTCT
GGGCGGCTACTCACAACAGATCGTCGTTCATGAGCGATATGTTCTGCGTATTCGTCACCC
GCAAGAGCAGCTGGCGGCGGTGGCTCCTTTGTTGTGTGCAGGGATCACCACGTATTCGCC
GCTACGTCACTGGCAGGCCGGGCCGGGTAAAAAAGTGGGCGTGGTCGGCATCGGCGGTCT
GGGACATATGGGGATTAAGCTGGCCCACGCGATGGGGGCACATGTGGTGGCATTTACCAC
TTCTGAGGCAAAACGCGAAGCGGCAAAAGCCCTGGGGGCCGATGAAGTTGTTAACTCACG
CAATGCCGATGAGATGGCGGCTCATCTGAAGAGTTTCGATTTCATTTTGAATACAGTAGC
TGCGCCACATAATCTCGACGATTTTACCACCTTGCTGAAGCGTGATGGCACCATGACGCT
GGTTGGTGCGCCTGCGACACCGCATAAATCGCCGGAAGTTTTCAACCTGATCATGAAACG
CCGTGCGATAGCCGGTTCTATGATTGGCGGCATTCCAGAAACTCAGGAGATGCTCGATTT
TTGCGCCGAACATGGCATCGTGGCTGATATAGAGATGATTCGGGCCGATCAAATTAATGA
AGCCTATGAGCGAATGCTGCGCGGTGATGTGAAATATCGTTTTGTTATCGATAATCGCAC
ACTAACAGACTGAAAAAATTAATAAATACCCTGTGGTTTAACATATTAACTTCGCTCTCC
ACTTAACTTTTTAGTTAAGGAGAGCGAAATAATATCAAAGTAGCAGTAAAACCTATAACG
TAAATTTAAATTGTTAAATTAACGCCCTCCAGTACACAATACTTCACACGTTAGTTATGA
GCGATTTCTGATAGTGCCTGGTTTAATCAGAGCTTTATTATCTGCGACGTTTATTTTTAT
TTAAGAGAGATCGCGATGATATCATTAAAAGCTCCGCACAATAATTTGATGCCATATACG
CAACAAAGCATACTTAATACGGTTAAAAACAATCAGTTACCAGAGGATATCAAAAGCTCC
CTGGTTTCCTGTGTCGATATATTCAAGGTTTTGATTAAACAATATTATGATTATCCTTAT
GATTGTCGTGATGATTTAGTCGATGACGACAAACTCATTCATCTCATGGCTGCCGTACGA
GACTGTGAGTGGTCAGACGATAACGCACTCACCATAAATGTGCAGTTTAATGATTTCCCT
GGATTTTATGACTGGATGGATTACCCTGATCACCCGGTTAAGTTTGTTTTTCACATACTT
GAAAATCAAAAAGGGACAGTTTGGGTATATGACCAGGATGATGCGTTTCTTGATATTAAA
GCAAACGTGCAGGCTGGACGCTTTACCGGGCTTAAGAAATTAGTGCAGTTTATCGATTCA
GTGCGAACAGATTGCAAATGTATTCTTCTTGAATACCATATGCCTTTGCTGAGAATTTTC
CCTAAAGGGAAAGAGTGTATGCATGTGGAAAAATGGCTTCGCGAAATGTCGTCTATTCCG
GAGACAGACGCGCCCATTAAGCAGGCGCTTGCGCATGGATTATTATTACACTTAAAAAAT
ATCTACCCTGTTTTTCCTGAATCACTGGTGATGTTATTGCTCTCTGTTCTGGACGTAAAA
ACATACAGAGATGATGCGCGATTAAATGAATGGATATCTAATAGAGTGCAGGAATTAGGT
GACAGATATTATCCTGTAAATAAGCACGTTAAAATCCGCTACACTCTTTAGTTCAGAAAG
GGTTCCACCTGCAAGTTGTTATTCCACCTGAGAGTGAATCGCAATGCAGGTAATCATTTC
ATCTGTATATCTGTATGCCAACTGGCATTCCATCTCTTTTTTCGCCGATATTTTGTTGTG
ATCGGCGACACTTCGCTTAAAAAAGCACCAGTAGTGGTTTCGCAGCCATGCGGTGTATAA
AAAATGATCTCATGCAGATGTTTTGTGAATGTGTTGGTTGACATTCATATGAAAAAAATC
ATAATTCCATCATGTTTGTGTGGGGTCTTTTCTGTATCTTACGCATCGCACTCAAGCCTG
ACAGAAAATATGCTGTAAGGCTCATATCAAAAACCGCCATTAGCTCATCAGGAAGAGCAG
ACGACAACCAGGATTGTTGTATGGTACGGGGTTCGAGGCCTCGATGGCGGTCCAACTTTT
CAAAACTCTTCTGAATCAGATCCCCTTATTATCATCCCTGCAAAGTGGAACATTGCCATT
GTTTGGCTATTCAGGATGGGGCAGACCAATGAAAAAAGCCCACACAGGGGAGAGTGGGCT
GAAATGGGAAGCTAAAGACTCAAGTAAACTTATCGGAAATAAGGACCACGCATTACGGGG
GCTATCATCGCCGATGGCCGTGATTCGGCAAATCAGGTTGATTACGTAGAGAGTAAATTA
TCTGCTCACCGCTGCGTCACCCCTTCGTAAATCAGGCGTAGCGCGAATACACCAATAATT
GCACCAATAACCCGACTGGCAACGCGTTGCATACGCCCATAAGCACGACGCACAGCGGGC
AAAGAAAACGCCTGACTAAGAAAAACTCGCCAGATAATTGATGCGAGCACAATCCCCGCC
CAGGCCATTAAACGTGCCCATGTTGGTGTTTCGGCATTTAATGTTACTGAGAAAATACTG
ATAAAAAATAAAACGGTTTGCGGGTTAGAGAGATCGGTAATTAATCCGCGGCGAAAAAAG
ACATACCAGGGGGCGCTAATCGGTTGTTGTAGTGTGCTCATTTGCGGTGTTGACTGGCGG
CGCATGCTGCACCACGCAAACCATAAGAGATAAGCGCCGCCGACGATTCTGATAAGCGAA
AAAATCTCCTCACACTGCGTAATTAGCGTTGCAAGACCAAACAAACCCAACCCGGAATAA
AATGCATCGCCCAGCGCCACGCCCAGCCCGGTCAGCACCCCTGCGCGTCGACCGGAAGCC
AGGCTGGTTTGTACTACCACAAAGAGATTGGCTCCCGGATTAAAAAAAGTAATCACGAAC
AGTCCTACGGTCAGGTAAACGGCATGCAAAGGATCCATAGTGATTTCATCCATAAATAAG
TGAACTAACTGCATCATATTTCTACCAAAAATAATCGGGTGCGAGAGAGATCACAAAGTG
TCTTATTTCCGGTTACTGGCGTTTATGCCCTGACTGAACTAATTATTAATCAACCCAATA
ATGTGGGTGGGTGATAGTGTGATAACAACTCTGGAGCCGTAATATGAAAATAATCTCTAA
AATGTTAGTCGGTGCGTTAGCGTTAGCCGTTACCAATGTCTATGCCGCTGAATTGATGAC
CAAAGCGGAATTTGAAAAAGTTGAATCGCAGTATGAAAAAATAGGTGATATTTCAACCAG
CAATGAAATGTCGACTGCAGATGCAAAAGAAGATTTGATCAAAAAAGCGGATGAAAAAGG
GGCTGATGTGTTGGTACTGACCTCCGGTCAAACTGACAATAAGATCCACGGCACGGCAAA
TATTTATAAGAAGAAGTAATTCTGAATCCTATGTAAACATCTCCGATGCGTAAGTTTATC
GGTGATCATCTATTGAAATTTATGCCGGATAAAGCGTTCGCGCTGCATTCGGCAGTTCAG
CTTTTCAGCCGCCGCCAGAACGTCGTCCGGCTGATGCCTAAATAATTCGCCGCTGCTGTT
TTATCGCCATTAAATTTCTCCAGTGCCTGTTGTGGTGTCAGTAAGCGTGGAGCGGGAGTT
TTCGCCGACTCGCGCGCCAGTTCCGGCAGTAGCAGTTGCATAAACTGCGGCGTTAAATCC
GGCGTCGGTTCCACACTTAAAAACAGCGCCAGTCGTTCCATCATATTGCGCAGTTCACGA
ATATTGCCTGGCCAGTCGTAGTGCAGCAGCACAGTTTCACTTGCCTGTAACCCCTGGCGT
AATGCAGCAGAAAATGGGGCGGAGAGCGCCGCCAGAGACACTTTCAAAAAGCTTTCCGCC
AGCGGAAGAATATCCGCCACCCGCTCGCGCAGTGGTGGCAATTGCAGACGCAAAATACTC
AGCCGATAAAACAGATCACGGCGAAAACGTCCTTGCTGCATATCTTCTTCCAGATTGCAG
TGAGTGGCGCTAATGACCCGTACATCTACCGGAACAGGCTGATGCCCGCCGACGCGGGTG
ACCTCTTTTTCTTCCAGCACCCGCAGCAGCCGGGTCTGCAAAGGTAGCGGCATTTCGCCA
ATCTCATCCAGAAACAGCGTACCGCCGTGGGCAATTTCGAACAGCCCGGCGCGACCTCCG
CGTCGCGAGCCGGTAAACGCCCCTTCCTCATAGCCAAACAGTTCTGCTTCCAGCAGCGAT
TCGGCAATCGCCCCGCAGTTGACGGCAACAAACGGATGCGACTTTTTGCCCTGTCGCGCA
TCGTGGCGGGCAAAATATTCCCGATGAATCGCCTGGGCCGCCAGCTCTTTGCCCGTCCCC
GTTTCCCCCTCAATCAACACCGCCGCACTGGAGCGGGCATACAGCAAAATAGTCTGCCGT
ACTTGTTCCATCTGTGGTGATTGACCGAGCATATCGCCCAGCACGTAACGAGTACGCAGG
GCGTTGCGGGTGGCATCGTGAGTGTTATGGCGTAACGACATGCGCGTCATATCCAGCGCA
TCGCTGAACGCCTGGCGCACGGTGGCGGCGGAATAGATAAAAATTCCGGTCATTCCGGCT
TCTTCTGCCAAATCGGTAATCAGCCCTGCGCCGACCACCGCTTCGGTGCCGTTAGCTTTT
AGCTCGTTAATCTGCCCGCGTGCGTCTTCCTCGGTAATGTAGCTACGTTGGTCGAGGCGC
AAATTAAAGGTTTTTTGAAACGCCACCAGCGCTGGAATGGTTTCCTGATAGGTGACAACG
CCGATAGAAGAGGTGAGTTTTCCGGCTTTTGCCAGTGCCTGTAACACATCGTAGCCGCTC
GGTTTAATCAAAATAACTGGCACTGACAGGCGGCTTTTCAGGTACGCGCCGTTAGAGCCA
GCCGCGATGATGGCGTCACAGCGTTCGTTTGCCAGTTTCTTGCGGATGTAGGTCACTGCT
TTTTCAAAGCCAAGCTGAATAGGGGTAATGTTCGCCAGGTGATCAAACTCGAGGCTGATA
TCGCGAAACAGCTCGAACAGGCGCGTTACAGATACCGTCCAGATAACCGGTTTGTCGTCA
TTAAGCCGTGGTGGATGTGCCATAGCGCACCGCAAAGTTAAGAAACCGAATATTGGGTTT
AGTCTTGTTTCATAATTGTTGCAATGAAACGCGGTGAAACATTGCCTGAAACGTTAACTG
AAACGCATATTTGCGGATTAGTTCATGACTTTATCTCTAACAAATTGAAATTAAACATTT
AATTTTATTAAGGCAATTGTGGCACACCCCTTGCTTTGTCTTTATCAACGCAAATAACAA
GTTGATAACAAAGGATGGGCTATGTCTCTACACTCTCCAGGTAAAGCGTTTCGCGCTGCA
CTGACTAAAGAAAATCCATTGCAGATTGTTGGCACCATCAACGCTAATCATGCGCTGTTG
GCGCAGCGTGCCGGATATCAGGCAATTTATCTTTCTGGCGGTGGCGTGGCGGCAGGTTCG
CTGGGGCTGCCCGATCTCGGTATTTCTACCCTTGATGATGTGCTGACCGACATTCGCCGT
ATCACCGACGTTTGTTCGCTGCCGCTGCTGGTGGATGCGGATATCGGTTTTGGTTCTTCG
GCCTTTAACGTGGCGCGCACCGTGAAATCGATGATTAAAGCCGGTGCGGCAGGATTGCAT
ATTGAAGATCAGGTTGGTGCGAAACGCTGCGGTCATCGTCCGAATAAAGCGATCGTCTCG
AAAGAAGAGATGGTGGATCGGATCCGCGCGGCGGTGGATGCGAAAACCGATCCTGATTTT
GTGATCATGGCGCGCACCGATGCTCTGGCGGTAGAGGGGCTGGATGCGGCGATCGAGCGT
GCGCAGGCCTATGTTGAAGCGGGTGCCGAGATGTTGTTCCCGGAGGCGATTACCGAACTC
GCCATGTACCGCCAGTTTGCCGATGCGGTGCAGGTGCCGATCCTCGCCAACATCACCGAA
TTTGGTGCCACGCCGCTGTTTACCACCGACGAATTACGCAGCGCCCATGTCGCAATGGCG
CTGTACCCACTTTCAGCGTTCCGCGCCATGAACCGCGCCGCTGAACATGTCTACAACGTC
CTGCGCCAGGAAGGCACGCAGAAAAGCGTCATCGACACCATGCAGACCCGCAACGAGCTG
TACGAAAGCATCAACTACTACCAGTACGAAGAGAAGCTCGACAACCTGTTTGCCCGTAGC
CAGGTGAAATAAAAAACGCCCGTTGATTGTATTCGACAGCCGATGCCTGATGCGTCGCTG
ACGCGACTTATCAGGCCTACGAGGTGCACTGAACTGTAGGTCGGATAAGACGGATGGCGT
CGCATCCGACAACCGATGCCTGATGCGCCGCTGACGTGACTTATCAGGCCTACGGGGTGC
ACTGAACTGTAGGTCGGATAAGACGCATAGCGTCGCATCCGACAACCGATGCCTGATGCG
CCGCTGACGCGACTTATCAGGCCTACGGGGTGCACTGAACTGTAGGTCGGATAAGACGCA
TAGCGTCGCATCCGACAACCGATGCCTGATGCGCCGCTGACGCGACTTATCAGGCCTACG
GGGTGAACTGAACTGTAGGTCGGATAAGACGCATAGCGTCGCATCCGACAACAATCTCGA
CCCTACAAATGATAACAATGACGAGGACAACATGAGCGACACAACGATCCTGCAAAACAG
TACCCATGTCATTAAACCGAAAAAATCTGTGGCACTTTCTGGCGTTCCGGCGGGCAATAC
GGCGCTCTGCACCGTGGGTAAAAGTGGCAATGACCTGCATTACCGCGGCTACGATATTCT
TGATCTGGCGAAACATTGCGAATTTGAAGAAGTGGCGCATCTGCTGATCCACGGCAAACT
GCCGACCCGTGACGAACTCGCCGCTTACAAAACGAAACTGAAAGCCCTGCGCGGTTTACC
GGCTAACGTGCGTACCGTGCTGGAAGCCTTACCGGCGGCGTCGCACCCGATGGATGTTAT
GCGCACCGGTGTTTCCGCGCTCGGCTGCACGCTGCCAGAAAAAGAGGGGCATACCGTCTC
TGGCGCGCGGGATATTGCCGACAAACTGCTGGCGTCGCTTAGCTCGATTCTCCTTTATTG
GTATCACTACAGCCACAACGGCGAACGCATCCAACCGGAAACCGATGACGACTCCATCGG
CGGTCACTTCCTGCATCTGCTGCACGGCGAAAAGCCATCGCAAAGCTGGGAAAAGGCGAT
GCATATCTCGCTGGTGCTGTACGCCGAACACGAGTTTAACGCCTCCACCTTTACCAGTCG
GGTGATTGCGGGCACCGGCTCTGATATGTATTCCGCGATTATTGGCGCGATTGGCGCACT
GCGCGGGCCAAAACACGGCGGGGCGAATGAAGTGTCGCTGGAGATCCAGCAACGCTACGA
AACGCCGGACGAAGCCGAAGCAGATATCCGCAAGCGCGTGGAAAACAAAGAAGTGGTCAT
TGGTTTTGGTCATCCGGTTTACACCATCGCTGACCCGCGCCACCAGGTGATTAAACGTGT
GGCGAAGCAGCTCTCGCAGGAAGGCGGCTCGCTGAAGATGTACAACATCGCCGATCGCCT
GGAAACGGTGATGTGGGAGAGCAAAAAGATGTTCCCCAATCTCGACTGGTTCTCTGCTGT
TTCCTACAACATGATGGGCGTTCCCACCGAGATGTTCACACCACTGTTTGTTATCGCCCG
CGTCACCGGCTGGGCGGCGCACATTATCGAACAACGTCAGGACAACAAAATTATCCGTCC
TTCCGCCAATTATGTTGGACCGGAAGACCGCCCGTTTGTCGCGCTGGATAAGCGCCAGTA
AACCTCTACGAATAACAATAAGGAAACGTACCCAATGTCAGCTCAAATCAACAACATCCG
CCCGGAATTTGATCGTGAAATCGTTGATATCGTCGATTACGTCATGAACTACGAAATCAG
CTCTAAAGTGGCCTACGACACCGCACATTACTGCCTGCTCGACACGCTCGGCTGCGGTCT
GGAAGCTCTCGAATACCCGGCCTGTAAAAAACTGCTGGGGCCAATTGTTCCCGGCACCGT
CGTACCCAACGGCGTGCGCGTCCCCGGAACTCAGTTCCAGCTCGACCCCGTCCAGGCGGC
ATTTAACATCGGCGCGATGATCCGCTGGCTCGATTTCAACGATACCTGGCTGGCGGCGGA
GTGGGGCCATCCTTCCGACAACCTCGGCGGCATTCTGGCAACGGCGGACTGGCTTTCGCG
CAACGCGGTCGCCAGCGGCAAAGCGCCGTTGACCATGAAACAGGTGCTGACCGCAATGAT
CAAAGCCCATGAAATTCAGGGCTGCATCGCGCTGGAAAACTCCTTTAACCGCGTCGGCCT
CGACCACGTTCTGTTAGTGAAAGTGGCTTCCACCGCCGTGGTCGCCGAAATGCTCGGCCT
GACCCGCGAGGAAATTCTCAACGCCGTTTCGCTGGCGTGGGTGGACGGTCAGTCGCTGCG
CACCTATCGCCATGCGCCGAACACCGGCACGCGTAAATCCTGGGCGGCGGGCGATGCCAC
TTCCCGCGCGGTACGTCTGGCACTGATGGCGAAAACGGGCGAAATGGGTTACCCGTCAGC
CCTGACTGCGCCGGTGTGGGGCTTCTACGACGTCTCCTTTAAAGGTGAATCGTTCCGCTT
CCAGCGCCCGTACGGTTCCTACGTTATGGAAAATGTGCTGTTCAAAATCTCCTTCCCGGC
GGAGTTCCACTCCCAGACGGCAGTTGAAGCAGCGATGACGCTCTATGAACAGATGCAGGC
AGCAGGCAAAACGGCGGCGGATATCGAAAAAGTGACCATTCGCACCCACGAAGCCTGTAT
TCGCATCATCGACAAAAAAGGGCCGCTCAATAACCCGGCAGACCGCGATCACTGCATTCA
GTACATGGTGGCGATCCCGCTGCTATTCGGGCGCTTAACGGCGGCAGATTACGAGGACAA
CGTTGCGCAAGATAAACGCATTGACGCCCTGCGCGAGAAGATCAATTGCTTTGAAGATCC
GGCATTTACCGCTGACTACCACGACCCGGAAAAACGCGCCATCGCCAATGCCATTACCCT
TGAGTTCACCGACGGCACACGATTTGAAGAAGTGGTGGTGGAGTACCCCATTGGTCATGC
TCGCCGCCGTCAGGATGGTATTCCGAAACTGGTCGATAAATTCAAAATCAATCTCGCGCG
CCAGTTCCCGACTCGCCAACAGCAGCGCATTCTGGAGGTTTCTCTCGACAGAGCTCGCCT
GGAACAGATGCCGGTCAATGAGTATCTCGACCTGTACGTCATTTAAGTAAACGGCGGTAA
GGCGTAAGTTCAACAGGAGAGCATTATGTCTTTTAGCGAATTTTATCAGCGTTCGATTAA
CGAACCGGAGCAGTTCTGGGCCGAGCAGGCCCGGCGTATTGACTGGCAGACGCCCTTTAC
GCAAACGCTCGATCACAGCAATCCGCCGTTTGCCCGTTGGTTTTGTGAAGGCCGAACCAA
CTTGTGCCACAACGCCATCGACCGCTGGCTGGAGAAACAGCCAGAGGCGCTGGCGCTGAT
TGCCGTCTCTTCGGAAACAGAAGAAGAGCGCACCTTTACCTTTCGTCAGCTGCATGACGA
AGTGAACGCGGTGGCCTCAATGTTGCGTTCATTGGGTGTGCAGCGCGGCGATCGGGTGCT
GGTGTATATGCCGATGATTGCCGAAGCGCATATTACTCTGCTGGCCTGCGCGCGCATTGG
CGCTATTCACTCGGTGGTGTTTGGTGGATTTGCCTCGCACAGCGTGGCGGCGCGAATTGA
TGACGCTAAACCGGTGCTGATTGTCTCGGCTGATGCCGGAGCGCGCGGTGGCAAAATCAT
TCCCTATAAAAAATTGCTCGACGATGCGATAAGTCAGGCGCAGCACCAGCCACGCCATGT
TTTGCTGGTGGATCGCGGGCTGGCGAAAATGGCGCGCGTCAGCGGGCGGGATGTCGATTT
CGCGTCGTTGCGCCATCAACACATCGGCGCGCGGGTACCGGTGGCGTGGCTGGAATCCAA
CGAAACCTCCTGCATTCTCTACACTTCCGGCACGACCGGCAAACCTAAAGGCGTGCAGCG
TGACGTCGGCGGATATGCGGTGGCGCTGGCGACCTCGATGGACACCATTTTTGGCGGCAA
AGCGGGCAGCGTGTTCTTTTGCGCATCGGATATCGGCTGGGTGGTGGGGCATTCGTATAT
CGTTTACGCGCCGCTGCTGGCGGGGATGGCGACTATCGTTTACGAAGGATTGCCGACCTG
GCCGGACTGCGGCGTGTGGTGGACAATCGTCGAGAAATATCAGGTTAGCCGGATGTTCTC
AGCGCCGACCGCCATTCGCGTGCTGAAAAAATTCCCTACCGCTGAAATTCGCAAACACGA
TCTCTCGTCGCTGGAAGTGCTCTATCTGGCTGGAGAACCGCTGGACGAGCCGACCGCCAG
TTGGGTGAGCAATACGCTGGATGTGCCGGTCATCGACAACTACTGGCAGACCGAATCCGG
CTGGCCGATTATGGCGATTGCTCGCGGTCTGGACGACAGGCCGACGCGTCTGGGAAGCCC
CGGTGTGCCGATGTATGGCTATAACGTGCAGTTGCTTAATGAAGTCACCGGCGAACCGTG
TGGCGTCAACGAGAAAGGGATGCTGGTGGTGGAAGGGCCGCTGCCGCCGGGGTGTATTCA
GACCATCTGGGGCGACGACGGCCGCTTTGTGAAGACTTACTGGTCGCTGTTTTCCCGCCC
GGTGTACGCCACCTTTGACTGGGGCATCCGTGACGCTGACGGTTATCACTTTATTCTCGG
GCGCACTGACGATGTAATTAACGTTGCCGGGCATCGGCTGGGGACGCGCGAGATTGAAGA
GAGTATCTCCAGCCATCCGGGCGTTGCCGAAGTGGCGGTGGTTGGGGTGAAAGATGCGCT
GAAAGGGCAGGTGGCGGTGGCGTTTGTCATTCCGAAAGAGAGCGACAGTCTGGAAGATCG
TGATGTGGCGCACTCGCAAGAGAAGGCGATTATGGCGCTGGTGGACAGCCAGATTGGCAA
CTTTGGCCGCCCGGCGCACGTCTGGTTTGTCTCGCAATTGCCAAAAACGCGATCCGGAAA
AATGCTGCGCCGCACGATCCAGGCGATTTGCGAAGGACGCGATCCTGGAGATCTGACGAC
CATTGATGATCCTGCGTCGTTGGATCAGATCCGCCAGGCGATGGAAGAGTAGGTTATTGT
CGGATGCGTCGCGCGGTGCATCCGGCACTGTGTGCCGATGCCTGATGCGACGCTGACGCG
TTTTATCATGCCTACGGACCTGAACCGTAGGTCGGATAAGGCGCTCGCGTCGCATCCGAC
ACCATGCTCAGATGCCTGATGCGACGCTGACGCGTCTTATCAGGCCTACCCACTGTTTTT
ACACCGATAATTTTTCCCCCACCTTTTTGCACTCATTCATATAAAAAATATATTTCCCCA
CGAAAACGATTGCTTTTTATCTTCAGATGAATAGAATGCGGCGGATTTTTTGGGTTTCAA
ACAGCAAAAAGGGGGAATTTCGTGTCGCAAGATAACAACTTTAGCCAGGGGCCAGTCCCG
CAGTCGGCGCGGAAAGGGGTATTGGCATTGACGTTCGTCATGCTGGGATTAACCTTCTTT
TCCGCCAGTATGTGGACCGGCGGCACTCTCGGAACCGGTCTTAGCTATCATGATTTCTTC
CTCGCAGTTCTCATCGGTAATCTTCTCCTCGGTATTTACACTTCATTTCTCGGTTACATT
GGCGCAAAAACCGGCCTGACCACTCATCTTCTTGCTCGCTTCTCGTTTGGTGTTAAAGGC
TCATGGCTGCCTTCACTGCTACTGGGCGGAACTCAGGTTGGCTGGTTTGGCGTCGGTGTG
GCGATGTTTGCCATTCCGGTGGGTAAGGCAACCGGGCTGGATATTAATTTGCTGATTGCC
GTTTCCGGTTTACTGATGACCGTCACCGTCTTTTTTGGCATTTCGGCGCTGACGGTTCTT
TCGGTGATTGCGGTTCCGGCTATCGCCTGCCTGGGCGGTTATTCCGTGTGGCTGGCTGTT
AACGGCATGGGCGGCCTGGACGCATTAAAAGCGGTCGTTCCCGCACAACCGTTAGATTTC
AATGTCGCGCTGGCGCTGGTTGTGGGGTCATTTATCAGTGCGGGTACGCTCACCGCTGAC
TTTGTCCGGTTTGGTCGCAATGCCAAACTGGCGGTGCTGGTGGCGATGGTGGCCTTTTTC
CTCGGCAACTCGTTGATGTTTATTTTCGGTGCAGCGGGCGCTGCGGCACTGGGCATGGCG
GATATCTCTGATGTGATGATTGCTCAGGGCCTGCTGCTGCCTGCGATTGTGGTGCTGGGG
CTGAATATCTGGACCACCAACGATAACGCACTCTATGCGTCGGGTTTAGGTTTCGCCAAC
ATTACCGGGATGTCGAGCAAAACCCTTTCGGTAATCAACGGTATTATCGGTACGGTCTGC
GCATTATGGCTGTATAACAATTTTGTCGGCTGGTTGACCTTCCTTTCGGCAGCTATTCCT
CCAGTGGGTGGCGTGATCATCGCCGACTATCTGATGAACCGTCGCCGCTATGAGCACTTT
GCGACCACGCGTATGATGAGTGTCAATTGGGTGGCGATTCTGGCGGTCGCCTTGGGGATT
GCTGCAGGCCACTGGTTACCGGGAATTGTTCCGGTCAACGCGGTATTAGGTGGCGCGCTG
AGCTATCTGATCCTTAACCCGATTTTGAATCGTAAAACGACAGCAGCAATGACGCATGTG
GAGGCTAACAGTGTCGAATAACGCTTTACAAACAATTATTAACGCCCGGTTACCAGGCGA
AGAGGGGCTGTGGCAGATTCATCTGCAGGACGGAAAAATCAGCGCCATTGATGCGCAATC
CGGCGTGATGCCCATAACTGAAAACAGCCTGGATGCCGAACAAGGTTTAGTTATACCGCC
GTTTGTGGAGCCACATATTCACCTGGACACCACGCAAACCGCCGGACAACCGAACTGGAA
TCAGTCCGGCACGCTGTTTGAAGGCATTGAACGCTGGGCCGAGCGCAAAGCGTTATTAAC
CCATGACGATGTGAAACAACGCGCATGGCAAACGCTGAAATGGCAGATTGCCAACGGCAT
TCAGCATGTGCGTACCCATGTCGATGTTTCGGATGCAACGCTAACTGCGCTGAAAGCAAT
GCTGGAAGTGAAGCAGGAAGTCGCGCCGTGGATTGATCTGCAAATCGTCGCCTTCCCTCA
GGAAGGGATTTTGTCGTATCCCAACGGTGAAGCGTTGCTGGAAGAGGCGTTACGCTTAGG
GGCAGATGTAGTGGGGGCGATTCCGCATTTTGAATTTACCCGTGAATACGGCGTGGAGTC
GCTGCATAAAACCTTCGCCCTGGCGCAAAAATACGACCGTCTCATCGACGTTCACTGTGA
TGAGATCGATGACGAGCAGTCGCGCTTTGTCGAAACCGTTGCTGCCCTGGCGCACCATGA
AGGCATGGGCGCGCGAGTCACCGCCAGCCACACCACGGCAATGCACTCCTATAACGGGGC
GTATACCTCACGCCTGTTCCGCTTGCTGAAAATGTCCGGTATTAACTTTGTCGCCAACCC
GCTGGTCAATATTCATCTGCAAGGACGTTTCGATACGTATCCAAAACGTCGCGGCATCAC
GCGCGTTAAAGAGATGCTGGAGTCCGGCATTAACGTCTGCTTTGGTCACGATGATGTCTT
CGATCCGTGGTATCCGCTGGGAACGGCGAATATGCTGCAAGTGCTGCATATGGGGCTGCA
TGTTTGCCAGTTGATGGGCTACGGGCAGATTAACGATGGCCTGAATTTAATCACCCACCA
CAGCGCAAGGACGTTGAATTTGCAGGATTACGGCATTGCCGCCGGAAACAGCGCCAACCT
GATTATCCTGCCGGCTGAAAATGGGTTTGATGCGCTGCGCCGTCAGGTTCCGGTACGTTA
TTCGGTACGTGGCGGCAAGGTGATTGCCAGCACACAACCGGCACAAACCACCGTATATCT
GGAGCAGCCAGAAGCCATCGATTACAAACGTTGAACGACTGGGTTACAGCGAGCTTAGTT
TATGCCGGATGCGGCGTGAACGCCTTATCCGGCCTACGTAGAGCACTGAACTCGTAGGCC
TGATAAGCGTAGCGCATCAGGCAATTCCAGCCGCTGATCTGTGTCAGCGGCTACCGTGAT
TCATTCCCGCCAACAACCGCGCATTCCTCCAACGCCATGTGCAAAAATGCCTTCGCAGCG
GCTGTCTGCCAGCTGTAGTTTATGCCGGATGCGGCGTGAACGCCTTATCCGGCCTACGTA
GAGCACTGAACTCGTAGGCCTGATAAGCGTAGCGCATCAGGCAATTCCAGCCGCAGACCT
GTGTCAGCGGCTACCGTGATTCATTTCCGCCAACAACCGCGCATTTATCCAACGCCATGT
GCAAAAATGCCTTCGCGGCGGCTGTCTGCCAGCTATTTTTCCGCCGCAACAAAACCGCCG
TTCTCTCCAGTAGTGGCGGGGCAAGAGAAATAGCTTTAAGCCCGTCATGTTGTGTGGCAA
TCGCTGCTGGTAACAATGTGGAAAGGGAAGTGCGGCGAATCAGCTCCAGAACCGCGCTAA
TTGAGTTCGCCTCAATGACCACCTGTGGATGTAGCCCCGCTTTCTCGCAGTAGTGGTCAA
TTTGCTCTCTGGTGGCAAATTCCGCGCTGAGCAGGACCAGTTTTTCATCATGCAAGCGAC
TCAACGCCACCTGTTCATGGACGGCCAGCGGATGATGTTGCGCCACGACTAACGCTAAAC
TTTCTGTCAGTAAAGGAATTGCCTCCAGCTCCGGCGAATGCACAGGCGCGAAGGCAATCC
CAACGTCCAACTCGTCGCGGCAAAGCATATCCTCGATTTTCTCCTGCGACATTTCCTGTA
GCTGGAGCGTGATGCTGGGATAGCGCGCATAGAAATCCGCCATTAAGGGGCCGATAAAGT
AGCTCGTAAAGGTGGGGGTGACGGCGATACGCAGCGATCCTCGCGTCAGATCGGCAACAT
CATGAATCGCCCGTTTACCCGCCCCCAGTTCCTGTAACGCCCGGCTGGCGTACTGTCGCC
AGACTTCTCCTGCATCAGTGAGACGAATCGTTCGCCCGCTACGGTCAAACAGCGGCACGC
CTAAACTCTCCTCTAACTGGCGAATCTGCTGGGAAAGCGCAGGTTGGGAGACGTGCAACG
CACTGGCGGCACGGGTGAAGCTGCCATGTTCAGCCACGGCAAGAAAATAATTGATATGTC
GAGAGAGCATTCGCAACCTATAAGTAAATCCAATGGAACTCATCATAAATGAGACTTTTA
CCTTATGACAATCGGCGAGTAGTCTGCCTCTCATTCCAGAGACAGACAGAGGTTAACGGT
GAAAGAGATTATTGATGGATTCCTTAAATTCCAGCGCGAGGCATTTCCGAAGCGGGAAGC
CTTGTTTAAACAGCTGGCGACACAGCAAAGCCCGCGCACACTTTTTATCTCCTGCTCCGA
CAGCCGTCTGGTCCCTGAGCTGGTGACGCAACGTGAGCCTGGCGATCTGTTCGTTATTCG
CAACGCGGGCAATATCGTCCCTTCCTACGGGCCGGAACCCGGTGGCGTTTCTGCTTCGGT
GGAGTATGCCGTCGCTGCGCTTCGGGTATCTGACATTGTGATTTGTGGTCATTCCAACTG
TGGCGCGATGACCGCCATTGCCAGCTGTCAGTGCATGGACCATATGCCTGCCGTCTCCCA
CTGGCTGCGTTATGCCGATTCAGCCCGCGTCGTTAATGAGGCGCGCCCGCATTCCGATTT
ACCGTCAAAAGCTGCGGCGATGGTACGTGAAAACGTCATTGCTCAGTTGGCTAATTTGCA
AACTCATCCATCGGTGCGCCTGGCGCTCGAAGAGGGGCGGATCGCCCTGCACGGCTGGGT
CTACGACATTGAAAGCGGCAGCATCGCAGCTTTTGACGGCGCAACCCGCCAGTTTGTGCC
ACTGGCCGCTAATCCTCGCGTTTGTGCCATACCGCTACGCCAACCGACCGCAGCGTAACC
TTATTTTTAAACCATCAGGAGTTCCACCATGATTCAGTCACAAATTAACCGCAATATTCG
TCTTGATCTTGCCGATGCCATTTTGCTCAGCAAAGCTAAAAAAGATCTCTCATTTGCCGA
GATTGCCGACGGCACCGGTCTGGCAGAAGCCTTTGTAACCGCGGCTTTGCTGGGTCAGCA
GGCGCTTCCTGCCGACGCCGCCCGCCTGGTCGGGGCGAAGCTGGATCTCGACGAAGACTC
CATTCTACTGTTGCAGATGATTCCACTGCGTGGCTGCATTGATGACCGTATTCCAACTGA
CCCAACGATGTATCGTTTCTATGAAATGTTGCAGGTGTACGGTACAACCCTGAAAGCGTT
GGTTCATGAGAAATTTGGCGATGGCATTATTAGCGCGATTAACTTCAAACTCGACGTTAA
GAAAGTGGCGGACCCGGAAGGTGGCGAACGTGCGGTCATCACCTTAGATGGTAAATATCT
GCCGACCAAACCGTTCTGACAGCCATGCGCAACCATCAAAAGACGTTCACGATGCTGCTG
GTACTGGTGCTGATTGGTCTTAATATGCGACCACTGCTCACCTCCGTCGGGCCACTGCTA
CCGCAATTGCGCCAGGCGAGCGGAATGAGCTTTAGCGTGGCTGCCCTGTTGACCGCTCTG
CCGGTGGTTACCATGGGCGGGCTGGCGCTGGCCGGAAGCTGGCTTCATCAGCATGTCAGC
GAACGTCGCAGTGTCGCCATCAGTCTGTTGCTGATTGCCGTCGGTGCATTGATGCGTGAG
CTTTACCCGCAAAGTGCGCTGCTGCTTAGCAGCGCACTGCTTGGTGGGGTGGGGATCGGC
ATCATTCAGGCGGTGATGCCTTCGGTGATTAAACGGCGGTTTCAGCAGCGCACGCCACTG
GTGATGGGGCTGTGGTCCGCGGCTCTGATGGGCGGCGGTGGGCTTGGTGCCGCCATAACG
CCCTGGTTAGTTCAACATAGCGAAACCTGGTATCAAACACTCGCCTGGTGGGCGCTGCCT
GCCGTTGTTGCGCTCTTTGCCTGGTGGTGGCAAAGCGCCCGCGAGGTCGCCTCTTCCCAC
AAGACAACAACCACTCCGGTTCGCGTGGTATTCACTCCCCGCGCGTGGACGCTGGGTGTT
TACTTCGGTCTGATTAACGGCGGTTACGCCAGCCTGATTGCCTGGTTACCCGCTTTCTAT
ATTGAGATTGGTGCCAGCGCGCAGTACAGCGGTTCCTTACTGGCATTGATGACGCTTGGG
CAAGCCGCAGGAGCTTTGCTGATGCCTGCTATGGCTCGCCATCAGGATCGGCGCAAACTG
TTAATGCTGGCGCTGGTGTTACAACTGGTGGGGTTCTGCGGCTTTATCTGGCTGCCGATG
CAATTGCCGGTATTGTGGGCGATGGTGTGTGGGTTAGGTCTGGGCGGCGCGTTTCCGCTC
TGTTTGCTGCTGGCGCTCGATCACTCTGTGCAACCGGCTATTGCTGGCAAGCTGGTGGCG
TTTATGCAGGGAATCGGTTTTATCATCGCCGGGCTTGCCCCGTGGTTTTCTGGCGTGCTG
CGTAGTATCAGCGGCAATTACCTGATGGACTGGGCATTTCATGCGCTGTGCGTCGTTGGG
CTGATGATCATAACCCTGCGTTTTGCACCAGTACGTTTTCCGCAGCTGTGGGTCAAAGAG
GCATGATGCGACGCTTGTTCCTGCGCTTTGTTCATGCCGGATGCGGCTAATGTAGATCGC
TGAACTTGTAGGCCTGATAAGCGCAGCGTATCAGGCAATTTTTATAATTTAAACTGACGA
TTCAACTTTATAATCTTTGAAATAATAGTGCTTATCCCGGTCGTTTATTTCGCGAATAAC
CCGACAAGGAACGCCAGCCGCCACGACGTTTGGTGGAATGTCTTTTGTGACGATACTACC
CGCGCCAATAACAGAATTATCCCCGATGGTGACGCCTGGATTAATAACCACATGACTTCC
GATCCAGACGTTATTGCCAATCGTTATCGGAAAAGAGTACATCTCGCCGTTTTTTCTCAA
TTCATGGTGTACAGGGTGTCCCGTAACGGAAAGAGTAACGTTGGGTGCAATCAGTACGTT
ATCACCGATTGTTACCGTGTAGTCATCGACAATGGTTAAATTGAAATTTGCATAAAAATT
GCGGCCTATATGGATGTTGGAACCGTAAGAGAAATAGACAGGCGGTTCTACCCAGGCGTT
TTCCCCTACCGTGGCAAACATTTCTTTAATCAGGCTTTCTCTTTTTTCAACTTCTGATGG
ATGCGAGTGATTAAACTCATACATTAACGTTTTCCCACGAAGTCTTTTTTCCGGTAAGCC
TTCGCACATATCGGTAAATAGCTTGCCTGCTCTTATTCTTTCGGTCATTGGCATGTTCAA
TGCGATCACTCCGTTATGATATGTTGGTCGGATAAGGCGCTCGCGCCGCATCCGACATTG
ATTGCTTAAGCGACTTCATTCACCTGACGACGCAGCAGGGAAAGCGGGCCGGGGCCGCTA
AGCGTGAACACGGAAATTAAGGTGAAGCCCAGCGCCACCAGACCCAGCACCAGATAAGCG
CCCTGGAAACCGATGCTTTCATACATATTGCCCGCCAGTACAGACATAAAAATCATCGCC
AGTTGCTTAAAGAAGCAGAAACAGACCAGATAAATCGTCGCTGAAAAACGCACTTCAAAC
TGGCTGGTAATATATTTAAAGCAGCCCACCAGCAGGAACGGTACTTCAAACATATGCAGC
GTTTTCAGAATAACCACTTCCAGCGCTGAGGTGGCGAACGATGAGCCAATAATACGTACA
GACATAATAGTGCCAGCCAGCAGCAGGGCGTTTTTCCCACCGATGCGATTAATGATCAGT
GGCGCAAAGAACATAATCGAGGCGTTAAGTAATTCGCCCATTGTCGTTACGTAGCCAAAT
ACCCGCGTACCCTGTTCACCGGTAGCAAAGAACGAAGTAAAGAAATTAGCAAACTGTTGG
TCAAAAACATCGTAGGTGCAGGAAACGCCAATAACATACAGTGACAAAAACCACAGTTTT
GGCTGTCTGAACAGTTCCAGTGCCAGCTTAAGGCTAAATGCCGAATGGTTGGCACCTACC
GCATTGGCAACCGTGGCAGAAGAGGGCGCATCCGTTTTGGCGAAAAAGAGTAAAACGGCG
AGGATGAGTGCACAGCCAGAGCCCAGCCAGAAAACAAACTGATTATTGATGGTGAACATG
ATGCCGACAATCGAGGCACACAGCGCCCAGCCAACACAGCCAAACATCCGCGCGCGACCA
AATTCGAAATTACTGCGACGGCTGACTTTCTCAATAAATGCCTCTACTGCTGGCGCACCG
GCGTTAAAACAAAAGCCTAGATAAATACCACCAACAATCGATCCTACTAAAATGTTGTAT
TGTAACAGTGGCCCGAAGATAAAAATAAAGAACGGCGCAAACATCACTAACATGCCGGTA
ATAATCCACAGCAGGTATTTGCGCAGCCCGAGTTTGTCAGAAAGCAGACCAAACAGCGGT
TGGAATAATAGCGAGAACAGAGAAATAGCGGCAAAAATAATACCCGTATCACTTTTGCTG
ATATGGTTGATGTCATGTAGCCAAATCGGGAAAAACGGGAAGTAGGCTCCCATGATAAAA
AAGTAAAAGAAAAAGAATAAACCGAACATCCAAAAGTTTGTGTTTTTTAAATAGTACATA
ATGGATTTCCTTACGCGAAATACGGGCAGACATGGCCTGCCCGGTTATTATTATTTTTGA
CACCAGACCAACTGGTAATGGTAGCGACCGGCGCTCAGCTGGAATTCCGCCGATACTGAC
GGGCTCCAGGAGTCGTCGCCACCAATCCCCATATGGAAACCGTCGATATTCAGCCATGTG
CCTTCTTCCGCGTGCAGCAGATGGCGATGGCTGGTTTCCATCAGTTGCTGTTGACTGTAG
CGGCTGATGTTGAACTGGAAGTCGCCGCGCCACTGGTGTGGGCCATAATTCAATTCGCGC
GTCCCGCAGCGCAGACCGTTTTCGCTCGGGAAGACGTACGGGGTATACATGTCTGACAAT
GGCAGATCCCAGCGGTCAAAACAGGCGGCAGTAAGGCGGTCGGGATAGTTTTCTTGCGGC
CCTAATCCGAGCCAGTTTACCCGCTCTGCTACCTGCGCCAGCTGGCAGTTCAGGCCAATC
CGCGCCGGATGCGGTGTATCGCTCGCCACTTCAACATCAACGGTAATCGCCATTTGACCA
CTACCATCAATCCGGTAGGTTTTCCGGCTGATAAATAAGGTTTTCCCCTGATGCTGCCAC
GCGTGAGCGGTCGTAATCAGCACCGCATCAGCAAGTGTATCTGCCGTGCACTGCAACAAC
GCTGCTTCGGCCTGGTAATGGCCCGCCGCCTTCCAGCGTTCGACCCAGGCGTTAGGGTCA
ATGCGGGTCGCTTCACTTACGCCAATGTCGTTATCCAGCGGTGCACGGGTGAACTGATCG
CGCAGCGGCGTCAGCAGTTGTTTTTTATCGCCAATCCACATCTGTGAAAGAAAGCCTGAC
TGGCGGTTAAATTGCCAACGCTTATTACCCAGCTCGATGCAAAAATCCATTTCGCTGGTG
GTCAGATGCGGGATGGCGTGGGACGCGGCGGGGAGCGTCACACTGAGGTTTTCCGCCAGA
CGCCACTGCTGCCAGGCGCTGATGTGCCCGGCTTCTGACCATGCGGTCGCGTTCGGTTGC
ACTACGCGTACTGTGAGCCAGAGTTGCCCGGCGCTCTCCGGCTGCGGTAGTTCAGGCAGT
TCAATCAACTGTTTACCTTGTGGAGCGACATCCAGAGGCACTTCACCGCTTGCCAGCGGC
TTACCATCCAGCGCCACCATCCAGTGCAGGAGCTCGTTATCGCTATGACGGAACAGGTAT
TCGCTGGTCACTTCGATGGTTTGCCCGGATAAACGGAACTGGAAAAACTGCTGCTGGTGT
TTTGCTTCCGTCAGCGCTGGATGCGGCGTGCGGTCGGCAAAGACCAGACCGTTCATACAG
AACTGGCGATCGTTCGGCGTATCGCCAAAATCACCGCCGTAAGCCGACCACGGGTTGCCG
TTTTCATCATATTTAATCAGCGACTGATCCACCCAGTCCCAGACGAAGCCGCCCTGTAAA
CGGGGATACTGACGAAACGCCTGCCAGTATTTAGCGAAACCGCCAAGACTGTTACCCATC
GCGTGGGCGTATTCGCAAAGGATCAGCGGGCGCGTCTCTCCAGGTAGCGAAAGCCATTTT
TTGATGGACCATTTCGGCACAGCCGGGAAGGGCTGGTCTTCATCCACGCGCGCGTACATC
GGGCAAATAATATCGGTGGCCGTGGTGTCGGCTCCGCCGCCTTCATACTGCACCGGGCGG
GAAGGATCGACAGATTTGATCCAGCGATACAGCGCGTCGTGATTAGCGCCGTGGCCTGAT
TCATTCCCCAGCGACCAGATGATCACACTCGGGTGATTACGATCGCGCTGCACCATTCGC
GTTACGCGTTCGCTCATCGCCGGTAGCCAGCGCGGATCATCGGTCAGACGATTCATTGGC
ACCATGCCGTGGGTTTCAATATTGGCTTCATCCACCACATACAGGCCGTAGCGGTCGCAC
AGCGTGTACCACAGCGGATGGTTCGGATAATGCGAACAGCGCACGGCGTTAAAGTTGTTC
TGCTTCATCAGCAGGATATCCTGCACCATCGTCTGCTCATCCATGACCTGACCATGCAGA
GGATGATGCTCGTGACGGTTAACGCCTCGAATCAGCAACGGCTTGCCGTTCAGCAGCAGC
AGACCATTTTCAATCCGCACCTCGCGGAAACCGACATCGCAGGCTTCTGCTTCAATCAGC
GTGCCGTCGGCGGTGTGCAGTTCAACCACCGCACGATAGAGATTCGGGATTTCGGCGCTC
CACAGTTTCGGGTTTTCGACGTTCAGACGTAGTGTGACGCGATCGGCATAACCACCACGC
TCATCGATAATTTCACCGCCGAAAGGCGCGGTGCCGCTGGCGACCTGCGTTTCACCCTGC
CATAAAGAAACTGTTACCCGTAGGTAGTCACGCAACTCGCCGCACATCTGAACTTCAGCC
TCCAGTACAGCGCGGCTGAAATCATCATTAAAGCGAGTGGCAACATGGAAATCGCTGATT
TGTGTAGTCGGTTTATGCAGCAACGAGACGTCACGGAAAATGCCGCTCATCCGCCACATA
TCCTGATCTTCCAGATAACTGCCGTCACTCCAGCGCAGCACCATCACCGCGAGGCGGTTT
TCTCCGGCGCGTAAAAATGCGCTCAGGTCAAATTCAGACGGCAAACGACTGTCCTGGCCG
TAACCGACCCAGCGCCCGTTGCACCACAGATGAAACGCCGAGTTAACGCCATCAAAAATA
ATTCGCGTCTGGCCTTCCTGTAGCCAGCTTTCATCAACATTAAATGTGAGCGAGTAACAA
CCCGTCGGATTCTCCGTGGGAACAAACGGCGGATTGACCGTAATGGGATAGGTCACGTTG
GTGTAGATGGGCGCATCGTAACCGTGCATCTGCCAGTTTGAGGGGACGACGACAGTATCG
GCCTCAGGAAGATCGCACTCCAGCCAGCTTTCCGGCACCGCTTCTGGTGCCGGAAACCAG
GCAAAGCGCCATTCGCCATTCAGGCTGCGCAACTGTTGGGAAGGGCGATCGGTGCGGGCC
TCTTCGCTATTACGCCAGCTGGCGAAAGGGGGATGTGCTGCAAGGCGATTAAGTTGGGTA
ACGCCAGGGTTTTCCCAGTCACGACGTTGTAAAACGACGGCCAGTGAATCCGTAATCATG
GTCATAGCTGTTTCCTGTGTGAAATTGTTATCCGCTCACAATTCCACACAACATACGAGC
CGGAAGCATAAAGTGTAAAGCCTGGGGTGCCTAATGAGTGAGCTAACTCACATTAATTGC
GTTGCGCTCACTGCCCGCTTTCCAGTCGGGAAACCTGTCGTGCCAGCTGCATTAATGAAT
CGGCCAACGCGCGGGGAGAGGCGGTTTGCGTATTGGGCGCCAGGGTGGTTTTTCTTTTCA
CCAGTGAGACGGGCAACAGCTGATTGCCCTTCACCGCCTGGCCCTGAGAGAGTTGCAGCA
AGCGGTCCACGCTGGTTTGCCCCAGCAGGCGAAAATCCTGTTTGATGGTGGTTAACGGCG
GGATATAACATGAGCTGTCTTCGGTATCGTCGTATCCCACTACCGAGATATCCGCACCAA
CGCGCAGCCCGGACTCGGTAATGGCGCGCATTGCGCCCAGCGCCATCTGATCGTTGGCAA
CCAGCATCGCAGTGGGAACGATGCCCTCATTCAGCATTTGCATGGTTTGTTGAAAACCGG
ACATGGCACTCCAGTCGCCTTCCCGTTCCGCTATCGGCTGAATTTGATTGCGAGTGAGAT
ATTTATGCCAGCCAGCCAGACGCAGACGCGCCGAGACAGAACTTAATGGGCCCGCTAACA
GCGCGATTTGCTGGTGACCCAATGCGACCAGATGCTCCACGCCCAGTCGCGTACCGTCTT
CATGGGAGAAAATAATACTGTTGATGGGTGTCTGGTCAGAGACATCAAGAAATAACGCCG
GAACATTAGTGCAGGCAGCTTCCACAGCAATGGCATCCTGGTCATCCAGCGGATAGTTAA
TGATCAGCCCACTGACGCGTTGCGCGAGAAGATTGTGCACCGCCGCTTTACAGGCTTCGA
CGCCGCTTCGTTCTACCATCGACACCACCACGCTGGCACCCAGTTGATCGGCGCGAGATT
TAATCGCCGCGACAATTTGCGACGGCGCGTGCAGGGCCAGACTGGAGGTGGCAACGCCAA
TCAGCAACGACTGTTTGCCCGCCAGTTGTTGTGCCACGCGGTTGGGAATGTAATTCAGCT
CCGCCATCGCCGCTTCCACTTTTTCCCGCGTTTTCGCAGAAACGTGGCTGGCCTGGTTCA
CCACGCGGGAAACGGTCTGATAAGAGACACCGGCATACTCTGCGACATCGTATAACGTTA
CTGGTTTCACATTCACCACCCTGAATTGACTCTCTTCCGGGCGCTATCATGCCATACCGC
GAAAGGTTTTGCGCCATTCGATGGTGTCAACGTAAATGCATGCCGCTTCGCCTTCCGGCC
ACCAGAATAGCCTGCGATTCAACCCCTTCTTCGATCTGTTTTGCTACCCGTTGTAGCGCC
GGAAGATGCTTTTCCGCTGCCTGTTCAATGGTCATTGCGCTCGCCATATACACCAGATTC
AGACAGCCAATCACCCGTTGTTCACTGCGCAGCGGTACGGCGATAGAGGCGATCTTCTCC
TCCTGATCCCAGCCGCGGTAGTTCTGTCCGTAACCCTCTTTGCGCGCGCGCGCCAGAATG
GCTTCCAGCTTTAACGGTTCCCGTGCCAGTTGATAGTCATCACCGGGGCGGGAGGCTAAC
ATTTCGATTAATTCCTTGCGGTCTTGTTCCGGGCAAAAGGCCAGCCAGGTCAGGCCCGAG
GCGGTTTTCAGAAGCGGCAAACGTCGCCCGACCATTGCCCGGTGAAAGGATAAGCGGCTG
AAACGGTGAGTGGTTTCGCGTACCACCATTGCATCAACATCCAGCGTGGACACATCTGTC
GGCCATACCACTTCGCGCAACAGATCGCCCAGCAGTGGGGCCGCCAGTGCAGAAATCCAC
TGTTCGTCACGAAATCCTTCGCTTAATTGCCGCACTTTGATGGTCAGTCGAAAACTATCA
TCGGAGGGGCTACGGCGGACATATCCCTCTTCCTGCAGCGTCTCCAGCAGTCGCCGCACA
GTGGTGCGATGCAGGCCGCTGAGTTCCGCCAGCAGCCCGACGCTGGCACCGCCATCAAGT
TTATTTAACATATTTAATAACATTAGACCGCGGGTTAAGCCGCGCACGGTTTTGTATTCC
GTCTGCTCATTGTTCTGCATATTAATTGACATTTCTATAGTTAAAACAACGTGGTGCACC
TGGTGCACATTCGGGCATGTTTTGATTGTAGCCGAAAACACCCTTCCTATACTGAGCGCA
CAATAAAAAATCATTTACATGTTTTTAACAAAATAAGTTGCGCTGTACTGTGCGCGCAAC
GACATTTTGTCCGAGTCGTGAGGTACTGAAATGGCAATACAACACCCTGACATCCAGCCT
GCTGTTAACCATAGCGTTCAGGTGGCGATCGCTGGTGCCGGCCCGGTTGGGCTGATGATG
GCGAACTATCTCGGCCAGATGGGCATTGACGTGCTGGTGGTGGAGAAACTCGATAAGTTG
ATCGACTACCCGCGTGCGATTGGTATTGATGACGAGGCGCTGCGCACCATGCAGTCGGTC
GGCCTGGTCGATGATGTTCTGCCGCACACTACGCCGTGGCACGCGATGCGTTTTCTCACC
CCGAAAGGCCGCTGTTTTGCTGATATTCAGCCAATGACCGATGAATTTGGCTGGCCGCGC
CGTAACGCCTTTATTCAGCCGCAGGTCGATGCGGTGATGCTGGAAGGGGTGTCGCGTTTT
CCGAATGTGCGCTGCTTGTTTTCCCGCGAGCTGGAGGCCTTCAGTCAGCAAGATGACGAA
GTGACCTTGCACCTGAAAACGGCAGAAGGGCAGCGGGAAATAGTCAAAGCCCAGTGGCTG
GTAGCCTGTGACGGTGGAGCAAGTTTTGTCCGTCGCACTCTGAATGTGCCGTTTGAAGGT
AAAACTGCGCCAAATCAGTGGATTGTGGTAGATATCGCCAACGATCCGTTAAGTACGCCG
CATATCTATTTGTGTTGCGATCCGGTGCGCCCGTATGTTTCTGCCGCGCTGCCTCATGCG
GTACGTCGCTTTGAATTTATGGTGATGCCGGGAGAAACCGAAGAGCAGCTGCGTGAGCCG
CAAAATATGCGCAAGCTGTTAAGCAAAGTGCTGCCTAATCCGGACAATGTTGAATTGATT
CGCCAGCGTGTCTACACCCACAACGCGCGACTGGCGCAACGTTTCCGTATTGATCGCGTA
CTGCTGGCGGGCGATGCCGCGCACATCATGCCGGTATGGCAGGGGCAGGGCTATAACAGT
GGTATGCGCGACGCCTTTAACCTCGCATGGAAACTGGCGTTGGTTATCCAGGGGAAAGCC
CGCGATGCGCTGCTCGATACCTATCAACAAGAACGTCGCGATCACGCCAAAGCGATGATT
GACCTGTCCGTGACGGCGGGCAACGTGCTGGCTCCGCCGAAACGCTGGCAGGGTACGTTA
CGTGACGGCGTTTCCTGGCTGTTGAATTATCTGCCGCCAGTAAAACGCTACTTCCTCGAA
ATGCGCTTCAAGCCGATGCCGCAATATTACGGCGGTGCGCTGATGCGTGAGGGCGAAGCG
AAGCACTCTCCGGTCGGCAAGATGTTTATTCAGCCGAAAGTCACGCTGGAAAACGGCGAC
GTGACGCTGCTCGATAACGCGATCGGCGCGAACTTCGCGGTAATTGGCTGGGGATGCAAT
CCACTGTGGGGGATGAGCGACGAGCAAATCCAGCAGTGGCGCGCGTTGGGCACACGCTTC
ATTCAGGTGGTGCCGGAAGTGCAAATTCATACCGCACAGGATAACCACGACGGCGTACTA
CGCGTGGGCGATACGCAAGGTCGCCTGCGTAGCTGGTTCGCGCAACACAATGCTTCGCTG
GTGGTGATGCGCCCGGATCGCTTTGTTGCCGCCACCGCCATTCCGCAAACCCTGGGCAAG
ACCCTGAATAAACTGGCGTCGGTGATGACGCTGACCCGCCCTGATGCCGACGTTTCTGTC
GAAAAGGTAGCCTGATATGCACGCTTATCTTCACTGTCTTTCCCACTCGCCGCTGGTGGG
GTATGTCGACCCGGCGCAAGAGGTGCTCGATGAGGTCAATGGCGTGATTGCCAGCGCCCG
CGAGCGTATTGCGGCATTCTCCCCTGAACTGGTGGTGCTGTTTGCGCCAGATCACTACAA
CGGCTTTTTCTATGACGTGATGCCACCGTTCTGTTTAGGCGTTGGAGCGACGGCAATTGG
TGATTTCGGCAGTGCGGCAGGAGAGCTGCCCGTGCCTGTGGAGCTGGCGGAGGCCTGTGC
GCATGCCGTCATGAAGAGCGGGATCGATCTTGCCGTTTCTTACTGTATGCAGGTGGACCA
CGGGTTCGCCCAGCCGCTGGAGTTCCTGCTCGGTGGGCTGGATAAGGTGCCAGTTCTGCC
TGTGTTCATCAACGGTGTCGCCACGCCGCTGCCCGGTTTCCAGCGTACCCGCATGTTGGG
TGAAGCCATTGGACGTTTCACCAGCACTCTCAATAAACGCGTGCTGTTCCTGGGTTCCGG
TGGGCTTTCCCATCAGCCGCCGGTGCCCGAACTGGCGAAAGCCGATGCCCATATGCGCGA
CCGTCTGTTGGGGAGCGGGAAAGATTTACCCGCCAGTGAGCGCGAATTGCGTCAGCAACG
GGTGATTAGCGCCGCTGAGAAGTTTGTTGAGGATCAGAGAACGCTGCATCCGCTCAACCC
GATTTGGGATAACCAGTTCATGACTTTGCTGGAGCAGGGACGCATACAGGAACTGGATGC
CGTCAGTAACGAAGAGCTTTCCGCCATTGCCGGAAAGTCGACACATGAAATCAAAACCTG
GGTCGCCGCTTTTGCCGCTATTTCTGCGTTTGGCAACTGGCGTAGCGAAGGGCGTTATTA
CCGCCCAATCCCGGAGTGGATTGCCGGATTTGGCTCGTTAAGCGCCAGAACAGAGAACTG
AATATGCAGGAGAAGATGATGAGTTATCAGCCACAAACCGAAGCCGCCACCAGCCGTTTT
CTGAATGTAGAAGAAGCGGGTAAAACGCTGCGCATCCATTTTAATGACTGCGGACAAGGC
GACGAAACCGTTGTCCTGCTGCATGGTTCCGGCCCGGGTGCTACTGGCTGGGCGAACTTC
AGCCGCAATATCGATCCGCTGGTAGAGGCGGGCTATCGGGTGATCCTGCTGGATTGTCCG
GGTTGGGGCAAGAGCGATTCGGTCGTTAATAGTGGTTCGCGATCGGATCTTAATGCACGA
ATCCTGAAAAGCGTGGTGGATCAACTGGATATCGCCAAAATCCACCTGCTGGGCAACTCG
ATGGGGGGCCATAGTTCTGTGGCGTTCACCCTTAAATGGCCGGAGCGCGTCGGCAAACTG
GTGCTGATGGGCGGCGGTACGGGCGGCATGAGTTTGTTTACGCCGATGCCAACCGAAGGT
ATTAAGCGACTGAATCAGCTTTATCGTCAGCCGACTATCGAAAACCTGAAGCTGATGATG
GATATCTTCGTTTTTGATACCAGCGATTTGACCGACGCCCTGTTTGAAGCGCGCCTGAAT
AATATGCTGTCGCGCCGCGATCACCTGGAAAACTTCGTTAAGAGCCTGGAAGCTAATCCG
AAACAGTTCCCGGATTTTGGCCCACGTCTGGCGGAAATCAAAGCGCAAACCCTGATTGTC
TGGGGGCGCAACGACCGCTTTGTGCCGATGGATGCGGGTCTGCGTCTGCTGTCCGGCATT
GCCGGTTCTGAACTGCATATCTTCCGCGACTGTGGTCACTGGGCGCAGTGGGAACATGCC
GACGCTTTCAATCAACTGGTGCTGAATTTCCTCGCACGCCCTTAAGGAATGGTCATGACG
AAGCATACTCTTGAGCAACTGGCGGCGGATTTACGCCGCGCCGCAGAGCAGGGCGAAGCG
ATTGCACCGCTGCGCGATCTGATTGGTATCGATAACGCTGAAGCGGCTTACGCCATTCAG
CACATAAATGTGCAACATGACGTTGCGCAGGGGCGTCGCGTGGTAGGGCGTAAAGTGGGC
CTGACACATCCGAAAGTGCAACAACAACTGGGCGTTGATCAACCGGATTTTGGGACGTTA
TTTGCCGACATGTGTTATGGCGATAACGAAATCATTCCTTTTTCCCGTGTTCTGCAACCC
CGCATTGAAGCGGAGATCGCACTGGTGTTGAACCGCGATTTGCCCGCAACCGATATCACC
TTCGACGAATTGTATAACGCCATTGAATGGGTACTTCCGGCGCTGGAAGTGGTGGGGAGC
CGCATTCGCGACTGGTCGATTCAGTTTGTCGATACCGTGGCAGATAACGCCTCCTGTGGG
GTGTATGTCATCGGCGGTCCGGCGCAACGTCCGGCGGGGTTAGACCTGAAAAACTGCGCC
ATGAAGATGACGCGTAATAACGAAGAGGTTTCTAGCGGGCGCGGCAGCGAATGCCTGGGA
CATCCGCTTAATGCGGCCGTCTGGCTGGCACGCAAAATGGCCAGTCTGGGTGAACCGCTG
CGCACCGGAGATATCATTCTTACCGGGGCATTAGGTCCGATGGTGGCGGTGAATGCGGGC
GATCGTTTTGAAGCCCATATTGAAGGCATAGGTTCAGTTGCTGCGACATTTTCAAGCGCA
GCCCCAAAAGGAAGTCTGTCATGAGTAAGCGTAAAGTCGCCATTATCGGTTCTGGCAACA
TTGGTACCGATCTGATGATTAAAATTTTGCGTCACGGTCAGCATCTGGAGATGGCGGTGA
TGGTTGGCATTGATCCTCAGTCCGACGGTCTGGCGCGCGCCAGACGTATGGGCGTCGCCA
CCACCCATGAAGGGGTGATCGGACTGATGAACATGCCTGAATTTGCTGATATCGACATTG
TATTTGATGCGACCAGCGCCGGTGCTCATGTGAAAAACGATGCCGCTTTACGCGAAGCGA
AACCGGATATTCGCTTAATTGACCTGACGCCTGCTGCCATCGGCCCTTACTGCGTGCCGG
TGGTTAACCTCGAGGCGAACGTCGATCAACTGAACGTCAACATGGTCACCTGCGGCGGCC
AGGCCACCATTCCAATGGTGGCGGCAGTTTCACGCGTGGCGCGTGTTCATTACGCCGAAA
TTATCGCTTCTATCGCCAGTAAATCTGCCGGACCTGGCACGCGTGCCAATATCGATGAAT
TTACGGAAACCACTTCCCGAGCCATTGAAGTGGTGGGCGGCGCGGCAAAAGGGAAGGCGA
TTATTGTGCTTAACCCAGCAGAGCCACCGTTGATGATGCGTGACACGGTGTATGTATTGA
GCGACGAAGCTTCACAAGATGATATCGAAGCCTCAATCAATGAAATGGCTGAGGCGGTGC
AGGCTTACGTACCGGGTTATCGCCTGAAACAGCGCGTGCAGTTTGAAGTTATCCCGCAGG
ATAAACCGGTCAATTTACCGGGCGTGGGGCAATTCTCCGGACTGAAAACAGCGGTCTGGC
TGGAAGTCGAAGGCGCAGCGCATTATCTGCCTGCCTATGCGGGCAACCTCGACATTATGA
CTTCCAGTGCGCTGGCGACAGCGGAAAAAATGGCCCAGTCACTGGCGCGCAAGGCAGGAG
AAGCGGCATGAACGGTAAAAAACTTTATATCTCGGACGTCACATTGCGTGACGGTATGCA
CGCCATTCGTCATCAGTATTCGCTGGAAAACGTTCGCCAGATTGCCAAAGCACTGGACGA
TGCCCGCGTGGATTCGATTGAAGTGGCCCACGGCGACGGTTTGCAAGGTTCCAGCTTTAA
CTATGGTTTCGGCGCACATAGCGACCTTGAATGGATTGAAGCGGCGGCGGATGTGGTGAA
GCACGCCAAAATCGCGACGTTGTTGCTGCCAGGAATCGGCACTATTCACGATCTGAAAAA
TGCCTGGCAGGCTGGCGCGCGGGTGGTTCGTGTGGCAACGCACTGTACCGAAGCTGATGT
TTCCGCCCAGCATATTCAGTATGCCCGCGAGCTCGGAATGGACACCGTTGGTTTTCTGAT
GATGAGCCATATGACCACGCCGGAGAATCTCGCCAAGCAGGCAAAGCTGATGGAAGGCTA
CGGTGCGACCTGTATTTATGTGGTGGATTCTGGCGGTGCGATGAACATGAGCGATATCCG
TGACCGTTTCCGCGCCCTGAAAGCAGAGCTGAAACCAGAAACGCAAACTGGCATGCACGC
TCACCATAACCTGAGTCTTGGCGTGGCGAACTCTATCGCGGCGGTGGAAGAGGGCTGCGA
CCGAATCGACGCCAGCCTCGCGGGAATGGGCGCGGGCGCAGGTAACGCACCGCTGGAAGT
GTTTATTGCCGCCGCGGATAAACTGGGCTGGCAGCATGGGACCGATCTCTATGCGTTAAT
GGATGCCGCCGACGACCTGGTGCGTCCGTTGCAGGATCGACCGGTACGAGTCGATCGCGA
AACGCTGGCGCTGGGATACGCTGGTGTTTACTCGAGCTTCCTGCGTCACTGTGAAACGGC
GGCGGCGCGTTATGGCTTAAGTGCGGTGGATATTCTCGTTGAGCTGGGCAAACGCCGGAT
GGTTGGCGGCCAGGAGGATATGATCGTTGACGTGGCGCTGGATCTGCGCAACAACAAATA
ATGATGACTGCCGAGAACGTGCATTTTGTATGCCCATCCCAGCACGACTGCCGGATGCGG
CGTGAACGCCTTATCCGGCCTACGGATGGCGTGAGAATTTGTAGGTCTGATAAGACGCGT
TAGCGTCGCATCAGGCATCTGCGCACGACTGCCGGATGCGGCGTGAACGCCTTATCCGGC
CTACGGATGGCGCGGGAATTTGTAGGCCTGATAAGACGCGTTAGCGTCGCATCAGGCATC
TGCGCACGACTGCCGGATGCGGCGTGAACGCCTTATCCGGCCTACGGGTGGCGCGAGAAT
TTGTAGGCCTGATAAGACGCGTTAGCGTCGCATCAGGCATCTGCGCACGACTGCCGGATG
CGGCGTAAACGCCTTATCCGGCCTACGGATGGCGCGGGAATTTGTAGGCCTGATAAGACG
CGTTAGCGTCGCATCAGGCATCTGCACACGACTGCCGGATGCGATAAACGTCTTGTCCGG
CCTACATTTCGCCCGTAGGCAGTCATTAAATAGTTCTGATTACGCGGCTGGCAATGTATC
AGTCGCGATTCACCTGCACTCGCAACGAGGTTCATCTTATGTCGACTCGTACCCCTTCAT
CATCTTCATCCCGCCTGATGCTGACCATCGGGCTTTGTTTTTTGGTCGCTCTGATGGAAG
GGCTGGATCTTCAGGCGGCTGGCATTGCGGCGGGTGGCATCGCCCAGGCTTTCGCACTCG
ATAAAATGCAAATGGGCTGGATATTTAGCGCCGGAATACTCGGTTTGCTACCCGGCGCGT
TGGTTGGCGGAATGCTGGCGGACCGTTATGGTCGCAAGCGCATTTTGATTGGCTCAGTTG
CGCTGTTTGGTTTGTTCTCACTGGCAACGGCGATTGCCTGGGATTTCCCCTCACTGGTCT
TTGCGCGGCTGATGACCGGTGTCGGGCTGGGGGCGGCGTTGCCGAATCTTATCGCCCTGA
CGTCTGAAGCCGCGGGTCCACGTTTTCGTGGGACGGCAGTGAGCCTGATGTATTGCGGTG
TTCCCATTGGCGCGGCGCTGGCGGCGACACTGGGTTTCGCGGGGGCAAACTTAGCATGGC
AAACGGTGTTTTGGGTAGGTGGTGTGGTGCCGTTGATTCTGGTGCCGCTATTAATGCGCT
GGCTGCCGGAGTCGGCGGTTTTCGCTGGCGAAAAACAGTCTGCGCCACCACTGCGTGCCT
TATTTGCGCCAGAAACGGCAACCGCGACGCTGCTGCTGTGGTTGTGTTATTTCTTCACTC
TGCTGGTGGTCTACATGTTGATCAACTGGCTACCGCTACTTTTGGTGGAGCAAGGATTCC
AGCCATCGCAGGCGGCAGGGGTGATGTTTGCCCTGCAAATGGGGGCGGCAAGCGGGACGT
TAATGTTGGGCGCATTGATGGATAAGCTGCGTCCAGTAACCATGTCGCTACTGATTTATA
GCGGCATGTTAGCTTCGCTGCTGGCGCTTGGAACGGTGTCGTCATTTAACGGTATGTTGC
TGGCGGGATTTGTCGCGGGGTTGTTTGCGACAGGTGGGCAAAGCGTTTTGTATGCCCTGG
CACCGTTGTTTTACAGTTCGCAGATCCGCGCAACAGGTGTGGGAACAGCCGTGGCGGTAG
GGCGTCTGGGGGCTATGAGCGGTCCGTTACTGGCCGGGAAAATGCTGGCATTAGGCACTG
GCACGGTCGGCGTAATGGCCGCTTCTGCACCGGGTATTCTTGTTGCTGGGTTGGCGGTGT
TTATTTTGATGAGCCGGAGATCACGAATACAGCCGTGCGCCGATGCCTGACGTGCCTTAT
TAGGCAGGGGCGAAAGGGACTTCACCCCAATACACCTACGGCGTTTACAGGTATACTCGC
TAAAAATTATTCAGCGGGTTTGGAAACAAAGATGGCAAAACTTACCTTACAAGAGCAGTT
GCTCAAAGCAGGATTAGTCACCAGCAAAAAAGCGGCGAAGGTGGAGAGAACGGCGAAAAA
ATCGCGCGTTCAGGCGCGTGAAGCTCGGGCGGCGGTAGAAGAAAATAAAAAGGCACAGCT
TGAGCGTGATAAACAGCTTAGCGAACAGCAAAAACAAGCGGCGTTGGCGAAAGAATATAA
AGCTCAGGTGAAGCAGCTTATTGAAATGAACCGAATCACCATTGCCAATGGCGATATTGG
TTTTAACTTCACTGACGGCAATCTGATTAAGAAGATTTTTGTCGATAAGCTCACACAGGC
GCAGTTGATTAATGGTCGTCTGGCGATTGCCCGCTTGTTGGTCGATAACAATAGCGAAGG
TGAATACGCCATTATTCCCGCCAGCGTTGCCGATAAAATTGCTCAGCGCGATGCCAGCAG
TATAGTGTTGCACAGCGCGCTCAGCGCCGAAGAGCAGGATGAAGACGACCCGTATGCCGA
CTTCAAAGTGCCTGATGATTTGATGTGGTAAACATAGATAAGTCGTGCGCAGATGCCTGA
TGCGACGCTATGCGCGTCTTATCAGGCCTACGGTTTATGGGCGAAGTGTAGACCGGATAA
GGCGTTCACGCCGCATCCGGCAGTCGTGCGCCATGCCTGATGCGACGCTTTGCGCGTCTT
ATCAGGCCTACGGCTTACGGGCGAAGTGTAGGCCGGATAAGGCGTTCACGCCGCATCCGG
CAGTCGTGCTATTATCAACGCATATTCAGTTTATTGGCGTGGTAGGCAATATGCTCGCCA
ATAAAACTGGAGACAAAATAATAGCTGTGATCATAACCCTCGTGATAACGGATTAACGTC
TTGATATTCATCTCCTGGCAGATCTTTTCAAGATTTGGAGTCCGCAGCTGTTCTGCGTAA
AAATCATCACTCAACCCCTGATCAACCATGATTTCCGCAACGCGTTGACCTTGTGAAATA
AGACTCACCGGGTCGTAATCCAACCAGGCATCTTTATTTTCAGCAAGATATGCAGCAAAG
GCTTGCTGTCCCCACGGCACTTGCGATGGGGAGACAATGGGCGAAAACGCCGAGACGCTG
ACATATTCATCTGGGTTACGTAACGCCAGCACCAGCGCGCCCAGCCCGCCCATAGAATGA
CCAGAGATAGACTTTTTGGCCGTTGCCGGAAAATGATGCATCACTAAATCCGGCAGCTCG
TTGCGGATATAGTCATACATTTTGTAATGTTCATTCCACGGCGCTTGCGTCGCGTTCAGG
TAAAACCCGGCACCTTGCCCGAGATCGTAACGGTCAGCATCTGCGACATGACTGCCTCGC
GGACTGGTGTCCGGCGCAACAACAATAATGTTGTGCTCAGCCGCGTAACGCTGCATCCCC
GATTTAGTAATGAAATTCTGCTCGTTGCAGGTCAGGCCTGAAAGCCAGTACAGCACCGGC
AATTTTTCATTCGCGGCTTTTGGTGGGAGATAGACGCCGACATTCATTTCACATTTCAGT
GATTGGGAATAATGCCGATACATATTTTGCCAGCCGCCAAAGCTGACATGTTTTTCAATG
AGTTCCATCAGTCATTATCTCAGGGTTAATCCCCCGGACGGCTGCCCGGGGAGAGTATTA
AGAACCCCCGCCTGAAGTGGACGGGGTAAACCTGCGGGAAATCAGTAACGAATTACGGTT
CGAATGGATTTGCCTTCATGCATCAGGTCGAAGGCGTCATTAATTTCATCCAGGCTCATG
GTATGCGTGACAAACGGTTCCAGATCGATATCACCTTTCATCGCATCTTCAACCATGCCC
GGTAACTGGGAACGACCTTTCACGCCGCCAAACGCGGAACCTTTCCATACGCGACCAGTG
ACCAACTGGAATGGACGGGTGGAGATTTCCTGACCGGCAACCGCGACCCCGATGATCACC
GACTGACCCCAGCCGCGGTGCGCACTTTCCAGCGCCGCACGCATCACGTTGACGTTACCG
ATGCATTCAAAGGTATGGTCGATACCCCATTTGTTGATATCCAACAGGACATCTTTTATC
GGTTTGTCGTAGTCATTCGGGTTAATGCAGTCGGTAGCACCGAAGCGACGCGCCAGATCG
AATTTCTTCGGGTTGGTATCGATAGCGATAATCCGACCCGCTTTCGCCTGACGCGCGCCC
TGAACCACTGCCAGACCAATCGCGCCAAGACCAAACACGGCAACAGAATCACCTGGCTGG
ACTTTAGCTGTGTTGTGTACCGCGCCAATACCGGTGGTCACGCCACAGCCCAGCAGGCAG
ACGTGTTCATGGTTTGCTTCTGGATTAATTTTTGCCAGAGACACTTCCGCGACTACGGTG
TATTCACTGAATGTAGAGCACCCCATGTAGTGATAAAGCGGCTGCCCGTTGTAAGAAAAA
CGGGTGGTGCCGTCTGGCATCAGGCCTTTACCCTGGGTTTCGCGAACCGCAACACAGAGG
TTAGTTTTGCCAGAACGACAGAACTCACACTCGCCGCACTCCGCGGTGTAAAGCGGGATC
ACATGGTCGCCAGGTTTGACGCTGGTTACGCCTTCACCGACTTCAACCACAACGCCGGCC
CCTTCGTGACCGAGAACCACCGGGAATACACCTTCCGGGTCATCGCCGGAGAGGGTAAAT
GCGTCGGTATGGCAAACGCCGGTATGGGTGACTTTAATTAGCACTTCACCTTTTTTCGGT
GGTGCAACGTCAATTTCAACGATTTCCAGCGGTTTACCGGGAGCAAATGCAACGGCAGCA
CGTGATTTCATCTCTCGCTCTTCCTCAATATGGTAATAGATTCAGCTATTTAAGATAGGC
ACGAACCAGTTCAATAGTGTCGTCAACGGATTGGCTGACTTCGCGGCTGTAGCAGTCATT
TCGGTCAAACGTTTCCCGGATATGGCTTTCAAGCACTTCTGCCATCAGCCCATTAGCCGC
GCCCCGAACGGCAGCGATCTGTTGGAGTATGGCACGGCATTCGGCATCACCCTCCAGCGA
CCGTTCCAGAGCATCAATCTGCCCCCGAATACGACGAACTCGAGTAAGGACCTTTTTCTT
CTCTTCCGGAGTACTGGGCATTTCGCACCTCATCATCTGCATGCAATATACTATAGGGGG
GTATTCTATATGTCAATGCATACCCCCCTATAGTATATAACACTGGAGAATAAAATTTAT
CCGGTGAATGTGGTCGGAAAACAAAGAGGAAAGGGGGGGGGGCTAATCGGCAGGGAAGGC
CGCCCCGGATAGCGGGCGGCAGAAGGAATCAGAATTTCCAGGTCAGACGGGCTGCAAGTT
GCAGACCGTTAAAATCATCGGTTGGGGTGTCGTACCACACTTTACCTGCCGTCAGCCCGA
GATTAAGTTGCTCAGTCAGCGGTTGAATACGTTGCAGACTGACGCTCTTCATGCTGCCGT
AGCGTGTTTCTGGCGTCCAGTCATAGGTGTAAGCACCTGTTCCGCGGCTTAGCCATAGTT
GCGTATAACCAGTGCCGCGCGGGTCATTCAGACGCACGGAAATCATATTGCTATAACTAC
CACCTGCATCGCTGGAGTCATAATGGGTATAGCGGTAGCTGGTGATCACCGGGCCAGTAT
AGAGTGATACGCCGCCTTGCCAGGCATCGACTTCGACATCATCGTAATATTTAGTGTAGC
GATAACCGGTCGTGAAAAGCGTTTTTGGTAACAGGGCCAGGTTAATATCCTGACGAAAAT
CCTGGCGGGCAAAGACCGGCGTATTATCCGCAAAGGCAATACCCGTTCGGGTTGTCAGCC
AGTTATTCCATTTATACCAGACCGCACCCTGACCGCGAGTGGCATTGAAATGTTCAGTTT
CATAATCACGACGCCCCTGGGAAAGATTAAAAAGCAGCGTTGCGTTTTCAACTTTCGCCA
CCAGTTCAGCATACGCTAAATTACGGTTGCCATGATCGCCAGAATAATCGGTAAAATCGT
AGCCCGCGGTAATGGAAGTTAACCCGGCATAAGCGGGCAATGCGCTAAAAATGGCCGCCG
CTAATAACGTCCGTTTTATCATTTTAATCTCCTGTACGGATAAGTTCTTGTCGGAGTGAA
TAAGTTCCGGTAGGTAAATTACGTTCTACAATCACGCGCGGGCCAAGTTGCGTGTTCGGG
GAAATAATTCGCCCAGGCAAAATAATAACTTGTACGCCAAGGCGTGAACGCTGCCCGATA
TAACAACCTAATTTATCGCATCCGGTAGCGATAATTCCCTCTGGAGTTCGAACAGACACG
GGCTGTTCATCCAGACGATGATTACTGGTACGTACTTGTGCGCCTAAATATGCCTGGTTT
GCAACTACCGAGTCGGCAATAAAACATTGCGGACCAATCGTTGCTTCCGCTTCAATAACC
GCATTTTTAATCTCGGTGGCAAAACCAATTTTTACGCCATTGCTGATTATTGTGCCAGGA
CGAATAAACGCATAATTACTAGACTGGCCCCCTGAATCTCCAGACAACCAATATCACTTA
AATAAGTGATAGTCTTAATACTAGTTTTTAGACTAGTCATTGGAGAACAGATGATTGATG
TCTTAGGGCCGGAGAAACGCAGACGGCGTACCACACAGGAAAAGATCGCAATTGTTCAGC
AGAGCTTTGAACCGGGGATGACGGTCTCCCTCGTTGCCCGGCAACATGGTGTAGCAGCCA
GCCAGTTATTTCTCTGGCGTAAGCAATACCAGGAAGGAAGTCTTACTGCTGTCGCCGCCG
GAGAACAGGTTGTTCCTGCCTCTGAACTTGCTGCCGCCATGAAGCAGATTAAAGAACTCC
AGCGCCTGCTCGGCAAGAAAACGATGGAAAATGAACTCCTCAAAGAAGCCGTTGAATATG
GACGGGCAAAAAAGTGGATAGCGCACGCGCCCTTATTGCCCGGGGATGGGGAGTAAGCTT
AGTCAGCCGTTGTCTCCGGGTGTCGCGTGCGCAGTTGCACGTCATTCTCAGACGAACCGA
TGACTGGATGGATGGCCGCCGCAGTCGTCACACTGATGATACGGATGTGCTTCTCCGTAT
ACACCATGTTATCGGAGAGCTGCCAACGTATGGTTATCGTCGGGTATGGGCGCTGCTTCG
CAGACAGGCAGAACTTGATGGTATGCCTGCGATCAATGCCAAACGTGTTTACCGGATCAT
GCGCCAGAATGCGCTGTTGCTTGAGCGAAAACCTGCTGTACCGCCATCGAAACGGGCACA
TACAGGCAGAGTGGCCGTGAAAGAAAGCAATCAGCGATGGTGCTCTGACGGGTTCGAGTT
CTGCTGTGATAACGGAGAGAGACTGCGTGTCACGTTCGCGCTGGACTGCTGTGATCGTGA
GGCACTGCACTGGGCGGTCACTACCGGCGGCTTCAACAGTGAAACAGTACAGGACGTCAT
GCTGGGAGCGGTGGAACGCCGCTTCGGCAACGATCTTCCGTCGTCTCCAGTGGAGTGGCT
GACGGATAATGGTTCATGCTACCGGGCTAATGAAACACGCCAGTTCGCCCGGATGTTGGG
ACTTGAACCGAAGAACACGGCGGTGCGGAGTCCGGAGAGTAACGGAATAGCAGAGAGCTT
CGTGAAAACGATAAAGCGTGACTACATCAGTATCATGCCCAAACCAGACGGGTTAACGGC
AGCAAAGAACCTTGCAGAGGCGTTCGAGCATTATAACGAATGGCATCCGCATAGTGCGCT
GGGTTATCGCTCGCCACGGGAATATCTGCGGCAGCGGGCTTGTAATGGGTTAAGTGATAA
CAGATGTCTGGAAATATAGGGGCAAATCCAATTACCTATCAGGCAGTTTGCGCCAATCAC
TACCGGACCCTGAATAACGGCACCATGACAAATACGGGTATTCGCGCCGATAACAACTTC
ACCTGCAGTTTCATCAATAATTACCTGGTCTGCAATCTGAATATTTTTCTCTTTAACATT
AAGCTTCAGATAGTTTTTCAGTTCCTGTGACAGAAGGTTGGGAATAAGCGGTTGACGCTT
CCACCAGTGCGGAATAGCGGGTGGGTTTGTCGCGCTGAGGTTCGCGTCCAGTAAAAAAGG
CAATAAGTCCATAAATAATCCAGATGGCATAAGCTAATAATACATACACAACGGAAAGCG
GCGCTAAAGGCACCAACAACCAGCAACGATGAAACCAGGCGCTAAAAGCACCAATAACAC
AAACTACGCCGACCCAGATAAGCGGAAACATTGCCAACACCACTCCATGCGGCCCGGTGG
TGATGAATTCATTAAACCAGGTAGTGAGATAAATCCCAACGCCATAAAGCACAACCAACA
GCATAGGAAATATACTGAAGATACCGAAGCGGCTAAATAAAAGTCTTTTATGCAGGCGCA
TACAGACCGCGTATCCCACAATCCAACGCCGCCAGCGACGCCACTCCTCACGCGGGCTGT
TGCATTCCTGTGGGTATACGATGCAGCGATTCGCCTGCCGAATACGGTAGCCGTTTGCCA
CCAATGTCCAGGTGAGATCAAGGTCTTCGACTTTAGTACGATCCGAGAAACCGAACTTAC
GCAATACATCAGTACGGAACATCCCGCAGGCACCGCTGATAATAAACGGTGCGCCACCCA
GGAGCTGCTGTAGCGTGCGCTTCATAACAATCATCGGCAACTTTACGGTCGCGCGGATGT
GCGGTAACAGACCCGCGCCTTTCAACGCAGTAGAGGGAATGCCGCCTACGGCATCGGCAC
CGCGCTCAATTTCTGCCAGCATATAGCCCATTCCGTCTTGATCGGGCGGAACATAGGTGT
CGGCATCACTTAAAAAAACCTGGTCGCAGGTGGCGTAATTGAGGCCATTCATCAGCGCAC
CACCTTTACCGGTATTTTTTTGCGTGACGGCAACAAAGCGGTCGCCCCATTTGCGTTTGA
CTTCCGCCATGACCGCTTCGGTATTGTCCGTGGAGCCGTCGTTAACGCAAATTACCCGGC
AAAAATAAGGGTTACGCAGTAGATTATCCAGTGACTGCGCCAGACACGGGCCTTCGTTAT
ACGCAGGTATAATGGCGTCAATACAGCCTTTCTTTTGACTGGGTTTACGTCTTAGCGTAC
TTAAAAACCATAGCAACATTGCTATGGACATACAGATAAATATCCAGGTTTTCATGCAAT
TTGCTCAAAGAATCATTTTATGAATTACAAAGCCTTCACCCAGATCGCTATTGACCTGTT
GTCCGCGAAATTGTGCAACTGCACGCAGGCGATCATGACGCATATAATCGCGTCGTTCCT
AGCTTTTATGTTTTTTTAATGCAGCAAGTTTGACTGTGAAATATTCTTCTTTAACGGATT
CAAAAACCTGAGGCATAAATGAAAGCCAGGTACTTGGGGTTTCGTAGCCGAGAATTTGCG
GAATAGTTCGGCAGGCAACCATTGAAGCTTGATAAACAGCAAGATGATCCTGATGGCGGT
CGGCATCATGCATGGTATATACCCGCATGATTTCAACATCAGAAGGAATTTGATTTTTAA
TGATGTCTTCCAGGGCGGAAATCATATCATTGAGCTGTAAATGAGCGCGGGTGTCAGCAA
AATTAAGATGAATAGTTTGGTGGCACCCTAATATCTTTAGGGCGTTGCGCGATTCTTCAT
GGCGATCGATTATTCCATCTGTGCCAGAGTTGCCGGTAGTCATCACCACGGCTGCGATAT
AAATTCCTTTTTGCGCAAGACGAGCAAGCGATGCGCCACAGCCTAATTCTATATCGTCAG
GATGTGCGCCAATAGCAAGGATACCCTTTCTTTTATTTGCCGAAGAAAGGAGGGCTGAAT
CTAAAACCTTATCCACTTAATGACACTCCATTTTATTTATTATACTACAAGCACAACGAT
GCACTCAGAGACGTAATCTCTGGCGCAGCCAGATGTTAATTTATAAATGTTAAATGTTGC
TAATAACTGAAAAGCAAGGGCTTTCAGACCCGTGGGTTCGACTGGGTAATGTTTCTATGC
AATTCATATGTTAAGTGTTTGTATGTTTGGTATGTATAGTTATTTTGTTTTATACATTGT
ATTTAGATGTGATTTAGTTTGTCAATTAATTGCATTTAAAAAATATGTTCTGTGAACAAG
CATTGTTTATATACATTATGTGAATGTAATATGCGAGTGATTGAGAATGATACAGTGATA
TATACAATGCGAATATAATAGTTTTATTATATGTATTGATATTGATAGAAATAATGAAGT
AATAAATCTCGTAATGTGGTTGTTTATGCATCACTAAAATGAAGTGTAGTAATTTTCCCA
ATTGTTAGAACGGAGTAATTGCATATTTAATCTTTCCTTAGCCGTTTTTTTGCTAAGAAT
AAAATCATCTGTGCGATAACGACTAATTCTTTTAATGAATGTTTTTATTCCTGAATACTG
CTCCCATAACAAGACAGGGGAGCAGACAATCATGGCAATTTCATCGCGTAACACACTTCT
TGCCGCACTGGCATTCATCGCTTTTCAGGCACAGGCGGTGAACGTCACCGTGGCGTATCA
AACCTCAGCCGAACCGGCGAAAGTGGCTCAGGCCGACAACACCTTTGCTAAAGAAAGCGG
AGCAACCGTGGACTGGCGTAAGTTTGACAGCGGAGCCAGCATCGTGCGGGCGCTGGCTTC
AGGCGACGTGCAAATCGGCAACCTCGGTTCCAGCCCGTTAGCGGTTGCAGCCAGCCAACA
GGTGCCGATTGAAGTCTTCTTGCTGGCGTCAAAACTGGGTAACTCCGAAGCGCTGGTGGT
AAAGAAAACTATCAGCAAACCGGAAGATCTGATTGGCAAACGCATCGCCGTACCGTTTAT
CTCCACCACCCACTACAGCCTGCTGGCGGCACTGAAACACTGGGGCATTAAACCCGGGCA
AGTGGAGATTGTGAACCTGCAGCCGCCCGCGATTATCGCTGCCTGGCAGCGGGGAGATAT
TGATGGTGCTTATGTCTGGGCACCGGCGGTTAACGCCCTGGAAAAAGACGGCAAGGTGTT
GACCGATTCTGAACAGGTCGGGCAGTGGGGCGCGCCAACGCTGGACGTCTGGGTGGTGCG
CAAAGATTTTGCCGAGAAACATCCTGAGGTCGTGAAAGCGTTCGCTAAAAGCGCCATCGA
TGCTCAGCAACCGTACATTGCTAACCCAGACGTGTGGCTGAAACAGCCGGAAAACATCAG
CAAACTGGCGCGTTTAAGCGGCGTGCCTGAAGGTGACGTTCCGGGGCTGGTGAAGGGGAA
TACCTATCTGACGCCGCAGCAACAAACGGCAGAACTGACCGGACCGGTGAACAAAGCGAT
CATCGACACCGCGCAGTTTTTGAAAGAGCAGGGCAAGGTCCCGGCTGTAGCGAATGATTA
CAGCCAGTACGTTACCTCGCGCTTCGTGCAATAAAAGGAGGCGCAGATGCTGCAAATCTC
TCATCTTTACGCCGATTATGGCGGCAAACCGGCACTGGAAGATATCAACCTGACGCTGGA
AAGCGGCGAGCTACTGGTGGTGCTGGGGCCGTCCGGCTGCGGTAAAACCACCCTGCTGAA
TCTGATTGCCGGTTTTGTGCCTTATCAGCATGGCAGCATTCAACTGGCGGGTAAGCGTAT
TGAGGGACCGGGAGCAGAGCGTGGCGTAGTTTTTCAGAATGAAGGGCTACTACCGTGGCG
CAATGTACAGGACAACGTGGCGTTCGGCCTGCAATTGGCAGGTATAGAGAAAATGCAGCG
ACTGGAAATCGCGCACCAGATGCTGAAAAAAGTGGGGCTGGAAGGCGCAGAAAAACGCTA
CATCTGGCAGCTTTCCGGTGGTCAACGTCAGCGGGTGGGGATTGCTCGTGCGCTGGCGGC
GAATCCCCAGCTGTTATTACTCGACGAACCGTTTGGTGCGCTGGACGCCTTCACCCGCGA
CCAGATGCAAACCCTGCTGCTGAAACTCTGGCAGGAGACGGGCAAGCAGGTGCTGTTGAT
TACCCACGATATAGAAGAAGCGGTGTTTATGGCGACTGAACTGGTTCTGCTTTCATCCGG
CCCTGGCCGTGTGCTGGAGCGGCTGCCGCTCAACTTTGCTCGCCGCTTTGTTGCGGGAGA
GTCGAGCCGCAGCATCAAGTCCGATCCACAATTCATCGCCATGCGCGAATATGTTTTAAG
CCGCGTATTTGAGCAACGGGAGGCGTTCTCATGAGTGTGCTCATTAATGAAAAACTGCAT
TCGCGGCGGCTGAAATGGCGCTGGCCGCTCTCGCGTCAGGTGACCTTAAGCATTGGCACG
TTAGCGGTTTTACTCACCGTATGGTGGACGGTGGCGACGCTGCAACTGATTAGCCCGCTA
TTTTTGCCGCCGCCGCAACAGGTACTGGAAAAACTACTCACCATTGCCGGACCGCAAGGC
TTTATGGACGCCACGCTGTGGCAGCATCTGGCAGCCAGTCTGACGCGCATTATGCTGGCG
CTATTTGCAGCGGTGTTGTTCGGTATTCCGGTCGGGATCGCGATGGGACTTAGCCCTACG
GTACGCGGCATTCTGGATCCGATAATCGAGCTTTATCGTCCGGTGCCGCCGCTGGCTTAT
TTGCCGCTGATGGTGATCTGGTTTGGTATTGGTGAAACCTCGAAGATCTTACTGATCTAT
TTAGCGATTTTTGCACCGGTGGCGATGTCGGCGCTGGCGGGGGTGAAAAGCGTGCAGCAG
GTTCGCATTCGTGCCGCCCAGTCGCTGGGTGCCAGCCGTGCGCAGGTGCTGTGGTTTGTC
ATTTTGCCCGGTGCGCTGCCGGAAATCCTCACCGGATTACGTATTGGTCTGGGGGTGGGC
TGGTCTACGCTGGTGGCGGCGGAGCTGATTGCCGCGACGCGCGGTTTAGGATTTATGGTT
CAGTCAGCGGGTGAATTTCTCGCAACTGACGTGGTGCTGGCGGGGATCGCGGTGATTGCG
ATTATCGCCTTTCTTTTAGAACTGGGTCTGCGCGCGTTACAGCGCCGCCTGACGCCCTGG
CATGGAGAAGTACAATGAGTGAACGTCTGAGCATTACCCCGCTGGGGCCGTATATCGGCG
CACAAATTTCGGGTGCCGACCTGACGCGCCCGTTAAGCGATAATCAGTTTGAACAGCTTT
ACCATGCGGTGCTGCGCCATCAGGTGGTGTTTCTACGCGATCAAGCTATTACGCCGCAGC
AGCAACGCGCGCTGGCCCAGCGTTTTGGCGAATTGCATATTCACCCTGTTTACCCGCATG
CCGAAGGGGTTGACGAGATCATCGTGCTGGATACCCATAACGATAATCCGCCAGATAACG
ACAACTGGCATACCGATGTGACATTTATTGAAACGCCACCCGCAGGGGCGATTCTGGCAG
CTAAAGAGTTACCTTCGACCGGCGGTGATACGCTCTGGACCAGCGGTATTGCGGCCTATG
AGGCGCTCTCTGTTCCCTTCCGCCAGCTGCTGAGTGGGCTGCGTGCGGAGCATGATTTCC
GTAAATCGTTCCCGGAATACAAATACCGCAAAACCGAGGAGGAACATCAACGCTGGCGCG
AGGCGGTCGCGAAAAACCCGCCGTTGCTACATCCGGTGGTGCGAACGCATCCGGTGAGCG
GTAAACAGGCGCTGTTTGTGAATGAAGGCTTTACTACGCGAATTGTTGATGTGAGCGAGA
AAGAGAGCGAAGCCTTGTTAAGTTTTTTGTTTGCCCATATCACCAAACCGGAGTTTCAGG
TGCGCTGGCGCTGGCAACCAAATGATATTGCGATTTGGGATAACCGCGTGACCCAGCACT
ATGCCAATGCCGATTACCTGCCACAGCGACGGATAATGCATCGGGCGACGATCCTTGGGG
ATAAACCGTTTTATCGGGCGGGGTAATACGAGAGTGGACGGTCCCCTCGCCCCCTTGGGG
AGAGGGTTAGGGTGAGGGGGCGTTCACCGTACTTTCAACAGGTTAACTCCCCCTTTCTGA
GAGGAAACAAAATTAACGCAGAATCTTCTTCTCAGCCAAATCCAGCGCAAAGTAGCTGAA
AATCAGATCCGCACCCGCACGCTTAATCGAACCTAAGCTTTCGAGCACGACTTTCTCTTC
ATCTATAGCACCCGCCAGCGCGGCGAACTTAATCATCGCATACTCACCGCTCACCTGATA
CGCGCCAATCGGCAATTCAGTACGTTCACGCAGCTCACGCACGATGTCGAGGTACGCTCC
AGCAGGTTTAACCATCAGGCAGTCTGCGCCCTGGGCTTCATCCAGCAGTGATTCACGAAT
CGCCTCACGACGGTTCATTGGGTTCATCTGATAGCTTTTGCGGTCGCCTTTTAATGCGCT
TCCGGCAGCTTCACGGAACGGGCCATAAAAGGAGGAGGCGAACTTGGTCGAATACGACAT
AATCGCCGTATCTTTAAATCCCGCAGCGTCCAGCGCCTGACGAATCGCCTGTACCTGGCC
GTCCATCGCGGCGGAAGGGGCGATGAAGTCTGCACCTGCAGCAGCTGCAACCACGGCTTG
CTTGCCTAAATTTTCCAGAGTCGCGTCGTTGTCGACGCCATGCTCGCACAGCACACCGCA
GTGACCGTGAGAAGTGTATTCACAGAAGCAGGTGTCTGACATAACGATCATTTCTGGCAC
GGTCTGCTTGCAGATGCGCGACATACGCGCCACCAGTCCATCTTCCCGCCAGGCATCGCT
GCCGGTTTCATCGGTATGGTGAGAGATGCCAAAAGTCATCACGGAACGAATACCGGCGTT
GGCGATGCGTTCAATTTCGCGTGCCAGATGTTTCTCTGGAATGCGCATCACGCCTGGCAT
GGCTTCAACGGCTTTGTAGTCGTCAATTTCTTCTTCAACAAAGATCGGCAACACCAGGTC
GTTAAGGCTAAGTGTTGTCTCTTCAAACATAGCGCGCAGCGCAGGAGATTTGCGCAGGCG
ACGAGGGCGTTGGATTAAGTCTGTCATGGTCTGCCTGATGTTTGTGGAATCGAGGGGCAT
AGTATACCTGAAGCAGGGTAGGGATGTTTTACGAAAGTTGTCGCGATGTTGACAAGAAGA
GAATGGAAGAGAGGCCAGGACATCTTTTTAATAGAAACAGCAATAATTTTATATTCACTG
AAAATATTTTTAATCTTTATTTATAGCTGTTGGTTATTATTTTTTGGAGTTTGGTTGCGC
TGCTATAAATTGAATAATTAAAACTTTGTTGCATATTCATAGGATATTTATCTGGTTTGT
GTTTGTGATATTTATTATGCGTATGCTTCAAAAACAAAATTATCTGCAACATGTTGAAAT
ACTGTGCTTTTATGAATTTGATGCGTGTTTTTCTCCATAAATTATATATGTCCACATTCG
GACTTAGGGGAAAGAATAATTGAACCATTCGTCTGTAACGCAGCATAATCGTTAGCGCGA
AACATAATATGTTTTCTATGCATTGATAATTGATGGATCAACTTATTACGTCCCTGAGGA
GGGATGACAAATGCACTCCTGGAAAAAGAAACTTGTAGTATCACAATTAGCATTGGCTTG
CACTCTGGCTATCACCTCTCAGGCTAATGCAGCAAACTATGATACCTGGACTTATATCGA
TAATCCCGTTACAGCACTTGATTGGGATCATATGGATAAGGCAGGCACTGTAGATGGCAA
CTATGTAAACTATAGTGGTTTTGTCTATTACAACAACACCAATGGTGATTTCGATCAGTC
CTTTAACGGCGATACCGTTAACGGCACGATCTCAACCTATTATTTGAACCATGATTATGC
AGACAGTACTGCTAATCAGCTTGATATCAGTAATTCAGTGATTCACGGTTCGATTACTTC
TATGCTGCCTGGCGGTTATTATGATCGTTTTGATGCAGATGGTAATAATCTGGGTGGATA
TGATTTTTACACTGATGCGGTTGTTGATACACACTGGCGTGATGGTGATGTTTTCACTTT
GAACATTGCTAACACTACTATTGATGATGATTATGAAGCTCTTTACTTCACTGATTCTTA
TAAAGATGGTGATGTAACCAAGCACACAAATGAGACATTTGATACAAGTGAAGGCGTTGC
TGTTAATCTTGATGTAGAAAGTAACATCAATATTTCCAATAACTCCCGCGTTGCAGGTAT
TGCATTATCTCAAGGTAATACTTACAACGAAACCTACACTACCGAATCTCATACTTGGGA
TAACAATATCTCTGTAAAAGATTCCACAGTGACTTCGGGTTCAAATTATATCCTGGATAG
CAATACTTATGGCAAAACTGGTCACTTTGGCAATTCTGATGAACCGAGTGATTATGCTGG
CCCGGGTGATGTTGCAATGTCCTTTACTGCTTCAGGTTCCGACTATGCGATGAAGAACAA
TGTATTCCTCAGCAATTCAACGCTGATGGGTGATGTTGCCTTTACCAGCACCTGGAATAG
TAATTTTGATCCGAATGGTCATGATTCCAACGGTGACGGGGTGAAAGATACCAACGGGGG
TTGGACTGATGATAGCCTCAACGTTGATGAACTAAATCTCACTCTCGATAACGGAAGCAA
GTGGGTTGGTCAGGCAATTTATAACGTTGCTGAAACGTCAGCAATGTATGATGTTGCTAC
AAACAGCCTTACTCCTGATGCAACATATGAAAACAATGACTGGAAACGTGTTGTTGATGA
CAAGGTCTTCCAGAGCGGTGTATTTAACGTAGCGTTGAATAACGGTTCTGAATGGGATAC
TACAGGTCGTTCCATCGTTGATACCTTGACAGTTAATAATGGTTCTCAGGTTAATGTTTC
GGAATCTAAATTAACTTCAGATACTATCGATTTAACTAACGGTTCTTCGCTGAACATTGG
TGAAGATGGCTACGTTGATACCGATCATCTGACTATTAACTCCTACAGTACTGTTGCGTT
GACCGAATCTACTGGGTGGGGGGCTGATTGATCCTACCCACGTAATATGGACACAGGCCT
AAGCGAGGTTCTTGTTTTCAAATTGTTCCGGACTGAGGCCGCCACACCAACTGTGCCGCC
GCCACCGATTGTAATCACATTCGATATAATTAAACACCGTTGCCCGCATTATTTCCCGGC
TGATAAAGTGTTCTCCATGGATACATTCCACTTTCAGCGAATGAAAGAAGCTTTCCACGC
AGGCATTATCGTAGCAGCAACCTTTTGCGCTCATACTTCCACGCAGATTATGCCGCTTCA
GTTGCGCCTGATAATCTGCTGAACAGTACTGGCCTCCACGGTCCGTGTGAACGATAACGT
TCCGGGGCCTCTTACGCCGCCACAGCGCCATCTGCAGGGCATCGCAGGCCAGTTGCGCCG
TCATGCGTGGCGACATTGACCAGCCAATAACGGCACGTGACCACAGGTCAATGACCACTG
CCAGATACAGCCAGCCTTCATCTGTACGTAAGTACGTGATGTCTCCTGCCCACTTCTGGT
TCGGGCCACTGGCGTAAAAATCCTGCTCCAACAGATTTTCTGACACAGGCAGGCCGTGTG
CGCGGTAGCTGACCGGGCTGAACTTCCGGGAGGCCTTTGCCCTCAGTCCCTGACGGCGCA
GGCTTGCCGCCACGGTTTTTACGTTAAAGGGGTAACCCTGAGCACGCAGTTCATCCGTCA
GGCGTGGGGCACCGTAACGCTGTTTTGACCGGGTAAAAGCCGCGAGGACAACGCTGTCGC
AGTGTTGGCGGAACTGCTGACGCGTGCTTATCCTTGTCCGCCGCTGACACCACGTATACC
AGCCGCTGCGGGCCACCCGGAGCACGCGGCACATTGCTTTGATGCTGAACTCAGCCTGAT
GTTTTTCAATAAAGACATACTTCATTTCAGGCGCTTCGCGAAGTATGTCGCGGCCTTTTG
GAGGATAGCCAGCTCTTCATCCCGTTCTGCCAGCTGGCGTTTGAGACGTGCAATCTCGGT
AGACATCTCCAGTTCACGTTCAGAAGACGTCTGCTGATTTTGCTGTTTACTGCGCCAGTT
GTAGAGTTGTGATTCATACAGGCTGAGTTCACGGGCTGCGGCAGTAACACCGATGCGTTC
AGCAAGCTTCAGGGCTTCACTGCGAAATTCAGGCGAATGCTGTTTACGGGGTTTTTTACT
GGTTGATACTGTTTTTGTCATGTGAGTCACCTCTGACTGAGAGTTTACTCACTTAGCCGC
GTGTCCACTATTGCTGGGTAAGATCAGATTACAACCTGTACGCCAATACTATCACCGTAA
CTAACGGCGGTGTATTGGATGTGAACGTTGATCAGTTCGATACTGAAGCTTTCCGTACTG
ACAAACTGGAACTGACCAGCGGCAACATCGCTGACCATAACGGTAACGTAGTATCTGGTG
TGTTCGATATCCATAGCAGCGATTACGTTCTGAACGCTGATCTGGTGAACGACCGTACCT
GGGATACTTCCAAGTCTAACTACGGTTACGGTATTGTTGCTATGAACTCTGATGGTCACC
TGACTATCAACGGTAACGGCGACGTAGACAACGGTACTGAACTGGATAACAGCTCTGTAG
ACAATGTTGTTGCTGCAACCGGTAACTACAAAGTTCGTATCGACAACGCAACTGGCGCTG
[truncated: 4,319,098 more chars]
