# Supplementary material for: Regions Enriched with Reverse Complement Triplets in Bacterial Genomes
Source: Int J Mol Sci. 2026 Feb 28;27(5):2301. doi: 10.3390/ijms27052301 (PMC12985086; doi:10.3390/ijms27052301)
Supplement: Supplementary file 1 [file ijms-27-02301-s001.zip › for_send/45/Elusimicrobiota/class/mirror.txt]

SMAX=  917.00     KMAX=     195   
NOM=     1     2     3     4     5     7     8    10    11    12
NOM=    13    14    15    16    17    19    20    21    24    25
NOM=    26    27    28    31    32    33    34    35    36    37
NOM=    38    39    40    41    43    44    45    46    48    49
NOM=    51    52    53    54    55    56    57    58    59    60
NOM=    61    62    63    64    66    67    68    69    70    71
NOM=    72    74    76    78    79    80    81    82    83    84
NOM=    86    87    88    89    90    91    94    95    99   100
NOM=   101   102   103   105   106   107   108   109   110   112
NOM=   114   115   117   118   120   121   122   123   124   125
NOM=   127   128   129   130   132   133   134   135   137   138
NOM=   139   140   142   143   144   145   146   147   148   149
NOM=   150   152   153   154   155   156   157   158   159   160
NOM=   162   163   164   165   166   167   168   169   170   171
NOM=   172   174   175   176   177   178   179   180   182   184
NOM=   185   186   188   189   190   191   193   194   195   196
NOM=   197   198   199   200   201   202   203   204   206   207
NOM=   209   210   211   212   213   215   216   217   218   219
NOM=   220   221   222   223   225   227   228   229   230   231
NOM=   232   233   234   235   236   237   238   239   240   241
NOM=   243   244   245   246   247   249   250   252   253   254
NOM=   255   256   257   258   260   262   264   265   266   269
NOM=   270   271   272   273   276   277   278   279   283   284
NOM=   285   288   289   290   292   293   294   295   296   297
NOM=   298   299   300   301   302   303   306   307   309   310
NOM=   311   312   313   314   315   316   317   318   319   320
NOM=   321   322   323   324   325   326   327   328   329   330
NOM=   331   333   334   335   336   337   338   339   340   341
NOM=   342   344   345   347   348   349   350   351   352   353
NOM=   354   355   356   358   359   360   361   362   363   364
NOM=   365   366   367   369   370   371   372   373   374   377
NOM=   378   379   380   381   383   385   387   388   389   390
NOM=   391   392   393   394   395   397   398   399   400   401
NOM=   402   405   406   407   409   410   411   413   414   415
NOM=   416   417   418   419   420   423   424   425   426   427
NOM=   428   429   430   431   432   434   435   436   437   438
NOM=   439   440   442   443   444   446   447   448   450   453
NOM=   454   459   460   461   463   464   465   466   467   468
NOM=   470   471   472   473   474   476   477   478   479   480
NOM=   481   482   483   484   487   489   490   491   493   494
NOM=   496   497   498   499   500   501   502   503   504   505
NOM=   506   507   508   509   510   511   512   513   514   515
NOM=   516   517   518   520   521   522   523   524   527   529
NOM=   530   532   533   534   535   536   537   538   539   540
NOM=   541   542   544   546   547   548   549   550   552   553
NOM=   554   556   557   558   559   560   561   562   563   564
NOM=   565   566   567   568   569   570   571   572   573   577
NOM=   578   579   580   581   582   583   584   585   586   588
NOM=   589   591   592   593   594   596   597   598   599   600
NOM=   601   603   605   606   608   609   610   611   612   613
NOM=   614   615   616   617   618   619   620   621   622   623
NOM=   624   625   626   628   629   630   631   632   633   637
NOM=   638   641   642   643   644   645   646   647   649   650
NOM=   652   653   655   657   658   659   661   662   663   664
NOM=   665   666   667   669   671   673   674   675   676   677
NOM=   678   679   680   681   682   683   684   685   686   687
NOM=   688   689   690   691   692   693   694   695   696   697
NOM=   698   699   700   702   703   704   705   706   707   708
NOM=   709   711   712   713   714   715   717   718   719   720
NOM=   721   722   723   724   725   726   727   728   729   730
NOM=   732   733   734   735   736   737   738   740   741   742
NOM=   743   746   747   748   749   750   751   752   753   754
NOM=   755   756   757   758   759   760   761   762   763   764
NOM=   765   766   767   768   769   770   773   774   775   776
NOM=   777   778   781   782   783   784   785   786   787   789
NOM=   791   792   795   796   797   798   799   800   802   803
NOM=   804   805   807   809   810   811   814   815   816   817
NOM=   818   819   820   821   822   823   824   825   826   829
NOM=   830   831   832   833   834   835   836   837   838   839
NOM=   840   841   842   843   844   845   846   847   848   849
NOM=   850   851   852   853   854   855   856   857   858   859
NOM=   860   861   862   863   864   866   867   868   869   871
NOM=   872   873   874   875   876   878   879   880   881   882
NOM=   884   885   886   887   888   889   890   891   892   894
NOM=   896   897   898   899   900   901   902   903   905   906
NOM=   907   908   909   910   911   912   914   915   916   917
NOM=   918   919   921   922   925   926   928   930   931   932
NOM=   933   934   935   936   937   938   939   942   943   944
NOM=   945   946   947   948   949   950   951   952   953   954
NOM=   955   956   957   958   959   960   961   962   963   964
NOM=   965   966   967   968   969   970   971   972   973   974
NOM=   975   976   977   978   979   980   981   982   983   984
NOM=   986   987   988   989   990   991   992   993   994   995
NOM=   996   997   998   999  1000  1002  1004  1006  1007  1010
NOM=  1012  1013  1015  1017  1018  1019  1021  1022  1023  1025
NOM=  1028  1029  1030  1032  1033  1034  1035  1036  1037  1039
NOM=  1040  1041  1042  1043  1044  1045  1046  1047  1048  1049
NOM=  1050  1051  1052  1053  1054  1055  1056  1057  1060  1061
NOM=  1063  1064  1065  1066  1067  1068  1069  1070  1073  1074
NOM=  1076  1077  1078  1081  1082  1083  1085  1086  1087  1088
NOM=  1089  1091  1092  1093  1094  1095  1096  1097  1099  1100
NOM=  1101  1102  1103  1104  1105  1106  1107                  
KK=  400684  LL=  401883  Z=   13.37  JJ=  400684  DL=  1200    
CTTTATAAAGGCGCCACGGCGCCACGGCTTATGTTGCACTCTAAAAGCGCGGAATTTGAACATCCTTTTACTTCCAAACCCGTAAAATTTACGGTAGCGCCGCCTAAAGATTTTAAAGACTCTTGGAAAAACGCCAAATAATAAAGTAAAGTATTGTATATATATCCTTTTGTAGCAGGAGAATAATTATGAAAAAAGGTTTTACATTAATTGAACTGATGGTTGTTGTATTAATTATAGCTATACTTTCCAGCGTGGCTCTTCCGCTTTATACAAGAACGGTTGAACGCGCCAGAGCGGCCGAAGCTATTTCTGTGACTGCTTCTTTGGAAAAGGCTTCGCAAGCTTACTACGCGCAATACAGTCTTTGTGACGCTAAAATAACGGACCTTGCGATAAAACTGCCCGAACTTACAAAAACTACGGTAGGTTCATTGACGGTATTAAAAGGTAAAGATTTTAATTATTATACCGAACCTTCCACAAACTGGTGCTTTGTAGCGGGGGAAAGGACCCTTGCCGATACTGACAGAAATTACAGAATAATAGCTTTTGCCAACGCCGGCCCTGCAGGGCAGCCATATAAAGGTAAAATTATGTGTGAGGCTGACAAATCAAAAAGCGGAGCTAATAAATTTTGCCAGTCAATCACGGGTAAAACGGCCGTTACTTGCGCCCATGCCAGCGGCAAGAACTGTTATATTATAAGCTAAAAGATTATTTTGCGTTTATTTAAATAAGCCCATTTAAAAAAGGGGCTTATTTTTTTATAACCTTTTTGGTTTAGGATATGTTTTAATTTTATTTTTTACCATATGGTATATAAAATTCTATAGATGTTTTTAATAAAAAATTAAATTTTTTTGTTTTCAGCGTCTTCCCAAAGTGATATCATATAAGTGTAAGGAACTTTTATTGCAATTACTTTGGAGGTTGTATGTCTTTTTCTCAAAAACTAAGCAGGGTACCAAACTGGGTAAAAGGGTATACCGGCTTTTTCGCGGCTACATGGTTAGCTTTTTTCTTAATGCGTTTTGTTTTTTTATTTGTTTACCGCGCCGCAATTACTGCTGAAGTTAAAACATATCTTTTACAATCTTTTTACATAGGCGCTAAATTTGACGCGCGTTTAGCCGCTTTTTTGGCTTTGCCGCTGGGACTTTATTTATTTATAAAAAGTATTTTTCCTAAAATACCCGC                                                                                                                                                                                                                                                                                                                                                                                                                                                                                                                                                                                                                                                                                                                                                                                                                                
A===      111      334      343      114      211      433      224      243      244      333      134      233      234      313      314      112      113      323      413      231      223      1
B===      222      344      434      322      221      443      311      431      331      444      342      441      341      424      324      122      422      414      423      241      411      4
RRR=  13985.0   8540.2   6415.6   2135.8   1861.1   1418.4    672.5    334.7    181.8    101.6     11.6      0.0      0.0      0.0      0.0      0.0      0.0      0.0      0.0      0.0      0.0      0
M=    81939.    88096.    90464.        
M=    88984.    87270.    80712.        
M=    66373.    55371.    48736.        
M=    49194.    55753.    66578.        
J=   1     -17.5   4.5  13.0            
J=   2      12.0   5.8 -17.8            
J=   3      41.4  -6.3 -35.1            
J=   4     -34.5  -6.2  40.7            
SMAX=  116.00     KMAX=     403   
NOM=     6     9    18    23    42    47    73    75    77    92
NOM=    96   104   111   113   116   119   131   141   173   183
NOM=   187   205   214   224   226   242   251   259   261   263
NOM=   267   268   280   281   282   286   287   305   332   357
NOM=   368   375   382   384   396   403   408   412   433   441
NOM=   445   449   451   452   456   457   462   469   485   486
NOM=   519   528   543   545   551   574   575   587   590   595
NOM=   602   604   607   636   654   668   670   672   716   731
NOM=   739   745   788   790   794   801   827   828   865   870
NOM=   883   895   913   920   923   924   927   929   941   985
NOM=  1005  1008  1009  1011  1014  1016  1020  1024  1026  1027
NOM=  1031  1038  1059  1062  1072  1079                        
KK=  505329  LL=  506258  Z=   12.76  JJ=  505209  DL=   930    
GTATTTTGAGAAAGCAAAACGTATTTGTATCACTTTTTCCGGACAATAATTTATGCAGGCCATGCATTGCAGGCATTTATGCCGCCATTCGGGGCCGTTATCATTAATTATAATGTTGTCCGCGGGGCATACGGCGGCGCATACGCCGCACTTTGTGCAGCCGGGGTTTACAAAAAATTTTTTATCTTTATTTGCTGTTTTGGCGTGTGAAAAATCAAAAACTTTTTTTGCCAGTTTATTTATTGTAAAAGGGCCGTTTGTAAAACCGTTTTTTACATTATCTATATAGGCGTCAATGTCTTTATCGGCTTTTTCTAGTTTTTTTGCCGATTTTTCGGCGCTTTTAACACTTATAAAAGGTATATAATTTGAAGGCATTTTGATGCCGACGGCATAATCTAAATTTTTGCCTTTTTCTTCAAGCAATTTTGCCGTTATGCCAAACACGGCCCCATAGCTACTTCCGGCGTTTGCGAGTACGGAAATGTAACGGGCGTTTGGCATTTGAAGTTTTTTAATAAATTCAAGCACCTTTACCGGAGGGCCCCAATAGTATACAGGGAACGAAAAAACAACGCGTTCAGCATTACAAACAAAGCCGTCCGTTTTAAGCTCATGTGTTATAAATTTAACTTCGCTCAAAAGAGCTTTGGCTGTTTTAGCGGCCGCGTAAACACTGTTGCCTGTGCCTGAAAAACAATACACTATGGTTTTCATTTTTTTCCCTTATATCTTATATATTTATAATACTAAAAATATATGCATGAATCTTATTTTCTGATAGAATATTAATTAGATTATGTTAATTATATTTTAAATAAACATATATCGTTAAACAAGTGGGAAAATAGTGATTTTATGAAAAAAGCTATAGTTTTATTTGTGTTTTTATCCGCCTGTGTTTTAGGCCGCGCAGACCAAGCTTTTACT                                                                                                                                                                                                                                                                                                                                                                                                                                                                                                                                                                                                                                                                                                                                                                                                                                                                                                                                                                                                                                                                                                              
A===      433      111      113      143      343      223      121      114      333      112      133      313      244      243      314      323      124      413      123      334      234      2
B===      443      222      422      432      434      411      212      322      444      122      442      424      331      431      324      414      312      423      412      344      341      4
RRR=   3242.2   1537.9    201.5    191.1    111.3     77.1     37.2     30.6     30.4      5.1      2.9      0.0      0.0      0.0      0.0      0.0      0.0      0.0      0.0      0.0      0.0      0
M=    11689.    11328.     9695.        
M=     9601.    11273.    11607.        
M=     5561.     6816.     9411.        
M=     9469.     6903.     5607.        
J=   1       7.9   4.3 -12.2            
J=   2     -12.4   4.5   7.9            
J=   3     -20.7  -5.4  26.1            
J=   4      25.9  -5.1 -20.8            
SMAX=   32.00     KMAX=    1090   
NOM=    29    30    65   126   151   274   291   343   404   475
NOM=   488   576   634   635   639   648   651   656   710   772
NOM=   779   780   793   806   812   813   893   940  1071  1075
NOM=  1084  1090                                                
KK= 1572354  LL= 1573463  Z=    7.11  JJ= 1572324  DL=  1110    
GTATAAGCAAAATAATAATATCGGCGTTTTCTTTTTTTACCTCTTTAACAACTTTTTTTACAGTGCTTATAACATTTGCGAATTTAAAGTGTTTATTATCACCCTCTTTACCCACGCCGATTATGGCTATTTTAACGCCGGCTCTTTCAAAGATTTTATAAGGTTTTGTGTAAGGAAGCTGCCCTTTAAGCCTGCTGTCCGTAATTGTTGAGTTAAGCACGGGGAATTTAAACAAAGGAAGCACTTTTAAAAAATTATCCTCGCCAAAATCAAATTCATGGTTGCCTATTGTGGTAGCGTCGTAACCCATGGCGTTCATAAGTTCTGCCGAAGTTACGCATTTTGAGTTTTTTGCCTCAACCGTACCATTGCAATAATCACCGCTGTCTAAAAATAAAAAAGGAAGCTTTTCTTTATTAACAACATTTCTTGCCGCGGCAAAACCGCCCCACATTTTGTTGTTTTCCGTATTTCTTTCAGGATAATAGAATCCATGGGTATCGCTGGTATGGTAAATAATTAATTGTTTGGAAAATACAAAGCACGCGGTTAAAGCAAAAGCTAAAAGCAAAGATATTTTTTTCATACATTCTCCTTATTAACAGCTATCTACAGAATAACAAAAATAACTACTGTTCTCAAGCACGCTTGAAAACACATTGGTTAAAGCATCTTATAAAGTTAAGCGGCTCTAACAAAATTGTTTTTTAATTTTAAAAGTAATAAACTATATATAAGCGGATTAATTAATTTTTCTGCGCTTGTCCTTAAGCGGGCGGCGCGGAATTTAAAGCCATACTACAAGTAAAAAAATTGTTATTAATATGGTGCGGAAACGACTTCCCTGTTAATCCCCCTTACAGGCAAAAGGAAAGTAGTCTATTATAGTGCAAATTGGAGGTTCTATGCCAAGAATTGAAGTAAATGAACAGTTATGCAAAGGTTGTTACCTTTGCGTTAAAGCCTGCCCTAAGCAATGTATCGCAAAATCAAAAAATTTCAGTAAGACGGGATATTATCCCGCGGTAATGGTTAAACCTGAGGCCTGCATCGGCTGCAAAATGTGTTTTATGGTATGCCCCGATGTGGCGATTACCGTTGAAAAATAAT                                                                                                                                                                                                                                                                                                                                                                                                                                                                                                                                                                                                                                                                                                                                                                                                                                                                                                                          
A===      334      224      211      114      343      111      243      244      214      433      313      121      123      314      323      333      413      112      113      234      233      2
B===      344      311      221      322      434      222      431      331      321      443      424      212      412      324      414      444      423      122      422      341      441      2
RRR=    328.1    244.9    181.0    125.7     80.6     70.0     58.2     55.2      3.2      0.8      0.0      0.0      0.0      0.0      0.0      0.0      0.0      0.0      0.0      0.0      0.0      0
M=     1897.     2450.     2663.        
M=     2705.     2446.     2124.        
M=     2361.     1619.     1274.        
M=     1237.     1685.     2139.        
J=   1      -9.6   2.5   7.1            
J=   2       6.0   0.4  -6.4            
J=   3      15.1  -3.3 -11.8            
J=   4     -11.4  -0.1  11.4            
