# Supplementary material for: Regions Enriched with Reverse Complement Triplets in Bacterial Genomes
Source: Int J Mol Sci. 2026 Feb 28;27(5):2301. doi: 10.3390/ijms27052301 (PMC12985086; doi:10.3390/ijms27052301)
Supplement: Supplementary file 1 [file ijms-27-02301-s001.zip › for_send/45/Elusimicrobiota/class/selection.txt]

KOK=         1
KK=    5311  LL=    5910  Z=    5.47  JJ=    4741  DL=   600
A===      111      112      113      114      121      123      124      131      132      133      134      141      143      144      211      213      214      223      224      231      233      234      243      244      313      314      323      333      334      343      413      433
B===      222      122      422      322      212      412      312      242      142      442      342      232      432      332      221      421      321      411      311      241      441      341      431      331      424      324      414      444      344      434      423      443
RRR=   21.079    2.884    7.927   31.978    0.004    0.313   -2.284    3.679    0.635   -0.213   -3.432   -0.697    0.392    0.254   12.255   -1.836   -0.067   -0.301    2.507   -0.252    1.224   -0.129   -1.104    3.790   -1.096    0.061   -0.144    0.182   74.818    0.075    0.416    0.697
X1==    4.368    1.001    2.502    7.306    0.437   -0.697    1.916    1.161   -1.415    3.945    3.618   -0.969    0.373    0.221    2.130    1.459   -0.130    0.223    2.264   -0.697   -1.102    1.446   -0.293    3.724   -1.184    1.184    0.731    0.155    9.060    0.060   -0.438   -0.940
X2==    4.826    2.881    3.168    4.377    0.009   -0.449   -1.192    3.168   -0.449   -0.054   -0.949    0.719    1.051    1.147    5.752   -1.258    0.514   -1.352    1.107    0.361   -1.110   -0.089    3.763    1.018    0.926    0.051   -0.196    1.175    8.258    1.258   -0.949   -0.742
CD1=       12        5        6       14        4        1        5        4        0        6        6        1        2        2        7        4        2        2        5        1        0        3        1        6        0        3        2        1       10        1        1        0
CD2=        8        6        5        6        2        1        0        5        1        1        0        2        2        2       10        0        2        0        3        2        0        1        5        2        2        1        1        2        9        2        0        0
CAACCTCGGTAGTAAAAGCGGACAAAACCGCTTTAACGGCCGTCGAACTTAAGGATTTACTTAAAATCTTAAAAGACGTTGAAGATTTGTTAATGAAAATTGAAGTTAAAGGCATTACTCTTAATGAATTTTTGTCTTTTGTTAACGCCGGACAAATTCCTTTATACCGCATTCCTTTACAAAGCGGAGGGTTTAGATATTTCTATACCGAAAAAGAATATGGCGATTACGCCGCCCAATATATTTTGGAACGCAAAGAAGTACTTATGGCAGAAGGGGCGGATATTTCCATGTTAAGTGATGAAGATCTGGCGCCCGAACACCAAAGTTTGTTTGAATTCGGCAAACTTTTAGCGGCGGATACAAAGCTCAAGGCTTTCGGTTATTCCTTGGCTAATTACCAAGACGCCGTATCCGAAGATGAAAAGAAAAACCCTCTTTTTACCGTAAACACAGGCAAATCGGACGTTTTTGTTTACAGTTTGCATGAGTTGTTTAAAACGGTAAAAGACGCGGGTTCTTCAGGCTCAACGATACAGCGCTACAAAGGTTTGGGTGAAATGAACCCCGAACAACTTTGGGAAACCACTATGGACCCTG
KOK=         2
KK=    5941  LL=    6450  Z=    4.56  JJ=    5941  DL=   510
A===      111      112      113      114      121      123      124      131      132      133      134      141      143      144      211      213      214      223      224      231      233      234      243      244      313      314      323      333      334      343      413      433
B===      222      122      422      322      212      412      312      242      142      442      342      232      432      332      221      421      321      411      311      241      441      341      431      331      424      324      414      444      344      434      423      443
RRR=   13.453   14.704    0.754    2.482    0.886   -0.139    0.690   -0.221    1.447    0.707   17.145   -0.457   -0.409    0.762   15.761   -0.663    0.733    0.207   -3.001   -2.774    1.093   -2.590    0.692    8.816   -0.176    0.541    1.093    1.129    2.411   36.412    0.316    0.104
X1==    3.854    3.776    0.969    1.182    1.782    0.435   -0.666    0.203   -1.224    0.858    8.060    0.507   -0.363    2.333    2.446   -1.224    0.794    0.669    2.667   -1.224   -0.939    2.539    0.714    2.748   -0.099    0.480   -0.939    1.298    2.090    5.090   -0.363    0.090
X2==    3.491    3.894    0.778    2.100    0.497   -0.320   -1.036   -1.089   -1.183    0.824    2.127   -0.900    1.127    0.327    6.442    0.542    0.922    0.309   -1.125    2.267   -1.164   -1.020    0.969    3.208    1.772    1.127   -1.164    0.870    1.154    7.154   -0.873    1.154
CD1=        9        8        3        4        5        2        1        2        0        2       11        3        1        5        6        0        3        2        5        0        0        4        2        5        1        2        0        2        3        6        1        1
CD2=        5        6        2        3        2        1        0        0        0        2        3        0        2        1        9        2        2        2        0        4        0        0        2        4        3        2        0        2        2        8        0        2
AAGACGCTGCCGACGCGGAACAAATTTTTACCACGCTTATGGGTGATAAGGTCGAACCCAGAAGGGCGTTTATCGAATCACACGCCCTTGAAGTTAAAAATTTAGACATTTAATCCACGCCCTGCTGACGGGTAATTAGTATAAAAAGTGCCGCAGGGCACGTAAAGCGCTTTAAGGCGCAAAGTTAGGAGAAAGAAATGAGCGAGAAAGAAAATCAATCTGTTGATTTATTTGGAAATATTAAATCGCGCGATATTGGCGAGGAGATGAAAAGGTCTTATATTGATTACGCTATGAGCGTTATCGTAGGCCGCGCGTTGCCGGACGTGCGCGACGGGTTAAAACCCATTCACCGCAGGCTTTTATACGGCATGAACGAAATGGGATTAAAATATAACAAATCTTTTAAAAAATCCGCGCGTGTAGTCGGCGACGTAATGGGTAAATACCATCCCCACGGCGATTCAGCTATTTATGATTCGTTGGTTCGTTTGGCGCAGGATTTTTCTT
KOK=         3
KK=   23011  LL=   24060  Z=    6.24  JJ=   22861  DL=  1050
A===      111      112      113      114      121      123      124      131      132      133      134      141      143      144      211      213      214      223      224      231      233      234      243      244      313      314      323      333      334      343      413      433
B===      222      122      422      322      212      412      312      242      142      442      342      232      432      332      221      421      321      411      311      241      441      341      431      331      424      324      414      444      344      434      423      443
RRR=   52.768    1.558    3.470    3.053    9.118   -0.032    4.466    1.222   -0.462   -0.694    8.091   -0.178   -0.004    1.542   12.026   -0.498    1.656    4.508    7.344    0.380    0.130    1.970    1.125    2.592    0.450   -1.714   -2.361    7.505    0.538   25.282   -0.182   23.558
X1==    6.877    1.109    1.629    3.773    3.284    0.017    3.450    2.768    0.603   -1.314    3.479   -0.917   -0.034    4.207    3.719   -0.568    2.379    1.918    4.201   -1.738    0.301   -1.400    0.766    0.448   -0.546   -0.737    2.670    2.068    0.839    3.687   -0.034    4.636
X2==    7.673    1.405    2.131    0.809    2.777   -1.862    1.295    0.442   -0.766    0.528    2.326    0.194    0.109    0.367    3.234    0.877    0.696    2.350    1.748   -0.218    0.431   -1.407    1.468    5.790   -0.823    2.326   -0.884    3.629    0.641    6.858    5.281    5.082
CD1=       22        8        6       11       13        3       10        8        4        0        7        2        2        9       14        2        8        6       11        0        2        0        3        3        1        1        5        3        2        5        2        6
CD2=       21        8        7        4       11        0        5        4        2        3        5        3        2        2       12        5        4        8        6        3        3        0        4        9        1        5        1        6        2        9        9        7
AAAACGTTGGAATCTTTTTTTAAAGTCCTCTATGCCCCAAATTATCTGCGTGCGTTTGTCGCGTTCATTGGCTAGCGGCATTATCATATGGTTATAAACCTGCGCTAAGGCACTGCCGTGGCCGTTAAACTTTTTCATACTTAATCTGTCCGCCTCTAAAATGGCGCGGTAAACATCGGGCTGCTTTTCCTCCATCCAGGATAAAAGAGTGGGGCCGAAGTTAAAACTTATTGAAGAATAATTATTAACCAAAGCTATAAGGTTTTTGTCCCCGTCTAAAACCCTTGATTTGGTGTTAGGTTGGTAACACTCCGCGCAAATGCGATCGTTCCAGTCATGATAAGGAAAGGCGCTTTCCTGGTAATCAATGGCGTCTGTCCAGGCGTTTTCTCTAGGAGGTTGGTAAAAATGTCCATGTATACATAAATATTTCATACGCACATTATATATTTTAATGGGAAGAGTGTCGACTTGCGTTTACGCGCCGAATTTTAAGCACCGGACAAATAAAAAATGATTTGTTTTTTTAGGGGAATATTGATACTATATTTACAAGAAGAATAATTTTTTAAAGGTGGAAGAATATTATTTTATTTTTCCCGTTAAAAATTTTTTAACGGCTGTAAGAATTTATTTGCTATGTTGAGGGAGACAAGGCTATGAAAAAAATATATGTTTTGGATACTAATGTGTTGCTGCATGACGTACAGGCAATGGAAGCGTTTGAAGATAATGAAATAATTGTTCCCATAGTTGTTATAGAGGAGCTTGATAATTTTAAAACCCATTCGGACGAAAGGGGCAAAAACGCCAGAATAGTATCGCGCGCTTTAGATTCTTACAGGGAAAAAGGTCGCCTTAGCGAAGGCGTACCCACAAACAGCGGCGGAACGTTAAGAATAGAAATGGAAAGGGCCAACGTGCTTCCTACTGGGTTTGTTTTTAATAAATCAGACAACGGTATTTTAAATATAGCCTACTCTCTTAAATTAAAAGAAGAAACCCGCAAAACCAACAAAAAACCCGTTATTATAGTTACAAAAGACACAA
KOK=         4
KK=   24721  LL=   25470  Z=   15.78  JJ=   24421  DL=   750
A===      111      112      113      114      121      123      124      131      132      133      134      141      143      144      211      213      214      223      224      231      233      234      243      244      313      314      323      333      334      343      413      433
B===      222      122      422      322      212      412      312      242      142      442      342      232      432      332      221      421      321      411      311      241      441      341      431      331      424      324      414      444      344      434      423      443
RRR=   83.163    1.635    0.176    7.414    3.038   -0.289    0.012    0.694    0.245    3.862   11.511    0.802   -0.006   -0.034   11.470    0.550    0.012   -0.732    3.645    0.031    0.605    0.531    2.554    3.552    0.073    0.088   -0.070    2.890    6.750   81.193   -0.006    7.460
X1==    9.644    0.390    0.376    1.692    1.874    0.213    0.353    1.486   -0.406    2.022    6.561   -1.771    0.047    0.160    1.874   -0.406    0.353   -1.468    3.625    0.213   -0.524   -0.442    1.175    3.004   -1.458   -0.677    0.253    2.342    1.618    7.983    0.047    3.437
X2==    8.623    4.193    0.467    4.383    1.622   -1.355    0.033    0.467   -0.605    1.910    1.754   -0.453   -0.130   -0.211    6.122   -1.355    0.033    0.498    1.005    0.146   -1.154   -1.202    2.173    1.183   -0.050   -0.130   -0.277    1.234    4.171   10.171   -0.130    2.171
CD1=       27        5        4        6        8        3        3        6        2        5       11        0        2        2        8        2        3        0        7        3        1        1        3        5        0        1        2        4        3       10        2        5
CD2=       14        9        2        7        5        0        2        2        1        3        3        1        1        1       12        0        2        3        4        2        0        0        4        3        1        1        1        2        5       11        1        3
TAAGAGGCCGCAGCTTGCCGCAACAATATATGATTGTTGATGACGCGCAAAACCTTACGCCGCATGAAATGAAAACCATTTTAACCCGCGCGGGCGAAGGCACCAAAGTCGTTGTCACGGGCGATCCTTACCAAATTGACACGCCTTATTTGGACGCGGAATCAAACGGCCTTACCTATTTAGTTGACAGGTTTAAAGGACAAAAAAACCACGGACACGTAACATTTACAAAAACCGAACGCAGCCGCCTGGCGGACTTGGCGTCGCATCTGCTTTAAAAACAAAAAAAGCGCGGGTTTAAAACCCGCGCTTTTTTTATATTTTTTTAAACTCACGGAAGCAATATCAAAACAGGCGGGTAAAACAGCGGCGCGTGAATATTATTAAAAACTTTTTTACAATGGCGCGCGCGGGCTTTTTATTATAATTAAATTATGGACATGTTGGACTTTAAAAATTACCTTTCATTTGAAAGGCAGTTATCTAAAAACACAATATACGCTTATACAAATGACGTAGGGGATTTTTTTGCTTTCTGCGAGGAAAACAATACCGCGCCGCAAAACGTCCGTCCTGATTTTATAGACGAATATATTTACCATTTAAAACAAAAAGGGCTTTCTCCTAAAAGCGTTTTCAGAAAAACGCAAGCCGTTAAAAGTTTTTATAAATATTTAATAATTAACGGTGATATAAAAGAGGATCCGTGCCGTTTTTTGCTGTCCCCCAAGCTTACCCAAAAAATACCGG
KOK=         5
KK=   25471  LL=   26580  Z=    4.91  JJ=   25441  DL=  1110
A===      111      112      113      114      121      123      124      131      132      133      134      141      143      144      211      213      214      223      224      231      233      234      243      244      313      314      323      333      334      343      413      433
B===      222      122      422      322      212      412      312      242      142      442      342      232      432      332      221      421      321      411      311      241      441      341      431      331      424      324      414      444      344      434      423      443
RRR=   37.316    7.057   18.253   18.724    2.112   -0.764   -2.528    1.355    0.815    0.582   -0.075    0.167    8.337    0.498    5.024    0.003    0.604    6.089    2.954    0.938   -2.068    0.740    4.315   -0.554   -0.134   -0.194   -0.524    3.177    0.533    3.332   -0.656   59.899
X1==    9.001    1.288    3.405    2.717    2.184    0.569    2.280    0.744    2.889    0.606    2.143   -0.184    4.023    0.490    0.840   -0.011   -0.354    1.562    3.401   -1.171   -0.587   -0.796    2.623   -0.392   -0.084    0.263    0.920    2.467    2.833    0.390    0.890    8.532
X2==    4.146    5.479    5.361    6.891    0.967   -1.342   -1.109    1.819    0.282    0.961   -0.035   -0.909    2.072    1.017    5.981   -0.259   -1.705    3.899    0.868   -0.801    3.524   -0.930    1.645    1.411    1.598   -0.738   -0.569    1.288    0.188    8.539   -0.738    7.020
CD1=       28        8       10       10       10        4        8        5        8        3        6        4        9        4        7        3        3        5        9        1        1        1        6        2        2        3        3        4        5        2        4       12
CD2=       11       15       12       13        6        1        1        6        4        4        2        1        5        3       16        3        0       12        5        2        9        1        5        4        5        1        2        4        2       13        1       11
AAACTTTAACCAAAGAAGAAATTAGCCGTCTGTTATCTTTCCCTCCAAAAACATTCGCGGAAATACGAACTCTTACAATTTTGGAATTATTTTACGCCTGCGGCCTTCGTGTTAGCGAGCTTGTTTCTTTAAGGATTGAAAGTGTTAATCTTAAAGATAAATGGGTGCTTGCCTATGGCAAAGGCGCCAAACAGCGTTTTATTCCCATTCATGATCGTGCCGTAAAAGTGTTGGAAATTTATTTGTCCGAAAGGGAAAAATATTTAAAAGGAAAGGAAAGCGCGTCTGAAATTTTTATAAATAAAAACGGTAAAAAAATAAGCCGCATGAGCGTGTGGAAAGATGTTAATGACCTTGGCAGGCTTGCCGGGATAGAGCGTTCTTTACACCCGCATTTATTCAGGCACACTTTTGCGACACATTTGCTTATAGGCGGCGCGGATTTGAGAAGTTTGCAAGAAATGCTTGGCCACGCAGATTTGCAGACAACGCAGATTTATACTCATTTAGACGTACAGAGTTTAAAAGAAAAACATAAAAAGTTTCATCCCAGGGGGTAGCATGAGAAAATTAAATAATATTCTTGCGGCAGTGGGCAACACTCCGCTTGTTAAAGTAAATAATATCGATTGTAACGGAGCTAACATATATCTTAAGCTTGAAAGTTTTAACCCTTTAAGCAGTGTTAAAGACAGGCTTGCGTATTGCATTATTAAAACGGCGGAGGAAGACGGTACTTTAAAAACAGGCGGTACTATAGTTGAAGCCAGCAGCGGTAATACTGGAATAGGCCTTGCGTTTATAGCCGCAGCTAAAGGATATAAACTTATTCTTACCATGCCCGAAAGCGTAAGTGTGGAAAGGCGTGCCGTTTTGACTGCTTTGGGAACAAAATTAATTTTAACGCCGAAAGAAAAAGGCATGAAAGGGGCTATTGAGGCGGCGCAAAAAATTTTACAAAACACTCCCGGCTCTTTTTTTGCCGACCAGTTCGGCAACCCCGCCAACCCCGCCATACACAGGCAGACTACTGCTGTTGAAATTTTAAACGCCATGGAAGGCGAAAGCGTTGACTGTTTTGTTGCCGGCGTTGGAACAGGCGGAACAATA
KOK=         6
KK=   26581  LL=   27390  Z=    7.33  JJ=   26281  DL=   810
A===      111      112      113      114      121      123      124      131      132      133      134      141      143      144      211      213      214      223      224      231      233      234      243      244      313      314      323      333      334      343      413      433
B===      222      122      422      322      212      412      312      242      142      442      342      232      432      332      221      421      321      411      311      241      441      341      431      331      424      324      414      444      344      434      423      443
RRR=   75.604    5.872   12.972   -0.442    0.687   -1.942   -0.120   -0.021   -0.558    6.334   -1.215   -0.606   12.671    1.939    1.094    2.175    2.447   15.668    2.358    0.052    2.902   -0.396    0.297    0.753   -0.048   -0.184    1.022   11.063   -0.220    2.253    4.760   40.799
X1==    8.275    1.497    3.325    1.690    0.940    1.911   -0.287   -0.108    0.549    2.163   -1.270    0.388    5.108    1.681    1.497    0.549   -1.579    3.897    0.969   -0.132    1.290    0.301    0.301   -0.604   -1.202    0.325    1.290    5.053    0.924    0.924    1.919    6.788
X2==    9.137    3.923    3.901   -0.262    0.731   -1.016    0.418    0.199   -1.016    2.929    0.957   -1.563    2.481    1.154    0.731    3.961   -1.550    4.021    2.433   -0.394    2.249   -1.318    0.987   -1.247    0.040   -0.567    0.792    2.189   -0.238    2.440    2.481    6.010
CD1=       18        6        7        5        5        5        2        2        3        4        0        3        8        4        6        3        0        8        4        2        3        2        2        1        0        2        3        6        2        2        4        8
CD2=       21       11        9        2        5        1        3        3        1        6        3        0        5        3        5        9        0        9        6        2        5        0        3        0        2        1        3        4        1        4        5        8
ACCGGCGTTGGCGAAGTTTTAAAAGAAAAAAAGCAAACAAAAATTGTTGCCGTTGAGCCTTTTAAATCCCCCGTACTTTCAGGCGGAGACCCCGCGCCGCATAATTTGCAAGGCATAGGGGCAGGCTTTATTCCTAAAGTGTTAAACACAAAAATAATTGATGAAATTATTAAAGTAAAAGAAGAAGACGCTTACTTTTGCTCGCGCGAACTTGCTGTTAAAGAAGGCGTTTTCGCGGGTATTTCAAGCGGGGCCGCCATGAGCGCCGCTTTGGAAATAAGCAAAAAAAATGAGTATAAGGGAAAAAATATTATTGTTTTACTGCCCGACACCGGAGAGCGTTATTTAAGCACTCCGTTATGGGCCGTAAACTAAAATACCGCTTTTATTGCAAAGTTTTATATCTTTGTTCCCGCCGGTTCCGAAAAAGGAAGAATGAACGGGTTGTTTTTTATTCTCCCCGTAAAAGCTGTCTTTGCGGTGATTAACAGCGTAATAGTAAGGAAAAGCCCTGACGTCGGTGTCCAAATCACCCGTTTGGGAAGGCGGCATTACAAAGTATCGTAAGGTTTTGTTAAAAGGAAGCGTTGTAACGGCCAGTTTTGTTTTTAAAGTTTCATCTGAGCAATCTGTTTTTTCTTTTATATAAGAGTACTCTTTTGAAGAAATTTCAACCAGCCCTTTTTTTACCAAAGCGTCTAAAGCGTCTAAATCTTTTTTACTTGCGGGCATTTTTTCGGTAGGCAACAAAAAGGCGCGTTCTCCTTCAAGCGCTTTACTGTAAACGCCTATGCCTTCCTCGGTTAAAAT
KOK=         7
KK=   27781  LL=   28560  Z=    8.23  JJ=   27361  DL=   780
A===      111      112      113      114      121      123      124      131      132      133      134      141      143      144      211      213      214      223      224      231      233      234      243      244      313      314      323      333      334      343      413      433
B===      222      122      422      322      212      412      312      242      142      442      342      232      432      332      221      421      321      411      311      241      441      341      431      331      424      324      414      444      344      434      423      443
RRR=   69.551    4.112    1.479    0.364    2.600   -0.529    0.484   -0.032    0.510    0.600   -0.321    2.827    4.219    0.165    5.251   -0.489    2.385   -0.119    0.036   -0.060    3.514    0.569    1.761    1.518    0.300    4.177   -2.481    1.960   -1.842   12.466   -1.241   64.612
X1==    9.713    2.042    0.790    2.116    2.598    1.853    1.070    0.062    0.507    0.624   -1.174    1.406    3.991    0.472    1.487   -0.166   -1.553    2.093    1.953   -0.166    1.210   -0.478    3.500   -1.307    1.508    2.269    2.026    2.126   -0.922    2.078   -1.174    8.078
X2==    7.160    2.013    1.872    0.172    1.001   -0.286    0.453   -0.517    1.006    0.962    0.274    2.011    1.057    0.349    3.532    2.944   -1.536   -0.057    0.018    0.360    2.905   -1.192    0.503   -1.161    0.199    1.840   -1.224    0.922    1.998    5.998    1.057    7.998
CD1=       19        7        3        5        8        5        4        2        3        2        0        4        6        2        6        2        0        6        6        2        3        1        6        0        3        4        4        3        0        3        0        9
CD2=       20        8        6        3        6        2        3        2        4        3        2        6        3        2       11        7        0        2        2        3        5        0        2        0        2        4        0        2        3        7        3        9
GGCTATGGGGTTATACGGCTCAACCGCTAAAGCCGTGCGGTATGCTCTTGCCGCTTCTGCCGGAAAGCCCTCATATTCTAAAATAACGCCGCGGCCGATAATGGAGTTTACGTTGGCGTAATTATATTTTAAAGATTTTTCGTAATGTTGTTTGGCGGTTTTAAAATCCCCTTGTTTAAAGTAAATATCCCCTAATCTTGAATGGCAGTATGCGTGGTAAGGGGAAGTTGAAGGAAGAAGAGTTAATGCTTTTTCAAAAAAGTTTTTAGCGGCGGATAAATTATTCTGGGCCAAATAAATACTGGCCAGGCTTATAAGCACGTCAACATTTTCGGGATCCATAGAATAACAGTCCAAAAACGTTTGCTGTGATTTATCCAGGTTAGATTTGGCAAAAGACCTTTTACCCTCGTCCAGGCACTCGGTTATGCTCTGGTGCTGGGCAAAAGCAAAGCCTACCATAAAAATAAACACTGCGAACAGAAATCGTTTCATTTTATCAAAGCCTTAAGTAGCACAGATATTTTTTTTAGTTTGCTTAAACGCACTTTTTTATTAAATTTATATTTTTTAGCGGCTATTTTATCTAAGATAGCCTCATATACCGCGCCCATGATTACTGCGGGTTTTAAAGCGCTTTTATATTCCGAAGGAAAGCTTTCTTTAGCGGTTTTAAAAAGCTGTTTGGCCTTTTCCCCTTCCATTTTAAGCAAAGGAGCCAAACGGGCCATACACTTATTCTTGATATCTTTTGGCGTAATGTCAAATTTTTGTAAATCT
KOK=         8
KK=   29371  LL=   30360  Z=   11.69  JJ=   29221  DL=   990
A===      111      112      113      114      121      123      124      131      132      133      134      141      143      144      211      213      214      223      224      231      233      234      243      244      313      314      323      333      334      343      413      433
B===      222      122      422      322      212      412      312      242      142      442      342      232      432      332      221      421      321      411      311      241      441      341      431      331      424      324      414      444      344      434      423      443
RRR=  106.821    2.197    1.307   21.780    0.138   -1.126   -0.353    0.008    0.592    0.461    0.734   -0.990    4.331    1.865   15.767    0.201    0.993   -0.257    6.077    0.038   -2.192    0.758    0.915    1.227    1.163   -0.886    7.504    6.459   24.225    9.910    0.213   16.020
X1==    9.718    1.557    2.107    4.801    0.433    0.945   -0.474    0.238   -0.963    2.089    1.839    2.430    1.839    0.957    3.806   -0.327    0.735    0.381    3.287   -0.963   -0.688   -0.798    0.570    1.041    1.384   -0.843    2.909    2.725    3.979    2.462   -0.843    3.979
X2==   10.992    1.411    0.620    4.537    0.318   -1.191    0.745    0.032   -0.615    0.221    0.399   -0.407    2.354    1.950    4.143   -0.615    1.351   -0.675    1.849   -0.039    3.187   -0.950    1.605    1.179    0.840    1.051    2.579    2.370    6.088    4.026   -0.252    4.026
CD1=       21        6        6       11        4        4        2        3        1        5        5        7        5        4       10        2        4        3        8        1        1        1        3        4        4        1        6        5        7        5        1        7
CD2=       23        6        4       10        4        1        4        3        2        3        3        2        6        5       11        2        5        2        6        3        8        1        5        4        4        4        7        6       11        8        2        8
AAATGCATAACGCCGAAGTTAAAAATTTAACTAGAGAAAAAAAGCTTGACATAGCTTTGACCGCATGCGAAACCATAAGCGGTTTTATAACCGCCATAGCTCTTATTTATCCGGACAAAAAAGTAGCCTCCGTTAAAGTTAAATCAATAACAAAACGCATGAAAGAAAACCGTTTCGCGGCCGGCGTTAGCAGGGAAAAAATTTTGGAATGTGAAAAAATAGGCATTCCTTTTGAACGCTTTGCCGAGATGTCTTTAAAAGCCATGCAAGACGCGGCCCCGTCTCTTGGTCTTTAGGCGGCGGACGTCCTAAATGGGACCTTTTTGGGACTTGCTTATAAGCTTTAACGCGTTATACTTTAATCATGGAGGCAAACGAAAAAGAGGAAAATATTCTCTTTATCACGAGCCGTTTGGCTTGAGCCTCCTAAGTTTTAGGCCTGAAGGCGGTAAGTTTACCGCTCAAAGGCGGCGGTTAGAGGGACTATAATAAAATGGGTTTATAGTACCTTGGCGGTTTGGAATAAGAAAAGCGTGTAGAGGGCACGCATTAAAGATTCGGGGAGCGGAGAAGCAGTTACTTCTCCGCTCTCTTCATTTGGGTCTGTTTGAAAATTTTGCGGGAAAAACCCCTCTGAAAAGAAGGGCTTTTTTTGTGAGAGAGCGCAGCACCCCCTGCGTAAACCGGGGGATGGATAGTATCCTGATTTCACAACACCCCCGCCTTGCTGCTGCGGAGACGTGGCTGTTTATTATTGGGTAAAACCGCAATGTGAAGTTTTGAAACAAAAAACACCCCGGACTAACGCCCGGGGTGTTTTATAGACGGGTTCTATTAAAGCAATTCTTTTATTGTTTTTAAAAACTCATTCCAATCCGTTACTTTACAGCCGCCTTGGGCAAAATCAGCCTTGCCGCCGGCACTGCCTTCCATTTTGCCCGCCAAACCTTTGGCGAGCGTGCAGGCGTCGGTGTTGCTGCCCTCGGCCTT
KOK=         9
KK=   32251  LL=   33090  Z=    5.20  JJ=   31921  DL=   840
A===      111      112      113      114      121      123      124      131      132      133      134      141      143      144      211      213      214      223      224      231      233      234      243      244      313      314      323      333      334      343      413      433
B===      222      122      422      322      212      412      312      242      142      442      342      232      432      332      221      421      321      411      311      241      441      341      431      331      424      324      414      444      344      434      423      443
RRR=   58.330    4.727   14.208    5.400    2.437   -4.445    2.135    2.115    0.316    2.020    0.557    0.330   11.378   -0.201    0.012    0.257    0.945    2.646   -0.329   -1.579    0.091    0.688    0.770   -2.871    0.916    0.584    0.238   -0.006   -2.027    4.646   -1.419   48.472
X1==    7.937    3.038    3.608    3.465    4.559    2.785    2.041    1.018   -0.989    1.965    0.293   -0.338    2.658   -0.539    0.505    0.269   -1.038    6.278    1.887   -0.989    0.271   -0.556    0.210   -1.351    0.355    1.870   -0.511   -0.002   -1.026    0.936   -1.283    9.769
X2==    7.349    1.556    3.938    1.558    0.535   -1.596    1.046    2.077   -0.319    1.028    1.899   -0.975    4.280    0.373    0.024    0.957   -0.910    0.422   -0.174    1.596    0.335   -1.238    3.664    2.126    2.582    0.312   -0.465    2.865    1.975    4.962    1.106    4.962
CD1=       19       10        8        8       13        7        6        4        1        4        2        2        5        1        5        3        1       13        6        1        2        1        2        0        2        4        1        1        0        2        0       11
CD2=       19        7        9        5        5        0        4        6        2        3        4        1        7        2        4        4        1        3        2        5        2        0        6        4        5        2        1        4        3        6        3        6
GTTGCAGTTTTTGTTTTTGCAGCCTTTATCGCCAAAATCATAATAAATTTCAGAACACGGGCCGCAGGGACCCGTGGGGCCCATTGTCCAAAAATTATCCTTTTCGCCCAGTTCAAAAATTTTTTCTTTAGGAAGGTGTTTAAGCCAGAAATTATATGCTTCGTTATCGCGCTCGGCAATGCCGCCTTTATAAATGCTTACATAAAGTTTTTCCGCCGGTATTTGCAGCGTTTGTGTTAAATATTCCCAAGCCCAGTTTATGGCTTGTTCTTTAAAATAATCACCGAAAGAAAAATTGCCCAGCATTTCAAAAAACGTAAGATGGCGGTTTGTAAAACCAACGCTGTCAATATCTGTTGTGCGCACGCATTTTTGGCAGGTAACGGCACGGTGAAGGCTTTTATCCAAGCCTAAAAAATTAGCTTTAAACTGAACCATTCCGGCTGAGGTAAAAAGTAAAGTCGGGTCCGCCTGGGGAATAAGGGAGCTTGAAGCTACAACCGTACAACCTTTTGACTTAAAAAAATTTAAAAATGAAGCGCGTATTTCTTTGCTGTCCATATAAAATCCTCTATAAAAATATATAATTAAAGTATAGCATTTTGCCTATAGGAGTGAGTAATGAACAAAATAATAGGATATTTTTTACTTTGTGTGGGTTTGGCCTTAATTTTCTTCGCGACAATTTCAATGTTTAAGGTGTTTGTAAATAAACAGGCGCCCGTTAAAGTTTTAAACACAATGAATTTCAGCGTAAACACGCAATACGGGCCTATGGGCGTAAATTCGCCTGAAGGCGCCGCTACTTTAAACCTTGTTGTGCACGCTTTGCTTATGTTT
KOK=        10
KK=   33151  LL=   34110  Z=   10.32  JJ=   33121  DL=   960
A===      111      112      113      114      121      123      124      131      132      133      134      141      143      144      211      213      214      223      224      231      233      234      243      244      313      314      323      333      334      343      413      433
B===      222      122      422      322      212      412      312      242      142      442      342      232      432      332      221      421      321      411      311      241      441      341      431      331      424      324      414      444      344      434      423      443
RRR=   54.187    3.488   -0.142   11.302   -1.304    0.469    0.612   -0.037    1.138   -1.741    9.281    1.396    1.600   -0.268   39.624    0.210   11.624    2.336   14.181   -0.867   -1.461   -0.527    2.783    1.059   -0.057   -1.601   -0.600   -0.065   83.327   26.635   -0.074    5.138
X1==    7.987    1.212   -0.256    2.545    2.170   -1.088   -0.687    0.287   -1.088    1.239    9.235   -1.004    1.592    0.674    4.565   -0.487    3.813    1.153    5.862   -1.088    0.934    0.690    2.104    0.449   -1.486   -1.593   -0.579   -0.318    7.556    4.351   -0.319    1.145
X2==    6.784    2.879    0.554    4.441   -0.601   -0.431   -0.891   -0.127   -1.045   -1.405    1.005   -1.390    1.005   -0.397    8.679   -0.431    3.049    2.026    2.419    0.797   -1.564   -0.764    1.322    2.358    0.038    1.005    1.036    0.204   11.028    6.122    0.233    4.487
CD1=       24        7        3        9        9        1        2        4        1        4       17        2        5        4       14        2       10        4       12        1        3        3        5        3        0        0        1        1       11        7        2        3
CD2=       13        8        3        8        2        2        1        2        1        0        3        0        3        1       18        2        7        7        7        4        0        1        4        5        2        3        4        2       15        9        2        7
GCTGTTTCCGAAGCCATAGCCAAATTAGAAGACATAAAAAAGCTATGACGCTTTTTATTGTTAACCCAAACAGCGGCGCTAAAAAAGACGGGGCGGAATTTGCGTTAACCGTAAAAAATTTTTTCCCGGAAGCCGAAGTTAAATTTACCGAGCGCGCGGGGCACGCCGGTGAAATAGCGGCCCACGCCGCGGCGAAAGGATATAAAAGCGTTATAGCCTGCGGCGGGGACGGCACTATAAACGAAACCGCTTCGGCGTTAAAAAATACTGATACCGCTTTAGGAATAATACCCAGAGGCAGCGGAAACGGATTCGCGCGTGAAATAGGAATGTCCACAAACAACCTTAAAGCGCTTGTCCAACTGCAGCAGGCTAAGCCCGTGCTTTGCGATATGGGGCAGATTAATGACGATTTTTTTATTAACGTGGCCGGAGTCGGCATAGAAGCTGTTATAGCGCACGCTTTTGCCAGGCACGGCAAAAGAGGAATGCTTCCATATTTTTTAATAGGAGCAAAAACTGTTTTTACTTACAAACCTAAACATTTAACGGTTGTAGCGGACGGTAAGGAAATGAAAATAAATCCGCTTACGCTTGTTTTCGCTAACGGAAGGCAGTACGGCTCGGAATTTAAGATAGCTCCAAAAGCAAGTTTAACGGACGGTCTTCTTGATATGGTGCAGGTTTTGCCCAAAAATTTATTTAGGCTAGCTTTGAGTCTTCCGTCTTTTTTTAATTCCGAATTCAGGCCGCTTGACCCAACGGTTGTTGATAAAATACAAAACGCGGAAATATTTTCGGACGAGGCTTTGTATTACCATGTTGACGGCGAGCCTAAAAAAGCCGCCACAAACAAAATAACGGTGAAAATAATTAAATCTTGTATAAAAATTCTAACGGTTGGACAATAAAAAAAGCGCCTTTTTAAAAGGCGCTTTTTTTATTGTTATAAATTAAACT
KOK=        11
KK=   37771  LL=   38280  Z=    5.31  JJ=   37081  DL=   510
A===      111      112      113      114      121      123      124      131      132      133      134      141      143      144      211      213      214      223      224      231      233      234      243      244      313      314      323      333      334      343      413      433
B===      222      122      422      322      212      412      312      242      142      442      342      232      432      332      221      421      321      411      311      241      441      341      431      331      424      324      414      444      344      434      423      443
RRR=   17.798   -0.108   -0.093   17.356   -0.458    0.678    0.686    0.241    2.746   -0.357    0.235   -0.103    1.785    0.159    6.229    2.289   11.048    0.515   20.480   -1.050    0.056   -0.801    5.982    2.064   -0.104   -0.110    0.091   -0.101   11.072   20.625    0.814   -0.096
X1==    3.952   -0.090   -0.913    5.579    1.053   -0.620   -0.631    2.354    1.615    0.519   -0.344   -0.924    1.354    0.491    2.196    0.870    3.078    1.361    5.575   -1.366   -0.062    0.898    2.838    1.848   -0.334   -0.344    0.913    0.192    3.184    3.184   -1.194    0.184
X2==    4.504    1.201    0.102    3.111   -0.434   -1.093   -1.088    0.102    1.700   -0.688   -0.682    0.111    1.318    0.325    2.836    2.631    3.590    0.378    3.673    0.769   -0.901   -0.892    2.108    1.117    0.312    0.318    0.099   -0.528    3.477    6.477   -0.682   -0.523
CD1=       12        3        1       11        5        1        1        6        4        2        1        1        3        2        7        3        6        3        8        0        1        2        4        3        1        1        2        1        4        4        0        1
CD2=        6        3        1        4        1        0        0        1        3        0        0        1        2        1        5        4        5        2        6        2        0        0        3        2        1        1        1        0        4        7        0        0
ACAGCGTGCAGCTTGTTGAGGCGCTGAAAGACAAAGCTAAGTTTATTGTGGATATGTCTAGCGAGTTTCGTATGAAATCCGGCGTTCCTTTAGTTATACCGGAAATAAACCCTGAAACAATTACAAAAGAAACGCAGCTTATAGCTAGCCCCAACTGTACCGTAACTCCTATCGCAATGGCCTTACACGCTTTAGGTAAGAAGTACAAAATAAAAGAAGTTTTTTTCTGCTCTTACCAGGCTTTAAGCGGCGGCGGCAAAAAATTAGTTGAAGAAGCTAATAAACCCGATTCAATTTATAATAAAAACTGTATGCCTCAAATCGGCAGCATTTTAGATACCGGCTACTCAAGCGAAGAATTAAAAACAGTTTATGAAGCCAGAAAAATACTTCAAATGCCGCAGCTTACGGTATATCCCCACACGGTAAGAGTTTTTGTTGACAACTCACACAGTTTGGGAATAACGCTCCGTGCGGAAGAAGATTTTGATTTAGTTGAAACAAAAATGC
KOK=        12
KK=   39751  LL=   40920  Z=    9.35  JJ=   39721  DL=  1170
A===      111      112      113      114      121      123      124      131      132      133      134      141      143      144      211      213      214      223      224      231      233      234      243      244      313      314      323      333      334      343      413      433
B===      222      122      422      322      212      412      312      242      142      442      342      232      432      332      221      421      321      411      311      241      441      341      431      331      424      324      414      444      344      434      423      443
RRR=  117.151    6.847   10.976   -1.815   -1.015   -1.166    2.382    0.682   -1.193    9.271   -0.195    0.218    0.224    0.512    1.899   -0.015    1.594   -3.767    4.667   -0.845    4.120    1.133    1.577   -1.811   -0.498    0.470   -0.305    2.507   -1.754    4.111   -2.295  121.643
X1==   10.811    1.669    2.677   -0.917    4.164   -0.612    1.840   -0.691    1.117    5.739    2.230    0.647    0.055   -0.833    0.422   -0.036   -0.836   -0.534    1.441    0.540    1.952   -1.357    3.109    1.298   -0.511    0.780   -1.257    2.154    6.016    1.016    2.955   12.016
X2==   10.836    4.101    4.100    1.980   -0.244    1.904    1.295   -0.986   -1.068    1.615   -0.087    0.336    4.048   -0.615    4.496    0.418   -1.907    7.053    3.238   -1.564    2.111   -0.835    0.507   -1.395    0.976    0.602    0.243    1.164   -0.292    4.048   -0.777   10.124
CD1=       33       10        8        2       16        2        7        2        5        9        5        5        2        1        7        3        2        2        6        4        4        0        6        4        1        3        0        3        7        2        6       13
CD2=       33       17       12        7        6        8        6        2        2        5        2        4        8        1       18        5        0       19       10        1        6        1        3        0        4        3        3        3        1        6        1       13
GAGCTTGATATTTTAAAAGGCTTTTTTAATACGTTTTCTTCCCAATGCAAACAATTTTTATATAACGCTGATGAAGAAGGTTTAAAAGAACAGTTTAAAGGTTTTAAAACCTTCGGCCTTGAAGAAGGAGATACTAGAGCCGAAAATATTTTAATGGACGGTTTTGGCTCAACATTTTTTATAGACGGCGTTAAAATGCATATTAATACGCCCGGTGAACATAATATAAAAAACGCCGTGGCGGCAATAGCCGTAGCCAAAGAGCTGGGAGTTCCTTTAAACGTTATCGCGGCTGCTTTGGAAAAATTTAAAGGCGTTTACCGCCGTTTTAACAGCGTGGGCGTTTTTAATAAAATTGAAGTTATTGATGATTTTGCCCATAACCCGCATAAAATAAAAGCCGCCGTAAAAGCGACCCAACTGCGCGGTAAAAGAGTGCTTGCTTACTTTCAGCCCCATTCATTTGCTTCCATTCAATTGTTAACCTCCGAGTTTATTGAAAATATTTGCGCTACTTTAAGACCGCAAGATAAACTTTGGATGACCGAAGCCTATTACCCGGGCGGCACAATACCGCAAAACGTTACGGCTGAAACGATTGTAAAAGGGTTGTTAAAATCAGGCTGCGCTAATGTAAAATTTAATTCCTGCCGTGAAGAAATAGCCAAAGAAATAGCCGCCGAAGCAAAAGAAGGCGACATTATTATTGTAATGGGCGCGAGAGACCCGTCTCTTACCGGCTTTGCCAAAAGCATTTTAAAAGCGGTTGAAACCAGTTATAAAAAATCAGCCTGCCCGGAATGTATGATAGGCAACTGCTGTTTAAAAAATCACAAAACCGTTAAAATCTAAATATAAAAAACTGTTTTCGGAATTTTTCCGCTTTAACTGTTGCAGACGCCCGGGTTTTTAACCGGAATGCAAAAGATATTGTTTGGAGTTTTTTATGCGTAGATTTTTGACTTAGTGCATTTTGTCTTTTTATGGACTGTTTCTAGGCAAGATATTAAACGGAACAGTTTATAAGATTGGATATGATGGATACAATTTAAAAAAACTTTGTTATATGGGTTTAGATAAATATTTTTATTTATATATTAATAGAATTAAAAAATATTTTCTTTAACCGACATACTTCAAAAGGCAGGACGATTTATTTTTTTAATGTTT
KOK=        13
KK=   50911  LL=   51510  Z=   12.36  JJ=   50461  DL=   600
A===      111      112      113      114      121      123      124      131      132      133      134      141      143      144      211      213      214      223      224      231      233      234      243      244      313      314      323      333      334      343      413      433
B===      222      122      422      322      212      412      312      242      142      442      342      232      432      332      221      421      321      411      311      241      441      341      431      331      424      324      414      444      344      434      423      443
RRR=   46.074    3.804   -2.635   18.334   -0.112    0.698    0.890    1.156   -0.171   -0.214   -3.097    0.199    0.389    1.012   22.422    0.798   -0.286   -0.077    2.326   -0.068    0.009    0.054   17.929    3.869    0.426    0.110   -0.303   -0.047   43.044    8.554    1.282    9.463
X1==    5.645    2.776    3.690    4.314   -0.747   -1.364   -1.233    0.405    0.132   -0.291   -1.052   -0.214    0.871    1.103    7.002   -0.616   -0.409   -0.141    0.893    0.132    1.100   -0.284    4.092    1.847    0.581   -0.091    0.306   -0.168    7.031    4.031   -1.052    3.031
X2==    8.162    1.371   -0.714    4.250    0.149   -0.512   -0.722    2.855   -1.296    0.734    2.944   -0.932    0.447    0.918    3.202   -1.296    0.700    0.546    2.605   -0.512    0.008   -0.191    4.382    2.094    0.734   -1.218   -0.992    0.280    6.122    2.122   -1.218    3.122
CD1=        9        6        6        6        1        0        0        2        2        1        0        1        2        2       12        1        1        2        3        2        3        1        6        3        2        1        2        1        8        5        0        4
CD2=       18        5        1        9        3        1        1        6        0        2        5        1        2        3        8        0        3        2        5        1        1        1        6        4        2        0        0        1        7        3        0        4
AACGGCAAATGCGCGTGAAGGACTAAAGCTAAATAACCTTTTTCTTCCATAATTAATCCTCCCTTTCCGCTTTAATTTTTAAGCTTCTTTTGTTTTTGCCTTTTTCGGCGGTTATGGGCAGGTTAACCATGTCGCCTTTTTGCAAACTTTGCCTTATTGAGAAAGAACCGTTTTTAAGTTCAATTTCTTTCCCGTTAATTTTAACCGTGCACCCCGGGCTGGCGGAACCGTAAATTATAATTTCACAATCCGCTTTAAGCCAAATGTCTTCATCCTCACTAACGGTGTTTTGAAAAAATTCTTTAGAACTTTTGTTTGAAGACATATAAGAGGAAGGAAGCGAAGTTAAATATTTAAGCCTTTCGCTTATCATGTGTGAAAGCTCGCTCGCTCCCATGCCTATATACTGCGCGCCGGACATGGCAAGCATTTTTTGGAAATCTCCTTCAACAACCATCCATTTTTCGTCAATCACGTCGCTTATTCGGCCGGAAGGCACCGTAACGGGGTTGCTGCGGGCTATTAAAATAAATTTACCTTCGAGTGAAAGCAGCCCTAAATCAGCCGTATAACAGCGGCCCGGATTTGGCACCGCCAAAT
KOK=        14
KK=   53881  LL=   54930  Z=   19.00  JJ=   53761  DL=  1050
A===      111      112      113      114      121      123      124      131      132      133      134      141      143      144      211      213      214      223      224      231      233      234      243      244      313      314      323      333      334      343      413      433
B===      222      122      422      322      212      412      312      242      142      442      342      232      432      332      221      421      321      411      311      241      441      341      431      331      424      324      414      444      344      434      423      443
RRR=   94.924    3.717    2.051   36.077   -2.285    0.844   -0.621    4.558    0.371   -0.918    0.339    1.239    0.690    0.111   15.106   -0.173   -0.337   -1.082    6.301   -4.183    0.085    0.456   26.033    4.075    0.431   -0.099    0.038    5.582    4.205  105.566    1.200   11.857
X1==    7.996    2.147    0.791    8.223    2.543   -0.781    2.103    1.759   -0.781    1.813    0.263   -0.884    1.516    0.046    2.543   -1.325   -0.968    0.792    2.842   -1.325   -1.345   -0.727    4.914    3.780   -0.852    0.263   -0.595    3.504    2.293   10.073   -0.990    3.158
X2==   11.871    1.731    2.591    4.387   -0.899   -1.080   -0.295    2.591   -0.475   -0.506    1.289   -1.401    0.455    2.408    5.940    0.130    0.348   -1.366    2.217    3.156   -0.063   -0.627    5.298    1.078   -0.506   -0.378   -0.063    1.593    1.833   10.480   -1.212    3.755
CD1=       31       12        6       23       13        2        8        8        2        5        3        3        5        3       13        1        2        4        8        1        0        1        9        8        1        3        1        5        4       13        1        5
CD2=       23        7        6        8        2        1        2        6        2        1        3        0        2        4       15        3        3        1        7        8        2        1        9        3        1        1        2        3        3       12        0        5
AAAGGCCGCTGTAACACAGCAAAAAACGCTTGCTGAAAACCCTTTTTACCAAAGAATAAAACAGACTGTTGATAAAAACAATAAATTTGAAGGAACTTTTGATGAATAGGGACATTTATTACAAAACGCCGCCGCAGCGGTTTCTTTTTAACTACGGGCAGGAAGAAATGCATCAGCATATTCTTTGCACCGGTTTGGGCGAAAAAAATATTTATGACAGCGTAAGCCAATGTAATAAATGCGCTTATTGCAGCAGGGTGTGCCCGTTTCAGCTGACCCAAAACAGGGAAGACCGCGGCCCACGAGCAAGGAATCTTTTAGCCCGCTATATAATGGAAGGCAAAATAAGTTTAAAACAGAACACAAAAGAATTGAAAGAAGTTTGCCTTACCTGTATGCTTTGCGGTTCCTGCACGCGCGAATGTTTCGCTAAAGTTCCCACGCATGACCATGTGCTGGAACTTGAAAGAGCTTTGGGCCGGCGCGAATTGTCTTTTAGCGTAAGATTTAAAAAAGCGTTTGGCAAATTAACGCCGTTTTCTCTTAAAAGAAAAATCAAAAAAAGCGCTTTAACGCCGCTTACAGGGCCGGACCAAGTACTGTTTGTGCCTTCCTATGAAGCTAAATACAAAGAAACTAAAAGCGGTTTTAACGCATTTAAAAATTTAAATGATATTTTTGGCAAAATAGCGGTTTTTTATAAGGAATGCGGTATGTATAATTATGTTTACGGGCCATTGCCGCAAGCAAGGAAAGAAGCCGAAGCCTTGATTGGTTTTTATTTTGATAAAAAAATGGAAGGCAAAAAAATTGTTACCGACTCTTTGGAGCTTTATAATTTTTTTAAAAAATACCCGCAGTTATTTAAATTAACGCCTTTGGAAGAAAAAGCCAAGAAGTTTGCCCTAAATGTTTTTTACCTGGCGGATGTTTTGCCCGCGCAAAAACCAACAGCTTTAAAATCCCAAGATAAAGTTTTGCTTACAAAAACAAGCGTATTTTCAGCTGAGAAAGAGCTTTTTAAAACGAGTGAAGATATGCTTAAAAATA
KOK=        15
KK=   58981  LL=   59970  Z=   11.35  JJ=   58801  DL=   990
A===      111      112      113      114      121      123      124      131      132      133      134      141      143      144      211      213      214      223      224      231      233      234      243      244      313      314      323      333      334      343      413      433
B===      222      122      422      322      212      412      312      242      142      442      342      232      432      332      221      421      321      411      311      241      441      341      431      331      424      324      414      444      344      434      423      443
RRR=  106.735    6.729    1.085   -0.117   11.112   -0.426   -2.171    0.909    0.045   -4.159   -4.490    1.532    9.211    0.019    0.614    1.510    1.852    6.143    2.392    0.234    3.869    0.073    2.696   -1.693    0.197    0.771   -0.200    2.162    9.194   14.615    0.200   51.273
X1==   11.547    2.426    0.249   -0.037    4.797   -1.515    1.967   -0.527   -0.174    3.247    2.709    1.369    3.505    0.035    0.649    1.837   -1.678    2.874    1.200   -0.174    1.702   -0.102    1.273    3.347   -1.148    4.300   -0.575    1.975    2.486    2.486    1.117    6.993
X2==    9.244    2.773    4.360    3.184    2.316    0.281   -1.104   -1.724   -0.260   -1.281   -1.658    1.119    2.628    0.531    0.946    0.822   -1.104    2.137    1.994   -1.342    2.273   -0.717    2.118   -0.506   -0.171    0.179    0.347    1.094    3.698    5.879    0.179    7.333
CD1=       19        7        2        2       11        0        6        1        2        5        5        4        6        2        4        5        0        8        6        2        4        2        4        8        0        7        1        3        4        4        3        9
CD2=       30       11       14       10       10        4        1        1        3        1        0        6        7        3        7        5        1        6        5        1        6        1        5        1        3        3        3        4        7       10        3       12
AGAGACTTCCGGCGCGGATACATATTCAAACAAAAAAATAGGACGTAATGACCCTTGCCCCTGCGGCAGCGGTAAAAAATATAAAAAGTGCTGCGGTGCCGATTTATAATAATATAAATTGAACCGATGAGAGAAAAAAAATCTTCCGGTAAAACCGGACAGTATGTGGTACGGCAACGCGAAACGCAGGTTTTTAGCTGCGTTGCGCAAAAAAGTAAGGACAGCAATGAATATTCAGGCAAAAAAGATGATCTTCTTTTTGCCGTAGGACGGTTTTTTCTTTTTATTATTGCTGCGGCAGCCACGGCGTATCTTATTTATCTCTCATATCCAAAAAATAATTTCAGCGCGTTTGCCTGGGTTTCTTTTTTTCCTTTTTTGTTTATGTTAAGGAAAACAAAAGGCCTTTTTAAATCTTTTTCTTTCGGCTGGGTTACCGGCTTTTTTACCTACATAGGAATTTTTATTTGGATTTATGCCACCTGCCGCGCGGGCGGGCTTAGTAAGGATTTATCTACTATGGCAGTCTGTGCTTTGGCCGCGGTTACGGCGTTGCAGTTTGCAGTTTTCGGCGGACTAATGTTTTATGCCCGCAATCTTAAATTTTTATATCCGCTTGTGGCGGCTGCGGGCTGGGTAACGTTTGAGCTTTTGCATCAGGTTGTCGCTTACGGGTTTTTAGGGTTTCCGTGGTTCATGCCGGGATATTCGCAGTGGAGCACCCCTGCCATGATACAACTTGCAAGCTTTGGCGGGGTATACATAATAAGTTTTGTTATTGTTTTTATTTCCGGCTGCGTTGCTGTTTTGTTTGATTCGGAAAATTGGGGCGAACGGTTTTTAAGCGTTTTTATAGGCGCTGCGGTTTTATTCGCCGTATTTGCTTTCGGCGCATACAGAATTTCCTCTTTTAACCCCGAGATTAAAAAAACTTTAAGAGTTTCCGTCCTGCAGCCTAATATAGACCAATATAAAAAATGGAACGCCGAG
KOK=        16
KK=   62791  LL=   63810  Z=   15.78  JJ=   62761  DL=  1020
A===      111      112      113      114      121      123      124      131      132      133      134      141      143      144      211      213      214      223      224      231      233      234      243      244      313      314      323      333      334      343      413      433
B===      222      122      422      322      212      412      312      242      142      442      342      232      432      332      221      421      321      411      311      241      441      341      431      331      424      324      414      444      344      434      423      443
RRR=  101.648    0.793    9.196   18.567   -0.372    0.063    1.390    0.046   -0.575    0.124   -1.317   -0.872   -0.232   -0.217   30.716   -0.575    0.038   -2.548    5.501   -2.934   -0.678   -0.444    2.115   -1.206   -0.274    1.601    0.334    8.145   77.094   63.287    0.961   -0.894
X1==    8.895    1.039    2.286    5.702    1.842   -0.112   -1.436    0.176    1.016    0.128    3.332   -1.611    0.586    0.938    5.055    1.016    0.127    1.936    1.518   -1.240   -0.473    0.828    0.828    3.256   -1.358    1.273   -0.473    3.089    9.627    5.749   -0.787    0.902
X2==   11.427    0.764    4.022    3.256   -0.202   -0.566   -0.968    0.259   -0.566    0.965   -0.395    0.541   -0.395   -0.232    6.076   -0.566    0.302   -1.316    3.625    2.367    1.435   -0.536    2.554   -0.370    0.202    1.258   -0.706    2.637    8.008   11.008   -1.222   -0.992
CD1=       31        9        8       16       11        3        1        4        5        2        7        1        3        4       19        5        4        6        6        1        1        3        3        7        0        4        1        4       11        7        1        2
CD2=       26        6        9        7        4        2        1        3        2        3        1        3        1        1       17        2        3        1        9        7        4        1        5        1        2        3        1        4        9       12        0        0
AACGGGTGAAAGCGCTATGATAGCTTTGCGCCGTTTGGAAGGGGTTAAACTTACTTCTGAAATCAGCGGATATTTCGGACAGGAAATTGACGCGCTTGTCAGCCGCCGTCTTCTTACAAAAGAAAACGGATGCATAAAACTTTCCGAGCAGGGTTTGTTTTTCGCTAACAAAGTTTTTTCCTGTTTTGTGGAACCTTTTGGGGTGTAACATGAATTTTAAACCCAAAAAAACAAGCGTTTTTAAAGAAGGGGATAATCTTTCTTTCTTTATAAAAAAGCATATAAAAAAAATAAAAGAAAACGGCGTTTTGGTAATATCCTCAAAAATAGTCGCGCTTTCGGAAGGCCGTGTTTTGCCTCCTTTAACCGTTAAACAAAAAGAATCGCTTATAAAAAAAGAAAGCACTGGTTATATAAAAACAAAACTTTGTTTTTTTACTATTAAGGACGCAATGGTAATGACAAACGCGGGAATTGACGAATCAAATTCCGAAGGCGGCAAAATTATTTTACTTCCTAAAGACTGTTATAAAACAGCGTCTGAACTAGTAAAGGAACTTAAAAAATTTTATAAAGTAAAAAACTTTGGCGTAATAATTACCGATAGCATGATACTTCCTTTAAGAGCGGGCGTTATAGGCGCGGCGGTGGGTTACTCCGGTTTTAAAGGCGTAAAAAATTATATTGGTAAAAAAGATATTTACGGACGCAAATTAAAAATGACAATGGTTGATATCGCCGACAGCCTCGCTTCCGCGGCAAGTTTGCTTATGGGCGAAGCAGACGAAAAAACGCCCCTTTGCGTTATAGAAAACGCGCCCGTTGTTTTTTGCGCTAAAGATAAAAAAGGTGAAATAAAATATCCTTTGGAACAAGATTTATATTATCCTTTTTTTAAAAAACTTTTAAAGTAATTTCTGCAAAACAAATAAAAAACCCTCCTTTTTAGGAGGGTTTTTTATTTGTAAATATTTAACCGTTTACGGTCTTTCAAGGCCCAGCTTGCCCGCGCCGGATGTT
KOK=        17
KK=   65611  LL=   66390  Z=    8.68  JJ=   65221  DL=   780
A===      111      112      113      114      121      123      124      131      132      133      134      141      143      144      211      213      214      223      224      231      233      234      243      244      313      314      323      333      334      343      413      433
B===      222      122      422      322      212      412      312      242      142      442      342      232      432      332      221      421      321      411      311      241      441      341      431      331      424      324      414      444      344      434      423      443
RRR=   22.994    8.538   -0.423   17.048    0.253    0.737   -0.298    0.536   -0.118    1.866    1.832    0.737   -0.111    2.719   20.403   -0.118    7.742    0.767   14.169    0.138    0.714    0.060    7.339    1.042    0.277   -0.111    1.055   -0.309   30.379   43.148    0.664   -0.121
X1==    4.500    4.996   -0.866    3.746    0.461   -0.886   -0.244    0.463   -0.227    1.784    0.988   -0.879    0.220    2.495    4.429   -0.227    2.376    0.401    4.276   -0.886   -0.555    0.194    1.718    3.207   -0.536    0.220    0.978    1.579    8.715    6.031   -1.318    0.662
X2==    5.110    1.709    0.488    4.551    0.550   -0.832    1.220    1.158    0.519    1.046    1.854   -0.838   -0.504    1.090    4.607    0.519    3.259    1.914    3.314   -0.156   -1.286    0.308    4.271    0.325   -0.516   -0.504    1.078   -0.196    3.486    7.155   -0.504   -0.183
CD1=       11       12        1        8        4        1        2        3        2        4        3        1        2        5       11        2        6        3        9        1        1        2        4        6        1        2        3        3       11        8        0        2
CD2=       12        6        3        9        4        1        4        4        3        3        4        1        1        3       11        3        7        5        7        2        0        2        7        2        1        1        3        1        5        9        1        1
GCGGAAGCGAGCTTGGCAACGCGTATACCGAGATTAACGACCCCGCCGACCAAGCCCAGCGTCTTAAAGACCAGGCCGCCCAAAAAGCCAAAGACAATGAAGATAATTCCGAAATTGTCGACACTGCTTATATTGAGGCATTGGAGTCGGGCATGCCGCCTACAGGCGGTATGGGCATAGGCATTGACCGAATGATAATGTTACTTACCGGCCAGGACTCAATTAGAGAAATTGTGTTTTTCCCTCTTCTTAAAAAATTAGATTAATTTTTAATAAGAAAATAAAAAAGCGGCCGTTTAAAAACGGCCGCTTTTTTTTGTTTTTCAAATTAGTTCATGAGGTATTGGCTATATCCCGTTTCGCCTAGGTTTATGGCATCGGGCGTGCTTTTACCGCTAAGCATTACGCATATTTTTTTAGCTTCTTCATTTGAAGTGGCCGCAGCGCAATAAACATAATTCTTTCCGTAATAATAGGCAAGATAAAAATTTGTGCTGTTGTAAGTTCCGAGTACCTGGGCGTAGGTAGCTCTTAAAGAATAATCGCTAAAGTATTTTGACTGTGCCGGAACGCCGATATCAAGAGAATCTTTATCCGTAGTATATGCACGCGTGGCTAGAAAAACGCGTTCCTGCGCGTCCCCTATAGCTTTTAAATTTATAAGAGCCTCTCTCGTTTTTGCTTTAAGCACGGCTTTTTGGTATTGCGGCAACGCTATGGCGGCAAGTATGCCTATAATTAACACAACCACTAAAAGCTCAATAAGCGTAAAACCTTTTT
KOK=        18
KK=   67591  LL=   68460  Z=    4.85  JJ=   67561  DL=   870
A===      111      112      113      114      121      123      124      131      132      133      134      141      143      144      211      213      214      223      224      231      233      234      243      244      313      314      323      333      334      343      413      433
B===      222      122      422      322      212      412      312      242      142      442      342      232      432      332      221      421      321      411      311      241      441      341      431      331      424      324      414      444      344      434      423      443
RRR=   65.736    5.335   11.424   -4.043    3.929   -1.968    0.297    0.965    0.007   -0.243    1.725    0.049   13.261    0.035    0.339    0.065    1.669    6.235    1.401   -1.372    6.766    0.834   -0.028    0.298   -0.502   -0.499   -0.491    2.372    0.587    0.007    0.780   55.257
X1==    9.365    4.618    2.188   -1.210    1.045   -0.835   -1.061    4.087    0.512   -0.369    1.696   -0.063    3.970   -0.107    0.535    4.554   -1.061    4.321    1.031    1.186    1.543   -1.253   -0.446   -0.657   -0.369    0.938   -1.132    2.183    1.001    0.001    3.212    5.001
X2==    7.019    1.155    5.221    3.341    3.759    2.356   -0.280    0.236    0.014    0.657    1.017   -0.787    3.340   -0.324    0.635    0.014   -1.573    1.443    1.359   -1.157    4.385   -0.665    0.062   -0.454    1.358   -0.532    0.434    1.087    0.587    6.690    0.243   11.049
CD1=       24       13        6        1        6        1        1        9        3        1        4        3        7        2        5        9        1        8        4        4        3        0        1        1        1        3        0        3        2        1        6        6
CD2=       16        6       11        7       11        7        2        3        3        3        3        1        6        1        5        3        0        6        5        1        9        1        2        1        4        1        3        3        2        9        2       14
TTGTTGGGGCAGGAAATTTATTTTCATAACGGACTTAAAACAACACAAGTCAACGAGATTGTTTATGAAAAAGGCAAATTCAAAGCCCAAAAAACAAGCGTTAAAGCGGGAATGAACGCCAGCGTATTTTCATTTTCAATAGCTGATTTTAATAAAGATAAAAAAGACGATGTTCTTTTCGCCACAACGTACGGCAAAGTTAATTTATACCTTAACGGCGGCAAAAAAATAGCTTTTACAAGCGGCGATTTTTCCACAACTCCTAAAAGAATAGCCTTCGCGGGCAATATATACCGTGTGCTTTTGCCGGTGCCCGTTTTCAAAAATGAGCAGGGAAATTATGTTTTCGCGGCGGCAGAAAACACGGCCAAACTTGGTATTGTGGCGGACAGTTTTGGCGCTTACCAAAAAGGCGCGGTTTACTTTGGCGGTTGGAATGACGTAACTTTAGCGGGGCTTGGCAAAACAGAAACGGACGGCGTTATTTATGATCTTTCTTACTGCGAGTACGGCGCTTCCAAAGGCGTTTTAGCCACTTTGGTTTATGACAGCGATAATACCGTCTTTGAAATTTTCAAGTTAAAATAATAGAATAATATACACAATAATGTAAAACATACGGGAGAATATAATGACACAGGAAATAGTTAAAGTTTTAGATAAAGGTTTTGTTAAGCTTGTCGATTTTATGGGCGGGGATATCCGCGTGGTAGCATCGGCGCGTGTTACTTTCGGTTCGGAAACCAAAGGCCCGGAAAAAGACAAAGCGCTTATAAAATATTTATTGGAAAACGCCCATCATTCTCCTTTTGAGCATACAAATTTTCAGTTTAACGTGCGCTGCCCTATTTATATAGCCAGACAGTGGAT
KOK=        19
KK=   72271  LL=   73260  Z=    5.64  JJ=   72121  DL=   990
A===      111      112      113      114      121      123      124      131      132      133      134      141      143      144      211      213      214      223      224      231      233      234      243      244      313      314      323      333      334      343      413      433
B===      222      122      422      322      212      412      312      242      142      442      342      232      432      332      221      421      321      411      311      241      441      341      431      331      424      324      414      444      344      434      423      443
RRR=   47.716   -0.869   -0.542   33.822   -3.963    0.207   -0.191    0.168   -0.154   -2.170    3.379    2.797    0.296   -0.035   15.603   -1.475    6.737   -1.887   26.179   -0.356    1.147    0.217    4.941   29.004    0.180    0.396   -1.146    2.165   74.773    5.131   -0.037   -2.087
X1==    6.950   -0.449   -0.108    7.887    3.661   -0.462    0.956   -0.108    0.145    2.485    4.468   -1.969   -0.432   -0.123    3.147   -1.068    5.968    1.050    6.674   -0.462   -0.694    0.434    1.092    4.359   -0.851    0.180   -1.411    1.876    7.291    0.776   -1.045    1.499
X2==    6.866    1.938    5.001    4.288   -1.083   -0.449   -0.200   -1.551   -1.059   -0.873    0.756   -1.420   -0.685    0.283    4.958    1.381    1.129   -1.798    3.923    0.771   -1.652    0.500    4.526    6.654   -0.212    2.198    0.812    1.154   10.255    6.616    0.036   -1.391
CD1=       19        3        3       19       11        2        5        3        3        6       10        0        2        3       10        1       14        4       14        2        1        3        4       10        1        3        0        4       12        3        1        4
CD2=       13        6       10        8        1        2        2        0        1        1        3        0        1        2       11        5        4        0        9        4        0        3        9       11        2        5        4        4       16       11        2        0
TGGAAGCGGCCAGGGCCAGTTTAAAAATAATTAAAGAAAAAAACCCGAAAATCAACGCTTTTGTTGAGGTTTTTGAGCAAGAAGCCCTGCAAAGAGCCAAAGAAATAGACGCCAAAAAAGCAGCGGGCAAAGAACTTGGCGAATTAGCGGGCGTACCTGTGGGTATTAAAGATAATTTGCTTTATAAAGGCCATAAAGTCACATGCGCTTCCAAAATGCTTTTAAACCATACCGCTGCCTATACAGGCACGGTAGTGCAAAAATTAATTGATGCGGACGCAATTATAATAGGCCGTCTTAATATGGACGAGTTTGCCATGGGTTCCACAACGGAAAATTCCGTTTACGGCCCTACTAAAAACCCAATAGACCATACAAGAGTAGCCGGCGGTTCAAGCGGCGGCAGCGCGGCCGCGGTAGCTGCGGGCATGGTTCCGTTAACGTTAGGTTCGGATACCGGGGGTTCTATAAGACAGCCCGCCAGTTTTTGCGGTATTGTGGGCATGAAACCCACATACGGCAGAGTTAGCAGATACGGTATTGTGGCTTTCGCTTCCAGCGCGGACCAAATAGGCCCCTTAGCGGGTGATGTTAAGGACGCGGCCCTTTTATTTAAAGTAATAGCGGATTTTGATGAAAAAGACTCAACCGTTTCTTCAGCACCCGTTCCTGATGTTTTGGCGAGTCTGAAAAATACGTTAGAAGGCGTTAAAGTCGGTATCCCGGTAGACTTTTTTGATAATTTGAATCCTGAAATTAAAGACTCTTTTGACAGAGCAAAAGAAATTTTAAAAAGTTTAGGGGCCGAACTTAAAGAAATTTCGCTTCCTTTCGCAAAATACAGTGCGCCTTGTTATTATATGATTACCGGCGCGGAAGCGAGTTCCAATCTTTCCCGCTTTGACGGGGTAAGATATGGGTATTCAACGCCCGTTCCCGCTAACCTTGACGAGGTTTACAGCAAAACCCGTATGGAAGGTTTTGGCATGG
KOK=        20
KK=   75661  LL=   76860  Z=    6.42  JJ=   75661  DL=  1200
A===      111      112      113      114      121      123      124      131      132      133      134      141      143      144      211      213      214      223      224      231      233      234      243      244      313      314      323      333      334      343      413      433
B===      222      122      422      322      212      412      312      242      142      442      342      232      432      332      221      421      321      411      311      241      441      341      431      331      424      324      414      444      344      434      423      443
RRR=   43.636    0.285   -0.370   14.899    4.743    1.945   -0.181    0.911    2.545   -0.136    3.548    0.259   -0.003    0.754   32.529    1.418    2.302    0.668   26.908   -2.492   -0.084   -0.013   14.534   19.656    0.937    1.870    0.744    0.417   40.594   20.041    0.049    5.804
X1==    8.223    2.266   -0.110    3.492    2.266   -1.223   -0.503    1.018   -1.223    0.335    5.680   -1.531   -0.002    2.819    4.280    1.048    2.530    0.507    5.116   -0.655   -0.450    0.016    3.591    4.766    1.133    1.418   -0.450   -0.782    7.009    3.009   -0.712    4.009
X2==    5.307    0.126    3.363    4.267    2.093   -1.591    0.359    0.895   -2.081   -0.407    0.625   -0.169    1.318    0.268    7.600    1.353    0.910    1.317    5.260    3.805    0.187   -0.777    4.048    4.124    0.827    1.318   -1.652   -0.533    5.792    6.661   -0.069    1.448
CD1=       27       12        3       11       12        1        3        5        1        2       10        1        2        7       17        5        9        4       14        2        1        2        7       10        3        4        1        0        8        4        1        5
CD2=       20        7       11       11       12        1        4        6        0        2        3        3        4        2       26        7        5        7       13       12        3        1        8        7        4        4        0        1        8        9        2        3
TTGAGGAAACAGTAAAAAATAATACGGTTTTTACAAATTTTTTTGATTCATTTAAAGCTTATTTTACACAAAAAAACATTGTGATAATAATTTGTTTTATATTGTTTTACCGGTTGGGTGAGGCCAGTTTTGAAAAAATGATACCGCCTTTTTTAACAAGTGCGCGCGAATTGGGCGGGCTTGGAATGAGCACCAAAATGTACGGATTTGTTAAAGGAACTATAGGCATTATATCTTTAATGGCCGGGAATATTTTAGGCGGTATAGCTCTTTCTAAATACGGTTTTAAAAAATGTATATGGCCTTTTGTGATAATGCTTAACGTACCTACGGTTTTTTACGTTATACTTGCCATATTCCAGCCGGGCGCTTTAGTAACTGCGGCTTTACTTAGTTTTGAACAATTCGGTTATGGGCTTGGTTTTATGGCATTTACCGTTTTTATAATGAACGTGAGTATAGCAAGTAAATACGCTACGTCGCATTACGCGATATCAACGGGTATAATGGGCCTTGGAATGATGGTGCCCAGCATGTTAAGCGGCAGCCTGAAAATGGCGTTAGGTTATACAAATTTCTTTATTTTAGCCTGCTTTTTAAGCATTCCCAGCTTTTTGCTTATTCCTTTTGTGCTTAAAATCTATAAAGGCCTGGAGGGCGGGGCTTTGCACAATGCTGATTAAAACATGTAAACTTTGGTATAATATATATATAAATTAAATAATCAGGAAGTGAATATGTCATACAAATGTCAATTATGTGGGAAAGGCTCCGTAACAGGCGGTTCTTACAGTCACTCACATAGAAATACAAAAAGAACTTTTAGACCAAACCTTCAAAAACAAAAAGTTGTTCTTGAGGGCAAAACACAAACTGCCTATGTCTGCACAAAATGCATCAAAAGCGGTTTTACAACAAAACCTGTCAAATAAGGAAAAGTTTGTATTTTTAATAAGCCCGTGCTTAAGAGTTTGAGTACGGGCTTTTGTTTTACAATTATTATTTGAAAGGTTAAATATTTTACAAAAATGAAAAAAATACTATTTTTATTATTAATTTTAACATCCGCAGGCCTTTTCGCGCAGGAAACGGAAATGAACGCAACCGGCCCGTGGATGGTGTGTGAAGTAGCCGTATCCGGGTTAAAAAACGTAGCTAAAAAAACAGTAACCAAAGCGGTGCACGCCAAAAAAGGCGTTA
KOK=        21
KK=   81601  LL=   82140  Z=    8.01  JJ=   81181  DL=   540
A===      111      112      113      114      121      123      124      131      132      133      134      141      143      144      211      213      214      223      224      231      233      234      243      244      313      314      323      333      334      343      413      433
B===      222      122      422      322      212      412      312      242      142      442      342      232      432      332      221      421      321      411      311      241      441      341      431      331      424      324      414      444      344      434      423      443
RRR=   17.450    4.739   -0.531   30.389   -0.790    0.844   -0.967    0.472   -0.112    0.796   -0.056    0.039    0.992    0.133   14.803    0.982   -0.245   -0.246    5.352   -0.115   -0.149   -0.059   40.577   -0.297   -0.501   -0.890   -1.086   -0.182    5.762   14.607   -0.002   -0.437
X1==    4.284    1.722    0.712    7.383   -0.908   -1.102    0.830    0.712    1.659   -0.614    1.039    0.065   -0.961    0.407    3.694    0.738    0.830    2.623    2.353   -0.182   -0.602    0.056    7.056    0.433    0.386   -0.961   -0.602   -0.309    0.517    3.517    0.039    0.517
X2==    4.073    2.753   -0.746    4.116    0.870   -0.766   -1.165    0.664   -0.067   -1.297   -0.053    0.602   -1.033    0.327    4.007    1.329   -0.295   -0.094    2.275    0.631    0.247   -1.042    5.750   -0.686   -1.297    0.926    1.803    0.590   11.154    4.154   -0.053   -0.846
CD1=        9        5        2       12        1        0        3        2        3        0        2        2        0        2        8        2        3        4        5        1        0        1        8        2        1        0        0        0        1        4        1        1
CD2=        9        7        1        6        4        1        0        3        2        0        1        2        0        1        9        4        1        2        4        3        2        0        7        0        0        2        4        2       12        5        1        0
TATGATTGGGGACTTTGCCCTTACCGGCTGTATTTTGGATAATATGAAAATTTACGCGCGCGGGGGCGGGCATAAATTTAATGTTGAATTCGCAAAAAAATTATTAAAAGAGGGAGTAATTAATGGCTGAAGAAAAACTTGATTTGTCGTTTCTGCTTAGCAAAGAAGAAACGGCAACAATAAGTCATGATGAAGTTTTGAGCACAATACTTCACAGACCGCCTTTTTTATTTGTAGATTATGTTAAAGTGATCGAAGAAGGCAAATACTTCTTAGGAGTTAAAAAGTATTCGGGAGAAGAGGACTTTTTTAAAGGCCACTTTCCGGGTATGCCGGTTATGCCGGGCGTTTTAACAATTGAAAGTATTTCACAATGCGCGGGAGCGGCTTTAATGCGCGGTATTGAAAATAAAGTGCCTTTGTTTCTCAGTATAGAAGAAGCTAAATTTAGAAGCGTAATTAAACCGGGAGACACCGTTTGCATGCCTTTTAAGATTTTGCGTTTTGGCAAAATCTCGCGCATTTACGCGGAGGCTTACG
KOK=        22
KK=   88261  LL=   88800  Z=    6.04  JJ=   87661  DL=   540
A===      111      112      113      114      121      123      124      131      132      133      134      141      143      144      211      213      214      223      224      231      233      234      243      244      313      314      323      333      334      343      413      433
B===      222      122      422      322      212      412      312      242      142      442      342      232      432      332      221      421      321      411      311      241      441      341      431      331      424      324      414      444      344      434      423      443
RRR=    3.362   17.875    5.969    3.867   -0.153    0.120    0.130    1.288    0.654    0.062   -3.382    0.747    6.871    1.093   16.604   -0.182    0.606   -0.150   13.083   -0.984   -1.032   -0.086    5.866   14.442   -0.036   -0.014   -2.196    0.292   15.070   12.401    1.280    0.048
X1==    3.758    6.802    2.988    0.905   -0.268    0.731   -0.244    0.988   -1.106    0.064   -0.989   -1.042    2.011    0.939    4.151   -1.106   -1.138   -0.365    2.040    0.731    0.847   -0.164    2.623    6.107    0.064    0.011    1.802    0.135    3.085    3.085   -0.989    0.085
X2==    0.895    2.628    1.998    4.274    0.570    0.164   -0.533    1.304   -0.591    0.961    3.418   -0.717    3.418    1.164    4.000    0.164   -0.533    0.412    6.412   -1.347   -1.219    0.526    2.236    2.365   -0.567   -1.294   -1.219    2.162    4.884    4.019   -1.294    0.559
CD1=        5        9        4        2        1        2        1        2        0        1        0        0        3        2        6        0        0        1        4        2        2        1        4        8        1        1        3        1        4        4        0        1
CD2=        4        6        5        8        3        2        1        4        1        3        6        1        6        3        8        2        1        2        9        0        0        2        4        4        1        0        0        4        7        6        0        2
CGCCTTTAATATCAAATTTTTGTTCAAGTTCACCCGGGGCAAAAAGCTGCTGCGATTCGGAATTGGACCATCCCAAAAGCGCCAAATAATTTACAAGCGCTTCGCTTAAATAGCCCTGCTTTTGGTATTCAATAACGTTTGTCGCTCCGTGGCGTTTGGAAAGCTTTGTCCCGTCCGAACCGTGAATCATGGGCAAGTGCCCGAATTCGGGCGGCGTCCAGCCGAAGGCTTTATACATTTGTATCTGCATGGGGGTGTTGGAAATGTGGTCCTCGCCTCTTATAATGTGTGACATTTCCATAAGATGGTCGTCAATCACGCAGGCAAAATTATATGTGGGAAAACCCGAAGGTTTTGAAATAACTAAATCATATAAATCTTTGCTGGCAAAACTTACGGGGCCTCTTATTAAATCGGCCCATTCCACGGAGCCTTCCGAAGGCATGTTAAAACGTATTACGGGCTTTCTGCCTTGGGCTTCAAGCGCGGCCTGCTCGTCTTTTGTTAAATGTTTGCATTTGCCAGGATATCTGGGGGGCA
KOK=        23
KK=   92191  LL=   93360  Z=    7.33  JJ=   92161  DL=  1170
A===      111      112      113      114      121      123      124      131      132      133      134      141      143      144      211      213      214      223      224      231      233      234      243      244      313      314      323      333      334      343      413      433
B===      222      122      422      322      212      412      312      242      142      442      342      232      432      332      221      421      321      411      311      241      441      341      431      331      424      324      414      444      344      434      423      443
RRR=   39.052   12.829    6.807   11.568   24.149    5.480    0.888   -1.559    1.835    4.844   -0.237   -1.284    1.456    5.310    2.756    1.041    2.488    6.937    1.111    0.076    0.213    2.238    1.284    0.145   -0.210   -1.134   -0.585    8.410   -0.414   36.384   11.776   58.377
X1==    6.213    3.150    3.958    2.636    3.557    1.389    2.190   -0.542   -1.329    2.513    0.339    1.203    0.339    3.233    1.525    1.389   -1.963    1.828    1.022   -0.242    0.803   -1.451   -1.451   -1.521   -0.168    1.619   -0.656    4.285   -0.311    6.566    5.459    9.145
X2==    6.286    4.072    1.720    4.389    6.789    3.946    0.406    2.878   -1.381    1.928   -0.700   -1.067    4.300    1.643    1.808    0.750   -1.267    3.794    1.088   -0.315    0.265   -1.542   -0.885   -0.095    1.246   -0.700    0.893    1.963    1.330    5.541    2.157    6.383
CD1=       24       14       12       10       15        6        8        3        1        6        3        7        3        8       10        6        0        6        5        3        3        0        0        0        2        5        1        6        1        9       11       12
CD2=       17       14        6       10       20       11        4        8        1        5        1        1        8        4        9        5        1       12        6        3        3        0        1        2        4        1        4        4        3        8        5        9
ATAACTTATAAAAAAACGGTAAGACATTTTGCCTATTCCCGCCACAAACGGGGCAAATGTTCTTATAACAGGAATAAAACGCGCTAAAATAATTGTTTTCCCGCCGTATTTTTCATAAAAATCATGGGTTTGCTGAAGGTGCTTTTTATTAAGCAGCCAGCCTGTGTCTTTTGTAAATATCTTAGGGCCTATGTGTTTTCCTATTTCATAATTTACGCTGTCACCCGCTATGGCGGCTACAATTAAAACAATTATTATAAGAGGCAGATTTATAGGGCTTTCGGGCAAAGCGGAAAGCGCGCCCACCGCGAATAAAAGAGAGTCGCCCGGTAAAAAAGGGGTTACAACTAAACCTGTTTCACAAAATATAACTACAAAAAGCAAAACATAAAGCCAAGGCCCCAAAGCGCCCGCTAATGAATTTAAATAAACGTCAAGATGTAAAAAAACATCTAATACTGTTGAGAATATTTCCATGGATAAATTCTACCTTTTTTATTCTATTGAAAAAAGGTAATAAATTTATATAATCATTTTATGGCAAACGAAAGAATTTTAATAGCTGATGATAATAATGCGATACGGGAACTTGTTGAAGATATTTTAAAAGACGCGGGATATGAAGTGGTTACCGCCGTTGACGGGGATGACGCCCTTGAAAAAATATATATGCAAAATCCCGCGCTTTGTATCTTAGATTATGAGATGCCCAACAAATCAGGCTTTGATGTTGTAAGAGAGGTGCGCGGGCGCGCCGGTTATGTAAGTATGCCTATTATGATTTTTACCGCTATCTCCGACAGGGATATCAAAATACAGGGTCTCGGTCTTGATATTGACGATTATTTAAATAAACCCGCGGACGCTGAGGAAATTATAGCGCGCGTTAAACTTTTGTTAAGAAGAACAAAGCAAAGGCTTGACTCAAACCCGCTTACCCGTTTGCCCGGCAATCCTTCAATACAGGCGACGATCGAAAGCAGAATACAAGAGCAGTTGAAATTTGCGGTTTTGTATTGTGACTTAAACAATTTTAAAGCTTTTAATGATAAATACGGCTTTGAAGCGGGCGACAAAATTATTAAATTTACCGCCATGACAATTCTTGAAGCTGCTAAATTAGACCCTGAAAACTTTGTCGGGCATATAGGCGGCGATGACTTTATAGCC
KOK=        24
KK=   97471  LL=   98280  Z=    5.00  JJ=   97141  DL=   810
A===      111      112      113      114      121      123      124      131      132      133      134      141      143      144      211      213      214      223      224      231      233      234      243      244      313      314      323      333      334      343      413      433
B===      222      122      422      322      212      412      312      242      142      442      342      232      432      332      221      421      321      411      311      241      441      341      431      331      424      324      414      444      344      434      423      443
RRR=   23.755   -0.426    8.663   13.066   -1.348    2.326    0.121    0.941    0.453   -0.137   -0.565    0.029    3.181    0.030   17.814    0.134   -1.114    1.126   29.334    0.080    0.626   -0.426    3.186    0.291   -0.706    4.081   -0.007    0.319   17.352   36.893    0.063    6.915
X1==    4.420    1.368    3.109    6.888    4.333   -1.579   -0.324   -0.749    0.348    0.477    0.624    0.032    0.624   -0.048    2.215   -1.579   -0.856    0.900   10.145   -0.937   -1.027    1.995    1.995    1.838   -1.201    1.319   -0.047    0.390    4.105    5.105   -0.070    3.105
X2==    5.375   -0.311    2.787    1.897   -0.311   -1.473   -0.374   -1.256    1.302   -0.286   -0.905    0.920    5.095   -0.616    8.041   -0.085    1.301    1.251    2.892   -0.085   -0.610   -0.213    1.597    0.158    0.587    3.095    0.140    0.817    4.227    7.227   -0.905    2.227
CD1=       20        9        9       20       16        0        3        2        3        2        3        5        3        3       11        0        2        3       19        1        0        4        4        5        0        4        1        1        5        6        2        4
CD2=        9        2        5        3        2        0        1        0        4        1        0        2        6        0       15        2        3        5        6        2        1        1        3        1        2        4        2        2        5        8        0        3
TCGACGCAGTTGAATCCGTAAAAGTTATTGAAAAAGAATTAAAAACTTTTGACCGTGAGCTTGCAAAAAAACCGCGTATTATAGCGCTTAACAAAGCGGATTTGCCGGAAGCGAAAGAAGTTTATAATAAAATTGTAAAGAAATATAAAAAACATAAAGTTTTTTTAATCTCGGCTGCTACGGGGGAAGGAGTTGATAAAGTTTTAAATGAAATTGTAAAAGTAATTTCAGCCACGCCTGTTCCTAATGTGGCAATATCAAAATCAACCGTTGCAGTGCACGGCGTTGAACCGCTTTTTAAAATTGTTCCGCTTGAAGACGGGCGCGTGCAGGTTTTCGGCCGTAAAATTGAGGACATGGTTAATATGACCCACTTTAACCAGCTTCAAGGCGTGGAACGTTTAAGAAATATTTTTAAGAAAATCGGCCTTGAAAAAGCGCTCATTAAAAAAGGCGTTATGCCCGGCGATATAATTGTGGTTGGCCAAAAAGAGTTTGAGTGGAGCGGCACGGAGTTAGATAGCGAAAGGGCCGAACAACCTGACTTTGAAGGCTATAAACGCAGAACTACTCAGGCTGAACGTTTGGAAAAACGCAGACAGAGAAGACTAAAAAAAGAAGAAAAATAATTGAAGTTAAAAAAGAGGTAATATGAAAAATGGCTTTACTTTGATAGAGCTTTTAGTTGTGGTTTTAATAATAGGCATATTAGCCGCGATAGCTTTACCGCAATATAATAAAGCTGTTGAAAAGAGCAGAGCTTCGGAAGCTCTTTTAATTTTAAAGTCTTTGCATCAGGCTCAAAAAATA
KOK=        25
KK=   98341  LL=   99390  Z=   11.17  JJ=   98221  DL=  1050
A===      111      112      113      114      121      123      124      131      132      133      134      141      143      144      211      213      214      223      224      231      233      234      243      244      313      314      323      333      334      343      413      433
B===      222      122      422      322      212      412      312      242      142      442      342      232      432      332      221      421      321      411      311      241      441      341      431      331      424      324      414      444      344      434      423      443
RRR=   80.193   -0.034    4.596   21.351   11.356    0.453    0.416    3.331   -0.672    5.524    0.730   -0.950    2.348   -0.119    3.113   -0.187    7.166   -0.033    3.440   -0.187    1.132    2.741   -0.146   -0.564    0.918   -0.004   -0.711    0.654   68.470    4.673   -1.075    7.487
X1==    8.347    1.566    1.998    4.502    3.613   -0.624    2.776    1.448    0.524    2.567   -1.430    0.983    0.691    0.369    1.157    1.098    2.776    0.102    1.972    1.098    1.986    3.060    0.108   -0.153   -1.304   -0.016   -1.248    0.158    7.966    0.986    2.105    1.983
X2==    9.607   -0.021    2.301    4.743    3.143   -0.726    0.150    2.301   -1.282    2.152   -0.511   -0.967    3.397   -0.322    2.691   -0.171    2.581   -0.323    1.745   -0.171    0.570    0.896   -1.350    3.688   -0.704    0.271    0.570    4.135    8.595    4.739   -0.511    3.775
CD1=       28       10        7       13       15        2        9        6        4        5        0        6        3        3        9        5        9        3        7        5        4        6        2        2        0        2        0        1        9        2        5        3
CD2=       25        5        7       10       12        2        3        7        1        5        1        1        6        1       11        3        7        3        6        3        3        3        0        6        1        2        3        6       10        6        1        5
GGCGCGTCAGATAAAAACATGGGGTCGGTTGGTATAGTAGGCAAACAAACAAAATATTTTGTTTTTTACACTAACTTTGACGCTAACGGAGCCACTGGCCTGGGAGCTAGAAGAATAGACGCCACCGGCGCTACCTTATACGCTTTTAATATCGGGGAATCTTCGAAAGACGATCTTTTCAGGTGCTGTTATATGCAGGAAAAATATAAAGACGTTTGTAATGTTATGGGGTTTAATACAACCGCTTCCGCGTCATATTTTTCAGGTTCATTGGGTTGTTTTTACCAATAGCGGATAAATGTATTAAAAATTTGATAAAATATAAATATGGGTCGGTAGCTTAGCTGGTAGAGCACCTCCTTTACACGGAGGGGGTCGTAGGTTCGAGTCCTATCCGGCCCACCATTTTTAGTAATAAACCCCCTTGGGCTTAACTCGCCGAAGGGGGTTTGTATATTTATTAAAACAATGATACTAAAAATTTATTTTCCGCTGAAATATCCGTTTTTACGACATAAGTGGTTTGCTTTTTACTGTAATATTCCGCAATAAAAGCTTAAAAAATTAAAAAAACTATAGGACTTTTTTTTGGGTACTTATTTTACTTTCCGACGGTAAAAAATTTTGGGATAATTTATATATAAGAATTTAACCAATATATAATTAGTTAAAACAGAGGAGAGTAAATTATGAAGAAAATAACAAAAATAACATCGGCGGCCTTTTTAGCGGTATTGTTATCGGTTTGCGCTTTTGCCAGCGTTAATATTTTTGAACTTGCCGCCAAAGGCGATATCGCCGCGCTTAAAAGAAATGTATCTAAAGAAAATATTTTGACAAAGAATGAAAGAGGCGAAAGCCTTTTCCATGTAGCTAAAGATGAAGCTACCGCGGAATTTCTTTTTAGTGTTTTAAAAGAAAAGAAGCATCAAGAGGCTTTAAACAAAATACAGATAGTATCAAAAGATATGCCCACAGCGCCTTTTGCTTTGTCTTTCGCCGCATCGTCCGAAGCTAAAACGGAAATAGCCAAACTCAAAGATAATAAAA
KOK=        26
KK=  101491  LL=  102600  Z=   11.09  JJ=  101461  DL=  1110
A===      111      112      113      114      121      123      124      131      132      133      134      141      143      144      211      213      214      223      224      231      233      234      243      244      313      314      323      333      334      343      413      433
B===      222      122      422      322      212      412      312      242      142      442      342      232      432      332      221      421      321      411      311      241      441      341      431      331      424      324      414      444      344      434      423      443
RRR=   43.741    4.552    3.465    7.751    1.419    1.645   -0.353    9.092   -0.048    0.170    1.921    0.237   -0.899    2.082   31.594   -0.932    1.386    2.643   24.966    1.051   -0.175    0.936    4.176    9.118    0.544    7.106    1.086    5.732   25.344   72.278   -0.225   -0.129
X1==    6.954    1.539    1.762    2.632    2.474   -1.142   -0.229    3.741    0.033   -0.380    1.783   -0.432    1.011    0.743    7.614   -0.554    1.410    2.243    6.177   -1.142    0.118   -1.471    2.658    4.804   -1.212    4.101   -1.364    2.089    3.844    9.695   -0.534   -0.056
X2==    6.290    2.958    1.966    2.945    0.574   -1.440    1.543    2.430   -1.440   -0.449    1.077   -0.549   -0.889    2.803    4.150    1.681    0.983    1.178    4.042   -0.920   -1.480   -0.636    1.571    1.898   -0.449    1.733   -0.797    2.743    6.593    7.455    0.422    2.281
CD1=       17        8        5        7       10        1        3        8        3        1        4        2        3        3       21        2        6        8       17        1        2        0        6       10        0        7        0        3        5       11        1        1
CD2=       26       14        9       10        8        1        6       10        1        2        4        3        1        6       17        7        5        5        9        2        0        1        4        4        2        5        1        5        9       10        3        4
TAAAAAAATATAATTAAGTTATGGAAATTATACTAAAACAAATTGAGATGTTGTTAAGTCCCGAAATTGACGCCGTTGCCAATATGGCAAACACGGCAGCTGTTATTTTTAACTCTTTACCGCGGCTAAACTGGGCCGGGTTTTATATTTTGAAGGGGGACAAGCTTGTTTTGGGTCCCTTTCAGGGTAAACCAGCCTGCGTAAGAATTTCGCTAGGCAAAGGCGTTTGCGGCGTTTCGGCGCGGGAACGCAAAACGCTGGTGGTGTCTGATGTGCATGAATTCCCAGGACATATAGCCTGCGACAGCGCCTCCCAAAGCGAAATAGTTGTTCCCATAATAAAAAACGGTACGCTTTTTGGCGTGCTTGATATAGACAGTCCGATAAAGAACCGTTTTTCAGATGAAGATAGAATATTTTTTGAAAAAGTTGTTGGGCTTTTTTCCAAATATTCCGATATTTAAAAAACCTTTTTTATGGTTAATTTGGTAAAGTCTGTCTGTGTTGCCCGTTAATTTATCTTTGTGTATTAAAATAAAGCCCCGGATTTTCCGGGGCTTTATTTTTACAATCCTAAAGCTTCTTTAATTCTGGTTTCAACATCTTCTGTAAGTTTGTCTTTGTGTTTAAGAGGTATTTTAAACAGTGCGTCATTAGGTACGCTGTTTTTTCTTCTTAATTGATAAGCAATGCCGCTTTCCACGGGAATTACAAGTATTTCAGCTTCTATAAAATATTTATTTACAAATTTTGCATTTGTAAGCTGTTGTATTTTTACGGCTACGGATTTTGGTATGAAGGTGGCGTCGTCATTGTTTAACAAGCGCGGGCTGTATTGCACAAGCATCAAAACCGGCCTGCCTATTTTATTTATTGTAAAAATTCCGCCGCCTTTTAATATGCCTGAAAAACCTTCAATATAACAATATTCAACATCTAAAAAATTAACATAGCATTTAAGTTTGCGTTTGGCGGTATTTCCAGTAACAACGCGGGTCTTTTTATCTTTTGGGGAAAGAAATTGTTTTAGTTCAGCGTCGCTTTTAAATAACATTATAGACGGGTTGTACGCTTTATTTAACTGCGTTTTAAAATCCTCGGGAATATTCC
KOK=        27
KK=  118591  LL=  119370  Z=    7.81  JJ=  118201  DL=   780
A===      111      112      113      114      121      123      124      131      132      133      134      141      143      144      211      213      214      223      224      231      233      234      243      244      313      314      323      333      334      343      413      433
B===      222      122      422      322      212      412      312      242      142      442      342      232      432      332      221      421      321      411      311      241      441      341      431      331      424      324      414      444      344      434      423      443
RRR=   47.758   -0.230    1.146    4.153   -1.071   -1.409   -0.584    4.345    0.049    1.537    9.065    0.292    0.477    2.253   22.495   -1.078   10.896   -0.503    5.000   -1.078   -0.813    0.179    9.115   25.853   -0.003   -0.486    2.480   -0.284    8.493   22.917    0.525    1.996
X1==    7.870   -0.297    1.416    0.847    0.779    1.380    0.812    2.128   -0.030   -1.079    4.478   -0.397    0.395    2.861    4.007   -0.735    5.131    1.344    1.389   -0.735   -1.089   -0.440    4.419    5.645   -1.079   -1.239    1.692   -0.664    3.128    4.128   -1.239    1.128
X2==    6.069    0.775    0.809    4.901   -1.375   -1.021   -0.719    2.042   -1.642   -1.424    2.024   -0.737    1.208    0.787    5.614    1.466    2.124   -0.374    3.599    1.466    0.747   -0.406    2.063    4.580    0.003    0.392    1.466    0.428    2.715    5.552   -0.424    1.770
CD1=       18        3        4        4        5        4        4        5        2        0        7        2        2        6       11        1       11        4        5        1        0        1        7       10        0        0        3        0        4        5        0        2
CD2=       15        5        4        9        1        1        1        6        0        0        4        1        3        2       14        5        5        2        7        5        3        1        4        6        2        2        4        2        4        7        1        3
GCAACATGAGTGAAAACGGCGAGATTATAGCTTTGCGCGCGGCTGGTTTTTCTTTTAAAGAAATAACAAAACCTCTTTTTATTTTTGCCTTATTTTTGTTTCTTGTAATTTTCTCTTTCACAAACTGGATAACGCCTAAAAACACAAAATCGTTTTTAGACGCCAGAAATAACGTGCGCGGCCGCATAGGCAAGGTAATTCTGGAACCCAAAACTTTTATGGAAATAGGCGACTGGAGTTTGTATATGGAAAGCCTAGATCCCAAAACAAATCTTATGTCGCAGGTGCGTTTGTTAAACAAAAACGATTCTGCAAATTATACTACAAAAATTAACGCTTTAAGCGGTATAGTGAATGTTACAAGCGATTATGTGGGGCTTAAACTTTTTGACGGGCAGATGCAAAGAGTGTCTTCCGAAGATCCTTCTAAAATAATGGCCGCTAATTTTAAAAGCTATCATGTAACGTTTCCTCTTGTGAGAGCGAAAGAAAGAAGATTAAGAGAGGAGGAATTTACCACTCCGCAGCTTATAGCGCGTATTTATTCCGGCGAACTGACGGACAAAGAAAGAGCCGAGCATAAAACCAACGTAGCCATGAGGCAGGTTTTAGCCTTGTCGCCTTTGGTTTTGGTTTTACTAAGCTGTCCGTTGGTTTTTAGTTTCGGCAAAAGGGCTAATAAGGCTTGGGGTATGCTTTGGAGTATAGTTATAGTTCTTTCATTTTACATGCTGCTTATGGCGGGTGTAAGCTTGGGTAAAAAATATGAAATTGCGGCGT
KOK=        28
KK=  122101  LL=  123300  Z=    6.83  JJ=  122101  DL=  1200
A===      111      112      113      114      121      123      124      131      132      133      134      141      143      144      211      213      214      223      224      231      233      234      243      244      313      314      323      333      334      343      413      433
B===      222      122      422      322      212      412      312      242      142      442      342      232      432      332      221      421      321      411      311      241      441      341      431      331      424      324      414      444      344      434      423      443
RRR=   32.903    6.947    4.395   15.605   12.383    1.190    1.697   -1.400   -0.141    0.952    1.663    1.683    5.796    1.576   23.199    1.298    0.199   -0.160    6.888    0.045    0.102    1.573    3.585   -2.678    0.891    5.796    2.515    9.834   50.001    8.061   -0.659    5.725
X1==    4.933    2.460    2.127    4.298    3.771   -0.909    1.250   -1.469    0.657    2.034    3.977    1.171    3.354    1.554    5.520    0.657    0.721    0.198    2.941    0.135    0.246    1.560    1.560   -0.937   -1.036    3.354   -1.624    2.297    6.837    2.369   -0.381    3.113
X2==    6.670    2.824    2.066    3.631    3.284   -1.310    1.357    0.953   -0.214    0.468    0.418    1.437    1.728    1.014    4.203    1.978    0.276   -0.808    2.342    0.334    0.413    1.009    2.298    2.857   -0.860    1.728   -1.548    4.281    7.314    3.403    1.728    1.839
CD1=       17       11        8       12       14        2        6        1        5        6        9        6        8        5       18        5        5        4        9        4        3        5        5        1        1        8        0        5       11        5        2        6
CD2=       19       11        7       10       12        1        6        5        3        3        3        6        5        4       14        7        4        2        8        4        3        4        6        7        1        5        0        7       11        6        5        4
CCGGCTCGGAAAGTAAAATAACGTCAATTTTATTAGAACGTAAAATGGCGGCTATATCCGCGGCGAACCTGTCTGATAAGAACCTTCTGTCGTAACCTACGGCAACCGTATGTTTGCCCGGTTCTGATGAGGGGGCGTTCTCATTTATAAAATCAGCCAAAGCTTGCGCGAGTCTTCGCACATTTTCAAAAGTAAAATCCCATGCGATAATGCCGCGCCATCCATCGGTAGTGAATTTTATATCAGCCATTTAAATCTCCTAAAATAAAAAATCTTAATATAAATAAAGCATATTTTGCTTGAACTTGCCAAACTATATATTTTGGGACGATTAGCGGTTTTTTTACGCTATTTTAGCTTTCCGCCATAATAAGCAAGCTTTATTAAAAAATATAAAATGGAGGTGGGGGGATTCGCACCCCCGTCCAAGCACAGCATAATCTAGGCTACTACAGGTTTAGTTACGGTTAATAACAAAACCCAAGGCCCGTAACCGCCGGAGTTTTGTTCGCCTCGTAAGTCTTAAGTTCTAAAGTACGACGCTCGCCTTTAAAACAGCATCCCGCTTCTTGACCATATTCCCCGCTTCGCGGGAGAAAGCAGAGATATGGAAACTAGGCTGTAGCCCAGTTAAGTTCGGTTTGATTGCCGATTATTTTTTTTAGCCCTGTTTTAACTGGCCTGGCCAACCAGTACCTGCAACCAAGAGTAGACATGCACCTGTCGAAACTTGTCACCCCCGTGTATAAAAGCAAAAGACGGCTTTTGCCGTTTTAATTTTGCTCTCCTACCTTATAAGGGATTAATATTGTATCATTTTTATATAAGGATATAAAATAATGTATATAAGCAAAAAACCATCAATTTATATAATTGACGGGCATAATTTTGTCCGAAGCTGTCTTAACGCCACCGCAGAAAATGAGGAAGAACTTACCAAAGAATTTCTTGATTTTTTAGAAGACTTGTCCGAAACGGAGCATTATTACGGTTCTTTTTTCAGGGTAATCTTTGACGGCGTGTTCAGACCCGTTGGCAGCACGGTAAGGCGCGCTTTAAAAGTTTACTTCGCCGAAGATATAAGCGCGGACGAACTTATATACGAGCAGGCGCTTTATCTGCACAATAACGGCGAGCGCGTTACGGTTGTTACTTCGGATAGAAGTTTACAGCAATATGTCAAAGAATATGAGATTAAAG
KOK=        29
KK=  129811  LL=  130800  Z=    5.69  JJ=  129781  DL=   990
A===      111      112      113      114      121      123      124      131      132      133      134      141      143      144      211      213      214      223      224      231      233      234      243      244      313      314      323      333      334      343      413      433
B===      222      122      422      322      212      412      312      242      142      442      342      232      432      332      221      421      321      411      311      241      441      341      431      331      424      324      414      444      344      434      423      443
RRR=   18.915    0.057    0.675   25.125    0.113    2.096    0.171   -5.046    0.171    0.540    8.304   -0.074    0.408   -2.478   30.742    0.458   41.907    0.779   39.622   -0.376   -0.857   -0.886    7.193   33.154    1.166   -0.377   -0.224   -0.207   21.025   18.594    1.912   -1.485
X1==    4.460   -0.125    1.180    4.935   -0.125   -1.638   -0.168    5.213   -1.018   -0.335    4.005    0.117    0.197    1.926    2.823    0.223    5.948    1.083    6.733   -0.398    1.067    0.668    4.182    8.460   -1.185   -0.565    1.852   -0.865    6.674    2.815   -1.327   -1.043
X2==    4.241   -0.457    0.572    5.091   -0.911   -1.280   -1.018   -0.968   -0.168   -1.613    2.073   -0.635    2.073   -1.287   10.890    2.056    7.046    0.719    5.885    0.944   -0.803   -1.327    1.720    3.919   -0.984    0.668   -0.121    0.240    3.150    6.605   -1.441    1.423
CD1=       12        4        4       11        4        0        3       10        1        1        7        3        2        5       10        3       14        5       17        2        3        3        8       16        0        1        4        0        8        4        0        0
CD2=       16        4        5       12        3        1        1        2        3        0        5        2        5        0       29        7       14        4       11        5        1        0        4        6        1        3        2        2        5        9        0        3
CCATCTCTTTGGAAGTGCAAAAACAAAGCGGTACAAACACTTTGGCCGTTATTGAAGGCATTAAAGCAAGAATAGAGGAAATAAAACCTATTTTACCGGAAGATTTTCAAATTACTTTCCTTATGGACCAGTCAGGCAACATCAGAGAATCTTTTTACAGCGTTATAGAACATTTGATTTTGGGCGGCTTGCTTGCGGCTTTTGTTGTATTTGTTTTTATGGGCTCTTTGAAGTCAACTATTATATCTTCAATCGCCATACCTATATCTATTATAGGCTCATTTTTCTTTATGTGGCAGTTTGGTTTTACGTTAAACAACATGACTCTTTTGGGTTTAACTGTAGCCGTGGGTATCGTTATTGACGACGCCATCGTTATGCTTGAAAATATTTACAGGCATAAGGAAGAATACGGCAAAGGCGCCGTAAAGGCCGCGTTAGACGGCTCTAAAGAAATTACGGGTGCTATTATAGCCACAACCGCGTCAATTGTTGTTATTTTCCTTCCGTTAGCTTTTATGAGCGGTATTGTGGGGAGATTTGTACGAAGCTACGGTATTACGGTAGCTGTTGCTATTACTCTTTCCGGTATAGTGGCTTTAACGCTTACTCCAATGCTTTGCGCCAAGCTTCTTACCGGGGACGAAAAGAAAAGCAAAATTGAAGTTTATGTTACAAAAATTAACGGTTGGCTTGTAGCTAAATATTTGCCTATGCTTGAATGGGCTCTTAGAAACAGAAAGACAATGGTTTTGATTTCTGTGCTTCTTATGGTGTCAACAATTCCTATGCTGGTAGGTTTAGAGCCGTTTATTAAAATAGTAAAACCTTCTTTTTCCGTAAATACGCAAAATATTGTGGTAAACACTATTTTTAAAGGCGTGGGTAAAGACTTTATCCCGCAAGATGACAGCGGTAAGATAAGAGCTACCATCAAGGCGCCGGTAGGCGTAAGTTATGAGGATTCTATGGCTATTTTTAACACTTTGG
KOK=        30
KK=  131371  LL=  132360  Z=    4.75  JJ=  131161  DL=   990
A===      111      112      113      114      121      123      124      131      132      133      134      141      143      144      211      213      214      223      224      231      233      234      243      244      313      314      323      333      334      343      413      433
B===      222      122      422      322      212      412      312      242      142      442      342      232      432      332      221      421      321      411      311      241      441      341      431      331      424      324      414      444      344      434      423      443
RRR=   19.258   -0.050   -0.575   17.229    6.143   -0.491   -0.330    6.701    1.885    0.652    0.023   -1.788    0.062    1.144   21.828   -1.254    4.331   -1.727   13.165   10.813    0.453   -1.553   21.790   23.189   -0.671   -0.020   -0.357    1.740   34.663    3.591   -0.526    2.174
X1==    4.282   -0.169   -0.244    4.545    2.259    0.771   -0.834    3.678   -1.058   -0.405    0.764    1.673    0.042    0.935    4.687   -0.448    1.844   -1.224    6.445    3.208   -0.552    1.185    6.567    7.145    0.417   -0.680    2.512    1.061    6.155    1.615    0.764    0.707
X2==    4.497    0.297    2.356    3.791    2.720   -0.637    0.395    1.822   -1.782   -1.609    0.030   -1.069    1.468    1.224    4.657    2.798    2.349    1.412    2.043    3.371   -0.820   -1.311    3.318    3.246   -1.609    0.030   -0.142    1.640    5.632    2.224   -0.689    3.076
CD1=       12        4        2       11        9        4        2        8        1        1        3        6        2        4       14        2        7        1       17        8        1        4       12       15        2        1        5        2        8        3        3        2
CD2=       15        5        8        9       10        2        3        7        0        0        2        1        4        3       14        8        6        5        5        9        1        0        6        5        0        2        2        4        8        4        1        5
TATTGGTTCCTTCCAAGAATGAGCCGGTGCGTTTAGACAGTCTTGCCAAGATTGAGGAAGGCTTTGGCCCCACTCAGATTGACAGATATAACAGGCAGCGCCAGGTAACGGTTTCCGCCAACCCTACGGGCGGCATGGATATCGGTACCGGAAGTAAAGTTATGGAAGAAGTTTTCAGAAGTTTAAATCCTTCCGAAGAATACAATGGAAGAATAATAGGTATGGGTAAAGAAATGGGCAAAATGATGTCATCCTTTATCATGGCTTTTATTTTAGCCTTCTTGTTTAAATACATGATTTTGGCCTCTCAAATGGAAAGCTACACCCATCCTGTGGCGGTGCTTGTTTCGTTGCCGCTTACTTTGCCGTTTGCTTTAATATCGCTTATTGTAACCGGGCAAACTCTAAATATTTTCAGTTTGCTGGGCTTGTTTATGTTAATAGGCGTTGTAAGTAAAAATTCTATATTGCAGATAGACTATATCAATACACTGCGTTCCGAAGGGCTACACAGGCTTGACGCTATTTTGGAAGGTAACAAAGTGCGTTTAAGACCTATTTTGATGACTACAATTGCTCTTGTTATGGGCGTTGTTTCAATGGTGTTTGGTACCGGCTCGGGGGCGGTGCTGAGACGCAGTTTGGCCATCGTCGTTATAGGCGGGCAGACATTATCATTGCTTGTTACGCTTTTGATGACACCTGTCACTTATACTTTGCTTGACGATCTTGGCAGATGGATAGGAAATCTGTTTTATAAAGAACCAAAGAAGGATTAAATAAAACCCCCGGTTAAAACCGGGGGTTTTTTATTTGTTTTTTTCACGGGCAAAGGGGTATAATATTTATATATCATTTTAATGATATATTTATTAAAATATATATTGACTATCCCTCTAAAAAATTCTTTAATCAGAGGACGGGTCGCAACTTTGTAAAAGGGTTTTATGCCCGCAATTAACGGAGGCAGTATGGAAATACAAATTACAG
KOK=        31
KK=  133291  LL=  134070  Z=    6.51  JJ=  133141  DL=   780
A===      111      112      113      114      121      123      124      131      132      133      134      141      143      144      211      213      214      223      224      231      233      234      243      244      313      314      323      333      334      343      413      433
B===      222      122      422      322      212      412      312      242      142      442      342      232      432      332      221      421      321      411      311      241      441      341      431      331      424      324      414      444      344      434      423      443
RRR=   46.092   -0.038    0.665    8.034    5.677    0.249   -0.074   -0.035    2.289   -0.300    2.942    1.071   -2.310   -0.044    6.524    0.202   10.414    1.356   17.550    0.504   -0.114   -0.084    3.501    4.396   -0.537   -0.999   -0.080    2.886   23.961    7.911   -0.123   17.039
X1==    7.497    1.592    0.816    2.653    4.991   -0.697   -0.490    0.083   -1.415    1.706    2.603   -1.657    1.823    0.411    1.025    0.737    4.330    1.360    5.340   -1.415   -0.199    0.199    1.725    4.818   -1.085   -0.518    0.710    1.279    5.911    1.952    0.263    2.942
X2==    6.148   -0.024    0.814    3.028    1.137   -0.356    0.152   -0.421   -1.618   -0.176    1.130   -0.647   -1.267   -0.106    6.363    0.274    2.405    0.997    3.286   -0.356    0.574   -0.422    2.029    0.912    0.495    1.930   -0.112    2.256    4.054    4.054   -0.468    5.792
CD1=       16        6        3        7       12        1        2        2        0        3        5        0        4        3        5        3       10        4       12        0        1        2        4       10        0        1        2        2        7        3        2        4
CD2=       14        3        4        6        5        2        2        2        0        2        3        1        0        1       14        3        5        4        6        2        3        1        4        2        3        4        2        5        6        6        1        8
CGCTTATAGCGGCCTGTAAAGAAGGTTGTGTTCCTCTTTTTACAACGGTTTTGGAAACTTCCGCTTTTGTAGGGGAGCTTTCCGCTTTTTTAGATGAAAAAGTATCCCCTACCACGCACGTGCACGGGGTGCTGGTTAACGTGTCCGGCCTTGGCATTCTTATAAGAGGCGAGCCCGGCATAGGTAAAAGCGAATGTGCTGTTGAACTTGTAAAACGCGGGCATATCTTGGTGTCTGACGATATCGTTGAGGTACAAAGACGAAGGGGAAATATTTTAATAGGTTCGTGTCCTAATATGATTAGGCATTATATGGAAGTGCGCGGGCTTGGGATAATAGACGTTGAACTTTTATTTGGCGTGGGTTTTACAATGGAATCAAGCCAAATAGCGATGGAAGTTAAGCTTACTTCCGCGGCGTCTAACATGACTATAGATAGGCTTGGAATAGAGCAAAAAACAACAACTATTTTGGATTTGGAAATACCTTCGTTATCCATACCTGTTACTCCGGGCAGGAATCTTGCAATATTAATTGAAGTCGCCGCCCTTAACCAAAGGCTTAGACACCAGGGCATTTTTTCGGCGCAGGAATTTAGTAAAAGAGTTTTAGATAAAATGGGGCAAAGGGCATCGGGGAATAAAGATGATAAATAATAAAAAAATATTTATAATTACCGGGTTATCCGGTGCGGGCAAAACAAAAGCCCTGCAGATATTCGGCGATTTTGGTTTCTATTGCGTGGATAATTTGCCGCTTGCCTTATTTGAACATTTTGTT
KOK=        32
KK=  146551  LL=  147000  Z=    8.98  JJ=  146461  DL=   450
A===      111      112      113      114      121      123      124      131      132      133      134      141      143      144      211      213      214      223      224      231      233      234      243      244      313      314      323      333      334      343      413      433
B===      222      122      422      322      212      412      312      242      142      442      342      232      432      332      221      421      321      411      311      241      441      341      431      331      424      324      414      444      344      434      423      443
RRR=   28.777    0.325    0.528   14.914   -1.416    0.188    0.009    8.894    1.228    0.028   12.463    1.201   -1.114    0.601   10.271   -2.745   -0.412    0.526    2.120    0.235   -0.252    0.185   15.979    3.442   -2.311   -0.005    0.228    0.885    8.037   24.074    1.103   -0.021
X1==    4.582    0.445    0.748    3.701    1.278   -0.167    0.421    3.517   -1.094    0.042    6.217   -1.238   -1.108    2.834    2.945   -1.094    0.421    0.773    2.093   -1.094    1.050   -0.184    5.333    2.856    2.042   -1.108   -0.950   -0.772    2.025    3.025   -1.108    1.025
X2==    6.280    0.730    0.706    4.030   -1.108   -1.122    0.021    2.529   -1.122    0.669    2.005   -0.970    1.005    0.212    3.487    2.509   -0.979    0.681    1.013   -0.214   -0.240   -1.004    2.996    1.205   -1.132    0.005   -0.240   -1.146    3.968    7.957   -0.995   -0.021
CD1=        7        2        2        6        3        1        2        5        0        1        8        0        0        5        5        0        2        2        4        0        2        1        7        5        3        0        0        0        3        4        0        2
CD2=        8        2        2        5        0        0        1        4        0        2        3        0        2        1        5        4        0        2        2        1        1        0        4        2        0        1        1        0        5        9        0        1
CCGCGCGCGACGTGCAGGACACGCTTATAATAGGCGGCGGCGCAAAAAAGGGAATGGTTTTGCGCTCGCACACATCAAACGTGCAGGTGCGTTATATGGAAAAAAACAAACCGCCTTTGCGTATTATGTCACCCGGTAAAGTTTTTAGAAGAGATGATATTGACGCTTCACACAGCCCGGTGTTTCACCAAATAGAAGGGTTGTACGTTGACAAAAACGTTTCTTTGGCTGATTTAAAAAGCGATTTAACCGCTTTTATGAAAGGGCTTTTCGGCAATAAGGCGGAGGTAAGGTTCCGCCCGTCGTTTTTCCCGTTTACGGAACCCAGCGTTGAAGTGGATGTAAAATGCGTTTTTTGCGACGGTAAATCACCCTGCTCTTTTTGTAAAGGCACGGGTTGGAAAGAAATGTTGGGCGCGGGCATTGTGCATCCCAACGTGCTTCGCAACG
KOK=        33
KK=  147661  LL=  148470  Z=    9.52  JJ=  147361  DL=   810
A===      111      112      113      114      121      123      124      131      132      133      134      141      143      144      211      213      214      223      224      231      233      234      243      244      313      314      323      333      334      343      413      433
B===      222      122      422      322      212      412      312      242      142      442      342      232      432      332      221      421      321      411      311      241      441      341      431      331      424      324      414      444      344      434      423      443
RRR=   52.766    0.202    1.097   32.845   -0.829    2.338   -0.420   -0.079   -0.051   -0.445   -0.873   -0.520    0.168    1.128   17.111   -0.144    0.080    1.166   28.838    0.122   -0.004    0.031   18.809    4.799   -0.651   -0.418   -2.868   -0.332    9.227   62.957    0.508    1.392
X1==    7.350    0.119    1.243    7.356    3.246   -1.563    0.673    0.058    0.387    0.851    2.570   -1.339   -0.141    1.469    2.725   -0.263    0.673   -0.708    8.900   -0.913    0.379    0.126    3.845    1.237   -0.629   -0.819    2.003   -0.166    1.348    5.582   -1.497    2.195
X2==    7.179    1.705    0.882    4.465   -0.255   -1.496   -0.624   -1.359   -0.133   -0.523   -0.340    0.388   -1.190    0.768    6.279    0.548    0.120   -1.646    3.240   -0.133   -0.011    0.241    4.892    3.879    1.036    0.511   -1.432    2.004    6.843   11.279   -0.340    0.634
CD1=       20        4        5       17       10        0        4        3        3        3        6        1        2        5        9        2        4        1       16        1        2        2        7        4        1        1        4        1        3        8        0        4
CD2=       12        5        3        7        2        0        1        0        2        1        1        2        0        2       12        3        2        0        7        2        2        2        8        6        3        2        0        4        9       14        1        2
GCGTAGCGAGGGAACTTTCTATTTTGCTTAATATTCCTTTAAAAGAAATCCCTTTAAAAGAAGTTAAAGAAGAAGGCGAAAGCATTGACGTTAAAATTGAAACGGAAAATTGCGCGCGTTATACATCTCGCGTGGTGCGCGGCGTGCAAAACGCCCAGTCGCCCGAATGGATGAAGCAAAGGCTTTCGGCCATGGGCGTAAACCCCAAAAACGCGCTTGTTGATATCAGTAACTATGTGCTCTATGATATCGGCCTGCCTTTACACTTTTTTGATTTATCGGATATTGGGGAAAGCGTTATAATCCGCCAGGCGGCAGAAGGTGAAGTCTTTGAAACGCTTGACGGCAGCAAACTTAATTTAACGGCGCAGGATATATTAATAGCGGATAAAAACAAAGGCCTTTGTCTTGCCGGTATTATGGGGGGCATAGGCAGCGGCATAAAAGAAACAACTAAAAACATTTTTATTGAAGCGGCCTATTTTAACCCGCCCGCAATAAATAAAAGCGCCAAGAAATACGGTTTTTCAAGCGAGGCCAGCCAGCGTTTTGAACGCGGCGCGGATATCGGTATTACGCCAAAAGCTCTTGCCAGGGCAACGAACTTAGTGCAGGAACTTTGCGGTGGCAAAGCCTCAAAATCCAGTGATGTTTACCCTGTGCCTTACACGCCGGAAGAGGTTTCTTTTACTCCTGAAGATATTGAAAAAATACTGGGCATGAAAATTGATGAAGAAAGGTTTAAAGAAATTTTTTCAAGGCTTGCTCAAAAGTTTGACGCTTCTTTAAAACCGTGGAAATTTAATTCAC
KOK=        34
KK=  148831  LL=  149940  Z=    6.38  JJ=  148741  DL=  1110
A===      111      112      113      114      121      123      124      131      132      133      134      141      143      144      211      213      214      223      224      231      233      234      243      244      313      314      323      333      334      343      413      433
B===      222      122      422      322      212      412      312      242      142      442      342      232      432      332      221      421      321      411      311      241      441      341      431      331      424      324      414      444      344      434      423      443
RRR=   25.967    4.877   -0.194   41.409    3.822   -0.093   -0.166    0.003    0.127    4.644   16.113   -2.147    2.320    1.621   27.465    0.489   -0.166   -0.084    7.828    0.315   -0.519   -1.283    0.091   -0.755   -0.067    1.977    0.852   -0.710   39.290   20.089    1.277    1.372
X1==    6.056    1.440    0.327    5.274    2.724   -1.037   -0.542   -0.220    1.421    3.450    4.187    3.045    0.982    2.217    4.007    0.807   -0.542   -0.084    4.928    0.192    0.636    1.477    0.037    1.780   -0.491    2.264    0.636   -0.774    3.535    3.535   -0.940    0.761
X2==    4.288    3.386   -0.593    7.852    1.403    0.089    0.306   -0.013    0.089    1.346    3.849   -0.705    2.361    0.731    6.855    0.606    0.306    0.992    1.589    1.639   -0.816   -0.868    2.441   -0.424    0.136    0.873    1.340    0.916   11.115    5.683   -1.358    1.803
CD1=       23        9        4       17       12        1        3        3        5        6        9       12        4        8       15        4        3        2       12        3        2        4        2        6        1        6        2        0        5        5        1        2
CD2=       11       11        2       13        7        4        3        3        4        5        7        1        5        2       18        5        3        7        6        7        2        1        6        1        3        3        6        4       16        9        0        4
AGATTTTCGAGACGGGTAAAGAATACCAGATTATGAAAGGCTTTCCTGCGGAAACCTGGGTAATGGCGGGCATAGTTTGCGGTGCGGTAAGAGAGCAATACTTTGCGGACAAAACGCCTGAAGCGGACTTTTATTTTGTTAAAGGCGCGGTTGAAGCGGCTTTAAAAAATATAGCGGGGGTAAATTTCTCGGCTTCAAAAGAAGCGCCGGCCTATATGCACCCTAAAATATGCGCAGATATAATTGTTGACGGCAAACAAAAGGCAGGGTTCATTGGTAAAATACATCCGTTAACGGCTAAGGCTTATGGTTTAAAGAATGATGATATTTACGCTTTTTACCTTAATATAAAAGTTTTGGAAAAGAAGTTTAACGCGCAGGAGTTTAAACCCGCAGAGGACGCGGCGCAGTTCCCGTCTTCTTACAGAGATTTATCTTTTGTTATCGGCAAAGACGTTGGGTACGCCAAGGTTTTACAGGCTGTTAATTCAAGCGGCGTGTGGAGCAAAATGAGCGTTGATTTAATGGACGTTTATACAGGCGCGAACTTACCGGAAGGTAAAAAGAGCTTAACTCTTAACTTCGCGTTTTGGCTTATGGACAGAACTTTAAAAGACGCCGAAGTTGAAGAAAATATGAATAAAATTTTCACGGCTCTTACCGCTTTGGGGGCGGAGCTTCGCAAATAATTTGCTATAAGGTATTAAGAGGTGTTTAAGCGTGCAAGATAAAATAGCCCAATTAGAAGTGTTAGTAGCGCAGGCAACCCAAAAGCTTTCGGGCCTTGAGGGGGAAAATAGCACGCTTAAAAACCGCTTAAGAACTGTTGAGGCTCATTTGGAAAGACTTAGAGAAATTGAGGACGAGGCCAAAATTTTAAGAGATTGGAAACGTGATACCTTAGCTCAGTTAAAACGTTTACAATCAAAAATAGAAAAAGAAATAAAAAATTAGATTTATTAAATTATTAAAAACGGTGTAAAAAATTATGGCAAAAAGAGGATATGAAGTTACCGTCCGCCGCATTCCTTTAGAGGTTAACATTGAAAATGTTGAACCTATGGAAATTGCCACGCTCGTAAGTATGATTGAAGAGCGTATGGCTAAAAT
KOK=        35
KK=  151081  LL=  152220  Z=    5.84  JJ=  151081  DL=  1140
A===      111      112      113      114      121      123      124      131      132      133      134      141      143      144      211      213      214      223      224      231      233      234      243      244      313      314      323      333      334      343      413      433
B===      222      122      422      322      212      412      312      242      142      442      342      232      432      332      221      421      321      411      311      241      441      341      431      331      424      324      414      444      344      434      423      443
RRR=   75.251    1.694   -0.262    6.845    2.287    0.159   -0.218    0.058   -0.162    2.634   12.055    5.341    0.705   11.259   24.867    0.080   -0.100   -0.782   -0.170   -1.738    1.145    3.873    7.474   -3.134   -0.416    0.217   -0.394    9.759    1.094    8.210   -0.271   12.235
X1==    8.461    0.474   -0.475    4.162    0.841   -0.187    0.416    0.034   -0.739    1.767    3.366    3.247    0.606    4.554    5.615    0.365   -0.079    1.295    0.788   -0.739    0.462    1.645    4.638   -0.835   -0.541    0.606    0.462    2.262    1.081    4.081    0.606    6.081
X2==    8.894    3.573    0.551    1.645    2.718   -0.847   -0.523    1.707    0.219    1.491    3.581    1.645    1.165    2.472    4.429    0.219    1.259   -0.604   -0.216    2.353    2.479    2.354    1.611    3.752    0.769    0.359   -0.854    4.314    1.012    2.012   -0.447    2.012
CD1=       34        9        3       14       10        3        5        4        2        4        7       12        3       10       23        4        4        5        5        2        2        4        8        1        1        3        2        3        2        5        3        7
CD2=       24       14        4        5       12        2        2        6        4        4        6        5        3        4       16        4        5        3        3        8        6        5        4        6        3        2        1        6        2        3        1        3
TCGCATACCGCTTGCCCAGGCCGCTATTTATGTTGCCTGCGCGCCAAAATCAAACGCAAGTTACATAGCCGTGGACGAAGCTTTAAAAGAAGTCCGCGAGGGTATTCAAAGGCGTGTGCCCGCGCATTTACGCTCAGGTTTTAAGAATGAGGGCTATAAATACGCGCACGATTACCCCAACCATTACGTTAAGCAGGAATATATGCCAAAGCCTAAAAAATTTTATGAACCTACTGAAATAGGTAAAGAAAAAAATATAAAAGAAAGATTAAAAAAACTAAAAGGCGAAGAATAACCAATGGGTGCAGGAAATTAAAAAAATATATTAATGTTTGCATTTCTTGTTATTTTTTTAAATTAATGGCAAAAGAAATTGGGAAACTAAATTTGAAATCTTAATACAAATGGTTTATTACAGTCAGAATAAAGAACTTAATAAAAATTTGCCTAAACCGTGGTTAAGACTTTGTAAGAGTAAAAACGGATATGTTTTAGAAAAAGCTCATTTAAAAATTTCCAAAGAAGGCGTTGAGGAAGAGAATTGCCACGAAGGAGAGGAATCCCCTGTTTTATCTTTAGAAGGGAACGCGGTTGTTTTAATTTCAGTTCCTAACTTAATATCAGTTCACATAGAAAGTTCCTCCATAACAACCGAGTATGTTTATCCCTTCAAAGAATATTTTTTCTGCCGGCGGTAAGAAAGGGGGTATTAAAAGCTCGGGAAAATGTTTTGGACAAATAAGTTGAAGGAAAGGCTGATGCTTTTTTTGATTATAACGTAGATAAGCGGGTTTCAGATTATAAATTAGTCTTGTAAGACGTTTAAGGAAAAAGTAAAAAATAATTATATAGCTATTCTGCTCCTAAAATGCTTTGGATATGGGATATTGATAAAGGTAATAAACCCGATATTTTCTTTCGAGGTTATGCTTATAACACGTGGTACTTTTATATTTCATCACAAGATAAAAATTTAATGACTGTTCCTGACGGCGTACAGTGTTTTTAAAGTAAATAAAAAATCCCTCTGAAAACAGAGGGATTTTTTTTGTTAAATACTACTCTTTTTATAAAACGTAAGACGCCACGCCTCCAATGGTTTGTTTGCCTCCAGTGGCTACGCTTTTACAGATATTTTCG
KOK=        36
KK=  152671  LL=  153690  Z=    8.48  JJ=  152521  DL=  1020
A===      111      112      113      114      121      123      124      131      132      133      134      141      143      144      211      213      214      223      224      231      233      234      243      244      313      314      323      333      334      343      413      433
B===      222      122      422      322      212      412      312      242      142      442      342      232      432      332      221      421      321      411      311      241      441      341      431      331      424      324      414      444      344      434      423      443
RRR=   90.816    0.537    7.850    0.020   13.727   -0.285   -1.301   -1.995    0.319    0.903    0.858    3.803   16.545    0.561   -0.643    0.454   -0.662    4.977   -0.875   -4.649   15.742    0.896    0.080    0.109    0.656   10.682    0.414   13.514    0.020   -0.330   -3.589   43.568
X1==    8.884    0.307    2.761    1.617    2.952    0.748   -1.182   -0.903   -0.318    2.200   -1.471    1.617    6.782    0.888    3.392    0.215    0.552    3.538   -0.552   -1.383    3.584   -1.445    0.655    0.192   -1.601    3.343   -0.928    3.290   -0.376    6.293   -1.471   11.294
X2==   10.223    1.747    2.844    0.013    4.651   -0.382    1.101    2.209   -1.006    0.411   -0.583    2.353    2.440    0.631   -0.189    2.114   -1.199    1.407    1.584    3.362    4.392   -0.620    0.122    0.569   -0.410    3.195   -0.446    4.108   -0.052   -0.052    2.440    3.858
CD1=       26        6        9        6       12        5        1        2        3        6        0        6       12        3       13        4        4       10        2        1        8        0        3        2        0        7        1        6        1        9        0       15
CD2=       25        8        7        3       14        2        5        6        1        2        1        7        5        3        4        6        1        5        6        8        7        1        2        3        1        6        1        5        1        1        5        5
TTAATCTCCTTAAAAGTAAACCTAATAAAACAGTATCCAAAAGTATAGTAATTTTAAAAAAATTATAAACAATTAGCGTTCTTTATATTTTTAAACTCATCTTCCGCCGCCGCCCCCGCCGCCTCTTCCGCCTCCGGAGCCGCCCCTTCCTCCTGAACCGCCACCGCCCCCCCCGCCACCTCTTCCGCCGCCTGAGGATTTTGGGGAAGAAGACTGTCTCGCTGAACTGTTAAAACTATTTAAAGCGCTATAAAAAGTTTTAGCTGAAAAGCTTTTTGAGTTTATGAAAGAAGAAAACCCCCTTGTTGATATTCTTTTTGTGGAAACCTGGTTGTTTTTAAACATAACGTCAAATGATTTTACCCAATCGTTAGACAGGCCTAATGCTATCGCGTAAGGTAAGATATTGCAAAAAACATCGGCCGCGCTTTCGGGGGTAGCAAGTTTAACCCTGTCTTTTTCACCTACTTTAATGTATAGTTTTAAACCTTCAATTTGGTCCATCAGGCTTCTGCCTTTGGGGGTATATTTGGCTATAAGTTTGTCAAAAATATAATCAGCACCCCGCATTAAAAAGCATATTATAAATAATACCGCCGTCTCGGGTAGAGCGTTTGCCGCTATTGTTCTAAAATATATCAACAGCATCAAAAAAATAACCAGGCTTTGCAAACTTTTATTAAAAACAGCCAGTAACAAAAAGAATGTTATAGCTAAGGCCGGGATTATGTGCTGTACGGGAAAAAGGTCTATTGCCATATAAAAAACCGCCGCCGCACAGGCTAACTTGTAAGGCAAAGCCCAAAGCGAATTGTTTTTAAAATAATCATTCTTGAAAAAATTTTTTAACTGTGATTTAGCACATCCGGCAGCTTTTTTAAAATATTCATAGTATGTATTGGATAGAGCCAGCTGCCCCGCAGGAAGAGCGGAGAAATAAGATTTTTCTTCTTCGGAGAGAATTATTTCGGGATGAAAATTTTTTGTTAAATAAAATTCCTTTGGGAAAAGCTGTTTCCC
KOK=        37
KK=  157351  LL=  158280  Z=   14.01  JJ=  157261  DL=   930
A===      111      112      113      114      121      123      124      131      132      133      134      141      143      144      211      213      214      223      224      231      233      234      243      244      313      314      323      333      334      343      413      433
B===      222      122      422      322      212      412      312      242      142      442      342      232      432      332      221      421      321      411      311      241      441      341      431      331      424      324      414      444      344      434      423      443
RRR=   49.309    3.447    0.245   36.192    7.844    0.653   -0.414    1.708   -0.684    1.828   -1.130   -0.394   -0.114    1.035   16.797   -0.130    1.193   -1.805   16.011    0.653    0.127    0.508    0.085    0.183    0.456   -0.488    0.136   -2.074   48.724   63.674   -0.114    7.110
X1==    6.739    0.807   -0.489    6.212    5.273   -0.941    1.111    1.317    0.986    2.317    2.601   -0.814    0.262    0.647    3.933    0.986   -1.195   -0.795    3.877   -0.941   -0.158   -0.382    0.450    0.135    0.578   -1.297   -1.086   -0.634    6.210    7.210    0.262    1.210
X2==    7.317    4.270   -0.501    5.826    1.488   -0.694   -0.373    1.296   -0.694    0.789   -0.435    0.484   -0.435    1.599    4.270   -0.132   -0.998    2.269    4.129   -0.694   -0.807   -1.331    0.188    1.351    0.789    0.376   -0.126    3.274    7.846    8.831   -0.435    5.875
CD1=       22        7        2       15       17        1        5        5        4        4        5        2        2        3       14        4        1        1        9        1        1        1        2        2        2        0        0        0        7        8        2        2
CD2=       19       14        2       11        8        2        2        5        2        3        1        3        1        3       14        3        1        8       10        2        1        0        2        3        3        2        2        5        9       10        1        7
CTTTTAGCGGACAATATTATAGCTATAAAAAATACAGGCAAGTTTAAAGGCTACGCGTTGTTTATCAAAAACGGTATTCACTATTGTATGGATAATGAATCCATAGGGGGCGATCTTGCCTGTGAAGAAGTTTTTGGCGGCGAGCCTGACGGAACCCATGGCGGTTGGATTATTTATAAATTACATTAATGAATAAAAAAATATTTTTCTTTTTTACGCTGTTTGTATTATTGTTTACTTTTTGCGGCGCGCAGGTAAGCGTCATTAAAGTAACGGGTTATGACGAGTATACAAAAGAAGAAGATTTTAATAATACTTATGATATAAGGGTTTTTTCGGCCGGAATGCGTACGGGAAAATGCCAAGCCGTAAGAATACATAAAAATTGGTTTTTTACCGCTGCGCACTGCGTTGTACCTTATTGCAGAACAACCTGCGCCAAAGCGGATAAAGAGTGTGAGGTAAAGCTTAAGAACTGTGAAATACGGGTTATTCTTAACAAAAATTCCTCGTATGAAATATATTCAACGGTAACAAGCGGGCCAAAAAACCAAAAAGTCTTTTTTGACGCTTCTTTTGATACGCAAACACCGCTTGATTTAAAAAGCACCGATATCGCGCTTTTTAAATATAGTCCTTCCAAACAAAAGATAACCGTGGTTAACACAAAAGAAATGACCGCTTACCCGGTTAACGTTTTTTTGTCGCGCGTAAAAGGGGCCAAAGCTTTTTTAGACACGGCTAATAAAAGAGATTTTTCCGCAAAATATTTGCCAATAATATCTTTTGACGGTAAAAATAATTATAAATTAAACAGGGTTTTATCAATTATTTCAATTGAAGGAAGTAAAAAGGAAGTAAAAATTTCGGGTGACTTTGAAAATGATTCTGACGGCGATAAAACGCCGGTCTACTTTTTAAAAGACCAGC
KOK=        38
KK=  159511  LL=  159810  Z=    5.05  JJ=  159481  DL=   300
A===      111      112      113      114      121      123      124      131      132      133      134      141      143      144      211      213      214      223      224      231      233      234      243      244      313      314      323      333      334      343      413      433
B===      222      122      422      322      212      412      312      242      142      442      342      232      432      332      221      421      321      411      311      241      441      341      431      331      424      324      414      444      344      434      423      443
RRR=   10.241   -0.431   -0.036   33.430    1.214    0.586    0.586    0.042    0.586    0.561   -2.231    0.112   -2.454    0.080    5.079    0.586   -3.617    0.586    3.959    0.586    0.561   -0.210    0.062    0.417   -0.096    0.003   -0.750   -2.648   30.796    6.416   -0.556    0.538
X1==    4.012   -1.033   -0.078    6.035    2.909   -0.829   -0.975   -0.078   -0.829   -0.854    3.995   -0.243   -1.005   -0.169    0.938   -0.829    6.025   -0.636    3.251   -0.829   -0.656   -0.771    0.229    1.093    0.146   -0.005   -0.656    3.325    4.205    1.205    0.995   -0.795
X2==    2.553    0.417    0.458    5.539    0.417   -0.706   -0.600   -0.542   -0.706   -0.657   -0.559   -0.461    2.441   -0.475    5.417   -0.706   -0.600   -0.920    1.218   -0.706   -0.856    0.272    0.272    0.381   -0.657   -0.559    1.144   -0.796    7.323    5.323   -0.559   -0.677
CD1=        6        0        1        8        4        0        0        1        0        0        5        1        0        1        2        0        7        0        4        0        0        0        1        2        1        1        0        4        5        2        2        0
CD2=        3        1        1        6        1        0        0        0        0        0        0        0        3        0        6        0        0        0        2        0        0        1        1        1        0        0        2        0        8        6        0        0
CCCCTTCTTATACGAGCTTAGCGGCCGTGGCGGAAGCGGTTAAAGGTTCCAAAGTGGCGGTAGCCGCCCAGGACGTGCATTTTGAAGAAAAAGGCGCTTTTACAAGCGCGGTAGCCCCTTCACAGATTAAAGACGCGGGCGCTTCCCACGTTATTATAGGACACAGCGAAAGACGCAGCTTATTTGGCGATACGGACGCAATTTTAAATAAAAAAGTAGCCGCCGCGCTTAAACACGGCTTAACGGTTGTTTTTTGCGTAGGAGAAACGCTTGCCGAAAGAGAAGCAGATAAAACTTTAG
KOK=        39
KK=  174481  LL=  175410  Z=    6.98  JJ=  174481  DL=   930
A===      111      112      113      114      121      123      124      131      132      133      134      141      143      144      211      213      214      223      224      231      233      234      243      244      313      314      323      333      334      343      413      433
B===      222      122      422      322      212      412      312      242      142      442      342      232      432      332      221      421      321      411      311      241      441      341      431      331      424      324      414      444      344      434      423      443
RRR=   83.507    3.937    2.119   -1.050    6.914   -0.230   -0.957    1.118   -0.886    4.096   -0.548    0.030    0.518    3.338   -0.467    0.473    0.515    1.244    0.248    1.536   -0.305    1.810   -0.164   -0.384    0.243    0.395   -0.708    0.188   -0.743   23.150   -5.299   84.786
X1==    7.615    0.895    0.848    5.874    2.378    1.465   -1.107   -1.015   -0.743    3.397   -0.597   -0.167    3.155    5.248    5.839    0.913   -0.511    6.753   -0.333   -1.847   -0.414   -1.520    0.480    0.760    0.622    2.404    3.902    1.024   -0.363    3.830   -1.347   10.540
X2==   10.966    4.401    2.500   -0.179    2.908   -0.157    0.865   -1.101    1.193    1.206    0.918   -0.179    0.164    0.636   -0.080    0.518   -1.009    0.184   -0.744   -0.832    0.736   -1.191   -0.342   -0.505    0.390    0.164   -0.181    0.184    2.044    6.044    3.934    8.044
CD1=       17        6        4       11        9        6        1        1        2        7        1        2        6        8       16        5        2       18        3        0        2        0        3        3        3        5        9        3        1        6        0       14
CD2=       30       13        7        3       10        2        4        1        4        3        3        3        2        3        4        3        1        2        1        1        2        0        1        1        2        2        1        1        3        7        7        9
TACTGGTCCCCCTGGCGTAATCCCGGCGATTTAAGATAATAAAAAACCCGCTTTCTAAGCGGGTTTTTTATTTTAAAATTATATTTATTTTATTTTTAAATTAAAAAAGTTTAGAGTGTTTTCAATTTCATTAAAATAATTGGCGCCGCCGCGCGTTAAATTTATTCTAAACCCGTCGCCTTTGGCGGATGGTATAAATTTAAGGTTATTGCCGTATTTCACTATAAGTTCGCCTATCGCGCCTTCAGGCATTTTAAAGTTTTTAGCAAAATAAAATTCCACAAAATCTTTGGTAGCCTCAATATGTCTTATATTAAGCTCGCCGGCTTTGTTTGAAATTAAAATAACTTTAGAAAGCGTTTTAACTTCCTCAGGCAGCGGACCCGCTAAGTCGATAAGTTTATTTAAAGTTTTCTTCTGTTCCAGCTCGCCGCTGTTTAAAAGCTCCTTATAATACCGTAAGCGTTCATTGTCATCAGGCAGATACTCAGGCGGTATATAAGCGGCTACAGGTACGTTTACAGTAGCGCGGTATTTTTTTTCAACAGGCTCACCTTTTAATTTTTTCACTTCTGCCGCAACCATATCACAATATAAACTTAAACCTACTTCATTGGCAAAACCGTGCTGCCTGGTGCCCAAAAGCTCTCCCGCGCCCCTTATTTCCATATCGCGCAGTGCAAGTTTAAAACCGCTGCCGAGTTCACTAAATTCCATAAGGGCGGAAAGGCGTTTTTTTGCAGTTTCGGTAGGGTCGGCTTCTTTCTTTTTTGTTAAAAAAGCTTTTAAATCCTCAAAATTATTTTCACGTTCAATATTGTCTTTCGGTTTTTGGAACAGCCAGTCAGGGTGAAATAAATAGCAATAGGCTTTCCTGTCACCGCGGCCTATTCTGCCGCGTAGTTGGTATAATTGCGCAAGGCCGAAATC
KOK=        40
KK=  179761  LL=  180840  Z=    8.59  JJ=  179641  DL=  1080
A===      111      112      113      114      121      123      124      131      132      133      134      141      143      144      211      213      214      223      224      231      233      234      243      244      313      314      323      333      334      343      413      433
B===      222      122      422      322      212      412      312      242      142      442      342      232      432      332      221      421      321      411      311      241      441      341      431      331      424      324      414      444      344      434      423      443
RRR=   58.142    4.183    2.139    5.689    4.165   -0.359   -0.086    9.000    0.029    1.522    2.157   -0.246   11.083   -0.249    8.250    1.926   -0.227   -0.106    2.014    3.056    0.790   -0.005   -1.816   -0.633    0.911    0.365   -0.923    0.216   18.104    6.052    0.365   72.183
X1==    7.759    1.980    0.538    3.570    4.847    2.053    0.154    2.266   -0.168    1.064    2.337   -0.239    4.558   -0.747    2.799    0.943   -0.370    2.378    1.015    2.053    0.930    0.011    3.578    0.520   -1.287   -0.624   -0.581    0.120    3.013    3.013   -0.624   12.013
X2==    7.493    2.112    3.972    1.594    0.859   -0.175   -0.560    3.972   -0.175    1.430    0.923    1.028    2.432    0.333    2.947    2.043    0.614   -0.045    1.983    1.489    0.850   -0.508   -0.508   -1.217   -0.708   -0.586    1.589    1.796    6.009    2.009   -0.586    6.009
CD1=       24       11        4       10       18        7        4        7        3        3        5        3        8        1       13        5        3        8        6        7        3        2        7        3        0        1        1        1        4        4        1       13
CD2=       25       11       11        6        8        3        2       11        3        4        3        5        5        2       13        7        4        3        6        6        3        1        1        0        1        1        4        3        7        3        1        7
AATATAGCGGGCAAAACACGCGAGGATAATAATTGAAATAAAAAGCGCGCCCAAAATAACATAAACAGCTGCTTTTGAACGGGCTAATTCTAAAAAAGTTTTTATAAATTTCATATATACTTAAAGTATATAAAATGTAAAGGGTAAAAGGAAATTGTGTTAAATTGTAAAACCACGTTATTTAAACGGGGTTTTATATTGTTGTTATACGGCATGTTCTTTTAAATCGTAATAATTTATACTTTCGCTTGATGAGGCGGAATTTAAAACCCCATTTAAAGATTTTCAAACTTTGTTGCCTACGGTATTTATCTCATTCGCAAGGCCCTTAAACATAATCCTTTTTGATACAGCCTAATTATCAGGATAATATTCCAATGTAAATATATAGAGTTTTGAAAATTGTGCAAGGCCGTTATCTGTAAGCAGTCTATACGTATATTTGTTGTTAATTTTACAATGTGTTGCGCTGTAATCGGTGTTGTCTGTACCAGAAAATTCAATATCTAAATCATTAAAAAAGGAAGCGTAATAGCCTGTAGCCAAAAAACATCTTGCGTTAGAGGCCTTGCGTTCTTATAAGAGGCATCATACCGGCGGCTTTGTTTTTTCCAACGGCTGCGGTATATTGCGGTAAAGCGATAGCCGTAAGTATGCCTATAATAGACACAACTACTAAAAACTCAATTAACATAAATCCTTTTTATGATATCTTCTTTTTATTAAAAGTTTGTTTTTGGAGCTAAGCGTTCGTTTTGGTTTTCAAGTTCAAAAAATGTTTCCTCATTAAAATTAAAGAGCTTAGCCACTATATTTGTAGGGAAACGTGATACGGTATTATTTAAATCACGCACGGAGCCGTTATAGTAACGGCGGGCCATTTGTATATTTTGCTCTATTTTGACAAGCTGGTTTTGTAATTCCAAAAAATTTTTGTCAGCCTTAAGCGGCGGGTATTGTTCGGAAAGCATAAAAATGCTTTTTATAGCCCCGGACAGTTTGGGTTCCGCCCCGCCTTTAGCCTGGGGCGAAACGGCTGTTTGCGCTATATTCCTTGCCGATACAACCGCCGTTAAAGTT
KOK=        41
KK=  182731  LL=  183900  Z=    5.15  JJ=  182701  DL=  1170
A===      111      112      113      114      121      123      124      131      132      133      134      141      143      144      211      213      214      223      224      231      233      234      243      244      313      314      323      333      334      343      413      433
B===      222      122      422      322      212      412      312      242      142      442      342      232      432      332      221      421      321      411      311      241      441      341      431      331      424      324      414      444      344      434      423      443
RRR=   31.148   -0.167    7.821   19.950   -0.444   -0.017   -0.304    0.791   -0.059   -0.067   -0.139    0.034    3.059   -2.389   21.053    0.058   17.250    1.099   35.729   -1.180    0.380    0.043    6.558    4.866    0.350    0.791   -0.276    1.460   36.291   21.027    0.741    0.867
X1==    4.160    1.027    2.532    6.242    2.741   -0.532    0.792    0.887    0.060    1.707    5.187   -0.041    1.466    2.045    3.169    1.834    5.146    0.967    6.919   -1.123   -1.229   -0.173    1.165    2.516   -0.570    0.226   -1.229    1.094    4.843    3.984   -1.014    0.547
X2==    7.488   -0.162    3.089    3.196   -0.162    0.031   -0.384    0.892   -0.987   -0.039   -0.027   -0.835    2.086   -1.168    6.643    0.031    3.352    1.136    5.164    1.050   -0.309   -0.247    5.628    1.934   -0.615    3.495    0.225    1.335    7.494    5.278   -0.731    1.586
CD1=       17        8        8       19       12        2        6        5        3        4       11        5        5        8       13        6       15        4       17        1        0        2        4        8        1        3        0        2        7        6        1        2
CD2=       18        4        9        7        4        4        2        5        2        3        2        1        5        0       18        4        8        7       12        6        3        2       11        4        2        7        4        5       12        9        1        4
TTCTAAAGGCGTTTTGGAAGCCACTGAATTTGGAGAAACTTCTTTAAAAGGCGTTTTCGCCGGCGGCGATATTATAAGAGGCGGGGCTACGGTTCTGCTGGCTATGAAAGACGGCATTATAGCCGCCCGTAAAATTAACGAATATTTGGGGGTTGGTAATGATTATTAATACAGTTACGGACAAAAAGCAGCTTTCGCAAGATATAGCGCGTTTTGAAATTTATGCCCCTAAAATAGCCGCAAAAGCAAAGGCGGGGCAGTTTGTTATTATAAAACATGACAGCGATAAAGAAGGAGAGAGAGTACCTGTTACTTTAGTTGACTGGGACGCGGACAAAGGAACCATTGTTGTTATTGTACAGGCAATAGGCAAATCAACCGCTATGTATAATAACCTTAAAACGGGGGACAGGTTTACATCTGTAGTCGGGCCTTTGGGAATGCCGGTGGAAATTAAAAATTACGGCACTGCTGCCGTTGTGGGAGGCGGCGTAGGCATAGCGGAAGTTTACCCCATAGCAAAAGCTTTAAAAGAAGCGGGCAATAAAGTAATTTCTGTTTTAGGTTGCAGGACAAAAGCGCTTCTTATTTTAGAAGAAGAGATGAAAAATCTTTCAGATATGACAATAGTGTCTACCGATGATGGAAGCTGCGGGGCTAAAGGTTTGGTTACTGACGCAATACAAAAACTTGTAGACGAAAGCAATAAAATAGACGTTGGTTTTATAATAGGCCCTATTCCAATGATGAAATTTACAAGTATTTTAATGTCTAAACTGGGTATAAAACCTTACGCCAGTTTAAACCCTATTTTACTTGACGGCACGGGTATGTGCGGATGCTGCAGGGTAACCGTAGGCGGTGAAGTTAAATTTGCTTGTGTCGACGGTCCTATGTTTGAGGGCGACTTGGTTGATTTTGATGAACTTTCCAGACGCACCGGCGAATATAAAGATAAAGAAAAACTAAGTTTTGACCTTTATAAGGAAAAACACATTTGCAAATCAGGTTTGCATTAAAATGAATGAACAAGAACAAAAGCTGTTAAATGATTTGTTGAAAAAAACGGCAAGAACGCTTGAGTTAAGCGCTAAAGTTTTACCCTCAGGATTTAGGGAAACGTTTAGTATCGCTTACCTTGTATGCCGCTGCGCGGATACTGTTGCCGAT
KOK=        42
KK=  184501  LL=  185610  Z=    7.94  JJ=  184441  DL=  1110
A===      111      112      113      114      121      123      124      131      132      133      134      141      143      144      211      213      214      223      224      231      233      234      243      244      313      314      323      333      334      343      413      433
B===      222      122      422      322      212      412      312      242      142      442      342      232      432      332      221      421      321      411      311      241      441      341      431      331      424      324      414      444      344      434      423      443
RRR=   52.877   11.524    9.383    4.901   23.517    3.482    3.367   -0.027    0.499    0.540   -0.068   -0.100   34.415   -3.308    0.456   -0.126    1.505    0.103    0.743    0.041    4.291   -0.026    5.367    0.100    0.923   -6.491    0.054    4.644   -0.296   -0.664   -0.132   65.999
X1==    8.483    3.624    2.885    1.833    5.262    1.308    3.466    0.220    0.237    0.647   -0.744    0.764    7.656   -0.739    0.756   -0.298   -0.826    0.254    1.881   -0.298    2.766   -0.032    3.483    1.384   -1.448   -1.444   -0.039    1.651    3.498   -0.177   -1.444    9.929
X2==    6.233    3.180    3.252    2.675    4.469    2.663    0.971   -0.123    2.103    0.834    0.091   -0.131    4.495    4.478    0.603    0.422   -1.823    0.405    0.395   -0.138    1.551    0.810    1.541    0.072   -0.638    4.495   -1.379    2.812   -0.085    3.762    0.091    6.647
CD1=       27       15        9        7       19        6       10        4        4        3        1        5       13        1        8        3        2        4        7        3        6        2        7        4        0        0        2        3        5        1        0       12
CD2=       20       13        9        8       16        8        5        3        7        3        2        3        8        8        7        4        0        4        4        3        4        3        4        2        1        8        0        4        1        5        2        8
GATAACATAGGTTCCGGCAGTGCTTTTTATAAAGCCATACCCGTAAAACAATGGCAAATAAGAATATCCGTAGCGTGGCCTATGCTGTGGAGCCTTGATAGTTTTATCTTGCTTCTTAAAGCACGAAATACTTTTGGAAATGAAAAAGCAAGAATATCCAAATTTAAAATTTATATTACTATTTTGTTAAGCCTCGGGTATATTATTTCAAACAACTTTTTTGATTTTATGTTTTTCAGACGGGTTAAAAAAATAGATAGCTTGATTAAATAAAAAACCCCCGCTTAAAGCGGGGGTTTTTAAAACTATTTGTTTATGACAAGCGTTTGGGCTATTATATCGTGCAAAGCCTGCTTTTTTTGTGTAAAAGCCGCCATGATAAATCCTATCGCCAAAATAATGACGGAAATAATTTTAGCAGCCGTTCTGCCTAAAGCGCGAAGGAAAGTTATTCTTTCCCCGTTAAGACCTGTTACTCTGATGCCAATTGATAATTTGCCGGGAGTTGCCTGCAGTTTTGAACTTTCAAATATTGCGAAGTATAAAAACCATATACTCAATCCGACAAGTGCGCCCGCAAAGCTTAGAGCCGCTTCGGCTTCTTGCGGGTTAATATTAAAAACAGCCATAAGTATGCCTAATAAAATGCCTATCATGAACCCGCATATAAAACTGGCTATAAAAACAATAAAATAGTCAATTATATAAGCTAAAAATCTTTTCCAAAATCCAGCGTATGTCATGATTCCTCCGGTTTAGCCTTTATTATTTTGCGTCAATAACAAGGGTTTTGGCTATTATATCGTGCAAAGCTTGTTTTTGCTGCGTAAAAGCGGCCATAATAAAACCTATGTATATAATGGCTGCGGAAAGAATCTTGGAAGCTGATCTTATTGCGGCTGTTTTAAGGGGGATTCTGTTTCCGTTCATATCAACAACTTTAATGCCCATAGCTTTTTTACCTATAGTGGCCTGATCTTCCGAGCTTTCCTGATAAGCGAAATAGGCTATAAATACCGCTAATCCTATTATTAATGAAAGTAACGTAGCGATAGTTATAAGAGCCTGTGAGCCTGTAATAGCGGCTACAAAGCCTAATACAAAACTGAT
KOK=        43
KK=  185701  LL=  186750  Z=    7.94  JJ=  185701  DL=  1050
A===      111      112      113      114      121      123      124      131      132      133      134      141      143      144      211      213      214      223      224      231      233      234      243      244      313      314      323      333      334      343      413      433
B===      222      122      422      322      212      412      312      242      142      442      342      232      432      332      221      421      321      411      311      241      441      341      431      331      424      324      414      444      344      434      423      443
RRR=   25.320    0.099    1.615    0.889    2.362   -1.649    0.043   -1.870    0.184   -0.969    9.537   -0.511    2.089   -0.072   72.413    1.640   -3.990    3.353   14.983   -0.220   -0.006    1.494    4.756   57.002    0.516   -2.182    1.041    0.271   75.343   35.950    1.213   -0.751
X1==    5.131   -0.185    0.921    2.583    2.430    0.952   -0.068   -1.066   -0.161   -0.961    3.009    0.544   -1.554   -0.844   11.149    0.396   -0.640    1.491    4.817    0.396    0.004    0.810    0.810    6.907   -0.961   -0.903   -0.708    0.387    7.979    7.144   -0.903   -1.207
X2==    4.935   -0.534    1.754    0.344    0.972   -1.732   -0.633    1.754   -1.144    1.008    3.169   -0.939   -1.344    0.086    6.495    4.145    6.238    2.248    3.110   -0.556   -1.471    1.843    5.868    8.252   -0.536    2.417   -1.471    0.699    9.443    5.032   -1.344    0.622
CD1=       20        5        6        9       11        5        3        2        3        1        7        5        0        1       31        4        2        5       10        4        2        3        3       11        1        1        1        2       11       10        1        0
CD2=       12        3        5        3        6        0        2        5        1        3        6        1        0        2       17       10       14        8       10        2        0        5       11       15        1        5        0        2       12        7        0        2
TGTTAACTGCGTTTTTTATAATTAAATACTTTAAATATCATATAAAAAGAAAAACGTGAAGTAAAGACTAGAAGGAAGGTATTCTTCCCGCCATGAGTTCGGCCAGCGGCGCGGTTGTTTTAAACCTTGCCATAACTACCTGTATCGCTGCTGTCAGCGGAACGGCCAGAAATGCGCCGGCTATTCCCCAAATTAAACTCCACACCACTAACGCGCATATAACGGTTACCGGGTGCATGTCTACGGCGCTGCCCATTACTTTTGGTTCAATAATGTTACCAAGCACAAACTGGGCTGTTATGGCTAAACTCATTATAATTATAAATCTGGAACCCAATCCATATTGTAAAAATATTACGGGCACCGGCAGCAGAACCGCAACTATTGAACCGACATTGGGTATAAAATTAAGAAAAAAAGTTATAAATCCGAACATAAAAGCCAGTTCAACGTTAAACGCGCCCAATATTATCCAAACCACGATACCTGTTATTAAAGATACGGCCACTTTAACCGTTATATAAAAAGAAATTCTACTTTGTATTTCCTGCATGGTTTTACTTTCTTTGGTTGTTTTTTGTTCCGCCGCGCGGGATCCGGCAAAGAAAAAGAATAAGATAATAATAACTAAAAATGTGGAAATTGATAAAGAAAGCAGTACGCTGCCCAGGCTTTTAACAAACGTAAATACGGGCAGGTTTCTAAGTGCGTCTAAAATAAAAGCGTTGTCTATGTGAAAATTATATTTGGACGCGGTAAATGTCGCCCAATTCGCTATATCGATAAGTTTTTCTCTATAAGCGTCCGCGCCGCTTATAAAACTGCCTATGGAGTTATATATAAATATTGCGACCAGCGCGGTAAGGCCGCAAACAGCCAAAAACGTAAGCGAAAGTATAAGAAGGTTTGGCATCTTTGTTTTTTTTGTTAAGAAACGTATCATAGGCGCTAATACCGTATAAATAAGCACCGCTATGACAAACGGCATGGAAACCGATTTGGTAAAAATCAGACAAAACGCAAGCGCCACACTGGCAAGTATAGCTACGC
KOK=        44
KK=  186961  LL=  188010  Z=    4.91  JJ=  186841  DL=  1050
A===      111      112      113      114      121      123      124      131      132      133      134      141      143      144      211      213      214      223      224      231      233      234      243      244      313      314      323      333      334      343      413      433
B===      222      122      422      322      212      412      312      242      142      442      342      232      432      332      221      421      321      411      311      241      441      341      431      331      424      324      414      444      344      434      423      443
RRR=   55.675   -1.389   -0.086    3.957    0.263    0.240   -0.077   -0.060    2.702    2.494   -2.015    0.068    1.350    2.454   23.292   -1.093    5.851   -0.015   14.543    1.119   -0.585    0.205    6.778    2.818    0.037    1.001    0.050    0.017   14.498   14.498    0.613    3.596
X1==    8.280    2.940   -0.055    0.813   -0.557    0.645    0.220   -0.055    1.829    1.268   -1.161    0.081    3.183    1.626    7.937   -0.538    3.321   -0.037    2.786    3.012    1.363    0.831    3.773    1.773   -0.389    0.577   -0.040    0.945    3.055    3.055    1.446    4.055
X2==    6.724   -0.472    1.567    4.868   -0.472    0.372   -0.349    1.098    1.477    1.967    1.736    0.839    0.424    1.509    2.935    2.030    1.762    0.406    5.221    0.372   -0.429    0.247    1.796    1.589   -0.096    1.736   -1.241    0.018    4.745    4.745    0.424    0.887
CD1=       17       10        2        3        3        4        3        2        6        3        0        2        5        3       20        2        8        4        9        8        4        3        7        4        1        2        2        2        4        4        3        5
CD2=       31        6        8       16        6        4        3        7        6        5        5        7        3        5       15        7        7        3       11        4        1        2        4        4        2        5        0        1        6        6        3        2
TTCGCCGTAGGATATACATAACCGAAAGCGGATTGAAATTCATCTATCGTTTTTGCTAAAGTTCTGGATTTTAAATTAACCGTTTTAACTTCAAGACTGTAAACTTCGGTAATTTCCTTCTTGCTTAAATTTCTAAGTTCCTCTCTTGTTTTAGCCCAAAACTCCTCGCTTGTGTTGGCAAGGTCATATATTGTTTTTGCGGTAATGTTAAATTCTTTTTCTAAAGATTCATCTCTAGTATGGATACCTTTTTTAACCTGCGCGCTTAATGACTCAAGCCTGGGTACAAAAGAATAAAGCTGCTTGCCCGCAGCGCTTATTTCTTTGCGCATGGTTTCCAGTTTTGTCTCGGTGTTTTCAAAAAAATAGTTTATATTTTGCATTTAATTTATCAGTTGGGTATATTTAAAGTAAAAACGGAGCCGGACCCCTGGTCGCTTACTACGCTTACGGATCCTCCGTGTAAGTCCATGACTTTTTTTACATAAGGAAGCCCTAAGCCCCATCCTTCGATTTGTCCTGTAAAATAGTCGTCAATTTGGTAAAACTTTTCAAAAAGTCTGCTTATTTCTCCGGGGCGTATTCCCGTACCGGTGTCTTTAATTGAAATAGAAACATAATTAGTGTTTTTTGTGCAATATATTTTTATAAGCCTTTCTATATGGTTATTAAACTTTATAGCGTTGTCAATAAGTTCTTTAATGGCCATTTTAAAATAGTTAGCGTCTATATTTACCATAAGATCGTCAGGGCAAATAATTTCAATAGCGCAGGAATCACGCGAAATGTTGTTTGACTTTATAATGATTGAGCGGTTGCTTCCTTCCGTGGAATAAACAATACATTCTGCGGATGCTTCTTTAAGAAGACTTTTTAAATTAACTTCATTCTTCACTATTTCAAGCTGACTCATTTCTTCAATTTTTGTAAAACGCAGCAACTTGTCAACCAAGATAGCAAGTTTTTGCCCCTGCTTGTTGATTTCCTCAAAAGCTTTTTCAGTAAAGGGGGAAAATTTTTCTTTGCTTTTTTGCGCGATAATAGCCTCCG
KOK=        45
KK=  191191  LL=  192180  Z=    6.51  JJ=  190981  DL=   990
A===      111      112      113      114      121      123      124      131      132      133      134      141      143      144      211      213      214      223      224      231      233      234      243      244      313      314      323      333      334      343      413      433
B===      222      122      422      322      212      412      312      242      142      442      342      232      432      332      221      421      321      411      311      241      441      341      431      331      424      324      414      444      344      434      423      443
RRR=   39.786    8.308    0.037   -3.199    3.529    2.054    0.571   -0.598    0.057    1.051   -2.050   -0.287    0.877   -0.211   16.840   -0.164    4.994   -0.887   10.989    4.095   -0.635   -0.366    5.186    2.567    0.097    0.139    1.703    0.107   63.856   22.854   -0.015   -0.222
X1==    5.168    3.090    0.028    4.120    2.136   -1.599    0.356    1.203   -0.330    1.062    3.271   -0.475    0.551    0.640    4.520    0.940    3.114    1.956    3.659    1.575   -0.343   -0.640    1.567    0.965    0.278    1.231    1.352    0.083    7.067    3.433   -0.130   -0.201
X2==    7.698    2.689    1.302   -0.777    1.652   -1.284    1.604   -0.497   -0.174    0.990   -0.627    0.605    1.593   -0.330    3.725   -0.174    1.604   -0.453    3.004    2.600    1.854    0.572    3.309    2.660    0.348    0.113    1.259    1.282    9.036    6.657    0.113    1.106
CD1=       17       11        3       12        9        0        4        5        2        3        7        3        3        4       14        4        9        5        9        5        1        1        4        4        2        4        3        1        9        5        2        1
CD2=       17        9        5        1        7        1        5        2        3        4        1        3        4        1       11        3        5        3        8        8        6        3        7        5        3        2        5        4       13       10        2        3
TTACCGGCATTATAGTAAAAGCCGGGGATGTTGTGAAAAGAGGGGATAAAATAGCTACTATGGGCACTACGGGAAGGTCAACGGGCGTACATTTGCATTATGAAGTTTGGTTAGACGGCAACCCCGTTAACCCCAGAAAATATTTTGATTAGGAATTTTGGAGGATTGGTATGACATTTTTAAAAAAGAATACAGATTTTACTTCGGGAGAACATGTTTCCGTAATCAGCGCTGATTGTTACTTTCAAGGCACTCTTAACGTACAGGGCTCCTTAAGAGTTGACGGCCGTTTAAGCGGCTGTGTTGATAATGCAAGGCATATTGTTATAGGGGTTGACGGCGCGGTGGAAGGTGATTTAAGCGCGCAAACAATCGTAGTAAGCGGCTCTGTAACCGGAAATATATGCGCGGACGCGCTTGAAGTTTCCGCCACGGCCAAGATTAAAGGCGATATACGAGCGGAAAAAATAGCCGTTGAAGAAGGCGCCGTTTTAAACGGCATGGTGGTTATAGCCCCCGCTAAAGAAGAAGAAAAATAATTTACAATCAAATTAAAAAGGAGTTTTCAATGTCTTTTTTGCAAAAGTATAAAAACATCATTATTATAGTTATTGTCATCTCTTTTATCGGAGGTTTGTTTTACGCCGGATATAATTCTTTTTCGGTGGGGCTTTCCAACCATGAAACAATTGCAAAAGTAGGCAATGAAAAAATAAAAGCCAGACAGTATAACAGAATTGTGGAACAACAGGAACGCGAACTCAGGAGATTAGCCACGGAAGATTTTGACGATGACGGCGGCTCTCTTTTAAACTATCTTAAACAGCGTGCTCTTCAGACTTTAATGTTCCAGTCGGCCATGGTACAAAGCGCTGAAAAATACGGTATTCACACACCCGATTTTGAAATAGCTTATATGATTCAAACTGCTCCCGCTTTTACAAACAACGGTTTATTTAGCAAGCAGGCATACGTGTGGACAGTTAGAAA
KOK=        46
KK=  192361  LL=  193440  Z=    8.40  JJ=  192241  DL=  1080
A===      111      112      113      114      121      123      124      131      132      133      134      141      143      144      211      213      214      223      224      231      233      234      243      244      313      314      323      333      334      343      413      433
B===      222      122      422      322      212      412      312      242      142      442      342      232      432      332      221      421      321      411      311      241      441      341      431      331      424      324      414      444      344      434      423      443
RRR=   91.609   18.003   14.181    5.606    5.960   -3.060   -0.175    0.145    1.528    7.160    0.051    0.201    2.517   -0.277   -1.011    0.192    3.321   -0.829    0.308   -0.616   -1.389   -0.123    3.126   -0.368    0.121    0.017   -0.157    5.689    0.474   12.841   -1.956   85.938
X1==   10.732    4.192    3.838    1.131    2.007   -1.108    2.514   -0.113    0.682    4.104    2.115   -0.422    0.697   -0.262   -0.615    0.086   -1.864   -0.347    1.134    0.682   -0.416    0.150    1.649    0.587   -0.534    0.697    0.402    3.107    0.909    5.770    2.823    8.686
X2==    8.536    4.295    3.695    4.957    2.970    2.762   -0.070   -1.286    2.239    1.744    0.024   -0.475    3.608    1.057    1.645    2.239   -1.782    2.391    0.271   -0.902    3.338   -0.815    1.895   -0.627   -0.227    0.024   -0.390    1.831    0.522    2.226   -0.693    9.894
CD1=       32       15       10        6       10        1        8        3        4        7        5        3        3        2        4        3        0        2        5        4        1        2        4        3        1        3        2        4        2        7        6       10
CD2=       23       15       10       11       12        9        3        1        8        5        2        2        7        3        9        8        0        9        4        2        8        1        5        1        2        2        2        4        2        4        1       13
GACCGTGGCCGAAACAAAAAGCCTTGCCGCTCAAGACGCTTTTCTTATTGATTTTAACAGTAAAAATGAAATTAAAAGTTTAATCCAGGAGTAATTGTTTTGCAAAAAGAAATACTTGTAGTAGGCACGCTTGGTTTTGATACAGTTACTAACTGCAGGGGCCGCGTAGATATGGTTTTGGGCGGGTCCGCCTCATATGCTTCGGTTGCGGCAAGTTATTTTGCCAGAACGCATTTAATAAGTATTGTGGGAACCGATTTTAGCAACGGACATTTTGCTCCTTTTAAAAAGCGCGGCGTTGATACCCAAGGCGTAAAAGTAGAGGAAGGCAAAACCTTTTTTTGGGCCGCCGAATATGATAAGGATTTTAAAAACGCGTATACAAAAGTGACGGACTTGAACGTTTTTGCCAATTTTAAACCCCGCATTCTCAGTTCACATAAAAAATGCAAATACGCTTTTTTGGGAAATATTGACCCTGAAATCCAATTAAGTCTTATTAAACAAATGGACGGCGCTAAACTTATTACCTGCGACACTATGAACTATTGGATTAATTCAAATAAAAAAGCGGTTAAAAAAGTTATTAAAAATACGGATATTTTATTTGTAAATGAATCTGAGGCAAGAATGCTTACCGGGGAATATAATTTAATTAAAGCCGGTAAAGATATTTTAAAACTTGGCGCTAAACACGTTATTATAAAGCTTGGTCCCAACGGCGCTATGTTTATAAGCCCGCTCGGCATGGCCCAGCTTCCCCCGTTTTTAGTTGAAAACATTTATGACACTACGGGTGCGGGAGATACTTTCGGAGGGGCTTTTACCGGTTATCTGGCAAGTCTTCCCAAATGGAATACCTTGTATGCCATTAAAAATGCAATGGCCGTAGGCGGCGTCATGGCCAGTTTCGGAATAGAAAGTTTTAGTATAAATAAACTGTTAGAACTTAGCCAGACAAAAATAAATTCGCGCTTAAATAAATACAAAAACGGATTACGGTTTTAAATAAAAAGGCGGATTAAAAACCGCCTTTTTTATGCAATAAAAAAGTTTTTTTACCGTTGTTATAATATAGGG
KOK=        47
KK=  200251  LL=  201240  Z=    4.91  JJ=  200161  DL=   990
A===      111      112      113      114      121      123      124      131      132      133      134      141      143      144      211      213      214      223      224      231      233      234      243      244      313      314      323      333      334      343      413      433
B===      222      122      422      322      212      412      312      242      142      442      342      232      432      332      221      421      321      411      311      241      441      341      431      331      424      324      414      444      344      434      423      443
RRR=   23.910    8.622    5.884    1.553    4.993   -0.011   12.098   -0.076    0.019   12.375    0.568   -0.057   13.871    4.902    4.587   -0.061    2.066   27.344   -1.302   -0.051    3.356    0.011    2.792   -0.543   -0.097    0.175    0.163   -0.237   -0.363    1.939   -0.515   33.086
X1==    4.481    3.200    3.103    2.389    1.047   -0.017    2.685    0.550   -0.017    4.729    0.486   -0.088    3.158    2.319    2.769   -0.017   -1.250    5.045   -0.951   -0.596    2.625   -1.331    3.982    0.834   -0.092    0.486    0.276   -0.150   -0.213    2.496    1.154    5.205
X2==    5.336    2.694    1.896    0.650    4.770    0.683    4.507   -0.139   -1.108    2.617    1.167    0.650    4.393    2.114    1.656    3.670   -1.652    5.420    1.370    0.086    1.279   -0.009    0.701   -0.651    1.053    0.360    0.590    1.587    1.707    0.777   -0.446    6.357
CD1=       19       13       10        9        8        3        8        5        3        9        3        4        7        6       12        3        1       10        1        2        5        0        7        3        2        3        2        1        1        4        4        7
CD2=       12        9        5        3       13        4       10        2        1        5        3        3        7        4        7        9        0       14        6        3        4        2        3        1        3        2        3        3        3        2        1        8
AATGCTTTTGCTTGGGCTTTGGGCGGATAAAATCATTATTGTGCTCAGTGAACCGGGGCCCGCTACAAGCGGTATGGCCAAAGGAACTACAAAAGGTTCTTCATCTTTCGGGTTTGCGCCCGGATCTTCGGAACTTCCGAAAACAAGTTTAAGCGATATTATGAAAAGCATTAAACCACCGGCTATGCTTAAAGAATACTCTTTAATACCCATCATCCCCAAAAACTGCCTTCCTAAAAACACAAACGCCAACATTATTAATAGGGCTATACAAAGTTCTCTTATTAAAATAAAACGCCTTCTTTCGGGCGACACTTTCCGTAAAGCCGTTATGAATATAGGCATATTGCCAAAGGGGTCCATAACCATAAGAAGAGTAAAAACTGCAGAAAAAATAAATTCCATAAAACACCTTTTTCAGAAAATCTTAAATGTATATATACAGTATACAATTTTGTTTGCCAAAACCCAATCTTATAATAAAATATATGAATTTGCATTTAATAATTAGTAATATAAATTATAGGTGTATATTTTTGAAAGGGAGTAAATACTATGAAAAAGATATTAGCGGTACTTATGGCAGCCTTTATTTTCTGCGCCTGCTCCACCAAAGTTGAAAGGATGGACGCCGGTACGGTAAAAGATCTCAGCGGTGGTTGGAATGACACTGATTCCCAAATGGTGGCGGAAGAAATGATTTCTGACTGCTTAAGCCGTGTTTGGTATAACAGATTTTTAACCTCAAAAGGTAAAGAGCCTACCATAATAGTGGGAACGGTTAACAACCAAAGCATGGAGCATATTAATACCGATACCTTCATTGAAAATATGCAGCGCGCTTTAATTAACAGCGGCAAAGTAAACTTTGTGGCAAGCAAAAATGAACGCGGCGAAGTAAGAACAGAACGTCTGGAACAGGATGAGTTCGCCTCCGAACTTACAAGGAAAGCTTTTGGCAGGGAAGTAGGCGCAGACTTCATGTTAAGC
KOK=        48
KK=  202171  LL=  203040  Z=    4.77  JJ=  201961  DL=   870
A===      111      112      113      114      121      123      124      131      132      133      134      141      143      144      211      213      214      223      224      231      233      234      243      244      313      314      323      333      334      343      413      433
B===      222      122      422      322      212      412      312      242      142      442      342      232      432      332      221      421      321      411      311      241      441      341      431      331      424      324      414      444      344      434      423      443
RRR=   17.990   -0.983    0.799   18.708    0.332    1.481   -0.172   -0.003    0.411    1.343    3.094    0.197   -0.041    5.052   19.613   -1.321   12.674   -0.659    6.412   -1.329    1.077   -0.126    7.242   19.925    0.010    3.463   -1.249    2.822   89.947   -0.575    1.851   -0.575
X1==    5.885   -0.536    0.620    3.855    5.997   -0.904    2.348    0.032   -0.251    1.739    2.629   -0.362   -0.111    2.021    2.982   -1.556    4.686   -0.674    4.271   -0.904   -1.188    0.190    4.752    3.274    0.209    0.574   -1.188    2.978    7.788   -1.131   -1.481   -1.131
X2==    3.057    1.834    1.289    4.853    0.055   -1.639   -0.073   -0.092   -1.639    0.772    1.177   -0.543    0.368    2.500    6.577    0.849    2.705    0.978    1.501    1.471   -0.907   -0.663    1.524    6.086    0.048    6.032    1.051    0.948   11.549    0.509   -1.250    0.509
CD1=       18        3        4       11       16        1        7        3        2        4        6        3        2        6       10        0       11        1        9        1        0        2        8        7        2        3        0        4       10        0        0        0
CD2=        7        6        4        8        3        0        2        2        0        3        3        1        2        4       14        4        6        5        5        5        1        1        4        9        2        9        4        3       15        2        0        2
ACGACCTTGCCAATGCGGATTCCTCCGTGCAAAACGCTGTCGTTGCGGGCATTATGGGCAACGCCGTCACCATAGCTTACCCTGTTTTAACACCTGTGCCGTTTAGTACGGCGGGGTCTTCGGTAAGAGTAGGCTCTGTTAAACAAGATACCGTGCTTGTGCATAATTTATCGGCACTTGCTAAAGAAGAATTAGATGAAAGAATGCCTTCAATAATGGCTAAAATGGTAGCGAGAGCGGTTATAAAACAGATTATAGCCACCCAGGCAAGGCATGCCGCCACAAAAGCTACGGATAATGAAAACTGGGGTATGATAGCTGGTATGATGGTAAGCGCTTTTAACGCCGCTACCGAGCGCGCGGACACAAGAATGTGGTTTACCCTGCCTGGGGAAATAAGAATGAGCAGAGTTTTTGTCGAACCCGGTTACCATAAAATAATTTTTACCGCCTATGACTCCATGGGTAACGCCATAGAGGTTAAAGATTTTGATAATATAGAAATTAAAGCAGGAGAAAGAATTTATTTGCATCACAGAACAGGCAAATAAAATTTTAAAAAGAGGTGTTATATGAAAAAAATATTGGCGTTGACTGTGTGTGCTGTAATTTTAGCGGCATGTTCCACGGTAAATAAGAATACTTTAAGTTATAAACTTTCTAAAGTATCCTCGGAAAAATATATTACGGGTGTAGGCTTTGCCCAGGATAAAAAAGAGGCCCAGGAAAGGGCCAAAGCCGATATTCAGGCTTTCTTTAATGCTACTTCAGCGGGGCAAATGCCTGTTGTGGCGGATATTTACAACCATGCGTTTATTGAAGAAACATGGAAAGATAAGCAAACAAATACTTATTACGCCATAGCCGCCT
KOK=        49
KK=  203401  LL=  204330  Z=    5.17  JJ=  203161  DL=   930
A===      111      112      113      114      121      123      124      131      132      133      134      141      143      144      211      213      214      223      224      231      233      234      243      244      313      314      323      333      334      343      413      433
B===      222      122      422      322      212      412      312      242      142      442      342      232      432      332      221      421      321      411      311      241      441      341      431      331      424      324      414      444      344      434      423      443
RRR=   31.580    1.252    0.220   14.886    9.845    0.234   -1.775   -0.802    0.983    0.137   -0.515    0.162   -0.252    6.972    9.047    0.132    8.861    1.036    9.352   -0.545   -0.053    0.879    0.912    1.591    0.750    1.167    0.246   -0.826   58.585   24.370    1.150    1.990
X1==    5.598    0.797    0.088    6.013    3.465    0.897    1.293    0.605   -0.987    0.811    2.092   -0.144   -0.392    3.348    1.241   -0.359    2.895    1.737    3.633   -0.359   -0.241   -1.336    0.176    2.916    0.811    0.229   -0.241   -0.934    7.661    4.139   -1.013    3.258
X2==    5.642    1.571    2.494    2.475    2.842    0.261   -1.373   -1.327   -0.996    0.169   -0.246   -1.123    0.644    2.083    7.289   -0.367    3.061    0.596    2.574    1.518    0.221   -0.658    5.189    0.546    0.925    5.091   -1.021    0.884    7.648    5.888   -1.135    0.611
CD1=       23        7        4       19       13        4        6        5        1        3        6        5        2       10        8        2        9        4        8        2        1        0        2        7        3        3        1        0       10        6        1        5
CD2=        9        5        5        4        7        3        0        0        1        2        1        0        2        3       14        2        6        5        7        5        3        1        9        2        3        7        1        3       10        8        0        2
AAGCCGATATATCAGTAGACGTTAACAGTGAAATAGTTGAATATCCGTCAAAACGGTTAGAAGGGCTTTACTGGTGCAGTGCAACGGCTACCGTAGGTTTAAAAGATGTGGAAACAGGCGGAATTTTTGCGCGTTTTAGCATAAGCGGAAGACAAGGCTCCTCACGCACGGAAGAAGCCGTTAAAAGGACTATGGACGATATAGGCCAAAGTGCGGGCAAAGAAATTAAAGACAGATTATATGATTATTTGGAAAGGAGATAGCAGATGAAAAAATTATTAGTATTGGGTTTACTTTTAACACATATAGCTGTTTTGGCGCAAACCTCGGCCGTACCTGCCAATACCGAAGTTTCTGCGGGGGAGGAGGTTGTTGATCCCGTTTTAAAAGAGCAGGAAGAAAAGGCAAAAACCTTATATTCTTTGGGTTACCTGATGGTTGAAAGCGTTAAAAGCAATCTTATTATTGAAGATGAAAATGAATATAAGTACATATCGCAGGGCATGAGGGATAATTTGATGAATAACCCCAGCCAAACTGATATCAACCAATATAAACCGCTTATTATTAAAAGATATGAGGAAGACACTAAAAAAATAACCGCTAAAAGAGACGAGGAAAAGAAGAAATTTTTAGCCGCTGCAAAAAAAGAGAGAAATACAAAAGAACTTGAGGGCGGTATTTTAGTGCATACTATAACAAAAGGTAAAGGCAATGCTCCGACACCGGAGAATACGGTTAAGGTTAATTATCACGGAACGCTCATTAACGGAACGGTTTTTGATAGCTCTGTCCTTCGCGGCGAACCGGCGGAATTTCCTTTAACAGGCGTTATTCCTTGTTGGACAAAAGGCCTTCAGGAAATGCGCCCCGGCGGCAAAGCTAAATTAATATGCCCGCCCGAAACTGCTTACGGCAACAGGCAAAGGG
KOK=        50
KK=     872  LL=    1831  Z=    5.42  JJ=     842  DL=   960
A===      111      112      113      114      121      123      124      131      132      133      134      141      143      144      211      213      214      223      224      231      233      234      243      244      313      314      323      333      334      343      413      433
B===      222      122      422      322      212      412      312      242      142      442      342      232      432      332      221      421      321      411      311      241      441      341      431      331      424      324      414      444      344      434      423      443
RRR=   25.286    2.130   -0.483   16.496    0.846    1.980    0.228    2.650    0.029    1.961    5.096    0.770    0.990   -0.135   13.753    3.610   26.694    2.324   49.944    1.980    0.756   -0.359    0.296    1.807   -1.700    5.638   -1.961    6.373    6.272    6.272   -0.788    9.385
X1==    5.937    1.096   -0.401    3.845    1.907   -1.183   -0.767    2.202   -0.027    4.596    3.500   -1.089    0.680   -0.181    2.313    1.128    6.351    1.628    8.664   -1.183   -1.219    0.278    0.278    0.864   -1.358    1.385   -1.219    2.118    2.015    2.015    0.680    3.015
X2==    4.259    1.944    1.203    4.290    0.443   -1.674   -0.297    1.203   -1.065    0.427    1.456   -0.707    1.456    0.744    5.947    3.200    4.203    1.428    5.765   -1.674   -0.620   -1.290    1.063    2.092    1.252    4.070    1.609    3.009    3.112    3.112   -1.158    3.112
CD1=       24        9        3       12       11        1        2        8        3        8        7        2        3        2       12        5       15        5       17        1        0        2        2        3        0        4        0        3        3        3        3        4
CD2=       11        8        4        8        5        0        2        4        1        2        3        1        3        2       16        8        9        6       13        0        1        0        3        4        3        6        4        4        4        4        0        4
TACCGTTTCCAAGCCGTTTAAACCCTAATTATACTTTTGAAGGTTTTATTGAAGGCCCTTCAAACAGGTTTGCCTACAGGGCGGCCGAAGCCGTCGTAAAAAAATTAGGTGAAAGAGAAAATAACCCCCTTGTTATATACAGTACGCCCGGTTTAGGTAAAACCCACTTATTACACGCTATAGGAAATAGAATATTAAAAGAAAACCCATACGCTAAAATTTTATACATGTCAGGTGAGGAATTTGTAAGTGAATATATAGAATCTTTACAAAACAGAAACCCTGAAGCTTTTAGAAAAAAACACCGCTCGTTAGACTGTTTTTTAATGGACGATATTCAATTTGTGGCAGGCAAAGAATCCAGCGTGCAGGAATTTTTCTATACATTTAACGCTTTATTTGAATCAAAAAAACAAATTGTTTTAACTTCTGACAGAACGCCGCAGCAGCTTGGTATTGACCCAAGGTTAAGCTCAAGGCTGCTTTCGGGTATAGTTTCTGAAATTAAAAGACCTGATTTAGAAACAAGAATAGCTATTTTAAGACAAAAAAGAGATACAAGCAACTTTGATGTTGGCGACGATGTTATTGCTTTTATAGCGGAAGGAGTTCAAGCAAGTATAAGGGAATTAGAAGGCTGCCTTTTCAGGCTTACAACCTATTGTAATATTCACGGCGTAACCCCCACTATACCTATAGCAAGGGAAGTTTTGTCTGATATTATAAGTATGGAAGAAAAAAGACTTTTAATTAACCCTAACAGTATTAAAAAAGTAGTTTCCAAACATTTTAAGATTGATATTATTGATTTTAATTCAAAAAGGAAAAACCATTCTATCGCGTGGCCCAGGCAGATTGCTATGTATTTAGCAACTGAGCTTACAGATATGTCTTTACCGGAAATAGGCCGCGAGTTTGAAAGAGATCACAGCACAGTAGTTCACGCAAGGGAAAAAATTA
KOK=        51
KK=    2342  LL=    3511  Z=    5.41  JJ=    2342  DL=  1170
A===      111      112      113      114      121      123      124      131      132      133      134      141      143      144      211      213      214      223      224      231      233      234      243      244      313      314      323      333      334      343      413      433
B===      222      122      422      322      212      412      312      242      142      442      342      232      432      332      221      421      321      411      311      241      441      341      431      331      424      324      414      444      344      434      423      443
RRR=   52.697    5.359   -0.054   14.386    1.556   -0.904   -2.232   -0.054    0.295    0.784   -0.834    0.489    1.060    6.713   32.082    1.392    2.491    1.766   37.779   -3.005    0.086   -0.110    0.388   11.019    0.430    8.852   -0.575   -2.935   14.001   26.874    0.340    0.497
X1==    6.890    2.674   -0.287    2.554    2.020   -0.933    1.304   -0.287   -0.416    1.662    3.508   -0.544    0.686    2.452    7.898   -1.968    0.818    3.330    6.643   -1.968    0.433    0.253    1.029    2.260    0.911    2.097    0.433   -0.693    2.214    6.214   -1.431    0.214
X2==    7.648    2.004    0.187    5.634    0.770    0.969   -1.712    0.187   -0.708    0.472   -0.238   -0.899    1.546    2.738    4.062   -0.708    3.044    0.530    5.687    1.527    0.197   -0.434    0.377    4.875    0.472    4.222   -1.326    4.234    6.325    4.325   -0.238    2.325
CD1=       35       18        4       11       16        2        7        4        3        4        7        4        3        6       34        0        6        9       16        0        2        2        3        5        3        5        2        0        3        7        0        1
CD2=       22       11        3       11        8        5        0        3        2        2        1        1        3        4       16        2        8        5       14        6        2        1        2        7        2        6        0        5        7        5        1        3
AAATTAATTTAACTGTTGGTGAGGATAATAAAGTTCACATTAAAAGCGGTAAATCAAAATTTTGGGTTATAGGAACACCTAAATCAGAATATCCTTTAATTCCGGAAATAGATAAATCTAATCTTATTAATTTAAAAATAAAAGAAATTCAGGAAATGGTTGAAAAAACAATATTTTCCTCCTCAACACAGGAAACGAGATATGTTTTAAACGGCCTTCTATGGGTAAAAACGGGAAATAAATTTGAAGTTGTCGCCACCGATGGCAGAAGGCTTGCTTTGGCTGTTGATACAATTGAAAGCGACACTAAAGATTTTAAAATTATTATTCCTACTAAAATTTTAAACGAGCTTTTAAGATTTTTCTCCATAAATAAACCTTCTGAAGATGATACTTTAGTATTAAGCGTAGCTTCAAACCAGGTAAGTTTTAATATAAAAGAAACAACTTATATTTCCAGGCTTATTGAAGGTAATTTTCCTAATTATGAGCAGGTTATCCCCAATAAAAAAGTAATGGGTTTTTTATCTGATACAAAAGAAATTTTAGCCTCTACAAAACGTGCTAGTCTTTGCGCAAACGAACTTGGCGGCACGGTAAAATATTCTTTAAATAATAATGTTTTAAAAATAACTTCCAATTCTCAAAAAATGGACTTTTCTGACGAAATGAAAGTTGAATATACAGCCGAACCTTTTGAAATATCTTTTAACCCACAATATGTTTTAGATGTGTTAAAAAATATTTCCACGGAAAAAGTTGAATTTTCTTTTATTAACGCGGCGCAGCCCGTGTTGATTGAGGAAATAAACAATACAAAATTTAAATACGTAATAATGCCGGTGAGATCGTAATGAAACTTGGCGCCAAACCTCGTAAAATTTGGAACAGTTCGGGTGATTTAAATAATAATTTTAATCCCCTTGCTTTTAAACTTAACAGGTTAATGGTGCTGGGTATGGTTTGGGAAAAATTGGCGGGCAAACGCGCTAAATTTTGGATTTTAGACGCCGCCTCAAAAGACGCTGTTTTTATTAAAGTAAAAAATTCTTCCGCTAAGCTTGAGCTTGCCGGCCATAAGGAAAATTTAATAAAAGAATTAAACAAACATTTTGACAAACCCTGGATTAAAAAAATAGAAATAGTTTAAAAATTTAATAACAGTATAAA
KOK=        52
KK=    8282  LL=    9271  Z=    5.71  JJ=    8162  DL=   990
A===      111      112      113      114      121      123      124      131      132      133      134      141      143      144      211      213      214      223      224      231      233      234      243      244      313      314      323      333      334      343      413      433
B===      222      122      422      322      212      412      312      242      142      442      342      232      432      332      221      421      321      411      311      241      441      341      431      331      424      324      414      444      344      434      423      443
RRR=   39.704    5.143    1.183    3.780   14.247    0.723    2.785    0.530    0.019    2.950    4.319   -1.043    5.534    0.001    0.752   -0.020    0.252    3.797    7.549    4.992    4.044    0.005    0.174    0.225   -0.136   -2.556   -1.839    0.704   50.871    3.026    0.888    3.980
X1==    5.593    2.116    1.289    2.554    2.511    0.324    0.888    0.317   -0.314    1.079    1.211    3.811    3.241   -0.001    0.929    0.324   -1.309    1.321    1.488    2.239    1.066   -0.239   -0.239   -0.552    0.292   -1.497   -0.934    1.390    5.171    3.171   -0.820    4.171
X2==    7.099    2.431    0.918    1.480    5.673    2.230    3.137    1.672   -0.062    2.733    3.568   -0.274    1.707   -0.858    0.810   -0.062   -0.192    2.875    5.072    2.230    3.792   -0.022   -0.728   -0.408   -0.464    1.707    1.970    0.506    9.837    0.954   -1.083    0.954
CD1=       30       12        7       12       13        3        5        5        2        3        4       15        7        3        9        3        1        3        4        6        2        1        1        1        2        0        0        2        6        4        1        5
CD2=       12        8        3        3       14        7        7        4        3        5        5        1        3        0        5        3        2       12       14        7        9        2        1        1        1        3        6        2       11        2        0        2
CGCTTTAAAAGACGCTCCCGGGCCGGACGTATTATCCGTTTGTGAAAACGGCTACGGCAAACGCACGGAATTTACGGAATACCGCAAACAAAACCGCGGCGGAAGCGGGACAATCACCATTAAAACAACAGAACGCAACGGTAAAGTAGTAGGCATTAAACTTGTTGATGAATCTAAAGATTTAATGGTTATTACGGAAAACGGCATGGCGGTAAGAATACGCTGTGAGGAAATCCGTTCCGTAGGCCGCAACGCTCAAGGCGTAAGGCTTGTAAAGCTGGCGGAATCTGACAAAATCGCCCGCATAGCGCCCGTTATTAAAGATAATGACGAGGAAGCCTGCGGCGGTGAAGAAGCGGTTCCTAAAGAATTAATATAAAAAGCAAAAAATAAAAAAGCCCCGCTACCCAAGCGGGGCTTTTTTATTGGGAATATCTTTAATTTTTATACTGCTTATCAAAATATTTCGGTAGAATATATGCACAAAGACATAAACATGTTATATCAGAGCAAAAGAATAAATTTTTAAGCATATAGGAAAGAAGAATGCAAAACAATAAGAATACAAAGCAATATATTTATATTGTTCAAGCCTTGTTAGAGCCCTCAAAGTGTAAAATAGGAAAAACAAAAGATTTTGAAAGAAGATTGAAAGAATATAACAACATGACAGGAAAATCAAACGAAAATAGTTATCGGTATCTGTTTGCCTGTGAAGTGAAAGATATGTCGGAATTAGAAAAAGATATTAAAGAGAACTTCTCTGCCCTAAGAGAGCAAAAGAAGAGAGAAATATATTTTTATAATCCAAGCTTGTTTGATGGTTATGTTAAATTTATAAAAACTCATAAAATGTTTATTAAAGAGATTTTTACAAAAGAGGAAGATAAAAAAATAATAATAAAAATAGTAAAGAAAACCACGCCGTCACTTGAAGAAAGAGGGATAACCCGAAAAGATGTAATGCAAAAGGCGCAAAAGGTAGATAAT
KOK=        53
KK=    9392  LL=   10501  Z=    9.88  JJ=    9362  DL=  1110
A===      111      112      113      114      121      123      124      131      132      133      134      141      143      144      211      213      214      223      224      231      233      234      243      244      313      314      323      333      334      343      413      433
B===      222      122      422      322      212      412      312      242      142      442      342      232      432      332      221      421      321      411      311      241      441      341      431      331      424      324      414      444      344      434      423      443
RRR=   99.269    6.181    7.721    0.719   13.920   14.666    0.136    0.236   -0.124   -1.215    0.527    4.998   -0.056    2.853   -0.597    1.251    1.364    3.920    5.312    1.500    1.669    0.045    1.423    0.037    0.451    0.056    0.107   18.891    5.499   26.790   -0.140   26.969
X1==   10.550    2.764    3.250    1.934    3.194    3.230   -0.794    1.001    0.427   -0.640   -0.711    1.934    1.421    1.279   -1.107    0.427   -1.879    2.093    3.525   -1.816    3.018   -1.426    2.118    0.581    0.830   -1.422    0.087    4.728    3.571    6.363    3.554    4.502
X2==    9.410    2.236    2.376    0.371    4.358    4.540   -0.172    0.235   -0.290    1.899   -0.741    2.584   -0.039    2.231    0.539    2.930   -0.726    1.873    1.507   -0.826    0.553   -0.031    0.672    0.064    0.543   -0.039    1.233    3.996    1.540    4.210   -0.039    5.991
CD1=       30       12        9        7       13        9        2        5        4        1        1        7        4        4        3        4        0        7       10        0        6        0        5        3        3        0        2        6        5        8        7        6
CD2=       28       11        8        4       16       12        3        4        3        5        1        8        2        5        7        9        2        7        6        2        3        2        3        2        3        2        4        6        3        6        2        8
AAAACATCTGCGTTTGCCTTGTATTTCATACAAAAATTTAAAGAATTTGAATTGAAAAAACTGATTTGCACTCATTATAGCGGTGTTGTTGATTTGTTTAATCAAGGGGCAAGCGGGTATATATTTACAAAGGACGGTTTTCGGGAATTTAAGGACTATCCTAAAGGGTATACGGGTAGTTTTGATGACCCTCTATCTTTGAAAATCCTTAATAAAGAGGCGGATATAGTATGCACAAATCCCCCGTTTTCCCGAGCTAAAGATTTTTGGAGAATGTTAATCGGAAGTTCTAAAAAATTTATAATTATATCTAACATATCTAATCCCATAACTCCTGCGTATATTAAATATTTTAGGGAGAATAAAGTATGGGCAGGCTATAACCGTGTGGATAAATACCTCAACCCCAAACGGGAACTTGTAGAAGCATCCGGACACTGGTATACTAATATTCCTATCCAAGACAGGCCAAAATCTAAAAATTTAAAAATAATCCCGCTAAAAGACGTGCCCGATAAATATAAAAAGTTTGATGACAATAAAACATTATTAGTAGATAATTGTTATATTCCTGATGATTACAACAAGCCGTTTGCGGTGTCCGCCCGCCCGATATTAAACGGCTTACTGGAAAAAGGATATAAAATTGTTGAAGATACCCAATATTTTCCGTACGAGAACGGTAAAAAAGGGTTTGGGCGGGTTTTGGTAGAGAAAATATGATTCGCGGTTGCGAGAGTCTTCTTATCTAAACAAATAATCCGCTGATTTTACTTTTTGGTATTTAGCGTATGCTTGCGCGGCTGCCTTTCTTGCCTTGGCAGAATCTTTGCCTCCGGCCCAACTGTTTAACACCGCTTCTATAACATATCCTTCAGGCGCCATATTGCCGTTTGTTGTCACGTAAGACTCCGCGCCTGTTTTTAATATAGCGTCATTAAGATATTTTTTGCTTTGACAGGCCAAAACAACCGCTTTTTTAGAAGATTTTTTCCCTTCGGGGGTATTGATAGTAAAATCCATAAGTCCGTTATGCCCCGCGTAAATAATTATATCCGAGGCAGAGCCAAAAGGAATATTTTGTTTTTGATTATCAAGGACGGCTTCTAA
KOK=        54
KK=   10502  LL=   11491  Z=    9.33  JJ=   10502  DL=   990
A===      111      112      113      114      121      123      124      131      132      133      134      141      143      144      211      213      214      223      224      231      233      234      243      244      313      314      323      333      334      343      413      433
B===      222      122      422      322      212      412      312      242      142      442      342      232      432      332      221      421      321      411      311      241      441      341      431      331      424      324      414      444      344      434      423      443
RRR=   70.883    3.061    5.282   14.756    5.637    3.484   -0.078   -0.872   -0.014    5.977    0.571    0.475    0.571    1.086   -0.147    0.720    1.256    1.651   16.528   -1.029    0.039    0.793    2.244   -0.204   -0.095    1.182   -1.538   16.014   37.667    0.861    0.568   11.150
X1==    7.752    3.308    1.791    4.211    1.650    2.957    0.248   -0.862    0.025    2.425    1.289   -0.650    1.289    1.546    2.065    0.611    0.785    2.325    4.815   -1.734   -0.377   -1.325    2.486   -0.055    0.165    2.667   -1.210    3.125    4.856    0.935   -1.468    2.895
X2==    9.143    0.925    2.949    3.504    3.416    1.178   -0.316    1.011   -0.576    2.465    0.443   -0.731    0.443    0.703   -0.071    1.178    1.599    0.710    3.433    0.594   -0.103   -0.598    0.903    3.688   -0.573    0.443    1.271    5.124    7.756    0.921   -0.387    3.851
CD1=       28       14        7       13       10        8        4        2        3        5        4        3        4        5       11        4        5        6       11        0        1        0        5        2        2        6        0        4        6        2        0        4
CD2=       20        6        7        7       11        5        2        4        2        5        2        1        2        2        4        5        5        5        9        4        2        1        3        6        1        2        4        7        9        2        1        5
TGAGTTTTTTTGAACTTTGGACAGATAGTTAAAAAAATCTTTAGTGGCGGTTTTTATTTCTTTGCCTTTGTAAGCGTCTAAAATTACCCAATAATCTTTATCTTTATGTTTAAAAATAATACGCCTTAAAATATCCGGTGAAATATCCTTTTCTTCACTTACAAAACTCCATTCGGGTGACTTTTTCAAATGCGTTTTAACCCCATACATCGCGCCCCAGTAAAGGTTTTGTTCCGGATTGGACCCGTTGCCCAACTTTGCGGGAACAGGGGCTATATTTTGATAAACATTATCGCACAAAGCCACAATAATGTGGGCGGTTTTAATTTGTGCCTTTAAAGGCAGCGTTAAAAAAAGAAATAAAGGGATAAAAATCAGTTTTTTCATAGTAAATTGTAAAATATATTAAACCTAAAAGCAAAAAGCCCCGAAGTTACGGGGCTTTATAAAATTAAATAAGGTGCGGGCGGGAATCGAACCCGCGAATAGCAGTTTTGCAGACTGCCGCCTTACCACTTGGCCACCGCACCAAAACAATATAGCTATTATATCTTTTTTAAAGAAATATGTTAAGTAGTTGAGTTTTGTTTCTATAAATAATATGGTATATATATAAGGATTTACCGGGAGGATGCTTCCCGGTATAAGGATTAAAAGGAGAGAGTATGCCTAAGATGAAAGGATCAAAAACAGAAAAAAATATTTTAATAGCTTTTGCGGGGGAATCCCAAGCTAGAAACAGATATACTTATTTTGCCGGCGTAGCAAAAAAAGAAGGGTATGTGCAAATATCTAAAATCTTTGAAGAAACCGCCGACCAGGAAAAAGAACACGCAAAACGTTTGTTTAAATTTTTAGAAGGGGGAGACGTGGAAATTACGGCCAGCTATCCCGCGGGTATTATAGGAAACACTATTGAAAACCTTGCGGAAGCCGCCACAGGGGAAGACTATGAATGGCAAACAATGTACCCTGAAATGGCAAAAACGG
KOK=        55
KK=   14432  LL=   14971  Z=    5.32  JJ=   13982  DL=   540
A===      111      112      113      114      121      123      124      131      132      133      134      141      143      144      211      213      214      223      224      231      233      234      243      244      313      314      323      333      334      343      413      433
B===      222      122      422      322      212      412      312      242      142      442      342      232      432      332      221      421      321      411      311      241      441      341      431      331      424      324      414      444      344      434      423      443
RRR=   39.348    1.036   -0.101    2.299    0.626    0.122   -0.634    3.024    2.655    0.991    0.132    0.780   -0.076    0.905   12.756    2.311   -0.076    2.104   -0.490    1.601   -0.120    1.124    5.195    0.266    4.086    0.712   -1.421    1.691   21.934    1.386    0.132    2.753
X1==    5.382    1.853   -0.396    1.485    0.503    1.489    1.746    2.923    3.250    2.142   -0.125   -0.688    0.821    0.417    3.203    1.489    0.209    0.785    0.382   -1.153    0.239   -1.004    0.996   -0.284    3.142    0.821   -0.761    0.502    4.342    0.342   -0.125    1.342
X2==    7.311    0.559    0.254    1.548    1.244    0.082   -0.363    1.034    0.817    0.463   -1.054   -1.134   -0.093    2.169    3.983    1.552   -0.363    2.681   -1.282   -1.388   -0.500   -1.120    5.214   -0.938    1.300    0.867    1.868    3.372    5.051    4.051   -1.054    2.051
CD1=       11        5        1        4        3        3        4        5        5        3        1        1        2        2        7        3        2        2        2        0        1        0        2        1        4        2        0        1        5        1        1        2
CD2=       12        3        2        3        4        2        1        3        3        2        0        0        1        3        8        4        1        6        0        0        1        0        7        0        3        2        4        5        6        5        0        3
ACTCAGGATAAATGCCTTACTTATGATTATTACCATAATGTAATTAAAGGTAAAACTCCTAAAGGCGCAACACACGAATAATTTAGTAATATGTAGAAAATATAATTAGGGGAGAGTGAAAAATTATGCAAAAATACGTATGCAATGTTTGTGGTTATATTTATGATCCTGCCGCGGGCGATCCGGACAGCGGGATTACCGCCGGCACACCTTGGGAGCAAGTTCCTGCGGATTGGGTTTGCCCGGCTTGCGGAGTAGGTAAAGACCAGTTTTCACCTATGTAATAAAAAAGGCCGCTTTTTAAAGCGGCCTTTTTTATTAGAGTACGCAACACCCCCTGCGTAAGCCGGGGAATGGATAGTTTTCTAATTTCACAACACCTCCGCGGCAGCAAGGCGGAGGTGTTGTTTATTGTTAAATGAAACTGCAAAGTAAAGCTTTAGAACAGAAGAAACCCCGGGCGGTGGGACATTTGTGTTTTATTAAAAAACTTAATTTATTGAGATGCAGGTAAAATTGTACCCGGACGTGGCTATCGTA
KOK=        56
KK=   15272  LL=   16381  Z=    6.56  JJ=   15182  DL=  1110
A===      111      112      113      114      121      123      124      131      132      133      134      141      143      144      211      213      214      223      224      231      233      234      243      244      313      314      323      333      334      343      413      433
B===      222      122      422      322      212      412      312      242      142      442      342      232      432      332      221      421      321      411      311      241      441      341      431      331      424      324      414      444      344      434      423      443
RRR=   90.050    4.975    1.734    1.379    8.392    0.126   -0.078   -0.521    0.188   -0.363   -0.480    2.329    8.268    0.899    0.086    0.188    2.459   18.911    0.834   -2.606    4.924    1.163    2.709   -1.399    0.472    1.705    0.213   -1.876   -1.075   20.435   -2.589   36.828
X1==    9.014    4.251    3.413    1.213    3.372    3.733   -0.061   -0.315    0.105    0.276    0.629    0.625    4.103    3.291   -0.583    0.105   -1.777    5.035    0.955   -1.450    2.627   -0.821    1.883   -0.606    2.163    0.629   -0.433   -0.614   -0.405    4.524   -0.760   10.275
X2==    9.990    1.170    0.508    1.137    2.489    0.034    1.279    1.652    1.797   -1.316   -0.763    3.728    2.015    0.273   -0.148    1.797   -1.384    3.756    0.874    1.797    1.875   -1.416    1.439    2.310    0.218    2.710   -0.491    3.054    2.652    4.517    3.404    3.584
CD1=       25       15       10        5       13       11        3        3        4        3        3        4        8        6        4        4        0       14        5        1        7        1        5        1        6        3        2        1        1        7        1       14
CD2=       29        8        4        6       11        3        6        6        6        0        1       11        5        3        5        6        1        9        5        6        4        0        4        6        2        6        1        4        4        6        7        5
TATTCCCCGTTAGCCAGGAAATGCCGCCTTTGCGCGTCAGCTACGGCTTTTACTAAAACCAAGGCTTCTGCAAGTCGGCTTTTTTGCACTGCTTTTTGGTATTGAGGCACGGCGATTGCGGCAAGTATTCCTATAATAAGAACCACAACCAGCAGCTCGATAAGGGTAAAAGCTTTATTTTTCGTATGTAAAAAGCACACAATGAAGCAATATATAGGGTATTTTTGTTTCATTTTTTTATCTCTTTTTTGATTTTTTTAACAACTATTTATAAGTATATTAAATTTATTTAATAAATCTTGCTCTTGAAAAAGGAAAGTGGATGAACCACACCTTGCCTTTAATATTTTCTCTCGGTACCGGGCCCCAAAAGCGGGAATCGCAGGAATAATCTCTATTATCGCCCATAACAAAGTAATGGCCTTCGGGCACTATAACGGGGCCGAACTGGTCGCGCAGCAACATGCCGTAATAATTTTCAAGAACCATATCTTCCCATTTCTTTTGGTATTCTTTTTGCTGTTCAAAGTTTTTAAAGGAATATCTTTCCGTTGCGTCAAAAACCTCATAACTTTGATGCTCTTGCTTGATATCATTAACAAAAACCTGTTCGCCTTTTATTTCAACTTTATCTCCGGGCAAAGCGATAATTCTTTTTACATAATCCCTTCCGAACTGCGGGCCTCCGCAGTTAATTTGGTCTTTTGTTGTTGAAGGAAAAGCAAAAATAATGACATCGCCTTTTTTAATATCCCTAAACTGTCCGAAACGTACACTTGTTAAAGGAATTCTGAAGCCGTAAACGGCTTTGTTAACAAACAGGTGGTCTCCTTCTATCAAAGTATTTCTCATTGACGCGGAAGGTATTTTAAAAGCCTGCACAAAAAAGAACATTACAAAAGCCGCGAGCAGCGCAGAGAAATAAATAGTATCGGCCCATTCATAATCTTTAGCGAAAATTTTAATTCTTTTTTTCCCGTCTCCTTTAAAAGAGGCAACCGCGCCCCATATACAAAACGCTATAATAATGGCCGCGCGTATTAAAGTTTTTGTTAAAGAGAATTCAATCATAGCCACGTCGCCGCCGTTTGACACAAAGTCAAAAAGCCA
KOK=        57
KK=   16382  LL=   17551  Z=   13.16  JJ=   16382  DL=  1170
A===      111      112      113      114      121      123      124      131      132      133      134      141      143      144      211      213      214      223      224      231      233      234      243      244      313      314      323      333      334      343      413      433
B===      222      122      422      322      212      412      312      242      142      442      342      232      432      332      221      421      321      411      311      241      441      341      431      331      424      324      414      444      344      434      423      443
RRR=   85.013   -1.528    9.205   67.495    0.192    2.713    0.839    1.311    0.061   -1.075    1.874    0.834   -0.114    0.502   34.027    0.646   -0.520    0.205    6.164    1.230   -0.062   -0.014   12.708    2.172    2.051    0.511   -0.812    1.118   91.024    9.051    1.254    9.667
X1==   11.394    2.396    2.762    9.111    0.084   -1.754    0.597    0.883   -1.173   -0.492    0.317   -0.980    0.317    0.337    7.020   -1.173   -0.572    0.796    1.370   -1.173    0.078    0.098    6.723    0.859   -1.281    1.905   -0.653    1.971   10.997    3.997   -1.271    1.997
X2==    7.461   -0.638    3.333    7.408    2.288   -1.546    1.404    1.485   -0.052    2.187    5.911   -0.851   -0.359    1.489    4.847   -0.550    0.909    0.258    4.498   -1.048   -0.801   -0.139    1.890    2.528   -1.602    0.268    1.243    0.567    8.278    2.265   -0.986    4.842
CD1=       27       10        7       17        5        0        4        4        1        1        2        1        2        2       20        1        2        5        6        1        2        2       11        3        0        4        1        3       12        5        0        3
CD2=       31        6       12       21       14        1        7        8        4        6       12        3        2        5       21        3        6        4       12        2        1        2        5        6        0        3        4        2       11        4        1        7
GAAGGCCAAAAAAGTTACCGTGGCTATAAAAATAACATGAAGAGCGGTAAAAATAAATTTGTTTTCAAGAAGATTTTTTTTCTTTAAAATTTTGGCGGTTATGGCCCAGGCAAGCATAACCGCGCCTATAATAAAAAGTCTTGTTTCCATTTTAACTCCTATAAATTTGCATATGTTCTTTGGCGTAATCTTTTTTTAACTCGGCTGCTTGTTTTAAAGAAACCGAAGAAAAATTTTTTCTTAATTTTTTATTGTCTTTAAGTTCCTGCATAAAAGCAGCAAGCATAACAGGGTCTTTTGTGTTGCAAATAAAACCGTTTTTGCCGTGCTGGCATATTAGGGCGTTATCGCCCGCGTCGCTTGCTATAACGGGAAGGCCGCAAGATATCGCTTCCGTTAAAGCAAGAGACATGCTTTCCGAAAGCGAAGGCAAAATAAAAATATCAGCCGCGTTTAAAAGTTTTTCAACATCTTCCCTAAAACCCCAAAAGACAATATTCTGTTTTATTTTTAAAATGTCGGCTATATTTTCAAGTTCTTTGCGTTTTTTGCCCTCTCCCGCAAGCCATAAAACGGTGTCGGGGTTTTTCCTGTATATTTTAGCAAAAGCGTTTAAAAGAAACACCTGTCCTTTCTCCTCAGCCAGCCTCGCCACGTTAATAAAAACGGTTTTATCTTCGACGTTAAGTTCTTTGCGTAATTCTTTGCGCGCGTTTTCATCGGGGAAAAAAGCGGAAGAAACCGTGTTTAAAATAATTTTTACTTTTTCTTTTTTATAGGCTTGGTTAACAAGCAAAAAATCCGCCGTGGAGTTTGATTCTGCTAAACTTAAATCATCTTTTATTTTTAACGCCGCATCTATAATTCTTAAAAATTTGCTTTTGCTGCGATAGTTTGTGTGAGGCGTTGTAAAAAGTTTAAAATCTTTTTTTATCATTCTGCACATTTGTATGGCGCGGTACATAACGGCGTGTACAACATCGGGCTTGAAGGAAGCAATTTCTTTTTTTAATTTAAAAAGAGCTGCCGGAGATGGAAAATACCCCATATTTAATGAAGTTGTTTCCACCCCCTCCAGGGTAAGTTTTTGCGCAAAAAAACCTAACGGTTTTAAGCTTATGACTTTAACGGTATTTTCTTTAGATAATGTTAAAGCTAAGTCGAAAACCG
KOK=        58
KK=   18692  LL=   19561  Z=    9.69  JJ=   18662  DL=   870
A===      111      112      113      114      121      123      124      131      132      133      134      141      143      144      211      213      214      223      224      231      233      234      243      244      313      314      323      333      334      343      413      433
B===      222      122      422      322      212      412      312      242      142      442      342      232      432      332      221      421      321      411      311      241      441      341      431      331      424      324      414      444      344      434      423      443
RRR=   24.743   -0.273    0.726   25.826    1.648    1.034    0.256    0.093    0.562    0.925   18.008   -0.943   -1.239    1.182   44.459   -0.716    0.097   -1.145   26.685   -1.221    0.341    0.238    2.004    3.501    1.638    0.071    0.613   -0.975   48.334    8.891   -0.063    5.972
X1==    4.544    0.592    1.831    5.724    1.526   -1.065    0.649    0.055   -1.673    2.560    3.927    1.112   -0.591    2.284    5.728   -0.456    0.057    2.750    5.633    0.760    0.319   -0.532    1.015    1.671   -1.307    0.162   -0.476   -0.982    6.860    2.919    0.162    2.919
X2==    5.446   -0.462    0.396    4.512    1.080   -0.971    0.394    1.701   -0.336    0.361    4.586   -0.848    2.098    0.518    7.762    1.568    1.698   -0.416    4.737   -1.605    1.067   -0.447    1.973    2.095   -1.253    0.439   -1.289    0.993    7.046    3.046   -0.390    2.046
CD1=       15        6        6       13        8        1        4        3        0        5        7        5        1        5       17        2        3        7       12        4        2        1        3        4        0        2        1        0        8        4        2        4
CD2=       14        3        3        9        6        1        3        5        2        2        7        1        4        2       19        5        5        2       10        0        3        1        4        4        0        2        0        2        8        4        1        3
CCGCGTTAAAAGCTTTTGGTAAGGAAAAATCTTTAGCGGCCGCGGCTATAATTTCAACAATTCCCGGCGCAAAAATGTTTAGCTTAGACCAAATTTTGGGGCATAAAGAAAAGATTCCCGTACAATATACTTTGGAATCTGAAAAAGATGATGAGGAGATAATATCTTTTTACCAAAAACTTTTAAGTATTATTAACCATCCTTCTTTTCACGGCGGACAATGGACGGTTAAAAAAGTTCTGTCAGTAAACGACAGTCTTACTTACAAAAATGTTTTGTGCTGCAGCTGGGTTCAAGGCATTGAGCATAAAATTGTTGTTATAAATTATTCAAACGCCGAAGCTGTTTGTAAGGTTACTTTAAAACGTTTTAAATTTAAAGAACTTAAAGATGACATCGCGGGAAAACCGGTTGATATTCCCGTTGAAGAAGCATATAAAAACGGGATTACGCTACAACTTAAACCATACGAGATTAAAATATACGGTACTACCATTTAAAAAAACCCCGCTTTATGCGGGGTTTTTGTTTTTAAAATCTACCAGTTTCTGTGTTTCCAATAAGTAATAATAAGCCATACGGAGATTACCGCAAGGCCCATAATCATCCAAAACGCGTTTGGATGCTCGGCCATTGGTATGCGGACGTTCATTGAGAAAGCGCTTACAACAAAGGTAGGCATCATCAGCCATATGGTTACGGCGTTAAGGTGTTTAATAAGAACGTTAAGGTTATTGCTTACGATATTTGCTCTGGCGCCTATTAAAGAGGCCAATACATTTGAGTTAATTTCAGCCTGCCTTTGACATTGCGCGTTTTCAACTATAATATCGTCAAGCATTTCGCGGCTGTTTTCCTCAAGCCCTATGC
KOK=        59
KK=   19892  LL=   20911  Z=    8.94  JJ=   19802  DL=  1020
A===      111      112      113      114      121      123      124      131      132      133      134      141      143      144      211      213      214      223      224      231      233      234      243      244      313      314      323      333      334      343      413      433
B===      222      122      422      322      212      412      312      242      142      442      342      232      432      332      221      421      321      411      311      241      441      341      431      331      424      324      414      444      344      434      423      443
RRR=   90.515    0.589   -0.009   14.618    1.800    0.075   -0.168    4.753   -2.445    1.279    2.819   -0.393    6.751   -0.080    4.612   -0.246    1.752    0.575   12.845   -1.630   -0.518    0.403   -0.647   13.873   -0.195   -2.893    0.089    3.166   62.796    6.447   -0.002   -1.769
X1==    9.498    1.046   -0.170    4.628    3.197   -0.132    0.334    2.605    2.112    0.783    0.700    0.832    1.408   -0.076    1.906    0.429    2.527    1.041    4.258   -0.693    0.822   -0.694   -0.694    4.156   -1.393   -0.718    0.822    1.790    8.194    1.699   -0.009    1.699
X2==    9.530    0.563    0.051    3.158    0.563   -0.572   -0.504    1.825   -1.157    1.633    4.029   -0.472    4.793    1.056    2.419   -0.572    0.693    0.553    3.017    2.352   -0.631   -0.581    0.931    3.338    0.140    4.029    0.108    1.769    7.663    3.795    0.207   -1.041
CD1=       28        8        3       12       13        3        4        8        7        3        3        5        4        2       10        4        8        5       11        2        3        1        1        8        0        1        3        3       10        3        2        3
CD2=       25        6        3        8        6        2        2        6        1        4        7        2        8        3       10        2        4        4        8        7        1        1        3        6        2        7        2        3        9        5        2        0
TAAATTCAAGCTGGTCTTTACCGGAATAATTTTTAGGTCGCTTAAAAATGATAGCGGCGTGGTCAGGCTCAAACTCAAGACGGGGAAGCTCTTCCGGGTCTAATGCTGAAGCCAAAGTGTGCTCGTCAATATTAAGCTTTTGTATTAAGAATCTTTGCTCGTCCGCCGTGGGGTTTGAAAACAATAAAATAGGGGCGGAATCGCTGAAAGTTTCCACTATTTTACCGTATTCTATTTCGTACTTTCTCATAAAGCCCCTGTTTGGAATTTTGGGTTTACAGAGTAACTGCTTTAAAGTCCTGTAAATCTTATTATCTCATATATATCAATTTTTTAAAAGACTTTTTTAGCCTCTTAAGTTGAAAAAGACGGTGTATAGATAAATGTGATAAAATTAAAACAAGGAAATAACAAACATGATATACAATAAAGATAAAAAATATTCGGAAAAACCTCTTTCGGGAGCGCAAAACTATATTAACCACATTAAATGTGATCTATCCCTTCCTGAAAATATTATTATTTGCCCTGTTTCAATGCTTACAAAAATTGTTCAAAATAACTATAAAAACAAATTTTACCGTCTTGACGGCGATATTTATATTTTGGAAAAACACAACTGCGCTTTTGTAACCAATTTCGGCATGGGAAGCCCCGCCTTTGCGATGATGATGGAAGTTCTTGTGGCGTTGGGTTGCAAAAACTTTTTTTTAATAGGCATAGCTGGCGCTTTACAGAAAGATATAAAAACGGCCGAAATAGTCCTTTGTGAAAAAGCTTTAAGAGACGAGGGCGTCTCTGCAAATTATATTGCGCCCGGCGACGCCTTTTCTTTCCCGTCCAAAACATTAAACAAAAAATTAGAAAATGTTTTTAAGCAAGAAAAGCGTTCCTTTTCCCATGGCCCTACATGGACCACGGATGCTTTGTTCAGGGAAACTGTTTCCGAAGTTCTTTTTTACCAAAAACAAGGAATTGTGACTGTTGAGATGGAAGCCGCCGCGGCTTTTGCCATAGCCG
KOK=        60
KK=   34142  LL=   34951  Z=    7.04  JJ=   34142  DL=   810
A===      111      112      113      114      121      123      124      131      132      133      134      141      143      144      211      213      214      223      224      231      233      234      243      244      313      314      323      333      334      343      413      433
B===      222      122      422      322      212      412      312      242      142      442      342      232      432      332      221      421      321      411      311      241      441      341      431      331      424      324      414      444      344      434      423      443
RRR=   30.038    0.146    0.747   14.988    0.386    2.420   -0.332    1.453    1.294    0.347    1.616   -0.079    0.336    1.244   33.849    0.579   -1.017    1.863   35.473   -0.182   -0.686    4.607    2.570   16.944    0.236   -0.294    1.710   -2.417   21.986   18.825   -0.609    5.921
X1==    5.550    3.194   -1.191    1.915    0.605   -1.637    0.377    1.697   -1.637    0.625    0.772    0.110    0.772    3.940    6.301   -0.392   -0.272    1.168    6.235    0.230   -0.603    1.826    2.607    2.825   -0.765   -0.676   -1.352   -1.207    5.821    6.693   -1.400    3.204
X2==    5.413    0.046   -0.627    7.825    0.638   -1.478   -0.882    0.856   -0.790    0.555    2.092   -0.716    0.435    0.316    5.372   -1.478    3.741    1.595    5.689   -0.790    1.137    2.523    0.986    5.998   -0.308    0.435   -1.265    2.003    3.777    2.813    0.435    1.848
CD1=       16       10        1        6        5        0        3        6        0        3        3        3        3        7       16        2        2        4       11        3        1        4        5        5        1        1        0        0        8        9        0        5
CD2=       11        3        1       13        4        0        1        3        1        2        4        1        2        2       12        0        8        5       12        1        3        5        3       10        1        2        0        3        5        4        2        3
TGGTGAGGAAAACCATAACGACTACCGCGATAAAAGAAGGAATTATTGTCGCCAACAGCGAAAGGACAACCATTCCTTTTTTCATTGTATAAGCTTTTGCCACAAGGCTTATAAGCCAAACAAGCTGGCATATAAGAACAATGGCGAAAACGGCGGACATGGCCGTAGTATTACCTTTTGTAAGGCCCGCTATAAGAACGCCGCATATAAGCAAAATTTTAGCAAATTCGCTTATTCCGATAAGGGCAAAAAGCCCGGGTGCGTTGCCTGTTTTTGCGGTTAAATCCAAAAACATTTGGGTTACAGAGGCAAAGAAAAACGCGCTTAAAACCATAAGCACGAAATACAGAAAGGTCTGCCCCAGGAAAGACCAAGGCCCGCAGCCTGTTGAAAAATTTAAAAAGAAGGTTAAGCAAAACGCGCCCGCTAAATACCCCAGCATACCAAAACCCAGCGAGCGGGTATTAACCAAATTTTTTAAATATTCTTCTTTTGAATTAAATAAATTCAAAATATTCGAGTAAAATGCATTCATTTTAACCTCTTAATTCGTCCACAAATAGGCTACTTTGGGCGAGGAGATGGCTTCAATTTGTCTGTCTAAAGTTTTGCTTGACATTTCCGGGTCTAAGGATGATAACCATTCACGAAACGTTGTCGGTCTGTTTGAAATTATTTTTGGGTCTTTTATGTCGGCAAGTTCGCCCGCTATTTTTAAGGCCTCTTCTTCGCCGCCAAGCGCGTCAATAAGCCCTATGCTAAATGCTTTTCTGCCCGTAAATATTCTGCCGTCCGCGTAAACTTTAAGCT
KOK=        61
KK=   35162  LL=   36211  Z=   11.05  JJ=   35102  DL=  1050
A===      111      112      113      114      121      123      124      131      132      133      134      141      143      144      211      213      214      223      224      231      233      234      243      244      313      314      323      333      334      343      413      433
B===      222      122      422      322      212      412      312      242      142      442      342      232      432      332      221      421      321      411      311      241      441      341      431      331      424      324      414      444      344      434      423      443
RRR=   92.420    0.765    0.603    4.895    7.628    0.092   -0.542    0.154    0.606   -0.229    0.810   -0.763    2.442    1.230   13.219   -0.434    1.170    4.978    5.745    1.446    0.671    0.196    3.696    7.648    0.199    2.215    1.031    3.488   25.154   35.919    0.190    7.375
X1==   11.435    1.543    0.851    1.440    4.085   -0.538   -0.558    0.851    0.645    0.774    2.188   -1.029    1.469    0.725    3.577   -1.129    1.205    2.130    3.209   -1.129    1.285   -1.481    1.940    3.945   -0.674    0.750    1.974    1.336    3.825    7.177   -0.688    2.149
X2==    8.082    0.496    0.709    3.400    1.867   -0.171    0.971    0.181    0.939   -0.296    0.370    0.741    1.663    1.696    3.696    0.384    0.971    2.337    1.790   -1.280    0.522   -0.132    1.905    1.939   -0.296    2.955    0.522    2.611    6.577    5.005   -0.276    3.433
CD1=       25        7        4        5       12        2        2        4        4        3        5        1        4        3       11        1        5        7        9        1        4        0        5        8        1        3        5        3        6       10        1        4
CD2=       24        6        5       10        9        3        5        4        5        2        3        5        5        5       13        4        5        7        6        1        3        2        5        5        2        7        3        5       10        8        2        6
CGCCTATAGAGCCTGTAAGCGTGCCGGGCTGCGCGACAATTTTGTCGCAAGCCACGGCTATATAATACCCGCCGCTGGCGGAAACATCTCTAAATAAAGCCACAACTTTTTTATTTTTTACCTGCCTGGCGTATAAAATGGCGTTGTAAATATCTTGCACCGCGGCGACTGTTCCTCCCGGCGAGTTAATATCAATTATAATGGCTTTAACATTGTCTTTATCGGCTGTTGTTCGTATTCTTCTAGCTATTGAGCTGGCGGACTGGTCTCTCCACGAGCTGGCCTGCGGTTCCGTTATAACGCCTCTTATTCTTATAACGGCTACGCCTGTTTCACCATGTCTTGCCTGGGAAGATAGCCTGGGTAAAGAGGATTCTGTTTTTGTTTCTTTTTTGCAAATTCCGCCCGAAAAAATTATATAAAGTCCGCTGATTGAGGAAACAAAAAACAATAAAACCAATACGCTTAACCAGTTTTTGCCCCCGGAGTTGCTTTTTTTAGACTCTTTGGGCCCGGTTTCTTTTGTTTGGGCTATAGGCAGGGGTGTCTCTGCGGAGGGAGTTAAAATAATATCCTCTTTTTTTTCTTGGGCATTCCCGTCCGTAAATTCAGGGAAACCGCTGTTTTTCTCTGTATCCATTTTCTTCTCCGTAAAAATCAAAACTCTTCTACAAAAAAAGTTTAGCAAATTAACAGAAGGCTGCACAGAGTATATTATTAAAATGCTAGAATTATAAAAATAATTTAACTGTTGGAACGGAGGATATTATGTTTAACGGCGTATTTACAGCGTTGATAACGCCTTTTGGCGAAAAAGGGCAAATAGATTTTCCAGCGATGGAAAAAATTATAGAAGCTAATATCGCAAGCGGAATAGTAGGCTTTGTTTTATTGGGCACAACGGCGGAAACGCCCACCCTTTCCAAACAAGAAAAACATGATATCGTGGCTTTTGCTAAAAAAGTTATTAACGGCAGAGTTAAAATTATAATAGGCGCGGGTTCTAATTCCACAGAGGACACTTTTGAAAACGCCAAAGAATTTTTGCCC
KOK=        62
KK=   42602  LL=   43591  Z=   13.01  JJ=   42602  DL=   990
A===      111      112      113      114      121      123      124      131      132      133      134      141      143      144      211      213      214      223      224      231      233      234      243      244      313      314      323      333      334      343      413      433
B===      222      122      422      322      212      412      312      242      142      442      342      232      432      332      221      421      321      411      311      241      441      341      431      331      424      324      414      444      344      434      423      443
RRR=   61.276    0.371    3.984    3.743    3.977    0.715    2.459    2.029    0.147    6.185    0.815    0.242    1.885    0.116   36.747   -0.033    1.903    0.043    8.933   -0.413    1.901    1.901    0.497    2.848    1.032   -0.331    0.006    2.696   61.677   49.678    0.607    5.441
X1==    9.993    0.764    1.916    0.718    1.835   -1.017    1.041    1.916   -1.017    1.890    2.099    0.718    0.440   -0.294    7.193    0.227    1.041   -0.099    3.036    0.227   -1.404   -1.339    0.174    1.100   -1.277    1.269    0.041    1.668    6.671    8.600   -0.389    3.778
X2==    6.132    0.486    2.079    5.211    2.167   -0.703    2.361    1.059   -0.144    3.272    0.388    0.337    4.285   -0.395    5.109   -0.144    1.828   -0.432    2.942   -1.821   -1.354   -1.420    2.852    2.590   -0.808   -0.261    0.137    1.617    9.245    5.776   -1.560    1.440
CD1=       20        5        5        3        7        1        4        5        1        4        4        3        2        1       17        3        4        3        8        3        0        0        2        3        0        3        2        3        8       10        1        5
CD2=       23        7        8       15       11        2        8        6        3        7        3        5        9        2       18        3        7        2        8        0        0        0        6        6        1        2        2        3       12        8        0        3
ATAAGTTTGCTTATGTCAAAAAACACGGCCTTGCTTCTGTAAAAATTGCCGCCGCTTTTTTCTTTAGCTATAGCGTAATACCTAACTCCTTTTTTTGCTATGTTAATAACCTTTGCTTTTTCTGCCCGCCAGGTTTTAAATATCGCTTTGTTTTTTTTATTTATTCTTAGCGTTACATAAGATAATATAACCCCGAATATTACAGATACGGACAACACGGCTAAGATAAAAAGATTAAGAGTTATGGCATTTTTAATAAAAGCATAAACAAGAACACATAAAAACAGCATTTCAATAAAAGTGCATATTGAAGCAGCTTTTAAATAAGTATATTTTTGCATTAAATCTTCTCCGTTTGTATATTTCCTTTATAAAGTTCTATATCTAAAATATCGCCTTTATTTACTTCTTCGGCATTTTTTACCGGGCGGCCTTGTTTTCTTACAATACTAAAACCTCTTTTTAAAACAGCCCCGGGGCTTAAAGCGTTAAGTTTATGCGTAAGCATTGAAAGGGCATTATCCGCTGCTTTAATTTTATCTTTAAATGCCCTGTCAAGAAGCGCGGTTAAATCGTCGGTTTCCTGCTCGCGCTGGTTTAGGTAAAAAAGAGGGTCTTTTAAAAATTTGTTAGACATGGCAATGTTTAACCTGTTTTGAGCTAAAGAAATAAGCAGGTTTTGCGTGTTAATCATACGTTTAACAAGCTGGGTTACGTAATTTGCCACGCCGGCGCTGTTTTGCGCCACAATTTCGGCCGCGGCGCTTGGCGTAGGCGCGCGCAGGTCGGACGCAAAGTCGGCAATAGTAAAGTCCGTTTCATGCCCCACGCAGGAAACCACGGGTATCTTGGATTTATAAATTGCCCTGGCTACGGCTTCATCATTAAAACACCAAAGGTCTTCCATGCTTCCGCCGCCTCGCCCCACTAAAATAACATCAGGCGCGGGGTTTATTTTATTAAGCCGTTCAATAGCTTTTACTATTTGGG
KOK=        63
KK=   44612  LL=   45661  Z=    6.35  JJ=   44582  DL=  1050
A===      111      112      113      114      121      123      124      131      132      133      134      141      143      144      211      213      214      223      224      231      233      234      243      244      313      314      323      333      334      343      413      433
B===      222      122      422      322      212      412      312      242      142      442      342      232      432      332      221      421      321      411      311      241      441      341      431      331      424      324      414      444      344      434      423      443
RRR=   52.681    8.283   -0.738   13.303    2.711   -0.219    2.230    8.764    0.006   -0.566    1.236    1.225   11.825    1.919   10.872   -2.251    0.460    0.007    5.251    0.006    0.200    0.001    3.739    9.220   -0.255    0.006   -2.395   25.519    3.919   10.781   -0.077    1.846
X1==    7.348    2.740   -0.292    2.113    4.105    0.379   -1.755    3.464    1.488    0.417    0.578   -0.693    3.318    0.739    2.740   -1.284    1.144   -0.059    1.298    1.488   -0.143   -0.013    1.403    3.820    0.417    1.948   -0.820    3.542    6.332    2.146   -0.107    2.983
X2==    7.169    3.022    2.530    6.297    0.660   -0.579   -1.270    2.530    0.004   -1.357    2.139   -1.767    3.563    2.596    3.967    1.753    0.402   -0.112    4.046    0.004   -1.403   -0.091    2.665    2.414   -0.612    0.003    2.922    7.206    0.619    5.025    0.715    0.619
CD1=       22       11        3        7       14        4        0       10        6        3        3        2        7        3       11        1        5        3        5        6        2        2        4        7        3        5        1        6        9        4        2        5
CD2=       19       11        7       14        6        2        1        7        3        0        5        0        7        6       13        6        4        3       11        3        0        2        6        6        1        2        6        9        2        7        3        2
CTAAACAAAAGCCCGGTAATAATACCCATTGTTTTTTGGGCGTCGTTACCGCCGTGTCCCAAGCTGTAGAAAGCAGCGCTGAAAAGCTGGCCCTTTCTAAAGAAATAGTCCATTTTAAAAGGGTTTTGCCTTTTAAGCAGGTGAAATAATACAAGCCCTATAACAGTACTTAAAAGCAAGCCTAATATCGGGGAAACAAATATAAATGCAACCGTTTTCGCTATACCGGCTTTTACCAAAGAGGAGGGGCCAGCTTTTACTAAAGCCGAACCTATAAGGCCGCCTATCAAAGCGTGTGAGGAGCTTGTAGGCAATCCCAGCCACCAGGTAATTAAGTTCCATAAGCAGGCGCCCATTAAAGCGCCGAATATTATAAATGAGTCAATTACATTAATATCAACTATCCCTTTACCTATAGTTCCGGCTACGTGCGTGCCAAATACGGCAAAAGCGACGAAGTTAAAAAAAGCCGCCCAAATTACTGCATACTTGGGCGACAAAACACGCGTTGCTACAATAGTAGCTATAGAGTTGGCCGCGTCATGAAATCCATTAAGATAATCAAAAAACAAAGCCAACACAACTAAAAATATAATCCAAACCATTAAAGCTGTCATATTAAGCCTTAGTTATTTTTAACTAAAATGGTTTCAACAGTATTGGCCACAAACTCACACATGTCGGTGGCGCTTTCAGCAGCTTCGTAGATTTCTTTCCATTTTATTATAAAAATAGGATCTTTTGACTCTTCAAACAAGTGGGTTATAGCTTTATCTCTTAAAGCGTCGCCTTCGTTTTCAAGTCTGTTGATTTCTACACAGTATTTAAGGGTTTCTTTCATCGCTTTGCTGCCGAGTCTCATGGTTTTAACCATTTTTTGCAGGGTAAGTACGCTTTTTTCAAGCAAAACGGCGTATTGTTTAAGTTCCGGGGTTGTTTCTTTAATTTTATATATGGAAAGACGTTTTGTAATAAGATACATAGCGTCGATAATATTGTCCATATTTCCCGCAAGGGCAAGAATGTCTTCCCTGTCAAAGGGGGTTACAA
KOK=        64
KK=   50252  LL=   50851  Z=    6.34  JJ=   49682  DL=   600
A===      111      112      113      114      121      123      124      131      132      133      134      141      143      144      211      213      214      223      224      231      233      234      243      244      313      314      323      333      334      343      413      433
B===      222      122      422      322      212      412      312      242      142      442      342      232      432      332      221      421      321      411      311      241      441      341      431      331      424      324      414      444      344      434      423      443
RRR=   31.101    5.485    0.053   -0.254   -3.837   -0.579   -0.203   -0.679    0.039    5.441   -6.986    1.745   -1.580    1.001   16.012   -0.283    0.845    0.037    3.104    0.013   -0.769   -0.614   10.224    5.407    0.355    2.708   -0.144    0.869   -2.262   53.804    1.247    0.345
X1==    7.226    3.225   -0.199   -0.120   -1.342    0.410   -0.332    2.538    1.234    1.938   -0.959   -1.069    3.041    1.114    3.986    0.410    1.380    0.111    1.769    0.410   -1.140   -1.095    4.464    1.837    0.951    1.041    0.643   -0.884    2.183    6.183   -0.959    0.183
X2==    4.304    1.701   -0.267    2.124    2.859   -1.411    0.613   -0.267    0.031    2.807    7.283   -1.633   -0.520    0.899    4.017   -0.690    0.613    0.329    1.754    0.031    0.675    0.560    2.291    2.943    0.373    2.601   -0.225   -0.984   -1.036    8.702   -1.300    1.885
CD1=       10        6        1        1        0        2        1        4        3        3        0        0        4        2        7        2        3        2        4        2        0        0        6        3        2        2        2        0        3        7        0        1
CD2=       12        6        2        6        8        0        3        2        2        5       11        0        1        3       10        1        3        2        4        2        2        2        4        5        2        5        1        0        0       10        0        3
CTACTCCGCTGGGCGTGTAAACCGGCGCGTAAATACCGTATTTAGGGCGTGGAACACCGTGTAAAATGCCGTGCGTTTCTGTAAAAAAGTACCTTATGCCATTGGCTTTTAAAAACCTATCGTCGCCTGGGTTATAAGCGCATTCTGCCAACCAAATACCTCTTGCCTGCCTGCCGAAGCGTTTTTTATAATCGTCCGCCGCCAGTTTAATTTGTGCGTTAACGCTTTCCTTATGCACCTGCAGAGGCAAATAGCCGTGCGTAGCGCAGCAGGTTATAATTTCTAATTTGCCCATATCTTGGAATTTTTTAAAACCTTCCAAAATATTGCCGTGGTAATAGTTTTCGAACAAATCTTTAAATCTTGCAAATTTATCTGCGTACATTTGCGCCACATACTGGAACTCTGTGTTTTTTGTGCGCACAAGCTCTTTTTGGCTTAATTCTATTCTGGCGTTAAGGTAATATCTGAAGCGGCTTATTAAAAGCGGGTCGCTCATCATAGCGCAAAGCGGCGGCGTTAAGGACATTGTTATTCTGAAATCAACACCTTCAGCAGTTAACTTTTCATACATATTTAAAAGCGGAAGGTATGTTTCAA
KOK=        65
KK=   54992  LL=   55831  Z=    8.61  JJ=   54962  DL=   840
A===      111      112      113      114      121      123      124      131      132      133      134      141      143      144      211      213      214      223      224      231      233      234      243      244      313      314      323      333      334      343      413      433
B===      222      122      422      322      212      412      312      242      142      442      342      232      432      332      221      421      321      411      311      241      441      341      431      331      424      324      414      444      344      434      423      443
RRR=   29.284   -0.256    0.103    7.193   11.462   -0.147   -0.409    0.165   -0.802    9.830    1.495    0.468    1.995   -0.168   27.757    0.900    5.583    0.292   17.603    1.423    0.109   -1.332   12.961   16.879   -1.895    0.799    1.588   -0.025   40.534    3.880    1.587    2.746
X1==    3.979   -0.481    0.908    2.744    4.034    0.172    0.557    1.460   -1.663    3.147    2.119   -0.914    2.828    1.847    5.389   -1.052    4.031    2.575    2.913   -1.663    0.449    1.077    1.864    5.345   -1.350   -0.718   -1.214    2.033    5.714    1.853   -1.428    0.887
X2==    7.359    0.532    0.113    2.621    2.841   -0.856   -0.734    0.113    0.482    3.124    0.705   -0.511    0.705   -0.091    5.151   -0.856    1.385    0.113    6.043   -0.856    0.242   -1.236    6.954    3.158    1.404   -1.112   -1.308   -0.012    7.094    2.094   -1.112    3.094
CD1=       16        4        5        9       14        3        4        6        0        6        5        2        6        5       17        1       10        6        7        0        2        3        4        9        0        1        0        3        7        3        0        2
CD2=       14        4        2        5        8        1        1        2        3        5        2        1        2        1       12        1        4        3       12        1        2        0       10        5        3        0        0        1        8        3        0        4
TTACGGGCATATAAAACCCAAAGAAAATAAGATTTTTTTGGAAAACAAAATAAAGTTTATAGCTTCCGCCCAGGCTGATATTTTGGTGTGTCCCAGCTTGGAACAGAAAATTATTCTTAACAAGCATGTAAAAAAATATTATGCTAAGGTTAAGGTCGTTTATATTGGAGATTTATATGGCGGCAAAACTTACGGCGGAAGAGCAGCTTAATCTTCTGGTAGAATTCGGTAAACAGGTATCAACCGAGTTTCGCTTAGACGAACTTTTAGATATTATAGGCAATCATATTACAAAAAACCTAAATGTCGGGCAGTGCACAATTTTTCTAAAAGACGTTGAGTACGGTGAGCTTTGGTCCAAAATAGCGCAGGGCAAAGGGCTTGATCATACCGAAATAAGAATTCCCTTAAACAGCAAAAATATAATAGCGTATGTTGCCGCTTCGGGCACAAGCGTAAATATAACAAATGCTTATGAGGACCCCAGGTTTTCCATAGAACTTGACATGGTTACGGATTTTAAAACCGTTAACATGCTCGCGGTTCCCCTTAAAAACAATACGGGCAAAGTATTAGGCGTTTTCCAGGTTGCTAATAAAAAAGACGGCACCGTGTTTGATAATAAAGACGAAGGCCTTTTAATGCTGCTTTCAACGCTTGCTTCAAGCGCTATAGAAATAGCCCGGCTTTACCAGGATTTAAATATATCCCAGCTGGAAACTATTTACCGCCTGGCCATTACCGCCGAATACAGGGACCAGCGTGATACTAAAGAACATTTAAGAAATATAAGCATAATTTCATATTTACTGGCTTTAAGTTTGGGCTTGGCAAAAGAAA
KOK=        66
KK=   55952  LL=   56731  Z=    8.70  JJ=   55742  DL=   780
A===      111      112      113      114      121      123      124      131      132      133      134      141      143      144      211      213      214      223      224      231      233      234      243      244      313      314      323      333      334      343      413      433
B===      222      122      422      322      212      412      312      242      142      442      342      232      432      332      221      421      321      411      311      241      441      341      431      331      424      324      414      444      344      434      423      443
RRR=   74.475   -0.824   -1.403   12.956   -3.336   -0.173   -0.016    0.987    0.742   -1.040    2.354   -0.993   -0.012    0.611    0.810   -2.017    1.479   16.843    3.116   -0.516    1.076    1.499    0.576    2.631   -2.128   -0.231   -0.078    0.140    9.182   63.072    0.707    3.271
X1==    8.273   -0.261   -1.273    2.435    3.075   -0.295    2.102    3.198   -0.938    0.929    3.007   -0.812    0.079    0.694    0.215   -1.581    2.102    3.081    2.175    0.349    0.585   -1.197    0.490    2.029   -1.339    1.543   -0.286    3.043    2.956    6.926   -0.653    2.956
X2==    9.002    3.156    1.102    5.320   -1.085    0.587   -0.008    0.309   -0.791   -1.119    0.783    1.223   -0.150    0.880    3.762    1.276    0.703    5.466    1.432   -1.479    1.839   -1.252    1.175    1.296    1.589   -0.150    0.272    0.046    3.107    9.107   -1.083    1.107
CD1=       26        4        1        8       11        2        6        9        1        3        6        2        2        3        5        0        6        6        5        3        2        0        2        4        0        4        1        4        4        8        1        4
CD2=       15        8        3        8        1        3        2        2        1        0        2        3        1        2        9        4        3       12        5        0        4        0        3        3        3        1        2        1        4       10        0        2
ACACAATTTACGGCGGCCGCATTTTGGAGGGCGCGCATTCCAAAGTGTTAAAAATGGCGCATAAAATAGCGCTTTCCCATCATGAAAAATGGAACGGAAAAGGCTATCCCAAAGGCCTGGCGGGCGAAGAAATTCCCTTAGAAGCGCGAATAGTAAGCGTGGCCGACGTTTTTGACGCTCTTTGCATGCAGCGTATTTACAAAGCGGCATGGACGCCCGAAAAAGCGTATGAGTATATGCTTGAGGAAAGCGGCGAATCTTTTGACCCGCGTATTATAGAGGCTTTTAAAAAAATCTTTCCTTCAGTCAAAAAAATCTACAGCGGCGATGATAAAAGTGTAATTCCGGACGACTCATTTTTTAAAACGGTTAAAACCCATGATAAAAACAGGCTTCGCATTGTTTCAAACACCACTAAAGTTAATACAACAAAATTTTAATTTATAATAAATGACATTCACCTCAAAAAGAGTTATAATTCTATAGCAGGGAGTTGTGTTTCCGCCCCCGTGTTTTTAGATTTTTGAGGAACTTATAATGATAACAACAGTAATTGAAAAAATTTTTGGAACAAAAAGCGAAAGAGATTTAAAAAAACTTAAACCTATAATAGAAAAAATTAACTCCCTAGAATCCGAAATTTTAAAACTTTCAGATGAAGAATTAAAACAAAAAACCTTTTATTTTAAAGAACAGCTGGCGCAGGGGAAAACGCTTGACGATATTTTGCCCGAATCTTTCGCCGTTGTGCGTGAGGCGGCCCGCCGCGTAATAGGCCTT
KOK=        67
KK=   66392  LL=   67471  Z=   14.74  JJ=   66302  DL=  1080
A===      111      112      113      114      121      123      124      131      132      133      134      141      143      144      211      213      214      223      224      231      233      234      243      244      313      314      323      333      334      343      413      433
B===      222      122      422      322      212      412      312      242      142      442      342      232      432      332      221      421      321      411      311      241      441      341      431      331      424      324      414      444      344      434      423      443
RRR=   99.155    0.821   -1.561   18.419    0.999   -0.520    0.285    0.140    0.553    0.041   -2.048   -0.091    2.161    0.131   27.489    0.993    1.440   -3.480   14.662    2.001    0.506   -0.558   -0.391    0.873   -0.574    3.927   -0.106   -0.098  163.742   10.163   -2.451   12.518
X1==    7.862    0.834    5.763    4.731    2.077    0.522    0.224    0.370   -1.505    0.112    1.555    0.088    2.187    1.803    4.979   -0.998   -0.842    7.484    3.666   -2.012   -0.391    0.410   -0.243    1.279   -0.488    1.555   -0.391    0.099    9.538    1.795   -0.971    3.344
X2==   12.611    0.985   -0.271    3.894    0.481   -0.995    1.271    0.377   -0.368    0.367   -1.317   -1.036    0.988    0.073    5.521   -0.995   -1.710   -0.465    3.999   -0.995   -1.293   -1.362    1.610    0.683    1.176    2.524    0.271   -0.988   17.168    5.661    2.524    3.744
CD1=       26        8       16       13       11        5        4        5        1        3        5        4        6        5       18        2        2       18       10        0        2        3        2        4        2        5        2        2       14        4        1        6
CD2=       28        6        2        9        5        1        5        3        2        2        0        1        3        2       15        1        0        2       10        1        0        0        4        3        3        5        2        0       19        7        5        5
CATAAAAACTCCTGTTTAAAATAATATAACTTACTTTTTTGCTTCTTTTTCTTTGGCTTTCATTTTCTTCCAAAGAGCAAGGCTTTCTTCCGGGGTGTCGGCCTTTTCGCTCCCGAAAACATGCGGGTGCCGGCGGATAAGTTTATCGTCAATACCTTTAATAACGTCGTTTATTGTAAATTTGCCTTCTTCTTCCGCTAAATTAGCGTGAAAAACAACCTGCAAAAGCAAGTCGCCAAGTTCTTCTTGCAAATTGACAAAATCTTTATTTTCAATAGCCTGCACCACTTCCTCGCTTTCTTCACGCAGGCATTTTATTAAACTTTCATGAGTTTGTTTTTTGTCCCACGGACAGCCGCCTGCTCCGCGAAGCGCTTTTGTGGTATTTACAAATTTTTTAAATAATTTTTCCATGCAAAAACCGCCTTAAAATGGTATATATCTATTATATGAAAAAACTTTTATCAACCCTAATAATTTTTACTTTTACAACATCTCTTTTTGCCGCAGATATAGCTTATGTGGCCAAGCAGGAAGGAAAAACAGTTTATCTTGATATAACTGAAATAAAAAATCCCGTTTATAAAGGAGACAAGCTTAAGTTAATACTTTCCGAGGAAGAACTTAAAAACCATAAGGGCGAAAGCCTTGGCGTAATTTATAAATACGGCGCGGCGGCGGAAATAACCGGTGTTGAAGAAAAATACGCTGTAGCCGAACTTGCGGAACCTTACAAAACAAAACAAGGGCAGAAACTGGAGCTTGAAAAACAACAGACGGCAAGGCCCGTTCCGGCGGTTACATCCGCAACAATTGCGGCGGAAGAAATAAGTAATGTCGAAAAGGCTTACAAATTTAATCCCGTAAAAGAAAGGCTTATTTCAGGCAGTTTTTTAAATATAAACGGCGTTGCGCACATCGCCGCGGCCGCCGCCTCAAATAAAATTAAAATTTTTAAAATAAACGGCGCTGAATTGGAACCGGTAACGGAATATTCCGTTCCTTCCTATAAGGAGATTATTACGGCTTCCGCAGGAGATATAAAACAAACGGGCACGGCGCAGATTTTCGCGGTTATTT
KOK=        68
KK=   70142  LL=   71311  Z=   11.78  JJ=   70142  DL=  1170
A===      111      112      113      114      121      123      124      131      132      133      134      141      143      144      211      213      214      223      224      231      233      234      243      244      313      314      323      333      334      343      413      433
B===      222      122      422      322      212      412      312      242      142      442      342      232      432      332      221      421      321      411      311      241      441      341      431      331      424      324      414      444      344      434      423      443
RRR=   97.122    0.114    0.415   36.852   -1.970   -0.735    0.387    0.523    1.706   -0.971   22.447   -0.279   -0.515    1.060   43.577    0.557   15.504    0.011   -0.676   -1.099    1.086   -0.297   11.795    9.431   -0.824    0.276   -0.041    4.190   34.569   37.769    0.803    2.346
X1==    9.037    0.999    0.924    4.638    2.124    0.623   -0.240    0.471   -1.447    1.527    6.317   -0.371    1.127    1.794    5.501   -0.929    4.518    0.648    3.558   -1.964   -0.691   -0.217    2.416    3.772   -0.984   -0.603    0.026    1.455    6.733    4.335   -1.757    0.339
X2==   10.747    0.114    0.449    7.946   -0.927   -1.180   -1.612    1.110   -1.180   -0.636    3.553    0.751   -0.457    0.591    7.922   -0.600    3.431    0.016   -0.190    0.559   -1.573    1.368    4.881    2.500    0.838   -0.457   -1.573    2.880    5.134    8.712   -0.457    6.923
CD1=       37       10        7       17       13        5        4        6        1        5       14        5        5        7       22        2       14        4       10        0        1        2        6        9        1        2        2        3       10        7        0        2
CD2=       21        4        3       13        2        1        0        4        1        1        6        3        1        2       19        2        8        4        3        4        0        4        9        5        3        1        0        5        7       11        1        9
GTGGTTATACCGCGCGGCCGAAAGAAATTCATTTAATAAAAAGGCCCGTGCTAAGCGGGCCTTTATTTTATAAAGAAAACAAGATGATTAAAAAAATAAAGCTTAAAAACCAAGATGAAATTTTTTTAGTTTTAGGCGAACAGGACACCAGGCTTAAAGCTTTTGAAAAAGAATTTAAAGTTGAGATTTACGTGCGTTATAATGAAGACGGGGAAGGCGCGGAAATTTCAATTTCGGGCGTTAATTCGAGGGTGGATAAATGCGCGGATAAAATTAAAAAACTTTTATCTAATAAAGATATTGTAACCTCGTTACAAAAAAACGCGTACGATAAGCCTTTTAAAGACGGCATTATCTTCTATCCCGACCATGCCGCCCCCATAAAACCGCGCACTAAAAACCAGCAAAAATATATTGAAACTATTTTCGCCAACGATTTAATTATTTCTTTGGGGCCCGCCGGCACGGGCAAAACTTTTTTAGCCTGCGCGTGCGCTTTACGCGCTTTAGAACTTGGCATGATAAGCCGTGTAATAATTTCACGCCCTATAGTAGAAGCCGGCGAAAAGCTGGGCTTTTTGCCAGGGGATATTAATGAAAAGGTTGATCCGTATCTAAGGCCTGTTTACGACGCGTTTAACAGCATGCTGGGTATAGAAAAATTTAGGGCTATGCGTTATAACGGAACTCTTGAAATAGTTCCGCTGGCTTACATGCGCGGGCGCACTTTGGAAAACGCTTTTATTATTTTAGACGAGGCGCAAAACACTCTTCCCGAACAGATGAAAATGTTTTTAACCCGTATGGGAAGCAACTCCAAAATGATAATTAACGGTGATCCTACCCAAATAGACCTGTCCGTAAAGAAAGAAAGCGGGCTTATAACAGCGGCTAAAATTTTAAAAAATATTGACGGCATAGCCGTGGTTGAATTTGAGGAAGAGGATATAGTAAGGCACCCAATCGTTAAAGCGGTTATAGAAGCTTACGCTAAAGCGGAAAAAAGAAAATGATAATAAATGTTTTTTATAAAACCAAAGTTCCTTCCCACTTTAGAAAAACATCTCTTTTTAAAGCGGGCGTAAGCGCCGCTTTAGGTAAATTCGCGTCAAAAAAAGGCGAGGTAAACTTAATTTTTGTCGATGGGAAAGAAATACATAAAATAAATAA
KOK=        69
KK=   71342  LL=   71821  Z=    4.90  JJ=   71282  DL=   480
A===      111      112      113      114      121      123      124      131      132      133      134      141      143      144      211      213      214      223      224      231      233      234      243      244      313      314      323      333      334      343      413      433
B===      222      122      422      322      212      412      312      242      142      442      342      232      432      332      221      421      321      411      311      241      441      341      431      331      424      324      414      444      344      434      423      443
RRR=   43.687   -0.422   -1.361   -0.017    0.882    2.077    3.351    3.182    0.071    0.523   -0.623    5.125   11.754    8.669    2.455    1.356    1.356    0.209   -0.025    0.694   -0.130    2.449    0.727   -0.653    0.322    0.272   -0.827    0.441    3.047    6.198    0.050    0.896
X1==    7.444    1.486   -0.660    0.957    1.486    1.238    1.392    1.542   -0.411    0.451   -0.299    1.721    2.310    4.315    0.761   -1.235   -1.184   -0.169   -0.085    0.413   -0.142    0.919    0.919   -0.976   -0.384   -0.299    0.796    1.785    0.958    1.948    0.571    4.918
X2==    5.869   -0.284    2.064   -0.017    0.593    1.678    2.408    2.064   -0.173    1.160    2.088    2.977    5.088    2.009    3.225   -1.098   -1.146   -1.239    0.290    1.678    0.914    2.666    0.791    0.670   -0.840   -0.912   -1.039    0.247    3.182    3.182    0.088    0.182
CD1=       14        4        1        3        4        3        3        4        1        2        1        4        4        6        3        0        0        1        1        2        1        2        2        0        1        1        2        3        2        3        2        6
CD2=        7        1        3        1        2        3        4        3        1        2        3        4        6        3        5        0        0        0        2        3        2        4        2        2        0        0        0        1        4        4        1        1
TGTTATTTCTTTTAATTACCCGTTTCCTCAAAAAGGCGGCGAAGGCCTGCCGTTCGGCGATATTTTTGTATGTTACGATGTAGCTAAAGAAAACGCCTCTCTTTACGGACAAGGCGTTTTAAAAGAAATGTTAACTTATGCCGTTCACGGGGCTTTGCATCTTGCGGGCATGGATGACGCCACGCCAAAAGAACGCTCCGCCATGGACGATGAGACAGGGCGGATCATCCTTAAAATATAGTCGCGAGTCCAACCGCTCCGCCAAAAAGAAGCACAAAAAAGAATATAAGGGCTATCCAGGGTAAAATAACTAAAGCTATGGCTATCCAACCGAAAACATTTGCCATTTTGCTTGCCTGAAGCGCCCCTTCTAAATCGTTTAATGCTTTTTTATCGTCTACCCGTAAGGCGAAAATAAGCGACGCTATCGCCGCGGGTATGGCAAAAAAGCCCCCCAGGCAAGATAAACATAAAGATACA
KOK=        70
KK=   73352  LL=   73951  Z=    7.44  JJ=   73322  DL=   600
A===      111      112      113      114      121      123      124      131      132      133      134      141      143      144      211      213      214      223      224      231      233      234      243      244      313      314      323      333      334      343      413      433
B===      222      122      422      322      212      412      312      242      142      442      342      232      432      332      221      421      321      411      311      241      441      341      431      331      424      324      414      444      344      434      423      443
RRR=   61.277   -2.649    2.182    1.778    1.476    1.738    1.691    0.040    1.738   -0.340    3.274    1.149    1.536    1.680    6.677    3.102    1.738    2.900    0.002    0.798   11.980   -0.070    0.069    0.343    5.436   -0.241    0.039    6.358    0.038    5.908    0.427    9.494
X1==    8.214   -0.924    0.755    1.186    1.028   -1.267    0.891    0.032   -1.267   -0.246    1.279    1.861    2.112    1.805    2.330    1.942   -1.359    0.646    0.447   -1.267    2.942   -0.168   -0.168    0.556    2.428    1.279   -0.030    4.168    0.045    7.045   -0.386    2.045
X2==    7.460    2.866    2.892    1.500    1.435   -1.372    1.898    1.243   -1.372    1.383    2.560    0.617    0.727    0.931    2.866    1.597   -1.279    4.487    0.004   -0.630    4.073    0.418   -0.407    0.616    2.239   -0.189   -1.320    1.525    0.839    0.839   -1.105    4.643
CD1=       17        1        3        4        4        0        3        2        0        1        3        5        4        4        6        4        0        2        2        0        4        1        1        2        4        3        1        5        1        8        1        3
CD2=       11        6        5        3        4        0        4        3        0        3        4        2        2        2        6        4        0        9        2        1        7        2        1        2        4        1        0        3        2        2        0        6
AATAAGAAAAAATTTTAAAGACGCTTTTAAAAACGTTGATATTATTTTAACGCCCACTTCCCCCACTGTCGCTACAAAGCAGGGCGCCGCCGTTTTGGACCAGGTTAACACTTATTTAGCGGACCTGTACACCTGCCCCGGAAATATGGCAAATTTGCCCGGCATTTCCGTTCCCGCGGGGAACAATAAAGAAGGTCTTCCCATAGGGTTACAATTTTATACGGACGAATTTAAAGAGGATGTTTTATTCCAAGCGGCTTACGCTTACGAAGCAGCTGTAAAAGGTAAATAATGATTGTATCGGAATTTTCCTGCGGAGGAGTAGTTTTAGAAGGCAGAAAAGTGCTTCTCGTGCAAGTTAAAAACATGAAGGGCAAAAAATTGTGGACGTTTCCCAAAGGTCATATTGAACCCGGTGAAACGCCGCGCCAGGCCGCGCTTCGCGAAGTGTTGGAAGAAACCGGGCATAAAGCTTCTATAGTAAGGCCTATTATAAGAGTTAAATACGCTTTTACATTTCAGGGAAACTACGTTAAAAAAACGGTGCAGTGGTATTTAATGAAAAAGCTTGGCCGTATAGGCAAGCCCGACGCGTCCGAA
KOK=        71
KK=   78482  LL=   79471  Z=    9.88  JJ=   78422  DL=   990
A===      111      112      113      114      121      123      124      131      132      133      134      141      143      144      211      213      214      223      224      231      233      234      243      244      313      314      323      333      334      343      413      433
B===      222      122      422      322      212      412      312      242      142      442      342      232      432      332      221      421      321      411      311      241      441      341      431      331      424      324      414      444      344      434      423      443
RRR=   82.361    1.403    2.836   19.113   -0.440   -0.365   -0.334    1.395    0.207    0.376    2.075   -0.081    0.144   -0.813   18.734   -0.119    0.359   -0.205   -0.471   -2.500    3.974   -0.115    1.889    1.592    0.464   -0.353   -0.708    0.384   57.259    0.906    0.435   15.544
X1==    8.821    0.815    0.837    4.822   -0.159    0.291    1.809    0.837   -1.605    1.970    2.572    0.649    1.894    2.780    5.684    0.923    0.744    1.010    1.926   -1.605    2.064   -0.079    1.304    1.165   -0.447    0.539    0.419    0.088    5.916    3.269    0.539    5.916
X2==    9.337    1.722    3.387    3.964    2.771   -1.254   -0.185    1.666   -0.129    0.191    0.807   -0.125    0.076   -0.292    3.296   -0.129    0.483   -0.203   -0.245    1.558    1.925    1.448    1.448    1.367   -1.039   -0.655   -1.690    4.394    9.679    0.277    0.807    2.628
CD1=       23        6        4       13        4        3        7        4        0        4        6        5        5        8       16        4        5        4        7        0        4        2        4        5        1        3        2        1        8        5        3        8
CD2=       21        7        9        8        9        1        2        6        3        3        3        2        2        1       10        3        3        3        2        6        6        4        4        3        1        1        0        9       14        2        3        5
TTTAATGGGAGATTTGGATTTATGGACAATAAATTTACGCTCAATTTTTAACCGTACTTTAATAAATATCGGCGGTAACTATCCTATAGTTTTTGTGTTGTCTAATAAATTCGCGTCAACAAATGCTTACGGAAGGACGGGAGAGGTGCCCGTGTTTGAAAGATTTTTTATAGGCGGCGCCGATACAATAAGAGGTTATGACCATAACGGACAAGTTGGGCCGCAGGACGGCGGTAATATGTATTTTGTATCTTCGGCGGAAGTTCGTCTTCCTCTCGCAAGAGAGGGCAGAAGAAGCATTGCCCAGCTTGCGGCGTTTTTTGATATAGGAAACTCATGGAAAAGCGCAAGCGATGTAAGGTTTAGAATGGGCCCCGAAGAGGACGAGTTTAAAGCCGGCGTAGGTTTGGGGTTAAGGTTTGCCACTCCGCAGCTTCCCATACGTATAGACTGGGGGTATGGTTTGAACCACAGGCCGGGTGAATCAAGAACCAAGTTCTATTTTAATATGTCTAACGCGTTTTAATTTTTTTAGGCGGGTACGAATGACGGGTAAAAAAACAAGTGTATTAATGTTTCTTTTTTTACTGGCCTCTTTAGTTTACGGACAGGGGAAAAATGTTTTGTCCGCCGACGGCCCCGATAAGGTAATTACGGGCAAACCGGTTGTCGCTTATATTGACATGGATTATGTTTTTAAAAACCACCCGTGGACTTCTTTGACTAAAACAGAACTTCAAAACCGGCTTAAAAGCAAAGCTTTGGAAATTGACGGGTTAAAAAAAGATATTGAAAATTTAAAAAATGAAAACATTGAGCTTAGCGAGGGGCTTGACGTTATTCGCCCTTTTTATCAAAAAAGATATGTAAGCCAAATGTCGGAAATAAAGCCCGTAGGCCCCGATTGGGCCGAGCAGGAAAAAATATACCAAATAGCGGATGAGCTTGCTTTTTCCGGCGCGGATATAAGGTTTAACAGCCCTTTAGATT
KOK=        72
KK=   84092  LL=   85201  Z=    8.69  JJ=   84062  DL=  1110
A===      111      112      113      114      121      123      124      131      132      133      134      141      143      144      211      213      214      223      224      231      233      234      243      244      313      314      323      333      334      343      413      433
B===      222      122      422      322      212      412      312      242      142      442      342      232      432      332      221      421      321      411      311      241      441      341      431      331      424      324      414      444      344      434      423      443
RRR=   97.953    1.109    1.285    6.353    1.694    0.549   -0.328    0.603   -1.309    0.154   11.656    1.629   -4.519    0.630   11.070    0.284    2.004   -0.934   10.983    0.032   -0.202    0.036    2.575    8.696    0.121    7.382    1.110    5.122   55.365    4.943    0.258    1.536
X1==   11.161    0.477    0.818    2.409    3.412   -0.686    0.603    1.359   -0.686    0.062    3.147   -1.562   -1.518    2.012    2.993    1.000    1.635    2.351    4.001   -0.124   -0.581   -0.766    0.620    3.495   -0.664    2.480    3.195    1.905    9.640    1.568   -0.185    0.671
X2==    8.776    2.326    1.570    2.637    0.496   -0.800   -0.544    0.444    1.909    2.489    3.704   -1.043    2.976    0.313    3.699    0.284    1.226   -0.397    2.745   -0.258    0.347   -0.047    4.152    2.488   -0.182    2.976    0.347    2.689    5.743    3.152   -1.389    2.288
CD1=       34        7        5        9       14        2        5        6        2        2        7        1        0        6       13        5        7        7       11        3        1        1        3        8        1        6        6        3       12        3        2        2
CD2=       23       10        6        7        6        2        2        4        7        6        7        1        6        2       13        4        5        3        8        3        3        2        8        5        2        6        3        5        8        5        0        4
TTAAAGAAAAAACAGGTGAACAACCTGACCAAAAAATATACAGGCTTTGGGGCGAAGCGGCTAAAAACGGCGATAAAAGTAAAATGGATAAAATATTTGCCGACGTTTACGGAGCGTTGGACTATCAAATTCCTAAAAGCAAAATTGAAAGTTTTGCCCATGTAGGACAGAATTGGAAATATTTTATACATAATGACAATATCGGAGGTGGTAAAATTTCCACAGGGCTGGTTTCAAGGTTAAATGACTTTCACAAGGATAACCCCCAAGAAACAAGAGTTTCCGATAACAGGATTGATTTTGTTATAGGATATTTGGATTCACAAGAGGGCGATGTCCGCAATATTGAAATTCAGTGCCTTCCGGCGGATAAATATCATGTGAAAGTATGTAAAAAAGTTTTTAAAGAACTTAAAAAACAAAATAACGAAAAAGTAAATTTTATTTTTCCTCAAAATAAAATTACTGTTAACGACATAGAGTTTGAAACAAATTAATTAATACCCCCCGCCAATACCGCAGGGGGTTTTGTTTTAATGTTTTATATAAAAATTTTTAAGGTTTACGGTTAATAAAAAACTCCCGCGGTAAAACCGCGGGAGTTTTATTTTGTAATATTTTATTTTGACATTTGCTGTTGCAGATAATTTTTAAAGTCATTAGCGTCCGTGCAGTGAAAAACAGCGTCTTGGTAGGTGATTTTCTTTTGCATATATAAATCTCCCAAGGCTTGGTTCATGGTTATCATGCCCGCAGCTCTGTTTGTTTGCATTACGTTGATAAGCTGCTCGGATTTTTTGTCTCTTATAATACTTCTGGCGGCCGAGTTAGCAAGCAAAACTTCCGCAGCCATAATACGCCCTTTGCCATCCGCTGTAGGTAAAAGCTGTTGGCAAAAAACCGCTTCTAAAACGAAAGAAAGCTGCATTCTAGCCTGTTCCTGCTGGTGCGGCGGGAATACGTCAACAATACGGTTAACGCTTTGGGCCGCGTCTGACGTGTGAAGGGTGGCAAAAACCAAGTGGCCTGTTTCGGCGATATTTAAGGCTGCTTGAATGGTTTCAAAATCTCTCATTTCGCCTACTAAAATAACGTCGGGGTCTTGACGCA
KOK=        73
KK=   86972  LL=   88051  Z=    8.74  JJ=   86942  DL=  1080
A===      111      112      113      114      121      123      124      131      132      133      134      141      143      144      211      213      214      223      224      231      233      234      243      244      313      314      323      333      334      343      413      433
B===      222      122      422      322      212      412      312      242      142      442      342      232      432      332      221      421      321      411      311      241      441      341      431      331      424      324      414      444      344      434      423      443
RRR=  104.917    0.940    6.293    2.762    0.414   -0.282    2.127   -0.442    1.333    8.057    0.030   37.526    3.141   -0.205    2.194   -0.252   -0.349   28.995    0.153   -2.908   10.987   -0.563   -0.197   -1.652   -0.268    0.030   -0.101   20.486    0.580    7.130   -0.108   23.641
X1==   13.239    1.290    3.647    4.230    1.290    0.945   -1.655    1.204   -1.599    3.165   -0.368    4.230    2.980    0.371    0.692   -0.327    0.190    5.397   -0.214    3.489    7.959    0.406   -0.247    2.815   -0.299   -0.368   -0.150    3.508    0.647    1.537    1.306    5.097
X2==    7.925    0.728    1.725    0.653    0.321   -0.299   -1.285   -0.367   -0.834    2.546   -0.083    8.872    1.054   -0.551    3.173    0.771   -1.838    5.372   -0.718   -0.834    1.380   -1.387    0.797   -0.587    0.897   -0.083    0.677    5.839    0.896    4.638   -0.083    4.638
CD1=       19        5        6        7        5        4        0        3        0        5        1        7        5        2        4        2        3       15        4        8       14        3        2        7        1        1        2        5        2        3        3        7
CD2=       35        8       10        7        7        3        1        5        2        8        3       26        5        2       14        5        0       10        1        2        4        0        3        1        5        3        3       10        3        8        3        8
AGAGGTTTTTTTTCTTTTATTGCAGAAGGCGGAGTTTCTTTAATTTCCTCTTTTTTGGGAGGAATATTTTTTTGTTCCGCAGGTTGGGCCGAGGCGGATAAAGAAGAATTAACCTTCGTTTCTTCTTTAGCGGAAGGTTCTTTTAACGCGGGGATTAAAGGTATATCCGCCTTTTGCTCCTTTGTTTCATTATGAGTTGCTTTTTCCCGGGTTGTCAGCGGCGGTGCGGGCGTAGTTTTCCTGTCTTGTTTTTTTTCCTCTTTTACCTGTTCTTTTTCATTTGCAGAAAGAATTTTTCCTTTAGCGCCAAAAGATTTTTCTTTATTAGCGGAACGCTTTTCCTTACCCAGTTCTTTTTTCAAAAGACGGTCTAAATAGAGATCCGAGTTTTCAAGATTGTCGGGGATACCTAAAACATTGCTTAATTCATGGCTTTCAGTGTGGTATATCTTATCAAAATATTCTTCTATTGAAAGGGGGTTTTCCTCTTTTTTAGTTTCTTGTTTAGGGGGCGGGGTAACGGTTTGGGGTTTATCTGTGTTTTGGGCTTTAGGCTTTGAGTCTTGCGGTGTGAAATCAGCGTAAAAGGACGCTTCTCTCCAATGAGTATGGTCGTCCCCGTGGCTTTCCGGGCACACAAGATTGGCTAAAGAAAAATCTTCCCTTTTCTTTAATTCTTCCGCCTCAAAAGGGCCGATAACATCTCCCTTTTCCAAAATCCAGTATCTCATTTAGTATCCCTCTTAGGGGTATTTATATGTTGCTATATTTAGCGGCTTCGTTTAATCTTTTGATAACAGTTTCCTTACCTAAAAGTTCAAGCATTTTAAAAAGCGTCGGGCCGTGCGTTCTGCCGGATACCGCAACGCGTACGGGGTGGAAAATCTGCCCCGTTTTAAACCCATTGTCTTTGGCAAACGCTCTTGTGGCAGCTTCAAGGTCAGCTTCTTTAAAAGGTTCAATATTCTGGTAAACTCGGGTAATACCTAAAAGGACATCTTTAGATTCGGGCTTGCCGTAAACTTTTTCCTTAGCGCCTTCTTCAAAGACAACATCTTCAAAAAAGAATTTTATAAGACC
KOK=        74
KK=   91292  LL=   92101  Z=   10.73  JJ=   91082  DL=   810
A===      111      112      113      114      121      123      124      131      132      133      134      141      143      144      211      213      214      223      224      231      233      234      243      244      313      314      323      333      334      343      413      433
B===      222      122      422      322      212      412      312      242      142      442      342      232      432      332      221      421      321      411      311      241      441      341      431      331      424      324      414      444      344      434      423      443
RRR=   36.931    1.615    5.580   37.733    2.144   -0.793    1.575    0.407    0.166   -0.576   14.431    1.771    0.004   -0.141   12.323    0.055    3.686    0.036   14.839   -1.118    0.181    0.555    1.312   12.282    0.676   -0.139   -0.264   -0.007   92.039    5.615    1.580    0.045
X1==    4.968    0.639    3.226    4.863    2.996   -1.594   -1.113    0.422   -0.956    1.714    5.683   -1.431   -0.004    2.457    3.939   -0.318    1.272    0.058    5.289   -0.956   -0.298   -0.439    0.371    3.955   -0.569    0.707   -0.298    0.060    7.654    1.857   -1.426    1.857
X2==    7.434    2.525    1.729    7.760    0.715    0.498   -1.415    0.965   -0.174   -0.336    2.539   -1.238   -1.108   -0.057    3.129   -0.174    2.897    0.627    2.805    1.169   -0.609   -1.266    3.539    3.105   -1.188   -0.196    0.888   -0.114   12.024    3.024   -1.108    0.024
CD1=       18        6        9       13       11        0        1        4        1        4       10        1        2        6       13        2        5        2       10        1        1        1        2        7        1        3        1        1        9        3        0        3
CD2=       13        7        4       11        4        3        0        3        2        1        4        0        0        1        8        2        6        4        7        4        1        0        6        5        0        1        3        1       13        4        0        1
CGCTTGAGGCGGGTTCCGATATGGCGCTTTTGGGCAGGTTTTTAAACGCGGATAAAACTTTTAATAAAATTTACGGTTATGTGGGAACGGAACTTTCACAAAAAAGAATTGAAGAAGCTTCTAAAAAAATACTTGATTTAAAAAAACAAATGGGTTTGTTTGACGAACAGAAAGAACCTTTTACCTCCACTTCCAAAGCTTACGCCGCCGCGGCGGAAGTTATAGCCAAAAAATCAGTAACCGTTTTAAGAAATAAAAATAATAAAATTCCGTTAAAAGAAGAGTTTGCTAACACTCCGGGTAAAAAAGTGTGCGCCGTGTTTTTTGCCCCTACAAGATTCGCGGAGGAAATAACTTCGTTTAACAAACCGTTTTTGGAAAAGGGATGGAAGGTAAATTATTATAACGCTATTATGAAACCCACAAGCAAAGATTTAAAACGCGCAAGAGAATGCGCTAAAGGAGCGGACCTTTTTGTTATAGGAACTTTACAGTGGGCGGCAAAACCTTTTTACAAACAAACAGCCGTAATAGGCACTTTGCTTGAAGAATTTCCCGACGCGGTTGTTATATCAACAATGAGCCCGTACGAAGTAAAAACTTACCCCGGCGCTAAAACTGTTTTATTAACTTACGGCATAAGCAAGCATTCAATGAAGGCGGCGGCGGACGTGATTGTGGGCAATATCCCCGCGCAGGGTAAGCTGCCCATAGAATTGGAATAATTATTTTTTTGAGAAATATTTTGCCTTAACAATTTCATAAACCGCCGGCAAGCAGGATATTACCACGATAGTTACTATAATATAG
KOK=        75
KK=   94022  LL=   95131  Z=    6.48  JJ=   94022  DL=  1110
A===      111      112      113      114      121      123      124      131      132      133      134      141      143      144      211      213      214      223      224      231      233      234      243      244      313      314      323      333      334      343      413      433
B===      222      122      422      322      212      412      312      242      142      442      342      232      432      332      221      421      321      411      311      241      441      341      431      331      424      324      414      444      344      434      423      443
RRR=   60.456    0.973   11.712   -0.430   16.113   -0.144   -1.470   -0.917   -0.124   -0.148    1.388   -0.776   12.362   -1.337   -6.281    2.343    0.491    4.422    2.266    1.382    4.283   -1.570    4.454    4.822    0.015    0.703   -1.508    3.163   -0.624    0.894   -1.576   81.866
X1==    6.065    3.308    3.378    2.914    4.779    3.032   -0.701   -0.372   -0.236    0.629    1.437   -0.937    4.291    0.819    4.289    1.398   -0.701    4.017    2.289   -0.781    1.349   -1.010    1.475    2.240   -0.066    2.151    2.560    1.012   -0.478    1.902   -0.703   11.423
X2==    9.968    0.294    3.467   -0.148    3.372   -0.048    2.097    2.465    0.527   -0.235    0.965    0.828    2.881   -1.632   -1.465    1.676   -0.701    1.101    0.990   -1.771    3.174    1.553    3.019    2.153   -0.235    0.327   -0.589    3.126    1.307    0.470    2.242    7.167
CD1=       14       11        8        7       14        9        2        2        3        3        4        1        8        3       13        6        2       13        9        2        5        1        5        6        2        5        7        3        1        4        1       16
CD2=       33        6       11        4       13        3        7        9        4        2        4        6        7        0        2        6        2        4        4        0        6        4        6        5        2        3        1        5        3        2        6       10
GTACATAGGTTCTTTAGCGCCGCTGATGCCGACACCTTTTCTTTTGCCTATTGTATAATTCCAAATGCCGTCGTGTTTGCCTAAAACGTTGCCTTCTTTATCCACAATGCTGCCGGGTTGAGCGGAAAACTGTAAAATATCATTATAATCGCCGCAGTAGAAATCCTGGCTGTCCGCTTTTTCGGCTGCAAGAAGGTTTTTTTCTTTAGCTAAGGCGCGTACTTGTTTTTTTGTATATTCTCCTAAAGGAAAAAGAGTTTCGGACAGTTGTTTTTGTGTTAAACGGTATAAAAAATAAGTTTGATCCTTGGCTTCGTCCAAAGCTTTTCTTAGTTGGTATCTTCCTGTTTCCTCATTAAAAATTATTCTGGCGTAGTGGCCTGTGGCAAACTTGTCAAAAATCACGCCCTGTTTTTTTGCCGACGCGGGTAAAGCGCCGAATTTAATAAAACTGTTGCACCAAATACACGGGTTTGGAGTACGGCCTTTTTTATATTCGTCTTTAAAATTCTCTATTACAATTTTTTTGTACTCTTCACGGCAATCTATTACATGAAAACCGATGCCTATTTCTTTAGCTACGGCGGAGGCGGTTTTTATATCCTCCTCTTCCGGGCCTAAGCAGGCGTTATTTGGTGTTGCCGGCGTGGGAAGGCTTGGGTCCCATATAGACATTGTAGCCCCCGTAACCTCATATCCTTTATCTTTTAATAATGCGGCCGTGAGGGAGGAATCAACCCCGCCGCTAAGTCCTACAAGTATTTTCATAACAATATTATATCTTTTTTGATACGTAACATAAAAAACCCCGGATTTAAATCCGGGGTTTTTTATGTTTACGAAAGCAAATTTAAAGGTCAGTTACTCTATAATGCCTAGCGACGCTGGGCTCCAGTTTTGATATATTCGCTTTGGCGACATCAACGCGTTCCGCAAGCATGTTTCTTATTGAAGGATTGCGTTTCAAACGTTCAATAAGGGTCTGCTCATATATAAATAACTCAGAATCAGGCAAAATGTACAATATTTCTTTGGCGACATCTAAACACTTTTCATTTTGGCACCCTACAGAGGTATACGCCAGCGGAATCATATATGAGTTAAATATTT
KOK=        76
KK=  103592  LL=  104521  Z=    7.40  JJ=  103442  DL=   930
A===      111      112      113      114      121      123      124      131      132      133      134      141      143      144      211      213      214      223      224      231      233      234      243      244      313      314      323      333      334      343      413      433
B===      222      122      422      322      212      412      312      242      142      442      342      232      432      332      221      421      321      411      311      241      441      341      431      331      424      324      414      444      344      434      423      443
RRR=   93.032   -2.351   -1.374    1.198    5.025    0.114   -0.650   -0.986    0.114    0.218   -1.156    2.412    1.366    0.293    0.023    0.117   -0.038   -1.024    6.010   -1.301   -0.162   -4.276    1.494    0.871    0.218    1.153   -0.034   18.091   12.889   31.711   -0.100   11.035
X1==   13.479   -0.574   -0.510    0.188    4.700   -0.162    1.061    4.972   -0.162   -0.218   -1.154    1.709    0.597   -0.339    0.012   -0.836    1.061   -0.604    1.562    1.859    0.244    3.170    1.664    3.729   -0.218    3.223   -0.531    4.066    6.009    5.009   -0.279    2.009
X2==    6.902    4.094    2.694    6.375    1.069   -0.700   -0.612   -0.198   -0.700   -0.997    1.002    1.412    2.290   -0.864    1.933   -0.140   -0.036    1.695    3.848   -0.700   -0.663   -1.349    0.898    0.234   -0.997    0.358    0.064    4.449    2.145    6.331    0.358    5.494
CD1=       22        2        1        2       11        2        4        8        2        1        0        4        2        1        3        1        4        2        6        5        2        6        4        7        1        5        1        5        7        6        1        3
CD2=       26       15       10       17        8        2        2        4        2        1        4        7        6        1       10        3        3        5        8        2        1        0        3        2        1        3        2        7        4        9        3        8
GAAAAGAAAAAGTAGTGCGCGTGGTCTGCTGAAGGGAAAACCATAATTTGGGCAGGGACAGCTTTTTCTAGATGTTCTTTAAAATCTTTTGACAAAGGCCATTTGCTTAAATCAATTATGATAAAATCCTCTGTTGGGGAGTCGGCATTGAATCTGTATACAATTCCCAAAGGCTGTTGTTTTTTATATAGTTTGCTTCTATGGTCAAAAAAATCTTTTACATCAAAATTTATGGTCGTTTTTTTGCCGTTATTTTCTATTTCGGCGTAAGCCATATAATCGTGCCGGGTTACAAGGGGTTTTTTTGATATTCTTCCCGTTCCGCCCGGAAAACAGGAACTTCGGGTAAGCATTATATTTTTTGCGATTATCACTCCGTCGCAGCTAAAAAGCTTTGATGAATACCTTGGGTCAGGCTCGGCGGTTACTTTTATAAGTCCGCCAGCGTGGTTAATTTTAAATTTTACATGAGCGGAATTAATTTTATCCGTAAAATCATTTGCAAAAATATTTGCCGCTAAAGCTAAAACAGTTGCCATTATAAGAATTTTTCGCATAATCCGCCTCTGAAAAACACAATATATTTTTGTTTTTTGCATGGTCTGGCTAACACGGGGCCCGGTAAACGGCAAAAGACAATTCTTTAAACAGTCGTAGATGCCACGCCGGGTTTTATATGTCAGATTATATATATAGTATATAAAAAAACACCCCGCTTTTGCGGGGTGTTTTAAACTGTTGCTTATTATTTATCAACAACTTCAGCTTCAACAACATCTTCTTTGCCGCCGTCGTTGGGCTGGCCTTGGGCTTGCGCGCCCGGTTGAGGGCCTGCCGCGCCTTGTGCTTTAGCCTGGGATTCTTTATATATTATTTCCCCAAGTTTTTGGCTTGCAGCAAGCGCGTCGTCTTTGGCTTTTTTAATTCTTT
KOK=        77
KK=  120482  LL=  121591  Z=    8.99  JJ=  120482  DL=  1110
A===      111      112      113      114      121      123      124      131      132      133      134      141      143      144      211      213      214      223      224      231      233      234      243      244      313      314      323      333      334      343      413      433
B===      222      122      422      322      212      412      312      242      142      442      342      232      432      332      221      421      321      411      311      241      441      341      431      331      424      324      414      444      344      434      423      443
RRR=   74.882    3.906    6.753   10.705    7.077   -0.776    0.845   -0.119    0.013    1.923   -0.762    1.958   13.431    5.462    2.865   -0.749    2.371    6.552    0.078   -0.776    0.453    0.071   -1.387   -0.034    1.431    0.434    0.077    3.549   -0.205    0.428    2.046   89.496
X1==    7.935    2.216    1.807    7.585    4.016    1.260    0.936   -1.136   -0.331    2.716   -1.390    0.814    2.244    3.233    3.116   -0.331   -1.281    4.070    0.451    1.260    1.509    0.415    2.378   -0.794    2.021    0.791    0.257    1.236    1.403    0.545    0.791   10.850
X2==    9.437    1.762    3.736    1.411    1.762   -0.616    0.903    0.105   -0.040    0.708    0.549    2.404    5.985    1.690    0.919    2.263   -1.851    1.610    0.173   -0.616    0.300    0.172   -0.583    0.043    0.708    0.549    0.300    2.871   -0.146    0.787    2.587    8.249
CD1=       20       10        6       15       14        6        5        1        3        6        0        4        5        6       12        3        1       13        5        6        5        3        6        1        5        3        3        3        3        2        3       14
CD2=       32       10       11        7       10        2        5        4        3        3        3        9       11        5        8        7        0        5        3        2        2        2        1        2        3        3        2        4        1        2        6       10
GTTGTTTTGGCCGCCGCCGCTGTTTTTATTGAATTTAAAATAATGAAAATATAAAAATAAAAGTATAAAAAACGCCCTTCTAAGAAAGGCGTTTTTTATGTTGTTTTAAACTTTTGCAGGGCTAAAGTAAGATCATCGGTGCTGAAAGGCTTATAAATAATGTCGTCCGCTCCCAAACTTTGTGCTTCTTGCGTTATTATTTTTTGGTTCATTCCCGTGATAATAATAACTTTAATATCTTTGTGATATTGTTTTAAAGCCCTTAAAGTATCTAAGCCGTTTTCGTTAGGGAAGAAAATATCAAGAAGTACAATATTAACTTTATTTGTTTTAAGATAATCAAAAAGCTCCGCTGAGGAAGCCGCCTGACACATCACTTCATAACCGAAAGACTCCAAGGTGTTTGATATTGCGGCTCTTAGCATGTCTGAATCATCAACCAATGCTATTTTCATTATGCCTCCGTTATTTTATAAAAGGTACAGCTAATTTATAACCGAAATCCAGCAAAGCCTGGGTTTTTTTCTTATCCGAAGTTTCGGCATAAACCCTGAGCAGCGGCTCTGTACCCGAAGGCCTTATAAGAAGCCACTCATCATCTTCAAATATAATTTTAAGGCCGTCTTGCGTTATGGTCTGGGCTATTTTATAACCTAGAATCTTTGCGGGAACCTTTCTTTTAATTTTATCGGTTAAAAACCCTTTGTCCAGGGGTTTTTTTAAAGGATGGTCGTTTCTTAAATAAACGCTGGCGCCGTATTCTTTTTCAATATTTGCGACAAGTTCGCTGGCTTTTTTGCCTGTGCTTGCCATAATGTAAAGAAAAGTAAGGGCTACAATCATGCCGTCTCTGTCAGGCACAATACCTTTCCATGCGTATCCGCCGGATTCTTCCACACCGAAAGCGACGTCTTCAACCGCCATTTTTTCGGCTACGTATTTAAAGCCTATATTAACTTCCTCAAAGGGCATATTTTGTTTGCGGGCGATTCTTTTAAGCAAATATCCCATGGATAACGTTTGCACCACCCTGCCTTTTAATTTCTTGTTTTTAATAAGGTAGTTAAGCAATATGGCAGATAAAATTTCAGGCGTAAGGCAGCTGCCTTT
KOK=        78
KK=  125372  LL=  126451  Z=    9.14  JJ=  125342  DL=  1080
A===      111      112      113      114      121      123      124      131      132      133      134      141      143      144      211      213      214      223      224      231      233      234      243      244      313      314      323      333      334      343      413      433
B===      222      122      422      322      212      412      312      242      142      442      342      232      432      332      221      421      321      411      311      241      441      341      431      331      424      324      414      444      344      434      423      443
RRR=   92.747    2.003    5.769    5.104   10.258    0.871   15.481   -0.128   -0.420    1.783    0.026   -0.034    4.826   -1.451    0.164    1.474    0.292   19.325    1.060    1.621    0.877    0.017   -0.908   -0.231    0.530    0.077   -0.331   -1.283   -0.703    9.075    5.367   87.452
X1==   10.256    1.047    1.611    4.516    3.200    1.126    4.663   -0.091   -1.762    3.260    0.035    1.305    2.194   -1.492   -0.245    1.126   -0.239    3.558    2.594   -1.184    1.810   -1.380   -0.647   -1.466    0.205    0.035    1.810   -0.949   -1.037    5.754    1.475   12.544
X2==    9.043    1.914    3.580    1.130    3.206    0.774    3.320    1.400    0.238    0.547    0.758   -0.026    2.199    0.972   -0.671    1.310   -1.224    5.431    0.409   -1.368    0.485   -0.012    1.403    0.158    2.584    2.199   -0.183    1.352    0.678    1.577    3.640    6.972
CD1=       30        8        6       12       13        5       12        3        0        6        2        6        5        0        5        5        3        9        8        1        4        0        1        0        2        2        4        0        0        7        4       14
CD2=       26       10       10        5       13        5        9        6        4        3        3        3        5        3        4        6        1       14        4        1        3        2        4        2        6        5        2        3        2        3        7        9
TATACCGCCGTATTTATCTCTTCCTCCGCGGGAAATGCTTATGTTAAATATGGGATGTTTAAAAAAAGAGTGTTTAACGCAGTTTGTAAAAATATTGTTTATTAAAGAAGCTACTTTGGCTTCCGTAAGCGAACCAAGTTGCATTTTTAATATATTAAGAAGCTTGTCGCACGCGCCGGCATGTGTAAATAAAAGGCCGCGCTGGTGGTATGCGGCTTTGTATTTGCCGCTGTAAATACCTTCAATAAGTTTTTTCTGGTATTTTTGGGCCGTTTCTTTAGACATTTCTGATATAAAAAAATTGCCCATTATAATTTCAAGTTCGTGATTTCCGATAAGCCTTACAAATTCGCCGCCGGCCTCAGAAGCTTGTTTTTGCAGTTTGTCCGCCAATAAGTCAGTTTTTTCGGACTGCGGGCCGCGGTCAATCAAATCGCCCATTTGCACGAATATGCTGTTGCCGCCTTTCCAGTTTAATTTGCTGTCCGCAAGTTCGGCCGCCTGGAGCATTATGGTAAACTCATCATAATGTCCGTGAACGTCACCTAGAACAAAAACGTCTTTTTTGGGGGGAGTTGTCATAACATACTCTTTTTAATTTTACTAGAAATAGATTAGCATATTTTAAAACCAAGAAAAATAGAGGTTGCCACGGAAGTGTTGTTTTGTTATAATATACTTACCGACCGGTAGGTAAAAGTTATGACAAAAAAAATTTCTAAAGAAAAGAAAATGCGAACACGCATAATAAAAAAAGCCTATGATCTTATGAGTAAAAAAGGTATCGACCAGGTGTCAATGCGCGAAATTGCCGAACATATAGGCGTTACAAAACCTGTTCTGTATTATTACTTTGAAGATAAGGACGATTTGTGTAAAGAAATCATTCGTGAAAGCATGTGTATGTTTCACAAAAACATAGAAGACGCTTACAAAAGCGGCGCAACGCTTGAAAAACTTGTTGAACTCGCATTGAGAAGCCAAATAGAATTTTTTGAAAAAAATCCTAAGATGCAAACCTTTATTTTACATATAATAAGTTACATAATGAAAGGCGGTAAACGCGGAAAATCTTTTATG
KOK=        79
KK=  128042  LL=  129031  Z=    8.52  JJ=  128042  DL=   990
A===      111      112      113      114      121      123      124      131      132      133      134      141      143      144      211      213      214      223      224      231      233      234      243      244      313      314      323      333      334      343      413      433
B===      222      122      422      322      212      412      312      242      142      442      342      232      432      332      221      421      321      411      311      241      441      341      431      331      424      324      414      444      344      434      423      443
RRR=   59.656    0.016    4.290    4.733    0.322    0.253   -0.071    0.047    1.215    0.111    3.430    0.232   -0.146    3.582   28.366   -0.297    4.241    3.119   20.762    0.528   -0.172   -0.865    4.345    5.823    0.180   -0.115    1.221    0.635   67.294   18.413   -0.115    7.347
X1==    6.417   -0.112    2.623    4.808    0.330   -0.465    2.559   -0.159   -1.070    0.205    2.892    1.073    0.334    3.996    4.312   -0.465    3.066    3.736    6.995   -0.465    0.450    0.636    0.636    1.758   -1.322   -0.305   -1.212   -0.912    6.759    3.245   -0.305    2.367
X2==    9.296   -0.146    1.635    0.984    0.975   -0.543   -0.028   -0.295   -1.135    0.543    1.186    0.217   -0.436    0.896    6.578    0.640    1.383    0.835    2.968   -1.135   -0.383   -1.360    6.835    3.313   -0.136    0.375   -1.007   -0.696    9.957    5.674    0.375    3.104
CD1=       22        5        8       15        6        2        9        3        1        2        7        7        3       11       15        2       10        8       16        2        2        3        3        6        0        2        0        0        9        5        2        4
CD2=       18        3        5        3        5        2        2        2        1        3        3        2        1        2       15        4        4        5        7        1        2        0       11        5        2        2        1        1       13        8        2        5
GGAAAATAATAATATCCGTTATAATTTTAGCGGTTGCGGGGTTTTTCTTTTTTGGAAAAGATAAAAATAAAATATTTGAGCAAATCGAAAAGGACAGATTTTCGGTAAAACTGGAAACGGTAGAAAAGAGAAATTTAAAGAACGAACTTCTGCTTTCCGGCAGCATTAAAGCGTTGGAAGAGGCTACGCTTTTTCCGCGCAGCGAAGGCAAACTTTTAAAAAATGTTTTAAAAGAAGGCCAAAATGTTAAAAAAGGGCAAACGGTATCTTTAATTGAGCGTGACGAGGTCGGCGCGGTTTATGAACCGGTTGTTGTCCCCTCAACCATTACGGGCATAGTAGGTAAAATATATTTAGATCCGGGTGCTAACGTTACGCGCAACACCGCCATAGCTTTTGTTGTCAATCAAAGCCAGGTAAGGCTTATTTTAGATGTGCCCGAAAGATACATAGGAAATATTTTTAAAGGCCAGGCGGCCAGCTTTACGGTTGAAGGTTTTCCCGGTAAAACATTTATGGGTAAAGTGAATGTTATAAGCCCGGTAGTGGATACTGCAAGCAGAAGCGTAACTATTGAGATTCTTGCAGATAATGAACAGGGGCTTTTAAAATCCGGCATGTTTGCAAAAGCGGACTTGGTGCTTGGCGAAAAGAAAAACGCTGTTTCCGTTCTTTCCTCCAATATTTTTACAGATGAGGACGGCGTTTCAAAATATGTTTTGGTTCCCGAAGGAGAACTTGCTAAAAGACGCAATGTCACGCTTGGTTTTGTAAACGGCGGTTATTCCGAAATCCGCAGCGGGCTTCAGGAAGGCGAACAGATTATTAGGTTTACGTTCGGTATTAAAGACGGAAGCAAAATTTCAATAGAAAAATAGGTCTAATTATGTCAGATAACAATAAAGAAAACGTAGGGGGGGAAGTACCCCAAACAGGAGCGACGGTCGCTTCGTTCTTCATCAAAAGACCTGTTACTACGGCAATGTTGTC
KOK=        80
KK=  132842  LL=  133201  Z=    4.68  JJ=  132122  DL=   360
A===      111      112      113      114      121      123      124      131      132      133      134      141      143      144      211      213      214      223      224      231      233      234      243      244      313      314      323      333      334      343      413      433
B===      222      122      422      322      212      412      312      242      142      442      342      232      432      332      221      421      321      411      311      241      441      341      431      331      424      324      414      444      344      434      423      443
RRR=   33.174    1.392    1.846   -0.617    5.239    0.220    0.988    4.987    0.220    4.326    0.310    5.455    0.310    0.839   -1.453    0.220    0.988    1.172    0.919    0.478    2.244   -0.106    0.198    0.593   -0.523    0.452    0.543   -0.046    3.202   10.845   -0.149   -0.569
X1==    5.679   -1.158    1.153    0.717    2.378   -0.799   -1.083    1.153   -0.799    2.484    0.258    2.550    0.258    1.890    4.146   -0.799   -1.083    2.247    0.891    0.201    0.513   -0.700    1.300   -1.006    0.484    2.258   -0.487    0.685    2.548    2.548   -0.742   -0.452
X2==    5.842   -1.201    1.601   -0.860    2.203   -0.275   -0.913    4.325   -0.275    1.742    1.200    2.140    1.200    0.444   -0.350   -0.275   -0.913    0.522    1.032    2.371    4.372    0.152    0.152   -0.590   -1.082    0.200   -1.115   -0.067    1.257    4.257    0.200    1.257
CD1=        8        0        2        2        4        0        0        2        0        3        1        4        1        3        6        0        0        3        2        1        1        0        2        0        1        3        0        1        3        3        0        0
CD2=        8        0        3        0        4        1        0        6        1        3        2        3        2        1        1        1        0        2        2        4        6        1        1        0        0        1        0        1        2        5        1        2
CACATACGGCCTTATTAAACCGGTAAAAAAGAAATAACCTTTTGTACGGCGGCGTGAAACTGTTTTTGTAAAGCGGTTTCACGCTGTTTTAAAAGATTCCAAAGGAAAGTTTATGGCCGAAAGTCCTAAAAATTCGCGTAATTATTTCAGGTCTATAAGCGTGGAAGAAGTTTTAAAAGCCAAGGAAGATGATTTGCGGCTTGAAACTGTTTGCTGCGCAGAGTATCTTGACAGGGAGATTTCGCACCGAAACGTTAACAGACCGGGGCTTGCGTTGGTAGGATATCTGGAGAATTTCCGCGCGGATCTTGTACAGGTTATAGGCCGCGGGGAATATGCTTTTTGTAAACAGGCTAACCC
KOK=        81
KK=  134282  LL=  135001  Z=    5.89  JJ=  134282  DL=   720
A===      111      112      113      114      121      123      124      131      132      133      134      141      143      144      211      213      214      223      224      231      233      234      243      244      313      314      323      333      334      343      413      433
B===      222      122      422      322      212      412      312      242      142      442      342      232      432      332      221      421      321      411      311      241      441      341      431      331      424      324      414      444      344      434      423      443
RRR=   23.563    2.362    1.855   20.608   -1.094   -0.316    0.520    1.327    0.314    2.065    1.572    1.412    2.873    7.255   20.499    1.257    5.125    1.148    7.464   -1.254    0.088    0.077   16.290    7.334   -0.769   -2.224   -0.184   -0.106   21.566   13.085    1.357   -0.078
X1==    4.191    1.950    2.251    4.967    1.950    0.441   -0.386    1.611   -0.219    1.346    1.931   -1.083    3.530    2.431    3.453   -0.880    2.109    1.915    4.853   -0.880   -0.283   -0.401    3.722    2.593   -1.194   -1.266    0.590   -0.801    5.101    2.101   -1.266    0.101
X2==    5.622    1.211    0.824    4.149   -0.561   -0.716   -1.347    0.824   -1.429    1.534    0.814   -1.305    0.814    2.984    5.937   -1.429    2.430    0.600    1.538    1.425   -0.311   -0.193    4.377    2.828    0.644    1.757   -0.311    0.133    4.228    6.228   -1.072   -0.772
CD1=       13        8        6       11        8        3        2        5        2        3        4        1        6        5       11        1        6        5       10        1        1        1        6        5        0        0        2        0        6        3        0        1
CD2=       12        5        3        7        2        1        0        3        0        3        2        0        2        4       13        0        5        3        4        4        1        1        6        4        2        3        1        1        5        7        0        0
CGGCTATAGCGCAGGAAAGGAAACAGCTTGAGCCTCTTAGAAACATTGCCGATAAAGAAATTGACACTACAAATCTTACCTTGGGTGAGCTTAAGGAAAAACTTTCCAAAGTTCTTGTGTGCAACTTAAAAAAAGACAGTGAGATGCAAATCAGCGTTCTTTCTTTCGGGTTTAAACACGGCATCCCGTTGGAGGCCGATCTTGTTGTTGACGTGCGTTTTTTGCCAAACCCGTACTACCAGCCCAAGCTTAAAGAAAAAACGGGGTTGGATTCTCCCGTAGCGAAATATATAATGTCTTTTCCTGAAGCTAACGAATTTTTAATTAAATATTTAAATATGCTTAAATTTTTAATTCCCAAATATATGAAAGAAGGCAAATCCTACCTTACCATTGCTATAGGCTGCACGGGCGGAAAGCACAGAAGCGTTTTTATAGCTAACGCTTTGACAAAAGCTTTAAGCCAAAGCGGATTTACCGTATCCGAATATCACAGAGATATAAAAAAATAACAGGGGGCCTTTATGATAAAACTTGTGCTGATAGCGCATGGCGGGTTATCAAAAAGTTTTTTGGAAACGGCTGAAAATTTAAGCTGTTCTTCTTTAGAAGATGTTTATACCTATTCTGTAACTTGCAGCAGCGATATTAAAGTTCTTATACAGGAACTTGAAATGCTTTTTTTAAATTCGCCGGAAGGCGTTTTGGTTTTGTCCGATA
KOK=        82
KK=  135122  LL=  136171  Z=    6.93  JJ=  135062  DL=  1050
A===      111      112      113      114      121      123      124      131      132      133      134      141      143      144      211      213      214      223      224      231      233      234      243      244      313      314      323      333      334      343      413      433
B===      222      122      422      322      212      412      312      242      142      442      342      232      432      332      221      421      321      411      311      241      441      341      431      331      424      324      414      444      344      434      423      443
RRR=   51.625   15.437    3.895   11.800    1.214    0.539   -1.064   -0.905    0.114    0.092   -0.962    6.370   -3.413    0.642    4.079   -1.710    0.714    3.660    6.694    5.462    5.992    0.173    1.078    0.100    0.855    3.037   -0.930    0.259   24.527    4.912   -0.486   32.421
X1==    8.307    6.003    3.276    3.350    1.237   -0.687    0.602   -0.556    0.754    0.080    3.059    3.350   -1.189    0.601    2.296   -0.687   -1.157    2.567    2.557    2.195    1.927   -1.266    0.332   -0.268   -0.920    1.360   -1.024    1.510    5.254    1.254    0.510    5.254
X2==    6.215    2.572    1.189    3.523    0.982   -0.784   -1.766    1.629    0.151    1.142   -0.315    1.902    2.870    1.067    1.777    2.488   -0.617    1.426    2.618    2.488    3.110   -0.137    3.250   -0.373   -0.930    2.233    0.908    0.172    4.668    3.917   -0.952    6.171
CD1=       18       15        6        8        6        1        4        1        3        1        5        8        0        3        8        1        1        6        8        5        3        0        2        2        0        3        0        2        6        2        2        6
CD2=       24       13        8       10        9        3        0        9        5        6        2        7        7        3       11       10        2        7        7       10        9        2        7        1        2        6        5        3        8        7        1       10
TGAACGTGGCTGAACTTGCCCAAAAAGCGGAAGCTGACGGCAGGCGCGCCGTAATTAATGCCACTGATTTTATGAGTAAATAGAAATATTTTGCGGGAGTAATATATTAAGTATTGCTCTTCCGCATTTGAGAGAGTTTTATATGCCAATTGTTTTTGCAAGAGTCGATGACCGTTTGATTCACGGGCAAATTGTTCAAGGCTGGCTTCCTAGAATGGAAGTGGATGAATTTGTTGTTATAATAAACGAGGCGGACAATCTTGTCAAGTCTCTTTTACGAATTTCCCTGCCTTCGAACTACGGACTTCAAATTTTAAATAATGAAGACGCTGTGAAGTATTTAAAAGAGACGGATAAAAAAATATTTCTTCTTTTCAGTTCTTTAGAAGATGTTGACGTGGTAATAAGAAAAGGGCTTGGAATAAAAAATTTAAATGTGGGCGGGCTTCATTACCGTGAAGGAAGAAACAAAGTATTAACTGACGTTTATTTAGATGAAAAAGAAAAACAAATGCTTAAAAACTTTATGATTATCGGAATTAAACTTGACGGGCGTTCGGTTCCTAAGGAGCCGCACAATAATCTGGAGAGTCTGCTATGCAGCTGATTATATTGGTATGTCTTGTTGCCGCTTTGCTTGAACTTGATAACGTAAGTTTTGGACAGTTCGGCGTAGGCCGGCCGTTTGTAGCCGGTATAATTTTGGGTTTTTTTATGGGCAATATCGGGCTTGGTTTGCAAATAGGCGTTTTAATAGAACTTTTGTTTTTAGACTATATTCCCGTAGGCGGGGTTTTGCCTCCTAACGGTACGGTGGCAGTATTTGCGGCGGTTGTTGCGGCGGGCTTTGGCGCGCCGGTATATTTTGCTTTTTTCTACGGAGTGGTAGCCGGACTTATTTTTAAACAAATTGAATTTTTAACCCGCAATTATATAGGCAAAAAACTGCTTGAGAAAAACAAAGAGCTAACGGAAGAACCGCTTAAGGCAATAAAGGTTTTTATGATTTCAAGTTTAACTTTACAAATTGTTCTTAACTTTGCATTTTTA
KOK=        83
KK=  140912  LL=  141661  Z=   11.65  JJ=  140582  DL=   750
A===      111      112      113      114      121      123      124      131      132      133      134      141      143      144      211      213      214      223      224      231      233      234      243      244      313      314      323      333      334      343      413      433
B===      222      122      422      322      212      412      312      242      142      442      342      232      432      332      221      421      321      411      311      241      441      341      431      331      424      324      414      444      344      434      423      443
RRR=   84.501    0.693    1.234   23.447    2.443   -0.719   -1.182    0.410    0.022   -0.484    3.660    0.770   -0.463    1.508    5.792   -0.652   -0.150    0.266    5.601   -0.022   -0.209    0.367    1.606    3.611    0.253    0.089   -1.477   -0.062   12.258   41.947    0.203    6.272
X1==   10.790    1.955    0.995    5.788    0.740    0.743   -1.387    0.224    0.023   -0.192    0.782   -1.291    0.782    1.795    3.171   -0.696   -0.653   -0.178    1.251    0.023    0.518   -0.293    0.577    3.301   -0.192   -0.151   -1.188    5.144    3.178    6.178   -0.151    2.178
X2==    7.831    0.354    1.241    4.051    3.299   -0.968    0.853    1.834    0.937    2.524    4.678   -0.597   -0.592    0.841    1.827    0.937    0.230   -1.493    4.478   -0.968   -0.404   -1.253    2.783    1.094   -1.318   -0.592    1.243   -0.012    3.857    6.790   -1.345    2.879
CD1=       19        6        3        9        4        3        0        2        2        1        2        0        2        3        8        1        1        2        4        2        2        1        2        5        1        1        0        6        4        7        1        3
CD2=       22        5        5       10       11        1        4        6        4        5        8        2        1        3        8        4        3        0        9        1        1        0        5        3        0        1        3        1        5        8        0        4
TGTGGCTATGTTAAAAATTGACCAGTAAAAATATTGCTTAAAATAAAACGGGCGTTCAATAAATTGAACGCCCGTTTTATTTATCTTAAAAAATATTTTATTCTTTATATAAAGGATAAAAGTAAATACCCATAAAAACCGGGTTATCGTAAAATCCTTTCACATTTTTCCTAAAAGCCCATAAAGCTGTCGGGTGCACGGTGTAAATTTGGGGCGCTTCCTCATAAGCAATTTTTTGTATTTGAGAGTAAAGCTTTTCCCTCTCGGAAACGTTTACGCTGTTTACCGCTTGTTCAATAAGAGCGTCAAGTTTAGGGTTTTTAAAACCCTGGCTTAAAGCATAGCGGCCCCGACTGTGTAAAAAGGGGAACACAAAGTTGTGCGGGTCCGCGTAATCGGCAATCCAGCCGCGCGACCACATGGGCATTTGGCGTTTATCGGTTTTTTCTAAAAAAGAAGCCCACGGCACGCCGCGCAGTTCAATTTTAAATTTGGGGTTTAAAGACTCAATATTTCTTTTTAAAATTTCACAGGCTATCTGCCTCATTTCGCCGCTGGTATTATAAGTTATTGTAAACTTAAATCCGTTTTCCCAAACTTTGCCGCCCCAGGCTTTTTTAAAGTATTCCTTTGATTTTTCCAAATCAAAATTATAATGAGGCGCGTTTTTGTCATAACCTATTAATCCCGGCGGTACAGGCCCGTTGGCAAGCGTGCCTTTATTTTGCATGGTTTGCGTTAAAAACGCTT
KOK=        84
KK=  142082  LL=  143071  Z=    9.34  JJ=  142022  DL=   990
A===      111      112      113      114      121      123      124      131      132      133      134      141      143      144      211      213      214      223      224      231      233      234      243      244      313      314      323      333      334      343      413      433
B===      222      122      422      322      212      412      312      242      142      442      342      232      432      332      221      421      321      411      311      241      441      341      431      331      424      324      414      444      344      434      423      443
RRR=   38.871    0.772    0.013   14.524    2.499    0.486    0.740    0.027   -0.554    0.336    5.362    0.001    0.623    4.291   33.747    1.074    0.419    0.855   22.201   -1.774    1.440   -0.826    1.078   -0.015    1.796   -3.043   -1.159    0.943   10.496   60.809   -0.413    3.003
X1==    6.683    0.364    0.015    4.237    2.023   -0.397    1.419    0.015    0.845    1.155    1.119   -0.014    1.915    1.871    6.448   -1.639    0.804    0.799    5.026    2.708    0.639    1.294    1.294   -0.116    1.155    1.915   -1.454    2.499    5.137    7.821   -1.270    2.452
X2==    5.817    2.124    0.886    3.428    1.236   -1.223    0.522    1.873   -0.655    0.291    4.793   -0.061    0.325    2.294    5.234   -0.655    0.522    1.070    4.417   -0.655    2.254   -0.638    0.833    0.126    1.555   -1.589    0.798    0.377    2.043    7.775    0.325    1.225
CD1=       13        4        2        8        7        2        5        2        4        3        3        2        4        4       15        0        4        5       13        7        3        4        4        2        3        4        0        4        7       10        0        4
CD2=       22       10        6       11        8        1        4        8        2        3       10        4        3        6       17        2        4        4        9        2        5        1        3        2        5        0        3        2        4       11        3        3
AGGAGTCGTCGCGCTCGCGGTTATTAAATTTTTGCCAGGTTTCAAGGCGTCCGTCCCACTCACCGTTTTCGGCGCACCATTTTTTATTCATTATGTATGACCATCGTGCCATAATTGATAAAAAAGGAGCGAACGGTCTTTTTAATTTAATTACAACATTATCCCCTTCTATTTTTACGGCCTCTTCTATATCTTTATTTGTTATTGTAAATTTGCTTCCGTCGCGTGTTGAGTTTACGCCCAAAATAGGTTCAAGCAATAAATTGGAAGGCCCGCCCGCGCGGTCAGATAAAATAAAACGGAGTATTGAATATTTTACGTCTTCGGGTGTTAAGATTTCACCGTTATGGAACTTCACATTTTTTCTTATGGGAAAAGTGTATGTCAGTCCGTCTTTAGAAATAAGGCCGTTTTCAATTGAAGGGACCTGCGTTGATATAAGAGGTTCAAATTTTGATATTGAGCTTCCTTTAAATTTTATTACCGTGTCATAGATATTTAAAATAAGCCCTTGTGTAACACCGTCATAAGAATAAATTGGGTCTAAAGACTGCATTTCCCCTTTATGGGCAAAAATAAGAGTTTGCTTGTCGCTCTCTTTTTTCCCGCCGCAGGCGGCTATAAAAAGCGCAAGCGCAATAATGAAAATTTTTCTCATGTCAGGTTCCTTTTTGTTTGGATATTTTGTAGCAAAGGCCTTTTTTATTTTTTAGCCAGGCGGCGGCAAATTCCGTTTTGTCGTAAATTTTTTCAACCTGCGCGTCTGTTTCAGCGCCGGGGTCATTAACAATAAAATCGCCTTGTTTTGTAAACCCTTTTATCAAGACTAAATGTCCGGGCGTTTCTTTTTGAGGAGCGCTTTTAAGCTCGCCCTCTTTAAAAGAAATGCTTGCTATTAAAGGAATGCCGGCGGAAACAATGTTCTGCGCCTGCTTAACGGTGTCGCAGCGTATAACGGCGTTTTCCAAGCCGTAAAGCCCGGCGTAGGAA
KOK=        85
KK=  144362  LL=  145201  Z=    5.29  JJ=  144242  DL=   840
A===      111      112      113      114      121      123      124      131      132      133      134      141      143      144      211      213      214      223      224      231      233      234      243      244      313      314      323      333      334      343      413      433
B===      222      122      422      322      212      412      312      242      142      442      342      232      432      332      221      421      321      411      311      241      441      341      431      331      424      324      414      444      344      434      423      443
RRR=   17.499   -0.576   -0.029    9.031    1.988    2.473    0.851    1.310   -0.062    0.889   17.106   -0.048   -0.290    1.628   30.537    1.024   19.715    0.344   20.280    0.301    0.051   -1.618   11.947    1.609   -1.346    0.825    0.184    1.166   16.989   19.800    0.906    0.056
X1==    3.913   -0.533    1.482    2.507    1.247   -1.610   -0.843    0.761    0.289    0.995    6.115    0.209    0.396    1.436    4.216    0.922    5.870    2.042    3.563   -0.344   -0.156    3.595    4.310    0.945    0.995    1.213   -0.156    0.412    6.686    3.200   -1.238   -0.287
X2==    4.472    1.080   -0.019    3.603    1.594   -1.536   -1.009    1.722   -0.213    0.893    2.797   -0.229   -0.732    1.134    7.244    1.111    3.359    0.169    5.691   -0.874   -0.327   -0.450    2.772    1.703   -1.353    0.680   -1.182    2.829    2.541    6.188   -0.732   -0.194
CD1=        8        2        4        5        5        0        1        3        3        3        9        2        2        3       10        4       11        7        9        2        2        7        8        3        3        3        2        2        9        5        0        1
CD2=       15        6        3       10        7        0        1        6        2        3        6        3        1        4       18        4        8        2       10        1        1        1        5        4        0        3        0        4        4        8        1        1
TGCAGTTTTTTATATGGGGTTCATGGCTTATTACTATAGCAAACTATTGGTTTCAGACAAAAGGCTGGTCAGGCGCGCAGTTTGGCGCTGTATTTTCAACTATGGGTATAGCTTCGCTTTTTATGCCCGCTCTTATGGGTATGCTGGCGGACAGAAAGGTTAACGCCGAACGTCTTTACGGCGTGCTTCATATAATCACAGCCGCTATGCTTGCTTATTTACCCGCTATAAAAGACCCTTCAATGTTTTTCTGGGGTATATTAGTCGCTATGTTAGCTTATATGCCTACTTTAGCGCTTTCCAACTCAATAGCTTATAACGTTCTTAAAAGGGCGGACCTTGATATCGTAAAAGCCTTTCCCCCGATACGCGTATTCGGAACAATAGGTTTTATCGCCGCTATGTGGATTGTTAATTTAACAGGCAACAAAAGTTCACCCAACCAATTTTATATCGCCGCGTGCGCTGCGGTTATTTTAGGCATATACGCTTTTACTCTACCCGCCTGCCCGCCTTCTGAACAGGGCGAAGGTAAAAAAACTTTTATTCAGGCACTCGGGTTAGACGCGTTTGCCCTTCTTAAAAACAAACAGCTTGCGTTGTTTTTCTTATTTTCAATTTTCCTTGGCGCGGCGTTGCAGCTTACCAACGCCTACGGCGACGTGTTTTTAGATGACTTTAGCAAAATACCCGCCTTTGCCAATTCTTACGTTGTAAAATATTCAACTATCATAATGTCAATTTCACAAATATCCGAAACGCTTTTTATTTTAACAATTCCGTTCTTCCTTAAACATTTCGGCATAAAGAAAGTAATGCTTATAAGCATGATAGCGTGGG
KOK=        86
KK=  155882  LL=  156961  Z=    5.42  JJ=  155882  DL=  1080
A===      111      112      113      114      121      123      124      131      132      133      134      141      143      144      211      213      214      223      224      231      233      234      243      244      313      314      323      333      334      343      413      433
B===      222      122      422      322      212      412      312      242      142      442      342      232      432      332      221      421      321      411      311      241      441      341      431      331      424      324      414      444      344      434      423      443
RRR=   35.706   -0.952    3.472    4.923   -0.045    1.252   -0.619   -0.248    0.092    0.017    1.008    3.120    0.527    0.377   45.550    0.697    7.838   -1.298   64.842   -0.149    1.421   -0.072    2.771    7.586    1.165   10.860    0.261   -0.603   25.300   31.761   -0.330    4.300
X1==    4.777   -0.574    1.826    6.562    0.745   -0.740    0.647    1.826   -0.189    2.032    5.782   -2.216    0.567    0.330    4.704    0.362    2.730   -1.006   10.603   -1.292   -1.459    0.414    2.375    2.678   -1.651    2.305   -0.766    1.007    5.895    2.982    0.567    2.254
X2==    7.475    1.659    1.902    0.750   -0.061   -1.691   -0.956   -0.136   -0.487    0.008    0.174   -1.408    0.930    1.142    9.683    1.922    2.871    1.290    6.115    0.115   -0.974   -0.174    1.167    2.833   -0.706    4.711   -0.341   -0.599    4.292   10.650   -0.582    1.908
CD1=       19        4        8       19        7        2        5        8        3        6       13        0        4        4       16        4        9        1       21        1        0        3        6        7        0        7        1        3       10        6        4        5
CD2=       14        6        5        3        3        0        1        2        2        2        2        0        3        3       20        6        7        6       14        3        1        2        4        6        1        8        2        1        7       15        1        4
AACTGCGCGTGCTTGAATCAGAACAGGCGCCGATTGCGGTTATTGACGGTAAAAAAGTAATTAATTTAACTTCTAATAATTACCTTAATTTAACCACGCATCCTAAAGTTAAAAAAGCGGCGGCTGACGCGTGTTTAAAATACGGTATAGGTACAGCCGCAGTACGCACAATTATAGGTACAACAACATTACACGGCGAGCTTGAAAAAAGACTTGCCGAGTTTAAACAAACAGAAGCAGCCCTGGTAATACAATCGGGCTTTACCTCAAACACCGCGGTATGCCAAAGTTTAATGACAAGCCACGAAGACGTGCTTATTTCAGATGAGCTTAACCACGCCTCAATTATTGACGGCGGACGTTTGTCAAAAGCTGTAAAAAAAGTTTACCGCCACAGCGACATGACGCATTTAAAAGAAATTTTAGAAAGCCCCGAAGTAAAAAAAGCCAGAAGAAGAATGCTTGTTACTGACGGTGTTTTCAGTATGGACGGCGATATCGCTAAACTGCCTGAAATTGTTGAGCTTTGCGAACGGCATGACACCATTATTATGGTTGACGACGCCCACTCCAGCGGCGTTTTGGGCAACCAGGGCAGAGGAACTGTTGACCACTTTGACTTAAAAGGCCGCGTGGATATACAAATAGGCACCTTGTCTAAAGCTTTCGGAACTATAGGCGGGTATGTCGCGGGCTGTCAAGATTTAAGAGATTATATGGTTTCCACCGCAAGGCCTTTTTTATTTTCCAGCTCTCATCCGCCAAGCGTAATAGCAACGTGTTTAGCCGGACTTGACGTTATATACAATGAGCCTGAACTGCTTGAAAAACTTTGGACAAACACAAAATTTTTTAAAGAAGAAATTGTTAAAGCCGGTTTTGATATAAATAAAAGCGAAACGCCTATAACGCCCGTTATGATAGGCGATACAAAAAAAGCGGTTGAGTTTAGCGACAGGCTTTTTGAGGAAGGCGTTTTTGCCCTTTCGATAGGGTTTCCTACAGTGGCAAAGGGTAAAGAAAGGCTTAGAAACATAATTACCGCCGGACATGAAATAACTGACCTTGAACGGGCTGTTG
KOK=        87
KK=  158372  LL=  159361  Z=   12.06  JJ=  158222  DL=   990
A===      111      112      113      114      121      123      124      131      132      133      134      141      143      144      211      213      214      223      224      231      233      234      243      244      313      314      323      333      334      343      413      433
B===      222      122      422      322      212      412      312      242      142      442      342      232      432      332      221      421      321      411      311      241      441      341      431      331      424      324      414      444      344      434      423      443
RRR=   80.948    3.566    0.242    3.483    0.581    1.052    0.781    1.743    0.032   -0.070   -2.483    0.206    0.807   -0.597   25.185    0.337   -0.624   -2.721   33.603   -2.808    0.473   -0.227    9.646    4.028    0.746   -0.072    0.666    8.179   13.036   62.963    0.908    7.426
X1==    9.180    1.334    0.270    3.140    2.176   -0.605   -0.758    0.810   -0.028    0.127    5.630   -0.966    0.686    0.503    3.860    0.550   -0.758    2.069    5.322   -1.183    0.324   -1.336    2.445    3.621   -1.359   -0.020   -0.472    3.044    1.890   10.659   -0.726    1.890
X2==    8.818    2.674    0.895    1.109    0.267   -1.737   -1.030    2.151   -1.150   -0.549   -0.441   -0.213    1.176   -1.186    6.524    0.612    0.823   -1.315    6.313    2.373    1.457    0.170    3.945    1.112   -0.549    3.601   -1.412    2.686    6.897    5.907   -1.250    3.929
CD1=       30        9        4       10       11        2        2        5        3        2       10        2        3        3       15        4        2        6       12        1        2        0        5        7        0        2        1        4        3       12        1        3
CD2=       21       10        4        4        5        0        1        6        1        1        1        2        3        0       18        4        4        1       14        7        4        2        7        3        1        6        0        4        8        7        0        5
TTTTAACGCTGATTTTACATACAAAAAAAATGACAAAGCTTCTAAAATGGAATATTCTGGTTTCGCGCCGTTTAGCGTTAAAAGTTTAAAATTACTAAGCGCAAATATGGGCAATGATTATTATGATTTGGAAATTTTGGACGCTTCGGACGGATATGCGACCGCAATTCCTTACTCCAAACTGCCCGAAGACATACGGGCGTATCTTAATTATTCAAAAAAATAAAAATATGCTTTTAAAAAAAGAAAAAATCAGCAAAATAGTTAAAATTTTACGCAAGGATTATCCTGACACTAAAACCGCTTTGGGGTACGAAAGCGCTTTTCAGCTTTTGGTTGCCGTTATTTTATCGGCCCAATGTACTGACGCGCGCGTAAATATGGTAACGCCTGTTTTGTTTGCCAAGTACCCCACGCCGCAAAAAATGGCTAAGGCAAACCTTGAAGATATTGAAACAATTATTAAATCAACAGGCTTTTATCACGCGAAAGCAAAAAGCATTGTTACAACGGCGCAAATTTTGACGGAGGATTTTAACGGCGAAGTGCCCGACAATATGAATGATTTGCTTAAGCTCCGCGGTGTTGCCCGTAAAACGGCAAATGTGGTGTTGTCAGATTTTTTTAAAAAAACGGAAGGCGTTGTTGTTGACACGCACGTAAAAAGGGTAAGCTACAGAACGGGGCTTACAAATAATACTGCCCCTGTTAAAGTGGAACTTGATTTAATGAAAAAACTGCCTAAACAAGACTGGCTTTGGGCGGGCAACGCTTTTGTTTGGCACGGGCGCAAAGTGTGCGACGCGCGCAAACCAAAATGCAGTTTATGCTCAATTACAAAAATTTGCCCTAAAAACGGCGTAAAAAACAGTATTTAATATTTTTTTATACTTTTACTTCTAAAAACCCCTGTTTTAAAGAGGGGTTTTGTCTTTATATTTATAAAAACTTCCAATTATTTGTGTTAAATGTTAATATAATATTAATATA
KOK=        88
KK=  159932  LL=  160921  Z=    9.94  JJ=  159902  DL=   990
A===      111      112      113      114      121      123      124      131      132      133      134      141      143      144      211      213      214      223      224      231      233      234      243      244      313      314      323      333      334      343      413      433
B===      222      122      422      322      212      412      312      242      142      442      342      232      432      332      221      421      321      411      311      241      441      341      431      331      424      324      414      444      344      434      423      443
RRR=   41.131   -0.052    1.670   23.654    4.421    0.221   -0.095    0.002    0.709   -1.618    1.492    0.780    0.196    0.891   42.220    0.661    4.356    0.346   13.692   -1.456    2.000    0.563    4.785    4.964    1.280    2.787   -1.878   -2.250   34.696   41.864    0.140    2.209
X1==    5.664   -0.168    1.179    5.438    1.776   -1.584   -0.224    0.011    0.337    1.005    1.752   -0.555    1.752    1.560    8.093   -0.944    2.511   -0.739    5.499   -0.944    0.501   -0.679    1.487    1.433   -1.309    1.752    3.040   -0.966    4.932    6.672   -0.223    2.322
X2==    7.262    0.308    1.416    4.350    2.490   -0.139    0.422    0.187    2.103   -1.609    0.852   -1.407    0.112    0.571    5.217   -0.700    1.735   -0.469    2.490    1.542    3.991   -0.829    3.218    3.465   -0.978    1.591   -0.618    2.330    7.035    6.274   -0.628    0.952
CD1=       18        4        5       15        8        0        3        3        3        3        5        3        5        6       21        1        8        1       12        1        2        1        4        5        0        5        5        0        7        9        2        4
CD2=       15        4        5        8        8        3        3        3        7        0        3        0        2        2       13        2        5        3        7        6       10        1        7        6        1        4        2        6       11       10        1        3
ACAAGCTCAGGAAGTGCACGCTTCAACAAGAAAATATTTAAGCTCTAAATACGGTGAGGATTTTGCCTCAAAAGTAAGAATAGTTTACGGCGGCAGCGTGAAGACGGATAATGTTGACGCAATTATGGCCCAGCCAGATGTTGACGGCGCCTTAGTAGGCGGGCAGTCATTAGTGGCGGAGCAGTTTATAAGGATTATTAACTTTAACTAATATGAATAAAACGGCAAAGCTTATAGACCATACGCTTTTAAAGCCCGGCGCTACAGAGTTTGAAATAAAAACTCTGTGCGCCGAGGCGCTTAAATACGGTTTCGCTTCCGTATGCGTTAACCCTTTTTGGGTTAAGCTTGCGGCTTCTGAACTTGAAGGGAGCGATGTTAAGGTTTGCACTGTAATAGGATTCCCGTTAGGAGCCAACACTACCGAAGCTAAAGTTTTTGAAGCAAAAAACGCGCTTGAAAACGGCGCTCAAGAACTGGACATGGTTATAAATATAGGGGCAGTAAAAAGCGGCCTTTACGAGCTTGCTTACCATGATATAAAGTTAATAAGGGATTTAGGCAAAAACTTTGTTTTAAAAGTTATTTTAGAAACCACTCTTTTAACAGATGCGGAAAAGATAAAAGTTTGCGAACTTTCCGCCTGTGCTGAAGCTGATTTTGTAAAAACATCCACGGGTTTTGCGGGCGGGGGCGCCACGATTGAAGACGTTAAACTTATGAAGGCTAATATTTCATCCGGCATGCAGGTTAAAGCCTCCGGCGGGGTGAGAGATTTGGAAACATTAACAAAAATGGTTGAAGCGGGGGCTTCAAGAATAGGAACAAGTTCTTCAATTAAAATTATAGAAAGCTTATGATAGATATTTGGGAAATTAAAAACAGGGAAGGCGTTATGACGTTGTATTTGCATGGTACTGCGGCGGACGCTAAACTCGCGTATAAAAAACTCCAGCCTTTTGCTAAGGAGCCTATGCTCGCGGACAATCC
KOK=        89
KK=  163862  LL=  165061  Z=    6.52  JJ=  163862  DL=  1200
A===      111      112      113      114      121      123      124      131      132      133      134      141      143      144      211      213      214      223      224      231      233      234      243      244      313      314      323      333      334      343      413      433
B===      222      122      422      322      212      412      312      242      142      442      342      232      432      332      221      421      321      411      311      241      441      341      431      331      424      324      414      444      344      434      423      443
RRR=   52.151    2.169   -0.111   15.136    5.742    0.230    2.111   -0.013   -1.654    3.115    2.396   -0.152    2.532    3.430   15.513   -0.727    0.039   -0.007   20.586   -0.550    0.028    1.451    0.376    5.056    0.129   -0.336   -1.637    0.354    2.679   50.721    0.835   15.551
X1==    7.996    1.661   -0.028    3.624    2.076    0.309    3.327    0.474    1.941    1.106    3.653   -0.450    1.868    1.329    4.148    0.853    0.871    0.056    5.023   -0.235    0.024   -1.565    0.373    2.342    0.446   -0.513   -1.409    0.582    1.067    4.986    1.272    8.906
X2==    6.522    1.306    4.015    4.177    2.766    0.744    0.635   -0.028   -0.852    2.816    0.656    0.336    1.356    2.581    3.740   -0.852    0.045   -0.125    4.099    2.341    1.162   -0.927    1.007    2.159    0.290    0.656    1.162    0.609    2.512   10.172    0.656    1.746
CD1=       28       10        4       13       11        4       11        5        7        4        9        4        6        6       16        5        6        3       13        3        2        0        3        7        3        2        0        2        3        8        5       13
CD2=       16        7       10        9       10        5        4        3        2        7        3        3        4        5       12        2        3        4       11        8        5        1        4        5        3        3        5        3        5       15        3        4
CGCCTTTAAAATCGCCAACATTTGTGATAATAAAAATCTTAAAGGCGCGGTTATTTTGGGGCCGTCCATAGATGTGTGCGACCCTTCAGTGAGGGAAAATTTTTATGATATCCTCACCCATATGCTTGAGATTATGCTTATACGTTGCGGCGTAATTAATTTTGAAAAAATTAAAGCGCCCAGCACATATGTCAAAGTTATAGCGGAGTTACTTAAATGATGAAAAAATTAACAGTTTTGGCGATAGCGGCATTGCTGCTTGCCGCCTGCGGCGGTTTGGACAGCGCGGTTAAGAAGGGGGAAATCGCGCCTACATTTACCGATACTAAAGTTGACGGTAAATATTTATGGGTGCGCGGTTTTGGCGCGGCTAACCCCGCTCACACGACTTCCGCCCAAAAACGTATTATGAGCCGCGAGGCGGCCATAGCCCAAGGATACCAAAGAGCGGCCGAACATATTTACGGCACTGGCGTATACGCCCAAATGTCCGTTAAAGACGCCGTTATGCAGGATTCTTCAATAGATAACACTATTAAAGGTTTGGTTTTGGGTATGGGAATTTACAAAACCGAGTATATGAATGACGACGCGGCCACCGTTATAATGAGGCTTTCTTTAAGCAAACTTAAAGCGGTTAATATAGAGGTGAAATAATGAAAAAACTTTTATCCTTGTTTACGGTTTTTGCCGTGGTTGCGCTTTGTTCCTGCAGCGCAATACAAATAGGTCCTAAAGGCGAAGGAGAATATGTAGTTTCCGAAAGTCTGGTTCCTTATAACGAAGTAGACATGGCTTCAATGAAAAAAGAAGGTATTTTAGAAGCGCAGAAGAAGGCTGTTGAAATGGTGGCGGGCGTATTTGTTTCTGCCAGCACTACCGTAGATCACAGCCAGGTTGTGCAAAATGAAATTATTTCCAAATCCAACGGATTTATAAGGAAATATCATGTAATGCAAGATTACAGAAAAGGCGATTTTTGGTATACAAAAATCAAAGCCATGGTTCTTGTAACGGAAATAAGCGACGTTATAAAAAAATCGGAAGAATCTTCTTTAGTTAAAAAAACAAATATCATGATTTCATCAAGGGAGCTTATTAACGACGAAGTTTCCTTAAACCAGGACTGCAAACAGGCTATTTATAAAACGTTAAGAAACGCGCCTTATTATCTTATGAACGGCGATAACTTAAGCCAAA
KOK=        90
KK=  165242  LL=  166321  Z=   10.50  JJ=  165122  DL=  1080
A===      111      112      113      114      121      123      124      131      132      133      134      141      143      144      211      213      214      223      224      231      233      234      243      244      313      314      323      333      334      343      413      433
B===      222      122      422      322      212      412      312      242      142      442      342      232      432      332      221      421      321      411      311      241      441      341      431      331      424      324      414      444      344      434      423      443
RRR=   19.624   11.663    3.373   32.407   -1.610    1.203   -0.067   -0.181    0.603   -0.104    0.158    1.312   -0.147   -0.143   52.929   -0.080   22.068    0.826   32.197    1.022    0.070   -0.749   12.737   13.636   -1.757    2.948   -0.011    0.002  144.642   10.794    1.510   -1.214
X1==    5.611    2.212    1.235    6.038    0.864   -0.692    0.043    0.180    0.989   -0.218    1.905   -1.647    0.106    0.318    5.807   -0.132    6.165   -1.108    7.337   -1.813   -0.043    0.958    4.780    2.886   -1.536    1.905   -0.043    0.424   10.637    1.649   -1.092    2.398
X2==    3.497    5.272    2.731    5.367   -1.863   -1.737   -1.576   -1.009    0.610    0.477    0.083   -0.796   -1.382   -0.450    9.114    0.610    3.579   -0.745    4.388   -0.564   -1.621   -0.782    2.665    4.724    1.144    1.548    0.261    0.005   13.599    6.546   -1.382   -0.506
CD1=       19       10        6       17        7        2        4        4        5        2        6        1        3        4       18        3       16        1       17        0        2        4       10        8        0        6        2        2       16        4        1        5
CD2=        9       13        7       10        0        0        0        1        4        3        2        1        0        1       20        4        8        2       10        2        0        1        6        8        4        4        3        2       19       10        0        1
TGGCAACGGCTTCAAGCCAGCAAAGCGGTTTAGATCCTATTGAATCAATAGCCGCCCAAAAAGCTATTTCCGCCGCTTGTGAACAGGCCGCCAAAGAAATTATGGATCCTTTGCAATCGGCAGTTAATTCCGCCAAAGAATACTCTTTAAGAGTTACCGACGTTAATAGTATTGAACGTTTAAAAACCCTGCAGGATATTTTAAGGGATTTAAGGGAAATTGAGGACTTTAACTTAGTTAAATATAACAATTCAAACGCCGATTTCGTTATACACGCCAACATAAAAACGTCCGATGAGTTGGCCGCCAAAATTATACGCCAGTACAGCGCTAATTTTAATGTTAACGGCGTAACCACAAAAGCGATAGTTTTAAAACTTATGTAATTTATGATTTCAAAAGTGCTTACGGCGGGAGTTAGAGGTGTTGACGGGTTTGCCATTGAAGTAGAGGCAGACATCGCCGCGGGCATGCCTACTATGGCTGTTGTAGGCCTTCCAGATACGGAAGTTAAAGAAGCTAAAGACCGTGTTGTGGCGGCTTTAAGAAACTCGGGTTTTGATTTCCCGTCAAAAAGAATAACGGTTAATTTAAGCCCAGCCGAAGTAAAAAAATCAGGCACGGGGTTTGACTTGCCTATAGCTCTTTCAATCTTGGCGGCTTCGGGGCAGCTAAGTAAAAAAGCTTTAGAAAAGTTAAAAGACCATATTTTTATAGGCGAACTTGGTTTAGATGGCAGTTTGCGTTCTTGCGCGGGCGTTTTGCCCATGCTTGGCGCGGCAGGTAAAAAAACGGCGGTAATCCCGCCTGCTAATTCGGGTGAAGCCGCTTTGGCGCAAATACTCGCAATAGCTCCTTTAAATTTAAAAGAACTTGCCGAATATTTAGACGGCGTTACTGATTTAGCGCAGATTGGCAAAATTGAATTTAAATCTGAAGAGTTTGAATATTTTTTAGATTTTAATGAAGTAAAAAGCCAGCCGCTTGCCAAACGCGCCTTAGAAATCGCGGCCGCGGGCGGACATAATATTTTAATGATAGGTTTGCCCGGCACCGGTAAAAGCATGCTGGCAAAAAGGT
KOK=        91
KK=  166442  LL=  167491  Z=   12.07  JJ=  166322  DL=  1050
A===      111      112      113      114      121      123      124      131      132      133      134      141      143      144      211      213      214      223      224      231      233      234      243      244      313      314      323      333      334      343      413      433
B===      222      122      422      322      212      412      312      242      142      442      342      232      432      332      221      421      321      411      311      241      441      341      431      331      424      324      414      444      344      434      423      443
RRR=   78.774    3.486    1.290   16.649   -0.064   -0.164    0.468   -0.697   -0.223   -1.311   -0.016   -3.231    1.864    0.970   15.114    0.834    4.271    0.537    8.569   -3.412   -1.864    0.274    2.027    9.443    2.350    2.023   -0.046    1.750   26.679   67.355   -0.147    2.243
X1==    5.823    2.279    1.424    4.698   -0.156   -0.406   -1.311    1.972    1.448    1.328    1.439    2.267    2.672   -0.768    4.715    2.066    1.979    1.341    2.691   -1.643   -0.499   -0.756    1.333    2.680   -1.455    1.439    0.287    0.632    4.203    7.339    0.205    1.066
X2==   13.528    1.529    0.906    3.544    0.411    0.404   -0.357   -0.353   -0.154   -0.987   -0.011   -1.425    0.698   -1.263    3.206    0.404    2.158    0.400    3.184    2.077    3.736   -0.363    1.520    3.524   -1.616    1.406   -0.161    2.771    6.348    9.177   -0.720    2.105
CD1=       19        9        6       14        4        2        1        7        5        4        5        9        7        2       14        6        7        4        7        0        1        1        4        7        0        5        2        2        7       11        3        3
CD2=       24        6        4        7        4        4        2        2        3        1        2        0        3        0        9        4        6        5        9        7       10        2        5        7        0        4        3        7       11       15        1        5
ACCACACAATTTCGGACGTGGCTTTAGCAGGCGGCGGCGCGACTCCCAAACCTGGGGAAATTTCCCTTTCGCACAACGGCATTTTATTTTTAGATGAATTTGCGGAATTCGGACGCGCCGCTTTAGAAGTTTTAAGAGAGCCTATGGAAACAGGTTCCGTTTCTATAGCAAGAGCAAGGGAAAGCGTTTCTTTTCCCGCCAGATTTACTTTAATAGCGGCTATGAACCCGTGCCCTTGCGGCAATCACGGACATCCGCACAAACAGTGTACGTGTACGCCTGTTATGATTAACAGGTACCGTTCAAAAATATCGGGGCCTCTTTTAGACAGGATTGATTTAACCGTTAATTTAAACCCTGTTGAATTTAAAGATTGGGAAAAAAAGGCTGAAGGAGAAAACTCTAAAGAAATAAGGGCGCGCGTAACCAAGGCCAGGGAAATACAAAAAGAACGTTTTAAAAACTCAAAAACAAAAGTAAACGCTTTTATGACGACGGCAGAAATAAAGAAATTTTGCCCTTTGCCCGAAGGCGGCGGGCCGGTGCTTGAAGCGGCTATGAGAAAATTGGGCTTAAGCGCCAGAAGTTTAGATAAGATTTTAAAAACGGCGCGCACCATTGCCGATTTGGAAGGAAGTAAAGATATTTCAAAGCTTCATATTATGGAAGTTTTACAGTACAGACCGCTTGACAGAAAAGGCGTGGCCGACGTATGATAACAGATTCGGAAAGACTTGCCAGAATAAAATTAAACGCTTTTACCTATTTGCGTACGGATTGGGCCATGCGCATGATAGAAGTTTTTGGCAGCGCGGAAATGATTTTAAAAACTTCAGCTAAGGATTTGGCGGCGCAGGGCGGAATGTCGGAAGATACTGCCGCCAATTTACTTAAAGAAGCGCACGCGCTTGACGCTGAGAAGGAAGCGGAACTTACAAATAAAGCGGGCGGCAAAATTTTGCTTTTGGAAGATTATGAGTATCCCCAAAGTTTAAAAGATATTAAGGACCCGCCTTTTGTTTTATATGTGCGCGGAACATTAGAAGCGCG
KOK=        92
KK=  193472  LL=  194521  Z=    6.34  JJ=  193442  DL=  1050
A===      111      112      113      114      121      123      124      131      132      133      134      141      143      144      211      213      214      223      224      231      233      234      243      244      313      314      323      333      334      343      413      433
B===      222      122      422      322      212      412      312      242      142      442      342      232      432      332      221      421      321      411      311      241      441      341      431      331      424      324      414      444      344      434      423      443
RRR=   64.748    3.779    4.635    3.198   10.210   -0.920   -0.867    4.497    0.156    0.059    0.035    0.982   13.602    0.297   -0.073    0.319    0.868   17.592    2.270    1.918    1.454   -0.301   -2.584    0.009    0.059    0.326   -3.486    3.858    1.636    3.700   -0.061   37.426
X1==    8.794    3.258    1.422    0.734    2.824   -0.309    1.470    2.652    0.331   -0.195    0.287    0.734    5.791    0.543   -0.215   -0.309   -0.742    3.798    0.526    0.971    1.780   -0.417    3.673   -0.022   -0.195    2.646   -1.063    1.451    2.262    2.262   -0.499    5.262
X2==    7.363    1.160    3.260    4.354    3.616    2.979   -0.590    1.696    0.471   -0.300    0.123    1.337    2.349    0.548    0.341   -1.034   -1.170    4.632    4.315    1.976    0.817    0.723   -0.704   -0.393   -0.300    0.123    3.280    2.658    0.723    1.636    0.123    7.113
CD1=       27       13        5        5       12        2        6        7        3        1        2        5        9        3        5        2        2        8        4        4        3        1        6        2        1        5        0        2        3        3        1        6
CD2=       23        9       10       10       15       10        2        7        5        2        2        5        5        2        7        2        1       14       11        8        4        3        1        1        2        2        8        5        2        3        2        9
GAATTATTGGAACAATTTAAGAAAGGCGATACTTTTTCTTTAGGGCTGCTTATAGAGAAATATAAAACACCGTTATATACATTTATAATTTCTTATGTTAAAGATGCTTCAGTCGCTGAGGATATTTTTCAAGAAGTGTTTTTGAAAATTATTAAAAATCCGTATATTTATAAGGAGAACTCAAATTTTAAAGCCTGGCTTTTTACGGTAAGCAGGAATAAGTGTATGGATTATTTCAGACAAAGCGGCACGGATCTTCAGTCTTTGGATGCTGTTGTTGAAGAGGGTTTTAGCCTTCACGAAACCGTTCAGTCCAAAGAGAAAGAACCTTTAGATTTTCTTCTTAATTTAGAAGATGCGGAAGCGGTTAATAAAGCTTTAAATATGCTTCCGCTTGAGCAAAAAGAAATAATAATAATGCGTCAAACAATGAGTTTTAAAGAAATAGCCCAATTGCTGAGCTGCCCTATCGGCACAGTGCTTGCCAGAGCCAGCAGAGGATATAAAAAAATGCAGCAACAACTAACAATTAATAATTTTGAATCATCGGAGGCCGTTTATGCAGAATGATGAACTTTTTAAATATATGGGAATAAGCCCTGACAGCGGGGAAGCGGAAAAAATAAACGCCGTTTCTAAGGCTGTGTCTAAAGAATTAAACAAAACTTCTTTAGCTCCTTCACAGGCTGTTATTGACAACATTATGGCAGCGGCTGCAAAGAAAAACAAATATGCAATAAAAAATCTGTTTTCGGCGTTTAGTTATAAGACTTTGCTTACTGGCGCTTTAACTGTTTTTATTGTGTTTGCTGTCCCGTATATGTTATCAAAAAATAGTTTGGGGCGGATAGATACCGACATATACAGTTCGGCGGTTGAAACAAATTTTGATCAATTTGATTCCGATTTAAGCGAAGTTTTGGAATATCTTGAAACAATATAAGGGAGGATAGTTATGAAAAAAATATTAGCGGGCTTTTTTGCAGTATGTTTACTTGCAGTTTTTGTAAACGCCCAGCCTATGGGACAAGGTTCTAAAAAATATCCCGG
KOK=        93
KK=  194552  LL=  195661  Z=    8.81  JJ=  194462  DL=  1110
A===      111      112      113      114      121      123      124      131      132      133      134      141      143      144      211      213      214      223      224      231      233      234      243      244      313      314      323      333      334      343      413      433
B===      222      122      422      322      212      412      312      242      142      442      342      232      432      332      221      421      321      411      311      241      441      341      431      331      424      324      414      444      344      434      423      443
RRR=   55.439    2.529    6.672   -1.470   -0.019    1.507   -1.150    1.662    0.901   -0.033   -1.280   10.210   36.941   -0.661   30.958    2.460    0.755    8.942    5.212   15.489   15.897    0.896    0.672   -0.197   -1.815   -1.507    0.112   -0.077   10.969   27.703    1.903   -0.126
X1==    7.608    1.975    1.127   -0.836    0.037   -1.785    1.044   -1.457    0.494    0.967    2.597    3.319    8.722    2.580    7.013   -1.785   -1.499    2.781    3.788    3.911    5.536    0.156    0.156   -0.172   -1.322   -0.806   -0.355    0.213    3.009    5.009   -1.486    1.009
X2==    7.287    1.281    5.919    1.758   -0.510   -0.844   -1.102   -1.140    1.825   -0.034   -0.493    3.077    4.235   -0.256    4.415   -1.378   -0.504    3.216    1.376    3.960    2.871    5.730    4.301    1.144    1.372    1.871   -0.316   -0.359    3.645    5.531   -1.281   -0.125
CD1=       30       12        6        3        7        0        6        1        4        3        6       12       15        7       25        0        1        7       10       10        8        2        2        2        0        1        1        1        4        6        0        2
CD2=       19        8       13        5        4        2        1        1        7        2        1        7        7        1       15        1        2       11        6       11        7       10        8        3        4        4        2        1        5        7        0        1
CTTTAAAAATAAAATGAAAGAAAATAAAGCTCTTCATGAGGAATACGCTAACGCTAAAACTGACGCTGAAAAGAAAGCGGTTGAAGCTAAAATAAACCAAAAAGTAGCCGAAGAAACGGATGCTGAAATAGCGATGTTCCAAAAACGTCTTGACGATTCGGAAAAAAAGCTTAAAGAAGCTAAAAAGAAACTTTCCGAAAAGAAGAAAGATAAAAAGAATATAAACCAGAAAAAAGCTGAAATGATAAAGGAAGGAAACTTTTCTAAATTTGGCAAAGAAAGAAAATGCGATAAAGCCGAATGTTCCGAAGGTAAAGAATGCGGTTGCGATAAAGGCGAACGCAAAAGTTTTAAAGGTGATTTTAAGGGTCCTAAAGACGGACAGCGCAAAGGCGGTCCCAGAAGTAAAATGAACTCTAAAGCGCCTGAAGTTAAAGTAGAAAATAAATAATGCTTTAAATTGCTTTAATACAAAAATCCCGGAATTATATTCCGGGATTTTTTATTGTGCCGTGAAAAGTTTTCGCGTAAGCTTAAAGATTGGCAGTTTTATTTCTACGCCGCCTGCGCTTTAACCATGCATAAGGAAATATTGTTTTGTTATTTTAGAGCAATCGAAAAAGTAAAGTTTTAAAACAAGAAACCCCGGGCTTGGCCCGGGGAGTTTTGTATTTGTTAAAACGAAACAGCTAATTTAATTTTGTGATATCAGCTATTACTGTTAATAAAGAAGCAGTTTTATTAAGCAGGTTAAGCCTGTTTTTCCTAATTTCCTCTTTATCACTGTTAACCATAACCGAATCAAAAAAAGAGGCAAGCTCCCCTTTAAAACCGGCGAGTAAAGCAAATATTTCCTCACAATCTTTTACGGTTAGAGTTTTGTTATATTTGATAAGTTCTTTTTCCGTTTTTTCAACGGCAGTTAAAAGATTTCTTTCCGCGTCATGCTCAAACAGTGTGCTGTTAACTGAGGCAGCGTCAAACTCGGCTTTTTTTAATATGTTTATAACGCGTTTGGCGCTTTCGCCCACGGTTTTAAGGTCTTCATTTTCTTTCATGTTTTGAAGAGCTTTAGCTACTTGGAGCGTGTGTGTAAAAGGTTTGGCGGCA
KOK=        94
KK=  198272  LL=  198871  Z=    7.88  JJ=  198122  DL=   600
A===      111      112      113      114      121      123      124      131      132      133      134      141      143      144      211      213      214      223      224      231      233      234      243      244      313      314      323      333      334      343      413      433
B===      222      122      422      322      212      412      312      242      142      442      342      232      432      332      221      421      321      411      311      241      441      341      431      331      424      324      414      444      344      434      423      443
RRR=   26.437    0.082   -2.272   42.532   -0.220    0.618   -0.206   -0.651   -0.866    5.123    1.823    1.789   -0.990   -0.754   28.326    1.969    0.033   -1.156   -1.704    0.312   -1.319    0.228    2.319    5.014   -1.291    0.405   -1.091    0.508   20.531   10.028    0.040   -0.095
X1==    5.036    0.577   -1.193    8.362   -0.111   -0.430   -1.325   -0.342   -1.246    1.010    0.842   -1.268    2.746    0.666    7.459    2.833    0.214    1.826   -0.646   -0.430   -1.045   -0.198    0.715    1.401    1.010    0.842    0.891    0.300    4.211    5.211   -0.111    2.211
X2==    5.249    0.143    1.904    5.086    1.970   -1.435    0.156    1.904    0.695    5.075    2.166   -1.411   -0.361   -1.132    3.797    0.695    0.156   -0.633    2.635   -0.725    1.262   -1.152    3.243    3.578   -1.278    0.482   -1.224    1.691    4.875    1.924   -0.361   -0.043
CD1=        9        3        0       12        2        1        0        1        0        2        2        0        4        2       13        5        2        4        1        1        0        1        2        3        2        2        2        1        5        6        1        3
CD2=       12        3        5        9        6        0        2        5        3        8        4        0        1        0        9        3        2        1        5        1        3        0        5        5        0        2        0        3        6        3        1        1
TTCTAGCCATGTCGGAAATATCTTCGTCTTTTAAAGTATTAAGCGGGTAGGTAAGGTATCTGTTTAAAAACCTTCTGCAAATATAAGCAGATTTGTTTAAGTTAAGGAGGTCTTGGGGGGAAGTAAAGCCAAGGTTTTCAAAATCCGCATTATGCAAAGTTTCCCAAAAAGCGGCAGGTATACCTAAAGCGGGTTTATCCATACCAAAGCCCGCCAAAGTCATAAGTCGCAGTATAAAAGCTGGACTTAAAGAAGGGTTACAGTCTGTTTTTTGAAGGGAATTTAACGCTTCTTGCAGTAATAAAAATTTTTCTTCACTCGGTTGGTGTTCGGGCGTAAGCCTGAACATAAGTTCGCAAAAGTGCAAAGCCATTTTAGTTTTGGGGCCGTCTTGCCTTATTTGCGGGAAAACGCTTTCAATTTTACCGCCCGTAACACAGCCTATAACCGCGCCTCTTTTAACGTAAATGCGGTAATTGGCGTGCACAAAAGGCTCGCTTAACGCTTTTAGTTTACCGGCGGATTTATTAACGCTGGGGAACCTTAGGTTAAGCCTTCCATAGCTTTTTGTGTATAAGGAAACCATTCTGTCCGCTTCTC
KOK=        95
KK=  199232  LL=  200221  Z=   11.80  JJ=  199022  DL=   990
A===      111      112      113      114      121      123      124      131      132      133      134      141      143      144      211      213      214      223      224      231      233      234      243      244      313      314      323      333      334      343      413      433
B===      222      122      422      322      212      412      312      242      142      442      342      232      432      332      221      421      321      411      311      241      441      341      431      331      424      324      414      444      344      434      423      443
RRR=  113.919    1.670    6.383    1.049   -0.480   -0.411    2.640   -0.676    0.749    3.486   -0.351    0.228   15.563   -0.695   -3.295   16.591    1.954    2.942    2.108    0.545    0.026   -0.177    1.174    1.927   -0.448    0.468    0.379   -1.313    3.966    4.167   -0.254  114.073
X1==    9.093    3.880    3.980    4.140   -0.109    0.395    1.046   -0.301   -0.718    3.207   -1.473   -0.229    6.083   -0.742    2.107    2.620   -1.793    4.606    1.231   -1.275   -0.045   -1.415    0.728   -1.386   -1.505    1.962    2.055   -0.341    1.432    2.297   -0.099   10.951
X2==   12.529    0.430    1.604    0.253    4.418   -1.042    2.523    2.243   -1.042    1.087    0.239   -0.999    2.558    0.937   -1.564    6.332   -1.090    0.639    1.713   -0.428   -0.574    0.125    1.612   -1.390    0.298    0.239    0.184    3.847    2.770    1.814    2.558   10.417
CD1=       27       14       11       11        5        4        5        3        2        7        0        3       11        1       10        8        0       11        5        1        2        0        3        0        0        5        5        1        3        4        2       14
CD2=       28        5        5        3       13        1        7        6        1        3        2        1        5        3        1       13        1        4        6        2        1        2        4        0        2        2        2        5        4        3        5       12
GCGCAGCGGGTGGCGGCCTTCGCCCTCTTTACCGCGCATAAAAAAACCTATTATTTTATTTATTTTGAGTTTTAAATTTTTGGGCAGTTGCAAAAGCATGCCGTCCGATTTTTTTGTTTTTTGGTAAATAATAAAATCATATAAACTAAGCAGAAAGAAAACAAAACAAAGCGCGGCGGCCAAAAAGTAAAATATTTTTATTACGTAGGCAAAGCCGCTCATTGCGTATAAAAACTCAAAAAGGCCCAGCCCTATTAAAAAGTAGGCCAAAAATACTGCAAGGCAGTAAGCGCTGCCGACGTAAACAACTTCTTTTTTATTATATCCGTAAACGGCAAGGAAAGAAACAAAAAATATTATTACGGCGAAAGCGCACGGGTTAATGCCGTCCGCCAAACCGCTTAAAACAATGGTTGAAAACGTAAGTTTGTTAAATTCGTCCTCAGCTTTTACTTCTTTTACCGTTATTTTGGTTGTTTCGTTGTTAGCCAAAGCTCTTTCAACTGCCGGGCCGGCGTAAAAAGCTATTTGCGCGGGGTAACCCTGCAGGTATGTTTCGCCTATGGCCATGGCGGGTACGCCAAAATCTTTACCGTAAGCCTCGGCCGATTCTTTAAAAATAATGCTGCCTTGCGCGTCGGATGTGTCAATATTTATAATTTCAATTTTTGAACCATATTCTTTTTTTAATTTTTCAACAAATTTATCCTGCTTCATATGGTTGCAGTGAACGCAGGCGGGAGAGGTAAATACGGCTACCCTAACCAAATCTTTGCCGAACATTGTAAGCGGTAATAAAAGTAAAGCTGTTATAAAAAGTTTTTTCATTTTTAAAATCCTTTTGCCATAAAGTCAGCCACTCCGGACATGACCATGTTAACAGATAATAAAACAAGCAGCATGCCGGTAAGCCTTTCCAAAGCTAAAAGGCCTCTTCTCCCGAGTAAATTGCTAATGGGGAATGAGAATAATAAAATTATAAGATTTAAC
KOK=        96
KK=    4083  LL=    4952  Z=    6.11  JJ=    3903  DL=   870
A===      111      112      113      114      121      123      124      131      132      133      134      141      143      144      211      213      214      223      224      231      233      234      243      244      313      314      323      333      334      343      413      433
B===      222      122      422      322      212      412      312      242      142      442      342      232      432      332      221      421      321      411      311      241      441      341      431      331      424      324      414      444      344      434      423      443
RRR=   24.226   10.595   21.922  -11.383    1.308    2.851    0.212   -2.802    0.095   16.850   -0.177    3.596   -0.103    1.228   -6.854    0.110    2.524   52.213    1.104   -0.565   -0.169    0.686   -0.978    1.906    0.596   -2.668    0.047   -0.129    0.417   16.689    0.476   98.939
X1==    7.483    1.795    4.887   -1.775    0.731    0.998   -0.206    4.327   -0.291    3.926   -0.756    1.681   -0.058    0.745   -1.930    0.353   -1.533    4.574   -1.325    0.353    1.831   -0.453    1.157   -1.220    0.536    2.036   -0.514    0.416   -0.346    3.042    2.036    8.123
X2==    3.238    5.902    4.486    6.412    1.789    2.857   -1.028   -0.648   -0.325    4.292    0.234    2.139    1.777    1.649    3.552    0.311   -1.647   11.415   -0.833   -1.598   -0.092   -1.516   -0.846   -1.562    1.113   -1.310   -0.092   -0.310   -1.207    5.486    0.234   12.180
CD1=       21        7       12        0        5        4        2       11        2        8        1        6        2        3        0        3        0        8        0        3        4        1        3        0        3        5        1        2        1        5        5       11
CD2=        7       13        8       11        6        7        1        1        2        7        2        5        4        4        9        3        0       24        2        0        2        0        1        0        3        0        2        1        0        8        2       16
ATAGGAGCCGCTAAAGAAAAAGGCACAACCGTGACATTTAAAGCCGATACAGAAATCTTCGGCGAACTTTCTTTCTCGTATGATACAATAGCCAACAGACTTCGCGAACTCGCGTTCTTAAATGCGGGTGTTAAAATTATTTTAACGGACGAACGCGGCGATGAGCCTAAAACACACACCTTCTTTTACGAAGGAGGCATTTCACAGTTTGTTAAATATATTAACTCCAATAAAACAACTCTTCACGCGGAGCCTATTTACCTTACAAAAGAAATTAATAATAATTACATTTCTTTCGCCATACAATATAACGACAGTTATTCCGAAAATATTTATTCTTTCGTTAACAATATTAACACTATTGAAGGCGGCACCCATTTAAGCGGTTTTCGCTCTTCTCTTACAAGGGTAATTAACGAATATATTAAAGATAACGGCCTTCTTAAAAACAAAGAAGTTAACGTCACCGGCGATGATATGAGGGAAGGTTTAACCGCGGTATTATCAGTTAAAATCCCGCACCCCCAGTTTGAAGGGCAGACAAAAACCAAATTAGGCAACAGTGAAATTGAAGGTATCGTCCGCTCCATGGTTGGCGACGCTTTAACAACCTTCTTTGAAGAAAACCCCAAAACAGCGAAAGCCGTTTGCGAAAAATGTATAGGCGCCGCGGTAGCAAGAGAAGCGGCCAGAAAAGCGCGTGATTTAACCAGACGCAAAAGCGCTCTTGAAGGCGGCGGTTTACCTGGTAAACTTGCCGACTGCCAGGAAAGAGTGGCCGAAAGATGCGAACTTTTTATCGTGGAAGGTAACTCAGCCGGCGGCTCCGCCAAACAAGGCAGGGACCGTGTTTTCCAGGCTATACTTCCT
KOK=        97
KK=   11973  LL=   12842  Z=    4.85  JJ=   11703  DL=   870
A===      111      112      113      114      121      123      124      131      132      133      134      141      143      144      211      213      214      223      224      231      233      234      243      244      313      314      323      333      334      343      413      433
B===      222      122      422      322      212      412      312      242      142      442      342      232      432      332      221      421      321      411      311      241      441      341      431      331      424      324      414      444      344      434      423      443
RRR=   13.412    0.223    0.283    5.673    6.482    0.031   -0.415   16.609    2.956    0.110    0.058    3.793    2.047   -2.113    6.940   -0.730    0.031   -0.916   51.897    5.677    2.036    0.058    2.986   -0.524    0.338    4.735   -0.226    0.633    0.964    3.274    0.703   13.166
X1==    5.502    0.290    0.868    3.237    2.227   -0.773    0.537    3.991    1.304   -1.126    0.133    1.154    1.625    2.086    1.742    0.611   -0.040    0.985    7.998    1.996    0.976    0.433    1.260   -0.786   -0.229    1.625   -1.013    0.396    0.124    2.124    1.625    3.124
X2==    2.438    0.767    0.326    1.753    2.911   -0.040   -0.773    4.162    2.267   -0.097    0.433    3.288    1.260   -1.013    3.983   -1.194   -0.773   -0.930    6.489    2.844    2.086    0.133    2.371    0.667   -1.474    2.914    0.223    1.600    7.779    1.541    0.433    4.215
CD1=       18        5        4       10        9        1        4        9        4        0        2        6        4        6        8        3        3        3       15        5        2        2        3        1        1        4        0        1        1        3        4        4
CD2=        7        5        3        4        9        3        1        9        7        2        2        6        3        0       11        1        1        2       13        8        6        2        5        2        0        5        3        4       10        3        2        6
TTGTAATACTGTCGGTTGTCCCTTCAATAGACACGCCTGTCTGTACTATTGAAACAAGGCGTTTTAATAAAGAGGCTTCCGAGCTTGGCGGCAACATTGTTTTTCTTACGGTAAGCAAGGACTTGCCTTTTGCGCAAAAACGCTGGACGGATTCTTTTAACACGGATAAAATTATTATGTTGTCAGACTACAGAAATCCGGAATTCGGCACAGATTACGGCGTTTTAATAGAAGAAATTTATATTTTATCAAGAGCGGTTTTTGTTATTGATAAAGACGGGGTTATAAGGCATATTGATTTCTTGGAAGATGTCGGCAAAGAGCCTGACTATAAGGTTATTATTGAGAAAGCAAAAGAGTTAGACAAATAAAAGGAGAGTTGGGGATTATGACAAAATTAAACGAGATTTACAAATGTTCCGTTTGCGGCAACATTGTTGAAGTTGTTCATGCTTCCGTAGGGGAACTTACCTGCTGCGGCAAGCCTATGGTTCTTCAGACGGAAAACACAGTAGACGCGGCCAAAGAAAAACATGTGCCGTTTGTTACAAAAACGGCTGACGGATACAAAGTTCAAATAGGCAGTGTTGAACATCCTATGACTGAGGAACACCATATTGAATGGATTGAGCTTATTTGTGAAGAATGTAACAAAGTTATGAGAAAACATCTTAACCCGGGCGACAAGCCGGTAGCGGAATTTAAAACAAAGTCCCAAAAAGTTTTAGCAAGGGAATACTGCAATCTTCACGGGCTTTGGTCAACAAAAGAAGTTCAAAAATAAAGCAGTCTGCGTGCCAAGGCTTTTTAGCCTTGGCATAATTGTGTGAGGGGGACAATAAATATGAAGGCTATAAAAATAAGTGAAAA
KOK=        98
KK=   17643  LL=   18422  Z=    6.90  JJ=   17283  DL=   780
A===      111      112      113      114      121      123      124      131      132      133      134      141      143      144      211      213      214      223      224      231      233      234      243      244      313      314      323      333      334      343      413      433
B===      222      122      422      322      212      412      312      242      142      442      342      232      432      332      221      421      321      411      311      241      441      341      431      331      424      324      414      444      344      434      423      443
RRR=   42.427   -1.599    0.356    1.938    1.777    0.272   -0.149    0.167    0.937   -0.109    0.163    0.534   24.177   -1.765    8.372   -0.595   -0.488    0.097    4.318   10.619   60.071   -2.979    2.605    0.487    0.700    0.163   -0.834    8.216    3.219   -0.175    0.159   -0.007
X1==    6.247    2.117    0.272    1.209    0.572   -0.778   -0.284    0.272    0.606   -0.342   -0.484    0.619    5.067    1.594    4.177    0.606   -0.930    0.185    2.118    1.990    8.245   -1.160    1.453    0.383    2.205   -0.484   -1.082    3.234    1.120    3.120    0.309    0.120
X2==    6.791   -0.755    1.310    1.604    3.108   -0.350    0.524    0.616    1.546    0.317   -0.336    0.861    4.771   -1.107    2.004   -0.982    0.524    0.525    2.039    5.337    7.286    2.568    1.793    1.270    0.317   -0.336    0.770    2.541    2.873   -0.056    0.515   -0.056
CD1=       18        8        3        5        5        1        2        3        3        1        1        4        8        4       12        3        1        2        5        5       10        0        3        2        4        1        0        4        2        4        2        1
CD2=       14        2        4        4        9        2        3        3        5        2        1        3        7        0        7        1        3        4        6       11       12        5        4        3        2        1        3        4        4        1        2        1
GGTTCAGAACTATCTTTTTTAAAAAAAGTTATATATACTTTAACCATAAAGCACACACAAAAATAAGAAATTAATTCAGGCAGGGGTTTATATGAGAACAAATCCTCATATTCTTGAAATAAATACAGCAGTTTGGCTCAACAAACTGAGTGAAAAATATGGCAAAAAAATTCCGCTTTGCCATGTTCCTGACGAGGAACTTGATAAGTTTAAAAAATACGGCTTTGACGCTGTTTGGCTTATGGGCATTTGGAAACGCAGCCCGGAAGCCCGGGAAGTAGCACAAAATAATGAGGAAATAAAAAGAGCGATAGCTGCTTTTAATCCCAATTATGATAAAAAGTATATCGCAGGGTCTCCTTACGCAATTTATGACTATACTATAGACCCTGATTTGGGCACTGAGGACGGGCTTAAAAACTTTAGGCAGCGTTTAAACGAAAGAGGAGTAGCGCTTCTTTTAGATTTTGTGGGTAATCATTTTGCAATTGACCATCCGCAAACCTTAGAAAATCCCGATTTTTTTATTAACACCGGCATGGAAGCGCCCGCTCAAAATCCGGAATGGTTTTTCCGAACGGAAAAAGGCGTTTTTATAGCCCATGGGAGGGACCCTTACTTTCCCCCGTGGACGGATACTGCGCAGCTTAACTATTTTAATCCTAAGACACAGGAATATATGTTGCAATGTTTGGAAAGGATATCTTCTTTCTGCGACGGAGTAAGGTGCGACATGTCAATGCTTTCATTAAACAAAGTAATGAAAGACACTTGGGGAAA
KOK=        99
KK=   21393  LL=   22562  Z=    9.99  JJ=   21363  DL=  1170
A===      111      112      113      114      121      123      124      131      132      133      134      141      143      144      211      213      214      223      224      231      233      234      243      244      313      314      323      333      334      343      413      433
B===      222      122      422      322      212      412      312      242      142      442      342      232      432      332      221      421      321      411      311      241      441      341      431      331      424      324      414      444      344      434      423      443
RRR=   71.471   -0.574    0.407   37.639   -1.634    0.845    0.098    2.030    0.136   -1.211   12.251    0.435    3.424    3.677   25.052    0.507    1.406   -0.051   24.229    2.556    0.054   -0.348   44.013    0.454   -0.110   -2.003    0.774   -0.208   36.864   21.006    2.387    0.221
X1==   10.054    3.312    0.414    6.620   -0.894   -0.577   -1.686    1.068    1.759   -0.663    1.664   -0.822    3.168    1.810    5.415   -1.160    0.728    1.684    2.949   -1.744   -0.267    1.170    7.205    2.004    0.064    1.664    1.679    0.370    3.810    4.646   -1.344    2.138
X2==    7.109   -0.173    0.983    5.686    1.827   -1.465   -0.058    1.901    0.077    1.826    7.364   -0.530    1.081    2.032    4.626   -0.437    1.932   -0.030    8.217   -1.465   -0.201   -0.297    6.109    0.227   -1.716   -1.204    0.461   -0.563    9.675    4.521   -1.775    0.103
CD1=       20       10        3       12        2        2        0        4        6        1        4        1        6        4       14        1        4        7        9        0        2        4       13        5        2        4        5        2        6        7        0        4
CD2=       28        6        7       18       11        1        4        9        4        6       16        4        5        7       18        3        8        3       18        1        2        2       12        3        0        1        3        1       15        8        0        2
CTGTATTGCCGGAAGAAATTTCTTCCTTTAAATCCTCAAGCAGCACAAAAATAGCCACATAAAAAAACGGCTTTGGTATCGGCGTTCCTATATATTTTAACTCTCTTAAAAGCGGATACTGCGAGTTAAACACGGTGTCAAAAGCCTCGGTGGTTGTTGCGTGTAGCTTTTTTAGTATTTTGGAAGAAACTACCCTCTGCGCGTCTTTTACGAGGTCGGAAAGAGTAAAAGAGGACGGAATATTCTTTTGCAGTTGTTCTATGGCTTCGTCAGTAGAATTGTTTTCTATAATATTTTTTATCTCCTCAAACGTTATTAAAGGTTTTTCGGAGCAAAAACACACAATTCTATAATCTTGCGAATAAAGCAATACAAAAAATTCTTCACTGCTGCGGAAGTCTATTTTAGAAGTAAACACCGCTTTGCCCGTAACGGCTTTTGTAGTGCCCGTTTCTATTTCCTTTAACTGGCTGTCGGATACGGTGTAAGAATAAATTTCCTTAATATCTTCATGGTTAAACGTGCGAGTAAGCGCGTAGTGCACGGCGGCTTTTTGGCTTGTGAAAGCGGCGGTTTTTACAAAACGCTCGTAAATATTACCGCCGTTGCCGAGTTCCGCAATATTGCTTTGCGCCTCGGAAAGTTTGTTTATAAAATCAGCTTCCAAATCAATTCCGTTAATATTTTTGTGAAGCTCTATCGCTTTGGCCGCGTATTGCATTATTTGCACAGTTTCAATGCCACTTATCTCGTCAAAAAACCAGCCGCAGCTTGTATACATAAGCATGGCGTTATGCTGCATTTCCATTAAATCAACGGCAGTTTGCCTGTCTTGCCAAACTCGTTCTTTTCCTTTTGCTTTAAAAAAACTTTCAAGCATTTCGGGTTTGCGGTCAAGCACAAAAGAGATGTAGGCGTTTCTCGCGTCCCAAACGTCATGGTAAAACTCGCTTCCTTTTGTTTCAAAGGTTTTAATAAAAGATTCTCTTATTAAATCAAGCGCCGCTCTTAAAGGAGCTCGCCACTTTTGGTTCCAGCCTTGGTGCATGCCGCTGTTGCATCCGCAGTTGCTTCGCCATCTTTCAACGCCGTGAAAGCAGCTCCAGGAAGAATTTTCATTTATTTTCGCTTCGTATTTTGGGGGGAATTTTTCTAAAAACTCGCCGTAAA
KOK=       100
KK=   31053  LL=   32162  Z=    7.52  JJ=   30963  DL=  1110
A===      111      112      113      114      121      123      124      131      132      133      134      141      143      144      211      213      214      223      224      231      233      234      243      244      313      314      323      333      334      343      413      433
B===      222      122      422      322      212      412      312      242      142      442      342      232      432      332      221      421      321      411      311      241      441      341      431      331      424      324      414      444      344      434      423      443
RRR=  119.121    0.304   -0.406   57.069    0.704    0.449   -1.209    0.019    0.953    0.696   -5.966    1.115   -1.439   12.566   20.457   -1.568    2.309    0.254   25.177    0.449    0.035    1.214    8.654    2.699    0.214    1.521    0.066   -0.090   45.689   11.380   -0.040    4.086
X1==   11.483   -0.671    0.778    7.888    1.031   -0.986   -1.525    0.052   -0.986    0.361   -1.183   -0.552    2.233    5.208    5.001   -0.986    1.809   -0.224    2.295   -0.986   -0.046   -1.367    2.342    1.849   -0.446    3.086   -0.046   -0.225    9.394   11.295    0.525    0.840
X2==   10.374   -0.453   -0.522    7.235    0.683   -0.455    0.793    0.368   -0.966    1.928    5.043   -2.018   -0.645    2.413    4.090    1.590    1.276   -1.133   10.970   -0.455   -0.764   -0.888    3.695    1.460   -0.479    0.493   -1.457    0.399    4.864    1.008   -0.076    4.864
CD1=       20        2        3       12        5        1        0        2        1        2        0        1        4        7       12        1        5        3        7        1        2        0        5        4        1        5        2        1       11       13        2        2
CD2=       41        6        4       23        9        3        6        6        2        6       12        1        2        8       18        7        7        1       23        3        1        1        8        5        2        4        0        2        8        3        3        8
TGAAAACATCGGCCGATACAAAAGAACCCGCCTGATGCACGCTTTCGCCTATTACCTGGCGCAGCGCCTCATTAATTAAGTGCACGGCAGTATGGTTAGCAGCTGTTTTTTTGCGGTTAACCGGGTCAATTTTTACTTCAATTTCAGAGCCTTCTTTTAAAACGCCCGAAACTTCAACAGCGTGCAAAATGATGTTTGATAAAGGTTTTTCCGCGGTTGAAACCAGGGCTTGCCCGTCTTTCCAGGAAAAGGCCCCTCTGTCTCCCATCTGTCCGCCGCCCGTGGCGTAAAAAGGCGTTTTATCAAGCACGGCGTAGCCCGGGCCGGAAAGTTCTTTTACCTGCTCAAATTTATCATTTAAAACAATAAGGACTTTTGATTTGGTTTGTATTTGTTCGTACCCTACAAAAGTGTTTTTAAGACTGTTTTCTATTTTTTGTAAAACAACAAGCTTTTCTTTGCTAAACTCATCCGCGTAGGAACGACTTTTTTCGCGTGCCTCTTTTTTTGCTTTTTCAAAAGATTCTTCATCTAAAGCAAGTCCTTTTGCCAAGGCTATTTCTTTAGTTAATTCAACGGGAAAACCGAAGGTTTCGTACAGATAAAAAGCGTTTTCGCCGCTTATAGTTTTTTTGCTTTTTTTAATAATGTCCTCAAGTCTTTCTTCACCGTTTTCAAGTGTTTTAAAAAAGGCCTCTTCTTCCGTTTTTATAACTGAGGAAATATAGTTTTTATTATTTCTGATTTCAGGGTAAATTTCGCCAAAATGCAAATCAATTACGCTTACAAGCAGGTGTAAAAAAGGGCCTTTAACGCCGGCTAATTTGCCGTATCTTAAAGCGCGGCGTATTAAGCGGCGTAAAATATACCCGCGGCCTTCGTTAGAAGGTAAAATACCTTCCGATATTAAAAAGACTGAGCTTCTTATATGATCTGACACTATTCTTAAAGTGGATATTTCCTCTTTTATTTTCCCTTCAATTTTCAATAATTTTTTTGCTTCGTTAATTGTAGGGGTAAAAAGGTCCGTTTCAAAAGGGCTTTGTACATTTTGCATGGCCATTACAAGGCGTTCAAGCCCCATGCCGGTATCAATGTTTTTTTGCGAAA
KOK=       101
KK=   36303  LL=   37052  Z=    7.02  JJ=   36243  DL=   750
A===      111      112      113      114      121      123      124      131      132      133      134      141      143      144      211      213      214      223      224      231      233      234      243      244      313      314      323      333      334      343      413      433
B===      222      122      422      322      212      412      312      242      142      442      342      232      432      332      221      421      321      411      311      241      441      341      431      331      424      324      414      444      344      434      423      443
RRR=   52.773   -0.048    0.617    5.044    1.760    0.314    0.036    0.655    0.226   -0.136   11.526   -1.458   15.404   -1.553   13.230    0.839    0.615    0.558    1.634   -1.599   -0.559    1.210    2.733    3.946    0.033   -0.522    0.058   -0.149   31.564    5.627    0.344    0.517
X1==    6.877   -0.040    0.850    2.840    2.670   -0.207    0.799    0.228    0.457    0.738    3.914    1.110    3.914   -0.498    4.026    0.457    0.799    2.101    3.034   -0.870   -1.029   -1.112    1.609    1.317   -0.180    0.513   -0.049   -0.543    3.365    2.365   -0.338    1.365
X2==    7.674    1.185    0.725    1.776    0.659   -1.520    0.045    2.872    0.495   -0.184    2.944   -1.314    3.935    3.120    3.286    1.837    0.770    0.266    0.539    1.837    0.544   -1.088    1.699    2.997   -0.184   -1.019   -1.177    0.274    9.379    2.379   -1.019    0.379
CD1=       22        5        4        8       11        2        4        3        3        2        6        5        6        1       14        3        4        5        7        1        0        0        3        3        1        2        1        0        4        3        1        2
CD2=       17        6        3        4        5        0        2        6        3        1        4        0        5        4       10        5        3        3        3        5        2        0        3        4        1        0        0        1       10        3        0        1
TTGAAAAACCTATAATTCTTTATCATATTCCCGGCAGAACGGGGCTTAAAGTTCCCGTTAAACTTATGAAAGAACTTGTTGAGAAAATTCCCATGATAAAAGGGGTAAAAGAGTCCGACTATGATATATCGCATATAACCTGTGAAGCGGTTGAGCTTTCCACAAAAATAGACATAATTTGCGGTAACGACGATTTGTTTTTACAAATGCTTTCTTTAAACGCCAAAGGCATTATTTCGGCGGCGTGTAATGCGCTGTCTCCGGTGTTTGTAAAAATGTTTAAAGATCCTAAAGACTTTAAAACTTTTGCAGACGCGTATGAGCTTATTTCCGCCTGCTACTACGAAACAAACCCCACCTGCGTTAAATATATTTTAAATAAACTTGGTTTTTGCAGCGCGGTGGTGCGCCTGCCTTTAGGCCCTATTTCAGACGAAAATAAAAAGAAAATAGATTCTTTGGTAAAAAATGCGGATAAAAGCTTTTTTATAAATTAGCAATAAAACAGTAAGTTTTGTTGCTGTATATATTATAATAATAGTTATAGCTGTATGATACTTATTTGGAATTTACACAAGGAAATCATATGAATGAAAACGTCGTTGTTATGAAATTTGGCGGTAACACTTTAGCAAATAAAGAAAAAATCCTTTTAGCGGTAGATTTAATTAAAAATAGAATTGAAAACGGAAAAAAACCTGTTATAGTAGCTTCCGCCAACGGAAACATGACGGACATTTTGCTAGATAA
KOK=       102
KK=   38313  LL=   39332  Z=   11.09  JJ=   38163  DL=  1020
A===      111      112      113      114      121      123      124      131      132      133      134      141      143      144      211      213      214      223      224      231      233      234      243      244      313      314      323      333      334      343      413      433
B===      222      122      422      322      212      412      312      242      142      442      342      232      432      332      221      421      321      411      311      241      441      341      431      331      424      324      414      444      344      434      423      443
RRR=   85.096    2.233    1.976   10.153    0.218   -0.456    0.692    1.069   -0.096    1.043    5.257    0.075   -1.373    2.489   22.759   -0.096    1.730    3.992    2.809   -0.444   -0.262   -0.008    0.986    7.581    0.490   -0.692    0.082    0.304   69.599   27.987    1.137    0.708
X1==    9.111    0.882    1.079    3.932    0.430   -0.469    0.703    1.651    0.136    2.526    3.170   -0.556   -1.514    1.755    4.493    0.136    1.758    2.258    3.757   -1.074   -1.240   -0.012    1.405    2.675   -0.546    1.163    0.386    0.059    8.780    6.080   -0.844    1.581
X2==    9.340    2.533    1.832    2.582    0.507    0.973    0.984    0.648   -0.705    0.413    1.658   -0.135    0.907    1.418    5.065   -0.705    0.984    1.768    0.748    0.414    0.211    0.702    0.702    2.834   -0.896   -0.595    0.211    5.116    7.927    4.603   -1.346    0.448
CD1=       27        7        5       12        6        2        5        6        3        5        7        3        0        6       15        3        7        6       10        1        0        2        4        7        1        4        2        1       11        8        1        3
CD2=       21        9        6        6        5        5        4        4        2        3        4        2        3        3       14        2        4        7        4        4        3        3        3        5        1        1        3        9       11        7        0        2
GAAAATATTTTTACGCCGAAAGAAGTTTCGGGTAAAGATGAGGTTTTTATCTGCCGTTTAAGGCAGGATATGTATGACAAAAAAGTTTTACATTTCTTTACGACTTTCGATAATATTTTAAAAGGAGCCGCTTTAAACGGCGCGCAGATTGTTGAATATATCGTAAAACAAGGGCTTGTTTAATGAAGAAAGTTTTAATTAACGGTGCCAAGGGCAAAATGGGGGCTATGATAGCCGCCATAATTAAGAACAGCCCGGAGTTAGGCCTGGAAATATCCGTTTTAAGGGAAGTTGGAGAAGAAGTTAAAAACCCTTTTGACGTTGTTATAGATTTTTCTTTGCCCGAAGGCGCCAAAGAAGCTTTTGAAATAGCGAAAAAAAACAAAGCCGCTTATTTAACGGGAACAACTAACCTTGCGGCTGAATTTATTAGCGACTTAAAAAAAGAAACAAGTATTCCCGTTTTCTTTTCACCAAATGTAAGCATAGGCGTTTATATGTTTACGGAAATTTTAAAATACGCGCAGAATTTATACCGCGGGTATAACAGGAAGTTGGAAGAAATACACCATGTGCATAAGGTGGATGCTCCCTCAGGCACGGCCAAAAATATAGCGGCGTCGCTTAATTTTCCCGTTGGGGAAATTACGGCTAAAAGGGAAGGCGAAGTTGTGGGAACGCATACCCTAACGCTGTCTTCAGATTATGAGGAAATAATTCTTTCGCACGTTGCTAAAAAAAGGGAACTTTTTGCCGAAAGCGCGGTTTTAATAGCCGCCTGGCTGGTTAAACAAAAACCCGGTTTTTACAATATGAGAAATTACGTTGAAAACAAATAATTTTACTTTTTAAGGAAACTACCGTGAACATACATTTTATCGGCATTGGCGGCATAGGAATGAGCGCTCTTGCCCAGCTTCACGCGATGGGGGGCGATAAGGTTACCGGCTCCGATCGTTTGATAAATAAAGGCCTTGTTGATTTACCTGTTTTTAATTCGCTCCGCGCTTTGGGCGTAAA
KOK=       103
KK=   41373  LL=   42422  Z=   11.33  JJ=   41343  DL=  1050
A===      111      112      113      114      121      123      124      131      132      133      134      141      143      144      211      213      214      223      224      231      233      234      243      244      313      314      323      333      334      343      413      433
B===      222      122      422      322      212      412      312      242      142      442      342      232      432      332      221      421      321      411      311      241      441      341      431      331      424      324      414      444      344      434      423      443
RRR=   94.236    0.534    0.223    5.526    4.312   -0.591   -0.035   -0.112    1.203   -1.100    6.417    0.604    2.899    1.297   18.478    0.346   -1.378   -2.651    7.572   -0.639   -0.785    0.331    0.295    1.089   -1.154    3.283   -1.400    3.670   53.671   18.278    1.187   11.641
X1==    9.341    1.034   -0.221    5.958    4.591   -0.769    0.159   -0.221    0.873   -0.714    2.679   -1.378    2.679   -1.143    3.575   -0.769   -0.450    4.115    2.029    1.421    2.994    1.082   -0.231    1.541   -1.424    1.888    1.225    1.745    8.202    3.937    1.097    6.496
X2==   10.089    0.516   -1.009    0.927    0.939    0.768   -0.221    0.510    1.377    1.541    2.395   -0.439    1.082   -1.134    5.169   -0.450    3.063   -0.644    3.733   -0.450   -0.262    0.306   -1.276    0.707    0.810    1.739   -1.143    2.104    6.544    4.643    1.082    1.792
CD1=       18        6        2       10       13        2        3        2        5        1        5        0        5        0       11        2        2       14        8        6        8        4        2        4        0        4        5        4       11        6        3        9
CD2=       37        7        2        7        8        4        3        5        5        4        6        4        4        1       18        2        9        1        8        2        1        2        0        3        3        5        0        3        8        6        4        3
TCGGCCGACATAAACCTGGCGTTGGTTTCATTTTTGAAAATAAAGTTTTTATAAGCCGCCACTTCACTGGCCAGCTGGCCTTTGCCCACGTCAACGCCGTAAACTTTTTTTGCCCCAAGTTTTAAAAAACAATGGCTAAACCCGCCCGTGGCTACGCCGATATCGGCGCAGATTTTACCGTTAACTTCAATTTTAAATTCTTTTAAAGCGTGTTCTAATTTCAGTCCGCCGCGAGATACGTAAGGGCAGGACTTTTCTTTTAAGGTAATAATATCCTCAGGTTTTATTTTTCTGTCCGCGCCGTATTCCACGGTGCCGTTAACAAGCACTTCGCCCGCCATAATGCTTGCCTGCGCGCGCGTGCGGGATTTAAAAAATCCCTGGGCTATAAGCTCCATATCCAAACGCGGTTTTTTAGGGTTACTCGTCATCATTATTTATTTCTTCCGTAAAAAGGTCGCCCTGTTTTTCTTTTATTTCGCTTACTTTAAATTTAATAGTTTTCAATTTGGCCGACAGTTCCGCCGCCAAGGCGGAGCCTTCCTCAAAAAGCTCGGCTGATTTGTCTAAATCAGTTTTTTCGTCTTCTAATTGAGCTACTATTTTTTCTAACTTTTTAAGGTTAGCTTCAAATGATTGTTCTTTCATAAATCCTCTATGCTATATAAGATTCTCTTCCCGCGCGCTCAAAAACAGCTCTTGTGTCTACAAAAGTTTCTTTATCGTTTTGCGGATTAACGTATACGTCTATAGTTTTGTCTTCCAGAAACTCATGGGGGTCAAAGTTAAAATAATTGCTGTAAACGGTTTCTTTGTTTTTTAAAGAAACTTCCAGACGGTATATTGTGGCGTAAGCGGCGGCGTTTTCATCAATTCTTATTATTTTCCCTTTTTCTAAAGTCCATGTTTTTAATTTTTTATTCGTTTCTATTGTTTTTAAAACGCTTTTTATTAAAAATAACACGGGTATTTCTATAACCGTCATAACGGCTAAAAATATAACTGCCGTTACGGGATTTATATTTTTAGACCCTATTAATAAAACGGCAA
KOK=       104
KK=   46773  LL=   47822  Z=    5.89  JJ=   46623  DL=  1050
A===      111      112      113      114      121      123      124      131      132      133      134      141      143      144      211      213      214      223      224      231      233      234      243      244      313      314      323      333      334      343      413      433
B===      222      122      422      322      212      412      312      242      142      442      342      232      432      332      221      421      321      411      311      241      441      341      431      331      424      324      414      444      344      434      423      443
RRR=   76.558    2.807   14.711    6.710    3.569   -4.898   -0.286    0.322   -0.111    5.576    0.209    2.577    1.036    5.000   -1.073    2.161    1.069   -0.056    3.762    0.092   -0.227   -0.864   -0.039    0.160    1.504   -0.973   -1.270   19.406    0.060    4.556   -0.450   66.001
X1==   10.620    0.850    2.563    1.029    5.265   -1.625    0.529   -0.196   -0.375    3.488   -0.273    1.029    1.669    1.270   -0.621    0.875   -0.621   -0.011    1.703   -0.375    0.331    0.824    0.090   -0.826    0.673   -1.568   -1.265    5.174    2.087    2.087    6.201    7.048
X2==    7.209    3.301    5.740    6.519    0.678    3.013   -0.540   -1.648    0.297    1.599   -0.766    2.503    0.621    3.937    1.727    2.470   -1.721    5.057    2.208   -0.246   -0.684   -1.049   -0.437   -0.194    2.236    0.621    1.004    3.750    0.029    2.183   -0.072    9.364
CD1=       30        6        8        6       15        0        4        3        2        7        2        6        5        5        3        4        2        2        5        2        2        3        2        1        3        0        0        7        4        4       12       10
CD2=       15       10       12       12        5        9        2        0        4        5        1        6        3        7        7        8        0       15        8        3        2        1        2        2        6        3        5        8        2        5        2       15
AACGTGGGTGATTTGGCCGGTAAAGACATTATTGCCGCGGATATTAAAAGAGATATTGAAATTTTAAAAAAATTAAGAAACGCCCCCGTGGTGGAACCGTTTACCGGCCCCGTTATACTTAAAAACAAAGCCAGCGGCGTTTTCTTTCACGAGATACTGGGCCACAGGGTAGAAGGCCATAGGCAAAAAAGTGAAAGTTTCGGACAAACCTTTACCAAAAAAATTAATGAACAAATAGTTTCTCCCGTAATAAGCGTTTATGACGACCCGACCCTTTCACATTTTAACGGCACCCCGTTAAGAGGTTATTATAAATATGATGATGACGGCGTTGCCGCCAAAAAAGCCGTTGTTATAGAAGACGGCGTTTTAAAAGGTTTTTTTATGGGCAGAAGTCCTATAAAGAATTTTGAGGAATCCAACGGGCACGGGCGCAAAGCGCTGGGGCGCCGCACAGTCGCGCGCATGGGCAATACAATAGTAAAAGCGAAAGACCCCGTGTCTTTTGAAGAACTTAAGCAAAAACTTAAAGAAGAAATAAAAAGGCAAAACAAACCCTACGGCCTTATTATAGAAGATACTTCGGGCGGGCTTACCGCAATAGACAGATACGCTCCACAATCTTTTAAAGTAGATATTTCTTTAGTTTATAAGGTTTACCCCGATGACAGGGAGGACGAGCTTGTCCGGGGCGTAAGCGTTGTGGGCACGCCTTTACTTAGCTTTAATAAAATTCTTGCCGCCGCTGATGACGACGGCGTATTTAACGGGACTTGCGGGGCGGAATCTGGCTGGGTGCCCGTATCGGCCGTATCGCCGAGTATATTGATAGGAGAGCTGGAAGTTGAAAAAATAGCAAAAGACTCCTACAGCCTTCCTATACTTAAAAATCCTACAGGGGGTAAAAATTAATGAAAAAGATAATTTTTTTAATTTCCTTAGCGTTCTTTTCTTTAGCCTCCTACGCGACGGTTGATTATAATGTTGTTACAAAAGCCATGCAAGATGAAATGAACCGGGCAAAAAAAGAACTCAAAATGAAGGGCTTTG
KOK=       105
KK=   47853  LL=   48782  Z=   10.71  JJ=   47643  DL=   930
A===      111      112      113      114      121      123      124      131      132      133      134      141      143      144      211      213      214      223      224      231      233      234      243      244      313      314      323      333      334      343      413      433
B===      222      122      422      322      212      412      312      242      142      442      342      232      432      332      221      421      321      411      311      241      441      341      431      331      424      324      414      444      344      434      423      443
RRR=   17.171   15.098    0.415   32.926   13.106   -0.040   -0.116    2.143    0.150    0.266    2.535    1.573    0.341    4.918   19.790    0.432   -0.008    0.133    5.566   -0.388    1.700   -1.160   -2.593    7.174    0.675   -0.231    0.055    5.175  200.330    5.676    0.362   -0.071
X1==    4.417    2.157   -0.283    4.437    5.096    0.102    0.161    3.481    0.102    0.999    3.900   -1.229    0.525    2.427    4.677   -1.096    0.687   -0.849    5.877   -1.696   -1.173    0.916   -1.342    4.402   -1.311   -0.150   -1.173    2.178   12.519    2.835   -1.500   -0.070
X2==    3.887    6.999   -1.466    7.421    2.572   -0.394   -0.722    0.616    1.474    0.267    0.650   -1.280    0.650    2.026    4.232   -0.394   -0.012   -0.157    0.947    0.229   -1.449   -1.266    1.932    1.630   -0.515    1.541   -0.047    2.376   16.002    2.002   -0.241    1.002
CD1=       19       11        3       14       18        3        4       10        3        3        8        2        3        7       17        1        5        1       13        0        0        3        0        9        0        2        0        3       14        4        0        1
CD2=        9       16        0       11        8        2        1        3        5        2        2        0        2        3       11        2        2        3        4        3        0        0        4        3        1        3        2        4       17        3        1        2
AAGACAGCGAATCGGTTAAAATAACGGCTTCTTTAGGGGCTTTAGTTTCCTCTGTAACGCCAAAATACAAAGATATAGAAGTAAGTATAAGAGTTGGTGACTATAAATTTGATAACAGCAATTTTAAAGTATCTTTTTTTGATTCGGATTATCCGGCCTACCAAACCCCCGGCGACGGGTACGGCACCATAAGAGCGGCATTGTGGCAGGAAACGGACAATGTGTATAAGGAAGCGCTGGAAACCCTTTCCAAGAAAAAAGGATTTATGAAGCAAAAAAATATTACTGATTATTATGATGATTTTTCCCCCGCGGCAAAGGTAAATTTAAAGGAAGAAAAAAATACCGAAAAATTCGACAAAGAGTATTTTGAGGCTTTAAGCAAGCAACTTTCGGCTATCGGCTTGAAATACCCCGAGATTGAAAAATTTGTGGTTAGAATAATATATAACAATGAAAATAAATATTATTTGGATAATTTGGGAAGCAGCTATTATAACAATCCGGTAGAAATAATATTATCCGTTGAGTCTTCCGTAAGGGCGGCGGACGGGTTTTTACTGGAAAATTCTTTTGAAAAAAACTTCGCTTTGGTAACAGATTTTCCGCCGTCAGATAAACTTATGGAAACGGTAAAAGAATTTGCCTCCGATACGGCGGCGCAGTCAAAGGCCGTAAAGGCCGAGCCGTATATAGGTCCCATATTATTGTATAAATACGCCGCGGCCGAGTTTTTTATGAATTTATTTGTTTATAATATTGAAAAAATAAAACCTGAATACTCCGATAAAGGAACTTTTACAAACGCCGGGGAGTTTAAAGACCGCCTGGGGCTAAAAGTTATAAGTAATATTTTTGACGTTACGGACAATCCTTTGGCTAAAGAATACAAAGGCGCGGCTTTATCCGGATATTACAGGGTTGACGACG
KOK=       106
KK=   51873  LL=   52682  Z=    7.90  JJ=   51543  DL=   810
A===      111      112      113      114      121      123      124      131      132      133      134      141      143      144      211      213      214      223      224      231      233      234      243      244      313      314      323      333      334      343      413      433
B===      222      122      422      322      212      412      312      242      142      442      342      232      432      332      221      421      321      411      311      241      441      341      431      331      424      324      414      444      344      434      423      443
RRR=   53.303    3.461    2.255   30.049   -1.990    1.435   -1.771   -0.917   -1.380   -0.558   -0.973    2.504    0.345   -0.989   39.398   -0.397    0.028   -0.233    6.665    1.533   -0.559    0.566    1.670   17.706   -1.471   -0.277    1.008   17.292   25.992    6.947    0.345    4.707
X1==    6.568    1.607    0.982    4.940    2.081   -1.620    1.223    0.982    0.893    1.381    3.553   -1.691   -1.260    0.916    6.814   -0.363    0.042    1.420    4.590   -0.992    0.465   -0.502    1.068    3.788   -1.181   -0.458    0.465    4.226    8.120    1.120   -1.260    1.120
X2==    8.115    2.153    2.296    6.083   -0.957   -0.886   -1.449   -0.934   -1.546   -0.404   -0.274   -1.481   -0.274   -1.080    5.782    1.094    0.658   -0.164    1.452   -1.546   -1.202   -1.127    1.563    4.674    1.245    0.604    2.167    4.092    3.201    6.201   -0.274    4.201
CD1=       18        8        4       11        9        0        5        4        4        3        6        0        0        3       19        2        3        5       11        1        2        1        3        7        0        1        2        5        9        2        0        2
CD2=       20        8        6       11        2        1        0        1        0        1        1        0        1        0       15        4        3        2        4        0        0        0        3        6        3        2        4        5        4        7        1        5
AAAAAAGGTACGTAAAAAGGCACAAATTTTTTGTTTGTCTTTTTTTACTTTATTTTTGCCTTTTCCCTCCCGCTTTTTTTTATGTTTTAATATGTGGCACTGGCAAAAAATCCGCTTAAAAACTTTTAAAAAGATATAATTTAAATATGTTTACAAGGGATAAATTTTTTAAAGCGCGCAAAGAAATTATTGAAATATTAGGGGAAACCCGAGTTCTTAGTGATGAAATTTCCCTTTCTCTTCATTCTTTTGACTGTAGTTTGGGTAGAACCAGGCCCGATGCCGTGCTTTTAATTAACAATACTAACGAACTCCCTTTCGTAATAAAAACTTTAAATAAATACTCAGTTCCTTTTGTTCCGCGCGCGGCGGCTACAAACCATGTGGGCGGCTGCGTGGCTTTAAAAGGCGGCGTTGTGCTTCACTTAATGGGGCTTAATAAAATTATAAGAGTTGATACCCAAGAAGAATTTGCCGAAGTTGAATGTTGTGTTGTTAATGAGGATTTAAACAATTTACTTAATTCTTTGGGTTACGAATACCTGCCCGACCCCGCCAGCCAAAAAATTTGTACTTTAGGGGGTAACGCCGCTTTAAACGCCGGCGGAGCCAAAGGTTTAAAATACGGCGCCACAAGGGAACATATTATAAAGGCGGAAATTATTACCCCGTTTGGAGAAGTTGTAACCCTTTCCAATAAGGACAAAGGGCCTGATTTTTTGGGTTTTATAATAGGTTCGGAAGGAACTTTGGGGGTTATAACAAAACTTTGGCTCAAAATTTCTAAAAAAGACTATTTTATAAAAACCA
KOK=       107
KK=   53043  LL=   53552  Z=    9.35  JJ=   52983  DL=   510
A===      111      112      113      114      121      123      124      131      132      133      134      141      143      144      211      213      214      223      224      231      233      234      243      244      313      314      323      333      334      343      413      433
B===      222      122      422      322      212      412      312      242      142      442      342      232      432      332      221      421      321      411      311      241      441      341      431      331      424      324      414      444      344      434      423      443
RRR=   63.858   -1.994    0.032   15.863    0.177   -0.574    1.460    2.810    0.443   -1.697   -3.377   -0.179   -1.174   -0.776   14.846    0.134   -0.384   -1.342   11.249    0.443    1.030   -0.762   18.741    1.644    0.017    1.092   -0.443    0.573   66.562    0.816    1.028    0.708
X1==    8.261   -1.566    0.017    5.091    0.401    0.475   -1.313    1.454   -0.367    1.672    3.917   -1.546    1.362    1.061    2.368   -0.367   -0.537    0.943    4.334   -0.367   -0.863   -1.014    2.975    1.657   -1.097    0.511   -0.863    0.285    8.158    0.158   -1.192   -0.842
X2==    7.730    1.274    1.932    3.116    0.441   -1.209   -1.112    1.932   -1.209   -1.015   -0.862    0.116   -0.862   -0.732    6.269   -0.366    0.715   -1.423    2.595   -1.209   -1.194    0.752    6.300    0.992   -0.016    2.138    0.513    2.009    8.159    5.159   -0.862   -0.841
CD1=       18        0        2       10        3        2        0        4        1        3        6        0        3        3        6        1        1        2        6        1        0        0        4        3        0        2        0        1        9        1        0        0
CD2=        9        3        3        4        2        0        0        3        0        0        0        1        0        0        9        1        2        0        5        0        0        2        8        2        1        3        2        3        9        6        0        0
CCGTGCCCCGCGCCGTTTTGCCTGAGGCTATAAAAAAAACAAGGGAAATTTGCGAAACAAATTCCATTACGGCGGGTTTATTTTTTCACGCCGGGGACGGCAACCTGCATCCGAACGTGGTTTTTGACCAGCGCAGCAAGCAGGAAACAAACATTGTTGTAAAAGCGGGTAAAGAAATGCTTAAAGTCTGCACAGATTTAGGCGGCACTATTTCAGGCGAGCACGGCGTGGGCATTGAAAAACGTTCGGCCATGTCTTTTATGTACGGAGCTGCGGAAATTGCTTTTTTTAAAAAACTTAAAAACGCTTTGGACCCGGAAGGGGTATGCAATCCCGATAAAATTTTTCCCGTAACGGATAAAGAAAGCGCTGTTAAAGAAGCGGCAAAAGAAATTAAGGATTTGTCCGCCGTCATTGCCGCCGCGCGCAGTGTTAAAATACAAGGTTTAAACTCAAATAAAATTAAAACGGACAGAGCGAAAGTTTCTTTAAAAAACATAAACAAAATTT
KOK=       108
KK=   57513  LL=   58262  Z=    5.18  JJ=   57483  DL=   750
A===      111      112      113      114      121      123      124      131      132      133      134      141      143      144      211      213      214      223      224      231      233      234      243      244      313      314      323      333      334      343      413      433
B===      222      122      422      322      212      412      312      242      142      442      342      232      432      332      221      421      321      411      311      241      441      341      431      331      424      324      414      444      344      434      423      443
RRR=   78.112    0.575    2.491   13.152   -3.027    2.026   -0.031   -0.819   -0.622    0.936   -4.134    1.253    1.369   -1.309   -1.477   -4.400   12.672   -1.339   11.019   -0.622   -0.124    0.008    2.478    5.608   -0.008   -4.075    0.410    0.333   36.547    7.814    0.066    9.861
X1==    7.181   -0.956    2.299    6.472    2.238   -1.461   -0.172    1.653   -0.765    4.181    3.254   -1.012    1.218    1.068   -0.317   -1.461    3.184    1.642    7.993   -0.765    0.176    0.074    0.805    1.383   -0.038   -1.497   -0.581   -0.557    4.541    1.585   -0.140    3.802
X2==   10.878   -0.602    1.083    2.032   -1.353   -1.387    0.182   -0.496    0.813    0.224   -1.270   -1.239    1.125   -1.225    4.656    3.012    3.979   -0.816    1.379    0.813   -0.706    0.112    3.077    4.054    0.224    2.721   -0.706   -0.598    8.048    4.931   -0.472    2.594
CD1=       15        1        6       13        6        0        2        5        1        8        7        1        4        4        2        0        7        4       13        1        2        2        3        4        2        0        1        1        8        4        2        7
CD2=       15        1        3        4        0        0        2        1        3        2        0        0        3        0        8        6        7        1        4        3        1        2        6        7        2        5        1        1       12        8        1        5
CGGGCCGTTTAATGCCGGGCCGCCGCTGGTCGGATGGGCTTCACCAGGCGGTAGAAGCTAAAGAAAGAATTAAAATTAAAGAAGAAAACCAAACTTTAGCTACGATTACATTCCAAAACTTTTTTAAACTTTATTCAAAACTTTCCGGTATGACGGGTACGGCCATGACTGAAGCGGGAGAGTTTTGGCAAATTTACAAACTTGACGTTGTTGAAGTTCCGCCGAACAGGCCTTCTAAACGCGTTGACGGGGCTGACCTTGTTTACCGCACCGAGCGTGAAAAGTATAACGCTATAGTTGCCGACATTGAGACATTGTGGAAAAAGGGCGCTCCCGTTTTAGTGGGTACCCGCTCTATTGAAAAGTCTGAAAAAGTTTCCGCCATGCTTAGGTCAAAAGGCATTCCGCATAAAGTTTTAAACGCCAAATACCACGAAATGGAAGCGCAAATTATCAGCCAGGCGGGCGCTAAAGGTTCTGTTACCATAGCTACAAACATGGCGGGCCGCGGCACCGATATCGTGCTTGGCGGCAACCCCGCCACACCGCAGCAGCAGGCTGAAGTTGTTGAACTCGGCGGTCTTCACATTTTAGGTACGGAAAGGCACGAAAGCAGACGTATTGATAACCAGCTCCGCGGCCGCGCCGCCAGACAAGGTGACCCGGGCTCAAGCCGTTTTTATATTTCTTTAGATGACGAACTTATGAGGCTTTTTGCCAATACTTCACGTATTTCGGGCATTTTGGAAA
KOK=       109
KK=   60243  LL=   61292  Z=   12.41  JJ=   60183  DL=  1050
A===      111      112      113      114      121      123      124      131      132      133      134      141      143      144      211      213      214      223      224      231      233      234      243      244      313      314      323      333      334      343      413      433
B===      222      122      422      322      212      412      312      242      142      442      342      232      432      332      221      421      321      411      311      241      441      341      431      331      424      324      414      444      344      434      423      443
RRR=  112.551    1.017   -0.266   -0.534    1.641   -0.469    0.889    1.272    0.147    2.723    3.515    0.460    0.488    5.466   30.724    1.057    0.594   -0.449   -4.251   -5.522   -4.954    2.234    1.830    0.164   -0.521   -1.107   -1.042   16.493   53.001   18.398    1.333    2.873
X1==   11.038    0.596    0.481    2.960    0.596    0.676    2.773    1.049   -1.110    0.790    1.612   -0.542    0.333    2.696    5.724    2.462   -0.373    1.495    2.542   -1.706   -1.325   -1.510    3.182    0.049    1.516   -0.306    0.961    3.573    9.411    4.499   -0.945    2.862
X2==   10.197    1.706   -0.553   -0.180    2.752   -0.694    0.320    1.212   -0.132    3.449    2.180   -0.849    1.462    2.027    5.368    0.430   -1.593   -0.300   -1.672    3.237    3.739   -1.480    0.575    3.372   -0.343    3.616   -1.084    4.616    5.632    4.089   -1.410    1.004
CD1=       30        6        4       10        6        4        9        5        1        3        5        3        3        8       17        7        3        5        8        0        0        0        7        3        4        2        3        5       13        7        1        5
CD2=       22        7        2        2        9        2        3        5        3        8        5        1        4        4       14        4        0        3        0        9        9        0        3        6        2        7        1        9        9        7        0        3
TTTCGGTGAATACATACCTTTTGAAAACAGATTAAAAAATATTATGGACGTTGAAGTTTTGGGGGAACTGGGCTCTTTTACGCCGGGTGCGCCGAACCAGCCTTTATATGAAGTTGCAGGGGTGAAAATAGCTTCTAATATTTGTTATGAATCCATATTCCCGGATTTATGGACAAAAGCCGCGGACGGCGGCGCGGAAATATTTTTTAACGTTACAAATGACGGCTGGTATTTGGATACTTCGGCGCCTTACCAACACTTCGCGGTTAACGTTTTCCGCGCTGTGGAAACGGGCCGCCCTGTGGTAAGAAGCGCTAACACGGGCATTTCAGGCTGGATTAACCCGCTCGGGCAGGTTATGGAATCTAGTGAGCTTAATACCCGCACTGTTATGAATTTTGAGATGCCGGTGTATAAATCAAAAGACGTCACTTTTTATATTAAATGGGGTAATTTGTTTGCTTATTTATGCGTAATTGTTTTTCTTACCGCGGTGAGCACGGTTTTTATTATATCAGATGATTAATATTGAATTTAAGGATTTAAAAAATAAAATTGAAGAACTTTCCGCCCGTATTAAAAATGCAGGGGCTCTTATACGCGTTGGCGAAAAGAAAGAAAAATTAGCCAAACTTGAGGCTGAAATATCCAAAGAAAGTTTTTGGAATGATTCTGATAATGCCAGGCAGGTAAGCAAGGAAGCCGACGCCGTTAAAACTGAGCTTGAAACTTTTTCCGCCTTGCAAAAGGAAATGGACGACGCCGTTACCTATTATGAAATGGCCCTTGAGGAAAACAGCGAAACCGAAATGGGTGAAATTTCCTCCTTTTTAATAAAAATAGAAAATGAATTAAAAGAAATTGAGTTTAAAATAAAACTTTCCGACCCGGCTGACAGGCTTAACGCCATTATGCATATACATGCCGGCGCCGGCGGCACGGAAAGCTGCGATTGGGCTCAAATGCTTCTTCGTATGTACACGCGCTGGGCTGAAAACCACGGGTTAAAAGTTAAAATAACGGACATTTTGCCCGGTGAAGAAGCGGGCG
KOK=       110
KK=   61473  LL=   62552  Z=    8.15  JJ=   61383  DL=  1080
A===      111      112      113      114      121      123      124      131      132      133      134      141      143      144      211      213      214      223      224      231      233      234      243      244      313      314      323      333      334      343      413      433
B===      222      122      422      322      212      412      312      242      142      442      342      232      432      332      221      421      321      411      311      241      441      341      431      331      424      324      414      444      344      434      423      443
RRR=   56.867    2.255    6.755   46.372   -0.181    0.678    0.517    0.882   -0.050   -2.248   -3.472    0.147    0.114    0.376   21.309    0.979   -0.515    0.491    3.519    0.878    0.125    0.249   18.295    8.133   -1.628   -1.913   -0.807    0.509   42.834   34.349    0.407    8.902
X1==    8.847    0.507    1.404    5.524    3.253   -0.407   -0.527    0.909    0.112    1.740    7.920   -0.698    0.308    0.802    2.861   -0.925    1.479    0.849    4.898   -1.963   -0.092   -0.190    4.465    4.213   -1.541   -0.961    0.595    0.588    7.229    3.859   -0.326    3.017
X2==    6.428    4.447    4.811    8.394   -0.056   -1.669   -0.980    0.971   -0.447   -1.292   -0.438   -0.211    0.371    0.469    7.449   -1.058   -0.349    0.579    0.718   -0.447   -1.356   -1.310    4.097    1.930    1.057    1.991   -1.356    0.866    5.925    8.900   -1.248    2.951
CD1=       31        8        7       16       15        3        3        6        4        5       15        3        3        4       14        2        7        5       13        0        2        2        9        9        0        1        3        2       10        6        2        5
CD2=       16       13       10       15        4        0        1        4        2        0        1        2        2        2       19        1        2        4        4        2        0        0        7        4        3        4        0        2        7       10        0        4
AAAAAGACTTGGAAGTTGACACTTTCCGAAGCGGTGGCGCGGGCGGGCAAAACGTTAATAAAGTTGAAACCGCCGTGCGCATAAAACATATTCCCACGGGCATAGTTGTTGCCTGCCAGATAGAGCGAAGCCAGCTTCAAAACAGGCAAACCGCCATGAAAATGCTGCGCGCCAAACTTTACCAAATCGAGGCTGATAAAAAACGCTCGGAAATGGAAAAACATTACGGACAAAAAGGCGATATCGCCTGGGGGCATCAAATACGTTCTTATGTTTTTATGCCGTATCAGCTTGTTAAGGATTTAAGAACAGGTTACGAAACTTCGCAGGTGCAAGCTGTTATGGACGGTGATTTGGACGCTTTTATGCAGTCTTATTTAGATTATATGGTTAACAAAAAATAACCTTTATTTTTAATATTTAAGATTATGAAATCAATTTATATACACATTCCTTTTTGCGCTCAAAAGTGTTTTTACTGCGCATTCTCTTCTTACCCGGATAAACTTTCTTTATCCGGTGAATATATAAACGCTTTAATTAAAGAAATGTCCGGGCACAAAAATTTTAACGCCCAAACTCTTTATATAGGCGGGGGCACGCCAAGCGTTTTGTCTGAAGAAAATCTTGAGAAATTATTTAAAGCTGTTGAAGAAAATTTTGGCCCCGTAAAAAACTTTTTGGAATCCACTTTTGAAGCTAACCCCGAAAGCCTTACCGAAGAAAAAATAATTCTGCTTAAAAAATACGGTTTTAACCGTTTAAGCATGGGTTTGCAAAGTTCTAACGATGATATTTTAAAAAACTTAGGCAGAATCCACGACAGACGTATGTTTATAAAATCTTATTCGGACGCGCGCTCAATGGGTTTTGATAATATTAATATTGATTTAATAGCGGGTTGCCCTTCTCAAAATTTAGAAAATTTTAAAGAGGATATTTCTTTTGTTCTTACCCTAAACCCCGAACATTTTTCCGTTTACGGCATGGAAATAAGCGAAGGCACAAAATTCTTTAAAGAAGGTTACGCGCCGGATGACGCGCTTGTAAAAGAAATGCTTTTGTACGCGCATAATTTTT
KOK=       111
KK=   63873  LL=   64742  Z=    5.91  JJ=   63843  DL=   870
A===      111      112      113      114      121      123      124      131      132      133      134      141      143      144      211      213      214      223      224      231      233      234      243      244      313      314      323      333      334      343      413      433
B===      222      122      422      322      212      412      312      242      142      442      342      232      432      332      221      421      321      411      311      241      441      341      431      331      424      324      414      444      344      434      423      443
RRR=   33.531    5.429    9.065    2.937    1.694    0.485    3.045    5.522    0.051    0.312    0.254    0.076   11.124    0.069    1.048   13.177    0.384    9.065    4.063    1.036    0.341    0.255    0.255    0.256   -0.326   -4.165    0.610    5.765    0.031   14.546    0.605   43.834
X1==    5.286    3.674    3.130    1.266    1.739    0.234    1.423    1.322    0.234    1.033   -0.548    0.074    4.064    0.187    2.222    3.348   -1.039    2.927    1.582   -1.012    0.351   -0.478   -0.478   -0.503    0.255    3.296    0.351    2.004   -1.014    2.961    0.221    8.922
X2==    6.344    1.478    2.896    2.320    0.975    2.076    2.140    4.178    0.216    0.302   -0.464    1.024    2.737    0.371    0.471    3.935   -0.369    3.097    2.568   -1.024    0.971   -0.533   -0.533   -0.508   -1.279   -1.264    1.736    2.877   -0.030    4.913    2.737    4.913
CD1=       16       12        8        5        8        3        5        5        3        3        1        3        7        2        9        8        1        7        5        1        2        1        1        1        2        6        2        3        0        4        2       10
CD2=       16        7        7        6        6        6        6        9        3        2        1        4        5        2        5        9        2        8        7        1        3        1        1        1        0        0        4        4        1        6        5        6
GCCGTTTGTATAAACACAAACCGCTGATAAAATATCCCCTTGATGCACATGCATTTCCAAAATATAGTTAGGAGCGCCTACTTTAACCGCGCTTACAAATGTTGGCGCGTTTGCTACGCCAAGGTCATTGCCTGTGTAGTATGTAAAGTATTTAGTTTGGTATCCTGTGCCTGTTTTTGTGCCCGGCATAGCTATATCGATACTGTCCCATTGGTTGGGGCCGAGGGGGTATCTGCGTAGCTTTTCGGCTCTTTGTACGCTTTCGGCTAAAGCTTTTAAAGTTAAAAGAGCTTCGGAAGCGCGGCCCCTTTCAACAATCTTTGTATATTGGGGTACAGCTATGGCCGATAAAATACCTATAATTAAAACTACAACTAAAATTTCAAGTAAAGTAAAACCTTTTTTCATAATATACTCCTTTTTAAAATCCTATCTTTTATTCTATACCATTAAACAAAGCCCTGTCAATTTGATAAAATTATATTAATACAAAAGCAAGAGGTCTTTATGACAGAAAACAATGAACAGAAATTACAAAATTCTTTACAAGAAATAATTTCCCAAAGATATAAAGAAGCGCAGGAATTAAAAGAAGTCGGTATTAATCCTTATCCCGCGAGAAGCGGCGCCGAGAACAGAGCCAAAGAAGCGCTTGACGCTGATATTGACACTCAGGTTACCGTATCGGGACGTGTTGTCCAGCTCCGCCTTATGGGAAAAGCGGCTTTCGCACATATAAGGGATTTTACAGGCAAAGTACAGTTTTACGCTCAGAAAGATACTCTTGGGGAGGAAAATTATAATTTTTTTAAAAAACATATTTCAGTAGGTGATTTTGTTACGGTAAAAGGCCACATGTTTTTAACAAAA
KOK=       112
KK=   68613  LL=   69272  Z=    7.23  JJ=   68283  DL=   660
A===      111      112      113      114      121      123      124      131      132      133      134      141      143      144      211      213      214      223      224      231      233      234      243      244      313      314      323      333      334      343      413      433
B===      222      122      422      322      212      412      312      242      142      442      342      232      432      332      221      421      321      411      311      241      441      341      431      331      424      324      414      444      344      434      423      443
RRR=   35.981    4.393   -1.601   18.741    0.571   -1.337    0.742    3.521    0.115    0.101   -0.473   -0.168   -0.055    5.667    3.385    0.989    0.155    1.236    7.682   -1.857   -2.386    0.104   35.555    9.035    0.630   -0.194   -0.004    0.582   14.579    7.822    1.402   -0.005
X1==    5.897    1.135    1.234    3.192    1.135    0.926   -1.510    1.917    0.170   -0.246    2.692    0.146    0.310    1.397    2.878   -1.343    0.515    1.310    5.380   -1.343   -1.022   -0.268    5.016    3.423    1.533    1.104   -0.034    0.256    3.062    2.062   -1.277    0.062
X2==    6.102    3.870   -1.297    5.871    0.503   -1.443   -0.491    1.837    0.677   -0.411   -0.176   -1.153   -0.176    4.055    1.176   -0.737    0.300    0.943    1.428    1.383    2.335   -0.390    7.088    2.639    0.411   -0.176    0.110    2.279    4.761    3.794   -1.097   -0.077
CD1=       15        5        4        8        5        3        0        5        2        1        5        3        2        4        8        0        3        3        9        0        0        1        7        6        3        3        1        1        4        3        0        1
CD2=       10        8        0        8        3        0        1        4        3        1        1        0        1        5        4        1        2        4        4        4        5        1       10        4        2        1        2        4        6        5        0        1
AAATTTACGAAGAAAGTGTTGAAGCTTCTTATAAAGCTTATAAAGCACTGTTGGAAAAAGGCGTGGCCAGAGAAATGGCAAGGGGCATTTTGCCCGTATGCCAATACACACAATTTTATTGGACGGTAAACGCGAGAAGCTTGCTTAATTTTCTTTCTTTGCGCACTGATAAACACGCGCAGAAAGAAATAAGGGATTACGCGGACGCTATTGCCCAAATCGTAGCGGAAAAAATGCCCTGGACCTGGGAAGCTTTTGTTAACATGAACAAAAAACTGGTGCCCAGCGCTAACTAGCGGAAATTAAATAAACAGAAGTAAAAAATATCGGCAGTAACAAAGGAGACGCACAGCATGAAGGTTTTAGGCATGATAATGGCCGGAGGCAAAGGGGAAAGGCTGTATCCTTTAACAAAGGAGCGCAGCAAACCTTCGGTTCCATTTGGCGGGAAATACAGAATTGTTGATTTTGTTTTGTCAAATTTTGTTAATTCCGAAATATTTTCCTCCTATATTTTGGTGCAGTATTTGTCACAGTCTTTAATTGAATATCTGCGCACCACGTGGAGAACCACAGGTATTAGCAAGGATCACTTTTTAACCTGTGTTCCTCCGCAAATGAGAATAGGCGAAATTTGGTACCGCGGCACCGCGGATTCAG
KOK=       113
KK=   74493  LL=   75482  Z=   13.70  JJ=   74463  DL=   990
A===      111      112      113      114      121      123      124      131      132      133      134      141      143      144      211      213      214      223      224      231      233      234      243      244      313      314      323      333      334      343      413      433
B===      222      122      422      322      212      412      312      242      142      442      342      232      432      332      221      421      321      411      311      241      441      341      431      331      424      324      414      444      344      434      423      443
RRR=   86.325    1.729   10.620    1.831    7.347   -0.007    5.478   -0.064   -0.007    0.207   -0.003   -0.026   37.532    0.114    2.870    3.075    3.044    0.933    0.119    0.904    4.992    0.963    0.001    4.464   -0.075    0.009    0.036    5.587   -0.199    2.554   -0.450   91.822
X1==    8.356    2.381    5.601    2.839    1.458   -0.080    2.273   -0.654   -0.080    1.376    0.005   -0.040    4.994    1.486    2.381    1.629   -1.765    0.497    2.860   -1.788    2.088   -0.704    0.010    1.493   -0.031    0.005   -0.027    3.201   -0.259    1.507    0.718   11.217
X2==   10.331    0.726    1.896    0.645    5.038    0.093    2.410    0.098    0.093    0.150   -0.627    0.645    7.516    0.077    1.205    1.887   -1.725    1.879    0.042   -0.506    2.391   -1.369    0.109    2.991    2.400    1.594   -1.351    1.745    0.768    1.695   -0.627    8.186
CD1=       23       10       13        8        8        3        7        2        3        4        2        3        9        4       10        6        0        4        8        0        5        1        2        4        2        2        2        5        1        3        3       14
CD2=       26        6        6        4       15        3        7        3        3        2        1        4       12        2        7        6        0        6        3        2        5        0        2        6        5        4        0        3        2        3        1       10
ATGTTTAGTGGCAACATTTCCGGCCGCGTAAGAAATTGCCATGCCAACTAAAGCTAAGCAGCCGTAAAATTCGCTCATTTGCCCGCTGAAATGCACTTTGGGAAGCATAATACAAAGTATACCGCCGACGCCTATTAAAACGCCGCCGGCTCTTCTCCAGGTAAAGGAATCAACGCCTTTTAAAAATGCGGCTCCCATGACAAAAGCCCATATCGGAACGGTGCCGTTAAAAATGCCCGCCACCCCGGAAGGAATGTGCTGCTGGCCCCAAAACATTAACATAAAAGGTAAGGAGATAAGCAATGAACTTAATACCCACGGTTTCCAAATTTCTTTAAGGGGTATTTTAATGCTTTTGCGTCTTACAATAAAAAGAATTATAAAAAATAAAAGGCCGAAAAAAACCCTTGATAACGCGCCGTAATAAGGGTCAACTTCCGTTACTATATTTTTTGTAGCTAAAAAAGCGCTGCCCCAGCAAAAAGCCAAAGCAAGAAAATAAAATTGTGTCATTTTTTTTTAATCTCCTTTTTAATATTATATTATGTTTTTAGGATTAAATACGCTAACTGTAACGGAATGAATATGAAAAAAACTTGGTTCTTTATACCCACGCTGTATTTTGCCGAAGGCTTGCCGTTTGTTATTGTAAACGTGGTGTCGCCCGTTATATATACTAAACTCGGCGTGGCGGAAAACATTATGTCTTTTTATACCGGCTTTTTGTACCTGCCCTGGGTTTTAAAAATGTTTTGGAGCCCTCTTCTTGAAAACAAAAGCAAAAGAAGCTGGGTTTTGGGCACCCAGTTGGCTTTGTCCGCGGTATTTGTATTGATAGCTTTAAGTTTTCAGCTTAACAATTATTTTCTTTATTCCTTAATTGGGTTTTTTACGGGCGCTTTTATAAGTGCTACATATGATATCGCTACCGACGGATATTACATGCTCGCTTTAGATAAAAAGGAACAAGCTTTTTTTGTGGGCATAAGA
KOK=       114
KK=   79653  LL=   80312  Z=    4.72  JJ=   79143  DL=   660
A===      111      112      113      114      121      123      124      131      132      133      134      141      143      144      211      213      214      223      224      231      233      234      243      244      313      314      323      333      334      343      413      433
B===      222      122      422      322      212      412      312      242      142      442      342      232      432      332      221      421      321      411      311      241      441      341      431      331      424      324      414      444      344      434      423      443
RRR=   26.549    1.089   -0.065   17.650    2.895    0.452    1.195    0.757   -0.004    5.137   -1.690    0.343   -0.861    0.000   14.589    0.452   10.227    2.298   -1.322    0.452    0.673    0.004    7.818    1.117    0.008    0.084    0.083   -0.499   23.597    4.712    0.317    0.505
X1==    3.758    1.147    0.198    4.455    3.050   -0.636    0.938    1.434   -0.636    2.807    2.093   -0.338   -0.393    0.000    3.050   -0.636    3.482    0.625    1.708   -0.636    0.245   -0.024    2.953    0.521   -0.084    0.436    0.245   -0.441    4.402    1.402   -0.393    1.402
X2==    7.065    0.949   -0.328    3.962    0.949   -0.710    1.274    0.528    0.006    1.830   -0.808   -1.015    2.192    0.405    4.783   -0.710    2.938    3.678   -0.774   -0.710    2.749   -0.152    2.648    2.143   -0.092    0.192    0.340    1.132    5.360    3.360   -0.808    0.360
CD1=       16        7        3       12       11        1        4        5        1        4        4        3        1        2       11        1        8        2        4        1        1        1        4        2        1        2        1        0        5        2        1        2
CD2=       11        4        1        5        4        1        3        2        2        3        0        0        3        1       10        1        5        9        1        1        5        1        4        3        1        1        2        2        6        4        0        1
GAAAAGGAATGTGGCTATAGTAGTAAATAAGAAAGATATTTTATATGGACAAAAACCGGTTGATATAACCACGGAATTTGCGCAAAGAATCCAGAAAACAAGAAAAGACGGAAAAAGTAAAAAGAAAAATAAAAGTCCGGTGATTTTGGAACTGGATTCTAAAAAAGCGCCCGAAATTAATATAAAAAAGGAGGAATAATATAATGCAGATTTCATTAGAAGAATTAGTAAAAATCACAGGCGGGGAATTAAGAGGAAATAAAGATTTTCAAATTACCGCTCCCTGCAGCATAGACAACCCTAAAGAAGACGCCGTTTGTTATTTTTCCGACGGGTCTAAAGCGGAATCTATTTCTTCTATAAAGGCGGGCTGCTTTATACTGCCTTCTAAAATTAAAGAAACTTTTAAAACGGATAAAAACGTTATTTTCGCAGATAATCCGGAATGGGCTTTTACGCTTTTTTTAAGACATTATGACAGCTCCAAACCAAAATTTGACAGAGGCGTGCACCCCACGGCTGTTATAGGTAAAAATGTTGTGTTGGGAAATAATATTACCGTAGGCGCATACAGCGTTATTGAAGATGATGTAACATTAGGTGATAATACCGTTATTTACCCGCACGTTTATATAGGCCGAAGAACTTTTGTAGGCAAGG
KOK=       115
KK=   80583  LL=   81392  Z=    6.73  JJ=   80463  DL=   810
A===      111      112      113      114      121      123      124      131      132      133      134      141      143      144      211      213      214      223      224      231      233      234      243      244      313      314      323      333      334      343      413      433
B===      222      122      422      322      212      412      312      242      142      442      342      232      432      332      221      421      321      411      311      241      441      341      431      331      424      324      414      444      344      434      423      443
RRR=   46.815   -0.183   -3.651   10.096    3.959    1.211   -0.872    0.146   -0.570    0.962    0.835    0.528    0.130    2.382   23.349   -0.787    0.896    0.543   13.214   -0.787   -0.357    0.289   12.457    6.060   -0.055    4.525    0.046    0.269   41.341   21.558    1.718    3.645
X1==    6.893   -0.439    2.633    3.089    3.691   -0.770    1.683    0.180    0.616    1.251    0.573   -2.013   -0.112    2.189    3.691   -0.770    3.411    1.061    4.945   -0.770   -1.080   -0.532    2.565    3.562   -1.224    1.943   -0.147    0.186    6.282    4.438   -1.481    0.750
X2==    6.791    0.416   -1.386    3.268    1.073   -1.573   -0.518    0.813   -0.925    0.769    1.457   -0.263   -1.160    1.088    6.326    1.022    0.263    0.512    2.672    1.022    0.330   -0.544    4.857    1.701    0.045    2.329   -0.311    1.441    6.581    4.858   -1.160    4.858
CD1=       20        3        7       10       11        1        6        3        3        3        3        0        2        7       11        1        9        3       10        1        0        1        5        8        0        5        1        1        8        6        0        2
CD2=       11        3        0        5        4        0        1        3        1        3        3        1        0        2       12        4        2        4        6        4        3        1        8        3        2        4        2        4        9        7        0        7
TTAAGGTTGGGCAGGGAAGCATTATTATATCCCAAGTGGGGGTAGCCGGGTCGACCGAAATAGGCCGGGGCGTTGTTTTAGCGGGGCAGGTTGGCGTGGCAGGCCACATTAAAATAGGCGACGGCGTACAAGTAGGCGCGCAGTCAGGCATTATGCAAGATATTCCCGCGGGTAAAAAAATGTTCGGTACTCCTGTCAGAGACTATATGGAAACTTTAAAACTTTACGCGGCGCTGCCGTATCTTTCTGAAATGGTAAGAGAATTTAGGAAGCGTAAAAAAACAGAAGAAAATAAATAAAAGGGCAACTAAAAAATGTTTAGGCAAACAATAGCGGAAAGAAAACTAGTAAAAGGCATAGGGCTGCATACCGGGCGCGACTGCACCATGACGTTTGAGCCTTATGACCGTGAGGGGATATATTTTTTAAGAACTGATATTAAAGATTCAAAACCTATAAAAGCGTTTGTTGGTAATGTATCTTCAACAATGAGGGGAACTAACCTTACTTATGAAGGGGCGGAAGTTCATACCGTTGAACACGTTTTATCAGCCTGCAGCGCTTTGGGGATAACCGATATTTTAATTTCCATGGATGGGCCAGAACCGCCCGTTATGGATGGGTCCTCGCAGGAATATTCCAAGGTTTTAATCTTGGCGGGCATAAAAAGGCTTGATAAAAAAGTGCCTGTTTTAACAATTAATAAAAAAATAGAAATGAGTGAAAACAATGTTTTGTACACGGCCGAACCGGCGGATAAACTTACAATGACATTTCTTTTTGTGCATACGCACCCGCTTGTAAGCAGGT
KOK=       116
KK=   82563  LL=   83612  Z=    7.11  JJ=   82563  DL=  1050
A===      111      112      113      114      121      123      124      131      132      133      134      141      143      144      211      213      214      223      224      231      233      234      243      244      313      314      323      333      334      343      413      433
B===      222      122      422      322      212      412      312      242      142      442      342      232      432      332      221      421      321      411      311      241      441      341      431      331      424      324      414      444      344      434      423      443
RRR=   32.543    9.861    5.254    2.217   15.265    0.021    3.631   -0.232    1.001   -1.030   -0.034   -0.082   14.864    7.662    0.814    0.285    1.177   19.543    5.124   -0.400    0.102    0.038    2.152   -0.077    0.396    0.017    1.667    1.881    6.459    6.459    0.017   41.678
X1==    7.854    4.218    2.245    0.783    3.185    0.474    2.653   -0.311    1.806   -0.398   -0.078    0.245    6.156    2.904    0.601   -0.192   -0.705    4.091    2.916   -0.192   -0.313    0.041    0.763   -0.466    0.427   -0.078    2.267    1.116    2.452    2.452   -0.078    5.136
X2==    4.144    2.338    2.340    2.832    4.793    0.043    1.368    0.744    0.554    2.586    0.439   -0.334    2.414    2.638    1.355   -1.489   -1.670    4.777    1.757    2.086   -0.327    0.924    2.820    0.165    0.926   -0.220    0.735    1.685    2.634    2.634   -0.220    8.114
CD1=       20       12        6        5       10        3        8        2        5        1        2        4       11        8        5        2        2        8        8        2        1        2        3        2        2        2        4        2        4        4        2        7
CD2=       12        9        8        7       14        4        5        5        5        8        3        2        6        5        7        1        0       14        6        8        3        4        7        2        5        2        5        6        6        6        2       14
CTCTTCCTCTGTTGAAACGCCCACAAAAATAGGAAGCAATTGCTTATTTATGGCAGGTTCGCACGTAGCGCATGACTGTGAAGTCGGCAACGGAGTTATTATAGCCAATGTTACTGGCATTGCGGGGCATTGTATTATTGAGGATAAGGCCATTATCTCCGGCCTTGTAGGCGCGCACCAGTTTTGCCGAATAGGAACCATGTGCATGGTTTCAGGAGCTTCGGGTGTTCATAAAGATATCGCACCTTATTGTATTGCCCAAGGTTACAGAGCGGGACTGGTTGGATTAAACGTTATCGGTTTAAGACGCAACGGTTTTAGCCGTGAAACAATTAAGTCAATTAAAGACACTTATAAAAATTTATTTTTATCAGGCTTAATTTTTAGCGAAGCTGTTGAAAAAGCCGCGGCCGAAGCGTCAACGCCGGAAGCGAAACATATGGTTGATTTTTGCCGCAACTCGAAGCGCGGTATGGCAATAGCAAGAATGAAAATGACGGGTGACGAAATAGAATAATGGAAAAAATAGGCATAATAGCGGGCGAAGGCAAGATGCCGGTTTATATAGCGGCCGAGGCTAAAGAAAAAGGCGTGGCCGTGTATGTGGCTTGCATCAAAGGCAATGCTTTCCCCTCGGATTTCGAGGCTTACTCAGCCAGCACTGTTGAATTTAAAATGGGCCAGCTTAGTAAAGGCATTAACTTTTTTAAAGAAAACGGAGTTACAAAAGTTTTAATGGCAGGCCGAGTTAAGCATACTGCTATTTTCAGCAATATTATGCCTGATTTGCGCGGCGCAAAAATGCTTGCGGGTTTAAAAGATATGAAAGCGCAAACTATCCTGCGTGCGATTATTAATGAGTTTGAAAAAGAAGGTATAAGTTTTATAAGTTCCGTTTCTTTTTTAGAAAAATATATGCCCGGGCCTGGGCTTTTGGGTAAAAGACCTCCTACTGAAGAGGAAAAACTTTCTATTGAGTTCGGTATAGAAATAGCTAAAGCATTGTCGGGCTTAGATATAGGTCTTACGGTAGTTGTGGCCGACAGGGCC
KOK=       117
KK=   85533  LL=   86432  Z=    6.95  JJ=   85383  DL=   900
A===      111      112      113      114      121      123      124      131      132      133      134      141      143      144      211      213      214      223      224      231      233      234      243      244      313      314      323      333      334      343      413      433
B===      222      122      422      322      212      412      312      242      142      442      342      232      432      332      221      421      321      411      311      241      441      341      431      331      424      324      414      444      344      434      423      443
RRR=   37.583    3.738    6.476   28.718    3.711   -0.019    0.210    1.539   -1.012    0.405   -0.124   -0.410   -1.020    0.771    6.401   -0.629    2.151    2.093    6.764   -0.967    0.052    0.349    3.502   -0.422   -0.140    3.462   -0.295    0.384   65.200   13.529    1.708   -2.601
X1==    8.281    2.101    2.249    6.095    3.972    0.026   -0.119    0.534   -0.694    2.944   -0.130   -1.243   -1.072    0.663    2.101   -0.694    1.250    1.934    1.667    0.745    1.274    1.878    1.088    0.904   -1.018    3.638   -0.388    1.232    9.150    2.150   -1.072    2.150
X2==    4.538    1.779    2.879    4.712    0.934   -0.746   -1.755    2.879    1.458    0.138    0.952    0.330    0.952    1.163    3.046    0.907    1.721    1.083    4.057   -1.297    0.041    0.186    3.219   -0.467    0.138    0.952    0.762    0.312    7.125    6.292   -1.593   -1.209
CD1=       13        6        4        9        9        2        2        2        1        4        1        0        0        2        6        1        4        6        6        3        3        4        3        3        0        5        1        2       10        3        0        3
CD2=       21       10       11       14        8        2        0       11        6        3        4        5        4        4       13        5        6        4        8        1        2        2        6        1        3        4        3        2       10        9        0        0
CGAAGTCGTCCGAAATTTTTCATACCGAAGGCAAAGTCAAGTTCCTGGTCCTGCTCAAAGCGTTGTTTTTGTTCGTCGTTCATAATGGAGTAGATTAAAGTTTGCGCTTTTTCGGCGGTTAATACTTCAAAAGGAGTTGAAAATAACCTTCCGTTAATACGCAAGATAGGAGCCGCGCCCACGGTAAGGTGTATATCTGATGCGCCGTTTTCTTTCATTAGTTTAAAAAGTTCGTCCATTACCAACATAATAAAAACCTCTCTTTTTTGTTTTTTTAATAACCCTGCTTATATTATTGCATATCTAGAAGGTCAAGTGACCAGTTATTTAAAGCCCCTGACACGATGTTCTTTTTTGTGTCTACTTCAAATATATAAATAACGGGTTCTTTTCTGGGTTTTACAAGCCTGTATTTTACTATGTAAATGTCTTTATGAAGCGGTTCGGCCGACCAGGATGCCGTATATCCTTGTTTTACGTATTCTTCAAAATAAGAATTTAAAAAACCGTCTATAGACATACCTTTCTTTTTAAGCATGTGGTTTTTAGCTATGTCCACAGCTCTTTCCTGTACGGTTAAGTCAACGGCTGCTTTAGCGGGAGGCGGCGGTAAAGGTGCGGGGGCGGCCGGGGCTTTTTGCACTTTTTGCGCCGGCATTTTTGGCTGCGGATCAGTTTTTATTAATTCAGGCCTTTCCTGTTTAACAGGCAGCGGAGCGGCTTTGAATTGCTGTTCGGAAGATTTTTTTGCCTGTGAAAGTAAAATAAATAATCCAACCGTTAAAAGTATAAAAATGGTGCCTGCGGTTAAAATAACAGGTTTTACGCTTTCTTTTTTTGTTCTTGGGTCAATTGCGCTTCTTTCTTTTTTATGTTCTACAAAAGAATCTGCCGGAATAT
KOK=       118
KK=   89313  LL=   90392  Z=   11.84  JJ=   89223  DL=  1080
A===      111      112      113      114      121      123      124      131      132      133      134      141      143      144      211      213      214      223      224      231      233      234      243      244      313      314      323      333      334      343      413      433
B===      222      122      422      322      212      412      312      242      142      442      342      232      432      332      221      421      321      411      311      241      441      341      431      331      424      324      414      444      344      434      423      443
RRR=   84.800   10.560   -0.007    0.679   -0.095    0.937   -1.334   -0.455    0.008   -2.005    3.611    0.856   -0.575    0.414   43.418    0.321    0.189    0.761   22.374   -0.025   -0.218    1.756    5.422    0.956    2.108    4.704   -0.218    0.053   62.563   58.435   -0.007    3.349
X1==    8.809    2.424    0.886    0.434    1.033   -1.144    1.221    0.886    0.030    1.910    6.414   -1.251    0.717   -0.312    6.598   -1.144    1.747    1.452    6.320    0.030    0.878    1.152    1.819    2.489   -1.269    1.429    0.878    0.014    7.929    5.216    0.005    1.599
X2==    9.627    4.356   -0.008    1.567   -0.092   -0.819   -1.093   -0.513    0.258   -1.049    0.563   -0.684   -0.802   -1.326    6.581   -0.281    0.108    0.524    3.540   -0.819   -0.249    1.524    2.980    0.384   -1.661    3.292   -0.249    3.830    7.891   11.203   -1.484    2.094
CD1=       22       10        4        4        7        1        6        4        3        4       11        1        3        2       19        1        7        6       17        3        3        4        5        7        0        4        3        1       10        7        2        3
CD2=       29       15        4        6        5        2        1        3        4        1        3        2        1        0       20        3        3        4        8        2        2        4        6        2        0        7        2        7       11       15        0        4
ATGCGCTGGCGTTTTCTGTTTTTATAATTCTTCATGTTTTTTGTTCGGGTACTTTTTATTATTTCTTTCCGTCCGCCGTAACTAAAACGGCTTTTTGGGCGGCTCCTGTTTTTTGCACGGGGCTTATTGTTTTAAGTTTTGCTTTAAACCGCCGCTCGACAGGTTTTTTTGAAGGTATAGTTACAATGCTCGGACATTATTGGACGGGAATTATTTTTATAATTTTTTCCGTTGCTATATTAATGGTTTTTAGCGAAATCATTTTCAATTTTTTTAAAATACCCGCCAAATTGTGGATAGGCCGCGCCGGATTATGCGCGATGGCGGTATTTATTATTTTGGGTATTATCGGCGGGCTTATGCCCCCTAAGACGGTAACAATTAACTTAAAGTCTGATAAACTGCCTGTTGAAAAATTAAAAGTTGTTCAAATTTCCGACACTCATTTGGGCACGGGCGTAGCTGTTAAAAGGGTAAAAAAAATGGTTGACCAGGTTAACGCGCTAGAACCTGATTTAATTGTTGTAACAGGCGACTATTTTGAAAACGGCGAAAAGTTTAGAGCAAAAAACGCGCACGCATTAAAACAAATGAAAGCAAAATACGGCGTGTACGGGGTGTTCGGCAACCATGAGTTTTACGGCGGGGTCAAAAAATCGGTTGAGTTTTTTAAAATGGCCGGCACCGAACTTTTAAGAAACGATTCCGTAGAGCCGCTGCCCGGCGTTGTTGTAAGCGGGGTTGACGATTTTGCGAGCGCGCATATAAGCAGAAGCGATTTCGCGGAATTTTTAAAAACAATTAACCCTCAAAAATATAACATTCTTCTCCAGCATGAGCCAAGGTTCTATGATACAGCTGAAAATAAGGTTGATTTAATGCTTTCAGGACATACGCACAGGGGGCAAATTTTCCCTTTCCATTTTTTAGTAAAAGCCAGATATCCGTATTTTTACGGTTTATACACAAGAGGCGAAACAAAATATTATGTTACTTCGGGCGCTTTTTACTGGGGCCCGCCGATGAGGCTTTTTAGCAGAAACGAAATTGTTTTATTTAATATAGAAAAATAAAAATAAT
KOK=       119
KK=   96273  LL=   97292  Z=   10.88  JJ=   96183  DL=  1020
A===      111      112      113      114      121      123      124      131      132      133      134      141      143      144      211      213      214      223      224      231      233      234      243      244      313      314      323      333      334      343      413      433
B===      222      122      422      322      212      412      312      242      142      442      342      232      432      332      221      421      321      411      311      241      441      341      431      331      424      324      414      444      344      434      423      443
RRR=   66.160   -3.330   22.753    4.521   11.103    1.106    0.058   -0.266    2.363    7.013   -1.397    0.228    0.446    4.580    8.076   -0.446    0.172   15.476    0.111    0.044    0.801    0.998    2.563    1.253   -0.604    0.245    0.801   16.015   -0.764    3.226   -2.023   82.885
X1==    9.435   -1.250    4.472    0.658    3.444   -1.624   -0.179    1.277    1.501    2.835   -0.356    1.603    2.788    2.072    2.505   -0.999   -0.179    3.764    0.392   -0.374   -1.208   -0.629    1.587   -0.895    0.705    1.530   -1.208    2.734    1.318    1.318    3.417    6.356
X2==    7.012    2.663    5.088    6.870    3.224   -0.681   -0.323   -0.208    1.574    2.473    3.920    0.142    0.160    2.211    3.224    0.447   -0.960    4.111    0.284   -0.117   -0.663   -1.586    1.615   -1.400   -0.856    0.160   -0.663    5.857   -0.579    2.447   -0.592   13.040
CD1=       30        2       12        6       12        0        3        6        5        6        2        8        7        7       10        1        3        7        3        2        0        1        4        1        3        5        0        4        3        3        8        9
CD2=       13        8       10       11        9        2        2        2        6        6        7        2        2        4        9        4        1       13        4        3        2        0        5        0        1        2        2       11        1        5        1       19
GCAGCGCGGCACAAAGTTTTTGCCGGGCGTTAACGTTTCCAAAAGCAGTGATGACAGCTTGTTCGCAAGAAAAGCGGGTATAGTCACTTTTGAATGGGCTTACAGAGGCAAAAAACAAGTTTCTGTCTACCCTAAAACAGAAGAAAAAGCCGTTAAAGCAGAAGCAAAAAAGCCTGCTAAAAAAACGGCCGCTAAAAAACCTGCGGCTAAAAAAGAAGAAGCTAAATAAAAATATTTAGACTTATTTAAAAGCACATGCCGTAGCAGGCATGTGCTTTTTTCTTCACAAAAGAACGTGAAACTGTTGGATTTTATATAACCGGGGTTTATACATTATAGTTTGTATAATTAAGTAGTAACGCGAACGGGCGTATTTTAAAAATTTTAGATTAAATATTTTTATGGTTTATAAATAAACCTAAAGCCGCAAGGCTTAAAAAGAGGTAGAAAATGAGTTTTTTAGACAGAGTAAAAATTTATGTTAAAGCGGGTAAAGGGGGGGACGGCTGCCTTTCTTTCAGAAGGGAAAAGTTTATTGAATTCGGCGGTCCCAACGGTGGCAACGGCGGTAAAGGGGGGGACGTTTATATAAAAACCGAGCGTAACCTTACCACCCTTCTGGAGCTTGCCTACAACCCGCATATAGAAGCAAAAAACGGGGAAAAGGGCGGTACTTATAATAAAACAGGCGTCGGAGCAGATGACCTTACAATTTATGTTCCTTGCGGCACAATAGTAAAAAAAGACGGCGAAATAATAGCCGACCTTACTGAAGAAGGCCAAAGCGTTTTGGTAGCCAAAGGCGGCCGCGGCGGCAGGGGCAACCAAAGTTTTAAAACGCATTCTAACACGGCTCCGCGTATTTCGGAAATAGGGCAGCCCGGCGAAGAAATTACTTTGTATTTAGAACTTAAAGTTTTGGCCGACCTTGGGCTGGTTGGCTTTCCCAACGCGGGTAAAAGCACCTTTTTATCAAGGGTGTCAGCCGCCAGGCCTAAAATAGCGGACTATCCTTTCACT
KOK=       120
KK=   99633  LL=  100622  Z=   11.08  JJ=   99603  DL=   990
A===      111      112      113      114      121      123      124      131      132      133      134      141      143      144      211      213      214      223      224      231      233      234      243      244      313      314      323      333      334      343      413      433
B===      222      122      422      322      212      412      312      242      142      442      342      232      432      332      221      421      321      411      311      241      441      341      431      331      424      324      414      444      344      434      423      443
RRR=   91.717    1.868    1.883   29.554   12.114    0.562    5.402    0.077   -0.104    3.724   -0.079    0.009   -3.037    3.657   -4.252    1.344    1.858   15.309   -0.104   -2.482    0.942    1.693    0.461   -0.484    0.041    1.308   -1.315    3.499    0.132    8.143    1.628   63.695
X1==   10.411    1.201    0.923    4.325    4.089    0.148    3.518   -0.183    0.148    1.221    0.065   -0.110   -0.663    1.021   -2.100   -1.066   -1.888    2.481    1.846    1.363   -1.121   -1.263    2.733    1.419    0.403    2.975   -1.121    2.318    0.136    4.136    3.703    7.136
X2==    8.809    1.555    2.039    6.833    2.963    3.786    1.535   -0.422   -0.699    3.050   -1.218   -0.082    4.584    3.580    2.024   -1.260   -0.984    6.170   -0.056   -1.821   -0.840   -1.340    0.169   -0.341    0.101    0.440    1.173    1.510    0.975    1.969    0.440    8.926
CD1=       35        9        5       13       16        3       10        3        3        3        2        4        1        4        1        1        0        6        6        5        0        0        5        4        2        6        0        3        1        5        7        8
CD2=       21        8        6       12       11       10        5        2        2        6        0        2        7        5        9        1        1       16        3        0        1        0        2        1        2        2        4        3        2        3        2       10
ACTCCCGCTTTAAAACGGGAGTTTTTTTATTTTGTCTAATGTTTTTATATAATTATAAAAAGGAGAAAGCGCATGGCGGATAAAATATGGATTTTTAACGTAGATGATTTTATTTATAAATCACAAGCCCTTGCCGTTTTAAAAGAGCATGCGCTTACCTATTTGCAAATCTTAAAACCTAACGATATGTGCATAGTTTCACCTTTTACCGAAAAGGATGAATATTTTACGGCTTATACAGCAGCTATAAAAGGGCTTAAACATAAAAAATGGATGTTCCAGCCAAAGAAACATGCCAAGGATGAAAGTCTTATCCAGGCTATTATGAAGGATAAGGCGCTTGTCGGTAAAATAAAAAATTTCTGCAAACACGGTTTTGTGTTAATACCTTTAAAATATACGGAAGAGTTTCAAAAGCTAAGTAAAATGTGCGGTAATAAACTTCTTAACAACAGCATAGCCATACAGGAAGCCAATAATAAGCTGCGCTTTAAAAAGCTTTGCAAGGAATTCGGCATCCGCACCATGCAGCCCGTTTTTGAAAGAAAGGACGGTAAGGACAAATCTCATATACTTGCTTTTATTAACGCCAATGAAACTTATTTGTTAAGGCGGCCTTCATCAATGGGCGGCTACGGCAATATTGCCGGTAAAATAACAGATTTGCTGCCCTTAATGCGCCTTTTTAATAAAGACGGCGATTTTTTTATAGAAAAATATAAAAAAGTTGAAAAAACTTTGGGCTCTCTTTGTATATTAAAAGACGACGGCGCAGCCTTCGTTGGCATTGACTGCCAGTTCCCGCACAGGGAAGGGTGGGAGGGAAGATTTTTTCCTTTTAAAAAATTTGACAAAAAGATTTTAGAAAGGATAAAAGAAAAATCAATGTTGATGGCTGAATATTTCCATAAAAAAGGCGTGCGCGGGCAGGTTAATTTTAATTGGGCTATAACAATAAAAGATGGTGAATATAAATTGAGAGGCCTTGAA
KOK=       121
KK=  105663  LL=  106652  Z=    5.31  JJ=  105603  DL=   990
A===      111      112      113      114      121      123      124      131      132      133      134      141      143      144      211      213      214      223      224      231      233      234      243      244      313      314      323      333      334      343      413      433
B===      222      122      422      322      212      412      312      242      142      442      342      232      432      332      221      421      321      411      311      241      441      341      431      331      424      324      414      444      344      434      423      443
RRR=   62.204    1.263   11.028    6.558    3.545    0.410   -0.225    0.815   -0.086    2.735   -5.580   -0.528   -4.516    3.589    5.298    3.785   -0.157    6.836    0.537   -0.195   -0.211   -0.136    0.114    0.293   -0.257   -1.167    0.653    1.254    1.437  -10.616   -2.112   79.481
X1==    8.711    1.011    5.043    2.448    1.657    0.202   -0.756    1.092    0.202    2.433   -1.183   -0.234    3.939    5.717    4.243    2.671    0.639    3.667    0.850   -1.033    0.629   -0.858   -0.192    0.163    0.168   -0.329   -0.551    0.756    1.206    8.542   -1.183    9.358
X2==    7.141    1.249    2.187    2.679    2.139    2.031    0.297    0.746   -0.425    1.124    4.718    2.254   -1.146    0.628    1.249    1.417   -0.246    1.864    0.632    0.189   -0.336    0.158   -0.593    1.796   -1.527    3.545   -1.186    1.658    1.191   -1.243    1.786    8.494
CD1=       12        4        8        4        5        3        1        3        3        5        0        1        6        7        9        7        3       12        5        1        4        1        2        2        2        1        2        3        3       12        0       13
CD2=       29        8        9       12       10        6        4        6        2        4       11       11        1        5        8        5        3        4        3        3        1        2        1        5        0        9        0        3        3        0        6       12
ACCGCCGCCTAAGTCAAATACCATTATTTTTTGTTCTTTGCCCGCTTTATCAATACCGTAGGCAAGGGCGGCCGCGGTAGGTTCGTTAACAAGTCTTACAACTTCTAAACCCGCGATTCTGCCCGCGTCTTTGGTGGCCTGTCTTTGGTTGTCGTTAAAATAGGCGGGTACGGTGATAACCGCTTTTTCAACAGGTTCTCCTAAGAACGCCTCGGCGTCTTTTTTAACTTTCTGTAATACGAAAGCCGATAACTGCTGTGGTGTAAATTCCTGGCCTCTTAGAGTAAATTTGTAATCTTCGCCCATTCTTCTTTTGAAAGCTGTAACCGTGCCTTCAGGATTGGCGATAGCCTGCCTTCTGGCGGGTTCGCCTACCAATCTCTGTCCGTCTTTGGTAAACGCCACGTATGAAGGAAACGCTTTGCCTCCGATAGAGCTGCCTTCTGCTGAAGGAATGATTGTGGCCCTGCCGCCTTCCATGGCCGCAGCAGCCGTATTTGATGTTCCTAAGTCTATACCTATGATTCTTGCCATATTATTATTTCTCCCTATTTGAGCCTGTTAACACTAATAACATTTTATGTTTTAATATTAACCTGTTTTTATATAGTTATTACTGTTAACAGGCCCATAAATTTTTTAAAAATGTTTACTTCTTTTTTGCGGAATTTTCTTTTTTATCCGCGATTTCTTCTTCCGCGTTTTTTTCAGCGGATTCTTCCGGGGCTTTTCCCACGCAAACTTTAGCGTGCCTTAAAACCCTGTCTCCTACCTTAAAACCTTTTTGTACTTCTTCTACCACAAATCCGTCTTTTTCACCGTTACAGGGAAGCATTGTTAAAACTTCCTGTTCCATGGCGTTATAAGGTTTACCCAAAGATTCCATAGGGATTACGCCGTTATCTGAAAACACTTTTTTCATTTCCTTAAAAATAATATCAAGGCCGTGTTGTAAGTACTTCGCGTCGCCGTGGCCGGTTTTTTTTATTT
KOK=       122
KK=  107463  LL=  108632  Z=    9.27  JJ=  107463  DL=  1170
A===      111      112      113      114      121      123      124      131      132      133      134      141      143      144      211      213      214      223      224      231      233      234      243      244      313      314      323      333      334      343      413      433
B===      222      122      422      322      212      412      312      242      142      442      342      232      432      332      221      421      321      411      311      241      441      341      431      331      424      324      414      444      344      434      423      443
RRR=   69.619    1.440    6.074   15.967    9.521    1.451    0.664    0.062   -0.124    0.954   -0.685    1.869    1.981    4.813    4.503   -0.561    9.674    1.515   22.058    1.145   -0.466   -0.042    7.938   14.210    2.278    4.890    0.703   -0.830   34.657   45.127   -1.108    0.135
X1==    8.780    1.865    1.858    4.136    5.978   -0.750   -0.789    0.075    0.350    3.610    2.111   -1.731    0.695    1.347    1.865   -0.200    4.099    3.089    5.511   -1.300   -0.862    0.418    2.383    2.958   -1.409    1.403   -0.862   -0.298    5.656    7.365    0.695   -0.325
X2==    7.929    0.772    3.269    3.860    1.593   -1.934   -0.841    0.830   -0.354    0.264   -0.325   -1.080    2.850    3.573    2.414    2.806    2.360    0.491    4.002   -0.881    0.540   -0.100    3.331    4.804   -1.616    3.485   -0.815    2.787    6.127    6.127   -1.595   -0.414
CD1=       22        9        6       10       18        2        2        3        4        7        5        0        3        4        9        3       11       10       15        1        1        3        6        7        0        4        1        1        8       10        3        1
CD2=       28        8       11       12       10        0        2        6        3        3        2        2        7        8       12        9        8        4       10        2        3        2        7        9        0        8        1        5        9        9        0        1
GGTGTTTTACGCTTCCGCTTTCCGTTACCAAAACGGCCAAAATATGTTCGGGCGCTAAAGGTATAAAATCTAATCTTTTGACAACTTGTTCAGCTATGCTGGTTGTATATACAAACCCGGCCGAATTTGAAAGAGCTGCCAGCATTCTTGAGGTTTGTACCATAGTTCTGTCCAGTTCTGAGCTGGCGTCCTCATATTCTTTTTCAATGCGTATTTTTTCCTGCGCCGCTATTTTTTGTACTTTTGATAAATAATCAACATAAAATCTGTAAGCTTTATCGGTAGGAATGCGGCCGCCCGAAGTATGCGGTTGTAATAAGTAGCCTTCTTCCTCAAGCTTCTTCATAATATTTCTTATGGTGGCGCTTGAAATGCCCGGCAAAGCGTGTTTAGCTACAAGCTCCGAACCGATAGGCCTTCTTGTTTCAACAAACTTTTGTATTACCCAGCGAAGAAGTTTTTCCTCTCTTTCCTGGGCTACTTCAGGTTTTAGTATTCGCATAGATTACCTGTTTAACTTTTGCTTAATTAGCAGACTTTAAAGCTGACTGCTAATAGTATAAAAAATTTTTTTATTTTTGTCAATTTGTTTTTTAGTCTGCTAATTATAAGCTTGTTTTGTTGACGGCAGGAAAAAATAAAACCATTATAAAAAAGTATAATATATGTATATGGATATACATTTTATAGACTCGCACGCGCATATGACAGACCCTGCCTTTGATTCCGATAGGGACGCTGTTATAAAAAGCTGTTTTGAAGCGGGCGTTAAAAATATTATTGAAATAGGGTGCGACACGGCTGAGTGGGCGCCCTCGCTCGCGCTGGCGGATAAATATAAGGGAAATATTTACACTGTTTTAGGTATTCACCCAAGCTGCGCTAATAATTACAGCGAGGCTGCTTTGGAGGAGTTAAAAAAACTTTTACTCCTTCCCTCTGTTGTCGGGTTTGGGGAAATCGGACTTGACTATATTCATACCAGTACTTCTATAGAAGAACAAAAACAAATTTTTTCAGACCTTCTTTGCATAACCAAAGAAATAAGCAAACCGATTGTTTTGCACGCCAGGAAAAATAATGACCCCGAAGATTACGGCGTTTATGGGGATATGTTTAAAATATTAAAACAATCTTGGACGCCTTCCAAAACGGCGGGCGTTTTACATT
KOK=       123
KK=  109173  LL=  110162  Z=    7.78  JJ=  109083  DL=   990
A===      111      112      113      114      121      123      124      131      132      133      134      141      143      144      211      213      214      223      224      231      233      234      243      244      313      314      323      333      334      343      413      433
B===      222      122      422      322      212      412      312      242      142      442      342      232      432      332      221      421      321      411      311      241      441      341      431      331      424      324      414      444      344      434      423      443
RRR=   87.229    7.769    0.833   -0.894    7.934   -0.415    1.170   -0.306   -0.543    2.236    1.243    3.614    1.243    1.268    0.015    0.028    2.020   17.230   -0.168    0.093    0.925   -2.079   -0.238   -0.023   -1.788    0.584    0.653    0.542    0.026   13.491   -2.999   56.413
X1==   10.494    5.208    0.381    3.351    2.548    4.795    0.482   -0.267   -1.127    1.450    1.296    1.483    1.296    1.145   -0.112    0.058   -1.793    5.141    0.107    0.058    2.695    1.720    0.197    0.080   -1.159    2.966    1.901    0.264    0.200    2.200   -1.208    9.200
X2==    8.312    1.492    2.185   -0.267    3.114   -0.087    2.426    1.146    0.482    1.542    0.959    2.437    0.959    1.108   -0.131    0.482   -1.127    3.351   -1.565    1.620    0.343   -1.208   -1.208   -0.289    1.542    0.197    0.343    2.057    0.132    6.132    2.482    6.132
CD1=       26       17        3        8       11       11        4        2        1        3        3        5        3        3        5        3        0       13        4        3        5        4        2        2        0        5        4        1        1        3        0       10
CD2=       30       10        8        3       14        3        7        6        4        4        3        8        3        3        6        4        1        8        0        6        2        0        0        1        4        2        2        3        1        7        5        7
TTTAAATTAAACAAAGCCTTGGAAGTGTCTGCGAAATGTTTTTTTGCTTCGTCATTATCTAGAGAAATTTCGGAAGAATCCAGAAGGGAAACGCTTAAATCATATTTATGTTCGGGCACGCTGAAAAAGAATTCCTGCGCGCCTAAAGTATTTTGTTCATATAAAAAAGGCGCGGTACTTACAAAACTTAAACCAAGGCAGTCGTTAAAAAAAGTGTTGCCCATGAATGTGGTTTGGCGCATGCATTCCTGGGATGATATTTTTTCTTCCTTATCTTTTTTCCCGCAGGCGTTTAATAAAAGCGCCGAAAATAGAATGAAAATGAAAAGTTTAACTTTCATTAAAATACCTCTATAATTTAAATTTTATCGCCGTGGGCAGCATAATATCTTTTAAAGTTTCAAGGGCGTAGCTGTCTGTCATGCCGGAAATATAGTCCGTTATTATTTGGTTTTTTAAAGATATATCTTCTTTATAAAGATTATTCATTGATTTTATATAGTTGCCGAATGATGATGAAATTCTTTTTTTACCCTCGTCATATTTCGGGTAATAAAAACCGTTTTTATCAAACAGCTCTCCAAAAAAAGCAAACATTTCCGCAATGCCTTTATCAATCATGCGTTTGCGTTCCTGCATTTGTTCATTATAATAAATGTTGGAATAATTAAATTTCCTAAGTTCTGTTACTATATCAAATTTCTCTCTTGAAAAGCCTATAACGCCGTTTTTTTCGGCGTGGCTTATCAGGTCAAGCGTAAGAGTGTTAATAATTTCACCATTAGAGGCGCCGATTTCTTTTCTTATAATTTCAGGTATATCGGTTTTAGTTATAAATTTTGCTTTAATAGCGTCCTCAATATCACGGCCGAGATAGGCTATTTTATCTGATAATCTTACAATACAGCCTTCATAGGTGGTGGGGAGGAAAACGCGTTTATCAATTTTATCTAAATCATTAAGTACGGTTGTGGGTTTAAGGGCGTTATT
KOK=       124
KK=  110793  LL=  111782  Z=   10.01  JJ=  110583  DL=   990
A===      111      112      113      114      121      123      124      131      132      133      134      141      143      144      211      213      214      223      224      231      233      234      243      244      313      314      323      333      334      343      413      433
B===      222      122      422      322      212      412      312      242      142      442      342      232      432      332      221      421      321      411      311      241      441      341      431      331      424      324      414      444      344      434      423      443
RRR=   39.570    7.265    5.297   21.775    1.097    0.749    2.096   -1.834    0.316   -0.576   11.249    3.041    0.140    6.853   12.215   -0.179    2.096   -0.726   10.748   -0.427   -0.146   -0.487   13.356    4.702    1.055    1.000   -0.769    2.650   64.293   18.645    0.416   -0.240
X1==    5.648    2.819    2.214    5.129    0.363   -1.054    1.245    2.214    0.780   -0.482    3.295   -1.651    0.221    2.368    7.240   -0.442    1.245    0.618    2.202   -1.054    0.198   -0.631    6.021    2.886   -1.275   -1.316   -0.565    1.952    7.584    3.747   -0.547    0.869
X2==    7.005    2.577    2.392    4.245    3.022   -0.711    1.683   -0.828    0.405    1.195    3.413   -1.842    0.631    2.894    1.687    0.405    1.683   -1.174    4.881    0.405   -0.742    0.772    2.218    1.629   -0.828   -0.760    1.362    1.358    8.477    4.976   -0.760   -0.276
CD1=       15       10        6       11        5        1        5        6        4        1        6        0        2        5       19        2        5        4        7        1        2        1       10        6        0        0        1        3        9        5        1        2
CD2=       22       11        8       11       12        2        6        2        4        4        7        0        3        6        9        4        6        1       11        4        1        3        5        4        1        1        4        3       11        7        1        1
TTAATAAAAACAAAAAACCTGTTTTTTCTACCGAAGAACGCGTTTCCTTATTAAAAAAAGCAACCGCCCATTTAAATGGTGTAAAGGTTGGAAGTTACGACGGTCTTTTGGTTGACTATTTGCGCAACAACAAATGCAATGTTGTTTTGCGCGGGTTAAGAGCGGCTACCGATTTGGAATATGAATTCCAGCTCGCCACAACAAATAACATGATGGACCCGGGTATAGAAACCGTTTTTCTTATGACAAGCAATAACTATACTTTTTTAACCTCAAGCGTAATAAGGGAAGCGTATTCCTGCGGAGGGGAACTGCCAAAATGCGTGCCGGACGTTGTGCACAAAGCGTTAAAGGAAAAGTTTTCTAAATAATAAATACCCGCCTTTTAAAAGGCGGGTATTTTTTAATATTCGATTTTATTTTCCTGCTTATTCCAAAGGTTAAAAGGATCTTCTTTATTTTCTAAATTTATTATATGCGTTCTAATACTGCGTTGTTCATATGGCAAAGCGATTTGTTCATAAATAAATTTATCGTCAAAACCGTACTTAGCGGCGGTATGTTTATCCGCGGCGAAGTATAGAGCTTTTGGCCTTGCCCAGTAAATGGCTCCAAGACACATGGGGCACGGCTCGCACGAGGAATAAATAATGCAGCCCGTAAGCTCAAATGAACCTAATTTTTTGCACGCTTTTCTTATAGCGTCAACTTCGGCATGTAAAGAAGGATCATTGGAAGAAGTTACCCGGTTGTATCCTTTAGCCACCATTTTGCCGTCTTTTACTATAACCGCGCCAAAAGGCCCGCCTTTTCCCGCCTTGACGCCTTTTTCGGCCATTTTTACGGCGGCGCGTAAAAATTTTATATGCAATTTATGTTCTTCATTTGTTTTCATAATAATAGTATACTTAAGTTAATAGTTAATTTGGAGGGAAATATGTTAAAAAAGAGTTTGGTAGGCGTTGTGCGTGAATTTAAAACATTTGCCAT
KOK=       125
KK=  111873  LL=  112862  Z=   10.83  JJ=  111783  DL=   990
A===      111      112      113      114      121      123      124      131      132      133      134      141      143      144      211      213      214      223      224      231      233      234      243      244      313      314      323      333      334      343      413      433
B===      222      122      422      322      212      412      312      242      142      442      342      232      432      332      221      421      321      411      311      241      441      341      431      331      424      324      414      444      344      434      423      443
RRR=   88.598    3.175    8.156    2.924    1.932   -0.527   -0.018    5.156    0.058   -0.181   -0.099    2.765    3.196   -1.523   -9.229    0.058   -0.074   -0.693    0.176    0.213   -0.991    0.743   28.600    1.822   -0.375   -0.263    0.022   14.816   -0.023   18.173   -0.757   69.784
X1==    8.128    3.382    3.278    1.760    0.407    0.764    1.222    2.597   -0.454   -0.366    1.192    2.420    1.192    1.074    7.845   -0.454    0.042    1.935    0.171   -1.672   -0.602   -1.396    5.859   -1.442    2.149   -0.432    0.147    6.056   -0.007    6.993   -1.244    6.993
X2==   10.900    0.939    2.488    1.662    4.746   -0.689   -0.014    1.985   -0.127    0.495   -0.083    1.143    2.682   -1.418   -1.176   -0.127   -1.755   -0.358    1.032   -0.127    1.647   -0.532    4.881   -1.264   -0.175    0.608    0.149    2.446    3.521    2.599    0.608    9.979
CD1=       18       11        7        5        5        4        5        6        2        1        3        6        3        3       20        2        3        7        4        0        1        0       10        0        4        1        2        7        1        8        0        8
CD2=       36        8        9        7       17        2        3        8        3        3        2        6        6        0        3        3        0        2        4        3        4        1        8        0        2        3        2        4        5        4        3       12
GCCTTTTTTGGGCTTATTGCTCGGCAAAATAGATTTTTCAAACTTATATTTGGTAATTAAACAAGGTTCCGTGCACGGGCCTTATGCTACCTTGCAGGCGGCGCAGAGCGCGGGCGCGTCCACAATTAATTACGGTATGTTTTTAAACAATATTATAAGTTTTATTATAGTGGCGTTTGCTATTTTTATAATGATAAAGTTTATGAATAATCTTAAACGTAAAGAAGAGCCTGCCCCTGTAACCACAAAAAGCTGCCCTTTTTGTTTTAGCGACATTAATATACAAGCAATTAAATGCCCTGACTGTACGGCTGATTTGAATAAATAAAATATTATAAAAAACGCCCGCTTTTTTAAGCGGGCGTTTTTTTAATGCTTAAAAGGCTCTCTTGCTATTGTAAGAGCGTAAATATTTTTTGCCCCGGCTTTTTTTAACGCTTCGGCGCAGGCTTCCAAAGTAGAGCCTGTTGTGGCAACATCGTCAATTAATAAAATGGTTTTGCCGGTTATTTTCCCTGCTGCTTTAAAAGCGTTTTTCATGTTAGAGGCTCTTTTTTCTTTATCTAAATTCACCTGGCTTTTTGTGTTTTTTATTCTTTTTAAGCTTTGCGGCACATAAGAAATATGTGTTGAGGCGGATAGTTTTTTTGCCAAAACCGCGCTTTGGTTGTACCCGCGCGCGCGGTAACGTAAACAGCTTAACGGAACGGGAACAACAATATCAACTTTTTTAAATTCGGGCGTTTGGTTAAATGTTTTTAAGAGCGCACTATTAAAAAAGTGTTTAAGGCGCAGGTGTTCATGATATTTAAAATTATGTATTAAACTTCTTATCTCAGGAGTAAAAATAAAGCAGGAACGGATTAGGGAACACTTAAATTTTTTTGCTTTTGCCCCGCTGCAATTAAAACAATATGTTCCGCCGGAGTCTAAATTTATACCGCATCTTTTACACTTAAGCGCGCCCATATCTTTTAAATTGCCGGCGCA
KOK=       126
KK=  113223  LL=  114332  Z=    5.29  JJ=  113223  DL=  1110
A===      111      112      113      114      121      123      124      131      132      133      134      141      143      144      211      213      214      223      224      231      233      234      243      244      313      314      323      333      334      343      413      433
B===      222      122      422      322      212      412      312      242      142      442      342      232      432      332      221      421      321      411      311      241      441      341      431      331      424      324      414      444      344      434      423      443
RRR=   14.438    0.159    6.002   10.761   -0.856    1.592    6.747    8.707   -0.426    0.194    9.378    1.066    4.348    0.434   53.888   -0.015   -0.115    0.203    9.864   -0.123    1.485    0.661    8.495    1.660    0.695   -0.683    0.292    1.495   16.941   18.719    2.229    2.459
X1==    2.236    3.557    3.768    6.186   -0.498   -1.153    2.216    1.781   -0.568    1.743    1.636   -0.923    1.636    1.529    9.134    0.017    0.502    1.647    2.521   -0.568    1.207   -0.876    1.764    2.290    0.977    1.636    0.531    1.518    4.017   10.065   -1.353    2.289
X2==    6.457    0.045    1.593    1.739    1.718   -1.380    3.045    4.889    0.749    0.111    5.734   -1.155    2.658    0.284    5.900   -0.848   -0.229    0.123    3.913    0.217    1.230   -0.755    4.815    0.725    0.712   -0.418    0.550    0.985    4.217    1.860   -1.648    1.074
CD1=        7       11        8       12        3        1        7        5        2        4        4        1        4        4       22        3        4        7        9        2        4        1        5        6        3        4        3        3        6       13        0        4
CD2=       25        6        8        8       10        1        9       15        5        3       12        2        7        3       20        2        3        3        9        4        4        1        9        3        4        2        3        3        7        4        0        3
TCCTGTTTATAAACGGAAGCCATATCCCGCCCGGCACGCTAAAATCCAAACGGCAGTTTAAGCTCGGGCTAAATTCTTCATACTGTTCGGTTACTATACCCATTCTTTGCTGGTTTTTGCTTTCAATAAAAGCAAGTTTAGGTGTTAAGCGGAACCGTTTAACAAAAAAGGATGTTTGCGCGCTGTATTCGTCACGAAGGATTTTTTCTGAAATTTCGTTGTTTCTTAAATCATTAGTGTCTCCGTCCCGGTGAGAATATATTAAAGCGGTATCAAAAATTTTAATAAACATAAAACGCAGCTCAAGGCCGTAATTGTTTTCTTTTTTTAGCTGTGTGTTAAAAATTTCATTTTGTATATGCGTGTATCGCATTTTTATATTTGTGGAAGTAAGCCAGTATGTTCCGCCATAAAGTTTTTCAAGTTCGCTCATGGTTATAACGGAGTCGGGCAAAGTACGTGAAGATGATTTTGATTCAGTTCCTGTTTCTTCCGTGGTTTGAAAACTTTGCGTAAAATTATTGATAATTGACAATGTTTTTAACGGCAGCAGATTCTCGGTAAACTCATATTCTCTGAAAGGGGACCACCTTTGGGAAGATGTAAAAGTATCCCTAAGCGTCATATTGCGCCGGAAAGCGTGTTTGTTTTTTGCGCCTAAATTGTTTCGTATCCACAAGTCGCTTTTTGAATCATAGCCGTCCTCAACGTACATATATGAATCAGCGTCTTGCAGCTTGTAGGAGTTAGATAAAACCAAATTGCCAAACAGTTTTGCTTTGGGGAAAATCTCTTTTACCGTAAGTGTTAACGCGACCCCGCCGTCCGCGCTTCTGTTAATGTTTTTAAGCTCACCTACACCGTATGCATCGCCGTTTGAGAAAGTAATTTCATTTAAATTATTTGTTTCATTGGTGCTTATATTGTAACTTACCGCGGGCATAAGCCATTTTGTTATTCTGAAATTACCGGTAAAACCAGCCTGCTGTTGCATGCTTTTGTTATAACTTATAGCAGGAGCGCCGCCTCCGTCGCGGTCCTCTTTTACCGTGGTTAAACTGTAAGAAGGAGTGAAGGAGGAGCCTTTCCACGGCTCAAAACTTAACCGGG
KOK=       127
KK=  117513  LL=  118562  Z=    5.88  JJ=  117363  DL=  1050
A===      111      112      113      114      121      123      124      131      132      133      134      141      143      144      211      213      214      223      224      231      233      234      243      244      313      314      323      333      334      343      413      433
B===      222      122      422      322      212      412      312      242      142      442      342      232      432      332      221      421      321      411      311      241      441      341      431      331      424      324      414      444      344      434      423      443
RRR=   50.472    2.888    7.616    5.341    5.100    0.454    9.103    3.039    0.454    0.160    7.510    0.900    0.744   -0.194    3.994    0.476    1.503   -0.632   11.557    0.012    2.750    0.061   20.939    0.237   -0.613   -0.649    0.710    0.060    8.685   19.417    0.017    1.900
X1==    7.889    2.745    2.035    0.991    2.745   -0.690    4.729    2.650   -0.690    0.194    2.708   -1.579    1.117   -0.381    2.745    0.997    1.792    1.608    2.396   -0.127    0.629    0.062    5.149    2.469    0.954   -0.474    2.020    0.817    2.921    4.892   -0.474    1.936
X2==    6.398    1.052    3.742    5.392    1.858   -0.658    1.925    1.147   -0.658    0.826    2.773   -0.570    0.667    0.508    1.455    0.477    0.839   -0.393    4.823   -0.090    4.369    0.992    4.066    0.096   -0.642    1.369    0.352    0.073    2.973    3.969   -0.036    0.982
CD1=       20       11        6        4       11        2       11        7        2        2        5        0        3        1       11        5        6        7        8        3        3        2        9        5        3        1        5        2        4        6        1        3
CD2=       25        9       11       15       11        2        7        6        2        3        6        3        3        3       10        4        5        2       11        3        7        3        7        2        1        4        2        1        4        5        2        2
TTTCAAAAACGCTGGTTCCCCTAAACTGTTTTGACCTGCTGGTACCTTTTGTTTTGCTGCCTATAAGTCTTAAGTTTGCTTTGTCATGCTGTAAATGCATTTTAGCGCCGAAAAGCTGTTTGTTAAAAGAAATAAATTCCGTTTTAGGCAGAGATAATTGTACGTCGCCAAATTCCGCGCTTTGGACAAGTTCCCCTTCTTTACCGCGGTATGACACAAAAATATCTCTGGTATCTTCGTTTTGGTTATCGTAATTGATATCAACAAAAATTCTGTCCACTATTCTGCCTTGCATTTTTACCTGCATTTGCTGTTCAAACGCGAAACTGCTAAAACTCTTTGAATCAGTAGAATTTTTGTTTTCGTTTTTATAATTTTTAGCTTCACTTTTAATACCTAATGTCTGTCTGCCTGTTAAGGAAATGCTTGTTCCTTGCAACGGGATCGCAAATGACGGACGCAGGCTGGTAATCGGCGGGGGGACATCTTTATCTAAAGGGTTATCTCCGTCTATAGAGCGGACGGCATCTCTCCAAAATTGTTCGGAATAATCCATCAGTTCAACATTGCTTAATTCTTCTGGCGCGGCGGGAAAACTATCCTCCGGTAATGCAAGAATAGTGTAATCTTCATCACCGAGGATTGATAAGCCGTATTCATTGCCAAATAAAGGCAACGATTGCGTTAACAACAAAAGAGACAACGTTAAACTGATAATTTTTTTCATTTAGCGGAAAATACTCCACTATACATAATATAAAATCATATAAATGATTTGTTAAAATATTAAAAAAATAATTAATATATATATATTTAAAAAAAAGTTAAAATATATAAACAATGCGCATAAACATAATTTCCAAATACATGATTAAGAACCTGCTTACCTTCTTTTTAGGAGCCTTGTTTGTTCTTGTTTTCATCTTTTTCATGATGCACTTTATCAAACTCTTTAATCTCGCCATGACATTTGGCGCGGATATGCTGTGGGTTTTTAAAACACTTGTAAAACTTGTGCCGGATGTTTTTTCTTTGTGTGCCCCTATGGCG
KOK=       128
KK=  119463  LL=  120062  Z=    6.86  JJ=  119463  DL=   600
A===      111      112      113      114      121      123      124      131      132      133      134      141      143      144      211      213      214      223      224      231      233      234      243      244      313      314      323      333      334      343      413      433
B===      222      122      422      322      212      412      312      242      142      442      342      232      432      332      221      421      321      411      311      241      441      341      431      331      424      324      414      444      344      434      423      443
RRR=   51.121    2.283    0.063    0.121   -0.803   -0.806    0.011    4.132    0.869    1.135    2.622   -0.172    2.622    5.100    4.381   -0.247   -1.146    1.714   10.556    0.036   -0.027   -0.038   15.090   12.405   -0.174   -0.164    1.232    1.428    2.352    3.790    0.032    6.838
X1==    6.757    1.135   -0.234    1.059    1.802    1.166   -0.026    2.454   -1.257   -0.854    1.790    0.274    1.790    1.281    3.136    0.358    2.805    1.514    4.142    1.166   -0.053    0.532    3.961    3.902   -0.854   -0.112   -1.032    0.422    2.243    1.243   -0.112    2.243
X2==    7.565    2.011   -0.271    0.114   -0.446   -0.691   -0.408    1.684   -0.691   -1.329    1.465   -0.629    1.465    3.982    1.397   -0.691   -0.408    1.132    2.548    0.031    0.506   -0.072    3.810    3.179    0.204    1.465   -1.194    3.387    1.048    3.048   -0.285    3.048
CD1=       11        4        1        3        5        3        2        4        0        0        3        2        3        3        7        2        6        4        9        3        1        2        6        7        0        1        0        1        3        2        1        3
CD2=       17        6        2        2        2        1        1        5        1        0        3        1        3        5        5        1        1        3        4        2        2        1        5        4        2        3        0        5        2        4        1        4
ACAGATACATAGCCTCAAAATTTTGGATGCCGTTTTTCTTTGCGATGGCAATGTTTTGCATTTTAGTTTTGTTAGGTGATTTTTTTGAGAATATAAAAAGCATCACCAACGGCTATGCCACATTCAGACTGATTTTAAAATATTGTTTTTTAAATTTACCCAGCTGGCTGGGCATGCTTTTGCCGGTTGCCTGCCTGCTTGCTGTTTTATTTGTTATTTCCGACATGGTCGCCGGCGGGGAATGGACCGCCTGTCTGGCAAGCGGCTACAGGCCTGGGCAACTGTTTGTTCCTTTAATCGCGTGTGTTATTTTGGTTGTTTTTCTTAATTCCTTAATGCAGGAGTTTGTTTATCCGCGCGTCAGCCAAAAGGCTGAGCAGGTATTTCGCAGGCAGCTCCGGGGGGATAAAGATTTTCAAGCAGGTATAGAAAGAAATATTACGTTAAGAATTAATCCCCGCCAAATGCTTTTGGCGCAAACTTTACAAAGCGGTTCCTTGACTATGTACGGCATAACAACGGAATTTTATAATGAAAATTGGGAAATAGAAAAGCAGATAGTGGCCAGAAATCTTGTGTGGGATAAAGACGAAAAAATTT
KOK=       129
KK=  124053  LL=  124982  Z=    7.56  JJ=  123783  DL=   930
A===      111      112      113      114      121      123      124      131      132      133      134      141      143      144      211      213      214      223      224      231      233      234      243      244      313      314      323      333      334      343      413      433
B===      222      122      422      322      212      412      312      242      142      442      342      232      432      332      221      421      321      411      311      241      441      341      431      331      424      324      414      444      344      434      423      443
RRR=   49.010    1.000   -0.846   28.654   -3.463    2.738    1.590    0.064    1.903    0.227   14.095   -0.802    0.147    1.295   12.471    0.584   12.164    7.950    9.664   -0.603    0.360   -1.286    0.635    4.483    1.927    0.322   -0.613   -1.005   38.139   30.332   -0.380    6.217
X1==    6.168    0.362    0.858    4.734    5.339   -1.497   -1.760    0.117   -1.497   -0.196    7.259    1.565    0.256    1.134    2.021   -0.819    4.041    2.081    3.379   -1.497   -0.380    2.133    0.710    7.454   -1.107    0.256   -0.380    1.198    6.594    3.726    0.256    1.814
X2==    7.946    2.761   -0.985    6.052   -0.649   -1.829   -0.904    0.547   -1.271   -1.155    1.942   -0.512    0.573    1.142    6.170   -0.713    3.010    3.820    2.860    0.403   -0.947   -0.603    0.894    0.601   -1.740    1.257    1.612   -0.839    5.784    8.141   -1.481    3.427
CD1=       13        4        3       10       13        0        0        2        0        1       11        5        2        4        7        1       10        6       10        0        1        5        3       15        0        2        1        2        8        5        2        3
CD2=       23       10        2       13        3        0        1        5        1        1        5        2        3        3       17        2        7        9        6        4        1        1        3        2        0        4        5        1        9       12        0        6
ATATTGAACAAATTACCGGCGCTATAGCCAGAAGAATTATTTGTAACGTTAAAAAAGGCGACGAATTAACCATAGGGCAGCTTGTCGGGCATATAAGGTTTGGCTCGCAGGTCGCGGTATATTTGCCGAAAGACGCTGTAAGAGTGTTGGTTAAAGAAGGACAAAAAGTTGAAGGCGGCGTTACTGTTTTAGGCCTTTGGCACCAGGCTCCGTAATTTTAGAGAACTTTGTTTTATTGCCGCCAAAAAACAACTTTTTTGGCGGCAAAATATTTTAAGGCGGAAAATATGGAAAAGAAAAAGACTTTTGACGTAATTAAACATAAGGGGGCTATGGCTGTTCCGTCCCTTTTTACAATAGGTAATTTGGCTTGCGGCTTTTTCTCTATTTTGTCCTCATTCGGCGGCAATTTTTACAGAGCCGGCTGGCTTATTTTTTTAGGAATGGTTTTAGACGCTTTTGACGGAAGAGTGGCAAGGATGCTTCACGCCGAAAGCGAATTTGGCGTGGAAATGGATTCTTTGGCGGATATTATTTCCTTCTGCGCGGCGCCCGCTTTCCTTATTTATAATATGACGCTTAAAGATTACGGCGGAATAGGCACCTGCATTGCTTTTATATTTCTTTTGTGCGGAGCTTTAAGGCTTGCTAAGTTTAACGCTATGGCGCACGCGGGAACAGGTTCTAAAAAACATTTTTCGGGACTGCCAACCCCAGCGGCCGCCGCTATAATCGCCGCTTTTGCGGTTTCTTATATGGTATTTTTAGATTTGGGAAAAGGGCAGAATATTCCGTTTTTAAACATGATTCTTCCGTATATTTATAATTTTATGGCGTTGATAGTTATAGCGCTGTCTGTTTTGATGGTTTCAAATATACCTTACGCCGCTTTTAAAGATAAAAAAGAAAGAAAGAAGCGAGGCGTCGGTT
KOK=       130
KK=  126843  LL=  127712  Z=    5.32  JJ=  126543  DL=   870
A===      111      112      113      114      121      123      124      131      132      133      134      141      143      144      211      213      214      223      224      231      233      234      243      244      313      314      323      333      334      343      413      433
B===      222      122      422      322      212      412      312      242      142      442      342      232      432      332      221      421      321      411      311      241      441      341      431      331      424      324      414      444      344      434      423      443
RRR=   10.663   14.923    1.624    2.310    2.421   -0.076    0.315   -0.355   -0.832    0.954    1.896    0.104   -0.705   -0.098   35.220    0.340    3.129   -1.693    6.364   -0.130   -2.346   -0.493    2.402    7.474   -0.223    1.620   -0.200    1.335   39.617   33.779    1.745   -3.985
X1==    3.269    2.423    2.071    1.900    3.351    0.264    0.405   -0.159    0.891    0.926    3.188   -0.084    2.517    2.473    5.208   -0.364    2.079    1.395    2.783   -0.364   -1.185    0.932    0.932    3.197    0.171    0.503   -0.334    1.043    6.179    5.269   -1.510   -1.106
X2==    3.262    6.159    0.784    1.215    0.722   -0.288    0.779    2.239   -0.934    1.030    0.595   -1.238   -0.280   -0.040    6.763   -0.934    1.505   -1.213    2.287    0.358    1.980   -0.529    2.578    2.337   -1.303    3.220    0.598    1.280    6.411    6.411   -1.155    3.603
CD1=       14       10        7        8       12        3        4        3        4        3        7        4        6        7       16        2        7        4        7        2        0        3        3        7        2        3        1        2        8        7        0        0
CD2=        7       13        3        3        4        2        3        5        1        3        2        0        1        1       14        1        4        1        6        3        5        1        5        4        0        5        3        3        8        8        0        5
ACGCCATGATTACGCGAGACATATATAATTCGCAGGTTACCCAGTTCAGGTCATATATGTTGCCGAAGGTTTCGGTAAGCGGTACTTATACACGCAATTTGGAAAAACCGGCGTTTATTGTGTCTGGGCAAAAGATGGAGGTAGGGGAAAACAATACCTTTACCGGAGGCGTTGACGCCGAATGGGTTTTATGGAGCGGCGGCAGAGTAAGATCTAACGTCAAATCCGCAAAAATAAACGCGGATATCGGCGAATATAATTTAAGGTCGGTAAAAGACCAAATAGAAAAAACAGTAATTGAAATGTGTTACTCAATAATACTTTCAAGCGCTGTTACTAAAGTACAACAAGGGCAGCTTGATATCGCCACGCAGAATTTGCATGAAATGAAGCTTAAATACCAAAAGGGTTTATCAAGCAATTTAGACTTGCTGGCGCAAGAAGTAAGCGTAGCAAATATTAAACCTTTGGTTATAGCAGCTAAAAACGATTTTGAATTGGGCAATCTTTATTTAAGGCAGCTTTTAAATATGGATCCTGAAGAGGACCTTACTCTAACGTGGAATATTTGGGACGTGAGGATTCCCGAAGTTAAAAAATTAGAGGAGCTGTATGATCTTGCTGCGGAATACAGGTCTGATTTAATAATATCAAGGCTTCGCGTTAAAACAGCGCAACAGCAGGTAAAATCGGCCCGTTCGGAACATTTTCCGCAATTAGCCGCTTTCGCTAATAAATATTATAACGCACAGACCGAGAATGGCTTTCCGCAACACTCCAATGATTACTATTGGACATCATCCGTGGGGCTTAGGATAAGCATGTCCATTTTTGAAGGATTTAGAATTAATTCGGCCGTAAAACAAAAGC
KOK=       131
KK=  136383  LL=  137432  Z=    8.55  JJ=  136383  DL=  1050
A===      111      112      113      114      121      123      124      131      132      133      134      141      143      144      211      213      214      223      224      231      233      234      243      244      313      314      323      333      334      343      413      433
B===      222      122      422      322      212      412      312      242      142      442      342      232      432      332      221      421      321      411      311      241      441      341      431      331      424      324      414      444      344      434      423      443
RRR=   40.217    2.383   12.755    0.248   26.966    0.464   -4.144    0.060    0.067   -1.277    0.606    0.587   39.141   -0.975    5.132   -1.513   -0.700   10.544   -0.112   -0.726   -0.874   -0.002   -0.002   -0.673   -1.745    5.858    0.642    6.149    2.431   37.300   -2.187   18.357
X1==    5.358    3.133    6.533    0.490    3.686   -0.802    3.518    0.273   -0.802    0.896    0.434    1.160    6.226    1.397    2.579    2.615    0.594    4.860    0.548   -0.802   -0.350    0.042    0.042   -1.648    0.896    2.916    0.495    1.301    1.040    7.040    2.089    3.040
X2==    7.505    0.761    1.952    0.506    7.315   -0.579   -1.178    0.221   -0.084   -1.425    1.397    0.506    6.287   -0.698    1.990   -0.579   -1.178    2.170   -0.204    0.906    2.496   -0.043   -0.043    0.408   -1.948    2.009    1.299    4.728    2.338    5.298   -1.047    6.039
CD1=       11        9       10        3       10        1        9        2        1        2        2        4        9        4        8        6        4       11        5        1        1        2        2        0        2        5        2        2        2        8        4        4
CD2=       29        8       10        5       24        3        1        6        4        1        5        5       13        1       11        3        1        7        2        6        7        2        2        2        0        6        5       10        5        9        1       10
[truncated: 2,983,416 more chars]
