# Supplementary material for: Regions Enriched with Reverse Complement Triplets in Bacterial Genomes
Source: Int J Mol Sci. 2026 Feb 28;27(5):2301. doi: 10.3390/ijms27052301 (PMC12985086; doi:10.3390/ijms27052301)
Supplement: Supplementary file 1 [file ijms-27-02301-s001.zip › for_send/45/Elusimicrobiota/Elusimicrobium_minutum_pei191_gca_000020145.ASM2014v1_.dna.toplevel.fa]

>Chromosome dna:primary_assembly primary_assembly:ASM2014v1_:Chromosome:1:1643562:1 REF
TATAAATATGAAAAAAATTGTAATTATTGAAGATGAACCCTCAATTAACGAAATGTTAAA
AATGATGGTTGAAAGACTTGGGCACGAGGCATTAGTTTGCGATAATGGAAGAGAGGCTTT
TTCTTTTATTAAAAAACACAAGCCCGATTTAGTCATTCTTGATGTTATGCTTCCCGGAAT
GGACGGCACAGCCATTGCAAAAGAATTAGGAATTAATGAAGAAACCGCGTCTATTCCAAT
AATAGTAACTTCCGCTTTGGAGGAATCTAAATCTTTATTTTCCGGGGTTTCTCAGGTTAA
GGATTTTATACCCAAACCGTTTACTATTACTAAACTCACTGAAACTATAAACAAATACAT
CTAAGTACCAAAAGCCAAAAAAGCGTATAAAACAACTATTTTATACGCTTTTTTGCCCTT
TAGGGCCAAAATTTACATTATTTTAACTTACCTAAAATTAAGCACCCTTAAGGCTGTAAA
AAATAAAAATGTAAAAAACCTCAAATTCAGCTAAAATAATGATATAATAAGCCAAAGGAT
TATTGGATTAACATTGTGAATAATATTATTAATGAAGATTTAAAAAACCGCATTTTAAAA
GAAATGGAAACAGTTTTTGGGGTTGAAGCCTGTGAAACATGGCTTAAACCCCTGTCTCTT
TCTTTAAAAAACGATATTCTAACTGTTACTTTACCTAATAAGTTTTGGTCAAAAACTATA
GCCGATAAATATGTTCAGGAGGTAAAATCCTCTATAGAAAAAGAACAGGGCGGTGATATA
CAAATTAAATATGATGTATTGGAAGACACTACCCCTTATAAAAGACCAGAAATTCCCCCT
CAGGTTATGGGAGCTAATTATAATGCAAAAATACCGTTTCCAAGCCGTTTAAACCCTAAT
TATACTTTTGAAGGTTTTATTGAAGGCCCTTCAAACAGGTTTGCCTACAGGGCGGCCGAA
GCCGTCGTAAAAAAATTAGGTGAAAGAGAAAATAACCCCCTTGTTATATACAGTACGCCC
GGTTTAGGTAAAACCCACTTATTACACGCTATAGGAAATAGAATATTAAAAGAAAACCCA
TACGCTAAAATTTTATACATGTCAGGTGAGGAATTTGTAAGTGAATATATAGAATCTTTA
CAAAACAGAAACCCTGAAGCTTTTAGAAAAAAACACCGCTCGTTAGACTGTTTTTTAATG
GACGATATTCAATTTGTGGCAGGCAAAGAATCCAGCGTGCAGGAATTTTTCTATACATTT
AACGCTTTATTTGAATCAAAAAAACAAATTGTTTTAACTTCTGACAGAACGCCGCAGCAG
CTTGGTATTGACCCAAGGTTAAGCTCAAGGCTGCTTTCGGGTATAGTTTCTGAAATTAAA
AGACCTGATTTAGAAACAAGAATAGCTATTTTAAGACAAAAAAGAGATACAAGCAACTTT
GATGTTGGCGACGATGTTATTGCTTTTATAGCGGAAGGAGTTCAAGCAAGTATAAGGGAA
TTAGAAGGCTGCCTTTTCAGGCTTACAACCTATTGTAATATTCACGGCGTAACCCCCACT
ATACCTATAGCAAGGGAAGTTTTGTCTGATATTATAAGTATGGAAGAAAAAAGACTTTTA
ATTAACCCTAACAGTATTAAAAAAGTAGTTTCCAAACATTTTAAGATTGATATTATTGAT
TTTAATTCAAAAAGGAAAAACCATTCTATCGCGTGGCCCAGGCAGATTGCTATGTATTTA
GCAACTGAGCTTACAGATATGTCTTTACCGGAAATAGGCCGCGAGTTTGAAAGAGATCAC
AGCACAGTAGTTCACGCAAGGGAAAAAATTAAAGAAGAAATTGAAAATGATCCTTTTTTC
GCGGCTCAAATTAACCAGATTATCTCAGATATTAAAGCTGTGGATAAACGTTAATTTTTT
GTGGATAACAATTAAAACTTAACCACAAAACCGTAAAAATAAAACAAACTGTTAATACTT
TCTATAACGTGTGTATAATAGTTAACAGATTTTTAAAAAAATTGTATTTGTGTATAAACA
TTATCAACACAATTAACAACACATAATAGTATAAGGAATAATAAGATGAAGATTAATATA
ACTAAAGAAACTTTTTTGGAAGGACTTTCTGTTGTTCAGGCCGGTGTATCTTCAAGAGCT
ACATTACCCATTCTTCACAATTTTCTTATGGAAACTGAAAACGGTAAAATTAAACTTGTA
AGAACTGATATGGAAATGGCTTCAATACATTATATAAAGGCCGAGATATTAGAAGAAGGA
TCAGTAACAATACCTTTAAAAGAAGTTTCCGATATTTTAAAAAACCTTCCTAATGATAAA
GAAATTAATTTAACTGTTGGTGAGGATAATAAAGTTCACATTAAAAGCGGTAAATCAAAA
TTTTGGGTTATAGGAACACCTAAATCAGAATATCCTTTAATTCCGGAAATAGATAAATCT
AATCTTATTAATTTAAAAATAAAAGAAATTCAGGAAATGGTTGAAAAAACAATATTTTCC
TCCTCAACACAGGAAACGAGATATGTTTTAAACGGCCTTCTATGGGTAAAAACGGGAAAT
AAATTTGAAGTTGTCGCCACCGATGGCAGAAGGCTTGCTTTGGCTGTTGATACAATTGAA
AGCGACACTAAAGATTTTAAAATTATTATTCCTACTAAAATTTTAAACGAGCTTTTAAGA
TTTTTCTCCATAAATAAACCTTCTGAAGATGATACTTTAGTATTAAGCGTAGCTTCAAAC
CAGGTAAGTTTTAATATAAAAGAAACAACTTATATTTCCAGGCTTATTGAAGGTAATTTT
CCTAATTATGAGCAGGTTATCCCCAATAAAAAAGTAATGGGTTTTTTATCTGATACAAAA
GAAATTTTAGCCTCTACAAAACGTGCTAGTCTTTGCGCAAACGAACTTGGCGGCACGGTA
AAATATTCTTTAAATAATAATGTTTTAAAAATAACTTCCAATTCTCAAAAAATGGACTTT
TCTGACGAAATGAAAGTTGAATATACAGCCGAACCTTTTGAAATATCTTTTAACCCACAA
TATGTTTTAGATGTGTTAAAAAATATTTCCACGGAAAAAGTTGAATTTTCTTTTATTAAC
GCGGCGCAGCCCGTGTTGATTGAGGAAATAAACAATACAAAATTTAAATACGTAATAATG
CCGGTGAGATCGTAATGAAACTTGGCGCCAAACCTCGTAAAATTTGGAACAGTTCGGGTG
ATTTAAATAATAATTTTAATCCCCTTGCTTTTAAACTTAACAGGTTAATGGTGCTGGGTA
TGGTTTGGGAAAAATTGGCGGGCAAACGCGCTAAATTTTGGATTTTAGACGCCGCCTCAA
AAGACGCTGTTTTTATTAAAGTAAAAAATTCTTCCGCTAAGCTTGAGCTTGCCGGCCATA
AGGAAAATTTAATAAAAGAATTAAACAAACATTTTGACAAACCCTGGATTAAAAAAATAG
AAATAGTTTAAAAATTTAATAACAGTATAAATAAGTTTTGGTTTTGTTTTTTATTATTTA
TGTTTAAGCAAAACTAAAACACAACAGAGGTAAAAATGACAGAAGAAGTCAAAGAAAAAG
AACAAAAGAATTATGATTCTTCTAAAATTCAGGTTTTAGAAGGTCTTGAAGCTGTTAGAA
AGCGCCCCGCTATGTATATCGGCTCAACAGGTTTACCGGGTTTACACCACTTGGTGTACG
AGGTTGTTGATAACTCTGTTGATGAGATTTTAGCAGGCGGAGCCACAAAAATTTCAGTCA
CTATTAAAGATGATATGACATGTTCCGTAGCCGACGACGGACGCGGTATTCCCGTTGACC
CTATGGTTAACGCTAAAGACCCTAAACTTAAAGGCAAAAGCGCTTTAGAAGTAGTTATGA
CAGTGCTTCATGCGGGCGGTAAGTTTGATAGCGGAGCTTATAAAGTTTCGGGCGGGTTAC
ACGGTGTGGGTGTATCTTGCGTAAACGCTTTATCAGAGTATTTAGAAGTAGTTGTTAATA
AAGACGGTAAACAATATTTTCAACGTTATCATAGAGGCAAACCTGAAGAAAAAGTTAAAG
AAATAGGAGCCGCTAAAGAAAAAGGCACAACCGTGACATTTAAAGCCGATACAGAAATCT
TCGGCGAACTTTCTTTCTCGTATGATACAATAGCCAACAGACTTCGCGAACTCGCGTTCT
TAAATGCGGGTGTTAAAATTATTTTAACGGACGAACGCGGCGATGAGCCTAAAACACACA
CCTTCTTTTACGAAGGAGGCATTTCACAGTTTGTTAAATATATTAACTCCAATAAAACAA
CTCTTCACGCGGAGCCTATTTACCTTACAAAAGAAATTAATAATAATTACATTTCTTTCG
CCATACAATATAACGACAGTTATTCCGAAAATATTTATTCTTTCGTTAACAATATTAACA
CTATTGAAGGCGGCACCCATTTAAGCGGTTTTCGCTCTTCTCTTACAAGGGTAATTAACG
AATATATTAAAGATAACGGCCTTCTTAAAAACAAAGAAGTTAACGTCACCGGCGATGATA
TGAGGGAAGGTTTAACCGCGGTATTATCAGTTAAAATCCCGCACCCCCAGTTTGAAGGGC
AGACAAAAACCAAATTAGGCAACAGTGAAATTGAAGGTATCGTCCGCTCCATGGTTGGCG
ACGCTTTAACAACCTTCTTTGAAGAAAACCCCAAAACAGCGAAAGCCGTTTGCGAAAAAT
GTATAGGCGCCGCGGTAGCAAGAGAAGCGGCCAGAAAAGCGCGTGATTTAACCAGACGCA
AAAGCGCTCTTGAAGGCGGCGGTTTACCTGGTAAACTTGCCGACTGCCAGGAAAGAGTGG
CCGAAAGATGCGAACTTTTTATCGTGGAAGGTAACTCAGCCGGCGGCTCCGCCAAACAAG
GCAGGGACCGTGTTTTCCAGGCTATACTTCCTTTAAGAGGTAAAGTGCTTAACGTTGAAA
AAGCACAGCTTGTTAAAATTTTATCTAACGAGGAAATAAGAACCTTGTTTACCGCTTTAG
GCACAGGCGTAGGCGAAGGTGAAGGCGGTTTTGATATTTCAAGATTAAGATATCATAAAA
TCGTTCTTATGGCTGATGCCGATGTTGACGGCCAGCATATCACCACGCTTCTTCTTACGT
TCTTTTACCGCCAGTTAAGGCCTCTTATTGAGGCGGGGCACGTTTATATAGCTCAGCCGC
CTTTATACAAAGTTAAAAAAGGCAAAAACGAGCAGTATTTACAAACCGAAGAACAGCTTG
TTAACTGGCTTTCTAAAGAAGGCATTAACTCAACCTCGGTAGTAAAAGCGGACAAAACCG
CTTTAACGGCCGTCGAACTTAAGGATTTACTTAAAATCTTAAAAGACGTTGAAGATTTGT
TAATGAAAATTGAAGTTAAAGGCATTACTCTTAATGAATTTTTGTCTTTTGTTAACGCCG
GACAAATTCCTTTATACCGCATTCCTTTACAAAGCGGAGGGTTTAGATATTTCTATACCG
AAAAAGAATATGGCGATTACGCCGCCCAATATATTTTGGAACGCAAAGAAGTACTTATGG
CAGAAGGGGCGGATATTTCCATGTTAAGTGATGAAGATCTGGCGCCCGAACACCAAAGTT
TGTTTGAATTCGGCAAACTTTTAGCGGCGGATACAAAGCTCAAGGCTTTCGGTTATTCCT
TGGCTAATTACCAAGACGCCGTATCCGAAGATGAAAAGAAAAACCCTCTTTTTACCGTAA
ACACAGGCAAATCGGACGTTTTTGTTTACAGTTTGCATGAGTTGTTTAAAACGGTAAAAG
ACGCGGGTTCTTCAGGCTCAACGATACAGCGCTACAAAGGTTTGGGTGAAATGAACCCCG
AACAACTTTGGGAAACCACTATGGACCCTGCCAAACGCAGCCTTATTAAAGTAGAAATAC
AAGACGCTGCCGACGCGGAACAAATTTTTACCACGCTTATGGGTGATAAGGTCGAACCCA
GAAGGGCGTTTATCGAATCACACGCCCTTGAAGTTAAAAATTTAGACATTTAATCCACGC
CCTGCTGACGGGTAATTAGTATAAAAAGTGCCGCAGGGCACGTAAAGCGCTTTAAGGCGC
AAAGTTAGGAGAAAGAAATGAGCGAGAAAGAAAATCAATCTGTTGATTTATTTGGAAATA
TTAAATCGCGCGATATTGGCGAGGAGATGAAAAGGTCTTATATTGATTACGCTATGAGCG
TTATCGTAGGCCGCGCGTTGCCGGACGTGCGCGACGGGTTAAAACCCATTCACCGCAGGC
TTTTATACGGCATGAACGAAATGGGATTAAAATATAACAAATCTTTTAAAAAATCCGCGC
GTGTAGTCGGCGACGTAATGGGTAAATACCATCCCCACGGCGATTCAGCTATTTATGATT
CGTTGGTTCGTTTGGCGCAGGATTTTTCTTTAAGGGACACTCTTGTAGACGGGCAGGGTA
ACTTCGGCTCGGTCGACGGCGATATGGCCGCCGCTATGCGTTATACAGAAGTCCGCCTTG
AAAGAATTGCTGACGAAATGCTTAACGATATTGATAAAAATACCGTTAAGTTTATGGATA
ACTACGACGGCTCCATGCAGGAACCTTCTGTTCTTCCCGCAAAAATGCCAAACCTTCTTG
TAAACGGTTCCTCAGGCATTGCGGTAGGTATGGCAACAAATATTCCTACACATAATTTAA
GCGAAGTCTGCGACGCTGTTATTGAAGTAATTAAAAACCCCGGCGTAACCACAAAAGAAT
TAATGAATATTATCAAAGGCCCGGATTTTCCGACGGGGGCTATAATTTGCGGACGCAAAG
GTATTTTTGATTATTTTGAAACGGGCAAAGGCTCCGTTAAAGTGCAGGCCAGGGCGGAAA
TTGAAGAAGGCGGCAGAGGCGGCAGAAGCGCCATTGTAGTTACGGAAATTCCTTACCAGG
TTAACAAAACCAATTTAATTGAAGCGATAGCGGGTTTGGTTAAAGACAAAAAAGTTACCG
ATATCGCCGATATACGTGACGAAAGCGACCGCCGGGGCATGCGCCTTGTTATTGAAGTAA
AGCGCGACGGCGACGCAAGAGTTGTTTTAAACCACTTATACAAACACACCCAGCTTCAAA
CCAGTTTTAGCGTAAACATGCTTGCCATTGTTGACGGCAGGCCGCGCATACTGCCTATTA
AAGAAGTGATGAAGTGTTATGTAAAACACAGAAAAGAAGTTGTTACCGCAAGAACAAGGT
TTGATTTAAACAAAGCGCAAAAACGCGAGCATATTTTGCAGGGCTTGCTTATAGCGATTG
CTAACTTAGATAAAGTTATCAAAATAATCCGCGAAGCGCAAGATCCGACGGAAGCCAAAT
TCGCTTTAATAAGAGAATTCGCATTATCCGAACCGCAGTCCCAGGCTATTTTGGATATGA
GGCTGCACCAGTTAACGCAGCTTTCCTCAGCCTCTATAGAAAAAGAACAAAAAGAACTGC
TTGCTTTAATAGCCGAACTTAAGGGTATTTTAGAAGATCCTCAAAAAGTTTTAGCTATTA
TCGTAGATGAGCTGAAAGGCCTTAAAAAAGATTACGGTACCGAACGCAAAACGGAAATAA
GCAATACTGAACTTTCCGACATGACGATGGAAGATCTTATTGAGGAAGAAGATGTTGTAA
TCACATTATCTAACGATGGTTACGCAAAACGTATTCCTCTTGACACTTACCGCACGCAAA
ACCGCGGCGGAAAGGGCGTTATCGGCGGTAAAACGAAAGAGGAAGATTTTATTGAACATC
TTTTCGTTACCTCCACGCACGCTACCATTCTTATGTTCACAACCAGGGGCAGAGTGTTTA
GCTTACGCGCTTATGAAATACCGGAAGGAAACAGACTGTCGAAAGGCAAGGCCATTGTAA
ATCTTTTACAGATTTCTAATGAGGAAAAAATTACCTCAGCCGTGGCTATTGAGGATTTTG
ACCCCAAAAACAGCGGCGAAACCTACTTAACAATGTGTACGCGTTTCGGTTTAATTAAAC
GTGTTGAACTGGGTGATTTCGCCAACATACGTAAATCGGGCATCATTGCCATCGGTCTTG
AAGACGGGGATGTTTTAACCTCGGTTCAAATGACCCACGGCAAGAGCGATCTTATTATCG
CCACACGCGACGGCAAAGCTATAAGGTTTGATGAAGAGCAAATCCGCGCTATGGGCCGCC
AGGCCAAAGGCGTAAGAGGCATCAGGCTCGGTAAAGATGATATTGTGGTAGGCATGGAAC
ACGCTTTAAAAGACGCTCCCGGGCCGGACGTATTATCCGTTTGTGAAAACGGCTACGGCA
AACGCACGGAATTTACGGAATACCGCAAACAAAACCGCGGCGGAAGCGGGACAATCACCA
TTAAAACAACAGAACGCAACGGTAAAGTAGTAGGCATTAAACTTGTTGATGAATCTAAAG
ATTTAATGGTTATTACGGAAAACGGCATGGCGGTAAGAATACGCTGTGAGGAAATCCGTT
CCGTAGGCCGCAACGCTCAAGGCGTAAGGCTTGTAAAGCTGGCGGAATCTGACAAAATCG
CCCGCATAGCGCCCGTTATTAAAGATAATGACGAGGAAGCCTGCGGCGGTGAAGAAGCGG
TTCCTAAAGAATTAATATAAAAAGCAAAAAATAAAAAAGCCCCGCTACCCAAGCGGGGCT
TTTTTATTGGGAATATCTTTAATTTTTATACTGCTTATCAAAATATTTCGGTAGAATATA
TGCACAAAGACATAAACATGTTATATCAGAGCAAAAGAATAAATTTTTAAGCATATAGGA
AAGAAGAATGCAAAACAATAAGAATACAAAGCAATATATTTATATTGTTCAAGCCTTGTT
AGAGCCCTCAAAGTGTAAAATAGGAAAAACAAAAGATTTTGAAAGAAGATTGAAAGAATA
TAACAACATGACAGGAAAATCAAACGAAAATAGTTATCGGTATCTGTTTGCCTGTGAAGT
GAAAGATATGTCGGAATTAGAAAAAGATATTAAAGAGAACTTCTCTGCCCTAAGAGAGCA
AAAGAAGAGAGAAATATATTTTTATAATCCAAGCTTGTTTGATGGTTATGTTAAATTTAT
AAAAACTCATAAAATGTTTATTAAAGAGATTTTTACAAAAGAGGAAGATAAAAAAATAAT
AATAAAAATAGTAAAGAAAACCACGCCGTCACTTGAAGAAAGAGGGATAACCCGAAAAGA
TGTAATGCAAAAGGCGCAAAAGGTAGATAATGACGAATTTTATACCAGATTTGAAGATGT
CGAAAAAGAACTTTCACTGTATGATATATCGATTTGGAAAAACAAAATAGTTTTTTGCAA
TTGCGACGACGCCGTGGACAGCGATAATAAAAAAACATCTGCGTTTGCCTTGTATTTCAT
ACAAAAATTTAAAGAATTTGAATTGAAAAAACTGATTTGCACTCATTATAGCGGTGTTGT
TGATTTGTTTAATCAAGGGGCAAGCGGGTATATATTTACAAAGGACGGTTTTCGGGAATT
TAAGGACTATCCTAAAGGGTATACGGGTAGTTTTGATGACCCTCTATCTTTGAAAATCCT
TAATAAAGAGGCGGATATAGTATGCACAAATCCCCCGTTTTCCCGAGCTAAAGATTTTTG
GAGAATGTTAATCGGAAGTTCTAAAAAATTTATAATTATATCTAACATATCTAATCCCAT
AACTCCTGCGTATATTAAATATTTTAGGGAGAATAAAGTATGGGCAGGCTATAACCGTGT
GGATAAATACCTCAACCCCAAACGGGAACTTGTAGAAGCATCCGGACACTGGTATACTAA
TATTCCTATCCAAGACAGGCCAAAATCTAAAAATTTAAAAATAATCCCGCTAAAAGACGT
GCCCGATAAATATAAAAAGTTTGATGACAATAAAACATTATTAGTAGATAATTGTTATAT
TCCTGATGATTACAACAAGCCGTTTGCGGTGTCCGCCCGCCCGATATTAAACGGCTTACT
GGAAAAAGGATATAAAATTGTTGAAGATACCCAATATTTTCCGTACGAGAACGGTAAAAA
AGGGTTTGGGCGGGTTTTGGTAGAGAAAATATGATTCGCGGTTGCGAGAGTCTTCTTATC
TAAACAAATAATCCGCTGATTTTACTTTTTGGTATTTAGCGTATGCTTGCGCGGCTGCCT
TTCTTGCCTTGGCAGAATCTTTGCCTCCGGCCCAACTGTTTAACACCGCTTCTATAACAT
ATCCTTCAGGCGCCATATTGCCGTTTGTTGTCACGTAAGACTCCGCGCCTGTTTTTAATA
TAGCGTCATTAAGATATTTTTTGCTTTGACAGGCCAAAACAACCGCTTTTTTAGAAGATT
TTTTCCCTTCGGGGGTATTGATAGTAAAATCCATAAGTCCGTTATGCCCCGCGTAAATAA
TTATATCCGAGGCAGAGCCAAAAGGAATATTTTGTTTTTGATTATCAAGGACGGCTTCTA
ATGAGTTTTTTTGAACTTTGGACAGATAGTTAAAAAAATCTTTAGTGGCGGTTTTTATTT
CTTTGCCTTTGTAAGCGTCTAAAATTACCCAATAATCTTTATCTTTATGTTTAAAAATAA
TACGCCTTAAAATATCCGGTGAAATATCCTTTTCTTCACTTACAAAACTCCATTCGGGTG
ACTTTTTCAAATGCGTTTTAACCCCATACATCGCGCCCCAGTAAAGGTTTTGTTCCGGAT
TGGACCCGTTGCCCAACTTTGCGGGAACAGGGGCTATATTTTGATAAACATTATCGCACA
AAGCCACAATAATGTGGGCGGTTTTAATTTGTGCCTTTAAAGGCAGCGTTAAAAAAAGAA
ATAAAGGGATAAAAATCAGTTTTTTCATAGTAAATTGTAAAATATATTAAACCTAAAAGC
AAAAAGCCCCGAAGTTACGGGGCTTTATAAAATTAAATAAGGTGCGGGCGGGAATCGAAC
CCGCGAATAGCAGTTTTGCAGACTGCCGCCTTACCACTTGGCCACCGCACCAAAACAATA
TAGCTATTATATCTTTTTTAAAGAAATATGTTAAGTAGTTGAGTTTTGTTTCTATAAATA
ATATGGTATATATATAAGGATTTACCGGGAGGATGCTTCCCGGTATAAGGATTAAAAGGA
GAGAGTATGCCTAAGATGAAAGGATCAAAAACAGAAAAAAATATTTTAATAGCTTTTGCG
GGGGAATCCCAAGCTAGAAACAGATATACTTATTTTGCCGGCGTAGCAAAAAAAGAAGGG
TATGTGCAAATATCTAAAATCTTTGAAGAAACCGCCGACCAGGAAAAAGAACACGCAAAA
CGTTTGTTTAAATTTTTAGAAGGGGGAGACGTGGAAATTACGGCCAGCTATCCCGCGGGT
ATTATAGGAAACACTATTGAAAACCTTGCGGAAGCCGCCACAGGGGAAGACTATGAATGG
CAAACAATGTACCCTGAAATGGCAAAAACGGCCAAAGAAGAAGGTTTTGAGGAAGTTGCG
TCCGCTATGGAAAATATAGCTATTGCGGAAAAACAGCATTCTAAACGCTATAAAGCGCTT
AAATCTAACATTGAAAAAGGACTTGTCTTTAAAAGAGAACAACCTGTTGTTTGGCGCTGT
ATTAACTGCGGATACCTTCACACCGGCAACGAAGCTCCTGAAAAATGCCCTGCCTGCGCG
CACGCTCAAAGCTATTTTGAACTTCTTGGCGAAAACTGGTAAAAAACTTGTAAGCCCCTT
GCGGATTGCGAGGGGTTTTCTGTCTTTAGTTTGAAGTGTTTTGTTTATATAATATAGAAA
AAAAGGGGACTGATGTATGAAAAAGATATTGATGAACGGCACTCCCATGAAAATAAAGGG
AGCGGAGCTTAAGATAGGGGATAAGGCGCCTGATTTTACATTAACTAAAGTTGATTTAAG
CCCGGCAAAACTGCAAGATTACAAGGGCAAAGTTGTAATACTGTCGGTTGTCCCTTCAAT
AGACACGCCTGTCTGTACTATTGAAACAAGGCGTTTTAATAAAGAGGCTTCCGAGCTTGG
CGGCAACATTGTTTTTCTTACGGTAAGCAAGGACTTGCCTTTTGCGCAAAAACGCTGGAC
GGATTCTTTTAACACGGATAAAATTATTATGTTGTCAGACTACAGAAATCCGGAATTCGG
CACAGATTACGGCGTTTTAATAGAAGAAATTTATATTTTATCAAGAGCGGTTTTTGTTAT
TGATAAAGACGGGGTTATAAGGCATATTGATTTCTTGGAAGATGTCGGCAAAGAGCCTGA
CTATAAGGTTATTATTGAGAAAGCAAAAGAGTTAGACAAATAAAAGGAGAGTTGGGGATT
ATGACAAAATTAAACGAGATTTACAAATGTTCCGTTTGCGGCAACATTGTTGAAGTTGTT
CATGCTTCCGTAGGGGAACTTACCTGCTGCGGCAAGCCTATGGTTCTTCAGACGGAAAAC
ACAGTAGACGCGGCCAAAGAAAAACATGTGCCGTTTGTTACAAAAACGGCTGACGGATAC
AAAGTTCAAATAGGCAGTGTTGAACATCCTATGACTGAGGAACACCATATTGAATGGATT
GAGCTTATTTGTGAAGAATGTAACAAAGTTATGAGAAAACATCTTAACCCGGGCGACAAG
CCGGTAGCGGAATTTAAAACAAAGTCCCAAAAAGTTTTAGCAAGGGAATACTGCAATCTT
CACGGGCTTTGGTCAACAAAAGAAGTTCAAAAATAAAGCAGTCTGCGTGCCAAGGCTTTT
TAGCCTTGGCATAATTGTGTGAGGGGGACAATAAATATGAAGGCTATAAAAATAAGTGAA
AAAGTATACTGGGTCGGCGCCATTGACTGGAATTTAAGGGATTTCCACGGATATTCCACA
AAGCGCGGCACCACGTATAATGCGTATTTGGTTTTGGGGGAAAAGCCTACTCTTATTGAT
ACTGTTAAAGAACATTTTTATGATGAAATGATGAGCAGGATTTCTTCTGTCATAGATCCC
AAAAAAATTAAAATAATAATTTCTAACCATGCGGAAATGGACCACAGCGGCGCTTTACCC
AAGACTGTAGCCGCTATAAAACCTGAGGAAGTGTACGCCTCAACAATGGGTTTAAAAAAT
ATCGATTTGCAGCTTCATGAAAATCTTAAAATAAAAACCGTTAAAACAGGAGACAGCATT
GATATCGGCGGGGATAAAATAACGTTTTATGAATCGCGCATGCTGCACTGGCCGGACAGC
ATGGTTTCTTTGCTTGAAGGGGAGGGTGTTTTATTTTCAAACGATATTTTCGGCATGCAT
TACGCCACAAGCAAACTTTTTGACGACGAGAATGATGAGAAAGACTGGATATACGAATGT
GTGAAATATTATGCCAACATTATCACGCCTTACAGCGATATAGCTTTAAAATTTTTAGAC
TTTGCCGGCGCTTCCGGGCTTTTGGGCAAAGTAAAAATGATAGCTCCCGACCATGGTTTT
ATTTGGCGTAAAGACATAGGTAAAATTGTTGATTTGTACAAACGTTTTGCTACGCAAAAA
TTTACAAATAAAGCGGTTATTGTGTACGATTCAATGTGGGGCAGCACAAATAAACTTGCC
GAGGCTATCGCTGAAGGTCTTAGACAGGGCGGAACAAAAGTTAAAGTTATGTTTTTACAC
AGCGAGCACAGAAGCGACGTGGTGACGGAGCTTTTAGATTCTGGCGCGCTTATTTTAGGG
TCACCGGTTATGAATTCTAATCTGTTCCCGTCTTTAGGCGACGCTTTGTTTTACATTAAA
GGTATGAGATTTAAAAATTTAATAGGCGCGGCTTTCGGTTCCTACGGATGGGCCCCCGCT
CCCATAGACAGCCTTACAAAAGAACTTGAAGATATGAAAATTGAAATTGTTGAGCCCGCG
CTTAAAATAAACTTTGTTCCCACTGAAGAAGATTTGAAAAAAGCGGAAGAATTCGGCTTA
AGGATTTCACAAAAACTGGCGGAGAAGATGAATGATTGATTTAAACGCGTTTAAAAAAAT
ATCTTACGGCCTTTATATAGTATCTTCCTTTAAAGGGGATAAAATAAATGCTATGATAGT
TAATTCTTTGGTACAGGTGTCGTCCGAGCCTGCGAAAATCATGGCTGCTATAAATAAAAA
CAGCCTTACCTGTGAATATATTTTAGAAAGCAAAGTTTTTGCCGCTATGCCGCTTGCGCA
AAACACGGCGTTGCCTTTTATAGGAATTTTCGGCTTTAGAACAGGCCGTACCTTTGATAA
GTTTGCCAATGTCAAATATAAAAAAGGTGTTTTGGGCGCGCCAATTGTGCTTGAACATAC
AACCGCTTGTTACGAAGCCGAGGTTGAAAAGATAATAGACGTAGGAACCCACTACATTAT
TGTAGGCTTAGTAAAAGAGACTGAAAATTTTACTCAGGATAAATGCCTTACTTATGATTA
TTACCATAATGTAATTAAAGGTAAAACTCCTAAAGGCGCAACACACGAATAATTTAGTAA
TATGTAGAAAATATAATTAGGGGAGAGTGAAAAATTATGCAAAAATACGTATGCAATGTT
TGTGGTTATATTTATGATCCTGCCGCGGGCGATCCGGACAGCGGGATTACCGCCGGCACA
CCTTGGGAGCAAGTTCCTGCGGATTGGGTTTGCCCGGCTTGCGGAGTAGGTAAAGACCAG
TTTTCACCTATGTAATAAAAAAGGCCGCTTTTTAAAGCGGCCTTTTTTATTAGAGTACGC
AACACCCCCTGCGTAAGCCGGGGAATGGATAGTTTTCTAATTTCACAACACCTCCGCGGC
AGCAAGGCGGAGGTGTTGTTTATTGTTAAATGAAACTGCAAAGTAAAGCTTTAGAACAGA
AGAAACCCCGGGCGGTGGGACATTTGTGTTTTATTAAAAAACTTAATTTATTGAGATGCA
GGTAAAATTGTACCCGGACGTGGCTATCGTAGCCGGACAGGGTATCTCTTTGCCGAATGT
TTTGCAAACGGCTATTGCGCTTTGGTCGGTTCCATAAGCAGTGCATACCAAAGCCTCTTC
ATCCGGCATCCAGCGGACAGCAAGCGGCGTGCCGTCTTTAGCAGCGTTCATTATTCCGCC
CATAACATAAAAACCGTTGCCGGCTTTTAATCCCTTTTCTCCCCGTAACTGTAAGGAAAG
ATTATTGCCTACCTTTTTAGTTTGGGAACCGGTTTGGGCGTTGGCCGGGCCGCCGGAGAC
ATCTATGTCTAAGGATTCAAAGTCAATAGTATATTCCCCGTTAGCCAGGAAATGCCGCCT
TTGCGCGTCAGCTACGGCTTTTACTAAAACCAAGGCTTCTGCAAGTCGGCTTTTTTGCAC
TGCTTTTTGGTATTGAGGCACGGCGATTGCGGCAAGTATTCCTATAATAAGAACCACAAC
CAGCAGCTCGATAAGGGTAAAAGCTTTATTTTTCGTATGTAAAAAGCACACAATGAAGCA
ATATATAGGGTATTTTTGTTTCATTTTTTTATCTCTTTTTTGATTTTTTTAACAACTATT
TATAAGTATATTAAATTTATTTAATAAATCTTGCTCTTGAAAAAGGAAAGTGGATGAACC
ACACCTTGCCTTTAATATTTTCTCTCGGTACCGGGCCCCAAAAGCGGGAATCGCAGGAAT
AATCTCTATTATCGCCCATAACAAAGTAATGGCCTTCGGGCACTATAACGGGGCCGAACT
GGTCGCGCAGCAACATGCCGTAATAATTTTCAAGAACCATATCTTCCCATTTCTTTTGGT
ATTCTTTTTGCTGTTCAAAGTTTTTAAAGGAATATCTTTCCGTTGCGTCAAAAACCTCAT
AACTTTGATGCTCTTGCTTGATATCATTAACAAAAACCTGTTCGCCTTTTATTTCAACTT
TATCTCCGGGCAAAGCGATAATTCTTTTTACATAATCCCTTCCGAACTGCGGGCCTCCGC
AGTTAATTTGGTCTTTTGTTGTTGAAGGAAAAGCAAAAATAATGACATCGCCTTTTTTAA
TATCCCTAAACTGTCCGAAACGTACACTTGTTAAAGGAATTCTGAAGCCGTAAACGGCTT
TGTTAACAAACAGGTGGTCTCCTTCTATCAAAGTATTTCTCATTGACGCGGAAGGTATTT
TAAAAGCCTGCACAAAAAAGAACATTACAAAAGCCGCGAGCAGCGCAGAGAAATAAATAG
TATCGGCCCATTCATAATCTTTAGCGAAAATTTTAATTCTTTTTTTCCCGTCTCCTTTAA
AAGAGGCAACCGCGCCCCATATACAAAACGCTATAATAATGGCCGCGCGTATTAAAGTTT
TTGTTAAAGAGAATTCAATCATAGCCACGTCGCCGCCGTTTGACACAAAGTCAAAAAGCC
AGAAGGCCAAAAAAGTTACCGTGGCTATAAAAATAACATGAAGAGCGGTAAAAATAAATT
TGTTTTCAAGAAGATTTTTTTTCTTTAAAATTTTGGCGGTTATGGCCCAGGCAAGCATAA
CCGCGCCTATAATAAAAAGTCTTGTTTCCATTTTAACTCCTATAAATTTGCATATGTTCT
TTGGCGTAATCTTTTTTTAACTCGGCTGCTTGTTTTAAAGAAACCGAAGAAAAATTTTTT
CTTAATTTTTTATTGTCTTTAAGTTCCTGCATAAAAGCAGCAAGCATAACAGGGTCTTTT
GTGTTGCAAATAAAACCGTTTTTGCCGTGCTGGCATATTAGGGCGTTATCGCCCGCGTCG
CTTGCTATAACGGGAAGGCCGCAAGATATCGCTTCCGTTAAAGCAAGAGACATGCTTTCC
GAAAGCGAAGGCAAAATAAAAATATCAGCCGCGTTTAAAAGTTTTTCAACATCTTCCCTA
AAACCCCAAAAGACAATATTCTGTTTTATTTTTAAAATGTCGGCTATATTTTCAAGTTCT
TTGCGTTTTTTGCCCTCTCCCGCAAGCCATAAAACGGTGTCGGGGTTTTTCCTGTATATT
TTAGCAAAAGCGTTTAAAAGAAACACCTGTCCTTTCTCCTCAGCCAGCCTCGCCACGTTA
ATAAAAACGGTTTTATCTTCGACGTTAAGTTCTTTGCGTAATTCTTTGCGCGCGTTTTCA
TCGGGGAAAAAAGCGGAAGAAACCGTGTTTAAAATAATTTTTACTTTTTCTTTTTTATAG
GCTTGGTTAACAAGCAAAAAATCCGCCGTGGAGTTTGATTCTGCTAAACTTAAATCATCT
TTTATTTTTAACGCCGCATCTATAATTCTTAAAAATTTGCTTTTGCTGCGATAGTTTGTG
TGAGGCGTTGTAAAAAGTTTAAAATCTTTTTTTATCATTCTGCACATTTGTATGGCGCGG
TACATAACGGCGTGTACAACATCGGGCTTGAAGGAAGCAATTTCTTTTTTTAATTTAAAA
AGAGCTGCCGGAGATGGAAAATACCCCATATTTAATGAAGTTGTTTCCACCCCCTCCAGG
GTAAGTTTTTGCGCAAAAAAACCTAACGGTTTTAAGCTTATGACTTTAACGGTATTTTCT
TTAGATAATGTTAAAGCTAAGTCGAAAACCGCCTTTTCCGCGCCGCCGGCGTCAGTAGAT
GTTGTTACATATATAATTCTCATTATTAAATTATACAAACTTAAGACGTTGGGTAAGTTG
CCGGTTCAGAACTATCTTTTTTAAAAAAAGTTATATATACTTTAACCATAAAGCACACAC
AAAAATAAGAAATTAATTCAGGCAGGGGTTTATATGAGAACAAATCCTCATATTCTTGAA
ATAAATACAGCAGTTTGGCTCAACAAACTGAGTGAAAAATATGGCAAAAAAATTCCGCTT
TGCCATGTTCCTGACGAGGAACTTGATAAGTTTAAAAAATACGGCTTTGACGCTGTTTGG
CTTATGGGCATTTGGAAACGCAGCCCGGAAGCCCGGGAAGTAGCACAAAATAATGAGGAA
ATAAAAAGAGCGATAGCTGCTTTTAATCCCAATTATGATAAAAAGTATATCGCAGGGTCT
CCTTACGCAATTTATGACTATACTATAGACCCTGATTTGGGCACTGAGGACGGGCTTAAA
AACTTTAGGCAGCGTTTAAACGAAAGAGGAGTAGCGCTTCTTTTAGATTTTGTGGGTAAT
CATTTTGCAATTGACCATCCGCAAACCTTAGAAAATCCCGATTTTTTTATTAACACCGGC
ATGGAAGCGCCCGCTCAAAATCCGGAATGGTTTTTCCGAACGGAAAAAGGCGTTTTTATA
GCCCATGGGAGGGACCCTTACTTTCCCCCGTGGACGGATACTGCGCAGCTTAACTATTTT
AATCCTAAGACACAGGAATATATGTTGCAATGTTTGGAAAGGATATCTTCTTTCTGCGAC
GGAGTAAGGTGCGACATGTCAATGCTTTCATTAAACAAAGTAATGAAAGACACTTGGGGA
AACTACCTTAAGTATGATTATCCTAAAGAAGAATTTTGGACAAAAGCTGTAAGTAAAATC
AAAAATATAAATCCGTTGTTTTCCTTTATTGCCGAAGTTTATTGGGGCCTTGAGTGGGAT
ATACAGGAAATGGGTTTTGACTATACTTACGATAAAGTTTTGTATGACAGATTAAGATTT
TCCACAGCTGAAGCTATAGAAGCGCACTTAGGGGCGGAACACTTATTTCAAATGCGTTCT
ATACGTTTTATTTCTAACCACGATGAAGAGTCCGCGTTAAAAGCTTTTGGTAAGGAAAAA
TCTTTAGCGGCCGCGGCTATAATTTCAACAATTCCCGGCGCAAAAATGTTTAGCTTAGAC
CAAATTTTGGGGCATAAAGAAAAGATTCCCGTACAATATACTTTGGAATCTGAAAAAGAT
GATGAGGAGATAATATCTTTTTACCAAAAACTTTTAAGTATTATTAACCATCCTTCTTTT
CACGGCGGACAATGGACGGTTAAAAAAGTTCTGTCAGTAAACGACAGTCTTACTTACAAA
AATGTTTTGTGCTGCAGCTGGGTTCAAGGCATTGAGCATAAAATTGTTGTTATAAATTAT
TCAAACGCCGAAGCTGTTTGTAAGGTTACTTTAAAACGTTTTAAATTTAAAGAACTTAAA
GATGACATCGCGGGAAAACCGGTTGATATTCCCGTTGAAGAAGCATATAAAAACGGGATT
ACGCTACAACTTAAACCATACGAGATTAAAATATACGGTACTACCATTTAAAAAAACCCC
GCTTTATGCGGGGTTTTTGTTTTTAAAATCTACCAGTTTCTGTGTTTCCAATAAGTAATA
ATAAGCCATACGGAGATTACCGCAAGGCCCATAATCATCCAAAACGCGTTTGGATGCTCG
GCCATTGGTATGCGGACGTTCATTGAGAAAGCGCTTACAACAAAGGTAGGCATCATCAGC
CATATGGTTACGGCGTTAAGGTGTTTAATAAGAACGTTAAGGTTATTGCTTACGATATTT
GCTCTGGCGCCTATTAAAGAGGCCAATACATTTGAGTTAATTTCAGCCTGCCTTTGACAT
TGCGCGTTTTCAACTATAATATCGTCAAGCATTTCGCGGCTGTTTTCCTCAAGCCCTATG
CGGGAAGATAAATTTCTTAACTTTTCAAACACAAATCCGTTTGAGCTTATGGCGTTCGCA
TAATATACCAAACTTTTTTCCAAGCTAAATAAATTTAAAAGGTATTTATTGTCTAAAGAT
TCAGACATTTTGTCCTCAATTTCTTCAGATATCATGTTTATAACGCGCAAATGCTCAACA
TAGTGCGAAATGGAGTTATATATTAGTTTTAAAAATATATCATGCAGCCCCGTAACATTT
AAAAACCTTTTGCCGATAAAAAGAGGAATATCCTCTGAAATAACTATCACCAGCCTTTCT
TCATAAACAAATAAACCCATTGACGCTACTTTAAATTCAAGCTGGTCTTTACCGGAATAA
TTTTTAGGTCGCTTAAAAATGATAGCGGCGTGGTCAGGCTCAAACTCAAGACGGGGAAGC
TCTTCCGGGTCTAATGCTGAAGCCAAAGTGTGCTCGTCAATATTAAGCTTTTGTATTAAG
AATCTTTGCTCGTCCGCCGTGGGGTTTGAAAACAATAAAATAGGGGCGGAATCGCTGAAA
GTTTCCACTATTTTACCGTATTCTATTTCGTACTTTCTCATAAAGCCCCTGTTTGGAATT
TTGGGTTTACAGAGTAACTGCTTTAAAGTCCTGTAAATCTTATTATCTCATATATATCAA
TTTTTTAAAAGACTTTTTTAGCCTCTTAAGTTGAAAAAGACGGTGTATAGATAAATGTGA
TAAAATTAAAACAAGGAAATAACAAACATGATATACAATAAAGATAAAAAATATTCGGAA
AAACCTCTTTCGGGAGCGCAAAACTATATTAACCACATTAAATGTGATCTATCCCTTCCT
GAAAATATTATTATTTGCCCTGTTTCAATGCTTACAAAAATTGTTCAAAATAACTATAAA
AACAAATTTTACCGTCTTGACGGCGATATTTATATTTTGGAAAAACACAACTGCGCTTTT
GTAACCAATTTCGGCATGGGAAGCCCCGCCTTTGCGATGATGATGGAAGTTCTTGTGGCG
TTGGGTTGCAAAAACTTTTTTTTAATAGGCATAGCTGGCGCTTTACAGAAAGATATAAAA
ACGGCCGAAATAGTCCTTTGTGAAAAAGCTTTAAGAGACGAGGGCGTCTCTGCAAATTAT
ATTGCGCCCGGCGACGCCTTTTCTTTCCCGTCCAAAACATTAAACAAAAAATTAGAAAAT
GTTTTTAAGCAAGAAAAGCGTTCCTTTTCCCATGGCCCTACATGGACCACGGATGCTTTG
TTCAGGGAAACTGTTTCCGAAGTTCTTTTTTACCAAAAACAAGGAATTGTGACTGTTGAG
ATGGAAGCCGCCGCGGCTTTTGCCATAGCCGAGCATCATAAAGTTGATTTATCTGCCGCT
TTTGTTATAAGCGACAGTTTGGCCTCTTTGAAGTGGGAGCCCGCCTTCGGACATAAAGAC
ATAGATAAAAATATGCATATTCTTTTAGATTGCTGCATAAAAGCTTTTAAATAAAAAAAA
CCCGCCTAAAGGCGGATTTTTTTATTATATTCTTACTTTCATTTTTCTTGCTAAAACCTT
AAAGGCGGATTCGTCCCTGGTAACTTTTGGCAGGCTTTTAAGCGCTGTAAAAACGTCCTC
CTGCCCAAAGAAAACATCCGGCGCGAAAGGTGTGCTTTGCAGTATAGAAAGCAGCTCAAT
AACAGCAAGGGCGTGTTCCCTGTCCGGGTTTTCTTTAAACTCCAGGCAGATTTTTTGTAA
TTTTTTTTGAGCCATATCTTTTACGGGAGCGAAATTAATTTCTGTATTTAAACTACGGCA
GTCCTCAAGCATTTCCTCAATTCTGGCGGGGTCTGTATTGCCGGAAGAAATTTCTTCCTT
TAAATCCTCAAGCAGCACAAAAATAGCCACATAAAAAAACGGCTTTGGTATCGGCGTTCC
TATATATTTTAACTCTCTTAAAAGCGGATACTGCGAGTTAAACACGGTGTCAAAAGCCTC
GGTGGTTGTTGCGTGTAGCTTTTTTAGTATTTTGGAAGAAACTACCCTCTGCGCGTCTTT
TACGAGGTCGGAAAGAGTAAAAGAGGACGGAATATTCTTTTGCAGTTGTTCTATGGCTTC
GTCAGTAGAATTGTTTTCTATAATATTTTTTATCTCCTCAAACGTTATTAAAGGTTTTTC
GGAGCAAAAACACACAATTCTATAATCTTGCGAATAAAGCAATACAAAAAATTCTTCACT
GCTGCGGAAGTCTATTTTAGAAGTAAACACCGCTTTGCCCGTAACGGCTTTTGTAGTGCC
CGTTTCTATTTCCTTTAACTGGCTGTCGGATACGGTGTAAGAATAAATTTCCTTAATATC
TTCATGGTTAAACGTGCGAGTAAGCGCGTAGTGCACGGCGGCTTTTTGGCTTGTGAAAGC
GGCGGTTTTTACAAAACGCTCGTAAATATTACCGCCGTTGCCGAGTTCCGCAATATTGCT
TTGCGCCTCGGAAAGTTTGTTTATAAAATCAGCTTCCAAATCAATTCCGTTAATATTTTT
GTGAAGCTCTATCGCTTTGGCCGCGTATTGCATTATTTGCACAGTTTCAATGCCACTTAT
CTCGTCAAAAAACCAGCCGCAGCTTGTATACATAAGCATGGCGTTATGCTGCATTTCCAT
TAAATCAACGGCAGTTTGCCTGTCTTGCCAAACTCGTTCTTTTCCTTTTGCTTTAAAAAA
ACTTTCAAGCATTTCGGGTTTGCGGTCAAGCACAAAAGAGATGTAGGCGTTTCTCGCGTC
CCAAACGTCATGGTAAAACTCGCTTCCTTTTGTTTCAAAGGTTTTAATAAAAGATTCTCT
TATTAAATCAAGCGCCGCTCTTAAAGGAGCTCGCCACTTTTGGTTCCAGCCTTGGTGCAT
GCCGCTGTTGCATCCGCAGTTGCTTCGCCATCTTTCAACGCCGTGAAAGCAGCTCCAGGA
AGAATTTTCATTTATTTTCGCTTCGTATTTTGGGGGGAATTTTTCTAAAAACTCGCCGTA
AATTGTTATTTTGGCAAGGCTTTTATCTTCAACCTGTTTAAGACAGTAGGCAAGAGCCAT
ATCCGCGAATTTTTGATGATGCCCGTAGGTTTCCCCGTCCGTGGCTATGTGCACTAGTTC
CGTGTCTTTTTTAGAAGCGTCCGTAAACGCGCCCATTAATTTGGCGGCAAAATTTTCCCC
GCTTTTTAAAGTGTCGCTAAAAGCGATGCCCTGTGATATCGGCCCGTCATAAAAAAATAA
AGTAATTGTTTTACCTGAGGGCAAATTGCATAAATAAGGTTTTTTGGGATCTACTGAGGC
GTTAGGTGTTTCAAGCCAGTTTTTATCACCGATTTTTCTTGTTTTTGCGCATTGGCCGGG
AGCCAAAATGGTAAATTTTATACCCTGTTCGGCAAGCAGTTCAAGAGTAGGAGTGTCGCA
AGCGGTTTCTGCAAGCCACATTCCTTCGGGAAAACGTTGGAATCTTTTTTTAAAGTCCTC
TATGCCCCAAATTATCTGCGTGCGTTTGTCGCGTTCATTGGCTAGCGGCATTATCATATG
GTTATAAACCTGCGCTAAGGCACTGCCGTGGCCGTTAAACTTTTTCATACTTAATCTGTC
CGCCTCTAAAATGGCGCGGTAAACATCGGGCTGCTTTTCCTCCATCCAGGATAAAAGAGT
GGGGCCGAAGTTAAAACTTATTGAAGAATAATTATTAACCAAAGCTATAAGGTTTTTGTC
CCCGTCTAAAACCCTTGATTTGGTGTTAGGTTGGTAACACTCCGCGCAAATGCGATCGTT
CCAGTCATGATAAGGAAAGGCGCTTTCCTGGTAATCAATGGCGTCTGTCCAGGCGTTTTC
TCTAGGAGGTTGGTAAAAATGTCCATGTATACATAAATATTTCATACGCACATTATATAT
TTTAATGGGAAGAGTGTCGACTTGCGTTTACGCGCCGAATTTTAAGCACCGGACAAATAA
AAAATGATTTGTTTTTTTAGGGGAATATTGATACTATATTTACAAGAAGAATAATTTTTT
AAAGGTGGAAGAATATTATTTTATTTTTCCCGTTAAAAATTTTTTAACGGCTGTAAGAAT
TTATTTGCTATGTTGAGGGAGACAAGGCTATGAAAAAAATATATGTTTTGGATACTAATG
TGTTGCTGCATGACGTACAGGCAATGGAAGCGTTTGAAGATAATGAAATAATTGTTCCCA
TAGTTGTTATAGAGGAGCTTGATAATTTTAAAACCCATTCGGACGAAAGGGGCAAAAACG
CCAGAATAGTATCGCGCGCTTTAGATTCTTACAGGGAAAAAGGTCGCCTTAGCGAAGGCG
TACCCACAAACAGCGGCGGAACGTTAAGAATAGAAATGGAAAGGGCCAACGTGCTTCCTA
CTGGGTTTGTTTTTAATAAATCAGACAACGGTATTTTAAATATAGCCTACTCTCTTAAAT
TAAAAGAAGAAACCCGCAAAACCAACAAAAAACCCGTTATTATAGTTACAAAAGACACAA
ATTTACGCTTAAAATCTGAGGCTTTGGGTATTGAAGCGCAAGATTTTATAACGGATAAAA
TTAACTTTAGCGAACTTTATACCGGCGTTGCGGAAGTGGAGACGGATGCATCCGTAATAG
ACGCTCTTTATAAAAACAAAACCGTGCCGTTACCTGCGGCCGGCACATATTATCCAAACC
AATTTATAATTTTTAAATCTAATGACGGAAGCAAAAAATCGGCTATCGGCCGCGTGGGCA
ACAATGGTGAGCCAAACGTAAAACTTTTATCTCAAACAGAGCCTGTGGCATGGGGTATAA
AACCTTTAAATAAGGAACAGCGTTTTGCCATGGAACTTTTGTTAGACGACAGTTTAGACA
TTGTTACCTTAGTCGGTGCGGCAGGCACGGGTAAAACCTTAATTACGTTAGCTACCGGTT
TACAAAGAACTTTAGACGAAGAAAAATACAGAAGGCTTGTTGTTTGCCGTTCCATAGTTC
CTGTAGGTAAAGATATCGGCTTTTTACCGGGCACAAAAGAAGAAAAACTTGAAGTATGGA
TGGGCGCTATTTATGATAATATGGCTTTCCTGGCCGACCGCAGGAACCCCGATGAAGGCG
AGGAAAAGGCTAAATATATTTTAGATTCCGGTAAAGTTGAAATCGCTTCAATTACGCATA
TAAGAGGCCGCAGCTTGCCGCAACAATATATGATTGTTGATGACGCGCAAAACCTTACGC
CGCATGAAATGAAAACCATTTTAACCCGCGCGGGCGAAGGCACCAAAGTCGTTGTCACGG
GCGATCCTTACCAAATTGACACGCCTTATTTGGACGCGGAATCAAACGGCCTTACCTATT
TAGTTGACAGGTTTAAAGGACAAAAAAACCACGGACACGTAACATTTACAAAAACCGAAC
GCAGCCGCCTGGCGGACTTGGCGTCGCATCTGCTTTAAAAACAAAAAAAGCGCGGGTTTA
AAACCCGCGCTTTTTTTATATTTTTTTAAACTCACGGAAGCAATATCAAAACAGGCGGGT
AAAACAGCGGCGCGTGAATATTATTAAAAACTTTTTTACAATGGCGCGCGCGGGCTTTTT
ATTATAATTAAATTATGGACATGTTGGACTTTAAAAATTACCTTTCATTTGAAAGGCAGT
TATCTAAAAACACAATATACGCTTATACAAATGACGTAGGGGATTTTTTTGCTTTCTGCG
AGGAAAACAATACCGCGCCGCAAAACGTCCGTCCTGATTTTATAGACGAATATATTTACC
ATTTAAAACAAAAAGGGCTTTCTCCTAAAAGCGTTTTCAGAAAAACGCAAGCCGTTAAAA
GTTTTTATAAATATTTAATAATTAACGGTGATATAAAAGAGGATCCGTGCCGTTTTTTGC
TGTCCCCCAAGCTTACCCAAAAAATACCGGAAACTTTAACCAAAGAAGAAATTAGCCGTC
TGTTATCTTTCCCTCCAAAAACATTCGCGGAAATACGAACTCTTACAATTTTGGAATTAT
TTTACGCCTGCGGCCTTCGTGTTAGCGAGCTTGTTTCTTTAAGGATTGAAAGTGTTAATC
TTAAAGATAAATGGGTGCTTGCCTATGGCAAAGGCGCCAAACAGCGTTTTATTCCCATTC
ATGATCGTGCCGTAAAAGTGTTGGAAATTTATTTGTCCGAAAGGGAAAAATATTTAAAAG
GAAAGGAAAGCGCGTCTGAAATTTTTATAAATAAAAACGGTAAAAAAATAAGCCGCATGA
GCGTGTGGAAAGATGTTAATGACCTTGGCAGGCTTGCCGGGATAGAGCGTTCTTTACACC
CGCATTTATTCAGGCACACTTTTGCGACACATTTGCTTATAGGCGGCGCGGATTTGAGAA
GTTTGCAAGAAATGCTTGGCCACGCAGATTTGCAGACAACGCAGATTTATACTCATTTAG
ACGTACAGAGTTTAAAAGAAAAACATAAAAAGTTTCATCCCAGGGGGTAGCATGAGAAAA
TTAAATAATATTCTTGCGGCAGTGGGCAACACTCCGCTTGTTAAAGTAAATAATATCGAT
TGTAACGGAGCTAACATATATCTTAAGCTTGAAAGTTTTAACCCTTTAAGCAGTGTTAAA
GACAGGCTTGCGTATTGCATTATTAAAACGGCGGAGGAAGACGGTACTTTAAAAACAGGC
GGTACTATAGTTGAAGCCAGCAGCGGTAATACTGGAATAGGCCTTGCGTTTATAGCCGCA
GCTAAAGGATATAAACTTATTCTTACCATGCCCGAAAGCGTAAGTGTGGAAAGGCGTGCC
GTTTTGACTGCTTTGGGAACAAAATTAATTTTAACGCCGAAAGAAAAAGGCATGAAAGGG
GCTATTGAGGCGGCGCAAAAAATTTTACAAAACACTCCCGGCTCTTTTTTTGCCGACCAG
TTCGGCAACCCCGCCAACCCCGCCATACACAGGCAGACTACTGCTGTTGAAATTTTAAAC
GCCATGGAAGGCGAAAGCGTTGACTGTTTTGTTGCCGGCGTTGGAACAGGCGGAACAATA
ACCGGCGTTGGCGAAGTTTTAAAAGAAAAAAAGCAAACAAAAATTGTTGCCGTTGAGCCT
TTTAAATCCCCCGTACTTTCAGGCGGAGACCCCGCGCCGCATAATTTGCAAGGCATAGGG
GCAGGCTTTATTCCTAAAGTGTTAAACACAAAAATAATTGATGAAATTATTAAAGTAAAA
GAAGAAGACGCTTACTTTTGCTCGCGCGAACTTGCTGTTAAAGAAGGCGTTTTCGCGGGT
ATTTCAAGCGGGGCCGCCATGAGCGCCGCTTTGGAAATAAGCAAAAAAAATGAGTATAAG
GGAAAAAATATTATTGTTTTACTGCCCGACACCGGAGAGCGTTATTTAAGCACTCCGTTA
TGGGCCGTAAACTAAAATACCGCTTTTATTGCAAAGTTTTATATCTTTGTTCCCGCCGGT
TCCGAAAAAGGAAGAATGAACGGGTTGTTTTTTATTCTCCCCGTAAAAGCTGTCTTTGCG
GTGATTAACAGCGTAATAGTAAGGAAAAGCCCTGACGTCGGTGTCCAAATCACCCGTTTG
GGAAGGCGGCATTACAAAGTATCGTAAGGTTTTGTTAAAAGGAAGCGTTGTAACGGCCAG
TTTTGTTTTTAAAGTTTCATCTGAGCAATCTGTTTTTTCTTTTATATAAGAGTACTCTTT
TGAAGAAATTTCAACCAGCCCTTTTTTTACCAAAGCGTCTAAAGCGTCTAAATCTTTTTT
ACTTGCGGGCATTTTTTCGGTAGGCAACAAAAAGGCGCGTTCTCCTTCAAGCGCTTTACT
GTAAACGCCTATGCCTTCCTCGGTTAAAATGCCTTTATCATCAAAAACAAGAAGTCCGCG
CAAATCTCTAAGCTGGTAAATTTGTGAAGGGGGCACTTTTGCGCGCGCGAAAAAATTTAC
GGCGTCTCTGCTCATAATGCGCATAACTTCGTTATATCCTTTTTCGGTAAGCATGAAGCG
AAGCTCGGGTGTGCCAGTATTTTTCTCAACAATAAGTCCTTTGGGTACTTTTCCCTTATA
TTTGTCTTTAAGATATTCAATGCCCATACTCTGTTCCGCGCGGTGTATTTTTAAATATAA
ATCCTTGTTTTCAAGCGTAACAGCTTGCGCGTCCTGGGGGACGGCGTTTCTTTCTTTAAG
CGCGTCAAGCATTTCGTTTTCAGTAATAATCAAAGGTTCAAGCCTTCTGTAGTTTTCCCT
GGCTATGGGGTTATACGGCTCAACCGCTAAAGCCGTGCGGTATGCTCTTGCCGCTTCTGC
CGGAAAGCCCTCATATTCTAAAATAACGCCGCGGCCGATAATGGAGTTTACGTTGGCGTA
ATTATATTTTAAAGATTTTTCGTAATGTTGTTTGGCGGTTTTAAAATCCCCTTGTTTAAA
GTAAATATCCCCTAATCTTGAATGGCAGTATGCGTGGTAAGGGGAAGTTGAAGGAAGAAG
AGTTAATGCTTTTTCAAAAAAGTTTTTAGCGGCGGATAAATTATTCTGGGCCAAATAAAT
ACTGGCCAGGCTTATAAGCACGTCAACATTTTCGGGATCCATAGAATAACAGTCCAAAAA
CGTTTGCTGTGATTTATCCAGGTTAGATTTGGCAAAAGACCTTTTACCCTCGTCCAGGCA
CTCGGTTATGCTCTGGTGCTGGGCAAAAGCAAAGCCTACCATAAAAATAAACACTGCGAA
CAGAAATCGTTTCATTTTATCAAAGCCTTAAGTAGCACAGATATTTTTTTTAGTTTGCTT
AAACGCACTTTTTTATTAAATTTATATTTTTTAGCGGCTATTTTATCTAAGATAGCCTCA
TATACCGCGCCCATGATTACTGCGGGTTTTAAAGCGCTTTTATATTCCGAAGGAAAGCTT
TCTTTAGCGGTTTTAAAAAGCTGTTTGGCCTTTTCCCCTTCCATTTTAAGCAAAGGAGCC
AAACGGGCCATACACTTATTCTTGATATCTTTTGGCGTAATGTCAAATTTTTGTAAATCT
TCAGACGGTATGTATATCCGGCCAATTTCGGCGTCCTCATAGATATCGCGTATAATATTT
GTCATTTGTACAGCGTTGCCTAAGGTTATGGCGTAGTTGCGCGCATCATCGCCCTTGGCG
CCGAAAACCTCACAGCACATAAGGCCTACCACGCCCGCGACTCTATAGAAATATTCCTTA
AGTTCATCAAACGTTTTGTAGGAGCGCTGGTGTAAATCCATTTCCATTCCTTCAATTAAA
AGCAAAAAATTCTTTTTGGTTAAATTAAATAAAGGCACCTGTTTTTGAAGGTCTTTGCCG
AGCTTCGTTTGCGGCGTAGCCGCAGAAAATACTGAATCTAATTCTTTTTTCCAAAAATCA
AGCTCGTCTTGCGCGTTGGGGTGCTGCTCATCTACAATATCGTCAACTATGCGGCAAAAA
GCGTATATAACGGATAAGGCCTCTTTTTTTTCTTTGCTTAAAAATAAAAATGCTGAGCCG
AAGTTAGATTTTTTGTAAGATGTATTCATATATATCATTTTACCATTTTACTGAAATGTA
AGGAGTCTGCTATGATAACCAGAGAGGAAGCGCTTGCTTTACTTAAAGAGCATATAAAAA
GCGATGCTATGATAAAACACAGCTTAGCATCCGAAGCTATTATGAGGGCCGCGGCAAAAG
AACTTGGAGAGGAGGAGGAAAAATGGGGTATCGCGGGGTTGCTGCACGATATTGACGTTG
AACTTACCGGTGGCGATCATATGCGCCACGCTTTTGAATCCCGCCCGATTTTACAAGGCA
AAGTAGATGACGATGTTATTGACGCTATTGAAATGCATAACGCCGAAGTTAAAAATTTAA
CTAGAGAAAAAAAGCTTGACATAGCTTTGACCGCATGCGAAACCATAAGCGGTTTTATAA
CCGCCATAGCTCTTATTTATCCGGACAAAAAAGTAGCCTCCGTTAAAGTTAAATCAATAA
CAAAACGCATGAAAGAAAACCGTTTCGCGGCCGGCGTTAGCAGGGAAAAAATTTTGGAAT
GTGAAAAAATAGGCATTCCTTTTGAACGCTTTGCCGAGATGTCTTTAAAAGCCATGCAAG
ACGCGGCCCCGTCTCTTGGTCTTTAGGCGGCGGACGTCCTAAATGGGACCTTTTTGGGAC
TTGCTTATAAGCTTTAACGCGTTATACTTTAATCATGGAGGCAAACGAAAAAGAGGAAAA
TATTCTCTTTATCACGAGCCGTTTGGCTTGAGCCTCCTAAGTTTTAGGCCTGAAGGCGGT
AAGTTTACCGCTCAAAGGCGGCGGTTAGAGGGACTATAATAAAATGGGTTTATAGTACCT
TGGCGGTTTGGAATAAGAAAAGCGTGTAGAGGGCACGCATTAAAGATTCGGGGAGCGGAG
AAGCAGTTACTTCTCCGCTCTCTTCATTTGGGTCTGTTTGAAAATTTTGCGGGAAAAACC
CCTCTGAAAAGAAGGGCTTTTTTTGTGAGAGAGCGCAGCACCCCCTGCGTAAACCGGGGG
ATGGATAGTATCCTGATTTCACAACACCCCCGCCTTGCTGCTGCGGAGACGTGGCTGTTT
ATTATTGGGTAAAACCGCAATGTGAAGTTTTGAAACAAAAAACACCCCGGACTAACGCCC
GGGGTGTTTTATAGACGGGTTCTATTAAAGCAATTCTTTTATTGTTTTTAAAAACTCATT
CCAATCCGTTACTTTACAGCCGCCTTGGGCAAAATCAGCCTTGCCGCCGGCACTGCCTTC
CATTTTGCCCGCCAAACCTTTGGCGAGCGTGCAGGCGTCGGTGTTGCTGCCCTCGGCCTT
TTTTACCACAAATGAACGCCTGTCCCCGTTATCTACGGCTATAACGATTACTGCGTCTTT
ATGTTTTTGGCTTAAGCTGTCGGCCAGCGTTCTTAATTCTTTGGGGTTGGCGCCCTCTGC
TTTCATGGAAATAATTTTCTTCCCGTTTAAAACGTCTTCTTTTACCTGGGTTCCGCCGGA
TCCCCCGGTTAAAAGTTTTTGCCTTAAAGAGGCTATTTCTTTTTTAGCGGCTTTTAAATC
TTCCAGTACGGAATTGACTCTGGCGGGCACTTCTTTTAAAGAAGTTTCAAGCGTTTTTGC
CATGGCGCTTAAAGCATGCGTATTTTCTTTTAAATAGTCTATCGCTGCGATGCCGGCAAC
GCCTTCTATACGCCTTACCCCGGCGGAAAGGGCGCCTTCTTTAATAAGTATTACAGTAAT
AATTTCCGAGGTATTGTTAACGTGTGTTCCGCCGCAAAGCTCTAAACTGTATTTTAAGGA
AGGCTCGTTAAAGTTAGCTCCTACCATAACAAATCTGGCAGGGTCGGCATATTGTTCGCC
CACAAGGGTAACCGCACCTAATTTTTTAGCGTCCTCTAATGGGCGTATTTCACAGTTAAC
GGGATGCGCGCGTATAACGGCGTTGTTTGCCATTTCAAACACTCTGGCAAGCTGTTCAGA
GGTAGGCGCGTGCGGTGCAGTGTAGTCAAACCTGAAAACATCGGCCGATACAAAAGAACC
CGCCTGATGCACGCTTTCGCCTATTACCTGGCGCAGCGCCTCATTAATTAAGTGCACGGC
AGTATGGTTAGCAGCTGTTTTTTTGCGGTTAACCGGGTCAATTTTTACTTCAATTTCAGA
GCCTTCTTTTAAAACGCCCGAAACTTCAACAGCGTGCAAAATGATGTTTGATAAAGGTTT
TTCCGCGGTTGAAACCAGGGCTTGCCCGTCTTTCCAGGAAAAGGCCCCTCTGTCTCCCAT
CTGTCCGCCGCCCGTGGCGTAAAAAGGCGTTTTATCAAGCACGGCGTAGCCCGGGCCGGA
AAGTTCTTTTACCTGCTCAAATTTATCATTTAAAACAATAAGGACTTTTGATTTGGTTTG
TATTTGTTCGTACCCTACAAAAGTGTTTTTAAGACTGTTTTCTATTTTTTGTAAAACAAC
AAGCTTTTCTTTGCTAAACTCATCCGCGTAGGAACGACTTTTTTCGCGTGCCTCTTTTTT
TGCTTTTTCAAAAGATTCTTCATCTAAAGCAAGTCCTTTTGCCAAGGCTATTTCTTTAGT
TAATTCAACGGGAAAACCGAAGGTTTCGTACAGATAAAAAGCGTTTTCGCCGCTTATAGT
TTTTTTGCTTTTTTTAATAATGTCCTCAAGTCTTTCTTCACCGTTTTCAAGTGTTTTAAA
AAAGGCCTCTTCTTCCGTTTTTATAACTGAGGAAATATAGTTTTTATTATTTCTGATTTC
AGGGTAAATTTCGCCAAAATGCAAATCAATTACGCTTACAAGCAGGTGTAAAAAAGGGCC
TTTAACGCCGGCTAATTTGCCGTATCTTAAAGCGCGGCGTATTAAGCGGCGTAAAATATA
CCCGCGGCCTTCGTTAGAAGGTAAAATACCTTCCGATATTAAAAAGACTGAGCTTCTTAT
ATGATCTGACACTATTCTTAAAGTGGATATTTCCTCTTTTATTTTCCCTTCAATTTTCAA
TAATTTTTTTGCTTCGTTAATTGTAGGGGTAAAAAGGTCCGTTTCAAAAGGGCTTTGTAC
ATTTTGCATGGCCATTACAAGGCGTTCAAGCCCCATGCCGGTATCAATGTTTTTTTGCGA
AAGGGGCACTATGGAACCGTCGTCTTTTCTGTCAAATTGGGTAAAAACAATGTTCCAAAT
CTCAACAAACCGGCCGCAGTCGCACTCGATGTTGCAGTTTTTGTTTTTGCAGCCTTTATC
GCCAAAATCATAATAAATTTCAGAACACGGGCCGCAGGGACCCGTGGGGCCCATTGTCCA
AAAATTATCCTTTTCGCCCAGTTCAAAAATTTTTTCTTTAGGAAGGTGTTTAAGCCAGAA
ATTATATGCTTCGTTATCGCGCTCGGCAATGCCGCCTTTATAAATGCTTACATAAAGTTT
TTCCGCCGGTATTTGCAGCGTTTGTGTTAAATATTCCCAAGCCCAGTTTATGGCTTGTTC
TTTAAAATAATCACCGAAAGAAAAATTGCCCAGCATTTCAAAAAACGTAAGATGGCGGTT
TGTAAAACCAACGCTGTCAATATCTGTTGTGCGCACGCATTTTTGGCAGGTAACGGCACG
GTGAAGGCTTTTATCCAAGCCTAAAAAATTAGCTTTAAACTGAACCATTCCGGCTGAGGT
AAAAAGTAAAGTCGGGTCCGCCTGGGGAATAAGGGAGCTTGAAGCTACAACCGTACAACC
TTTTGACTTAAAAAAATTTAAAAATGAAGCGCGTATTTCTTTGCTGTCCATATAAAATCC
TCTATAAAAATATATAATTAAAGTATAGCATTTTGCCTATAGGAGTGAGTAATGAACAAA
ATAATAGGATATTTTTTACTTTGTGTGGGTTTGGCCTTAATTTTCTTCGCGACAATTTCA
ATGTTTAAGGTGTTTGTAAATAAACAGGCGCCCGTTAAAGTTTTAAACACAATGAATTTC
AGCGTAAACACGCAATACGGGCCTATGGGCGTAAATTCGCCTGAAGGCGCCGCTACTTTA
AACCTTGTTGTGCACGCTTTGCTTATGTTTTTTATGGTTTCCGTAGGGGCAAGAGTATCT
ACAATAGGCGTTAACCTTGTAAAAGTTGACGCTGTTTCCGAAGCCATAGCCAAATTAGAA
GACATAAAAAAGCTATGACGCTTTTTATTGTTAACCCAAACAGCGGCGCTAAAAAAGACG
GGGCGGAATTTGCGTTAACCGTAAAAAATTTTTTCCCGGAAGCCGAAGTTAAATTTACCG
AGCGCGCGGGGCACGCCGGTGAAATAGCGGCCCACGCCGCGGCGAAAGGATATAAAAGCG
TTATAGCCTGCGGCGGGGACGGCACTATAAACGAAACCGCTTCGGCGTTAAAAAATACTG
ATACCGCTTTAGGAATAATACCCAGAGGCAGCGGAAACGGATTCGCGCGTGAAATAGGAA
TGTCCACAAACAACCTTAAAGCGCTTGTCCAACTGCAGCAGGCTAAGCCCGTGCTTTGCG
ATATGGGGCAGATTAATGACGATTTTTTTATTAACGTGGCCGGAGTCGGCATAGAAGCTG
TTATAGCGCACGCTTTTGCCAGGCACGGCAAAAGAGGAATGCTTCCATATTTTTTAATAG
GAGCAAAAACTGTTTTTACTTACAAACCTAAACATTTAACGGTTGTAGCGGACGGTAAGG
AAATGAAAATAAATCCGCTTACGCTTGTTTTCGCTAACGGAAGGCAGTACGGCTCGGAAT
TTAAGATAGCTCCAAAAGCAAGTTTAACGGACGGTCTTCTTGATATGGTGCAGGTTTTGC
CCAAAAATTTATTTAGGCTAGCTTTGAGTCTTCCGTCTTTTTTTAATTCCGAATTCAGGC
CGCTTGACCCAACGGTTGTTGATAAAATACAAAACGCGGAAATATTTTCGGACGAGGCTT
TGTATTACCATGTTGACGGCGAGCCTAAAAAAGCCGCCACAAACAAAATAACGGTGAAAA
TAATTAAATCTTGTATAAAAATTCTAACGGTTGGACAATAAAAAAAGCGCCTTTTTAAAA
GGCGCTTTTTTTATTGTTATAAATTAAACTAAGCTTATTATTAACCCAACAATACCCGCT
ATGGTGAGGAAAACCATAACGACTACCGCGATAAAAGAAGGAATTATTGTCGCCAACAGC
GAAAGGACAACCATTCCTTTTTTCATTGTATAAGCTTTTGCCACAAGGCTTATAAGCCAA
ACAAGCTGGCATATAAGAACAATGGCGAAAACGGCGGACATGGCCGTAGTATTACCTTTT
GTAAGGCCCGCTATAAGAACGCCGCATATAAGCAAAATTTTAGCAAATTCGCTTATTCCG
ATAAGGGCAAAAAGCCCGGGTGCGTTGCCTGTTTTTGCGGTTAAATCCAAAAACATTTGG
GTTACAGAGGCAAAGAAAAACGCGCTTAAAACCATAAGCACGAAATACAGAAAGGTCTGC
CCCAGGAAAGACCAAGGCCCGCAGCCTGTTGAAAAATTTAAAAAGAAGGTTAAGCAAAAC
GCGCCCGCTAAATACCCCAGCATACCAAAACCCAGCGAGCGGGTATTAACCAAATTTTTT
AAATATTCTTCTTTTGAATTAAATAAATTCAAAATATTCGAGTAAAATGCATTCATTTTA
ACCTCTTAATTCGTCCACAAATAGGCTACTTTGGGCGAGGAGATGGCTTCAATTTGTCTG
TCTAAAGTTTTGCTTGACATTTCCGGGTCTAAGGATGATAACCATTCACGAAACGTTGTC
GGTCTGTTTGAAATTATTTTTGGGTCTTTTATGTCGGCAAGTTCGCCCGCTATTTTTAAG
GCCTCTTCTTCGCCGCCAAGCGCGTCAATAAGCCCTATGCTAAATGCTTTTCTGCCCGTA
AATATTCTGCCGTCCGCGTAAACTTTAAGCTCAACGGGGTTCATGTTCGGCCTTCCTGTT
TTAACCACGTCTAAAAACTGGTTGTAGGAGTCGTCAATAAGCTCTTGCAGTAAAGTTCTT
TCTTCCTCCGTCATTTTTCTGTAAGGGGAACCTATGTCTTTATGCTGGCCTGATTTTATT
GTCGAAAATGAAACGCCTATTTTATTCATAAGCCCTTCAAAATTGCCTGTTTGGAAAATT
ACGCCTATAGAGCCTGTAAGCGTGCCGGGCTGCGCGACAATTTTGTCGCAAGCCACGGCT
ATATAATACCCGCCGCTGGCGGAAACATCTCTAAATAAAGCCACAACTTTTTTATTTTTT
ACCTGCCTGGCGTATAAAATGGCGTTGTAAATATCTTGCACCGCGGCGACTGTTCCTCCC
GGCGAGTTAATATCAATTATAATGGCTTTAACATTGTCTTTATCGGCTGTTGTTCGTATT
CTTCTAGCTATTGAGCTGGCGGACTGGTCTCTCCACGAGCTGGCCTGCGGTTCCGTTATA
ACGCCTCTTATTCTTATAACGGCTACGCCTGTTTCACCATGTCTTGCCTGGGAAGATAGC
CTGGGTAAAGAGGATTCTGTTTTTGTTTCTTTTTTGCAAATTCCGCCCGAAAAAATTATA
TAAAGTCCGCTGATTGAGGAAACAAAAAACAATAAAACCAATACGCTTAACCAGTTTTTG
CCCCCGGAGTTGCTTTTTTTAGACTCTTTGGGCCCGGTTTCTTTTGTTTGGGCTATAGGC
AGGGGTGTCTCTGCGGAGGGAGTTAAAATAATATCCTCTTTTTTTTCTTGGGCATTCCCG
TCCGTAAATTCAGGGAAACCGCTGTTTTTCTCTGTATCCATTTTCTTCTCCGTAAAAATC
AAAACTCTTCTACAAAAAAAGTTTAGCAAATTAACAGAAGGCTGCACAGAGTATATTATT
AAAATGCTAGAATTATAAAAATAATTTAACTGTTGGAACGGAGGATATTATGTTTAACGG
CGTATTTACAGCGTTGATAACGCCTTTTGGCGAAAAAGGGCAAATAGATTTTCCAGCGAT
GGAAAAAATTATAGAAGCTAATATCGCAAGCGGAATAGTAGGCTTTGTTTTATTGGGCAC
AACGGCGGAAACGCCCACCCTTTCCAAACAAGAAAAACATGATATCGTGGCTTTTGCTAA
AAAAGTTATTAACGGCAGAGTTAAAATTATAATAGGCGCGGGTTCTAATTCCACAGAGGA
CACTTTTGAAAACGCCAAAGAATTTTTGCCCTATAATCCCGACGCTTTTTTAATTGTAAC
CCCGTATTACAATAAACCCAATCCCAGCGGACTTGCCGCGCATTACGCGGAGGTTGCTAA
ACTTGAAAAACCTATAATTCTTTATCATATTCCCGGCAGAACGGGGCTTAAAGTTCCCGT
TAAACTTATGAAAGAACTTGTTGAGAAAATTCCCATGATAAAAGGGGTAAAAGAGTCCGA
CTATGATATATCGCATATAACCTGTGAAGCGGTTGAGCTTTCCACAAAAATAGACATAAT
TTGCGGTAACGACGATTTGTTTTTACAAATGCTTTCTTTAAACGCCAAAGGCATTATTTC
GGCGGCGTGTAATGCGCTGTCTCCGGTGTTTGTAAAAATGTTTAAAGATCCTAAAGACTT
TAAAACTTTTGCAGACGCGTATGAGCTTATTTCCGCCTGCTACTACGAAACAAACCCCAC
CTGCGTTAAATATATTTTAAATAAACTTGGTTTTTGCAGCGCGGTGGTGCGCCTGCCTTT
AGGCCCTATTTCAGACGAAAATAAAAAGAAAATAGATTCTTTGGTAAAAAATGCGGATAA
AAGCTTTTTTATAAATTAGCAATAAAACAGTAAGTTTTGTTGCTGTATATATTATAATAA
TAGTTATAGCTGTATGATACTTATTTGGAATTTACACAAGGAAATCATATGAATGAAAAC
GTCGTTGTTATGAAATTTGGCGGTAACACTTTAGCAAATAAAGAAAAAATCCTTTTAGCG
GTAGATTTAATTAAAAATAGAATTGAAAACGGAAAAAAACCTGTTATAGTAGCTTCCGCC
AACGGAAACATGACGGACATTTTGCTAGATAACGCATACAGCCTTTCCGAAAATCCTGAC
AAACGCGAACTTGACATGCTAATTACCACGGGTGAAAGAATAAGCGTTGCCCTTCTTTCC
ATAGCGTTAAGAGCGCGCGGCGTAAACTCGGTTTCCTTAACAGGTTCACAAATAGGTCTT
GTAACAACAAGCCAGCACAGCGGCGCGGACATTTTAGCCCTTAAAAGCGACAGACTTTTT
AAAGAAATAGCCTCAGGCAATGTGCCTATAGTGGCTGGTTTCCAGGGCATCGGCGAGAAT
AAAGAAATTACAACTTTAAAACGCGGAGGGTCGGACGTGTCGGCGGTATTTTTAGCAAGC
GAACTTGGCGGCAACAGCGTAGCCATGATAAAAGACGTTACGGGCGTTTATGATAAAGAC
CCTAACAAACACGAAGACGCGCAAAAATTAGATTTGATAGATTTTGACGTTATGTATAAA
CTTGCCTTAGAGGGCGCGAATATTTTGCACCCCGACGCTGTTAAACTGGCAAAAGAAAAA
AACGTTAAAATAGAAATTGTTTATTATAAAGACGGCAAAGTAGGAACGGTGATCAAATGA
TAAAAGTTGGCATTATTGGAATAAACGGGTTAGTAGGACAGACACTTAGAAAGTGTCTTT
TGAAAGTTCAAAATATTGAGATTAAAGAGTTTGGCAGAAAAGACGCTTTAACAGACTTAG
ATATTGCTGTTTTATGTACGGATAATGTTGACAGCGTGCAGCTTGTTGAGGCGCTGAAAG
ACAAAGCTAAGTTTATTGTGGATATGTCTAGCGAGTTTCGTATGAAATCCGGCGTTCCTT
TAGTTATACCGGAAATAAACCCTGAAACAATTACAAAAGAAACGCAGCTTATAGCTAGCC
CCAACTGTACCGTAACTCCTATCGCAATGGCCTTACACGCTTTAGGTAAGAAGTACAAAA
TAAAAGAAGTTTTTTTCTGCTCTTACCAGGCTTTAAGCGGCGGCGGCAAAAAATTAGTTG
AAGAAGCTAATAAACCCGATTCAATTTATAATAAAAACTGTATGCCTCAAATCGGCAGCA
TTTTAGATACCGGCTACTCAAGCGAAGAATTAAAAACAGTTTATGAAGCCAGAAAAATAC
TTCAAATGCCGCAGCTTACGGTATATCCCCACACGGTAAGAGTTTTTGTTGACAACTCAC
ACAGTTTGGGAATAACGCTCCGTGCGGAAGAAGATTTTGATTTAGTTGAAACAAAAATGC
TTTTAGGTACATACCCCGGCATTATTTACGGTGAAAATATTTTTACGCCGAAAGAAGTTT
CGGGTAAAGATGAGGTTTTTATCTGCCGTTTAAGGCAGGATATGTATGACAAAAAAGTTT
TACATTTCTTTACGACTTTCGATAATATTTTAAAAGGAGCCGCTTTAAACGGCGCGCAGA
TTGTTGAATATATCGTAAAACAAGGGCTTGTTTAATGAAGAAAGTTTTAATTAACGGTGC
CAAGGGCAAAATGGGGGCTATGATAGCCGCCATAATTAAGAACAGCCCGGAGTTAGGCCT
GGAAATATCCGTTTTAAGGGAAGTTGGAGAAGAAGTTAAAAACCCTTTTGACGTTGTTAT
AGATTTTTCTTTGCCCGAAGGCGCCAAAGAAGCTTTTGAAATAGCGAAAAAAAACAAAGC
CGCTTATTTAACGGGAACAACTAACCTTGCGGCTGAATTTATTAGCGACTTAAAAAAAGA
AACAAGTATTCCCGTTTTCTTTTCACCAAATGTAAGCATAGGCGTTTATATGTTTACGGA
AATTTTAAAATACGCGCAGAATTTATACCGCGGGTATAACAGGAAGTTGGAAGAAATACA
CCATGTGCATAAGGTGGATGCTCCCTCAGGCACGGCCAAAAATATAGCGGCGTCGCTTAA
TTTTCCCGTTGGGGAAATTACGGCTAAAAGGGAAGGCGAAGTTGTGGGAACGCATACCCT
AACGCTGTCTTCAGATTATGAGGAAATAATTCTTTCGCACGTTGCTAAAAAAAGGGAACT
TTTTGCCGAAAGCGCGGTTTTAATAGCCGCCTGGCTGGTTAAACAAAAACCCGGTTTTTA
CAATATGAGAAATTACGTTGAAAACAAATAATTTTACTTTTTAAGGAAACTACCGTGAAC
ATACATTTTATCGGCATTGGCGGCATAGGAATGAGCGCTCTTGCCCAGCTTCACGCGATG
GGGGGCGATAAGGTTACCGGCTCCGATCGTTTGATAAATAAAGGCCTTGTTGATTTACCT
GTTTTTAATTCGCTCCGCGCTTTGGGCGTAAATATTCTTGCGCAAAACGGCAGCGGAATC
ACAAAAGAAACGGAATTAGTTGTTGTTACAACAGCTATTGAAGAAGATAATGTTGAACTC
GTAAAAGCGAAATCTTTGGGTATAAACATTATGCACCGCGCGGCTTTGCTTGCAACCCAT
GTCGCGCAAAACAGAACAATAGCTATTTCCGGCACAAGCGGCAAAAGCACTACCACAGCC
ATACTTTATGATATTTTAGTTGAAGCCGATTTAAGCCCTTCTGTAATAACGGGCGCAACT
CTTTTGGCTTTGCAGGAAAAAGGTTTTTACGGCAATGTTTACAGAGGCGCGGGCGATATT
TTAATTATTGAAGCCGACGAGAGTGACGGCTCTTTAGTAAATTACAGCCCCGAAATAGGC
GTTTGTTTAAACATACAAAAAGACCATAAAGAGCTTGATATTTTAAAAGGCTTTTTTAAT
ACGTTTTCTTCCCAATGCAAACAATTTTTATATAACGCTGATGAAGAAGGTTTAAAAGAA
CAGTTTAAAGGTTTTAAAACCTTCGGCCTTGAAGAAGGAGATACTAGAGCCGAAAATATT
TTAATGGACGGTTTTGGCTCAACATTTTTTATAGACGGCGTTAAAATGCATATTAATACG
CCCGGTGAACATAATATAAAAAACGCCGTGGCGGCAATAGCCGTAGCCAAAGAGCTGGGA
GTTCCTTTAAACGTTATCGCGGCTGCTTTGGAAAAATTTAAAGGCGTTTACCGCCGTTTT
AACAGCGTGGGCGTTTTTAATAAAATTGAAGTTATTGATGATTTTGCCCATAACCCGCAT
AAAATAAAAGCCGCCGTAAAAGCGACCCAACTGCGCGGTAAAAGAGTGCTTGCTTACTTT
CAGCCCCATTCATTTGCTTCCATTCAATTGTTAACCTCCGAGTTTATTGAAAATATTTGC
GCTACTTTAAGACCGCAAGATAAACTTTGGATGACCGAAGCCTATTACCCGGGCGGCACA
ATACCGCAAAACGTTACGGCTGAAACGATTGTAAAAGGGTTGTTAAAATCAGGCTGCGCT
AATGTAAAATTTAATTCCTGCCGTGAAGAAATAGCCAAAGAAATAGCCGCCGAAGCAAAA
GAAGGCGACATTATTATTGTAATGGGCGCGAGAGACCCGTCTCTTACCGGCTTTGCCAAA
AGCATTTTAAAAGCGGTTGAAACCAGTTATAAAAAATCAGCCTGCCCGGAATGTATGATA
GGCAACTGCTGTTTAAAAAATCACAAAACCGTTAAAATCTAAATATAAAAAACTGTTTTC
GGAATTTTTCCGCTTTAACTGTTGCAGACGCCCGGGTTTTTAACCGGAATGCAAAAGATA
TTGTTTGGAGTTTTTTATGCGTAGATTTTTGACTTAGTGCATTTTGTCTTTTTATGGACT
GTTTCTAGGCAAGATATTAAACGGAACAGTTTATAAGATTGGATATGATGGATACAATTT
AAAAAAACTTTGTTATATGGGTTTAGATAAATATTTTTATTTATATATTAATAGAATTAA
AAAATATTTTCTTTAACCGACATACTTCAAAAGGCAGGACGATTTATTTTTTTAATGTTT
GCAAGAATACAAGTTGTATCTGTTATATTCTTGTTTTTTGTCGCTTTAGTGCAAAATGTC
GTGCTGTATGCCATCGTATGCTCTTTGTGTTTTATCCCTATCAGAATTCCTAAAAAGAAG
GCCCCGGCGTTTTTTTAATATGCCACAAATATTCAATATTTCCGTGAGTGCCTTTAATAG
GGCTTTCAATTAAATCCAAACTTTGGGCGTTATATTTTTTGGCAAGGTTTTCATTAAAAA
AATCACGCACGCTTTTTATGGCAAGCTGTCTGTTCTCTTCTGTTTTTACTATGCCGCCGG
GCACTTGTTTTGGGGTTAACTCAAATTGCGGTTTAATTAAAACAGCTAAATGCGCTTCGG
CGGACATGCATTTTAAAAGCGGCTCTAAAATCATTTTTAAAGATATAAAAGAAACATCCA
CAGCCGCTACTTCAAACTTATCATCAAACATATCGGCCGACATAAACCTGGCGTTGGTTT
CATTTTTGAAAATAAAGTTTTTATAAGCCGCCACTTCACTGGCCAGCTGGCCTTTGCCCA
CGTCAACGCCGTAAACTTTTTTTGCCCCAAGTTTTAAAAAACAATGGCTAAACCCGCCCG
TGGCTACGCCGATATCGGCGCAGATTTTACCGTTAACTTCAATTTTAAATTCTTTTAAAG
CGTGTTCTAATTTCAGTCCGCCGCGAGATACGTAAGGGCAGGACTTTTCTTTTAAGGTAA
TAATATCCTCAGGTTTTATTTTTCTGTCCGCGCCGTATTCCACGGTGCCGTTAACAAGCA
CTTCGCCCGCCATAATGCTTGCCTGCGCGCGCGTGCGGGATTTAAAAAATCCCTGGGCTA
TAAGCTCCATATCCAAACGCGGTTTTTTAGGGTTACTCGTCATCATTATTTATTTCTTCC
GTAAAAAGGTCGCCCTGTTTTTCTTTTATTTCGCTTACTTTAAATTTAATAGTTTTCAAT
TTGGCCGACAGTTCCGCCGCCAAGGCGGAGCCTTCCTCAAAAAGCTCGGCTGATTTGTCT
AAATCAGTTTTTTCGTCTTCTAATTGAGCTACTATTTTTTCTAACTTTTTAAGGTTAGCT
TCAAATGATTGTTCTTTCATAAATCCTCTATGCTATATAAGATTCTCTTCCCGCGCGCTC
AAAAACAGCTCTTGTGTCTACAAAAGTTTCTTTATCGTTTTGCGGATTAACGTATACGTC
TATAGTTTTGTCTTCCAGAAACTCATGGGGGTCAAAGTTAAAATAATTGCTGTAAACGGT
TTCTTTGTTTTTTAAAGAAACTTCCAGACGGTATATTGTGGCGTAAGCGGCGGCGTTTTC
ATCAATTCTTATTATTTTCCCTTTTTCTAAAGTCCATGTTTTTAATTTTTTATTCGTTTC
TATTGTTTTTAAAACGCTTTTTATTAAAAATAACACGGGTATTTCTATAACCGTCATAAC
GGCTAAAAATATAACTGCCGTTACGGGATTTATATTTTTAGACCCTATTAATAAAACGGC
AATGGCGGCGCATGCAAATATTATAATTTGTAAAATAATTACGGCGCCTAGAGTTGTTTT
ATAAGGATAACCTTTCATATTTTATTTTCCGTTTTGTTGTGGCAAAAATTTTGTCAAATC
TAAAAAGTAGTCGTCTTCTCTTTGCGGGTTGAAATAAACAGTAACCTCACTGCCCTGCGC
TATAAGTTTGCTTATGTCAAAAAACACGGCCTTGCTTCTGTAAAAATTGCCGCCGCTTTT
TTCTTTAGCTATAGCGTAATACCTAACTCCTTTTTTTGCTATGTTAATAACCTTTGCTTT
TTCTGCCCGCCAGGTTTTAAATATCGCTTTGTTTTTTTTATTTATTCTTAGCGTTACATA
AGATAATATAACCCCGAATATTACAGATACGGACAACACGGCTAAGATAAAAAGATTAAG
AGTTATGGCATTTTTAATAAAAGCATAAACAAGAACACATAAAAACAGCATTTCAATAAA
AGTGCATATTGAAGCAGCTTTTAAATAAGTATATTTTTGCATTAAATCTTCTCCGTTTGT
ATATTTCCTTTATAAAGTTCTATATCTAAAATATCGCCTTTATTTACTTCTTCGGCATTT
TTTACCGGGCGGCCTTGTTTTCTTACAATACTAAAACCTCTTTTTAAAACAGCCCCGGGG
CTTAAAGCGTTAAGTTTATGCGTAAGCATTGAAAGGGCATTATCCGCTGCTTTAATTTTA
TCTTTAAATGCCCTGTCAAGAAGCGCGGTTAAATCGTCGGTTTCCTGCTCGCGCTGGTTT
AGGTAAAAAAGAGGGTCTTTTAAAAATTTGTTAGACATGGCAATGTTTAACCTGTTTTGA
GCTAAAGAAATAAGCAGGTTTTGCGTGTTAATCATACGTTTAACAAGCTGGGTTACGTAA
TTTGCCACGCCGGCGCTGTTTTGCGCCACAATTTCGGCCGCGGCGCTTGGCGTAGGCGCG
CGCAGGTCGGACGCAAAGTCGGCAATAGTAAAGTCCGTTTCATGCCCCACGCAGGAAACC
ACGGGTATCTTGGATTTATAAATTGCCCTGGCTACGGCTTCATCATTAAAACACCAAAGG
TCTTCCATGCTTCCGCCGCCTCGCCCCACTAAAATAACATCAGGCGCGGGGTTTATTTTA
TTAAGCCGTTCAATAGCTTTTACTATTTGGGCGGGAGCTTCCTGCCCCTGCACAAGCGAA
GGTGAAATAATTACTTCTAAATTTGGGCTTCTTCTTTTAAGCACGCTCAAAATATCTTGT
AAAGCCGCCCCTGTGGGTGAAGTTACAACTCCTATTCTTGAAGCGAACTCCGGCAAAGGA
CGTTTGCGTTCTTCGTCAAAAATACCTTCGGCGGCAAGCTTTTGTTTAAGTCTTTCAAAT
TCCAAATACAAATCCCCCACGCTTGTGGGCACAAGGCTTTTTACTATTATTTGGTATCTG
CCCTGTTTGATATAGCAAGAAAGGTCGCCGCGTACAAGCACTTTAAGCCCGTCTTTAAGG
TCGGCTGTTCTAAGGGCGTAGCCTTTAAATAAAACAGCGCTTATAAGGGCGTTTTCATCT
TTAATATCAAAATAAATGTGCCCGCTTGCCGCTTTTTTAAGGCCGCTTATTTCCCCTTCC
ACGCGCACGTCGTTAAGCACGCCTTCAAGCATTTCCTTTATGGATGAGCTTATTTCTGTA
ACGGTAAAAATTTTATTGCCGAATTCTGACATATTTATATTCTATTAAAATTTAATAGGA
ATAAATTTAAGTTAATGTAAATAAAAAACCCCGGGTGTAAAACCCCGGGGTTTTTTATAT
TCTGTTTTTGTTTTAAAAAAACGTTACCATGTAATAAGAAACAGCCGATATAAACGCCGC
CGCCGGTATTGTTATGAACCAGGCCCATACAATTCTGCTGGCTACGCCCCATCGTACTGC
GGACTTCCTTTTAAGCATGCCTACGCCTACAATAGCGCCTGTAATGGTGTGCGTTGTACT
TACGGGAATACCGAATCCTGAAGCTATTGCCAAAGATATCGCCGCGCCTGTTTCCGCGCA
AAAGCCGTCAACAGGGGTAAGCCTTGTTATCTTTTGCCCCATAGTTTTTACAATTCTCCA
ACCGCCGGACAAGGTACCCAGTGCAATTGCCGCATGGCAAGAAAGCACTATCCACAAAGG
TACATGGAATTCCCCGTGAAGTATACCCGCGCTAAACAAAAGCCCGGTAATAATACCCAT
TGTTTTTTGGGCGTCGTTACCGCCGTGTCCCAAGCTGTAGAAAGCAGCGCTGAAAAGCTG
GCCCTTTCTAAAGAAATAGTCCATTTTAAAAGGGTTTTGCCTTTTAAGCAGGTGAAATAA
TACAAGCCCTATAACAGTACTTAAAAGCAAGCCTAATATCGGGGAAACAAATATAAATGC
AACCGTTTTCGCTATACCGGCTTTTACCAAAGAGGAGGGGCCAGCTTTTACTAAAGCCGA
ACCTATAAGGCCGCCTATCAAAGCGTGTGAGGAGCTTGTAGGCAATCCCAGCCACCAGGT
AATTAAGTTCCATAAGCAGGCGCCCATTAAAGCGCCGAATATTATAAATGAGTCAATTAC
ATTAATATCAACTATCCCTTTACCTATAGTTCCGGCTACGTGCGTGCCAAATACGGCAAA
AGCGACGAAGTTAAAAAAAGCCGCCCAAATTACTGCATACTTGGGCGACAAAACACGCGT
TGCTACAATAGTAGCTATAGAGTTGGCCGCGTCATGAAATCCATTAAGATAATCAAAAAA
CAAAGCCAACACAACTAAAAATATAATCCAAACCATTAAAGCTGTCATATTAAGCCTTAG
TTATTTTTAACTAAAATGGTTTCAACAGTATTGGCCACAAACTCACACATGTCGGTGGCG
CTTTCAGCAGCTTCGTAGATTTCTTTCCATTTTATTATAAAAATAGGATCTTTTGACTCT
TCAAACAAGTGGGTTATAGCTTTATCTCTTAAAGCGTCGCCTTCGTTTTCAAGTCTGTTG
ATTTCTACACAGTATTTAAGGGTTTCTTTCATCGCTTTGCTGCCGAGTCTCATGGTTTTA
ACCATTTTTTGCAGGGTAAGTACGCTTTTTTCAAGCAAAACGGCGTATTGTTTAAGTTCC
GGGGTTGTTTCTTTAATTTTATATATGGAAAGACGTTTTGTAATAAGATACATAGCGTCG
ATAATATTGTCCATATTTCCCGCAAGGGCAAGAATGTCTTCCCTGTCAAAGGGGGTTACA
AAAGTTTCATTTAACACATTGACGATTTTGTGGTTTATTTCATCGCCTTTGTGTTCAAGG
GCGTGCATTCTTTCCGCTGATACATCTTCAAACTTTTTTTCGTTTACAATTTCCAAAAAA
AGCCGTGAACCTTGTACTAAGTTCTCGGCCTGCATGTCGAACAAATCAAAAAACTCCGTA
GTTTTTGGCATTAGGCTAAAAGCCATATAATTCTCCTTTCTTCTTATTATTTTATCCTTT
GTATTCTCCTTTATTATACACTATTTGCTACAATGATGTTAAGTATTTTTATACAAAACA
AACCGTCTTTTTATTTCTAACGGCTTGATTTTCTTTATAATATTGGGGGAAATATGAAAA
AAACGCTTTTTTTACTTATATTATGTATCCCGGCGGCGGCCTTTTCACAAGATATCTTAT
TAAATTCCATGAGGGGGGAGCTTGACCGCAGCTTTAAAGTGCTTAAAAAGCAGTCGCCCC
CTGTATATTATATGTCCTATTATGCGGAAGACAGTGAAAAGTATATAATTTCCGCTTCTT
TGGGGGATATTGTTATAGACAATACTCTCCGCTCCAGAGGGCTTAACGCAGACGTCCGCG
TGGGCAGCCGCAAATTGGATAATACGCATGAATTTAAAGGTTCTTATGATAACGCTTTGG
CTCTGCAAACATACAGCATGCCGCTTGAAGATAACGAAAAGGCTATAAAAAATGTTATAT
GGAGAGCTACGGAAGAAGCTGTTAAAATGGAGCAGGACAGGTTTCTAAAGGTAAAAACAA
ACGCCGCCGTTAAAACAAAAAGCGAAGATGATTCCGCCGATTTTTCAAAACCGGTAAAAA
AAGTTGATTTCTACGAACCTGTAAAACCGCAATTAATAGACACTAAAGCTATTAGTGAAA
AAGTTAAAGAGCTTTCTTCTTTAATGAAAGGGCATGACTTCATTTTAAACTCGGAGGTTA
CTTTTTCCTCCAATGTTACAAACAGATATTTAGTAACCAGCGAGGGCAGCAATATAGTAG
AAGGCAACGCTCTTGTACGCTTGTTTTACAATATATCCACCCGTAATGAAGACGGCATGG
TTTTAAATGTTTCAAACTCTTATGACGGTTTTAACGTGGGTGATTTGGCCGGTAAAGACA
TTATTGCCGCGGATATTAAAAGAGATATTGAAATTTTAAAAAAATTAAGAAACGCCCCCG
TGGTGGAACCGTTTACCGGCCCCGTTATACTTAAAAACAAAGCCAGCGGCGTTTTCTTTC
ACGAGATACTGGGCCACAGGGTAGAAGGCCATAGGCAAAAAAGTGAAAGTTTCGGACAAA
CCTTTACCAAAAAAATTAATGAACAAATAGTTTCTCCCGTAATAAGCGTTTATGACGACC
CGACCCTTTCACATTTTAACGGCACCCCGTTAAGAGGTTATTATAAATATGATGATGACG
GCGTTGCCGCCAAAAAAGCCGTTGTTATAGAAGACGGCGTTTTAAAAGGTTTTTTTATGG
GCAGAAGTCCTATAAAGAATTTTGAGGAATCCAACGGGCACGGGCGCAAAGCGCTGGGGC
GCCGCACAGTCGCGCGCATGGGCAATACAATAGTAAAAGCGAAAGACCCCGTGTCTTTTG
AAGAACTTAAGCAAAAACTTAAAGAAGAAATAAAAAGGCAAAACAAACCCTACGGCCTTA
TTATAGAAGATACTTCGGGCGGGCTTACCGCAATAGACAGATACGCTCCACAATCTTTTA
AAGTAGATATTTCTTTAGTTTATAAGGTTTACCCCGATGACAGGGAGGACGAGCTTGTCC
GGGGCGTAAGCGTTGTGGGCACGCCTTTACTTAGCTTTAATAAAATTCTTGCCGCCGCTG
ATGACGACGGCGTATTTAACGGGACTTGCGGGGCGGAATCTGGCTGGGTGCCCGTATCGG
CCGTATCGCCGAGTATATTGATAGGAGAGCTGGAAGTTGAAAAAATAGCAAAAGACTCCT
ACAGCCTTCCTATACTTAAAAATCCTACAGGGGGTAAAAATTAATGAAAAAGATAATTTT
TTTAATTTCCTTAGCGTTCTTTTCTTTAGCCTCCTACGCGACGGTTGATTATAATGTTGT
TACAAAAGCCATGCAAGATGAAATGAACCGGGCAAAAAAAGAACTCAAAATGAAGGGCTT
TGATAAACCTTATTATATAGCTTATTATTTTAAAGACAGCGAATCGGTTAAAATAACGGC
TTCTTTAGGGGCTTTAGTTTCCTCTGTAACGCCAAAATACAAAGATATAGAAGTAAGTAT
AAGAGTTGGTGACTATAAATTTGATAACAGCAATTTTAAAGTATCTTTTTTTGATTCGGA
TTATCCGGCCTACCAAACCCCCGGCGACGGGTACGGCACCATAAGAGCGGCATTGTGGCA
GGAAACGGACAATGTGTATAAGGAAGCGCTGGAAACCCTTTCCAAGAAAAAAGGATTTAT
GAAGCAAAAAAATATTACTGATTATTATGATGATTTTTCCCCCGCGGCAAAGGTAAATTT
AAAGGAAGAAAAAAATACCGAAAAATTCGACAAAGAGTATTTTGAGGCTTTAAGCAAGCA
ACTTTCGGCTATCGGCTTGAAATACCCCGAGATTGAAAAATTTGTGGTTAGAATAATATA
TAACAATGAAAATAAATATTATTTGGATAATTTGGGAAGCAGCTATTATAACAATCCGGT
AGAAATAATATTATCCGTTGAGTCTTCCGTAAGGGCGGCGGACGGGTTTTTACTGGAAAA
TTCTTTTGAAAAAAACTTCGCTTTGGTAACAGATTTTCCGCCGTCAGATAAACTTATGGA
AACGGTAAAAGAATTTGCCTCCGATACGGCGGCGCAGTCAAAGGCCGTAAAGGCCGAGCC
GTATATAGGTCCCATATTATTGTATAAATACGCCGCGGCCGAGTTTTTTATGAATTTATT
TGTTTATAATATTGAAAAAATAAAACCTGAATACTCCGATAAAGGAACTTTTACAAACGC
CGGGGAGTTTAAAGACCGCCTGGGGCTAAAAGTTATAAGTAATATTTTTGACGTTACGGA
CAATCCTTTGGCTAAAGAATACAAAGGCGCGGCTTTATCCGGATATTACAGGGTTGACGA
CGAAGGCGTAAAAGCGCAAAAGGTTGATATTGTTAAACACGGCAAGCTGGTTAATTTTTT
AACGACAAGAAGTTTAATTAAAGGCCAAAAAGGCTCTACGGGGCACGGCAAAAAGAGAGG
GATGGAAAAGTTTCCCTCCGCTTTAACAAGCAATATCTTTTTTACCCCGTTAAAAACCAT
TCCTTATAATGAGTTAAAAAGCAAATTAAGGGAAGAATGCGCTAAGCAGGAATTGGAATA
TTGCCTAATGGCTAAAGGCGGCCTTGGCAATAATTTTACTGTATATAAGATATATACAAA
CGACGGAAGAGAAGAAGTAGCCTACGGGGCTAGAATGATGAACAATACCCCCCGCGCTTT
AAGAGACATTATTTACGCGGGCGATGATATTGATGTATACAATTTTTACAGAGGCAGCCT
TATAGCTCCGTCGGTAATTATTTCGGAAATGGAAATCAGCCCTATTGATGAAAAGCCCGT
GCGTAAACCGCTTGTTTCTAGGCCGTAAATTGTTTTTACAAATAAAAAAGCCCCGCAAAT
TTTGCGGGGCTTTTTTATTTGTTTTGTTAGGAAGCTAAAGCTTTATCTTTAAGTTCAGAC
ATATAAACCTTGTAGTCAATCTCAGGGAAAATACTGTCCTTTGTTTCAAGTCCGTAGATA
TAAGCTTCGTCGATTCTGTTGTTTTTAATTTGCTCGTATAATTCATTAAAGCGCTGTATA
TGTTCTTTTGTGCGCTTTGTCGAATACTGCTGCGCGGTGCCTACCGTCATTAAAAACGCC
CAGTCGGAGGATTGCATAAGCACAAGCTCTCTGGCGCATTGGTTTAAGGCTCTTTTCAGA
AGGCCTTCCGCGTTAGGGTAGTAATTAGCCATTTCCATCATGCGTTCAGCCGCTTTAATA
AGGTGCCTGTAAACCCAGTCATTACCGCTGTTAAGCCAAACATCGTTGTACCCCTTGTCG
CCCCATGAGGACGCGCTGGGCCCAACAACCTGGTTTTCCGGATATTTAGATAAATATTCC
GAAGGTGTTATAAGCTTAATGTCACTTTGGTCATAATGCAGTTTTTTAAACAGATATTCA
AGGAAATCAACGCCTTCATACCACCAGTGGCCGTAAAGCTCGGCGTCATACATTGAAACT
ACCAAAGGTTTTCTGTCCATTAAAGTGGATAGGTACTCAATTTGTTTCTGGCGGTTAAAC
ATAAAGTTGCCCGCGTGTTCTGCGGCTTTACTTTTCGCGTCCGAAGGGTAATAAGTGTCT
TTTTGGCTTAAAGAAACTTTGCCTGTAATACGGTGGTATTTCATGCCTATATTTCTGCGC
ACGCCGTCGCTGTGAAGGTATGGCTTAATGTAATCATAATCAAGGTCATAGCCTAAATCA
CGGTAAAATTCTCTGTAAGACTGGTCGCCTGGGTAGCCGGACTCCGCGCTCCAGACCTGC
TGGGCGCTTTCCATATCCCTTGCGAAAACGCCTACTCCGCTGGGCGTGTAAACCGGCGCG
TAAATACCGTATTTAGGGCGTGGAACACCGTGTAAAATGCCGTGCGTTTCTGTAAAAAAG
TACCTTATGCCATTGGCTTTTAAAAACCTATCGTCGCCTGGGTTATAAGCGCATTCTGCC
AACCAAATACCTCTTGCCTGCCTGCCGAAGCGTTTTTTATAATCGTCCGCCGCCAGTTTA
ATTTGTGCGTTAACGCTTTCCTTATGCACCTGCAGAGGCAAATAGCCGTGCGTAGCGCAG
CAGGTTATAATTTCTAATTTGCCCATATCTTGGAATTTTTTAAAACCTTCCAAAATATTG
CCGTGGTAATAGTTTTCGAACAAATCTTTAAATCTTGCAAATTTATCTGCGTACATTTGC
GCCACATACTGGAACTCTGTGTTTTTTGTGCGCACAAGCTCTTTTTGGCTTAATTCTATT
CTGGCGTTAAGGTAATATCTGAAGCGGCTTATTAAAAGCGGGTCGCTCATCATAGCGCAA
AGCGGCGGCGTTAAGGACATTGTTATTCTGAAATCAACACCTTCAGCAGTTAACTTTTCA
TACATATTTAAAAGCGGAAGGTATGTTTCAACCATCGCTTCGAAAAACCAGTCTTCTTCC
AAAAAGTCAGGATATTCCGGGTGTTTGATAAACGGCAAATGCGCGTGAAGGACTAAAGCT
AAATAACCTTTTTCTTCCATAATTAATCCTCCCTTTCCGCTTTAATTTTTAAGCTTCTTT
TGTTTTTGCCTTTTTCGGCGGTTATGGGCAGGTTAACCATGTCGCCTTTTTGCAAACTTT
GCCTTATTGAGAAAGAACCGTTTTTAAGTTCAATTTCTTTCCCGTTAATTTTAACCGTGC
ACCCCGGGCTGGCGGAACCGTAAATTATAATTTCACAATCCGCTTTAAGCCAAATGTCTT
CATCCTCACTAACGGTGTTTTGAAAAAATTCTTTAGAACTTTTGTTTGAAGACATATAAG
AGGAAGGAAGCGAAGTTAAATATTTAAGCCTTTCGCTTATCATGTGTGAAAGCTCGCTCG
CTCCCATGCCTATATACTGCGCGCCGGACATGGCAAGCATTTTTTGGAAATCTCCTTCAA
CAACCATCCATTTTTCGTCAATCACGTCGCTTATTCGGCCGGAAGGCACCGTAACGGGGT
TGCTGCGGGCTATTAAAATAAATTTACCTTCGAGTGAAAGCAGCCCTAAATCAGCCGTAT
AACAGCGGCCCGGATTTGGCACCGCCAAATACCAGGAATTTGAGGAAAACGCTATTTGCA
CATCTGAATACCCGTTTGAGTTAAACCCGTCAAAATTAACGTCTGTAGTGTCATGAAGTC
TTACTATTTGTTTTGCTTTGTCAAAAATATCAAACCCGTTTTGGCTTTTAATATAATCAT
AAGTTGAGCCTGTTATTTCCCAAAATAAGAACATCCAGGCAGGGTCTTTAGGCAGCAAAA
AAGCCTCTGTTTTTCCGTAACCGGAAGGAAGCTGCAACTCAGCTTCTTTTTTTTCTTTGT
TTTCCACTTTTATAAATGAAGTGGAGTTGTAATTTCTTGTATCCATAACGCCCCCTGTTC
TATTCTTTAATATTATACCATTTTGTATTGTGAAAAAAGGTACGTAAAAAGGCACAAATT
TTTTGTTTGTCTTTTTTTACTTTATTTTTGCCTTTTCCCTCCCGCTTTTTTTTATGTTTT
AATATGTGGCACTGGCAAAAAATCCGCTTAAAAACTTTTAAAAAGATATAATTTAAATAT
GTTTACAAGGGATAAATTTTTTAAAGCGCGCAAAGAAATTATTGAAATATTAGGGGAAAC
CCGAGTTCTTAGTGATGAAATTTCCCTTTCTCTTCATTCTTTTGACTGTAGTTTGGGTAG
AACCAGGCCCGATGCCGTGCTTTTAATTAACAATACTAACGAACTCCCTTTCGTAATAAA
AACTTTAAATAAATACTCAGTTCCTTTTGTTCCGCGCGCGGCGGCTACAAACCATGTGGG
CGGCTGCGTGGCTTTAAAAGGCGGCGTTGTGCTTCACTTAATGGGGCTTAATAAAATTAT
AAGAGTTGATACCCAAGAAGAATTTGCCGAAGTTGAATGTTGTGTTGTTAATGAGGATTT
AAACAATTTACTTAATTCTTTGGGTTACGAATACCTGCCCGACCCCGCCAGCCAAAAAAT
TTGTACTTTAGGGGGTAACGCCGCTTTAAACGCCGGCGGAGCCAAAGGTTTAAAATACGG
CGCCACAAGGGAACATATTATAAAGGCGGAAATTATTACCCCGTTTGGAGAAGTTGTAAC
CCTTTCCAATAAGGACAAAGGGCCTGATTTTTTGGGTTTTATAATAGGTTCGGAAGGAAC
TTTGGGGGTTATAACAAAACTTTGGCTCAAAATTTCTAAAAAAGACTATTTTATAAAAAC
CATGCTTGCCGCTTTTGACAGTGTGGACGAATCTATGGACGCGGTCGCGGCCATTACCGC
GCGCGGAATAGTGCCAAGGTGTATAGAGGCCATGGATAAAACCACTACAGCTGCGGTTGA
GGCTTTCAGTAAAAGCGGTTATCCTACGGATACGGAAGCCCTTCTTCTTATAGAAACGGA
CGGAACAGCCAGAAAAGCTGCAAAAGAAATTAAGGAAATAGAAGCCGTTTGCAGGGAACA
TAACTGCAAAAAAATTATTATCGCTGAAAATGAGGAAAAACGGCAGGCTCTTTGGAAGGG
GCGAAGCGGCGGTTACGCCGCGATGGCAAGGCTTGCCCCCAACGTTTTTGTTGAAGACGG
CACCGTGCCCCGCGCCGTTTTGCCTGAGGCTATAAAAAAAACAAGGGAAATTTGCGAAAC
AAATTCCATTACGGCGGGTTTATTTTTTCACGCCGGGGACGGCAACCTGCATCCGAACGT
GGTTTTTGACCAGCGCAGCAAGCAGGAAACAAACATTGTTGTAAAAGCGGGTAAAGAAAT
GCTTAAAGTCTGCACAGATTTAGGCGGCACTATTTCAGGCGAGCACGGCGTGGGCATTGA
AAAACGTTCGGCCATGTCTTTTATGTACGGAGCTGCGGAAATTGCTTTTTTTAAAAAACT
TAAAAACGCTTTGGACCCGGAAGGGGTATGCAATCCCGATAAAATTTTTCCCGTAACGGA
TAAAGAAAGCGCTGTTAAAGAAGCGGCAAAAGAAATTAAGGATTTGTCCGCCGTCATTGC
CGCCGCGCGCAGTGTTAAAATACAAGGTTTAAACTCAAATAAAATTAAAACGGACAGAGC
GAAAGTTTCTTTAAAAAACATAAACAAAATTTTAGATGTTGATATCAAAAACTATACAAT
TACCGTGCAGGCAGGCGCTAAAGTCACTGATGTTATTAAAGAACTTTCGGCTAAAAAACT
TTATGCCGCGCTGCCTAAATACAAAGGCAGCGTGGGCGGCCTGTTCGCGCAGGGGTTATG
TAATGAATTTAACTCCTATGTTACAGGTATGCAGGCCGTGCTTGCTGAGGGTGAAATTAT
AAATTACGGCGGCAAGTTTGTTAAAAACAGCGCGGGATATAATTTGGCCAGGCTTTTTGC
GGGATCACAAGGCGCTTTCGGCGCGGTTACCGAACTTACTTTTAGAATATTTTCTGAAAA
AAAGGCCGCTGTAACACAGCAAAAAACGCTTGCTGAAAACCCTTTTTACCAAAGAATAAA
ACAGACTGTTGATAAAAACAATAAATTTGAAGGAACTTTTGATGAATAGGGACATTTATT
ACAAAACGCCGCCGCAGCGGTTTCTTTTTAACTACGGGCAGGAAGAAATGCATCAGCATA
TTCTTTGCACCGGTTTGGGCGAAAAAAATATTTATGACAGCGTAAGCCAATGTAATAAAT
GCGCTTATTGCAGCAGGGTGTGCCCGTTTCAGCTGACCCAAAACAGGGAAGACCGCGGCC
CACGAGCAAGGAATCTTTTAGCCCGCTATATAATGGAAGGCAAAATAAGTTTAAAACAGA
ACACAAAAGAATTGAAAGAAGTTTGCCTTACCTGTATGCTTTGCGGTTCCTGCACGCGCG
AATGTTTCGCTAAAGTTCCCACGCATGACCATGTGCTGGAACTTGAAAGAGCTTTGGGCC
GGCGCGAATTGTCTTTTAGCGTAAGATTTAAAAAAGCGTTTGGCAAATTAACGCCGTTTT
CTCTTAAAAGAAAAATCAAAAAAAGCGCTTTAACGCCGCTTACAGGGCCGGACCAAGTAC
TGTTTGTGCCTTCCTATGAAGCTAAATACAAAGAAACTAAAAGCGGTTTTAACGCATTTA
AAAATTTAAATGATATTTTTGGCAAAATAGCGGTTTTTTATAAGGAATGCGGTATGTATA
ATTATGTTTACGGGCCATTGCCGCAAGCAAGGAAAGAAGCCGAAGCCTTGATTGGTTTTT
ATTTTGATAAAAAAATGGAAGGCAAAAAAATTGTTACCGACTCTTTGGAGCTTTATAATT
TTTTTAAAAAATACCCGCAGTTATTTAAATTAACGCCTTTGGAAGAAAAAGCCAAGAAGT
TTGCCCTAAATGTTTTTTACCTGGCGGATGTTTTGCCCGCGCAAAAACCAACAGCTTTAA
AATCCCAAGATAAAGTTTTGCTTACAAAAACAAGCGTATTTTCAGCTGAGAAAGAGCTTT
TTAAAACGAGTGAAGATATGCTTAAAAATATATACGGGGCCAACTATTTGCCCGGGTGGC
AAGGCGAGGCTTATCCCTTGGCTCTGCTTGGTTACGGGCATATAAAACCCAAAGAAAATA
AGATTTTTTTGGAAAACAAAATAAAGTTTATAGCTTCCGCCCAGGCTGATATTTTGGTGT
GTCCCAGCTTGGAACAGAAAATTATTCTTAACAAGCATGTAAAAAAATATTATGCTAAGG
TTAAGGTCGTTTATATTGGAGATTTATATGGCGGCAAAACTTACGGCGGAAGAGCAGCTT
AATCTTCTGGTAGAATTCGGTAAACAGGTATCAACCGAGTTTCGCTTAGACGAACTTTTA
GATATTATAGGCAATCATATTACAAAAAACCTAAATGTCGGGCAGTGCACAATTTTTCTA
AAAGACGTTGAGTACGGTGAGCTTTGGTCCAAAATAGCGCAGGGCAAAGGGCTTGATCAT
ACCGAAATAAGAATTCCCTTAAACAGCAAAAATATAATAGCGTATGTTGCCGCTTCGGGC
ACAAGCGTAAATATAACAAATGCTTATGAGGACCCCAGGTTTTCCATAGAACTTGACATG
GTTACGGATTTTAAAACCGTTAACATGCTCGCGGTTCCCCTTAAAAACAATACGGGCAAA
GTATTAGGCGTTTTCCAGGTTGCTAATAAAAAAGACGGCACCGTGTTTGATAATAAAGAC
GAAGGCCTTTTAATGCTGCTTTCAACGCTTGCTTCAAGCGCTATAGAAATAGCCCGGCTT
TACCAGGATTTAAATATATCCCAGCTGGAAACTATTTACCGCCTGGCCATTACCGCCGAA
TACAGGGACCAGCGTGATACTAAAGAACATTTAAGAAATATAAGCATAATTTCATATTTA
CTGGCTTTAAGTTTGGGCTTGGCAAAAGAAAGATGCAACCTTATTAAAAACGCGAGTCCT
TTGCACGATATCGGTAAAGTAGCTTTGGCGGATAATATTTTGCTAAAACCCGCAAAACTT
ACGGATCAGGAATACGAAATTATGAAAGCCCACACAATTTACGGCGGCCGCATTTTGGAG
GGCGCGCATTCCAAAGTGTTAAAAATGGCGCATAAAATAGCGCTTTCCCATCATGAAAAA
TGGAACGGAAAAGGCTATCCCAAAGGCCTGGCGGGCGAAGAAATTCCCTTAGAAGCGCGA
ATAGTAAGCGTGGCCGACGTTTTTGACGCTCTTTGCATGCAGCGTATTTACAAAGCGGCA
TGGACGCCCGAAAAAGCGTATGAGTATATGCTTGAGGAAAGCGGCGAATCTTTTGACCCG
CGTATTATAGAGGCTTTTAAAAAAATCTTTCCTTCAGTCAAAAAAATCTACAGCGGCGAT
GATAAAAGTGTAATTCCGGACGACTCATTTTTTAAAACGGTTAAAACCCATGATAAAAAC
AGGCTTCGCATTGTTTCAAACACCACTAAAGTTAATACAACAAAATTTTAATTTATAATA
AATGACATTCACCTCAAAAAGAGTTATAATTCTATAGCAGGGAGTTGTGTTTCCGCCCCC
GTGTTTTTAGATTTTTGAGGAACTTATAATGATAACAACAGTAATTGAAAAAATTTTTGG
AACAAAAAGCGAAAGAGATTTAAAAAAACTTAAACCTATAATAGAAAAAATTAACTCCCT
AGAATCCGAAATTTTAAAACTTTCAGATGAAGAATTAAAACAAAAAACCTTTTATTTTAA
AGAACAGCTGGCGCAGGGGAAAACGCTTGACGATATTTTGCCCGAATCTTTCGCCGTTGT
GCGTGAGGCGGCCCGCCGCGTAATAGGCCTTCGCCACTATGACGTGCAGCTTTTAGGCGG
TATGGTTCTGCATCAGGGTAAAATAGCTGAAATGAGAACCGGGGAAGGTAAAACCCTTGT
GGCCACGCTGCCTTCTTACTTAAACGCTTTAACAGGCAAAGGCGTCCACGTGGTTACGGT
TAACGACTATCTTGCCAAACGTGACAGAAACTGGATGGGCCCTATTCATGAGTTTTTAGG
CTTAAGCGTAGGTTACATTAACCGTGAAATGGATAACGAAGGCCGCCAGGAAATGTATAA
AAAGGATATCACCTACGTTACAAATAACGAGCTTGGCTTTGATTATTTGCGTGATAATAT
GGTGGTGCGTAAAGAAGACAGAGTTTTAAAAAAATTAAATTATTGTATAGTTGACGAAGT
AGACTCCATTTTAATTGACGAAGCCAGAACCCCTCTTATTATTTCGGGCCCGGCGGAACA
AAGCACGGATAAGTATGAAGTGGTTAACCGCATTATCCCAAGTTTAAAAATAAGGAAAAT
TACTGAAGACGATGAAATAAAAGCCAAATATTCAGGCGAAAATCTTTCCGCCGGTTACGA
TGCCGTTATCGATGAAAAAAACCATAATGCCACCTTAACCGAAGACGGTATAGCCAAAGC
TGAAAAGTTTTTAGGCGTGGCCAATCTTTATAATGATGTTGAATCCGAATGGGTGCACCA
TATTAACCAGGCTTTGCGCGCGCACCATTTATATGAAAAAGATGTTGATTACGTTGTAAA
AGACGGCGAAGTTATTATTGTTGACGAATTTACGGGCCGTTTAATGCCGGGCCGCCGCTG
GTCGGATGGGCTTCACCAGGCGGTAGAAGCTAAAGAAAGAATTAAAATTAAAGAAGAAAA
CCAAACTTTAGCTACGATTACATTCCAAAACTTTTTTAAACTTTATTCAAAACTTTCCGG
TATGACGGGTACGGCCATGACTGAAGCGGGAGAGTTTTGGCAAATTTACAAACTTGACGT
TGTTGAAGTTCCGCCGAACAGGCCTTCTAAACGCGTTGACGGGGCTGACCTTGTTTACCG
CACCGAGCGTGAAAAGTATAACGCTATAGTTGCCGACATTGAGACATTGTGGAAAAAGGG
CGCTCCCGTTTTAGTGGGTACCCGCTCTATTGAAAAGTCTGAAAAAGTTTCCGCCATGCT
TAGGTCAAAAGGCATTCCGCATAAAGTTTTAAACGCCAAATACCACGAAATGGAAGCGCA
AATTATCAGCCAGGCGGGCGCTAAAGGTTCTGTTACCATAGCTACAAACATGGCGGGCCG
CGGCACCGATATCGTGCTTGGCGGCAACCCCGCCACACCGCAGCAGCAGGCTGAAGTTGT
TGAACTCGGCGGTCTTCACATTTTAGGTACGGAAAGGCACGAAAGCAGACGTATTGATAA
CCAGCTCCGCGGCCGCGCCGCCAGACAAGGTGACCCGGGCTCAAGCCGTTTTTATATTTC
TTTAGATGACGAACTTATGAGGCTTTTTGCCAATACTTCACGTATTTCGGGCATTTTGGA
AAGAATGGGTATGACGGAAGGACAGGTGATAGAGTCCCGCCTTATGAGCAGACAAATTGA
AGGCGCCCAAAGAATGGTTGAAGGGCATAACTTTGATATCCGTAAGCATTTGCTTGATTA
TGACAAGGTTATGAACCAGCAAAGAACCGCCATTTACCATTTACGCAATAAAATTTTAGA
CGGTGAGAGCGTAAGCGAACAAGTAATGCAGATGATTGAGGAGGTTATACACGAAACTTT
TGACAAATATTATAATGTAAAACATCCTCAAAGCACTGACTTTAATACGCTTAATATATT
TTTACAAAGAGCGTTTACCATAGACGCTAATTTCAGCGGGGAGAGTATTAAGGGCAAATC
AAAAGAACAGATTGACGGGGAAACTTTTGAAGCCGTTAAAAAAGCTTTTGAAGAGCGTTC
AAAATATTTTAATGAACAGGGCGTTAATTTCAACGAAGTTGAAAGAATGCTGCTTCTTCA
AATTATAGACCAGGCATGGAAACAGCACTTATATGAGCTTGACCAAATGCAAAAAAGCGT
CAGCTTACGCGGTTACGCGCAAAAAGATCCTTTGATTGAGTACCAAAAAGAATCTTATAA
CCTGTACCAAAACATGTTAAACAAAGTGCGTGACGTTATGGTTGAGTATATTTTTCGCTT
ACAACTCCCTCCTAAAAGAAGAGTTTCCCCTATCGGGACGCCATCTTCCGAAGGCGGTGG
AGAGACTTCCGGCGCGGATACATATTCAAACAAAAAAATAGGACGTAATGACCCTTGCCC
CTGCGGCAGCGGTAAAAAATATAAAAAGTGCTGCGGTGCCGATTTATAATAATATAAATT
GAACCGATGAGAGAAAAAAAATCTTCCGGTAAAACCGGACAGTATGTGGTACGGCAACGC
GAAACGCAGGTTTTTAGCTGCGTTGCGCAAAAAAGTAAGGACAGCAATGAATATTCAGGC
AAAAAAGATGATCTTCTTTTTGCCGTAGGACGGTTTTTTCTTTTTATTATTGCTGCGGCA
GCCACGGCGTATCTTATTTATCTCTCATATCCAAAAAATAATTTCAGCGCGTTTGCCTGG
GTTTCTTTTTTTCCTTTTTTGTTTATGTTAAGGAAAACAAAAGGCCTTTTTAAATCTTTT
TCTTTCGGCTGGGTTACCGGCTTTTTTACCTACATAGGAATTTTTATTTGGATTTATGCC
ACCTGCCGCGCGGGCGGGCTTAGTAAGGATTTATCTACTATGGCAGTCTGTGCTTTGGCC
GCGGTTACGGCGTTGCAGTTTGCAGTTTTCGGCGGACTAATGTTTTATGCCCGCAATCTT
AAATTTTTATATCCGCTTGTGGCGGCTGCGGGCTGGGTAACGTTTGAGCTTTTGCATCAG
GTTGTCGCTTACGGGTTTTTAGGGTTTCCGTGGTTCATGCCGGGATATTCGCAGTGGAGC
ACCCCTGCCATGATACAACTTGCAAGCTTTGGCGGGGTATACATAATAAGTTTTGTTATT
GTTTTTATTTCCGGCTGCGTTGCTGTTTTGTTTGATTCGGAAAATTGGGGCGAACGGTTT
TTAAGCGTTTTTATAGGCGCTGCGGTTTTATTCGCCGTATTTGCTTTCGGCGCATACAGA
ATTTCCTCTTTTAACCCCGAGATTAAAAAAACTTTAAGAGTTTCCGTCCTGCAGCCTAAT
ATAGACCAATATAAAAAATGGAACGCCGAGTTTGTGTCTGAAATTGAATCCGTTTTAAGG
CATCAACTCGAGGAAGTAAAAGCTTTTAATCCCGATATTATAGTTTGGCCGGAAACGGCG
CTTCCGGGTTCCGCACAGGAAGAAAAATATGTGACGTGGCTTTCATCCATTTCTAAAAGT
TACGAATCATACCAGTTGATAGGTTCTACTTATTATAATGACAGGGCAAATTACGTATCG
GCATTCTTGTTTAACGACAAAGGGGAAATAGAAGGGGTTTATAATAAAGAAAAACTGGTG
CCTTTCGGTGAATACATACCTTTTGAAAACAGATTAAAAAATATTATGGACGTTGAAGTT
TTGGGGGAACTGGGCTCTTTTACGCCGGGTGCGCCGAACCAGCCTTTATATGAAGTTGCA
GGGGTGAAAATAGCTTCTAATATTTGTTATGAATCCATATTCCCGGATTTATGGACAAAA
GCCGCGGACGGCGGCGCGGAAATATTTTTTAACGTTACAAATGACGGCTGGTATTTGGAT
ACTTCGGCGCCTTACCAACACTTCGCGGTTAACGTTTTCCGCGCTGTGGAAACGGGCCGC
CCTGTGGTAAGAAGCGCTAACACGGGCATTTCAGGCTGGATTAACCCGCTCGGGCAGGTT
ATGGAATCTAGTGAGCTTAATACCCGCACTGTTATGAATTTTGAGATGCCGGTGTATAAA
TCAAAAGACGTCACTTTTTATATTAAATGGGGTAATTTGTTTGCTTATTTATGCGTAATT
GTTTTTCTTACCGCGGTGAGCACGGTTTTTATTATATCAGATGATTAATATTGAATTTAA
GGATTTAAAAAATAAAATTGAAGAACTTTCCGCCCGTATTAAAAATGCAGGGGCTCTTAT
ACGCGTTGGCGAAAAGAAAGAAAAATTAGCCAAACTTGAGGCTGAAATATCCAAAGAAAG
TTTTTGGAATGATTCTGATAATGCCAGGCAGGTAAGCAAGGAAGCCGACGCCGTTAAAAC
TGAGCTTGAAACTTTTTCCGCCTTGCAAAAGGAAATGGACGACGCCGTTACCTATTATGA
AATGGCCCTTGAGGAAAACAGCGAAACCGAAATGGGTGAAATTTCCTCCTTTTTAATAAA
AATAGAAAATGAATTAAAAGAAATTGAGTTTAAAATAAAACTTTCCGACCCGGCTGACAG
GCTTAACGCCATTATGCATATACATGCCGGCGCCGGCGGCACGGAAAGCTGCGATTGGGC
TCAAATGCTTCTTCGTATGTACACGCGCTGGGCTGAAAACCACGGGTTAAAAGTTAAAAT
AACGGACATTTTGCCCGGTGAAGAAGCGGGCGTGAAAAGTGTTTCTCTTATGATAGAAGG
TCTTTACGCTTACGGTTATTTGAAAAGTGAAAACGGCGTTCACAGGCTTGTAAGAATTTC
CCCTTTTGACGCTAATTCGCGCAGGCACACCTCATTTGCTTCATGCGACGTTTTGCCTGA
CATTGAAGACGAAATTAAAATAGAAATTGAAGAAAAAGACTTGGAAGTTGACACTTTCCG
AAGCGGTGGCGCGGGCGGGCAAAACGTTAATAAAGTTGAAACCGCCGTGCGCATAAAACA
TATTCCCACGGGCATAGTTGTTGCCTGCCAGATAGAGCGAAGCCAGCTTCAAAACAGGCA
AACCGCCATGAAAATGCTGCGCGCCAAACTTTACCAAATCGAGGCTGATAAAAAACGCTC
GGAAATGGAAAAACATTACGGACAAAAAGGCGATATCGCCTGGGGGCATCAAATACGTTC
TTATGTTTTTATGCCGTATCAGCTTGTTAAGGATTTAAGAACAGGTTACGAAACTTCGCA
GGTGCAAGCTGTTATGGACGGTGATTTGGACGCTTTTATGCAGTCTTATTTAGATTATAT
GGTTAACAAAAAATAACCTTTATTTTTAATATTTAAGATTATGAAATCAATTTATATACA
CATTCCTTTTTGCGCTCAAAAGTGTTTTTACTGCGCATTCTCTTCTTACCCGGATAAACT
TTCTTTATCCGGTGAATATATAAACGCTTTAATTAAAGAAATGTCCGGGCACAAAAATTT
TAACGCCCAAACTCTTTATATAGGCGGGGGCACGCCAAGCGTTTTGTCTGAAGAAAATCT
TGAGAAATTATTTAAAGCTGTTGAAGAAAATTTTGGCCCCGTAAAAAACTTTTTGGAATC
CACTTTTGAAGCTAACCCCGAAAGCCTTACCGAAGAAAAAATAATTCTGCTTAAAAAATA
CGGTTTTAACCGTTTAAGCATGGGTTTGCAAAGTTCTAACGATGATATTTTAAAAAACTT
AGGCAGAATCCACGACAGACGTATGTTTATAAAATCTTATTCGGACGCGCGCTCAATGGG
TTTTGATAATATTAATATTGATTTAATAGCGGGTTGCCCTTCTCAAAATTTAGAAAATTT
TAAAGAGGATATTTCTTTTGTTCTTACCCTAAACCCCGAACATTTTTCCGTTTACGGCAT
GGAAATAAGCGAAGGCACAAAATTCTTTAAAGAAGGTTACGCGCCGGATGACGCGCTTGT
AAAAGAAATGCTTTTGTACGCGCATAATTTTTTACCCAAACGAGCTTACTCCCATTATGA
AATATCTAATTTTTCAAAACATGGTTTTGAAAGCGTTCACAATAATAATTATTGGCTTGG
CGGTGATTATCTTGGCCTAGGTTGTGCGGCTGCCGGGTATTTAAACGGAACCCGCAGTTC
TAATACTGATGACCTGAATAAATATATTAACAATATGGAAAAAGGGTTAGGCGTTAAAGA
TTTTGAAGAAAAACTTGAAGGTAAGAAGAAAACGGGTGAAAGCGCTATGATAGCTTTGCG
CCGTTTGGAAGGGGTTAAACTTACTTCTGAAATCAGCGGATATTTCGGACAGGAAATTGA
CGCGCTTGTCAGCCGCCGTCTTCTTACAAAAGAAAACGGATGCATAAAACTTTCCGAGCA
GGGTTTGTTTTTCGCTAACAAAGTTTTTTCCTGTTTTGTGGAACCTTTTGGGGTGTAACA
TGAATTTTAAACCCAAAAAAACAAGCGTTTTTAAAGAAGGGGATAATCTTTCTTTCTTTA
TAAAAAAGCATATAAAAAAAATAAAAGAAAACGGCGTTTTGGTAATATCCTCAAAAATAG
TCGCGCTTTCGGAAGGCCGTGTTTTGCCTCCTTTAACCGTTAAACAAAAAGAATCGCTTA
TAAAAAAAGAAAGCACTGGTTATATAAAAACAAAACTTTGTTTTTTTACTATTAAGGACG
CAATGGTAATGACAAACGCGGGAATTGACGAATCAAATTCCGAAGGCGGCAAAATTATTT
TACTTCCTAAAGACTGTTATAAAACAGCGTCTGAACTAGTAAAGGAACTTAAAAAATTTT
ATAAAGTAAAAAACTTTGGCGTAATAATTACCGATAGCATGATACTTCCTTTAAGAGCGG
GCGTTATAGGCGCGGCGGTGGGTTACTCCGGTTTTAAAGGCGTAAAAAATTATATTGGTA
AAAAAGATATTTACGGACGCAAATTAAAAATGACAATGGTTGATATCGCCGACAGCCTCG
CTTCCGCGGCAAGTTTGCTTATGGGCGAAGCAGACGAAAAAACGCCCCTTTGCGTTATAG
AAAACGCGCCCGTTGTTTTTTGCGCTAAAGATAAAAAAGGTGAAATAAAATATCCTTTGG
AACAAGATTTATATTATCCTTTTTTTAAAAAACTTTTAAAGTAATTTCTGCAAAACAAAT
AAAAAACCCTCCTTTTTAGGAGGGTTTTTTATTTGTAAATATTTAACCGTTTACGGTCTT
TCAAGGCCCAGCTTGCCCGCGCCGGATGTTCCGATATGGCTGACAGGGTTTTTAAAGCCA
AGGTCAATGCACGCGTCATAAGCTTCGGTATCGCCGTTTGTATAAACACAAACCGCTGAT
AAAATATCCCCTTGATGCACATGCATTTCCAAAATATAGTTAGGAGCGCCTACTTTAACC
GCGCTTACAAATGTTGGCGCGTTTGCTACGCCAAGGTCATTGCCTGTGTAGTATGTAAAG
TATTTAGTTTGGTATCCTGTGCCTGTTTTTGTGCCCGGCATAGCTATATCGATACTGTCC
CATTGGTTGGGGCCGAGGGGGTATCTGCGTAGCTTTTCGGCTCTTTGTACGCTTTCGGCT
AAAGCTTTTAAAGTTAAAAGAGCTTCGGAAGCGCGGCCCCTTTCAACAATCTTTGTATAT
TGGGGTACAGCTATGGCCGATAAAATACCTATAATTAAAACTACAACTAAAATTTCAAGT
AAAGTAAAACCTTTTTTCATAATATACTCCTTTTTAAAATCCTATCTTTTATTCTATACC
ATTAAACAAAGCCCTGTCAATTTGATAAAATTATATTAATACAAAAGCAAGAGGTCTTTA
TGACAGAAAACAATGAACAGAAATTACAAAATTCTTTACAAGAAATAATTTCCCAAAGAT
ATAAAGAAGCGCAGGAATTAAAAGAAGTCGGTATTAATCCTTATCCCGCGAGAAGCGGCG
CCGAGAACAGAGCCAAAGAAGCGCTTGACGCTGATATTGACACTCAGGTTACCGTATCGG
GACGTGTTGTCCAGCTCCGCCTTATGGGAAAAGCGGCTTTCGCACATATAAGGGATTTTA
CAGGCAAAGTACAGTTTTACGCTCAGAAAGATACTCTTGGGGAGGAAAATTATAATTTTT
TTAAAAAACATATTTCAGTAGGTGATTTTGTTACGGTAAAAGGCCACATGTTTTTAACAA
AAACGGGTGAAAAAACAATTAAGGCCGACAGCATTACCTTAATTTCCAAAGCTATAAGGC
CCATGCCTGAAAAATGGCACGGCGTGCAGGATACTGAAATAAGGTTCAGAAACCGCCACG
TGGATTTAATTGCCAATGAAGATATTAAAGAAATTTTTGTAAAACGCTCCAAAATCATCA
GTTCAATAAGAAAAACTTTAGACGGGCTTGGTTATTTGGAGGTTGAAACCCCGACCTTAA
CTCCCGACGCGGGCGGCGCTATAGCCAGACCTTTTGAAACTTTCCATAACGCTCTTAAAA
TGCCGCTTTACATGCGCATAGCTTTGGAACTTTACCACAAACGTCTTATTGTCGGCGGAC
TCGACAGAATTTATGAAATAGGTAAAATGTTCCGTAACGAAGGTATTGATACTACGCATA
ATCCTGAGTTTACCATGATGGAGCTTTACCAGGCCTACGGCGATGTTAACACAATGGCTG
ATGTTTTTGAAGCCGTTTTGGCAAACGCGGCCGAAGCTATAGGCGCGGAAAAAGTTACTT
TTAAAGGTAAAGAAGTTAATTTAAAACCGCCTTATGAAAGGGTTTCTATGCCTGAAGCAT
GGCAGAAATACGTTGGTGAAGATATTCACAATATTTTAGACGGGCGTGATTTTAAAAGGG
CCGAGCTTATCGCCCTTGCCAAACGCCTGGGATTAAAAGTTGACGAAGAGGAATCGAGCG
GTAAAATTTTTGACATGATTTTTGACGAAAGAATTATTGTTAACTACACAAACCCGATGT
TAATGATGGATTACCCCACGGCGGTAAGTCCGTTTTCCAAAACCAAAGAGGGTGATTCGG
CCATTGTTGAACGTTTTGAAGCTTTTGTTTGCGGAAGCGAGCTTGGCAACGCGTATACCG
AGATTAACGACCCCGCCGACCAAGCCCAGCGTCTTAAAGACCAGGCCGCCCAAAAAGCCA
AAGACAATGAAGATAATTCCGAAATTGTCGACACTGCTTATATTGAGGCATTGGAGTCGG
GCATGCCGCCTACAGGCGGTATGGGCATAGGCATTGACCGAATGATAATGTTACTTACCG
GCCAGGACTCAATTAGAGAAATTGTGTTTTTCCCTCTTCTTAAAAAATTAGATTAATTTT
TAATAAGAAAATAAAAAAGCGGCCGTTTAAAAACGGCCGCTTTTTTTTGTTTTTCAAATT
AGTTCATGAGGTATTGGCTATATCCCGTTTCGCCTAGGTTTATGGCATCGGGCGTGCTTT
TACCGCTAAGCATTACGCATATTTTTTTAGCTTCTTCATTTGAAGTGGCCGCAGCGCAAT
AAACATAATTCTTTCCGTAATAATAGGCAAGATAAAAATTTGTGCTGTTGTAAGTTCCGA
GTACCTGGGCGTAGGTAGCTCTTAAAGAATAATCGCTAAAGTATTTTGACTGTGCCGGAA
CGCCGATATCAAGAGAATCTTTATCCGTAGTATATGCACGCGTGGCTAGAAAAACGCGTT
CCTGCGCGTCCCCTATAGCTTTTAAATTTATAAGAGCCTCTCTCGTTTTTGCTTTAAGCA
CGGCTTTTTGGTATTGCGGCAACGCTATGGCGGCAAGTATGCCTATAATTAACACAACCA
CTAAAAGCTCAATAAGCGTAAAACCTTTTTTCATAAAAACTCCTGTTTAAAATAATATAA
CTTACTTTTTTGCTTCTTTTTCTTTGGCTTTCATTTTCTTCCAAAGAGCAAGGCTTTCTT
CCGGGGTGTCGGCCTTTTCGCTCCCGAAAACATGCGGGTGCCGGCGGATAAGTTTATCGT
CAATACCTTTAATAACGTCGTTTATTGTAAATTTGCCTTCTTCTTCCGCTAAATTAGCGT
GAAAAACAACCTGCAAAAGCAAGTCGCCAAGTTCTTCTTGCAAATTGACAAAATCTTTAT
TTTCAATAGCCTGCACCACTTCCTCGCTTTCTTCACGCAGGCATTTTATTAAACTTTCAT
GAGTTTGTTTTTTGTCCCACGGACAGCCGCCTGCTCCGCGAAGCGCTTTTGTGGTATTTA
CAAATTTTTTAAATAATTTTTCCATGCAAAAACCGCCTTAAAATGGTATATATCTATTAT
ATGAAAAAACTTTTATCAACCCTAATAATTTTTACTTTTACAACATCTCTTTTTGCCGCA
GATATAGCTTATGTGGCCAAGCAGGAAGGAAAAACAGTTTATCTTGATATAACTGAAATA
AAAAATCCCGTTTATAAAGGAGACAAGCTTAAGTTAATACTTTCCGAGGAAGAACTTAAA
AACCATAAGGGCGAAAGCCTTGGCGTAATTTATAAATACGGCGCGGCGGCGGAAATAACC
GGTGTTGAAGAAAAATACGCTGTAGCCGAACTTGCGGAACCTTACAAAACAAAACAAGGG
CAGAAACTGGAGCTTGAAAAACAACAGACGGCAAGGCCCGTTCCGGCGGTTACATCCGCA
ACAATTGCGGCGGAAGAAATAAGTAATGTCGAAAAGGCTTACAAATTTAATCCCGTAAAA
GAAAGGCTTATTTCAGGCAGTTTTTTAAATATAAACGGCGTTGCGCACATCGCCGCGGCC
GCCGCCTCAAATAAAATTAAAATTTTTAAAATAAACGGCGCTGAATTGGAACCGGTAACG
GAATATTCCGTTCCTTCCTATAAGGAGATTATTACGGCTTCCGCAGGAGATATAAAACAA
ACGGGCACGGCGCAGATTTTCGCGGTTATTTATGAAAGCGTTTCAAATAAAGTGTCAACG
GTTGTTTTTGAAATTAAAGATAATAAACTTGAACAGACCGGCGTTTTAAAACACATAGCA
AAAGTTTCTACCCGTGACGGCAAAGATGTTTTGTTGGGGCAGGAAATTTATTTTCATAAC
GGACTTAAAACAACACAAGTCAACGAGATTGTTTATGAAAAAGGCAAATTCAAAGCCCAA
AAAACAAGCGTTAAAGCGGGAATGAACGCCAGCGTATTTTCATTTTCAATAGCTGATTTT
AATAAAGATAAAAAAGACGATGTTCTTTTCGCCACAACGTACGGCAAAGTTAATTTATAC
CTTAACGGCGGCAAAAAAATAGCTTTTACAAGCGGCGATTTTTCCACAACTCCTAAAAGA
ATAGCCTTCGCGGGCAATATATACCGTGTGCTTTTGCCGGTGCCCGTTTTCAAAAATGAG
CAGGGAAATTATGTTTTCGCGGCGGCAGAAAACACGGCCAAACTTGGTATTGTGGCGGAC
AGTTTTGGCGCTTACCAAAAAGGCGCGGTTTACTTTGGCGGTTGGAATGACGTAACTTTA
GCGGGGCTTGGCAAAACAGAAACGGACGGCGTTATTTATGATCTTTCTTACTGCGAGTAC
GGCGCTTCCAAAGGCGTTTTAGCCACTTTGGTTTATGACAGCGATAATACCGTCTTTGAA
ATTTTCAAGTTAAAATAATAGAATAATATACACAATAATGTAAAACATACGGGAGAATAT
AATGACACAGGAAATAGTTAAAGTTTTAGATAAAGGTTTTGTTAAGCTTGTCGATTTTAT
GGGCGGGGATATCCGCGTGGTAGCATCGGCGCGTGTTACTTTCGGTTCGGAAACCAAAGG
CCCGGAAAAAGACAAAGCGCTTATAAAATATTTATTGGAAAACGCCCATCATTCTCCTTT
TGAGCATACAAATTTTCAGTTTAACGTGCGCTGCCCTATTTATATAGCCAGACAGTGGAT
GAGGCACCGTTGGGGTTCTTACAATGAAGTCAGCGCCAGATATACGGAAGTAAAGGACGA
GTTTTATATACCTTCCGAATTCCGCATACAGGACACGCACAATAAACAAGGTTCTCTTTC
TGGGGCGGATTTAAATAATGAAGAGCTTTTAAAAATTTACGAAGAAAGTGTTGAAGCTTC
TTATAAAGCTTATAAAGCACTGTTGGAAAAAGGCGTGGCCAGAGAAATGGCAAGGGGCAT
TTTGCCCGTATGCCAATACACACAATTTTATTGGACGGTAAACGCGAGAAGCTTGCTTAA
TTTTCTTTCTTTGCGCACTGATAAACACGCGCAGAAAGAAATAAGGGATTACGCGGACGC
TATTGCCCAAATCGTAGCGGAAAAAATGCCCTGGACCTGGGAAGCTTTTGTTAACATGAA
CAAAAAACTGGTGCCCAGCGCTAACTAGCGGAAATTAAATAAACAGAAGTAAAAAATATC
GGCAGTAACAAAGGAGACGCACAGCATGAAGGTTTTAGGCATGATAATGGCCGGAGGCAA
AGGGGAAAGGCTGTATCCTTTAACAAAGGAGCGCAGCAAACCTTCGGTTCCATTTGGCGG
GAAATACAGAATTGTTGATTTTGTTTTGTCAAATTTTGTTAATTCCGAAATATTTTCCTC
CTATATTTTGGTGCAGTATTTGTCACAGTCTTTAATTGAATATCTGCGCACCACGTGGAG
AACCACAGGTATTAGCAAGGATCACTTTTTAACCTGTGTTCCTCCGCAAATGAGAATAGG
CGAAATTTGGTACCGCGGCACCGCGGATTCAGTACGCCAAAACATAAACTTGATAAGAGA
TTTTGCCCCTGACGTGGTCGCTATTTTCGGCGCGGACCATATTTACCGTATGGACATACG
CCAAATGATAGATTTTCACGTGGCAAACAAAGCGGATGTTACCGTTGCGGCAAACGTGGT
TGATTTGGAGGAAGCCTCTTCTTTCGGTATTTTGGGGGTTGATTCCAAAAACCGTATTGT
CGAATTTGACGAAAAGCCTGAAAACCCCAAACATATTCCGGGCAGGCCTAAAAAAGCTTT
TGCTTCTATGGGTAACTATATTTTTAATACCGATTTTTTAATGAGAATTTTGCAAAAACG
TTTTTGCGATGTTCCGGCATTAGATTTCGGTAAACATATTTTGCCTAAAATTTTAAGCGA
GTACCGAACATTTGCTTATGATTTTGCCAGCCAAAAATTACCGGGCGCCAAACCGTATGA
AGAGCAGGGATACTGGCGAGACGTGGGAAATATAGAGTCTTTTTGGCAGACGCATATGGA
TCTTTTGGGAGCTAAACCTAAAATGGATTTAAATAATCCTCTTTGGCCTATAAGCACATC
ATTGTTTCACCTGCCTCCGAGCAAGTTTTTGGGCGGACATGTTGAAAATTCAATGATAAG
CAACGGGTGTGTTATACATCCTAACGCCATAGTTAAAAACTGCGTTTTAGGCAGTAGTAT
AATTGTAGGCGAGGGCTGTGTGCTGGAAGACAGTATTGTAATGGATTCATGCGAGTTTAA
AAAAGGCAGTAAAATAAAAAAGACTATTGTTGACAGGTTTAACATAGTGCCCGAAAAGCA
AAGCGTCGGGCATATAAGAAGTGAAGACGCGCAAAGATACTATATAGATCCTTCGGGCAT
TGTGGTTATACCGCGCGGCCGAAAGAAATTCATTTAATAAAAAGGCCCGTGCTAAGCGGG
CCTTTATTTTATAAAGAAAACAAGATGATTAAAAAAATAAAGCTTAAAAACCAAGATGAA
ATTTTTTTAGTTTTAGGCGAACAGGACACCAGGCTTAAAGCTTTTGAAAAAGAATTTAAA
GTTGAGATTTACGTGCGTTATAATGAAGACGGGGAAGGCGCGGAAATTTCAATTTCGGGC
GTTAATTCGAGGGTGGATAAATGCGCGGATAAAATTAAAAAACTTTTATCTAATAAAGAT
ATTGTAACCTCGTTACAAAAAAACGCGTACGATAAGCCTTTTAAAGACGGCATTATCTTC
TATCCCGACCATGCCGCCCCCATAAAACCGCGCACTAAAAACCAGCAAAAATATATTGAA
ACTATTTTCGCCAACGATTTAATTATTTCTTTGGGGCCCGCCGGCACGGGCAAAACTTTT
TTAGCCTGCGCGTGCGCTTTACGCGCTTTAGAACTTGGCATGATAAGCCGTGTAATAATT
TCACGCCCTATAGTAGAAGCCGGCGAAAAGCTGGGCTTTTTGCCAGGGGATATTAATGAA
AAGGTTGATCCGTATCTAAGGCCTGTTTACGACGCGTTTAACAGCATGCTGGGTATAGAA
AAATTTAGGGCTATGCGTTATAACGGAACTCTTGAAATAGTTCCGCTGGCTTACATGCGC
GGGCGCACTTTGGAAAACGCTTTTATTATTTTAGACGAGGCGCAAAACACTCTTCCCGAA
CAGATGAAAATGTTTTTAACCCGTATGGGAAGCAACTCCAAAATGATAATTAACGGTGAT
CCTACCCAAATAGACCTGTCCGTAAAGAAAGAAAGCGGGCTTATAACAGCGGCTAAAATT
TTAAAAAATATTGACGGCATAGCCGTGGTTGAATTTGAGGAAGAGGATATAGTAAGGCAC
CCAATCGTTAAAGCGGTTATAGAAGCTTACGCTAAAGCGGAAAAAAGAAAATGATAATAA
ATGTTTTTTATAAAACCAAAGTTCCTTCCCACTTTAGAAAAACATCTCTTTTTAAAGCGG
GCGTAAGCGCCGCTTTAGGTAAATTCGCGTCAAAAAAAGGCGAGGTAAACTTAATTTTTG
TCGATGGGAAAGAAATACATAAAATAAATAAAGAATTTCTTAACCACGATTATAAAACCG
ATGTTATTTCTTTTAATTACCCGTTTCCTCAAAAAGGCGGCGAAGGCCTGCCGTTCGGCG
ATATTTTTGTATGTTACGATGTAGCTAAAGAAAACGCCTCTCTTTACGGACAAGGCGTTT
TAAAAGAAATGTTAACTTATGCCGTTCACGGGGCTTTGCATCTTGCGGGCATGGATGACG
CCACGCCAAAAGAACGCTCCGCCATGGACGATGAGACAGGGCGGATCATCCTTAAAATAT
AGTCGCGAGTCCAACCGCTCCGCCAAAAAGAAGCACAAAAAAGAATATAAGGGCTATCCA
GGGTAAAATAACTAAAGCTATGGCTATCCAACCGAAAACATTTGCCATTTTGCTTGCCTG
AAGCGCCCCTTCTAAATCGTTTAATGCTTTTTTATCGTCTACCCGTAAGGCGAAAATAAG
CGACGCTATCGCCGCGGGTATGGCAAAAAAGCCCCCCAGGCAAGATAAACATAAAGATAC
AACCGCTAAAACAAGATGGTTAGGAATGTCTTTTATATTGGGATGTAGGTTTGTTTCTGT
CATAATAACCCCCGGGAGTTAAGTAAAATACAACATTTGTGTAAATTATATAAAATATAT
ATATGGATACTAAATATATAGAAGGCTTGGCTTTAAGCGCCAAACTAAAATTTACTCAGG
AAGATATTAAAGACTGGAATGAAAACATGTCTAACATTTTCCAATGGCTTGATCAGCTTG
AACAGGTTGACACAAGCGGAGCTAAGGCCGATTTCGCCCAAATACCCCAGCATGTGAGGG
AAGATATTGCCGTAATTTCACAAGACAGGGAGGCTATTGTTTGCGCCCTTCCGGAAGTTG
AAGATAATATGGCTAAAGTTAAAAAGGTGCTCTAATTTATGAAAGCTTTTGAAATAGTAC
AGGCTGTAAAACAAGGTAAATTAACCGCTGTGGAAGCGGCCAGGGCCAGTTTAAAAATAA
TTAAAGAAAAAAACCCGAAAATCAACGCTTTTGTTGAGGTTTTTGAGCAAGAAGCCCTGC
AAAGAGCCAAAGAAATAGACGCCAAAAAAGCAGCGGGCAAAGAACTTGGCGAATTAGCGG
GCGTACCTGTGGGTATTAAAGATAATTTGCTTTATAAAGGCCATAAAGTCACATGCGCTT
CCAAAATGCTTTTAAACCATACCGCTGCCTATACAGGCACGGTAGTGCAAAAATTAATTG
ATGCGGACGCAATTATAATAGGCCGTCTTAATATGGACGAGTTTGCCATGGGTTCCACAA
CGGAAAATTCCGTTTACGGCCCTACTAAAAACCCAATAGACCATACAAGAGTAGCCGGCG
GTTCAAGCGGCGGCAGCGCGGCCGCGGTAGCTGCGGGCATGGTTCCGTTAACGTTAGGTT
CGGATACCGGGGGTTCTATAAGACAGCCCGCCAGTTTTTGCGGTATTGTGGGCATGAAAC
CCACATACGGCAGAGTTAGCAGATACGGTATTGTGGCTTTCGCTTCCAGCGCGGACCAAA
TAGGCCCCTTAGCGGGTGATGTTAAGGACGCGGCCCTTTTATTTAAAGTAATAGCGGATT
TTGATGAAAAAGACTCAACCGTTTCTTCAGCACCCGTTCCTGATGTTTTGGCGAGTCTGA
AAAATACGTTAGAAGGCGTTAAAGTCGGTATCCCGGTAGACTTTTTTGATAATTTGAATC
CTGAAATTAAAGACTCTTTTGACAGAGCAAAAGAAATTTTAAAAAGTTTAGGGGCCGAAC
TTAAAGAAATTTCGCTTCCTTTCGCAAAATACAGTGCGCCTTGTTATTATATGATTACCG
GCGCGGAAGCGAGTTCCAATCTTTCCCGCTTTGACGGGGTAAGATATGGGTATTCAACGC
CCGTTCCCGCTAACCTTGACGAGGTTTACAGCAAAACCCGTATGGAAGGTTTTGGCATGG
AAGTAAAAAGACGCATTATGATAGGGCACTATGTTTTAAGCAGGGAAAAATATGAAACAT
GTTTGGTTAAAGCTAAGGAAGTGCGCTCTTTAATAAGAAAAAATTTTAAAGACGCTTTTA
AAAACGTTGATATTATTTTAACGCCCACTTCCCCCACTGTCGCTACAAAGCAGGGCGCCG
CCGTTTTGGACCAGGTTAACACTTATTTAGCGGACCTGTACACCTGCCCCGGAAATATGG
CAAATTTGCCCGGCATTTCCGTTCCCGCGGGGAACAATAAAGAAGGTCTTCCCATAGGGT
TACAATTTTATACGGACGAATTTAAAGAGGATGTTTTATTCCAAGCGGCTTACGCTTACG
AAGCAGCTGTAAAAGGTAAATAATGATTGTATCGGAATTTTCCTGCGGAGGAGTAGTTTT
AGAAGGCAGAAAAGTGCTTCTCGTGCAAGTTAAAAACATGAAGGGCAAAAAATTGTGGAC
GTTTCCCAAAGGTCATATTGAACCCGGTGAAACGCCGCGCCAGGCCGCGCTTCGCGAAGT
GTTGGAAGAAACCGGGCATAAAGCTTCTATAGTAAGGCCTATTATAAGAGTTAAATACGC
TTTTACATTTCAGGGAAACTACGTTAAAAAAACGGTGCAGTGGTATTTAATGAAAAAGCT
TGGCCGTATAGGCAAGCCCGACGCGTCCGAAATACTTGCTGTCAGGTGGGTGTCAGTAAC
AAAAGCTAAAGAAATGGTGCAGTATCCAAGTGACTTAAGGCTTATTGATATGGTAGAAAC
AACACTTCCGCCCGGCCCTGAAGTGGCAGATGATTTTGAAGAATAAAAAAAACCGCCTCT
TATAAGAGGCGGTTTTTTTATTTCTTTATCGGTTTTTGAATCATTAATAAACTTATAAAA
ATTAAGAATACGCCAAAAAATTCATTACCCGCGGGTATTCTGCCTGTTGACCCAAAGTCT
AAAATAAGCGCGACTATAGGAACAAGATATGTTACTGCCGATGCTCTTAAAGCGCCAAGT
CTTCTTATTAACTCAAGCAAAAGTAAAAACGCTATAGCGCTTGAAAATACGCCCACATAA
ATCATTGAACCCAGCACTTTGGGCTGGGTTAAAGTTTCGGCCGATGGCATTGTGCCGAAG
CAAACGCTTATAATTGCCAAAATAACCGCGGAAAAAACATATTGGTGGAAAATATTTCCT
TCTATTGAGATTGTATTATGGTCAACCATTAAATGTTTAGTGGCAACATTTCCGGCCGCG
TAAGAAATTGCCATGCCAACTAAAGCTAAGCAGCCGTAAAATTCGCTCATTTGCCCGCTG
AAATGCACTTTGGGAAGCATAATACAAAGTATACCGCCGACGCCTATTAAAACGCCGCCG
GCTCTTCTCCAGGTAAAGGAATCAACGCCTTTTAAAAATGCGGCTCCCATGACAAAAGCC
CATATCGGAACGGTGCCGTTAAAAATGCCCGCCACCCCGGAAGGAATGTGCTGCTGGCCC
CAAAACATTAACATAAAAGGTAAGGAGATAAGCAATGAACTTAATACCCACGGTTTCCAA
ATTTCTTTAAGGGGTATTTTAATGCTTTTGCGTCTTACAATAAAAAGAATTATAAAAAAT
AAAAGGCCGAAAAAAACCCTTGATAACGCGCCGTAATAAGGGTCAACTTCCGTTACTATA
TTTTTTGTAGCTAAAAAAGCGCTGCCCCAGCAAAAAGCCAAAGCAAGAAAATAAAATTGT
GTCATTTTTTTTTAATCTCCTTTTTAATATTATATTATGTTTTTAGGATTAAATACGCTA
ACTGTAACGGAATGAATATGAAAAAAACTTGGTTCTTTATACCCACGCTGTATTTTGCCG
AAGGCTTGCCGTTTGTTATTGTAAACGTGGTGTCGCCCGTTATATATACTAAACTCGGCG
TGGCGGAAAACATTATGTCTTTTTATACCGGCTTTTTGTACCTGCCCTGGGTTTTAAAAA
TGTTTTGGAGCCCTCTTCTTGAAAACAAAAGCAAAAGAAGCTGGGTTTTGGGCACCCAGT
TGGCTTTGTCCGCGGTATTTGTATTGATAGCTTTAAGTTTTCAGCTTAACAATTATTTTC
TTTATTCCTTAATTGGGTTTTTTACGGGCGCTTTTATAAGTGCTACATATGATATCGCTA
CCGACGGATATTACATGCTCGCTTTAGATAAAAAGGAACAAGCTTTTTTTGTGGGCATAA
GAACATTTTTTTACCGTCTTGCCATGATTTTCGCAAGCGGTATTTTGGTTATGATAGCGG
GTGTTATAGAGGAGCGGACGGGAAATATTCCTTTAAGCTGGACAGCGGCTATGTTTATAG
CGTCGGGCGTTTTTGGCTTATTTTTTGTGTTTCATATTTTTATTTTACATAAAGAACGCA
TTGAGGAAACAGTAAAAAATAATACGGTTTTTACAAATTTTTTTGATTCATTTAAAGCTT
ATTTTACACAAAAAAACATTGTGATAATAATTTGTTTTATATTGTTTTACCGGTTGGGTG
AGGCCAGTTTTGAAAAAATGATACCGCCTTTTTTAACAAGTGCGCGCGAATTGGGCGGGC
TTGGAATGAGCACCAAAATGTACGGATTTGTTAAAGGAACTATAGGCATTATATCTTTAA
TGGCCGGGAATATTTTAGGCGGTATAGCTCTTTCTAAATACGGTTTTAAAAAATGTATAT
GGCCTTTTGTGATAATGCTTAACGTACCTACGGTTTTTTACGTTATACTTGCCATATTCC
AGCCGGGCGCTTTAGTAACTGCGGCTTTACTTAGTTTTGAACAATTCGGTTATGGGCTTG
GTTTTATGGCATTTACCGTTTTTATAATGAACGTGAGTATAGCAAGTAAATACGCTACGT
CGCATTACGCGATATCAACGGGTATAATGGGCCTTGGAATGATGGTGCCCAGCATGTTAA
GCGGCAGCCTGAAAATGGCGTTAGGTTATACAAATTTCTTTATTTTAGCCTGCTTTTTAA
GCATTCCCAGCTTTTTGCTTATTCCTTTTGTGCTTAAAATCTATAAAGGCCTGGAGGGCG
GGGCTTTGCACAATGCTGATTAAAACATGTAAACTTTGGTATAATATATATATAAATTAA
ATAATCAGGAAGTGAATATGTCATACAAATGTCAATTATGTGGGAAAGGCTCCGTAACAG
GCGGTTCTTACAGTCACTCACATAGAAATACAAAAAGAACTTTTAGACCAAACCTTCAAA
AACAAAAAGTTGTTCTTGAGGGCAAAACACAAACTGCCTATGTCTGCACAAAATGCATCA
AAAGCGGTTTTACAACAAAACCTGTCAAATAAGGAAAAGTTTGTATTTTTAATAAGCCCG
TGCTTAAGAGTTTGAGTACGGGCTTTTGTTTTACAATTATTATTTGAAAGGTTAAATATT
TTACAAAAATGAAAAAAATACTATTTTTATTATTAATTTTAACATCCGCAGGCCTTTTCG
CGCAGGAAACGGAAATGAACGCAACCGGCCCGTGGATGGTGTGTGAAGTAGCCGTATCCG
GGTTAAAAAACGTAGCTAAAAAAACAGTAACCAAAGCGGTGCACGCCAAAAAAGGCGTTA
TGTATGAACGAGGTTTTGTTTACGACGATATGCAGGCAATCATTTCTTTGGGAAGTTTTG
ATAATGCGGAAGTAGACATAAGCCCCATGGAAGGTGAGCGCAAAAACAAAGAAGATAAAG
AATTTCACCCCTGTTTTAAAGTTACCTACATTGTAAAAGAAAAACCTATTTTTGACGCTA
TTACCTATGAAGGAAGGAAAAGATTAAGCCGAACCGCGATTACCGAGGCTATGACTTTAA
AAATTAAAGATCCTTTTAATGAAACAAAGCTGGTTTCCGATTTAGAACGCATTAAAGCCA
AATATGCGGAAAAAGGATATATTAACGCCGACATTAAATATGAAACAGAAGTTAATGAAA
AATTAAATATTGTTACCGTAAAGTTTATTATTGACGAAGGCCAAAGGGCGAGGGTTAAAG
AGGTTGGTATCGAGGGTGCGAATTTAATACCTTCTAGAAAACTTGTTAAAAAGACCGCAA
ACAGGCCCGGAAAAGTTTTCAAACCACAAAAATTGCAGCAAGATTATGTAAAGATGACTC
TTTACGGCCGCAACAAAGGTTTTAGCGAGTATGAAATAACCCCGCCGCAGATTGACATGA
ATGATGAAAAAAGCGAGATTACTATTAACTATGATGTAACGGAAGGAGCAAAAGCGCAAT
ACGGAACAGCTGCTTTTGACGGCAATACTGTCTTTACCGATGAAGAATTACAAAAGCAAA
TTTTTTTCAGGGAAGGCAAAACATATACCCAAAAAAGCTTTGATATGACTATGCGTGATT
TGCAGGAACAATACGCTAACAAAGGGTATTTAAACGCAAAAATTAATCCCATAAGAACAA
TTGACGACGCGGGCAGACTTAATATCCTTTTTGATATAAGCGAAAGCCATATTTTTTACA
TTGACCATGTTGACGTTACCGGGTATGAGACTACAAGAAGAAACGTTCTTGCCCGTGAAA
TAACGGTTAAACCCGGCGATTTATTTGATTATTCTAAGATACGCAGATCGCAAACAAGGC
TTTTAAACTTAGGGTTTATTAACGATGTGCAGCTTGATATTTCGCCTACGGCGTATCCCG
ACAGGGTAGACGTAGGCTTTAACGTAGTTGAAGGCCGTCCCGGCATGTTTACTGCCGGTG
TCGCCATGTCTTCTTTAGACGGTTTATACGGTGAAGTCAGCGTCAGCCACATGAATTTAT
TCGGGCGGGCACAAAGGCTTAATTTAAGAACGCAGTTTGGTAAAAATTTACTTGACTATA
CGATAGGCTGGTCTACGCCGTGGGTTTTTGACAGGCCTGTTTCTTTCGGAGTGGATGCTT
TTAACACAAGGCGTTACCGCCCTTTTAGGAGTGAATCGCGCGCGTATACGGATAGAAGGA
TTGGCGGAAGGGTAAGAGTCGGGCCTAGATTTTCAGATGATATTTACCAATTGGCTTTTT
CCTATACATTCCAAAACATTGATATTTATGACATAGATGACCAGTTTAAAGGGGACATTG
ACAGCGAAAGGTTAAACTCTTCCTCTTTCAGCGCGGATTTCGCAATAGACACGCGTGATA
ATATTTGGGACCCTACCACCGGTTGGCGTAACTCCATCGGGCTTGAACTTACCGGCGGCC
CTTTAATGGGAGATTTGGATTTATGGACAATAAATTTACGCTCAATTTTTAACCGTACTT
TAATAAATATCGGCGGTAACTATCCTATAGTTTTTGTGTTGTCTAATAAATTCGCGTCAA
CAAATGCTTACGGAAGGACGGGAGAGGTGCCCGTGTTTGAAAGATTTTTTATAGGCGGCG
CCGATACAATAAGAGGTTATGACCATAACGGACAAGTTGGGCCGCAGGACGGCGGTAATA
TGTATTTTGTATCTTCGGCGGAAGTTCGTCTTCCTCTCGCAAGAGAGGGCAGAAGAAGCA
TTGCCCAGCTTGCGGCGTTTTTTGATATAGGAAACTCATGGAAAAGCGCAAGCGATGTAA
GGTTTAGAATGGGCCCCGAAGAGGACGAGTTTAAAGCCGGCGTAGGTTTGGGGTTAAGGT
TTGCCACTCCGCAGCTTCCCATACGTATAGACTGGGGGTATGGTTTGAACCACAGGCCGG
GTGAATCAAGAACCAAGTTCTATTTTAATATGTCTAACGCGTTTTAATTTTTTTAGGCGG
GTACGAATGACGGGTAAAAAAACAAGTGTATTAATGTTTCTTTTTTTACTGGCCTCTTTA
GTTTACGGACAGGGGAAAAATGTTTTGTCCGCCGACGGCCCCGATAAGGTAATTACGGGC
AAACCGGTTGTCGCTTATATTGACATGGATTATGTTTTTAAAAACCACCCGTGGACTTCT
TTGACTAAAACAGAACTTCAAAACCGGCTTAAAAGCAAAGCTTTGGAAATTGACGGGTTA
AAAAAAGATATTGAAAATTTAAAAAATGAAAACATTGAGCTTAGCGAGGGGCTTGACGTT
ATTCGCCCTTTTTATCAAAAAAGATATGTAAGCCAAATGTCGGAAATAAAGCCCGTAGGC
CCCGATTGGGCCGAGCAGGAAAAAATATACCAAATAGCGGATGAGCTTGCTTTTTCCGGC
GCGGATATAAGGTTTAACAGCCCTTTAGATTCTAATAAATATATAGAAGAAACAGAGGCA
AAGATAGAGGATAATACAAGGCAGATAATGGAGAAAAGCCTTAAAATAGATATAGAAAGA
TTTGAAACAAGAAATAAAGTAAAACAGGAAGAGCAGGTTGAAGTCCAGGAAATTCTTGAA
GATATTTATGCCGAGCTTAAATTATTTTGCATGAAAAGGAATGTGGCTATAGTAGTAAAT
AAGAAAGATATTTTATATGGACAAAAACCGGTTGATATAACCACGGAATTTGCGCAAAGA
ATCCAGAAAACAAGAAAAGACGGAAAAAGTAAAAAGAAAAATAAAAGTCCGGTGATTTTG
GAACTGGATTCTAAAAAAGCGCCCGAAATTAATATAAAAAAGGAGGAATAATATAATGCA
GATTTCATTAGAAGAATTAGTAAAAATCACAGGCGGGGAATTAAGAGGAAATAAAGATTT
TCAAATTACCGCTCCCTGCAGCATAGACAACCCTAAAGAAGACGCCGTTTGTTATTTTTC
CGACGGGTCTAAAGCGGAATCTATTTCTTCTATAAAGGCGGGCTGCTTTATACTGCCTTC
TAAAATTAAAGAAACTTTTAAAACGGATAAAAACGTTATTTTCGCAGATAATCCGGAATG
GGCTTTTACGCTTTTTTTAAGACATTATGACAGCTCCAAACCAAAATTTGACAGAGGCGT
GCACCCCACGGCTGTTATAGGTAAAAATGTTGTGTTGGGAAATAATATTACCGTAGGCGC
ATACAGCGTTATTGAAGATGATGTAACATTAGGTGATAATACCGTTATTTACCCGCACGT
TTATATAGGCCGAAGAACTTTTGTAGGCAAGGATTGTATTCTTTACCCAAATGTTGTGGT
AAGGGAAGAATGTATTATTAAAGACAGGGTTATAATTGAAGCGGGCGCGACAATAGGGAC
TGACGGGTTCGGTTTTGTGTTGGTTAATTACAAACATGAAAAAATACCCCAAGTAGGCAA
TGTTATAATTGAGTCAGACTCTGAAATCGGCGCGAACACCACAATTGACAGAGCCAAAAT
TGACAGCACGGTTATAGGCGTTAATGTTAAAGTTGACAATCTTACGCAACTTGCGCATAA
TGTTAAGGTTGGGCAGGGAAGCATTATTATATCCCAAGTGGGGGTAGCCGGGTCGACCGA
AATAGGCCGGGGCGTTGTTTTAGCGGGGCAGGTTGGCGTGGCAGGCCACATTAAAATAGG
CGACGGCGTACAAGTAGGCGCGCAGTCAGGCATTATGCAAGATATTCCCGCGGGTAAAAA
AATGTTCGGTACTCCTGTCAGAGACTATATGGAAACTTTAAAACTTTACGCGGCGCTGCC
GTATCTTTCTGAAATGGTAAGAGAATTTAGGAAGCGTAAAAAAACAGAAGAAAATAAATA
AAAGGGCAACTAAAAAATGTTTAGGCAAACAATAGCGGAAAGAAAACTAGTAAAAGGCAT
AGGGCTGCATACCGGGCGCGACTGCACCATGACGTTTGAGCCTTATGACCGTGAGGGGAT
ATATTTTTTAAGAACTGATATTAAAGATTCAAAACCTATAAAAGCGTTTGTTGGTAATGT
ATCTTCAACAATGAGGGGAACTAACCTTACTTATGAAGGGGCGGAAGTTCATACCGTTGA
ACACGTTTTATCAGCCTGCAGCGCTTTGGGGATAACCGATATTTTAATTTCCATGGATGG
GCCAGAACCGCCCGTTATGGATGGGTCCTCGCAGGAATATTCCAAGGTTTTAATCTTGGC
GGGCATAAAAAGGCTTGATAAAAAAGTGCCTGTTTTAACAATTAATAAAAAAATAGAAAT
GAGTGAAAACAATGTTTTGTACACGGCCGAACCGGCGGATAAACTTACAATGACATTTCT
TTTTGTGCATACGCACCCGCTTGTAAGCAGGTTGGAGCACACGTTAGAATTTAGTAAAGA
TAACTATCTTAAAGAAATAGGACCTGCCAGAACTTTCGGCTTTGTTGAAGAGTTGGAATT
TTTAAAAAAGCACGGTCTTGCAAAGGGCGGCTCAACCGAGAACGCTGTTGTTATAACTAA
AGATGGTTTTTCATCCCCGTTAAGGTTTGAGGGTGAAATGGTAAGGCACAAAATACTTGA
TATGATTGGGGACTTTGCCCTTACCGGCTGTATTTTGGATAATATGAAAATTTACGCGCG
CGGGGGCGGGCATAAATTTAATGTTGAATTCGCAAAAAAATTATTAAAAGAGGGAGTAAT
TAATGGCTGAAGAAAAACTTGATTTGTCGTTTCTGCTTAGCAAAGAAGAAACGGCAACAA
TAAGTCATGATGAAGTTTTGAGCACAATACTTCACAGACCGCCTTTTTTATTTGTAGATT
ATGTTAAAGTGATCGAAGAAGGCAAATACTTCTTAGGAGTTAAAAAGTATTCGGGAGAAG
AGGACTTTTTTAAAGGCCACTTTCCGGGTATGCCGGTTATGCCGGGCGTTTTAACAATTG
AAAGTATTTCACAATGCGCGGGAGCGGCTTTAATGCGCGGTATTGAAAATAAAGTGCCTT
TGTTTCTCAGTATAGAAGAAGCTAAATTTAGAAGCGTAATTAAACCGGGAGACACCGTTT
GCATGCCTTTTAAGATTTTGCGTTTTGGCAAAATCTCGCGCATTTACGCGGAGGCTTACG
CTAACGGAGCATTATGCACACAGGGATACTTTAACTATATATTGACGGATAAAAAATAAA
TTTAAGTTAATAAAAAAGCGGGTTTATATGCCCGCACCCGGCGGTTTGCGCCGCCAAATA
CAGGAGAATTATAGCATGTCTTTAAAAATACATCCTTCGGCTGTTGTTGATAAATCTGCA
GTATTGGAAGATAATGTTGAAATAGGTCCGTTTGTCGTAATCGGCGCCAATGTCAAAATA
GGCAGCGGTTCCTATGTGGGTCCTCACTGCGTTGTGGAAAATTGTGTGATGGGCAAAAAC
AATGAACTTGTAGCGGGTTGTTATGTAGGTATTAAGCCGCAGGATTTGTCGTATAAAGGC
ATTCCCAGCATGGTTGTTATGGGTGACGGCAACAAAATAAGAGAGGCCGCCACGATACAC
CGCTCTTCCTCTGTTGAAACGCCCACAAAAATAGGAAGCAATTGCTTATTTATGGCAGGT
TCGCACGTAGCGCATGACTGTGAAGTCGGCAACGGAGTTATTATAGCCAATGTTACTGGC
ATTGCGGGGCATTGTATTATTGAGGATAAGGCCATTATCTCCGGCCTTGTAGGCGCGCAC
CAGTTTTGCCGAATAGGAACCATGTGCATGGTTTCAGGAGCTTCGGGTGTTCATAAAGAT
ATCGCACCTTATTGTATTGCCCAAGGTTACAGAGCGGGACTGGTTGGATTAAACGTTATC
GGTTTAAGACGCAACGGTTTTAGCCGTGAAACAATTAAGTCAATTAAAGACACTTATAAA
AATTTATTTTTATCAGGCTTAATTTTTAGCGAAGCTGTTGAAAAAGCCGCGGCCGAAGCG
TCAACGCCGGAAGCGAAACATATGGTTGATTTTTGCCGCAACTCGAAGCGCGGTATGGCA
ATAGCAAGAATGAAAATGACGGGTGACGAAATAGAATAATGGAAAAAATAGGCATAATAG
CGGGCGAAGGCAAGATGCCGGTTTATATAGCGGCCGAGGCTAAAGAAAAAGGCGTGGCCG
TGTATGTGGCTTGCATCAAAGGCAATGCTTTCCCCTCGGATTTCGAGGCTTACTCAGCCA
GCACTGTTGAATTTAAAATGGGCCAGCTTAGTAAAGGCATTAACTTTTTTAAAGAAAACG
GAGTTACAAAAGTTTTAATGGCAGGCCGAGTTAAGCATACTGCTATTTTCAGCAATATTA
TGCCTGATTTGCGCGGCGCAAAAATGCTTGCGGGTTTAAAAGATATGAAAGCGCAAACTA
TCCTGCGTGCGATTATTAATGAGTTTGAAAAAGAAGGTATAAGTTTTATAAGTTCCGTTT
CTTTTTTAGAAAAATATATGCCCGGGCCTGGGCTTTTGGGTAAAAGACCTCCTACTGAAG
AGGAAAAACTTTCTATTGAGTTCGGTATAGAAATAGCTAAAGCATTGTCGGGCTTAGATA
TAGGTCTTACGGTAGTTGTGGCCGACAGGGCCGTTGTGGCTTTGGAAGGAATGGAAGGCA
CGGATGAATGTATAAAAAGAGCGGGTATGCTTTATAAAAACAGCTCTAAAAAAAATAAAA
GCCTGGTTGTTGTTAAGGTTGCCAGGCCGCAGCAGGATTTCCGTTTTGATTTGCCTATTA
TAGGTAAAGGAACAATAAAATCAGCGGTTGAAAGCGGAGCAAAAGTTGTGGTGATAGAAG
GACGTAAAACCCTTATATTAGACATGGATGAAGTTATAAAAATGGCTGATAAGGCATCGA
TAACTTTGCTGGCTTTCTAACCGTAAAAAAGGGGGTTGTATGTGTAAGGGTTACGGAAAG
GAAATAACTTTCTTAGTTATAATTTTATGTATTGGCGTTTTGTTTTTTGCTTTTGCTAAG
GTTAAAGAATCCGTCAATATGCGTGCCGAGGTTGAAAGCGCTCTGCAAGCGATTAATATT
CATAAAGCTTGGCAGGAATCGGCACAAAGATTTAAAGAAAAAACAGGTGAACAACCTGAC
CAAAAAATATACAGGCTTTGGGGCGAAGCGGCTAAAAACGGCGATAAAAGTAAAATGGAT
AAAATATTTGCCGACGTTTACGGAGCGTTGGACTATCAAATTCCTAAAAGCAAAATTGAA
AGTTTTGCCCATGTAGGACAGAATTGGAAATATTTTATACATAATGACAATATCGGAGGT
GGTAAAATTTCCACAGGGCTGGTTTCAAGGTTAAATGACTTTCACAAGGATAACCCCCAA
GAAACAAGAGTTTCCGATAACAGGATTGATTTTGTTATAGGATATTTGGATTCACAAGAG
GGCGATGTCCGCAATATTGAAATTCAGTGCCTTCCGGCGGATAAATATCATGTGAAAGTA
TGTAAAAAAGTTTTTAAAGAACTTAAAAAACAAAATAACGAAAAAGTAAATTTTATTTTT
CCTCAAAATAAAATTACTGTTAACGACATAGAGTTTGAAACAAATTAATTAATACCCCCC
GCCAATACCGCAGGGGGTTTTGTTTTAATGTTTTATATAAAAATTTTTAAGGTTTACGGT
TAATAAAAAACTCCCGCGGTAAAACCGCGGGAGTTTTATTTTGTAATATTTTATTTTGAC
ATTTGCTGTTGCAGATAATTTTTAAAGTCATTAGCGTCCGTGCAGTGAAAAACAGCGTCT
TGGTAGGTGATTTTCTTTTGCATATATAAATCTCCCAAGGCTTGGTTCATGGTTATCATG
CCCGCAGCTCTGTTTGTTTGCATTACGTTGATAAGCTGCTCGGATTTTTTGTCTCTTATA
ATACTTCTGGCGGCCGAGTTAGCAAGCAAAACTTCCGCAGCCATAATACGCCCTTTGCCA
TCCGCTGTAGGTAAAAGCTGTTGGCAAAAAACCGCTTCTAAAACGAAAGAAAGCTGCATT
CTAGCCTGTTCCTGCTGGTGCGGCGGGAATACGTCAACAATACGGTTAACGCTTTGGGCC
GCGTCTGACGTGTGAAGGGTGGCAAAAACCAAGTGGCCTGTTTCGGCGATATTTAAGGCT
GCTTGAATGGTTTCAAAATCTCTCATTTCGCCTACTAAAATAACGTCGGGGTCTTGACGC
AGAACGTGTCTTAAAGCTATGCCAAAATCCTTTGTGTCCGCGCCTACTTCACGTTGGTTA
ACAATACTTTTTTATGGTTGTGAACAAATTCTATAGGGTCCTCAACAGTCATAATATGGT
AGTTATAATTTGTGTTAAGGTAGTTTATAATACTTGCTAAAGTGGTTGATTTGCCCGAAC
CCGTAGGCCCCGTAACAAGAACCAAACCTTTGTTTAAACGCACTATGGTGTTGACTGCCG
GGGGAAGGCCCAGTTCTTCAAAAGATTTAAACTCAAAAGGAATGGAACGTATAGCGGCGC
CTATGGTGTTGCGTTGTTTAAAAACGTTCATACGAAGTCGTCCGAAATTTTTCATACCGA
AGGCAAAGTCAAGTTCCTGGTCCTGCTCAAAGCGTTGTTTTTGTTCGTCGTTCATAATGG
AGTAGATTAAAGTTTGCGCTTTTTCGGCGGTTAATACTTCAAAAGGAGTTGAAAATAACC
TTCCGTTAATACGCAAGATAGGAGCCGCGCCCACGGTAAGGTGTATATCTGATGCGCCGT
TTTCTTTCATTAGTTTAAAAAGTTCGTCCATTACCAACATAATAAAAACCTCTCTTTTTT
GTTTTTTTAATAACCCTGCTTATATTATTGCATATCTAGAAGGTCAAGTGACCAGTTATT
TAAAGCCCCTGACACGATGTTCTTTTTTGTGTCTACTTCAAATATATAAATAACGGGTTC
TTTTCTGGGTTTTACAAGCCTGTATTTTACTATGTAAATGTCTTTATGAAGCGGTTCGGC
CGACCAGGATGCCGTATATCCTTGTTTTACGTATTCTTCAAAATAAGAATTTAAAAAACC
GTCTATAGACATACCTTTCTTTTTAAGCATGTGGTTTTTAGCTATGTCCACAGCTCTTTC
CTGTACGGTTAAGTCAACGGCTGCTTTAGCGGGAGGCGGCGGTAAAGGTGCGGGGGCGGC
CGGGGCTTTTTGCACTTTTTGCGCCGGCATTTTTGGCTGCGGATCAGTTTTTATTAATTC
AGGCCTTTCCTGTTTAACAGGCAGCGGAGCGGCTTTGAATTGCTGTTCGGAAGATTTTTT
TGCCTGTGAAAGTAAAATAAATAATCCAACCGTTAAAAGTATAAAAATGGTGCCTGCGGT
TAAAATAACAGGTTTTACGCTTTCTTTTTTTGTTCTTGGGTCAATTGCGCTTCTTTCTTT
TTTATGTTCTACAAAAGAATCTGCCGGAATATGTTTTCTTTGCACACCGAAAGCGACAGG
ATTTTCCTCTTCTTCGGAGGCATCTTCCGGACGCACTGTTTTAATGGGCTCTATTAAAGG
CTGTCCTTCCACATGTGATTCTTGTTTTAAGACAGGGGCTTCTTTCAGGGACTCTTGTTG
TGGTAAAGTTTTTTCTTCTTCTTCAATAATTTTTAAAATATCAGGCTGCAAAAAATCTTC
TTTAATAGGCGCGGGCTGAGCTTCTGAAATTACAGGTAGATTTTCTTGTTTGGCGGTTGC
AGGCGTAATTTCTTTTTTTTCTTCTGGCTGCCCAGGTTTTTTAGGAGATTCTTTTTTTTG
TTGGGGAGCCCCGGGCCGAATGTTATCTTTACTCACAGGATTATCCTGTTTCACAACCGG
CGTTTCAGTTTCTTTCTTTATTTCGGGTTGAGAGGCTTCTTTACTTTGTTTAGTTGCTGC
GGGCGCAGGCTCTTTTTTTGTTTCAATTTTAACGAGCTCTTCTTTTTTTTGCGTCGGCGC
GGGTTCTTTAATAACGGGTATTTGCGGCTGCAGAGGTTTTTTTTCTTTTATTGCAGAAGG
CGGAGTTTCTTTAATTTCCTCTTTTTTGGGAGGAATATTTTTTTGTTCCGCAGGTTGGGC
CGAGGCGGATAAAGAAGAATTAACCTTCGTTTCTTCTTTAGCGGAAGGTTCTTTTAACGC
GGGGATTAAAGGTATATCCGCCTTTTGCTCCTTTGTTTCATTATGAGTTGCTTTTTCCCG
GGTTGTCAGCGGCGGTGCGGGCGTAGTTTTCCTGTCTTGTTTTTTTTCCTCTTTTACCTG
TTCTTTTTCATTTGCAGAAAGAATTTTTCCTTTAGCGCCAAAAGATTTTTCTTTATTAGC
GGAACGCTTTTCCTTACCCAGTTCTTTTTTCAAAAGACGGTCTAAATAGAGATCCGAGTT
TTCAAGATTGTCGGGGATACCTAAAACATTGCTTAATTCATGGCTTTCAGTGTGGTATAT
CTTATCAAAATATTCTTCTATTGAAAGGGGGTTTTCCTCTTTTTTAGTTTCTTGTTTAGG
GGGCGGGGTAACGGTTTGGGGTTTATCTGTGTTTTGGGCTTTAGGCTTTGAGTCTTGCGG
TGTGAAATCAGCGTAAAAGGACGCTTCTCTCCAATGAGTATGGTCGTCCCCGTGGCTTTC
CGGGCACACAAGATTGGCTAAAGAAAAATCTTCCCTTTTCTTTAATTCTTCCGCCTCAAA
AGGGCCGATAACATCTCCCTTTTCCAAAATCCAGTATCTCATTTAGTATCCCTCTTAGGG
GTATTTATATGTTGCTATATTTAGCGGCTTCGTTTAATCTTTTGATAACAGTTTCCTTAC
CTAAAAGTTCAAGCATTTTAAAAAGCGTCGGGCCGTGCGTTCTGCCGGATACCGCAACGC
GTACGGGGTGGAAAATCTGCCCCGTTTTAAACCCATTGTCTTTGGCAAACGCTCTTGTGG
CAGCTTCAAGGTCAGCTTCTTTAAAAGGTTCAATATTCTGGTAAACTCGGGTAATACCTA
AAAGGACATCTTTAGATTCGGGCTTGCCGTAAACTTTTTCCTTAGCGCCTTCTTCAAAGA
CAACATCTTCAAAAAAGAATTTTATAAGACCGGGGATTTCTTTAAGCGTGCGGTATTTTT
CCTGCTCAATAGCGATAATGTTTTCAAGCGCGGCTCTGTCCGTTTTGCTGATATCAATGT
TTTCTTCTTTAATGAAAGGTATCGCTAAATCCGTTAATTTAGAAATAGGCGTAGCTCTGA
TATATTCACTGTTCATCCAGTCAAGTTTGGCGTTGTCAAAAATAGCGGGGCTTTTTTGTA
CGCCTTTAATATCAAATTTTTGTTCAAGTTCACCCGGGGCAAAAAGCTGCTGCGATTCGG
AATTGGACCATCCCAAAAGCGCCAAATAATTTACAAGCGCTTCGCTTAAATAGCCCTGCT
TTTGGTATTCAATAACGTTTGTCGCTCCGTGGCGTTTGGAAAGCTTTGTCCCGTCCGAAC
CGTGAATCATGGGCAAGTGCCCGAATTCGGGCGGCGTCCAGCCGAAGGCTTTATACATTT
GTATCTGCATGGGGGTGTTGGAAATGTGGTCCTCGCCTCTTATAATGTGTGACATTTCCA
TAAGATGGTCGTCAATCACGCAGGCAAAATTATATGTGGGAAAACCCGAAGGTTTTGAAA
TAACTAAATCATATAAATCTTTGCTGGCAAAACTTACGGGGCCTCTTATTAAATCGGCCC
ATTCCACGGAGCCTTCCGAAGGCATGTTAAAACGTATTACGGGCTTTCTGCCTTGGGCTT
CAAGCGCGGCCTGCTCGTCTTTTGTTAAATGTTTGCATTTGCCAGGATATCTGGGGGGCA
GTTTTTTAGCCGCCGCTTCTTCACGCATGGCTTCAAGCTCTTCAGGAGTGCAATAGCATT
TGTAGGCTTTGCCTTCTTCTAAAAGTTGGTCAATATATTTTTGGTAAATGCCCGCTTTTA
CACGTTCCGACTGAAGGTAAGGCGGGTAGGGCCCGTTTTCTTTCCCGTCGCGGAAAGGGC
CTTCGTCCCATAAAAGTTTAGTCCATTCTAAACCGTCAAAAATAGCCTGGGTTGATTCTT
CGGTTGAGCGAAGTTCGTCGGTGTCTTCTATTCTTAAAACAAAGGTTCCGCCGTATCTTT
TTGCGAAAAGGTAGTTAAAAAGAGCGGTTCTTACGCCGCCTATATGTAAAAATCCAGTTG
GGCTTGGGGCAAATCTTACTCGTATTTTCATAAAATGCGTATGGCTCCGGTAAATGATAA
ATGATATTATATATTATACTATAAAGAAAAAAGTAAGTTCGGCCGGTCTGACGGCGGAAC
TTAGGAGGGGCAACATCATATGTGGGCTTTCTATGCGCTGGCGTTTTCTGTTTTTATAAT
TCTTCATGTTTTTTGTTCGGGTACTTTTTATTATTTCTTTCCGTCCGCCGTAACTAAAAC
GGCTTTTTGGGCGGCTCCTGTTTTTTGCACGGGGCTTATTGTTTTAAGTTTTGCTTTAAA
CCGCCGCTCGACAGGTTTTTTTGAAGGTATAGTTACAATGCTCGGACATTATTGGACGGG
AATTATTTTTATAATTTTTTCCGTTGCTATATTAATGGTTTTTAGCGAAATCATTTTCAA
TTTTTTTAAAATACCCGCCAAATTGTGGATAGGCCGCGCCGGATTATGCGCGATGGCGGT
ATTTATTATTTTGGGTATTATCGGCGGGCTTATGCCCCCTAAGACGGTAACAATTAACTT
AAAGTCTGATAAACTGCCTGTTGAAAAATTAAAAGTTGTTCAAATTTCCGACACTCATTT
GGGCACGGGCGTAGCTGTTAAAAGGGTAAAAAAAATGGTTGACCAGGTTAACGCGCTAGA
ACCTGATTTAATTGTTGTAACAGGCGACTATTTTGAAAACGGCGAAAAGTTTAGAGCAAA
AAACGCGCACGCATTAAAACAAATGAAAGCAAAATACGGCGTGTACGGGGTGTTCGGCAA
CCATGAGTTTTACGGCGGGGTCAAAAAATCGGTTGAGTTTTTTAAAATGGCCGGCACCGA
ACTTTTAAGAAACGATTCCGTAGAGCCGCTGCCCGGCGTTGTTGTAAGCGGGGTTGACGA
TTTTGCGAGCGCGCATATAAGCAGAAGCGATTTCGCGGAATTTTTAAAAACAATTAACCC
TCAAAAATATAACATTCTTCTCCAGCATGAGCCAAGGTTCTATGATACAGCTGAAAATAA
GGTTGATTTAATGCTTTCAGGACATACGCACAGGGGGCAAATTTTCCCTTTCCATTTTTT
AGTAAAAGCCAGATATCCGTATTTTTACGGTTTATACACAAGAGGCGAAACAAAATATTA
TGTTACTTCGGGCGCTTTTTACTGGGGCCCGCCGATGAGGCTTTTTAGCAGAAACGAAAT
TGTTTTATTTAATATAGAAAAATAAAAATAATGAAAAAACTATTTTTTGTTGTATTTTTT
ACGGCTGTTTTTGCCCACGGGGCTGTGCCTGATTTTGATTCCCTTACATTGGACCAGAAA
TTGGGACAGACGCTTGTTGCTTTTGTCGATACGGACAATGCTCATAAATACCAAAGTGCT
ATAGAAAAAGGGTTGGTTGGCGGTGTGCTTGTGCAATGGGGCAACTACTCTTTAGAGCAA
ACGACCGAGCTTGCGGCCAAATTACAAAGCTGGGCGGCCAAATCCCCGCATAAAATACCT
TTATTAATTTCAATAGATTATGAAGGCGGCACGGTTTATACTCCGGTTACTTTAGGTTTT
GAATATCTTCCGCCAAACATGATGATAGCCGCCGCTAATGATGAGGAAGCAGCGGCCAGA
ATATTTTATCTTGCCGGCCTTGAACTTAGAAAAGCGGGTATACATATAAACTTTTCGCCC
GTGGTTGACGTTAACATTAATCCGGGCAACCCTATAATAGGGGTACGCTCTTTCGGCTCC
TCGCCGGAATTAGTGGGACGTATGGGCGCGGCTGTTGTAAGTGGGCTTAGCGCGGCGAAC
GTAATGTCCGTGGCGAAACATTTTCCCGGCCACGGCAACACTGTTTTGGATTCTCATTAC
AGCCTTCCTGTTTTAAACATAACAAAAAAAGAAATGCAGGATGTTCATCTGGCTCCATTT
AAAAAAGCAATAGAAGCAGGTGTGCCGGGTATAATGACGGCTCATATTATTTATAAAAAT
TATGACCCCAAAAATCCCGCCACATATTCCAAAAGGATATTAAATGATTTATTGCGTACG
GAGATGAAATTTAAAGGCGTAATTATATCAGACGCGCTTGATATGAAAGGCGCTACCTTA
GACGGCAACATCGCTTTAAGCGCGGCTAAGACGCTTGAGGCGGGTTCCGATATGGCGCTT
TTGGGCAGGTTTTTAAACGCGGATAAAACTTTTAATAAAATTTACGGTTATGTGGGAACG
GAACTTTCACAAAAAAGAATTGAAGAAGCTTCTAAAAAAATACTTGATTTAAAAAAACAA
ATGGGTTTGTTTGACGAACAGAAAGAACCTTTTACCTCCACTTCCAAAGCTTACGCCGCC
GCGGCGGAAGTTATAGCCAAAAAATCAGTAACCGTTTTAAGAAATAAAAATAATAAAATT
CCGTTAAAAGAAGAGTTTGCTAACACTCCGGGTAAAAAAGTGTGCGCCGTGTTTTTTGCC
CCTACAAGATTCGCGGAGGAAATAACTTCGTTTAACAAACCGTTTTTGGAAAAGGGATGG
AAGGTAAATTATTATAACGCTATTATGAAACCCACAAGCAAAGATTTAAAACGCGCAAGA
GAATGCGCTAAAGGAGCGGACCTTTTTGTTATAGGAACTTTACAGTGGGCGGCAAAACCT
TTTTACAAACAAACAGCCGTAATAGGCACTTTGCTTGAAGAATTTCCCGACGCGGTTGTT
ATATCAACAATGAGCCCGTACGAAGTAAAAACTTACCCCGGCGCTAAAACTGTTTTATTA
ACTTACGGCATAAGCAAGCATTCAATGAAGGCGGCGGCGGACGTGATTGTGGGCAATATC
CCCGCGCAGGGTAAGCTGCCCATAGAATTGGAATAATTATTTTTTTGAGAAATATTTTGC
CTTAACAATTTCATAAACCGCCGGCAAGCAGGATATTACCACGATAGTTACTATAATATA
GTGGAAATGGTTTTGCACCACAGGCAAATCCGCAAATTTATAGCCCGCCAGAGTAAAAAT
AAGCACCCAGGCCACAGCGCCTATAACGTTATAACTTATAAAAAAACGGTAAGACATTTT
GCCTATTCCCGCCACAAACGGGGCAAATGTTCTTATAACAGGAATAAAACGCGCTAAAAT
AATTGTTTTCCCGCCGTATTTTTCATAAAAATCATGGGTTTGCTGAAGGTGCTTTTTATT
AAGCAGCCAGCCTGTGTCTTTTGTAAATATCTTAGGGCCTATGTGTTTTCCTATTTCATA
ATTTACGCTGTCACCCGCTATGGCGGCTACAATTAAAACAATTATTATAAGAGGCAGATT
TATAGGGCTTTCGGGCAAAGCGGAAAGCGCGCCCACCGCGAATAAAAGAGAGTCGCCCGG
TAAAAAAGGGGTTACAACTAAACCTGTTTCACAAAATATAACTACAAAAAGCAAAACATA
AAGCCAAGGCCCCAAAGCGCCCGCTAATGAATTTAAATAAACGTCAAGATGTAAAAAAAC
ATCTAATACTGTTGAGAATATTTCCATGGATAAATTCTACCTTTTTTATTCTATTGAAAA
AAGGTAATAAATTTATATAATCATTTTATGGCAAACGAAAGAATTTTAATAGCTGATGAT
AATAATGCGATACGGGAACTTGTTGAAGATATTTTAAAAGACGCGGGATATGAAGTGGTT
ACCGCCGTTGACGGGGATGACGCCCTTGAAAAAATATATATGCAAAATCCCGCGCTTTGT
ATCTTAGATTATGAGATGCCCAACAAATCAGGCTTTGATGTTGTAAGAGAGGTGCGCGGG
CGCGCCGGTTATGTAAGTATGCCTATTATGATTTTTACCGCTATCTCCGACAGGGATATC
AAAATACAGGGTCTCGGTCTTGATATTGACGATTATTTAAATAAACCCGCGGACGCTGAG
GAAATTATAGCGCGCGTTAAACTTTTGTTAAGAAGAACAAAGCAAAGGCTTGACTCAAAC
CCGCTTACCCGTTTGCCCGGCAATCCTTCAATACAGGCGACGATCGAAAGCAGAATACAA
GAGCAGTTGAAATTTGCGGTTTTGTATTGTGACTTAAACAATTTTAAAGCTTTTAATGAT
AAATACGGCTTTGAAGCGGGCGACAAAATTATTAAATTTACCGCCATGACAATTCTTGAA
GCTGCTAAATTAGACCCTGAAAACTTTGTCGGGCATATAGGCGGCGATGACTTTATAGCC
ATAAGCAGCCCGGAAACAGCCGAGACTATAGCAAAAACAATTATTGAGGTGTTCGACGCT
AAATCTCCTTCTTTTTATAATGAAAAAGACAGGGAACAGGGATTTATGGAATCATTTAAC
AGAAAGGGGGAGCAACAGAAGTTCCCGTTTCTTTCAATAGGTATTGGAATAGTACATAAT
ACAAAACGCCCGATAACATCTTACGCTATGGTAAGCAATATAGCGGCCGAGCTTAAAGGA
TTTGTAAAACAACAGCCCGGCAGTGCCTATGTTTTTGATAGAAGAGATAATTAGCTTATA
ATTTTTAAAACCCCCGCGGTTTTGGTCCGCGGGGGTTTTTTTATAATGAAAGCATTATGT
CTAATCAGTCTATTATTCCGCCGCCTAAAACGATGTCTCCCTGATAAAAAACAACGCTTT
GCCCTGCGGTGATAGACATTTGTGGCTCGTCAAATTTTACTTCAGCTCTATTGCCCGGCA
AAGGCGTTAAAGTTGCGTTTGAGGGAGTATGCATCTGACGTATTTTAGCTTGCACTTTTA
CAGGTTCTTTAGGTTCCTCAACTGAGCCCCAGTTAATTTCTGACGCGGTTAAAACATCTT
TATATAAATCTTTTTTAGTGCCGACCACAACAAGGTTTTGCTTTGGCAAAAGTTCTATTA
CGTACATAGGTTCTTTAGCGCCGCTGATGCCGACACCTTTTCTTTTGCCTATTGTATAAT
TCCAAATGCCGTCGTGTTTGCCTAAAACGTTGCCTTCTTTATCCACAATGCTGCCGGGTT
GAGCGGAAAACTGTAAAATATCATTATAATCGCCGCAGTAGAAATCCTGGCTGTCCGCTT
TTTCGGCTGCAAGAAGGTTTTTTTCTTTAGCTAAGGCGCGTACTTGTTTTTTTGTATATT
CTCCTAAAGGAAAAAGAGTTTCGGACAGTTGTTTTTGTGTTAAACGGTATAAAAAATAAG
TTTGATCCTTGGCTTCGTCCAAAGCTTTTCTTAGTTGGTATCTTCCTGTTTCCTCATTAA
AAATTATTCTGGCGTAGTGGCCTGTGGCAAACTTGTCAAAAATCACGCCCTGTTTTTTTG
CCGACGCGGGTAAAGCGCCGAATTTAATAAAACTGTTGCACCAAATACACGGGTTTGGAG
TACGGCCTTTTTTATATTCGTCTTTAAAATTCTCTATTACAATTTTTTTGTACTCTTCAC
GGCAATCTATTACATGAAAACCGATGCCTATTTCTTTAGCTACGGCGGAGGCGGTTTTTA
TATCCTCCTCTTCCGGGCCTAAGCAGGCGTTATTTGGTGTTGCCGGCGTGGGAAGGCTTG
GGTCCCATATAGACATTGTAGCCCCCGTAACCTCATATCCTTTATCTTTTAATAATGCGG
CCGTGAGGGAGGAATCAACCCCGCCGCTAAGTCCTACAAGTATTTTCATAACAATATTAT
ATCTTTTTTGATACGTAACATAAAAAACCCCGGATTTAAATCCGGGGTTTTTTATGTTTA
CGAAAGCAAATTTAAAGGTCAGTTACTCTATAATGCCTAGCGACGCTGGGCTCCAGTTTT
GATATATTCGCTTTGGCGACATCAACGCGTTCCGCAAGCATGTTTCTTATTGAAGGATTG
CGTTTCAAACGTTCAATAAGGGTCTGCTCATATATAAATAACTCAGAATCAGGCAAAATG
TACAATATTTCTTTGGCGACATCTAAACACTTTTCATTTTGGCACCCTACAGAGGTATAC
GCCAGCGGAATCATATATGAGTTAAATATTTCCGCGACATAATGCCAAAGGTCCCTTCTG
CCTATTGTTATAAAGTGCCCAAACGCGGTTGTGCCGTTATGATCCTCAGCCTTAAGAAGA
AAGAGTTTGGGGGTATCTTTCACGTCAGTATACATTACTACGGAAGAGGATGTGCTTACC
TGTCTTTTAAATAGTTTAATAAGATGGTCAATATCTTCTTTTGAATTTACGAAGAAGAAT
AAAGTTTTACCATCGGCATCGCGCATTGAGTCAATTTTTTGTGTAAAATTGCTTGATAAC
AAAGTTGTTGCCTTGCCGTCTTTAACTCTTTGGAAAACCTGTTGTGTCGTCAATTTTTCA
ATTGCGAATGAGGATACGGCAAAGGATAAAGCTATTAAGCTTAGGGTTATTTTTTTTGCA
AAAAATTTCATTTTAATCCTCCTTTGAATTTGTGAAACTAAGTTATATAGAATACAAAGC
GAGTATATTAAAAGTTTAATATTTTTATTACTAAAATGCAACACCTTTTTTTATTTATAT
GAATTATGTTAATTCATATCATCTAAATGTATAGAATTACTTTCCAAAAGGGGGTGTACA
AAAACGCGTTTATTTGCTATATTATAAACAACTTAAGTAAGGTTAAAAAGGGCCCGGCTT
AACTCTCCGTATATATAAAAAGCGGGGTGGTTGGGTTTTTTGCCCTTTTTTGATATAATA
ATAACATGTACGCAATAATAGAAACAGGTGGAAAACAATACTGGGTTAAACCCGGTCAAA
ATCTGCAGGTTGAAAGACTTAACGCTGAAGTTGGCGCCAATGTTGAAGTAAAAGTACTTT
GGGCAAACGACGCGGAAGGCACCTCAGCAGATGCCAAAGCGGGAACAGATTCCGCTAAGG
TCACCGCTCAAGTGGTAAGACATTTGAGAGGCAAAAAAATCATAATCTTTAAAAAAAGGC
CCAAAAAAGGTTATGAAAGAACACAAGGGCACCGTCAGGATCTTTCCGAAATTAAGATTA
CCGACATCAAAATAGGTTAAGGAGTTGTGAGATAATATGGCTACAAGTAAATCACAAGGT
TCATCCTCTAACGGAAGAGACTCCCACGGTCAACGATTAGGTATTAAAAGATACGGCAAT
CAATTCGTTAATGCCGGGGAAATTATTGTTAAGCAGCGCGGCACAAAGTTTTTGCCGGGC
GTTAACGTTTCCAAAAGCAGTGATGACAGCTTGTTCGCAAGAAAAGCGGGTATAGTCACT
TTTGAATGGGCTTACAGAGGCAAAAAACAAGTTTCTGTCTACCCTAAAACAGAAGAAAAA
GCCGTTAAAGCAGAAGCAAAAAAGCCTGCTAAAAAAACGGCCGCTAAAAAACCTGCGGCT
AAAAAAGAAGAAGCTAAATAAAAATATTTAGACTTATTTAAAAGCACATGCCGTAGCAGG
CATGTGCTTTTTTCTTCACAAAAGAACGTGAAACTGTTGGATTTTATATAACCGGGGTTT
ATACATTATAGTTTGTATAATTAAGTAGTAACGCGAACGGGCGTATTTTAAAAATTTTAG
ATTAAATATTTTTATGGTTTATAAATAAACCTAAAGCCGCAAGGCTTAAAAAGAGGTAGA
AAATGAGTTTTTTAGACAGAGTAAAAATTTATGTTAAAGCGGGTAAAGGGGGGGACGGCT
GCCTTTCTTTCAGAAGGGAAAAGTTTATTGAATTCGGCGGTCCCAACGGTGGCAACGGCG
GTAAAGGGGGGGACGTTTATATAAAAACCGAGCGTAACCTTACCACCCTTCTGGAGCTTG
CCTACAACCCGCATATAGAAGCAAAAAACGGGGAAAAGGGCGGTACTTATAATAAAACAG
GCGTCGGAGCAGATGACCTTACAATTTATGTTCCTTGCGGCACAATAGTAAAAAAAGACG
GCGAAATAATAGCCGACCTTACTGAAGAAGGCCAAAGCGTTTTGGTAGCCAAAGGCGGCC
GCGGCGGCAGGGGCAACCAAAGTTTTAAAACGCATTCTAACACGGCTCCGCGTATTTCGG
AAATAGGGCAGCCCGGCGAAGAAATTACTTTGTATTTAGAACTTAAAGTTTTGGCCGACC
TTGGGCTGGTTGGCTTTCCCAACGCGGGTAAAAGCACCTTTTTATCAAGGGTGTCAGCCG
CCAGGCCTAAAATAGCGGACTATCCTTTCACTACATTAAACCCGAACCTTGGTATAGCCA
TGCATAAGAAGGTAAGTTTTGTTATAGCCGATATCCCGGGTATTATTGAAGGTGCCAGCG
AAGGCAAAGGTTTGGGGCACCAGTTTTTAAAACATATTGAGCGTACCCGCGTGCTTTTAC
ATCTTGTTGATCCTATGGGGTTTAAAGATATCGACGCAGTTGAATCCGTAAAAGTTATTG
AAAAAGAATTAAAAACTTTTGACCGTGAGCTTGCAAAAAAACCGCGTATTATAGCGCTTA
ACAAAGCGGATTTGCCGGAAGCGAAAGAAGTTTATAATAAAATTGTAAAGAAATATAAAA
AACATAAAGTTTTTTTAATCTCGGCTGCTACGGGGGAAGGAGTTGATAAAGTTTTAAATG
AAATTGTAAAAGTAATTTCAGCCACGCCTGTTCCTAATGTGGCAATATCAAAATCAACCG
TTGCAGTGCACGGCGTTGAACCGCTTTTTAAAATTGTTCCGCTTGAAGACGGGCGCGTGC
AGGTTTTCGGCCGTAAAATTGAGGACATGGTTAATATGACCCACTTTAACCAGCTTCAAG
GCGTGGAACGTTTAAGAAATATTTTTAAGAAAATCGGCCTTGAAAAAGCGCTCATTAAAA
AAGGCGTTATGCCCGGCGATATAATTGTGGTTGGCCAAAAAGAGTTTGAGTGGAGCGGCA
CGGAGTTAGATAGCGAAAGGGCCGAACAACCTGACTTTGAAGGCTATAAACGCAGAACTA
CTCAGGCTGAACGTTTGGAAAAACGCAGACAGAGAAGACTAAAAAAAGAAGAAAAATAAT
TGAAGTTAAAAAAGAGGTAATATGAAAAATGGCTTTACTTTGATAGAGCTTTTAGTTGTG
GTTTTAATAATAGGCATATTAGCCGCGATAGCTTTACCGCAATATAATAAAGCTGTTGAA
AAGAGCAGAGCTTCGGAAGCTCTTTTAATTTTAAAGTCTTTGCATCAGGCTCAAAAAATA
TATTTCATGCAGACGGGGACGTTTACTTCAAATTTAGATAACCTTGACATTGAAATATCA
GGCGCGTCAGATAAAAACATGGGGTCGGTTGGTATAGTAGGCAAACAAACAAAATATTTT
GTTTTTTACACTAACTTTGACGCTAACGGAGCCACTGGCCTGGGAGCTAGAAGAATAGAC
GCCACCGGCGCTACCTTATACGCTTTTAATATCGGGGAATCTTCGAAAGACGATCTTTTC
AGGTGCTGTTATATGCAGGAAAAATATAAAGACGTTTGTAATGTTATGGGGTTTAATACA
ACCGCTTCCGCGTCATATTTTTCAGGTTCATTGGGTTGTTTTTACCAATAGCGGATAAAT
GTATTAAAAATTTGATAAAATATAAATATGGGTCGGTAGCTTAGCTGGTAGAGCACCTCC
TTTACACGGAGGGGGTCGTAGGTTCGAGTCCTATCCGGCCCACCATTTTTAGTAATAAAC
CCCCTTGGGCTTAACTCGCCGAAGGGGGTTTGTATATTTATTAAAACAATGATACTAAAA
ATTTATTTTCCGCTGAAATATCCGTTTTTACGACATAAGTGGTTTGCTTTTTACTGTAAT
ATTCCGCAATAAAAGCTTAAAAAATTAAAAAAACTATAGGACTTTTTTTTGGGTACTTAT
TTTACTTTCCGACGGTAAAAAATTTTGGGATAATTTATATATAAGAATTTAACCAATATA
TAATTAGTTAAAACAGAGGAGAGTAAATTATGAAGAAAATAACAAAAATAACATCGGCGG
CCTTTTTAGCGGTATTGTTATCGGTTTGCGCTTTTGCCAGCGTTAATATTTTTGAACTTG
CCGCCAAAGGCGATATCGCCGCGCTTAAAAGAAATGTATCTAAAGAAAATATTTTGACAA
AGAATGAAAGAGGCGAAAGCCTTTTCCATGTAGCTAAAGATGAAGCTACCGCGGAATTTC
TTTTTAGTGTTTTAAAAGAAAAGAAGCATCAAGAGGCTTTAAACAAAATACAGATAGTAT
CAAAAGATATGCCCACAGCGCCTTTTGCTTTGTCTTTCGCCGCATCGTCCGAAGCTAAAA
CGGAAATAGCCAAACTCAAAGATAATAAAAACAATAATGCCTTAGAAGCCGCTCTTGAAA
AACATAACAGTTCAGCAGATTTTTACGCTAAATTCTTAAAAACTAAACCAACAGAGACTT
TAGCTAAAAAAACAGTCGAAAAAATGTCTGATAAAAAGGCCGTAGAAGCTAAAAAAAAGG
AAATTACTTTAGGATACGCCGCTTATTTTGCTGCTTTTGAATCCAAATTCGGGCGTTCCA
GCTTCCAATAAGTATAGAATAACACTACATAAACTCCCGCTTTAAAACGGGAGTTTTTTT
ATTTTGTCTAATGTTTTTATATAATTATAAAAAGGAGAAAGCGCATGGCGGATAAAATAT
GGATTTTTAACGTAGATGATTTTATTTATAAATCACAAGCCCTTGCCGTTTTAAAAGAGC
ATGCGCTTACCTATTTGCAAATCTTAAAACCTAACGATATGTGCATAGTTTCACCTTTTA
CCGAAAAGGATGAATATTTTACGGCTTATACAGCAGCTATAAAAGGGCTTAAACATAAAA
AATGGATGTTCCAGCCAAAGAAACATGCCAAGGATGAAAGTCTTATCCAGGCTATTATGA
AGGATAAGGCGCTTGTCGGTAAAATAAAAAATTTCTGCAAACACGGTTTTGTGTTAATAC
CTTTAAAATATACGGAAGAGTTTCAAAAGCTAAGTAAAATGTGCGGTAATAAACTTCTTA
ACAACAGCATAGCCATACAGGAAGCCAATAATAAGCTGCGCTTTAAAAAGCTTTGCAAGG
AATTCGGCATCCGCACCATGCAGCCCGTTTTTGAAAGAAAGGACGGTAAGGACAAATCTC
ATATACTTGCTTTTATTAACGCCAATGAAACTTATTTGTTAAGGCGGCCTTCATCAATGG
GCGGCTACGGCAATATTGCCGGTAAAATAACAGATTTGCTGCCCTTAATGCGCCTTTTTA
ATAAAGACGGCGATTTTTTTATAGAAAAATATAAAAAAGTTGAAAAAACTTTGGGCTCTC
TTTGTATATTAAAAGACGACGGCGCAGCCTTCGTTGGCATTGACTGCCAGTTCCCGCACA
GGGAAGGGTGGGAGGGAAGATTTTTTCCTTTTAAAAAATTTGACAAAAAGATTTTAGAAA
GGATAAAAGAAAAATCAATGTTGATGGCTGAATATTTCCATAAAAAAGGCGTGCGCGGGC
AGGTTAATTTTAATTGGGCTATAACAATAAAAGATGGTGAATATAAATTGAGAGGCCTTG
AATGTAACTCCAGATATAACGGTTTTGGTTTATGTTTAAGGCTTGCAAAAACTGTTTTTG
ACATACCGCAGGAAAAGCTGCATTTTTATTTAGACACTAATATCGCTATTGACGAATCCT
ACACCACAAAAGATATTATTAAAATTATTTTTAAAATAAACACCGGCGTTAAGTTTAAGG
GAGGCATAGTTCTTACTTCTGCCGTGAAAAACGGACGGATGGCTATGTGTTTTATTTCAA
CAAGCCCTAAAAACGTTCAGCTGTTAAGGCTGGCTTTAAAAAGGGCTGTTAAAAATATCG
ATTTAAACTAAAGCAAAAAACAAAAAAGCGCCTGACTTTAGTCAGGCGCTTTTTTGTTTT
GCCTGTTTAAATTTTTACGGCATAGTAATTCCAGCTGGCACTGCTTTCGTTCGGGGTTGA
ACTGCCGAAGGATTTGCAAATTTTGTTTGCCGTTGCGTTAGAAGTTGCGGCCGCGCAGGC
GAAAGAGTTTTTTATTGAATGAATATTTTCATAGTGGGCAATAACAAGCTCGCCTGTTAT
TTTTCTGGCGGCGGGGCCTTGGTCCCAAAGCTCATAATAGTAATTTTTGTCTTTTATTTT
TTCATAAGGTTCAGTGGTTGAGGAAGAGTATTTGTCCCCTGGAACTCCGATATCTAAATC
ATCAAACGTTTTTGGCTTTTCCCCTGTTGCCAGTTGATATCGGTCCGACGCGTCCTTTAT
AGCTTTAACCATAATAAAAGCCTGCGACGCGCGCGATTTTTCAACCGCAATTTGGTATTG
TGGCAAGGCGATAGCGGCTAATATGCCTATTATTAAAACCACAACCAAAAGTTCTATTAA
CGTAAACCCTTTTTTCATAAAAAGTCCTTTTAAAAAAATATAATTAAGTTATGGAAATTA
TACTAAAACAAATTGAGATGTTGTTAAGTCCCGAAATTGACGCCGTTGCCAATATGGCAA
ACACGGCAGCTGTTATTTTTAACTCTTTACCGCGGCTAAACTGGGCCGGGTTTTATATTT
TGAAGGGGGACAAGCTTGTTTTGGGTCCCTTTCAGGGTAAACCAGCCTGCGTAAGAATTT
CGCTAGGCAAAGGCGTTTGCGGCGTTTCGGCGCGGGAACGCAAAACGCTGGTGGTGTCTG
ATGTGCATGAATTCCCAGGACATATAGCCTGCGACAGCGCCTCCCAAAGCGAAATAGTTG
TTCCCATAATAAAAAACGGTACGCTTTTTGGCGTGCTTGATATAGACAGTCCGATAAAGA
ACCGTTTTTCAGATGAAGATAGAATATTTTTTGAAAAAGTTGTTGGGCTTTTTTCCAAAT
ATTCCGATATTTAAAAAACCTTTTTTATGGTTAATTTGGTAAAGTCTGTCTGTGTTGCCC
GTTAATTTATCTTTGTGTATTAAAATAAAGCCCCGGATTTTCCGGGGCTTTATTTTTACA
ATCCTAAAGCTTCTTTAATTCTGGTTTCAACATCTTCTGTAAGTTTGTCTTTGTGTTTAA
GAGGTATTTTAAACAGTGCGTCATTAGGTACGCTGTTTTTTCTTCTTAATTGATAAGCAA
TGCCGCTTTCCACGGGAATTACAAGTATTTCAGCTTCTATAAAATATTTATTTACAAATT
TTGCATTTGTAAGCTGTTGTATTTTTACGGCTACGGATTTTGGTATGAAGGTGGCGTCGT
CATTGTTTAACAAGCGCGGGCTGTATTGCACAAGCATCAAAACCGGCCTGCCTATTTTAT
TTATTGTAAAAATTCCGCCGCCTTTTAATATGCCTGAAAAACCTTCAATATAACAATATT
CAACATCTAAAAAATTAACATAGCATTTAAGTTTGCGTTTGGCGGTATTTCCAGTAACAA
CGCGGGTCTTTTTATCTTTTGGGGAAAGAAATTGTTTTAGTTCAGCGTCGCTTTTAAATA
ACATTATAGACGGGTTGTACGCTTTATTTAACTGCGTTTTAAAATCCTCGGGAATATTCC
AATTTGAAAAATTTAAAAGAGCGAAATCCTGTCTTCTGTCATCTTCTTTTGATAAAAGAA
TTTGCCCGAAATCCTGCACGTTTTCATCCTGTTTTTTTATTTTCGGGTTAAATGTAGCGA
TGGCGGATTTCTTTTGGTGTATTATACGGATGTTTTTAAGATAATTATTATGTTTTTTTC
CTTTTAAAAGGGTAAATTCGGAATTTCCTTTGGGAAGGCAGGATTTTCTTGTTAAAATCC
AGTTTTTGTCAATTATAACGCCATCGCACCTTGTTTCTATGGCCGGGGTATTATCTGTCT
TTGAATCCTTGTAATGGTTAAAATATAATGATACGGTGGCTTGTTTTATAAGAAAATTTG
TATTTTGCGCGGCCGCTGGCAAAGCGCATGCGGCAAGCGAAACTAAAAGCAACATTAATG
GGTTCTTCATAAACATCTCCTTAGGTAACTGCATTTATAATATTACGGTTAAACCCATAT
AAAAAAAGGGTCAAAAGACCTATTTGTAATATAGGTCTTTTGCCTTTTTTACAAAAACTA
ATTATCATTTATCAAATTAGAAATTTTCTTTTTTATTTGCTTAAAGGTATTTTCATTTTG
CTTTTTCATTTTTTCAAAATCAGCTTTTCTATATCCAGGTTTGGGAATTAGAAAGAAAGA
AGGTTCTCCGTTTTCTTTTACAAAAGCTTTCTCTATAGCTATAGGAGTAAACTCGTTGTC
TACTAGGTTTAATGTGGCGGGCTGTATGGATGTCTGTATTTTATAAATAATATTTTTAGG
GATAAAAGTTGATTCATCTTTTTTATCGTAAGACATTAAAAGCATAACGGGGGTTTGTTT
GTGAGGGTTTTTTATATATAAGGCGGCCCCGTTTTTTACGCTGACCCCGCCTTGCGTATA
AAAATATTGGCTTATCCCTCGGCTTTCGATTTTTTTGCCTTTACCGCTTGTTTTACCATG
ATAGAACAAATTAACCGAGTCCCCTTTGCCGGAAAAGAAAAAGTAGTGCGCGTGGTCTGC
TGAAGGGAAAACCATAATTTGGGCAGGGACAGCTTTTTCTAGATGTTCTTTAAAATCTTT
TGACAAAGGCCATTTGCTTAAATCAATTATGATAAAATCCTCTGTTGGGGAGTCGGCATT
GAATCTGTATACAATTCCCAAAGGCTGTTGTTTTTTATATAGTTTGCTTCTATGGTCAAA
AAAATCTTTTACATCAAAATTTATGGTCGTTTTTTTGCCGTTATTTTCTATTTCGGCGTA
AGCCATATAATCGTGCCGGGTTACAAGGGGTTTTTTTGATATTCTTCCCGTTCCGCCCGG
AAAACAGGAACTTCGGGTAAGCATTATATTTTTTGCGATTATCACTCCGTCGCAGCTAAA
AAGCTTTGATGAATACCTTGGGTCAGGCTCGGCGGTTACTTTTATAAGTCCGCCAGCGTG
GTTAATTTTAAATTTTACATGAGCGGAATTAATTTTATCCGTAAAATCATTTGCAAAAAT
ATTTGCCGCTAAAGCTAAAACAGTTGCCATTATAAGAATTTTTCGCATAATCCGCCTCTG
AAAAACACAATATATTTTTGTTTTTTGCATGGTCTGGCTAACACGGGGCCCGGTAAACGG
CAAAAGACAATTCTTTAAACAGTCGTAGATGCCACGCCGGGTTTTATATGTCAGATTATA
TATATAGTATATAAAAAAACACCCCGCTTTTGCGGGGTGTTTTAAACTGTTGCTTATTAT
TTATCAACAACTTCAGCTTCAACAACATCTTCTTTGCCGCCGTCGTTGGGCTGGCCTTGG
GCTTGCGCGCCCGGTTGAGGGCCTGCCGCGCCTTGTGCTTTAGCCTGGGATTCTTTATAT
ATTATTTCCCCAAGTTTTTGGCTTGCAGCAAGCGCGTCGTCTTTGGCTTTTTTAATTCTT
TCAACATCGTCGCCTTTTAACGCTTCCTTAAGGTCTCCTAAAGCGCGGTCAATGTTAAGT
CTGTCTTCCTGGGGAACTTTATCGCCGTGTTCTTTAAGCGCTTTTTCCGTTTGGAAGAGC
ACTGAATCAGCCTCGTTTTTAGCGTCAACTCTTTCTTTGGTTTTCTTATCTTCATCAGCA
AATTTCTCTGCTTCTTTAACAAATTTTTGTACTTCATCGTCGCTTAATTTTGTTTTGGAA
GTAATTGTAATATGCTGTTGTTTGTTTGTGCCCAAATCTTTGGCGGAAACGTTTAAAATA
CCGTTAGCGTCAATGTCAAAGGTAACCTCGATCTGCGGTACGCCTCTCGGCGCTGGTGGA
ATGCCGTCTAAATCAAACTTGCCTAAAGGCACATTGTCCTTTGCCATGGGGCGTTCGCCC
TGAAGAACGTTAATTGTAACCGCGGGCTGATTGTCCGAAGCGGTGCTGAAGACCTGAGTT
TTTCTGACAGGTATGGTTGTGTTTCTTTCAATAAGCCTTGTTGTTACTCCTCCTAAGGTT
TCAAGACCTAAGGATAACGGGGTAACGTCTAATAAAAGAACGTCTTTAACGTCGCCCGTT
AAAATACCCGCTTGTACGGCGGCGCCTGTGGCAACGCATTCCATAGGGTCAATGCCGCGT
TCAATTTTTTTGCCGGCATGGTCTTCAACATATTTTTGGACTATAGGCATTCTTGTGGGG
CCGCCTACTAAAATAATCTTGTCTATTTCGGTTGATTTAAGCGAAGAATCGTTTAAAGCC
TGGTCAATGGAAGCGCCGCAGCGTTTTACAATGGAATCAACTAAGCTTTCAAGTTTAGCT
CTGGAAAGTTTAAGCTCCAAATGTTTCGGGCCGTCGGCTCCAGCGCTAATAAACGGAAGG
TTAATGTCGGTTTCCATTGTAGTGGAAAGTTCGATTTTTGCTTTTTCCGCGGCGTCTTTT
AAGCGTTGCGCGGCCTGTTTGTCGGCTGATAAGTCAATGCCGGTTGATTTTTTAAATTCG
CTTACCATCCATTCAATGATGGCGTTGTCCATATCAGTACCGCCGAGTTTTGTGTCGCCG
GAGGTGGATAAAACGTCAAATGTTCCTTCTTTACCCATTTCCATTATTGTAACGTCAAGC
GTACCGCCGCCTAAGTCAAATACCATTATTTTTTGTTCTTTGCCCGCTTTATCAATACCG
TAGGCAAGGGCGGCCGCGGTAGGTTCGTTAACAAGTCTTACAACTTCTAAACCCGCGATT
CTGCCCGCGTCTTTGGTGGCCTGTCTTTGGTTGTCGTTAAAATAGGCGGGTACGGTGATA
ACCGCTTTTTCAACAGGTTCTCCTAAGAACGCCTCGGCGTCTTTTTTAACTTTCTGTAAT
ACGAAAGCCGATAACTGCTGTGGTGTAAATTCCTGGCCTCTTAGAGTAAATTTGTAATCT
TCGCCCATTCTTCTTTTGAAAGCTGTAACCGTGCCTTCAGGATTGGCGATAGCCTGCCTT
CTGGCGGGTTCGCCTACCAATCTCTGTCCGTCTTTGGTAAACGCCACGTATGAAGGAAAC
GCTTTGCCTCCGATAGAGCTGCCTTCTGCTGAAGGAATGATTGTGGCCCTGCCGCCTTCC
ATGGCCGCAGCAGCCGTATTTGATGTTCCTAAGTCTATACCTATGATTCTTGCCATATTA
TTATTTCTCCCTATTTGAGCCTGTTAACACTAATAACATTTTATGTTTTAATATTAACCT
GTTTTTATATAGTTATTACTGTTAACAGGCCCATAAATTTTTTAAAAATGTTTACTTCTT
TTTTGCGGAATTTTCTTTTTTATCCGCGATTTCTTCTTCCGCGTTTTTTTCAGCGGATTC
TTCCGGGGCTTTTCCCACGCAAACTTTAGCGTGCCTTAAAACCCTGTCTCCTACCTTAAA
ACCTTTTTGTACTTCTTCTACCACAAATCCGTCTTTTTCACCGTTACAGGGAAGCATTGT
TAAAACTTCCTGTTCCATGGCGTTATAAGGTTTACCCAAAGATTCCATAGGGATTACGCC
GTTATCTGAAAACACTTTTTTCATTTCCTTAAAAATAATATCAAGGCCGTGTTGTAAGTA
CTTCGCGTCGCCGTGGCCGGTTTTTTTTATTTCGCCTTCCGCTTTTACCATAGCGTCATA
TAAAGGTAAAAAGCTTAAAAGTACCTGTTCCGCTCCGAAGGCCACTAACTGGGATCGCTC
CCTTTCCGTTCTTTTGCGGTAATTGTCAAACTCGGCTTTTAGTCTTATAAGCTGCTCATA
ATAGTCGGGTTTTTCTTCTTGGGCCGGGCAGGACTCCCCTTCTAATTCAATATCTTTTTC
TTCTTTACCCATTTATTCTTCTTCCTCCGTTTCTATAAGAGTACCCCAATTGTTCATACT
GTTTTCCAGCAAGTCTCCGATAAAATTAACCAGAGAAATCATGCGGGTATATTCCATATG
TTTTGGGCCTATAATCCCAAGCATACCGATGGTTTTATCCCCCACCTTATATGCGGACGA
GATGATACTCAAATTTTTAAATTCTTTTAATCCGTGTTCGGAGCCTATCGTAACGCTGAT
TTTATTGCCGCTGTGCTGCAAATCTTTTATTCTTTCTTCCATCATAGCGGCAAAAGATTT
TCTTTCTTCGACAATCCGTAACATTTGCCTTAAATCATCGTAATCGGTGTCCGTAATGCC
TTCAAGCAGCTGTCCCAGGCCTTCTAAATAAATTTCGGAGTTATTTTGGGCCTCCGAAAT
TTCTTCCAAAACTTTTTTGGCTAAAATAAGAACATCGTTAATCTCATTATTACCGGTGTT
CATTGATTCCCAAAGCACTCTTTGCGCGTCAACCACGGTAAGGCCTGCAAGTTTTTCGTT
AATAACATTGCTTAAAAATCTTAATCTGGCCGGGGAAATAGTGTAATTTGTTCTTAACGG
AAGGTGTTTTACGCTTCCGCTTTCCGTTACCAAAACGGCCAAAATATGTTCGGGCGCTAA
AGGTATAAAATCTAATCTTTTGACAACTTGTTCAGCTATGCTGGTTGTATATACAAACCC
GGCCGAATTTGAAAGAGCTGCCAGCATTCTTGAGGTTTGTACCATAGTTCTGTCCAGTTC
TGAGCTGGCGTCCTCATATTCTTTTTCAATGCGTATTTTTTCCTGCGCCGCTATTTTTTG
TACTTTTGATAAATAATCAACATAAAATCTGTAAGCTTTATCGGTAGGAATGCGGCCGCC
CGAAGTATGCGGTTGTAATAAGTAGCCTTCTTCCTCAAGCTTCTTCATAATATTTCTTAT
GGTGGCGCTTGAAATGCCCGGCAAAGCGTGTTTAGCTACAAGCTCCGAACCGATAGGCCT
TCTTGTTTCAACAAACTTTTGTATTACCCAGCGAAGAAGTTTTTCCTCTCTTTCCTGGGC
TACTTCAGGTTTTAGTATTCGCATAGATTACCTGTTTAACTTTTGCTTAATTAGCAGACT
TTAAAGCTGACTGCTAATAGTATAAAAAATTTTTTTATTTTTGTCAATTTGTTTTTTAGT
CTGCTAATTATAAGCTTGTTTTGTTGACGGCAGGAAAAAATAAAACCATTATAAAAAAGT
ATAATATATGTATATGGATATACATTTTATAGACTCGCACGCGCATATGACAGACCCTGC
CTTTGATTCCGATAGGGACGCTGTTATAAAAAGCTGTTTTGAAGCGGGCGTTAAAAATAT
TATTGAAATAGGGTGCGACACGGCTGAGTGGGCGCCCTCGCTCGCGCTGGCGGATAAATA
TAAGGGAAATATTTACACTGTTTTAGGTATTCACCCAAGCTGCGCTAATAATTACAGCGA
GGCTGCTTTGGAGGAGTTAAAAAAACTTTTACTCCTTCCCTCTGTTGTCGGGTTTGGGGA
AATCGGACTTGACTATATTCATACCAGTACTTCTATAGAAGAACAAAAACAAATTTTTTC
AGACCTTCTTTGCATAACCAAAGAAATAAGCAAACCGATTGTTTTGCACGCCAGGAAAAA
TAATGACCCCGAAGATTACGGCGTTTATGGGGATATGTTTAAAATATTAAAACAATCTTG
GACGCCTTCCAAAACGGCGGGCGTTTTACATTGTTTCAGCGGGCGTTATGAACACGCGGT
AAGCGCGCTTGATATGGGTTTAAAATTAGGTATTAACGGTATTATTACCTATAAAAAAAA
TAATGATTTAAGGGAAACGCTTAAAAAGGTAGGTTTGGAAAATATTTTATTGGAAACAGA
CTGCCCGTATTTGCCGCCGCAAAGCATAAGAGGTCAGCGCAACAGCCCAAGGTATATACC
TGAAATAGCAACTTATATTGCCGATTATCTCGGGATACAAGTTGAAAAAGTAGCCGAAAT
AACCACACACAACACTAAAGAAATGTTTTCTTTATAAAAAACTTTTGCGTTAAGGCTTAT
AGAACCTTATTGTCCTTATAAGATTGTTTTGGTGACGGTTTGCCTCATTATAGTCAGTTT
CTTTGGCGCCCATATAAAAACAGGTTGTGTGTCCGTTGTTATTAAAAAAGAAAAACTTGC
CTATAACCCCGCCTTCCATACCTGCTATATATAGAACGGGAAGCCCTTTTATTGTGGTAT
ACTCTTCTTTCATAATTTCAAAATCGGGTGAGTTTAAATTAAACAAAGCCTTGGAAGTGT
CTGCGAAATGTTTTTTTGCTTCGTCATTATCTAGAGAAATTTCGGAAGAATCCAGAAGGG
AAACGCTTAAATCATATTTATGTTCGGGCACGCTGAAAAAGAATTCCTGCGCGCCTAAAG
TATTTTGTTCATATAAAAAAGGCGCGGTACTTACAAAACTTAAACCAAGGCAGTCGTTAA
AAAAAGTGTTGCCCATGAATGTGGTTTGGCGCATGCATTCCTGGGATGATATTTTTTCTT
CCTTATCTTTTTTCCCGCAGGCGTTTAATAAAAGCGCCGAAAATAGAATGAAAATGAAAA
GTTTAACTTTCATTAAAATACCTCTATAATTTAAATTTTATCGCCGTGGGCAGCATAATA
TCTTTTAAAGTTTCAAGGGCGTAGCTGTCTGTCATGCCGGAAATATAGTCCGTTATTATT
TGGTTTTTTAAAGATATATCTTCTTTATAAAGATTATTCATTGATTTTATATAGTTGCCG
AATGATGATGAAATTCTTTTTTTACCCTCGTCATATTTCGGGTAATAAAAACCGTTTTTA
TCAAACAGCTCTCCAAAAAAAGCAAACATTTCCGCAATGCCTTTATCAATCATGCGTTTG
CGTTCCTGCATTTGTTCATTATAATAAATGTTGGAATAATTAAATTTCCTAAGTTCTGTT
ACTATATCAAATTTCTCTCTTGAAAAGCCTATAACGCCGTTTTTTTCGGCGTGGCTTATC
AGGTCAAGCGTAAGAGTGTTAATAATTTCACCATTAGAGGCGCCGATTTCTTTTCTTATA
ATTTCAGGTATATCGGTTTTAGTTATAAATTTTGCTTTAATAGCGTCCTCAATATCACGG
CCGAGATAGGCTATTTTATCTGATAATCTTACAATACAGCCTTCATAGGTGGTGGGGAGG
AAAACGCGTTTATCAATTTTATCTAAATCATTAAGTACGGTTGTGGGTTTAAGGGCGTTA
TTATTAAAATCTTCCCCGCAATGGCATAAAATACCGTCTTTAACCGCGTATGTTAAGTTA
AGGCCTTCCCCGTAATTTGCTAAATATTCAACAACACGGTAGGAATTTATTTCATGCATA
AAAGGAGCGGGGGTTATACACTTAGCGATTGCTTTTTCACCCTCATGGCCGAAGGGCGCG
TGTCCTAAATCATGGGCCAGGCCTATCGCATAGGCAAGGTCTTCGCATAATTCCCATTCT
CCCGTTTGGTTAAGCCCGCGGCATATTGTGGCCGATATTGTGGCTACGTGGAGCACATGC
TCTATACGTGTGCAAATATGGTCATTATCAGGGGCAAAAAATACTTGCGTTTTGTGCTTT
AACCTTCTGAAAGGAAGAGAATGGATAATTTTAGTCTGGTCTCTAAAATATTCACCGCGC
ACATCTTTTTTATGTGGTTTTGTGCGTTTTATATATACTTCATTATCAAACGGATTTCTG
TATTTTATAGCCATAATATTATGATATCATTATTTATATGAACAAAAAACTGGCAATTTA
TCCCGGTACGTTTGACCCGGTTACAAACGGGCATATTGATATAGTGGAACGCTCATTAGA
TATTTTTGATGAGATTATTATAGCCGTTTTGGTTAATAAAAACAAAAAACCTGTTTTTTC
TACCGAAGAACGCGTTTCCTTATTAAAAAAAGCAACCGCCCATTTAAATGGTGTAAAGGT
TGGAAGTTACGACGGTCTTTTGGTTGACTATTTGCGCAACAACAAATGCAATGTTGTTTT
GCGCGGGTTAAGAGCGGCTACCGATTTGGAATATGAATTCCAGCTCGCCACAACAAATAA
CATGATGGACCCGGGTATAGAAACCGTTTTTCTTATGACAAGCAATAACTATACTTTTTT
AACCTCAAGCGTAATAAGGGAAGCGTATTCCTGCGGAGGGGAACTGCCAAAATGCGTGCC
GGACGTTGTGCACAAAGCGTTAAAGGAAAAGTTTTCTAAATAATAAATACCCGCCTTTTA
AAAGGCGGGTATTTTTTAATATTCGATTTTATTTTCCTGCTTATTCCAAAGGTTAAAAGG
ATCTTCTTTATTTTCTAAATTTATTATATGCGTTCTAATACTGCGTTGTTCATATGGCAA
AGCGATTTGTTCATAAATAAATTTATCGTCAAAACCGTACTTAGCGGCGGTATGTTTATC
CGCGGCGAAGTATAGAGCTTTTGGCCTTGCCCAGTAAATGGCTCCAAGACACATGGGGCA
CGGCTCGCACGAGGAATAAATAATGCAGCCCGTAAGCTCAAATGAACCTAATTTTTTGCA
CGCTTTTCTTATAGCGTCAACTTCGGCATGTAAAGAAGGATCATTGGAAGAAGTTACCCG
GTTGTATCCTTTAGCCACCATTTTGCCGTCTTTTACTATAACCGCGCCAAAAGGCCCGCC
TTTTCCCGCCTTGACGCCTTTTTCGGCCATTTTTACGGCGGCGCGTAAAAATTTTATATG
CAATTTATGTTCTTCATTTGTTTTCATAATAATAGTATACTTAAGTTAATAGTTAATTTG
GAGGGAAATATGTTAAAAAAGAGTTTGGTAGGCGTTGTGCGTGAATTTAAAACATTTGCC
ATGCGGGGCAATGTTATGGACATGGCCGTCGGTGTTATTTTGGGCGCGGCGTTTGGTAAA
ATAGTTGATTCTTTAGTTAAAGACGTTTTAATGCCTTTTTTGGGCTTATTGCTCGGCAAA
ATAGATTTTTCAAACTTATATTTGGTAATTAAACAAGGTTCCGTGCACGGGCCTTATGCT
ACCTTGCAGGCGGCGCAGAGCGCGGGCGCGTCCACAATTAATTACGGTATGTTTTTAAAC
AATATTATAAGTTTTATTATAGTGGCGTTTGCTATTTTTATAATGATAAAGTTTATGAAT
AATCTTAAACGTAAAGAAGAGCCTGCCCCTGTAACCACAAAAAGCTGCCCTTTTTGTTTT
AGCGACATTAATATACAAGCAATTAAATGCCCTGACTGTACGGCTGATTTGAATAAATAA
AATATTATAAAAAACGCCCGCTTTTTTAAGCGGGCGTTTTTTTAATGCTTAAAAGGCTCT
CTTGCTATTGTAAGAGCGTAAATATTTTTTGCCCCGGCTTTTTTTAACGCTTCGGCGCAG
GCTTCCAAAGTAGAGCCTGTTGTGGCAACATCGTCAATTAATAAAATGGTTTTGCCGGTT
ATTTTCCCTGCTGCTTTAAAAGCGTTTTTCATGTTAGAGGCTCTTTTTTCTTTATCTAAA
TTCACCTGGCTTTTTGTGTTTTTTATTCTTTTTAAGCTTTGCGGCACATAAGAAATATGT
GTTGAGGCGGATAGTTTTTTTGCCAAAACCGCGCTTTGGTTGTACCCGCGCGCGCGGTAA
CGTAAACAGCTTAACGGAACGGGAACAACAATATCAACTTTTTTAAATTCGGGCGTTTGG
TTAAATGTTTTTAAGAGCGCACTATTAAAAAAGTGTTTAAGGCGCAGGTGTTCATGATAT
TTAAAATTATGTATTAAACTTCTTATCTCAGGAGTAAAAATAAAGCAGGAACGGATTAGG
GAACACTTAAATTTTTTTGCTTTTGCCCCGCTGCAATTAAAACAATATGTTCCGCCGGAG
TCTAAATTTATACCGCATCTTTTACACTTAAGCGCGCCCATATCTTTTAAATTGCCGGCG
CATTTTAGGCAAAGGGGTTCTTTGTAGTCTGCGGACAAATCGCATTTACAATGGTGGCAG
GTTTTTGGCAGCAAAAAATTTGCCAGGTAATTCTTTAGAGTTTTAATAATATTTTTCATG
TTAGAACTGCAATGTTACCATTGTTCCTATATTGTAACCTACGTAACTTTCAGATTCTAC
ATACAAATGGTCTAATAATTGCACTCCGCCGTTTACTGTAAGGCGCAGATTTTTTGAAAA
CTCGTAATCAAAACTGGTGTTAAAATCGTAATAATTTTTATTTTCCAAAACAACAACGTC
GGAGCGCCGTTGGGTATAGGCGAAATTTGTGTTCCAGATAATACGGTTTGTAGTGGCATA
ATTCCTGTTTATAAACGGAAGCCATATCCCGCCCGGCACGCTAAAATCCAAACGGCAGTT
TAAGCTCGGGCTAAATTCTTCATACTGTTCGGTTACTATACCCATTCTTTGCTGGTTTTT
GCTTTCAATAAAAGCAAGTTTAGGTGTTAAGCGGAACCGTTTAACAAAAAAGGATGTTTG
CGCGCTGTATTCGTCACGAAGGATTTTTTCTGAAATTTCGTTGTTTCTTAAATCATTAGT
GTCTCCGTCCCGGTGAGAATATATTAAAGCGGTATCAAAAATTTTAATAAACATAAAACG
CAGCTCAAGGCCGTAATTGTTTTCTTTTTTTAGCTGTGTGTTAAAAATTTCATTTTGTAT
ATGCGTGTATCGCATTTTTATATTTGTGGAAGTAAGCCAGTATGTTCCGCCATAAAGTTT
TTCAAGTTCGCTCATGGTTATAACGGAGTCGGGCAAAGTACGTGAAGATGATTTTGATTC
AGTTCCTGTTTCTTCCGTGGTTTGAAAACTTTGCGTAAAATTATTGATAATTGACAATGT
TTTTAACGGCAGCAGATTCTCGGTAAACTCATATTCTCTGAAAGGGGACCACCTTTGGGA
AGATGTAAAAGTATCCCTAAGCGTCATATTGCGCCGGAAAGCGTGTTTGTTTTTTGCGCC
TAAATTGTTTCGTATCCACAAGTCGCTTTTTGAATCATAGCCGTCCTCAACGTACATATA
TGAATCAGCGTCTTGCAGCTTGTAGGAGTTAGATAAAACCAAATTGCCAAACAGTTTTGC
TTTGGGGAAAATCTCTTTTACCGTAAGTGTTAACGCGACCCCGCCGTCCGCGCTTCTGTT
AATGTTTTTAAGCTCACCTACACCGTATGCATCGCCGTTTGAGAAAGTAATTTCATTTAA
ATTATTTGTTTCATTGGTGCTTATATTGTAACTTACCGCGGGCATAAGCCATTTTGTTAT
TCTGAAATTACCGGTAAAACCAGCCTGCTGTTGCATGCTTTTGTTATAACTTATAGCAGG
AGCGCCGCCTCCGTCGCGGTCCTCTTTTACCGTGGTTAAACTGTAAGAAGGAGTGAAGGA
GGAGCCTTTCCACGGCTCAAAACTTAACCGGGCGTTTACGCGTCTGGTATCTTCCGAAGA
GTTGTAAGATGTGTTTGACGCTGAGTTAAGAAGCCTGTCGCTGTAATTAATATCATTATT
TGCGCTTGTATACCCTAAACTTAAATCTCTTAAAAAAGATCCGCTTGGCAGAGTGTGGTT
TACCGTAGCGTTATATGTGTTTCTAGCGTCATTACGCTCAGCCATATCATAGTCGGCGCG
GTCAAAAATATATTCCATTCCCAGGCGAGGCATTTGCGGCTTAATAAAGTCCGCTTTAAT
CTTTCCTGTTTTCTTTTCCACCACGCCTTGGTCTAAAGAAGTTATGGTGTTTGTATTGAC
GGAGTCGGAAATAGTTAAAGTTTCCACCCTGCTTTGCTCATAAGTCGCGCTTATGGGAAG
ATAGTTAACTTTTGTAAGCCTCAAGTAGTAATCCTGAGTGGTATTTTTTTGATTAGTGTT
GACGGTAACAGGCGTTTCAAACTGGTCGTCTATACTTTTATATGTGCCGCCGGCTTCGCC
CCAGCCGTTTAATTCCACTTTCATATCCGTTCTGTACGCGAGGCCTTTGGACGTAACTGA
GTTCGCCATATGTATTTCATTAAGCCAAACCTCTCCCGAAGGGGAGCCCGGCATTCCCGT
TTTTCTTTCGACACCGGCCAAAACCCGGCTTATTTTTTTGAAGTTAACGTTTGCCGGGCT
TAAAGGGTCATTTACCGTGTCAACCGTAACGTTTGGGGTAATAGGTTCCAATATTTCGGG
AATGCCGTTATTATCTTTATCAGTAAGTTTTAATTTTATTAAATGCCATTTATTTGGAGC
TAAATCTAAAGGAACATTTATCTGTTGGTAATTTTGGTCCGTACCCAAGCGCATAAAAAA
CACGCTGTCAGGGTCGGAATCTTTTACGTGAAGGAGAAAGCGCAGCTCTTTATGCGTAGT
CATATCCATGGAGCTGAAATTTCTGCTGGCATGTATTTCCTGATACGTCACTGTGTCATA
ATAAAAAGCTAAGGCCTGTTCAAAAATATTTTTATTTCTGCTTTCGGAACGGAGTTCGTC
AAGAGAACCGTACAAATAGTTAAACACTTGTTTGCCGTCGCCGGCTGCGTCGTCAAATAT
AGGAAGATAATTGGTGTTGTCTGTTTTATTAATAGCCGTTATTTGGGATGTTTCCGAGTC
TGGAGTCCACGCATTGCCTGAAACGCCGACATTTGCTATTTTTATTCTTCCCGTTCTGCT
TCCGCCATTATATTTAAGGGAGATTCTTAAGTGTTTTATGTTTGTCCAGTTATCTTTTGT
TAAAGAGGTTAAATTAAGGGGGGTTGTAAACGTTTCCCAGGTCGTGTTATTTAATATGCT
CCCCGCCATGCCTGCTATAGGCTGGTTGATTGCGGCCGAAGCCGGGTAGCCGAAACTTCC
GCCGATATTAGGGTTGCCGGTGTCTAAACGTCCGTTATTATCTAAATCTTGCGTATCCAC
AATACCGTTAGGCTGTGAGAATCTGTTAAACTCATTATTTGCAAAAGGGTCATAACGCGC
GGTCGTATTGTCCGGGTTAACAAACAGCCAGCCTCTGTCGTTTTCCGGAGATACCGAACC
CCTGCAATAAAGGTCTTCGGTTTTAGGCACATAATCAGGCCAATATTTGCTGCAGGTTAT
AGTGTTGTCGCCTAAACTGCTGTCTGAGATTTCATTAATTTGGTCGAAATGCACGTTTAT
TAAAGGTCCGCTTGAATTGCCTAAAGCGGTTAATTCGAACATGGTTTTCTCTGACAGGTC
AACACCGCTGTCACTCAAAGGATAAACTATTGAAACCTCATCCGAATTAGTGAAATCGTA
ATCAATAACCAAAACATCCTGTGAATCAGAAGAACTGCTTGCCGAGTTGGGGTTTATTTG
AAGAGCGTTTATGCTCTGCGTATCCCAATGTACGGCTCCCCAATAAGAATTTTGCCCTGT
GCTGGTCTCAAAGCCCGGGTTCGAAGCTATTTTCCAATCTCTAAAAATCACGCTTCCCGC
GACCATTTGTTTCGCGTCGTCCATATTATCAATAAGAGCGTAGCCGAAGAGGTTTTTTTC
CCTTACGCTTTGCGCCACTTCACCGGAAGCTGAAATTTTTAAATCCTCGGTAACCTGTAC
GTCTTTTGCTTTTATGTCCGCTTCATAAACTGTAAGCTGCTGTGTAAGAGAGTTAATATT
GGGAGCGCTGTTTGAAGTGCTGCTCCCTTCTTGTAAAACAGTGGCGCCGACTCCTATGTT
TTCAGTAAAATCGTAATCCAGCCTTGCTCCTAATAATGAAACATCCGAACTTGAACCGCC
AGTTGTGTCATAAGTAACGTCTATGGTGGAGTCCTCCGTAACGGTGCCTTCTTTGTAAAA
AGTTAAAAAACCGGAAGAGTAGTCAATATAATAATCCTCATTTCTTTTTAAAGTACGTCC
GTTTACTTTAACGGTTTCAGATTGTACAACTATATTCGGTTCCACAAAATAGGATTTTAC
TTTTGAGTTTAATTCAACTCTGAAAGATAAGTTTCTTGTAGACAACGGCGTGTTGTTATA
AACGCTGGCTTCATTTAAACGTCTGTTAAGTTTGAATGTGCCTTTTTCAAAATCAACCTC
AATATCTTGCGGGTAAATTTGTCCTTCTTGTTTGCTTATATTGTTCCCGTTAGCGTCTTG
CAAAACAAGCGTAAAATTACCGTTGCCGTCATCACGCGTTATTTGTTTACGCCCGATATT
ATACATGGTTTTTACTTCCGTATATGTGCTTGCTCGGCCGGGCGCTATGGGTTTATCGTA
AGCTGCTTTTAAAAGTTTATAAGTGCTTGCGGCGCCTATATCAAACAGGCGTTGGCCCGC
GGTGTTTGTGTAATCAATAACAACGCTGTCGCTTTCCGCGAGCGAGTTTCTAAAAACTAT
TAAACTGTTATTGTAGTCTATAGTATAATCAACACCTCTTTCCAAAAGTCTAAATTTTCC
GCTTGATATAATTAAAGGGTCCGCCGTGTCTGAGTAAGATAAAGTTTCAAAGCGAAACTG
GCTTGATGAAGACCCGTCATTAAGATAGATAAATTCGCTGTTTCTTGCTATTTGATATGT
AAAAAAGGAGGCGCCGGGATCTGATGAGTCAAGCATTTCTCTTACGTTGTAGTATGTTCT
TCGAATATAATCAATGTCGCGTATGGTAACAGTTTCAAAAACGCTGGTTCCCCTAAACTG
TTTTGACCTGCTGGTACCTTTTGTTTTGCTGCCTATAAGTCTTAAGTTTGCTTTGTCATG
CTGTAAATGCATTTTAGCGCCGAAAAGCTGTTTGTTAAAAGAAATAAATTCCGTTTTAGG
CAGAGATAATTGTACGTCGCCAAATTCCGCGCTTTGGACAAGTTCCCCTTCTTTACCGCG
GTATGACACAAAAATATCTCTGGTATCTTCGTTTTGGTTATCGTAATTGATATCAACAAA
AATTCTGTCCACTATTCTGCCTTGCATTTTTACCTGCATTTGCTGTTCAAACGCGAAACT
GCTAAAACTCTTTGAATCAGTAGAATTTTTGTTTTCGTTTTTATAATTTTTAGCTTCACT
TTTAATACCTAATGTCTGTCTGCCTGTTAAGGAAATGCTTGTTCCTTGCAACGGGATCGC
AAATGACGGACGCAGGCTGGTAATCGGCGGGGGGACATCTTTATCTAAAGGGTTATCTCC
GTCTATAGAGCGGACGGCATCTCTCCAAAATTGTTCGGAATAATCCATCAGTTCAACATT
GCTTAATTCTTCTGGCGCGGCGGGAAAACTATCCTCCGGTAATGCAAGAATAGTGTAATC
TTCATCACCGAGGATTGATAAGCCGTATTCATTGCCAAATAAAGGCAACGATTGCGTTAA
CAACAAAAGAGACAACGTTAAACTGATAATTTTTTTCATTTAGCGGAAAATACTCCACTA
TACATAATATAAAATCATATAAATGATTTGTTAAAATATTAAAAAAATAATTAATATATA
TATATTTAAAAAAAAGTTAAAATATATAAACAATGCGCATAAACATAATTTCCAAATACA
TGATTAAGAACCTGCTTACCTTCTTTTTAGGAGCCTTGTTTGTTCTTGTTTTCATCTTTT
TCATGATGCACTTTATCAAACTCTTTAATCTCGCCATGACATTTGGCGCGGATATGCTGT
GGGTTTTTAAAACACTTGTAAAACTTGTGCCGGATGTTTTTTCTTTGTGTGCCCCTATGG
CGTTTCAACTTGCGGTGCTGCTTACTTTGGGCAACATGAGTGAAAACGGCGAGATTATAG
CTTTGCGCGCGGCTGGTTTTTCTTTTAAAGAAATAACAAAACCTCTTTTTATTTTTGCCT
TATTTTTGTTTCTTGTAATTTTCTCTTTCACAAACTGGATAACGCCTAAAAACACAAAAT
CGTTTTTAGACGCCAGAAATAACGTGCGCGGCCGCATAGGCAAGGTAATTCTGGAACCCA
AAACTTTTATGGAAATAGGCGACTGGAGTTTGTATATGGAAAGCCTAGATCCCAAAACAA
ATCTTATGTCGCAGGTGCGTTTGTTAAACAAAAACGATTCTGCAAATTATACTACAAAAA
TTAACGCTTTAAGCGGTATAGTGAATGTTACAAGCGATTATGTGGGGCTTAAACTTTTTG
ACGGGCAGATGCAAAGAGTGTCTTCCGAAGATCCTTCTAAAATAATGGCCGCTAATTTTA
AAAGCTATCATGTAACGTTTCCTCTTGTGAGAGCGAAAGAAAGAAGATTAAGAGAGGAGG
AATTTACCACTCCGCAGCTTATAGCGCGTATTTATTCCGGCGAACTGACGGACAAAGAAA
GAGCCGAGCATAAAACCAACGTAGCCATGAGGCAGGTTTTAGCCTTGTCGCCTTTGGTTT
TGGTTTTACTAAGCTGTCCGTTGGTTTTTAGTTTCGGCAAAAGGGCTAATAAGGCTTGGG
GTATGCTTTGGAGTATAGTTATAGTTCTTTCATTTTACATGCTGCTTATGGCGGGTGTAA
GCTTGGGTAAAAAATATGAAATTGCGGCGTATTTCGCGCCGTTTTTACCGATAGCGGCAG
GGTTAATAGTTTCGAGATATTTATGGAAAACAAGATTGAAAAGATAAAACCTAAAATACT
TTACAGATACATAGCCTCAAAATTTTGGATGCCGTTTTTCTTTGCGATGGCAATGTTTTG
CATTTTAGTTTTGTTAGGTGATTTTTTTGAGAATATAAAAAGCATCACCAACGGCTATGC
CACATTCAGACTGATTTTAAAATATTGTTTTTTAAATTTACCCAGCTGGCTGGGCATGCT
TTTGCCGGTTGCCTGCCTGCTTGCTGTTTTATTTGTTATTTCCGACATGGTCGCCGGCGG
GGAATGGACCGCCTGTCTGGCAAGCGGCTACAGGCCTGGGCAACTGTTTGTTCCTTTAAT
CGCGTGTGTTATTTTGGTTGTTTTTCTTAATTCCTTAATGCAGGAGTTTGTTTATCCGCG
CGTCAGCCAAAAGGCTGAGCAGGTATTTCGCAGGCAGCTCCGGGGGGATAAAGATTTTCA
AGCAGGTATAGAAAGAAATATTACGTTAAGAATTAATCCCCGCCAAATGCTTTTGGCGCA
AACTTTACAAAGCGGTTCCTTGACTATGTACGGCATAACAACGGAATTTTATAATGAAAA
TTGGGAAATAGAAAAGCAGATAGTGGCCAGAAATCTTGTGTGGGATAAAGACGAAAAAAT
TTGGTTTTATAAAGACGGCGTAATACGTTATTTCGAAGAGGGTATAACCATAAGAGAAGA
AGTTTTTGATACGCTTGAATCTGATTTAAAAGTAGCGCCTAAAGATATCAGCGTAGGCGA
TATTGAAGAAAAAGCAATCAGCGTGCGTGAGTTGCTTAAAAAAATAAGCTTTTTGGGCCG
TAGTGGTTTAGTGACTTATAAAGAAAAAACAAATTTGCATAATAAACTGGCTATGCCTGT
TATGACTATAATTATGTGCTTGATAGGAATGCCTTTCGCAGTAACCGTAAGAAAAAGGGG
CAAAGTAATAAATATTATCGCCGCTCTTGTAATGTCTTTTTCTTTCTGGTGGGTAATGAC
AATGGCAAGCACAGCGGGGCAAAACGGAATTTTAAGCCCTTTTATAGCAGGTTGGGGAAT
TGTTGTTTTGGCCGCCGCCGCTGTTTTTATTGAATTTAAAATAATGAAAATATAAAAATA
AAAGTATAAAAAACGCCCTTCTAAGAAAGGCGTTTTTTATGTTGTTTTAAACTTTTGCAG
GGCTAAAGTAAGATCATCGGTGCTGAAAGGCTTATAAATAATGTCGTCCGCTCCCAAACT
TTGTGCTTCTTGCGTTATTATTTTTTGGTTCATTCCCGTGATAATAATAACTTTAATATC
TTTGTGATATTGTTTTAAAGCCCTTAAAGTATCTAAGCCGTTTTCGTTAGGGAAGAAAAT
ATCAAGAAGTACAATATTAACTTTATTTGTTTTAAGATAATCAAAAAGCTCCGCTGAGGA
AGCCGCCTGACACATCACTTCATAACCGAAAGACTCCAAGGTGTTTGATATTGCGGCTCT
TAGCATGTCTGAATCATCAACCAATGCTATTTTCATTATGCCTCCGTTATTTTATAAAAG
GTACAGCTAATTTATAACCGAAATCCAGCAAAGCCTGGGTTTTTTTCTTATCCGAAGTTT
CGGCATAAACCCTGAGCAGCGGCTCTGTACCCGAAGGCCTTATAAGAAGCCACTCATCAT
CTTCAAATATAATTTTAAGGCCGTCTTGCGTTATGGTCTGGGCTATTTTATAACCTAGAA
TCTTTGCGGGAACCTTTCTTTTAATTTTATCGGTTAAAAACCCTTTGTCCAGGGGTTTTT
TTAAAGGATGGTCGTTTCTTAAATAAACGCTGGCGCCGTATTCTTTTTCAATATTTGCGA
CAAGTTCGCTGGCTTTTTTGCCTGTGCTTGCCATAATGTAAAGAAAAGTAAGGGCTACAA
TCATGCCGTCTCTGTCAGGCACAATACCTTTCCATGCGTATCCGCCGGATTCTTCCACAC
CGAAAGCGACGTCTTCAACCGCCATTTTTTCGGCTACGTATTTAAAGCCTATATTAACTT
CCTCAAAGGGCATATTTTGTTTGCGGGCGATTCTTTTAAGCAAATATCCCATGGATAACG
TTTGCACCACCCTGCCTTTTAATTTCTTGTTTTTAATAAGGTAGTTAAGCAATATGGCAG
ATAAAATTTCAGGCGTAAGGCAGCTGCCTTTTTCATCAATAATTGTAACCCTGTCGCCGT
CGCCGTCAAAAGCTATGCCCAGCGCGGCCTTGTTTTTTGTAACCGCCGTCATAAGCTCTG
TCAAATTTTCAGCAATAGGTTCAGGCTTTATTCCTTTAAAAGAAGGGTCGTATTCTTCTC
TTAAAGTTATTATTTTGTTTTTAGGCAAAACCTTTTCAGCTATACCGGCGGCGCTGCCGT
ACATATAGTCAAAAACTATCGGGGATTTTATTCCTTGTATTTTTTTTGTGTTTATATGTG
AGTTTAAATATTTAAGGTATACGTTTTTAAAATCTTTTTGTTCAGCTTTTTGACCGTGAA
GGTAAAGCACTGGGCTTTCGTCTATAAAACCTTCAATTTCTTTTGTAATTCTGGGAGAGG
CGGACGCGCCCTCAATTTTTATTTTCACGCCGTTCCAATGCGGTTTGTTGTGGCTTGCCG
TTACTATTATGCCCATCCAAAACTGTTCCATGCTTAAGCAACTTAATACGGGTGAGGAAA
CCGGCTCGGAAAGTAAAATAACGTCAATTTTATTAGAACGTAAAATGGCGGCTATATCCG
CGGCGAACCTGTCTGATAAGAACCTTCTGTCGTAACCTACGGCAACCGTATGTTTGCCCG
GTTCTGATGAGGGGGCGTTCTCATTTATAAAATCAGCCAAAGCTTGCGCGAGTCTTCGCA
CATTTTCAAAAGTAAAATCCCATGCGATAATGCCGCGCCATCCATCGGTAGTGAATTTTA
TATCAGCCATTTAAATCTCCTAAAATAAAAAATCTTAATATAAATAAAGCATATTTTGCT
TGAACTTGCCAAACTATATATTTTGGGACGATTAGCGGTTTTTTTACGCTATTTTAGCTT
TCCGCCATAATAAGCAAGCTTTATTAAAAAATATAAAATGGAGGTGGGGGGATTCGCACC
CCCGTCCAAGCACAGCATAATCTAGGCTACTACAGGTTTAGTTACGGTTAATAACAAAAC
CCAAGGCCCGTAACCGCCGGAGTTTTGTTCGCCTCGTAAGTCTTAAGTTCTAAAGTACGA
CGCTCGCCTTTAAAACAGCATCCCGCTTCTTGACCATATTCCCCGCTTCGCGGGAGAAAG
CAGAGATATGGAAACTAGGCTGTAGCCCAGTTAAGTTCGGTTTGATTGCCGATTATTTTT
TTTAGCCCTGTTTTAACTGGCCTGGCCAACCAGTACCTGCAACCAAGAGTAGACATGCAC
CTGTCGAAACTTGTCACCCCCGTGTATAAAAGCAAAAGACGGCTTTTGCCGTTTTAATTT
TGCTCTCCTACCTTATAAGGGATTAATATTGTATCATTTTTATATAAGGATATAAAATAA
TGTATATAAGCAAAAAACCATCAATTTATATAATTGACGGGCATAATTTTGTCCGAAGCT
GTCTTAACGCCACCGCAGAAAATGAGGAAGAACTTACCAAAGAATTTCTTGATTTTTTAG
AAGACTTGTCCGAAACGGAGCATTATTACGGTTCTTTTTTCAGGGTAATCTTTGACGGCG
TGTTCAGACCCGTTGGCAGCACGGTAAGGCGCGCTTTAAAAGTTTACTTCGCCGAAGATA
TAAGCGCGGACGAACTTATATACGAGCAGGCGCTTTATCTGCACAATAACGGCGAGCGCG
TTACGGTTGTTACTTCGGATAGAAGTTTACAGCAATATGTCAAAGAATATGAGATTAAAG
TAATGTTTTGCCAAAAGTTTTTCAATAAAACTAAAGATCTTGTTTAAAGTACACTTTAAT
ATAAAATAGAATGATTTTTATCTATAGTGAAAAATTGAAGTAGTTTTTTGTTTTAGCTTT
ATAAATTTTGCACAATATAAAATTTATTTGCTAAAATATACACGTTGGGCTGGTGGCGGA
ATTGGTAGACGCGACAGACTTAAAATCTGTTGATCGCAAGATCGTGGGGGTTCGAGTCCC
CCCCTGCCCACACTTTCTTATGGGTTAAGACAAAAACTGTTTTGGGGGAGTGATAAAAAT
GTTTGAAGATTTTAAAAATACTGTTGGACAGGCGTTTGGCTGGGTTTTTACAGTGCTTCC
TGAGGCAAGAATTCCCGTTCTTTTAATTGCCATAGCCGGTGCACTGCTAGGCTGGTTTTT
ATGGTGCTGGCTTGGCATTATTGTTCTGGCTTTTGCCGTTTTTTGCGCGTTTTTCTTTAG
AAGTCCTGAAAGAAACACCGTTTTTTCTAAGGATGAAATAGCTTGCCCTGCCGATGGCAC
GGTAATGTCTGTAAAAACAGAAGAAGACCCTAATGTAGTGGTAATCCGCATTTTCCTTTC
TATTTTTAACGTACACGTTCAACGCGCCACTATGTCAGGCACGGTGGAAGATGTTGTTTA
TACACAGGGCGGTTTTTTGTTTGCCAATAATCCCGACGCTGATAAAAATGAAAGGAATTT
AATTAAACTTTCAAAAAATTATAAGTTTGCCCATATTGAACAAATTACCGGCGCTATAGC
CAGAAGAATTATTTGTAACGTTAAAAAAGGCGACGAATTAACCATAGGGCAGCTTGTCGG
GCATATAAGGTTTGGCTCGCAGGTCGCGGTATATTTGCCGAAAGACGCTGTAAGAGTGTT
GGTTAAAGAAGGACAAAAAGTTGAAGGCGGCGTTACTGTTTTAGGCCTTTGGCACCAGGC
TCCGTAATTTTAGAGAACTTTGTTTTATTGCCGCCAAAAAACAACTTTTTTGGCGGCAAA
ATATTTTAAGGCGGAAAATATGGAAAAGAAAAAGACTTTTGACGTAATTAAACATAAGGG
GGCTATGGCTGTTCCGTCCCTTTTTACAATAGGTAATTTGGCTTGCGGCTTTTTCTCTAT
TTTGTCCTCATTCGGCGGCAATTTTTACAGAGCCGGCTGGCTTATTTTTTTAGGAATGGT
TTTAGACGCTTTTGACGGAAGAGTGGCAAGGATGCTTCACGCCGAAAGCGAATTTGGCGT
GGAAATGGATTCTTTGGCGGATATTATTTCCTTCTGCGCGGCGCCCGCTTTCCTTATTTA
TAATATGACGCTTAAAGATTACGGCGGAATAGGCACCTGCATTGCTTTTATATTTCTTTT
GTGCGGAGCTTTAAGGCTTGCTAAGTTTAACGCTATGGCGCACGCGGGAACAGGTTCTAA
AAAACATTTTTCGGGACTGCCAACCCCAGCGGCCGCCGCTATAATCGCCGCTTTTGCGGT
TTCTTATATGGTATTTTTAGATTTGGGAAAAGGGCAGAATATTCCGTTTTTAAACATGAT
TCTTCCGTATATTTATAATTTTATGGCGTTGATAGTTATAGCGCTGTCTGTTTTGATGGT
TTCAAATATACCTTACGCCGCTTTTAAAGATAAAAAAGAAAGAAAGAAGCGAGGCGTCGG
TTTTATAATATTTATAGCCTTGCTTGTTTTCTTTACTTTTAAATATCCTCAAAATGTTAT
TTTTATTGTTTTCAGTTTGTATGTTTTTATGGGGATTTTTGCTCTTTTATTTAAAGCTTT
TAAAAATTTAAAAGACTAAAATAATAAAATTTACAATGAAGAAAAACCCCGGGTTTTTAC
CCGGGGTTTTTAAATCTTAAGACACGGTATAAACTTCAATATTTTTTTCATGTATTTTTA
AATATTGTATCGAGCGGTGCAGGCCTATATCAGTAGCGATAATATTTTTATCGGGGTTTA
CCACAACCTCATCAACCATTGTGTGTCCCACAACCTGGCGTACCGGGCTTCTGGGAAAAG
AAAGGTACAAATCCTCCAAGTCTTCCCAAAATATACCGCCGTATTTATCTCTTCCTCCGC
GGGAAATGCTTATGTTAAATATGGGATGTTTAAAAAAAGAGTGTTTAACGCAGTTTGTAA
AAATATTGTTTATTAAAGAAGCTACTTTGGCTTCCGTAAGCGAACCAAGTTGCATTTTTA
ATATATTAAGAAGCTTGTCGCACGCGCCGGCATGTGTAAATAAAAGGCCGCGCTGGTGGT
ATGCGGCTTTGTATTTGCCGCTGTAAATACCTTCAATAAGTTTTTTCTGGTATTTTTGGG
CCGTTTCTTTAGACATTTCTGATATAAAAAAATTGCCCATTATAATTTCAAGTTCGTGAT
TTCCGATAAGCCTTACAAATTCGCCGCCGGCCTCAGAAGCTTGTTTTTGCAGTTTGTCCG
CCAATAAGTCAGTTTTTTCGGACTGCGGGCCGCGGTCAATCAAATCGCCCATTTGCACGA
ATATGCTGTTGCCGCCTTTCCAGTTTAATTTGCTGTCCGCAAGTTCGGCCGCCTGGAGCA
TTATGGTAAACTCATCATAATGTCCGTGAACGTCACCTAGAACAAAAACGTCTTTTTTGG
GGGGAGTTGTCATAACATACTCTTTTTAATTTTACTAGAAATAGATTAGCATATTTTAAA
ACCAAGAAAAATAGAGGTTGCCACGGAAGTGTTGTTTTGTTATAATATACTTACCGACCG
GTAGGTAAAAGTTATGACAAAAAAAATTTCTAAAGAAAAGAAAATGCGAACACGCATAAT
AAAAAAAGCCTATGATCTTATGAGTAAAAAAGGTATCGACCAGGTGTCAATGCGCGAAAT
TGCCGAACATATAGGCGTTACAAAACCTGTTCTGTATTATTACTTTGAAGATAAGGACGA
TTTGTGTAAAGAAATCATTCGTGAAAGCATGTGTATGTTTCACAAAAACATAGAAGACGC
TTACAAAAGCGGCGCAACGCTTGAAAAACTTGTTGAACTCGCATTGAGAAGCCAAATAGA
ATTTTTTGAAAAAAATCCTAAGATGCAAACCTTTATTTTACATATAATAAGTTACATAAT
GAAAGGCGGTAAACGCGGAAAATCTTTTATGGAAAGCGAAAACAAAAAGAAAGAGGTTTT
CGAAAGTTTAATAGAAGCCGCCATAAAAAAAGGAGAACTCCCCGCAAAAGCCGTCAAAGA
TTTTTGTGCTCTTATGGGTGCGCAAACATCGCATATTGTTTTAAATTTTAAAAATCCGGA
TTATGTTTTTGACAAAGAGTATCCGTCCAAAATTACAAAAATAATATTTTTGGGGCTGAA
AGAGTATTATAAGGAATAAAAGATGAAGAAAGCATTATTAATAGTAACTATTATTTGCAG
TTCAATGTCTAGCTATACTTCTGAATATAGTAAACTGTTTGTCAGTACCAATACAGAAGG
ACGCACAATTACTATAGAAGAAGCCGTGGCCGAAGCTCTTAACAGAAATATCTCTGTTAA
AAACGCCATGATTACGCGAGACATATATAATTCGCAGGTTACCCAGTTCAGGTCATATAT
GTTGCCGAAGGTTTCGGTAAGCGGTACTTATACACGCAATTTGGAAAAACCGGCGTTTAT
TGTGTCTGGGCAAAAGATGGAGGTAGGGGAAAACAATACCTTTACCGGAGGCGTTGACGC
CGAATGGGTTTTATGGAGCGGCGGCAGAGTAAGATCTAACGTCAAATCCGCAAAAATAAA
CGCGGATATCGGCGAATATAATTTAAGGTCGGTAAAAGACCAAATAGAAAAAACAGTAAT
TGAAATGTGTTACTCAATAATACTTTCAAGCGCTGTTACTAAAGTACAACAAGGGCAGCT
TGATATCGCCACGCAGAATTTGCATGAAATGAAGCTTAAATACCAAAAGGGTTTATCAAG
CAATTTAGACTTGCTGGCGCAAGAAGTAAGCGTAGCAAATATTAAACCTTTGGTTATAGC
AGCTAAAAACGATTTTGAATTGGGCAATCTTTATTTAAGGCAGCTTTTAAATATGGATCC
TGAAGAGGACCTTACTCTAACGTGGAATATTTGGGACGTGAGGATTCCCGAAGTTAAAAA
ATTAGAGGAGCTGTATGATCTTGCTGCGGAATACAGGTCTGATTTAATAATATCAAGGCT
TCGCGTTAAAACAGCGCAACAGCAGGTAAAATCGGCCCGTTCGGAACATTTTCCGCAATT
AGCCGCTTTCGCTAATAAATATTATAACGCACAGACCGAGAATGGCTTTCCGCAACACTC
CAATGATTACTATTGGACATCATCCGTGGGGCTTAGGATAAGCATGTCCATTTTTGAAGG
ATTTAGAATTAATTCGGCCGTAAAACAAAAGCAGCTCGGGCTTGAACAGGCTGAAGCGGA
TTATGAAGATCTTCAAAAATCAGTGCGCATCGCCATTAAAGCCGCGTGGTTAAGACTGGG
CGAAGCTAAAGAGAGAATGTTAACAGTGGAAAGAGTTATTGAACAATCCCAACAGAATGT
TGAGTCTATGAAAAAACGTTATCGCGCGGGTTTGGCCAGCAGACTTGAGCTTGATGACTC
CGTTGTAGCGCTTACGAACGCGCAGTTGCAATATGCCCAAGCCGTGTATGACGGGTTTAC
TGCTTTAGCGGATTTGAAATTTACAGTAGGTTATGAGGTGAGAAAATAATTATGAGCAAA
TGGAAAATAATAATATCCGTTATAATTTTAGCGGTTGCGGGGTTTTTCTTTTTTGGAAAA
GATAAAAATAAAATATTTGAGCAAATCGAAAAGGACAGATTTTCGGTAAAACTGGAAACG
GTAGAAAAGAGAAATTTAAAGAACGAACTTCTGCTTTCCGGCAGCATTAAAGCGTTGGAA
GAGGCTACGCTTTTTCCGCGCAGCGAAGGCAAACTTTTAAAAAATGTTTTAAAAGAAGGC
CAAAATGTTAAAAAAGGGCAAACGGTATCTTTAATTGAGCGTGACGAGGTCGGCGCGGTT
TATGAACCGGTTGTTGTCCCCTCAACCATTACGGGCATAGTAGGTAAAATATATTTAGAT
CCGGGTGCTAACGTTACGCGCAACACCGCCATAGCTTTTGTTGTCAATCAAAGCCAGGTA
AGGCTTATTTTAGATGTGCCCGAAAGATACATAGGAAATATTTTTAAAGGCCAGGCGGCC
AGCTTTACGGTTGAAGGTTTTCCCGGTAAAACATTTATGGGTAAAGTGAATGTTATAAGC
CCGGTAGTGGATACTGCAAGCAGAAGCGTAACTATTGAGATTCTTGCAGATAATGAACAG
GGGCTTTTAAAATCCGGCATGTTTGCAAAAGCGGACTTGGTGCTTGGCGAAAAGAAAAAC
GCTGTTTCCGTTCTTTCCTCCAATATTTTTACAGATGAGGACGGCGTTTCAAAATATGTT
TTGGTTCCCGAAGGAGAACTTGCTAAAAGACGCAATGTCACGCTTGGTTTTGTAAACGGC
GGTTATTCCGAAATCCGCAGCGGGCTTCAGGAAGGCGAACAGATTATTAGGTTTACGTTC
GGTATTAAAGACGGAAGCAAAATTTCAATAGAAAAATAGGTCTAATTATGTCAGATAACA
ATAAAGAAAACGTAGGGGGGGAAGTACCCCAAACAGGAGCGACGGTCGCTTCGTTCTTCA
TCAAAAGACCTGTTACTACGGCAATGTTGTCAATTGCCCTTTTGGTATTAGGTGTCATAG
GTTTTAAAAGTATGGGTATTGATATGTACCCTAACGTGGAATTGCCGTATGTTGCCATTC
AAACTGTTCTTCCCGGCGCGAGTCCGGAGGAAGTTGAAACTTCTATTACAAAAATAATAG
AAGAAAGCGTTAATACCGTTTCTGGTATAGACGAAATCAATTCATACAGTTTAGACGGCC
TTTCTATCACTGTTATAGCCTTCGAGCTTGAAAAGGACGGAGACGTCGCCGCCCAGGAAG
TGCGTGATAAAGTTAACCAGATTCAGGCTAATCTGCCTGAAGGTACGGAAGCGCCTGTTA
TTTCCAAATTTGACCTAAGTTCTTTGCCTGTTCTTACAATAGCAATTTCCGGCGAGAGAG
ATGTTATTGAACTTACCGAAATGAGCAAAAAACTTGTTAAAGAAAGCATTGAAAGTATAA
GCGGCGTAGGTTCGGTTAATATAGTAGGCGGCAGAAAAAGAGAAATACATGTAGAGGTAA
ACCCTTTTAAACTTTATTCTTTGGGTATTCCGATAAGTGAAGTTAAAGGCGCTTTACAGG
AACAAAACGTTGAAATCCCGGGCGGACGCGTTGAGCAGCCTTCTAAAGAGTTTGACTTAA
GAATATTGGGCCGTATTCCTACGGTGGCCGATTTCTTAAATGTTTACATAGGAACCAGAA
ACGGACGTCCCATAAAAATATCCGATGTCGGCACGGTTATAGACAGCGGTGAATATGAAA
GGCAGTCTACCTGGCTTAATGAAAGAAGAACCATCTCTTTGGAAGTGCAAAAACAAAGCG
GTACAAACACTTTGGCCGTTATTGAAGGCATTAAAGCAAGAATAGAGGAAATAAAACCTA
TTTTACCGGAAGATTTTCAAATTACTTTCCTTATGGACCAGTCAGGCAACATCAGAGAAT
CTTTTTACAGCGTTATAGAACATTTGATTTTGGGCGGCTTGCTTGCGGCTTTTGTTGTAT
TTGTTTTTATGGGCTCTTTGAAGTCAACTATTATATCTTCAATCGCCATACCTATATCTA
TTATAGGCTCATTTTTCTTTATGTGGCAGTTTGGTTTTACGTTAAACAACATGACTCTTT
TGGGTTTAACTGTAGCCGTGGGTATCGTTATTGACGACGCCATCGTTATGCTTGAAAATA
TTTACAGGCATAAGGAAGAATACGGCAAAGGCGCCGTAAAGGCCGCGTTAGACGGCTCTA
AAGAAATTACGGGTGCTATTATAGCCACAACCGCGTCAATTGTTGTTATTTTCCTTCCGT
TAGCTTTTATGAGCGGTATTGTGGGGAGATTTGTACGAAGCTACGGTATTACGGTAGCTG
TTGCTATTACTCTTTCCGGTATAGTGGCTTTAACGCTTACTCCAATGCTTTGCGCCAAGC
TTCTTACCGGGGACGAAAAGAAAAGCAAAATTGAAGTTTATGTTACAAAAATTAACGGTT
GGCTTGTAGCTAAATATTTGCCTATGCTTGAATGGGCTCTTAGAAACAGAAAGACAATGG
TTTTGATTTCTGTGCTTCTTATGGTGTCAACAATTCCTATGCTGGTAGGTTTAGAGCCGT
TTATTAAAATAGTAAAACCTTCTTTTTCCGTAAATACGCAAAATATTGTGGTAAACACTA
TTTTTAAAGGCGTGGGTAAAGACTTTATCCCGCAAGATGACAGCGGTAAGATAAGAGCTA
CCATCAAGGCGCCGGTAGGCGTAAGTTATGAGGATTCTATGGCTATTTTTAACACTTTGG
CCGATGATCTTAGACAACTTCCGTATATTAAAAATATGTTCGTTTCCGTTGGTGTGCCTG
CTGACAGCATGATAGGCAGTTCACCCGTTAATGAAGGTTCAATTTTGTTGGAACTTGAAG
ACAGAAATACCAGGAACAAAATTACAACCTTTAAATATAGGGATGAAGTAAGGGAAATTA
TCGGCAAATATGACGGCTTAAGAACAATGGTTGTTATCGTTGCCGAGGGTCCTAGCAGCG
GCCACGCGCAGATGCAGTATCTTATTTCGGGGCCGGATATTGAAATGCTTACAAAGTATT
CAACCGCTATGGCGGATAAATTAAGAAAAGACCCCAGATTTATCGATGTTGACGTATCCT
TCTCGTTGGCTAAACCGGAATACCGCGTTATTATAGACAGGGATAAAGCCCAAGACTTAG
GGGTAAAAGTTCTTGATATCGCGTCCGCTTTAAGAACCATGGTCAGCGGCGAGGAAGATA
TTACCAAGTTTAAAGACGGCGACGAACTTTACGAAGTCCGCCTGCGAGTACAGGGTGAGT
ACAGGGCCAACGTGGCTACAGTATCGGCGTTATTGGTTCCTTCCAAGAATGAGCCGGTGC
GTTTAGACAGTCTTGCCAAGATTGAGGAAGGCTTTGGCCCCACTCAGATTGACAGATATA
ACAGGCAGCGCCAGGTAACGGTTTCCGCCAACCCTACGGGCGGCATGGATATCGGTACCG
GAAGTAAAGTTATGGAAGAAGTTTTCAGAAGTTTAAATCCTTCCGAAGAATACAATGGAA
GAATAATAGGTATGGGTAAAGAAATGGGCAAAATGATGTCATCCTTTATCATGGCTTTTA
TTTTAGCCTTCTTGTTTAAATACATGATTTTGGCCTCTCAAATGGAAAGCTACACCCATC
CTGTGGCGGTGCTTGTTTCGTTGCCGCTTACTTTGCCGTTTGCTTTAATATCGCTTATTG
TAACCGGGCAAACTCTAAATATTTTCAGTTTGCTGGGCTTGTTTATGTTAATAGGCGTTG
TAAGTAAAAATTCTATATTGCAGATAGACTATATCAATACACTGCGTTCCGAAGGGCTAC
ACAGGCTTGACGCTATTTTGGAAGGTAACAAAGTGCGTTTAAGACCTATTTTGATGACTA
CAATTGCTCTTGTTATGGGCGTTGTTTCAATGGTGTTTGGTACCGGCTCGGGGGCGGTGC
TGAGACGCAGTTTGGCCATCGTCGTTATAGGCGGGCAGACATTATCATTGCTTGTTACGC
TTTTGATGACACCTGTCACTTATACTTTGCTTGACGATCTTGGCAGATGGATAGGAAATC
TGTTTTATAAAGAACCAAAGAAGGATTAAATAAAACCCCCGGTTAAAACCGGGGGTTTTT
TATTTGTTTTTTTCACGGGCAAAGGGGTATAATATTTATATATCATTTTAATGATATATT
TATTAAAATATATATTGACTATCCCTCTAAAAAATTCTTTAATCAGAGGACGGGTCGCAA
CTTTGTAAAAGGGTTTTATGCCCGCAATTAACGGAGGCAGTATGGAAATACAAATTACAG
CTAAAAATATTAAATTAACACCGGCAATAAAAGATTTTGCACAGACAAGACTTGATAAGA
TGGAAAAATATGTTGACCAAGTCGTTTGGGCGCAGATTTTTTTATCAGTAGATAAAAAGA
TTAACCAAAAAGCGCAGATAATCGTTCATGTCGGGAATAAAAATACAGTTGATGCCACTG
CCATCGAAAGCGACCTTTATAAAGCTATAGACGCTGCCGCTTTTAAAGCGGAAGCCCAGC
TTAAAAAAATTAAAGAAAAAACAAAATCCAGAAGAAGCAAAAAAGAAGAAATTGTTAATT
TTATCGATCCTGTTATGTCCGTTCAAAACGATGTAAGATTTTCTGTAATCAAACAGGTTG
AAGTAACTCCCATGAACCCGGAAGACGCCGTTTATGAAATGGAAAGACTTGGCTACACTT
TTTGGATGTTTTTAGACGAAGACTCAAAGCAAATTAATATTATTTTTAAAAGGCTTGACA
GCACATACGGCCTTATTAAACCGGTAAAAAAGAAATAACCTTTTGTACGGCGGCGTGAAA
CTGTTTTTGTAAAGCGGTTTCACGCTGTTTTAAAAGATTCCAAAGGAAAGTTTATGGCCG
AAAGTCCTAAAAATTCGCGTAATTATTTCAGGTCTATAAGCGTGGAAGAAGTTTTAAAAG
CCAAGGAAGATGATTTGCGGCTTGAAACTGTTTGCTGCGCAGAGTATCTTGACAGGGAGA
TTTCGCACCGAAACGTTAACAGACCGGGGCTTGCGTTGGTAGGATATCTGGAGAATTTCC
GCGCGGATCTTGTACAGGTTATAGGCCGCGGGGAATATGCTTTTTGTAAACAGGCTAACC
CGGCCGAACTTAAAGAAAATGTAAGAAGAATGCTTGCCGTAGGTAATGTGCCGTGTCTGG
TTATAACCGCCGGGCAGCCTCCTCTAGAACCGCTTATAGCGGCCTGTAAAGAAGGTTGTG
TTCCTCTTTTTACAACGGTTTTGGAAACTTCCGCTTTTGTAGGGGAGCTTTCCGCTTTTT
TAGATGAAAAAGTATCCCCTACCACGCACGTGCACGGGGTGCTGGTTAACGTGTCCGGCC
TTGGCATTCTTATAAGAGGCGAGCCCGGCATAGGTAAAAGCGAATGTGCTGTTGAACTTG
TAAAACGCGGGCATATCTTGGTGTCTGACGATATCGTTGAGGTACAAAGACGAAGGGGAA
ATATTTTAATAGGTTCGTGTCCTAATATGATTAGGCATTATATGGAAGTGCGCGGGCTTG
GGATAATAGACGTTGAACTTTTATTTGGCGTGGGTTTTACAATGGAATCAAGCCAAATAG
CGATGGAAGTTAAGCTTACTTCCGCGGCGTCTAACATGACTATAGATAGGCTTGGAATAG
AGCAAAAAACAACAACTATTTTGGATTTGGAAATACCTTCGTTATCCATACCTGTTACTC
CGGGCAGGAATCTTGCAATATTAATTGAAGTCGCCGCCCTTAACCAAAGGCTTAGACACC
AGGGCATTTTTTCGGCGCAGGAATTTAGTAAAAGAGTTTTAGATAAAATGGGGCAAAGGG
CATCGGGGAATAAAGATGATAAATAATAAAAAAATATTTATAATTACCGGGTTATCCGGT
GCGGGCAAAACAAAAGCCCTGCAGATATTCGGCGATTTTGGTTTCTATTGCGTGGATAAT
TTGCCGCTTGCCTTATTTGAACATTTTGTTGATCATTTAAAAAACAGGAAAGAAGAAAAT
ATCGCTCTTGGCGTAGATATAAGGGAAGGAAAAGATTTAAAAACCTTACCCAAGATAATT
GCCAATATTAAAAAGGCAGATTTTCATGTTTATACAATTTTTTTAGACGCGTCCGATTCA
AAACTTGTTCAGCGTTTTTCTGAAACTAAACACAAGCACCCTATACAGAAAAAACTTATT
GCGGCTATAGCGCAGGAAAGGAAACAGCTTGAGCCTCTTAGAAACATTGCCGATAAAGAA
ATTGACACTACAAATCTTACCTTGGGTGAGCTTAAGGAAAAACTTTCCAAAGTTCTTGTG
TGCAACTTAAAAAAAGACAGTGAGATGCAAATCAGCGTTCTTTCTTTCGGGTTTAAACAC
GGCATCCCGTTGGAGGCCGATCTTGTTGTTGACGTGCGTTTTTTGCCAAACCCGTACTAC
CAGCCCAAGCTTAAAGAAAAAACGGGGTTGGATTCTCCCGTAGCGAAATATATAATGTCT
TTTCCTGAAGCTAACGAATTTTTAATTAAATATTTAAATATGCTTAAATTTTTAATTCCC
AAATATATGAAAGAAGGCAAATCCTACCTTACCATTGCTATAGGCTGCACGGGCGGAAAG
CACAGAAGCGTTTTTATAGCTAACGCTTTGACAAAAGCTTTAAGCCAAAGCGGATTTACC
GTATCCGAATATCACAGAGATATAAAAAAATAACAGGGGGCCTTTATGATAAAACTTGTG
CTGATAGCGCATGGCGGGTTATCAAAAAGTTTTTTGGAAACGGCTGAAAATTTAAGCTGT
TCTTCTTTAGAAGATGTTTATACCTATTCTGTAACTTGCAGCAGCGATATTAAAGTTCTT
ATACAGGAACTTGAAATGCTTTTTTTAAATTCGCCGGAAGGCGTTTTGGTTTTGTCCGAT
ATTTTTGGCGGTACGGGTGTAAACGCTCCTATTCTGGCCGCTAAGGACATGAACAATGTT
TTTATTCTTTCAGGTTTGAATATGGGTATGCTTATGTCTGCCCTGTATAATAGAGGCAAA
ATGAACGTGGCTGAACTTGCCCAAAAAGCGGAAGCTGACGGCAGGCGCGCCGTAATTAAT
GCCACTGATTTTATGAGTAAATAGAAATATTTTGCGGGAGTAATATATTAAGTATTGCTC
TTCCGCATTTGAGAGAGTTTTATATGCCAATTGTTTTTGCAAGAGTCGATGACCGTTTGA
TTCACGGGCAAATTGTTCAAGGCTGGCTTCCTAGAATGGAAGTGGATGAATTTGTTGTTA
TAATAAACGAGGCGGACAATCTTGTCAAGTCTCTTTTACGAATTTCCCTGCCTTCGAACT
ACGGACTTCAAATTTTAAATAATGAAGACGCTGTGAAGTATTTAAAAGAGACGGATAAAA
AAATATTTCTTCTTTTCAGTTCTTTAGAAGATGTTGACGTGGTAATAAGAAAAGGGCTTG
GAATAAAAAATTTAAATGTGGGCGGGCTTCATTACCGTGAAGGAAGAAACAAAGTATTAA
CTGACGTTTATTTAGATGAAAAAGAAAAACAAATGCTTAAAAACTTTATGATTATCGGAA
TTAAACTTGACGGGCGTTCGGTTCCTAAGGAGCCGCACAATAATCTGGAGAGTCTGCTAT
GCAGCTGATTATATTGGTATGTCTTGTTGCCGCTTTGCTTGAACTTGATAACGTAAGTTT
TGGACAGTTCGGCGTAGGCCGGCCGTTTGTAGCCGGTATAATTTTGGGTTTTTTTATGGG
CAATATCGGGCTTGGTTTGCAAATAGGCGTTTTAATAGAACTTTTGTTTTTAGACTATAT
TCCCGTAGGCGGGGTTTTGCCTCCTAACGGTACGGTGGCAGTATTTGCGGCGGTTGTTGC
GGCGGGCTTTGGCGCGCCGGTATATTTTGCTTTTTTCTACGGAGTGGTAGCCGGACTTAT
TTTTAAACAAATTGAATTTTTAACCCGCAATTATATAGGCAAAAAACTGCTTGAGAAAAA
CAAAGAGCTAACGGAAGAACCGCTTAAGGCAATAAAGGTTTTTATGATTTCAAGTTTAAC
TTTACAAATTGTTCTTAACTTTGCATTTTTAATGTTTGTGGTGTTTGCGGCAAAAACGGT
TTTGTATTACGGGCAGGATGTGCATGAGCGAATACATTTTGCTTTCAGAACGGCGTATAT
CGCCGTTCCCTGGATGGGTATTTTTATATTACTCAGAAAATTTACTGAGAAGGCCGGTTG
ATGAATTTTAAAGATAAATTAACAATTTTTACGCGTTCTTTTTTTCTTCAAACGGGCTGG
AATTATCTTAGGTTCCAGGGGTTGGGTTTTGCTTTTGTTATGACGCCCTGGCTTAAAAAA
TTTTATAAAGCAAAAGCTTTAGACTCCGCTCTGCTGCGTTATATGGAAACTTTTAATACT
AACCCTATTATGGCTTCTTTTTGTTACGGCGCTTTGGCCCGTTCGGAAGGGGACGTCGCC
TTAGCCCCGATGAAAAAAACAGAATGGCGCGTTATAAAAACTTTTTTGGCATCTTCTTCC
GCTTCAATAGGGGATAGGCTTTTTTGGGATTCCTGGAAACCGCTTACTCTAGCCGCGGGT
ATTTTGGCCGCTTATTTATGCGCCATGGGCACAATAGATATTTTTTATTCCTGTTATATT
TCAAATATGCAGGCAGCGTTTTTGCTGGGCTTTATTTTAGTTGTTTATAATTCTATAACG
TTATATGTAAGATGGAAAGGTATAGAGGCGTCCTATGAGGGCGACAGGGACCATGCTTTC
GGTCTTTTAATTTTTGACTGGAACAGAGCTATTAAAGTGTTTAGGTTTATAGGCCTTATA
ATAACACTGCTTATTATTTCGTTATATATATATGATACCGTAAAAGTTTTCTTTTTCTCA
GCTGAGATTTTTATTTTTACGGCAATAATTTTATTTGTTGTTGTTATGAGCGGGTTCGCG
CAGAAGTATGATATACCAAGCGTTTATTTATATATTCTGCTTACTTTAATTTTTAGTTTA
GTGGCGTATTTTATATAGGAATTATGATTACACGAGACATACAGATAAAAAACAAAATGG
GGTTGCACGCGCGTCCGGCGGCTATGCTGGCGCAGACGGCCGGGAAGTTCGCGGCTGATA
TTAAAATAACAAAATCCGGCGTTGAGGTTAACGCTAAAAGCATTATGGGTATTATGATGC
TGGCGGCTGAATACGGCAGCATACTTACGGTAGCCATTGACGGGTCGGACGAAAATGAGG
CTCTTAACGCTATATTAAACTTGTTTGAGAACAATTTTTCAGAGGCGTATTAATGATTAC
AATAACAGGGGTCGCGGCAAGCCCGGGCGTTGCTATAGGGCCGGCTTACATACACCATTT
CGCAAGCCCGCTTACGGAACGCAGGCAGATAACTAAAGAGGATGTGAAATCCGAGGTTAT
CCGCATGCGCGCGGCTTATAAAAAAACTGAAGATGATCTTACAAAAGCCGAGGTTGAAAT
AAAAAATATTTTGGGGGCCGAATACGCGCAACTTTTAACGGCGCATAAGGCAATTTTGCA
AGATCCTGCTTTTAAAAAAATGGTTTTAAGTAAAATACAAAACGATTTGCTTTCCGCCGA
GAACGCCGTTCATTCCGCTGTTGAAGAGATAATCGTACAGTTTGATTCTTTGGAAGATGA
GTTTTTCAGGGAAAGAAAAAATGATGTTTTTGATGTCGCAAAAAGGCTTTTTAACCATCT
TTCGGGAGGAGGGGCGGAAACAACCTTTAAACCTTCAAAACCCTCCTCAATTTTAGTTGT
TCATAATTTACTGCCTTCTGACACTCTTACTTTAAGAGATAACAGTTTTGTCGCTTTTGT
AACAGACATCGGCGGTAAAACAAGTCATACGGCGCTTCTGGCCCAAAGTTTGGAATTGCC
CGCCGTGGTAGGGTTATCTACCGCCAGCAAAACCATACAAAATGACGATATGCTTATTGT
AGACGGGGAAAAAGGTATTTTAATAGTTAACCCTGACGCGGAAACATTAACTCATTATAA
AAAAATACAACGCGAAATAAAAAAATCCGAAACACTGTTAAAAACAATTAATGATTTGCC
TTTTATAACCACTGACGGCAAACGCGTACAAATGATGATAAACTATGACCCGCGTATGGA
TTCTAAAGAAACGCGTAAACTTAAGACTGACGGACTGGGCCTTTTAAGAACGGAATTTTT
ATATTTAGGAAGGGAAATTCCTCCTTCAGAAGAAGAACAAATTGAACTTTATACTCCCGC
AGCTAAAAAGTTTGACATGCGGCCCGTTAATATACGCCTTGCCGATTTGGGCGGGGACAA
AGTGCATTCTTTAAAACTGGGAGATTATTCGGAAGAACTAAATCCTTTTATGGGCTGCCG
GGGCATACGGTTTTTATTAAAATACCCCGAACTTTTAACTTCGCAGCTACGGGCTATTGT
AAAAACTTCGGCTCAGGTTAACGCGCAGATTAAAATTATTATTCCCATGGTTTCCAGACT
TGAAGAGGTTTTGGAAACGAAAGGCATTTTTGAGCAAGTGTTGCAAGAATGTTCTTTGCA
AGGTATATATCCTAAAAATAAAATTGATTTGGGCATTATGGTTGAGGTGCCTTCCATAGC
GTTAGCTCTTGATTTTGTGCTGCCTCATATAGATTTTGTTTCCATTGGCACTAATGACTT
GATACAATATATGGTAGCGGTGGACAGGGTAAATGAGGAAGTGGCCGATTTATATGATCC
GTACCATCCGGGCGTAATAAGAATTATTAATGACATAGTTCAGTCTTGCCAGCAAAAGCA
TAAGAGCGTAAGCGTCTGCGGGGAATTAGCTTCCGACCCGGCTATAGTGCCTCTTCTTAT
AGGGCTTGGTGTTGATACTCTTTCAACTACGCCCAGAATGTTTTTAAGAATAAAAAACAG
GCTTCGCACAATAAGTTATGATACTTGCGCAAACTTTGCGCAGGCTGCTCTTTTGATGGG
AAGTTCTGAAGAAATTAAAAAGTTGAGTTTAACAATAGTAGATGAAAATTCGTAATTTCT
CCATAGTAGCACATATTGACCATGGTAAGACAACTTTGTCCGACCGTATTTTAGAAGATA
CGGGAACCGTGGCTAAACGTAAAATGACGGCGCAGCTTTTAGACGGGATGGAGCTTGAAA
AAGAACGAGGCATTACCATTAAAGCTAAAGCTGTGCGCATTAAATATAAAGACTATGAGC
TTAATTTAATTGACACTCCCGGACACGTGGATTTTTCCTACGAGGTCGCGCGTTCTTTGC
GCGCCTGCGAGGGCGTTTTGCTGCTTGTGGATGCGTCCCAAGGAGTTGAGGCGCAAACTG
TAGCGCACGCCCACTTGGCGCAGAGTTTAGGGCTTAAAGTTATTCCCGTAATGAATAAGG
TTGACTTATCACAGTCGGATGCTGACTTGTCCGAAGAACAGCTTTGGGAAATTTTAAGAG
AGCCTATTTTAGCCGAGCGCGTAAGCGCCAAAACAGGCATGGGCGTTGACCATTTACTTG
AAAGAATTGTTACCGATATCCCGGAGCCTAAGGGGAATCCTAACGGTAAACCCCGCGCTT
TAATTTTTGATTCTTTTTATGACCCTTTTAGAGGCGTAATTATTTACGTTCGTATGTTTG
ACGGATCTTTAAAACAAGGGCAGACTCTTCGCCTTATGGGTGGTGGGCTGACATCGAAGA
TAGAAGAAATAGGTTATATGACTCCGCAGCTTGTTAAGTGTGGCGGTTTAAATATGGGTG
AGGTGGGGTATATAGTTGCCGGCATTAAAGATATTCACAGCGTTAAAGTAGGCGATACTG
TTACATTAGCCGATAACACTGCCGATGAACCTTTGCCCGGTTATGAAGAAACTAAACCCG
TTGTTTTCGCAAGTATCTTTCCTATTGATTCACCCGATTATCCTTTGCTTAGAACGGCGC
TTGAAAAGCTTAATTTGTCCGACTCTTCTTTTAGTTACCAAAGTGAAGTTTCTAAAGCTT
TAGGCTTCGGATTCAGACTTGGTTTTATGGGGCTTTTACATATTGAAATTGTTAAAGAAA
GGCTGGAGAGGGAATTTAACCTTTCCTTAATAGCCACAAGCCCTAACGTTGTGTATCATG
TTAAATTTACTTCAAAAAAATCTCACCCGCAGGAACTTTCCGCTTTGCGTGACGCGGGCG
ACGGCTACAAAGTTATAGACAACCCCGCCTATTTCCCGCCGTACGGGGATATTATTGATA
TTAAAGAGCCTACCATAACAATTACCATAGTTACACCCGTGGAATTTATGGATGGCGTTA
TGACGCTTTTAAAAGAAAAGCGCGGTACTTATTTGGAAATGGAACATATTTCAAACATGC
GCGTTATTATCAAGTACATAATGCCTATGGCTGAGATGGTTATTGATTTTTATAATAAGC
TTAAATCGGTGTCAAAGGGGTATGCCTCTTTTGACTATGAACTTGACGAGTATCGAAGTT
CAGACGTTGTTCTTATGGAAATTCTGATACACGGCGAACCTGTTGACGCTTTATCCGTAG
TTACGCATAAAGACAAAGCGCAAACGCAGGGCAGAGCTTTATGCGAAAAGTTAAAAGAGC
TTATCGGCAGGCAGATGTTTGAAATTGCCGTGCAGGCCCGTGTTAACGGTAAAATAGTGG
CGAGGGAAACCATTCCCGCCATGCGTAAGGACGTTATAGCAAAATGTTACGGCGGTGATA
TTACGCGTAAACGTAAGCTTTTGGAAAAACAAAAAGAAGGTAAAAAGAGAATGAAATCCA
TAGGCAGCGTTGATATACCGCAAGAAGCGTTTGTGGCTATGTTAAAAATTGACCAGTAAA
AATATTGCTTAAAATAAAACGGGCGTTCAATAAATTGAACGCCCGTTTTATTTATCTTAA
AAAATATTTTATTCTTTATATAAAGGATAAAAGTAAATACCCATAAAAACCGGGTTATCG
TAAAATCCTTTCACATTTTTCCTAAAAGCCCATAAAGCTGTCGGGTGCACGGTGTAAATT
TGGGGCGCTTCCTCATAAGCAATTTTTTGTATTTGAGAGTAAAGCTTTTCCCTCTCGGAA
ACGTTTACGCTGTTTACCGCTTGTTCAATAAGAGCGTCAAGTTTAGGGTTTTTAAAACCC
TGGCTTAAAGCATAGCGGCCCCGACTGTGTAAAAAGGGGAACACAAAGTTGTGCGGGTCC
GCGTAATCGGCAATCCAGCCGCGCGACCACATGGGCATTTGGCGTTTATCGGTTTTTTCT
AAAAAAGAAGCCCACGGCACGCCGCGCAGTTCAATTTTAAATTTGGGGTTTAAAGACTCA
ATATTTCTTTTTAAAATTTCACAGGCTATCTGCCTCATTTCGCCGCTGGTATTATAAGTT
ATTGTAAACTTAAATCCGTTTTCCCAAACTTTGCCGCCCCAGGCTTTTTTAAAGTATTCC
TTTGATTTTTCCAAATCAAAATTATAATGAGGCGCGTTTTTGTCATAACCTATTAATCCC
GGCGGTACAGGCCCGTTGGCAAGCGTGCCTTTATTTTGCATGGTTTGCGTTAAAAACGCT
TGGTAGTCAAAAGCGTGGGCAAAGGCTTTTCGCAAATCTTTATCAGTAAAAAAATCATGC
GGTATTCCTTTTCCGTCAAGTTTACTGCTGCCCACATCTGGGTTGGCGGTTGTGTTAATT
TCATAAGTAAAAAATATGGCCGGGTCAGTCCTTAATCTTGGCAAATTATCCGCCAGGATA
ATGCCTTCATGTCCGTCATACTGCTTATCAAACTTTTGAGAAATTTCCGCCACGTCAACA
TCGCCGCTTTCAAGCATAAGGCGCATGGTGGAAGGTTCATCTACCGTCATAAGTAAAATA
TTCTTTATTTTAGGGGCGCCCAAAAAGTAATTTTCATTACTTAAGAGTGAAAGTCTTTTT
CCCGTGATATCCCAGCGGTTTAATTTAAAAGGCCCGGTGCCGTTCATGTGGTTAAACAGA
TAGGAGTCGTCGCGCTCGCGGTTATTAAATTTTTGCCAGGTTTCAAGGCGTCCGTCCCAC
TCACCGTTTTCGGCGCACCATTTTTTATTCATTATGTATGACCATCGTGCCATAATTGAT
AAAAAAGGAGCGAACGGTCTTTTTAATTTAATTACAACATTATCCCCTTCTATTTTTACG
GCCTCTTCTATATCTTTATTTGTTATTGTAAATTTGCTTCCGTCGCGTGTTGAGTTTACG
CCCAAAATAGGTTCAAGCAATAAATTGGAAGGCCCGCCCGCGCGGTCAGATAAAATAAAA
CGGAGTATTGAATATTTTACGTCTTCGGGTGTTAAGATTTCACCGTTATGGAACTTCACA
TTTTTTCTTATGGGAAAAGTGTATGTCAGTCCGTCTTTAGAAATAAGGCCGTTTTCAATT
GAAGGGACCTGCGTTGATATAAGAGGTTCAAATTTTGATATTGAGCTTCCTTTAAATTTT
ATTACCGTGTCATAGATATTTAAAATAAGCCCTTGTGTAACACCGTCATAAGAATAAATT
GGGTCTAAAGACTGCATTTCCCCTTTATGGGCAAAAATAAGAGTTTGCTTGTCGCTCTCT
TTTTTCCCGCCGCAGGCGGCTATAAAAAGCGCAAGCGCAATAATGAAAATTTTTCTCATG
TCAGGTTCCTTTTTGTTTGGATATTTTGTAGCAAAGGCCTTTTTTATTTTTTAGCCAGGC
GGCGGCAAATTCCGTTTTGTCGTAAATTTTTTCAACCTGCGCGTCTGTTTCAGCGCCGGG
GTCATTAACAATAAAATCGCCTTGTTTTGTAAACCCTTTTATCAAGACTAAATGTCCGGG
CGTTTCTTTTTGAGGAGCGCTTTTAAGCTCGCCCTCTTTAAAAGAAATGCTTGCTATTAA
AGGAATGCCGGCGGAAACAATGTTCTGCGCCTGCTTAACGGTGTCGCAGCGTATAACGGC
GTTTTCCAAGCCGTAAAGCCCGGCGTAGGAAGCGTTAAAAACCCAGTTGCCGTAAGTGTC
GGCTTTTTTGTCATAAACGCCATCCACGGTTTCTTGTAAGGAGGAGCTGATTCCAAAATA
ATCAAGCGCCATGGCAATGCAGGTGGGGCTGCAAATTCTGTTTTTGCGCTCAAACCCGTG
TTGTATCTGGCTTATCGGTTTTATGTTAAGTATTACGGACGGTTGGTCAGCTTGCTCGGT
GGCGGCCTCTAAATCAAAAAGCGCTTTATGTTTTGTTATAACACAGTTTAAAGAGTTAAA
ACTCACTTTGCCTTTGGCGGTAATTCTGTATTTAAAAGAATCAATATATTCGGCAGCTTT
AAAAATATCCGTATCAAAATGCCCTAATTCATTTTTTTCATTAAAACTTAAGTTATTGTT
TTTTTCGATATGCAGATATTTAAGCCACTGTGTTTTTGAAGGACCTTTAAAAAATTTAAT
TTCTATTGTAATGCAGGATCCTTTGGGCATTATAGCGCAAGGCGTTAAAATAAAAGTATC
CGCGTTAAACGGAAGCGGAATAATTTTAGAAGTTATTTTTAAAACATCATTTTCTTTATC
GATATTTTCCAGGTTGTCTTTGTTTAATGTTTGGCTAAATGAAATCTGGTAGGGAGGCTG
TTGCATATTTAATACCTCTTTTTAAATTATAATAGGACCTATTAAGTATGACATTTTTTT
AACTAAAATTAAATTGGGGCACCCGGACTTGAACCGGTAACGGGAAAGACTTCCGTCCCC
TCTCTTTATAATACGCTCGCAAAGTGTTGCTCGATTTGGAGGTTCTTGTAAATTTTACCT
GTCTTTTACGGTATTATTAAATTAAATCGGGGCACCCGGACTTGAACCGGGAACCTCTCG
GTCCCAAACCGAGCGCTCTAGCCAATTGAGCCATGCCCCGCCAAACTAATTATACTAACT
TAGAATTAAATTTTCCTTTCTTATAAATAAATTGCCGCTTTTAAAAAGCGGCAATTTAAA
TTACTGCGCCCGGCAGGACTTGAACCTGCGACCCATCCGTTATGAGCGGATTGCTCTAAC
CAACTGAGCTACAGGCGCTAAAAGTGTATAAATATTATAACAAATTTTACCAAAAACAAA
AAGACGGGGTTTTTGGGGTCTTTTTCCCGCGCGCGGCCGCTAATTTGTATTGTGCCTTAT
CTTTTCATATTTGATAATATATGTAGTAGATATCCTGTCTGCGTAAGCGGAAAAATAAAA
AATTAACATTGAGAGGCGGTTTATATGAGTATAAGATTACGTCTTACAGTTATGAACTTT
TTGCAGTTTTTTATATGGGGTTCATGGCTTATTACTATAGCAAACTATTGGTTTCAGACA
AAAGGCTGGTCAGGCGCGCAGTTTGGCGCTGTATTTTCAACTATGGGTATAGCTTCGCTT
TTTATGCCCGCTCTTATGGGTATGCTGGCGGACAGAAAGGTTAACGCCGAACGTCTTTAC
GGCGTGCTTCATATAATCACAGCCGCTATGCTTGCTTATTTACCCGCTATAAAAGACCCT
TCAATGTTTTTCTGGGGTATATTAGTCGCTATGTTAGCTTATATGCCTACTTTAGCGCTT
TCCAACTCAATAGCTTATAACGTTCTTAAAAGGGCGGACCTTGATATCGTAAAAGCCTTT
CCCCCGATACGCGTATTCGGAACAATAGGTTTTATCGCCGCTATGTGGATTGTTAATTTA
ACAGGCAACAAAAGTTCACCCAACCAATTTTATATCGCCGCGTGCGCTGCGGTTATTTTA
GGCATATACGCTTTTACTCTACCCGCCTGCCCGCCTTCTGAACAGGGCGAAGGTAAAAAA
ACTTTTATTCAGGCACTCGGGTTAGACGCGTTTGCCCTTCTTAAAAACAAACAGCTTGCG
TTGTTTTTCTTATTTTCAATTTTCCTTGGCGCGGCGTTGCAGCTTACCAACGCCTACGGC
GACGTGTTTTTAGATGACTTTAGCAAAATACCCGCCTTTGCCAATTCTTACGTTGTAAAA
TATTCAACTATCATAATGTCAATTTCACAAATATCCGAAACGCTTTTTATTTTAACAATT
CCGTTCTTCCTTAAACATTTCGGCATAAAGAAAGTAATGCTTATAAGCATGATAGCGTGG
GTGTTCCGTTTCGGCTTGTTCGCCTATGCGGACCCCGTGGGAAGATTTTGGATGATAATC
CTTTCCTGCATCATTTACGGTATGGCCTTTGACTTCTTTAACATATCCGGTTCTTTGTAT
GTGGAAAACACGGTAGAATCTAAAATGCGTTCCAGCGCGCAGGGCCTGTTTATGATGGCT
ACAAACGGTTTTGGCGCGGTTTTGGGCAGCTCTATAAGCGGCATTGTTATAGACCGTTTC
TTTACATACGGCGGCATGAAAAACTGGCACGGGATATGGCTTTCTTTCGCCATATACGCT
TTAGTAGTTGCCGTGTTGTTTATGATATTTTTTAAAGATGTTCCCAAAACAAAAGAAGCA
ACAATATAATTTAGGAGTGATATTAATATGGCAGATTACAGTTTTGATATAGTGTCTAAA
GTGGATACAAATTTAATAGAGGAATCTATAAGCGTAGCTCTTAAAGAAATTACAAACAGA
TACGATTTTAAAGATTCCAATTCCTCCATGGAATTAAACACAAAAGATAATGAGATAAAA
CTCTCCTCGGCTGATGATTTTAAAGTTAAATCTTTATATGACATCTTGCTTACTCGTCTT
TCTAAAAGGGGCATTTCTTTAAAGAATTTCCAACCCGGTAAAATAGAAAGCGCTTTAGGC
GGCACGGCAAAACAGTCCGTTAAAATTCAACAGGGTATTCCTGCGGATAAAGCTAAAGAA
ATAGTAAGAATAATAAAAGACGCCAAAATTAAAGTAAACGCTTCTATACAGGGCGACCAG
CTGAGGGTAACTTCCAAATCAAAAGATGATCTTCAGGCCACGATGGCTCTTTTAAAAGGT
AAAGATTTAGGCTTGGATTTGCAATTTACAAATTACAGGTAATTATGAACTTAACAGAAT
GGAAAGAAAAGTGCTCGGCAGCGGAAGCCGAGTATAGAGATATTATTTCAAACGCCGCCT
CTTCGGACGCGTTGGAAGCGGCAAGGGTTAACTGCCTTGGCCGCAAAGGCGTGCTGACGG
AACTTCTAAAAAACCTTAAGGATTTTACTATTGAGGAAAAGAAGGAAGCGGGCCCTTTGG
GCAACAAAATAAAAAAAGATTTAGAGGACGCTTTTTACTCTAAAAAAAACGCCCTTGAAT
CAGCCGCTTTAAATGAAGAGCTTGCTAAAACGAATATAGATTTAACTCTTCCCGGATGGC
CTGTGGCTAACGGACACAAACATCCGCTTACCATAGCCATGGACAGAATGACGGCTATAC
TTTCAAAGCTCGGCTTTGTCTGGGCGGAAGGCCCGCAGATAGAAGAGGAAAAATATAATT
TTGATTTCCTTAATATTCCTCTTCACCACCCCGCGCGCGACGTGCAGGACACGCTTATAA
TAGGCGGCGGCGCAAAAAAGGGAATGGTTTTGCGCTCGCACACATCAAACGTGCAGGTGC
GTTATATGGAAAAAAACAAACCGCCTTTGCGTATTATGTCACCCGGTAAAGTTTTTAGAA
GAGATGATATTGACGCTTCACACAGCCCGGTGTTTCACCAAATAGAAGGGTTGTACGTTG
ACAAAAACGTTTCTTTGGCTGATTTAAAAAGCGATTTAACCGCTTTTATGAAAGGGCTTT
TCGGCAATAAGGCGGAGGTAAGGTTCCGCCCGTCGTTTTTCCCGTTTACGGAACCCAGCG
TTGAAGTGGATGTAAAATGCGTTTTTTGCGACGGTAAATCACCCTGCTCTTTTTGTAAAG
GCACGGGTTGGAAAGAAATGTTGGGCGCGGGCATTGTGCATCCCAACGTGCTTCGCAACG
TAGGCATCGACCCAGAGATTTACAGCGGGTACGCTTTCGGCATGGGGGTTGAACGTCTTG
CCATGTTAATGCTTGGCATTAAAGACATTCGCGCTTTTTACGAAAACGATTTAAGAATTT
GGAAACAGTTTTAAGGATTTTACATGAAGATACTTTATTCCTGGTTAAAAGATTATATTG
ACATAGATTTAAGCGCCGAGGAGCTTGCCCAAAAACTAAACTCCGTCGGCATAGAAGTAG
CCGAGATACAAAAAACAGGTGTTGATTTTGAAGGCGTTCACACGGCTAAAATAGTTACGC
TTGAACGCCACCCTAACGCGGACAAACTTTCTTTAGTTACTTTAGATACAGGAAACGGAA
CAAGGAAAGTTGTTTGCGGCGCGGGCAATTTGGAAGCGGGCATTATAGTGCCGCTTGCGC
GTGAAGGCGCCAGGCTGGGCAAAACCGTTTTAAAAGCTGCTGAAATACGCGGCGTTAAAT
CGGATGGTATGATTTGCTCGTCTGACGAGCTTGGCCTTACAGCCACAAGGCAAAAAGGTA
TTTTGCATTTAGATAAAAATCTTAAACCCGGTATAGACGTTTCCACACTTTACCCTAAGG
CTGATTATTTGTTTGAGCTTGAAATAACTTCAAACAGACCGGACCTTTTGTCCCACTTAG
GCGTAGCGAGGGAACTTTCTATTTTGCTTAATATTCCTTTAAAAGAAATCCCTTTAAAAG
AAGTTAAAGAAGAAGGCGAAAGCATTGACGTTAAAATTGAAACGGAAAATTGCGCGCGTT
ATACATCTCGCGTGGTGCGCGGCGTGCAAAACGCCCAGTCGCCCGAATGGATGAAGCAAA
GGCTTTCGGCCATGGGCGTAAACCCCAAAAACGCGCTTGTTGATATCAGTAACTATGTGC
TCTATGATATCGGCCTGCCTTTACACTTTTTTGATTTATCGGATATTGGGGAAAGCGTTA
TAATCCGCCAGGCGGCAGAAGGTGAAGTCTTTGAAACGCTTGACGGCAGCAAACTTAATT
TAACGGCGCAGGATATATTAATAGCGGATAAAAACAAAGGCCTTTGTCTTGCCGGTATTA
TGGGGGGCATAGGCAGCGGCATAAAAGAAACAACTAAAAACATTTTTATTGAAGCGGCCT
ATTTTAACCCGCCCGCAATAAATAAAAGCGCCAAGAAATACGGTTTTTCAAGCGAGGCCA
GCCAGCGTTTTGAACGCGGCGCGGATATCGGTATTACGCCAAAAGCTCTTGCCAGGGCAA
CGAACTTAGTGCAGGAACTTTGCGGTGGCAAAGCCTCAAAATCCAGTGATGTTTACCCTG
TGCCTTACACGCCGGAAGAGGTTTCTTTTACTCCTGAAGATATTGAAAAAATACTGGGCA
TGAAAATTGATGAAGAAAGGTTTAAAGAAATTTTTTCAAGGCTTGCTCAAAAGTTTGACG
CTTCTTTAAAACCGTGGAAATTTAATTCACCCACTCACAGGCGCGATTTAAACCATAAAT
GGGATTTAGCTGAGGAAGCCGCCCGTTTTTACGGTTTAGATAAACTGCCCGTAAGCGAAA
CAAGGGCAAGCGTCGCGTTTTCGGATAATCCCAGAAATACGGATACCTCGGCCAAATTCG
CCTCCGCTCTTATTTCAGCCGGCTTTTATGAATGTAAAAATTTTGATTTCTTATGTGAAA
ATGATTTACAAAATTTTTCATATAAAAAAGAATTTTGCGTGGAAATCGCCAATCCTTTAA
ATGAGGATTACCAGTATATGCGTCCTACGCTTTTCGCGGGCCTTCTTAAAAACGCCAATT
TTAACCAAAGCAGGGGCACAACAGAATATAAGATTTTCGAGACGGGTAAAGAATACCAGA
TTATGAAAGGCTTTCCTGCGGAAACCTGGGTAATGGCGGGCATAGTTTGCGGTGCGGTAA
GAGAGCAATACTTTGCGGACAAAACGCCTGAAGCGGACTTTTATTTTGTTAAAGGCGCGG
TTGAAGCGGCTTTAAAAAATATAGCGGGGGTAAATTTCTCGGCTTCAAAAGAAGCGCCGG
CCTATATGCACCCTAAAATATGCGCAGATATAATTGTTGACGGCAAACAAAAGGCAGGGT
TCATTGGTAAAATACATCCGTTAACGGCTAAGGCTTATGGTTTAAAGAATGATGATATTT
ACGCTTTTTACCTTAATATAAAAGTTTTGGAAAAGAAGTTTAACGCGCAGGAGTTTAAAC
CCGCAGAGGACGCGGCGCAGTTCCCGTCTTCTTACAGAGATTTATCTTTTGTTATCGGCA
AAGACGTTGGGTACGCCAAGGTTTTACAGGCTGTTAATTCAAGCGGCGTGTGGAGCAAAA
TGAGCGTTGATTTAATGGACGTTTATACAGGCGCGAACTTACCGGAAGGTAAAAAGAGCT
TAACTCTTAACTTCGCGTTTTGGCTTATGGACAGAACTTTAAAAGACGCCGAAGTTGAAG
AAAATATGAATAAAATTTTCACGGCTCTTACCGCTTTGGGGGCGGAGCTTCGCAAATAAT
TTGCTATAAGGTATTAAGAGGTGTTTAAGCGTGCAAGATAAAATAGCCCAATTAGAAGTG
TTAGTAGCGCAGGCAACCCAAAAGCTTTCGGGCCTTGAGGGGGAAAATAGCACGCTTAAA
AACCGCTTAAGAACTGTTGAGGCTCATTTGGAAAGACTTAGAGAAATTGAGGACGAGGCC
AAAATTTTAAGAGATTGGAAACGTGATACCTTAGCTCAGTTAAAACGTTTACAATCAAAA
ATAGAAAAAGAAATAAAAAATTAGATTTATTAAATTATTAAAAACGGTGTAAAAAATTAT
GGCAAAAAGAGGATATGAAGTTACCGTCCGCCGCATTCCTTTAGAGGTTAACATTGAAAA
TGTTGAACCTATGGAAATTGCCACGCTCGTAAGTATGATTGAAGAGCGTATGGCTAAAAT
AGCCGATAAAACGGGCACTATAGACACTCTTAAACTCGCCATAATGACGGCTATGGAATT
TGCTGCCGAAGTTTACTTAAAAGGTTCTAATGCGGGCGCCAAACGCCAGGAAGAAGAACG
CAAGGTAGACGAACTTATTTTAAAATTGCAAAACTCACTCTCCGGCACTCTTATCAAATA
ATATATGGAAGATATTAAACACGATATGCCTTTGGCCGCGGCCATGGCTCCTAAAAATTT
AGATGATTTCGCAGGGCAGAAACACGTTATCGGCCCGGGCAGAATGCTGCGCCGTATGAT
TGAGAGCGACACTATAAAATCAGCCGTATTTTTCGGCCCGCCCGGCGTTGGGAAAACCGC
GCTTGCCCGTTTTATAGCGTCCAAAACAGAAGCCGTTACAGTTGAACTTAACGCGGCTGC
CGCCGGAGTAGGCGATATTAAAAAAGTAATTGAGGAAGCTAAGGAAAGGCGTAATGACAC
TTTCTTAGAAAAGCGCACCCTTGTTGTTTTAGATGAAATACACCACTTTAATAAAACCCA
GCAGGATGTTTTGCTTCCGTCAGTCGAACGTGGCGATATTATTTTAATAGGTCTTACTAC
CGAAAACCCTTACTTTTATATTAACAACGCGCTTCTTTCCAGATTCTCTGTTTTTGAATT
TAAACCGTTAGACGCAAAAGATTTAGAGCAGATTTTAAAAAGAGTTTTAAAAATTAAAGA
AGCAAAAATACAAAAAGACGCTAAAGATTTTTTTATTACGCAGGCTAACGGCGACGCCAG
AAGGCTTTTAAACGCGGTTGATCTTGCCATTTTAACCACGGCTAAAGACAGTGACGGCAT
TGTTAATATAACAATGGACGTGGCAAAAGAATGTATGCAAAAACGCCATTTAAATTACGA
TAAAAAAGGCGATGAGCATTACGATGTTATTTCCGCTTTTATTAAATCAATGCGCGGTTC
CGACCCGGACGCTGCCGTCTACTGGCTGGCAAGAATGTTAGAATCAGGCGAGGACCCCAG
GTTTATAGCAAGGCGTATTTTAATTTGCGCGAGCGAAGACGTGGGTAACGCCGAACCGGC
TGCCATAATGCTTGCCGAAGCCGCCTTTAAATGCGCCGAAGTTCTCGGTATGCCCGAAGT
TCGCATACCGCTTGCCCAGGCCGCTATTTATGTTGCCTGCGCGCCAAAATCAAACGCAAG
TTACATAGCCGTGGACGAAGCTTTAAAAGAAGTCCGCGAGGGTATTCAAAGGCGTGTGCC
CGCGCATTTACGCTCAGGTTTTAAGAATGAGGGCTATAAATACGCGCACGATTACCCCAA
CCATTACGTTAAGCAGGAATATATGCCAAAGCCTAAAAAATTTTATGAACCTACTGAAAT
AGGTAAAGAAAAAAATATAAAAGAAAGATTAAAAAAACTAAAAGGCGAAGAATAACCAAT
GGGTGCAGGAAATTAAAAAAATATATTAATGTTTGCATTTCTTGTTATTTTTTTAAATTA
ATGGCAAAAGAAATTGGGAAACTAAATTTGAAATCTTAATACAAATGGTTTATTACAGTC
AGAATAAAGAACTTAATAAAAATTTGCCTAAACCGTGGTTAAGACTTTGTAAGAGTAAAA
ACGGATATGTTTTAGAAAAAGCTCATTTAAAAATTTCCAAAGAAGGCGTTGAGGAAGAGA
ATTGCCACGAAGGAGAGGAATCCCCTGTTTTATCTTTAGAAGGGAACGCGGTTGTTTTAA
TTTCAGTTCCTAACTTAATATCAGTTCACATAGAAAGTTCCTCCATAACAACCGAGTATG
TTTATCCCTTCAAAGAATATTTTTTCTGCCGGCGGTAAGAAAGGGGGTATTAAAAGCTCG
GGAAAATGTTTTGGACAAATAAGTTGAAGGAAAGGCTGATGCTTTTTTTGATTATAACGT
AGATAAGCGGGTTTCAGATTATAAATTAGTCTTGTAAGACGTTTAAGGAAAAAGTAAAAA
ATAATTATATAGCTATTCTGCTCCTAAAATGCTTTGGATATGGGATATTGATAAAGGTAA
TAAACCCGATATTTTCTTTCGAGGTTATGCTTATAACACGTGGTACTTTTATATTTCATC
ACAAGATAAAAATTTAATGACTGTTCCTGACGGCGTACAGTGTTTTTAAAGTAAATAAAA
AATCCCTCTGAAAACAGAGGGATTTTTTTTGTTAAATACTACTCTTTTTATAAAACGTAA
GACGCCACGCCTCCAATGGTTTGTTTGCCTCCAGTGGCTACGCTTTTACAGATATTTTCG
CCTTCCGTATTATAAAATCTGCAAAGAAGTCTACCGTCTTTATAGAATGCTATGGCGTAT
TTTGTTTGCTGCGGGTTGCGGCTGCATGAGGCAAGAGTATCGGCCCATGCGGAAGAATTA
CTTGTCCAGGGGCGGCAGGTGAAGTCTTTTTGCGTTGCCGAGGTAGTTTTCATTTGTGCC
TGAAAAATCCAAATCAAGCGAGTCAAAATTATTTGTATAAGAACTGTTGGCAAGATAATA
CATTTGTTCGGCTCTGCCAATCGATGTTGTGTAAGTAATAGCTTGAGTAATGCGGCTTTT
TTCAACCGCTTTATTATATTGCGGCAAAGCGATTGCGGCTAAAATACCTATAATCAAAAC
AACAACTAATAACTCAATTAAAGTAAAACCACTTTTTCTAATATGAGAAAAACGAAGGAA
CGTGTTAAGTGAAATTTTTTTTAACATTGTTTAATCTCCTTAAAAGTAAACCTAATAAAA
CAGTATCCAAAAGTATAGTAATTTTAAAAAAATTATAAACAATTAGCGTTCTTTATATTT
TTAAACTCATCTTCCGCCGCCGCCCCCGCCGCCTCTTCCGCCTCCGGAGCCGCCCCTTCC
TCCTGAACCGCCACCGCCCCCCCCGCCACCTCTTCCGCCGCCTGAGGATTTTGGGGAAGA
AGACTGTCTCGCTGAACTGTTAAAACTATTTAAAGCGCTATAAAAAGTTTTAGCTGAAAA
GCTTTTTGAGTTTATGAAAGAAGAAAACCCCCTTGTTGATATTCTTTTTGTGGAAACCTG
GTTGTTTTTAAACATAACGTCAAATGATTTTACCCAATCGTTAGACAGGCCTAATGCTAT
CGCGTAAGGTAAGATATTGCAAAAAACATCGGCCGCGCTTTCGGGGGTAGCAAGTTTAAC
CCTGTCTTTTTCACCTACTTTAATGTATAGTTTTAAACCTTCAATTTGGTCCATCAGGCT
TCTGCCTTTGGGGGTATATTTGGCTATAAGTTTGTCAAAAATATAATCAGCACCCCGCAT
TAAAAAGCATATTATAAATAATACCGCCGTCTCGGGTAGAGCGTTTGCCGCTATTGTTCT
AAAATATATCAACAGCATCAAAAAAATAACCAGGCTTTGCAAACTTTTATTAAAAACAGC
CAGTAACAAAAAGAATGTTATAGCTAAGGCCGGGATTATGTGCTGTACGGGAAAAAGGTC
TATTGCCATATAAAAAACCGCCGCCGCACAGGCTAACTTGTAAGGCAAAGCCCAAAGCGA
ATTGTTTTTAAAATAATCATTCTTGAAAAAATTTTTTAACTGTGATTTAGCACATCCGGC
AGCTTTTTTAAAATATTCATAGTATGTATTGGATAGAGCCAGCTGCCCCGCAGGAAGAGC
GGAGAAATAAGATTTTTCTTCTTCGGAGAGAATTATTTCGGGATGAAAATTTTTTGTTAA
ATAAAATTCCTTTGGGAAAAGCTGTTTCCCAAAAACTTTAACGTCTTGCAAAGAATGTTT
TTTGTGTTTTATTTCCAAAATGCCTTTAGAGGCCAAACTTATTAAGATTGTTTGAGATAA
TGCCGCGTCTGATATTTTGCCTCTTCTATATAAATAAAGCGCTTTAGCGGGGGAAATATC
CGCAGGCGGCTCATATAAAGGGATAATAGTTCCTTTTTTAGGGTCTATGCCAAAAAGAAA
CCAGCCCAAAGCCAAATATGCCGAGCCTAAAATTAAAACAACCAAACATAAGATAACAGG
AGTGGGGTTCATTATAAAATCTTTCAAGATATCTTCTGTGGGCGGCCTTGTAATAACGCC
TTTTTGGAACGGCACAGCCACGGTAAAACCTTCTTTCGGGTTAAGGACACGGTTGTTAAT
AAACGAGGCCGCAAACCGGTTTGTAAATTGAATTTCGCAGGAGTCGCAGATTTTATTACC
TTTGGGTCCCGAATATAAAGAAATTAAATCTTTATTTATTTGCGCCTCCTCGGGTAAAAC
TAAGTCCAAACGGGAGGATAAAACAGCAAACCGCCAGTAATTGCCCGTAACGTTCCAGTA
AAATTCGTCAGAATCCGCTTCAAAAACAACGGCGTTTTTTACAAAATACTCAAACTCGTA
AGTGTGCTCGCCTTTGGGGATAAAATTATCATCCCCGAAATTTACTCTAAGCGTGTACCT
GTCGGGGCTTTCAGTAAAAAAATGCTCGGGCAGTCCGTTTCTTTTTAAAGACAGCGGTTC
TATTCCCAATTCGGCTTCCAAAAAGCGTTTATTAGTGTATTTTCTGGGAATATCACGGTA
TATGCCGCGTTTTATTTGCTCGTGTTCAACATTTACCGTAATATATTCGGTAATAACTGC
GGTACCGTCCTTATAGACCTGGGCAAAAACGTTAAAACTTTTTATATGCTCCTGCGCGCA
CAGAGGAAGTGAAAGCATTAAAAAAATAAAAGAAAAGTATTTAACCATTTATCAATATCC
TTAATTCATTTAAAAAATCTAAAAATAATATACAATATTTTTGATGTTTACTTATTTAAG
ATTGTGCCCCGGGAGATAACCTATGAAAGCGCTTTGCAAAACAAAACCTGAAAAAGGCGT
TGAATATAAAGACGTGGACCTGCCTAAGATAAAAGATGACGAGCTTTTAGTTAAAATTTA
TAAAACTTCAATTTGCGGCAGCGATATACCGGTTTATAATTATACCGGCTGGGCGCCTAG
AAGAATCCCGCTTCCGTTCGTTTTCGGGCACGAGCTTTGCGGCGAAGTTGTTGAAACAGG
CAAAAACACAAAAGGCTTTGAGAAAGGCGATTTTATATCCGTTGAATCACACGTCTTTTG
CGGGCTTTGCTACCAATGCCGCAACGACCAAAGGCATGTTTGCTCCAACATGGTTGTTTT
GGGGCTGGATACACAGGGCGGATTTTCAGAATACGCTGCCATACCTGCGCGCTGCGGGTG
GAAACATTCTGACAATAAATTAAAGGAAATAGCTTCTATTATGGAGCCTTTGGGTAACGC
TGTTTTCGCCACATTGGTTGAAGACGTTGCGGGAAAAACGGTTTTTGTTGAAGGTTGCGG
TCCGCAGGGTCTTTTTGCCATTGAAATAGCCAAAGCCTGTGGCGCGCAAAAAGTGATTGC
TTTGGAAGGCTCTCCTTACCGCCAAAAAATGGCTGAACAAATGGGAGCGGACGCTATTTT
CAGCCCTACGGAAGAAAAGTTACTTGAAAAAATTAAAAAAGCCTCGGGCGACCCAAGCGG
CGTTGACGTTGTTCTTGAAATGTCAGGCCATCCGGACGCTGTAAGGCTTGGCCTAAAAGC
GGTTAAGCCCGCGGGCAGATTTACGGCTTTCGGCCTTCCCGGCTCGGAAATGACGCTTGA
CTATTCCAACGATATTGTTTTTAAAGGTATTAAAGTTGAAGGTATTACAGGCAGACAAAT
TTATAAAAGCTGGCATGTTATGGAGGGGCTTTTGCGTTCTGGCAAAATAAACCCCGCTCC
CATCATTACCCATACTTTTGAGATGAAAGATTATGAAAAAGCCTTTGCCACTATGATGGA
CCCCGAAAGAAAATGCGGCAAAGTGGTTTTAATCCCGTAATTACAGAGGACATTTAAATG
AGCAGAATGGATTTTTTAAAAGACGAAATTAATAAATTAAAAGAAGAAAACAGATTTATA
AAACTGCGCGTGCTTGAATCAGAACAGGCGCCGATTGCGGTTATTGACGGTAAAAAAGTA
ATTAATTTAACTTCTAATAATTACCTTAATTTAACCACGCATCCTAAAGTTAAAAAAGCG
GCGGCTGACGCGTGTTTAAAATACGGTATAGGTACAGCCGCAGTACGCACAATTATAGGT
ACAACAACATTACACGGCGAGCTTGAAAAAAGACTTGCCGAGTTTAAACAAACAGAAGCA
GCCCTGGTAATACAATCGGGCTTTACCTCAAACACCGCGGTATGCCAAAGTTTAATGACA
AGCCACGAAGACGTGCTTATTTCAGATGAGCTTAACCACGCCTCAATTATTGACGGCGGA
CGTTTGTCAAAAGCTGTAAAAAAAGTTTACCGCCACAGCGACATGACGCATTTAAAAGAA
ATTTTAGAAAGCCCCGAAGTAAAAAAAGCCAGAAGAAGAATGCTTGTTACTGACGGTGTT
TTCAGTATGGACGGCGATATCGCTAAACTGCCTGAAATTGTTGAGCTTTGCGAACGGCAT
GACACCATTATTATGGTTGACGACGCCCACTCCAGCGGCGTTTTGGGCAACCAGGGCAGA
GGAACTGTTGACCACTTTGACTTAAAAGGCCGCGTGGATATACAAATAGGCACCTTGTCT
AAAGCTTTCGGAACTATAGGCGGGTATGTCGCGGGCTGTCAAGATTTAAGAGATTATATG
GTTTCCACCGCAAGGCCTTTTTTATTTTCCAGCTCTCATCCGCCAAGCGTAATAGCAACG
TGTTTAGCCGGACTTGACGTTATATACAATGAGCCTGAACTGCTTGAAAAACTTTGGACA
AACACAAAATTTTTTAAAGAAGAAATTGTTAAAGCCGGTTTTGATATAAATAAAAGCGAA
ACGCCTATAACGCCCGTTATGATAGGCGATACAAAAAAAGCGGTTGAGTTTAGCGACAGG
CTTTTTGAGGAAGGCGTTTTTGCCCTTTCGATAGGGTTTCCTACAGTGGCAAAGGGTAAA
GAAAGGCTTAGAAACATAATTACCGCCGGACATGAAATAACTGACCTTGAACGGGCTGTT
GCCGCTTATAAAAAAGTGGGAAAGGAAATGGGGTTGTTGTCCTAAGGGGGGCAAATGATA
AAAATGAAAAGAGGTTTTACCTTAATAGAATTATTGGTAGTTGTGGTTATCATAGGAATA
CTGGCTGCAATAGCATATCCTATGTATGCAAAGGCTATTGAGCGTAACCGCTCTATAGAG
GCTATGGTTGTACTTAAAAGATTTAAGGATATGCAAAGCATTTCAAGCGCAGTTTCTCCC
GAAAAAGTTATAAGGAGTTTGAATAAAGCCAAGTCGGAATTTGCAGATGCCGTTGCCATA
ACATCAAATACGGGCAATCTGTCCGCCTATCCGGACGGACAGGTAAGAATTAATAATTAC
GACTATATATTTTCTAACGAGCCAAACAGCCTTTTAGCGGACAATATTATAGCTATAAAA
AATACAGGCAAGTTTAAAGGCTACGCGTTGTTTATCAAAAACGGTATTCACTATTGTATG
GATAATGAATCCATAGGGGGCGATCTTGCCTGTGAAGAAGTTTTTGGCGGCGAGCCTGAC
GGAACCCATGGCGGTTGGATTATTTATAAATTACATTAATGAATAAAAAAATATTTTTCT
TTTTTACGCTGTTTGTATTATTGTTTACTTTTTGCGGCGCGCAGGTAAGCGTCATTAAAG
TAACGGGTTATGACGAGTATACAAAAGAAGAAGATTTTAATAATACTTATGATATAAGGG
TTTTTTCGGCCGGAATGCGTACGGGAAAATGCCAAGCCGTAAGAATACATAAAAATTGGT
TTTTTACCGCTGCGCACTGCGTTGTACCTTATTGCAGAACAACCTGCGCCAAAGCGGATA
AAGAGTGTGAGGTAAAGCTTAAGAACTGTGAAATACGGGTTATTCTTAACAAAAATTCCT
CGTATGAAATATATTCAACGGTAACAAGCGGGCCAAAAAACCAAAAAGTCTTTTTTGACG
CTTCTTTTGATACGCAAACACCGCTTGATTTAAAAAGCACCGATATCGCGCTTTTTAAAT
ATAGTCCTTCCAAACAAAAGATAACCGTGGTTAACACAAAAGAAATGACCGCTTACCCGG
TTAACGTTTTTTTGTCGCGCGTAAAAGGGGCCAAAGCTTTTTTAGACACGGCTAATAAAA
GAGATTTTTCCGCAAAATATTTGCCAATAATATCTTTTGACGGTAAAAATAATTATAAAT
TAAACAGGGTTTTATCAATTATTTCAATTGAAGGAAGTAAAAAGGAAGTAAAAATTTCGG
GTGACTTTGAAAATGATTCTGACGGCGATAAAACGCCGGTCTACTTTTTAAAAGACCAGC
AGATGCTGCTTGCTAAAAATTTTGGCACAAAACAGGGGATATCAGGTTCAGGCGTTATGA
CAAATACAGGTGAGCTTGTAGGTATAAGTTCTTTTAACGCTGATTTTACATACAAAAAAA
ATGACAAAGCTTCTAAAATGGAATATTCTGGTTTCGCGCCGTTTAGCGTTAAAAGTTTAA
AATTACTAAGCGCAAATATGGGCAATGATTATTATGATTTGGAAATTTTGGACGCTTCGG
ACGGATATGCGACCGCAATTCCTTACTCCAAACTGCCCGAAGACATACGGGCGTATCTTA
ATTATTCAAAAAAATAAAAATATGCTTTTAAAAAAAGAAAAAATCAGCAAAATAGTTAAA
ATTTTACGCAAGGATTATCCTGACACTAAAACCGCTTTGGGGTACGAAAGCGCTTTTCAG
CTTTTGGTTGCCGTTATTTTATCGGCCCAATGTACTGACGCGCGCGTAAATATGGTAACG
CCTGTTTTGTTTGCCAAGTACCCCACGCCGCAAAAAATGGCTAAGGCAAACCTTGAAGAT
ATTGAAACAATTATTAAATCAACAGGCTTTTATCACGCGAAAGCAAAAAGCATTGTTACA
ACGGCGCAAATTTTGACGGAGGATTTTAACGGCGAAGTGCCCGACAATATGAATGATTTG
CTTAAGCTCCGCGGTGTTGCCCGTAAAACGGCAAATGTGGTGTTGTCAGATTTTTTTAAA
AAAACGGAAGGCGTTGTTGTTGACACGCACGTAAAAAGGGTAAGCTACAGAACGGGGCTT
ACAAATAATACTGCCCCTGTTAAAGTGGAACTTGATTTAATGAAAAAACTGCCTAAACAA
GACTGGCTTTGGGCGGGCAACGCTTTTGTTTGGCACGGGCGCAAAGTGTGCGACGCGCGC
AAACCAAAATGCAGTTTATGCTCAATTACAAAAATTTGCCCTAAAAACGGCGTAAAAAAC
AGTATTTAATATTTTTTTATACTTTTACTTCTAAAAACCCCTGTTTTAAAGAGGGGTTTT
GTCTTTATATTTATAAAAACTTCCAATTATTTGTGTTAAATGTTAATATAATATTAATAT
ATATTACATATGAGGTTTAAAAAATGACAAAAAGAATACCTTTTATTTCAGGCAACTGGA
AAATGCACAATACTATTGCGGAGTCAAAAGCTTTGGCAAAAGCTATTGCTGATTGCAAAG
AAAACAAAAACAACGCTGATATTATGATAGCCCCTTCTTATACGAGCTTAGCGGCCGTGG
CGGAAGCGGTTAAAGGTTCCAAAGTGGCGGTAGCCGCCCAGGACGTGCATTTTGAAGAAA
AAGGCGCTTTTACAAGCGCGGTAGCCCCTTCACAGATTAAAGACGCGGGCGCTTCCCACG
TTATTATAGGACACAGCGAAAGACGCAGCTTATTTGGCGATACGGACGCAATTTTAAATA
AAAAAGTAGCCGCCGCGCTTAAACACGGCTTAACGGTTGTTTTTTGCGTAGGAGAAACGC
TTGCCGAAAGAGAAGCAGATAAAACTTTAGGCGTTATTGAATCACAGCTTGAAAACGGCT
TGAAAGGTTTTACGGCTGAACAGCTTTCCTCAATGGTTGTAGCTTATGAACCTGTTTGGG
CAATCGGCACCGGCAAAACAGCCACGCCAGAACAAGCTCAGGAAGTGCACGCTTCAACAA
GAAAATATTTAAGCTCTAAATACGGTGAGGATTTTGCCTCAAAAGTAAGAATAGTTTACG
GCGGCAGCGTGAAGACGGATAATGTTGACGCAATTATGGCCCAGCCAGATGTTGACGGCG
CCTTAGTAGGCGGGCAGTCATTAGTGGCGGAGCAGTTTATAAGGATTATTAACTTTAACT
AATATGAATAAAACGGCAAAGCTTATAGACCATACGCTTTTAAAGCCCGGCGCTACAGAG
TTTGAAATAAAAACTCTGTGCGCCGAGGCGCTTAAATACGGTTTCGCTTCCGTATGCGTT
AACCCTTTTTGGGTTAAGCTTGCGGCTTCTGAACTTGAAGGGAGCGATGTTAAGGTTTGC
ACTGTAATAGGATTCCCGTTAGGAGCCAACACTACCGAAGCTAAAGTTTTTGAAGCAAAA
AACGCGCTTGAAAACGGCGCTCAAGAACTGGACATGGTTATAAATATAGGGGCAGTAAAA
AGCGGCCTTTACGAGCTTGCTTACCATGATATAAAGTTAATAAGGGATTTAGGCAAAAAC
TTTGTTTTAAAAGTTATTTTAGAAACCACTCTTTTAACAGATGCGGAAAAGATAAAAGTT
TGCGAACTTTCCGCCTGTGCTGAAGCTGATTTTGTAAAAACATCCACGGGTTTTGCGGGC
GGGGGCGCCACGATTGAAGACGTTAAACTTATGAAGGCTAATATTTCATCCGGCATGCAG
GTTAAAGCCTCCGGCGGGGTGAGAGATTTGGAAACATTAACAAAAATGGTTGAAGCGGGG
GCTTCAAGAATAGGAACAAGTTCTTCAATTAAAATTATAGAAAGCTTATGATAGATATTT
GGGAAATTAAAAACAGGGAAGGCGTTATGACGTTGTATTTGCATGGTACTGCGGCGGACG
CTAAACTCGCGTATAAAAAACTCCAGCCTTTTGCTAAGGAGCCTATGCTCGCGGACAATC
CCCCTTACAATTACCGTATTGACCTGTTAAATAATGACCCTGATATTATTGATAAAATTA
AAACCGCGGTTGAGGAAGTTGTTAAGCAAAGTAAAAAAATAACGCCTTTTTTCCCCGCTA
ATTTAGAGAGCGTTCTCGATCCGGACAATCCTCCTACGATATTTAGAAAAAAGACGGATT
TGGAAACTGAAAATTTTAAAGTAAGCAGAGACCCGGATATAAGTTTTAGAGACGAGAGTA
ACGGGGATCAAATAACCTCCATAGATTTGGGGGACGGCGGCCTTTCCATTGCTCCCGGCG
ATACTATGATGATGCCTTTAAAAGAAGAATCGGCAGAACCCCAAGACCAGGAAAATAAGT
CCGAGCTTCATAGTGATATAAATAATATTTTTGACCTTCCTCCGGGCGGCTCTGAACAGG
CCGAAGCCGGCGACGGGCCTTATGATTACCCAAAGGATCCTACTTCGGAATTTGAACATA
ATTTTGATTTTCCAACCGAATCTGAAAAAGAAGAGTCTGAACATAAAGACAACGGTGCTA
ATTACAGGGAAGAAGAAATACAGCGTTTGTTGGAAAAAACAATGCCCGGTACAAGACCTT
CCGGCAACAGGGCAAAAATAAGCTTGGAAGATATTTTGGCTGCTAAAACCGTTATGGACG
TTTACGCTGATTCTGGCGTTACGGCTGAAGCCAAAGAAGGGGCTGAAATAAACAAAGAGA
GTGCTAAGGTTGGCGAAATTTTAGAAAATTCGGATAAAACCAGCTTTAATATTTTTGAGC
AAAATTTTAAGGAAGATACCTCCGAAAAAGAGAGCGGCGGGGAAGTGATTGACCCTTTTG
ATATGATAGTAAGCGGCGGCTCTTTAAATGAGAAAAAAGAACCTAAAGAACCTGCCGGGG
AAGAATCTCCCGTCCAAGAGGCTGATAGTATGGATGAAGCGGCCCCCGCGACATTGCAAA
ATGTATCGGCAAAGACGGTTGATTCTAACGAACAAACCATAAAAAACGATTCTAATAAAA
TAATTTCCAAAACCGTTGAAATTGTTAAAAAAGATAAAAAAAAGAATGTTGATAATGAAA
AGACTTTTAACAATATAAAAGCTGAATTTATTCAAGAACAAATCAGCGAACGATTTGAAA
ATAAAGAGGATGTTTCTTTAAAAGAAACTAAACCCGAAGAAACCGGTGGAAAAGAAGAAT
GTATTGTGCCCGCGCTTAAGCCTTTAAATATTGCGCAGGCAAAAGACCCGAAACAGACGG
CAGGAACGGAACAAGCGTCTCCTCCGCCTGTTATAAACGGCAAACCGGCAGCGCCTCAAG
CACCTTTAATACCGCCGGCGCCGAACAGAGAACCTAAAAACAAAACGGAAGAAACCCTTA
GCAGAGAGGTAGAAGAAATGGCCAATGAAAAACCTGATCTTATGCCGGATGATTTTAACC
TTGAAGAAGATGAGATCCGAAAATTACTTAGTAAAGATCCTTTGCCTGAAACGGATACTG
TTGAAGATTTAACGCCGCAACGGGAAGAAACGGAAACGAAAAAGCCTGAAGTAAGCGAGG
CTGAAACAAAAAATGGGGAGAATGGTGAAATTAATATGGAAAACCAAGAAAACAGACAAG
AGCAGGAATTTAATAAGGAGAGCGCGCCTGTGAAATCTGCGGAAGATACACAGACAAAAA
CAATGCCTCCCGCGCCTCCGGCGCCGCCCCAAAACCCTTCCATGCCTTCAGTTCCAGTTA
AGGCTCCCCTGCCGTCCGTCGCGTCGGAGCAGGCTTCTTTGACCGAGCCTGCCAAAGTAC
CGCCTCCGCCTGTTGCCGCGGAAGCTGAAAAGACAAGAACGCTTCCCCCGCCCGCGCCTC
CTGTGCGAGAGCCTTCTTCGCCTTCTAAAACGCAGCATTCATTTTTTGGAGCCAGAAAGG
CGACAACCGAACGTTCTATAGACCATTCCATTGAGTTGGCTGACAGGGAAAAGCATAATT
GGCCTTTAGAAGTTCCTTTGGTTCCCACATATACTTTTGACTCAATGGTCATAGGAGCAA
ACCGTTTCGCCCACGCTACGGCTATTTCAGTTATTGACAATCCCGGCAATTTATACAACC
CGCTTGTTTTGCACGGCGCTACGGGAACAGGTAAAACACACTTTTTAAACGCCATAGGGT
ACGCGTTATCTAAAAAGTACGGGCAGCAAAATATTTTTCTTACAAACGGCGTGCGCTTTT
CACGCGGGATACAAAGATATGTTGTTGAAGGCAAAATTAACACTTTTGAAGAATTCGTTA
AAAACACAAAAGCTGTTTTGATTGATGATATCCATTTGACGGCGGTTAATGAACAGAACA
GGGAATATATTTCTAAGTATCTTAACTATTTTCTGCAGTCAAATAAGCAAATAGTTATTA
CGTCAAAATACCCGCCGGAAAGCCTGGCTAAGTTAGAAGAACTTATCAACTTTAAACTTG
ACGCCGGCTGGATAAGCGAACTTAAGGTCGCCACAGGCAGCAACCATACGAGAATAGTAA
AAAAGATGCTTTCGGATAATCATATAGATCTTACGGAAGCGGAAAACGAAAAGTTTTTCA
GAGGCATGTCTCTTAGTGTTATTTCAAGAACAATTAAACGGGCTAAAGTTTTAAGTCATG
TTCTTGAAAGTGAAGGGAAAGAAGTGCCGTCTTATCCTGTTTTGTTTGAAAAGCTTTTGG
CTGTGTCAGGTGAGGATGTTGAAAGCGCGATAAGCGTAAAAGACTTTTCACAAATAACGC
AAATGCCCAATTTCGGAAGAGGGGAATGGGGCAAGGTGGGTTTCTTTTATCCTTCCGATA
ACGCTAATATGATGAAGTGGATAGCGTATTCAACCGCCGAACGTGCCAAGGAAATGGGAA
TTAACGGAAGTTTTGAGCTTGCGCTTAAGTCCTCTTACAATACGTCAAATATAATATCCT
CCGCCTTTAAAATCGCCAACATTTGTGATAATAAAAATCTTAAAGGCGCGGTTATTTTGG
GGCCGTCCATAGATGTGTGCGACCCTTCAGTGAGGGAAAATTTTTATGATATCCTCACCC
ATATGCTTGAGATTATGCTTATACGTTGCGGCGTAATTAATTTTGAAAAAATTAAAGCGC
CCAGCACATATGTCAAAGTTATAGCGGAGTTACTTAAATGATGAAAAAATTAACAGTTTT
GGCGATAGCGGCATTGCTGCTTGCCGCCTGCGGCGGTTTGGACAGCGCGGTTAAGAAGGG
GGAAATCGCGCCTACATTTACCGATACTAAAGTTGACGGTAAATATTTATGGGTGCGCGG
TTTTGGCGCGGCTAACCCCGCTCACACGACTTCCGCCCAAAAACGTATTATGAGCCGCGA
GGCGGCCATAGCCCAAGGATACCAAAGAGCGGCCGAACATATTTACGGCACTGGCGTATA
CGCCCAAATGTCCGTTAAAGACGCCGTTATGCAGGATTCTTCAATAGATAACACTATTAA
AGGTTTGGTTTTGGGTATGGGAATTTACAAAACCGAGTATATGAATGACGACGCGGCCAC
CGTTATAATGAGGCTTTCTTTAAGCAAACTTAAAGCGGTTAATATAGAGGTGAAATAATG
AAAAAACTTTTATCCTTGTTTACGGTTTTTGCCGTGGTTGCGCTTTGTTCCTGCAGCGCA
ATACAAATAGGTCCTAAAGGCGAAGGAGAATATGTAGTTTCCGAAAGTCTGGTTCCTTAT
AACGAAGTAGACATGGCTTCAATGAAAAAAGAAGGTATTTTAGAAGCGCAGAAGAAGGCT
GTTGAAATGGTGGCGGGCGTATTTGTTTCTGCCAGCACTACCGTAGATCACAGCCAGGTT
GTGCAAAATGAAATTATTTCCAAATCCAACGGATTTATAAGGAAATATCATGTAATGCAA
GATTACAGAAAAGGCGATTTTTGGTATACAAAAATCAAAGCCATGGTTCTTGTAACGGAA
ATAAGCGACGTTATAAAAAAATCGGAAGAATCTTCTTTAGTTAAAAAAACAAATATCATG
ATTTCATCAAGGGAGCTTATTAACGACGAAGTTTCCTTAAACCAGGACTGCAAACAGGCT
ATTTATAAAACGTTAAGAAACGCGCCTTATTATCTTATGAACGGCGATAACTTAAGCCAA
AACAATATTGACGACCCTACCGGTTTAATGGATAAAGCCCGTTACAACGGCGCCAGATTT
ATTTTTATAGCCGATGTAAATGCCGCCCCTTTAAATGTTTTAGGCTCGGTAATAACGCCT
TTTAAAACATATAGGGCCAGCGTTAATATGCGTGTTTACTCAACCAAAAATTACGGAATT
GTGGCAACGGCTTCAAGCCAGCAAAGCGGTTTAGATCCTATTGAATCAATAGCCGCCCAA
AAAGCTATTTCCGCCGCTTGTGAACAGGCCGCCAAAGAAATTATGGATCCTTTGCAATCG
GCAGTTAATTCCGCCAAAGAATACTCTTTAAGAGTTACCGACGTTAATAGTATTGAACGT
TTAAAAACCCTGCAGGATATTTTAAGGGATTTAAGGGAAATTGAGGACTTTAACTTAGTT
AAATATAACAATTCAAACGCCGATTTCGTTATACACGCCAACATAAAAACGTCCGATGAG
TTGGCCGCCAAAATTATACGCCAGTACAGCGCTAATTTTAATGTTAACGGCGTAACCACA
AAAGCGATAGTTTTAAAACTTATGTAATTTATGATTTCAAAAGTGCTTACGGCGGGAGTT
AGAGGTGTTGACGGGTTTGCCATTGAAGTAGAGGCAGACATCGCCGCGGGCATGCCTACT
ATGGCTGTTGTAGGCCTTCCAGATACGGAAGTTAAAGAAGCTAAAGACCGTGTTGTGGCG
GCTTTAAGAAACTCGGGTTTTGATTTCCCGTCAAAAAGAATAACGGTTAATTTAAGCCCA
GCCGAAGTAAAAAAATCAGGCACGGGGTTTGACTTGCCTATAGCTCTTTCAATCTTGGCG
GCTTCGGGGCAGCTAAGTAAAAAAGCTTTAGAAAAGTTAAAAGACCATATTTTTATAGGC
GAACTTGGTTTAGATGGCAGTTTGCGTTCTTGCGCGGGCGTTTTGCCCATGCTTGGCGCG
GCAGGTAAAAAAACGGCGGTAATCCCGCCTGCTAATTCGGGTGAAGCCGCTTTGGCGCAA
ATACTCGCAATAGCTCCTTTAAATTTAAAAGAACTTGCCGAATATTTAGACGGCGTTACT
GATTTAGCGCAGATTGGCAAAATTGAATTTAAATCTGAAGAGTTTGAATATTTTTTAGAT
TTTAATGAAGTAAAAAGCCAGCCGCTTGCCAAACGCGCCTTAGAAATCGCGGCCGCGGGC
GGACATAATATTTTAATGATAGGTTTGCCCGGCACCGGTAAAAGCATGCTGGCAAAAAGG
TTTCCGTCCATACTTCCTTCTTTAACTCATGAGGAAGCATTGGAAATAACTAAAATTTAT
TCCGTGGCAAACATGCTCGGTAAAGATAAATTTGCCTATAGCAGGCCGTTTAGGGACCCG
CACCACACAATTTCGGACGTGGCTTTAGCAGGCGGCGGCGCGACTCCCAAACCTGGGGAA
ATTTCCCTTTCGCACAACGGCATTTTATTTTTAGATGAATTTGCGGAATTCGGACGCGCC
GCTTTAGAAGTTTTAAGAGAGCCTATGGAAACAGGTTCCGTTTCTATAGCAAGAGCAAGG
GAAAGCGTTTCTTTTCCCGCCAGATTTACTTTAATAGCGGCTATGAACCCGTGCCCTTGC
GGCAATCACGGACATCCGCACAAACAGTGTACGTGTACGCCTGTTATGATTAACAGGTAC
CGTTCAAAAATATCGGGGCCTCTTTTAGACAGGATTGATTTAACCGTTAATTTAAACCCT
GTTGAATTTAAAGATTGGGAAAAAAAGGCTGAAGGAGAAAACTCTAAAGAAATAAGGGCG
CGCGTAACCAAGGCCAGGGAAATACAAAAAGAACGTTTTAAAAACTCAAAAACAAAAGTA
AACGCTTTTATGACGACGGCAGAAATAAAGAAATTTTGCCCTTTGCCCGAAGGCGGCGGG
CCGGTGCTTGAAGCGGCTATGAGAAAATTGGGCTTAAGCGCCAGAAGTTTAGATAAGATT
TTAAAAACGGCGCGCACCATTGCCGATTTGGAAGGAAGTAAAGATATTTCAAAGCTTCAT
ATTATGGAAGTTTTACAGTACAGACCGCTTGACAGAAAAGGCGTGGCCGACGTATGATAA
CAGATTCGGAAAGACTTGCCAGAATAAAATTAAACGCTTTTACCTATTTGCGTACGGATT
GGGCCATGCGCATGATAGAAGTTTTTGGCAGCGCGGAAATGATTTTAAAAACTTCAGCTA
AGGATTTGGCGGCGCAGGGCGGAATGTCGGAAGATACTGCCGCCAATTTACTTAAAGAAG
CGCACGCGCTTGACGCTGAGAAGGAAGCGGAACTTACAAATAAAGCGGGCGGCAAAATTT
TGCTTTTGGAAGATTATGAGTATCCCCAAAGTTTAAAAGATATTAAGGACCCGCCTTTTG
TTTTATATGTGCGCGGAACATTAGAAGCGCGCGGCCCTAAAGTGGCAATGGTGGGCACAA
GGCTTATAACGCCTTACGGAAGGAGATGCGCTAAAAAATTTGCCACGGAAATCGCGCAGG
CGGGATGCGTTGTAGTAAGCGGTTTGGCCCGCGGAGTTGACAGTGTATGCCAGCAGGCGG
TGGTTGATATTAATAAACCCACCTGGGCTGTTGTGGGCACTGGAATAGGGCGTTGTTACC
CGGCTGAAAATAAAGCTTTGGCAAACGCTGTTTTAGAAAACGGCGGCGCCATAATTTCGG
AACTATCTTTTAATAAACCGCCGAACGCTTTTCATTTTCCCAGGCGCAACAGAATAATTT
CTGCCCTTTCAAGCGTGGTGGTTATTATAGAAGGTAAAGTGCGCTCAGGCGCTTTGATTA
CGGCAAAACTGGCCGCTGAGCAGGGTAAAGATATTTTAGCGGTGCCCGGCTCTATAGAAA
GCGAACAGAGCGGCGGCCCCAATATGTTAATTAAAGACGGCGCGCACGCCTTGCTTGAAA
CGCGCGATATTATAGACCTTATTCCTTTTGAGGAGCGCTTTGGCCTTAATGAGGAAGTTT
TTGAAAAAGATTCGGTTCAAAAAGAAATACTTGATTTAACTGAAACGGAAAAACAATTTT
TAGAAGTTATCGGCCCCGGTGAACATACGATCGATGATATTGTTGAAGCTTTGGCAACGG
ATGTTCCTTCGGCCGCGGCGGTATTATTTGAAATGGAGATTAAAGGCGTTTTAATGTGCA
AAGACGGCAAATACAGCCGTAACAATTTTTAAACAAAAAAAGGAAGATAAAGAAAATGGC
AACCAAGAAAACAACAACAAAAAAAACGGAGTCTCTTTCTAAAGGTAAAAACCTTGTTAT
AGTCGAGTCACCTACAAAACAAAAAACAATAAGCAAAATTTTAGGGGCCGATTATGTTGT
AAAAAGTTCCTTCGGGCATGTTAGGGATTTGCCTTCCAAAGAAATAGGCGTTGACGAAAA
AAACGGTTTTAAACCCAAATATGTTCCTGTGGAAAAAGCTAAAAAAATGGTTTCCGAGCT
TGAAAAACTTGCTAAAGGTTCCGAATATGTTTACTTGGCCACTGACCCTGACCGCGAAGG
AGAAGCTATTGCCTGGCATTTGGTTGAACTTTTAAAAATACCTGTTGAAAAAATACGCCG
TATTTTCTTTCATGAAATTACGCCCGCGGCTGTTAAAGCCAGTTTTGACCATGCCAGAAA
TATTAATAAAGATTTGGTTGACGCACAGCAGGCAAGGCGCGTACTTGACCGTTTGGTTGG
GTACAAACTTTCGCCGCTTCTTTGGAAGAAAATTACGGGCGGTCTTTCCGCGGGCAGAGT
GCAAAGCGTAGCGGTAAGGCTTCTTGCCGAGCGTGCCAAAGAAATAGAAAATTTTAGGGA
AGAAGAATATTATTCTTTAACCTCCGAGCTTGAAAAGCAAGGTGAAACGCCCAAATTTAA
CGCGCGCATGCTTAAATGGAGGGGCAAAAATACTGAAATTATTACAACATACCATTTGTT
CGCCGAAGACTATAAAGTAAAAACAACAGTCTTTAAAAAACCTGAGGATCTTGCCCCTGT
TAATTCTTTATTAAGACAAGGGCCCTTAACGGTAAGTAAAATTGAAAAAAAAGAAGTAAA
ACAAAAAGCCAAACCACCTTTTATAACCAGCTCTTTACAGCAGGAAGCGTATAATAAAAT
AGGTTTCCCTTCACAAAAAACTATGATGACGGCGCAAAGCCTTTATGAAGGCGTTGAGAT
AGCGGGTGAAGTTGTAGGTTTAATTACGTATATGAGAACAGACTCTTTTAACGTATCAAA
AGATTTGCAATCCCAAACCAAAAAGTTTATAGCCGGCAAATACGGGGATGATTTTGTCCC
CCCAACTCCAAATTTTTTTAAAAGCAAAGTAAAAGGCGCTCAGGAAGCGCACGAGTCTAT
TCACCCGACTGATGTTTATAAAACGCCAGCTAGTATAAAAGATTATTTGAGCGCGGACCA
GTACAAACTTTACGAACTTATTTGGTTAAGGTTTATTGCCAGCCAAATGGCGGACGCTGT
TTTTAACACAGTATCTGTCGACATAACGGCAGGCAAAGCTGAAGAATGCGTTTTAAGAGC
AACGGGCCGCACAGTTAAATTCCCGGGCTTTTTATCCGTTTATAAAGAAGACGATTCGGA
AGAAGAGGACGAAGGCTCAGCCTTGCTTCCTAATCTTACGGAAGGCGATGATTTAAACCT
TATTGACATTGTAACCAAATCACATAAAACAGCCCCGCCGCCGAACTATAATGAGGCGAG
CTTGATTAAAACGCTTGAAAAGCACGGTATCGGGCGTCCTTCCACTTACGCTCCTACAAT
TAAAACTATTTTGGACAGGAAATATATTATCCGCCAGCCGAAAACCAACAAACTGATTGT
GACTGATTTGGGCGTAACGGTGACAGACCAGTTAAAAGACTTTTTTAAAGATATTATGGA
CCTTTCTTATACTGCGGGCATTGAAGAAAAACTCGACGATATAGCAGAAGGCGATAATGA
CTGGGTTAAAGTTATAGGCGATTTTTATGAAGGTTTTAAAAAAGATTTAGCTACGGCAGA
TAAAGACATGCAGCGCGCCGCGCCCAAACCTTCCGATGAAAAATGCCCATTATGCGGCAG
CCCCATGGTAATAAGAAGAAGCAGATTCGGCGAATACCTGGCCTGCTCCACCTATCCGGA
ATGTAAGGGTAAAATTAATTTAACTTCTTCAGGCGAAAAATTGGCGCCTGAAGTAACCGA
GGAAAAATGTGAAAAATGCGGTAGCCCCATGGTTATACGTTCGGGGCGCAGGGGTAAGTT
TATGGCTTGCAGTGCGTTTCCTAAATGCAAAAACACATTTTCTATTGATGCGAGCGGCAA
TAAGGTAGCTTCCTCCGGCCCTATTGAAACAAAAATTAAATGTGAAAAATGCGGCAAACC
TATGCTGCTTCGCGCAAGCAAACGCGGCGAATTTTTAGGCTGCAGCGGTTACCCTAAATG
TAAAACAATAGTATCTGTTTCACCTGAGGAAATCGCCAAAATAAAAAAAGAGCACGAAGC
AGAAAATAAATAATGGAAAGTAACGCAAGCCTTATAAATAAGTTTATTTTAAGTTTGCAG
AGTAAAAATTTTTCCCGGCATACTCTGCGGGCTTACACTGCGGACTTAAAAGATGTTGAA
AATTATATGGCTGAGCATAATTTAACGGCGGCTGAATTTTTTACTCACACAAAGCTTCGC
GGCTACCTGGGAGTAACAAGTGAAGGCGATTATAAAAAAAACACTGTTCTTCGTAAAATT
TCGGTAATGCGCAGTTTCGCCAAATATTTATTAAAACATGAGGTTATAAAAAATAACCCT
TTTAAACTTTTGCCGCTGCCTAAAAGAGAAAAACTTTTGCCAAAATTTTTAACGCAGGAA
GAAACGGACAGGCTTATTGACACGGCTGCAAACCAGGGCAAATTGCCCGCAAGGGACAAA
GCTTTGTTTGAGCTTATTTATTCAAGCGGTTTAAGAAGAAGCGAAGTTACCGGCCTTAGC
ATAAAGGATATAGATTTAAATTTAGGCGTTGTGCGCGTTATGGGCAAAGGCTCTAAAGAG
CGTCTTGTGCCTATAACTGATTTGGCTATTGAAGCATTAAAAGAATATCTGTCCACGCGC
GGCGTTTATAACAGCGGGGATCCTTTATTTTTAAACAGACTTGGCGGGCGTTTAACCGGT
GACGGACTTGCTTACTTAGTTAAAAATATTACTATAAAAGCTAATTTGGCAAGAAAGGTA
ACCGCGCACAGCTTAAGGCATTCTTTCGCGACCCATATGTTAAATAACGGCTGTGATTTA
AGAAGCTTACAGGAAATGCTTGGGCATAAAAGCCTGTCGGCCACGCAGGTTTATACGCAT
GTGTCTTTGGACAGGCTTAAAAAAATTTACGGGCAAACCCATCCGAGATCTAAGGAGTAG
GTATGATAGGAATAGGCATTGATGTCGGCGGAACTTTTGTAAAATTTTTCGCGTTAAACG
AACAAGGAAAAGAAATTAAATATCATAAACTTGAAACGGACATGAGTAAAGGCCCGGCTT
TTTTTATTAAGCAAATAGCGGATTTTATTAATGTTTGGAAAAAGGAATTTAAAGAAGAAA
TTTGCATAGGCCTTGGCCTTCCGGGCGACGTTGATAATAAAAAAGGCGTTTTAAGATTCG
GCACAAATTTAAAATTTAAAAATAAAAACATAAAAAAAATTGAGTTTGGCGCGGGTATTA
AAAAACTTACGGGGATTGAACCTGTTACCGCTAACGACGCCACTATTGCCGCTTGGGGCA
TTTATGAGCTTATTTTAAAAAAGAAATATGCTAACGTGCTGGTTATAACCATGGGTACGG
GGATAGGCGGCGGCGTTATTGTTAACGGCAATTTGTACCAGGGCTCGCATGGGTCCGCGG
GCGAAATAGGGCATATAAAAATTTCTTTAGATCCGAAAGCGCCCTTATGCGGATGCGGCG
CCAGAGGTTGCCTTGAGGCTTACGCTGGCACAATTGCCATACACAGGCTGGTAAATGAGG
AAGTAAAAAAACATCCTTCAAGCTTACTCGCTAAAATGGCGGCTAAAGATAAAAAATTTA
AAATAGCCTTGGTATCCGAAGCAGCCGCGAAAGGCTGTAATAGCGCAAAAAGAGTTTGGG
AAAAAGTAGGTTTAAGTATAGGCGCGGGCATAGCAAACGCGGGGCTTATACTTGATTTTG
ACGTAGTGGTCTTAGCAGGCGGAGTTTCGGGTGCGGCAAAATATTTTATGCCCGCCTTAA
AGAAAAGGTTGTCTTTGGAAAAAATTATTACCCCTTTTAAAAATTTAAAAATATATACCT
CCCAGTTGCCTGAGATAGGCGGCATAGGCGCGGCTTTATATGCAATAAACAGAAATAAGA
ATGCGAACTAGAAACATTACTTTATTTATCACATTTCTATTATGCTCTTTTATTTTGAAA
GCGCAGGATTATGAAATGCCGGTTCCTTCGGGCGATACTTACATATATTTTAATGCTGAT
GAACTTGATTATGACGGCAATACCAGAACAGCAGGATTACTAGGGGATGTTAATGTAACC
GCAGTGAACTCAGATTTTGATGAAACACGCATATATTCCGAAAATTTATATATAAATCAG
GCCGAGCAAAAAGTTTATAATGAAGGCGAGGTTAGAGTAGAGCAGGACGGTGGAGAATTA
AGAGGGGAAAATCTTTTTTACGATTACCAAAACAGTCATTTGACTCTTCAAAATATTTCG
GCCGAATATCCTCCGATAAGGCTTTTACACGCTGACAGCGCGGAATTTAAAAACGGAAGG
CAGCGGTACAGAGGCGCGCAGGTAACCTGCTGTGACCAGGAAGATCCCCATTATCATTTA
AAAGCCGGCAGCGTTACAATGACTCCCGAAAAAAGAGTTTATGTTACTAACGCGTTATTA
TATTTAAGCGATGTTCCTGTTTTTTATCTGCCGTTTTTTTGGCGTTCTTTAGATTCAAAA
AAACCTTTTACTACCTACGTTGATTTTACGCAAAGCGCAAGAACGGGTTACGGTCTTTTA
ACAAGCACTGTCTTCTTTCCTACAAGAAATTTAAGAACAACCGTTAATCTTGACGGTTAC
ACAAAAGCGGGTTTTGGTTACGGCGTACAGCTTCTTGTTCAAAATACGGATAAAGTAATT
GGTAATTTGGAAGCCTACGCCATTGATGACCAAAAGGAAGAAGATTACCGCTGGGGCGTA
AGCGGCGGTTTTTGGGCTCAGTTGTTTGACAATTCTGACCACTTAAACAGAGATGACGGC
GGCGCCATGTATACAATGCAGTCACAGTTTAGAAGTGTGTCCGACCCGTATTTTAACGAC
ACTTATTTCCGTTCCAACCCGTTTAAATTTATGCCTGACCAGGATATAAATGTGGCTTTT
TCCAGGCAGAGCAGAAGGTCTATTACACGCATAAGCTATTCCCAAAAAGATGAATATAAT
TATGTTACCGAAGAGTATGAAATAGTTGAAAAAATTCTTCCTAAATTTGAATATCATCTT
ATGCCGTTTACCCTTCCTTTGGGCATAGTAAACCGTTTTAACGCTAATGTTTATAATACC
GAAGTAAGAGACGAAGGTTTTAAACAAACCGCGGGGGCTTTTTGGCACAGCAGCAGGTCT
TTTAATTTAAACAGAACTTTTACCCTTTTGCCGTACGTGTCGCTTGATGAAAGAGTGATT
TTCAGAGATAAAGATAATAATGAAGACGCATATGTAACCCGTTTAGGTTCCGGCGTTAAT
TTAAGAGCGGAGCTGCTTACCGGATCTTTAGATATATCCTATGATTATTTAAAAAGATTT
TCCACCGGCACTCTAAATACTGACAATGTTTCCGATGATATGGGGGAAGAGCTTAACAGA
ATCTATATACAAAACCATTACCGTCCGTCGCAATGGCTATATTTCAGGCTTGGCACGGGG
TATGACTTGCGGGAAACACAAGACAATTGGAGCTTTGATAACAGAATGCTGCCTATTCTT
GCCGAACTGGGCGTTAACACAATGAACGGAGACCTTAATTTGTTCGCGCAGAATCTTTAT
GACGTTAAAGAAGGACAGGAAGCGTTTGTTTTACAAAGTGATTTTAGAATGTTTAAAAAA
AGCCGTATGGTTTTTGGCATGAACAATTATTCTTTAGACCAAAACAGCTATCTTTTTAAC
ACTAAATTTTGGTTCAGGCCCGAAAATATTACCTGGTACTTTGACGTAGGCGTTGATTTT
GAGATAAGGCAAGGTTCTTTAAACGCGTATTCAAGAAGTTTTAAAGTTTACAAAGATTTT
CATGACGCGCATATGGAATTTGGCGTTGAGGACAGAAACAACAACCTTTCTTTTGCTTTT
AGGATAGCTGTGCTTTGCGGAAAAAAACACAGGGACGACACCTTCAGTAAGGAAGACCGT
TACTGGTCCCCCTGGCGTAATCCCGGCGATTTAAGATAATAAAAAACCCGCTTTCTAAGC
GGGTTTTTTATTTTAAAATTATATTTATTTTATTTTTAAATTAAAAAAGTTTAGAGTGTT
TTCAATTTCATTAAAATAATTGGCGCCGCCGCGCGTTAAATTTATTCTAAACCCGTCGCC
TTTGGCGGATGGTATAAATTTAAGGTTATTGCCGTATTTCACTATAAGTTCGCCTATCGC
GCCTTCAGGCATTTTAAAGTTTTTAGCAAAATAAAATTCCACAAAATCTTTGGTAGCCTC
AATATGTCTTATATTAAGCTCGCCGGCTTTGTTTGAAATTAAAATAACTTTAGAAAGCGT
TTTAACTTCCTCAGGCAGCGGACCCGCTAAGTCGATAAGTTTATTTAAAGTTTTCTTCTG
TTCCAGCTCGCCGCTGTTTAAAAGCTCCTTATAATACCGTAAGCGTTCATTGTCATCAGG
CAGATACTCAGGCGGTATATAAGCGGCTACAGGTACGTTTACAGTAGCGCGGTATTTTTT
TTCAACAGGCTCACCTTTTAATTTTTTCACTTCTGCCGCAACCATATCACAATATAAACT
TAAACCTACTTCATTGGCAAAACCGTGCTGCCTGGTGCCCAAAAGCTCTCCCGCGCCCCT
TATTTCCATATCGCGCAGTGCAAGTTTAAAACCGCTGCCGAGTTCACTAAATTCCATAAG
GGCGGAAAGGCGTTTTTTTGCAGTTTCGGTAGGGTCGGCTTCTTTCTTTTTTGTTAAAAA
AGCTTTTAAATCCTCAAAATTATTTTCACGTTCAATATTGTCTTTCGGTTTTTGGAACAG
CCAGTCAGGGTGAAATAAATAGCAATAGGCTTTCCTGTCACCGCGGCCTATTCTGCCGCG
TAGTTGGTATAATTGCGCAAGGCCGAAATCCTGTGCGGACTCTATTATTAAAGTGTTTGC
GTTACTGATATCCAGGCCGGATTCTATAATTGTGGAAGCTAACAAAATATCATATTCATG
ATTATAAAAAGCCCATAGGGTTTTTTCTAATGCAGTTTCATTCATTTGCCCGTGCGCCAT
ACAAATGCGGGCTTCAGGCACTAGGCGTTTTAAAAGCTCAAGCCTGCTTTCCATACTTTG
CACTCTGTTATAAACAAAATACACTTGTCCTCCGCGGCCTATTTCCTGCCTTACGGCGTT
GGCGGCCAAATCATTATTCCAAGGCGTTACAATTGTTTTTACGGGCATACGACCTTGCGG
GGGGGTTTCAATAAGAGATAAATTCCTAAGAGATGAAAGCGACTGGTTTAAAGTGCGCGG
TATCGGTGTGGCGGAAAGCATAAGCGTATGTACGCCAGCTGTTTTTGCTTTAATTTTTTC
CTTCTGTTTGACGCCAAAGCGGTGCTCTTCATCTATGATAACAAGTCCTAGATTAGCGAA
AGAAATATCTTTAGAAAGAAGTCTGTGCGTACCCACCACAATATCTACGGTGCCTTTTCT
TATTTTTTCAACAATAATTTTTTGCTCCGCCTTAGTTTGAAACCTGCTTAACATTTCAAC
AGATACGGGAAATGAGGCCATACGCTTAACAAAAGTCTTGTAATGCTGCGCGGCCAAAAT
TGTTGTAGGTACCAAAACCAAAACTTGTTTTGAACTTAAAGCGGTGCGCATAACCGCCCT
CATGGCGACTTCCGTTTTGCCGAATCCTACGTCGCCCACTAAAACGCGGTCCATGGTTTT
TTGTCTGGTTAAATCGTCTAAAATTTCGCTTATGGCCTGGCTTTGATCAGGCGTTTGAAT
GTAGGGGAAGGAATCGGCAAACTCGGCCTCAAGCTGGGCGTCACCTGTTAAAGGTTTGGC
GTTGGCCGCGCTTCTTAAGGCTTCCATTTTTAAAATTTCCTCAGCGTCTTTTTGGGCAGC
TTCTTTAACTCGTCTTTTAACTTCTTTCCACGCCACTCCGCCTAAGTGCGATAACGGCGG
CGTTTTGCCCTTTACGCCTATATATTTTTGCACTTTGCCAAAATCCTGCACGGGTACAAA
AAGCTTGCTTCCTTTGCGGTATTCTATTACAAGAGCGTCTGTCGGCGCAGTGTCTTTATC
AAGCGTTTCAAGCCCTCTGTACCGGCCTATGCCGTGGGTTTGGTGCACAATATAGTCGCC
TTCAACCAAATCTTTAAAACGCACTCTTTTAGCGCCTTCGATTTCAAAGTTTTTAAGCAA
AGAGCTTGTGTGGTAATTCCTGTCTAAAATTTCAGAAGAGGTTATGTAAGCCTTTTTGTC
TTTTACGCTGTAATAACCTTGCGTGATGTCCGCTATTTTAAAAGAAACTTTATTTAAAAT
ACCGTGGTTATTAAAAAGTTCTTTAAGCCTGTCCTCTTCACCTCTGTTTAAACAAAAAAC
TGCTATATCATAGCCTTGCAGAGATAAAGAATTTATTTCTTTAGTGGCAAGGTCCATGTT
CGCGTTAAATTTTATATTGGCATTTAAAGCGTAATTTTCGCCGTGGGGAATGGGGGAAAT
TATTACGGCGTTATCATATTCGGTAGCGTCAAAATCCGAAGCGGGATTATCAAAAATAAA
AGCTGCCTCTCCCGCCCAGTTCTTTATATTTGAAGGCAGTTCCTCAAAGTGAAGAGGTAT
AACGGTAATTTCATTTTTATATTCTTTGGTGTTTTGCGTATCTACGTCAAAAGAGCTTAT
AGTTTCAACAATATTGCCTGCGAAGTATAAGCGCGCCGGCAGTTTTTGTCCGTGTATAAA
AACATCAACCACGCTGCCGCGCACAGCAAACTCACCGGGGTTTTCGGTAAACTCTTCGCG
TTTATAGCCGCAGGAATGCAAATAATCTATAAGGTCGCCGCGTTTTAAAACTTCAGTTTG
TTTTATGTTTTTTAGTTTTGATAAGAAATCTTTTTTACCCGGCAACGGTATATTTAAATT
TTGGTAAGTGCTGGTTATGGCTAAAGGCGCGGAAGATTTTAATATTTTGTATAAAGCATG
CATTAACATGCCTTTGTCATCTGAAAGGTATACTTCTGTTAAAATTTTGCCTTCTGACCA
TGTTTTTAGCGCGGATTCAAACGCGTCCAAATCCTCTTCTTCGTTAGAAACAAAGACGGA
ATTTTTATCCAAACTTGAAAATTTGTCAAAAACAAACCTTGCCTTTGCTCCAAAGTTGGG
CAGGCCGTAAAAATAGGCAAGGTTGTTTTTTTGCGTCATAAAACGGTTTAAATTAAATAT
TCAAATTTCAAATTAGAAAGATTTTGGTTCAGTACCTTTTTTGAATGCTTCCAAAAATTT
TGTTCTGTCCGTAGGTTGGGCCAGTTTGCCTGTAACGGGGTTTATATAAACAAATGAAAT
ACCTTCCGGAACGGGGAAGTCTAAAGGTTCTTCATCTTTTAAAATGACTTCCATAATATC
AGTCCACCACGGCCCAACACTTCCGCCCCCCGTCCAACGCCCGTCTTTTTGTGAAGTATC
GTCGTCATATCCCATCCAGGCCGCGGCGGCTGTTTGCGGCGTCATGCCTACAAACCAGGT
GTCGCGGTGGTTTTGGCTGGTGCCTGTTTTGGCGGCTAAAGGTCTTTTTAATGTTCTGGC
GGCGCCGGCGGTTCCTCTGTCGGTAACGCCTTTCATCATATTAATTAATAAATAGGAATC
CTGCTGTGAAAACGCGCCCTGCTCATAAGGTATATGCTGTTCTAAAACACGTCCGTTAGC
GTCAACAACTTTTTCTATAAAATAATTTTCCGTATGAATGCCGTTATTGCCAAATGTGGA
CATTGCGCTTAAAAGTTCTTCAAGCGTAACGGCTGATACGCCCAAAGCAAGCGCCGGCAC
TGGGGCCAAGTTGCTTTTTATGCCCGCTTTTCTGGCAACGCTTATCACATTGCCTATGCC
GATAGCGTCAATTAAGTTAACGGCTACAAGATTTTTAGATTTTTCCAAAGCGCTTCTTAA
AGTTACCCAGCCTGAAGAGCGCCCGCCCATATTTTGAGGCACCCAAACTGAAAAACTTTT
GCTTGAAATAAAGGACTGGCCCGCCAAAGAAAGAGAGTACTGGTCCTCTTCCTCGTCAAA
GGTACGCCAGTTCTTGCCGTCAAAATAAAATAATGTCGGCAAATCTTTTACTAAAGTGGC
CGGGGTATAATTTTTTTGTAAGGCCGCCATCCACACAAAAGGCTTAAAGCTCGAACCGGG
CTGCCTTTTTGATTGTGTAGCCCTGTTAAAACGTGATTCGGAATAATCGCGCCCGCCTAT
TAAAACGCGTACAGCGCCTGTTTTAACGTCGCGCACTATAAAGCTGCCCTGCAGCCTTGG
GTAATTGGTCAGGTCCGGCTCTGTGGGTTCAACAGGCTCGCCGTCTTCCGTAGTTTCAAC
GTTTTCGTCGCTAAATTCAGGAATATCAATGCCAAGCCCTTTTGCTATTTTTAAATCATA
CTCATGAAGCTTTTTCTCCATAAGTTCTTCCGCAGCGGTTTGTTTTTCAATATCAATAGT
GGTGTAGATGCTAAGGCCAGCTTTCCAAAGCACATCCATGCCGTACTTTGGTTCTAAATA
TCTTCTTATATGCTCAATAAAATACTGTCCGGGTTTATCTTTTTCTTCGGGCGCTTTTTC
TGGCAGAGGCTCTTCCATAGCTAAGGCGGCTTCTTCTTCTGTAATAAAACCTTGTTCCTG
CATAACTTTTAAAACAAGTCTTCTTCTTTCAAGCGCTCTGTCCGGGCTGGAGAACGGGTT
GTAGCGTTCAGGCGCGGGTATTACGCCTACTAAAAGGGCCGATTCCGCCAGCGACAAATC
CTGCAGTTCTTTATTAAAATATTTTTTTGCGGCCGCTTTAATGCCGTAAGCCCCGCGACC
GAAGTAAATTTCATTTAAATAAAGCTGCAAAATTTCATACTTGCTAAAGCGGTTTTCTAT
TTGAACGGCTAAAATAATTTCTCTTATTTTTCTTATAATCTTTTTTTCTTTGCTTAAAAA
GACGCCTCTGGAAAGCTGCTGCGTTAAGGTGGAGCCGCCCTGCTTGGCCCTGGCTGTAAA
TAAATCATAAATCACGGCGCGCAGGGTGCCTTTTATAGAGAATCCGGGGTGTTCAAAAAA
AGCCCTGTCTTCCATAGCGATAACACCGTTCTGTATATCTACAGGGATTTCTTCCAAAGG
TACCATACTGCGTTTTTCTATAGAAAATTCATGAATCAGCTTTTCATTAACATCGTAAAC
TTTTGTAGAAAGCGAGGGGGTGTACTCCTCCATCTCATAAACGGGGGGAAGAGCGCTTAA
AATATAGCGGGCAAAACACGCGAGGATAATAATTGAAATAAAAAGCGCGCCCAAAATAAC
ATAAACAGCTGCTTTTGAACGGGCTAATTCTAAAAAAGTTTTTATAAATTTCATATATAC
TTAAAGTATATAAAATGTAAAGGGTAAAAGGAAATTGTGTTAAATTGTAAAACCACGTTA
TTTAAACGGGGTTTTATATTGTTGTTATACGGCATGTTCTTTTAAATCGTAATAATTTAT
ACTTTCGCTTGATGAGGCGGAATTTAAAACCCCATTTAAAGATTTTCAAACTTTGTTGCC
TACGGTATTTATCTCATTCGCAAGGCCCTTAAACATAATCCTTTTTGATACAGCCTAATT
ATCAGGATAATATTCCAATGTAAATATATAGAGTTTTGAAAATTGTGCAAGGCCGTTATC
TGTAAGCAGTCTATACGTATATTTGTTGTTAATTTTACAATGTGTTGCGCTGTAATCGGT
GTTGTCTGTACCAGAAAATTCAATATCTAAATCATTAAAAAAGGAAGCGTAATAGCCTGT
AGCCAAAAAACATCTTGCGTTAGAGGCCTTGCGTTCTTATAAGAGGCATCATACCGGCGG
CTTTGTTTTTTCCAACGGCTGCGGTATATTGCGGTAAAGCGATAGCCGTAAGTATGCCTA
TAATAGACACAACTACTAAAAACTCAATTAACATAAATCCTTTTTATGATATCTTCTTTT
TATTAAAAGTTTGTTTTTGGAGCTAAGCGTTCGTTTTGGTTTTCAAGTTCAAAAAATGTT
TCCTCATTAAAATTAAAGAGCTTAGCCACTATATTTGTAGGGAAACGTGATACGGTATTA
TTTAAATCACGCACGGAGCCGTTATAGTAACGGCGGGCCATTTGTATATTTTGCTCTATT
TTGACAAGCTGGTTTTGTAATTCCAAAAAATTTTTGTCAGCCTTAAGCGGCGGGTATTGT
TCGGAAAGCATAAAAATGCTTTTTATAGCCCCGGACAGTTTGGGTTCCGCCCCGCCTTTA
GCCTGGGGCGAAACGGCTGTTTGCGCTATATTCCTTGCCGATACAACCGCCGTTAAAGTT
TGCTGTTCGTGCCGGGCGTAAGCTTTAACGGTTTGTACTAAATTGTTTACTAAATCATAA
CGTAATTTAAGCTGTACTAAAACACCGCTCCACGCTTCTTTAACTCTGTTGCGTAAAGAT
ATCAGTTTGTTAAATATCAGCACGGCGGCTATTAACAAAACAATAATTAAGATGAAAAAT
ATTTTTATCATATTAATTCCTATTTAAATTATCCAGAAGGATATCATAAAATTGTTAAAA
AAACAAATAAAAAAGCCCTTTTAAAAGGGCTTTTTTATTTTAAACTTTTATTTACCTTCT
TCTAAAACTGCTTCGGCTATATCTTCTTTTATTTGGTTAAGTTTTTTGCCGAGCTGTTTT
TTCTTTTTATCTAATTTACGTTCAATTTCTTCTTTCAATTCCTCAAGGTTTTCTTTGCTT
TCGTCTAGATTATCTTCCATCCAGTCTTTCAGTTTTTCCCTTGTGTCTTCACCTTTTTCA
GGCGCCATTAAAAGGCCGGCGATAGCGCCAAGCGCTCCGCCAAGTAAAAAAGCCCCCAAA
ACTCCGAACCCGTTTCTGTCTGACATAAGCTGCCTCCTATTTTTATATAATTATAGTATC
GTATCTATAATGTCTAATTTAGTTTCATTATATCATTTAAATAACAAGAGGTATCCTTAA
TATGGCCAATCCTTCGGCCCCAAGACAAAAGGGCATAATCCAAACCCCTGAAGAGAGAGT
TAAAAACTTTGACCCGGTTGTAAAAGGTTTAACGGCGCAGACAGCTAAAGCTGAGGCGCA
GCGCTGTTTAAACTGTAAAAACGCTAAATGTTCGGCCGCGTGCCCTGTGAACGTAAAAAT
ACCGGAATTTATATCTTTGGTTTTAAAAGATGATATGGGCGGTGCGGCCAGTAAAATTAT
GGAAACAAGCCTTTTGCCCGCCATTTGCGGAAGGGTATGCCCGCAGGAAAACCATTGCGA
AGGCGCCTGTATCCTTAACGGCAGATTTGAGCCAGTAGCCGTAGGACTTCTTGAAAGATA
TGTGGCTGACACGGCAAGAGAACAAGGCGTTTTAAAAGCGCCGGAACCGTCCGCATGGAC
AGGCAAAAGAGTAGCCTGTGTGGGCAGCGGGCCGTCATCACTTTCGGCGGCAGCGGAATT
AAGAAGAGCAGGGCATGAAGTTGTTGTTTTTGAGGCTTTACACGATTATGGAGGAGTTTT
AAGATACGGCATACCTTCTTTCAGATTACCCAGAGAAGTAATATCTAAAGAGGTGGAAAC
CGTTCAGGCCATGGGCGTTGTTTTTGAGCGCGACGTGCTTGTAGGGGCTTCCGTTACAAT
AGAGGAGCTTAAAGAACAATTTGACGCTGTTTATATAGGAAGCGGCGCTGGATTGCCAAC
AATGGCGAATATTCCCGGTGAAAACAGCGTGGGCGTTTACAGCGCAAATGAATTTCTAAC
AAGAATAAATTTGTTAAAAGCCTATAAATTCCCGGAGGTGGACACTCCTGTTAACATAGG
TAAAAGGGTGGCTGTTTTAGGCGGCGGCAACAGCGCTATGGACGCGGCGAGATGCGCTAT
GCGTTTGGGTCCGGAAAGCGTTACTGTAGTTTACAGAAGAAGTTTGGAAGAAATGCCCGC
AAGAGAAGAGGAAATACATAACGCTATGGAAGAGGGCATTAAATTTGAATTTTTAACCGT
GCAGAAAGAAATTCTTGCCGATGAAAAAGGCCGTGTTAAAGGTTTGGTATGCACACGTAA
TGAACTTGGCGAGCCCGGCCCCGATGGTAGAAGAAAGCCTGTTTGCGTGCCGGGTTCGGA
ATTTACATTGGATGTTGATACCGTTATAGTGGCAATAGGGCAAAAGCCTAATCCTATTAT
CCCAAAAAAAACAAAAGAACTTAAAGTTACTTCTAAAGGCGTTTTGGAAGCCACTGAATT
TGGAGAAACTTCTTTAAAAGGCGTTTTCGCCGGCGGCGATATTATAAGAGGCGGGGCTAC
GGTTCTGCTGGCTATGAAAGACGGCATTATAGCCGCCCGTAAAATTAACGAATATTTGGG
GGTTGGTAATGATTATTAATACAGTTACGGACAAAAAGCAGCTTTCGCAAGATATAGCGC
GTTTTGAAATTTATGCCCCTAAAATAGCCGCAAAAGCAAAGGCGGGGCAGTTTGTTATTA
TAAAACATGACAGCGATAAAGAAGGAGAGAGAGTACCTGTTACTTTAGTTGACTGGGACG
CGGACAAAGGAACCATTGTTGTTATTGTACAGGCAATAGGCAAATCAACCGCTATGTATA
ATAACCTTAAAACGGGGGACAGGTTTACATCTGTAGTCGGGCCTTTGGGAATGCCGGTGG
AAATTAAAAATTACGGCACTGCTGCCGTTGTGGGAGGCGGCGTAGGCATAGCGGAAGTTT
ACCCCATAGCAAAAGCTTTAAAAGAAGCGGGCAATAAAGTAATTTCTGTTTTAGGTTGCA
GGACAAAAGCGCTTCTTATTTTAGAAGAAGAGATGAAAAATCTTTCAGATATGACAATAG
TGTCTACCGATGATGGAAGCTGCGGGGCTAAAGGTTTGGTTACTGACGCAATACAAAAAC
TTGTAGACGAAAGCAATAAAATAGACGTTGGTTTTATAATAGGCCCTATTCCAATGATGA
AATTTACAAGTATTTTAATGTCTAAACTGGGTATAAAACCTTACGCCAGTTTAAACCCTA
TTTTACTTGACGGCACGGGTATGTGCGGATGCTGCAGGGTAACCGTAGGCGGTGAAGTTA
AATTTGCTTGTGTCGACGGTCCTATGTTTGAGGGCGACTTGGTTGATTTTGATGAACTTT
CCAGACGCACCGGCGAATATAAAGATAAAGAAAAACTAAGTTTTGACCTTTATAAGGAAA
AACACATTTGCAAATCAGGTTTGCATTAAAATGAATGAACAAGAACAAAAGCTGTTAAAT
GATTTGTTGAAAAAAACGGCAAGAACGCTTGAGTTAAGCGCTAAAGTTTTACCCTCAGGA
TTTAGGGAAACGTTTAGTATCGCTTACCTTGTATGCCGCTGCGCGGATACTGTTGCCGAT
ACTGATTTAATAGATTTTGAAAGAAGGCTTTTTTGGATAGAACGTTTTCCTGATATTATT
AACAAAAATAAATCCGGGGAAATAGAAAAAATAATTAAAGAAGTTTCTTCAGATTCTTTA
AAGCAAAACGAAAGATTTCTTTTGCAAAAAATACCGTTTGTAGCCAAAATATACGGCATG
CTTAATAAAGAAGATAAGGAACTTGTTTTTGATATATTAAAAAAGGTGTGCGAAGGCATG
TCTTTTGATTTAAAAACATTCAAGAAAGGCGGTCTTACCTGTTTAAAAACTAAGGAAGAA
CTTGAATATTACTGTGATACCATGGGCGGCGCGCCCGGTGTTTTTTGGAGCAAGCTTATT
TTAAAATATACGCCTGTGGCTTTAGATAAAGACTCTTTTATTAATATGGGGCGCAATGTC
GGCCGGGCTTTACAAATAGTAAATGTTTTGAGAGATATTAAAGAAGACCTAAATAACGGC
AGGTGTTATTTTCCCGAAGATGAATTAAGAACTGCCGGTGTTAAGCGGGAAGATTTGAAA
AATAAAATACTATCCGAAGAATTGCTGGATGTTTTAAAAAAATGGATTGTTTGGGGCAGG
GATAACATAGGTTCCGGCAGTGCTTTTTATAAAGCCATACCCGTAAAACAATGGCAAATA
AGAATATCCGTAGCGTGGCCTATGCTGTGGAGCCTTGATAGTTTTATCTTGCTTCTTAAA
GCACGAAATACTTTTGGAAATGAAAAAGCAAGAATATCCAAATTTAAAATTTATATTACT
ATTTTGTTAAGCCTCGGGTATATTATTTCAAACAACTTTTTTGATTTTATGTTTTTCAGA
CGGGTTAAAAAAATAGATAGCTTGATTAAATAAAAAACCCCCGCTTAAAGCGGGGGTTTT
TAAAACTATTTGTTTATGACAAGCGTTTGGGCTATTATATCGTGCAAAGCCTGCTTTTTT
TGTGTAAAAGCCGCCATGATAAATCCTATCGCCAAAATAATGACGGAAATAATTTTAGCA
GCCGTTCTGCCTAAAGCGCGAAGGAAAGTTATTCTTTCCCCGTTAAGACCTGTTACTCTG
ATGCCAATTGATAATTTGCCGGGAGTTGCCTGCAGTTTTGAACTTTCAAATATTGCGAAG
TATAAAAACCATATACTCAATCCGACAAGTGCGCCCGCAAAGCTTAGAGCCGCTTCGGCT
TCTTGCGGGTTAATATTAAAAACAGCCATAAGTATGCCTAATAAAATGCCTATCATGAAC
CCGCATATAAAACTGGCTATAAAAACAATAAAATAGTCAATTATATAAGCTAAAAATCTT
TTCCAAAATCCAGCGTATGTCATGATTCCTCCGGTTTAGCCTTTATTATTTTGCGTCAAT
AACAAGGGTTTTGGCTATTATATCGTGCAAAGCTTGTTTTTGCTGCGTAAAAGCGGCCAT
AATAAAACCTATGTATATAATGGCTGCGGAAAGAATCTTGGAAGCTGATCTTATTGCGGC
TGTTTTAAGGGGGATTCTGTTTCCGTTCATATCAACAACTTTAATGCCCATAGCTTTTTT
ACCTATAGTGGCCTGATCTTCCGAGCTTTCCTGATAAGCGAAATAGGCTATAAATACCGC
TAATCCTATTATTAATGAAAGTAACGTAGCGATAGTTATAAGAGCCTGTGAGCCTGTAAT
AGCGGCTACAAAGCCTAATACAAAACTGATAATCGTATCTATTAAGCCTATGATTATACC
GTCAATAATATATGCCACTAACCTTCTCCAGAATGCTGAATATGCCATTTTTTCTCCTTT
TGTTAACTGCGTTTTTTATAATTAAATACTTTAAATATCATATAAAAAGAAAAACGTGAA
GTAAAGACTAGAAGGAAGGTATTCTTCCCGCCATGAGTTCGGCCAGCGGCGCGGTTGTTT
TAAACCTTGCCATAACTACCTGTATCGCTGCTGTCAGCGGAACGGCCAGAAATGCGCCGG
CTATTCCCCAAATTAAACTCCACACCACTAACGCGCATATAACGGTTACCGGGTGCATGT
CTACGGCGCTGCCCATTACTTTTGGTTCAATAATGTTACCAAGCACAAACTGGGCTGTTA
TGGCTAAACTCATTATAATTATAAATCTGGAACCCAATCCATATTGTAAAAATATTACGG
GCACCGGCAGCAGAACCGCAACTATTGAACCGACATTGGGTATAAAATTAAGAAAAAAAG
TTATAAATCCGAACATAAAAGCCAGTTCAACGTTAAACGCGCCCAATATTATCCAAACCA
CGATACCTGTTATTAAAGATACGGCCACTTTAACCGTTATATAAAAAGAAATTCTACTTT
GTATTTCCTGCATGGTTTTACTTTCTTTGGTTGTTTTTTGTTCCGCCGCGCGGGATCCGG
CAAAGAAAAAGAATAAGATAATAATAACTAAAAATGTGGAAATTGATAAAGAAAGCAGTA
CGCTGCCCAGGCTTTTAACAAACGTAAATACGGGCAGGTTTCTAAGTGCGTCTAAAATAA
AAGCGTTGTCTATGTGAAAATTATATTTGGACGCGGTAAATGTCGCCCAATTCGCTATAT
CGATAAGTTTTTCTCTATAAGCGTCCGCGCCGCTTATAAAACTGCCTATGGAGTTATATA
TAAATATTGCGACCAGCGCGGTAAGGCCGCAAACAGCCAAAAACGTAAGCGAAAGTATAA
GAAGGTTTGGCATCTTTGTTTTTTTTGTTAAGAAACGTATCATAGGCGCTAATACCGTAT
AAATAAGCACCGCTATGACAAACGGCATGGAAACCGATTTGGTAAAAATCAGACAAAACG
CAAGCGCCACACTGGCAAGTATAGCTACGCAAACTGATATAAAATGAAGGACTTTTGTGC
TTGAAATAATTCGTTCAATATGTTCAGACATAACAACTTCCCCTGTTTTAATAAATAGTT
TTTTTGGCCTCTAAAATTTTACTTAGTTCACGCGCCATAAAAAGTATTTTATTCGCAAGC
TTGTCTAAAGTAAGCGTTGCGGTTTCAATCATCCACAAATTAAGTTTTAAAGAAGAGTCT
TTCGCCGTAGGATATACATAACCGAAAGCGGATTGAAATTCATCTATCGTTTTTGCTAAA
GTTCTGGATTTTAAATTAACCGTTTTAACTTCAAGACTGTAAACTTCGGTAATTTCCTTC
TTGCTTAAATTTCTAAGTTCCTCTCTTGTTTTAGCCCAAAACTCCTCGCTTGTGTTGGCA
AGGTCATATATTGTTTTTGCGGTAATGTTAAATTCTTTTTCTAAAGATTCATCTCTAGTA
TGGATACCTTTTTTAACCTGCGCGCTTAATGACTCAAGCCTGGGTACAAAAGAATAAAGC
TGCTTGCCCGCAGCGCTTATTTCTTTGCGCATGGTTTCCAGTTTTGTCTCGGTGTTTTCA
AAAAAATAGTTTATATTTTGCATTTAATTTATCAGTTGGGTATATTTAAAGTAAAAACGG
AGCCGGACCCCTGGTCGCTTACTACGCTTACGGATCCTCCGTGTAAGTCCATGACTTTTT
TTACATAAGGAAGCCCTAAGCCCCATCCTTCGATTTGTCCTGTAAAATAGTCGTCAATTT
GGTAAAACTTTTCAAAAAGTCTGCTTATTTCTCCGGGGCGTATTCCCGTACCGGTGTCTT
TAATTGAAATAGAAACATAATTAGTGTTTTTTGTGCAATATATTTTTATAAGCCTTTCTA
TATGGTTATTAAACTTTATAGCGTTGTCAATAAGTTCTTTAATGGCCATTTTAAAATAGT
TAGCGTCTATATTTACCATAAGATCGTCAGGGCAAATAATTTCAATAGCGCAGGAATCAC
GCGAAATGTTGTTTGACTTTATAATGATTGAGCGGTTGCTTCCTTCCGTGGAATAAACAA
TACATTCTGCGGATGCTTCTTTAAGAAGACTTTTTAAATTAACTTCATTCTTCACTATTT
CAAGCTGACTCATTTCTTCAATTTTTGTAAAACGCAGCAACTTGTCAACCAAGATAGCAA
GTTTTTGCCCCTGCTTGTTGATTTCCTCAAAAGCTTTTTCAGTAAAGGGGGAAAATTTTT
CTTTGCTTTTTTGCGCGATAATAGCCTCCGAATATCCGTTAATAATAGACAGAGGCGTTC
TTAATTTGTGTGACACAAGGGCAAGCACCCTTGAGGCGATATCATCTTTATTTGTCATAA
TAAAACCCTCTTAAAATAATACGCTTAACCCTACTCTGAAAATATCTCTTTTACTTCCGT
GGTTTGTTGCCCTTATATGGTTATAGGCTATGTCCGCTTTCCAGCCTTTTGCTATAGGAA
AATCATTCCCTACCGTTATTGAGTGGTCGGAATCAGCGGTATAATATTCAATAAAATTAT
AATTAACATAGACGTTGGCGTTTCTGTCTAAAAACATTCTGTTGAACATGGCGCCTATGG
AATATTTGGGCAAATCATAAATAATATCAAAAGTTTTTAAATCAACAAGAGAGTTCTGAT
CCATCACCGATCTTATAGCGGTTACATTGCTTATGCCGTTAACATACTGAAAAAGGTTCG
CGGTAACGCCAAATAAAAAAGCGTTATAAAAATTTTGCCTTAATCCGAGCGAGTAGGCTA
CCTGGCCGTAATTGTCTCTTTCTATGACATTATTTTTTTCAATATCAGCTTTTTGGTTTG
CGTATGAAATTGACAATAAAGCCTGGGTGTAAAGGTTGGCGTTGTCATTATTGTTAAGAG
TTAAAAGAAGATGTCCCATGGCCCCGTATGAATAAAGTTCATTTGTTTTCGGCGTGAAAA
ACGGGCGAAAGACAATTCGCATTAAATCTGTTGACAGAGATGCCGGGATATAAAAGGTAT
ATATGTCGTCGTTATGGATATCATGATTTAAATATGACCCGTCTACACCTATTGAAAGGC
GGTCGGTAACAGGCGCGGCGAAAGATAAATCATTTTTAATAAAATCAGAATTAAAATAAA
ATGAATTGCTGATTTTGGCGGCTTGCAACTGCGCCGCGGCTAAAACACATAATATTAATA
ATATAAATTTTCTCATATTTCTATAGATTACCAAATTTTATTGTAAAATAAGAGCATGAA
GAAACTCTTAGTTTTTATTTTATTAAATATTTCAGCGTTTGGTTTCGGTGCGGAATTTAC
CCGCGGACCTTATGTTGAGGATCCTACCCTCACCACCGCCATAATTAAATGGCATACGGA
TGTTCCTTCCGTGGGCTGGTTTGAGTACGGACCGTCGCCTAAATGCAACCAGATAATGAC
AATATCTCCCAAGTCCACTTCGCATGAGGTTGTTTTGCACGGGCTGGTTGCCAATAAGGA
ATTTTGTTATAAAGCTTATATACAAAATAACGCGGAGGACGGCGTGCAGGAACCCAGAAC
CGGGAAATTTAAAACTTTATACAGTCCTGAGCGTAAAGTGGTTAAATTTGTTATTTTCGG
AAACACTGCGGGAAGCGGGGAATTATTGCCCGCATTGGTTGAAAAGTTAAAAAAACATAA
TCCGGATTTTTATATTCACACGGGTGATTTAGTTTCAACAGGTTCGGCTTTGGACGCGGA
TAAAGAGTTTTTTACCCCTTTTAAAGATGTTTTGGCAAAGGCGCCTATGTTTATCGCTGT
CGGTGATAAAGAATACGGACCCGATTTAAAAGATAAAGAAAGTAGAGGCTTTTTTAGAAC
CAACTATTCAAGGGTGCATACAATGAGCTGGGGTAAGGGTACCCCCAACTACTATTATTT
TGACACGGCCAACGCAAGGTTTATATTTTTGGATACTTCTTCAGCAGCGGGCGCTTTATT
TGCTCCCGGTATTACAAAAGACAGCGCGCAGTATGACTGGTTAAGAACAGCTTTAGCCAC
TACGGAAGCCGGCAAATGGAAAGTGGTTGTTATGCATTTGCCGGCATATTCCTCCGGAGC
GAAAGGTTCTAATGAGGATGTGAAAAACGCTTTTACTAACCTTTTCGAATATTACGGCGT
AAACGTTGTTTTCCAGGGAGATGAACGCAGTTATGAACGCACTTTCCCGATAAGAGAAGG
AGTTGAAAGTTTAAAAGGTATTGTTTACCAAACTTTTGGGACGGGGGCTTCCGCCGAACT
TACTAAAAGAGAGTTTAAAGAACCATGGACCGCGAGGTTCCTTTCCGGACAGGTTTACGG
CGTGGGCGAAATTGTTGACCGTAAGCTTACGGTAAACGTTTATAACTTGGACGGGACTTT
AGTTGACACTTTAGAGCTTTACCAAAGCCTGTAATTAAGAGAGCCGTTTATGCGGCTTAA
TAATTTAAAACTAACAGCCTGCCGGAAATCCGGCAGGCTGTTTATATGGTTTCGGGACTA
GGATTCGAACCTAGAATAAGCGCTCCAGAGGCGCCTGTGATACCATTTCACCATCCCGAA
TTAAATTTTTAAGTATGTATATTTTACCATTTTTACAATTTTATGTGAAGATGCGTTCCT
GCTAAATGTTGAAATACAGCGTTCTCATTATAAGATAGCGGCATTAAATATGATAAAATT
TAAATATGTTAAAGTTTTTATCAAAAGTGTTTAAAGACCGCGTTGATATAATTGTAATGC
CAAGTAAGTTAAACACTGTAAAGATAAGAGTAAGGCTGATTACGGTAGTAATTATATTTT
TCCTTTGGATATTATCGATAATCGGGGCTTGTTATGTGCTGATAAGGAGTTATGATTACA
GCCTTACGCGCGCTGACAACCAAATAATGAAAGCCAAACTTGCCATTATCGGTGAAGAGC
TTGAACGCGGAAGAAAATATTTGGAACTTACGCAAACTACCGAAAGGCAAATGAGGCAGA
TGCTCGGCATGCCTGTGGGCAAGAATAACCCGACTCCGGGTTCCGAAGAAGAAAAACTTT
TATTTAGCAAAGTATTCGCGCGCGGAAGCGGCGATATTTTAGAAGAAGATTATAAAGAAT
ATATTGATAATATTGAAAATCTGGCGAAACAAAGGCTGGCTAATTTTCAAGAAATAGCGT
GGTACTACGCAAACAAAAAAAGTAATATTAACGCTACGCCTTCTATAAGACCATCAAACG
GGAGAATAACTTCCGGCTTCGGTTACAGGCTTTCTCCTTTCGGAGCGCCTACGGGGGCAA
TGCATAAAGGCCTTGATTTTGCGGATAAACCGGACAGTCCTATAGTTGTAACTGCTGACG
GTGTTGTAAGGCACACGGGTTGGGCAAGCGGATTCGGCCAGGCTGTTTTGGTTGACCACG
GTTACGGATATTCCACTCTTTATGGGCATGTTACCGGCATTATAGTAAAAGCCGGGGATG
TTGTGAAAAGAGGGGATAAAATAGCTACTATGGGCACTACGGGAAGGTCAACGGGCGTAC
ATTTGCATTATGAAGTTTGGTTAGACGGCAACCCCGTTAACCCCAGAAAATATTTTGATT
AGGAATTTTGGAGGATTGGTATGACATTTTTAAAAAAGAATACAGATTTTACTTCGGGAG
AACATGTTTCCGTAATCAGCGCTGATTGTTACTTTCAAGGCACTCTTAACGTACAGGGCT
CCTTAAGAGTTGACGGCCGTTTAAGCGGCTGTGTTGATAATGCAAGGCATATTGTTATAG
GGGTTGACGGCGCGGTGGAAGGTGATTTAAGCGCGCAAACAATCGTAGTAAGCGGCTCTG
TAACCGGAAATATATGCGCGGACGCGCTTGAAGTTTCCGCCACGGCCAAGATTAAAGGCG
ATATACGAGCGGAAAAAATAGCCGTTGAAGAAGGCGCCGTTTTAAACGGCATGGTGGTTA
TAGCCCCCGCTAAAGAAGAAGAAAAATAATTTACAATCAAATTAAAAAGGAGTTTTCAAT
GTCTTTTTTGCAAAAGTATAAAAACATCATTATTATAGTTATTGTCATCTCTTTTATCGG
AGGTTTGTTTTACGCCGGATATAATTCTTTTTCGGTGGGGCTTTCCAACCATGAAACAAT
TGCAAAAGTAGGCAATGAAAAAATAAAAGCCAGACAGTATAACAGAATTGTGGAACAACA
GGAACGCGAACTCAGGAGATTAGCCACGGAAGATTTTGACGATGACGGCGGCTCTCTTTT
AAACTATCTTAAACAGCGTGCTCTTCAGACTTTAATGTTCCAGTCGGCCATGGTACAAAG
CGCTGAAAAATACGGTATTCACACACCCGATTTTGAAATAGCTTATATGATTCAAACTGC
TCCCGCTTTTACAAACAACGGTTTATTTAGCAAGCAGGCATACGTGTGGACAGTTAGAAA
CCAGCTTATGATGACGCCTGCGGAATTTGAAAACCAGGAACGCAGAAACATGCAAATGAA
TAAGATGGCTAATATTATCATGTCTTCATATAAATCCACCCCTGAAGAACTTTTATTTAA
TTATAAAACCCAATACGGTACTATCAAAGATTACGCTAAGAAAAAAGAGGATTTTATTCC
GACCGTGGCCGAAACAAAAAGCCTTGCCGCTCAAGACGCTTTTCTTATTGATTTTAACAG
TAAAAATGAAATTAAAAGTTTAATCCAGGAGTAATTGTTTTGCAAAAAGAAATACTTGTA
GTAGGCACGCTTGGTTTTGATACAGTTACTAACTGCAGGGGCCGCGTAGATATGGTTTTG
GGCGGGTCCGCCTCATATGCTTCGGTTGCGGCAAGTTATTTTGCCAGAACGCATTTAATA
AGTATTGTGGGAACCGATTTTAGCAACGGACATTTTGCTCCTTTTAAAAAGCGCGGCGTT
GATACCCAAGGCGTAAAAGTAGAGGAAGGCAAAACCTTTTTTTGGGCCGCCGAATATGAT
AAGGATTTTAAAAACGCGTATACAAAAGTGACGGACTTGAACGTTTTTGCCAATTTTAAA
CCCCGCATTCTCAGTTCACATAAAAAATGCAAATACGCTTTTTTGGGAAATATTGACCCT
GAAATCCAATTAAGTCTTATTAAACAAATGGACGGCGCTAAACTTATTACCTGCGACACT
ATGAACTATTGGATTAATTCAAATAAAAAAGCGGTTAAAAAAGTTATTAAAAATACGGAT
ATTTTATTTGTAAATGAATCTGAGGCAAGAATGCTTACCGGGGAATATAATTTAATTAAA
GCCGGTAAAGATATTTTAAAACTTGGCGCTAAACACGTTATTATAAAGCTTGGTCCCAAC
GGCGCTATGTTTATAAGCCCGCTCGGCATGGCCCAGCTTCCCCCGTTTTTAGTTGAAAAC
ATTTATGACACTACGGGTGCGGGAGATACTTTCGGAGGGGCTTTTACCGGTTATCTGGCA
AGTCTTCCCAAATGGAATACCTTGTATGCCATTAAAAATGCAATGGCCGTAGGCGGCGTC
ATGGCCAGTTTCGGAATAGAAAGTTTTAGTATAAATAAACTGTTAGAACTTAGCCAGACA
AAAATAAATTCGCGCTTAAATAAATACAAAAACGGATTACGGTTTTAAATAAAAAGGCGG
ATTAAAAACCGCCTTTTTTATGCAATAAAAAAGTTTTTTTACCGTTGTTATAATATAGGG
ATAGAAATTTATGAGTGAAACCGCAGATAATGAATTATTGGAACAATTTAAGAAAGGCGA
TACTTTTTCTTTAGGGCTGCTTATAGAGAAATATAAAACACCGTTATATACATTTATAAT
TTCTTATGTTAAAGATGCTTCAGTCGCTGAGGATATTTTTCAAGAAGTGTTTTTGAAAAT
TATTAAAAATCCGTATATTTATAAGGAGAACTCAAATTTTAAAGCCTGGCTTTTTACGGT
AAGCAGGAATAAGTGTATGGATTATTTCAGACAAAGCGGCACGGATCTTCAGTCTTTGGA
TGCTGTTGTTGAAGAGGGTTTTAGCCTTCACGAAACCGTTCAGTCCAAAGAGAAAGAACC
TTTAGATTTTCTTCTTAATTTAGAAGATGCGGAAGCGGTTAATAAAGCTTTAAATATGCT
TCCGCTTGAGCAAAAAGAAATAATAATAATGCGTCAAACAATGAGTTTTAAAGAAATAGC
CCAATTGCTGAGCTGCCCTATCGGCACAGTGCTTGCCAGAGCCAGCAGAGGATATAAAAA
AATGCAGCAACAACTAACAATTAATAATTTTGAATCATCGGAGGCCGTTTATGCAGAATG
ATGAACTTTTTAAATATATGGGAATAAGCCCTGACAGCGGGGAAGCGGAAAAAATAAACG
CCGTTTCTAAGGCTGTGTCTAAAGAATTAAACAAAACTTCTTTAGCTCCTTCACAGGCTG
TTATTGACAACATTATGGCAGCGGCTGCAAAGAAAAACAAATATGCAATAAAAAATCTGT
TTTCGGCGTTTAGTTATAAGACTTTGCTTACTGGCGCTTTAACTGTTTTTATTGTGTTTG
CTGTCCCGTATATGTTATCAAAAAATAGTTTGGGGCGGATAGATACCGACATATACAGTT
CGGCGGTTGAAACAAATTTTGATCAATTTGATTCCGATTTAAGCGAAGTTTTGGAATATC
TTGAAACAATATAAGGGAGGATAGTTATGAAAAAAATATTAGCGGGCTTTTTTGCAGTAT
GTTTACTTGCAGTTTTTGTAAACGCCCAGCCTATGGGACAAGGTTCTAAAAAATATCCCG
GCAAGGCAGATATGGAAGGTATGAGAGAGCACTTTAAAAATAAAATGAAAGAAAATAAAG
CTCTTCATGAGGAATACGCTAACGCTAAAACTGACGCTGAAAAGAAAGCGGTTGAAGCTA
AAATAAACCAAAAAGTAGCCGAAGAAACGGATGCTGAAATAGCGATGTTCCAAAAACGTC
TTGACGATTCGGAAAAAAAGCTTAAAGAAGCTAAAAAGAAACTTTCCGAAAAGAAGAAAG
ATAAAAAGAATATAAACCAGAAAAAAGCTGAAATGATAAAGGAAGGAAACTTTTCTAAAT
TTGGCAAAGAAAGAAAATGCGATAAAGCCGAATGTTCCGAAGGTAAAGAATGCGGTTGCG
ATAAAGGCGAACGCAAAAGTTTTAAAGGTGATTTTAAGGGTCCTAAAGACGGACAGCGCA
AAGGCGGTCCCAGAAGTAAAATGAACTCTAAAGCGCCTGAAGTTAAAGTAGAAAATAAAT
AATGCTTTAAATTGCTTTAATACAAAAATCCCGGAATTATATTCCGGGATTTTTTATTGT
GCCGTGAAAAGTTTTCGCGTAAGCTTAAAGATTGGCAGTTTTATTTCTACGCCGCCTGCG
CTTTAACCATGCATAAGGAAATATTGTTTTGTTATTTTAGAGCAATCGAAAAAGTAAAGT
TTTAAAACAAGAAACCCCGGGCTTGGCCCGGGGAGTTTTGTATTTGTTAAAACGAAACAG
CTAATTTAATTTTGTGATATCAGCTATTACTGTTAATAAAGAAGCAGTTTTATTAAGCAG
GTTAAGCCTGTTTTTCCTAATTTCCTCTTTATCACTGTTAACCATAACCGAATCAAAAAA
AGAGGCAAGCTCCCCTTTAAAACCGGCGAGTAAAGCAAATATTTCCTCACAATCTTTTAC
GGTTAGAGTTTTGTTATATTTGATAAGTTCTTTTTCCGTTTTTTCAACGGCAGTTAAAAG
ATTTCTTTCCGCGTCATGCTCAAACAGTGTGCTGTTAACTGAGGCAGCGTCAAACTCGGC
TTTTTTTAATATGTTTATAACGCGTTTGGCGCTTTCGCCCACGGTTTTAAGGTCTTCATT
TTCTTTCATGTTTTGAAGAGCTTTAGCTACTTGGAGCGTGTGTGTAAAAGGTTTGGCGGC
ATTGCCGGAAACGCACATAATTACCTTGGTATCTATGGACTCGTTTTCTAATAAGTTAGA
CATGCGAGCGTCTAAAAACGCTTCCAAAGCGCAATATACATCAGTTTCTTTTTCATAAAG
TTTAACGGAGTAATCAACTAATTCCTTAGGCGCAATGGGCATATTATAATCAAGCATCAT
TCTTACAATGCCTATGGCCTGGCGTCTTAAAGCGAAAGGGTCTTCACTGCCGGTAGGTAT
TTGGCCTGTTAAAAAGTTGCCTGTAACAGCGTCCATTTTGCCGGCTAAAGAAACTATGGC
GGATTCCAAAGTTGAAGGAAGTTCGGACGTTGATGTAAGCGGGAAGTAAAACTCTTCCAA
CGCTTTCGCAGTTTCGGTTGGTTTATTTTCTTTTAAAGCGTAAACGCCGCCCATATAACC
CTGCAGTTCCGGAAATTCATAGACTACTGACGAAGTTAAATCAGCGTAACAATAATCGGC
CGCCTGCCCAACAATATCTTTTTTCGCACCGCATTTTTCAGCCAGCCAAAGGGCCAGCTT
TTTTGTTCTCTCGGTTTTATCAAGCATTGTTCCAAGTCCGTCAATAAAACGTACTGTGGC
AAGCTTTTCTTTAAAAGCGTTTAAACCTTTGTTTAAATCCTGGTTATAAAAGAAAATTGC
GTCGCTTAATCTTGCCGACATAACCTTTTTAAAGCCTTCCATAACTTCCTGCTGGTTAAC
GGACATGCCGTCCCTCACGGCTATAAAGTAAGGCTCAATACCGCCGTCTTTGTTTACCAT
ATGAAACATTTTTATCTGTTTCTTTAAAACGGTTATGATAAGCTCTTTTGGCAAGGTTAA
AAACCTTATTTCAAAATCGCCCGGCACTGCTACGGGGTGTTCTGTCATATAAACGGTTTC
GTTAAGCAAATCCTCACTTATGACGGAGGTTAAATTTCTTAATTCCCCTTCTTTAGCAAT
GGCTTTAGCAAGAACTTCTTTTCTTTCTTCAGGTTCGGCCAAAATAGGTTGCGGCTGATT
TTTAAGCGTTTCTATGTAGCTGTCGGCCGAGGCTATTTTTATGCCTTTCGTACCAAATGA
AGATAAAGGCCACGTTGTTCTGCCGCTTTCAACGCCGGCTACTTTAAATTTTATAACAGC
GTCACCGTATAAACCTATTAAGGTGCGTATAGGACGTGCGAAACGAAGGCCGCTTTCTTC
CCATACCATGTTTTTGGGGAACTGTAAAGAAGTTACAATATTTGTAAAAATCTGTGGTAA
AAGTTTTTTAGTGGCTTCACCTTTAATTTTTATTTTGGCATAAATAAAAGGGCCGTTTGG
CGTTTCAACTACGGAAAGTTTTTCAGGCTTAATACCGTTTTTTTGCGCGAATCCTGCGCT
TTGAGGAGTAAAATTGCCGTTTGCGTCTTTTAAAAGTTTAGCAGGCGGGCCTTTAATTTC
TTTGGAAATATCTTTTGATTTGGGTTCAAGGCCTTCAATGTGAAGGGCTATTTTCCTAAA
AGTTCCGAAAGCGCGTAAAGACGCGTAAGAAATATTATATTTTGCAAATTGCTCGGCGGC
TAAGGCTTCCATTTGCCTTAAAGCGCCTTCAACAAATCTCGCGGGTAAATGTTCAACCCC
GATTTCTAACAATGCGTTTTTCATATTATTTGATAACCTCGGGTTCGACAGCCTTTATAT
ACTCGGTAGCGCAAAGTTTGGCAAGCGAGCGTATTTTTGCAATTATGTTAGTACGGTCGG
ACACGCTTATAGCGCCGCGAGCTTCTAACATATTAAAGTAATGTGATACTCGCATAGCGC
ATTCATAAGCAGGAAGGTACAAGCCCATAGAACAAAGACGTTTACATTCTTCCTCATTTT
CTTCTACGTAGCGTCTTAAATGTTCAATGTTAGCCTGTTCAAAATGATAGCGGGAAAATT
GTTTTTCGCCTTCTAAAAATAAATCCCCGTAAGAGCGGGTATTATTCCACATAATGCCAT
AAACATTATCTTTCTTTTGGGAATACATGGCTATACGCTCAAGCCCGTAAGTAATTTCAA
CTGTTATGGGGTTAAGGGCATAACCGGCCATATTTTGGAAATAAGTAAATTGTGTAACTT
CCATACCGTCAAGCCAAACTTCCCAGCCCACGCCGCTTGCGCCCAATGTAGGGGACTGCC
AGTCATCCTCAACCCAGCGTACGTCATGTTCTTTGGGGTCAAGGCCTATAGCTTTAAGTG
AGTTAAGGTAAAGTTCCTGAATATTTGAAGGCGCCGGTTTTATTATTACCTGAAACTGGT
AATATTTGCCTAATCTGTTAGGGTTTTCGCCGTATCTTCCGTCCGCGGGTCTGCGGCATG
GTTCAGCGTAAGCGGCCGAGGTCGGCTTTGAAGTGAGCGACCCGTAAAATGTATAGGGGC
TGAAGGTAGCCGCGCCTTTCTCCACATCATACGGCTGTCCTACTATACAACCCTGTTTTT
TCCAATAATCTTGTAATGTAAATATTATATCTTGAAAGTTCATATATTAAATTTTACTAT
TTTTTAACTTTGTGTGCGGAATGGAAAAGGGCCTAATAAGCGGCGGCGGGCTGGGTTTCG
GCCTCGAATTCGCTGTCATAGTTATCAAGGTTTCTAGCCATGTCGGAAATATCTTCGTCT
TTTAAAGTATTAAGCGGGTAGGTAAGGTATCTGTTTAAAAACCTTCTGCAAATATAAGCA
GATTTGTTTAAGTTAAGGAGGTCTTGGGGGGAAGTAAAGCCAAGGTTTTCAAAATCCGCA
TTATGCAAAGTTTCCCAAAAAGCGGCAGGTATACCTAAAGCGGGTTTATCCATACCAAAG
CCCGCCAAAGTCATAAGTCGCAGTATAAAAGCTGGACTTAAAGAAGGGTTACAGTCTGTT
TTTTGAAGGGAATTTAACGCTTCTTGCAGTAATAAAAATTTTTCTTCACTCGGTTGGTGT
TCGGGCGTAAGCCTGAACATAAGTTCGCAAAAGTGCAAAGCCATTTTAGTTTTGGGGCCG
TCTTGCCTTATTTGCGGGAAAACGCTTTCAATTTTACCGCCCGTAACACAGCCTATAACC
GCGCCTCTTTTAACGTAAATGCGGTAATTGGCGTGCACAAAAGGCTCGCTTAACGCTTTT
AGTTTACCGGCGGATTTATTAACGCTGGGGAACCTTAGGTTAAGCCTTCCATAGCTTTTT
GTGTATAAGGAAACCATTCTGTCCGCTTCTCTAAAATTTTGGCGGATAAGAACTATCCCT
TCATCAGTCATTATCATGCGGCCTCTTAAACAATAACCAACATTATAAATAAACCTAAGA
ACACCAAAGCAAGCAAAAGTTTTGTTATCCCGAGGTGTTTTTTAAATAAAGAGTTAACTT
TTTCAGACTTATGTCCCAGCAATGTAAAACCGAAAACAATAAGAAGAGGTAAAATAAAAA
GCAGGTTGTATAAGATAAGATATGAGACGGCCCTCGTTCTGAAATGGGGATCTTTCATTA
TCAAAACTATTGTGGGCACGTAAACCTGTCCTGTGCATACAGATTCAACTAAAGATACTA
AAATACCTACGCAGAAAGCGGCTACTATAAGGCGCAGCGGGTGGCGGCCTTCGCCCTCTT
TACCGCGCATAAAAAAACCTATTATTTTATTTATTTTGAGTTTTAAATTTTTGGGCAGTT
GCAAAAGCATGCCGTCCGATTTTTTTGTTTTTTGGTAAATAATAAAATCATATAAACTAA
GCAGAAAGAAAACAAAACAAAGCGCGGCGGCCAAAAAGTAAAATATTTTTATTACGTAGG
CAAAGCCGCTCATTGCGTATAAAAACTCAAAAAGGCCCAGCCCTATTAAAAAGTAGGCCA
AAAATACTGCAAGGCAGTAAGCGCTGCCGACGTAAACAACTTCTTTTTTATTATATCCGT
AAACGGCAAGGAAAGAAACAAAAAATATTATTACGGCGAAAGCGCACGGGTTAATGCCGT
CCGCCAAACCGCTTAAAACAATGGTTGAAAACGTAAGTTTGTTAAATTCGTCCTCAGCTT
TTACTTCTTTTACCGTTATTTTGGTTGTTTCGTTGTTAGCCAAAGCTCTTTCAACTGCCG
GGCCGGCGTAAAAAGCTATTTGCGCGGGGTAACCCTGCAGGTATGTTTCGCCTATGGCCA
TGGCGGGTACGCCAAAATCTTTACCGTAAGCCTCGGCCGATTCTTTAAAAATAATGCTGC
CTTGCGCGTCGGATGTGTCAATATTTATAATTTCAATTTTTGAACCATATTCTTTTTTTA
ATTTTTCAACAAATTTATCCTGCTTCATATGGTTGCAGTGAACGCAGGCGGGAGAGGTAA
ATACGGCTACCCTAACCAAATCTTTGCCGAACATTGTAAGCGGTAATAAAAGTAAAGCTG
TTATAAAAAGTTTTTTCATTTTTAAAATCCTTTTGCCATAAAGTCAGCCACTCCGGACAT
GACCATGTTAACAGATAATAAAACAAGCAGCATGCCGGTAAGCCTTTCCAAAGCTAAAAG
GCCTCTTCTCCCGAGTAAATTGCTAATGGGGAATGAGAATAATAAAATTATAAGATTTAA
CGCTGACGCTATTAAAACGGCCATCCAGATAATGCTTTTGCTTGGGCTTTGGGCGGATAA
AATCATTATTGTGCTCAGTGAACCGGGGCCCGCTACAAGCGGTATGGCCAAAGGAACTAC
AAAAGGTTCTTCATCTTTCGGGTTTGCGCCCGGATCTTCGGAACTTCCGAAAACAAGTTT
AAGCGATATTATGAAAAGCATTAAACCACCGGCTATGCTTAAAGAATACTCTTTAATACC
CATCATCCCCAAAAACTGCCTTCCTAAAAACACAAACGCCAACATTATTAATAGGGCTAT
ACAAAGTTCTCTTATTAAAATAAAACGCCTTCTTTCGGGCGACACTTTCCGTAAAGCCGT
TATGAATATAGGCATATTGCCAAAGGGGTCCATAACCATAAGAAGAGTAAAAACTGCAGA
AAAAATAAATTCCATAAAACACCTTTTTCAGAAAATCTTAAATGTATATATACAGTATAC
AATTTTGTTTGCCAAAACCCAATCTTATAATAAAATATATGAATTTGCATTTAATAATTA
GTAATATAAATTATAGGTGTATATTTTTGAAAGGGAGTAAATACTATGAAAAAGATATTA
GCGGTACTTATGGCAGCCTTTATTTTCTGCGCCTGCTCCACCAAAGTTGAAAGGATGGAC
GCCGGTACGGTAAAAGATCTCAGCGGTGGTTGGAATGACACTGATTCCCAAATGGTGGCG
GAAGAAATGATTTCTGACTGCTTAAGCCGTGTTTGGTATAACAGATTTTTAACCTCAAAA
GGTAAAGAGCCTACCATAATAGTGGGAACGGTTAACAACCAAAGCATGGAGCATATTAAT
ACCGATACCTTCATTGAAAATATGCAGCGCGCTTTAATTAACAGCGGCAAAGTAAACTTT
GTGGCAAGCAAAAATGAACGCGGCGAAGTAAGAACAGAACGTCTGGAACAGGATGAGTTC
GCCTCCGAACTTACAAGGAAAGCTTTTGGCAGGGAAGTAGGCGCAGACTTCATGTTAAGC
GGCGTGCTTAATTCCATAGTTGATCAGGAAGGTAAAAGAAGCGTTGTTTATTACCAAGTC
AATTTAAAACTTATAAATATTGAAACTAACCAGATAGTTTGGAACGGCGAGAAAAAGATT
AAAAAATACGTACTTAAACGTTCCGCAAAGTGGTAGGGCCGGGAAGGGACTAATTTATGA
AGAAGACCTGTATATTTCTGCTTATAATTCTTGTTATCTGCGGGTGCAGGTCTTCTTTTA
ATTTCAGACAGAACGTAAACAAGGAGATTAACGAGGGTAATTACTCTTCTGCCACAGCTA
AAATTGAAGACCAAAAAAATAAGGTTTACAGGGAAAAAGATTCTTTAATTTATTATTTGG
ATTTAGGCACCGTGCAGCATGACGCCAAAAAACATGAAGAGAGTGATAAAAATTTTGACC
TGGCCCAGCAAAGAATTGATGAGCTTTTTACAACAAGCGTAAGCCAGTCGGTAGGAACGC
TGGTAAAAAACGAACTTACGGCCGCCTATGAAGGGGCCGATTATGAAAGAGCCATGACCT
ATTTTTACAGGGCTATGAATTTTTTAGCCATGAACAATTTGTCAGGTGCTTTGGTTGAAG
CCAGAAAAGCAGTTTTTTATTTGGACAATTTAAGAAAAAATAAGCATAAAGGGTATAATG
ATGATCCTTTTGTACAGTATTTCGCCAGTTTGTTATTTGAAAGCGAGGGTAATTTATCCT
CGGCAAGGATAGCCAGGGCAAACGCTTTTAACGCGTATGAGCGTTTTGCGTCTTTTTATA
ATGTGCCGAAGCCGGATTTTACTGTCCCTTCTAACGCGGATAAAATGGGGGAAATTATAT
TTGTCCATTATAACGGGCATATACCTATAATACGCTCCCAGACTATTCAGATAGCGTGGG
ACAGGGCGATGTCAATGACTGTAGGTACGGACGACCTTGCCAATGCGGATTCCTCCGTGC
AAAACGCTGTCGTTGCGGGCATTATGGGCAACGCCGTCACCATAGCTTACCCTGTTTTAA
CACCTGTGCCGTTTAGTACGGCGGGGTCTTCGGTAAGAGTAGGCTCTGTTAAACAAGATA
CCGTGCTTGTGCATAATTTATCGGCACTTGCTAAAGAAGAATTAGATGAAAGAATGCCTT
CAATAATGGCTAAAATGGTAGCGAGAGCGGTTATAAAACAGATTATAGCCACCCAGGCAA
GGCATGCCGCCACAAAAGCTACGGATAATGAAAACTGGGGTATGATAGCTGGTATGATGG
TAAGCGCTTTTAACGCCGCTACCGAGCGCGCGGACACAAGAATGTGGTTTACCCTGCCTG
GGGAAATAAGAATGAGCAGAGTTTTTGTCGAACCCGGTTACCATAAAATAATTTTTACCG
CCTATGACTCCATGGGTAACGCCATAGAGGTTAAAGATTTTGATAATATAGAAATTAAAG
CAGGAGAAAGAATTTATTTGCATCACAGAACAGGCAAATAAAATTTTAAAAAGAGGTGTT
ATATGAAAAAAATATTGGCGTTGACTGTGTGTGCTGTAATTTTAGCGGCATGTTCCACGG
TAAATAAGAATACTTTAAGTTATAAACTTTCTAAAGTATCCTCGGAAAAATATATTACGG
GTGTAGGCTTTGCCCAGGATAAAAAAGAGGCCCAGGAAAGGGCCAAAGCCGATATTCAGG
CTTTCTTTAATGCTACTTCAGCGGGGCAAATGCCTGTTGTGGCGGATATTTACAACCATG
CGTTTATTGAAGAAACATGGAAAGATAAGCAAACAAATACTTATTACGCCATAGCCGCCT
TGGAAAGAAAGGTCGCCAAAAATATGATTAAAAATAACTTGGACGCTATGGACTCGCAGC
TCGCGGGTTTGGTTATGCAGTTTAATATGAAACAGGATAAATTTGCCAAAGTAAAAACAG
CGCTTAAAATACAGCCTCTTTTATTAAAAAGAAACGCGCTTGAGGACCTGCATGAAAAAA
TAGATTATACCGGACAGGGGTATGACCCGCAAAATTTCTCCTCATTGAAAAATATAGTAT
ACCAGTCAATGAACGATGTAAGATTTTCCCTTCAGGTATTGGGTAAAAACAGTGAAATTC
TGCATACACATATTATTAACGCTCTTAATGAAATGGGTTTAAGCGTGGCTATTAACCAGG
AAGCCGATATATCAGTAGACGTTAACAGTGAAATAGTTGAATATCCGTCAAAACGGTTAG
AAGGGCTTTACTGGTGCAGTGCAACGGCTACCGTAGGTTTAAAAGATGTGGAAACAGGCG
GAATTTTTGCGCGTTTTAGCATAAGCGGAAGACAAGGCTCCTCACGCACGGAAGAAGCCG
TTAAAAGGACTATGGACGATATAGGCCAAAGTGCGGGCAAAGAAATTAAAGACAGATTAT
ATGATTATTTGGAAAGGAGATAGCAGATGAAAAAATTATTAGTATTGGGTTTACTTTTAA
CACATATAGCTGTTTTGGCGCAAACCTCGGCCGTACCTGCCAATACCGAAGTTTCTGCGG
GGGAGGAGGTTGTTGATCCCGTTTTAAAAGAGCAGGAAGAAAAGGCAAAAACCTTATATT
CTTTGGGTTACCTGATGGTTGAAAGCGTTAAAAGCAATCTTATTATTGAAGATGAAAATG
AATATAAGTACATATCGCAGGGCATGAGGGATAATTTGATGAATAACCCCAGCCAAACTG
ATATCAACCAATATAAACCGCTTATTATTAAAAGATATGAGGAAGACACTAAAAAAATAA
CCGCTAAAAGAGACGAGGAAAAGAAGAAATTTTTAGCCGCTGCAAAAAAAGAGAGAAATA
CAAAAGAACTTGAGGGCGGTATTTTAGTGCATACTATAACAAAAGGTAAAGGCAATGCTC
CGACACCGGAGAATACGGTTAAGGTTAATTATCACGGAACGCTCATTAACGGAACGGTTT
TTGATAGCTCTGTCCTTCGCGGCGAACCGGCGGAATTTCCTTTAACAGGCGTTATTCCTT
GTTGGACAAAAGGCCTTCAGGAAATGCGCCCCGGCGGCAAAGCTAAATTAATATGCCCGC
CCGAAACTGCTTACGGCAACAGGCAAAGGGGAATTATCTTGCCTAACTCTGTATTGATAT
TTGAAATAGAGCTTTTAGAAGTTAAATAGTAAAAAAGGCCGCTTGAAAGAGCGGCCTTTT
TATTAGATTGCCGAGCAAAAAGCTTCTTTTTTTATTCGGAAGTTAAACCGCGCCCTGGTA
AAAAGCTAAAAAATGCAAAAACCTCTTTAATTGATAAAATAACTGTTATAAAAACCAATT
TGGCATTTATTTTATGGCTAAAAGAAAACAGGGCAGAAAATCAAAGAAGCAGCTTAATAA
AATAATGGCGCTTGTTGCCGCTGTTATAATAGTTTATTTTGGTAAAGACGCCGTTATATA
TAAAGAATACCGTCCCGTAAAAGGCATTGTACAGGGAAGGGTAGTTAAAGTATCTGACGG
GGATACCGTAACTTTATTAAGTCCGCAAAGAGAAAAAATAAAAATAAGGCTTTATGGAAT
AGACGCTCCTGAAAAAAAGCAAGATTATGGTTCCACCGCCAAAAAGGCATTATCTTCCGT
AATTGCCGGAGAAGATATTGAAGCCGATATTATTGATATAGACAGATATGGACGCCCGGT
AGGGCTTTTAACTTTACGCGGAGAAGATATTAACCGGCTTATGGTAGAGCGGGGCTACGC
CTGGGTTTACCCACAGTATTGCCGTATAGAGAGGTGTACTTATTGGGTAACCTTGCAAGA
GGAGGCAAAGGCCCGTAAAAAAGGGCTTTGGAATATGCGCTCGCCGCAGGAGCCTTGGCT
TTGGCGTAAAGACAATAAATAAAACATATGGAAAGCCGCCTATATTAAGTTATAAAAAAA
GAGTCGCCTTTTAGGCGGCTCTTTTTTTATAAAATCATTTAACTAAACTTATTTTTGTTT
TCTAAGCTCGTTAAACCAGCCCTTATCAGTTCCTTTTAGTATTATTTCATTCCAGTCTTC
CTGTGTTATTTGAGCTTCTTGCATAACCTGCGCCGTTATAACTATGGATGCGTTTTTATC
GTTAGGGTGATTAGCCAGATATTCTTTTTCTATAGCCACATATCTTTTAACAACTTCGTA
ATCAAAAGCGTCTTGCTCAGCCTGCTGTTTTTTAATAAGTTCTTCCTGGTCGGATCCCGG
CTCGGCCTGCGGTTCCGGCTCGTGAACTTTTATATAATTTTTATCACCTTTCGCGGGCGC
GGTTTGTGCCGGCGAATCAGCAAAATTATCGTCTGAAGGCATAGCGTCTTCCATTGCTTT
GGTATCTGAATTAACAGGTTTTAACGGTTTATTTATATCTAATATTGAAGGATCTTCCGT
TCTGTTGTCTGACCAGTAATTTTGGCAAGCGTTGGGGTACACAATGAAAAAAGTGCACAT
AACTATGGTAACCAGAATTACGGTTTTAATTAGAATAATAAATAACGAATTTAACGGCTT
GCGTGTATCTTCGTTCATCCTTCCTCCAAAAGTTTATTAAATATTAATTATAAATAACTT
TAAAGATAATATACAAAATTATATTAATTTTGTTGGCGTAATTGTTGGGTAACCTGCTTG
ACCTCCGGGTCTGTTTGCAACTGCTGTATGAGTTTTAAAAACTCAGGATTTTGCGCGTAT
TTCATAAAAACCTGCTGCAGTTGCGGGTTTGCGCTTAACACTTGGTTGATATCTTGTCCG
GCAAGTTTAGCAAAGTCCATATTATAAGCGCCGGCTTTTTGCATATCTTGGTTAAATTGC
TTTATCAAAGGATTTTCCGAATATTTTTTAAATACATTTTCCGCCTTTTTCTGTACTTCG
GCGTTGGTTGAAACTTGCGGCAATTCCGGTACAGGGTCTAAAGGAAAATCATTAGCGGAC
GGAGGCATAACTCCGGATTGGATGTTTGGTTTTACCTGGTGCCTGCTGGGAGGCATTTGG
CTGTGCGTGGTATCAAGCGGAGTTTTAACTTCCGAAGGGGGCACATATAAAGCCACTCCG
CTTTGCGGCGGCTCGCTTTCGGGCGTTTCCGCGCTTATGCTTCCAAACATTGACGGCATT
TCGTTTTCCTGCTGAGCGTTAATTCTTTCAACATGCCTTTGGTAAATGCCGTAACCCCTG
TACGCTATTAAAACGGCGATGCAGGCAACAATTATAGTAATAAAAAAGTAACTTTTTTTT
GTCATAAGATTATTTTAGCATAAAGCTTTATGATTTAAACGGGCTTAACCGTAAAATAAT
GTTTAGCATAAAAACCTGAAAATAAAACAAAAAAAACCGCTGCGATCGCAGCGGCTTTAA
AAAGTTTTTTATTTTGAACTGTTTACGAGTTTAGTAAGTTTGCTTTTTTTTCTCGCGGCT
GTTTTCCAGTGGATAACGCCTTTTTTAGCGGCTTTGTCTGCGGCTGAAACTGCCTTTTTT
AAAGTTTCAACGGCTTTAGTGTCTTTTGTTGCTACTTGTGCGCGTACTTCTTTTGTTGTT
ACGCGAACAGTTTTTATTAAACCTTTATTTCTTGAAGTTCTTTTTTCGGCTTGACGTTGT
GCTTTAAGTGCGCTTGTGTGTCTGCCGGTTTTAAGTTTTGCCATATATTTATATTACCTC
TGTATAACTTGTTAAAATATTTTACTTTATTTGCAAGAGTACGGTCAACCTCTTTTTTAT
AATTTATAATAATATTATGAGCGTTAACTTTAATATTTTACCAAAATCTCCCGGTGTATA
CATAATGCGTTCCGGCCTGGGCGAGGTTTTGTATATCGGTAAAGCTAAAAATTTGGCGGC
GCGCGTGCGGCAGTATTTTTTGGAGTCTAACCTCCATAGCCGCGGCTGGCTTTTGCCGAG
TTTGCTGCCGCTTGTGGCCAAAATAGATTATATTGTGGCGGCCAGCGAGCGGGACGCTTT
GGTGCTTGAAAGCCGTCTAATAAAGAAATACAAACCTTTTTTTAATACCGATGGTAAAGA
CGATAAATCTTATCCTTATATAAAAATAAGCGATGAAGATTTCCCCAGGGGATTGCTGAC
TAGAAACAAAAAAGGACCGGGCGAATATTACGGTCCGCACCCCAACGCTTTCGCTATTAA
AAGTCTTTTGCGTTTTTTGTGGACAAGCGGTTTTGCCCCGTTAAGGCCGTGTAAATGGAA
TTTCAGCCTTTCTAAACCGTTAGACGAACGTAAAATAAGAACTTGCGTTTATTTTCACAC
AGGGCAATGCCCCGCTCCCTGCGCGGGAAAAATTTCTTATAAGGATTACCAAAAAATAGT
GCAGCGGTTTAGGGATTTCGCAGAAGGCAATTTCGGTAAAATGAAACACGGTTTGGCAAA
AGCCATGAAAATGGCCAGTAAAAATATGGATTATGAATCAGCCGCCAGGTACAGAGATTT
TTTAAACACCTTAGAACGCATGTCCGAACGCATTTTGGTAAGTGAATATAAGGACGAAAA
AATATTGTCAGCCATAGACGCGTCTTCTAAAGTAAAAAGGCTGGGCGAAGTTTTGGGCTT
TGCCAAAGTGCCCAGGCATATAGAAACTTTTGACACTTCTGGTCTTTACGGGCGTTACGC
GGTAGGCAGTATGGTTTGTTATATTGACGGTAAAAAACATCACGCGCATTACCGCAGGTT
TAAAATTAAGTCCGTTTTGCCCGGCACCGGCAATGACGACTTTTTGATGATGACGGAAAT
TGTGGGCAGACGCCTTGCGGCCTTAAAAAAAGCTGGCGGCGCGCTACCTGATTTAATGGT
TATTGACGGCGGGAAAGGCCAGCTTGGTATGGCTGAAGCCGCAGCCCAAAGAGCGGGTGT
TAAAATGAAATTTATTTCCTTAGCTAAACGGGAAGAAGAAATTTTTGTTACCGGCCGCAG
CGAAAGCATTAAACTGCCTATAGGCGATCCTGCCTTAAACCTGCTTATGGAAATGCGAGA
CGAGGTGCACCGCTTCGGCATAACTTACCACAGGCATTTGAGAGACAAAAATTTATTGGA
AGATAAGTAGTATTTTTGGTATCGTTATCTGTAAGGATTTTAAAATAAGTAAGGTCTGGA
AATATTATAAGCGGCGGTTTTAATGGATATTAAATTTTTAAAAGGAGTAGGGCCTGCCAG
GGCGGCTATGTTTGAGAGGCTGGGAATTAACACAGTCTCGGACATTTTGCGTTATTATCC
TCGTACTTACCAAGACAGGCGGCCCGGTGTTTTAAATGAATTCTGCAGTCAGGGGCTTGT
GGTGTTTTTAGGACGTGTGGCAAGGACGCAAAGCATTCCCGCTAAATCGGTTCACATATT
TAAAGCTTTTTTGGAAGATGATAAAGGCAATAATATTGAATGTACCTGGTTTAAAAAACG
CACTTTTTTTAAAGCCCGTTTTGATCCTATGGGCAGTTTAAAAAAAGATTTTAAAATGGG
CGTTTGGGTTTGGGTAATAGGAAAGCGCGAGGATAAAGAAAGTTTTATATCAAACAAAAT
CACGGTTGAGGAATATTACTCTGCCGACAAGCAGGAAAGTTTAATTCACGTTAACCGCCT
TACGCCTGTTTATTCTTTAACGCAGGGGCTTACGGGTAAATTTTTTAGAACCGCCGTTCA
TTTTGCGCTTGAAAAATATTTGTTTGAAGAGCATGAAAGCCTGCCGGTTTCTTTGGTAAA
AAAACGCTCTTTGTTAGGGGCAAAACAGGCTTTAAAAGCCATTCATTTCCCTTCCAATAC
TCCGGAGCTTGACGCCGCGCGCAAAAGGCTTGTTTATGAGGAGTTTTTGCTTTTAACCTC
GGCCTGGGGTATAAAAAAACAGCAAAAAACGGTGCAAAAAAATTACACCTACCATATAAA
AACAAATTTGCTTACTCCTTTTAAAAATAATTTAGGTTTTGAGTTAACGCATGCGCAAAA
AAAAGTTATTAATGAGATTTTTAAAGACATGCAAAGCACTTTGCCGATGACCCGTCTTTT
ACAAGGCGACGTTGGCAGCGGTAAAACAACAGTAGCTTTAAGCGCCATGCTTTTGGCTGT
TGAAAACAAATTTCAGGCCGCGCTTATGGCCCCTACTGAAATTTTGGCCGAACAGCACTT
TATAACAATTACAAATTTTTTAAAAGGGTTGGATGTGAAAACCGCGCTTTTAACATCTTC
CGTTAAAGGTAAAACTAAAGAAAAACTTTTGGCCGATTTGGCCGAAGGAAAAATTGATAT
TTTAGTGGGCACCCACTCTATTATTGAGGATAATGTCGTCTTTAAAAATTTGAAAATGAC
TGTAGTTGACGAGCAGCACCGTTTTGGCGTTGAGCAGAGAACCCGACTTAGAAACAAAGC
TAAAGAAATTGACATGCTTACAATGACAGCAACCCCGATACCAAGAACTTTGGCGCTTGC
TTTTTACGGTGATTTGGAAGTTTCCGCCATAACGGAGCTCCCGCCAGGCAGAAAGCCGAT
TACAACTTTTTCTATTACCGAGGGCGAAGCATACCAAAAAGCCAAAAGCGAGCTTGAAAA
AGGGCGCCAGGTTTATATAGTTTACCCGCTTATTGAAGAAAGTGAAAAGCTCACCGTAAA
AGCCGTTAAGGAAGATATTGAAAAAATTGAAGGTGTTTTTGCCCCTTATAAAGTGGGCAT
GCTGCACGGGCAGATGAAACGGGCTGAAAAAGAAAAAGCCATGGCTGATTTTAAAGACAA
AAAAACCGATGTTTTGGTCGCCACTCCGGTAATTGAAGTAGGCATTGACGTTAAAAACGC
CACGGTTATGGTTATACAAAGCGCAGAGCGTTTCGGTTTGGCAAGCCTGCACCAGCTCCG
CGGCAGGGTGGGAAGAGGCAGCGAGGAAAGCTTTTGTCTTTTAGTTCCGCATAATCTAAG
CACTGTAAGTAAAGAGCGCATTGATATTTTATGCCAAACGACAGACGGTTTTAAAATAGG
CGAGCGTGACATGCAGCTCCGCGGGCCGGGTGAAATTTTAGGCACCCGTCAAAGCGGTGA
TTTTGAATTTAAAGCGGGTGATATTTTTAAAGACCAGGAAGTGCTAAAATGGGCGATAGA
AGACCGTGATGAACTTTTAACCCAGGACCCTAAACTTATCCTTCCAGAGCACGCCCTTTT
TAAAGAACGTCTTATAGATTTATACCAGAAGCATTGGCATCTTATAGATTTAAGTTAGGA
GGAAGTATGAAAGAAATAAAAGTTGGTTTATTAGGCTGTGGTTTTATGGGGCGCGCGCAT
ATGGCGGGCTACCAAACAATACCCCTGTATTACAATAATGATTTTAAAATAAAGTTTGCG
GGTGTTTGCAACAGAACGCTTGAAAAGGCCGAGTATTTTAAAGAGGCCTTTGGCTTTGAA
TACGCGACTTCAAACCCGGAAGATATTTTAAACGACCCTTCTATAGACGTTATTGATATT
TGCACGCCAAACGCCAATCATAAAAATGAAATTTTAAAAGCATTAGACAATAAAAAACAT
ATTTATTGCGAAAAGCCCGTTGTAGTGGGGGAAGAGGAAATTAAGGCCGTTCTTTCCCAT
CCTAATTTAGATAAAGTAACTACGCAGGTTGTTTTTAATAACCGTTTTTACCCCGCGGCT
ATACGCGCCAAACAATTAATTGGGGAAGGTCGTTTGGGCAAAATATTTTCTTTTAGAGGG
GTTATGCTTCATAACAGTTCGGTTGACGTTTTAAAGCCTGTATCCTGGAGGCAGACGGTT
GAGGGCAACGGCGGAGTGGTTTATGATTTAAGCGCGCATTTAAGCGACATGGTTTACAAT
CTTTTGGGCGAATTTGAAAGCGTTTACACTAAAAACCAAATAGCCCATCCCGTACGCAAG
GATAAGGACGGCAAAGACGTTAAAATCGAAATTGAGGACGCCACCTACTCTTTAGTAAAA
CTTAAAAACGGTGCTATGGGCACAATGGAAACAACAAAAATAGCCACGGGTAAAAACGGC
AATTTTAAGTTAGAAATACACGGGGAAAAAGGCGCTTTGGCGCTTGACCTTATTGATCCT
AACTGGCTTTATTTTTACGATAATACGGCTCCTGCCTCCCCAAACGGCGGAATGAAGGGG
TTTACAAAAATAGAAACCATGCAGCGCTATGGGGCGGATTGTGTTTTTCCTCCCGGCAAC
CACACTTTGGGCTTTTTGCGCGCGCATGTTGACTGTTTACATAACTTTTTAACCTGCGTA
AGCAAAGGCGCCGCGGCAAATCCTTCAATTAAAGACGGGCTGTATGTTCAAAGCGTGCTT
GAGGCCATGCATAAATCAGCCAAAACAAGAACAGAGGCTTTTGTTAGTTAAAAAGCATTG
TGCCGTGTTTAAATTATTTATTATATTACTTAATATATAAATTTAAAGGCCTTTTTAAAC
AAGGACTTGCATTAATAGCATTACCGGCAGTAGCGCTTAATATCGGTATTTTGGCGGCTA
TAGCTTTGCCTCAATACCAAAATGCTGTTGTAAAAAACAGATACACTAAACTTATAATAC
TTACAAAAGCTATAAAAGACCCGCAAGAAAGATTGTTTTTGCAGCAATGTTCTTACGGCT
ACGGATTTTACACAGTTTGATATTGACCTTCCCCCGGCGGACACAACTGTTAATGACAGA
ATTAAGATAGATGATTTCTGCTAATATTTATTGTTCTTCCCGCCCGTACGGATATTATTC
TGTGAACTTTGGCTTGGGAATAAGAGCAAGAGTTGGAGCGCGGTAAGGCCCGCCAATCAG
GTCAAGGAAGAGAAGCTGCGGAAATCATTGGGCGGAACGTTTGATTCTTCTATCTCAAGC
GCAGCTTATTAATTTTGGTTTTTGAAGCAGCAGCGCAGCTTAATGATAAATATACAGTGT
TAAATAAACTATAATATAATAATATGACAGAGATAAATTTTCAAGAAATAGATAAAAAAC
AACAGAAAATCTGGGAAGATAACAACTTATTTGTTACTCCCCGCCTTCCCATAAATCCTA
AGTTTTATTGCTTAGATATGTTCCCCTACCCGAGCGGACAGGGGCTTCATGTAGGCCATC
CGGAAGGATACACAGCATCGGATATTCTTGTAAGATATAAAAAAATGAAAGGTTTTGACG
TCATTCACCCCATGGGGTGGGATGCGTTCGGCCTTCCCGCCGAAAACTACGCCATCGCCA
CAGGCGTGCACCCCGCTATAACCACAAAAAATAATATTGATAATTTCAGAAGACAAATTA
AATCTTTGGGTATGGCTTATGACTGGACCCGCGAGATTGACACAACCGACCCCAACTATT
ACAGATGGACGCAGTGGATATTCTTACAAATTTTTAAAAAGGGCCTTGCCTATGAAAGCA
CTGTGCCTATAAATTGGTGCCCGTCTTGTAAAACAGGTTTGGCTAATGAAGAAGTTTTTA
ACGGCAACTGCGAACGCTGCGGAACAAAAATAGAAAGCAAAAACATACGCCAGTGGGTTC
TTAAAATTACCGAGTACGCCGACAGGCTTTTGGAAGATTTAGAAGGCCTTGACTGGCCGG
AAAGCACGCTTGCCATGCAGCGTAATTGGATAGGCAAAAGCATCGGCGCGGAAGTTGATT
TTGAAATTGACGGGCATAAAGAAAATCTTAAAGTTTTTACAACCAGGCCGGACACTTTGT
TTGGCGCAACGTATATGGTTGTATCGCCCGAACATCCGATATTGGAACAAATTACAATGC
CCGAACAAAAAGCCGCCGTTAAATCTTATCAGGAAGAGGCCGCAGCTAAAACTGATTTTG
AACGCGGCGATGTCAATAAAAAAACAGGTGTTTTTACGGGAGCTTACGCCATTAACCCCG
TAAACGGTAAAAAAATACAAATATGGACTTCAGACTATGTTTTAATGGGTTACGGAACCG
GCGCAATTATGGCTGTTCCCGCCCATGACGAACGCGACTATGAGTTTGCCAAAAAATTCG
GCCTTGAGATTATTGAAGTTATTAAAAGCGATAAAGGTGTGGAAAAGGAAGCCTTTACCG
GTGACGGCGAATTGGTTAATTCGGACTTTTTAAACGGCATGAAAGTTGAGCAGTCCAAAG
CGGCCATGATAAAATTTTTGGAAGAAAAAGGCGTTGGCGGAGCAAAAACCACATACCGCC
TGCGTGACTGGGTTTTCAGCCGCCAAAGATACTGGGGCGAGCCTATTCCTATAGTTCATT
GTCCCAAGTGCGGTGTTGTCCCCGTGCCGGAAAGCGAACTTCCCGTTAAACTGCCTGAAG
TTACCAATTATGAACCTACAGGCACGGGCGAGTCTCCTTTGGCTAATGTGCCCGAATGGG
TTAACACGGTTTGTCCTGTTTGCGCGGGGCCTGCCAAACGCGAAACAAATACCATGCCGC
AATGGGCGGGAAGCTGCTGGTATTATTTAAGATATTTAGATCCTAAAAACGATAAAACTT
TTGTTAACCCGGAAATTGAAAGAGAGTGTGACCCGGTTGACTGCTATATAGGCGGAGCGG
AGCACGCTGTGTTACATTTGCTTTATTCTAGATTTTGGCACAAAGTGCTTTACGATTTGG
GTTATGTTAAATATAAAGAACCTTATGCAAAACTTCGCCACCAGGGTATGATTTTGGCTT
ATTCCTACCGCGGCGAGGACGGCGTTTATCACGGATATGATGAAGTTGATTTGTCCGACC
TGCAAAATCCGAAACTCAAAACCACGGGTGAAAAGTTAAACAGCATGGTTGAAAAAATGT
CTAAATCTAAAAAGAACGTTATCAACCCTGACGATATTTTGCATAAATACGGTGCCGACG
CTTTTAGAATGTATGAAATGTTTATGGGCCCGTTTGAGGCAAGCAAACCTTGGGATATGA
AAGGCATTGAAGGTGTAAACAGGTTCTTAAAAAGGGTATACGCCTGGGGCGAAAGCGTTG
AAACGGACGAAGTTTTCTTATCAACAAAGGAACTTGATATTTTAAGAAGCAAAACCATTG
TAAAAGTAAGCGAGGATATTGAGAAGTTTAATTTTAATACAGCCGTTTCCGCGCTTATGA
TTTATTTTAATGACCTGTCTAAAATTAAAGGCGTTCCTTTAAAACACTTTAAAACATTTT
TAGCGCTTTTGCATCCTTTTGCGCCGCATATAACGGAAGAGTTGTGGAGCAGGCGCAAGT
GCGGCCCCTTCCTTGTTAAAACGGCTTGGCCGGAAGCGGACATTATGCTTTTGCGCTCGG
AAGATATGGGTTTGGGCATTCAGGTTAACGGTAAAGTGCGCGGCAGTATAACCGTAAACG
CTTCAGCGTCTGATGATGAGATAAAAGCAAAAGCTTTTGAAGAGCCCAATGTAAAAAAAC
ATATGGAAGGCAAAGCTTTAGTTAAAGTAATAATCGTACCCAAAAGAATGGTTAATATAG
TGGTTAAATAATATTTTTAACGCCGGAGTTATTATGAAAAAAGTATTTTTACTTATCTCT
ATAGCAGTTATTTTGTCCGCCTGTACAGACGCTACGTACAGACCGTATCAGCAAATTATG
CCCGAGCATATTAATAAAGTAGCCGTGCGTCCTTTTATTAATAAAACACAGGTATTTGCT
TTAGAAGATAAACTGACCTTAAGAGTAACAGACGAGTTTTTAAAAAACGGATATTACCAA
GTTGTCACAGAAAATAATTCTGACGGCGTGGTAATAGGACAGATAACAAGATATTTAATG
ATTCCGCTCCAGTATGATACGCAGCTTATTCCAACAACCTACCGTATGGAGATATGGTTA
AATGTAAGATTCTTAGATAAAAAGACAGATATTGTTATTTGGGAAGAACCCGCGTTAATG
TCAAGTTATATTTATTCAGCAGCTACATTGCCCGGCGGTATGACGGAAGAACAGGCAAGG
GAGCAGATTTGGGACAGGCTTGCCAGAGATATCGTAAAAAGAACTACGGATGGGTTCGGC
TCTGTATGGAGCGAAAGCAGACGCAGTTCTCAAGACAATCAGGAATTTACCACAATCACA
CAATAAAACCATGACAGTTACAGACGTTAATACATTAGCCAAAAATTTAGCGGACGGAAA
CATCTCTCCCGTATATTTTTTCACGGGGGAGGATGTTTACCGCAAGTCAGCCATGCTTGA
GCGCATTGTAAAAAAAATTAACGCAGATGATTTTAACGTAACTAAAGAAGACGCCTCCAA
AACAGATTTTGGCGAAATACTAGCCCTCGCAAACACAGCTCCCGTTTTTTCGGACAGAAG
AATAATTTTTTTAAATAATATAGATAAATTAAAAAAAGACGCGCAGTCGGCGCTTTTAAA
TTATTTAGAACTTCCCATGCATTCCACGGTGCTTGTTTTGTTCCATAACGACGCTAAAAA
GTTAAAAACGGACGCTTCAGTAAAAAAAGCGGCCGAAGCGGTTGGAACTGTTATTGATTT
TGCCGAGCTTAAAGGACCGGCTTTAAACGCGTGGATTAAAAATAAATTTAAAGAAAAAGG
TTTAAGTGTTGAGCCTGAAGCGTGCGAACTTCTTATTGACATGACCGGTTCGGACTTGGC
CGCCTTAGAAAGTGAAATTGAAAAAATTTCCCTTTATAAGAACATGCAGGGCACCGCCAC
AAGCGCGGATATTTTAGAGTGTGTGGGTTACAGCAGGGAGGAAAACCCTTTTGCGCTTTC
CAACGCTGTTTTAGCGTGCGACAGGAAAACCGCCCTTACTCTTGTAGGGAAATTGCTTGG
CGAAGGCGAATCACCCGTATCAATTTTAAATAAAATTTCCGCTTCTGTGCTTAAAATGAC
CCGTATTAAACGTTTGGTTAACGCGGGGTATTCAAATCAAGAAATAGTGTCATCCGCTGG
GCTTATGTTTTGGGAAGGCAGGCTTGTTTCATCCGCCCGTATGTTCCCGTCTGAACAAAC
TATGCTAAAAACTTTAAATAAAATTATTGACGCCGACATCGCGCTCAAAACATCCTCAGG
GCATGACCCTAAAGTGCTTTTAAAAGGAATATTGCTTACAATGTTTTCCAAATAAAAAAC
TCCGCTTAAAAAAACGGGGGTTTTTAAATTATTTAAAAACGTATGCGTTGTAACTTGGTC
CGCCCGTACCGTTTGGTGTTGGGCTACCGGTAATTGTTTTACAGACTGCGTTAGCATTAG
CGTTTTCCGGTAATGCCCTGCATTCTTTTGTTCCCTTAAATTTTGTAGCTTTGTCAAAAT
AAATTATGTGAACCATAGAGGTGTCTTTACTAAAGATTATTAATGCTGCCTCTCCGTTGG
GTCTAACGTCAAAACCAATATGAAATTCACTGCTTGCCGGGATATCAATGTCCAGGTCCG
CTGGGTTTGCCGTGTATACGTTATTTTCTAAATAATATCTTTCCTCAGCGTCAGCTATGG
CTTTACCCATTAATTGAAACTGTGTATAACGGCTTTTTAAAACGGCTCTGTTATATTGCG
GCAAAGCTATCGCGGCCAAAATGCCTATAATAAGGACAACTACAAGTAATTCTATTAATG
TAAAACCTTTTTCCATAAGGGCTCCTTTTTTTGTTTCAGCTTATTATACAATTATTACTT
AAAACGGATTGGTATAATTTGGTAAAATATAAAGGTCAATTTTGTGGTTTTTGTCCCGTT
CGTCTAGCGGTCCAGGACATCGCCCTCTCAAGGCGGAGATCACGGGTTCAAATCCCGTAC
GGGACGTATTTTTAAACCCCCTTTACGGGGGTTTAAAAATACGCTTATTAATAAAAGCAA
AGCACTGCTTTGCGGTGATTTGAAAATATACTTATTTTGTTTGTGGCGTAAGCCTGTTTT
GCCGTTGCTGAAATACTTGTAATACGGAAACCTATCTTCTTCTATCGTTTTTCTTGTATC
TGAAAATAAGGCGGAACTTTATGAAAAAAATATTGTTTTTGGTATTTATTTTGTTTGCCG
GCGCCGCGTTTGCCCAAAACAAATCGGCAAGTTTTGATTTGGCTTTTCAAATGTCAAATT
ATGAATACAGAGAACCGGAGGTTGATGTTAAACTTTCAGGCCCTAAATATGGTATGTCGG
GCGATTTTACCGCCGGCGGCGTGGGGACAAGCACTCCGCTTTTTTTATCTTTACAAGGTT
TGTTTATGCTCGGCAACATAGAATACGAAGGCAGTGTTGTAAATACTTCCACCGGGCAAA
CCAGCGCGTATACGGCTGACGGTATAAAAGATTTTTATATTGAAGGTCGGGCTTTATTGG
GAGTCTCTTTTGAAATACCAAAAACTTCTTTAGAATTATGGCCTTATTTCGGTTTGGGGT
ACAGATATTTGTTTAACGGTATGGGTGAAGTGCAATACGGGTATGACAGGGAATCGCGGT
ATACTTACGCGCCTTTGGGTTTAAAGGCTGTTTTAAAAGCAAGTGAGAGCTGGCTTTTTT
CACTTAATGCGGAATACAATCTTTTTTTAAGCGGTACGCAAAGAAGTGATTGGAACGGCT
GGATAGAAAATGAGCAGGAAAAGGGTTATGGCATGCGCTTTAGCGCCAGAATAACAAAAA
ATTTCGAAAAAATTGGTTTGTTTATTGAGCCTTTTTTCAGGTATTGGCATATAAAAGATT
CTAAGATTGCCGGTGTGCCCGGCACAACTTTATATATTTATGAGCCTGAAAATAAAACAA
AAGAAACAGGCTTAAAACTGGGTATAACTTTTTAATTATCATAATAACAGAGAGAACAGA
AAAATGGAAATAGGAATAGTAGGACTGCCTAACGTAGGCAAATCAACGCTTTTTAACGCT
TTAACATGCGCGGGCGCGGAGGCAAGTAATTACCCCTTTTGTACAATTGAACCGAATGTC
GGCATAGTTGCCATACCGGACCGCAGGCTTGACCGTTTACAACAGGTTTTCGGCCCGCCT
AAAAAAACTCCCGCGGCTATTAAATTTGTTGATATTGCGGGTATTGTTGAAGGCGCCAGC
AAAGGCGAAGGTTTGGGAAATAAATTTTTAGCAAATATCCGCGAAGTTGACGCTATTATC
CATGTCGTAAGGCTTTTTGAAGATGAAAATGTTACGCATGTCATGAACTCTGTTGATCCT
TTGCGCGATGTTGAAATTATTGAAACTGAGCTTATGCTTGCCGATTTGGAAAGCGTTGAA
AAAATGCTTCCCCGTCTTGAAAGCGCGGCCAGAAGCGGCAAAAAAGAAGCTGTTGCCCAG
CTTGAAATAATTAAAAAAATTAAAAAATGTTTGGAAGACGGCAATCAGGTAGCTTCGCTC
GGACTTGATAAAGAAGAGTTAAAGGAATTTCAATTTTTAACCGCAAAACCCATTCTTTAT
GTGGGCAATAATTCCGAAACTCCCAATAAAGAAAATGCCGCTAAACTTGCCCGGTACGCG
CAAAAAAATAACGCCGGGTTTGTGGAACTTTGCGTTAAATTTGAGTCTGACATAGCTGAA
TTATCCGATGAGGAAAAACACGCTTTCTTGCAAGATATAGGCAGCGAATACACGGGGCTT
GAAAAAATTGTGCGCGAAGGTTTAAAACTTCTTAACCTTTGCACCTATTTTACGGCCGGT
ACGGAAGTTGAGGTAAGAAGCTGGCTTATTCCCTTGGGCTGCGCCGCGCCACAGGCGGCG
GGTAAAATTCATACTGATTTTGAAAAGGGCTTTATCCGAGCCGATGTATACACCTTTGAA
GATATTGATAAATGGGAGTCTGAAAAAGTGCTTAGGGAAAAGGGCCTCATACGCTCGGAA
GGCAAAGAATATATTGTAAAAGACGGAGACGTTTGTTTATTTAAAGTTAACGCATAAGGG
TTTCTATGAAAAAAAGCCGTGAAGAAATTGCTGAAATGGAACCGGAAGAGTATGATAACT
ATTTAAAGAATCTTACTGAAGAGGACCGTGAGGAAGAGAATATTATCCGCGCTAAAGAAG
ATGCCGAGTTTGACTTGGAGGTTGAGCGTATTAAAATAAGCGGACAGTATAAATTTGACC
ACGAAAAAATAAACAAAATGTCAGAGGCGGAAAGCCGCGCCTTTTTGAAAAAGCTTTCGT
CTGAAGATCTTTCCCTTTATACAAAAGAATTTATAGCTCTTTCAAATGAGCGTACAGAAA
AAGTACCACAAAGTTTCAAATTCCATATTGTTATATCAATTATTTTAGGCGCCGTTGTTG
TTTGGTTTTTAGGAGGTCCTGCTTTGGAGGCTTTTACAAGCCTGGAAACGGTGCCAAAAA
TTGTTTTTATTTTGATAATATCGGCACTAATCCTTCCTGCGCTTTGGGCGTACTTTAGAG
AAAAGAAAATAGAAAAAATTTGCCGCAAATGCGGATTTTCTTTAGTAAAAGATGATTACG
CGAAGTATAAAATGAAAAATGAACTGCAAGATATCGCTGTTTTTAGAAACAGGCCCCGCA
ATATACTTAGAAGGGAGATAACAATTGCTACCAGTAAAATGGTTTCCTTAAATATAACAG
GCAAAAGAGCATATATGCTGGAAGTTTGCTATGAATGGGACCTGGGTAGGTTCAGTGGAG
AAAAAAAGGCGCAGGCCATAGTGTTGGAAGCTAGAGAAGCGCAGCCTTATATAAAGATAG
CTCCTAAGCCAAAATTTTTTACTATATTAAAATTTTTCTACAAACCTTTAAATAAAAATT
TTAACGGGATTTCGGTACACAAACGCTATAAGCTTTACTGTGCTCCTGAATATGAACAAC
GCGCGCTTGATAGTTTGATGCGGGTTTTGCCAAGAATAGAAAAAGGTAATTTTGTTGTGG
AAATATGCGGCAAGTGGATTACCGTAATAAAATTTAGCAATACAAGTAATTTTGATAAGT
TTGTTGCTTCCGCTTTGCCTATAGCGGAAAATTTTGATACTGACAGGAATTATAGATGAC
AAAAATTTGCAAGCACTTTAACTTTTGCGGCGGCTGCCAGAATATGGACGTTGCGTATGA
AAGGCAGGTTAACCTTAAATGCGGCGAGGTTAAAGGCCTTTTGCGTCCTTTTTGGGATAA
AGAAATTTTTGTGTATGAAAGTCCTTCAAAAGAATTTTATAGAAATAAAATTGAAGTGGG
CTTTTGCAACCAGGTAGTTTGGGAACGTCCTTTTGATAAAAAATTTAAGCGTGATAAAAC
AAAGCCGCTTGAGTTTGAGCAGGCGCTCGGTTTTAAAGTAAAAGGCTGTTGGGACCGCGC
CGTTGATATACAGGACTGTATTATTTTTGAACCTTATTTAATTAATTTGCTTAACGCGGT
ACGCGCCTGGGCTAAAGAACAAAATATCGCTTACTATGACCAGCGCAAACATACGGGCGT
ACTTCGTAATATAATGCTGCGCTGCGGTAAAAACACCGGTGATCAAATGGTTGTTTTAAT
CGCCGCTAATGACAGTTTTAATACGGACGGTTTTGTTAAGGCTGTTGAAAGCGTGTTGCC
TAAAGCTAATATTTTGCTTGCTGTTAACGACGGTCTTGCCGATGTCGCAAAAACGCAAAA
CGCCAAAGTTTTAAAAGGGCAAAGCGCAATAAAAGAAACAATTAAATTAAGCGATACCGA
ACCTGTTTTTACATTATCCGCCCAATCATTTTTTCAAACAAACACTTTCGCCGCGCAGTT
AATGTACCAAAGAGTGCGTGACATAATTAAAAAAATATCACCTAAAATAATTTACGATTT
TTACGGCGGAGCGGGCAGCTTTAGCTTAACCTGCGCCGATTTAGTTGAAAAAAGTTTTTG
CATAGAATCAGTGCCCGAGGCTGTTGCCGACGGCGCGGAAAACGCCAAACTAAATAAAAT
AGAAAATGTTTCTTTTGTGTGCGATAAGGTTGAGGATTATGTAAAGAAAAACAAATTAAG
CACGCGCGATTCTTTAATTATTTTAGACCCGCCCCGGGGCGGAATGCATCCCGCGGCGGA
ACAGGCTGTGGCGGGTTCGGGCGTGCCTTATATAGTTTATATTTCGTGTAATCCCGTTAC
GCTTGCAAGGGATTTAGAGGCTATTACAAAAAACTATAATATTAAAAATATTGAAGCTTT
TGATTTTTTCCCCAACACAAAACATATTGAAACTTTAGTAGAGTTAGAACTTAAATGAGT
ATAGATTATCTTTTACAATCGCTTAACCCGATGCAGCAGGAGGCCGTTTTACACCAAAAC
GGGCCGTGTCTTATTATAGCCGGCGCGGGCACGGGCAAAACCAAAACTTTAACGACAAGG
ATAGCCGCTTTAATAGAAAACGGCGTAAACCCTAACCGCATACTTGCCGTTACTTTTACA
AATAAAGCCGCCGCGCAAATGCGTGAACGCGTGGAAGCGCTTGCCCCCGGGCAAAGCGGC
AGAGTTTGGATACACACTTTTCACAGCTTCGGTGTGCGTCTGCTCAGGCAAAACGCGCAT
TTGTTAAAACTTACCAAAGACTTTGCTATTTATGATGAAAGCGAACAGAAAAAAATAATA
ACTTTAGTTTTGCAGGAAATGGGCCAAAAGGACGCTAAAAAAGAAATTAACCAATATATT
TCTTTAATATCGCGCGCTAAAGACGATATGATTGACCCTGAAAGTTTTGCCATTTCCGCT
TTGGCTTCCAATATTGATTTTAAAATACGCGCGGCGGAAGTCTACAAAAGATATCAAAAT
AAATTAAACGCCGCAGGCGCTTTGGATTTTGGCGATTTGCTTGTTAAAACGGCCGAGCTT
CTTAAAAATAATGAAGACGTGCGCGAGTATTACCAAAACATCTTCCAGCACATTTTAGTT
GACGAGTACCAAGACACCAACCATACGCAGTATATTATTACCCGCACGCTTGCTTATAAG
CACCGCAATCTTTGCGTGGTGGGCGATCCGGACCAAAGCATTTACTCCTGGCGCGGCGCG
AATATAAGAAATATTTTAGAATTTGAAAAAGATTTCCCCGACGCTAAAATAATAACGCTT
GAGCAAAATTACCGCTCCACCCAAATTATTTTAGACAGTTCCAATAAACTTATTAAAAAA
AATAAAAAACGTAAAGACAAAAGCTTGTATTCCAATAAAACATCGGGCGAGCCTATTGAA
GTGCGGGAACTTCTTACCGAAGGGGAAGAAGCCAGATGGACGGCGCAAAATATAGCTAAT
TTAATTGAAGATGGCGCAAGTTTAAATGATATCGCCGTTTTTTACCGTACAAACGCGCAG
TCAAGAAATTTTGAAGACAATTTTAGAAAATACCAGCTGCCTTACCGTCTTATCGGCGCG
GTAAGGTTTTATGACCGCAGGGAAATTAAAGATATTTTAGGGTACGCGCGCGTTTTGGTT
AATCCGCTTGATACCGTGAGTTTGTTGCGTATTTTAAACACGCCTAAAAGAGGCATAGGT
AAAACAGCGGAGGAAAAGTTTTTAGAATACGCCAACCTGCATAATATTTCGCTTTACCAG
GCTTTGCAAAGAAGCGCTTTTGTTGAAGGCCTTACGCCTACCGCAAGGCGCGCGGCGCAG
GAATTTATTAATTTAATGGATACTTTAAGGTTAGAACTTAAAGTAACAAGCCCCACGGAT
ATCGTTAATAAAATTTTAACGCTTTCTGGTTATTGGAAAGCTGTTGAAGACGAAGTAGAA
AAAGATTTGGAAGCCGGCGCCAGGTTAGACAACTTACAAGAACTTGTTAACGCTGTAAAA
GAGTATGAGGAACGAATGGCAAGAACGGAGAGAGAGGCGTCCCTTTCTGATTTTGTGCAG
GAAATTTCCTTAATTACCGGAGCTGACGAAAAGCAGGATTCTTCCGCCGGAGCGGTTACT
TTAATGACTGTGCATTTGGCAAAAGGGTTGGAGTTTCCCGTGGTGTTTGTAAGCGGGTTG
GAAGAAGGCCTTTTCCCTCTTTCAAGTAAAGACGATGACGACCTTGAGGAAGAACGCCGC
CTTTGTTATGTTGCCATGACGCGCGCTAAAGACCGTTTGTTTATGACGTACACAAGCACA
CGCAGAATTTTCGGTAAAATGTACACAAATCTACCTTCCAGATTTTTATTTGAAAGCGGC
CTTATTACGGAAGAGCAGGAAGGCCCCTTAAACCGCCAAAGCACGGTTATGCCAAATTAC
GGCGGGTATAAGACTAAGTACGGCTCCAAATACGGTGAAACGCAAAACAGGCCTTCTTTT
AAACCTTTCTTCGCGGCTCCTAAAAAACAAAAAAAATATGATGAGCATGGTTATGAAATA
GAAGAGCAGGAAGGGGATTACGGCGCGCCTATAGGCTGCGCGCCTTTAGGAATAGCCGGA
GAAAACGAAGCTCCCGCGGTACACGTTTCGGCGCAAGGCCCAAGAACGGGGCAGCGTGTC
AGGCACGGCGTTTTTGGCGACGGTAAAGTTATTGTAATAGCAGGCTCCGGTGAAGCGGCA
AAAATAACCGTTATGTTTGCTAACGGAGTAAAAAGAACCTTCATGCTTAAATACGCGCCT
TTACAGCTTTTATAAATAAAAGGCATAAAAAAATCCCTTACAATTATGTAAGGGATTTTT
TTTATGAGAGTACGGAAAACCTTCTGCCAAAGCCGGGGGATGGATAGTCTCTTGATTTCA
CAATACCTCCGCCTTGCCGGTGTGGAGGTGTTGTTGAGTGAAACCCTAAAATGAAGTTTT
GAAACAAAAAACCCCCTGGCGTGAGCCTGAGGAGTTTTATTTAAAAAATAAAAGACGGAT
AACCTGTCCCGCCCGCGCCGTCAGGCGTATTTTTACCTGTTAACGATTTGCATACTGATA
TGGCCTTTTCGTTGGTGGAAAGCGCCCTGCATTCTTTTATTGAAGGTCTTGCTGTAGATT
TGGCGAAATAAGATACATACTGTAAAGCCCCGTCCTTGCTGGTCATTACCAAAGCGGCGT
GTCCGTCACCGCGTATGTCAAAGTAATAAGAATAGTTGGCGTTGGAAGGAAGTTCAATAT
CAAGGTTGTTAACATCGTTTGTATAAGAGCCTTCGGCAAGATAATACCTTTCCTCTGCGT
CCGTAACCGCCTTAACCATAATAAAAAGCTGGGTGTAGCGGCTTTTCATAACGGCTTTTT
GGTATTGGGGCAGCGCTATAGCCGCCAAAATACCTATTATTAAAACCACAACAAGCAGTT
CTATTAATGTAAATCCCTTCCTCATAACCGTACCCCTTTTTAATATTTGTTGACAAAAGA
TATTTATATTCTAACAAAATAATTTTTAAAAAATAAATAAAAAAACCGCGCATTTTATTG
CGCGGTTTTTTATGAAATTCTAAGCTTATTTGGCGTTAACCATTTTTGCTCTTGAGATAT
CACCTTTTTTGTCTAAGAAATAAAGATAACCTTTTTCTTTTTTGATACCTGTTTTTTCAA
CTTTTTTTGCTTTGCCGCCTTTTTTGCCGCCGCGTGCCATTTGAACTTTAGCAACGTCGC
CGTCTTTATCTATAAAATAAAGAAATCCGTCTTCACGGGTAACACCAACTTTTTGAACTT
TTTCTGCCATACTGTTTTTCCTCCTGGGAAAGTACTTTAAATGCCTTACGAGAAAAGTTT
AATAAATATTACTTGATTTTGCAATAGGCATTTTACTTCGGAAAGAAAAAACAGGCTACG
TCAAAGGCATTTGTGCTAAAAAAGCGTATAAATATGATAATATTGCGCTTTTGTAAACGG
CGGTTTATTTTTCAAATGTCCAGGAGTTTTCGCCCAAAGTGTTTTCTATATGGTCAATAA
GCGCTTTATGAAGCACTATTTTATGCTGTGAACGTACTAGAAATGGGGCCTTGTCTTCGT
CGGGGGATTCTATATTAAAATATACTTCCGTAATGCCTTTACCGCGCTCTAAAAGGGTGT
TTAAAAGCCTGGAGTTGGTTTCCGAATATCCTTTCGGTATGTCAATGGTTACCTTGGCCG
CCGCGCGTGAAATAACGGGAATAATGCTTTCTATATTGGAAACCATTATTTCCGTCCTGG
CACTTTCCTCATCCGTTTTAATATCGCCCGTTAAATAGACTATAGCGTTATTTTCAATTT
TTTCGGCTATTTCGGCATATACCCTTGAATAAGCGTTTGCCGACATTTGGCCCGTTTCGT
CTTCAATAATAAATTGAGCCCAGTCTTCTTTACGTTTATTTTGCCGTTTTTTTACTCTAG
TTATAATGCCCAAAATATTAACTGCGCCTTTTATATTGTTTTCGTTAATTTCTTCTATGG
TAACGGATTTTATTTTATCCATATGCTTTTTATATTTGGCTAGAGGATGTCCAGAATTAT
AAAAACCCAAAACTTCTTTTTCCATTTCCAAAAGCTGTTCCTGCTTTAAAGGGCGGGGGG
CGGTTTTAGTTTCTTTTTTCTTCACGCTTACAAAAGCGGAAGAATCTTCCCCGAAAAGGC
TGCATATTGAGGATTCTTTTTCTTCTTTTATTTTAGCCGTAATTTCAAGCATGTCTTCCA
TTTCGGCAAGCATTACCGCGCGCGCTGAGTTGGGCGTTTTACCAGGAATAAGAGAGTCTA
ACGCGCCGGCTTTTATTAAAGATTCTATAGTTTTTTTATTTGAAGCTTTAAGGTCAATGC
GTTCTAATAAGTCCTGAAACCCGCAATAAGGCCTGTCGCCTCTGGCTGATACTATGGAAG
CGGCGGCTTCGGTGCCTACGTTTTTAACCGCCTCTAAACCGAAGCGTATAATTTCTTTTC
CGTTAACTTCTTCTATTGAAAAATTTTCTTTAGAATGGTTTACATCCGGACCCAGGGTCT
CAAAACCCATTTTTTTTGCTTCTTCGATGTAAGTTACTATTTTATTTTCTTTATCGTCGG
ATCCTATGGCATTATGCCCGATTTCGTTTGTAAGCAGCGAACACATAAACTCAATAGGGT
AATTGGCTTTTAGATACGCTGTTTGGTAAGAAACAAGCGCGTAAGCGACAGAATGTGATT
TGTTAAAACCGTAGCCGGCGAATTTGCTCATTTGTTCAAAAATTTTATCCGCGGTTTTAG
GGTTTATTTTTTTGCCCGCACACCCGTTTACAAAGTTAACTCTGGCTTTTTCCATTTCGT
CAACTTTCTTTTTACCCATTGCTTTACGCAAACTGTCGGCCTGTCCGGGTGTAAAACCTC
CTAATAATTTGGACAGCTCCATAATTTGTTCCTGGTAAACCATAGTGCCGTAAGTTTCTT
TTAAAACGGGTTCCATAAGGGGAGTGTCATAGGTAATTTTTTCCTGTCCGGCTTTACGGC
GCACAAAACTTTCCAACATGCCCGATTCCATGGGGCCGGGGCGGTACAAAGCCACAAGAG
CGGAAATATCACTAAATTCGGAAGGCTTTAACCTTTTAACCAAGTCTCTCATGCCGCCGC
TTTCTAATTGGAATATACCAAGCGTTTTGGCAGAGGAAAGAAGCTCATAAGTTTTTTTGT
TATCCAAAGGAATATTGTCTATATCAATATCAATACCGCGCATGTTTTTTATAATGTCAA
CGGCGTTATCTATAATTGTTAAGGTTCTAAGTCCCAAAAAGTCTATTTTTAGAAGGCCAA
GGTCGTCCGCTAAAATACCGCCTTCATATTGGGTTGTAATCGCTTCTTTTGAGCCCCTTG
CCAGCGGCGCGTATTTGGAAACTTCCTCACGGGTAACCACAATACCCGCGGCGTGTATAC
CCGCGTGTCTTTTTAAACCCTCAAGTTTTTTGGCGAAATCAAAAAGTTTTGCCGTTTGCG
GGTTTGAGGCTATTTCCTGCTTTAATTCTTTTACGGTTTCAATGGCCGAATCAATGGTAG
TGCCTAAATCATTAGGAATAAGCTTTGTTATGCGGTTTGACTCGGACACGGGTATATTAA
GCACTCTGGCCACGTCTTTTACAGCCATTTTTGCTTTCATTGTGCCAAAGGTTATAATTT
GCGCCACGTTAGTTTCGCCGTATTTGTTGCGGACATAGTTTATAACCTGTTCGCGGCCTT
CGTCCGAAAAGTCGATATCCAAGTCAGGCATGCTAAGACGGTCGGGGTTTAAAAAACGTT
CAAAAAGAAGTCCGTTTTTAATAGGATCAACTTTTGTAATGTTTAAACTGTACGCCACTA
TAGAGCCGGCGCCGCTGCCGCGCCCCGGCCCTACGGGAATATGGTTTTGCCTTGCGTAAT
CTATAAAGTCCGCCACAATTAAAAAGTAGCTTGAAAAGCCCATTTTGCCGATAACGCCCA
ATTCATAATCAAGCCTTTCCTGGTAATTAGGGGGTATAATCCCGCTCATTTTTTTAGCAA
GGCCTTCCTGGCATAAATTTTTTATATAAGAATCTGTATCCGAAAAAGAGGGGGGTATAT
CAAAAACAGGCAAAACGAAGCCGCTTTTAGGCATTACAACATTACATTTTTCTGCCACTT
CTAGGGTATTGGAAACAGCCTCGGGTATATAGGAAAAAAGCTCGGCCATTTCCTGGGCGG
ATTTAAAATAAAGTTCATGGGTGGAGGATTTTAAACGGTTAGGATCATCTAAAGTTTTAC
CCATAGAAATACACATATGTATGTCGTGGGCCTGCCAGTCTTCCTGCTTTTCATAGTGGC
AGTCGTTTGTGGCCACAACGGGTATGCCTGTTGATTTGGACACTTCTATAAGTTTAGGAA
GTATAATTTGCTCTTCCTCAATACCGTGGTCCATAAGTTCAATATAATAATTGCCTTTGC
CTAAAATGCTTTCATAGGTTTTGGCGTACTCACAGGCCTGCGCAAAAGTGCCGTTAAGCA
GTTCTTGGGAAACTTCCCCCTTCAAACAGCCCGAAAGCGCCATAATGCCTTTTGCGTGTT
GGGCCAAAATATCCTTATCTATACGGGGATGGTAGTAAAAACCGTCAAGCCACGCTTTGG
AAATAAGCGCCATTAAATTTTGGTACCCTTCATAATCTTTGGCTAAAAGAGTAAGGTGGA
ATGTTTTATCAAGTCCTTTTTCTTTGTTCTTATGGCTGCCGTTAGTTATGTACGCTTCGC
AGCCTATTATGGGCTTTATCCCCGCGGCCGCGGCGTTTTTATAAAAATCCATAGCGCCGT
ACATGTTGCCATGGTCGGTTATAGCCATGGCTTTAAACCCGTCCGCCGCTACTTGTTTTA
AAAATTTAGACGGCCCCTTTTCGGACAGCCTTAACATCCCGTCCAATAACGAGTATTCAC
TATGATTATGCAGATGTACGAATTCCATGATAAAATCCTATAAAAAAAGGGGGTTAAAAG
GTATAATGTAAATAAAGCTTATGCATAAACATTATAATAAATTAAAAGAAACTAAGGTCA
AAACGGGCGTTATTCACCGCGGAGTGGTGGGTTTTAACAAAGACACGGTTAAACTTATTG
ACGGCAGCGTAGTAACGCGCGAGTATATGGTTCATCCGGGAGCCAGCGCTGTTTTACCTG
TAATAGACGATAAGGTTGTGCTTGTTGAGCAATATCGTTACCCCGTGGGCAGAACCACAT
GGGAAATACCGGCCGGCAAAATGAAAAAGGGCCAAACCCCGCTTGCCTGCGCCAAAGCCG
AGCTTAAAGAAGAAACCGGCTACAGCGGCAAAGTTAAAAAACTTATCTCTTTTCACCCCT
GCTGCGCTTTTTCAGACGAAGTTTTGCACATTTTTACAGCTACGGACTTAAAACCGGGCA
AAACAAATCCCGATGAGGACGAATTTTTAAATATTAAGCTTTTTCCTTTAAAAACGGCTT
ATAATATGATAAAAAAGGGCGTTATAAGAGACGCTAAAACTATTATCGCTTTATCTTTAT
ATAAAAATATGGAGTAACCGATGCAGGAATCCAAACAGCTTACCCCTTTAATGAGACAGT
ATAATGACATTAAAAGTAAAAACACCGACTTAATAGTGTTTTTCCGTTTGGGGGATTTTT
ACGAAATGTTTGATTCCGACGCGCGCGAAGCAAGCCGTATTTTAGGTATAGCCTTAACAC
AGAGAGGCGGCGTGCCTATGTGCGGGGTACCCTACCACGCGGCGGCCAATTATATAAGCA
AAATTATTAAAGAAGGTAGAAAAGTAGGCATTTGCGAGCAGGTAGGCACGGGGGAAGGAA
AAAGCAAACTTTTTGAACGTAAAATAGTGCGTGTTATAACGCCGGGCACTGTTATTGAGG
ATAATATGCTTCAAAGCAATGTAAGCAATTACCTCGTTTGTGTTTTTACTGATAAAAAAG
GCTGGGGAGCCGCCGCTATAGACGTATCCACGGGTGAGTTTTGGGTAACCGAACAGGCGG
ACGATATTTCTTTAAACGGACTTTCCTGCATGCTGGCTGCTTTAAATCCTGCGGAAATAC
TTTTAGACAAAATTACTTTAGACAGAGTAAAATCATCAATGATGATACCGGGCAGCGTAG
CCACAACGATAGTGCCCAGGGAAGAATCTTCCCAAATCCCTTCCAACTGGCCTTCGCAAA
GCGTATGGGCAGGCAAAAAAACAGCCTTAACATGCGCTCTTACGGCAATAAAATACATTA
ATGTTAACGAGCCGGGTTTTAAAGATTTGCTTATTCCTTTTTACAAAGAAATTTCTGATT
ATCTTGCGCTTGATGAAAACGCCGTACGTACGCTTGAACTTGTAAGCCAAAACGGCGCGC
GCAAAGGCAGTCTTTGGCATTTATTGGATTTTACTGTAACTCCTATGGGTGGCAGAACGC
TTAAAAATTGGATTTTAAACCCGCTGTTAAACCTTGCAGATATTGAAAAAAGGCAAAATT
GCGTAAGCAATTTTTATGACAACCCTTTGGCCTATGAGGAACTTAAAGTTATTCTAGCCG
ATATCAGTGACATTGAACGCATTATGAGCAGGGTAGGCACAGGTAACGCGGGGCCCAGGG
ATTTGGCGGGGCTTGCGCGTTCTCTTGCGGTGCACGGGGCTTTAAAAAACTGGTTTGACA
AATACGGGGCTGTGGTTCCTTATTTAAAAGAAAACATTTTATCTAAAATCACGGTTATTG
AAGATTTAGCTAACCTTTTAAACTCCGCTATAGAACCTAACCCGCCCATTAAAATATCCG
ACGGCGGTATAATAAAACAAGGTTTTAATGCGGAGCTTGACGATTTAAGAAACACAAAAA
ACAACAGCAGCAAAACCCTCGCCGAACTTTGCGAGCGTGAAAAAGCGAAAACCGGCATAA
GCACTTTAAAAGTGGGGTTTAACTCGGTATTCGGTTATTATATTGAAGTAAGTAAAGGCC
AGTCCGGCAAAGTGCCTTTCAGTTATACCAGAAAACAAACTTTAACCAACGCCGAACGTT
TTATTACCGAAGAACTTAAAGAAATTGAAGATAAAATTTTACACGCGGAAGAAAAGATTT
TGCGTTTGGAAACAAGCCTTTTTGACAGCGTGCGTAAACATTTGGCCGAACATATCGGCG
TTATGCGCTCGTTTGCAAAAGCGATAGCTGAGTTAGACGTTTACTCTAACCTGGCGCACT
GCGCCAAAGTTTATAAATTTACAAAACCTGTTATTGATGAAAGCAATATTTTAAAAGCCG
CTGATTTAAGACACCCCGTTGTTGAGGCCTGTTTACCTCTTGGAAGTTTTGTTCCTAATG
ATATCGACCTTGGGGGCGAAACGCAGATATCCGTTATAACGGGGCCCAATATGGGCGGTA
AAAGCGTTTATTTAAAACAGGCGGCGGTGTTAGTTATACTCGCGCAGATGGGTAGCTTTG
TGCCCGCGGCGTCAGCGCATGTGGGTATTGTTGATAAAATTATGACCCGTATAGGCGCGC
AGGACGCTATTGCCATGGGGCAAAGCACGTTTATGGTTGAAATGAAGGAAACGTCGCACA
TTTTAGCTTCCTGTACGCCAAAAAGTTTAATTCTGTTAGATGAAGTCGGCAGAGGCACAA
GCACTTTTGACGGCATTTCAATAGCGTGGGCCATAACAGAATTTTTATATAAACCGCACG
GCGGCGGCGCCAAAGTGCTTTTTGCCACGCATTATTTTGAACTTACGGATTTGGAAAATA
AATATAAAGGCATAAAAAACTTTCACGCCGAAGTACAGGAATATAAAGACGCGGACGGGC
AAAGTAAAATAGCTTTCCTTTATAAAATTAAAGAAGGCGCGGGGGATAAATCCTACGGCA
TACATGTCGGGGAGCTTGCGGGCCTGCCGGCTACTGTTATCGTGCGCGCTAAAAAAGTTA
TTAAAGATTTGGAAGCTAAAAAAGGAACAAGCGTATCAAAAAAAGAAGACGATATTGTGG
GGGATTTATTTTCCAGCCCGATAGTTGAGGAAATTAAGCTTGTTAACACTGACGCTGTTA
CTCCGATGCAGGCTTTACAAATGATACTTGAGTGGAAAAAAAGAATTAACAGTTGAGTTT
AAAGTATGGGTAAAATTAAAATTTTGGAAGAAAGCGTTGCCGCAAGAATAGCCGCCGGGG
AAGTGATTGAGCGGCCCGCAGGCGTTTTAAAAGAACTTTTGGAAAACGCCGTTGACGCGG
GGGCCGACACAATTAATATTGATATTGACGGGGCGGGAAAAAAACTTATAAGAGTTAATG
ACAACGGCTCGGGCATGAGTAAAGAGGATTTAACTTTATCTGTTGTACGCCATTCAACAA
GTAAAATAAAAAATTTTGAGGATTTGGACTCTTTGGATACTTTTGGTTTCAGGGGCGAGG
CACTGTATTCCGTGGCGGCTGTTTCAAAACTTTCCATTTCCAGCGCCGAGGAAGGCGGCA
GCGGCAACAAAATTATTGTTGAAGGCGGTAAATTAATTTCCGTTTCGCCCTCGCCGAATA
TAAAAGGTACAACGGTTGAAGTAAAGGACTTGTTTTATAACACGCCCGCCAGGCTAAAAT
TTTTAAAGTCGGATAATTATGAACGTTCCCTTCTTTTAAAAGTAGTTGAGGAAAGCGCCC
TTGCAAATTTACATGTTTCTTATAATGTACGTACGGACGGCAGGCTTGTATACTCTTTTT
TAGCCTCAAACGGTGATTTTAAAAAGACTGTAATCCAAAGAGCGGGGCAAATTTTAGGCG
CGGAGATAGCTGTCTCTTTAATATCCGTTGAAGATGAACGCTTTGGTTTTAAAGCTTTTT
TAACGCCGTTAAGCAAACTTACAGCCGTGCGTGATTTACAATTTTTCTTTATTAATAAAA
GGCCTTTAACAAGCAAAACTTTACAACAGGCAGTATACAAAGCTTACCATGGCAGGCCTA
AAGACAGGCACCCCGCTTTTATTGTTTTTATGAATATGCCAGCTGCTGACTTTGACGTTA
ATATACACCCTCAAAAGCGTGATGTGAAATTTGCACAGGAAAACGCCGTATTCGGTTTTT
TAATGAATGTTACGCAGCGCGCTTTAACCGGCGCGGCCCAGCCTGTTGATATAAATATTA
CTCCGGCGTCTCCGCCCGCGGCTACTATGGAATTTAGCTTCGCCAAACCCCGCGCGGAAG
AACCTTCATACAAACCTTTCGGACAAAATATTGTTGAGGAAAATGTTTTTGCCCCTATAA
GTAAACAGGCGGTTGTAGTAAAAGATTTTGAGGACCCTGTTTCTTATAATCCCGAACCTG
CAGAGCCTAAAAAAGAAATGGGCGCGCATGTTCAAACGGACAATCCTTCCTGGTGGCAGG
GGCCTTACAGATTTTTAGGTTCACTACATAAAAGTTATTTGATTTACGAAACCGAACTCG
GCCTTATGCTTGTTGACCAGCACGCCGCGCGCGAAAGAGTTTTGTATGAAGAGTACCTTA
AAAAGATGGAAGAAAATGAGCTCGGCATACAACCCTTAATGTTCCCGGTTACGGTTGATT
TGCCCGCCAGTAATGTTGAAAATTTAATGCTTTGGAAAGACTGGCTTAAAACAGCGGGTT
TTGAAATTGAGCAGTTTTCACCCAGGACTGTACTGGTAAACGCCGTGCCCAACATTTTCA
GGTTTAAAGAAGACAGCCTTAAAGAATTTATAGTAAGCCTGGCCGGTATTGTGGGCGATC
CTCTGAAAAGCTCTGACGAGCTTAAAAAGAAAACGGTTGCCATGTTAGCCTGCAAGAAAT
CAATTAAAGCAAAAGAAGACGTGAGCATGGCGGAGGCCGACGCCTTACTTTTAGATTTAA
AAAGATGCCAAGACGGCATGCATTGCCCGCACGGGCGGCCTGTTATGGTGTCTTTAAGCG
CGGCCGAGCTTACCAAAAAATTTGGCAGATAAAAAAATACCCGGTTTTAGCCGGGTATTT
TTTTAAAACTTTTTGGGTTTATTAACAATCCGTAAGTGTGCTTCCGCTTGATACTTTGCA
TTTGTAGCCTAAACTTTTGCAAAGCTCTTTGAGTTTGTTGAAATTGTTTACGCCGCTAAA
CATATAACAAAGTAAGCCGTCTTCGGTAGAAGCTATTCTGTAGCCTTCGTAAGAGCTGCC
TACCCTTCTGCCTGTAACGTGGGGGCTGTTTGTATTAAACATATAAACAAACTTGCCGCA
GTCATAAGAAATTACTGTTCCGCTTGTGGTTGAAGCAGTCGCGCAGTTTGACGGTAATGA
AATGTCAAGCTCGCTTGCGGGGTCGGACGGGTATGTTCCTGTTGCAAGAAAATATCTGTT
TTCCGCTTCAAATAAAGCTTTAGTGTTTATGGCGATTTCTGACGTTCTGCTCTTTTCTAC
GGCTTTTGTGTATTGCGGCATTGCTATGGCGGCAAGTATTCCAATAATAAGCACAACAAC
TAAAAGCTCTATTAACGTAAATCCTTTTTTCATATTATTCCTTTTTATTTTGAAACTTTA
TTTTCTGTTTTTGGGTAACCTATAGGATGATTAAGTATTAATATTTTGTTTTTACCTAAT
TTAAGGGCTTCTTTTACAAAATTTTGATCCATTGAACCCCTTGGCACAGTGGCAAGACCC
ATGCCTGAAGCGAAGAGGGATATGTTTTGCGATACTATGCCCGCGTCTATATTAGCCCAT
CTTTCGGAGGATTTTTCCATATCCGCCGTAATATATAAGGTTACGGGCGCGTTATTAAGC
CGGCAATCTTTATCAGAAATAAATTCTAAGGAGTGTTTGGTTACATTATAAAAATATGCG
CCGCTTTTTAAACAGGCGTAAATTTCAATTTCCTGCTTGTTCATGGCGGTAGGATTGGTG
CGTTTGCCGTCAGGCCTGTTAACGCCGGTTGTAGCCCAAAGCAGGTTAGATAATGTTTGA
TTATCAAGCTCTTTGTCTGAAAACTCGCGAACAGATTTCCTGTTATTGAAAGCCTGCATT
AAAGGCAATCCTTTTTTAAGCTGGGGCGTTTTTAACGCAATATTTTTTGTATCTTGGGCA
AAAATAAAGCTGGCCATAAAAATTAAAGTTGTAGCAAAAATAATTTTTTTCATAATTAAA
CCCTCCTGATTTTATATATTACAATCCTTTTTATTGTATGTAAAGCGGGATTAACACACC
AAATCCCAAATATATTTTAGTGTAATAGCCGCACAGACAAAAATTATAAGAGGGCGGATA
ATTGCTTCCCCTTTTCTTTTTCCTATATAAACCCCTATCGAGGCTCCTAAAATATTAAAA
GCCCCCATAATAAGGCCCAGTTTAATATTTACCGCACCTAAAGATAAAAAGAAAAATAAT
GCAAATATGTTGGAGCAGAAATTAAGTATTTTTGCTATAGCTGTTGAGCGCACTATATCA
AAGCCGCAGTATTTTGTTAAAAACACCGCGTACATTGTGCCCGCGCCGGGGCCTAAAAAG
CCGTCATACAAGGCTACTAAGGCCGAGGTAATTTTTGCCGCGCGTGCGGATTTATTTTCG
GCTATTTGTTTTAATGCGGAGGACTGTAAATATTTTTTATTAATTATAAAAAAAGCGCAG
GCGGGAATTATAATTATAACTATAAATTTAAGGTTATCGGGGTTAACCAAACGGCTTAAC
GCCGCTCCCAGGGCTGAAAATATTAAAGCAAGTACGGCTAAAATAATAATAAGATTTTTT
TTAGTTTTTATATTTTTCCTAAACTTATAGGCGGCGGTTAAAGTTCCCATTGAAGACGAC
ATTTTATTTGTGCCAAGAAGCAAAGCCGGATTAAGGCCGAAGGCCAGATAAGAAGGCAGC
GTTATCAAGCCGCCGCCGCCGGCAAGGCTGTCAATAAAGCCGGCAAGCGTCATCATTAAA
GATAAAAAGATAAAATCTACCATAAACCCCGGACTTTATTAAAATGTTATTATTTTTAAA
TTTTATCAAATATATTTTTGCTTTGTTTGAAGGGGTCGCAATAAGATAGGCTGCTTATTT
CGCGTTGGCTGCCAAAAGCTGTCTTGTATAGTTTATTTATGTGTTAAAGTTAACGTAAGG
CTGCTTTATAAAAATAAACTTGAAAATAAATTATGCGCTCTGTTAAATACTGGTTTGACC
GTGTGGAAAACCCAAATACAACTCGACAGAGATATGTTTAAATGAATAGGGATAAAATTT
TGTGTACCGTGGACACAAATATTAAAATATATAATACTGCTTAATAATCACTTAATAAAA
GGCCTCTGTTTCGTGGGGATATAATATTTATAAGCGTCCGCGTATATTACAATTACACCC
AAAGATTTTATGAGGGGATTACAAATTTATATAAATTGTTTAAGACAGTGTCTAATATAT
CTTTAAACGATATCATTTTGGCTATCAGCGCGAAAAAGGCGGCAAAGAAAATTACTGCGT
ATAAAAAATTAAAATTACGAACGAAAGAAGTTTTTCCCATAGTTATAAAAACGCGTAAAG
TAAAAACAATAATAAGGGCTATAACGGGACTTGCATATATTAACTGTGCTCCAAACACCT
TAATAGGAAGCGTCAAAAATTCAGAAGCGGCGAATACCGATAAAACAGTGAGGCCCGCAA
AAACTATAATATCAAGTATTGAGTAGTATAATTTTCCATTTTTTTCAAAATCTATTTTAA
CGCCCAGAATACCAAAAATAAAAATTGCGTAAGTAAAGTATTTTAAATAGGAGGCTATGA
TTTCAACCATTTGTTATACTCCATAAAGCTACATGTTTTTTTGCAATTTTAAAGCGCGGT
GTTTTAGGCTATGGATATTTTATATAATATTTTGGCGTTAAAAAGTGCGTAAAAGGAAAA
TTTAGATGAAACATGTATATGAAGGTAAAACAAAAACTGTTTTTGAACTTGAAAACGGCA
ACTATCTTTTAAAGTTTAAAGATGATGTAACCGGTACCGACGGCGTTTTTGACCCCGGCG
CTAATACCGTGGGCCTTTCCATTGAAGGTATGGGAAAAGGCGGCTTAAGGCTTACCACCT
ATTTTTTTGAAATGTTGCAGAAAAACGGCATAAAAACCCATTATGTGAAATCCGATATAG
AAAACAATAATATGGAAGTGTTGCCCGCCGCGCCTTTCGGCAACGGTATAGAAGTTATTT
GCCGTTTTAAAGCCGTTGGCAGTTTTATGCGCCGTTACGGGCAATATGCTAAAGAAGGGC
AGGATTTAAACGCTTTTGTCGAGGTTACTTTAAAAGACGATGAGCGCGGCGACCCGCCCA
TAACCAAGGACGCTTTGTCCGTGCTCGGAATTTTAACTAATGAGGAGTACGAATCTTTAA
AAGAGCAAACCCAAGAAATTTGCAAAATGATAAAGGCCGAACTTGCCAAATATGATTGCG
AACTTTATGATATTAAACTTGAGTTTGGCAGAAATAAAGGAGAGGTTATTTTGATTGACG
AAATATCCGGCGGCAATATGCGCGTTTATAAAAACGGCAAAACAGTTGCGCCGCTTGAAT
TGGTTAAAATTGTTTTGGGCAACTAAAAAAGTATTTAACAAAAATTAAAAAGCAGGCTTT
TCATAATATATGAAAAGCCTGCTTTTTAATGGAGCGGTTTGCAAAATGATAATCGTTAAC
AGTAAAAAATAATTGACCTGAACGGGTAAACACATATAGTAAAAACCCACGGGGCTATTT
GTTCTAGAATGCACCGAAATGATGCAGTACTGTGGAACGAAGTTATAGAGGATTTAGCCA
GGATACGTCCAGTTTTAGATATGCTTGACGCTATTAGGTAGTTCCTGAGGTCCCTTGCTA
TATCATGGGTGTTGTAAGTAAGATTGGTGCTCAAACTAGTTAGATTAGTTAGGCTAGTAT
CTATGTTCATTACCCATTATAGATACTAGTGCTAATCTAGAATATGTTTGATTGACCTAC
AGAACATACACATTGTTTAGGAGAATTAGAACAGTATGTAGGCTCAGTTACAGTTCCTTC
CTTAATGTGATACTGTTTCTTATTTTTCTTACAGAATGTGACTACCTTATCTGCCAGTTC
ATTAAAGAAATTTTTATAATCCTTATACTCAGATACCTGCTTGTTGTAGTTAAGTCTACC
AAATATAATTTTATCTACAAATGATAACTCTTCCAGTATCTCATCAAAGTTTTGGTCAAT
TATGTTGGGTGTAGGGTACGGCTCAATACTAACCCATGTTTTAAACCCTTTGTTGTGCAG
ATGGCGTAAAGAATCTATCCTCTTGCTCATAGGTGATGCAAATGGTTCCAGTTTCTTTCT
AAATTTATCCTGTATTGTAATTAAGGTTATGCCAAACTCATTGTCTTTGCTCAGGTTAGC
TAACTCTATAGGCAAAATACCCTTAGTTAAAGCGGTGCACCTAATACCACTCTTATTTAG
TTTATCTATAATCTTCAGGCTCATCTCAGATACTTCTGGGTATTTATACATGAAAGGGTC
TGTAGTAAAAGAAAGATGGACAAATTTTATTTTATCTTTGAGCCTAGGTATTTCTCGGTC
AAGTATTTCTAAAGAATTTTCCACTAATTTAGGTTCAAGCCAGTCTTCATAGGTTTTAAT
CTTGCCAAACCTTTTAGCCATAAGCATAGCATAGCACGGGTATAAACATCCATGGGAGCA
GTTTTCCGCATGATTGATGGTATAATCCCCATACTCAACGCCAGTCTTATATAGAAGTGT
CTTTCTTTTAAATTTTTTCATATAGTTATACTTTATTGTATATAATTTCTATTCTATTAT
CGCGCTTATCATTGATGTAGAGGCTCTTTCCCTTGCGCTTGCAATTAGGCAATTCTTTTA
TACAAACAGTTTTATCATCCTCAAGTTTGCTAAATATTTCATTTGTATATTTTGGCAGCA
TACCAAGACTTATAGAAAGTTCATACAGTTGTGAATTTGTTATAGGGTCAGCATTTTTTA
TTGTGTTTATTAGGGTGTCTGCTTCTTCTTTAAAAGTATCATAAGTCATGGAAAACAAAT
CACCCTGCTTATCAAAATACTTTTCTGCCGCTTCTGCCGCATACAGAAATTTTTCTGCTC
CCTTTATATTTTTTGATAGGAAGAATATAACATGCTGGGAGTTGCAGTCCTTATTCTTTA
AACTTTTATAATAGGCAAAATGGGTTCTCATCTTACTCTGAAAAGCACTTCTTATGAGTT
GTGCAAAGTCTTCAAGAGTATCGCATTCCTGAGCTTGCTCCTTAGCAATATCAAAATATT
CCAAAAATTGAGCAACGGGCCTGTAGTAAACGTCTTCTTCCTCTCCCTTTAAAAACCTAA
AAACATGGTACAGCGGGATGAAAATAAGAATTTCCAATTTGTCTCTATTAAAAATGTTGT
CATAGGTATCTTTATTTAACTGAGTATATCCGAAAGGGTCAATAAAAAGTAAAGCATGCC
CTTTAAACTTTAAAGACTTATTTATAAAAGAGTTGGCGTCCTCATTCGCAATTTTAATAA
AAGGGTTATTTGCAACATCTACATTTTTTGACAGAAGTGGTATTTTTTTAGAATCCAAGT
CGTTTAACAGCAAAAGAATTTTTTGGGATTGTAATGGTTTGATAGCATCTACAGCTACCA
TGGCACTCCCCTTCCCTCCATCTTCCGCTACCCCTTGCCCTGCAAACGGTTCTATTACGC
TGACATTTGTGGCCCAGTCTTGCGTGTTCATTATTGGGAGATATGCCTTTAGGTACTCCT
CATATATTTTTAGTTTAAGTTTTGTGTGAAATTTGATTTTGCCAGATGTGTCCATGTTCT
TTTACCCCCAAAAGATAAATACTATAATTTAATTATATCACATCTCCCAAAACTGTCCAG
ATATTTTATTTGAACATTAATTTATATTTGATAGAATGAAATATACACATTGGGCAAGAG
GGTACTATGGCAGACAAATTTAATAAAGAATCTTTAAATATAACAGAAGAAAAGCTAACT
CAGTTTAAACAACTATTCCCAGAAGTTTTTAGTGAGGGCAAGGTGGACTTTGAACGCCTT
AAGCTTACCCTTGGGGAACACACTGCAATATCTAATGAACGCTACGTGCTAAACTGGGCT
AACAAGAGTGATGCCTTTACCGCCATACAAACCCCAACAACCAAAACCCTTTACCCTGCC
GTCAAAGAATCAGTCAATTTTGATACCACTCAAAATGTGTTTATAGAGGGTGAGAACCTG
GAAGTGTTAAAGATACTCCAAAAGTCCTACTTTGGCAAAATTAAGATGATATACATTGAC
CCGCCCTATAACACTGGCAATGACAATTTTATTTACCCAGACAAATTTGCCGAAACTAAA
GAAGAGTACCTTAAAAAAATTAAAGAAAAAGATGAAGAGGGCTACCTGCTAAAAGAAGGC
CTCTTCCGCAAAAACTCCAAAGAAAACGGGCAGTTCCACAGCAACTGGCTTAACATGATG
TATCCCAGACTGTTCCTAGCTAAAAACCTGCTTAAAGACGATGGTGTTATTTTTGTGTCC
ATAGATGACAATGAGGTGCATAACCTGCGCCTGTTAATGAATGAAGTGTTTGGAGAAGAT
AATTTCAAAGCAATTTTCCCCAGAGTTACCAAAAAGGGTGGGAAGTCCTCAGAAGCAACC
GCCAAGAACCATGACTACGTCTTGATGTATTCAAAAAATAATTCTTTTGCAGATATTATA
GGGATAGCACATAATGATGATGGTTATAGTAACCAGGATGAGTTTTTCGAAGAAAGGGGA
TTTTATAAATTAAATCAGACCCTAGATTATGATTCTTTGGGATGGGTAAAGTCTCTTGAC
TACCCAATAGAAATTGGAGAGCATGTTTACTATGCTGGCGGGTCAAAGGAGAAATATGAA
GAGCGGCATAGTGGCAAGCACGGACGTGCGGACTGGGGATGGAGATGGAGTAAAGACCTA
TTTGAGTTTGGTTTTAGTAACGGCTTTGTTGAATTAAAAGACTCTGGGAGTAGACCTAGG
ATATATACAAAAACTTACCAGAATGTAAAAATTGAGAAGGTCGGCAATAAATATGAAATT
ATAAACATAGACCGCTCAAAGCCTTTGTCAACACTTGAGTTTATTGAAAATAAATACTCC
AACGATAATGCTACAAAGGTGATTGACGGCGTTATTGGGAAAGGCATTTTTGAATACACT
AAGCCTCCAGAACTCATATCACAATTAGCACATTTAATAAATGAAAAAGATTTCTTTGTT
TTGGACTTTTTTGCGGGTTCTGGTACTACTGCTCAGGCTGTAATGGAGTTAAATAAAGAA
GACGGTGGGAAGAGAAAATTTATTTGTGTTCAACTGCCAGAAAAAACAGAAGAGACCTCA
GAAGCTTTTAGGGCAGGATACAAAACTATATCAGAAATAAGTGCTGAGCGTATACGCCGT
GCCATCAAAAAAATAGAAACAGAAACTAAAGCAGATAATACCATGTTTAAGGCCGAAGGC
AAGCTGGACCTTGGGTTCAAGTTTTATAAATTAAAAGAATCTAACTTTAAAACATGGCGC
AGTGATATGGTGTCCACTAAAGAAGACCTGGCAACCACTATCAATATGTTTGAAGACGCA
TTAAAGGACGGTGCAAAAGAAACCAATATTTTATGTGAACTATTGCTAAAACGGGGCTAT
GACCTTAACGTCCCTGTGGAAACAGCGGAAGTGGACAAAACCAAAATATACATAGTTAAC
AACGGGGAGCTGGTGGTATGCCTGGAGAAACTGTCAGACAAAGTTATATCCAAAATACTA
GAGATTAAGCCCCAAAGGTGTTTAATGCTAGATAGTTTATTTGACGGCAAAGACAGCTTA
AAAACCAACACCGTCTTACAACTCCAAGACGCAGAAATAGACCTAACGGTGGTATGATAT
GAAAATTAAAAATGTCCATATTCATAACTTTAGGTCCATACTAGATGCCGATTTCCCCTT
GGAATCATATTCCATACTTGCGGGAGAAAATAATTCAGGAAAGACAACTTTTATTAATGC
TTTACGAGTTTTTTATGAAGATATAAAATTTAACAAGGCAGAAGACTTTCCTAAAATGGA
AACATCTGATGTAGAGTCTTGGATAGAGGTTGAGTTCATAACTGTACAAGAAGAGCAAGA
CTTATTAAAAGAAGAATATAGAAGTGCAGACAAGATACTAAGGGTTAGAAAGTATCTAGC
ATCCTCCTCTATAGAAATAAAGTCAACTCAAAGTAATATCTATGGGTACGAAAATGGTGT
TTTGTCTACCACGCTCTTCTATGGTGCTAAAAATATATCCCAAGCAAAGTTGGGTAATAT
TTTGTATATCCCAGAGTTAAGTCGCACCGAAGAAGTTATGAATTTATCAAAAGCAGCGTC
TCCATTAAAAAGCATTGTAGAATATGTTCTTGGTAAGATATTAAAAGCAAGTTCTTCTTT
TTCTGAGCTAAATAAGGCCTTTGAGGTGTTTAACAAAGAATTCCAAGCAGAAAGTTCCCC
AGAGGGATTATCTATTAACAAAATGAAAGAGGATATAAACTCTGAGCTTAAAGACTGGGG
TGTTAGTTTGGGTATAAATATCAATGCGGTCTCTCCAGAAGTTATAACAAAAAATCTCCT
CTCTCATTATTTGCAGGATTCTAAGCTGGGTGAACAGGAGATAAACACAAGCAGTGTCGG
GCAAGGGCTTCAGAGACACATTATTTATTCTTTAATAAAAATAGCATCTAAATACCAAGA
CCCTAAAGAAATTAAAAAGAAAGATTTTTCTCCAGATTTTACGCTCATTTTATTTGAAGA
GCCTGAAGCCTTTTTACATCCGTCGCAACAACAGATTTTAAACATAGATTTAGAGAGTAT
TGCTAAGGGAGATAATGAGCAAGTAATAGCAACTACACATTCCCCAATATTTGTTTCTAA
AAATATAAACAATTTGCCCTCACTAATAAGATTGAGTAGGGAAGAGCGAAATAAATGGGA
AACCAAAAGTTTTAATATTTCTAAAGAAAAACTGGAATTATTGCTGTCAGATAATGCGGG
GCTTGAAGCCTGCTTCAAAAGCACTGTCGCCTTACCTGCTTGTCAAGAAGAACTGAAGAA
AGCTTTGGCAAAATCTCTGGCCTCGGGTACATTGGAAGGTTTTTCTGGAAGTGATAAGGA
AATTATGAATATTTGCATGTGGCTTGACACAGAACGAGCAAATGCTTTTTTTTCAAAACA
TGTAATAATATGTGAGGGGGCAACAGAAAAAGTTCTATTAGAGTATTTATTTGCAACGCA
TTGGAAAGATTTTGCTAAAAAACACATATATTGTCTGGATTCTTTAGGTAAGTTTAACAT
ACATAGATTTATAAACTTATTTGATTCCCTAGGAATATATCATTCTGTTGTTTATGATTC
AGATAACAATCGTGGTGTTCATGAAATAGTTAATAAATTTATTCAGAGTAAAAAAAGTGC
GTACACACAAAACCTGTTAGCCTTATCTGGCGATGTTGAGTCTGAATTTGGGATTACTAA
GCCAGCTAATACGCATTTGAAACCTGCTAACTTATTGTTGCATTTAATTAAAAATAAAAT
TACCCAGAAACAAATAGACTCCTTTAAGGAGAAGTTTAATTATCTTTCTATATAGGTACT
TATGAAACTACATTTTGATGCTAAGCAGCCGTACCAGCAAGACGCTATGCGGGCTATAAT
AGACGTGTTTAAAGGGCAACCTATAAATAATGGGGACTTTGAAGCGTCTTTTGGTGGCGT
GGATGGGCTGGCACTATCTATAATGGGTGTTAAGAATAATATTGTACTTTCAGAAGAACA
AATTTTAAAAAATGTGTGTGAAGTGCAAGAAAAAAATGGCCTAGATATTGCCACTAAACT
GGAAGGGCTAAACTTCACCATAGAAATGGAAACAGGTACAGGTAAAACCTATGTTTACCT
TAGAACCATTTATGAGCTGAACAAACAGTACGGCTTTAAAAAATTTGTGATTGTGGTGCC
CAGCATAGCCATAAAAGAAGGTGTGTTAAAAAACCTGGAAATTACGCATGAGCACTTCCA
AGGTTTGTATGAAAACACTTCAGTAAAATTTCAGGTTTACGACTCTGCTAAAGTATCTGC
CCTGCGTGGGTTTGCTGATAGTAATAACATTGAAATACTTGTTATAAACATAGACTCATT
TGCCAAGGATGAAAACGTTGTAAATAATGAAAACGATAAACTGACTGGCAAAAAACCAAT
AGAGTTTATTCAGGCTACTAACCCCATAGTTATTGTGGACGAACCGCAAAATATGGAAAC
TGAAATACGTAAGCGTGCCATAGCAAGACTTAACCCTGCTTGCACGTTAAGATACTCCGC
CACGCATAAAAACATGTATAACCTGCTTTATAGTTTGGACCCTGTTAAAGCCTATGACCT
AGGGCTTGTTAAACAGATAGAAGTGGATAGCGTGATAACAGAAAACGACCATAACAGGGC
ATTTATTGAACTGGTGGAATTTAAACAAAATAAAAACAGTGTGTTGGCTAAAGTTAAGAT
TGAGTGTGAGAGCCCCTCTGGCGTTAAGTCAAAGGTGGTAACCATAGGCGCAGATGAAAA
GTATGACCTCTACCAACTTTCTGGACAGCGTGAAATATACAAAGATAATTTTGTGCCAAT
ATCTTTAGACGCTGGGGAAGGCTTTGTGGAGTTTGGCAATGGCTTAAGAGTATCTCTGGG
ACAAAGCAACAGCCAAGTGAAAGATGACATAATGAAAACGCAGATAGAGCGCACCATAGC
CGAACATTTAGCCAAAGAAAAACAACTGCGCCCACAAGGCATTAAAGTATTGTCTTTGTT
TTTTATTGATAGAGTGGCAAACTATAGGGCCTGGGATGAAAGTGGAAACATTGTGGAAGG
CAAAATACACAAATGGTTTGAAGAAATTTATAAAAATATTGTCAGTAAATCTGGCAATAG
CAACATTATGAGCCAGGATATAAAAGAGATACATAATGGCTATTTCTCCCAAGATAAAAA
GGGACACCTGAAAGACTCCTCAGAGAGCAGGGAAACAAAAGACGATGCTGATACATACCA
GCTTATTATGAAAGATAAGGAACGCTTGCTGGATGTTAATAATCCCCTGCGCTTTATATT
TAGCCACTCTGCCCTTAGGGAAGGCTGGGACAACCCTAATGTGTTTCAGATATGCACGTT
AAATGAAACCAGGTCTGAAATGAAAAAGAGGCAAGAAATAGGCCGTGGATTACGCCTTGC
TGTTAATGCAGATGGTATGCGAATTTATGACAAAAGTATAAATAAACTAACAGTTGTAGC
TAACGAAACTTATGCCGATTTTTCCGCAAACTTACAAAAAGAAATAGAAGATGATTGCGG
TGTGGCCTTCCAGGGTAGGATTAAAGATAAAAGAGCAAGAAAGAAGGTGGGCCTTAAGAA
AGGATTTGAACTGGATGCTAAATTTATTGAACTCTGGGACAAGATTAAACACAAAACTAC
GTATAAGGTGGACTATGACTCCCAGGACCTTATAAAAGCCGCAGGAAAGGCCTTGAGGGA
CCTGGAAACAGAGATAAAAGCCCCTATCATCAGAACTGTTAAAACTGGCGTCAATATAAC
TAGCGAAGGCGTATTTGGGACCGTTAAAGGCAGCACAACAAAGGCTATGGCAGCTGGTTT
TGAGATACCTAATATCATTGACTATATACAAAGCAGGCTTAGCTCCAAATTAACCCGTAA
AACTATATTGGAAATTATCAAGGCCTCTGGCAGGATGGAGGATGTATTAAAGAACCCACA
AATGTTTTTAGACCTAGCTATAGGCAAAATAAACAATGTAATGAATGAGCTTATGGTAGA
CGGCATTAAATATGAAAAGATAGCAGGGCAAGAATGGCAGATGCTTTTGTTTAAGGAACA
GGAGATAGAGTCTTATATTGAAAACCTGTACCCTATCAAGAACCAGGATAAGACAATAGC
GGATAGCATTGTTATTGATTCCTTATCCAGCCCCGAGCGTCAGTTTGCCGAAGATTGCGA
GAATAATGATAACGTGGACTTTTTTATAAAACTACCCGACTGGTTTAAAATAAGAACGCC
AATGGGCACTTATAATCCAGACTGGGCGTTAATCTACAAAAATGATAAGAGGATATACTT
TGTAGCAGAAACAAAATCTACCCTATCACTGGATAGATTGCGAACGGAAGAGCAGTTAAA
AATAAAGTGTGGTAAGGCACATTTTAAAGACTTTAAAGATGTTGAATTTAAGCACGTTAC
GAAAGTGGGTGATTTAATTTCTTAAGTGTGCATAAGATACCCAGAATACCAGAATACGCT
ATAAACCATAAAAACCGAAAATAACGCTATTTTTGCTTAACAACAGCCATAACCAGCGGA
ATGAGCAAACAACCAGCGAAAAGGTAAAATTACCCAAAAATAGTATATATGACAGGCAGG
GGGAGGGGGTATAGAGCATAATCCCGCTGGTAAAAACAAGGGTGGGGTACCCCACCCCCC
TACCCCCACCCTATCCAAATGGCTTGTTTATTTTTGAATGCTACCTCAAAAAATCTGGCA
CGAAAATTTTATAATTTTTTCACAGTTTTCCTCGTTCATTGTATACAACACTTCCAATCC
CCACAAACCCGTATTTTTTGACATGATTATCGTCGTGTAAGCTATATAGTCACCTTGTAA
AATTGTTAACCTCAAATGCCATATGCTAAAGTCCCAAAAATGACCACTTGAATAAAAAAC
ACCGTCATTTGCGGCCCTTAACCGTTGTTTATGTAGACACCCTTATTGCATTCTCTTTTT
CAAAATAATTTATAATTTGTTATGGTTATCCAATCATTCTGGAGGTTGTGGAAATGGCAA
AGCAAAAAGAAGAAATAGGGGTGTTTAAAAAGGTGGCGGTTTTTCCTAGAAGAATTATTA
AACATGTTGGCAAATATTACCCATTTGACCCTGATAATCCTTCAGGCTCCCTTTGGGAAA
TGGAGCTATATCTGGCATTGCTAATTGTTTCCAAGGATAATCTGTACCCTTATCTTTCTT
TTCCGTACGATTTGTTAATGAGGGATTTTAAAAGATATCTATATCATATGTTAGCAACTC
GGCTTCTTTCTGTTACCGTGGCTACTCAGTTTGTTGCTAAGACTTATGCCGAGCTTGAAA
AATATAAAAAAGAGGGGGGACCGACAGAAAAGATTGTCCACATCTGGTATAAAGACAAAT
ATTATTTTATGGACTTCTTGGACAGATACCTTAGAGCGTATGAAAAAGGAGTATTTGACG
GAGAGTATAATAGTAAAAATTATAGTACTAAATTAAGTTTGCGAGCAACAGTTAATCTCC
TCAAGGCATACAGTAAAGTGCATGGAAGTAAATTTACCTTGAGGCCAGAATGGGAAGATA
TAGATGGTAAACTTTTGAAGGTTGACCCCAGAAGTAGGGTAATGACAGATTTGTTGTTAC
TGGAAAATAAAAGGTTAATTTCCATTAGCAGAGTGAGTGCAGATGATTTTGAGGAGTGGT
GCAAACCTCGTATTGTAATGGTTAAGGATATGAAAATAAGAGCTAACATAGAGCTGCTTA
AACCTATTGAAGAAATTGAGAAAGAAATTTTTGAGGTTAAGGCAGAAAAAGGGTTCCTCG
GGCTAGTTGTAAATGAAGAGAACGAAGTTTTTTATAATGGCACAAAGATTAAAGCATTTT
CATCCTCGGCAGAGCAACAAATAGGCTTATTAAAACTTCTTATATCCAAAAAAGGTGTTG
CCGCTACCAGAGAGGCAGTATACTCTGCTTTGGGTTATACTATGAAAAGCAAAAAAGCTC
CCAAACGCCATAATGAATATGATGATGGCTATGATGAAATAGAAGGTACATATAAACGTG
GTCCCAAAATAAACAAAAGAGAGGCGTTTAGAGATAGATTAAAAAAACTTATAAAAGAGG
TTCAGTCTAAACTTCCCGACGGTAGTGTGATAATTAAGAACACAGAAAAAGAAGGTGTTT
TTATAGTTTCAGGGGAGACCAAGGTATCCCATAAGTAACATTTAAGTTCTAGCTATACAA
TAGACCGTTTAAGGATAAAACCTTAAGCGGTTTTTTTATTGTATCCCTGTCAAATCTCCC
CGTTTTCCTCCCTCTTTTTTAGAGGGAAAAGTGATTTTTGTTCCCACTAGTTGAATTGGT
TTCTTTTCCTTACTGCTTCGCACAAAGCGAAAGCCAGTAAGGAGCCACAACAATGGACAG
AATCAAAATAGCAGTACCAGTAGCAGAAGTAAAAGAATTATACACGGGAGCAATAACGGC
CTTGCAAGATAACAGAGATAAAGGCCCCGCAATACAGCCCGTTTTTAGAGACTATAGTTG
GTGCGGATATATAATGATTGATATTTGCGTGCCTAAAAGTTTGTTTCATAATAGCTTGGA
GGAGCATACAGATAGATGTTTAAACTGTTTGATTGAACTTATAAGAATTGAAGCACGGGA
ATCTAATGGGCTGGAAATATCACATGACGCTATAAAATTTGCTGAAGTCTGGTATCTTGA
GTACGGCAAAAATATAGTTATTCCCAAAAGACACTCCATGCATGCTTGTCTAGACAAAAT
TGCCTTGACACTTGCAGGGCAACACCCAACCCTTTCCAAGGTTAAATATTATTCTAGGGT
GGGTAATAATGGCTATCAGGTGGGGCTCCACACAAAAGAATATGAAATTTGTGCCTACGA
TAAGACCACAGCCGCTATCTATAATGGCACAGGGAACGATAAGGAGATTTTCAAAGACTT
GTTAGATAGGCACAATTTACAAGTTTTAAGGGTGGAAGTTAAATTATTCAAGAGCAAGTA
TATTAAAAAGCATTTAGGGAAGTTGAAATATATGCACAGCTTCAAATTATTTGACTTGTT
TAATTCCATCCTTGAACAGCGAGCCCTAAAGCATTTTTGGGCAGCGATTGAGGATGCTCT
ACCTAAAGTAAAATACTCCAAAGTGGCCTTGATAAAGCAAATAGATGCTGCTGCCAAGAA
CGATGTCAGTATTAACGATATTATTTTTAAAGTAGGCATGGATTATTTAGAGCACTCTTT
GGGGAGGACGGTATTAAAACAGCTTTTAGTACCAACCTCAGCCAAGATAAAAGGTAAGGC
AAGAGAATCACAACATAGCACGTTGTTGAAGAAGCGGAAGGAAATACAGAAAAAATTCAA
GACCAAAAAGTTTTATATTGCCAGTAGAATAAATAACTATCTTAATGAGTTTAAACCCAT
TTGGATAGACAAGGAAAATGACGACATTGAGGGGGTAATGTGATGAGCACTAGCCTCCCT
GAAAATGCAAACTCTACGCAAAAAGCCATATTCAAAGATTATGGTGTAGTGGTAACGGAA
GAAGAAGCCTTTGAAATTAAAAGAAGTCTTATCGGTTTAATCAGGTTGCTTGACAAAGTT
GACCGAGAGCTGGGGCCAGAATCATAATATAAGCAATAAAAAACCTTGACTAGCGGTGTA
TTCTATTGTAAACTATTGTTAATATGAAAAACACACAATTTTTTACCATAGAAGAGGTTG
CAGAACTTCTTAAAGTCAGTGAAATGACTATATACCGCTATATCAAGGCCAGGAAACTTA
CCGCCTACAAATTAGGGCGAAAGGCTTACCGTATAAACAATACCGACTTAAAAGCCTTCT
TAAATAAAGTAAAAACAAAATAGGAACTTTTATGAAAAATTATATAGCGAAAAAAGCAGT
CATTTTATCAAGAGTATCAAGCTCTTCACAAGAAGACGGGCAATCTCTGGACGCTCAGCT
TGAAAAAACACGTGAATATAGCAAACAAAAAGCTTTTAAAGTATTGAAAGAATACAGGAT
AATAGAGTCTTCTACAAGAGGTAATCGTACAGAGTTTAATGAAATGTTGGATTTTGTTAA
AGCACAAAAAGAAGCTATTGCAATAATTGTTTATAACGTAGACCGTATGCAAAGAAGATT
TAATGAGTCTGTATCTTTGGAGCCTCTTATAAAAAAAGGGAAATTAGAGCTGCATTTTGT
AACTACGGGGCTAGTACTTCATAAAGATTCCCCTGCAAGTGACTTTATGGTCTGGGATTT
TAATGTTGTGGGTGCAAGGTCTTATGTGCTAATGCTTTCGGAAAGCACAAAACGTGGGGT
GTCTCGCAAAATTTCTCTTGGACAGCTTCCAGGACGTGCTCCTATTGGATATAAGAACAT
AGGCACAGGTAAGAACAAGACTATTGTTATAGATGAGCTTATCGCTCCCATACTAAAAGA
GGTATTTGAAATGCACGCTACTGGCAACTACTCATTATTAGAGCTTGTGAGGGTATTTAA
CCAGAAGTGCAAGGAAATAGGCTGTGGTAAAAAAACGTCTAAAAATCCTTTATGGCGTGC
CTTTCGCAATCCTTTTTACTATGGGGTAATGAAAATAAAAGGACTGGAGTTCCCGCATAT
TTATGAACCATTAATTACTAAAGAACTATTTGATAGAAACCAAGCCGTAATAAGAGGACA
TAAAAGGCAGAATACAAAATGTGCCTGTAAAGAAAACGTGTTTAGGGGTATAGTTAAATG
TAAAGATTGCGGAACTATTATAAGCCCTTATACCAAAGATAGAAAGGTTAAAAATGGTAT
TAACCAGCACTCTTATTTAAGATGCTCAAGATATCAGGCAAATAAAAACGGGGTTGAATG
CCACGCCGAAAACGTAGCAGAAGAAAGTGCATTGAAACAAGTTAAAGCAGAAATCTCTAA
GTTGTGCATAGGCCCTAGCCTTGCTGAAGATATGCTTAATGACCTAGACTCCTTTGGTAA
AGAGGCAGTTAATATTAAACAACGTGCAGAACAAAATATAAGAACTCGTTTAACAGCAAT
AAACACACAGCGTGATAATCTGTTTTCTAAAAACGCCTCTGGCCTGATAAAGGATGATTA
TTTAGACCAACAGCTTAAAAAACTCAAGCAAGAGGAAGAGCTGTTAAACGCCAAGATAAA
TAATAGTGCACAAGAGACAGCACAGTCAATATTTGATATGAAGAGGGTGGTTAAGCTTAC
AGAGCAACTGCCTAGAATATTTGAGCGTTCGCAAATAAACCATAAGGGTTTAATTTTGAA
GACTATTTTTGCGAACGTACTTTTGAATGGTAAAACCCTTGAATTTACCTATACAAAACC
CTTCCAAGTAATCTCGGAAGGGTCATTGTGTTCCAAAACTTACCGGGAGTGGGAATCGAA
CCCGCACGGCCTTGCGGCCAATGGTTTTTGAGACCATCCTGTCTACCAGTTCCAGCATCC
CGGCGTTAAATTTTTTTAATTAAAAATCTTTTAAAACGTACATCTATTTTAGCAAATTTT
AATACTTTAACAAATTAAAACTATTTTGCTTGAGCGGCGGATTTTGCCATAATAGGTTTT
TTAACCTGCGTGTTTTTGGTAATTTTCTTTTTATGCCTGTATACCTTTGGCTTTGTGGCC
GCGGTGGCGGGCTCGTCAATTTTTACATTATAAAAATTCAAAATACCTTCGTAGATAGCT
TTAACAAAAGCCTGGCGGGTTTTGTCGTTTCGCACCATTTCTTCCTGGTTGGGGTACATT
AAAAAGGCGTTTTCCGTCAGCACAGCGGGCAGTTGGGGTGTGCGCACAACATAAAAATCA
CCGGGCCAGGTGCCCATATTGGGCAGTTTTACATTTTTAACAAAACCTTTTGTTATATCC
TCAGCAAGTTTTTTGCTGTGTTCATGGAAATAATAAACTGTAAATCCCCTTTCTTTTGAA
AGCGGGTTGGCGCCTACAGGTAAAGCGTTGTGGTGTATGCTTACAAAAATATGCGCTCCG
CTTTTTAAAGCCGCCGCAGCTCTTTGCTGCAGGGAAGTTTGTTCAGTTTCGTTTTTACTC
ATAATAACTTCCGCTCCCGTTTTTGCAAGAAGACTGGCCAGCTCTTTGGCGGTTTGCATA
TTAACTTCGTATTCCAAAAGGCCTGTAGGGCCGATGGCGCCGTCATAGTCGGGCTTCCTT
CTGGGGGAATGGCCCGGGTCAAGCATAATTTTAGCGCCTGCCAATGGTTTGCCCGGCTGC
GGGTTTAAAAAAGGTTTATGCATAAGCTCTAAAACAAGGTTGCCTTTTTCGTCATATGCG
TAATCATAACCCCAAAGGATTTGGCCTTCCGCATAATTTAAATTAAATTTTATTGTAGTG
TCATCAATAATTTCAAAAACTATATTGTTAACCAAAGTGCTTATAGGGTCTTCAATAACA
GGGATATTGTAATCGGTATAAAAGAAAGTCATGTTAAATGACGTCGGCCCGCTTTCAGTA
AGTACGGGTACAATATTTTTGCCGTAAAAGGTAATTCTTGTTTTTGTTGTAAGATCTTCC
GTTGTAACGGTTTCTATTTTATTAAGCGAAGGTGTTTTTCTTACCGGCCTTACTTTTGAT
TCCTCTATCCACCCGCTGTGTTTTTCACCTAAGCGTACACGGTACATTCCTTCGTACAAA
CCGTCTATTACTATATTACCGTACATATTATAAAAAGGATATAAGCTTCCTTTTTTTACC
GCTTGATTTCTTATGCGGCTTCCTGGGGCCTTTATTTCAGCAGTTACAAAATCTTTAGGT
TCCAATATTTTTAGCCTGCCCGGGGCGACAGCTCTGTTTTTTGTGCCGGTGGGCTCATGG
AATATTCTGTAAGTAATTTTTGCGGCTTTAGCTTGGTCTTTGTCTGTAATAATATAAAAC
GCTTGGTAAAAACCGGATTCAACTTCTTTAAGCTCAATATTTTTTGCTTCTTTTAAACCG
GAAATCGCCGCGGTTACCGAAGAGCCGGGCATTCCAAAGGCGGAAAGCTCTATTTTATCG
CCGGGTACAGCCCAAATATCCGTTTGCGGTTTTATTGTTTTTATTTCAAAAGAGGCTTCT
TTAAATTCCTTTATTTTTACTCCGTCTACATTAACGGTTCTGGTTGCTTGATGTTTTACA
ACGCCGTCGTCTGTTTCAATATTAAAAGTAAACTTACCTTCCTCGATGGGTAAAAAAGCT
AAAAATCCGCCTGTTTTATAAACGGGAACAGGTACATTGTTTATTGTAAGAGCCGCCTTG
GGGTTGCTTATGTTTCCAAAAATAAAAGTTGCTTTTGTACCCATCGGAATGTACATATTT
TCATGAGGATACTCAACTGAAATCGGGTAAACCGTTTCGGGGTTTTTCTCCCTCAGCGGC
AAGTTGGCCGCCACAGGGACGTCTTGCGCATATGAAAGCGCCGCCGATATAAGCAATAAG
AATGCAAAAAAATAGTTTCTTTTCATATCAATAAAATGATAGCATAATCATATGGTTACT
AGAAACTCCATAATTGATTATATAAATGACTATTTGGGTTCCGCGCTTATTAAGGATGCG
TCCCAAAACGGCTTGCAGGTTGAAGGGAGGGAAAATATACGTAAAATAGTATTTGGCGTG
TCGGCCAACCTTGAATTTTTTAAAAAAGCGGCCGCCGCTAAAGCCGATATGGTTATTACC
CATCATGGTTTGCTTTGGTCCCAAAATCCTGCCGTAACAGGCATTTTTAAAAAAAGGATA
GAGTTTTTAATTAAGCATGATATAAATCTTGCCTCCTGGCATTTGCCGTTGGATATGCAC
GCTGTTTTAGGCAATAACGCGCAGATGGTAAAGAAACTTGGGGTAAAAAACATAAAGTCT
TTTGGCGTTTATCACGGCGTAAAGATAGGTTTTATGGGGCTGCTCCCCAAAGAAATGACT
CTTAAGGAAGTTGAAAGCAAATTTGCCGTAAAGCCTAATTTGGTTTTCAATTTCGGCAAG
AGTAAAAATAAAATCGTTGCTATAATTTCAGGCGGCGGGTATGATATGTTTGAACAAGCC
GTTGACGCAGGGGCGGATTTGTTTATAACCGGCAGTTCCGAAGAATTTGTGCAGGAAATT
GCCAGAGAAGGAAAAATAAACTACATGGCGCTTGGCCACTATAATTCTGAAGTGTACGGC
GTAAAAGCGCTTATGGGACTTGTGGGTAAAAAATTTAAAGTCAGCACGGAATTTATAGAC
GTGGCTAACCCTATCTGAGAGGAGAATTAATATGAGCATTAAGGAAATTTTAAAAAAAAT
TGACGGTTCAAAACAATTTGTTATCGATATGCAAAAAGGTTTAACTGCTATACCGGCGCT
TTCACCCACGTTGCCCGGTGGCGAAGGGGAATATGATAAAGCGGTTTATTTGGAAAGTGT
TTTGAAGAAAATGAAATTTGACGAAGTTTACCGTTTGGACTGCCCGGACAAAAAAGCTAA
AAACGGCGTAAGACCCAACATTATAGCCAAGTATTACGGCAAAGATAAAACAAAAAACTT
TTGGGTTATGGCGCACATGGACATTGTGTCCCCCGGCGATTTAAGCCTTTGGAAAACGGA
CCCTTATAAAGCGGAAGTAAAGGGGGATTTAATTTACGGCCGCGGAACTGAAGATAACCA
GCAAGGTCTTATCTCAGGTTTGGTAGCCGTTAAAGCTATGATGGACCTTGGCATAAGGCC
CGATATTAATTTTAGTTTTATTTTTAACGCTGACGAAGAAACAGGCAGCGCGTACGGTAT
AGGACATATCGTAAAAAAGCATTTTAAAATTTTCGGTAAAAATGACTGTGTTATGGTGCC
GGACGGCGGCAACAAGGAAGGCACTCAGGTTGAAGTGGCTGAAAAATCTATTTGCTGGCT
TAAATTTAAGGTGTTCGGCAAGCAGTTCCACGCCTCAATGCCGGAAAGCGGAAATAATGC
CCATAGAGCGGGTGCTAACTTAATAGTAGCGCTTGATGAAGCTTTGCATAAAAAATTTAA
TAAGAAAGACAAAATGTTCGCGCCTTCGGTAAGCACGTTTGAGCCTACAAAAAAGGAGTC
AAATGTTGACAGCATTAACATTTTGCCCGGTGAGGACGTTTTTTATTTTGACTGCCGTAT
CCTGCCTGTTTATAAAGTTGAACAGGTTATGAAAGAGGTTAACGCCGTAGTTAAAAAAAT
CAGCCAGAAATTTAAAACAAAAATTACCGTTGAGGTAGTTCAAAATGAAAGCTCTATACC
CACTAACCCTAAGGCTGAAATTGTTAAAGCCACTGTAAATGCCGTTAAACTTGTTTATAA
AAACAACCCCAAAGTTGTAGGTATAGGCGGGGGCACAGTGTCCGCGTTTTTAAGAAACAA
AGGCGTTCCTTGTGTTGTATACTCGAAGCTGCTTGAAACGCTGCACAGCCCGAATGAATG
TTCAAGTATTAAGAATACTTTGGGCGACGCTAAAGTATTCGCTCATATGGCAATGACTTT
AAAATAGTTTGTAAAGAGTTGGTTATGAAACAGAAAATATTTGTAAATACAGTAAAAACT
TTGCGCGGGAATTTATGCTCGCGCAAAGGTTTTTCTAAGGTTGAGGCGCTTTGCGCTGTA
ATAATAGTTATTTTTTTAATAGGTATAAGCGTGCCTAAATTTATTTCTCTTCACAATGAG
TGCCAAGAAGGCAACACTAACTATAACCTGGCAAGGCTAAGAAGCGCCATAGCCGCTTAC
TACGGCAATAATAAAGGCACATATCCTACGGATAATTTGCAGTCTTTAATACCTGTGTAT
ATTGAAAGTATTCCTTTTGCCAAAGTAAAAGGCCATAAAAAATCAAACATGGTAAGCACA
GAGTTTACGGGCAAAGGCGGCTGGTATTATATAAACGATAAAAATGACCCTGCCTGGGGT
GAAGTTAAAATTAATCTTGACGGCGCTGATTCCAGCGGCGTTGACTGGCGGAATCACTAG
TGGATATATTTATAATAATTATTGCCGTTTTATTCGGCCTTATAATAGGAAGTTTTTTAA
ACGTTTGCATATGCAGAATACCCGAAGGCAAAAGCGTTGCTTTCCCGCCTTCGCACTGTC
CTAAGTGCAACGTTAAAATAAAATGGTATGACAATGTGCCCGTGCTGTCTTATATTATTT
TATGCGCCAAGTGCAGACATTGTAAGGAAAAAATTTCATGGCAATACCCTGTTGTGGAGC
TTTTAACTGGGCTGCTTACGGGATTATTTGTTTACAGGTATGGTATTACAATATGGACAG
GCGTTGTTCTTGTTGTGGTATACAGCCTTATAATATCTTCCGTAATTGATATTAAAATAA
TGATTATACCTGACAGGTTTTCAATAGGACTTATTGTTTGGGGTCTTGCGTTTTTTTGGT
GTAATCCTAACTTTAGCGGAACAACTTTACAAATGTTTGGGCAAAGTTTATTGGGCGCGG
CAGTGGGTTTTGGCGGGCTTTTGGCGGTTGCTTTGCTGGGGTACGCTTTGTTTAGGAAAG
AAGCTATGGGCGGCGGCGACATTAAACTTATGGGCGGGGTAGGCGCCTTGCTCGGGTGGC
AGGGTGTTATAACTACTTTGGTTATAGCCTGTTTAATAGGACTTGTTTATTCTATTTTTT
TAATGGTTACCAAACGCGCCGACAAAGGTTCCGCAATTCCGTTCGGTCCGTTTTTAAGCT
TCGGCGCTTTAGTAAATTTGTTTTATTTTATATCGCCTTCTCTGTTTTTGATTAGATATT
AGGAGAGCCTATGAAAAAAATAATTATATTAATTGTTTTTATTTGTGTCGTTACCGCGGG
TTACGCGCAAAATTATTATTCAACAAGGTACCACAATAAATATTATTATGAGGAGGACGT
TCATCCATACCGTTTGAGCGATCCTTTTTACATTCAAGACTTGGGTGTTATTGTTCTGGA
TACGACAGGGTGGGTTGGCAGGAATATACACGGCGATAAAGAAAGAAGATATGTCGCCAA
CCAGACATTAACTTTGGGTCTGGCTGACTGGTTTGTTTTAGGCGGCGGTATAAGCTATAA
AAAGTATGACACTTTGCGCAACGGCAAGAATGAAAAAATTAAAGGGTTTCTTAACCCCTA
CGCCTTAGCTAAAATAAGGTTTTTAGATAAGCTCTTTAAAATAGATTTGCTGGGCAAAGT
TACGTTTGACGCGTTTGACACTGTTGCCGAAGGCGGTATAGAATCAGGCACTCAAAAATA
CGAAGGGGAACTTTTGGCAGGCCCGAAATTTGAGAAACTTTCAATAGGCGCTAAAGCAAT
GTACGGATATTGGCGTAAAGGAACCGAAATTATAAACCCGGATAAAAATTATCAGTCAAA
CGTTGGCGGCGGAGCGATTGTTTCCGTAAGGCCGTTAAGTTTTTTTGATTTCGGCGGGGA
AGCGGGATATATAGTTTACGATGTTGCTGAAACAAAAGATGAAAAAGAATTTTACTTTTC
ATTAAACGCGAATTTTGAGATTATAAAAGGCATTGTGCTTTTAGGCGCCTTTTATGATTT
TCATAATCTTTCAAAAAATGAAGACTACCAGAATTTGGGTATACGATTTAAAGTAGCTAT
TTAAAAACCAGTAAAAATTCAAAAAAATAAACGATATCCCTTTTTTAGGGATATCGTTTT
TAAAGAGGTAAAAAGAAAATGAAAAAGACTTTTATATTTTTGTCGGCGGTAATTTTATTG
AATATAACCCTATTTGCGCAGGAAGGCGGCAAAAGCGGTTGGGAGCTGGAACTTAAAAGA
ATATCTTTAAATCTTACAAGCACAAGCGTTCAGCATGCCCAAAGATATGGAGGATTTGCT
GATTCCAGACTTTCAGCTGACGGCCAGACTTTAATACAGGGGTATGGTAATTTATTTGCC
GGTTATTACGCGGAAATGTTTTTGTGGTCTAATAATTTGGTGGCTGAATACGGCAGAACG
GAAATCAGGCCCGCGGACGGTAGCCCGGCAACTAAGTCTGAAAATGTTGACAGAATTACA
ATTACAACAGACCTTGCTTACAGGCTTTGGGAGATTGAGGATTTTCTAGGCGGGTTTGAA
GCCGGGCCTTTTGCTAATTTAGAATACCAAACAGAATTTACCACTGCTTCAAGCGGACAC
AGGAAGCAGGTAGGCAGAGCCAGAGGAGGGGCTAAATTATTTAAAGGAAAATATATAAGA
GAGTTTTATTTAGCCGGCGTTTTGGAGGAAGATTTTACCATTACCCCATATTCAACCAAC
TTCGCCTGGGAAACCGGTTTAAGGCTTGAACATGAATTAAGAGATGGTGTTAAAGCGCTT
TTTGACGCGTATTTTAGGGATTATGTTTATAGGAGTGATGAAAGAAATATTGACCTTGAT
TATGAAATAGGTATTGAGGCCCGCATGGACGTATTAGTTTATAAAAACTTAAGCGTTGCG
CCGTTTATTAACTGGTATGCCGCGCAGGCCACCAACTTTGGCGGACTAGGTCAAAATTTA
TTTGTAGGCGTGTCATTTTCATTTAGCCGTTTGTTTATAGCCGCTGGCAAATAACAATTG
ATTTTAATTTAAAACCCCGCTTAGTTTAAAGCGGGGTTTTGTATTTAAGCGGGAAAAACC
GGATAGACCAAAAATTCCAATATACTAAAAATACGGAGTCTGTAGTTTTGACAGCAAAAT
TTATTTGTTTGTTATTTAGTTTTTTTGCTTTTAAATAGCATCCTAATAATAACAAATAAC
AAAAACGCCAAAAGAAATGAGAAAAGAAAAATCCAACCAGTTTTTGCAAAGATTTCAAGT
TCAGGATTGGGGACGGAAAGACATAAGGTTGCGCCGTTTTTGCCGATAGTGCATCGGTAT
TGCGAGGGGAAAAGGTAAAATCCTGCGAAAAATAAACCAACTGTTGCAATAATCCACAAC
CCAATAAAAACTATTATAGATTTAAAAAGTTTCATAATATATCCTCTTTTAATATTATAA
GTATTTTTCGTACAAATGTGGCTGTGAAAAAGGCAAATAGAGAATTTTATGCTGTTTTAT
TCATGTTTTTGCCTTAAAGCACTATATAAAACTCTCTCATAGGAAAAGGTTAGGATATTC
TGAAGAAAAATAAAAAATACCCGGGTTTAACGGTGATTTTCACCAAACTTGGGTATTAAA
TGGCGAGTACATAGTATTGGCAGCAAATGCTCTCTGTTTATATTTTTCAAAATTTTCGTA
TATCAGGGACTTTGCAGGAAATTTTAGCGTTTTGGGGCATTTTATGCAGATTTTTTAGAT
GATTTGCCGTATACAATGGAAAGAGATTCCCGTTAGAAAATAACAGCGAATTAATTCTTT
TTATCAGGGATTTTTATAAAAAAAATATAAAAAGAGGTAATTAAAAATCAGTCTTTTTTA
GACATATTTTGCGACATTGATCTTGAAAAACATTCTATTTTAGGCAAACTTTGCACGCTT
TTGCAATTTTGCAACCTTGCACAATTATATCGGATAAAAAAGCATATATTTATTACTTTT
GTATCCAATTATGGCTGTCATGCGCTTTCATAAAACTATATGCATCAGAAAGAACAGAAT
TCCATGCTTTTATGAATAATTCTTTATCAATAAATATATCTATCAAAGTTTCAAAATCTT
TCTCATTGTCTCTTCGTATAGCAAAACGTAGCTTTCCGTTATTTTTTTGCCAAATAAATA
GTTCTTCATGTGAGTAGTATTCAAAGTAAGCCTTGGCATCTTTGCCATCTTTAATATTTT
TAAGAAAGCTATCCATAGAAGAAAACAAATGTTTTGTTTCCCAGGCTATATCTGCTATCC
TTTCTGGACCGGCTGTAATTGTTAGTGCAATTACGATTACGTCATTACAAACAGGGTCGG
CTTTGTTATCCTTACACTCTTGTTCATCTATCTTCCATAAAATCTTGAGTTCATTAGCCT
GTTGTGGCTTGGAAGAGAATTCTGTGGGCATTTCATCAGGGGCGCGCCAACATCCATTTT
CGAAATCTAAAGTCCAGCCATCATACATGATTATATGGTGGAGATGATGGAAGGTGCGAA
AATCGTTCGTAAGCTTCTGATATATATTCCAATCACCATGGCAGATCATTTCCACCTTTT
CCACATCAGGATTAGAAATGAAATCCTTTTTTAACTTTTCGTCGGATATCCCACCGTCAT
AAATTTGCCATCCGGCTTGTCCTTTATATTTAACAGCAAAAGTTTTTGTTTTATATGGAA
ATTCTTTCATGTTTTAATTCCGTTTTAGGTGTCTGTTAATTATTGGCGATAGAGTAATTC
TGCAACACGACTATATAGCCGTCGAATTTCAAACAGTCTGCATCTTTTTCTTAATCATAC
ATCGAGGTTAGCTCAACTGTTTTTGCATAAATTCTATGGACAATTTTATAATTATTAAAT
TATGGGGAGATGTGGTTTTCATACTGCTTATAAAGAGCCTTAATTTCTTTTACAACTCCT
ATTATTTTAAATAGCGGCTTTCTGTTATCGTAATGATTTTCGTAATAATAATCTATATCA
AAGATAGCATATATAAATTTTCTATTCGTTTTGCAGCACGCCATTTTATATTGTCGCCAA
TTTTTTAAAGACTTCCCTTAGTTATTGTATTTGCCACTCTTCAACTAAAGCCATACATTT
TTTCTTTTTTCAGAATTCATTTACCAATCTGCAATTTATAATATTTCAGTATTTAATAAT
TGAAGTTCTTTTTTTAATGACCAATTTTTGGTTTTTCCTTCCTTACTTATATACAATATC
TTGTTATAAAGTAGGTAATACTTTAATTCAAGGAACTGGCTTAATGGGAATTGTGTGTTT
GTAGCCCAATTTCCTCTAAATCCCAAAAGCCCGTATTCTTTAACAATAGCGTCAATTTGT
GTTAGAATTACAGCTAAAAAAGCTTTGAAATTTACTATTTTGTCTAAAACTATTTTGTTA
TATTTTTCTTTTCCACTTTCGTCCTCATATAAACTTTTAATGATTATTCTAAGGTTTCTT
CTCCTATGCCGTTCCAAGCTCCACGCGTAACCGCCTGGCTCATCTTCCCATATAAAAACA
GAGTCGTCATTTGTAATTTTAGTATTTTTACCTTGTTTTGAAATTATATCCCATTCCGCA
ATAATACTTAATAGCCCTTCCAATAAATCCGTGATGGGAAAACACAAATAACTTATACTT
GGAAAAATAACTTTCGTGTCACCTATTTTAAGATAGGCTTTTGAGCAACCAAACCCTTCA
AGTTTATATTTGAATTCTATGTTTGTTTCAGTTTTAATTATAGGTTTTATCTTTTTAATT
TTCATAACGAAATTTTATCAAAAAATAAGAAACATTATATTGTAATATTTATACGGCTGT
TCTTAATCAGAAGAGAATGAAAAAATGCCAAATATAATACAATATAATCATATGGAAAAC
ATATGAAAAATTTCCACCATGTCTTTATTTTCCCACAAATGATTTGCCACGATTTGTTTT
TTGTAAGTTCTTATTATATCCCTTTTATTAAAATAGTAAAAAGACAAGCTTTACAGGAAG
AGTTTGACGACGAAATAACCAACTCTAAGATAGCGCCGCCCACAAAAACCGAGCCAAACT
AACTCTAACGGCTAAGGACGGCAAAGAAGTAATATTCAATGGAATTGCATCAGATATTTT
CGCTTTTTAAATAGGGTCTACAACAGTATTGAAAAATTGTTAAAATACTGCAAAGCTGAC
ACCGGTGTCTTAGGCATAGAAGATTTGGTGCACATTAAGAACAGGATAATAATACTTGAA
CACACTATGCTTATCATGGAACAAATAAACTCCCTCAATGCCAAAAAGGAATATAGAAGA
TATATCAGAAATATGCTTAAATGACTATAGATAAATAGAATTAATAAGGCGGGGGAATAT
GCAAAAAAATATAAATACCAAACAAAATCATATATATATTAAACAAGCTCAAAAAATAAA
GGAAAAACTAGGGGATAAACCTTATCGCATAGGCTTGGATTTGGGCGTGGGGTCTATAGG
TTTTGCAATAGTTTCCATGGAAGAAAACGATGGTAATGTCTTATTGCCGAAAGAAATAAT
AATGGTAGGAAGCAGGATTTTCAAAGCGTCCGCCGGGGCGGCAGATAGGAAATTATCACG
AGGGCAAAGGAATAATCACAGGCACACCCGAGAAAGAATGCGGTATTTGTGGAAAGTTCT
GGCGGAACAAAAATTAGCTTTGCCAGTTCCTGCCGATTTGGATAGGAAAGAAAACTCTTC
AGAAGGGGAAACGTCAGCCAAACGATTTTTGGGAGACGTTTTGCAGAAAGATATATATGA
GTTGAGAGTAAAATCTCTTGATGAAAGGCTTTCTTTACAGGAACTGGGCTATGTTTTATA
TCATATTGCAGGGCACAGAGGCTCGTCTGCCATAAGAACTTTTGAGAATGATTCAGAGGA
AGCCCAAAAAGAAAATACCGAAAATAAAAAAATAGCAGGAAACATAAAAAGATTGATGGC
AAAAAAGAATTATAGAACATACGGCGAGTATCTATATAAAGAATTTTTTGAAAACAAAGA
AAAACATAAGCGGGAAAAAATAAGCAACGCAGCGAATAATCATAAATTCTCCCCCACAAG
GGATTTGGTGATTAAAGAAGCGGAGGCTATATTAAAAAAACAAGCCGGGAAGGATGGTTT
TCATAAAGAATTAACAGAAGAATATATTGAAAAGCTTACAAAAGCAATTGGTTATGAGTC
GGAAAAACTAATCCCGGAAAGTGGTTTCTGCCCTTATTTAAAAGACGAAAAACGCTTGCC
TGCATCTCATAAATTAAATGAAGAACGCAGACTTTGGGAAACACTAAACAACGCAAGATA
CTCTGACCCCATAGTTGATATAGTAACGGGCGAAATTACAGGATATTACGAAAAGCAATT
CACCAAAGAACAAAAGCAAAAACTGTTTGATTATCTGTTAACCGGGAGTGAACTTACGCC
GGCCCAAACAAAAAAACTGCTTGGGCTAAAAAATACAAACTTCGAAGATATCATTTTACA
AGGCAGAGATAAAAAAGCACAAAAAATAAAAGGTTATAAATTAATCAAATTGGAAAGCAT
GCCCTTCTGGGCAAGATTATCTGAGGCGCAGCAAGACAGTTTCCTTTACGATTGGAACTC
CTGCCCTGATGAAAAACTGTTGACCGAAAAACTTTCAAACGAATATCACTTAACAGAGGA
AGAAATCGATAATGCGTTTAATGAAATTGTATTGTCTTCTTCCTACGCGCCGCTTGGCAA
GAGTGCCATGCTCATAATTTTAGAAAAAATTAAAAATGATTTATCTTATACGGAAGCTGT
GGAAGAAGCCTTAAAAGAAGGAAAATTAACCAAAGAAAAACAAGCGATAAAAGACAGGCT
ACCATATTATGGCGCGGTACTCCAGGAAAGCACGCAAAAAATAATTGCAAAAGGCTTCTC
CCCGCAATTTAAAGATAAAGGCTATAAAACCCCACATACAAATAAATATGAACTGGAGTA
TGGGAGGATAGCCAATCCCGTCGTTCACCAAACTTTGAATGAACTTCGCAAATTGGTTAA
TGAAATTATAGATATTTTAGGGAAGAAACCCTGCGAAATAGGTCTGGAAACCGCCAGAGA
ACTAAAAAAATCCGCCGAAGACAGGTCGAAACTTAGCCGTGAGCAAAACGATAATGAAAG
CAACAGAAATAGAATTTATGAAATTTATATAAGACCTCAGCAGCAGGTGATAATTACAAG
AAGAGAAAACCCACGAAATTATATTTTGAAATTTGAATTATTGGAGGAACAAAAAAGCCA
ATGCCCATTTTGTGGGGGACAAATAAGCCCTAATGATATTATTAATAACCAAGCCGATAT
AGAACACTTATTCCCCATTGCCGAAAGCGAAGACAACGGCAGGAATAACCTTGTAATTTC
CCACAGCGCTTGCAATGCCGATAAGGCAAAACGTTCCCCGTGGGCCGCGTTTGCTTCGGC
AGCAAAAGACAGCAAGTATGACTATAACAGAATACTTTCTAATGTAAAAGAAAACATTCC
GCATAAAGCATGGCGTTTTAATCAGGGTGCTTTTGAAAAGTTTATAGAAAATAAACCAAT
GGCTGCCAGGTTTAAAACGGATAACTCTTATATTTCAAAAGTCGCGCATAAATATCTTGC
CTGTTTGTTTGAAAAGCCCAATATAATCTGCGTAAAAGGCTCTCTAACAGCGCAGTTACG
TATGGCGTGGGGACTGCAGGGGTTAATGATACCTTTTGCCAAACAGCTGATTACCGAGAA
AGAGTCGGAGAGCTTTAATAAGGATGTAAACAGCAATAAAAAAATAAGACTGGACAACAG
ACATCACGCGTTAGACGCTATCGTTATCGCGTACGCTTCGAGAGGATACGGCAATCTGCT
AAATAAAATGGCCGGTAAGGATTATAAAATTAATTATAGCGAGCGCAATTGGCTTTCTAA
AATTTTATTACCTCCTAATAATATTGTCTGGGAAAATATTGATGCTGATTTAGAAAGTTT
TGAGAGTTCGGTAAAAACTGCGCTTAAAAACGCCTTTATCAGTGTTAAACATGACCATAG
TGATAACGGCGAGCTTGTAAAAGGAACTATGTATAAAATTTTCTACTCGGAAAGGGGATA
TACTTTAACAACATATAAAAAATTAAGTGCTTTAAAATTAACAGATCCCCAAAAGAAGAA
AACCCCGAAAGATTTTTTAGAAACGGCTCTTTTAAAATTTAAAGGCAGAGAGAGTGAGAT
GAAAAATGAGAAAATAAAATCTGCCATTGAGAATAATAAAAGATTATTTGATGTTATACA
AGATAACTTGGAAAAAGCGAAAAAGCTTCTGGAAGAAGAAAATGAAAAGTCAAAGGCGGA
AGGAAAAAAAGAAAAGAATATTAATGATGCGAGTATATATCAAAAAGCTATTTCTTTATC
CGGCGATAAATATGTGCAGCTTTCCAAGAAAGAGCCCGGTAAATTTTTTGCTATTTCTAA
GCCCACGCCTACAACTACCGGATACGGTTACGATACGGGCGACAGTTTATGCGTGGATTT
ATATTATGATAATAAAGGCAAACTCTGCGGAGAAATTATAAGGAAAATTGACGCACAGCA
AAAGAACCCTTTGAAATATAAAGAACAGGGATTTACTTTGTTTGAAAGGATTTATGGCGG
GGATATTTTAGAGGTTGATTTTGATATCCACAGTGATAAAAACTCTTTTAGAAACAATAC
CGGCTCTGCGCCAGAAAATAGAGTTTTTATTAAAGTGGGAACATTTACCGAAATTACAAA
TAACAATATTCAAATATGGTTTGGCAATATAATAAAAAGTACCGGCGGGCAGGATGATTC
ATTTACTATAAACTCAATGCAGCAATACAATCCCCGTAAGCTTATTTTAAGTTCTTGCGG
ATTTATAAAATATCGTTCGCCGATATTAAAAAATAAAGAAGGTTAAAAATGTGGCGAGTT
TTGGATATCCCCGGGGACGGGTACCATTTATGCGTAAAAAACAATAACTTCTCCGCAGTA
AAAGACAGAGAGGAAAAACTGCATTGTTTATTTGACGATATAAACAGCATTATACTTTAC
GGTAATAATATTACCATTTCCAATACTTGCATACAAAAATGTTTAGAGCATAAAGTACCG
GTCATCTTCTGCGATAAAACCTATAACCCCGCCGGAATGCTGCTTTCTTCTTTTACCACA
AATATTTACGGACGCAGACTCCAGTTACAAATAAATGCCTCAAAACCACAAATAAAACAA
GCCTGGCAACAAATAATCACAAGTAAGTTAAACAACCAAGCTGAGGTGTTAAAAAGATTT
GACACGCTTAAGGCGGCGGAAACCATTTTTAATATGGCCCGCGAGGTGCGCTCTGGCGAT
GCTACTTTTAAAGAAGGTGTCGGCGCAAAGGTATATTTTGAAAATTTATTTAATGATTTT
CATAGAAATACCGACGATAAGGATATTATAAATTCAGCGTTAAATTATGGCTATGCGATT
GTTAGAAGTTCTATTGCGCGGGCGGTTGTTTCCGCCGGATTAAATCCCGCCATCGGTATT
TTCCACAGTAAGAACCATAATCCGTTTTGTTTAATAGATGATTTGATAGAACCACTGCGT
CCTCTTATAGATTTTATGGTAAAAAATAAATTGGATGTTTTGACGCAAGAGGAAAGTCTG
TCGCCTTCGGCTAAAAAATATATGGCAAGCGTGATAGAAAGTAACTTGTATTTTGAGGAT
GGTGCCTTTAATCTTACGGCCGGGATACAAAAATATATCCAGTCGTATATCGCGTTTTTG
GAAGAACGGGAAAACAGGATAATTTTCCCGGCAATTTTAAAATGATTTCACCTTATAAAA
CAATGTGGATTTTAATAGCCTTTGACCTTCCTGTAAAAACAAAAACCCAAATGAGAATTG
CCAATAAATTTAGGCAAACGCTTAAAAATTCCGGTTTTATCATGCTGCAAAAATCTATTT
ACAGTTACTATGCTTTCAGCAAAGAAAGATGCGACATTATTGAAAAACAAATAAAGCAGA
TAGTACCCGATAATGGACACATCTGCTTTTTATTTTTTACGGACAGAATGTTTAAAATGA
CAAAACATTTTTACGGCAGGTTGAAAGTACAGGCCGAGCGGCCAGACTTTTTTGATACTC
TTCTTTAAATTGAGGCTGGCTCCAATCGCCTTCTCGCCAATTTTTTAATACTTTACTAAA
AAACTTCTTTGAACCAGTAAGCTGGCATTTTACGAAAAAACTCTTATTAGAGTTGCCCAT
TTTTTAAAAAATTTCTTAAAAATCCCCGAGATTTTAACTATATTTTAGTATTTTTTATAA
AAAATAATTTAATTTTTTATACGGAAAATTGAGTTTAATATTCTATAAAATCAATTCTCG
GAGGGCAACCCTAACCCTTTATTTCGGAGTACGGTGACACTATAATTCTATAAAATCAAT
TCTCGGAGGGCAACCCTAACATATTGTCCGCGGCAAAGGCAACCCGGAAAATTCTATAAA
ATCAATTCTCGGAGGGCAACCCTAACTCTGCTGCTCCTTATACATATCCAAATATTATTC
TATAAAATCAATTCTCGGAGGGCAACCCTAACGCAAAAGTGTAATGGTCGCCGGAATTAA
CCATTCTATAAAATCAATTCTCGGAGGGCAACCCTAACACAATTACAGTATAACATTGAC
AGAACAACATTCTATAAAATCAATTCTCGGAGGGCAACCCTAACCTCTTATAGCATATAT
CCCCAACACCACTCATTCTATAAAATCAATTCTCGGAGGGCAACCCTAACAGGAACGAAT
CCAAAAACAGAACCAGGACTATTCTATAAAATCAATTCTCGGAGGGCAACCCTAACCTTA
ACGCCGGGCATATATTGTATTTCGTTATTCTATAAAATCAATTCTCGGAGGGCAACCCTA
ACATTAGTTACTGCATACACAACAGAAGATTTATTCTATAAAATCAATTCTCGGAGGGCA
ACCCTAACATGTAATCTTCCCTATATCGTCGCTTCAAAATTCTATAAAATCAATTCTCGG
AGGGCAACCCTAACTCAAGGCTTAGAGGTATGGGAACTGGTTTTATTCTATAAATTCAAT
TCTCGGAGGGCAACCCTAACAGGGTATTGCTGTCTAAAGAGAGTGAAGACATTCTATAAA
ATCAATTCTCGGAGGGCAACCCTAACGAGTCAATAACTTGATATTGTACTCACAACATTC
TATAAAATCAATTCTCGGAGGGCAACCCTAACCTTGGTACCGTGCACCGTTAATGAATAT
AGAATATCTCTTAACCGTTTTCAACGTTTAATAAACTTTCGCTACAGCCTTTAGCAAAAA
CTTAAGACATGTTAATCGTATGATTTTAGAAAACGGGTCAGACACTCCGCGCTTACAAGG
CACTTTTAGAATGCTGTGCAAAACAAGCGTTACTCAAACAATGGTTCGTAGCGTTGACAT
AAAAGATGCTTCTCTTTATGCAGGGCATGCCAGTAAACAGGTGACAGAAGACATTATTTA
TCCAAAGAAGTAAGAAAATAGCGTGAAATGAAAGAAAAAAATAAAGCATTTAAAAAGGTA
AAAAATAAGTAATATGTCTCCCTTTTTTACCTAAAAAGTCAACCAGCACAAGCCACACAA
GGCCGTACAAAGCCATATTTTGCGATGACAAAATACAAAAAAGAGCCTGTCTCATCAAAG
AAACAGGCTCTTGTCAATCTACGGAAAGGGAGGGATTCGAACCCTCGATACCTTTAGGGT
ATACAGTCTTTCCAGGACTGCGCCTTAAACCGCTCGGCCACCTTTCCTTAAATCTATATT
ATTATATCAAATATTAAGTATTCGTTAAATTTTAACGCCTTTGGAAAAAAATCCTGGCGC
TTTTTCCTGCACTATAACTTGTTTAAAACCGGCTGAGGCGTAAAAATATTTCATTTGTTC
TGAGGAAGGCAGTAAATCTTTTGATGTTTCTTTCTTTCGTCCATGCATTGAGTTAAGTTC
TTCCCTTGTCATGGAGTGCGCCACAACAAAAATTCCGCCGTGTTTTAAAAATTTAAAAGC
GTTATAAAAAACCGCCTCTTTGTTAACAAAATGCGGGAAAACATTGTAGGCGATAATATT
GTCATAATAATCTTCTTCTAATTTAATGTCTTCAAAATCAGCAAGCAAAGCGTTCGCTTC
GGGGTGCTTTCTTTTAAATTCCTCAAGCATTTTAGAAGACAGGTCAATACTTAAAATTTC
CCCGGGATTGTATTTTGAAAGGAAAGGGAATAAAACGCCAGTGCCGCAGCCGATATCTAA
AATTTTAGCTTTTTGCGTTATCTCACACTTAGCTAATATTTGCTCTATTTTAGCGTAAAC
TTCGGATCTTTCTTTCGCGTCCCATCCGCAGGCTATGGAATCAAAAAAGGCGGCTATTTG
TTTTTTGTCCATATCAACGCTATTAAAGGAAGTAAAACGGCCTGCAAAATAATGCCGGGC
AAAGATGTTTGTATAAAAGCAAAAGAAGCGCTGCCCGCCAAAGTATATGCGGTTAAAATA
TAAACAGCTTTCCCTAAAATCATAGCACCCAATAAGGAGAAAATAAAATTTAATTTTAAC
TGCTGCCTAAAAGCTCCGGCGGCAAAACCGTATACGGCAAGTTCAAGGGTCATAATCGGT
AAAATATGGGCTGGAGGCATACCGCTTAAAGCGAAGCTTGCTAAGGGGGCGGATATGCCT
AATGTAAGACCGCTTCTCCATCCGTAAACAAGGCCTGCTAAGAGCACGGGCCAGTGCATC
GGCAAAAATACTTTAGTTTGCAAATTTAAGTGGTGACACACCGCAGGTAAAACCAAAGCC
GAGGCAAGCAGTAAAACCTGTAAAATAATCGCTTTTTTTGTTTTGTAATCTAAAACGTTT
GTTTTTGTTCGCAGGGCTAAAATATTTTGCATATGGAATCCTCTTTTAAGAATATATTAC
ATGATAACAAATTTAATAAAATATAAACATGAGCGTAAAAAACAAAATACTTAATGACTT
AAAAAAAATATCTGATAAAGGAAAGGCTGTGCACTTAAGCCGTTTTTTTAAAACAGGCAA
AGGCCAGTACGGTGAAGGGGATATTTTTATAGGCGTGATTGTACCTGATAATAGAAAGAT
TGCAAAAAAATACTTTAAAGAAATATCTTTAGCCGAGACGGAAGAACTTCTCCGTTCCCC
CGTGCATGAACATAGGCTTAACGCCCTTATAATTTTACGTTTAAAATTTGAATGGGAAGA
AGAAAAAGAAAAAGAAAAAATTGTAAAACTGTACCTTAAAAACACAAAAAATATTAATAA
TTGGGATTTGGTTGATTTATCCGCCTGTTATATTTTAGGTCCGTGGTATTACAAAAATAA
AAATTATTCCCAAATATATAAAATGGCCCGTTCGGGCTTTTTGTGGGAAGAGCGCATCGC
CATGCTTACAACTTTTTATTTTATAAGGGAAAAAGACTTTAACCTAACGCTTGAGCTTGC
AGAATATTTTTTAACGCATGAACATGATTTAATGCATAAAGCTTGCGGGTGGATGCTTCG
TGAAATGGGTAAAAGGGATATTAAACCTTTGCTTGTTTTTTTAGATAAACACGGCGCTAA
AATGCCGCGTACAATGCTTCGCTACGCTATAGAAAAACTGCCGCAGCATATAAGGAAAAA
ATATTTAGCAAGATAATATGATTTATATAAAACTTTTTGCCTCAATACTTTTTTGGAGTT
TAACTTTTTATTTTGTAAAAACCGCTTTAGCCGAATGCGGCGTTACAACACTTGTTTTTG
CGCGCAGCGTTTTGGGGCTTTTGGTTGTAACTTTATTTTTGCGTGAATTTAAATGGCTTA
AAACCTTAACTAAAAAAGACTGGCTGCGTTTTTTCTTTTTAGCCATGGTAGGAGTGGTTA
TACAACAAAACGTTCAAGGCTACGCTACTATGCACACAAGCACAAACCATGCCGGCTGGC
TTGTTGCGTTAAGCCCTATTTTTGTGGCTTTTACAATGGTAGCCTTTTTTAAGGAAAGGC
TGCCGAAAGATAAAATGATGGGCTTTATAATTTGTATTTTGGGCGTGCTTCTTATTTTCC
TTTCCAAACAGACATTTGTTGACGGCAGTTCAATGAGTACGTTAAAGGGTGATTTGATTT
TTGTAGCCACTGCGGTTAACTGGGTTTTTTACGTTGTGCCAATGAGTATTTGGTTTAAAA
ACATGCCTAATTTAAGGATTACTTTTTGTTTGTTTTTGGCAGCGGTTACGATAATGCTTC
CTATAGAAATTGTAAGCGGTTCTTTAAAGGATTTCGCGCATATGGGCCCGAGGGCTTTGT
CCGCTCTTGCTTACTTAGGTATTTTTTGCAGCGGATTTGCCTTTATTTTTTATAATGAAG
GTATTGAAAAAATCGGCCCTTCTAAAGCAAGCGCTTTTATATACGCGCAGCCTTTGTTTA
CCATGGTTTTCGGCTATATTCTTTTGGGCGAAGTTATCAGCAAAGAGGCTTTTATAGGAG
GCGCGCTTATTTTATGCGGGCTGTACTTAATAAACGTAAGAAGAAAGCGCCTGAAACGGT
TTTATATAACTTTAATAAGATATTTTAGAGTTTAGTTACTTAAACCTGCGGATTTGGAAG
TCGCTTTTTATAAGGCCCAGCGCCTTTAAAATTAAAACGGGTATAAACAAGATTATAAAA
ACAACCGCTATTAATACGGACATTAAAAAGCCCGCCGCCAAAACAACTATGGCTTTAAGG
ATGGTTTCAACCCCTTTGGCTGTTTGGGTGTTAGCGGTTTTTTTAGAGTTAACGGGTCTG
CCGTTCTCATCAAGCACTTCGGCTTCTATAATTTCCGTTTCAATGATATCTTTGTTATCC
ATATCTTAATATTATAAAATATATAAATATAAAGACAGAGGGAAAACCCTAAAAGAGGAG
ACTTGTATGTTGCCTAAAGCTTACGAACCTAAAGAAGTTGAGGAAAGACTTGTCAAAGAA
TGGCAGGCAAAAAAAATATTCGCGTCTAATATTGACAAAAATAAGGTTCCCTTTGTTATA
GTAATACCGCCGCCTAATATAACGGGCGCGCTTCATATAGGGCACGCGCTTAACTGCACA
TTGCAAGACGTTTTAATAAGAACGGAGCGTATGCTTGGCAAAGAATCTTTTTGGGTGCCG
GGTACAGATCACGGCGGCATAGCAACGCAAAACGTTTTAGAGAAAAAACTTGCCAAAGAG
CAAAAAATAACCAGGCATGACCTCGGCCGTGAAAAATTTTTAGAAGAAATGTGGAAGTGG
TATAAAGAATGCGGCGGCGCTATTTTAAACCAGTTTGAAAAAATGGGCTGGGCTATAGAT
CTCTCGCTAGAAAACATACGCTTTACCATGGATGAAAAACGCGCCGCTTCCGTTTACGAA
TGTTTTAAACAATGGTGGGATAAAAAATATATTTACCGTGGCAAACGCATGATTAACTGG
TGCGTGCGTTGCAATACCGCTTTATCAGATATTGAGGTCGATCACGAACAGCAAAAAGGC
AAACTTTACCATCTTCACTATAAAGGGGAAGAAAGCTTTGACGGTATTATTATAGCCACC
ACAAGGCCCGAAACCATTTTTGCCGACGCCGCCATAGCGGTTAACCCTAAGGATGAAAAC
TACCAGGGTGTTGTAGGCAAAAAAGTAAGAATTCCTTTAACTGACCGCTACATTCCAATA
ATAGCTGATGAGGACGTTGAAATAGGTTTCGGCAGCGGCGCTTTAAAAATTACGCCCGCG
CACGACCCTGTTGACTATGTTATCGGACAGCGCCATAATTTGCCCGTAATATCCGTAATT
TCGGATAAAGGCAAACTTATTAACTGCCCCGAAAAATATGTTGGCATGGACCGTGAAGCT
GCCCGCAAGGAAGTTGTTAAAGATTTAGAAGAGCAGGGCTTTTTGGTAAAAGAAGAAAAG
CATGACAATGCCGTTGGCACCTGTTACCGCTGCGGCAGCGTTATAGAACCATATTTAAGC
GAACAATGGTTTGTTAAAATGGAAGAACTTTGCGCTCCCGTAATTGAAGCGGCCGAAAAA
GAGGAATTAAAATTTCACCCCGCAAGCTGGAAGCATTCTTTTGTAAACTGGCTTAAAAAT
ATACAGGACTGGTGCATTTCCCGCCAAATTTGGTGGGGTCACAGAATACCCGTTTGGTAT
TGCACAACCTGCAGTAAAAACGGTTTAACCTATATGGAAACAAAACAAGGCGTAAAGGAA
GTAGCCAAAGTATCTTTTGAAGACGGCGCCAAGCCTGTGGTTTCCCATACAAAACCGCAT
TCCTGCCCGGATTGCGACGGCACGGATTTTGTTCAAGATCCCGATGTTTTAGATACTTGG
TTTTCATCCGCCTTATGGCCTATTTCAACCTTAGGCTGGCCAGAAAAAACCAAAGAGCTT
GAGTATTTTTACCCAACCTCAACAATGGTTACGGGATATGAAATTTTGTACTTATGGGTT
GCCCGCATGGCTATTACCGGCATTGATTTTACGGGCAAACTGCCTTTTAAAGACGTTTTC
TTAAACGGTATTATAAGGGATAAAACGGGGAAAAAAATGTCTAAATCCTTAGGCAATGTT
ATCGACCCGCTTGATATGACGGCCAAATACGGTACCGACGCGGTCAGATTTTCCCTTTTA
ATGCAGGCCGTGCTTGGTAAAGATATACCTTACGCCGAAGAGTCTATTGTAGGCGCGCGC
AATTTTTGTAATAAAATTTATAACGCTTCACGCTTTATATTAATGAATATGGGTGACTTA
AAAGGCCCGCTTAAAATGCCCGCAGAACCCAAAGAACTTGCGGACGCGTGGTTAATTGAC
CGCTATAACACCGCTATTAAAACCGCTAAGGACGCCACTTTAAAATATAATATGGCGGCC
GCCGCAAATGTTTTATACCACTTTTTATGGGGCGACTTTTGCGATTGGTACGTTGAACTC
GCAAAAGCCAGGTTTGAATCTGACAGAGAGTACGTTATGAGTATTTTAGTTAACGTGCTT
TACGGTACTTTAAAAGCGCTTCACCCGATGATGCCTTTTATTACCGAGGAAATATCTTCG
GTGCTTAAACCTTATACAGGTGCGGATAAAGAGTTTTTATTGCAAGACTCTTACCCGCTT
TGTGATGAAAGCGCTTTAAACCCCGGGGCCGTAGCTAAAATGGACCTTATTAAAGGCATT
ATTTCGGCGGTGCGCACGGTACGTTCGGAGTTTAACGTTCCGCCCGCGCAAAAGCTTAAT
GTTTCTTTAAAAGCGGTTGATGATGAAGAACTTAAAACAGTGTCTGATTATGCCGACTAC
ATTAGGCTTTTATGCAAAACAGACAATTTAACCGCTTCCAAAGAAGCAGTTAAAAAACCT
ATGAGTGCCACGGCAGTATACTCCGCGGTAACGGCTTTTATAGAGCTTGAAGGCATTATT
GACGTTGAAAAGGAAAAGGCCAGACTTAGCAAAAATATTGCCGCGGCACGGGCCAATATA
GCAAACCGTAAAGCCAGGCTTTCAGATGAACGTTTTGTAAACAATGCTCCTAAAGAGCAG
GTTGAAAAAGTAAAGGCGGAGCTTGCCGCCGAGGAAATTAAACTTACCAGCGCCGAGCAG
GCTTTGGCTGATTTTGCTTAAGCAAAAAATATTAAAAAACTAAAAAAGCCCGGAATTTAA
TTCCGGGCTTTTTTAGTTCACTCTGAAATAAAGCCAAAAATATTATATAGTAAAAACAGC
TTTGTAAAAAACAGGACCAAGGCCCAAGTTACAGATAGGTCTTTTGGCCCATGAAAATTT
TATACGAAGGCTTTAAAGTATTTGTAATACGCTATTTCAATTCCACGCGCAAAATATCTG
CTTGCGTTGACACGAGAGGTGCATCAATGAAAATTAAGTTTATAGCGGGGATGTCTGTTC
TTTTAGTAATGCTTACCGGAACGTCTGTTTGTGCTCAGGCGCCGGTTACGCTTAAAGATT
ATCAGGCCCGCACGAAACATGATTTGCAGTTGTTGGAAAAGAAGTTGGGAAAGCCGCTCG
ATTTAAAAGAAAATAAAGAAAGCGTTTATAATTTGGCAGGAGGGGTAGCTTTATTAGCTT
TAACATACCAAATGCCCAAAGCCCTTCTGTCCGCTGCCGGTAAAGCCGAAATCGAACTTT
ATGAAAAAGTTTTAAGCTACGCGGTTAAGGAAGACGCTTTGTTGTATTCGTATCTTGTAA
AAACGGAACCAAGGCATGTTTTATACCATTTAGAATATTGGGGCCTTAAAGAGGAACTTT
CGTCAGTTATCCACAGGGGAACCTCACATAAGGGATATATTATTAACTTTGAAAAAGAAT
ATTCCCAACTCAGCGATGAATTGCAGCGCTTTATCCGCAAAACGGAAAGGATGGACAAAA
GCCTTTTTGACCACGCCGCGTTTTTAAAAGAAAAACGCGCCGTTTTAGAGCCTTATGTCG
TAGGGCGCCAGCATATACATTTTAATTATACGCAGACTTTGGAAACCCGAATCGCCATAA
AGAACTTTAAAACAACCTCGAAAGCTGCGGCCAAAGCGGGGCAGATAGCGGTAAACCCGC
TTGAAGCAAAAATAACAAGAAAAATTGCGGAAATTAACAAAGCAAGACCTTCCGGCGCCA
CTCTTACAATTAAAGGCGGTAAAAATATTGCCACGGCAGCTCTTTTAATAGCGGGCAGCG
CCATTGTGTTAGATTCTTTTGCTTCCAACCCTGAACTTGGCAGACTGGCCCAAAACCCGG
CCCTTTTTACCGATGCGGATGTTAAAATATTAAATGAAGCGGAAAAAAATGATGTTTTAG
CCCAAAGCCTTAAAGCCCATTCGGACGCTATTAACTGTATGACTTCTTTAGATAAAGAAG
AACTTGAAGAGCTGCTTGGTGAAAGCGATAAACGCGTTGAAACAGTGAAAAAAGCGGTTA
AATTCGGGAATAATTCTAAATTAAAAGAAAATCTTAAAAAGTACGGGCTTTCAAAAGGCG
TTTTTGAAATGCCCTGATAAAAAGTTAAATAAAAAAGCCTCGTTTTTAATAAAAACGGGG
CTTTTTTTGTGTTAATACCTTATAGACAACCCTGGGCGTGAGCTCGGGGAGTTTCATTTT
TTTTGCAAAACAGCCAATAGACAACAGTATAAAAAACCTTTATTATCCATAAACAAAAAT
TTATTTTTTTAAACTATTTTTCAGAAGATAAAAATATGCTTTTTGTTAGGAAGATTAATA
TTTGCATGTTTTGATAAAAATTACTAAAATTTAAAAGTAGTAAATAAAAAACATTAGGAG
ATTTTAAATGAAAAAAGTATTAGCATTAGCAGCAGTAGTAGTTATGCTCGCAGCCTGCGC
GGCCCCCGCTTCATACATGGGTTTTGCGTTAGTTTCAGAAACATCTGAACCCACACTCGT
AACAGCCTCAACAGGTACAAAAACAGGCAAAGCTTGCGCAAAGAACTTCCTTGGTATCTA
TGCCACAGGTGATATGTCAGTTGAAGCCGCTAAAAAAGCCGGCAACATCAGAACAGTCGC
TACAGTTGACAGAGAAGTCAAACACATGGTTATCATTGGTGAAGTTTGCACAGTCGTAAC
CGGCAACTAATTAAAAGCTTTTAAGCTTTAAAAAAGGCTCCTTCGGGAGCCTTTTTTGTA
TTTATCGGCTGTTTATCCTTTTAAAAAGTTAAAATATATATATGGCTAAAATATTTACAA
TAAGTTTGGGATGCTCTAAAAACCTTACGGATACCGAGGAAATGCTTGGTATTTTAAATC
ATAAAAAACATTACCTCGTGGCTGACGAAAGCGAGGCCGACACCATTTTAATTAATACCT
GCGCTTTTATTAAACCGGCAAGGGAGGAAGCAGACAGGGAAATTAAACGCGCTTCAAAAC
TTAAAGCCCAGGGTAAAATAGAAAAACTGATAGTAGCGGGCTGTTTAACTCAAAAAGAAG
GGAAATCCTTACCCAGTAAATACCCGTTAGTTGACGCTTTTATAGGTTTAAAAGGTATTG
AAAAAATTGATAATGTCATTAAAAGGCCCAAACACTCGTTTTGTCCCGCGCCAGACTATA
TTAAAGCGCCCGATTTTAAACTTCAGCTTACAGCGCCCCACAGCGCTTATTTAAAAGTAG
CTGACGGCTGCAACAACCGTTGCGCTTATTGCACAATTCCCGCAATAAGGGGGCCTTTCC
GCTCAAAAAGTATGGAAGATATTGTTGCCGAAGCTAAAGCCATGGAAAAAAACGGAGTTA
AGGAAATTTCTTTAATAGCGCAAGATACCACAGCTTACGGACAGGATATTTTTGGCAAAC
CTTCTTTAGTTAAACTTTTAAAGAAACTGGTTAAAATAAAGGGTATAGAGTGGTTTAGAA
TAATGTACGCCTACCCGGAAACGGTTACAAAAGATTTGCTTGATTTTATAGCTTGCGAAC
CTAAAATATGCCGTTATTTAGATATGCCGCTGCAGCATATATCGGCCCCGGTATTAAAAG
CTATGAACAGGCGTTCAACGGAAGATGAAGTAAGAGCAAAAATTAAACTAATACGCCAAA
TAGTGCCCGGTATGTCTTTAAGAACAAATTTTATAGCCGGCTTTCCCGGTGAAACTGCGG
AAGATTTTGAAAAACTTAAAAAATTTATAGCTGAGGCAAAATTTAACAATGTAGGCGTTT
TCGCTTACAGTAAAGAAGACGGTACCCCCGCCGCTGTTATGAAACGCCAGGTAGCGGAAA
AAATAAAAAAGCAGCGTGTTGAGGAGCTTGTCAGCGCGCAAAGCAGGGTAATTGACTCTA
TAAACCGTAAACTTAAAGGAAAAACGGTTAAAGTTTTATTAGATAACCTTTTTTGCGGAC
GCTCGGAAAGCGATTCCCCCGATATTGACGGAAGGGTGGAAGTTAAAGGTAATAAGAAGT
ATAAAGCAGGTGATTTTGTTAAAGTAAAAATCACTTCCGCCAAAGGTTATAACAGGACAG
GCAAAATAATATAAAATTTACAGGACTCACGTTTGGGATTTCTTTTGTTTCAAAGTTTCA
CTTTGCGATTTCACTCAACAACAAACGGCAACGCCTCCGCTGTAGCAAGGCGGAGGCGTT
GTGAAATCAGAGGACTATCCTTCCCCGTCTTACGCTAATGGGTTATTACATACTTTCATA
AAATAAAAACCCCGCTTTAAGCGGGGTTTTTATTTGCTTAAATTTAACTATCTTGCGGCT
GTTCTAAAGAAATTACCTCTGGTGTTTACCATTTTTGGCGTACCTGTCATTTTATCGGCC
GAGATAATAATATTTTTTGAGTTCATTGCATAGGTGCCTTCGGCGGCGCCAAAGATATCG
CCCGCTTTTAAAATTCCTAAATTACCGTGGTTGTTGATTTGCACGTCAATTTTAACCTTG
CCGTCAACTTCGCCTACCAATAAATCCTTAGTATCTACTTTAAACTGCAAAGGAAAAGTA
GGATTGATAATTCTTTTAATAGCTATCGGAACATCAGCCTCATTCTTTATAATAATAGAT
GCGGTATTGTTCTTTGCCTGTGCGTGCTTAAGAAGTCTTTGCGGCACTTCTACCGTGCCT
GAGATTGTAAATTTGCTTTCCTCAGACTTGTTGTAGAATGTGTAAGCGCAAAAAACTAAT
GCTGTAAGTACTATAAATGTAAAAAAGTTCTTCATATATATATTTTACCAAAAATCAACT
TATAAACAATAGGCTATTTTGCTGTTTTTGCTCTGGGCCCCCAAACATAGGCCGAGTATA
CCCAGCCTTTACAGATGCCTTTGTTTTTATCTGCGGGTTCGTCCTGAACCTGGTACCAGC
CGCCATTTTTAGAAATAAACTTTAATGCGTAACCCTTTTCAACAGTGCAAACTATAGGAG
CATTTGAACTGGGGCTTTGGCGTATGTTTACGTCTGATGTGGCGGAAAGACCTATTTGTG
TGCTTAACAATGTATTGTGAATCCAGCCTGTGTGGCCCTCAAAATCTTTTACCTGAACCC
ATACTTTATCTTTACTAAGCCCTATCATCTGAAGGGGGGTATATTTCCACGCTTTCCATT
TAACGGCGCATTTTGTGCCCGCGCAACTGCGAATGTTTGCTTCGTACGAGCTTACTGTTG
CGAATTTAGCCGCGAAGGCGGGAGCCGCGAAAGCGAGTAATAATGTAACAGCCAATATTT
TTTTCATGAGGTTCACCTTTATAACTAAAATAAACGACCTTTTTAAATACTTAATAGACA
GTATATCAAAATAATATCAAATTTTAGATATATTTTGAAGTAACAGCGGCAAGATATTTG
CCGCTGTGGTTAATAAACGCTAAAACGGAAGAGTCCGTAATATTAAGTTCCGTCAGGTAA
CTTTCGGCCAAATGGCATTTTGCCAATGCATTTCTTAACGCGGTTTCCGTTTCATTGCAA
CCCGGAAGCTGCGCAGCTGTGTTTTTGCCGCCAAAATCCGAATTTTTTATTACGTCCTCT
ATACCGGCAAGCGTTGTTAGGTTTAATTCCGCCTTAGCGCCGGAAACTATTTGCATAACG
GATAACAGAGAATTTTGTATAAGGTCAATGTTATTATCCTGTGTTTTTAGTTTTACCATT
CCCAACGCGGCCATAAAATCCTCCAAATAGGCTAAAACACGCACTCTTAAGTCTGATTTC
TTTACGCTTTTTTCACCTATCAGGTCTGTAAGTCCCAAGTCCCCTTTTTTCACTTAGTTT
CTCCTAAAATACTATAATATATTATATATTACAAAAAGAGGAAATGATATGCACAGCAAA
ATTGAAGAAGTTATAGCTAAAATAAAACCCGTTCTCCAAGCTGACGGGGGGGATTTGGAA
TTTGTTTCTTTTGATGAAAATACGGGAACCGTCTATGTGTCTCTTAAAGGACGCTGCGGC
GGCTGTCCTGCGGCCCAAATGACGCTTAAAGCCGTTATTGAAAGAAAAATCATGCAGGAA
ATTCCCGAAGTTAAAGCGGTTGAAAGAGTTTAATGCCTGTTATAGACCTGCATACACATT
CTAAATTTTCGGACGGCACTTCAAAGCCGTCTGAAGTTGTTGTGGCTGCCGTAAAAAAAG
GGGTAAAACTTTACGCTCTTACGGACCATGACACTATAGAAGGCGTACCGCAGGCTAAGG
AAAAAGCGCAAAGCTATAAAATGAACTTCGTTACAGGCGTTGAAATAAGCACTAATGAAG
ATGAACATTTGCACTTTTTGGGCTACAAAATAAAAGAAGATTGCGCGGATTTCAAATCTT
TTTTAAAAGAAAATTCCGAAAAAAGGGTTTTTAGAATAAAAAAGATAATAAAGCAGCTGC
AAGCGGCGGGCCTTGATATTACGCAAGAGGACGTTTTTTCCCGCGCTAAAACAATAGTGT
CGCGCGCGCATGTGGCGGACGCTTTGAAAGCCAAAAGAATAGTCGCGGCACGCCAGGAAG
GGTTTAGAAGATATTTAGTACCGGGCGCGGTTGGCTACGTTCCTTCTTTGGGCGTAAGCG
TTGTTGAAGCTATAAGAAAAATAAGGTCAGCGGGCGGGCTTGCCGTTATAGCGCACCCCG
GACTTGTAAAAGAAAAGTGGGATTTTAAAAAATGGACGGACGCGGGGCTTAACGGAATAG
AAGTTTTTTACCCTTCGCACAATACGGCCATGATACAGGAACTTTTATCTGTGTCAAGAG
AGTACGGCCTGTTTGTTACGGCCGGATCTGATCATCACGGCCCGGCCAGCGGCAGAACCC
CTAAAGTAGGTATGGAAATACCTGATATGTATTATGACAAGCTGTTGGAATCCTTTGGTT
TTTAATATGAAAATTATAGCACACAGAGGCGCGCCTCTTCTTGCGCCGGAAAATACTTTA
AAATCTTTTAGACTCGCTAAAGAAAGCGGACTTGTATATTTTGAGCTTGACGTGCATTTG
AGTAAAGACGGGCAGCTTGTTGTTACCCATGACGAAAGTCTTAAACGGGTAACCGGGCGC
GATGCTTTTGTTAAAGATTTGGACTATAAAGAAATTTTTTCTTTAGACGCCGGCGAGGGG
GAAAAAATACCCCTTTTAGCCGAAGTCATGAAGGTTTTGGGTGAGGATACTGTATTAAAT
ATTGAAATTAAAACAGATATTACCGCTTATCCCGGTATAGAGGAAAAAGTTTTATCATCA
GTAAAAACATTGTGGGTCGATTGGAGTGAACGCGTAATAATTTCAAGTTTTAATTTTAAT
ACGCTTATAAATGTGCGGGCTTTAGATGAAACTGTAAAAATAGGTTTGCTTACCAGGGAG
TTTAATGCGGAGCAGGCTGAAAGGCTAAAGGCTTTTAGCCTTAATATGAGCTATAAACGC
ATAACAAAAGATATTGTTAATAAAGCTAAAGAGATGGGGCTTGAAGTTTGGATTTATACT
ATTAACAACCGTGAAATTTTTGCTCAAATGAAAGAACTTGGAGCGGACGCTGTTTTTACT
GATAATCCTTATTTGGTTTAAAAAATTTTCTTAAGTAAATAAAAACCCCCTCCGTTTAAA
CGGAGGGGGTTTTTATTTGTTAAAATTAATATCCGTCTTCATTAAAATATTCGTCCGCTA
AAGCTGAACTATATGAAGATTCGTCATCTGCCGCCGTCGCTGTCGAAGAAGACGAAGAGT
CGGAAGATGATGAGTCTGTTTTGTATTCGCCCGGCATATATCTTTTTGGCCTGGTCCACA
ACCTGCCGGCCTTGTAGTCCGAGGCCGACTTTGTTACATCGTCCAAAGGCATATTTTTTT
CATCAAAGAAATAAGTAGACTGCGGAATAAGGCGGAAAAGATAGTTTGATTCATGCATAA
GCCTTGCGCCGCGCCTTTCATTTTGCGTTGACTCGTTTAACGAGGCTTCGTATTCGCCTT
CTTCAATAAAAAGCATTTTGTTTTCATTTTTTTTGTTTGAAGAAGAGCACGCCGCTATTA
AAAAAATGCAACATACTGATAAAACAGGTATCAACTTTTTCATAAATTCTCCGTTAATTA
TAAAATGCTTTTATAATTTTCTTTCTCCTGATATTATAATGTTTTCAAGCAAACATGCAA
GTGTTACCGGCCCTACTCCTCCCGGAACAGGCGTTATTGCGGAGGTTATTTTTTTTACAT
TTTCAAAATCCACGTCGCCGCAGAACACGCCGTTTTCGTCCTGGTTTGTACCTACGTCAA
TAACCATGGCGCCTGTTTTTACCATATTTTCAGTTACAAATTTAGCTTTTCCTATGGCGC
TTATAACAATGTCGCACTGGCTTAAGGAAGAAGTCAGGCTCGGCGTTTTTGAATGGCATA
TTTTTACAGTTGCGTCTTTGCAGCTTAGCATGTGGGCAAGGGGTTTTCCTACTGTAGCGC
TTCTTCCTAAAACACCTGTTTCCACGCCGGAAAGTTTTATTTTATAAAAATCTAAAAGTT
TTATTACGGCCATTGCCGTGGCCGGGGCAAAACCCTGCATGGCCTCAACTTCAGCCCAGT
TTTTGCACATAAAAAGCCTGCCCATATTTAAAACGGAAGAACCGTCTATATCTTTTAACG
GGTTAAGCGCTTCCCAAATTTCTAAAGTGTTTAAATGCCTTGGCAGCGGTTTGGGCACGA
TTACAGCGTCAACCGTTTCATCTGTGGAAAGTTTTTTAATGATATTAAGCATTTCTTCAT
GTGAAGTTTGCTCCGTGATATCAATAACTTCACCTGTTATTCCTGTTTTTTCGGCGGCTT
TAATTTCTTTGTCTAAATAAACGTAGGAGGCGTAATCCGCCGCCCAGCCGATGCCTGTCA
GTTTTAACGGGCGGCCAAGTTTTGTTTTGCATATCTGCGCGCGCGCGGGCAAATTTTCCC
TTATCGCGGCGGCTAAAGTTTTGCCTTCTAGTATCATATGTATATAATACAAAAATTTAA
TCGAAATATATATCAGAAGCGGGCTTGGTAAGAAAACCATATAAATAGAGCTATATTTTT
TTTGAAAAAATAGTACAATCAAAGTATATGAAAAAGGGATTCACGTTGATAGAACTTTTA
GTGGTAGTTTTAATTATCGGCATTTTGGCCGCTATTGCGCTGCCCCAATATCTTAAAGCG
GTTGAAAAATCACGCGCGGCGGAAGCGTGGGTTATTATAAAAAATATGCATGACGCTTTG
GAGCGCACAAGGCTTAACAGCGGCGTGTACGCTAATGATTTTGAAGTTTTAGATATTACC
TTTCAAGCTGATGAGGACGCCTCCTTAAAACACAGTGACGACGTTACAAACCCTATAAAA
ACAAAAACTTTTGTTTTTCATCTTACCAACGAGTGTATTACGGCCGAGCGTGTGCCGGAT
AGAACCAAATATGCTTTAAGGCAATATCTTACGGAAGGCGCAAACGCTTTAAGAAAAGGC
ACCAGAGGCTGCGTTGCCTACGATGATAAAAATGCTGAGATTTGTGAATCAATGGCGGGT
GATTTAAGCGGCACGGAAAGCGGCGCTTATTATTACATGTTACAGTAAAAACAGTTTTTA
ACAAAGAAAGCGGGCCGCGTTTTTAAACGCGGCCCGCTTTTTAATTTTTATCAGAGCGTA
AAAAAAACTTGCGTAAGCAGGGGAACGGGCAGTTTTGTTTGCTTATAATCTACGCGCTGG
CCAGGGTGTTTATTACCGGCTTGCAAACGGAAAGTGAAACTTTAAAGCAAAAGAAACTCC
GGGACAGAGCCAGGAGAGTTTTATTTTTTAAATATTTTAACCGAGCGTTTAAAAATGCCG
TTTGTGTAAGCTATGGACATACCGTAATTGGTAACCGCAAGGCCGTTTTCTATAGCCGTA
AGCAGGCGGTTTTTTAATTGCGTCTGCGTTATCATGCAGCCGCCGCATTGCACGGCAAGT
TTATAGCCGGCAAGATTTTCGGGCAATTCCTGAAGCCCGGGTATTATTGTAAATTCTAAA
TTTTTGCCGCTGTAGTTTTTTATAAGGTTTGGGATTTTTGTTCTGCCTATATCAACGCAT
TCGTTAACCGTGTGCGTGCAGGATTCCAAAATTAAGATTTTGTCCCCATCTTTTAAAGCG
TCTAAAGTTTTTACTCCTTTTAGCATTTGTTCAAACTCTTCTGTCTGTCTTGCCAGTAAA
ATACTGAAACTTGTAAGGGCTATTTCTTGGGGTACAATGGCGTTAACTTCTTTAAAAGCT
TGACTGTCTGTAATAACTAAAGAAGTTTGCGGATTTTGGTTAAGCGCCTGCTTAAGGTCG
GACACTTGAACGCCTATGGCCACGGCGTTTAAATCAAGCGCCGCCCTAATCGTTTGTACC
TGCGGCAAAATAAGCCTGCCCTGCGGGGCGGACGCGTCTATAGGCATAACAAGTATGATA
GTGTCGCCTTTTTTTACAATACCGTCCAAAAGGCCTTTTGGTTTTTTATTTTGTTTATTT
AAAACGGTTTTAACTGCTTCTAAAATCGGGGCGGTATTATTATTTTTAGCGGAAAAATCT
ATAATTTCATGGTCCTCTATTTTTAATTTTAAGGGAGTCAAATCACTTTTATTATGTATA
AGTATTACCGGTATTTTTTTGGCTTTAATAGTTTCTAAAAAATCTTGTTCATAAGGGCCG
AAATTGTTGTCTGTAAAAACAAGTAAAGCTAAATCTATCTGGTTAACGGCGTTAACGGAT
TTTAAAACTCTTCTTTCACCGAGTTTTGTGCTTTTATCGTCTATACCGCCGGTATCTAAA
AGTACAACGGGGCCAAGCCCTTCAATTTCAATAATAAGCCTGACAGGATCTGTGGTGGTT
CCGGGGGTGGAGTCAACAATAGCCTGCGCTCTGCCGGCCAAAGCGTTAAATAAAGAGCTC
TTGCCTACGTTCATTTTGCCGAAAATTCCTATATGTGGTCTGTTTATTGACATAGTGTTG
GTGTTTTAAATGTATATCTTTAATGATATAATTATTTTATATACAAGTCCAATTAAGGGG
AAAAGGAATGAATGAATTTGAAAAATATCTCAAAACAAAAGCAGCGTTTGTAGAAAAAGG
GCTTTCAAAATATATTTTAAAAATAGCAAATTCCCCTGAAGTTATTAAAGATTCCATGGC
ATATTCTTTAGAAGCCGGCGGTAAACGCGTGCGCCCGGTGCTTGTAATGGCCGCGGCTGA
AGCTTTTGGCAAAAAAGCGGCTGACGTTATGCCCGCAGCCTGCGCTGTAGAAATGGTGCA
CACATATTCTTTGATACATGACGATTTACCTTCCATGGATAATGACTCTTTACGCAGGGG
GAAACCTACAAACCATAAGGTTTATGGTGAGGATCTTGCCCTTTTAGCGGGCGACGCGTT
GCTTACCTACGCTTTTGAGGTTTTTGCCCAAAACGGGGATGTTAAATCTATAGGCCATAA
AAACACTTTAAAAGCCTTACAGCTTTTTGCTAACGGCGTAGGCAGCGAAGGTATGGTAGG
CGGACAGGTAACCGATATTTACGCCGAGGGGCTTATTGAAGGCAAATTTAAACGTATTAC
GGCTGTCAAAAAAGAAAGCAAGGCGCTTTCCAAAAAATCTGTTAAATACTTTTTAATGCC
CGCTAAACTTAAAGAAGTAAGCGCAGAAACTGTTCTTTCTTATATCCACGCCAATAAAAC
AGGCGCCTTAATACGTTCAAGCATAGAAGCCGGCGCGGTACTGGCTGGCGCTTCCGAAGC
GGACAGGGCCAATATGAGAAAGTACGGTAACGCCATGGGTCTCGCCTTCCAGATCGTGGA
CGATATTTTAGACGTTACCGTAAGCGAAAAGAAATTAGGCAAAAGCGGCAGCGATAAAGA
AAATGCCAAACTTACATTCGTTTCTTTATACGGGCTTGAAGTCAGCCGTAAATACGCTAA
AGCCGTTTTAGGGGAAGCCGTAAACGCTTTAAACAAAGTTAAAGCTATCAACAAGAAGAA
AGCAGCCCCTCTTTATGAAATGGCTGATTTCTTTTTAACTAGGAGCATGTAATGAAAATC
CTTCCGGGTATTAACAAAACGCAAGATTTAAGAAATATAAAAGAAGAACTTCTTCCTGAA
ATTTGTAAGGAAATACGAGATACAATTTTAAACACTGTAAGCAAAAACGGCGGACATTTG
GGCTCAAGCCTTGGCGCTGTTGAACTCATTACCGCGCTTCACTATACTTACAATACGCCT
AAAGATAAAATAGTTTTTGACACCGGGCACCAGGCTTACGCCCACAAACTTTTAACCGGC
AGATATAAAGATTTTTCTAAAATCAGAACAAAAGGCGGTATCAGCGGTTTTCCAAAACGC
TCGGAATCCGAGTATGATACATTCGGCGTGGGGCACGCTTCGACCTCTCTTTCGGCGGCG
CTCGGCATGGCTGTGGCCAGGGATTTAAAAAAGGAAGAAAGCAAAGTCATTGCTGTTGTT
TCTGACGGCGCTTTAACGGGCGGAATGTCTTACGAGGCTTTGCAAAATATAGGCCAGCTT
GCCACAAGCATGCTTGTTGTTTTAAACGATAACCAAATGTTTATTTCACAGCGCGTTGGT
TCTTTGGGTAAAATGCTTACAAGGCTGTTAACCAAAAAGTACGTGCAGCTTGCGGAAGAA
CGTTCAATAAGATTTTTACAGAACTTCAGCAAACTGGGTAATGACGCGGCTAAACTTGCT
AAAAGAGCAAGAGCGATTTTATTTCCCGGAACTATTTTTGAGGAAATGGGCTTTAGGTAC
TTTGGTCCGATTAACGGAAATGATTTAAATGAACTTTTGCCCGTATTAAACGACATTAAA
GATACCGCGGGGCCTGTCCTTTTGCATGTTGTTACCAAAAAAGGAAAAGGCTATGATTTG
GCTGAGGAAAATCCTACCGATTTTCACGGTCTTGGAATTTTTGATAAAGACACAGGTAAA
TCCAAGTCTAAAGTTCCGGTCGCGCCCACATTTACAAAAGTATTTGGCGACACTATAGTT
AAACTTGCCCAAAAGGACTCAAAAATTGTTGGTATAACAGCCGCCATGCCTGAAGGTACG
GGCTTAGATAAATTCAGGGACGCTTTTCCCCACAGATATTTTGACGTAGGCATAGCGGAA
GAACACGGCGCCACATTCGCCGCAGGCCTTGCGGCCGCGGGAATGAAGCCCGTATTTGTT
TTATATTCTTCTTTCGCGCAAAGATGTTATGATCAGATTTTGCATGATGTTTGTTTACAA
AATTTACCGGTTGTTTTCGCGCTTGACCGCGCGGGTGTTGTGGGGGAGGACGGGCCTACG
CATCACGGCGTTTTTGACCTTAGTTTTTTAAGAAATATACCCGGGCTTATTATAGCCGCT
CCCGCAGATGAAAATGAACTTCAGCATATGTTAAAAACCGCCTTTGATTTAAAAAAACCT
GTTGTCGTGCGTTACCCAAGAGGGGCCGGTTTTGGAGTTGAAATGGATAAGGAGTTAAAA
ACTTTTGAAGTAGGAAAAGGCGTTTTTGAACATAAAGGCAAAGATGTAAATATTTTAGCC
GCGGGCAATCGCTACCACCCCGCTTTGGCCGCCGCTGCAATTTTGAAAAAAGAAAATATA
GACTGCGGCGTGGCAAATATGCGTTTTGTTAAACCTTTAGATACGGGTATTATAAACGCG
GCGCTTAAAAAAACCGCCAACATGGTTACGGTTGAGGATAATATGCTTTCCTGCGGTTTT
GGTTCTGCCGCGGCGGAATATATTTCCGATAATAATTTGACATGTAATATGTTAAGACTT
GGTATTAAAGACGAATTTGTGGAACATGCCAAATCTTCGGAACTGTATGACAGTATAGGC
ATATCTCCGGAGAAAATAGCACAAAATATAAAAATATGGTTAAAATCAAAAAAATAGAAG
GAAACTTATGAATAAAAAAACAAGCAGCAGACATATACAATCTTATACAAAAGCTTATGA
AGATATCTCTTTTTTAAAAAGTAACGGGCTTAGAGCCATAAGATTGCAATTGGAACTTTT
AAAACCGGAAATAATGTTAAATGAAAAACAGATAGACTCTACAATAGTCTGCTTTGGCAG
TGCCAGGGTTAAACCTGAGGCGGAAATGAAAAAAGATATCGCGGTTACGGAAAAAAAGTT
AAAGAAATCTCCTTCTGATAAAAATCTTAAAGAAAAATTACGTGAAGAAAAAGGCCTTTT
GGATCTTGCAAGATATTACGACGAAGCGGTTAAATTCGGCGAATATGTTGTTAAAAAAGG
TAAAAATAAATTCGCTGTCGCGACAGGCGGCGGTCCCGGTCTTATGGAAGCTTCCAACAG
AGGCGCCTATAAAGCGGGCGGCAAAAGCGTGGGTTTTAATATAACGCTTCCGATGGAGCA
AAAGCCTAACGACTATATTACTGAAGGTATGGCATTTTTGTTTCACTATTTCGCTATACG
CAAAATGCATCTTGTAATCCGCGCGAAAGCCATAGTGGTTTTTCCAGGCGGCTTTGGCAC
TTTTGATGAAATGTTTGAGGTGCTTACCTTGGTGCAGACAGGTAAAAAATCCAAAATACC
AGTGGTGCTTGTAGGCAAACAGTTCTGGACAGAGGTTGTTAACGTTGAAAAACTTGCCCA
TTACGGTGTTATTTCAATAAACAATTTAAAACTTTATAATATTGTCGATACCGCTGAGGA
AGCATGGAACATTATTTCTAAGTTTTATAAACTTAAATAATCTTATTATTTACAACAAAA
TCCCCGCTTTTTTAAGCGGGGATTTTTTATAAGAGTACGGAGCATCCTCTGCGTAAGCGG
GGGGAAGAATAGACCCCTGATTTTACAACGCCTCCGCAGCAGCAAGGCGGAGGCGTTGCT
GTTTATTGCTGGGAGAAATCGCAAAGCGAAATTTTGAAACAAAATAAACTCCCCAGGCGT
GAGCCTGGAGAGTTTCATGTATAAAAGATTTTTTATTTATTAATTTTTTTCAAGCATATC
AAAAATATTAACATAACCCCGTTGTACCGCTATATCGGAAGCTTTTAAACCTTCTTTATT
TTTAAACCTGTTGGAGGCTCCTTTTTGCACAAGTGTGCGGCACATGCTGTAGCTGCCTCT
TCTTGCTGCGAGCATAAGAGCTGTAGTTCCGTTTTTTGCCTGAGTGTTAACGTTTGCGCC
GGCTTCAATAATTTTATTGGCAAGAGTGTAGTTTCCGGTTTGTATAGCCATCATTAAAGG
GGTAAAACCGTTAAAGTCGGCCAAATTAACGTCTGCTTTTGCGTCTAGAAGTTTATTTGT
TAAAATATCGTCTTTTTTAGATATGGCAAGCAAAAGAGGAGTTACCCCGTTATTATCCTG
AACGTTAATATCGGCACCGTTTTCAACAAGAAAATTGATAGTTTTTTCCGACCTTGTTTG
GCCTGCCGTATAAAAAAGCGGAGTTCTGCCGTTATTGTCTTTTAAATCAAGGTCTATGCC
TTTAAGCGCAAAATTTCTAACAGTATCGGCTTGCAGGTTAGCGGCCGCGACATGCATTAC
GGACATGCCGTTCTTAAACGTTTGGTTCAAGTCAGCCCCGGTATTTTCAATAAGAAAGTT
GATAAAGTGTTCTCTTCCTTCGGCTATAGATTTTTCAAAATCAGGTATTAATGAAGAAAC
GTCTATATTGTTTTTTACCGCACCTTTATAAATAATCGTAGCAAGCGGAATATTATATGT
TTGAAAAGCTAAGGAAAGATAATTGTTTTTATCAGTCGGGTCAATTACAGGGGCCAAACC
GTTGTTTAACAAAATTTCGAGTACGGAAATATTATTATGCTTAGCCGCGATGGCAACCAA
ATCTTCCCCATTTGGTCCTTTTACTTTAAAGTCGGCATTTCGTTCGTTTAAATATTTAAC
CAACTCGGTATTGTTAGACGCTACCGCCATAAAAACCAGCGTCCAATTAGTGGTGTTAGG
TTCGATATATGCCAATAAAGGCTGTTTAATTTCAGAGCGGAAAAGAGGAAAGTTATCTAC
CATATCTGCCATATTTACGCTAAAATCAGGGGAAACATTTTGTTCTAAAACAGATTTTAT
GCTTTTAGTGTCGCTTTTCGCCGCCATTAAAAAAAGATATCTTTTTTGCTCTTCAGTAGG
CAAAGAAGGAGGCAATTTTGCAACTTCCTCCGCCACGGTTTCCTGAGCTGCTTTTTCCGC
AGCTCTTTGTTTGGCTCTTTTTGACATCTTAGGCCCTTTGTTTTTTTGATAGTATTTATA
ACCTAATATTAAGGCAACCAATACTATCGCTATAATTAATATTTTTTTCATTTGCATACA
GTTAACCCCATCTATAATAATTTAAACTGTCAAACCTTCTTTTAAAAGAATAGCAAAATA
AGAAGTTTTTATAAATATAAATTGCAAAAAAATATTTTTTTGATATTATAAAAAAAGTAG
TAAAAAATGAATAAAAAAGGCTTTACATTAATAGAATTATTAGTTGTTGTGCTTATTATA
GGCATACTTGCCGCTATAGCTTTGCCGCAATACAACGCGGCTGTGGCAAAATCACGCTTT
ACGCAGCTTGTTTTGTTAGCTTCCGCCATAAGAAATTCCGAACAAATATATTTTATGCAA
ACAGGCACATATACAGATGATTAAACCGCTTTAGATATAGAGCTTCCTTCCGGGGGCGCT
TATTCCTCAGGCAACAGTGTATATAAGGTTGGTGATTTCACTGTTTCTGTCATGCTTGTT
CCGCACAACACTGTTTGCGTCGGCGGAACAAAAATACCGGTTACTCATTGTAATTATTTT
GTCAGTTCCAGAAGAGACTGCCGTGTCTCTCAAGGGGATGCGTTGTCCGCCAAAATATGC
AAAAGTTTGGGCGCAAAATTTAATCACACCGACTCTAATAATAAAGATATGTATTTTTTG
GAATAGATTAGCGTTGCTGTCTTAACGCTTCAAATAAAACGACTCCGGCGCTGGTGGAAA
GATTTAAAGATCTTACCGGCCCTGTCATAGGTATTGTGAACAGCTTTTCTTTATAAGTTT
CGTAAATCTCTTTGGGAAAACCGCAGGACTCGCTTCCGAAAATAAGGTAGCTGTCCGGAG
GATATTTTATATCCCAAAAACTTTTTTTGCCTTTTGTGGAAAAGAAAAACATGGATTCTT
TATTTTCAACGGAAGATAAAAATCCGTCAAAATCTTTGTAAGTTTTATAATCTAAGTTTA
CCCAATAGTCAAGGCCGCTTCTTCTTATTTCTTTATCTTCTATTTTAAAACCGAGTTTGC
CCACAAGATGGAGTTTTGTGCCCGTGGCCACGCAAGAGCGGCCGATATTACCGGTATTAA
AAGGAATTTCTGGGTTGATTAAAACGATATTCATAATTTTTTAAATAAGTAAGCGCGGGA
CAGTGTGTCCCGCGCTTGGCAGAATTTATTTAGTTTTCCCAACTGATATACAAAGGCATA
TATTGGTTAGGCAGATAAGGAATATTTTGCAATATTCTTAACGCGTAATCCTGTCGGCCG
CTGTTTTCCGGTCTTATAACAGTTTCGTAGATTAAGGCGTCTTCTTCCTTGCCTGTCTGC
GTCATGTTAATTAATTGGCCTGAAATAAGGTCCCCGGTTGTGCCTCTTACGCCTATCGCG
GCTTGCACGTTTACATATTCCGCGGGTATCGCTCCTAAAAACACTCTCGCGCGCAGAGTA
ATTGTATCGCCTATCTTTGTTTCCGTTTCGAGTTTAGGTGAAATATCCGTAATGTTTACA
CGGTACCAATTGGCGGCGATAACTTTTCTTCTTTCGCCTATGTCTTGCACTTTTTTATTG
TCGGAAAGAATGTTGAAGTGCTTATGCGCGTGTGAGTAAAATCTTTCATAGTATTCGCAA
ACCATGCGGTGCGTGTTAAAGAAAGGCGCTATTGTTTTAATAGACTGCTTCATATAGCTT
ACCCATTTTTCAGGCACATTATCTTCATTCCTTTCATAAAATAAAGGGGCTATTTCCTGT
TCAATAATGTTATAGATAGCTTCCGATTCCACAAGGTCCCTTTCATCAGGTGTTTTATAA
TGTTCAATGCCGCCTATTGACCAGCTGAAATCACAGGGACCAACTTCATCCCACCACCCG
TCTAATACTGAAAGGGTTAAAGCGCCGTTAGCCGCGGCTTTCATGCCGCTGGTTCCGCTT
GCTTCCATAGGTCTTATGGGGTTGTTAAGCCAAACGTCAACACCCTGAACCATGTAGCGG
GCCAAATTCATGTTGTAATCCTCAACAAAAATTATTTTGCCCGCGAATCTGGGGTCAGCC
TGTATGTTGGATATATATTTAACAAACTCTTTGCCTTCAATATCGGCGGGGTGCGCTTTG
CCGGCGAAAACAAATTGTATCGGTTGCTTTGGGTTGTTAATCAATTTATCAAGCCTGTTT
AAATCTTTAAATAACAGATTGGCGCGTTTGTAAGTGGCAAAGCGGCGGGCGAAACCTATT
GTAAGAACGTCAGGCTTTAATATTTTGGAGGCTTTGTTGATTTGGGTAGCATCAGCGCCA
TAGCGCTGAAGCTGCTTTTTTAGTCTCAAGCGGGCCATATTTATAAGCTTATCTTTTCTT
ATATTATGCACATCCCAAAATTCATTGGCGGGAATGGAGTCAACGCCGCTCCATGTATTT
CTGTCAGTTATATCAACGCTGTTTATATCTCTATCGTTAAAACTGTATTTTTTATAAAGT
TCGCTGTGCTCGTGGCTTAACCAGCTTGATACATGTACCCCGTTGGTAATGCTTGTTATG
GGAATTTCTTTTACGGGCAAAGTAGGCCAAATTTTTTGCCACATTTCCCTGGAAATTTCC
CCGTGGAGTTTGGAAACGCCGTTATCATAGGCCGAAAGTTTTAACGCAAGTACCGTCATG
CAAAATGTAGCGGAGGTTGGTTCATCTTTACCAAGGGATACAAACTCATCCCAGCTTATT
CCCATTTTCTGCGCGTAAACTTCCATGTATTTACGTACTAAAGCCGGGTCAAAATGCTCA
TTGCCGGCGATAACGGGCGTATGCGTTGTAAACACGGAGGTTGACCATACAATGTCGGCC
GCTTGGGCAAACTGTAAATTGCGTTCACGCATAATATCGATTATTCTTTGGCAAAGAAGG
AAAGCTGAGTGCCCTTCGTTAATATGGAAAACGGTAGGTTTAATGCCCATTGCGGCTAAA
GCTTTTACGCCGCCTATACCTAAAACCACTTCCTGGCGGATTCTGTTTTCTCTGTCGCCG
CCGTAAAGCTGCTCGGTAATTGTACGGAACTCGTGCGCGTTTTCCTGCAGGTTTGTGTCT
AACAGATAAAGCTTTATGCGCCCTACGCTTACAGCCCAAAGAGCGGCGTAAATAATGTCT
TTACCAAGTTCAATTGAAACCCTGAGATCCTGGCCTTGAGCGTCTTTAACTTTTTCAACA
GGCATATGCGCCCAGTCGTTTTCCGGGTAGGCCTCAGTCTGCCAGCCGTCGCGGTTTAAA
ACCTGCTGCACATAACCTCTTTGGTAAAACAAACCTACCCCTATTAAAGGTAGTCCGAGA
TCGCTTGCGCTTTTCATATGATCGCCGGACAGCATGCCTAACCCGCCCGAGTATATGGGG
AGGCCTTCGCCAATGCCGTATTCCATTGAAAAATATGCTGTTAAAAAGTTTTCTTCCCCT
TCTTTTTTGTTGGAATGGTACCAACCTGATGATTCTTTGTATTTATAAAAATCTTCCTTA
ACTTTATTTAAATGGTTTACAAATTCGGTATCGTTGCTTATTTCTTCTAATCTTTTTTGG
GATATAGCGCCAAGGAACCATTTGGGGTTGCGTTTACTCTTATTCCAAAGGGCGGGGTCT
ATTTTAAAAAACAGTAAAATAGCCTGCCAATTCCAGCTAAACCACATATTATCCGCTAAT
TCTTCAAGAAATTTTATATTTTCCGGTAAATTAGGCTGTACGTTAAAAGAATGAATTTTC
ATTATATCGTCCCCTTTTTTTTCTTTATTTGCTTTTTATTACATTTATTATATAAAAATA
TATTCATTAAAGCCTGTTTTGAAACCTGCGTTTTACAGCAAACTTTAAAATGTGTTATAA
TATATCAATAGTTAACAAGATTTTAGCCCAGTTGGCGCAGCGAAAAGCGAGGCAAACTTG
CCGAGCGTATTAATAAGTAACGCGCTACAGGTGTTAAAACAATTAAACTATTAGTTTAAG
ATATATTGAAATTTAAGATTTTTTAGCCCAGTTGGCGCAGCGGTAGCGCGTTCCCTTGAC
ATGGGAAAGGTCAGAGGTTCAATCCCTCTACTGGGCACCATTTTAAAAGCAACCCTCTAA
TAAATAAAAATAGAGGGTTTTGCTATTTTAAAGGTTGAAAGTGAAGGCTGCTTCTAAGAC
CTGTTTTTCACTCTATTTTGTAGTTTTTCCCTGTGTTTTTGGCAATACCCTAATTATTGG
ATTATAAATAAAAGAAACTTTCTCAACAGCAGTAAAATAGTGTACACTATCTTTCCAGTA
GATATTTTTACTACAATGTGTATCTATAATTAATTTTACAGGAATTAAATTTATGAACCA
AAGCAAATCTTTAAGCCTTATTCCCTCATGCACCGCTCACTTCAGCAAACTTCTGAACAA
TCGTGCATTTACGCTCATTGAGCTTTTGGTTGTTGTCCTTATCATCGGCATACTTGCCGC
TATAGCGCTTCCGATGTACACAAAAGCGGTGGACAAATCTAAAGCTGTCGAAGCTATTGG
AATTGTTAAAAATTTTTCCGATGCAAACCAAAGATATCTTTTGGAATACGGAGTATGCGC
ACCGTCAGCAGATGATTTAGATATTGATTTAAATATCGATACAAACAAATATACCGTAAC
TTATAGTATTGCTGATCACTGCCGCTTTGAGATAAAAAATAAAAAAAACGGTTTATTAAT
AATGGCATATGGAGGCTCTTATGCGGCAGCACAGTGCCCAAACGGGGACTGTGTCTATTG
TAAAGTAAGCAAAAACTCAACTTATCTTATTTCCTTATGTAAAACATTCGGTCCTTTAGC
CACTGAAGGAACTTATTTGTATTATAGAATCAGATAAACAATTGGTTTTGTACTATCATT
TTAAATTAATAGCTGTTGTATAGAGTTTTATGTCTTTGCACGGCCTAGAGTAAGCCAGGA
TATCTTTTATCCGGCTTCCGGTTCTGCTGTCTTAGGGGAGGCGCATGCTTTCGGGTTTTG
TTGTTCCGCTCAAGGCCTTGCTTCTCAAGTTTTCAACACCTAGCGATGAAGAGCGGGAAA
AAGAAAAGCAATATCGCAGAAGCAATAAGAACCTAAAAACTATTCAACAGTATATGAAGT
TCAAAAAAGGCGAAGGTGTGAATAAAATGTTAATGATGGAGGGAATTATTTTCCTTTCAA
TAGTGTAAAAATAAAGACAGCATTAAAATTGTGATCTTTATAATTTTAGATAGTGTTTGA
AAAAACAAGATTTAGTAATATTATTAAGTAAGTTAAAACAAGCTCAAGGGTGCCAAAAAT
AGGTAAAAAACGGCAAAAAAAGAGGTCGGCAGGTCGGTTGGTAGGATTGAGTTTTTGACA
ACACAATTTTGAACAAATAAAAATCAATTTTCTCGATATGCAATTTAGAATTAGACCATA
AAAATGTGAATTTTGCCTTCACCCTTGACATGGGAAAGGTCAGAGGTTCAATCCCTCTAC
TGGGCACCATTTTAAAACTCCTCCAATGAGGAGTTTTTTATTAACCTGAAAATATTTATA
AACAGTGTTGGAATAAGGTGTTTTGATAATTAAAAATCCCCCGGAACACGGGGGATTTTA
TTATTTTTGAGCTACTATAGTGCAAACACATGAAGTGTGCTTAATTATCTGCAGCACGTT
AAAACCCGTAAATAAAAAATGGTGCATCATTAAAGACAAATCACTCGGGTGCGCGTGATA
AAGATCATGGTAAAAACTGTCTTTTAGCTCAGGCCATTTTTTGCCGTAATATTTTTTGCA
TTCGGCTTCAATCATTTCATGCCTTTCGTCTTTTCTGTGAAGGCCGAAAGAAGTTATTAT
ATCTTGTACAATAAACAAACCGCCCGGTTTAAGCCAGTTGCTTACTTTATTAATTAAAAC
GCCTTTTTCATGATTGTTCATGCTTCGCAAAACATCTTTAGCCGTAATTTTAGTAAAAGA
ATTGTTTTCAAACCAAGCGTCTTGCAGCCAGCCTTCAATTAAAGTAATGTTGCCTGTTTT
TTGAAGCGCTTTTTGCGCCTCGGTAAGATGTTCGGCGCTGCAGTCAATTCCTGTGGCAAA
AGCGGTGGTTTTTGCCGCTGTTTTAAGAAATTCGCCTTTTCCGCACCCGAGGTCAAGCAA
AACATCGTTTTTGTTAAGCTCAAACAAGTCAATAAAGCTGTCTGTTTTAACGGTTTTAGC
CTTTTTATCCGCAGGTTTTTTCGCGGCGGCTTTTTTTGCCGTTTCTTTTTTTACTGTTTT
CTTTTCCGTCATACTTCAACCCCTTTTGTTTTCAGTTTATTCTTATTTAAATATATCATT
TATTCCCGGATAATTAAAGAATTGTAAAAAAGAACCTGTTGTTTTAACAGGTTCTTTTTT
ATTAATATTTTCTAAACGCATACTTAAAAGGATAGATAAGCAGGTATTTTAAAAACCTGG
CCGGGTGCATTTGCGGATCCGGGGAGCGGTCAAAAAATCTAAAACGCTGTAAGTTATATT
TTTTTATAAATTTAAGCCACGCATGTTCTTTGTCCGGGTGCGGCGCTCCGCCTAGTTCAA
GATATTCTTTATAAAATTTTTGCCAGGGGGCATTCCAGGTATATGTCCAAAATCTTACGC
CGCCGCCCGCGCAGTGATATATAAGAATGTCTTTTCTGCGTTTGTCTAAATACTTGGGGT
TTGAAGGCAGGCAGTTGCAAATATCGGGCAGGACCTCAACCGTAATGCCGAATTCCTGAA
ACATTACGTTAACAACGCCCTGGTCGGGGCAGACAAGGTTGTCAAGCCATTCGGCGGTTC
TTTCATAACACCACATTTTAAGATGTTGTCTGTCTTTTATATTATCGCAAAATAAAGTAA
CGCCCGCGTTGTAGCAGGGTAGCGTCATATCATACTGCGGCATGGGGTTAACAAAATTTT
TGGTAATAAGAGTAAGGCCTTTTTGAGTGTCTTCGCACATGGCAACGCCTGTTTTGTCCC
CGTAATTTTCAAAAATATAATTAAGTTCGCCGCCTATCATTACGTCAACGTCAATATAAA
GAACTTTTTTATATGTGTCAAGCATGTCAAATATTTCGTAGCGGGCAAAAGTAAGCTGTG
AAAAGTGTTTGAAATTAATATGGTCAAAATTTGTTTCCACGGCGAATTTATATTCAAAAA
ATTTACAGGGAAGGATTTTGTTTAAAAGCGCTTTATCTTGTTCATTAAAACCTTGGTAGA
AGACTAATACGTCGCTGTTTTCCAACGCTTTGGGGGAATTTTTTTTAAGGCTTAATAATG
CAACCGCTAAAGTAAATAAAAAACGTTGGTTGCAGGCAAAAAATATTGCGTTTCTTTTTT
CCATAAAATCTCCAATTTAAATACGTTAAAATTATCATATAAATTAAAACGGTGTTTGTC
CATTCTAGAAGCCCGTTTTACGTGAAAGCTATAATTGCCTGTTATTATTTTTATTGTTTT
TTTAAATGAGGTATACTATATATATGAATAATAAACCTATAGGAATTTTTGATTCCGGCC
TTGGCGGGCTTACTATTTTGCGCGCTTTACAAAATGATTTGCCTAAAGAGAATTTTATTT
ATTTCGGCGATTCCGCGCGCGTACCTTACGGATCTAAAAGTAAGTCCACGGTTTTGCAGT
ATTCGCTTGAAATAGCAAAATTTTTAGAAACGCAGAATATTAAATTTTTAGTTGTGGCCT
GTAACACAGCGTCCGCTTTTGCGTTAGAAGCTCTTAAAAAAGAATTAAGCATTCCCGTGT
TCGGCGTTATTGAGGCGGGCGCTTACGCCGCCGTGACCAAAACAAAAAACAAAAAAGTGG
CTGTTATAGGCACAAGCGGTACGGTAAGCAGCGGTTCTTATAAAAAAGTTATAAACGCTT
TTGATAAAAAAGTTAAAGTTTTTGAAATCGCCACGCCTCTTTTTGTGCCGTTTATTGAAG
AAGGCTGGGCCGATACCCGCGCCGCCAAACTGGTGGCTGAGGAATATCTGTCAGCGGTTA
AAAAATCAGGCTCCGACACTTTAATTTTAGGCTGCACTCATTACCCTATAATTAAAACTT
TAATAAAAAAAATAATGGGGTCTAAAGTTAATTTAATTGACTCGGCCGAAACAATTTCCA
AAGCAACGGCGGGTTTTTTAAAATCTAAAGACATGCTTAAAACAAAAGGCAGCGGCAGCG
TTAAAATTTACGCTTCGGACGCGCCCGATTTGTTCGCCAAAAAAGCGGGCGCAATTTTAA
AATCAAAAATCAAAAAAGTTTACTTACACAAATTTTAATATGAAAAATATTTTTGCGGAT
GAACGTCTCCTTTCTTTAGGCGTTGTAAACGGAACTACAGGGCGTGATTTTGGCAGTATG
CGCGTGTTTGAAAACCAAAACGCCGTGTTTGCCAAAGTGGGCGTTAATCCGGCGGCTATG
CTCCGCTTTCACCAGGTTCACGGCGATAGGGTTGTTGAGATAAATACGGACGCTGATTTT
GAAAACGCCAAAAACAGCTTGTTAAACGCCGACGCGTGGCTTATTACAAGGCCTGCTACG
GGCGCTGTTATTTTAACTGCCGACTGTGTGCCTTTTTATATATGGGACGGCGAAGTCAAA
GTTGTGGGGCTGGCCCATGCGGGCTGGCGCGGCGTGGTGGCTAAACTGCCGCAAAAAATG
GCCCGCCTGGTAAAAGAAAAAGGGGGCAAGGATATATGCGCTTTTTTAGGTCCGCATATC
CAGGACTGCTGTTTTGAAGTTAAGGATGATGTTGTGGGTAATTTTTTGCCTTCTTCCGTG
ATAAGAAAGGACGGTAAAATATTTGTTGATTTGCGCGCCGAAGTCAGAGTGCAGCTTTTA
GCGGAAGGTTTGCAGCAGGAAAATATTCACACCCCATGCTTTTGCACATGCCATAACAAG
GATATGTTTTTTTCCTACAGAAGGGACCATACAAAAGATGCCATTATGTCTTTTGTGTAT
AAAATAAATTAAGATTTTAATATTAAAAAGCCCGCTTTAGGCGGGCTTTTTTGTTTTATA
AGAAACTTGTTCCGTTATTTAATTTGGTAATGCCCAGATATTCGGCCACGGTTTGTCCAA
GGTCGGAATAAGTTTCCCGCCCTCCGATAAAACCGTTTTTTACATTTTTGCCAAACATAA
TTGCGGGCACATTTTCACGGGTATGATCGGTTCCTTTATAAGAAGGGTCACAGCCGTGAT
CAGCTGTTATAAAAACAAGGTCGCCTTCTTGTAAAATATTTGCCAGCTCTGGCAGTCTTG
AATCGAAATATTCAAGGCCGCCAGCGTAACCTTTAAAATCACGCCTGTGGCCCCAAACCA
TATCAAAATCAACAAAGTTGGTAAATATTATGGAATTACCGGACGCATTCTTGGTTTCTT
CAATAGTAGTGTTCCAAAGCTCTTCAAGCCCGCTGGCTTTAACGGCTTTTGTTATTCCCT
GTTTGGCGTAAATATCATTAATTTTACCTATTGATATTACATTGCCGCCGTTTTCTTTTA
AAAAATCAAGCACTGTTGGTGCGGGCGGTTTAACAGCGTAATCGTGGCGGTTTTTTGTTC
TTTTAAACTCGCCTTTGCGCTCCCCTTCAAACGGGCGTGCGATAACGCGCGCTATTTTAT
AAGGTTTTAAATATTTAAAAGCTATTTCGCAAATAGTATAAAGGCGTTCTAACCCGAAAT
GTTTTTCATGCGCCGCTATTTGGAACACGCTGTCGGCCGAAGTGTAACAAATTGGCTTAC
CTGTTTTAATATGCTCTTCCCCAAGTTCTTCAAGTATTTCGGTTCCCGAGGCTGCCTTAT
TGCCTAAAATTTTGTCAATTCCCGCTTCTTTGCAAATTTGTTCTATAAGCTCTTTTGGGA
AGGAAGGATAACCGGGCTTAAAATAACCCCAGTCAAAAAGGACGGGTACGCCCGCCATTT
CCCAATGTCCGGAAAGAGTGTCCTTGCCGTGGCTTTGCTCACGCATAAAACCGTATTTGG
AAGGGATGTTAACTTGCGCGGGCGGCTGGGGGCCTGTTTCAATTTTTACTCCCGCCGATG
CTTCCGCCGCTTTTACAAGGCCTAAAGAAATTAAATTAGGTATTTTTAACCCGTTGTTTA
ATTTTGCCACGCTGGCTAAGGTGTTCGCGCCTTCATCGCCGAATTTGGCCGCGTCGGCCG
CTCCGCCTATGCCGAAAGAGTCCATCATAAGTATAATAACGCGTTTCATAATTGTCCTCC
TACTATTAAATATAGCAAAAAAGGTATAATATTTTCTTAATGCATACACCTCTGAAGATA
AAAAACCTTTCCTTATATTTTAAAGAAAAAGTGTGTTTTGAAAACTTTAATACTGACATA
CTTTACGGGGACCGTATTGCCATTATCGGCCGTAACGGAAGCGGTAAATCAAGCCTTATT
AAAATTATTTCAGGCCTTATGGAACAAACAGAAGGGGAAGTTTTAAAAGATAAAGGTATT
GTTATAGGTTATGTGCCGCAAACGGTAATGGATTATGATAGTTTGAGCGGCGGGCAGCGT
TTTAACAAAGCTCTTACCGAGGCGCTTGCCCTTAACCTAGATATCCTTTTATTAGACGAG
CCTACCAACCATTTAGATTTGCGTAACAGACGTTCTCTTATGGCCATGTTAAAACATTAT
TACGGCACGCTTATAATGGTGTCGCACGATGTTGAACTGCTTAATGGTAGCGTTAATACA
TTATGGCATATAGATAGCGGCCAAATAAACATTTTTAACGGCAAATATGACGACTATTTT
AACCAAATGCAAATTAACAGGCATTCGCTTGAAAATGAGCTTGAAAATTTAAAAAAGGAA
AAACGCCTTGCCCATAAAGATTTGATGAAGGAGCAAAAAAGGGCTAAATCTAAAAAAGAA
CATGGCATTAATTTAAACTCTTCAGGAAAATGGGCGCCGATAGTGGCGGGCGGCAAAAAA
CGACAGGCTGAAAATACGGCGGGCAGGAAAAACAAAGAAATGAAGGAAAGGCAAGATGAT
GTTAACTCAAAACTTTCTTCTTTATATATAACGGACGTAATTAAGCCAAAGTTTTCCTTA
ACTTCCGAAGAAGTTGATAAAGGAGCCGTTGTTATTGTTACGGACGGCGCGGTGGGTTAT
GAAGATATTATTTTACGTGATATAAACTTTTCACTTACAGGCAGTGAGCGTATTGCCATA
ACGGGGGATAACGCTTCGGGCAAAACAACAATTTTGCGCGCCATTGTAAATGACCCTGCC
GTAAAAAAACAGGGTTTTTGGACGGTGCCTAGTAAAAAGGACATAGGTTATTTGGATCAG
CATTATAAAAATTTAAATCCTGATAAAACAGTTTTTGAAACCGTTGGAGAACTTTTGCCC
GGGTTTACCCATGCGCAAGTGCGTGATTTCTTAAATGATTTTTTATTTAGAAAGCAGGAA
GAAGTTAATTCAAAAGTGAGCGTTTTATCGGGAGGGGAAAAGGCAAGGCTGTCACTTGCC
GTTATTTCAGCCAAAACGCCGAAACTGCTTATTTTAGACGAAATTACCAATAACGTTGAT
TTAGAAACAAAAAACCATATCATACAAGCGCTTAACGAATACCCTGCGGCTGTTATAGCT
GTTTCTCACGAGCCGGATTTTTTAAACAAAATAGGTATAATAAGATATTACGATATAAGC
AAATCCTAAAAATATGAAACATTTTGATATAGCTATTATAGGGCTTGGCCCCGCAGGCGC
TACGCTGGCCAGGCTTTTAGACGGCAAATTTTTTAGAGTTGCCGCCATAGATAAAAAGGG
CGCAGACTCTTCTTTTCAAAAGCCTTGCGGCGGGCTTTTAGCGCCCGACGCGCAAAAAGA
ATTAGCCAAATTTAACCTTACTCTTCCGAAAGATATTTTGGTTGACCCGCAGATATTTTC
CGTTAAAACAATTGATTTAAAAAATAGAATAACCAAACATTATCAGCGCATGTATTTAAA
TATAGACAGAAGCAAGTTTGATAGCTGGCTTATTTCTCTTATTCCCAAAAACGTTAAAAT
TTTTAAAAATTCCATCTGCCAATATATGTTAAAAACGCAGAGAGGGTTTAAAATAGTGTT
TGACGAAAACGGGCATAAACAGGAAATAACGGCTGATTATGTTGTAGGCGCGGATGGGGC
GGACTCTTTTGTGCGCCGCATGTTTTTTCCTAAATTTAATATAAGAAAATATACCGCCGT
GCAGCAATGGTTTAAAGACGAGCACCAAAAACCTTTTTACTCCTGCATTCTTGACCCTGA
AAATACGGACTGTTATTCCTGGGCGCTTTCTAAGGACGGGCATTTTATTTTTGGCGGCGC
GTATCCCGTATCAAACAGCAGGGAAAAATTTGAAAGACAAAAAGAAAAATTAAGCGAGCT
TGGTTTTAAATTCCCGGAGCCCGTAAAAACGGAAGCCTGCATGATTTTGCGTCCTAACAG
TTTTACCGAGTTTTGCCTTGGCGGCGGCAATGTTTTTTTAATAGGCGAGGCTGCCGGCTT
TATAAGCCCAAGCTCTTTAGAAGGCATAAGCAGCGCTTTTAAAACAGCCAAAATACTGGG
TGATATTTTTAATAAACATAAAGAAAATAAGCACCGCGCGTACGCGTCCGCTTCAAGGGG
GCTTCGCTTTAAACTCGCCGCCAAACTTATTTTTAAATGTCCTTTTATATACGATTCCGC
TTTTAGAAAAGCCGTTATGAACAGCGGCATAAAAACAATTAGAACTGAAGAATGAATCTT
ACAAGAGAGCAAATTTTTTACTTAAGAATATCTAAATCCGGTCTGTCCGAACCTTTTGAC
TGCCCGCTTTCCTGCGCGAAAAATTTGCTTGGCATACAGTCACAAGCCCAGCAATTTGGC
GAAATAAGCATATTTAACAGAGTAAAAAATTTAAAAGAAGGCGGGCTTACCTCTTTTTTT
AAAAATAAAAACCTTATTAAGCTTTGGGGCCAGCGTATGACCGTGCACACATACCACAAA
GACGATTGGCGTTTTATTTACAAAATATACGGCGGCGGAAGTGATAGATTAGAATCTTTT
TTAAAGTCAGATAATAAACATTTGCAGACAGTGCTTAAAAAAATAGAAAGCAAAGACATT
TGGAATAAAAAAGAATTGCAACTTTTAGCTAAGGAAAAGTTCCCCCATATAACGCATTTT
TATTTAGACACTGTGCTTATAATGTATGCGTGCTACAAAGGTGTTTTGTTCGCCGTGCCA
GAGCGGCCTTACTCTAAAACTTTTCTACTTAGAAAACAAATTGTTTCCGATAAAGAGTTT
AAAACCTGGAACGCAGAAAATAAAGAAGACATTATGGCTGACCTTATGCTCCGTTATTTT
GCTTGCTACGGGCCCGCAAGTTTTAAAGATTTTTTGCATTGGAGCGGGCTTAGAAAAATG
GACGCAGCTAAATCTTTTGAAAAAATAAAAAATGGTCTTGAAGAATTTACTTTTAATAAA
ACGTCTGTCTATCTTACTAAAAAGGACAAACATTTTGCGGATTTAAAAAAATCAGGTGTA
AAAAACGTAATTAAACTGCTTGGCAAGTTTGACCCGCTGTTTGTAGCTTACTCGGATAAA
ACCTGGGCTATGGATACAAAACATAATAAGCATGTTTGGCGGCCCGCAGCCCATGTGGAA
GCTGTTTTACTTATTGGCACTGAAGCCGCCGGAACATGGCTTTATGAAATGAAAGGCAAT
AATATGAACTTTAATTTTAATTTATTTAAAACAATCACCGCGGAAGATAAATTAAAAATA
AAAAAAGAAGCCTCTTTGCTTTGCGCTTTTATGGGTAAAAATTTAGGTCTGTTATCATAT
AAAAAAGCAAAATAAAACTGCCCGTAAAAACGCAAATTTACGCCGGCTTACGGGCAGTTT
TTTTAAGTAATATTTTTTATTTAAATATAGGAATATATTTAAAGTCCTCAATAAGTTTGG
GTTTGCGTTTTTTTATTAAAGAAACCGCCTTATTAAGCTGCTTAGCACTGCATTTGCTTA
CTTCAACGGGTAAAAACCAATCTTCGCCCGATATTATACTTTGCGCTATATTTTCTATAT
TAACGCCCACATCGCCTATGGCTGTGCCTACGGTGCCTATTACGCCCGGATTATCTTTTG
TTTTTATAATTAATAAGTAAGAAGCGGGGTAATCATTAAAATCAGCCTGTTTGTGTTTAA
TAGGGGCGGTGGATTCTTTAATATCTTTTATGTATCCGTGTTTGGCTATAAAAACAACGT
CCGATACAACCGCGCTGCCTGTTTCAATCGAACCCGCGCCCTGGCCTACAAACAAATGTT
CGCCCGAGTAATTAGCGTTTATTTTTATGGCGTTTGTAGCGCCGTTTACGTTATATAAAA
AATCCTGGTTAGATATTACGGCGGGCTGCACAAAGGAGTAAACTTTATTTTTTTCTTTTA
TAGCGAAGGCTATAAGTTTAATGGTGCTGTTTAAACTTTTTGCTACCATAAAATCTTCTT
TTGTAATTGCGGTAATGCCCTTAACGGGAAAGCTTTGCTCAGTCGCGGGAATGCCGTAAA
TAAGCTGAATTAAAATTTTTAATTTATTTGCCGCGTCCATACCGTTGATATCCATTGTCG
GGTCAAGCTCAGCGTAGCCCAGTTTTTGCGCAAGTTTTAAAGCGTCCTCAAAGGTGCTGC
CTTTGGCGTTCATGCGGCTTAAAACAAAGTTGCTTGTTCCGTTAACAATGCCGGTAATGG
AGTTAATAAGATCACCGGTAAAACTGTCCTGCACTACTTTTATTAAAGGTATGGCTCCGC
AAACGGCGCCTTCAAAACCCACGGATTTATTTTTTTCTTTAGCGTAGTCGAAAATAGTGT
TGCCGTGTTTTGCCAGTATCGCTTTATTTGCGGTTACAAGATGCTTGCCGCTTTTTAATA
TATTTTTGTGCAGGTTGTGTATATGGTTGGTGCTGCCGCCCACGGTTTCAATAACTAAAT
CTATATCAGGGTCGTTAAGAACATTTTTTATACAAGCGTCGCTTTGCTCTTTTGTTATTT
CTTCTTTATCAGAACAAAATAACTCTAAGGGTAACCCGTGGCGCTTTGCCTGGCGGCGGG
GGTGCAAGGTAATAATTTTTTTAATTTTTATTTCTTTTCCGCCCGCTCTTTTTTTAAGTT
CCGCGGCGGTTTCTTGTATAATTTTTGCCGTGCCGCCGCCTACGTTGCCGCAGCCGATGA
TTGCAACATTAAAAGTTTTCATTTAACTCTCCTTTCAAATTAATAACATGATTTATTATA
TTTTTGTAAAACTGCGCCGCTTGCTTTTGCCAGGTGTTAACAGGCTTAAGCGCGGGGTTA
TTTTCGGGGTAATAATTTTCAGGCAGCGCGGGGTTTTTGCCTGAAGCAAGGTCTCTTAAA
TATTCAAGGTGTATGGTGTCAGCCTCATATTCCGGATGCCCGGTTATATATAAGTTTTTT
TGGTCACTACTTGAAACCACGCTTACTTCGACCCCTGAGCAGAGGTCCGTTATAATATTT
TTATTTTTTTTAATGTCCTCTTTTTTTATACCTGTATGGCGTGAATGGGGCATATAAAAA
CCGTCGGCAATCTCTTTATAAAAAATGGAATCGGGATTTTGCAGACTTTGTTTAAATATG
CCGCAGTATTTTTTATCAAATTTATATTTTTGTATTTTGTAAAAATGATAAAGCGCCGCT
TGAGCGCCCCAGCATATAAAAATATTAAAAAGGCTGTTTGTTTTTGTAAAATCAAGTATT
TTAGTAAGCTCTTGCCAGTATGCAACATCCTCAAATTCCATAAGTTCAACAGGCGCGCCC
GTAACAATAAAAATATCAAACTTACGGTTTGTAATATTTTCAAAAGTAATATAATTGGTC
CTTAAATAATCTTCCGAAATATTTTTACTTTTATAAGTAGCTGTGGTAAGCCAGGCTATA
TTAATTTTTTTGCCCGCTGAGTTAAGCAGCGAACTTAACTGCCTTTCGGTAGCTTCTTTT
GTGGGCATTAAATTTAATACGCAGGCTTCTATCATATAAGCGCTTTCTCCAAGTCGGCTA
TAATGTCATCAATATTTTCAATGCCTACGGAAATCCTTATAAGGTCATCGCCTATTGCCG
TTTTTTGTTTTTCTTCCTTCGTTAACTGGCTGTGCGTTGTGCTGGCCGGGTGAGTGACTA
TTGTCCTTACGTCTCCTAAATTTGTGGCGTGCAGGCAAAGGGTTACGTTTTCTATTAGTT
TCTTTCCCGCTTCATAACCGCCTTTTAACCCAAAGGAAAAAAGCGACCCGCAACCTTTTT
TAAAATATTTTTCAGCCGTTTGTTTAAAAGGATTCCCTTCTACAAGCGGGTATTTTACCC
ACGCTATTTTGGGATTATTTTTTAAGTAATCAATAAGTTTTAGAGTGTTTTCCAAATGTC
TGTCCATACGCACATGAAGAGTTTGTATGCCTTGCAATGTAAGATAAGAGTTAAAAGGGC
TTTGGCACGCTCCGATATCTCTTAAAACCTGGGTGCGCAGTTTTACTATAAAAGCGTTTT
GTGCAAAATCTTTGGCGTAAACTATATTGTGGTAGCTTGGGTCGGGGTTGCAAAAAGAGG
GGAAACGCCCGCTTGTCCAGTCAAAAGTGCCGCAATCCGTTACAGAGCCGCCCATCACCG
CCGCGTGGCCCGACAAAAACTTTGTGGTTGAATGTATTATTATATCCGCGCCGAAATCTT
TGGGTTTAAAAAGGTATGGGGTCATGCAGGTATTATCAACTATAAAGGGGATTTTATGTT
TTTTAGCTATTTTGGAAAGTTGCTCAAAGTCAGGTATCTCACAGCCGGGGTTGCTTATGG
ACTCAACAAAAATGGCTTTTGTTTTATCCGTTACCAGGTTTTCAAACTCGGCGGGGTTTG
AAACATCGGCAAATTTTACTTTTATGCCCAAACGGCGGAGCGAATGGGAAAACATGTTAA
ATGTGCCGCCGTATAAAGCGTTAGAGGAAATTATTTCGTCGCCCGTTTCGGCAAGGGCGC
ATATTGTCATAAACTCGGCCGAATGGCCCGAAGCCGTTACCAATGTTCCCGCGCCGCCTT
CGAGAGCGTTAATTCTTTCTTCCAAAAAATTGTTTGTCGGGTTGTTTAGCCTTGTGTAAA
TATAACCCGGGGCTTTGAGGTCAAACAGGTCTTTTGCATGTTTAGCGTCATTAAATTTAT
AAGCGTTTGAAAGATATAACGGCGGGTTGCTTGATCCCGTTTCGTCAATTTCAAAGCCGT
ATGATACGGCCAAAGTTTCAATATGTTGTTTTGTCATAAAATCTCCTTTTTAGCGGTTCG
GTGCGGCGCCGAAACCATAAAAAATAACCCGCCTGGCTTTTGCCTGACGGGTTATTTTTT
TGTTTTTATAAAATTATTTTAAAAATTTATCCGAAAGGCAAAAGAGTGCATGCGCATCAT
GCTCATCATGGCGCTCATGCTCATCATCATTGCTTTGTTAGATAAATTTTTCTGCATAAC
CAAATAATAGCATATTTTTTATAAAAAACTATTTTAACTGTTTTTTTACGTCATAAAAAA
GCCCTCTTGAAATAGAGGACTTTTTTAAATTTTATTTCTTTTTAGCCTGGTTGGCCACGG
CTTCCATAAGTTTTTTTACTTCCTCAGGATCGCCCAAAAAATAATCTCTTGTCATATTAA
GATTATCGTCAAACTCGAAAACATAAGGTACCGCTGTAGGTAAATTTAAGTTTACAATAT
CTTCGTCCGAAATATTTTTTAAATGTTTTATTACGCCTCTTAAACTGTTGCCGTGGGCAA
CAACAATAAGCTGGTTTGATGTTTTTAACTGCTTCATTATAACATCCGTCCAATAAGGCA
TAGTGCGGGCTATAGTGTCTTTTAGTGATTCGGTAGCGGGCAAATCCGCGTTCGTTACGT
TTTTATAACGTATGTCTTTACGCGGGTTTCTCGGGTCGTCTTCGGGTATCGGATCGGGCG
CGATATCAAAACTTCTACGCCATAATTGAACCTGTTCGGCTCCGTATTTTTCGGCTGTTT
CGGCTTTGTTTAAACCTTGAAGGGTGCCGTAGTGTTTTTCATTAAGACGCCATGTTTTTT
CAACGTTTATCCAATCCAAGTCCATTTTGTCAAGCACACAGTTAAGCGTTTTTACCGCGC
GTTTTAAATAAGAAGTATATGCTTTATCAAAAATAAAGCCCTCTTTTTTTAAGATTTCGC
CGGCTTTGGCGGCTTCAGCCACACCTTTTTCCGTTAAATCAACGTCAGTCCAGCCTGTGA
AGCGGTTTTCTTTGTTCCAGGTGCTCTCGCCATGTCTTAAAAGTACAATTTTTTTCATAA
TATCCCCCTGTATATTTATTATAGCACTTAACAGGCGGGCTTAAATTTTGTAAAATAATT
TATGGAAAGATTAAATCATACAATAAGCATTTTCCGCAAGAGTTCAGGCTTTTGTACTTG
TGTGTGGTTAAACGAAATTTAAAAAAGCCCCGTTTTTGCGGGGCTTTTTTGCATATACGA
ATAAAGAGGAATAAAAATGGATAATAAATTTTCTAAAGAAGCATTAACATTTGATGATGT
TCTGCTGGTGCCGCAGCATTCCGAAGTGCTGCCTAAAGACGTTAAAACAAGCACTCATCT
TACAAAAAAAATAAAACTTAATATTCCTTTAATGAGCGCCGGCATGGATACGGTTACAGA
ATCTAAAATGGCAATAGCCATAGCCCGTGAGGGCGGCGTGGGTATAATTCATAAGAACAT
GTCTATCACCGCGCAGGCCGCTGAAGTTGACAGAGTTAAAAGAAGCGACAACGGCGTTAT
TTATGACCCGTTTTCCCTTAGAAAAGATAATACTTTAGCTGAAGCTAAAGAGCTTGCCGC
CAAATACAAAATTTCAGGCGTGCCGATAATTAACGACAACGGCAAACTTATAGGCATTAT
CACAAACCGCGATATGCGTTTTGAAACGGATAACAGCGTGCGCATTGGCGATATAATGAC
AAAAGATAATCTTGTTACCGCTAAAATAGGAACGTCTTTAAAGGAAGCTAAGGAAATTTT
AAGAGGCAAAAAAATTGAAAAGCTTCCCCTTGTAGACGATAAGTTTAAATTAAAAGGGCT
TATTACTATTAAAGATATTGAAAAAAGTATTCTTTATCCTAACTCGGCAAAAGACGCTAA
AGGCAGACTTTTGGCGGGTGCTGCCGTAGGCGTAACTAAAGATATGTTTGCAAGAGCACA
GGTTTTAATTGACGCAAATGTTGACGTTATTGTTATCGATACCGCCCATGGGCACAGCCA
GGGCGTTATAGAGGCCGTTAAAAAAATGAGAGCCGAGTTTCCTGACTTGCAGATAATAGC
GGGCAATGTAGCCACCGCCGCCGCTACGGAAGATTTGATTAAGGCGGGTGTTGACGCGGT
TAAAGTAGGTATCGGGCCTGGCGCGATTTGTACGACAAGGGTTATCGCTGGTATAGGCGT
GCCGCAGATTACGGCTATTTATGACTGTGCCTTGGTTGCTTCCAAATACGGAGTGCCCGT
AATAGCGGATGGCGGCATAAAGTTCTCGGGCGATATAGCAAAGGCTATAGCCGCGGGGGC
AAGCGTTTGTATGATGGGCTCACTTTTCGCCGGAACAAACGAATCACCCGGTGAAAATAT
TATTTACAACGGACGCGCTTTTAAAACTTACAGGGGCATGGGCTCGGCCGGGGCAATGGG
CTCCGGCAGCAGCGACAGATATTTTCAGGAAAATTCTAAAAAACTTGTGCCTGAAGGCGT
TGAAGGCAGAGTTCCGTATAAAGGCGCGCTTAGCGACACCGTGTACCAGCTTATAGGCGG
TTTAAAAGCTGCCATGGGATATTGCGGAGTAAAAACAATTGACGAGCTTAGAGAAAAAGG
CCAGTTTGTAAAAATTACGGCCGCCGGCCTTAAAGAAAGCCACCCGCATGATATTTTTAT
AACAAAAGAAGAAAGTAATTATACGGTTAACAGATAAATATAATAAAAAACCCCGGGCTT
AAGCCCGGGGTTTTTTTGTTTTAAAATTTCGCTTTGCGATTCCCCCCAACAACAAACAGC
AACACCTCCGCAGCGGCAATACGGAGGTGTTGTGAAATCAGGGAGCTATCCTTCCCTGTC
TTATGCAGGGAGTGTTCCGTACTCTCATAAAAAACAGGGCCGAGTTTTTTAAACGCGGCT
CTGTTTTTTATTTTATTACTAAATATATTTTTGGGGGTAAGATAGAGAATTTTGTTTGTG
TATCACCAAGGCAGTGGTGTTGCTGCGGTTTTGTTGTTTGTCCGCAAAGCGGAACTATGA
AAAAAGAACCCCGCGCGTTAACCCGGGACTCTAAAATATATTTTTGCTTAAATTTAATAA
ATAATTTTTTGAGCAGGATAATTTTATTTCGCAGATATTATTAAATTTTGCCAAACCGTG
GAGTATCGTTATTTTAAATATATATAGTAATTCATTTTAGGTTCATGCTCCGCGCGGAAC
TGATAGGAAAGTAATGTTATTTTAGGCTTTTTTCCCTGAACGCTGCCCGAAGAATACGGA
ACAACCGCTTTAAAAGTGTTGCTCCAGGCCGGTTTCTTTTTGCCGTAAACCATAACAATG
TGCCCGTTTCTGCTGTTGCCCGTATTATATGTTGCTAAAACGGTTTTGCCTTTACGGGCG
GCCTCGTAGGCCGAGTCATGATTTAATTTGCCGTTTGATTTGCGCGGTATTTTTTGCCAT
TTGGGGGAAGTTTTTAAATAATTATCTATCCCGTTGGCTGTTGTGTTGGGCAGATATATA
CCGCGTTGTTTTGTTAAATCAATAACATGAATATTACATTTTAACTGCCGTCCGCCTGTT
GCGCAAGCGGCTAAAATACCGGCCAGCAGAAGCAGTGCTGATATATTAAAAAGTTTTATT
CTCGGCATATTTTTATTATAGCAGTAATTTTTAAGTCTTAATATTGTAATATTGGGGTAG
GAAAGGTGTATTTTTAGGAGAGTGAGTGTATGAAAAATATAATTAAAATTATGTTTGGCG
TTTTATTTTTAGCCGCCTTACCGGCATTTGCAGCGCAGGATTTTTTGAAATACGATATAG
GTTCGTATAAGTTTTACGCCATGATAAATAACACGGGCGCTATTTCTGACGTTCTTATAG
GAAATAAAGATAAAATTACTTTTGATAAGTATAAAGCGGCGGGCTGGAACGCGAATGCCA
TAAATTATTTTTTACTTGATACCGGAACGCAAAAAATTCTTTTTGATACGGGGCTCCCTT
TAGCACGCGGCGGCAAAGTGCTTGAACGGCTTGAGGCTATTGGCGTTAAACCTCAGGATA
TTAGTATTATCTGTCTTACTCATATGCATATGGATCATATTGGCGGTATGTTAGATGATG
AGGGAAAAAAAGTTTTTCCGAACGCTAAGGTTTTTCTCTCAAAAGAAGAGGCGGAATATT
GGAATAATCCAAACAATGATTCTTCCTCCTTTAAATCGGCAAAAAAGGTGTTGGAAGTAT
ACGGTGAAAGTATTATAAAATTTCCCCAAAAACAAAAGATAACTGATGGCGTTACAAGTG
TTCCTTTGTTTGGGCATACTCCCGGGCATACAGGGTTTATTATTGAAAATAAAGGAAAGA
AACTTGTTATTTTGGGTGATGTTATACACGCCAATATTCAATTTGTTAACCCTGATATTT
ATTTAACCTATGATGTGGACCCCAAAACCGCTATGAAAACAAGAAAACTTGTTTTGAAAA
AGGCGGCCGCCGAAGGCGTGGATATCACAGGTATGCATATTGCTCCGCCCAGTGTCGGCA
AAATAAAGAAAACGGGCAAAGGCTATCTTTTTGAAAGACATATTTAACTAATATTAAAAT
ATAGTTAAAAAAATTAAAGGAACCGGAAGAAACTTTCAAAAATTCGCAAATTTAACAAGA
AAGAGATTCGTGAATTAAATACTTTTGAATTTTCGGAATTAAGGATAAAAAGTTGAGTTT
TGGCTACATAAGAACCCTTTAGAGACTTCTCCAAAGGGTTCTTATATAAATTATGGGGTG
CGCCCGTAGACAAATACTTAAACTATATAATAAGATCACACGTCCCAATAAACGCCGCCG
CCTTTTTGCAAGATACAGGCGGGCAGCATTTTTACAATAATACGGCAGTCATATTAAGGA
ACAGCCTGGCATAGATATTATTTGCGTTTTTCAGTTCTTTTTTCGGCATCGTTACTTTCT
GAGAAGCTGGTTCCAAGTAGTATTGCAACAAGCCAAAAAGCTGAATATAAAACATAGTTA
ATCCAAGGCTTAGCAGAAGTAATCGGCGGTATCAGACCCGCTAAAAATTGCAATAACCAT
ATTAAAAAAGCAAGTATTAGTAAGCCTGCAAAATAACCAGGGAAATCTTTTGCCCGAAAG
TTTTTTGAGAAAGGAACTCCAAATAAAACTGCCATAAAAGTAAGTATAAAAAGCCAGGCT
GCCGACAACATAAGCCAAGGCTGCTTATATGGCGATGGGGTATCACTCTTTTCTATTATT
GTGGTGGCAGGTGTTTCTGTGGGCTCACTAGTAGATGTTTGCTGGGGTAATTTGCTAGAA
CTATCTTTTTTTAGCCAAGAGGGTACATTTAGAGTGCTGAAAAAAGGCTTTCTTTCTAAT
ATTTCTCTCTCTATTTTATTAATATGTTCTAAATATTCTTGAGTATGGGTGTTGCTTTTC
TTTAATTCGACTATTGCTTGCAATTGCTTTATTTTTTGATTAGTGGAGTAGTTAAAAGAC
CATCCCAAGAAATTATTTAACAAAAATAACATTGCAATAGAAAGGATTACTAAAGAGGCT
TTTAAGGGAAGCGCGAACCTTTTGTCAGCTAAAAAATTGTATATATGCTCTGCTATTGAT
TTAAGCATAAAAAGCTCCTTTTGATATGGCGTAACTATTGGTATATTGCGAACTTTCTTG
TTAGTCGCAGCAGACACCCTTTAAATAAAGTATATAAAAATACAGCTCTTAATTCTTTTT
ATGCTAGAATTTAAGTAGTAAAAGCAGTATAAAATTTGATTTTGGACTTGTTTTTAGAGC
CGCTGAGAACGGTACGATTTTGCTAAAAGTTAGCAAAGCGGTCTAGAATCTAAAAATGAA
GAAGTGGCAACAAAATATATTGAGCAAGAAATATCAAAATTGGGAATAAAAATAGATGTA
TAAATAAGGATATTATTAAATTCTTTCCATAATATCCAGAGGGGATTTATTAAACCCTCT
TTGATGCATATATAGCATCAGTAAAAAGTTCAATAAATCCCCTCTGGGGTGGCTGAGGGG
ACTCGAACCCCCGGCCCTTGGCTCCACAAACCAATGCTCTAACCAACTGAGCTACAGCCA
CCAAAAAACTGTTTTACACAAAAATCTACTTTGCAACAGGTTGTCTTAAAAGTCTAAGTA
TATATATTATAGAATATTTTTTTGCTTTAGCATAATTTTGCTTTGGCTTATTTTTTAGAA
GTTGAAAACCTGCATATGGGCGGCTACGTGCATTATATCCACAAAATGTTATATATTATA
TAAAATACAAGTGTAACACGATTAACTATGAAACTTAAACTTTTTTTACTTTTTATAATA
GCTTTTAGTTTGTGTGATGCAAAAACTCACGTTGAAATAGCGGAAGAGTTCAGCCCCAGC
GTTGTTACAATTAATGTTGCTAACAGCCGCGGCGGCACATTTAACGGCACAGGTTTTATT
GTAAGTCCGGACGGGCTTATAGCCACAAGCAGGCATGTTGTGGACGGCGCTATTTATATG
AACGTTACATTTAATACGGGACTTGTGTCGGATGAAGCTGTTTTGATAGCGGTTTCGCCA
AAAGTTGATATAGCTTTAATAAAAATAAACGCGAAAGACTTGCCTACTGTGGTTTTGGGT
GATTCGGACTATGCTTTACCCGGTTCTATAATAACAGTTATCGGTAACCCGAGAAGGTTG
CAAAATACTGTAACGGAAGGCATTATATCCCAAGTCAGATTAATGAAAAAAGGTGTTGTG
TGGCACCAAATAAGCGCGCCCATTTCCCCCAGCAGCAGCGGCAGCCCTGTTTTTAATGAA
AACGGGGAAGTTATATCCGTTGCTTTTTCAACATACAAAGGTGCCGATAACCAAAATTTA
AATTTTGCCATTCCCTCTAATTATCTTGCCGAGCTTATGCTGGAAAAAGGTTATATACCG
CCCATGGCGCAAAGAGTGCAAACTAATGAAAATAAATTTGCCTCCTATATCAAGCAATGT
TGGGACACTTTAATCAAACTTATATCTTGACTTTTTTGTTTATATAGATATATTTATATA
TATAGCATACAGTGCTTTCAGGGTTAAAATTCCGTTGAAAGGCTGTAAATACTTGTTTTA
ATGATATTTGTTTTTTGGGGATTATATGCGTTTAAGAATTAAAAAAAGAAAGGTTTTATT
TTTTGTCGCGGGATTAGCGGCGGCGGGATTTCTTTTGCTGCCTGTTATTGATAAAGCTTT
TTCTAAAACCATTCCGGGAAGCCTTAAAAAAGCCCAGCCGCAGGTTGCTTCTTCCAACCC
GCTTGCTAGAGCTATGGAATTTTTATCCTCTTTTATTGATTTCGGTAATACAAAAAAAGA
TAAGCAGCCTGTTGTTTCCTCGCCTTCGGTTAACAGCCAAAAGCTTTCAAACTCGCAAAA
ATTTGCTTTGGGCCTTGCCTCTATTGACACTAATGCCCAAAGGGCCGCTATGTATGACGG
TAATATGCCTGATTACGCTGACAGGAATATAAAAATAAATTTTGAGGATTATGGCAGTGC
GGAAGTAAAAGATAAAGACGGAAACTGGGTTTTGGTGCAGCAAAAAGAACCCGATGTCTT
CAGCCGCGGCATGTACGAGTCTGATTTAAAAAAAGACCCCCTTTCTCTTATTGAGGGCAG
AAATATTTCAGATAAAATAGCCCAAGACAACAAAGATAAGGAAGGTTTATACGCTTCCGC
TTTACCGTTTAGCAAAATATTCGCGGACGGCGCCAAAAAAGGCATGTCGGCTATCGCTAA
AACATTTGACGGTTCTTCAGGCGCAATGCTCGCTTCTTCTGGGCACGGCACCAGGCCTTC
AGGTTATCCAACGGTTTCAGGCAGCGGGGGACTTTCTGGCTTTTCAAACGCTGGTTCAGG
TGCAAATTTATCTGCTGCGGGCCAAATGGGCTTGCCTAGTTTAGAAAAACTTTTCGCCGA
CATTAGTGAAAAGGCTTCATCTTCAAACGACAGATACGATTCCAACGGCAGGAAACTTTC
CGATAAAGAAAGGGAAGAAACTAAAACAGCCGAAAGAGACGCCGACTATGAAAGGCGCAG
AGGGGAAGCTTTTAGACTAGCCGAAGCAAAGGCCATACAAATGCTTGAAGAGTCCGCTAA
AGGCCAAAAGGAAGTTGAACTTAGTGAGAAGGATATAACAAGAAACGCTGCCTGTGAGGA
AGTTTGTTATGTGGATTCTTACCATCCGAATAAAGACGCGGTTCAAGCAGTACAAAAAGA
ATCTGTAATAAATATTTTAAACTCGGTGCTTCCTGATTTCAGAGAAGGGTTAAAAAAAGG
GAACCCCGCCTATCAGCAATATCTTAATGATTATATTACAGAGACTGAAAAAGATTCAAG
TCCTAAAGGTATGCAACCTAAATATGTTTATGTTTTAAAATCCAGTAAGGAAGACGCCGC
CGGAACAGCTGAAGTATTAGAGAAAACCGGACGTGGCATAAGAACTGATTCTGCTTTTGA
TATTAACGCCGGCAGGCAACAGGTAGAAAAAGAAATAGCCTCATGCACGGAGGAAGAGTG
TTTTTGGGTGCCTAAAGTGGAAGGGTATTTTAAAGACGCTTCCATAGCGGCCGGCGGTAA
AATGCGTGAACTTAATGTAAAGGGATCGGAAAATGACGAAAAAGGCTATCATTTCCTTAC
CAGAAGCCAATTACAGCAAATAGTGGATTCTGATAGAAATACTGTTTATGTAACAGGGTC
GCCTGTTACAAGTTTATCTTTACATAAAAATTTAAATGTTTACGCCTTGCAGACATTTCC
TTTAGACACTAAATATTTGACCGGGCAGCAAAAAGGGGAAGAAATAAGCGGTGTTTCAGG
GGAAATTAATAAAAAAACAGTAGAAAAAATAGAATTAATGGAAAACGAGTTTACGTCGGC
TGAAAGGCAGAGGGTTCAGTCCGCGATTATCGGCCTTATGCAACAAGGCGAAAAGAAACA
GAATGGCAGTACAAATAAAAAATAATAAATATAATCTGGGTTTAAAGACGGTAGAATAAC
AGGATAAAATTTTTGTTTATTATACTTTATTATGTTTAACCAGAGGAACTTATGCGCTTA
AGAATAAAGAAAAAGAAAATATTGTTTTTTGTTTTGGTGTTTGCCGTTGCGGGCTTTTTA
CTTTTACCCGTTATTGACGGCGCGTTATCTAAAGTCCCTGCTTATGCGTCGGCCAAAAAA
GCGGTTCCGCAAGCCGCGTCTTCTAATCCTCTTACAAAAGCAATGGAATTTTTATCTTCA
ATAATTAAGGGCAGGAAAAAAGAAACGGCTTCCGCGCCTGAAAAAACCCTTCGCACTTTT
ACCGGCGGGCAAAGAGCCGCCTTAAATATAACACAATATGATGAACGCGCAGGTGTTTAC
CAAGGTATTCATGATGGTAAGGAAATAAGAATTAAACTTGACGGCGACGGGATTTCTGAA
ATAAAAGACAAAGACGGAAATTGGATTATGGTGCACCAGAAAGAACCCGATGTTTTCAGC
CGCGGCATGTATGATTACAATTTAAAAAATGACCCGCTTTCAATAATGGAAGGAAGAAGG
ATTTCAAACCAAATAGCTGCTGATAATAAAGACGCTAACGGTTTTTACGCTTCCGCTTTA
CCGTTTAGTAAAATATTTTCTGACGGAGCCAGAAAAGGTATTAACGCTATTTCCAATACT
TTTGAAAATCCTGATACCATATTACAGGAAGGAAAAGAATATTACGCCGCTTTGGGAAAT
CCTTCCGGAAATATTTCAGGTTTCTCAAGAGGTAACGTAAGTATGCCTTCAGAAGGGTAT
TCTGGGCAGGAGTTAAGCGAAATTTTTGCTAAGGCCCAGCAAAAAGCATTTGATTCTTTG
GCTATGTATGACCAAAATGGCAAGCTTTTAAGCGATAGCGATAAGGAGAAAGCCAAAGAT
AATGAAATGAGAGATACTCAAAGGCAGGCAAGAGGCACCGCATTCTTGGAGTTGCAAAAA
CAAGCCAGAGAAAAATTGCAGACCGCCGCCCAAAAAGAAATTGAAAAAGGACCCGACAGC
TGGATGCTTGATAAAATAGGGGAATATGACAGTATTGCCAAGGAAAAAATGCAAACGGGC
AGACTGTCATGCGAGGCTGAAGAAAAAGCTGCATGCGGCTCATATAAACAAATTAATTCA
AAAGATGTATATAACAAAGGAAAGGAAAATGCGGCTAAAGTTTTAGGAGCTTGGATACCG
GGGTTTAATGATGATAAAGTGTTCTCCCCGGAAGAAAGGGAATCCATTATATACTCCTAC
CTGTCGGGCAGTGAACATAGTTATAAAGGTGTAAATTGGAACGCGTTAAGACCTTCTTTT
TTAGTTGCCGTTCCTGCTAATCCGAAAGGACTTGATTTAACAAAAGAACAACAAAAAGAA
TTAGGTATTTCAGATAATACCATGGTAAAAATAAAGAAAGAATGCCAAGACGGCGGTTGT
TCCTGGCTTGCTTTTTCATATACCGGCGGACAATACAGCCAAATGGGCGAAAGACTTGGG
TGGTCATACTCTAACGTCCCAAACAAAGTTCCCCGTATTTACAGTTCGGTAGATTCTGAC
TGGGATTTGGTGAAAACTTCAGATTTAGAGAAGGAAATTCAAAAAGTTTCATCGGTAAAA
CCTTCAGATGAAAATTTTGTAATACCTCCATATATCGTTACATCGGCAAGGCAAGGCGTG
GAATGGGATAAAAAAAGAGTTTCATATCCTTCCTTAATTTTCCAGTTTGATAAAGGCAGC
CATCTTGACAGAAGTATTGTGGGAGAGGTGGTTGAAGGAAACCCGCCTGTGGAACGGGCG
TCGGATGAGCTTTTTAATGATTATCTTGCAAGAAACCAGGAATTTGCCGATAAAACAGAG
GAATCTATTAAAAAGATTATAGAATCAAAAAGAAATAATACTCCTAAGAATTCAGTTGCA
AAAGCGATTATGGATATCAAAAAAGCGGTTTCGGAAAAGTCAAAAAATAAGGAATAAATT
AAAAAATACAAATCGGGCGTGGTATTATAAAAAGTAATTTATCTTTTTAAACAAATAATT
TTGCTTTTTATAAAACGCCATAAAAATGCTATAAAAACAATATATTTACGCGTGTTTTTG
AGGAAAAGTGTTTTTAGACGTATTTTTTAATTAAAAATAGCTATCAGAACCACCTTGATT
TTTTTAGAAACTTCACTATACTTTATTATATGCTTTTTGTAAATGCAGTGCCTTCAGGGA
TATCCGTTGGAGGACTGCAAAGTTTTATTTATCTGTGTTATTCGGGTTTAATTGTTATGT
CTGCAACGGAGGCAGTATATGCGGGTAAGGATTAACAGAAAAAAAATAGTGGTTTTGCTT
ACAATATTTGCTACAGTGGGTTTTTTGCTTTTACCTATAATTGACGGGACTTTAAATAAA
AATGCGATATTAAACAGCCTAAACAATAAGAGGGCCGTTCCTCAGGTTGCTTCTGCCAAT
CCTCTCACAAGGGCGATGCAGTTTATATCTTCTTTATTAGGTATGAACAGAGGCAGAACG
CCTGTACTGGCTAAGGCGGAACTTAGTAAAGGTTCACCAAACTCAGATAAACTTACTTCC
GCTCAAAGGGCGGCTTTAGGTTTAATACCCGGTGGGGAAGAAGTCAGCGTTCCCAGCAGT
TCGGATATGTCTTTTGACGGAAACAGTTCTATTTTTGATTTAGGATCTGAAGTAAAAGAT
AAAAACGGAAACTGGGTTTCTATAGATAAACACTCTGCAAAAAGAGCATCCGCATCAGAT
ATAAACAAGCAAAAAAATCAAAGCGCGTCCCGTTCAAATAAAAATTCTTATACCTCAAAA
CACCAATACGCTAATGATTCCTCCGGCGGGCCTTTAACAAAAAGTTTTACGGAAGGCGCC
GCGAGAGGTATTTCAACAGGTGCGGGAGCCGCGGGCTCTAAATATTCTTTGGCAAAAGCC
AGTATCGGCACTGGCGCTGGCGGAACGTTTTCTGCGTCAACCTCGGGCGCGGTTAATAAT
TTTTCAAGGGGCGATGTTTCTTTGGGCGGCGGCGCGGACGGGTTATCTCTTCCTAATATA
AATAAAGCTTTTTCAAGCGCAACCCAAAAAGTAGCCGAGGCAAATGCTTATAAGGATGAA
AACGGAAAGCAGCTGAGCGCTAAAGAAAAAACATCGGTAAGAGAGCAATACTTAAGAGAA
AAATATAATGAACACATGAATGAAGCGTGGGATATGGTGGAAGAAGCGGCAAAAAACCGG
TTATTTTCCGGCAGAATAGGTCAAGAAGCTGATTTTTATGAAGATGAAATAGTTTCTTCT
GATTGTAAAGACGGCAAGTGCGAATATAAAAGCTCCTCTAAATTGATAGCTGAAAGAGAA
AAAAATGCCGCCATAAATATTTTAAATGCTGTCGGCGTTAACGGTAACGATGCTCTTATA
AGCAGTTATACGGAGGGGAAAGCTTTATCAGAATACAGACCCGATATAGTATATGTTTAT
ATGTCTTTAGATGATATTAGCAACAAAAGCGATAGCGAAGTAGTATCAGCAGTATGGGCA
GGTAACACACCGGAAATAGAAGAAACTCAAAAACAAAAAAATGAAAGGAAAAAGCTTGCC
GAAGATCTGAGGAAAGATTCTTCTTTATGTAATAAAGGATGTTTTGTGATTTCTAAAAAT
ACGCCTTATTTTGAAGATGTCGCCAAATGCGCGGGCGGGAAAGTTTACGATGTTAAATCA
AAAATAAGTAATTCCTCCAAAGATTATATTGTTATTGACGGCAAAAGAGCGGCGGAAGAG
TTAAAAAACAAGCGTAATATTACGGTTGTTACCACCTCCAAGGCAACAAGTATAAAAGTT
TATGATGTTTTGGGCGTGCCCGCGGCGAATATTATTTCAGCCGATAGAAATGATTTCTTG
GGGTCTAAAAATGTTAGCGGAATGCAGCAATTTTCAAATAAAATTAACAGATCAATAGTC
AACAAATATTCAATGCTTAACAAAAGCTTTAATGAAAAACAAAAAAATTATTTCGAACGC
GAATTAGCTGACAGGACAGAATCGGCCTCAGCTTCAGCGGGAAACGGTGTTAATATAACA
AAAACTTCCTCATATTTAAAGAGATAATTCCAAAAATTAAAAAACGGCGTTTTAAACGCC
GTTTTTTTTGTGTTTTTAAGGCTTAAACCGCGCGGTAAAATAAATTTGTTGTTAAATTTT
TATTTAACGATTATTTTTGCTAAACTTTTAATATGAATTTAGAAGATAAAGATATTGCCG
TTTCTTTAAAAAATATAAACAGTTTTTTTACGCATCTCGAAGCGGACGCGGCAGTCCATG
CCAAAACTCTCTTTTTTAAAAAACTAAGTTTAAAAGCACATTTATTTTACGGCGGTAAAA
TGACTACAATGCCTAAGGCTGCGCTGCCTTCGGCGGAATGGTTTAATGTGTGGTATACTC
CGGGCGTATCCTCCGTTTCCACTAGTATACGGGATAATAACAAAAATTCTTTTTCCCTTT
CAAACAGAAGTAATTTAGTTGCCGTGGTAAGCGATTCAACCAGAGTGCTTGGCGACGGGG
ATTGTACTTCGCCCGGCGGGCTTGGCGTTATGGAAGGCAAATCTTATTTAATGAAGCTTT
TGGCTGATGTTGATGCCACTTCATTATGTATAGACAGCAAAGACGAAACGGGCAAGAATT
CAGCCCAAAAAATAATTGATTTTGTTCTTATGGCGCAGCACAGCTTCGGCGCTGTAAATT
TAGAAGATATAAGCCAGCCTAATTGTTATAAAGTTTTGGACGAGCTTAGAAAGCGCGCAA
TAATACCTGTTTGGCATGATGACGCGCAGGGCACCGCCACTATTTTGGCGGCAGGCCTTA
TAAACGCTTTAGAGCTTGCGTATAAAAAAATGGAAACGGTAAAAATAGTTTTTTTTGGCG
CGGGCGCGGCCAATATAACCGCGTGTGATTTAATTATAAAAATGGGTGCTGACCCTAAAA
AAATAATTTTAATTGACGAAAAAGGCCCTTTAAATAAAAACCGTAAAGATTTGAAAGGAA
GTTCTGATTTTTATAAACAATGGGCTTTTTGCCTTCAGACAAACCCTCTTAACATAAGCG
AAGTTGATGAGGCTGTAAAAGGGGCTGATGTCTTAATAGCTTTATCTAAACCGGGGCCGG
GCACAATTAAGCCTAAGCAAATAAAGAGTATGAATGATAAGGCCATAGTTTTTACCTGTG
CCAATCCCGTACCGGAAATTTACCCGCACGCCGCTAAAAAAGCGGGCGCTTTTATAACTG
CAACTGGCAGGGGGGATTTTGATAATCAGTTAAACAACTCGGTTTGTTTCCCGGGGATAC
TTAAAGGCACGCTTCTTTGCGGAGCCAAAACAATAACGGATAATATGGCTGTCGCGGCGG
CGCGCGCTATCGCTGATTTTGCTAAAAAGCGCGGCATTACGTCGGATAATATAGTGCCCA
AAATGGAAGAATCTGATATATACCCCACAGTCGCCGCTGCTGTAGCTGAAGCTGCTGTCA
AAGAAGGCGTAGCCTCTGTATATTTGGACCCCAAAGCCATTTATGAGAGAACAAAAGCTG
ATATTGTTAAAACACAAGCAGCTTTTAACCTTTTGCAGGAAAGGAATTTAATAGAGCCTC
CTCCTTTGGAAATAATAAAAAGCGCTTTAAAAGAAACACTGGAGGAAATGTGCGCCAAAT
AAAATCTTCTGATATTACAAAAACGATTGCTTCTTTGTGCAAGCAAGCGAATATTGAACT
GCCAAACTCAACGGTTTGCTCATTTGCGGCTTGCGCTAAAAGATGTTCCGGCAGAGAGAA
GGAGATTTTTAATATTTATTTAAAAAACGCCTCCATAGCTAAAGGGCAGCTTTTACCAAT
ATGCCAAGATACCGGTATAACAGTTGTTTTTTTAGAAATAGGCGTCGGCGTTCTTATAAA
AGGCGATTTATATAAGGCTGTTAACAAAGGTGTTTCTTTAGGCTATAAAAAAAACTTTTT
AAGGGCTTCCGTGGTAAAGGATCCGCTTTTCGGGAGGGTAAATACAAAAGATAATACCCC
CGCCGTTATATACACAAAAATTGTTAAAGGCAGTAAAATTAAAATAACGGTTGTACCAAA
AGGCGCAGGCGCGGAAAATATGAGTGCGTTAAAAATGTTTAACCCTTCCGCCCCGATAGA
AGAGATAAAAGATTTTATAGTTAACACCGTTAAACAGGCGGACGCCAATCCCTGCCCTCC
CGTTGTTGTGGGTGTGGGAGTAGGCGGTACTTTTGACTATTGCGCTTTTATGGCAAAACA
CGCTTTAACTAATGAAATAGGCAGGGTAAATAAAGATAAAAATTATGCTTCTTTAGAAAA
AGATATTTTAAAGAAAATAAATAAACTTGGCATAGGTCCCCAGGGGTTTGGCGGCAAAAA
TACAGCTTTAGCCGTATTTATTGAACACGCCCCCTGCCATATGGCAAGCCTTCCCGTAGC
GGTTAACATAGGCTGCCATGTGCATAGGCACGCCAAGGCGGTTTTATGATAAAACTTAAA
ACACCGCTTACTGTTAAAGACTTGAAGAAAATAAAAACGGGAGACAGCGTTTTACTCTCC
GGCGTTATATATACAGCCAGGGATAAAGCGCATAAACAACTGTTGGAAGAAAAGGTTTTC
CCTTCATTTTTAAAAGGTCAAATTGTTTATTATGCCGGCCCCGCGCCCGCGCCTAAAGGA
AAGGTTGTAGGAAGCATAGGGCCGACTACCAGCGGAAGAATGGATAAATTTGTAAAGCAA
ATACTCTCAAAAAGCGATATAATTGCTACTATAGGGAAGGGCATGCTAAGCGCTGAAGCT
AAAGAAGCCATGGTTGGCAAAGCTGTATATTTCGCGGCAATGGGCGGCGCGGGAGCTTTA
ATAGCTCAATGCGTTAAAAAATGCGAGTGTGTTCTTTACAAAGATTTAGGGGCCGAGGCA
ATTTATAAACTTGAAGTTGAAAATATGCCTCTTATTATGGCTTTTGATTTATACGGAAGC
GATATTTTCTGGAGGAAGTAATGAAAACATTTAAAAAATTCTTGGTTTTCGCTTTATTGG
GCGTTATGCTTACCGCCTGCGCCAATAAAAAAGAGGAAGAGCCTTATTACAGAACCGGAA
GCAAGCAAGAAATAGAAAATTATTACAGAAACAAGGTTTTTGCACCCTATTTCGGCGAAA
ATAAATTTTATGCCACATATTCTATGGCAAAAATAATAAAGGAAGCCGATAAGGAAGGAT
ATTACACGGTAAAATTTTTAAACGGCCCTTATGAAGGGCAAACAATAAAAACCAAAGACA
TCATAAGAAAAACACTTCCCGTTACGGCTGAGGATCTTAAACGGGGCGATGTTGTTTTGA
GAGATTTCTGGGTCCCTAGAGATCCTACCAAAAGCGCTAGAGACCGCTGGAATAAAGCGG
TGGTATATGACATAAGAAAAATCGACGAAGGCAGGGTGGTTATAGAGTTGCCGCATGACA
GTAATGACTTTATTCCCACTAAAGAAACCGTTTATATAAGCGCGTTAAGACATATTGAAG
ATCCCGTTACAAGAGATCCCAGAAGAATTATACCATAAGGGGGATAGATGAAAAGATTAT
TTAGTGTTATTTTTTTGTTAGTTTGCGCGGTGTGTGTGCACGCCCAGGATTTAAGAAAGG
ATTCAATTTTAATTGACGTTCCCACAGCTGAAACGCTTGACCATTATTCCTTGGATTTTA
ATACAAGGTTTTTCTCACAAAACAGCGTTATGACAAGCGTTGATTTCGGTGTTTATCCGC
GTCTTAATATAGGGTTTTCAATAGCGGCACAGGAGCTTATCGGCAATGAAACTCCTATTA
AAGTTTTAACCCCTCAGCTTCAGGCTAAGTTTAAAATTTACGACGGCTCTCTATATTTGC
CCGCCATAGCCATAGGTTATGACGGAAGAGAATATTTTTATGACCGTCACATAAAAGAAT
ACGCCCATGAAAAAAAGGGCGGTTATCTTGTGCTCAGCCGTGAAATTATAATTCCTAACC
TGCAGGTTCACCCTGGTATAAACTTTTCTGATTTTGACAGTTCCGACATTTTCTTTTTTA
CCGGCGTAAACTTTAATATTGAAGACAAAGTTAATGTTTTGTTTGAATGGGATAATGTTC
ATAACATAAAGGATTCACGCTTAAACGCGGGTTTAAGAATTTATCTTTTGGCTTCACTTG
ATTTGGATTTTGCTTTTAGGGATATGGCGCACAAAGACACTTTTGAAAGAATTGTGCAGT
TACGATGGAAGGCTAATTTTTAGACGCCGTTTCTTATATCCCGCGCCTTAAAAACGCGGG
ATATAAAAAAGAGGGGCTTTTATGCAAGATAATAAACAAATGCCGGCACAGCAAACCGTA
AAACCCGTATTTAAAAGGCGGATTATCTTTATCAAAAAAGAGATGCAGTTTAAATATATG
TTTTTAATAGGGATAAGCGTTATTTTAGGTATAGCTATAATGACTTTTGAAGTTCTTACT
ACATTGCAAAATATTTACGCTAACTATCCTATGGTGCTGCAGCCTTTATATGATAAATTC
ATACCTATAAGTTTAACGATAGGTTTGAAAATGGTTATTTTTTTGATTCTTGTTATGCTT
GTTTCGGCTATTTTATCACAGAAAATGGCGGGACCTATATACAGGTTTGAAGTTACATGC
AAGGAAATAGCCAAAGGCGATTTTTCCAAAAGAGTGAATTTGAGAAAAGGCGATGAATTT
GGCGATTTGCAAAAAGATTTTAACAATATGATGGATGTTGTGGAAGCAGAGATAAAGAAG
GGTAGAAATGAAAATAAACAATCTTGAAAAAATATCTTTTTTGGCAGTTATATTACTTGT
TTCCCCGCATATTTTCGCGGCGGAGTACTTTAGCCGTTTTACTCCTGCGGCGGACGTTAC
TTTAGAGCAGGCTATAAGGCTTGGTATTGAAAATAATACCAACCTGCTAAGCGTTGAGCA
GAGTATAATAATAGCCGAACACAGAGTAAATGAAACTTCGTTTATGCGCTTTCCGCAATT
TGACTTAATGGCTTCGGCCACAAAATATGATTTGGAATATCCCACAGTTTTACCTGAAAG
TATGGGTTTTAAAGTTTTAAGCCCCCAAAGCGGCCGGAATGATAATTTATACGGCGTAAG
AGTGTCTGCCGTGCAATATTTATACTCGGGAGGCAGAATTTCCGGTTCAATAAAACTTGC
GAAAGCGCAGCTTAAAGAAGAAAAAAGTAAATATGAAACGGAAAGAAATAATGTTATTTT
TAACGTAAAGAATTCTTTTTATAATATGCTTTACGCGCAAAAAAGGCTTGAAACTGCCGA
AGAGGGTTTTAAAAGAGCACAAAACTACGCAAAAAAACAACCTTTACAAGGCTGGCGGGG
AGTAGCGGTTACCGCGGCGGTTGAAAAGTTCAGAACGGAAGTTTTTGCGGCCAGGCATGA
GTTTAAAAAAGCTCATTTGGATTTACTTAAAAATTTAAACAAAGAACTTAACGCCGAAGT
TAAAATAAAAGGTGATTTTAAACCTTTTACGTTTGAAAGCGATTTGTCTAAATTGACGCT
TTGGGCCATGCAGTTCAGGCCGGAACTTAAAACCGCTCTTTATGAACTTGAAGTTTATAG
CATTTACACAAATTTAAGTATAAGCCAAAAATATCCCGATATTATTGTGGGCGCCAGTTT
TGAACAGCTTGGGGATTCTTCTTTAGAAGATACCAACAAGCAAATAAGTATGGCGGTGCG
TTTGCCCCTTTCATACGGTTTTATAAGCCAGCCCAGGCAAAGAAAAGCACAACAAAAACA
AAGCACGCTCAGACGCGCCGATCTTGAAGACAGAATAAGAATACAGGTGTCGGAAAACTT
TAGTAATTTGACTTTCTGGCAGGCTGAGGTTGTACAAAGGGAAGCATCTTTGGAAATTCT
GTCTAAAGAAATAGCCAAAAATGAAAAACTGGGATCTTTTGGCCAGGAATCTCTTTTAGC
GTTGGAAGCTTACCAAACCGCTAAATACTCTTATCTTCAAGCCGTATTTGAAAACCTTAA
ATCTAAAGCAGGCCTTGAATGGGCGGTAGGCCAAGATTTATAATTGTAAACTATTATGAA
AAAATATTGTCTTTTATTCGCTGTTTTTGTAACTGCTTTGCCTCTTTTTTCGGGAGAAAT
AAAGAAGCAGGACGATATTTTGCGCGAATTTTTGTGGAATGAATTTATTTCAACTCCTGC
TGAAGAAAGAACAAAAGTAGGGCTTTCTTTATCAGCCGGCGGAACGCGCGGTTTCGCGCA
TGTGGGCGTTTTAGAAGTGCTTGAAGACGCCGGCACGCCAATCGATATGCTTACGGGAAC
TTCTATGGGGGCGGTAATAGGTTCCGCTTACGCCGCCGGGCTTCCGATAAAAGGACTTTG
GGAACTTGGCGAAAACATGACTATTAATAAAGTTACCGATGATCTTGGCGTTACCGGTTT
ATTTAAGCTTATAGTAGGTAAAGAGCTTCCCACTTCACAGCAATTTGAGGTTTTTTTAAA
CGAAAACCTGGAAAATAAAAATTTTGAGGATTTGAATATTCCTTTTGCCTGCCCTTCAAT
GGATATTAAAACGGGTGAGAAAGTTTTGTTCACTTCAGGCCCCGTGGCATTAGCGGTGCG
CGCCAGTATGAATTTGCCCGGCGTTTTCGAGCCCGTGCAATACAGGCAGCGCCAGTTGGT
AGACGGCGGGGTTGTGGACTATTTGCCTGTTGGCGCGGTAAAAGATTTAGGGGCCGAATA
TGTTATAGCCTCCCTTGCTTTGCAAGATTACAGCGGCGTTGTTCCTAAAACAATAGCGGC
GTACCTGTTAAGAATAGGCGATATAAGAGGCGCAATCTTAACGGAGGAAGCCTTGACTAA
AGCTAATTTTGCCGTAAAGCCGAAAATAGCAAATATAGAAGTTCTGGCTTTTGAAAAGCT
GCCCAAAGCGGGTGAAATAGGTGTTAGGGAAATGTATAAAAATCTTCGCGCTTTACAGGA
AGATTTAATACTTTTTAATATGAAAAAATATGCGAAATAAAAAACTTATTATTTTTATTT
TATTTTTACTTTGCTGCGCTTTAAGCGCGGAGGCTGCCGTATGGCCTTTTGGAAAAAAAC
AAAAAAAACTGCTTAATGACGCCAGACAAGATTATTCGGAAGGAAATTATTATTCGGCCA
TAGATAAGCTCAAAGTTTTTCTTGTTGAAGGTACCGTTAAAAGGCGCGAAAAAAGAGCCT
ATCTTCTCCTTGGTGAAAGTTATGAAAAAATAGGAGAAATTGATTCAGCTCTTAACACAT
ATCTTGAAGGCGTTGAGTTAAACCCCAAAGATAAAGACCTTTTGTTAAAGCTGGGAGCTC
TTTACCAAAGAAACGATTTAATACGGGACAGCATAGAAATTTATGAGCGTATTTTAGCTC
TTGATAAAAACAATTCACAGGCTTTTCTGGGGCTTGCCAGGGCATATACAGATGAAGGAT
TTTTTTCTAAAGCGGAAGGATATTTCCAGCAATATTTAAGGATAACAAAGATAGAGGATT
TTGACGGTGATATTTTTTTGGAACATGCCGGCGCTTATTTCAGACAGAGGAAATATAATG
AAGCTCTCTTTAACGCGGCCTTATCTATTGACAAGCTTGGCGAAAATAAAGATAACACAT
TTCTTGTTGCCAAAATAAACAGAATGCAGGGAAATATGGAAGACGCTTACATTTATATAG
ATAAAGCGATAAATCTTGAAGGTTACGATAATTGTTATACCGCTTTACTTACAAAGGCCC
TGTGGCTTACGCAAGATAAAAGATATGAAGAAGCAAAAATAATATCGGACTCCGTTTTAT
TGGAAAAACCAAATAACAGACTTGCGTTATACGTTAACTTCCTGGCATACAGGGGTAAAG
GAAATAAAAATAAAGCGGACGAGTATTTAAAACGCATATCCGCTTATGAGGATAACAGTT
TTATATCCCGCGTTGCACGTACGCATCTTAGTGTTGATAATTAAACAAAGTATTTTAAAA
ATAGTAAAATCTAATTTAACATGGTTAAAAAAAATAATCCTTCCATAGTTTATGGACAAG
AGCAAAACGAGGCCTGCCGGACATCCACAAAAACATGCTTATGCGGATCTTGCGTTTACG
CTTATGAGCTTGCCTATATGTTGGACAGGGAACATAAATATGCGTTTATGTTCGGCACTT
CCGATTCGGACGGAGGCGTTATACATGATTTGGCCTCTTCCATTCACGATAAATACCATA
AAATAGCTTTTTCCGGAAAACCTGTAACGTATGAATGGTCATTAGAAAACCATGGCGCTA
TAAAGCACTACCAAAGCACTTTATTGCCTTTAATTAATAAAAATGAAAAAAACTTTAATG
TTTTGGGCGTTGTAAGAGACATAACAAAAATGCTTCCTTCCGGTCGTATCCCCTCGGATA
TTATAAAAGATTACGGCGCAAAAACTTTCGCACAGGTTTTATTAAAAACCAAAGAGGATG
AAAAAAAGAAAATATCCTCCGCTTTGCATGATGAGCTTGGCTCGGCTGCGGTAGTGCTCA
CTTCAATTTTAAGTGTATTGCAAGAAGATATTAAAGAAGATAAAAAGGAAGACGCTTTAA
CCCGCACAAAAGAACTTAATGAGGAAATTAAGGAAACTATTGAAAAACTTAAAAATATAG
TTGTAATGATGCGTCCGCCAAGTTTGGAGGCTGTAGGCTTAGACGGTGCCATAAAAGAAA
TCGTGGAAAACTTGAACAAATTTGCTAATGTACGTATAATATATAAGTATGAAGAGAAAG
AAAGCGCTGAAATAGATGATGAAGTTAAAATCATGCTGTTTCGGGTAGTACAGGAAGGGC
TGAGCAATGTAATTAAGTATTCTAAAGCCACCGAGGCAAAGGTGTTACTGCAGAACCTTA
AGAATATTGTCAGATTAGAAGTGTCGGATAATGGAGTTGGCTTTAAACGGACTACAAGTA
AAAAGCTGAGTCAATTAGGGTTACTGGGTATGGAAGAAATGGTGAAATACCTGGGTGGAA
AGTTTCAAATTAAAACTGCTTTAGGTAAGGGCACGGTTATTAATGTGTCTTGTCCGAAAG
TTGTGTATAAGGTGGATATATGATAAGAATACTCCTAGCAGACGATCATGCCCTGGTTCG
TGACGGTATAAAGTCAATCCTTGAAAGAAAGGGAAAAAACATTTCTGTCGTAGCGGAAAT
GGGTAATGGTAAAGAGATGTTGGATTATGCAGTAAAAAACAAAAACATTGACGTATATGT
AGTAGATATAGCTATGCCTATACTTAACGGTATAGCTGCAGTACAGAAACTTCTTAAAAT
CAATCCTGACGCTAAAGTCATTGTTCTAAGTATGTATGATGACAGAGCCTCTGTCGAAAA
GGCTTTTAAAGCAGGGGCAAGGGGTTTTGTCGTTAAGGTTTCTTCAGCAGACGAAATTAT
AGAAGCTATAAAAGAAGTAAGCGCGGGTAGATTTTATCTTTGTTCTAAAGTTTCTAAATT
TGTTGTCCAAGGTTTTTTGGGGAAGGCGTCCCCTTCCAAGAAAGACCCCAGCGGTTTAAC
ACCTAAAGAAAAGCAGATTCTTCAGCTCATAGCGGAAGGGTTTAGCAGCAAGGAAATCGC
GAAAGAATTTGGTCTTTCTCTAAATACTGTTCATGTGCACAGAAACAATATTATGAGAAA
GCTTGATATTCATAAGCAGGCGGAGTTGGTGCGTTACGCTATTAAAGAGGGCATTGCGCA
TTTATAACTCTTAATTTTAATACCGCCTTGTCTTGTTATTGAGTGTGGTCTATAACGGGC
ATGGCGGTATGTTTTATTTGTAAAGGAAAAGTATGCGTATTATTGCAGGTACGGCTAAGG
GCCGCAAAATATTTTCAGTTTCTAAAAAGATGGCCGTGGTTCCGATATCGGACAGAATCA
AGCAATCCGTTTTTGATATCATAAGGCCCAAAATACCCGCTTGTTACTTTTTGGATTTAT
TTGCCGGCACGGGCAATGTTTCTTTAGAAGCGCTTTCGCGCGGCGCGGCCAAAGCGGTTA
TGCTTGATAAGGAGGTGGCCTGCGTAAAAAATATAAAACGTAATTTGGAGCATCTTGGCT
TTGCCGACAGAGGCATGGTTTTTAAGGGGGATGTTTTAAAAGGAATAGGTTTTTTATCAG
CCTACGCGCCCGAAGGTTATGACATTATTTTTATGGGGCCTCCTTACCGTGATATTAATG
AAAAGCCTCTTTCCCTTTCCGGCCCGGCTTTGGCTGAAGCGGCAAAATATAATTTACTCG
CTAAAGGCGGTTTTATAGTTTTGCAGCATCATAAGCACGAGTTTTTTGACGTGCCCGCCC
TTTTTAAAATATACCGTGAGGAAAAATACGGCGATACGCTTGTGCATTTTTTACATTTTA
ATAAATCTAAAAATCCGCAGCCTTCCAAAAGTGAGGATTTTGAAGGCACCATAGCCAAAA
GGAAATTTGTTCACGCTAATTCCGACAAACAACTAAAGGAAATTAAACAATAATGGAATT
TGAGCATAAAGTTTACGAACTTAATTATTCTAAGATAAAAACTTATAAAGAATGTCCTCT
TTTATATAAATATAAATATGTTGAAGGTAAAAGAGAGGGGCTTGTGCCCGCATCTTCTTT
AGGCGTTTCCATACACCGTACTCTTGAGGAATACCACAAATATTCTAATGATCCTTCCGA
AATTTTAAATTATTTTAACAACTGTTGGCTGGGCGCGGGCTATACAAGCGCGGGCGAACA
GATGGAATATTATTTAAAAGGCAAAAAAATGCTTGAAGCTTACGCCGAAAAAGAATATGA
GCGTAAAACTTCGGTAGACAGTACCGAGCGTGAGTTTATTTTTGAGCATGGTATTTGGAC
AATAAGGGGCAAAATTGACCGCACCGACTTATGGCCGGACGGCAGTTGGGAAGTTATAGA
TTATAAAACAGGCTCCGAACTTGACGAGAATTTTGACGTAACCCAAAGCCTTCAAATGGG
CATATATTCCGTAGGCGCCAGAAGAGCCTGGAATATGAAAAAGGGCAAAGCTTCAATATA
TAACGTAGCTTTAGGTATTGTATACAGCGCTGATTTTGATTTGTTTAATGAAGATGAAAT
TTTAAAAACTTTCGTTGAAACAGGTAAAAAAATAGAAGCGTCTTTTTTCCCCGCCAACAC
CAATCACTGCCAGCATTGTTTGTTTAATAACCGCTGCCCCAGTTCGTCGGTAAAAGAGGC
CGCTTAATAAAATCTGTTATAAACAAAATCAGGTATAACTTTTAATATAAAAGCAATAAA
ACGCCATCTTTTTGTTACATAAACAATCTTTTTCCTTTTGTCTAAAGCGTTAAGTATTTG
TTTTGCAGCCTTTTCGGCGGACGCTACCCAAAATAAACCTTTGCCGCCCACTCCTTTTGC
CAAAGCGGTATCTACAAAGCCGGGTATTATGGTTGTTACGTAAACAGGCTTTTTTATTTT
AACTGACTTTTTTCTAAGACCTTCCAAATAATTGCTTATATAAGCTTTGCTGGCAAAATA
TGCGGGCGCCGCGTCCGAACCGCTAAAAGACGCTATGCTTGAAACAGCGCTTAACCTTGC
GCCTTTACCCGTGCGCTCAAAACGTTCCTCAAAATATTTGTACCCTTCTATAATCCAATC
GGTAAAGCCAAGCACGTTTGTGCGCGCTGTATTTAATTCAATATCGTTTTCTAATTTTAA
ATTTATGTCACCCATTCCCGAACATACTAAAATAGTGTCAATATCGCCCATTTGATTATG
TATTTCTTTTATAAGCTCGGACGCTTTTGTTTGTGTTACGTCATTAACAAAAGTAAACAC
TCTCTCAGGCGCGGTTTGTTTTAGTGAGGCAAGCAGCTCCTGCCTTCTTCCCGTAACGGC
AACTTTTGCGCCGAGGGATAAATATTGTAAGGCGACTTCTCTTCCTATACCTGAGGTTGC
GCCTATTATAAGTATATTTTTAGATCTTTCCATATATCCCCTTAATTTATAAAAAATGTT
TCGGGTTCTTTTCTTAATTTTACTTTTTTAGCAAAACCAATTGCCGCTATTTTAAAAAGA
ATTCCTTTGAACTTTCTGGCGTGCTGCGGGCATAAAGCAATGCATCTTGCGCAGCTGAAA
CATTTTTCTTTATCTGTTTTTTTTGGGTTGTCCGCCGGTATTGCTTTAACCGGGCATGCG
GCTACGCAAACGCCGCATTTATTACATTTATATGTGCCTGAAGGTTTTAAAGGTATTTTG
CCAGGGGTTTTATAAGGGGTGTTTCCTTTTACTTTAAGTTCTTTTGTTATATTTCCGTTT
TGGGCCAAAGTAAAAGATTTTTTTATAAATTCAGTAATTTTATTAATATCACTGTTATCA
GGCCTTTGTTCGGCAACTTTTGTAAATATGGAATGCCTTGCTATAAAAGCGCCCGCTGAA
ACCGGCAAAAAGCCGTTTTTGCTTGATATATCTTTAAGCTCAAGCAAAGCGTCGTCATAA
TCTCTGTTGCCGTAAACAACCATAATAACGGCGGGAGTGTTTTTTCCTTTTATAGTTTTA
AAAATATCCGCCGCCATAGCGGGTATTCTGCCTGCGAAAACCGGCGAGGCAAAAACGGCA
AAATCCGCCTTACTTAAAGCGATAGGTTCTTTTATCCCTTGCGTTATGTCATGTTCAATT
ATAGGCAGAGGTATTTGTTTGGCGGCCGCGCATATTATATTTTTTGTGGAAAGCGCGGGG
CTGTAATAAATAAGATGTAAATTTTCCATACTTACAATGTAGCACTTTAGCGTATAAAAC
AAAACCCCGTTTTAAAACGGGGTTTTTAATTTTTAAATAATATTTTTATTTCTCATAGCA
GTCCACAATTTCACCGAAGTAAAAATAATGGTAGTCGCCGTTATTATAAAGCGGCTGCAA
CTCCTGCGGTAAAACTTTGCCGTCTAAAAGCTGGTTATGCGTAAGTTTGCATTCATAATA
CATGTCGCAGCCTTTAACAACGGGGCTGTTTACTTTTTTTGCGGGTATAAATTCAATCAC
GTCTGCTTTATTTATATCCGCGCCTGATTTGGTGCCGCATACCGCCAGCTCTTTAGCCAT
TGTACCGAAAGGAATGCTTATTGTAAAGCTGTCCGCTTTATCAATAATTGTTTTAGTAAA
CCTTTGCGGTCTTACGCCCACAATAAAATAAGGTTTATGCCAAAAATAACCTATAAAACC
CCAAGATACCGTCATTGTATTGGTTTTACCCAAAGCTCTGACTGTTAAAAAAGCTCCCGC
GGTGTTATAGTATTTGGCCGCTTGTTCAAAGTTTTTAGCGTAATTCATGTGATACTCCTA
TTCGTCGGAATAATCTTTAAGCATTTTGGTTCTGCTCGGGTGGCGCAGTTTTCGTATGGC
TTTTGCCTCAATTTGTCTTACGCGCTCACGTGTTACGTTAAACATTTTACCCACTTCTTC
TAATGTTCTGGGATAGCCCGAGTCAATGCCAAAGCGCAGCCTTATAATTTTTGCCTCACG
TTCTGAAAGTGTGTTAAGCACTTCGGATACTTCTTGCTTTCTTAAAAAGTCAGACGCGGT
TACCGTGGGGTTAGCGCCCGCTTTATCCTCAATAAAGTCTTCCAGGTTGGAATCTTCATC
CTCGCCTACGGGTGTTGATAAAGATATAGGGTCTTGCATTATTTTAAGCACGCCTTTAAC
TTTTTCCATAGAAAGGCGCAGTGATTTTGAATAATCTTCCAAGCTGGGTTCCCTGCCGTG
TTCCTGTCTGAACTTATTTGTAACTTTTGTAAGTTTGGAAACAAGCTCCTTCATATGCAC
TGGTATGCGTATGGTGTTGGCCTGGTCCGCGATGGCGCGGTTAATGGACTGCCTTATCCA
CCATGTTGCGTAGGTTGAGAATTTAAAACCTCTTTTATATTCAAACTTTTCCACGGCTTT
CATAAGGCCCAAACCGCCTTCCTGGATTAAGTCGGAAAGTTCTAAATTTGAGTTTACGTG
CTTTTTGGCGATAGACACAACCAGCCTTAAGTTCGCTTTAATAAGTTTAAGTTTGTCTTG
CAAAATCATGTCTTCAAAAAACACAATGCGGTCGTTAAAAGCCAAAAACTCTTTTTCGCT
CATGGGAAGAGTGTTTATAAGCTTCTCATGTCTTGAACGTATCATATCGATATTGTTGAT
GGCGGTTTCAAGTTCTTCATAAGTAAAGCGGGTTTTCTTTTTAAGTTCGGCTTTAGAAAT
TTTTCCTTTGGAAGCCTGGGTAAAAAGTTTTTTTACTTCGGCGTACTGGCCAAAATATTC
GTCAAACCTGTTAAGGTCGTTTCTTGACTCGGCTATTCTCTGCGCCAAACTTTTGATTCT
GTTTGTTAAACGCTTAATTTTATTTTGGTTTAAATTAAGTTTTATAATGCTGTCAACAAC
TTCCTTTTGCTTTTTCTCAAGAGCTTCGGTATATTTGTTAAGCATTTTGTCTGAAATGCT
GGGCTCGCGCAATTTTTTCATTAATTCGGTAATTTCACCTTCCCGTTTACCGATAAACTT
GGCGGCCTCTTTAAGTTTTTTACGCATGTTGTTAAGTTCGCGCGTTGTTCTTTTGCCTCT
GGGCATCAATTCTTTTGTAGTCATTTCTTCTTGGTCTACAAGTTCTTCCCAGTTGCAAAT
TTCGCGCATTGTGATGGGGGATTCCAACACAAGTTTGCGCAATTCTTTTTCTCTTTCCCT
GACGTTACGGGCCAAGGTTATTTCCTCGTCTCTGGAAAGCAGCGGCACTTTGCCCATTTC
AGACAAGTACATGCGGATAGAGTTAGAAATATCGGGGTTAGCCATAAACTCTTCGGTATA
GGCTTCTTTTTCCGCCATGGCTACGGATTTATATTTTTTACGGTCAACTACCTGTATGCC
CAAATCTTCCAATGTGCCCATTAAACCGTCAATATCTTCCGCGCTCATTGAGGAAGATGT
AAGCGAACGGTTAATTTCGTCCAAGGTAAGAAAACCGTTTTCTTTACCAACTTCAACTAA
ATCTTTAAAAGCTTTATTTGCAACGTTTACCATTTTTTGTCCTCTCCGCTGTCCGTGCTT
ATGCGCGGCCCTAACTATTTTTAATTTGTTTTTGAAGTTCGTTCTGCGCTCTGAGTAACG
CCTCAGGCACGCTGCCGACTCCCATTTTTTTTATTTCTGCTTTTAACGCCGCTAATTTTT
TTGAAAGGTAGTTTCTTTCAATCTTAGCTGCGCAGTCTCTTATATCGCGGGCCGGGTTAA
AGTCCTTCGGCGTCGCGGCCATGCTTATTTTGAGTATAAAGTTTTCGTGCTGTGGTAATT
TTTTTATCAGCATCGGAGCTATGTTCTCAGTAGATGGGGTTTGTTTTAATATTTCGTCCA
TAGTACTGATAATCTCATAACAAGCGCGGCTTGTAAACTTACTTTCGTCAAGCTCTTGGG
CTTGCGTTATATGCGCCGGGCTTTTTAAAAGCCAAGCGACCAAATCTTCTTCCTCTACGG
GAATATTTGTTTTTTTAACCTGCGGCGCGGGCGGGGTGTTTCTTCTTGTGTTAACAGCCG
TTTTTTTAGGCGTTAAAAGGTGTTCCTCCACGCTTAATTTTTCGGAAACAATTTTAATCC
ACTCGCTTTTTACTATAGGGTCCGGCTGTACGGAAACTATTTCCATAAGCTGCGCGGCTA
TCTGCGTTTTGTTTTGCGGCGTTAAATTGCCGCCGTGCTGTTTAATAAGCACATCAGCCT
GAAAATCAATAATGTCAACCGCGTCCGCTAAAATATTTTCAAATTTTTCCTTTCCGTACT
TGTTAATAAACTCGTCCGGGTCAAGGCCTTCTTCGCCCAAAGTGGCTACTTTAACAAATA
AACCCTGCTGTATTAAAATTAATGCCGTTCTTAAACTGGCTTTTATGCCCGCGGCGTCGG
GGTCAAATAAAATTACGGCGTTTTCACTGTATCTTTTTAAAAGCTTGGCGTGCTCTTCAT
TAAAACTTGTGCCCAAAGGGGCCACGCAGTTGCCAATGCCGCTTTGCATAACGCCTATTA
CATCCATATATCCTTCAAGCAAAATGCTGTAATTTGCCTTACGTATTTCAGGCCCGGCAA
AATTAAGCCCGTATAAAACCCTGCTTTTGGAAAATAAAATTGTTTCGGGCGAATTTAAAT
ATTTAGGTTCCCCTTCGCCGAATATACGCCCGCCGAAGCCAACAGTTTCACCCCGGTGGT
TGATAATGGGAAACATTATTCTTGACCTGAAATAATCCCTAACCCCATACTGCCCCTGGG
CGGCAAGCCCCGCGGAACGCAGTAAGTTAGCATTATAGCCGTTTGCCAATGCCGCTTTAC
TAAGCGCGTCAACCCCCTGGGGGGTAAAACCTATTTCAAATTTTTCAACCGTTTCTTTGG
TTAAACTTCTTTTTTTCAAATAGCCCCTGGCTTCATTACCTTGGGAGCTTAACAATGTTT
TATTGTAAAAAACTTTGGCGAAATCTAATAATTTCCTTGCCTCCAGACGGTTTTTTTCCT
CCTGGGTCAATACTTCCTCTTTTTTCCATTCAAGTCCGGCGCGTTCGGCTAATTTTTTTG
CCGCTTCAGAAAAAGACAGGTTTTCTGTCTTCATCAAAAACGCAAAAACGTCGCCCCCGG
TCTGACAACCGAAACAATAGAAAAGCCCCCTGTCCTGGCTTACCGTAAAAGAAGGGGTTT
TCTCATTATGAAAAGGGCAGCAGCCTTTATATGTTTTACCCGCTCTTTTAAGAGAGGGCA
CATATTCTCTTACCAGTTCAACAATGTCAACTCTGTCCCTTATTTCTTCTATTATTTTGT
CTGACATAAAACCACCAACCGTTTACAGAAAAAGAAGCAATAGCCCTCTTTAAGAGGACT
ATTGCTTTAAGAACAAACTATTAAAAGCGTTTGCGCTTTGTGCGTCTCATTCTTCTTTGA
GCTTCTTGAGACTTTATTTTTCTTTTCACGCTCGGCGGCATGTAGGTTTCACGTCTTTTG
ATTTCTTTAAGTATGCCGTTTTTTTCGCATTCTCTTTTGAATCTTTTAAGCGCTTCTTCC
AAATGCTCTGCGTCTCTAACTTTTACAAAGACCATTTAATTTCTCACCACCTTTACTTGA
AAAAGTATAATAGATATCCCCTAAATTACAAGGGGGCTTTTTTAAAACAGTTAAATTTGT
GCCTGCCTAAGCGTCAACCCGGAGGCCAAAGCATTCTTCTTCCCGCCAAAAGGTGAAAGT
GAAGGTGTCCTACGCTTTGCCCCGCGCCTTTACCGTTATTTGTAACTAAGCGGAAATCCT
TAAGCCCGAATTTGTTTGCTATTTCAACAGCGGCTAATTGCAGTTTTCCCAAAAGCTCTA
AATCCTGCGCTTTCGCGTCCGATAAGGAAGTTAAGTGTTTTTTAGGTATAATTAAAATAT
GCGTCGGAGCTTGCGGGTTTAAATCTTTAAAAGCGACAATATCGTCATTTTCAAAAATGA
TTCTTGTTTCAATCTCTCCGCTGGCTATGCCGCAAAATATACAATCTGCCATAGAGTTAT
TATATCATTTTAAAAAATAATATAATAGTTTTAAATTACCATAGATTTGGAAGTGATTAT
GAGCGATATTGAAATAGAAACCACATTAACTGACATTAAACTTTTTATAGAGTCCCTTAA
GTCCGACATGCCGGAAGTCTTTGCCAAAGACAAAGTAAAGGAAGATATAGCGGGTAAAGT
GCTTTATATGGGCGATATTTATGACGCAGCCATTAATATAACCCCTGAGGAAGAACCAAG
CGTTAAATTTGAGGACGGCAAGTTTATTGTTAAAATAAAGTCCGAACAGGACGATGCCGG
CGCTTTAGTTGAAACCTGGCTTTGGAACCAGGCGGAAACAGTTTTAAAGGAACGCACCAA
AATTTGGGCCGAAAAAATGGGTGTTGAAGTAAACAACGTTGCTATTAAAGACCAACGGAC
CATGTGGGGAAGCGCGTCCGAAAAGAAAAATATCAATTATTCTTACCGTATAATAAAGAT
GCCCAATGTTATTATTAACTACCTTGTAATTCATGAGGTTGCGCATCTTGTCCATATGAA
CCATGCCGATGAATACTGGTCCTTAGTGGCTGTTCATTGCCCCGAGTATAACGAGCATCG
CAAGTGGCTTAACGGTAATCGCGCGTATATTATGGCGGATACAAAACTTAAATACGTAAA
ACCACAGGAAAAACCTGTGGAGGCGGAAACAGACGCTGAACAGCCTGTTGATAGAGAATC
TGCGCAGGACCGGGTTTCAGTTGAGGGTGCAAATTTGCAGGAGGAAAGCAATGAACAAAT
TTAAATTATTGGCGGTTTTATTTTTGCTGCCTGTTATGGCTTTTTCACAACAACAAAAAG
AGGAGCGCATTATAATTAATGAAAATGAACACGCATACGTTAATTTCCCTTCTTCCGAAA
CAAAAACCCAAAGAAACGTGCGTTTTGTTCTGCCCCAAGGATATTTAGAAACAAGGGCCT
CTTACCCCGTTGTTTATGTTTTGGGTGAAACAGAACATAAAAAAACTGTTGTTTCTAAAG
ACGCTATCTTCGTTTTTATAACCCCAGCTGAAAAAGAATTAGATACCGCCGCTTTTACCA
GATTTTTACTTAGAGATGTTCTTATTTATACGGATTTAAACTTCCGTACCAAGGCCGAGC
CCAGGTACCGCATGTTAGCGGGCAGGAATTTTAACGCCCAATTCGTTGCAAATATCTACC
AAAACCAAACGCAAATAGAGAATTTAGCTTTAATTGATGTTAAATTTTTTGACGATTTAA
AAACCTTTGCTCCCCAGGGCAGAATTTTGTTAAGCGGCGCTAAAAAAGAAATAAACCGCT
TTGTTTTTAACGAAAAGTTTAAATTTGGCGGGAATTTACTTTATTCTTTTAAGGAAGACG
TGAGCTTATCATCAATACCTACGGATATGGTTTTTAGTCCGGAAGGTTATGCTAAAGATT
TTAAGCTTTTTCTATCTACGGACACAAACGGCGTTCCCCGCGGCTTTAAAGAAGGCGTTG
ACATGACCGCAACATTAGTTTATAAAAACGGTTTTGAGGCTAATTACCTGCCCTTGCAAA
GCGATTTAACCATAAAGCCCTCCTCTGCTTTGATTTGGAATGAGCAGCCCCAGCAGTTTT
TTATAACAAAAAGTGCGGCCGAATCGGCAAAAAAGAGAAATGTTAAGGTTAAATTGTCGC
TTTTGGGACAGACGTCCGATTTAAAGATAAAATTGTTCTAAAAAATGGTATTTTAGCTCC
TAAAAAGGCAAAATATCAACAAAAAATTTGATTTGTCAACAGTTTTTTTTGATAATTTTT
AATTAGTTTTATAAACCTCTTTTGTATAGTATGTTTAGACGTGGATTTTTACTTTATCAA
CAGGGTTTTATCAATAGAGATGCGCTTGTTGGGTTTAAGTTATCCACAGAAAAGCCGAGT
TATCCACAATTTTGGGTAAAAGTTAGAAAATTTAATATTTTTTATTAAAATTTTTTTAAT
TAAATTTAGCAATACAGAAAAGTTATCAACAACTTATCAACAGGGTGTTGATAAATGTGG
ATAAACTCTAAAATTCAAAAGTTGAAGCTTTTTAAGCGGGCAAAAAGCTTTGCCGGTTAT
TGAACTTTCGGTTTGTTTTTAATTTAATTGCTATTATTAAAAACAGTAGGAGTAAAACGC
TAAAAGCGGTTTGTGAAAAATACAGCGTTTGGGTGTTTTTTGGAATATTGGCAGTTTTTT
GTATAATCTAAGTAAAATAGAATTTAATTCTGTACGGATGATATTATGAAATTTATAAAA
GTAATTTTAGTTTTAGCTTTGTTTATCGGCGTCGCGGGCTGTTCGAGTGAACCCAAAAGA
GACGAAAACGGATACGTTGCGGACCCTATTATTGAAAAAGAAAGAAAGCGAAACGCGAGG
CTTGAAAAACAAACCTCCGAAGAAATGTTTGCCTCAAGGCAAATACCTTCCGTTAATTTT
GAGTTTGATTCCGTGCATTTAGCGGCTTCGGCCTATCCTATTTTGGATAAAGTAGCTGGA
TTTATGGTGGGCAGACAGCATATTAAACTTATTGTTGAGGGGCATACGGACAATGTCGGG
TCAGACGAATATAATGACTGGCTTAGCGAAGCGCGGGCGATTGCCGTTAAAAGCTATATC
GTAAGCCGCGGCGTTCACCCGGATTCAATTAAAGTGTATGGGTTTGGTAAAAGGCGTCCA
CTTACTTTAGATGACAGTATTGAAGGCCGAGCCACTAACAGAAGAATTGTTTTTACCGTT
ACTGACAGAACCTGGAACTCAGTTTATTAATTAAATTTTTTTTAAAAGCCCCGCCATATG
GCGGGGCTTTTTTTATGAGAGTACGGGTCCCTCTGCGTAAAGCGGGGGATGGTAGTCCCC
TGATTTCTCAACGCCTACGCCTTTCCGCTGTGAAGGCGTTGATGTTTATTGTTGAGTGAA
ATCGCAAAGCTAAGCTTTGAAATAAAAGCCCCCCCGGGCTTGAGCCGGGGGTTTCATTAT
GGATTTTATAGTTTTCATTTTAGGACAGGGTGTTTTTATTGGCAAATTAATAAATCCTGC
TATAGGTCAAAAGGCCTAAAAACATTTAGGCCTTTTGACCCTTGTTGCGGCGGCTTAACG
GCGGTAAAATTAATATATACAAGAAAGGCGATTTATGAACAAATACTTTATTAAAGTATC
GGCGTTATTTTTATGTTTTAGTTTAATATCTTCCCAAACACGGTTAGCGGTTGGGCAGCC
GCTTCTTTTTCTAAATAACGCCGAAAGCAAGGAATTTAAACAGCAGCAAACAGATTTTAA
AAAGAAGATGGAAGATTTGCAAAAGCAGGCTGAGTTTTTTGCGAATACAAACCCCGCTTT
TGGTAAAAATAATCACGCCGCAAATATTGCCGCCGCTATTGAAAAAGAAAAAAACAGTAT
TACTGTCAGGCAAGATAATACAAGAGTTGTTTTAAAAAACTTTCCGTTTGAACCGATTGA
GTTAAAAGAAAACAAAATTATTTCCTGGGCGCAAAACATAACGGAGGAAAACGGCAGAGG
GATTGTTTTACTTAGCCTGCTTAAAGATAAAGAACTTTTATCCCGGCCGGAAGTTTATGA
AAAAGACTCCTGTTCCGAAGGATATGAGGGGGAAACGCCTTGTTATTTTGGCCTTATTTT
GGAAAGTTTGCCTTATGTGTATTTTAATTATTTTGAGGCCGAAACCTTAACCGATTTTAT
AATAAAGCAGTTAAAAACCCCTTATGACAGAGACGATAAATACTACAAGGTTTACTATCT
CTACACTCTTGTAGCCGCCAGTTTGGTGTCAAATAATTCAACAAGTTCTTTAATGTTGGA
AAGACTTTTAGAAGGTGTTAAAACAGGTTATCCGGTAACACAAGTATGGGTGGCTAAAGC
TTTGTCGGAAATTGTGTATTTAAAACCTTTCCAGCAAAGAAAAGTGATGCAAGAATTAGA
AACCCTGTTACAAAGATACAGTGACAGCCTTAAATTCGCTTATTATGAAAAAAGCACTAT
ACCCGGGTTAAAAATACCTAATCAAACCATGGCTATAAAAAACTTTATGTACAGTGTTTG
CTTTTTTGCCGCTAAGGAAGATGACAGTATTTTTAAACTTCTTATAACCACAGGGTCTTT
TGTTGACAGGGCGGCATATTTGCAAAACCCCTTGCCCGGTATGGATTGGGATATGTTAGA
TAAAGGGGCAAAATTTTCCAAAAGCCAGTCCGGTTATAAACATGAAATAGCTTTTAATTT
AATTGAAACTCTTTTCAGCACTTACGCTATGGCAGAACGTTACGATAAAATGACAAACTT
TATTATAAAATACGCGACTTATAAAGAGGGGTACGGCTTTCTTAATTACTTTTTGTTTGC
CATGCTGGGGCTTGAATTCGCTAACGCTTATAACGATATTTTAAATATAGAAGGCTGGAC
GGTGCAGCATAAAACCTTTCTTGCCGTTTTAAACGAGAAAGTTGTGGAACTTGATCCGCT
TGTTTCCGATATGGTTAGAAACCAAATGGCAGCGGAGGTTATTGCCGAATGGGCGACTTT
TGCAAGAGTTTTTAAAGTAGTAGGCAAGGGGTTGGGCCTGGCCGGTAAAACAGCCGTAAA
ATATATGCCGAAGGCAGCTTTTAAAAGCGGGCAGGCTTGGAGGGCTGTTTCTTCTAAAAT
GCCCGGTATCGCAAAAAAAGCGAAATGGCCGGCCATAGTAGTGGGCGGAGGCATTGCATC
TAAAGCGGTTTATCAAAAAATTACTTCCAAAAGCAGGCCTAAAGTACCGGAAATGAGCGA
CGAAAATATTAGAAAAGCTATAACAGTAAAATAATATTTAAAACCACCCGCCGTACAATG
GCGGATTATTTAGCTGCTATCTGTTTGGCCAAAGCGTTATGTGGAACTACTGTATTATTA
TCTAAATCCACAAGCCATATGCCGCAGTGTATCGGGTAAGGTTTTAAAGAATTTTGAGTC
TTACCTCTTTTGGAATCAGACACGCAGGTAACCAAAAACATATTGTCAAACATAGCGCTG
TTCCACTCTTTGTCGCCGTTAATCAAAATATATCCTTTTTTGGCGTCTTCACGGTCAAGA
CGGTAAAGATAATTGTCTATATCGTAACCGAAAAAGCGTTTGACATAATCAATACTTTGT
TTTTTATTGTAGTTTAAAGTAAGCGTTGAAATACGTTTCTGCTCCTGTGTTTTAAGCTCA
GCTTCTCTGGCGTTTTGTATAATTTTTTTGGCTTCGTAGGCCTCATCTTGTATCGTTTTT
TGTTTTTCTAACTGGGAAATGCGGTAAAGATTAGTTTCTTCTTTATATTTAAGTTTTATG
GTGCCGTCGCGGCTTATGGCTCCGGCGGGCGTTACCGAGGCTGTTATAACCCCTAAAACT
GAGGAATATTTTATTTTTATTCTTATGACGCCGGGCTCATATTTTCTAGAGCGTCCTTTC
ATGGCAAGGTCTTGCGCGTAATCGCGGTTAAAATCAAGCACCACTTCAGGCATGTCGCTG
CGCCAACAGCAGGTTTGGGTACATGAGAATCTTTTATCTAACCTGTTTTTAGCTTCTTCA
GGTATGAATTTAAAGTTTAATTTAAAGCAGGAGTCTACCTGTTTACCTTCCCAGTCTTTT
TTGTCGCTAACAACTTCCAGCCATTCTTTGTTTGAGGCGTAAGCGGAATCATAAGTCACG
TTTCCGGCGCAGGAAAACATAATAAACACCGTTATAAAAAGAATAATGTTTCTCATGGGT
TAATTATATAATATAATTGAAAATATGAAACCCATATTTAATCTTCTTGAATATCTGCAA
GTGTCTGAATTTTGGGCCTTGCTTTTGGCAAAATTAATAAGTCTTGCCATATTTATTTTT
TTGATATGGCTTGCGGGATATATTTTCAGGCTTTTTACGGAAAAATATCTTATAGACAGA
ATTTTCAAAGGCCGCTTTAAAAAATGGCACACCGCGCTGCAAAAAGGCAACTTTTTTGCC
GCTATAGGTTATTTTTTAGCCGGTATTTTAGCGCAGTACGCGGTTGACTTCTTTTTCCCC
GGGGAATATGCCAGATTCGCCTCCTTCGGAGTAAAAGTTGTTAACGTGTACTTTCAAATT
TGCGTAATTATAATAATTAATAAAGTTATTGATATTATAATTTCCTTCTACGGCAACAAC
CCCAAACTCCCTGTTAAAGGGTTAATGCAGGCTATAAAAATAGTTATTAACTTTTTGGGC
GGTCTTGTCATTTTGGCGTGGATGCTTGGCAAAGAACCGCTTTTCTTTATTTCCGCTTTA
GGTTTGGCCGCGTCCGTTTTAATGTTGGTGTTTAAGGACCCTATTTTAGGGTTAACGGCA
AGCTTCCAGCTTTCATTTAACGACATGCTCCGCATAGGAGATTGGATTGAAATGCCCAAA
CACGGCGCCGACGGCGATGTTATAGATATTTCTTTAACAAGCGTGCGCGTGCAAAATTGG
GACAAAACTATTGTAAGCATTCCCGCCTATGATTTAATTTCCTCCTCGTTTAAAAATTGG
CGCGGAATGAGCGACTCCGGCGGTAGAAGAATAAAAAGAGCCATAAATATCGATGTGCAG
ACAATTAAATTTATGGATGAGGACCTTTTTAACAGACTTAAAAAAATTGAGTTATTAAAA
GAATATCTTACAAAGAAAGGGCAGGAAATAGCCTCATTTAACGAAACTTGCAATGTAAAA
GAAAGCATGGTTAACGGCAGGCATTTAACAAACGTGGGCACCTTTCGCGCTTATTGCGAA
GCTTATATAGGCAGCCGTGATTATATACATAAAACATATACCTCCATGGTAAGGCAACTT
GAGCCCGGCTCACAAGGGCTTCCTTTGGAAATATATTGCTTTACCAATACTACCGCGTGG
GTAGCGTATGAGGCGCATATGTCTGATTTATTTGACCATTTGTTCGCGGTTATGAAAGAC
TTTGATTTAATGCCTTTCCAAAACCCGAGCAGCGGAGATATAAGAAATCTGAGTTTAAAG
GCATTGCCCTCCGCGGTTGCCGGCTCTGAAAATAAATAGCTTAGTTTGGTTTACAATAAA
AAACCCGCGCGGTTTAAATCGCGCGGGTTTTTTATTGTACTTTATCCGAATATAAAATAA
GTTAAAGTTACCGTATTTTTTGAAACGGTTTTATAAATAACTATTGGGTTAGCTTCGTCT
TCCTTTTTGGCGGGAATTATATCTTTTAAATATTTAAAATCGGGGTGGTTGGGCAAAATG
TTGTTTAAAATAAGCAGCGGGTTGGCGCCGTTTAGAGCGGCGTCGTTAATTATTGTTATT
AAAGGTTTTGCTATTTTAGAGCTGTCTGTTTCGTATGTTATGTCAACCCTTAACGATTCG
GACGATGTTTTCTCATAAAAAATAACGTTTCCGTCATTAGTGTTTTCCGTATATTGTTTA
AACCTGTATTTGGCGGGAAGGTAAAGCGTAATTTCCTTATCTTCTTTTTTATATTTTTTG
GGATTAAAATTGCCGATTTGTTTTTGTTTTTTATCTTCCTGCGCGCCCAGAACGGTAAAA
TCTATTAAAAGCGCCCTGTCTTTTATGTCTATTCCTGTTATCGCTTTTACTTTCCCGTTA
TGGAGAGACCCTGATATAATAGGCTCGGCCTTTAAAAAAACACCGTGCTGTTCGGATAAG
TCAGGATCAAAAGCGTCGTTTATGGTAACGGTAATTCCAGTGTCGGATCTTTTTACCTGT
TCTAAAATCTTTTCTTTTAATTTTATTTTTTCATCTTTTATGTTGCGGGGGATTTTAATA
TCCAAATCCTCCTCAACGCCGGCGCGCGCGCAAACCAGCATTAAAGGCAAAATAAAAAGT
ATAAAAAACTTTCTCATGATAACTCCATATATACTAATAATAATCAAATAATAAAACCGC
CACAAGGGCCAAAAGACCTATATGTACTATGGGCCTTATAACCTTAATTGATTATACAAA
AACAAATTTTATTTTTGTAAACAAGTTTAAAAGCGCCGCGAGGGATAATTTAGTTTATTG
CGGGGTTGTCAAATCTGCTAAAATATATATAAATAAATTTTAATTAAGCTCCCCTAGCTC
AATTGGATAGAGCGACTGTCTTCGGAACAGTAGGCTGTGGGTTCGAGTCCCTCGGGGAGT
ACTTTTTTTCTTATTTTTTATTAACCTTATTTAAAAATATAAATCTATAATTTTAGGATT
TAAAATGCGCGCGGATTTGTTTAAACCTTCATTTTTCGTTTTGCTTTTGGCAGCTTTTGT
TTGTGCTTGCTCTTCAAACAGAACGCAGAGTTCGGCTTTCCCGTGGCATGAATATGAAAA
GGTTGCGCAGGAACTTACCGTCAGCGGGCAGACGGAAGAGGATTCCAATGCGGAAGTTTG
CGCCGTTCCGGGGCGTGTTATAACGCTTACTTTCGCGGGCGATACCACGATGGGAGATTA
TCCCGAGCAACAGGGTATGACTTTTAACTGGCAGTATAAGCAGCTAAAGGGCGATAAGAA
ATATTTTTTAAAAAATATGCTGCCTATGTTTACTACGGACGATTTTACAATAGTTAACCT
TGAGGGCGCCATTACGGATAACGACGAAGCGCAGGAAAAGGAATTTCGCTTTAAAGGCCC
TTACGAATACCTGGATATCCTTAAAGCCGGCAGCGTTGAAATGGTTAATATGGCCAATAA
CCATACGCATGATTACGGTGTAAAAGGTTACAATGACACAAGGGAAAATCTTAAAAAAGC
GGGTATTGCTTTTTTCGGTTATGATGATTTGATAGTAAAAGAACTGCATGAGACAAAGCT
TTGTTTCCACGGGTTAAAGGGTTTTGACTGGAACCGGGACAGCAAAATGCTTTTAAAACA
CTTAAAACATTTTAAAGAAATTAATTGTGATATTATCATAACCACTTTTCACTGGGGTGA
GGAAAAAGCTTATGAAAATAACGCCTTGCAGGAACGCCTTGCCCGTTTAGCTGTTGATAA
CGGAAGCAGTTTAATTATAGGACATCATGCGCATGTGGTGCAAAATATTGCACAATATAA
AGGTGTAACCATAGTATACAGTTTGGGAAACTTTGTTTTCGGCGGAAATAAAAACCCGGC
AGACAAACGCGCCCTTTTATACCGTGTAAAAATACAAGACGGCAAAATAATAAGCGCGAA
CCCCGTAAAAATTTTAATATCATCAGAAAAGGCACGCAATAACTACCAGCCGGTTTTTGA
CGGCGAGTATCAGGATTTATTATAAGGAGCGGCAGTATGGCAGACAATATTTTAGATAAA
GTTCCTCCCCAGGCGATAGACGCGGAAATGGCGGTTTTGGGATCAATGTTAATAGAGGCC
CAGGCTGTTGAACGCGCTTTTGATATTTTAAAGGCGGAGCACTTTTATAAAGACGCCCAT
AAGAAAATTTTTTCCGCCATGCGTAATTTAGCTGATAAGAACCAGGCTATTGATACCATT
ACGTTAACCGAAGAACTTAAAACCACAAACCAGCTTGCCGTAGTAGGGGGGGAAGTATAT
TTAGCCGAACTTATAGATAAAGTTTCCACCGCCGCCCACGTTGAACATTATGCGGAAATT
GTTTATAAAAAGTTTTTGGTGCGAGATTTAATTAAAATTTCCACAACAATTATACAAGAG
TCTTACAAACAGGAAGACGAGCCTGAAAAACTTATTGACCTTGCCCAGGAGCAAATTTTT
AAAATAAGCCAAAAGCAGGATATTAAAGGCTTTATTGCCGCCAAAGACCTTGCCGAAGAG
GTTATGCATCTTATTGAAAAGGCCAGGCTTGATAAAAACCCCGTTAAAGGCGTGCCCACG
GGATTTACTGAATTTGATTATAAAACGGGCGGGTTTAGAAAGTCTGATTTAATTATTATA
GGCGCGCGCCCTTCGCAGGGTAAAACGGCGCTGGCTTTAAACGTGGCGCATTTCGCAAGC
GTGGTTAAAAATATTCCTATAGCTTTTTTCTCTTTAGAAATGGGCAAGAACTCTATTTTT
GAGCGTATGCTTTGTTCCGCCGCCATGGCTGACGTGCACCAGGTGCGCAGCGGTATTTTT
AAAATGGAAAAATGGCGCGACCTTACCCGTGAAGCGGGCCGCCTTGCGCAGGCGCCTTTC
TTTATTGACGATACTCCCGGCATTACTATTACAGAGATACGTATGCGTGCGCGCCGCCTT
GCCAATGATTTGGAAAAACAGGGCAAACAGTTAGGCATGATTATGATTGACTATTTGCAG
TTAATCCGCAGTACGGGCCGCTTTGAAAGCAGACAGCAAGAAGTGTCCGAAATTTCAAGA
ATGTTAAAAGAACTTGCCAGAACCTTAGACGTGCCTGTGGTCGCTTTATCACAGCTCAGC
CGTAAAAACGAGGACAGAAGCAGAGTAGATAATAAGCCCCAGCTTTCCGATTTAAGGGAA
TCAGGTTCTATTGAGCAGGACGCGGACGTTGTTGCTTTAATACACCGCGACGGCTATTAT
AAACGTGATGATGAAAGCCTTAAACGCAAGGCCACATTAATTATAGCCAAACAGCGTAAC
GGCCCGGTGGGCGACGTTGACCTAAACTTTATAAGCGAACATACTTTATTTACAAACCCC
GCTCCTGAAAATATTGAAGTGGGCGAATACGGGGACGTAAGCGTTCCTATGTAAAACGGG
CTAGGATATTATGGATAAAATTTTAAGGCCTACAGCCGCCGTGATTGACTTGGAAAATTT
AAAACATAATATTAATTATGTTCGTTCCCTTTTAAACCCAAAAACAAAAATGCTTTTTGT
TTTAAAAGCAAACGCTTACGGACACGGCGCAGTTAAGCTTGCTAAATACGCCCAGGAAAA
TAATCTTTGCGATATGCTTGGTACCGCTTCTGTGGAAGAAGGCGTTGAACTTAGAGAAAA
CGGAATAAAACTGCCTGTTCTGGTTTTGGGAAGCGTCTATCCTTTTGAAGCTTTTGAAAC
CGCCGCCGCTTATGATTTGGCTATAACAATAGCAAGTTTATCCGCCGCCAAAGCCGTTTG
TGAAATAGCTTCTAAAATCAATAAAACCGTTTACTGCCATGTTAAGCAAGATACCGGCAT
GGGGCGCATAGGCACAAGACGTACCGGCGTAGCTAAAATACTGCAAGAGCTTAAACAAAA
TAAAAATATTATTATTGAGGGGTTGTACACTCATTTATCTTCCACAGACAGCGACGAAGT
TTTTACTTCTTGCCAATTAGGTTATTTTGAAGAAGCCGCCCTTGCCGCAAAAGCTGATAA
TATTGACGTAGAAATATTTCATGCCTGCGCTACCATGGGTACGCTTTTCGCTCCGCGCGG
CAGGTTTGACATGGTGCGTTTGGGACTTGGCGCTTACGGCATGGTAAAAGAGGATAAAAA
TTTTAAACCTGTTCTTTCTTTAAAATCAAAAATAGTGTTTGTTAAAGATGTTAAAAAAGA
TTTCGCCATAAGTTACAACCAAAGTTTTATTGCGCCTAAACAAATGCATATAGCTACCGT
GCCCGTAGGTTACGGAGACGGGTATATGCGCGCCATGTCCGGCAAGGCGGAGGTTTTGAT
TGCGGGCAAGAGATGCAAGGTTATTGGCAATATTACCATGGATATGATTATGGTTGACGT
CACTGACGTCCAAGAGGCAACCGTAGGCGACGAAGTTGTTTTGATAGGTAAGCAGGGTGA
TGAGGAAATTACCGCTTGGGAGCTTGCTTCCTGGGCAAACACCATAGCTTATGAGATTAC
CACACTTATAACCGCCAGAGTGCCTAGATTTTATAAATAATATATTTTTTTCTAACGTAG
AAAATTCTTTAAATACAAAAGTAAATTTACCGCAGAAGGTTTTGCCCGTAAAGGACAAAA
CCTTCTTTTCTTCTGAAAAAAACTATGTATAAATAGTAAAATAATGTTATATAGTATTAA
ATAGTAACCACAGGAGCGCGTTTAAAACTTATGTTCGCTGTTATCGGGCGGGAAATAATT
ATATTTTTTAATGAATGCGGCAAAGCGTTTAACATGCTTCGCTCCTGTATGTTTTGGCTT
TTCAAAGCGCCTTTTGAATGGGCGCAGGCTATGCAGCAGTCGGTTACAATAGGCATAAAC
TCTCTTACGGTTACAACTCTTACCAGTATTTTTACCGGCATGGTTCTTGCCTTGCAGGGC
GGTAACACTATTTCAAATATTTTAAGCGAGCCTATGTTTGTAGGAACGTTGGTAAGCTTT
TCTTTAATACGCGAGCTTGGGCCCGTGCTTACGGCCGTTGTGGTTGTAGGCCGCGCAGGG
GCCGCGGTTACGGCTGAAATAGGCACAATGCAGGTAACGGAGCAGATTGACGCTCTTTAT
ACTTTAGGCACAAATCCCGTAAGGCAGCTTGTTTTGCCAAGAATGTTCGCTTTTATGCTT
ACTGTGCCGATACTTACGCTTTTCGCTAACTTCTCAGGCATATTCGGCGGTTATTTGGTG
GCGGTACACGGTTTAGGCGTGCCGGATGTTACCTATTTAGAAGATATTACAAACTATATG
AACACGCTTGATTTCATGCACGGTTTTATAAAATCAATTTTCTTTGCTTTTATGGTAGGC
ACGGTTTGTTGCTATAAAGGTTTGGACACAAAAGGCGGCGCCGAAGGCGTGGGCCGTTCA
ACCACGATAGCCGTTGTAACAAGCATGGTTTTAATTTTAGTTTTGGATTATTTCTTAACC
GCTATATTAACGGCGTTCGGGATATAAGATGATAGAAATTAAAGATTTATACAAAAGCTT
TGGTGATAAAAAAGTTCTTAACGGGGTTAATTTAACGGTTAAGGAGGGGGAGGTTGTGTC
CGTAATAGGCGGCTCGGGTACGGGCAAAAGCACGCTTATTAAGTGTATTGTGCGTCTTAT
AAAACCCACAAGCGGCAAAATTTTAATTGATAGTAAAGATTTTACTTATACTGATGATGA
ATTCCGCCTCGCGGCTATAAGGCGCAAATTCGGCTATTTATTTCAGGAAGGGGCTTTGTT
TGATTCTTTAAGCGTAGGCGAGAACGTTGAGTTTGGTTTACGCTATTTAACGGAAGAGCC
TAAATCAAAATATAAAGAAATAGTAAAAGACAAACTTGCCTTGGTCGGTTTAAAAGACGT
TGAGAATATGCGTCCTTCCGAGTTAAGCGGCGGTATGAAAAAGCGCGTCGCGTTGGCGCG
CGTTTTGGCCGTAAGCCCGAGGTATCTTTTGTATGATGAACCCACAAGCGGTCTTGATCC
TATAATGTCTGACGTTGTTAACGAACTTATTTTAGATATGAAGAAAAAACTTAATATGAC
GTCTGTAGTTATCACGCACGACATGAAATCAGCTTACAAGATATCAGACACCATTGTTTT
CTTATACGGAGGCAAGGTGCTTATGCAGGGCACGCCGGAAGAATTTAAAAATACTGACAA
TCCTTATGTAAGGCAGTTTGTGGACGGCACGAGTAACGGACCGATTAAAATAAATTAAAA
TAGGTAGAATGATACTATGAGAGCAGAAACTAAAGTTGGCATATTCGCGGTGGCGGGGGT
AATACTTTTCGGCATTTCGGTATATATGCTTGGCAATATTTCAACAGGCGGCGAATATAA
AGTTAACGTAAGATTTAGCGACGTTACCGGACTGCCCGGTAAATCAACGGTTAAACTTAA
CGGCGTTGACGTGGGTAAAGTGCGCCGCATAAAAATGAACGGAGACCATGTTCTTGTTAC
GGTTGGTATCAAAGACGGGGTTGAAATTTACCGCGACGCGGCTTTTAAAATTACCACAAG
CAGTATAATAGGTTCTAAATTTTTAAGTATAGCGCAGGGAAAGCCGGGCAAAGGCATCCT
TAAAAACGGCGATACGATTGACGGCGCTAATGAACCTTCCATGGACCAAATGGTTCAGGA
AACCCTTGCAAGCGTAAAACAATTTGTTGACAGTATTAACGGAGATGGCGGCCTTGGTGA
GGATTTGAACGCCACTTTATCTAATGTGCGTAATCTTTCCGCCAATTTAAATGAACTGAT
AGCGAGTTTAAAACCTTATTTAGAAAATTCCGCCCATGATATAAGTTATATGACTGCCGA
TTTGCGTGATCTTATAGCAAAGGCCGACAGTATTGTTGATAAAATTGACAATGGCGACGG
CATGATAGGCGCGCTTATTAATGATCCGGAAGTGAAACAAAATGTTAAAGAATCTTTTGC
AGATTTAAAAGAAACTTTAGCCGAAACAAAAACATTTGTGGGTAAAATGTCGCGCTTTAG
AGTGTTTTGGGTTTTTGACGGTTATTATAATATGGACGCTGAAGCGCTTGCCGCGCAAGT
GGCGCTTAAAGTTTACCCCAGCAATAACTACACATATTACCGCGCGGGTTTTGCCAATAT
CGGCAATGAGGATGATTTTGTCAGCGATAATGATTATATGGAAAGGAACAAACTGGATTT
ACGTTTGGGCTTTTACAACAATTACTTTGATTTCTCCGCGGGTTTAGTGTGGGGAGCCGG
CGGTGCAGAACTTATTTTGAAACCTTTTTACGGGCACGGTTTTTGGGAACGCCTTACATT
GCAGGGCCGTTTTACGGATTTTGGGCGCGACAGGACAATTAATAACCGCGATTTCTCCAA
ACCTAACGTTCTTTACGGTGTAAATTTTGAAATTAACAGGTTTATTGAAATCGGCGCTGG
TATGTCGGACGCGCTTGAAGTTAACCAGCCATATATAAGAGCTATGATCAAGTTCCAAGA
TAAGGATATTTCCTCCTTCTTTGGGCTTGCGGCTATGGCCAGCAATTAGAAGAAATATAA
TTATGAGAATATTAAATACTGATGTCCTTGTAATAGGTTCGGGTCTGGCGGGCGCGACAT
ACGCTTTAAAAGCGGCGCGCAATGGGCTTAATGTAATAATGATCTGCGGAGGGGAACTTG
CGGAAACCAACAGCGACCTGGCGCAGGGCGGCGTTGTGTTTGAAAATCCCAAAACTGTTA
ACGGGCTTTTAAAAGATATACAAACGGCGGGTTGCGGGCTTTGTAATATCCCGGCTGCTA
AAGATATTTGCGTTAACGGACACAAGGTAATTGAAGAGCTTTTTATTAAAGACCTGGGCG
TTCCTTTTGACACGGATAAAAACGGCAAACTTTTACTAACCCGTGAAGGGGCGCACAGTA
AAAAACGTATTTTGTATTCAAAAGATACCACCGGCCACGCTATGCTTTCACGCTTGCTTA
GGCAGGTTAAAAAAACAAAAAATATAAAGACATTTACCCATAATACCGCGGTTGATTTGT
TAACGCTTTCCCACAACTCTTCAGAAACGCTTGACCGCTACTATCCTTTAACCTGCTTCG
GCGCTTATATTTTAGATAATAAAAAAAGCGAAGTTTACGCCGTTACCGCTAAAAAAACAG
TTTTGGCTACAGGCGGCGCGGGGCAGCTTTACAGACATACTACCAACTCTCCTTCAAGCT
TCGGCCACGGCATAGCCATGGCATACCGTGTGGGCGCAAGGGTTATGAATATGGAGTTTA
TGCAATTTCACCCCACGGTTTTCGGCAAAGGTAAAACGTTTTTAATATCCGAAGCCGTGC
GCGGCGAAGGCGCCGTTCTAGTTAACTCCAAAGGGCGTCAGTTTATGAATAAATATCATC
CTATGGGCTCTTTAGCTCCGCGAGATGTTGTGGCAAGAGCTATTGAAGAGCAACGCCTGC
ACGGTGATAAAGTATTTTTAGATTTATCCGCTATTAAGCCTGAGCATGTTAAGGAAAGAT
TTCCCAATATTTACAGCAAATGTTTAGAACAAGGCGTGGATATCACTAAAGAGAATATAC
CCGTTGTTCCGGCGGCGCATTATTTTTGCGGCGGAGTTTACGCTGATGTAAATGGCCGGA
CAAATATTTTAAATCTTAACGCCGTGGGGGAAACCGCCTGCACCGGCCTTCACGGGGCAA
ACCGCCTTGCAAGCACTTCACTTTTAGAAAGTTTATCTATGGGCGCGGCCTGTGCCAAAA
AAGATTTTGAGGATATTAAAAAAACTAAATTTCATATTCCTGTTCCCAGAGAATGGCGCA
GTCCCCGCGCTAAACCCGACCTTAATTTAATTAAGCAAGATATTTCCACCCTGCAAAGCA
CTATGTGGAACTATGTGGGGCTTATAAGAAGTAAAACGCATTTGCAAAGAGCCGAAAAAA
TTTTAAGGCATTTGCATAATGAAATAGCGGTTTTTTACCAAGACGTTGAACTTACGCCTG
AGTTAATTAACCTTCGAAATGGCACACAAACGGGGCTTTTAATTACCTACGCGGCTTTAA
AAAACAACAGAAATATAGGCTGCCACTTTATTTCTTAAAAGGATTAAACATGAAAAAAGG
TTTTACGTTAATTGAACTTTTAGTTGTTGTTTTAATAATAGGTATTTTAGCGGCTATAGC
TTTACCGCAGTATAATAAAGCGGTGGCCCGCAGCCGTTCGGCCGAGATGCTTCTTGCCTT
AAAAGCAATTAACACCGCACAAAAAGCGCATGTGCTGGCAACAGGCTCTTTCGCTAAAGA
TTATGGCGAGCTTTCCATAGAATTCCCGGGCTGTAATTATCAAACTGTTTCCGGGACAAT
ATCTATAAATTATTTAAAGTGTAATAAGTTCACGTCTGTAATTGAAACCACAGGCAGAGC
AATTTTTATAGGTCCTTATAATGGAAGTAATATGAGTTTATCTCTAAACGAAAGAAGCAC
ATATATTTTATATACTCCGCTTGCTACGGATGAGGTTATTTGCAGAGACGGCAATATTTT
ACCCGTAAAACCATCTTGTAAAGATATCGGTTTTACAAAAGCGTATACGGGGAACTCATG
TTTTTGGGGTTCTTGCTATACCCAGTAACTTTTAAATACGTAATATATGTAAATCAAAGG
AGGGGTGTATGAAATTAAGTTCAAAAGCAAGTTCGTTTTTAGCCTTAACGGGTATACTGT
CTTTAGTTTTAGGTATTCTTGTTTTGGTCTATCCTGGGTTAACGCTTGTTACTTTGGCGT
TTATTTTGGGTGTAGGAATTTTATGTACGGGCATTGTACAGTTGTCCGGCTATATAACCA
ATAAGGAAATGCTGACAAAGCCGGGTTGGACGCTTGTTGTAGCTTTGTTAGATATTTTTA
TAGGTATTTTCCTTCTCGCTAACTTGGGCGGTGCGGCGATGGCAATACCTTTTGTGGTCG
GGTTTTGGGCAATGTTTGTAAGTATAACAAAAATTGCCGCGTCGGCTTCATTTAGAGAGT
TGGGTTTTAAAAACTGGTGGGTTGTTTTAATATCAGGATTTTTGGGTTTGATTCTGTCAT
TCTTTATTATGTTCTGCCCGACATTCGGCGCTTTGGTTGTAATCGTTTATATAGGCGTAT
ACTTGATTTTTGTGGGCATAACCGATATAGCAGAAGCTTTTTATGTAAGTAAGTTGAATT
AAACACTGTTTTAAAAACGGCGCTTTAAAGACGCCGTTTTTTTTTGTCCTTTTGTGTTTA
AAAATATAATTTAGTAAAATATATTTATGCGGTGTTTTTCACCGTTTTAATTTTTTTGGA
GAGATGGCCGAGCGGTTTAAGGCGCTTGTCTTGAAAACAAGTGTGGGGGAAACTCCACCG
TGGGTTCGAATCCCACTCTCTCCGTAGATTTGCCGTCTAAACAATATAGCTTTTAAGTAC
CCCTGTTATTTCAGGGGTACAATAAAGTCATCAAACTTTAAAAGGTTTTCTCTTTCTTCT
TTTTTCCTTAATATTTTTAGCTTTTTTCTTATTGGTTTGTATTCGTTGTTGTGTTTCTTT
TGTATCTCTATGCCGCACATAGGCGCATACCGTTTTTTGCCTGCTTTTTGTGCCTGTCTA
GATGTGATATGGCTTGTTGTTGGCAAAAACGCAAAACAGAGTTTTGAAAAAAGCCCCCCG
CATAGCGCGGAGGGCTTTTTTATTTAAATATCAATGCGAGTATCTGTCAGCTTAAAAAGC
CAAACGGAAGCCTAAATTGCCGCCGAAGGCTTGTATCTTGCTTCCTGTTTCAAAAGTAGC
CTGGCCATATACATAGATATCTTTGTTAAACTGATAATTCAGACCCAAGGCCGTTTCAAA
AGCGCCGCCTGAAAGGTTTGTTTCGCTAACCGCGCCGGAGTAGCTGACATCGCCCTTTCC
CATAAACGTTTGGCTGTAAGCAAGCTCTGCGTAAGGTTGTGTAAAAAGACCTGTTTGCCT
TTTATGCATATACGCAAGCATTACCGAGGCTTTTGTTATTATATATGAGGCATTTTCATA
TTTTAAAGAACCGTTGCCGTTTTCAACATTTGTACTGTCTCCCGAAGCGTTTAAAAATGC
CAATTCGGCTTTAGGTTCAACCCGCCACTGTGTACCGCGACAAGACATAATCTGAAACTC
TTTACCGAATTCCGCGCTCATAGTAAACAGGTTTCTTCTGGGGGAATATTTAAGCTCGGT
TCCTAAAGAAGAATAGTTAACCATATCTAAGTTTGTCCAAAAATTTCTTATGGTTAAATC
TAAAAAATATGAAGAAGGGGTTATAAAAGTCATATAAGCGCCTACGCTGGGGGCATCGCC
GTTTCCTTTACTGTAAAAACCGTTATCCTGTTTTGTTTTTACATTACCAGCAGTCATATA
ACCACCCATTAAACCGAGATAAATTCTGTTTTCGTCGCCTTCTCTCATTAAAAAATCATA
CCCGGCCTCAAAACCAAATATTGACATGTCTGTTTCTATCAGGTCATCTACGGTAATTTG
CTTTCCGTATGATCTTGTCCAAACGCCGTGTTGTTTAGATGAGTTGCCGAAATTACGTAA
GTCGCCTAAACGTTTTTGAAGGGAATTCATGCCTGTTTGTGCCATAACAACATTAAGCTG
CGGTATGTTTAACATTGTTTTAAAAGTGTCTGTCATGGCGTTAGATAAGCGAAGGAAGAA
AGACTGATTGTCCGACTGGTCTTTATTTCCCTGTAAAAGGAAATATTTAAAAGCGCCTGT
ATCAATGCTGCCGCCGTTTAACACAAATGAATTGGCGGAAATGTGCGCGCCGGCCTTAGC
CTCTACTATTTTTATTTCAAGAGGGTCCGTACCGGGAAGAGTTGTGCTTGTATCATTTAT
AAACAAAGTGGTAGAACCGTTAGCTGAGCCGCTTACGGAAATCATATCCGTGCTGCCGCC
GTTAACGTCTGTATTTAAATAGATATTGCCATTATGACCCATATAATTTTCAAGCGTCAG
AGTATTATAAGCCCCGGACGTTTGAGAACCTATAAAAATATCAGAAGAGCTATTAGTAAG
CGAGGTCATATTGGAAGAATTAATCATATTCCACGCGCTGTCCGTAAACGATACATGTGC
GGCGGTATCCGCGGCTGTTGTTATAACGCCGCTTAGGAAGGCATCTTTTGCGTTAAACTC
AGACTTGCCAACCATTACGCTTGGATCATTATGGTCAGCTATAGCCGTATTAACCAAAAG
CGCGCTGTTACCTGTTGCCGTAACATTCTCTATATTATAAACGCCATAACCTATGGTTTG
GAACAAAGTATCTTGCGTAAGCATGTTTATGGTTGAATCTTTTATATTAATTTCCGCGCC
ACCCTCTTGGCTTGATTCGGCTATTGCTAAATCATCATTTTCGGTTTGTATATACATGCC
TTCAACATTAACCTGTGATAAAGCCACTTTTGTACCCGCAGACGGCCTGTTAACGTTCCA
TTGCGCAAAAAGGCCTGATTGCAAATTATCTTTAAAGGATAAAATATTAGATCCGTTACC
TTTTATATTCATTGCGCCGCCGCCAAAGGTAGAGGCAATGGCATAGCTGTTATTTTCAAG
GTATATATCCATATTGGTTATATTAAAATACTCGCTGCCTTCATACTGCGCGTTCTCCTG
GGTAATAAGAGCATAGGTATTGCCGGAACCATATATTGTATGCAACCCCGATGTGCTGTT
TATATCAATCGTAGCGCGTGAAGCAAGAATTCCGTTAGCGTTATCGGTAACGATTATATT
GGAATCCTTCATTATGGCTTCGCCGTTGTACCAGGCTATTATGCCGAAGTTCTGGTTCTC
AATATTTATAACGTTCATATTTTCGGCGTAGAATCTCCCGCCGTGCACGTCCATACCCAT
AGAGCTGCCGCTTAAACTTTTATCACCGTTATTTCGCAAGCGGATAATGTTAGTGCCTGT
TGAGGATATTGCGTTTAAAACACCGCCGCCTGAGACATAAAGTCCTATTGCGCCGTTATC
CGTCGCGGTAATATCAGTGTCCGTAACATTAAAAGTTATATTTCTACCTAATGAAAGGCC
CGTGCCTGAGTTAGACGTAACCTTTGTGCCGTTATTTGTTAGCACAAGTTCTTTAACGTT
AAAAACCAGCGGATCTTCCAAAGATGAGCCGTTTAATACTATGCCTGAAGCGCCGTTGTC
TTTTGCTACAAAGCTAAATTCAGAATCGACCTGTGTCTGCCAGTCAATATTACCCGCCAA
GCTAAAGCCGGTTCCGCCGTTATTAAAAGCGTTGATCTGCGTAAAGTTTATAAGCTGGGT
TGAACCTGTAAATTTTGCGCCGTCTCCGCCGTTGTTTGAAAAGATCATCTTCCCTTCGGT
GTTATTACTTTTTAAGGAAAGAGTTCCTCCGCTTGCCAACATTCCCGTTCCGCCGTTGCC
GGAAATGTTTATCCCATCGACATTGGCTATTTCTAAATTATCCAGCCTTAAATATACGCC
GTGGTTTCCGTTGCCGGTTACGCTTAAATCACCCACGCCGAAGACCCTGCCTGCCGCGTC
TATAGATACGCTGCCCGAGTAAACGTGCAGCCCGTATCTGCCGTTATTATTAAGCTGGAG
CGAAGCTAAATCCTTAAGCTCCAAATTAGCCGCGCTGGAATATATGCCGTCGCTGGCAGC
TCCCGTATTATTGCTTGAACTTATTGAAATCTGCTCACCCGCAATATTTGTTATTGTTGA
GTTTACGCCTAAATTAAGCCCTGTACCGCCGTTGCCGTTTGCCTCTATGATTGCAAAATC
CTGAATTGTAAAAGAAGTTGACTGTGCAGCGCTTATGCCCGCGCCGATATTATTATTTAC
GCTTAATTTAGAGGTTAGGCTGCCGCTTCCATCTAAAAGAAGAGAGCCGTTTGCGGATGT
GGATATACCGGTAATGTTTCCTTCTGCGGTAATAGTTTCCATGTTATTGAGCTTTAAAGA
GCCTGAAGCCGCCTGTATACCGACGCCCCCTGATCCCGTACTGTTTTTATTGCCTGAGGC
GCTTAAAGTTGAGTTAAGGCCGCCGTTTATTTCAAGTTCCGCCGTTGCCCCGTTAACCAA
AAGCCCCGCTGCAGCCGCCGTAGCAGAAACCCCGTTGCCGTCCAAAGTTACCACACCGTT
ATCGGTAAGATTCATAGTTGTTTTACCGTTGTTTACGGCAAACCCGTACCTTCCGTTACC
GGTGGATTCAAATATATCAACCCTGTCCAAAACAAGATTTGCTGCAGTTGATAAAAAGCC
GAAAGTTCCCACGCTTGTATTATTATTTGTTTTTATGGTAAGATTCTGCCCCGCCGCTGT
CTCTATAGTGCTTGCGCCTGAGATGACAAAACCGTTGCCGCCGTTGCCGCTGGCTTCAAT
TTCTCTGAAGTCCTTAATTGTGACAAGCCCCGCAGAAGAAAACCCGGTGCCCGTATTATT
GTTGACCGAAAGTTTAGACGCGGCAGATCCGGTGCCCGTTAAATTCAATGTAGTGTTTGC
CGCTGTGGTGATACCGCTGGCATTGCCATTTACATTCATTGTTTCTACGCCGCTTATATC
TAAAGAAGCCGAAGCGCCCGTAACGGAAACGCCTATATTGCCGTTATTATTAATATTTAT
AGTCGAAAAACCGCTTATATCCGTACTGCCGCTGTTAATAAGGCCCGTATAAGTGTTGTT
GCTTATGCTTAAAGAGGATGTCGCACTGCCGTTGCCTGACAAAGTTAAATTTGTCGATGC
CACATTTTGTACGCCGGTATAATTGCCGTTAATATCTACGGACTGCATATTTGTCATTGT
TACGGCGGAGCCGGCGGTGCTGATATATATACCTTGCCCAGCGGTAAGGTTGCCTGAACC
GTCCTGGCGGCCGTTGCCAGAGGCGGTGAATGTTGTGGTGCCGTCCGCTTTACCGGTAAT
TGTAATAGAACCGCCGCTTGCAGCCTGCATGCCAATGTTAGTGTTACCGTTAAAAATAAT
GTTTTGGTAATCCGTTATTGATACCTCTGAGCCAGCGCCGGTAGAAAGAATACCCGTGCC
GCCTGTTGTTGTCGCATTTTTATTATTGCTGGAGTTAATCGTATTTGTCCCGCCGCCGAT
AAAATTGAGTTTAGAACCTGCGGCGTTTGAAATACCGAGAACGCTGCCGCTGATATTTAC
ATCCGCATTGTTTATGTTAAGCGTTGTCGCGCCTGTCAGATTTAACCCCGTACCTGATGT
GCCTGCGGCGTTTCTGTTATCCGTTAAATTTATAGCGCCGCCGTTACCGTTAACCGTAAC
AACCCCGCCGCCTGTAAGCTGAAATCCCTGCGCTGTATTATTAGACGCCGAAATTGTAAA
ACCGTCAAGGTTCAAAACGCGGTTTGTAACCGAGCTGTTAAAAATAATGCCGGCGGTGCC
GCCGTCATAGGCGGAGTTGTCGGTAAGAGTATGGTCCGCCGAGGTCAGTACAAGCTGTGC
CGCATTTGCGCCGCTTGATAAGAAAATAAAGATTGCCGTTATTTTAAATATATTTTTCAT
TTTATCTCTCTTATAAAACAGTCCTATAATCTGTTAGGTTAATATAATTTAACTGCTATT
ATTAATGTAAATTAAAACTATTATACCTTTTATATTACACCCATTATACCTATTATTTAT
AATATTTAGTAATTAATTTAAAAAACATAAAACTCTTTATTAAAAGCAGCGCGGAGTTTT
AATAAAAAATATTGTTTTAAGTTTAATTAGTAAATAGAATTAAGCATTTTGTATAGTATG
TACATGTTCTTTGTCTTAAAAAATTTATGAAATTATAAAACTTCCTATATGGGAAATTTG
CTGGATGTAAATTAAAATATGGGGGTATTATCGAAACTGAGGGGTTTTTAGTGTTTTTAT
ATGGAATATTTATTGATACGGCGCAAAGAAGTCTTTATGTTCAAAGCGGTAAATAAAAGG
TAAACTTTAATATAAAGATAAAAGTATAAAAATATTTAGTTGTACAATATTTTCATCTAT
ATCTGTATAACAAAAAAAGGAGTAGAAAAATGGATAGTGAAATATTGGAACAATTGAAAA
ATATAAATACACAATTAGAAAAAATTACAAAACTTCTTGAAGAAAAAAAGGCCTTCCCCC
CAAAAAGAGATTTTGGCGACAGAAAACCTTTTGGCGACAGAAAGTCATTTGGCGACAGAA
AACCGTTTGGTAAAGGCGGCGGAAGAGATTTTGATCGTAAGCCCCGTTCTTCGGAACAGC
GTTTTAACGCGGATGGCAAACCCAGAGTAATTGCCGACGGAAGAGATTTTGGCCCCAAAG
GCAATAAAAGAGGCCGTTTTTAAGTCTTAATAAATATTTAAATAAATAACCGGCGTTTAT
TATAAACGCCGGTTATTTTTTTGTAAGTTAACTGAAAAATTTATTTTCTTACAATAATAA
CTTCATGTGCGGGTTTTATATGTTTGCCTACTTTGCAGCTTTCAACATTTGTTTTTAATC
CGGTCTCATGTTCTTTCGGGAAAGTTTCGGGAATTGTAACAAATACTTTAAAATTGTCCA
CCATGCCTTCTTTTGTATATGCGGGTTCAATATCAACATTCACGCCTTCCTTGCTAAGGC
CGTGCTTATCTAAATAAAAAAGTGCAAATACTGCGGTGCAGGCGGCGAAAGAAGCTAAAA
ACAAGTCAAAAGGATTCGGCGCGGTATTGTCCCCTTTATGCGCGGCGGGCAAATCCGTAT
TAACTGTAAAACCCCCTACTTCAACTGCTATTTTCATATTGCCTGTGTATTTTGTTTTTA
CCATAAAATTCTCCTTATTAATATAAATTAAAGCATATTAAAACTGTAAGTGTAACGCTT
AAATCGGTATATGATTTTTTCAAATGTAAAAAAACATAAAAATGCAAAATAAACGCGGCG
GGTTGAATATATTTGTATATATTAAAATGTTTCTTATATACAAAAAATTAGGTAGCATAT
GATAATGAGAGTTAACAGCTATTGGTTTGTTTTTTATAAGAATAATTTGCTCCTTAAAAA
GGAAGGGGGCAGATATTCCGTTCCTTTATCTCCGCGCGCGCTGTTAACATGCAACGCTAA
GAAAATATATGCCTCAGGCTGTTTAAATAAAACAAACTGCAAAACCTTTGAGGTTAAAAG
AAAAATTAATACAGACGGGTTTGAATGGATTGGGTTAAGAGAATGTTTTTTGCTTTTGCC
CGAAAAAACTTTTTGGGCGGCGGGTAAAAGTTTTCAATTTTTAACATGGGCGCGCGACAG
CCGCTACTGCCCGGCATGCGGCGTTAAAACCAAACCATATTCTTATAACGCCAATATGTG
CCCGTTTTGCAAAAAGGAAATTTATCCCAACATAGCGTCCGCCGTTATGGTGCTTGTGCA
AAAGGGGGATTCTTTGCTTATGATACGGGGCAAAAATTTTAAAGGCAATCATTACGGGCT
TGTGGCGGGATTCTTAGAAGCCGGCGAGAGTTTGGAAGAATGCGCCGCCAGGGAAGTTAT
GGAAGAAACAAACTTAAAAATAAAAAATTTAAAGTATTTTTCCAGCCAGCCATGGCCTTT
CCCAAGCGGATTGATGATTGGTTTTTTTTCTGATTACGCGGGCGGTAAACTTAAGGCAGA
CCCCGGCGAAGTGGCCGAAGCGGCTTTCTTTACAGTTTCTTCTATGCCTAAACTGCCTTC
TAAAATAAGCCTCGCCCGTAAAATGACAGACGCTTGGATTAAGGAACAAAAAAAGCGGTT
TTAGCAGGTAAACGGTGTATAAAATGGAACTTTTACGAGAGATTTTACACTTTATTTTTT
ATTCTTATACAATGGCTGTTGTCTTTCATATAGGCCTTGCGGTATGTGTAACGGTGCATG
TTTTGCTTTATAAAACCAATGTGTATTCCTCAATAGGCTGGATAGGCCTTGCCTGGTTTT
CACCTGTGTTTGGCGGCATAATTTATATAATTTTCGGCATAAACCGTATTCGCATGAAAG
CGGCCGAACTTAAAGAAAATAACGGCAAGGCTTCTTTTAAAATGGTTTCAGAAAAAGAGT
TGAAAGAATATTTAAAAACTATTCCGGATTATATTGTTCCTCTGGCCAGGCTCGGCCTTC
ATGTTCACCCGGTAAGAGAAGTCAGCGGCAATAACATTGAGCTGCTTATTAACGGCGACC
AAGCTTACCCCGAAATGGCCGGGGCGATATCAAAGGCCAAAAAAGATGTTTTGCTTTCAA
GTTATATTTTTGATTATGATAACGCGGGCAAAATTTTTGTGGACGCGATAAAAAAAGCCT
GTTCAAACGGCGCCAAAATTTATATTTTAATTGACGCTGTCGGCAACTCTAAATACAATT
CAAAGCTTGGCAGAATATTTAAAAAATTAAAAAATGTTAATTTTGTAAAATTTCTGCCGC
CAAATATACCTATCTCTCTTCCTTTTATTAATTTAAGAACCCACCGCAAAATACTTATTG
TAGACGGGAATACCGCTTTTTTTGGAGGCATGAATATACGCGGCAAGTGTATGCTTAAAG
ATAATCCTAAAAATCCCACGCGCGATATAACTTTTAAAGTATCTGGCCCGGTAATTGACC
AAATAAGGGAAATTTTTGTTGAGGACTGGTATTTTTCGGCTAAGCAAAATATAAGGCCTT
CTTATTATGACGAAAAAGCAAACCCCTCATTTGCTGCGTATGCCCGAGTTATACCGGACG
GCCCCGAGAGTGAGGAAGAAAAAATAATGACCGTCTGTTTAGCCGGCCTTAATTACGCTA
ATAAAAAAATTAACATTATCACGCCTTATTTTCTGCCTACTGAAATTATTTTAAAAGCTA
TTGAAATGGCCGCAATGCGCGGCGTTGAAGTTAATATTATTTTGCCCCGTAGTTCAAACC
ACAAAATAATAGAGTGGGGCGGTGAGGCTAACTACGCCAGACTTCTTAAACATAATGTAA
ATATTTATCTTACGGGCGCGCCTTTTGACCATAGCAAAGCCATGACGGTTGACGGTGTGT
GGAGTTTTATAGGTTCTTCTAATTGGGATGAACGCAGTTTTAAACTTAACTTTGAGGCCA
ATATGGAAGTTGTTTGTTACAAACTGGCAAAGCAGATAGATGATTACCTTAAAGACCGTA
TAAACAATGCTGAAAAGATTAAATTTACAGATTATGACAAAATGCCTTTGCTTAGGAAGC
TAAGAAACAATGCCTGCCGCTTAGCCACTCCTTATTTTTAAATTTGTTCATACGCGAGGG
TAAAGTCCTGCGTTTTAAAATTATTAACGCTGTTTTTATCTGTAATAACAATTTTACTTT
GCGTATTATAAGGGGCGTTGTAAGCGGAATATGCGTTATAAAAACCTATAGTTTTTATTT
TGTATCCCGATGCTATGTGTATTATCGCAGTATCGGGCGTAATTACTAAAGACGAGCGTT
TGATAAGTTCAAAAAGCTCAAATACGTTTGCAGTTTTAAATAAAAAGCTGTTTTTAATTT
GCGCCCATGTTTTAACACGTTCAATTTGCGCGGGCATACCGGGAATTACAATTTGGGCGT
TGGGATTTTTTGTAATAATTTGTTTTGTTATTTTGTCAAAAGTTTCTTGGTTAAAACTTC
TTGCTTCTATAGAGCCGAAAAGGTTTAATAAAATATATTCGGATATACCTTTTTCTTCCA
ACAGGGAATTTATTTTTTGTTCCGTTTCCGGTTCAACGGGCAAATCGTAAGAAGAATCTA
TATCATGCTTTATTAACAGTTTAGCTATTTCTTTTTCCAGCTCTTGAGCGTGAAAAGGTT
TTTTAAAAAAATCCCCGGAAAGGCAGCTTGCGTTAATTTCCCGTCCCCGTCCTGCCAGCA
GTTTAAATAGACGCCAGTTAAGAAAATCCTTTGCGGAAGAATCTATAATAAGATCAAAAT
TTTTAATTCGTAACCTAAGCCCCAGTAAAATAAGTCCTATCCAGCGTTGGTTTGGGCGGA
TAACACGTCTTGCGGGTATTTTGTATATAACATCTATATATTTGTTGTTTTGCAGATAAG
CGGTAGCGGAGCCGTAACACGCGACGGAAATTTTCAACTCAGGGTTCGCTTTTTTATATT
CACGGTAACAGCAGGAAGATAAGATAGCGTCGCCCAAAGAGCCTTCGCCTCTTAATATCA
ATATGTTTTTTAAATTTTTTATGTCGGAAATATTTTTCATTTATTTATGGGGTGCAATAA
TTTACAGAAGTAAAAAACTAAAACCCTACTCTTTGTTTATTAAATATAATTTATTTTATA
TTTTTTATTATGGATTGTGTAAAGTTGAAACTCCTTGAATTTGTATTTTTATTAATATAT
GTTTAATAGTAACGGGGGTAAAAAATATGAATATGCGTGAAATAAAACAAATAGTTCAGG
GCACTGCCACAAAAGACGGCGCCGGCGTAAAATTAACAAGGGTTTTAAGCAGACCTAATG
TAAAAGATTTTGATCCTTTTTTAATGCTTGACGCTTTTGATTCCCATGATAAGGCGGATT
TTATAAAGGGTTTTCCGTGGCATCCGCACAGGGGTATAGAAACGGTTACCTTTATAGTTG
AGGGAGATGTGGAACACGGTGATTCAATGGGAAACAAAGGCGCGATTAACGACGGCTGCT
GCCAATGGATGACTGCTGGCAGCGGTATTATCCACCAGGAAATGCCTAAGGGAGACAGAA
TGCTCGGCCTGCAGCTTTGGGTAAATTTACCTAAAAAAAATAAAATGACGCGGCCCGCCT
ACCGTGATATAAGAAGTGATATGATTCCCGTTGTTAAAGAAGAAGGCGCTCTTATAAAAG
TAATGTCAGGCAAATATAATGGCGTAAAAGGACCTGTTGAAGGGGATTATGTTAAAGTTT
TATACCTTGACGTTACTTTAAACCCCGGCGCCGTTTGGGAAATAGAAACGGATAAAGAAC
TTAATATGTTTGCCTATATTTTTAAAGGGGAGGCTGAGTTCGGCGGGGAAAAAAACTATA
AAAACTATATCAGCGCCAAAAACGCAGTTTTATTTACCGAAGGGAAAAACCTTGCTGTCA
AAGCGGGAAAAGACGGCGCGCATTTTGTGTTAATCGGCGGCAAGCCTTTAAAAGAACCGG
TTGAATGGGGCGGGCCTATTGTTATGAACACCCGCGAGGAACTTCATACCGCGTTTGCCG
AACTTGAAAACAATACGTTTATTAAGGACAATCACCCTAAAGAAGTTAAGTTTTAATATA
AGAAGCCCCGTCGTACGGCGGGGCTTCTTTAAAACTATTTTATTTGGTAACAGTTTCTTC
CCCATAAAGTCGTTGTTTTGGAAGAGTCTGCCACTGTTTTACAAACATCTTCCCCGCCGG
TGGGATAAAAACAGCAATATTGTTTAGTGGGGTCTTCTAAACTAAGGGCTATTAAAGGTG
TACGCCCCCAGTTGGGGTGTCTTCTTACGGATGCTACCCACGATTTATTTTTATCTAAGA
ATACATCATAATATTTCATTATGGCGTAATGCCCAGCTCCGTGATATTCCTCAGCCAGTT
TAAACTGCGTTGCTGGAACGGTAATATCCAGCTCGTCCCAGCTTAAAGCGTAATCACCTG
TTTGTAATTTATATATTTGTTGGGAGTTTAGAGCTGCTCTTGAAAGAATAAGCGCTTCGG
TTATTCTGCTTCTTTCAACTGTTTTATTATATTGGGGCAATGCTATGGCGGCAAGTATTC
CTATAATTAAAACAACTACCAAAAGTTCAATTAATGTAAACCCTTTTTTCATAAAACGAT
CCTTTTACCTATTTATACAAATTTTATTTAGGGGTATTATAGCATTAATAAGAATTCTAT
AGGGGCTGGAATTATTCTGTTTAGCAAAATGAATTTTATATATTAAACTTTTTGTCGATT
ATATAGTTTGGTCTTTGTTTTGTTTCCTTATATATTCTGCCTATATACTCGCCCAAAATT
CCAACAGATATCATTTGCAGGGCGCCAAAAAAAAGTATTAATACCGCTAAAGAAGCGTAA
CCCGGCGTATCTTTGCCCAAAATTAAAGTTTTTGTAATTATAAAAAAAGCGTAAAAGGCT
GAAAATATGGCTATGATAGCGCCCAAATAAGTCCATATCCTAAGCGGTAAAGTGGATGCG
CTGAAAATGCCGTCCAATGCCAAATTCCATAATTTTTTATATGGTAGCCCAGTGTTGCCG
GCATTGCGCTTAGGTCTGTCAAATTCTATGGAATCGGTTTTAAATCCCACCCAGCCAAAC
AGGCCTTTCATAAACAAATTACGTTCACGGCAGTTTTTTAGGGCCTCAATTACGCTTCTA
TCCAAAAGCCTGTAATCCCCGGCGTTGTATGGAATAGGGTAATCACTTATCAAATTATAA
ATTTTATAGAAAAACGAGGAAAGAGTGTTTTTTAAAAAACTGTCTTTACGGATTTTTCTT
ACCCCGTAAACCATTTGGTTTCCTTCTTCCCATTTTTTTATAAACTCAGGTATTATTTCA
GGCGGGTCCTGGAGGTCGGCGTCTATAGGTATGGCCGCCTTTCCCTGGGCATAGTCAAAA
CCGCATAAAAGCGAGGCTTCTTTACCGAAACTTTTTGAAAGCGATATTATTTTAATTTGA
GGAATTGTTTTTGCTTTTTCTTGCAAAATATTAAGAGTGCTGTCTTCACTGCCGCCTTCT
ATAAACAAATACTCATAGGTTTTTTTGGCCGCGGGCATAATTGCTTCAAGTTTTTCCAAA
AGAAGCCCAACATTTTTCTCTTCATTCATTACCGGTATTATTAAGGAAATGTCAGTCATT
TTCAATCCTATATTAAAACGCAGCCGAACAATACGGCAAAAAAATGTACCATTGTCCCCG
CCAGCACGAACAAATGCCATATGCCGTGGTAAAAGGCTTTGTCTTTCCTTATGTAGAAAT
AAACGCCGCCCGAATACAGAAGGCCGCCTATAACAATAAAGATCATACCTAAAGACGGTA
CATTTTGTATAAACGGTTTTATCGCGAAAATAGCAATCCAGCCCATACCCAAATATATAG
CCAGGGAAAGTATTTTAAATCTGCCCGTAAAAAATAGTTTCATTATTGTGCCGCCCAAAG
CAAGTGCCCACACAATGCCAAACATAACCCAGCCGAAAACGCCGCGCAGGTTAATTAATA
AAAAAGGAGTGTAAGTGCCGGCTATTAAAATATAAATTGAAATGTGGTCAAAAATTTTAA
GCCTGCGTTTGGCCACGGGACTTATTGCCGCGTGGTAAAGGGTTGACGCCACGTAAAGGG
TTATCATTGAAGCTGAAAAAATAGAAACTGAAACTATTTTCCAAGGGTCACCGGTAAGTG
CGGCGATGGTTATAAGAACACCTGCCCCGAAACTTACAAAAATTGTTCCTATCCAATGCG
TTAAAGCGTGCATAAGTTCTTCGCCTTTTGTATAGGCGTTATGTGAAATTATATTATTAC
TGTTCATTTGTATTTATCCTTATAAAACAATCCTGTTTTATACATTTTACTTTTGTAAAG
GGCGGCAGTCCGCCGAAATTGTTAATGGGTATCCAAACCAAAGCGTTTTTATCATGTTTT
TTTAAATAAGAAAGACCTTCGGGTTCGTTTATATTTATAACCTTGGCGCCTGGTACCTTA
ATATAGTAGCCAAAAACTAACGCTTCCGATTTTTTAGGGTAAAAATTTCTTGAATAAAAA
TAGAAGTTTTTCGACCCGTTTGAGTTTTGCGTTAAATACTCGGCCGCTGTTTTGCCGCCG
GTGTTTACTTTATAGTCAAAAATATTTTGAAGCGATATACAAAGCATGCTTACCAGGATA
ATAGCATTAACAAACATAAAATACCTGTTTTGTTTTTGCGCGCGGCACATAACAAAAGAA
AACAACAAAAATAAGCATGGTAAAAGAGCGGTAAAAAAGCGGCCCATAAAAAACGTAAGT
TTAGGTTGTAATAGAAGGCAAAAAAACAGTGTCAAAACTACCGCCGTGAAGGAAAAAGTA
ACGCTTGTTTCTTTTAACTCCTCAGATGTTTTTTTTGCTTTTAAAAGGACATATATGCCG
CTTATTGCTAAAAATACGGCGGGTAGAGTACCCGCGAAAACGTTTATAAAAACGTCATTA
AGCAGTTCAGCTAAAACAAGTTCGCTTGTGCCCCACCAGCCGCCGTTGGCGGCTTCAATC
TGCGCAAAATAATGCCAAATGAGCCATGGTAAAAACAGCGCTAAAAATAAACCGTAAGCG
GCGCAAAAATGCCAGAAATATTTTTTATATTTTAAAGCCGTGCCCGCAAGGATAATAAAG
TAAACTCCCGCTACTATGCTGCCAAAATAATGCGTAGCGCTTAAGGCGGCGGTTAAAATA
AAATAAAGCGCAAATTCTTTAAAATTTATTTCATTGACATCTTTAATTTTTTGCGCTAAA
TTAACGCAAAAAAAGGTTAAAAATAAAGACAGCATCAGCATAAAACTGTATGAACGTACT
TCAAAGCTGTGCTTTATAACCAGGGGGGAAATACAAATAAGCGTAAAGAAAATAATTTTT
TGCGTTTTTGGCAAATATTTGGGAAATAAAAACCACGCGCTTAATATTGAAACTAAGCTA
AAAATACCGCTTGGAATAATTGAAGTAGTTTTTGTCATCGCGGGGAAAACATGGTTCCAC
AAATACAAAGTTAAATTATAAAGCGGCGGGTGCACGTCAGGTATCAAAAAATATTTCAAT
ATATAAAAAACGCCGAAATCCGGCGAAGCGGTTACAACGGTAAACGTTTCATCATAGGTT
AGAGGGGCGGGAATATAGGTTATTCTTAACAAAATGCCTGTGGCGGCGCATATAGCGCAA
ATAAGGAAAAAAACCCTGTTTTTAAGCATATAAAATATTATACAAATTTGAAATTTTGTA
TTTATGCGTTTATTTAATATAATGGTACTGTAAAGTATTATCTCACTTGAGAAGCAATCA
AAACAGGAGCTGCAAAATGGCTAAAACAGTAAAGAAAGCGGCAAAAAAAGCCGCGGTTAA
AAAAGCAGTTAAAAGCATGAAAAATGTTTATTACTTTGGCGGCGGCAAAGCCGACGGCAA
AGGCTCAATGAAAGAACTGTTGGGCGGCAAGGGGGCAAACCTGGCTGAAATGGCCGGTCT
TATGAAACTTCCGGTTCCTCCGGGCTTTACGATTACTACAGAAGTTTGCACATATTATTG
GGATAATAAAAAAAATTACCCTTCCTCATTAAAAGCTGAAGTTGAATCTAATCTTAAAAA
AGTTGAAAAAGAAACAAAAAAAGTTTTCGGTTCCGTTGATAATCCCCTTTTGCTTTCCGT
ACGTTCCGGGGCAAGAGCTTCCATGCCGGGTATGATGGAAACTATTTTAAATATCGGTTT
GACTGAAAAAACAATTCCCGGTATGATTAAAAAAACGGGTAACGAACGCTTTGTTTATGA
CGCTTACAGGCGTTTAATAATGATGTATTCCGACGTTGTTATGGAAAAAGCCGCCGGCAT
TGAACCTAAAGACGACAAAGGCATACGTAAAGTTTTAGATGGTATGCTGCATGACGTTAA
ATCCAAAAAAGGCGTTAAAGACGATACTGATTTAACGGCGGAAGATTTAAAAACCCTTTG
CGCGGAATTTAAGAAAACCGTTAAAAATGTTTTAGGTAAAGAATTCCCCGATAACCCGAT
GTTGCAGCTTTGGGGCGCCATAGGCGCTGTTTTCTCAAGCTGGAACGGAAAAAGAGCTAT
CGCTTACAGAAATATTGAAAAAATTCCGCACGAATGGGGAACGGCTGTTAACGTACAGGC
CATGGTTTTCGGTAACATGGGGACAGACTCGGCCACCGGCGTAGCTTTCTCAAGAAACCC
CGGCAACGGCGATTCACACTTCTATGGCGAATACTTAATTAACGCCCAGGGTGAAGACGT
TGTGGCGGGTATCAGAACACCCAGCCCCATGAACAAATGGTCCAAAAATACACATTCCGA
ACACTTGCCCACATTGGAACAGGTTATGCCTAAAGCTTATAAGGAACTTGACGGCATACA
GAAAAAACTTGAAAAACATTTCAGAGATATGTTAGATATTGAGTTTACCATTGAACAAGG
TAGACTTTGGATGCTACAGTGCCGCGTAGGAAAAAGAAACGGCACCGCTGCCGTTCAAAT
GGCTTTAGACATGGTTAAAGAAAAACTTATCAGCCAAAACGAAGCCGTTTTAAGAGTTAC
AGCCTCTCAACTCGACGAACTTTTGCACCCCGCTATTGACCCTAAAGCGGAGGCTTTGGC
TAAAATTGTAGGAAAAGGTTTGCCCGCAGGTCCCGGCGGCGCTTCAGGTAAAGTTGTTTT
CACTTCAGAAGCGGCCATGGCGCTTAAAGCCAAAGGCGAAAAAGCTATTTTGGTAAGAGA
AGAAACCAACCCCGAAGACGTTGAAGGTATGAGAGCGGCTGAAGCTATTTTAACACAGCG
CGGCGGTATGACCTCACACGCGGCGTTAGTAGCCCGCGGCTGGGGTAAATGCTGTATAGT
CGGCTGCGGCGAGCTTGAAATTAATTTAAGCAAAAAAACCGCCTCAATCGGCAGCGTTAC
TTTTAAAGAAGGCGACTTCATTACACTTAACGGCACAAAAGGTTTTGTTTACTTAGGCCA
GCTTAAAATGTTAGAAGCGGGCGAAGGCAACAATAACTTAACTAAATTCTTAGATATGTG
CGATAAAATAAAACGTCTTGACGTACGCACAAACGCCGACACTCCCGAAGACGCTGTAAG
GGCCAAAAAATTCGGCGCTAAGGGTATCGGTTTATTCCGCATTGAACACATGTTCTACGG
CACCAACGCCGAAAAACCGCTGTTCATCTTAAGAAAAATGATTGTTTCCAAAACAACCGA
GGAAAGAACAAAAGCTGTTAATGAGCTTTTCCCGTTCATGAAAAAGGCCATCAAAGGTAC
AATTAAAGCCATGGCTGGTTTTGGAGTTACAATCCGCTTGATGGACCCGCCTTTGCATGA
GTTTATTCCCCAGCAGAAAGAGGTAAAAGAGCAGGTTTGCAAAGCTATGGGAATTACAAT
GGAAGAGTTTGATTCCAGAGCCGCTGTCCTTCACGAAGTTAATCCTATGATGGGACACAG
AGGCGTGAGGCTTGGCGTTACATATCCCGAAATTACGGAAATGCAGTCCAGAGCAATACT
TGAATCCGCGGCCGAACTTATAAAAGAAGGCGTTAAAGCTATGCCTGAAATTATGGTTCC
CGTTGTTTGCCATGAAAACGAACTTATTGACCAAAGAGCTATTATTGAACGCGTTTATAA
AGAAGTTGTTGCCAAAACAGGCGTTAAGAAATTACCGCTTTCAGTAGGCACCATGATTGA
GATTCCCAGAGCGGCTATTATGTCTCACAAAATTGCCGAACAGGCGGATTTCTTCTCCTT
CGGTACAAACGACTTAACTCAAATGACGTTCGGCTTCTCAAGAGATGATATCGGCGGTTT
TATGGGCGCTTACCTTGAAAAAGGCGTTCTTAAAAACGATCCGTTCCAAACGCTTGACCA
GGATGGCGTAGGCTACTTAATCAAGCAAGGCGTTAAGGGCGGCAGAAGCACAAAAGCCAA
ACTTAAAATCGGCATTTGCGGCGAACACGGCGGCGACGCGAAAAGCGTTGAATTCTGCCA
CAGGGAAGGATTTAACTATGTTTCCTGCTCACCGTTCAGAGTTCCGATAGCCAGGCTTGC
GGCTGCGCAGGCGGTTGCTAAAGAAATAAAAACTAAAAAGAAATAGTTTAATTAAGTAAA
AACCCCCGTTTAATAACGGGGGTTTTTTTATTGTGATTTTTGATATAATTTCAAAAAAAC
ATATCAGATTTTGTATATCATTATGTTAGGAGAATATTTATGAAAAAAGGATTTACTTTA
ATTGAACTGTTGGTCGTTGTGCTTATTATAGGAATACTGGCGGCTATAGCTTTGCCGCAA
TATAACAAAGCTGTGGAAAAATCCCGCGCGGCTGAAGCTTTTACCATATTAAAAGCGATA
CATTTGGCCAATGAAAGATTCTTTTTACAAACAGGGGTATATAACGCTACTTTTAACGAC
CTTGATATTGAAATTCCCGGCGCGGACGCTTTCTACCAAGTAGACAGAAAAGAAACAAAA
ACCTTTTCTTACGCATTAAGAAATGACCTTTCATGGGTTGTTGCAAGCCGTGTTCCGGTA
GCTACAAGATACGCTATAGTTTTTGTGCACGGTACGGGTGAACGCCGCTGCGTAATTTAT
GATACAAAGTATGCTGAAGTTTGCAAATCCTTAGGAGTTGATACCAGTAAAACGTGTTCT
TTTGCGAACGGATGCTTTGTTTTGCAGTAAAAGCGGCTTTTTTACTTGTAGATAAAGACA
CAATCGGTGAACCTGTCTAAATTTGCTAAAATTTGTAAAGGCATAACCTTTGAAGTATGC
ATACGGACGGAACACTTGATTATCACAAAATCAATTAAATTGACAGCAAAGTTTGATATT
GATATAATTTTAGTGTCCTAAAAAAAGGACATATTGAAATAAATGGCTAGATACGAAAAA
CAAGAAAAAAAAGATTTTGTTCGCAAAAACGAACAAATCAGAGTGCCCCAGGTTCGTCTT
ATTGATTCTGACGGTACTATGTTAGGCGTAAAGTCTGTAACCGAGGCTTTATACTTAGCA
AAACAACAAGAGCTTGATCTGGTGGAGATTTCACCAACCGCCGAGCCTCCTGTGTGTAAG
ATATTAGATTACAGCAAATATCTTTACGAACAGGGCAAAAAACTCAAAGACGCTAAAAAG
AAAACAGCTAAAACAGCAATGAAAGAGCTGCGCATAAAATCGAGAATAGCGTCCCACGAC
TTGGAAGTTAAGATTAAGCATATTGAAGACTTTCTTAAAAGGAAAGACATGGTTAGGCTT
GTGGTAGTTTTCCACGGGCGCGAAAACCAGCATAGGGATTTGGGCGAACAGATGTTGCAT
GACGTCGCCAAAAGGTTAGAACCTATTGCCAATGTTGAGGGGGGCCTTCAGGTCACCGGA
AACAGAATGTCAATGATTTTTGTTCCTAAAAACTAGGACTTAAATTTCTTTTAAGTTAAA
ACTGCGTCTTACGCGCTTTTTGGCGCGGGTATGCGGTCAATTTAAACATTAAATTATAGA
GGTTATTAGAATTATGCCAAAGTTAAAAAACCACAGCGGCGCGAAAAAGAGATTTGCAAA
AACCGCTACAGGTAAATATAAACGCAGAAAAGCCGGCAGAAAGCATTTGCTTACGCCGCA
ATCGGGCTCACGCAAGAGAGAAATGAGACAGACGGGTATTATTAAACCGGAATCTGCCGA
AGGAAAACTCCTTAAAAAATATTTACCGATGGACTAGTGGAGAAAAAGATATATGAGAAT
TAAATTTAGCGTTGCAAGACATGCAAGAAAGAAAAAAGTTTTAAAAAGAGCCAGCGGTTA
TTACGGTGATAAATCCCGCCGCTTAAGAATGGCTACCCAACAAGTAGATAAATCACTTGT
TCACGCTTATACGGGCAGAAAAGACAAAAAACACCAGTACAGACAACTTTGGATTACCAG
AATTAACGCTGCTGTAAGAGAAGAAGGTTTGAACTATTCAAACTTTATCAACGGTTTAGC
AAAATCAAACATTACGCTTAACAGAAAAATGTTATCCGAAATGGCGATTCAGGATCCGTT
GTCATTTAAAAAGCTTGTGGATGTTGCAAAACAGGCCATAGCCAAATAAGCAAAACTTTA
TAAAAAAGCCGCCTTTTAAAGGCGGCTTTTTTATTTTGTTGCTTGAGGTAAATTATTGTG
GACGTAATTGTTTGATTTTATTAACGTATTATATTTTTATTTATAAATTTAAGTCTATGG
GGTCCAAATATATCCTGTTCCGCCGGCAAAAGAGCTGTCTGTTTTAGCGTTCGGGCCCGC
CATTGTTTTGCAAAGTGAAACATATTTATCAATACCTCTAGGCAGACAGGCAAACTCGCC
TGTTTTGATGTTATACATTGGGTCTTGTGCAAAGCGGTAAGCAATAGTTAACTCTGAAGT
GTTTAAACCTGTGGAATTGTAATAGGCCACTACAGTATTTATAGCATCGAAATGATAGGC
CCATTTACCCACAACGCAGGTGTTGCCGGTGCAGCTGTCTTTCATAGAAATATCAAGTTC
ACTAAAATCACGGGTTGCGGAGCCTGTTGCAAGCATATGTCGCTTTTGGGCTTCTCCCAA
AATTCTTATATTTGTAATGGCTTCAGCGGCTCTTGAGCGCATAACGGCTTTATTGTATTG
AGGCAAGGCTATAGCCGCAAGTATACCTATAATAAGAACAACAACTAACAATTCTATAAG
TGTAAAACCTTTGTTTTTAAGGTGTACATCAAATGTCAGATATGGAGTTTTCATATGGAG
TCCTTTTTTATTTATTCTACAAAATAGAGCGTAAAATTTAATCTTGTTAAAAATATAACC
TGCTAATATAAAATCTCCTTGGCAGGTTATGGTTTTAAATATAAAATTAGCAAATTTTAC
TTGTTTAACTCGTCGTATAATTCTTTGTTTTTAACATTTTCTCTGGCTTTGCCGAGGCGT
ACATCGTAAGCGGCGGTATTAATTTGGGGCAAAGCTTTAGCTATGGAGTTTTGTAAATCC
CATAATGCCTGCTTTTCGGCGCTGGCACGTTCTACAGGGCAAGCCCTGCCGTTATTAAAA
TTGTTAAGCCATTCGTAAAGGACAATAGCTTCATCCTCATTAATTTCTATTTTCAATTTT
GCCATATTAACATTTAAACCCCTCTATATTTTTTATTTAATACAGTATACTAAAATCCGC
TCCCGAGCATAAGGGAGAAATTATTTTCATTGTTTGTTGTGTCTCTTGTATATGTAAGCC
CTAAAGGCAACGGAAAACGCCAAAATTTATAGTAAGCGCTTGCGCCAAAGCCGTTTTGCC
GTGAACTGCTGTGTTTATCGTCCCAAATAAAAGAAGTTTCGGCAAAAGGCTCAATTGCTA
AAATTCCTGTCTTGTTTTTAGCGGCAAGAACTGTTATATAAGCGCCCGCGCCCAAACCTT
TTTCACCTCTAAACTCGCGCGAGTATCTGCCTCGTCCCAATAAGTCGGTTGATTTGGTTT
GCAGGGCAAAGGGGCCTTCAAAGGTTTCCTGCGCGTTAACTTCTATGCCTATTACATGCC
TTGCGGGCAGTTCCAAAGCAGTTCTTGCCGAGGCGGACAATTGAGAAATATTAAAATCCG
CGCCTGTATGGCTGCCGCCGTTGTTGTAAGTTGTTTCAAAGTAGTATCCCAGTCTTGGTT
TGGGTAGTTTTACAATCTTTTCATCCCTGTCGGACACACCAAGCCCGAATAGGGAGCCGA
ATGCCGCAGCCGCTCCTTTTGAGGGTTTCATATGTTTAAAATATTTTGCGGAAGCAAAAA
CTGTGCTGTGATTGCCCGAGTCTTGCGGCGCGTTAACGCCCGAATAGCTTATTCGACTGT
AGTTGTATCCCGCGCTTAAGGAAAATATTTCCAAAAAAGATCTTCCATAAACAAAAGTTG
CGTTGGTTTCTTTAACGTCAAATTGGCGTACTGTGCCGGCCTTTTTTATACGTGTGGTAC
TAAAAAGGCTGCTTGGGCTAAAAGAGCCGTTTTCATATTCTCTTTGTTCATAGTCAAGTT
TACTAAAAAATATTGCAATATTTTGGTCATTAGCGGATAAACTTGCTCCCGCCATATAGC
CGTTGCCGCTTATGCCGGCAAGCAGCATAGCCAGCTCGCCTTGTCTAAACAGATTTGCTT
CCATAAGGCTTGCCACAAGCGTTGTGCCGCCTTGTCCGAACCCGGCAAATATTATTGGGA
AAACATAGTGCCCGTCTTTGCAGCTTATATTTATGTCTACGGTGTTGTCCGTTTTATCTT
CAACTTCTATCTCCATCGATTTAAAAATACGCATGTCATGAAGGGCTTTTCTGGCATAGT
CAAAGGCTTCGTATGCAAAGATATCTCCTTCCTTTAACAGGAATTTTTCTTTTACTATGG
GAGGTTCTACCCTTACGGTTGATACATTTACCGAAGATATTGTTTTGCCGTTATATTTGG
AATATTTATCGAAGTCGCTTTTGTCTTGCGAGTATGAAAACGTGTTTGCCGTCAGTATTA
TTAAAAAGAAAAACTTTAGCTTATCCATAATATATTCTACATTTATTTGATGTTATTTAA
AAATGATGCATATACTTGATAATTATTTAATAGAATATAATGAATATGAAACTTAAGAAC
ATTTTTATATTTACTTTTATAAACCTTGCGATTTGGTGTCTGCTGAGTTTGAAATACTAT
TTTACAAGCGGATTTTATTGGGATTTTGCGGGACTGATTTTTACTTTAACATTTATTCCC
GGGCATTTATTACTTTTTGCTTTAGGGCTTTTTGTTATTTTGTGCCTTGCCAGTATAATA
GGCCCTAGGTTTTGCAAAAACTTCGCTATTTTTGCGGGTGCTTTTTTCACTCTTTTCTTT
TTAACTGACATAATAGTATATTCCCAATACCGCTTTCATATAAGCCTTTCTATGGCGGAG
CTGTTTTTTGGACCCGCCGGGAGGGAAATTTTTGTTTTTCCTATAGGAATGTATTTGCTT
ATGGCGCTAGGTGTTCTTGTTGTATTAATAGTGCAGGGAATTGCGGTTGCGGTGTCGTGC
AACATTAAGGTTCCGAACAGATTAGTAATTTTAGGTTTTATAGCATTAGTTTTTTGTTTT
ATAGCGTTTAATTCTTTATACGCTTGGGCCAAGTTTGTTTCCGTTCCAAGTATAACGGCG
CAAATATCTTATTTGCCGTGGGCAAATCCGTTGAGTGTTAATACAAGGCTTAAAAAAATG
GGTTTAAATCCCAGTTCTGAGCCTTTAGTGGCCGCTAAAGGAGAAATGCTTAATTATCCG
TTAAATCCTTTAAAGTGCGAAAGCGTAAATCCCAAACTTAACGTTCTTTTTATTTTGGTT
GACTCTTTAAGGTCGGACATGTTTACGCGCGAAATAATGCCTAAAACTTACGCTAAATAT
AAAAACAGCCGCAACGGATTCCATTTTAAAAACCATGTAAGCGGCGGCAACGCCACGCAG
GCGGGCGTATTTGCTTTTTTCTACGGGCTTCCTTCAACATACTGGAACGCTTTTTCCTCA
TATAATATGGAGCCTGTTTTTATGCAGGAAATGAGAACCAGGGGATATGAATTTGGCATA
TTTTCAAGCGGTAAATTAAACAGTCCGGAATTTCATAAAAATATCTTTTCAGGCATAGAT
AACTTAAGGATCGAGTCTAAGGGAGATACTAAGTATGAAAGAGATATAGATATGCAGCGC
GATTTTGAGGCGTTTTTAGACAACAGAGATAAAAAAAGACCGTTTTTCGCTTTTATGTTT
TATGATTCACCGCATGGCTTTGAATACCCTCCGTCATTTAAAGAAAAATTTAAACCCGCA
AAAGAGTTAAATTATATTTCACTTACATCTTCTACGGACCCGAAACCCTATCTTAACAAG
TATAAAAACTCTATTAACTTTATAGACGGCAAACTGGGCGAAGTTTTTGATATGCTTAAA
GACAGAAAAATAAATGCGGAAACCGTTGTTATTATTACAGGCGACCACGGACAGGAAATC
AACGATACCGGCAATAATTTTTGGGGACATAACAGTAATTTCGCCAAATATCAAACGCAT
ACCCCTCTAATAATGCTTTGGCCCGATAAAAGAGGCAAAGATATTGAATACAGAACAACG
CATTATGATATTGTTCCTACGGTTATGAAAGAAATTTTGGGTTGTGTGAACCCGCCTTCC
GATTATAGTATAGGTTATAATTTGTTTGATGATACTCCCAGACCGTACAGCCTTGTTATA
AGTTATACAAAAAAGGCGGTTATAGTTGACGACAATGTTTCTGTTATAGATAATTACGGC
GCTTTGGAGAATTATGACGACCAGTACCGCCCGTTAAAAGAAAGTGTTGATTCAAAAGCG
ATATCGGCCGCGTTAAAGGATTTATCAACGTTCTATAAATAAAAAATTGCGGTTTTAAAG
ATGTTTTATTATAACAATGCCCGTGCTAAAAGCACGGGCATTGTTTTGCTTAAGATAACC
CGGCTTGGTATTTACGGGCGTATATTTTTTTGCATTTTTCTGTTGTTTATATTCCCTTTA
CTTATATTAAGCCCAATAAATTGGGCAAACAAAAACCCCCGCTTTAAAGCGGGGGTTTTT
ATTATAAACTTATTTAACTCTGTTGGCTGAACCTAAAACACTTTGGTTTTTTTCCTTATA
CATTGCTATAAGGTCGGTTCTCGCGGGGCCTAAGTATTTGCGCGGGTCAAATTCTTCGGG
TTTTGTTACAAATACTTTGCGTACAGCCGCTGTCATTACAAGTCTGCCGTCGGAATCAAC
GTTGATTTTGCAAACCGCTGATTTGGCCGCTTTTCTAAGCTGGTCTTCAGGTATGCCTAC
AGCGTTATCAAGTTTGCCGCCGTATTGGTTAATTGTGGCTACGGCTTTTTGGTCAACGCT
TGAAGCGCCGTGAAGGACTATAGGGAAGCCCGGAAGTCTATTTGAAACTTCTTCTAAAAT
ATCAAAGCGAAGGGGGGGAACTGATTCACCCGGTTTAACTTTAAATTTATAAGCGCCGTG
GCTTGTTCCGATTGAAATAGCTAAAGAATCACAGCCCGTTCTTTTAACAAAATCTTCTAC
CTGCGCGGGATCCGTATATGTGTGGTGTTCGGCGGAAACTTCGTCTTCAATACCGGCCAA
AACGCCGAGTTCCGCTTCTACGGTTACGTCATTTGCGTGGGCGTATTCAACAACTTTCTT
CGTTAAAGCGATATTTTCTTCATAAGGGAGGTGTGAACCGTCAATCATGACTGAGGAGAA
CCCTGAATCAATACAGTCTTTGCAAAGTTCAAAAGAATCACCATGGTCAAGATGTAAAGC
TATCGGAACGGGTTTGCCTATATCTTTCATCATTTCTACGGCGCCTCTTGCCATCCATCT
TAACATTGTGGCGTTGGCATATTTACGCGCTCCGCTTGAAACCTGTACTATAACGGGTGA
GCCTGATTCAACGCAAGCTGTTACAATGGCTTGCAATTGTTCCATATTATTAAAATTGTA
CGCGGGAACGGCATATCCTTCTTTCATTGCGTTTGCAAACATTTCTTTTGTGTTTACAAA
GCCGAGTTCTTTATAAGAAACTGTCATTTTTTAGCCTCCAATAGTATAATCTATACCCTT
ATTCTACTATTTTGCGCGGCGTTGTGCACAGGCGTTTTTTATGATAGAATCAGACCATGG
ACATTGAATTATTTAGAAAAATAGCCGAATTGCCGGGTATATCCGGCAGGGAAGAAGCAG
TTAGAGCCGCCCTTCTTAAAATGCTTAAAACATGTACCGATGAGCAGCGTGTTGACGCTA
TGGGCAATATTATTGCCGTTAAAAAGGGTAAAGGCGTAAGAAAGCTTATGCTTGCCGCCC
ATATGGACGAGATAGGCCTTCTTGTAAGCCATATTGAAAATAACGGTTTTTTACGTTTTG
TTCCCGTAGGCGGTATTGACGCAAGAACGCTTATGAGCCAGCGTGTTGTAATACACACAT
CAAAAGGGCCGATATTCGGCGTTATAGGAACAAAACCGGTACATTTGCTTGACGCCGCTG
AAGCTTCAAAAGCGCCTGGTATTAAAAGTTTATTTATTGATACCGGTTTGGACGGATCTG
AAATAAATTCAATTGTAAGCATAGGCGACCCTGTTACTTTAGACAGAACTACTGTTGAAT
TCGGATCTCAAATGATTAACTCCAAAGCTATTGATGACAGAGCAGGCGTTTACGTTTTTA
TTGAAGCTTTAAAGAAAGTTAAAAAATTTGACTGTGATATTTACGCCGTTTTCAGCGTGC
AGGAAGAAGTTGGTTTAAGAGGAGCAGTAACTTCAACCTTCGGGGTGGACCCGGATTTGG
CGCTTGTTGTTGACGCTACCGCCGCTAATGATTTGCCCGCCACTCCCCCGCAGGAATTTA
ACTGCCGTTTAGGGCAAGGCGTAGCCATAACAATTATGGACGGCGGCTCCATTATCAATC
CGCAAATAGTTAAAACTTTAAAAAAGCTGGCTTCGGATAAAAACATTAAACACCAGTTTA
AAGTTTCGGCCCGCGGTTCTAACGACGCTGCTGCCGTGCAAAAAACAAAAAGCGGCGTTC
CCGTAGGGCTGCTTTCAATACCTACGCGTTATATACATTCAAGCATAGAAACGGCTTCAA
AAATTGATATAGACGCGGCGGTTGATTTAACAGTGGCTTTTATAGAGAACGCCTGTAAAT
ATAATTTTGATTACTAAAAAAGTTAGGACAAGTCTTTTAACTTTAAGGAGAACCCGATGA
GTGATTTTATTTTAGGTAAAAAAAGAGCAAAATATTTTAACGTGGAAACAGGTAAACTTA
CCCCCATACATAAAATGCCGGAAGAGGAAACAGCTCTTTTTGAGCGTTACGACGTAATTT
ACCGCGCCTTATGCGCTATTTTATATAACTTTGCTCCTTTATCGGGCCATCCGGGCGGCA
GTATTTCAAGCGGAAGATTTGTACAAAATTTAATTTATAATGAAATGGCCTATAAACTTT
CCGATCCTAAAGAAAAAAAGGCTGACATAATCTCTTACGCCGCAGGCCACAAGGCCTTAG
GTTTATACGCCATGTGGGCATTGCGCAATGAATGCGTTGCCCAGGCCGCGCCTGAACTTC
TTGCTAAAGATATACAAAATCAAATGAGATTGGAAGACCTTTTGGGATTTAGGCGCAATG
AAGCCACAGCTACTAAATATTTTAAAGAGTTTAAATCAAAACCTTTGGGCGGACACCCCG
AACCGGTTGTTCCTTTTGTTAAAACAAGCACCGGCGCAAGCGGAGTTGGCGTAGGCAGCG
CTGTAGGCATGGCTTTTGCCGCGGCTGACGCGTATTCAAAAAACAGCCCCGTAATTAATA
TCATTGAAGGGGAAGGCGGTTTAACAGCGGGCCGCTGCAGTGAAGTTATAGCCATGGCGG
CAACGGCTAATATAAATAATTTGGTTTTGCATTTGGATTGGAACCAGGCGTCAATCGATT
CGGATAGAGTTACTTCGGACGGGGAAAACCCCGGAGATTATGTGCAATGGACGCCGCTTG
AACTTTTTTATATTAATGACTGGAACGTTGTTTTTGTACCCGAAGGCCATAATTACGAAC
AAATTTACGCCGCGCAAAAATATGCTTTCAACATAAAAAATGGGCAGCCTACAGCAATAA
TTTACCGTACCGTTAAAGGCTGGAAATACGGGCTTGAAGGCAAAAGCTCACACGGGTCGG
GCCATAAATTCGCTTCAGAAGGCTTTCACAATACTCTTAGCGAGTTTGAATCTGTTTTCG
GCGTTTCCATGCCAAGATTCTGCGGCGAGCAAACCCCGCAGGGAATTGAGGATTGTTTTT
GGGGCAATTTGCAATCAATAAGAGAGGCTCTTAAAAAAGATACCGAGCTGGCGCAATTTA
TAGCTAAAAAAGTTTTCGCCGCGGCTGAAAGGCTAAACAACAAAAATTCTGAACCTAGCC
CGTGGTTGGGCGACGTTGAAAAAGTGTATTCTTTCGACTTCGCTAAACTACCTGCCGAGT
TTAATTTTAAACAGGGCGAATCTTACGCCACAAGAACTGTGCTGGGTGATGTCTTGGGTT
ATATAAATAAAGAAAGCGGCGGCACTTTTCTTGTAGGTTCAGCTGATTTATACGGTTCTA
CAAACGCTGGTAATATAGCAAAAGCGTATCCTAAAGGTTTTTATAATAAAGCACGCAACC
CCGAAAGCAGGCTTGTAGCGGACGGCGGCATTTGTGAGGACGGACTTAACGCGCTGGCTA
CCGGTATTTCCGCCTACGGTAAACATATAGGCGTGGCCGCTTCTTATGCGGCTTTTGCAA
GCTTCGGACATGTGGCGATGAGACTGCACGCCATCGGGCAGGAAGCGAATCATGTTTATA
ATAAAGAAAACATAAACACGGTTATACAATTTAACGGACATTCCGGGATACCTACGGGTG
AGGACGGCCCCACGCACGCGGACCCGCAGGCTTTACAGTTATTTCAGGAAAATTTTCCCA
AAGGGCTTTGTATTACGTTAACGCCTTTTGAAGTAGACGAAATTTGGCCCATGGTAACAT
ACGCTTTATCAAAACGTCCGGCGGTATTAGCGCCTTTTGTTATGCGTCCTTCCGAAAAAA
TGATTGACCGCGCTAAATACGGAGCGGACCCGGCGCACAAAGCCGTAAACGGTATTTACA
GGCTTTGCAAAGCTGACGGCAAGGCTGACGTGAATATAATTATTCAAGGTTCGGGCGTGG
CGAGGAACTTTATTAACGGAACTTTTGAAAAACTTGCCCAAGAAGGCGTTAAAGCCAATG
TTTGGTATGTTTGCAGCAAAGAACTTTTTGATATGCTTCCTTTAGAAGAGCAGGAAAAAA
TACTGCCTTATGAGGTAAGGCAAAATGCTATGGCTATAACGGACTTTACCGTGCCTACCA
TAGCCAACCTTCTTTTAAGCGCAAAAGGGCAAAAACATATGCTTTGGCCGCATAAAAACG
GCAAGTACCTTGGCAGCGGCAAACACTCTAATGTTTATAAAGAAGCCGGGCTTGACGCAG
ACGGGCAATTATCTGCTATACTATCTTACATCAAAGATGCAAAATAGCCCGTATATATAA
AGATTTAAAAGTAGAATATTAAAACAGATGCGGCGGAGCCCGTGTCACGAGAGGTAATAA
AATGGCTGAAGAAAAACCATATTTAACAGGCAGAACGTATATTTTCAGATTGCCGAAAGG
CAAAGACCTGCAAGATTCAATTACTGCATTCTGCCATGACAATCAGATAAAATGCGGTAT
AATTAACGCTATCGGAGCTGTGGAAAACGCAACCGTTTCCTACTATGACCAAGCCAAAAA
GAAATATGAAAAAATTGTTTTGGAAGACGAACATGAACTTGTTTCTCTAATAGGTAATGT
AAGCATAAAAGATAACAGACCGTTTGTTCATGCGCACGCTATATTGTCAAACAAGAAAGG
CGAAGTAAAAGCCGGTCACCTTATGCTTGGCACAAAGATATTTAGCGCAGAGGTTTATAT
ACAAGAACTTGTAGGCGAACCTAAGGTAAGAAAAGAAGATAAAGTTACCAAATTACAACT
TTGGGCTTAATTATAAAAAAGAGTGCCGCCGCAGATATCTGCGGCAGCTTTTTTATTTAA
TTACACATTGGGATGATAATGATGTTGTAGCTTGTATCAATGTTCCGCACATAGCTTTGC
AAATTGCAATACCTTAGCTTTTTGAATCATAAGCATAGTAGTCGGGTATTCCTATTTTGT
ATAGTTTTGGCGGGGATTCAGTGCTGAGCAACCTTTTTGTAATAGTGAAGGTATTTTTGC
CTTTTGTATATCGTATTTCTATGTAAGAATTACATTAATAAACGTAGGACATATCATTGC
CTAAAGGTATGAAAACATCAAGAACTTCATTCATTTGTGCTTCGGTTGGGTATGCTGTAT
AAAATCAGAAAACTCGCCGATTTGCAGCCTGTATCTTTCCTAAGCCTGGTATAAGGTGTT
AATTTTTGAAAGAGCGTCAGCCGCGCGAGCTTTTAGCACGGCTTTACTATATTGAGGAAG
CGCAATGGCGGCAAGTATGCCTATAATTAAAACAACAAGCAACAGTTTAATAAGAATAAA
AGCTTTTTTGTTTATAAACACACTTTTATAAAAAGTTATATTAAATAATATATACACAAA
AAACAGACTGAATTTTATACAATTAATCAATGACAGATAAAGATTTTAAAAGCGGTTTTG
CCGTTATGGCAGGTTTACCAAACGCGGGCAAGTCCACGCTTCTTAACGCTGTGGCGGGGG
GGCTGCTCTCGGCGGTTTCGCCAAAGCCGCAAATGACAAGGCAAAATATTATTGCCCTTA
GCGAAGGTGAAAAACACCAAATTATTTTTGTTGATACTCCCGGTTTTTTAGAGGCAAAAT
ATAAATTGCAGGAAATTATGAAAGGCTCACTTTCCCAGGCTTTGGAGGAGGACGCCGACG
TGGCTGTTTTTGTTTTTGACCCTTTGCAGGAATATTCCGCCCATAAAAAACTTATATCTA
AATTACAAAACATTAAATGCCCTTTATTTGTTTTAATAAACAAAGCCGACACCCAGCCTG
TTGAAAAACTGCGTAAAATTGAGGAGCAATTAAAAAAAGATTTGCCTGATATTGAAAAAA
CTTTTTTTATTTCCGCCAAACAAAATAAAGGCGTAGCTGAATTCAAAACGGCAGTGGCGG
AAACCCTTCCCTTTAACCCGCCGTATTTCCCGCAAGGCCAGTGGACTGACAGATGGGAAA
GATTTTACGTTGCCGAATTTATAAGAGAGCAAATTTTTAATTTGTATGAAAAAGAAGTGC
CTTACTGTACTTATGTGGAAGTTGAAACCTTTACCGAAGACCTTGGCCCCAAAAACTATA
TAAAGGCCAAAATCTATGTTGAGCGTGAAAGCCAAAAACCTATTATTATAGGATCTAAAG
GAAGTTCAATAGCTAAACTTAGGGTTTCGGCCCAAAAAAGGATAGAAGAATTTTTAGGCC
GCAAATACCGTTTGGAGCTTGAGGTTTCAGTAGAACCGCAATGGAGAAGCAGTAAAAAAT
GTCTTCAAAAATTCGGTTTTATTACTGAGTAATACCAGCAATTTCTTCATTATTTAGGCC
GAAGAAAATTTTACTTACAACATTGTTTCTTGAATCGGCTATATAAACCTCGCCCCTGTT
GTTAACCGCCACTCCGGTAGGATAATTCAACCCAGCGTTGTTTGATTTTATTACGCCGTT
AACGTCGTCAAAATCGTTGTCCGCTATTATTACGGGAGTTCCGGAAGGAGCGAACTTAAT
TACCCTGTTGTTACCTGAATCCGCCAAATAAACTATATCGGCCGCGTCTACCGTAAGGCC
GTGGGGTTCTTTTAAATGAATATGTTTAGGCCCGCAGCCGGCAAAATTTTCCAAAGTATT
ATTTGCGTTAAGTTTATACACACAGTTATTATAGCTGTCTGATATAAAGACATCACCGCT
TCGGTTAACCGCTAGGGAGGATATTTGGGCTTTTGTTAAATCTTTATTTTTCATGTCACT
GTCGATAAAAGAAACTTTGCTTAAATCAAGCTCAATATTTACGCGGCCTCTGTTATTTAT
TTTAAGTATTACGGTGCCGTCCGCTATAAAGATGTTTCCCTGCCGGTCAGTAGCCACGGC
CGTGGGTAAAGAAAGTTGTGTCGTAACGCCAGCGCCGCCGTTTTGCGCAGGAGTTCTGCC
TCCGCCCGCCACTGTGCTTATAATGCGGTTGTCATCCATTTTTAAAAGGCGTTTAAAACC
GCTGTCAATTATATAAATTGTTCCTTCTGGAGATAATGCTATATCTTGCAAATCTGAAAA
TCTAAAGTCCTCCGCCACAAGTCCTTCCTGAAACATGCCGCTGCGCCCGTTGCCCGCTAA
AGTGGTAATCATACCGTCGGCAAAAACCTTTCTTATTCGTTTATTTCCTTTATCTAATAT
ATATAAAGCGCTTAAATTATCAACCGCTATTGCGCAAGGGTTTGAAAGTGAACTTTGCAA
AGCGCCAAGTTGGTCGTCACCGTTAAAACCCGCTATGCCTTTGCCAGCGACAGGCCTTAC
TATACCGGTTCTTTTTATTAACTGCATTGAAAGCGTTTTTGCCGGGGGAACAAAAGCGTC
ATTTATGGGGTTATCAGCCTGAGGTTGTACGGTTTTTGTCGCGGGAATGTTTTGTTTAGC
AGTCTCTTTTGTGTCAGGTTCCAAGTTTTGGGTAGGGTTGGAAATTTGTGAGACAGCTCT
TTCTGTTTCCTTTACTTCAACTTCGTAAGAATCTGCCATCTTTTGCTTTTGGAATTTTGT
CCCAAAATTTGCGCCCGCTTTAATGCCGTATAAAGAAACGCATATAAAAGCGCCGATAAA
AATAATCATTCCTAAAGAGTGTAAAATTTTTTTATAAGTCCCTTTCATCTTTTGTGTCCT
CTGTAGTCCATTTATAGTAATGATACAAAAAAACCCCGCCAAGTTGGCGGGGTTTTAAAA
GCTGCAATTATTTATTTTTTACCATTTCCCGATATAAGGTCCCTTACCGCGCCTACCGCG
CCTAAAACGCCTGTGGCTTCAAAAGGCATATAAACGAGTTTATTGTCTTTGCCTTCGGTC
ATTGTTGTTAAGGCTTCAATATATTTAAGGCTTATTAAGTAGTTAGCCGGGTTGGAATAC
TGGGCAACCGTGTCGCTGATAGTTTTAACAGCGGTGGCTTCGGCTTCCGCAACTCTTATT
TTAGCCTGCGCTTGGCCGTCCGCTTCTAAGATTAAGGCCTGGCGGGAACCTTCGGCTCTC
TTAATTTCGGCTTCTTTAAAACCTTCCGCCTTTAAGATCTGCGCTTGTTTTAAACCTTCC
GCTTCTAAGATGGCGGCGCGTTTGTCGCGTTCGGCCCTCATTTGCTTTTCCATAGCTTCT
TTAATTTCCCTGGGGGGAATAATATCTTGCAACTCAACGCGGTTAACTTTAACACCCCAT
TTGTTGGAGGCGTCGTCCAAAATATGGCGCAGTTTGGAGTTAATTGTTTCACGTGAGGTT
AAAGTTTGGTCCAAATCAAGTTCGCCGATAACGTTACGAAGCGTTGTCTGCGTAAGTTTT
TCGATAGCTACAGGCAAGCTTGTAATTTCATAGACAACTCTTAAAGGATCTGTCACCTGG
AAATAAATAAGCGCGTTAATTTCAATGCTGACGTTATCTCTTGTAATAACGCTTTGACGG
GGGAAATCATACACAGTTTCACGCATGTCTATGCGCTCAAGCATTTCTGTATAAGAAACC
TGCCTTCCGCCTATCTCGGCCGAGCGTTTCCAGTCAATTCTTCTCGGATTATCAAAAAAC
GGCACAATAAAGTTAATGCCCGATGTTAATGTGGCATGATACTTACCAAGTCTTTCAATA
ACCATTACTTCGGCTTGTTGTATAATTCTAATACCTTTGGAAAGCAACATCACGCCAAAA
GCGATTAAAATAAGAGCCAATATTAAAAGTCCCATTTTACTCCTCCTTTTTATTAATTAA
ATGTTTTATTCAAATTCTCTATAATGGTTCCTGCCGTAAAATCTTTTCTCTTCGTTCACG
TTCCGCTTTCATTTCCATTTACCGAAATAAAATCCTTTGTGATAAAGAGAATTACGATAA
TTATTATGAAAATAATAAATATTATAGGCGTTGGGTTTAGATTTTTTTAACCGTTAAAAT
TATGCCTTCAATTTTTTCAACCGTAACATCGGCGTCTAAGGCAATAACGGAGTCCGACAC
GGCCTGCCAAACATCTCCGTCTATTTTAACGCGGCCCGTTTTCTTTTCAGCGTTAATTTC
TTCCGTTACGTGGGCCTGTTTACCTATTAAAGCGTCAACATTGGTTTTTACGGATTGGTT
TTTATGTAAATATTTAAGCGCTATAGGCCTTACCGTTAAGAAAAGTATTATAGCTATTAC
CGCAAAAAATACCGCCTGTATTAAAAACGAAGCGCCGAAATAAGCGGGAAGCGCCGTAAC
CAAAAGCGCGGTGCCTATACAAGCTAAAGAAAAATCAAGCGTAAACATTTCCCCTATAAT
AAACAAAAGGCCTGCTATAAGCCATATGTAGTGAATAGACATTTTTTTCTCCTATATATC
AAGTAAGGTCATAAAATCGCGTAAATACGCAAGCCTTCTCTCATCTTTGAATTTTTTATG
TATAAAAATTAAATTAGCAAGACATCTTCTTATAATAAGATGTGATGTAAGCGGTTCTAA
ATATTTATTATCCCAGGTAATTGAGCGTGAAACAATGTATTCCATGCATTCTCGCAGGGT
TAAAACTTTCCCTCCGTCAAAAGGGTCAACGTAAAAAGGCTCGTTAAAAGACGGTTCGTT
AAACTGCACAAGCAGCCTGCCCGCGAAATCAACAACTGTTATATCAAGCCCCAAACGCTG
GCCTGTTACCGCATATAAACAGCAAATCATTATGCCTGCCGCTGAACGGGACTCAAACAT
TTTGTCAAAAGACATATGCTGCGGGCGTAAGTTTACCGAAACCGGTTTAATGCCCAGCGT
GTTAAAAAAGAAAATTTGCATAGCCTGCGCTACGTCTAGGCTGTCTGCGCAGTTTAAAGT
CATGGGGTGAAAGCGCGCGGCGACAGCATCTATTTTTTGATTAAAAGTTTTTGTGTCTAA
AACAGGGTTTTCAAATTTGGAAATAAGTTCAAGCCCTTCTTCTAAATCAGGGTTAATTTT
ATTTGAAAAAGTTAAAAAGCTGTCACGCAGCCTGTCAAAGGCCACTTCTTCAATTAAAGT
GTGCACGAAAGCGGGCGTGTTATTTTTAAATTCTGCTTCAAGAACCGTTTTAAAAACGGC
CGGTTTATTTTTAATTACGCTTGCAAGCTCGGCCTTTAAAAAATCCGCGCTTTCCACCGG
TTCTGCCGATATTAAATTAATAAGGGCCTTTATTTGATTTTCATACATATATAAAACATA
TAAAAATATATAGGCATTTGCAATGAATTTCTTTAGGAATAAACTAAATTCTTGTTTTTA
TAAAAAATAAAGGGTATAATATACTTAATAAAATAGATTTACCGAACGGTCTGTTTTAAA
AAAAGTGGACACATAAAAAAGTTTTTGGTAAAATATTTATGTCAGGGATAAACCTGAATT
TATCCCCGGTTGTTTTTTTGACGCAAATTTTTTGTTTTATGCGCCCGTAGCTCAGTGGTA
GAGCATCCGCCTTTTAAGCGGGGGGCCGTGAGTTCAAGTCTCACCGGGCGCACTTTTTTA
AGTTTTTTGTTTTTGTTTGGCTGCGGTGTTTTTCTTTTTTTGCTAATAATATTTGTCCGG
CAGGTAATAAAAACTTAAAAACAGTTTAAAAAAACATAACAAAATTTAAGCCCCCTTCGT
CTATCGGTTAGGACGTCGGATTTTCAATCCGAAAAGAGGAGTTCGATTCTCCTAGGGGGC
GCCATTTAAAAAGGCTTTCCGTATTTGGAAAGCCTTTTTTATTATAAAAGAACTTATTAC
CTATTTTATCACTATAACGTATTTTTTATACTATAAATTTATTATTAATTTTTGTCTACA
AGCGTGCCTAATACAAAAATACCTTTTGGGTCATCATATTTTAAAACGGCTGTTTGGGCA
GAGGTTTTATCCGTATTGGGTATAACTTCAACCGAGGGTAATACTAACGTTTCTCCAGGT
TTTACCGTAAAAGCCAAAAATTTAGGGGCGTTGGCGTTTTTATCCCAACCGTTTCTAGAA
GTATAATGGCCTTTTTGTGAGACAAAAAACTGGCTTCCCATATTTACCTGAAAAGAGTCT
AAAAAATAATATCCCGGGTCAAGCTTAACTGTTGTTACCGAGGCTTTCGGGAAAGGGGCG
TTCATTAATAATTTTGCTTGGCTGATACCTACGGCAAAAGGTCATTTTACACTTCCGTCA
TCATTAAGCTTTTTCCAAAACGTTAAAACAGTTGTTCCCGAGTTACTGAAATTAAAAGAA
ACATCCGAAGTTTCTTCCGATACATTTTTTACTGTTGCGCAGGCCGACAATAGTAAACTG
CTAAACCCAGTGTTAATATTTTTTTTATTTTCCTTTCCTTGTTTGTAAAATAGACTTCTT
TATATTAATGATTATACCAATGATTAGAATTGTTTTGCGTAAATATAAAGGCACCCTTGG
ATTGGTTGTCTATTTAAAAAGATTAGTTGTAAAAATGTGCTTTCCGCTAATTAAAATATT
TGTTGCTACGCTTTTGCTTTTGTTAAGTTCTTCTTTTGGCGAATTTTTTTGATGTATATA
ATCGCGTATTACGTTTTATTCTTTTCTCTAGATTAAAAAAAGACGTAAGCGGGTGAATTT
CTTTTATTTAAATAATAAAAGTATTAAAAAATATTATAAAAAGGCCCGCTTAATCTAAGC
GGGCCTTTTTTTTTGAAAACGTATGCAATTATTTGATTTCAACGCTGTTTATAATTTGCG
TAACAATGTCTTTCATTGGCGCGTGATGGTGTGTAACATCGTCATCATGGAATGTAACGC
TGTTGCCTTCCCCAAGATTTCCGTGTACAAAAGATACAGGGTTTTTGGTGTCTATTTGTA
ATACCCACTGCTGGTTTTTTGTTGTGCATAAAAGAAGGTCATATCTGTTGTCTTCTGTGC
TTTTTGTAAAAATGCTGCAATTTTTACCATTAACCTTACGGTCTTCGGTTCTGGTATAGC
CTCCTGTCGGTTGGGGGATATTCGCGTCGTCAAAAACATCTGCAGCGGCTTTTGTGTAGG
CGTAGGTATAATGAACGTCGGCCGCGTCCCCTTCAGCTTTATAAAGGTAAACTTCCACTT
TTTCATTATTATTTTCTATCTCTTGAGTTTCTTCAATAAAAACAAAATCCTCTTCTTCAA
CAGTTCCTTCTTTAACAGGAAGTTGTAACGTAACTCCGCCCGTAAGGGTATATTGTTTGG
AAGGTTGCTGCGCTTCTTTTTTTCCGCAGGATATTAAAAAAATAAGACAAAATACTGTAA
ATATTGTTTTTTTCATTTTACTCCTCCTTTTTTAGATAATATAAAATAATTAAAAACTAT
GCTAATTATAAAAAAGGATTAGTTTTCTCTTTCAAAATCAGCGGTTTTTTCCGTAGTTTG
CAAACTTTGTTCAGGTTGTAAAAGAGCTTGTTCTTCTTCAGAAGTAATGTCTTGCTGCTG
GGAGTAAGCCGTTTCTTCTAAAAATTTAAGTATTTGGGCGTTTGCTTTTTTCTTTCTGGG
GATATTAAAACGCAGGCCTATATTAAAACCGTAACTGCTCATTTTAACATCGTTTGCGTT
TAGCTGGGTATATTTGGCAAATAAATCCGCCATAACATAATCGTTTATCGGCGTAGATAT
TCCGAAGTAAAGAGCCCAGGTGAAATCCGAGGGATTTTTTCTTATTCTATTATAGCCGGT
TGCTTCACTTGATATTTTAGCTTTATAGTTAGTAACCCCGGCGCCCGCGCCCGCGATATA
TTGTGTGGTGTCTTTTTCTATAGAGAAAAACGTGTTTGCCATGCCCATTACAATGCTGTC
TGTTTCAAGGTCGTATTTATTGCCGTTAACGACAAAATGGTCGCTTATGCTTGTGTAATA
TGACCCCATTATTTCTGCACGGAAAGCTCCTATATTTGTACCCAGCGCAGCGTTAAAGTT
AACTGGATTGTCCCTTGCGGCGGAGGCATCCTTTATTTTTATTTTTACAAGAGACGGTCC
CGCGCTTGCCCTAAGGTATGGAGCAAGTTCAAAAGCGTTCACAACGCCCGCTGTAAATAT
AAAAAATAAAAAGAAAAGTTTTTTCATCAATATATAAATATTAGCAAATATCATAACGCC
GTTGGATTTATAACTGCGGGAAAAATTTTTTTAAAATTATAAAATATAAATATGAAAAAA
GATGAAGCTATAATATTTGATTTAGACGGTACTATTACCGATACTTTTGCTCCCGCAATA
AAATGTCTTAAGGAGGCGTTACGCGAAAGTGTTGGCGGAGAAGTGACTATGCGGGAAATA
CGCGCCCATTTCGGCCGCACGGAGGAGGCAACCTTCCGCGCGCACTGCGGCGCAAACTGG
CGGGAAAGCTACGCCAAATACGAACAGCTTTTTAATAAAAATATAACGGAAGACGTTATT
TTCCCCGGCATGAAAGATGTTTTTAACTTTTTAAAGGAAAATAAAATTAAAATGGCTTTA
GTAACCGGAAGAGGTAAAACCACTACGGATATAATTCTTAATAAAATAGGAATAAGAGAT
TATTTTGATTATATAAAAACAGGCTCCGCTTTTGAAAATATAAAAACCAAATCCATGCTT
GAAATTTTAGATTTGTGGAAACAAGCGCCTGAAGAAACTTATTATATAGGAGATATACCT
AATGATATTATCGATTCCCGCGCCGCGGGAATAAAGCCTTTGGCTGCGGGTTGGTTTAGG
GAGGCGGATCCCTCCGCTCAGGCGGCGCAAAATCCTTATAAAATGTTCGCCACGGTGGCT
GAGTTTTTTGCTTGGATAAAACAAAATTAGATTTGTTTTTTACGAAGCCCGGCGAAAACG
CGGGGCTTTTTTATTACTATGCTTGTGTTGTATAATTGAAATATACTACTAAACCCGAGG
TTATATGGCAATAATATTATCTGTAGGAGAAGTTCTTTTAGACGTTTTCCCCGGCGGAGC
AAAAATGGGTGGAGCCCCCGCCAACTTTGCCTGGTATTGTTCTCAGTACGGATCAGAGGC
GTACATTGTTTCCGCTGTTGGCAATGATACAAATGGAAAAAGAATTTTGCGTGAGCTTAA
AGAAAACGGCGTCAGCACAAAATTCGTACAAATATGTAAAAGCCGTCCTACCGGTATAGT
AAACGTAACGTTAGATAAAAACTCCGTTCCGCGTTATGACATAGTAAAAAACGTGGCTTG
GGATAATATAGAATTTACCCCCGAGTTAAAAAAACTGGCTAAAAAGGCCGATGTTATATG
TTTTGGTTCTTTGGCGCAAAGAAGCGCTAAGTCAAGAAAAACAATTGAATCTATTTTAAA
AAATGCTAAGAAAAACGCCGTAAAAATATTTGATATTAATATAAGGCAAAACTACTACTC
TAAAATGATTATCAAAAGTTCTTTAAAGCAAAGCACGGTTTTAAAAATAAGTTCGGAAGA
GCTGCCCGCCGCGGCAAAACTTTTCGGTTTTAAAGGAACTGTTTTTGAAGTTTGTAAGTC
TTTTCTTAAAAAATTCAAACTTGATATCGTTGTTCTTACAAAGTCTGAAGAAGGAAGTTC
CATTATCACAAAAAATAATGAGTATCCCCACAAGGCGGTTAAAGTAAAAAAACTTGCCGA
TACCGTAGGCGCGGGGGATTCTTTCAGCGCTACTTTCGCGCATGGTTTTTTAAAAGGCGT
TGATTTTGAAAATTTGGGCGCAGCTTCAAATAAGGTAGCCGCGTATATAACCACCAAAAA
AGGAGCTATGGTGCGTTTGCCAAAAACTCTTATAAATATATTCGGGGAGGAATAAAAGTG
[truncated: 1,271,101 more chars]
