# Supplementary material for: Regions Enriched with Reverse Complement Triplets in Bacterial Genomes
Source: Int J Mol Sci. 2026 Feb 28;27(5):2301. doi: 10.3390/ijms27052301 (PMC12985086; doi:10.3390/ijms27052301)
Supplement: Supplementary file 1 [file ijms-27-02301-s001.zip › for_send/45/Fibrobacterota/class/mirror.txt]

SMAX=  408.00     KMAX=      42   
NOM=     2     5     6     7     9    10    11    12    15    17
NOM=    19    22    24    26    28    29    31    37    38    39
NOM=    41    42    44    48    49    51    52    53    54    55
NOM=    58    59    60    61    64    65    70    71    72    73
NOM=    76    77    79    80    81    82    85    88    89    90
NOM=    94    96    97   102   108   111   114   119   120   121
NOM=   122   124   125   127   128   130   132   135   137   138
NOM=   144   147   149   153   154   155   156   157   158   161
NOM=   162   163   170   171   172   173   175   177   181   182
NOM=   183   190   191   192   193   194   195   201   202   204
NOM=   210   211   212   213   214   219   221   225   226   230
NOM=   235   236   237   238   239   241   242   244   245   246
NOM=   249   251   252   253   256   258   259   266   267   269
NOM=   270   271   274   275   277   280   281   282   283   284
NOM=   290   291   292   293   294   295   296   298   302   304
NOM=   306   307   308   310   313   316   318   321   323   327
NOM=   328   329   331   333   335   336   337   341   343   347
NOM=   352   354   355   356   357   358   359   360   361   366
NOM=   368   369   371   372   374   375   378   382   385   386
NOM=   387   390   392   393   394   397   398   399   400   401
NOM=   402   403   404   405   406   409   411   412   413   415
NOM=   416   417   420   421   426   427   428   429   431   432
NOM=   439   442   443   445   449   454   457   458   460   463
NOM=   464   467   471   475   476   478   479   480   481   486
NOM=   487   490   491   492   493   499   501   502   503   504
NOM=   505   506   508   509   511   514   515   518   520   522
NOM=   523   527   530   531   532   543   544   547   549   557
NOM=   560   561   563   566   567   570   572   574   575   576
NOM=   577   581   583   587   588   590   595   597   598   602
NOM=   603   604   605   606   608   612   613   614   616   617
NOM=   619   621   623   624   626   630   631   632   635   637
NOM=   638   644   645   646   654   658   662   663   665   666
NOM=   668   670   676   677   678   679   686   691   692   693
NOM=   696   699   700   703   704   705   708   709   710   711
NOM=   713   714   715   716   717   719   721   722   723   724
NOM=   727   730   732   733   736   737   738   740   742   743
NOM=   745   747   750   754   757   758   760   761   762   764
NOM=   765   766   767   768   769   770   772   773   774   775
NOM=   777   778   779   780   781   782   783   784   785   787
NOM=   789   790   791   796   799   800   807   810   813   815
NOM=   816   818   819   822   827   828   829   831            
KK=   40112  LL=   41251  Z=    8.62  JJ=   40082  DL=  1140    
GCGGTAGCGTTCTTCGTGCATCTTTTCGATGGCGGCGACCATGCGGAACTTCTTGGCGAGAGCGGTGAAGCCTTCTTCTTCAGCGGTCTTCGCGAAGCCTTCGTACATGTCCGTCCATTCGTAGTTTTCGCCTTCGGCGGCAGCCTTCAGATTCTGGGCGGTGTCGCCGATGCCTTCGAGTTCCTTGAACCAAAGCTTGGCGTGTTCCTTTTCGTTGTCAGCGGTTTTCTGGAACAAAGCGGCAATCTGTTCAAAGCCGTCCTTTTTGGCGCGGCTTGCAAAGTAGGTGTACTTGTTGCGAGCCTGCGATTCGCCGGCGAATGCTGCTTCAAGGTTCTTTTCGGTTTGGGTTCCAGCGTATTTATTTGCCATAATAAACTCCCTTATTTGATAGGTTTTGTTTCTAATATACCTCATTTTGTTGCTGTGTGGAAATTTTTATGACGCATTTTTGTAATAAGTTGGAGCAAGCCGATTTTGTTAAATGATACGGGGTGTATCTTTTAGAATTTAAAAATGAAAAATATTTGTTAAAATCCTTAAAAATTTGAAATTTTCTTTAATTTTGTATCATTTTAATATTGCGTGCGCTTGGAGGGAAATCTAAATTTATACATGTAAGAACGAATGTTCTAACCCAAAACTATTGACCAATAACTAATGACCAATAACTAATGACTACTTATGAAACCGATAACAGAATATAAGGATTACCGCCTGTACATGCAGGACTTTTACGAAGAGCGTAAAAGGACGAGCGCATTTTCGTGGCGTGAGTTTTCCAAGCTGGCGGGGTTCAAGTCGCCGGTTTACCTGAAACTTGTTTGCGAAGGCAAGAGCAGCTTGAGTCTCGTCAAGATGGAACAGGTCGCACATGCGATGGGGCTTGTGGGGCACGAGTTTGCTTACTTCACGCAAATGGTCAAGTTCGGCAATGCAACGAAGGATTCTGCGAAAAAGGAGGCGCTCATCGAAATGCAGAAGATTGCTATGGAGCACAAGGTGCGCGTTCTCGATGCGGAATCTTTTGAATTCTATGAGTCGTGGAAAAATCCGACGATTCGCGAACTTGCTCCGATGATGCCTGGAAAGCGTCCGCTCGAAGTGGCGAAAACTTGCCATCAGGTGATTTCGGCAGAA                                                                                                                                                                                                                                                                                                                                                                                                                                                                                                                                                                                                                                                                                                                                                                                                                                                                                            
A===      223      114      111      433      343      123      112      413      323      224      243      113      134      143      131      314      313      333      121      124      334      2
B===      411      322      222      443      434      412      122      423      414      311      431      422      342      432      242      324      424      444      212      312      344      3
RRR=   7575.2   2227.4   1159.3    830.5    534.6    216.3    214.9    173.2     36.5     13.5     12.9     11.8      7.0      3.2      0.0      0.0      0.0      0.0      0.0      0.0      0.0      0
M=    28325.    32971.    23205.        
M=    22782.    32746.    26977.        
M=    25330.    21863.    34836.        
M=    33013.    21870.    24432.        
J=   1       1.0  29.9 -30.9            
J=   2     -29.7  33.0  -3.3            
J=   3     -12.7 -34.6  47.3            
J=   4      42.2 -29.3 -12.9            
SMAX=  189.00     KMAX=     701   
NOM=     1     4     8    13    14    18    21    25    27    30
NOM=    36    40    45    47    57    62    66    68    75    83
NOM=    84    86    87    91    95    99   101   109   113   117
NOM=   118   129   140   142   143   151   159   178   186   187
NOM=   198   199   200   203   209   215   216   217   220   222
NOM=   223   228   229   231   232   233   248   250   255   257
NOM=   264   272   278   279   286   288   289   299   300   301
NOM=   315   319   322   324   330   338   339   340   351   353
NOM=   363   373   379   381   384   391   408   414   418   419
NOM=   422   423   424   430   435   438   441   446   447   448
NOM=   451   452   455   461   462   466   469   470   472   473
NOM=   477   482   484   485   500   519   524   526   528   529
NOM=   533   536   537   538   540   542   550   552   556   558
NOM=   564   565   568   578   607   609   611   615   620   625
NOM=   633   634   636   642   647   649   650   651   653   655
NOM=   656   657   659   660   671   680   682   687   694   697
NOM=   698   701   707   712   718   725   729   735   739   741
NOM=   746   749   751   755   759   771   776   788   793   795
NOM=   797   798   809   811   820   821   823   830   832      
KK= 2799369  LL= 2800448  Z=    8.58  JJ= 2799279  DL=  1080    
CCACGGAAATCATTTTGCGGATGAACATTCTCGGGTCTTGCCGATGGCAATTCGAGACGGCAACCCCGTTTTCTCTCAAAAAGTACACGAATGCCGTCCCGAGCGTGATAAATACGGTATCGGCTTTCTGCAAAAACTCCCGTGCATTAGCGGTCGTTTCGTTCAATTTTGCGATACACTCTTCACGAGTTGCGGCGGAAAGTGAACTGTGCGCGTCCCAGCAGTGCCAGGGGCCGCGAATCTCATTGCCGTTTTCCGAAACGCCCAATCGCGTATCCTGAAAAACGTCCGTTTCTCCAAATTTTTTCCCATTCGCAATCGCCTTAATTTGCATTGCCGCTGAGAGCGGGTTGTAAACCGTTCCGAACGGATTTGCCAAAACGTTGAATTTCCGCGATGCAAACTGCGTCGAAATATTGTCTGCAAAGCACGATCCGAAAAAAGCGAGCTTAGAATTATAGTCGATTTGCCAATCGGCAGCCGGAATATTGATTTTCGTGAAAAAGTCCATGAAGTAAATATAGTAGGTTATTTCTATAATATTTGGCGTATTGTTGATTTTTATAATTTTTGTATATGTATCAAAAATCCTTTAAATTCTTGTAAAAATAAGCAAAACATATTGTAAAACTATTGATTTTTGAAAATTTATGAGTTATATTTAGATTAACAACAAACGAACCGGCACAAAGAGGTTGTTTGCTAGGAGGAAAAATGAAAGATATACTAGAATATACGGACTACCGCCAGTATATCGCGGATTACTACGCCGATCGAAAGGCGAAGACTGCGTTTTCTTGGCAGGAGTTCGCCAAAACAGCAGGTTTCTCTTCGCCGGTCTACCTTAAATACGTGAGCGAAGGCCGCTTTAACTTGAGCGCCGAAGCTGCGGTTCGCACCGCGCAGGCGATGCATCTCACCGATTACGAATGCGAATTCTTTGTTGAAATGGTCAAGTTTGACCATGCGAAGAACGATGCCGATAAGCGCGCTGCTTTCAGCAAGATGGTCTCGATTGCAGAGTCCCATAAGGCGAAAATCGTCGATGGCGAGTCCTTCCGCTTTTTCGAAGACTGGAAA                                                                                                                                                                                                                                                                                                                                                                                                                                                                                                                                                                                                                                                                                                                                                                                                                                                                                                                                                        
A===      111      343      224      234      334      243      223      112      114      231      134      143      233      244      333      323      314      313      413      214      124      1
B===      222      434      311      341      344      431      411      122      322      241      342      432      441      331      444      414      324      424      423      321      312      4
RRR=   2547.7    857.1    301.5    290.8    188.9     72.9     41.2     34.6     19.8      8.1      4.5      0.7      0.0      0.0      0.0      0.0      0.0      0.0      0.0      0.0      0.0      0
M=    15719.    15484.    16654.        
M=    16606.    15178.    15719.        
M=    14239.    14335.    12292.        
M=    12446.    14013.    14345.        
J=   1      -1.9  -3.9   5.8            
J=   2       6.4  -5.5  -1.0            
J=   3       5.5   6.4 -11.9            
J=   4     -10.3   3.7   6.6            
SMAX=   54.00     KMAX=     551   
NOM=     3    16    32    43    50    67    69    98   104   116
NOM=   126   160   164   166   168   169   185   205   263   309
NOM=   311   314   332   344   348   389   395   396   433   453
NOM=   483   494   495   521   525   539   551   571   591   599
NOM=   610   622   643   648   661   664   690   731   748   756
NOM=   801   802   803   817                                    
KK= 2432942  LL= 2433571  Z=    6.04  JJ= 2432702  DL=   630    
AGAACAGTTGAGTGCCGAAGGCGCAAAGGCCGCAGGTCTTGCCGGTCAGGCAGCTTCGTCCGAGACGAACGCCCTTTCCGAAGATCAGCAGGCTCAGCCGATGCCGCAGAGCGCACTTCCGGGTACTCGCCCGAATCGTGCTGCCGCTAACGCCGCCCTTGCTGCCGCTGTGAAGCGTGCCCAGCAGCAGGCTGGTGCAAAGCTTGGTCGTAATGACCTTTGCTGGTGCGGTTCTGGTCTCAAGTACAAAAAGTGCCACGGCAAGGACGTCGAATAATTCGACCAAGAATCGCGAGCACTCTCGCACAAAACGTAATTGAAAAATCCTCGGCTTCCCCGCCGAGGATTTTTTATTTATGTTGTCATGCCCGACTTGATCGGGCATCTCCTTTTTAAAGCGTGCGGCCCACCCAAAAAATTTTTGCATATTTGTTCTTATGAAAACTGCGAAGAAATTTTTCAGCCTCGAAGGCATTGACGGTTCCGGAAAGTCTACACAAATCGACATGCTCGTCCGCGTGCTAGAATCCGAAGGCCACAAGGTCGTGAGGCTGCGTGAACCCGGCGGTGCCAAAATTTCCGAACGCATTCGCGAGCTCTTGCTCGACCCCGCTTTCAAGGGCATCATGG                                                                                                                                                                                                                                                                                                                                                                                                                                                                                                                                                                                                                                                                                                                                                                                                                                                                                                                                                                                                                                                                                                                                                                                                                                                                                                                                                                                                                          
A===      243      111      234      224      343      231      223      334      112      114      143      141      323      333      233      314      244      413      313      214      124      1
B===      431      222      341      311      434      241      411      344      122      322      432      232      414      444      441      324      331      423      424      321      312      4
RRR=    380.2    371.8    239.6     86.5     64.7     60.8     27.7     14.9      8.7      3.7      0.9      0.2      0.0      0.0      0.0      0.0      0.0      0.0      0.0      0.0      0.0      0
M=     4292.     3943.     5065.        
M=     5028.     3895.     4154.        
M=     4175.     4665.     3965.        
M=     3635.     4627.     3946.        
J=   1      -2.2  -7.7   9.9            
J=   2      10.6  -7.3  -3.2            
J=   3      -1.5   6.3  -4.8            
J=   4      -7.1   9.1  -2.0            
SMAX=   32.00     KMAX=     541   
NOM=    23    35    92    93   105   133   150   184   197   218
NOM=   234   273   287   305   325   334   365   437   450   496
NOM=   507   541   562   589   596   674   753   763   794   805
NOM=   808   826                                                
KK= 2344892  LL= 2345641  Z=    5.00  JJ= 2344802  DL=   750    
AAACGACAATCATGCTTGCTACGAATCAACTGATGCCGGCTTCGTCAAATCCTTTTGTGACGACGCACAAAAGGAGCTAGATAATCAAGAATTAAGGCGAGCACTATTTCTAAACGAAAACAACATTAATATCGAAGAATTAACTATAGATTCAATTAATGCACTGCCTCCCGAATTCAGGATATTTTTCTATATAGGCGAGGCAAAAATCGGCTCAGGTTGTCCTAGCGGTTACGCGAACAAATGCAAAAGAGACAACGGCGAAGCATACTATTACGATGACCAATACGCAAACGTAAGTTGCGATGAAATCTAGAAACATGCCTACTTTTATTCACAATTGTTGATAAGTTGTTAAGCAAATTTCTTTATTTGCAATGTTTCTTTAGCGCTGCGATGTACGCTTCGGCATAGCGTGATTTGGTGACGCCTTTGCGCATCACGTAACCGACGGTCATCTTGTCGTGGACATCGAGGCGCTTTGCAATGATGTTCTTGCCGTTGAGTTTGTGGCTAATGACACCAGAGCAAATCGTGTAGCCGTCAAGGCCGATGAGCAAGTTGAAAAGTGTAGCGCGATCGCGGACTTTGATGTTTCGCGGGCAATCGAAATCGATAGCGGTGAGCGGTTCTTCAGCAAAGTAGAACGAGTTGAAATCGCCCTGTTCGTAAGTCAAATACGGGAACGGCTTGAGATCGGACAGTGTGATTTTTTCTTTTTTCGCAAGCGGATTCTTCGATGACATGAAC                                                                                                                                                                                                                                                                                                                                                                                                                                                                                                                                                                                                                                                                                                                                                                                                                                                                                                                                                                                                                                                                                                                                                                                                                                                                                                  
A===      224      234      111      343      243      334      231      114      223      124      112      233      413      333      314      313      244      323      214      132      131      1
B===      311      341      222      434      431      344      241      322      411      312      122      441      423      444      324      424      331      414      321      142      242      4
RRR=    319.1    239.8     65.2     53.1     22.5     20.0     13.6     11.1     10.7      2.3      1.7      0.0      0.0      0.0      0.0      0.0      0.0      0.0      0.0      0.0      0.0      0
M=     2640.     2597.     3032.        
M=     2943.     2426.     2379.        
M=     2871.     2722.     2172.        
M=     2136.     2845.     3007.        
J=   1      -2.3  -3.2   5.5            
J=   2       7.4  -3.2  -4.2            
J=   3       5.8   2.7  -8.5            
J=   4     -10.7   3.7   7.0            
