# Supplementary material for: Regions Enriched with Reverse Complement Triplets in Bacterial Genomes
Source: Int J Mol Sci. 2026 Feb 28;27(5):2301. doi: 10.3390/ijms27052301 (PMC12985086; doi:10.3390/ijms27052301)
Supplement: Supplementary file 1 [file ijms-27-02301-s001.zip › for_send/45/Fibrobacterota/class/selection.txt]

KOK=         1
KK=   19471  LL=   20250  Z=    5.25  JJ=   19441  DL=   780
A===      111      112      113      114      121      123      124      131      132      133      134      141      143      144      211      213      214      223      224      231      233      234      243      244      313      314      323      333      334      343      413      433
B===      222      122      422      322      212      412      312      242      142      442      342      232      432      332      221      421      321      411      311      241      441      341      431      331      424      324      414      444      344      434      423      443
RRR=   33.579   22.676    3.316    4.839    0.403    1.098   -2.370    3.644    0.793    1.374   -0.577   -1.333   -0.577    1.021    1.011    0.441    0.441   13.304    2.944    0.642    0.098    7.984    5.334   -0.628    1.369    7.589   -1.597    0.160   19.840   21.987    0.106   -0.243
X1==    5.909    4.167    5.006    2.455   -0.517   -1.302    4.529    1.489   -0.523   -1.152    3.196    1.697    3.196    0.396   -1.298   -0.523   -0.844    3.350    4.829    0.255    0.247    2.498    3.168    2.278    0.601    1.684    1.023   -1.156    3.179    3.932   -0.585    0.917
X2==    5.682    5.442    0.662    1.971   -0.779   -0.844   -0.523    2.448   -1.515   -1.192   -0.180   -0.786   -0.180    2.575   -0.779   -0.844   -0.523    3.971    0.610    2.515    0.396    3.196    1.684   -0.276    2.278    4.507   -1.561   -0.139    6.242    5.591   -0.180   -0.265
CD1=        8        7        7        5        1        0        9        3        1        0        6        4        6        3        0        1        1        7       11        2        2        6        7        7        2        4        3        0        6        7        1        3
CD2=       12       10        4        5        1        1        1        7        0        1        2        1        2        5        1        1        1        7        2        6        3        6        4        1        7        9        0        3       12       11        2        2
CGGCTGCCGGAATTGTGAACGAAACCGCGGGTGGAACTTCCTCGAAACCGCTTGAATTGCGCGAGGCCTATTACATCGGCCGTGAATCGGGCAGGAATGTTTTGAAAGCTTGTGGAATTACCGCAGTTGCGATGGATGCAGAACCTGCCGAGCCGATTGTGGCAATTTCGTCTGCGAAAGACACGCCTGAAACTTATGCGCGCGCGGTCAAGATTTTGCAGAAACCGGGTGCAATCCTTCTCGTGCTGAATTCGGATGCTTGGGCTCCGAAAGCACCTGATGAAAATGGCGAGACTGAACGCGAGCCTGTTTCGGGCGCACTCTCGGAACGTTTGCGCCGTGATTCCATGTGCGACGCTAATGGGGGCGTGGGTTGTGAAACCTATTACTTGGGCAAGCCCTTCCCGCAGATTTGGGAGCGTGTCAAAGCTTCGCTTCCGGTGGGCTCTCGCGTGCTGATGATTGGCGATACGCTTGGAACAGACGTGTATGGCGCGAAAATTGCGGGCTTTGATTCGGCGCTCGTTGTCGGTCGAAATGTTTCTGCCGCAGAATTAGAAGCTGACGAAAAGGCTCTCGGTATTCGCCCGGATTATTATTTGGAACCGTAATTTTTTTACGAAAAATTTCAGGTTCGTTGTTTACATTTTCCATTGGACGAACGATAATACAATTGGAGGACCGAAAAATGCGTATTCGCCTTTCTTGTGTTGTTGTTTGTTTTTTAGCGGTGTCGGCTGCTTTGGCTGCGAATGTGACTGTGCAGAATTTTGAAGCGCA
KOK=         2
KK=   26911  LL=   27990  Z=    8.16  JJ=   26881  DL=  1080
A===      111      112      113      114      121      123      124      131      132      133      134      141      143      144      211      213      214      223      224      231      233      234      243      244      313      314      323      333      334      343      413      433
B===      222      122      422      322      212      412      312      242      142      442      342      232      432      332      221      421      321      411      311      241      441      341      431      331      424      324      414      444      344      434      423      443
RRR=   11.106   32.629    0.784   18.094   -0.343    2.499    2.160    0.541    0.272    1.170    5.343    0.213    8.817    0.112   -0.175   -0.891    1.881   65.004    3.508   -0.346    1.589    4.902   11.002    4.062    0.569   -0.780    2.620    0.034   -3.865    6.375    0.990    5.145
X1==    3.506    7.947    0.468    2.994    0.719    2.778    0.805    0.468   -0.362    2.697    1.898    1.042    3.933   -0.200    0.117   -0.990   -1.040   10.152    1.150   -0.990    2.379    0.979    2.902    2.772    1.311   -1.494    1.069    0.045   -1.431    1.399    1.898    3.521
X2==    3.168    4.106    1.676    6.043   -0.476    0.900    2.684    1.156   -0.750    0.434    2.815    0.204    2.242   -0.562   -1.495    0.900   -1.809    6.403    3.050    0.350    0.668    5.004    3.791    1.465    0.434    0.522    2.450    0.753    2.700    4.558    0.522    1.461
CD1=        8       16        3        7        4        7        4        3        2        6        5        4        8        2        3        1        1       20        5        1        6        4        7        7        4        0        4        2        0        4        5        7
CD2=       11       12        7       15        3        5        8        6        2        4        8        4        7        2        1        5        0       14        8        4        4       11        9        5        4        4        7        4        7       10        4        5
AGCGAGTTCCGCCTCTTGCATGTGAATGGTTGAATCGCCATCAAGTTCGGCTGTGTAGCCCGAGATGAGCGATTCCGAGAACGGCCACGGTTGGCTGCCAAAGTACTTGATGTTTTTGACGCGGACGCCTGCTTCTTCAAGAACTTCGCGCTTGACTGCCTGTTCGAGCGATTCTCCAATTTCCACAAATCCCGAAATGAGGAACATGCGCGTCTTGTCCGGATTGTCCAAATTGCGAGCCATTAAAAGCTCGTTGCCATTATGAACAGCAACAATCACGACTGGCGAAATCTTGGGATAGACGGTGTTCTTGCAGCTGGGGCAAATCATGGAGCGTTCCTTGAGCCCTCGCTTCATGAGACATCCACATTTACCGCAGAACTTGTTCAAGCTTTCCCACTTAGCAATGTGTGCCGACGTGGCACCACCGAGACGTTCCAAATGGCTTTCAAGCGTGCGGAACGTACGATTGCCGCGGAACTCGTAACCTTCTGGAATTTCTGGCAAGTTTGTATTGCACAAGAAATAAGCGTCACCATCGATGCTAATCAAGTAATGGCATTCGCATTGCGGGAATTCGCTCACACGCGGAATGGCGAAGTTATCGCCAGTCTTTTTGAAAAGCGTTTGCTCTCCATTGAAAATAATCAAGTAATCGGTGGGCTTTGGTGCAATGTCTTTAAATTCGTTATCTAGCTTATGCGGAGTAATTTCGTGAATCATAGGATTTTTATTTCTTATTGAAAAATTTTTTGGCGGTCGAGACGCCCACGAACGAGAACAGAATTCGTGCAATCATTTTGGAGGCGCTGTGAACCTGCGGATAAATATTACGGGCGTTCTTTAAAATCCAAGGGAACCATAGCGGCGATAAAAACGCATGGCTAAAGCGCAATTCCAAGAACTGAATGAACTTGTCCAAGAATCGGCAGCTTTCGTCTGGCATTTTCTCGAAAAGGTTCGAGCCTTTGACTGCCTTTGCCCATTGCAAATTCGTCTGGAGCTTTTCACTCCAAGTTTTGTTGCCTTCGCCGATGGCGTTGTTGCCATGAATGCGATATTGGATAACTTTATCTGCGA
KOK=         3
KK=   28501  LL=   28890  Z=    4.72  JJ=   27781  DL=   390
A===      111      112      113      114      121      123      124      131      132      133      134      141      143      144      211      213      214      223      224      231      233      234      243      244      313      314      323      333      334      343      413      433
B===      222      122      422      322      212      412      312      242      142      442      342      232      432      332      221      421      321      411      311      241      441      341      431      331      424      324      414      444      344      434      423      443
RRR=   20.410   -4.433   -0.273   14.816   -0.729    0.127    0.001    2.828   -0.144   -2.068   15.577    3.622    0.982   -0.025   -1.116    1.012    1.053   -0.977   -0.153    7.499   -0.782   18.134   15.136   -0.011   -0.589    0.072   -0.117   -0.033   -0.157    9.286   -0.112    2.069
X1==    4.104    4.010    1.151    4.057   -0.990   -0.938   -0.042    1.151    1.062   -0.804    4.106    2.057    1.106   -0.993    1.010   -0.938   -1.030    0.954   -0.143    2.062   -0.889    3.012    5.012   -0.094   -0.804   -0.894    0.111    0.238    0.153    3.153    0.106    2.153
X2==    4.973   -1.106   -0.237    3.652    0.736   -0.135   -0.029    2.457   -0.135    2.572    3.793    1.761    0.888    0.025   -1.106   -1.078   -1.022   -1.025    1.069    3.637    0.880    6.020    3.020    0.118    0.732   -0.081   -1.052   -0.138   -1.024    2.945   -1.049    0.961
CD1=        5        5        2        5        0        0        1        2        2        0        5        3        2        0        2        0        0        2        1        3        0        4        6        1        0        0        1        1        1        4        1        3
CD2=        7        0        1        5        2        1        1        4        1        4        5        3        2        1        0        0        0        0        2        5        2        7        4        1        2        1        0        1        0        4        0        2
TCGTCTGCGCGACCAAAGAATCAAGCATCTGCGCGAGATACTTTTCTCCGTTATAAGTTGCGAGTGTGATGCAAATTTTCATGCTTTACGCCTAACGCCAAAGGATATGCCACGCGAGGTAAGCGCGGTATGCAATTCTAAAATAGAGGCTGTTCGTGCTCTTGCCGCCCGTGAACGAGACTGTGTTTTCGTGACGGCGGTAAAGCTGCAAAACTTCGTCTTGGTAGCCGCACTTGAAATGCTTTTGGGCATAGTACGAAACCCACAAATCGTGTGCGACGACTTTCGGCGGGAACGGCATGCAAGCGTCTTTCACTTGTTTGGTAAAGCACATGCAAGCGCCGAGCCAACAATTGTTGATGATGTTTCGCAAGAGCGTTTTTTTCATCG
KOK=         4
KK=   35821  LL=   36900  Z=    5.17  JJ=   35821  DL=  1080
A===      111      112      113      114      121      123      124      131      132      133      134      141      143      144      211      213      214      223      224      231      233      234      243      244      313      314      323      333      334      343      413      433
B===      222      122      422      322      212      412      312      242      142      442      342      232      432      332      221      421      321      411      311      241      441      341      431      331      424      324      414      444      344      434      423      443
RRR=   30.480   11.719    0.839    1.610   -0.216    5.855    0.391    4.448    0.001   -0.031    0.273    3.869    1.759    2.454    1.098   -0.089    2.161    8.561   10.048    0.001    4.741   15.312    4.792    3.307    0.374   -0.188   -0.476   -0.045    3.368   30.098   -0.412    6.609
X1==    8.024    3.473    0.399    0.894    2.398    3.431    3.728    1.702   -0.031   -0.044    1.197    2.149    1.197   -1.559    0.787   -0.031   -1.275    3.627    5.315   -0.031    3.944    3.675    7.259    1.111   -0.744   -0.826   -0.396    0.916    1.506    5.130   -0.152    2.231
X2==    3.799    3.375    2.101    1.800   -0.090    1.707    0.105    2.614   -0.027    0.694    0.228    1.800    1.470   -1.574    1.395    2.862   -1.695    2.360    1.890   -0.027    1.202    4.166    0.660    2.978   -0.503    0.228    1.202   -0.049    2.237    5.867    2.712    2.963
CD1=       16       10        3        4        8        9       10        5        3        2        4        6        4        0        5        3        1       11       15        3        9        9       15        5        1        1        2        3        4        9        2        5
CD2=       14       11        8        7        4        6        3        9        3        4        3        7        5        0        7        8        0        6        5        3        4        8        3        6        2        3        4        2        5       10        7        6
AGTTTTTGGTAAAGTGAATCGTATATTTGTGCAATGTTCTTTTTCCATGCGCTGGGTGGCGATTGCAAAGTAAGAGCGTTATCATTTATGACAAGATTTGTGTCGGCCTCGTTTTTTACGAATTTATCTTTAAATTTATCGCGATTGTATTTAACATGCAGACGGATTCCGTCCATAATCAAAAGCCAAATGTCATCGGGATAAATCTCGATAGAGTGGTGATTTGCAAAAGCGGTCCCAATCATGGCTACAAAAGGGTGTGGAAATTTGTAATCGTCGATGTATAAATCCTGGATAAACTTTTTGTCTGTATGTTCTTCTAAGAGAACTTGCTGACCATCAAAATCCATGATTTCGGTCATGGCGTATTTGGGCTTGCTCTCTTTGACTTTTTTGTCCTTGACAATTGCGTCCGCTGCTGCGGTTCCAAGCCCGATTGCAAAAAATAGAATGAAAATAATTTTATTCATAAGAGGAAATATACAAAAATGTGTATGGATAAAAGTTGAAGAGTGTTGCGTTTTATTCGCTTGTCTTTACTCTTGCGCCGTTCAGCTTGTAATACCGAATTTCTTTATGGCGCGGACCGCCGAACTTTTGCGACTTGTTTGGGGTGCGACGGATCTTGATAAACGTCGCTTGCGAACTGTCCCGTGCAAACCATTTTTCAAGCGAGTCCAACCCCGCATTTCCGAGAACGGCTAAGTCGTAAGCAATAACTTTTGATGCTCCTGCCGTGCGTGCAGTATCTAATTGCGCCGAAAGTCTTGCGTTATCGGCGAGCGCGTGCGAATCGTCTGTGCGGAACAATTCCATATTGACCCAAAATTCAATCCCGTATTGCGAACACGCATTCGCAATTGCACGCTCGTAATTCCCTACGGTCGAAATGTCTGCATGTGCTTTTCCCGCATCGCTGGCGCCGATGCCATCTTGCACGGCGATGATATCCGGCTTGAATCCTGTCGCAAAAAGTTGTTCGAAAAATGCTTGTAGCTTTTCGGGCGTTTCCAAGTTCTGGTTGTAAAACGGAGCGGTCATGACATTCCAACCTTTGGACTGTGCCGCACGTGTTACCGG
KOK=         5
KK=   51721  LL=   52290  Z=    5.62  JJ=   51721  DL=   570
A===      111      112      113      114      121      123      124      131      132      133      134      141      143      144      211      213      214      223      224      231      233      234      243      244      313      314      323      333      334      343      413      433
B===      222      122      422      322      212      412      312      242      142      442      342      232      432      332      221      421      321      411      311      241      441      341      431      331      424      324      414      444      344      434      423      443
RRR=   -2.171    3.220    7.167    7.417    0.709   -0.397   -3.160    0.153   -0.157    0.469   -0.985   -0.605    0.584    0.211    0.011   -0.181    0.210   82.856    3.410    0.324   14.005    6.361    0.074   -2.310   -1.001    0.345    0.900    0.346   -0.063    4.624    3.130    6.962
X1==   -0.933    1.842    3.668    3.303    0.878   -0.277    2.885   -0.121   -0.277    0.550    1.983   -1.140    1.983   -0.580   -0.085    0.601   -1.233    6.887    1.721   -0.277    5.126    4.646    0.144    2.072   -1.175    1.173    2.727    0.278    0.093    3.044    1.173    1.569
X2==    2.326    1.748    1.954    2.246    0.807    1.435   -1.095   -1.265    0.567    0.852   -0.497    0.531    0.294   -0.363   -0.135   -0.301   -0.170   12.031    1.982   -1.169    2.732    1.369    0.516   -1.115    0.852    0.294    0.330    1.245   -0.670    1.519    2.667    4.438
CD1=        0        3        5        5        2        1        5        1        1        2        4        0        4        1        1        2        0       10        4        1        8        8        2        5        0        3        5        2        2        6        3        4
CD2=        4        3        4        4        2        3        0        0        2        3        1        2        2        1        1        1        1       14        3        0        5        3        2        0        3        2        2        4        1        4        5        8
GCTGGCGCCATGCTTGGACTCGAGACGACCGACCTCTCGGAATTCCGCAAGGAATTGAAGGACGGCGTCCGCAGGAACCGCTCGGATGAAGTGGATTCGAGTAAGGTTGCGGAACTAGACAGCCTGTCCGAAGAAGGCGAATCCTCGCAGAATGCTGTTTCCGAAAAGAACTGCGAAAAGATGTTCTCTCTCGATGGCTTTACGCTTGGTGTCGAAGTCGGCATGGGTGTTGCCTTGTCCCGCTATTTGGGCCTTATGGGCAGTGCAAGCTACGAGTTCAACTTCTCATGGGCGCAACTGGTCTCGTTCAGCCCGGGAATTGCGTTCAATGTGCAAGAAATCTGGCCTTGGGGGCGCAACAACCTCCGCTCGACGTGGGTTTCCTTCGAAATGATATTCCAGCGATACTTCAATCGTGGAGTGGGGGAATGGGCCGTAGCCGGATTTGTCGGCCTCCAGTTCGGGATTTAACGATGCTTTTCGGGGGCGACTACCTCCCGAGGTTTGACATCCGGAACGCTTTTTTCTATATTACCCGCACCGATTTATTCGGAACCCTCCCGGAGCCAA
KOK=         6
KK=   65611  LL=   66360  Z=    5.67  JJ=   65221  DL=   750
A===      111      112      113      114      121      123      124      131      132      133      134      141      143      144      211      213      214      223      224      231      233      234      243      244      313      314      323      333      334      343      413      433
B===      222      122      422      322      212      412      312      242      142      442      342      232      432      332      221      421      321      411      311      241      441      341      431      331      424      324      414      444      344      434      423      443
RRR=    1.449   -0.827    7.745   10.238   -0.827    7.696   -9.897    1.761   -1.843   41.220   10.752   -3.940   -1.625    2.142    1.449   -3.646    1.761  157.881    1.761    1.761   -3.279    2.142    0.890    2.142    0.037  -10.519   -1.472    2.606   -7.373   -1.079   30.278    0.291
X1==   -1.138    0.648    5.212    1.179    0.648    1.181   -1.248   -1.255   -1.251   11.119    4.518    2.800    6.729   -1.377   -1.135   -1.251   -1.248   18.266   -1.244   -1.251   -1.379   -1.376    0.842   -1.372    0.088   -1.380   -1.379   -1.526   -1.522   -0.851    8.204    3.846
X2==   -1.273   -1.277    1.486    8.683   -1.277    6.516    7.931   -1.404    1.473    3.707    2.380   -1.407   -0.241   -1.556   -1.277    2.914   -1.411    8.643   -1.416   -1.408    2.377   -1.557    1.057   -1.561    0.422    7.623    1.067   -1.708    4.845    1.268    3.691    0.076
CD1=        0        2        8        3        2        3        0        0        0       17        8        5       11        0        0        0        0       24        0        0        0        0        3        0        2        0        0        0        0        1       13        8
CD2=        0        0        4       14        0       11       13        0        4        8        6        0        2        0        0        6        0       14        0        0        6        0        4        0        3       14        4        0       11        5        8        3
GCAGAATTCCATCGTGAATTCTGCCTTACCCTGGGTCATGGAACGGAGGTCCGTAGCATAACCGAACATTTCAGAAAGCGGAACTTCAGCAGTAATCGTGGTCATGCCGAGTTCTTCGGAAGTACCAACGATGCTACCACGACGCTGGGAAACGTTACCCACGACACCGCCCTGGAATTCGGTCGGGGTCTGGATTTCGACCTTCATGATCGGTTCAAGGATCTGAGCGCCAGCCTTAGCGAAAGCTTCGCGGAAGGCCATACGGGCAGCAACCTGGAACGCCATATCAGAGGAGTCGACCGGGTGGAATGCACCATCCTGGACTTCCATTTCGATACCGACAACCGGGAAGCCGATGAGGGAACCTGCTTCCATGCAGCTCTGGAAACCCTTATCGCAAGACGGGATGTATTCCTTCGGAATACGGCCACCGACGACGGAGTTGACGAAGTTGTAGACCTTTTCCTGGTCGCCTTCGACAGCCATCGGACGCATTTCGCCGACGACCTTAGCGTACTGACCAGAACCACCAGTCTGCTTCTTGTGGGTGTAGTCGAACTTGGCCGGGCGGGTGATGGTTTCGCGGTAAGCAACCTGCGGAGCACCAGTCGTCACGTCGCACTTGTATTCACGGCGCATACGTTCGATATAAACGTCAAGGTGGAGTTCGCCCATACCCTTGATGATGGTCTGACCAGATTCCTTGTCAACTTCGACCTGGAACGTCGGGTCTTCCTTCGTGAAGCGGTT
KOK=         7
KK=   80431  LL=   81510  Z=    5.76  JJ=   80401  DL=  1080
A===      111      112      113      114      121      123      124      131      132      133      134      141      143      144      211      213      214      223      224      231      233      234      243      244      313      314      323      333      334      343      413      433
B===      222      122      422      322      212      412      312      242      142      442      342      232      432      332      221      421      321      411      311      241      441      341      431      331      424      324      414      444      344      434      423      443
RRR=    9.864    8.219   -1.073   51.956   -1.152    1.515    5.779   -1.075   -1.095    0.009    5.400   -0.339    7.176   -0.279   -1.621   -0.782   -0.565   27.889   -0.034    0.471    0.608   -1.090   17.374    0.009   -0.116   -1.477    4.904    0.162    2.159   -0.454   -0.395   27.176
X1==    4.306    4.077    2.151    5.670    1.551    0.911    1.721   -0.704    0.911    0.004    4.998   -0.233    4.343    0.719    2.182   -0.350    0.562    6.522    1.589    0.911    0.902    4.023    7.493   -0.323   -0.708   -0.894    0.902   -0.713    1.715   -0.245   -0.239    5.634
X2==    2.291    2.016   -0.499    9.163   -0.743    1.663    3.358    1.527   -1.202    2.268    1.080    1.454    1.652   -0.387   -0.743    2.236   -1.005    4.276   -0.022    0.517    0.674   -0.271    2.319   -0.028    0.164    1.652    5.435   -0.227    1.259    1.853    1.652    4.823
CD1=        8        9        5       11        5        4        6        1        4        2       10        2        9        4        6        2        4       15        7        4        4       10       16        3        1        1        4        1        5        2        2       11
CD2=        9        7        3       20        2        6        8        7        1        8        5        6        6        2        2        7        1        9        2        4        4        2        6        2        4        6       12        3        5        6        6       11
CATGGACAATCGTCATAGAAATAACGGTGTGGTCCATAGGCTCTGAAAGCATCTCTTTCGTTGACGTACAAGATTCTTAGGGAAACTTTGTCACTAGGCTTGTATTCAAGCGCGATGTCTGGAATCAAGACGCCTACGTTCCCTTGCTTTACATCTTCGCGGGCAATGCGATTGCCGAAGTGGAGGTTTGAATAGAGCGGCATCCATAGCCCAACGTTTGCGTACAAGTGTAAATTAGGGGTGAACTCGTAAGCGAAATGAGCCATAAAGCTTTGCTGGGCAAACGATCCGAATGAACCGCCGATAAAGCTCACGGAATAAGTGTATGCGACTTTCAAAGCAGGGTCGAATGTATCGTGACGGACGAGGCGTTCGGGGTCGAAGTGCTCTCGGTTCCAAGGTATGCCGCTTTCTTGAATGACGTAGATTGTATCGACTATGGTATCCTGTGCCGCAACGAGTGTTTCCGAGAGCGCGGTAGAATCTGCCTTTGCTGTGGCGGCAAAGGTGAACGCTGCTAGAAATAACACTGTAAAACACATGGATCGCATATCATGAATATAAAAAAAGGAGGCTTCGAAATAAAATGAAGTCTCCTGGTTGAGATTGATTTTTCAGGATTTATTTGTTATTGTCGGTCTTGGAGTCGTCGCTCTTGGTGACTCCAGCGAGTTTTGCCCCGAACATGGAGCCAAGAACTGTACGGAGGTCAATGCCGAGCGAATCCGTGAGGCCATTCGTGACCTGTGTGAGCGTCTTGGTGATATCGCCGGTGAGCTTTGCCGTATTGCCTTCGCCGTACATGGTGATATTGCCAATCTTTTCCATCGGCTTTGCAATGGCGGCTGCAATCTGAGGCATCTGCTCGAAGTACTTTTCAATGGTTTTGAGCTGCATTTCCTGACGGGCTGCGTCACCATAGAGCTTCATGGCTTCGGCCTTCTTGTTGAGCGCTTCTGCCTCGGCAAGACCTTGAGCCTTGATTGCTTCTGCTTCGGCTAAGCCTTTTGCCTTTGTAGCCTCAGCTTCGGCGAGTGCCTTTGCCTTTGTAGCTTCGGCTTCTGCGAATGCCTTTTCCTT
KOK=         8
KK=  123301  LL=  124170  Z=    4.89  JJ=  123241  DL=   870
A===      111      112      113      114      121      123      124      131      132      133      134      141      143      144      211      213      214      223      224      231      233      234      243      244      313      314      323      333      334      343      413      433
B===      222      122      422      322      212      412      312      242      142      442      342      232      432      332      221      421      321      411      311      241      441      341      431      331      424      324      414      444      344      434      423      443
RRR=   19.972   -0.068    1.767   15.836   -1.766   -3.471    0.543   -1.402   -0.690   -0.311    0.069   -0.668    0.898    0.392    5.741    0.546    0.050   15.880    1.671   14.956   21.490    6.937   10.554   -0.556    0.801   -1.089    0.391   -0.007    2.822   19.679    1.075   18.542
X1==    4.256    3.529    1.666    2.924   -1.265    2.513   -0.633   -0.592   -0.843    2.185   -0.067    1.267    0.629   -0.556    2.730   -0.843    0.105    4.280    0.431    2.513    6.649    1.460    3.942    0.560   -0.977   -0.763   -0.685    0.199    1.762    2.932    1.325    6.441
X2==    4.692   -0.019    1.060    5.416    1.395   -1.381   -0.858    2.368    0.819   -0.142   -1.037   -0.528    1.427   -0.705    2.103   -0.648    0.475    3.710    3.879    5.952    3.232    4.750    2.677   -0.993   -0.820    1.427   -0.570   -0.037    1.601    6.712    0.811    2.879
CD1=        6        6        4        5        0        6        1        1        1        6        2        3        3        1        5        1        2       10        3        6       15        5        9        3        1        1        2        4        6        8        4       14
CD2=       10        2        4       12        4        0        1        6        3        2        1        2        5        2        5        1        3        6        7       10        6        9        6        1        1        5        1        2        5       13        4        7
GGATCCGTTCTATTACGATTGGGTACACCGCCGCCCGCATTACCGCCATCCGCATCGCTATGCACCGCCTCCGCGTCACCGTGTAAGGTCAAGGCCTGCTACGGGTCCGCGTTTTAACAATCCGCCTCCTCCGCGTCCGCGCAATGGAACCTGGCATTCTTCGTCTCCTGCGCCAATGCCGCCATCTAACAACTGGCGTTCTGCGACAGCTGCTCCTCAGCAGTCAAATGTCTTGAGAAAAACATCGCCTTCAGTTCAGGCTTCTTCGAATAATTCTCGACCGGCGCCACCGCCACCGTCGAATTACAAGCGCCCGGCACCACCTCCGCCGCAGGCTTCTAGCTCGAATGATGATGAGGACAAACGCTGGAATTCGCGCCGTTCCGATCGTCCGCGAAATGCGCCTCCTCCGCCTCCATCGCGTAGAAGGTAAGGGCTATCTCGGGGCGGAATTGCCGCAATCCTATCCGCGCTTTTTCACTACAGAGCAAATCGGGCATTCTTCATCTTTATGCCCGCGCGCTTTGCAGTAGTTGCGCCCAAAATAAATGATTTGCAAATGACGCTTTTCCCATTCTTCTTTGGGAAAAGCTTTTTTTAAATCTTCTTCGGTCTTTTCAACACTTGAACCGTCGCTTAATCCCCAGCGTTCGGCGAGACGGTGAATATGCGTATCGACTGGGAATGCTGGGAGCTTAAAGATGTGGCTCATGATGACGCTTGCCGTCTTATGACCGACTCCGGGGAGGCTTTCGAGTTCCTCGAACGTGTGTGGGACTTCGCCTTTGAACTTTTCGACGAGCGCTTGCGAGAGTTTGAAAATGTTCACGCTTTTGGTGTTAAAGAAACCGCAAGGCTTGATGATTTCGG
KOK=         9
KK=  133591  LL=  134640  Z=    4.85  JJ=  133441  DL=  1050
A===      111      112      113      114      121      123      124      131      132      133      134      141      143      144      211      213      214      223      224      231      233      234      243      244      313      314      323      333      334      343      413      433
B===      222      122      422      322      212      412      312      242      142      442      342      232      432      332      221      421      321      411      311      241      441      341      431      331      424      324      414      444      344      434      423      443
RRR=   -1.116   -6.826    1.112   25.853    0.073   15.360   -0.096    2.001    0.163   -0.221   -1.156   -4.901    2.679    2.602    1.970    0.575    2.263  275.416   -0.166    2.263   -1.939    1.532    2.557   -7.515    0.105   -1.775   -9.790    2.993   -0.523   -3.119   20.560   20.217
X1==    0.475    7.846    0.220    2.080   -0.038    1.992   -0.611   -0.780   -1.249    0.785    3.125    2.080    4.845   -1.278   -1.023    0.371   -1.358   28.386   -0.318   -1.249   -1.527   -1.661    6.950   -1.808   -0.148   -0.315   -0.860   -1.321   -1.436   -0.729    4.845    3.517
X2==   -2.351   -0.870    5.062   12.430   -1.926    7.712    0.157   -2.565   -0.131   -0.282   -0.370   -2.356    0.553   -2.036   -1.926    1.550   -1.666    9.702    0.522   -1.811    1.269   -0.922    0.368    4.157   -0.708    5.627   11.377   -2.266    0.364    4.280    4.243    5.748
CD1=        1        9        1        3        1        4        1        0        0        2        5        3        7        0        0        2        0       52        3        0        0        0       14        0        1        1        1        0        0        1        7        7
CD2=        1        2       19       34        0       17        3        0        3        5        4        0        6        0        0        6        0       14        2        0        5        1        3        8        4       17       22        0        5       13       14       16
GAACTTGTCCTTCCAGAAAATTTCAGCGTTAGCGACGAGGTCTTCGACCTTCTGGCAGAGGGCTTCCTTGTCGACGAGGTTCTTCTGGCGTTCGGCGTTCTGTTCTTCGATGAACGGAGCGCAGTTTTCCTTGACCTTGTCTACGAGAGCCTGGAAACGGTCGCGGTAGTCTTGGAACTTGGCTGCAGAAATCGGGCCGATTTCACGCCACTTGCCGCAGAGTTCGCGGAACTTGGCAAGCACGGCCTGGCTCGGAGTTTCCTTGGAGAGCGCGTCCATTTCTTCGATGATGGTGTCGCGGTCCTTTTCGTTGTGCCAGTTTTCCCACTGCTGCATTTCTTGGAAACGGGAGGTGGCAATCTTGTATTCCTGCCAGAGATCGTGGTACTTGAACTTCTGTTCGCCAACGATTTCCTTCCATTCCTGATAAGTGTCGCGGAGAATCTTGTGGATTTCGCGGAATTCCTGGTTCTCGTCGATGTTCTGGATGCGTTCGATGAGACCGCGGAGCTTCTTGGAATTTTCTTCGATGACCTTCTGGGCCTTTTCGTTGAATGCGCTGATGAGTTCGCTCAGCTTGGTGCGGAGAGCATTGTATGCCTGGAGAATCGGATCGTCGCCTTCGAGGAGGGCGAGTTTTTCCCATTCACGGACGATGGCATGCAAGTGCTTGCCCGTGTTTTCATCGATTTCCGTTTCGGAGAGTGCCTGGAGACGTTCGAGAAGGCTCTTGCGGATGGCAATTTCTTCTTCGCTTGCGTTTTCAGATTCTGCGGTCGGAATTTCAATCTTCTTTGCTTCTTGAGACTTGAAGTAGGCGTTGTTGAAGCGCTTGATCAAGGCTGCATCCATAAGGGACTTGCCTTCGTTCCATTCCTGGATGATGGCGTTTACGCGGTCAGCGTTTTCTTCGGTCGTGCCTGCTTCGACAAAACCTTCGAGTTCAGTGAGCGATTCCGTGAGGCGTGCAATCTTTGCCTGCTTTTCGGCTTCGGCGTTTTCTGCAGCCTTCTTTGCGGCGTTTGCTTCGTCGTAGAACTTGTTGAAGCT
KOK=        10
KK=  141391  LL=  142320  Z=    5.69  JJ=  141241  DL=   930
A===      111      112      113      114      121      123      124      131      132      133      134      141      143      144      211      213      214      223      224      231      233      234      243      244      313      314      323      333      334      343      413      433
B===      222      122      422      322      212      412      312      242      142      442      342      232      432      332      221      421      321      411      311      241      441      341      431      331      424      324      414      444      344      434      423      443
RRR=   55.001    7.435    1.512    2.648   -0.023    2.630   -0.548    0.872    0.967    3.841    0.129   -0.135   -2.026   -0.062   -0.354    6.264    0.033   40.576    2.643    1.900    5.380    0.015   24.388   -0.267    0.042    0.085    7.279   -1.820   -0.632    6.489   17.576    6.489
X1==    9.795    5.213    0.826    1.607    0.332    0.914   -0.600    0.208   -1.611    1.944    0.829    0.472   -0.641   -0.153    0.332    2.176   -0.020    8.093    1.831   -1.611    4.494    0.155    5.412   -0.781   -0.460    0.094    2.858   -0.930   -1.056    2.761    3.771    2.761
X2==    5.615    1.426    1.831    1.647   -0.069    2.878    0.914    4.199   -0.600    1.977    0.155   -0.287    3.159    0.403   -1.065    2.878   -1.611    5.013    1.444   -1.180    1.197    0.094    4.506    0.341   -0.092    0.906    2.547    1.957    0.599    2.350    4.661    2.350
CD1=       25       15        4        6        5        4        2        3        0        4        3        4        1        2        5        6        3       15        6        0        7        2        9        1        1        2        5        0        0        4        7        4
CD2=       15        7        6        5        4        8        4       10        2        5        2        2        6        2        2        8        0       12        5        1        4        2        8        2        2        3        6        4        2        4        8        4
TTCCGTTTGAAAAACGAATCCAAAAGTACGATTGCATAGAAATTCAAATCCTGAAAGGATTACAAAAAATGCAATAAACGAGAGGGTGAGATAACATGCTCTTTGTTTTTTTGTCTTTTTGCATGTGGTAAAGTAAAATGTAGATAAAGGAATAAATGTTGTAATCAATCCGCAAAAATAGCATGCGTAAATGTAGGACGGTCGCACTTCGAATGCATTTTCAGTGACAAAAACTATTCCGACAGAAAGACCTGCCGCAATAGAAATGGCTAGCAGAACAGAAATGATTCTTCCGGCAATAAAAAATACTTTGTGGAACTTGGTGGATATGTTGGAAAATACACCAAATAAAAATGGAATTATTGCAAAAATGATAAAAAGTACAATATTTACAATTATCATGAATAATGCGTCTGTCGGTTCCATAAATTCATTCCATTAGTTGTCTGTTTAAAACAAATCCAACGTGCTGTCCAGGTAAATTTCTTCGCGGACTTTAAGCTGATGCTCGGGTTTGGTCATGTAATAAAGCAAAAATTCTAAAATGAGAGCGCTGCCGAGGCTACGGCCTTCGATTTTAAAGTGTCGGAATCCTGCGGGGGCGTAGATGTTCTGAATGTCCTCGATTCCGATGAAGCCGGGATTCTTCATCGCATCGGAAAAACGGTAACCCCTTTTGGCTGTGGGCGAGACGCAGACATGGTCTTCGCTGTTTTCACCAAGGCTTTTTTGGCTTACGTTCTCGTAGCATTTTTTGCGGTCATAGCAGCCGAACCAACAACATTCATTGCATAAAAATTCGACTTTTTGCTTTTGCGCGTCTGTGAGCGCTGTCAATTTGTCGAATTGCTTGTTGAGCCTGAAATCAGGAACGACATAGCGGAATTCTTTGCGATTTAGCTCTGCTTTGAACTGCTCGAAATCGGTGAT
KOK=        11
KK=  154771  LL=  155940  Z=    5.32  JJ=  154741  DL=  1170
A===      111      112      113      114      121      123      124      131      132      133      134      141      143      144      211      213      214      223      224      231      233      234      243      244      313      314      323      333      334      343      413      433
B===      222      122      422      322      212      412      312      242      142      442      342      232      432      332      221      421      321      411      311      241      441      341      431      331      424      324      414      444      344      434      423      443
RRR=   23.191   18.314    8.829   22.414    0.093    5.867    3.812    0.029   -0.038   -0.632    9.178    0.074   10.407    0.494    0.487    0.010    0.601   87.006   -0.069    1.867    0.671   -1.100   -0.451    0.099    6.149   -0.106   19.284   -0.075    0.713   14.081   15.103   29.782
X1==    4.507    8.242    5.600    5.204   -1.459    1.866    3.312   -0.029    0.080   -0.470    2.157   -0.649    2.785   -0.897   -0.766    0.080   -1.020   11.078    0.672   -1.110    2.099   -1.385   -0.321   -0.183    1.343   -0.985    4.658    0.115    0.814    4.594    4.042    5.134
X2==    5.145    2.222    1.577    4.307   -0.064    3.144    1.151   -0.976   -0.475    1.344    4.255   -0.114    3.736   -0.550   -0.635    0.128   -0.590    7.854   -0.102   -1.681    0.320    0.795    1.407   -0.544    4.577    0.107    4.140   -0.649    0.876    3.065    3.736    5.800
CD1=        7       14       10        9        0        6        8        2        3        2        6        1        7        1        1        3        1       26        5        1        8        1        3        3        5        1       13        4        5       12        9       13
CD2=       15        7        7       13        3        8        5        2        2        6       12        4       11        3        2        3        2       13        2        0        3        4        5        2       12        4        9        2        5        9       11       14
GTCGTGATTGGTACGCGTGAAGATGCCGTTGGAACCGTTCGCGAAGGCAATGCCAATTTTCATGTGGACTTGCTCGATACAATCAATCCGGGACTTTTCCTCGACATGCGTCACGTGCGCCTCGAAGTCGAAGAACGATTCCGCGAAATGTCCGGCGCATCTCCGGCGAATCTCGAAGCCTCGGCGCATCCCGAAAATCCCGGCCTCCGTTTTTTGAACCTGTTCAGCTATACTTGCAGTTTCTCCGTGCACGCCCGTCTAGGCGGTGCTGCGGTCGCTACAAACGCCGATATCAGCGGCAAGATTCTCGACAAGGGCCGTGAAAATTACGCCTTAAACGGCCTCGATTTGCGCCCTGGCGAGTTCTTCCGCGGTAACGCTATCGAATATGTGCATTGGGCTCAAAAGAAAGGGCTCCGTTTTGACGGTATCGTGCTTGACCCGCCAAGCTTTGCACGCTTTAAGGGCTTTAACTTTAACGTGCGCGAGCACTTGATGCCGCTTGTTGCCGACTGTGCGACGATTCTGAATCCCGGCGGATTTTTCATGGTGAGTTCCAACTACAGCGAATTCAACCTGTCCGCTTTTGCTCGCGATGTCCTCGCCGCTGTTTCTTCCGTGCACCCGAAAGCAAAAACGTCTTGGAAAAAATCCCAAGACGTAGACTTTGTCGGTAGCGGTTCAACGAAAGATTCTTGCTTAGTCGCGACTCTTGTAGAGGTGTAGGAGCCTGCGCGATTCTTGACCGCGCTAGTCTTCTCCGCCGTCCATTTCAATTTTAAGCTCTTTGAGCTTGCGCCAAAGTGTAGCACGGCTAATGCCGAGCTTTTTGCAGACTTCCGTTTTATTGTTCTTGCATATACTGAGCGCATGCAGAATGTGCCTGCGTTCCATCTCGTCGAGCGAAAGAATTTCTTCTTCTTCGGCGGGCGCTGGGTTATGCGTGATGAACTTCGTCGGATTGTGCGTTAAAAGCCCTGCGCTATCCGTCTTGCCCGAAATCGGTTCAAAATGAATCGGCTTTCCGAGCGGATTTTCGGCAGACTTTTCGTTCTCTTCCGCTTCTTCATCATTGTCGAAAACAGGCTCGCTAGCGCTTTCTTTAAGGCCGCCGGCGTCCTTGATATGCGGAATCGCAACCGTCTTTTCACGGGCTTCTACCTGCACGTA
KOK=        12
KK=  172981  LL=  173940  Z=    4.67  JJ=  172861  DL=   960
A===      111      112      113      114      121      123      124      131      132      133      134      141      143      144      211      213      214      223      224      231      233      234      243      244      313      314      323      333      334      343      413      433
B===      222      122      422      322      212      412      312      242      142      442      342      232      432      332      221      421      321      411      311      241      441      341      431      331      424      324      414      444      344      434      423      443
RRR=   30.863    2.754    5.928   19.585    0.772    0.571   -1.437   -0.420    0.135   16.686   -2.091   -1.592   -5.185   -2.912   -0.607   -3.407   -0.294   47.934    1.925    0.135   -1.469   -0.098    3.929   -1.436   -0.986   20.281   -3.445    0.109    9.787    0.237    6.085   13.156
X1==    6.134    0.725    2.143    8.911   -1.687    0.268    1.474   -1.620   -0.360    3.022    2.310   -1.018   -0.923   -0.948    1.328    3.410   -1.013    4.683    2.106   -0.360   -0.895    0.377    2.321    1.621    1.061    5.543    3.689   -0.126    2.538   -0.157    1.663    5.234
X2==    5.032    3.799    2.767    2.198   -0.457    2.129   -0.975    0.259   -0.373    5.522   -0.905    1.564    5.615    3.073   -0.457   -0.999    0.290   10.236    0.914   -0.373    1.642   -0.259    1.693   -0.886   -0.929    3.659   -0.934   -0.865    3.855   -1.512    3.659    2.514
CD1=       13        4        6       17        0        3        5        0        2        7        6        1        1        1        5        8        1       10        6        2        1        3        6        5        4       11        8        2        6        2        5       10
CD2=       11        9        7        6        2        6        1        3        2       11        1        5       11        7        2        1        3       19        4        2        5        2        5        1        1        8        1        1        8        0        8        6
CAGCGGCGGTGGCTTCAGCGGCCTTTGCCTCTACTGCAGCTGGTGCTTCGGCTGCTTTTTCTACTTTGGCGGCAACGGCCTTCTTTGCTGTGGCTGCCTTGCTAACCTTTTTTGCGGCCGGAGCTGCAAAAACCATAGCTGCCGAAATCATCGTGGCGAGCAGAATTTTTTTCATCGTTCAATCCTCTTGGAAAATGAATTTTTTTGTTTCGTTATCAAAAATAATACATCTTCTGTGATTTTGGTCATGGAAAAAGTAAAAAAGTTCAAAAAAAATGTGAAAAAAGGAGATGAACGGTCGTTTTTGGGGGATAAAGTGGAGATAAAATGGGTGGTTTATTCTCTGGAAAGAATTATTTTTACTGCCGGAAGTAACGAATTAACCCTTAACCCCTATTATCTACTATGGCATTCAAATACGAAGCTACCGTCCAGCACGGTGAAGATACTACCGAATACGTAAATCTCGGTAAAGATGGCGTTTCTGTCGCCGAATTCGAAGGCAAGAAGATTCTCAAGGTTTCCAAGGAAGCTTTGACGAAGATTGCTCAGGCTGCTTTCGAAGAAGTTGAATTCTGCCTGCGCCCGGCCCACACGGCCAAGGTCGCAAAGATTCTCCAGGACCCGGAAGCTTCGGACAACGACAAGTTTGTCGCCCTCACCATGCTCAAGAATGCATGCGTTGCCGCTAAGGGCATTCTCCCGTTCTGCCAGGATACCGGTACGGCTATTTGTGTTGCCCACAAGGGCCAGCAGGTCTGGACGGGCTTTGATGACGCCGAAGCAATTTCTGAAGGTGTCTACAACGCTTACACCACCAAGAACCTTCGCTACAGCCAGATTGCTCCCTTGACGATGTACGAAGAAAAGAACACCGGTTGCAACCTCCCGGCTCAGATCGACATCCACGCCGAAGAAGGTGCCGAAATGAAGTTCCTCTTCGTCGCCAAGGGCGGTGGT
KOK=        13
KK=  181831  LL=  182520  Z=    5.11  JJ=  181501  DL=   690
A===      111      112      113      114      121      123      124      131      132      133      134      141      143      144      211      213      214      223      224      231      233      234      243      244      313      314      323      333      334      343      413      433
B===      222      122      422      322      212      412      312      242      142      442      342      232      432      332      221      421      321      411      311      241      441      341      431      331      424      324      414      444      344      434      423      443
RRR=   34.066    8.523    0.067    1.997   -0.723   -0.927    1.076    0.067    0.228    0.080    0.137    2.012   14.612    0.435   -0.195    0.517    1.229    1.025   -2.181    1.305    2.039    0.736    0.141   -0.520   -0.632   -0.212    1.100   -0.959   -0.056   54.879    0.487    2.296
X1==    6.480    3.479   -0.543    1.623    3.479   -0.504    3.019   -0.543   -1.290   -0.102    0.312    0.981    2.695    0.441    0.936    0.281    1.057    0.334    4.464    2.639    3.827    0.365    0.365    0.505   -1.057   -0.482    0.908   -0.719   -0.043    6.840    1.107    4.873
X2==    5.257    2.450   -0.124    1.230   -0.208    1.838    0.356   -0.124   -0.177   -0.784    0.440    2.052    5.421    0.986   -0.208    1.838    1.163    3.068   -0.489    0.495    0.533    2.018    0.387   -1.030    0.598    0.440    1.211    1.334    1.310    8.023    0.440    0.471
CD1=       13        8        1        5        8        1        7        1        0        1        2        4        5        3        4        2        4        2        9        5        5        2        2        3        0        1        2        0        1        8        3        6
CD2=       10        6        2        3        2        5        2        2        2        1        2        4        8        2        2        5        3        7        1        3        3        4        2        0        3        2        4        4        3       11        2        2
AGCGTGCCGCCTGTAGATGCGGCAATGTTTGCGGTAAAAGGACGAGGGGAGTCGTCTGCCGATATTCGTAGGCGCGTGTGTGCGGCTCGTGCTATTCAGCGGGAACGCTTTCGCAATTTGACATTTAAGTCCAATGCCGAGATGTCTTCAGAATACGCTCGGAAATTTGCGGCGATGACGCCTGCCGTAGAAAACTTTGCGGTAAATGCCGCTGCTAAAATGGAATTGAGTGCGCGCGGATATTTTAGGTTGTTAAAAGTCGCGCGCACGATTGCTGACCTTCGGGGCGCCTCCGCCGTAGACGTCGTGGACCTCTCCGAAGCTTTGCGCTACCGCGCGTTTAGAGGCTAGTGGCTAATTTGGAAATTTTTGTCATCCTCGACCCTTGAACGCGCAGCGCGAGAGGGGAGGGGATCCAAGAAGAATTTTATATGTCGATAAATATGCAAAAGAAAGGTTTTACATATATCTTATTCAATAAAAAGAATGGAACTCTTTATGTTGGAGTGACTTCTGATTTGAAAAAGCGGGTCTTAGAGCATAAGTCTAAAATCATTCCTGGATTCACGAAAAAATATAATGTGGATAAATTAGGTTATTTTGAAGAGCTGACATCAATTCGCTTTGCTATAGAAAGGGAGAAAAAATTAAAGCGATTGCATCGGTGCGATAAAATAAGATTAATTGAAT
KOK=        14
KK=  194281  LL=  195360  Z=    5.53  JJ=  194281  DL=  1080
A===      111      112      113      114      121      123      124      131      132      133      134      141      143      144      211      213      214      223      224      231      233      234      243      244      313      314      323      333      334      343      413      433
B===      222      122      422      322      212      412      312      242      142      442      342      232      432      332      221      421      321      411      311      241      441      341      431      331      424      324      414      444      344      434      423      443
RRR=   40.926    4.735   -0.055    3.880   -0.045    0.965   12.629   -1.310    1.044   -0.120   -0.111   -3.134   -3.700    1.988    0.648    0.245    1.894    7.164    9.644    1.908    0.037   17.994   20.799    5.998    7.765    0.028    0.228   -1.047    7.057   16.864   -0.018    1.758
X1==    9.209    2.247   -0.387    2.910    0.064   -0.753    4.380   -1.216    2.738    0.323   -0.087   -0.687    2.675    2.496    1.519    0.643    1.956    2.971    5.655    2.039   -0.174    6.389    3.482    2.012    2.711   -0.087   -0.174   -0.560    3.107    3.107   -0.087    0.457
X2==    4.444    2.108    0.143    1.333   -0.694   -1.281    2.884    1.077    0.381   -0.370    1.276    4.560   -1.383    0.796    0.427    0.381    0.968    2.411    1.705    0.935   -0.212    2.816    5.974    2.981    2.865   -0.319   -1.308    1.870    2.272    5.428    0.212    3.850
CD1=       12        5        1        6        2        1       10        0        6        2        2        1        6        7        4        3        6        8       15        5        2       14        9        8        5        2        2        1        7        7        2        3
CD2=       14        7        5        6        2        1        7        7        4        4        6       12        1        4        4        4        4        6        4        5        3        7       12        6       11        3        1        9        8       14        4       11
GGCTAGGCAAGCTGTAAAGCATGCCGTCATGGCCCATGGCGATACCGTCGTCCACGGCGATGGTGTTCATTTCCTTAGCGACACCACCGGCGGCTTCGATCGCGCGGGCGACAACCTGGCCGACATCCTTGAGGTGGACATGACCCGGTACAAACTGGGTGTAGCTGTTCACCACGCAAATGACGGGCTTACCAAAGTCTTCTATCTTGGTTCCTGTTGCGTGCCAAAGGGCACGTGCACCGGCCATTTCGCGGCCTTCCATAGTCTTGAGCGAACGAAGTTTCGGCATAATGATCCTTTTTTGTCTTTAATAATTCCGGCGGCACTATATATGCCACCATAAATTTCGGTTATAAGTTAGAAAATTAATTGTTGTTATGATAAAGGGAATGCGCCTAGATTGTAGCAAAGAAGGCGTTGAGGCTAAAGCCGCCGTGGCTTGTTTGGATGACTTTGGCGGTTGGGGTATGCTCTTTCGAAAGGGCGGGGCATTCGCGCAAAAGGTTTGCGGTGCAGGTGTACTTGGTGCCATCGCGGGTGTCGTCTTTTGGGGCGAGGATGGCGACTGTGAGTGATTTGCCGAAATGGTGCAGGTCGCGGGCAAGTTCTGTTAGCTTTTTGCCTATTTGCGTGTAAAGCTTTGGGGCGTCAAAATCGAGGCGCTTGCCGTAGGGCGGGTTCAGCACGAGAATGGGCGAGGTGTCGCCGCAGGCGTCTGCAATTTCTTTGGCGGTATAGCTGAAGAAATCTTTTTGTTTCGGTGCGATTGGCGCAGGCGAAATGTTTGCAAGCGGGCTACATTCGATGTTGTGCTTGATGATGTTTACCGCGCGTTCGGAAATGTCGCTCGTGATGATTTTCGCGATTGTCGCAGTTGCACTGTTCGTCTTTGGATTATCGCTTCGCTCTAATCCCAAATGCTGGACTCGGTCATGCTCATGCAAGCATGGTCGCGACACTCGTCTTACGCATTTGTCGTCTCTCGTCTCTTGTCTAATCAAAAAATTCCACGTGGCATCTTTGAAAGCGGGCTGGTGTTTAAGTGCAAAATCGCGACAAGTGCCGGGAATGATTTTGTTT
KOK=        15
KK=  205711  LL=  206550  Z=    5.32  JJ=  205381  DL=   840
A===      111      112      113      114      121      123      124      131      132      133      134      141      143      144      211      213      214      223      224      231      233      234      243      244      313      314      323      333      334      343      413      433
B===      222      122      422      322      212      412      312      242      142      442      342      232      432      332      221      421      321      411      311      241      441      341      431      331      424      324      414      444      344      434      423      443
RRR=   13.590    6.090   11.833    3.722   -0.575    1.166    2.587    0.755    0.298    2.228   -1.334   -0.334   10.098    1.963    0.110   -3.318   -1.073   61.678    8.124   -0.325   -0.161    4.560    5.759    0.501    1.432    0.398   -1.129   -0.444    0.245   -0.558    7.894   42.053
X1==    4.138    4.551    3.064    1.720    0.424    0.306    2.143   -0.936    1.891    0.979   -1.128    0.786    2.458   -1.256    0.424   -1.279    0.716   10.446    1.946    0.306    1.710    4.682    3.311   -0.422   -1.013    0.665   -0.573    0.857    0.546   -0.315    3.354    6.570
X2==    3.284    1.338    3.862    2.164   -1.357    3.812    1.207   -0.806    0.157    2.275    1.183   -0.425    4.108   -1.563    0.260    2.594   -1.499    5.905    4.175   -1.061   -0.094    0.974    1.739   -1.187   -1.414    0.598    1.972   -0.519    0.449    1.772    2.353    6.401
CD1=        5        7        4        3        2        2        5        0        4        2        0        2        4        0        2        0        3       20        7        2        4        9        7        2        0        2        1        2        2        1        5        9
CD2=       14        6       13        8        1        9        4        3        3        8        5        3       10        0        4        7        0        9        6        1        2        3        4        0        1        4        5        2        3        5        7       12
ATGGAAGTTCTTGTCAACCATGGCACTGATGTTTTTTAGAATCCGGTCTTCTTCGCTTTCTCCTGTAATGTCAAGGTCTTCGGCGGTTCGATCTGGTTTTTCGTAGCCGAATGCGGCGAAAATTTCTTTTTCGGCTTGGGCTTTTGCGTTGGTGAACGAGGCTCCGGCTTTGACGAGGTTCAATATGCGCTGGTATTCAAAATGCGTGAGCAGGTTGATGTTCGTGGAATTGCGCTTGCTTAAGTCGGTTGCTGCGTTCAGCGAAATGGCGCAGCTTGAGAACATATTCGTAGATTCTCTGGTATAGTAGCCTTCGACGGTCAATAGCGCGTATTGGCTTTCGAGATTGATATTTTCAATCTTGAATTGGCCTTTGTTGTTTCGAATGGTGGCGTAGAATTCCTTGCCTGTGGGGGTCAAGCTTCCGTCAGCCTTCGTTTCTTTGAGGTAAACGCTGGAGCCCTTGGCGAACGGCCCTTTCTGCGAAACGCCAGCGATAGTCTTGTCTGTGATGGCGACAACGCCTTCGGTTTCTTCGCTGATGCCGCCTGCGACATTGCTATCGACGCAGGCGCAGATGCTTGCGATAAGAGTCAAACTGCTAAAAAGTTTTAAAGAAAAATACTTCATGATCAAACCTCATTGCCCTTAGTTGTTTCGGCGTTTCCGTCGGCATGCTTGGAATTTTCGCTGGTACGTTTATTGATGTTCTTTGTTAAAGGGAATAGCTGGATGTTCAGCCTGCAAACTTTTTCAGTTTCGTCTTCGGCGGAGACTGCGGTGAAAATTTTACGGCGGCATTCCTTCAGTTCTTCGATGACCTTGTTATAGCTCTTTTCG
KOK=        16
KK=  206791  LL=  207660  Z=    4.82  JJ=  206581  DL=   870
A===      111      112      113      114      121      123      124      131      132      133      134      141      143      144      211      213      214      223      224      231      233      234      243      244      313      314      323      333      334      343      413      433
B===      222      122      422      322      212      412      312      242      142      442      342      232      432      332      221      421      321      411      311      241      441      341      431      331      424      324      414      444      344      434      423      443
RRR=   29.898    2.635   -0.523    4.274    3.141   -1.246    2.847   -0.036   -0.123    0.933    5.131    1.248    3.662   -0.293   -0.067    0.223   -2.920    1.001   17.262    4.165    1.001   42.609    8.603   10.905   -0.059    0.218   -0.093   -0.310    5.785    3.372    2.060    4.383
X1==    6.458    1.562   -0.551    1.298    2.829   -0.816    4.456    0.216   -0.138    1.239    1.598    0.607    3.080    0.483    1.562   -0.138    2.008    0.707    4.073    1.220    0.790    8.942    5.008    3.596   -0.406   -1.366    0.063    1.501    1.905    1.110   -1.366    1.905
X2==    4.630    1.687    0.948    3.292    1.111    1.527    0.639   -0.166    0.897    0.753    3.211    2.056    1.189   -0.607   -0.043   -1.619   -1.455    1.416    4.238    3.414    1.267    4.765    1.718    3.032    0.145   -0.159   -1.479   -0.206    3.037    3.037   -1.507    2.302
CD1=       11        5        1        4        7        1       10        2        2        3        4        3        6        3        5        2        6        4       11        4        3       16       10        9        1        0        2        3        4        3        0        4
CD2=       13        6        5        8        5        5        3        3        4        4        7        6        4        1        3        0        0        4        7        8        4        8        4        5        3        2        0        2        6        6        0        5
ATGCGGATGGCTTTTGCAATTTCGAGCGGCTTTGCTCCAGGCATGTTGGGTGCGAGTTCGCGGACTACGGAATGGAGCCAAGATTCGTAATAAGCGTACGATTCGCTGCCGAGCAACTTGATTTTGTGCGCCGATGTGATTTCTTGCATGGCTTCGAAGCATTTCTTTTTCTGCTGGTCGTTTTTGGCGTTTTCGTATTGCACGAGCAGCATAAAGTAGTCGTATTCATAGCCGAGTAATCCCATGGCGATTGCTGTTTTCCGTGCGCCTTCTTGGACAAGGCGTGTTTTGTGGTCGCTCACGAGTTTGAGATAGGAACCCGATGCAAATCCGGCAATCTTTGCAAATTCTCTCCACGTGAAAGCGGAACAACGCTTCCGTTCGGTGTAGTAGTCCAGGATATATTGGTGATAGTCCTGGTATTCGATTACGGATTTGAGCATACCCCAAAGATAAAGTAAATGAATGAAAAAGACAATGGGTATAAAACAAAAATCTTTAAAATAAATAAAAATGTAAGTTTTTGGACTTTGTCTTTTTAAAAATTTGAATTATATAAAACAAAAATTGCGACATATAAAACAAAGGGGTGGTTCGGCCGGCTCACCAACCTTAACCACCCATAAGTTTTTTTCCTTGTCTGTTACTTTGCGTTACTGCGGAGGCAGAATGCCATGATGGCGAATGCGCCGGCGACGTTCATGCTCGCTTTGCGGCCTGCCATCGGAATGGTGACTTTCATGGTCGCTTCGGCCATGATTTCCGGGGCGATGCCGAGTTCTTCGTTGCCGAGGACGATGAGCCCTTTCTCGGGCCATTTTACGTTGTTGATGCTCGGGATGTCTTCGCCGGTTTCAAGGGCGATGATTT
KOK=        17
KK=  214771  LL=  215520  Z=   10.75  JJ=  214321  DL=   750
A===      111      112      113      114      121      123      124      131      132      133      134      141      143      144      211      213      214      223      224      231      233      234      243      244      313      314      323      333      334      343      413      433
B===      222      122      422      322      212      412      312      242      142      442      342      232      432      332      221      421      321      411      311      241      441      341      431      331      424      324      414      444      344      434      423      443
RRR=    9.311    0.607    4.166   65.524   -0.202    0.001    5.716    0.207    0.001   -2.001    2.079   -1.387   41.168    0.311    0.765    0.001   -0.080   46.821    0.383   -0.117    0.135   -0.034    4.388    2.004    1.633    2.636   -1.084   -0.244    5.765    2.044    3.219    5.647
X1==    3.254    0.283    3.516    9.591    0.283   -0.001    3.830   -1.270   -0.001   -1.405    1.667   -0.385    7.694   -1.290    1.069   -0.001    0.118    7.310   -0.872   -0.714   -0.287   -0.167    2.526   -1.449    0.764    4.681    2.297    0.411    2.608    0.559    1.667    1.925
X2==    2.861    2.142    1.185    6.832   -0.711   -0.591    1.492   -0.163   -0.591    1.424    1.247    3.598    5.350   -0.241    0.715   -0.591   -0.680    6.405   -0.439    0.164   -0.472    0.206    1.737   -1.382    2.137    0.563   -0.472   -0.593    2.211    3.657    1.931    2.934
CD1=        5        2        6       13        2        2        7        0        2        0        4        1       12        0        3        2        2       14        1        1        2        2        6        0        3        8        6        3        6        3        4        5
CD2=        7        5        4       13        1        1        4        2        1        4        4        8       10        2        3        1        1        9        1        2        1        2        4        0        5        3        1        1        5        7        5        6
GCTCATCCGCTTCCGCAGCCGGAACCGGAATCCAGCTCTTCTGAAGCAAAGGTTGAATCTTCTAGCAGCCAGACGATTGGTCTCATTGCTGCCCCGAAGATGGAACTCAAGAGCGGCAACTTCCAGGTGTTCGACATGCAGGGCCGTTTCCTCGGTACTGTGAAGCTCGACGCTGGCGCCTCTGTCGCCCAGGTTCTGAAGGCTAACTTCAAGAACGCTGGCATCTACATGGTGAAGCAGGGCAACTTTATGCAGCGCGTCGCCGTGAAGTAATAAGTCTCTCCTCCTAAAGACTGTAAAAACGCTCCCCGTCGGGGAGCGTTTTTTGCATATTGATAATTCTGCATGATACTTGCGAGCTAGCATCGGAAATGCCGCGCGTCTCACGCACAAGAAAACGCGAGTCCCGAAACGGAACTCGCGTCAATACTTTGTCTAAAGTCGAAGATTACTTCTTAGATTTCCGTGAGCAAAAAGCGACCCGTATTAACGGGTCGTATTTGACGCTTTCAGCGTCCGCGGCTTTACTCGGTCATGAAATTATGCAAGCATAATTTCGCGACGCTCGTTTTGCACGCTTTTGCGAGAGCAAGCGCTCTGAAGGATTTACTTCTTAGCTTTAGCGCTTGCGGTCTTTTTCGGGGGATGTGCCGAAATCTTCTTCACGCTCTTGTCTTCTTCCTTAGCAGCCTTTTCTGCTTCCTTGAACATGGCTTCGACCTGTTCGAGAGCGCCGTTCGGATCTTCTTC
KOK=        18
KK=  255781  LL=  256860  Z=    5.05  JJ=  255661  DL=  1080
A===      111      112      113      114      121      123      124      131      132      133      134      141      143      144      211      213      214      223      224      231      233      234      243      244      313      314      323      333      334      343      413      433
B===      222      122      422      322      212      412      312      242      142      442      342      232      432      332      221      421      321      411      311      241      441      341      431      331      424      324      414      444      344      434      423      443
RRR=   52.920    3.085    0.503   16.059   -0.468    0.462   -0.005    0.503    0.796    0.315   -2.182    1.899   -2.519   -0.120   -0.186   -1.837    0.388    3.634    7.831    2.870   12.561    6.480    1.146   19.321    1.003    0.778    0.380    3.590    8.484   15.532   -1.526   -0.304
X1==    7.211    1.428    0.896    2.714    2.044    0.343    0.676    0.896    0.985    0.267   -0.672    1.324    3.676   -0.161    0.812    2.269    0.676    0.898    4.135    3.552    2.498    2.712    2.712    4.581   -0.514    0.778   -0.847    1.201    2.439    5.461    2.227    0.928
X2==    7.339    2.160    0.561    5.917   -0.229    1.347   -0.007    0.561    0.808    1.179    3.248    1.435   -0.685    0.744   -0.229   -0.810    0.573    4.049    1.894    0.808    5.029    2.389    0.423    4.218   -1.953    1.001   -0.449    2.990    3.479    2.844   -0.685   -0.328
CD1=       12        5        3        6        6        3        4        3        4        2        1        4        7        2        4        6        4        5       12        8        6        7        7       11        1        3        1        3        5        9        5        3
CD2=       24        9        6       16        4        6        3        6        5        6        9        7        2        4        4        2        4        9        5        5       11        6        3        8        0        5        2        8        8        7        2        2
CAAAAAGGACTTTTTCTCCTTCTGGATAAGTACTTATTAAATTGGCGAGAGCCTTTCTAACCGTGTTTTCGGGGACGCTGACTTGCGCGTTTTTCCCGAAGAAATTCCTAAGGGTTGCTGATATATAAATTCTCACTTTTTTCTCCGTACATTAAAAAGTGGTTGTTCCGTACAAATTTTCCCACAATAGTTGTAGGATTTTTTCGTGCTGAAATATAGAACGTAAAAACGCGTTTGTCCAATACTTAATTTTTATGCGGACTTATTGATTTTTTCTATAACAGATGGCCGTTGGTCTGTGGTCAATAGTTTATGGTTATTAGTCATTGGTCAATAGTCATTAGTTATTGCTAGTGAGGGGCGGCATCGCCTTCTTGTAGCTTTTCACATCCACGACTTCGCCGTTTTGCACAGACATGATGACGTATTCGAGGCCGGGGACCATGTACTCTTCGTCTTCTTTGGAGAGAATGGCGGGGCAGTCGGGGTGCGAATGGTAAATGCCGACAATTTCAAGACCGCGCGGATCAAGTTCTTGTTCCAAGTGGTAAAGATATAGCGGGTCTATTTTGAAGTGGACTGCTTTTTGCCCTTGAAACTGGTTCTCGGCTTCGCGAATTTCGGTCACTTCGGTTTCGCTCTGTTCGGACTTTTTACCCACCAAAATGCCACAGCATTCGTTCGGATATGCTTTTTTGGCTGCTAAAACCATTTGTTCATAAATGTTTTTACTATATTTGGCCATCATTAAAATTTCCCCTATAAAAAAGCGCCCCCGGAATCGGAATTTCAGAAGGATCCCAGGGGCGCCGTTTGTACGGAGACCTTTACCCGATTACCAAGCCTTCGTTCGAGGCATTGTCGCCTTCGATATGGAACGAATTGAGCACCGGATTTTCACGATCCATCAGCGAAAGAATCAAGTAGCTAGCCTTGCTGTCGAAAGCGAGGCGCTTGTCTTCTTGCGACGGGCGCGACGGGGACTCGGGGTGGGAATGCCAGTTGCCAAGCGGGGATAGGCCGTTTTGGCGCATGTCCTTGATGGCGGCTAAGTGTTCTTTGGGGTCAAGCGAAAAGTGC
KOK=        19
KK=  307411  LL=  307740  Z=    6.43  JJ=  307021  DL=   330
A===      111      112      113      114      121      123      124      131      132      133      134      141      143      144      211      213      214      223      224      231      233      234      243      244      313      314      323      333      334      343      413      433
B===      222      122      422      322      212      412      312      242      142      442      342      232      432      332      221      421      321      411      311      241      441      341      431      331      424      324      414      444      344      434      423      443
RRR=    1.279   -0.371   -0.592   14.189    0.503    0.405   -0.810    0.459   -0.007   -0.162    0.304    0.501   -0.791    0.651    0.503    0.010   -0.251   89.643    1.827    0.010   -0.820    0.027   -0.832    0.042    0.211    8.398    3.892   -0.303    0.086    2.362    3.778    1.908
X1==    1.730   -0.464   -0.343    2.590   -0.464    0.412   -0.704   -0.343    0.412   -0.434    0.480   -0.410   -0.520   -0.622   -0.464   -0.588    0.296   13.990    0.729   -0.588   -0.745    0.108    1.108   -0.067    0.566    3.480    1.255   -0.550   -0.658    1.342    2.480    2.342
X2==    0.739    0.798    1.729    5.479   -1.083    0.982    1.150   -1.340   -0.017    0.373    0.633   -1.221    1.523   -1.046   -1.083   -0.017   -0.850    6.407    2.505   -0.017    1.101    0.249   -0.751   -0.627    0.373    2.413    3.101    0.551   -0.131    1.760    1.523    0.815
CD1=        2        0        0        3        0        1        0        0        1        0        1        0        0        0        0        0        1       15        2        0        0        1        2        1        1        4        2        0        0        2        3        3
CD2=        3        2        4        8        0        2        2        0        1        2        2        0        3        0        0        1        0        7        3        1        2        1        0        0        2        4        4        2        1        3        3        2
GATGAACGCAAAACGGCCTTGCTTGCCGTGCTTGTCGCGGAACTTTTTGGCGATGTACTCGGGTGGTTCGAAATCGTCCGTTTCGTCGAATTCCAGTGCCTGTTCCACTTTTTCGAGATTTTCAAGTTCGCTCTTGGAGAGCGCTTCGCGGAATTCCTTAGTGACCAAGCTGTGCAACTGGCGGAGCTTTTCCATTTTCTTCTGTTGCAAGTTGGGGGAGAACTGTGCAAGCGTAAACAGTGAATTGACGGTCGAAAGTTCGCCGTTGTTCTTTAGCTCGGTGAATCGTTCCAGCAGGTTTTCGCTTTCGGCACTTTCCGGGAGCATGAC
KOK=        20
KK=  311821  LL=  312210  Z=    7.70  JJ=  311521  DL=   390
A===      111      112      113      114      121      123      124      131      132      133      134      141      143      144      211      213      214      223      224      231      233      234      243      244      313      314      323      333      334      343      413      433
B===      222      122      422      322      212      412      312      242      142      442      342      232      432      332      221      421      321      411      311      241      441      341      431      331      424      324      414      444      344      434      423      443
RRR=    5.105   18.506   -0.645   18.096   -0.636   -0.018    5.269    1.069   -0.083    0.785   46.343    1.103    0.045    0.823   -0.636    0.223    1.103   10.564    7.046   -0.083    0.126   -0.149    0.153   -0.005    0.738    0.132   -0.054   -0.041   -0.307    1.049    2.211   11.916
X1==    1.567    8.011    3.046    4.555   -1.118    0.073    2.744   -0.954    0.073   -0.722    5.127   -1.084    1.127   -1.037   -1.118   -0.927   -1.069    2.099    3.779    0.073   -0.702    0.151    0.151   -0.027    0.278    0.127    0.298    0.453    0.339    0.339    2.127    2.339
X2==    3.258    2.310   -0.212    3.973    0.569   -0.241    1.921   -1.120   -1.137   -1.087    9.040   -1.017    0.040   -0.794    0.569   -0.241   -1.032    5.033    1.864   -1.137   -0.180   -0.988    1.012    0.183    2.656    1.040   -0.180   -0.091   -0.905    3.095    1.040    5.095
CD1=        3       10        4        6        0        1        4        0        1        0        6        0        2        0        0        0        0        3        5        1        0        1        1        1        1        1        1        1        1        1        3        3
CD2=        5        4        1        5        2        1        3        0        0        0       10        0        1        0        2        1        0        7        3        0        1        0        2        1        4        2        1        1        0        4        2        6
GGCATGGTGACGAATGGACTGGCTTTAAATCCAGAACGTTATACGAAACTCATGAATGCAGGGTTGCGTGCGTTGACGATTAGCCTTGATGGCCTTGAAGAAAATCATAACCATTTCCGCGGCAATGCGCACAGCTTCGAACGTGCGGTGCGTGCCATCAACATGGCCTCACATACGGACGGCATTACGTTTGACGTGATGACTTGCGTGAATCGTAAGAACCTTAAGGAATTGCCCAAGATTTATAACTTGCTTTTAAATTTGGGCGTCAAGCGTTGGCGTGTTTCGAATGTCTTTGCGAAAGGCCGTGCAAAAGACAATCCGCTGTTCCAGCTTACGAATCAAGAGTTTCGTCAAGTATTTGAATTTATTCGTGAAGCCAAGAAGCAA
KOK=        21
KK=  315511  LL=  316470  Z=    8.45  JJ=  315301  DL=   960
A===      111      112      113      114      121      123      124      131      132      133      134      141      143      144      211      213      214      223      224      231      233      234      243      244      313      314      323      333      334      343      413      433
B===      222      122      422      322      212      412      312      242      142      442      342      232      432      332      221      421      321      411      311      241      441      341      431      331      424      324      414      444      344      434      423      443
RRR=   70.869    2.609    1.415    0.108    0.226   -4.031   -2.556    1.415    0.152   -0.261    0.453    1.549    7.532    0.150    1.771    0.421    0.520    5.537   19.000    7.679    1.508    6.727   20.907    1.867   -1.648   -0.580    1.558   -2.350   31.979   27.737   -0.298    0.009
X1==    7.814    1.412    1.102    3.859   -0.429    2.576    2.679    1.102    0.147    1.057   -1.527    2.516    1.793    0.526    1.412   -0.460   -1.645    2.648    5.600    2.576    0.710    1.393    5.060    1.474   -1.554   -0.199   -1.092    1.658    7.654    5.683   -0.863   -0.230
X2==    9.069    1.848    1.284    0.028   -0.528   -1.565   -0.954    1.284    1.033   -0.247   -0.297    0.616    4.201    0.285    1.254   -0.915   -0.316    2.091    3.393    2.981    2.124    4.830    4.132    1.267    1.060    2.916   -1.427   -1.418    4.178    4.881    0.346   -0.037
CD1=       14        5        4        8        2        7        7        4        3        4        0        6        5        3        5        2        0        8       13        7        4        5       11        5        0        2        1        5       14       11        1        2
CD2=       20        6        5        3        2        0        1        5        4        2        2        4        9        3        5        1        2        5        7        7        5        9        8        4        4        7        0        0        8        9        3        2
TTCGCGAGCAGCTTCGCTTGGCCGGTTTCACCGATCCCGATCGCGTTTTGAATTCCTATCCGCATGAACTTTCGGGTGGCATGCTACAGCGCGTGTGCATTGTGATGGCGCTTTTGCCAAAGCCCAAATTGATCATCGCCGATGAACCGACAACCGCTTTGGATGTTACCGTGCAAGCTCAAGTTCTTGCCGTACTCAAGGAAATGGCGGAAAAAACGGGAACAGCTGTTCTCCTCATTACGCACAACATGGGTATCGTTTCGCAGTATGCCCACCGTGTTGCCGTGATGTATGCTGGTCGCATTGTTGAAGAAGGTCCTGTCCGCGAAGTCATCAATCATCCGATGCACCCGTACACGCAAGGGCTCCTTGCCGCGATTCCAGAAAGCCATAGCGACTTGCGCACGCTTGCGTCTATTCCGGGCTCTGTGCCGCATCCCAAGGACTTTGCTAAAGGCTGTCGCTTTGCTGACCGCTGCTGCAAATGTGCCAAGGCTTCCGCCGATGTTCGCGAAAAATGCCTTTCCGCCGAACTCCCGACGAAAATTGCCGAAGCGGACCATTTCGCCTATTGCTTTTGCGCCAAGTAACTCTGCTTTGCAATCGTTTTTTGCATAAGTTTTACATCCCTTTCTTTCTCAATTTTTAATATTAACATTGAAAATTCGAGAATTTTTTCGGGGAGAACGCTATGTTCTGTAAAGAGTGTCATAAGAATCTAAAAGATTTTGATGCTTTAATGGATAAAATGGAAAATTGCCCGTTCTGCGGCGCCAAATTGGTGCGCCCCGCAGTCAAGGTAGCGCAAAAAGATGTTAAGGCTTTATGTGATGCTCTTGTGCAAAAAGTCGGTGATTCTATTTTCGCAAACGAATCGACTTTAGAAAAAGAACTGCGCGATTTGGATGCCCCCGAATTTGCAGATGCCAAGGATCGTTTGTTCCTGCTTGTTTTAAAGAA
KOK=        22
KK=  317671  LL=  318180  Z=    5.05  JJ=  317641  DL=   510
A===      111      112      113      114      121      123      124      131      132      133      134      141      143      144      211      213      214      223      224      231      233      234      243      244      313      314      323      333      334      343      413      433
B===      222      122      422      322      212      412      312      242      142      442      342      232      432      332      221      421      321      411      311      241      441      341      431      331      424      324      414      444      344      434      423      443
RRR=    0.413    0.967    1.316   13.487    0.704    5.305   -0.003   -0.030    0.315   -0.950    0.048   -0.668    2.147    1.438    0.128    0.173    1.123   92.629   -1.273    1.047    1.370    0.122    4.037    0.110   -0.437   -1.392    9.515   -0.043   -2.949    5.547    7.186    4.463
X1==    1.533    1.368    0.358    3.261   -0.632    1.131   -0.001   -0.642   -0.869    1.117    1.982    1.261    0.983   -1.091   -0.632    0.131   -1.001   11.919   -1.176   -0.869    5.355   -0.324    3.119   -0.470   -0.883    0.983    1.665   -0.196   -1.194    3.078    1.982    3.933
X2==    0.269    0.707    3.674    4.136   -1.113    4.691    2.491    0.046   -0.362   -0.850    0.024   -0.530    2.185   -1.318   -0.203    1.322   -1.121    7.772    1.083   -1.204    0.256   -0.378    1.294   -0.234    0.495   -1.416    5.715    0.220    2.469    1.802    3.626    1.135
CD1=        2        2        1        4        0        2        1        0        0        2        3        2        2        0        0        1        0       14        0        0        7        1        5        1        0        2        3        1        0        5        3        6
CD2=        2        2        7        7        0        7        4        2        1        1        2        1        5        0        1        3        0        9        2        0        2        1        3        1        3        0        9        3        6        5        7        4
GAATTCGTCGCCGAGGCGCTCTTCGAGCTTGGCAAGCGCGATGTGCGCCGCATTCGGCTCATGCTCGGGGAGCCCCTTTCGCAAGAAGTTGTAAAAGTCCTTGACGCGCTTCGGGTCACGACGGAGGGCGTCCGGTGTGCAGACGTCTTCGATGTTTTCGTGTTCCCACATGCCGTCGTTTCCGCGGAATGTGCGGAGGCCAGATTCTGCGCTGATTCCAGCGCCAGTCAGTACGACGAGTCTTTTACGTTTCATAGATCCTCCTTACGAAATGGATGCAAAGAAAAGCGCTTCTGCAACGATTCCGCTTTCGAAATCGGGCAGGTAAAGGCTTTCATTTTCGCCGTGGGCGTTGCATTCCGGGTCTTCGAGGCCCGTGAGCAAAATCGGGATGTTTCCGAGCGTGTTGCGGAAAAGTTCTGCACCTGGGATGCTTGCTCCGCAACCGATGAACTTGGTGGGGGAGTTGTAAGCATCCGCCATGGCTTCGCTCATCTTCTTGAAGAACGG
KOK=        23
KK=  330811  LL=  331890  Z=    7.99  JJ=  330721  DL=  1080
A===      111      112      113      114      121      123      124      131      132      133      134      141      143      144      211      213      214      223      224      231      233      234      243      244      313      314      323      333      334      343      413      433
B===      222      122      422      322      212      412      312      242      142      442      342      232      432      332      221      421      321      411      311      241      441      341      431      331      424      324      414      444      344      434      423      443
RRR=   21.479    0.081   -0.057    0.056    1.744    4.053    1.376    4.728    0.038    0.105   14.670    1.968    5.898    7.582    2.742   -0.058   -0.031   42.744   34.092   -0.007   11.093   23.637    4.264   -0.277   -3.595    0.758   -0.059   -0.658   -1.363    5.033    1.560   -0.452
X1==    4.698    0.419    0.247    0.121    0.979    2.478    1.117    3.368   -0.508   -0.189    2.922    0.724    2.280    2.708    1.539    0.089   -0.612    5.074    7.528    0.089    2.867    5.728    4.498    1.256    3.141    0.994   -0.318   -0.713   -0.790    4.697   -0.935   -0.104
X2==    4.572    0.192   -0.232    0.458    1.781    1.635    1.232    1.404   -0.075   -0.557    5.020    2.718    2.587    2.800    1.781   -0.645    0.051    8.425    4.529   -0.075    3.869    4.126    0.948   -0.221   -1.144    0.763    0.187    0.923    1.726    1.071   -1.670    4.345
CD1=       11        4        3        3        5        7        5        8        2        2        7        4        6        7        6        3        2       12       17        3        7       12       10        5        7        4        2        1        1        9        1        2
CD2=       13        4        3        4        7        6        5        6        3        2       11        8        7        7        7        2        3       17       10        3        9        9        4        2        1        4        3        4        5        4        0        9
AGCATTTCCACCCAGCCCAGTCTGACAAATTCGCCTGCCTTGACGAGGTCGTTTTGCGCTTTCTCGTATGCCTTGAGAATGTTGTTGTATTCCGAAACGTCGCGTATCATCTTCACATCGTGATGGAGCTTCTTTTCGAGCATGTCCTGCTTCCACTGGGCGACATCGGCAAGGCACTTGCAAGAAACGTCAAGACATTCTAGATAAGGCGGAATGGTTCCGAGGAACGTTTCTTCGTACGGCTTGGCTTTTTTCTTAGCTTCCTTGACGAGCGCTTTTTGTGAAACGACGTTCTTGCGCAGTTCGTCCATGAGCCTTACAATACGGACAAAATCCACCTGCGGCCAAATAAGGCTGAACGGCCACATCTTTTTCCAGTGGAACTTGAAAATGGATTCGTGCGCGGTATTCTTGGCACGCATCATTTCCTTGAGGTTATTGTAGATAATCTGGGAGGGTAATTTGGAAATATCTTCGCTCATACGAGAAGAATATAAAAAATAGGCGCGTAAGTTCTCTATTTTTACTTTAAATTTGCTTGATTTTTTTAAATTAAAGTTTAGATTGTTTCTGAAACGACTTTTTCTAAAGGAATACTATGGATAAAAAGAAAATGAAGATCCTCGTCGTGGCTGACGTTGTCATCCTCGTCGCTCTCATCGTTATCCTGATGACGCTCAAGGGCGGCTATGAGGAACAGGCAAAACGCACTGCAAACGAACAGGAATCGGCTTATTTGGAAAAGAATACTCAGGTTCTCGTGGAACAGTGGCGTTCTGTGGACCAGTACAGCATGGCCTGGAAGCTCGTTTACACTGTACTCTCCGGTGCTAAGAGCGAAGCCGCATTCAAGAGCGCTCTTGCCGCTATCGAATCCGACAAGGATGCTCGCTTCAAGCAGATTTCTCACCTTTACACGGGCGCAGGTATTAACGACGCTGTGCAGAACGGCATTTTCCAGAAGGCTGGCCTTGCCGAAGGCACGATTCTCCTCAAGAACGAAAAGGGTTCTAAGGAAGTCGCTTGCGGTAAGAATTGCGTTGTGAAGTTCAGCTATGCCAAGGGCAAGCTCAAGAACGT
KOK=        24
KK=  332581  LL=  333120  Z=    5.34  JJ=  332461  DL=   540
A===      111      112      113      114      121      123      124      131      132      133      134      141      143      144      211      213      214      223      224      231      233      234      243      244      313      314      323      333      334      343      413      433
B===      222      122      422      322      212      412      312      242      142      442      342      232      432      332      221      421      321      411      311      241      441      341      431      331      424      324      414      444      344      434      423      443
RRR=   20.904    2.335   -1.092    5.617   -0.303   -0.467    5.425    1.569   -2.243   -0.797   -4.474   -0.162   22.702    0.012   -0.125    1.254    0.192   53.858    3.482    0.753    8.346   -0.065   -0.241   -0.381    0.339    4.269   -0.582   -2.087   -3.495    0.084   -0.619    0.763
X1==    3.294    4.666    0.761    2.005   -0.605    0.694    4.290   -1.094    1.601   -0.807    3.872   -0.438    3.872   -1.181    0.148    1.601   -0.485    5.946    2.580   -1.120    3.155   -0.098   -0.098   -0.368    0.193    2.891    1.155   -0.553    3.279   -0.721   -1.033    0.279
X2==    6.347    0.501   -1.434    2.802    0.501   -0.673    1.265   -1.434   -1.401    0.987   -1.155    0.369    5.863   -0.010   -0.846    0.783   -0.394    9.057    1.350   -0.673    2.645    0.666    2.461    1.035    1.757    1.476   -0.504    3.777   -1.066   -0.117    0.599    2.731
CD1=        6        8        2        4        1        2        7        0        3        0        5        1        5        0        2        3        1        8        5        0        4        1        1        1        1        4        2        0        4        0        0        1
CD2=       12        3        0        5        3        1        3        0        0        3        0        2        8        1        1        3        1       14        3        1        5        2        4        2        4        3        1        6        0        1        2        4
GAAGTAAGCGGGCATCTCCTGTTTAATAGAGCTTTCTCCTATAATATGGAATAATCGTTTCTTACTTTTTTGATACGATAGTGCGCTGGACGAGTATATATTTACTTTGAGCAATGATAAAAACTATCCAAAAAAGGAGGGTTCTTCATGTTTGAACCAGTCAATGGAAAATTTGAAATGCCAGTGCTTCCGTACGGGATGGCTGATTTGGCTCCTGCATTAAGCCAAGAAACGATGCTGTTCCATTTTGGCAAGCACTTGCAGACTTATGTGAATAATCTCAATGCCGCACTTCCGGGGAGCGCTTTCGAAGGCAAGTCCCTTGAAGAAATCGTAAAGACGTCCGAAGGTGGCGTGTTCAATAACGCAGGGCAGATTTTGAACCATGCTATGTACTTTTTGCAGTTCAAGGCTCCGACGATGAGCAATGTCCCGACGGGTGAAATCGCAACGCTGATTACTAGCGAATTTGGATCTTTTGAAAAATTCCAAGAAGAATTTCAGGCGAAAGGGGCTGGACTTTTTGGTTCTGGCTGGGTG
KOK=        25
KK=  337891  LL=  338970  Z=    5.58  JJ=  337861  DL=  1080
A===      111      112      113      114      121      123      124      131      132      133      134      141      143      144      211      213      214      223      224      231      233      234      243      244      313      314      323      333      334      343      413      433
B===      222      122      422      322      212      412      312      242      142      442      342      232      432      332      221      421      321      411      311      241      441      341      431      331      424      324      414      444      344      434      423      443
RRR=   43.840   32.068    6.308    0.287   -0.063    2.969    6.250    0.829   -0.019    1.842    2.123    4.269    3.185    2.654    0.168   -0.089    0.015   16.872    1.509   -2.170    2.663    1.527    4.129    3.097    0.202   -0.034    4.333    0.033   -0.739   19.048    0.103    0.005
X1==    5.980    6.976    1.980    2.197    0.331    1.420    3.311    1.371   -0.423    1.351    1.495    1.676    1.495    2.064   -0.112    0.191    0.158    3.333    2.324   -1.038    1.390    2.270    3.001    1.495    1.351    0.048    1.390    2.281    2.010    3.010    0.048    0.010
X2==    7.332    4.597    3.186    0.131   -0.191    2.090    1.887    0.604    0.046    1.364    1.420    2.546    2.131    1.286   -1.497   -0.465    0.094    5.063    0.649    2.090    1.916    0.673    1.376    2.071    0.150   -0.712    3.118    0.014   -0.367    6.327    2.131    0.469
CD1=       19       21        6        8        6        5       10        5        2        3        4        7        4        6        5        3        4        8        8        1        3        5        6        5        3        2        3        3        3        4        2        1
CD2=       22       16       10        3        5        8        6        5        4        5        4        7        5        3        2        3        3       14        4        8        6        3        4        4        3        1        8        2        1        9        5        2
GATTCCTTTTCTGAAGAGCAAGAGAACAAAAGAAATGTTAGTAAAAGAAGGAGGAAAATTTGCGAAATTTTCATTAGATGTTTTTGAAATGTTTAATGGAATGTGATTTCCAATTTTGGTGATAGCTGGTTGGCGACAAGGTCTTTGTCTTTTTCAATTTTTGCTGCGTAATCCATGATAAATTGAAAAATAAATCATTTGAAATCGTGCTGCAATGGTTGATGTTGACTCAGTATCCACTGTTTGTAAAATTTTTTCGCGCCCCTTGCCAACATTTCGAAAGTTAGGTACAATTACTGCATCTCGAACGCATCTCGTTAATTTAAGGCGAGGTGCGTTTTCGTTTTTTTTGCGATAACGCCTCAGAAAAATAAAATGGTCACGACAGTGACCGAAAATGGAGGCTATAATATGAGTCGCAGCTATAAGAAACCATTTGTGAAAATGGCTACAGATATAGAGTTTCAAAAAATGGCGAATCGAGAGTTCCGTCGTAAGGCAAAAAATGTCTTACGGGGTTCTGCTGATCCTGAACGCCATATGCCGGAAAAGAACCGTAAAGAGGGTGACTGCTGGGAATGGCCTTCTGAAGGAGTTAAACTACCAGTTTCGGATCCAAAGGGGATCAGGAAATAGTAAAATACGGAGGTATGTAATGTTGTCTTTTAGAAAACATGGCGAATTTGACAATAGCACTATAGAAATTTTTTACTAAATGTCATCTTTTGACATTTTGATTATACTATATTGAGAATGCTCGCATGAGCGATTTGTTGAACCATGTATTCTGCGATTTTTAGCTTGTTCGCAGGAGGAGTAAGAATGAATACGAATCACATTCCGTTTGAACAACTGCCCATTACAAACCGATTCATGTTTTCGCTTGTCTTCAGCCATAAACATATCGCGAAGCCCTTTTTGGAAGCTATTCTTGGAATTGAAATTTTCGATTTGCAGGAACCGGAGCTAGAGAAAACTACCGAAAATAGTCCATTTAACAAAGGCGTTCGCTACGATGTTTTTGTAAAGGGAAAGGGGGCTAGAGGTGAAATTCTCCGCATATTTGACATTGAATAGCAT
KOK=        26
KK=  339211  LL=  340170  Z=    8.13  JJ=  339181  DL=   960
A===      111      112      113      114      121      123      124      131      132      133      134      141      143      144      211      213      214      223      224      231      233      234      243      244      313      314      323      333      334      343      413      433
B===      222      122      422      322      212      412      312      242      142      442      342      232      432      332      221      421      321      411      311      241      441      341      431      331      424      324      414      444      344      434      423      443
RRR=    9.405    5.294    2.352   36.611    0.625    8.537    1.111   -0.000    0.020   -0.399   -2.611   -0.053    6.233    1.149   -1.619   -0.020    1.050  121.268    1.551    0.197    0.695   -2.003    5.159    0.042    1.543    0.282    1.194   -0.450    0.662   15.316    2.435   13.357
X1==    3.843    2.772    0.931    6.700    0.260    2.112    1.604    1.687   -0.015    0.527   -1.314   -0.125    0.998   -0.767    1.516   -0.015   -0.954   11.750    0.692   -0.724    1.138    2.204    2.204    1.041   -1.182    1.768    0.337    0.888    1.452    4.934    1.768    2.322
X2==    2.447    1.910    2.527    5.464    2.406    4.043    0.693   -0.000   -1.350   -0.756    1.986    0.423    6.248   -1.499   -1.068    1.346   -1.101   10.320    2.241   -0.272    0.611   -0.909    2.341    0.040   -1.305    0.160    3.542   -0.507    0.456    3.104    1.377    5.752
CD1=        8        7        3       12        3        5        5        4        2        2        0        2        3        1        5        2        1       20        4        1        3        5        5        4        0        4        2        2        3        7        4        4
CD2=       10        8        9       13        9       11        4        4        1        2        6        4       13        0        2        6        1       21        6        3        4        1        6        2        1        3        9        2        3        7        5       11
CGATTCAAAAATTTGGAAATTGGCAATGCCAAAATTGAATTGGGAGATCAATGTTGGAAAAATTGAGCTTCGCTCCAAATTCGCTGCGACTCGCAAATGCCGACATAAATGTCGTCGCTTGCTCGCCTTGCGGAATTTATTTATATATTCAATAAGTATAAGGATGTCGCAGAAAAGTCTATCAAGGAGTATCTTGAATATTTCGCAACTAGCAAGGCTACATCTAAGGGAACACAAGATGTCGAACGTCTGCGGCAATGGTATCTGTCGGACAACGAAACAAGGAAGCGCTATATGACTTGGCAACAGGAATTGGATGACATGGTATATGAAGAACGCGAACGCGCTAACGCGGAGAAACGGCGTGCGGAAAAGGAAAAGTCTCGTGCTGATGAAGCTGAAGCTCGTGCTGACAAGTACGAGAAAATTCTCAAGGAGCATGGGCTTCTTTGAGCTGCTTTAGGTGCTGTTCTTTTCCTTTAATCCAAAACCTAATGTTATAAATCAAACGGTCCGCTAGGGCCGTTTTTTTAATTCGAGTCTTTTTACGAATGTGATGAAAATTGCTGATATGATGTTGAATCCTAAATCCCCTTACATCCCGCATGCCTTTTTCAGATTGTCTTTATCATCTGGGCAAGATGCCATGATTTTGCAGGCTTCTTCTTTCTTGTTTTCGCGGAAAAGCTGGTAGGCGTAAATGCAGGCGGCTTTTTCGTTGCCCGCTTCGATTTCGCTCATGAACAGGTTGTCCGCTTCGGCGAGCTTTTCGCTGTTGTTTTCGGCCTTGGCTTGTTCGCGGAGCGTGATGGCGTATTCCGGATTTAGAATTTTAGTGTCGCCTCCGTGGTTGAGGGCCTTTTCATAATAATGCTTGGATGTTTCGAAATTGTTCAGGCGACCTTCGGCAGCTGCAAAGCCCCAGTAGGATTCGTAGCGCGTAGAATCGATGAGCCAAGC
KOK=        27
KK=  352111  LL=  353010  Z=    5.33  JJ=  351901  DL=   900
A===      111      112      113      114      121      123      124      131      132      133      134      141      143      144      211      213      214      223      224      231      233      234      243      244      313      314      323      333      334      343      413      433
B===      222      122      422      322      212      412      312      242      142      442      342      232      432      332      221      421      321      411      311      241      441      341      431      331      424      324      414      444      344      434      423      443
RRR=   54.750    4.001    1.871    0.361    0.058   -0.646    0.423   -2.517    7.055    5.726   -3.115    0.361   -0.211    4.472    1.749   -0.646   -0.573    5.525   -0.166    0.912    1.802   22.280    0.534    5.664    0.573   -0.018    1.204    1.226    0.013   32.520    0.059   -1.390
X1==    9.244    1.216    1.531    1.225   -0.141    0.629    0.375   -1.389    3.413    3.140   -0.758    1.225   -0.061    2.331    1.216    0.629    0.375    1.123    2.679    0.629    2.149    3.126    1.131    3.930    0.894   -0.061    1.435    0.987    0.013    7.883   -0.061    1.444
X2==    5.923    3.291    1.222    0.295   -0.413   -1.026    1.128    1.812    2.067    1.823    4.110    0.295    3.475    1.919    1.439   -1.026   -1.528    4.921   -0.062    1.449    0.839    7.127    0.472    1.441    0.641    0.302    0.839    1.242    0.946    4.125   -0.967   -0.962
CD1=       15        4        4        4        2        3        3        0        7        6        1        4        2        6        4        3        3        4        7        3        5        7        4        9        3        2        4        3        2       13        2        4
CD2=       13        8        5        3        2        1        4        6        6        6        9        3        8        5        5        1        0       10        2        5        4       13        3        4        4        3        4        5        4        9        1        1
CGCGAACAACAAGAAAAAGAAATAAGTTTTTCCTTGTAAAATAAAGAGCGCCTCGTGGTTAAAACCGCGGGGCGTTTTTGCATTTGTCATTCCCGCCACCGAGCGGGAATCTCCTTTAGTCGTTAGTTATTACTCGGTACGCTTCCACGAGCTTTTCGAATTTGACAGCGCAGTTGGCGGGGGAGGTGGAAGGTAGCTTTACCGCCTTGATTCCGGCTGGTTTTTCGCAGTACTTTTCGTAGAGCTTGTAGGCGGTGGCGCCTGTGCAAAAGATGCGCTTGATTTTCGTTTGGGCGAGGAGCGAGGTGATGTCGTTGGGCACGACGTCTTCGATACTCGTGTCGCTTGCCCCGATGATGGTGCAACTGTCGAGAACGTCCCAAAGGGCGATGTGGTGCTTCAAAAGCATCGATTTTTTCTCATCGATAGTCGCAGGGAGAGGCTCGTTCAAGACGCTTGCGAGAACTTTCCAAAACCGGTTTTGCGGGTGCCCATAATAGAATCCCTGTTCGCGCGATTTGGGCGAGGGGATGGAACCGAGCAAAAGAACCTCCGAGTTTGCGTCGAAAAGTGCGGGAAACTCATGCGTTACCCGAGTCCTCGTATTCTTTGCGTTTTTAGTTTGCGACTTCTTAATTGCCATATTTCTAAAAATAAAAAGATATTTCGAGGCTCTCGCTCAGGATGACCCCATCATTGAACTTAACCCCTAAAGTTACTATATTTGGCGCCATGAATCCAGAAATTGAAAAACGCCGCACTTTCGCTATTGTCAGCCACCCTGACGCCGGTAAAACCACCATCACTGAAAAATTCCTGTGGTACGGGAATGTGATTCGCGAGGCTGGTCACGTGCGCGCGAAGGCCAACAAGAGCTACACTGTTAGTGACTGGATGAAG
KOK=        28
KK=  353341  LL=  354090  Z=    6.07  JJ=  353221  DL=   750
A===      111      112      113      114      121      123      124      131      132      133      134      141      143      144      211      213      214      223      224      231      233      234      243      244      313      314      323      333      334      343      413      433
B===      222      122      422      322      212      412      312      242      142      442      342      232      432      332      221      421      321      411      311      241      441      341      431      331      424      324      414      444      344      434      423      443
RRR=    1.149   -2.242    7.189   45.014   -1.182   14.206   -5.154    1.675    0.845    0.958   11.016    0.426   -0.951    2.163    1.298    1.675    1.675  125.872    0.379    1.675   -0.071    0.442    0.512    0.393    6.853   -1.155    0.535    2.797  -11.433    1.327   23.273   17.004
X1==    0.288   -0.461    4.807    9.151   -1.262    3.530    4.340   -1.457   -0.722    0.195    3.369   -1.436   -0.380   -1.606   -1.262   -1.431   -1.410   10.142    0.811   -1.431   -0.368   -0.327    0.309   -0.286    2.044    0.870    2.768   -1.876    7.557    2.578    7.118    2.578
X2==    3.991    4.867    1.495    4.919    0.937    4.024   -1.188   -1.149   -1.171    4.908    3.270   -0.297    2.504   -1.347   -1.028   -1.171   -1.188   12.412    0.467   -1.171    0.193   -1.353    1.658   -1.372    3.354   -1.328    0.193   -1.491   -1.513    0.515    3.270    6.597
CD1=        2        1        9       15        0        7        8        0        1        3        8        0        2        0        0        0        0       16        3        0        2        2        3        2        6        4        7        0       17        8       14        8
CD2=        5        6        3        7        2        6        0        0        0        8        6        1        5        0        0        0        0       16        2        0        2        0        4        0        6        0        2        0        0        3        6       12
CCGATTGGCGTTGGTAAGCTTTTCAAGGGCGTCTATTCCATCGCCGAAAATACGTTCCACACGTTCAACCCGGACGATGGCAAGCAAGAGATTATCCAGATGGAAGGCCCGGACGATCCGCGTCTCGTTGAACTTTGCGGTGAAAACTGGGTCGCGCAATTCCGCGAAGAGTATGAAATGGTCACGGGCGGTATGGATCCGTTCGACCACGAAAAGTTCCTCAAGGGCGAAATGTGCCCGGTGTTCTTCGGTTCTGCCGTGAACAACTTCGGTGTGCGTCAGCTTTTGAACGCTTTTGCAAAACTTGCTCCGCCGCCGATGATCCGCGACACCGACAAGCGCCCGGTCAAGCCGGACGAAGACGCTTTCAGCGCATTTGTCTTCAAGATTCAGGCCAACATGGACCCGAAACACCGCGACCGTACGGCATTCCTCCGCATTTGCTCGGGAAGCTTTACCCGTGGCGAAAAGGTTTTCCACGTGCGTACTGGCCGCGACATCCGCTTGGCCGCTCCGACCGCCTTCCTCGCGAAGGACAAGGAAGTCATTGACCACGCCTGGGCTGGCGATATCGTGGGTATCAACGATCCGGGACTTTTCCGCATTGGCGATACGCTCACGGACGGCGAAAAGATGAACTTCACGGGTATCCCGGACTTTGCACCGGAACACTTTGCCCGTGTGACGCTCTTGAACCCGCTCAAGTCCAAGCAGATGGCGAAGGGCCTTGCCGAACTTTCGGAAGAAGGT
KOK=        29
KK=  361081  LL=  361560  Z=    5.35  JJ=  360901  DL=   480
A===      111      112      113      114      121      123      124      131      132      133      134      141      143      144      211      213      214      223      224      231      233      234      243      244      313      314      323      333      334      343      413      433
B===      222      122      422      322      212      412      312      242      142      442      342      232      432      332      221      421      321      411      311      241      441      341      431      331      424      324      414      444      344      434      423      443
RRR=   -0.504   21.797    6.105   13.146    1.283   -1.292    8.384    1.264    0.053   -1.020   11.054   -0.928    1.079    1.246    1.283    0.053    0.299   67.021   -3.685    1.264   -0.954    0.484    1.198    1.246    7.202   -0.919    2.166    0.028   -3.616   13.948    0.178   -0.476
X1==   -0.210    5.334    2.853    4.927   -1.105   -1.029    2.372   -1.042   -0.043   -0.930    2.644   -1.169    1.711   -1.222   -1.105   -0.043   -0.273    4.972    3.322   -1.029   -0.907    0.815    0.815   -1.206    2.070    3.578    8.093    0.192    2.987    2.987   -0.155   -1.013
X2==    2.395    4.087    2.140    2.668   -1.161    1.255    3.535   -1.214   -1.229    1.097    4.180    0.793    0.631   -1.020   -1.161   -1.229   -1.095   13.481   -1.109   -1.229    1.052    0.594    1.471   -1.033    3.478   -0.257    0.268    0.144   -1.211    4.670   -1.144    0.470
CD1=        1        7        4        7        0        0        4        0        1        0        4        0        3        0        0        1        1        6        5        0        0        2        2        0        3        5        9        1        4        4        1        0
CD2=        4        6        4        4        0        3        5        0        0        3        6        2        2        0        0        0        0       18        0        0        3        2        3        0        6        1        2        2        0        7        0        2
CTTAGCAAGTTCAATAGCGAAGAACGCGATATGTACCACCGTTCTCATGTGGGATTTGTGTTCCAGTTCCATCACTTGCTCACGGAATTTACGGCACTCGAAAATGTTTGCGTGCCGGGGCGTATTCTCGGGACTCCCGAAAAGGAATGCCGTGAACGTGCTGAAATGCTTTTGGAAACGGTTGGACTCAAGGAACGCCTCAAGCATTTGCCGCGAGAACTTTCGGGCGGTGAACGCCAGCGAATTGCAATTGCGCGTGCGCTCATGAACAACCCGTCTCTCGTTTTTGCTGATGAACCGAGCGGTAACCTGGACGAAGCGAATTCGGCGAAATTGAACGAGCTCTTTGGCGAACTCAATGAAAAGTTCCATCAGGCGTTCTTGATTGTGACGCACGATGAAAAGCTTGCGCAGTTCGCAAAGCGCCGTGTGATTATGCATAATGGTGTTATTCAGAATGCGGAGTAGGTGGAAGGAAAT
KOK=        30
KK=  372721  LL=  373800  Z=    5.07  JJ=  372721  DL=  1080
A===      111      112      113      114      121      123      124      131      132      133      134      141      143      144      211      213      214      223      224      231      233      234      243      244      313      314      323      333      334      343      413      433
B===      222      122      422      322      212      412      312      242      142      442      342      232      432      332      221      421      321      411      311      241      441      341      431      331      424      324      414      444      344      434      423      443
RRR=   23.698   12.462    3.131    0.061   -1.361   12.151    0.014    4.121    0.365   -0.040    1.470    1.556    4.216   -0.006    0.513    0.201   -1.302   10.538   13.055    3.216    0.302   29.920    1.614   -0.355   -0.414    1.073    0.137    3.417    1.778   23.876    2.121    0.115
X1==    4.499    2.518    1.922    0.100   -1.091    3.143    0.020    1.922   -0.189   -0.582    2.458    1.299    1.794    0.008    0.714    1.144    1.192    1.700    3.377    1.144    0.108    4.930    2.333    2.782    0.930    1.794    0.847    2.148    3.044    8.198    1.794    0.099
X2==    5.268    4.950    1.629    0.612    1.247    3.865    0.706    2.144   -1.933    0.069    0.598    1.198    2.350   -0.858    0.718    0.176   -1.093    6.199    3.866    2.811    2.788    6.069    0.692   -0.128   -0.445    0.598    0.162    1.590    0.584    2.912    1.182    1.166
CD1=       10        7        5        3        1        7        3        5        2        1        6        5        5        3        4        4        5        5        9        4        2       10        6        8        3        5        3        4        6       13        5        2
CD2=       14       13        7        4        6       11        4        8        0        4        4        5        7        1        5        4        1       15        9        9        9       13        4        2        3        4        4        7        4        8        5        5
GCGTCGGACCGCCAGATTCCATAATCAAAGGCTCTGCGACGGTCATGATTTGCGGAAAACCGGCGGCGCGCATGGGCGATTCTACAGCTCATGGTGGCTCGATTGTTTTGGGATGTCCAACAGTGATGATAGGGGGATAATTTGCTGGATACTTCTTTTTTAGGTCGCGGGTGGTCTTTCCCGGTCTCGTTTTCGAAATCCGGACATGCTAAAATGTCGGAACACGAAGACGATATTGAAGAAAGCTTGCGCATTCTCTTGAATACGTACCCTGGCGAGCGTACGATGCAACCGGAATTTGGAACGCGCTTGAGGGACTATTGCTTTGAATCGTTTTCGTTAAGGACGGAAACACTTATCAAGGCCGAAATTCGCAAGTCTATTTTGCTGAATGAGCCGCGTGTAGATATTGAGGCGATTGTCGTTGAACAGACCGAAAAAGTGGGCGTCCTGAGAATCAACATCGTTTATGTTGTACGCTCGACGAATAGCCGTAGGAACATTGTTTTCCCGTTCTACTTGAACGAAGCGACGGATGCTAGCGTATAGGTGATTGATTGGTTTTATGGCGGATAGGTTTCAAATACAAGATGGATTGAGCCAGCGCGCTCGCGAGTTCCCGGAACTTGCGACGGGCTTTTTTGCTGTAGATTCTACGTCTACAGAATCCATTTTGCGTTTGATGAAGGAATACGCCAGGGAACATGGCAATCCGCATTTCTTCGATGATATAAATTTATCGAAGGTTGTGGCGATGATGGAGGGCGAAGCCGACGGGAAAACGGACCCGGCTGCCGCTCTTTATGCGGTTTGCGCAAAGCTCATGGGACATGTTCAGCAATCGCTCAACACATTCCCGGATAAGCGCATTGATTTTTATTATCGCAAAATTCTCAAGCAACAAAATCGCGAAGCCGAGGGCGACCGCGCATTTGTCACCGTAGATGTCGATAATGACGATGTCTCGTATATGCTCCCAAAGGGGACCCGCTTTAGCGCTGGCGAAAATAGCAATGGTGAAAATATCGAGTTTGAATCTGTTTGTGATTCGCCGATTAACAATGTAAAGGTTGCCAAAAT
KOK=        31
KK=  376501  LL=  377610  Z=    4.87  JJ=  376441  DL=  1110
A===      111      112      113      114      121      123      124      131      132      133      134      141      143      144      211      213      214      223      224      231      233      234      243      244      313      314      323      333      334      343      413      433
B===      222      122      422      322      212      412      312      242      142      442      342      232      432      332      221      421      321      411      311      241      441      341      431      331      424      324      414      444      344      434      423      443
RRR=   23.952   34.892    2.515    8.475    0.004   11.625    0.936    0.699    0.800    1.731   11.487    1.206   -0.765   -0.063    0.025   -0.049    2.130   17.718    3.566   -0.170   -0.002    3.328    1.049    3.141    0.798   -0.258    0.555   -0.373    2.200   39.220   -1.086    4.023
X1==    5.627    7.566    0.758    4.915   -0.180    2.756    3.005   -1.064    0.880    1.274    5.441    0.700   -0.514    0.092   -1.287    0.255   -1.335    2.290    4.323    0.880   -0.015    4.477    1.411    2.340    0.587    0.677    3.520    0.254    1.190    7.250   -0.514    0.517
X2==    4.257    4.612    3.317    1.724   -0.020    4.218    0.311   -0.657    0.910    1.359    2.111    1.724    1.488   -0.688   -0.020   -0.193   -1.595    7.737    0.825   -0.193    0.158    0.743    0.743    1.342    1.359   -0.382    0.158   -1.468    1.849    5.410    2.111    7.784
CD1=       14       17        4       13        3        7        9        1        4        4       12        5        2        4        1        3        1        6       11        4        2       10        5        8        3        4        7        2        4       13        2        3
CD2=       10       11        9        5        3       11        3        2        5        6        6        5        5        1        3        3        0       18        4        3        4        4        4        4        6        2        4        1        6       12        6       16
GGCCTTGAAATTAAGCAGAGAAGAGATAATAGCCGTCTGGCGAGCTTTTTTGCGAATTTGGCAGAACGCAAGCCGGAGTGGTTTGCAAGTGTCCGCAAGAACAGTGAACAAGGCGAGACGAGTTTAAATATCAAGACGCCCGAAATGAAAGAAAATGAGACGGCCGTGACTCTCTTGGGTAAACGCTCGGCCGAAAATCCTGATGGCGGTTCTGAAGTTCGCATGGGCGTTGGCTGTGTCGCGCCGCAATGTGAACTTGACGTTGATGGTGCGATTGCATCGAAGGGCCGTCTCGGTTATGAAAATGAAAATCTCGAAGTCGTTGCCGATGGCGAATGGCACGATGTGACCGAAGTCTTGACCGGTTGCCAGTGCTTTGAAGTTGTTGCGGGCGTGGGCGGCAACGAAGGCGATGGCAAGTTTGCTCTTGCGCATGCGATTGCAGTCAATACGTTCAATAAAAAACCGTCTATCAATTTGACGCAGTCGTATAGTGGTGGGCGAGGCTCCAAAATCGATTTCCGCTGGAAAACTGCTGCGAATAAGTTTGATTTCACGCTTCAGTTGCGTGTGCACCACAAGTACGATGACGAAGGAAAAATCAAGGTGCGTTACCGCATTACCAAGCTCTGGTACGATACGCAAATGATTGGATCGATTACTAAATGAGTGAATTCAACTCCATAACGATATCTCGTCAAGAGGTTCGAACGTTCGATTATGCGACCCTGCGGCAAGAGGCCATAGGGCTTGCGCAGAAATTGAGCGGAAAAATCTGGACCGATTATAACGTCCACGATCCGGGCGTTACGATTTTGGAACAGATGGTCTTTGCGCTTACGGAACTCGGCTACAAGACGGGTTTCGATGTCGAAGATTACCTCGCTTCGTTTGACGGGAATATCGATTATGAATCGCAGGCTCTTTATGCGCCTGCGCTTGTGATGCAGGAATTTCCGGTCACTCTGGATGAATATGCATCATTCTTCAAGTCGCGTATTTATTGCGAAAGGCGTATCACCAAATTGCGCTGTTATCCGCAAAAAATTCGTTTTGCAACGGACGAAAACGGATGCTATCGAGTTGAAATTTATATGGCGGGTAGCGCCA
KOK=        32
KK=  378151  LL=  379110  Z=    5.10  JJ=  378061  DL=   960
A===      111      112      113      114      121      123      124      131      132      133      134      141      143      144      211      213      214      223      224      231      233      234      243      244      313      314      323      333      334      343      413      433
B===      222      122      422      322      212      412      312      242      142      442      342      232      432      332      221      421      321      411      311      241      441      341      431      331      424      324      414      444      344      434      423      443
RRR=   26.488    3.691    3.836   -0.323    0.228    5.463    5.213    5.448   -0.294    0.372    0.800   -0.267    2.087   -0.664    0.004    0.477   -0.830   13.646    7.688    3.911   10.551   12.034   35.224    4.939   -0.018    0.156   -0.470   -0.172   -0.073    8.503    0.156   12.939
X1==    6.359    2.077    3.171   -1.027   -0.402    1.861    3.343    1.832    0.514   -0.664    0.507    0.829    0.507    0.846    0.218   -0.833    0.854    3.923    2.757    0.514    3.009    2.557    8.643    1.495   -0.664    0.507    0.813    0.304    0.075    2.997    0.507    3.728
X2==    4.165    1.777    1.210    0.315   -0.566    2.936    1.559    2.974   -0.572   -0.560    1.578   -0.322    4.119   -0.785    0.020   -0.572   -0.972    3.479    2.789    7.613    3.506    4.707    4.076    3.303    0.027    0.308   -0.578   -0.566   -0.967    2.837    0.308    3.471
CD1=       13        6        7        1        2        5        8        5        3        1        3        4        3        4        3        1        4        8        7        3        6        6       15        5        1        3        3        2        2        6        3        7
CD2=       10        6        5        3        2        8        5        8        2        2        5        2        9        1        3        2        1        9        7       16        9       10        9        7        3        3        2        2        1        7        3        8
TTGGCTATGCATGGCGTCGCCGTGTAGAACTGATGCTCGGGATTCTTCGTGACCGCCTAGACAAAATTGAAATTTTCAATGTCGATGGATTGCTCGTAGACGAAAAGGTCGGTCGCGTTCACATTGTGATGTTTGCAGATGATGATTTGACGCGTGAAACGCTTGACGATGTTGAACAATTTATTTGCAATGAAATCCCTGCCCATTTGCTCCCTGTGATTTACTGGGTGCCCAAGCGCGAAAGCCACGCCTTTGCAGAACTCTATAAGGATTGGAAATTCGATGGCCCGATGAAACTTACGATGTCGCCGCGCATGGTGGATTGGCTCCTGGCTCATAAACAGTTCATTTCAAAGAAGGTTTGGCTATGAGTGAATCGCTGAACATCATTGAAAATTTGAACTTGAACATTTCCGTCGAAGATTCTTCTTTGCCGGTTGCTACGGAGCGTGAACTGTACAGTTTTGCGCATGGCGCGTTGATTGAAACGCTTGACAAATCGCTTGCTGAAGTGAATGTGGATGGCGATGTAACGCTAGATTCATTGACGATTGATTTGAACGTCGATGCCCAAGGTGACGTGTTCCGCCAAATTGCAGATGCGTTGCGTAATGCGCTGAAATCGAAACTCGGCTCGGCCGTATTTAAGGCGCAGAGCAAGCCTGTGACGACGATGCTTGCTGATGTTTATCGCCAGCACATGCCGATTGACAAGTCTAGTGTTCTCGAACACCGCTTTGATGCGCTTGCCGAAAGCTGGGAAGCGGAACATCAGGGCCAAAAGTTCAATCCGCTAGCGTTCTCGGAATCTGTAATCAAGAAAATGCAGGCCGAAAACCCGCAAATGGATATCCAGCAGATTGCGTACGTGGTCTACCAGCGGATTTTGCAGATGAAAAACGCAAAATCGGCGCGCACTCCCGATAAAAATCCGCGCAATTCCGAACAGGACTTGGCAAA
KOK=        33
KK=  382711  LL=  383670  Z=    4.63  JJ=  382501  DL=   960
A===      111      112      113      114      121      123      124      131      132      133      134      141      143      144      211      213      214      223      224      231      233      234      243      244      313      314      323      333      334      343      413      433
B===      222      122      422      322      212      412      312      242      142      442      342      232      432      332      221      421      321      411      311      241      441      341      431      331      424      324      414      444      344      434      423      443
RRR=    7.190    6.023   20.876    1.791    1.984   23.210    9.945    0.789    0.029    0.028    0.966   -1.598    0.662    0.833    0.477   -1.564    0.236   12.171   22.331   -0.357    5.941    0.722   -1.599    2.583   -2.236    0.358   -5.858    1.207    1.112   39.511    2.255    4.889
X1==    3.754    2.833    4.957    1.740    0.933    3.450    2.164   -1.078   -0.021    0.359    1.904    1.740    1.305    0.403   -0.334    1.136   -1.611    4.821    7.968    0.557    1.243    0.530    1.105    0.878   -0.744    0.705    4.415    0.491   -0.764    6.358    0.705    1.428
X2==    1.915    2.126    4.211    1.029    2.126    6.727    4.595   -0.732   -1.377    0.078    0.508   -0.919    0.508    2.065   -1.428   -1.377   -0.146    2.525    2.803   -0.640    4.781    1.361   -1.447    2.941    3.005    0.508   -1.327    2.456   -1.457    6.214    3.199    3.425
CD1=        8        7       11        5        4        9        6        1        3        4        6        5        5        3        2        5        0       12       16        4        6        4        5        4        2        4       12        5        2       15        4        6
CD2=        5        5        8        4        5       11        9        1        0        2        3        1        3        6        0        0        2        5        6        1        8        4        0        7        6        3        0        5        0       11        7        7
TTGTTCGTTGTGCTGGATGAACCGGCTTCCCGTAACAAGCAGATTCTTTTGAACGATTTGAACTTGCAGATTGATAGCCTTGATCGCCGCAATATGTTGCATTCCTTGGTCCCTGTCGTTTGGTTTGATAATATCGGGTGGAGCCAGTTTGGCAAGGATGCGCTGTATTATAACGACACGTATTACAACTTGGGTGTTGGACCGTATGCGACTGACCTCAATGCCGAAGAAACCTGCGCCACTTCAGGCAATTTGGGTGCTTGCATGCTCAAGCATTTCGAAAACGAAGATGGAGATGGCTTGCGCCAGGGCGCGGTCGCGTCGTTCTTCTGCACGCACCGCTGGGTGTTCCGTTTCTTGAACATTATCACGTTCCTCATCGCGATAGGGGTTCTCGTGGCTTACTTTACCTCGTTCCGCGTCTCGGATTTCTTCAACAGCAACTTGGCGCTATTGCTCGGAATTGTCGTTGCGCCTTCCGCCGTGATGATGACGATAATCTCTCGCTTTGACCCCTCCGTTGCGGCCTACCGCGGCACTTTCGGGCTTATCCCCATACTCCTCTTGCTTGTGACGGTGATTGCCATCATCTTGTTGCAAGTCTACAGGAAAAACGATCTCCCCAAACGCCGCAAAAAATAAAACCAACTGCAATTGAATTGTCATTCCGGCCCCCGAGCCGGAACCTCCCTCTCGTTTTAAACAAAAAAAGGAAAAAATTATGACTTCTACATACACTCAAAAATCCGATGCCCTCCAGCGCATGGCCTCCCACAACGCAGCAAGCATCATGGACTCCTCCGCTCAAGGCGCAAGCCTCCAGCGCAAAGCCGACATGATGGGTGGCGCAATCCAATGCGCATCCCTTGAAGAAGAGGAAGAACCCGTCCAAGGCAAGTTCATCCAACGCGCGTCCCTCGAAGAGGAAGAATGCCCTGCTCAGGGCTAGTTCATCCAGCG
KOK=        34
KK=  387031  LL=  388140  Z=    4.81  JJ=  387001  DL=  1110
A===      111      112      113      114      121      123      124      131      132      133      134      141      143      144      211      213      214      223      224      231      233      234      243      244      313      314      323      333      334      343      413      433
B===      222      122      422      322      212      412      312      242      142      442      342      232      432      332      221      421      321      411      311      241      441      341      431      331      424      324      414      444      344      434      423      443
RRR=   34.850    0.081   15.462    0.213   -0.046    4.228    0.322    0.177    0.906   -0.125   -0.462    5.672    0.211    0.178    2.866   -0.402    0.450    2.454    9.098   35.900    6.652    1.100    9.701    3.674   -0.274    0.547   17.276   -0.423   -2.499    6.783    6.014   11.945
X1==    6.407    0.033    3.721    2.650    1.563    0.963   -0.283    0.073   -1.590   -0.186   -0.541    2.650   -0.541    1.681    3.604   -0.952   -0.821    1.526    4.892    7.345    5.137    0.517    4.559    2.748    0.729   -0.541    3.537    1.238    1.857    2.823    4.080    3.789
X2==    5.439    2.444    4.155    0.080   -0.029    4.392   -1.136    2.417   -0.570    0.671    0.853    2.140   -0.389    0.106    0.795    0.422   -0.548    1.608    1.860    4.888    1.295    2.128    2.128    1.337   -0.376   -1.010    4.884   -0.341   -1.346    2.403    1.474    3.152
CD1=       14        4        7        7        7        4        3        2        0        1        1        7        1        5       11        1        2        6       15       14        8        3        9        8        2        1        6        2        3        4        7        5
CD2=       23       12       15        4        6       13        1       11        3        5        4        8        2        2        8        5        2        6        5       14        5        5        5        3        3        1       11        2        0        5        5        6
TCACCCCCAACACCAGGAGGATGACTCGAGGGGAAACGTTCACTTTGCAACCTAGGTTTTCGAGGCGCGGAGGCTTGCTCCGCCTGAGACAACGGTGACGCATTCGAGTTTTCCGTCTGCGATGCGTCCGCCGTTTTCTGTTTTGTTGTATTTGTAGACGATAATCTTGTCACCGACTTTGGGTGTGTTGTACAAATTGCGCAAGGCCGATTGCTTCACGAAATAGTTGAGGCCGTCGATTGTGGCGATGCCGTGTCCTTTGGCTTCGTCCCATTGCGAGACTGTGGCAATATCTGTAGGGAATAGTTTTTTTTGTGAATTTCATGTGTTATAAAGTACTAAAAAAGTGATTAATCAGTGATTTAATCGATTAATCACTTTTCTTTTTTGGATAAATATGCCTTTTTTGACTTAAATTCATCGGTTTTTGCATTGGCATGAATTTTGCGATTGTTGACGATGATGAAGCTATTTGTTATTTTAAAGATATTAGAGTCAAGAGTGCTGCCTTTATGCGGTGCGTCAGGTTATCCTGCTTGGCTCTCTTTTTTATTTTGGAGGGGTGATGTATCTGTTGTATGCAGATGACTCTGGAGTCGCCTCTGATCCTAATGCTAAATACAGCGTGTTAGCTGGTTTCGCAACTTTTGAAAATCAAACATATTGGATTCAAAAGGCTGTTGACGCTGTTATGGAAAAATATCTTGGGAGAACAGATGTTGAATTGCATGCGAGTCCGATAAGGAGTGGTAAAGGTTATTGGCGGAGCGTTCCTAAGCAAACGAGAGATTGCTTGTTGAAAGATTGTCTTGCTTGTATTAAGATGAATTATCCCCGTCAGTTTATTTTATTTGGCTCTGTTGTGAGCAATAAAAATGAAAGCGTATCTGAAGAATTATTTTCTCAATTGACAAGCCGGTTTGATAAGTTTTTAAAAAGAAAATTTATAAAACATGGGGATTCCGCTAGAGGTCTTTGCATTTTTGACAAATCCAAGATGGAAAATCAATATCAGAATTGGTCTCGGATTTATCAAACTCTAGGAAACCGATGGAACGAAAAGTTAAATAATTTTGCAGAAGTCCCTTTGTTTCTTGATTCCTCGATATC
KOK=        35
KK=  420241  LL=  420900  Z=    5.76  JJ=  419941  DL=   660
A===      111      112      113      114      121      123      124      131      132      133      134      141      143      144      211      213      214      223      224      231      233      234      243      244      313      314      323      333      334      343      413      433
B===      222      122      422      322      212      412      312      242      142      442      342      232      432      332      221      421      321      411      311      241      441      341      431      331      424      324      414      444      344      434      423      443
RRR=   12.948    2.883    0.286   10.780   -0.306    0.223    9.192    0.286   -3.431   -0.962    1.029   -0.084   -0.063   -0.721   -0.306   -0.174    1.705   13.948   30.486    1.577   -0.463    0.876   19.269   -0.220    2.510   -0.063   -0.086    0.059   12.938   11.819    0.359    0.886
X1==    3.329    3.781    0.791    2.718    0.448   -0.286    4.594    0.791    2.334    0.934    0.461   -0.475   -1.212    2.141    0.448   -0.286   -1.367    3.646    6.184    0.587   -0.189    0.261    5.728    1.132    0.934   -1.212   -0.189    1.047    2.355    5.864    0.461   -1.155
X2==    3.889    0.763    0.362    3.966   -0.683   -0.777    2.001    0.362   -1.470   -1.031    2.231    0.176    0.052   -0.337   -0.683    0.608   -1.248    3.826    4.930    2.686    2.446    3.364    3.364   -0.195    2.688    0.052    0.455    0.056    5.494    2.016    0.779   -0.768
CD1=        5        6        2        5        2        1        8        2        4        2        2        1        0        5        2        1        0        6       11        2        1        2        9        4        2        0        1        2        4        8        2        0
CD2=        8        3        3        7        1        1        4        3        0        1        5        2        2        1        1        3        0        7        7        6        6        6        6        1        7        2        3        3       10        5        3        1
TAACATCTTGTGAAATCCGCATTGAAAATGCATCGGCAAAGAAGGGTTACTTCTTGTTTGCGGATTACGATAGCGATTACCTCGGCGATGTGCTGAACATTTCGAAGGAAGTTGGGATGCCGGTCATCACGTGGGTTCGTACGGGAACGGATAATCAAAAAGTGCAATTTGCAAAAGCTGAATTGCCGAAAGTTGAACCGCCGACGGACTCCGGCAATGGTGGGACGACGGGGATTGCACGCGGTATTTTGAATGCGCCGGCGTTGCAACAGGTTCACTACGATGCGAGTGCTTGCGTAATTCGTTTGGGCGCTGAAACGTCTTGGGCTTTGCTTGATGTGAATGGTGTTGTTGTGCGTCGTGGCTATGGTCGTGAAATTCAGGTACGCTCCGTTCGTTCGGGAATGTATTTTGTTCGCACCGCCCACACCACCGCAAAGGTTTTGGTGAAATAATTTTAAGGAGTATGGAAATGAAGGTTTTGAATTTTGCGAATCTCGTGAAGTGCGCGACTTTCGCGACAATTGGCGCCTTTGGCGTCTCCGCTGTGTCGGCTGCCGATTGGTACGCCAAGGACAATTTGCAACCGGGGCATGACCCGAGCATGATTCGCTTTGAGGACGGTTACGCCCTCATGAGCACGAACAACAACTTGCAACT
KOK=        36
KK=    1172  LL=    1801  Z=    5.47  JJ=    1082  DL=   630
A===      111      112      113      114      121      123      124      131      132      133      134      141      143      144      211      213      214      223      224      231      233      234      243      244      313      314      323      333      334      343      413      433
B===      222      122      422      322      212      412      312      242      142      442      342      232      432      332      221      421      321      411      311      241      441      341      431      331      424      324      414      444      344      434      423      443
RRR=   58.093   -3.295   -0.011    0.182    1.497    0.015    2.306   -0.076   -0.471   -0.111    0.949    0.182    0.470   -0.362   -0.125   -0.008   -0.096   -1.127   17.477   28.742   10.296   14.048   -0.118    8.568   -0.102    0.815    0.445   -1.623    4.190   25.756    0.163    0.289
X1==   11.026   -1.085   -0.024   -0.360   -1.085   -0.018    2.189   -0.024   -1.015    0.102    0.676   -0.360    0.676    0.964   -0.150   -0.018   -0.354   -1.011    3.054    4.971    4.108    2.493    5.206    4.051   -0.898   -1.127   -0.892    1.213    0.869    4.716   -0.226    0.869
X2==    5.269    3.036    0.475   -0.505   -1.379   -0.866    1.054    3.143    0.463   -1.092    1.405   -0.505    0.696   -0.376    0.828    0.463    0.271    1.115    5.722    5.782    2.506    5.634   -0.023    2.115    0.114   -0.723   -0.499   -1.339    4.820    5.461   -0.723    0.333
CD1=       13        0        1        1        0        1        4        1        0        1        2        1        2        3        1        1        1        0        5        6        5        4        7        7        0        0        0        2        2        6        1        2
CD2=        9        6        3        1        0        1        3        7        3        1        4        1        3        1        3        3        2        4        9       11        7       10        2        4        3        1        2        1       10       11        1        3
CAATTGTGAGCGTGTTCCCGACAAAGTTCCAAATGGTAAGGCCGTGTGTCGCGATGAGGGCGGTCAAAATGGTTTGCAGAGCGCGGAAGGCGAAACCGAATGAAACAACGCTTAAAAATTGCGTGGCATATTTGGCGGGCTCATCGGTGAGTCCCATCCATTGCGGAATGTTACCGGAAAGCGGATAAATGATGAGCGTGAGCGCGATGCCGAGAAGGATGCTCCCGAAAAGGACCATCGTTTGTGTGCTGCTCGCGTGGCTGTTCTGCTTTGCGCCAATGTATTGCGAGACGATGCTTGCGCCGGATTGTGCGAATGCGTGGAGCGCGGTGAAAAGAGCCCCGAGAATCGGGAGCATGGCGCCAACGCCCGCGGCTGCGGTTTCGGAAGTGCGCGACAAAAACCAGCTGTCCATCATGGGCTGGATCATGCTCACGGCAAACGTGAGGATTAGCGGCCACGAAAGGCTGATGAGCGAGCGGTCTTTGACATCTACCTGTTTCATGTGTAAAAATCTAGAAACAACAAAGGCCCCGTCAAAGGGCCTTTTTGATGAAAATGTTTTCAAGTGTATCCAGTGTTTTTTTAGACGTAGAATTTATTTGTTTTCTATGGCCGTTGCCAGTTTTT
KOK=        37
KK=    2102  LL=    3181  Z=    6.82  JJ=    2102  DL=  1080
A===      111      112      113      114      121      123      124      131      132      133      134      141      143      144      211      213      214      223      224      231      233      234      243      244      313      314      323      333      334      343      413      433
B===      222      122      422      322      212      412      312      242      142      442      342      232      432      332      221      421      321      411      311      241      441      341      431      331      424      324      414      444      344      434      423      443
RRR=   10.486    9.581    0.153   26.442    3.547   12.026    0.179    0.657    0.506    1.427   21.658   -0.762   -0.528    0.936   -4.092   -1.014    1.929   31.969   11.793   -0.122   -1.483    2.893    1.100    0.559   -0.726   -0.243    3.617   -0.026    3.311   18.577    9.989    6.179
X1==    5.799    3.203    1.248    5.441    2.593    5.200    1.187    0.565   -1.511    0.916    3.706   -1.113   -0.889    0.511   -1.670    1.173   -1.155    4.395    5.706   -0.169    1.591    2.296    1.651    1.001   -1.343    0.424    0.851    0.444    1.495    3.665    5.675    2.218
X2==    1.808    2.992    0.122    4.859    1.368    2.313    0.151    1.163   -0.335    1.559    5.844    0.684    0.593    1.833    2.450   -0.865   -1.671    7.273    2.067    0.724   -0.932    1.260    0.666    0.558    0.541   -0.573    4.249   -0.059    2.215    5.068    1.760    2.785
CD1=       12        8        4       12        7       10        5        3        0        3        8        1        1        4        0        4        1        9       13        2        4        6        5        5        0        3        3        2        4        7       11        5
CD2=        7        9        4       11        6        8        3        6        3        7       13        4        4        5        8        2        0       17        6        5        2        5        4        3        5        2       12        4        7       12        6        8
GTCTGGAATGGGTGCAGGCGGCAATGCAGGCTGCCTTGTCGAGGAGCGATGTCAGGTGTCCGCCGAATACAAAATTGTAGGCGTTGACGTCGGAAGGGTGAACGATGTCGCGGGTTTCGACTTGAGATTGCTTGACTGTCTTTGCGTTTTCCATATCCGAAAAATAAATATTGTCGTGGGCGAGCGGGGCTTTGAATTTCTATATTCAGGTTATTATGGAAGAAAAAAAGACTTATAGAGAAGTGATGCCGGGCGAACTCCCGTGCGAAGTGCCAGAATGTGACGGCGTGATGGTTGTAGACCCCGATAACAGCTACAAACTCACCTGCGATAAGTGCGGGCATATTAAAGAGTAATTGTTATCTCGTAATGCAATTAACCGACTTGAAAATTGAGTACCCGGAGCTTCCCGTTGTTGAACATCGGGAGGAGTTTTTTGACCTTTTAGAAAAAAATCAAGTTATCATCGTCAAGGCCGATACCGGTTCCGGCAAATCCACGCAATTACCGAAGTTCTTGTTAGAGTGGTTTTGTTTGCGTCATCCTGGAGCCGAAGGCGAACGGGATCCAGTCAAGTTCAAAATCGGTGTGACGGAGCCTCGGCGTTTGGCGGCGATTTCCATTGCCGACCGCTTGCGTGAAGAACTCAAGGACGAAGAGCTTGTCTCGACGAAAATTCGTTTCTGGGAACAAGGTACAAATGAAGCCCCCATCAAAGTGATGACGGACGGTATCTTGTTGCAGGAGTTCCGCAAGGACCGCTTGTTCCGGCAGTACAATGCTATCATGATTGACGAAGCGCATGAACGCTCGTTGAACATCGATATCTTGCTTGGCATTTTCAAAACGGTACTTTCTCGTCGTCCAGATTTCAAGTTGATAGTTGCTTCGGCAACGCTTGACGCAAAACTTTTTGAAGAATTTTACGACAACAGTTGCGTGATGGAGGCCGAAGGCCGCACGTACCCTGTGGATGTCGAGTATTATTTCTCGGACTATGGTTCGGCAAGCGCACTCCGTGACATCTCGGGCAAGGGCGATTCTGGCTTAATCGAAGAAGCGCGTGATGCGATTCTTGAT
KOK=        38
KK=    3992  LL=    4711  Z=    9.35  JJ=    3662  DL=   720
A===      111      112      113      114      121      123      124      131      132      133      134      141      143      144      211      213      214      223      224      231      233      234      243      244      313      314      323      333      334      343      413      433
B===      222      122      422      322      212      412      312      242      142      442      342      232      432      332      221      421      321      411      311      241      441      341      431      331      424      324      414      444      344      434      423      443
RRR=    9.331   14.802    1.477    3.318    1.633   -2.229    4.863   -0.027    0.786    1.089   10.807    0.320    7.975    0.385    1.633    0.405    1.789  153.698   -1.125    1.789    0.035    0.175    0.291   -1.249    1.779   -0.929   -3.554   -0.125   -3.003   15.088    3.394    5.436
X1==    3.544    3.318    1.889    2.868   -1.313   -0.566    1.278   -0.487   -1.329   -1.294    2.800   -0.706    4.920   -0.960   -1.313    2.485   -1.476    9.640    3.773   -1.329   -0.591   -0.133    1.228    3.870    0.271    0.681    4.685   -0.537    2.035    7.620    2.094    2.035
X2==    2.633    4.461    0.782    1.157   -1.244    3.938    3.805    0.055   -0.592   -0.842    3.859   -0.454    1.621   -0.400   -1.244    0.163   -1.212   15.943   -0.298   -1.347   -0.059   -1.312    0.237   -0.323    6.570   -1.363   -0.759    0.232   -1.476    1.980    1.621    2.671
CD1=        6        6        4        6        0        1        4        1        0        0        6        1        9        1        0        5        0       15        8        0        1        2        4        9        2        3        8        1        5       13        5        5
CD2=        5        7        3        3        0        7        6        2        1        1        7        1        4        1        0        2        0       22        1        0        2        0        2        1       12        0        1        3        0        5        4        6
TTCCTCGTTTACGTTTCGATGTGGAATGCGTTCTGCACGGACTGGGACGGAAAATCTTGGAACAAACTCCGCAAGTTCTGCGATAAGAACAGCATGCACTTTTTGCGCTTGCGTGAATGGGTGGATTTGTACGAACAGTTCAGCCGCATTCTCGAAGTGAAATTTGAAAATAAAGTTTGTCCGTTCGATTCGTTCCATCGCGACAATTTGCACATTGCGCTCCTCTCCGGATTCTTGGGCGGGATTGCGCATCGCGATATTGAAAACGGCTGTTACCGCTTGGTGAGCGGTCGTGAAACGCATGTGTTCCCGGGCAGCGATTTGTACGCCAAGAGCGTGGAATGGCTTTTCAGTGCCGAAGTGCGCGAAACGAGCCGCACGTTCCTCACGAAGGCTGCCGAAATCAAGCCGGAATGGATTTTGCAAGTGGCAGAACCATTCTGCACACGTCGCTGGTTTGAACCGACGTGGAATAAAGAACGTGGCTTTGTCGAAGCGGTCGAAGAAGTAAGCTTTAGAGGGCTTGTGATTAGCCGTGGCCATCGTGTGGATTACGCCCGCGTGAATCCCGAAGACTGCGCCCAGATTTTCTGGCGCGAAGCGGTAGTGATGGGCGAGGTGGCAAGGCCTTTCGATTTCATGAAGCATAACGACCGCGTCGTCGAAAATCTCCATGCTCTCGAAGCTCGTAAACGCCAGTTCGGGCTTGCTCCGAGCGAA
KOK=        39
KK=    5432  LL=    6181  Z=    6.45  JJ=    5402  DL=   750
A===      111      112      113      114      121      123      124      131      132      133      134      141      143      144      211      213      214      223      224      231      233      234      243      244      313      314      323      333      334      343      413      433
B===      222      122      422      322      212      412      312      242      142      442      342      232      432      332      221      421      321      411      311      241      441      341      431      331      424      324      414      444      344      434      423      443
RRR=   26.447    1.838   -0.160   26.910   -0.085    2.311    1.637   -0.094    0.585   -1.133    6.531    0.067    2.870    1.994    0.977   -0.566    0.983   57.045    5.481   -0.103    0.040   -5.155   -6.091   -2.113   -3.878    0.478    0.137    0.008   -1.608   35.922    1.537    0.148
X1==    5.469    0.862    3.850    3.867    0.119    0.804    2.279    0.126    0.804    1.546    1.558   -1.360    0.823   -1.378   -1.367    0.804   -1.386    4.326    3.625    0.073    1.466    3.642   -1.409    1.489   -1.386   -0.647    5.064   -0.687    2.212    7.276    2.293    0.042
X2==    4.836    2.133   -0.042    6.958   -0.715    2.875    0.718   -0.744    0.728   -0.733    4.192   -0.049    3.488   -1.447   -0.715   -0.704   -0.709   13.187    1.512   -1.419    0.027   -1.416    4.324   -1.419    2.798   -0.738    0.027   -0.011   -0.727    4.937    0.670    3.521
CD1=        9        3        7        7        2        3        5        2        3        4        4        0        3        0        0        3        0        8        7        2        4        7        0        4        0        1        9        1        5       12        5        2
CD2=        9        5        2       12        1        6        3        1        3        1        8        2        7        0        1        1        1       20        4        0        2        0        8        0        6        1        2        2        1        9        3        7
ATGTTCTTGGCTGTCCGCCCGGCGTTGGTGACGTTTGGCATTGACTTCCCGCTCGAAGGAATGCGCTTTGGCTGGCGTCTTGGGCAATCGGCGTTGATGGTGTCGGATGAATCCCGTTTTTGGCAAGCTTTCCGCAAGCGTGTTGAGGGCGCGCATCTTGAATCCGCTGCGCATCCCGCATCGCAAAAGACTTCACTCTCCGAAGAGAAAAAACAGCTCATTGCCGACCGCTTGAACTTGCTCGAAATGGGCGGTGTCTTTGCTGATAACTTTGAAACGGCTCTCAAGATTTGGGTCGCAAAATCGCTTGCTGCAGATAGCCTTGATGCGACTCGCTGTGTGCGCTTTACAGGGCTAGAATTCTCACGTGGCAAAAAGATTCGCGACTTCAAGAGTCTTGCGGCAAACACCCGTAGCGAAGATGAAGAAATCCGCCTCTCGCTTGTGCGTGCAACATACGAATCGGGCCTTATCAGTGCGGACGCTTTTGTAAAGAACTGGAATTTGCTTAAAGATTTCAGCGTGGAAATGCGGAGTGGAAACGGCAAACCGACCTTAAAAAATAAAACCATAATTGCAATCCATACGGCGTACCAAAAAGAACTTACTTTGTTTGAACGTCTGCGCGTTCTTGCAGAACTTTTCAACATAGAACTCCCGTTTGACGCATCTCGTGAATCTGTGTCCCGCGAAAACACGGAACTTTCGGCCAATACCCTCCGCGAATATTTCCGCCCGTACCTCAAGGCG
KOK=        40
KK=   25532  LL=   26341  Z=    8.71  JJ=   25502  DL=   810
A===      111      112      113      114      121      123      124      131      132      133      134      141      143      144      211      213      214      223      224      231      233      234      243      244      313      314      323      333      334      343      413      433
B===      222      122      422      322      212      412      312      242      142      442      342      232      432      332      221      421      321      411      311      241      441      341      431      331      424      324      414      444      344      434      423      443
RRR=   34.463    6.836    1.558    5.618    1.520   -0.232    0.372   -1.322   -0.020   -0.098    1.708    2.912   -0.306    0.287    3.649    0.030    0.270    1.773   16.334    0.494    6.565   16.487   -0.664    0.181   -0.380   -1.835    0.381    3.788    0.313   67.064    6.501   -0.260
X1==    6.551    2.476    1.039    2.861    1.281    0.612    0.299    1.818   -0.081   -0.212   -1.221    2.147   -0.393    0.939    3.074   -0.081   -0.336    2.659    4.967    1.998    2.759    4.510    1.566   -0.160   -0.212   -1.221    2.759    1.086   -1.049    6.638    2.919    0.872
X2==    5.260    2.760    1.500    1.964    1.187   -0.378    1.243   -0.727    0.247    0.462   -1.399    1.356    0.777    0.306    1.187   -0.378   -0.806    0.667    3.288    0.247    2.379    3.655   -0.424   -1.133    1.791    1.502    0.138    3.488   -0.298   10.104    2.228   -0.298
CD1=       12        7        3        6        5        3        3        4        2        1        0        5        1        3        8        2        2        7       12        5        5        8        4        2        1        0        5        2        0        8        5        2
CD2=       16        9        6        6        6        2        4        2        3        3        0        5        3        2        6        2        1        3        6        3        5        6        1        0        5        4        2        6        1       13        5        1
CATGCGACAAGACCTGCGGTCATTGCGCATATGAGAGAAAATTCTACAGAGAATTTCTGAGTTTTTGAGTAATTCATGATTTCCCTCCTTCTTAAGAAAGGTTTTTTGGCGCTTGGGCGCTTTCTGATTGTAAAATATTTTTTTTGATAAGAAAGTCAATAGTAATTGTAATAAAATTGTATCAAAATTTGAATATTCCAAGTTGGAGCATTTTGGAAAAAAAGAGGTTGCGCCTTGTTTCTCTTATTTCGAGCGTCAACAGGGTTTGATTCGTTGTCAGTCTCCGCTTGCGCGGTTGACGACTCACCCTAACGGGCTTATCGCTTGCGCGATAATTCCAAAATTCGCTCTTCGCACTTCGTGCATGACCGAATTTTGTCGAACCCTCTTCTCGGGTTCTCGACTTGTTCACAATATAAAATAAATGGACCCCAAAAGGGATCCATTTATTTTAGAGCGGGAAAAGGGTCTCGAACCCTCGACATCGACCTTGGGAAGGTCGCGCTCTACCAACTGAGCTACTCCCGCGTGGGTAGTCTTAATTTAGTAAAATTAGGGGGCTTGTAAAGGTATGCCTTCTTTTTTTCTATTATTGAAATATGCAAAATCTCAAGTTTAAATCTGTTTGTGGCGTAGTGGCGCTCGTTTGTCTTGTTTCGACGAACATTGCATGGAGCGAGGGCGGTTCAAAACGCGGCTTTTTTGATAGTTTCGTAAACTTCTTTACGCCGAGTGGTTCTGTGCAAGGCGAAGGTCCTATATTTGATGAACTTAAGGGTGTCGAAACGCAAATCGATAAGATTGAAGTTC
KOK=        41
KK=   34232  LL=   35311  Z=    6.18  JJ=   34142  DL=  1080
A===      111      112      113      114      121      123      124      131      132      133      134      141      143      144      211      213      214      223      224      231      233      234      243      244      313      314      323      333      334      343      413      433
B===      222      122      422      322      212      412      312      242      142      442      342      232      432      332      221      421      321      411      311      241      441      341      431      331      424      324      414      444      344      434      423      443
RRR=   56.326   13.443    1.663    3.186   -2.606    1.509   -0.295   -1.721    0.935   -0.185   -1.166   -2.048   -0.518    1.221   -1.995    1.509   -0.710   22.251    7.330   -0.395    3.910    3.997    3.088    0.237    0.712   -0.518    2.181    0.376    3.364   44.453    3.831    0.300
X1==    7.285    6.325    2.435    2.285    2.707    0.793   -0.367   -1.345    1.331   -0.291   -1.615    1.231   -0.361    0.793    1.351    0.793    0.682    8.794    2.227    0.793    2.892    2.746    2.121    2.601    0.351   -0.361    1.613    0.976    0.888    4.620    0.893    0.141
X2==    7.732    2.126    0.683    1.394   -0.963    1.902    0.802    1.280    0.702    0.635    0.722   -1.664    1.435    1.540   -1.478    1.902   -1.041    2.530    3.291   -0.498    1.352    1.456    1.456    0.091    2.029    1.435    1.352    0.385    3.788    9.621    4.290    2.122
CD1=       21       19        8        8       11        5        3        1        6        2        0        6        2        4        8        5        5       20        8        5        7        7        6        7        3        2        5        3        3        8        4        2
CD2=       19        8        4        5        2        6        4        5        4        3        3        0        4        4        1        6        1        7        8        2        4        4        4        2        5        4        4        2        6       13        8        4
TTTTTCTCCGTTAAAAACGTACTTCAACGCAACTAACGCAAGCGCAATCTTAGGCGAAATCAGCGGAATTTCAAAGTCTTCAAAGATCTCACTTACGTCAACGACTTCCAACAAGAACGGCAATCCAATCTTGTGATAGTATTCAGGATAATTGGGGTACATCACCTCTTTTTCTATGCGAAATGGATCTTTTCCATTATACAATACGATGGCAACAGTCGGAATATTTTTCTGATTGCGAAACATAATCTGGAACCAGTATTTGACCAACTGCGGGATAATTCCTGTTTCTGGATAACTCTTGTGTTCTTCAATAATCCCGACGAGGAGTTCGGCTTGCTTGGGTTCATCGCTTTCGAGTTTCACGGTAAAAGCCAGGTCACCATCGCCATGAGTTGCAGTGTCACTGAATGCTTCAGAGATCTCTTGTAGTGTGTCAAGATTTACCGTCGCAAGGAATTGAGCGAGATTGCTGTTTTTTCGAGATGCAAGGCGAAGAAGTTCCGCTGTTCGGGCTGGGTCTTTTAGCACCGAGCGTACATAAGAGTCATGAGAGAATTTTTGAGTCATAGATTAGCCTCCTGATAAGTTTAGAGGCTCTAATTTACAACTGAAAATTTTGAAAAAGTGAAAGTTTGAAAATTTTGCAATCAACCGTTTGCAAAATCGTTCATTTTGTCAACTATAGGTGGCGCGCCATCCCCCAAAAATTGTGATCCTCGCTACTTTCATTTCTAACAAAAAATGGTATTTTAAAAAGACTTCTCGTTCACCTCCAACGATTAAGGAATTTGGCTATGCTTCAAAAAATGTGGAATAAATGCAAAAAATGCGGCTGCGATAAAGCTGAGGACTCCGAAAAACTTTGCGAATCGTGCAAAGAAAAACGTCGCGAATTTTGGAGCGATATCAAGAAAATTGTGGGTGTAGGCGGTGCCGCCTTTTTAGTGCTCATCGCGGGCGGCAAATTAACGAAAAAATCCTAATCTCTATCCTTCGTCAGCGCGTATCCGCGGATTGTTCTCAAACGCTTTGTTTTCGGGTCGATGGTAACGCCCCAAAATCCGGTGGATAATAGTA
KOK=        42
KK=   40112  LL=   41251  Z=    8.62  JJ=   40082  DL=  1140
A===      111      112      113      114      121      123      124      131      132      133      134      141      143      144      211      213      214      223      224      231      233      234      243      244      313      314      323      333      334      343      413      433
B===      222      122      422      322      212      412      312      242      142      442      342      232      432      332      221      421      321      411      311      241      441      341      431      331      424      324      414      444      344      434      423      443
RRR=   33.915   13.835   -1.653   40.832   -0.107   -0.473   12.317    0.992    0.379   -1.244    1.032    0.611    6.683   -1.065   -0.561    4.509    0.018   99.084    0.156    0.950    0.068   -0.255    2.528    0.000    0.390    4.313    6.536   -0.171   -5.083   17.062    1.231   23.595
X1==    6.940    5.395   -0.803    6.887    0.391   -0.410    5.348   -0.803   -0.410   -0.576    1.898   -1.663    5.967   -1.064    2.059    2.058   -1.289   11.592    0.463   -1.028   -0.106    0.802    2.644    0.348    0.181    1.898    1.950   -0.357    3.179    3.179    0.541    3.932
X2==    4.887    2.564    2.058    5.929   -0.273    1.152    2.303   -1.235   -0.924    2.159    0.544   -0.367    1.120    1.000   -0.273    2.191   -0.014    8.547    0.338   -0.924   -0.640   -0.317    0.956    0.001    2.159    2.273    3.352    0.479   -1.599    5.367    2.273    6.000
CD1=       14       13        1       14        4        2       13        1        2        1        5        0       11        1        7        6        1       24        5        1        2        4        7        4        2        5        5        1        6        6        3        7
CD2=       17       10        9       15        4        6        7        2        2        8        4        3        5        4        4        8        3       18        3        2        2        2        4        2        8        7        9        4        0       11        7       12
GCGGTAGCGTTCTTCGTGCATCTTTTCGATGGCGGCGACCATGCGGAACTTCTTGGCGAGAGCGGTGAAGCCTTCTTCTTCAGCGGTCTTCGCGAAGCCTTCGTACATGTCCGTCCATTCGTAGTTTTCGCCTTCGGCGGCAGCCTTCAGATTCTGGGCGGTGTCGCCGATGCCTTCGAGTTCCTTGAACCAAAGCTTGGCGTGTTCCTTTTCGTTGTCAGCGGTTTTCTGGAACAAAGCGGCAATCTGTTCAAAGCCGTCCTTTTTGGCGCGGCTTGCAAAGTAGGTGTACTTGTTGCGAGCCTGCGATTCGCCGGCGAATGCTGCTTCAAGGTTCTTTTCGGTTTGGGTTCCAGCGTATTTATTTGCCATAATAAACTCCCTTATTTGATAGGTTTTGTTTCTAATATACCTCATTTTGTTGCTGTGTGGAAATTTTTATGACGCATTTTTGTAATAAGTTGGAGCAAGCCGATTTTGTTAAATGATACGGGGTGTATCTTTTAGAATTTAAAAATGAAAAATATTTGTTAAAATCCTTAAAAATTTGAAATTTTCTTTAATTTTGTATCATTTTAATATTGCGTGCGCTTGGAGGGAAATCTAAATTTATACATGTAAGAACGAATGTTCTAACCCAAAACTATTGACCAATAACTAATGACCAATAACTAATGACTACTTATGAAACCGATAACAGAATATAAGGATTACCGCCTGTACATGCAGGACTTTTACGAAGAGCGTAAAAGGACGAGCGCATTTTCGTGGCGTGAGTTTTCCAAGCTGGCGGGGTTCAAGTCGCCGGTTTACCTGAAACTTGTTTGCGAAGGCAAGAGCAGCTTGAGTCTCGTCAAGATGGAACAGGTCGCACATGCGATGGGGCTTGTGGGGCACGAGTTTGCTTACTTCACGCAAATGGTCAAGTTCGGCAATGCAACGAAGGATTCTGCGAAAAAGGAGGCGCTCATCGAAATGCAGAAGATTGCTATGGAGCACAAGGTGCGCGTTCTCGATGCGGAATCTTTTGAATTCTATGAGTCGTGGAAAAATCCGACGATTCGCGAACTTGCTCCGATGATGCCTGGAAAGCGTCCGCTCGAAGTGGCGAAAACTTGCCATCAGGTGATTTCGGCAGAA
KOK=        43
KK=   78482  LL=   79561  Z=    6.84  JJ=   78482  DL=  1080
A===      111      112      113      114      121      123      124      131      132      133      134      141      143      144      211      213      214      223      224      231      233      234      243      244      313      314      323      333      334      343      413      433
B===      222      122      422      322      212      412      312      242      142      442      342      232      432      332      221      421      321      411      311      241      441      341      431      331      424      324      414      444      344      434      423      443
RRR=   32.553    1.632    2.880   27.264    0.246   -0.108    1.452    0.794    3.724    1.578   14.030    5.698    1.661    3.578   -0.619    0.174    2.808   12.841    3.601    9.014    0.525   19.275   16.054   -2.559   -0.663    3.668   -1.111    0.230    0.637    6.516    1.101    2.276
X1==    7.715    1.809    0.836    5.360   -0.190    1.040    0.733    0.836    2.340    0.748    3.822    1.939    1.820    1.464    0.476   -0.260   -1.683    5.691    1.823    2.340    0.303    4.171    4.760    3.071    1.466    1.820   -0.966    1.361    0.398    3.004   -0.851    1.049
X2==    4.220    0.902    3.447    5.087   -1.299   -0.104    1.980    0.950    1.591    2.111    3.671    2.938    0.913    2.444   -1.299   -0.669   -1.668    2.256    1.976    3.852    1.731    4.622    3.373   -0.833   -0.453    2.016    1.151    0.169    1.603    2.169   -1.294    2.169
CD1=       12        5        3       10        2        4        4        3        6        3        8        5        5        5        3        2        0       13        7        6        3       10       11        9        4        5        1        4        3        7        1        4
CD2=       13        5       11       13        1        3        6        6        6        8       10        9        5        7        1        2        0        6        5       10        6       10        8        1        3        7        5        4        6        7        1        7
GATGAAAAAGTTGAGGTAACCGTTCACGGCTTCAACTTTAGAAAGACCTGCCGGGAGCTGAACCTTGGCGGCTAAATCTTCGGCAATGAGCTTCGGTGCCTTGCGGAGAGTCTTTGCAAGCGAAAAGCACGGGATGGTGTAGTTGCCATGACTTGTATCAGGCGGTACGGAAATAAGTTTCAATGCGGCTTCTTCGTCAAAAGCTCCAGTTGCTGCAAGTGCCTTTGCGATTTCTGCATTAAATGAGTTCATTGTCGTCTCCAGACTTCTTGGCGTCTTCGCGGATGAAGTCGTGTTCGTCGAGGTTCATGAGTTTGCCGTCTGCATAGAGGCGGTCGAAGGAAATTTCGTTTCTCTTTTCTTCTTCGAAGAGGTGAACCATCAGGTCAAGACCAGCATCGAAGATGGCCCAACGCACACCTTCCTTGTATTCAACGCCGACATAGTGGAGCTTGCGAGCCTTGAATTCCTTGGTGAGTTCATTCAAAATGGCCTGCATCTGGGCTTCACTTTCGCAAGTGGCGATGAGGAAATAGTCCGCTTCGTTTTTGACGCCGCGGAGGTCGATGAGCTGCACGTTCTGGGCGCGAAGTTCAAAAAGGATACCTGCACCAAGCTTAACGGTTTCAGAAAAATCTTGGTTATTTGTTGCTGTCATTTTTTTCTCCCTGATCGGGTTCTATTATTTGTTGAAAATCTCTTCCGGTGTGTACGACGGCATCGACCGTGGCGTTCTTGTTCTGGAGTACAAGAATGTTCTTTGTTTTTAAGGTTGCGGCGAGCGCCTGTGCGCCTTCCCATTCCGGGTTCCTGAGCACGATAATCGTTTCGTCGTAATTCTGGAGGCGTTCGTTGTCGATATGGACGACATCAAAACCGTTGTCGCGTAAGAAGGTGCGCATCTTGACGGCGGCACCCTTCATGCTGCAGCTGTTTAGCACTTCGACTTCGCCCTTGATGCGGCGAACTTCGCGAACGACGGGGGCTGGCTTTTCTTCTTCACAGCCTGCCAAAAGGAATGCGGCAAAAACAGCCGAAGAAACTCCTACGGCAAAGTTCAGGTGGAGCGCTTTAGAAAAG
KOK=        44
KK=   83612  LL=   84541  Z=    5.14  JJ=   83402  DL=   930
A===      111      112      113      114      121      123      124      131      132      133      134      141      143      144      211      213      214      223      224      231      233      234      243      244      313      314      323      333      334      343      413      433
B===      222      122      422      322      212      412      312      242      142      442      342      232      432      332      221      421      321      411      311      241      441      341      431      331      424      324      414      444      344      434      423      443
RRR=   39.820    0.501    2.204    3.486   -0.054    1.064   -0.266   -0.377    1.064   -0.037    0.368   -0.263   13.189    0.327    0.373   -0.412    0.169   10.052    9.896    0.153   -0.179   -1.387   44.712    0.086   -6.786    0.466    2.524    0.265    0.037    1.440    4.038   33.012
X1==    7.243    0.224    2.378    1.144    0.993    1.546    1.144   -0.265    1.546   -0.367   -0.564    1.144    4.779    1.318    0.224    0.814   -0.190    6.863    3.712    0.081   -0.759    0.936    6.652    0.547    4.664    0.963    0.636    0.328    0.057    0.783    2.489    3.689
X2==    5.498    2.240    0.927    3.047   -0.054    0.688   -0.233    1.425    0.688    0.100   -0.653   -0.230    2.760    0.248    1.666   -0.507   -0.889    1.465    2.666    1.883    0.236   -1.481    6.722    0.156   -1.455    0.485    3.970    0.807    0.653    1.839    1.622    8.949
CD1=        9        2        4        3        3        4        4        1        4        1        1        3        8        4        2        3        2       14       10        2        1        4       13        4        7        3        3        2        2        3        5        7
CD2=       16        7        6        9        3        4        2        7        4        4        2        3        8        3        6        2        1        4        5        6        3        0       12        2        1        4        9        5        4        6        6       18
TGGCCACCGACGGCCTGTGCATTACCGATGTTAGCTTGAGATGCTTCGGCATTAGCCTGAGCAATGGAATCTGCAGTAGCAGCATCCTGGAAATCGTCAGAGAAGAGGTCGTCAGACTGAGCAAACGCTAGTGAGCCCGCGAAAAGAACAGCAGAAAGCACTTTGAACATGTTACTCATTTTGATCTCTTTCTTAAACGTTTAATGCCGGGGGAGGGAATCGAACCCTCACACTCTCGCGAGTACTGGATTTTGAGTCCAGCGCGTCTACCAATTTCACCACCCCGGCGGGGGAGCACAACAAATATAGCACTATTTTTGCTTTTTTTGTAGGTATAAAGCAAAAAAACGCATGTTTTAGGCGCTAAAATCTGTAAAAAATTTTTTCGAGTATAATTTTGTTTGCTTAAAGGGCCTGTTTTACGAGCATCGGCCTGAATTCCACATTGAGCGGGGCCAGTTTTTTGGCGCCATAGTCCACTGCACTTTCCTTTGTATCAAATGGACCGGTGCGCACGATATAGAGGACTTTGCCGCTTTCAAGCGTATTCTGGCTGATGGTGCAGGCGATGTTGCGCTTTTTGAGATTGTCTACGAGTAAATCGGCGTTAGACTTGACGCCAAATGCGCCCAATTGCAGTTGCCATGCGGATTTTGCTTCGGCAGGCTTTGCTTCGGGAGCCTTTGTTTGCGCGGTTTCTGCAGTAGCGACTGCAGTTGCGGGGGCTGAAGCCTTTGATTCTGTGGCTTTAGCGGCGTCATTATTTGTAGATGGCGTTGTGCTTGCTTGCGGAGCGGCGCTTGCGGCCTGTTCAGCCTTGACTTGCTCGGCCTGAGCTTGTTCCCTCTTGGTGGCGGCTTGCTTCATGGCTTCGGGATTGCCGAGGTTTTTGCAGGCTTCGTTCAAATCTTCGCTGTGGGCGCGGTCTTG
KOK=        45
KK=   89192  LL=   90271  Z=    4.79  JJ=   89162  DL=  1080
A===      111      112      113      114      121      123      124      131      132      133      134      141      143      144      211      213      214      223      224      231      233      234      243      244      313      314      323      333      334      343      413      433
B===      222      122      422      322      212      412      312      242      142      442      342      232      432      332      221      421      321      411      311      241      441      341      431      331      424      324      414      444      344      434      423      443
RRR=   13.496   10.935   -0.125    3.787    0.090   16.724    0.639    1.239   -0.467    2.448    6.321    2.414    4.699    1.558    0.478   -1.711   -0.285   35.303    1.163   -0.736    5.414   17.349   -2.590   -0.258   -0.426    2.087   -0.214   -0.790   -0.189   22.959    3.077    4.232
X1==    5.016    5.117   -0.245    1.830    0.025    3.752    0.813    0.408    0.448    1.363    2.705    2.900    2.011   -1.229    2.062    1.109    0.272    5.165    0.865   -0.213    3.124    4.875    2.769    0.520   -0.337    2.011   -0.314   -0.821    1.593    4.302    1.317    3.399
X2==    2.691    2.137    0.508    2.069    3.566    4.457    0.786    3.036   -1.043    1.797    2.336    0.832    2.336   -1.268    0.232   -1.543   -1.048    6.835    1.344    3.457    1.733    3.559   -0.935   -0.497    1.266    1.038    0.683    0.963   -0.119    5.337    2.336    1.245
CD1=       14       14        2        7        4        8        5        3        3        3        6        9        5        1        8        4        4       10        5        2        5        9        6        4        1        5        1        0        3        6        4        5
CD2=       10        9        5        6       12       13        4       10        2        7        6        4        6        0        5        1        1       18        5       11        7        8        1        1        6        4        5        5        2       10        6        4
GCTTTTGCGAATTCGCCGTTCAAGGAAGGGCTTGTCAAAGGCTTGCGCTATATGATAGAGCATGAAGGCCCGTATCTAGTGCATTGCACGTATGGTATGGATCGAACTGGGTTTACGATTGCTGTGCTTGAAGCGCTGATGGGGGCGACCGCTGATGAAATCAAGGCGGATTACGCCACGACTCACAAGAATTTTTATAACGTGGTCGATGGTAAACATGTTAATTTAACAACAAAGCAGGTTGAGCTGCTTCAGGCGATTATTGTCAGACTTATGCAGAATTCGTTCAAAACGGCTGGTGTTGATATCTCTGATTTCGAAAATGCCGATTTAGCGTCCGCTACAGAAAAGTATTTGCTTGCGCTCGGGATGGAAAAGAGCGAAATCGAAGCGCTGAAATCGCGACTGAAGTAGATAATTTTGTTATTTATAGTGTATGGTGAAAAATTTTAGCAAATTTCTTGGCAAAATCGCTTTGATGACCGCTGCAGCGTTGTGGGCTGGGTGCAGTGATTCTGAAAAAAAGACTGATATCGTGCAATCAGCGAAGAGTTCTCCTTCTGTGGATACTCTGTCGTCCGAAAATGAACTTGTAGAATCGTCTGCTTCGGATAGCGTTGCCGTGATAGAACCGACTAAGGATTCCTTGTTGAAAAAGGTTGTTCGCGTTGCCAAGATGAAGCCTGAAATCGGTATGATTCGGGCTTTGTACGGTGTTATCGAAGAAAATATGGGCGAAGCAATTGCGCTTTATGGAGTTCGGCCACCGCGTGAAATTATTACTCCTGATGTTCCTCGTTGCCATGTCAAAGAATTGACGGAAGAGGAGGTTGTCGCAGGGAAGGATAACGACATTGATGTTGAATATTTTTTGAAAGTATTCCGTCAGCGTTCGCCGAGTATACGTCAGATTTGCAATAAGAATCTTTATACAAATGTAAAGAATCGCGCTAAACGAATTAACGCATTTAAAACAGAGATTGTTTTTGAAATGAAGGTTTCTCCGAGTGGAAACGTTGAAAACGTCGAAATTAAATCATCGGATAATCGATTTAGCGAAGAAATCAGAGAATCAATAGC
KOK=        46
KK=   94232  LL=   95311  Z=    6.42  JJ=   94142  DL=  1080
A===      111      112      113      114      121      123      124      131      132      133      134      141      143      144      211      213      214      223      224      231      233      234      243      244      313      314      323      333      334      343      413      433
B===      222      122      422      322      212      412      312      242      142      442      342      232      432      332      221      421      321      411      311      241      441      341      431      331      424      324      414      444      344      434      423      443
RRR=   13.221   13.964    0.859   24.356    0.722    0.308    2.522   -0.183   -0.287    3.354    8.335    4.560   13.033    0.218    0.294    1.089    0.214    4.037   18.603    1.543    0.165   26.935    1.644    1.772    0.122    2.895   -0.249    0.105    5.408   16.238    2.793   -2.359
X1==    3.358    3.705    4.021    5.018    1.736   -0.245    2.122   -0.101    0.409    2.625    1.717    1.736    6.294   -0.377   -0.233   -1.552   -0.377    3.346    3.641    0.409    0.396    4.591    2.723    1.262    0.572    3.025   -0.256   -0.124    1.698    3.001    1.063   -1.559
X2==    3.937    3.769    0.214    4.854    0.416   -1.260    1.189    1.809   -0.701    1.278    4.854    2.627    2.071   -0.577   -1.260   -0.701   -0.566    1.207    5.110    3.769    0.416    5.867    0.604    1.405    0.214    0.957    0.975   -0.850    3.184    5.411    2.627    1.514
CD1=        7        8        8       10        5        2        6        2        3        6        5        5       12        2        2        0        2        8        9        3        3       10        7        5        3        7        2        2        5        7        4        0
CD2=       11       10        4       12        4        1        5        7        2        6       12        8        7        2        1        2        2        5       11       10        4       13        4        5        4        5        5        2        9       13        8        6
ACTTCGTTATCGAGGAGCGTAAAGAGCAGAATGACGCTATGAAAAACCGTGTAGGCGATTGTCGTGACCTTCGCGACTTTTTGGATTGCTGGTGTCGCGCTTCTCGAATCTACGCATTTCGAACTTGCGATTTTTGTTGCAATCCCGCCGAGCACCATAAACACCACGAGCGCATTGCAAATCCACATAAAGTCGATGCAAACTGCGTGGAAAATGAACCAGTCTGGCTTCGAGACAAACGGGAATCCGTAAGGGTTGCTGCGGAACAAGAGCATAACGCGCAACAGTATGTGCGTCACCCAGAATGCGAGCGAGATTAAAACCAAGTTCTTGGACGGCTCTAAGAACTTGGCAATTTTCTGTATAAAGTTTTTCATTTCTTATTTCCAGAAATTTCTTTGTACAAAGCGAGCTGGCGCTTGAAGCAATCGTTCCAGCTGAATTTTTCAGCGTATTTTCGAGCTTTAATCTTCTTGTCGGTGAGGTCGGAATGGTAGAGCTCGACAATCGCATCTGCCAAGGCTTCAGGCGTGCGTTCCTTGAGGATTGTGCCTGCGCCCGATTCCGTGACATGCTCGAATGCGGCCCCGGCGGCAGCTCCGACGAGTGCGTTCCCGCTTGCCATGCTTTCTAGAATCGAAAGTCCAAAAGTTTCCCAGCCAGAAAGAGCAAGACCCATATCGACGCTCGCGTAATAGCGAGCCATCTCGTCGATGGAATTCACAAAGCCGATATAGCTGACGTGCTTGTATTTTGCGGTGGCTTCTTGCACGAGCGGGAGACTTGGACCTGTGCCTGCAAAGACGATGGCGGGCTCGTGTCCGAGTTTTTGCGTCAAAATGTCGTAAGCGCCAAGAACAAGGTCAATGCCTTTTTCATTGCAATGTCTGTGCGGGAAGAATATCGTGAGGCGGTTCGGATCGCCATCCTTGAGTTCGTTCACGAGTGCTTCGTCACGGCGGCTTGGCGAGAATGTATCAATGTCACAACCGAGCGGAATCCAACGCGGGTCGGGGAGTCCGTTCTTTTTGAGTCTAGCCATCGCTTCTTTCGAAGACGCTTGTACGCAATCGTAGTTTT
KOK=        47
KK=   99062  LL=  100141  Z=    4.84  JJ=   99062  DL=  1080
A===      111      112      113      114      121      123      124      131      132      133      134      141      143      144      211      213      214      223      224      231      233      234      243      244      313      314      323      333      334      343      413      433
B===      222      122      422      322      212      412      312      242      142      442      342      232      432      332      221      421      321      411      311      241      441      341      431      331      424      324      414      444      344      434      423      443
RRR=   10.908    5.693    1.458   20.766   -0.049   -0.418    4.084    0.219   -1.490    1.408    1.306    1.977    3.091    0.048   -0.049    0.556   -0.971    6.949   23.167   -2.361    2.338    2.121    6.202   -0.636    1.404    0.278    1.954    1.945   -3.465   58.184    1.258    1.320
X1==    6.061    6.946    3.127    3.420   -0.243   -0.333    1.907    0.469    2.836    1.648    0.775    1.533    0.775   -0.029   -0.243    0.301   -1.093    2.551    6.235   -0.967    1.420    2.907    4.652    2.007    1.004    0.165    3.879   -1.000   -0.535    7.155   -1.055    0.648
X2==    1.800    0.820    0.466    6.072    0.203    1.255    2.142    0.466   -0.526    0.854    1.685    1.290    3.987   -1.671    0.203    1.848    0.888    2.724    3.716    2.442    1.646    0.730    1.333   -0.317    1.399    1.685    0.504   -1.946    6.471    8.132   -1.192    2.039
CD1=       11       13        7        8        2        2        6        3        7        5        4        5        4        3        2        3        1        7       14        1        5        8       11        7        4        3        9        1        2       15        1        4
CD2=        6        4        4       13        3        5        6        4        2        5        6        5       10        0        3        6        4        7        8        7        6        4        5        2        6        6        4        0       15       18        1        7
AAGCTCTGCCAACTAAGTTCTGCCAACTATCTACTATGAACTATTCTCCCGAATCCCGCGGTATTATCCGGTTGCCTTCTCTTGAATATGGGCGCTCTGTGTTGGGCGCTCCGCTGCTGTACTACCCGTGCAAGAGCGAATGCAAGTTGCTTGTAATGGCGGGGATTCACGGCGAAGAGCCGGAGACAACGTTCCTCCTGAGTCGCGTGCTCCGTGCTTTTGACGAGCCTTTTGATTCTGTTGCATTTATTTTGTGCGCCAATCCGGATGGTGTCGCTCTTGGAACGCGCGGGAACGCCAATGGCGTGGACTTGAACCGCAATTTCAAGACGCAAAACTTCTCGACGGAAAAGGTCGGTTCGCGCTCGATTCTCGAAGCGCCTCGCGATACGCTTTTATCGCCGGGTGCATTTGCGGGGAGCGAACCGGAAACGCAAGCGCTTGTCGCATTAATTGAAAAGCTGAGGCCTGCGAGTGTGCTTGCGATGCATGCTCCAATGGGCTGCGTTGATGCACCGCAAAAGACAACGCTTGTCGAAGGCGTGATGGAGGCTTTTAACTTGCCTTGGTTGCCGGACATTGGGTACAAAACGCCGGGGAGCTTCGGGACGTGGTGCGGTGAACGAAACTTGGAATGCGTGACGCTAGAACTTCCGCGCATGTCTCTCGAGCAACTATTTGACCGCTATGGCCGCTCGTTCGCGGAATTCTTGGAACGCAAATCGTCGCACTAGGACGCTTTTTGGAACATCTATAAAAAAGAAATGCCCGCTCGCGGCGGGCATTTCTCATAAATTTTACTGAATCCTTCGTTTCGCTCAGGATGACGTGGCTCTACTTCTTAGAGGCTTTTGCTTCTTCGATAATCTGCTTGCGGTAGATGATGCCTACGGCAAAACCAATCACCATGTAGCTACCGCCAAGAATCAGCAAGTATTCAAGAATGAACGGCACCTTCGGGTTGTAGAAGAGGATTCCGGCAACGTAGGTGAGCAAAATCAGCACAATCTGGAAAATGTTGAAGGCCTTGTTCTTGCGCGGCTGGAGTTTCGGGAGGAACAACGGGCTTACCATCAAAAA
KOK=        48
KK=  116282  LL=  117361  Z=    6.13  JJ=  116282  DL=  1080
A===      111      112      113      114      121      123      124      131      132      133      134      141      143      144      211      213      214      223      224      231      233      234      243      244      313      314      323      333      334      343      413      433
B===      222      122      422      322      212      412      312      242      142      442      342      232      432      332      221      421      321      411      311      241      441      341      431      331      424      324      414      444      344      434      423      443
RRR=   44.702   11.500   -0.912   29.752   -0.028    0.831    1.455    0.160    0.208    0.603    0.273   -0.193    0.013    0.736    0.214   -1.038   -0.335   15.841    9.353   -0.275    7.215   -0.549   23.151   -0.549    0.255    1.328    0.166   -2.758    0.695    3.658   11.450    6.190
X1==    6.270    6.409   -0.378    6.408   -0.907    0.400    0.608    0.146    0.957    0.966    0.616   -0.748    0.029    0.825   -0.384   -0.713    0.608    3.026    4.605   -1.270    4.226   -0.375    5.868   -0.228    0.408    1.203    0.070    4.240    0.256    2.758    4.723    1.507
X2==    7.129    1.794    2.414    4.643    0.031    2.074    2.393    1.096    0.217    0.624    0.444    0.258    0.444    0.892   -0.556    1.455   -0.551    5.234    2.031    0.217    1.708    1.464    3.945    2.404    0.624    1.104    2.360   -0.650    2.718    1.327    2.424    4.109
CD1=       17       16        3       15        2        4        4        4        5        5        4        2        3        4        3        2        4        8       10        1       10        2       12        2        4        5        3       10        3        7       11        5
CD2=       14        6        6       10        3        6        7        4        3        3        3        3        3        4        2        5        2       12        7        3        5        5        9        7        3        4        6        1        6        4        6        8
GATGGCCGCGTACAAAAGCGGAATCCACGGCTTGAAATGCGAATAGACCTCAATGACAGTGCCAAAACCCGCAAAACTCCCTTTCAAGTCCACGAAAAACATCGGAAAAATGGAAAGTGTTGCGACCACGAGAAACTGTATTGCCGAAAGTCTCACATTGTCCATGTAAGGGCCGTACTTTCCGACGACGAGAATGTGTGCCGCAAAGGCGAGTGCGCAAAGCAATAGGATAATATCAGATGGCTGGATGGTAAAATCTTCCTTGATGCAGAGCAGGTAAAGCCCTTCAAGCGTAATGGCAACGCAAAGCCAAATCTTAGGGGAAATCTTCTTGCCAAAAAATGTGCTTAGAATTGGGACGAAAATGATGTAGCAGGCGGTCAGGAATCCCGCTTTCCCGGCGGAACATCCGAGAAAAAGCCCCGTCTGTTGCAAGTTCATGGCAAAGAAAAGCGTAAGCCCGCAGAAAAGTCCTGCTTTCCAGAGAGCTCTGTTTTCTTCTTTAGTTTTCGGTTTTCTAGGACTTTTGTTGAATTTGTCCAATACCTTTGCAAGCCCGAAAAGGACTCCTGTCGCAATGAAATTACGCATGCACACAAAAGCGAACGGGCCGACGTCGTTCCCTTCAATTTGGGCGACAAATGTGGAACCCCACAGAAATGCCGCCAATACCATTAAAAAGCTATATCCAATATTTGCCATCTCGGGTGAGAAAGTTAGAAATCAAGGCTCTATTTTACATTGATTCTGTGCACTTGATTACCCGCTTGAATCAGATAATTGCCGGCACGACGCATTTCGAACGCAACATTTCCGGTTGCATTCACCTGCCTATTGTAAATGACCCGGCCCTGCATGTCGAAAACGCTTACCTTTGCGCCTGTCTTGGCGCCATAGACTTGCAATGTCCGACCTGCGACTTTGACACCGAACGACGGTCCCTTGGAAATCGCGCGAAGCGATTTCCTTCCAATTCTTTCCGACCAGATGGTTCCATTGTTTGTGTTGACGCAACTATTTAAGAATTTTGGATATGTGCCTTTATTCTCCGCCGGCCAGAAGAATTCCTCCCATACGCCT
KOK=        49
KK=  127502  LL=  128701  Z=    5.23  JJ=  127502  DL=  1200
A===      111      112      113      114      121      123      124      131      132      133      134      141      143      144      211      213      214      223      224      231      233      234      243      244      313      314      323      333      334      343      413      433
B===      222      122      422      322      212      412      312      242      142      442      342      232      432      332      221      421      321      411      311      241      441      341      431      331      424      324      414      444      344      434      423      443
RRR=   12.970   16.478    0.466   46.511    0.583   30.197    0.764    0.071   -2.424    0.260    3.501   -0.466    7.499    3.056   -2.733   -0.842    1.322   87.572   -1.000    1.499    1.818   -0.291    1.881   -0.342    0.749    0.223    7.571    1.385    0.008    8.580   31.224   20.327
X1==    3.653    4.819    0.304    7.083    1.334    4.585    0.750    0.304    1.205    0.216    4.031    0.700    1.967   -1.647    1.334   -0.823   -1.070    9.808    1.145   -1.499    3.044   -0.553    3.567   -0.350    0.983    0.591    2.388    1.617   -0.185    2.485    5.407    3.152
X2==    3.550    3.419    1.532    6.567    0.437    6.586    1.019    0.233   -2.011    1.202    0.869   -0.666    3.812   -1.856   -2.048    1.023   -1.235    8.929   -0.873   -1.000    0.597    0.527    0.527    0.977    0.761    0.378    3.170    0.857   -0.042    3.453    5.775    6.448
CD1=        6        9        2       12        4        9        4        2        4        2        8        3        5        0        4        1        1       20        6        0        7        2        9        3        3        3        6        4        2        6       10        7
CD2=       14       11        9       18        5       17        5        6        0        8        6        3       12        0        0        6        1       18        1        2        5        4        4        4        7        5       10        7        4       11       16       17
TGGCGAAATGATGAGGGAGGTGCCCGCAAGCGGGAGCTTTTGGTCGCTACTTTCGCTGACGGCGTTCACGGCGGCGATATAGACTTGGTTTTCGATGGCTCGTGCCTTGAGGAGCGTTTCCCAGTGGGCGCGTCTCTTGGCGGGCCACGCCGCCTGGATCGTGATGAAATTTGCGCCTTTTTTGGTCGCTTCGCGGAAGATTTCTGGGAATCGCAAGTCGTAGCAGATGAACGAAGCTATTGTCCAGCTTACAGATTCTGCCTTATTGTCATTCCCGACTTGATCGGGAATCTCCTTTAATTTAAATAAATTAATATTTTCGCCGGCTTTAAAGCTTTCCTTTTCCGGGAAGAACAGGTTCATCTTGTTGTAACCGCAGAATTCCTTGGATTCGCGCGGCTTGTAGATGCTCACGTGGTTGTAAAAACCGTCGCTTGCGCGGGTGATGCCTGCCCCCATGATGGTACATCCGGTCGCTGTGGAAACTTCGGAGAGCGTGCGCGATGTTTCGCCAGATTCACTTGAACTGAAGTCTTCGGCGGCATCGTCCAGATCGGCGGGGACGTACCCTGTGGCAAACATCTCGGGAAGGAGCACAAGGCTCCCTGCATCGGGCTTTGCGTCGAGAATCATCTTCTTTGCGCGTGCTAGATTTTCGGTTTTGTTGCCTTTGGCGCTATCGAACTGGACTAAATAAACTTTAAGCATGCGTATAATATAAGATGTTGAATGCTTGTCGTGATTTTTTCCGCGTAAAATATCTATTTTGAAAGCATGAAGTTTCGCCTAATTTTCTGTTTTATCCTGTTCCTTGTCGTTGGAGCTCTCGCTGCATCCCCGACAACGATTATTGGTGTTGTCCTTGAAGCGGAATCCGATTTGCCAGTCAAGGATGTCGCCGTTTCTTATAAGTCCGGCAAGCGGATCGGGGAGACTGATTCCCGAGGCCGTTTTGAACTGTCTGTGGATTCCAAGAATGCGACGCTCGTATTCAAGAAAGAGGGCTTCGATAGCGTCTTTGTGGACTTGCAGGACTATGCTGACCTTCTGGACATGGTGATAACGCTTAGCACGAATGTCACGAATCTCGGGGCAAGCACGATTATCGGTGATGGCGAGCCGGTCAAGTGGGAAGTCGAACGTACGGTGAAACTTGAAAAGCTCGAAGATGCTGCGGGCATGCGTTTTGACTTGACGGAA
KOK=        50
KK=  145532  LL=  146161  Z=    5.05  JJ=  145322  DL=   630
A===      111      112      113      114      121      123      124      131      132      133      134      141      143      144      211      213      214      223      224      231      233      234      243      244      313      314      323      333      334      343      413      433
B===      222      122      422      322      212      412      312      242      142      442      342      232      432      332      221      421      321      411      311      241      441      341      431      331      424      324      414      444      344      434      423      443
RRR=   34.333    2.267    1.318    1.871    0.848    1.725    6.813   -0.346    0.001   -0.282    0.273    0.898    1.131    2.533   -2.333    0.648    0.095   23.318    0.423   -1.184   -0.081   -0.579   31.892   -1.488    0.031    0.474   -0.504   -0.048    0.035    0.035   24.583    2.651
X1==    7.632    1.933    0.992    0.833    0.723    2.413    2.191   -0.549    0.907   -0.092   -1.100   -0.642    0.738    1.490    1.328    0.907    0.749    5.236   -0.744    1.660   -0.139   -0.229    6.059    1.401   -0.092    0.738    1.737   -0.701    0.234    0.234    2.577    1.234
X2==    4.499    1.173    1.329    2.246    1.173    0.715    3.110    0.631    0.001    3.069   -0.248   -1.398    1.531    1.700   -1.757    0.715    0.127    4.453   -0.569   -0.713    0.582    2.532    5.264   -1.062   -0.338    0.642   -0.290    0.069    0.147    0.147    9.538    2.147
CD1=       15        6        3        3        4        5        5        1        3        1        0        1        2        3        5        3        3        9        1        4        1        1        8        3        1        2        3        0        1        1        4        2
CD2=       11        5        4        5        5        3        6        3        2        5        1        0        3        3        0        3        2        8        1        1        2        4        7        0        1        2        1        1        1        1       12        3
GCTCTTGGCATTTGCGATTAGGATTGCATCAAAATAGGTGACGTCGGTAAGTGGCAGACTGTCATTGGCGCAATTTGGTTTTAGCCGGTCAAATTCCTTGTCCAGTTTTTTGTAGTCGCCGCAAGTGAATTCATGGACATCCATGTAAAACTTGTAGTTGAGTTTTGCGCCCATCTGCGGCTTTTCGCTTGCCCTTGCCGAAGACTTGTCGGTACCGATAAAGAATAATAGCTCTGGATGATAAACTTCTATCATCGAGTCGAACGTTTTGGTGTGTGTGCTGTCAAAAACCTCGACGGGATTTTCTTCGTCGACGGAAGGTCCTTTGGCTACAATGTCTTCGGAATTTGCGTTTACGCAAGCATCTAAGCAAAAGAATAATGCCAAAGCAGTAAAAAAGAATACTGTTTCTTTGCAGCGCATAAATCGATCCTAAATTCAGTCCTATTGAATATAGTTTATTATGGTAAGCTCTGCACTTCAACTTTTCGCAACAATTCACGAAAATGACGAAAAAATCACAAAAAGTAAAAATGTCATTATCTGACATTCTTTAAACATATATTTGTCATGTAACCTTCAGAAAGGAGGCCTGCAATGGCAAATGAAATGTTTTATATCAAAGTTGAA
KOK=        51
KK=  146432  LL=  147541  Z=    6.81  JJ=  146402  DL=  1110
A===      111      112      113      114      121      123      124      131      132      133      134      141      143      144      211      213      214      223      224      231      233      234      243      244      313      314      323      333      334      343      413      433
B===      222      122      422      322      212      412      312      242      142      442      342      232      432      332      221      421      321      411      311      241      441      341      431      331      424      324      414      444      344      434      423      443
RRR=   38.740   32.036   -1.986   28.641   -0.807   -0.887   -0.283   -1.520   -0.023   -0.792   13.783    0.309    3.047   -2.331    0.433   -0.023   -0.721   23.492    6.119   -1.239    0.336    2.284    3.990   -1.578    2.459    0.991    0.760    0.018   -4.877   54.173   -0.037    5.242
X1==    8.306    5.526   -1.243    6.044   -0.567   -0.691   -0.240    2.009    0.027   -0.552    3.446    0.116    2.047   -1.595   -0.567    0.027    0.415    3.485    3.458    1.465    0.539    0.829    1.447    1.575    2.517    2.047    1.217    0.048    4.402    7.043    2.047    1.101
X2==    4.664    5.798    1.598    4.738    1.424    1.283    1.181   -0.756   -0.846    1.435    4.000    2.674    1.489    1.461   -0.764   -0.846   -1.737    6.741    1.770   -0.846    0.625    2.757    2.757   -1.002    0.977    0.484    0.625    0.381   -1.108    7.692   -0.018    4.759
CD1=       11        9        0       10        1        1        2        4        2        1        7        2        5        0        1        2        3        8        9        4        3        4        5        6        5        5        4        2        9       13        5        4
CD2=       14       14        8       13        6        6        5        3        2        8       12        9        7        6        2        2        0       14        5        2        5        8        8        1        7        5        5        6        2       20        4       14
CGCGATGGTCTGCTTGTCGCGGAACTTTTGCGCCGTCGTGTTGCGGTGTTTGCGAATTTTTTGCCGATTGTGTTACACCTCATAAAGCCCGTAGCGGCCGAGGCTCTGTTTGCGTATGTCTATGGCGGTTTCCGTGGCGACTCTGACTTTGCGCAGATTTACAAGGCTAATGCTCCTATTTCTACAGGCGAAACGAATGTTGCGGCAATTCTTTTAGAGGCCGCAAAGGAAGCTCTTAAACCGAATCCCGAAATGGAATCGCCGGAGGAGATGTTTATTCGCTATTTCCGCGAAGCGGAATCATTTGATTTTACGATTGGGCTTGTGGGCGCAACGAATCATCCTTGGATTGCGGGCATCGAAAAATATGAATCGGTCGTTAAAACGGCGACGGCGTTCCGCTTCTTTGATGATGCTACGGTTGGCGCCAAAAGTCAGGAATTTTTCGCATCGCTTGCGACCAAGGTGCAGGCGGAACCGTACAATCCGCATGACCATAATGCGATTAGCGTGAGCATTGATGACTTGGGGGCAAAGCTCAAGGGCTTGGTTTCCAAGAGCAAGGCTGGGTATCTGCGTGCAACGGGGGCCGCGATTTTGCGCAAGGCGCGTCCAAGCCTGTTTGCGTATGGTTCTAAGCTGTGGCGTTTGGGAGCGGACCCGAGCTTCTTTGAAAATTCCATTGTCGTAAGAATTCACACATAACACCTCACACAAAAATCCCCGCCTCTCGGTAAACGATGGGGCGGGAATTTCAAAGGTTGCGCGCGCGAATCTCGCGGCTTTGTGCACTTGTAGCTTGGGGTGCGATTTACTTCTGGCTCAAAATAGCGCGGAGTTCGTCAGCCGCTTTCTGAAGATCATCGTTCACGATGGTGTATTCGTACTTGCCCTTGGTCTTAGCAAATTCGATTTCTTTCTTCGCATTTGCAAGGCGGAGCTGGATGACTTCTTCGCTGTCAGTGCCGCGGCCACGGAGGCGGCGTTCGAGTTCTTCGTCGCTTGGCGGCAAAATGAAAATGCCGGTGGCGTCCGGGTAGACCTTGTCGAAGTTCACCTTGCCGAAAACGTCAAGGTCAAACAGCACGCGGTTTCCTTCGGCGAGAGTCT
KOK=        52
KK=  158402  LL=  158701  Z=    5.71  JJ=  157982  DL=   300
A===      111      112      113      114      121      123      124      131      132      133      134      141      143      144      211      213      214      223      224      231      233      234      243      244      313      314      323      333      334      343      413      433
B===      222      122      422      322      212      412      312      242      142      442      342      232      432      332      221      421      321      411      311      241      441      341      431      331      424      324      414      444      344      434      423      443
RRR=    0.054    0.789    2.185    7.086   -0.423   10.297   -0.037    0.537   -1.895    0.064    6.176   -0.757   -0.012    0.438   -0.423   -0.861    0.623   54.318    2.157    0.623    0.204   -0.731   -0.139    0.426   -0.413    6.176    0.539    0.331   -1.291   -0.751    0.013   -0.281
X1==   -0.388    1.361    0.549    1.599    0.361    3.258   -0.660   -0.451    2.258    0.476    1.534    0.599   -0.466   -0.414    0.361   -0.742   -0.660    9.894    0.889   -0.742    0.138    1.234    0.234    0.319    0.476    1.534    1.138   -0.608   -0.541   -0.541    0.534    0.459
X2==   -0.138    0.579    3.980    4.431   -1.171    3.161    0.056   -1.190   -0.839    0.133    4.025   -1.264    0.025   -1.058   -1.171    1.161   -0.944    5.490    2.426   -0.839    1.473   -0.593   -0.593    1.333   -0.867    4.025    0.473   -0.544    2.388    1.388    0.025   -0.612
CD1=        0        2        1        2        1        4        0        0        3        1        2        1        0        0        1        0        0       12        2        0        1        2        1        1        1        2        2        0        0        0        1        1
CD2=        2        2        6        7        0        4        1        0        0        1        5        0        1        0        0        2        0        6        3        0        2        0        0        2        0        5        1        0        3        2        1        0
ATCTTCTTCCTCTTCGTTTTCTTCATTGAACGTCTTTTTAACTCGTTCGTAAGAGATGAAACTTTGCGGTTCACCTTCATTACGTGCCAGGAGTTCCTGTGGCAAAATCTTGTTGTCCGGTTCGGAGGTCTGCAACAGGTTTCCGCGGCTCTTGATATCCGTCTGGTTTTGCGTCATGAACACGCCCTGCTCGTTCTTGGACCAGAAGCGGAACGGAAGCGTACTGATAAGCGTATCTAAGAAGTACTTACTTTCATCGACCTTCTTTTTCCAAATGTTCAATCGTTCCTGATAACGGAT
KOK=        53
KK=  178892  LL=  180001  Z=    6.42  JJ=  178862  DL=  1110
A===      111      112      113      114      121      123      124      131      132      133      134      141      143      144      211      213      214      223      224      231      233      234      243      244      313      314      323      333      334      343      413      433
B===      222      122      422      322      212      412      312      242      142      442      342      232      432      332      221      421      321      411      311      241      441      341      431      331      424      324      414      444      344      434      423      443
RRR=   17.885   14.449    0.516   13.095   -0.692    1.934    7.103    1.408   -0.280   -1.648    7.581   -0.786    0.776    0.415    0.533   -4.151   -0.278   61.679   15.273    0.233    0.051    2.471    1.748   -0.362    4.913    0.445    4.258   -0.364   26.442   13.379    6.670   -0.248
X1==    2.928    4.494    3.165    3.761   -1.652    0.967    5.169    1.159   -0.311   -0.762    3.410    1.342    1.526   -1.224   -0.423    2.244   -1.762    5.656    5.327   -0.311   -0.199    1.907    2.507   -0.793    1.323    0.269    3.119   -0.678    6.933    4.975    4.038   -0.247
X2==    6.108    3.215    0.163    3.482    0.419    2.001    1.374    1.214    0.901    2.163    2.223   -0.586    0.508   -0.339   -1.259   -1.850    0.158   10.904    2.867   -0.750   -0.258    1.296    0.697    0.456    3.714    1.652    1.365    0.536    3.814    2.689    1.652    1.003
CD1=        7       10        7        9        0        4       12        4        2        1        8        5        5        1        2        6        0       12       13        2        2        6        7        2        4        3        7        1       13       10        9        2
CD2=       15        9        4        9        4        7        5        6        5        8        7        2        4        2        1        0        3       22        7        2        3        5        4        3       11        6        6        5       10        8        6        5
GACAATATTACAGAAAATTTTGGCGCCATGAAAATGGACAATTTCGTGGTGAAAGAAAAGGGCGGCTTTTGGGTCGTTTACAAGGCGAAGTTCAAGTTCCTCAAGCGTCCGTACTGGCGTGACAAGGTCGTGACAACATCGTTCCCGGCAGATAACCAGCTGATTCGTTTGAACGAAAATACGGCGATTACCACGGTGGAAGGTGAGCCGATTATTTTTGCAAAGCAAGAAATGTGTTGTCTGAGCTTGGATCGCCATCGCCCGATGCGCCTTTCGGATGTGGACTTCCCGACGGAAGGATTCCCGGATGCGTTTATGACGGACGAATTCGACCGCTTTAACGTGAAACCAGAAGAGTACGAAGAAGTTTATCAGCAAAAGGTGTTGCCGCAACATATCGATATGTCGCACCACATGAACAACATCGAGTACGTGAAGCTTGCGTTGAACGTGTTTAGCGCTTCGGATTTGGAACTCTGCATCCCGTCAGAGCTCGAAGTTCATTACTTGGGCGAATCCGAAGAAGGGCAGACGATGAGAGTCTTCCGTGCGGACCACAATGGGGCTACGTACATGCGAATTCTCGACGAAAATGATCGCGCCGTCTTCGAGATGAAACTCCGTATGATGTAATTGAGTCTGTCATGCCCGCCTCCGAGCGGGCATCTCCTATTTATTCTAAAATTTGAAAGAACTCCGGACGGTGAAAGTCCGGTTTTTCTGTTTCTATGCGGAACGCGCTTAGGTAATGGGGCGTGTTTGCTTTATCGGCGCACTTGTAGAGGTTTCCGCGGAGTGGCGCATCAAACGATTTAATGCCAAAAATCTCGGCGGGAATTTCAATCGACATTGTCCAGTAGACGGAATCGTCCTGAATGCTTGGCGCTGTTCCCGAACGCTTGATTTTTGCGATATCTTCGAGTGGAAGAGTTTGTCTGTTATTGCGGTCTTTTCCACGGGCGGCAAGCACGAATCCTCGGCTTGTCGTTTCGAAGTTGAAATATTCGGCTGGGTTTGCGGGGTTCTGCAAAAAGATTTCCACGCAGGAATCTTCCCAGCTGCGTCCGTTGTCTTCTTGAACGGCGGCGCGGTAGCAGTCCACGGGCTCTT
KOK=        54
KK=  186482  LL=  187261  Z=    8.20  JJ=  186362  DL=   780
A===      111      112      113      114      121      123      124      131      132      133      134      141      143      144      211      213      214      223      224      231      233      234      243      244      313      314      323      333      334      343      413      433
B===      222      122      422      322      212      412      312      242      142      442      342      232      432      332      221      421      321      411      311      241      441      341      431      331      424      324      414      444      344      434      423      443
RRR=   14.781    2.240   -1.033   21.133    0.497    8.285    4.931   -2.476   -0.674    0.288   -0.138   -0.402    4.667    1.078    0.096   -3.512    0.896  100.340    0.509    1.962   -0.106    4.488    0.081   -0.344   -0.461    1.715    3.208    0.204    0.186    7.254    3.937   42.478
X1==    3.587    2.163    1.642    9.489    0.480    2.897    2.349   -1.104    0.422   -0.230    0.362    0.420    1.170   -1.397   -0.362   -1.228   -0.624   14.259    1.831   -1.228   -0.445    2.249    0.062   -1.555    0.668    1.979    1.173   -0.270    1.097    1.890    1.170    4.267
X2==    4.121    1.036   -0.629    2.227    1.036    2.859    2.099    2.242   -1.597   -1.254   -0.382   -0.959    3.988   -0.771   -0.264    2.859   -1.435    7.037    0.278   -1.597    0.239    1.996    1.304    0.221   -0.691    0.867    2.734   -0.753    0.169    3.839    3.364    9.954
CD1=        5        4        3       13        2        5        5        0        2        1        2        2        3        0        1        0        1       21        5        0        1        5        2        0        2        4        3        1        3        4        3        7
CD2=       10        4        2        6        4        7        5        7        0        1        2        1        9        1        2        7        0       12        2        0        3        5        4        2        2        4        7        2        3        9        8       19
GGAGGCCGGCATGACAATGTAAAAGGAGCTTTTATGTCGATTGCCGAATTTTCGAAGAAATTCCATGCGGATAAGCGCGGCAACTGTGCCATGGCTGTAGCTTATGGCTATGCGCGAGCAACGGGCAAGTCCGAAGAAGAAGCGGTAAAGGCCGCTGAAATGTTCCGTACTTTTGGCGGTGGCAAGGCTCCGGATGGCTTGTGTGGCGCACTTTATGCCGCAAAGATGATGCAGCCCGACCATGCTGAATCGATTGAAGATGTCTTTAAGCGTGGGGCGCAGGGCTGTACCAAGTGTCAGGAAATCCGCCCGAACAAGATTATCCCGTGCAACCGCTGTGTGGAACTGGCGGGCGAGGCTCTGGACTTTTTAGAAAAATAATTACACTCTCACGTTCAAGAGGTCTTCTTCCCAAGCTTCTTTTTGCTTGCGGAGGGCTTCGAGAGACTTGTCGTCAGCGCCACTTTCATCGCGGGCTTGCATGAGCTGCTTGTAGCTTTCGGCAAGTTCTGTGGCGTGCGGATAGTCCGACGCAATTTTAGCAAGAGATTCTAGAATGGCTTCGTCGGAGTACAGGCGGGCGATGCCTTCGAGCGAACGCTCGATGTACTTTTGTGTTTCATTTTCTCGCCTGAACGATTCTGCCTCTTCAAATTCAAGGGGTTTTATTTGGTCCATCCATTCGCATTCTTTGGCGTAAAGCTCGTTATCTTCGGCGATGGCGTCTTTGCGGCCAAAAATTTCCAACTGCGACTTGAGGAACGGTCGATAGCTATCGAT
KOK=        55
KK=  217502  LL=  218461  Z=    4.97  JJ=  217322  DL=   960
A===      111      112      113      114      121      123      124      131      132      133      134      141      143      144      211      213      214      223      224      231      233      234      243      244      313      314      323      333      334      343      413      433
B===      222      122      422      322      212      412      312      242      142      442      342      232      432      332      221      421      321      411      311      241      441      341      431      331      424      324      414      444      344      434      423      443
RRR=   50.675   17.159    1.038    7.426    0.822    1.511    0.053    2.371    0.051    2.008   -1.050   -1.283   22.358   -0.076    0.128    0.313    0.874   21.107    6.605    0.737    4.597   -2.179    2.547    0.013    0.193    1.670    2.116   -0.230   -2.589    6.964    2.858   10.288
X1==    9.754    4.326    0.424    5.140    0.378    0.549    0.078    1.739   -0.132    0.710   -0.474   -0.622    5.101   -0.060   -2.090   -0.812   -1.712    2.789    3.908   -0.812    1.756    2.898    1.249    0.040   -0.200    1.119    2.698    0.368    2.174    3.174    1.915    2.174
X2==    5.195    3.967    2.446    1.445    2.177    2.752    0.682    1.364   -0.385    2.828    2.215    2.062    4.383    1.256   -0.061   -0.385   -0.511    7.569    1.690   -0.908    2.618   -0.752    2.040    0.329   -0.969    1.492    0.784   -0.623   -1.191    2.194    1.492    4.733
CD1=       25       13        3       12        5        3        3        5        2        2        1        2        8        2        0        1        0        6        9        1        3        5        3        2        1        3        4        1        3        4        4        3
CD2=       16       14        8        5       10        9        4        6        3        7        5        6        8        3        5        3        2       19        6        2        7        1        5        2        1        4        4        1        0        4        4        7
TGTTGTTTGTGTTTGTACACTAGCGATGGCCGTTTGAATTTTTGAGTTTTCGACTCTTGTTCTTGAAAAGGAAAATCTGGTAAATTTTTCAAGTTACATAAGAACAAGTCGGGCGCTCACGCACTATTGTGCGTGGGCCGTTCGGTTTTGTTGTGTAACAGGTTTACCAGAGCCTCCTTTTCAGCAAGCCGTTCGGTTCCACGCTTTTTTATTTGGCTGGATTTTAAAGGTTTGCTACATAAGTCGATACTCCCTATAGGAGTTTATATGGCGAATGAACAATTCAGCGAAGCGTTTGTACTCAAAGAGATGAGGTGCAATCTTGGCGAAAATGAATTTGGAAAAGTCTATCCGCAGGGTGATGTTCCCGAAGTCTCTGCTATTGAAAAGCTTCTGAAAAAAGCTGGTGGCAAACCTAAAGAATGTGATATTGACGATTATGCACAAGGTGGCCGCGGAAAAGCCAAACCGGAATTTATTTTCACTTTCAAAAAAGACTCTAGCACAATCATCGTCATTGAATGCAAGCGTAGTATAAAAAAACATGAAAGCGAAAATCGCAATAAGCCAAAGGATTTTGCGGTAGATGGTGCTTTGTATTATGCAAAGTTCCTTAAAGAGCGATATAATGTTATTGCCATTGGTGTAAGCGGAAGCAAAAAAGACGAAAGTAAAGTTTCCTCTTTTTATTGGCAAAAAGGACATGATGAATTTAAGGAACTCACCAAATTAAATATCTTACTTGAGCCGATTAATTATCTGCAATATTTGAAAGGCGAAAAAATATCCCGTCAGTTTTCGATTGAGGAAATTCGCCAAACAGCTATAAATATGAGCAACAGTTTAAGAGTTGCAAAAGTCACAGCTAATGATAAGCCTATTTTTATTGCTGGAATTCTGATTGCTCTCCAGAATGAAGAATTTGAAAATCTTTATACGCAAGCGACAACATTAAAGGGG
KOK=        56
KK=  221162  LL=  222241  Z=    5.25  JJ=  221102  DL=  1080
A===      111      112      113      114      121      123      124      131      132      133      134      141      143      144      211      213      214      223      224      231      233      234      243      244      313      314      323      333      334      343      413      433
B===      222      122      422      322      212      412      312      242      142      442      342      232      432      332      221      421      321      411      311      241      441      341      431      331      424      324      414      444      344      434      423      443
RRR=   22.971    4.908    1.066   12.608    0.138    0.731    2.725    0.187   -0.802    0.820   -0.190   -0.034   20.645   -0.655   -0.600    1.208    0.257   28.058    7.502   16.312   10.083    1.839   14.067    0.014   -0.221   -1.025   -0.186   -1.273    7.954    0.341    0.267    3.845
X1==    4.808    3.268    0.345    4.509   -0.391    0.356    1.665    0.345    1.645    0.311   -0.730   -0.067    3.503    0.894    1.700    2.289    0.518    5.539    1.682    2.289    2.706    2.108    3.523   -0.353    0.311    2.797   -0.475    2.890    4.071    0.585   -0.730    1.457
X2==    4.777    1.502    3.088    2.796   -0.353    2.050    1.636    0.542   -0.487    2.635    0.260    0.510    5.894   -0.733   -0.353    0.528    0.497    5.066    4.460    7.125    3.726    0.872    3.992   -0.039   -0.709   -0.366    0.392   -0.441    1.954    0.583   -0.366    2.640
CD1=       13       10        3       11        3        3        6        3        5        2        1        3        7        4        7        6        4       11        6        6        5        5        7        2        2        6        1        4        6        2        1        3
CD2=       15        8       10        8        4        8        6        5        3        8        3        4       12        1        4        5        4       14       11       18       10        4        9        2        2        2        4        2        5        3        2        6
TGATTCCGGTAGCAAGGTTTCCAAATCTTCAATCCTTGACTTGCATTGCCGCGATGAACATGATAATTTCATTGAAATTGAGGTGCAAATTCAGCGGGAAACGAATTTCTTGAAGCGCTTGGTGTTTTATTCGAGCCAAATGATTGTGCAACAGGGCGAACCCGGTCACGTCTGGGATTACAATGTCAAACCGGTCTATGTGATTTCTTTTGCCAGGTTTCGAGTGTTTGATGACAGTCGGCCGCTTCACCGAGCCGGAATTCTCGATTATGATACCGCGGAGCAGCTAGTTGACAGTGCAAATTTTACGATTATTGAGCTTCCGAAGGTCAAAAGGATGATTCGTCCAAGTGATTCGGAGGTTGCCAAGTGGCTGTTCATTTTCCGCTATTTGGACCGTCTCAAGGAGCTTCCTCCTGCTCTGAAAACGGAAAAGTTCGAGGGCTTGCTTCCGTTTGCCAAACTAGCTAGATTTAATAAAAAGGAACTTAAAAGGTACAGGTATATTATGCACTTGAAATGGGACAGATATGCTCAAGAATTGGCTTTTGCTGAAGATCACCCTGATTTCGTCAAGAAAATCGGTGATGAAGCTGTTGAAAAAGCTTTGAACATCGTTGAACGTATGCAAAAGAAAGGAGCGTCAATGGCCACAATCCGAGCATCTTTAGGCTTTTCGAATAATTCCAAGTAGGTTTCATGTTCGACGAAATGCATGCATACGATGCCGTTATTGCTGAGAATTTTCTCAAGGGTAAGACTGAAGGCAAGTCGGAAGGCAAAACTGAAGGCCATGCCGATGCTATAAGCGTTATGCAGGCAATGGGCTTGCCCCCAGAGAAAATTGCTGAGGCGAAGGCTCGGCTTGATGCTTTGAAATCAAAGTAGTCGTTGCAATTTAAGAAATAGGTAAAAGTCAAGGCTCACATGAATGTGAGTCTTTTTTACAGGATTTGTAACCCCGTAATTTTGCATATCTTCTAAGCACTGATTTCTAGGTACTGGGTTCTATTTTACTAAATTTTGCGCGTTAAAACTACAAAGGAACCGCTATGGAAAATATTACCCAGATTTGGAAAA
KOK=        57
KK=  230342  LL=  231001  Z=    5.37  JJ=  230342  DL=   660
A===      111      112      113      114      121      123      124      131      132      133      134      141      143      144      211      213      214      223      224      231      233      234      243      244      313      314      323      333      334      343      413      433
B===      222      122      422      322      212      412      312      242      142      442      342      232      432      332      221      421      321      411      311      241      441      341      431      331      424      324      414      444      344      434      423      443
RRR=   65.469   -0.145   -2.574   -0.410   -0.558   -0.111   -4.376   -1.162   -0.111   -0.551    4.450    1.104   -0.120    0.876    0.522   -1.280   -0.527   -0.049    2.916   20.840   -1.495   59.051    7.824    2.850    0.152    0.242    2.067   -0.101    6.714    0.627    0.345    0.002
X1==    8.182   -0.414    1.942   -0.439    1.227    0.231    3.390   -0.463    0.231   -0.592    0.960    1.183    0.196    0.230   -0.414    1.003    1.046    0.123    2.415    4.093   -1.399    6.710    3.031    0.866    0.163    1.723    0.783   -0.723    7.927    0.740   -0.567    0.021
X2==    8.001    0.350   -1.325    0.933   -0.455   -0.480   -1.291    2.509   -0.480    0.932    4.636    0.933   -0.608    3.810   -1.260   -1.275   -0.504   -0.402    1.207    5.091    1.068    8.801    2.581    3.289    0.932    0.141    2.641    0.140    0.847    0.847   -0.608    0.107
CD1=       11        1        4        1        3        2        6        1        2        1        3        3        2        2        1        3        3        2        5        7        0       11        6        3        2        4        3        1       13        3        1        2
CD2=       12        2        0        3        1        1        0        5        1        3        8        3        1        7        0        0        1        1        3        8        3       13        5        6        3        2        5        2        3        3        1        2
TCGGCAGATGCACCGGAGCAGCGCTTTGCGCCGCCGGGCTGACCGCTCTTTGCCTTGTAAATGTGCGTGTTGCCCATGTCGAGGAGCGTGGTGTACTGCTCGTTCACCTGCAAAATCACGTGACCGCCACGACCGCCATCACCGCCATCGGGACCGCCGAGGGGTACAAACTTTTCACGATGGAAACTGCAGATGCCGTCACCGCCTCTGCCGGAGCGAACTTCAATATTTTTTTCGTCTAAGAACATAGCCCAAATTTAGAAATTTTTGATGAAATTCATAGAGTACAAATTTCACCTCCAAAAACAAAAAACGCCAAAACTCATGGAGCTTTGGCGTTTTTTGAAATTTAACGGGTGACGAATGCGGATTAAACCAATCCGATTGTTTCGTCTAGGCCGAGCGCGATATTCATGTTCTGAATAGCGGCGCCGCTAGCACCCTTACCGAGGTTGTCGATGATCGTCGTGACCTGCATGATGTTTTCGTTGCCGAAAACCTGGATGCGGGCGTTGTTCGTGTCGTTGCAGACAGTCGGGTCCAAGCGTCCGTTGAAGAGCACCGGAGCGGCTTCGTACGGCAAGACCTTCACGAACTTCGAACCTTCGTAATGCTTGGCGAGGATTTCAGTCAAGTCCTGCGGACCGACCTTCTTCGTGA
KOK=        58
KK=  234332  LL=  235291  Z=    5.01  JJ=  234122  DL=   960
A===      111      112      113      114      121      123      124      131      132      133      134      141      143      144      211      213      214      223      224      231      233      234      243      244      313      314      323      333      334      343      413      433
B===      222      122      422      322      212      412      312      242      142      442      342      232      432      332      221      421      321      411      311      241      441      341      431      331      424      324      414      444      344      434      423      443
RRR=   57.695    9.997   -3.813   13.562   -0.038    8.705   -0.561   -0.828    0.062   -0.125    3.260   -0.332    4.090    1.487   -2.447   -0.092    0.033   18.027   -0.810   -0.048    0.994   -0.387   -0.508   -1.150   -1.556   -3.417    0.860   -0.318   -0.606    9.572    3.238   45.111
X1==    8.843    2.075    4.498    4.002    0.216    4.150    2.461   -0.644   -0.049    0.444    2.097   -0.376    0.684   -1.093   -1.643    0.651    0.077    3.811    1.041   -0.049    0.303   -0.836    2.529    2.231   -0.386    3.509    1.884   -1.074    1.926    2.724    3.509    8.311
X2==    6.524    4.817   -0.848    3.389   -0.175    2.098   -0.228    1.286   -1.261   -0.281    1.555    0.884    5.980   -1.361    1.489   -0.142    0.430    4.730   -0.778    0.978    3.282    0.463   -0.201   -0.515    4.027   -0.974    0.457    0.296   -0.314    3.514    0.923    5.428
CD1=       16        6        8        9        3        8        7        1        2        2        5        2        3        1        0        3        3        8        5        2        2        1        6        7        1        7        4        0        4        5        7       12
CD2=       16       12        2        8        3        7        2        6        1        3        5        4       12        0        6        3        3       11        1        5        9        3        2        1       11        1        4        4        2        8        4       11
TGTTGGTCTTGAGAGCTAGCGATAGTTGTGAAAGGGTGACGATAGAGGGAAGCTTCATTCCGCATTCCATTTGCGAAATGAATTGCCTGGAAATCCCTGATTCGAGTGATAGCGAATGCTGTGTGTGGCGGCGTTTTTGCCGGATGGAGATTAGGAGAAGTCTTACGGCTTCGTGGAGAAGGAGGGGCTCGTAATACATGGGACCAAATTTTATGAAAAATTCGAAAAAGTTAGTGCATCCTATAGTTTGCAAAATGGTGTAAAAACTTTGATATCCTTTTTATTTTCTTAAAAAAAGATGACAAATGGTGTCGGGTCTTTACGTCTGTATACAGAAACATTTCGTTCTTTTGTCTTTATTCTAAAAAAGATTGATTATTTTTCGGACAGGAGTTGAAATTAATCGCGCGTTGCGCAAAGGGGTCAGGAATGATTGACGTAAAAGGAAAATGGTGCTTGGTGACTGGCGGATGCCGTGGTGTCGGACGCCTTATCGCTATCGAAATGGCGAAACTCGGGGCTAATCTCATCTTGCAGGGCCGTGACAAGAGCCATGCCGAAAAGGTGATTAACGAACTTGCTCCGTATGGCGTGCAGGTGAAGGCCGTGGGCTGCAATCTCGAGAACGAAGCCGAAATTGAGGCCGCTTTCGCTGAAATTGATTCCTTTGGCGTCCAGGTGGACCTTGTGTTTAACAACGCGGGCCTCATGAGCCATTATTTTTCTGATTTTACGACCAATACGATGGATGACTTCCGCCAGGCGATGGCGGTAAACTTCTTTGCCCCGATAAAGATTGCCTACCACTTTTTGCCGGGCATGATCCAGCGCGGTTTTGGCCGCATGCAGCTTACGACGAGCGGTATCGCTAACGAACCGGAACTAGCCGCTTACGCTTGCGCCAAGGCTGCCCTTACCAAGTTTGTGAAGGACTTCGCCTGTAAGTTGAATGGCACTGAT
KOK=        59
KK=  244562  LL=  245731  Z=    5.74  JJ=  244562  DL=  1170
A===      111      112      113      114      121      123      124      131      132      133      134      141      143      144      211      213      214      223      224      231      233      234      243      244      313      314      323      333      334      343      413      433
B===      222      122      422      322      212      412      312      242      142      442      342      232      432      332      221      421      321      411      311      241      441      341      431      331      424      324      414      444      344      434      423      443
RRR=   30.617   24.899    1.014    3.713   -0.669   23.943   -0.083   -0.153   -0.009    7.042    0.910   -0.256   -0.151    1.021    0.437    2.481   -2.327   98.941   -0.201   -0.167   -0.517   -0.231    5.548    0.027   -1.670    1.324   -1.259    0.564   -0.636    6.070    7.185   78.872
X1==    6.512    4.669    1.997    0.689    0.910    4.999   -1.011    0.376    0.007    2.531   -0.841    0.689   -0.170   -0.568   -0.594    2.146    2.101   12.817    1.424   -1.420    3.914   -0.543    3.591    0.078    2.531   -0.841   -0.145    0.801   -0.323    1.587    2.514    9.863
X2==    4.702    5.333    0.508    5.388   -0.736    4.790    0.082   -0.406   -1.439    2.783   -1.082   -0.371    0.888   -1.797   -0.736    1.156   -1.108    7.719   -0.141    0.118   -0.132    0.426    1.545    0.348   -0.660   -1.575    8.660    0.704    1.970    3.824    2.858    7.997
CD1=        9        8        4        3        3        9        1        2        2        5        1        3        2        2        1        5        6       23        6        0        8        2        9        4        5        1        2        3        2        5        6       18
CD2=       14       13        6       14        2       13        3        4        1       12        2        3        6        0        2        6        1       16        2        4        4        4        6        3        4        1       22        8        9       13       10       22
AAAATTTAGGAAGCCTCGATAAATTTTGCAAGGGAGCCGCGGAAAAATAGACATAAAAAATAGGCTTCCGGCACATTCCGGAAGCCATTGAATCAAACACTTGATGAAACCAGTGAATCCGTTCCGTTTTACGGGAACCCCTCCCGCAAGCGGTCTGAGTGGATTACCGATTTCACCTTTACGTATATCAATATATAATGTAAGTCGTTGATTGTCAATAGGTTACGATAGCTTTTTTGTAAATTTTTGGTACGATTTTGGCGCGGTATAGAAAAAGCCTATCTCGAAGGATAGGCTTTACTTGTAATCGCAATTTCTTGAATGCTATTTTGCGGCGAATTCCGCAAACAGCGCTTTCATCTTGTCGTGATTCTTGATGCCGGGGGCGTCTTCGATGCCGCTAGATACGTCGATGAGTTCGGGGTGGAACTTTTCGCAGAGGGTGGCGACGTTTTCTGGATTGATGCCGCCGGCGAGCCAGAGCGGGGCTCCGTTTGCTTTTTCGCGGAGGATCGATTCGGGGATGGTCTTGCCGGTGCCGCCGGGGATGCCTTCGACTTTGGCGTCTAGCAAAATGCGGGGTTCGCCGTTCTTGCGGAGACTTGCGACGTAATCGAAATCTTCGGGGGCGCCTACGCGTGCTGCGCAGTAGTAGGGGAGGGCATTACTGGATGCATCATCGATGGAATTGTGCGGATCAACGCCGTGGAATTGTACGGCGTCGAGCACGCCTTCTTGGGCGAGCTTGATGGCGGTTTTGCCTTCGACGGAATTCGGGTCGGTAATCACGCCAACGAGTAGTGGAGATCCATCATTGCGAGCTGCGCGGAGCTTGGTCGAGAATGACGTTACGAATTCTTCGGTGGTGAGTCTCTTGGTGGTGCTGAACACGAAACCGAGCATGTCGGCGCCGAGTTCGGCGGCGAGGAGACCGTCTTCTTCGCGGGTGATGCCGCAGATTTTCACGAGCGGGCGGCGCGCATCTTGTGATGAGGCTGCGCGCGTCTCGTTATTGGCAAACTTGCGTTCGGCAAATTTCTTCCAGAACTGCCCGCGGGCGTTTTCGCATCCGCTTTCGAATGCGCTCACAACGTCTTTGGCGAGCGGCGGATTCTTGGCGACAGCTTCTCCGACGAGAATCCCTGTGAATCCGAGATTGCGGGCGTATGT
KOK=        60
KK=  263912  LL=  265081  Z=    6.79  JJ=  263882  DL=  1170
A===      111      112      113      114      121      123      124      131      132      133      134      141      143      144      211      213      214      223      224      231      233      234      243      244      313      314      323      333      334      343      413      433
B===      222      122      422      322      212      412      312      242      142      442      342      232      432      332      221      421      321      411      311      241      441      341      431      331      424      324      414      444      344      434      423      443
RRR=   47.020   22.258    4.633    5.613   -1.631    7.399   -1.236    0.471    2.152    0.297    0.119    1.977   17.527    0.768    0.861   -0.200    0.157   49.162   16.497   -0.063    5.335   -4.100   -1.399   -0.508   -3.733    0.194    5.335    1.214    3.841    0.828    0.942   52.291
X1==    6.274    5.183    2.301    3.449    1.135    3.372    2.106   -0.924   -1.204    0.327   -0.997    0.922    4.001   -0.434   -0.600   -0.060   -0.135   10.169    2.914   -0.060    1.599    4.259    4.259   -1.334    2.879   -1.622    1.599    0.920    1.449    0.214    2.126    6.393
X2==    7.494    4.294    2.014    1.628   -1.437    2.194   -0.587   -0.510   -1.787    0.907   -0.120    2.143    4.381   -1.769   -1.437    3.332   -1.168    4.834    5.661    1.057    3.337   -0.963   -0.328    0.381   -1.297   -0.120    3.337    1.321    2.650    3.879    0.443    8.180
CD1=       12       12        6        8        5        9        7        1        1        3        1        4        9        2        2        3        3       24       10        3        6       11       11        1        7        0        6        4        5        3        6       13
CD2=       21       12        8        7        1        7        2        3        0        5        3        8       11        0        1        9        1       10       11        5        8        1        2        3        1        3        8        5        7        9        4       16
AGCGTAAAGCCGAAACAAAAATGTTCGTCGTGATAGGGCGCTTCTGGACCGAGAATTTCTCCCCATCCCATTTGATCGGCTAAATCAGGCATGTCGGGGCGCGGCTCGTAATTGTATTTCCACGGCAAATAGGGGAGGGCGGGCTCCAAAGCTTTTAACAAATCCGCTGTTTCAGGGTTCCCGTGCTTGATAGATTCTCCAATGTAGCGGATTAGCGGCGAATCGCTTTTCTCGAATTTTCCAATTGGCTTTGGAATGTCTCGGACTGCAAAATTGGCGGCTTCGAGCCCGATTTTGTCGTCGATTTTAGCTCTCTTGAAAAGGAACTTTTGGGATTCTTCAATTAAATTTTGAATAACATTTTTCATAGCATTCCTATTCCACGCTAGATTTTAATACGGCGACGGTATGGCCGATGACTTCGCCTTTTTTGAATGCTTCGTATGCGGCGGTTGCGGTAAGCTTTACGGAATCGAGAGCTTTTTCAATTTCAAAAGCCCGTTTGCCGGAATCCTTGACAGAAATGTTTGCGAATGCTTTTTGCAAGTCTTCAGCGCGGTAGAATCTGAACGGGCCGAGGCCAGCTTTTTCTTGCGCGGCGTATCCCGAAATCACATCTTCCGGCTCGGCCTGGACTTTCCAGGAATACGTGAAAATTTCAGAACGGAGTCCGGCGAGTTCGCCAAGCTTGATGAACGCATTGAGCGGAACGCGCCCACCAAGCGTTGAATAGACGGCTCCGTTTTCGGCCAAGTAATCGCGTGCTTGCTTGAGTGCCAAGTAATGCAAGTCAAGCATTTGTTCATGCACAAATTCGGGAATAGCCTCTTCGCGTTTTTCCAAGTAATGCCCGCTATTGCGCTTGTCTTCAATTTTTGTATTGCTTGCAAGCGGCACGTTGGGGAGGTTCTCGTAAATCACATCGTAATTTCTTTTGCCGTTTTTGAGCGGCTGCAAAAGATCGCCGTTGCCGAATTCAAATTCGATTTTGGAGGTCTCTTTGATATTGCTTCGAACGTTCTGTGCAGCGGCGGCGACAACGCTTCTTTGCAAATCCGTGAAGCCTACGCGCTTTGCTCCCAAAAGCTCAATGCCGGTCAACACGTCAATGCCGGAACCTGTGCCGATGGAAACGAATGAATCAATATCGTGACCCAATTTTTCGCGAAT
KOK=        61
KK=  267182  LL=  268171  Z=    6.88  JJ=  267122  DL=   990
A===      111      112      113      114      121      123      124      131      132      133      134      141      143      144      211      213      214      223      224      231      233      234      243      244      313      314      323      333      334      343      413      433
B===      222      122      422      322      212      412      312      242      142      442      342      232      432      332      221      421      321      411      311      241      441      341      431      331      424      324      414      444      344      434      423      443
RRR=   52.737    3.937    4.557   20.783   -0.940    0.361    0.001   -1.190   -0.033    0.071   -0.084   -0.007   -0.084   -0.685    0.102    2.994    1.836   49.790    2.710   -2.320    8.042    1.237    0.289   -0.003   -0.482    0.290    4.267   -0.024   -1.537   27.261   21.539   19.801
X1==    7.539    2.293    2.668    4.640   -1.407    0.214    0.003   -0.415    0.833    0.045    0.554   -0.009    0.554    0.984    0.708    2.689   -1.747    5.816    3.528   -1.024    5.131   -1.483    0.566   -0.289    1.490    0.554    1.505    0.504    1.129    5.120    6.681    4.322
X2==    6.995    1.717    1.708    4.479    0.668    1.690    0.171    2.865   -0.039    1.584   -0.151    0.797   -0.151   -0.696    0.144    1.113   -1.051    8.562    0.768    2.266    1.567   -0.834    0.511    0.010   -0.324    0.524    2.835   -0.047   -1.361    5.325    3.224    4.582
CD1=       18        8        7       11        1        3        3        2        4        2        3        3        3        4        5        7        0       12        9        1        9        0        3        2        4        3        4        2        3        8       12        7
CD2=       17        7        6       10        5        6        3        8        3        5        2        4        2        1        4        5        1       18        4        7        5        1        3        2        2        3        7        2        0        9        7        8
GTCAAGCCAGAACATGAAATGGAAAAAGTGCTTTATGCCGTTGACGAACTCACGGGCTTGATTGGTGCGGTCGTTTTGATGCGTCCGTCCAAGAGTGTGCAGGATTTGGAACTGAAATCCGTCTTGAAAAAGTACAAGTCCCCGAAATTTGCGGCAGGCTGTTCCCGCGAAGTCATTGAGCGCGGCGCAAACTTGCTCGGCTGGGAATTAAACGACCTCATCTCCCGCACGATTGCTGCGCTGAAGACTTTCAGGCCGTGATTTTTACGCCGTGATTTAAGCGGCGGATTTTTTCTTGAAAAAATTCTTGAGCCTTTTTACGCCTTCAACGCCCAAAATGGAAAGCCCGCTGTACTGAAAAGTCTTGGCAAGTCCAAAAAGTACAACCCATAACACGCCCTTGGCTTCTGCTGAAATGGGGAGTGTCATTTGCGCAAATGACAATATGTAAAAGGGAATGCAGAGCAGTAAAACGATTATACCTGTTCTGAACGAGAAACTTTGTAATTTTTTTACAATTCTGTCTTTTGTTGACACCAAAACATTCTTCATAGCTGATATTCCTGATGCCAAAAGATATTTCTTTTTTCTACATAATCAAGGGAATTTAAAAAAAAGCAGAAAAAAGTATGATTAAAAATGACAGAAAAACGCTCCGAAAAAATCGGAGCGTCTTGTGTTTTTGGTTGTTTTGGATTGCTAAATGACGACGATTGGTTCGCGAATAGATTTGTTTTCGAGTAAGAACGCGTAATTGCCTACGGTCACAAAGAGACGGTAAATGAATACATCGACTTTTTCGCCGACGGAAATACTAGGCTCGTCGAAAGAGCGGCGAGCGGTAAGAGTTTCTCCGTTGACGAGTACTGTGATTTCGATGCCACTCCCGCGGAATGCGACGTCTGTCACGACACCTTCTTCGGCAGAATTCTTGAATTTTTGAACTTCGTTTTTCTTGGTGACCTTGACAAATTCAGGGCGGACTATCGC
KOK=        62
KK=  274982  LL=  276151  Z=    4.60  JJ=  274982  DL=  1170
A===      111      112      113      114      121      123      124      131      132      133      134      141      143      144      211      213      214      223      224      231      233      234      243      244      313      314      323      333      334      343      413      433
B===      222      122      422      322      212      412      312      242      142      442      342      232      432      332      221      421      321      411      311      241      441      341      431      331      424      324      414      444      344      434      423      443
RRR=   47.559    1.379   -1.359    1.688    1.379    0.069    6.868    0.394   -0.480   -0.156   11.622    0.126    1.638   -2.268   -2.816    0.739    0.297    0.081   29.652   33.617    5.155   14.152    8.528    5.426    0.930    3.108   -0.078    1.335   10.046   18.308    0.810    0.285
X1==    6.879    2.560    1.630    0.835    2.560   -0.391    3.248    0.138    2.717   -0.106    3.237    0.835    0.531   -0.851    1.883   -1.012   -0.430   -0.418    5.669    5.203    1.646    4.393    3.266    2.616    1.951    1.208   -0.639    1.540    2.718    7.069   -0.821   -0.390
X2==    6.913    0.539   -0.834    2.022    0.539   -0.177    2.114    2.857   -0.177    1.480    3.590    0.151    3.082    2.664   -1.495   -0.730   -0.689   -0.194    5.231    6.461    3.132    3.222    2.611    2.074    0.477    2.573    0.123    0.867    3.696    2.590   -0.986   -0.729
CD1=       10        6        4        3        6        2        8        2        7        2        7        3        3        1        5        1        2        3       15       11        6       11        9        8        5        4        2        5        7       14        1        2
CD2=       22        5        3        9        5        3        7       11        3        7       11        5       10        9        1        2        2        2       10       15        8        8        7        6        5        9        3        5       10        8        2        2
TTTCGTCAATGATTTCGTCAAGTGTTGTAGCTGTTGATTCTATGCCGCCTGTAAGCGGGTAGCAACCGAGCGTGCGGAAGCGCACCGACTTGATTTCGGGCTTTTCGCCTTCACGCAATGGGAACCGTTCGTCATCGACCATGATGATGTTGCCGTCACGTACCACGACTGGGCGCGGGGCTGCAAAGTAAAGCGGGACGATGTCAATATTTTCGCGCTTGATGTACTGCCAAATATCTTTTTCGGTCCAGTTCGAAATCGGAAAAACGCGGATGCTTTCGCCCTTGTTAATCTTGGTGTTGTAAAGCTTCCACATTTCCGGACGCTGGTTTTTCGGGTCCCAAGCGTGTGCTGAATTGCGGAACGAGAAAATTCTTTCCTTCGCGCGGGACTTTTCTTCGTCGCGGCGCCCACCGCCAAATGCGGCGGTAAAACCGTACTTGTTCAGCGCCTGCTTCAGAGCCTGCGTTTTCATGATGTCGGTGTAAGCGGCACCGTGGTCAAACGGATTAATGCCCTGCTTGACGCCATCCTGGTTGACGTATTCCAGCATTTCGATACCGAGTTTCTTGGCGGTTTCGTCGCGAAACTTGATCATTTCCTTGAACTTCCATGTGGTATTCACATGCAAAAACGGGAAAGGCGGCTTTTCGGGATAGAACGCCTTGATGGCTAAATGCAGCATGACAGAACTGTCCTTGCCAATGGAATAAAGCATCACCGGCTTTTCGCATTCGGCTGCGACTTCGCGGATGATGTAGATGGCTTCGGCTTCCAGCTCGTCGAGGTGTGAAAATTCGCTCACTGTAAAACTCCTAGTATTTGTTAGATTCCTTGGGATCGATATCGATAGTCTTGACGCTTCCATCGTTCAGTTCAAATATCCAGCGCACGATATCGTTTTTTTCGCCCTTGACTTTTTCGGTATGCACCTTGCAACCCTTGCCGCCAATGTCTTCACCGAGGAAAAATTGGATGGCGTGAACAGGGCATTCCTTGATGCACGAGGTGCAACCCCAGCAATCTTTGGGGTATTTGATAAATGCTTTTTTGTCTTCATTTATCTTGATTAGCGTGCCGGGGCATACGTCGTGGCATCTCCTGCAGCCGATACATTTGCTTTGATCAATGCTGATGCTCATAGTTCTTTTGCCCTTCTGCGGTGAGGTC
KOK=        63
KK=  278222  LL=  278521  Z=    5.68  JJ=  277622  DL=   300
A===      111      112      113      114      121      123      124      131      132      133      134      141      143      144      211      213      214      223      224      231      233      234      243      244      313      314      323      333      334      343      413      433
B===      222      122      422      322      212      412      312      242      142      442      342      232      432      332      221      421      321      411      311      241      441      341      431      331      424      324      414      444      344      434      423      443
RRR=    0.676   -0.814    7.728   17.770   -0.252    7.523    0.467   -0.155   -0.330    2.014    1.347    0.467   -0.127    0.677    0.309   -0.330    0.467    7.464   -0.254    0.467    0.087   -0.094   33.774   -0.014    0.993   -0.127    1.110    0.312   -1.238   -0.208   -1.789    6.833
X1==    0.481    1.449    3.250    3.425    0.449    2.204   -0.610    0.250   -0.796    5.740    1.169   -0.575   -0.831   -0.636   -0.551   -0.796   -0.610    5.155    0.353   -0.796   -0.143    0.118    4.118    0.324    2.829   -0.831    0.800   -0.461   -1.109   -0.186   -0.831    1.660
X2==    1.404   -0.562    2.378    5.188   -0.562    3.414   -0.765   -0.622    0.414    0.351    1.152   -0.812    0.152   -1.064   -0.562    0.414   -0.765    1.448   -0.721   -0.586   -0.612   -0.798    8.202   -0.042    0.351    0.152    1.388   -0.677    1.116    1.116    2.152    4.116
CD1=        1        2        4        4        1        3        0        1        0        7        2        0        0        0        0        0        0        6        1        0        1        1        5        1        4        0        2        1        0        1        0        3
CD2=        2        0        3        6        0        4        0        0        1        1        2        0        1        0        0        1        0        2        0        0        0        0        9        1        1        1        2        0        2        2        3        5
GCGGCAAACCTTTGCGCAAAGCCCGCAACCGATGCACTTGTCTTCGAGCCAATCCACCTTGATGGCACCCTTGATGCCCACGTCGTTTTCTTCGGCCTTGAGACAGTTGTTTTGGCAACCCGTCACACCGAATTTGAACTTGTGCGGAAGTTCTCGTGCAAAGTAACGATCGTCAAGCTCTTTCGCGATTGCATAAGTATCAATGCAGCCGCTCGGGCAAACGGCTTCACCCTGGCATGCCGTAATGGTACGCACGCGGGCTCCGCAAACGCCTGGTTCAACACCACCCTCGGCAAGTGC
KOK=        64
KK=  282122  LL=  283051  Z=    5.22  JJ=  281882  DL=   930
A===      111      112      113      114      121      123      124      131      132      133      134      141      143      144      211      213      214      223      224      231      233      234      243      244      313      314      323      333      334      343      413      433
B===      222      122      422      322      212      412      312      242      142      442      342      232      432      332      221      421      321      411      311      241      441      341      431      331      424      324      414      444      344      434      423      443
RRR=   36.222    8.091    1.489   23.937    0.159    4.195    3.301   -0.482   -0.313    0.080    0.749   -0.867   -1.090   -0.839   -0.337    0.369   -0.177   28.316    1.253    0.386    1.436   -3.491    0.703    0.054    0.016   -1.558    9.820    0.050   -0.985   27.024    0.749   22.221
X1==    7.111    1.417    0.584    4.867    0.870    2.789    1.923    0.584   -0.357   -0.843    0.342   -1.271   -0.300    1.414    0.323   -0.986    0.719    3.262    1.688    1.531    1.496    4.078    0.615   -0.868   -0.173    2.266    4.391   -1.311   -0.633    4.533    0.342    9.699
X2==    5.094    5.709    2.552    4.918    0.183    1.504    1.716   -0.827    0.878   -0.094    2.192    0.682    3.632   -0.593   -1.045   -0.374   -0.246    8.681    0.742    0.252    0.960   -0.856    1.145   -0.062   -0.094   -0.688    2.236   -0.038    1.557    5.962    2.192    2.291
CD1=       18        6        4       12        5        7        6        4        2        1        3        1        2        5        4        1        4        7        5        5        4        8        3        1        2        6        8        0        1        8        3       15
CD2=       10       12        6        9        3        5        5        1        4        2        5        3        7        1        1        2        2       18        4        3        4        1        4        2        2        1        6        2        4       10        5        5
TTTGCCTTTTCGTTTAAGGTTCACAAAGGCTTTAAGTCCCGGAGGATTTCGTCAATTTTCGGTAAAAAGGAAGGCCTCCGTGAGTCCGGAAGCCTTTGCCTAAAAATCTTGGGTGATTTGTAACAAATACCGGGCTCTATGTTAGAGTCCGCGCCACCAACGACGGTTGAGAGTTGCATTTGTTACGAAATTCATCATATCACAAAAATATCAATCAAAATTGCACATGGCAAGGGGTAGTTCTAAAAATTCTTGAAAAATTTTAAAAACTCGCGTTTCGCGTCATCTTGACACTCGCTTCTCGTCATCCAGAGGCTCCGCCTCTCGTCATCCTGAGCGAAGCGATATACGAGACTTGGGGCTTCAGTCCCTTAGTGGAGTTAGGTTCGGAGGAGTAGGATCCAGTAACTTTTTTATTCGCTTTTCAAAAAGCATTTTACATTTTTCATTTAAATAGCGATATATTGATAGAACGTTAAAAGGAGTATGTTCATGACCATAGCCGTAGCCATTATTTGCGCTGTCCTCGGAATTGTAATCGGCGTCTTGTTTGCCCGTAATGGAAACTCGCAGCGCGAAGCCGCTGCGCGTCAGGCGAATGTTGAAATGGAAAAGGAAGTCGCCGTGCTGCGTAGCCAACTTGCGACAGAAACTGCCAAAAATGCAGAACTCAAGGGAAATGCCGAAAAACAGCTCGAAATGGCAAAAGCCGATGCGGAAAAGCGGATTGCTGACGAACGCGCCGCCGCTGCCAAGATTCTTGCCGATGAAAAAGAGGCGAATGCCAAGCGCCTAGAGATTACAAAACAGGATTTGGACCGGGTGCATCGCGCATCTCTTGAAGAGCAAAAAGCTCGCTTTGATGACATCTCGAAGCGCCTCGTTGCCGAAGCGAAAAACGCTACTGAAGAAATGCTTAAACAACGCGAA
KOK=        65
KK=  291572  LL=  292741  Z=    6.61  JJ=  291542  DL=  1170
A===      111      112      113      114      121      123      124      131      132      133      134      141      143      144      211      213      214      223      224      231      233      234      243      244      313      314      323      333      334      343      413      433
B===      222      122      422      322      212      412      312      242      142      442      342      232      432      332      221      421      321      411      311      241      441      341      431      331      424      324      414      444      344      434      423      443
RRR=   53.746   13.342   20.877   14.764    0.639    3.269    3.699   -0.030    0.304    1.091   -0.019    1.393    2.934    0.076    1.402    0.304    2.120    7.656    2.899    1.395   -1.318   15.095    5.019    0.254    1.994    2.659   10.583    0.146   -0.043   18.661    3.345   42.820
X1==    9.343    8.211    4.399    2.418    0.605    1.157    1.031    0.150    0.576    0.728    0.030   -1.127    1.790   -0.066   -1.150    0.576   -1.232    2.065    3.534   -1.167    1.124    4.929    2.683    1.419    1.331    1.203    4.586   -1.096    1.170    4.083    1.203    4.666
X2==    5.752    1.625    4.746    6.107    1.056    2.825    3.589   -0.202    0.528    1.498   -0.642   -1.236    1.639   -1.148   -1.219    0.528   -1.721    3.708    0.820   -1.195   -1.172    3.062    1.871    0.179    1.498    2.210    2.308   -0.133   -0.037    4.570    2.780    9.177
CD1=       18       17       10        7        4        5        5        3        4        4        3        1        6        3        1        4        1        7       10        1        5       12        8        6        5        5       11        1        5       10        5       11
CD2=       14        6       12       14        5        8        9        3        4        6        2        1        6        1        1        4        0        9        4        1        1        8        6        3        6        7        7        3        3       11        8       19
TTCAAAGCCGAGAACGCCCATCACAAAGCTAGCAATCGCAATGGCTGAGGTTGCAAAAACCATGTTGGCGTTCAAAAACGCAAACGAAATTCCAACGGCGAATGCGTCAATGCTAGTCGCAATCGACAAAAGCAGAATGTTCATGAGGCTCAAGTACGCACAAGATGCGGTGGCCTCGCCACCCCGAATCGCACCCCAGATCATGCGGGCGCCCAGAATGCAGAGAATCGCGCAGGCAATCGGCGTGCCCACGGCGTTGAACCAGCGCTCGGCAAAACTACCCAGGAAATACCCGAGAAGTGTCATGCCACCCTGAAAAACGCCAAACGAAACGGCTTGGAGCACGGCGCGCGAACGCTTGATGCCCGATTTGCAAAGTCCGGTCGAAATAGCGACCGCAAAGCAGTCCATTGCCTCGACAATTGCGATAACGATAATCTCTATAGTACTCATGAAAAGCCGTTTTTTATAAAATGCGAAAAACGCCCACAAAAATAAAAAATATATTGTAGGGGGAGGTTGGGCTAGCGGCGAAGCCGTACTATGAACAACAAAGTCGTTACTATCGTTTTTATTGGGTTGTGCTTGTTGCTCCTGCTTTCGGTAGGGGGCTCGTTTTGGGATGGCTCCTTCGACCTTCTTTTGCACAATGGTGGTAACTGGAAATTCCCGAGGACACTTTTTATCTTCTGGGTTGGCATGTCGCAGGCGGGCGTTCTGCTTTCGGCGTTCTTGCTTGTCATGAAGGTGAAAATCCACCGCCGCACATCGCTTTTGCTCGAACTCAGTTCGCTTTGCAGTCTGGTGGTTGCTGTTGCTTTTGCCGCGCTGTATTCTGGTTCCGTAAAGATGAATAGCGATGTCCATAGCGACGTTTATGGCATCGGCATAGTCGGCTTTATTTCGCTCCTGTTTTTCGTGACGCATCTTGTGGCGGCGGACAGCGCCGAGGATGCTTCGCTTTGTAAGGAACTTGCAAAAATCCGGCGACCGCTTGCGTGGATTCTCCTCCCGACGGTATTTTGGGTGGTCTCGGAGTTTGCGCTGGATTACGCAAAAATTGAAAATTCCTTGTGGCAGGGCGCGTTCTTTCCTTTATACGTGGTTTCGATTGTCTTTTATATGGGACTCTCAAATTCGATTGCCTTGCTTTCGTTTGAAAACTACTAC
KOK=        66
KK=  303302  LL=  303871  Z=    6.06  JJ=  302702  DL=   570
A===      111      112      113      114      121      123      124      131      132      133      134      141      143      144      211      213      214      223      224      231      233      234      243      244      313      314      323      333      334      343      413      433
B===      222      122      422      322      212      412      312      242      142      442      342      232      432      332      221      421      321      411      311      241      441      341      431      331      424      324      414      444      344      434      423      443
RRR=   21.640   -0.067    0.000    3.059    0.051   -2.713    0.521    3.022    0.011    0.146   -2.147    5.774    6.246    0.621    5.772    0.218   -2.969    0.122   13.486   -2.370   -1.540   62.092    2.717    1.246    1.361   -0.078    0.230    3.285   -0.094   17.119    0.582   -0.138
X1==    7.721   -0.141    0.054    1.255   -0.141    1.976   -0.477    1.054   -0.018    0.162   -1.155    3.739    2.361    0.661    2.676    1.976    2.717   -0.092    4.837   -1.015   -0.902    8.973    1.344    1.211   -0.838   -0.276   -0.902    1.258   -0.153    3.580   -1.155    1.714
X2==    2.803    0.476    0.005    2.437   -0.365   -1.373   -1.093    2.867   -0.632    0.902    1.858    1.544    2.646    0.939    2.157    0.110   -1.093   -1.323    2.788    2.335    1.708    6.920    2.022    1.029   -1.624    0.284   -0.255    2.611    0.614    4.782   -0.504   -0.081
CD1=        9        1        1        3        1        3        1        2        1        1        0        6        4        3        4        3        5        1        8        0        0       12        3        4        0        1        0        2        1        5        0        3
CD2=        5        2        2        4        1        0        0        6        1        4        4        3        5        2        4        2        0        0        4        5        5       10        4        2        0        2        2        8        3        9        1        2
GCCTGCGCTTCGAGATAGAAACGCTTGATGGCTTCGACATCGGAGGTCGAGTCGAGAATCTTGAAGGCTACTTCGCGGTTTAGCCTTTTATCGAGAGCCTTGTAGACATAGCCCATTCCACCTTTGCCGAGCGTTCCCAATAGTTCGTAGTTTTCGTTAAAGGGGTACGGAAAATTTAGCGGTTGTTCTGGACGTATCATCTTGGCTTCTTTAATTTGTGTAGTAAAATTGCAGTTACAATATAGAAACTAAGCGCGATGGCGATGGCGAAAATCGCGTTGAAAATGTCGTCTTTTCGTTCCAGCAAAATGTTGAGGAGCGAAGCTTGGTTGTAGCGCGACCAGATGACGCTCGAAAGCGCGCGGCCAATGGGCTGCATTTGGTCAAGCGGCACGAGGGCGCCTGCGAGGGCGACTTGCGGGATGATGAGGAGCGGCAAGAAGGCGTTTGCCTGGCTCGTGTTCTTGGAAAGCGTACTCGTAAATAGCCCGACGGTAGTTGCGGGGGCTGCGATGCAGGCGAAAACGCAGGCGATAAGCGCAATTTGGGGGTGGGGGGTAATGCGGGTAC
KOK=        67
KK=  304412  LL=  305341  Z=    6.11  JJ=  304382  DL=   930
A===      111      112      113      114      121      123      124      131      132      133      134      141      143      144      211      213      214      223      224      231      233      234      243      244      313      314      323      333      334      343      413      433
B===      222      122      422      322      212      412      312      242      142      442      342      232      432      332      221      421      321      411      311      241      441      341      431      331      424      324      414      444      344      434      423      443
RRR=   21.086    3.082    0.115    1.364    0.320    1.361   -0.082   -0.815   -0.467   -1.071    3.080    3.916    0.302    0.718   -0.783   -0.012    0.619    7.136   17.024   15.913    0.472   39.672   18.773   -1.430    1.873    0.034   -1.417    2.797    5.164   55.360    0.079    0.396
X1==    4.118    3.623    3.336    0.444    0.376   -1.419   -1.320   -1.309    1.444   -1.490    0.812    1.275    0.080   -0.502    2.000    0.012   -0.552    1.771    2.121    7.170    0.278    4.596    7.306   -1.397    2.606    0.080    0.910   -1.698    2.300    7.471    0.080    0.361
X2==    5.120    0.851    0.034    3.071    0.851   -0.959    0.062    0.622   -0.323    0.719    3.791    3.071    3.791   -1.431   -0.391   -0.959   -1.123    4.030    8.027    2.219    1.696    8.633    2.570    1.024    0.719    0.427   -1.557   -1.648    2.245    7.410    0.988    1.097
CD1=        6        6        6        2        2        0        0        0        4        0        3        3        2        1        4        2        1        5        5       12        3        9       13        0        6        2        4        0        6       14        2        3
CD2=       12        4        3        9        4        1        3        4        2        4       10        9       10        1        2        1        1        8       15        6        5       17        7        5        4        4        0        0        7       16        5        5
TCTGCAAAGCCTCGTAGCTGTGCGTCGTGAGAATAATCGTATGGCCGAGGAACGCTAGCTGCTTCAAGTGCGTACAAAGAATTCTCGAATTGTACGGGTCAAGACCCGAGAGCGGTTCGTCGAGAATCACGAGTCCCGGATTGCCCATGAGCTCGCGTGCGAGCGCGACGCGGCGCATTTCGCCGCCGCTGAGCGTCTTCACGAGGTTATGCTTGCGTCCGCTCAGCCCGAAAAGTTCGCAGAACTTTTCGAGTCGCGCAAGTGCATCTTGCTTGAAGTTCTGCACGTCCATCGACGAACGCGCACCGTCGAGAATAGTTTCTTCGACGGTCAGCTCCGGGCGGAGCGGCGGGTCTTGCGGCAATATTGCAATGCGCCTGCGAATCTCGTTTTTGCGGTAATCGACTCCACCAATGCGCACAACGCTTTGCTTGTCGCAACTGTTGATGCCTTGAATCATCTTCAAAAGTGAAGATTTACCTTGTCCGGAACGTCCGATAATTGCGAGAATCTCGCCTGCGGGGAGTTCGAAATCAATCCCTTTTAATAATTGCTTTTTTCCTGCAAAAACATTCACGTTTTGCGCAAAAACGTCAAAGCCTGAATTTTGCGCTTCAATCAGTAAATCGTTATTGCGGAAACCGACCACGGCGGATTCAAAACGACAGGCGTCACCACTTGCAACTGTAATCGTGCGTGTGCGCTTGCCGCTCTCGTCCACAATCGCTTTCGCGAACTTGATCTCGGCACTTCCAGAACTGCGCGCATCTCGGCTCACAATCCTGCGGCACTTCGCTTTTCCGATTCCAGGAATTTCAATTTCTCTCCATTCCGTCGAGAGCGTTACGGTCTGCATATCGCTTTCCGTTTCGCGCTCCATAATCAAAAGCGTCAAATCCGCGCCACGGAGCGTTGCTCGCAACTGCCTTG
KOK=        68
KK=  308672  LL=  309751  Z=    5.08  JJ=  308582  DL=  1080
A===      111      112      113      114      121      123      124      131      132      133      134      141      143      144      211      213      214      223      224      231      233      234      243      244      313      314      323      333      334      343      413      433
B===      222      122      422      322      212      412      312      242      142      442      342      232      432      332      221      421      321      411      311      241      441      341      431      331      424      324      414      444      344      434      423      443
RRR=   36.516    0.298   -0.275    1.129    0.214    5.480   15.903    1.133   -0.025   -0.004   -0.377    1.129    3.531    7.995    0.940    0.672    0.738   16.415    1.756    1.322    2.155   22.542   20.727   -1.019    0.043    0.571   -0.516    0.358   -0.177    9.379   -0.401    3.609
X1==    6.765    1.925   -0.238    0.693    1.382    2.397    7.251    0.417    0.042   -0.003    1.032    0.693    2.329    3.024    1.382    1.219    0.796    3.904    1.277    2.397    0.968    4.675    7.592    1.819   -0.713   -1.562    1.607    0.232    2.081    2.785   -0.265    2.785
X2==    5.397    0.155    1.158    1.628    0.155    2.286    2.193    2.719   -0.605    1.659   -0.366    1.628    1.516    2.644    0.680    0.552    0.927    4.205    1.376    0.552    2.226    4.821    2.730   -0.560   -0.060   -0.366   -0.321    1.544   -0.085    3.368    1.516    1.296
CD1=       14        7        2        4        6        7       17        3        3        2        4        4        6        8        6        5        5       11        7        7        4       11       16        7        1        0        5        2        5        6        2        6
CD2=       16        4        6        6        4        7        6        9        2        6        2        6        5        6        5        4        4        9        4        4        6        9        6        1        3        2        2        5        2        7        5        4
TACTTCTTTTCGAGGTCGCTCAATAGCTGCTCGCGCTGTTCCGAAGTAGTCTGCGTGATGGAATCGATCGCGCTTTTGAGGTCGATGAACAGCGGATTGTTCTTCATGATGTAGTCGTGCTTGAGCTTCTCAATGCGATGCACCATGATGTCGATGTCGTTTTCACTGGCGTACAAGAATTTGTTTTTCTTGTAGTAATCGATGTCTGTCTCGAAGTCTGCAAAATGGACGGCCGGACTCTGCTGCATCTTTTGTGCGAGGTCTTTTGCAATGCGATAGTTTGCGCTTGAATCTTCCGATTGCAAGATGACGATGAGGCTTCCGAGCCCTCCGAATTCGTCTTCAATCTTTTGGACGTTGCTCGGTTCACGCGCACTTGTAATAGTGTCTTGTAGCTGCAAATCCCATCGCAAATGCATGATGGGGTAAATGCTGAGAATGCCTATCGCGAGGAAAACCGTAAGGATAATCTTCGGATAAGTCGCTAATTTTTTGATAATTTTTGCAAAAAGAGAAAACATCATACTCAATATAACTATATATTAAAAGGAAAATGATGCGTTTGGTGACATTACTGGTGCTTGTGGGCGTGTTGAGTTTGCCTGCACATGCGAAGAAGTCTGGCGAAGCTGTGCAAGATACTTCTTCGGGTTCAATGTCGTTTACCGAAGTCATTGCGTGGCCGTTCCTCCACATTATTCAGCCGGTTTTTAGCTCGCTAGTCTACCCGATCGCGGCTCCGCTACATTATGCGATTGAAAATGGTGTTGCCGACAAGGCTGTAGACCTCATTACGTTCGGTGAAAAACGCAACGTCCTCATTTACCCGGTGTTCAACTTGAAGCCGGGGAGTTCCACGATGATTGGTTTATGTTACCGTCACCGAAACTTGATAAAGGAGGGCGACTATGCTGTTTTTGAAGGTCATTACTATGCCAATAGCGATATCGATGTAAAATTGCGCTATTCTAAGCAGGCGCTTTTTGGAAAAAAACTGTATGGCGCGGTAAACGCGAACCTTTACATGGACCGCGATAACGGATTTATTTTGCCAGGGACAAAGGAATCGTTTGAACAGGC
KOK=        69
KK=  314132  LL=  315301  Z=    5.69  JJ=  314102  DL=  1170
A===      111      112      113      114      121      123      124      131      132      133      134      141      143      144      211      213      214      223      224      231      233      234      243      244      313      314      323      333      334      343      413      433
B===      222      122      422      322      212      412      312      242      142      442      342      232      432      332      221      421      321      411      311      241      441      341      431      331      424      324      414      444      344      434      423      443
RRR=   23.266    0.071   -1.972   -5.091   -2.821    1.692    1.529   -0.079    0.769    0.644    6.567    1.968    1.583   -0.779    2.733    1.123    2.769    3.347    9.346   47.779    6.741   45.266   43.791   -0.292    0.647    2.421    0.977    0.084    9.217   11.448   -3.090    4.263
X1==    3.176    0.134   -0.495    3.565    2.369    1.884    2.014    0.292    0.531    1.442    1.664    0.716    1.664    0.603    1.624   -1.498   -1.659    1.157    3.325    5.942    3.873    6.506    5.394    0.989   -1.416   -1.568    1.416    0.382    2.964    5.313    2.957    3.552
X2==    7.326    0.534    3.982   -1.428   -1.191    0.898    0.760   -0.271    1.448    0.447    3.945    2.747    0.951   -1.292    1.683   -0.750   -1.669    2.892    2.810    8.041    1.741    6.957    8.118   -0.295   -0.457   -1.544    0.690    0.220    3.109    2.155   -1.045    1.200
CD1=        5        2        1        7        5        5        6        2        3        4        5        3        5        4        4        0        0        5       10       11        9       15       13        6        0        0        5        3        8       12        7        9
CD2=       19        4       13        1        1        5        4        4        6        6       12        9        6        1        6        2        0        7        6       18        7       15       17        2        4        1        5        6       11        9        2        7
CCCCTCCATTTGCGCCGAGCGCAAAGCACTGGCTCGGGACCGATAGCAATGGGCGCGATGTTTTGAGCCGCCTCATTCACGGGTTCCGCATTTGCATCAGCTTTAGTTTGCTCTTGACCGTGCTTGGAACGTTCCTCGGCATTGTCATTGGCGGCATCCAGGGCTATCTCGGAAAGTTCTGGGATACGGGCATGCAACGTATGATCGAAATTTGGTCGTCGCTCCCGATGCTTTACGTGGTGATTCTCATCGGCAGTATTTACGGCCGCAGTTTCTGGCTTTTGATTTTGATTATGGCGGCGTTTAACTGGCTTTCGCTCAGCTATTACATGCGTGCGGAATTCCTGAAGCTCCGCAGCATGACGTACGTGATGTCCGCGAAGGTGCTTGGGCTTGGCCATCGCCATATCTTTTTCAAGGAAATCTTGCCGAATGCAATGACTCCCGTGGTGACGCTTTTCCCGTTCACGCTTATCGGTGGAATCGGAAGCCTTACGTCGCTTGACTTCTTGGGCTTTGGACTCCAGCCGCCGACGCCGAGTTGGGGCGAGCTCATGAGCCAAGGACTTAACAACCTCTATGCTCCGTGGATTTCCGTGAGCACGGTCGCCGCGCTCTTTGTGACGCTTTTGCTCACGACATTCGTCGGTGAAGGCGTAAGGGATGCGATGGACCCGAAGTCGGGAGATAGATATGTTTAATGCAATACGACTGAGTGGTCCATGCCAAGCGGGAACGGCTCGTATTGACGAGCCGTGGAAGCGCGGAGCAATCGACTTCAGAAGTTCTGGTAGCGTTGTTAAGTCGATTGCGGAGTCGTCAACCGACCCGAAGTCGGGAGATAGGTATGTCTAATCGTTCTCCAGTTTTAAGCGTTAAAGACGTTTCGGTGGCGTTCGGGTTTGACAAGAACGGCAACTCGCGTGACGGCAAGCAACCGTTGCAAGTGACGGATCGCGTCTCGTTTGACATTTTCCCGGGCGAATTTTTTGCGTTGGTGGGCGAGTCCGGTTGCGGAAAGAGCGTGACTGCGATGAGCATTTTGCGCTTGTTGCCGTGGCCAAGCGCAAAGATTGTGAACGGCGAGATTTTGTTCGATGTGGGGGCGAATGATGCGCAATCTCAAGATGCCCACGACCTTGTAAAGTTCCCGCTTAAGGATTTGCAATC
KOK=        70
KK=  329162  LL=  329461  Z=    6.53  JJ=  328262  DL=   300
A===      111      112      113      114      121      123      124      131      132      133      134      141      143      144      211      213      214      223      224      231      233      234      243      244      313      314      323      333      334      343      413      433
B===      222      122      422      322      212      412      312      242      142      442      342      232      432      332      221      421      321      411      311      241      441      341      431      331      424      324      414      444      344      434      423      443
RRR=   -0.481    0.781   -1.572   16.447   -0.024    0.004   -0.959    0.660   -0.712   -0.020   -0.114   -1.267   -1.268    1.743   -0.128    3.869   -0.959   72.699   -0.010    0.710   -0.108    0.420   -0.903    0.462   -0.983    1.706    0.272    0.136   -0.162    0.538   -0.114    0.538
X1==    1.252    1.114   -0.600    3.282    0.114    3.289    1.149   -0.600   -0.711   -0.482   -0.577    1.282   -0.577    1.310    0.114    1.289    1.149   10.158   -0.007   -0.711   -0.571    0.317   -0.683   -0.817   -0.482    1.423    1.429    0.613   -0.463    1.537   -0.577    1.537
X2==   -0.385    0.701    2.620    5.012   -0.211    0.001   -0.834   -1.100    1.001    0.041    0.198   -0.988    2.198    1.330   -1.122    3.001   -0.834    7.157    1.295   -0.999    0.190    1.323    1.323   -0.566    2.041    1.198    0.190    0.222    0.350    0.350    0.198    0.350
CD1=        2        2        0        4        1        4        2        0        0        0        0        2        0        2        1        2        2       11        1        0        0        1        0        0        0        2        2        1        0        2        0        2
CD2=        1        2        4        6        1        1        0        0        2        1        1        0        3        2        0        4        0        8        2        0        1        2        2        0        3        2        1        1        1        1        1        1
CTTGAACGTGAATTCCTTAAAATCCCCGAGCTTGTTTTGGAATCGGAACGAAATAGTGGTGTAGCTTTCGCCTAGCAATTCGCTGTAATGCGCAAGTTCATTTTCTAACAGCGGGGAAGGCTTGAAAAGCTCGTTAAAGTATTTAGGGAATTCTTCGCCGATAGTGTCTACGCACGAATAAAGATGGAACTGCTTGTGCCTAGAATCCAGCTGCCTTTCTAGCGCAGAATCGTTGTTGAAATCCTCGCGGTAAAGCAATACGGGCTTGGCAATTTCGCAATTGTGGCTTATTTCGTGTTC
KOK=        71
KK=  344042  LL=  344431  Z=    4.51  JJ=  343922  DL=   390
A===      111      112      113      114      121      123      124      131      132      133      134      141      143      144      211      213      214      223      224      231      233      234      243      244      313      314      323      333      334      343      413      433
B===      222      122      422      322      212      412      312      242      142      442      342      232      432      332      221      421      321      411      311      241      441      341      431      331      424      324      414      444      344      434      423      443
RRR=    1.288   -0.557   -0.679   41.664    0.451    5.877    0.676    0.246    0.570   -0.825    0.747    0.146    0.416   -0.005    0.451    0.729   -0.246   43.952    0.035    0.570    2.495   -0.021    0.105   -0.313    0.365    0.708    1.496   -0.370   -1.413   15.512    8.364   -0.942
X1==    0.711    3.585   -0.328    5.490   -0.415    1.528   -0.733   -0.328   -0.472   -0.373   -0.580   -0.510    1.420    0.099   -0.415    1.528    0.267    7.321   -0.054   -0.472    1.463    0.166   -0.834   -1.156   -0.373    2.420    0.463    0.576   -0.659    4.341    2.420   -0.659
X2==    1.810   -0.155    2.071    7.589   -1.088    3.846   -0.922   -0.749   -1.207    2.211   -1.289   -0.286    0.293   -0.048   -1.088    0.477   -0.922    6.003   -0.641   -1.207    1.705   -0.126   -0.126    0.271   -0.978    0.293    3.227   -0.642    2.143    3.573    3.456    1.428
CD1=        1        4        0        6        0        2        0        0        0        0        0        0        2        1        0        2        1        8        1        0        2        1        0        0        0        3        1        1        0        5        3        0
CD2=        4        1        5       10        0        6        0        1        0        6        0        1        2        1        0        2        0        7        0        0        4        1        1        1        1        2        6        2        5        7        6        4
TTCGCTTCCGTCGAAGGTGTATTCGAACGAAGGCGCTACGGAGAGCTGGTTTCGTTCCTGGATGCGGTCGCGGAGGTTGGAATCGCTCCTGTCGATGTCGGTGACAAAAAGGAACGGCGCAATGATTACCGCAAGGAGGAGTAGCGGGAACAGGTTGCGGACAAGTCTCGGGAATCCGTCAAGCGGGTTCTTGGTGAGAATGGAAATCTTGTGAAGCTTCTTGATGACTTTCGCGAGCTCTTCCGGATTTTTCTTGAAATCCAGGGTGAACGCTTCCTTGGTGGCGCAGGCGTTTTTGCGGATGGCCTTGCGAGCCTTGGGGTAGGCGCGCCCTGTGGGGCGTTCCTTGGAAAGCCACAGAATTTCGATTTTTTGAGCTTCCTTGGTGTC
KOK=        72
KK=  344732  LL=  345841  Z=    6.59  JJ=  344702  DL=  1110
A===      111      112      113      114      121      123      124      131      132      133      134      141      143      144      211      213      214      223      224      231      233      234      243      244      313      314      323      333      334      343      413      433
B===      222      122      422      322      212      412      312      242      142      442      342      232      432      332      221      421      321      411      311      241      441      341      431      331      424      324      414      444      344      434      423      443
RRR=   60.533    2.414    6.606   13.120   -0.213   -1.158    6.194   -0.436    0.817    0.360    1.024   -0.453    5.164    0.795   -0.874    2.469   -0.042   56.978    6.411    0.042    0.053   -0.496    0.091    0.296   -1.392    1.392   -1.698    1.457   -3.643    1.547    5.520   33.897
X1==    9.341    1.352    1.497    5.207    1.352   -0.802    1.785    1.497   -1.485    1.211    0.656    2.097    1.357    1.922   -1.073    2.613    0.024    8.733    3.141   -0.802    0.995    0.448    1.109    0.477    1.211    0.656   -0.544    3.505   -1.279    0.300    2.058    7.409
X2==    6.480    1.786    4.413    2.520   -0.158    1.443    3.470   -0.291   -0.550    0.297    1.560   -0.216    3.805    0.413    0.814    0.945   -1.749    6.525    2.041   -0.052    0.054   -1.108    0.082    0.621   -1.150    2.121    3.122    0.416    2.847    5.151    2.682    4.575
CD1=       17        5        4       11        5        1        6        4        0        3        3        6        4        6        1        6        3       16        9        1        3        3        4        4        3        3        1        5        0        2        5       11
CD2=       19        8       14        8        4        7        9        4        3        5        6        3       10        3        6        6        0       16        6        4        4        1        3        3        2        7       10        5        8       12        8       11
CCCTTCAAATGGGCGTTTCCCGGTAAAGTCAATTACAACAAAACGCGCACCGGCGTTAAGTGCCAGTGCGAATTTATGCAAGGCTTCTGTGGGCAACACTTCATCGTCAGAAATGGCGAAAAGAGTAAGCCCGCCTTGGTTGTAAAGGCTTTCTAGGACCTTTCTCTGCATGCCTTACTTGGCGGCACCGCGCGGATAGGAGTAGCCAGAAGGAGGAGCGGCGACGAACTTGTCGACCTGGAGGTAGAGTTCTTCAGCGGATGCGGCCGGGTTGAAGAAGATTTCCTGGTTTCTGTTTTGGCTGCGGCCCTTGATGGGTTCGTTGCGGCGGCCACGGCTTACGATGCCGAGCGGGAGCACTTCGAGAAGCGGGAGCAAGCCGAAGTAGCGGAAAAGGCTGAAGTTCTTCTGCCAAGTGGTGCGTTCTGCCAAGATAGCGAAGGTCCCTTCGATGATGGACTTGCTCTGGAGAAGGTCTTCAGAGGTCATCGTCACGAGTTCGTGATTGGTCGGGAAGTTGTTCTGGAAGTTGACCATGTCGCCCTTGAGGTAGTTGGCGTCGCAGAGAAATACGAATTTCATTGTTTTTCCTGGTTAGATTTAATGGTTTATTTCCATAAAATAGCTATTTTTGGCCGATTTTGTCATTTTTTGAGGGGCTTTGTCGGGGCTTGATACCCAAAATTTCCCTAGTTTTACAAAAAATTTACAATAGAAAACGCCTATAACCGGTTACTTCGCGTCGAAATGGGCTTGAAAACGCATTTTTCCCGTTTTTTTGCCATTTGGGGGAGCTTTTTCTGTAACTCGTTGATACTCAAATACTTACGTAAAATTGAAAAGCGGATTAGACAAAAATGACATTTTTTGTTAAGGAAAAAGATTCCTGCAGGGTGAAAAGTTTTGAGGGAAAAGCATTATATTTAGAAACGTTTTTAAGGACGTGTGAGAAATTTCACAATGAAATTTTGATTGCGTGTATGGTATCGGAGATCGACAATGAATAAACTGAAGAGGTCCATGGCGACCTTGATAGCTTCTGCTAGTGTTATTGCAACATCATCGTTTGCGCAAAATCCTGCGCCTGCGGACCAGGCTCCACAGGCGGCC
KOK=        73
KK=  367802  LL=  368101  Z=    5.73  JJ=  367502  DL=   300
A===      111      112      113      114      121      123      124      131      132      133      134      141      143      144      211      213      214      223      224      231      233      234      243      244      313      314      323      333      334      343      413      433
B===      222      122      422      322      212      412      312      242      142      442      342      232      432      332      221      421      321      411      311      241      441      341      431      331      424      324      414      444      344      434      423      443
RRR=    0.569    5.030    4.995   14.124   -0.249   16.758    0.394   -0.160    0.585    0.284    0.330   -0.232   -2.761    0.602    0.569   -0.807    0.585   52.064   -0.533    0.585    0.602   -0.033   -1.935    0.595   -1.697    1.183   -0.094    0.619   -2.959   -0.097   -0.114   17.718
X1==   -0.724    2.183    2.255    6.183   -0.817    3.159    1.078   -0.745   -0.841    0.234    1.159   -0.817   -0.841   -0.922   -0.817    1.159   -0.922    7.051    0.949   -0.841   -0.865    0.051    3.051   -1.030   -0.766    4.159    0.135   -0.788    4.135    0.135    0.159    4.135
X2==   -0.785    2.304    2.215    2.284    0.304    5.304    0.366    0.215   -0.696    1.215    0.284    0.284    3.284   -0.652   -0.696   -0.696   -0.634    7.384   -0.562   -0.696   -0.696   -0.634   -0.634   -0.578    2.215    0.284   -0.696   -0.785   -0.716   -0.716   -0.716    4.284
CD1=        0        3        3        7        0        4        2        0        0        1        2        0        0        0        0        2        0        8        2        0        0        1        4        0        0        5        1        0        5        1        1        5
CD2=        0        3        3        3        1        6        1        1        0        2        1        1        4        0        0        0        0        8        0        0        0        0        0        0        3        1        0        0        0        0        0        5
TTCTTCCAGAATGGCGGTGCCGCTTGCTATATCTGCTCTGTGGGCGGTTACGACAAGAAGATTGAAAAGGCCCCGTTGTTCAATGGCATTGCTCCGTTCGTGAAGGAACAGGAACCGACGATTATGCTCGTTCCGGATGCTGTTTCGCTTGGCGATGCCCAGGAATGTGCCGATATCCAGAATGAATTGCTTGCTCATTGCAACAAGATGCAGAACCGTTTCGCCATCCTTGATGTTTTCGATGGCTACAAGGAACCGCTGGAATGCATCAACACCTTCCGCGAAAAGGTGACGGATTTC
KOK=        74
KK=  391622  LL=  392191  Z=    4.70  JJ=  391262  DL=   570
A===      111      112      113      114      121      123      124      131      132      133      134      141      143      144      211      213      214      223      224      231      233      234      243      244      313      314      323      333      334      343      413      433
B===      222      122      422      322      212      412      312      242      142      442      342      232      432      332      221      421      321      411      311      241      441      341      431      331      424      324      414      444      344      434      423      443
RRR=    7.085    3.912    1.521    8.175    0.782   -0.007    5.363    0.246   -0.007    0.180   -0.097   -0.178   10.234    3.790   -0.287    0.345   -0.075   -0.305   49.162   18.599   -0.561   -0.107   -0.793    5.688    0.029    3.775    0.033   -0.557    1.810    3.416    0.477    0.801
X1==    2.990    1.337   -0.905    3.073    1.337   -0.245    2.379    0.095   -0.245    1.189    0.169   -0.927    3.169    1.148    0.490   -0.245   -1.152    0.913    5.350    5.117   -0.134   -0.158    3.569    3.499    0.189    1.169   -0.134   -0.727    2.255    4.255   -0.831   -0.745
X2==    2.369    2.926   -1.680    2.661    0.585    0.030    2.254    2.588    0.030    0.152   -0.574    0.192    3.230    3.301   -0.585   -1.411    0.065   -0.334    9.189    3.635    4.201    0.678   -0.222    1.625    0.152    3.230   -0.247    0.767    0.803    0.803   -0.574   -1.076
CD1=        4        3        0        4        3        1        4        1        1        2        1        0        4        2        2        1        0        3        9        7        1        1        5        5        1        2        1        0        3        5        0        0
CD2=        9        8        0        7        4        2        5        7        2        2        1        3        6        6        2        0        2        1       12        7        6        2        1        3        2        6        1        2        2        2        1        0
CATTTTCTAAGTATTTTGCCTTTTCTTTAAGGATTGCCTTGTATGCCTCTACAAATTCAGAAATGGAAGATACCTGCTGAGCATTGCGTGTTTCTTCGGACATGGATTCAAAAGGCTCGCTCTGGTCGGCACGTGTTGCTTCAAGGAAGTAGCCAATCAATTGCGTGGAATCAATTCTTACTGTGACTGTATTTTCGTGAATCCAGGTGCTTGTGTTTGTTTGCTGCGAAAAAGAATTCTCTGATGTGTTTTGGAAAATCAGGAACCCGCGTCCCGAAGAGGCTTGCTTTTCGATGGCGCGATATTCATCCATGATGTCCTTCTTTTCTTTGCCTGTGAATTCAAATGTGATTGTAATATCGCGGGCAATCACCATGGCAACTGGATAGCACGGGAAAATGCAATTTCTCATGTCTTTTAAGCGCTCTTCCGTGATGCCATCATAGCTGTCAGATTTTGGGGATATCATTGCCGATCCCAACTTGAGCATATCCTTTGTCAATGCAAATACGCCTGGGTTGAACCATTCTCGCTCAATACCAATTTTCGCGATGTTCATTCCAATATGGA
KOK=        75
KK=  395912  LL=  396991  Z=    6.96  JJ=  395882  DL=  1080
A===      111      112      113      114      121      123      124      131      132      133      134      141      143      144      211      213      214      223      224      231      233      234      243      244      313      314      323      333      334      343      413      433
B===      222      122      422      322      212      412      312      242      142      442      342      232      432      332      221      421      321      411      311      241      441      341      431      331      424      324      414      444      344      434      423      443
RRR=   79.397   12.370    0.282   -3.999   -1.897   -2.091   -2.112   -0.420    2.598    0.518    3.821   -0.266   37.524    1.130   -3.455    0.107   -0.291   18.120    1.570   25.687    0.040    2.989   -0.019   -0.752   -1.324    0.023   -0.190    0.785    1.029    0.255    0.023    0.642
X1==   10.379    4.711    0.320   -1.011    1.476   -0.858    2.209   -0.475    1.804    1.424    3.053    0.854    6.053   -1.253    2.689   -0.192   -0.919    3.747    8.145    5.796    0.175    3.141    0.555    1.194   -0.576    0.053   -0.825    0.792    2.659    0.659    0.053    1.659
X2==    7.650    2.626    0.883    3.955   -1.285    2.437   -0.956    0.883    1.440    0.364    1.251   -0.312    6.199   -0.902   -1.285   -0.554    0.317    4.836    0.193    4.432    0.231    0.952   -0.034   -0.630    2.298    0.427    0.231    0.991    0.387    0.387    0.427    0.387
CD1=       26       18        2        1       10        1        8        1        5        2        4        4        7        0       13        2        2       10       24       11        1        5        2        4        0        1        0        1        3        1        1        2
CD2=       42       18        8       11        6        9        1        8        7        3        3        3        9        0        6        3        3       11        2       13        2        2        1        0        6        2        2        2        1        1        2        1
TTGTCAGAAAGAACCATGTCAAACGGATCATAAAGCTTGTTTGCCAAACGTGATTCGTTTGCTTCAATTACGGGGCCCTTTGGAGCGTTGTTCTGGTAATCGTACGAAAAATCACTTTTTAAAAGCGTGATGCCGGGCAAAAGCAAGCAGAGCTTTTCGTTGGGGTTTGTTCCGCCGATGACTTTGTTGACTTCGTCATAAAAAGTCGCTGCAAATTGGTCTTGGTTCTGAGAGAGCTTTTGATCTTCAGCCATTATTTTGTCCTTCTTTAAAAGTTTTTGGGTGTATCGAGATTCTGTTTTTCTTGTTACGAAAAGCAGTTTTGTATGCAATATAATTCGATATGATACGAGTATGATACATCTTTAGAATAACTTTTTCTTTACAAAATATACTGGTGATGTCTTAACCTGTTTACGGATAAGTTGTTTTATATAAATTTTTTGAGAACAAATATTGTTTGTATTTGCTTGTATATACTGATTTTGTTTGTTTGCTTTGGATGAAAATTGAGAACAAAAAATGTTTGAAATTGCTGTTAGTAATGAGAATACGTGTAAAATACTTTTTTCAATGGAATTCTTTGTGAAAATGAATCTAAAATAAAAATTTTTGCTGATTATTTTTGATTTTTATTTTCTTAAATTTACTTTGTTTCTATTGTAAAATGTTTCAGGTAAAAAATTGATTTTTGATTTGCTTGCTTGTTTACGTTGATAAATTTTGTAATTGAATCTTTGATTGAGTAATAAAAATTAAATTGTTTGCTGAAATTTTAAAGAAAATGACTTGACTATTTTATTCGCTATTTGAGTACGCAAAAAAGAAAAAATTATGAAATTGTAAAATGTGAGTGGTAAATTACTTTTTTCATTTTTCGCTTTTTAAAGACTGGAAATATATTCGAGCTTCTTTTTCTTGATTTTAAAATGTGAATAGAATCTATGAAATTTTTGTAGAATCCTTGATTTTATACGTTTTTGAAAAAGATTTGTGGCTGTTAATAAATTTTATGTTATTTTGTTTATTTAAATAAATTAATCATTGCTTTGAATTGATTTCGTGTTTTGATTTTTGCTT
KOK=        76
KK=  400802  LL=  401911  Z=    5.43  JJ=  400742  DL=  1110
A===      111      112      113      114      121      123      124      131      132      133      134      141      143      144      211      213      214      223      224      231      233      234      243      244      313      314      323      333      334      343      413      433
B===      222      122      422      322      212      412      312      242      142      442      342      232      432      332      221      421      321      411      311      241      441      341      431      331      424      324      414      444      344      434      423      443
RRR=   29.735   27.263    0.299   67.348   -0.000   19.568   12.566    1.366    2.257    0.018    5.996    0.272    0.525    0.574    1.786    5.084    1.327   38.058    0.333    2.257    0.414   -1.985    0.155   -0.357   12.070    1.064    4.172   -0.440    5.468   12.760    8.781   11.898
X1==    7.301    5.849   -0.849    8.286   -0.044    4.220    3.497   -0.849   -1.132   -0.031    5.737   -0.315    0.266   -1.033   -1.027    2.436   -1.441    9.584    1.128   -1.132   -0.439    1.616    0.333    0.513    3.925    1.829    1.182   -0.226    3.541    2.120    2.611    2.120
X2==    4.073    4.661   -0.353    8.128    0.006    4.637    3.593   -1.609   -1.993   -0.602    1.045   -0.862    1.972   -0.556   -1.740    2.087   -0.921    3.971    0.296   -1.993   -0.943   -1.228    0.466   -0.695    3.075    0.582    3.529    1.945    1.544    6.018    3.363    5.612
CD1=        8        7        0       11        1        6        7        0        0        1        9        1        2        1        0        4        0       15        5        0        1        5        3        5        5        4        3        1        7        5        5        5
CD2=       13       11        5       19        3       13        8        2        0        6        7        2        9        2        0        8        1        9        2        0        3        1        4        1       16        6       13       16       10       21       12       20
GCAGTCGACCATCATTTCTACGGAGTGCTGGAACGTTTTCCAGAGCTCGTCCGTTTCGTAGATGTCTTCGTCGCTGAGCTTGGCAGCCGTGCTCAAAATGGGCTTGTCAAAGTGCTGGAAGAGTTCCTTGAAAAACGGGTGCGTCGGGATGCGGATGCCGATTTCCGGGCGTTTCACGTCGAGCTTGCGTGCAATGTGCGGGTCGGCGGGCAAAATGAATGTGTACGGGCCGGGCACGCGCTGCTTGATGATGTTGAACGCAAAGTTGCTCACGTGGGCGTAGCCGGTGGCAAAGCGGATGTCCGGGACGATGAGCGCCATGAAGAACTTTTTCATGGGCTTTTTGAGGGCGTAAAGTTTGTGGATGGCCTTGGAGGATTCGGCGTTGCAGCCGATGGCGTAGCCAGATTCGGTGGGGTAGAGGACGAGTCCGTCGTCTTCGAGGATTTCGGCGGCCTGCTTGACGATGCGAGGCTGCGGATTATCTGGATGTACTTCGAGTCGCATAATTTTTTGCTATTTCGCTTTTTGGATTGGAAATATATAAAAAATGAGTGTGAAGGGAAGCCCAAAATTTCTATCTTGCGGCCTGTGAAGCGTATTCATCGGACGATTGCGAAACTTCTCGTAGTGAATGGTTACTTGCCGAAGCTCGGGCTTGCTGCGGTAATCGGTTGCGTGACGGGGCTTGTCGCGGTTGCTTTCCATTTTGGGCTTGGCACGGCGATTGAATGGGTGCGTAAGCCGTGGACGCTTGGGCTTTTGCCGTGGTATGCTTTTGCTGCGGTGCCTGCGATTGGCGGGCTTGTTGTCGGGCTTTTCATCCACAAGGTGGCGCGTGCGCCGGAGACGGCGGGTCAGGGCACCGACAAGATGATTTATTCGTTCCATCACCAGGGCGGGAATGTGCGGGCGCGCGTGGCGCCGGTGAAGTTTGTGGCGAGCATCATGACGCTTGCGACGGGCGGCTCGGCAGGTTACGAGGGGCCGATTTCGCAGATTGGCTCTGGCATCGCTTCGACGATTTGCAAGTTCTTCAAGATGCCGCGAATGATGCGCGGGCAGTTTATGCTGGCGGGCACGGCGGCAGGGCTTGGCGCTATTTTTAAG
KOK=        77
KK=  427052  LL=  428071  Z=    6.73  JJ=  427022  DL=  1020
A===      111      112      113      114      121      123      124      131      132      133      134      141      143      144      211      213      214      223      224      231      233      234      243      244      313      314      323      333      334      343      413      433
B===      222      122      422      322      212      412      312      242      142      442      342      232      432      332      221      421      321      411      311      241      441      341      431      331      424      324      414      444      344      434      423      443
RRR=   44.788    7.441   -0.114   15.438    0.003   10.962    0.251    0.032   -0.182    0.246   10.056   -0.767   -0.103   -0.627    0.177   11.179    1.584   53.620   -0.558    2.659    0.348    0.320   -0.832   -0.272    1.523    3.214   17.787   -0.014    1.186   17.373    8.395   10.546
X1==    6.623    2.548   -0.044    4.066    0.523    2.984    0.338   -0.044   -0.264    0.519    4.464   -0.774   -0.194    1.080   -0.152    3.634   -0.944    6.138   -0.526   -1.563    0.249    1.435    0.818    0.762    3.217    1.137    4.625    1.680    0.975    4.176    2.468    3.536
X2==    6.762    2.920    2.589    3.796    0.005    3.674    0.743   -0.733    0.688    0.473    2.253    0.991    0.529   -0.581   -1.161    3.076   -1.678    8.736    1.061   -1.701    1.399    0.223   -1.017   -0.357    0.473    2.828    3.846   -0.008    1.217    4.160    3.402    2.983
CD1=       11        6        2        8        3        7        3        2        2        3        9        1        2        4        2        8        1       13        2        0        3        5        4        4        7        4       10        5        4        9        6        8
CD2=       16        8        8       10        3        9        4        2        4        4        7        5        4        2        1        8        0       16        4        0        5        3        1        2        4        8        9        3        5       10        9        8
GTAGGCGAGGCGCTTGCGCACCTCTTCGAGATACTTGATGTAATTTTCACTCTGGTAGTCGCGATACGTCCAGTCAAAAGCGTGGAAATGCCCATCCTGGAAGTATAACGTTGGCTCCACGAAAATCCCGCGCTGCATATAAACGCGCTGGCGCTGGTCCTTGGTCGTTGCCAAAAAGAACTGCCCAAGCGTCATGTAGCCCGGATCGAGATTTACAGGGCGCAGCCCCGGAGTCCCGTTTTCCTTTGCAATTTCGAGTTCAATATCGTTTGTCCAAAGCTTGATGTCGACAATCGTTTCGCGGTCCACGAGATTCTCGTAGCTAAAGAACGCGCGTACCGGTGCTTCGCCAATTTCTTCTTTGTAGTAGTTGGTGAACGTGAACGGGAAGGGGTCCAAGTTCAGGTCTTCTTCGCCGAAACGCGACTTGAGCACTCCGCGGACCGCCTCTACGGACTTGGCATCTTTGGCAAGAATGCCGACGATGATTTTCACTTTGGCAGGAGTTCTGATTTCACCCATGCCGCCAAATTTAGTAAAAGGCGAGTGACGCGGCAAAACATTTATGTTTTGACATGGCCGAGCCGTACTAAATGCGTCCGAAGGACGCAAATTTAGTAATTTTACGATATGTTTAGAAGTTTATCTTTTTGTGCTTTTCTCGTCTTTGCTCTCTCGTCTTTTGCAAAAGCCGAAGCTCCTCGCGTTGAGCCTACGATTCTCGATTCTGTTCCGCACGAACAGTCGCATTTTACGCAGGGACTCTCGTTTGACGGCAAGGACATGATTGAAACGACAGGGCTGTACGGAAAATCTGGACTGTACCGCCGCACGCTCGACGGAAAAATTTTGGATTCCACCCGCATCGAGGAACGCTATTTTGGCGAAGGCTCCGTGGTGCTTGGCGATGAAGTTTATTACCTCACGTGGAAATCGCACAAGGCCTTTATCTACTCGCGCAAGCCGTTTAAAAAGAAGGGTGAGTTCCGCATCCCGACCGAAGGTTGGGGGCTTACGCTT
KOK=        78
KK=  429542  LL=  430111  Z=    5.48  JJ=  429542  DL=   570
A===      111      112      113      114      121      123      124      131      132      133      134      141      143      144      211      213      214      223      224      231      233      234      243      244      313      314      323      333      334      343      413      433
B===      222      122      422      322      212      412      312      242      142      442      342      232      432      332      221      421      321      411      311      241      441      341      431      331      424      324      414      444      344      434      423      443
RRR=   -0.939    0.012   -0.112    0.013   -3.114   26.585    4.977   -2.225    0.118    1.008   -0.075    0.757   -0.027   -0.193    0.518    0.050   -0.228  103.397    0.258    0.599   14.696    1.524    2.592   -2.365    1.008   -0.739    3.605    1.251   -2.204   -0.178    5.089    1.005
X1==   -0.746    0.057    0.137    1.038   -0.943    3.767    2.544   -0.863   -0.088    2.001   -0.108    1.038    1.801   -0.217   -0.943   -0.088   -0.198    8.261    0.376   -1.052    6.044   -1.197    1.355    1.962    2.001   -1.063    0.661    2.666    1.521    4.187    1.801    1.521
X2==    1.258    0.221   -0.821    0.013    3.301    7.057    1.957    2.577   -1.332    0.504    0.695    0.730   -0.015    0.888   -0.549   -0.569    1.152   12.516    0.687   -0.569    2.432   -1.273    1.914   -1.205    0.504    0.695    5.453    0.469   -1.449   -0.043    2.825    0.661
CD1=        0        1        1        2        0        5        4        0        1        3        1        2        3        1        0        1        1       11        2        0        8        0        3        4        3        0        2        4        3        6        3        3
CD2=        4        2        1        2        6       11        4        6        0        3        3        3        2        3        1        1        3       16        2        1        5        0        4        0        3        3        9        3        0        2        6        3
ATGGATTGCAGAATCTTAGTCCGTTTCATTGGAGTCCAAGAGGATCTTGATGCGTTGTGGAGCGCATTCATGGAACATTTCCCGGAGGCTGAACTGCCGAGCATTGATTCCGGAGAATGGTATTCCGTCGAAGATTATATGACCGATGAATACGAATGTCGCTTCGAGGAATTGCCGGAGTCCGAGCTGTATGCAATCGATGGAACTTTCCTAGTCGAAGGCGAACCTCCCGAGGATGTCCTGACCGAAATCCTAGAACGCTTTGAGCGCGTGTATGCCGTGTTCAAGTGGTCTACGATGGATGTTGGGGTAGGCTGCGGTACCAGCGAAGGTTGGGGCGAGTTCAATGCCGACCGCGCCGATGACGGTTCCGACGAAGCGAACGAAATCTCCGAAGCTGTCCTCGGATTTTAGCCTTGTCATTCCCGCCACCTTTGTCATCCCGGACCCCGTTCCGGGAGGGAATCTCCTTTTCTACGCAGATATTTTCTCAAGCAATGTATCGCAGATTTCTGCGAGCATTCTTTCGTGTGTGCACACTTCGGGTGACACTCCTTCTATTGTCCCCGT
KOK=        79
KK=  430652  LL=  431551  Z=    7.20  JJ=  430502  DL=   900
A===      111      112      113      114      121      123      124      131      132      133      134      141      143      144      211      213      214      223      224      231      233      234      243      244      313      314      323      333      334      343      413      433
B===      222      122      422      322      212      412      312      242      142      442      342      232      432      332      221      421      321      411      311      241      441      341      431      331      424      324      414      444      344      434      423      443
RRR=   24.357    3.841    5.392   45.736    0.508    3.902    0.139    3.408    1.262   -0.429   10.601    0.808    0.123    0.076    0.119    0.458   -0.854   17.625    6.413    0.124   -0.032    1.003    3.795    0.249   -2.697    0.299   -0.513   -0.260    6.487   18.921   13.132    0.679
X1==    5.392    3.854    1.852    8.569    1.169    2.071    0.324    1.852   -0.741   -0.406    3.130   -0.708    0.140   -0.815   -0.173    0.665    0.963    3.419    2.795    1.368    0.096    0.490    5.846   -0.458   -1.229    0.140    1.569    0.552    2.624    4.974    3.878    0.275
X2==    4.517    0.997    2.912    5.338    0.434    1.884    0.429    1.841   -1.703    1.056    3.386   -1.141    0.882   -0.094   -0.690    0.688   -0.886    5.155    2.294    0.090   -0.327    2.048    0.649   -0.544    2.195    2.134   -0.327   -0.470    2.472    3.804    3.386    2.472
CD1=        9        8        4       14        4        5        3        4        1        1        6        1        2        1        2        3        4        8        8        4        2        3       11        2        0        2        4        2        5        8        7        2
CD2=       13        5        9       12        4        6        3        7        0        5        8        1        4        2        2        4        1       10        5        3        2        5        3        1        7        6        2        2        6        8        8        6
CTTTTCGATGGCCTTGAAGCTTCCCGTGTTGTTGACGGTGCGTCGGGCGATGTCGTGGTGGTGTTCCGGCCCGTCAAGGGAAAGATAAATGCGGAAATGTTCCTTTTCGCAAAAATCAAAGAATTCATCGTCAAAAAGCGTGCCGTTTGTGTTGACCGCAAATTGCAACTTAAAATTTTTTGAAATTTTGCCTTTGTCCATCGCGTCATCGACAATCGCCTTTGCGAATTCGACACCTTTATAAATGGCATCTCTTCGCAAAAGCGGCTCCCCTCCAAAGAACGTGATGTTCAAGTACGACTGCCTAAAGAAAATCGTGCGGTCAAGTGCAATTTTGATGGCCTGCTCGAGGGTTGCATCGTCCATGACCGTTTTGCGGTCTGCTTGCGATTCCTTGTAATAGCAGTAGGTACAACGTAAATTACATTGCTCTGTAAGGCAAAGGACTAAGTTCATGCGGAAAATTTTCTGATTACACTTGAATGTCGCTTTGCTCAAACGTTGTCACCATGCTATAAATTAGGCAAGAACCGGTGCCGTCTGGGCAGAGGTGTATTCGTGGATTGTAATTAGTATCTATAGGGGCCGGGTCGATTATTTTGATATCGATATCGGCTTCGCTGCTACTAGACTTTTCCTCGGACGAGCTTGATGGCGTTTCGCTTGAAGAAGATTCTTCGTACGGCGGAAGAATGCCTGCTTCTGGAGGTGGCTCGTAAGACGAACTGCTAGGTTTTTCAACCGAAGAACTGCTGTGACTTTCAGAAGACATCATCATCGGGGAGCCCGATTCCGGCGGTGGGAATGCCGTGGAACTACTACTCAACGGCTGTTTTGCAGAGGATAGTGCTTCGATGGCTTCGCTGCTGAGATGTTCTCCGCTTGAAGAAATGTCGGTGT
KOK=        80
KK=   43383  LL=   44282  Z=    5.56  JJ=   43203  DL=   900
A===      111      112      113      114      121      123      124      131      132      133      134      141      143      144      211      213      214      223      224      231      233      234      243      244      313      314      323      333      334      343      413      433
B===      222      122      422      322      212      412      312      242      142      442      342      232      432      332      221      421      321      411      311      241      441      341      431      331      424      324      414      444      344      434      423      443
RRR=    1.110   14.785    5.862   53.411    1.406   22.538    4.535    0.722   -0.248    5.471    2.170    1.551    6.758   -0.605   -0.165    3.151    0.158   41.568   -0.846    0.732    1.139   -0.456    0.492    0.982    0.093   -1.004    0.346   -0.020    4.689    2.097    6.189    6.977
X1==    1.740    4.394    1.619    9.517   -1.400    5.607    1.277   -1.361    0.674    2.225    2.812    0.788    2.105    0.603   -0.676    2.083   -0.100    6.477   -1.563   -0.736    1.261    0.490    0.490    0.405    0.050   -0.726    1.261   -0.029    3.345    2.657    1.397    2.657
X2==    0.638    3.364    3.620    5.612   -1.004    4.019    3.553   -0.531   -0.368    2.459    0.772    1.969    3.211   -1.003    0.244    1.512   -1.582    6.418    0.541   -0.994    0.903   -0.930    1.003    2.424    1.864    1.381    0.274    0.690    1.402    0.789    4.431    2.626
CD1=        4        8        4       15        0       10        4        0        3        5        6        3        5        3        1        5        2       12        0        1        4        3        3        3        2        1        4        2        7        6        4        6
CD2=        4        8        9       12        1        9        8        2        2        7        4        6        8        1        3        5        0       12        3        1        4        1        4        6        6        5        3        4        5        4       10        7
ACGGGCGGAACCGTTTCTGGCACGGCGAAGTTCCTTAAGGAAAAGAATCCGGATATCTACGTAATCGCAATTGAACCGGACGATTCTCCAATGATTTCTAAGGGTGTTGCTGGCCCGCACAAGATTCAGGGCATCGGTGCAAACTTTGTCCCCAAGAATTACGATCCGAAGGTGATTGACGAAGTCTACCTCACGAGCACCGAAAAGGCGGGGAACGCCGCTCGAGCTGCAGCTGCCGAAGAAGGAATCTTCGTCGGGATTTCGTCGGGTGCCGCTCTCGAATGTGCTCTTACGGTCGCGAAGCGCCCGGAATTCAAGGGTAAGCGCATTGTCGCAGTGCTTCCGGATACTGGTGAACGCTACCTCAGCACCTGGCTCTGGAACACGTAGTCGCCACTGCGCGAGACTTTAAAAAGGAAAATGCCGACTCCCGTGAGCCGGCATTTCTATTAAGTGAGGAATTCATTAAGAAGTTTATTTAGAAAGCATCTTGCCGTTAAGCGTTGCAATCCAGTGCTTGTCTCTTGCCCTGGCTGGGATTTCGATATTGGTCGTTCCCGCCTTGATCTGAGTCTTGTACAAAACAGCACCGTTCAAATCGACTAGGGCAAACTTGCCTCCCATATCCGTGTGGATTTCGAGGTAGTTACCAATGACCACGAAGAAGTTTGTCGGAGACAATCTGCTAAGGTCATTGTAACGAATGTTCATCGGAATGGAATCTTTGTCCTTGCTGTCGTTCTGCCAATCGGGTTCATGGATTGACGGATCTACAGGAGCCATCGCAATGGGGGAGGCCGGTTCCTTGAATCCAAGCTGTTCGTCCATCCACTGCATTCTTTCTTTCATCTTCTTGCGGAGATGTTCAAATTCTCCATCCCACGTGGTTGCGTTGTAGCC
KOK=        81
KK=   74643  LL=   75602  Z=    5.88  JJ=   74643  DL=   960
A===      111      112      113      114      121      123      124      131      132      133      134      141      143      144      211      213      214      223      224      231      233      234      243      244      313      314      323      333      334      343      413      433
B===      222      122      422      322      212      412      312      242      142      442      342      232      432      332      221      421      321      411      311      241      441      341      431      331      424      324      414      444      344      434      423      443
RRR=   -0.249    0.055   -0.058   34.749    1.337   27.087   -0.002   -0.176   -1.226    3.277    0.282   -0.374    0.043    1.345    2.011   -0.887    1.331  156.394    1.816    2.245   -0.151   -1.262    0.800   -1.216   11.999    2.966    6.992   -0.906   -6.256    0.132   20.405   10.498
X1==    3.054    6.724   -0.082    3.847   -1.155    4.487    0.005   -0.082   -1.238    3.382    1.856    0.481    0.284   -0.795   -1.155   -0.420   -1.423   18.669    0.741   -1.238   -0.563   -1.526    3.815   -1.757    4.283    1.070    1.730   -1.202   -1.382    0.088    7.361    5.232
X2==   -0.082    0.008    0.709    9.033   -1.158    6.036   -0.293    2.138    0.990    0.969    0.152   -0.777    0.152   -1.691   -1.741    2.112   -0.935    8.377    2.451   -1.813    0.268    0.827    0.210    0.692    2.802    2.772    4.042    0.753    4.526    1.503    2.772    2.007
CD1=        4        9        1        6        0        7        2        1        0        5        4        2        2        1        0        1        0       29        4        0        1        0        8        0        6        3        4        0        0        2       11        9
CD2=        4        3        6       20        1       14        2        9        5        7        4        2        4        0        0        7        1       15        5        0        4        4        3        3       11        9       11        7       13        7        9        8
GAACGTTTCCGGCTTGAACTGCTTGTACGGCGAATTGGATTTCGGTTCCTTATGCTTTGCCGGCGAAATGACTTCGCCTGTCAGCGGATTGACGAGCTCTTCGGTAGATTCAAAGCTAGTCTGGTTGACTTCGGCTTTTGCTTCGGTCTTGACTTCGCTTTCTGTAGTCGGCTCTTGAGCGGGGACTTCATTCTTGATTTCTTCGGACATAGGTGTCTCCTAGAGAATAAAGGTTCTGCCTGCGTGGACGAACACGCGGTGTTCAAGCCAAAGCTTGAGTGCCTGCGAAAGCGTACGCTTTTCGATATCCTTGCCGAGTTCGACGAGTTCATCGATGCTTGCGGTTTCGGGGACGCGCTGGATGTCTTGACAGATAATCGGACCTTGGTCGAGGTCTTCAGTGGCAAAATGCGCTGTAGCACCGATAATCTTCACACCCTTGTGCCATGCCTGGTGGTAGGGCTTTGCACCCTTGAAGGCCGGCAAGAATCCGTGGTGGATGTTGATGATGCGGTACTTGAATTCTTCTGTGAACTGCGCCGTCAAAATCTGCATGTAGCGGGCGAGGACGATTGTATCGGTCTTTGTTTCTTCGATAATTTCGCGGAAACGGTTCTCGGGAATCGTCTTGTCCGGGTTGGACGGCACGTAGTAGAACGGCACGCCGAAAGAGCCGCCCACGGGGCCCAAGTCCGGGTGGTTACCCACGATGCAGCTGAATTCGCAGGGAAGGTCGCCATCGCGGCGCTTGAGAAGCAAATCGTAAAGGCAGTGGTCGGTTTTCGATACGAAAATGGCGACACGTTCAGTCTTGGAGGTGTCGAACAGCTTCCAGTTCAGCTGGAGGTGCGGGGCGATAGTTTCGAGGTGTCTTTTGACTTCGGGTATGCCATCTGCTTCAATGTCGAAAACGGCACGCAAGAAAAATGTTTCGATATCCTTGGCTGTGTGTTGCTGGAG
KOK=        82
KK=  111813  LL=  112742  Z=    4.86  JJ=  111783  DL=   930
A===      111      112      113      114      121      123      124      131      132      133      134      141      143      144      211      213      214      223      224      231      233      234      243      244      313      314      323      333      334      343      413      433
B===      222      122      422      322      212      412      312      242      142      442      342      232      432      332      221      421      321      411      311      241      441      341      431      331      424      324      414      444      344      434      423      443
RRR=    2.869   -4.710   14.514   22.809    0.771    0.400   -0.358    1.429    1.187   -0.515    0.268    0.308   -8.621    0.620    0.771   -0.189    0.979   80.416   11.862    1.038    0.280    4.409   -0.661    2.351   -0.357    8.760    4.568    0.861   -0.015   15.021    6.481    8.625
X1==    1.086    6.902    3.379    4.413   -1.130    0.976   -0.097   -1.121   -1.321    1.007    0.622    0.369    6.871   -0.381   -1.130    0.210   -1.474   10.175    5.298    0.976    0.426    1.824    3.007    2.865    0.234    2.705    1.084    0.456   -0.517    3.658    1.316    1.868
X2==    2.641   -0.682    4.295    5.168   -0.682    0.410    3.699   -1.275   -0.898   -0.511    0.430    0.834   -1.255   -1.628   -0.682   -0.898   -0.664    7.903    2.239    1.064    0.656    2.418   -0.220    0.820   -1.522    3.239    4.214    1.886    0.029    4.107    4.924    4.617
CD1=        2        9        5        7        0        3        2        0        0        3        3        2       12        2        0        2        0       18       12        3        3        6        8        9        2        6        4        3        2        9        4        6
CD2=        7        1       11       11        1        3        7        1        1        3        4        4        1        0        1        1        1       12        4        4        4        6        2        3        1        9       10        9        4       12       12       13
GAGCGCTTCGTCTTGCGCGATAATCTTCGAGACGATTTCGCGAGAACCGGATGGAGTGTTCGAAATCTTGAATTCAACGGTTTCGTCGGGCTTGAACGTTGCCGCCAAGAGCTTTGCAAAGTCTTTGCGCCAGTCAGGGGCGGGCCATGGAATCGAGAGCGCTTCGGGGTCAATTTTGAAGTTCTGCAACAGCTCAAGAGACTGGTTGTCGAGACCGAGCGCAATCATCTGCTGCATCATCGTTGCTGAAATGGGCGAGATGACGGTTGGGCCCATGGCGGCGTAGCCTGGAGCCATGCCCGGCTGGGCTTGGGCGGCTTGAGCCTGTGGAGCTTGTGCGGGTTGCGCTGCTGCTTGAACGGCAGCCTTTTGTTCGGCTTCGCGTTCGGTACGGCGCTTTTCTTCGGAGAAGGCGTTGCGCAAAATCTTCTCGACATCGTCTGCCGAGAGCCCCTCGTCGCGAGCTTTGCCACCGAGCTGGAATGTGGCGTCCATGAACGTCCAGCCTTCGTCAAGCGCGGCAACGCCGGCTTGGAACAAAGCCTTCTTCAGTTCATTCTGGTCGGCGAATTTGCTCTTTACGAAGTCGTTAAGAATTTTCTTTCCGTTTTCCATGGACACCTCCAGTTCTCTCGAGTGGTTTGGTGAGTTTCAGTTTACTTCAGCGGGTCGCTATTCGGGTCGAGCTTGCCGGTTTTTACGTATTCCTGAATGTCTTTAGAAATGCGCATCGAGCAGAACTTCGGACCGCACATCGAGCAGAAGTGCGAGGACTTTGCGTTGTTGCCCGGGAGCGTTTCATCGTGGAATTCTACGGCGCGTTCCGGGTCGAGCGAAAGCGCGAACTGGTCGTTCCAGCGGAAGCTGAAACGGGCGCGCGAAAGCGCGTCATCGCGGAAGTGAGCGGCAAAGTGGCCCTTGGCAAGGTCT
KOK=        83
KK=  126213  LL=  127292  Z=    5.61  JJ=  126183  DL=  1080
A===      111      112      113      114      121      123      124      131      132      133      134      141      143      144      211      213      214      223      224      231      233      234      243      244      313      314      323      333      334      343      413      433
B===      222      122      422      322      212      412      312      242      142      442      342      232      432      332      221      421      321      411      311      241      441      341      431      331      424      324      414      444      344      434      423      443
RRR=   54.880    2.685    1.875    4.274   10.278    0.481    1.404   -0.007    0.149    0.683    7.174    1.618    4.558    0.529   -1.235   -0.567    0.943    1.863    4.454    8.434   12.190    7.387   -0.576    1.548    0.285    0.979   -1.365    1.526    3.622   25.033   -0.194    2.591
X1==    8.098    2.539    2.776    1.464    4.187   -0.340    2.085   -0.035    0.925    0.373    1.442    2.085    1.442    0.913    3.638    0.292   -1.826    1.058    4.002    1.557    2.254    2.923    3.566    1.612    0.373    0.727    0.797    0.788    2.891    5.361   -1.416    2.068
X2==    6.777    1.058    0.675    2.919    2.455   -1.415    0.673    0.202    0.161    1.831    4.976    0.776    3.161    0.580   -0.339   -1.941   -0.516    1.760    1.113    5.415    5.408    2.527   -0.161    0.960    0.763    1.347   -1.711    1.936    1.253    4.669    0.137    1.253
CD1=       16        8        6        5       11        2        7        2        4        2        4        6        4        4       10        3        0        5       12        5        5        7        8        6        2        3        3        2        5        8        0        4
CD2=       22        7        6        9       10        1        4        5        4        7       11        5        8        3        4        0        2        6        4       14       12        6        2        3        5        5        0        6        4        9        3        4
AAACGGACTGTTGGGAACCATCGAGGAATGCGTCTTCGAGAATCTTCCCGGCTGCATTTTCGTCGTCAATGACGGTATAGATATCGCTTTCTCCGTCGTCAAACGAAACCTTGATAAGTCGAATGCGCGTACCGCCAGCTTCTGTGGAGTCAATTTGGTCGACGCGGGTGATGGTCCTGTTTTTTCCCATGAACCAACGTTGTTTGCTAAAATACTTGATAAGGTTCATAATATAAACTTGTCATTCCCGCGAAGGCGGGAATCTCCCTACACGTTTTGTTTTGAATATATATTTTTTGACCAGAAAATATTTTTTAAATAATAAACCATTTTACCAAAATAATATATAATATTAAACGTAGGAGATGGAAGGGTGGATTCTCCTTGGAAAAATAAAGAAAGTGCCTTCGATTTGGATTAGGGGGCGCTTTCTTCTTTTTTATACGCTTTTTTTATTTTCCGGGACTTGTGAGCGGGGCGAAATACCCCTGAGATCGCAATGAAGCTAGGACTTTTAGCTGTTGCGGGACGGGTTCGCGTGGAAGACCTTCAATGACGAAGGGTGGAATCTGCTTGATTGGCTTGAAAGCTTCTGGAACATCGCTGTAATCGCAGAGTTGCCATGCGGCAAGCAGTTTTTCGATGAATTCACTCCACGGAAATTTATCAGTGGGGTGCATGGTGAACCTGGCCGGCTTGAGGTTGTCCCTTGCGTCGAGCAAGAGACTCCCGTCTTTGTAACAGGCAATAACGGCGGCCTTGCGTGAAGCGCCGTCGGTTGCTTTTTGGGCGGGTATGTTTAAAATGAGTTGCAAACCTATGCCGTGGCGAGGAGTTCGCGCTGGATAAGGCTGTACTCGTATTCCGAAATGGAGGTGATCTTTAAAATCAGCTCGCGCTTGAGCCCTGCTTTGATGAGCTCTTTTGCTTCGTCGATTTTACTTGTCGTTGCCATATTATGCCTCTTTATTTAAAAGACGTAATATAAAAATAAACTTTCTATGATGTTTTTGTCAATATGGAAAATGAATTTTCCGGGTGTAAATATATAAAAATGTGCGCGGTAACACATTGATAGTC
KOK=        84
KK=  153633  LL=  154712  Z=    7.57  JJ=  153603  DL=  1080
A===      111      112      113      114      121      123      124      131      132      133      134      141      143      144      211      213      214      223      224      231      233      234      243      244      313      314      323      333      334      343      413      433
B===      222      122      422      322      212      412      312      242      142      442      342      232      432      332      221      421      321      411      311      241      441      341      431      331      424      324      414      444      344      434      423      443
RRR=   40.847    2.340   15.489    8.103   -1.269   -0.742   -0.058   -1.338   -0.630   -1.451    5.058    2.103   30.028   -0.208   -1.140   -1.699    0.781    6.009    8.448    8.550   -0.263   21.170   13.484    2.781   -2.070    0.914    0.034   -0.525    1.893   15.390    1.576    5.074
X1==    5.299    4.484    4.947    4.376    2.029   -1.597    0.054   -0.908    0.945    1.863    2.140    3.165    4.647    0.588   -1.041    0.945   -1.720    2.088    4.015    2.216    1.748    3.850    2.013    2.770   -0.831   -1.620   -0.226    0.640    1.680    2.977    0.887    2.977
X2==    7.709    0.522    3.131    1.852   -0.625    0.465   -1.062    1.473   -0.667   -0.779    2.363    0.664    6.462   -0.353    1.096   -1.798   -0.454    2.878    2.104    3.859   -0.151    5.499    6.698    1.004    2.491   -0.564   -0.151   -0.821    1.127    5.169    1.778    1.704
CD1=       11       10       10       10        6        0        3        1        4        5        6        8       10        4        1        4        0        6       10        6        5        9        6        8        1        0        2        3        5        7        4        7
CD2=       17        4        9        6        2        4        1        6        2        2        7        4       14        2        5        0        2        8        6       10        3       12       14        4        8        2        3        2        5       12        6        6
GGTGCTTCTGCTCCGGCAGGCGTCCTTGAAAAGGAATTCGGTTACGTTCCGGAAGCTGTTGCCGCAGCCGCTAAGGAATACCTCGCTGAATACGCCAAGAACGTCGAAGACTTCAAGAAGGCAAACGCTTAAAAATCGGGGCCGCAAGGCCCCTTTTTCTTTTGTAATTTTATTGTGATTTTGCGCACTTTCTCTTTAAAAAGTGTTATATTCAAAGCATGATTTGCCCGTTTTGCAAGAATGATAACGACAAGGTTGTCGATAGCCGCGTGAGTGGCTCGTCGATTCGTCGTCGTCGTGAATGTTGTGCTTGTGGCCGTCGCTTTACGACCCGTGAATATATCGAAGTCCAACCGTTGACCGTTATCAAGCGCAGCGGCGAGCGCGAACCTTTCCAGCGCGAAAAATTGCAACGTGGCATTATGAACTCCTGCAAAAAGCGCCCGGTTTCCATGGACGATATCGAACAGCTGGTGACGCGCGTGGAAAATTCGTTGCAGATGTCGGAAGGCTTTGAAGTGAGCTACGACCAGATTGGCAACCTCGTGATGCAGGAACTCAAAAAGCTTGACGCTGTGGCCTATGTGCGTTTCGCTTCCATCTACCGCGAATTCAAGGAAGTGGGCGAGTTCGTCGACCAGATCAAGACTCTTGATAAATAGACGAAAGAACGCTCGCCGAGCTCGCTACAGACGACAAATGCGTACGGCGAATGAAGCAGGATTGCTTGCAAGCCTATTTCTGAGCCGAGCATTTGGCACTTGTGCAGAGACGAAAGAGTTGTCATCCTGGAGGGCGTGAAACGACCGACGGGATCCAGTGAATTTTCTATTTTTGTCGTATTATTCAAATGGCTTTTGATTTAAAAAACAAGTTAGCGATTGCGCTCGAAAAGCGCGCTCCGTTATTCGATGTAACGGATGCTTTGCGCATTGTGAATGGCGCAGCCGACGGTTTCCCGGGACTCACGATAGACAAGTTCGGTGACCGTTACCAGATGCAGTTTTTTGGACCGGAGCTTTTGACGAGCAAGACCGAAATTGTCGAGGCCTTGGCCGCTCTTTTCAATCCCGTTTGCGT
KOK=        85
KK=  165453  LL=  166142  Z=    5.23  JJ=  165123  DL=   690
A===      111      112      113      114      121      123      124      131      132      133      134      141      143      144      211      213      214      223      224      231      233      234      243      244      313      314      323      333      334      343      413      433
B===      222      122      422      322      212      412      312      242      142      442      342      232      432      332      221      421      321      411      311      241      441      341      431      331      424      324      414      444      344      434      423      443
RRR=    2.490    0.134    7.926   40.916   -0.976    0.792   -4.070    3.049   -0.307    3.197   -0.216   -3.470   -0.204    0.264    0.083   -1.262    1.316   27.800   -0.227    0.648    7.216   -0.200    8.422   -0.257    0.090    6.693   -0.798    1.465    1.207   -0.794    8.530   14.407
X1==    4.173    2.302    3.043    5.055    0.567    1.164    2.812    2.043   -0.451    1.809   -0.090   -0.945    0.872   -1.045    1.434   -0.451    1.999    5.381    0.955   -0.451    2.403    0.166    3.946   -0.577   -0.102    2.795   -0.604   -1.139    0.657    1.552    2.795    4.236
X2==    0.597    0.058    2.605    8.094   -1.723    0.680   -1.447    1.492    0.680    1.767    2.395    3.672   -0.234   -0.252    0.058    2.799    0.658    5.166   -0.238   -1.438    3.003   -1.210    2.134    0.444   -0.878    2.395    1.321   -1.286    1.836   -0.512    3.052    3.401
CD1=        5        4        4        6        2        3        5        3        1        3        1        0        2        0        3        1        4       11        4        1        5        2        7        1        1        4        1        0        2        3        4        6
CD2=        6        3        8       18        0        3        0        6        3        5        6       10        2        2        3        6        3        7        1        0        5        0        4        2        1        6        3        0        4        1        7        6
TTTCCTCCACCTGGAACTTCTTTACCGCTGTTCGCATCGATGACCTTGAAGGTCATTTCCTTTGGATCGGCAACATAGGCGTACTTGTAGTCTTGCGGTCTGAATCCGCTTTGGTTCATTCGGATGGGACGTCTATTGTAGACGTTCAACGAGTCCAAATAGCGTCGGCTACAGTTGGTACACGTTCTGTCTATGTTAGGTAGTTCTGCCTCTGCATAATCCATGCAGAACATAGCCAGTAAAGAAACAATGCTGAGTAATCTTTTCATACTTTCTCTTTTTTCATAAAATAAAAAAAGCCTCCTGGACGGCTAAGCCCAGGTGGCTGAGTGTCTATTACTTTCTTCTCTTGAAGCCAAATGTCTTCGTCTTGCTATCTGTTGCCTTTTCGGCTCTAGCACCGACTTCGGAGCATTTTGCCTTGTAATCGTTGGTTGTTTCGTCGAAGGTTGTTGCACAGAAGGTTTCCGCCGTGAAGTCGAACTTCGCGATGTAGGCTCCTGTTCCAATCTTGTTGCCCTTCTTGGAAACCGGGGCTTCGTTGTCCTTGGCGGCCCATTCCAAATTAAGCTTGAGCGTGCCGTTATCGACAAGGTTTCTTGCTGCCGCGAATTTTTCCTTCGGGATGTCAAGCTTGTACGTGTTGATGTACTGACCAAGGTTGTCGTAAAGGTCTGCGACAACTTTCAG
KOK=        86
KK=  185343  LL=  186422  Z=    5.05  JJ=  185343  DL=  1080
A===      111      112      113      114      121      123      124      131      132      133      134      141      143      144      211      213      214      223      224      231      233      234      243      244      313      314      323      333      334      343      413      433
B===      222      122      422      322      212      412      312      242      142      442      342      232      432      332      221      421      321      411      311      241      441      341      431      331      424      324      414      444      344      434      423      443
RRR=   16.843   17.104    2.200    0.028   -0.285    1.255    0.717    0.001    0.676   -0.055    1.383    2.327    3.760    3.099   -0.068   -4.282   -1.359    3.965   39.413    0.154    0.725   26.311   -2.072    0.197   -0.055    1.166    1.543    0.159    0.354   34.959   -0.201    1.466
X1==    5.510    5.377    1.217   -1.376   -0.107    0.486    3.716   -0.417    1.822    0.325    0.735    1.564    0.735    1.002   -0.793    5.829    1.312    0.864    7.265   -0.850    0.393    7.046    2.361    2.278    0.325    1.452    2.346    0.250    0.642    5.527    0.735    0.642
X2==    3.057    3.181    1.807   -0.021    2.665    2.583    0.193   -0.004    0.371   -0.169    1.881    1.488    5.113    3.095    0.086   -0.735   -1.036    4.589    5.425   -0.182    1.843    3.734   -0.878    0.087   -0.169    0.804    0.658    0.636    0.551    6.325   -0.274    2.283
CD1=        8       10        3        0        2        3        9        1        5        2        3        4        3        4        1       11        5        5       19        1        3       15        7        8        2        4        6        2        3       10        3        3
CD2=       13       10        9        4        9        8        3        5        4        4        7        7       13        8        4        2        1        9        9        3        6        8        1        2        4        5        4        5        4       14        3        7
CGAATTCGAAGCCTTTGAAAAGGCTACCAAGGCTATGGCTGACGCTATCGTCGAAGCTACCGCTGCTGGCGCAATCACCGTTATCGGTGGTGGCGATACCGCTACGGCTGCCAAGAAGTACGGTGCAGACAAGAAGGTGACCCACACCTCTACGGGTGGTGGCGCTTCCCTCGAACTCCTCGAAGGCAAGGTGCTTCCGGGCGTCGCTGTCCTTACCGACAAGTAATGCTCCATTTGCTTCGCATAGCGGCGTTCTCGACCTCTCGCCGTACGACTTAGTACGGATTCGGGTCTGCGGCCTTGCTCTGCTCGCAACTGAACCATTACTAGGATTTTGTTGACTAACAAAATTTTAAAGTCCCGACTTTTCTAAGTCGGGATTTTGCTTTATAGGAACTCTCGCTCGCGAGGGTTTCTTTTTTTATATTAATTCGCATGAAAATTATTTTGTTGTGTGTCGCGTTGTTGATGATGCCTTGCTTGGCGAATGAATCGGCTGAGGCTACGCCAGTTGATTCGGTGGCGTATTACGATAGTTTAGCGAATTATAATTATCAAAGGTTTCGTGCGAATGAGACAATGTCCGAAGTGCTTTATTGGACGAGTGTTGGATTGTCTATTGCCACTCCGATTTTGGTGTTTGCCGCTAGAGGCGCTGCAGATTGTTATGGTCCCGAAGGATGCCGTGGGGGAAATGTTGTTTTGGACGCTGCTGCGATTACCGCTGCGATTTTGGTCTTGCCTTCTTGGATTGCTTATGGAGGTTTTAGTATCGCGAAAATCAGACGTCAGCGGGATTTCCATAATTACAACCAAAAAAAAGATGAACTTTTGGAGCAGCGAAAATCAAAAGAAGCTGAATCCTTCAATTTGCAGGTTGGAATCGCTCCCTTGCTGAATCCTCTGGATGGGCGCTACGGCGCTGTTTTGGCGTTTTCGTTTTAGCCTTGTTCGCCTTGCTTTGGCTCGGCGGTTTCGTCGTGTTCTTCGATTTTACTGACTTTGGTGAACCAGTAGTCTTCGCTGTTGATGGAGCTCATGTTGCCGATGAGCTGGTCGAGGTCGAGATTTTGAATGTCG
KOK=        87
KK=  192003  LL=  193082  Z=    4.60  JJ=  192003  DL=  1080
A===      111      112      113      114      121      123      124      131      132      133      134      141      143      144      211      213      214      223      224      231      233      234      243      244      313      314      323      333      334      343      413      433
B===      222      122      422      322      212      412      312      242      142      442      342      232      432      332      221      421      321      411      311      241      441      341      431      331      424      324      414      444      344      434      423      443
RRR=   16.044   13.731   -0.061   -0.061    1.495   -1.059   -0.912    1.588    0.101   -0.577    0.938    8.621   -3.956   -0.172   -0.978   -0.111    1.912   11.859   28.397    3.575   16.199    9.780    6.195    0.441   -0.093   -0.257    0.530   -0.017   30.159    1.907    0.300    1.088
X1==    4.780    3.298   -0.185    0.059    0.827   -0.276    2.819    1.815   -0.922    0.644    1.459    4.204   -1.639    0.899   -0.408    1.017   -1.199    3.394    6.516    1.664    4.592    4.915    3.113    0.754   -0.054   -0.399    1.886    0.808    4.920    0.382    5.796    2.327
X2==    3.356    4.163    0.327   -1.030    1.808    3.842   -0.323    0.875   -0.109   -0.896    0.642    2.051    2.415   -0.191    2.397   -0.109   -1.595    3.495    4.358    2.149    3.528    1.990    1.990    0.585    1.727    0.642    0.281   -0.021    6.130    4.997    0.052    0.468
CD1=       10        8        2        3        4        2        8        5        1        3        5       10        0        5        2        4        1        8       15        5        9       11        8        5        2        2        5        3       10        3       12        6
CD2=        9       10        4        1        6       10        2        5        3        2        4        6        7        2        7        3        0        9        9        7       10        6        6        3        7        4        4        4       14       12        3        4
CGCTGAAGAAAACGGATCCGGACGTTTCGCTCTCGGCGGAAGACCGTGAAATTGGCGGGCTCGGAATATTCCTCGTGAAAAAAATCATGGATGGCGTTGAGTACAAACGTGATGGTCAGAAGAATGTTCTAACCGTTGTCAAAAAACTGGGTTAATTTATTGTAGATTTTAAAAATACAAAGAGAGGCTGATAATGAAAATCGAAAAAAATGTGGATGGTTCCAATACCTCTTTCGCATTGGAAGGGCGCTTGGATACGATGACTGCTCCTTTGCTTGAATCCGAGATTCAGGGCAAGCTGGACGGCGTCACGGATTTGGAATTTGATTTTGCCAAGCTGACTTATATTTCTTCGGCGGGATTGCGCGTGTTGCTTTCTGCTCAGAAGATTATGAACAAGCAGGGCAAGATGATCATCAAGAATGTCTGCGATGAAATCAAGGAAATTTTTGAGGTGACGGGATTCTCGGACATTCTGACTGTCGTGTAGTTTGGTTTAGAATTTGTATGGATGAAAAAACGGCACCTGTGCGGTGCCGTTTTTTGTATGCGGTGAATTCCTTTAATTACTTCACACCAATTAGAGACAAGTCTCTGACAGCACCATGTGACGACCGGCGGCTCGATTGCAATTTACACTGCGATACCTCGCCGCCTCTCGCCTCCGACGACTCGTTAATACGAGTCGCCTACGGCTCACAGGGTTCTGCTTATTTAACTCCAATTAGAGACAAGTCTCTGACAGCGCCCTTGTCTGCAGAAGAGGCCATGGCAGCGTATGCCTGCAGAGCCTTGGACACCACGCGGTTGCGGGTTTCCGGCTTCCAAGCCTTGGCACCGCGAGATTCCATTTCCTTGCGGCGGGCGTCGAGTTCGGCGTCGGTGAGTTCCACATTGATGGTGCGGTTCGGAATATCGATTTCGATAACGTCGCCCGTGTGCACGAGGCCGATGTTACCCTTGTTGGCGGCTTCCGGAGAAGCGTGGCCGATGGAAAGACCGCTGGTACCGCCGGAGAAACGACCGTCGGTAAGGAGGGCGCAGGACTTGCCGAGGTGACGGCTCTTGAGATAAGAGGTC
KOK=        88
KK=  201393  LL=  202052  Z=    5.95  JJ=  200943  DL=   660
A===      111      112      113      114      121      123      124      131      132      133      134      141      143      144      211      213      214      223      224      231      233      234      243      244      313      314      323      333      334      343      413      433
B===      222      122      422      322      212      412      312      242      142      442      342      232      432      332      221      421      321      411      311      241      441      341      431      331      424      324      414      444      344      434      423      443
RRR=   18.076    3.210   18.946    1.748    1.228    1.941    0.047    0.653   -1.986    1.551   -2.039   -0.826   11.195    0.442   -0.239   -3.688    0.704   62.327   12.900    0.968    1.519    1.200    5.461    0.052    0.400   -0.050   -0.941   -0.447    0.031   -1.698    1.099   36.747
X1==    5.083    4.011    5.116    0.822   -1.174    0.607    0.252   -0.884    2.366    1.147   -1.051    0.822    2.801   -0.338    0.554   -1.153   -0.527   10.193    2.903   -1.153    0.659    2.683    4.270   -0.048   -0.853   -0.088   -1.132    2.178   -0.051   -1.032    0.875    6.811
X2==    3.556    0.800    3.703    2.127   -1.046    3.199    0.185   -0.739   -0.840    1.352    1.941   -1.004    3.996   -1.310   -0.430    3.199   -1.335    6.115    4.444   -0.840    2.305    0.447    1.279   -1.074   -0.470    0.570    0.832   -0.205   -0.603    1.646    1.255    5.395
CD1=        6        6        6        2        0        2        2        0        4        2        0        2        4        1        2        0        1       16        7        0        2        5        7        2        0        1        0        3        1        0        2        8
CD2=       11        4       10        6        1        7        2        2        1        5        5        1        8        0        2        7        0        9        6        1        5        2        3        0        2        3        3        2        1        4        4        9
GTGTTTTTCGTAACCGAATTGGGCGAATATTTCTTTTTCGGCTTGAGTTTTGGCGGCGTTGAATGGCATCCCGGAGTTGACGAGGTTCAAAATGCGTGGGTATTCAAAGTGCGTGAACAAGTTGATGTTCGTGGAATTGCGGCTGCTGATGTCGCTTGCTGCATTTAGAGAAATGGAGCAGTCCGAAAAACTTTTCGTAAATTCTCTTTGGTAGAATCCTTCGGCGGTCAGTAATGCGTATTGGCTTTCGAGATTGATGTTTTCAATCTTGAATTCGCCGGCATCGTTTCGAATGGTGGCGTAGAATTCCTTGCCTGTGGGGGTCAAGCTTCCGTCAGCCTTCGTTTCTTTGAGGTAAACGCTGGAGCCCTTGGCGAACGGCCCTTTCTGCGAAACGCCTGCGATGGTCTTGTCTGTGATGGCGACAACGCCTTCGGTTTCTTCGCTGATGCCGCCTGCAACATTGCGATCAACGCAAGCGCCAATACTTGCGATAAGAGGCAAACTGCTAAAAAGTTTTAAGGAAAAAGACTTCATAATCAAACCTCGTTGCCCTTAGTTGTTTCGGCGTTTCCGTCGGCATGCTTGGAATTTTCGCTGGTACGTTTATTGATGTTCTTTGTTAAAGGGAACAGCTGAATGTTCAGCCTGCAAACTTTT
KOK=        89
KK=  223773  LL=  224582  Z=    7.11  JJ=  223443  DL=   810
A===      111      112      113      114      121      123      124      131      132      133      134      141      143      144      211      213      214      223      224      231      233      234      243      244      313      314      323      333      334      343      413      433
B===      222      122      422      322      212      412      312      242      142      442      342      232      432      332      221      421      321      411      311      241      441      341      431      331      424      324      414      444      344      434      423      443
RRR=   -1.423    5.083   -0.424  106.513   -0.209    8.273   -3.022    0.161    0.085   -2.462    0.064    0.237    8.734    0.281   -0.129   -2.980   -0.166   60.557   -0.036    0.581    0.342    0.027    0.868   -1.275   -0.950   -5.741    1.167    0.865   -3.025   12.160    5.670   14.610
X1==    3.085    1.626   -0.262   11.432    0.342    1.338    2.256   -0.262   -0.058   -0.727    0.381    0.084    1.030    0.672   -0.942    2.036   -0.947    6.885    1.272   -0.756    0.943   -0.761    0.632    0.965   -0.727    4.275    3.219   -0.547    2.091    3.502    2.328    4.208
X2==   -0.461    3.126    1.622    9.317   -0.611    6.183   -1.340   -0.615   -1.463    3.388    0.168    2.817    8.480    0.417    0.137   -1.463    0.175    8.796   -0.028   -0.768    0.362   -0.035    1.374   -1.321    1.307   -1.343    0.362   -1.581   -1.447    3.472    2.435    3.472
CD1=        8        5        2       22        3        4        6        2        2        1        3        3        4        4        1        5        1       11        4        1        3        1        3        4        1        9        6        1        5        7        6        8
CD2=        1        6        4       13        1       11        0        1        0        7        2        5       13        2        2        0        2       16        2        1        3        2        4        0        4        0        3        0        0        7        5        7
GGATGAAAAGGATCCGATGTTCGAAGCTGCAAAGGCTTTGTTCTTCAAGAACTAAGGATAAATTAAGCGAATTGGATTAGGGAAATGAAAAAACTTCTAACGGTCATCTTCCTTGCGTGTGCCATGGTGTTCGCGCAGGAAGGCTCCATTAAGCCGGAATTCCAGGCTTTCTCTGGCGCCTTGATCAAGCTCAAAAAGGCTGAGAAGGGTTTCCACAAGTTCAGGCTCCGAGTCGATGTGGCTCCGTGGGCATTCCTTGCGGAAGGTGAAGTCCAGGCTCCCGGTGGAGATTCTGATGTCCTTATAACGGCTCTTTTCGATAGAGCGCTTTACGCTGTGCTTGCCTACATCCCGGACAAGATTGCTGCCGGTTCTGATGGCGAAGAATACAACGTGGGCTTCTTCGACATGATGCTTTATTACGACGAAGAACCGACTAGAATTCGCAACTTGTCGTTCAAGCTTTTGCCGCCTGCAAATGACAGCTGGGCCCAGAGCATTTTGGATGATGCTCTCCAGTCTGGCTCACTTCTCGGTAGAATCTGGAGCGGTAAGTACGAACGTGAAATTACAAAGGCATCTGCTGTTCCTATAGACAAGACTAAGCTTGTCGATATGCAGCAGAAGCGCCAAGCGGCTAAGGCTGCCGAAGCCGAGCGCAAGGCTCAGGAAGAGGCAGACCGCAGGGCTCGTGAAAAAGCGGAAAAGACCAAGCTCAAGTCCAAGAAGGTTGATCTTGATTGCACGGGTCGCAAGCTCACAGCCAAGCAGAAACGCCGCTGCAAGATGAATGGCAAATAGTTATTAAAT
KOK=        90
KK=  236223  LL=  237122  Z=    4.51  JJ=  235923  DL=   900
A===      111      112      113      114      121      123      124      131      132      133      134      141      143      144      211      213      214      223      224      231      233      234      243      244      313      314      323      333      334      343      413      433
B===      222      122      422      322      212      412      312      242      142      442      342      232      432      332      221      421      321      411      311      241      441      341      431      331      424      324      414      444      344      434      423      443
RRR=   11.506   37.634    8.286   31.736   -2.156   14.462   -0.289    2.493    2.493    1.390    4.883    0.354    0.117    1.989    1.762   -1.533    2.493   41.137   -0.342    2.493   -0.097   -0.200    3.211   -0.274    1.805   -0.427   -0.303   -0.125   -4.570   18.742   35.409   14.832
X1==    2.596    5.000    2.515    6.950   -1.071    2.492    2.010   -1.512   -1.519    1.588    3.916   -0.427   -0.145    0.838   -1.678    3.829   -1.663    3.800    2.597   -1.519    0.097    1.865    2.539    0.203    0.849    0.532    0.834   -0.426    3.116    4.607    6.624    3.116
X2==    4.431    7.527    3.294    4.566    2.013    5.803   -0.144   -1.648   -1.641    0.875    1.247   -0.830   -0.802    2.374   -1.050   -0.400   -1.499   10.825   -0.132   -1.641   -0.992   -0.107    1.265   -1.351    2.127   -0.802   -0.364    0.295   -1.467    4.068    5.346    4.760
CD1=        7       11        6       14        1        6        6        0        0        4        8        2        2        4        0        8        0        8        7        0        2        5        6        3        3        3        3        1        6        8       12        6
CD2=       10       15        8        9        6       12        2        0        0        4        4        1        1        5        1        2        0       20        2        0        1        2        4        0        6        1        2        3        0        8       10        9
TTCGAAAAAATTTGGAAGCCTGTGAGACCTTTTGATTCGGGGATTACGTTCGAAGATTACTTCTTTGACCCGGATGAACCTCGAGCGATTTCGCTTGACGACGTGTTGGAAAAAGGCGAAGTGATAGTGCCCAATACCCGTACGGAAGGCGACCTTATCTTGAAGGCGTCGCGCATCAAGTGGCATGGCAAGGATGCTATTTTCCACCGAGTAAGCGAAAGGACGGACCGCTATTTTGACCCGTTGACCGCGCTTCCGAATATGGAATATTGCCGCATGCGTGGTGAAAGCTATGCCGACGATATCAGGATTGCGGGTGGGACGCCTGCGGTTATCTTCTTTGACATTGTCGGGATGAAGCTTTACAACAATGCAAACGGCTATGATAGGGGCAATGAATTTTTGCTCCACTTTGCCGCAAAACTCAAAAAGCTTTTCCCGAATAACTTGATTTGCCGCCAGTCCAATGACCATTTCACCGTCGTTACCGATGTCAGAAATATTGAAGACAGGCTGAACGAAGTCCGTAAGTATGTCAAGGGCGTGGTTTCGAAAATCTCGATGGACGTCAATGTTGGCATTTGCAAGATTGAAGAATTTGAAACGATGCTCGATGCCTGCGAAAAGGCAAAGATTGCATGCAAGGTCCAAAAACTTTCTGGCGATAATTTTGTCCGCTATTACGATGAAGATTTGCGTAAGGCGCTTGTCTTGCAGAACTACGTTGTAAACCACATTGACGAGGCCATTAAAAATGGCTACATCAAGGTTTACTACCAGCCTGTTGTCCGCACGATTACGGAAACGTTCTGCGGTATGGAAGCGCTTGCCCGCTGGGTGGATCCGCAATACGGATTTTTAAATCCGGCCGTTTTTATTGGTGCGCTTGAAGAGTCCCGC
KOK=        91
KK=  253653  LL=  254822  Z=    4.50  JJ=  253623  DL=  1170
A===      111      112      113      114      121      123      124      131      132      133      134      141      143      144      211      213      214      223      224      231      233      234      243      244      313      314      323      333      334      343      413      433
B===      222      122      422      322      212      412      312      242      142      442      342      232      432      332      221      421      321      411      311      241      441      341      431      331      424      324      414      444      344      434      423      443
RRR=   34.520    3.718    0.687   -0.119    0.121   -1.899    4.682    2.233    0.715    0.519   13.078    5.322    2.476    1.222    0.178    1.103    3.119   -0.245    5.661    3.006    7.816   82.523   -0.683   -0.619    1.301    0.030   -0.175   -0.173    5.172   24.900   -3.261   -0.481
X1==    7.612    2.296    0.446    0.842    1.561    2.027    2.690    0.446    0.634   -0.496    3.447    2.318    1.349    0.230    2.296   -0.759    2.690    0.594    1.669    0.634    2.424    9.416    1.199    2.738    1.865   -0.050   -1.537   -0.610    3.774    5.763    2.049   -0.204
X2==    4.535    1.620    1.541   -0.141    0.078   -0.937    1.740    5.010    1.128   -1.045    3.793    2.296    1.835    5.315    0.078   -1.453    1.159   -0.413    3.392    4.742    3.225    8.764   -0.570   -0.226    0.697   -0.612    0.114    0.284    1.370    4.320   -1.592    2.354
CD1=       10        5        2        3        4        5        7        2        3        1        7        5        4        3        5        1        7        4        7        3        6       19        5        9        4        2        0        1        8       11        5        2
CD2=       16        7        9        4        4        2        6       17        6        3       12        9        8       13        4        1        5        2        7       13       10       18        2        2        7        3        4        6        7       13        1        9
CGAGGTCTACAACGACAGGCGGCACGCCACGGCGGGTGCATTCACGGGCGAATGCGGCAATAGCACGCGGGTGGGCGAGGAAGAAGGACGGTTCCTTCCAAACCTTCGAAATGAGTTCATCGAGATCGTCCGGAGTCGGGCGGCCATCGGCACGGAGCGGCTGGATGCGCTGAGAGTCAGCGATGTTTTTCAAGAGACCGTAGTCATCGTTGTTGATGAGCTGGCTTTCCTGACGTTCGCGGAGAGATTCGATAGCGAGACCGAGCTGTTCCTGAACCTGATCATACGGGGAGCTGTAAACGTCTTCGATAGCGGTGTTGACGTTGATGATCGTGGAGATGGAGTTGAGCTTGTATTCGCGCGGTTCGGTTTCGTATTCGACGTAGCCTTCCGGGATGATATCGGACTTCTTGGTAGCGCTGCAAAGAACGTCGAGCGGTGTCTGGCCTTCGACGACCTTGTTCACGCGGAAAAGACCTGTTTCGAGACCCTTGAATTCAAGGAACTTGGTGAGCCACTTGGGCGTGAGCGCGCCAAATTGCGGCTTGGTCTTGGTGACGTTCGCCAGGTTGTAAGCGGCCTTGGCGCCGAGGGCGTTAAGGCCCGTGTTCTTTTCTGCTTCATTTGCCATAATGGTTTACCTCTTGTTGTTAGTTGTGTTTAAAGCTATTTTCCTAGTATTTATGTGTGAATGTTAGAAAATAATAAGCTTATTTTGTTGTTACGAGAATCTGCCCTTGTCGAAAATTTTTTTGACATAGCTTTTCCCTATTCAATGCCCTACGTTATAACCAAGCGCCTTCGTGTGAGAACATGATATCTTTCATCGCGTCGATACCGCCTTTTAGGTTGTACAAAGGACCGGTGTAACCCGCTTCGCGCAAGGTGTTGATGGCAAGTTCGCTACGCTTGCCTTGTTTACAAATGAAAATCGTATCCTTATTTGGATCGAGTTCCTTTTGTCTGCGAACGAGCTGTCCGATAGGAATCACGATGGCGTTCGGGAATCGCAAAATCGCGCGTTCGTGCGGCTCGCGGACGTCAACAATTGTGATGTCGTCGCCGTTGTCGATGCGCTTGGCGAGTTCTTCGGGCGTGAATCCTTCCACAGGCGTTTCGTTTGTGGTCTTCAATCCGCAAAGGTCTTCGTAGTCGATATCTTCGACGTTT
KOK=        92
KK=  262383  LL=  263492  Z=    5.46  JJ=  262323  DL=  1110
A===      111      112      113      114      121      123      124      131      132      133      134      141      143      144      211      213      214      223      224      231      233      234      243      244      313      314      323      333      334      343      413      433
B===      222      122      422      322      212      412      312      242      142      442      342      232      432      332      221      421      321      411      311      241      441      341      431      331      424      324      414      444      344      434      423      443
RRR=    9.383    5.018   -0.015   -0.377    0.850   -1.201   -2.948   -0.512   -0.333   -3.129   -1.266    2.999    5.967    0.302    1.336    0.534   -0.707   19.583   59.617   32.117    2.699   46.444    5.350    8.884   -0.757   -0.745    1.026   -1.813   19.733   -3.026    0.538   -0.134
X1==    7.255    2.439   -0.908   -0.107    0.817   -1.633    6.747    1.044   -1.633   -1.350   -0.911    1.022    2.985    0.451   -1.345   -1.633   -0.270    3.631    8.850    6.445    2.872    5.808    3.326    5.651   -0.602    1.686   -1.415    1.412    6.862   -1.352    0.387    0.141
X2==    1.293    2.057    0.017    3.517    1.040    0.735   -0.437   -0.491    0.204    2.318    1.389    2.933    1.999    0.671   -0.993   -0.327    2.620    5.394    6.736    4.984    0.940    7.997    1.608    1.572    1.257   -0.442   -0.725   -1.284    2.876    2.238    1.389   -0.951
CD1=       16        8        1        3        5        0       16        4        0        0        1        5        7        4        1        0        3        9       21       13        6       12        8       14        1        5        0        3       11        0        3        2
CD2=        7        8        4        9        6        5        2        3        4        8        5        8        6        3        2        3        7       13       13       13        5       15        5        4        6        2        2        1        7        6        5        1
TTCAGGTTGTGGTTGATGCGGTCAAGGCCAGCCGCCTTTAAAATGCGGGCTTGGTGCTCGGTCAAAAATCCGATGGAACAGCAAATGTGCGTGCCCGATTTCTTCATGTGCGCAATGCGTTCGGCGAGTTCTTCAATTTCTTTGTCTGTGAAGCCCATGCCCGAAAGCCCGATGCAATGCCGAGACAGGTGAAATTCATCAACAAGATTATTGTCGCCGTAGAGCTTGTCGTCCGAAACGCTTTTGTATTTTTCAATGGGCGCTTGGGAATCGCGAGATTGGGCGCAATAGGCGCAATTTTGAGTGCAGTTGCCGCTACGGACATTCGTCAAAAGCTGGATGTTGACACGATTGCCTTTGTATTTCGTGCGTAATTTGAATGCTGCTTCAATTAGCAAGTCAAGTTGATTGTCCGGAAAATTTAAAATTTGCAAACATTCTTCGCGAGTAAGGGTTTTGCTTTCGTCCCAGTCTTTTGTCAAATAATCTGTAATTGTCATTCCTAAACTACCGTCATTGAGCTTGTTGAATTTTGGTGACAAATATAAAAGCCAAGTTAATGCTTGGCTAATACAAAAAAGCTATGATTTATGGGGTTGCTATTTGATAAAACTAATGCTTAGTGGTGATGGTGGTGACCTTCGAGCATTGAATCCATGTGGTGTGCGGGGGCTTGAACCTCCGAAATCGCTTTCGCTTTGGGTTTGTAACCTGCGATTCCCGGGTCAACCATCCCGAAGATCATGGCGATGTGAGAAAGCACGAGAAATGCGGCGAGTAGAAGAATAGCGTATGTCGTTCTTTTCTGCTCAACAACTTTGGGGAATAAAAGTTTCAAGTTCAAAAGAGCAAGCAATATCATCGGAATGCCCGCAAGGATATAAGAGAATATGGCTACGACGTCAATCCATGTTCTGAATTCACCAGCAGATGCTAGCGGAATGATGACGTTTGGAATGAAATAGACTATGATTCCGATGAATGCGAGTCCCGCAAGAATCCCCGCGGTGCGATTCACTTTGGAGAGTGTCGGGTGCGCATTTGGCGATTTGAGCAGGAACAATTCCGTGATGGCGATGGTCTCTGCGAGAATGACGGGGATTGCCATGA
KOK=        93
KK=  265893  LL=  267062  Z=    4.74  JJ=  265863  DL=  1170
A===      111      112      113      114      121      123      124      131      132      133      134      141      143      144      211      213      214      223      224      231      233      234      243      244      313      314      323      333      334      343      413      433
B===      222      122      422      322      212      412      312      242      142      442      342      232      432      332      221      421      321      411      311      241      441      341      431      331      424      324      414      444      344      434      423      443
RRR=   14.201    9.257    3.941    6.694    2.033   -0.875   -0.395   -0.782   -3.354   -0.097    4.019    2.107    0.804   -0.048    0.274    0.195    0.237   -0.395   66.237    3.654    2.836   38.756    1.152    8.712    0.183    3.445   -0.458   -0.050    2.222   19.711   -0.544   -1.135
X1==    6.044    3.413    2.698    2.322    0.749    0.623    3.121   -0.399    2.386   -0.112    0.988    1.159    0.346    0.121    0.217   -0.553   -0.190   -0.151    6.956    2.974    1.682    4.423    6.250    5.081    0.571    0.988    0.385   -0.582    1.407    5.658   -0.938   -0.719
X2==    2.350    2.712    1.461    2.883    2.712   -1.406   -0.127    1.961   -1.406    0.866    4.069    1.818    2.325   -0.396    1.264   -0.352   -1.249    2.611    9.522    1.229    1.686    8.763    0.184    1.715    0.320    3.488   -1.190    0.086    1.580    3.484    0.580    1.580
CD1=       14       10        7        7        5        4        9        2        7        2        4        5        3        3        4        2        3        3       17        8        5       10       13       12        3        4        3        1        4       10        1        1
CD2=       10       10        7        9       10        1        3        8        1        5       10        7        7        2        7        3        1        8       19        6        6       17        3        5        4        9        1        3        5        8        4        5
GCGCAACGGCGTGACCGTCGATGTACTTTGTGGCCGAATGAATGACAACGTTTGCGCCGAGTTTCAAAGGTTTCACGAGAAATGGCGTTGCGAGCGTGTTATCAACGAGGAAGGGAACGTCAAATTCCTTGGCGAGCTTGGAAAACTTTTCAAAGTCCAAAATGCCCAAGGCGGGGTTGCCAATCGTTTCGCCGAAAATGAGCTTGGTGTTGGGGCGGAAAGCTTTGCGGAGTTCTGCGATGGAATCTTCCGGGTCGATGAATGTCGTTTCAATGCCGAGCTTGGAAAGTCTCACGCTGAGTAATGTGTAGCTGCCGCCGTAAATGGTCTTGCTTGCAACAATGTGGTCGCCAGCTTTCACGAGGTTCGAAATTGCGAGAAGGACTGCTGCTTGCCCCGATGCGGTTGCGACTGCACCCACGCCGCCTTCGAGCTCTGTAATCTTGCTTTCAAATGCCGCTATGGTCGGGTTCCCTGTGCGGGTGTATTTGTTGCCTGATTGCTTGAGTGCAAAGAGGCGTTCCACTTCATCGACGTCTTCGTACTTGTAAGTCGTGGACTGGAAAATCGGGAGCACGCGCGGTTCGCCAATCTTGGGCTTCCAACCTGCCTGTAAACACTTTGTTGCAAAATTCCATGTGCTCGGATCAGTAACGTTAGCGGTATTCTTTGCAGATTCAATTTTCTTTTTTGATGTATTCATTGTCATTTTAAAAACTCCTCTTTAGCAAAAGATTTGCTCTTGAATAATTCTATTTGTACGGCGAAAATATAGAACGCAACTATTGCCTTGTCCAATACTTAATTAATATTGTGTATAATAGAATTAATTTATTAGTAATTTGAGGCGCACGGGGCGTCTATCAAAATAAGCAATTATCAGCAATTAGAAAAACTTATAACTCGACGCATATTGCGTTTCAAAGCACAAAAATCCGTGGGCGAATGCTGTCAATCATCCCCATAAAATTCTTATATTTCGTGCCATGGCATTATCAGCAAATATTACACGCGAAGGAGCACTTGAACTCCTTAAGAAATACAATAAGGATCCGTTCCACCTTGAACATGGCGAAATCGTAGAAAATACGATGCGTTACTTTGCTCGTGAACTAGGTTACGGCGAAGACGAAGAATTCTGGGGAATTGTCGGTCTCTTGCACGACCTTG
KOK=        94
KK=  300753  LL=  301052  Z=    4.87  JJ=  300483  DL=   300
A===      111      112      113      114      121      123      124      131      132      133      134      141      143      144      211      213      214      223      224      231      233      234      243      244      313      314      323      333      334      343      413      433
B===      222      122      422      322      212      412      312      242      142      442      342      232      432      332      221      421      321      411      311      241      441      341      431      331      424      324      414      444      344      434      423      443
RRR=    4.790    0.134    0.073    3.082    0.334   -0.377   -0.916   -0.646   -0.639   -0.594    3.963   -0.493    0.042   -0.197   -1.951   -1.193    0.469   38.980   -0.008    0.469    0.658    0.156   -5.361   -0.036    0.576   -1.161    1.218    0.251   -0.586    0.136    9.687   27.773
X1==    1.691    0.561   -0.390    1.513   -0.439    0.446   -0.693   -0.390   -0.554    0.508    1.384    0.513   -0.616    0.230    2.561   -0.554   -0.693    7.213    0.016   -0.554   -0.700    0.125    7.125   -0.091   -0.492   -0.616    0.300   -0.622   -0.778   -0.778    3.384    6.222
X2==    2.832    0.238   -0.187    2.038   -0.762   -0.846    1.323    1.657    1.154   -1.170    2.862   -0.962   -0.068   -0.855   -0.762    2.154   -0.677    5.404   -0.477   -0.846   -0.941    1.248   -0.752    0.398   -1.170    1.886    4.059   -0.403    0.753   -0.174    2.862    4.463
CD1=        2        1        0        2        0        1        0        0        0        1        2        1        0        1        3        0        0        8        1        0        0        1        8        1        0        0        1        0        0        0        4        7
CD2=        4        1        1        3        0        0        2        3        2        0        4        0        1        0        0        3        0        6        0        0        0        2        0        1        0        3        5        1        2        1        4        6
CTTTAATTTGAATGTGGCAAAGAAGTCTTTCCATTCTTGCTTGAGGGCGCCTGCAGGGAGCTGGGCGTCTGTTGCTGCTAACGTAAGCGTGAAGACTCGGTTGCCTGCATTCGTGACTAAGCCGACGGCTTCGTATGGCGTGTCGTAACGCTTGCCGGCGACATCAAAGAATGCGCCAGTTGTACCGAATGCTTCTTCCGGGTAAGTCTCTGCGAGAGATGCTTTTTTGCCGCTCGATTCGAACGACTGCATTTCAATCTGGGCGCGGTCCATAAGACGGAGCGGTTCGCCTTCGGGGAG
KOK=        95
KK=  307863  LL=  308222  Z=    5.46  JJ=  307803  DL=   360
A===      111      112      113      114      121      123      124      131      132      133      134      141      143      144      211      213      214      223      224      231      233      234      243      244      313      314      323      333      334      343      413      433
B===      222      122      422      322      212      412      312      242      142      442      342      232      432      332      221      421      321      411      311      241      441      341      431      331      424      324      414      444      344      434      423      443
RRR=   21.629   -0.120    9.898    0.645    0.523   -0.263   -0.852   -0.011    0.551   -1.645    0.919    3.606   -1.197   -0.413   -0.120    0.706   -1.107    0.148    3.850    9.915    0.448   22.061   14.930    3.158    0.069   -0.107    0.798   -0.104    0.621    8.358    0.919    3.315
X1==    8.568    0.187    3.015   -1.119   -0.813    0.271    1.093    0.015    0.271   -0.883   -1.058    2.532   -1.058   -0.317    0.187   -0.729   -0.907   -0.539    1.329    3.271    0.347    6.188    4.188    2.989   -0.883   -0.095   -0.653    0.209    1.016    2.016   -1.058    1.016
X2==    2.524   -0.643    3.283   -0.576   -0.643   -0.969   -0.779   -0.717    2.031    1.863   -0.868    1.424    1.132    1.302   -0.643   -0.969    1.221   -0.274    2.896    3.031    1.289    3.565    3.565    1.056   -0.078    1.132   -1.223   -0.499    0.611    4.145   -0.868    3.262
CD1=       10        1        4        0        0        1        2        1        1        0        0        4        0        1        1        0        0        0        2        4        1        7        5        4        0        1        0        1        2        3        0        2
CD2=        3        0        4        0        0        0        0        0        3        3        0        2        2        2        0        0        2        1        4        4        3        5        5        2        1        2        0        1        2        6        0        5
AAAGCCCGACAAGGCTTGCTGCGATGATAATCGAAAAAATCGTCCAGTTCAAACGGTTCGAAAGCATCGAAATCTTGCACTCAGGGTGGATTTGCGAATGCCTGATGGAGAATGGCTTCTTGCGCTGTGCCACCTGCAAAAGGGCGGTCGAGAAAAGGAGCGTGATGGCCCAGTTCAAAATGCAACCCGTCGAACCTAGCACGCCAAGTTCCTGGAGGCCCGGCAGCGGAATCAAGATGAGGCTTGCGAACAGCGTGGCAAATGCGAAACTCGAAACGGCTGTGGAGGGGCCAATGCCGAGCAGCGCGCTTTCTATGCAAAGTTGCGGGCTCAGGTTTTGTTCGCGTTCCAAGAAGTATC
KOK=        96
KK=  310203  LL=  310952  Z=    4.71  JJ=  310203  DL=   750
A===      111      112      113      114      121      123      124      131      132      133      134      141      143      144      211      213      214      223      224      231      233      234      243      244      313      314      323      333      334      343      413      433
B===      222      122      422      322      212      412      312      242      142      442      342      232      432      332      221      421      321      411      311      241      441      341      431      331      424      324      414      444      344      434      423      443
RRR=   11.312    5.732    3.857   12.342    2.034   -2.877    3.044    1.411    0.157    0.039    9.982    0.387   -1.800   -0.236    2.354    2.999    0.084   54.425    8.028   -0.093   -1.417    0.178    0.704   -0.842    3.483   -0.111   -0.346    0.903    4.197    9.313   -0.183   -0.958
X1==    6.203    2.253    2.444    4.081    1.524   -1.285    1.911   -1.131   -0.495   -0.075    2.960    0.226   -0.379   -0.692   -1.394    1.873   -0.133    8.308    6.133    0.294   -1.184    0.097   -1.378    4.125    1.861    1.291    2.235   -0.917    5.207    2.496    2.125   -0.215
X2==    1.824    2.544    1.578    3.024    1.335    2.240    1.592   -1.248   -0.316   -0.517    3.372    1.716    4.755    0.341   -1.689    1.601   -0.629    6.551    1.309   -0.316    1.196    1.838   -0.511   -0.204    1.872   -0.086   -0.155   -0.985    0.806    3.730   -0.086    4.462
CD1=        9        5        4        7        4        0        5        0        1        1        5        2        1        1        0        4        2       14       13        2        0        2        0        9        3        3        4        0        7        4        4        1
CD2=        7        7        6        7        5        6        4        1        2        2        7        5        9        2        0        5        1       11        3        2        4        4        1        1        6        2        2        1        3        7        2        8
GGCCGCAAGACGAGAAAATTCTATACGGACTTCTCTTTGAATGAAGCGTTGCGTGTGTGGCGTCCTGAAAATCTTGTAGAAACGCTTTTTGAACATCGTGTGCTGGCGTTCCAACTCCGTTTCCAGGGAATTTGGGAAATGGAAAAAGGCGGCGCTCCGAATTCAGCTTTCCCGGCTTTGAATGCGAGATTCCCGTTGCGTGGCTACACGGATGCTTGGGTGGCTCCGTTCTTGCTCGGTCTTTCGGCGGAATACCGTTGGCCGGTGGACCGACTTGTTGATGGCGTCGTATTTAACGAATACGCTATGATTAGTGACAAGATTACCGGCTGGTCAAAGGACCGTCTCTACAACTCGTGGGGATTCGGCGTTCGCGTCCGCAAGCCGGATATGTATCTGTTCCGCGTGCAGTTTGCTTTCCACAGTTGGCATGGCTTGAGCCTTGTATTGACGATTGCTCCGGAATTCAAGTAGAAAAAACTTTATATAATACATTAGCAGAAAGATTTGGCTTTTTTGGGGGCGTTTTTTGATAAAAAAGCGTTGTGAAGGTGGCTTTCTGCAATTGAAAACGCCCGATTGTTTGGTTATATTAAGGATGTGGTTGAATGGGTTTTGAAGGAGTCTGTAAAATGTATAAACACTGGAAAAAATTTCTTCTTGCACTGACGACATTCTTATGGAATGCCTGCGATAATGGAGGTTCACCTACGGCTCCGGTCTTTCCGGATTCCAGTTCAAGTACAACGA
KOK=        97
KK=  327993  LL=  328952  Z=    4.53  JJ=  327963  DL=   960
A===      111      112      113      114      121      123      124      131      132      133      134      141      143      144      211      213      214      223      224      231      233      234      243      244      313      314      323      333      334      343      413      433
B===      222      122      422      322      212      412      312      242      142      442      342      232      432      332      221      421      321      411      311      241      441      341      431      331      424      324      414      444      344      434      423      443
RRR=   17.039    3.423   -0.398   44.045    1.609   11.364    1.865   -0.552    1.681   -0.452    0.137    1.371    2.298    0.755    0.432    0.650   -0.257   14.375   -0.154    2.645   -0.266   -0.213    0.565    1.138    1.986    0.571   -0.318    0.050   18.938    3.586    5.790   20.026
X1==    3.588    0.939    1.491    9.097    0.304    3.553    2.115   -0.678   -1.583   -0.654    0.706    0.666    2.837   -0.777   -0.331    4.195   -1.006    1.633    5.921   -1.583    1.681    2.806    0.282    0.794    1.539    0.706    0.383    0.109    5.775    2.901    2.837    5.057
X2==    4.749    3.646   -0.267    4.842    5.297    3.198    0.882    0.815   -1.062    0.692    0.194    2.060    0.810   -0.971   -1.305    0.155    0.256    8.801   -0.026   -1.671   -0.158   -0.076    2.003    1.432    1.290    0.810   -0.832    0.454    3.279    1.236    2.041    3.960
CD1=        7        4        4       15        3        8        6        1        0        1        3        3        6        1        2        9        1        6       14        0        5        7        3        4        4        3        3        2       10        6        6        9
CD2=       14       10        3       12       13        8        4        5        1        4        3        7        4        1        1        3        3       15        2        0        2        2        5        4        5        4        1        3        7        4        6        8
TACATCCATCGGCCGAACAAGGGCGTTGTACCGACGCTTATAGAAGCTCTTTCTCTAGCTCGTGGCCGCTATGTCTGTTCGTTTTCGTCCGATGACATCATGCCGCCGGATCGCCTTAAAAAACAGAGCGATTTTTTGGATGCACACCCAGAAGCCGCATCCTGTTTTGGGCAAATCGTCCCGCTATACGAAGGTGATAAGATTGGCTCCGAAATGGACGTTCGCTACTTGCGGAGTGTCCCTCGGATTTCTTTTGAAGAGTCCTTCCTAGGGCAGAAAGCCTTGCACGGCTGTGCCGAAATGTTTGTGCGCGAAAAAATTCTCGCAATCGGTGGCTACGATAAGCGGTATTATTTTGAAGACTATCCGCTTTATCTGAGCATTCTTTACCACTATGGCCCGCAACCGGTCTCGAAGGATTTCGTGTGTTGCTATTATCGGGAACATGGCGATAATCTGCATGTGGACAATGACCGCATTTTTAGCGAAATTTTGCGTATCTTAGCCGAAAACTACAGCAAGCACCCGTTGTATAAAAAGGCGGTCCGTTGCTGGAAGGCAAACTGGTTTTCTGCCGTTGCAGCCCAGAGCAAGCTCAAGGCGCTCCGCCTGATTCCGAAGGTGATTTCGCTTTCGCCCCGGTTTTGGCTTAGACTTCCAAAACTTTTTATTCCACGAAAGCTTATGAAGTATTAGTTTTGTGAAGCCGGAATAAATTCCGGCTATCATTTTTTGAGACTTGGTTATTCTTCTATAATCTCGTACGGTACGTGCCCAAGCATCGCCGCGTACTTCGGGAAGTTTGACGGATACGTCTTGTATTTGCGATTGCGGTAAAGGATTGCTTTGGAAGCCTTTGAAATCAAGAAAAATTCTGTGAACGCTTTCAGATAATCTGTAGCGTTCTTGGAACTGTTGAAGTCGATGTGGATGCTTTTGCCCTTGACCGTAACAACGTTC
KOK=        98
KK=  329523  LL=  330272  Z=    6.13  JJ=  329103  DL=   750
A===      111      112      113      114      121      123      124      131      132      133      134      141      143      144      211      213      214      223      224      231      233      234      243      244      313      314      323      333      334      343      413      433
B===      222      122      422      322      212      412      312      242      142      442      342      232      432      332      221      421      321      411      311      241      441      341      431      331      424      324      414      444      344      434      423      443
RRR=   30.934   -0.115    1.667    4.288   -0.007    0.559   -0.753   -2.250   -0.256   -2.677    3.586    6.254    0.652    0.424   -0.038   -1.496   -0.119   -0.410   23.723    0.861    4.949   18.413   40.558    2.344   -0.024    0.009   -0.171   -0.658   15.078    4.005    0.419   -0.284
X1==    9.257   -0.149    2.056    0.751   -0.149    2.468    1.250   -0.747    0.470   -1.472    2.111    2.191    0.694   -0.665   -0.826    1.136   -0.801   -0.345    5.581    3.799    1.724    5.221    7.913    1.297   -0.093   -0.015    0.413   -1.497    3.425    3.425   -0.724    0.636
X2==    3.342    0.771    0.811    5.709    0.046    0.227   -0.602    3.010   -0.545    1.818    1.699    2.854    0.940   -0.637    0.046   -1.316    0.149    1.188    4.251    0.227    2.871    3.527    5.125    1.807    0.258   -0.579   -0.414    0.440    4.402    1.169   -0.579   -0.447
CD1=       15        2        5        3        2        6        4        1        3        0        5        5        3        1        1        4        1        2       11        8        5       10       14        4        2        2        3        0        7        7        1        3
CD2=        7        3        3       10        2        2        1        6        1        4        4        6        3        1        2        0        2        3        7        2        5        6        8        4        2        1        1        2        7        3        1        1
TGGAAAATCTTGAAGTCAAGATTGTGCTCGGTTGCAAACTTGTACGCACTTGCCATTCCGCGCAAGCGGTCCGTGAGCCCGCCGTGCATCCACTTGCCGTCAGCCATGAATATGAGCGTCTGGCGACTCTCGCCACCGTCGCAACTTTCGAGAATCTCGCCATTTCTTGAGTACCCGTCCTGTAAATGCCTTAACTTAATCCCTCGTTCAATCAAACGGTCGTGTACGCGCTCCTCTCCAAGGATGCGCCGCGCCATGCGGATAACGACTTCTTTGAACGTTAAGGGAATCACGAAAGACCTTTCTTAAGAATCTTCAAAAAGATTGAACGGGGGAGGTACGAAAGCAAAATGGCCATGCGGTTGCGCATGCGAATTCTCAAATCAAAGAACGTGCCAAAACGATATTTACGGATGTGCGCAATCGCTCTTTTGCGGCTTTCTGCAAATTTTTCATCGTCACTAGTGCGCATCAATATGCTGAAGCTTGCGCTCACGAGCATACTGCGGGCAGCTTTGTAAAGCGGCTTCGAAATATGCTTCATCTTTTCGAAAACGTCTTCGGCAATGTCTAGCAAAAGGATGATTTTTGTGCTGCCAGTCTGCGTGGCGAGTTCGCTTCCGGCGCGCTTGCGGTAAAAGTAGAGGTGTGACTTTGTCGTTACTACTTTGTTTGCTCCAAGCAAAATTTCGGGAACGACGGCGAGATCTTCGTAAATCGTATTTGCCGGGAAAAACTTCCCTTTCCACA
KOK=        99
KK=  334263  LL=  335342  Z=    5.62  JJ=  334143  DL=  1080
A===      111      112      113      114      121      123      124      131      132      133      134      141      143      144      211      213      214      223      224      231      233      234      243      244      313      314      323      333      334      343      413      433
B===      222      122      422      322      212      412      312      242      142      442      342      232      432      332      221      421      321      411      311      241      441      341      431      331      424      324      414      444      344      434      423      443
RRR=   62.821   28.029    7.835   -0.041   -0.169    7.992    0.010   -0.769    0.887    0.043   10.881    0.178    1.122    0.781   -0.425    3.120    0.505   10.542    5.739    6.946   -0.017    2.349   -0.262   -0.917    4.875    2.402   -3.236    1.699   -1.939   -1.302    4.162    3.805
X1==    7.198    4.209    4.065    1.419   -1.312    3.914    0.243    0.577   -1.215    0.042    3.257    0.325    1.900    0.964    0.529    3.345   -0.293    3.207    4.368    2.205   -0.015    1.138   -0.192    1.506    2.928    1.222    2.106    0.669    4.702   -0.353    3.257    0.489
X2==    8.728    6.659    1.927   -0.029    0.129    2.042    0.042   -1.334   -0.730    1.019    3.341    0.549    0.590    0.811   -0.804    0.933   -1.726    3.287    1.314    3.150    1.102    2.064    1.363   -0.609    1.665    1.965   -1.536    2.540   -0.412    3.683    1.278    7.778
CD1=       20       14       10        6        2       10        4        4        1        2        7        4        5        4        6        9        3        9       12        7        2        4        2        5        6        4        5        2        7        1        7        2
CD2=       24       19        7        3        5        7        3        1        2        4        7        4        3        3        3        5        0        9        5        9        4        5        4        1        5        5        0        5        1        6        4       11
AAAATTGTAAACAAAAACAAACGTAATTTGTCAAAATTCCAATAAAAATTGTAATTTATTAGGGTCCGTCATTTTGGAGCAATTTTTATGGACAACGAACTTAAACTGTTAATTGGCAAAGACGAAAAAATCATTTATGCGGGGAAGCCCAACAAAAAGTGCTTCATCTTCGAAAGCATCTTTAATCCACTGCTCCCGTTTGCATTGATTTGGGGCATTATTGATTTTGGATTTATTGGCGCTTCGTTCTCGTCCAAAGATGAACACATTGGCTTTTTCTTGGTTCCGTTCATGTTGCTCCACCTGATGCCGGTCTGGATTTACCTCGGCGGTGCGCTCCTGTCGTTTAGGCGTTACCAGAATACGAACTATATCATTACGGACAAAGCTATATATGCGTCTGGCGGTGTTTTTAGCAAACACTACAATTCAAAACCGTTTGCGGAACTTTCGCACGTGGATTTGCACCGCGGCATTTTTGACCAATGGTTTGGCGTAGGGGATGTTATCACGACGTCAGCCCAGGCGAATCCTGTAACACGGAACGGAAGGACGACTTCTACGAATGCGGGTATTTCTATCGATAGTATTTCCAATTACATCGAAGTCTACAACATCGTGAAAAAGCTCCAGCAGGATGTGTACACCGATGTGATGTACCCGAATGACTTGCGTCCTCGTGAAAATCACGGGTACAATACAAAGTATCGTGGGTAATAAAAATCAATAATTAAGGAATGGGTAAGTGAATTTGCATTATTTAATTTGTTGCTTGTTGTTTTTAACGGCTTCATTTTCTTTTGCTAGTGATGACGAAGGACGTGAGGTTAAAAAGTACGAATTTCAATCTTCACAGGAAGCGTTTCTTGATTTCAACCGATCTGTTAGAACGGCGGCTTTTTTGCTAGATGAAAAACAAGCCGTAGAAGCGCCTATAGAGACAATCCTAAATTTTTACTGGTGTTGGTCTAACCGTGATGATTTCCCATTTTGCAAAATCGAGTTTTTAGATGAAAGGGGCGAACCCATCATGACTAGCGAAATCAATACGCATCATGAAAAAACTTGTTTTGGAAATCA
KOK=       100
KK=  336483  LL=  337382  Z=    4.52  JJ=  336423  DL=   900
A===      111      112      113      114      121      123      124      131      132      133      134      141      143      144      211      213      214      223      224      231      233      234      243      244      313      314      323      333      334      343      413      433
B===      222      122      422      322      212      412      312      242      142      442      342      232      432      332      221      421      321      411      311      241      441      341      431      331      424      324      414      444      344      434      423      443
RRR=   13.973    3.692    2.215   15.904    1.439    0.944   -5.415    3.609    1.007    0.957    1.689    6.769   -0.392   -0.159   -0.638    0.668    0.243    9.541   30.005   -0.125   -0.017   17.461    2.556    3.800   -0.101    0.149   -0.743   -1.522   -0.132   27.719    0.266   -0.469
X1==    4.085    1.001    1.346    3.559    2.937   -1.436    3.188    2.192    2.104    0.773    0.618    1.953   -0.264   -0.373    0.355    1.396    2.516    2.422    3.803    1.396    1.027    4.522    1.572    2.045   -0.156    0.618    1.027   -0.967   -0.073    6.705   -0.264    0.895
X2==    3.421    3.689    1.646    4.469    0.490   -0.657   -1.699    1.646    0.478    1.237    2.733    3.467    1.487    0.427   -1.795    0.478    0.096    3.940    7.889   -0.090   -0.017    3.862    1.626    1.858    0.646    0.240   -0.724    1.574    1.805    4.134   -1.006   -0.524
CD1=        7        4        3        6        7        0        7        4        5        2        2        4        1        1        3        4        6        7       10        4        3        8        4        5        1        2        3        0        1        8        1        2
CD2=       16       13        8       13        6        2        0        8        4        5        7       11        5        3        1        4        3        8       13        3        2        7        4        4        4        3        1        4        4        7        1        1
ACCGCGTAGCCACCACCATCGCTGAACTCGTTGTCGTACTCTTTTGAAAGCTCCTGAGCGAGATTCTTTGTGCAATACTTCGCAATGACGGAATCGTTCGCGAACTCGTCTCCGAAAATGTAATTGGTATAGAAAGTTTGGATTTTTTCTATGGCTTTGGTGTCTACGTTGTTGCTGCTTGATTCTTGTTTGTCGCTACAGGAAAATGCTGTTGCGGTCACCAGAAAAATTAAGGAAATTTTTATGAAACTCATGGAAATTATTTTTCTTTGCAGAATAGATCTTGTTTCTTCTTGTATTCGTCTTCTTTTTTCGTATCGCCCTTTCCCTTGTAATATAGCGCAAGGTTTGATAGTACAATGCAATCGCTAGGGGCGATTTTGTGGGCTCGTTCAAGAAGTGCTAGCGCGCTGTCGTTTTTCTGAAGCATATAGTGGATGCTCAAGAAATTCAATGCTTCGACGCTATTGGGGAGGTACTTGTACATCTGGCGGGACATGATCTCGAAACAGGAGTCGTACTCTAGTTCAAAGTATTTCCGTATGACAAGGGTAAATTCTTTTTCAAGCAGCTTTTCGGCGTCGTCAATTTTTCTTCCGCCAGATAGTTCGCATTTATCTTTTTTCTTTTTCAACAAAGTGTTAATTTTGTCAAAAAATTTAGACTGCATACCACATTCGTTTATTTCGCCGAATAACTGAACTTGCCCAAGCCACATATCGATTCGGTAAGGGTATTCCTTGGTTGCGGAGTCCAATATTGAAGATGCTTCAAATACGCTACTCGGTTCAAGACCTGGGTAAATATACTTAGAAGAAATGCGAGGCTGTTCTTTCAGTACTCCGTTGGCTTTTGCGATCCATTGCTCGGGCGTGGCTTTAGCGGCGAAAGTTTGTGCAA
KOK=       101
KK=  354753  LL=  355832  Z=    6.20  JJ=  354663  DL=  1080
A===      111      112      113      114      121      123      124      131      132      133      134      141      143      144      211      213      214      223      224      231      233      234      243      244      313      314      323      333      334      343      413      433
B===      222      122      422      322      212      412      312      242      142      442      342      232      432      332      221      421      321      411      311      241      441      341      431      331      424      324      414      444      344      434      423      443
RRR=   70.752    2.132    7.426    3.394   -0.458   26.327   -1.324    0.076    0.142   -0.046    2.066    1.619    8.683   -0.193    0.726   -0.099    0.051   13.646    6.846    1.907    7.460    0.842    1.979    0.490   -0.109    0.385   -0.023    6.223   -0.979    0.070    0.555    3.312
X1==   10.639    2.129    1.921    1.656   -0.255    6.427    2.068    0.558   -0.205   -0.106    1.132    1.083    1.931   -0.172   -0.731    0.459   -0.719    1.650    5.704    1.122    2.615    0.252    3.360    0.400    0.846    0.333    0.764    2.434    2.194    0.194    1.132    1.194
X2==    6.650    1.001    3.865    2.050    1.799    4.096   -0.640    0.136   -0.695    0.432    1.826    1.495    4.498    1.122   -0.993   -0.216   -0.070    8.271    1.200    1.700    2.852    3.336    0.589    1.225   -0.129    1.158   -0.031    2.557   -0.446    0.359    0.490    2.774
CD1=       26        9        5        6        4       12        7        3        2        1        3        5        4        2        3        3        2        5       14        4        4        2        6        3        2        2        2        3        3        1        3        2
CD2=       24        9       13        7       11       13        2        5        3        4        5        6        9        3        4        4        3       21        5        8        8        7        3        3        3        4        3        6        1        2        3        5
ATACGAAGATCCTGGCGAGACCAAAACGCTGGACTCGGCTGATGTCGTCCCGATAAAATCTTTGATGGGCAAGGTCGATTCCGTGGGGGTTGCGGATTTGTGGGGGATGGGCGACCTCTTCACGAAAGCATTCCTCTATGCTGAAAAAATGAAATCGGTTCGATTTCTGGTTCCGCTGCTTGAAAAGAAAAATGGCAGCTATGTTTCTGTGGGTTACGCCTGTACCAATTGGCATGACTTGCGCGAAGTCGAAGACCCGCAAAAATGCGTTGAAAAAATAAAAAAGGAAAAAGCCCAAAAGAAGAAATCATCAGAAACAGGCAACTCTAAAATTCCTTCTACAAAATCAGCGGATAAAAATGGCTTAAGTCCCAAGTTTTGGGATGATGTGCAAAATAATATCGACTTGTCTGATTGCTATTTATAATGAACTTTAAAAAGAAAATCAAAATCGCGTTTACTTTTATCGCTGGCTTTTTGCTGCTGTTTTTACTGTTTGTTTTTTATGTGATGCACGATGAATCACCGATGAAAGAATCGTTTACAATGAACACGTCTTTTGTCGAGATTGAAACGGACTGCTTTGATTATTGCTTTACAGAAAAAGACCGTTATTTCTTGAAAAATGAATTGAAAGTTCTTGATAAGGATACCATTCGTTTAATGGCCGAATTTCATGGCATCAAGAGCGTAATCGGAGTCGTGAAGTATGAAGAGAGTAAATATGTTGATTTTTTGAATGGCTATGATAGGACGGGCTATTACATTGTTTTGGGAAAACATTTCTTTGGGCCTTTTCGGGAAGTAAATGCTGTTTATTAGTGAGCCTAGATTATGAAAAGAATACTTTCTTTTTTTGTTGTTATTTTGGTTGCTTTGTTTCCATTGGAATTGGCTTTGCTTAATAAGGATTGCATCGATTCTGAAATAAAAATCGAATGTAAAGGAACTGTATGCGCTATTCAGCCCACAAGTTCAAATGAACCGGTTGAGTTTGAAGCTTTGGTATTTGATCCAAAATCTTTAAACGATGAACCGATTGAAAATTCTTTTGAATCATCAGTTGTTAGAGTTTATTAT
KOK=       102
KK=  411363  LL=  411662  Z=    5.05  JJ=  410763  DL=   300
A===      111      112      113      114      121      123      124      131      132      133      134      141      143      144      211      213      214      223      224      231      233      234      243      244      313      314      323      333      334      343      413      433
B===      222      122      422      322      212      412      312      242      142      442      342      232      432      332      221      421      321      411      311      241      441      341      431      331      424      324      414      444      344      434      423      443
RRR=    0.528   -0.613   -0.119   10.620   -0.613   -0.396    1.135    0.102    0.385    0.160   -0.168    0.359    0.874    0.587    0.245    1.836    0.385   78.679    0.385    0.385    0.381    0.607    0.607   -1.048   -0.838    5.870   -1.960    0.337   -1.222   -3.221    0.789    4.733
X1==    0.808    0.715   -0.264    1.672    0.715   -0.391    0.514   -0.264   -0.391    0.639    0.551   -0.328    1.551   -0.559   -0.285    0.609   -0.486   12.421   -0.720   -0.391    0.465   -0.666   -0.666   -0.828    0.639    2.551   -0.535   -0.495   -0.616   -0.616    0.551    2.384
X2==    0.653   -0.858    0.451    6.351   -0.858    1.014    2.207   -0.386   -0.986    0.250   -0.305   -1.094    0.564   -1.051   -0.858    3.014   -0.793    6.334   -0.535   -0.986    0.820   -0.912   -0.912    1.266   -1.313    2.302    3.661   -0.681    1.985    5.231    1.433    1.985
CD1=        1        1        0        2        1        0        1        0        0        1        1        0        2        0        0        1        0       13        0        0        1        0        0        0        1        3        0        0        0        0        1        3
CD2=        2        0        2        8        0        2        3        1        0        2        1        0        2        0        0        4        0        7        0        0        2        0        0        2        0        4        5        1        4        8        3        4
GTTCAGCTGGAAGAATTCGCGGAGGCGACCCTTCTGAGCCTTTTCGTAACGGAACAGGCGCGGCATGGAGAACCACTTGAACGGCTTCTTGAGTTCGCGGGCCTTCTGGATCACGAGGCGGGCGAGTGTCGGCGTCATTTCGGGGCGGAGAGCAATTTCGCGGTCGCCCTTGTCCTTGAAGTTATAAAGCTGGCTTACGATTTCTTCGCCGGATTTTCCGGTGTAAAGTTCCAGATGTTCAAACATCGGGCCTTCGTATTCTTCGTAGGCGAAGCTTTCGGCGACTTTGCGCCAGGTGTC
KOK=       103
KK=  421743  LL=  422132  Z=    4.98  JJ=  421503  DL=   390
A===      111      112      113      114      121      123      124      131      132      133      134      141      143      144      211      213      214      223      224      231      233      234      243      244      313      314      323      333      334      343      413      433
B===      222      122      422      322      212      412      312      242      142      442      342      232      432      332      221      421      321      411      311      241      441      341      431      331      424      324      414      444      344      434      423      443
RRR=   -1.076   -0.708    8.079    9.124   -0.073    0.034   -1.786    0.830    1.147    0.366    0.187   -0.285   -1.233    1.108   -0.323   -0.224   -1.066   -0.996    9.544   25.490   -0.674    5.211   10.607    0.172   -1.142   -0.586    1.079    0.032   13.174   25.002    1.056    1.340
X1==    1.963    1.114    3.476    2.807    0.114   -0.044    2.058    2.559    0.942    2.177    2.415   -0.088   -1.145   -1.086   -0.886   -1.030   -0.942    1.099    3.187    4.886    0.699    2.764    2.764   -1.001   -0.361    0.635   -1.119   -1.312    2.860    4.501   -1.145   -1.245
X2==   -0.548   -0.635    2.325    3.251   -0.635   -0.783   -0.868    0.325    1.217    0.168    0.077    3.251    1.077   -1.020    0.365    0.217    1.132   -0.907    2.995    5.217   -0.964    1.885    3.837   -0.172    3.168   -0.923   -0.964   -0.025    4.607    5.554   -0.923   -1.076
CD1=        3        2        5        4        1        1        3        4        2        4        4        1        0        0        0        0        0        2        4        6        2        4        4        0        1        2        0        0        5        7        0        0
CD2=        0        0        3        4        0        0        0        1        2        1        1        4        2        0        1        1        2        0        4        6        0        3        5        1        4        0        0        1        6        7        0        0
CCGAAGTCGAACACGGCGCTTTGACGCGTGCAGTCTCGGGTGACCTCGCAATTACGCGCAGCAATACCGCTTCGAACGGTGAATACCTTGCTTACATCAACACGGCCGGCTCCAAGATTCGTTTGCCAATGAACATCATGCAAGCGGGCGAATATCTGTTGCGTTACCGCTATGCAAACGGCGGCGAAGGCGATGCTACACACAAAGTCACCGTCAATGGCAAGTCGCAAACCGTGACGCTCCCGCCGACAGGTTCTTGGGGCACGTTCCCGGAAAAGTCTATTGTGATGATTCCGGCAACGCTCAAACGCGGTGGCAACTTCATCGAAATTGAACCGCAACCGAACGGGTTCTTCTCGGAACTTGACCGTATCGACTTCTTGCGCGTGA
KOK=       104
KK=  449197  LL=  450276  Z=    5.72  JJ=  449137  DL=  1080
A===      111      112      113      114      121      123      124      131      132      133      134      141      143      144      211      213      214      223      224      231      233      234      243      244      313      314      323      333      334      343      413      433
B===      222      122      422      322      212      412      312      242      142      442      342      232      432      332      221      421      321      411      311      241      441      341      431      331      424      324      414      444      344      434      423      443
RRR=   24.073   18.085   -0.031   -1.392    1.813    1.829    1.487   -3.556   -0.546    3.341   14.375   -0.088    0.343   -0.681   -0.245    1.042    0.305   37.474    4.876   -0.672    3.584    4.936   20.947   -0.212    5.412    0.343    0.029   -0.077   -0.561    8.853    5.518    8.119
X1==    5.670    4.019    3.076   -0.845    1.272    0.961    2.322   -1.539    0.323    3.239    3.343   -0.175    0.855   -0.344    0.585   -0.953   -0.270    4.529    1.517   -0.953    3.025    0.719    6.138    0.172    1.402    0.855    1.840   -0.084    2.283    4.595    2.099    2.283
X2==    4.246    4.500   -0.010    1.648    1.425    1.904    0.640    2.311   -1.693    1.031    4.300    0.506    0.401    1.982   -0.419   -1.093   -1.130    8.273    3.215    0.705    1.185    6.865    3.413   -1.228    3.860    0.401    0.016    0.913   -0.246    1.926    2.629    3.556
CD1=       10        8        7        1        4        4        6        0        3        8        8        2        4        2        3        1        2       10        5        1        8        4       13        3        5        4        6        3        7       11        6        7
CD2=       10       10        3        6        5        6        4        7        0        5       11        4        4        7        2        1        1       16        8        4        5       15        9        1       10        4        3        5        3        7        8       10
GAGCCTAGACGTGCGTTATGCCGCAGGCAACAATCCTGTGAAAATTGTCTGGGCGGGGCATCACGAATTTAGCGCCGATGAAATTTCACGTTTGAAAATTTTCAGTGAGAGCGATGCAAAGCCAATCGTATTTTCGTGCGTGGCGCAACCGAAATTGCTGAACGTTGCGGAGTGCGTTATACTCTTAAACGATTCTTTTGCCGAAAACTGGCGTGCGATGGTTGATGATTTGTCTGCTCGCGGAATGCACCGCTTGATGGTGGAACCCGGTGCTCGTCTTGTCCGCGAACTGTTTAATGGCGAATCTCGCAATCTCTCGCAAACGCAAAATGCGCAGCCTTTGTGGAACCGCCTCGATCTTTGGCGTTCCACCGACACTTCCGTCGATATCACCCTCGAAAATCTCATCGAGTCTGGCGCCGTCAAGGCGGGCCTCGAATACCCCGAATTGCCTGCCAACATCGTCGCCAAAGAATCTGCTGTCATCGGCCCCGATGTCTTGACGGTGTATTATCCGGGATAGGCGAAAACGAATCCGCCTTTTCCCCCTAGTAACTAGCGCCTTTTTAACGCCTTACGCCGCCTGCGGTTGCGGCTCAAATATGGGAAAAATTCTATATTTACCCGCGTATGTTTACGGGTATAATTCAAGCAACCGGCGAAATCATTTCCCTCGAAAACAGGGGAGACGCGCTTACCATGCGCATGAAGTCGCCGGGATTCTTCAAAAACAGCAAACTGGGCGACAGCATTGCCAATAACGGCGTGTGCCTCTCCGTTGAAAACTGTACCGATGACGAAGCAACGTTCTGTCTCATGCACCAGACCGTCGTGAATACGTCCTTCCAGCAGGCAAAAGTCGGGGATCTCGTGAATCTCGAGTATCCTTGCCGCGCCGATAGCTTTATGGGCGGTCACTTTGTGATGGGGCATGTGGACTGCACCACGGAAGTCTTGCGCGTCACTCCGCGCGAAACGGGCGTGGAAGTCGATTTGGCTCTGCCAGCTGACTTGCGCCGCTATGTCATTCGTCGTGGATCCATCACCTTGAACGGCATTAGCCTTACGGTGGCCGAAAAA
KOK=       105
KK=  451447  LL=  452406  Z=    5.40  JJ=  451237  DL=   960
A===      111      112      113      114      121      123      124      131      132      133      134      141      143      144      211      213      214      223      224      231      233      234      243      244      313      314      323      333      334      343      413      433
B===      222      122      422      322      212      412      312      242      142      442      342      232      432      332      221      421      321      411      311      241      441      341      431      331      424      324      414      444      344      434      423      443
RRR=    6.639    2.877    0.168    0.867    1.183   -0.508    2.489   -0.073    0.829    0.162    1.268    2.916    2.302   -0.316   -0.511    0.802    0.195   10.567   31.548   19.312    1.353   46.041    7.006    2.433    0.335   -1.433   -0.512    0.121   11.173   13.578    1.660   -0.012
X1==    3.021    4.605    0.363    1.494    1.894   -0.176    1.023    0.363    2.503    0.957    0.818    1.494    0.818    1.276   -0.818   -0.845   -0.920    2.709    5.209    3.172    1.111    7.369    3.530    2.688   -0.318   -0.416    0.450    0.276    3.204    2.594   -1.033    2.594
X2==    2.198    0.625    0.462    0.581    0.625    2.890    2.434   -0.202    0.331    0.169    1.551    1.953    2.815   -0.247    0.625   -0.948   -0.212    3.901    6.057    6.088    1.218    6.248    1.985    0.905   -1.053    3.446   -1.139    0.440    3.488    5.234   -1.608   -0.005
CD1=        7        9        3        5        5        2        4        3        6        4        4        5        4        5        1        1        1        6       10        7        4       14        8        7        2        2        3        3        8        7        1        7
CD2=        5        3        3        3        3        7        6        2        3        3        5        5        7        2        3        1        2        9       12       12        5       13        6        4        1        8        1        4        9       12        0        3
CGTGAAGGAAATGCGACTCCTCACGAACAATCCGAGCAAGATTTCTGGTATTTCCGCCTACGGTCTCAAGATCGTGGAACGCGTGCCTATCGAAATCAAGCCCAACAACATCAACCGTTTTTATCTGCGCACCAAGAAAGAAAAGATGGGCCACGAGCTCCATCTCGACAATGCAGATCATGGCGCAGCCGAAGTTTTAGATGAAGGAAAATAAGATGAAAGAATTCAAAAATTCCCTCAATGGTTCTGGTTTGAAGGTTGCGATTGCCGTTGCCCGCTTCAATGAAGTGGTGACTGACCGCCTCCTCGAAGGCGCAGTCCGCGAACTCGAAACGCTCGGCGTCGATAGCGATAATATCGCTGTGGCTCATGTGCCGGGCGCTTTTGAACTGCCGGGCCTCTGCCGCAGATTTGTGGATTCTGGCAAGTACGATGCCGTGATTGCTCTCGGCGCCGTTATCCGTGGCGAAACGGGACACTACGACGTTGTCGTGAACAATTCTACGGGCGGAATCGCATCGCTCGCTGCCGAAGGCAAGGTTCCGGTGATTCTCGGAATCTTGACGACCGATACGGTCGATCAGGCGATGAACCGCGCTGGCCTCAAGGCCGGCAACCTCGGCTGCAACTGGGCAAGAACTGCCGTTGAAATGGTAAATCTTTACAAGCAGATTGGAAAATAATTATGGCACAAGTAAGTTTTAGACCTGCTCGCGTCTTTGCGATGCAGTTGCTTTACGCAATGGAAATTTCTGGCGGTACGGTTGCTGATGCACTCCCGGGCGTTTTGGAAGCCCAGCCGCTCCAGGACAACATGAAAAAGTACGGCATGAAGCTTGTCGACTTGGTCCTTGCTCACAAGGCCGAACTCGATTCTGAAATCGAAGCCTGCTCCGCTCATTGGGGAATTGAGCGCATGGCAACACTCGACAGGATTGTGCTTCGCATCGCGATGGTCGA
KOK=       106
KK=  499927  LL=  501096  Z=    5.23  JJ=  499897  DL=  1170
A===      111      112      113      114      121      123      124      131      132      133      134      141      143      144      211      213      214      223      224      231      233      234      243      244      313      314      323      333      334      343      413      433
B===      222      122      422      322      212      412      312      242      142      442      342      232      432      332      221      421      321      411      311      241      441      341      431      331      424      324      414      444      344      434      423      443
RRR=   -2.309    7.316    3.307   32.927    2.330   31.367   -2.402    1.132    1.084    0.655    8.214   -0.551    0.917    0.256   -1.789   -0.513    0.377   38.245    8.320    0.073    3.456    2.731    1.128    3.212   -1.569   -0.502    2.297    0.272    1.535    4.973   62.246   -0.389
X1==    2.317    4.401    1.140    5.117   -1.398    5.825   -0.861    0.339    0.483    2.314    3.032   -0.469   -1.378    0.814    1.502   -0.185   -0.195    8.202    2.049    0.483    2.037    0.792    2.019    1.389    2.314   -0.643    0.806   -0.815    1.209    3.917    5.971    1.209
X2==   -0.996    1.662    2.902    6.435   -1.667    5.385    2.792    3.339    2.245    0.283    2.710    1.175   -0.666    0.314   -1.191    2.769   -1.934    4.663    4.061    0.152    1.697    3.448    0.559    2.313   -0.678    0.781    2.848   -0.334    1.270    1.270   10.424   -0.322
CD1=        4        8        3        8        0       11        1        2        3        5        6        1        0        3        4        2        2       18        7        3        6        4        6        5        5        1        4        1        4        8       10        4
CD2=        4        8       12       20        1       14        9       13        8        5       10        8        3        5        2        9        0       10        9        4        6        9        4        7        3        6        8        3        6        6       26        3
AGTTGTGGAACGCCAATTCCGCATCGAACTTGACTCTTGCTTCCATCGTCTTGTGGTCGTAAGAGTTAATCGTCTTGACGTATTTGGGATTTGCAATAAGGGAATCGAGAATAGCGCCAGTTCTGCTGGAAGGCATCGGATGATCCGCGGTTATGCGGTCGGCATCGTTCTGTGCCGCACGGAACAAATCCTGAACGTCCTTCACATCGCTGTATGTCGTAAGGAACTTGAAAATGTCGCCTGCACCGCCGAAGGTGAGCCGCATGTCGCCAATCCAGTTACGCGGGTAGTAACCCTGTTCCGGACGCTTTTCAAAGTTGCCGAGTCTGTTAATCTGGCTCAAACCTGCATAGTTGTAATGCAAAGCTTCCTTGTCGTCGACAACGGCGACGTGGGCGCCACCCATAGATTCTGCACGGAGCGAAAAATGCGTTGGTGACTTGGCGGAGACAATTCCAAAAGCGCAGGCGAGAATGGCAAGTATTGTTAGTTTATTCATTTTACGATTCTCCCTTCAAACCACTTGAGGAACTTTTCGTCATCGTAATTTGTCCAGCATCCGCCGACCATTTCTGCACGCTTTCTCCAGTCGTACTTGATGTTGTTGATGTCTTTATCCTTACGGATAAGTTCCTTCTTTTCAATGAGGGAATTGACCTTTTCAGTAATTTTGTCGTCCTGGTCTTCTGGGAACATACCACCATCGGCGTACATGAAGTTGATCGTCGTTGTGAACTTGAGCCTGTGGTTCTTCTTTTCGTCGCGCTCGTTGGGGTCGCGGTAAATGAATTCCCATTCGTCCAAGTCATCCTTGGTCGTCTTTCCGTCCATGTCGATATCGATGATGTTGTACTTTTCGAGGACGCTGAGGGAGTCGAGCTGTGCCTTAGTCAAATCGTATGTTGTCGGATCTTGGCCAAGATCCTTGAGCTCTTGGTAGTTTGTCGGTCTCTTCTTGACGAGGACAATCGAACGGCTATCACGGACGTCTTCATCGATTTCACCGTCACCGTCGTTGTCGTAATTGTCAAGCGCTTCTTCGTCGACACATCCGTCGCCGTCGTCGTCGCGACCGTTTCCAAAATTGAAGAACACGTCTTCACGATCCTCAGGAACGGTTTGTGCTCTGTCGTTCATCTGGATGACCGTATTGGCAAGTCCGACCGAGAT
KOK=       107
KK=  501547  LL=  502116  Z=    5.01  JJ=  500917  DL=   570
A===      111      112      113      114      121      123      124      131      132      133      134      141      143      144      211      213      214      223      224      231      233      234      243      244      313      314      323      333      334      343      413      433
B===      222      122      422      322      212      412      312      242      142      442      342      232      432      332      221      421      321      411      311      241      441      341      431      331      424      324      414      444      344      434      423      443
RRR=   32.838    5.518   -0.064    2.329    2.722    1.176    1.321   -0.014   -0.093    4.001    3.234    0.087   -0.203    0.510    0.783    0.467    0.202    3.942   -0.726    0.497    0.291    0.747    4.348   -0.700    0.510   -0.772    9.005    0.129    0.523   -0.966    2.636   38.828
X1==    5.737    1.982   -1.137    1.540    1.982    0.457    1.293   -0.245   -0.380    3.508    1.665    1.540   -0.178   -1.100    1.172    0.457   -0.380    1.052    1.835   -0.380    0.551    1.415    3.142   -0.312   -1.100    1.665    2.279   -0.112    0.840    3.695    0.743    6.551
X2==    5.724    2.783    0.056    1.513    1.373    2.575    1.021    0.056    0.245    1.140    1.943    0.056    1.140   -0.464    0.668    1.021   -0.532    3.749   -0.395   -1.309    0.528    0.528    1.384    2.240   -0.464   -0.464    3.952   -1.146    0.623   -0.262    3.547    5.927
CD1=        8        4        0        3        4        2        3        1        1        5        3        3        1        0        3        2        1        3        4        1        2        3        5        1        0        3        4        1        2        5        2        8
CD2=       11        6        2        4        4        5        3        2        2        3        4        2        3        1        3        3        1        6        1        0        2        2        3        4        1        1        6        0        2        1        6        8
GTAAGAGGCGAGCTCAAATGCTTCGATACCTTCTTGCGCTTTAAGGACTGTCTTGGTGAGGCCAATCCATGCTTCGGAATAGCCGGAATCGGCTCGGATGGCCTTGCTGAAAAAATTACGGGCGGCGTCGTAGTTTGCTTTTTGATACTCTAGGTAACCGTCATGAGTCAGTGCGGCAGCATCGTCATTGTCGGCGTCGCGACTACCCGTTGGGTGGAACAGGTTGCAACCGGCGAAGCCAAGCGACAACGCGATTGTGAGAGACCACATCCATTTGCCTTGCAGTTTTTTTCTCATAAAGCCAGTCCTGAAAATTTTATTCCATTACTCCGTACAATAAAATAACTTCATTCTTACAAAAATGAATAATTTGCTTTTTTTTAATGCCCGTTTTTACGGTATTCCCGTAAAAAAATATATTTGCGCTCGATGAATGCTTATAAAGAGTATTTTCCGACGAAGGCCTACCGTATTGCCGAGATGCGACTTTCAACCCTGCTCCGGGTCGAGAGAGATCGCCTAGATGCAATTGCAACGTCCTTAGGTCGCGAATCGGCCATTGGTCCCGAC
KOK=       108
KK=  520447  LL=  520806  Z=    9.00  JJ=  520237  DL=   360
A===      111      112      113      114      121      123      124      131      132      133      134      141      143      144      211      213      214      223      224      231      233      234      243      244      313      314      323      333      334      343      413      433
B===      222      122      422      322      212      412      312      242      142      442      342      232      432      332      221      421      321      411      311      241      441      341      431      331      424      324      414      444      344      434      423      443
RRR=    0.627   -0.283    1.466    4.817    0.627    4.916    0.001   -0.248    0.819    4.612   -5.480   -1.116   -0.169    0.927    0.627   -2.027    0.765  160.582    0.750    0.744    0.837    0.868    0.131   -2.393   -0.401   -1.520    0.881    0.969   -3.595   -2.828    3.902   -0.585
X1==   -0.858   -0.910    5.987    4.059   -0.910    3.818    0.003   -1.013    2.845    0.742   -1.062   -0.941   -1.062   -1.023   -0.910    2.845   -0.997   11.207   -1.036   -1.044   -1.136   -1.094   -0.165    2.802   -0.181    1.807    3.345   -1.200    4.134    3.252    1.807   -0.274
X2==   -0.730    0.311    0.245    1.187   -0.689    1.288    0.233    0.245    0.288    6.219    5.159    1.187    0.159   -0.906   -0.689   -0.712   -0.767   14.328   -0.724   -0.712   -0.737   -0.793   -0.793   -0.854    2.219   -0.841    0.263   -0.808   -0.870   -0.870    2.159    2.130
CD1=        0        0        7        5        0        5        1        0        4        2        0        0        0        0        0        4        0       13        0        0        0        0        1        4        1        3        5        0        6        5        3        1
CD2=        0        1        1        2        0        2        1        1        1        7        6        2        1        0        0        0        0       15        0        0        0        0        0        0        3        0        1        0        0        0        3        3
CGTCCGGAAACCGCTCAGGGTATCTTCGTGGACTTCCGCAACATCGTTGACAACGTCCGTCCGCGCATCCCGTTCGGTGTCGGTCAGATCGGTAAGTCTTTCCGTAACGAAATTACTCCGGGTAACTTCATCTTCCGTACTCGCGAATTCGAACAGATGGAACTTGAGTTCTTCTGTGAACCGGGTACTGAACTCGATTGGTACAACTTCTGGCGTAAGTACTGCTTCGAATGGCTCGTGAACGATCTCGGCGTGAAGCGTGAAAAGCTCCGCCTCCGCGAACATGCCAAGGAAGAACTTTCTCACTACAGTAACGGCACTACCGACGTCGAATACGAATTCCCGTTCGGTTGGGGCGAA
KOK=       109
KK=  524377  LL=  525456  Z=    5.53  JJ=  524257  DL=  1080
A===      111      112      113      114      121      123      124      131      132      133      134      141      143      144      211      213      214      223      224      231      233      234      243      244      313      314      323      333      334      343      413      433
B===      222      122      422      322      212      412      312      242      142      442      342      232      432      332      221      421      321      411      311      241      441      341      431      331      424      324      414      444      344      434      423      443
RRR=   52.656    6.657    0.219    2.559    5.579   -0.497    2.203   -0.287   -0.312    1.253   11.189    0.566    4.203    3.153    0.067    0.060   -1.463    7.019   10.874    0.295    2.764   -0.152   -0.845    4.891    1.573    0.878    0.930    1.785   -1.332    7.936   -0.027   32.254
X1==    9.638    3.866    0.397    1.339    1.411   -0.122    1.753    0.397   -0.122    1.617    4.130    1.339    4.130    1.786   -1.044   -0.122   -1.164    2.204    7.662    0.560    2.460    1.027    1.027    2.595    0.708   -1.303    1.702    2.016    1.421    4.875    0.250    4.011
X2==    5.463    1.722    0.551    1.911    3.955    4.078    1.257   -0.723    2.556    0.775    2.709    0.423    1.018    1.766   -0.064   -0.488    1.257    3.184    1.419    0.526    1.123   -0.148   -0.823    1.885    2.222   -0.674    0.547    0.886   -0.937    1.628   -0.110    8.041
CD1=       15        9        2        4        5        2        6        2        2        3        7        4        7        5        1        2        1        7       20        3        5        4        4        8        2        0        4        3        3        7        2        6
CD2=       22        9        7        8       14       12        5        4        9        6        8        5        5        5        5        3        5        8        4        5        5        2        1        4        9        2        4        5        1        5        3       15
AGCGAACATCCTGATGCGGAGTGGGTGCGAACCTGTATTTTGGAGCCCTTGGAACGTGCTTCTTTTAGAGTGGAGTTTCTCAAAGACCGTAATGCTCGCTCAGAAGAAATTATCGCCAGTAGATTCTATACGGGCGGAATTGGCTTTAATGTTTATTTCTTGGGTGGTGGCTTTGGCTACAGTGGCCATTACCGTAAGGATCTTGCAAAACCATCAAGCTATCCTGTAAATGGTGAAGTTTATTTGCAATTAAGCCGCCTTTCTGTTTCGGGAGAACTGATAAATGCGGGGCATAAAGGTGTTATAAATTTGGGCATGTCCTTTGGCTTTGTAGCGTATGATAGCCGTTATTGGAAAATTCGCCCGTATGTGGGCTTTAGCAAGTGCCTATTTAACGCCGATCCAGTGAAACCTTATTTTGATTCCGTCCACAATGGTAAAGATTATTCATATTATAGTTTTGATGATTGGGGCAGTGAAGATACGGAGTTTTTCGGTTCCGCCTTAACATTGGGCGTGAATGTCGACTTAAAATTTGCCACATCTTTTAGGAGCATAGATAGTTATGGAGTTTGGTCTGTTGCGGTTGTGAGTAAATTTGGGGTATCTCAATTGGATATGAAAAAGGGATTCCCTGTCACGCGCGGGAATGGCCATGATGTGTTCTTTGCTCTTGGCTTGGGCTTGTATTTTTGGTAAAGTAAATGAAGAAAACTTTATTTGTTCTTGTCCTGCTGATTTCTGTTGTGGTGTCTTTTGCCACTCCTTCGAAAAAGGAACTGTTTTCGCGTGCCCGCGACGCTTTGAAAACATCGCTTGAATCAAAGGACTTTGCACGCTCTAGGCTCGCTATTGATTACCTGAAGCAAAATCTTGCCGAGGGTGCTCCGTTGTCGTATTTTGAAGAGTATTTAGCCTTGATGGAAATGGGGGAGTACGATGAGGCTATTCCCATTTACGCCGATACGCGCCGCCTTGTGCTCGATTCTACGTATTCCCCTCGAAACGATAGGCTTGTCGATGCGGGGGATGATGTTTTGCGCTTTTACCTTTTCCGGAACTTTACTTCGTTTACAAAGA
KOK=       110
KK=  525937  LL=  527016  Z=    5.88  JJ=  525937  DL=  1080
A===      111      112      113      114      121      123      124      131      132      133      134      141      143      144      211      213      214      223      224      231      233      234      243      244      313      314      323      333      334      343      413      433
B===      222      122      422      322      212      412      312      242      142      442      342      232      432      332      221      421      321      411      311      241      441      341      431      331      424      324      414      444      344      434      423      443
RRR=   24.263    2.473   -0.413    6.958   -0.110   -5.351   12.587    0.500   -0.179    0.264   -2.381    0.278   15.027   -0.198    0.791    0.467    0.138   28.433   11.920   -0.543   -0.163   12.824    9.393   -0.056    6.637    4.257   -1.810    0.818    0.024   26.374    3.280    3.912
X1==    5.617    2.251    0.912    1.702    2.251    4.866    2.988    0.160    0.357   -0.859   -0.840   -0.574    3.858    0.534   -0.661   -0.931   -0.262    5.884    5.968   -0.287   -0.077    2.830    4.556   -0.015    5.128    1.845   -1.218   -1.141    0.068    7.195    1.845    1.256
X2==    4.320    1.099   -0.453    4.087   -0.049   -1.100    4.213    3.134   -0.502   -0.307    2.836   -0.485    3.895   -0.370   -1.197   -0.502   -0.528    4.833    1.997    1.889    2.109    4.531    2.062    3.850    1.294    2.307    1.487   -0.717    0.359    3.666    1.778    3.114
CD1=        8        5        3        4        5       10        7        2        3        1        1        1        8        3        1        1        2       14       14        2        3        8       11        3       10        5        1        1        3       15        5        5
CD2=       13        5        3       12        3        1       10       10        2        3        9        3       11        3        1        2        2        9        5        6        6       10        6        9        6        8        5        2        4       10        7        9
ATAATCAGCCGAAATGGAATGAGCCCGGTGAAGAAAGCTCCAATCGTGATGGAACGGAGGGCTTGACGCTTGGCTTCAATGCCTATGACTCGCATGCATTGCGTGTTGAACCTTTTGTAGGTATTGCGCAAACGCATATGGGGGCGCTCGAAGACTATTATATTGTTCCGCATTGGGTGCTCGGCACGAATGTGGATGTCCGCTTTTTTGCGACCAAGCCTGAACGCGTTGGCTCGTTATCTGTCGCTTTTCTATTGAGAGTGAAGTATAAAGTGATGTTTGGGACTGCAGAACCTGAGGGTTCTAGGAATAGCGATTATCCAAAATCCTTTGGCGCAGTCTATCACATGTTTGGAGTTTCGCTCGGCGTGAATCTTTGGTAATTAAAAAAGCTCGGCATTTGGCCGAGCTAAATTTTTACTTATCGCATGTTTTAAAGAAGCAGCTGCGAGCGCCTGTGTGGCAAGCGACTTGCGGCCCTTGCATTCGCACTTTGAAAAGCAGCGCATCGGAGTCGCAGTCGGCGGCCCATTCGACGACCGTCATCACGTTTCCGCTGGTGTCGCCTTTGTGCCAGTATTCTTTGCGGCTACGGCTCCAGAACACCATTTCGCCACATTCGTGCGTGCGGCGGAGTGCTTCTTCGTTCATCCATGCCATCATCAGCACGTCGCCCTTGTCGGCATCCTGGACGATGGCCGGTGCGAGCTTCACGCCACCGAATTCCACTTCGAACTTTACTTCTTTAATCAAATCTTCAAACTTCATCTTTCGTCTCTCGTCTGTAGGCGCAAAGCGCCGTTCTTTCGTCTAATTATCCGCGAACCTGTCCATTGCCACGGAGAATCCACTTGTAGCTGCAGAGGCTTTCGACACCCATCGGGCCGCGAGCATGGAGCTTGTCCGTAGAAATTCCCACTTCGGCACCGAGACCGTATTCGCCACCGTCTGCAAAGCGCGTGCTGGCGTTCACCATGACGCTGCTGCTATCGACGTTTGCGACAAAGTAATCTTGAACGCTTGCGTCTTCTGCAACGACAGCTTCTGTGTGGCGGCTGCTGTTCTTTTCGATGTGGTCGC
KOK=       111
KK=  528847  LL=  529446  Z=    4.68  JJ=  528757  DL=   600
A===      111      112      113      114      121      123      124      131      132      133      134      141      143      144      211      213      214      223      224      231      233      234      243      244      313      314      323      333      334      343      413      433
B===      222      122      422      322      212      412      312      242      142      442      342      232      432      332      221      421      321      411      311      241      441      341      431      331      424      324      414      444      344      434      423      443
RRR=    0.302   -0.432    8.031   33.290    0.985    6.409    0.566    0.375    0.051   -0.030    0.428   -0.335   16.498    0.032    0.985    0.051    1.349  115.487   -1.259    1.235   -0.042   -0.254    0.142   -0.226   -4.081   -3.355   -0.357    1.075   -2.203    1.379   28.476    2.511
X1==   -0.441    6.325    1.446    4.329   -0.675    3.152   -1.022   -0.554   -0.848    0.304    0.157    0.329    3.157   -0.021   -0.675   -0.848   -1.022   13.916   -0.462   -0.848   -0.064   -1.148   -0.259   -0.456    3.304   -0.843   -0.064   -0.875   -1.038    0.921    7.157    2.879
X2==   -0.685   -0.068    5.554    7.690   -1.460    2.034   -0.554   -0.676   -0.060   -0.099    2.731   -1.018    5.226   -1.483   -1.460   -0.060   -1.321    8.299    2.722   -1.456    0.648    0.221   -0.548    0.496   -1.235    3.979    5.547   -1.228    2.123    1.498    3.979    0.872
CD1=        0        7        2        5        0        4        0        0        0        1        1        1        4        1        0        0        0       17        1        0        1        0        1        1        4        0        1        0        0        2        8        4
CD2=        2        2       13       15        0        5        1        2        2        3        7        1       11        0        0        2        0       11        4        0        3        2        1        2        1        9       10        1        6        5        9        4
GCAAATGCCAAGCTGCGTAAGAGTCTTCTTTTCTGCTGGTTCTTCGGGCATGACCTTTTGCGTGTTGAGGACTTTGTCCTTAGCGTCGAGGAGCGAAACTTCGATTTCCACATCTTCCAAACGGCTGTTGTTCAAAAGCGTGAGCTGGAAGCTGACTTCGCTCTGCGGTGTGGCGACGTGTTCAAGTTCGCTGATGAGCACGCGGCTCGGAGTTGTGATTTCGCGAGCGAAATTCTGGACGCCCTTGGACTTTCTGTTTTCGTCGTTAAGGCCGCTGAAGTCGGTGCCGTTGTCGGCCCACTGGTCGAGGAAGAATCCGGAAATCTGCGGGTTGCTCTGGAAAGCCGTAATCTGGTCGTACTTGCTCTTGAGCGCAATGCGGTAAACATCGGCGTTGAACGATTCGAAGTTCGGCCAAATGGAGAGCTTGCTATCGTCGACGAACGTTTCCACAGACTTGAATTCGTTCTTGATAGCCTTCTGGCTCTTGACGCTGCGAGGACCGGCAATGGTGGTCGCGCGCTTCGGGAAGAGCGTATTGTTTTTGAGCGTCACCAAGACCTTGTTCTCGATGTCGTTCAAAATCGGTTCTTCTTCATC
KOK=       112
KK=  545347  LL=  546036  Z=    5.81  JJ=  545197  DL=   690
A===      111      112      113      114      121      123      124      131      132      133      134      141      143      144      211      213      214      223      224      231      233      234      243      244      313      314      323      333      334      343      413      433
B===      222      122      422      322      212      412      312      242      142      442      342      232      432      332      221      421      321      411      311      241      441      341      431      331      424      324      414      444      344      434      423      443
RRR=   43.079    4.732    8.059   29.239   -0.127   -0.101   -0.213   -0.032    0.104    0.330   -0.002    2.103    1.187    0.325   -0.307   -1.875    0.120    3.714    0.930    0.104   10.804   -0.443    8.195   -0.725    0.029    1.300   -0.025    9.550    1.384    0.322    0.074    7.842
X1==    7.914    5.882    5.122    4.556   -0.483   -0.322    0.153   -0.878   -0.322    0.249    0.018    3.617    2.018   -0.252    1.108   -1.181    0.153    3.343    1.323   -0.322    4.478    0.376    3.629    0.706    0.249    1.018   -0.163    3.358    1.160    0.160    0.018    2.160
X2==    5.444    0.805    1.573    6.417    0.264    0.313   -1.395    0.037   -0.324    1.324   -0.100    0.581    0.588   -1.289   -0.277    1.588    0.787    1.111    0.703   -0.324    2.413   -1.177    2.258   -1.028    0.117    1.276    0.157    2.844    1.192    2.005    4.029    3.630
CD1=        9        9        6        6        1        1        2        0        1        1        1        5        3        1        3        0        2        7        5        1        6        2        6        3        1        2        1        4        2        1        1        3
CD2=       18        5        7       14        4        3        0        4        2        5        2        4        3        0        3        5        3        3        2        2        5        0        4        0        3        4        2        6        3        4        8        6
TTTAGACTAGGGAAGGCTTCGCCCTCCCTAAGACCCTCCTTTTCCAATGGCTAAATGCTAATTGCGAAAAGCATTAAAAAAGTCTCCGGTCAAAAGCCGGGGGCTTTTTTTGTCTGTAGGCTGGTTTCTTTCGCAAACCTTTCTTTTTTGTGATTTTGCAAACGGTAGTTTGCCAAATCAAGCTCCCGTCCGTTTTTCAAGAACTAGATTTTTAAATTATGCCACGTTGGTGTGTTTTTGTTATGGATGTGTGGTAAATGGAGCAAAAACGACGGGTAAAATGGATAAAATTATTGTGTCTATTGCGTTTGGCTGCTTTATGGAAACTCCGAAACTTTAAGTTTTGGTAGTTTCTTTTTTGGATCTGCCCTGTTTGGGCTTCTTGGAGGGCTTTTTGTCTGCTTTTTGCAGTGTCCCTTTCAAAAGCTTCTTTATGGCGTTCTGGGCGCGGAAAATGCGGTCGTCAATTTGCTTTTGAATCTTGTTTGCGGCCTTGTTGGCGCGCCCGAGGAGTCGATTCTTGGTAAAGTAACCGATTTCTCTAGAGTCGGCGCAGTGATTTGACTTTTCGCAAATCAGGTAGTAGCAGTCTTCCGGAACAACGTAATAAGAAATTTTAGAGGAATCCTTCGCGCTGTAAAGTTCACGCTTGATGTGGATGGGCGTGTTGCCCGGCTCTGCAAGGAAAAT
KOK=       113
KK=  554077  LL=  555096  Z=    4.81  JJ=  553957  DL=  1020
A===      111      112      113      114      121      123      124      131      132      133      134      141      143      144      211      213      214      223      224      231      233      234      243      244      313      314      323      333      334      343      413      433
B===      222      122      422      322      212      412      312      242      142      442      342      232      432      332      221      421      321      411      311      241      441      341      431      331      424      324      414      444      344      434      423      443
RRR=   47.392    0.557    2.916   15.640    0.015    0.146   10.562   -1.510    0.048   -0.716    2.261   -0.246    2.005   -0.284    2.829    0.676    0.638    3.039   26.099   -1.974   -1.176   10.422   -0.223    1.043    1.601   13.164    0.300    0.123   34.038   16.341    0.008   -0.126
X1==    6.024    1.126    5.585    2.883   -0.030   -0.950    5.222   -0.739   -0.311    1.033    0.688    1.606    1.394    0.348    1.126   -0.950    3.478    1.153    4.412   -0.950   -1.433    5.490    1.634    1.181    1.033    4.928   -0.726   -0.312    7.310    4.964   -0.019    1.054
X2==    7.867    0.495    0.522    5.424   -0.514   -0.153    2.023    2.045   -0.153   -0.694    3.288   -0.154    1.438   -0.815    2.513   -0.711    0.183    2.636    5.915    2.078    0.821    1.898   -0.136    0.884    1.550    2.671   -0.413   -0.396    4.656    3.292   -0.413   -0.119
CD1=       12        5       10        7        3        1       12        1        2        3        3        5        4        3        5        1        9        5       12        1        0       11        5        5        3        9        1        1       11        8        2        3
CD2=       22        5        5       13        3        3        6        8        3        2        8        3        5        1        9        2        3        7       11        7        4        5        2        3        6        7        2        2        9        7        2        2
TGACCGTAAGTGCAACGACTGGCATCGAAACGTTTTCATTGATGAAATACGTTTGCGTTGTCGTATCTGCGGCGACTCCGTTTACAAATTCAGAACAACGTACAACCGAGTTCTCGGTGATTTGCTTTGCCACTGTGATTTGCTCGGAAGAGACCGTCGGGAAGGAACCGTCAAATGTGCAACGGATTTCGCCACCTTTTTGCGGTGTGAGCGGTTCAATCGTTAAACTTCTGTAGAAGCCCGCTTTCGGGAGGAATGTGGCTTTTGCCTTGTGGTTGTCATCGTATTCAGCAAGCCCGCTAGACGAAGAAAAACTTGTCGAGATGGTGGAGCTCGAAATAGCGATAGCGCTCGATGAAAGTGCCGGAATTTGGGCAGGTGTCGAACTGCTTGCCGGTGCTACCGCAGAGCTCGAAAGCGGAGCGGGCGAGGAGGAACTTTCGGGAACTTCTGCGCTCGTATCGGCGCTTGAGCTTGCGTCGGCGCTTGAGTTTACGTCAGCGCTAGATGTGCCCGGAGCGTGCGCTTCTTGTTTTGCAGATGAAGAAGATTCTTCGGGCTTGACAGATGAAGAAGACTCTTCCGTAGAAGACTCTTCTTCGCCGATTTCAGGCGCAATAGAATCAAATGCAGCCGAATTGTCGTCTGCACACCCATAAAAACATGTACCCGCAATAGCGAGTGACCAAACCAACAGTTTTTTCATTATTATCTCATCCCTTGAAAAAACTAAACCCACACGTTCTATAATGGAATATATAGCGGTTTTCTATATAATAGACCGCTTTTATTTGTTTTTTTTATTTACTGTTGTAAACGTTGAGAAGTTTTTTAGGGAAATGGGGCGAAATGGCACAAAAAAAAAGAATTTGTGACTAATTTATGCTGTTATTTTTCTGTCAATTACTTATGCATGAAGAAGACTGTGGCATGGTCGCCGTAGCCTTTTTTGTTTGCTTCTGCCATTTTTTTATCGATGTCGATGATTTCGCTTTTGGTGAAATACTTGAAAATTTCCTT
KOK=       114
KK=  567547  LL=  567846  Z=    4.64  JJ=  566737  DL=   300
A===      111      112      113      114      121      123      124      131      132      133      134      141      143      144      211      213      214      223      224      231      233      234      243      244      313      314      323      333      334      343      413      433
B===      222      122      422      322      212      412      312      242      142      442      342      232      432      332      221      421      321      411      311      241      441      341      431      331      424      324      414      444      344      434      423      443
RRR=   21.671    2.408    4.467    9.689    0.261    6.639   -2.512    0.158    0.784   -1.534   -0.248   -0.896   -0.248   -0.235    1.305    0.195    0.784   24.414   -0.021   -0.837    0.686    0.380    0.380    0.380    0.146   -0.248    3.356    0.934   -0.209   -0.602   -0.225    5.674
X1==    5.535    1.516    2.146    3.160   -1.152    3.033    3.048    0.146   -0.967   -0.638   -0.628   -0.840   -0.628    0.382   -1.152    1.033   -0.952    5.699   -0.076    1.033    0.277   -0.711   -0.711   -0.700    0.362   -0.628    2.277    1.523    0.531    1.531    0.372    3.531
X2==    3.915    1.588    2.082    3.067   -0.226    2.189   -0.824    1.082   -0.811    2.404    0.394    1.067    0.394   -0.616   -1.133    0.189   -0.824    4.284    0.272   -0.811    2.474   -0.535   -0.535   -0.544    0.404    0.394    1.474    0.613   -0.393   -0.393   -0.606    1.607
CD1=        7        3        3        4        0        4        4        1        0        0        0        0        0        1        0        2        0        7        1        2        1        0        0        0        1        0        3        2        1        2        1        4
CD2=        6        3        3        4        1        3        0        2        0        3        1        2        1        0        0        1        0        5        1        0        3        0        0        0        1        1        2        1        0        0        0        2
AAATTTTTTTCTGAACAACCGGAAGATGCCTTCAAATTTTTCAAGCCCCACGCCTTCGACGAGAAAACACTCTCAAAAATCATCAGGAACAAGGCTTTCCTTATGTTCCTCGTTCTCGATGGTGAAAAGATTGTAGGCTACTTCTTCTTGCGCTGTTTTGTGAACGGAAAATGTTTTAAAGGGTATATCGTTGATAACTCCTACATGGGTCGCGGAATCGCCAAACTTGAGGGACTTGCCATGAATAAGATTAATGAAGTTCTTGGCCTGCGTATGTTTGGTTCTATTTCACCCGAAAAT
KOK=       115
KK=  579637  LL=  580716  Z=    5.40  JJ=  579577  DL=  1080
A===      111      112      113      114      121      123      124      131      132      133      134      141      143      144      211      213      214      223      224      231      233      234      243      244      313      314      323      333      334      343      413      433
B===      222      122      422      322      212      412      312      242      142      442      342      232      432      332      221      421      321      411      311      241      441      341      431      331      424      324      414      444      344      434      423      443
RRR=   36.280    8.096    0.532    9.324    0.337    4.217    1.464   -1.064   -0.181    0.748    0.758   -1.920    5.298   -0.466   -0.965    5.909   -0.756   31.067   32.590   -6.448    0.706   -0.656    0.498   14.135   -0.121    0.002    0.052    2.484   -1.385   10.728    3.961    0.035
X1==    7.191    4.288    0.351    2.631    0.104    3.102    2.712    1.155   -0.209    0.242   -1.027    2.631    3.876   -0.373   -1.755    1.778   -0.678    4.679    9.451    3.102   -1.063   -1.252    0.362    4.715    0.242   -0.046    0.831    1.633    1.492    3.492    1.915    0.492
X2==    5.045    1.888    1.513    3.543    3.227    1.360    0.540   -0.921    0.868    3.088   -0.738   -0.730    1.367    1.248    0.550    3.324    1.116    6.640    3.448   -2.079   -0.664    0.524    1.377    2.998   -0.500   -0.036    0.062    1.521   -0.928    3.072    2.068    0.072
CD1=       16       14        2        6        5        7        8        3        2        1        0        6        5        1        1        5        2       12       25        7        0        0        2        9        1        1        2        2        2        4        3        1
CD2=       32       15       10       12       19        7        4        4        6        8        1        3        4        3       11       11        5       14        7        0        1        2        3        4        2        2        2        3        0        4        5        1
TTCTATTTCTTTCACCTGTTTTTTTTGATTCTTTCAATTCCACTCAGCTATAATTTCTTTTTGCATGATAAAAAAGGTTTAGTCAGTTTGATTTTGGATTTTTTACTATTGCAGAGTTGGGTTCCAGATCCCGCAGTATGGCGCAGCTACAATGGTTTGGCATGGTTTTTATCAACATTGCTTTTTTGTTATCTATTGCTTCCGTTTGTTGAATACTTGTTTGGTAATTTGTTGTCAAAATTACATCCAAAATGGAAAATTTTTTATTTGATGCAAATAATGGTCTTTGCGTTTTTCATTAGTGTTTTGTTATGTTTTGTCATTAAAGAAAATGTAGAATATTGGTTGTATGCGTTTCCTCCGGTCCGATTGCTAGATTTTTATAGTGGTTATGCTTTAGCCCAAATATACAAAGAATATGATTTTGAAAAATCAAATTATTATGGTAAAAAATATAGCGTATTAGAAATTCTTTTGTTTGTATGTGTGGTTTTCTTAATGCTTGCATATCCTTTTATTGACGCTGGTTTTAGAAGGATGGCTTTGTATATCCCATTCAGTTTGAGTCTTGTTTATGTATTTGCGATTGGAAATGGTGTGCTTTCAAAAATTCTGTCTATGAGATGGATCGTAGAAATTGGGAATAATACTTTTTTTTATTACATTGCGCATCAAGTTGTTTTTAAGTGGATGTATCAACTATATAAAAGAACTCCTTTTTTTGGCGAAAACAGATTCTTTTGGATCGACTTCTTATTGGTTGTTTTGTGCTTAATGATTACAATCATAGTAAAAAAGTTTTTTTATTTTGTTGAACGAAATTGTGTCAAGAGCCGTCTTCAAAAATAAATTCTCAATATATCAAATTTGGATCTTTTTTCTGTAGGTCTTGTAAGCTTCCCCGAATTCATCAATGAAAAGTTGGATAACCTTAAAGAGATTTGGGAAAATTGCTTTACAGGGCAATTAGACTCTTTTCAACGCCTTTAGTTCAATTAGTTGTTGCTAATCGAGGAAAAAATCAAGAGAGTACGCTCAAGAATGCATATAGTAAAGCGCTTGTTCGGGGAAGCTTACACC
KOK=       116
KK=  615907  LL=  616536  Z=    4.56  JJ=  615337  DL=   630
A===      111      112      113      114      121      123      124      131      132      133      134      141      143      144      211      213      214      223      224      231      233      234      243      244      313      314      323      333      334      343      413      433
B===      222      122      422      322      212      412      312      242      142      442      342      232      432      332      221      421      321      411      311      241      441      341      431      331      424      324      414      444      344      434      423      443
RRR=   16.272    1.668   -0.090   -3.006   -0.117   -0.144    3.020   25.957   -1.048    0.437    2.258   -0.068    5.139   -0.792   -0.041   -0.045    0.053    4.976    8.273    8.897   -1.058   38.309   13.568   -2.757    0.018    1.609    0.319   -0.097    2.470   -0.304    0.090    2.232
X1==    4.264    2.008   -0.178   -1.236   -1.247   -1.216    2.349    8.110   -1.216    0.816    1.318   -0.416    3.000    2.392   -0.433   -0.382    0.118    2.431    3.201    3.788   -1.186    4.761    6.285    2.574   -0.127   -1.205    2.233   -0.077    1.411    0.549    0.477    2.273
X2==    3.816    0.831    0.505    2.431    0.094    0.118    1.286    3.201    0.862    0.536    1.713    0.165    1.713   -0.331    0.094    0.118    0.452    2.046    2.585    2.349    0.892    8.046    2.159   -1.071   -0.144   -1.335    0.143    1.251    1.751   -0.555    0.189    0.982
CD1=        6        4        1        0        0        0        5       10        0        2        3        1        5        5        1        1        2        5        7        6        0        8       10        6        1        0        4        1        3        2        2        4
CD2=        8        3        3        5        2        2        3        7        3        3        4        2        4        1        2        2        2        4        4        5        3       11        4        0        2        0        2        4        4        1        2        3
ACAACAAGGTCTACACTCCGACGACCTACATGGACAATTTCAAAAGCGGCATCATGGATTCGAGCATTGTCGCGACTTCGATGATGATGCAGGCAACCGACCTCGGACTAGCAACGCTTTGGGCTCGTGGCTTCAACGCTTCCCACATCGAACATGAATTCGGTTTCGAGCCGAACATCAAGCTTGCTTGCCTTTTGGACATTGGCTATGCCGACCCGCAGAACGGTGTGCCGTCACCTCGTCATGACGTGCGCAAGCCGATGAATGAATTTGCCGAAAAGCTTTAATACAGGCAAAAATTTGCAATTATAGAGGGGTTATGAATAAGCTAAAGTACTTGTTGCCTTTGGTTGTTTTTGGCGTGTTTTCTTGTTCGGGGAAACAGCCTCAAGTTGAAGGATGTTCGAATGCTTTGGCTTCGCCTCGGAGCATCGTAGTTGTTTACGAAAACGATGTTCATTGCAATATGGATGGCTATGCAAAATTTGCGGGTCTTCGCGATGCGATTGCGGATACGGCGGATGTCTTGACGGTCTCGTCCGGCGATTTTTTGCAAGGCGGTGCGATGGGGAGCATTTCTCGTGGCGGCTATGTTGTAGCGCTCATGAATGCAGTCGGGTATGACGTTGT
KOK=       117
KK=  619297  LL=  619986  Z=    4.55  JJ=  619237  DL=   690
A===      111      112      113      114      121      123      124      131      132      133      134      141      143      144      211      213      214      223      224      231      233      234      243      244      313      314      323      333      334      343      413      433
B===      222      122      422      322      212      412      312      242      142      442      342      232      432      332      221      421      321      411      311      241      441      341      431      331      424      324      414      444      344      434      423      443
RRR=   47.362   13.218    1.554    1.053    0.414    5.795    6.087   -0.875    0.117    0.049   14.153    2.045   -0.084   -0.834    0.104   -0.295    1.144   10.349    0.878   -0.353    0.891   -0.930   -1.347    0.009    8.547    0.755   -3.683    0.148   11.191   -0.145   -0.297    0.115
X1==    8.219    3.413    2.145    0.832    0.894    3.241    2.501   -1.208   -0.570    0.024    5.119   -1.379   -0.239   -0.507   -0.995    0.192   -0.851    1.996    1.981    1.716    3.524    3.622    5.246    1.430    2.024    0.654   -1.094    0.338    4.141    1.141    0.654    0.141
X2==    5.763    3.873    0.725    1.266    0.463    1.788    2.434    0.725   -0.206    2.101    2.765   -1.483    0.350    1.643   -0.105   -1.535   -1.344    5.186    0.444   -0.206    0.253   -0.257   -0.257    0.006    4.224    1.155    3.366    0.436    2.703   -0.127   -0.455    0.816
CD1=       14        8        4        3        4        6        6        0        1        1        7        0        1        1        1        2        1        5        6        4        5        6        8        4        3        2        0        1        5        2        2        1
CD2=       15       10        4        4        4        5        5        4        2        5        5        0        2        3        3        0        0        9        2        2        2        1        1        1        8        3        6        2        4        1        1        2
ATATCGACGCCGGTGAATTGAAGGTTTAATTTGCCTTATTGCCGTTGCGATACGGCTTCATTTATGCAAAAAAACGAGTCCTTGCGGGCTCGTTTTTTGCATTGTAACTAAATAGTGTTACGGTTTGAATGGCGGAATATAATCATCGCCTTCGTTACTGCGATTATGTGGTTCCATATACACCCTCCTTTCCTTTTTGGATGTCGAAAATATATTTAGTTTTGCTCGATTTTTAATGTGAAATCCATCACGGTGTGATTTTGTTCACTTTTGAAAAAAAGTGAATTTTTTTGTGATTTCTCCAATAAAATGGTGTATTTTACCTTTATGGAGAAAATTGACTTATCACAATGGAAGATGTTCAGCAATCGTCACAATTCCGAGAACTATAACAGTCCGGATGGTAAATGGATGCTGAAATTGGGTTTTCCGGGTTTTTGCTCGACGAAAGAGGAATTAATTCGTGAGCAGGATATTTGCCGGAAAGTGGTTTCACTTGGAATCCCGACGCCGCATGTGGGCGATATTGTCGAACAGGACGGTCGTTTGGGGCTGATTTACGAACGCATCGTGGGGAAACGCTCGATTTCGAAATGCGTTGGTGAAAATCCAGAACATCTTGAGGAATACATCAAGGTTTTTGCAGAACATTGCAAAAAGCTGCACTCCACGTCGTGCATTCCCGGCACG
KOK=       118
KK=  624307  LL=  625386  Z=   10.52  JJ=  624277  DL=  1080
A===      111      112      113      114      121      123      124      131      132      133      134      141      143      144      211      213      214      223      224      231      233      234      243      244      313      314      323      333      334      343      413      433
B===      222      122      422      322      212      412      312      242      142      442      342      232      432      332      221      421      321      411      311      241      441      341      431      331      424      324      414      444      344      434      423      443
RRR=   73.523    0.966    1.422    2.037    3.294    2.444    1.640   -0.197   -0.737    0.051    8.650    3.555    8.303    3.759   -0.185    0.210   -0.195    6.602    6.634    2.986    5.577    8.502    3.222    8.936    0.175    0.808    0.865   -0.102    0.300   53.739    3.292    0.417
X1==    8.832    2.951    2.291    1.774    1.194    2.756    2.143    0.090   -0.372    0.279    2.099    3.097    3.511    2.226   -0.564   -0.997   -1.242    2.891    4.613    1.505    3.826    4.334    2.528    5.183   -0.505   -1.433   -0.849   -1.205    0.169    6.957    1.392    0.923
X2==    8.324    0.327    0.621    1.148    2.759    0.887    0.765   -2.190    1.984    0.182    4.122    1.148    2.365    1.688    0.327   -0.211    0.157    2.284    1.438    1.984    1.458    1.961    1.275    1.724   -0.346   -0.564   -1.019    0.084    1.774    7.725    2.365    0.452
CD1=       15        8        5        5        5        7        7        2        2        2        5        7        7        6        2        1        1        9       14        5        8       10        7       13        1        0        1        0        2       11        4        3
CD2=       26        5        6        6       10        5        4        0        7        4       10        6        7        5        5        3        3        6        4        7        5        5        4        4        3        2        1        3        5       14        7        3
GGGGGCTTTGGGGCGGAAGCTTTTATAAGTCCATCAAATGGAAGTTATGAATGGAATATCGTCCTTCAATATCAAAGATTTGTTTTAACAGTGAGTTATAGTTTGGATGATGACTATCATTCAGGATGGAATATTCTTGCAGGTTTTGACGCTTTTGAAAACAAATATTTTAAAGTCGTTCCTTTTGTCGGTGGATACGACCCTTGGATGGCGGGATTGCAATTAGAATTTAGACCTTGGATATCTAATCTTTATCGCGATGTTATTTCTTTTGGATCGTATTTTACTATCAAAGCAAAGTATGTCTTTAAATATGGCGAAAAAGATAGAAAAGCTGACGATAATGAAAAACATTCTAAGCATAGATTCTATCTCGGTGTCGGCTTCCACATTTGGTAGCGTTTAGAGTTTTTTCTACATTTCCCTCTATGCTTACCATTTCGGAATTCCTTCAAGAAAATTCGTTCCCTGCGATTTCGCTTTTTGAAAATGCTGATAACGAGGCCATTCACGTCAATGGCGCGTCGGTTCCGCTTGCCTCGATGATGGTCGCGAACCGCTTCTTGAAAAGCCCGCAGAACATTTTGGTGATTGCAAAGGATTACCGCAGTGCCGAAGTCTGGGTCGAAAATCTCGAAAGTATGGTGGGCGAGGAGTTTGTCCGTTTTTTCCCGTCGCTCGGCTTGAAGCCTTACGAAATCAAGGTGCCGTTCGAGGGCGTGCTTGAAGAACGTCTAAAGTTTTTCCGCGATGTTTCGCATACCGAAAAGCCGTTTGTTGTTGTTTGTCCGCTCGATGCGTTCTTGATGAAACTCCCGGAACCGGGCGAAATCATGCGCCAGGTGCGTACGCTCCGCGTCGGCGATCAGCTGGAGCCTTCGTCTTTGCGCCCGTGGTTCCTCGATCACGGCTTTACGGAACAGCCTATGGTAAGCGGCGTGGGCGAGTTTTCGATTCGCGGTTGCATTGTCGATGTGAACTGCTTGCTTTATCCGCATCCGATTCGTATTGAATTTTATGGCGACGAGATTGAATCCATTCGTGCGTTTGATATTTTTTCGCAGCGTTCGCTGGAGCAGA
KOK=       119
KK=  636307  LL=  636996  Z=    8.23  JJ=  636277  DL=   690
A===      111      112      113      114      121      123      124      131      132      133      134      141      143      144      211      213      214      223      224      231      233      234      243      244      313      314      323      333      334      343      413      433
B===      222      122      422      322      212      412      312      242      142      442      342      232      432      332      221      421      321      411      311      241      441      341      431      331      424      324      414      444      344      434      423      443
RRR=    4.024   24.019    2.685   45.921    0.402    0.281    3.571    0.259    0.625    0.041    9.618    0.292   -0.252    1.076    0.211    0.019    1.757   64.760    3.021    0.846    2.908    0.485   -0.136   -1.831   -1.607    0.892   26.937   -0.111   -3.570    4.965    3.320    9.191
X1==    1.859    5.877    1.535    6.248   -0.274    0.362    1.287   -1.137   -0.447   -0.419    3.874   -0.183    1.337   -1.162   -0.274    0.362   -1.216    9.638    1.688   -1.256    3.101    0.211    0.211   -1.283    2.041    0.492    3.846    0.161   -1.307    1.029    1.337    3.364
X2==    2.165    4.087    1.749    7.350   -1.465    0.777    2.775   -0.228   -1.399   -0.099    2.483   -1.595   -0.188   -0.926   -0.771    0.051   -1.445    6.719    1.789   -0.674    0.938    2.296   -0.645    1.426   -0.788    1.815    7.003   -0.690    2.732    4.826    2.483    2.732
CD1=        3        8        3        8        1        2        3        0        1        1        6        1        3        0        1        2        0       15        4        0        6        2        2        0        4        2        7        2        0        3        3        6
CD2=        6        8        5       14        0        3        6        2        0        2        6        0        2        1        1        2        0       10        4        1        3        5        1        4        1        5       11        1        6        9        6        6
TTCACTTTCGGCGGTAAAGCCGCCCCACGAATTGCATCGCGTGACGAACAAAATCTCGCTGAAATTCTTGACCGTCTTTGTCTTGAGCGGGGAGGCGAATGCGTACAAGCGCCCACGACGCACGAGAATTCCCTGATTCACTTTATGAATTAAGAACTTGCGGAGAATCGTCTGCGACACGTTATAGCGGTCGGAAAGTTCCTTCGCAAGCGGCAAATTCCTATTCGGGTCGAGGAATCCCTTTTCCCAGTCCGTTGAAAATTCTCGTTCAAGGCGTTCGAGCACGGTTTCGCGATGAACAGCCTTCGAAAGCATTTGCGCAAGATCATTGGCGTCCGGAGCCTTGCCCCAGAAGAATCCCTTGCCGCGGATGCTGTAAATGAGACCTTCTTCGGAAAGTTGCTTGAGTACGCCCTGGATTGTTCCCGACGAAACTCCAAACGTTTTCATCAGCTTGCGTACAGACGGGAGCATTTCCCCGTCTTTCAGCTCTTGCTGCAAAATCGCTTGTTTGATCTCGTCACGCATATTTTATGCCATGTTACGGGCCGTAATCCATTCACGAACGGCGCGTTCAGCACGTTCGGCAAGAATCTCTTTCTTGTTCTTTTTCTTGAGTCCCTCGTGATGGGGGAGGAGGCCGAAGTTGAAATTCATCGGCTGGAAATCCTCGTTCTCTTCGACAAGGCG
KOK=       120
KK=  638617  LL=  638916  Z=    5.40  JJ=  638617  DL=   300
A===      111      112      113      114      121      123      124      131      132      133      134      141      143      144      211      213      214      223      224      231      233      234      243      244      313      314      323      333      334      343      413      433
B===      222      122      422      322      212      412      312      242      142      442      342      232      432      332      221      421      321      411      311      241      441      341      431      331      424      324      414      444      344      434      423      443
RRR=    0.466    0.439    1.495    2.792   -0.103    1.547    0.739    0.547    0.547   -0.032   -0.319   -1.258   -1.282   -0.060   -0.671   -0.079    0.547   84.822    0.547   -0.327    0.331    0.643   -2.899    0.643    0.360   -0.693   -2.116    0.734   -2.179    0.519   13.452    4.132
X1==   -0.523    2.431    1.424    0.393   -0.569    1.374    0.341   -0.576   -0.626    2.365    0.332    1.393    1.332   -0.703   -0.569   -0.626   -0.659    8.319   -0.717    0.374    0.310   -0.726    3.274   -0.764    0.365   -0.668   -0.690   -0.699   -0.736    0.264    3.332    4.264
X2==   -0.891    0.181    1.050    7.097    0.181    1.126    2.170   -0.950   -0.874   -0.013   -0.963   -0.902   -0.963    0.085    1.181    0.126   -0.830   10.196   -0.764   -0.874    1.068   -0.886   -0.886   -0.841    0.987    1.037    3.068   -1.050    2.961    1.965    4.037    0.969
CD1=        0        3        2        1        0        2        1        0        0        3        1        2        2        0        0        0        0        9        0        1        1        0        4        0        1        0        0        0        0        1        4        5
CD2=        0        1        2        8        1        2        3        0        0        1        0        0        0        1        2        1        0       11        0        0        2        0        0        0        2        2        4        0        4        3        5        2
CTGGAATCATTCTTACCTTATAATGAATTAGTGGCGGAAATGGCGCATTCCGGTGAACACCATCGCAATGCCGAACTTGTCTGCAGATTCGATGGAGAGGTCATCCTTCTTGGAGCCACCCGGCTGAACAATGTAACGGACGCCGGCATCGTGTGCGGCTTCGACGTTGTCCGGGAACGGGAAGAATGCGTCAGAACCCATAACGACTTCACCGAAGACCTTCTTTTCGAGAGCCTTGAGGCCAGCTTCATTGATGAGCTTGCCGTTTTCGTCGAAGAATTCCTTTGCTTCCGGAAGGCG
KOK=       121
KK=  639247  LL=  640386  Z=    4.80  JJ=  639217  DL=  1140
A===      111      112      113      114      121      123      124      131      132      133      134      141      143      144      211      213      214      223      224      231      233      234      243      244      313      314      323      333      334      343      413      433
B===      222      122      422      322      212      412      312      242      142      442      342      232      432      332      221      421      321      411      311      241      441      341      431      331      424      324      414      444      344      434      423      443
RRR=    9.917    3.141    5.498   15.869    0.586   11.084    1.277   -0.216    0.400    2.367   -0.212   12.580    3.967    2.037   -0.316    0.467    1.359   82.952    4.914   -1.527   15.489   -5.546    5.810   -0.313    3.316   -0.279   -1.215    1.073    2.866   -1.540    3.205   19.142
X1==    3.126    1.455    1.780    3.038   -0.402    2.672    1.387    0.455    0.204    1.762   -0.248    1.728   12.807   -1.571    0.217    1.438   -1.055    7.427    1.622    0.821    4.494    3.194    1.978   -0.486    1.762   -0.901   -0.424   -0.885    1.692   -0.909    1.057    5.595
X2==    3.172    2.159    3.089    5.224   -1.456    4.149    0.920   -0.474    1.963    1.343    0.854    7.282    0.310   -1.297   -1.456    0.325   -1.288   11.169    3.030   -1.861    3.447   -1.736    2.937    0.645    1.882    0.310    2.869   -1.212    1.694    1.694    3.031    3.421
CD1=        7        5        5        7        2        7        5        3        3        5        2        5       22        0        3        5        1       16        6        4       10        8        6        2        5        1        2        1        5        1        4       11
CD2=       11        8       10       14        1       11        5        3        7        6        5       18        4        1        1        4        1       22        8        0        9        0        8        4        7        4        8        1        6        6        9        9
CTTGGACTTGTTCTTGAGGAATTCGAGAGCGTCATCATCGAAAGCCGGAGCGAGCAAGATTTCAACGAACTTGCCCTTGAGGAATTCGGCAGTCTTCAAATCGACCTTGCGGGTCACTGCAATCACAGAACCGAAAGCAGATACCGGGTCACCTGCCCAAGCGGCTTCCAAAGCTTCGCGGAGCGTTTCTCCCGTAGCAAGACCGCACGGATTCATGTGCTTCACGATCACGACAGCATTGCCGTCGCTGAATTCGCGAGCCATTTCGAGGGCGGCGTCAGCATCGACGATGTTGTTGTAAGAAAGTTCCTTGCCCCAAAGCTGCTTTGCAGAAGCGAGGTTTGCTTCGGTGCAGGTCGGGTCGCGGTAGAATACAGCGGACTGGTGGGAGTTTTCACCGTAGCGCATCGGCTGCGGGTCAACGAATTTCAAAACGAGTTCTTCGGACATATCATTTCCTTTGTGGATTTTTCCGTTAAAAATATAGCATTTTAGAGCCCATGGCGCAGTCGTCTCACCTAAAGCAAATCAATTTCGATGCGTCTTTTTTGTGGAGCATCGCACTTCTTTTTGCAAAGTTTTTTTTGTATATTTTGTTCTGAAAAAGGAGAATAATAAATGAATTTCCAAAAAATTGCGAGTCTATTGACTATTAGCGCCGCTTTGCCACTGACATTTGTGGGGTGCGGCGATTCCAACCCGACAATGAGCGCCCCTGTTATTGGAGAAGAATCCTCTTCGTCTAGCTCTGATATGTCTGCTGCAGGCGAAAGTGCTTCGTCATCGTCAGCAAAATCCGAAGCCTCGAATGCCTCTTCTTCATCTGCAAATCCGTCCTCTTCTAGCTCGCAATTAGCCTCTTCCTCTTCTCAGGAACCGGAATCTTCGTCTAGCGTAGGCCTTTCTGTGCCGACAGGTTCTATTACGGATTCCCGTGATGGAAAGGTCTACAAGGTCGTTTCTATCGGAACTCAAGTTTGGACGGCCGAAAACATGAGTCTTGGCGATAGCAGCCTCTACGTTTACGAAGATGCCTTGAAGGCATGCCCCGAAGACTTCCATTTGCCGAGCATCGAAGAATTTAAAACTCTTGTGGAATATGTGGGTGGCTCCGATGTCGCCGGTAAAAAGTTGAGAAGT
KOK=       122
KK=  650197  LL=  651276  Z=    4.70  JJ=  650197  DL=  1080
A===      111      112      113      114      121      123      124      131      132      133      134      141      143      144      211      213      214      223      224      231      233      234      243      244      313      314      323      333      334      343      413      433
B===      222      122      422      322      212      412      312      242      142      442      342      232      432      332      221      421      321      411      311      241      441      341      431      331      424      324      414      444      344      434      423      443
RRR=   33.326   14.449   -1.397   16.886    1.523    5.432    1.410   -0.206   -1.790   -0.024   -1.560   -0.074    7.391   -1.638    1.029    0.796    1.310   16.892   -0.212    0.052    1.729    3.200    0.877   -0.724    0.264   -3.544   11.304    2.042   -0.230   29.443    6.776    2.893
X1==    4.803    5.302   -0.851    4.743    2.370    2.014    0.580    0.483    2.627   -0.059   -0.868    0.303    1.781    4.054    0.611    0.790   -1.166    4.368    0.761   -0.435    2.249    1.974    2.582   -0.606    0.638    3.106    3.527    1.521   -0.080    5.452    3.768    1.303
X2==    6.939    2.725    1.642    3.560    0.643    2.696    2.430   -0.425   -0.682    0.414    1.798   -0.244    4.149   -0.404    1.684    1.007   -1.123    3.867   -0.279   -0.119    0.769    1.621    0.340    1.194    0.414   -1.141    3.205    1.342    2.857    5.400    1.798    2.221
CD1=       10       12        1       10        7        6        4        3        7        2        1        3        5        9        4        4        1       11        5        2        6        6        7        2        3        7        8        4        2       10        8        4
CD2=       19        9        7       10        5        8        7        3        2        4        6        3       10        2        7        5        1        9        2        3        4        5        3        4        4        1        8        5        7       11        6        6
ACACGCAATCATCTTTTTTGCCATGGATATCTCCGTTTTTAGGTTTTTTCGTAAAAAATCTGATCATATACACCTTCGGCGTGCATTACACGCAAGAAGGGCAAAAATCCAAGCTTAAAATTAAATAAGATTAAAGCGATGGAACAATATTTTTTTGAAAAAAAGCAGAAATTTAGGGTTAGGTTCTTAACTTTCATAGATAATGCTATAAGTACGTCATGCGGGCGGGGCCCCAGCTCGGAGTTGCGAAGGCCGCACGGGCCCCTCCCTGCACCCTCCCCATCCTTGGCCGACGCTATATTCTCTTGATGTTTACTAGCTATTTGTTTTTTAATAGATAGTCTCACTATTTATAGAGAATGTCATTTTCGACAGTTAGGGAGGGAATCCAGGGCTTTACTTGCTCAGCAGCTTTTGGTTAATCTCGATTTCAAGTCCCGCGTAACTTGGGCCGAACTTTTGGCGAAGCGTGGTCGTAAGGCCATCGGACTTGCCCAAATACGGGTAATTCTTGCGGATTTTAAGCCACGGGGCGCGTTCGTGGATGTTCTGGATGAGCGTTTGCGCAATTTTTACTTCGGCAGGTCGGCTCGGGTCATAGAGAATCCCGACATCGGCGTCGCGCTCGACACCATTTAATATAGGCGTAAAACTGTGGATTCCGAGGTGGATGACCTTGAGCGGCGCTTCCTTAGGTGCATTTTTCTCATTTTTGCGCGCTCTCGCAGGAATTTCACTCGCGACAAAGCTTTCAATTTTCTCGCGGTATTTTTCCCAAAGGCTCAGCATGTGCGATTTTACAGAGCTTGGTAATCCGACGGTGTACTCCGAAAAGAACGTCTTGTTGGTCGCACTGCGGTTCATGTCGACCACGAGTCTCGAGAACCGACTAGAGCAATGGAAGTCGGGCTTTAATCGTTTTACAAGATTTGAAAATACTTTATATGCACCAATGTCGTAAGCTCGATGGGAGGCGAGAACGTCATCGGGAATTTTGGAATCGCGGAGTGCGCGCAGGACGAAATCCGGCACAGCGTTGCTCGCATGTTCGCAGGTAATCATCAGTGCCGGAGCTTTCAT
KOK=       123
KK=  659887  LL=  660966  Z=    5.35  JJ=  659797  DL=  1080
A===      111      112      113      114      121      123      124      131      132      133      134      141      143      144      211      213      214      223      224      231      233      234      243      244      313      314      323      333      334      343      413      433
B===      222      122      422      322      212      412      312      242      142      442      342      232      432      332      221      421      321      411      311      241      441      341      431      331      424      324      414      444      344      434      423      443
RRR=    8.643   -0.828    3.646   -0.691    1.999    5.581   -1.143    7.005    0.528    0.472   -0.249   18.874   37.381    3.969    0.869   -0.137   -0.010    7.006   12.474   11.531   -3.464   13.187   16.224    0.035   -0.187    0.713   10.252   -0.059    0.877   -0.311   -0.249    0.697
X1==    1.987    3.311    1.271   -0.568    1.041    2.658   -1.076    3.058   -0.420   -0.278   -0.328    5.287    6.658    2.742    1.041    0.196    0.134    2.856    2.125    2.658   -1.518    3.705    3.049    0.361    0.369    0.942    4.493   -0.041    3.354   -0.092   -0.328    2.665
X2==    4.350   -0.250    2.869    1.216    1.920    2.100    1.062    2.291   -1.258   -1.701    0.758    3.570    5.614    1.448    0.835   -0.698   -0.077    2.453    5.869    4.338    2.282    3.559    5.322    0.096   -0.508    0.758    2.282    1.431    0.261    3.394    0.758    0.261
CD1=        7        9        5        2        5        7        1        8        2        2        2       12       13        7        5        3        3        7        6        7        0        8        7        3        3        4        9        2        7        2        2        6
CD2=       11        3        8        5        7        7        5        7        1        0        4        9       12        5        5        2        3        8       14       11        7        9       12        3        2        4        7        5        3        8        4        3
CAAGAATCTTTACTTCAAGATTATCCAGGGTTTTGTCCGTGATCATAGCGGAGAAACGCTAAAGCTCAAGAAAGCATTTGAATCTGCAGACTTCGAAGAATCCTCTCGAATTGTACACACGCTTAAAGGTCTTTGCGGAACCATTGGTTCGTATCATGTGCAGGCTCTAGGCGTGATGCTTGAAAATTCGCTCCTCAAGAAAGAACATAATTACAGCGAATACAATGCGTTTATAGATGCTCTTGAAGATTTAATTGATGACCTGAAGATAGTGTTACAGAATATCGCATCCGAGCAGTCGAATGCAGCCGTTGTCATCAAGCACGTGGACCCTGAAGCAATAAGCAAGCTTACTCAAGCGATTGAAGAACTCAAGCCCGCTGTGGAATCTTGCTCGCTTACAGCCTGCAAGCGCATTCTCGATACGCTTGACGAAATCATGTTCTCGCAGGAACAGGAAACGCTTTTGCAGAAACTGCATAACCAGATTGACGATTACGACTTCACGGAAGCGGAAACGAGCCTCAAGAGTCTAGAAGAGACGATTAAAGAACCATCGCAGCCATAAAGGCAAGAACGACAATCACCACAGCGACAATCGTGAGCGGGCTAGACTTTTTCTTCTTTTCGCCGAATTCATTTTCGACAATTTCATCGTAGTCGGGGAGGTCTAGGTCGCTATATTCAGCGCCCTCTTTCCAGCCGGTATTCTTGTCGCTCCCGCAGTGGGGGCAGAATGTTGCACCTTGTTTCAATTCGGCGCCGCAATGAGGACATATGGTCATAGTTTTAATATATAAAATAAAACCGCTAGGCGATTGCCCAGCGGTTTTGCAACTTCGTTGCTTTGTTCTGTGGCTCGGCAATGCTCAAGCAAGCTTGAGCGCTGCACTCGCCTTGGAACAATTTAAAGCTTTTTGCGAGAGCGAGGCCCTGACGGAGTTTTATCTCAGCAAAAGGGCCGAGCGGTCTCCTGTGAGCAACAAAGCCCTCGGGTGTTAACCGAGGGCGGTTGCGAGAGCGAGGCTCTATCACATTTTTAATCTGCGATAGAGCCGAGCAGTCTCATTAGAGCTTGTC
KOK=       124
KK=  663307  LL=  664056  Z=    5.44  JJ=  663217  DL=   750
A===      111      112      113      114      121      123      124      131      132      133      134      141      143      144      211      213      214      223      224      231      233      234      243      244      313      314      323      333      334      343      413      433
B===      222      122      422      322      212      412      312      242      142      442      342      232      432      332      221      421      321      411      311      241      441      341      431      331      424      324      414      444      344      434      423      443
RRR=   26.800    2.350    1.879   19.464    2.350    1.223   14.929    0.105    0.007    0.904   -1.241    0.077   16.031   -0.195    1.591   -5.987   -0.126   16.606   11.108   -0.107    0.037    0.232    1.771    0.270    0.233    0.195    0.913   -1.386    1.007    3.903    0.668   26.418
X1==    4.176    1.509    3.522    4.690    1.509    0.612    5.197   -0.727   -0.081    1.054    0.937   -1.483    3.970   -0.648   -1.627    4.077   -0.174    3.926    3.706    1.305    0.209    0.858   -1.367    0.743    0.272    0.937    0.975   -1.167    2.147    1.308    3.212    2.985
X2==    6.418    1.558    0.534    4.150    1.558    1.997    2.873   -0.145   -0.082    0.857   -1.324   -0.052    4.038    0.301   -0.978   -1.468    0.726    4.229    2.998   -0.082    0.178    0.270   -1.295    0.363    0.857    0.208    0.936    1.187    0.469    2.983    0.208    8.851
CD1=        9        5        7        9        5        3       10        1        2        3        3        0        7        1        0        8        2        8        8        4        2        3        0        3        2        3        3        0        4        3        6        5
CD2=       13        5        3        8        5        5        6        2        2        3        0        2        7        2        1        0        3        8        6        2        2        2        0        2        3        2        3        3        2        5        2       12
GCGAGCGCGTTGCATCGGCTTGTCCAAGGGAACGATTGATTCCGCTCTGGCTTCCCGAACAGCCTGTCAGGGCAGCAAGAGCGATGGCAGAACAACATGCGAATATTTTAGCCTTCATTGGGGCTTCTCCTATGATTGATATTCCGCGGTAAAATTACATTTTGGTTTATTAAAAAGTTCTTGCATCCTCAAAAAAACTTTTTTTACTTGCTTATATATATGGAATAGTGTAAATTAAAATTGTGTATAGGAAGGTTTTTTATGAATCTTTTTCTAAAAAAATCAAGTTTTATAGGAATTTTCTCCTTCCTGCTTCCGTTGTCAAGCGCTTTTGCTGGCAACGTTGAATACCATTTGAATAAATCTGCCAATCCGACCCAAGACGAACTTGACGCCTATGAGCACATTACGGCGGCGATGGATTCGGCGGTTTTCCTATACAACAAGTATTCCGACCTTTCGAAGCATATCGAAGTTTACTACAGTACGGGCGTCCCGACTGCTGAGGCTAGCAGCAATGGCGACCTTCGCTTTGGCAAGGACCGGGGTTATATGTACGTGGGCACCGCCATGCACGAAATGGCCCATACCATGGGCATGGGCACGACTTCGGAATACAAGGCTATGTTCAAGGACGGCGTGTTTCAAGGCGAAAAAGCTCAAGCTCTCATCAAGGAAATTGATGGTCCAGATGCCGTGCTCAAGGGCGATAGCCAGCATTTTTGGCCATATGGCATCAATTACAAGAGC
KOK=       125
KK=  676867  LL=  677346  Z=    7.41  JJ=  676777  DL=   480
A===      111      112      113      114      121      123      124      131      132      133      134      141      143      144      211      213      214      223      224      231      233      234      243      244      313      314      323      333      334      343      413      433
B===      222      122      422      322      212      412      312      242      142      442      342      232      432      332      221      421      321      411      311      241      441      341      431      331      424      324      414      444      344      434      423      443
RRR=    0.187   -0.546   -0.754    2.885    0.091   16.549    0.581    0.732   -0.954    2.483    0.012   -0.527   -1.557    1.314    0.555   -0.101    0.925  188.177   -0.126    0.860   -0.044    1.334   13.473    0.272    1.854    0.617   -4.190    0.491   -2.612   -0.200    4.553   19.001
X1==   -0.364    0.496   -0.516    0.401   -0.504    2.284    0.170   -0.516   -0.716    2.266   -0.851    0.401    2.149   -0.987   -0.504    0.284   -0.830   19.007   -1.084   -0.716   -0.017   -1.097    3.553   -1.184    4.266   -0.851   -1.017   -1.030   -1.111   -0.192    2.149    8.080
X2==   -0.515   -1.100    1.460    7.196   -0.180    7.246    3.430   -1.418    1.333    1.096   -0.014   -1.315   -0.725   -1.331   -1.100   -0.356   -1.114    9.900    0.116   -1.201    2.568   -1.216    3.792   -0.230    0.435   -0.725    4.120   -0.477    2.352    1.045    2.119    2.352
CD1=        0        1        0        1        0        3        1        0        0        3        0        1        3        0        0        1        0       20        0        0        1        0        5        0        5        0        0        0        0        1        3       10
CD2=        1        0        4       11        1       10        5        0        3        4        2        0        1        0        0        1        0       11        1        0        5        0        6        1        3        1        7        2        6        4        5        6
GCCGGCAGTTTCGAGTTCCTTTTCGAACTTTTCTGCAAGTTCCATGAGTTCTGCTTCCTTGCCTATCGGTACGATTTCCACCTGGAACGGAGCGATGGACTTGGGCCAAATCGGTCCGAAGTCATCGTGGCTGTTTTCCACGACGGATGCCATCAAGCGGCCCACGCCGATGCCGTAGCAGCCCATGATCGCCGGAGCAGTCGTCTTTTCGGCGGTGAGGAACTTGGCGCCCATGGATTCAGAGAACTTGGTACCGAGCTTGAAGATGTTACCCATTTCGATGCCGCGAGTTTCGGTGAGGAGTTCACCGCAGCAGGGGCACTTGCAGACTTCGGAAGCTTCGGCGATGTCGGCCACTTCGAATTTCGGGAAGTCGCGCTTCGGGTTGCAATGCTTGAAGTGGAAGCCTTCTTCGTTTGCGCCCGTGACGAGATCGAAGGAATCTGCGATGGCTTCGTCCACGATGATGCGGGTGTCGTG
KOK=       126
KK=  682867  LL=  683766  Z=    4.82  JJ=  682837  DL=   900
A===      111      112      113      114      121      123      124      131      132      133      134      141      143      144      211      213      214      223      224      231      233      234      243      244      313      314      323      333      334      343      413      433
B===      222      122      422      322      212      412      312      242      142      442      342      232      432      332      221      421      321      411      311      241      441      341      431      331      424      324      414      444      344      434      423      443
RRR=   24.716    0.193    0.085    1.763    0.074    2.598   -0.293    1.037    2.508   -0.062    0.341   -4.432    2.507    1.282    0.074   -0.419   -0.337    3.476   47.609    4.138    7.822    1.476   22.174    2.630   -0.024   -0.569    0.646    0.773    6.501    3.421   -0.089    6.591
X1==    5.796    0.057    0.465    1.043    0.057    2.322   -0.264   -1.802    1.026   -1.021    0.227    3.315    0.848    0.857    0.057   -0.919    0.386    0.862    4.588    2.322    3.538    4.975    6.397    2.854   -0.401    0.848    2.119    1.218    1.908    2.588   -1.638    3.268
X2==    4.265    3.374    0.183    1.691    1.299    1.119    1.109   -0.575    2.444    0.061    1.505   -1.337    2.956    1.495    1.299    0.456   -0.875    4.033   10.376    1.782    2.211    0.297    3.466    0.921    0.061   -0.671    0.305    0.635    3.408    1.322    0.054    2.017
CD1=       15        3        4        5        3        6        2        0        4        1        3        9        4        4        3        1        3        3        8        6        7        9       11        6        2        4        5        4        5        6        0        7
CD2=        7        7        2        4        4        4        4        1        6        2        4        0        6        4        4        3        1       10       21        5        6        3        8        4        2        1        3        3        7        4        2        5
CGCCCACAAGCCGCTAACGCTTGGGCAAGCTAGCCGCGTGCCCGGAGTGCGCCCCGCCGACATCACCGTCCTCGCGCATTGGCTGGAGAATCACTAGCCCTCACTTGCTTTTTCCCGATTTTTTACTATCTTTGCGCCCGTCAACTTAAACAATTTTCCAAGAGGTATATATATGGCAGAAGAAGCAGAAGTCAAATCCACAGAAGAAGTTAAGCCTCAGGAAACAAAATCCCAAGAAAAATCTCAAGTAAAGAAGGCTCCGTCCAAGAAAAAGCGCCCGTTCAACGGCAAGCGCAAGGGTGGTGCTCCTGCTGCTGCAAAGAAGCCGGCTGTCTTTAGTGATTCCCTGGAAGATCGTTTCCCCAACCTTGCTGCAAAGCTCAAGAAGTCCATCGAAGATGGTATCAAGCAGAAGATCAAGGACGCTCAGAACGATCCGAAGGTCAAGGCCGCCTCTAAGAAATTTGCTAAGGACAAGTAATCTTACTTCTCAAAATCTTTTGAAAATGCTCCGCACAGCGGGGCATTTTTGCTTTTAGAAAAAGCGTGGCAAAGCCCCAAGTTAGTTGCCAAATACATCTCCAATAGTTAATTTTATGGCGCTTACGGGAGCTCGTAAAACGGGCTGAGAGGAAGTTGAAAACTTCGACCGAACCTGATTTGGATAATGCCAACGTAGGGAGGTTCCATTGAACTCAAATCCAGTCAAAATCAACGGTGAAAACGTCGCAGCGGCAGGCATGACCATTGCCGAATATTTGGCGTCCGCAAATTACGATACAAAACGCATCGCCGTTGAGCGCAATTTGGAAATCGTCCCCAAATCAAAGTATGCTGAGGTCGTCCTCGAAGCGGGGGATGTCGTCGAAGTTGTGAACTTTGTTGGAGGCGGGTGATGGA
KOK=       127
KK=  708097  LL=  708486  Z=    8.62  JJ=  707497  DL=   390
A===      111      112      113      114      121      123      124      131      132      133      134      141      143      144      211      213      214      223      224      231      233      234      243      244      313      314      323      333      334      343      413      433
B===      222      122      422      322      212      412      312      242      142      442      342      232      432      332      221      421      321      411      311      241      441      341      431      331      424      324      414      444      344      434      423      443
RRR=    0.209   -1.619    0.131    3.974   -0.510    3.393   -1.342   -0.516    0.762    1.540    0.383   -3.113   -0.569    0.879    0.599    0.512    0.788  152.557   -0.009    0.762   -0.017    1.004    9.295    0.018   -0.183   -0.262   -4.854    1.047   -0.361    0.461    3.739    4.170
X1==   -0.542   -1.109    0.260    8.451   -1.109    2.598    1.806    1.043   -1.099    0.287    1.202   -1.260   -0.432   -1.206   -1.109    1.674   -1.061   10.152    0.208   -1.099   -0.156   -1.051    1.842   -0.018   -0.503    0.385    5.440   -1.280    0.412    3.709    2.835    3.709
X2==   -0.385    1.460    0.505    0.470    0.460    1.306   -0.743   -0.495   -0.694    5.364    0.319    2.470    1.319   -0.729   -0.540    0.306   -0.743   15.027   -0.042   -0.694    0.108   -0.955    5.045   -1.022    0.364   -0.681   -0.892   -0.818   -0.876    0.124    1.319    1.124
CD1=        1        0        2       12        0        4        3        3        0        2        3        0        1        0        0        3        0       11        1        0        1        0        3        1        1        2        7        0        2        6        5        6
CD2=        0        2        1        1        1        2        0        0        0        6        1        3        2        0        0        1        0       16        1        0        1        0        6        0        1        0        0        0        0        1        2        2
TTCACGTTCGAAAAGTTCCCGAAGGCAGATTCCACACTCGGCACCCAGATGAAGTCTGTGGGCGAAGCGATGGCAATTGGTACAAACTTCAAGCAAGCCATGCAGAAGGCTCTCCGCTCTCTCGAAACGGGATTCGGTGGTTTCGGTGCCTGCGCCAAGTGCGAAAAGTTCAAGGAATATGACGACGAAACACTCGCCAAGGAAGTTGCACGCCCGAGCGCAGAACGCATCTTCGTAGTCTACGAAGCATTCCGCCGCGGTTGGGACATCGAAAAACTTTACGAAGTCACCAAGATTGACCGTTACTTCTTGCGCCACCTCGAAGAACTCGCCTGCTTCGAAGACGAAATCACGGCTGCAGGTTCTATCGAAAACCTCGCCAAGGATAAG
KOK=       128
KK=  724867  LL=  725976  Z=    8.50  JJ=  724837  DL=  1110
A===      111      112      113      114      121      123      124      131      132      133      134      141      143      144      211      213      214      223      224      231      233      234      243      244      313      314      323      333      334      343      413      433
B===      222      122      422      322      212      412      312      242      142      442      342      232      432      332      221      421      321      411      311      241      441      341      431      331      424      324      414      444      344      434      423      443
RRR=    7.415   19.892    4.400   30.472    1.002   13.489    6.364   -0.412   -0.243    0.106   19.295    0.195    5.811   -0.333   -0.966   -1.946    1.124   48.119    8.559    0.011    0.105   12.292    2.365   -0.906   -0.281    0.243    6.230    0.108   -0.619   41.031    0.397   -0.565
X1==    2.553    5.331    0.819    4.674   -1.137    6.474    2.012    0.279   -0.359    1.268    3.248   -0.354    2.686    0.414    0.627   -1.411   -1.045    8.237    1.865   -0.359    0.646    4.152    1.420   -0.956   -0.181   -0.684    1.586   -0.214   -0.523    9.020    0.439    3.495
X2==    2.904    3.732    5.373    6.519   -0.881    2.084    3.163   -1.479    0.675    0.084    5.941   -0.551    2.163   -0.805   -1.540    1.379   -1.075    5.842    4.589   -0.029    0.163    2.960    1.666    0.948    1.549   -0.355    3.928   -0.507    1.184    4.549    0.904   -0.162
CD1=        7       12        5       10        1       16        6        4        3        7        9        2        8        3        4        1        1       20        6        3        6       11        6        1        4        2        8        5        3       22        4       11
CD2=        7        8       10       14        1        5        8        0        3        2       12        2        6        2        0        4        1       10       10        2        2        7        5        5        4        2        7        1        4        9        4        2
CGTGCGCCCAAGGACGCCCGTGGCATGCGCCTCATCAATCATCAAAAGGCAATCGCGAGCGCGAGCAATCCGCAAAAGCTTCGGCAAATTCGCCAAATCGCCATCCATGCTGAAAACAGCATCCGTCACGATGAGACCACGGAAATTCGAAACCGCGTTTTCCGCAAGCTTTTCTCGTGCGCAGAACTCAGCCTTGGCCGCTCCAATCGCGCGTTCCAAATCCGCCATGTCATTGTGCTTGTACACAAAGCATTTTGCACGCGAAAGACGAATACCATCAATGATGCTTGCGTGATTCAGTTCATCGCTGAAAATAAAATCGTTCTTGCCACACAACGCAGAAATCGTTCCCACGTTCGCCATGTAGCCCGTATTGAACGCGATAGCCGCCTCTTCGCCTTTGAACTTTGCAATAAACTCTTCGAGTTCATCGTGCGGAGTCTTGTTGCCGGTCGTGAGGCGAGCGCCACCGCTCCCCGTACCCCATTCAAGGACCGCATCCGCCATCGCCTGCTTGAGTTCAGGAACGTTCGCCAAATCCAAGTAAGAATTCGAAGCGAGCAAAACCGTATCCTTACCCGCAATCGTCACATGCGATGCTTCTGGCGACGAGATGTGACGCAACGTGCGGTACGTATTGTTCGCACGCGCCGCTTCAAGCGCATCTTTCGTGAAAAAGTCTAAAATTCGTTCGTTCATTTTTATGCCTTGGATCCTTCGCCCTTCGACGCGCTTCGCTTGCTCAGGGACCTTAATAAGGTTGGTGAGCTTGCCGAACCACGCTCAGGATGACTCGTTCTAAGTTCTAAGCTCTAAGTTCTGCCAACTACATCCACGAGCACTTTCTTCTTTTGCAAATACTCGATGCATTCTTCGGCGGAGGCTTTTCGGGAATCAAACAAGAAAATGCGGCCTCCGTTTTCGTCGCCCATATCCTTCATCTTCATGATGCGAACGTAACCGAGTTCCTTGCTTGCGACATAGCCAGTCACGTAATTCGGGTCATCGCTTACGCAGAATTCCGCCACCATTCCCGGAGCATTCGCCACCTTGGTCGCAAGGACAATCGCTTCGTTGAAATGATTCTTGCATCCATCGACTTCGCTCGAA
KOK=       129
KK=  727657  LL=  728616  Z=    5.96  JJ=  727417  DL=   960
A===      111      112      113      114      121      123      124      131      132      133      134      141      143      144      211      213      214      223      224      231      233      234      243      244      313      314      323      333      334      343      413      433
B===      222      122      422      322      212      412      312      242      142      442      342      232      432      332      221      421      321      411      311      241      441      341      431      331      424      324      414      444      344      434      423      443
RRR=   39.575    1.186    2.084    9.010   -1.389   -0.391   10.713    4.681    1.599   -0.700    3.865    0.247    1.319   -1.908    0.723    1.469    0.783    0.822   17.207    6.136   -1.149    4.379    9.520   -3.852   -0.025   -0.772    1.505    2.343   14.276   49.915   -1.574   -0.305
X1==    7.050    0.812    0.644    2.247   -1.652   -0.392    2.524    1.827   -1.014   -0.511    1.654    0.968    0.363   -1.453    3.276    1.474   -1.510    0.409    2.808    2.096   -0.364    5.293    4.615   -1.380    0.683    2.945   -0.992   -1.689    5.612    9.523    1.008   -0.255
X2==    5.614    1.461    3.239    4.011    0.841    0.997    4.244    2.562   -1.577    1.368    2.337    0.255    3.636    1.313    0.221    0.997   -0.518    2.011    6.128    2.927    3.158    0.827    2.063    2.792   -0.036   -0.262   -1.518   -1.387    2.544    5.242   -1.562    1.195
CD1=       15        4        4        6        0        2        6        6        1        2        5        4        3        0        8        5        0        3        6        6        2       10        9        0        4        7        1        0       11       17        4        2
CD2=       11        5        7        9        4        4       10        6        0        4        6        3        8        5        3        4        2        6       14        7        7        4        6        8        2        2        0        0        6       10        0        4
AACAGACTTGAACAGATGCGCGCTCGGGCAGAAAAAATTAAACTGCAAGATTACCCTGATGTAAAGTTAACAATGAGCTTTGGCGGAACATTCGGAGACGGAATTGTTTCAGATATGCTCTCCTTTGCCGACAAGGCGCTTTACGTATCAAAGAAAAAACGGAACTGTGTGACCTTAGTTCCGTTTGAAGAAAAAATTTAAGTTGTATTTACTCGTGGAATTCGTCTTCGCCATCTACAATCGGCGCAGGTTCGCATTTTCCAATCATCTTAATCGCTTCGCAAATGCGGTCCACTTCAGCATCGCTCGTGATGAACGGTGGCATCGTGTAGACGTAATTGCAGAACGGACGTAACCACACGCCAGTTTCCTTGATGACTTTCAAAATATCGTCTGCACTTGGCTTTGCCTTGAGTTCCAAAACGCCAATTGCACCGAGCACACGCACGTCCGCCGCATTTTCAAGCGAACGGAGCGGTTCCAAATTCGCTTTCAAGCGCTTTTCAATACGCGCCACGCTTGATGCATAATCGCGACTTTCAAACAGCGAAAGCGAAGCAATCCCAGCCGCGCACGCTAGCGGGTTTGCCATGTACGTCGGGCCATGCATAAATGCCGGAATCTTGCTATTTGTAATCGTGTCGGCAACTTTCTCGGATGCGACACAAGCGGCCATCGTAATGCTACCGCCCGTAAGCGCCTTGCCGATGCACATAATGTCCGGCTTTATACCCGCATGAATCATCGCAAATCGCGGGCCCGTGCGATAAAATCCAGACGCAATTTCATCCAAAATAAGCAAGATGCCATAGCGGTCGCAAAGCTCGCGGAGGCGCTTGAGGTAACCCGCATTGTAAAGCCACATGCCGTTTCCGCCCTGGAAAACAGGCTCGCAAATGACGGCCGCAATTTCATTTTTATGCTCTTCGACAACGCGTTCCATCGAAGCAAAATCGCTAT
KOK=       130
KK=  742807  LL=  743736  Z=    5.05  JJ=  742537  DL=   930
A===      111      112      113      114      121      123      124      131      132      133      134      141      143      144      211      213      214      223      224      231      233      234      243      244      313      314      323      333      334      343      413      433
B===      222      122      422      322      212      412      312      242      142      442      342      232      432      332      221      421      321      411      311      241      441      341      431      331      424      324      414      444      344      434      423      443
RRR=   11.289   -0.374   10.273   38.398    0.152   18.954    8.541   -2.837    0.567    2.406    1.640    0.452   14.359    0.846    0.152    1.798    0.834   37.293   -2.291    2.444   -0.022    0.251    5.360    0.363   -0.096   -0.847    3.684    0.403    3.888   13.019    5.345    2.677
X1==    5.824   -0.324    3.826    5.498    0.312    5.870    2.411   -1.057   -0.378    0.698    0.918   -0.292    2.813   -0.858    0.312    1.497   -0.882    7.365   -0.830   -1.627    0.182   -0.924    2.309    1.921    1.897   -0.346    1.409   -0.555    3.322    5.183    2.181    0.841
X2==    1.938    1.155    2.685    6.983    0.486    3.229    3.543    2.685   -1.502    3.447    1.787   -1.548    5.105   -0.987    0.486    1.201   -0.945    5.063    2.760   -1.502   -0.118   -0.271    2.321    0.189   -0.050    2.451    2.615   -0.726    1.170    2.512    2.451    3.183
CD1=       12        2        9       11        3       12        6        1        2        4        4        2        7        1        3        5        1       14        1        0        3        1        6        5        6        2        5        2        8       11        6        4
CD2=        5        4        6       13        3        7        8        6        0        7        5        0       10        1        3        4        1       10        7        0        2        2        6        3        2        6        6        1        4        6        6        7
AACTGGGTCGCTGGCGGCCTTCCGATCACCATGATGATGAACATCGAACGCCGTCACGGTGCCGACAAGCCGGTTATCCGCAAGGCTCTCGTTGAACTCGAAGGCCCGATGAGCGCTCCGTTCAAGTACTTCGCCGCTCGCCGCGACGAATGGGCTAAGACTGAATCCTACACCTATCCGGGTCCGATCCAGTACTGGGGTCCGAGCGAAGTTTGCGACATCACGAACTTCACGATCAAGCTCGAACGCGGTGCAATGAAGTAATTTTTACTTCAAAACAGCATTAAAAAATAAGATGTTCCTGGCTTCCACCGGGAGCATTTTTATTGTATATTAAGAAAAATCACAATCAACAAAAGGTGTCAAAAAATGGCTTGTGCAAATTGCAAACTCCGCGCACAATACGACAAAAAACCCAAGTCGCTGATTGGACGCATTTGGCGATTCCATATAAACTTTTGCCCAGGCTGGAAAAGCTATATCAAGAGCCTTTCCGAAGAAGAGCGCATCGCAGTCAAGGAAAAGTACAACTTAAAATAAAAGAAAAATGGCGGGCAAAACCCGCCACATTTTCTACCCCTTATTCGCTTCGCTTGTACTTAGCAGATAAGCGTCGATAAACGGCTTGATTTTTCCGTCGAGCACGCCTGCCGTGTCAGACGTTTCAACGCCTGTGCGGAGGTCCTTCACGAGCTGGTACGGTTGCAACACGTAGCTGCGGATCTGGCTACCCCATTCGACCTTCTTCTTCTCAGCCATGCGGGCATCGCGCTTCGCTTCTTCTTCCAAGCGGTAGTGTTCTGCGACCATGGTCTTGAGCATCTTGTAGCAGGTTTCACGGTTCTGGATCTGCGAACGTTCCGTCTGGCAGCTCGCCATGATACCTGTCGGCAAGTGGGTCATGCGCACTGCGGAATCCGTCTTGTTGAT
KOK=       131
KK=  757207  LL=  758286  Z=    5.04  JJ=  757117  DL=  1080
A===      111      112      113      114      121      123      124      131      132      133      134      141      143      144      211      213      214      223      224      231      233      234      243      244      313      314      323      333      334      343      413      433
B===      222      122      422      322      212      412      312      242      142      442      342      232      432      332      221      421      321      411      311      241      441      341      431      331      424      324      414      444      344      434      423      443
RRR=   22.307   21.803    0.344    8.205    1.235    2.409    3.724    2.059   11.283    0.170   -0.793    0.108   -0.043    0.128   -0.622    0.558   -0.574    2.430    0.427    1.690    2.273   16.824   12.174   -0.650    0.170    1.120    4.578   -0.459    9.618   25.752    2.865    0.197
X1==    3.080    4.782    0.890    4.482    1.469    1.276    1.135    1.988    3.064    0.656    2.833    0.218   -0.043   -0.149   -0.740   -1.108    0.556    1.670    0.898    0.680    0.998    4.620    3.996   -0.463    0.656    1.108    0.998    0.974    2.091    7.678    2.833    0.228
X2==    7.243    4.559    0.386    1.831    0.841    1.889    3.281    1.036    3.683    0.260   -0.280    0.493    1.011   -0.858    0.841   -0.504   -1.032    1.455    0.476    2.487    2.277    3.642    3.047    1.405    0.260    1.011    4.585   -0.471    4.600    3.354    1.011    0.862
CD1=       10       12        5       12        6        5        5        7        8        4        8        4        3        3        2        1        4        5        4        4        4       10        9        2        4        5        4        4        6       15        8        3
CD2=       13       10        3        5        4        6        8        4        9        3        2        3        4        1        4        2        1        6        4        7        7        9        8        5        3        4       11        2       10        8        4        4
AAAACTTCGATACGCTCCGCAAGTTCGACAACATCTGCACCGAATTCCTGCAGGCCAACGACTTGTACGAAAAGATTTGGCAGATGCCGGTTGTGCTCGTTCCGCTCCGCACGGCTAACAAGCCTTGCATCGTGATGCGCCCGGTGAACTCCACCGAAGCCATGACGGCAAACTTCGCTGAAATCGACCAGGGCATGCTCGCAGGTCTTTGGCGCAAGTTCGAAGCCGAAGGTGCAGGCTCTCTGTGGTACGACGTGACGCACAAGCCGCCCGGAACAATTGAGTGGGAGTAAGTGTCGCACTCGACGACGACGGTTCCGAATAGGTAAGCCCTATTTCCCTCGCCGCCGTCGGACAGTCAACAACATAGAAGACATTATGAAGCCATCTGGACTCGTTCCAGACGGCTTTTTTGATGTGGGACAGATGGAGCTGAGTCGCCAGCGGTGGACGGACAAGATTGGCTTATTTGAGTCAATTTCGCCGTTTCTGACTGGATAATAGAACCTTGCGGCAAGTCGAGAATAGCTTCACTATGTTGAATTTATTCTCAACTTGTCGCATACGGACCAGTTAAATGCCTACTTACCCACTGAGGTCTGGTCAGATGGAAATTATGGTTGAACATTTGGAACCAGTTTTCGCATGTTGGGAGTAAGCCGAGTGCTGCGAAAACATGCTCGCATGTTTTCATAGCCGAGGCGCGCGAACACGCGACAAGCGTAGCGCAGTTGCAATGGGAATAAGGCGAGAGTCGCGACAAATTTTAAATCCGGATGAGACAAACTCATTCGGATTTTTTCAATTTAAAATAAATTTAATTTACGAGAACTTAATTCTCGGATCGACAAGCGTATAAAGTATATCGCTAAAGAGACGGCCCACCATCGCCATAAGGCTACTGAGGAAGATAATCCCCATCACCACGTTATAATCGCGATTGACCATTGAATTGTAATACAAGAGCCCCATACCATCGATATCAAAGACCTTTTCGATGAGGAGCGCACCTGCAAACATGAGTGTGCAAATTTCAGAAAGGCGAGTTGCAATCGGGATGAGCGCATTGCGGAGTGCATG
KOK=       132
KK=  760447  LL=  761106  Z=    5.06  JJ=  760417  DL=   660
A===      111      112      113      114      121      123      124      131      132      133      134      141      143      144      211      213      214      223      224      231      233      234      243      244      313      314      323      333      334      343      413      433
B===      222      122      422      322      212      412      312      242      142      442      342      232      432      332      221      421      321      411      311      241      441      341      431      331      424      324      414      444      344      434      423      443
RRR=   50.009   -1.295   -0.112    0.286    1.109   -0.040   -0.863   -0.544   -0.503    0.384   -0.275    2.053    0.767    0.001    1.109    0.007   -0.128   10.627    6.722    6.922   -0.119   10.516    0.719    2.999   -0.211   -0.425   -1.093   -0.256    3.566   13.793   -0.155   14.774
X1==    7.461   -0.755    0.428    2.441    0.647    0.063    1.074    2.083    0.792   -0.315   -0.156    0.654    0.774    0.001    0.647    0.063    1.074    3.561    2.007    2.981    0.940    4.506    1.224    1.516    0.546    0.774   -1.339   -0.232    3.803    2.834   -0.156    3.803
X2==    6.703    1.715   -0.261    0.117    1.715   -0.635   -0.804   -0.261   -0.635   -1.218    1.760    3.138    0.991    1.424    1.715    0.104   -0.119    2.984    3.350    2.322   -0.127    2.334    0.588    1.979   -0.387   -0.549    0.816    1.106    0.938    4.868    0.991    3.885
CD1=       11        1        2        4        3        2        3        4        3        1        1        2        2        1        3        2        3        8        5        6        3        7        3        3        2        2        0        1        5        4        1        5
CD2=       17        6        2        3        6        1        1        2        1        0        4        8        3        4        6        2        2        5        6        5        1        4        2        4        1        1        2        2        2        6        3        5
TTGTTGGCTGCGATGGCGACTGCGTTATTGCCGTTATCTGCCGGCTGGTCAATTTCGAAAGAAGCCTGGAGGAACAAAGTCATCTTGGCGGTATCGCTATTAACCGCGTAAGAGACGAACTGGTTCGGCGTAAAGCCAATCTGCTTCTTCGTCAAATATCTGCGAACAGACTGCGGATCATTCGGGTCCATGGTTTCTTCACAACCGGTCAAAGAAAAAATAAGACCAGCAGCACAGAGAGCCAAGATTTTCTTCTTCATATTTTACTCCAGTGATTTTTTTGAATTTTTCAAGTTAAAACTACACTATTTTTTTCAATTTATTACAAAAAAAACACGAATTTACACATTTTTTTATCAAAAAGCCGCCTTTATACGCATTTTTATTTTTTCGGTTTCTTTGTAGTCTTGATTTTTAGCTTTTCGTTAATCTTAATCTTCGTGTCTTTTAAGCCATTCCACTTCACAATATCTTCAATCGTCACGCCGTACTGGCGGGAAATATCCCAAAGGCCCTCGCCCTTCTTGACCACGTGCGTGATTTCTTCGACCTTAGGTGCACTCGATGCCGGAGCGGCAGAGCCCGGAATCTTGAGCTTTTGGCCGACCTTGATGTTCGAAGAATTGCCCATATCGTTCATTTCGCGAATAGCGGCAACCG
KOK=       133
KK=  769027  LL=  770106  Z=    6.75  JJ=  768937  DL=  1080
A===      111      112      113      114      121      123      124      131      132      133      134      141      143      144      211      213      214      223      224      231      233      234      243      244      313      314      323      333      334      343      413      433
B===      222      122      422      322      212      412      312      242      142      442      342      232      432      332      221      421      321      411      311      241      441      341      431      331      424      324      414      444      344      434      423      443
RRR=    7.258    8.579    0.035    7.157   -2.085    0.016   17.253    1.644    0.410    0.152    0.896    0.014    9.457    0.011    4.306   -0.346   -1.960   -0.413   57.858    8.681   -0.885   25.403   -0.007    2.518    0.680    3.230   -0.270    0.282   13.532   57.856    1.795   -0.164
X1==    3.746    4.193    0.024    3.786   -0.536   -0.047    3.048    0.610   -1.196    0.491    0.633    0.147    3.579    0.167    3.011   -1.196    1.859    0.444    8.161    3.973    0.966    6.325   -0.027    1.291    2.198    1.222   -0.708   -0.182    3.948    7.382   -1.724   -0.059
X2==    1.938    2.046    1.457    1.890    3.894   -0.343    5.661    2.696   -0.343    0.309    1.414    0.095    2.642    0.064    1.430    0.289   -1.054   -0.929    7.089    2.185   -0.916    4.016    0.258    1.950    0.309    2.642    0.381   -1.555    3.427    7.837   -1.041    2.798
CD1=        9       10        3        9        2        3        8        4        1        4        4        3        9        3        8        1        6        4       17       10        5       14        3        5        7        5        2        3       10       16        0        3
CD2=        6        6        5        6        9        2       12        7        2        3        5        3        7        3        5        3        1        1       14        6        1        9        3        6        3        7        3        0        8       15        1        7
TTACGCTTAATGCGTTCTACAAGGCTCTTGAAAATGTTGACTTTGATGTCGTTGTCGGGCTAGAAGCACGCGGATTCCTATTTGGTGTTCCGATTGCAGAGCATTTCCACAAGCCATTTGTCCCTGAGCGCAAAAAAGGGAAACTCCCCCGCGAGACTGTAGAAATCACTTACAATCTCGAATACGGAACCGCCTGTATGGAAGTCCATAAGGATGCGATAAAGCCGGGGCAACGCGTTGTTATCGTCGATGACCTGCTCGCTACCGGTGGCACTGCAAAAGCAGCCGCCCATCTCGTAGAGAAAATGGGCGGTAAAGTAGAATGCTTTGCATTTGTCATTGAGCTTGCGGACCTTAAAGGTCGCGAATTTCTTGATGGCTACCGCGTGGAATCGCTGACGAAATATTAAACACGCTTGAAAATAAGCGAAGTATTTATGCCGCCGAACGCAAAGTTGTTCGACATAAAATATTCCGTATCAATTTCACGCCCGGAACCCGTGATGTAATCCAGCGGAGCGCATTCCGGGTCCACATTTTTCAAGTTCAAATTCGGGCTAAACCATCCGCGATTCATCATGTTGATGCCAAGCCAGGCCTCGATACCGCCGCATGCGCCAAGCGTATGGCCCATATAGCTCTTGAGGCTAGAAATTGCCACAGCACGTTGCTTAAAAGCGTTGTATGTCGCCCAGCTTTCGGCAATATCGCCATGGTGCGTTGCTGTTCCGTGGCCATTCACATAGCCAATCGCATCCGTCGAGATTTCGGCATCTTTCAAAGCCAATTCCAACGCACGTTGCATCGTATCTTTCTTGGGCTGCGTGATGTGTTCGCCATCCGTATTATGCCCAAAGCCGACGAGTTCTGCATAAATGTGTGCGCCACGAGCTTTGGCATGCTCATATTCTTCGAGTACAAGCGTTCCCGCGCCCTCGCCGATAACAAGGCCGTCTCGGTCGCAATCGTACGGAGCAGGCGTAAGTTCGGGCGTTGAATTTTTAACGCTCGTTGCAAAAAGCGTGTCAAATACAGCCGTTTCTGTAGCGGCAAGCTCTTCGGCACCGCCTGCAATCATCA
KOK=       134
KK=  777637  LL=  778746  Z=    6.69  JJ=  777577  DL=  1110
A===      111      112      113      114      121      123      124      131      132      133      134      141      143      144      211      213      214      223      224      231      233      234      243      244      313      314      323      333      334      343      413      433
B===      222      122      422      322      212      412      312      242      142      442      342      232      432      332      221      421      321      411      311      241      441      341      431      331      424      324      414      444      344      434      423      443
RRR=   18.162   39.303    2.098    2.116    0.845   -3.593    8.940    0.114   -1.098    1.848    4.807    1.173   -0.615    0.813   -2.088    0.494    1.408   16.989   24.366   -1.366   -0.095   13.493    0.195   -3.023   -1.428   14.114    0.618   -0.735    2.793   57.109    0.084    0.244
X1==    3.777    5.183    2.097    0.675   -0.968    3.461    1.495    0.050   -1.366   -1.370    2.109    1.270    2.109    2.235    1.082    0.243   -1.002    7.180    3.031    1.316   -0.132    2.367    1.061   -1.327    2.377    3.355    0.430   -1.258    1.706    6.269    0.240    1.706
X2==    4.809    7.584    1.001    3.136   -0.873   -1.038    5.981    2.288    0.804   -1.349    2.279    0.924   -0.292    0.364   -1.930    2.032   -1.405    2.366    8.040   -1.038    0.726    5.701    0.184    2.277   -0.601    4.206    1.440    0.585    1.637    9.109    0.351    0.143
CD1=       12       14        8        4        2       10        5        4        1        1        6        5        6        5        6        4        1       16        7        6        3        6        4        0        8        8        4        1        5       12        3        5
CD2=       12       18        4        9        2        1       15        6        4        0        6        5        2        4        0        6        1        7       20        1        3       12        3        8        1        9        4        2        4       14        3        2
[truncated: 2,085,502 more chars]
