# Supplementary material for: Regions Enriched with Reverse Complement Triplets in Bacterial Genomes
Source: Int J Mol Sci. 2026 Feb 28;27(5):2301. doi: 10.3390/ijms27052301 (PMC12985086; doi:10.3390/ijms27052301)
Supplement: Supplementary file 1 [file ijms-27-02301-s001.zip › for_send/45/Fibrobacterota/Fibrobacter_succinogenes_gca_900217845.IMG-taxon_2596583606_annotated_assembly_.dna.toplevel.fa]

>IE02DRAFT_scaffold00001.1 dna:primary_assembly primary_assembly:IMG-taxon_2596583606_annotated_assembly_:IE02DRAFT_scaffold00001.1:1:1619326:1 REF
AGAGGAACAGAACATGATTGACGAAGCACAGAAAGCCAAGTGGGATGAATACGCAATTCA
TAAGGCATCGGTTGATACAGGCTTGCAGCAAGGTCTCGAACAAGGTCTCGAACAGGGTCT
CGCACAGGGTCTCGCACAGGGTCTTGAAAAAGGTGCCAATCAAAAAGCTCGCGAAATTGC
AAAGAAAATGTTGTTGAAGAATGAACCTATTGATAAGATTATCGATTTTACTGAGCTTTC
TGAAGCTGATGTTCTCGCCATCAAGGCTTCTCTCGGCCAATCGTAAATTGACAAAGTTCA
TTAGTTAAATAGTCCGGCTTTCCCGCCGGACTTTTTGCTTTCTAAACAACCGCTTTGCTT
TTCCAACGGCCGCTCTTCCAGCGCCAAATGTTGGCGAACGAGCGGTAGAATTCGTCGGCG
GCCATGCCAAGCCAAAGACCGGGGAGTCCAAGCCCAACGACAAATGCGAGGATAAGCGAT
GTTGCAAGGCCGAGTGTCCACATCATGCCGCTACCGACGAGTGCCGGGAATTTGGAATCG
CCTGCGGCACGGAGCGATGTGGTGACGATAAAGTTTACGGCTTTGAAGGGTTGCACGGCA
ACATCGCACCAAAGGCAGATTTTGCCGAGGCGGAGGACTTCGGGATTGTCGGTGTAGAGC
CTCAGCAGGTGTTCGCCGAGGAGCGCGACTGCGACGGATAGCAAGAATCCGCTGATGATG
CCCACGGCGAGTGTCTGGTGAACGCGGTGGTTTGCTTTGACGTAGTCATGAGCACCGACG
AGGTGTGCCACGAGAATCTGGTTTCCGCTGCCGAGACCGACTCCGAGAATGACGGAAAGT
GCGGCAAAGTTACCTGCGAACACGCGGGCGGTCATTGCCGTTGTGCCGATGTAGACGACC
ATTGCGGTGATGAACACCTGGAAAAGCTGGAAACTGATGGGTTCTGCGGCGGCGGGGAGG
CCGATGCGGATCCAGTCGGGCAAAAGAACGCGGGTGCGTTTCCAGTCGCGAATTTTGCTG
TGGTGGTGTACTTTGAACTTGAGCACAAGCCAAAGGATGCCCGAAGAAATGAGCCAGGAA
AGTGCGGTCGCGAGGGCGACTCCGTGAACGCCCATTTTAGGGAGTCCAAAAAGTCCTTCG
AGGAACACGACATTCAAGGCTGCGTTTGTGGCAATTGTGAGCGTGTTCCCGACAAAGTTC
CAAATGGTAAGGCCGTGTGTCGCGATGAGGGCGGTCAAAATGGTTTGCAGAGCGCGGAAG
GCGAAACCGAATGAAACAACGCTTAAAAATTGCGTGGCATATTTGGCGGGCTCATCGGTG
AGTCCCATCCATTGCGGAATGTTACCGGAAAGCGGATAAATGATGAGCGTGAGCGCGATG
CCGAGAAGGATGCTCCCGAAAAGGACCATCGTTTGTGTGCTGCTCGCGTGGCTGTTCTGC
TTTGCGCCAATGTATTGCGAGACGATGCTTGCGCCGGATTGTGCGAATGCGTGGAGCGCG
GTGAAAAGAGCCCCGAGAATCGGGAGCATGGCGCCAACGCCCGCGGCTGCGGTTTCGGAA
GTGCGCGACAAAAACCAGCTGTCCATCATGGGCTGGATCATGCTCACGGCAAACGTGAGG
ATTAGCGGCCACGAAAGGCTGATGAGCGAGCGGTCTTTGACATCTACCTGTTTCATGTGT
AAAAATCTAGAAACAACAAAGGCCCCGTCAAAGGGCCTTTTTGATGAAAATGTTTTCAAG
TGTATCCAGTGTTTTTTTAGACGTAGAATTTATTTGTTTTCTATGGCCGTTGCCAGTTTT
TTCTTGGCTTCGCGGCGGATGCCGGCTTCTTCGTAGCGGCGGATTTCGTCTTCAGTTTCG
GGAATAATCGAGGGAATCGGGGTCGGTCTTCCGTTTTCGTCCAGGGCGACAAATGTCATA
TAAGCGTGGCAGATGACTTGGGGCTGCCAGGATACTTGCGGGTCAATTCCAAGGACTTTT
ACGCCGATTTCCATGGAGGTGTTGAAGGCGCGGTTTACGGAGGCCTTGATGGTGAGAATG
GTTCCGACGGTCGCGGGCTTGAAAAAGCGCACGTTGTCGATCGAGACCGTTGTGACTTTG
CGTCTGGAATGGGTGCAGGCGGCAATGCAGGCTGCCTTGTCGAGGAGCGATGTCAGGTGT
CCGCCGAATACAAAATTGTAGGCGTTGACGTCGGAAGGGTGAACGATGTCGCGGGTTTCG
ACTTGAGATTGCTTGACTGTCTTTGCGTTTTCCATATCCGAAAAATAAATATTGTCGTGG
GCGAGCGGGGCTTTGAATTTCTATATTCAGGTTATTATGGAAGAAAAAAAGACTTATAGA
GAAGTGATGCCGGGCGAACTCCCGTGCGAAGTGCCAGAATGTGACGGCGTGATGGTTGTA
GACCCCGATAACAGCTACAAACTCACCTGCGATAAGTGCGGGCATATTAAAGAGTAATTG
TTATCTCGTAATGCAATTAACCGACTTGAAAATTGAGTACCCGGAGCTTCCCGTTGTTGA
ACATCGGGAGGAGTTTTTTGACCTTTTAGAAAAAAATCAAGTTATCATCGTCAAGGCCGA
TACCGGTTCCGGCAAATCCACGCAATTACCGAAGTTCTTGTTAGAGTGGTTTTGTTTGCG
TCATCCTGGAGCCGAAGGCGAACGGGATCCAGTCAAGTTCAAAATCGGTGTGACGGAGCC
TCGGCGTTTGGCGGCGATTTCCATTGCCGACCGCTTGCGTGAAGAACTCAAGGACGAAGA
GCTTGTCTCGACGAAAATTCGTTTCTGGGAACAAGGTACAAATGAAGCCCCCATCAAAGT
GATGACGGACGGTATCTTGTTGCAGGAGTTCCGCAAGGACCGCTTGTTCCGGCAGTACAA
TGCTATCATGATTGACGAAGCGCATGAACGCTCGTTGAACATCGATATCTTGCTTGGCAT
TTTCAAAACGGTACTTTCTCGTCGTCCAGATTTCAAGTTGATAGTTGCTTCGGCAACGCT
TGACGCAAAACTTTTTGAAGAATTTTACGACAACAGTTGCGTGATGGAGGCCGAAGGCCG
CACGTACCCTGTGGATGTCGAGTATTATTTCTCGGACTATGGTTCGGCAAGCGCACTCCG
TGACATCTCGGGCAAGGGCGATTCTGGCTTAATCGAAGAAGCGCGTGATGCGATTCTTGA
TTTGGAAACGCGCCATCGCGACCATTTGCTTTGCTTTTTGCCGACGGAACGCGACATTCA
GGATTTGGCGGGCGAACTTGCGCACGAACTAGATGCTGCGACTTTTGATGTGCTCCCGCT
TTACGGGCGTATGAGCCCTGATGAGCAGCGCCGCATTTTCAAGCATACGGGCAAGACTCG
CGTGGTCTTGGCAACGAACATTGCTGAAACGTCTCTCACGATTCCGGGAATTGCTTACGT
TGTCGATACGGGTATGGCTCGAATCTCGCGCTACAATGCGCAGGCGAGAATCCAGGGGCT
TCCCGTCGAAGAAATTTCGAAGGCCAGCGCGCGGCAGCGCACTGGACGCGCGGGGCGCGT
GAAGCCCGGCGTGTGCATTCGCCTTTACTCTCCCGAGAATTTTGAAAAGCGCGATGAATT
CACGGAGCCAGAAATTCGCCGTAGCAATTTGGCGAACGTCGTTTTGCAGTTGCGCAGTCT
CGGGCTGGAACTCGAAAACTTCCCGTTCTTGCAGTCGCCTCCGCATTCGGCATTCCGGGG
CGCTTACAAGACGTTGTTTGAACTTGGCGCACTCACGGCAGACAATTCTAGCGGTCATGT
GACCAAGCTTGGCCGCGATATGACGCGCCTCCCGATGGACGTGTCGCTTTCGGCGGTGCT
TTTGCGTGCCCGTGACTTGGGCGTTTTGCAGCCGGCGCTTATCGTGTGCTCGGCGCTTAG
CATTCAGGATCCGCGTGTGGTGCCGAACGATGAACCGGAACGCACTCGCATCCGTCAGCT
GCACCGCAAATTCTGCGGTCACAAGAGCGACTTCCTCGTTTACGTTTCGATGTGGAATGC
GTTCTGCACGGACTGGGACGGAAAATCTTGGAACAAACTCCGCAAGTTCTGCGATAAGAA
CAGCATGCACTTTTTGCGCTTGCGTGAATGGGTGGATTTGTACGAACAGTTCAGCCGCAT
TCTCGAAGTGAAATTTGAAAATAAAGTTTGTCCGTTCGATTCGTTCCATCGCGACAATTT
GCACATTGCGCTCCTCTCCGGATTCTTGGGCGGGATTGCGCATCGCGATATTGAAAACGG
CTGTTACCGCTTGGTGAGCGGTCGTGAAACGCATGTGTTCCCGGGCAGCGATTTGTACGC
CAAGAGCGTGGAATGGCTTTTCAGTGCCGAAGTGCGCGAAACGAGCCGCACGTTCCTCAC
GAAGGCTGCCGAAATCAAGCCGGAATGGATTTTGCAAGTGGCAGAACCATTCTGCACACG
TCGCTGGTTTGAACCGACGTGGAATAAAGAACGTGGCTTTGTCGAAGCGGTCGAAGAAGT
AAGCTTTAGAGGGCTTGTGATTAGCCGTGGCCATCGTGTGGATTACGCCCGCGTGAATCC
CGAAGACTGCGCCCAGATTTTCTGGCGCGAAGCGGTAGTGATGGGCGAGGTGGCAAGGCC
TTTCGATTTCATGAAGCATAACGACCGCGTCGTCGAAAATCTCCATGCTCTCGAAGCTCG
TAAACGCCAGTTCGGGCTTGCTCCGAGCGAAGATGCGCTTGTGGATTACTACACGCGAAT
TGCGGGTAACGTCAATTCCATCAAGACGCTCAAAAGCTACATCTACGAGCACACCGACCA
ATTCTTGAAATTTGATGAAAAGTATTGGCTGGATCAGTTGGATGGCGGCACGGGCGGAAC
CTCTTGGACAAGTGATGAAAAAGGTGTCAATCGCATTGTCATTCCGAGCCCCGCAAAAGT
CAAGTCTAAAGATGCGGCTCCAGCCCCAACTCTCGGCGGTTCCATCGAACATTTCCGCAT
TGGCGAGCGCGTTGTCACAGGCGAGATGGTCTTTGACGCCACTCGCGATTGCGATGGCAT
TACGCTCTCGTTGCCTTACGATTTGCTGACTGAAATTTCTCCGGCAAAATTTGCGATGAG
CATCCAGCAATGGCGCGAATGGATGATTGAATCCGTGATTCGCGAAATGCCCAAGAGCGT
CAAGAAATTGCTCGAAGCCAAACGCACCGCGATTGATGATGAATTCTTTGCGGCGCTCGA
CAACTTCCCGCATAAAGCTCCACTCTTGTTGCTTTACGAAGTGCTTTCGAATACAAAGGA
AATCCGTTCGGGAGCAAACGGCGCTAGCATCGACGTTCCGACGGTGAATCCCGACAAGGA
AAATCATTTGCGTCTGCATTTGGTCGTTTCAAAGCCTGGTTTCCCGGAACCTTATAAACT
CGAAATTTCTCCGGAATGGGGCTCTTACCGCATGTTCTTGGCTGTCCGCCCGGCGTTGGT
GACGTTTGGCATTGACTTCCCGCTCGAAGGAATGCGCTTTGGCTGGCGTCTTGGGCAATC
GGCGTTGATGGTGTCGGATGAATCCCGTTTTTGGCAAGCTTTCCGCAAGCGTGTTGAGGG
CGCGCATCTTGAATCCGCTGCGCATCCCGCATCGCAAAAGACTTCACTCTCCGAAGAGAA
AAAACAGCTCATTGCCGACCGCTTGAACTTGCTCGAAATGGGCGGTGTCTTTGCTGATAA
CTTTGAAACGGCTCTCAAGATTTGGGTCGCAAAATCGCTTGCTGCAGATAGCCTTGATGC
GACTCGCTGTGTGCGCTTTACAGGGCTAGAATTCTCACGTGGCAAAAAGATTCGCGACTT
CAAGAGTCTTGCGGCAAACACCCGTAGCGAAGATGAAGAAATCCGCCTCTCGCTTGTGCG
TGCAACATACGAATCGGGCCTTATCAGTGCGGACGCTTTTGTAAAGAACTGGAATTTGCT
TAAAGATTTCAGCGTGGAAATGCGGAGTGGAAACGGCAAACCGACCTTAAAAAATAAAAC
CATAATTGCAATCCATACGGCGTACCAAAAAGAACTTACTTTGTTTGAACGTCTGCGCGT
TCTTGCAGAACTTTTCAACATAGAACTCCCGTTTGACGCATCTCGTGAATCTGTGTCCCG
CGAAAACACGGAACTTTCGGCCAATACCCTCCGCGAATATTTCCGCCCGTACCTCAAGGC
GCGTTACCTCAAGGACCACGAACTGAAAAATGCCCGTGAACTCCTCGGAAAAATCGACCG
CACGCCAACGGATGACCCGGAATTTGCCGAACTTTACTTGCAAGCGAAGGCTTTGCTCGA
AGATTTTGAAATCCTCAAGTACAAACGCAAGGGTAATGACGCCGAAGATATTGTGGAGGA
AGACGCTTTAGCAAGGTTGAAAGGCCGTTTTGGACGACTTTAACTACTTTCGCGGGCGTG
AATTTTCTAAATTTGTCGCAATGAAATCCGTTATCCGTATATTGCTTGCATTCAGTTTGG
TAATGCTTGCAGCCTGTAAAACGAAAGACCCGGTGATTGTCACCGTGGGCGATTCCAAGT
TGCACCAGTCGGAGGTTTACACGTACGCTCCTGATTGGGATTCCTGGGGCGATCGTGAAC
GCATCCTCTTTTTGCAACGCTGGATTGATGAAGAACTTGTGTACCAGCAGGCTGTGAAGG
CCGGTGCGCTGAAAGATTCTGTGCTCATCCGCATGATTGAACGCACGAAGCGCAAGATTG
TCGCCGATTATTTCATGCAGTCTTACCTTGATACGATGATTGTGAGCGATGTCGAAAAAA
TTGACTTCTACCACAAGAACCAGGACCTTTACTTGAACGGAAAGACGACTGTTTCGGGGG
CGATTATGTCCTTTGCCGACTGGAAGTCTGCCGTGCAGTATTACAAGGAATTCAAGAATA
CCAAGTTTGAATCGATTCCGCCTAACCATCGCCTGGTGAAGCGCATGAGAGAATTTGACG
GTGTCGATGAGACTCCGGATCCGTGCATGATTCCGTCGATCCGCCGTGCGGTTGTCGGCC
GTATTACTCCGATGAAGGTCTGCGATGGCGCTGCAAAGATTGCGGTTGTGACTAACAAGC
TTGATTCTGCCGATGCGCGTCCGCTTGATGAAGTGATTGACGATGTTTCTATGCATGCCT
GGGTGGAACACCAGAATACGGTTGTGAAGCGCCTCAAGGATGAATGGAAGACCGGAATCC
CTATAATTACGAAGATGAATGTTCTTAGTGAAAAGGAAAAATAATGATCAGTAATCGAAT
TGCCTCTTTAGTTTTTGCTCTGTCTGTCGCTTGCTTTGCCGAACCGGTATTGATGGAAGG
CATTGCGGCTGTCGTCGATGGCAAGCCGATTATGCGCTCGGATTTCATGAACAACCTCTA
CAGGTTCCAGGAAACGCCTGAAGCGGCAAATATGACGGAACAGCAGCAGAAAGAAGCTGT
GCTGGACCGTATGATTGAAGAAAAGGTTTTGCTCAGCCGCATTGACCGCGACTCGATTGT
GATTTCGGAAAACGAAGTGGACCAGCGCGTGACGGCTCATCTCCAGTCCATTGCAGCAAG
CCAGAAGATTGATATGGCGACGCTCGAAAAGGCGGTGCGTGCTCAGCTCGGTCTTTCGAT
GATTCAGTACCGTGAACAGCTCGGTAAGCAGATTCGCAACCACATGGAAATTTCCCGTGT
GCGCCAGCTCCACGTGGGTACGATCCACCCGACCAAGAAAGAAGTAGACCTCTTTTACAA
GGATTACAAGGACTCGCTCCCGCGCCAGTTCAACTGCGTTTTGTTGAGCCATATCCAGCT
TCCGATTAAGCCGGATTCCATGATTGTGGATTCTGTGAAGCGCTTTGCCGAAACGTTGAT
CGATAGCCTCAACCTCGGTATCAAATTTGAACTTTTGGCCCAGCGTCATTCGCAGGATAG
CTCTGCGGCTAAGGGCGGCGACCTTGGTTACTTTAAGCGCGGTCTCTTGGACCCTGCATT
CGAAAAGGCTATTGAACGCTTGAAGAACGGTCATTATGCATCGACTCCGGTCAAGACGGA
TTTGGGCTGGCACATTGCCCGCGTGCTTGGACGTAAGGAAGATGGCGTCCGTTCTGCACA
GATTCTCTTGCGCACGATTCCGACAGCAAAGGATTCCGCTGCGGTGGTGGCTCTCGCCGA
TTCCCTCCGCAACAATATTAAGTCGAAGGAAGAATTTGCCAAGGCTGCAAAAACGTTCAG
TGAAGATAAGTCTAGCAACTTCCAGGGAGGCTTGCTTGGCTGGTTCCAGCGTAACGAAAT
GGAACCTGCTTATGTGGACCCGGTCGCGAACTTGAACGTCGGTGAAATTTCTGAACCGGT
CATGATTGATGGCGCTTACCACTTGTTCCGTCTCGATGATTCCCGCCAGGTGCGCGAACT
CACGCTCGAAGAAGATTACGGCAAGATTGAACTCATGGCCGCAACGCACTTGGAAAATGA
AAAGCTCCAGAAGCTCATCCAGAAGTGGCGCAAGGAAGTTCTCGTCGAAATCAGAATGAC
GGAATAATATGATCCATTTTACCCACGTCACGAAATCCTACGAAGCCAACTGGAAGGCGT
TGAACAACGTCACCTTCCGTATTAACAAAGGCGAGTTTGTTTTCTTGACGGGGCATTCCG
GCGCCGGAAAATCGACGGTGCTGAAACTCATCTATATGGATGAACGTCCGGACGAAGAAC
GCGGCGGCCAGGTGATGGTCAAATTCTCGGACAACGTCTTGTACGATAGCAAGAACACGC
CGGACGATAGAATCCAGGCGCTCCGCCGCAAGATGGGAATTATTTTCCAGGACTTTAAAC
TTTTGCCGGACCGCAATGTTTTTGAAAATGTGGCGCTTGCGCTCCGCATTGTCGGCACTC
CGAGTAACAAGATTAACGCAGCTGTCTTTGACGCGCTTGCGCTCGTAGGCATTAGCCAAA
AGCGCTTTGCGATGCCTTACACGCTTTCGGGCGGTGAACAACAGCGCGTGGCGATTGCCC
GTGCGATGGTGCACAACCCGTATCTGCTTTTGGCGGACGAACCGACCGGTAACTTGGACC
CGAAAAACGCTGAAGAAGTCTTCTGCATTTTCAAGGAAATCAATGCCCGCGGAACAACCA
TCCTCATGGCAACGCATAACCCGGACTTTTATCTGAACAGCCCGTTCCGCCGTCTTGAAC
TCAGCCACGGCGAATTACTTAACAGAGATATTCTTTAAATGCTGAAATGCGGCGAGATGC
CGCAAATCTTGCTTAACATTGTCATTCCCGTTGCGTTGTCATTCCCGATTTAATCTCTTT
GACTACTTGCAGCTATGCTGCTTAGTAGTCATGATCCGCGTATGGGGAGGGAATCTCCTT
CTCGTCTTATAAAAAGGAGATGCCCGCTCGGAGGCGGGCATGACATTGAAGCGGAGCGTC
CTTTTTAGAACAAGCTCGGATCTTCGCTAGAACCTTCGCTTTCACCGCTCCCGTCGCTAA
ACGGGTCTGCCGGCGAAATGCGGCTCACGCGCTTGATCTTCTTGGCGGTGAACTTGCTGC
CGAGAGCCTTGTAGCCCTTGACTTCAGCAATTTCCGTCAAGTCGAGTTCTTCCTTCTGGA
CTTCGCGACCGACTTGGTATTCCATCAGTTCGCGTGCGTCATCAGTTGCAAAGAGCTCGA
TGAGCTTTGTGTCCTTGTGGTCGGAAACAACGCTGAATTCCGTTGTCATGGGGCAGCCTT
CAAGGTTGAAGCGCTTGACCATGTAGTTGAAATTCGAACCTTCGAAGTAGAGCACCGTAA
AGACCTGAGCAGGGTCGTACTTGTGCAGATACTTGATGTTCGAACCGACGAGAATCGGGT
CTGCCATGGTGTGGACGCGAGCGCTACCATCTTGCTTGATGATGAGCAGCTTGTCGTTTT
CGCCAAATTCACCGAGGCAATCGCCCTTCTTCTGCGTCGAGACGATACCGCTCGGAGCAT
CGAAGTAAAGCACTCTTGCACCAAGTGTCGAAACGCCCTTGCGGAGTCTCTTGACTGTCT
TGACCGGGTACTTCGAAACGATATTGCCAATGGCGCCACGGCCTTTGACTTCGACTTCGC
TGAAGTCCACTTCAAAGTTCAGCTTGATGCGCGGACGCGGCTTCAAGATGACTTCGACCA
CTTCGGCTTCGCCGTTCATGTTGCTTGACATGTAAAGAATCTTGCTACCGGGCTTGTTCT
TGCCCATGTAGTAATCTTTGTCGCGAGTTACGCCGCCGACGTTGAAGCGCTTGATGTAAG
CGTAGCCGTCCTTGCCATCCTGGTGGATGACGTTATAGATATGGCGTTCATCGTCCTTGT
TGAACTTTTCGACGAGAATGATATCCTTACCGACAAAGTCCTTGTCGCTGACCTTCACGA
CCTTGAAGCTGCCGTCGGCCTTGAACACGATCAAGTCATCGTATTCCGACACGTCGAAGA
GGTATTCTTCCTTCTTCATGCCGGTGCCCACGAAACCTTCCTTGCGGTTCACGTAAAGCT
TCTGGTTTGCAAGTGCCACGTGTACGGCGTTCACCTTACCGAATTCGGCAATCTGCGTGC
GGCGTTCCTTGCCTTCGCCGTACTTCTTCAAGATGTTCTTGAAGTGGTTTACGGCGTAAT
CGATAATGTGTTCTTGGTTGTACTTGCACTTTGCAATGTTTTCTTCGAGTTCCTGCAAAA
GCTGGTCGGCCTTTTCGCGGTCGTAATGGCTTATGCGGCGGATCGGAATTTCAATGAGCT
TGCCAATTTCTTCGTCCGTAACGGTCTGGCGGTGCAGACGCTTGAGGTACGGCGTGAGGC
CTTCGCGAACGAGGCGGATAATTTGTTCACGGTCCTTCGCCTTCTTGATGACCTCGTAGA
CTTCCTTCTCGATAAAGATTTTTTCGAGCGTGGTCATGTGCCACTTGTCTTCGAGGTGCT
TGAGCTCGTTGGCGAGTTCCCATTCCAAAAGCTTCACGGTGTGTTCCGTATTGAGCTTCA
AAATGTCAGAAACACCGACAAATTTCGGGTGCTTGTCGATAATGACGCATGTGCACGGAG
AAAGCGACTTTTCGCAATCCGTGAACGCATAGAGCGCGTCAATGGCCACCTGCGGGTCCG
TCCCCGGCTGCAAGTGTACGAGAATTTCGACGCCCTGGCTTGTGTTGTCGTCCACGTGCT
TGATTTTGATTTTGCCCTTGTCGTTTGCCTTGACAATGCTTTCGATCAAGCTGACGGTCG
TGGTGCCGTACGGAATTTCGCGGATGGCGAGCGTCTTGTTGTCAACCTTTTCAATCTTCG
CGCGGACCTTGACCTTGCCCCCGCGTTGACCATCGTTGTAGTCCGACACGTCGATGATGC
CGCCCGTGAAAAAGTCCGGGTAAAGCGTAAACTTCTTGCCGCGCAGGCAGGCAATGCTCG
CCTCGCAGAGCTCGCGGAAGTTGTGGGGGAGGATGGAAGTCGAGAGACCGACGGCGATAC
CATCGACGCCCTGAGCCAAAAGCAACGGGAACTTGACCGGGAGCGTGACCGGTTCTTCGC
TACGGCCGTCATAACTCGGAATCCATTCCGTCGTTTCGGGGTTGAACACGACATCGACAG
CGAACGGCGTGAGGCGGCCTTCGATATAACGGGGAGCTGCAGCGCGGTCGCCCGTGTAGG
GGTTGCCCCAGTTACCCTGGGTGTCAATGAGCAAATTCTTCTGACCGAGGCCCACAAGTG
CATCGCCGATAGAGGCGTCGCCATGCGGGTGGTAGGCCATCGTTCGACCGACGATTGTTG
CCACCTTCTGGTAGCGTCCGTCGTGGTTTTCGAACATGGAATGCAAAATACGGCGCTGAA
CAGGCTTCAGGCCATCTTCAAAATACGGGACCGCACGGTCCAAAATCACATAGCTGGCGT
AATCGAGGAACCAACCATCGTAAAGTCGTTCTAGGTGATTGACGTTAGATAGACCTAGAG
TAGTATCGGGTGTTTCTTGATTCATGGCTCGAAATGTAGTAAAATTTTTCCGCGAAGAAA
AATTTTAGTGCTCATTAGTGCAAAAATGGAATTTCGAAAAACTTATTCCTTAATCTGGAT
GTGCTTTTTAAGAATGTCTTCAATTTTTTTTGCAATTTCCGGTTCCTGTACGGCTTGCAT
GCCGGCGATTCCAAATTTAGGGGCTAGCTTAATCCCTTTCTGTCCAACGGGAGTGGCTAG
ATAGGCGTTCATTTCTTTGACTTCATTAAGGGTGTAGTTTTCGGCGTAAAGCTTGAGCAT
AACCTCTTTATACTTGGGCATTATAACTTTGATGCATTCTTCAACGACCGCATCGACATC
GTCCAACTTTAACAATCCCATTTCCCCGAACTTTTGGTATTGAGGGGCTATCATTTGTTT
CATGGTTTCTTCGGGATGAGTAAGTTCCATGGCTCTATTGAATTCTTTCTTGTACGCTGC
ATCCTGCGCAAAAACGTTGCTAGATATAAGAGATAGGGTCGCGACTAAAATTGCTTTTCT
TATAATGCTTTTAAACATGGTTATCCTTTTGTTTTTACTTTGATGCAAATATACGATTTA
ATATCGTGTTGTTTACATAATAAAATCAGAAATTTGCGGATTTTATATATTTTATGCCAT
TAAATCATTTCCTGGGTGCTATTATCAAACAGTTTTTTAAAAATCCGTTTATCTTGATTA
CGTCTGTGGCGTTCTTGCTGCAAACGATTATGCTCGTCCTGTTCTACGCTTTGCCAGATC
CGCTTGGGCTTTCGATGTCCGAAATGTTTGCGGGCAAGACGATTTGGCAGATTTTCATGG
CGTATGGCGCAATTCTCGTGATGTCTTCGATTTTCACGTTCCTGAAGAGTCCGCGGGCGC
TTGCCGTATTTTATGTCATTTACTTTTTCTTTGCAATCGCTGATTACGAGGTTTTCCGCT
TTAACCACCAGCGCCTTTCGTATTCTTTTATCCGTACCTATTTCCATATTTCTAATATCA
CCGATGCAACGACAGTCTCGACGCTTGGTGGCGATGGTTTTGGAACGGTTCTGTGGGTTG
GCCTTATTTTCCTCATTTTGGCGGGGGGCATTGCATTTTGCATGACGTATTCCGTTCGTC
AAAGGCGCATGACGATGGCTCAAGTCGCAATTGCGCAAAAGCCGAACAAGAGGATTGCTA
TCACGATGCTTTCGTCTGGTGCGGTACTTTCTGTGATTCCTTTGATTTTGTTTATCGCTG
GTGTGCGTGGTGTAACGAATTTCCCATTTCAAATCGATTGGCGCTTTACGCTTGGAAAAT
GGACTTTGACAGCTCCAGTGTTGCACATTGCGGGGCTTGAATCCTTTGAGTTTTTCCGTG
ATGGCTATTCCATTACGGATGAACTTGTCCAGGATTTGGATGCGTTCTTGCCTGCCGATT
TTGCCAATGCCCGCTCGGACAAAAATTATCCGGGCTACCGCAATGCTTCGCAGCACGAAT
TCAAGGCGACAAGGCCGTATAACATCGTCTTTATTTTCGGTGAATCTTACAAGGGTCGCG
TGCTGAACCAGATGCTGGATGGCGATACAACGATTGCTCCGAACTTGTGGAAAATGGCAA
ATGTAGGCGGTCTCTGGTTTAAGAATGCGTATAGCGGTAGCTACCCGACTGTTCGCGGGA
CGACTTCGACTTATCTCGGGTTCCCTTCACACCCGAATCGCGATGTGCCTGCGTTCTATG
CTTCGAACCATTTCAAAGGTTTCCAGGAATATCTGACAAATTACCATCGCGCTTACATGA
CGGTTTCGAATCCCGTTTTTGACCATACTTTGCCCTTTGTGGAAAAGTTCTATGGCGACA
ACTGGCGCGTTATTGAGGACCCGAAAATTCCGGGAACGTCCGACAGTCTCGGGATGGATC
TTGCAATAGAAATGCTCAAGGCGATGCCTGCCGATAGCGCTTGGTTCCTTGCCGCAAATA
CGATTGCAACGCATATTCCGTTCTACGGCTACCCGGACGGTTACGCTGCAAAACCCGAAG
ATGCGATGGTGCGTTTCAAGAATGCATTACGTTATACGGACGAGCAAATGGGTCGATTCT
TTGAAGCGCTTTATGCAAGGCCTGATTTCGACCGCACGGTTGTCGTGATTCTTGGCGACC
ATGATACGCCCGTGGATTCTATAGATTACAAGGTCCCGCAGCCGCTTGGCGTTGCCGCCG
CCCAAATTTTCATGGGAATTTTCTCGGCCGATACGAACCTGTTTAAAGGTCTTGAAATCC
GCGAAGATGTGGCATCGCAGCTCGATATTGGCCCAACGATTCTTGATTTGGCGCAGGTCC
GCGCTCCAAACCATTTCTGGGGTTATGACTTGCTCACTGAAAAACGCCCGGCAGAGCAAC
CCGCGCTATTCTTTACCCAGAATGCTTACTATCTCGGGTTCCGCGATTCCGTGCTCACGG
GTGGCCTCGAATCCGATGAAGTGTATAAAGGGAAAAACGGCTCATTTGAGCATGTTTCGG
ACTCCTTGTCGCTTTATTGGAAATCGCGTGCCGTTGGAGCAAGCAAGTTACTGCGTTCGC
TTCTGCGCAACGATAACATGTTGCCCCACTAGTCCTGTTTTTAGGCCGTTCGTCGGAATT
TGCCGATGGCGATGTGCGTATGTTGTAAGATTATTAATATATTTCTACGCATGAATACAA
AAAAATCGTTTGCGGAAAAATTCTCGCAGTGGTATATCCCTCTCATTTGCCGTCATAAGT
ATGCGGCCTTAGCTTTCTATATCCTCCTTGCGCTCCTCCTCGCTTTCCCGATTCTCGTGA
AGCCGGGGTTAAAACTCGACGCCGACCTTTCGCACCTTTTGCCCGAAGATACGCCGAGCG
TGAAGGCGCTTGAAGAATCATACGAGCGTTTCGGCAGTACCGACCGCTTCATGATTGCTA
TCCAGAGCGAAAGTGTGGAACTTGCCGCTGCTTTGCAGGATTCTGTTCAGGCTTACATCC
ACAAGAATTGGCAGGGCGATTTCGTCTCGACGCAGGTGGATAACGACAACCAGTTCTTCA
AGGACAATGCGCTTTTATACCTTCCGGTCAAGCACCTCGAAAAGATTCGTGATAACCTCG
AAGACTTGCAACTTGAAATTGGCCGCAAGAATGGCCCGCTCGTTGTCGACTTGCTCGGTG
ATGGTCCCACGGATTCTGCGAGCTCTGCAAACGGCGAAACGGCTCCGAAAAAAGAACGCG
TCTGGTTCGATGCCAATTTGCCGATGGAACTCGGTCTCCCTGAAGAAGCGGTGAGCGCGT
TCGATGCTTTCTTCAAAAAGGAAACAAAAGTCGATACCGTTAGCGGTAAAAAGGAATGGA
ATCCGAAGGCTTACCTCCCGGAGAACATGAAAAACCGTTTGATCGGTAGCCCGGAACCTG
ATAGTACAGGCAAGATTCTCTTTAATGCTGTCGTAAACGCAAAGTTGATTAAGCCCTCGA
CGGACTATGAATTTGTGACGAAAATTTTGGCAAAGACGGATGAACTTTTGGCGTATTTCC
GCAGCAAGAATTATCCGGTGCCGACTCGCTTTACGGTGGAAGGCACTTACGAAGGCTTGA
AGGAAGTCGATGAAGTTGCAAATGACAGTATCTTCTCGTTCGGCATTAGCCTTGTCTTGA
TTTTCCTCTTGACCGCATTCTTCTTCAGAAGTGTGAAGGGCCCGATTCTCGTGACCGGCT
CTGTGCTTTACGCTTGCCTCCCGACGCTTGCTTTTACCGCACTTTTCTATGGCAAGTTGA
ATCCGTTTACTGTGTTTGTCGCATCGATTATTTTGGGCATCGGCATTGACTACTCGATTC
ACATTTTGGGCAATGCGCAGAAGCTTTTGAACAAGTATAGTTCTCTTGAAGAAGTTCTCG
AAGAAACGCAGCGCAAGATGCTCAAGCCGTTTATCTTGGCAAGTTTCACGACGATTGCCG
CGTTCCTCACGCTCTTGGTCGCTCATTTCCGTGGATTCTATGAATTCGGCATTGTGGCAT
CGATGGGTGTGCTCTTCAGTATGATGACCTCCGTCCTCGTTTTGCCGGTCTTTGTCGCCT
GCATGGGCGGTATTCCTGCGGCTCCGCAGAAGTCTCTGTTGCCGGATTCCTGGAGCGAAC
AGCGCATTTTCAGTTTCTTCAAGCATGCCGCTTTGATTGGCTTTGTGCTCGGTGCCGTAG
CGCTTTGGTTTGCGCCGAATGTGGACTTTGAACACAACTTGAAGAACCTCCGTCGTGTGC
ATAAGGACAAGGTGATTCCGGCTGCTGAACAGAAAATTTCGACCAAGGTTACTCGTGCGA
CAAACCGTGCCGTGACTTCGACGCCTGCGGCGGTGATGGGCTCTAAGCCAGAACAGCTTG
ACAAACTTTATGACACGTTGATGATTCGACTCCATGACGAAAAGGATCCTCTGCTTGGTA
GCTTCCTCACGCTCAAGAGCTTTGTGCCGCCTGCGGATTCCCAGGAAAAGCGCCTTGAAG
TTATCGAAGAAATCCGTGACTTGGTCGAAGCGAGAGTCTTTGACAAGGCTGAAGGCGATG
ATTCCGCAAACGTTTCGACGCTCCGTAAACTTGCTCAGGTTGAAAAGCCGTTTGCCGCCG
AAGATGTTCCGGCATGGACGCTCGACTTGCTCCGTGAAAAGGATGGCTCTTACGGTAAGA
TTGGCTTTATTTACGGTGACTTCCCGAGTTGGGATGCCCATGCATTGCACCGCTTCCAGG
AACGCTATGGCAACTGGAACTTTGATGGCGAACGCTTGCGCACATTCTCGTCGCAGTTTA
TCCTTTCGGATGTGATTGAGTCGGTGAAGGCGGATAGCTTTAACTTGGCATCGGTCATTG
TGCTTGTCATTTTCCTCACGTTGATTGTTTCGTTCCGCAAGCCTTCGATGTTCTTGGCTG
GTGGCGTCTCGTTTGGCATGGGTGCGCTCCTCACGCTTGGACTCCTAGGTGCGTTGACGT
ACTTCTTTGAATTCGGAAAAATCAGCATCTACAATGTGATTGTGATTCCGATGACGCTGG
GTATTGGCATCGATGCGACAATCCACTTTATTACGTCTTGGTGCTCGAAATCCAATGAAG
GGATGAACCTTCGCCAGCTCTTTGATACGACGGGCCGTAACGTGATGGCTAGCTCCATGA
CGACGATTGCCGGCTTTGTCGGCTTCCTCTTTACGACGCACCGCGGCTTGCAGGGCATTG
GGCACCTCGCTTGCATGGGAATCTTCATGTTCCTCGTGACAAGTGTTATCTTCTCGATGT
ATCTTTGTGGCTCCTGGCTCAAGAAAAAGGATGAAAAGAAATAAGGATGATTTATGAGTA
AAATCAACACAATTGTCGTTGCTGGTGGAACGCATGGCAACGAACGCACGGGCGTGAGCC
TGGTCGAAAAGTGGAAGGCTCATCCTGAATGTTATAATACGCTTTGTAAATCAGCAACGG
TTGATGTTGTGCTTGCAAATCCGGAAGCGGTTCGCCTTAATCGCCGTTACCGCGACCATG
ATTTGAATCGCGCATTTGCTCAGACTTGCTTGGATATGTCTGTGGAGCCTGCGCAGTACG
AATTCCGCCGCGCTCGAGAAATCAATAAGATTTACGGGCCCAAGGGCGAAAATACGCACA
CGGACTTGATTTTGGACGTGCACAACACGGGCTCGAACATGGGCTATTGCCTGATTCTTT
CGACTCGTGATCCGTTTACGATGAAGGCTTCGGCTGTGCTCACGCAAGAATTCGAGGACG
CCTGGATTTATTACCAGCCCGAAGAACGTAGCGCTTCACCGTATTTTGGAACGGTCGCCA
AGGCTGACGTTTGCATTGAAATTGGCCCGCAGCAGCATGGAACGCTGAACGCCGCCATTT
TTGAACGCTCCGAAAAGCTCGTGAAACGTTATTTGGAACTCGCAGAGGAATGGAATCGTG
GCGAGTTGCAAAAGCGCGCTCCGATTAAGGTCGAAGTTTATACGCAATTGCGCGACCTGG
GCTACCCGAAGCCGCAGGGCGGTGGCGCTATACAGGCGATGATCCACCCGGAATTGGATG
GTCACGATTACCGCGAACTTAAGAAGGGCGACAAGCTTTTCCGCACGTTCGATGGCAAGG
ACATCTTGTTCGAGGGCGAACCGGACGGTCGATCGGTCTACCCGATATTCATCAACGAGC
CTGCGTACTACGAGAAAGACATTGCCATGAGCCTCACGGTGAAAACCGTGGAAGAGTGGT
AAGTTCGCATTGTCATGCCCGCCACTGAGCGGGCACCTCCCTCCACATCCTGAATTGCAG
ATACTTTTCTACATTTGTAGTGTTAGTGTGACGTCATTCTGAAGCCCTTGCAAAGGGCTG
AAGAATCCAGTGATTTTTTATTGAGCAAAAAGAAGGTCTGATATGGCAGAAAACGAAGAA
GAATTGAAGTCTATCACGGGCGAAGAAAGCCTGAACAGTTTTATGGAACTCGTGCAGAAG
TTGAAGGACGAACCTTGGACTTCCCGTTTGAACGATATTCTGGATGCCTTTGAAGACTTC
TTGACGATTCGCCCGGAACCGCCTCAGTCCTGGCAGGACAACTATGCCGCTAGCGGTAAA
AAGTTTGACTACTACCAGATTGTGTTGCCCGAAGATTTCCAGGACCCGTACGAAGATGAC
CTTGGAAACATCAACCGCTTGCGTGGTGAATTTGCTCGTGTGCCGAGCACGATGGCTCTT
GAACATGAACTCGTGAGCCGCAATTACTTTATTTTTGAAAATGGCCATGCCGAACCGATT
CCTGCACCGCGCCCGATTCTGATGCTCGAAAGCAAGGACCGTGCCGATGATGAACAGCCG
CAGGAAGGTGATATCACGTGGGATTGCTGCATCTCGATTTTTGCCGATGGCAGCTACGTG
GCCTACAATCTCGATCACGATGACGAAGAAGAACTCGGCGAAGATTTCAAGGTTGTCTTT
GAAAAGCATATCAAGACGCTTTCGAAGTTGCAGCTCGTGATTCCCGTGGAAGGTCGCGAT
TACGGCATCCTCCGTAGCGACGCATAATCGCTATGGATAAATTCGAAACAGAAATCTACC
TGCGTTACAAGCAAATTATTGAATCGCAAAAGGCATGCTCCTTTACATGTCATTCCGGAC
TAGTTCCGGGATCTCCATTTCTTTGCAAAACTGAATTGTCATCCTGGAGGGCTCTGCCCG
ATAGGATCCAGAGCGGTTCCTGTGCAGTCCCTCGTCATGTTCATATGGCGGATTTGCTGG
ACCGTTATGATGTTTTTTGCTTTGACGGTTACGGCACCCTCTACAATCGTGATAGATTTG
TTTACCCCGGTGCAATGGATTGGTTTCAGTTGCTCCGCCGTGCGGGTAAAATCCTTCGCC
TAGTGACAAATGCCGCTTCCGATGTGGATGGCGTTTTGGCTCGTGCTGCGGAAAAGCGTG
GTTTTGACTTTTCGACGGAAGAAACGATTTCGTCGGGAAGCTTGCTACCGAAACTCGTGG
AACAGTTGCGTTCGGGTGTCGCGACAAATGCGGCTGCCGGAATTGTGAACGAAACCGCGG
GTGGAACTTCCTCGAAACCGCTTGAATTGCGCGAGGCCTATTACATCGGCCGTGAATCGG
GCAGGAATGTTTTGAAAGCTTGTGGAATTACCGCAGTTGCGATGGATGCAGAACCTGCCG
AGCCGATTGTGGCAATTTCGTCTGCGAAAGACACGCCTGAAACTTATGCGCGCGCGGTCA
AGATTTTGCAGAAACCGGGTGCAATCCTTCTCGTGCTGAATTCGGATGCTTGGGCTCCGA
AAGCACCTGATGAAAATGGCGAGACTGAACGCGAGCCTGTTTCGGGCGCACTCTCGGAAC
GTTTGCGCCGTGATTCCATGTGCGACGCTAATGGGGGCGTGGGTTGTGAAACCTATTACT
TGGGCAAGCCCTTCCCGCAGATTTGGGAGCGTGTCAAAGCTTCGCTTCCGGTGGGCTCTC
GCGTGCTGATGATTGGCGATACGCTTGGAACAGACGTGTATGGCGCGAAAATTGCGGGCT
TTGATTCGGCGCTCGTTGTCGGTCGAAATGTTTCTGCCGCAGAATTAGAAGCTGACGAAA
AGGCTCTCGGTATTCGCCCGGATTATTATTTGGAACCGTAATTTTTTTACGAAAAATTTC
AGGTTCGTTGTTTACATTTTCCATTGGACGAACGATAATACAATTGGAGGACCGAAAAAT
GCGTATTCGCCTTTCTTGTGTTGTTGTTTGTTTTTTAGCGGTGTCGGCTGCTTTGGCTGC
GAATGTGACTGTGCAGAATTTTGAAGCGCAGAGTAGCTGCAATTATTATGACACTTATAT
AAAAGTCGATTATCCTGTTGGTGATTCTAGTGTTGTGGAACCGCTAAGGAAATGGATGGA
TTCCACCTTGCATTGTCAAGGTAAAATTGGGGCAGGGGAGAATCCTATTGCTGAGTGCTT
TAATAAATGCAATGTAAAATACGCTATGCTGCGGGAAGACTTCGTTTTTTGGGAGGTTGA
GGACTTCAGTGGCGGTTATGATTCTATTTGGGTTATATATAAATCGCAGACTCCAAGTAC
GATAACGTACGAAGTGCAATCGAGTGGGTATAATTTCGGGGCTGCGCATGGATGGTTTAA
TCGTCCGGTTTATGTCCTTTTGAAGGGACATGCGAACCCCTTAACGTATGAGGATATTTT
TACGACCTCTCGTGCAGAAATGATTGAGTACCTTAGTTATCTTGCGGGCGTGGAACCGAG
CAATCAGCGTGGTTGTGGCGTGCGTTGGGGCATTGAAGAAATCGATCAGGTGTACCCGTC
TGCGGATGGGATTGTTTTCTTGTGGCACACGTATGCGGTTAATTGTGGTGCTTGTGGAAA
TGTCGATTTTGTTTTGCCCTATGAACGATTCCACGGAATGTTTCGCCCGGAATTCGAAAA
AATTATGAAAGAAATGAAATGGCGATATTGGTGGAATGTGAATTTTGCGAACCCTCTTCT
CGGGTTCTCGACCCGCTTTATTCACTAGTAAAGAAAAAGAACCAAGCTTGCGCATTTATT
TTATCACAAAAAATTCGCCCATCGTTTCTTTATAGATGTTTCCGTAATTTTTTACGTTAT
ACAGTTGTACGTGAGAACCTGAAATCTTACTTGCAATCTCGATATACATATCTCTTAAGG
AGGCGTCGGGCGCTTCATTCAATAGCTCCGTAAAGCCACGAGTAAAACTGTTAGTCAAGT
AGACTCCCATTTCTTCGTTTCGTTCATCGGCCTTGCTTGTTTCATAAGGTGATGCCGCAG
TCAAAAAAATGATACCAGGGAGCTTTGCTTGTTCCGCTGTTTCTCCGAGACCTCCACTAT
AGCAGGCTTCTACGGCAACTAGTACCTTGCGGTGCGGAATCTGTTTTATCAGAGAAATAA
TCTGTTCGTAACTGATTTTATTTTTGCCATATTCCAAATAACCAGGAATTCCGTGTCCAC
TCCAGAATACAAAAACATTGTCAGTTGATTTGGCCTGAATCACCTTGGGTAAATTTTTGC
TTGATTTCCCTGTTAGAACATCCTTCATTTTTTGTGGATCAAGTGAACTTAATTTGTAAT
CAATCACGTTGGGCTCATACACGTTGCCGCCATCTAAGCGGACAAATAATTCTCCGGGGT
AGGGGTTCTGTTCATGATTCACAAGATCGTCTTCGGCAATCACGATAATGTGATCGTCAT
CGTAACCCATTTTTTTGAGTTTTTGGTAAAAGGCAAAGATGTCTGCTTGGAAACGGTAAT
TCGCCCAGCCAGAAGATGCCGCCACCAAAAGCGCCCAGCGTTTTGAAACATCTGCATAAG
AAATATTCGTATCCGCATTATTGAAAAAACTCGTATCCACATTGGCTTTAAAAATTTCCA
GCCAATTGTCCTGCGGATTTACCGAATGCTTTGAATTATCGTTGCTGGTAAAATCATTTG
TCACATATTTATGATCTGCTATATTCCACCCACGATATACGGAACCGCTCACGCTGTTGT
CCCTCTTTTGGAAAGTCCATGAACTCGACACGCCCGCTAAATCCGGCAAGTGACCGTTTT
GCAGTGCCAAGAAGTTTTCCTGCATTCCTGCAATCATCCAATCGCCACCGACACCATCTC
TTCCTTCTAGCACAGCTCTAATGGATTCGTTCAAATCTAGCCCCGACGAAATGGAATAAG
AAGCTGCATATGCTAAGATATACAGGGCGTCAAAGAAATGAGCCTCGCCATTGAGAATGT
CTTCGTTGAAGTGTTCATGATAAGCTTGCGCAAAACCCGATTCGGGCCTTGCGTATAAAT
CAAAACCTCGGTAAAAATCATAGTGAAGATTATTCACGATAGAATCTGAGACGAAGTTGC
TGGAACATATCACGCGAATTCCTCCGCGTGAAACCACATCTTGTCGATATAGCTCATCAT
CAAAGGCAAGTGCCATTTTGTCATTGTAAGGTTCAAACAGCAGAACGCTGTACTGGTTTT
TACGGTCCAAATAGTTTTGTACAAGCGTTCTCAATTCAGTCTCGTCACTATAAAGGAAAA
TCCTATCAATTTTCAAGTTAAATTCTTCGGCCATAAAGCCAAGCCAGTCTACATAAGAAC
TGACAAGGTTCCCGTTCAATTCGCTAGAAGGCGCCAAAAGTGTAAGCTCTAATTTTTCTG
CATACGCGCCTATTGAAGAACTTGCCAAATGCGAGAATGCCGATTCTATCAGCATAAAAT
CATTTTCGACCAAGTTCCACAGGTTCGGCATGTTGGCGAAGGTTCGCTGGTATTCCACAT
TCGAGGACTTCGGTGATAAAATCGGTTTTGTGCTTTGATGCAAAAGCTCTGCCATATGGT
ACGCCTTGTCTGATTGCGTAGGGCCAACAATGGCCACATAGTCCGTGTCGTGCGCAATCT
TTTCCATGTAGGAGTCGATATCGGCATCATCCTGGTTTTTAAATTCCAGCTGTAGTTTTA
CTTTTTGGTCAAGTCCAGCCTGAGCTTTTTCAATATTTTCCAAAGCCCACTCGGCACTGC
GTTTCCAGCGGGGCATTTCAGAAGTCGTTGCCATGACGGCGACTTTAAACTTTTGCGTAT
TGACATCGGACTTGGCCGAGAATGAATTGTCGGAGCACGCACAAAGACAAAGCAATGTAA
CAAACAATAACGAAAGAAGACTATTTCTTGGCATGGCGAGCCTCCTCGCTAACAGCTTCA
TCATAATATTTGTCATGGCGGGCTTCAAAGTTTTTCGTATCGCCAAAATTTTTGTTGAAT
ACAATCGCCGTGGCGCCATCCCTCAGGCCCAAAGAACGGAAACGTGGCCATTCCTTACCC
GAAAGCCATTCTTCCAGATAGCGCACCACGATTTCCTTGATGGAAATCGTCAGCGTAAAA
GGCACCTTGGGCAAAACCCCGCTCTGGTCAACATCCATTCCAATCATGAAATGACCCGTA
TTCGGTAAATCAATCATTGCACGGCGCGCCCCCTTGATGGCTCCCCCTAGCAGCGGAAAT
ATGGCTGAAGGTCTATCAGCGTCTAGAAAAAAATTCAGGACCGAGTACGTCGCCATGTAG
GCAAATTCGATGTTGTTAAAAGCCGCTTCGTCATTTTCAGTTTCAGACACATAAATCAGC
TGTAGCGAATCTTTCACCGTCTTATGTGCTTCATAACCTTTCTTAAAGCCGTTTATGGAT
GTTTCGAGGGTCGCAAATCCAGGAGCCGCCGCCAAAATGAGACATGGGTTTATGCCTAAA
ATCGCACCGGACAAGTAACTAGCCCCGTAGCGGTCGATAGAAAAGGAATAGACGTTTTGC
GGGAGTTTCGCAGAATCGGCTTCAAATAGTAAGATTTTGTTTCCATCCCCCGTAAAGTGG
GCGTCGAGCTTTTGCGCTAACCCCATGTATTCCGAAGAAGCCAATATGAGCAGCGAGGAA
TCTGTATCGGCATTTTTTTTGAGCCACGATTTTACAAGAGAGTCTGCTTCGTCTATGGAT
TCTGGCTGTATCAAGCGAAATGGAACCCCATGATTTTCGGAGAGCCTAAAAAGTCCAGCC
AATATCTGGTCATTGTAACTGTTATCGCCGATACCGTTGATGCTTGCAATCAACGTGATT
TTTGCAATTCCCGAATTTTTTTCGGAAACACCAACAGATTCGCTATCGGAACAAGCGAAT
AGAAAAAGCAAAAATAATCCAAAAATAAATCTAACCATCATTGTCTTAAAATGAGAAATA
TTCCCCCTTGCGGGGGAACTTTCTAGTTTGTTAATTCTCTAGTAAATCACATTAGCTGTC
TTTTTTTTCTGTCTTAGTGGGGGCTACGACACCGAAGTCAGACAAGATGCTGGAGCCATC
CATATAGTCTTTGAGTTTTTTCTTGCGGTCCACAGCTTCTTTACCGAGACTTTCGTCGAT
CAGCTCGTAGAGCGGTAGCAGACGTTTGCCAGAGAAATCGATAAGCGTTGCGTTTTCGGC
GAGTGACGATTTCCAAGCATTCACATCATCCTTCTTCAAGATTTTGGAATCCGTAATCTT
CAGCGCCTTATCGGCATCGCCACCGGACACCGTCACCTTGATGTTCAGTTCGTCATATTC
TTCTTCGTAGCTTTCATATACATCTTCGTCTACGAAAGCTTCTGCGTTAAATGCATTACC
GTATTCTGCCTCTACATAATCAATAAGTTCAAATTTGTAGGCATGTTCGGATGCCATAGC
TTGACGGATACGGCCTCCTAGCGTAGCGCCCAAAACGACGTGAGTACCGTAACGCTGAAT
CAATTTCTTGAAACCGGCGTTATCGCTCGGGAATTTCTTGTCGAGGCCGTTAATGGCATT
GTAGGCAGACGTTTTCATGTTGTCGGTTATGACATCATCCAAGTCACCTTCTTCAAAGTC
GACTGACGTTACGGCAACATTGACATAGGCTACCGCAAGTTCATAGAATTCATTTTCATA
CGTCCAGTCAGTAAACGCTGCTTCGTATTCACCTGAGAACCAGCCTTTATCAAAACTGAT
TCCGCCCCATTCGTCTAACCATTCATCATATTCATAAAAGTCCGAACCATACCATCTAAA
GAAATCAACTTTGACATTGGTGGGGCTTTGCGAAATTACTTCATTTTCGATCAAGGTCTT
GGTGTCAAATATTTCGGCCTTGAGTGATCCGTAATCGGCATAAGCACCGGTAAGGGCGTC
GTAACCATAGCCAACGGCGTAGATCTTGTTTGATTTCGATAAGACGCTAGCATTATCAGC
GTAGTCGCCACTATATTTCTGAACCACGGTAATGGTCTTGTTTAGGGATGTGTCTTCGGG
GTACACAAAGCGCAGGTTTCCTGAAAAACGATCTTCCATATCGTTCATGCCCACGCGGAT
TTTGATGGTTGCATCGCCTTCGCCCGATTTTGGGCTAATGGATTGGATGAACTTCGTTTC
GTCTTCGATTTTCCATTTGCCGTCGGCCACGATTTTGATATCGTAGGTACTGTCCATCAT
GTCGAACACCAATGTGTCACCGGCTGTTTTGCCTGACACTTCGACTGCAATGGAGTTCAC
AGTCCCCCCACTAGGAGAGTCTGAGTCGGAACATGCGACAAGACCTGCGGTCATTGCGCA
TATGAGAGAAAATTCTACAGAGAATTTCTGAGTTTTTGAGTAATTCATGATTTCCCTCCT
TCTTAAGAAAGGTTTTTTGGCGCTTGGGCGCTTTCTGATTGTAAAATATTTTTTTTGATA
AGAAAGTCAATAGTAATTGTAATAAAATTGTATCAAAATTTGAATATTCCAAGTTGGAGC
ATTTTGGAAAAAAAGAGGTTGCGCCTTGTTTCTCTTATTTCGAGCGTCAACAGGGTTTGA
TTCGTTGTCAGTCTCCGCTTGCGCGGTTGACGACTCACCCTAACGGGCTTATCGCTTGCG
CGATAATTCCAAAATTCGCTCTTCGCACTTCGTGCATGACCGAATTTTGTCGAACCCTCT
TCTCGGGTTCTCGACTTGTTCACAATATAAAATAAATGGACCCCAAAAGGGATCCATTTA
TTTTAGAGCGGGAAAAGGGTCTCGAACCCTCGACATCGACCTTGGGAAGGTCGCGCTCTA
CCAACTGAGCTACTCCCGCGTGGGTAGTCTTAATTTAGTAAAATTAGGGGGCTTGTAAAG
GTATGCCTTCTTTTTTTCTATTATTGAAATATGCAAAATCTCAAGTTTAAATCTGTTTGT
GGCGTAGTGGCGCTCGTTTGTCTTGTTTCGACGAACATTGCATGGAGCGAGGGCGGTTCA
AAACGCGGCTTTTTTGATAGTTTCGTAAACTTCTTTACGCCGAGTGGTTCTGTGCAAGGC
GAAGGTCCTATATTTGATGAACTTAAGGGTGTCGAAACGCAAATCGATAAGATTGAAGTT
CAGTATTCTAGAGAACGCCGTCCGGGCAATAAGACGCGCTACCGCAAGCAGTTGGATAGC
CTCCGCAATGTCCGTGATTCGCTGATTACGGTGATTGAGAAAATGCCGTCTGGGGTGAAC
GTCGCGCAATCAAGTGCCGCTCTTTCGAGCGCTGCGCAGTCTAGCTCTAGTGTTTTGCTG
AATACGGCAGGCTCGAGTGCGTCGAAGCCGATTTCTTCTGCGGCGGTTCCCGCAAGCAGT
GCTGCAAATGTTGTTTGCTCTCGCGATACGGTCTTTGTCCACGATACACTTGTCGTGCGT
GATACTGTCGTGATTCACGATACTTTATACGTCGTGCTCGCGAACAAGCCTGAAGCAACG
CCTAAAGCATCTCCGAGCAAATCGAAAAAGAAAGCCGATAAAGCTTCGGAAAAGTAACTG
AAAAAAAATGCGCGGCTCCTCAGCCGCGCTTCTCGTTAATCCTTATTCCTTAATCGTATA
TCCCGAGCGGAAGTTTTCGATCAAGCAACTGCTGATGCTCACGCTCGTGTCGTATTCGGG
AATGTCCTCGCGTTTGACCCAAGTGGCGCAAGCGAGTTCCGCCTCTTGCATGTGAATGGT
TGAATCGCCATCAAGTTCGGCTGTGTAGCCCGAGATGAGCGATTCCGAGAACGGCCACGG
TTGGCTGCCAAAGTACTTGATGTTTTTGACGCGGACGCCTGCTTCTTCAAGAACTTCGCG
CTTGACTGCCTGTTCGAGCGATTCTCCAATTTCCACAAATCCCGAAATGAGGAACATGCG
CGTCTTGTCCGGATTGTCCAAATTGCGAGCCATTAAAAGCTCGTTGCCATTATGAACAGC
AACAATCACGACTGGCGAAATCTTGGGATAGACGGTGTTCTTGCAGCTGGGGCAAATCAT
GGAGCGTTCCTTGAGCCCTCGCTTCATGAGACATCCACATTTACCGCAGAACTTGTTCAA
GCTTTCCCACTTAGCAATGTGTGCCGACGTGGCACCACCGAGACGTTCCAAATGGCTTTC
AAGCGTGCGGAACGTACGATTGCCGCGGAACTCGTAACCTTCTGGAATTTCTGGCAAGTT
TGTATTGCACAAGAAATAAGCGTCACCATCGATGCTAATCAAGTAATGGCATTCGCATTG
CGGGAATTCGCTCACACGCGGAATGGCGAAGTTATCGCCAGTCTTTTTGAAAAGCGTTTG
CTCTCCATTGAAAATAATCAAGTAATCGGTGGGCTTTGGTGCAATGTCTTTAAATTCGTT
ATCTAGCTTATGCGGAGTAATTTCGTGAATCATAGGATTTTTATTTCTTATTGAAAAATT
TTTTGGCGGTCGAGACGCCCACGAACGAGAACAGAATTCGTGCAATCATTTTGGAGGCGC
TGTGAACCTGCGGATAAATATTACGGGCGTTCTTTAAAATCCAAGGGAACCATAGCGGCG
ATAAAAACGCATGGCTAAAGCGCAATTCCAAGAACTGAATGAACTTGTCCAAGAATCGGC
AGCTTTCGTCTGGCATTTTCTCGAAAAGGTTCGAGCCTTTGACTGCCTTTGCCCATTGCA
AATTCGTCTGGAGCTTTTCACTCCAAGTTTTGTTGCCTTCGCCGATGGCGTTGTTGCCAT
GAATGCGATATTGGATAACTTTATCTGCGATAGCGCGGTAGCCATTTTCTGCGGTTGCGC
AAAGTGTAATCCATTGATCGTGAACAGGCACGTCTTGCGGAATCGGGAGCACTGTCTTCA
AAAGTCTAGCCTTGAAAGCAACCATGCAACCGGTTACGTTTGTGTAGCCTGTAAGAAGCG
CTTGTTGGCTCAAGTGCTCAACAATGCACGCCTTCTTTCGCCACGATGATTCTGTGACGA
CTCCGTCTCCATCGATAATTTCGGCATCGCCAAAAGTCATGGAACTGTCGCCAATCTTCT
GGCTCATAACTTCTAATTTATTCGGGAGCCAAATGTCATCTTGGTCGGCAAGGAAAATCA
AGTCGTCGTCAGCGAGTAATTTGCTTGCCTTTTCCAATGCTGTCGAAAACGATGCCCGAT
GCCCTCTGTTCTTTTCAAACTTGGTGATTTCTAGCGGGAGCTTGTCTTTATAACGTTCCA
AGATTTCGCATGTAGAATCTTTGGAACCGTCATCCACTGCTATTATAACATCGGCAGGTC
TCGTCTGCGCGACCAAAGAATCAAGCATCTGCGCGAGATACTTTTCTCCGTTATAAGTTG
CGAGTGTGATGCAAATTTTCATGCTTTACGCCTAACGCCAAAGGATATGCCACGCGAGGT
AAGCGCGGTATGCAATTCTAAAATAGAGGCTGTTCGTGCTCTTGCCGCCCGTGAACGAGA
CTGTGTTTTCGTGACGGCGGTAAAGCTGCAAAACTTCGTCTTGGTAGCCGCACTTGAAAT
GCTTTTGGGCATAGTACGAAACCCACAAATCGTGTGCGACGACTTTCGGCGGGAACGGCA
TGCAAGCGTCTTTCACTTGTTTGGTAAAGCACATGCAAGCGCCGAGCCAACAATTGTTGA
TGATGTTTCGCAAGAGCGTTTTTTTCATCGGCCATTTTTCATCGTAATGGCGTTCCTTGA
TGACGTTCAAGTTGGCATCGACGAGCGAACAGTTGCAAAGAATCGTGTCATAGCCGCCTT
CCGTGAGGAACTTTTCCATCTTGTCGAGCTTGCCCGGCAACCATACATCGTCCTGGTCGG
CAAAGTAAATCAAGTCGCCTGTGGCCTCTCGCATGGCGTTTTCAAAGTTGTGCGCTACGC
CGTGATTTTCGTTGTGGAAAATTTTGATGCGTGGATCGTTGTAGCTTTCAACGATTTTCA
GAGTGTCGTCTTTCGAGGCGTCGTCAGAAACGATGAGCTCGTCATCTTCTCTAAGTTGCG
GAATAATGCTGTCCAGCTGTTCCTTGATGTATTTGGCGCCATTGTAGGTCGCCATGCAAA
TGCTTCTTCTCATACCTAGAACCAACTATACAAAATTTTGTACATCAAGAACTTTAAGTA
CGATAATCCGAAATCCTTGTGGAGCAATTTTGCGACTTGGAAGAACTGTTTTTGCCCTGC
ACGTGCGATGGCTCGTGCGAAAAAGCCTTTGCGGGCCTGTTCTGCGCCAAGCGTATTGCT
GGTGTGCTGACGGTAAAGAATCGTCGAGTCATCGAGAATCGAAATGACTCCGCCTTTGAA
GTGGACGCAAAGGGCAACCCATTCGTCGTGCATGGTAGCGCGAGGAGACATCGGGAGTGC
TGCCAATTTTGCGGCGCGGTTGAACATCATCGTGCAACCGGTCACCACGTGGCGCACACA
AATTAATTCTGGGTGCTTGCGGAAAACGTTAATTTTCAGGTCTTTGTTGAACGATTCCGA
AAGTAAATTAAGCTGTTCGTCAACAACGCCCAAATCTGTCGCAACGAGAACCGGCACGTT
TTTCGCGGCAGTTCCATTCATAACAACTTTCGGGGCATCGGCAACAGCTTTCTCGATTTC
CTTCATCCGAGCAAGAGTTTTCTCAATTTTCTCCAGCAACCAAATATCGTCCTGGTCGCA
GAACATGTAATACTCGGAATCCACATTTTCGAGCAAATACATAAAAGACTTCGCCGCGCC
TCTGTGCTTTTGCGAGTCTTTTAAAATCGTAACTCTGTCTGGAAACATTCCGTGAAATTG
CTCGACGATTTTCATCGTATCGTCCGAGGAGCCGTCATCACGAACATACAAATGGAACTG
TTTACAAGATTGCTGGAACAGCGATTCAAGCTGTTCCCAGATGTACTTGCCGCCATTGTA
AGTGGCTAGCAAAACCGCAATCTTGTAGTTGTTCCGTTCCATTGACTTCCGCGAATCTAC
TAGTAACTATTAACGAGTATCTAGTAACTTTATTCCAGATACGTGTACCCGTAAAGTCCG
GAACGATAGATGTTCAAGAATTCCTTGCCTTCCTGAAGCGTAATCTTTCCTTCCTTCACA
GAGCGCGTGACCCAGTTTTCCATGTTGCGGACAAGAGCCTTGTCGCTGAAGTTCACGTAG
TCGAGCACGTCTTCCACGGATTCGCCGTCAATCACCTTGTCAATATCGTAGCCGCCCTTG
TCGTTGCAGACAATATGCACAGCGTTCGTATCGCCAAAGAGGTTGTGAAGGTCACCGAGA
ATTTCCTGGTATGCACCGACGAGGTAAACCGCGATAAAGTACGGTTCGTCCTTCTTGATC
GGGTGGAGAGGAATGGTGCGTGCCACTTCGCCACCGCGAACGAACATGTCAATCTTGCCA
TCGCTATCGCAAGTCACGTCCTGAATTGTCGTCTCAATCGTCGGCTCTTCGTCCAAACGC
TGGATCGGCATAATCGGGAACACCTGATCCACGCCCCAGCTGTCCGGGAGGCTCTGGAAA
AGGCTGAAGTTGCAGAAGTACTTTTCGGCAAGCAAGCGTGGGAGTTCGCTCAATTCATAA
GGCGGATGGCGCAAGTCGCGTGCGAGCAAGTCCACCTTGCGGGCAATGCTCCAGAACAAA
CGTTCGCTCATAGCGCGCGTCTGCAAATCCACGTCGCCCATCTTGAAACCGCTCAAGGTG
TCGTCGTTAATCTGCATGGCATCGTGCCAGCTTTCGAGCAAGTTCTTCGGAGAAAGGCTC
TTGTAAATGCCGTACAAGTCCTTCAGTGCTTCCGGCGCGTCATCGCTAATCTCGTGAACG
CTTTCGTCAAAGAATGCCTGACCAGCCGTTTCGAGCACGTTGAACACCAAGATGGAATGG
TGTGCCGAAAGAGCACGGCCCGATTCCGCAATGATATTCGGGTGAGGAACATCGGCATTT
TCGCATGCTTCGAACATCGCGTACACAACGTCGTTTGCGTATTCCTGGATGGAATAGTTC
ACGGAGCTTGCGTTAGAACTGCGCGTACCATCGTAATCGACGCCCAAGCCGCCGCCCACG
TCCACAAATTCAAGGCCCATGCCCATCTTTCTAATTTGAACGTAGAACTGCGACACTTCG
CGGAGTCCATTCTTGATATGGCGAATGTTCGTAATCTGGCTACCCAAGTGGAAGTGGATG
AGCTTCATGCAGTCTTCCATCTTCTCTTCCTTGATGTAGTCGAGAGCTTCCAAAAGTTCA
GAACTGTTCAGGCCGAACTTGCTGTGGTATCCGCCGGATTCTTCCCACTTGCCGCTACCG
GAGCTTGCAAGCTTGATACGGATGCCGATGTTCGGGCGCACGCCGATTCGACGAGACAAG
TCAACAACCAAGTGAAGCTCGTTCATCTTTTCGACGACAATGAAAATCTTCTTGCCCATC
TTCTGTGCGAGGAGAGCAAGCTCGATAAAGTCTTCGTCCTTGTAGCCGTTGCAGATAATC
AACGCGTCCGGATTTTCCATGTTCGCAAGCACCGCGTGGAGTTCCGGCTTGGAACCTGCC
TCAAGGCCGATGTTGAACTTGGAACCGTGACTCACCACTTCTTCCAAGACCGCGCGCTGC
TGGTTCACCTTGATCGGGAAGATGCTGTAATGGCCACCTTTGTAGCCATATTCAGTCGTC
GCCTTCGTGAAGCACTCGTGAATCTTTTCGATGCGGCTGTCCAGAATATCCGGGAAGCGC
AACAACACAGGAGTCGAAACATCGCGCAAGGAAAGTTCCTGCACGAGCTCGTAAAGGTCG
ATGCTCGGACCGCCATTCTTGATCGGCGAAACCGTCGCGTGGCCCTTGTCGTTAATGTCA
AAGTAACTTACGCCCCAGCCCTTTACGTTGTAAAGATCTCGGGAATCGTCAATGCGCCAT
TTTTTCATTGCCTAGTCCACAAGTACCGGGTTGAAATCTTCGTTCCACGGGAGACCGTAT
TTGGTGAGGGCTTCCATGAACGGATCCGGATCGAACTCTTCGACCGTATGCACACCCGGC
TTGTTCCACTTGCCCGTGAGCACCATCATGGCACCGCACATGGCAGGAACGCCAGTCGTG
TAGGCGATAGCCTGGCTGCCGAGTTCCTTGTAGCATTCCTGGTGGTCGCAAACGTTGTAC
AGATAGTAAGTCTTTGGCTTGCCATCCTTAGTACCCTTGAAAATGCAACCGATGTTCGTC
TTGCCCACCGTGCGAGGACCGAGGCTTGCCGGGTCCGGGAGGAGAGCCTTGAGGAACTGG
ATCGGAACAATGTCCTGACCCTGGAACTTGATCGGCTGCGTGCTGAGCATGCCCACGTCT
TCGAGGCAACGCATGTGGTCGAGGTAGCTCTGGCCAAACGTCATGAAGAAGCGGATGCGC
TTGATGCCTGGAATGTTCTGTGCCAAGGATTCAATTTCTTCGTGGTGGAGGAGGTACATG
TCCTTCTTGCCGACCTGTGCGAAGTTGTATTCACGCTTGATGCTCATGGCCGGGATTTCA
ACCCAGTGGCCCTTGCCGTTCTCGTCCGTGTCCCAGTAGCTGCCCGGAGCGGACACTTCG
CGGAGGTTGATTTCCGGGTTGAAGTTCGTTGCAAACTTGTAACCGTGATCGCCGCCATTG
CAGTCAAGGATGTCGATTTCTTCAATCGTATCGAACTGGTGCTTCAAGGCGTAGGCGCAG
TATGCCTGAGAAACACCCGGGTCAAAGCCGGAACCGAGCAAAGCCGTGAGACCAGCCTTT
TCAAACTTTTCTTTATAAGCCCACTGCCAGCTGTAATCGAAGTAGGCACTAAAACCCTTT
TCCTTGCAGCGCTTGTCGTAAACCTTGCGCCATTCCGGATCGTCGATATTTTCCGGCTCG
TAGTTCGCCGTATCCATGTAGTTCACGCCACATTCAAGGCATGCATCCATGATGGCGAGG
TCCTGGTAGGGGAGAGCGATATTCATCACCAAGTCCGGCTTGTATTCTCTAATAAGAGCA
GAGACGTTCTCGGCCTTGTCAGCGTCCACGGCGGCAGTCGTGATGACCGTCTTCGTATTC
GGGCGGAGTTCCTGAGCCAACTTCTCGCAATTTTCGCGATGACGGCTGGCGATGCAGATT
TCGCTAAAAACTTCGCTGCAGGTGCAGCACTTCTTGATAGCAACTGTGGCAACGGCGCCA
CAACCGATAATCAATGCTCTTGCCATTTTTTGTTTGTTCCTCATTTGTTGAGAGTTAATC
CATCGGGATGGCGATCCCGGTAGAGAATGTTACTAGCTAAAATTTAGGAACTTTTGCGTG
GTGCGTGCGGAGCTGGGCGCATAACAAGCCTGTTTTGCATCGTTCCTGAGCCCTTCTTTC
ACGTCATTCCCCACTTGATGGGGAATCTCCTTGTGCAAGACTTGTGTTGGGCGTTCCCTT
GCCCATGGGCAAGGTCGGGCTATATTCTAGGGGCAACCGTCTTCGCTACGCTCGCCGCTA
ACCTCCTAGAACGGAGCCTTGCTTGCGCAAGTCTCCGCCACACAGTGGTCACTATCCCTA
ACGCAATTTGTCTGTACAAAACGACTACAAATATTCAAATTTGTAGTTGTTCTCTAAAAA
CTTTTCAACCAAATTCGGAATATCTAAACATTTTCCGTATTTCGTTGAAATTTTACCATA
GATAAACTAAATAAAAATCCACGAATCTAACACTGTGGATTTTCAAATTGCTTTTTTAGC
GTTGCGCTCTATGCTTTTGGATGTCGTCTACCGTGAAGCCTGAAATGACGGCAATTTCCT
CGTCCGTCAATTTGGTGTTGGTGAACATGGCGTCGACCATTTCGAGTTTGGTATCTTTAA
TCTTGGCTTCAAGCTCTTCTTCTTCGACTTCGGCAATGGATTTGTATCCATAAACTTCGC
TGCATTTCTTGAAATCCATTTTGAACTGCTCCTTGGCATCGCCCTTAAACCACTTTTTTA
AATATACAAATGTTTGAGACAATAATTCTTCAGCTTCTTCGCGGGGGAGAGACTTGAGTC
CTGCCATGGCCGGCTTCAAGTGTTTCTTTAGTTTTTCTCCGTTAAAAACGTACTTCAACG
CAACTAACGCAAGCGCAATCTTAGGCGAAATCAGCGGAATTTCAAAGTCTTCAAAGATCT
CACTTACGTCAACGACTTCCAACAAGAACGGCAATCCAATCTTGTGATAGTATTCAGGAT
AATTGGGGTACATCACCTCTTTTTCTATGCGAAATGGATCTTTTCCATTATACAATACGA
TGGCAACAGTCGGAATATTTTTCTGATTGCGAAACATAATCTGGAACCAGTATTTGACCA
ACTGCGGGATAATTCCTGTTTCTGGATAACTCTTGTGTTCTTCAATAATCCCGACGAGGA
GTTCGGCTTGCTTGGGTTCATCGCTTTCGAGTTTCACGGTAAAAGCCAGGTCACCATCGC
CATGAGTTGCAGTGTCACTGAATGCTTCAGAGATCTCTTGTAGTGTGTCAAGATTTACCG
TCGCAAGGAATTGAGCGAGATTGCTGTTTTTTCGAGATGCAAGGCGAAGAAGTTCCGCTG
TTCGGGCTGGGTCTTTTAGCACCGAGCGTACATAAGAGTCATGAGAGAATTTTTGAGTCA
TAGATTAGCCTCCTGATAAGTTTAGAGGCTCTAATTTACAACTGAAAATTTTGAAAAAGT
GAAAGTTTGAAAATTTTGCAATCAACCGTTTGCAAAATCGTTCATTTTGTCAACTATAGG
TGGCGCGCCATCCCCCAAAAATTGTGATCCTCGCTACTTTCATTTCTAACAAAAAATGGT
ATTTTAAAAAGACTTCTCGTTCACCTCCAACGATTAAGGAATTTGGCTATGCTTCAAAAA
ATGTGGAATAAATGCAAAAAATGCGGCTGCGATAAAGCTGAGGACTCCGAAAAACTTTGC
GAATCGTGCAAAGAAAAACGTCGCGAATTTTGGAGCGATATCAAGAAAATTGTGGGTGTA
GGCGGTGCCGCCTTTTTAGTGCTCATCGCGGGCGGCAAATTAACGAAAAAATCCTAATCT
CTATCCTTCGTCAGCGCGTATCCGCGGATTGTTCTCAAACGCTTTGTTTTCGGGTCGATG
GTAACGCCCCAAAATCCGGTGGATAATAGTAAGTAGATTTCGTTGCCTAGATGTTTCCAT
GTAATGAAAACATCGTTTTTCCCGGCTGAAATGTCTTTGTATTCGATTTGTTCGTCCCAA
TTGGTTCTGTGTTCCTGTTCTCCATTGACAATGTAGGGGAAGAATTTTGTTATCCATCCG
TTGATGTGCGGGGTTGCTCCGCAACTGAGATCCTCCGGAAAATATTTGTAGATTCCCCTC
CAGAAATTCATGTTAATCTTGTTGTTGAATGTCTGGATAAATTCATTTAGAATCGGATCG
ACTTGTTTAGCCCACCAGGGCATGTCGAAAATAAGCGCAAGTTTGTCGAATGAATCTTTC
AACTTTTGCCAATCTCGCTTTTTTCCTTTGATGATAATTTGAGGAATCCCGCACAAAGTG
TGTATGGAGTAAGAGTAATATTTCGAACTGATGGACATAAGCGTTGCTTTTGCAACAAAC
TTGTCAATTGCTGTGGATGTAGAAAAGTCTATGTCGAACGTATTTCTTGTATCTTCCGGG
AGTTTTTGGTAAAGTGAATCGTATATTTGTGCAATGTTCTTTTTCCATGCGCTGGGTGGC
GATTGCAAAGTAAGAGCGTTATCATTTATGACAAGATTTGTGTCGGCCTCGTTTTTTACG
AATTTATCTTTAAATTTATCGCGATTGTATTTAACATGCAGACGGATTCCGTCCATAATC
AAAAGCCAAATGTCATCGGGATAAATCTCGATAGAGTGGTGATTTGCAAAAGCGGTCCCA
ATCATGGCTACAAAAGGGTGTGGAAATTTGTAATCGTCGATGTATAAATCCTGGATAAAC
TTTTTGTCTGTATGTTCTTCTAAGAGAACTTGCTGACCATCAAAATCCATGATTTCGGTC
ATGGCGTATTTGGGCTTGCTCTCTTTGACTTTTTTGTCCTTGACAATTGCGTCCGCTGCT
GCGGTTCCAAGCCCGATTGCAAAAAATAGAATGAAAATAATTTTATTCATAAGAGGAAAT
ATACAAAAATGTGTATGGATAAAAGTTGAAGAGTGTTGCGTTTTATTCGCTTGTCTTTAC
TCTTGCGCCGTTCAGCTTGTAATACCGAATTTCTTTATGGCGCGGACCGCCGAACTTTTG
CGACTTGTTTGGGGTGCGACGGATCTTGATAAACGTCGCTTGCGAACTGTCCCGTGCAAA
CCATTTTTCAAGCGAGTCCAACCCCGCATTTCCGAGAACGGCTAAGTCGTAAGCAATAAC
TTTTGATGCTCCTGCCGTGCGTGCAGTATCTAATTGCGCCGAAAGTCTTGCGTTATCGGC
GAGCGCGTGCGAATCGTCTGTGCGGAACAATTCCATATTGACCCAAAATTCAATCCCGTA
TTGCGAACACGCATTCGCAATTGCACGCTCGTAATTCCCTACGGTCGAAATGTCTGCATG
TGCTTTTCCCGCATCGCTGGCGCCGATGCCATCTTGCACGGCGATGATATCCGGCTTGAA
TCCTGTCGCAAAAAGTTGTTCGAAAAATGCTTGTAGCTTTTCGGGCGTTTCCAAGTTCTG
GTTGTAAAACGGAGCGGTCATGACATTCCAACCTTTGGACTGTGCCGCACGTGTTACCGG
AATCAAAAAGTGTGTTGCGAGTGCTGCCGCGGTCGCATCTGCTCTGAGTCCATCCCAATA
ATAGCGCGCAATCTCCTGCGGAATATACACCCCTTCAATTACTGTTTCGTTCCCGTAAAG
AGCGTACAGTTCATCGATGACTTTCAAATTTCGCGACGCTAGCGTATCGAGTTGAGAAAC
AGTTGGTGGAGTGTACCAATTTTCGCCATTGTAATACAGCCCAAGCCACAGCTTGTTCCC
GGTCGTTTTTGCGGCTTCGATGCTTTTGGGGAAAAGTTGGTTGTTCTTGTACTCCGTGTT
CTGCAAAAAGTCCAGTTGCGAGGGGTAATACAAATGTGTCTTTTCGACTGCCGCGTATTG
CAACACAACCTGTTCCATGCCGAGGGCGTGCAATCGTTTGTGCATGTGGTTGATGGAATC
TGCTGATTGGTATGCTGTCGTCCAACCTGCATCGAAAACACCATCCAAATTCGCGGCCAC
CGCATCTGCCGAAAAACCGCTTAAAGCGAGTGCAAAAGACAAACAGCGGGGAATGTATCG
AGTGACGAACATAACAGAAATATAATCTGTTTTTTTGTTCATCGAAAAGAATTTATTTAC
CGATATTCAATCGTGTAATTATATTGCTTTTGCTCGTTGCTGAACATCTTGCCTTGAATC
ACAGGAATGTAGGTGCTTTTTATGACATTCCCGAGTGAATCCGTCTCGATTTCAACGATT
TGTCTCAGTGATTCTGCGTAATCGTAATACTCTTCACGGACGAATTTGCCGTTTTCGTAG
ACTATGTTTCGGGATAGGCCATTTTCCCAAATGGTAGCCGTTTTGCCGTCGTCAGTATAG
GTGTATTTTCGATGAACTTTCTTCCCTGTAAATTCATCAGAAAAAATTTCTTCGATGGGT
TGCTTTTGTGAATTTGTCTTTTTCAGCTGATAGCTGTAGGTTTCGCCGGAGTAAATGATT
TTTGTCTCTTTCGCTTCTTGATTGCTTTCGGTAAAGTTGATTCTGTACGCTTTGCTGCGC
TTCGAATCGCTAATCTGGATGAGTTCGTCCTTGTCGTTATACGAAAATTTAAGCTCATGC
GCAAAGGGATATTTTATTTGTGCTGTCGTTATTTTTTCGTTTGGTGTCTTTGGAAACTGT
ACTTTAAAAACGGATCCGGAATCGTTCTTTTGCGTGTAGACGATGTTCCTTGTTCCTCCG
TCGTCTTCTTCGGTCATTGAAATGTATGTGAGACCTGCAGAAAGTCGCGTTTGTGCGTAA
AGATGAATGTTGATGTTTCTGTCTATCAGGTATCCGTTTTCGGTTTTACTTTTCAGTTGG
TATAAGTTGGTTCCGGTAGAATCCTTTATGACAGCTTCTACCAGAATACCGAATTCGTCC
CAGCATTTTTTAGCATACCCTTTGAACGTCTTCTTGCTTTTGGCCGAATCTAGAGCCGAA
ATTTCGGCTTCGATGCAGGCGACGTTTCCTTTCAAAATTCTTCCTTCAAAGTCGGTGCGG
TTATAGGTTTTCCAACGACCGTACTTGTCCAGGTGCGAAAAGAACTCGAGCGCCTTTGCA
CCTTGGAAATTAGTGCATCCGCAAAAAAGAATCGCAAAAGAGAATATGCTAAAAATGCGT
ACTAAGGACATTGATTACCAAAGGGCGGGTGTGGTAAATTGCATTCCAAGTTCAAAATAG
ATACCCGGGATGAACTGGATGGGCGATACCTCTAGGCCTGCTTCGTAGCGCATCCATTTG
CCCCAGAAAAATCCGGTCTTGGATGTCAGATACTTTATGTTGGCGTTTAAAGGAATGTCA
ATGCTTTCACGGAATCCTTTCGGAGATTTTCCGTTGAGGTAGTATTCTCCATAGAACTTT
AAGTTGTCTGTGTGCTTCATCTTATTCTTGACGACTTCGTGGTACCAGGAGTTTTCTTCG
TCAATCACGTATCCGTCGTAACCGTTGTGCGAATAACCGGCGCCAAAGCCGAAGCAGCTA
CCGGATGACGGCATACAGTGGACAACGCCGGCCGTAATGTCGACCAAAAAGCCGAGAGCG
CCGAATCCGCCCATGTATTTTGTCGAGTCTGCAACCCAGTTGTTGTCTTTAATCAGGTCG
TCGGTGTAAGCGAATCCGTGGATACCGATGGTGGCGGCTAACTTTATGGCCCAGCTACGG
TCCTTGTTTCCTTTAGGGATGGCGACGAACAAATTTTTCTCGTGGTTAATCTGTCCGTTC
AGGGCACTTTCAGAAACGTCTTTGACTTGCCATGTTTTTGGCGAAGCCTTTCTCTCGCCC
CAGCTATTTCTGCCTTTGTTTTCCGTTGTGTAAGACATAAAGGGAGACGTGTAGCGGAGG
GAATCTCCGTATCTGGTAAAGCTGTATGCAAATGGGGTCTCGGACCAACCGATACCTAAA
ACGTCCTCGTTGTCGAATCTACCCCAAATGAGGTGTTCTCCGTCATAGTCGTATTGGAAT
ACATTGGTATAGGGCGCGATGACTTCAAGTTCATGGAGATAGCCTGAGTTGAACGTGGCC
TTAAGCTTGAACGGCTTTTCGTCTTCGGAGGCTCCTGAATGGCCTACGATTGGGGCGGAA
TTCTTCTTTCTGAAACTTTGATTTTTGACTCGGTCGCTCACAACATTAAAGATGGGGGAG
TTTCTGATGAAACCCGGATCGTATTTGTCCGAAATAAAGAGGTCTCCGCAGTCGCTGATC
CATTTTTCGGCGAGTTTTTCCGTTTTTGTGATGGCTTCTTCGTCATAACGCAAAATAAGG
GAACCGTTTTCGTAGACCTTCTGGATCGTCTTTTTAGGATTAAAATCCGGATTGGTAAAA
ACTTCAAGGTAGTCAAGGCATTCTTCAACGTGGACTTCAAGTTGTTTGTAGTCTTCGCTG
GCAGCGTGGCTCAGGCTAAATCCCAAAAGGAGGAGGCTCAAAGAGCTTTTTTTAATAAAG
TTCATATTAATACCCTATACAAAGGTTTGTTTGCAATTTTAGAAACAAATGTAATAAAAA
ACACCGGATTTCTCCGGTGCCTGTTTTTTGAATTTAATTGTGATTAGAAGTTCTCTTCGT
GGACTTCGAAGTAGGCTTGCGGATGAGCGCAGACGGGGCAGACTTCCGGGGCCTTCGTTC
CGACCACGATGTGTCCGCAGTTGCGGCATTCCCAAACTTTGACTTCGCTCTTTTCGAAGA
CCTTGGCCGTTTCCACGTTCTTGAGGAGGGCGCGGTAGCGTTCTTCGTGCATCTTTTCGA
TGGCGGCGACCATGCGGAACTTCTTGGCGAGAGCGGTGAAGCCTTCTTCTTCAGCGGTCT
TCGCGAAGCCTTCGTACATGTCCGTCCATTCGTAGTTTTCGCCTTCGGCGGCAGCCTTCA
GATTCTGGGCGGTGTCGCCGATGCCTTCGAGTTCCTTGAACCAAAGCTTGGCGTGTTCCT
TTTCGTTGTCAGCGGTTTTCTGGAACAAAGCGGCAATCTGTTCAAAGCCGTCCTTTTTGG
CGCGGCTTGCAAAGTAGGTGTACTTGTTGCGAGCCTGCGATTCGCCGGCGAATGCTGCTT
CAAGGTTCTTTTCGGTTTGGGTTCCAGCGTATTTATTTGCCATAATAAACTCCCTTATTT
GATAGGTTTTGTTTCTAATATACCTCATTTTGTTGCTGTGTGGAAATTTTTATGACGCAT
TTTTGTAATAAGTTGGAGCAAGCCGATTTTGTTAAATGATACGGGGTGTATCTTTTAGAA
TTTAAAAATGAAAAATATTTGTTAAAATCCTTAAAAATTTGAAATTTTCTTTAATTTTGT
ATCATTTTAATATTGCGTGCGCTTGGAGGGAAATCTAAATTTATACATGTAAGAACGAAT
GTTCTAACCCAAAACTATTGACCAATAACTAATGACCAATAACTAATGACTACTTATGAA
ACCGATAACAGAATATAAGGATTACCGCCTGTACATGCAGGACTTTTACGAAGAGCGTAA
AAGGACGAGCGCATTTTCGTGGCGTGAGTTTTCCAAGCTGGCGGGGTTCAAGTCGCCGGT
TTACCTGAAACTTGTTTGCGAAGGCAAGAGCAGCTTGAGTCTCGTCAAGATGGAACAGGT
CGCACATGCGATGGGGCTTGTGGGGCACGAGTTTGCTTACTTCACGCAAATGGTCAAGTT
CGGCAATGCAACGAAGGATTCTGCGAAAAAGGAGGCGCTCATCGAAATGCAGAAGATTGC
TATGGAGCACAAGGTGCGCGTTCTCGATGCGGAATCTTTTGAATTCTATGAGTCGTGGAA
AAATCCGACGATTCGCGAACTTGCTCCGATGATGCCTGGAAAGCGTCCGCTCGAAGTGGC
GAAAACTTGCCATCAGGTGATTTCGGCAGAACAGGTGCGCGATTCGCTCGCATTCCTTGT
GCAGACGGGTTTTCTTAAGCGCGAGGCGGAACATACTTATGTGCAGACGGAAAAGACTGT
CATCGGCACAAAAGAATCGCTTCCCATTGCGGTTCGCGGCATGCACAAAGAAATGGCTTC
GCTTGCGAGAACGGCTATCGACAAGTTCCCGATTGAAGAACGTCATTTCACGGGGGCTAC
GCTTGGCCTCTGCGAAGAAGCCTACGCCCGCATTTCTCAGGAGTTGGACGCGTTTGTACG
CAAGGTGGCAAACATCGCTGCCGAATATGAAAACATCAACCAAGTTTATCGACTGAATCT
TCAGTTGTTCCCTTTAACAAAAAAGGTCGAGGAGGAAACCAATGAATAACATCATTAAAT
TCACTATGGCAGCGGGTGTTCTCGCTTTAGTGGGCTGTACCGACAACAATGTCAGTGGTG
CTGCAATAGAAGGTAACGCTGTTGCTCAAAACAGCAGTTCGTCTAGTGACGTTGTAAGCA
GCAGTGGGGTGCAAATCCCGAATGGAAAAATTTCTTTTGATACTCCGCCAACGGCTCGTG
TTAAGGTTACGGGTGGTGATGTTCTTGTGTACAAGCAATCTGCAGGAGCTCGTTCGCAAT
GTGATGTAAATAACAAACATTATAGCAGTCATGTTCAATTCAGTTTGGATAGTGTGGCTC
ACCGTGATATTTCGTTAAGCGGTTTGGGAGACAAGTGCGAACCGATTTTAGAAGCCTTCT
TAAAGACATGTGAATCTAATGTTTTTGTATTAAATTCATCGGGTCTGTTTTACTACGATT
ATCCAAATTTAAACGATATAACGTGTGAAAATACGAAAGATATATTTATTGTTTGCGATG
CTATGCATGGGATAGAAACGTATGAATCCTGTACGGACGGAAATCCGTCCTATTGTACAT
CGGTGGTTGTTGACACAGCATTTTTCAATAACTTTGTAAGTGATTTAACAAAAGAAACGG
ATGATATTTGCAACTCGTTATATGCAGATATGACTCTGGATAATTATTCAAAACAATTTA
CGGAAAATGTCGATGAACTTTCTTTTGATGACCATGTACTTGCGTTCAATGGTGGTGGTG
CGATTTATATTTCAGCACCGGATTCGATTACGCATATTAAGGAAATATCGCCCCAAGAAG
TGTTAGAATCTTTCCCCAAAACAGTTCAATATGTTGGAAATTCGCTGTTTTCGGAAAATT
GCAAGTTGTATTCTGTATCTCTAGGGATTAATTCGTATTATTATGGGTTTATTTTGAATA
AGGTCTCAAAAGACTCGATAGAGATAACAAAAATAGCTCCTAGTGGTAATTGTACATATG
GGAAATCGGACTTTCTAAGGAAAGCTGAATTCCTTGTCCAAGATTGCGATGGCTTAATTG
ACGAAAATGCGGAGACAATAATTCATAATTATACGAGTTCAATTTGGAAGTGCGGAGAAT
ACGGATACCCTTCAGGTGATGATTCGGAACCTCATGGTGAATGGTTCCATCCTGACTTCG
TAAAATAAAAAACAAGCCCATTTGTTAAAATAATACTAGATTGTTCTCCGTACAGTACGG
AGAACTTTTTTATGGCTATTTATAACAACATTCTCGAAACGATTGGCAATACGCCGCTCG
TTCGCATCAACAAGCTCAACAAGGGCGATGCCGAAGTCTATGTGAAACTCGAAATGTTCA
ACCCGCTCGGTAGCGCAAAAGACCGCGTAGCGCTCAACATGATTGAACGTGCTGAACAGG
AAGGCAAGCTCAAGCCGGGTGCTCTCATCATCGAGCCGACGAGCGGAAACACGGGTGTGG
GCCTAGCATACGTGGGTGCGGTCAAGGGTTACAAGGTCGTGCTCACGATGCCGGATTCTA
TGAGTATGGAACGCCGTATGCTTTTGAAATCGCTTGGCGCCGAAGTCGTGCTGACCGAAG
GTGCAAAGGGCATGGCTGGCTGCATCGAAAAGGCGAACGAAATCGCTGCCGCTAATCCGG
GTAGCTTCATTCCGCAGCAGTTCGACAATCCTGCAAATCCCGAAGCGCATTACCGTACGA
CAGGTCCTGAAATCTGGCGCGATACGGATGGCAAGGTGGATGTGTTTATCGCGACCGCAG
GCACGGGCGGAACCGTTTCTGGCACGGCGAAGTTCCTTAAGGAAAAGAATCCGGATATCT
ACGTAATCGCAATTGAACCGGACGATTCTCCAATGATTTCTAAGGGTGTTGCTGGCCCGC
ACAAGATTCAGGGCATCGGTGCAAACTTTGTCCCCAAGAATTACGATCCGAAGGTGATTG
ACGAAGTCTACCTCACGAGCACCGAAAAGGCGGGGAACGCCGCTCGAGCTGCAGCTGCCG
AAGAAGGAATCTTCGTCGGGATTTCGTCGGGTGCCGCTCTCGAATGTGCTCTTACGGTCG
CGAAGCGCCCGGAATTCAAGGGTAAGCGCATTGTCGCAGTGCTTCCGGATACTGGTGAAC
GCTACCTCAGCACCTGGCTCTGGAACACGTAGTCGCCACTGCGCGAGACTTTAAAAAGGA
AAATGCCGACTCCCGTGAGCCGGCATTTCTATTAAGTGAGGAATTCATTAAGAAGTTTAT
TTAGAAAGCATCTTGCCGTTAAGCGTTGCAATCCAGTGCTTGTCTCTTGCCCTGGCTGGG
ATTTCGATATTGGTCGTTCCCGCCTTGATCTGAGTCTTGTACAAAACAGCACCGTTCAAA
TCGACTAGGGCAAACTTGCCTCCCATATCCGTGTGGATTTCGAGGTAGTTACCAATGACC
ACGAAGAAGTTTGTCGGAGACAATCTGCTAAGGTCATTGTAACGAATGTTCATCGGAATG
GAATCTTTGTCCTTGCTGTCGTTCTGCCAATCGGGTTCATGGATTGACGGATCTACAGGA
GCCATCGCAATGGGGGAGGCCGGTTCCTTGAATCCAAGCTGTTCGTCCATCCACTGCATT
CTTTCTTTCATCTTCTTGCGGAGATGTTCAAATTCTCCATCCCACGTGGTTGCGTTGTAG
CCACCCATAGGCATGCCAAAGCCACCGCCACTGCTGCTATTGCAGTATTTCATTGGCTGC
GGGTCCGCATCGTTCTGACCGCTTGATTTGCCCAAGTTCGGCCAGCGCTTGAAGTTTCTG
TCAGCTGCGTTCTTGAGGTACGTCTTCATGGAATCGAGGTAGAGATCCAAAGTCTTGGTG
TGCCAAACGCCACTGCGGAGTTCTGCCCAGCGTTTCTTCAATTCACTTTGGTAGTGACTG
TCCTTCCACATGCCAAGGAGCCAGTTTGGGGCCTTGAGGGAGCTACCCATGCCCCACATG
CCGCCATTGCCTGACTTTTGGCTGTTTTCGATTTGCCAGCCGCTTGTGCCGGAACTTCCG
AAGCCGTTTCCGCCACCACCGAAACCACCACCGAAGCCGCCGCCCCACATGCCACCGCCG
TTATTGCCTCCGCCATTTTCGGGCTGGCTGCCATTACTCATGGCGAGGTTAAAGTCCCAA
GCCGGGCCAAGTGTTACCTTGCCTTCCGTCTTGACTCCGTTCTTGTCGGTTTTGTCCTTT
GGCTTGTGCAAGAAGAAACTGCACCAGTAGGAGTCCGCGTTGTTCGTCACTTCTTCGTGT
AAGACATAGTCCAGAGCCGATGTCATATCCACGTAGTTTTCATAGCCTTGACCGTTCTTG
CCGTTCTTGAACAAGCCTTCAAGATCGTTCAGGTATTTTTTCAGGTAATCTTCCTGTTGC
TTTTGGATGTTTTCCTTTTTGGGGTAGTGCAAAATGACGTTTAAACCGTCAGAAGTGTTA
AAGCCTTCCTTTTCGATGGGGCCACTGCCTGCGCCACCGGTGTTGGTGCCCGTTTTGTCA
AAAGCCCAAATGTAGCCGCCGGTGAGGCTATCGCCTGCGATGTCGGTTTCTTTAAGCTTG
CTCACGTTCACGCGATACTTGCCGCGTTTGATTTTTTCAATAAGCACGTACACGCCGCGG
TAAACGCCGTTGATGTACAAGTCAAAATGCTTAGTGCGTGGGCTGTAGTGGCCTGCTTGT
CTAAAGAGCCAGTGGGCGAGAGCGTTTCGCATCATGCTCTTGTCTACATAAGGACCATGG
AAAACCCAGTCGTCTGCAGGCGGGAGCCCGAACAGGCTGACGTCAAGACCTTCACCTTTT
TCGTCACGGACTTCTACGCCATAGCCTGGCTTCGGGAACAAGGCGGATGATTGCCCTCTT
ACCTTGATGCCAATGTCATAAAGCGTACCTTTGGCACTGTCTGCAACGGAATTTGTTTTC
CCGTCGAGCACGCGCATTGTTGCAGGAATTTTTTCGGTGACATTTTTGTCAAGGCATTCG
CCTTTGGTATCAACGAAAACAATCGGTAAGTCGTACGTTTGCGCAAGGGACATCCCTGCC
GCAAAGCAACACGATAATAGGGCTTTTTTTAGCATAATGTATCCACACTCCTTATCCATC
TCTTCTAAAAATAAATGCACCCTTGTTGAAAGGGTGCGTTTATTTCTGTTTACACGTTGT
TTGCGTTTACAACTTTACAACGGCTAATTTCGCGCGTTTTGTGCAAATTATGCTTTGATG
CGCAAGCGAGCGTATTCGTAAAGGCCGAGCGAAAGGGCTACAGATGCATTGTACGAATGA
GCTTCGGGCTTCATCGGGATGCGGAGTACGGCATCGCACTGCTTCTTGATGAACGGGGGG
AGGCCCACGTCTTCACCACCGACGGCGAGCACCACGTGGTCTGCAAAGTCGAAACCGGCG
AGGTTTGTTTCGGTGTCGGCGTCGAGCCCGAGAATCTGGTAGCCGGCCATCTTGAGTTCG
CCGATAGCGCCTTCAAGGTTGTCCGGACGGCAGATGCGGAGCTTTTCGAGTGCGCCTGCG
GAAGTGCGGGCAACGCTCGGGGTAATGCCGCACATGCCCTTTGCGGGGAGGAGCAAAATG
TCAACGCCCAAGGCGAGCGAGCTACGGATGCAAGCACCGAGGTTACGCGGGTCTTCGATG
TTTGTGGCAACGGCGATGAGCTTCTTTTCGCCCGTGTCACGGGCTTTGAAGAATTCTTCG
CGGACGTCCATCCAGTTCAGGAGTTCCTTCTCGTTCATGAGTGCAACGACGCCGTGGTTC
GGGCGGGCGTAGCTGTCGAGGATCTTGGAATCGACCTGCTGCACGTGCACGTGGGCGCGC
TTGGCGAGCTTCTGGAGTTCATAGAGCTTCGGGTTGCCGGACTTGTGCATGAAGAGCACT
CGGTGGACCTGGAGCGGGTTCTTGTTCAAAAGTTCTTCGACTTCCTTGATACCACCGACG
GCGACCTGCGGGGCAGCATCGGCATCACCGACTGCAGGCACGAAGTTTTCCTGGTTAGCA
CGGCTCTTGTCAAATTCGCGGCGTTCGCCAAAATTACGCTCGCCTTCAAAGCGCTTCGGG
CGATCGCCAAAGCTCGGACGGTCGCTGTCGAAACGGCTCGGGCGATTGGCGAAATCGTCG
CGGTCGCGACGGAGGTGTGCCTGGCTTCCGATGCCTCCACGGCGTTCGGGAGCGCGTTCT
GGTTCGTCCGGATGTTCGCGGTTGAACTTCGCCTCATCGAATGTGGGGCGTGCTGTGCGC
CCAAAGTGGCGCTTGCGATCGTTACCAAAACCGCGACGGCTGTCGTCATTATTGAAACTC
ATTTTGTGAATCTCCGTGATTTGTCATTCCGGCCACTGTGCCGGAATCGGTTGTTAATCA
GTACTTTTCTCGACAGGCAATCACCGTGTGCATCTTCACATCGGTTTCTTTCTGCTCTAG
CGGTTCCTTGGAAAGTTGCGCCGGAGTCATAATCCCTGCCTTAAATGCGTTAGGGTATTT
GGCGAGGAACCTGTCGTAGTATCCCTTGCCGTGTCCTTGTCTGCTCCCATCCCAATTGAA
CTTTACGCCTGGGACCAGGAACACAGGAATGTCGCCTTCAAACTTCTCGATGCCTTCGCG
GGGCTCCATGATTCCATAGTGCCCCTTGACCAAGTCCTTCTTGAGGTTTGCAATCTTGTA
GAAGTGCATGATGCCTTCGCCCTCGCACTTTGGGAGCAAAAGGCGTCCTTCGGTGGCGAG
TTCCTCGAGAATCGGCATGATGTTCGGTTCTCCCTTGAGCGGGTAAAAAGCAGCGATGTT
CCTTGCATCGTGGTAGCCTGGAATGTCGTGGATTTCCTGCCACGGTTCCTTGATTATGTC
ATCGCCCTTTTTCATGCGACGCATCTTCAAGATCATCTCGACGATGGGACTGCTGCCGAA
AATCAGCAACACTAAGATTACAATAACGATGGACGCGGCCATTTAAAAACCTTTATTTTG
AGGCTCTATTCTTCGTCGCCAATGCGCTTTGCCGTTGGCAACTTGTCACGCAAAATCTCG
TTCCAGAGGCCTTGCTGCCAGTGCATCAAGTGCGCTTCTTCGTAGCGTTTTTCCCACGGA
ATGTTTCCCGGAGCGGCAAGCCAAATCAGCTGAGACTTGTTTGCGAGGAGCGCTGCATCG
ATTTTCAGCTCTTCGGCCTTTTCGTCACGCCACGTTTTAAGCGCGTTGAGCAAGTCCGAA
TGCGGGATGACTGGCGGTGGTGGAGCCTTCGGGAGGCGCATCGGCCAATCGCATTCCGGG
ACGGCCATCGCTGTGCGGAGCATGTTCAGGAACGATTCCAGACGGTCTCCCTTGAAATTG
CGGGGGAGCTTTGGCAGGAACGTTTCGCTGACTTCCGGAAAATGTGAATTCTGGGCATTC
ACAATCGCAAGCATCAGTTCGGACTGCATCACCTTATAAGGTGGACGGTCGAGTTCTTCG
GCCTGCTTTTCACGCCATTCCCACAAGTGCTTGAGGATGTTCAATGCGCAGGGGCCGTAA
ATGCTGGAACCCGTAATGCGCCACGGATCTTTTTTCGGGGCGTTCGGAGTCCTTGCGTGT
TCAATAAGTGTGTTGCACTGCTCCGTGAGCCAGTTCATGCGACCGGCCTGTTGCAGCTTT
TCTGCTAAAATGGCACAAAGTTCGTGAAGGTAGAACGTATCGTGGATGGCGTATTCGCAC
ATATCCAGCGAAAGTGGTCGAATCGTCCAGTCGGCTCTCTGGTTTTCTTTCTTGAGCTCG
TCGCCAAAATATTCCTTGACCAAATCGGCAAGCCCGAGGTGCTGTTCGCCCAGAATCTTT
GCGGCAAGCATTGTGTCGAAAATGCTCTTCGGCGAAAAGCCGTAAGTCTGCCACAAAAGT
CTGAGGTCGTAATCTGCACCGTGGAAAATCAGCGTCTGCATTGCACGTGCCTTGAACAGC
GGTGCAAGGTCCAGCCCACAAAGCGGATCCACAATATAATGGTGTTCGCCAATGGTGATC
TGGATAAGACAGAGACGAGCCGTGTAATGGTACATGGAATCCGCCTCGGTGTCGACAGCG
GCCATGTCATAAAGCTCCAAATCAGCAAGCAAGTTTGCGAGCGATTCTTCACTATCTACC
AATATGTATTTCTCGTCTTTAATCATTTGACAAGGAAATGTAATAAAAGAAATTGATAGC
GCGCTATTTTTCCCCCGAATTTACCCCAACACAGCACTTTCCCCGCGCAAGTGTGCTGTA
ACGCACAGTGAAATTTTCCTAAATTGCACGCCATGAGAAAGATTTCACTTACCGGTATCA
AGCCGACGGGCACTCCCCATCTCGGCAACTATGTGGGCGCAATCCGCCCGGCTCTTGAAC
TTACGAAGACTTATGACACGGTCTATTTCATCGCGGACTATCACGCTTTGACGACTGTGC
AGAACGGCGCCGAAATGCGTGCGAACATCTACAAGGTTGCTGCAACCTGGCTCGCTCTCG
GCCTTAACCCGGAAGAATCCCTGTTCTACAAGCAGAGCGATATTCCTGAAATCTTTGAAC
TTAGCTGGGCTCTCAGCTGCTTCACGCCGAAGGGCTTCATGAACCGCGCCCACGCTTACA
AGGCAAAGGTCGAAGCCAACACAGCCGCTGGCGTTGACGTGGATTCCAACGTGAACATGG
GCCTTTACTGCTACCCGTGCCTTATGGATGCCGACATTCTCATGTTCAGCGCCGACATCG
TGCCGGTGGGCAAGGACCAGAAACAGCACGTCGAATTTGCTCGTGATATCGCCATCAAGT
TCAACAAGCACTTTGGCGAAGATGTGTTCACCGTCCCGGAACCGGTTTTCCAGGAATCCA
CTGGTGTCATCCCGGGCCTTGACGGTCGCAAGATGAGCAAGTCCTACGATAACTACATCG
ACATCTTCCTTGAACCGAAGGCTCTCAAGAAGCGTCTCGGCAAGATTGTGACGAACTCCC
AGGGCATCGAAGAACCGAAGGATCCGGATACTTGCAACGTGTTTAAGTTGTACAAACTCT
TTGCAACGCCGGAACAGACCGAAGCTCTCGCAGCTCGCTACCGTGCAGGCGGCATGGGCT
GGGGCCACGCCAAGCAGGAACTCCAGAATGTTCTCGAAGAACATCTCGGTGCCGCTCGCG
AAAAGTATTTCTACTTGCTCGACCATACCGACGAAATCGAAAAGATTCTCGCTTATGGTA
AGGAACGCGCTCGCGCCAAGGCCAAGGTCATGATGGACCGCGTGCGTCATCTGTTAGGAA
CTTACTAAGAGACTAATAGTCCGCTCGGCTTTTACTTTTGTCATGCCCGGCACTGACCGG
GCATCTCCCTTTTAAAACATTTTACAAGGCTCTCGGATTTTCCTCCGGGAGCTTTTGTGT
ATATTGAACCTTATGATAAATTTCTTTTGTCAAATATCGGATATTTTTAGTCAACAAAAT
AAAACAGCTGCTGAACAAGTTAAAACCCCTGATCAAAAAGATTCCCTAGAATTAAATAGA
TCGGAGGAAAAATGAATGAAATTCTCAAATACTTAACGACTTTTGCAACGGAGATTCTTC
CCGTAATCCTCCCGGGAATTATTTTCTTTGCTCTTCGCAAACGGACGTCTTGGAAGAAGT
TTTGGCTAGTTCTTGGCTTGCTTCTTCCTGCATTTATCGTGTTCCGGATTGTCCAATGGC
TAGCTTGTAAGAATGATTTAGAAATGGCAATTGAGGGCTTGTTCTTGCTTGCGTTATATG
TCTCGGGAGCTCTTGTCGGGAATTTCTTTAAGACGAAGAAAGTTTTGTATGTAATAGCAG
GTTCTGTCGTTGTGTTGCTTCTGTTCTTGGCCATTAAATGGTTGGTTTATCATGATTCGG
AAATGTTTCCGTTTGGAGAAATTGTTGATGAACCATTGCAGAGTGTTGAATTGGAGTTAG
CGCAGAATGCTGATTACGAAATAGAAATGATTCAGGAAGACGCCTGGTGGAATGATACCC
GCATCATAGCCGTCAGGGAACGGAATGACTCTGTTTTTTATCGTGCCGCCTATCGCATGT
GTAGTGCTGAAAATATTGATGATGAAGGCTATAAACATCGGATAAAGCCGAATATCGATT
CGGTCCAGTGGACGCTACTGAGTCCCGAAAAGTCTTTAATTGCAAAATCACTAAAAAATT
CTATAGAAAAATACAAACAGGAATACCACTCGGATCTTGTTTGGGATGGCTATTCTGTTG
ATGTCTCTCTGAAGGATTATAAACGTAAAACCAGTCGCCGATTGGATTTGAGCAATGCTT
CCATACTTGGAATGCAGGGCGCTATGGCTATTGAAAAAATGATGCTCGATCTTATGCCTC
CTCGCGAAACTTTTACGACGCTTTCTTATGATAAGGTCTCGAAAAAGTGTGCAGAAATAG
AAAATGCACGGATCCAACAGATTGAGGCAAGTCGCAATAGCAAATAATTTTTATTAAATT
ACAAGCGTGCGAATTCTTTTTTTAGTCCTTTTGCTAATCCTGAACGTCTATGCCGAAGCC
AAAGGCTCCGGTACGGTTCGTTCTGGCTCTAAGGCGAAAAAAGCAAAGTCCGAGGTGGTC
ACTAAAAAGTCTACAACATCCAAATCGGCGAAATCTCGCAAAACAGCCTCTCGCAAAGCT
TCGAAAAAAACAGCAAATTTGGACACTGCGACACCGGAGTCCGCAGCTCTGTCCGATACG
ACTGACGTTTCCACGAATTTTGCAAATCCCGCCATTTCGGCAACCTCCGTCGCAGATACC
GCAATAGAAAGCGAAATCGTTCGCGATACCATCGTCGATACCGTTTACGTGATTATGCCC
GAATCGGCACGCGCGCAAGAAAAGCCCAAGGGGTACAACATCCCGTTGCCTCACCAGTCG
GCGTATTTGAAGGAAGGTATTTCTGTCGGCATCGGTGCCGGGCTTTTCAAAGCATCCGAT
GACTGCGATTGCCTTGGCGTGTGGCAGGGCCAGTTTGAATACCATTATAGAGACTATGTT
ACGGGTGGCTTCGACGTCCGCTTCTTTGGGGGAACGCTCGACCGCGATATGATGCTCATG
TACCAGCGCTACCGCCTGAATGTCAAGTTCCACAAGAGCTTTACGGGCGCAGACTTTTAT
GCTGGCGCCATGCTTGGACTCGAGACGACCGACCTCTCGGAATTCCGCAAGGAATTGAAG
GACGGCGTCCGCAGGAACCGCTCGGATGAAGTGGATTCGAGTAAGGTTGCGGAACTAGAC
AGCCTGTCCGAAGAAGGCGAATCCTCGCAGAATGCTGTTTCCGAAAAGAACTGCGAAAAG
ATGTTCTCTCTCGATGGCTTTACGCTTGGTGTCGAAGTCGGCATGGGTGTTGCCTTGTCC
CGCTATTTGGGCCTTATGGGCAGTGCAAGCTACGAGTTCAACTTCTCATGGGCGCAACTG
GTCTCGTTCAGCCCGGGAATTGCGTTCAATGTGCAAGAAATCTGGCCTTGGGGGCGCAAC
AACCTCCGCTCGACGTGGGTTTCCTTCGAAATGATATTCCAGCGATACTTCAATCGTGGA
GTGGGGGAATGGGCCGTAGCCGGATTTGTCGGCCTCCAGTTCGGGATTTAACGATGCTTT
TCGGGGGCGACTACCTCCCGAGGTTTGACATCCGGAACGCTTTTTTCTATATTACCCGCA
CCGATTTATTCGGAACCCTCCCGGAGCCAATGTCGGTTTCCGGGCGATAGACCAAAGGGA
CTCATTATGAGACAATACGAAACGATGGTGATCATCGACGCTATGATCTCTGACGACGCT
ATCAAGGCTGAAGTCGAGACTATCGCTGCAAACATCACCAACGGCAACGGCGAAATTCTC
CGCCGTGACGACTGGGGCAAGCGCAAGCTCGCTTATACTATCAACAAGCGTCAGCATGGC
TACTATGTGATTTTCTACTACAAGGCCGAAGCCTCTGTGGTTGCTAACATGGAAGCCGCT
CTCAAGCTCAACGAAAACGTTCTCCGCTGGATGACCCTCGCTGATTATCCGATGAGCGAA
ATCGTTTACGACCAGACTCAGGCACAGTCCACCGAAGAAATTATTCCGGTTGACGCAGAA
GAAGGGGAGGCTGAATAATGGCTTTTGAAGATAAGAAGCAGGCTACTCGTATTCGCCGCA
AGAAGACTTGCTGGTTCACCGAGAACAACGTCAAGTTCATTGACTACAAGGACGAAAAGA
CTCTTCGTCGCTTTATCTCTGAACGTGGCAAGATCATCCCGCGCCGCATTTCTGGCACTT
CTGCTAAGTATCAGCGTATGCTGAACGAAGCTATCAAGCGTGCCCGTCAGATGGCTATTC
TCCCGTTCGTTTCGGACAGCATGCGCTAATAGGAGGAACTAGACTATGGAAATTATTCTT
AAGGCTAACGTCCCCCACTTGGGCAAGATGCTCGACGTCGTGAAGGTTAAGGATGGTTAC
GCACGTAACTACCTCTTCCCGCGTAAGCTCGCTGTTCGCGCAACTAAGGAAGCCAAGCTT
GAAATCGAAAACAACCGCGCTGCTGTTGAAGCTCAGTTCCAGAAGGAACTTGCTGCTGCT
GGTGACGTGGCTGCAAAGCTCGCACAGGTTTCTGTCAACCTCGAACGCCGCGTTGTTGAA
GGCGAACGTCTCTACGGTTCTGTGACCGCAGGTGACATCGCTGAAGCAATCACCAAGGCT
GGTGTCAAGGTTTCCCGTGCTCAGATCGACCTTGCTGAACCGATCAAGCAGCTCGGTGTC
TACACCGTGACTGTCAAGGTCTTCAGCGACGTTGAAGCACAGGTCAAGGTTTGGGTGGTC
GCTGAGAAGTAACTTCTAACGAAGTAATTCTCTTCAGTTCCACTGAAAATCTTACGGACC
GCTCCCAATCGGGAGCGGTTTTTGCTTGTTATAGTACCATTTTACAACGTTTTAACGGCT
GGCGCCGTTGAAAAAGTAAGCAAAAAAATATATTTTATATTGGGTTTGATTAATTGGGTT
TGATTAATTAAAAAAAAGAGAGTGGTTTATGATCAAAAAGATTGCTTTGTTCGCTCTTGC
TGTATCTGCAGCGTTTTCGAGTGCATTCGCCGCCAGCGATTGCTCTGTTGCGATAACTCC
GAGTTTGGGCATTTTTAGTGGAAACCAGATTAAACCGACCGTTACAAGAGTGATGTGTGA
CGATGTCGAACTTACCGATTTTTCCGTAACGTATGGCGAAAACATAAATGCGGGCGCCAA
TGCGGGAACTGTTTATGTGACTGTGAAGGGTAATACCGACCCCATTGAAAAGAAATTTGA
TATCGAACAAAAGCCCATTAAAATCTTGATCGATAATGCCGAAAAGGAAAAGGGGACTAA
AGATCCGGTATTTACGTGGAAATTGGCTGAGGTAAAAAACCTCGATGCGAAAGCTCTTGA
GAGTTTGCAGGCCGGATTGGAAGAATTTATTGAACTCACAAGAAACGCCGGCGAGGAAGT
CTTTACTTATCCGATTACGTTGGCAGACGGTATTTATGAAGGCTTGAAAAAGAATTTCCC
CAACTATGATTTCTCTTTTACCCCGGGCGAATTTACAATCACCAAGACCAAGGTGACTGT
GGTGGTTACAAGTACGGCTAAGGTTTATGGTGAAAAAGATCCAGAGTTTGAATACACGAT
TCACGGAAATATCAAAGAGTCCGAATATTCAGCGTTGGGAACCATTGAATTGTCTAGACC
CAAGGGTGAAGATGTTACAGCCGATGGCTATTTAATCTCTGTAATTGTCGAAAATATGGA
AACAGATGATTACTATGTGGAAACTGTTCCTGGTACATTCGTTATTCAGCCTGCACCGGT
AAATGTTGTTGTCGATGATGTAGAAAAGATTTATGGCGATGCTACGCCTGCATTTACCTA
CAAGGCAACAGGACTTCTTGGCTCGGATAAGCTGAAGGATGTTACGATTAGTTGTGCCAA
GTGTGTTTCGACGGGACTTGAAAATGTCGGTGAATACGCTGTTACCGCTTCGGTGAAGGC
TGCTTCTAATCCCAACTATAAGGTGACGACGAAGAGTGGTTCACTCACTGTTACGCCGAA
GGCCGCTACGGTGACTATGAACAACGCCGAAAAGACTTACGGCGAAAAGGACCCGAAATT
TACATATGAAGCCGAAGGCCTTGTGACAGCAAGTGAATCGCTTGCATCTCCGACGATTGC
TCGTGCCAAGGGTGAAAATGTTGGCACTTACAAGGTCAGTGTTGAATTTGCAGAAGGCGC
GAACCCCAACTATACGTTGACGGTCAAGCCGGGTACTCTGACGATTAATCAAAAGGCCGT
TACCTTGGTTGTCGATAACATTACCAAAAAGTATGGCGAAAAAGACCCTGAACTGACATA
CACGGTCAGCGGTATTGCTTCGTTCGACGGCGTCAAGGATGAACTGAAGGGTGTCTCTCT
GAAGCGCGAAGCTGGTGAAGATGCCGGTGACTACGCCATTACGGCTACGGTTGATGATGA
ATCGAACCCGAACTACATCGTCAGTACAAAAGATGGCCAGTTGACGATTACCGCAAATGA
TGACAAGATTGTGGTCACGATTACGGGACATGTCGATACCGTTGAATATGATGGCAAGGA
ACATACTGTGAAGGGGTACGATATCTCTTCCAATAGTGAAGCGTACTCCCTCAAGTTTGT
CGAATACAGTGGCAAATCTGTTATTGCAGGAACGAATGCCGGCAAGTATTATATGGGAAT
TTCTGCCGCAGACTTCAAGAACACTTCGGTGAACTATCCCAATGTAACGTTTGATATCAC
GGATGGTGCTTTGGTTGTAGAACCGAGAGCATTGGTGGTTTCTGCTAATGCTGATACCAT
TACGTATGGCGATGAAACTCCGACTGAATTTACATGGTCTGTCGATAGACTTCTTGAAGG
TGATGAACTCGATAACATCCACGTGTCTCTTGGCAAGACAGGTCTCCTTGCTGCCGGCGA
CTACGAACTCACCTTCGACAAGAAGAGCCCGACGAACACGAACTATGAAGTGACCAAGTA
CGAAACGAACTCGCTTACCGTGAAGCAGAAGATTGTGACGGTGACTGTGAACGACACGTC
TAAGTTCTATAGCGAAGCCGATCCGGAAAAGTACACCTATACCGTCTCGGGATTGCTTGA
TGGTGACGAATTGCCGGAACTTTATATGAAGCGTCAGCAGGGTGAAGACGTTCTCCTTGA
TGATGAAACCTATAGCATTTCGGGTGTGTTTGTCGAAGAATTTGACAATCCGAACTACAT
TGTGAAAATCAGACAGGGACACTTTACGATTAAGCCTTGCACGCAGAGAATTACCGTTGC
TATCTATGGTGACAACGTAATTGCTATGTATGACGACGGCAACGAAGTCTCGGCCCTCAA
GAGCTTTGATGTAAGCCCGATGCGCATTCCGGGTGAACCTTGGTTGCCTGAAGAATTTGC
TTACAAGAAGGAATTCGTTTCGTACAAGGGCGATTCTTTGATGACTGAAACGGAACTTGG
CGTTTACCCCATGGGACTTGTCGCATCTGACTTTGTCAACATTTCTCCGAACTTCGAAAA
TGTCAACTTTGTCGTTACGATTGATGGCACGTTCAAGATTACGGACCAGGAAATTTCTAT
TGCGGCAGTTAAGGGCGAAAAGGCATTTGGACTTACCTCTGGCAATCGCAGCATTCAGGT
GAGCGGTTCTAAGGTGGGTCAGCGCTTCGCTGTTCTCGACATGCAGGGCAGAGTGCTCCG
CTCGGGTGTCGTTGAATCTCCGAACTTCGAAATCCCGGTTTCGAATGCTGGCATTTACAT
GGTCCGCGTGGGTGCATCTGCACAGCGTATCCGTGTCAAGTAGCCTTTAACTAAGATTTT
AATGTAGAAAGTCTCGGATTTGTGTCCGAGACTTTTTGTTTTGATAACATTTTTTGCTAT
TTTAAGGTTATATGCGCAAGTTTGCTCTTTTACCTCTGTTTTTAGGTCTGTCTCTCGCCC
AGCTTTCTTTTGGCCAGGTGCGAGACCTTTTCGCTGAATTCGAAGAAGAAGCTAAGGCCC
CGGCTTCGGTTCCGGCGAGTTCTGCTTCTGTAGCTCCTGAAGCTACAAAGGCGCCTGCTA
CTCCGGCGGTCGCTCCAGAAAGTTCTGCGGCTAAGGCCCCGGCAAGCTCTGCTTCCAAAA
AGTCTAAAGCGAAGTCCTCTAGCAGCAAGGCTGTTTCGAGCTCTTCTGTCATTTTGTCCA
GTTCATCAGCTGTCGTCGTAAGTTCTTCCTCTGTAGAGGTTAGCGCTCCTTCTAGTTCTT
CGGTGGCTCCGGTCGAGTCGAGCTCTTCTGTGGAGGCCGCTCCGGCTGTGGCGATTGTCG
ATACCGCCGTTTTGGATTCCGCTGCACGTGATTCCCTCATGCGCGAAGCTGCAATTGCCG
AAGCAGAAAGGGTGCGAGCCCAAGCCGATTCTTCGAGACGTGCCGATTCTCTTGCGCAGG
CTCAGGCCGCAGGCCTTACGGATGTGAGCAGCAGTTCTGTTGCCGCCTCCTCGAATAGCA
TGAGCCGTCGTGATTTGCTTGGACCGGTGAAGGTCTCTAAGGTCCATGGCATTGACGAGC
TGAAGGGCCGTTACAAGAATCCGCGCAAGGCGTTGTTCCTCTCGCTTTTGGTGCCGGGTG
CAGGGCAGCTGTATGTGGGTGGCTCTACGGCAACGTATGTCCGCGGTGGCGTCTATATGG
CACTTGAAGTGTTCATGTGGAGTGGCTGGGGTTACTTCTCCATCTACAAGTACAACCAGC
AGGTGGATAAGTACAAGAAGTTTGCCAAGCAGCACTATTCCATTGGCCGATACGAAGATG
CCATGCGTGATCTCTATAGCGCTGCAGGCTCCCTCTATCCGTCTACGTTCAATAGCCGTT
ACATGGGAACACGTAAGTCGTTCTGCGAAGCAATTTATGGTGATGCGACCTATGGCAAGT
GCTATCAGGACGACGCCTTGTTTAGTGACGACAAGACTCATCTGAATAACTTCAAGGACA
AGGACAAGTCCTTAGGCGATGAAATGAAGGACTTCAAGCGTTCGTTCAACAAGGAATCTG
AACTCTTCCAGCTTATTTCTGAAGGCGCTTACGTGCGTGGTTGGGATGATGTTAAGAATG
GCGGTACTTTGGCCATTGACTTAAACCTCGAAGATGAAGATGCTGAAACGGTTTCGCTGG
GTGAATCTGAACATATGCTCAAGTACCGCTCCATGCGTCGCGATGCCAATGATTATGCTG
ACATGCAGGCTTGGTTCATTGGCGGGCTCATCTTGAACCATATCGTTTCTGCCGTGGATG
CTGCTTTGACTGCAAATGCACACAACAAGGTCCTCTATGAAGAAGATGTTTCTTGGTATG
ACCACTTGCATTTCGATAGCGGAATCTCGTTCAAGGATTCCTTCGGCTGGTCTGTTCGCG
CCAATTGGGGATTCTAATGCGCATTATTCTTGCCATACTGCTTGCGTCTGTCGCCGCATT
CTCGCAGATTGTGGTGAGCGTTGATCAAAACGTCTATAAGAATAGCGAAAAGAACGTGTT
CTTGGCCGTTGGTGCTTCGGCGCTTTTACCGGGCATGGGCGAACTTTACTTGAACGAAAA
GAAGTTTGTGCGTCCGTTTGTCTGGACTGATCTTGCGTTGTGGGTGACGGCTGTGGGCTC
TTATGTCATAGGGGACCGCTATGTGACGTCGGCTCACAATTACGCTGTGCGCCATGCCGG
GCTTACTGGCAAAAAGAACGTTTCGTTGCTGAATACAGTGGGGTCCTATCGTAGCCGTTC
GGGTGTGTTTGGACAAAACTCCTCGCCGGACATGAACGAGGACTACAACCAGGCAATGAT
CCGCTCTGACAAGAAGGTCGATGAAGAATTTTCGAATGACATCCAGTGGGATTGGGGAAG
CTCCGACAATCCGGAATCGACGGAACATATTGAAGAATTTAAGAGCCGTATGCGTCATTA
CCGCATAAGCCGCATCGTGTTCCAGGTTTCTGTGGGAGCGCTAATCCTGAACCGTGTGGT
TTCCATGCTCGATGCCTGGCGCATTTACCGTGCCACCTCGACCAAGTCGTTCTCAAGCAA
AGTGCAGTTCGAACCGGAATTCTATGAAGATGGTGCTGCTCTTTTCATGAACGTGAAATT
CTGATGTGAGTTCTAAGTTCCGAGTTACTAGTTACTAGAAAAGTTTATTTTGCAATCTCT
AGTAACTACTAACTATTAACTAGTAACTGCACCGAAGGTGCTTGCAACTTTTTTACAGAG
TTAATCATCTAAATACGCGAAAATAATCAAACTACTCCCTACCGTCTACTTCTAACTAAA
ATATGAAACACCTTCTTTTAATAGCACTCTCTTCTCTTCTTCTTGTGGCTTGTGGTAGTA
AAGACGATTCCGCCAAGGGCGCTCCTGCTGGCAAAGGCAATGGCGGTAAAAAGGGTGGCG
CTCAGAGAGTGCTGAATGTCGAAGGTTATGTGGCAGAGCTTGGGTCACAGGGCAAGAACT
TCCAGACGATGGCGACTCTTGTGCCGAAGAACAGTGTTTCGCTTTCGGCGGCAACTTCTG
GCCGCTTGGTGAGCCTCAAGGCTAAAGACGGTGCTATAGTCAAGAAGGGTACGCTCCTCG
CAAAGATTGACGATTCTGAACTCCGTGCGCAGCTCAAGCAGGCGCAGTCGAACAAGATGC
TTGCCGAGCAAAAGGAACAGCGCATCCGTGGTCTCTTTGAAAAGAATGGGGCGACCAAGC
AGGATTTGGAATCGGCAGAAGCATCGCTCAAGTCTGCACAGGCAAGCGTAGAACTTATCC
AGGCTCAACTTGCAAAGACCGAAGTCCGTGCGCCGTTTAGCGGCAAGCTTGGCTTTGTCG
ATGTGTCCGTGGGCGCTTGGCTCAACTCTGGCACCCCGATTGCTGAACTCAGCGAAGTGG
ACCGACTCAAGGCGAAGTTCTCGCTCCCGCAGCGCTATGCGTCTGTCATCAAGGTGGGCG
ACAAGATTTCTCTCAAGGACTCTGAACGCAATGTTGAAAAGTTCGGCGTTGTCTCTGCGC
TTGATGCCGTGATTTCTGAAAGCAGCCGTACTCGCCGTGTGATGGTCGATGTCGATAACG
CAAAGGGCGAACTCATTGCGGGTAGCTTTGTGAGTGTGAATGTCGCGATGGAAGCTAGCA
ACGTGCAGAGCTTTACGATCCCGTCCGAGGCGATGATTCTCGACAGGGAAGGCGCTTACG
TGTTTGTGAGTCAGGGTGGCAAGGCTAAGATCAAGCATATCACGACGGGACTCCGCACGC
CGATGTCTGTGCAGGTTCTTTCGGGCCTTGATGTAGGTGATACAGTGATTGTTTCTGGCA
TTGTGAGCCTCCGCCCAGGTGCAGATGTCAAGATTAAGGGACTCCGCCATTCGATCAATT
ACGAGGTAGAGTAATGAGCGTAAGCCAGCTCTCCGTCCGTCGCCCAGTCCTCATGACTGT
GATGGCGCTTGTCATCCTGTTGCTCGGATTTTTTGGGCTCAGCTCTCTTGGCATTCGTGA
ATACCCGAACGTCGACTATCCGTTGATTCAGGTGCGTACCTCTTACCCGGGCGCAAATGC
GGCCGTGGTCGAAGCGGAAGTCACTGAAATCTTGGAAGCATCCATCAACAGTGCGTCAGG
TATCAAGGCTTTGACTTCAACAAGCCGCGATGGTTTCTCTTACATCAGCATCGAATTTGA
AACGGGCATGGACTTGGAAGCGGCCGCAAACGAAATTCGCGACCGCGTGAGCCGTGTGCG
TCGTCGCTTGCCGGACGATGTCGATGAACCGACAGTTTACAAGTCCGATAGCGATAGCGA
CCCGATTTTGATGGTGAGCCTTGTGAGCGACAAGTTCGACCCGATGGAGGTTTCGGAAAT
TGCTAACAACCACGTGAAGGAACGCTTGCAGACGATTAACGGCGTTTCGGAAGTGGCGAT
TTGGGGTGAAAAACGCCCGGTTGTGCGTTTGTGGATTGACCCGGTGCGTATGCAGGCTCT
TGGCGTCTCGGGCGCGCAGATGGCGGCCGCTTTGAAACAAGGTAACTTGGAACTCCCGTC
TGGTTCTATCGAAGGTACAGAAACGACGCTTTCGATTCGTACGCTTGGCCGAGTTCTCGA
TCCAAAGTCCTTTGGCAATATTGCGGTGAGGACGGCTGAAGATGGAACCGTGATCCGCAT
TTCTGATGTCGCGGATATCCATTACGAACCGAAGGATACGCGTACTGGTTTTAGACGTAA
CGGCAAGAATTCCATTACGCTTGCTCTCATGGCGCAGCCGGGCAGTAACCACGTTGAAAT
TGCAAACGAATTCTACAAGCGCGTCGAAGACATCCGTCGTGAAATCCCGGAAGGCGTGGA
ACTGCTTTACGGTCGCGATACTTCGATTAACATCCGCGCGTCTATCAAGGAAGTGGTGGA
GACCATCTTTATCGCGTTTATTCTCGTGATTGCGATTATCTTTGCGTTCCTCCGCGAAGG
CCGTACAACGTTTATCCCGATGGTCGTGGTGCCTGTATCTGTGATTGGTAGCTTCTTTGT
GCTTTACCTTTGCGGGTTCAGTATCAACGTGCTTACGCTTTTGGCGATGGTCCTCGCGAT
TGGCCTTGTTGTGGACGATGCCATTGTGATTGTGGAAAACATTTATCACAAGATTGAAAG
TGGCATGACGCCGAAGCAGGCGGCAATTGCAGGAACAAATGAAATCTTTTTTGCGGTGAT
TGCAACGTCTGTTGTGTTGATGGCGGTGTTTATTCCAGTGCTTGCCTTGGGCGGTACAAC
TGGACTTTTGTTCCGCGAATTTGTGGCGGTGATGATTGGAACAGTGTTTCTCTCGACGCT
TTGCGCTTTGACGCTTTCGCCGATGCTTTGTTCTAAATTTCTGAAGCACCAGAAGAAAGG
CGCCTTCTTTAAACTCACGGAACCGTTCTTTGACTGGCTGAACGGGATGTATTCACGTTT
GCTTGGCGGATTCCTAAAATGGCGCTTGCTGTTGTTTCCGATTGTGGCTGTTCTCTTGTT
TGGAGCGTATTTCTGCTTCAATAACATGAGTAGCGAAATGGCGCCGACCGAAGACTCCAA
CGCTGTGATGGTGAACATGAGCATGCCCGAAGGCGTGAACCTCTCGCGCACCAAGCGCAT
GGCCGATGAATTTGTCGATGAAGTGACTTCGATTCTCGATTCCAATGAATACACGGAATT
CCAGGCGGGTGCTTGGAATGCGGGCAACTCGAGAATGCGTTTGTTCTTGAACGACGATAA
GAAGGCTCGTCGTCCGCAGAGTGAAATCGCCCGAGTGATTCAGGTGCTCGGTAACGAATA
CCCGGATTTGCGCGTGATGGTGTTTGAACCGCAGAGCATTAGTACGCAGCGCGGTGGCCT
CCCAGTGCAGTTTGTGTTGCAGGCTCCGAACATCGAAGTGCTGCGTGACCTTGTTCCTAA
ATTCGAAGAAGCGGCAAGCAAGAGCCCTGTGTTCAGCGTGGTGAACAGCAACTTGCGCTT
CACGAAGCCGGAACTCCACATCGAAATTTTGCGCGACAAGGCAAATGAAGAAGGTGTGTC
GGTGAACGATATTGCACAGGCGGTGCAGCTTGCCATTAGCGACCAGACTTATGGCGATTA
CTATAAGGACGGTCGTCAGTACGATATCATTGGCGCTGTCGGTTACCAGTACCGCGATAC
GCCGGAAAATCTTTCAATGCTTACGGTCAAGAACGGCAAGGGCGAGTTGGTGAGCTTGGA
CAACTTTATTACGTACAAGGAACAGTCCGCTTCTCCGTCGCTCCCGCGTTACAACCGCTT
TAGCGCAGCGACCATCCAGGCAGGCCTTGTGCCGGGCAAGACGATTGGTGATGGCGTCGA
AGAAATGCGCCGCATTGCAAAGACCTTGTTGAAGGATTACCCGAGCGTGAGCACGACCTT
GAGCGGTTCTTCCAAGGAATTCGAAGAAAGCTCTTCGGGACTCTACGTGGTGTTCTTGCT
TGCGCTAGCACTTGTGTTCTTGGTGCTCGCAGGGCAGTTTGAAAGCTTCCGTGCGCCGTT
CGTGATTTTCTTTACGGTGCCGCTTGCACTTTCTGGCGCTTTGGTGAGCTTGTTTGTCAC
GGGCCAGACGCTCAACATCTTTAGCGAAATTGCTTTGATTTTGTTGATTGCTCTCGTGAC
GAAGAACGGTATCTTGATCGTGGAATTTGCAAACCAGATTGCCGAGAATACGGGCTGCAG
CAAGCTCGAGGCGGCTCGGATGGCGGCGGAACGCCGCTTCCGCCCAATCCTCATGACGAG
CCTTTCTACGGTATTGGGCGCAGTGCCGCTCATCCTGACCGGCACCCCGAGCCGCATTGC
AATGGGTGTTGCCATTGTAGGCGGTCTCACGTTTGCAACGTTCATGACGCTTTTCATTGT
GCCTGCAGCCTATAGCTTCTTCGCCGGAAAGGTCGAATGCACCAACACTGATGCAAGCAA
GATGGCATAAGCAGTTGGCAGTAGGCTGGCTGCTTCGCCGCTACTTCACCAGCTGAAATG
CTTTTTCGCCTTCACGGCTCATGCCGTAGCGGGTGCGCAGTATTTCTTCTTTGTAGAGGG
AATCGGTCTTTAACTTCAGGATGAGTTCGTCTCGCTCTTCGATGACCTTGCTCAGAGAGT
CGATTTGCTTCTGGTAAAGCTCAATTTCCCTTGCGATTCTACGCTGCTCCGGAATGCTGT
TCTTGCCGAACAGCAAATGGAAGACCAGGAACGCGAAGGTTATCGCGGTGGCAATTCCAA
TAATAAGTCGTATGTGCAACTAATTATGCTCCGTTAAAATAGAATTGGAAGTTGTCCTTT
GACGAGACTAGACCAGATATTTCTAGCTCCGTCAATATAGCTAAAAGTTCTGGCGCCTTA
AAGTCGAAATCTTCTTGAAGTTCCGAAAATGTTTTGCGGAATCCGTTAAACCGGTCAAAG
ACTTTTTGAGCCCCGTCCGACAGTTGTACCCCGTATGTGCTCAATTGCTCTATTTTTGCC
CCTTCGAGGCATGGAATTCCGGCGACTGCCCGTAGACTTTCGGGGATGAAGACAGCTTTG
GCGTGCCCGCTGTCGAGGAGCGCGTTCGTGCCGCTGTAGAGTTCGCAGTCGAAGTTCCCG
GGGCAGGCGAGGAGGGGCTTCCCTTCGTCTAGGCAGAATTGCGCGGTGAGTAGGGCGCCT
CCTTTTTGACGGCTCTGGACCACGAGCGTCGATTGGCTGAGACCGCTGATGATGCGGTTC
CGTGCGATGAAGTTCCCCTTGTAGGCTGGCGTGTCGCCTTCGTATTCGCTCAATAGGGCG
CCTCCTGCGTCGATAATCCGTTTGGCGAGGGTGTTGCGTTCCCCTTCGATTTTGGCGTCT
AGCCCTTGCGCTAAGACGGCTATTGTGGGTATGCCTGCATCGAGGGCTGCGCGGTGGCAA
AAGCTGTCTATGCCCTGTGCAAGCCCTGAAACAACAACGGCATTTGTGGGTTTGAGCGAA
CCGACGAGTCGCCTGCAGAGCTCTTCGGCCGATGCGGATGGGCGTCGCGTGCCGACCATG
GCGATGCCGATTTTGTCGTTGGAGGGGAGTGAGCCTTTGCAAAAGAGTTGCTTGGGACTA
TACTTGGATGCACGCAAGGCGAGCGGATAATTTTCGGGAGAGAGTTTTGTTTCCATACTA
TTGTCACACCCTGGATGTATTTTGGGGTGTCGTACTTGGTGAGAATAAAATTAAGGGATA
TAAGAAACGATATAAGCAAGAATCTAATAAAGCTGTGACTTAATTTACTGAATTTGTTGC
AGAAAAACAAGGGGGCGCGTTTACTTTCTATCTTTGGGCGCATGAAGTACACGTTTAAGG
ATCTCGTCGATATTATGGCTCGTCTGCGTTCGGAAAACGGCTGCCCGTGGGACCGCCAGC
AGACCACGCATTCGCTGTTGCCATATTTGGTTGAAGAAAGCTGTGAGTTTATCGATGCCG
CGCAAGATGGCGACAAGGAGCACATGTGCGAGGAACTCGGTGATGTGCTGTTCCAGGTGG
TTTTCCATTCGCAGGTGTGCAAGGAACAGGGCGACTTTACGATTGATGACGTAATCCAGG
GCTTGTGCGAAAAGATGGTGCGCAGGCATCCGCATGTGTTTGGCGATGCTAAAGTAGATA
CGGCAAATGACGTGAGCCGCCGTTGGGAACGCATCAAGGCGCAAGAGAAAAACAACTTAA
AGCATGCGGGCGAGTCTATTATGGATAAAGTCAGCAAGAGCATGCCCACGCTCGCGCGCT
CACAAGATATTATCCGCCGCGTGGCGAAAGTCGGATTCGATTGGGGCGAGGCTGCTCCCG
TGTTCGACAAGGCGCAAGAGGAATTTGCGGAATTCCGTGCCGAGATGGAAAAGATTTCTC
CCGAGAATGCAAACGTGGACCGCCTGGAAGATGAATTTGGCGACATCATGTTTAGCCTTG
TGAATGTGGCTCGCCATTGCGGTTTCAACGCCAACATCGCACTGCAACGCGCGAACAACA
AGTTCGAAAAGCGCTTCCGCGAAGTGGAACGCCGCGTCAAGGAACAGGGCCAGGAAATCA
AGGACGTGGGCCTAGAGGGCCTGCAAAAGCTCTGGAAAGAAGCGAAGTTGAATGCTTAAA
TGGCTCCGCTATTCCAATTTGGAATGTTCCGCGCGGGATTAAACGAGTGCGCGAAATTTT
GTTCGCACTCGTAATTCGTGTGCTATATTATTCTTGTGGCACAAGTAAATTCTGGTTCTG
AGACGGGAAGCCGAATCGAATCGCGGAGTAGAACTTACTAGTGTTACGTTTATAAGAGAG
TCCCGTGAGAGCATTGCGGGACTCTTCTTTTATACGAATTACTGTGTGTGTGTTAACCCC
AAACAAAAAGACCTGCAACTTCCGTTGCAGGCCTTTTAAACTTTCGAGAAGTTTTAGCTG
GTTTGGCTTGGATTAAGCGCGAGCCTTGACCTTGTCACCGTACTTCTTGATGAGTTCTTC
CTGGATGTTCTTCGGAACCGGGAGGTACTTGCAGAATTCCATCGTGAATTCTGCCTTACC
CTGGGTCATGGAACGGAGGTCCGTAGCATAACCGAACATTTCAGAAAGCGGAACTTCAGC
AGTAATCGTGGTCATGCCGAGTTCTTCGGAAGTACCAACGATGCTACCACGACGCTGGGA
AACGTTACCCACGACACCGCCCTGGAATTCGGTCGGGGTCTGGATTTCGACCTTCATGAT
CGGTTCAAGGATCTGAGCGCCAGCCTTAGCGAAAGCTTCGCGGAAGGCCATACGGGCAGC
AACCTGGAACGCCATATCAGAGGAGTCGACCGGGTGGAATGCACCATCCTGGACTTCCAT
TTCGATACCGACAACCGGGAAGCCGATGAGGGAACCTGCTTCCATGCAGCTCTGGAAACC
CTTATCGCAAGACGGGATGTATTCCTTCGGAATACGGCCACCGACGACGGAGTTGACGAA
GTTGTAGACCTTTTCCTGGTCGCCTTCGACAGCCATCGGACGCATTTCGCCGACGACCTT
AGCGTACTGACCAGAACCACCAGTCTGCTTCTTGTGGGTGTAGTCGAACTTGGCCGGGCG
GGTGATGGTTTCGCGGTAAGCAACCTGCGGAGCACCAGTCGTCACGTCGCACTTGTATTC
ACGGCGCATACGTTCGATATAAACGTCAAGGTGGAGTTCGCCCATACCCTTGATGATGGT
CTGACCAGATTCCTTGTCAACTTCGACCTGGAACGTCGGGTCTTCCTTCGTGAAGCGGTT
GAGGGCCTTGGACATGTTGTCGAGGTCGTCACGGTTCTTGGCTTCAATAACAAGTTCGAT
AACCGGGTTAGGAACGTGCATAGAAGTCATGTTGTAGTGGTTCTTGCCATCCGTGAATGT
CGTACCGGATGCGCAGTCGATACCGAACAGAGCAACGATGTCGCCTGCACCGGCTTCGGT
GATATCCACCATTTCGTCAGCGTGCATACGGACGAGACGGCCAACGGAAACCTTCTTGCC
GGTTGCCATGTTGGTGATCATGTCGCCCTTCTTGAGGGTACCCTGGTAAACGCGGACGTA
GGTGAGCTGGCCATAGCGGTCGTTCACGAGCTTGAATGCGTAGCAGACGAGCGGTGCGTT
GTCTTCGGACTTGAGAACAACTTCAGCTTCGTTGTTGTCGAGGTCGAGAGCCTTGTTTTC
AACGTCGGTCGGGCACGGGAGGAAGTCGATAACACCGTCGAGGAGCTTCTGGACACCAAT
GTTCTTGTGAGCAGAACCCATGAACACCGGAGTGATGTCGAGGCGGATGGTAGCTTCGCG
GATGACCTTCTTGAGGAGGTTCTTGTCGATTTGGTCGACACCGTATTCGCCTTCCATAGC
CTTTTCCATGACTTCGTCGCTGTAGTCAGCGCAGCAGTCAACGAGCTTTTCACGGTATTC
GTTAGCCTGGTCGACGAGTTCTGCCGGGATTTCCTTTTCGATCATGTCGTCGCCATTGTC
GCCTTCGAAGTAGTATGCCTTCATTTCGAGAAGGTCGACCACGCCCTTAAGATTGGATTC
CAAACCTATAGGAATCTGCATGACGCACGGCTTGTGGTTGAGCTTTTCCTTGAGCATGAC
TGCAACGCGGAGCGGATTTGCACCAGAGCGGTCGCACTTGTTCACGAACACGACGCGCGG
CACATGGTAACGGCGCATTTGGCGGTCAACGGTAATAGACTGGGACTGGACGCCTTCAAC
GCCAGTGAGGACGAGGATAGCACCGTCCAACACGCGGAGAGAACGTTCCACTTCGATCGT
GAAGTCCACGTGCCCCGGGGTATCGATGATGTTGATGGAGTCCTTTTCACCGGTCTTGGT
GTGAGTCCAGTTTGCAAACGTAGCGGCAGACTGAATCGTGATGCCGCGTTCGCGTTCAAG
TTCCATGGAGTCCATCGTGGCACCGACGCCGTCTTTACCACGAACTTCGTGGATAGCGTG
GATACGCTTTGTGAAGTAGAGGATACGTTCGGTAAGAGTAGTCTTACCGGAGTCGATGTG
AGCAGAAATACCAATATTTCTGTGCAGCTGAATGTCTTTCATATTTTTATTCCACTAATG
GAGTTGATGTTATTGAATGTTGCGCCCAAAAATAGAAAAATTTGGGGCGAACTCAAGGGC
GGTTTTTCATTTGATGGTATAAAAGGGGGCAAAAAAGCCCTAAAATCGCTTAAAATGCAA
AAAAGCAACCATAAAATGGCTGCTTTCATATACTTGAATGAGAAAATTTTTGTTTATACG
GTTTCTTCAGGAGCCGGTTCAGCGCTGTTTTCGTTATTGGCGCTGGGTTCGGAGGAGGTT
TCGGTGGATTCCGGGTCCTTGTCTATAGAGTTTTCGACGAGTTCCGGCTTCTCGACCCCT
TCGAGCGCCTTGAAGTAGGACTTGGCGGTCTTGCCGACTTCGTTTGTGTCGAAGTAGGTG
TATGCACCGTTACCGACCGCGCCAATTGCCGGGATGGCTCGGAGGGCGATGCGGCCAAGG
AAGTTCGCGGAAATCTTGACGCCGATTTTCTGGAGCAACTTCTGGAGGGCTGCAAGCGAA
AGCTTCTGGACGACGATGCGGCTGCCCGTGCGTACGGCGACATCGCGGAGGAGCGATGCG
GCGCTGTGGCGGAATAAACACCAGACCATGGCTTCACGGCTGAGCAAGGCGAACTTGCCG
TAAGTGCATGCGATGTCGGAGACTAGCTGTGCCTGGATGCGCCAGACGGCGGCAATGTCC
GGGATGGAGGTCAGGACGCCGGTGAAACCCGCCGGTATAGAAAGCGACGTGCTTATGGCG
GCAGCCTTGATGGCCGCCTGCTTGATGAGAATGTCGGCTCTTGCATCGGGGTCCCTGTTG
GGGCAGAGAAGCGAATCCGGAATGTCCGTAATCAGGTTGAAGACGACTGAGTTGAACATT
TCCTGAATGGAGCTGGATTCGTCTTTTTTAAATTCGTTAAAGTTTAACATAACTGCCTCC
TTCTATTTCAAGAACATTTTAACAATTCCTACGATGTTTTGAGGAATCTTATAATTAAAA
TTACTTTTTTCTAACCACATTTTCACAATTTCATCGACCCAAAGTCGATCTGAAGCGATT
TTTGTGACAAAAAATTCGGTTTTTTCGCCGTTTTCGACAATTTTGTAGTTCAAATGGAAC
GAAATAGGGGTGGTTTCCCCATGCGGGATGACTGTGAGGTCCATTGTCTGCTTTTCGGCA
TTGACGCTGAAGGACACGTTGTTTAATGCTTTCTGAAGCTGTTCTTCCATGATTACACCT
TCTGTGGCGGTTAGAACAAAATTTTTGCGAACAAGCCCGTTCCCTTGGGGAGAGCCTTCT
TGATGGAATGGTCTTTGAACCACAAGGTGGCAATTTCGTTAATGAGCGTCCGTGGGCTTT
CTACTTTGTTTATGACGATCATCGTTCCTTGTTCCGTATCTTCGAAACAGTAGTGCGCAC
AAAGTGTGGTCGGCGAGAATTCGCCATGCAGGAGGATGGTTACGTTTGCCTGGTTTTCAA
GCGAATCGATTTCGACGTTCTGGATTTCACCAAATCGGTTGATGAAGTCATTGCGCCTGA
AGAACATCTCGATGGCTTTGTCGCGTGCGTTAGAAAGGAAGGACATGGTTTTATTATTAG
TTGGTAGTTACTAGTTATTGGTTACTAGTTAATTCGTGTACCTGTTTTTTTCGGTTGTAA
TATATATTCTTTTGCGAAAAATGCAAAAAAATAACACCTCGCGCTTTTTACGGCGCGAGG
CGTTCTATAGTATTTGAAATGTTGCGGTTTAGCGCGGAAGCGTGAGGATGTCGATGCCAT
CCTTGGTCTTCACGACGGTGTGTTCCCACTGGGCGCTGAGAGAGCCATCGCGGGTCACTG
CGGTCCAACCGTCAGCGAGAGTCTTTGTGCCCGGGCGTCCGACGTTGAGCATCGGTTCGA
CCGTAAAGACGTTACCGACTTCGATGAACGGGCAACGTTCGTAGTTGCGGAAGTGGTAGA
CAGTCGGTTCTTCGTGGAAACCGCGGCCGATGCCGTGACCGCAGTAGTCTTCGACGACGC
TAAAGCCGTGTTCGTCGGCGATGTCCTGGATGGCGCAGCCGATGTCGTTCCAGTGGGCGC
CTCTTTCACCTGCAGCGCGGATGCCTTCTTCCATGCAGAACTTGGCGGTGTCGACGAGTT
CGCGGGCAATGTCAGAGACCTTGCCGACGCAGAACATGGCAGAGGTATCGCCGTGGTAGC
CGGAGAGGATTGTGGTGATGTCGATGTTCACGATGTCGCCATCCTTGAGGATGGTGTTTG
CGTTCGGGATGCCGTGGCAGACAACTTCGTTGATGCTGATGCAGGCGTAACGCGGGTAAC
CGTGATAGCCCATGCAGGCGGAGATGCCCTTGTGCTGGCGGGTGTAGTCGCCGATGAATT
CATCGATTTCGAGCGTGGAGACGCCGGGCTTGCACATTTCTCCAGCACGGATCAGCGTTT
CGGCAGCGAGAGCGCCGGCATCGCGGATCAGTTCGATTTCTTTTGCGGATTTTACTTTGA
TCTTAGCCATTGTTAGGTCTTCTTTTTTTATTTAAGTTCTTTTTTGCGCCTACTTCTTCC
ATGCGAATCTGTCGAGCAGGTAGGCGAGGAGCATCTGGTCGTCGGTTGTGCCGTTTGCGA
GGTCTTTGACGAGCGGGAGCATGCGGCTGATGCGTTCGGTAGCTTTTTGACCGCCGAAGT
GCTTGCGGACTTCTTCGAGGCGGACCTTAGTGCGTTCGCTCACCTTCTTTGCGATTTCTT
CGTTTGTGAGCGGGTCCATCTTGATGAAGTTGATGCCGAAGTCGACGGCCGTCTGGCGGA
GGTCGATTTCTTCGACCGGCGTGATGAGCGAGATGCAGAGACCACTGCGGCCTGCACGGG
CGGTACGTCCGCTGCGGTGCACATAGACTTCGTGGTCGGCAGGGTGGTCGTAGACAATTA
CGTGCGTCACGTGGTCCACGTCGATACCGCGGGCGGCGACGTCTGTGCAGATGAGAATCT
TGAGCTTCTTGTCGCGGAATGCGTTGAGCGTCTTTTCGCGGAGGCTCTGGGCCACGTCGC
CACTCAATGCGCCAACTTCAAAGCCGTAACCAGAGAGCACCTGTTCGAGGTAGCTCACGT
CGCGCTTGTAGTTGCAGAAAATCATGCAGCTTTCAGGATTGTAGTATTCCAGAACCTTGA
TGGTCATGGAATCCTTTTCCATCACGTCGCAAGTGTAGTAGCGGTGTTCGAGGTTGTTCG
CGATGACCTTGTCGTAGCTGAGCGAAAGAAAATCGGCACCCGGGCGCTGGAATTCGCGGG
CAAGGCTCTTGACCGTCTGCGGAATCGTGGCGCTGTACATCGTGCAGGAGATAGCCTTCG
GCAAGTACTTGCGGATCTTCTGCATGTCGGGGTAGAAACCCATCGAGAGCATTTCGTCCG
CTTCGTCGAGCACGAGGTCGCGGATAGAAAGCAAGTCTACGTTGCCGCGCTGGATGTGGT
CCATGAGACGGCCCGGAGTGGCAACAATCACATGAACGCCGGAGCGGAGAGCCTTGATTT
GCGGTTCGTAGCTCACGCCGCCAAAGATGGCAACGGACTTGATACCCGTACCCTTCGAGA
GCTTTTCAAATTCTTCTTGCACCTGGATGCAGAGTTCTCGCGTGGGCACGAGGATAAGTG
CCTGCGGATACGGATGGTCACGGACAATGACCTGCAAAAGCGGGAGGGCGTATGCGCCCG
TCTTGCCCGAACCCGTCTTCGATTGCACGAGCATATCGCGGGCGGCGAGCATGTAAGGGA
TGGATTTGCGCTGGACAGGCATCAGTTCGGTCCAGCCGTGTTCCCGGAGAATAGCCTTCT
GTTCTTCGGGGAGCATATCAAACGTATAATCGGGGAGCTTGTTCTTGGGCTCGATAATTT
TGACAGGCGTTAAAAACGGATTTACTCTTTCTTTCGTTTCTTCTTTAATTTCGTCACTCA
TAGTGACGGCAAATTTAGCAAATTATAAAGTCCAGTGGTATTCAAATCCGAGGCTTACAA
AGCAATCGAGGGTGAATCTTCCGATTGTTGTGGGGGCGGCGCCTGCATCGGGCGATGGGG
CTTCGTAAATGTCCCTGCCGCGGCTAGAAATGCCTGCACGGAGGTCTAGGCCATAATGCT
TCTTGAAGACGAACTGTCCGCCAATGCCGACTAATGCGCCTTTGTAGACGTCCTCAAACT
TGACGCGGTACTGGTAAGCTCTTGAGGGCTTCTTGACTTCTTTTTTCAAGCCAATATCTT
CGGAATAGAACGTGTATTGGAATCCGAGGAAGAATAGCGGCGTGATGTCGAGCCATGTCG
TGATGGGGTAGGTCATGGACAAGATGGCGTTGAGGCCAATGTCGTGCTGTCCAAAATTCC
AGTGGTCGAGTTCTTTGTAGACGGTGTCGGATTTGTCTGTTTTCATGTCGCGGTTGGAAT
AGCGGTACATGAGTTCAATGCCCATAAATCCGTGCCAAGTGAGACCTGCGTAAAGGCTGA
GGAATGTATCGTCATCTTCGATAAAGTTCCAGAGGCTTACAGAATCCTTGGTGACTCGGT
AATTCCTGACGCGGCTTCTGGTGTGGCTGCTAGTCCAGTTGTCCGGTGTGAGCGGGAAAT
GGGCTTGTGAGTAGCCGAATCCAACACCTGCCCAAATCTTTAAGTTCGGGACTTCCTTAT
AGAGGTCGTCGGGTTCAGTCTGCATCTTGAGGCGCTCTTCTTTGGTGAGACGGCGCTTGG
TGCGCTTGTCGAAGAACGTGGCGGCGATTTCGTCACTGAGGGCGACCTTGTCGGAGTTTG
CCTTGACGATGCCTGCGGCTTTAGGTTCCTGAGTTGTTTCGTCAAAGATGGCAACTTGGA
TGAATTTTCCTTGAGGTGCAAGGAAGAGGACTATATTGTCTTCAAGGGCCTGGATCTTGG
CTGCCATGCCGGGGTGCCTTGCACGCAAGTAGCTCGAGGGCAATCCCTTTTCGAGGTTAT
TCGAGAGCCAGGACCCATATCGAGTGGCGATGGTGTCGCGTTCCCATTCGCCGAGTTCAC
GGCATTTGGGCTCTCCGATGCCCGTGTTGTTGCGTCGGAGCGATAGACAGAATTCGCCTG
CGTTGACGGGGGCGTTCCCGTCTAAAGTCCAAATATAAATGGTTGCATCTTTCCAAAGAG
TAAATTTGGAATCGAAGTAAACTTCGGCAGCGCTTGCCCAGGAGACCAAAAACATCAAGA
TGACGAGGAGCTTTTTCATTTGACGACCCCCTCGTAAAGATTCTTGCGGATTTTTTGGAC
GGCCATCTGGACGAGGTTCGTCAAGTTGCTTAACTTGTACGTCGTTATCGGCTGCTGGAT
CTCGTCAACGGCGCTAAAGAGCGGGCGCTGTTTCAAATTGTCCCAAAGCGTGTACGAGAA
AATGGCGCTGACGTTGTCTGGCTTGCGGAGACTTTCGCTTTCGTTATGGATGAAGGCGTA
GTCAAAGAAGTTTTCGCGTTTCAGGTCTGTGCCGATGATAAATTCGTGCAGAATGAGCAC
TACGGGCGGAACGTTTCCGGCGGGGTCCTTGAGGGTGACACCCTGTTCTGGAATATGCCC
CTTGATGAATATGCGTTCGTCGATTTTTAGGCTTTCTTCGGGGAACTTGGTATTGGCTGT
ATCGGGGAGGACGATGAGATTCCCGTACGCTTTGCGCATCTCGGTTTCGAAGATGTTTCG
GCAGTGGAGCGTCCCCTTAATCTGGATGCTGTCTGTGCCGATTTCGAGGCGCTTGGCAAA
CCAGTTCGAACGCGTAATGACAAATGCGTTTTCGATACCTGTCACCGCAATACCGCCATA
AGGAGCCTTATGGTACGATGGGTGGCTTGCGGTCCAATGATAAGAATCTGCACACCCGGC
GAGCATGCAGATTGCAAATCCAAGGGAAATTATGGACTTCTTGAACGCCATTAACACTCG
AGTCTTGAGTTGCCTTAGACGGCGCCCCACTTTTCGCGGTAGGCGTAGACGCGTTCAAGG
ATTCCTTCGGGGGCATTGATGGCCTTGCGGTTTTCTTCGCTTTCGAGGAATGCGATGATG
TCGTTGATGTTCACGATGGAATGGGCTTCGATGCCGTATTCATCCTGGACTGTCTGGAGG
GCGGACTTGCCGTTTTCAAGCTTTTCCTTGCGGTCCACAGAAATGAGGAGACCGATGACG
TTTGCGTTTTCAATCTGGGAAAGCGCCTGCATCGTTTCGTTGACAGATGTTCCTGCGGTA
ATCACGTCTTCGATGATGACGACGTTCGTCTTTTCGGCGTACTTGTAACCGACGAGAGAA
CCGCCTTCACCGTGGTCCTTGACTTCCTTTCTGTTGTACGTGAACGTGAGGTTCTTGGCG
TACACGTCAGAGAGCTTCATTGCGGTTGCGGCGCAAAGAGGGATGCCCTTGTAGGCCGGA
CCATAAAGATTCTGGGCCTTGTCGGCAAAGTGTTCCATGAAAGCTGCTGCGTAGAATTCT
GCAAGCTTGGAAAGGGATGCGCCCGTGCGGAACTCTCCGGTGTTGATAAAGTAAGGCGTT
TCGCGACCACTCTTGGTGATGAAGTTGCCGAACTTGAGGGCACCGGATTCTACGAGAAAG
TGTACAAAAGTATCTGTTTTGGTCATTGCAAATTCCTAAGCTTTTGCTCCGACGAGGAGC
GCGATAACTTCAGAGATGATGTTGTAGTTGGTAATGAACTGGATGGCGAACATGGCGACA
AGGCATATGACGCAAAGCACCAAATAGCTATGGAAGGATCTTTCGAATCCTTTGACCTTC
ATCTTGAAGATGAGCCAGACGCCGAAGCTCAAGATGGAGCTGAAGATCCATGCTGCAGAC
GTGTTCAAGTCGACGAGGCGGCTTACGGCGAATGTAATGGCGATGCCCGGCAAGAAGAAG
AATGCAACGCTCAAGACGACGAGCAGTGCAAAGCCGACGTAGTAGGCCAGTCCGCGGTCT
TTCTTGATGATGACCTGGGAACCGATCGATGTCTGTTCCTCTTCGCCTGTCATCGGGTTC
ACGAACGTTTCCGGCTTGAACTGCTTGTACGGCGAATTGGATTTCGGTTCCTTATGCTTT
GCCGGCGAAATGACTTCGCCTGTCAGCGGATTGACGAGCTCTTCGGTAGATTCAAAGCTA
GTCTGGTTGACTTCGGCTTTTGCTTCGGTCTTGACTTCGCTTTCTGTAGTCGGCTCTTGA
GCGGGGACTTCATTCTTGATTTCTTCGGACATAGGTGTCTCCTAGAGAATAAAGGTTCTG
CCTGCGTGGACGAACACGCGGTGTTCAAGCCAAAGCTTGAGTGCCTGCGAAAGCGTACGC
TTTTCGATATCCTTGCCGAGTTCGACGAGTTCATCGATGCTTGCGGTTTCGGGGACGCGC
TGGATGTCTTGACAGATAATCGGACCTTGGTCGAGGTCTTCAGTGGCAAAATGCGCTGTA
GCACCGATAATCTTCACACCCTTGTGCCATGCCTGGTGGTAGGGCTTTGCACCCTTGAAG
GCCGGCAAGAATCCGTGGTGGATGTTGATGATGCGGTACTTGAATTCTTCTGTGAACTGC
GCCGTCAAAATCTGCATGTAGCGGGCGAGGACGATTGTATCGGTCTTTGTTTCTTCGATA
ATTTCGCGGAAACGGTTCTCGGGAATCGTCTTGTCCGGGTTGGACGGCACGTAGTAGAAC
GGCACGCCGAAAGAGCCGCCCACGGGGCCCAAGTCCGGGTGGTTACCCACGATGCAGCTG
AATTCGCAGGGAAGGTCGCCATCGCGGCGCTTGAGAAGCAAATCGTAAAGGCAGTGGTCG
GTTTTCGATACGAAAATGGCGACACGTTCAGTCTTGGAGGTGTCGAACAGCTTCCAGTTC
AGCTGGAGGTGCGGGGCGATAGTTTCGAGGTGTCTTTTGACTTCGGGTATGCCATCTGCT
TCAATGTCGAAAACGGCACGCAAGAAAAATGTTTCGATATCCTTGGCTGTGTGTTGCTGG
AGGTCGATAATGTTAGCTCCGGCCTTTGCAAGAACTTGCGTTGTGCCGGCAATAAGCCCT
TTTTGGTCGGGGCAGAGAATTTGGAGAATATAACGAGTCATAGACATACTATAATATTAA
AAAATTTAGGCCATGTTACCAAATATTTTATTTCCAAGTAGACAAAAAATAACTAACATT
ACACTAAGAAATAAAAAGTATTGAAAAATGGAGAGAATTAAATTGTTCAGACTGGGAATT
TACTCCGTGCTCGCTTTGTCTGTTGCGCAGGTGTTTGCTGCACCTCCTAAGACTTGGGAT
GCCATTTTTAACGCCGAAGGTCAGGGCGAATACGCCGCTGCCAAGATTGACGGCAATATC
CGTTTTGGCGAATACACTCACTACAAAAATGTTCAGCCGGTTTCCTTCCGCGTTCTTGAT
GACAAGTTCGACTTCTCTGTTGCCGGTAACATGACTGTTCCTGCAAAGATGGTCGAAGAT
CCGAGCTTCTACGAAAATTGCCGTAACACCATGGAAGCATGGATTTCGTATTTTGACAGA
CCGCGCCGCTTTGGTAACCAGGACCTCATCATCAATGTCGTCGGTGTTGACTTTGCTTGC
GGTAACGACTTGTTCAACGTTCATGACTTGCGTATAAAGTTCACGAATCCGCAGGCTCAG
AAGGCTTGGGTGAACGAACTTGAAGGCCGTCAGAAGTACAAGCGCGAACAGCTTTCTGAA
TTCCGCATTGCCGAACAGGAACATCGCGCCGAAATCCGTGACAAGTCTTCTTCTTTTACG
GACCCGCGTGACGGACAAGTTTATCGAATCATCAAGGTCGAAGGCCGTGAATGGTTTGCC
CAGAACGTGAACTACAATGTCGAAGGCCACTCCTGGTGCTACGAAGACAAGGATTCTTAC
TGCGCCCGTAGCGGTCGTCTGTATGACCTTGAAGGTGCTCGCAAGGCTTGCCCGGAAGGC
TGGCACTTGCCGCGTGACCGCGAATGGTCCGATATGCTCAAGGGCCTCACGGGTTGCTAC
GATGGCGTTGACAAGTGCGGTAACTTTGCAACGAAGATGAAGGCTACGACTGGCTGGCAG
GGCGGTGGCGGTACCGACGAATACGGTTTCACCATTTTCTCTTCGGGCTATCGCAAGCTC
CTCGGCACATCCACGGTTCGCTATGTCGATATGGGTGAATATGCTGGCTTCTGGTCTGCA
CAGAACGGCCGTAACGAAACGATTTGGCTTTGGGCTATGGGCCGCATGAGTGACCAGATG
GTCCGTCAGCTCGTCCCGGCAACCGCAAAGAACAACGGCTACTCTGTCCGCTGCATCAAC
GGTAACTAAGGCTTGCGCTGAGCGCAAAAAAAAGAGAGCTTAAAAAGCTCTCTTTTTTTA
TATGCATAAAAAATGCGTCGCGCCGTGGGCGCGGCGTATTTTACATCTGGCGAATCGGGA
AAAGGCCGAGCAAGTCAAGGACGTTCTCGAGCACAATCTGCGTAGACTGCACGAGGAAGA
GTCTGGACTTTTCTTCGGCGGATCCGAGCACGCGGTCTTCGTGGATGAACTTGTGTGCGG
CTTCGGCAATTTCAAGTGCGTATTGCGCAAGCACGCTCGGTTCATCGTCCTTGACGGCGG
CGAGAATCTTTTCGCCCTTCTTGGCGAGAATGTTGATGAGGCTGTAGGCGGCGTCATCGG
TAAGCTGTGCGTAATCCACGTCAGCCACCGGAACGGTGTAGCCAGCCTTGCGCATAATGC
TGCAAAGACGGACGTGTGCGTTCTGCACGTACGGACCTGTGTCGCCTTCGAAGCTCATCA
CGGCATCCCAGTCAAAGCGGACATCCTTCAAGCGGCTGTTCTTGAGGTCGTTGAAGGTAA
GAGCGCTGATACCGATCTGGCGAGCTATGAGTTCCTTGTTTTCGAGGCCCGGATTCTTTT
CGTCGATGAATTCGAGAATCTTCTTCTGGGCGGCTTCGATTACGTCGCGGAGGAGGCTTG
CCGTACCGGTACGGGTCTTGCCCTTTTCCCACTTGCCGTCGACCATCTGGAGGATCACGC
CGAACGGAATGTGGTACATGTCCTTGTACCATTCGCGGCCCATCTTCTTGAGTACGTGGA
ACACCTGCTTGAAGTGGAGAGCTTGTCCCAAGTCCACCACGTAAAGGCACTTGTCGAAGT
TGTATTCCTTCTTGCGGTAGATGGCGGCGGCGAGGTCGCGGGTTGCGTACAACGTGGAAC
CATCGCTCTTGCGGATAAGGCACGGGTTCAGGTCGAATTCGTCGAGCATCACCACGTCGC
GTTCCTGGCTATTTACCAACAAGTTCTTTTCGCGGAGTTCGTCGAGCACTGCCGGAATCT
TGTCTTCAAAGAAGGATTCGCCAGTGTAGTGGTCAAAGCCAACGCCCATCATGTCGTAAA
TGCGCATGAGTTCCTTGAGCGTTGCGGCGCGGAAAGCGGTCCACAGCTTGCGGTAGAATG
CATCACCCTGTTCGAGCTTTGTGAATGCGGCGCGTGCTTCGTCTTCGAGGCCGGGTTCTT
CCTTGGAGGCCTTGGAGAAGCTTGCGTAAAGGATGTTGAGTTCCTTCACGGTGAGTGCGT
TCAAAGTTGCTTCATCGGTCGGGAGCTTTTCGCGGAGGTACATCACGATGAGCTTACCGA
ATGCAGTGCCCCAGTCGCCCAAGTGGTTGATGCGTTCGACCTTGTAACCGGCGGCCTTGT
AAATGCGGGCGAGCGAGTTACCAATCATGGTGGAGCGCAAATGGTGGAAGGCGAGTTCCT
TACCGATGTTCGGGGAGCTGTAGTCGATGCAGACAACCTTGCCATTCGATGCGGCGTGGC
CGTATTCCAAACCCTTGGCGGCGATTTCGTCGAGCGTAGACTTGGCGAGGAATCCGCGGT
CGATGAAAAAGTTGAGGTAACCGTTCACGGCTTCAACTTTAGAAAGACCTGCCGGGAGCT
GAACCTTGGCGGCTAAATCTTCGGCAATGAGCTTCGGTGCCTTGCGGAGAGTCTTTGCAA
GCGAAAAGCACGGGATGGTGTAGTTGCCATGACTTGTATCAGGCGGTACGGAAATAAGTT
TCAATGCGGCTTCTTCGTCAAAAGCTCCAGTTGCTGCAAGTGCCTTTGCGATTTCTGCAT
TAAATGAGTTCATTGTCGTCTCCAGACTTCTTGGCGTCTTCGCGGATGAAGTCGTGTTCG
TCGAGGTTCATGAGTTTGCCGTCTGCATAGAGGCGGTCGAAGGAAATTTCGTTTCTCTTT
TCTTCTTCGAAGAGGTGAACCATCAGGTCAAGACCAGCATCGAAGATGGCCCAACGCACA
CCTTCCTTGTATTCAACGCCGACATAGTGGAGCTTGCGAGCCTTGAATTCCTTGGTGAGT
TCATTCAAAATGGCCTGCATCTGGGCTTCACTTTCGCAAGTGGCGATGAGGAAATAGTCC
GCTTCGTTTTTGACGCCGCGGAGGTCGATGAGCTGCACGTTCTGGGCGCGAAGTTCAAAA
AGGATACCTGCACCAAGCTTAACGGTTTCAGAAAAATCTTGGTTATTTGTTGCTGTCATT
TTTTTCTCCCTGATCGGGTTCTATTATTTGTTGAAAATCTCTTCCGGTGTGTACGACGGC
ATCGACCGTGGCGTTCTTGTTCTGGAGTACAAGAATGTTCTTTGTTTTTAAGGTTGCGGC
GAGCGCCTGTGCGCCTTCCCATTCCGGGTTCCTGAGCACGATAATCGTTTCGTCGTAATT
CTGGAGGCGTTCGTTGTCGATATGGACGACATCAAAACCGTTGTCGCGTAAGAAGGTGCG
CATCTTGACGGCGGCACCCTTCATGCTGCAGCTGTTTAGCACTTCGACTTCGCCCTTGAT
GCGGCGAACTTCGCGAACGACGGGGGCTGGCTTTTCTTCTTCACAGCCTGCCAAAAGGAA
TGCGGCAAAAACAGCCGAAGAAACTCCTACGGCAAAGTTCAGGTGGAGCGCTTTAGAAAA
GTTGCGGAACATTCTTTGCCGTAAAATTTAGAAAAATAAAAAGCCCCCGAAATAAATCCG
GGGTGGCAATATAGAATAGATGTGCTTACTGGCAGAGGATGGAACTTCGGCTAGGGCATT
CGCTGTGGAAGAAACTGCGTGGGCCGTAGGCTTTCAGGGCGTCTCGTTCATTGACGTAGG
AAATCCTTATCAATGTGTTTTCGCTTGGCTTGTATTCTAGAGAAACATCTGGAATCAACA
CATTAACATTGCCTTGGCGCAAGTCCTCTCTTGCGATGCGGCTACCATTGCTAATGTTTG
CGTAGATTGGCATCCAAAGACCGATATTTGCGTACAAGTGAAGATTCGGTGTGAACTCGT
AGGCGAAATGTCCCATAAAGCTTTGGTTAGCGAACGACCCGAAACTTCCTGCAACGAAAT
TGAGCGAATAGGTGTATGCGACTTTTAAGGCCGGATCGAATGTCTGGTGACGGACCATGC
GGTCGGAATCAAATTCGCGGTTCCAGGGGATGCCATCGTTTCGAAATTCGTAATTGGCAT
CGGCAATGACTTGGGTGGCCATTTCGGACGGTTCGATGTTTGTTGTGACGTTTGCGAATG
CAAGCGTTGATATGCAAAGAGCAGATAAAATAATTCGTTTCATAAAAACGAATATACAAA
AGTGTGCAAGGCGAAAGTAGCGAGAAAGCTAGCTTTCTCATTACCGAGCCGCCGCCCAAT
GACATTGGTGTATTTCTAACTTGCTAAAGCAAGAGAACTACAACCAAGTCATATCAGTGG
CTGAAACAATAAAAAAGAATATTGAACGGAACTAAAGTTCCGAGCCACGCAGATGACGCC
GTCGATCACCAGCAATAATGCGGGTTTCTCCATGGACAATCGTCATAGAAATAACGGTGT
GGTCCATAGGCTCTGAAAGCATCTCTTTCGTTGACGTACAAGATTCTTAGGGAAACTTTG
TCACTAGGCTTGTATTCAAGCGCGATGTCTGGAATCAAGACGCCTACGTTCCCTTGCTTT
ACATCTTCGCGGGCAATGCGATTGCCGAAGTGGAGGTTTGAATAGAGCGGCATCCATAGC
CCAACGTTTGCGTACAAGTGTAAATTAGGGGTGAACTCGTAAGCGAAATGAGCCATAAAG
CTTTGCTGGGCAAACGATCCGAATGAACCGCCGATAAAGCTCACGGAATAAGTGTATGCG
ACTTTCAAAGCAGGGTCGAATGTATCGTGACGGACGAGGCGTTCGGGGTCGAAGTGCTCT
CGGTTCCAAGGTATGCCGCTTTCTTGAATGACGTAGATTGTATCGACTATGGTATCCTGT
GCCGCAACGAGTGTTTCCGAGAGCGCGGTAGAATCTGCCTTTGCTGTGGCGGCAAAGGTG
AACGCTGCTAGAAATAACACTGTAAAACACATGGATCGCATATCATGAATATAAAAAAAG
GAGGCTTCGAAATAAAATGAAGTCTCCTGGTTGAGATTGATTTTTCAGGATTTATTTGTT
ATTGTCGGTCTTGGAGTCGTCGCTCTTGGTGACTCCAGCGAGTTTTGCCCCGAACATGGA
GCCAAGAACTGTACGGAGGTCAATGCCGAGCGAATCCGTGAGGCCATTCGTGACCTGTGT
GAGCGTCTTGGTGATATCGCCGGTGAGCTTTGCCGTATTGCCTTCGCCGTACATGGTGAT
ATTGCCAATCTTTTCCATCGGCTTTGCAATGGCGGCTGCAATCTGAGGCATCTGCTCGAA
GTACTTTTCAATGGTTTTGAGCTGCATTTCCTGACGGGCTGCGTCACCATAGAGCTTCAT
GGCTTCGGCCTTCTTGTTGAGCGCTTCTGCCTCGGCAAGACCTTGAGCCTTGATTGCTTC
TGCTTCGGCTAAGCCTTTTGCCTTTGTAGCCTCAGCTTCGGCGAGTGCCTTTGCCTTTGT
AGCTTCGGCTTCTGCGAATGCCTTTTCCTTTTCGGCGTCAGCAATCTGCTTGATGGCCTT
GGCGCGCTGTTCTTCCTTGTAGCGGACGGCTTCAGCGTCTTTTTGCTGCTGGAAGAGTTC
GGCTTCGGAACGCTGGATTTGTGCCTGGCGTTCGGCTTCTGCTTTCTTTTCGATTTGAGC
CTTAAGTTCCTTTTCGGTCACCATGACCATGCGTTCGCGAATTTCAATTTCCTTTTCTTG
CTTGGCGACTTCTGCTTCGGCCTGGGCAACGTTGATTTCCTTCTGCTGCGTCTGCTTCTG
GATTTCGTAAGCGGCATCAGCAATTGCCTTTTCCGTATCAGAAATCTTCTGCAAGTTGGC
CTTTTTCACGGCGAGGTCGTTCTGCTTCTGGGCAATTTCGAGTTCTGCGGCAACGGCTGC
ATCGTTTGCTTCTTTCTTGGCCTGCGATTGAGCCACGCTGATATCGCGTTCGGCATTCGC
CTTGGAAATGGCAGCAGCCTTGCGGATGGCAGATGTCTTATCGACACCGAGGTTTTCAAT
CACGCCGTTGGCGTCTTCAAAATTCTGGATGTTGAACGTCTGCACAACAATGCCGAGCTT
TTCAAGGTCCGGGATGGCATTTTCGAGCACGAGTTCAGAAACCTGCTTGCGGTCACCCAC
GAGATCCACGAGCTGCATACGGCCAACAATTTCACGCATGTTACCTTCGAGAATGTCAAC
GATCATAGCGCGGATGTCTTCGGGCTTCTTGTTCAAGAAGTTCTGTGCAGAAGATTTGAG
ACGGTCCGGATTGTCCGAAATCTTGGCGGTCACGACAGCATCGACGGAAACGTTGATGTA
GTCCTTGGTGGGGACTGGGCTGCCTGTCTTCACGTCAATCTGGATCAGTTGAAGTGAAAG
GTGGTCGGCGCGTTCGAAGAACGGAATGCGAAGCCCTGCACGGCCGATGATGACTCTAGG
CTGTTTCTGGATACCGGATACGATGATGGCTTCATCAGGGGCGGCCTTGATGTAAGACAT
CACGAAGATGATGATGAGTAAAAGTATTGCCGATGCAATGGCAATGTAAAGGATATTATC
TGGCATTAAAACCTCGTTATTTTAGTTTACCTTTAATATACAACATTTACATTGTCATAA
ACTGCCAAAACGTAAATTTTTTTTATAAAAAAAAAAGCCCGGCGAAGCCGGGAACTTTAT
ACGCATGTATTTGCGCTTTTAGATTTTTTCGATGATTTCGTTTTTGCCGTTGACGCGGAT
GACGGTCGGTTTCCAGGTCTTGGCTTCTTCTGGAGACATCGTTGCATAAGCCACGATAAT
CACGAGGTCGCCCGGCTGTACCAAGCGCGCTGCCGCACCGTTCAGGCAAATTACGCCAGA
ACCGGCTTTGCCTTCGATTACATACGTATCAAGGCGGGAACCATTATTGACGTCAAGGAC
GCCGACTTTTTCGAAGGGGAGGATGCCTGCTGCATCCATCAAATCGCGAGCTATAGTGAT
GGAACCCTCGTAGTTGAGGTTTGCATCAGTTACTGTAGCGCGATGAATTTTGGCTTTAAG
TAATTCTAGCTGCATTGCTGCTTAGAACTTGACATTGAAGAAGCTTGCAACGCCCTGGTC
CGGAGTCGGAATAACGCCAAAGCTGAAGCGGTTTGCGTCTGGATTGCTATCCCACTGAGT
GGTGATGAATGCATCTGCAAAGGACCAAAGGTGAGCGGCTGCGATTCCGAGGAATCCGTA
CCACCAATAGCTCTTGTCCTGAACATATAGAACCACTGTTGTGGCGATACTGCCGATTTC
GAGGACATCCATAAAGGTTGCCTTGGCAGTCTGTTTTGTTTTCCACTGATAGTAAGATGG
AATCAAAAGGGAAATATAGGCGCTGCCTTGATCGCCATTGCGATAGCGATAAGAACGGTC
GATGTCTGCATCTTCCATGCCTTCGGCACGCTGGCTGAGCCAATCTTCTTCGCTCACGCC
GAGTCTGTTCCACGGCTTCTGGAGGTATTCTGTCGGGCGGATGCCAAGTTCGACGAGCTT
CGTCAACTTTTCACGAGAGACGCCCTGTTCCTTAGCCTGCTGGTATTCCCACTGAGTAAG
GCCCATGTCTTCGTACTTGAAGCCTTCCCACTGGCCACCGACGGCCTGTGCATTACCGAT
GTTAGCTTGAGATGCTTCGGCATTAGCCTGAGCAATGGAATCTGCAGTAGCAGCATCCTG
GAAATCGTCAGAGAAGAGGTCGTCAGACTGAGCAAACGCTAGTGAGCCCGCGAAAAGAAC
AGCAGAAAGCACTTTGAACATGTTACTCATTTTGATCTCTTTCTTAAACGTTTAATGCCG
GGGGAGGGAATCGAACCCTCACACTCTCGCGAGTACTGGATTTTGAGTCCAGCGCGTCTA
CCAATTTCACCACCCCGGCGGGGGAGCACAACAAATATAGCACTATTTTTGCTTTTTTTG
TAGGTATAAAGCAAAAAAACGCATGTTTTAGGCGCTAAAATCTGTAAAAAATTTTTTCGA
GTATAATTTTGTTTGCTTAAAGGGCCTGTTTTACGAGCATCGGCCTGAATTCCACATTGA
GCGGGGCCAGTTTTTTGGCGCCATAGTCCACTGCACTTTCCTTTGTATCAAATGGACCGG
TGCGCACGATATAGAGGACTTTGCCGCTTTCAAGCGTATTCTGGCTGATGGTGCAGGCGA
TGTTGCGCTTTTTGAGATTGTCTACGAGTAAATCGGCGTTAGACTTGACGCCAAATGCGC
CCAATTGCAGTTGCCATGCGGATTTTGCTTCGGCAGGCTTTGCTTCGGGAGCCTTTGTTT
GCGCGGTTTCTGCAGTAGCGACTGCAGTTGCGGGGGCTGAAGCCTTTGATTCTGTGGCTT
TAGCGGCGTCATTATTTGTAGATGGCGTTGTGCTTGCTTGCGGAGCGGCGCTTGCGGCCT
GTTCAGCCTTGACTTGCTCGGCCTGAGCTTGTTCCCTCTTGGTGGCGGCTTGCTTCATGG
CTTCGGGATTGCCGAGGTTTTTGCAGGCTTCGTTCAAATCTTCGCTGTGGGCGCGGTCTT
GGACGGCGACGCAGACTTTTTGTAGCACGGTCACTTGATGCGGCTGCGATGTTTCAATAG
CGTGTACGAGGGATTCGGCGGCCTTGTTGTAGCGGCCAAGGTACATTTGGAACTGGGCCT
TGGTCATCATGAGGTCCGCGTAAATGGCTTGTTGCGGGTTCGTCTTGTCGATGAGACTGT
CGAGACGCTTGCCAGCCTTGCTGAAATCAGCGGCGATGCCCGTTTGGGAAAGGGCTAGCA
CGTTCCATAAATAGCATTCGGTACGAGTGGTTTCGGGCTCGTTCGGACAGACCTGTTCGT
ATGCGGCTGCGGCGACTTTCCAGTTGCCGTTGACGTAAGCTTTTTGGGCGGTGGCGAGAG
TCGGTGCGGCCTCAGCAAAAGATGCTGTGGTGGCAAACGCGCACAGTGCGCCTGTAATAA
CCAAATTGTGAATAAAATATTTAGCCATATTACCCTCTAGTTACCCTCAAGAGTAAAGAT
ATAAATATTTTTACAAAATGGCTTGCTTTGAATGCGTAACTCGTTGATATTCCACGAGTT
ACGTAAACTCGACTAGGGTGTGCGGTCTGTGGTTTTGAGGTGCGTTACACGAGGGTGCCG
CGGAGCGTCCAGCCTCGGATATCGTCGATTTTCACCTTGACGTAATCGCCCGGCTTGATG
ATGCGGCCTTCTTCCGGCTTGAAAATGACCTTCTTGAAGTTGTCCGTCTTGCCGACGAGT
TCTGTCTTGTCGCGGGTGGAGCCGTGTTCGACGAGGATTTCTTCGGTGCGGCCAATCATC
ATCTGGTTGCGTTTGAGCGTGATGGCGTTCTGGAGTTCCACGAGGCGCGAATGGCGTGCC
GACTTTTCTTCGGGCGTGAGAATCTCGGCTTCGTTGAACGATTCGGTGCCTTTGCGCGGG
CTGTAGATGAACATGTATGCCGTGTCGAACTGGCAGGCTTCAAATGCCTTGATCGTCTGT
TCGAAATCTTCGTCGGTTTCGCCGACAAATCCGCAGATGACGTCTGTCGAAATGGCGTAG
TACGGATCCTTGCTGCGCAACTGCTCGATGACGGTCATGTACTGTTCCATATTGTGCTGG
CGGCGCATCTTCTTGAGGATGGCGTCGGAGCCGCTCTGGAGCGGAATGTGCGCGTAATGG
CAGACCTTCGGATTGTTCAAGAGAACGTCAATGAGTTCGTTCGTATAATGGCGCGGGTGC
GGGCTTGTAAAGCGGATGCGCTTGATGCCACCGATTTCAGAAACTTTTGTCAGTAATGTC
GTGAAGTCCGCGTTTGGCGTCTTGTAGGCATTCACCGTCTGGCCGAGTAACATCACTTCG
GTGATGCCCTTGTCGGCGGCGCGCTTGACTTCTGTCAGCACATCGTCCATGTCGCGGTAT
TTCTCGGGGCCGCGGAGGTACGGCACGATGCAGTAGCTGCAGCGCTTGTTGCAACCACGC
TGGATCGCGACGAATGCGCTCACGTCATTCTGCAGCTTGGCGTATTCGCCGAGGTAGTTC
TCGTCGCGGTCTTCGTCGATGAACATCTTGTGGTGCGTCTTGTGCAGCGGGCTCTGGGCA
TCCCCGAACAGGAGTTCCGGAATTTTGCGGTACTGGTCCGGGCCTACGATGTAGTTCACG
TTCTTGAGGCGCTTGAGCAGTTCCGGTCCGCGATTCTTGGCCATGCAACCGCACACGACG
ACTTTCACGTCGGGATTCTTCTTGCGCAAGTACTTGAGCTTGCTGATGTTGACGATGGCT
GTTTCCTCGGCCTTTTCTCGCACGCTGCAGGTGTTCACGATGATGATGTCGGCGTCTTCC
TGGTTGTTCGTCTCGACGCAACCGCACATGTCCAGCTCCTGCGCAATCATCGCGGAGTCG
TATTCGTTCATCTGGCAGCCGTATGTGGCCAAGTGGTATTTTTTCATGCGGCCAAATTTA
GTAAAAGGCGAGCGACGCGCGAGTCAAGCTTGCTTGAACGAGCATGTCCGAGCCGTACTA
AATGCACGCGAAGCGTGCCAAGATAGTTTTTTAGACGAGAGATGAGTGACGAGAGACGAG
GGATAAATGGCGCAAATGGCGGATGTTGCTGCTCGAATATGCGGAAAATGCGAAAATCTT
ATAATCTTAATGGCAAGTTCTAAAAAAACTTTAAGCCCAAACGATGTGAAAAAAAATGTA
AAAGAAATCTTTTTTCATTGATTGTTTGTTCTGAATTTTGTTATTTATGGCCATGGCTAA
CTTCTTTAGCAAATATTTTAGTGAAATAGCGTTGATGGCTACAGCGGTGCTGTGGGCTGG
CTGCGGTAATGTTGATAAAGATTCGAAAAATGAAAAGTCGGTAAGCAGCGCTTCGAATAG
TTTCGGTGTATCTGAAGTGTCCAAACCCGCTGAATCGCCTGGTTCTGCGGCGTTGCCGCA
TGTATCGGAAAAAGACGATTCTGTTGCGAGTGAAATTCTCAAAGATTCACTTGATGCGAA
CGCCCAAACAGTCGTATTGCTGGATTCCGCGAAAGTACAGCGGACTAGAGATAGTTTGAT
GAAGGCTTTTTTCCCGATTGAGCGGACACATAAAGAAAAAAAGAAATGGGGGCTTCGATA
CGATATTGGACGCTTGTTAAGTTATGGTTCTGCTAAAAGACGTGATTCTGTTAGAACTAA
CTTGTTTAATATTGGTACGAAAATTTGTTATGATGGTGTTGTTGCACCTCGTTCTGATTT
TGAAAAAGATGGTCTACTTCAAGTATTTCTTAGGAATACGAATACGGCTAAGCTTAGAGG
AACTGTGAAAGTTCTTTATGAAAATATTGAATTTGCGGACAAACAAACTCTTAATCAAGA
CCTGATTTATAGAGTTAAACGTGTTATTCGACTACGAACTTCCGGGTTAAGGCATGTATA
CGGAAAATTCCTCAAGAAAAATCCAGATAATTCATTTGAAGGTGAAATCATTTTGAAGTT
AACGATTGCTGCGGATGGATGTGTAAAAGAATCTTCAATAAAGAAATCGACGACGGGCGT
TAAAGAATTTGATGAAAATATAAGAAAAGCTGTAAGTCGATGGATTTTCTCTAAGGTTGA
TTCAGGGACGACTGTTGTTTATGTACCCATTCATTTTTATGAAGATGCCAGACCATCGTC
GCAGCCTAAATAATTGAAAATTTGTATTTTCTAAGCATGAATAATATTGCAAAATCTCAT
TTGTTCTTGCTTGCATTTGTTCTCCTGACAACGCTTTGGTCTGTTATTGGAGTTGAAGAT
ACTTACCTCACCTGGATTCTTGAAGCGGCTCCCGCGATTGTCGGGCTGTTGGTCCTTGTG
TTTACTTACAAAAAGTTCAGGATGCCCACGTATCTTTACGTGGTAATGGCGCTCCACATG
GCGGTGCTTTTGGTTGGAGCGCACTATTCGTATGCGAAGGTTCCGCTTGGATTCTGGATG
GAAGACTGGTTTGGCTTTACGCGAAACAACTATGATAAAATCGGGCATTTGATGCAGGGC
GTTACACCTGCACTTGTGATGATTGAACTTTTGCGCCGCACGACTCCGATCAAGACGGCT
GGCTGGACGGGATTTTTGTCGGTGTGTGTGGCTGAGGCTATTTCTGCGCTTTATGAAATT
ATTGAGTGGCTAGCATCGCTTAGCAATCCGACGGATACGGAAGCGTTCTTGGGAACGCAA
GGTTACATTTGGGATACGCAGACAGATATGTTCATGTGCCTTATCGGGGCGACCATTTCT
GTTTTAATTTGTTTGAATGTTAAAAAGTTCCGCAAATTAGAAACTTAAGAAATAGATTTA
AATTATGGTTGGTTTTTGGGTTAAAGCTTTAGGTAAAAAGATGGCGGCGTTTTGCGCGCT
AGCCTTTGCGCTGCTTTTTGCTGCTTGTAGCAACGATGATAACGGTTTTGTTTCGGTGAA
TCCTATAGGTGGCGAAAGTTGCGCTGCCATTGAAGAATCAAGTTCTTCGGATTACGCGTT
GTCCTCGTCTGTTGTGATATCGAGTTCTTCTGCGGATGGATTAGTTTCGATTTCAACGAC
TGTTATGGAGGATACGCTTGAAATTTTTGCATTCGGGGGTGTGAAACTTGACGTTGTTGC
GGATTCGTTGCTGATAAAGTTTGATTATGGCGATGTCGTGACGGTGATGATTGCGGGCTA
CGATACGGTGGATGTTCCTGTAGTTGCGGGTTACGGATATGTTTTTCCTGGTGAATTCTT
TTTGTATGTTTCCGAGGGGTTGAACTATATCAAGCTTGAGGCTCGTTACGGCCAAATGGC
TGAGGTTGTTGGTCTTGGGCGAGGTTTAACATTCCCGATAGATGTTGTTGTGCAGATGAA
GGAAAAGGGTGGCTATGTGGACCATCTTGAAAATTTGAAGTCGCTTTCAATTGCGAATTA
TCCGGGGGCGTATCCTGATTTGTCTATTGAGGAGTTTGCGAATTTTAGAATGGTGCATAC
AACCGGAATGGGCGAGGGGGTGCTTTATCGTTCTTCAAGTCCGATTGATCCTGCGATTTA
TCGCAATGCCATTGTGGATTCATTGGCGAAAGTGACTGGCGTCAAGACTTTTGTGAACCT
TGCAGATGAATTACAATATGCCGAAGAATATAAAGGCTTTGCAGATTCTTATTATGCAAC
GCAGAATGTGGTCTATCTTAATGTGGAACCTGCTTTTGCGAATTCGCCGTTCAAGGAAGG
GCTTGTCAAAGGCTTGCGCTATATGATAGAGCATGAAGGCCCGTATCTAGTGCATTGCAC
GTATGGTATGGATCGAACTGGGTTTACGATTGCTGTGCTTGAAGCGCTGATGGGGGCGAC
CGCTGATGAAATCAAGGCGGATTACGCCACGACTCACAAGAATTTTTATAACGTGGTCGA
TGGTAAACATGTTAATTTAACAACAAAGCAGGTTGAGCTGCTTCAGGCGATTATTGTCAG
ACTTATGCAGAATTCGTTCAAAACGGCTGGTGTTGATATCTCTGATTTCGAAAATGCCGA
TTTAGCGTCCGCTACAGAAAAGTATTTGCTTGCGCTCGGGATGGAAAAGAGCGAAATCGA
AGCGCTGAAATCGCGACTGAAGTAGATAATTTTGTTATTTATAGTGTATGGTGAAAAATT
TTAGCAAATTTCTTGGCAAAATCGCTTTGATGACCGCTGCAGCGTTGTGGGCTGGGTGCA
GTGATTCTGAAAAAAAGACTGATATCGTGCAATCAGCGAAGAGTTCTCCTTCTGTGGATA
CTCTGTCGTCCGAAAATGAACTTGTAGAATCGTCTGCTTCGGATAGCGTTGCCGTGATAG
AACCGACTAAGGATTCCTTGTTGAAAAAGGTTGTTCGCGTTGCCAAGATGAAGCCTGAAA
TCGGTATGATTCGGGCTTTGTACGGTGTTATCGAAGAAAATATGGGCGAAGCAATTGCGC
TTTATGGAGTTCGGCCACCGCGTGAAATTATTACTCCTGATGTTCCTCGTTGCCATGTCA
AAGAATTGACGGAAGAGGAGGTTGTCGCAGGGAAGGATAACGACATTGATGTTGAATATT
TTTTGAAAGTATTCCGTCAGCGTTCGCCGAGTATACGTCAGATTTGCAATAAGAATCTTT
ATACAAATGTAAAGAATCGCGCTAAACGAATTAACGCATTTAAAACAGAGATTGTTTTTG
AAATGAAGGTTTCTCCGAGTGGAAACGTTGAAAACGTCGAAATTAAATCATCGGATAATC
GATTTAGCGAAGAAATCAGAGAATCAATAGCTCATTGGAAATTCTCGAAAACTCAAAGAG
GTGGAACGTTTACATTCCCTGTTAATCTGTACGAAGTTATCCCTGAATCTACTTTGACCG
ATTTGGAATAGATTTTCTCGCAGGACTTCTAAATGAACTCGGCGAAGTCTTTGATGTGGC
CTGCTGTGTAGCGCGGCTCCAGCGGGAGCAAGTTTTCTGCTTTGCCGAAGCCTTCAAAAA
GCGTGATACAGTCAATGCCTGCGTTTTTTGCGGCTAGAACGTCGGGAGTGTCGTCGCCAA
TCATGATTGCTTTTTCGGGAGCAATTCCGGTTTGGTGGAGAATCTCGAAAATCCCGGCAG
GGCTTGGCTTGCGTTCGGGTGTGGTGTCGCCGCAGAGGTATGTGGCGAAAGAATTTTCAA
GACTGAATTTTTTGAGAATCTTTTGCGCGGGAGCGACCGGCTTGTTTGTGAGCATGGCCA
CACATTTAACTCCGGCGTGCTTCCCATTACTTGTCGCGCAATCCCCATAGCGATTGTTTG
TGGCGATTCGTTGCACGAGTTCTATAACGCCTTCGTATGGTTCCGTATTTTCAGTACAAT
GCTCCCAATAGGAATCTGAATAAACTTTATGGATTTCCTTGATTTTCTCTTCACTGTAGT
TTTCGCGGGCGAGCGTTTCGGCGACTTTTGCCATGTCGCGGGTGCTTGCGACGGGAATGA
AATTTGCAGCGACTGCTCGACGGATCAAGTTCATGGAACCGTTTCCGATGAATGTGCGCA
CGTCGTCGTTTGAATGCGTGTGCAGGCCGAATTGCGTCATCGCGTAGTTTACGGCTGGTG
CCAAATCGCCAAGCGTATTGAATAGCGTGCCGTCCAAGTCAAAGATGAACAGTTCTTTTT
GTGCGATGAGTGCCTTGATTTCGTCGATTGGTGTCATGGCGCCAAATTTAGAAATTTTAT
ATATTCAAGCTATGCATTTCCATCGGTTTTGTATCTTGGCTGTACTTGCGTTCTCGTGCA
CGTTCTTGTTGGCGTGTAGTTGTGCGTCTACAGATAATTGCGCCGAGGAATGGTACGGAC
CGACAGACCCTGACTCTATGAATCAGAAAAATGCAAAGTGTCTAGATCAAGAAAAATACG
ATTCTTGCCTCAGCAGGTATGTGAATGCGCTGAATCCCGATGTCGAGTCGCGATGCCATG
AAGAAGCGTTGTATGTGTGCAAGGACCGTTTGAAACGCAAATGACTAATAACGAACAACT
ATTTACTATATTCATTTTATGATGTCTAAAATTTTTAAATCTGTTTTTGCTGCGGCTCTC
GCTTTTTCGGCGACGGTCATGGCTGAAGATATTATCCGTTTTGTGCCGGACCCGTATCCG
ATTGGTTATGCGGACCAGGGCGATGTGCGCCATATCGTCATCAAGGGTGCAAATATTACA
AATAAAGAAATTGTCCTTGAAACCGTGATGGGCCAGGGCATTGGCATGTCGAACTTCAAG
TATCCGACGAAAATTGCGCCGAATGCTCCGGTGACGATTGAATTCGATATGGATTTTGCG
GGTATGGACGGCCAAATCAACCCGGTCGTGGTGATGGTCGATAATCAGGGTAAGTCGTAT
GCCGCACAGCTCGACGGCTATGTGAAAAATCCGATTTTCTTTGGCGAAAAGCTTTTTGAT
ACGGGCTATTATGCCGCAAACGAAAAGCGTGAATGGACGTTCTACGTTTGGGGTACGGAC
AAGAAGACGCGCCCGGACCTGGCGCTTGACGAAAATTCCCAGAAGGAATTTAAGCTCAAG
ACCAAGAACGTGATGCTCAATGTTGATGATATGGGCAAAATCAAGGAAGGTGGCAAGGTG
CCTGGCATTAAGGTCACGCTTTCAACGGCAGGACTTTCCCGCACGGGTTGGGAACTCAAG
CAAAAGAGCATCCGCAAGATTGTGGGCTTTAAGAGCAAAAAATACCCAAAGGCAACGCCC
GAAGTGCTGATTATTGGCTACTGGAAGGACTAGTGATATTTTAGAAAGGACTAGAACTGC
CGGAATGGGCTAATTATTGCTTTTTTCGGCAGCTTGCCTTGAAAAAATATCGTGGTTTAA
CTAACTTTGGCATACTCTTGTAAGAGACCTCGGGATGTAGCTCAGCCTGGTAGAGCGCTT
GAATGGGGTTCAAGAGGTCGCTGATTCGAATTCAGTCATCCCGACTAAAAAGACTCGTCA
TTGACGAGTCTTTTTTGCGTTATAGTTTGCGAGCTTTGAGCGCGCATCTTGTAAAATATG
TGCCGTTTGGATTGCGCGCATTTAATGCGCGCGTTTTGTGAATTACAGCCCGTGTTCGAG
TGAGTAATCCGAAATCTTGATGAGCGTGTCGAGCGTAGCGTGCATTTTTGCAGTGCGTTC
GGCTTCTTTTTTGGCGAGGTCGTGTTCCTGTCGCATGTCGCTATCATTAAAGAGATAGAC
TTCGTCGTTACTTGCGGTCTTGGAAACAACGCGGTAGTTGTCGAGGCCGAGTGCGGAGTA
GCCCGAGTAAGCGCCTAGCGAGAGCCCTGCGCGTTCCTTTTTAACGCTCGTGCTATCTGC
ATTGAGAATAGTTTCTGTGTCGCGCAGCAAGTTGTGTCCCATGAAAATGTTCGGAACCGC
GTAGCCAGCGAGTTCAAGCACGGTGGGGGCGATGTCGATTTGAGCGGCTGTCGTCGTGTC
GCGTGTTACGTCGAGTCCTTTGCCGTGGATAAAGAATGGAATCCAGCTGATGTTCGAAAA
TCCGCCGCCGTTCATGGTCGAAACGCCGTTTTCACCCAAGGGGAATCCGTGGTCAGCCAT
GATGATGACGTAGGTGTTCTTGTACCATTCTTCGTTTTGGATGGCGCGGATGAATCGGGC
GAGCTGCCTGTCGGCGTAATTCATCGTGACGTTGATGCGTTCTTGCAACGGACGCGCTTT
TTCTTCTTCGGTCATGCCGGCGGCAAAGTTGAACGGGTAATGATTGGAGCGCGTCATTAG
CGTGGCGAGGAACGGCTTACCAACTTTGGAGAGTGTGTCGCGTACGAATTCTGCGGCGTG
GTCCATGAATGTCGAATCGTCTTCGCGTTCGCGATTGTAATGTTCGGCGGTGTACCATTT
TGCCATCCAGACGCCGAGGTTATCCCAGGCGGGGTCTGCTGCTGACATGTAATGTGTGCT
GTAGCCATTTTCGGTTAGCACCGAGACAAAACTCGGGAGTGTCACATGTGCAAGGTCTGT
GGCTTGCGCGAGTCTGGAGTGGTGCGGGATGCCGAGGTGCGTTGAAAGGACGCCTCCGGT
GGTCGGGACGCCACTCGTGTGCATGCGCATCCACACGTGCGAATTGGCGGCGAGTGAATC
GAGGAACGGCGTGGGCGAGGGCTGAATCTGCGGATTCATATAGCCCGTGTTAAGTCCTCG
ATGCGATTCCATGAGCACGAGGATAAAATTCGGCTTCATTTCGCGCTGGGCGGCAAGCTT
TTCGCTGTTCTGGAGTTCTGCGGTTGGGACTCGGTAAAGCGGGAGACCGTGGCCTTCCTT
GGCGTCCGAGAATTTCCAAAGGTTATCGCCTTCAACGCGCTGCCACAAATTCTGGTAGGA
GGTTCGGTAGGTGGCAAGCTCTTTTTCTGTAAGACCTGCAACTTTTTTAGTGACAAATAA
ATCGTTGTAGACGAGCGATACGACTGGACGAAGCTTTGCCATGCGGGCGTTTCCAGTCCA
GATAAAATAAACGAATAAGTACGAGGCAATGTAGAAAATGACCATTGCGATGACGGACTT
TTTCATGCGCAGTCCGTCAGGCGTGCGGTAATGCTTGTACAACAGCTTGTAAAGACCATA
GGTCAGCGGGAGCATCAGCACGAGTACGACGAACTGCAAGTACGGAACGGACAAGTCGTT
TGCCACGTAGTCGTAGAACATGGCGATGGACGAAGTGTCTTTGTACGTGTCCATAAGCCC
AAAGCTTAAATGCCCACCGAGGAAACGCATCACTTCGTTATCGAGGAGCGTAAAGAGCAG
AATGACGCTATGAAAAACCGTGTAGGCGATTGTCGTGACCTTCGCGACTTTTTGGATTGC
TGGTGTCGCGCTTCTCGAATCTACGCATTTCGAACTTGCGATTTTTGTTGCAATCCCGCC
GAGCACCATAAACACCACGAGCGCATTGCAAATCCACATAAAGTCGATGCAAACTGCGTG
GAAAATGAACCAGTCTGGCTTCGAGACAAACGGGAATCCGTAAGGGTTGCTGCGGAACAA
GAGCATAACGCGCAACAGTATGTGCGTCACCCAGAATGCGAGCGAGATTAAAACCAAGTT
CTTGGACGGCTCTAAGAACTTGGCAATTTTCTGTATAAAGTTTTTCATTTCTTATTTCCA
GAAATTTCTTTGTACAAAGCGAGCTGGCGCTTGAAGCAATCGTTCCAGCTGAATTTTTCA
GCGTATTTTCGAGCTTTAATCTTCTTGTCGGTGAGGTCGGAATGGTAGAGCTCGACAATC
GCATCTGCCAAGGCTTCAGGCGTGCGTTCCTTGAGGATTGTGCCTGCGCCCGATTCCGTG
ACATGCTCGAATGCGGCCCCGGCGGCAGCTCCGACGAGTGCGTTCCCGCTTGCCATGCTT
TCTAGAATCGAAAGTCCAAAAGTTTCCCAGCCAGAAAGAGCAAGACCCATATCGACGCTC
GCGTAATAGCGAGCCATCTCGTCGATGGAATTCACAAAGCCGATATAGCTGACGTGCTTG
TATTTTGCGGTGGCTTCTTGCACGAGCGGGAGACTTGGACCTGTGCCTGCAAAGACGATG
GCGGGCTCGTGTCCGAGTTTTTGCGTCAAAATGTCGTAAGCGCCAAGAACAAGGTCAATG
CCTTTTTCATTGCAATGTCTGTGCGGGAAGAATATCGTGAGGCGGTTCGGATCGCCATCC
TTGAGTTCGTTCACGAGTGCTTCGTCACGGCGGCTTGGCGAGAATGTATCAATGTCACAA
CCGAGCGGAATCCAACGCGGGTCGGGGAGTCCGTTCTTTTTGAGTCTAGCCATCGCTTCT
TTCGAAGACGCTTGTACGCAATCGTAGTTTTTAAATTCCTGTTTGGCGTACCAGAATGCT
ATTCTGCGGGAAAGAACGCCTACGCCTGCGCCGAATTTTTTGGCGATGGGTCGGCCCACG
TAAGTTACGGGGAAGTCGGCATGCCAAAAACTGAACAGTGCAGCGTTGGGGACAACTTTT
TTTGCAATGCGGCGCACGATCGATGGCAAAATGTAGGGCGAGCCCACTTCAATCACGTCC
GGCTTGTACTTTTCGAGGATCGGACGAATCTGTTTGGACTTCCACATGAAACGGTATTCC
CAGTTGCCAGGGAATCGGAAAGCTTCTACATGTTCGATAATTAAACCATCGTTTCGCTTT
TCTGTATAAGTGCTCGCCGAGGGCATCACGAATACAGAAAGGACTTCGTTTTGACGTTCG
TAAAACGCCATTTTCTGCAAATGGTAACGGCGGACTCCGCCTCCTGACGGACTCCAGAAG
TTGTTAAAATCGACAATGGTAAACATTAAGCTTCTTTCATGCGGCTAGATTGTGGGTCAA
TCAAAATCTTGTCTTCGTACACGCGGCTTGTGCCCATGCGCTTGGAATCTACGGAGAGAT
TCAATGCGCCATCCTTTTCGGTAAGCCAGTAAATGGCGTCAGAATCGCGGAGGTATGCAC
GCGGGCCAAGGAGTCCCATGTTGGAATCGATGAGTTCGCCACCGAGGAATATCGGGATGT
CGAGAGCCTTGTACAAGTCGAGCATGATGGACGAACGCTTCTCGTGGATGTCCGGGAGTT
CCGGGCGGTCGGTAATCTTCATGTGGTCGATACCGTCAATCACGAGAATCAAGTCCGGAT
GATCCTTGAGTTCCTGGCTAAGTGTCTTGAGCAAGTCGTTAAAGTCGAGCGAAGGCATGT
CGTCCCAAATTTCGAGACGATTGTTGCGTACGTAAGCCATCAGGTCGCGCGTTGCTTCCG
TAATCTTTTTGTTGATTTCGTTGTCTGCATTCTGCTTGCGGACGTTCAAAATCGATTCGC
CGATAATCATAGAAACGAAACGGTCAAAGATTTGGCGGCGTGGCGTTTCGTAAGCGACGT
AAATGACCTTGAGGTTCGGGTTGCTTTCAATGAGGTCGAGCGTAAGGCTCGAAAGCAAGA
ATGTCTTGAGGCCGAACGGCTGAGACGATACAAAGAAACATCCCGACTGAACGCCGTCGA
TTTCCTTGGTGAGCTTCGGGAACGTGCTGAGCTTGTAGCCCACGCTCTGGTCAGGCGGGC
ATGCCATTGCGGTATCGAAGTTTTCCTTGATGTCCTGCAACAGCATGGAGCGGCGGTGCG
AATGAATGGTGTCGATTTCGGTATTGGCGATGAGGTCAATGAGCTGGTCGGCGCCATTTT
TGCGGACAAACGTATCGACGGTTTCGTCCTTCGGGAGCACAATGGACTTGAGGCTCATGT
GCATCTGTTCGGCGAGCTTCAAGTATTTTTGAATCTTGAGTTCCTGGTTGCGGCGATCTT
CTTCGCGGCGTAAGATGACCGTGAATGATTCGGCTCCGCAAGCTTTGAGTTTGTACAAGT
GGTTGACGTTCAGTTCCTGAAACATCGTGGAAACGACGCCCGGGATGCCGGCGAGGTCAG
CGGTGAGCGCGTCAAAGAAGCCTTGCACGATAATGGGGTTTTCGCTATCGGCCTGGATGT
TGAACGGAATGACGGTCGGGCCAGAAGCATACGTGATGTAGGTATGGCTCTTTTCGTTAT
CGTCGATGAGTCTACCGTAAACGGAATGGATAAATCCCTTGGAATTGCGGGCCGGAATGG
TAATTCGCGGTTCGTGGTAAGCTTCGAGGTTGTCGAGGTAAAAACTGATCTGGTGGCGTT
CGATGCCGGAGAGCATGCAGTAGCTGATGAACGGTTCCGGGTCGCCGCTGTAGTAGCCGA
GACCATAAAGTTGGGCTTGGCCAATGCTCCAGCCGCGGGCTTCGAGGAACTTTGCCGAAG
AGGGGCTCTTGCAGGCGGCCCAGTGACAGTAGCGCACAAAGCATTCGAGCACTTTGGACT
TTTCGCCACCGACTTCCTTGACCCACGGGTGTTCGCTATCCTGGTTGTTCGCGAGGTCCT
TGTCGAGTGCGCCGAGGAATTCAAAGGCTTCGGAACGGGCGGTCTGCTCGTCCATGCCGT
TGAAGCGGCTCTTCATCAAAAAATCGACCAAGTCGCCTTCTGCACCGCATTGGAGACAGC
GGTAGCGCCAGTAACCTAGCGCATCGTAGAAAAACAGCGATGTTTCTTCTGGAGCGTGGA
ACGGACAGCAGGCGATAAGGTTACGCCCCCAACGGCTCAGGGGAATTCCCAACTGCCTCG
GGTGAGCTTTAGTTCTCATATACTCTGCATGTTCTTGATCAATCAGCATTGCGGCCTCCT
ATAAGAGAAATCTAATAAAGTACGCTCCCGTAAATGCGTTTTTTTTGAAAAAAAAGCAAT
TTTATCTATTTTTTGGATTATGGTTATTCTTGGTATTGACCCGGGCTCGATTACGACCGG
ATATGCGTTCTTGAAAAAGACCGGCAACCAAATTCAGGTGCTGGAATATGGCACGTTCCA
TGCGAACGCCACTAAAAATCTCGAAGATAGGCTTGTGCATATCGTGACGGAGATCGAAAA
ACGCCTGGATCATTACCACCCGGATGCGCTTGCGATGGAAGGCGTGTTCTTTGCAAAGAA
CGTGAAGAGCGCATTGGTGCTTGGGCATATCCGCGGGGCGATTCTTGTGGCATGCCACCG
TCGCGGAATGACGTACGAGGAATACCCGCCGAAGGTCGTGAAGCAGGCTGTGACCGGCAA
TGGTGCCGCCTCAAAGGAACATGTGGCGAACATGATTTTTGCGCATTTGGGAATTGTAGG
CGGGGAGCTTCCGCTGGATGCTTCGGATGCGCTTGCGATTGCGTGGACTCATGCGAACCC
GGCTCCGTTGGCGCAGTCGCTTTTGGGTAAAAAGTCGAAGCCCAAGAAGAAAACAACGGT
GCAACAGTGGAAAGACTTGATTGAAAAAATGGGAGGGACGATTCAATGACGGACTTGTCT
CAGGATTTGTTGCCCTACGGCCTAGGAACGCCGGACTTGGTGGAGTTCCAGCCGGGATAC
TTTGTAGACAGCGAAATTGTGGATGATTTACGTGCTCTGTCAAACGAAGCCCAGGCGAAC
GGTTTTGAGTTGCGTATTGAATCGGCGTACCGCTCGTTTGAAAAGCAACTCTCGATTTGG
AACCGCAAGGCTCGTGGCGAACTCAAGCTCTTGAATGAAAAGGGCGAGCCGATGGAACGC
CCGAAAGACGAAGAAGAGCTGATGTATGCAATTCTCACATGGTCGGCATTGCCGGGGGCG
AGCCGTCACCATTTGGGGACGGACATCGACGTGGTCGATGGAGCTGCGTGCCCGGAGGGC
TACGAAGTGCAGCTCACGCCCGCGGAGTGCAGTGGCATGTTTGCGAAGTTCCATGCGTTT
TTGACGTCCCGGATGGAGTCTGGAACATCGTTTGGCTTTAGTCGTGTGTTCATTTCCGGG
CGCGGGAAAATCAAGCCTGAAGGTTGGCACATTGCGCACTTGCCGACGTCACGTAAGCGC
TTGGAACATTTCTCGCTAGACACGCTGCGAAGCATTTATGAACGCTCGGACATGGAATGC
AAACGCGCTGTGTTGGCGAATCTCCCGCAGCTCGCGGAGGAATATATCTATCCTTACTTT
ATTTAGAACTTAGCTCGCTTCGCTCTTAGAACTTAGATCTTAGAACATAACTCTTCTCTC
TAAGCTCTGCCAACTAAGTTCTGCCAACTATCTACTATGAACTATTCTCCCGAATCCCGC
GGTATTATCCGGTTGCCTTCTCTTGAATATGGGCGCTCTGTGTTGGGCGCTCCGCTGCTG
TACTACCCGTGCAAGAGCGAATGCAAGTTGCTTGTAATGGCGGGGATTCACGGCGAAGAG
CCGGAGACAACGTTCCTCCTGAGTCGCGTGCTCCGTGCTTTTGACGAGCCTTTTGATTCT
GTTGCATTTATTTTGTGCGCCAATCCGGATGGTGTCGCTCTTGGAACGCGCGGGAACGCC
AATGGCGTGGACTTGAACCGCAATTTCAAGACGCAAAACTTCTCGACGGAAAAGGTCGGT
TCGCGCTCGATTCTCGAAGCGCCTCGCGATACGCTTTTATCGCCGGGTGCATTTGCGGGG
AGCGAACCGGAAACGCAAGCGCTTGTCGCATTAATTGAAAAGCTGAGGCCTGCGAGTGTG
CTTGCGATGCATGCTCCAATGGGCTGCGTTGATGCACCGCAAAAGACAACGCTTGTCGAA
GGCGTGATGGAGGCTTTTAACTTGCCTTGGTTGCCGGACATTGGGTACAAAACGCCGGGG
AGCTTCGGGACGTGGTGCGGTGAACGAAACTTGGAATGCGTGACGCTAGAACTTCCGCGC
ATGTCTCTCGAGCAACTATTTGACCGCTATGGCCGCTCGTTCGCGGAATTCTTGGAACGC
AAATCGTCGCACTAGGACGCTTTTTGGAACATCTATAAAAAAGAAATGCCCGCTCGCGGC
GGGCATTTCTCATAAATTTTACTGAATCCTTCGTTTCGCTCAGGATGACGTGGCTCTACT
TCTTAGAGGCTTTTGCTTCTTCGATAATCTGCTTGCGGTAGATGATGCCTACGGCAAAAC
CAATCACCATGTAGCTACCGCCAAGAATCAGCAAGTATTCAAGAATGAACGGCACCTTCG
GGTTGTAGAAGAGGATTCCGGCAACGTAGGTGAGCAAAATCAGCACAATCTGGAAAATGT
TGAAGGCCTTGTTCTTGCGCGGCTGGAGTTTCGGGAGGAACAACGGGCTTACCATCAAAA
ATCCCGTGGCTACAAACACGATAATCGGGAGCCAGAAGAGGAACGTGCTGGAGTCTGTGA
AAACGCCCTTGGTCATGAGGAACACGATGAGTGTTGCATTGACCATGCCTGCAAAGGTGG
AGGGGAGGCCGGAGAAATGGTGGTGGTACGTGTCAGAATCGCAAGCATTGTACTTGGCGA
GGCGCATGGCGGCACAGAGTACGTAAACGGCAAGTGCAACCGTCATCAGGAGCCCATGGT
TCTGGAACCATTCCGGTGCGTAAATTTTGTAGGTGAAGAAAACGCAGAATGCAGGGGCGA
GGCCGAAAGCCACCAAGTCAGCAAGGCTATCGAACTGAGCGCCGAATTCGGAACTGGCGT
TCACGAGGCGGGCGGCAAAGCCATCGAGCTTATCAAAAAGGGCGCACAACATGACAAAGT
AGGCACCCATGCGGATTTGGTCTGCCGTACTAAACGAACCAAATGCTCCGGTTGTCCAGC
AGATGGAAAATACACCGAGCAAAAAGTTCAGGCTAGTAAAAGTATTTGGCAAAACAAAAC
GTAATTTTCCCACGATATACTCCTTGAGTTGGTCTGCTAAAGATAATTTTTTTACGGCGA
AATGTAGCTTTTTTATTGATTACCCTGTGGTTTGACAGGTACAATTTCCCATAGGGCGCT
CACCCCGGTCGCAACAATCAGGTTGTTGGGTGGGGCATACGGGTTTTCTTCAGTCGGAAA
GTTTGTCCAGTGCTTGGTCGAGAACTGGTAGAATGTTGCGGGTCTGTACATGAGGGGGAG
CACAGGGACTGTTTGCATAAACAGCTTGTTGAGCTCGCGGTAGGCCTGCGTGAGGGAATC
TTCGTCCGATATGGTCGGAATGTCGTTTAAAAGCTGGTTGATTTCGTCATCCTGGAAGCG
TCCCTGGTTTGCGTAGGATTCTTCGCCGACAGGCTTGCTTGCTGTGCTGTTAAGCATCTG
GTAGAACCTGTTCCACGGATTAGCGATCGAGTTCTCAGATGGCGGAGTCTTCATGGCTAG
GTCAAATGTGCCACGGCGGAGGTCCATGTCCCAAATCCCGTAATCGACAATCTTGGGGAC
GGCGGTAATGCCGATTTCTTCGAAGGATTCGATAATGACGTTAATGGCTTCAATCCAGTC
TGTCCAGCCTTGCGGGCATTCAATGGAGAGGCTCCGGACGGGCTTTTTCTTTTTGTCGAG
GAGCTTACCTTCTTCGTTCCAGGAGAAACCTGCTTCTGCGAGAATCTCGCGAGCCTTTTC
GGTGTTGTAACCGTAACCGAACTCGTCAGCATCTTCCTTATAGAAGTACTTCTTTTCGGG
ACCGAAGGGGAGGATGAACCCGGGCTGTATGGGCGGGGTGTAGTTCGAGACGGCGCGTGC
CTTGATTTTTTCGAAGTCGATAGCGTGGGCGAGGGCGCGTCTAAAGTTTACGTTGTTGAA
CGGTTCCTTTGTGGTGGCGATGACTAGGGCCGTTATCGTTGATGGAAGGTGGTACGGCTC
GACACGGCTCCAGGCGCGGATGCTGTCCTTTGTCTTTTCCCAGATTCTCGGGAGATAAAT
GGAGGATACGTCGAGATTCCCGCGGACCATCGCATTGTTGAAATTGTCGTTCCCGTCGTA
AATCGGGTGGATGATGTACTTGGGGGCGGGTTTCTTGCCTCCGTACTTGCTTGTACGCCA
GTAATTTTCAACGCGTTCGAGCACAATTTGGTCGGGGGCGTAGTTCTTGAGGATGTATGG
TCCCGAAGCGATGGGTTTGTTCTCGTTCTTAAAAATTAAAATCTTCTCCATGTTGTAGGT
CTTTCCGGTCTTGGCAGACTTGATTAACGGTTCAAAGACCGACTTGGGGAGGATTGATGT
CTCGGTGATGGCGTTCAGGACCATGAGCGGGTTCCTGTTCGCGGCGAGATGGAACGTGAT
GTGGTTTTCGCTGTCGGCGGAGATGGTCTTGATGTGCTTCCAGTTGTTGTGGTGGGATGT
CGGGAGGATTGAATCTATCCTGAACGAATAAATGACATCTTCAGGAGTGACTGGTTCTCC
GTTGTTCCACTTGGCCCTTGTGTCTAGGTGCACGGTAATGCTTGAATCGGTCTGGCTGTA
CGAATCGGCTAGCATCGGGTCTAGGTTTCCCGTGAGCTGGTTGTAGGCGAGGAGAGACTC
GTACATCAGGCGGATGTTGCCGTCAGAAGGAAAGTTCGGGTCTGGATCGAGCGGATTGAA
CGTCGTGGGGGGTGCCCAGTCAAAACCGCCGATATAAAGCGTTTCGTTACGAGGATAATC
GGAAACTTGAGGCTTGGGATTTTTAGAAACTTCGTCCTTGCAACCTGCTGCCATAAACGC
AACCGCTATGGAGAGGTAGCACAAAGAAGTTAATTTCTTAAAATGAACACTCATAGTTTC
CCTGAACAACTTGATTGGGTAAATTTAGTGAGTTTTTAAAAAAGTGACCACTAAAATTTA
GTTTACTAATAGCTATAGCGGTGGTTTATAGCGGAAAACCATAGAGAACGCGCTTGGGGG
AGGCGCTAAACAATGTGTGGTTCAGGATAAACGGGGTTCCTGCTCCGCCGGGCGTGTTGA
ACGTCTTTACGACCTTGCCTGTCTTTATAGAGATCGCAATGATTTCGTTTCCTTGGTCAA
TCCAGGCTTTACCGTCATAGATAAACGGCTTGGAGAAAATGGACTTCTTTCCTGGGAACT
TCCAGAGCGGCGTGCCTATGCTTGAATAAAGGAGAATGGACTGGTCCGAAAGCGAGATGA
TGATTTTGTCTTCATTCTGGTCGCGGAATACCTGCATCGAGACGATGGGATTTTCCATAA
GCACTTGGGTTGGGCTGAAGTCCTTGCGCTTGGTGTTTTGCAGGAATAACTTGTTTGTGC
TAGAGACAAGCACCAGCGTAGAATCGATCCCGTCCATTGCGGTGATGTTGACTTGCACCT
TGTTCGTCGAGTAATCGATGGTTTGCCCGTTGTCGTCATTGAGGCGCATGAGTTCTCCAT
CGAGATTGCACAGCTGGAGGCTACGGTTGATTTTGACGACATGGAAAGGCATGGAATAGA
CTTTGCGTGACCAGACGATGTTGTTTGTCGTACGGGAAATCTTGAGCAAGAATCCGTTCC
ACGTCGAGGCGTAAATGAAGTCTCCGGTCATCGTGAAGTTGAACGCCTTGCCTGGGAGCT
GGAGCGGCTTGTTGAACAAGTCCTTGTTCATGTCGTAGATATTCATTTGATAGCCGGTCG
AAATGACGATGGAGTTTTCATCGGACTGGATGACGGGAGCATTGCCGATTTTTCCGATGT
GCTTGCTCCAGCGCTGTTTGCCTGTTTCGACATTGATGCAGATGAGTTGTTCTGTGGCGG
GGTCAACTGTGTACAGGTTCTTTTTTGAACCGAACAGTTGCGGGTACATGGTCTTGGGCG
AAACGTTTAGCTGGCTTGCAAAGCTTGCGCCGATGACCCTGCTGTAATACTTTAAGACGA
TGCGTGCAATTTGAGGGCTACCGGTGGAGAGTCTCACGGCTTCTGCCCATGCTTTTTGCC
GTTCTTTTTCGGAAACTTCGTGTTGTTCCAGGCTGAACGCTCTTAAAAAATGCGCTTCGG
CGTTGCCAGGCTCGTTCTTGATGATGGAATCGAGAATGGGAGAAATGTTATCCCACTGCT
TTCGCTTTGCCATGTGCACTGCCTGTGATGCAAGCTTGCTGGAGTATAGCGGGCGTTGAC
CGTAGTAGTGCGCATCGATGGCATAAATCTTTTTATTGTCGAAGGGAATGTAGATAAAGC
GACTTTTGGCGATGGGCTCTGTCATGGGAGCTTTCGCCAGGTTGAATCCCCATAGCGGGC
GGAGTAGCGTATCGACCGTGATGACCGAACCTTCGTTCGAAAAAAGTCCGAGCGTCCCTT
GGGCGAGCGAGTAAATGTTTGAGGCGTTTGCGCGAACGCTTGAAAGTATGGCGCCTGTAT
TCCTGTCGTATAAGGTGATTTTTCCGGAGGCTTCAAGCGTGACGATGTTGTTCTCGAACG
CCTGAATGCTTTCGATGTTCCCGATGGCAACTTTCCAAAGCGGGGACTTGATGTTTTGTA
GCGAATAGCAGAAAAGTTCGTTTCCGGAGACAAGATAGATGTTGTTCTTGTAAACAAAAG
ACTTTTGGATGATGTCGTACTGCGCGATGGTAAACGATTCGGTGGCTGAACTTGCCGAAA
TAAAGTGGAGCGCGTTATCGGTGCAGTTGACGATAAAGTTGTCGTTGATGAATTGTTCGT
TTTGCAGCTGGCAAGAGGTATAGTCGGTGTTGCCTTTGATTATGGAGCCTTTACGGTCAA
GGATGTAGAAACCTTTTTCGTTAATGGCAATGGCGGTTCCGTTTACGGATGTAAATTGCG
AAATGTTCTTGACCTCGAACGAGATAATCTGATTCGGGGAGTTGTGGGGCTTGAAAAAGA
CGGAATCGCGCGAAGAATTCTGGTACCACATTCCATCGGAATTGATGTGCAGCAGGTGGC
TTCCTTCTTTCAGCTTTGCTGCAATTTCGATGACCATCCCGCTTTCGATTTTGGCGATGT
GGCCGTTTTCGAAAAGAATGTTGGCGTTTTTTCCTGGGAAGAACTTGCGGATGGGACTAC
GGAGCGGAATAACTTTTTGCAGGAGCCTTTCCGGGGCGTAGTTTGTGGCGGCGTCACGGC
CTGCAAGCCAATAGGCCTTGCTCGTGTTATGGGTAAAACCTTGGCTACGGCTGTAGAAAT
GGTTTGACTGAGCCCTGTTGTTGGCGAGGTCGTAAATTTTCCCGAGATAGAAAAATGCGG
CTTCCTTGTCATCGTCATCGCCTTGGCGCGAAATCTTTTCGAGCTGGCGAATCGATTCGT
CTACTTCACCTTTCATTTCGAAAAGGTAGATGGCTTCCTGAAGCTGGGAGGCCATCTTGC
TTGCAAAAGCTTGGCTAGAAAACAGCGAACAGAGGGCGAGGACTGTAATAACCCACGCCT
TGAAAACGTTTTCTTTTTGCCAAGTATTACGCATCGAACTTGTAGCCTGCTCCGCGGATA
GAAAGGATGATTTTCGGGTTTGCCTGGTCGTCTTCCAGCTTGCGTCTCAGATTCACGATG
TGGTTGTCAATCGTGCGGGTGGACGGCATGTTTTCGGGGGTATAGCCCCAGAGGTCTTGT
AACAGGTCTTCGCGCAAGACGACTTCGCCACGGCGCTGCCAGAAATACTTGAGAATTTGG
AATTCCCTTGTGGAAAGTTCCAGCGGAATTCCGCCCTTGGTGGCGATGAACTTCTTGAAA
TCCAGGTGGATGTCGGCAAAGTCAATGGCATCGACGGAGGCGAGTTGCTTTGTTGGGGCT
GCTTGTGCCTGCAAGTCAATTCGGCGGAGGAACGCCTTCACGCGTGCTAAAAGTTCCAGA
ATCGAGAACGGCTTTGTCACGTAGTCATCGGCGCCCATATCAAGCCCTGCGACCTTGCTC
GTTTCTTCGGTCTTGGCGGTGAGCATGATGATGATGCATTCCGGGTGCTTCTTGCGGATG
ATTCGGCAGACTTCAAAACCGCTCTTCTTGGGGAGCATCACGTCCAGCAAGATGAGGTGC
GGCTGGAACGAATCTGTCTTTGCGATAGCTTCTTCGCCGTCGCATGCCGTTTCGACTTCG
TAGTTTTCGAGCTCGAAGTTGTCCTGGAGCCCAAGCCGGATGATTTCTTCGTCTTCAACA
ATGAGAATTCTGTGTTGTTGCATAATCATTCTGCCTTTTTGAATCGTACGGTGAAAGTGG
AGCCCTTGCCGGGCTTACTGGTGAGTGAAATGGTTGCCTTGTGCGTTTCTGCAACGCGCT
TCACGATAGCAAGCCCAAGCCCGGAGCCTTTTGTGCTGCGAGTCATTTCGTCACCGACTC
TATAAAAATCATTAAATATATTTTTTTGTTCCGAAGACGGGATGCCTATGCCGGTATCTG
CCACGGAGAAAACGACTCTGTCTTCGTCGGGGGCGACTGTTATGGTGATGTCGCCTGGAG
CGTTTGTGTACTTAATCGCGTTTTCGATAAGGTTTTGCACCAAGCTGTAAAGGGCTGTGT
AATCGCCAATTATAAACAAGCTTGGCTCAATTTTTGTATGGAATATCAGGCCCTTTTCTA
CGCCGATGTCTTCTACGTTGTCAAAAACCTTCTGCACGCAAGCCGAGAAGTCGAGCTTTT
CCCAATGGAAACCGCCCTTGCCGTGTTCCATGCGCGTGTAGTTGAGGATTGCACCAATGA
GGTTTTCGAGGCGGGTCGCTTCCTTGCCGATAAGGCCTGAATATTCCTGCACTTTTTCGA
CTTTTTGCACGCGCCCGCGGGCCATCATTTCGGCAAACATCTTGATGGAGGTAAGCGGAG
TCTTGAGCTCATGCGAAACGCTCGAAAGGAAGTTCGCCTTCATGGCTAAAAGCTTATGTT
CTTGCGTGAGGAATCTAAACATCACGATGGAACCGAGCAACACGGTAATGAGCGAGAACG
ACAGAAGCCCGTACATGAGGAACATGCGCTTGCGGGTATCCTTCTTGATTTCGCTTAAGC
CTTTCTCGTACAAGGTCAAGTTCCATGAAATAACTTTGTCTAGAGTGACTTGCGTGAGGA
CTGCGGAACTGTCCGAAACGTGCCCCAGGATAAGCGCCTTGTCGGGACCTTCGGTAATGG
AATAGGGAATGCCTTTCCAGCCTTGGGCCGATGTCTTGAGCTTGGAACGCATGCGTTCGC
GGTATTCTTCGATGTTCACCTTGGCAAGCACGACCTGGTCGCCCGAAAGGATCGGGTAGC
TCATCTTGATGAACGTCGACTTGTTGTCGCTCATGATGTCGATGCCGTTCTTGGATGTCG
TTTCTTTATTCAGGAGTGATTGGACAATTTCCTTGTTGTTGAAGAATATGTCCATGTAGC
CGAGCTGGCGGTTGAAGTTCTCGCGCAAGTTCCAGAACGCTTCGCGTTTTTCCTGGCTCA
AGTTTTCAAAGGAGAGAATCTGAGTGAATGCCGTTTCGAAGAAGAACTTTGCCGATGGCA
GGTTCTCGATGTTTTCGCTCTGCAAGAACTGGTTTAATACGGCGAGTGTGTAGTCTTCGG
CTTCTTTGTGCTTCTTTTGCGCGACGAGAATCTCGAAGTGCAGCAAGTTGACCGAACGCG
TGAGGTCCGAGTGGAGGTAGCCCTGCTGGTGCGGGTGCTCCTCGAGAATGTTCAAGAGGC
GGAGTGCTTCGTCGTAGTCCTTGGTCTTGTAAGCGATGCGCACAAGTCCAAGGATGTTCT
GGATCTGGTCGTCGATGGACTCAAACGAAAAATGCAGCTGGCGTGCCGACCGCGAGAGGC
TCACCGGCTGAGGCATAGCCGATGTGACTTCTTCACGGAACAGCATCCGTTCGAACGAAC
TTGCGATACTGTTCGAAAAGTCCGAAGTCTTTGAAAAGTGCTTGGACGAAATATCGGGGT
AGATGAGGGTCCCGTTGTTGTACAGGAACATCGCCTCGATGCCGTTTACGGTCTTGAACT
GCGTTGCGTTTCCGAAGTCCAAAAGGCTATGGGGCTGTTCATAAAGGTACAGCGATGCCG
ACTTGACTTCCTGGAAAATCTTGCTCTGTTCCTTGCTGATGGTCGATTCGCATTGCTCGC
GGAAAGTCGCAACGCTTTCGCTGAAGTTCTTTTGTGCAAGGAACGCTTCGTTCTGGATGT
TTCTAACGCTCAAGAACGAGAGAATTGCCGTGGGTAGGACAATTCCCCCTGCAAAAAAGG
AAAGAAAGAGAAGATTGCTACGAGATATCCGCATTGGCGTCCATTTCCTTAAAATGGAAT
ATGCGCCGACAATTCAGGAAAAATCAGTATAAGAACACTTCCTGCCATTAGAATGGCCAA
AAGTGAAATCGCAACACCGATGATAATCAATAAGTTCTTAGTCACTGTGCCAAGTTTGCC
TGATGTGTTATAGATACCTTGTGTCCAACTTCAATACGGCGGCTGTTCGAATAGACTTCG
CGAACGAGAACCGTAGATTCATTCGGGGTAGCTCTTGCAATGATACCGCGGCCAAGGAGT
CTCGGCGGGAGGCTTGCATCGGACTTGTCTTCTTCCCAGATGGCAATGGCGTTACCCGTG
TTGAAGCCCTGGTTTTCGCCCTTGTCGACTAGAACGTAGGCGTAAGCGCCAATGATGAGC
ATCGGGTCCATGGTATAGCGGAGCATTGCCATTTCTTCGATCTTGGCTTCGGGGACTGCG
GTGTAACCAGTGACGTTCAAAATGTTGAGGGGTTGCTTTAAGCGGGCCTTGGAATGGTCC
ATCTTGATTTCCCTGAAGCTCTGGACAATTTTTGCTCTGGAAAGAGTATCGCCAATAGCG
GTAATCTTTGCATAACCGGTAAGCCTTACCAGTGCGTAGTTGTCAAAGCTCTTGCCCTTG
TGGGTCGGGACTTCAATGGCTCGTGCTTCCAAAATTTCGACAAGGTCACCCTTCTTGAGG
CTTGCGTTTGTCTTGCGGCCAATGCCTACGATGACTTCGGATTCAGGAATGTGGATGATG
GGTTCCTTCTTTTCTCCGGAGCGGATGGAGAAGAAACGCTGGTCCTTCTTGATGGAATCA
ATCGAGTAGATTTCTGGGGCCAAAATCTGGTAGTAGCCGTTGAAAATCTTCGGAGCCGGG
CGCTTCTTGTAAAGGTAGGTGTCTGCGGCCTTTTTCTTCTTGTGCTTCTTGTCCTTGTCG
CGGAGGTTGCCGAGCATGTTCTCGAAGTCTCCGTTGCGGGCGTCACGTTCGTCGCAGCCG
ACAGAGGTAATGCCCTTGGGCAAGTTGGAATCGGCAACCGCACCTTCGCACGGTCTTGTT
TTCGGGAGACGGTAACCGTCGTCCTTGATGCCCTCGCCTAAATAGATGGAGTCGCCCGGA
TAAATCCAGTGCGGGTCTTCAATGTGCCTATTGTTTTCCCAGAGGTCCGGCCATGCGAAC
GGATCGTTTAAAAACTCGGCGCTCAAGTCCCAGAGGGTATCGCCTTTTTTAACCACGTAG
GCAGATGCAATCAGAGCCGAAAGACCAAGACAGATCGAAGCACATTTTAAAAATCGCATA
CTATTCCCTAAGCAAAATTTTGGTATTTGTTAAATAATTTAATCTTTTCTTTGCTTAAAA
GAGGGCGTTTTTTGCACAAAATGCGGAATATCCGACGAATTCGAGCGCATGGGGCGTTCT
TTCGGACGCTGGATATTGCGAGAACGGTGTGCAAGGGCGGGGTTCTGGCCCAAAATGCCT
ACTCTATCCGGCACGAACAAGAAGAGAATTTCGAAGGTGCCACGGCCCGGTTCCATGTAG
AGCGGGATGTTCTTGCGGAGCATGTAGCCCTCGTTACGGAAAGCCTTGATGGCCTTGGAG
GCGGTTTCGAGATTCCCGGTCTGCAAAAGGATGCGTTCGGGGCGGGAACCGGCGAGTGTG
AGGATCATTTCCGATGTCAACGTGTCGTTTGCGCTCAGATTGAGGTAGAACGTCCAGCGG
CCTTCGGCGTTATCGCTCTTTGAGAAGAATTTCGAGACGAAGTTTGCGTCCAGGTGGCTA
CGGTGGAAACGCATGTTTTGCGTTGCGACATTGCGGATGTTCAGCTTGGAAGACTGCATA
GCCACTTCGCGGCAGTCGAGCGATTCGACTTGCTTGAAGAATGGGGCGAGCGATGCCGAA
ACGTAAGAGGAGCCGGAGCAGAATTCAAAGAAACGGTCTTCGCGGTTCGGGTGGATGGCG
TCCTTGATGCGAACAGGGAGGTTGAGCCATGCATCCTTGATGCGCGGCGTCCAGTCGAGA
ACGTGCATACTAAAGCCGGTCGATGCAATCGGCATAAAGCTACTGCCGAAAGAGCATTTG
GATTCGACCTTCATGCCCTGGGCATCGGCGGGGTCAAAGAGACGGTCCGGCAAGCACTGG
ATCTGGTGGCAACTGATGACTTCGGGGCAGCTGCGTTCGATAAAGTCGACGAACGTTTTG
TAGCCGTGTGCTGAAATCTTTCCTTTGACGTTCACTTGTACGAGGAGCGCAAAGCGGCCG
TCGCCTGTGGCGCGGAACCAGATTTGGCGCAATGCCTTTTTGAAGATGCGCAAATGTTCC
TTGTGGAGCTGTTCCAAGACGCGGCTCACGAGCTCAATCGGCTTCATGTCGCGGGAAGGA
GCGTCGATGACCAGGTTTTCCTGGGCGCCGTGGTATTCCTTGACGATTCTCCAGTCGGAA
TTCTCAGGAGTTGCATCAGCGGTGAACCAGGCTTGCAACTTTCCCGGAATGCGGTCGTTT
TCCATCCATGCGGCAACTTGGGTCTTGATGTCGTCGAACGAAAGAATTTTGCGGACAACA
GGCTTTTCGGCCTTTGCCTTCTTTTCTTCGAGTTCATCGTCCTTGCGGACATCGGATTTT
CTGGAAGCGTGGAACTTGCCTCCGGCGAGGGGTTTGCCGATTCTGTTGCCCATGGTGTTA
CGGGCAATGCTCCCTTCGGAGCGGCGTGAAAAACGATTGTTCTGTTTGTACATCTTTATA
ATCGTGTTGAATGTTTAAACTATAAATCTAGGATAAATCCAGGAGCATTCGCGGGCGAGA
GTCTTCGGGAATTCGCGGAACGAGCCTTTAATCTGGTACGTGTTCAGGCTACCTTCAACC
GGCGTGAGCGAAATGACGCTGTCGGCGCGGGATTCGAGGTAGGGGTATTCGCCTATGTTC
GTGGACGTCACGACGGCGCAACCTGTGAGGGCGATAATCGAATCGACCATTTGCATCAGA
ATCTGGTGCGGGGAGCCGCTGAGTCTTGAAGACTTCGGGTTGTGCAAAACGGCAGATATC
GGGTCAATCACGACGACCTTGTAATCGTGATTTTCGAGCTTCTTGGCGCCTTGGATGCGC
TTTGCGATGAGCTGTGCGATTTCAAGCGGTGTAAGCGCTGTGCCGCGGAGGTTCAAGAAA
CCGAATTTGGGCGTGTTCGGCTGGAGGTTGCGTTTTTCGCCAAGCAAAAAGAGACGGTTC
AAGAACACGGACTTGGTGAGTTCCAAGTTGATGTACAGAACGTCGTTTGCATTTGTCGTG
TTGCCGAGCCAGTCTTCGCCGTGGCAAATGGAAAGCGCCATGTCCATGAGCGCAAGCGAC
TTTCCGCTTTTCGGCGGGGCTGTGAACAAGAAAAATTCACCAGCGCGGAGCACGTTTTCG
ATAATGGTAACGTCTTTTTTCGGGGCTTCTTCGCTATCGCTAGCAAGTTCTACAAGCGGC
TTTCCGTCAAGTGAGTATTCCGCCCATTCGCGCCATTCCGTGAAATTCTTGGCGCCTTGT
TCCAATGCGATGAGGTACTGCTGCTTGCCGTTGCGGAGCACGCCTGGCATGCGGACCATC
TGGTTTGGATTGCGGTTGCCGTCATCGACTTTGAAACCCTGCGATTCAAGTGTCTGGAAA
AGGAAGTCTACGCGTTCCTTGTATTCTTCCTGGTCATGCGCTTCAATCTTGATCCAGGCC
TGCACGGAGTTTGCGCCTGTGTTCACGAGGGCGGCGCAGGGGAGGTTCAAGGCCTTGTAG
TAAGCGAGCTGTTTCGCGAGCGTCATCTTCGGGTTGTCTACGACAACGTAACGGTAATGC
CAGCTTTCGTCGGTAGCGTCGGCGCCGCCTTTCACTGCGTTAATCGTGAGGAGCGCTCCG
TCCGGACCGTCGAGCTGCTTCATGATTTTCTTGAGCGCTTCGTCTTGCGCGATAATCTTC
GAGACGATTTCGCGAGAACCGGATGGAGTGTTCGAAATCTTGAATTCAACGGTTTCGTCG
GGCTTGAACGTTGCCGCCAAGAGCTTTGCAAAGTCTTTGCGCCAGTCAGGGGCGGGCCAT
GGAATCGAGAGCGCTTCGGGGTCAATTTTGAAGTTCTGCAACAGCTCAAGAGACTGGTTG
TCGAGACCGAGCGCAATCATCTGCTGCATCATCGTTGCTGAAATGGGCGAGATGACGGTT
GGGCCCATGGCGGCGTAGCCTGGAGCCATGCCCGGCTGGGCTTGGGCGGCTTGAGCCTGT
GGAGCTTGTGCGGGTTGCGCTGCTGCTTGAACGGCAGCCTTTTGTTCGGCTTCGCGTTCG
GTACGGCGCTTTTCTTCGGAGAAGGCGTTGCGCAAAATCTTCTCGACATCGTCTGCCGAG
AGCCCCTCGTCGCGAGCTTTGCCACCGAGCTGGAATGTGGCGTCCATGAACGTCCAGCCT
TCGTCAAGCGCGGCAACGCCGGCTTGGAACAAAGCCTTCTTCAGTTCATTCTGGTCGGCG
AATTTGCTCTTTACGAAGTCGTTAAGAATTTTCTTTCCGTTTTCCATGGACACCTCCAGT
TCTCTCGAGTGGTTTGGTGAGTTTCAGTTTACTTCAGCGGGTCGCTATTCGGGTCGAGCT
TGCCGGTTTTTACGTATTCCTGAATGTCTTTAGAAATGCGCATCGAGCAGAACTTCGGAC
CGCACATCGAGCAGAAGTGCGAGGACTTTGCGTTGTTGCCCGGGAGCGTTTCATCGTGGA
ATTCTACGGCGCGTTCCGGGTCGAGCGAAAGCGCGAACTGGTCGTTCCAGCGGAAGCTGA
AACGGGCGCGCGAAAGCGCGTCATCGCGGAAGTGAGCGGCAAAGTGGCCCTTGGCAAGGT
CTGCTGCGTGGGCGGCGAGCTTGTATGTCACCACGCCTTCACGCACGTCATTCTTGTCCG
GGAGGCCCAAGTGTTCCTTCGGCGTCACGTAGCAGAGCATGGCGGTACCGAACCAGCCTA
TCATTGCAGCACCGATAGCAGACGTGATGTGGTCGTAACCCGGAGCGATATCTGTGGTGA
GAGGGCCAAGCGTGTAGAACGGTGCGTTGTGGCACATTTCAATCTGGCGGTCCATGTTTT
CGCGAATCTTGTGCATCGGCACGTGACCCGGACCTTCAATGATGACCTGAACGCCCTTCT
TCCATGCAATTTCGGTGAGTTCACCGAGCGTATCGAGTTCGGAGAACTGGGCCATGTCGT
TTGCATCTGCAATGGAACCCGGACGGAGCCCATCGCCCAAAGAAACGCAAACGTCGTATT
TGGCGAGAATGTCGCAGATTTCGTCGAAGTGCGTGTAAAGGAAGTTCTCTTGCTTGTGGA
CCATGCACCAGCGGGCGATGATAGAACCGCCACGGCTTACGATGCCCGTCGTGCGTTCGA
GTGCAAACGGAATGTACTTGAGCAAAAGTCCTGCGTGGATTGTAAAGTAGTCGACGCCCT
GTTCGGCCTGTTCAATAAGCGTATCGCGGAACACTTCCCACGTGAGGTCGTCGGCAATGC
CGTTCACCTTTTCGAGTGCCTGGTACATCGGCACTGTTCCTATAGGTACCGGGCTGTTGC
GCAAAATCCATTCGCGCGTTTCGTGAATGTCCTTGCCGGTCGAGAGGTCCATCACCGTAT
CGGCACCCCAGCGTACGGACCAGACCATCTTTTCGACTTCCTGTTCAATGGAAGAAGCGA
CAGAAGAGTTACCGATGTTGGAATTGATTTTTGTGAGGAAGTTACGGCCGATGATCATCG
GTTCGCATTCCGGGTGGTTTACGTTGGCAGGGATGATGGCGCGGCCTTCGGCGAGTTCCT
TGCGCACGAATTCCGGCGTGATGGCGTCACCGCTACTGCCAAAAATTTCGTCCATCTTCT
GGTTTTCGCGGATGGCGACGTATTCCATTTCGCGAGTAATCACGCCTTCGCGGGCGTACT
GCATCTGAGTCTTGTGGGCGCCGTCTTTTTCCAAGCGTTCGCGGATCCACGGTTCACGAA
TGCGTTCAAGTCCTTTCTTTACATCAATCGTCTTGTCGGGGTCGCCATAAGCGCCACTCG
TATCGTAAACAGGGAGCACAGGGCATTTCGGGTCGTCGAGCGAAATTTCGCGCATGGCGA
CTTTCAAATCCGGGAAAATCTTGCCGGGGACATAAATCTTGCGAGACTGCGGAAAAGGCT
TGAAAAAGCCGTTGGATTCAGACATATTCGTTCCTTTTGTTCAATTACGAACCAAGTTCA
AGGGGTATAATCTCAGCCTGCGTATTGTGTGCAGGCACCCCACCTATAATATAGAACATT
TGCAACGTCATCCTGAGGGCGAATGCCCGAAGGATCGAGTTATTTCTAAAAGTAGTATGA
ATTGCGTCGTTCACGCCATTTTATTCTCGTGCAATAATTAGATTTTTTAGGTATTTTTTT
GAAAAATGCAAAGGAGAATTTTATGTCGGAAAAAGAAATGAACAACCAGAGGGCTATCTA
TGCACTTTCTGACTTGAGAATGTACGCGAGTTCGCATTCTTTGGATGCGATTGATTATGT
TATTGAAGTCTTGCAAAAATTGGAAAATGCAGGAATTAAAAATCCGCTCAAATCCTTAAA
TCCAGAGGAACAGTAATTTATGGAACAGGCCACAAATACAATAATGGCTTATGGAACTTT
CTGGGCTCTCGTGCCGGCTCTTGTCGCGATTATTTTAGCCCTTGTCAGTAAAGAAGTTTA
CTCGTCGCTTTTTGTGGGCGTCATTGTCGGTGGACTTCTTCTTTGCCAAGGAACAGGCTC
GGGATTCTTCGATGCCGTTTTCAAGAATGGCTTGATTGCAAAGGTCGCAGACCCTTATAA
CGTGGGCATTCTCATATTCCTTGTTATGTTGGGTGCAATGGTCGCTCTCATGAATAGGGC
GGGTGGTTCAGCCGCATTTGGCAACTGGGCCAAGGCTCATATTAAGTCTAAAGTCGGTGC
GCAGATTGCGACTGTTTGCTTTGGCATCTTGATTTTTATCGATGACTATTTCAATTGCCT
CACGGTCGGTAGTGTGATGCGTCCGGTGACGGATCGTTATAAGGTGAGCCACGAAAAGCT
TGCATACTTGATCGATTCGACGGCCGCTCCGATTTGCATCATTGCACCTATCAGCTCTTG
GGCCGCTGCAGTTTCGGGATTCGTGGAAGGCGAGGATGGCCTCACGCTTTTCATCAAGGC
AATTCCGTTTAACTTTTATGCCCTTTTGACTATCCTTACGCTTTTTCTGGTTGTTATCTG
GAATGTGAATATCGGCCCGATGAAAAAGTATGAAATGCATACAAACGCTGTTGGCGGAAA
CCTGGAAGAAATGAATTTTACATCGACGAAAGGCGGAGTCCTGGATCTTGTCATGCCAAT
TGCATCTTTGATTGTGTTCTGCGTACTTGGCATGATTTATACGGGCGGTTATTTTGCTTC
AGGCGATGCGGCGAAAGGCTTTGTCGATGCGTTCGCTTCTAGCGATGCGTCTGTCGGTCT
TGCGATTGGCTCGTTTGGCGCATTTGTCTTTACCGTTTGCTTCTACATGAGCCGCCGTGT
GTTGCGCTTCAGTCATAGCATGGCTTGCTTGCCGGATGGCTTCAAGGCGATGGTACCTGC
AATTTTGATTTTGGCTTTGGCATGGACACTCAAGGGCACGACCGATGCGCTCGGCGCAAA
GGAATTTGTGGCTGGCCTTGTAAAGGGCGGTGCCGCTGGATTCATGAACTTCATGCCGGC
GATTATCTTTGTGATTGCTGCTTTCCTCGCTTTTGCAACGGGAACTTCTTGGGGCACGTT
CGGCATCCTCATCCCGATTGTCGTAGCTGCATTTGGCGGTGTGGATTATAGCCTCATGGT
CATCTCGATTTCGGCTTGTATGGCGGGTGCCGTTTGCGGAGACCACAGCTCTCCGATTTC
GGATACGACGATTATGGCAAGTGCCGGTGCAGAATGCAATCACGTGAATCACGTCAATAC
GCAAATCCCGTACGTGCTTGTCGTAGCCGCAATTTCATTTGTCACCTACATTGTCGCAGG
CTTTACACGCAGCGCAGTACTTTCGCTGCTATTCGGTTTCCTGCTGACTTTCGGTACGCT
CGTGATGATTAAAAAGCGTGCCACGAAAAAAGGCGAATAGTTGTCATTCCCGATGCCTGT
CCTCGCTTGACGGGGATAATCGGGAATCTCCTTTGCGTTTTATATTGACTTGTGCCAGGA
TGACGGCAGTGAACATTAGCACGCAACCGATTGCTTCTTGAAGGGTGAATCGCTCACCGA
GCATCACCCATCCAGAAATCACGGAAAATACAGATTCAAGGCTCATCAATAGCGATGCTA
TGGTGGGCCTTAATTTGTTTTGCGCGACAATTTGCAATGTGAACGCCACACCGCTCGAAA
GGATGGCCGCGTACAAAAGCGGAATCCACGGCTTGAAATGCGAATAGACCTCAATGACAG
TGCCAAAACCCGCAAAACTCCCTTTCAAGTCCACGAAAAACATCGGAAAAATGGAAAGTG
TTGCGACCACGAGAAACTGTATTGCCGAAAGTCTCACATTGTCCATGTAAGGGCCGTACT
TTCCGACGACGAGAATGTGTGCCGCAAAGGCGAGTGCGCAAAGCAATAGGATAATATCAG
ATGGCTGGATGGTAAAATCTTCCTTGATGCAGAGCAGGTAAAGCCCTTCAAGCGTAATGG
CAACGCAAAGCCAAATCTTAGGGGAAATCTTCTTGCCAAAAAATGTGCTTAGAATTGGGA
CGAAAATGATGTAGCAGGCGGTCAGGAATCCCGCTTTCCCGGCGGAACATCCGAGAAAAA
GCCCCGTCTGTTGCAAGTTCATGGCAAAGAAAAGCGTAAGCCCGCAGAAAAGTCCTGCTT
TCCAGAGAGCTCTGTTTTCTTCTTTAGTTTTCGGTTTTCTAGGACTTTTGTTGAATTTGT
CCAATACCTTTGCAAGCCCGAAAAGGACTCCTGTCGCAATGAAATTACGCATGCACACAA
AAGCGAACGGGCCGACGTCGTTCCCTTCAATTTGGGCGACAAATGTGGAACCCCACAGAA
ATGCCGCCAATACCATTAAAAAGCTATATCCAATATTTGCCATCTCGGGTGAGAAAGTTA
GAAATCAAGGCTCTATTTTACATTGATTCTGTGCACTTGATTACCCGCTTGAATCAGATA
ATTGCCGGCACGACGCATTTCGAACGCAACATTTCCGGTTGCATTCACCTGCCTATTGTA
AATGACCCGGCCCTGCATGTCGAAAACGCTTACCTTTGCGCCTGTCTTGGCGCCATAGAC
TTGCAATGTCCGACCTGCGACTTTGACACCGAACGACGGTCCCTTGGAAATCGCGCGAAG
CGATTTCCTTCCAATTCTTTCCGACCAGATGGTTCCATTGTTTGTGTTGACGCAACTATT
TAAGAATTTTGGATATGTGCCTTTATTCTCCGCCGGCCAGAAGAATTCCTCCCATACGCC
TTGGCTGTAATAATCGTTGATGAATAGTCCCGAAATGCTATGGTTGTTGGCGTAATAAAC
AGGGATTGTGTCGCCTCTGCTTAGCACTCCAATTTCGTGCCACAGTACAATTCCGTCCAC
CCAATTGCCGCTCCCGTCCAAGAGGGATTCGTTCACGACAATATCGTTTTTCTGCCAGGC
GCAGGGGTGGGTTTCTGTGACCTTGATGCCATCGAGTTTGTTGCTCGTGTACAAAGCAAA
CCAGTACAGTTCATTGCGATTCGAGATGATGTAGCAACCGCTTTCGTTTGTGGCAGGTTT
CTTAGGTTCGGGGTACCAATGTGCATAAAGGTCGAAATCGCGGCTGAAGTAGTCCGTTTG
CGGGAAATCTTTTATTTCATTAGCATAGGTGAGTTTATCAAACCAGCCTACAAAAACAAA
GCCTTCACGAGTTGGTTCTTTTAAGGTCGTGATGACATCAAAATTAAATGTCGCCGGATT
GTCGGGGTTATTCACCCCGCCATTCAAATGGTAAGTGATTTTATAGTTGTTCGCCACCCA
CTTTGCGTATAATGTAATATCATCGTGGCGATCCGGTGTAAGTTCCTTCACCGGCGTTTT
AAACGTGGAATCGGCATACCAGCCGTCAAAAGTGTATCCTATTTTTTCTAGTCCCTTTAA
TGTATAGGTCGCAGAATCCGCGGACCAGCGCAAGGGATTGATTCCAAAATTTAAGCTACC
ATTGGCTACATAGGTCACAAAGTACTCGCTTTCCCACTTGGCGTAAAGGGTGTAGTATTT
TTTTGTCCCGACCTTGATGGTGTCGATTCTTTCCTTATATAGGATGTCGGTGAACCATCC
TTCAAAGGTGTCGCCCTGCTTTGTGGGGCTTGCCAAAATAACAGCGGAATCGTTTGTGTA
ATACTTGGGGTTTTTATCGCTGTTCGTGCCACCGTTCAGTTTATAGTCAAGGTAATACTT
CACTTTAGAACTTAAAACAGGGTGCGGGTCTGTGCCTATTTTTTGTTCCCAAGCTGCGCC
ATAGGAACCCTCCTGCAATTTTCCTAGAACGGTCCCGTCCTTGAATTCGTTCGCTGTCGC
TTTTGATCCACCGTATTTGGCAGTCGCATCGCCGGCATAGTAGGCGTTCTTGATTTCAAC
ATGGTGGCGGGAACTGTCGTAGAAACACTTTTGAAGATTTTGGAAACCAAAAATAGCATC
GCCTCTGTCAGAAATGGTTCCAACGTTAAATACGTTCTCGAGGATAAAATCCTGCGCTTC
CCCGACAATACCTCCGACTCCGTCCCTATAACTAGATTCACCGGTAATGCGGCCCGCATT
GTAGGCGTTGATAATCTGAGTCACGTTACTCGGGGTCATGGTGGGCCATTCGGGCTTTGC
TAGGGCAGGCTTTGCCAAGGGAGGCGGAGCACAAAGGCACGACCAGTCTTCCTCGCTTAT
AATTGCACCGGCAATGCCGCCGGCGTTACCGCGCGCGACAACCGTAGCCTCGCTAAAAAC
ATTGACAAGAAGCGCCGACTGGTCTATATAGCCGACAATACCTCCTGCATAACGGGTACC
TTCAAAATAGGAGTCCTTAATACCCAAGTTCCTTACGACGGGGGGCTTGCCGGCGCCTTC
ATAAAGCTTAGAGAAAAAACCGGCTTCATACTGTTTTTTTGTATAAAGCCCCGAAATGGT
GTGACCGTTGCCCTCAAATATTCCGCCAAATGCAAAAGGCTGCCAGTACATGATGTCATT
GCGGGTGGAGTCCGGGTTCCCTTCCGCATCCAGCAGATTTTCATTGACCACGATATCGTT
CTGGAGTTCTATGCAAGCAAAGGTGGAAAGTTTGGGGATGGCGTAAAGTTCCTCCTTGGA
GGTGATTTGGTAACAGCTGTCAACACTTAACTGGGGTTCCTTGACTGCAGGGGCCCAAAG
CGCTGTTAGCGTGTATTGGTCTCCACTGCAACGGGATATACTTTTTTGGGGAGCGTCGTA
AAAAACACCGGTGGAAGCTTCTTTAAACCAGCCCAGAAACCGGGAACCTTCGCGAGTCGG
CTCGAGGAGTGTAATCTTGCATGTGTCTGATATTACGGATGAGTAAAAGTCGCTACTCGT
GTCCTTTACGACAACGTAGCTATCCGGGTTCGCAGGGTTGTTTACACCCCCGTTCAAGTT
ATAGGTGATGGTCCGTGTGTCGCCTACTGCGGCAAAGCCGAATCCCCCTAAAGACAACAG
CAATAACATGGAATACAAACACTTCATATCTTTAATATAATCATTAAATAGTTTTAGCGG
ATGTAAAATTCATCATTTATATGAAATTGCAAGTTGTACGCTGATGGAGGTGTTTTTTTG
AAAAAACTTGCTCTATAACCTTATATTGCCACTATTTCCTCTCATCTCTCGTCTCAACTC
TCTTGTCTATTTTCTAAATTTCCCTCGTAAAATTTTAAAAGGACCCAGTTATGGAAATCC
CCGAATCTTCGAATTTTATTCAGGACATTATCGTTAACGACCTCCAGACGGGCAAGCGTG
ATCACGTGCTGACGCGTTTCCCGCCCGAACCGAACGGCTATATTCACATTGGACACGCCA
AGTCCATCTGCTTGAACTTCGGCACCGCCAAGAAGTTCGGTGGCTTTACGAACCTCCGCT
TCGACGACACGAACCCGACCAAGGAAGATGTGGAATACGTCGATTCTATCCGTGAAGACG
TGAAGTGGCTCGGCTTTGAATGGAAAGAAGAATTTTTCGCAAGCGACTACTACGATCAGA
TTTACGCCTTTGCCGAAAAGATGATTGAAATGGGCAAGGCTTACGTCGAAGATTTGACTC
GCGACGAAATGCAGGAATACCGTGGCAACGATGCCGGCAAGCCTTCCCGCCCGAGCCCCT
ACCGCGACCGCAGCGTCGAAGAGAATATGAAGCTCTTCCACGAAATGCGCGACGGCAAGT
ACGCCGATGGTGAAAAGTGCCTCCGTGCCAAGGTCGACCTCGCAAGCCCGAACATGAACA
TGCGCGACCCGGTCATCTACCGCATCAAGCATTGCACGCACCATCGCACTGGCGACAAGT
GGTGCATCTACCCGATGTACGACTTTGCCCACCCGATCAGCGACTGGATCGAAGGCATCA
CGCACTCCATCTGCACGCTCGAGTTCGAAGCCCACCGTCCGCTTTATGACTGGTTCCTCA
TTGAACTTGGTTTGCAGAACCGTCCGCAGCAGATTGAATTTGCTCGCTTGAACCTCACGT
ACACGATGATGAGTAAGAGGAAGCTCCTCGAACTTGTGCAGACAAAGGCTGTGCTTGGCT
GGAACGACCCGCGTATGCCGACCGTTTGCGGTTTCCGCCGCCGTGGCTTTACCCCGAGCT
CCATCCGTGAGTTCTGCAGCCGCATCGGTGTTTCCAAGGCCGATTCCATGGTCGACGTGA
ACCTCCTTTACTTCTGCATCCGCGAAGAATTGAACCAGACCGCTAACCGCGTGATGGCCG
TGATTGACCCGGTCAAGCTCGTGATTGACAACTGGGAAGCAGGCAAGGTCGAAATAATCG
AAGTCGAGAACAACCCGAATGACCCGAACGCAGGAACCCGTAAGGTGCCGTTCAGCGGTG
AACTCTACATCGAAGCTGACGACTTTATGGAAGAACCGCCGAAGAAGTACTTCCGCTTGA
AGCCGGAAGGCGAAGTCCGCCTCAAGGGTGCTTACTTTGTCACTTGCAAGAGCGTCGAAA
AGGATGCAGACGGCAAGGTCAAGGTAATCCACTGCGTCTATGACCCGCTCAGCAAGGGTG
GCGAATCTCCGGATGGCCGCAAGGTCAAGGGCACAATCCACTGGGTCTCTGCAGCACACG
CTGTGGATGCCGAAGTGCGCCTCATTGATAACTTGTTCACGCTCGAAGATCCTGCTCAGG
TCCCGGAAGGCGAAGACTGGCACGATTACCTGAACCCGAACTCCATGGTCGTGAAGCAGG
CCAAGGTGGAACCCGCTCTCGCCGATGCCAAGCTCGAAGACCGCTTCCAGTTCATGCGTC
AGGGCTACTTCTGCCTCGATAGCGAAGACTCCAAGCCGGGTCACCTCGTGTTCAACAGAA
CTGTTGGTTTGAAGGACTCTTTCAACCCGACAAAGTAATTGACGTCCTTGGACGTCATCC
TCGAAGCGAAGCGTAGGGGATCCATTAAGTACCTCGGCTTAATCGCCGGGGTCTTTTGTT
TTATTGTGATTATTTTGTATTTTGTTTTAGTAGACTAAACTAAGAAGGAATGGGATCTAT
GAAAAGTAAAATTCTGATTTTAATATGTGCGCTTGTGGCGCTTTCGTTTGCCAAAGATGA
AAATCCTTTGCAAGAGGCGATGGAAATCATTAAAGAGTCAAAAACTCTTTACTCGTTAAA
ATATTTGGAAAAACCAATTCCAGTGCCTGATCGAAGTCGGCTGATAAACTACCCGGTCTA
CCGTGAGAAAAAGGGCGATGGCTATGATGTGAAAGCGATTAAGGCTACGGGCGAGGCTAA
AAAATTACTTGACAAGGCTGAAAATTATTTTGGGTCCCATCAGTATGCCAAGGCTCGTGA
TGCCTATACGCTCGCTTTGCAAGAAGATCCGGAATTGTATAGCGCTATAACCTATATTGG
TCAGACTTACGGGATCGAACAAAATTGGGACAAGGCTGAACTTTGGTATAAAAAGGCGAT
TGAGGCAAACTATGTAGATTTTCTCGCACACTGGTTGCTTGCCGATGTCTATAAAATCAA
GGGCCAAAAGGAAAAAGCTCTTGATGAAATTTCTATTGCAAAAGTCCTGAATCGCAATAA
CCCGCGATTGGAGGCGTTGCGCAAGGAAATTTACGGATTAAATGGCTTGAATATTAAGAA
TTGGACTTTTAACCCGCAGGTAAGGATGTCCAGGGATTCTGTTACGGGGAATGTGAATAT
TGTTGCCGACTCGATTTGGTCGTATTATGCATTTGTTCAAGCGGCATGGTTTTATGAACC
CGTGTATAAGGCGAAGGCAAAAAAGTATTCAATGCCTCAAGCAATGTATAGGGAATGCTT
GATGGGGTTCCTTCCGTTTATAGGCGATAAGGCTCTTGTAGATTCCGTTGACGTACTGAA
AAGACTCGTTAAGGTTATTGAAGCGGATAAGTTGGATGAATTCGTTTTTTACGATATGCT
CCTTCTGGATTATCCGACGGCATCGTTCCAGTTGGATAAAAAGCAAATAGAGGGCCTCAA
GGATTACTTGATTTGGGCTAATCAAAAGTAGTTTTTGGATAATCTTGAAACCAAGGGGTG
GTCGGCGGCATCTAATAAGATGTATTTTAAGGATAAGGAGGTTCCTATGTTTAAAAAGAC
GTTAAAATACGTTCTGCCATTGGTGTTTCTTTTGGCAGGATTGGCGAACGCCCAGACGCG
CTATACGCCTTCGGAACTGGATACGCTCGTTTCGACGATTGCGCTTTATCCGGACCCGCT
CTTGGTGCACGTATTGGATGCGACAACGCATGGCGAAGACCTTCCAAGTGCATCTGCATT
TGCAACTGCAAATCGCCATTTGAAGGGGGATGATTTGGCGGCTGCAATTGAACGAGCCGA
ACTCGATTACGATGAGTCGGTGATTGCGCTTATCCCGTTCCCGGATGTCCTCCGCAAGCT
TGCAAAATATGCGACGTGGGCAAACCAGCTCGGTGAAGCGGTCGAAATGCAAAAAGCCGA
TGTGATGGATGCTGTGCAGAGAATGCGCAAGGTTGCCCACAAGAATGGCTATTTGAATAG
TGATGATAAAATTGCAGTGAAGGTTGATGACAACGTGTCGATTCAGCCGGTTCGCGAAGA
ATATGTGTACGTTCCGGAATACGACCCGCGTGTTGTCTATTACGTTGTTTCGGACGGTAG
TTTCCGCTTGCGCTATGTGAATGGCGTTTGGACTGGGGCCGGTCTCGTTTACTGGGGCTG
GGATCCGTTCTATTACGATTGGGTACACCGCCGCCCGCATTACCGCCATCCGCATCGCTA
TGCACCGCCTCCGCGTCACCGTGTAAGGTCAAGGCCTGCTACGGGTCCGCGTTTTAACAA
TCCGCCTCCTCCGCGTCCGCGCAATGGAACCTGGCATTCTTCGTCTCCTGCGCCAATGCC
GCCATCTAACAACTGGCGTTCTGCGACAGCTGCTCCTCAGCAGTCAAATGTCTTGAGAAA
AACATCGCCTTCAGTTCAGGCTTCTTCGAATAATTCTCGACCGGCGCCACCGCCACCGTC
GAATTACAAGCGCCCGGCACCACCTCCGCCGCAGGCTTCTAGCTCGAATGATGATGAGGA
CAAACGCTGGAATTCGCGCCGTTCCGATCGTCCGCGAAATGCGCCTCCTCCGCCTCCATC
GCGTAGAAGGTAAGGGCTATCTCGGGGCGGAATTGCCGCAATCCTATCCGCGCTTTTTCA
CTACAGAGCAAATCGGGCATTCTTCATCTTTATGCCCGCGCGCTTTGCAGTAGTTGCGCC
CAAAATAAATGATTTGCAAATGACGCTTTTCCCATTCTTCTTTGGGAAAAGCTTTTTTTA
AATCTTCTTCGGTCTTTTCAACACTTGAACCGTCGCTTAATCCCCAGCGTTCGGCGAGAC
GGTGAATATGCGTATCGACTGGGAATGCTGGGAGCTTAAAGATGTGGCTCATGATGACGC
TTGCCGTCTTATGACCGACTCCGGGGAGGCTTTCGAGTTCCTCGAACGTGTGTGGGACTT
CGCCTTTGAACTTTTCGACGAGCGCTTGCGAGAGTTTGAAAATGTTCACGCTTTTGGTGT
TAAAGAAACCGCAAGGCTTGATGATTTCGGCAATGCGGTCTACACCGAGCTTGATCATCT
TGGCAGGGGTGTTCGCTTCCTTGAAGAGGACCGCAGTCACCTGGTTCACACGGATGTCGG
TGCACTGGGCGCTTAAAACGACTGCAACGAGGAGTGTGAATGGGCTTGTAAAATCCAGCG
GAATGGGCGGATTCGGGTACAGCTCGTCCAGCTTATCGCCAATGAATTTGATTTTGTCGC
TTTTCTTCATGCGATGCCCCCTGCGCTCTCGTCTTTCGTCTTTAGGGCTTTGCCCGTTCT
TTCGTCTAAACGCTATCTCGCGTAAAGTCTTGCTGCATGTTGAAGCTCGGCATGTCATCG
TGCGGGTGACCCACTTGAACAGCCGGGACGCCTGCATAAGTCGTGTGAGCAGGAACATCG
CAAAGCACCACGGCGCCAGCGCCAATCTTTGCGCCGTCTCCGATGTGGATGTTGCCGAGC
AACTGGGCGTGGGCACCGAGCATCACGCCGTTTCCGATTTTCGGGTGACGGTCGCCGATT
TCGTTACCAGTTCCGCCCAAGGTCACGCCGTGCAAAAAGCTCACGTTGTTGCCGACGGTC
GCGGTTTCACCGATGACGATATTTGTGGCGTGGTCCACCAAAAGTCCGTGACCAATCTTT
GCAGCCGGGTGGATGTCCATGCCGAACTTGCGGCTGATGATGCTCTGGAGCATCTTGGCG
GGAAAGTGGCGGCCTTCTTCATAAAGAACGTGGGCTACGCGGTAGGCTTGCAGTCCTTGG
AAACCCTTGAAGAACAGGAGTGGTTCGAGGGGACCCGTGCAAGCGGGGTCGCGGAGGACT
GTTGCGTGCAAGTCCTTTGTCGCGCAAATAAGCAATTGGGGATATTTTTCGTACATGACG
CGGAACATCTTCTCGAGTTCTGCGCGGTCGATGACTTCACCGGCGAGCTGACAGGCGAGG
GTTACTCCAAGCATATCCGCAAAGTTCTTGCGGTTAAGGATTTGCTCTTCGAGCATCAAC
TTCGAAAGCGGCTCGGTCTTGACGAGCTCTGCTGCGTCCTTGCGGAGTAACTGTTCCATT
TCTTCTGGTGTCATGATGACGCCAAATATAGAAAATTTACAATTCAAGCAATGCTTTGGC
GGGGATCCAGAACCAGTCGGGGCGGAATTCTAGCTCGTAGCATGCTTCGTAGATAGCTTT
CGCGAGAATGTAGGGCTTGGATTCCTTCTCGATTTCTTCGGTGGAAATCCCGGAGACTTT
GGAATATCCTGTGACAAATGCTTTTTGAGCTTCGGCCGGGTCGGTCTTGGCGACAGCGCC
TGCGTAGGCAAAGCTTCGCAACATCCCGGCGATATCGACGGCGGGGGAGCGGATTGTGCG
CCTGTAGTCGAGGCTTCGCGTGGGTTCCCCTTCAAAGTCAATAATCTCGAAATGCTTGGT
GCCGTTTGCACTTTGCGTAATCAGCACTTGCCCGAGGTGGTAATCCCCGTGGATGCGCTG
CTTTTTGATCGTTTTGTCGCTGAACGTCTCGCGGAGCAAGTCACTGTAGCGGATGCGCAG
TTCCGGGAGCTTTTCGCGCAGTTGCGGAGCGTACATGGTATCCGTGGAGTTCTTCAAAAG
TTGCGCCAAACGGTCAAATGGCGGCTCGATGCCGCTGTACTTGGGCCCGCTTAAACGCTT
GAGGCTTTCGTGCATCTGCGCGGTGGACATCCCGAGCTGGAAGGCGTCCGTGCTATCCAT
GTTGTTGCAGAATTCGCTCCAGGCGTCAAGTGCGTTCGGGAAATGTTCTTCGAGGATTCC
CCACGTGTAAACTTCACCGCCTTTGGCCTTGTAATTGCAGACGGCGTAAAGTCTCGGGAC
GCGGCTGCTGTCGGCCTTGTTCATCGCTTCTAGAATTTCGGCTTCGGGATGTAACCCCGG
TTCTAGTCTGCGGTATAGCTTGAAGAAAAACTTACCGGGAGCGCAAAATGCGGAGTTGCT
CTGCTCCTTTGATACGGGCTTGATGCTCGTGAGGGCCGCCCTAGAAAATGGCGATGTAAT
TCTAAACGAGAAAAATCCGGAGTCGCCAGCGAAAACGGACTGTTGGGAACCATCGAGGAA
TGCGTCTTCGAGAATCTTCCCGGCTGCATTTTCGTCGTCAATGACGGTATAGATATCGCT
TTCTCCGTCGTCAAACGAAACCTTGATAAGTCGAATGCGCGTACCGCCAGCTTCTGTGGA
GTCAATTTGGTCGACGCGGGTGATGGTCCTGTTTTTTCCCATGAACCAACGTTGTTTGCT
AAAATACTTGATAAGGTTCATAATATAAACTTGTCATTCCCGCGAAGGCGGGAATCTCCC
TACACGTTTTGTTTTGAATATATATTTTTTGACCAGAAAATATTTTTTAAATAATAAACC
ATTTTACCAAAATAATATATAATATTAAACGTAGGAGATGGAAGGGTGGATTCTCCTTGG
AAAAATAAAGAAAGTGCCTTCGATTTGGATTAGGGGGCGCTTTCTTCTTTTTTATACGCT
TTTTTTATTTTCCGGGACTTGTGAGCGGGGCGAAATACCCCTGAGATCGCAATGAAGCTA
GGACTTTTAGCTGTTGCGGGACGGGTTCGCGTGGAAGACCTTCAATGACGAAGGGTGGAA
TCTGCTTGATTGGCTTGAAAGCTTCTGGAACATCGCTGTAATCGCAGAGTTGCCATGCGG
CAAGCAGTTTTTCGATGAATTCACTCCACGGAAATTTATCAGTGGGGTGCATGGTGAACC
TGGCCGGCTTGAGGTTGTCCCTTGCGTCGAGCAAGAGACTCCCGTCTTTGTAACAGGCAA
TAACGGCGGCCTTGCGTGAAGCGCCGTCGGTTGCTTTTTGGGCGGGTATGTTTAAAATGA
GTTGCAAACCTATGCCGTGGCGAGGAGTTCGCGCTGGATAAGGCTGTACTCGTATTCCGA
AATGGAGGTGATCTTTAAAATCAGCTCGCGCTTGAGCCCTGCTTTGATGAGCTCTTTTGC
TTCGTCGATTTTACTTGTCGTTGCCATATTATGCCTCTTTATTTAAAAGACGTAATATAA
AAATAAACTTTCTATGATGTTTTTGTCAATATGGAAAATGAATTTTCCGGGTGTAAATAT
ATAAAAATGTGCGCGGTAACACATTGATAGTCAACGAATTAGGGTTGACTAGATGTCCAT
GGGCTTATGGACGGCGGTGTGATTCAATTCACTAAGGTGGGTGAGATTATAAAAATTCTG
GGGGAACAATACCATCCAGAACGGGAAAGTTTTTGCGGTAATCGCGTTCGGCCTCACGGT
CTAGCTCGGCCGAAATGACCATTTCGCGTTGGGTTGGGCCTTCGGCGAGAACGTCTCCAT
TTGGCGAAATGATGAGGGAGGTGCCCGCAAGCGGGAGCTTTTGGTCGCTACTTTCGCTGA
CGGCGTTCACGGCGGCGATATAGACTTGGTTTTCGATGGCTCGTGCCTTGAGGAGCGTTT
CCCAGTGGGCGCGTCTCTTGGCGGGCCACGCCGCCTGGATCGTGATGAAATTTGCGCCTT
TTTTGGTCGCTTCGCGGAAGATTTCTGGGAATCGCAAGTCGTAGCAGATGAACGAAGCTA
TTGTCCAGCTTACAGATTCTGCCTTATTGTCATTCCCGACTTGATCGGGAATCTCCTTTA
ATTTAAATAAATTAATATTTTCGCCGGCTTTAAAGCTTTCCTTTTCCGGGAAGAACAGGT
TCATCTTGTTGTAACCGCAGAATTCCTTGGATTCGCGCGGCTTGTAGATGCTCACGTGGT
TGTAAAAACCGTCGCTTGCGCGGGTGATGCCTGCCCCCATGATGGTACATCCGGTCGCTG
TGGAAACTTCGGAGAGCGTGCGCGATGTTTCGCCAGATTCACTTGAACTGAAGTCTTCGG
CGGCATCGTCCAGATCGGCGGGGACGTACCCTGTGGCAAACATCTCGGGAAGGAGCACAA
GGCTCCCTGCATCGGGCTTTGCGTCGAGAATCATCTTCTTTGCGCGTGCTAGATTTTCGG
TTTTGTTGCCTTTGGCGCTATCGAACTGGACTAAATAAACTTTAAGCATGCGTATAATAT
AAGATGTTGAATGCTTGTCGTGATTTTTTCCGCGTAAAATATCTATTTTGAAAGCATGAA
GTTTCGCCTAATTTTCTGTTTTATCCTGTTCCTTGTCGTTGGAGCTCTCGCTGCATCCCC
GACAACGATTATTGGTGTTGTCCTTGAAGCGGAATCCGATTTGCCAGTCAAGGATGTCGC
CGTTTCTTATAAGTCCGGCAAGCGGATCGGGGAGACTGATTCCCGAGGCCGTTTTGAACT
GTCTGTGGATTCCAAGAATGCGACGCTCGTATTCAAGAAAGAGGGCTTCGATAGCGTCTT
TGTGGACTTGCAGGACTATGCTGACCTTCTGGACATGGTGATAACGCTTAGCACGAATGT
CACGAATCTCGGGGCAAGCACGATTATCGGTGATGGCGAGCCGGTCAAGTGGGAAGTCGA
ACGTACGGTGAAACTTGAAAAGCTCGAAGATGCTGCGGGCATGCGTTTTGACTTGACGGA
ACACTTGAGCCAGATGCCCGGTATTTCAGGACAGAAGGATTTTAGCAGTGCCCTTTACTA
TGATGGTTCCCGTGCAGGTGATGTCGCTTATCATTTGGGCCGTCTCCGCATCCCGAACAT
GCGCCACCTGGATGTCGGTTTCCCGGGCAACCTTTCTATTATAAATCCGCATACGTTGAG
CAGTATCGAAGTTCATGACCATTATGGACAAGGTCCGGTGGGCCAGGGGCTTGCTACCTC
GATCCAGTACATTCCGGAACAGACGAAGGGCGAGTGGGGCTTGAGAGGTTCTGCTGGGCT
TACCGTGCAGGAAGTTGTACTTGATGCTCCATTCTTTATTTGGGATAGCTTCCGCTTTGC
GTTCCGCCGTCTCGATGGAGAAATGCTCAAGAACCTGGGCGAAAAGTTCTTTACGGAATT
CCGCAAGCGCGATGACGATTGCTCTGACGACTGCAAGGTGAAGTCTTCGGATCCGTTTGA
CCTTACTGCGTTTGACATCTATGCGCAGTTGAACGGTTCTGATTCGCTTGGCAACAAGAC
TTGGGCTTTGCGTACGTTGTACAGTTCCGACGAATATAAGGTCAGCCAGGATACTTCGTC
TACGTACGGTGCTGTCAATTCGATTGATATTATTGAAGGTAGCCAAAGCTATTTGGTTAT
CGGTGCCGAATACGCTTCGAAGTTTGGGGCTAGCTTCCATGCAGGTCTTGTGCGCGAACA
CCTGAGCGATACGTTGCGTGATACGACTGGGTTCCGTTCGGGCAAGCTCTCGGAAGAATC
GGCAAGAACGTTTATTGACGGTTATAGCCAGACGCATACGACGCTTAGTGCCGGTGCAGA
TAAGGACTTCAATGCGGATATCTTTGGTGCAGGCATTCGTGGTGCTGTTCTTTATGAACA
TCACATGGTCGAACGCAGCTATCCGATTCCTGGTGGCGAAGAAAGTAGCGATTACCAGAC
GGGGGTTCTGTCGGGTGCTGTAACGCTTGACTGGAAGAATGAATTTTCTGAGCACATCAT
CTCCGTGGGTGCTGTTGCCGATGCGGCGGACCATAAGGCATTGCCGACGGCCTCGTTCGA
TATGGAACGCAATTTGTCCAAAACGGATTCTGCTTACTGGAGACTCTTTGGTAATGCCGC
TTACCGTGCCGACTGGAAACATTATTTTGACGATGGCGACTTGACGGGCCGCTTGGAATC
GGGAACGTCTCTTAAGCTTGGCCTTGGCTACCGCTCTAAGTACTTGGTCGCGCAGTTCTC
TGGCTTTGGCCGTTTCTACTTTGATCCGCTTCTCCCGTTGCCGAAAGCTTTTGCAAATTA
TGAAGATGTAACTCCGGTGGACTACGCTTGGGTTTCGGGCGCATCGGGTTCTCTTGAATG
GAAGACGTCGCACCACTTCTCGATGGCGATGAATGCAAGCTCTGTTTACGGTGAATACGA
ATTGAAGGGCGGAAAGTCGTTGCCGTGGGAGGCAAATTCCCGTTTGGACGTTGTGTCGCA
TTTTAGATATTATCCGCGCAAGGACTCGATTGTGTCTGTCATCTTGACTCACCATGCGGC
ATGGCACAGACCGCTTTACTACTATGCGATTAAGCCTGCTACGAATGAAAAGAATGGAAC
TCGTGAACTCAAGGATTACAACAAGTTTACGGATTTGTACAGAACCGACTTGCGCGTGAA
TTTGGATTTGACAAGGTCCAAGGGCTTCTTTAGGCATGCAAGGTTCTATCTTGAACTCGA
CAACATCTTCTCGAAGCTTGATGTCGCTGCGCTTAAGTTCCTCGGTTCCGAAAATGGACG
TGAACGTTCTTGGGTTGCTCGTGATAACGACAAGAATACCGCGAATGGCTATGACCTCGT
GCCGTTTATTGCAAAGGGCATGGGCCTTTACTTCCAGTTCGGTGTAGAAGTGCAGCTGGG
AATTTAGTGAGTAGGCGGTAGGAAGTAGACTGTAGTAAGTCGCGCTAGTTGTCATTGCGA
GGAACGAAGTGACGAAGCAATCTATTCTTTTGATAATTGCGTTTTCTGCAGTTCTTTCGT
TTGCGCATGTGACTGATAGTTTGTTTGTGCCGCCGAAGCCTGCTAAGCCTTTGCGTTATT
GCTCTTCGGCAAAGCAATGGGTGGATTACGCCAGTCACGATTCTAATTTGGTTGAAATTA
CATATATGCGCGGGCTCCGCATGGACTTGCGCTATGCCACGTTTAACAACGTGACCGGTC
ACGACATGTATTGCGGTATCCAACGAGCGTTTATCCATAAGGATGGTTTGCCAAAGCTCA
AGCGTGCGCTCTCGATTATCGCTAAGGAATTGCCGGGATATTCGCTTGTGATTTTTGATG
CGGCGCGTCCGATGTATGCGCAGTCGGTTCTGAAACAATCTGTGGCGGGAACGCCTTACA
GCCATTTCGTTTCGTCCGGTAAAACGGGCGGGCTCCACAATTACGGGCTTGCGCTTGATT
TGGGAATTGCCGATAGCACTGGCAATTTGCTGGATATGGGAGCCGACTTTGATTCGTTTG
AGCGTTGTGCGGGTGCAGTGGGCGAGGCTGATGCTTTAAAGTCTGGGCGCCTCACGCAAC
AGCAAATCGATAACCGCAACTTGCTCCGCAATATCATGAAACGTGCGGGGTGGGTGATGC
TCTCTAGTGAATGGTGGCATTTCAACGCTTTCACGCGCGCCTATACCAAGGAACACTACC
CGCTGTTCCCTATTTGAGTTAAGAGTTACTGCGGCGATGCCGCCCATGGTAACTTTAATC
TTGTATTTACGGTAATGTCTTGATGCTTGCGCGTTTCAAGCGGTCGTTGAGCGCCATGCC
GACGCCTGTGTTCGGGATGGGGTCTACGAGAATCAAATCAAACTTGGGGTTGTCAAGGTC
GTGCATGAATGCGTAAAGCTTGGATGTTGCTTCGACCATGTCGCCTGTTGCTGACAAATT
TACAGTTGCAGGAACAGGGCCTTGCTGTGTACCGAATGCTATGCGGACTGTATGCTCTGG
GAGCGGGTAGCCTGCTGGAACTTCACCGTAGTAAAGCGGGACTTGCGGGCGGTAATGCGT
GTCGCATTGGCCGGGGGCGAGCATCGGCTGGCCCGGCTTGGATGTAGATTCCTTGATTTT
CACTTCACCGAGAATGGCCTTGAACATCTCTGGCGTGATGGCGCCAGGGCGCATGACGGT
CGGTTCGCTAACAAGGGAAATAATCGAACTTTCGACACCGACGGAGCAGGGGCCGCCATC
GACAATGCCTGCGATGCGGTCGGCGAGCTGGGCGGCAACGTGTTCAGCGGTCGTGGGGCT
CACGTGCTTAAAGAGGTTTGCACTTGGAGCGGCAAGCGGGAGTCCGGATTCCTTGATAAT
AGCCTGTGCAATCGGATGGCTTGGGAAGCGCACGGCCACGGAGGGGAGGGCGCTTGTGCA
AAGGTCGGGAATGCAATCCTTCTTGGGTAGGATGATGGTCATCGGGCCCGGCCAATAAGC
TTCGGCGAGCTTGTAGGCGCTATCGGGGATGTCCTTGGCGATGTCGGTGAGTTGTGCAAT
GTCTGCGATATGGACAATCAGCGGGTCGAACGTCGGGCGTTCTTTAGCTGCGAAAATCTT
GGCGAGAGCTTTGGGCTCAAAAGCGTTACCGGCGAGCCCGTAAACCGTTTCTGTCGGGAT
GGCGACGACTTCGCCTTCCTTGAGAAGGCGGGCTGCTTCGCTTACACTTGTCCATGGCGG
AAATTTCATGACCCAAAAATAGAAAAAGGATGGCTTTTCTGCCATCCTCTTTTTTGCTTA
TATGTTTTTCGCTTAAGCTTCGGTTGTTGCTGCCGGAGCTTCTTCCTTCTTTTCGTCCTT
GCGGCCGAAGGCAAACACCTGGTCGCAAGCGGAATTGAAGCGTTTCCAGATTTTTTCGGA
GTGTTCACGAGGAACTGCACCGACTTCCTTCCAGAGGCGGCGGAAATGCTTGACCTTGTT
CATCGAGGCAACGACCGTCTGATCGTTCAAGTCAGTGAGCAAGTCTTCGGCCTGTTCGCA
GAGGAGAATCTTCTTCTGGAGGTTGTTCTGACGAGCCTGTTCCTGAATGTCGAGCTGGTC
GCGTCGGCGGGTGAAGAAGTCGTCGCAGACATCGCGGAATGCCTTGCGGAGTTCATCATC
GTCGTTACCGCAAGAACCGAGCGTGACCCATTCCTTCTGGATGTCGCGAACGGCATCGGC
GAGCTGGTTGGAGCCTGCGCTTTCGGCAAACTGGCGGACCTTTTCGATCATTTCTTGCTT
CTTCTTCTTGATGTCAGCAATCTTGGCCTGGAGTTCCGGGTCAGATTCAGCCATCTTGGC
GACAATCTTATTGACGATTGCGTTGAAGCGTTCGTTGATGGATTCGACAGCGTCCTTCGG
GACCATGCCAATCGTCTTCCATTCAGCATCGATGGCCTTGTAAGCTTCGATGACTTCCGG
AGTGATATTGGCGATGTCGAGAGCTTCGAGCTTTTCGCAGAGGGCCTGCTTCTGTTCAAG
GTTCTTCTGCTTGGCGGCGTCCATTTCTTCAAAGTGGTTGCGCTTCTTTTCGAAGAAGGA
ATCGCAAGCGGTGCGGAAGCGTGTCCAAATTTCGTCGGACTTGCTCTTCGGCACTGGGCC
TGTAGCCTTCCAGGCGTCCTGCAATTGCTTGAGCTTGGTGGAGGTGGCGTTCCAATCGGT
CGAATCCTTGATGGCTTCGGCTTCGATGCAGAGGGCGACCTTCTTTTCGTAGTTGGCTTC
GCGGCTTTCGTCTTCGAGCTTTACGTTTTCCTTGTGCTGGGCATAGAAGGCGTTCACGGC
GTCCTTGAAGCGCTTGTTGAGGGCTGCAAAGGCTTCCTTCGGGACCATGCCGATGTTCTT
CCAGTTTTCCTGGATTTCCTGCACGGCCTTGAACTTGTCCTTCCAGAAAATTTCAGCGTT
AGCGACGAGGTCTTCGACCTTCTGGCAGAGGGCTTCCTTGTCGACGAGGTTCTTCTGGCG
TTCGGCGTTCTGTTCTTCGATGAACGGAGCGCAGTTTTCCTTGACCTTGTCTACGAGAGC
CTGGAAACGGTCGCGGTAGTCTTGGAACTTGGCTGCAGAAATCGGGCCGATTTCACGCCA
CTTGCCGCAGAGTTCGCGGAACTTGGCAAGCACGGCCTGGCTCGGAGTTTCCTTGGAGAG
CGCGTCCATTTCTTCGATGATGGTGTCGCGGTCCTTTTCGTTGTGCCAGTTTTCCCACTG
CTGCATTTCTTGGAAACGGGAGGTGGCAATCTTGTATTCCTGCCAGAGATCGTGGTACTT
GAACTTCTGTTCGCCAACGATTTCCTTCCATTCCTGATAAGTGTCGCGGAGAATCTTGTG
GATTTCGCGGAATTCCTGGTTCTCGTCGATGTTCTGGATGCGTTCGATGAGACCGCGGAG
CTTCTTGGAATTTTCTTCGATGACCTTCTGGGCCTTTTCGTTGAATGCGCTGATGAGTTC
GCTCAGCTTGGTGCGGAGAGCATTGTATGCCTGGAGAATCGGATCGTCGCCTTCGAGGAG
GGCGAGTTTTTCCCATTCACGGACGATGGCATGCAAGTGCTTGCCCGTGTTTTCATCGAT
TTCCGTTTCGGAGAGTGCCTGGAGACGTTCGAGAAGGCTCTTGCGGATGGCAATTTCTTC
TTCGCTTGCGTTTTCAGATTCTGCGGTCGGAATTTCAATCTTCTTTGCTTCTTGAGACTT
GAAGTAGGCGTTGTTGAAGCGCTTGATCAAGGCTGCATCCATAAGGGACTTGCCTTCGTT
CCATTCCTGGATGATGGCGTTTACGCGGTCAGCGTTTTCTTCGGTCGTGCCTGCTTCGAC
AAAACCTTCGAGTTCAGTGAGCGATTCCGTGAGGCGTGCAATCTTTGCCTGCTTTTCGGC
TTCGGCGTTTTCTGCAGCCTTCTTTGCGGCGTTTGCTTCGTCGTAGAACTTGTTGAAGCT
TTCGTAAATTTCATTGAGCGTTGCGGCAGATTCGCCCATGCCAAGAGCGTTTGCTTCGTT
CATCAAGTCGTCAAACTGCGGCTTGGTGGCAAAAGCGTCCTTCTGGGCGGCGAGGAAGTG
AGCCTGCTTGATGAGGGCTTCGCGCTTGCTCTGCAAGAGTTCGGCTGCCTTTCTGCCATT
GTCTTCGGCTTCTTTCTTTGCACGAACTTTGTCCGAAATTTTCTTGCGGACGGAGGTGTG
CTTGGAGCTCTTGATGAGGTCTGCCTGCAATGATTCAGACGTGACGCGGTCTGCGGCTTG
CAGTGCAATTTCTTCGCTAGAGTCGCGGGTAGCGATCTGGGCGAGCAGGGACTGCTTGCT
GCACTGCTTGACAAGTTCTCTTTTCAAATTTACGTTGTCTGTTGCCTTGAGTACATCTTC
GGTATAGCGTGTGTCCTTGATGGCATCAATGTAACCGAGGACTTCGCTATTCAGAGCGGA
TTCATTAAAGTTTTTCAGCTTTTTGACGATTTCTTCGAAAGCTCTCGATTCTGCCAAACG
GCGTACGCCGGCATCGCTGTCTTTTGTCGAAATATCCTGAAGTGTCTTAATAATTGCAAG
TTTCTTAACTGCAGCCATTCGCACTTCGACATTATCATCAGAAAGGGCCACTCGTTCGAC
AATATCTTGACTAGTGAGTTCATCCAAGTCTGCAATTGCTTCAATGCGCTTTGCGGGGTT
GGAATTTTGCCATTTCGGTTTAAATGCGTCAAAAATGCTCATAATATCTCCAATAGGTAG
GCGGGGCTTCCTCAGCTCCGTATAGCATAATCTAACTAAAAAAATATTATAGTCAGGAAA
AACAGTGCGAATTTATGCCCATTTAAGCTTGTAACAATACTATCTTTGCCGCGTGGCAAA
AAGAATTCCCAAAACGTCTGCTCCGGAGATGGTCAAGGAACGCTGTAATTCGGCGCTTCT
GTCGCGTTTTTGCGAGGTTTACATCCCTTTGTCCCCGTCGGTATTTACTTATGGGGTGCC
GGAAGGCGCAAACATCCAGCGGGGTAGTGTCGTCTGGGTTCAGCTTGCTCGCCGTAAGCC
AACGCTTGCCTTGGTGAGCCGTGTCCATAGCGAGAAACCGTCGTTCGATGTCCGGTATGC
GTGCCCGCATGAGTCGGGGTATGTGTTTTCTGAACGTTATATGGAATCGCTGGAGTGGGT
GTCTAAGTATTATATAAGCTCGCCCATGCGCACTCTGAACGTGTTTTGGCCCGCTGATTT
TGACAAGTTCCTTGATGCCTTGCTGGCTGAAAAATCTGAACCTCGGGGCGAGGCTCCCTC
GAATGGACCCGAAATGGAGGTCTGTTCGGACCTGCCCCCCTTGACAGGCGAACAAGAGAC
TGCACTAGCTAGTCTTGTTGAAGATTTGGATAAGGATGGTTTTCGTGGAACGCTCCTGCA
TGGCGTGACCGGTAGTGGTAAAACGAGAGTTTATCAGGAATTGGTGCGCGAAGCACTCAA
GCGCAATAAGCGCGTGCTCATTCTCGTGCCAGAAATTGGCCTTACTCCGCAGACGGCGTC
GCGTTTTGAAGATTATTTGAAAGTACCTGTCGTGGTGCTGCATTCGGCGCTCTCGGCTCC
ACAAAAGCGTGCGGGTTATTTGGCTGTGCTAGATGGTTCTGCAAAAGTGGTGCTCGGGAC
GCGCAGCGCCATTCTCTCGCCGTTTGATTTTGATGTTGTTATTTTGGACGAAGAGCATGA
TTCTTCGTTTAAGCAACAGGACCCGGCTCCGCGTTACCATACGCGAGACTTGGCTTTCCA
CTTGGCGCAAAAGTACGGAGCGCTTGTGGTACTTGGCTCTGCAACGCCTTGCCTTGAAAC
GTTCCGCAATGCAAAGGCGGGGAACCTCAAACTATTGACGCTCAAGAACCGTGCGACTGC
GGCTCCGCTCCCCGAAGTAAAAGTGATTGATATGGGCAAGGTGCGCCAGCAAAAAGGCGT
GCTTATGTCTCCTGCATTGCGCGAAGCGCTTTCGGATTGCATTGCCGGTGGCGACCAGGC
GATTATCCTCATGAATCGTCGCGGTTACTCTAAGATTAGAGTTTGTTCTGAATGCGGTGA
AACGCTTTACTGCAAACATTGCCATATCCCGCTCGTGTATCATAAACAGTACAATGCGCT
GATGTGCCATTACTGTGCTGCGCTTTATCCGGTGGATACGCCATGCCCAACATGCGGTGC
CGAAACGTATGAGTTTGTCGGCGGCGCCATTGAAAAGCTCGAAGAAGAAATTCACGAATG
GGTGGCCGATGCGAAAGTAATCCGCATGGATCGCGATACAACGCAGAACGTGGGCGCTGT
TGAAAAAATCTTGACATCGTTTAGGAATCGTGAATACAACATTTTGCTTGGAACGCAGAT
GGTTGCAAAAGGCCACGATTTCCCGGGCGTAAAGCTTGTAGGGATTGTTGGAGCCGATTC
GGGTCTAGGTATTCCTGATTTTCGTTCGACGGAACGCTTATATCAGCTGTTGAGCCAGAC
GGCGGGACGCGCGGGACGTGCTGGTAGCGGTGGCCGCGTGTTTATCCAGACGCTTAATCC
GACAGAACCTGTGATGCAGTACGCTATTCGCCATGATTTTGATGGCTTTGCTGAGACTGA
ATCATCGAACCGCCAGATGGCTTTTTATCCGCCGTTCTGCAAGCTTGTGGAAATCAGTTG
TGGCTCACGCGATGAAAATCTGCTTCGCGATACGGTGAACCGCCTTGAAAGTATTTTGCG
CAAAGAATCTTCGATGACAGTGCTTGGACCTGTCGATGCGTTTGTACCGAAAGTGCAAAA
CGTGTTCTGGGTAAAGCTCTACATTAAAACGCAAAACCTTGCTGCAGTGCGTAAGGTACT
TGCTCCCATTTTGAATGCGCCCAAGGCCTGGGTGCCAAACGTTGAAATCAAAGTTGAACT
AGAATAAAATTTGTTCTATATTTGAACAAACGTCGTTTGTAATTAGGGAGAAAATATGCG
CTTATTTCTTTTTACTGTATTGCTTGTGCTTGCCAATATGTCTTTTGCCCAAAGTGTCTG
GGATCAGTATCCGCCTAAGGGGTCTACGCCTATTGTAAAGAATGAGCCTGAAGTATCCCA
AAATGAATCGATGTATTCTAGGCCTCGGCTGGAAAAGATTGTCTATAGTTACGGGAGCTG
GTATGCGGGTACTCGAAAAATAAGCGATAGCGAAATGGAATCGCTCGTAAGTACAAACCC
TGATGCGGCCGCTGAGTTACAAAGAGGAAAAACACTATATAAGCGTGCTTTGGTGCTTTC
TGCAGTTGGTGGTGCTGCTTTAGGTTTGGGAGTCTGTTTCTGGGTTGATGATATCAGTGG
TGGTAAGCCGCTTACGATTGGTGGCGGTGCTGTGGCCCTTTTCGCGATAGTGCTCGGTGG
AATTTCTGGGAACCACATGACGTCGGCTGTTGAAATTTATAACAAGAGCCTAGGTTACGA
TACTAGCCTGCAAATAAAAATTGCTCCGACCCCTCAGGGCGGAGCAGCACTTGCTTTTGC
GTTCTAGCTCTTATTTGTCTTTGAGCAGACCGAAAATTTGACCTTTCACAAGCCAGCTTA
CGCCGAAGAACGTGAGCGCAATAGCTTCAACGATGAAAATCTTTGCAGGGAATTGAATCG
GTAAAACAAGCAGGAACAAAGTGCAGAACATGCCGATGCCGCAGACTCTGTAAATGATGT
TGCGGATTCTTTTTTGCTTGGTGTCGCTTTCGCCAAGAGTGAAAAGGAATAGGCTGTTGA
TGGCCAAAAGTATAAAGAAGATAACTGCCGATGTTAAGTGGATGACGTTAGAAACGGCTA
TAGGCAATTGGAAAAATCCAACGATCTTGCCGTCTGCTGCGGAACAGTCACAAGGGAAAA
TGACAATCATCAAGCCGAAGATGCCTGAGGCTGTTGCGACAAGTTCATCGCGCCAGTCGT
AGCCCTTGTAGCAAATCAGAACGACTGCGGCCGTTGTCAAAATGCCTGCAAGTGCTGGGG
TCAAGTAATATGTAGCCGAGATGGAGAGTGTTGTCCAAAAATCGTCGGGAATTTTTGCGG
GCTGAACTTTGGCAATGATGGCTGCTCCGGCGAGTGCAATCCACGGGAGGATCATCCCAA
GGAATCCTGCAAAATTGCGGATTCGCTTCATCCAGGATTCTGCGCATCTCTTTGTGATGG
CTTTAACATCTTCAGCATTGCAACCGGAAGTAATATTTTCTTCGCTCATAAAGTCCCTTT
TGTTCTGTTGTCTACAGATGTCATTAATATAACAAACTCTTTAAAAAGTCTTATTTACAG
TTCTACGATAAATCGGTAAAAACAAAGTGCAGAAACGCCGAGAATAAAGATGAGTACGAT
CACGAACTGAATCGGATGTTCATGAAAATCGTAATCGGCTTGACCGTACGTGAACTTACC
GCGGACAATCGCGCTTATGAAAAGTGCTAAGAAAAGAATGCCTAAAAGAAGTGTCATGGG
GAATAAAGATGTATATGGGTGTTGTTTATTGTTTATAAGAACTCGGAATCTCAATGAGAA
GCTCATCTTTAATGGTATTAGATTCCTTGTAATTATTTTTATCCCAATACCATACTGTAT
AGTGATAAATCGTATCGTTTGTCCCGTCTAGTACAATTGGTTCTGCTCTGTCCCAATCAA
AATTTAATCTGCTTCTGGTTTTATATTGTTCTTTATCGGAACCGAAATGCACCTGCGTCA
GCAAGAGTGATTGATGAAAGTCCCTTATATCAACCGTCTTTTGGGCTAGCAATTGTCGCC
CACCTCCCGATTTACGTTTTATATAGATTTCTACATCAGCAGCTTTTCTTAGATGACGCC
TGCACGGGAAAACATCCCCACCAATATAAACATTGCAGTAACTTGCAGCATAAAATTTCA
AACTTCCGCTCCAAGTTTGTTTATAATTTGAATCCTTTTGACTATAGGAAATATCCTTTT
GTTCCTTTCCATTGATAGTGTATTCCAGCACATATTTTTCAGTAAACTTAAGAGGACCAT
CTAGAATCCCGTAAATATCTAATTTTTCAGCATCATCATAATACGCCATCATTCCTTCTA
TAACAGGATAAAAACACGAAGACAGCAGAATGGATATAGAAAAGAATAAAATATTTCTGA
GCATACAGACAACCTTATGTTTACTTCTTTGAGCGGCCTAAGAAATACCCATCACAACAA
AGTCCCACAAGCTTGTCAAAACCGATACCAACCCAATGGCTGGCAAAACAAAGCAAAAGG
ACGGCGTTGGCGGCAGGAACAAACCAACGATAAAAAGAATCGCACTAAAAGCATATAGTG
AATAGAAAAATATTTTGTTCATTGTCTAAAATCTAGTAATTATTCTGCTTTTACCTTAGC
TCCATTCACTTTGCTTATTTCTCCGTCGAAATAGACGAAGTCGCTGTCTTTGTTTTTCCA
TACAGCGCGGAAAATGGTGGGGCGTTTGATGCCGTCGGAGTAGGTTTTGTAGTTTTCGCA
TTGCGCTTCCCACGGGGTGTATTCGATGGTCCCGTCGGATGATATTTGACCACGATCATT
TGTTGTAAACGAGGTCATTTCGTAAGCATCGTTGAAATGGAAAACTCCGGTTGCAGTTAC
GCCTTTGTTTGTAATTGTAGCTTCGACGGTGTGGTCATCAATTTGCTTGAATGTGATGAA
ATCTTTTAGGAGTGCTTCTGGCAAAAAGAATGCTTCGGCGAGATAGGTAATGAGACAAGC
CTTGTCCATTTCTGGGCCGGTCTGGTCAAATAGCGTAACGATTTTTGCGAGAACGCCTTT
CATTCCGCCTTTGCCGTTCATGTAGTAATCGTAGCCTTGGAACGGGATGCCGAACATTTT
GCTGTCGATAAAGGCGAGTCTCTCAGGTGAATCGGCGAAGTCAACATGCGTGTAATCGAT
TTTGATTCGTGGCTTATTCACGCCCATGCCAAAATCAACATTTTTGTATTCCATGGTTAA
GTGCGAACGTCTTTCTTTGCCGATGTAACCGCTTGTTTCGAGATATTTTTGAATGAGGGG
AGGGAGGCTTGCGATACTTGCGGAATCTAGCGTTCCGGCGAGTGCTGCGGAACTTTGCAA
CCTTGCCTCAACATCATTGCGGAACTGCGTCTTGACGGGTGAATAGGGAATGTTGAACCA
AATCACTAAAAGTAAAATGAGGGAGGCTATGATAATCAAGATGGTCATGAAAAATCTCTT
TGCGGGTTTCATTTTTTGCATGATTTTTTTTGATGTTTGAAATTAATTGGAGCAACCTTT
TGTCGGGTTGATTTTTGAATCTTTTGCAAGGCTTTTGATTTTTTTTACCAAACGTTGTGC
GTTGGGATGATATTCATCAATGTCAGGAAGGTCTAATTTTATCGTTGTTGCGTTTTTGTT
ATTAGCAAGCTCAATAGATGCGTGTGGATGAAGGCACGCATCTGCAAAAGGGCTATAATC
GGTCTCTTGTTGATAATAAGTGATTTCTTCAATGATGTCTTGAGTCAAGTCTGGAGGCAA
ATCATTGCGATAACATGAATCAATTTCCGATTTGCCGTCGCCAATATAATTGCTTTCTAT
TGTCTTTAGTGTGATAGAATCTTTATATACGGAGATATTCACGGTAAGCCATTCAATGCC
AACACTAAGTGATGCGAATACGTTGATGTCACTGTTTTTATCGGCTTCAGGATGGTTCGA
GTAAAAATCGTTTATGGATAGTTCAAACCGTTCCGTTTGAAAAACGAATCCAAAAGTACG
ATTGCATAGAAATTCAAATCCTGAAAGGATTACAAAAAATGCAATAAACGAGAGGGTGAG
ATAACATGCTCTTTGTTTTTTTGTCTTTTTGCATGTGGTAAAGTAAAATGTAGATAAAGG
AATAAATGTTGTAATCAATCCGCAAAAATAGCATGCGTAAATGTAGGACGGTCGCACTTC
GAATGCATTTTCAGTGACAAAAACTATTCCGACAGAAAGACCTGCCGCAATAGAAATGGC
TAGCAGAACAGAAATGATTCTTCCGGCAATAAAAAATACTTTGTGGAACTTGGTGGATAT
GTTGGAAAATACACCAAATAAAAATGGAATTATTGCAAAAATGATAAAAAGTACAATATT
TACAATTATCATGAATAATGCGTCTGTCGGTTCCATAAATTCATTCCATTAGTTGTCTGT
TTAAAACAAATCCAACGTGCTGTCCAGGTAAATTTCTTCGCGGACTTTAAGCTGATGCTC
GGGTTTGGTCATGTAATAAAGCAAAAATTCTAAAATGAGAGCGCTGCCGAGGCTACGGCC
TTCGATTTTAAAGTGTCGGAATCCTGCGGGGGCGTAGATGTTCTGAATGTCCTCGATTCC
GATGAAGCCGGGATTCTTCATCGCATCGGAAAAACGGTAACCCCTTTTGGCTGTGGGCGA
GACGCAGACATGGTCTTCGCTGTTTTCACCAAGGCTTTTTTGGCTTACGTTCTCGTAGCA
TTTTTTGCGGTCATAGCAGCCGAACCAACAACATTCATTGCATAAAAATTCGACTTTTTG
CTTTTGCGCGTCTGTGAGCGCTGTCAATTTGTCGAATTGCTTGTTGAGCCTGAAATCAGG
AACGACATAGCGGAATTCTTTGCGATTTAGCTCTGCTTTGAACTGCTCGAAATCGGTGAT
GACTTTCGTGGTCGAGGATACGAAATAAAAGCCGGGGTATTGTGTTTTGATGTAATTCAG
CAACAGGTCGGAATGAATGATGATTCCGTTTTGAACCGCGCGCATCTCGCCATTGTCTTG
AAATGCGCGACTCTTGTCGGCTTCTTGAATTGTGTGCATCTCGTTAGCATTGGAAACTGC
GCCGTTTTCAAACATTTTGCACAACTTGTTGCATCGAGTGTCTGCTAGATGTTCTTCGCG
AATCAATGAATTGCTGAAAGTGAGTCTTGCCGAAATCCCGTATTCGTGAATAAGTTCTGC
AACTTTTCGCGGCTCTGCTTCGCCAAAACCTACGCGCCCGCCGCCCCAAATGCAATCGCT
TGGCGCTCCGTAAATGGAGCCAATTTCGCACCAGTCGTAAAACCAATCCCGGTGTTCTCG
CCAAAGTGGCAAGAACGCTTTGTACAGCTCGTAAAATTCAAACAGTCCGGGGAGGTGGTA
AAATATTTTCATATTACTTTAATGCGGGTAGTTCTTTTAAGAGGGAATCTAGACGCGCTG
TAAAGTGGATGGCACCCGGATAAGCGAGGTGGTCACGGTCGTATGCCATATCGCCGGTAT
AGTCGTGATCGCCCATTTTATTTTCGTCGAATAATATAAAGTTAGGATAGGTTTTAGAGA
GGTCTGCAATTTCTTGGAGCAATATGGGTGCTTCGCTGCGGGGAATGCCGTAGCGACCAA
ATGCGCCCGTCTTCTTGTAATTCGGGTTCTGCGGGAAGACGACTCCGATAAAGTAAATGC
CTTTTTCGTGTGCTGTTTCGACCATTTTCTTTAAGCTGTTAAAGTTTGTGCGGTATGAAC
CGGGAGACCTTCTATACAAATTGCTGTCCGAATCGACTTGTGGCATTTCTTCCCAGACTG
ATGCTCCTGGAATTGAATCTAGGCCACGAGTTTGGCGGTATTTGTTTGCATAGCTTGATA
TGCCCGGTGAATCGTACGTGAGTTCTGCAAGTCCTTCGGGGTAGCCGTCTTTCCAGTAAT
TGTGATCCTTGTCGTAAACGTATCCGGGACAGATTTTTGCGCGTCCATTAAAGAAGCTAC
CGCTAAAGGTGTTGAATCCGCGGTCGATGTCGATGGATGATACGATGTACTTGACTTTGG
ACATGTGCGGAATAATGTAATTGTCGTACAAAAATTCGGAGCCGCTGAGGGTGTTCCCGA
TAAAGGCGAGATTGACTCCGAAAAATTCCTCGCTGAGTTCCATCGGGGCTACGCCATGTT
GCGCTCTAGATGAACCGATGATGACGACGTCGGCCTTGTCTTTGTATTGCCAAAGAAGTT
CCATTTTGTAACGGGCTTCGGCGAAGACTTGGGCTTGTCCAGCCTTGTAGTAAACGCCTG
CGCTATCGGTGTCTAGTTCGAAATTAATTTGATAAGGGACTCCGGAACTGGATGATTCGC
TAGAACTTGATGCGGTGCTGGAACTGGAATCTTCGACGCTTGAGCTCGAAGTAACTTCGG
AACTAGAGGATTCTGCAAGCAGGGAAGAACTGCTAGAATTTATTTGTTCGGAACTTGAAC
TTGGGACTTGCTTTTCGGAACTTGAGCTTTGTGCAATTTCGCTAGAACTTGAGCTTTGTG
CAATTTCGCTAGAACTTGAACTTTGCGGAGATGTGCTGGAGCTAGAATTTAGCGTGGGTG
TACTTGAACTGGAGCTTTCTGCGTGAGCGCTGGAGCTAGAGCTTTGTGCGAATGAACTTG
AACTAGATTTGGGCTTCGGAATGATTTTTTTAGGTTGTACCCATAGGCATGGATGCCATA
GTTCTTCGCCTTCGGCCAAGTCGATAAATGAGGTATCAACTGTGCTTACGAGGACAATCT
TTTTGTGGGATCCGTTGATGTTAGTCAATGTGGCGACCAAGTTTGAAGTGCTTGATACCC
ATTCGGTGTGGTCGAACGTGTAGCCGTTTGGGGCCGCAATAGATTGAATCAGTTTGCCTG
TGCTATCGGCGATGAGAATGCGTTCGTGTGTTGCATAGTGTGAACCGACAAACTCTTGTC
CCGTTTTCCCGCCAAAGTCCAAGAATGCGGTGCGTTTTGAGCCGTCTTGTGCGAGGCTTA
CATTGCATGCTTGTTCCTGAGAATACCAGATGTCGTTCTTTTGCCCATAACGTACGCGGA
GGCGCTTTGCTCCTGTGACTGAGAGGCTGTTGTCTTGGGCAATTCCTCCGTGGAAGGTGC
CGTCAAAAAGTTTTTGTGGTGTGCCGAACTTGTCGTTTGCAAAAGTGACTTGCCATGTAC
TTTGCGCTAGCCATGATGATTCTTCGGAATTGTTGCCTGCATCGGTCACGTAAACGATTG
CTGTGTCTCCGTTTTCGAGAATTCTCCAGCGGGGGATGGCGGCGCTTTTGACTTGGAGTT
CTATAGGTGTAGAGAAATTTTCTGAAAGTTCCCTGACGTATAATTTAGACTCGCCCTGAA
TGCCTTCGGGCTTGGTTGAGAATGCGACGAATTTTCCGTTGGGCGAAATTTCAGGATGGT
AGACGTTTAGTGTGTCGTGAATTTCTGAAACTTTTAGGTTGCCGTTGTTGTAGTCGATGA
AGGCTAGGTTGTTGGTGACATCGTTGCGGAAAGCGAGTTTCATATTGTAGGAACCGGTAT
AGCTCTTGAGCGTTGCGGCGCTAGCGATAGGTTCGATTTTACTTTCGCTGATGTGCCCGT
TGCTTGTGAACCATGCTGGTTTGGGGATGACTCCCAAGGCGAGGCGGAACCCCACGTACT
TGGCCATGGTAGAAGATGTTACGGAGTAAACGTCACCGCGGCTGTACAGGTTGCTGTTTG
CTTTATCGGAATTGTAGTTGCCACCTTTGATAATGCGTTCGCCGATTTCGCCACCGTCAG
TTGAACCTGTAAAGTTGGTGATGGTAGTGTCCTTCAAAATCCCGAGCCAGTCGTTGGTCC
ATTCTGTGACGTTGCCCGAAAAATCGCAGAAGCCGGTGCCATCGAACCCTTTGCTGCAAA
CGGCATGGACTTTGTAATCGGAATTGCTGTTGTTCCAACTGTTCTCGTGATCCCAGCCAA
GCTGGGCCGACAGAATCCATTCCGCTTCGGTAGGGAGCCTGAAACCTTCAATTTCTAAAT
GCGTTACGAGGCCTTCGATGTCGGTGCAATGGTTTTCTTCGTCAAAACTTGCGTTGGTGT
ATGTGTAAACTGTATCCAAGCCTAAAGATTTGCTCTTGGCATTTGCGATTAGGATTGCAT
CAAAATAGGTGACGTCGGTAAGTGGCAGACTGTCATTGGCGCAATTTGGTTTTAGCCGGT
CAAATTCCTTGTCCAGTTTTTTGTAGTCGCCGCAAGTGAATTCATGGACATCCATGTAAA
ACTTGTAGTTGAGTTTTGCGCCCATCTGCGGCTTTTCGCTTGCCCTTGCCGAAGACTTGT
CGGTACCGATAAAGAATAATAGCTCTGGATGATAAACTTCTATCATCGAGTCGAACGTTT
TGGTGTGTGTGCTGTCAAAAACCTCGACGGGATTTTCTTCGTCGACGGAAGGTCCTTTGG
CTACAATGTCTTCGGAATTTGCGTTTACGCAAGCATCTAAGCAAAAGAATAATGCCAAAG
CAGTAAAAAAGAATACTGTTTCTTTGCAGCGCATAAATCGATCCTAAATTCAGTCCTATT
GAATATAGTTTATTATGGTAAGCTCTGCACTTCAACTTTTCGCAACAATTCACGAAAATG
ACGAAAAAATCACAAAAAGTAAAAATGTCATTATCTGACATTCTTTAAACATATATTTGT
CATGTAACCTTCAGAAAGGAGGCCTGCAATGGCAAATGAAATGTTTTATATCAAAGTTGA
AACGCCCCAAAATGCGACGGTTTATGCGTTCACCCGTAGTGTGACGGGGATTCTCGATTA
TGCGGGAACTGCTTCTGCTACAGAATATGATTTTTCTCATATGCAGTGCGTTGACGGGAG
TGCTTATTTCACGCCTTCTTGGTACATGTACTTGCCGAAGGAATTGCAAGCGACGATTAA
TGTCTATTTGCCAAACGATATCAAAAATTTAGATGTTGGGCAATATTCATTCCTGCTGCA
TGTGGGGGCGTTGTTGCTTGCCGTTGATGAACGCGATGGTCTGCTTGTCGCGGAACTTTT
GCGCCGTCGTGTTGCGGTGTTTGCGAATTTTTTGCCGATTGTGTTACACCTCATAAAGCC
CGTAGCGGCCGAGGCTCTGTTTGCGTATGTCTATGGCGGTTTCCGTGGCGACTCTGACTT
TGCGCAGATTTACAAGGCTAATGCTCCTATTTCTACAGGCGAAACGAATGTTGCGGCAAT
TCTTTTAGAGGCCGCAAAGGAAGCTCTTAAACCGAATCCCGAAATGGAATCGCCGGAGGA
GATGTTTATTCGCTATTTCCGCGAAGCGGAATCATTTGATTTTACGATTGGGCTTGTGGG
CGCAACGAATCATCCTTGGATTGCGGGCATCGAAAAATATGAATCGGTCGTTAAAACGGC
GACGGCGTTCCGCTTCTTTGATGATGCTACGGTTGGCGCCAAAAGTCAGGAATTTTTCGC
ATCGCTTGCGACCAAGGTGCAGGCGGAACCGTACAATCCGCATGACCATAATGCGATTAG
CGTGAGCATTGATGACTTGGGGGCAAAGCTCAAGGGCTTGGTTTCCAAGAGCAAGGCTGG
GTATCTGCGTGCAACGGGGGCCGCGATTTTGCGCAAGGCGCGTCCAAGCCTGTTTGCGTA
TGGTTCTAAGCTGTGGCGTTTGGGAGCGGACCCGAGCTTCTTTGAAAATTCCATTGTCGT
AAGAATTCACACATAACACCTCACACAAAAATCCCCGCCTCTCGGTAAACGATGGGGCGG
GAATTTCAAAGGTTGCGCGCGCGAATCTCGCGGCTTTGTGCACTTGTAGCTTGGGGTGCG
ATTTACTTCTGGCTCAAAATAGCGCGGAGTTCGTCAGCCGCTTTCTGAAGATCATCGTTC
ACGATGGTGTATTCGTACTTGCCCTTGGTCTTAGCAAATTCGATTTCTTTCTTCGCATTT
GCAAGGCGGAGCTGGATGACTTCTTCGCTGTCAGTGCCGCGGCCACGGAGGCGGCGTTCG
AGTTCTTCGTCGCTTGGCGGCAAAATGAAAATGCCGGTGGCGTCCGGGTAGACCTTGTCG
AAGTTCACCTTGCCGAAAACGTCAAGGTCAAACAGCACGCGGTTTCCTTCGGCGAGAGTC
TTCTCGACAAAGCTCTTGGGCGTTCCGTAGTAGTTGCCGTGAACCAGGTTGTATTCGACC
AGGGCGTCGTCCTTGATCATCTGCTCGAATTCTTCCTTGGTCTTGAAGAAGTAGTGGACT
CCGTCAATTTCGCCTTCGCGCGGCTTGCGCGTTGTAGCCGAAATGGAATACTTGATGTCC
GGGAAATCCTTGATGACAAGATCCTTGAGGGTGGTCTTGCCTGCGCCACTAGCGGCACTC
ATAACGAAAAGCTTATTTTTCATTTTTTAGTCAATGGTCAATAGTTGTTAGTCAATAGCC
ATTAGCTTTAACTAGGCTCTATATGCGCCAAATATAACTAATAACCAATGACTAACAACT
CGCTCGTCTATTTCTTGTCTTCGATGTACAGCGGGCGCTGCTTGACTTCGTCGTAGATTC
GGCCGATGTATTCGCCGAGAATGCCGATGGTTAAAAGCTGCACGCCTGCGAAGAACACGA
TGGCGGTCATGAGAGATGCCCAGCCCGGAACCGTTGTCGCAGGGGAGAGGAACTTTTCGA
GAATCGACCAGACGAGGAGTGCAAAGCCGACGATTGTAGCAATGAAACCCATGTAGAAGC
TAATCTTGAGCGGAGCCGAGCTGAAGCCCGTGATGCCGTCGAACGCGAGGCGCAACATCT
TCTTGAGCGGATACTTCGAAGTGCCTGCGGTGCGTTCGGCACGGTCGTACTTGACGCCAA
TCTTCTTGAAACCGACCCAGCACACGAGCCCGCGCAAGAAGCGGCTGCGTTCCGGGAGGT
TCTTGAGCTGGTCCACCACGCAGCGGTCCATGAGTCTGAAGTCGCCGGTGTCAGGCGGAA
TGTCGATGCTCGTGAGCTTGCCGATGATGCGGTAGAAGCAGAATGCCGTGAAACGCTTGA
AGAGCGTCTCGCCCTTGCGCTTGTTGCGCTGGGCGTATACGACCTGGTAGCCTTCACGCC
ACTTTTCGAGCATCTCGTGGATGAGGCTCGGCGGGTCCTGCAAGTCGCCATCGATAATGA
CGACGGCTGCGCCCTGGGCGTGGTCGAGGCCTGCGCTGAAGGCGGCCTGGTGGCCGAAGT
TACGGCTAAAGTTGATGATTTTGTTGTTCGGGTTCCCGGGGAGGAGGCCTTCCACGATTT
CTCGGGTGCGGTCCTTGGAACCGTCGTTTACGAAAATGAGTTCGTGTTCGATATCCTTGA
GCTCTTCCTCCAAGACGCGGTAGGTTTCGGCAACGATCTCTTCTTCATTAAAAACAGGTA
TAATTACGGATAAAAGCATAGTGCAATTATAGCAATTTAAAAAATAGTTACTAGTTAATA
GTTATTAGTTACTAGGGAATTTTTGTATAAATTACTTCTAGTAACTAGTAACTTGGAACT
GCGGCGAAGCCGTTATGGTATAAGTACGGGGTTGATGATGTCTACGTGGCTACAGTTGAT
GCCTTCCTTGGGGAACGACTTGATTGTGAGCTTTTGAACGCCCGCGATGTTTGCCTCGAC
TTTGTGCAATTCGCTATTCTTAAAGAACGGAGTCTTTGCAAGCGACTTGCCGTCGCCGAT
AACTTCTACCGCAACGCCATCGCTGCAAAGCGATTCGTCGTCAAGGCCTACGGAGAATCT
GACCGTAGTAAACTTTTGTCCGACATCGAAAACAGTTGTTGAAGAGGCGTGCATGCCAAT
GCCGCTTATAAAGCTTTGGCCGTTAACGCTGAGCTTGTTCCCTTCAATGCTCTTGTTCTT
GCGCATGTTGCCCCATTCCTGCTTGTGGCTTTCGATAGGGTAGTCCGAGAGGGCTATAGC
GCCGTTTCCCTTTTCAAAGTAGAACTTGGAAACATCGGCGAGCTTGCTTTTTGTTGCTAG
ATCTTGCACCAGGAATCTCACTTGGTTGAAACCTGGCTGCAAACTTGCGAGGTCCACTTC
CTGATCGTAAGAACCGAACTTGTAATCGCCTTGTTCGATTATTTTGTCGTTGATTAGGAG
TGCGAACTTCCATTTGGCAGCGGCCTGTCCCTGTTCCTTGAGCTCGTAATGAACTTTGAG
CATGGCGGGCTTTGTGGCGATAGAATCGGCGGGGGCGACTTCCAGTTCGTTTATGGCGAT
AATCTTTTCGGGATTGTAGTTCTTGCGGCCATTGAACTTCGCTATCTGGACCCAGTAGTT
GTTCGTAATCAAGATGTTCTTGACTCCTGTCAAATCCATCTCGCGTTCAAACACGTCGCA
GGTCGTGGCGATGCGGTGTTCCACGGCTTTCTTGTGGTATGTGTGGCTGTCCCAGCAGTC
CAGTCCGCGGATGTAATAGACTTCGCCCTTGTACTTTTCGATCAAGTCCTTCATGTCGCT
GTTCGACATTCTGCGGGCATTGTCGTAATGGATGGACGATATGCCGTAACCCACAAAGTG
CCAAGGACGGCCGTAAATAAAGAATCGATCCGCTTGCGGCAGTTCCTTGAGCCATCCGAG
AATTTCGTACTCTTCGATGGTCAGGTGGTTGCGATTGTACATGATATTGTCATTGAAATT
CTTCTTGTAATGGAACGTCCATCCGGTAAAGGCGAGAGCCACAATCAATACGCCGAGAAT
AGCACCCATTCCGTTCTGCTTTTTGCTCCCTGTCGGGGTGGTAAAGTACTGGATCATGTG
CGTAATCGGGAGGGCTGCCACAAATGCCATAGATGGCAACATCACGAGGCTATAGCGCTG
GTTGATTTCGATGCTGAAATCGCCGGAGACGTTTTCGAGAATCACATACGTTTGGACGTG
GTAAAGGAGCAAAAAGGCAAGAATCTTGAGGTACGTGAAATCGCTCTTTCTTGCATCGTT
GATGGCGCGGAAGATGAGATAAATGCCGCCGATGGCGAACAAATAGTTGAAGTAGCTGAG
GAACGGATTTGTGAGGTTGCCGTTCTTGTCGAGCTTTGCGGTCATCACATCCCAGTTCTT
GGCGAGGTCTTCAAAGAAGTGTCCGTGGGCTTCAAATTCGCCCCCCTGGAAACCGAATCC
CTGGAAGTAGCTAATTGTGAGGAGTACTGGCACGGAGAATAGCGAAAGCGTCACGAAGAA
AACAGGGGCTTTTTCGTCTTTCTGGTCGAGAAGTCTCGGGAGCGCAAAGAGGACGAACGC
AAAGACACAGAAGATTGTTTCTTGGCGGGTCTGGGCGAAGAAGGCGAGGATAAGGGCGAG
GAGCATCCAGTGCATGACCGTGTTCCTGTCATATGCCCACTTAAACACGAACAGAGCTAA
AGCCGAGAGGAATATATAGAGCGGTTCAACGGACATGGCGCGGAACTGGAAAAGTACCGT
CGGTTGGAGTGCCATGAGTAGCGAGGCCAAAAAGGCAAGGAGGGGTTGTCTGGTCCAGGC
GACAATCGCAAGGAACATGAGTAGGAATGAAAGCGGGAGCATCACGAACTCGGCCGTGAA
AATCCAGCGGAGATCGGTGCCGAATAGCGACATGCCGAGGCGGTAAAGGAAGGATAACCC
CTTGGTCTTGAAACTATTTGACGTGGCCTTGCATTTGAGGGTGCCTTTGTCGAATTCGCC
CTGGTTGCAGGTGCCGGATTCGTGGTTGTAGTACATATTTTGGGCGACGGACATAAAGAC
GCTTTCGTCACTTTGGACACGGTGGCGGGCCTCGATTTGCGTGAAGGCGAAAATCGAAAC
GGCGACGGTGAACACGAGCGTCATGATGCTTACGGACTTTGCGGGGAGGATTCCCTTGAA
CCATTCCCTAAAATCCTTGCTCAAAAAGCAGAAAAGAATGATCCCAAGAATGAACTGAAT
CGCAAAAAGTGGGAGCGGCCAGCTCAAATCCATGCGACGGATGGTTTCCCTGTGATTGAT
GTTCGGGGCAAGGTAAATAAGGAAGGGGATGGCTATGGCAATGAGGGTGCCTAAAAAGCC
TGTGGGGTGAGCTAAGTTCTTGAATAGTCTCAAGATAGCGTCTTTGATATTCATTTGGTT
CCTTCTCGATAACACGTAAAAGCGCTCCAGGAATTGCTTCATTTGGGGCGTTTTGGGATT
ATTTTAGGTTGTTGCGAAAATATAACTTTTTATTGCTTTGGGCTTTTCATTTGACAATAT
ACCTTGAGAGTTTCGCAAGAAAAAACTAAATTTGCCGCGTAAAAACAAAACTCTAAAGGG
GTTAGACCGTGCAAGATTCATTAGTTACAAAAGCAGCTGACAACGTCCGTATCCTTTCTG
CCGCAATGGTGCAGAAGGCCAAGTCCGGACATCCGGGTGGAGCCATGGGCGCCGCAGACG
CCATCACGCTTTTGTTTGCTGAATTCTTGCGTTACGATCCGGACGATGCCAACTGGATGG
CTCGCGACCGCTTCTTCATGGACCCGGGTCACATGAGTCCGCTCCTCTACTCCGAACTCG
TCCTCACGAACCGCCTCACGCTCGAAGACGTGAAGAACTTCCGCCAGCTTGGCAGCCGCA
CTCCGGGTCATCCGGAAGTCGATGTCGCCCTCGGTATTGAAAACTCCTCGGGCCCGCTCG
GTATCGGTCACGGCATTGCTCTCGGTGGTGCTATCGCCGAACGCTTCATGGTCGAACGCT
TTGGCTCCATCCTCGAACACAAGACCGTCTGCCTCGTTTCTGACGGCGGTCTCGAAGAAG
AAATCGCATACGGCGTGGGCCGCATTGCAGGTCACCTCAAGCTTTCGAACCTCATTTTCT
TCTACGACGCAAACCAGGTCCAGCTCAGCTGCAAGACAGAAGACGTGATGGACCACGACT
TCGTGAAGCAGTACGAATCCTGGGGCTTCCGCGTTATCGAATGCGACGGTTCCAACATTG
CTGAACTCCGCAAGGCATTCAAGGCCGCTTGGGCCGAAACCGAAAAGCCGGTTCTCGTCT
ACGGTCACACCACGATGGCCAAGGGCGCTATCGCCGAAGACGGCAAGAGCTACGAAGGTG
CTGTCTCTACGCACGGTCAGCCGCTCAATGCCGCAGGTGCTTCTACCTCTGCTACCGTCA
AGAATCTCGGTGGCAATCCGGACGATCCGTTCCAGGTCTTTGACGACGTGAAGGCTGGCT
TTGAAGCCCGCGCTAACGAACTCCGCAAGCAGGTCGCCGAATGGAAGAAGGCTAAGGCCG
CTTGGGATAAGGCTAACGCCGAAAAGTCCGCAACCCTCAATGAATGGCTCTCGGGCAAGG
GTCTCAAGATCGACCTCTCCAAGCTCAACATCAAGGAAGGTGTTGCAACTCGCGTCACGA
GCGGTACAGTTCTTGGCTACCTCGCCGAAAATTATCACAACATCATCTGCAGCTCTGCAG
ACCTTTCGAACTCCGACAATACGCAGGCATTCCTCGACAAGACGGGCATCTTCCGCGCTA
ACGACTTCAAGGGTGCATTTGTCCAGGTCGGCGTTGCAGAACTCACGATGGGTGCCATTG
CAAACGGTATCGCTCTCCACGGCGGTCTCTATCCGATTTGCGCAACGTTCTTTGTCTTCA
GTGACTTCATGAAGCCGGCAATCCGTATGGCCGCTCTCATGGGCCTCCCGGTCAAGTACG
TGTTTACGCACGACAGCTTCCGCGTGGGTGAAGATGGCCCAACGCACCAGCCGATTGAAC
ACGAAACGCAGATTCGTTTGCTCGAAAGCCTCACGAAGGCTAGCGGTAAGGCCGAAATGC
TCGTGCTCCGCCCGGCAGATGCTTACGAAACGCTCGCTGCATGGGAAATGGCTTTTGAAA
ACAATGACAGCCCGACGGCTCTCATCCTCACTCGCCAGGTCGTGAACACGCTTCCGGGTG
AAAACCGCTACGAAGCAGCCAAGGCTTGCCGTAAGGGCGCTTACATTGTCAGCGACAACA
CTGCCGCAGGCAAGAAGCCGGATCTTACTTTGGTTGCAAACGGGAGTGACGTTCTCCTTG
AACACCAGGCTGCTGAACTCCTCCGCGACGAAGGCAAGTCTGTGCGCGTGGTTTCCATGA
TTAGCCCGGCTCTCTTCCTCAAGCAGCCGAAATCCTACCGCGATAGCATCATCGCTCCGT
GGACTCCGGTGTTTGCTAAGTCCAGCGGTCTTCCGCTCTTGTTCGCCCAGGTCGTGGGTG
GCTTCGGTAAGGTCTCTGGTCTCGAACGCTTCGGTGCTTCTGCTCCGGCAGGCGTCCTTG
AAAAGGAATTCGGTTACGTTCCGGAAGCTGTTGCCGCAGCCGCTAAGGAATACCTCGCTG
AATACGCCAAGAACGTCGAAGACTTCAAGAAGGCAAACGCTTAAAAATCGGGGCCGCAAG
GCCCCTTTTTCTTTTGTAATTTTATTGTGATTTTGCGCACTTTCTCTTTAAAAAGTGTTA
TATTCAAAGCATGATTTGCCCGTTTTGCAAGAATGATAACGACAAGGTTGTCGATAGCCG
CGTGAGTGGCTCGTCGATTCGTCGTCGTCGTGAATGTTGTGCTTGTGGCCGTCGCTTTAC
GACCCGTGAATATATCGAAGTCCAACCGTTGACCGTTATCAAGCGCAGCGGCGAGCGCGA
ACCTTTCCAGCGCGAAAAATTGCAACGTGGCATTATGAACTCCTGCAAAAAGCGCCCGGT
TTCCATGGACGATATCGAACAGCTGGTGACGCGCGTGGAAAATTCGTTGCAGATGTCGGA
AGGCTTTGAAGTGAGCTACGACCAGATTGGCAACCTCGTGATGCAGGAACTCAAAAAGCT
TGACGCTGTGGCCTATGTGCGTTTCGCTTCCATCTACCGCGAATTCAAGGAAGTGGGCGA
GTTCGTCGACCAGATCAAGACTCTTGATAAATAGACGAAAGAACGCTCGCCGAGCTCGCT
ACAGACGACAAATGCGTACGGCGAATGAAGCAGGATTGCTTGCAAGCCTATTTCTGAGCC
GAGCATTTGGCACTTGTGCAGAGACGAAAGAGTTGTCATCCTGGAGGGCGTGAAACGACC
GACGGGATCCAGTGAATTTTCTATTTTTGTCGTATTATTCAAATGGCTTTTGATTTAAAA
AACAAGTTAGCGATTGCGCTCGAAAAGCGCGCTCCGTTATTCGATGTAACGGATGCTTTG
CGCATTGTGAATGGCGCAGCCGACGGTTTCCCGGGACTCACGATAGACAAGTTCGGTGAC
CGTTACCAGATGCAGTTTTTTGGACCGGAGCTTTTGACGAGCAAGACCGAAATTGTCGAG
GCCTTGGCCGCTCTTTTCAATCCCGTTTGCGTTGTCTCTAAGGAACGCCTTTCGAGCTCT
GGAAAATCGCTTGAGAACGCTCCGATGGATGTCGTGATTGGTACGCGTGAAGATGCCGTT
GGAACCGTTCGCGAAGGCAATGCCAATTTTCATGTGGACTTGCTCGATACAATCAATCCG
GGACTTTTCCTCGACATGCGTCACGTGCGCCTCGAAGTCGAAGAACGATTCCGCGAAATG
TCCGGCGCATCTCCGGCGAATCTCGAAGCCTCGGCGCATCCCGAAAATCCCGGCCTCCGT
TTTTTGAACCTGTTCAGCTATACTTGCAGTTTCTCCGTGCACGCCCGTCTAGGCGGTGCT
GCGGTCGCTACAAACGCCGATATCAGCGGCAAGATTCTCGACAAGGGCCGTGAAAATTAC
GCCTTAAACGGCCTCGATTTGCGCCCTGGCGAGTTCTTCCGCGGTAACGCTATCGAATAT
GTGCATTGGGCTCAAAAGAAAGGGCTCCGTTTTGACGGTATCGTGCTTGACCCGCCAAGC
TTTGCACGCTTTAAGGGCTTTAACTTTAACGTGCGCGAGCACTTGATGCCGCTTGTTGCC
GACTGTGCGACGATTCTGAATCCCGGCGGATTTTTCATGGTGAGTTCCAACTACAGCGAA
TTCAACCTGTCCGCTTTTGCTCGCGATGTCCTCGCCGCTGTTTCTTCCGTGCACCCGAAA
GCAAAAACGTCTTGGAAAAAATCCCAAGACGTAGACTTTGTCGGTAGCGGTTCAACGAAA
GATTCTTGCTTAGTCGCGACTCTTGTAGAGGTGTAGGAGCCTGCGCGATTCTTGACCGCG
CTAGTCTTCTCCGCCGTCCATTTCAATTTTAAGCTCTTTGAGCTTGCGCCAAAGTGTAGC
ACGGCTAATGCCGAGCTTTTTGCAGACTTCCGTTTTATTGTTCTTGCATATACTGAGCGC
ATGCAGAATGTGCCTGCGTTCCATCTCGTCGAGCGAAAGAATTTCTTCTTCTTCGGCGGG
CGCTGGGTTATGCGTGATGAACTTCGTCGGATTGTGCGTTAAAAGCCCTGCGCTATCCGT
CTTGCCCGAAATCGGTTCAAAATGAATCGGCTTTCCGAGCGGATTTTCGGCAGACTTTTC
GTTCTCTTCCGCTTCTTCATCATTGTCGAAAACAGGCTCGCTAGCGCTTTCTTTAAGGCC
GCCGGCGTCCTTGATATGCGGAATCGCAACCGTCTTTTCACGGGCTTCTACCTGCACGTA
TTCCGGCAAGTCTTCGAGTTTGATGACTCCACCTTCCGAAAGCACAATCGCGTGCTCCAT
GATGTTTTCGAGCTCGCGGATGTTGCCGGGGTAGGGGTACTTTGTCAAAGCATAAAGAGC
GGCGGGTTCAAGGTCATGGATTTCCTTGCCCTGCGCTTCCTTATTCTTTAAGATAAAGTA
ACGGATTAAGTTCGGAATGACGGGCTTCCTGTCGCGGAGCGGCGGGAGCTGCAAGTGGAA
CGTGTTCAAACGGTAGTAAAGGTCTTCGCGGAATCGCCCTTCGTGCATCGCCTGTTGCAA
ATTGCGGTTGGTAGCCGCGATAATGCGGATGTCGAGGTAGCGTGCTTCCGTTTCGCCCAC
GCGACGGATCTCGTGACTTTGCAGAAAACGTAAAAGTTTCACTTGCGTTGCAAGCGAAAG
CTCGCCGACTTCGTCGAGGAACAGCGTACCGCCATTGGCGGATTCGAACAGGCCCTTTTT
GTCGGCGGTAGAGCCTGTGTACGATCCCTTCTTGCTACCGAAGAGTTCGCTTTCCACGAG
GTTCTCGGGAATAGCACCGCAGTTGACTGGCACAAACGGTTCGTTCGCGCGCTTGCTGTA
GCGGTGGACGACGTTTGCCAAAAATTCCTTGCCCGAACCAGACTCGCCGGTTATAAGCAA
GGTACTGTTGGTCGGTGCGACCTTATAAACTGTCTTTAAAATTTTGCGCATCTCGGGCGT
GTCGCCGAGAAGGCTGTCCAACACCTGGGACTCCATGAGCTGCGTGTTGGACTTATTTTG
CTGCTGTGCCTGGATTTTGCTTGCCGTGCTCTCGAGGAGCGAAAGCGTGACCGGCTTTTT
CAAGAAGCTGCTTGCACCACGGGTAATGGCGCTAGCGGCCCCCTGCCAGTTGCGGTCATC
GCACAGGACAAAGATTTCGATACCAGGCTGGCGTTCCTTTAAATAGCTGATCAAATCCAT
ATTGTCGAGCATTAAAAAAGGAACCTCGATAAACGCAAGGTCTATCGACGTCTTTTTTAT
TAGCGGCATCAGAGTCTTATCGTCGGAGCAGACCAGGAGGTTCGTTCCGGCTACAGACCA
GTTCCGCTGTAGCTCCTCGACAAATTTCCGATCAAAATCAGCGATCAGGATATTCATCAT
TTATGCTATTACGAATGTGCCTTGATAATCTCGTCAACTTTGTTGCGGAGCTGCTGGAGA
TCCAGCGGCTTGCTGAAAATTGCGGCAACATCGAAGTGCTGTGCCGTTGCAAGGTAGTCT
TCAGCAGAAGTACGGCCACCACCGCTAATCGCGATCGTGCGGTCGCTCATGCCCATACGG
CGGAGGTCAAGGACAACTTCAAATCCATCGCCTTCCGGCATGATGATATCGGTGATAATC
ACATCGTACGTATTCTTCTGATAAAGCGACTTAGCCTTCTTACCGTTGCATGCAGTATCG
ACAGTGTAACCTTTCAATTCCAGAGCAGACTTCAACATGAGGTTGAGCTGAGCGTCATCG
TCAATGATGAGTATTGTAGACATTAAGCCTCCATTTTCTCGTTTCTTATAGACCAATATA
GATTAAAAATAGTTCCTTCGCCCAAGGTCGTTTGTACTGTATAGCCCGCATTGCCTTCTT
TTAGCAGTCTTAGTGCCGAAGACAGGCCCAAACCGAGGCCTTCGCCTGGCGCCTTGGTCG
TAAAAAACGGTGAAAAGATGCGTTCGAGCGTGGCTGTATCCATGCCGGTACCCGTATCTT
CGACAGTGATTTTGGCATATGTGCCGGCTTCGATCTGCGGGGCGTAAGGCGTGATGAGCG
GTTCCGTGAGCACTTCGCGCTTGAGTGCAATCGTGAGCGTTCCGCCATTTTCCTTCATAG
CGAAGATGGCGTTGTTTGCAAGGTTGCTGATAATGCGGTCGAGCGCCGATACGTTTCCGA
CGATGCGGATGTTCTTGTCGAGGTTGTCTGCCTTGACCTTTACGTTCGGCGGGAGCGTAA
TCCAGAGCTTCTTTACCACGTCGTCGATAATCATGTACGGCGCAAATTCCGTGAGCTTGT
CCTTTTCAGTTGTCTTTCCGCGGATGGTGTTCAGGAGTTCCTCAAGGGATTCCTTACCGC
GTGTGGCCGCCTTGCGAGCTTCCTGAATGAACATGTAAGCTTGGTTGTCCTTGTCGAGCA
CTTCGAGGGCGAGGTCGCAGAATCCAATCTGGGAACCGAGAATGTTGTTGTAGTCGTGCG
CAAAGCCACCGCAGATGGTGCCCAGTTCTTCGAGCCTCGAGTGGATGTGCTTTTGTTCTT
GCAACATGTCTCGTTCTTTTTCGAGACGCATTTCCTTGGTAATGTCGATCTTGATGCCGA
TGATTTTGTACGGCTTGCGCGGTGCCATAATGGGGATAAACATGTTGTTGAAAATCATGA
TATCCTTAGCAACACCTTTGCGGACGGCCATGTTGTAGTCGTCCTGCTTCAAAATCTCGA
TATCTTCTTCCTCTTCGTTTTCTTCATTGAACGTCTTTTTAACTCGTTCGTAAGAGATGA
AACTTTGCGGTTCACCTTCATTACGTGCCAGGAGTTCCTGTGGCAAAATCTTGTTGTCCG
GTTCGGAGGTCTGCAACAGGTTTCCGCGGCTCTTGATATCCGTCTGGTTTTGCGTCATGA
ACACGCCCTGCTCGTTCTTGGACCAGAAGCGGAACGGAAGCGTACTGATAAGCGTATCTA
AGAAGTACTTACTTTCATCGACCTTCTTTTTCCAAATGTTCAATCGTTCCTGATAACGGA
TCTGGTCGAGCTGGTATTCCTTGAACTGTTCATCGCGGTTCTTGATAATCTGCTGGTAAT
GGAGCGTGTTGGAAACGTCGCTGAAAAAGGCTACGTTATAGTTTGTTGTCAATGATTGAC
GAATCTGGTAAATCGATACGTTGAAAATATGGTCTTCGTTATCAATCTTGATTCTTATTT
TGTTGTAAGTCGATTCTCTTGAAGGGTCTGTAATCTGAGGGAATATCGAAGACACCTTCT
TGTTGTGAATCGCTTCTTGAGTCGTGTGCAAAATGCTGAGTGCGGCCGGGTTTGCAAGCT
GGATTTCACCTTTGTAGTTGTAATAAAGCAATCCATCGACCATGCGGTCTTTTAACTTGT
CCAAGAACCACGAAGCGCTTTTGTTCTTGAACGAGACCGACGTAAAGTACTGCCCGGAAA
GGATTGCCAAAAATACCGAGATGAACTGCGACCATTTTAAGAACTGGTCGAAGTTGTTAA
ACTTTGTAGAAATGGGGATGATAAAGTCAAAAAGTGCGGCAAGCGCTATAAAGAACACGA
ATGACGCCAACATGTATATGCTCACCTGGTGGGGGAGCATGGTGTCGCTGGACTGCACGA
TGTTGCGAAGCATGATGTATGCCGTGACGATAATGCACGGAAGAACAAAGATGCAGAACA
GCAATGTATAGAAATAGAAGTACGGCCTTTCTGCAAAGGGGCGGTAGCCAAAGAAGTTGA
GGCTCGTAATAGAAGACGGGTCGTTAATGAATAAATAAGTCGAAATCAAAACGGCCAAAG
CCCCGAAAATATTCAGGAGCTTCCAGCCATTTTTTCGCTTTACTTTCAGGCTTATTTCTG
CAGTGTGCTGTATCGCGTTCCCAAGCTGGATCCAGCCAAGAGCCGATGTGCAGAAAATAA
GTTGTCTTGCCGTATAGGCTTTTGTGCCTGCGACAAAGTTTTCACCGCTAAAAAAGATAT
CGCCAATCAAGTTGCTCGCTTGCCAGAAGATGCTGATAATCACCAACTGGTGAATGGATC
TCGGGAGCTGCTTGACGGACGTCTTTTGCCCAAGCATGATGGGAAAATAGCATACGATGA
TTAACGCAACGACAGATAGCGCTATAACGTAGGGTGAGTTAGTAAATAGACTCTCTTGCA
TATTTTCCCAGTCTCTTGAACGGTTTTACTTTGTCCTCTTGATGCCGAATGTCTTTGTCT
GTTCGAAGGATGTCTTTGTCGAGAAGTTGTTGATGACCTTCTGGTCACCCTTGACTTCGG
GGTTGTTCAGGTTCGGCGAGAACGTGGCATCGATTTCGGCCTTGTAGATGAATGCACCTG
TACCCACAGCTCTGTCTTCGTTGGTGCGGATGCCGGCAGTTCCCTTGTTAGCCCATTCGA
TGGCGAATTCCACCAAGTTGTTGGGCGAGAGGTACTGCTTCGGATCAACTTTGAAGGATC
TGTGGAAGCGGTTGACAAAGCTGCCGAGGTTCGAGTATATCGGAATATTGAACTTCACGA
GCAGATTGTCCCAAGCGCATTCGTCGCCGAGAGAGGCTCCACGCGGAACGGTGAGCTTCA
CGTCAAAGATGGCGCCGCCGATATCAGCAGAGTCGATACCCATGAGCGTAACCTTGTCGT
TCTGAATGAGGTCGAACTTGTTCGTTGATGGATTCTTGACGTAGAAACGCATAGTTTCGG
CGACATCCACCTTGGTTTGGTTGGTGGAATTGGCGTCGGTGACGATTTCGCGGAGCTTCA
CGTCGAACTTGATTCTCGGAGCGCCGTTGCCGTTGACCAAAATCCAGGGAACATCAAATT
CCGGATAGTTGCCATTGGCGTCCTTGAATACGCTTGTCATACCGGAACCCATTCTGACGT
AGTCGCCTTCCATGACGTTGCCGGTTTTGTCGCCCAGGTAGAAGAGCGTAATGCCCGCGT
TGTCCTGCATAAAGTTCCAGCTCGAGAAGGCGTTGCTCTTGACATTGGACTGAATATCGG
CGCGCTTGTGTCTATAGTATTCCTGAGAGGAATCAGCAATGACTAGCGGTTCGCTTGCGG
TAATGCTTACGATATCTGAAGTGGCAGTCTGGTTGATCTTTGCAGATACATAGACCGGGC
CGACCTTATCTTCGGCTAGGACTTCGTTTGTTTCGGTTGCTGCGCCTGTTCCGAGGTACT
GCGTGACAAGTCCTGCATGGCTAAGCATCTTTCCGCCCGGAGTTGAACCTTCGTAGTTAC
CGGCGGTATTGCCGAACTGGAAGGGCTTTTCGAGGTCGATGGAGAGGTTTTCGCCAACTA
ATACAAACTTACTCTTTTCGACGGTGAGCGTTTCGGGCTTTGCCGTACCGAAGATGATTT
CCAACTTATCAGGTGTATGCTTTTCGTCGAGAGCCTTTTGGAACGTGATATCGACATGGC
TTGCATACCCGTTCTGGAACTTGTCCGTGATGACGGCGTAAGTCATCGGAATTGGCAAAA
TCTTCAAGAGAATTTGGACCTTTTCCGGTGTGCAGATACCTGCGACTCCGTTGCCATTCA
AGTCGGTAATCGTTCCTGCCGGGTTCAGCTGTCCCCACATGCCTGCAGTGACTTGCGAGC
CGTTGCCTGCATCAAACGGAATTTCAAAGTCCCAAATGTTCTTGGCTTCGTTATAGAGCT
TGGCAGAAAGCACGGTTGGTGTTGCTGCCAAAGTTACACCGTCTGCACCATAAAGGATAA
GCGGGAAACTTGTACCCGGAGCAGAAATCGGTTCGCTAAATTGCAGATAGAGGTGGTCCG
TCGTCGACGTATCCTGGCGTTCGAGAACCGTTGCCGAAAGGAGAGCCGGCGGCATGCCAT
CGGAGTAGGTGTCATCGACGGTCTTTGCGCTACCCTGGATGTTGCTCGTGAGCGAAATCT
TTCCGGTTGCATTTGTTACGATTTCTTGCGGCACGGAGATTTCGACGATGAGCGACTTGC
CGTTCAGAGACAAGACCTTTTCGGCGGGGATTGTTTCATTGCCATAGGTAAACGTAATGG
CCTTAAAGCTCTGGTTTGCCTGATATTCCGACGAAAGTGTAATGTCCATGGCGTCAGGAA
TATGGTCGCAGTTGAGGTCTACAATCTTTGCCACATCGATAATTGGCCATGGCGGGAGCT
CTTCGATGGTGAGTGCAGCCATTGCCGGCGTGTAGGCGTAGTCTGCGGTATTGCCGTGCG
TTGCGTAAATGTTCGTGGTCACGGCGACCTTGGAACTTACGTAAATCGTTGCAACGCCAT
CGTAAAGCGTTATAGTCGTTACAGGAATTGTTGCGGCCGGGTCCGTGTAGAAGAGAACGT
TCGGGTCGTCTGTGACGAGTTCTACGTTCAGGTTCTTCTCGTCCTTGATAAGCTCGAGGG
CGCTATCGAGGAGGGAAATCTGGACTTCGACATACTTATCCTTGTAGCCGGTAATGCTTG
CCTTGTCGAACACGAGGTAGCGTTTTTCGAGCGGTTTCGTGATACTGTCGATTTCAACAT
TGCTACGGACCACGGCGCATGCGCAGTCATACTTGTTTTCGGTCTTCTGGTTGGCATTTC
TGTTGTGCCAGGTGACCCATTCCATGTAGTTGTTGCCGTAGGCGAGAGTTGTATCTGTAC
CGAAGGTGATAGAGTCGGTGCGGTTGGGGTTGGGGTAGTCAAACTTATACGGGTTGCTGT
TCATTTCGACGGCATCGAGGACACCCGTTGGCGTAACCTTACTTGTGGCGGCGTATGTTG
TGAGCGGATCTACCTTTTCGGCAGAATATCTTGGGCTTACGAACGGGCTTGTGAACGTTG
TTTCGATGGTGCGTTTGACTTGCGGCCCATTTTCAGGTGTGTAGTCCGGACCGTAACCAT
AGATGTGCTTGCCGTGGTAATAGACGGTAATATAGGGGTCACGGGTAAAGGCGACAACTT
TTTCACCCCTGGAATTGTATTCGAGGAATGTCGTTTCAGAACCCTTGAAGTAAGGAGCTT
GAGTCAAGTCAATGCCTTCAAAATGTTCTGGATCGGTTTCTTCGGTGTGTGCGCGGAGTG
ACCAGGAATTATCTATGTCGCTGAATTTCACTGTCTTTACATTAGGATCGTAGTTGTGGA
AAATAATTTGGATAATCAGCTGTCCAGAAACTTCTAGTTTGCCTTTGACGTTAATGGGGA
GATAATAGCCTCCAAAACCGTCTGCCTGTGCGGTTCCGAAAGTAACGTTAATCGGCTTAC
CCATTTGACCGTCGCCTCCGAAGTTTTGGTGGCAGTTTCCGAGTGCGGAGAGGTTTTGAT
CCTTGAGGTACATACGCACTTCAAAGTCTTCGAATGGTACGGTGTCGTTGTTTGAAAGCG
ACATGATGAAGGCATGGCAATCTTGCCATTGGCTACAGGCTGCTTCTCCACCGTAAGAAC
TCGGTTTCAAAGAAATATCGAGGTCAGCGTAGGTGGCGTGGGTTTCTGTGGTAAATGAGT
ATTCTTCAGAAGTCTTTGCGCCCGAGGAAACGGTAAAGTAATAGGTCGTACCGGCTTCAA
GTCCTGTGAGCTCGGCTTCGTGGAAAAGGACTGCGCTGCCACTTGCATTTTGGGTTTCAG
TGTAGGCTCCCTTGGCCTTTCCGTAGTTGACGACTCCGTTCAGACGGTCGGTGCTCCACC
AGTAAATCTTTGCACTGCGATGGTCTACTTGGCAAATCGTAACTCCCTTGATTTCAGTCA
GTTTGGGAGTCATGGTAAATGAGTACCAATAACCATGGTTGTCATCAGTCGTGATGTTTC
TCTTGGTGTCCATACCTTCGAGGAAGAAGTAATATGTCTGTCCTGGAATGAGGCCAGTAA
GCGTTACAGAACCACCCTTAGAGGCTGTGGTCTGTTGCACCGATTTCGGGTTGGCAGAAT
TGGGGGTGACGTCGTAGAAAACCGTAACAAGGGCGACTTCGTTTGCGTCCCAGCTTACGA
TAGCGGTAGAGTCTGTAATCGGCGTTCCGACGATGTTGCTAAAAATCGGGCCTTCGTTAT
CGGGCGGGAGTGTTTCTGCAAGGCTCTGGGCCGGGAAGAGGAACTGTGCCGAGAAGTCAA
TGCATGTTTCGGTAGAGGTGTATTTGCTCCAGTCTTCGATAAGTGTTTTTTCCGGATCGC
GACCACCCATGAGAGCACCCTTCGGGCAGCGATACTGGTAAGGCATACCACCGGTATTGA
AGCCATCGGGGTTAGCAGAACGGTTGTGCGGGTGTTGCGGGTTCTTGTCGCCAGCGCCCA
TCAAGAGGGAAATATCCCACGGGTTAGCGCCAAGGGCGTAGTACATGTTGTCGAGAGCGA
CCTTCAAATAGCGTTCGTCCTTCGTGAGTTCGTACATCAAGAAGATGGAAACGGCTGTAC
CCAGGTTGTAGCGGATCACGCCCCAGTCAAAGCTTGTCCATACAAGGTTGTAGGGAGTAA
TGACCTTGAGGTCTGTTGGACCTTCATGAGCTTCGCTTTTTTCGTTGGAGTTTACCCCCG
GATTGACGAGAACGGTAGAGTCACCCTGGTTTGTGGCGTCATTCAAAATTTTGCGGAATG
TTGCCATCGTACGCATCGAGAGGGAGTCGCGTTCGATTTCTGTAAGACCGAATTCAGCAG
CTGTTTCCGTGCTCTTCAAAATCAGGTTCTGGAATGCAAACAGCACATAGGTGTGGATGT
TCTGGTAGTCTGTTGCCCAGCCGCCAGGAGAAAAGCCACTTTCGTTGCCGAGGAATCCAG
CCTTGAAATAGTCCAAGTTGAATCTAGAATTGGAGGGGTTGTTGAAAATGTTGGTGTTCT
TGTAAAGGTCATAGCGGTAGGTCGTGTCCTTAGTGGCGTACCACAAGGCGAGAGCTGCAG
CAGCACCATCGTCATAACGCGGACCGCCACCGGTATAGAATCCAGGGAATGATGTCGTTT
TTCCCATTTCGTTTCCGTTACCATAGTCAAAGAGCGGCATCATCACGTTCTTGTAGATGT
CTTTTGCGGCTTCGATGAGCGTATCAGAATAGGCTGGGTCGTAAACGCGATAGCCGGCAG
CGACGTTTGCAAGGGCTGCAACAAACATACCCGAAGTGTTTGCGCCAATGCCTGTGAGCA
CAACGCGGTCTGGACCGCCCTTAGATTCTGGCTGAGCGTCCTGACGTTCCGGCAAGTCCC
AGAATGAGTGGTCCTTTTCGTCAACGCCCACGGAATGGTACATGTCATTTTGGGCTATCA
ATCCATCTTCTTTGGAGGCCTTGTAAAGCTTGAGTATGTAATCGGCACCGATTTTTGCTT
CGTAGAGAATATCCGGGATGCCGTCTGTAAAGACTGTGTCTGCATAAGAATGACCATAGC
GGTCTTCTGCCTTGTTGGGGTAGGTAAGGTAAACCATCGAAAGCACGTAGGCGGTATAGC
CAAGAGTTTCAGAAACCTTGAAATGGTCACCACAGTCATGCCAACCGCCCGTCAAGTCAT
GTCCGACTTTGGAGCCGTCTTTCAAGTGGCAGGGCTTGTGGAAGTGCGAATCTGTATTAC
CGCAGCGCTGAATCCCGAAGAACTGCAAGGAGTTTTCGAGAATGGAGTTGTAGATGGAGG
GGTGCACATGGAATGTGGCCGAAGTGTCCTTGCCCACGACAAGGAAGTATTCGCCCGTTG
TCGAAAGCGGAGTAAAATCGGCTCGGTACAGGTCTTCTTTTTCTGTGCTGATGGAGTCCT
GTTTACCAAACTCATAAATGCTTTCCATCGAGTTGAAAGCTCCGTTAATCCAGATGTTTG
GCTTTGTGGCGCCTTTCTTGATAAGAGTAAGGTTTCCTCCACCTGGAACTTCTTTACCGC
TGTTCGCATCGATGACCTTGAAGGTCATTTCCTTTGGATCGGCAACATAGGCGTACTTGT
AGTCTTGCGGTCTGAATCCGCTTTGGTTCATTCGGATGGGACGTCTATTGTAGACGTTCA
ACGAGTCCAAATAGCGTCGGCTACAGTTGGTACACGTTCTGTCTATGTTAGGTAGTTCTG
CCTCTGCATAATCCATGCAGAACATAGCCAGTAAAGAAACAATGCTGAGTAATCTTTTCA
TACTTTCTCTTTTTTCATAAAATAAAAAAAGCCTCCTGGACGGCTAAGCCCAGGTGGCTG
AGTGTCTATTACTTTCTTCTCTTGAAGCCAAATGTCTTCGTCTTGCTATCTGTTGCCTTT
TCGGCTCTAGCACCGACTTCGGAGCATTTTGCCTTGTAATCGTTGGTTGTTTCGTCGAAG
GTTGTTGCACAGAAGGTTTCCGCCGTGAAGTCGAACTTCGCGATGTAGGCTCCTGTTCCA
ATCTTGTTGCCCTTCTTGGAAACCGGGGCTTCGTTGTCCTTGGCGGCCCATTCCAAATTA
AGCTTGAGCGTGCCGTTATCGACAAGGTTTCTTGCTGCCGCGAATTTTTCCTTCGGGATG
TCAAGCTTGTACGTGTTGATGTACTGACCAAGGTTGTCGTAAAGGTCTGCGACAACTTTC
AGGTGGATGTCATACATCGGCTTTCCATCGCGAGTCGTGAAGCTTGCAGCAGGCATGACG
ATTTCGACTTCGAAATTCGGGCCCGAGCCATAGTATGCAGCGGTATCGACCTGGTCAATG
ACCGTTCCGTCTCCGCTGATGAAGTTGTACTTGCCGCCGATAGCCGTTGTTGCAATGAAT
GCATCATTCTGGATTGTAGCCGGGCGACCTGCATAAGCGTAAAGCTTCGGAGTCGTGACC
GGGTTAGTGAGGTTCACTGCAAAGCGGATATTGTCATCGCCTGTGATGCGCACATAGGGG
TTTGCTGTTGTCGGTGCAAGGTTGTTCTTGTCGACAAAGACGCCACCGAGAATCTGCGGG
ACGAGGCGGACGCGGTCACCAGCGTGGAAGACGTTATCCTTCTCGTTGTAGGAGAACAGC
TGGCTTCTGCCTGCTCCGTTCGGCTGTTCGGACGGAATGTATTCGTCGCGTTCGCGCTGG
ATGTACTTGCCAACGCCGATTTCGGTAACCGGTTCGGATATGGTAACGGAGAGCACTCCG
TTTCTGATCATACGTGCCGAGGAGACAACCGGTGCGCAGTTGTCGTACAACGTGTAGTTC
GTTTCAAAGAAGCCGTTTGCAGCACCTTTGAGCGGAGAAACCGTTCCGTTGCCATCTTTA
TCGCCGCTTGTAGAACCATACGGGTAGGCGAGATTTGCCGGAATAGTGATTTCGATAATG
CTATAGGTGTTGACAGAATCCTTTGTGGTAACCGAGTCAATCTGAATCGTGAACGGAGCC
GAAATCGTATCGCGGATGGTCCAGTAGCTTTCCTTCGGCACAATGACGCCGCCGGTCGTA
TCAGCTGTCGTGATGAACGAGCGCGTAATGCCCGGGTCACCCCAAATGGTCACGATGCTA
TCAAAGACATCCTTCGGCTTGAGCTTTCTTTCGAATATGATGTAGACCTTGTCCGGAATA
CCATCGCCTTCGATATCGATCATTTCAGCATGGTAGACTGGGACCGGGCGAGAAATAAGC
GTTACAGGAACGCTCGGATTACAGCCGGCCGGGTTAATTTGGTTGAAGTTCTGGTCGGTA
ATCATAAATCCGCCAGTCGCCTTTGCGCTAGCCAAAGCGCCAATCGGTACAAGCGAATTA
TTCACGTTACCGCTGATAATCAATTGCCAGCTCTTGCCGTTGTTCGTTGTCGTCGGGGCT
GCCGCGAGAGTCGGTGCGCTAGTTGTACCTGCAATCACGAGCGGCCATTCGTTCATGTTC
GAGAAGATGACCGGTTCCGAGAAGGCTATCATGACGGTATCGAGACCGCTATCGTCGTTG
TCCGATTTCTCGAGGATGGACACGCTCACGAGAGTGGGGAGGATGCCATCGGTAATCTTT
GCGCTTTCGGCGTTTGCGACACCGCGGTCGGCGACGTAAGTCGTAATCTTTCCAGACGGA
TTTGCATTGGTCGGAATCAGGCTTGTGTCAAGAGCGATGAGGATTTCGTTCTTGTCCACA
TAGCTTGCAGAGACGAGCGGAACAGAGACTGTGTCGCTCATGCCTTCGATAAAGTACCTG
ATGCTATCCAGCGGGTAATCGGCGCTGAGCTTGTTCGTGAAAACGATTCTAAGCTGGTCG
GCCTTGTTGTCGCAGTTGCTGTCTTCGGCGAGAATGGTCTGCGGAGACGGAACCTTGGAT
TCGGCGTAGAACGTCTGCTTGGAAACATCGTCTTCGTCATCCGGGTCGGTATAGACAACC
TGGATAGTGTCGCCTGCAAAGAACGAAATCTCGGAAGTGGCGTTTCTTGTTTCCTTGGAG
TGGCTGACTGCTGTAATCGGTCCACCGACAAAGTGGCCCGGATTGGCGGCGTCTGCCGTC
AAGGTGACCTTGAGAACATCGTTCTTCTTGTTGTTGAGAACCTGGACTTCGAGCGTCTGC
ACGTTGCCCTTGATCTTATCCTTGTCCATCAAGTCGATAAAGAATACTGTGCCTTCGGTA
TTTGCTGGGCTTGTAATCGGATTGCCTGCAGCATCCTTGATGACAAGCGTCGAGGCTGTT
GCATCGCCCTTGGAGAAGTTGATATAGTAGTTTCTGTTCTCAAATGCGCAGCCACCGCCT
TCGGAGCATTTTTCACATGTGGGGTTCGGGCCAGCAAAGATGGTGATGTCGATTTTGTTG
CTTCCGATACCCATCTTGACCGGAATATCGAGGTCCCACATGTCGGTGGTCATATTGTAC
TTGGCGATAATTTCTGTACCAGCTTCGTTCAAAAGCCATCTGTCGGTACCGTCAGCAAAT
GCTTCGCCGCTGACCTGTACACCGTTAGCCCAAATCTTTGTAACGTAGCCACCTTCGGTG
ATGTGTGCGTAACCAGTCACATGGACGGTGCTGCTAGTCTGGTCAATGTCGATATGAGAA
CCATTGGAAACGTTGAATGGCGGGTCAAATGTCACGTCCATCTGGTAGTTCGCTTTCTTG
GTTTCCATTTCGCTCTTGGAAGGACTGAATCCCCAAATAAATTCGTTTTTACGATAAACG
ACAATGTAGGGGTTTACAGGGATATCGTTGTCAAGGTCGCCGTAGTCTTTGTCTTCTTGA
GGCATGCCATCATAGTCTGCGCCATCGACGAGGAATTCGTGCGGAGCCCAAGACCAGTCT
CCTGTAGTCTTGTCCATGTGCTTCTTGGCCGGAGCACGAAGTGTCTCGCAAGTCTTGTAG
CCATCATTGCTAATACCCGAAGAATAGGTCAAGTCTACACGCAGACGAGACTGGGACTTG
ATAATCGAGGAACCCAGCGGCACTGGGAAGTAGTAAGAGTACTTACCTGTTGTCGGATTG
TATGTATCGTCCAAACGGACCGGTAATGCGGCACGCATCAAGTCACGGAGTTCGCGGTCG
TTTTCGCAGGGCTTGTTGAAGCCTGCTTCGTCGTAAGCTTGGCAGATGTCGGAGTCTATC
AACGTGGCGCACTTTTCTACTTCTTCGGGCTTTGCGCTGAAGTACATGCGCAAAGTAAGG
CTGTCGAATGCGCGTGCTTCGTTATTGTAAATGTTGAGATTTAGGAATTCCGTTCCTCCA
AATTCGTATTGATAGGCGCGGACTGAGAAATCGTACCAACCGACAGGCGTCGTGAACTTG
AGGAGGTTGCCCTTGTCATCGACATTAGTCTGTACGCCGTTACTTTCGACCATAAAATAG
TAGGTCGTCTTTTCTTTAAGTCCGCCAATCTTTACGTAGTGGAACTGGGTCGGAATGCCG
GACACGTCAGCATTTCCGGTTCCTGTATTGAAGGCAAATTCTTCGGCCTTGGAGTGCGGA
ATTGTATCCCAGTAGATCTTGGATTCGTATTCTCCGTTCGGGGTGTACCACATGATTTCG
GCGCTGTCGGCACTGACGTTACAGACGGTAACGTTTGCGATGTTTGCGTTTTCGATGGTG
CTGAGCGTAGTGAATGTGAACGGAGTCTGCGTGCTATCCACGAGGAACTTCGTCTTTGAG
TTCTCTGGCTTGTAAGCGTTGGAACCGGTAACGTAGAAGTAGTAGGTCGTACCCGGGGTG
AGACCTCGCAAAACCATTTCGTGCTGGATCCCGGCAACAGAGTCTACTGCGTTTAGAGTG
TACTGGCCTTCAGTTGTGCCGTAAGAAATGATGGTTGTGCCGCGCTGTGTGAGCTTAATC
ATGACAATTGCCGAGTCCATGCTCACATGGCGGATTTCTACGCTAATGTCCGGTGCGGCC
GTACGGTCAAACTTGGCCGAAGCTATCATACCCGAACTGACGAGCGTTGCGGCAGCATCG
ATACAGGTTTCGGACTTGTGGTAGTCTTCCCAGCTCTTGTTGTCAGGAACCATGGAGTTC
GTCGTTCCCGGAGTCACGCCGCCATAAAGTGCTCCTACAGGCGGATTATACTTGTAAGCG
GCACCCGGTTGGTTCTTGCCTTCGGGGTTTGCTGCGCGGTGGTGCGGGTGGGCGTCGTTC
TTGTCGCCGATACCCAAAATGTATGACACATCCCACGGGTTTACGCCCAAGAGGTAGTTC
AGCTGGTTGATACCCAACTGGAACATTTCATCGGCCTTCCAGTTAGGGGTTCCCAAGTTC
GGAAGAGAAAGATTCTGTTTCTCAATATCCTTTGCTACGTCAGCATAAGCCAAAACTTCA
AAGATGTTACCCGCCTGGTAACGGTTGTAAATCCAGGTCTGGTCCGTCTGCATTGAATAC
CAGATGGGGTCGTACTTGACTTCATTGCCCTTCCAGCCAATATCTTGAACCATGTAATTG
GAAGGATCCTTGCGGGGCAAGGTGATTGTCGCCGTACCGGCGCTCACATCGCTCAAGTTA
TGGATCATGCTCATGATACAGTCTTCAATGGCGTTGAGACGTTCTTCCTTGGTCATGCCA
AATTCATTAATAGCCTTGTTTTCGTCAGCAAGAATCAACTTGTAAAGGGCATAGGTTGCA
TAAGCATAGGCGTTGGCCCAGCTGGTGTTCTTCACATTCTTAAGGAAACCCTTGTTGTCG
GTCACGAACCAGCCACCGTCGAAACAGCCCACGCAGTTTTCCATGAACGACTGAGGAACC
GTCGTGCCAAGCGTCTTGGAACGGATAGCATCATCGCCATACTTCGAATCTCCAGTTGCA
TACCACAGGGCAACAGACGCAAGCGCAAGGTCGTCAAAGTATTCGTTATTGCCGTTGTAG
GCTGGAGAAGACCAACCGGCAGCTTCGGTATTATTCTTATAAACCTTGCCTTGAGCCATA
GACTTTGCAAAGTCATACATTTCCTTTGCAACCTTCAAACAGCTATCGGCAAAAGCCTTA
TGTTCAGGGTATTCAGAATAAAGCTTACCCACAAGGGCAAGGCCTGCAGCCGTTTCGCCA
CCGATGTTTGCTCCAATTTCACCTAGGCGCACTGTACGCGACATGGGACCGCCACGGTCT
GTAGCTGCGGCAGATCCGTCAACAGGCAGTTTGTCGCTGTTTTCGGGGCGGCCCCACCAA
CCGTGGTCAGAACCAAAGTTACCCACAGAAAGAGCCATGTCGTCAATCACGCCCTTGGCG
CGAATATAGGCTCGCAACACATAATCTGCACCATGCTTTGCTTCGCGCAACATATCCGGC
ATACCATCGGTATTGACCGTTTCGCCATGGTTGAATGCGTAATGGTCTTCGTCGGCATCG
GCGTTTGTTGCGGCAAGGACTGCTGCAACCATGAATGCGTACATCTGGGTCTGGGATTCC
TTCAAGTGGTCGCCACAGTCATAGTAGCCACCTTGCAACGTTCCAGCAAGAGCTGCGTTA
TACTGATCTCGAACATCTTCTGCTCCTGTCACTACAGCACCGGCGCCATCCTTCATATGG
CTTGCGGCATGGAACCAGGAATCACCATCACCGCTGCGGTTGATGCCGTAGAACTTGAGG
GCGGCATCCTTCACCATGGAGTAAACCTTGTTGGAGATAATGAATGTGCTCGAAAAATCG
TTACCGACCTTGATACGGAGACGCGTTTCGGTCGGGATTCCCTGCGGAATGTGGCCAATC
ATGAGCTTGCCGGCTTGGCCGGTGATGTCGACTTGGTAGCGTTTCTGGTCGTTCGTGGCG
GCGTTAGTGCCTGCAATAATTGTCCAGTCCGACGAAATGCTTTGACCAGAAGGGGTTAGT
GAGCCCATTACAGCAGGGCTAAAAGATTTGCCGTTGACGTCAACGACTTCAAAGGAGGAG
GCGTTACCAATGTAATAGAATTGGCGTTCCAGATCCGATTCCAGATAACCTGCCTGGTTA
ACGCGGATAGGAGACATGCGGACGTTGATGGCGTCGAGGTAGGCTTGATTCAATGTGTCT
GGAATCAGGGCATTCGGGGCGTATGCTGCCGGAGTCCTGTTTCTTGGCACCATGTTGTGC
TTTTTCGTGACTGTGGTGTCGAATCTATCGAATACGGTGCTATCCCAAGTCAATGGGAAA
GTCGGTCGAATCAGATCATAAGGAGTCGGTTGTTCCTGCTGTGCTGCCATTACAGAGGTG
GCAGCGCACAAAGCTAACAGATACTTCTTAATACTCACATTGTCTCCTTTACATATGTAA
AAATCGGGCAAAACGAGTCTTGCCCTCTAATTATATTCTCTCAAAAGATAAAATAGATTA
TTTATGTAAAAATGTTTTACGGGAAAAGCTTTTTTTGTTCTCAAATTATACTCTAATTTT
GTGATTTTTCTTAGAGGTGGGAATAAGTGTAGCATATAGGACGAATGCTCAGTTTTTATA
CAAAAGTTTACAAAAAAAGACCGTCCTTGCGGGCGGTCTCTAAACTCTTGAAAAGCGTTC
TTAAAGTCGCTTATTAGTCCCCAGTGAAGATAATCACGAGAACAGAAGCGATGAATGCTG
CGGAAACGGCGATGAATTCCCACGGATTGTCCATGACGGCGGACTTAGCGGTTCCGCTGG
TTTCCTGAGCGACCTTCTGTTCTTCTTCAGCCTTTGCCTGGGCTTCTGCTTCGGCGGCCT
TCTTTTCTTCTTCGGCCTTGGCGAGAGCGGCGGAGTCTACCGGAGCTTCGGTCTTGGCTT
CGAGAACTTCAGTGGCTTCAGCGGCCTGAGCCTTAGCGGTGTCGACGACTGCCTGTGCCT
GAGCCTTGGCGGAGTCTGCGGTTGCAGCGGCCTGAGCCTGCGTTGCGGCAGCGGCGTCAG
TTGCCTGAGCCTTTGCGGAATCAGCTACTGCGGTGGCCTGAGCCTGGGCGGCTTCGGTCG
TTGCTGCGGCTTGAGCCTGGGCAGTGGCAGCGGCGTCAGTTGCCTGAGCCTTTGCGGAAT
CAGCTACTGCTGTAGCCTGTGCCTGAGCGGCCGTTGTTGCTTCTGCGGCCTGAGTCTGAG
CAGCGGCGGTGGCTTCAGCGGCCTTTGCCTCTACTGCAGCTGGTGCTTCGGCTGCTTTTT
CTACTTTGGCGGCAACGGCCTTCTTTGCTGTGGCTGCCTTGCTAACCTTTTTTGCGGCCG
GAGCTGCAAAAACCATAGCTGCCGAAATCATCGTGGCGAGCAGAATTTTTTTCATCGTTC
AATCCTCTTGGAAAATGAATTTTTTTGTTTCGTTATCAAAAATAATACATCTTCTGTGAT
TTTGGTCATGGAAAAAGTAAAAAAGTTCAAAAAAAATGTGAAAAAAGGAGATGAACGGTC
GTTTTTGGGGGATAAAGTGGAGATAAAATGGGTGGTTTATTCTCTGGAAAGAATTATTTT
TACTGCCGGAAGTAACGAATTAACCCTTAACCCCTATTATCTACTATGGCATTCAAATAC
GAAGCTACCGTCCAGCACGGTGAAGATACTACCGAATACGTAAATCTCGGTAAAGATGGC
GTTTCTGTCGCCGAATTCGAAGGCAAGAAGATTCTCAAGGTTTCCAAGGAAGCTTTGACG
AAGATTGCTCAGGCTGCTTTCGAAGAAGTTGAATTCTGCCTGCGCCCGGCCCACACGGCC
AAGGTCGCAAAGATTCTCCAGGACCCGGAAGCTTCGGACAACGACAAGTTTGTCGCCCTC
ACCATGCTCAAGAATGCATGCGTTGCCGCTAAGGGCATTCTCCCGTTCTGCCAGGATACC
GGTACGGCTATTTGTGTTGCCCACAAGGGCCAGCAGGTCTGGACGGGCTTTGATGACGCC
GAAGCAATTTCTGAAGGTGTCTACAACGCTTACACCACCAAGAACCTTCGCTACAGCCAG
ATTGCTCCCTTGACGATGTACGAAGAAAAGAACACCGGTTGCAACCTCCCGGCTCAGATC
GACATCCACGCCGAAGAAGGTGCCGAAATGAAGTTCCTCTTCGTCGCCAAGGGCGGTGGT
TCTGCCAACAAGACTTATTACTGGCCGATGACCAAGGCGCTCCTCAACCCGAAGTCCTTG
GAAAAGTTCCTCGCCGAAAAGGTGAAGACGCTCGGTACAGCCGCTTGCCCTCCGTACCAC
CTTGCTATCGTGATTGGCGGTACCTCTGCCGAAATGAATACGCACATGGTGAAGCTCGCT
AGTTGTGGCTACCTCGACGATATTCCGACTTCCGGTTCCGAAGGCGGCCGTATCTTCCGC
GACCTCGAAATGGAAGAAAAGGTTCTCCACATTTGCCAGAAGACGGGCATTGGCGCTCAG
TTTGGTGGCAAGTACCTCGTACACGATGTCCGCGTGATCCGCGCTCCGCGTCATGCTGCT
AGCTGCCCGGTTTCTATCGGCGTAAGCTGCTCTGCTGACCGTAACATCAAGGCAAAGATT
GACGAAAACGGCCTTTGGCTCGAAAAGATGGAACACCATCCGGAAAACTACATCCCGGCT
GGCAACGCAGTGAACCTCGCTCCGGCTATCGAAATTGACCTTGACCGTCCGATGAAGGAA
GTGCTCGCCGACCTCACCAAGTATCCGGTGAAGACGCGCCTCTCCCTCAAGGGCACGATG
ATTGTGGCCCGCGACATGGCCCACGCCAAGATTGCTGAAATTTTCGACAAGCAGGAACGC
GGTGAAGATCTCACGGACGAAGAAAAGACCGTGCTCAAGGTTGTTTCTGACCACCCGATT
TACTACGCTGGTCCGGCAAAGACTCCGGCAGGCATGCCGACGGGTAGCTTCGGCCCGACG
ACGGCTAACCGTATGGACCCGTACGTGATGCGCTTCCAGAGCAAGGGTGCTTCGATGATC
ATGGTCGCTAAGGGCAACCGCTCTCAGGACGTGACCGACGCCTGCAAGAAGTATGGTGGA
TTCTTCCTCGGCTCTATCGGCGGTCCGGCAGCCATCCTCGCTGAACAGAACATTCTGTCC
AACGACATCGTGGCCTTCCCGGAACTCGGCATGGAAGCCATCCGCAAGATCACTATCAAG
GACTTCCCGGCATTCATCCTCGTGGATGACAAGGGCAACAACTTCTTTGAAGGTTTGATC
TAGTTAGAAGTAGGAAGTAGACTGTAGGCAGTGATTTTTGCTGATGCTGTCATTCCCGCC
TTGAGCGGGAATCTCCCTTTCATAGAAACGCCCCGCAAGTTTATGCTTGCGGGGTGTTCT
TGTATGTGAAAATTTTAGGAGTTTCTAGTCTTTGAATTCTATGCTTTCAATGGCGTCAAA
AAGTTCTGTCCTAACATTTGTGTCAAACGTTAAACTACGCATGAAAACAACAACGATATT
TCCTTTGGGTGTTAATCTTGATGCGATGCAGGTTTCCTCTGGCGTTCCGTCATCATGTGT
TATTTTGTAGCATCTGTGTGTATACTTTTTTTCGGAATTATAGCCAGCATCGATAAGGTT
TTCATTTGTACAATCTTTGAAAAATTCATCGTAAGCGGTGAAAATTCTGGTCGTCTTTAA
TGAATCGCTTATGTCGTTTTGGAAAACTTCAGGATTGTTTTGTACAGCTTTGCTGTATGA
AGCGAGTATGAAACCCATTTCTAAATCTTCGTTAAATAACGTAACGGAGGCGATTCCTTT
AGTGGTGTCATGAACAGCGTTTTTGTAATAAAAAGGGAAGTTGACGTTGTATGGGGTGTC
AATTTCGAGTTTCTCAGGCATTTCTGTCGCAATATATGCTTTTGCTGTTGATACACGGAC
GTAGATGAGCATCTGTCCAAGAACGATGGGGCGCATTCTTGTCCCCGTCAGAATGGCGCA
ACCAGAAAGTACTAGTACAGCGAAAATAAGCGAAATGGATAAAAACTTTTTCATAGAATC
TCCTTTTTAGTTATGCTGAAATAATAATAAATTCTATACGGATTTATGATTGCAGGGTGT
TCTTGTATATAGAAATTTGTTTATATTTAAAGCGATGTTTAAGACTTTGCGTATCGCTGT
ATTTCTTTTGGCGTGCTACAGTTCTGTAGTGATGGCCCAGCTTTTATCTGATACTGCGAA
AATTCAAAATGAAGAAAAAATTTGGGTCCCTGAATCTGTATTAAACATGTCTCCAAATTT
ACCTAAATGTATGGACTTAGGAAATGGATGTCTCGGTGAAAATTTTAATTATGATAAAGT
AAAAGATGGAATCGAATGGGATAAGTGCCGCAATGGGGACGAAGATTGCTATTTGACAAA
AAATGTGAAGAAAGCGGAACCCTTTGTTAAAGCTCTAGTACAGCCGTTTATCTATAATCA
CGAAAAACGTGAACGCCAGTCCGGCGAATCGTCAAAATAATCGTAATGTAATTGCTATTG
AAAAAAGCAGACTTCTTTCGAAGCCTGCTTGAATGAGTTTGGTTGTGAGGAGTGTGTTAT
TTTGTATTTGAAATTCGAATTGTTTTGCTATTGGTCTTGATGACGTAAATGCCACCTGGT
AGATTTACACGAGCTTTATCCCAAATGTTTTGCATAGAGCTTTCGCTTGCTTGGAATGAG
GTCACGCGGTTCCCAAGGACATCATAGACGGAGTAGGCTTGCGATAAATTTGTGCGCTGG
CTGAATTGTGGCAAAGCTGTTTTTTCTTTTGTCGCTGTAAATTCAATCCAGTCAAGATTG
AAGTATGGCTTGTCTATTCGAATTTTGAGTATATGGTCGCCTGCTGTAATTGCAGGCACG
GTTGTAGTGACTGTTTCAAAGTTTTTCCAATCGCCGGTGTTTGGCACCATGATTTTGGCG
ATATCCTTATCATCGACGAGAATGGAGAAGAATGTGCTATCGCTTGGCGACGATACGCGT
GCGGTAATGTCGAGCGAATCGTTTTTGGAGACTTTTATCGTATAACGCAGCCAATCGTTG
GCATAACCCCAGCCGTAAATAATGGCGTCGCCTGCGCTGTCGAGGCCTGCATTGTCTTCG
CGGTACAGGTTGTTTTCGTTTTCGATATCGCTGTCTAGTAAGCCGCGACCGTTTCCGCCT
TTATCATAGTTCTCGACTTCAATTTTTCCAGGGATAGTAAGCGTGTCCTTGAATGGTTCA
ATTTCGACTTTTTTAGAAATGTCAATTTTGCTTCCGTAACCGGCGGCGACAATGTTTGCT
TGTACCAAATCGTCTACGGAATCTGGCGGGTTTCCGATGGTCATCACACCTTCGAAGAAC
GTTCCTGCACCGCCGTCGCTACCGTCACCGCCGTTACCGAGCACAATGGCGCCTTGCAGC
TTGCGTGGACTGTAGCCTCTTTTGCGTGGGCCATCCCACATGGTGTTGAGTTTTCCTTTT
TGGGCGCTGCCGCCTTTGAGTTTGAACGTTCCGTCGTTCGGGCCTTTCAGCATGGCGGTT
ACATAGTCTGCTTCAATAGAAAGTGCGTTTGGCCACGGTGTCGTATGGGTTTTGCCCCAT
TGCCAACCAGCATCGTTTCCCTTGAATACACCATCTTCCAAGTCCGCGGCTACCCACGGA
CCGTTCCCTTGCCCTGGACCGCCCCAGTCCTTGTCGCTTCCGAAGTAGATGCATTCCATG
GTTCCCGGGCCATCATCGTTACCGGTCGTTTCTGCGTTTCCGTAGTTGAAACAGCACAAG
TCGTTGTAATGCCTGCCATCAACCACCATGTACATGGATTCTTCTTCGTCTCCGGTGGCT
ACACCTTTGGTGTTGTTATTGCGGTAACCGGTAGCGGACCAGGCGTCGCGATAGAATCCG
TAAGCCTTGCGCCCGCTGATGTAAATCGGGGCCCTATTGGCGTCTGCTTCCTTGGCGCCT
TCTTTTAGCCAATAGACTGGTGGCGATTTTTTCAGGTCGTTCTTGTAGCTGCTCTGGTCG
TAAATGATTGAAATTGTGCATTTGGAACCTGCACAAAAGTCGTCTTGCACGGAGGATTTG
ACAAAGCCTCCCGGCTCTTCGACAGGAATGTCCTTGGTTTGCCCATCGGCTCTGCGGACT
TGGTAGAGGTTCCCGCTGTAGCTAGAGTAGAGTGCACGTGTCAAGCTGTGTGCTGCGACG
CATGGAGTTTTTGCCCTGGCGTAAATGTCGCACGGGCCTTCGTTAGCATTAGAAACTACG
GCTGTAGCCGCCAACAAGGCTGCAACCTTGAATGATGTGTTGGTATTCATCCAAATATCC
CCCTTTGGTGATTACTATTAAGAAAATATCTCTTTGTAGGGGATAAATATTGGCTTTTAG
AAATCTTCCATTGTCAATTTATCAAAGGCGAATAATCGAATGTTTAAATAACTTTGTCTG
TGACGATGCGCCATTCGCCTGGCTTTAATTTGCCAAGCGGGATGTTTCCGATTTGCACGC
GGACAAGGCGGAGCGTGGGGAAGCCTACGGCTGCAGTCATGTGACGGACTTGGCGGTTCT
TGCCTTCAATGAGCGTGAGCTTTACCCAGCTAGTGGGAATGTTTGCGCGGAAACGTACCG
GCGGATTGCGTTCCCAAATCCATTCCGGGGCTTCGACAATTTCAGCTTTGCAGGGCTTGG
TGTGGTAGCCCTTGATGTCTACGCCTTTGGCGAGCTTACGGACGGCTTCTTCGGTGATTT
GACCGTCCACTTGCGCGAGGTATGTGCGCGGGTGCTCGTATTTCGGGTCCAAAAGTTTTT
TGATGAGCTTGCCGTTATCAGTCAGGAGCAAAGCGCCTTCGCTATCATGGTCGAGGCGGC
CTGCGGCGTACACTCCTGGCGGAAATCCGAAGCTATCGAGGGCGGGGTGGCCCGCTTCGG
GGGTGAACTGGCTCAAAACACCAAAAGGCTTATTGAAAATAATAACGGTAGACATGCTCC
CAAATGATAAAAAAATTATATTAAAACCATGATTGATATTTATACTTTGGCGAAAAATCC
GCTTGTGTTCCAAAAGCCGAGAACAATAACTTCGGCTTATATTGATGTTTCTGGAAAGAT
GGGCCTTGCACAGACTGTGCTCATGGTCCAGGACAATATTACAGAAAATTTTGGCGCCAT
GAAAATGGACAATTTCGTGGTGAAAGAAAAGGGCGGCTTTTGGGTCGTTTACAAGGCGAA
GTTCAAGTTCCTCAAGCGTCCGTACTGGCGTGACAAGGTCGTGACAACATCGTTCCCGGC
AGATAACCAGCTGATTCGTTTGAACGAAAATACGGCGATTACCACGGTGGAAGGTGAGCC
GATTATTTTTGCAAAGCAAGAAATGTGTTGTCTGAGCTTGGATCGCCATCGCCCGATGCG
CCTTTCGGATGTGGACTTCCCGACGGAAGGATTCCCGGATGCGTTTATGACGGACGAATT
CGACCGCTTTAACGTGAAACCAGAAGAGTACGAAGAAGTTTATCAGCAAAAGGTGTTGCC
GCAACATATCGATATGTCGCACCACATGAACAACATCGAGTACGTGAAGCTTGCGTTGAA
CGTGTTTAGCGCTTCGGATTTGGAACTCTGCATCCCGTCAGAGCTCGAAGTTCATTACTT
GGGCGAATCCGAAGAAGGGCAGACGATGAGAGTCTTCCGTGCGGACCACAATGGGGCTAC
GTACATGCGAATTCTCGACGAAAATGATCGCGCCGTCTTCGAGATGAAACTCCGTATGAT
GTAATTGAGTCTGTCATGCCCGCCTCCGAGCGGGCATCTCCTATTTATTCTAAAATTTGA
AAGAACTCCGGACGGTGAAAGTCCGGTTTTTCTGTTTCTATGCGGAACGCGCTTAGGTAA
TGGGGCGTGTTTGCTTTATCGGCGCACTTGTAGAGGTTTCCGCGGAGTGGCGCATCAAAC
GATTTAATGCCAAAAATCTCGGCGGGAATTTCAATCGACATTGTCCAGTAGACGGAATCG
TCCTGAATGCTTGGCGCTGTTCCCGAACGCTTGATTTTTGCGATATCTTCGAGTGGAAGA
GTTTGTCTGTTATTGCGGTCTTTTCCACGGGCGGCAAGCACGAATCCTCGGCTTGTCGTT
TCGAAGTTGAAATATTCGGCTGGGTTTGCGGGGTTCTGCAAAAAGATTTCCACGCAGGAA
TCTTCCCAGCTGCGTCCGTTGTCTTCTTGAACGGCGGCGCGGTAGCAGTCCACGGGCTCT
TCGACGGTAAATTTGACGACGACGTTATTGGGCGTTTGCGAAAACTCGGCAGTGACCATC
GGATGAATAATTTCCTGGTTGGCCGTCCATTTCATATTCGGTTTTAAAAGCATGGATAGA
AGTTAGAAAAAAGTGATTAATCAGTGATTTAATCGATTAATCACTTTGCCTGTTTGGATA
AAAGTGCTGAAATTTACTCAAAAACGCCAATTTTGTATTTGGCATGTTTTTTGCAAAATG
CTTGGCGATTCCGCAGTGACGTGAATGCGCCAAATAGCGGCGAACATTAAAAAATAGGAG
GCCGATATGGCTGAAAAAACTGAAAAGAAAACATCGAGTATCCCTGCAATGTCCCCTGCA
TTTGATTGCCTTGCCGTGACGAATGTGCAAGTCTATCCGTTTAAGGAAGGGGCAAATCTT
GGCCACATGAAAGGTGTGGCGACAATCGTGCTGAACGATCAAATCCAGATTCGCGGGCTC
CGCGTGATGGATGGCGAAAACGGTATGTTTGTGGGCTACCCGATTGATACGTTCTACAAG
GGTGAAGATTATCGCACCGTGTGCTTGCCGATTACTCGCCAGTTGCGCGAACACATCGAA
AATTGCGTGCTTGAAAAGTATCAGGCCGCAGTAGCATAAGGTAGGTGCAAATTGTTTCGC
AGAATCCGTTCTTATTGCTTGTTTGGAATTAAGGCTGTTCCCGTGAGTGTAGAAGTCGAT
GCCTCTCAGGGACTGCCTGGTTTTACTCTTGTTGGGCTTCCGGACAATGCGGTAAGGGAA
TCTCGAGAGCGTGTCGTTTCGGCGATACGTTCTATCGGGAAAGTGGTGACCGGTTTCCGT
ACAACGGTGAATCTGTCGCCGGCGGATCTGCGAAAGGAGGGGAGTGCATTAGACCTTCCG
CTAGCGATGGGCTTGCTTGTTTCGACTGGGGAGATTGAAGTCCCTCAGTTGGATCGCTAT
GTCTTTGTGGGTGAACTTTCATTGGATGGTTTGTTGAAGCCTGTCCGTGGAGTGTTATCC
ATCGCAATGAATTTGTCTACAGAGCGTGACTGTATTCTCGTTATTCCGCGCGGGAATGTG
CAGGAAGCTTCGCTGGTGGAAGGCCTTCGTTTTATTTGTGCGGATTCGCTTGGTGAATGT
GTTGAAATTCTGGAGCGCAATTCCAGTCAAGATGTGAAAGTTGCAAAAGGGATTGCGTCG
TACTGTGTAGATGTTGATGATAAAGTACCTGATTTTAAAAATGTGGTGGGGATGGATGGA
GTAAAGCGTGCTCTTGAAATTGCTGCAGCTGGTGCGCATAACTTCTTGCTAGTGGGCTCA
CCTGGAGCGGGCAAGACTCTTTGTGCAAAATGCTTGCCGGGAATCCTCCCTGAAATGACT
GAATTGGAAATTTTGGAAACGACGCGAATTCATTCGTGTGCTCGAAGCGCTGGTGATTCT
GACGAGTTTAAACCTGTGCTTGTAAGGCCGTTCCGTTCGCCGCATCATTCGGCGTCGATG
GTTTCGCTTGTGGGCGGTGGCACTAGGCTCTTGCCGGGTGAGGCGAGCTTGGCGCATAAC
GGCGTGTTGTTTTTAGATGAACTTCCCGAGTTCAATCGGAGTGTCTTGGAAGCGTTACGT
GAGCCGATGGAAGAAGGAGAAATCTCGGTCAGTCGTGCAAGTGGGACTGTGGTGTGGCCC
GCGCGATTTATGATGGGCGCTGCAATGAATCCGTGCCCTTGTGGCTATTCAATGGACCCT
AAACGCGAGTGTACCTGCTTGCCCGAAGCGCGTAAACGTTATCGTGAAAAAATTTCGGGA
CCGCTATTGGACCGTATCGATATCCAGGTGAGCGTGCCGCCTGTAGATGCGGCAATGTTT
GCGGTAAAAGGACGAGGGGAGTCGTCTGCCGATATTCGTAGGCGCGTGTGTGCGGCTCGT
GCTATTCAGCGGGAACGCTTTCGCAATTTGACATTTAAGTCCAATGCCGAGATGTCTTCA
GAATACGCTCGGAAATTTGCGGCGATGACGCCTGCCGTAGAAAACTTTGCGGTAAATGCC
GCTGCTAAAATGGAATTGAGTGCGCGCGGATATTTTAGGTTGTTAAAAGTCGCGCGCACG
ATTGCTGACCTTCGGGGCGCCTCCGCCGTAGACGTCGTGGACCTCTCCGAAGCTTTGCGC
TACCGCGCGTTTAGAGGCTAGTGGCTAATTTGGAAATTTTTGTCATCCTCGACCCTTGAA
CGCGCAGCGCGAGAGGGGAGGGGATCCAAGAAGAATTTTATATGTCGATAAATATGCAAA
AGAAAGGTTTTACATATATCTTATTCAATAAAAAGAATGGAACTCTTTATGTTGGAGTGA
CTTCTGATTTGAAAAAGCGGGTCTTAGAGCATAAGTCTAAAATCATTCCTGGATTCACGA
AAAAATATAATGTGGATAAATTAGGTTATTTTGAAGAGCTGACATCAATTCGCTTTGCTA
TAGAAAGGGAGAAAAAATTAAAGCGATTGCATCGGTGCGATAAAATAAGATTAATTGAAT
CTGTTAATTCCGAATGGAAAGATCTTTTTGAATTGATGGCTTAGGAACACAGCTTTCTAG
ATCCCCTCCCTTCGGTCGAGGATGACGTATGACTTGCGTTTAATCCCTAATTATCTTCAC
GCTTGCTTCGGCGCCGAGGCAACCGGGGACGGCTTGGGGCTTTGCAACAGAGACTTCGAC
TGCGGTTGCTTTGGGATAATGTTCCAAGACGTATTCTGCGGTCTTTACGACAAGCGTCTC
GACCAGCTTGAAACAAGAAAGGCGGATGAACCCTTTTAGTTCTTCCGCCAACTTTGCATA
GTCGATAGATTCGTTTAAATCTTCAGTTTCTGCAGCTTTAGCGAAGTCCAACCAAAGAGT
CAGGTTCAAGATGATTGGCTGCTCGTTTTCGCGTTCGTAGGGGAGTATACCAACGATGCA
GTCAAATTGAACGTCTTTGAGCCGGATTCGCCCTTGTTCCATTACCATGCGAACAAAACG
ATAGCAGTGGTCAAGGAGACAGCTGTTACGCCGAACCAAATGTTACGGCCCATAGCGTAA
GAATCCTTGGTATCCTTGTTGACCTTCATTCTGGCCTTAAGATTGACGTAGGACCAATCG
CTTTTCTTCAAGAATCCTTCAGGACCGGCTTGGTTTCTGTAGTAATCAAGGCATTTTGCC
TGATCGCCATAGGAGCTACATGCGGTCTTGATCTTTTCATCGACTGCGTTAGCCACTTTT
TCGAGATCCTTATAAGCCTTGTTTGCTTCGCTAGACTTCATCTGCTGGAGAACGCCCATA
ACGGCGCTGCCTGCGGCAACAGCAGAAAGGGCAACGGCGCTCCAGAAGCGGACTTCGTCA
GCAATACCGAAACGGTCGGTGACGTCCTGAGCTGCTGCAGATGCGGAATAGTCGCGAGAG
TCTGCGTAAGAGTTCGATTTGTTCAAGTCGCCGGAAACGTCAATGTTCTTGTTCTTTGCG
GCAATGATGTCTTCATCGCAAGAAACGTCGAATTCATCGCATTCCTGCTTCGGAGCGGTA
CTGGCGGATGCCTGAGCTTCGCCCTTGAGTTCGGTGGCGATCCCGTTCACAAACGTGATT
GCAGAAGTTGCACCCGGAATGTAAACGAACTTGCCGTCGAAGTAAACCTTATCGGCGTCG
TCACCCGGCTTCATGCCGCGGCGGACGTAGAGCTTGGACTTGATGACGTTCTTGTACGAA
ACCGTAGACGGAACGCTCAAGGCTGTCATGGAAGAAAGGTCGCCGGCTTGGCCCATGTAA
AGCTGGTAGGCGTTGAGGCCAGATTCTTGAGCGAACTTCTGGCGGAGGACGACGTTTCCA
GAGGGGACGGCTGCGGCTTCATCAACAGAAACGGTATTCAGTTCGCCGCTAGAGGCGAAA
ACCTGATTGTCGGACATAACGGCATCTTTAGCCGAGAAATCTGCAATATCATAAACTCCA
GCAAAAGCTGCTGCTGCGGAAAGGCATAAGGCCAATAAGAAAGAACGCTTCATCGTATAT
ACTCCGAATAATCCAATTTTTTTGGAAAAATATATAAAAAAAACACCAATAATGAATTAT
ATAATTTTTTTTCACGAGTAGAATCACGATTTAGGCGAATAAATTATAAGTGTGATAAAA
ATGTCACCTTATAATATGAAATGGTGCTTTGTTTGTAAAAATCTAGTTACAAGAAGTGCG
GGAAATCTTCATGTTTTTTCTAATGACTGATAACTAACGACTAATAACGGCCGTTTCTAT
TTACTATATTTCCCTGCGTAAAATTTTAACCCTAAAAAGAGGATTGCTACAATGGCAAAG
CTTTCTATCGAAGATCTCGAACTCGCCGGCAAGCGCGTGTTCATCCGTGTTGACTTCAAC
GTTCCGCAGGACAAGGTGACTGGCGAAATCACCAACACCAAGCGTATCGAAGCCGCTCTC
CCGACCATCCAGTACGCTCTCGACAAGGGTGCAGCCGTCGTGCTCGCTTCCCACCTCGGC
CGTCCGAATGGCGAAAAGAACATGAAGTACACGCTCGCTCCGGTTGCTAAGAAGCTCGAA
GAACTCATCAAGAAGCCGGTGAAGTTCCTCCCGGACTGCGTTGGTCCGGAAGTTGAAGCT
GCCTGCGCTGCTATCAAGCCGGGTGAAATCATCCTCCTCGAAAACCTCCGCTTCCACATC
GAAGAAGAAGGCAAGCGCAAGATCAAGAACGCTGATGGCACCGAAACTAAGGAAAAGGCC
GACAAGGAAGCCGTCAAGGCATTCCGCGCAAGCCTCACCAAGCTCGCTGACGTTTATGTG
AACGACGCTTTCGGTACCGCTCACCGCGACCACTCTTCCATGACTGGTGTTGAACTCCCG
CAGCGTGCCGCTGGTTTCCTCATGAACAAGGAACTCAAGGCATTCGACCAGGTCCTCAAC
AATCCTCCGCGTCCGTTCCTCGCTATCCTCGGCGGTGCAAAGGTCGCTGACAAGATCCAG
CTCATCAACAACCTCCTCGACAAGGCCGACAAGATCATCATCGGCGGTGGCATGGCTTTC
ACCTTCAAGAAGGTTCTCAACAACATCGAAATCGGTTCTTCTTTGTTTGACGAAGAAGGT
GCCAAGCTCGTTCCGGATCTGATGGCCAAGGCTAAGGCTGCTGGCAAGGAAATCATCCTC
CCGGTTGACTACATCGCTGCTGACAAGTTCGCTGCCGACGCTGCCACGAAGGCCGTCTCT
GACGCCGAAGGCATTCCGGCTGGCTGGATGGGCCTCGATGTGGGCGCTGAATCCACCAAG
CTCTTCGTGAACGCTATCAAGTCTGCAAAGACCATCGTTTGGAACGGTCCTGCAGGTGTG
TTCGAATTCGAAGCCTTTGAAAAGGCTACCAAGGCTATGGCTGACGCTATCGTCGAAGCT
ACCGCTGCTGGCGCAATCACCGTTATCGGTGGTGGCGATACCGCTACGGCTGCCAAGAAG
TACGGTGCAGACAAGAAGGTGACCCACACCTCTACGGGTGGTGGCGCTTCCCTCGAACTC
CTCGAAGGCAAGGTGCTTCCGGGCGTCGCTGTCCTTACCGACAAGTAATGCTCCATTTGC
TTCGCATAGCGGCGTTCTCGACCTCTCGCCGTACGACTTAGTACGGATTCGGGTCTGCGG
CCTTGCTCTGCTCGCAACTGAACCATTACTAGGATTTTGTTGACTAACAAAATTTTAAAG
TCCCGACTTTTCTAAGTCGGGATTTTGCTTTATAGGAACTCTCGCTCGCGAGGGTTTCTT
TTTTTATATTAATTCGCATGAAAATTATTTTGTTGTGTGTCGCGTTGTTGATGATGCCTT
GCTTGGCGAATGAATCGGCTGAGGCTACGCCAGTTGATTCGGTGGCGTATTACGATAGTT
TAGCGAATTATAATTATCAAAGGTTTCGTGCGAATGAGACAATGTCCGAAGTGCTTTATT
GGACGAGTGTTGGATTGTCTATTGCCACTCCGATTTTGGTGTTTGCCGCTAGAGGCGCTG
CAGATTGTTATGGTCCCGAAGGATGCCGTGGGGGAAATGTTGTTTTGGACGCTGCTGCGA
TTACCGCTGCGATTTTGGTCTTGCCTTCTTGGATTGCTTATGGAGGTTTTAGTATCGCGA
AAATCAGACGTCAGCGGGATTTCCATAATTACAACCAAAAAAAAGATGAACTTTTGGAGC
AGCGAAAATCAAAAGAAGCTGAATCCTTCAATTTGCAGGTTGGAATCGCTCCCTTGCTGA
ATCCTCTGGATGGGCGCTACGGCGCTGTTTTGGCGTTTTCGTTTTAGCCTTGTTCGCCTT
GCTTTGGCTCGGCGGTTTCGTCGTGTTCTTCGATTTTACTGACTTTGGTGAACCAGTAGT
CTTCGCTGTTGATGGAGCTCATGTTGCCGATGAGCTGGTCGAGGTCGAGATTTTGAATGT
CGTTGTTTTCGTTAGGCATGTCTAGAATATATATATTTATAAGAAAAGGTGATGCCGGCA
CGGAGGCCGGCATGACAATGTAAAAGGAGCTTTTATGTCGATTGCCGAATTTTCGAAGAA
ATTCCATGCGGATAAGCGCGGCAACTGTGCCATGGCTGTAGCTTATGGCTATGCGCGAGC
AACGGGCAAGTCCGAAGAAGAAGCGGTAAAGGCCGCTGAAATGTTCCGTACTTTTGGCGG
TGGCAAGGCTCCGGATGGCTTGTGTGGCGCACTTTATGCCGCAAAGATGATGCAGCCCGA
CCATGCTGAATCGATTGAAGATGTCTTTAAGCGTGGGGCGCAGGGCTGTACCAAGTGTCA
GGAAATCCGCCCGAACAAGATTATCCCGTGCAACCGCTGTGTGGAACTGGCGGGCGAGGC
TCTGGACTTTTTAGAAAAATAATTACACTCTCACGTTCAAGAGGTCTTCTTCCCAAGCTT
CTTTTTGCTTGCGGAGGGCTTCGAGAGACTTGTCGTCAGCGCCACTTTCATCGCGGGCTT
GCATGAGCTGCTTGTAGCTTTCGGCAAGTTCTGTGGCGTGCGGATAGTCCGACGCAATTT
TAGCAAGAGATTCTAGAATGGCTTCGTCGGAGTACAGGCGGGCGATGCCTTCGAGCGAAC
GCTCGATGTACTTTTGTGTTTCATTTTCTCGCCTGAACGATTCTGCCTCTTCAAATTCAA
GGGGTTTTATTTGGTCCATCCATTCGCATTCTTTGGCGTAAAGCTCGTTATCTTCGGCGA
TGGCGTCTTTGCGGCCAAAAATTTCCAACTGCGACTTGAGGAACGGTCGATAGCTATCGA
TGTCGATTTTTTGCGGAGTTTGGCTGACAAAATTGGCTAGATTCTTGAGATTTGCTTCGG
AAGGATTGTTCAGGAGGCATTCCTTGAGCACGGCCAACTGGTCTTTGGGCGGGAGTCGCT
TGAAAGATTCCGAACGGGTGGTGTTGGCGCGGATTCTGAGGCGCAAAATGCGCAACAGCA
GGAGCATCATGATGATAAAGAAAACAATGGACCAATTCATGGGCGGAAAAAATAGCTAAT
CCGCTAAAAACGGTCGTGAAATTTTGACGTTTTGTTCAGATATAATACGTGAACTGTCAT
GTTTTCTCAATATTTTCTGTTTTTACATATATTTTGCATTATAAAAGGACCTCATTTTGT
TTTATTTGGTTTATATTTAGGTGGAATTGTTGTAACCTATTAATAGGTGGAGATTGGAAT
CTTATGAAATTTTATAGATGGATAACCCTCGGTGCTCTGTTTGGTTGTTCTGTTGTTTTT
GCCCAGACCCAGGATGTCCGCACGTTGGATATTGTGATTCGTGATTTCCAGCCGAATCAC
CCGGACTTCGAAAACTTTTCGGAAGAATCCGTCGACCATATTAACGAGATATATAACTAC
GTGACACCGACTGGTGCCGCATTGAATTTGTATGGCTACGATGCCGTTTGGTACTCTAGC
TCTAATTACCATAATACTTGCGGTAATATGAACACGTTCACCAAGTATGGTGTCGGTGCT
GAAATTGGTACTGATGGTTTCCCGAGACAGGTGAACACGTATCTCCCGGCCTATTTGCAG
ACTGTTTCTGCTGGTCCTGTCTTGGAGTATGGTGAATGTTCCCAGAAGTCTACTCAGGGA
TGGACGCAGCGTGGTTACAAGAATGCCCAGAATGACGTGAGTGGTTACAAATGCCCGAAT
GGTGGTACAGTCTGGGCTAACCCGGTTATTTACACGCCGGGCATGGTGAACCCCTATTTG
ATGTTTGCTCCTCCTGGTGCTGACGGCAAGATTGATATGTATGACGGTGTCGTCATCAGC
AAGATGAACGAACGCTGCGATAACAAGTTCTTTGAACAGTGGTATCTCGACGTGCCGGGC
CAGAACAAGCGTGTCAACACGACAATGGATATCCCGAAGGATCCTGCTGGTACCAAGTAC
TACATTTACGACTATAACTATAACAATGGTGGTTACTCTCCGCTGGATAGCATCAACCCG
ACTACAAGAGAATGGGTGATGAACAAGCCCTGTAACGCTTCGATCCAGACGAACGGTGTG
TGTGACCAGTATGACCCGCAGACTCTCTCTATTTTCTGCCCGCCTTACAACTACCAGTAC
GCCAAGTCTCAGGCCGACTTCTTGAACCAGAATACGGCTCAGCTTTGCCAGGATTGGTTG
AATCAGGGTGGCCCGCGTGCGGTTGATAACGGTAGTGGCCATAGCGCAGCTTGGCAGGCC
GCCGTGATGAACGGTAGCCTCGGCTTGCAGCATCTCCGCAATTACGCCTTTACCATGATG
GGTTATGCAAGCTTCAAGTACAAGGCTTCTAACCAGACTCCGACTCCGGAAGTGTTCGAA
TTCGCTGGTGACGATGACATGTGGATCTTCGTGGATGGCGTGCTTGTTGTCGACTTGGGC
GGTACGCACTTGTCTGCTCCAGGCAAGGTCAACATCCAGACTTTGGCTTTGAACAACCAC
GGCTGCCATGTCGGTGAACCGCTTTCCGGTTACACGAACTGCTCCGGCGCTTCTGATGCA
ACTGGCTGGGCCGATGACACTTGGCATCATTTGCACTTCTTCTATGCAGACCGTCAGTCC
GATGGTTCCAACATTTACATCCGTACGTCTCTTGCCGAACTTGCTCCGTCCCGTTATGGT
CAGCCGACTGTTAGCGATGTCGTCGTGAAGGTGGACGAAAACGGTATTTCTCACAACAGC
ATGTACATGAACGTTCCGCTGGCTGATTCTAGCCTTATCGCCATCAACAATCCGAACGTT
CCTTCGATGGTTGTGTTGCGCGAAGTGACCGATGCTAACGGCCAGAAGGTGACGTTGGTT
TATGGCTTCTATGTGACTTCGATGACGGGCCCGGTTGACAAGGGTGCCGATGGTCAGATG
TACCAGTTTGAAGGTGTCGTGAAGGACCTTAATGGTAACATTGTTGAAGGTGGCCTCCTT
GGTGATGACCGCTTGGCATTCAACGTTCCGTATAGCCAGGGACTTAACGATGATGGCAAT
GGCGGTAACTACACTGCACAGGAATGGGCTCAGTTGATGGCCTGGTCTCAGAAGGTGACT
TTCTATGTGGCTTCTAGTTCTGGCAAGCATGTGGAAGGCTTCGATGAACGTGAAAAGTGG
GGTAAGATTTCTTATACCGCTGTGGCTACGACTCCTGTGGTGCCTGACGATCCTGCTTAT
GACCGTCCGGACTTTACGAATGAATCCCAGACGCTTACGAACTTGGCTGGTAGCGGTACG
ATTCCGACCGACATGACGGCTGACCTTGTTTTGACTCCGATTCCGGCTGTCAATAACGTT
GACCCGCTCAAGTGGGCTAAGGATAGCGCCAAGGTGCTTATGACTTCTGGTGCTCAGGGC
GCAACGACAATCCCTGCAGGTGCCGGCGTTGTTTATGGTGCAGGCCAGGATGCAAACAAG
ACTCTCTGCTATAATGACGGTTCTGCTAGCGTTCCGGGCAAGAAGAGTAACGAATCTTGC
ACGAGCTGGTCTTTCCCGACTACTCAGCCGTTCCATGTGAACATTCGCGTGTTTGACCAT
CTCGGCCACTTTGTGAACCAGTACAGCAAGCGCGTGACGCAGGAAGAATTTGAAAACGCC
TTGAACGGCTTGCGTTCTTCTACGAAGTCTGCTGGTGTGAAGATGCCGGGCTGCGGTGAA
ACTCCGATGTATGGCTCTACGGGTGCAATGCTTGCTACGATCAAGATGTATCCGGTTACG
GATAAGGGTCGCTTGCTTGCAACGGGTCCGTATGTTTACCAGATGACGGTCGTGAAGGAA
GCTTACTCTTACTGCTATGCAAGTAACGGAAACAACCCGACCATCATGACGATGCCGTTC
CAGCGTACTACGGAAACGATTCGTCGTGGTTATCGCAGAACTCAGAAAAAATAAGGCTTA
GTTCTATAGATTTTTGAACACCCTGTGGCTTTGCGCTGCGGGGTGTTTTTCTACATTGTG
ATTATGCCTTACCGTAAGTTTATTTCTCGTCTATTTGTCGCCATGATGCTTGCTTTGCTG
GCTTGCGTTTTTTCGGGCTGCTATAGCTTTACTGCAAGTACGCTTCCGAGCCACATCAAG
ACGGTCAACATCCATGAAGTCGAGGACAAAACTTTGGACCCGGTACTTGCAAACAACATT
CATACCGCTGTTGTCGATATGTTCAAGCGCAATGCGGGTGGCGTGCGTCTTGTGAATGAC
GAGGCCAATGCCGATTTTGAAATTACTTTGTTAAGCTATTCGAACAAGCCTGAAAACTAC
AATAGCAATAGCGATGTTGAAACGTACCGTGTGACAATCCGCGTTGAAGTCAGGTTTTAC
GATAACGTAAAAGAGAGAATCATCTACGAGAGCAAGTCGCTTTCGGCGGATGGTGTCTAT
GACGTCCAAGCTAACGAGACCGAAGACCGCCATGGCCAGACGCGTGCCGTTGAAAAGCTC
CAGGACCTGATTGTCTCGAACGCCCTTGCCAAGTGGTAGCCTTGACTACCGGCTTTTGAT
TGCCTATAAAAAAAGCGACTCGGCAATATCGTAGGAGTACGCATCTTGCCGAGTCTGGGG
TTGGTTTGGAGTATCACAAATATGCTTAATTTTGTCGCTTTTGTTAAGCCCTGCTCTGAA
TAATTCCCCAAAAAATTGCGTTATATCACATTTCTATAGAAAATCCTGTAGTGTCACGGG
CTTTTCATTGAGCAAAGCTTCGGTGAGCGTACTGCCTTTGTAGGTGAGCTTGAGCGAAAA
GAACGGTTCCCCGCGTTCTAGGAGTGCAAGGAAAATCAGGTCGCCATCCCAGTGGGGGAG
TTCCTTCACTTTTTGCTTGTCCACCCATTCCAGTACGCCTTCGTCGCAGTCCTTGATGGA
GCCTGTAAATTCGGTTGCCGTAAAGAGGTGCATGAATTCGGTCTGGTCCATGCCGTCGCT
GATGAACGTGACGATGCCGCGGTACTTGGGGCGGATGAGCGTGAGGCCTGTTTCTTCGAG
CGCTTCGCGGTGGATGCAGTCTTCGGGCGATTCCCATTCTTCGAACTTGCCGCCAATGCC
TATCCACTTGTCCTTGTTGATGTCGTTTTTCTTTTTGATGCGGTGGAGCAGCAGGTACTT
GCCGTCTTGTTCGATGTAGCAAAGGGTTGTGTTTATCATGCGGGAAAATATAGAATTGTT
TGCTTTTAAACACATTTTTTAGGGCTTTTTGCAGAAATATTGACAAACTGCGCGAGATAA
ATGTATAATTATTGTATGATTTACGAAACTTTTGGCTGGTACTATGCAGAATTGGGTTAA
AGAAATCGTCGTAGATTCAAAATTTGAAAATGTTAAGACCTTGACGGACTTTGTTGAAAG
CTCCTTGGAGCCGCTGAATCCGTCGCCTAAGGCTATCATGCAGATTGGCGTAGCCATTGA
TGAACTGTTCAGCAATGTTGTTCGCTATTCTGGTTCGTCGAATATGAAACTTATCCTGAA
TGTCAATGAAGATGTGCTGACAGCAAAGCTGACCTTTATTGACGAGGGGGTGGAATACGA
TCCGCTGAAGAAAACGGATCCGGACGTTTCGCTCTCGGCGGAAGACCGTGAAATTGGCGG
GCTCGGAATATTCCTCGTGAAAAAAATCATGGATGGCGTTGAGTACAAACGTGATGGTCA
GAAGAATGTTCTAACCGTTGTCAAAAAACTGGGTTAATTTATTGTAGATTTTAAAAATAC
AAAGAGAGGCTGATAATGAAAATCGAAAAAAATGTGGATGGTTCCAATACCTCTTTCGCA
TTGGAAGGGCGCTTGGATACGATGACTGCTCCTTTGCTTGAATCCGAGATTCAGGGCAAG
CTGGACGGCGTCACGGATTTGGAATTTGATTTTGCCAAGCTGACTTATATTTCTTCGGCG
GGATTGCGCGTGTTGCTTTCTGCTCAGAAGATTATGAACAAGCAGGGCAAGATGATCATC
AAGAATGTCTGCGATGAAATCAAGGAAATTTTTGAGGTGACGGGATTCTCGGACATTCTG
ACTGTCGTGTAGTTTGGTTTAGAATTTGTATGGATGAAAAAACGGCACCTGTGCGGTGCC
GTTTTTTGTATGCGGTGAATTCCTTTAATTACTTCACACCAATTAGAGACAAGTCTCTGA
CAGCACCATGTGACGACCGGCGGCTCGATTGCAATTTACACTGCGATACCTCGCCGCCTC
TCGCCTCCGACGACTCGTTAATACGAGTCGCCTACGGCTCACAGGGTTCTGCTTATTTAA
CTCCAATTAGAGACAAGTCTCTGACAGCGCCCTTGTCTGCAGAAGAGGCCATGGCAGCGT
ATGCCTGCAGAGCCTTGGACACCACGCGGTTGCGGGTTTCCGGCTTCCAAGCCTTGGCAC
CGCGAGATTCCATTTCCTTGCGGCGGGCGTCGAGTTCGGCGTCGGTGAGTTCCACATTGA
TGGTGCGGTTCGGAATATCGATTTCGATAACGTCGCCCGTGTGCACGAGGCCGATGTTAC
CCTTGTTGGCGGCTTCCGGAGAAGCGTGGCCGATGGAAAGACCGCTGGTACCGCCGGAGA
AACGACCGTCGGTAAGGAGGGCGCAGGACTTGCCGAGGTGACGGCTCTTGAGATAAGAGG
TCGGGTAGAGCATTTCCTGCATGCCGGGGCCACCCTTCGGGCCTTCGTAGCGGATGACGA
CCACGTCGCCAGCCTTCACCTTGTTGCCGAGGATGCCTTCGACTGCTTCTTCCTGGCTTT
CGAACACGATAGCCGGGCCGGTGAACTTCCAGATGGATTCGTCCACGCCTGCGGTTTTCA
CGATGCAGCCGTCGATTGCGAGGTTGCCGTACAGAACAGCGAGGCCGCCGTCCTTGGTGT
AAGCGTGTTCGCCATCGCGGATAGCGCCGTTGGCGCGGTCGAGGTCGTGATCCGGATACA
TGAAGTTCTGAGAGAAGGCTTCAATATTGTACTTGCGGCCCGGGCCAGCGAGGTAGCGCT
GCTTGGCTTCGGCGCTCGGGTTGCGCTTGAGGTCGTTCACTTCGAGAGCTTCGCCCATGG
TGGCGGCGTGAACAGTCTTTGCATTCTTGTGGATGAGGCCCATGCGGTCGAGTTCACCGA
GGATGCCCATGATGCCGCCAGCGCGGTTCACGTTTTCCACGTGGATGTTGTGAACGGTCG
GGGCGACCTTGCAGATGCACGGCGTGTTGCGGGAAAGACGGTCGATGTCCTTCATGGTGA
AGTCAACGCCAGCTTCCTGAGCGACAGCGAGCAAGTGGAGCACTGTGTTAGAAGAACCGC
CCATGGCGATGTCGAGGCGCATGGCGTTTTCGAAGGCTTCCTTCGTGGCGATGCTGCGCG
GGAGGATGCTTTCGTCGTTCAAATCGTAATACTGGTGGCAGAGTTCCACGATGCGCTTAC
CGGCAGCTTCGAAGAGCTTCTTACGTTCGGCGTGCGTTGCAACGATGGTGCCGTTGCCCG
GGAGGCTAAGGCCGAGAGCTTCGGTAAGAGAATTCATGGAGTTTGCGGTGAACATGCCGG
AGCAGGAACCGCAAGTCGGGCAAGCATTAGCTTCGATGGCGGCCACTTCTTCGTCGCTGA
TGGTGTTGTCAGCGGAATCGATCATGGCGTCAATCAAGTCAAGAGCGCGGTCCTTGCCGT
CCTTCGTGGTGACGTGGCCAGCTTCCATCGGGCCGCCAGAAACGAAGATTGCCGGAATGT
TGAGGCGCATGGCAGCCATGAGCATGCCCGGAGTCACCTTGTCGCAGTTAGAAATGCAAA
CGAGGGCGTCGGCGCGGTGGGCGTTTGCCATGTATTCGGTGGAGTCGGCGATCAGGTCGC
GGCTAGGCAAGCTGTAAAGCATGCCGTCATGGCCCATGGCGATACCGTCGTCCACGGCGA
TGGTGTTCATTTCCTTAGCGACACCACCGGCGGCTTCGATCGCGCGGGCGACAACCTGGC
CGACATCCTTGAGGTGGACATGACCCGGTACAAACTGGGTGTAGCTGTTCACCACGCAAA
TGACGGGCTTACCAAAGTCTTCTATCTTGGTTCCTGTTGCGTGCCAAAGGGCACGTGCAC
CGGCCATTTCGCGGCCTTCCATAGTCTTGAGCGAACGAAGTTTCGGCATAATGATCCTTT
TTTGTCTTTAATAATTCCGGCGGCACTATATATGCCACCATAAATTTCGGTTATAAGTTA
GAAAATTAATTGTTGTTATGATAAAGGGAATGCGCCTAGATTGTAGCAAAGAAGGCGTTG
AGGCTAAAGCCGCCGTGGCTTGTTTGGATGACTTTGGCGGTTGGGGTATGCTCTTTCGAA
AGGGCGGGGCATTCGCGCAAAAGGTTTGCGGTGCAGGTGTACTTGGTGCCATCGCGGGTG
TCGTCTTTTGGGGCGAGGATGGCGACTGTGAGTGATTTGCCGAAATGGTGCAGGTCGCGG
GCAAGTTCTGTTAGCTTTTTGCCTATTTGCGTGTAAAGCTTTGGGGCGTCAAAATCGAGG
CGCTTGCCGTAGGGCGGGTTCAGCACGAGAATGGGCGAGGTGTCGCCGCAGGCGTCTGCA
ATTTCTTTGGCGGTATAGCTGAAGAAATCTTTTTGTTTCGGTGCGATTGGCGCAGGCGAA
ATGTTTGCAAGCGGGCTACATTCGATGTTGTGCTTGATGATGTTTACCGCGCGTTCGGAA
ATGTCGCTCGTGATGATTTTCGCGATTGTCGCAGTTGCACTGTTCGTCTTTGGATTATCG
CTTCGCTCTAATCCCAAATGCTGGACTCGGTCATGCTCATGCAAGCATGGTCGCGACACT
CGTCTTACGCATTTGTCGTCTCTCGTCTCTTGTCTAATCAAAAAATTCCACGTGGCATCT
TTGAAAGCGGGCTGGTGTTTAAGTGCAAAATCGCGACAAGTGCCGGGAATGATTTTGTTT
GCAATGCAGGCTGCTTCAAGACTGAACGTGCCACTGCCGGACATGAGGTCGATAAGGGTG
ATGCTTCGCGGATGGCTTGTGTCATCCTGAGCGGAGCGTGGAGCGCGAAGTCGAAGGATC
TCTATTGCTTCGAAAATCATCGCGGAGGCGATGGTTTCTTTGAGCGGAGCGTCGTTCACG
AATCGTTCAAAACCGCGTTTATAGAGCTCTTCGCCGGCGAGGTCTAGCCAGATGGTGCAG
CGGTCATCTAGGAAGTTGACGTAAAGATTTTGCGACGGGGCGTTGCGGGGTGTCCCCGCA
GAGGGGGTAGCGGATGCCGTGTCGGCAGGAGCGAGGGGGACACTTACCCCTTCTATTATT
TTATACAAACGTTCGGCGATGGCGTCGCTGTGGTACAGGCGGGAATGCTTGCAAGTAACG
TGGATGTTTATAGATCCTTCGACTTCGCAACTAGCGTTGCTCCGCTCAGGATGACACGGA
AGGTAAAGTTCCCACGGAATTTCGCTAGCTTTCTTTTCGAGTTCGCGGAAGTTTTCGGCT
TTGAAACTGGAGACTTCCATGAGCACGCGGTTGGCGGTGCGGCTTACGGCGACGGCTTTC
CAGGCTTCAGTGAGTTTTGTGGTAAATTCGACTTTGCCGTCCCCAGTGGCGTGAGGCTGT
TCCGTTGCGGTTTCGCCTAAAATGATTTCTAATTCTCTCGAAAGAGTTTGTTCAAAACCA
AGCGGAGACACGGCTAAAAAGCGGTGCGGTTTTCCGATGATGTGTTTCTTGATGCGTTTT
TCGAGAGCGTCACTCATGGACTGCAATATAAAAATTGCTAGGAGTCCAGGTCAACGGCAA
TGAGGTCCTTGGAAGGAACAGTCGGGGAAAACATGGGGAGCTTGCTCAGGTCCAGGTTGA
TGGCGATGATTTCGCCGGAGAGCGACATAATGGCACCGGTAGATGTGTTGAAAGTGCCGA
TGACTTTGCCTGAACCGTCGCTAACGGTCATCGTCTTGGGAGCGATGACGTAGTATTTGG
ATCCGAGCTGGTAGAAGTAGCTCGGTTCGCTCACGACCAGATTTTGTGGAATTTGAAGGT
TAGAAGTTTTATTTGATGCAGAATCCTGGGTCGCTGCACTTTCGGAGCAGTTCCACGCAG
TGGCAAGAATGCCTGCTAACAGTAAGCATCTAAAAATGGGTAACTTCATAATCTTTCCTC
GAATTGTAAATCTATATTGACAATTCGATTTTGAACCTTAAAAAAGCTTTTCGTAAGTTT
TAAATGTTCTCTTTGTGTTCTCTGACATGCTTGCTAGGCTTTTGCGACCGGATGGGGTGG
TTTATGGTGCGTTGAGGGCCTGTTGGGAGCGTTTTTTTAACTTTTTTTTTATTGTGTTAC
TATCTTTCTTAATATGAATATGAAAAAGTTTGTGTTATTTTCTGCGATTGGCCTTTTGGC
TGTTTCCGCATTTGCGGCTCAGGGCGCTCCGATGGGTGCGTCTGTTGATCCGACTCCCGA
AGAACAGAAGGCTCTCGATGCCTTGAAGGGAAAACTCGAAGGTGCTATTGTGTGGGCAAC
GAGCCGAGCAAATCCGCACCATGACATTTGGATAATGAACGCTGACGGTACGAATGCCCG
TGCGCTTACCAAGAGCAACAATGTGGACTGGTTCCCGCGTATAGCTCCGGATGGATCCAA
GGTGCTCTTCAACCGTAGCAAGGGCGGCTGGGTTCCTGAAAACGATGCCAACTACCCGGA
AAAGTGGGACTTGTGGACTGTCGGTATTGACGGCACGAACGAGACTAAGATTGTCGAAAA
TGCAACTTGGGGTACCTGGCGTCCGGATGGCAAATCCATTGTGTTTAGCCGTGCAGGCAA
GGTCTTTACGATGGACCTCGCAAGCAAAAAAGAAACGCTTGTGCTCGATGGCGAAAAGGT
CTTCAAGAAGGCTGGCGTGATTTTGCAGGAACCGAACATGAGTCCGGATGGCAAGCACCT
CGCGATTACACTCCGCGGTTCAATGCGCGAAACAGGCGTGTGGGACTTGACGAAGAATGT
GTGGACAAAGTCCGGTGACGGTTGCCAGATTGACTGGAATTTTGACGGCACAAAGCTCTA
CCGCGTGAACCCCACGGGTAACGGTGGTACGGCTGCTCCGAGTGAAATTTTGTGGTTTAC
TGCTAAGGATGGCAAGCAGGTGGAAAAGGTCGGCTTCTTTGGAATCCCGAAGAACGTGAA
GCTGATGGACCTGCCGGGTCGCCGTAGCCATGAATACTTCCCGCGCCTCTCGCCGGATGG
TAAGTGGCTTGTGTGGGGCGCGACGGACAAGGGCCATGACCACGACTTGTTTGACTATGA
ACTTTATCTGTGGAAGATTGGCGAACCGGTTGAAACTGCAACTCGCATTACGTATAATAG
TGGCAACGACCGCTGGCCGGATATCTGGTTTGGTAAGGTCCCGGTGAGCGCAGCTAGTGC
TGTCGCTGATGTTGCGAAGGCGGCTGCGACTGCTACAAGTGCCGCGACTGTCGTGCAGGG
TGGCGTGAGCGAAGCCAAGATGGATGAACTCATCAAGGCGATTGACCGTTTGACCGAAGC
CGTGAAGGCGCTTGCTCCGGCGAAGTAATTATTGCAAAACATTAGCCCGGTAATGCCGGG
CTTTGTCATAGCTTTGCTTAAGTGTGAATAAAACCCGCGAAATTGGTTCGCGGGTTTTAT
GCTTTAATCCTTGACGCAACGAAGTGTATGTGGAGGTCTGTCGTAGTATTCGGATGTGTA
ATTCGTTTCTTTTCCGATTATGGATGTGCGGGTAAATGGCTGCATCGTAGCTGTAAATGT
CCATCTCCAAGGTGAAACGACTTCTTTTTCTCGATCATGATTTCCGGTAATGTTGAAATT
GTCTACAAGGCTTTTATCGTAAAAGGCGTAGGTGTTTGTTCTTTTGTTGAAGTCCTGTTG
TGGGTAAATGAGCAATTGCTTAATTTGTTCATTGCTTTGGGATATTTCTAATAGCTTGTC
CCATTCATGGTAATTTGGAATGTGATATTTTTCTGGACATATTCCTTGAATCTTTTCTCC
GTTTTCAGCTGCATAGAGTAGTGGGTAGAGCTCGGTTGTATCCGCATCGTCGGGCTTGTT
GAGAATCTGCTTATATGTGTAAGTTCTGCCGTATCCAGGGAAGTGTTGAGGAGCATAAAA
TGTGTTGGAATCCGTTGTTGCCGGCGCTTCGAATTCCAAAAGGCTTGCCATCCAAGTGAC
TGTGGTTCCATCAGACATCTCTATGTCGAGTGTCTTGTAGACATTTCCGTCACGATTGTC
GATGAGCTTTCCATACTTTGCTGTATCTACAGGTATTTTTTCTGGCTTTGGGTAATCTTT
GATGCAGCGTATTTTCGCGGTACCGCTGGTGCTATAGTATGGAGAGAATGTTCCAACATC
TGTGTAGTAAACTTCACCGTTTAAATAATGGATGTTTATATACTCATCTGTTGTAGAGAC
GTAGTAATTATCATTCCATTTAAAATCGTTGCCTTGGTCGAATAATAGCTCTCCATATTG
GTAATTTTTTTGGGTTAGTTCAAGCATGTTGTTCCACTCGTTTTTGCTCGTAATGTGCCA
ATTGTCAGGGCATAGTTTTGTATTTATATCTTCATATGTGTATTTAGATTTAAATTCAAG
TGTATTTGCCATCCATACGGCTGAATCTCCGTTCTCAAACTTTAAGGTGAGCGTTTTATA
AACATGACCATCGCGAGAATCGACTAAAGTTCCGAATTTGCCAGTTGTGTCAACAAAGGG
ATCGCTCAAACTTCTGAAGCCTGTGTATTCGACCCATGTAGAATCATGGCAGATATGGAG
AGAATCCCGATAAGCATTGTTTTTTTGTAATTCCCCCTCATTTTTACAATGCCCCCACAC
TAATCCTTGATGTTCCGGTGAAATGAATTTGTTTATATACTTTTCAAAATTTGGAATAGT
CTTTTTCATGTATTTCATGTTTTCTCGGGCTGAATTGAATGTCCTGTATGTCGCTGAATA
GGAGTTCTCTTTTACTCTATTCTTTAAAGTCGTATCGCTCCATACGCCGTCTGTTTCTAG
ATCGTATGTGATTTGTGCTAAAAGGTCAATGGTTTGGGCAATGTCGCCATCGTGATGGTT
GAGGAGTATAAGGGTAATCGCTAGGAGCTTTGCGTCTCCTTCGCCATTGGCGAAAATATC
CATGTTTTCGAAAGGCGTCCCGTCATCATCGATGTTGAAGGCTTTGAGGACTTCAATTTC
GGCTTGCTTTTGGGCTTGTGTAACATTTAAACCTTGTTGTACCAAGTATTGAATTCTGTT
AAACGCCAAGTGACTCAGAATGTTGATGTTGACGTCTTTGTTTTTTTCAATCTTGACAAG
ACCATTCAATGTGATGGGGGTGTAGGATCTTTTCCCAGTAATTTCGTTGATAAAATTACC
TTTGACAATCATCCATGCGTAAGGCTTGCTTAGGACTACGCTATCGATGTGATACTTGCC
TTCGTCGTTGTCTATTGTTGTGGAATAGTGAATTCCTGTTTGGTGCAGTTGCTCGTCGAG
TTCGTAGAGTGTAACGGTTGAACCTTTGATGAATGGCCCTTTTTGCGAAACTCCCGATAC
GGTTTCTCCAGATAAGACAGCGTCGCTTTCGCCATTGGATGCAATTGGGCTGAACGTTGA
CTCGTTGCTACATGCTTGAAATAGCAGGCTTAGTGCCAGTATGGGAGTTGCGATGAGCCC
ATTGAAAAAAGATTTGATAAGCATGGTTTCCTCCTTTAATTTTTGACACAACGAACGTTG
AGTTTAATGTCTAGAACATTTGATTTGAGTGTTTTGTAATTGGTGTTCCAAAAGTCGATT
ATTAGGGTTGGAAAATAACCCGTATTATTCAGTAGTCTTGCTGATGAACCGAAAAAAACG
GAATAGAAATTGGATTGTCTGAGAGGAGTGTTATCGTAGATGTAATCGCTGTTTACATCA
AAGGAGATGTCTCCTTTTGTATCGCAACTGACCTCTTCGAATTCTTCGGGTGAGCCTGTT
TTGCAAGTAGAATAATTTTCATTTATTTGTGCATAAGCAAATGCAATGAAGTGTGCGTAT
GGTACAAAGGAGTTATGATTTGTTGCAATGGGCTCGAAAAATGTAGGTATTGCTCCGAAT
TCGATGTTGTCTTCTAGTATTCTATTAGTAAAGTAGATTTTGTTCCAATCTTTGCTGTAT
AAGTTGCTAGGTGAACCTACATATTCAAGAAGTGCTTTCCATTCGTTAGTATTTGGAATA
TGCCAGCCTTCAGGACAGATTCCTTGGTAAAAGATTTCTTTCCTGTCTAGTACAGCCTCG
TAATGCTGAATGAATGAGCTATCCTTTAGGACTAAAGCTTCTTCTCGTGTATAAATGCCT
TTTTGATTTTCTTCGTTTTGTGTTGCTGAATCGCCTGCAAATTGAAGATTTTCAGCCATC
CATTCATACGTTTTTTCTTTAAAGGTGAAACTTGTTGTTTTATAGGTTTTACCATCTCTA
GGGTCGGTCATGGAGCCTGTTTGGTGTTCAATCTTTTTTGTTGAATTTTCAAATTGTTCG
CCTGAAAGGAGAAACCATTTTTTTCCAGTACAAATCGCGTATTCGTAAGTGAAGGATGTA
TCGGCTCTGTTGGTTGGCATATTTGTTATTTCTATGGGAATTGCGTATTGCAACTTGGTG
TGTTGGCCAAGATTATCTTGGGTACATGTGCCGAGATTTTCGTAACGACTTAAGACGTTT
GTTGCGTTCTCTTTTTGGAATACGAACGAGTATGCGGCTATTTTTTCTGTTAAGCTGTTG
TTAAGGATTCCGTCTGCAGCGAAATCGTTGGCAATGCTGTCGATGAGTGTTTTTACTTCT
TTGCAGGAGAAACTGTAATCTCTGTGAACGGTTTTGGAAATCGGGATATATTCTCCAATA
AAGAAATTTCTATCCACCATTTTGCTGACTTCGTACAAAATACGATCTTCTTCGGTTTGT
CCGTTAATGTCGAGGTCTTCTGCGGAGTGCTCGTGTTTTTCGTAACCGAATTGGGCGAAT
ATTTCTTTTTCGGCTTGAGTTTTGGCGGCGTTGAATGGCATCCCGGAGTTGACGAGGTTC
AAAATGCGTGGGTATTCAAAGTGCGTGAACAAGTTGATGTTCGTGGAATTGCGGCTGCTG
ATGTCGCTTGCTGCATTTAGAGAAATGGAGCAGTCCGAAAAACTTTTCGTAAATTCTCTT
TGGTAGAATCCTTCGGCGGTCAGTAATGCGTATTGGCTTTCGAGATTGATGTTTTCAATC
TTGAATTCGCCGGCATCGTTTCGAATGGTGGCGTAGAATTCCTTGCCTGTGGGGGTCAAG
CTTCCGTCAGCCTTCGTTTCTTTGAGGTAAACGCTGGAGCCCTTGGCGAACGGCCCTTTC
TGCGAAACGCCTGCGATGGTCTTGTCTGTGATGGCGACAACGCCTTCGGTTTCTTCGCTG
ATGCCGCCTGCAACATTGCGATCAACGCAAGCGCCAATACTTGCGATAAGAGGCAAACTG
CTAAAAAGTTTTAAGGAAAAAGACTTCATAATCAAACCTCGTTGCCCTTAGTTGTTTCGG
CGTTTCCGTCGGCATGCTTGGAATTTTCGCTGGTACGTTTATTGATGTTCTTTGTTAAAG
GGAACAGCTGAATGTTCAGCCTGCAAACTTTTTCAGTTTCGTCTTCGGCGGAGACTGCCG
CAAAAATTTTACGGCGGCATTCTTTAAGCTCTTCGATAACCTTTTTGTAGCTCTTTTCGG
TGACACCCATCGTGAGGCCGCTAAAGAACCTTTCCGAGATGGGGAGGTCGTCGAATGCCT
GCAATGCAAATTCTCCCATTTGCTTTATGCAGTTTTAGTATTGTCTCAATATTAATCCTT
GACGCAACGGAGAACAAATTCTCCAGGGAGTAGATTGTACATAAAATTGCTACTCTTGTT
TGTTGTTCCTGTGCTGACGTCGGTATATCCAAATGGTGGAGTCACTACAGTTGAATGGTA
TACATGGAAATGGTCCATTGCAATGGTCCATTCTTGCTCGCGATACCAGCTGCCTGTAAT
GTTGAAACTGTAGTTGTAGCCCTTAGGAATTTCATAAGTATTTGTCTGTTTGTTGAAAAT
TTTTTGTGGGTGGGCTAGTAATTCTCTGTCTTCCTCTGCAGCTTCTTTTATTAGTTTATT
CCATTCTTGATAGTTTGGAATATGCCAATCATCGGGGCAAATTCCTTGGACTTTTTCTCC
ATTTTCGGCGGCAAAAAGTATCGGGTACAATTCGGTTGTATCTGCATCGTTAGGCTTGTT
TAAAATTTGCTTGTAATCATAGGTGCGTCCCAATCCCGGTATGTTTTGAACGTTAGTGTC
TGAAGTTGCGGGTGCTTCGTATTCTAGGAGGGTTGCCATCCATGTGGCTGTCGTTCCGTC
TGGGTATTTGACTTCAAGAGTCTTATAGACATGTCCGTCTCTTTCGTCGGTTAATGAACC
ATATCTTGTAGTATCGATGGTTGTCTGTTCTTTGTAATCCATGACGCAACGGATGTATGA
GGGAACGTCTACGAACCCGATTTTATCATAGGAGTCAGAACTATCCGCTTTATAAACGTA
CAAACTAAATTTATCTAGCTCGTATGGACTTTTATAATACAAAACATAAGTGCTGAGAAT
GTAACTATCTTCTTTGTCGTAGTAATCGACGTATCCTTCGCCCTGATAGAATAGTAATTC
GCCATATTGGTAGTTGGCTTTTGCTGTGTTGAGCATTTCGCTCCATTCTTTTGTGCTTGA
AATGTGCCATCCTTCTGGGCAAATTTCCCTTGGATCAAGGTCATCGATTTTTTGTATGTA
CTTTTTCAAAGTATCGTCATAAACGCTACTGGTTTTATATTTTCGCCCAAATTCAAGGTT
GTTTGCCATCCATGTCACGGAATCGCCATTGTCAAGAACAAGTGTGAGTGTTTTATAAAC
GTATCCGTTGCGTGGATCAATCAACGTTCCATATTTGCCGGTCGTGTCAACTACGGGGTC
TCCGACATTTCTGAATCCTATGTAATTTTCCCATTCCGAATTGTGGCAGATGTGTAACTT
CTTTTCTTCGGTATCTTTGGCTATTTCGTCTTCGTTTTGGCATGGCCCCCACACAGCGTG
CAGAGAATCTTTCGAGATGAACTTCTTGACATATTTTTCAAAATCTGGAATGGACTTGGT
CGTCATGGATTTCATATTCTTTCTGACTGCTGTAAAAGTTCCGTTAGTAGCGGATTTTAA
TGTGTTTTCTTTTAGCCAAGTCTTTAGTGTCATGTCATAAGTATATCCTTCTCCTGAATT
ATCCCATGTTCCATCTGATTCCAAATCGTATGTGATTTGAGCCATGAGGTCGATGGCTTG
GGCAATATCGTTGTCTTGTTTTGTGTATTCTTCGTTGCCCCAATTTTCTAGAGTGTTTTG
AGGGTTGAGAAGAATCAGCGAAATTGCGAGTAGCTTTGCGTCTCCTTCGCCGCCTGCGAA
TATGTTCATGTCTTCAAATGATGTTTCATCGGCATCCAAGTCAAATGCTTTCAGGACTTC
GGCTTCGGCTTGCTTTTGTGCTTCTGCAATGCTTAAACCTTGCTGTACCAAGTAGTTGAT
ACGGTTGAATGCTAAATGGCTCAAAACGTTGATGTTAATGTCTTTGCCTTTTTCAACTTT
GACAAGTCCATTTAACGTGATTTCTTTTGAGGATTTTTTCCCGGTATATTCGTCTAGGAA
ATAGCCGTTGACGACCATCCAGGCGTAAGGCTTGGTAAGTACGACGCTATCAATGTGGTA
TAAACCTTCGTCATTGTCGATGGTTGTTGAGTAATGGACTCCGGTTTGATGGAGCTTCTC
GTCAAGTTCGTAGAGCTTAACTGTAGAACCTTTGATGAATGGCCCTTTTTGTGAAACGCC
CGAGATTGTTCCGGATAGGATAACTTCGTCATTGCAAGGTTCTGTGCTATCGCTTGGTTG
GGGCGGTGTATCTAGATTGGATTCTGTTGAGTTGGGTGCGACTGGAGCAGGATTTTCGCT
AGAGCATGCTGACATCAATAGACATACGACGAGTGATGAACATACCCAAAAGAATCTGTT
GAACGGTTTGATGAACATATATCCTCCTTAATCTTTAACGCAACGGACATTGACTTTAAG
ATTCAATGCGTTTGACTTGAAAATTTTATAGATCGTATTCCATGAGTATTCGTTTGTCCA
TTGTGGTTCTGGTACATGTTCGCTCATGGATTTGAGATAGTTGTATTCGTTATAAGTCTC
GCCAGATACTATAAGATAGGGTGGCCGGATGTCAGATTTTTCGGTGAGACGCGGTGTAGA
ACCTAGAAGGACTGAATAAAAAACAGATGTTTTAAGAGGCTCGTTATCAATGATATAGTC
GCCGCTGTAGTCTAGATTGTATAGGCCGCTTTGCACATTGGTTGATTGTGTGTAGACGCT
TATGTCTAAGGAGTATGCGATAAAGTGGGCGTATGGTGTAAATGATGGGGTTTCTGGTAC
AATCCAATCAAAGAATGTGGGCTCTGCACCGAATTCTATGATGTCATTTAATGTTTTTCC
CGTAAAGTAAAATTTATCCCAGTTTTTGCTGTAGAGCTTGCTTGGCGAACCAACGTGTTC
TATAAGCGCTTTCCATTCTAGCGAGGTTGGAATGTGCCAGTTTTCGGGACAAATGCCTTG
ATAGATGGAATCCTTCCCAAATTGACTGTATATTTTACTGTTGCTTTGCGCGATGGCCTC
TGTCCAAGTATATATGCCTTTCTGGTTGTCATCAACGTTGCTTGCACTTGTGCCTGCGTA
TTTGAGGTTCTCGGCCATCCATTCGTATGTTTTTCCAGCGATGGTAACGCTTGTTGTTTT
ATAGGTCTTGCCGTCTCGGGAATCTGTCACGGAGCCTACTTGATGTTCGATTGCATTCGA
GGTGTCTTCGTAATCTTCATTTGTTCTTAGTTGCCAGTCGTTGCTTGTACAAATGGCATA
GACGTAGTCGTATTTTTTTGAGGTGATGGTTGCTTTGTTGCTCGTGTCGGAATAGATGAA
ATGCTCTGTTTTCGCTATGGACAATGTTTTTTGCAATCTGTGACGTTCGCCTGCTTTGTC
TTGTGTGCAAGTGATGCCTTCGTATTGGTTCAAATATCGGCTTAGAATGTTGCTTGTATC
TTTGCTTTGGTAGGCTTGTTGATAGGCGTACGTGTATGCGGCTATTTTGGCTGTTAAGTC
TTGGGTAAACGTGCCGTCATCGGCAAAGTTGCGTGCCATGCTATCGATGACATCCCGAAC
TTCTTCGCAAGGGGTTATGTTGTATTCTGTATGGAAGTTCTTGTCAACCATGGCACTGAT
GTTTTTTAGAATCCGGTCTTCTTCGCTTTCTCCTGTAATGTCAAGGTCTTCGGCGGTTCG
ATCTGGTTTTTCGTAGCCGAATGCGGCGAAAATTTCTTTTTCGGCTTGGGCTTTTGCGTT
GGTGAACGAGGCTCCGGCTTTGACGAGGTTCAATATGCGCTGGTATTCAAAATGCGTGAG
CAGGTTGATGTTCGTGGAATTGCGCTTGCTTAAGTCGGTTGCTGCGTTCAGCGAAATGGC
GCAGCTTGAGAACATATTCGTAGATTCTCTGGTATAGTAGCCTTCGACGGTCAATAGCGC
GTATTGGCTTTCGAGATTGATATTTTCAATCTTGAATTGGCCTTTGTTGTTTCGAATGGT
GGCGTAGAATTCCTTGCCTGTGGGGGTCAAGCTTCCGTCAGCCTTCGTTTCTTTGAGGTA
AACGCTGGAGCCCTTGGCGAACGGCCCTTTCTGCGAAACGCCAGCGATAGTCTTGTCTGT
GATGGCGACAACGCCTTCGGTTTCTTCGCTGATGCCGCCTGCGACATTGCTATCGACGCA
GGCGCAGATGCTTGCGATAAGAGTCAAACTGCTAAAAAGTTTTAAAGAAAAATACTTCAT
GATCAAACCTCATTGCCCTTAGTTGTTTCGGCGTTTCCGTCGGCATGCTTGGAATTTTCG
CTGGTACGTTTATTGATGTTCTTTGTTAAAGGGAATAGCTGGATGTTCAGCCTGCAAACT
TTTTCAGTTTCGTCTTCGGCGGAGACTGCGGTGAAAATTTTACGGCGGCATTCCTTCAGT
TCTTCGATGACCTTGTTATAGCTCTTTTCGGTGACGCCCATCGTGAGGCCGCTAAAGAAT
CTTTCCGAGATGGGGAGGTCATCGAATGCTTGCAAGGCAAATTCGCCCATTTGCCGTATC
AGCGAATGAACGGGGATAGAGACAAAGTCTAAGCGCCCCGTTGAAATTAGTTTGTCACTT
TGATGGTAGTTGCCGTTTTCGTCAACGGTCAAAAAGTTGTTCTTTAAAAGAAAGTTTAAG
CTGTCGCTGACTTCGGCAGCGGTGACTGGGATGCGGATGGCTTTTGCAATTTCGAGCGGC
TTTGCTCCAGGCATGTTGGGTGCGAGTTCGCGGACTACGGAATGGAGCCAAGATTCGTAA
TAAGCGTACGATTCGCTGCCGAGCAACTTGATTTTGTGCGCCGATGTGATTTCTTGCATG
GCTTCGAAGCATTTCTTTTTCTGCTGGTCGTTTTTGGCGTTTTCGTATTGCACGAGCAGC
ATAAAGTAGTCGTATTCATAGCCGAGTAATCCCATGGCGATTGCTGTTTTCCGTGCGCCT
TCTTGGACAAGGCGTGTTTTGTGGTCGCTCACGAGTTTGAGATAGGAACCCGATGCAAAT
CCGGCAATCTTTGCAAATTCTCTCCACGTGAAAGCGGAACAACGCTTCCGTTCGGTGTAG
TAGTCCAGGATATATTGGTGATAGTCCTGGTATTCGATTACGGATTTGAGCATACCCCAA
AGATAAAGTAAATGAATGAAAAAGACAATGGGTATAAAACAAAAATCTTTAAAATAAATA
AAAATGTAAGTTTTTGGACTTTGTCTTTTTAAAAATTTGAATTATATAAAACAAAAATTG
CGACATATAAAACAAAGGGGTGGTTCGGCCGGCTCACCAACCTTAACCACCCATAAGTTT
TTTTCCTTGTCTGTTACTTTGCGTTACTGCGGAGGCAGAATGCCATGATGGCGAATGCGC
CGGCGACGTTCATGCTCGCTTTGCGGCCTGCCATCGGAATGGTGACTTTCATGGTCGCTT
CGGCCATGATTTCCGGGGCGATGCCGAGTTCTTCGTTGCCGAGGACGATGAGCCCTTTCT
CGGGCCATTTTACGTTGTTGATGCTCGGGATGTCTTCGCCGGTTTCAAGGGCGATGATTT
CGTAGCCGTTTTCCTTGTGCCACTTGATGCAATCGAAGGGGCTGTCCCAGCGCTTGATGG
GAATCCATTCCTGGCAGCCGCGGGCGGCGCTTTTGACGGTCACGTGGTCGGGGCTACAGC
TGTAGCCGCTGAGGTGTACGCCTTCGAGTCCAAAGCAGTCGGTGCTGCGGATGATGGAAC
CCACGTTGAATGCGCTTCGCAAATTGTGCACGAGTACTGCAAATTGAATCGGTTTTTCGT
TTGCCACTTCGCGGTCGCCCGGTTCCTGTTCCAGGTACACGTCTCGTTCAAATCCAAGCC
CTGCGCGGGTGCGGAAAGTCTTGTAGAGGTCGATCATTTGCGCCTGGTTCTTGCCGGTCA
ATCTCTCGGATTCGGGCAGGTGGAGCCATTCGGTGTAGGTCTCGAATTCGCGGCGGGCGC
GTGGTACGTCATCGCCTAATTGCAAAATAATGACTCTTAAAAGTTCAGCGAGCCTCTTGA
ACTTGGAGGGCTCTTTCATTGCTAAAAATTTAGGTTCCGTGTACATGCATATAATGATAG
AAAAATATATTTTGCGAGTATGAAGTTCTTTGTTGGTTTGGTGATGTTCTCGCTTTTGCT
TGTTTCCGGTTGCTCGGATTCTGAGCCAGTTTCTTCTCAATCGACAAAATCGTATTCGTG
GAATTATGATAGCCTAGGCGCTTATTATGCCAACGAAGGCCAGTATACGCATATTCTTGC
TCAAAAAATTTCACTTTTGTGGGAGTATCGCGATTCTGCGGAAGTTGTCTGCATGGGCAA
TTCTCATACGATGTCTGGCATTAATCCAGAAATGTTACAACACTTTGCTATTAACTTGTC
TACAGTCCCGTGTGATTTGCATTGCATGGAATACCTTTATGAAAACTATGTCTCGTTACA
TGCAAAGGAACTGAAATATCTAGTGATAGGAATGGATTTTGATCTTTGGAATGAATGCGA
CTCGATGGACGCCATTCAGGTGAATTTTGGAGATGCGGCTGGATTTCAGTACGATATGCA
TCACCAGTTTTGGCGTGATGGCGTAGATAGCTTGTTTGTAAACCGTGTCATGGAAATAGC
AAAATCGAAGTTGGATGATGAAGACCGTGAGTATAAACAGATGTGTGATAGTCGCGGATG
GCTGTCTATAGCTTGCGTGGAGGATTGGGCGTCTGATGGCAAAGGGGTTGTTGAAATTTT
GGAGGATAGCACGGCGTACGATGACGGGGCTCGCTATGAATCGAATTTTTCGGAACTTTC
GCGAATATTGGAAATTGCTAAAAGGCAGAATGTCGTTGTCGTGGGGGTGGTTTTCCCTAT
CAGTCCGTATTACCGAAATACGGGGAGTTATGGGCGGCATGGCATGCGTCGCTCGACTGC
AGAAATGCTTTTGAAACGGCTTGAAGAATTGGCAGAAACGGACAAGAATTTTGTGCTGAT
GGATGAAAACAAAATGGGCAGTCATGACTATGTGGGGAGGGTGGCAAATGATTACGACCA
CCTGTGCTGTCTGGGGGCTAAAAAGCTCACTTTGCGCCTTGATTCCCTGCTAAATGCTTT
GGACGGGAAAATGTAGCCGAAAGTGGCTTTTTTCGCGTGTTTTTAAGGATTTTGAAACAA
TTTTGTCACCCATTTTTCTAAATTGCATATAAATGGAACAATTACGGAAAACTAGGGTAT
TGATCACTAACGACGATGGCGTTGGTAGTGTCAATCTGCATGCTCTCGCTCTTGCTTTGA
GCGAGGTTTCCGATGTCTATGTTTTTGCGCCTGAAGACGAACAGAGTGGAGTCGGTCACG
CCTTTACGATTCGTCGCGGGTTGCGCGTCCAGCATGTTGAATCTGTCCCGGGGAAGGCGA
AGTTGCCGTACGAGGTTTATTCGGTTTCGGGCACTCCTGCGGACTGCGTGAAGTTTGCTG
TGGGGCATTTTGCCAATTACGGCCTTAATGATAACACGATTGTTCCCGAAGGCTTTGATG
TATGTTTTTCGGGAGTTAATGTGGGCGAAAATTCCGGTGTGTCGTCGCTATATTCGGGGA
CGGTTGCCGGTGCTCGCGAAGCGGCCCTTTGGGGCGTGCCTGCGGTGGCGCTTTCTCTCC
GTGGATTGAAAGGCAACCTGTTGCAGGTGGCGATTGATTTTGCACGCAAGATTGTTTCTG
AGAACCTGTTCAAGAAAATTTCCAAGGGTGTCTTCTGGAATGTGAATTTCCCGAAAATCA
AGGAAGATGAATTCCTTGGATTTAAGGCTTGCACGATGGACCGTGGTATGTTTACCGACC
ACTACGATCACAAGGATGGCTTGTGGTTTTTGGATGGCGAAAAGCTGTGGTCGATGGCTC
CTGAGGGTTCGGACGACAACTTGCTAGATAAGGGCTATGCGACAATCACACCGCACCGCA
TAGACCAGACCGATGAAGAAAGTTTGAAAGTAATAAGTAAAATGCTGGGAAGTGATGATT
TTACTTCCCACTAATTTGAGGTTAACTAATGTCTGAAGAAATGGTACCTGGATCGCAGTT
CAAGAGTCTTGTCGAACAAGACATGCAGGACTGCTATCTTCGCTACTCGATGAGCGTTAT
TGTCGCTCGTGCATTGCCGGATGCCCGCGATGGCTTTAAGCCGGTGCACCGCCGCGTGAT
GTACAGTATGCACAAGTTGGGCGTGGTTCCGAACAAGGGAACGGTCAAGTCCGCCCGTAT
CGTGGGTGATGTTATCGGTAAGTACCACCCGCATGGTGACGTTGCTGTTTACGATACTCT
TGCCCGTATGGCGCAGGATTTCTCGTTGCGCTATCCGCTGGTGTTTGGTCAGGGAAACTT
CGGTTCTATTGATGGTGACAGCCCGGCTGCCATGCGTTATACCGAAGCGAAGATGAACAA
CCTTGGCGCCCTTATGCTCGAAGATCTCGAAAAAGAGACGGTCGACATGGGCCCGAACTA
CGATGAATCGCTCGAAGAACCGCTGGTGCTCCCGTCTGCGCTCCCGAACATGATTGTGAA
CGGAACATCGGGTATTGCAGTAGGTATGGCGACGAATATGGCTCCGCACAACTTGCGCGA
AGTCGGTGCCGCTATCCATGCTTTGGCTGAAAATCCAGACTTGACTGGCGAAGACCTCAT
GGAATATGTGAAGGGCCCGGACTTCCCGACAGGTGCTATTGTCTGTGGCCGTTCTGGCAT
TCGCGAAGCTTACCTCACGGGTCATGGCCGTGTGCGTGTGCGTGCCCGTACCGAAATTGA
AACGGATGCAAAGGGCAAACCGCGTATCATCGTCACTGAAATCCCGTACATGGTGAACAA
GGCCGAACTCTGCAAGAAGATTGCAGACCTCGTCCGCGACAAGCGTATCGATGGCATTAC
GGACATCCGCGATGAATCGAGCCGTGACATCCGCATTGTGATTGAACTCCGCCGTGATGC
CGTTGGTGAAGTTGTCTTGAATAACTTGTTCAAGTACACGCAACTCCAGACGACGTTCAG
CATTTACAACTTGGCACTCGTCAATAACCTCCCGAAGCTCCTTACGCTCAAGGATCTTTT
GCAGGTCTACATTGACCACCGCCTCGATGTGATTACGCGTGCAACGCAGTTCGATTTGAA
GAAGGCTGCAGCTCGCCTCCACATCATTGAAGGTTTGCGTATTGCAACGCAGAACATCGA
CGAAGTCGTGAAGATTATTCGCCAGAGCAAGACGACCGAAATAGCAAAGCAGAGCTTGCA
GGATCGCTTCTCGCTCGACGAAATCCAGTCTCAGGCCATCGTTGACATGCGCCTTGCCCA
GTTGGTCGGCTTGAACATTGAAAAGTTGGAAGCCGAATACAACGAACTCATTGCAACTGT
TGCTGACTTGAAGGACATCTTGGAAAAGCGCGAACGCCGCGTTGCCATCATGCTCCAGAA
GCTCGACGCTGTCGTTGACAAGTATGGCGATGAACGCCGTACGACGATTGGCGAAGCTAT
TGATGATAGCGATGACGAAGACCTCATTGCCGAAGAAGAACAGGTCATCACGCTCAGTAA
GGAAGGCTACATCCGTCGCCTCCCGATTGACACGTTCAAGGCACAGAACCGCGGTGGTAA
AGGCATCATCGGTGCAGGCCTCAAGGACGAGGACAACGTGGAACAGATCTTCACGGCTAG
CACGCATAGCTACTTGCTCGTGTTCACGAACAAGGGGCGTGTTTACTGGACGAAGGTTTA
CCGCTTGCCGGAAGGCGCCCGCAATGGTAAGGGCCGCCCGATTGTGAACTTTGTCGCTCT
CACGGAAGGCGAAAAGGTGCAGGCGATTGTGCCGGTACGCAAGTTCGGTGGTTACTTCTG
CCTCGTGTTTGCGACCAAGAAGGGTATCATCAACAAGATGGACCTCACGCTCTTTAGCCG
TCCGCGTAAGGCTGGCGTCAATGCCATTAGCCTCGACGAAGACGATGAATTGGTCAAGGT
CCAGCTCGTGGGCATGTCTGCTGAAGAATACGAAGCGAGCAAGAACGCCTCTGATGACGA
TTCCGCAGAAGCCGTTGAAAACGCCGCTGAAGCTCAGGCTGCCGATGGTTCGACAGGCTC
ACCAACCGATGCTTCTGAAGAAGAATCTGGCGATGCTGAAGAATTCGCCAACCGCTCGAT
TCCGAAGGATCTTTTGATGATTGCGACTAAGAACGGTCAGGCCGTCACGTTCCCGATTAG
CTGCTTCCGCGCTATGGGTCGTGGCACGCACGGCGTGAAGGGCATTACGCTCGCCGAAGG
CGACGAAGTCATTTCGCTCCTGTGGCTCAAGGCCGGCAACAAGATTTTGACCATCACCGA
AAAGGGTTATGGCAAGCGTTCTGAACCGGGCTCTTACCGTGTGACCCGCCGTGGTAGCAA
GGGTGTCCGCAACTTGAACGTTACAGACAAGATTGGTGCCGCCGTGTTCGTCGAAAGCGT
TGCTGACGATTACGATTTGATCATCACGAGTAAGGATGGTCAGGTCATCCGCATCAAGGC
TGCCGATATTCGCCTCACGGGCCGCAATGCCCAGGGCGTCAAGGCAATCACGCTGCGCGA
TGGCGACGTCGTGAAGGATGCAACTGCACTCCCGAGCGTCGAAGATATCGAACAAGATAG
CGCCGATGCCAAGGAAACGTTCGACCATGTGCAGGGCGTTGAAGTCGATGACGATTCCGT
TGTCAAGGACGATGCTGAAAAGCAGGAAATCGGCCCGACGGAAACCGAAGAATAATCAAT
AAACCTTACAAAAGCGGAACTTTTGTTCCCAAAAGTCGTTTTAGCCTCTTCCTGGAGTTC
CCGGGAAGGGGCTTTTTTTATGCCGAGCGGGCGTGCCGTGAGCAACAAAGCCGAGCGGTC
GTATCCGTGAGCCCGAAGCGACCCGTGTTGACGGGTCGTGAAGGCGAGAGCGAGGCGAGT
ACGGAGTCTTGTATTTCAAAAGAGCCGAGCGGTCGTATAATGTAAACTTATTGTCGTTGT
TTTTTACAACAACAAACATTTGTTTAATGTCGGTCTTTTTTCATCTGTCACTCATATATT
ATGTTCAGCATAATTAAATGTGAGGAGTATCATATGAAAACATTTAGTGCAACCAAGTCT
GGCGTAGTTCTCGCTATGGCTTTGGGTATGGCTTCGACAGCTTTTGCTCAGGATTTCTGC
AGCAATGCGCAACATTCCGGCCAAAAGGTAACGATTACCTCGAACCAGACTGGCAAAATC
GGCGATATCGGTTACGAACTCTGGGACGAAAACGGTCATGGTGGTAGTGCTACCTTCTAT
AGCGATGGTTCCATGGATTGCAATATCACTGGTGCTAAGGACTATCTTTGCCGTGCGGGC
CTTTCCCTCGGCAGTAACAAGACCTACAAGGAACTTGGTGGTGATATGATTGCCGAGTTC
AAGCTTGTGAAGAGCGGTGCCCAGAATGTGGGTTACTCTTATATCGGTATCTATGGCTGG
ATGGAAGGTGTTTCTGGAACGCCTAGCCAGTTGGTCGAATACTACGTGATTGATAACACC
CTCGCCAATGACATGCCGGGTAGCTGGATTGGTAACGAAAGAAAGGGTACCATTACGGTT
GACGGCGGTACCTATACTGTTTATCGCAATACCCGTACAGGTCCGGCTATTAAGAACAGT
GGTAACGTGACGTTCTATCAGTATTTCAGCGTTCGTACCTCTCCGCGCGATTGCGGTACC
ATCAATATTTCCGAACACATGAGACAGTGGGAAAAGATGGGCATGACCATGGGTAAGCTC
TACGAAGCCAAGGTGCTTGGTGAAGCTGGTAACGTGAATGGCGAAGTCCGCGGTGGTCAC
ATGGACTTCCCGCATGCCAAGGTCTATGTGAAAAACGGCTCTGATCCGGTTTCTTCCTCT
TCTGTGAAGTCTAGCTCTTCTACGGATGCACCGAAATCCAGTTCCTCTAAGGGTAACGGC
AACGTTTCTGGTAAAATTGACGCCTGCAAGGACGTTATGGGCCATGAAGGCAAAGAAACG
AGAACTCAGGGTCAGAACAACTCTAGCGTGACGGGTAACGTCGGCAGCTCTCCGTACCAC
TATGAAATTTGGTATCAGGGTGGTAACAACTCCATGACGTTCTACGACAACGGTACTTAT
AAGGCAAGCTGGAATGGTACCAACGACTTCCTTGCTCGTGTCGGTTTCAAGTATGATGAA
AAGCACACTTACGAAGAACTTGGCCCTATCGATGCCTACTACAAGTGGAGCAAGCAGGGT
AGTGCTGGTGGCTACAACTACATCGGTATCTATGGCTGGACGGTGGATCCGCTCGTAGAA
TACTACATTGTTGATGACTGGTTCAATAAGCCGGGTGCAAACCTCCTCGGCCAGAGAAAG
GGCGAATTTACGGTTGATGGTGACACCTACGAAATCTGGCAGAATACCCGTGTCCAGCAG
CCCTCCATTAAGGGTACGCAGACCTTCCCGCAATACTTCAGCGTTCGTAAGAGTGCTCGT
TCTTGCGGCCATATCGACATCACTGCCCACATGAAGAAGTGGGAAGAACTCGGCATGAAG
ATGGGGAAGATGTACGAAGCCAAGGTGCTCGTGGAAGCCGGTGGTGGCTCGGGATCCTTC
GACGTGACCTACTTCAAGATGACCGATAAGGCTCATCCGCTTCCGCAGCCGGAACCGGAA
TCCAGCTCTTCTGAAGCAAAGGTTGAATCTTCTAGCAGCCAGACGATTGGTCTCATTGCT
GCCCCGAAGATGGAACTCAAGAGCGGCAACTTCCAGGTGTTCGACATGCAGGGCCGTTTC
CTCGGTACTGTGAAGCTCGACGCTGGCGCCTCTGTCGCCCAGGTTCTGAAGGCTAACTTC
AAGAACGCTGGCATCTACATGGTGAAGCAGGGCAACTTTATGCAGCGCGTCGCCGTGAAG
TAATAAGTCTCTCCTCCTAAAGACTGTAAAAACGCTCCCCGTCGGGGAGCGTTTTTTGCA
TATTGATAATTCTGCATGATACTTGCGAGCTAGCATCGGAAATGCCGCGCGTCTCACGCA
CAAGAAAACGCGAGTCCCGAAACGGAACTCGCGTCAATACTTTGTCTAAAGTCGAAGATT
ACTTCTTAGATTTCCGTGAGCAAAAAGCGACCCGTATTAACGGGTCGTATTTGACGCTTT
CAGCGTCCGCGGCTTTACTCGGTCATGAAATTATGCAAGCATAATTTCGCGACGCTCGTT
TTGCACGCTTTTGCGAGAGCAAGCGCTCTGAAGGATTTACTTCTTAGCTTTAGCGCTTGC
GGTCTTTTTCGGGGGATGTGCCGAAATCTTCTTCACGCTCTTGTCTTCTTCCTTAGCAGC
CTTTTCTGCTTCCTTGAACATGGCTTCGACCTGTTCGAGAGCGCCGTTCGGATCTTCTTC
GATGATTTCAGAAGCTTCGTCCACGAGTTCAGCGAATTCGTCGTACCAGTCCGCGAAAAT
TTCGACTTCGAGGTGGTCTACACCCGGAACCGTCAAGCGCACGCCGCAGCATTCGCCAAC
GCGGTCGAGGAACTTTGCAATTTCCGGACGGAGGAGGGAGAGGTCAAGACCGTCGAGGTC
TTCCGGTTCAAGGAACACGCCGTCGACCTTGTCGTCGTCAGCCTTCTTGGACTTCTTCTT
GTCGCCCTTCTTGCAGTCGCAGTTGTCACCGCAGCCGCAAGTGCAGCTACCGTCAGCGCC
GTTCATGGCGAGGTATTCTTCGTCATCGATGCCGCTGTCGTAGTAGAATTCGTCGTCTTC
CAGATAAAGTGTTTCAACGAAGATTCCCTTCGCGCCGAGAGTCTTGGCTGCTGCCAAGAA
TTCCTTGAGGTCGCCGCCGAAGTAGCGAGTAGCTTCGGCTTCTTCGTTCAGAGTCTGCAC
CGGAATCGGGAGAAGTTTCTGCTTCTTGATGTGTTCGCAGACCAAGTCGGTAACGGATTT
TTCATTCTTAGCCATTGTGATTCTCCTGTTAAAAAGTCTTCCTACTGCCTATTAGGCGTG
ATACTTCTTCAAGCTGGTTGCCTTCTCGTCGATGAGCTTCATGATGCGGGCAACAGCGTC
AGCACCGTTAGCCGTGTCCTTCACGCTTACGAGCGGCTGGAACAACGGGCTGTTGAAGAG
CGTTCCGAGAGGAATCGGGTTCTTGCGGCAGAACGTGGCGTCGATATAGTCACGAGCAGC
CTTCTGCAAGTTGTGAGCCTTGTCCTTGTCGCCAGCCTGGAAAGCCTTGTAGAGGTCAAC
GAAAGTCTTGCAAGCTTCCGGGATGTTGCCCGTTGCGCTCACGATACCCGTGCCGCCCAT
TTCGAGGAGGTCAGCAAAGAGACCGTCTTCACCGCTCATCACGGCGAAGTCCTTGCCCTT
TGTTTCCTTGATGACGCGCATCGTGTCTTCGTGGAACTTTTCGCCAAAACCAAATTCAAC
CGCCTGCTTGAGACCGATGATGTTCTTGTCTTCGGCAAGAGCAATCAAAGTATCCGGATG
GACATAGCTGGAAGTACGGCCCGGAACGTTGTAAATAACAATCTTTGCACCCGTTTCGCT
ACTGAGCGTCTGGTAGTGCTTGAGGAGGCCTTCCTGCGGCGGATTGTTGTAGTAGCCAGT
GACGCAGAGGACTGCCACCGGAGCAATCTTCAAGACGTTTTCGATCATCTCGATAGATTC
GCGCGTGCAGTTGGAGCCTGCGCCTGCAATCACAGGAACGCGACCGTCAACGTAGTCGAG
CGTGAACTTAATGATATCCAAGTGCTGCTGCGGAGAGACCGTTGCACTCTGGCCCGTCGT
CACGGCGGGGAGCACACCACTTGCACCAGCTGCAATAACATCGTCAATCATCTGCCCCAT
CTTCTTGTAGTCGATGGAGTTGCGAAGGTTCTTAGGATCGTCGTTCTTGAGCGGGGTGAA
CAACGCGGGGAAAACACCAGTAAGTTGAGAAGCGTTTGTAATTTGCATAGTAACCTAAAT
ATAGTATAGACGAGAGACTAGAGACGAAAGACGAGTGAAAAATATGGCGAAATTAAAGGC
TTGTAAATCAAGAGCTGTAGCTTGAAAAAACGTCATTGCGAGGAGCGAAGCAGAGCCTGC
CACGAGCAAAGCGTGGTGGCGGCAATCTAGTTAAGGTTGGTGGGGGAGGGATCCCCCTGG
TTCGCACTTCGTTGCTCTCCACCCCCTCGAACGGGGCCTCAGACGCCGGCCCCGTAACGC
CCCGGCTTGAAGCTGAGAGTTGTGAACTTTGTTTGAAATTTGTGATAGTTTACCATCCCA
TTGTTATACCTTGTATCCTGTTAAAACTTGTGGTTGGTGTGTTTTGCTTGTTTAAACTAT
CATAGTCATTTTGACTACAATAATTTTTTTCATAATATTGTATATTTTTAGTGACATAGG
TTGTTGTTTGTGTTTGTACACTAGCGATGGCCGTTTGAATTTTTGAGTTTTCGACTCTTG
TTCTTGAAAAGGAAAATCTGGTAAATTTTTCAAGTTACATAAGAACAAGTCGGGCGCTCA
CGCACTATTGTGCGTGGGCCGTTCGGTTTTGTTGTGTAACAGGTTTACCAGAGCCTCCTT
TTCAGCAAGCCGTTCGGTTCCACGCTTTTTTATTTGGCTGGATTTTAAAGGTTTGCTACA
TAAGTCGATACTCCCTATAGGAGTTTATATGGCGAATGAACAATTCAGCGAAGCGTTTGT
ACTCAAAGAGATGAGGTGCAATCTTGGCGAAAATGAATTTGGAAAAGTCTATCCGCAGGG
TGATGTTCCCGAAGTCTCTGCTATTGAAAAGCTTCTGAAAAAAGCTGGTGGCAAACCTAA
AGAATGTGATATTGACGATTATGCACAAGGTGGCCGCGGAAAAGCCAAACCGGAATTTAT
TTTCACTTTCAAAAAAGACTCTAGCACAATCATCGTCATTGAATGCAAGCGTAGTATAAA
AAAACATGAAAGCGAAAATCGCAATAAGCCAAAGGATTTTGCGGTAGATGGTGCTTTGTA
TTATGCAAAGTTCCTTAAAGAGCGATATAATGTTATTGCCATTGGTGTAAGCGGAAGCAA
AAAAGACGAAAGTAAAGTTTCCTCTTTTTATTGGCAAAAAGGACATGATGAATTTAAGGA
ACTCACCAAATTAAATATCTTACTTGAGCCGATTAATTATCTGCAATATTTGAAAGGCGA
AAAAATATCCCGTCAGTTTTCGATTGAGGAAATTCGCCAAACAGCTATAAATATGAGCAA
CAGTTTAAGAGTTGCAAAAGTCACAGCTAATGATAAGCCTATTTTTATTGCTGGAATTCT
GATTGCTCTCCAGAATGAAGAATTTGAAAATCTTTATACGCAAGCGACAACATTAAAGGG
GTTGATGTGGAACATCACCACTGCTATTGGAGATGTTCTAGGTGAGGCAGAAGTAAAACA
AGATCGTATAGATAACATTTTGAATACATTTAATAATGTTGCAAGCCTTCATCATTTCAA
AACCACGCCGATGAATGAGGATTATTCTTTGCGCTGGTATATTCAAGAACTGGATATGAA
AATCAAGCCAATGATGAATAATTCAGATTCGTCAATTGATGCACTCGGAGAATTTTACCA
TGAATTTATCAAGTTCTCTAATGGCGATGATGGTAAGGCTCTTGGAATTATTTTGACTCC
GCAACATTTGACGGAATTCATGTGTGATGTAAGCGGCTTGAATAAAAAAAGTAAGGTTGT
AGATATCTGTGCAGGTTCTGGAGGTTTCCTTGTAACGGCAATGAGCAAAATGTTCAAGAA
GGCCAATCCGAGTGAAATCCAGAAAATCCGAGAGGAAGGCCTATATGGTGTTGAAGCGGA
CCCGCACATCTATACATTGTGCATAGCGAATATGATTGTCAGACGTGATGGAAAAAGCAA
CATTCACTACGGAAGCTGTTTTGATACAAAAATTGCGAATGAATTAAGAAAAAAGAATAT
TGATGTCGGACTTATAAATCCACCTTATTCGCAGGATGATTACAATGAACTTGAGTTTGT
TGAACAGTTACTTTCGATATTGACAACTCGCGGCATTGCTGTTGCGGTTGTTCCGATTAA
CTGCGCTTTAGGAACTACTTGCAAAGAGGTTCGCGAACGGTTATTCAAGAAACATACGCT
TGAAGCTGTTTTTAGTATGCCTACAGAAATATTCAATCCTGCGGCATCAGCACCGCCGTG
CGTGATGGTTTGGACAGCAAATGTTCCCCATCCTGAAGATAAAAAGACTTTCTTTGGCTA
TTTCCGTGACGATGGCTTCGTAAAACGAAAGAAGTTAGGGCGCATTGACGCTTATGGCAA
ATGGGAAGAAATCAAGAAGAAATGGATGAATCTTTATCAGAATAAGATTGAAGAACCGGG
TTATTCTGTTTTGCATACTGTGACGCATACGGATGAATGGTGCGCAGAAGCTTACATGGA
AACAGATTATAGCACACTTTGTGATGAGGATTTTGAAAAGAAAATCAAGGAGTATGTGGC
TTTCAAGTTTTTAAATGGTGCAGAGTGATATGAATCGGTTAGATGAAATTTTTTATATTC
GCTATGGTTCTCAGTTAGATTTAAACAAATGTGAGATTTGTGGAGTTGGAGAAGGATATA
ATTTCGTAAACAGAAGTAATGCGAACTGTGGCGTTTCCTCTCGGATATTAAGGGTAGAAA
AGAAGGAACCTTTTAAAGCCGGAAGCATTACGGTTGCTATGGGAGGAAGCGTTCTTTCGT
CATTTGTCCAGCAAGAAGATTTTTATACCGGACAAAATGTTAAGGTTCTTGTTCCGCTAA
AAGAAATGTCTCTTTCTGAGAAACTTTTCTACTGTCAATGTATAGAAGCGAATCGTTTTC
GTTTTTCAACTTTCGGCAGAGAGGCTAACTATACTTTTGACTCACTATTAGTTCCTTCAA
GAGATGAAGTTCCTCCAAAAATAAAAAAAGCAAATACGGATTTATCATTCAATTCAAAGT
CCCTTTCCGAAACTAAAATCAAATTAAATACAAGTAATTGGAAATGGTTCCGTTATGATG
AAATTTTTGAAATCAAGAAAGGAAAACGACTGACAAAAGCTGATATGCAAGATGGAAATA
TTCCTTATATCGGGGCGATTGATTCTAATAATGGAATTTCTGCTTATATTTCAAACGATG
AACATTTACATCAGGGAAATACAATAACAGTTTCTTATAACGGTTCGATTGCTGAAGCTT
TCTATCAAACGACAAAATTTTGGGCGACTGATGATGTTAATGTTTTATATCCAAAATTTA
CATTAAATCGCTATATCGCAATGTTCTTGATAACATTGATTCATCGTGAAAAGTACAGGT
TTAACTATGGTCGTAAATGGGATAAGGAGTTGATGGAGGCTTCTTTGATCAAGCTTCCCG
CAGTAAAAATCGCACCTAACGAATACGAGCCTGATTGGCAATTTATGGAAGACTATATTA
AATCTCTACCATATTCGTCATGTCTTTAATTAAAAAAAGATTCTATCTCGGAACAAATCA
AATTTTTGCTGAAAAATAGAAACGATGTGATTTATAAGGTGGTCAAAATTTTGGACCACC
TTTTCTGTGTTTAAATCATTTTACGAAAAATTCAAAAAAGTTGTGGGCCAAACGGACTTT
AAAAGCGTGTTAATATAACGGGGCGTGTTCAAATCGTTCCACCCAACACGTAAACAGAGG
ATAAAATGGACGCTCAAAATAAACAATGTGCAGACTCGGTTCTTGAAAAGCTTGGACTCG
GGCTTTTTTACCATGGAAATAAACCGCTAGTTTGGATTGCTCAGCCGTACTCGGCTCCAA
CATCATTGCGCGAAGACGTTGCTCCGTACAATGCCGAAGAAAAGGATTTCTCTCTGTATT
TTGTCAAGGAAGGTGAATTTGGGCCATATGCAAGCCTCCTGTATGACAAGACTTTCAAGA
AAGCGTTTTCTCCAGATACGCGTCGCGGAAAACGCAACTTGTTGAACCTGCTGAACGATA
TGCTCGAAGGACAAATCCCGCAAAAAATCAAGGATGTGGCCTCGCAACAGCAGGAACTCA
ATGATTCCGGTAGCAAGGTTTCCAAATCTTCAATCCTTGACTTGCATTGCCGCGATGAAC
ATGATAATTTCATTGAAATTGAGGTGCAAATTCAGCGGGAAACGAATTTCTTGAAGCGCT
TGGTGTTTTATTCGAGCCAAATGATTGTGCAACAGGGCGAACCCGGTCACGTCTGGGATT
ACAATGTCAAACCGGTCTATGTGATTTCTTTTGCCAGGTTTCGAGTGTTTGATGACAGTC
GGCCGCTTCACCGAGCCGGAATTCTCGATTATGATACCGCGGAGCAGCTAGTTGACAGTG
CAAATTTTACGATTATTGAGCTTCCGAAGGTCAAAAGGATGATTCGTCCAAGTGATTCGG
AGGTTGCCAAGTGGCTGTTCATTTTCCGCTATTTGGACCGTCTCAAGGAGCTTCCTCCTG
CTCTGAAAACGGAAAAGTTCGAGGGCTTGCTTCCGTTTGCCAAACTAGCTAGATTTAATA
AAAAGGAACTTAAAAGGTACAGGTATATTATGCACTTGAAATGGGACAGATATGCTCAAG
AATTGGCTTTTGCTGAAGATCACCCTGATTTCGTCAAGAAAATCGGTGATGAAGCTGTTG
AAAAAGCTTTGAACATCGTTGAACGTATGCAAAAGAAAGGAGCGTCAATGGCCACAATCC
GAGCATCTTTAGGCTTTTCGAATAATTCCAAGTAGGTTTCATGTTCGACGAAATGCATGC
ATACGATGCCGTTATTGCTGAGAATTTTCTCAAGGGTAAGACTGAAGGCAAGTCGGAAGG
CAAAACTGAAGGCCATGCCGATGCTATAAGCGTTATGCAGGCAATGGGCTTGCCCCCAGA
GAAAATTGCTGAGGCGAAGGCTCGGCTTGATGCTTTGAAATCAAAGTAGTCGTTGCAATT
TAAGAAATAGGTAAAAGTCAAGGCTCACATGAATGTGAGTCTTTTTTACAGGATTTGTAA
CCCCGTAATTTTGCATATCTTCTAAGCACTGATTTCTAGGTACTGGGTTCTATTTTACTA
AATTTTGCGCGTTAAAACTACAAAGGAACCGCTATGGAAAATATTACCCAGATTTGGAAA
AAGATTCAGTCCCCCGAATTCAACCCGGCTACCGATATGAACTTGGTTGAAACCGTGAAG
CAGGTCGCTTTGACCTCCCAGGAACCGGCTAAGGTCAGCTTTGGTACCTCCGGCTGGCGC
GGTGAAATCGGTTCTGAATTCACGCTCCGCAACTTGCAGGTTGTCGGTGCTGCTATTGTG
CGTTTGTACAAGGAAGCAACTCCGGAACTCTTCGCTGCTCTGGGTGTCAAGGATTTTGCT
GAACTCCAGAAGCGTGGCGTGGTCGTTGGCCATGACAACCGCTTGCTCGGTCACGAATTC
TGCGAAGCTGTCGCAGACCAGTTTGCAAAGGCTGGCGTGAAGGTTTACTACGGTGGCGAA
ATGCCGACTCCGGAATTCTCCGCTGCAATCGAAATGCTCGGCGCTGCTTGCTCCATCAAC
ATGACTCCGAGCCACAACCCGAGCCACTACAACGGCATCAAGTTCAACCCGGCAGACGGC
GGTCCTGCAGGTCCGGAAATCACGAACGTCATCACCAAGCTTTCTAACGAAATGATGGCT
ACTTGGAAGTTCGAACCGGTCTCCAAGGTTGACTGGGAAATTATCGACTCCCTCAAGATT
TACAAGGAATTCCTCGTCAAGCAGGGCACGATCAAGTTCGACCGCATCAAGGAATTCATC
AAGAAGGGCCGCCTCACGCTCGTGTGCGACCACGTTCACGGTTCTACCCGCCGCCGTCCG
GCTGCTCTCCTCGACAATCCGGAATGCCTCATCACGCTCCGCAACGAAGACGATTCTTTG
TTCGGCGGTATCGCTCCGGAACCGTCCAGCAAGAACCTCGAAAAGGTCCGCAAGGTTCTC
GACGAAAGCAAGTCCTGGTTCCGTCTCGGTGCAATCTTTGACCCGGATGGCGACCGTATC
CGTTTCTACGACGGCACTCGCGAAATCGACATGAACCAGTTCGGTGCAATCGCATTCCAC
TACATGGCAACCTGGCGCAAGGAACAGGGCTGCGTGGCTAAGTCCGTTGCAACTTCCAAC
TTCGTGAACATCATTGCTGAAAAGCTCGGCGTTCCTGTCATGGAAACTCCGGTGGGCTTC
AAGAACTTCCGCCCGTGGCTCTCTCGCAATGCCAAGCAGAAGGCTCTCGTCGCATTCGAA
GAATCTGACGGTATCTCCGGCCTCAACAACACGCTCGAAAAGGACGCTCAGTTCGGCCTC
CTCATCGCTCTCGAAATTCTCGCTACGACTGGCAAGAACCTCGGCGAATACCTCGACGCT
TTATACGAAGAATATGGCCGCTTCTACCCGACCCGTTCTGGTTTCGAAGTCGACAAGTCC
CTCGTTGGCGAACCGCTCAAGGCTAAGGTCAACGCTATCGCCGATATCGCTAAGCCGGGT
GCAAAGGTCATGGTTGGCAACAACGAAAAGACCGTGAAGCAGCTCCTCACGCTCGACGGC
GTGAAGGTCATCTTCGACGACGATTCCTGGATGCTCGTGCGTCCGTCCGGTACGGAACCG
AAGGTCCGTATTTATACGGAATGCCGTAACCCGGATGAAAAGGATCCGATGTTCGAAGCT
GCAAAGGCTTTGTTCTTCAAGAACTAAGGATAAATTAAGCGAATTGGATTAGGGAAATGA
AAAAACTTCTAACGGTCATCTTCCTTGCGTGTGCCATGGTGTTCGCGCAGGAAGGCTCCA
TTAAGCCGGAATTCCAGGCTTTCTCTGGCGCCTTGATCAAGCTCAAAAAGGCTGAGAAGG
GTTTCCACAAGTTCAGGCTCCGAGTCGATGTGGCTCCGTGGGCATTCCTTGCGGAAGGTG
AAGTCCAGGCTCCCGGTGGAGATTCTGATGTCCTTATAACGGCTCTTTTCGATAGAGCGC
TTTACGCTGTGCTTGCCTACATCCCGGACAAGATTGCTGCCGGTTCTGATGGCGAAGAAT
ACAACGTGGGCTTCTTCGACATGATGCTTTATTACGACGAAGAACCGACTAGAATTCGCA
ACTTGTCGTTCAAGCTTTTGCCGCCTGCAAATGACAGCTGGGCCCAGAGCATTTTGGATG
ATGCTCTCCAGTCTGGCTCACTTCTCGGTAGAATCTGGAGCGGTAAGTACGAACGTGAAA
TTACAAAGGCATCTGCTGTTCCTATAGACAAGACTAAGCTTGTCGATATGCAGCAGAAGC
GCCAAGCGGCTAAGGCTGCCGAAGCCGAGCGCAAGGCTCAGGAAGAGGCAGACCGCAGGG
CTCGTGAAAAAGCGGAAAAGACCAAGCTCAAGTCCAAGAAGGTTGATCTTGATTGCACGG
GTCGCAAGCTCACAGCCAAGCAGAAACGCCGCTGCAAGATGAATGGCAAATAGTTATTAA
ATTTTATTACAAAACTCAAGTAGAGGTAAATTATGTCCGGTCACTCCAAATGGGCCACCA
CCAAACGCAAGAAAGCCAAAACCGACGTCGCTCGTGCCAAGGCTTGGAACAAGCTGATCA
AGGAAATCTCCATCGCTGCTAAGCTCGGCGGCGGCAACCCTGACGCTAACCCGCGTCTCC
GTGCTGCAATTCTCAAGTCCAAGAGCCAGAGCTTGCCGACCAAGAACATCGAAAGTGCTA
TTGCCAAGGGTACGGGTGCTAACTCCGGTACCGAAATGACGGAACCGCTGTACGAAGGAC
GCGGCCCGGCAGGCATCGCTATCATGGTGCAGTGCATGACCGACAACAAGGTCCGTACGG
TTGCTGAAATCCGTAACATCTTCAACAAGAACAACGGCTCCATGGGCGAATCCGGTTCCG
TTTCTTGGGCATTCACCTACAAGGGTGTCATTATCGTCGATGCTGAAAAGTATCCGGAAG
ACCAGGTCATGGACCTCGTTCTCGAAGCTGGCGCAGAAGACATGAGCACCGAAGATGGCG
TTCATGAAATCTCCACTTCTCCGGAAGCTTTCGACGCTGTTTCCAAGGCTCTCGAAAATG
CTGGTATCGAAATGATGAGCGCTGAACTCAGCTACGTTCCGAATGACCCGGTCAAGCTCG
GTCACGACGACGCTGTCAAGCTCCTCAAGCTCATCGACAAGTTCGAAGACCACGACGACG
TTCAGGAAGTCTACCACAACGCCGAAATCGACGAAGCTGACATGGACGCTGAGTAATTAG
ACGAGAGAACGCTCGCGTCGCTCGCTACAGACGAGAGACGAAAGAGTGGCTTGTCTTGCA
TGTCATTCCCGCCACTGAGCGGGAATCTCCATTTCAAAAGAGAACTGTTGCTTTTGCAGC
AGTTCTCTTTTTTTATTGTAAAATAATTATATTTTATATGACATTTTAACAACAAAGACA
ATTATGTTCAAAAAAATTTTCTTTTCTCTTGCCGCACTTTCCATTTACGCTAATGCCATC
AACTGTCTTGAGGCTTATTTCAAAACCAAGCCGGTGGATTATTATGTCCCGGAAGACTAT
GTTCTTGACAGCCTTTACAGGGCGCCTGCAGAGGGTGCGGATTCAAAGCCTTGGTCCAAG
AAATACTATTACACGCCTGGAAATTCTCTTCCGGATAGTCTTGTTTTGATGGATTCGAAA
GATACTGTTAAAACTGTTTTCCATTATACTCAGGAAGCGGATACCTTGAATGGCATGATT
ACGCTTGTAATCAATAACGATGGCGAACTTTTCGGAACGGTCAAATATATGAAGGTCGCT
GATGATATGCATCCTTATGCTTTTTATAGATCTAATTCGGGGAAGGTTGACACGCTTAAT
GGATATGTAAATCTTAAAGACGAAGAGACTCTTGTTGAGTACAAAAATGGAGAATTTATA
AAAGTTCTTTTGGATAAAAAAGATCCAAATGTCTGTCATATCGGCAACCCTGATGATGAA
AAATATGTGAAGATTACTTACGAGGCTCTGGGCCAAACAATTCATCTTACTGAGGAAAAT
TCGTCTACCTTGACAGAAATGTTCTTTATCCCGCTGTATCCTCAAGAAGAAACGATTGGA
ATCCGAAAAATCCGACCGGCGGCGGCGAACATCAAAAAGTATCAATACTTTGACTTGCTC
GGTCGCCCTGCAGTAAACAAGCACTCCGTGCAAATCCGTAAGTAGCCTTACGTCATCCTG
AGCGAAGGCGAAGGATCCAGTTATTTTTTAGAGAGAACTGTTGCGAAAGTGACAGTTCTT
TTTTTTGTATGCAATGATGCTTGTGTTTGTTGTACTTATTGACGGAATGTCAACGTTTTT
ATTTGAGCAGAATGTTTTTTGAAACCTCTTTTTATGATAAATTATATATTAGAGAGTAAA
AGGAGAAATTTTATGAATATTCGCAAGTTTTGGCGCCTGAGCTGTTTGACTGTCGCATCG
TTTTTTTGGGCAAGCTGTGGCAGTGATTCGAACCCGCAATTTCCTGTAATGCAATCTACT
AATCCGGATTCGTCAGCGGATGCATTTGGGGATAGTTCTAGTAGTGAAGCTGCTTTACCT
GAAGAGTCTTCAAGTTCTTTGGCTGAAGAAAATACGAGTTCTTCAGATGTTGGCGCGACT
AGTTCGTCTGATGCTGCGATGAGTTCTTCGAATGTCGAAAGCTCTTCAAGTGCTGACGTG
ACGGAATCTTCAAGTTCTTCGGAACCTGTGAAGTATGTCATGGCTCGAGATCCTTCTGTG
ACTTGTGTAGAAAGTACATATAAACAAAGCAATTGCCCAGAACGTTCGTATAGTCCTACT
TGCGATGATTATAAGAGATATTTAGGGAAAGATTCCTCATTGTCTCAAAAAATTTTGACG
GAATGGGAAGAAAAGCTTCAGTCGTGCAGTGGTAATATTGAAGAAATGGCGCCTGTTTAT
GGTATCGTCAGCCCTAGTTGTTATCCTACGATGTATTATGATGCTCCGATGATTGAATGT
TCTGATACCCGCACTTACAAGAGTGGATACAAAATCGATGGAAATCTTTTCTATACTAGC
GAGCAAGAATATAACGAAGCCCATGGGATTTTCCCTGAAGATTTAGTCAAGTCTTGCAAG
CAAGAAGACTTTGCTTTATTTACCGATATTCTTGCCGATGTGCAGAAAGCTTTGTATGAA
AGAGTTGTAAAGAATATAGAAGAAAACACGGCATTATCTGAAGCCCAAAAGATTATTTAA
AAACTCTTATAGATACCGAAAATAAAACCTTGAAAGGAAAATTTACGCCTTATTTTTCTG
ATGAAAATGGCTATTCCTATAGTAGAGAATTGGCTATAGTTAGTAGAAACTGGTTTACTG
GTTTTATTGCAAAGACTAAAACTTGCGAAGATGGAACGCCAGAAACGACAGACCGTTATC
AGCAAATGTACAATGATATTTATGCGGAATGTTGGGAAAAAATCAGTGCCAATACCGCTA
AAATTGAACAATAAAAATGAAGGTGCTATCTTCCCAGCGTTTCGCGGTAGGTGTGGACGG
CGTCCTTGTACTTGCTGACAGCTTGTGCGATGCGGTCGGCAAGGTCTTGCTGGCCTGCCT
TGGTCATCATGTAAGCTTCGTCTTCTTCGTTGCTGATAAAGCCTAGTTCAATGAGCACGG
CTGGCATCATTGCGCCTACGAGAACCATGAATCCCGCACCGCCGACGCCAGTGTTCATTT
TCTTGATTTTTCCGCCATCAAAACTGTCTAGCAATTTCTCGGTGAAGAGGTAGCTAGTTT
GTTTGTACTGTTCAAGGCGAGCTTCGAGCTTGAACCATTCCAGCGGTGAAAGTTCGTCCT
TGGCGTTCTTTTCGCCATAGAGCGTGGCAACCGCGTTTTCACGACGGGCTATCGCTTTGT
CTTCTTCGCTTTCCGGGGCGCGCAGCACGTAGAACTGGTAACCCTGGATAATCTTCTTGC
GTTCTTCGCTTGCGTCGATGGCGTTGCAGTGCAGGCTGATGAAGAGGTCGCCATCCCACT
GGTTTGCGAGCATGGCGCGCTGGCGTAATTCAATGAAAACGTCCTTGCTGCGGGTGAGCT
TCACGTTGAAGCCTTCGTCCGCGAGGTTCTTGCGCAAGAGCTTTGCGACGGCGAGAACGA
TATCTTTTTCTTGGGACTTCTTGCCCGAAGCGCCGGGGTCCTTGCCTCCGTGTCCGGGGT
CAATCACGATGGTGCGGACTTCGCGCGTGCCTGCGATTTCTTGCTTTGGAGCCTTCGGCT
TTACGACAACCGGCTGTGCAGGTTTCTGTTCGGCGGGCTTTGCAGCGGGCTTGGCCGGTG
CAGTTTCTTTTGCTTTGGCTTGTGCGGTCTCGGTCTTTGTTATTGGGACTGCCGCAACCT
TATTGGAAATTTTCTTGGCGTCGTTTTCCGCAATCCATAGGTGTCCGTTATCGAGTTCCG
GTGCTGCCGACAAATCAATCGTGCGACCGTTGCGCGTCATGTACGGAATGCCAACGGCGA
ACTTGAGCGTGTCCTTCGCAGAAACAATCGAGAACGTCTTTTGTACTGGATACCAGTGGA
ACGAACCCTTGATTTCGCGGGCGACAGACTCCACATCGACCCTTGCCGTAGCAGCGAGGG
CCAAGCTACATGCGACTAGCAGTAAAGCTAAAATTAGCGATGAGCCTTGGCGGCGCGAGC
CATTTCCATCTTGGCATCGCGGACTAGAATGTCCTGTCGCTTGTCGTGTTGATCCTTGCC
TCGGCATATTCCTACTTCGAGTTTTGCAATACGGTTCTTAAAGTACATTTTCAGCGGGAT
GATCGTGCAACCCTTCAATTCCTTCGCCTTGCGCATCTTCTGGATTTCGTGCGTGTGGGC
GAGGAGCTTTCTCCTGCGTGCAGGGAAATGGTTGAAACGGTTGGCGAAAAGGTATTCATC
GATATGCGCACCGACGAGCCAGAGTTCATCCTTGTTTTCGTCGATATCAATCCACGCTTC
GCCCAGAGTGCACTTGCCGTTACGGATAGACTTGACTTCCGAACCGATGAGCATGATTCC
CACTTCAAAAGTTTCATCTACAAAATAGAGGTGGCTCGCCTTGCGGTTCTGGATAACGGG
CGTACTAGATTCTTTCTTGATCATCTTTTGGGACAAAAGCCTCTTCTAAGTCGAAAGGAA
CGTTGTTGATTTTTTCGATCAAGTCCTTGCTGGGTTCGAACACCGGGCGCACCTTGGCGG
GGATGTTCACGAGTTCGCCAGTCTTGGGGTTCCGGGTGCGGCGTTCCTTGCGCTGTTTAT
TCTTGAAGCGACCGAATCCACGCAACTCGATATTGTTGCCCTCGATAACGCAATTGGAAA
TAGCGTCGATGAGTTCTTCCACGATGACTTTGGTTTTTACTTGCGTAAATCCAGTCTGGG
AAGCGATTTCATCAACGATTTCCTTCTTAGTTATGTTGGACTGAGTCGCCTTCATATTAA
AGAATTTACAATAATTTTAAGCAACCGTTACGCTTTTTTGCTCCAACCGATGCTTTTTTT
GTGCATATGGGGCACTGCAGCGTCCAAAGCCTGCTGCAATTCAGCGCAACCTTCGCCAGT
AACAGCCGATGTGATGACCACTTTCTGGCGGTGCTTCTTGAATTCCTTGATGGCGTTTTC
GATGCCGAGGTCGCTCTTGTTGAGCGCTACGACAAAGTTCTTTTCGGCAAGCTTCGGGTG
GAATGCCTTGAGCTCTTCCTTCAAGACCTTGAACTGCTCGTAAGCGTTTTCGGCAAAACC
GTCAATCACAAAGAGCAACGTGTGCGTACGTTCGATGTGCTTGAGGAACTGGTGGCCAAG
GCCCTTGCCTTCGCTTGCGCCTTCCAAGAGACCCGGAATATCGGCAACCACAAAGCTGTG
GCCGTTCACCTGGACGATACCGAGCACCGGTTCAAGCGTCGTAAACGGATAGTCACCAAC
CTTCGGGCGTCCGCTAGAAATCTTGTTCACGAGACTCGACTTGCCTGCGTTCGGGAAGCC
CACGAGACCCACGTCTGCCATGAGCTTGAGTTCGAGGAACAGCTGGCGGACTTCGCCCTT
TTCACCCGGAGTGCATTTGCGCGGAGCCTGCACCTTCGGGGTTGCGAAATGCTGGTTGCC
CATGCCGCCCTTGCCGCCGCGAGCCGCAATCCACTTCTGGCCCGGTTCGGTCAAGTCCGT
GAGGATGTGGCCCTGTTCGTCCTTGACGATTGTGCCGCGCGGAACGCTAATGATTAAATC
TTCGGCAGATGCACCGGAGCAGCGCTTTGCGCCGCCGGGCTGACCGCTCTTTGCCTTGTA
AATGTGCGTGTTGCCCATGTCGAGGAGCGTGGTGTACTGCTCGTTCACCTGCAAAATCAC
GTGACCGCCACGACCGCCATCACCGCCATCGGGACCGCCGAGGGGTACAAACTTTTCACG
ATGGAAACTGCAGATGCCGTCACCGCCTCTGCCGGAGCGAACTTCAATATTTTTTTCGTC
TAAGAACATAGCCCAAATTTAGAAATTTTTGATGAAATTCATAGAGTACAAATTTCACCT
CCAAAAACAAAAAACGCCAAAACTCATGGAGCTTTGGCGTTTTTTGAAATTTAACGGGTG
ACGAATGCGGATTAAACCAATCCGATTGTTTCGTCTAGGCCGAGCGCGATATTCATGTTC
TGAATAGCGGCGCCGCTAGCACCCTTACCGAGGTTGTCGATGATCGTCGTGACCTGCATG
ATGTTTTCGTTGCCGAAAACCTGGATGCGGGCGTTGTTCGTGTCGTTGCAGACAGTCGGG
TCCAAGCGTCCGTTGAAGAGCACCGGAGCGGCTTCGTACGGCAAGACCTTCACGAACTTC
GAACCTTCGTAATGCTTGGCGAGGATTTCAGTCAAGTCCTGCGGACCGACCTTCTTCGTG
AGCATGTTCGGGAAGATGGCGACCGTCACGGCCATACCCTTGTAGTAGGGGCCAAGCACC
GGGTTGAAGAACGGGACGTTTTCGAGTCCGCAGTACTTCTTCATTTCGGGGAGGTGCTTG
TGGGCGAGCGCGAGCGCGTACGGGGCGGGAGCCATGATGGCCTTCGATTCACCAGCCTTG
TGGCTGAGGGCTTCTTCGGCTTCGTATTCTGCGATGAGCTTCTTGCCGCCGCCGGAGTAA
CCGGTGATGCTGTAGGCGGCGAGGTTAGCGCTCTTCGGGAGGATTCCCGATGCAACGAGC
GGATGGACGCCGAGGATAAATCCCGAGGCGTGGCAACCGGGGTTTGCAATGCGCTTGCTC
TTGGAAATCGCTTCGCGTTGTTCGGCCGAAAGTTCCGGCATACCGTATGTCCAAGCCGGG
TTCACGCGATGAGCCGTGGAGGCGTCGATGATGCGCGTGTTCGGATTCGTGCAGAGGGCG
GCGCTTTCCATGGACGCTGCGTCCGGGAGGCAAAGGAACGTCACGTCAGATTCATTGATC
ATCTTCTGGCGTTCGTTCACGTCCTTGCGGAGTTCTGGATTGATCTTGAGAATTTCCAGG
TCGTTACGCTTGGCAAGTCTCTCGAAAATTTGCAGGCCAGTGGTACCTGCTTCGCCATCT
ACGAAAACTTTGAACATATTTAATAGGTAATGGTTGATTGTAGAACTTAGAGCTTAGAAC
TTAGAACTTAGAATATGCTAATAACTAAGTTCTGCTAACTAAGCTCTGCCAACTGCGACG
AAGTCGCGAATTACTTATTCGCGCCGCAGCACTTCTTGTACTTCTTGCCAGAACCGCACG
GGCACGGGTCGTTACGTCCGACAACCGGACCTTCGTGGCGGACAGTTTCCTGCTTCACGG
CACGACCATCGTAGAAGAACCATGCACCGCCGACCTTGTGGAATTCACCAAGTTCGTGGT
GGTTGCGGGTGATGTTGCCCTGCTTGAAGCGAGCGACAAATTCGACCCAGCCGATGTTCT
TGTCTTCTTCGGTCTTGGTCTGCTTGATTTCGATGCCGAGCCATTCGGAATCGCGGCTCC
AAGCTTCTACGCTCGGTTCGTCAAAGTCGTCACGCTGGGTGGCTTCGAGGGAATCCTTGA
GCCATGCAATTTCGTGCTTGGCGTAAGCGGTGTAGCGGGAGCGCATGAGGGCTTCCGGGG
ACGGGGCGAGAGTGGTCTTCTTAATAATCGGTTCGCAGCAGTCGCAGTAGGCCTTGCCAG
AACCGCACGGGCATAAATCGTTAGCCATAATAAAATCCTTATAAAAAACTGGGCTAAAAA
TACAAAAAAATGGGTCGCCTGTGGAGTCTATCGCGCTTTTTTTACAAGCACAAAGTCTAG
AAAAAAGAGACCCCGGCACGGAGGCCGGGGTGACATCTAAAATGTTGGCGGGCTAATTAC
AGGCACTTCTTCATGAGCCAGAATTCTTCCTTGCCTTCGCGGCCCGGAATGCTATTCGTG
GGCTTGATGCGTTCGACGATGTCGAACACGCCGTCCAGGCGAGCCATGAGTTCGCCTTCG
CTCATGCAGTGCGGAGGGCCCTGCATGGTCTTGCCGTTCATGAGCGGGTACATGAGGCAG
ATGAACACGCCGTCGTCCTTCATCATCTTATAGCAGACTTCGAAGAATTCGTCGCGGCGG
CCCGGGTGGATTGCCGAGAATGCACCGTAATCATAGATGATGTCGAACTGTTGGCCACCG
CGTTTGGCATCCTTCGGAGAAAGGGTGAACAAGTCGAGGTCGAGGGAGCGCAGGTTCTTG
TGCTTGCGGCTCAAGTGGTCCAGTTCATCGACTGCGGTCGGAGCAAAGTCGACTGCCAAA
ACTTCGTGTCCACGCAAAGCCCATGCCTCGGCATCGTAGCCGAACCCGGCGCCGGGAATC
AGCACAGAGCCGGTTGCGGGGCAGGAGGGGTGCTTGAAAAATTCAAGCAGGGCCGGAGTC
GCCTTCTTGAAATTCCAGTAGTCCTTGCCTTCGGCATAGAGATTGTCCCAGAATTCCGGG
AGGTTTTGCGTTAACATTCTTTACCTTCCTTTTTGTACGCTAATTGTCCACACGCTGCAA
GGATGTCCCTGCCGCGCGGATTACGGATCGTTATTTGAATTTCAGCAGCTCGCACGGTGG
CGAGGAAATCTTCCACCTCTTCGGGGGTGGGGGCATGGAGCGTCGGGTCGTCGCCGTCGT
TAAGCACGATGGCGTTCACCTTCACGCGGCGCGGGGCGCAGATGCGGATGAGCTCTTTTG
CGGCCTTGGGCGTGCAGGTGATGTTCTGGATGAGCACGAACTCGAACGTCACATAATTAT
CGGTGCGGCGGATGTATTCGTCAACCGCATCCAAGAGTTTTTCGATGGGCCAGGTCTTGT
TCACCGGCATCACGGACGAACGGTATTCGTTGTTCGTGCTGTTGAGGCTCACGGCGAGGC
AGCAGGGCGTGTTCCTGTCCACGAGCTCCTTGATCTTCGGGACAACACCCGAAGTGCTCA
CGGTCATGCGCTTTGCGCCCATGTTGAAAAGTTTCTGGTTGTGTAGCGTGCAGCAGACGC
GGTGGACGTTCTCGAGGTTGTTGAGTGGTTCGCCCATGCCCATGAAGATAATGTTTGTCA
CCTGGGCCGTGCCGCCTTCTTCGTTCATGAAGCTGTTATTCTTCAGGTACCAGTTGACGT
TGATGATTTCTTCGAGAATTTCGCCTGCTTCGAGGTTACGCGTGAACCCCATCTTGGCGG
TACGGCAGAATGCGCAATTCATGGCGCAGCCGACCTGGGTCGAGACGCAAACGGAATAGC
GACCGTTTGCGGGGATCATCACGGTTTCGATATGGTGACCGTCTTCGGTCTCAAAAAGCC
ACTTGACCGTTCCATCGACAGAAACAGAACGCTGAGCCTCCTTGAGGCCGCAAAGCGTGA
ACTGTTTTGCCATTTTTTCGCGGAGAGCAGGGGAGATGTTCACCATCTCGTCGTAAGAAC
GCACCTGCTGGCAGAATAGCCATTTTTGAATCTGGTCGGCGCGGTAGGGCTTTTCGTCAA
CATCCCGAAGCCAAGCTTTGAGCTCGTCGGTTGTCAAAGTTTTTATATTGCGCTGCCATT
CCATAGCTCTAAAAGATAGAAAATTTTAAGCTTTTTGTTAAGGGCTATGGCTTGTCTAAC
CCCCTCGCCCTGCGGATGTATTCAAGGCTTGGGGTGCGTGTATCGGCGGCGTTCCGTGCG
GAATAATCCTCTGTATTGTCGTCCTGTCTTGCCTGTCTTTGCCGGAACAGGTGCTGGTAA
ATGCGGTCTAGCTCTACTACGAGTGTACTCATGTTGGTCTTGAGAGCTAGCGATAGTTGT
GAAAGGGTGACGATAGAGGGAAGCTTCATTCCGCATTCCATTTGCGAAATGAATTGCCTG
GAAATCCCTGATTCGAGTGATAGCGAATGCTGTGTGTGGCGGCGTTTTTGCCGGATGGAG
ATTAGGAGAAGTCTTACGGCTTCGTGGAGAAGGAGGGGCTCGTAATACATGGGACCAAAT
TTTATGAAAAATTCGAAAAAGTTAGTGCATCCTATAGTTTGCAAAATGGTGTAAAAACTT
TGATATCCTTTTTATTTTCTTAAAAAAAGATGACAAATGGTGTCGGGTCTTTACGTCTGT
ATACAGAAACATTTCGTTCTTTTGTCTTTATTCTAAAAAAGATTGATTATTTTTCGGACA
GGAGTTGAAATTAATCGCGCGTTGCGCAAAGGGGTCAGGAATGATTGACGTAAAAGGAAA
ATGGTGCTTGGTGACTGGCGGATGCCGTGGTGTCGGACGCCTTATCGCTATCGAAATGGC
GAAACTCGGGGCTAATCTCATCTTGCAGGGCCGTGACAAGAGCCATGCCGAAAAGGTGAT
TAACGAACTTGCTCCGTATGGCGTGCAGGTGAAGGCCGTGGGCTGCAATCTCGAGAACGA
AGCCGAAATTGAGGCCGCTTTCGCTGAAATTGATTCCTTTGGCGTCCAGGTGGACCTTGT
GTTTAACAACGCGGGCCTCATGAGCCATTATTTTTCTGATTTTACGACCAATACGATGGA
TGACTTCCGCCAGGCGATGGCGGTAAACTTCTTTGCCCCGATAAAGATTGCCTACCACTT
TTTGCCGGGCATGATCCAGCGCGGTTTTGGCCGCATGCAGCTTACGACGAGCGGTATCGC
TAACGAACCGGAACTAGCCGCTTACGCTTGCGCCAAGGCTGCCCTTACCAAGTTTGTGAA
GGACTTCGCCTGTAAGTTGAATGGCACTGATGTGATGATGAACGTGATGGATCCGGGTTG
GCTCCGTACGGACCTTGGCGGTCCGAATGCCCCGAATGCTCCGGAAACGGTTGTCCCGGG
TGCTCTCGTGAGCGTGCTCCTCGACGACAAGAAGAGTGGACGCTGGTTCAGTGCCCAGGA
CTATGTGGGCATGAGTATCGCCGACGCTGTCGAAGCGGGGAGCAAGGTTTTCGCCTAGAA
ACACGCTTTAAGTGAAAAAAATCACATTTTCTACCAAAAAATATTACGAAAATACGTCAA
AATTCTTGCGATTTTGAAAATATTAAATTATTTTATTGAGTAGAAGTTATCTTTTTTTCT
AGGGGAAGGTGTGATGGGTTCGTTATGGAATCGGAATTTTGTCCGGTTCCTTTTAACGGA
GGCGTGTGGCTATGTCGGTACGAGATGTTTATAAATTTCCTGAGGGGATGCGGAAGGAAT
TGGAAAGTTCCGAGGTTCCGCTTGCGGTCTATCAATTAATTGGTGGGCGTATTCAGACTA
TTCTTGTTTCTGAAGGACTTATCCGCTGGCTTTCGCCTAGTGCGACTCGTGAAGACTTGT
TGAAGTTCCTGGATACGGATATGTATCGGGACGTCCATCGTGAAGATATTGTTTTTGTGG
CGACTAAGGCCAAGGAATTTGCAAAAAACAAGGACGGACGTTACGAAGTTATCTATCGTC
AAAAGTTGTATGGCAAGAGTGAATATCGTACAATTCATGCTTTAGGCTACCATCATTTTT
TGGAAGACGGAACCGAATATACGGTTGTCGTTTATGACGATGTCACCAAGGCCTTTAAAG
AATGTAAGGGTTGCCGCCAGGAATTTGATACAAGCCTTATCGAATTTTTGAACAATGACA
CCGTAGAGCCTTTTGTTGTTGTCGATGCCAAGACCCATGAAATTTATATGCTCAGTGCTT
CTTTCGAAAAAATTTGGAAGCCTGTGAGACCTTTTGATTCGGGGATTACGTTCGAAGATT
ACTTCTTTGACCCGGATGAACCTCGAGCGATTTCGCTTGACGACGTGTTGGAAAAAGGCG
AAGTGATAGTGCCCAATACCCGTACGGAAGGCGACCTTATCTTGAAGGCGTCGCGCATCA
AGTGGCATGGCAAGGATGCTATTTTCCACCGAGTAAGCGAAAGGACGGACCGCTATTTTG
ACCCGTTGACCGCGCTTCCGAATATGGAATATTGCCGCATGCGTGGTGAAAGCTATGCCG
ACGATATCAGGATTGCGGGTGGGACGCCTGCGGTTATCTTCTTTGACATTGTCGGGATGA
AGCTTTACAACAATGCAAACGGCTATGATAGGGGCAATGAATTTTTGCTCCACTTTGCCG
CAAAACTCAAAAAGCTTTTCCCGAATAACTTGATTTGCCGCCAGTCCAATGACCATTTCA
CCGTCGTTACCGATGTCAGAAATATTGAAGACAGGCTGAACGAAGTCCGTAAGTATGTCA
AGGGCGTGGTTTCGAAAATCTCGATGGACGTCAATGTTGGCATTTGCAAGATTGAAGAAT
TTGAAACGATGCTCGATGCCTGCGAAAAGGCAAAGATTGCATGCAAGGTCCAAAAACTTT
CTGGCGATAATTTTGTCCGCTATTACGATGAAGATTTGCGTAAGGCGCTTGTCTTGCAGA
ACTACGTTGTAAACCACATTGACGAGGCCATTAAAAATGGCTACATCAAGGTTTACTACC
AGCCTGTTGTCCGCACGATTACGGAAACGTTCTGCGGTATGGAAGCGCTTGCCCGCTGGG
TGGATCCGCAATACGGATTTTTAAATCCGGCCGTTTTTATTGGTGCGCTTGAAGAGTCCC
GCCAAATCCACAAGCTCGATAGCCATGTCATCAACATAGTCTGTAAAGAAATGCGTGAGG
AGATGGATGACGGAAACCCCGTGGTCCCGGTCTCTTTCAACTTGTCGCGTCTGGACTTTA
TCGGCTGTGATATTTTTGAAGTTGTCGAACGGGCGCTAGACAAGTACAAGATTGATCGCG
ATTACATTCGCGTTGAAATTACGGAAAGCATTATGGCTTCGGATTCGTATGTCCGAAACG
AAATTCAAAGATTCCGTTTGGCCGGTTACGAAGTCTGGATGGACGATTTTGGTAGCGGCT
ATTCTTCGCTCAATACGCTTAAGGACTATAAGTTCGATGAACTCAAGATTGACATGGTGT
TCCTCTCGAATTTCAACGAGGCCTCGCGCACCATTATCCGTTCGACGGTCCGTATGGCGA
AAAACCTTGGGCTTAAGACTCTTGCCGAAGGTGTCGAGACCAAGGAACAGATGGAGTTCT
TGAAGGGCATTGGTTGCGAAAAGGTCCAGGGCTATTATTACGGAAAACCCATGCCTTTAA
AAGAGACGCTTAGACACATGGCGACTATGGGGATGCATATTGAAGACCCGAAATCGCGTC
TCGTCTATTCTAGGCTCGGTAGTCTAGATTATTTGGTGGATACGCCTAAAGCGGTCATGT
CGTTTGAAAATGGTATGTTCAAGTTCCTGTTTGTAAATAAGCAGTACGAAGAACAGCTCC
AAAGCCTTGGCTTTAGCGGTTTCAAGGACGCCGAGGATGCTTGCAACGACCCGAAAAACC
CGGTTTACAACAAACTCCGTGAAATACAGCAGGCGGCATACAGGGCGCCTCAGCAGGTGA
CTTACGCCACTCACGGAACCTACGTTTTTTTGACGGGTCGGTTGATTGCCGATATCAATG
GCGTCCGTATTTACGACATGTCGTTACGCAATACTCATGTGAGCGCTGAAGACAGTTCGT
CTGGTTCTCAAAATGTCGTAAAGTTCCCAGTAGAAGCAAAGACTATTTTGCTTGCGACGG
TCAATTTGCCGAACAGGTCCATTCTTGAAGGTATTTTAAGGTCTGATTACAATCTGTTGT
TTGCCGAAGATGGTGAACAGGTCTTGAATATTTTGCTGGAATATGGTAGTAAGATTTCGA
TAGCGTTAATCGATGCGGCCCTCCCTAAAATTGATGGCTTTAAGATCATCCAGAAGTTCA
GAGGGGAAAAGCGTGAATTCCAGATTCCTTTTGTCGTGATGTCGGATAACATGGAACTTG
CGAAGGAAGGCGTCCGTTTAGGGGCTTATCAGTTTATCTTGACGCCTATCAGCAACGAGG
AACAAGTCAAGTCCAAAATTGACGGAGCCATCAAGAATACGGAGTTGCTCCACCAGCTTG
CTCTAAACTATATGGAATACGTTCCTGGTGGCGTGATTCTTCTGGAGGCTATGACCGGTG
ACATTCTTTACGTGAATGGCCGTGCGCTTGAAATTTTTGACTGCGACAGTGTTGATGATT
TCCGCTGTCTGGCGGGTAATAAGCTTGAAGGTGCCGTGCTTCCTGAAGATTATGCTACGG
TAGACGAAAAACTTGAAACGTTGTTCCGCAGTGGCAGCGCTTTGCCGACGCAGACGACCT
ATCGCGTCAAGACTAAGAAAGGTACAGTCAAGCGAATTTACCACGTAGGACGTTTCTTTA
GGGATACGCCGTATGGACGCATTTTGTCGGTGTTCGTCTCCGAAGACGATATGGCATTAA
AGAATTACTTTGGCCGAAAGAACGCTTTCAAGTTGTTCATGGCGTCTGGTGAGGCGACCC
ATACCAAGTCGTATGAACCGGGATATAAGGCGTTCTTGTTCTGGAACCTTACGAAAAATT
CTCCGGTTATCAGAATGGAAGGCATTAGCTATATTCCAGAAGAAATGAATGGCAAGTACA
CTTACGATGCTCATTACAACTACCTGTCGAGTCTGATGTCGAAAGATAGCGTGAATGTCC
AGAAAACGGCTAATTACACTCGTGAAAAGCTGATTCTGGCTTATGTAAATAAGCGTCCGG
TTCCTCCGCTGAACTTAAATTACAACTTCAAGAACGGCTGGTTCTCTATCAAGTCAACAT
TTGATATGATGGCCGATCCTGATTCTGGTGATATCATTCTAAAATTACAGAACGAAAATG
ATACGGATGTTGAAGCCTACAAGGAATTGACGGACGCCGTTGTCTTGAACCTGTATGATC
AGATTATCTACATTGATGGAAATACAGACAAAATGCTCACGCTTTCAAGCGTAGATGGCA
AGCCCATGTATGTCCAACGGTTGATTTCGGATTCTATGGATGTGCTTTGCAGGCTTTTCC
AGATTCCGCTTTGTTCCTCGGAAAAATTCTTGGAAAAAGCGAGACTCAATAGCGCAACCG
GTGAAACGTATGGACGAAAACTGATTTCTGAAAATGGAGAAGTTAAGTTTATTCGTGCAA
GAGCGCTTTTTAATGGCTCTCAAAAGTACATTATTACTGTTTCGGACGTGACTAACATGG
AGTATTAAATTAGGGTTGATTTTAATGCAAAAAAAGTCTCCAGGATTTCCTGGAGACTTT
TTTATGGCTTGCTGTTATGAACCTGCTGAGAGGTTGCACCAAGCGATTACTTGTTGTTCG
CGCGGATGAGGTTGAGGGCGGAACCCGCCTTGAACCATGCCCACTGCTGTTCGTTGTAGG
TGTGGCTGAGCGCGATGTTATCAACCGAGCCGTCCTTGTGGTGGGCAACGAGCGTGAACT
CGGAACCCGGAGCGAACTTGGTGAGGCCAACGATGTCAAACACGTCTTGTTCCTGGATCT
TGTCGTAGTCGGCAGCGTTCTTGAAGGTGAGGGCGAGCATGCCCTGCTTCTTGAGGTTCG
TTTCGTGGATTCGGGCGAAGCTCTTCACGATCACGGCCTTCACGCCGAGGAAGCGCGGTT
CCATAGCGGCGTGTTCGCGGCTGGAGCCTTCACCATAGTTTTCGTCACCGATGACGATGG
AGCCCGTGCCCTTGGCCTTGTAAATCTTGGCAAGTTCGGGGACTTCCTTGTATTCACCGC
ACTGGCAGAGGACCTTGTTGGTTTCGCCGTTGAAAGCGTTCACGGCGCCGATGAGCATGT
TGTTCGAAATGTTTTCGAGATGACCGCGGTAGTTGAGCCACGGACCTGCCATAGAAATGT
GGTCGGTGGTGCACTTGCCCTTGGCCTTGATGAGGATCGGGGCGCCAGCGATGTCCTTGC
CGTCCCAAGCGGCGAACGGAGCGAGAGCCTGGAGGCGCTTGCTTTCCGGGTTGATGGAAA
CGGTGATGTTGGAGCCGTCAGCAGCCGGAGCCTGGTAGCCAGCGTCCTTCACGTCGAAGC
CCTTCGGCGGGAGTTCGCACTGTTCCGGCGGGTCGAGCTTCACGGCCTTGCCTTCGTTAT
TCACGAGGGTGTCGGTCATCGGGTTGAAGCGGATGTCGCCAGAGAGAGCGGCGATTACAG
CCATGAGCGGGGAGGCAACGAAGGCGTGCGTGTTTGGGTTGCCATCGGCGCGCTTTGCAA
AGTTGCGGTTAAAGCTGTGGACGATCGTGTTGAGTTCCTTCTTGTCGGCGCCGGCACGGT
CCCAGCGGCCAATGCAAGGACCGCAGGCGTTCGTCATGATGGTTGCACCGAACTGCTTGA
ACAAGTCGATGAGGCCGTCGCGTTCGGCGGTGTAGCGCACCTGTTCGGAACCCGGGTTGA
TGAGGAGCGGGCACTTCGGGGTGAGACCCTTGGCGAGAGCCTGCTTGATCATGTTGGCGG
CCATGTAAAGGTCTTCGTAGCTGGAGTTCGTGCAAGAACCGATGAGGGCGGCACTCACGA
CCGGCGTAGATTCCGGCTTGGTTTCGGTGGCCTTGAGGGATTCTGCCATGTCGGTCACGG
CGAATGCACGGTCTGGGCTGAATGGGCCGTTGTAATGCGGGATGAGCGTGTTGAGGTCGA
TTTCCACAACGCGGTCGAAGTACTTTTCCGGTTCAGCTTCAACTTCCGGGTCGGCCTTGA
GGTCAGCAGCAATCTTGTCGGCGGCGTCAGCGACGTCGGCACGGCCAGTAGCGCGGAGGT
AACGGCTCATGGAATCGTCGTAGCTGAAGGTGGAGCATGTTGCGCCCACTTCGGCACCCA
TGTTGGCAATCGTTGCCTTGCCTGTTGCGGAGAGGCTGCGTGCGCCTTCGCCAAAGTATT
CGATAATAGCGTTCGTGCCACCCTTAACTGTGAGGATGCCAGCGAGCTTGAGGATGATGT
CCTTAGCCGTTGCAAAACCCTGGAGCTTGCCAGTGAGCTTTACACCAATCATCTTCGGGT
ACTTGAGTTCCCAGGGGAGGCCGACCATCGCATCGACTGCATCTGCACCGCCCACGCCAA
TCGCGAGCATGCCGAGACCGCCGGCGTTCACGGTGTGGGAGTCGGTACCGATCATCATTC
CGCCCGGGAAGGCATAGTTTTCGAGCACCACCTGGTGGATGATGCCTGCACCCGGGAGCC
AGCAGTCAATGCCGTACTTGGCAGAAACGGACTGCAAGAAGTCGTACACTTCCTTGCTTT
CTTCCTTGGCGCGCGGGAGGTCCTTTTCGACACCTTCGCGAGCGATAATCAAGTGGTCGC
AATGCACGGAGCTCGGCACAGCCACGCGGGACTTGCCAGCAGTCGTGAACTGGAGGAGGG
CCATCTGGGCGGTTGCGTCTTGCATGGCAACGCGGTCCGGGTGGAATTCGGCAAAATCAG
CGCCGCGCTTGTAGGTTCTGTTTTCTGCGCCATCGATCAGGTGGCTGTAGAGAATCTTCT
CGGCGAGAGTGAGCGGGCGGCCAAGCTGCTTGCGGGCAACAGCGACGCGTGCAGGAATGC
GAGCGTATGTGGCCTGGATCATGTCGAAATTAAAAAGCATAGTTACCTCATGAATTTTTC
GAGCGTAAAGATAGAAATTTTAGGATGAAAAGGGGGGAGGATGGGACTGTAGTCCCAACT
GCTAGGCTCGATCATGCAAGCCCGTAAACGGTCTGTCGCGATACTCGCCTTAAGCAGTTG
TCCCCCTCGTTTCAGCCTTGGCTTACACTACCCCCACTGCGGGGATACCCCCGCAACGCC
CCCTTACAAATAGTGAAATAAGTTGCGAATTGTGAAAAAAGTTTGTACGAAAAAAAGAGG
CCGGTGAAGACCGACCTCTTTTGTGAAATGCTAAAAAAGCGCATTCCAGGATGCTCGCGG
AATGTACACGAAAATGCGCTCGGGCTTTACTTTCCGGCGATTTCCTTGGCTTTTGCTTCA
ATGGCGGCGATGGCCTTTGCGCGACCTTCGGCGGTGTCTGCGTTTGCGAGCACAATGTTC
ACGAATACGGAACCAGCAACCACAGCGTACACATGCTTCGAAAGCACCTTGGACTGTTCG
CCGTTGCGGATACCGAAGCCGCCGAGAACCTTGGCACCGTGCTTACCGACTGTGTCGATA
AAGTCGAGCGTGTCCTGGTCAATCGTCGTTTCGCTTCCGGTGGTACCAGCGCGGAGTGCG
GCGTAGATGTACTTGAAACCGGCGGAAGCCATCGTTTCGAGGCGTTCCTTGGTCATGCTC
GGAGCGGCAACCGGAATGTTTTCGAGACCGTGCTTCTTGCAAGCTTCGGTGAGGCCTTCG
TCGTGGTCGAACGGAAGGTCCGGAATGATGCAAGCAGAAACGCCTGCGTCCTTGCACATC
TTGACGAAGTTTTCGACGCCCGGAGTAAAGGCGAGGGAGCCGTAAGTCATGATGTAGATC
GGCGTTTCGGGGTGGCGTTCGTGAATCTGCTTCACGATGGCGAGGCCCTGCTTAGTGGAA
TAGCCTTTTTCAAGAGCGATGGTGGAGGCCGTCTGGATGGCGGGACCGTCTGCGCTCGGG
TCGCTAAAGGCAAGCTGGATTTCAAGAATGTTGGCGCCACCCTTCACAAGTGCGTCGGCG
ATGGCGATAGAAGTTCCTGCGTCAGGAAAACCCGCAATAAGATGAGACATTAAATTCATG
GTGATTACTTCCTTGTCATAATTTCGGCGTCGTGGATGTCTTCGTTGTTTTCGAGGCGAA
CAAGTTCGGCCTTGAGGAATTCCTTCCACTTTTCGGGGCGGAACACCGGGCTTGTGATGA
AGATGTCCTTGTCACCGCGGCCACTCATGTTGATGACGAGCGCCTTGTCTTTCGGGAGTT
CCTTCGCAATCTTCATGGCGGCAGCACCGGCGTGAGCGCTTTCGAGTGCGAACAAAATGC
CTTCGTTACGGGCAAAGAACTTGACGGCTTCAAGAGCTTCCTTGTCGAGAATAGCCGTGA
ATTCCACGCGGCCAGATTCACCGAGAGCGGCGAGCTGCGGACCAATGCCCATGTAGTCGA
GACCTGCCGAAATGGAGCGCGTCGGCATGGATTGACCGTCTTCGTCAATGAGGAAACGGC
TCTTGTAACCCTGTACGATGCCTTCGCGGCTAGCGTTACCCGTCATGCGGGCTGCGTTTT
CGCCGACGTTCGGGCCGACGCCACCAGCTTCTGCACCGATCAATCGTACATTCTTGTCTT
CGATAAACGGCGTGAACACGCCGATGGAGTTGCTACCGCCACCTACGCAAGCGACAACGG
CTGCGATGTCGATGTTGCGTTCGGCGGCCTGGCGCTTGACTTCTTCACCGATGATGGACT
GGAACGTGCGAACGATATCCGGGAACGGGGCTGGGCCGAGTGCGGATCCGAGCACATAGT
GCGTGTTCTGGAAGTTTGTTGCCCAGTCGCGCATGGCTTCGTTTACGGCATCCTTGAGTG
TGCGGCTACCGCTCGTGACCGGCACAACCTTTGCACCGTACATTTCCATCGTTGCTACGT
TCGGCTGCTGACGACGAACGTCCACTTCTCCCATGTACACGACGCATTCGAGGCCGAGCT
TTGCGCAAGCGGCTGCAGTGGCGAGGCCGTGCTGACCGGCACCCGTTTCGGCGATGATGC
GGGTCTTGCCCATCTTCTTAGCGAGCAAGCACTGACCGATAGCGTTGTTGATCTTGTGGG
CGCCCGTGTTGGCAAGGCCTTCGAGTTTGATGTAAATCTGCGCACCGCCCAAGAGCTTGG
TTGCCGTCGGGGCAAAGTACAGCGGAGTTTCGCGGCCAATATAGTCGCGCTGGATGATGC
GGAGCTCTTCGAGAAATTCCGGATCGTGGATGTACTTGTTGAATGCCGCTTCGAGGTCGT
CGAGCGGGCGGCGGATGATTTCGGCAACGTACTTGCCGCCGAACTTGTCAAAGAAACCGT
TGTTAGAAGTAATCATAGTAGGTTCTGGGTTTAGGTTTAAAATTCAAGGCAAAAAATAAA
GGCCTTCGGTGAGTCCGAAAGCCTTTTACAAACACTTGATGAAATCAGCAAAACGGACTC
TATTTCGTAGAGCCCCACCACCAACGGTTGAAACGGATTGCAGAATTCATCTTCATGCCA
TAAAATTTAGGAAGCCTCGATAAATTTTGCAAGGGAGCCGCGGAAAAATAGACATAAAAA
ATAGGCTTCCGGCACATTCCGGAAGCCATTGAATCAAACACTTGATGAAACCAGTGAATC
CGTTCCGTTTTACGGGAACCCCTCCCGCAAGCGGTCTGAGTGGATTACCGATTTCACCTT
TACGTATATCAATATATAATGTAAGTCGTTGATTGTCAATAGGTTACGATAGCTTTTTTG
TAAATTTTTGGTACGATTTTGGCGCGGTATAGAAAAAGCCTATCTCGAAGGATAGGCTTT
ACTTGTAATCGCAATTTCTTGAATGCTATTTTGCGGCGAATTCCGCAAACAGCGCTTTCA
TCTTGTCGTGATTCTTGATGCCGGGGGCGTCTTCGATGCCGCTAGATACGTCGATGAGTT
CGGGGTGGAACTTTTCGCAGAGGGTGGCGACGTTTTCTGGATTGATGCCGCCGGCGAGCC
AGAGCGGGGCTCCGTTTGCTTTTTCGCGGAGGATCGATTCGGGGATGGTCTTGCCGGTGC
CGCCGGGGATGCCTTCGACTTTGGCGTCTAGCAAAATGCGGGGTTCGCCGTTCTTGCGGA
GACTTGCGACGTAATCGAAATCTTCGGGGGCGCCTACGCGTGCTGCGCAGTAGTAGGGGA
GGGCATTACTGGATGCATCATCGATGGAATTGTGCGGATCAACGCCGTGGAATTGTACGG
CGTCGAGCACGCCTTCTTGGGCGAGCTTGATGGCGGTTTTGCCTTCGACGGAATTCGGGT
CGGTAATCACGCCAACGAGTAGTGGAGATCCATCATTGCGAGCTGCGCGGAGCTTGGTCG
AGAATGACGTTACGAATTCTTCGGTGGTGAGTCTCTTGGTGGTGCTGAACACGAAACCGA
GCATGTCGGCGCCGAGTTCGGCGGCGAGGAGACCGTCTTCTTCGCGGGTGATGCCGCAGA
TTTTCACGAGCGGGCGGCGCGCATCTTGTGATGAGGCTGCGCGCGTCTCGTTATTGGCAA
ACTTGCGTTCGGCAAATTTCTTCCAGAACTGCCCGCGGGCGTTTTCGCATCCGCTTTCGA
ATGCGCTCACAACGTCTTTGGCGAGCGGCGGATTCTTGGCGACAGCTTCTCCGACGAGAA
TCCCTGTGAATCCGAGATTGCGGGCGTATGTCGCATCGGCGGCGCTCAGAATGCCCGATT
CAAAAACGGCTTTGGCGGGGAGCTTGCTGCGGACGCTTGCGGGAATCAGCGGGTCCGTAT
GGAATGTGGCGAGGTCGCGGGAATTGACGCCTGCGACGATTGTCTTGGCGGCTGCATCAC
CGAGAGCGGCTGTCACAACGGCAAGCTTGCGGAAATCGTCAGCTTCGCGGACTTCAACGA
ATGCCTGAATGCCGAACTTCTGCGCGCGCTGTGCCATTTTCACGAGCTGTTCGTCGTCGA
GGATGCGGGCGATGAGTAATACGGCATCGGCACCGCAGCGATAAGCGATGTCAATTTCGT
CTTCGAATAAAAGGAAATCTTTGCGGAGGACAGCGCAAGTGTGCAAGCCCTGCTGACGGC
GGCGTTCCATCAAGTCCGCTACGGCAATCAGGTCTCGGAGCGAACCCTTGAAAAAGTTCA
TTTCGGTCAGCACGGAAACGGCTTGAGCGTGTGCTTCGGCGTAAGTCGTGGCGAGTTCCA
CCGGATTCAAGTCCGGTGCGATGTCTCCCTTGGATGGCGAAGCCCTCTTGACCTCAAGGA
TGGCTCCTGCATTCCCCAAAAATTCTGTATGACCAACGCGACGTGCCTCGGGAATATCAA
TATTGAAATTCAGTCCAAGTCTATCGATGTCTTCGCGGCGCATCCGCACGATTTTTTGCA
AAATATCTTCGCTCATAATTCCTCTACGCCAATTGTAGAAAAATTTAAGGCACGTTCAAA
AGAAAGTTGGCCTTAGTTGGAGTAATTGTTGTTGGGGTGTTTTGTTCCGTATGGAACTTT
TCGTCCCAAAAGAAAATTGCGCGTATTTCAAAAATATGTTTGTATCACTTTTTTTACGAT
TGTGCCGGAGCTACTTTTATAGAAAAAATGGGGTGATATATGAAAACATTGAAATTATCA
AACATCGTTTGGTGCGCAGCTCTTACGCTTTGCGCTTGTGGTGATAGCAGCGTAGATTCT
ACGGGTGTTGTTGCCCCGAATGCTGCTGAATCAGATTCTGCCGGTGAAACTACGGTGGTC
TCTAATCCGGAATCATCTTCGGACAATCAAGGCTCTACGGCGGAAAACCAGAGTTCTGTG
TCGACTGAACAAAGTTCTTCGACTGAAGAAGTCATTATTGAACAAGTGGCTTCGGATCCT
GTAATGGTTTCCGAAATTTCTGGTGATCCGGTTATTACTTTTACCAACGCATCCGTTTCG
GTCTCGAATGACAATGGTTGCATTGCTCAAAATGAAAAGACCATTACCATCAGCTGCCAA
GGAAATTACCAGCTTACCGGCAGTTCGAACGACAACCAAATAATCGTTAACGCTGGGAGT
ACAGACAATGTTTATCTGTACTTGAATGGTTTGCAACTTGCAAGCGCCTCTGACGCTCCA
ATTTATGTTCAAAATGCGAACAAGGTATTTTTATTGTTGGTGGATGGGACAAAGAATACT
CTTGAAGATGCTTCTACCCGCACGAAATCTTATACAAAGTCTAACGGTTCCAGCGACACG
ACAAATGCGACTATCTATGCCAAGGATGACTTGACGATTAAGGGTAGCGGCGCGTTGACC
GTAACCGGAAACTACAACAACGGAATTCACTGCAGCAACGATTTGCGCATTCGTGACTTG
CCCAAAATTACGGTCAAGGCCAAAAATCATGCCATCAAGGGCAAGGGCTCTGTAAATATT
GAGGGCGGTTATTTTGAACTGACGGCGACAAATGGCGATGGAATCAAGAGCGACGAGGGC
AACGACGAAGGTGTAGTCACGGAAGAAAAGGGAATTGTGATTATTACTGGCGGTGAGTTC
AACATTAACGCAGGCGATGATGGCATCCAGGCTTACAACTACATCTTGATTGCGGATTCT
ATCTCGACACCGCTTATTGCCGTAAACAGCAAGGGAAAAGGTATTGCTACGGATAACCGC
CTTTACGTCAATGGCGGTGTAACTAGCGTGACCTCTGGCGATGATGGGCTCCATTCCAAC
ATGAACATTTATTTTAACGGTGGACGCACGACGATTTCTGCGGGCGATGACGGCATCCAT
GCCGATTCAACATTGCGCATCTCTGATGGTTCCATCAACATCACCAAGGCTGTCGAAGGT
ATTGAAGCGTTCTACATCAGGGCAGAAGGCGGAAAGACGGCGACGGTTGCAAGCGATGAT
GCTTGGAATGCGGCGGGAGGCTCGGCTGATGCCAACTCAACGAGTGGTTCTCAGTGGGGT
GGCCGCGGCGGCCCAACGGGCATGATGAGCGGCTCCAAGGGCTATATCATTATCAGTGGT
GGTTACCATTACCTCTACGCGGCGGGTAACGATATTGATGTGCTTGATGCTAATGGAACA
GCAACAATGAGCGGAGGCGTTTTGCTCCTTGAAATCGGTTCTAGTGGAAGGTCTAGCGCG
ATGTTTGCTCCAGGAAATCAGGGCGGAAGCTGGGGCGGCTCAGGCTCTTGCTCCACGAAT
ACGGCTGGTGGGCTTATTGACACGGACAATGGATTTAGCATCAATGGTGGCGTGTTGCTT
GGTTTCGGAAGTCAAACCGAAGAGTATCCTTATTGCACTGCTACAAGCTACACGGCTGGT
ACGGCGTATGGTTCTAGCAAAGCCGCTTTCAAGCCTAGCTCTTCTGGTAGCATGATTATT
TACGGTGGCGAAGTCAGCTCTGTGTCCCAGGTAGATGTGAGCGGCATGACCGAAGTTACC
CTTCCGAATGGCATGACATACTACGAAAAATAGCCTTTCCCTTGAATTTCCTCCTAAACA
CTAAAGGCTTGCTCCTTAGGGGGCAAGCCTTTTACTGCAAGGAGTGGATCGTTTTTTTTC
GGTTAAAATGGAGTTGTCTATAGAGGACACTTTGAGTTGTGAGGGGCTCTTTTTTGATGC
GTTTTCTGGTTCGGCGGCTTAAATTTAAAGAAAAAAGGGATGTTTTATGAATTATTTGTT
CTCTAAATCGATTGGTGCTGTAGCAACATTTGCGGCTATGGCTGTGACAACGGCTGCGGT
TCCTGCGTTTGCGGTGACTTCGCCGGACTTTCCGATGGCGGGCTTTGCCACGCAGAATGG
CGGCACTACGGGCGGCAAGGGCTACTCCGAGGTTACGGTCGACAACGTGAACGACCTCAA
GAGCTACGCCAAGGCGGGTAACAAGATTATCTACGTGAAGCCGGGTACGTACATGGGGCC
GGTGGAAGTCGGTAGCAACGTGACGATTTACGGCTACCAGGGTGCCATCATTGCGCAGCC
TACTTCGGGCAGTGCCATGAAGCTGAGCGGCTCGAAGAACGTCATCATCCGCAACCTGAA
ATTCAAGGGTGTGGGTGCGCACGATGACGATGATGAAGATTGCCTCCAAGTGAATCACGA
ATCCAAGAACGTGTGGATTGACCATGTCGACGTGTATGACGGTCACGACGGTAACCTGGA
CATTACCAATGCTTCGGACTACGTGACGATTTCTTGGACCAAGTTCAGCTATACCTCTGC
ATCGACAGGTCACCAGTTCAGCAACTTGATTGGCAACAGCAAGACAAAGACGAGCGACCG
TGGGCACCTCAATGTCACGATTCACCATACGTGGTGGGCTGACGGCGTGGTGGAACGCAT
GCCGCGTGTGCGTTTTGGTAAGGTGCATGTGGCGAACAACCTCTTCGATAGCAAGAATGC
GAGCTATTGCGTGCGTGCTGCAGTCGAGGCTGATATCCGCATTGAAAGGAACGTGTTTAT
CGGTGTGCAGAAGGCGCTTGACCTTTACACGAGCGATGGTACCATTACGGCAGCGCAGAT
GATTGAAAATTACGAGGAAAACGTGAAGAAGTCGCAGTCGGGGACGGGCACGGCGTTCAA
GCCGAGCTATTCCATGAGCTTGACTGATGTGAGTACGCAGGCAAAGGCTTATGCCCTTCG
CGATTCTATTAAGCTGTATGCAGGAGCGACGCTCCCTGATCCGGGAAAATCTCAAACGGT
AACGCCCGCATCTTCTTCAAGCGAAGCAGCGTCTAGTTCCAGCGTGGCTGTGTCTAGTTC
AAGTGTTGCGGTGTCTAGCTCCAGCGTCGCAAAGTCCAGCAGCAGTGTCGCGCAGTCCAG
CTCCTCGCAGGCTGTATCTAGTTCCTCGCAGGGGGAGGTTGTTTCTGGAACGGCGACGCT
TACTAAGCACGGCTCGGGTAGCGCCAAGCAACAAGTCAAGCAAGGTGAATCTATCGAAGA
ATTTTACTTTACTGTCGCTGGCGCCACGGGTGCGACTGTTACGGGACTGCCTGATGGTGT
TGTTGGGACAATGAAGGGTAGTGATTTTTACATCTCAGGTACGGTCGCTCAAAATGCTGC
TGTGGGGGCGTACAACTTTACCGTAACGACAACTGGGGCTACGACAAATGCAACCAAGAG
CGGAACTATTACGGTTATTGGTGCAAATGGAGAGGTTGCAGAGTCTAGCTCTAGTTCTGT
TGAATCAAGTTCTAGTAAAGTCGAATCAAGCTCTAGCTCGGAGCAGGGCACGACTTCGCT
GAATGTCGCTACGGTTGCTTCGCATTTCAATATCACTGTCGACGGTCGTGTGCTTACCGT
GCAAGGTGCTACGCAGGCGGCGTATCTCCTGGATGCCCAGGGTAGGCTGATTACAAAAGT
TCAGTCCTTGGGTAGCGAAAGCTCGGTAACCGTTCCTCGTGCGGGCATGTACCTCTTGCG
AGTCGGTAACGAAGTGCGTCGCATAACTGTTCGATAATCTTATCTTAAAATAAATTGAAA
ACCCGTGCTCGTCCGAGTGCGGGTTTTGTCCTTTTTACTTCCTACTAACCACTTCCTACT
AAATAATGTAGTACCACTCGTCGCTTTGCTGGAGTTCTTCTGTCTTGTGCTTGCTATTGG
TGGTTGAAACGTAATCCATTTCAAGATTCTTGAGGCTGACGCGAGTGTTGGCCTCGATGG
ATCGCGTGATGAAGGCGTTGCCGCCGATAATTGCGTTTTCGCCAACAACGGTATCTCCGC
CGAGAATGGAGGCTCCTGCGTAAATAGTGACGTTGTCTTGAATGGTGGGGTGGCGCTTTT
TGCCGGAGAGCTTTTGTCCGCCGCGAGTTGAAAGTGCGCCGAGCGTGACGCCTTGGTAAA
TTTTGACGTTCTTGCCGATGACTGCGGTTTCGCCAATCACAATGCCTGTGCCGTGATCGA
TAAAGAAGTATTTGCCGATGGTTGCACCCGGATGGATGTCGATGCCCGTTTTGGAATGGG
CATATTCGGTCATGAGTCGCGGGAGAACCGGAACGTGCAAAAGATAAAGTTCGTGGGCGA
TGCGGTAAATGGTTGTCGCCATGAGACCGGGGTAGGCGAGGATAATCTCGTCAAGGCAAC
CGGCAGCAGGGTCGCCGTCAAAAGCGGCGTGTAAATCGGTTTCCAGGAATTCGCGAATTT
GCGGAATCTTGGCGAAGAATTCCTTACAAATTCTATAGCTTTCAATTTTGCGCTCGTCCG
AGGTCATGGAACCGCGCAATTTGCAGTAATCTAGCGCAATTGCCACCTGTTTGTGGAGGT
GGTAGAACGTATCTTCGATAAGAACGGCAAAGCTATTTTTAGGGTTGTAAATCTTATGCG
AACGATCTCTGAAGTGTCCAGGATAAACGACTCGAATCAGATTTTGCAAGATTGTCTGGA
TCTCGGCCTGGTCGGGTCGATTGTAAATATCGATATTGTCGATATGCTTGCCGCGATTGT
AATCGTCAAAAATAATTTGTACGGCTTTTTCAACTTCAGATTCTTGGATAAGTTCGTGCA
TAAGGGTGTTTGATTATTAAAGAAATAAGTGGCTGGCGGCGAGCACACGATGCCGCCAAC
CACTTTATGTTTTACGCGAATGTCTTCAACGCTCTTACGAGGGCGTCGATGTCATCCGGT
GAGTTGTACAATGCAAGAGTGGGTCGCACGGTACTTTCGTAGCCGAAATGGCGGAGAACC
GGCTGAGCGCAGTGATGCCCGGTGCGCACGGCAACGCCATATGCGTCGAGTCTCTTGCCC
ACTTCTTCGTCGGAATAACCGTCGAGCTTGAAGGCAAGCGCAGAAGCCTTGTTGAGTGCA
GTTCCCACAAGATGGAGACCTTTGACTGTCTTCAATTCCTTGAGGCCGTACTGCAACAGT
TCATGTTCCCAGCGGAATACGCACGGCATCCCGATTTCGGAGAGGTACTGGAGAGCTGCA
CCAAGGCCAACAGCGTCGGCGATGCTTCCGGTACCAGCTTCGAACTTGTTCGGAATTCCG
TTGTAAATTGTGCGTTCAAACGTTACGTCCGCAATCATGTTGCCGCCGCCATGGTAAGGT
CTTGCCGCTTCGAGCAATTCCTTCTTGCCATAGACAACGCCGATACCGGTCGGAGCAAAC
ACCTTGTGTCCAGAGAACACAAAGAAGTCTGCGTCGAGGGCAGAAACGTTCACCGGGATG
TGAGCGATGGACTGAGCGCCGTCAATGAGGATTCTCACGCCGTGTCTATGAGCAATGGCA
ATGAGTTCTTCAATCGGGGTCACAGTGCCGAGCACGTTCGAAACATGCGTCACGGAAACG
AACTTGGTGCGCTTCGTGAACAGAGCTTCGTAATCGTGGAGCTTGAGCTGACCGGTAGAA
TCGCACGGAATCACCTTAATGATGGCACCTGTTTCTTCGGCAATGAGCTGCCACGGAACG
ATGTTGGCGTGATGTTCCAAGATGGAGACGATGATTTCGTCACCCGGCTGGAGCGTCGGC
TTCACGTAAGCGTTTGCAACCAAGTTAATGGCTTCGGTCGTACCGCGAACGAAAACAACT
TCCTGCGAGGACGGAGCACCTATAAAGTCACGAACAATGTTGCGTGCATTTTCGTAGGCG
TCTGTCGATGCGGCCGCGAGCGTGTGTGCGCCACGGTGAACGTTGGAGTTCTCGTTTTCG
TAGTAGTACTTGAGGCGGTCAATGACTACCTGCGGGCGCTGCGTCGTTGCACCGTTATCG
AGCCAAACGAGCGGATGGCCGTTGATCTGCTTCGAAAGAATCGGGAAGTCAGAACGGATC
TGGGCAAGCGTCTTGGAACCGATGCGGATGGAATCGTTGCGAGAATTTGCGCTGCTGTTT
GCAGAACCCGTCTTCACGGAATCGCCACCGAGAGAAGTCGGTGCATCGATCTGGCGGCTA
GCTTCGGCAGCCTGCGTCTTGGACACGACCTTCGGGGAGTAACCCTGAGCCGGTGCGGGG
GCTGTCGGAATATCGCTCAGCTGCGATGCAAACTGCGATTCGGGAACCGCAGGAGCTTCA
ACCGTGTTGAGCCAGGTGTCTGTAGAACTTCCGCCATAGGCAAACGGAGCCGAGGATGTC
GGCTGGTCGCCATAGGTCGCAAAGGGGTGTTCCCAGTCGAAGGCTGGAGTCTGGCTGATG
GCTGCGGCACCCTGAGCTGCACTGACGCCCTGAGCGGCAGATGCATTCTGCGCTTCGGGA
GCGGCGGGGGTTGCTGCGTATGCGCTATCCGTCAAATCCGGGAAATACGCATTTGCCAAT
TGCTCCAGTTCAGCCGCATTGGGAACTCCGGCGAGTTCTTCCAGCGATCTGGTTTCTGGA
TTATTCGTAGTCATAGTATTCGCCAACCTCGACATCTTCTAACACGGCGATAGCGTCGTC
TGCGAGAATTGCGGCAGAGCAGTACAGAGACAAGAGGTAAGATGCAACGCCCTTGTTGTC
GATACCGCGGAAACGCACAGAGAGGCCACGGGAGTGTTCGTTCTTGAGACCGGCCTGGAA
GAGACCGATAACGCCGCGCTTGGCTTCGCCAGTACGGACGAGGAGAATGTTGGTCTTGCC
ACCCTGAGACTTCGGGTTCTTCACGCCATCGACAAGGAGCTTGTCGGTCGGAACGAGAGG
AATGCCGCGCCAGGTGAGGAATCTGCTACCGGCGAGGTCTACAACGACAGGCGGCACGCC
ACGGCGGGTGCATTCACGGGCGAATGCGGCAATAGCACGCGGGTGGGCGAGGAAGAAGGA
CGGTTCCTTCCAAACCTTCGAAATGAGTTCATCGAGATCGTCCGGAGTCGGGCGGCCATC
GGCACGGAGCGGCTGGATGCGCTGAGAGTCAGCGATGTTTTTCAAGAGACCGTAGTCATC
GTTGTTGATGAGCTGGCTTTCCTGACGTTCGCGGAGAGATTCGATAGCGAGACCGAGCTG
TTCCTGAACCTGATCATACGGGGAGCTGTAAACGTCTTCGATAGCGGTGTTGACGTTGAT
GATCGTGGAGATGGAGTTGAGCTTGTATTCGCGCGGTTCGGTTTCGTATTCGACGTAGCC
TTCCGGGATGATATCGGACTTCTTGGTAGCGCTGCAAAGAACGTCGAGCGGTGTCTGGCC
TTCGACGACCTTGTTCACGCGGAAAAGACCTGTTTCGAGACCCTTGAATTCAAGGAACTT
GGTGAGCCACTTGGGCGTGAGCGCGCCAAATTGCGGCTTGGTCTTGGTGACGTTCGCCAG
GTTGTAAGCGGCCTTGGCGCCGAGGGCGTTAAGGCCCGTGTTCTTTTCTGCTTCATTTGC
CATAATGGTTTACCTCTTGTTGTTAGTTGTGTTTAAAGCTATTTTCCTAGTATTTATGTG
TGAATGTTAGAAAATAATAAGCTTATTTTGTTGTTACGAGAATCTGCCCTTGTCGAAAAT
TTTTTTGACATAGCTTTTCCCTATTCAATGCCCTACGTTATAACCAAGCGCCTTCGTGTG
AGAACATGATATCTTTCATCGCGTCGATACCGCCTTTTAGGTTGTACAAAGGACCGGTGT
AACCCGCTTCGCGCAAGGTGTTGATGGCAAGTTCGCTACGCTTGCCTTGTTTACAAATGA
AAATCGTATCCTTATTTGGATCGAGTTCCTTTTGTCTGCGAACGAGCTGTCCGATAGGAA
TCACGATGGCGTTCGGGAATCGCAAAATCGCGCGTTCGTGCGGCTCGCGGACGTCAACAA
TTGTGATGTCGTCGCCGTTGTCGATGCGCTTGGCGAGTTCTTCGGGCGTGAATCCTTCCA
CAGGCGTTTCGTTTGTGGTCTTCAATCCGCAAAGGTCTTCGTAGTCGATATCTTCGACGT
TTGTGATTGTCGGATTGTTACCGCAAATCGGGCAATGGCAATCGCGTTCGACCTTGAAAA
TTCTCGAAGATAAGTACAAACTATCCACGTGGAGAATTTTGCCGTTCAGGTGTTCACCGA
TGCCCAAGATGAGCTTGAGCGCTTCGTTTGCCTGGATGCTGCCGATGATGCCTGGGAGCG
GGCTGATGGCGCCGCCTTCTGCGCAGGAGGGGATGAGCCCAGCCGGCGGAGGGGATGGGT
ATTGGCAACGCAAGCATGGACCGCCATCCAAGTTGAAAACGCCTACTTGACCTTCGAACT
GGTAAATCGCACCGAATACGAGTGGAATGCCGTGCAGAGCGCAAGCGTCGTTGATCAGGT
AGCGAGCCTTGTAGTTGTCCGTGCAGTCAATAACGAGATCGTAGCCTTCAATTTCGGCTT
CGATGTTCGATGCGTCGAGCTGTTCCTTGACGGCTTCAAAGACGATATTCTTGTTGATGT
TTTTGACTTTGTCCTTTGCTGAGGCGACCTTCGGACGCTTGACGTCGCGTGTGCCGTGCA
ATACCTGGCTTTGCAAGTTTTCGAGCGAGACTTCGTCGAAGTCGATTGCCTTGATGGTGC
CAACGCCTGCGGCGGCGAGATACTGGATCACCGGAGAGCCGAGTGCGCCAACGCCAATGA
CGACGACTTTTGCGGCCTTGATGCGCTTTTGGCCCTTGACGCCGATGTCTTTGAGCATCA
GGTGCTTGCCGAAGCGTTCAATTTCGCTATCGTCAAAAGCGACTTCCTTGCGTCTTTCGT
CAGAAATCAAGCTTTCGACGTGTTTGCTTTGCGATTCTTCAATCGGTGCGCCACCTGCGA
TGGCGGGCAAAAGCAGAATCTCGGAATCGTCTTCAAGTGTGGCGTCCCAGAGTGTATCGA
CGTTCAAATTCTTGCCGTTGAGGTAAATCTTGATGAAACTTCTGAGCTTGTTGTTTTCAT
CAAAAAGGACTTTTTCTCCTTCTGGATAAGTACTTATTAAATTGGCGAGAGCCTTTCTAA
CCGTGTTTTCGGGGACGCTGACTTGCGCGTTTTTCCCGAAGAAATTCCTAAGGGTTGCTG
ATATATAAATTCTCACTTTTTTCTCCGTACATTAAAAAGTGGTTGTTCCGTACAAATTTT
CCCACAATAGTTGTAGGATTTTTTCGTGCTGAAATATAGAACGTAAAAACGCGTTTGTCC
AATACTTAATTTTTATGCGGACTTATTGATTTTTTCTATAACAGATGGCCGTTGGTCTGT
GGTCAATAGTTTATGGTTATTAGTCATTGGTCAATAGTCATTAGTTATTGCTAGTGAGGG
GCGGCATCGCCTTCTTGTAGCTTTTCACATCCACGACTTCGCCGTTTTGCACAGACATGA
TGACGTATTCGAGGCCGGGGACCATGTACTCTTCGTCTTCTTTGGAGAGAATGGCGGGGC
AGTCGGGGTGCGAATGGTAAATGCCGACAATTTCAAGACCGCGCGGATCAAGTTCTTGTT
CCAAGTGGTAAAGATATAGCGGGTCTATTTTGAAGTGGACTGCTTTTTGCCCTTGAAACT
GGTTCTCGGCTTCGCGAATTTCGGTCACTTCGGTTTCGCTCTGTTCGGACTTTTTACCCA
CCAAAATGCCACAGCATTCGTTCGGATATGCTTTTTTGGCTGCTAAAACCATTTGTTCAT
AAATGTTTTTACTATATTTGGCCATCATTAAAATTTCCCCTATAAAAAAGCGCCCCCGGA
ATCGGAATTTCAGAAGGATCCCAGGGGCGCCGTTTGTACGGAGACCTTTACCCGATTACC
AAGCCTTCGTTCGAGGCATTGTCGCCTTCGATATGGAACGAATTGAGCACCGGATTTTCA
CGATCCATCAGCGAAAGAATCAAGTAGCTAGCCTTGCTGTCGAAAGCGAGGCGCTTGTCT
TCTTGCGACGGGCGCGACGGGGACTCGGGGTGGGAATGCCAGTTGCCAAGCGGGGATAGG
CCGTTTTGGCGCATGTCCTTGATGGCGGCTAAGTGTTCTTTGGGGTCAAGCGAAAAGTGC
TCATTGGAATGGTCTATGTTCGTGAGCAGGTAAACCTTTTCAATATGCTTGTCGTTCCCC
TCAATTTTCCCGGCTATCAGCCCGCAAGCCTCTTCGGGGAGGTTCTTCTGGGCATGCTCC
AGGATTTTTTGATAATCATCTTTTGAAATTGTAATCATTGAAATTCCTTTTTTTGTTGCT
TGTCATTCCACTTCGTGGCTTGATTTTGCGGCTCAGCTATGCCAAAACTCAAGCGTTTTG
TCGCAACATTCGCCTTGTTTGTCATTCCCGGCTCCGACCGGGAATCTCCTTCTTGTGTTG
AAAGGGTGATGCCCGATTAAATCGGGCATGACACTTCCTACCGTCTACTTCCTACTTCCG
ACTCGCTTAGTGCTTCATTTCGCAGACGGCTTGTTCGTAGTCGATCAGATGGTCGATCGT
CGGGTGGTCACCGCAGACTGCGCAATCCTTCGTGTTCGTCGGGAGCTTGATCTTGCGGAA
TTCCATCGTGAGCGCATTGTAGGTGAGCAAGTAGCCCGTGAGCAAATTGCCAACACCGAG
AATGTATTTGACGGCTTCCATGGCCTGAAGACTACCGATAACACCGCCCATAGCGCCGAT
CACACCTGCCTGCTTGCAAGTCGGCACGGCATCTTTCGGAGGGGGTTCCTTGAAGACGCA
GCGGTAGCACGGGCCTTGACCCGGAACGTACGTCATGAGCTGCCCCTGGAAGCGGATAAT
GCCCGCGTGAGAGAACGGCTTCTTGGCCATGACGCAAGCGTCGTTGATGAGGAACTTTGC
CGGGAAGTTGTCGGTTCCATCAATGATAAAATCGTAATCCTTGATGAGGTCCATGATGTT
TTCGCTAGTGACGAACGTGTGGTACGTAATCACCTTGACATCCGGGTTCATCGCTTCCAT
CGTTTCCTTGGCGGACTGCACCTTGGGCTTGCCCACGTCCTTTGTAGCGTGGATAATTTG
GCGCTGCAAATTGGAAAGGTCAACGACGTCTGCATCGGCAATGCCGATGGTACCAACGCC
TGCAGCGGCGAGGTACATAGCGACTGGAGCACCGAGGCCACCTGCGCCAATGACGAGCAC
CTTGGCGTTCAAAAGCTTCTTCTGGCCCTTTGCGCCCACTTCCTTGAGGATGATGTGGCG
GGAATAGCGTTCGAGTTGTTCGTTAGTAAAAGCCATTACTGACCACCTCCCATGAAGTAG
AGGAATTCGACGTTGTCGCCGTCCTTGAGGGCGGTCGTTGCGAAATTGTCGTTTTCAACA
AATTCATCGTTCAGGGAAACGGTCACGTACTGCGGCGTTTCGACCTTTTCTTGTTCAATG
AGTTCTGCGACGGTGAGGCCGTCTTTAACTTCTTTCTTGTTTCCAGCTACGGTAATAATC
ATGTTTGAAATTCCTTATGGGTTGAAATTTTTTTGATTTTGTCATTCCCGCCTCCGAGCG
GGAATCTCCTTAATCCCCGACTTTTTTCACAAAGAGCGTAAAGGTTCCGTCCTGATTGTC
GTTGAGCTTGAGAATTTCGTGACCTTCTTCCTTGAGGCTGCGTGGCACATTCTGCACCGG
TTCGCCGTCGTTCAGGCGGATTGCGAGAATCTGACCTTCGTCAAGTTCTTCGATAGCGAC
TTTAGCCTTGACAAATGTAGTGGGGCATTTGACGTCGGTGACGTCGACTGTATCGTCTAC
TTTAATTTCTTCTGACATTTATTTATCTCCGTACTTTAATTTTGATGCTAAATATAGAAC
GCATTTTTTACTTTGTCCAATACTTAATTTTTATGCTGTGTTATTGAAATTTTCTATAGG
TTGCTCGCGGATTCTTCGACTACGCTGCGCTTCGCTCAGAATGACACCTTTTTGGGGCTG
TCCTTCTACGAAATTTGCTTTATAGCTTGTTCGAAATCTTCCTTGAGATCGGCAATATCT
TCAATACCTACGCTGATGCGGATGGAACCTTCGAAAACGCCTGCGTTTTCTTTTTGCAGT
TTGGTACTGTGCGTGAAAATCGTGCTATCCGGGTGGATGACGAGTGTGCGCAAGTCGCCG
ATGTTCGTGGCTATTGTAGCGTATTTCAAGTTGTTGATGAGCTTGAAAGCCTTTTCCTTG
GAGCCTGCGTCAATCGAGATGATGGCGCCGCCCTTGCCGTTAAACTGCTTTTGAACGAGA
TCGTAATAGGGATTGCCCTTCAATGCGGGGTAGTTGACCTTGATACCTTCGAAACCTTGC
AAAAATTCTGCGAGCTGCAAAGCGTTATCGCAAAGGCGTTCCATGCGGAGTCCGAGAGTT
TCAAGCCCGAGCGAGTTCAGGAATGCGGTAGCGGGTGCGAGACAACAACCAATATTGCGC
CAGACGCCGTTGCGGAGCTTTGCGAGATAAGCGAACTTGCTAAAGCGCTTGTATTCTTCC
AAGCCCTTGTATTTGGTGTAATCCCACTTGAATTTTCCGCTATCGACGATGATGCCGCTG
ATGGCACTGCCGTTTCCGTTGATGTACTTGGAAGAGGAGTGGACAACGATATCTGCGCCG
AAATCGAAAGGATGAACAAGGTAAGGAGTTGCCGTCGTGCTGTCGACAATCAGCGGGACG
CCTGCTTCGTGTGCTACATCTGCAACGCTTTGAATATCAACGACATTGAGTTTCGGGTTG
CCGATAAGTTCTGTAAAAACAGCCTTGGTCTTATCGCTCAATTGCGAACGAACGCTCTCA
GCGGTAACTTCTGTGACGTAACGGGTTTTAATGCCGAATGCTTCCAAATCGTGGAACAAG
TCGATCGTGCCGCCAAACAATGCCGTACTTGCAATAACTTCGTCGCCGGACTGCAAAATG
TTCAAGAGCGACATCGTCACGGCAGCCATGCCCGACGAGCAGGCTATGGCGCCAATGCCC
TTTTCAAGAGATGCAATGCGCCTTTCGAAAGAATCTGTCGTGGGGTTTCCTATGCGCGTA
TATGCAAAACCCGGAGCCCTATTGTTAAAAACAGCTTCGAGTTTCTCTGCGGATTCTTGC
GAAAATGCACTGACTTGATAAATAGGGGTAAGCGTAGAGCCGGTACTTCGTTCACTTTCA
AAATTATGATGCAATAAAGTCGTATTAAAATCCATTCAACATTCTCCGTACATAATCCTA
TAAATTTTGTGGGTAAATATAGAACGCAAATGTGTAATTGTCTAATACTAATTTTATATG
GCTTTTAATAGGTATTTTCTATAGGAAAGAGGTTTTTGGTTGCTATAAAAAAAACTCGCT
CAGCTATTGAACGAGGTGCTTCTATAACTAGGATTTTGTTATTTTATATGTTATTCTGAA
ACGATTATTTTTTCTCGTAAATCTGGTCAAAAATGGCGCCGTCGGCAAAGTGCTTGGCTT
GTGCTTTATCCCAACCGCCAAAATGCTCAATCGTAATCAGATTGACATTCTGGTCAAATT
CTTTGTACTCGTCAAGAATCGCCTTGTTTGTCGGACGGTAATGATGCCTTGCCGCAACAT
GCTGCGCTTCGTCAGAGTATAGATAATTCAGGTATTCCGTCGCAAGTTTGCGCGTGTTGC
GTTTGTCTACAATCTTATCTACAATCGCGACAGAAGGCTCTGCCAAAACGCTCACACTCG
GCATCACGATTTCGTAATCCTTGGGGTAGTCCTTGAGCGAAAGGAACGCCTCGTTTTCCC
AAGATAGCAACACATCGCCCTTGCGCTCTTCAATGAACGTATTTGTAGAACCGCGCGCCC
CCGAAGCGAGGTCAAGAACATTCTGGTACAGCTTCTTCATGAATCCCTTGATTTGCGCTT
CGTCGCCGTTGAACTGCTTTTCTGCATAAGCCCAGGCCGCGAGATAATTCCAGCGCGCAC
CGCCCGAAGTTTTGGGATCTGGCGTGATGATGCCGATGCCGTCCTTGACGAGATCGTTCC
AGTCCCTGATTTTCTTGGGATTCCCCTTGCGCACGAGGAACACGATAGTCGAAGTGTAAG
GAGCGCTGTTGCGCGGAAATTCCTTGACCCAGCCGTTTTCAATAAGCCCTGCGTCACGGA
CAATGTTCACGTCGTATTCCAGCGCGAGCGTGACCACATCCGCTTCAAGCCCGTTCACCA
CCTCAAGCGCCTGCTTGCCCGAACCGCCATGAAACTGCGTAATTTTCACATCCTTGCCGG
TCGCCTCTTTCCAATGCTTCATAAAAATATGATTGTAATTGGAATAGAATTCACGCGTCG
GGTCGTAAGACACGTTGACAAGCGTGTTGTTCTCAATCTCGGGAGCCTTTTCCGAACTGC
AACCGAAAAAACAACCCGCGCCCGCCACCAGCGCCACCGCAAAAACCGTCTTGAAAAAAT
GCAGATTCATAGTGAAATTCCTTCTTATTGAGAATGATAGTAATATTTTATTGTCAATAA
TTTGTTACTTCAAAAAGAAAATGCTATATCAGACTACTATTTCACAATCCCAATGGCGCA
ATACAATAGCGAGAGTCCCATAAGTGTATAGAATATTCTGTGGTGCTTTTTGAAAAGCCC
TTGCAGTAAAACGCCTGCGAAAAGCCACGCCAAATTGCAGATGGGGCCTGTAAGCGGCAA
TAGTATGCCGAACAGCAGCAAGTGCGGAAAATCCTGGTGGTAGGGGAGAATGTAGGTTGT
GATTGCCGTGAGGCAGAACACCATGATTTTAACGTTCGTGAGTTGCACGAAAAGACCTGT
GCGGAAGCTACCGGTTGTGCGGCTGTTGCGGATTTCTTCGAGTGGCTTGAACGCTTGAAT
TAAAAGGCTGATTGCCAAATATGCAATGTAAATTGCTCCGACGAAAGCAAATACCCGGAT
AAAATTTTCAAATGCACTACTGATAAAATAAACTATAAAAACAGATACTAGCGAGACGAT
TGTGTATCCGGTGAAAAGTCCGTACCACTGCTTTATCGCGACGCTTTTCCCGCTGCCCAT
CGCTACCGAGAGAGAACAGAGGTTCGCGGGTCCCGGGGTAATTCCCGAGACGAATGCGTA
TAGTAAAAAAGAAAGTGCTACTTCTAATGACACTAAGCGACCTGTTCAGTGGTTATTCGT
CTTTGCTTTCTACTGCCCACGTGAAGCCTGCGTTTTCAATTTGGCGGAATGTAGCTTCCA
AACTTTGACCGCCTTCGGTGAGGTAACCCGAAGCGAAAATGGAATCGGCGACTTTGAAGA
GTTCCTTTTCGTGTCCTTTGAAATAGACTTCGCGACCGGCGGCGCAGCGGATGTCCGATT
TCGGGAGCAATAGACGGGCGAGGCAAAGGATTTTGATGCCGTATTCGAATGTGAGCCCGG
AAATGTCGCGGTTGGCGAGGCGTGTGCCTTTGACCGGCAACAAAAAGTTTATGGGAACGG
ATTCTGGATTGATGGCGACCAAGTCGAAAAGCATATCGATCACGTCTTCTTTGGTTTCTC
CCATGCCGATGATGCCGCCACAGCAAATTTCAAAGCCGATGTTCTGCAACATGCGAATGT
TTTGGATGCGTCGCTCGTATGTGTGAGTGCTGCAAATCTCGGGGTAAAAACGGCGGCTCG
TATTCAGGTTGTGGTTGATGCGGTCAAGGCCAGCCGCCTTTAAAATGCGGGCTTGGTGCT
CGGTCAAAAATCCGATGGAACAGCAAATGTGCGTGCCCGATTTCTTCATGTGCGCAATGC
GTTCGGCGAGTTCTTCAATTTCTTTGTCTGTGAAGCCCATGCCCGAAAGCCCGATGCAAT
GCCGAGACAGGTGAAATTCATCAACAAGATTATTGTCGCCGTAGAGCTTGTCGTCCGAAA
CGCTTTTGTATTTTTCAATGGGCGCTTGGGAATCGCGAGATTGGGCGCAATAGGCGCAAT
TTTGAGTGCAGTTGCCGCTACGGACATTCGTCAAAAGCTGGATGTTGACACGATTGCCTT
TGTATTTCGTGCGTAATTTGAATGCTGCTTCAATTAGCAAGTCAAGTTGATTGTCCGGAA
AATTTAAAATTTGCAAACATTCTTCGCGAGTAAGGGTTTTGCTTTCGTCCCAGTCTTTTG
TCAAATAATCTGTAATTGTCATTCCTAAACTACCGTCATTGAGCTTGTTGAATTTTGGTG
ACAAATATAAAAGCCAAGTTAATGCTTGGCTAATACAAAAAAGCTATGATTTATGGGGTT
GCTATTTGATAAAACTAATGCTTAGTGGTGATGGTGGTGACCTTCGAGCATTGAATCCAT
GTGGTGTGCGGGGGCTTGAACCTCCGAAATCGCTTTCGCTTTGGGTTTGTAACCTGCGAT
TCCCGGGTCAACCATCCCGAAGATCATGGCGATGTGAGAAAGCACGAGAAATGCGGCGAG
TAGAAGAATAGCGTATGTCGTTCTTTTCTGCTCAACAACTTTGGGGAATAAAAGTTTCAA
GTTCAAAAGAGCAAGCAATATCATCGGAATGCCCGCAAGGATATAAGAGAATATGGCTAC
GACGTCAATCCATGTTCTGAATTCACCAGCAGATGCTAGCGGAATGATGACGTTTGGAAT
GAAATAGACTATGATTCCGATGAATGCGAGTCCCGCAAGAATCCCCGCGGTGCGATTCAC
TTTGGAGAGTGTCGGGTGCGCATTTGGCGATTTGAGCAGGAACAATTCCGTGATGGCGAT
GGTCTCTGCGAGAATGACGGGGATTGCCATGAAGAGAATCAGGTTCCAGGGAGAATTCTG
CATCAGCAGATCCATATAGTGAGTAGAGTACATGTTGTATCCTTTTTGTTATGGGTTTGA
CTTATTCTCCATCTCGTAAAGCAATGTACAAAAAGAAATTATCAAAAGTGTTATTGAAAA
TTTTGATATCTAGCGCTAAGAAAAAGTGTAATTTTTTTACACATATTTTGAAAGCGTTTT
GACGTCTTTACCACTCCACGTGTAGAGCGCGAGCATGGGTTCGTGTTCGGTTTGCATGGA
GTGAATGTGATTGGACGGGTGCAGTACAAACTCTCCAGGACCGCGTACTTTTGAGATTCC
GTCTAATGTCCAGATGGCGTGTCCGGACAAAATGACGTACAGTTCTGTGGCGGGGTGTAA
GTGGGAGGGGTAAAAAGTGTTTTTGCCGAGGAGCGTAAAGCCGAAACAAAAATGTTCGTC
GTGATAGGGCGCTTCTGGACCGAGAATTTCTCCCCATCCCATTTGATCGGCTAAATCAGG
CATGTCGGGGCGCGGCTCGTAATTGTATTTCCACGGCAAATAGGGGAGGGCGGGCTCCAA
AGCTTTTAACAAATCCGCTGTTTCAGGGTTCCCGTGCTTGATAGATTCTCCAATGTAGCG
GATTAGCGGCGAATCGCTTTTCTCGAATTTTCCAATTGGCTTTGGAATGTCTCGGACTGC
AAAATTGGCGGCTTCGAGCCCGATTTTGTCGTCGATTTTAGCTCTCTTGAAAAGGAACTT
TTGGGATTCTTCAATTAAATTTTGAATAACATTTTTCATAGCATTCCTATTCCACGCTAG
ATTTTAATACGGCGACGGTATGGCCGATGACTTCGCCTTTTTTGAATGCTTCGTATGCGG
CGGTTGCGGTAAGCTTTACGGAATCGAGAGCTTTTTCAATTTCAAAAGCCCGTTTGCCGG
AATCCTTGACAGAAATGTTTGCGAATGCTTTTTGCAAGTCTTCAGCGCGGTAGAATCTGA
ACGGGCCGAGGCCAGCTTTTTCTTGCGCGGCGTATCCCGAAATCACATCTTCCGGCTCGG
CCTGGACTTTCCAGGAATACGTGAAAATTTCAGAACGGAGTCCGGCGAGTTCGCCAAGCT
TGATGAACGCATTGAGCGGAACGCGCCCACCAAGCGTTGAATAGACGGCTCCGTTTTCGG
CCAAGTAATCGCGTGCTTGCTTGAGTGCCAAGTAATGCAAGTCAAGCATTTGTTCATGCA
CAAATTCGGGAATAGCCTCTTCGCGTTTTTCCAAGTAATGCCCGCTATTGCGCTTGTCTT
CAATTTTTGTATTGCTTGCAAGCGGCACGTTGGGGAGGTTCTCGTAAATCACATCGTAAT
TTCTTTTGCCGTTTTTGAGCGGCTGCAAAAGATCGCCGTTGCCGAATTCAAATTCGATTT
TGGAGGTCTCTTTGATATTGCTTCGAACGTTCTGTGCAGCGGCGGCGACAACGCTTCTTT
GCAAATCCGTGAAGCCTACGCGCTTTGCTCCCAAAAGCTCAATGCCGGTCAACACGTCAA
TGCCGGAACCTGTGCCGATGGAAACGAATGAATCAATATCGTGACCCAATTTTTCGCGAA
TCAGCTTGAATGCGGGGGCTGCAATGTAGGCGACCCAGTCGCTTTTAATGTCTTCTGTTT
TCGGCAGGTAGGCGTGATCGGCAACTTCAATAGAGAGGTAATCTTTGATGCGCTTTGTCG
CACCATTTAATGCAAGGTATTTATTGACATCTACAACGATACTCATTACTTACCGCCTTT
GGTGCTTGCTGCAATAGCTTGTTCAAAGTCAGCGATGATGTCGCGCGGGTCTTCGATGCC
AACGGATACGCGGATCATATCTTCGGGGATGCCTGCGGCGAGTCTGTCCTTCGGCGAAAG
CTGCGAATGTGTGCTTGTTGCCGGGTGCAAAACGCTTGTGCGGGCGTCGCCAACGTGAAC
GACGAGGGCGGCGACTTTCAAAGCTTTGACGAAGGAACGGATGGCTGCTCTGCCACCCTT
GAGGCCGAATGTGAGTACGCCGCTGCCGCCTTGGTAATCAAAGTATTTGCGGATGCGCTT
GAAATATGGGCTAGATTTGAGTCCCGGATAGCTGACCCAATTCACGGCGGGGTGCTTGGA
CAAAAATTCAGCCAATGCAAGTGCGTTGTTACTGTGCTGTGGCATTCGCAAATGGAGCGT
TTCAAGGCCCAAATTCAAAAGGAATGCGTTGAACGGGCTTAATGCGGCGCCAAAATCGCG
CAAGAATTGAGCGCGAGCCTTTGCGATAAATGCGGCACGTCCAAATTTTTGAGTATAGGA
GGTGTTTGCGTATTGCGCATCCGGTTCCACGAGGTCCGGGAACTTACCGTTTTCCCAGTT
GTAATTGCCACCGTCAATGACGACACCGCCGAGCGCAACGGCGTGACCGTCGATGTACTT
TGTGGCCGAATGAATGACAACGTTTGCGCCGAGTTTCAAAGGTTTCACGAGAAATGGCGT
TGCGAGCGTGTTATCAACGAGGAAGGGAACGTCAAATTCCTTGGCGAGCTTGGAAAACTT
TTCAAAGTCCAAAATGCCCAAGGCGGGGTTGCCAATCGTTTCGCCGAAAATGAGCTTGGT
GTTGGGGCGGAAAGCTTTGCGGAGTTCTGCGATGGAATCTTCCGGGTCGATGAATGTCGT
TTCAATGCCGAGCTTGGAAAGTCTCACGCTGAGTAATGTGTAGCTGCCGCCGTAAATGGT
CTTGCTTGCAACAATGTGGTCGCCAGCTTTCACGAGGTTCGAAATTGCGAGAAGGACTGC
TGCTTGCCCCGATGCGGTTGCGACTGCACCCACGCCGCCTTCGAGCTCTGTAATCTTGCT
TTCAAATGCCGCTATGGTCGGGTTCCCTGTGCGGGTGTATTTGTTGCCTGATTGCTTGAG
TGCAAAGAGGCGTTCCACTTCATCGACGTCTTCGTACTTGTAAGTCGTGGACTGGAAAAT
CGGGAGCACGCGCGGTTCGCCAATCTTGGGCTTCCAACCTGCCTGTAAACACTTTGTTGC
AAAATTCCATGTGCTCGGATCAGTAACGTTAGCGGTATTCTTTGCAGATTCAATTTTCTT
TTTTGATGTATTCATTGTCATTTTAAAAACTCCTCTTTAGCAAAAGATTTGCTCTTGAAT
AATTCTATTTGTACGGCGAAAATATAGAACGCAACTATTGCCTTGTCCAATACTTAATTA
ATATTGTGTATAATAGAATTAATTTATTAGTAATTTGAGGCGCACGGGGCGTCTATCAAA
ATAAGCAATTATCAGCAATTAGAAAAACTTATAACTCGACGCATATTGCGTTTCAAAGCA
CAAAAATCCGTGGGCGAATGCTGTCAATCATCCCCATAAAATTCTTATATTTCGTGCCAT
GGCATTATCAGCAAATATTACACGCGAAGGAGCACTTGAACTCCTTAAGAAATACAATAA
GGATCCGTTCCACCTTGAACATGGCGAAATCGTAGAAAATACGATGCGTTACTTTGCTCG
TGAACTAGGTTACGGCGAAGACGAAGAATTCTGGGGAATTGTCGGTCTCTTGCACGACCT
TGATTTTGAATTGTGGCCGGAACAGCATTGCATCAAGGAACGCGAATTGATGCAAGAGGC
GGGCCTTTCGGAAGAGCTGATTCACGCGACGACGAGCCACGGCTGGAGTATAACAGTTGA
TGTCAAGCCAGAACATGAAATGGAAAAAGTGCTTTATGCCGTTGACGAACTCACGGGCTT
GATTGGTGCGGTCGTTTTGATGCGTCCGTCCAAGAGTGTGCAGGATTTGGAACTGAAATC
CGTCTTGAAAAAGTACAAGTCCCCGAAATTTGCGGCAGGCTGTTCCCGCGAAGTCATTGA
GCGCGGCGCAAACTTGCTCGGCTGGGAATTAAACGACCTCATCTCCCGCACGATTGCTGC
GCTGAAGACTTTCAGGCCGTGATTTTTACGCCGTGATTTAAGCGGCGGATTTTTTCTTGA
AAAAATTCTTGAGCCTTTTTACGCCTTCAACGCCCAAAATGGAAAGCCCGCTGTACTGAA
AAGTCTTGGCAAGTCCAAAAAGTACAACCCATAACACGCCCTTGGCTTCTGCTGAAATGG
GGAGTGTCATTTGCGCAAATGACAATATGTAAAAGGGAATGCAGAGCAGTAAAACGATTA
TACCTGTTCTGAACGAGAAACTTTGTAATTTTTTTACAATTCTGTCTTTTGTTGACACCA
AAACATTCTTCATAGCTGATATTCCTGATGCCAAAAGATATTTCTTTTTTCTACATAATC
AAGGGAATTTAAAAAAAAGCAGAAAAAAGTATGATTAAAAATGACAGAAAAACGCTCCGA
AAAAATCGGAGCGTCTTGTGTTTTTGGTTGTTTTGGATTGCTAAATGACGACGATTGGTT
CGCGAATAGATTTGTTTTCGAGTAAGAACGCGTAATTGCCTACGGTCACAAAGAGACGGT
AAATGAATACATCGACTTTTTCGCCGACGGAAATACTAGGCTCGTCGAAAGAGCGGCGAG
CGGTAAGAGTTTCTCCGTTGACGAGTACTGTGATTTCGATGCCACTCCCGCGGAATGCGA
CGTCTGTCACGACACCTTCTTCGGCAGAATTCTTGAATTTTTGAACTTCGTTTTTCTTGG
TGACCTTGACAAATTCAGGGCGGACTATCGCTTGGTCAACATTCGGGATTGTGTCAAAGC
TTTGGAACTTGTTGTAATCTTTAAAAATGCTTGGTTGTCCAAAGAACGAGGCTACAAAAG
CGGTTTTGGGCTTGCTGTAAACTTCTAGTGGCTTGCCAATTTGATCGATGCGTCCTTTGT
TTGTGATGATGATTTCGTCGGCGACTTCGATGGCTTCGTCCTGGTCATGGGTCACGAAAA
TACTTGTGACACCGAGCTTTGCAATCATCTCCTTGAGCCAGTGGCGTAGTTCTTGGCGGA
CTTTCGCGTCAATGGCGGCGAATGGTTCGTCAAGCAAAAGTAACTGTGGATTTGGCGCGA
GTGCGCGTGCAAATGCGACACGTTGGCGCTGGCCGCCCGAAAGTTGGCTCGGGTAGCGGT
TTTCGAGGCCTTCAAGGCCGATGAGCTTTACCAGTTCGGCGACGCGTTCCTTGATTTCGT
TTTCGGATTTCTTGAGCACGCGAAGGCCAAATGCAATGTTTTCGAAAACGGTCATGTAGC
GGAATAGCGCATAGCTTTGGAACACAAAGCCGATGCCGCGCTTGCTTGCTGGGACGTTGT
TGATGACTTTCCCGTCGATGATGATTTCTCCGCTATCGGGATTTTCAAGTCCTGCAATCA
TGCGGAGTATGGTCGTCTTTCCGGAACCGCTCGGACCCAGGAGGCCGATGAGTTTGCCTT
TTTCGATGCCGAAAGAAACGTTGTCTGATGCTTTGAAATTTCCAAAATGCTTGTTGATGT
TTTTTAATTCTACGTACATAAAAACTCCTATTATATTTTCTTTCGACCTCTGTATTCAAT
CGCGCTTCGTGCAATCAAAATGGCGATGGCTAGCATCACAAGAATTGACGAAACTGCAAA
AGCGGGCACGTATTGGAATTCGTTGAAGAGAATTTCTACATGCAAGGGTAGGGTGTTCGT
CTTTCCGCGCAAGTGCCCGGAGATGACCGAGACAGCGCCGAATTCACCCATGGCACGGGC
GGCGCAGAGCACCACGCCGTACAGAAATGCCCACTTGATGTGCGGAAATGTAATCTTGCG
GAAAATGGTCCAGCCTTTAGCGCCCATCAGTGCTGCTGCCTCTTCTTCATCGTTTCCGCG
AGCTTCCAGAACGGGAATCAATTCACGCGAAATGAATGGAAATGTGACGAAAATCGTTGC
AAGAACAATGCCAGGTACGGCAAAGACTATCTTGATGTCCCAACTTTGCAATAGCGGGTA
AATGGGGCTTTGGCGTCCGAACGTGAGCAAGAAGATAAGACCTGCGATAATCGGTGAAAC
CGTTACCGGCAAGTCTATCAATGTCGTAAGGATTTTTTTGCCTTTGAAATGGAACTTGGT
GAGAGACCATGCTGCGCTCAAGCCGAAAACGGTGTTGATGATGACCGCAAGTAAAGTCGC
TTCGAGGGTGAGCCAAATGGCTTTGATGGTGTAGTTGTCGCTAACAGCCTTTGCGTAAAT
GTCAAATCCTTGCTTGAATGCTTCGGCGATAACTGTAATCAAGGGGAGTAAAAGCATGAG
CACCACAAAGGCGATGCTTATGCCAATCAAGGACCATTTGACAATCTTTGAAGAAGTCGT
TTCTTTGTACATTAAGCGCCTCCCTTCAGAATTTTGGTATTTCTTGTTTGTATTAAGTTC
ACGAGGAAAAGCGTTACAAACGAGGCTACGAGCATGACAAGCGCAATTGTCGTCGCACTC
GCGTAATCGTATTCCTGCAGTTCTGACATGATAATTAGCGGTGCAATTTCTGTTTCGAAT
GGCTTGTTGCCTGCGATGAAAACGACGCTGCCATATTCACCGAGGCAACGCCCGAACGCA
AGCCCGAATCCCGTCAATGCGGCTGGTACGATCTCTGGGAAAATCACTTTCCAGAAAATG
CGGCCCCGTGATGCGCCTAGCACGCCTGCGGCTTCTTCGTATGCAGGGTCCAGTTTCTCG
AGTACGGGCTGCACTGCACGTACTACAAATGGAATGCCGATAAACACGAGCGCAACCGTA
ATGCCGATTTGCGTAAAGGCAATTTTGATGCCGAATTTTGCAAAGAATCCGCCCACAAGG
CCTGTATCTGCTGTGAGTGCCGTGAGAGCGATGCCCGCCACAGCTGTCGGCAAGGCAAAT
GGAAGTTCGATCATCCCGTCAATCAATCGTTTGAGTGGAAAAGTGTATTTTACAAGAACC
CACGCAAGAATGATGCCCATTACTGCATTGATGGACGATGCGATAAATGCAGTTGTAAAA
CTCACGCGAAAGCTAGAGAGCACTCGGTCGCGCGTAATGGTCTCTATAATTTCGTCAAAA
CTCATTTGCGCCGTAAACACCACAAGCGATGCGAGCGGAATGAGCACGACAACGCCCAAA
ATGGCGAGCGTGATGCCTGTAGTAAGGCCGAAACCTGGTATAACACTTCTATTTGTTCTT
TTCATAATTGGACTCAAATATAGAACGCACTTTTCAGCTTGTCCAATATTTTATTTCTAG
CGTCTGTTATTAAATTTTTTTATAATAGATAAAGTAATTGCCTGATTATATGAAAAATCC
TCGCCTGTTTGTGAGCGAGGACTGTTTCTATGGAGATAGATTACTTCTTTTCGTAAATCT
GGTCGAAAATGCCACCGTTGGAGAAGTGCGTTTTTTGAGCCTTGTCCCAACCGCCGAAGT
AGCTGATGTCAATCAGGTTCACGTTTTGGTCAAATTCCTTGTACTGGTCAAGAATGGCCT
TGTTGGAAGGACGGTAGTGGTTCTTAGCTGCAATGTGCTGGCCTTCGTCGCTGTAGAGGA
AGTTCAGGTATTCGGTGGCAAGTTCGCGGGTGCCGCGCTTGTCAACAACCTTGTCTACAA
TTGCGACAGACGGTTCAGCCAAAATGCTCACGCTGGGGATGACGATTTCGTAGTCCTTGG
GGTAATCCTTGAGCGAGAGGAATGCTTCGTTTTCCCAAGCGAGCAAAACATCGCCCTGGC
CGTTTTCGATGAATGTCGTCGTAGAGCCGCGAGCGCCAGAAGCGAGTACGAGCACGTTCT
TGTAGAGCTTCTTCACGAATTCCTTGACCTTGGCTTCGTCGCCATTGTACTGCTTTTCGG
CCCATGCCCAAGCGGCGAGATAGTTCCAGCGTGCGCCGCCAGAAGTTTTCGGGTTCGGCG
TGATGACTCCGATGCCGTCTTTGACGAGGTCGCCCCAGTCCTTGAGATTCTTCGGGTTAC
CCTTGCGAACGAGGAAGACGATGGTGGAGGTGTAAGGAGCGCTGTTCAGCGGAAATTCCT
TGACCCAGCCATCTTCGATAAGGCCTGCATCGCGCACGGCGTTCACGTCGTATTCGAGGG
CGAGCGTTACAACGTCAGCTTCGAGGCCGTTGGCGACTTCCAAAGCCTGCTTGCCGGAAC
CGCCGTGGGACTGCGTGATTTCCACATCCTTGCCGGTCTTTTCCTTCCAGTGCTTAGCAA
AGACCTGGTTGTAGTTGGCGTAGAGCTCACGCGTCGGGTCGTAAGACACGTTGGTGAGGG
TCTGCTTGCTTTGTTCTTGCTTTTCTTCGGAAGAAGAGCAGGCGGTGAAAGCGAGGGTGA
GGAGTGCGATGGATGCAATTGTAATTTTCTTGAAATTCATGTTATGTACCTCTTTGTTTA
ATTTTTTGATGTTTGGTGTTTCGTTTTAAAAGAAACGCCCCCAGCAATGATGGATCAAAG
AAGCGTGAGCTGTGCTGAGGGCGCTCGGGGATGTGCTATAGTTATTTGATTGTTGCCGTG
AAACGAGCTGCAAGGGCTACGTCAGAAGCTTTCTTTTCGCTGAATGCGGTCAACTGGATT
TTGGAATGGGAACCGATTTTCTTGATCAAGCTCACGGTCCATGCGAGTTCATCAGCTCCA
GCGTTTAATTCGTCGCGATGTGAAACGTATTCAAGTTCTGCGTAAACATTGTTGAAAATG
CCAGCTGTAGGAATTTCTACACCGACGAAGAACGGAACGTATTGCGTGTCTTGTGCATAT
TCGGGCTTGATGGCATTAGCTACCTTGAGGTTTTCGCCGTCACCAGTTGCGATGAGTGCG
ACTTCACCGTAGAGGCCGAAATTCTTCTGGAAGTAGTAGCTTGCGCGAGCTGCGGCGCGG
TGGGTGAGTTGTGCCGTGTGCTGAATGACGTCAAGGGCGTTTACACGGTAAGCTGCGCTG
ACCTTGGCATCACCGAACTTGAGCGTTTCTTCGAAGCGGATGTAGCCCGTGTTGAACTTT
GCATCGTATGTGCCGAGCAAGGCGTTAAATGTAGAAATACCTTTTTCAAAGCCGAAAGCG
AAAGCGTCGTGCTGGTAATCGCGAGAAAGGAATCCGCGCTTATTCAGGTGTACATCTACG
TAAGTACCGAAGTTTCCTGCGACACTCCAATCAGTACGGAAACGACCGAACTGGAAGTTA
AATTTGCCATATTCGGTATCCCACTTGTAATTGGCGTAGTAGGTGTCGGCGAGAATCTTA
TCGTAATTCTTGCCCTCAATGGTGTTGCCGAAACCGGGGCTGAAAATGCGCAAGTTGATT
ACAGCGTCAAAGTTTTCAGAAGAAAACTTTCCGCCAATGTTTGCGCGCAAGAAGGAATTG
TCAAGCGTGTTGTCTGCATCGTTGTCATACAGCGACTTGATTGCCTGAGCCTGGACGTTT
CCGGTGAGCTTGAAAGAGCTTTCTTCAGCCTTCTTTGCTTCGTCAGCGAAAACAGACGTG
GCAAAAAGGGAAGTGGTTAAAACCGCAGCGGCGGCAAGTCTTGAAAAGTTCTGATTCATT
CTAAACTCCTTGTTGTTTGTTTCCTTGTTTTTTTGTGCGCTCAAATATAGAAGGCGTTTT
TTGTTTTGTCCAATACTAAATTTTTATGCGGAGTTATTAATTTTTGCTATAGAAATTTTA
TATGTATTGTTATGTGAATTTATATTTATTTATAAATATAAAGTAAATATGTGAGTACGT
GAAAAAAGAACTCCTTTGTAATGCTAATGAAAAAGCTCCCGATGTCCAATCGGGAGCTGT
AATGATTGATTATGGTTACAGTTACTTTATTACGACCTTGCGGTATGTATCAAATGCGGC
CCACTTGCGGAAAAATTCCTCGCGGCCGGATTCTCCTGCATCATCGTATTCACGGAGCAA
GTTTGCAACATCTTCGTCGGAATGGACCTTGATTTCAAAACCGCGACCGTTGATGACCGG
AACGTTTCCGTAATGGTACTGGTCCGCGGCCGTGATTTCGGAGATGCGTTTGCCACGCAC
CTTGACGGCCACGCTGTCACGCAAGATGATGATGTCGAAATCGTTGGGGTAGTGGTAGCT
TTCGCCAGCAGTCGGGATTTCGTCGCCTACAGTGTAGTGCTGCTTGACTGGCTGTTGCTT
CACCACGGAAAGCGTCGCCGTATCGTAGAAGAATTCTTCGAAGATTTCTCCACGGCCATG
GCGTTCACCCTGCACGAAGGCCGCCTTTTCGTTGGATTGAAGTTGCTTTTCGTAGAGCCC
TTCAACAACGCCGCAAGCGGCTGTTGCATGCGTTACGATGTCAATGAGAATGAGCTCACC
AAGCGTTTTGTGCTTTTCAAAAAGATCAACGACAATGGCTTCGGTGAAAACAAGTTCGCA
GACGGCAATCCCGTTTTTGGAAATGCTTTCTGTTTCTAAGTGTGCGCCTGTGTTCACGTC
AATGGCATAGTCGATTTTCGTGAGTGTTCCAGGAATAATCTTTGTCCCGATTTTGACGAG
GTAGTCTTTGCCTAGCGAAAGCGGCTCGTCATCCATCCACAAAAGTGACGCCTTGATTTT
CTTGTAGCTACCGATGCTTGCATCTCTAGCGAGCACGCAACCTCTCGATACGTCAACTTC
ACGGTCTAGCGTAATCGTGACCGGTTCGCCAGCGTGGGCTTCTTCGACATTCTTGTTTGT
GTAGAGAATGCTTTTGACGGATGCTTTTTCGTAGCTCGGGAGGGATTTGATGACATCTCC
GACGCGAATCGTTCCAGATTCAATCTGTCCCTGGAATCCGCGGAATGTGCGGTCAGGGCG
GCTCACGCGCTGCACGGGCATGTAAAATCCCTTTTCTAGTGCAGAGCTTGATGTATCGAC
ATTTTCAAGGTATTCAAGTAATGCAGGACCTTGATACCATGCAATGTTTTTCGATTTGAT
GGTAACGTTGTCGCCTTCTGTTGCCGAAAGCGGAATAACTTGGATGTTGCTCAGGGAATG
AGTCTGTGCAAGTTCTGCGATTTGTACCTTGATTTTGTTGAATACATCTTCGCTGTAGCC
CACAAGATCCATCTTGTTAACGGCAAAGACGAAGTGGCGGATGCCCATCAGCCTGCAAAT
GCGGGCGTGTCTACGCGTCTGTACGAGAACGCCTTGCGATGCATCTACGAGAATCACTGC
GAGGTCGGCAAAAGATGCGCCCACGGCCATGTTGCGCGTGTATTCTTCATGCCCCGGAGT
GTCAGCAACGATAAAGCTGCGGTGATCCGTCGTGAAATAGCGGTACGCGACATCTATGGT
AATGCCTTGTTCGCGTTCAGCCATAAGGCCGTCGAGCAAAAGCGAATAGTCAATTTTTCC
GCTGCGGCTACCGACTTTACTATCCAATTCCAATGCTTTTTCTTGGTCGGTGTAAAGCAA
TTTGGAATCGTAAAGAATATGACCGATAAGGGTTGATTTTCCGTCGTCAACGCTACCGCA
AGTAATAAACTTCAATAAACCTTTCATTAGAAATAGCCCTCCCTCTTGCGGCGTTCCATG
CTGCCGGCGGCTTCGTTGTCAATCACGCGCGATGTTCTTTCCGAAGATACGGCGCTCAAA
GTTTCGTCAATGATTTCGTCAAGTGTTGTAGCTGTTGATTCTATGCCGCCTGTAAGCGGG
TAGCAACCGAGCGTGCGGAAGCGCACCGACTTGATTTCGGGCTTTTCGCCTTCACGCAAT
GGGAACCGTTCGTCATCGACCATGATGATGTTGCCGTCACGTACCACGACTGGGCGCGGG
GCTGCAAAGTAAAGCGGGACGATGTCAATATTTTCGCGCTTGATGTACTGCCAAATATCT
TTTTCGGTCCAGTTCGAAATCGGAAAAACGCGGATGCTTTCGCCCTTGTTAATCTTGGTG
TTGTAAAGCTTCCACATTTCCGGACGCTGGTTTTTCGGGTCCCAAGCGTGTGCTGAATTG
CGGAACGAGAAAATTCTTTCCTTCGCGCGGGACTTTTCTTCGTCGCGGCGCCCACCGCCA
AATGCGGCGGTAAAACCGTACTTGTTCAGCGCCTGCTTCAGAGCCTGCGTTTTCATGATG
TCGGTGTAAGCGGCACCGTGGTCAAACGGATTAATGCCCTGCTTGACGCCATCCTGGTTG
ACGTATTCCAGCATTTCGATACCGAGTTTCTTGGCGGTTTCGTCGCGAAACTTGATCATT
TCCTTGAACTTCCATGTGGTATTCACATGCAAAAACGGGAAAGGCGGCTTTTCGGGATAG
AACGCCTTGATGGCTAAATGCAGCATGACAGAACTGTCCTTGCCAATGGAATAAAGCATC
ACCGGCTTTTCGCATTCGGCTGCGACTTCGCGGATGATGTAGATGGCTTCGGCTTCCAGC
TCGTCGAGGTGTGAAAATTCGCTCACTGTAAAACTCCTAGTATTTGTTAGATTCCTTGGG
ATCGATATCGATAGTCTTGACGCTTCCATCGTTCAGTTCAAATATCCAGCGCACGATATC
GTTTTTTTCGCCCTTGACTTTTTCGGTATGCACCTTGCAACCCTTGCCGCCAATGTCTTC
ACCGAGGAAAAATTGGATGGCGTGAACAGGGCATTCCTTGATGCACGAGGTGCAACCCCA
GCAATCTTTGGGGTATTTGATAAATGCTTTTTTGTCTTCATTTATCTTGATTAGCGTGCC
GGGGCATACGTCGTGGCATCTCCTGCAGCCGATACATTTGCTTTGATCAATGCTGATGCT
CATAGTTCTTTTGCCCTTCTGCGGTGAGGTCGCGCAAGATGATTTTGATTTCGCCGTTTT
CGAGTCTTGAATTGACGTACTTGCGGAAATGTTCGTTGTCTTTTTCGGGATAGTCGGTGT
TTTCTGCAAAGCTGTGCCAGCGCGTTTCGTGACGTGCCTTGAGGTGGGCTATCACGCTCT
TGCAAACTGTTAGACGTTCCTTGAGTTCGTAGATGTACATCACTTCTTGCAAATCGGCTG
CGCTAAGCTTGTCTGTAAGGCTTTCAATTTCGTCAATTTTTTCTTTGGCAATATTGAGAT
GCTTTTCGCTGTAGCCATAGCCCGTCTTGATTCCGCCTGCATATTCGTCCATGGCTATTT
GCATGGCTTCTTCAAGTTGTTCTGTAGTGTACAGCGAGTTTTTCTGCGATAAATATGTTT
CGATTTCTGCGACATGTCGGGCGATTTCTGCTTCCTTGATGGTTGCTTTGGCGTCTAAGT
CTTCGCGAACCCCCTGTAAGGGGGTGCGGCAATCTACCGCATTGATATATTCCACCGCCG
ACTTCGCCGCAATCTCGCCTTCGGCAAGCGCGCCCGTCACGTATTTTTGCGGGGCTCCAC
CGGCAACATCGCCTGCAGCGTAAAGCCCGTCAATTGTCGTTGCACGCTTGGTATCGACCC
AGTAACCGCTAGCCGTGTGGCCGCCTACAATGTAAGGTTCAGTACCTTCAATTTCGACAT
TTGCTTTGGAGGGCATACCGTTTTCAATCCAGCGGATCGTCTGCGACGGAGCCATGTTCA
GGTATGCCTTTAAAAGCGAGTCTTCCTGTGCGGGCGTAATCCCGACGGTGCGCAAATAGC
ACGGCCCGTGGCCTTCCTGGTTTTCTGCCACTGTTCCGTACACGCGTTCCGAAGTTGAAA
TGCCGTACTTTGTCTCGTAAACTTCACCAAGCGAATTTATCTGCTTTGCACCTACGCCCT
GCGCAAGCGTGCCCGTCGGGGCAATCGTATCCTTGCAACGCAGCGCAATAAAGCGCATCT
CGAAAGTCGTCATCTCGGCTCCGTGACGGATTCCCATCGCATAGCCTGCACCCGTGTTGA
AGGGCGGATACCACATTTTATGGCGGGAAAATCCCGGATTGTTCGGGCGGTAAAGCCCGG
CGGCACCGCCCGTCGCGATAATCACCGCATGCGCCTCGATGGCATAGAAAGTATCGTTCT
CGATTCCGAAACCGAAAGCGCCATCAATTTTGTTGTCGTGAACGGAAAAATCGAAAATGT
TCACGTGGTTTAGCACCTGAACATTCGGTGCCTTTGCGACAGCCGTCGCCAAAATTGGCT
TTATGTTCTCGCCGTTGATTTTGATATTACGATTCCCGCGGGTCACATACTTTCCATCCT
TGTCCTTCAAAATGACAAGGCCCAGCTTTTCCAAGTGCGCGGTGATTTCGTTGAACCTCT
CGGAAATGCTGTACAGCAAGTCTTCGCGAACGATTCCGTCGGCGTCTTTCTTGGCGTACT
CCACATAATCCTTGGGCGTACGGCCTTCGGTAATGTAGGCGTTCAGCGCGTTTACGCCAG
CAGCGAGGCAACCGCTCCGCTTGATGTTCGCTTTTTCGACAACCAATATCTTGATGTCTG
CGACATCTTTCGCTGCACCTAAAGTACTTGCGGTAATGGCTGCATAACAGCCAGCGGTCC
CGCCGCCAATTATCAGCAGGTCTGTCTTAATTTTTTCAATCTTCATTTGTTAATAAGTGG
CTAGAATACTGGCTTGTTATGTCAACGCTTAACCGTTGTATACGTCCTGGATTTTCTTTG
CGAATACATCGCGGCCGACGCGGTCGATCGTGTACTTGAAACGTTCACCGCTCTTTCCGT
TGTCTGCAAAGAATTGAATCGCAGCATCGCAAATGTCCAAGAGCTTCTGCTTGTCTTCTA
CAAACGGAATAATCGTTTCGCCCTTGTTGATGTTGTTGCCGAAAAGCCCGCCAAACGATA
CGATGTAGCCGTGAATGTGGCTCCAGGCGTCAGTGGGGCAGGACTTGTAACAACGGCCGC
AGTAATTGCATTTTTCCTTGTCGAAAATGACCTTCTTGTTTTCGATCTTGATGGCCTCTT
TGCGGCAAACCTTTGCGCAAAGCCCGCAACCGATGCACTTGTCTTCGAGCCAATCCACCT
TGATGGCACCCTTGATGCCCACGTCGTTTTCTTCGGCCTTGAGACAGTTGTTTTGGCAAC
CCGTCACACCGAATTTGAACTTGTGCGGAAGTTCTCGTGCAAAGTAACGATCGTCAAGCT
CTTTCGCGATTGCATAAGTATCAATGCAGCCGCTCGGGCAAACGGCTTCACCCTGGCATG
CCGTAATGGTACGCACGCGGGCTCCGCAAACGCCTGGTTCAACACCACCCTCGGCAAGTG
CGTTTTTCACATCGTCAATATTTTCAAGCTTGATAAACGGAATCTCGACGCTCTGTCTCG
AAGTCAGGTGAGCGTAACCTTCACCATATTTTTCAGCGACTTCGGCGATTTTGGCAAGCT
GTGTTGCTGTGAGGTTCCCACCAACAACGCGAACGCGCAACGAGAAATTGTTCTTCTGCT
TCTGGCGCATCCAGCCGCCCTTTTTAAGAGTAGAATAATCAACTGCCATAGAATGTCTCC
CATTTTTGAGAGACAAATATAGAGAATGCAAAACCCTTTGTCCAATACTAAAAAAATATC
GCTACTAATAGAATTACTTTATTAGTAATTTCGTTCGGCGCATTTTAAGGTTCAAAGAGG
AATGTCAAAATGTGTTATTGAAAAAAAAAGCACCCCGATTTCTCGGAGCACTTATCACAA
AGGACGTTGCCTGCGCTCGTACCCAAAGGTAGCAAGCGCGGCGGACCTCATTAGCTGTTA
GTTGCGACCTTCACTTCTTCGATTTTCTTCAGCACAGAGCCGTCTTCCATAGCCTTAATC
GCCTTGTCGAAGCCTTCCTTGATGCTTGCAGCCTTGTTGCTGATGTAAAGCGCTGCACCG
GCGTTCAATGCGCAAGCGTACTTGATGCCCGGACGGCCCTTGCCGTTCAGCACGTCGAGA
GCGAGGTTGAAGTTGTCCACGCCCGTACCGCCTGCGAGGTCTTCCGGGTCCACAGCCAGG
ACGCCGAATTCCTTCGGGTCAATGCGGTATTCGCGATACTCGCCGTCTTCCAAGATTTCT
GCAATCGTTGTCGGAACGCACGGAGAAATTTCATCGTAGCCGTCATCAGAGATAGCGACC
ATCACGCGCTTGGCACCGAGGAACTTTGCAGCCTTCGTGAACGGTTCGAGAATCGACTTG
CTGTAAACGCCTAGCATGAGGTATTTGGCTTCGGCCGGGTTCGTGAGGGGGCCGAGCAAA
TTCATGATGGTCTTTACGCCGAGTGCACCACGAACCGGGCCTGCAAAACGCATAGCGCTG
TGGTAAACCGGAGCCATGAGGAACACGAAGTTCGTCTTGTCGATGACGCTTGCAGCCTTT
TCCGGAGTCATGTCGAGCTTGAAGCCGGCTGCGGTATAGAAGTCAGCGGCACCGGACTTG
CTCGAAACCGCGCGATTGCCGTGCTTGGCGATCTTGGCGCCACAGCTTGCTGCGATAAGG
CCGGAGAGAGAGCTCACGTTGAAGCTTCCCTTGCCGTCGCCACCGGTACCCACGATGTCT
GTGAGTTCGTCGCCGCTGTACGGGAACTTGCGTTTCTTGCTGCTCAAAACCTTGGCGCAG
CCTGCAATTTCTTCGGTCACGGGGCCCTTGCTGGAAAGTGCGGTAAGGATTGCTGCCATC
TGGCGTTCGTCCATGATACCGTCCGTCAGGTCTTCCATGAACATTTCTGCAGTTTCGCGG
CTCAAGTCCTTGCCTGCGGTAAGCGTGTTCAGAATTCCGCGGATATCGAGCGGTTCGCGA
CGGTAGTTGAGGAAAGCCTTGAAGAATTCGTCGGCGCGGCCGCTAGCGATGGATTCCGGG
TGGAACTGCACGCCTTCAATCGGGAGCGTCTTGTGGCGAATGCCCATGATGTCGCCGTCT
GTTGCGCGGGCGGTCACTTCGAAATCGCCCGGGAGCGTAGATTCGTCGATGACCAAGCTG
TGGTAACGCGTGAAGATGTTCTTCTTGCCGATGGTGCGGAAAAGTCCCTTGCCGTCGAGG
TCGATTTCTTCGGCGATGCCGTGCTTGATGAACTTGGCTTGCACAATCTTTGCGCCAAAG
GCGTAGCCGATAGCCTGGTGGCCGAGGCATACGCCCAAAATCGGGAGCTTGCCTGCAAAG
TGCTTAATGGCTTCTACGGAAATGCCTGCATCTTCGGGGCGGCCTGGGCCCGGGCTCACA
ATGAGGCGGCTCGGGTTCAACTTTTCGATGTCGGCAATGGTGCATTCGCGGCTACGGAGC
ACGCGGATTTCTTCAGTAGTAATCTTGGCCAAAGCCTGATAAACGTTGTAAGTAAAAGAA
TCGTAGTTGTCGATAATGATAATCATGGTTGTAATCTCTTTTTTAAAGTTTTGGGGTGTT
ACGTCATTGCGAGGCTGAAAGCCGAAGCAATCTAGTTGTCACCCTCCAGTACAGCCCTGA
TTGCTCCGAGCTTTTCGTTCGTTTCTTCAAATTCGCGGTCGGCGTTCGATGCCGCCACGA
TGCCACCACCGGCCTGCAGGCTGATGGTCTTGCCCTGCTTTAAGCAGCAACGGATAGCGA
TGCAGAAATCCAAGTCACCGTCCGATTCAATGTAACCCACGGCGCCAGCGTAGAAGCGAC
GCTTGATTTTTTCGAGACCAGAAAGAATTTCAATGGCGCTGATTTTCGGAGCGCCGCTTA
CCGTACCTGCCGGGAAACTGGAGCGCAGCACTTCAATGGCCTTCTTGTTCTTGGAAACGC
GGCCTTGCACGTCAGAGACCAAGTGAATCACGTGGCTGAACTTTTCGCATTCCATGTACT
TGGTCGTTTCGACCGTACCGGCATCGCAAACGCGGCCGAGGTCGTTGCGGGCGAGGTCTA
CGAGCATCAAGTGTTCTGCGCGTTCCTTCGGATCGCCCTTCAAATTCTTCATCAATGCTT
CGTCTTCTGCGTCGTCCTTACCGCGGCGGCGGGTACCTGCAATCGGGTGGATGGTGGCGA
TGCCTTCACGCACGCGGATCAAACTTTCCGGAGATGCGCCGATAAACTGGTGCGTGCCGT
AATCGAGGAAGAACATGTACGGAGACGGGTTCACTGTACGGAGGCGGCGGTAAATGTCGA
GGGCTTCGATATCGCTTGCGAACTGGATGCGGCGAGATGGCACAGCCTGAACAATGTTGC
CTGCCACGATGTGCTTCTGCAAAGCGGCGACCTTTTCCACGTATTCCTTGCGGGACTGTT
CGAGGTCGGTCATCGTGATGCCCTTGCCGTACTGCTTTTCCGGAGCGAGGTAGCTGAAGT
CAAGGTCTGCAAGGCGTGCCTTCACCTTTTCAATTGCGGCCTTCAGGTCAATCTGGTGTT
CTTCGTAGTTCAGGGCGAACAAGTGAAGTTTTTCGGTGAAGTGGTCAAACACAATGTAAA
TGTGGCCGACCAAAAATTCAGCTTCGGGAATGTTGAGCTCATCCACCTGCGGGGCAAGGC
GAATCGTATCGCAGCGGGCGCAGAATTCGTAGCCGAGGTAGCCCACGCCCGAAGACGGAA
TAGGAATCTGGTTGGGCGGCACCGTATTTTCGGCAGAAATCTTGAGCAAGGCGTCGAGAA
TATCGCCATCACCTTCAGCCAAAAATTCACTTTCCTTGCCATCCACGACAATGCTCACGT
TCTTGTCGTTCTGGCGCAGGCGGAAACCTTCGTCCACCATCAAGGTCGAATAGCGGCTGC
GACCGTGGTCAAAGCTTGCCGATTCGAAGATGGCCTTTGCGCCGAGCTTCTTGGCGAGTG
AAAACGGGGTGTAACGTTCACCGGGGAGTGCGACGTAAATGCTGTCAGTACGCGGAGCGT
AACCCGGGCGTTCGGTGATGTGAGTAATCTTAGTCATTTTAATCCTCTAGTTTAAAACTT
GTTTGCCTTTTCGTTTAAGGTTCACAAAGGCTTTAAGTCCCGGAGGATTTCGTCAATTTT
CGGTAAAAAGGAAGGCCTCCGTGAGTCCGGAAGCCTTTGCCTAAAAATCTTGGGTGATTT
GTAACAAATACCGGGCTCTATGTTAGAGTCCGCGCCACCAACGACGGTTGAGAGTTGCAT
TTGTTACGAAATTCATCATATCACAAAAATATCAATCAAAATTGCACATGGCAAGGGGTA
GTTCTAAAAATTCTTGAAAAATTTTAAAAACTCGCGTTTCGCGTCATCTTGACACTCGCT
TCTCGTCATCCAGAGGCTCCGCCTCTCGTCATCCTGAGCGAAGCGATATACGAGACTTGG
GGCTTCAGTCCCTTAGTGGAGTTAGGTTCGGAGGAGTAGGATCCAGTAACTTTTTTATTC
GCTTTTCAAAAAGCATTTTACATTTTTCATTTAAATAGCGATATATTGATAGAACGTTAA
AAGGAGTATGTTCATGACCATAGCCGTAGCCATTATTTGCGCTGTCCTCGGAATTGTAAT
CGGCGTCTTGTTTGCCCGTAATGGAAACTCGCAGCGCGAAGCCGCTGCGCGTCAGGCGAA
TGTTGAAATGGAAAAGGAAGTCGCCGTGCTGCGTAGCCAACTTGCGACAGAAACTGCCAA
AAATGCAGAACTCAAGGGAAATGCCGAAAAACAGCTCGAAATGGCAAAAGCCGATGCGGA
AAAGCGGATTGCTGACGAACGCGCCGCCGCTGCCAAGATTCTTGCCGATGAAAAAGAGGC
GAATGCCAAGCGCCTAGAGATTACAAAACAGGATTTGGACCGGGTGCATCGCGCATCTCT
TGAAGAGCAAAAAGCTCGCTTTGATGACATCTCGAAGCGCCTCGTTGCCGAAGCGAAAAA
CGCTACTGAAGAAATGCTTAAACAACGCGAAAAACAGATTTCTGAATCTGGTCATGCGAC
CATGGAACAGCTTGTAAGCCCGCTCAAGGAAACCATCGCCAAGATGGAAAAGACCATGAA
CGACACGACGTTACAGCAGACTGCGGCGAATACCTCGCTTAAGGAAGTCCTGCAACAGTC
CATCAATTCCAACAAGGCGACAAAGCAAACCGCCGATGACTTGATTCGCGCTTTCAAGCA
CGATAGCAAGATTCAGGGCGACTGGGGCGAATGCGTCCTCGAAGAACTTCTGCAGTCGCT
CGGGCTCCAAAAGGGAATTCATTTTGAAACGCAATCAACGCTGCGCGATGAAAGTGGCAA
TGTCCTCCGTGCCGAAGAGACTGGATGCATGATGCGCCCAGATGTTATCGTCCATCTGGA
TACGAAAAAAGATGTCATTGTCGATTCTAAGGTTTCCATGAAAGCTTTTATGGACTATGT
CGCTTGCGAAGATGTAGAACAGCGAAAGTCCCTTTTGAAACGTCATATTGAAAGCCTCAA
GAAGCACGTGGATGAACTTGCCAGGAAAAAGTATTCGGCATACGTGAAGGCTCCGAGAGA
AACCGTTGATTTTGTAATCATGTTCGTTCCGCGTTCAGCCGCTCTCTGGACTGCACTTTC
CGAAGAACCCTCTCTTTGGCGTGATTCCATGGATCGTGGAGTGTATATTGCCGATGAACA
GACGCTATTTGCCGCACTCCGTATCGTTAAGTTGACCTGGCGCCAGGTGCAACAGGCTCA
AAACCAGCAAAAGGTCTTTGAACTTGCGAACGAAGTGCTCAAGCGTGTGGGTATGTTTGT
GAAAAACATGGATGAAATCGGTGTCGCTCTCGGAAAGGCTCAAGACGCTTACAATAAGGG
AATGGCAAAACTCGATGATAAGGGGGCTAGCATAGTGCAATCTTGCCGCAAGCTGGAACG
TCTTGGTGCAAAACAAGACTCCAAAAATCCGCTCCCGCCAGACGTCGATGCTATCGAAAT
GCAAGAAATCGAAGAAAAGTAACTGCTTAACTCCGTTGGTGAAAAAATCCCCGCGACTTC
GGTCGCGGGGATTCTCGTCTCACATTCTAGTAACTATTAACTAGTAACTAATAACTGCGC
GAAGCGCAAACTAGTCGTCCAAGCAGTCCTTCATCACCTGGATAATCTTTTTCTTGTCCA
TGTGCTGGCCAATGAACACCAGGCGGATGATGCGGTCGCCGTACTTTTCGTCCCAGATTT
TCTGGAGCTGCGGATTTTCGGCGAGGATGCGCTGCTGTTCGGCCTTGCTTTCGGCGGCAA
ACCAACGTCCAAAATTCTGGGCGGAGGCCTGCTTGCCAGCCTGTTCGAACAAGTAGCTTT
CACTGCGTTCGTCGCTGAACCAGAGGAGTCCCTTCGTGCGGATGATGCTCGTCGGATAGT
CATCGAGGAATGCTTCGAACTTTTCGCGGTTCAGCGGACGGTGGTCTTCGAACACGAACG
TGCTGATGCCGTATTCGTCACCATGCGGATGGTCCTTGTCGTGGTGGTGGCCGCAGTGGC
AAACGCCATGTTCATGGTCGCAATGGCTGTGGTCTTCATCGTCGTGATCATGGTGATGCT
CGTGTTCATCATGATCGTGATGATGGTGTTCGTGCTCATCGTGGTCATCGTCATGGTCGT
GGTGGTGATGTTCATGTTCGTCATGATCGTCATCATCATCGTCCTCGTTGTCGTGACCTT
CTTCGTTGAGCTTGATTGCCCAAGTGCTCGATTCGGCAACTTTGTTGAAGTCGAACTGCT
TCGTGTCGAGAATGTCCTTCATGTCGACCTTGCCGTAGTTCGTCTCGATCATCTTGGCTG
TCGGCTGCAAAGCCTTCACGACGGCCTTCACGTGTTCCAAGTCGTGCTTGCTGAGAGCGT
CGACCTTGTTCATGATAATCGTGTTGCAGAATTCAATCTGCTGGATGAGCAAGTTTGCGA
TATCTTCTTCTTCGAGGTCTTCTTCGAGGAGCTTTTCGCCACCGGCAAATTCGTCTGCGA
GGCGGAGCACGTCAACGACTGCCACGATGTTGTCCAAATGGCAGGGGAGAGGTCTGCCGT
CTTTGCTGCGGAGCTGGCTACCTGCAAAGCTAATGGTCTGGGCTATAGGAATCGGCTCGC
AGATACCGCTAGCTTCGATGAGAATGTAGTCGAACTTGCCCATTTCCAAAAGTTCGGCGA
TTTGTTCGATCAAGTCGGTCTTGAGCGAACAGCAGATACAACCGTTCGAAAGCGGGACAA
CCTTGCCCGAATCTTCCTTCGTGATGTTTCCGCCCTTTTCAATTAAAGTCTGGTCGATGT
TCACTTCGCCAATGTCATTTACGATGACGGCGACGTGGTAGCCCTGCTGATTGTTGAGAA
CGTAGTTGAGGAGAGTTGTTTTGCCGGCTCCCAGGTAACCGGTCAGGAGCGTTATAGGTA
CTGATTTCATGCGTTAAAATTTACTAAAAAATGGAATTTTAGGCAATGTGACCCCGATTA
CAGGTTCTGGCACCATTCCAAGTTGTACTATCAAACATCTTGCCATTTTCTTAAATTTTT
AATACATTTGTTTTTAGGGATTGAAGCGAGGGCTTTTGAGCCGAGTTTTATTCCGAAACG
AGCTGCTTTGGTTTACTACCCTTCCTTGAGGGTTGCAGATTGTAGCTTCGCTGTGCTAAA
TCTTTTAACTAAAACAGTTCTGGGCGTCCTTCGGGGCGCCTTTCTTTTTATGCACTTTTT
ATCTTGTTTTTAATACCAAATTTTTTATTATTGATTTTATAAGAAGTGAGCTGGAAATAT
GATTTTTTCTGCAAAAAATAAATTAATCCCCATAATTGTATCTGTTTTTGGCGTGAGCGC
TTTGTTATGCTCTTGCTCTGATGATAATTTAACTTCGAGTAATTTCCCGCAAATTGAAAA
TTCCAAGGAAACGACGCATAACATCGTCGGTTATGTTAATCGAACGCGTGGTTATTCGAT
GACTGAGGTTGTTTTGCGTGAAGTCGATAGCACGCTTTCGCAAACAGGTGTGGCGTACCA
TGGTTTTGTGGATGATTATTCTGGGCATTTTTCCCTTGAGAATGTCAAACTTACACAGCC
CTATGTTTACCTTGAAGTGAATGGCTATTTCTATTCCAATTGCTATGACAATAATGAAAC
AGAACCGATGACTAGCTGGAAGGTTCTAGAAGCTTATGCGGATGTTCGTAAAGGCGATTC
GATAAGCGTGAACCTCTTGACTCACATGCAGGCGAAACGTTTAAAGCGCTATATTAATCG
TGGACTTTCGTTTGATTCGTCAATGTCTTTGCTGCAAAAAGAAATTTCGGATTTGTTCCT
GCTCGATTCTTTGCACGAAGACTTTAGCAAGATGAATCTTTCGACGTTGCGGGACTACAA
TTACTACTTGTTGGGCGTGAATGTCCTTAACGAGACTTATGTGTGGAAATCTGGTGGACT
TGACGAATTGTTGAAAGAAGATGTTTTGACAGATTCGCTGTTCTCGACTTATTGGAGCTA
TGCGTATTATTTTAATCATAATTCAAGTTGCGATAAGTTCGATGATTTCGTGCCTGGATT
CGGCTATAAAACCGATGCATACAAAGTTAAGGAATACTTGAATAACATCTGGCAGAAGAA
GTATAATCTCGGAAACTGCTCTGCGGAAAACTATCATGAAATCAAGGCTACCGAATCTAA
TAAGACTCAGTTCCTGTATTGCGATACGTTAGGGTGGACCCTTCCTAGAAATGGATGCTA
TGATTTGGACATGATTGTTCTGAACTCTTCTGTGGGCGATACGCTTCCGGGCCACTTGAC
TAAAGGAACATATTGTACGGATGATTATTACAAGTGGGGGCGCATGTACGACGGCTCTGT
TGGATGGACTAAGGCTAGTGCTGCCGAAAGTGGTGTCGGTTTTGCTTGTACGAAAGAAAC
GTTGAATCGCTATGGAAAGAGCGGCCGCAAGTGCTACCGATGCGAATATTCTTATGGATA
TTATTTGCCTGATGTTGATATGAGTGAATGCGATGAAAACCTTCCAAAGCAGGAACCATT
GAAGTAGGGGCGATGAATATGAAACTGAATGTTTTAGGAATAGTGCTTTGTTTGCTTGCT
TTGATGGGCTGTAGTGAAGTATCTAAAGGTGTTAATATCGAAAGCGAAGATAACGCTCCT
GAATATGAATTAAACAAATTAGTTGGAGTTGCGTCTTTTATTTCAAGTGAAGATTATAAT
TCTATTGATAGGGGTGGCACCAAGTACGAAGTGACTTTGTATGAACTGGATTCTAGTGCT
TCTTGGACCGGTCGCGAATTTACAACATATGTGACGTATCCGAATGTATTCAAATTTGAA
AATCTCAAATTACAATCGTCTAATATTGTAATGTGTGTTAGGAATAAAATGTCAATGTCA
AGAAGCGGATATTGGAGCTTTGCAGACTTGAGCAGGGTGGATTCTGTTTATGTGAATTTT
ATGACAAATATGGAGTACAACAGGATTCTCTATTTGATGAAAAAGGGAATACCTTCTGAT
TCTGCTGAAAGAACCGCTCAGCATGAAATTATGGAGTATATGTTGTCCACTTCACTTGAT
ATTAAACTGTCTAATCAAATTGAAGGGAACGAAAAAGATGCGGAACTTCAAGCCGTATGG
CAAATGCTTTCGCGTATCCCCTATACAAGGCTTTCTAGCCAGTTGAGCTCTGATACGGCT
GTGTTCTGGATGCTTGAAACGGATTCTGCTAAAATCGATACGTTTAAAACGAAATATGCT
GATATGATAGAAAGAAATTTATGGGTAAAGTCTATTCCTAAAACAGATTACCTTGTTACT
AAGCTGAGTGGCTACGTGTTCGGACAGACAAATGGTCTTGGAGAATGTTCTGACAAGAAC
GATGGGGAAGTAAAGAAGGTTACAAATCCTTTGAGCCGCTATGTTGAAAGACCTTACATG
TGCTCTAAAGATACGGGCTGGATTTGTCCGAACGGTACTTTTCAGGAATTGTATGGCATT
GAAAAAGGTCATGATGGTGAAGTGATAAAAGCGAATTTTACATCGTTTTCTTATGCCTAT
GATTCGCTTCAGGGCAAATGGGTCAGTGCTCACGTTGAACAAGGATTTGCATGTGTTTCT
TCAAGATTTGGTATGGTTCTCGTTTCGGAGGCCATGGGAAAACCTTCGTATCTTGTATGC
AAGGCGGATGATAATAATCCAGATTACCTGTTTTGGTCTGCTACGGGTACGGAGGAAGAT
TATATTGCATATTGGTCTCGTAATCTAAAATGTGAGATAGGTATTGTTCAAAAACTACCC
AATGACTCAACTGTTGAAGTGGTGTGTGTCGATGGTATATTCCGCAAGGCAACAGATATT
GATAAAACGGGTTCTGTACTGGAACTGGAAAAAATTGCAAATCCGTGTGGTGAAAAGGAA
GAAGTTCGCCGTGGTAAAACCGATTCTACGCTCTATTTCTATTGCAATAATGGAGAAATG
GGCTATTCGAACGAAATGGAATATACTTTGGGCTATGGTTGCAATGCTAATCATGTGGGG
TATCACCAGTATCAAAATTCCATTTATTATTGCAACAAATTCACGTGGAAATATGCGACT
GATTCACTTGTAAAGGGCGTTCTGGTGGATAGCCGAGACAATTCGGAATACAAGACGATT
GGAATCGGTAATCAAGTATGGATGGCCGAGAACTTGAACTATGAAGTGGAACCGAGCTGG
TGCTATGGCGACTCTCTTGAATATTGCGAAAAGTATGGTCGACTTTATCAATGGGATGGT
ATTCTTGGGGCTAGCGCCAAGGTGGAAAATGTATGCCCGGAAGGATTCCATGTCCCGTCT
AATAAAGAATGGGATGAACTCAATGCTTTTGTCAATTTATGGTTCCACGGTAATTCTTAT
TCGGCGAGAAAAGTTCTTTTAAGTAGTGATCCCAAGGAATTTGATAACATAGTCCATGTC
GGTGATGATCTTGTTGGCTTTACGGGAATCTATGCGGGACACCGAACTGCAAATGGATTC
TTTACAGGTCGATTGACTTCGGCATATTTCTGTAGCGCAGACATGAATGAAGAAGGCTCT
GCATACATTTATATGCTTCGCCATGATGAATTTGATTTGACCAAGTACGCTCAGAAAACG
ACTTCGAATTGCAACGTCCGCTGCGTCAAAGATTAGAGATTTAGTGACATCTGATCTTCC
GCGGGCGTTGTTGAAACGCTCGCTTTTTCGTTTGCAAAATTGCCCGCGGAACTGCCCGCA
TTTTCGTTTGTGGCGTCGTCGGATTCATCGGCGTTAGCTATCTGAGCCATAAGCCATGCT
TCGTCGTGCACGGGGATCCCGAGTTCATTTGCTTTGGTGAGCTTGGAACCTGCCGCTTCG
CCTGCCAAAACCCAGCTAGTCTTTTTACTGACGGAGCCGGAGACCTTGCCGCCATTCTCT
TCGATGAGCTTGCGCGCTTCATCGCGGTCCATGTTCGGGAGCGTTCCTGTGATGACTGCA
GTTTGACCTTGGAATAAAGTCTTGACAACGCCCTTGAATTCCGTCGGGAGTCCGAGTGCT
ACGAGTTCGTCAATTTCGTTCGTGTAAAGCGGCGTGTGGAAAAATTCGTAAACGGATTTT
CCGATGCGCTCGCCAACGTCAGTCACGTTTTGCAATTCTTCGACCGTTGCCGTGCGGATT
TTTTCGAGCGTGCGAAAATGCTTTGCGATGTTCCTTGCGCTGGTGCGGCCGACAAAGCGG
ATGCCAAGACCGTGCAACAGATTTTCGAGGCTGCGCTGTTTTGATGCTTGAATGGCGTCA
AAGACGTTTTTCGCACTCTTCTTTGCCATGCGTTCCTGCGATTCCAGGTCTTCGAGCGTA
AGTCGGTAAAGGTCTGGAATGCGCTTGATTTTGCCGGTGGCAAGGAGACTTGCGATAAGC
GCTGGCCCGAGATTGTCGATGTTCATCGCTTCGCGGCTAACGAAATGCTCGAACAGACAT
TGCACTTGTGCTTGGCAGTGCATGTTTTCGCAACGGAGAATCACTTCGCCGTCGATGTGT
GTGAGTTGCTCTCCGCACACAGGACATTTTTCAGGTGCCACGACGGGGGAGGCTCCGGCG
GGACGCAACTCGCGCTTGACATCGGTGATTTTCGGGATGATCTCGCCACCCTTCTCTACG
CCGACTGTGTCGCCGTAGTGCAAGTCAAGCCTTGCCACTTCGTCGAAGTTGTGGAGGGTG
GCGCGCTTCACGGTTGTGCCGGCGAGGCGCACGGGTGCGAGATTTGCCACTGGCGTCACG
GCACCGGTGCGACCGACTTGGAATTCTACAGACAAAAGCGGCGTGTAGGCGCGTTCCGCC
TTGAACTTGTAAGCGATGGCCCAACGCGGACTCTTGCTCGTGCTGCCGAGTTCTCGCTGC
TGCTGCAAATCGTTCAGCTTCACGACCATACCGTCAATGTCGAATGGGAGGCTGTCGCGG
CTTGCGCCAATCTTCTCGGAAATCGCCATGATTTCATCGACCGTATCGGCGGTCCAATAA
TCGTTCGTATGGAAACCGAGACGCTTGAGCTGCTTCAAGTTCTCTTCGTGAGTTTTGTTG
TTGCTCTGCGGAATGTGGTATGCAAAAAAGCGCATCGGGCGCGTCTTGCATTCGGCAACG
CTCTTGAGCTTGAGCGAGCCCGAAACCGTATTGCGGCAGTTCTGGAAGGTCTTCTTGTTT
TCCAAGATGAACTGTTCGTTCAATCGTTCAAATGCTTCGCGTTCCATGTAAACTTCACCG
CGGACTTCGAACGTACCCTGCGGAATCTCGCTCGGGTCAATCTTCAATTTCTTCGCGTCA
AAGTATTCAGGAATATCCGCAATTGTGAGCGCATTCAACGTCACGTCATCGCCTTGCGCT
CCATCGCCACGTGTCGCCGCCTGCTTCAAGCGACCATTCTCGTAAATCACCGAAAGGCTA
ACTCCGTCGATTTTCCTCTCGCATATCCACGTCGCGCGCTTCTCGTCATTCTCGGCGCCT
GTCCTCGCTTGACGGGGATGACCGGGAATCTCCCTTTCACTTTGAAGAGCTGCAATTCCT
TCTTCTGCGGCCTTCACAAATTCGCGCATTTCTTCTTCGCTGTACACGTTTGCAATGCTG
AGCATCGGCACGGCGTGCGCTACCTTCGCAAAATCATTCGTGAGGTCGCTACCGACCTTC
TGCGTGAGCGAACCCTTCCCGCGCAATTCCGGATACTTCGCCTCGAGCGCTTCCATCTCC
TTGAGCCCAAAGTCAAAATCCTGGTCGCTCATGGGGGAGACTCCGTCCTTGTAATAAAGA
CGGCTAGCTTCTTCCAGTTGTTTCTTTAATTCAAAATAGCGGGTACGGTCAATATCTTTC
TGCTCACTCATGGTAAGCAATATAGAAAGAGTTTGAGGTCGGCGCACCGAAGGCGCTAAA
TAAACATCTTCACGCCAATCGCAATCAAGATAATCCCGGCGATAATCTCCGGAATTTTTG
TCTTGAATCGCTTGGAGGCATGGCGCCCGATTTCAAAGCCGAGAACGCCCATCACAAAGC
TAGCAATCGCAATGGCTGAGGTTGCAAAAACCATGTTGGCGTTCAAAAACGCAAACGAAA
TTCCAACGGCGAATGCGTCAATGCTAGTCGCAATCGACAAAAGCAGAATGTTCATGAGGC
TCAAGTACGCACAAGATGCGGTGGCCTCGCCACCCCGAATCGCACCCCAGATCATGCGGG
CGCCCAGAATGCAGAGAATCGCGCAGGCAATCGGCGTGCCCACGGCGTTGAACCAGCGCT
CGGCAAAACTACCCAGGAAATACCCGAGAAGTGTCATGCCACCCTGAAAAACGCCAAACG
AAACGGCTTGGAGCACGGCGCGCGAACGCTTGATGCCCGATTTGCAAAGTCCGGTCGAAA
TAGCGACCGCAAAGCAGTCCATTGCCTCGACAATTGCGATAACGATAATCTCTATAGTAC
TCATGAAAAGCCGTTTTTTATAAAATGCGAAAAACGCCCACAAAAATAAAAAATATATTG
TAGGGGGAGGTTGGGCTAGCGGCGAAGCCGTACTATGAACAACAAAGTCGTTACTATCGT
TTTTATTGGGTTGTGCTTGTTGCTCCTGCTTTCGGTAGGGGGCTCGTTTTGGGATGGCTC
CTTCGACCTTCTTTTGCACAATGGTGGTAACTGGAAATTCCCGAGGACACTTTTTATCTT
CTGGGTTGGCATGTCGCAGGCGGGCGTTCTGCTTTCGGCGTTCTTGCTTGTCATGAAGGT
GAAAATCCACCGCCGCACATCGCTTTTGCTCGAACTCAGTTCGCTTTGCAGTCTGGTGGT
TGCTGTTGCTTTTGCCGCGCTGTATTCTGGTTCCGTAAAGATGAATAGCGATGTCCATAG
CGACGTTTATGGCATCGGCATAGTCGGCTTTATTTCGCTCCTGTTTTTCGTGACGCATCT
TGTGGCGGCGGACAGCGCCGAGGATGCTTCGCTTTGTAAGGAACTTGCAAAAATCCGGCG
ACCGCTTGCGTGGATTCTCCTCCCGACGGTATTTTGGGTGGTCTCGGAGTTTGCGCTGGA
TTACGCAAAAATTGAAAATTCCTTGTGGCAGGGCGCGTTCTTTCCTTTATACGTGGTTTC
GATTGTCTTTTATATGGGACTCTCAAATTCGATTGCCTTGCTTTCGTTTGAAAACTACTA
CAACCGCCTTATAGAACGCTTCTTGATGCTTTGTAGCTGGTTTGTGTCTTTGTTGTTCCT
TTGGCTTATACTTTTGAAGGGTGTGGGGAGCTATACCGCTTTTGTCTTTGCGTGTGTGCT
CCCGCAGCTGTTGTTTTTTGAGGTGGTCCGCGAAAATCTCTGGGGGCGCTTGCTTGTCGT
TTCGAGCATTTTGTTTGGTATGTTGCTGAAATGTGACTTTGTTGTAAACCATAATGACTA
TCATTTCTTTTCAAACGCTACATTTGCAAATGCAAGTTTGATGTTTGCTGGTGGAGCGTT
GTTTGTCGCGCTCTTCTTTGGCGTGCGCTTTTTGCTTTCGCGATTCTTTGAAAACGATGA
AATCCTGATGGGCGAGGAAAGCGATAGTTCAGATGGTGAAGTTAGCGATACCGATGGACA
AAAGTATTATTCGCCGTTCTCGGCTCCAGAATTCAAGGTGGTGCGGTTGCCTGTGCTGTG
TGGCGTGCTTGCCGCGGTGGTGTATGGCTACCTCACTTCGGACTGGATTAATTTGGCGGG
GCCGTTCGGCGCATACGTGAGTAGTCTGTTAGTCTGTCTGCAACCATTGGCTCATCTTGG
CTTTTCGAAGAAACGCAAAGGGGGCTACAAATGAGCATGTTTGCAAATGCGGTGGCTTGC
CTTTTGTGCCTTGTTTTTGCGGCGTTCCTCTGGAAAATAAAGGGGATGTTCCGCATCACG
CTCGTGATGTTCCTTATCGTCATGACGAGCTGCTTGTATACGGCGTTTGTCGGTAACTTT
GGCGACCCGATTCTAGAAAACTATCCGTTCCGTATGGTGGCGCTTGCGCTATGTGTGTTT
ACGACCGGTTTGCGCGAAAACCGTAGGCGCTTTATGGTGCTTGCCCAGACGTTTTGGCTT
TGGGTGGAACTTGTTGGGAATGCTTCGCTTTACCAGATGGGGGCGGAGGCTCCGTGGATA
CGTCTTGCCGCTATAGCCGGGATTGCGCTTGGCTGTAGTTTTATGGCTCGAATTTCAAGA
GAAATCGAGTTTGGACTCATCGTCCTGTGGATGGCGGTCTGGATGTTCTTTTAAGAGATG
TGCGTATAAGTGACTTCGTTCGAAAGTCGCTTTTCGAAATCTTCCTTAGTCAGCGGCTTG
TCGAATAGGAATCCCTGAATAATCGAGCACTTGGCGTTCTGCAAGAAGTCGAGCTGCTTA
GAGTTTTCGACACCTTCTGCCACGACTTCGAGATGAAGTTCATTGATCATGTTGACCATG
TTCTTGATGACAACTTCATCGTGGTACTTTTCGTCACCGATGTGGTCGAGGAGCGACTTG
TCGAGCTTGATGACGTTGACATTCAAGTCCTTGATGGCGGCGAAAGTGGAGTAGCCTGTA
CCAAAGTCATCGATAGAGACGGAAATACCATGTTGGCGGAGTCCGTTCACGAACTTCTGC
ATGGCGATTTTGTCTTCAAAATTGGAGGATTCCGTGAGCTCAATTTCGATAAACTTGCTA
TCGATATTGTATTCCTTCATGATGGCAAGGATATCTTCAGTCAAGTGCGGGTTGCCGAGG
TGGTGCCTTGAAAAGTTGGAGGACACGCGGACCGGTTCAATACCTGCGTCCAGCCAATAA
CGGATATCTTCGCAGACCTTGCGGAATACGTAAAAATCGAGAAGGCAAATGGAGGCTTCT
TTTTCGAGAATGGGCAAAAATTCGCTTGGCGGGATGACCTGTCCATTGCGGTTCCAGCGC
ACGAGTGCTTCGCAGCCACAAAGTTTCTGGTCCTTGACGGAGACCTTGGGCTGGTAGTAG
ACGATAAATTCCTTGCGGCGCAATGCTTCGCGGAAAAGGGAAGAAATTTCTTTTTCGTGA
TAGGCGTCTTCGAGCATCTTCTTGGTGAAATAGACGATGTCGTTGCCCGGATGGAGTCTA
GATTCGTTCAGGGCGACCGAGCTGCAGTGCATAATCTCGTTCATCGAATCTTGCGGCTGG
ATGTCGTAGACACCGATGCGGCTTTGGATGGTCAGCGGGATGGTCGGGCCGTGTGGAACG
GTCACGGAGACGTTCATGGAGGAGAGCGCCTTGACGAATATGTCCCTGTTTTCCTTTTTC
ACAAGCACAAAGAAGTTGTCGCCGCCAAGTCTTGCAATCATTTCGTCATCGTGACACATA
GCCATGACGGAACGTGTAAAGCAGGTAATTCCCATGTCGCCGATAGCGGGGGATTTGGAC
TGGTTGATGTACTTGTAGTTTTTGAGGTTCAGGAAAAGCCCGCTGAAGTTCTGCAGCTTG
TTTTTGGCCTTGAGTTCGATACTGTGATGGACTAGTTGTGCCGTGTTCGGTGCGCCTGTC
ATTGTATCGGTTTGGCTTGCGTAGTGGATGGCGCTCATCAGGCGGGAACGTCCGAGAATG
ATGAATATGTCATCGCTGATGAGTTTTGCGGCTTGCAGTTCAGGGGGTGTAAACTTGTGG
CTCTTTTTGGCGCGGATTTCGATGGTGGCCATGCCGTTTTCGCCTGTTCTGTAGGTTTGG
ATAATCGGCATTGACTCAAAACCGTTCGGGTCTTCGTACATGACTTGTTCTTGGTTTAGA
CCGTTACGCGCAATGATGGAACTAGGGGCAATAAGTTTAATTTTTATAAAGCCAATGTTT
AAAATATTACATATAGGAGGAATGGCAGCGCTGACTCGTTTGCTCATCGCTGTCATATCA
GGAATATTATCTAAAATCGCATCCCTAAAGTCTTTATAAACACTACTGAAAATGACGTAG
TCCATTTTCACCCCTTAAAGTCCACACATTATACACCAAATTAGCGTTCTAAATGTAAAT
AAAAATTTTTAGAAAGGTTAAAAAATATTTAATATAACACAATATTTTTATTCCATCTTA
GAACGCGTGTGTATCATCACAATACTAGTGGATAGGTGGGAAGAAAATGTAGGCGATGAT
GATGGCTGCGATAACGCCAACGGCGTCTGCAATAAGGGCGCAGGTGACGGCGTGGCGGGT
CTTTTTGACGCCCACGGAGCCGAAATAAACAGCGATGATGTAGAACGTCGTGTCGGCAGC
TCCTTGGAACATGCAACTGAGGCGGCCTGCAAAGCTATCCGGGCCAAGGTTCTTCATGGC
GTCGATCATCATGCCGCGTGCACCGCTACCGCTAAGGGGTTTCATAAGGGCGGTGGGGAG
TGCAGGGACGACATCGTTTCCGACGCCGATAAGGCCGAGCAAAGATGAAATGCCGTTCAT
GACGAGGTCCATGGCTCCACTTGCGCGGAACACGGCGACACCCACGAGAATTGCGACGAG
GTTCGGGATAATCATCACAGCGGTGTTGAAACCTTCCTTGGCGCCCTCTACAAATGCTTC
GTATGCCTGGACTTTCTTATAGCAGGCGAGACCAAGGAATGCAACGATGACACCGAACAG
CACAAGACCACTGATGAAAAGGCTTGTGGTGCCGAGAGCTTCAGCGGTGAGGTGGCTAAA
GTAGAACATCACGGCGATAACGCAGGCGCTGATGCCGCCGAGCCACATGACGGTTACAGG
GTCCTTGAGCTTGATTTTCTGGAAAAAGCTGAGTGCAAAGATGCCTGCGATGGTGCTGAA
AAACGTCGAGAGGAGGAGCGGGAGGAACACGTCGCTCGGGTTTGCGGCGCCGAGCTGTGC
GCGGTAAGTCATTATGCTAACAGGAATTAGCGTAAGTCCGCTTGCGTTTAAAACGAGGAA
CATAATTTGCGAATCACTTGCGACTGTCTTGTCGTCGTTCGGATTCAGGTCCTGGAGCTG
CTTCATGGCCTTGAGGCCCATCGGGGTTGCCGCATTGTCGAGACCAAGCATGTTTGCACT
GATGTTCATGAGCATGGTGCCCACGACCGGATGGCCCTTCGGAATTTCAGGGAAGAGTCT
CGAGAACAGCGGCTGCACGATTTTTGCCAAAATCTGGACGGCGCCTGCCTTTTCTCCGAT
TTTCAAGATGCCGAGCCACAGGCTTAAAATGCCTGTGAGGCCGAGGGCGATTTCGAATGC
CGTTTTGGACATGTCGAAAGCGCCAAGAATTGCCTTGTTAAAAATGCCGGTATCGCCGAA
AGCAAGCCATTGGACGATGCATGCGATAAATGCACCGAAGAAAAATACGAGCCAGATTAC
GTTTAAAACCATGGCTCAAATGTAAGAAAAAAATAGCAGGTGGTGCGCCGTTCCCTATAT
GCTCACAGCCGCAATTTCCGTGCCATCTTCTAGCGTGTAGATACTGAATTTGGCATGGGC
GGGCTCGCTTGCTGTTGCGGGCGTGCTCTCGTAGAATCCGAATGTCGGCGGGTTACCGCC
TTTCGGGAGGCTTGTGGAACCCGGATTCACGAGAAGCACATCGCGGAAGTTCTTTTCGAG
TTTCCAGATGTGCGTGTGACCATACAGGTAAACGTCGATTTGCTGCTTTTGCGGAGCGCT
TGCTTGAGACTGCGCTGAGGATTGCGACGCCCCCGTAGATTCGATGGCGTTTAGCGCATC
TTTCGGGAAACATTCCGGCATAAAGATGTGCCCATGGCTCATGAACAAGTTGAACCCGCA
ATCTTCGACAACCTTGTATTCATTTTCGATAGGGAAGTCGAGCATCATCAAGTCGACATC
GGCATCGCAGTTGCCGCGGACGGCGACAATGCGGTCTTTGTACGGGGCTAGCGCTTCGAC
AACTTGCATGGGGCCGTGCCCTGCCGGGAGCGGGTTTCGCGGACCGTGATAGAGCGTGTC
TCCCAGCAAGAAAATCTTGTCGCAGTTGAACTTCTCAAAGAACGTGAGTGCCTGTCTTGC
CGCCAAGGCAGAACCATGAATGTCGGAGAGTATTAATGCGCGCATTGTATCTCCTACTTC
ACTGTAATCATCGGGCTCGTTTCGCTCAAGAGGTAGTTCCATTCTTCGCGAATCTTGTCG
TATTCGCTCGGATCGGCGTAGAGTGCAAACGTGGTCCACTTGATGCCGCTAGAAGTCTTG
GACTTCGGCTGCTTTTCGAAGCTCACGTAATCCGGGGCGCGGTTAAGCGGCTTTGCTTCG
GTGAGCGTTACCGTGTGGCCGCTAGCCGTCTTGATGTTCAACTTGAAGCTGAACTGCGTT
TCGTGCGGCATGCGGATGGGGTGGTGGCGCTTCGCGACCTTCGGGAGCTTGAAGAGGCTA
CGTTCCCAGACGTTCGGGAATCTTCCCTTGAGCTCGGAACCGCCCTGACCAAAGTAACCC
TTCGAGGCGTAAGTGTTCACGATGATGAGCGGCTTGTTGAACTGGTCGAGATTCTCGATG
CGGATGTTGCCGATGCTCACGTCCGGCACGCCTGCGGCGAGGAACTGTTCCAAGAGCTTT
TCCTGGTCCTTGACATCACGGCCAAAGAACTTGTTGCGGATGGCGCTTGCGAACTTGCCC
TGGAGCTGTACGGAATCGCGGAATTCGCATTCGCCGTTCACGCCGATGTACAAATCGTGC
TGGATGGCAATTTGGTGTTCTTGGTTGTCTTCGAGAATCGGAGTCGTGACCACGTGGCTC
TGGTCTCCGTCAATCACGAGGGCGACCTTGCCTTCCATGTCGAGCGGTACCGGGCGATCG
TTGCCCGTCTTGTCGGTGGCGTCGACCCAGCGTTCGCTAATCTTCCCTTGCTTCGGGATG
TAGAGAATCATGTGGTTGAACTGCTGGATGGTCGGCAAGTGCGAGAAACCTTCTTCCGTG
AGGTGGATAGCGGTGAGGTAGCTCTTGACGCCAATCGCTTCGAGCATATCCTTGAGCAAG
AGTGCCATGTCCTTGCAGTCGCCGCGGTGTTCCTTGAGCGTCACTTCTGCGGTTTGCGGA
ATCAGGCTGTGACCGCCGAATCGCACGTCGCGGTAGCGGATGTCCTGACGGACAAAGTTG
ATAATAGCCTTGACCGCTTCATCGCCAATCTTGTTGCCGCGCACTTCAAAAGCCTGTTCG
CGGACCTTGACGGCCTTCTTGAACTGGTGGCTGATGAGGTTCTGGTAGTCATCACCGACA
TCACGCCATTCCTGCTTGCCTGTGAGGATGAGACCTGCACCGAAGTCGCGGTACACCGGC
ATATAAAGTTCCTTGCGGACAATGACCGGGTTTTCAATCTTCCATTCGATACCGCCCTTG
ATCGGGGACTTTTCGAGCGGACCGTATTCTTCTGTGACAAAGCGGGTCGTATCGGCGTAA
ATGCGGAAGACAGATTCTCCGACCGGGACGTCATGGCTGCTTTCGTAGTTCGTGTACGGA
ATCATGCCCTTGTTTTCGAGGTTCGTGCGGCTGAACTGCATGTAGATAAAGTCACCCGGA
GCAAGTTCCGAAAGCGGGAAGTGTGCTGTCTGGCTTTCGTTACCGCCGCCAATTTCTGTT
GCGTATGTAATATAGGCGCCGTTGAGCGTTGCCTTTTGCTTGAGCTTCCAGTTGCTATCG
TAGACTTCGAGGGCGTTCAAGAAAATGCGGTCGTAGCCCGGCAAAAAGTCGAACGTGAAT
TCACGATAAATGGCGGCACCACGCTGGTCCAAAACTTCGAGGAGCATTTCTTCGCTGCGG
ACCCAGTTGGCGCTCTTTTCGGCCTTGAGGGTTTCCTTCTGGTAATGGATGACGGCAGGG
AAGTCGCCATCGATGGCGTTCTGTTTTGCCTGCGGGCGGAGGAGCGTCTTCAAGTCTGCC
GTGCGGTCTTCAACCGGGGTAATCGGCTTTTGGAGCGTACGGTTGTCTGCTTTGCCGAGG
TATGCCTTTGTGGCGGAGAGGAAACTTTTGGCGTCTTCGTTATCTGGGCGGAGGGCGAGT
GCCTTGGTGAGAGCCTTTTCGGCATCGCGGTAGTTGCGGCTGTAGAACAAAATCTTGCCG
TGCATCGTCCAGACTTTATAATCGTTCTTGGCCTTGGCGAGAGTTTCTTCGCTGATGGCG
CGTGCTTCTTCGTAACGACCGAGGAACATGAGTGCGTCCATGAGGGTTTCGCCAAGTTCC
TTGCTCATGCCAAAGCGGCCACGGATAGCGTACAAGATATCGACGGCTTCGGCGTACTGG
TCAAGACCCATGTAGGTTTTTGCGAGGTAAACTCCCAGGCGAGAGCTCGGCTGCGTGTCA
TAGAGGCGCTGCACCACGATGAGAGACTGGTGGCGCTGTCCCAGGCCCCAGAGGGCATCG
CTCAAGTTGATGACGTATTCCGGATTGTTCGGGGTGTAGCGGAGGGCTGCTTCGGCGCAT
TCACGAGCGTGTCCGTAGTCGAAGAGGGCTTCGTACATTTCGCCGAGAATTGAGAGCAAC
TTGCCGTTCTTGCGGACAAGATCCATCTGGCTTGTGAAATAGCTGATGCCCGGGCCGTAA
AGTTCCTTCATCTGGTAAACGAAACCGCAGTTGATGAGATAAAGCGGTTCTTCCGGGTCC
ATTTTGTTGGCGCGTTCAAAGTAGCTGAGGGCGACAAACGGCTGGTCTTCGAGCAAGCGG
AGGATGCCGACCTGGCTCATGACGGCGGCGTTGAACTTGTTCTGCTTTTTGCGGGCTTCT
TCGTCGCTTGCCATTTTCGGCATTGCACCGACCTTGAGGCCATTGACCGCATTTTTCATC
ACGGAGGCGTATTTCTTCTTGTTGATGCCCTGAGTCCAGGTGGCAATCAAGATGCCGCGT
CCGTTATCGTAATAGAATCGGCCTGTATAATAGAAGTCGAATTTGTTGACGACATGGGTG
AGCGTGAATTCCTGGGCGTAGCGGTCGCCGACCTTAATGCGCTGGACTTCAAAGCTCGGT
TCGTTCATAGAAAGTCCGAGGCGGCTGAGGAGTACCTTGAACATGTCTTGCTGGCTGACT
TCTTCGCTCGGGACGATAGCGCCATACACGAAAAGTGAAATATCTTCTTTCTTGTTGCTG
AGCACCAAATCCGGATCTTCATTTTGGCGGGCAACGCCTGTCCAGTTGTGCCAAAGCGTG
TCGCTCGTGTTCCAGGAGTAGCCGAGGTCTGCGCTGGAATACTGCATGATGCGTTCTTCG
GAAAGCTCAGAAACGGCTTCCTGGACAACTTCCTTTAATTTGAATGTGGCAAAGAAGTCT
TTCCATTCTTGCTTGAGGGCGCCTGCAGGGAGCTGGGCGTCTGTTGCTGCTAACGTAAGC
GTGAAGACTCGGTTGCCTGCATTCGTGACTAAGCCGACGGCTTCGTATGGCGTGTCGTAA
CGCTTGCCGGCGACATCAAAGAATGCGCCAGTTGTACCGAATGCTTCTTCCGGGTAAGTC
TCTGCGAGAGATGCTTTTTTGCCGCTCGATTCGAACGACTGCATTTCAATCTGGGCGCGG
TCCATAAGACGGAGCGGTTCGCCTTCGGGGAGAGTCACTTCGACGAGGACGGCGCGGCGA
CCGGTTTTCGGATTGTAAAATTCGTAGGGGGCGTTGTCTTCGCCACCGATGATTGTCCAT
CCGTTGTCGGGTGCGGTAAACGTGTAACCGCTCGTTTCGATAGTTCCGCCAGTTGCTACA
GTGGCGGGCGCTTCTTCGGTAACGTAATCCGCAGAGGATTCGTCATCGTAATAAGCATCT
GTGGATTCAGAAACTTCTTGCGATGGCTCGGTATTCACGTCGGGAGTGTTACCGGCACAG
GACACAAGGAAAAACAACCCAAACAGGGAGGCGCAAAGGCAAGAGCGAGATATTTTAACT
GTTTTCAAATTCATATTTATAAAAAACAAAATTGTTTTTAAAAAGAGTACTCAACTTATG
CAATTTAGATAAATTACGATAGTCCAATTAAGACGATTCCTGAAGCGAAACGTTTTATCT
GTTGCTTTGTAACTCTGTGTTTACAAAGACGGCGAAATGTTATGTGTAATTGTCGCCGGA
TTAAATATTGGGAATGACTTCGCGGCCTTCGAATGCGTACTTGAAGTGCGCAAACTGGAG
CGGTTCCTGGTAGGCGCGGGTGCTTAACACGTCGAAACGGCACGGAGTGTTAAAGCCCTT
GGGGGCGATTGCTTTTTGAGTGGACAAAAAGTGGCAAGCGGTTTGCCAAATTTTCTTTTG
CTTGAGAGCGTTCACGCGGGCGGCGGGGTTCCCTTCTTGGTTGTTCCAGACGGACTTGAC
TTCGACAAAAACGAGAGTCCCGTTATCGCGGGCGACAATGTCGAGCTCTCCGCCATGATA
AGCGTAATTGCGGGCTACAACTTGGTAGCCTTCGCGCATCAGGAACGCGACCGCCTGAGT
CTCGATAAAATTTCCCTTTGACCTGTTCTGTGATTTCTTCGAAATCATTCGCTCCCCTTT
TTTATGGCGACGATGTTATTCTAGTTCAATCCCGAGCAGGCGAATCTCGGAGATGGCGTA
GTCGTCGTTGTCGGCGGGGTGAACGTCTTCGAGGTAGAAGCGGAGTTCAGTCGTTTCAAC
CGCTTGGATGTTCGGGTATTGCATCCCCTTGATATTCTCGAGGTGAATCCTTTGTTTGAA
ACCATCCTTCGTCTCGATGGTGAGCGTGCGCGGCTTCTTGAAAATGCGGAAGCGGTCGCC
GAAGGCGTCATCCACGGACTTCTGGTATCCAACAGCAATACCGATGTTCGTGATGAGCGT
GTTCTGGTCGAAGTACATGGCGAGCACGGGGTTCAGCGGCTTGAGCGGCATCTTGTTGAG
CCATGCAGTCGTAAGGTCGCCGTCGGTCAAGTTTGCAATCGGGTAACCCTTTTTCATTTC
GGGTTCGATAGCTCTTGTCTCGTAGTTTGCAATGACTTCGTTCCATTCGATTTCGTGCAG
CATATTCTGCGGCTTGTGCGTGAACATGAGGAGCATAAGCAAAATCACGATGAGCGGGAA
CAGCACCGAAAACGCCACAATCATGAGCTTGTGCGGAGTCATGTTGCTGCTGAATCGCTT
GGCGGCTTCTGCAATCGATGGCACGTTGCGGTGGCTCCCGGTCTTTCGGCCGAGAGACGA
ATTCTGGTGCGGTGTGTCGTGCTGCGGGAACACCTGATCGCATTCGTCCAAGAATTCCTG
CATATCGTGGAAACGTTCGTTCAGCTTTTTCTTGAGGCACTTGAGGATTAGCGCCGAAAG
TCCATCCGGGATATCTTCGCGGAAAAGTTCCGGAGCCGGAGGCGGTTCCTGCACGTGCTT
GAGTGCAATTTCTACAGGGCGGCTGCCTTCAAACGGCAGACGTCCGCAAGTCATTTCGTA
AAGGATCACGCCCATGCTATAAATGTCGGACTGGAGCGTGACTTCGTCACCGTGGCACTG
TTCGGGCGACATGTATTCGGGCGTACCCATCGTCATGCCGGTGCGGGTGAGGCGTTCCTT
TTCCATTTCCTGGATGTACGAAATGCCAAAGTCCATGATGTAGACGCGGTTGTCGCGCGT
GAGCATGATGTTCGAGGGCTTCACGTCGCGGTGGACGATGCCCTTGCTGTGCGCGTAAAG
GAGACCGCGTGCAATTTGCTTGATGATGACTTCAATCGCCTCGAACGAAAGCTTGCTCTT
GTTCTGCAAAATTTCGGCGAGCGAAATACCTTGCACGTAAGTCATCGAGATAAAAAGCTG
GTTCCCTTGCTGTCCAAAGTCGAACACGTGAACAATGTTCTGGTGGTCGAGTTCCTTCAT
GGCCTGCGCTTCGAGATAGAAACGCTTGATGGCTTCGACATCGGAGGTCGAGTCGAGAAT
CTTGAAGGCTACTTCGCGGTTTAGCCTTTTATCGAGAGCCTTGTAGACATAGCCCATTCC
ACCTTTGCCGAGCGTTCCCAATAGTTCGTAGTTTTCGTTAAAGGGGTACGGAAAATTTAG
CGGTTGTTCTGGACGTATCATCTTGGCTTCTTTAATTTGTGTAGTAAAATTGCAGTTACA
ATATAGAAACTAAGCGCGATGGCGATGGCGAAAATCGCGTTGAAAATGTCGTCTTTTCGT
TCCAGCAAAATGTTGAGGAGCGAAGCTTGGTTGTAGCGCGACCAGATGACGCTCGAAAGC
GCGCGGCCAATGGGCTGCATTTGGTCAAGCGGCACGAGGGCGCCTGCGAGGGCGACTTGC
GGGATGATGAGGAGCGGCAAGAAGGCGTTTGCCTGGCTCGTGTTCTTGGAAAGCGTACTC
GTAAATAGCCCGACGGTAGTTGCGGGGGCTGCGATGCAGGCGAAAACGCAGGCGATAAGC
GCAATTTGGGGGTGGGGGGTAATGCGGGTACTGATAAACGCATAGACGATTGCCGTCTGC
ATCATCGTGAAAATGATGGGAAGCGTGCATTTGGCGGTCAGCGTCGAGATTGCAGAAACG
CCTCGGCGGAACTTGTCGCGGAGAATGTCTTTCTCCTGCACGATTTCACGGATAGAAAGC
GAGAGCGCAAACCAGTTCGCACAAAGGATGATCGCGAAGGCGACGGTCCAGAGTGAACTT
TGGTCGGAGAATATTTGCGAGAGCAAAAATCCGATAATCGCGGGCTGCACAAAAAGTGCG
GCAATGCGGCCTTTGTCGCGGAACCACTGCTTGGCCGTGATGCGCACGGTGTAGGCGAAA
TTGCGGGGGAGCTTGGTGCGTTCAAAGTAATACTTGCTCTCGCGCATTTTTTGCTCGTGC
TTGTAGCTCTCGTGAAATTCGGCAGCCATGCTTTGCGTGATGCTCGTGAGGAGTGCTTGC
GGGTCGTTCGTGTTAAAGTGCGCATATGCGGCCTGAACAGTCCCGAAGAAAGCTTCTTCG
CCCTGGTGTAGTACGAGAACTTTATTTGCAATCTGCAAAGCCTCGTAGCTGTGCGTCGTG
AGAATAATCGTATGGCCGAGGAACGCTAGCTGCTTCAAGTGCGTACAAAGAATTCTCGAA
TTGTACGGGTCAAGACCCGAGAGCGGTTCGTCGAGAATCACGAGTCCCGGATTGCCCATG
AGCTCGCGTGCGAGCGCGACGCGGCGCATTTCGCCGCCGCTGAGCGTCTTCACGAGGTTA
TGCTTGCGTCCGCTCAGCCCGAAAAGTTCGCAGAACTTTTCGAGTCGCGCAAGTGCATCT
TGCTTGAAGTTCTGCACGTCCATCGACGAACGCGCACCGTCGAGAATAGTTTCTTCGACG
GTCAGCTCCGGGCGGAGCGGCGGGTCTTGCGGCAATATTGCAATGCGCCTGCGAATCTCG
TTTTTGCGGTAATCGACTCCACCAATGCGCACAACGCTTTGCTTGTCGCAACTGTTGATG
CCTTGAATCATCTTCAAAAGTGAAGATTTACCTTGTCCGGAACGTCCGATAATTGCGAGA
ATCTCGCCTGCGGGGAGTTCGAAATCAATCCCTTTTAATAATTGCTTTTTTCCTGCAAAA
ACATTCACGTTTTGCGCAAAAACGTCAAAGCCTGAATTTTGCGCTTCAATCAGTAAATCG
TTATTGCGGAAACCGACCACGGCGGATTCAAAACGACAGGCGTCACCACTTGCAACTGTA
ATCGTGCGTGTGCGCTTGCCGCTCTCGTCCACAATCGCTTTCGCGAACTTGATCTCGGCA
CTTCCAGAACTGCGCGCATCTCGGCTCACAATCCTGCGGCACTTCGCTTTTCCGATTCCA
GGAATTTCAATTTCTCTCCATTCCGTCGAGAGCGTTACGGTCTGCATATCGCTTTCCGTT
TCGCGCTCCATAATCAAAAGCGTCAAATCCGCGCCACGGAGCGTTGCTCGCAACTGCCTT
GGCCCAATGAGAATCACGTCGCCATCATTCAAAATGGCGGTCGTCACGTCTTTCCCGTTC
AGCATCGTGATGCTGTTCTGGGTCAAGCTTTGCAAAATCCATTTGCCGTCCGTAAAATTC
AGAACCGCATGATACCTCGAAACCATCAGGTTGTCGAATTGCAAAACGTTATCCGATTTG
CGCCCGATGGTAAACGGTTTCGATGGGTCTGGATTGACGAGGCGGAATGGGAACATCGCA
ATTCCTTATTACGAGAGTTCTTTCACGAATGCTTCAAAGCGGTCGCAAGCCTTCGCCAGA
TTTTCATCGCTTGCGGCGTACGAGAATCGAACGCAAGTGTCGTCGCCAAAGGCGGCGCCC
GGCACAATCGCAAGTCCCTTGCTTTCCAAAAGTGCACTGCAAAAATCAATCGAGCCTGCA
ATCACCTTGCCGTCTGGAGTCTTTTTGCCGTAGTAATCGCTCACCGGAGCAAACAGGTAG
AATGCACCTTCGGGGGCGCGCGGCTTGGTCTTCAAAAATGAAGTGCGTTCGAGCATATAA
GCCCTGCGCTTGCGGAAGGCTGCCTGCATGGCGTGAACATTGCTCTTGTCCATGTTCAGA
GCACCGAGGGCGGCGTACTGTGCCACATTGCTCGGGTGGTGCGTGGCTTGTCCCTGGATT
TTGCCGATAATCTTTGCAATCGGAGCGGGGGCGGCATCGTAACCGATTCTCCAGCCGGTC
ATGCAATGCGATTTCGAGAAACCGTTAATCACAATCGTGCGTTCTGCCATGCCGGGGAAC
ACTGCGGCACTTGTAAATTCTGTATCGTAGACAAAGTATTCGTAAACTTCGTCCGAGATG
CAGTAGATATCCTGTGCTACAATTTCCTTTGCCAATGCTTCAAGTTCGCTCTTGCTGTAA
ACGGCGCCAGTCGGGTTGCACGGATTGTTCAGGAGAATTGCCTTCGTGCGCGGCGTGCAA
GCCTTGCGCAAATCTTCGGCGTCAATTTTGAAATTCTTTTCAATGCCTGCTTCAACAAAC
ACCGGCGTACCGCCGAGCCACTTCACAAGTTCCGGATACGTGACCCAGTACGGGGCGGGA
ATAATCACTTCGTCACTCGGATTAATCAAGGCGGCGAGTGCGTTGAACACGGCGTGCTTT
GCACCGCTCGTCATGATGATTTGCGATGCATCGTAATGGAGTCCGTTTTCTTCTTCCAAT
TTCTTTGCTACGGCCTTGCGTACATCGAGAATCCCGACAGGTGCGGTGTAGCGCGTCTTG
CCTGCGCGGATAGCATCAATTGCCGCATCTTGAATGGGAGTGGGCGTTCCAAAGTCGGGT
TCGCCTGCGCCGAGACTCACGACGTCCTTGCCGTCTGCGATCATCTGTTTTGCCATCGTG
TCGATGGCGACGGTGAGCGATGCTGCAATATTTTGAGTTCTATCAGAAAGCGTTTTCATT
TTTAGCTTCCTTTTTCCTTTTCTGTCTCAGACGGTATTGGTCGAGCGATCCTGCGATGAG
GGGGAAGATGGTGAATTGAGAAATGAATATGCAGATAAGGCCTGTCAATGAGACGTAGCC
CATGCTGCGAAGCCCCGGGTGGGACGAAACGAGCATGCCGTAAGTACCGATGAATGCGGC
CATCTGCGAGAGGAAAATTGTAAAGAACTTGTCCCTAAGGATGGTGAGTGCGGTCCCTGT
TTGCTTCTCGTAATAAGCTGTGAAGAACTGGAGGGATCCATCGACGCTTGCGCCAATCAA
AATCGGGAAGGCAAGTGCGCTGTATGCCGAAATCTTCACGTCAAAGGCGTTAAGGGCGGC
CAAGAACCAGCTTGCGGCAAATACAGACGGGAGTGCGGTAAACAAGGCGCGGCTAAAGCG
GTTGTAGTAAACGAGCATGAACAGGAAAACCAAAATACCACCCACTTGCAAGGGTCTACT
GATATGGTTTGTAATCCTGTCCAAGAAAATAGCGCGTGTAATCGGGATGCCTGCGGCCAG
GTATTTACCGCTATCGATTCCTTCAATCTGGTGAAGTTCTTTGTACAGCTTGACGCATTC
ACTACCGTAGTTTTCCTTGATGTCGGTAAAGATGAACGCAAAACGGCCTTGCTTGCCGTG
CTTGTCGCGGAACTTTTTGGCGATGTACTCGGGTGGTTCGAAATCGTCCGTTTCGTCGAA
TTCCAGTGCCTGTTCCACTTTTTCGAGATTTTCAAGTTCGCTCTTGGAGAGCGCTTCGCG
GAATTCCTTAGTGACCAAGCTGTGCAACTGGCGGAGCTTTTCCATTTTCTTCTGTTGCAA
GTTGGGGGAGAACTGTGCAAGCGTAAACAGTGAATTGACGGTCGAAAGTTCGCCGTTGTT
CTTTAGCTCGGTGAATCGTTCCAGCAGGTTTTCGCTTTCGGCACTTTCCGGGAGCATGAC
GACCACGGGCGTCTTGTTCATGAATCCTGTCTCGGCAATCAGGGAATCAATCGTTGCGTC
CTTGTAGTTGATTTCTGTAGCCGAAAAATCGTTGCGGATGTGAAGACGTGTTCCGCCGAT
GTAAAGCCCGACAAGGCTTGCTGCGATGATAATCGAAAAAATCGTCCAGTTCAAACGGTT
CGAAAGCATCGAAATCTTGCACTCAGGGTGGATTTGCGAATGCCTGATGGAGAATGGCTT
CTTGCGCTGTGCCACCTGCAAAAGGGCGGTCGAGAAAAGGAGCGTGATGGCCCAGTTCAA
AATGCAACCCGTCGAACCTAGCACGCCAAGTTCCTGGAGGCCCGGCAGCGGAATCAAGAT
GAGGCTTGCGAACAGCGTGGCAAATGCGAAACTCGAAACGGCTGTGGAGGGGCCAATGCC
GAGCAGCGCGCTTTCTATGCAAAGTTGCGGGCTCAGGTTTTGTTCGCGTTCCAAGAAGTA
TCTGTTCAGAACGTGGTTGATAATCTGCAACGCCTGCCCCGGGAGCACAATCGCAAGCAA
AAGCGTAAACAGGTTGATGCGTCCGTAGAACATGTACGAACATGCCATCGTTGTGATAAT
CGGCGTTGCAATCGGCAGTGCCGAAATAAAAATCAATTGCGGTTGCCTAAAGAAGTTGAG
AATCAAGAGCAAAATGATTAGCCCTGCCGTAACGCAGCCCACCATTTTTGCTTCGGGCAA
AAGGCGCTTGCCGGTCTGGATGGATTCGTAAACCTTTCCTGCAAAGTGCACCTGAAAATC
GCTAGGAGTTTCTTCAAGTTTCAATTGCGTCGAAACTTCGTAGAACAGGTTCCTATTGGC
CTGCAAATCCGAGATGGAATGCGTCGGGTAGATTTCGACGATTCGAATCGTTCCGGTTTT
GTTGGAATGGCTCACGGCGAGCTTGTCAAAATACTTCTTTTCGAGGTCGCTCAATAGCTG
CTCGCGCTGTTCCGAAGTAGTCTGCGTGATGGAATCGATCGCGCTTTTGAGGTCGATGAA
CAGCGGATTGTTCTTCATGATGTAGTCGTGCTTGAGCTTCTCAATGCGATGCACCATGAT
GTCGATGTCGTTTTCACTGGCGTACAAGAATTTGTTTTTCTTGTAGTAATCGATGTCTGT
CTCGAAGTCTGCAAAATGGACGGCCGGACTCTGCTGCATCTTTTGTGCGAGGTCTTTTGC
AATGCGATAGTTTGCGCTTGAATCTTCCGATTGCAAGATGACGATGAGGCTTCCGAGCCC
TCCGAATTCGTCTTCAATCTTTTGGACGTTGCTCGGTTCACGCGCACTTGTAATAGTGTC
TTGTAGCTGCAAATCCCATCGCAAATGCATGATGGGGTAAATGCTGAGAATGCCTATCGC
GAGGAAAACCGTAAGGATAATCTTCGGATAAGTCGCTAATTTTTTGATAATTTTTGCAAA
AAGAGAAAACATCATACTCAATATAACTATATATTAAAAGGAAAATGATGCGTTTGGTGA
CATTACTGGTGCTTGTGGGCGTGTTGAGTTTGCCTGCACATGCGAAGAAGTCTGGCGAAG
CTGTGCAAGATACTTCTTCGGGTTCAATGTCGTTTACCGAAGTCATTGCGTGGCCGTTCC
TCCACATTATTCAGCCGGTTTTTAGCTCGCTAGTCTACCCGATCGCGGCTCCGCTACATT
ATGCGATTGAAAATGGTGTTGCCGACAAGGCTGTAGACCTCATTACGTTCGGTGAAAAAC
GCAACGTCCTCATTTACCCGGTGTTCAACTTGAAGCCGGGGAGTTCCACGATGATTGGTT
TATGTTACCGTCACCGAAACTTGATAAAGGAGGGCGACTATGCTGTTTTTGAAGGTCATT
ACTATGCCAATAGCGATATCGATGTAAAATTGCGCTATTCTAAGCAGGCGCTTTTTGGAA
AAAAACTGTATGGCGCGGTAAACGCGAACCTTTACATGGACCGCGATAACGGATTTATTT
TGCCAGGGACAAAGGAATCGTTTGAACAGGCTGATACGACGATTAATTTGGGCGCCCAGC
TGGGATTTCCGATTACAGAATCGCGAAACTTGAACTTTAGCGTCGGTACGGAATTAGTTT
ATCATAAGGCTGATTTCACGGACACAAAGGATACCGTGCTGGATGACCCGAAATATCCGA
TTGAAGACCGTGGCCTTTACCAAAAACACTATGAAATTCCGATTTATGCAAACCTGGTGT
TTGATAATTTGGATTTCCCGTTCGCTCCATCGAGAGGCCAGCGCCTGAGCCTGAAGGCTT
CGTATGTGTTGACGGGTAAATACGGTGGAATCACGCACAAAGACCTTGAATTAGCGGGCT
TGAGCCGTCCTGACGATTTGCGCGATGGCGGAAAGAATCATGATTATGTGAGTGTCGATG
CTTTTTACCAGATTTATTTCTTTATCGGTCGTGCAGATCAATATGTATTGTCGGCAAAAG
AAGGCCGCAAGACGAGAAAATTCTATACGGACTTCTCTTTGAATGAAGCGTTGCGTGTGT
GGCGTCCTGAAAATCTTGTAGAAACGCTTTTTGAACATCGTGTGCTGGCGTTCCAACTCC
GTTTCCAGGGAATTTGGGAAATGGAAAAAGGCGGCGCTCCGAATTCAGCTTTCCCGGCTT
TGAATGCGAGATTCCCGTTGCGTGGCTACACGGATGCTTGGGTGGCTCCGTTCTTGCTCG
GTCTTTCGGCGGAATACCGTTGGCCGGTGGACCGACTTGTTGATGGCGTCGTATTTAACG
AATACGCTATGATTAGTGACAAGATTACCGGCTGGTCAAAGGACCGTCTCTACAACTCGT
GGGGATTCGGCGTTCGCGTCCGCAAGCCGGATATGTATCTGTTCCGCGTGCAGTTTGCTT
TCCACAGTTGGCATGGCTTGAGCCTTGTATTGACGATTGCTCCGGAATTCAAGTAGAAAA
AACTTTATATAATACATTAGCAGAAAGATTTGGCTTTTTTGGGGGCGTTTTTTGATAAAA
AAGCGTTGTGAAGGTGGCTTTCTGCAATTGAAAACGCCCGATTGTTTGGTTATATTAAGG
ATGTGGTTGAATGGGTTTTGAAGGAGTCTGTAAAATGTATAAACACTGGAAAAAATTTCT
TCTTGCACTGACGACATTCTTATGGAATGCCTGCGATAATGGAGGTTCACCTACGGCTCC
GGTCTTTCCGGATTCCAGTTCAAGTACAACGAATGGACAAAATTCGAGCTCGTCCGTAGA
AAATTCAAGTTCCAGTTCGACTGTCGAAACTCAGTCTTCAAGTTCTTCGGATGTTCAGTC
GAGTTCGTCTGCAGAATCGTCTAGTTCCGTAGAATCCTCAAGTTCTTCTCCGATTGCAGA
AAGCTCTAGTGGCGAAATAGAAGTCGTACCCTTGTACGGTGTTTATATGGATAAGGAAAC
TTGCACGACTCATCAAGGTGACAATGTTTATGAATGTACCGATGGGGTGACTTGCGTTGA
ATCTACGGCTGATGAAGAGCAGGCTCCTGTAACGCGTGATCCGACAGAAGTGACCGCAAA
ATATGGTGTTGTTTACAAGCCCGAAGTTACGGCCAAGTATGGCGTTGTTTATGTGAAGGA
TAAAGTTTATACATGCAGTGATGGAAAGGTTTACAACGAAGCTGAATTCCGGGCGAATTA
TAATACCATTATCATTGATGAGACCGTTGTTCTTTACGGCCCTCCTTGCGCGTTTGACGG
CTCTTGCGGAGAAGATAAATAATTCGGAATTGATTCCGTATGCATCTCGGTTTTAAAAAG
TTTCTTGCGCTCGAAGCGCATCGCCTTTATCGTCATAGCCAGATTAAGGCGCATCCGCTG
ACGTACCTCTTTTGGGAATGTACGTTGCGTTGCAATTTGCATTGCCTGCATTGCGGGAGC
GACTGTGTTGCCGATGCGATTCCGGACATGCCTCGCGAAGATTTTATGCGGGTCTTGGAT
GGCGTTTCGCCCCATATCGATCCTAACAATTTTATCGTGGTGATTACTGGCGGTGAACCG
TTGATGCGCGCCGATCTCGAAGAAATCGGCAAAGAAATCAAGTCGCGTGGATACCCTTGG
GGCATGGTGACGAATGGACTGGCTTTAAATCCAGAACGTTATACGAAACTCATGAATGCA
GGGTTGCGTGCGTTGACGATTAGCCTTGATGGCCTTGAAGAAAATCATAACCATTTCCGC
GGCAATGCGCACAGCTTCGAACGTGCGGTGCGTGCCATCAACATGGCCTCACATACGGAC
GGCATTACGTTTGACGTGATGACTTGCGTGAATCGTAAGAACCTTAAGGAATTGCCCAAG
ATTTATAACTTGCTTTTAAATTTGGGCGTCAAGCGTTGGCGTGTTTCGAATGTCTTTGCG
AAAGGCCGTGCAAAAGACAATCCGCTGTTCCAGCTTACGAATCAAGAGTTTCGTCAAGTA
TTTGAATTTATTCGTGAAGCCAAGAAGCAAAATCTCATGAATGTGAACTACGATTGCGAA
GGTTTTCTCGGCAGTTACGAAAAGGCCGTTCGCGATAATCCGTTCTTTTGTTGGGCGGGC
GTCAATATTGCGTCGGTGCTGTGCGATGGAAGCATTTCGGCATGCCCGAGCTTGCGTGGG
GATTACATTCAAGGGAATATCTACAAGGATGACTTGTGGGATGTATGGCAGAACCGCTAT
CAGGTGATGCGCGACCGCAGCTGGGCGAAAATTGGTGACTGCAAAACTTGCAAGTATTGG
CGCTATTGCGAGGGTTCCAGCCTGCATTTGCGTGACGAGCGGACAAAAGAACTTGCATAT
TGCCATGTGAAACGGCTTGAAGCGGCTGGCGTTTAAAGGTGGTTTTACTACCTTTAAAAA
CATGGTTACGTTAGCTCTTTCTCATTTTGAAAAAAGTTTTCCGGCAGCGCTTCGTGGTAA
GCGCCTGGGTGCGGTTCTCCATCCGGCTTCGGTCTGTGCCGATTTGAGTTATACGCTTGA
CTTGCTCAAGGATTTGGACGGCAAGCTCTTTAAGCTTTCGGCTTTGTTTGGCCCGCAGCA
CGGCATCAAGGGGCATACGCAAGACAACATGATTGAATGGGAAGGCTACGAAGACCCGGA
ATTGCATATTCCGGTTTACAGCCTTTACGGTGAACATCGCGAACCGACCGCAGAAATGCT
TTCGCACGTGGATGCTATGCTTGTGGATTTGCAGGATGTGGGTGCGCGTTACTACACGTT
CATCTGGACGCTTTTCCTCTGCATGAAGGCTTGCGAGAAGGCGGGAATCCCGGTGGTCGT
GGTGGATCGCCCGAATCCGATTAACTGCGTGGACGAGGAAGGTCCGGTGCTTGACCTCAA
TTACACAAGCTTTGTTGGGCTTCATAGCATTCGTACGCGCCATGCCAAGACGATTGGCGA
ACTTGCTGAACAGTTCAAGGCAGAACGATTCCCGAAATGCGAACTTTTCGTGATGCACAT
GGATGGTTACGATAAGCGCATGTGGTTTGACGAAACGGGACTGCCGTGGATTTTGCCGAG
CCCGAATATGCCCTCGCTCGATACAGCAATTGTGTATCCGGGTATGTGTCTGTTTGAGGC
GACCAACGTGAGCGAAGGCCGCGGCACGACGCGTCCGTTCGAAATTTTCGGTGCGCCGTT
TATCGATGCAGTCAAACTTTGCAAGTATATGAATGGGCTCAAGCTCCCGGGCGTGTATTT
CCGCGAAAACTACTTCCAGCCGACATTCCACAAGGGTGCAGGGCAGATTTGTGGCGGTGC
GCAGATTCACGTGACGGACCGTAACAAGTTCCGCAGTTTTGAGATGGCGGTGAAGCTGTT
GCAGTACATCTTCAACGAATACCCGAAGGACTTTGCGTGGAAACAGCCTCCGTACGAGTA
TGAATTCCACAAGCTGCCGATTGATATTTTGCTTGGTAACGGAACGTTCCGAAAGGAATT
TATCGAGTCGAGTATTTAATGCTTGCCGCTGTCGGGACTGCCGCAAAAAATGTGCCGAAC
CTTGTTTAATCTATGAAACTTAGACTTTCTACAGAAACTTTGAATCGCCTGAAGCGCTTC
CGCAAGAACAAGCGCGCCTTTTGGTCGCTTGTAATTTTAGTGGTGGCGTACTTGCTTTCG
CTCACGAGCCCGTGGACGGTAAATGACGAGCCGTTCTATTTGCGTTACAACGGCAAAAGC
TATTTCCCAGCGTTTGCGCGTTACAGCGAAGCTGACTTTGGTGGCGAATACAAGACGGAA
CAGGATTACGCAAAGCTTTTTGCGGATGTCGAAGAATGTAAGCAGGATGAAGAAGACGGA
TTCCCACGTGCTGGAGGCTGCCCCGAGATGTGGACGCTCATGCCGCCAGTGCCGCACGAT
CCGCTGAAGGCGGATCTGAGCGAGGAGGGAACCCCTCCATTTGCGCCGAGCGCAAAGCAC
TGGCTCGGGACCGATAGCAATGGGCGCGATGTTTTGAGCCGCCTCATTCACGGGTTCCGC
ATTTGCATCAGCTTTAGTTTGCTCTTGACCGTGCTTGGAACGTTCCTCGGCATTGTCATT
GGCGGCATCCAGGGCTATCTCGGAAAGTTCTGGGATACGGGCATGCAACGTATGATCGAA
ATTTGGTCGTCGCTCCCGATGCTTTACGTGGTGATTCTCATCGGCAGTATTTACGGCCGC
AGTTTCTGGCTTTTGATTTTGATTATGGCGGCGTTTAACTGGCTTTCGCTCAGCTATTAC
ATGCGTGCGGAATTCCTGAAGCTCCGCAGCATGACGTACGTGATGTCCGCGAAGGTGCTT
GGGCTTGGCCATCGCCATATCTTTTTCAAGGAAATCTTGCCGAATGCAATGACTCCCGTG
GTGACGCTTTTCCCGTTCACGCTTATCGGTGGAATCGGAAGCCTTACGTCGCTTGACTTC
TTGGGCTTTGGACTCCAGCCGCCGACGCCGAGTTGGGGCGAGCTCATGAGCCAAGGACTT
AACAACCTCTATGCTCCGTGGATTTCCGTGAGCACGGTCGCCGCGCTCTTTGTGACGCTT
TTGCTCACGACATTCGTCGGTGAAGGCGTAAGGGATGCGATGGACCCGAAGTCGGGAGAT
AGATATGTTTAATGCAATACGACTGAGTGGTCCATGCCAAGCGGGAACGGCTCGTATTGA
CGAGCCGTGGAAGCGCGGAGCAATCGACTTCAGAAGTTCTGGTAGCGTTGTTAAGTCGAT
TGCGGAGTCGTCAACCGACCCGAAGTCGGGAGATAGGTATGTCTAATCGTTCTCCAGTTT
TAAGCGTTAAAGACGTTTCGGTGGCGTTCGGGTTTGACAAGAACGGCAACTCGCGTGACG
GCAAGCAACCGTTGCAAGTGACGGATCGCGTCTCGTTTGACATTTTCCCGGGCGAATTTT
TTGCGTTGGTGGGCGAGTCCGGTTGCGGAAAGAGCGTGACTGCGATGAGCATTTTGCGCT
TGTTGCCGTGGCCAAGCGCAAAGATTGTGAACGGCGAGATTTTGTTCGATGTGGGGGCGA
ATGATGCGCAATCTCAAGATGCCCACGACCTTGTAAAGTTCCCGCTTAAGGATTTGCAAT
CTGTTCGTGGTTCCGAAATCGCGTGCATTTTTCAGGAACCGATGCAAGCGCTGAACCCTG
TCGTCACCATCAAAAAGCAGCTTCTTGAAGTCTTTAAGTTCAGCGCAATCTCGAAGGGTG
CTACTTTGAAAAGCGCGCAGTCTAAACAAGATCCCGCGACATCTCGGAATGCGCTGTCTC
AAAATGCTCAGAACGATCCCCTCGACCTTATTCGCGAGCAGCTTCGCTTGGCCGGTTTCA
CCGATCCCGATCGCGTTTTGAATTCCTATCCGCATGAACTTTCGGGTGGCATGCTACAGC
GCGTGTGCATTGTGATGGCGCTTTTGCCAAAGCCCAAATTGATCATCGCCGATGAACCGA
CAACCGCTTTGGATGTTACCGTGCAAGCTCAAGTTCTTGCCGTACTCAAGGAAATGGCGG
AAAAAACGGGAACAGCTGTTCTCCTCATTACGCACAACATGGGTATCGTTTCGCAGTATG
CCCACCGTGTTGCCGTGATGTATGCTGGTCGCATTGTTGAAGAAGGTCCTGTCCGCGAAG
TCATCAATCATCCGATGCACCCGTACACGCAAGGGCTCCTTGCCGCGATTCCAGAAAGCC
ATAGCGACTTGCGCACGCTTGCGTCTATTCCGGGCTCTGTGCCGCATCCCAAGGACTTTG
CTAAAGGCTGTCGCTTTGCTGACCGCTGCTGCAAATGTGCCAAGGCTTCCGCCGATGTTC
GCGAAAAATGCCTTTCCGCCGAACTCCCGACGAAAATTGCCGAAGCGGACCATTTCGCCT
ATTGCTTTTGCGCCAAGTAACTCTGCTTTGCAATCGTTTTTTGCATAAGTTTTACATCCC
TTTCTTTCTCAATTTTTAATATTAACATTGAAAATTCGAGAATTTTTTCGGGGAGAACGC
TATGTTCTGTAAAGAGTGTCATAAGAATCTAAAAGATTTTGATGCTTTAATGGATAAAAT
GGAAAATTGCCCGTTCTGCGGCGCCAAATTGGTGCGCCCCGCAGTCAAGGTAGCGCAAAA
AGATGTTAAGGCTTTATGTGATGCTCTTGTGCAAAAAGTCGGTGATTCTATTTTCGCAAA
CGAATCGACTTTAGAAAAAGAACTGCGCGATTTGGATGCCCCCGAATTTGCAGATGCCAA
GGATCGTTTGTTCCTGCTTGTTTTAAAGAAAATCCCGTCAAGCATGTACGAGGTCAGAAG
TTTTTCGGATGGCGAACAGCAGGAAGTTTTGGAAGCTTGCCAAAGACGGCTTTGCGTGGA
TTTGGGACTCTCTTTTGAACCGTGCGCGCAAATGCTCGATATCTTGCAGGAATACATTTG
GCAAAAAAGATTTTCGCTTTCCCCGAACCTTTTTGAATCGCAGTTTGTCGACCCTCGCGA
TGGTCAGGTCTACAAGACCGTAAGGATTGGCGAACAAGTGTGGATGAAGGAACCCTTGAA
GTACAAGTGCGTGGGTTATACGGGCGAGGGCTTGTACGAATGGAGCTCGGTGAACAAGTA
TTGTGCCGTAAGGGGCTGGCGCGTTCCGAGCAAGAAGGACTTTGAAACATTGATCAAGAC
TGCTGCTGGTTTAGGGCTTGGTGACCCGTCTAGCGTGCTCATGTCTCGCAAGGGCTGGGA
AAAGTGTAATGTGACCCCGACCGATAACTTGGGATTTGAAGCGACTCCGGTCAAATGTAG
CACAGGTATCAGCAATAACTTCTTTAGTCATTTCTGGACCTCCGAAGACAAGTTCTGCTT
TGAAATTTTCCCCGGCCGCGTGACTTTCAGTACACATTCGCAATCGTATGTGCGCTTGAT
TAAGGACGATACGGCGGAAACCAAAATACCGGAAAAGAAGTAAAAAAATGCGCGGGCAGT
TCAGATTGAACCCCGCGCTTTTTACTAACCACAGCCTACTGTCTACTTCCATTCTAGTAA
CTAATAACTAGTAACTCACTTAAATTCTTCGCACCACTTGGGCACGACTTCGGTCGCCTT
GCCTTGAATGACGACGTCCGTGTACGGATCGCCATAAGGCGCTTCGAGGTTTAAGCAGGT
GACCTTCGCTCCGTACGATTTTGCAAAGCTCTTGAAGCCTGCTGCCGGATACACGACACT
GCTTGTGCCGATGTAGGCGAATTCGTCGCAGTTCATCAGAGCTTCTTGAATCTCGTCCAT
GTACAACGGCGTTTCGCCAAAGAACACGATGTCCGGGCGCACGGGGCTTCCGCAAATCGG
GCATTTTGTGTCCAAAGTTTCTTCGCCCGTGAATTCAAATTCGTGCTCGTTTTTAGTGCA
ACGGAGTTTCATCAAATCGCCGTGCATGTGCAAAACGCGCTTGCTTCCTCCACGTTCGTG
GAGGTCGTCGACGTTCTGCGTTACGAGCAAGAATTCGTCGCCGAGGCGCTCTTCGAGCTT
GGCAAGCGCGATGTGCGCCGCATTCGGCTCATGCTCGGGGAGCCCCTTTCGCAAGAAGTT
GTAAAAGTCCTTGACGCGCTTCGGGTCACGACGGAGGGCGTCCGGTGTGCAGACGTCTTC
GATGTTTTCGTGTTCCCACATGCCGTCGTTTCCGCGGAATGTGCGGAGGCCAGATTCTGC
GCTGATTCCAGCGCCAGTCAGTACGACGAGTCTTTTACGTTTCATAGATCCTCCTTACGA
AATGGATGCAAAGAAAAGCGCTTCTGCAACGATTCCGCTTTCGAAATCGGGCAGGTAAAG
GCTTTCATTTTCGCCGTGGGCGTTGCATTCCGGGTCTTCGAGGCCCGTGAGCAAAATCGG
GATGTTTCCGAGCGTGTTGCGGAAAAGTTCTGCACCTGGGATGCTTGCTCCGCAACCGAT
GAACTTGGTGGGGGAGTTGTAAGCATCCGCCATGGCTTCGCTCATCTTCTTGAAGAACGG
GTGGTTCGTGTCGGTCGTGAATGGATTGGCGCCGTCTTCCTTGTCGATGGTGATTTCCAT
GTTGTTCGGAACTTGTGCCTTGAGGAAGTCGGCGAGCATGTCGGTGCATTTCACGGCGTC
CATGCCGGGTGCCAGGCGGATGCCGATTCGGGCATAGGCGCTGTCTTGCAGTACGTTGCC
GGCATTCACGCGGGAGCCGGATTCAATCGTGCTCACGATGATACTCGGGCGGCGCCACAG
CGAAAGCAGAATTTCGTCTTCCGGCACGTTCAACTTTACTTGTTCAAGAACGCCGCCGTC
GTTGCGGAAAATTTCTTCGGTCATGCCGAGCGACTTGTAAGATTCGAGCTCTTCCTTTGT
CGGCGGGATAATGTCATCTTCGTAATGCGGGATGAGAATCTTGCCGTCCTTGTCGGTGAG
GCTTGCGATCATGCGGCAAAGAGCTTGGGCGGGGTCTGGAATCGGGCCAGACCATGAGCC
AGAATGGAGCGGAGCCTTTGTCGCACGGAGCGTGACGTTGATGGCGCTCATGCCGCGGAG
CGTCGTCGTGATGGACGGTGTTCCCTTCGCGAAGTTTCCGAGGTCTGCAATAATGACGGC
GTCGCTCTTCAAGAGTTCTGCATGTTCCGTGAGAATCCTTTCGAAGCCTGCGCTCCCGGA
TTCTTCTTCACCTTCTATGATGAACTTGAAATTTGGCCCTTTTTCGCCAAGTTCGCGGCG
AACCTGTTCAAGGGCTGCGAGATGCGTGATGATGCCGGCCTTGTCATCAGCGGTGCCGCG
TCCAAAGAGACGGTCGCCTTTCTGCGTAGCGGTAAACGGCGGCGTGTCCCACAAAGCTTC
TCGCATCGGTGGCTGCACGTCGTGATGCGCATACAAAAGGATGGTTGGCTTGTCCGGGCT
GGTGAGGCTTTCGGCATAAACGCTCGGACGCCCGCTTGGCGGCATCAAAAACTGGATGTT
CGTGAGTCCCGCTTTTTGAAACATCGCCTTTACGGCGTTTGCGCTATCCAAAACGTACTT
TTGGTCAAAATTGTCAAAACTGATGGATGGAATGGCTACCAGGCTCGAAAGCATGTCGAT
ATAGCGTGGCATGTTTTCGTGAATATCTTTCTTGATTTTGTTTTGCATAATTTACTCTCT
TGTCTAGTAAGAATTATAAAATTTTTCGTATCATGGCAATAGGTGGTTTGTTGGTTCTAT
AAGTCTAGCTAGGCTGTCTTTGGTATCAGATTTTTCTATTTTACTACTCATGAACAATAA
TTGCATCAACCACGAATACTATATGCGCGTGAGTGACCGCATTTTGGCACTTATTCGCCG
TATTTTCCACAATAATCCGGAATTTCGTCACGATTCTTTGAAACATGCGGCTCGTTTTGC
CCCGATTATCCCCTTTATGAGTGGTCGCCCGGACTTGAGCAAGACTCTGAATCGCGTGGT
GACGTTTGCGGATGGCTCGAATCCGCTCCATTTCGGTTGCCCGATTATGCTCGCGGCTGG
TGCAAACAAGACGGCAAAACGCATTTGCGATTTTGCCAACATGGGCTTTGGAGGCATCTC
TGTCGGGACTGCAACCCGCCACGTCCGCGAAGGAAACACGCACAGACCGCGTATCGGTTT
TATCGAGAATGACCGTGCAATTCATAATAGCATGGGTCTCAACAACGATGGCGTCGATGC
TGTGACCCGTCGCGTGGATACCCAGATTACCGCAGCTCACAGGGTCCAAATGTGCGTGGG
CATCTCTGTTGCCGAAACGCCGGGTCTCACGGACGAAAACGAAAAGCTCCAGGACATCGT
CGAAAGTTTCTCCATCGCTTACCGCGTGGCGGACTACGTCGAAATCAACCTGAGCTGCCC
GAATACGGGGGAGAATCGCCTCGATTTGGATATGACGCTTGTCAACAAAATCTTTACCGC
TATCACGGATTATCGCAATAAACAGCCGGTCCGCAAGGCCATTTATGCAAAACTCAGCCC
GGATATGCCCGAAAATCACACGGCGACCATCATGGACATGCTGGTGAAGGTGGGCGTGAA
CGGCGTTGTCATGGGCAACACGTACCCGACAAAGAAAGTTACGGACCTCCCGGTTCATGT
GAAGTACGACGATTTGACTCCGCTCCGTGCCGATGGCGATCGCGGTGGCATGTCTGGCCG
CCCGCTTTACGAAAATACGGTGCGTAATGTCAAGTTTATTCGTGAACATTACCCGCAGAT
GAGCGTGATCGCCTGCGGTGGCATTGACCACGGCTACAAGATTTACGACCTCATCAAGCT
CGGTGTCGATGCGGTGCAGTGCTATTCTGTAGTGGCTTTCCGCTGGATGGCCGCCCATGC
GATGCGCAAGGAACTTGAAGAGGCGCTCTTGAAAGACGGCTTCAAGACTCTCTCCGAATA
CGACGCCAAGAATCCGAAGGGCTAAAGAAAGCTGATGGCCCGGTGCGTTAAAATATTCCT
CGTAGCGCTTTTGCTCAGTTGTGTCCAGTCTTTCGCTGGATACTTTATCGAGCAACCCTA
CGAAGACGCTCCGGCGTCAGATTCGCTTTCGGCGTTCTCGTTTGGTGGCGAACTGCAACT
TGTCTATTATTTGAGCTCTGTGCATCCGGGAATTTTGCTGAGCAGCGAATACCGCTTCCA
TAACCACCATTCGGCAGACCTTTTTATGGCGCTCCTCTTTTCGAACGACTACTTTGAAGT
TGGCTCGGATTGGCGGTTCTTTTTCCGCGGCACGCGTGAAGATGACTTTGTTCGCCTCGG
CTTTTCGATGATTTCTTTCGACCGCTACGGCAAAAACTATTTCCAGCCGCGAGCAACACT
TGGTTACGGCCGCGATATCACGTTCTTCAAGAACACGAGCTTTTTATGCCGTATAGAACT
GGATGCGAGCTACATCATGGGCAAGGCACTCTTGGACAAGAGCGATGACTTGTTCAGTCG
CGAAGCTCATTTTTCGGCCGCTTTGAATATCGGTTTTTACCTGTTTTAAATAGCAATTAT
ATATAGGATGGATTAAATGTCTAGAATTGTTCGTGCCATTTGCGTTCTTGCCCTTTTCTC
GGTTTCGGCGTTTGCAGGGCCGTGGCTTGGACTTATTTATAAGAAGGATCTCTATCAAAA
TCACTTAGCGCTCCGTGTCTCTGGGGTGCATCCGGAATCGGGGTGCCTCTCGGCGGGGAT
TGTCTCGGGTGACCTGGTTGTGGGCTTTGATGGCAAGGACTTGGTCAATGTGGCTCAAAT
CCAGAATGTCCTGAAATCGGCAAAGGTGGGCTCTAAGGTTTCCGTCGATATTTTCCGCGA
TGGCAAGCGCATCCCGCTGACGGTAACGCTGACGGAACGCCCGGACGATATTTCTAGCCT
CACCGGTTCTGCCATTGGAAGCAAGATGGCTGAATTCGGCAAGAACTTCTACAAAAACGG
CGAAAAGAGAAAGGATGCTCCGAAGGCGACTCTTCTCGACTTCTGGGCGACTTGGTGCGG
ACCTTGCCGCCAGACGCTCCCCGTGCTCGAAAAAATCTACAACAAGTATTCTAGCCAGGG
GCTAGAGGTCGTAGGCATTTCGTCCGAACAGACCAAGCCGCTTCTCGCATTCTACAAGAA
GCAACATGCGTCTCCGTATCCGCTTTACCGCGATGCCGACCAGGGACTCTGGCGCCGTTA
CGGGATTCATGCGGTCCCGACGCTCATGCTCCTAGACTCGAACGGCTACATCAAGCGCGT
CTGGAGCGGGGCCCCGAGTTTCGAAATGCTCGAAAAGCTCGTCCTCGAAGTCCTGGAAAA
ATAGTGGTGGTAGATGCGGTAAGACCTCACTTGGCGGTCTTTGGTCGTTTTACTCTCTTT
TTTTGAGATTATTACTACACAAACATCTCGATTTTTTGTATCTTTCCAGCCAGCAAAGCT
CCACCGTGTAGGTGGGTAGCAATTTCAACAATAAAAAAAGGATCCAATAATGGCTCTCAA
ACTCGGTATTAATGGTTTCGGTCGTATCGGCCGTATGGTCTTCCGCGCTGCTGTGGAAAA
CTTCTCCAAGGACATCACTGTTGTCGGTATCAACGACCTTCTCGACGCTGACTACCTCGC
ATACATGCTCAAGTATGACTCCGTCCACGGTCAGTTCAACCACGACATCAAGGTCGAAGG
CAACTTCCTCATTGTCGACGGCAACAAGATCCAGATCTTCGCTGAAAAGGATCCGACCAA
CATCACTTGGGGCGCTCTCGATGTAGACGTCGTTGTTGAATCCACTGGTTTCTTCCTCAC
TGCAGAACTTGCTGAAGCCCACCTCAAGGCTGGTGCTAAGAAGGTCATCATGTCTGCTCC
GTCTAAGGACTCCACTCCGATGTTCGTGTACGGCGTGAACGACAAGACCTATGCTGGTCA
GAAGATTATCTCCAACGCTTCCTGCACCACCAACTGCCTCGCTCCGATCTCCAAGGTCCT
CAACGAAAAGTTCGGCATCGTCCGTGGCCTCATGACCACCGTTCACGCTGCAACTGCTAC
TCAGAAGACCGTTGACGGCCCGTCCAAGAAGGACTGGCGCGGTGGCCGTGGCATCCTCGA
AAACATCATCCCGTCTTCTACGGGTGCTGCTAAGGCTGTGGGTAAGGTTCTTCCGGAACT
CAACGGCAAGCTCACTGGTATGTCTCTCCGCGTGCCGACTTCCGACGTTTCCTTCGTTGA
CCTCACTGCTGAACTCAAGAACGCTCCGGCTGCTGACAAGGACGCAGCATACGCAGCAAT
CTGCGCTGCTATGAAGGAAGCTTCTGAAGGCGAACTCAAGGGCATCCTCGGTTACACCGA
AGACGCTGTTGTTTCTACCGACTTCCGCAACAACTCCTGCACTTCTATCTTCGACGCTAA
GGCCGGCATCCAGCTCGACCCGACCTTCGTGAAGGTTTGCTCTTGGTACGATAACGAATG
GGGCTACAGCAACAAGGTTTGCGAAATGGCTCGCGTTATCACCAACTACAAGGGCTAATT
AAAGTTTAACTAGTGTTAGTGGTGTGGGCGTAACGCTCTAAGCAAATTGATTCCCACACC
TCCGCTAAAAAAGCTTTTGGACCTCGCCACTCGGCGGGGTTCTTTTTTTATGCGCCGGAG
GCGCAGTATACGATTGTTTTTGTTTGTCATGCCCGACTCCAATCGGGCATCGCCCTCTCG
TTAATGGCTAGTCACTTCTTTCAGAAAGTCTGCTTTGAGCTTGGAAAGGAGTGTTGCCGC
TTTGCGCTTTTCTTTGCGCTGTTTGTGATTGCGGAGTAACGTCGGAATGACGCTTGGATG
GTGGAGTGCAAATGGCACGGATGCTTCTGCACCGAATGCTTTAGACAAGATTATTGCGAT
TGACTTGAGGTCGCGCATTCCCGCGCGCATTCCTGCGAGATTGTGCGCATTTTCTTTGCA
ATCGTTTCCTGTGACTGCCTCAGCTTCGTCGCCTGTTGCTTGAACCACGAGATACGGCAC
GGAGAACATCTTGCCGCCGGCGTGCATCATGCGGAGTGTAAAGTCTGCAAGCCTTGCGCT
CTCCGGGAGTGTCGTGTCGAACCCGCCGGTACGTTGGATGATGCGCCTCGAGAAAATTCC
CAAATAAGGGTGCGGTGCGGCTACATAGCGCAGAGGTGCGTTCTCGTCAATTTCGACAAA
GCCAGAACCCTTAGATGCGGGCTTTAGCAAATATCCTCCTAAAAAATTTCCTTTGTCTGT
ACGGATGCGTGGGGCAAAGGCATCGACCATCGGGAATCCGTCTGTGACTTCGGCAACGTT
GTTCAAAAAGTTGCGATCGATCTTGATGCTCGGGTGCGCAAAAACAACCCATTCGCCTTC
AATTTCGTCGAGATGCCTGTTCCAGTCGTTGGTGTAAAACCAGCCAAGTTCAGGGTCCGT
GAATGGCGGTTGGGGGAGCTTGCCTTGTGCTTCGTCGTAGTTTTCGTCAAAAACAAAAAC
GTCAAACTGTCGCATCGTTTGTCTCAAAAACTTTTAAAATTCAACGCGGAGGCCGAGTCT
GTGCTCAAAGCCCAAGTCTTCTGCAAGGTAAGAGATGGCGTAGTCAAAGGCGAACAAATC
GGATGAGTATCCAAGGCCAAGGCTGAGCACTCGTGCTTCGTTTGTCTCGTCCGGTCTGCT
AGACGAAGATGCCAGTTCCTTGATATCGCGGGAGATGTCGAGCCAGGTGCGCGTGAAGCC
TGCGCGGATGCGGAAAAATTCGCCGAGAGCGTATTCTGCACCGAGGTTCAGGTCCGGTTC
TGCATAGCGCGGAAAGTCTGTTTCGGCAAACAAGGTTAAGCGTGGTACACGGCTAGGCCT
GAAAAATCCGCCAATGGCAAACGTCTGCGACAAGGGGTAGGAGTCGTCTGCGTCTTCCTT
GACATAGCCACGGATCATGGCGCCAAAATCTCTTGCAACAAACGAAAAACCGTAGTTGTT
GCTTGAAGATTGCCAGGTCAGGCCCCAGTCAAAAGCGACCGCCATTGCAGTCTGGTCTGT
GGCATCGCCGGTGAGCTTGTCGGAGGCAAACTTGAGAGTTGCACCAACGTGGATGTGCTT
CATCGGGTAGGCAACGGTCGCTGTAGCAAGCTGGCTGAACGGCTTGTATTCGCTTCCGTT
TTTCTCGCCGTATTCATCGTAACCGACAATGGTCCCGTAAGAAATCCAGTTGTACGAGGC
CTGGAAGATAAACTTTTCATACTGCGTTGTGTATGAGAGAGTTCCCTGGTTTGCGGCGAA
TTCGCCTGTCTGCCAATGGGCTTCGGCGACGCGCTTTTTTCCTTCGGTCATGAGGATGGC
GCCTGGGTTCAACTGCACAATGGTCGGGTCCGTGGAGTTGAGTGCCGATGCGGATTTTTC
GAGAGCCGCATTGCGCGGGCTATCAAAAGTAGAAAGGAACGAAAAAACTTCTTGGCCTGC
ATCGTGCTTTGAAAAGTAGCCTAAATCTGATGCCGGACATGCGACTGCGATAACCGCTAT
TGCTGAGAGTTTTTTCAAGAAATCCATGATGTAAATTTATAAAAAGTCGAACAAATATTT
TGCACTAAACGTCCCATAAGCGTGATTTTTTTTGTTTATTGGGGTTTTCGACACCTTTAC
AATACAAAAATGTTTTTATATATTTGCTCGTGCTCGGGCTACTAGCTCAGTTGGTAGAGC
AACGCCCTTTTAAGGCGTGGGTCGAAGGTTCGAGCCCTTCGTAGCTCAGTAATCGGTTCC
GTTTATCGGAGCCGATTTTTTTTATATTGGAGTTTATGACAAAAGTTCCCTTTCTTGATC
TCAAAAGCTTAAATGCTCCCTTCATGGATGATCTCAAAAATGCTGCGTGTTCCGTCGTGG
AATCTGGCTGGTATATTCGGGGGCATTATTGCGAACGCTTTGAAAATGCTTTTGCGGAAT
ACTGCGGAGTCAAGTATGCCGTAGGTGTCGGGAATGGTCTGGATGCCCTTTCGCTTATGC
TGCGGGCCTCGATGGAACTGGGGCGCTTGCACGAGGGCGATGAAATCTTGGTGCCGGCGA
ATACGTATATCGCGACTGTCCTTGCCGTTAGCGCTGTTGGACTCAAGCCGGTCCTTGTGG
AACCTGCCGAAAACAGCTATGATATGGATCCGAAACGCTTGAAGGATGCCTACGGGGCTC
GGACTCGTGCTATTTTGGTTGTTCATTTGTACGGGCGCCTCTGCGCCATGGATGAAATTT
GTGCGTTTGCCAATGAACATGACTTGTTGCTTTTTGAAGACTGTGCTCAAGCTCATGGTG
CGCGAATGAGCGATGGCCGTGGTGCGGGAACGTTTGGTTCTGCTGCGGCTTTCAGCTTTT
ACCCGACAAAGAATTTGGGGGCGCTTGGCGATGCGGGGATGGTTCTTACGAACGATGCCG
ATGTCGCGAACATGGTGCGTGCTCTTGGCAATTACGGCTCCGAGCGCAAGTACGTGAACA
AGTATAAGGGGGTAAACTCTCGCCTGGACGAAATGCAAGCGGCGCTTTTGCTTGCGAAGC
TTCCGCATTTGGACGCTTCCAATGAACGCCGTCGTGAAATCGCTTCTCGTTATTGCGCCG
AAATCAAGAATCCGAAAGTCCTTTTGCCCGAGATTCCTGCAACGCCTTCGGAACATGTTT
ACCATGTGTTCGTGATCCGCTTAAAGAATGAAGAATCTCGCAACGAAATGCAAAAATTCT
TGGCTGCCCGCGGAATTGAAACGCTCATCCATTACCCGATTCCGCCGCATTTGCAAGAGG
CTTATGCCCACGAGTTTAGCGGCGAGTATCCGGTTGCAGAAGCAATGGCAAAGACGATTC
TCAGCATTCCCATGAGTCCCGTGATGACCGACGACGAAGTCTCCGAAGTGATTGGAGCCA
TTAATGAGTTCTAGGGAAAAAAAGACAAATCCTCAGCCTGTGAATTTTTGGAAGGCGTTT
ATGGGTTCTGGAATGGTGACGTTCCTCAACGCCTTGCGCGTTTTTGTAGTGAACAAGCTT
TTGGCGGTGTTCTTGCCGCCGAGTGCTTTTGCATGTGTTGGCCAGTTCATGAACTTTATG
ACGATGGGGCAGGCAACGTCTTCGTTGGCGCTCCAGAATGGCTGGGTCAGCCTTAGCGCT
CAGAATAAAAATGATTTGGAACAACTGAAAGGCGTGTGGCGAGGCGGTTTTCGCTTGACC
ACGTTTGCTAGTATTTTCACGTTTGCTGTAGCACTCGTTCTCTGCTTTACGGTCCCGCTC
GAATCGTTTTTCCCGGGCATCCACCCGCGTCTTGTGCAGGCGGCGATTATCTTTGCCTTG
CCGGGTGTCTTTGCGACAAACATCATTACGATTACTGCATCCGTGATGAACGGGCTTGGG
CATTACCGCCGTTGGGCGCTCATCAACATGGTGTCTTCGCTATGGCAAATGCTGTGGGTC
GCGTTTTTCCTTTATTCGGGGCGCCTGAGCGTACTTTCGATTGTGGCGACGCAGTCTGTA
GTTGCTGGGATTTTTGCGGCGCAAATAGCGTCACGTGCTGGCTTTAGCCTGCGTGAAATT
CGCAAGAGCGCGCTTGACATCCGTGCGCCGTGGCTATCGTATGCGTTGATGGGAATTGTC
CCTATGCTCTTGTCGCCTGTGGTGCTCACGTTTATGCGACAGACTGTTGGCGATAATCTA
GGGTGGGATGCCGCCGGCATTTGGCAGGGAATCTGGAAAATATCGGATTTCTTGACGGCG
TTTTTCTCGGCCATCCTCGGCGTTATCATCTTGCCTCGAGTCTCTGCGAAAATGACGAAA
TCGGAATTCTGGGGAATGTTCCGCCCGATATTCCTTAAGACGATGTTGCTTGCGCTAGTG
GCTGTATTGATTCTTTACTTTGGCCGTTCGCTCCTTGTTGCGGTGATGCTTTCTTCATCG
TATGCGGGGGCCGCCGATTATCTCCCGGTTCAGTTGCTTGGTGATTTCTTCCGCGTGGGC
GGCTGGGCGCTTGGGCTTGTGTTAATAGTGCGCCGTGAAACAAAGAAATTCCTGACGCTT
GAAATTTGTTCGGAACTTGTCTTGGCGCTATCGACTTATGCCTTTGTAAAACTTTATGAG
TTCAATGGCCCGATGATGGCGTATGCGCTAGAAAATTTCCTTACGCTTGTTGCTTCATTT
GTTCTCGTCTGCCGCTTAAAGTGGGGTGAAAAATGACTCCAAAAGTTTCTGTAATCTTGC
CAAGTTATAACCATGAGCAGTATGTCGAAGCGGCTGTGCGTTCTGTAATGTTGCAGTCCG
GTGTCGATTTTGAACTGATTGTCATCGACGACGGAAGTAAGGACCGTACCCCTGAAATTC
TAAAGCGCTTGGCTGATGAACTGAAATTCACGTACATCCATCGGCCGAACAAGGGCGTTG
TACCGACGCTTATAGAAGCTCTTTCTCTAGCTCGTGGCCGCTATGTCTGTTCGTTTTCGT
CCGATGACATCATGCCGCCGGATCGCCTTAAAAAACAGAGCGATTTTTTGGATGCACACC
CAGAAGCCGCATCCTGTTTTGGGCAAATCGTCCCGCTATACGAAGGTGATAAGATTGGCT
CCGAAATGGACGTTCGCTACTTGCGGAGTGTCCCTCGGATTTCTTTTGAAGAGTCCTTCC
TAGGGCAGAAAGCCTTGCACGGCTGTGCCGAAATGTTTGTGCGCGAAAAAATTCTCGCAA
TCGGTGGCTACGATAAGCGGTATTATTTTGAAGACTATCCGCTTTATCTGAGCATTCTTT
ACCACTATGGCCCGCAACCGGTCTCGAAGGATTTCGTGTGTTGCTATTATCGGGAACATG
GCGATAATCTGCATGTGGACAATGACCGCATTTTTAGCGAAATTTTGCGTATCTTAGCCG
AAAACTACAGCAAGCACCCGTTGTATAAAAAGGCGGTCCGTTGCTGGAAGGCAAACTGGT
TTTCTGCCGTTGCAGCCCAGAGCAAGCTCAAGGCGCTCCGCCTGATTCCGAAGGTGATTT
CGCTTTCGCCCCGGTTTTGGCTTAGACTTCCAAAACTTTTTATTCCACGAAAGCTTATGA
AGTATTAGTTTTGTGAAGCCGGAATAAATTCCGGCTATCATTTTTTGAGACTTGGTTATT
CTTCTATAATCTCGTACGGTACGTGCCCAAGCATCGCCGCGTACTTCGGGAAGTTTGACG
GATACGTCTTGTATTTGCGATTGCGGTAAAGGATTGCTTTGGAAGCCTTTGAAATCAAGA
AAAATTCTGTGAACGCTTTCAGATAATCTGTAGCGTTCTTGGAACTGTTGAAGTCGATGT
GGATGCTTTTGCCCTTGACCGTAACAACGTTCGGCAATTTCTCCGCTTCTGCAAGGAACG
TCGGACTATCCGCTGTTACAAGTATTTTACTTGTTTCATTGACGAGATGGTGATGCCCGC
TCACTGGCGGGCATGACAATGCTGTATCTGAATTGTCATGCCCCACTTGATGGGGCATCT
CCTTCTTCAAAACATTTATCGCCGCACTCAACAGTTTCTGCTTGCCCTTCTCCGACAATT
CCTTGAACGTGAATTCCTTAAAATCCCCGAGCTTGTTTTGGAATCGGAACGAAATAGTGG
TGTAGCTTTCGCCTAGCAATTCGCTGTAATGCGCAAGTTCATTTTCTAACAGCGGGGAAG
GCTTGAAAAGCTCGTTAAAGTATTTAGGGAATTCTTCGCCGATAGTGTCTACGCACGAAT
AAAGATGGAACTGCTTGTGCCTAGAATCCAGCTGCCTTTCTAGCGCAGAATCGTTGTTGA
AATCCTCGCGGTAAAGCAATACGGGCTTGGCAATTTCGCAATTGTGGCTTATTTCGTGTT
CGTCAATAATCCAGTCTACTTTATTCGGCTGCAAAATTTCTTGAAGCAAAAACGGCGAAG
TGTGGAAAATCTTGAAGTCAAGATTGTGCTCGGTTGCAAACTTGTACGCACTTGCCATTC
CGCGCAAGCGGTCCGTGAGCCCGCCGTGCATCCACTTGCCGTCAGCCATGAATATGAGCG
TCTGGCGACTCTCGCCACCGTCGCAACTTTCGAGAATCTCGCCATTTCTTGAGTACCCGT
CCTGTAAATGCCTTAACTTAATCCCTCGTTCAATCAAACGGTCGTGTACGCGCTCCTCTC
CAAGGATGCGCCGCGCCATGCGGATAACGACTTCTTTGAACGTTAAGGGAATCACGAAAG
ACCTTTCTTAAGAATCTTCAAAAAGATTGAACGGGGGAGGTACGAAAGCAAAATGGCCAT
GCGGTTGCGCATGCGAATTCTCAAATCAAAGAACGTGCCAAAACGATATTTACGGATGTG
CGCAATCGCTCTTTTGCGGCTTTCTGCAAATTTTTCATCGTCACTAGTGCGCATCAATAT
GCTGAAGCTTGCGCTCACGAGCATACTGCGGGCAGCTTTGTAAAGCGGCTTCGAAATATG
CTTCATCTTTTCGAAAACGTCTTCGGCAATGTCTAGCAAAAGGATGATTTTTGTGCTGCC
AGTCTGCGTGGCGAGTTCGCTTCCGGCGCGCTTGCGGTAAAAGTAGAGGTGTGACTTTGT
CGTTACTACTTTGTTTGCTCCAAGCAAAATTTCGGGAACGACGGCGAGATCTTCGTAAAT
CGTATTTGCCGGGAAAAACTTCCCTTTCCACAAGTCGGCCTTGTATAGCTTATTCCAGGC
GGAGTAATCCGGCAATGAGTCCTGGTAAAGCGAAATTCTGGCCGCTTCTTCTGGCGTTAG
GCTTGCCGAAATAGATGTGTTGGGCGTTGTGCCGTCGCACTTGTACGCTTCATCGATATT
CTTGATGGAACAGCAGGCGACATCGGCCTTATGCAACTGCGCTATGAAAAATAACGTTTC
CAGAAAGTTCGGGGCTACGCAGTCATCGCTATCGATAAACGTAACGTATTCCCCTCGCAT
AATCTTGAGTCCTGTATTGCGGGCTTCGGACGGTCCTTTGTTCGGTTGTCCAATAAGCCT
GAAACGGGCGTCGGATGAGGCGTAGCCGGCGGCAATTCGAGCGCTTTCGTCGGTCGAACC
GTCGTCGATAATGATAGCTTCAAAATCCGTAAAAGTCTGTGCAACGAGACTGTCGAGGCA
GTCATTGATGTATGCCTCGGTGTTGTACATGGGGATGATGACGCTTATGGCTGGCATTAT
TTGCCTTCGACTTCGTTTACGTAACCCTTAAGCATTTCCACCCAGCCCAGTCTGACAAAT
TCGCCTGCCTTGACGAGGTCGTTTTGCGCTTTCTCGTATGCCTTGAGAATGTTGTTGTAT
TCCGAAACGTCGCGTATCATCTTCACATCGTGATGGAGCTTCTTTTCGAGCATGTCCTGC
TTCCACTGGGCGACATCGGCAAGGCACTTGCAAGAAACGTCAAGACATTCTAGATAAGGC
GGAATGGTTCCGAGGAACGTTTCTTCGTACGGCTTGGCTTTTTTCTTAGCTTCCTTGACG
AGCGCTTTTTGTGAAACGACGTTCTTGCGCAGTTCGTCCATGAGCCTTACAATACGGACA
AAATCCACCTGCGGCCAAATAAGGCTGAACGGCCACATCTTTTTCCAGTGGAACTTGAAA
ATGGATTCGTGCGCGGTATTCTTGGCACGCATCATTTCCTTGAGGTTATTGTAGATAATC
TGGGAGGGTAATTTGGAAATATCTTCGCTCATACGAGAAGAATATAAAAAATAGGCGCGT
AAGTTCTCTATTTTTACTTTAAATTTGCTTGATTTTTTTAAATTAAAGTTTAGATTGTTT
CTGAAACGACTTTTTCTAAAGGAATACTATGGATAAAAAGAAAATGAAGATCCTCGTCGT
GGCTGACGTTGTCATCCTCGTCGCTCTCATCGTTATCCTGATGACGCTCAAGGGCGGCTA
TGAGGAACAGGCAAAACGCACTGCAAACGAACAGGAATCGGCTTATTTGGAAAAGAATAC
TCAGGTTCTCGTGGAACAGTGGCGTTCTGTGGACCAGTACAGCATGGCCTGGAAGCTCGT
TTACACTGTACTCTCCGGTGCTAAGAGCGAAGCCGCATTCAAGAGCGCTCTTGCCGCTAT
CGAATCCGACAAGGATGCTCGCTTCAAGCAGATTTCTCACCTTTACACGGGCGCAGGTAT
TAACGACGCTGTGCAGAACGGCATTTTCCAGAAGGCTGGCCTTGCCGAAGGCACGATTCT
CCTCAAGAACGAAAAGGGTTCTAAGGAAGTCGCTTGCGGTAAGAATTGCGTTGTGAAGTT
CAGCTATGCCAAGGGCAAGCTCAAGAACGTTGATTACAGCGCATTGGTCCAGTATAACCT
TGCAAACAGCCTCAAGATTGAAAAGCCGGCTGAATACCATTTTGAATAAGGGAGAACGTC
ATGAATTTAAAGAATATTTCCATTGCTCTTACCGTTCTCGTCTTTGGCGTTATCGCCATG
CTCTTCATGCAGAAGGGTAACTATGTCAACCAGGCTAGGGAACATTACGAAGCCACGACA
AACAAGTCCTTCAAGGGTAACTCCATGGTGCTTGATTTGGTGAACAACGGCATCGAAATG
AACAAGTCCACTTGGGCCATCGCTTGCGGAGCTCTCCAGACTGTTAGAACCTCCCAGGAC
ATGGCTAGACTCGAAGCCAAGTTCTTCCCGGCAACAAAGGGCAACATGAGCCTCGCCAAT
AAGACTCGCCGCTTTGAAGCCAGTTCTGCAAACGTCATTGTCGCTAACTTCGGCAAGGTC
GAAGAAGACAAGAAGACGGGCGTGAAGAGCCTTGCAGACCTCCAGTCCGTGGACGTGAGC
ATCTTGCTCGGCAACTATGCCGCCGCAGCAGCTGCTAGCGATGAAGGTTCCGACGAAGAA
TAATCGTCTTTAGTCATCCTCGAGTTATGCCCGCCATCGGCGGGCATTTCCTTTTATGCT
GTTTTCCCGGCCTCTGTGCCTGTCTTGTCATGCCCGCCGGAGCCTGTGCTGAGCGCAGTC
GAAGTAAGCGGGCATCTCCTGTTTAATAGAGCTTTCTCCTATAATATGGAATAATCGTTT
CTTACTTTTTTGATACGATAGTGCGCTGGACGAGTATATATTTACTTTGAGCAATGATAA
AAACTATCCAAAAAAGGAGGGTTCTTCATGTTTGAACCAGTCAATGGAAAATTTGAAATG
CCAGTGCTTCCGTACGGGATGGCTGATTTGGCTCCTGCATTAAGCCAAGAAACGATGCTG
TTCCATTTTGGCAAGCACTTGCAGACTTATGTGAATAATCTCAATGCCGCACTTCCGGGG
AGCGCTTTCGAAGGCAAGTCCCTTGAAGAAATCGTAAAGACGTCCGAAGGTGGCGTGTTC
AATAACGCAGGGCAGATTTTGAACCATGCTATGTACTTTTTGCAGTTCAAGGCTCCGACG
ATGAGCAATGTCCCGACGGGTGAAATCGCAACGCTGATTACTAGCGAATTTGGATCTTTT
GAAAAATTCCAAGAAGAATTTCAGGCGAAAGGGGCTGGACTTTTTGGTTCTGGCTGGGTG
TGGCTTTCTGTGACTGATAAGGGCCGTTTGGTCATCACGCAGGAAGGTAATGCGCAGAAC
CCGATTACCAAGGATCTCAAGCCGCTCCTCACGTTCGATGTGTGGGAACATGCCTACTAC
ATAGACTACCGTAACCGCCGTCCTGATTACCTGAAGTCGCTGTGGAGCATCGTCAACTGG
GATGTCGTGAACGAACGCCTCGGCTAAAACCATTTCTTAACAACAAAAATCGCACGGGTC
ATCCCGTGCATTTTTGCTATTGTCATTCCCCTAACGGGGCTTGACAGCTGCGGCTCGGCA
ATAAGAATGAGTATACTCATTCTTGCTGCACTCGCCTTGCGTGTCATTCCCGCCTTGAGC
GGGAATCTCCATTTCAGATTGCTATGGTCGTGGTGGCATTTTCGGCAGCACGAGCTTCAT
GATAATCGGCACGAACACCATAATCAGCACTTGCGCTACGACAAGGCAAACGACCTGCGA
AAAGATGAACATCGCAAGGAACGGCGGCTTGTGGCCTTCGGGCATCATCGTGAAGTACAC
GAAACAGACCATGGCAGTTGTGATTAGCGGTGTGTAGATTAAGTTCGAAGCAAGCGATTC
CACGAAATGAGCCTTTGGCGTGTGTGGCTGCAGATGGAACTTGCGGGCGAGGGCGGCGTT
CACCTTGGGAATCGGCACAAAAAAGCCAATCACAAAGCTAATCACAAAGCTCAAGGCGAA
ACATTTCAAGAATCCGATGACGATTGCAATTGTCGGCATCTCTGGCGGGTGTTCCGCCAT
CAGCTGGCCGGTAAGCGAAAGCCCGAAACTCATCAATAGCGCCATGATAAACGCAATTTT
CAGCCCCACCTTTCTCATTTGTTTTTGGACTTCTGCCGAATGGATGTTCTGTTCTTCCAT
TTTAATCTCCATACCCTAAAAGTTGATTTTCTCCGTTTTGGTTGTCATGCCCGACGTGAT
CTCTTTGCTCACTTAGTGCTTTGACGCTTTGCGTCAGCATCTTCGGCTCAATCATGACAG
TCTGCAAGCAGCCTGTCGCGACACTCGCCTTGAATGCAACTAGCACTTATGTGAGCATGA
TCCGCGAATGGGGAATGCATCTCCTTAAGGAGCCGTTTCTATAATATATCATAATTTTTG
ATAAAATTGTAAACAAAAACAAACGTAATTTGTCAAAATTCCAATAAAAATTGTAATTTA
TTAGGGTCCGTCATTTTGGAGCAATTTTTATGGACAACGAACTTAAACTGTTAATTGGCA
AAGACGAAAAAATCATTTATGCGGGGAAGCCCAACAAAAAGTGCTTCATCTTCGAAAGCA
TCTTTAATCCACTGCTCCCGTTTGCATTGATTTGGGGCATTATTGATTTTGGATTTATTG
GCGCTTCGTTCTCGTCCAAAGATGAACACATTGGCTTTTTCTTGGTTCCGTTCATGTTGC
TCCACCTGATGCCGGTCTGGATTTACCTCGGCGGTGCGCTCCTGTCGTTTAGGCGTTACC
AGAATACGAACTATATCATTACGGACAAAGCTATATATGCGTCTGGCGGTGTTTTTAGCA
AACACTACAATTCAAAACCGTTTGCGGAACTTTCGCACGTGGATTTGCACCGCGGCATTT
TTGACCAATGGTTTGGCGTAGGGGATGTTATCACGACGTCAGCCCAGGCGAATCCTGTAA
CACGGAACGGAAGGACGACTTCTACGAATGCGGGTATTTCTATCGATAGTATTTCCAATT
ACATCGAAGTCTACAACATCGTGAAAAAGCTCCAGCAGGATGTGTACACCGATGTGATGT
ACCCGAATGACTTGCGTCCTCGTGAAAATCACGGGTACAATACAAAGTATCGTGGGTAAT
AAAAATCAATAATTAAGGAATGGGTAAGTGAATTTGCATTATTTAATTTGTTGCTTGTTG
TTTTTAACGGCTTCATTTTCTTTTGCTAGTGATGACGAAGGACGTGAGGTTAAAAAGTAC
GAATTTCAATCTTCACAGGAAGCGTTTCTTGATTTCAACCGATCTGTTAGAACGGCGGCT
TTTTTGCTAGATGAAAAACAAGCCGTAGAAGCGCCTATAGAGACAATCCTAAATTTTTAC
TGGTGTTGGTCTAACCGTGATGATTTCCCATTTTGCAAAATCGAGTTTTTAGATGAAAGG
GGCGAACCCATCATGACTAGCGAAATCAATACGCATCATGAAAAAACTTGTTTTGGAAAT
CAGACCGATAATTGCAGAGAAGGGGAGTTATTACAAGTTGTTGAAAATCTCAAGAAGGAA
TATTGTACTTCGCTTGAGCGTAATCAATTTTCTAAAACTAGACAAGTGTCTTTATGGGAG
TATACGCAAAAATCCGAAAAGAAAAATAATGCTCCAGAAGATATTTGCGATAAAGCGAAG
AAGAATCAGCAAAATCTTGATTATTGGACTCCTCTGAAAAAATTGCAAATACAGAGAGAT
TTAAACTATAAACTTGATGACGTGAAATCAGTTCACATGTATCAAGATACCGAAACGAGC
ATTGGATGGGGCTTTTTTGAAGGGCTTTATGGTGCGATTTTTGTGGCTCTTGCATCGATG
GTTGTAGAAATTCCTGTGTCGTATGCGTTAGATGAAGACTATAACTGGAAACATGTGGGC
TTGGCGTCACTTGCTGGATTTGTTGGTTTCACCACTTGGGGCATAATTCGTATAGCAAAA
AATCCTGATGCCACGCGAGTCGATGTGACAATCAAGTTTTAGAGTGTTTTCTTCATTCGG
ATACATTCAAAGACGCCCCAGCGGTGCGGCTGATCTCCGATGAGTTTGTATCCAAGCTTC
TCGTAAAAGCCCGTGGCTTCCAAGCGGCTGTCGATGATTATCTGTTTGTAACCGCATTCG
GCAATCCATTTTTCGGCTTCACGAACCGCCATGGCACCGAGCTTTTGACCGCGATATTCC
GGCATCACGACCACGCGTCCGATTGTTGCTGTTTCTGCATCAATTTCGTAGAATCTGCAC
GTCGCAACAGGATATTCATCGTCAAGTAAAATGATGAACTTCGTACCGTCGCAATCGTAC
TCGTCAAACTCATCTCGAAGTGAAATGTGGTACGCCCGATTCATTGCCTGGATGCGCACG
CTGTACGCGCCTGCGCGCTGCCATTCTTCTGTTGCACGGAGAACTTTAATATCCATTGGG
TTGCCTTTTAATCAAGTTTGTCGAAGAAAATCTCGCCGTCTTGCTGGACGATGGTGATGG
TGTGTGTTCCTTTGTTGCCCATGTCGTTGTAATGGACTGTATATTTGCCGTCGCCTAGAG
GTTCGATTTTTTCGATTTCTCGGATGTCCTCGCCATCTTGCGCGTCGCTGCGGAATTTCC
AGACCGCGTAGCCACCACCATCGCTGAACTCGTTGTCGTACTCTTTTGAAAGCTCCTGAG
CGAGATTCTTTGTGCAATACTTCGCAATGACGGAATCGTTCGCGAACTCGTCTCCGAAAA
TGTAATTGGTATAGAAAGTTTGGATTTTTTCTATGGCTTTGGTGTCTACGTTGTTGCTGC
TTGATTCTTGTTTGTCGCTACAGGAAAATGCTGTTGCGGTCACCAGAAAAATTAAGGAAA
TTTTTATGAAACTCATGGAAATTATTTTTCTTTGCAGAATAGATCTTGTTTCTTCTTGTA
TTCGTCTTCTTTTTTCGTATCGCCCTTTCCCTTGTAATATAGCGCAAGGTTTGATAGTAC
AATGCAATCGCTAGGGGCGATTTTGTGGGCTCGTTCAAGAAGTGCTAGCGCGCTGTCGTT
TTTCTGAAGCATATAGTGGATGCTCAAGAAATTCAATGCTTCGACGCTATTGGGGAGGTA
CTTGTACATCTGGCGGGACATGATCTCGAAACAGGAGTCGTACTCTAGTTCAAAGTATTT
CCGTATGACAAGGGTAAATTCTTTTTCAAGCAGCTTTTCGGCGTCGTCAATTTTTCTTCC
GCCAGATAGTTCGCATTTATCTTTTTTCTTTTTCAACAAAGTGTTAATTTTGTCAAAAAA
TTTAGACTGCATACCACATTCGTTTATTTCGCCGAATAACTGAACTTGCCCAAGCCACAT
ATCGATTCGGTAAGGGTATTCCTTGGTTGCGGAGTCCAATATTGAAGATGCTTCAAATAC
GCTACTCGGTTCAAGACCTGGGTAAATATACTTAGAAGAAATGCGAGGCTGTTCTTTCAG
TACTCCGTTGGCTTTTGCGATCCATTGCTCGGGCGTGGCTTTAGCGGCGAAAGTTTGTGC
AATGCAAATTGTGAATAGGGTAATTAAAATCTTTTTCATAAAAAACAATATAGTTTATAT
TAAGGCAGAATTGTTATCGGAGTTCCGTCTTTGACGGCGTCATAGATTTCTTCGATTTCG
TCGTTCGTGACGGCGATGCAGCCGGCTGTCCAGTCTTTCCATTTGTGCCAGAATTTAAAG
AGAAATGCGGGAATCTTGTTCGGATAGCCGTGGATCATGATGTCTCCGCCTGGCTCGTAG
TTACCTTCTTTCGCGGCCTTGATTTGCTCTGCGTTCGGGTATGAAACCTTCAGCGATAAA
TGAAAAATGCTTTTGGGGTTGTGCCTTTCGATGGTGTAGTTGCCTTCGGGAGTCTTGTTG
TCGCCGGACTTGACCTTCGCTCCCACGGGATTCTTGCCCAATGAAATTCTGTATGACTTC
ACAACTGTTTCGCCGTTGCGCAGGTGCATTTGGCGCTTCGCCTTTTCTACGAGAATGTTG
TCGATAGGTGAGGTGAGCATGACTTTAGGAGATTCCTTTTCTGAAGAGCAAGAGAACAAA
AGAAATGTTAGTAAAAGAAGGAGGAAAATTTGCGAAATTTTCATTAGATGTTTTTGAAAT
GTTTAATGGAATGTGATTTCCAATTTTGGTGATAGCTGGTTGGCGACAAGGTCTTTGTCT
TTTTCAATTTTTGCTGCGTAATCCATGATAAATTGAAAAATAAATCATTTGAAATCGTGC
TGCAATGGTTGATGTTGACTCAGTATCCACTGTTTGTAAAATTTTTTCGCGCCCCTTGCC
AACATTTCGAAAGTTAGGTACAATTACTGCATCTCGAACGCATCTCGTTAATTTAAGGCG
AGGTGCGTTTTCGTTTTTTTTGCGATAACGCCTCAGAAAAATAAAATGGTCACGACAGTG
ACCGAAAATGGAGGCTATAATATGAGTCGCAGCTATAAGAAACCATTTGTGAAAATGGCT
ACAGATATAGAGTTTCAAAAAATGGCGAATCGAGAGTTCCGTCGTAAGGCAAAAAATGTC
TTACGGGGTTCTGCTGATCCTGAACGCCATATGCCGGAAAAGAACCGTAAAGAGGGTGAC
TGCTGGGAATGGCCTTCTGAAGGAGTTAAACTACCAGTTTCGGATCCAAAGGGGATCAGG
AAATAGTAAAATACGGAGGTATGTAATGTTGTCTTTTAGAAAACATGGCGAATTTGACAA
TAGCACTATAGAAATTTTTTACTAAATGTCATCTTTTGACATTTTGATTATACTATATTG
AGAATGCTCGCATGAGCGATTTGTTGAACCATGTATTCTGCGATTTTTAGCTTGTTCGCA
GGAGGAGTAAGAATGAATACGAATCACATTCCGTTTGAACAACTGCCCATTACAAACCGA
TTCATGTTTTCGCTTGTCTTCAGCCATAAACATATCGCGAAGCCCTTTTTGGAAGCTATT
CTTGGAATTGAAATTTTCGATTTGCAGGAACCGGAGCTAGAGAAAACTACCGAAAATAGT
CCATTTAACAAAGGCGTTCGCTACGATGTTTTTGTAAAGGGAAAGGGGGCTAGAGGTGAA
ATTCTCCGCATATTTGACATTGAATAGCATGCAAGACGAACGTCGCAATAAAATGCTAGC
ATTTTATTATGACTGAGCCGCAGCTGCGGACGCCAAAGGCGTCAAATGCAAATGGAAGAT
ACCCACGAATTACCAAAGCGAGCCCGTTATTATCAAGCTTTGTGCGACTCGGAAGCTTTG
AACAAAGGTGAATCCTACCGCAATCTCAAGGAACAATATATAATCTTCATCTGCCCTGAT
GACATTTTCAAACAGGAACAAGCTATTTATCGATTCAAAAATTTGGAAATTGGCAATGCC
AAAATTGAATTGGGAGATCAATGTTGGAAAAATTGAGCTTCGCTCCAAATTCGCTGCGAC
TCGCAAATGCCGACATAAATGTCGTCGCTTGCTCGCCTTGCGGAATTTATTTATATATTC
AATAAGTATAAGGATGTCGCAGAAAAGTCTATCAAGGAGTATCTTGAATATTTCGCAACT
AGCAAGGCTACATCTAAGGGAACACAAGATGTCGAACGTCTGCGGCAATGGTATCTGTCG
GACAACGAAACAAGGAAGCGCTATATGACTTGGCAACAGGAATTGGATGACATGGTATAT
GAAGAACGCGAACGCGCTAACGCGGAGAAACGGCGTGCGGAAAAGGAAAAGTCTCGTGCT
GATGAAGCTGAAGCTCGTGCTGACAAGTACGAGAAAATTCTCAAGGAGCATGGGCTTCTT
TGAGCTGCTTTAGGTGCTGTTCTTTTCCTTTAATCCAAAACCTAATGTTATAAATCAAAC
GGTCCGCTAGGGCCGTTTTTTTAATTCGAGTCTTTTTACGAATGTGATGAAAATTGCTGA
TATGATGTTGAATCCTAAATCCCCTTACATCCCGCATGCCTTTTTCAGATTGTCTTTATC
ATCTGGGCAAGATGCCATGATTTTGCAGGCTTCTTCTTTCTTGTTTTCGCGGAAAAGCTG
GTAGGCGTAAATGCAGGCGGCTTTTTCGTTGCCCGCTTCGATTTCGCTCATGAACAGGTT
GTCCGCTTCGGCGAGCTTTTCGCTGTTGTTTTCGGCCTTGGCTTGTTCGCGGAGCGTGAT
GGCGTATTCCGGATTTAGAATTTTAGTGTCGCCTCCGTGGTTGAGGGCCTTTTCATAATA
ATGCTTGGATGTTTCGAAATTGTTCAGGCGACCTTCGGCAGCTGCAAAGCCCCAGTAGGA
TTCGTAGCGCGTAGAATCGATGAGCCAAGCCTGGTTAAAGCGCTTGATGGCGGTCCCGAT
ATCGCCTCGTTGAAAAAAGGTCCATCCGACATTCATCATATGGTCAAAGGATTCTTTTTC
CTTGCCTTTTGTCAGGGCCAGAAATTCCTGGTCTGCTTGCAACATTTCTGGACTCTTGGT
TTGGTTGCCATATTCCGGAATTTCGTTGATGCTGCGTTGACGAGGGCTGCTTGCGCAGCC
GACAAGTGCGATGATGCTCAGTGCTGAAATGACTGTTGAAAATTTCATAATAAAACCTCC
TTAAACGAATAATCCAATTAGGTTGATGCTTGCAACGCGGCCAAATTGAATAGCAGCCAT
TCTAATATATAGTTTGAAAATGAGTGCATATTTTCAATATAAATTATTTTAAGGCGAAAA
AAACGCCCAGGCTTTGAACCTGGACGTTTTTGAAAGGGGGGTGCCCGCTCAGAGGCGGGC
ATGACATCTTGCAATTACTTCAAGAACTGCATATACGGCAGCTTGCTTGCAAGTTCCTGC
ACCTTGTCGGCGTTGGCCATGAGGGCGGAACGTGCGTGCCAGGAGCCGTCGAGGAACTGA
CCGCGGGGGCCGTCGGCAAGCGTGAGCTCGATGGTTTCGTCACCCATCTTGAGCGTGCGG
CTTTCGGTGCTGGTGACGAGTTCTTCGCTCGGGTGTGCTTCAATCCAGGAGAGGATCTTG
TCTGCAACTTCGTGGCTCACCTTGTAGCAGGGCACGCCAATGGCGACGCAGTTACCGAAG
AAGATTTCGGAGTAGCTTTCGGCGATGATGGCGCGGATGCCCCAGCGCTTGAGAGCCTGC
GGAGCGTGTTCACGGCTGGAACCGCAACCGAAGTTCTGGTTCGAAACGAGAATGGAACCG
TTCTTGTAGGCCGGATCGCGGAACGGGTGGACCTTGCCCTGAGCGGCGAGGCCAGCGATA
TCGTCGGCAAAGGCGTTTGCGCCGAGGCCTTCGAAAGTCACGCACTTGAGGAAGCGTGCC
GGAATGATACGGTCAGTGTCGATGTCGTTGCCGCGTACAGGAACGCCGGAACCTTTAACA
ATGTCGATAGAATTCATTTTTTAAATCTCCTTGCGTTACTTGATGTACTTGCGGACGTCG
GTGATCTTGCCTTCGATGGCTGCTGCTGCCACCATGGCGGGGCTCATGAGGATGGTGCGG
CCCGTCGGGCTGCCCTGGCGACCCTTGAAGTTACGGTTGCTGGAGCTTGCGCTGACCTGG
CGACCCTTGAGCTTATCCGGGTTCATGGCGAGGCAGAGCGAGCAGCCTGCTTCGCGCCAT
TCGGCACCGGCTTCCTTAAAAATCTTGTCGAGACCGAGCTGTTCGGCTTCCACCTTGATC
TTCATGGAGCCCGGAACAACCCACATCTTCACAGTCGGGGCAACCTTGTGGCCCTTGATG
ATTTCGGCGGCGGCCTGCAAGTCGGAGAGGCGGCCGTTAGTGCAGCTACCCACGAAGGCG
ATGTCGATCGGGCGGCCAATCATCTGGCTGCCTTCTTCCCAGCCCATGTATTCATAAGCT
TCGGAGATGACCTTCTTTTCGCTGCCTTCGAATTCGTCGATCTTCGGCATGTTGCCGTTG
AGCGGGATGGCCTGGGCCGGAGTGATACCCCAGGTGACCATCGGTTCGAGGTTGTCGCAG
TTGATTTCGACTTCGTCGTCAAACTGAGCGTCGGCGTCGGTAGCCACAGACTTCCAGTAA
GCAACGGCTTCGTCCCACTTGTCTGCCTTCGGGGCGTACGGACGGCCCTTGAGGTATTCA
AAAGTCTTTTCGTCGGGGTTGCAGTAACCGACGCGGGCGCCACCTTCGATAGCCATGTTG
CAGACCGTCATACGGCCTTCCATGCCCATTTCTTCGATGACCGGACCTGCAAATTCGTAA
GCGTAGCCAACGCCACCGTTCACACCGAGCTTCGCGATGTAAGCAAGGGCAACGTCCTTG
GCGGTCACACCCGGCTTGAGCTTGCCGGTGAACTTGATGCGGCGAGTCTTGAGGGGGCTC
ATGGCGAGCGTCTGGGTGGCGAGAACGTCTGCCACCTGGCTTGTGCCGATACCGAATGCG
ATAGCACCGAATGCACCGTGCGTTGCCGTGTGAGAGTCACCGCAAGCAACGGTCATACCC
GGCTGCGTAACGCCTTCTTCCGGGCCAACGATGTGGATCACGCCCTGTTCAGCGGTTGCG
GGGCCAAAGAACTTGATGCCGTTATTCTTGGTGTTGTTTTCGATATGGGAGAACATCTCT
TCGGAAATGCCGTCCTGGAGCGGGCGGTTGCGTTCCGGGAAAGTGGTCGGGATAATGTGG
TCGACCGTGGCAAAAGTGCGTTCCGGGAACAGCACCTTCTGGCCTTCTTCGCGGAGCTGG
GCGAAGGCCTGCGGACTCGTCACTTCGTGGCAGAGGTGAAGCCCGATAAAGAGCTGGCAC
TGGCCGCTCGGGAGCTTAGCTACCGTGTGGCTTTCGAAAATTTTCTGATAGAGTGATTTT
CCCATAGATTTGTCTCTTTTAGGTTTGTTTTATTGCGGGTCAAATATAGAAAAAAGCGCA
GCTCGCGGCCGCGCTCTCGTCAAAAATCATGCTTTAGAATTAGAACTGTTCAATCTGGGT
GTTGAACTTATACTTGTCCTTGTAGTAGGCAAGCATTTCGTTGCTGTTGGAGAATGCGCG
GCGCAGCGGATCGCGGAGGGCCGGTTCTCTCTTGACCTTCTTGTTGATTTCCGGAACGAC
GTCCTTGAAGAAGAGTTCGTTGCTAGCGGCGGCAACGTGGTTCTGGTTGTATTCCATGTG
GTAGCGGCGTTCGACCATCTGGAACAAGTCGGACTGGCAGGAATTTTCAGGCGGCAAGTG
GCTTGCTACTGGCATATAGCATTGCTTGATGTAGTCTTGCTTCATGCTGACGATGAGGCT
GTCAATGGCAGGAATATCGTGAACTGCGTCGTTATGGGTGGCAAGTTCGGCCTTTGGGGT
TACGACTCCAGAGCAACCGGAAACGAGTGCTGCAGCGAGTGCGAGAGAAGCCCAAATGAT
TGAATGTTTCATGTCCTAATCCTTTTGTTTTGACATTGTTTTTTAACTACATCAATCCCG
TGTACCAAAGTTACTTAATTGTGGATTAATTTGCGATAGTATGGGTGTAAATTTACTGTT
ACGAAAGCCCGTTTTTCACGTATTTTTACGTTACGTGTGACGTAAAACACCAATTTTTTT
ATTTGGAGGTCGGCTTGAACCTGTAAAACCACTTTATGGGGTCAATAACATCGTAACGAA
CGTTCCCGATTCTCTTTTTTCCCTTCTTGCTGACGAGGCCTGTAACGATGTGGGCGTGGG
GTCCAGTCGTGTGTCCTGTAGTGCCAACGGTGGCGATTGGGTCGCCCGGCATGACTTCTT
GACCGTTCAGATAAAGGAGCTTGTCGCAGTGCATAAACAAGATAACATCTTCTTTACGGA
CAAGTGCGATAATGACGCCTCCGCGTTCGTCTCGGCTAGTCCAGGCCTTGGCTCCAAACG
GCGCTAGGATGCGGGCTCCCTGGCGGCTTGCGACGTCGATGCCGTTGTGCTTTCTCTGCG
TGGCGGTCGCTGTTTCATGATAAAATTCCGTGAGGTAGGCGATGCTGTCCGAAATGACGG
ATGTCCAGAATTTCCAGGCGGCGCCAATGGTATCTGCAGAGGCGGGGCGCTTAATTTCGT
CTGGTCGCGAGAATCGCATGACCGTGCCCTTGGGCGGAATGTTCAAGTTGTTCTTTTCCC
ATGCGACGACGCTAAAGCCGTTATCTTCGAGTGTTTTCGCCACATAGTTCTTGATCATCT
TTTCGTTGGTGATGATGGCGTCGAATCTGCCAATGGCGTAGCGCGCGATGCGTTGCATGC
TTTCGCTTCCGTCGAAGGTGTATTCGAACGAAGGCGCTACGGAGAGCTGGTTTCGTTCCT
GGATGCGGTCGCGGAGGTTGGAATCGCTCCTGTCGATGTCGGTGACAAAAAGGAACGGCG
CAATGATTACCGCAAGGAGGAGTAGCGGGAACAGGTTGCGGACAAGTCTCGGGAATCCGT
CAAGCGGGTTCTTGGTGAGAATGGAAATCTTGTGAAGCTTCTTGATGACTTTCGCGAGCT
CTTCCGGATTTTTCTTGAAATCCAGGGTGAACGCTTCCTTGGTGGCGCAGGCGTTTTTGC
GGATGGCCTTGCGAGCCTTGGGGTAGGCGCGCCCTGTGGGGCGTTCCTTGGAAAGCCACA
GAATTTCGATTTTTTGAGCTTCCTTGGTGTCTTCGATAAACGATGCTGCCGATTTCATGG
AAAGCGGGGTCACGTGCATTATCAGGAGGCGGGCCATGGAGACTAGGTGTCCGACGTTTT
CTACCTGCTCTGTCGAAATGATGCCGATAAGTTGCGGGGCAATCGTTTCGAGGCTTCTGA
TATTGTGGTAGAGCGTGCGGAATTCACTATCAGAAGTAGGGAGCGCGTTGGTTCCCGTGA
TAGTAATATTTGTATCCGAAGATGCAATGTGGTTTATATCTTCGGCAGTAAGGATTTTTT
TTGAAAGGTCTCCTGCTTGGATGGGGGCGTTCCCTTCAAATGGGCGTTTCCCGGTAAAGT
CAATTACAACAAAACGCGCACCGGCGTTAAGTGCCAGTGCGAATTTATGCAAGGCTTCTG
TGGGCAACACTTCATCGTCAGAAATGGCGAAAAGAGTAAGCCCGCCTTGGTTGTAAAGGC
TTTCTAGGACCTTTCTCTGCATGCCTTACTTGGCGGCACCGCGCGGATAGGAGTAGCCAG
AAGGAGGAGCGGCGACGAACTTGTCGACCTGGAGGTAGAGTTCTTCAGCGGATGCGGCCG
GGTTGAAGAAGATTTCCTGGTTTCTGTTTTGGCTGCGGCCCTTGATGGGTTCGTTGCGGC
GGCCACGGCTTACGATGCCGAGCGGGAGCACTTCGAGAAGCGGGAGCAAGCCGAAGTAGC
GGAAAAGGCTGAAGTTCTTCTGCCAAGTGGTGCGTTCTGCCAAGATAGCGAAGGTCCCTT
CGATGATGGACTTGCTCTGGAGAAGGTCTTCAGAGGTCATCGTCACGAGTTCGTGATTGG
TCGGGAAGTTGTTCTGGAAGTTGACCATGTCGCCCTTGAGGTAGTTGGCGTCGCAGAGAA
ATACGAATTTCATTGTTTTTCCTGGTTAGATTTAATGGTTTATTTCCATAAAATAGCTAT
TTTTGGCCGATTTTGTCATTTTTTGAGGGGCTTTGTCGGGGCTTGATACCCAAAATTTCC
CTAGTTTTACAAAAAATTTACAATAGAAAACGCCTATAACCGGTTACTTCGCGTCGAAAT
GGGCTTGAAAACGCATTTTTCCCGTTTTTTTGCCATTTGGGGGAGCTTTTTCTGTAACTC
GTTGATACTCAAATACTTACGTAAAATTGAAAAGCGGATTAGACAAAAATGACATTTTTT
GTTAAGGAAAAAGATTCCTGCAGGGTGAAAAGTTTTGAGGGAAAAGCATTATATTTAGAA
ACGTTTTTAAGGACGTGTGAGAAATTTCACAATGAAATTTTGATTGCGTGTATGGTATCG
GAGATCGACAATGAATAAACTGAAGAGGTCCATGGCGACCTTGATAGCTTCTGCTAGTGT
TATTGCAACATCATCGTTTGCGCAAAATCCTGCGCCTGCGGACCAGGCTCCACAGGCGGC
CCCCGCACCGGCTGCCGCCCCTGTGAATGAACCTGCCCCTGAACCTGCTCCGGCGAATGA
ACCGCCACAGGTGGGTGGAATTCCTGGCGAATCTATTTTGGAAGGCGGGACTTTCTCGAA
AATTAAGCTCGATAATTTTGTCACCGACGACACGGACCAGCCCTCGCAGATCCGCTGGAA
GGTGAGCGGCAACAAGAACTTGAAGGTGACGATCGCTCCGGACCACACGGTTGAAATTGC
AACGCCGGGCCCGCTTTGGAACGGCTCCGAAGACATTACTTTCACGGCAACGGACTCCAA
GGGTGCCAGTGCGTCTGAAACGGTGAACTTCGCTGTCGAGTCTGTGAACAATCCGCCGGT
GGTGACACAGATTCCAAGCCAGGTCATCACGGAAGGCCAGCAGTTTACAAAGATCCGCCT
GGATGACTTTGTGAACGACCCGGACCACAAGAAAGACCAGATTACATGGGATACCGAAGT
TGTCCCGGCTGGCGGTGCCCAGGCCGATGGTGATTTGTCTGTAACGATTGACGGTAACCG
CGTCGCAACGATTGTAGTTCCCGACAAGCACTGGTTTGGTGCTGCAAGAATCAAGTTCAT
CGCAAATGACCCGGACTACGGTAGCGACAACAAGACCGCTGCATTCACGGTGACGCCGGT
GAACGACCCCCCGAAAATCACGAAGAAGATTCCGGATCAGATTATCGAAGAAAAGAATCA
GTTTGACATGATTCCGCTTGCCGATTATGTCGAAGATCCTGATGACGACGTCATGAAGCT
CAAGTGGACCGTTTCGGGCAACAAGGACTTGAAGATTGAAATCGACAAGTACGGTTCTGC
CATCGCAACCATCCCGAATGAATTCTGGAACGGCCAGGAACGCGTGACATTCACCGTGAC
GGACGCCGCTGGCGCTTCTGCAAAGCAGGACGTTTTGTTCAAGGTCAATTCTCAGAATGA
CGCTCCTGAATTTGTTCAAAATATTCCGGACCAGACGATTGATGAAAAGCAGGAATTCGC
TCCGATCCAGCTTGGCCAATACGTGAAGGATCCGGACCACCGCATCGAAATGCTCAAGTG
GGCGGTCTCTGGCGCCAAGGATTTGAAGGTCTCTGTCTCTGGCGGTGTGGCTACAATCCG
CATCCCGAACAAGATGTGGAACGGCTCTGAATCCATCAAGTTCAAGGCTACGGACCCGGA
AGGCGCTTCTGCAGAATGCGAAGCCATGTTTACGGTCAACTCCGTGAACGACTTGCCGAA
GTTCATTCGCCCGATTCCGAACCAGAACATCAACGAAAAGCAGCAGTTCACCAAGATCAA
GCTTGATGACTTCGTCAAGGACGAAGACCACAAGAATTCCGAACTCTCCTGGGATGTCGA
AGTCAAGCACCAGGGCCAGATGCCGGAACTCGGTACGCTCAATGTGAATATTGACGACCA
ACATGTCGCAACTGTTGAAATTCCGGACCCGAGCTGGTTTGGTAACACGATTGCTACATT
TACCGTGACGGACCCGGAAGGCGGTTCTGCTAAGCAGGATGTCGCTCTTAACGTGCGTTC
TGTGAACGACCCGCCGGTATTTAAGAAGATTCCGGACCAGGTTATTGAAGAAAAGAACGA
ATTTACGTCGTTTATCATGGATGACTACTTGAGCGATGCCGACCACGATTTCTCGAAGCT
CAAGATTGAAATCACTGGCAATAAGGACCTCAAGGTCAATATCGATAACAGGTCTCACGA
AGTCTCCGTGAAGATTCCGCACGACCAGTGGAACGGCACGGAAACTCTCATGTTTACTGC
AACGGACCCGGAAGGCGCTCGTGCATCGACTTCTGCAAAGTTCACGGTCAAGGCTATCAA
CGACCCGCCGGTCATGAAGGATATCCGCGAACAGACCATCAAGGAAAAGGGTGAATTCCA
GCCGATCGAACTCGACAACTTTGTCGAAGACCTTGACCACGCCAAGAATCGCCTCAAGTG
GACGATTACGGGCAACAAGGAACTCAAGGTTGCCATGGATGGTGCTCATGTCGTGCGTAT
CACTCCGCCGTCTCCGCAGTGGCATGGTGCCGAAGCTCTGACGTTCAAGGTTTGCGACCC
GGATAACGCTTGCGACGAACGCACGGCGAACTTCACGGTGGAATCCGTGAACGACGTTCC
GATGTTCGTGAAGCAGATTATGCCGCAGACGATTCGCGAAAAGGGCCAGTTCCAGCCGAT
CAAGCTTGCCGACATGGTGAAGGACTTGGATAACAAGCTCTCTGACCTCTCGTTCTCTGT
CTCTAGCAAGCCGGCAGCCGGCTCCAAGAAGAAGGATTCTGAACTCAAGGTCAATATCGA
TGCCAATAAGGTTGCAACGATTGTCATTCCGAACAAGTACTGGAACGGTGCCGAAGAAAT
CACGTTTACCGTAACAGACCCGGAAGGCGCTAAGGCTTCTTCTACGGCTCTCTTCACGGT
GGAATCTGTGAACGACCTCCCGGAAATCAAGCAGGTGGCTGACCAGACCATTCAGGAAAA
GGGTGAATTCACTCCGTTCAACGTGTCTGAACTCGTGTCTGACCCGGATGACCGTTTTGA
AAGCTTGAAGATTGACTTCACTGGCAATAAGGACCTCAAGGTCGATATGTCCAAGGCGGG
CATTGTGACCGTGAAGACCCCGAACAAGATGTGGAACGGTTCTGAAAAGGTGACCTTCAC
TGTGACCGATCCGTCTGGTGCCAAGGCCCGTACGACGGCAACGTTTACGGTTGTTTCTGT
GAATGACCCGCCGGTCATGAAGGAAATTGCAAGCCAGACTGTCAAGGAAAAGGAATCGTT
CAAGCCGATTGAACTAGACAACTTTGTTGAAGACCTTGACCATCCGAAGAACCGCCTCAA
GTGGAAGATGGAAGGCCAGAAAGAACTCCGCGTGACGATGGATGCAACGCACAAGGTGAC
GGTGACTCCGCCGAATGCAAGCTGGAACGGTTCTGAAAAGATCCGCTTTACCGTGACCGA
CCCGGATGGCGCAAGCGACAGCAAGGAAGTGACCTTTACAGTGCTTTCTGTGAACGATGC
TCCGGAATTTGTCCGTGATTTGCGCGACCAGTCGATTGACGAAAAGAAGCATTTCCAGCC
GATTAAGCTTGCTGACTTCGTGAAGGACCCGGACCACAAGATTAGCGAACTCAAGTGGAC
ATTCAAGGTAAGCCCGATTAGCCAGGGCTCTTCGAAGAAGAAGGGCGGTGATGAACCTGC
TGGTGAAACGCTCCGCGTCCAGGTGGGTGCAGACCAGGTGGCTAACATTGTTATCCCGAA
CAAGTACTGGCACGGTGCTGCAAACATCACGTTTACCGCAACGGACCCGGAAGGCGCTTC
TGCAAGCAAGACCGCTCGCTTTGAAGTTCGCTCCGTGAACGATGCTCCGGTGATTTCTGC
AAGCGCTCCGACGGGCGAAACGATTCTCGAAGGTGGCCGTTTCAAGACGATTGACCTCTC
GACTCTCGCCGAAGACCCGGATCATCCGGCATCTTCCTTGAAGTGGGAAGTTTCTGGCAA
TCGTGACCTTAAGGTCGATATCCGCAAGGACAACACTGTGATTGTCTCTGTGCCGGACAA
GCAGTGGAGCGGTAAGGAAAACCTCACGTTCTCCGTGACGGACCCGGAAGGCGCTTATGC
TCGCCACAAGATGCTCTTTGAAGTGACTCGCGTGAACGATCCTCCGACGTTCGTGAAGAG
AATTCCGGACCAGAAGATCAAGGAAAAGGAAACCTTCAAGCAGATCAAGCTTGACGAATT
CGTGAAGGACCCGGATAACAAGCCGAACGAACTTCGCTGGAGAATCACGGGTGCTAAGCA
GCTCAAGGCTGAAATCTCTCCGAGCCGCGTGCTTACCGTGACTGCTCCGAACAAGGATTT
CTGGTGCGCTCCTGAACTCATGATGCTCGAAGTGAGCGACCCGGATGGTGCAAAGACTTC
TCAGACCATTACGTTCGAAATAGTCTCTGTGAACGATCCTCCGGTTCTGAGAGATATCCC
GCCGCAGAAGATTCGTGAAAAGGGCCAGTTCAAGGACATTGACTTGAGCAAGTTTGTCCG
TGACCCGGATAATAGCATGGATCAGCTTTCTTGGAATGTCAAGGTTGTAAAGCCGGAATC
CGAACACGCCAAGAAGAGCAAGAAGGATAAGAAGAAAGGCAAGAAGGATGACGATGAAGA
AGAGGAAACCGTAAAGGATGCCTTTAGCGTCGTGATTTACAAGGGTGGCCTTGCTCACAT
TGACATTGCTGACAAGTACTGGCATGGCGAACGCAATGTGGTGTTCACGGTGAAGGACCC
GGATGGTGCAACGGACTCCAAGACTGTTAACTTTGTCGTGGAATCTGTGAACGACGCTCC
GGTGATTAGACCGATTCTTGCCCAGACTATCAAGGAAAAGGAACACTTTGAACCGATTGA
CTTGACGAAGTTCGTGTCTGATCCGGATCATCCGACGAGCTCCTTGAAGTTCGAAGTGGC
TCCGACTCGTGCTCTTAAGGCTACAATCAATAGCAAGAAGCAGCTCGTGGTGACGACTCC
GGACAAGTACTGGAACGGTTCTGAAAAGATCCGCCTCGATGTGACGGACCCGGAAGGTGC
AAGAGCTTCTCAGCAGATTGACTTTGAAGTGACTCCGGTGAACGACCCGCCTGTGATTAC
CAAGGAAATTGGCAACCAGAAGATCAAGGAAAAGGAAAGGTTTACTCCGGTGGACCTCGC
AAGAATCGTTCACGACCCAGATAACAAGCCGAATGAACTCAAGTGGTCTGTTTCTGGCAA
CAACCAGCTTGTTGTGGATATCAAGAACGGCCGTGCAACAGTGACGACTCCGAACCCGAA
CTGGTTTGGCAAGGAAACTCTCACGTTCACGGTGATGGACCCGGCTGGTGATAAGCAGTC
TGACAAGGCTACTTTCGAAGTGATTCCGGTGAACGATCCTCCGAAGTTCAAGCCGATTCC
GCCGCAGGTCATCGAAGAAAAGAAGACCTTCCCGGCAATTGACTTGACGAAGTTTGTGAC
GGACCCGGATAACGGCGTCGATGAACTCAAGTGGTCTATCGATGGTGAAAATCCGTTTGC
CGCTGCTGCACCTGCAAAGGCTAAGCACAACAAGAAGAATAAGAAGAAAAAGAAGGCTAA
GAAGCACGAAGATGCTCCGGCACCGACTTTTGCTAAGCATGAACTGAAGTACAACATCAG
CGAAAAGGGCATCCTTACGGTTGAAGTTCCGAATAAGTACTGGAACGGTAGCGAATCGGT
GACTATCAATGTGTTTGACCCGAGCAAGGAAAAGGCTTCTATTGAAGTGCGCTTTACGGT
GAAGTCTGTGAACGATGCTCCGGTGGTGAAGGAAATCCCGGGACAGACGACTCTCGAAGG
CAAGGCCTTCAAGTCTATCAACCTCGATGACTTCGTAACGGATCCGGACCACAAGAAGAA
TGAAATCCGTTGGAAGGTTTCTGGTGCTAAGAACCTCGACGTGAGAATCAACGCCAATCG
CGTTGCCGAAATCAAGCCGAGAAGAGACAACTGGTTCGGTGATGAAACCATCATCTTTAC
CGCTACTGACCCGGCTGGCGCCTCTGACAAGTCTGTCGTGAAGTTCATTGTGAAGCATGT
GAATGCCGCTCCGGTGATGCGCGATATTCCTGACTTTACCATCAGGGAAAATCAGAATGA
AGGCGTGATTGCAACGATTAAGCTTGACCAGTACGCTCGCGACAAGGACCACAACTTCGA
AGACCTCAAGTGGAAATTCACGGGTCAGAAGCAGTTGCAGGTGACTTACAACCAGGCTAA
GAAAACTGTGATTGTGGCTCAGCCGTATTCTCACTGGAAGGGCAAGCCGGAACGCATTAC
CTTCACGGTTACTGACCCGGAAGGTGCAACGGCTCACAAGACGGCTACATTTACGGTGAT
TGCTGTGAACAACGCTCCGGAAACGAAGCCGCTCTCTTACCAGACTCGCGAAGGTGAAAC
GCTTAAGGTTCCTGCTTCTACTGGCCTTATGTCTGCAGCTAAGGATCCGGATGGCGACAG
ACTTCAGTCTGTGAAGACGGTGATGAAACCGCGCAATGGTCGAATCGTCTTGAATGAAAC
GAATGGTTCTTTTGAATACACCCCGAACAAGGGCTTCTCTGGAATCGATGAATTTACGTA
CAAGGTGTACGACCCGTCTGGACTCGGTTCCAAGGTGACGAACGTGGAAATCAGCGTCCA
GTTCAAGCCGAAGGACGTCCGCAGCAATAGCGCGAACAACAAGAAAAAGAAATAAGTTTT
TCCTTGTAAAATAAAGAGCGCCTCGTGGTTAAAACCGCGGGGCGTTTTTGCATTTGTCAT
TCCCGCCACCGAGCGGGAATCTCCTTTAGTCGTTAGTTATTACTCGGTACGCTTCCACGA
GCTTTTCGAATTTGACAGCGCAGTTGGCGGGGGAGGTGGAAGGTAGCTTTACCGCCTTGA
TTCCGGCTGGTTTTTCGCAGTACTTTTCGTAGAGCTTGTAGGCGGTGGCGCCTGTGCAAA
AGATGCGCTTGATTTTCGTTTGGGCGAGGAGCGAGGTGATGTCGTTGGGCACGACGTCTT
CGATACTCGTGTCGCTTGCCCCGATGATGGTGCAACTGTCGAGAACGTCCCAAAGGGCGA
TGTGGTGCTTCAAAAGCATCGATTTTTTCTCATCGATAGTCGCAGGGAGAGGCTCGTTCA
AGACGCTTGCGAGAACTTTCCAAAACCGGTTTTGCGGGTGCCCATAATAGAATCCCTGTT
CGCGCGATTTGGGCGAGGGGATGGAACCGAGCAAAAGAACCTCCGAGTTTGCGTCGAAAA
GTGCGGGAAACTCATGCGTTACCCGAGTCCTCGTATTCTTTGCGTTTTTAGTTTGCGACT
TCTTAATTGCCATATTTCTAAAAATAAAAAGATATTTCGAGGCTCTCGCTCAGGATGACC
CCATCATTGAACTTAACCCCTAAAGTTACTATATTTGGCGCCATGAATCCAGAAATTGAA
AAACGCCGCACTTTCGCTATTGTCAGCCACCCTGACGCCGGTAAAACCACCATCACTGAA
AAATTCCTGTGGTACGGGAATGTGATTCGCGAGGCTGGTCACGTGCGCGCGAAGGCCAAC
AAGAGCTACACTGTTAGTGACTGGATGAAGATTGAACAGCAGCGTGGTATTTCTGTTTCG
AGTTCTGTGTTGAACTTCCCGTTCGAAGGTTGCATGTTCAACCTCGTCGATACCCCGGGG
CATCAGGACTTCTGCGAAGACACGTACCGTGCGCTTACTGCCGTGGACGCTGCTTTGGTG
CTTATCGATAGCGTGAACGGTGTTGAAAAGCAGACGATTCGCTTGATGAATGTTTGCCGC
ATGCGCCATACGCCGATTATCACGTTCATCAACAAGATGGACTTGGATGGCCGCCATGTG
CTCGACTTGCTCGACCAGATTGAAAGCGTTTTGCAGATTAAGACCGCTCCGTTTACGCTC
CCGATTGGCGTTGGTAAGCTTTTCAAGGGCGTCTATTCCATCGCCGAAAATACGTTCCAC
ACGTTCAACCCGGACGATGGCAAGCAAGAGATTATCCAGATGGAAGGCCCGGACGATCCG
CGTCTCGTTGAACTTTGCGGTGAAAACTGGGTCGCGCAATTCCGCGAAGAGTATGAAATG
GTCACGGGCGGTATGGATCCGTTCGACCACGAAAAGTTCCTCAAGGGCGAAATGTGCCCG
GTGTTCTTCGGTTCTGCCGTGAACAACTTCGGTGTGCGTCAGCTTTTGAACGCTTTTGCA
AAACTTGCTCCGCCGCCGATGATCCGCGACACCGACAAGCGCCCGGTCAAGCCGGACGAA
GACGCTTTCAGCGCATTTGTCTTCAAGATTCAGGCCAACATGGACCCGAAACACCGCGAC
CGTACGGCATTCCTCCGCATTTGCTCGGGAAGCTTTACCCGTGGCGAAAAGGTTTTCCAC
GTGCGTACTGGCCGCGACATCCGCTTGGCCGCTCCGACCGCCTTCCTCGCGAAGGACAAG
GAAGTCATTGACCACGCCTGGGCTGGCGATATCGTGGGTATCAACGATCCGGGACTTTTC
CGCATTGGCGATACGCTCACGGACGGCGAAAAGATGAACTTCACGGGTATCCCGGACTTT
GCACCGGAACACTTTGCCCGTGTGACGCTCTTGAACCCGCTCAAGTCCAAGCAGATGGCG
AAGGGCCTTGCCGAACTTTCGGAAGAAGGTGCAACGCAGCTTTATGAACCGCTCAAGTCC
GCTGTGCCTGTCGTGGGCGTTGTGGGTGAACTCCAGTTCGACGTGCTTAAGTTCCGTTTG
CAGAGCGAATACGGTGCCGACGTGCAGCTCGACCGCGTGCCCGCCCATTGCATCCGCTGG
GTGAAAGGCCCCGAAGCTGATGTGGGCAAGTTCGCCGAAGAATACGCCGGCGACTGCATG
ATGGACAAGGAGCGCAATCTCGTGTGCCTCTTCCCGAACGAATACCGCCTGAACCTTGCT
CTCAAAAATTATGAACGCCTGAGCTTCGCTGAAACCTCTCAGGGATAGTTTGGCGTCGTG
TCATCCTGAGCGAAGTCGAAGGATCTAGAGAACTTTTTAACGGCAACTTTTGACGAAGTT
GTCGTTTTTTGTATATTGAAAAATATGAAACCTTTACTTTGTCTTCTCCTTTGCGTTGCC
TGCGTGCAGGCTCGTGAATACGTTTGCCTTGAATTGCTTAATGTGAATATTGCGTTTAAT
CAAAAGAATGTTCCTGAACGTTTCAAATTTTATTTTAATGACAACGTAATTACTAGCGAT
GTAAATGTGCTATACCCGATACAGAAATCTGTTGATTACGATGGCGTTGTCCAGCTGAAA
TCTAAAGACGCAATCCGCACGTTCCATATTTCATACGAAGATCCTGGCGAGACCAAAACG
CTGGACTCGGCTGATGTCGTCCCGATAAAATCTTTGATGGGCAAGGTCGATTCCGTGGGG
GTTGCGGATTTGTGGGGGATGGGCGACCTCTTCACGAAAGCATTCCTCTATGCTGAAAAA
ATGAAATCGGTTCGATTTCTGGTTCCGCTGCTTGAAAAGAAAAATGGCAGCTATGTTTCT
GTGGGTTACGCCTGTACCAATTGGCATGACTTGCGCGAAGTCGAAGACCCGCAAAAATGC
GTTGAAAAAATAAAAAAGGAAAAAGCCCAAAAGAAGAAATCATCAGAAACAGGCAACTCT
AAAATTCCTTCTACAAAATCAGCGGATAAAAATGGCTTAAGTCCCAAGTTTTGGGATGAT
GTGCAAAATAATATCGACTTGTCTGATTGCTATTTATAATGAACTTTAAAAAGAAAATCA
AAATCGCGTTTACTTTTATCGCTGGCTTTTTGCTGCTGTTTTTACTGTTTGTTTTTTATG
TGATGCACGATGAATCACCGATGAAAGAATCGTTTACAATGAACACGTCTTTTGTCGAGA
TTGAAACGGACTGCTTTGATTATTGCTTTACAGAAAAAGACCGTTATTTCTTGAAAAATG
AATTGAAAGTTCTTGATAAGGATACCATTCGTTTAATGGCCGAATTTCATGGCATCAAGA
GCGTAATCGGAGTCGTGAAGTATGAAGAGAGTAAATATGTTGATTTTTTGAATGGCTATG
ATAGGACGGGCTATTACATTGTTTTGGGAAAACATTTCTTTGGGCCTTTTCGGGAAGTAA
ATGCTGTTTATTAGTGAGCCTAGATTATGAAAAGAATACTTTCTTTTTTTGTTGTTATTT
TGGTTGCTTTGTTTCCATTGGAATTGGCTTTGCTTAATAAGGATTGCATCGATTCTGAAA
TAAAAATCGAATGTAAAGGAACTGTATGCGCTATTCAGCCCACAAGTTCAAATGAACCGG
TTGAGTTTGAAGCTTTGGTATTTGATCCAAAATCTTTAAACGATGAACCGATTGAAAATT
CTTTTGAATCATCAGTTGTTAGAGTTTATTATAAAGATGAAAAAAAAGAAAAAATAGAAT
TTATTGCGATTAAGAACGGAAACGTAATGACTTCCATGTATTTTGCTGATTCTGTGGGGA
TGGTTCAATCTATCTCTTCAAAATTATTGGGGTATGAACCTTTTTTCTTTTTGACTAAGA
CTAATTCCAATAAATATCGGTTAGAAGAAACTCGTAAAAGGACAGAAAAACTCTCTGATA
GTTTAAGGAGTGATAAAAAAAATTTGCGGCAGTCAAATCCGAAAAGTCCTTATGGGCAGA
TGAGTGATAAATTCCAAGATTCGGCTTTTCAAAAAGAGATTGATAGTGTTCTTCGAAAGT
TGAATATGTTGAAGTAGTAATGAAAAAACTAGACGATGCTGAAATTGTTGACTTAGGCTG
TTGTGTGGGAATAATTATTATCCCCATTATATTTTTGTTGCTGTTTCTATTTCTTAAAGA
GAATCTTGGAGTTCCTTTGTAAATTTGCAAATTCATCCGACTTTAATCGGAATGTTTTGT
ATAACAAAAATGAAACTGCGGCCTTGAACTATGGCAGCAATAAGCTCTGCGTGTACTCTG
TTCGTTGCGTCAAAAACTCTAAGTGAGGTTGAATATTTGTTGGTTCACAACTTTGTGGAC
CACAACATTGTGTACTTTTTAGTACACAATGTTGTGCACCAATGCGAAAATAATGTATAT
TTATAGGCGGAGGTTTTTATGAACGACGCTTTTATATACGGTTATGCGGTCGAGGGGGAT
AACTTTACAGACCGCGAAAACGAGACTAAGAGACTTAAGGCAAATTTCGAGCACGGGATA
AATACCTTGCTCATTTCTAACCGCCGTATAGGCAAGACCTCTCTTGTCCGCCATGTGGGG
CGCATGGTAACCCCCCAAAAGGCATTGGTTGTTTATCTGGATATTTTTGATTGTCGTAGC
GAATACGATTTTTACAATAAGCTTGCGACAGCCGTTTTGCAGCAAACTTCGTCAAAGATT
GACTCTATACTTCAGAATGCCAAGAATTTCTTGAGCAGAGTTTCGCCCAAAATCAGTGTG
GGGCCGGATCCGACTTCTGAATTTTCGTTGTCGCTTGGAATCACTCCCAAGGAATACGCT
CCCGATCAAATTTTGAATTTAGCTGAAAATATTGCAAAAAAACAAAAAAAACGCATTGTC
ATTTGCATTGACGAGTTCCAGCAGATTGGCGAATTCCCTGATTCTGTTTCTGTTCAAAAA
CGGCTTCGCGGCGCGTGGCAGTTGCAGCAGAATGTTTCTTATTGCCTTTTTGGAAGTAAA
AAGCACTTGCTCACGAATATCTTTCAGAACAAGAGCATGCCATTCTACCAGTTTGGAGAT
GCTATATATTTAGGTGTTATCTCTACAGAAAAGTGGGTCCCTTTTATTTGTGAAAAATTT
AAAAAAAGGGGGCTACATATTAGTGAAGATATGGCATCAAAAATTTGCAGTGAAGTAGAT
AATTATTCGTCTTATGTGCAACAGTTAGCATGGTTGGTAATGCTGCATACAGAACACAAT
GTCACTCCCGAAATAATCGATGTTGCTGTGAATGAACTCATTGCCCAAAATTCGGCGCTG
TTTATGCAACAGACGGAAGGACTTTCCAGTTATCAGATGAACATGCTTCGTGCGATTGCT
GCCGGGGTTCATGACGGGTTCCTGTCGCAGGATGTATTGGACTCTTATCGACTTGGCACA
AAATCGAATGTCTCAAGAATCAAGAAGGTTTTGATTGATCGTGATTTGGTGGAACTGCGC
GAAACAGGTCTCTATATCAGCGACCCCGTTTTCAACAAATGGTTTAGGCGGCTTTAGGCC
GTTTTCTTCATACTTATTATCACTGGTTATGAAAAAGAATCAATATGAAGTGTTTTTTAA
CTTTGTTAATTTGTTTTCTAGTTTTTATTATAACTAGCTTTATTTGGAATGTAAGGCAGG
GTTTGGAATCGTCTTTTTTAGTTGCTTTTGCTTCTTTGTTACTTTATATGTCTAAAAAGC
CGACTGCGTATTTTATCGAGTGGCTTGCTTTTACGATTGTTTTTACCATAGGCTTACTTT
TATCGCTGCATTTGGGGGTGAAAATTCCGACGCGTCCTGTGCCATTGAACGAACTTTGGC
TTAGTGTCCCGCATACTTTGAGTATATCGGGTTTGATTGCGTGGTATTTTATGAAGAAGC
ATAAATAGCAGCCATCTATTTTTCTAAATTTACTCCGTTCAAATTTAAGACGTGATATAT
TCACGAGGTAATACAATATGGCAATGCAAGATATGAATGACCAGGTGATGGCTCGCTTGG
CTAAGCTCGACAAGTTCAAGGAAATGGGTGTGGATGCTTATCCGCACAAGTTTAACAGGA
CCCATGATTCCAAGGTTTTGAAGGAAAACAAGGAAGCCTTGATGGTGACCAAGGAACCGG
TTGCATTTGCCGGCCGCGTTGTGCGTTTCAATCGCAAGGGTAAAATGTGCTTTATGCACC
TCAAGGACCGCTATGGCCGCTTGCAGGTTGTGGTTGCCCGTGACGAAGTGGGCGAAGAAA
ACTACGAAATCGTGAAGATGACCGACCTCGGTGACTTCATCGGTGTGAACGGTACGATGT
TCGAAACGCAGAGCGGTGAATACTCTGTGCGTGCCGAAAAGGTGACGATGCTTTCGAAGG
CTGTGCGTCCGCTTCCGGTCGCTAAGGAAAAGATCGACGAAAACGGCAACAAGGTTGTGT
TCAACGAATTTGCCGACGTGGACACCCGCTACCGCCAGCGCTATATCGACATGGCTTTGA
ACGACGACGTGAAGGAAGTCTTCATCAAGCGTTCCAAGATCATGCAGGCTATCCGCGAAT
ACCTCATTGAAAAGGGATTCATCGAAGTCGAAACCCCGACGCTCCAGCCGATTTATGGTG
GTGCAAACGCCCGTCCGTTTACGACGCACCACAATGCCGCTGACATGACGCTCTACTTGC
GCGTGGCTCCGGAACTTTACCTCAAGCGCTGCATCATTGGCGGTATGGAAAAGGTGTTCG
AGTTCTGCAAGAACTTCCGCAACGAAGGTATGGACCGTACGCATAGCCCGGAATTCACTG
GCCTCGAATTCTACGAAGCCTACGCCGACTATAACGACATGATGGTGCACTTCGAAAACA
TTTACGAACGCGCTTGCATTGCCGCAAACGGTACGACCAAGGTCAACTACCAGGGCAAGG
AAATCGACTTCAAGGCTCCGTGGCCGCGCTACAGCATGATTGAAGCTATTGAAAAGTTCG
GTGGCATCAAGGTCAATGACATGAGCGATGACGAAATTAAGGCCAAGATGGAAGAACTCG
GTGGTCACCTCGATGGTGAATTTACTCGTGGCCGTGGCATCTTGGAACTCTTCGACCTCA
CGGTGGAAGGCAAGCTCATCCAGCCGACGATCATCAAGGATATGCCGACCGAAAGCACGC
CGCTCTGCAAGAAGCACCGCACGACTGCAGGCCTCATCGAACAGTTCGAACCGTATGCCA
ACGGCTGGGAACTCGGTAACGCTTATACCGAACTTAACGACCCGATCCGCCAGCGCGAAC
TCTTGGAAGACCAGGTGCGTCGTGGCCGCGGTGGTGAAGGTGAAACCCACCCGATGGACG
AAAACTTCATGCATGCTGTGGAAAGCGGTCTTCCGCCGACGGGCGGCGTGGGCTTTGGCA
TCGACCGCATGGTCATGCTCCTCACGAACCAGCAGACCATCCGCGACGTGCAGCTCTTCC
CGCTCATGAAGCCGGAAGTGTAGCATCTCGTTTATTTCTCGCCTAAGATGAACAAACTCG
AACTCCTCATTGCTTGGCGTTACTTGGGGGCTCAACGCAAGAGTCTCTTTGTTTCGCTTA
TTGGTATTTTCAGTATGCTCGGCGTTTCCATTGGCGTGTTTGCGCTAGTGGTGGCGCTTG
CGGCGGTCAACGGTTTCGAAGAAGAGGTCACAGCCCAGATGATTGGGAAGGACGCTCACT
TTGAACTGATGGCGTACAATGGCAATCCGATTGGGCCGTACGATAGTCTCACGCAGGAAG
TGCAAAAGCGCGTGCCTGACGTAGTCGCTTCGTCGCCGTTTATCGTTTACAAGGTGGGCA
TCAGCTCCAAGAAGGTGAACGATGGCATTGTCATTTACGGCATTGACCCGGCTACTGCCA
AGGGCGTGACGGATATCCACAAGTACATCAAGTGGGGAGAATACTCTGTCGATAGTTTGC
AGGACATGGGTGGCAAACTTCGTCCGGGAATTATTCTCGGGACTGGGCTTGCGGCGCGCT
TGCGCGTTGTCGTTGGAGACAAGCTCGTGTTGCAGACGTTCCAGAGTCCAGACGAGGCGA
TGAGCACTGGTGGCCCGAAGATGATGATGTGCGTGGTGAGCGGCATCTTCGAGACGGGCA
CTTATGAATACGATGGAAACCTTGCGTATGTCGGCATTTCGGATTTGCAGAAGTTGCTCG
GCATGGGGAACACCGTGACCGGCATCCAGTTCCGCATCAAGGATCACTGGAAAGCGGGCG
AGGCGGTCGATAGCATGGCGACTTGGCTCTCTTATCCGTATTACGGGATGGATTGGAAGT
CCAAGAACATCACGCTTCTCAAGTGGATGAACTACGAAAAGTTCATTGTGGCGGCGGTGA
TTTGTTTGATTATCTTGGTCGCTGCGTTTAACATCATCAGCTCGCTTATCATGGTGGTGA
TTGACAAGACTAAGGAAATTGGCATCTTGCGTAGCATGGGCTTTAGCAAGGCGGGCGTGA
TGCGCGTGTTCATGTTGATGGGAAGTTTCATTGGCGTGGGCGGTACCGTTGTGGGTGGAA
CTGTTGGACTTGTGCTCTGCAAGTTGCAAGAGGCTTACCACTTCATTAAGCTCCCGGGCG
ATGTGTACGTGATTCCGTATTTCCCGATTTCGGTGCACTTGATTGATGTTGTTTTGATTT
TTGTGATTGGTATTGTTTTGTGCGTATCCGCGACGCTTTTGCCGGCATGGAAGGCTAGCC
GTTTGGATCCTGTGGGGGCGATTAGACATGAGTAGTTTATTGCAAACAGTCGACCTTCGC
AGAGTTTTCTCCGAGACGGGTGAAAAACTTGAAATCCTCAAGGGCGTGAATTTTTCGATG
GATGCGGGCGAACTTGTGGCACTCACGGGTTCATCGGGTTCCGGTAAATCGACGTTTTTG
AATTTGGTTGGAATGCTCGACACGCCGACTTCGGGCGAAATCTTGTTTAAGGGCAAACCG
CTTAGCAAGTTCAATAGCGAAGAACGCGATATGTACCACCGTTCTCATGTGGGATTTGTG
TTCCAGTTCCATCACTTGCTCACGGAATTTACGGCACTCGAAAATGTTTGCGTGCCGGGG
CGTATTCTCGGGACTCCCGAAAAGGAATGCCGTGAACGTGCTGAAATGCTTTTGGAAACG
GTTGGACTCAAGGAACGCCTCAAGCATTTGCCGCGAGAACTTTCGGGCGGTGAACGCCAG
CGAATTGCAATTGCGCGTGCGCTCATGAACAACCCGTCTCTCGTTTTTGCTGATGAACCG
AGCGGTAACCTGGACGAAGCGAATTCGGCGAAATTGAACGAGCTCTTTGGCGAACTCAAT
GAAAAGTTCCATCAGGCGTTCTTGATTGTGACGCACGATGAAAAGCTTGCGCAGTTCGCA
AAGCGCCGTGTGATTATGCATAATGGTGTTATTCAGAATGCGGAGTAGGTGGAAGGAAAT
TTATGGCAGATATTAACGGTATTTTTTCAGCTAAGGCAAAAGCAGCGCTGCAGGCGGCAC
GTATTGCTGCCCGCAATTTAGGGAGCGACTGTGTAACGGTTGAACACCTTTTGTTTGGCC
TTGTTCGCGAGGATTCTGGTGTTGCCTCGGAAACGCTCAAGGCTTTGAAAGTCAACCTGA
CGGAACTCAGTGAGACCATCCAGCGTGCGCTGAGTACGAACGGCGGCCTCATGACGGTCG
GTGGCGATTCTCACGGCGGTCTTTTGACATTTACGGGACAGTGCAAGGCGGTGCTTTACA
ATGCCGCGAAGATTGCCAAGGAAGAAGGCGTCCAGTTCATTGGCCCCGAACACTTGATGC
TTGCGATTTTGCAGCAGACCGATTCTCCGGCGGCAGCAACGCTCTCGACGTACAACGTGA
CGTTTGAAAACTATCAGGAAATGCTGATGCAAATCAAGCGTCAGGCTGATGGCCAGCCGA
TGGATGACGGTCAGCAGCCTGATGATGAACCGCGTGAACGCTATACGCAAACGCGCCAGG
CGGCTCCGCAGTCCCGTTCCAAGACTCCGATTCTTGAACACTTCGGTCGTGACCTCACGG
CGATGGCTCGTGCAGGCAAGCTTGACCCGATTATCGGCCGTGAAGCAGAAATTGAACGTT
TGATCCAGATTCTTTGCCGTCGCAAAAAGAACAACCCGGCGCTCATTGGCGAACCGGGCG
TAGGTAAGACAGCGATTATTGAAGGCCTGGCTCTCAAGATTGTACAGCGCAAGATTCCGG
ATTTGCTCGCGAACAAACGCGTGGTGACGCTTGACGTTGCTGCCATGGTGGCTGGTACAA
AGTATCGTGGCCAGTTCGAAGAACGCGTGAAGGGCCTCATTATGGAACTCCAGCGCGTGG
GCAATTCCGTGATTCTCTTTATCGATGAACTCCACACAATTGTGGGTGCAGGCGGCTCCG
AAGGCAGCCTCGATGCTTCGAACATCTTTAAGCCCGCCCTTGCACGTGGCGAACTCCAGT
GCATTGGTGCTACGACTTTTGATGAATACCGCAAGTACATCGAAAAGGATCCGGCTCTTG
AACGCCGCTTCCAGACGATTATTGTGAATCCGCCGACGGTCGAAGATTCTATCCAGATTC
TCGAAGGCCTCCGCCCGAAGTATGAACAACATCACAATGTCCATTACACGCCGGATGCCG
TGCGTGCGGCCGTTGAACTTGGTGAACGCTACATCAGCGAACGCTTCTTGCCGGATAAGG
CGATTGACGTGCTCGATGAAGCGGGCGCTCGCGTGCGCTTGAATTCCATCAAGATTCCGC
AGGACTTGCAGAACATGGAAGACGAGCTTGGCGAATGCCTCCAGAAAAAGGAAGAGGCTG
TCGCCAATCAGGATTACACTTCGGCAGCCCAGCTTCGCGCTCGCGAAGAAGAATTGCAGA
ATAGCATTGCCGAACGCAAAAAGCAGTTGCAGAGCGAAGAATCCGAAACGCCGATTGTCG
ATGAAAACGTTATCCGTGACGTCATCAGCAAGATGACGGGAATCCCGGTCCGCAGACTCG
GTGGCGAAGAAGCTCAGAAGCTCCTCCACCTCGGCGATGAAATCAAACAGCGCGTGATTG
GCCAGGACCAGGCTGTGGATGCGATTGTGAAGTCCATCCGCCGTAGCCGTGCAGGCATCC
GCAACAACAAGCGCCCGATGGGGAGCTTCTTGTTCCTTGGTCCGACGGGTGTCGGTAAGA
CGGAACTCGCGAAGGTGCTTTGCAAGGAACTTTTCGGTAGTGAAGATTCCCTTGTGCGTA
TTGACATGAGCGAATACATGGAAAAGCATAGCGTGAGCCGCTTGATTGGCGCTCCTCCGG
GATATGTGGGCTTTGAAGATGGCGGTGGCCAGCTGAGCGAAAAGGTGCGCAAGCATCCGT
ATTCTGTGGTGCTGCTCGATGAAATCGAAAAGGCGCACCCGGACATTTACAACTTGCTTC
TCCAGATTTTGGACGATGGCATCTTGACTGATAGCTATGGACGCAAGATCAACTTCAAGA
ATACGATTATCATCATGACGAGTAACGCCGGTGCCCGTGAAGTCCGCCATAGCAGTGGCA
TGGGCTTTACCAAGATGGGCGAGACGGACGATTACGAACGCATGGAAACCGCCATTCGCG
AAGAAGTTAAGCGCGTGTTCTCTCCGGAATTTTTGAACCGCGTGGACGAACAGATTGTGT
TCCGAGCCCTCTCGAAGAAGGACCTCGTTTCTGTCGTGGACATCCAGATGGGATTCTTGC
AGAAGAACCTTTCCGACCGCGGTATCCTCTTGGAAATGAGCCAGGAAGCAAAGGAATTTG
TTGTAAACCACAACTACGATGCTTCGCTGGGTGCTCGTCCGATCCGCCGCTCCATCCAGA
ATCTGGTGGAAGACGAAATCGCCGAAGGCCTTTTGCTCGGGACTATGACGGACTTCTCCA
CGATTTACGTGGGCGTCGAAGACGGCAAGCTCTCGTTCAAGTGCGAAAAAATCAAGTCGT
AATTTCTTGCGCTAGCGTGAATGGCGTTAGCGCATAAAAAATGCTGCAAGAGCCCTGAAT
TGGGGAGGTGGATCCTTTTTCTGGTTCTTGCAGCACTATGTTTGAGGTGTAAACTCTCTT
TTTCTCAGCCCAAAAATACATTGAACATGGACTATTTGCAATAGCCCATTTGGGTAGTTC
TTAGGGTTATTTTTTAGACGAAGAGATTCTGGAGGTGGTCCATGAATTTCTTTTGCATTT
CAGGGCAGACGCCCTTCATTATTTGTTCAACGTATGGCCTGCCGAAGTCCGGGTGCTGCT
TGTAGAGCTCCTTGATTTGCGCTTCGCTTTCGGCTTTGCGGCCAAGCTGGTTGTTGCAGT
AGATGATGAACAGGTGGTGGATGGTCGCCTTGGGGGTGTAGAGCAAAATTTGGCTACAGA
GCTTGATGCATTCTTCGTACTTGCCTTGCAATAAGAGCATGAACGCCTTACCGTGCTTAA
TGGATGTCTGCATAGCATTCTCTGGAATCAGCCGTTCGCATTCCTCGATGAGCTCGAGCG
CCTTGTCGTTGAGGCCGGTCAACATGTAAATCTGGGCGAGGATTGTACGAGCGGTAATCG
TTTGCGGGTTTGCTTCGATGACTTGCTTGAAGTACGAGATAGCTTCGCTTTTGTTGCCTA
TGATGATGTTGTAGAACGCCATAATCATTTGGGAGTAAATGGAATAGGGCGCATTGAACA
TGGTCTTGCGTGCAAACTCCGCAAGCTGCTTGGTGTATTCTTCCGTATCGCCCCAGTTGT
CGAGGATGGCGATATAGTAGACGAGGGAGAGCGTGTAAACGGCGTGTTCGCTATAGACCT
CTCCGGTAGCTAGCGGAGAGAGCAAGTCCTTGCAGTAGTTGAACGCGTCTTTGCTACGGC
TCTCGAATTTTAGGTTGCAGTGGGCGGTGATGTACCACCAGTACGGAATTGGACTTTCAG
GTGTATAGTTTATCTTGTCTGTCGCAAGAACGATGTTTCGGAACAAAAGCATTGCCGCTT
TCTGGGCAATCTCCGAAATGTTGTCAGAATCGATCTTGATTGATGTTGCCCAAAGCATCT
CGTGCGATGAGCCGAGTCTTATTGATAAGAATAAAGCTTCGTCATTGTCTGTTGATGCTG
AAACGTCGATTGAAAATGCGGGCTCGACAGAGTCTTCGACTGTATCCGTGATGCGGAAAA
TGCGGTACTGGTGAATGGCTTCTACAAGTGAATAGTACAGGCTATTCACTTTCGGGTGAG
CAGAAAGGTCACTTTGCTTGAGAAAAATGATGTTGAGGTCTTTTTTGAGGTCGCCTATAT
TGGGCTCTTCGTCAATTTTTGTGGTGACGGCTTCGGTTCTGTTGGTGACTTCAAGAATTT
TATAGATCTTTGCGAGATGTGCTTTGACGGTATTCGCTGAAATTTTCAGCGTCTTGCATA
TCTCATTATTCGTAAGGCCCTTACGCAGTAAGGACAATATTTCTTTTTGGCGTGAGGTTA
ACTCAGGCTGACTATTTCTCTCAAACATGGCAACAATTTAATAAATAACAAGTGCTCTTA
TGGGTTTTTCGCTTGATTTTATCGGTTATTTTGGTGAAAATTATGTTTTTTATTGCGATT
TTCGCTGAAAAATTACGTTTTTTGGTCGCTTTGGAGCCTTTTTTATGTGATATGTATTAT
AAAGGTGTATCATAATATGATACGTATAGTGCTTTTTTGTGTAAATTCTTGCGAAAATGT
GATGAATTTGTGCCCAAATTTACTTGCCTGATAATCTTTATTTACAAAAATTTGCTTTAT
TTGTGAAACTTTGTTCTTGATGTGTAAAGATATAAACAAAATATATATCTATTTTGTATG
CTCTATTACAATCTTTTATCTTTGAAAACAACTGAAGTTTAGAAAAATTAATTTTACAAT
TTACAAAATGCTGAAGCAATAATTATATTGCCGCGATGAATGTTGTATACACTAACTAAA
AAATACAGACAAATAAACTTAAGTAAACGAATATAAATGGATGTTGTATAGAATATGATT
GGAGCCTCGTTGCAATTCTTGGCGATGCAGCTGAATCTTCACTTGCGACGCACGATGTCG
GTACGTGAAGATCTTGTTGTTGTATCTAGAATGCTGGAAAATGACGGAAAAGAGTATGAA
GGGGCTACAAATAAATTGAACATATTCCTTGTGAATATGGAACGCGATAGTATGGTGCAA
AACTATGCGACTCCGGAGTATCGTGGTGACCGTGCTGTGGTCCCGCAAAAAATGGTCTAC
CTAAATCTTTACTTTGTTATTGCGGCGAATTTTAAAGGCGGAAATTACGTGGATTCCTTG
CGGTACTTGTCCAAGGCTGTCGCCTTTTTTATGGACCACTCCTTTTTTGACCGGTCGAAT
TCGCCTGATATGCCCGAGGGGCTAGAAAAAATTGCTGTTGATATGGAAAATATGAACATG
CAAGAACTGAACAATTTGTGGGGGACAATCGGGGCAAAATACGTCCCGTCGGTAGTTTAC
CGGTTGAAGACTGTGGCTCTTGGCGGTAACTACTCGTATTATCAGCCGTACGTAATTCGG
CTTCCTGAAAACTCTGAACTGGGGTTAATTTGATGGAATACGCAAGAATTGTAGATGTAT
CGCTTTGCCATGAGTACTACAATGGGAGTTCTTGTGGCTTTAAGGTTGTACCCTCGCCAG
AAACGGCTGAAATTCTGAAGAGAGAGGATGCGCTTTGCCGTATTTACGATGGAAAAGTGC
GACTGATGTCGCCTGCTGGCTCGTTTGCCGAAGAAACGACGCTTTTCTTTTACGTCAAGG
CCTCTATTGCGGAAATTTGGAACGTCACGAACTTTGATGGTATCGCACATGACGAGTTCC
CTGTTGCTGTGGTGTCTGGCGAAAATAAGATTTGTTTTGAGGGTCGTAAAAAGGATTCCA
TGCCGGAATTGCAACGTATGTTCGGGGTGGTGTTCGCGCTTGAACTCCATATTACGCCGA
AGATACCGCTTGTTTGTACGGTAAAAGTCCCGACAAAGAAATTGAGGTGGTGCTATTGCG
TTTCGGGCATTTATGCTGAACGTGATTTGCAAATAAATGATTCGCTGAGGACTGATGATC
CGGTCCAGTTTGACTGCGTGGAAAAATCACAACGTGTATCGCTTTACATTTCGAGGACCG
AACTCCCGATTGTAAGCGGTGCGCCTCCACGTTTTCAGCTGATGGATAGTGCGACTTCGA
AGGTACTTGTGAAAAGCCTTCCGAATGCAAACGCGAGGTCTATAGCCAAGGCGAGTTTAG
ATGATGGGACGAGAACCATCGTCGCAGAATGTTTTGTTAATCCATAAAAATAGGAGAATC
ATAAATGCCTACATCATACAAAACCCCAGGCGTCTATCTCGTTGAGAAAGACGCTTTCCC
GGGCTCGGTGGTGGAAGTTGCAACTGCTATTCCTGCATTTATCGGTTACACCGAAAAGGC
AGAATACAATGGAAAGGACTTGACGAATAAGCCTTTCCGCATCACTTCCTTTGCTGAGTA
TCTGAACATTTTCGGCGGTGCTCCGACCGTGCGCTTTACATACGGAGTTGCATCTGCTGA
GGCTCCGGCTGCCTCGGAAGATTCCGAAAATGCAGAAGAATCCGCTGACGCAAAGAACGG
TGAACAGAAGGCTGTTCTCCAGACGAAGCCGATGTTCCGTCTCTACGATTCTATGCGCAT
CTTCTTCCAGAATGGCGGTGCCGCTTGCTATATCTGCTCTGTGGGCGGTTACGACAAGAA
GATTGAAAAGGCCCCGTTGTTCAATGGCATTGCTCCGTTCGTGAAGGAACAGGAACCGAC
GATTATGCTCGTTCCGGATGCTGTTTCGCTTGGCGATGCCCAGGAATGTGCCGATATCCA
GAATGAATTGCTTGCTCATTGCAACAAGATGCAGAACCGTTTCGCCATCCTTGATGTTTT
CGATGGCTACAAGGAACCGCTGGAATGCATCAACACCTTCCGCGAAAAGGTGACGGATTT
CCTCAAGTATGGTGCCGCTTACTATCCGTGGATCAATACGAGCGTTGTCGCTTCGAGTGA
AGTCTCGTTTACGAATATCGAGCCGGAAGCCGAAGGTGGTTACAAGACTCTCGCACTTGA
CCTTGCAAAGTCTGTGGTGCCGGATGTCGAAGACCTCGACAACGTTGATCCTGAAACGCA
TTCCAAGCGCGAATTGGAACTCGTCAGCTTCTTCAAGAGCTTGCGTGATTTCGACGCCAA
GAAGGACGATGCAACCGCTTTGCACAACACGCTTACGGTTGTCTGCCCGAAGTATGCCGC
TTTGATGAACACCATGAGCGAAAAGCTCAACTTGATGCCGCCTTCTGCGGCTATGGCCGG
CATTTACACTCGCGTCGATAATAACGAAGGCGTGTGGAAGGCTCCGGCTAACGTGGGCGT
GAATGGCGTTGTCTCTCCGGCAGTGAACCTCACGAATGACGAACAGGAAGACTTGAACGT
TCCGCTGAACGGTAAGGCCGTGAACGCCATCCGCTACTTTGTTGGCGATGGTATCAAGGT
CTGGGGCGCTCGTACGCTCGACGGTAACAGCCTCGATTGGCGCTATGTGAACGTTCGCCG
CACGATGATCATGCTCGAAGAATCTATCAAGCAGGCATCTAAGGCTTATGTGTTCGACGC
CAACACGTCTACGACTTGGCTTACGATGAAGAACATGATTGGCAACTTCCTCAATAGCGT
CTGGAAGCGCGGTGGCCTTGCAGGCACGACTCCGGAAGATGCTTACGAAGTGCATGTGGG
CCTTGGCGATACCATGACTCCGGAAGATATTCTTGAAGGCATTTTGAGAGTGACCGTGAA
GGTGGCTTTGATTCGCCCGGCAGAATTTATCGAACTCACATTCCAGCAGCAACAGCAGAA
GTCGTAATAGGAGGTAAAACAATATGGCTGATGAAAATGGCGCAGCACAAAGTGCAAGCA
TTTGGCCCATGCCGAAATTCCACTTCCTCGTGAAGTGGGGCGATGTTCAGATGTCCTTCC
AGGAAGTTTCAGGTATGGAAGCTTCTACGGACCCTATTTCGTACCGCTCTGGTGATAGCA
GCATCTTCTCTTCTGTGAAAATGCCTGGCATTGTCAAGTACGGTGATGTGACGATGAAGA
AGGGCGTGTTCAAGGGCGACAACAAGTTCTGGGACTGGTTCAAGAAAATCAAGATGAATA
CTATCGAACGTATTACCGTTACGATTAGCCTTCTTGATGAAACGGACAATCCGACGATGA
CTTGGACGCTCAAGAATGCTTGGCCTTCCAAGGTTACCGCAACAGATCTCAAGTCTGAAG
GTAATGAAGTCGCTATTGAGACAATCGTTGTTGTTCACGAAGGTCTCGAAATCACGAACG
GCTAGTAGGTAGAATCATGGCGCCTCCTGATCCGGTAGAATGGTCTATTCCTGTTGCGTT
TCACTTTTCTGTAACGATTGAAAAAAAATCGGTTTCCTTTAGCGAAGTTAAAGGGATTGA
TTTTGAGCTGGAAACGGATCCTGTAAGTTCAGGAGGCGACAGTTTTGCAAAGTATTATCT
TCCGAAAGGGAAAAAATATAACGATTTAGTTTTATCTCGTGGAATCCTAAAAACGGGTGA
TGAATTTTTTAAATGGTGTAATGAAACACTTAGTAGTCCGCCCAAAAAGGATTACATAAA
GTTGAAAAATCTACTTGTTGCATTACTAGATGAAAATGGTCAACCGATAAAAACTTGGAT
TTTTAAACAAGCGTATCCTGTAAAGTGGAGCTTGAGTGATTTTGGTGCCATGAAAAATGA
AGTTGTCGTAGAAACAGTTCATATAAAATACAATTCTTTCTTTATTCAGCAGGGGTAGAA
TGTCGCTGGAAATAAAAAATTTTGTTGTAAATATCCACGTGACAGGATCTTCTAAAGAGG
GAAAAAAAGAAGACTTGGAGGCTCTTCGTTCTGAAATATTGGATGAATGTCGAGAGATGA
TTAGTGAATCTGTTGAAAGAATGAGAGAACGGTAAATGGGATTAGAAAAGCTTAAATTGA
AATCGAGTGGTGGCGAATTTGCTGTCATGCTGAATCCAGAATCGTTTTCTCAAACGGATG
GTATTAATTATTCTTTAACTCGCAGTAAGAAAAACCTAAAATTTAATCAATATGAAAGAA
AAGTAATCAGTCTTCCAAAGATTATCTTGGATACGACGGGGGCTATCCCTAAAGATCTAT
GGCCAATGGATGGGACCATAGAGAATATGGTGGAACAGCTAAGAAAGGTTGTTTACACAT
TTGATGGTAATAAGCATGAACCTCCAATTGTAACGTTAAGTTGGGGTTCTTATGTGGGCG
ATGTACGCCTGAATAAGATGAACTCGAAATATACTTTATTCGATGTTCATGGTGCACCAC
TCCGAGCTGAAATTGAACTTGAGTTTTCCGAGTTCTTGACACTCAAAGAAATTGAGGCAA
AGGCAAATAAGCACTCTCCGGACCTCACGCACATTATCGAAGTCAAATCCGGCGATACGC
TCCCGAACCTTTGCAACAAAGTTTATAACGATCCGTCGTATTACATGCAGGTGGCCCGAA
TTAACGGTCTCTCCAGTTTTTGTCGCTTAAAGCCGGGGACGCGTCTTGTGTTCCCGCCAC
TTGTCGATTGAGGCTTGAATGTCAGATAAGTCGCCCATATTCAAAGATGAAGGCCCGTTA
GAATGCGTTATTCAGGGGAACGGAAAAGCACTTTCGTCTGTTCTCCCGATTGTTTCTGTC
GACGTTTATTACGGCATCAACACGATCCCGAAAGCGGTGGTCGTGATTGAAGATGGCGAA
ATGAACAAAGGCAAGTTCCCGCTGAGTGATGGCTCGGAATTGGAGCCCGGTTCTGAAGTG
ACAATCAAGGCGGGTTATGCCGCAAATTCTTCACCGATTTTCAAGGGCGTGGTGGTTCGC
CATGGCGTTTCGATTTCTAAGCGTGGGCGTAGTTGCGTTAAAATCGAGTGCCGCGACAAG
GCAATTGCGATGACTTGTGCTCGCAAGAATGCGAATTATCTGGAAAAGACGGATGATGCC
ATCGTCAAGAAGTTGGCGGGCGATTATGGAGTCTCGATAAAGTCTAGCATGGGCGGCGAA
GCGCATAAGGAAATTTTGCAGTATTATTGCACCGATTGGGACTTTATCATGACTCGTGCC
GAGGCGAATGGCTGCTGGCTCATTGCCGATGACAAGGGAATGTCTATCGAAAAAATTGCT
GCTAAAGGCAGTGCCGATGTGGAACTCACTTGGGGCACGGACATTATCGAATTCAAGGCT
GAGGCAAATGCGCTTTTCCAAGTCAAGAATGTCGAGGCGAAATCTTGGGACATCACAAAA
CAGCAGGTGATTTCAGGAAAATCTGGAATGAAATCGCTTGGCGACCAAACGAATCTTGGC
AATAGCAAGCTTCAGGGCGTTTTGAAAGTTTCTTCGAACACGTTGCAGAGCAATTCTCAA
GTTTCTAAGGGAATGCTTACATCTTGGGCCGAAGCGGAACAGTTGAAAAATGAACTTTCG
AGAATTTGTGGCTCTGTCGTTTGCCTTGGCACGACAAAGGCGAAACTCGGCGGACTTGTG
GGCCTAAAGAATGTTGGCGACCGATTTAAGGGCGGGGCGCTTGTTTCTGGAATCCACCAT
CACATTAGCGATGGGCTGTGGACAACGGAATTCACGTTTGGCATGTCCAAGGAATGGTTC
TCGGAAAAGTTTGAAGTCTCTTCGCCGATTGCGTCGGGAATCAACTGCGGTGTACACGGG
CTCATGACGGGTGTCGTGATGCAAATTCACGAAGACCCGGAAAAGCTGAATCGCGTTAAG
GTGAAAATTCCGCTGATGCAGAACGAAAAAGAAGATGTCTGGGCGCGTCTCGGTGGCGTT
TACGCTTCGAATAAATTTGGTTGTATGTTTTTCCCGGAAGTGGGCGACGAGGTGATTCTC
GGATTCTTTGGCGGAGACCCGTCGAGCCCCGTGATTCTCGGAAGCCTTTATAGCGGCAAG
CATGCAACCCCGCAGGCGCTTGAACAAAAGAACAACATCAAGCAGATTCTGACGCGCGAA
AAACTGAGCGTCGAATTCAATGAAGAAAAGAAGTCCATCACGGTAATGACTCCAGGTAAG
CGCAAGTTTGTCTTGGATGATGATGGCAAAAAGATTACGGTCGAAGACTCGTCGGGCAAC
AAGCTCGAAATGTCCGATAGCGGTATCAAGGTGGAATCAAAAAAGGACATTACTTTCGAT
ACCAAGGGCAAGTTTAATGTCTCGTCTGTGGGTGGAATTGCCTTGACCTCAAAGGGTGAC
CTCAAGGGCGAAGGGCTGAATGTGGAATTTAATGGTAAGGTGGGATTCACTGGTAAAGGA
AGCGCGAAGGCCGAAGTTTCTGCTTCTGGGCAGACGGTCATTAAGGGTGCTATGGTGATG
ATCAACTAGGAGTTTTTATGCCGTGTGCCGCAAGACTTACTGATATGCATACATGCCCCA
TGCAGACTCCTGCATGGCCATCGCCCATCCCACATGTGGGCGGCCCCGTTGTGGGGCCGG
GCGCGCCGACGGTTTTGATTGGCGGGTTGCCTGCTGCTGTGATGGGGGATTCTTGCGTAT
GCGTCGGACCGCCAGATTCCATAATCAAAGGCTCTGCGACGGTCATGATTTGCGGAAAAC
CGGCGGCGCGCATGGGCGATTCTACAGCTCATGGTGGCTCGATTGTTTTGGGATGTCCAA
CAGTGATGATAGGGGGATAATTTGCTGGATACTTCTTTTTTAGGTCGCGGGTGGTCTTTC
CCGGTCTCGTTTTCGAAATCCGGACATGCTAAAATGTCGGAACACGAAGACGATATTGAA
GAAAGCTTGCGCATTCTCTTGAATACGTACCCTGGCGAGCGTACGATGCAACCGGAATTT
GGAACGCGCTTGAGGGACTATTGCTTTGAATCGTTTTCGTTAAGGACGGAAACACTTATC
AAGGCCGAAATTCGCAAGTCTATTTTGCTGAATGAGCCGCGTGTAGATATTGAGGCGATT
GTCGTTGAACAGACCGAAAAAGTGGGCGTCCTGAGAATCAACATCGTTTATGTTGTACGC
TCGACGAATAGCCGTAGGAACATTGTTTTCCCGTTCTACTTGAACGAAGCGACGGATGCT
AGCGTATAGGTGATTGATTGGTTTTATGGCGGATAGGTTTCAAATACAAGATGGATTGAG
CCAGCGCGCTCGCGAGTTCCCGGAACTTGCGACGGGCTTTTTTGCTGTAGATTCTACGTC
TACAGAATCCATTTTGCGTTTGATGAAGGAATACGCCAGGGAACATGGCAATCCGCATTT
CTTCGATGATATAAATTTATCGAAGGTTGTGGCGATGATGGAGGGCGAAGCCGACGGGAA
AACGGACCCGGCTGCCGCTCTTTATGCGGTTTGCGCAAAGCTCATGGGACATGTTCAGCA
ATCGCTCAACACATTCCCGGATAAGCGCATTGATTTTTATTATCGCAAAATTCTCAAGCA
ACAAAATCGCGAAGCCGAGGGCGACCGCGCATTTGTCACCGTAGATGTCGATAATGACGA
TGTCTCGTATATGCTCCCAAAGGGGACCCGCTTTAGCGCTGGCGAAAATAGCAATGGTGA
AAATATCGAGTTTGAATCTGTTTGTGATTCGCCGATTAACAATGTAAAGGTTGCCAAAAT
ATTGACGGTTTCGTGCGTGAAGGGTTACCCGATTGCGCAGGCAGAAATTCCTGTTTACAC
GCCCAAGGAAGCTAGTGAACAGAAAATGCAACCGTATCCTTTATTTGGACTGACTCGATC
AAATGAAGTGCCCGAAGGGACTGCTTTCTCGCAGGTGGGACTTTGCGTTTCGAATCGCAT
TTTTTACATGTCGAGTGGCGTGCGAAACGTCAAACTGAATTTTGTTTTTACACGTGATTC
TTTGCGCCGCACGGTGGCCGATATCAATCATGGTTCGGCGAGCGAATTTTCGGCGGCGTT
CTTGAATGCGTTCAAGCTTTCGCTCACTACGGAAAATGGCTGGCTTGATGTTGACGATTA
CAAAATCGGTTGTAGCATTTTGAATTCGGAATGCCCTGAAAATGAGCTTTCTTTAGAATT
TACTCTGAAGGATACGGATCCTGCGATTGTCAATTACAATCCGGAAATTCACGGTGAACG
CTATCGTTCGAAAAATCCGATGCTTCGGCTTTTAGTCTCTCCCCGCAAGTCGCGTGCGCT
CTGGTTTGCTTTGATGAGGATGCATTTACAGAGCGTGCGCATTGCGGTCGATGTCTCGAA
GTGCCGCGATATTGCGGTCTCGAATGAATATGGCCCGGCATCGACAATGCTCCCGGTGCA
GCCATTTGGCGCCATCCCGAGTGTCGGAAGTTCGTTCATTGTGGGCTGCAAGGAAATTTG
TGGCAAAAAGCTGGACTCTTTTGATGTTCATGGCAAATGGTGCGGCCTCCCGAACTGTAA
GGATTTTTCGGAATGGTATTCGCAATACGATAATCCTCCGAAAACTTCTGATTTTACGGT
CTCGTTGAGCGGCCTGTATGGCGGAACTTGGCTTCCGTCCGATGAAAATCGCGTGACAAG
CCCGCTGTTTAATGCAATGGACGATGAATTTAAAATGTCGTTCAGCAATATTGTCTGTTC
GCGTATAAGTGAAATGATTCCTGATGACGAAAACTTCATGTATTCGCCGATGATGAAGGA
TGGGTTCTTCAAAATGAAACTCATCGCACCCTCCAAGGCGTTTATGCACCAGGAAATGTC
GCGTGCAGTCTGCAATTCGTTCTTGACGCAGGTTCTCAAGAAAAAGACCGCCGAAGAAAT
GCCGAATCAGCCGTACACGCCTAGCATTGAAGACTTGTACGTCAATTACACATCGTTTGC
CGAAGTGACGCTTTCGACGAATGATTCGCATAAGTCAGAAAACATTGTATTTGTGCACCC
GTATGGCTTTAGCGAAAAAGAACCGTATTTTGTGCGTAATGGTGAGCTTTTCTTAGGGCT
CCAATTTGCGGGTAAGCCGAAAAAAGTAAACCTCTATTTTGTACTCAATCGCGACTCGGC
AGCGCGTAGCCTTGAAAAAGGAAAGTGCAATTGGTCTTACATGGGGCCGCTTGGCTGGAA
AAATTTGCCTGATGAAAATCGACTTGCCGATACGACATCGTATTTTACATCGTCTGGCCT
TGTAACGCTTGATTTGCCGAGTGATATTTCGAGCGAAAGTGAATTGATGCCGAGTGGCTA
TTATTGGATTCGCATAAGCCCAAAGGGTGATTTCTGGCGTGAATGTTCAAGACTTTTGAC
TGTCTTTACGCAATCGCTCGAAGTCAAACGCGTTTGTGGTTTTGAAGATGGCCTTATTCA
AGATTATTGCAAACCGAAAAGCATTAAGGAACTCACGAAGAGCGTTGCTGGGATTTCGAG
CGTTTACCAGTTCGAAGAATCGTTTGGCGGCAAGGTGCACGAAACCGATAACAAGATGCG
TATGCGCGTGGCAGAGTATCTGTACCACAGAAATCGTGGCGTATGCACGGAAGATTACGA
GCGATTAATTCTTGAACATTTCCCTGAAGTGCTTAAAGTCAAGTGCTTCCCGCATGTGCG
CATTGATGAATCTACGGGCCGTTACGATTGCGCTTGCCCGGGCCACTTGCTTGTCGTGCC
GGTTTCGCCAATGTTCTGCGATGGAACATTCCAGTGGGACCCGTGCGTGAACGGCTCGGT
GCTTTTGAATATCCGAGATTACTTGCAAAGTAAAGTTTCTCGCATTGCAAATGTGCAGGT
GGTCAATCCGTTTTTCGATAAGTTGCAAGTCCGTTGCAATGTCAAGCTTAAGCATCGCGA
AAACGAAGGCGAAATTCTTTTGGACTTGAACGAAAAAATCAATCGCTATTTATCGCCTTG
GTTCCCGCAGGTGGGCGGAATTACCAAGCATTTTGGCTGGAAACTCGATAAAATGGAACT
CAAGTCCTATATCGAAAGCCTTGATTACGTGGAGCAGGTGATGGATGATTTCACCATCAT
GAAAATCGCCTCGACGGATGAACAACGGTTTTTGGTGAATTTATTTGAACAGTCGGAAGA
ACGCTTGTTGCATGGCTCATTCCCTTGGAGTATTGCGGTGCCGATGCGCAAGCACTTTGT
CAACGATATAGAATCATCGAATAATTTGGGCTCAATCCGTGTCAACAACGGATATGGAGG
CCTTGAAATCGGTCAAACATTTATCATAAGGAGAAAGTAATGGAATACATCGGGCTTAAC
CGAAGCGAGTTGAAATATCGCTTTACGGCCGGGCGCATGCCGACAGAAGAAGACTTTATG
AGTCTAATCGATTCCATGGTGAACGCTGTGGACGATGGCTTTAGGGTCTCTGAAGAAAAC
GGCCTTGAAATTAAGCAGAGAAGAGATAATAGCCGTCTGGCGAGCTTTTTTGCGAATTTG
GCAGAACGCAAGCCGGAGTGGTTTGCAAGTGTCCGCAAGAACAGTGAACAAGGCGAGACG
AGTTTAAATATCAAGACGCCCGAAATGAAAGAAAATGAGACGGCCGTGACTCTCTTGGGT
AAACGCTCGGCCGAAAATCCTGATGGCGGTTCTGAAGTTCGCATGGGCGTTGGCTGTGTC
GCGCCGCAATGTGAACTTGACGTTGATGGTGCGATTGCATCGAAGGGCCGTCTCGGTTAT
GAAAATGAAAATCTCGAAGTCGTTGCCGATGGCGAATGGCACGATGTGACCGAAGTCTTG
ACCGGTTGCCAGTGCTTTGAAGTTGTTGCGGGCGTGGGCGGCAACGAAGGCGATGGCAAG
TTTGCTCTTGCGCATGCGATTGCAGTCAATACGTTCAATAAAAAACCGTCTATCAATTTG
ACGCAGTCGTATAGTGGTGGGCGAGGCTCCAAAATCGATTTCCGCTGGAAAACTGCTGCG
AATAAGTTTGATTTCACGCTTCAGTTGCGTGTGCACCACAAGTACGATGACGAAGGAAAA
ATCAAGGTGCGTTACCGCATTACCAAGCTCTGGTACGATACGCAAATGATTGGATCGATT
ACTAAATGAGTGAATTCAACTCCATAACGATATCTCGTCAAGAGGTTCGAACGTTCGATT
ATGCGACCCTGCGGCAAGAGGCCATAGGGCTTGCGCAGAAATTGAGCGGAAAAATCTGGA
CCGATTATAACGTCCACGATCCGGGCGTTACGATTTTGGAACAGATGGTCTTTGCGCTTA
CGGAACTCGGCTACAAGACGGGTTTCGATGTCGAAGATTACCTCGCTTCGTTTGACGGGA
ATATCGATTATGAATCGCAGGCTCTTTATGCGCCTGCGCTTGTGATGCAGGAATTTCCGG
TCACTCTGGATGAATATGCATCATTCTTCAAGTCGCGTATTTATTGCGAAAGGCGTATCA
CCAAATTGCGCTGTTATCCGCAAAAAATTCGTTTTGCAACGGACGAAAACGGATGCTATC
GAGTTGAAATTTATATGGCGGGTAGCGCCAATGACTGGGTGAGCGGTGAAATCTTTGATC
GCTTTTGGAGACTTTGGCGCAAGTGGCGCTGCATGGGCGATTACGTCTCGGATTTGCGTA
TCAAGTGGATGGGCGGAGAGCCTGAATTTGTGGACTATGGTGTCCGTGCAAACGTTCGCT
CTGTTGATGCCGGAGATGATGAACTTGGTGAAATTCTGCCGACCGGAACGCATCACGATG
TGACTGATTTTGCACCGATTATTGAACTTTTCCCGACGATTTATAGGGAAGGGGAGGGGG
CGGAACCGCTAAAGAATTATCTTGCTCCGATTGAGTTTGTATTTAAAAAGTTCTTGGATG
TTTTGGACCATTTTCCGGAACTTTTCTCGATTCGCGGGGAACGCTCGGCGAAGGTTATTG
AAAATTTGGAACGTTACAATCGTGCGCTCGACCAGATGCTTGCCATGTACGGCGTGCATT
TCCCGAAGTTTAGCTTTATTGCGTTACCGCGCCTCGTGAGTTGCAAGGTCGCGTTCTTGC
GAAATCTCCCGGAACTGTTGTTGCATCGCGTTGGCTATGCATGGCGTCGCCGTGTAGAAC
TGATGCTCGGGATTCTTCGTGACCGCCTAGACAAAATTGAAATTTTCAATGTCGATGGAT
TGCTCGTAGACGAAAAGGTCGGTCGCGTTCACATTGTGATGTTTGCAGATGATGATTTGA
CGCGTGAAACGCTTGACGATGTTGAACAATTTATTTGCAATGAAATCCCTGCCCATTTGC
TCCCTGTGATTTACTGGGTGCCCAAGCGCGAAAGCCACGCCTTTGCAGAACTCTATAAGG
ATTGGAAATTCGATGGCCCGATGAAACTTACGATGTCGCCGCGCATGGTGGATTGGCTCC
TGGCTCATAAACAGTTCATTTCAAAGAAGGTTTGGCTATGAGTGAATCGCTGAACATCAT
TGAAAATTTGAACTTGAACATTTCCGTCGAAGATTCTTCTTTGCCGGTTGCTACGGAGCG
TGAACTGTACAGTTTTGCGCATGGCGCGTTGATTGAAACGCTTGACAAATCGCTTGCTGA
AGTGAATGTGGATGGCGATGTAACGCTAGATTCATTGACGATTGATTTGAACGTCGATGC
CCAAGGTGACGTGTTCCGCCAAATTGCAGATGCGTTGCGTAATGCGCTGAAATCGAAACT
CGGCTCGGCCGTATTTAAGGCGCAGAGCAAGCCTGTGACGACGATGCTTGCTGATGTTTA
TCGCCAGCACATGCCGATTGACAAGTCTAGTGTTCTCGAACACCGCTTTGATGCGCTTGC
CGAAAGCTGGGAAGCGGAACATCAGGGCCAAAAGTTCAATCCGCTAGCGTTCTCGGAATC
TGTAATCAAGAAAATGCAGGCCGAAAACCCGCAAATGGATATCCAGCAGATTGCGTACGT
GGTCTACCAGCGGATTTTGCAGATGAAAAACGCAAAATCGGCGCGCACTCCCGATAAAAA
TCCGCGCAATTCCGAACAGGACTTGGCAAAAACGGCCTACGAGATTATGGATTCTGGCCT
AGTGTTGCTTGCTCCGTATTTGCCCGCGCTTTTCGAACGCACGGGTTGCATCGAAAAAGG
CGTTTTTGCAAACGAAGAATCTCAGCGCAAGGCCCTTGCGGTGCTCAAGTACGCCGCTTA
TGGCAAATATGCGGAACCGCCCAAAGACGCTGCCTTGATGAACCTCCTTTGCAATTTGCC
TGTGACGCCCGTGCTCTATGCTGATGAGCTTCCGAAAGTCTCGGATAGCGAAAAGGAGCT
TATTGATTCGCTCCTCAATGCAGTGATTGCAAATTGGAAAGCGGTGGGCCACATGTCTCC
TGACGGATTGCGCGGTACGTACTTTGTACGAAACGGAACTCTTGAAACGGCGGGGGCTTC
GGATATGCTTACGGTCGAAACGAAAACGTTCGACATCTTGCTTGACAAGCTCCCGTGGGG
CTATTCCATGATAAAGCACTCGTGGATGAAAAAGGTTTTAAATGTTAAGTGGCGGTAATA
AAAATGTCATTCCCGGCGCCTGTCCTCGCTTGACGGGGATGACCGGGAATCTCCTTAACC
ATTGTGAAAAGGGTGGTGCCCGCTCGGAGGCGGGCATGACAGATTGTAATGTGTGATTGG
AGTTCTGATGAGTCTTGATTTGACAAATGAAATTGAATGGTGCAAGTCGGTGATTGACCT
GCGTTTCTCGCAGTATTTTTCGGCAGACGATTCCGAAGATAAAAAGCTCCAGATTGAAAT
GCTCCCGCCGCCCGAGCTCGATGAAAACTCCCCATATGGGCAGGTTGTTTCTGATTTTGA
ATTCGGTTTTTACGAACGCTTGATTATTGCGCTTGCGTTGCTCCCGCACCTTTGCCCACA
GGCGCTTGATTCGTTCTTGTTGAATAATCGTACGCTTGGCCGCCCGTATACGGAATTTGG
CGGCTGGCGCAGCAAGAGCCATTCGGGATTCTTGCCCACGTGCGAAACGGCTCTGTTTTT
GCTAGCAGGGAATAATATTGAAAAACGCTTGCAGATGATGGCGCTGTTCGATACTTCTTC
TACGCTTTTTGCAGAACGCATTTTGCAGCTCGAATATGGCGAACCTGGTGAACCCGCGAA
TTCGGCGGCGCTCCGTGTGTCTTCGGAATATTTGCAGTACTTTACGACCGGCGTTAAAAA
CAAGCCCGATTTTAGCATGCATTTCCCGGCAAAGCTCATCACGACGAATTTGCAGTGGGA
AGACCTCGTGCTTAGCGAAGAGACGCTTGACGACATCAATCAGCTTTTGGCATGGATTGA
AAAAAGCGAAGTCGTGCTCGACGATTTTGGGCTCCGCAAGAACCTCAAACGCGGTTACCG
TGCGCTGTTTTACGGCCCTCCGGGAACCGGCAAGACGCTCACCGCAACGCTCATAGGCTC
AAAAGTCGGCATGGACGTGTATCGTGTAGACTTGTCGCAGGTGATTTCGAAGTACATCGG
TGAAACTGAGAAAAATCTCTCGAACATCTTTGATCAGGCGGAACACCGCAACTGGATTCT
TTTTTTCGACGAGGCGGACTCGCTATTTGGCGCCCGCACACAGACGAATAGCTCGAATGA
CCGTGCCGCCAACCAAGAAATCTCGTATCTCTTACAACGTGTCGAAGATTTCCCAGGTAT
CGTTATCCTTGCAAGTAACTTAAAATCGAACATTGACGAGGCTTTTTCGCGCCGTTTCCA
GAACGCCATTTACTTCCCGCTCCCGGAACCCGAAGAACGTATGAGACTTTGGTCTAACAT
CTTCTCGAAAAAAGCTATACTTGAAGACGATGTCGATTTGAACAAATTTGCAGAAAAGTA
TGAACTCGCGGGGGGAGCGCTAACAAACGTTGCACGTTATGCAGCGCTTTGCGCAGCTCA
GCAAAATCGCAAGAAAATTTGTAATGAAGACATTGTTAGGGCCTTGGCCAAGGAATTACA
CAAAGAAGGAAAAATTCTATGAAGATAAAATACCTCCTTATATCACTCATTGTGGCTTTA
TCTGCCATCCTTTCGTTTGCGGATGATAATTCGCTGAGCTACTATACGATTTCGCCTGAA
AAAGTGAAAGCGTATGCGGATCAGGATTTGCTAAAAGACTCCACTAAGGTGTTTAAAATT
ATTGAAGAACAGAAGGCCTTTAAGTATGAAAGCCGAACGCAAATGAATGAAAAATTTATG
GAGCTGCTTAAGGCGTATCCTCAGCATCAAAAAATTGTGAATAATTTTATTCAGACTTCA
TGGACTGTTCGCGAGGATACTGTTACAGACGCGATGGGAATGCTCAATACGCGGACCTAT
TTGGATGATTATGCTATTGATTCATTAAAATGGTATATCATTGATGATGCGACTTACAAT
ATGGTGTATTCCAAACAAGTGTATGAATTTATTCAGCTGATGCAGAATACGGATTTTTTG
GATTCAATGCAGCTCCATCGTTACGCAAAAAATCTTCTGGCTTCGAGCTTTAATTTTTGT
GGCGGACATATAAATAATCATGACGAAAATATTGATGTTGTTCTCAAATCTCTTTTTGCT
AAGAAGAGAAAGCACCTTGTAGATTCCATAAGAGAAGCCCAGAGTGCAATATGTAAGAAT
CGGGAACTTAAGAAAATTGAAAAATATGGCGTATGTATGGAAAAAAACTGTAATATGCGT
CAGATATACAGGAATGCGGATAAAAGAATAACATCTGATATTCAACGTGAAAAGAAATTT
ATTGATAGATATAGTGGCCGAATCTGCTCAGATGATCTTTGGAAAAAGTCTTTCGATAGG
CTTGATTCTCTTTATTCCCTTTACTTTAAGGAAGTTGTAGATTCTTCGCTTGTTAAAATC
AGTGATTATGAAGAAGTCCCAATAAATTTAAAAGGTAAAACGTGCGGATGCAGCCATAAA
GAAGAGCTGAATGGCGGTGTTGTTGGATTTTATCCGTATTGGTATGCTGGTGATACGACA
AAATGGGTTGACTTTGAAGGCGTTACTCGACTTGCCTATTATGGCTTGAAAATTGATAAA
GATGGCAATCTTCATACACCATCGGGTGCGTCTGCTTTGACGTATTTTAGCAAAAAAGAA
AATTATGAATTTGTCAATGAAGCTCATCGCCATAATGTAAAGCTAGATTGGGTTGTTGTC
AGAGACGATTGGAAAAATGTTGATTTAGAGAAATTCTTTAAAAATTTGACAGTTGAAATC
GATTCTCTTTTGAATGCGAAGGTTAATTCTTATTTCCAGCGCTTTGTGAATACGTTTACG
TTCTATACCGATGAATTTGAAAACCGCGGAGATGGCGTGACATTGTTCTTTAAGAATTAT
CCAAAGGATAATAGTAGTACGTCACGGTTCAATGATTTCTTTAAGGGATTGAAAGGAACG
CTTGCCGATAAAAATGAGTATGTGCATGTGAATTTGATGATGGAACGCTCTGATTTGGCA
ATCGATAAGCATCAGTTATTTGCCGATACCGTGAAACAGGAATCTCATAGTGGAATCTAT
AGTTATAGCAATTTCTTGAGCCTGCTCCAGTCCGATAAAAACGAAAGAAAGATTAGCCGT
AAGCAGATTCGTGAAGAAGTGAAAAATTACTTGTTCGTTGTGCTGGATGAACCGGCTTCC
CGTAACAAGCAGATTCTTTTGAACGATTTGAACTTGCAGATTGATAGCCTTGATCGCCGC
AATATGTTGCATTCCTTGGTCCCTGTCGTTTGGTTTGATAATATCGGGTGGAGCCAGTTT
GGCAAGGATGCGCTGTATTATAACGACACGTATTACAACTTGGGTGTTGGACCGTATGCG
ACTGACCTCAATGCCGAAGAAACCTGCGCCACTTCAGGCAATTTGGGTGCTTGCATGCTC
AAGCATTTCGAAAACGAAGATGGAGATGGCTTGCGCCAGGGCGCGGTCGCGTCGTTCTTC
TGCACGCACCGCTGGGTGTTCCGTTTCTTGAACATTATCACGTTCCTCATCGCGATAGGG
GTTCTCGTGGCTTACTTTACCTCGTTCCGCGTCTCGGATTTCTTCAACAGCAACTTGGCG
CTATTGCTCGGAATTGTCGTTGCGCCTTCCGCCGTGATGATGACGATAATCTCTCGCTTT
GACCCCTCCGTTGCGGCCTACCGCGGCACTTTCGGGCTTATCCCCATACTCCTCTTGCTT
GTGACGGTGATTGCCATCATCTTGTTGCAAGTCTACAGGAAAAACGATCTCCCCAAACGC
CGCAAAAAATAAAACCAACTGCAATTGAATTGTCATTCCGGCCCCCGAGCCGGAACCTCC
CTCTCGTTTTAAACAAAAAAAGGAAAAAATTATGACTTCTACATACACTCAAAAATCCGA
TGCCCTCCAGCGCATGGCCTCCCACAACGCAGCAAGCATCATGGACTCCTCCGCTCAAGG
CGCAAGCCTCCAGCGCAAAGCCGACATGATGGGTGGCGCAATCCAATGCGCATCCCTTGA
AGAAGAGGAAGAACCCGTCCAAGGCAAGTTCATCCAACGCGCGTCCCTCGAAGAGGAAGA
ATGCCCTGCTCAGGGCTAGTTCATCCAGCGCGAAGCAATCCCCGAAGAGTAAGAACTCAC
TCCGCATTGTCATTCCCGCCTCCGAGCGGGAACCTCCTTCTCGTATAAAAGGACATTCCC
ATGAACTCTACATACGCACAAAAGTCTTCTCCCGTCCAAAAGGCCGCTGATTCAAAAGCC
GCCTCAGTCCTTGATTCGTCCGCACAAAGCGAATCCCTCCAGCGCAAAGCTGATATGGCG
AATAACGCTGCCCAGCGTGCAGAAGCTCCGCGACCGAATAATACGGGGATGCCTGACAAT
TTGAAGGCGGGAATCGAGAGCCTTTCGGGATTCTCGATGGACAATGTGCGTGTGCATTAC
AATAGTTCCAAACCCGCGACTGTGCAGGCGCTTGCATACACGCAGGGGACTGATATTCAT
GTTGCCCCCGGTCAAGAAAAATGCCTCCCGCACGAAGCGTGGCATGTCGCCCAGCAAATG
GCCGGCCGTGTTTCTCCCACTACAAACATCAACGGCATGCCAGTCAATGATAATGCTACG
CTAGAACATGAAGCCGATGTCATGGGCGAGAAGGCGGTGCAGAGGTGTGATAATGAACAA
ATTTTGTTGCAAGAACATTCTTTGAATCTGAACTGCAATAGTCCCTTACAAATGACGCGT
GCTGCTTTTAGAAATAAAGTTCTTAACGTGGAAAATTATGGGGCATTTCAAAGAAATATC
ACGTCTATACATGCTCGAGGAAGTCTAAATGAAGGTGTTCTTTGGCATGAAATTGATGTA
AATGTTGATTCGGTTGATGTTTTACATTTTATATGGCGGACTATAATGAATCTATTTATT
GATTATAGAGATGAAAGTTGGCTTGGCAATGGTGTTTCTGTTTTTTTGACAGTTGCTGGT
GTGTCATATGAGGTGAATTTTAGGCCGAATAAAAGTGATTATGCAAAGAGTCAAGGCTTT
ACTAGTATTGAGGGGTATGTGGAGGCTAAAAAAGTAACTAAAGAAGGACATGTGTCAAGT
TCTTTTATGAGCGGACGACGAGGTGATTCACGCTTTAATGGATATCATCCAAGTCATGAA
AAGAATGGTAAAACAACGGATTGGAAAAAAGAAGCTATTTGTAGTGAAATAATTGATGCT
AGAGATGGAGATGCTGCTTCGAAATATATTGCTGAAAGAGGACGCTTCCGTTGCTTAGAA
CAAGTGAACTCTGATGATGAATATGTTTGTTTGATTGGAAAATATGGCCCTATTTATTTA
ACACCAAAGGAAATATGGACGAGTGCTGATAGTTGTATGAAAATTTTTAGAGAAAATGTA
ATTGAAGCTAGAAGTGTAGAAAATGATGTGAATTCTTTGGATACACAAAAAAAGGATTAT
GATTATAAAAAAAAATTTAAAGAAATAGAAAAACATAAGGGTAAACTAGGTCTATTTGTA
GAATCATTACTTGAAAAATGCCGCGATAAGAATTGTGATTCAACGAAAAAAAATATAGAT
GAATTAAAAAAGTATGTAAAAAAATTAGTGAATGCTTCTATTGGGAATGGTTATCCTTAT
GAAAATGAAGAAATTTACTATGCGATAACAGAATTTCCTGCTGATTCAAATGGATCGTCG
TATTATTTTTCAGTGAATAAAAATGATGTAAAAAATATCGATCGAGTAAAAAATGTTAAA
AAAAAGGATAAACATTTCATTTGTGGATATAGTTTTGAAATAATAGACCTTAATAAAGCT
AAAAGGTTTAAAGATGGAAACGAAGAATTGACCGCATCATTTCAAGAAATTCGGAATGAA
TCATCTTTTTTTAATGATGGTTGATAGATGTTTGTAGTAATAGCATGATGATAATGCGGA
TGATATGCTAAAAATATAGCTCGAAAAGTGACCGTTGATTCTGCTGTTTTGATTTTTGTT
TCATCAGCACAAAGCAAATCTATTCAGCGCAAAATGGATGTAGTGAATAATGTTGCTTAA
TGTGTTGTAAAAATGTGGTACAACGGGTGGAATTGTTAATGAAATATTTAATTTCGAAAC
TTTCAAATTTGTGATGGCTTTATATGCAAACGACATACTCTAAAAAGACTGAGATAACCC
AATGTGTTACAGATTGTAGTGCCGCCTCTGTCCCTGATTTGTCAGCACAAAGCGAATCCC
TTCAGCGCAAGGCTGATATGGCGAATAACGCCGCCCAACGAGCGGAAGCGCCGCGACCGA
ATAACACGGGAATGCCTGACAATTTGAAGGCGGGAATCGAGAGCCTTTCGGGATTCTCGA
TGGACAATGTGCGTGTGCATTACAACAGTTCTAAACCTGCGACCGTACAGGCGCTGGCGT
ACACGCAAGGGACTGATATACATGTTGCCCCTGGTCAAGAAAAATACCTCCCGCATGAAG
CCTGGCATGTTGCTCAGCAAATGGCCGGCCGTGTATCTCCAACCACGAATATCAACGGCA
TGCCAGTCAATGATAATGTTGCGCTAGAGCATGAAGCTGATGTTATGGGGGAAAGGGCTG
AAATGTGTGGTCTGCGTGATGTTGTATCTCGTAATAGTAATTTGTCGTCTAGTTTTATAC
AATGTCAAAAACCTGAAATGTGGGGTGGTAAGTCGGCTGTGTACCCCAAAACAATATTGA
AGAATGAATATGATTTGGATATTTTTGTAGAAAATGTTTTGAATGATTATTGCGGTGGCG
TTGAAAGCCTTTATTTTTCAAGTGGTTTGGATGCTTGTGAGTATGTAGATGCTATAATGG
AATCGCATGATTATGTATGTGATGTTGATGGAGGAATCGATGAATCGATTGAACGAATTA
AACAAAAGTATAAAGAAGATTTTTTCTTGCATTTTGCCCATCAATTTATAACAAAAAAAA
GAAAATGGTTGTTTCTATTATAATAAAGAAGGACTAGATGTTTTTTTGGGCAGAGCAGAT
GATGTTAAGGATGCTTTTATATACAATAAAATTGCTGTTGAAGAAGATGATGATGCCATT
TTTAGCGAAATATTTGATATTATTATAAATCCGCCTGAAGAACAAGATGAGTTATCTAAG
TATTTGTTTTCTTCTGATTTGAAAAATTCTATGACTGAATTGGAATTGAATTGGGTGAGA
AATCATTGTGATGATGACGTTCAAGGTGATGGTGAAAATGTTGGTTCTTTTGAACATGTT
TATCATAAGACTCATGCGGGAGGGCATGGTAATAGCATTTGGTGGATTTATCAAGATGGT
ATTATGAAGGTTGTTGGGTGTGCTAAACATATTGGGACAGATAATAATCGTTATTCATTT
CATGCATATGTTACTGGGATGAGTGATAAATATGAAAGAAAAAAAAAGTTGATTACATAA
CGATCACAACCCCCGCAACCACAGCAATAATCACCCCCAACACCAGGAGGATGACTCGAG
GGGAAACGTTCACTTTGCAACCTAGGTTTTCGAGGCGCGGAGGCTTGCTCCGCCTGAGAC
AACGGTGACGCATTCGAGTTTTCCGTCTGCGATGCGTCCGCCGTTTTCTGTTTTGTTGTA
TTTGTAGACGATAATCTTGTCACCGACTTTGGGTGTGTTGTACAAATTGCGCAAGGCCGA
TTGCTTCACGAAATAGTTGAGGCCGTCGATTGTGGCGATGCCGTGTCCTTTGGCTTCGTC
CCATTGCGAGACTGTGGCAATATCTGTAGGGAATAGTTTTTTTTGTGAATTTCATGTGTT
ATAAAGTACTAAAAAAGTGATTAATCAGTGATTTAATCGATTAATCACTTTTCTTTTTTG
GATAAATATGCCTTTTTTGACTTAAATTCATCGGTTTTTGCATTGGCATGAATTTTGCGA
TTGTTGACGATGATGAAGCTATTTGTTATTTTAAAGATATTAGAGTCAAGAGTGCTGCCT
TTATGCGGTGCGTCAGGTTATCCTGCTTGGCTCTCTTTTTTATTTTGGAGGGGTGATGTA
TCTGTTGTATGCAGATGACTCTGGAGTCGCCTCTGATCCTAATGCTAAATACAGCGTGTT
AGCTGGTTTCGCAACTTTTGAAAATCAAACATATTGGATTCAAAAGGCTGTTGACGCTGT
TATGGAAAAATATCTTGGGAGAACAGATGTTGAATTGCATGCGAGTCCGATAAGGAGTGG
TAAAGGTTATTGGCGGAGCGTTCCTAAGCAAACGAGAGATTGCTTGTTGAAAGATTGTCT
TGCTTGTATTAAGATGAATTATCCCCGTCAGTTTATTTTATTTGGCTCTGTTGTGAGCAA
TAAAAATGAAAGCGTATCTGAAGAATTATTTTCTCAATTGACAAGCCGGTTTGATAAGTT
TTTAAAAAGAAAATTTATAAAACATGGGGATTCCGCTAGAGGTCTTTGCATTTTTGACAA
ATCCAAGATGGAAAATCAATATCAGAATTGGTCTCGGATTTATCAAACTCTAGGAAACCG
ATGGAACGAAAAGTTAAATAATTTTGCAGAAGTCCCTTTGTTTCTTGATTCCTCGATATC
GCGGTCTATTCAAATTGCTGATTTGGTGGCTTTTTCGCTATATCGATATTTTGAACATGG
CGACGACTCTTATTATTCTATTATTAAGGATTGCTTTGATAAAGATAATTCTCAAATTCA
TGGTTTATTTGTTTCTGAAAGGTAAAAGACAGTTTGTTTGGATGACAGTTCCGATAAATT
TTATATCTTTTACTTCGTGTGCACAATAGCGTTGCACCGTGAAGGAGTTTATGGCTAACT
TAAAAATGTATATCGACAAGGTAAAGAGTCGAACCTATCTCGAAAAAGAACGCAATTCCA
TTACCGTGGACGATGTCACGATCGATTTTCCGCTCATGTTCGATGGCAACGGCAAGATGT
ATTTCTTCAAGCTCGACCGTTACGTGTACGTCAAGGGTACGCGCTACACCAAGGCCGATG
GTAAGACTCGCGACTTTTTGCTGACCTGCCTTTTCAAGAAGGGCTTCATGTCCGATGGCG
CGTCGACTCCGACTTTTGCGCAGTTCATCGTTCCGGATATCAAGAAAGGTAACGATGTCT
ACAACTCGGCGCCGTTCATTCACGATGGACTTTATATGTGCAAGGGCGTTGTCGATGGTG
CTGACCTCACTCGCGAGGAATGCGACGACATTCTTCGTGGCATCTGGCGAATCGCGGGCA
TGTGCCGCCTGGTTGCGGGCGCTGCCGACTTCGGTATCCACGTTTTTGCGGGCTCGAACG
ACCACTGGGGTAACGACTCCAACAATTGCAAGCACTTGTTCAAGGCCAAGTTCGAATACC
GCTAATTAAAAAGAATCACGAGCTTATCTTGTCATGCCCGCCTCCGAGCGGGCATTTCCT
TTTATATGATGTTTTTTACGGCAAGTTCGTGTAAGGCACCCATTTTTTATTTATTTTATG
TAAGCTAAAAGGAAGAATTTGGGTATGAGAAAATATGTTTTGAAATTTAAATTAAAACTG
AAAGCGATATGGGCATCCGTCGAGGGCTTTTTCTCGCGGTCGAGGAACATCCTCTTGCTG
ATGCTCGTGGGCCTGCTCCTGAACGTCATCCCCGCCAAGCTTGCTATTTTCTTTGGAATA
CCTCTCTTCTTGGACTGCTTGGGCACCGTGCTTACGGCCATGCTCGGCGGTTACCTGCCT
GCGGTTATCGTCGGCTTTAGCGTGAACGCCATCAACGGAATTTCGGAGCCGGTCGCGACT
TACTATGGCGTCCTGAGCATTTTAATTGCGACGCTTGCGACATTCCTTTTTCGTCGAGGA
TTCTTCCATCATATCTGGAAACTGCTCATAGTCATATTGCTCTTTGCGTTGATTGGCGGT
GGTATCGGTTCCGTCTTTACATATGCTTTGTACGGGTTCAATTTTGGCGAGGGCATATCG
GCGCCGTTCGCGATTGCGTTCCACGACGTTTTGCACTGGAACCGTTTTTATTCGCAACTC
TTTGCTGATATCGTAATTGACGTTTTTGACAAGAGCGCTATAGTTCTTTTGTCTGCTCTT
ATTTTCCGCTTTATCCCGCGTCATGTCAAGGATGAACTTAAAGATGTCCAGCTGTTCCAT
CATAAGAATGCCGACAAGGGATTTTCTTCGGATAAAAAAACAATTCGCCATTCCTTGCTG
AACAAGGTCGTGATCATGGTGATTGTCGCCGAAGTCCTTTTGGGCGGGCTTGCGAGCATG
ATCGGGTTCTTCTTGTATCGTGACAACTGCATCAATAATTTTGTCAGTATCGCAAGGGGT
GTGACCGAAGCGGCGTCTATTGCAATTGATGCCGAAAAGGTGGACAATTACATAGCGCAG
GGTTATGAGGTCGAAGGCTATGCTCATACCCGTGATGTGCTTGGAGGTATTCGTGAAAGC
TTCCCGCAGACAAAGTACGTGTATGTGTACAAGATTTTGCCGGATGGTTGCCACGTGGTT
TTTGACCTCGATACGGATGGCATACCGGGTGGCGCTCCGGGCTCCTTGGTGGAATTTGAC
CCCTCGTTTGAACCCTATTTGCCGAAGCTTTTGGCGGGCGAGGAAATCGAGCCGATTATT
TCTGATGACCAGTTTGGCTGGCTCCTCACCGTTTACAGGCCGATAAAAAATGCAGCGGGG
AACACCGTTGCCTACGTGGCTGCCGATATCTCGATGGAATCCATTGTGCGCGACGAGGCC
ATATTCTTTATCAAGCTGTTGTCGCTCTTCTTTGGTCTCTCGCTGATTATCATGATGGTG
ATTATCGAGGTGATGAAGCATAGCTTTGTGGTGCCCGTGAACAAGATGTCTCATGCCGCT
ATGAAAATTTCTGGGGCTACGATGCGTACGGCGATGGCGTTTGAAATGGGCAAGCTCGAT
CTTTCGCTGATTCAAAATGCCGTTGCATATGTGAAGGACCTCAAGATTAATACAAGTGAT
GAAATCGGCCAACTGTACGACCATTTCAATTCGATGACCGAGGACACCCAGAGCTTTATT
GAACAGGTGCGCGATCAGGTTCTTAGAATCCAGAAAATGCAGAACGTGATGATTACGGAA
TTCGCAGAACTCGTTGAAGCGCGCGACAAGAACACTGGCGACCACATCAAAAAGACCGCT
GAATACGTTGAAGCGATTGCAAAGGAATTGCGATCCGAAGGCAAGTTCAAGGGTGTGTTG
AACGATGGCTACATCAGCAAGCTCAAGCAGGCAGCTCCGCTCCATGACATCGGTAAAATC
GCGGTTTCGGACTTGATTTTGAACAAGAACGGCAAGCTCACCGACGAAGAATTTGCCATC
ATGAAGAGCCACACGACAGAAGGCGGGCGAATCCTCAAGAAGATTGTTCATGATGCGGGC
GACACGTTTGATGCGGGCTACCTCAACGAATCTATTGAAATGGCTAGCTACCACCACGAA
AAATGGGACGGCTCGGGCTACCCCGAACACCTCAAGGGCGAAGAAATCCCTCTCTCCGCG
CGAATCATGGCCGTTGCCGACGTCTTCGACGCCCTTATCGCCGAACGCGTGTACAAGAAG
GGATTCCCGTACGAAAAGGCAATGTCAATTATCACCGAAGGGGCGGGCAAGCACTTTGAC
CCAGTCGTCGTCGAAGCCTTCACGCACATTTCTAAAGCTTTGTACGACGCTCGCACAAGA
GTCACACCGGAAGCGGGCGAGACTGCTGAAAATGCGACGGGTGCCGCGGCTACAGAAAAA
GCAACGGAAAATGCCGCGCCGGGTGTCGCGAAACCTGTATAGATTGTCATGCCCGCCACT
TTGTCATCCCGGACTCTGTTCCGGGAGGGCATCTCCATCTCGGAATCTAGAAAGCCTAGC
CCCTTGCGGGACTAGGCTTATGTTTTGGATGTTTGTTTTGCGTGTTAATGGAAAGGAGAG
AATTAAACTAATGATTCGGTGGTATTTTCTTCTGTTTCTGTAGAAACATCTTCTTGTGTA
ATTTCTTCTGTTTGAGAAACATCTTCGGTGGGAGTGGGTTCGCTTTCATAAGGGCGTTCT
ACATTTTCTAAGTATTTTGCCTTTTCTTTAAGGATTGCCTTGTATGCCTCTACAAATTCA
GAAATGGAAGATACCTGCTGAGCATTGCGTGTTTCTTCGGACATGGATTCAAAAGGCTCG
CTCTGGTCGGCACGTGTTGCTTCAAGGAAGTAGCCAATCAATTGCGTGGAATCAATTCTT
ACTGTGACTGTATTTTCGTGAATCCAGGTGCTTGTGTTTGTTTGCTGCGAAAAAGAATTC
TCTGATGTGTTTTGGAAAATCAGGAACCCGCGTCCCGAAGAGGCTTGCTTTTCGATGGCG
CGATATTCATCCATGATGTCCTTCTTTTCTTTGCCTGTGAATTCAAATGTGATTGTAATA
TCGCGGGCAATCACCATGGCAACTGGATAGCACGGGAAAATGCAATTTCTCATGTCTTTT
AAGCGCTCTTCCGTGATGCCATCATAGCTGTCAGATTTTGGGGATATCATTGCCGATCCC
AACTTGAGCATATCCTTTGTCAATGCAAATACGCCTGGGTTGAACCATTCTCGCTCAATA
CCAATTTTCGCGATGTTCATTCCAATATGGATTTTGCATTTCTTGAAAAGTTCGCTGCTG
AAAGCGCTAGAACTGCTTGTCGAGGAAATGTTGTTGAATAGATATTGGGAGCCCTGCTTG
TACGTGCTGTTTGATACGGTGTACGATGTTTGCTGTTCTAGGGATTCCATGCTAGAATCT
ATGACGATGTTTGTGAATCCCTTGGGTACAACCGAAGTGGAAAGTGGCAAATTCCTGGTG
TTTGATTCAATGCTTGAAGAAAGCGATAACTGCTTTTGTAGCTCAGTGATTTTCTCGTCG
AAAATCTTAATTTGATCTGTAATAGGGTCAAGATGATTTTGAATATGGTCTAATTTTTTT
TCTTTAATTTCGTTTCTGATGCTTTTTTCCAGTTCTTTAATGGCGGCAACGTATCTGTTT
CTTTGGTTGATGTTTGTTGTTATGTCTCTGTTGATCTTTACAGCGAGCTGGGCATCGCTT
AATTTACTTTGTTCCTGTAATCTTGCGTTTTGCGAAAGTCTCTGCACTAGCTGCATAGAA
ACGCTTCGCTTTAAGTACGGCTTGATATCTGCAAATGGTGACTTAACAGCAAAATCACGT
ACCTGATCGCCGTACACGGTAGATGCCTGGGTCAAAGAACGTTCCATTTGCTTCTTTACC
ATATCGACTTTTTTTAGATATGGCTTGATTTGGTCGCTCGAAATCAGAGCTGCAATATCC
TCGATATAGGAGTACAATTGCATCCTGCGAATAGAGTAAGTCTGTATTTCAGATGCTATT
GCCTCTGTGCTCCTTGCCATGTCTGATGGCGTAAATGATGTCCCGAGCATTTCAAACCAA
TTTGGCGGATTTAAACGTACGGGATAAACGTAAGAACCGTTTGGCGTGATTTTTCTGACC
CCGTTTAAGGCTTGACGGGCTTCTTGTAATTCAGCTCCTGTTCCACTATCTAGAACGCCT
TCCAAAATTTTCATGTCGTTTGGAGATAAAACCGACAATATCTTGGCTTTCTTTTCGTTG
ATGATGTTTAAATGCTTTTCGGCTTCGTTTTCGTACCATTCCAAATAGGCGCTCTTGCCA
[truncated: 3,171,690 more chars]
