# Supplementary material for: Regions Enriched with Reverse Complement Triplets in Bacterial Genomes
Source: Int J Mol Sci. 2026 Feb 28;27(5):2301. doi: 10.3390/ijms27052301 (PMC12985086; doi:10.3390/ijms27052301)
Supplement: Supplementary file 1 [file ijms-27-02301-s001.zip › for_send/45/Fusobacteriota/class/mirror.txt]

SMAX=  138.00     KMAX=     303   
NOM=    11    28    29    31    37    40    41    42    45    48
NOM=    50    51    52    59    60    61    69    72    79    80
NOM=    82    87    88    89    97   100   104   105   106   109
NOM=   113   114   116   117   120   121   122   130   132   133
NOM=   134   137   139   140   142   145   146   147   149   154
NOM=   156   157   161   162   163   164   165   167   168   169
NOM=   171   172   173   177   178   183   184   189   193   194
NOM=   196   197   203   205   208   215   217   219   220   221
NOM=   222   224   225   226   229   232   236   237   238   243
NOM=   244   245   256   257   259   260   268   271   273   274
NOM=   275   276   277   278   280   282   283   286   287   292
NOM=   293   295   296   299   303   304   307   308   309   311
NOM=   312   313   315   319   321   322   324   326   328   329
NOM=   335   338   341   344   352   356   357   358            
KK= 1746139  LL= 1747158  Z=    4.68  JJ= 1746109  DL=  1020    
TTTCCCTCAATTTTTCTAAAGGAATATTTATTGCTCCTTCTATGTGAGCTGAATTATATTGACTTGCTGAACGAGTATCAATTATTAAATATTCAGAAAAATTATCCTTTAGTTCTTCTGGAGTTATTATTTTATTTCTTCCATTTATAGCATTATCTAAAATCACTCCTGTATAAGCAACAGGATCTTTAGTAGTAGAAAAAGGTGGAGCATAAGCTAAATCTATATGAAATAATTGATCCACAGTTGCTCCAAAAGTTAAAAGAGTAGCAAATACATCTAATCTCTTGTCCACTCCATTTTCTCCAACTATCTGTACTCCTAGTAATTTACCTGTTTTTCTATCTGCAATAGCTTTTATTAACATCTCTCTCGAACTTTCTAAATATTCAGTTTGATTTGGTTTTATATTATGGATAATTTCAATATCATATCCTCTAGCTTCTGCTTCCTCTTGAGATAATCCAGTTTTTCCAACTACAAGATTAAAAACTCTAAATATTGAAGTTCCCAAAACTCCTTTAAACTCTAGATTCCCTCCTGTTAATCTATCTCCTAAGATTCTTCCCATCTTATTAGCAGTTGACCCTAAAGGTAGATATAGTTCTTCTCCAGTTATACTTGAATATGCCAAAGCACAGTCTCCAGCTGCATAAATATCTTTTATATTAGTTTCAAGATATTTATTAACTTTTATAGCTCCCTCTCTACTAAGTTCTATCCCTATTCCTTGTAAAAACTCTGTATTTGGAATCACTCCTATAGCTCCAATTATAAGCTCTGCCTCAATATCTTTTCCATTAATAGTTTTTACCCTATTTTTTTCAATAGTTTCAATAGAATCCTTTAAAATTACTTCTATCCCTTGTTTTTTTAAATATTTTTCTAATATTCTACTGATGTCTTTATCTAATTTTCCCCCTATTCTATCTCCTTGTTCTATAAGAGTAGTTTTTATTCCTCTAGAAGTAAGGTTTTCTAACATCTCTAAGCCTATAAAACCTCCTCCTATAACAAGAG                                                                                                                                                                                                                                                                                                                                                                                                                                                                                                                                                                                                                                                                                                                                                                                                                                                                                                                                                                                                                    
A===      214      314      323      114      224      223      124      111      144      141      234      233      343      413      243      334      313      244      333      231      213      1
B===      321      324      414      322      311      411      312      222      332      232      341      441      434      423      431      344      424      331      444      241      421      4
RRR=   2342.7   1942.2   1183.1    381.9     87.2     39.6     21.6      3.5      2.4      0.6      0.0      0.0      0.0      0.0      0.0      0.0      0.0      0.0      0.0      0.0      0.0      0
M=    11069.    15441.    13279.        
M=    13158.    15517.    10856.        
M=     9391.     3795.     4819.        
M=     4912.     3777.     9576.        
J=   1     -20.2  20.1   0.1            
J=   2      -0.2  21.7 -21.5            
J=   3      44.9 -29.3 -15.7            
J=   4     -15.5 -30.4  45.9            
SMAX=  125.00     KMAX=     152   
NOM=     1     3     4     5     6     8     9    10    13    14
NOM=    16    19    26    30    32    33    34    35    36    43
NOM=    47    53    54    55    57    65    66    67    68    74
NOM=    75    81    83    84    85    86    90    92    93    98
NOM=    99   101   102   107   111   115   124   125   127   129
NOM=   135   136   138   141   143   144   148   152   159   160
NOM=   166   170   175   180   181   186   187   192   195   198
NOM=   199   200   201   202   204   212   213   218   223   228
NOM=   230   231   233   234   239   242   247   248   249   250
NOM=   251   254   255   258   265   266   267   270   279   281
NOM=   284   288   290   291   297   300   301   302   314   317
NOM=   318   323   325   330   331   336   339   343   346   353
NOM=   354   359   360   361   365                              
KK=  770126  LL=  771175  Z=   10.72  JJ=  770096  DL=  1050    
TTCTTTGCTTTTATGGGAAGCTTTTTTAATGTTGAGGGGATATCATTTGCTCTTCCATTTGCTATGGGATATAAGGCGATAAATACTCTGGATTCTATGGTGGGATATAAAAATGATAAATATATAGATTTTGGAATGGTATCTGCTAAGATAGATGATATGGCAAATTTTATTCCTGCTAGAATAGCTGGAGGGTTTATTATCCCAATAGGAGCTTTTTTACTAAGAATGGACTATAAAAGTGCTTGGAGAATATTTTTTAGAGATAGACTAAATCATTCTAGCCCAAACTCTGGACACTCTGAAGCTGCTTTTGCAGGAGCATTGGGAGTACAATTTGGTGGAAGAACTAGCTACTTTGGAAAATGGTACGACAAACCTACTATTGGAGATAAACTAAGGCATTTTTCCATTCAAGATGTAGAAAAAGGGATTAAGCTTTTGTATATGTCGTCTTGGATAGGATTAGTTATATTTGTAATTTTATTAAATTTAATGGGAGTGATGATAAATGGATTTACATGGTGGAAATACATATAAACTAAAAAGAGAAGGAAGAGGGGAGGTATTGGACTATAGTTCAAATATAAATCCTTTAGGAGTACCAAAAAAATTTAAGCAAAAGGCTATAGAAAATTTTGATCTTTTAGAAAGATATACAGATCCTGATTATGTAGAGTTAAGAGAGAGTATAGGTAAATTTAATAATATGGAAATAGAAAATATAGTTGTGGGAAATGGAGCAACTGAAGTTCTTTTCCTATATGTAAAGGCTTTGAAACCTAGAAAAGCTATGGTAGTAGCACCAGCTTTTGCAGAGTATAGAAGAGCTTTAGAAGCTATAGATTGTGAGATAGTTTATTATCCACTTCTTCCAAACAAAAAATTTTTAATGGATACAGATGAGTTTTTAAAATCTATTCCAGATTGTGATCTTGTGATAATATGTAATCCTAATAATCCTACTGGCTCATTTATTCCATTAAAAGAGATAGCTAAAGTAAATAGAAATTTAAAAGAAAGAGGAATCAAACTTTTTATAGATGAAGC                                                                                                                                                                                                                                                                                                                                                                                                                                                                                                                                                                                                                                                                                                                                                                                                                                                                                                                                                                                      
A===      233      143      141      111      323      244      144      223      132      123      114      333      243      234      334      314      343      413      313      231      224      1
B===      441      432      232      222      414      331      332      411      142      412      322      444      431      341      344      324      434      423      424      241      311      3
RRR=   1028.3    822.9    625.3    539.3    120.9    119.0     74.8     39.1      8.8      7.8      5.1      3.1      0.0      0.0      0.0      0.0      0.0      0.0      0.0      0.0      0.0      0
M=    16367.    14065.    15125.        
M=    14809.    13913.    16195.        
M=     4156.     6970.     6257.        
M=     6718.     7102.     4473.        
J=   1      10.2  -9.7  -0.5            
J=   2      -1.4  -9.2  10.6            
J=   3     -22.0  15.8   6.2            
J=   4       8.1  13.2 -21.3            
SMAX=   33.00     KMAX=     305   
NOM=    12    21    22    23    24    25    46    56    70    78
NOM=   110   128   151   155   158   182   188   206   210   214
NOM=   227   235   253   263   305   310   332   334   348   350
NOM=   362   366   368                                          
KK= 1515350  LL= 1516459  Z=    5.16  JJ= 1515290  DL=  1110    
TATTGGAAAATTAAACTTCTACTTTAAAAAAATAGTATAAATAATGGAAAGTATAGAAAAAATCTTGCTAATATTTATGAAATTTTAGAAACTTATGGTAATTATAATTCGGCTCTTAAATTTGCTAAAAGATTAGAAGAACAACATAAAACAAATACTCCAGCTAATAGTAAACCTATGACCAAAGTTTATAAGCTAGTAGAAAAACTAAAAGAGTTATTAAATAGAAAGTAAAAAAAAGCTGTTGTACTCAATTACAACAGCTTTTCTTTTTTTAAGTATCACTTTTATCTCAAGTTAATTTATCATTTGATTTACTTTAATAATTAATTTTGAATAAATATTTTCAACAATCCACCTTTCACTTGATTTTTGGGGGATTTCTTCTATATTTATCAATTCTAAGTTACTATTTCATCATGTTTTATAAATAATTTTTCAGTAGTATTAGCTTCTAATAAAAATGTCAAATTCAAATGGAGATGTGAAGAAATATATTCTCCATTTTTCATATGCCCTGCTACTGTAAGTACTTCTAAAGAAAAAATATTTTCAGATAGAAACCTAATATTAGTTAGCCCACTTTCTTCTTTTATTTCTTTCAAAATTACATTTTTCAAATTACTATCTCCATCAGTATGTCCTCCTAACCAAATCCATGAATCATATATATTATGATAACACATTAATACTTTTTTTCTATCAAGACTTACTATCCAAGTAGAGACAGTAAAATGGTATTTTTTATTATCTCTTGTTAAAATACCTTTTTCTTTTTCAAATATTTCTAAAATAAGCTCCTTATCTTTTTTTCTTGTTCATTAAAAGGTACATAATTTTTAATATCTCTTTTTAATTTTTCCATGTTCCTACCTCAAGTTCTTTTAAAAATTTTTATAAGTCCTATAAAAATTTAACTTTATGAGGTATATATCTATTTATTTTTTATATTTCTCTTATGTGTATATTCTGACTTCTATCAGGTCCAACTGAAACAACTGATATTGGACAATTTAAAAATTCCTCCATTCTTTTGATATATTTTTTACAGTTTTCTGGTAACTCTTCATAAGTTTTCATTTGAGAGATATCTTCTTTCCATCCTGGTAA                                                                                                                                                                                                                                                                                                                                                                                                                                                                                                                                                                                                                                                                                                                                                                                                                                                                                                                          
A===      244      111      143      141      323      223      144      233      114      333      132      243      234      313      413      343      334      314      231      224      123      1
B===      331      222      432      232      414      411      332      441      322      444      142      431      341      424      423      434      344      324      241      311      412      2
RRR=    134.4    124.7    109.0     91.0     65.6     63.5     37.6     10.6      6.1      5.6      1.5      0.9      0.0      0.0      0.0      0.0      0.0      0.0      0.0      0.0      0.0      0
M=     3874.     3429.     3449.        
M=     4020.     3996.     4473.        
M=     1387.     1846.     1646.        
M=     1299.     1309.     1012.        
J=   1       5.1  -2.7  -2.4            
J=   2      -2.4  -2.8   5.2            
J=   3      -6.1   5.6   0.5            
J=   4       2.7   3.0  -5.7            
SMAX=   22.00     KMAX=      62   
NOM=     7    18    39    49    58    62    91    95   103   108
NOM=   118   119   131   150   153   176   185   207   211   262
NOM=   340   367                                                
KK=  403310  LL=  404209  Z=    9.96  JJ=  403160  DL=   900    
TATATCCTTTGACTTTTTATAGAGTTGATGATTAAAGGTTATACTTCTAGAGAGAGTGTTACAAGAACCCCATCTAGTCTTCATATCTCTAAATTTTATCACTTTAGGAGAATATCCTATACTTTTTCCTATCTCCATAGTTCTATTGATAACATAGGGATAAAAGTTATCATATATCCATTGATTGATTAATTTTTTTCTCTTTTCAAAGCTATTCTCTTTAAGAGAGATTATAAAGTTATTATCTTTAATCTCACATCTTTCTTGAGGAGATATTTCTATCTTGATAATATATGGAAATCCAAGATAATAGAATTTATCTCCTTCTTCAAACTTAGTTTCTAACTTTTTCCTCTCTTCTATTAGAGCTATTTTTTCTCTTATCCATTTTTCTTTTTCTTTTAAGAGAGATTCTATATATGAATTTGGAACTTTTATTGGAGCAGATACAAGAACTTCTCCATCACTATTTATTCTGATTGTAATATTTTTCATTTTTTTTCTAGTTATTTTTATCTTCATAGTTTTTATTATATCATATTTCAAAATTATTTTTTATAAAATTGGAGAAATAAAGAGAGTTCTTCATATAAAAAATATATTGAGTTTTTTTGTATTATCTTTTATAATACTATGTGAATAAATAGGATTTAGTAGGAGGTAAGAATGTTACAAAAACATAAAAGGAACTTCTCTATAATAGCTCATATAGATCATGGAAAATCTACAATAGCAGATAGATTATTAGAGTATACTGGTGCTGTTTCTAAAAGAGAGATGAAAGAGCAACTTCTTGATTCAATGGATTTGGAAAGAGAGAAGGGAATAACTATAAAAGCTCAAGCTGTAACTTTATATTATAAGGCAAAAGATGGAATAGAGTATGAATTAAACTTAATT                                                                                                                                                                                                                                                                                                                                                                                                                                                                                                                                                                                                                                                                                                                                                                                                                                                                                                                                                                                                                                                                                                                                            
A===      323      141      111      233      223      144      143      244      123      121      114      333      132      243      334      234      313      413      343      314      231      1
B===      414      232      222      441      411      332      432      331      412      212      322      444      142      431      344      341      424      423      434      324      241      2
RRR=    223.2    114.0     68.5     65.3     34.0     20.1      9.9      5.5      4.2      2.2      2.2      1.6      1.5      0.0      0.0      0.0      0.0      0.0      0.0      0.0      0.0      0
M=     2730.     2631.     2432.        
M=     2292.     2399.     2771.        
M=      713.      876.      889.        
M=     1285.     1114.      928.        
J=   1       2.8   0.7  -3.5            
J=   2      -4.2  -1.9   6.1            
J=   3      -4.0   1.8   2.2            
J=   4       5.4   0.2  -5.6            
