# Supplementary material for: Regions Enriched with Reverse Complement Triplets in Bacterial Genomes
Source: Int J Mol Sci. 2026 Feb 28;27(5):2301. doi: 10.3390/ijms27052301 (PMC12985086; doi:10.3390/ijms27052301)
Supplement: Supplementary file 1 [file ijms-27-02301-s001.zip › for_send/45/Fusobacteriota/class/selection.txt]

KOK=         1
KK=   40531  LL=   41640  Z=    7.47  JJ=   40441  DL=  1110
A===      111      112      113      114      121      123      124      131      132      133      134      141      143      144      211      213      214      223      224      231      233      234      243      244      313      314      323      333      334      343      413      433
B===      222      122      422      322      212      412      312      242      142      442      342      232      432      332      221      421      321      411      311      241      441      341      431      331      424      324      414      444      344      434      423      443
RRR=   60.759   -0.437   -2.300    3.066   14.644    7.377    1.453   -0.083    4.096    0.878    1.242    3.585   34.061   26.245    0.229   -2.689    0.527    0.863   -1.911    2.145   20.532    1.242   -0.680    0.964    1.082    1.109    1.115    3.586    0.218    0.218    0.045   -0.140
X1==    7.226   -0.198    1.493    0.885    5.053    2.231    0.992    2.117    2.231    1.240   -1.111    3.845    7.948    5.017    0.152   -0.955   -0.519    0.394    4.185    1.594    4.271   -1.088    2.613    0.805   -0.760    0.700    0.271    1.778   -0.358   -0.358   -0.206   -0.358
X2==    8.408    2.203   -1.541    3.465    2.898    3.307    1.465   -0.039    1.836    0.709   -1.118    0.932    4.286    5.231    1.507    2.817   -1.015    2.190   -0.457    1.346    4.807   -1.142   -0.260    1.197   -1.423    1.584    4.111    2.017   -0.609   -0.609   -0.217    0.391
CD1=       30        8        5        6       23        6        6        6        6        2        0       12       10        9        9        1        3        3       12        5        5        0        4        3        0        2        1        2        0        0        1        0
CD2=       32       15        1        8       17       11        5        4        8        3        0        4        6        6       13       10        1        9        2        7        9        0        1        2        0        3        8        3        0        0        1        1
AAATCCTTAAGTAATTGATTAAATAAATTACCTGAATAGGGTATTTTGAAGGAGAGCAGATACCTGCTCTCCTTTTTTCAAGGAGAGGATATGGAGTTTTTGATAGAATTTGTAGATGAAGTACCATTAATTTGTATTTTTATCTCATTTGCAGCTTTTTTTTTAGGAATAAAATTTCCTGATTGGGATTTTAAAATGAGATTGAAACATAGGAGTATAGTAACTCATAGTCCTCTTATTCTGTTGATTTTCATAAAAGTATATGAACAAGATGGAAGTAACAATTTTAGATATTTTTTAATAGGATTTTCACTTGCTCTAGCTCTTCATTTTATTTATGATATATATCCTAAAGCTTGGGGTGGGGGAGCTCTTATAAAAATACCTATCTTAAAAATAAGTTGTAATCTTAAAATAAGTAAGATGATACTTCTTTTTTCAATTATAACTAGTATTTTGGTAGCTATATCTTATACCGAAAAATTGATGGAATTTTATTATTTGGGGATATTGGGAATAATTAGCATATTAAAAGATACTAGAAAAGAGAAAAAATTATTTAGGCCACTGTTTTCTTTTATAATTTTGGGGTTAATGATTGGCTGTATAAAATATAAAGAATTGTTTTATATATTTAGAGATGGAGTTTTTTATATTACTAGCAAAATATCTATGTTTTTTTGAGTAAAATCATAGCTTTTCTTGACAATATTAGAGGTAAAATAATATAATTTAAAAAGAGTATAAATATTTTGAAAGGAGAAAAAGTAAACAGATGAGAGATATTAAAAACCTAGAAGTAAAAGCAACAAACATAAGAAAATCTATTGTAAAAATGATTTGTGAAGCTAAATCAGGACACCCAGGAGGATCACTATCAGCAACAGATATATTGACAGCTTTGTATTTTGCTGAAATGAACATAGATCCAGCTAACCCAAAAATGGAAAACAGAGACAGATTTATTCTTTCTAAAGGACATGCAGCACCTGCTTTATATGCAACTTTAGCTGAAAGAGGTTATTTTAATAAGGAGAGTTTATTAACACTTAGACAGTATGGGTCTATTTTTCAAGGACATCCAGATATGAAAAAGGTTCCAGGGATTGA
KOK=         2
KK=   45541  LL=   46740  Z=    4.53  JJ=   45541  DL=  1200
A===      111      112      113      114      121      123      124      131      132      133      134      141      143      144      211      213      214      223      224      231      233      234      243      244      313      314      323      333      334      343      413      433
B===      222      122      422      322      212      412      312      242      142      442      342      232      432      332      221      421      321      411      311      241      441      341      431      331      424      324      414      444      344      434      423      443
RRR=   18.989    1.497    0.925    0.237   -3.370    2.239    0.921   -0.783    1.166    0.154    0.578   74.236    5.070    0.841    4.714   -1.190   19.717    3.401    0.739   24.988    0.451   -0.563    2.119   -1.884    0.410    5.070   11.995   -0.319    0.293    0.293    1.679   -0.508
X1==    5.149    0.744    0.339    0.107   -0.828    1.018   -0.657   -0.757    4.247   -0.771   -0.573   11.471    1.699    1.510    2.944    1.018    4.513    1.724    0.528    2.956    0.448   -1.125    4.237    3.048    0.229    1.699    4.448   -0.176   -0.400   -0.400    1.699   -0.400
X2==    3.688    2.013    2.733    2.218    4.071    2.199   -1.402    1.034    0.275   -0.200   -1.008    6.472    2.985    0.557    1.601   -1.169    4.369    1.973    1.400    8.454    1.007    0.500    0.500   -0.618    1.791    2.985    2.697    1.814   -0.732   -0.732    0.989    1.268
CD1=       34       13        4        8        8        4        4        2        9        0        1       39        4        7       20        4       16        4        5        7        1        0        6        8        1        4        5        0        0        0        4        0
CD2=       12       11        8        4       16        9        0        5        5        2        0        9        4        1       10        2        8       11        5       22        5        2        2        0        5        4        8        4        0        0        2        2
CTTATAAGGGAGATGGAGTGATAGTAGCTACTCCTACTGGATCAACAGCTTACTCTATGTCAGCTGGTGGTCCAATTTTAAAATCAGATATGAGAGCAACTGTTATAACTCCTATTGCTCCACATAATCTTAGTACTCGTCCTATAGTGATAGGTGGTGATGAAAGAATTGAGATGCGAATAGAAGATGAAAAAAGATTAGGGCAAGTGATTATAGATGGACAGACGAATAAGAGAATTACAAGTGCTGAAAATATAGGAATAGAGTATTCTAAATTTACTTTGAAACTTGTAATACCAAAAAGTAGAAATTATTACAGTGTACTTAGAGAAAAATTGAAATGGGGAGATAATCTATGTTAAGAGAGCTTAAAATAGAAAATCTAGCTATAATAGATGAACTTGATTTGGAATTTGAAGATGGGTTTATAGTTTTGACTGGAGAGACTGGGGCGGGAAAATCTATAATACTGAGTGGAATAAATCTCCTTATAGGAGAGAAAGCAACTATCGATATGATAAGAACAGGAGAAAAAAATCTTTCTGCTCAAGGTGTATTTGAAATAAATGATGAACAAAGGGAAGAATTGTTGCATAAGTTTGAGATAGATGCAGAAGATAATGAGGTAATTGTTAGAAGAACACTAGATATAAATGGAAGAGGAAAGGTTTTTGTAAATGGTATAAGAGTCTCTCTTGCTACTTTAAAAGAGATAATGGGGACTCTTGTAGATATAGTAGGTCAGCATTCTCATCAAATGTTACTTAATAAGAGTAATCATATAAAGCTTTTGGATAAATTTTTAGAAGAAGAGGGAAAGGAACTTTTAAAAAATAGTAGTAGACTTTATAATAGATTTAAAGAGATAGATAATAAGATAGAAAATATAGAAAAAAATAGGAGAGAAGCTATAGAGAAAAAAGAGTTCTATGAGTTTCAGTTAGCTGAGATAGAGAAAATAAATCCTAAAAAAAATGAGGATACTTTTCTAGAAGATGAATATAGGAAGCTTTTTAATGCAGGGAAGATTAAAGAAAAATTAGAAAATTCATCTCTTTATTTACGAGATGGTGAGCTAAATGCTCTTCACTTTATCTATAATTCCAGAAAAAATATAGAAAATCTTTGTAAATATGGAGAAGAATTTAATGAACTTTTAGAGAAACTTGAAAAAGTTTATTATGAATTAGAAGATTGTAT
KOK=         3
KK=   50671  LL=   51570  Z=    5.88  JJ=   50461  DL=   900
A===      111      112      113      114      121      123      124      131      132      133      134      141      143      144      211      213      214      223      224      231      233      234      243      244      313      314      323      333      334      343      413      433
B===      222      122      422      322      212      412      312      242      142      442      342      232      432      332      221      421      321      411      311      241      441      341      431      331      424      324      414      444      344      434      423      443
RRR=   15.796    8.200    2.982    6.797    3.043   28.455   -1.037    0.198    0.926    1.502    1.145   22.840   15.162    8.319   -0.898   -0.071   -0.015   12.893    3.674    0.852   26.976    0.131   -0.884    0.016   -0.681    0.003    4.741   -0.267    0.223    0.223   -0.022    0.277
X1==    2.797    1.748    2.704    3.777    1.748    4.827   -1.136    0.448    3.638    1.566   -1.133    6.017    5.096    4.158   -0.516    0.071    0.044    5.271    1.475   -0.524    3.662   -1.073   -1.073   -0.150    0.669   -0.243    1.771   -0.490   -0.498   -0.498    1.537    0.502
X2==    5.647    4.692    1.103    1.800    1.741    5.895    0.912    0.442    0.254    0.960   -1.011    3.796    2.975    2.001    1.741   -0.999   -0.350    2.446    2.490   -1.626    7.366   -0.122    0.823   -0.107   -1.019   -0.014    2.677    0.545   -0.448   -0.448   -0.014    0.552
CD1=       16       12        8       10       12       11        1        4        9        3        0       14        7        6        6        3        3       11        5        2        5        0        0        1        2        1        3        0        0        0        3        1
CD2=       18       17        4        5       10       12        4        3        3        2        0        8        4        3       10        1        2        7        7        0        9        1        2        1        0        1        4        1        0        0        1        1
GGATATGACACTAATGTTGGAGAGAGAGGAACAAAACTTTCTGGAGGACAAAAGCAAAGGATTGCAATTGCTAGAATATTCTTAAAGAATCCTCCAATATTAATTTTAGATGAGGCTACTTCTGCATTAGATAATATAACTGAAAGACTTATTCAAAAATCTTTAGAAGATTTATGTAAGGGTAGAACTACAATAGTTGTTGCTCATAGATTATCAACCATTCAATCAGCTGATGAGATAATAGTTCTTACTGATAATGGAATAGAAGAGCGAGGAACTCACCAAGAACTTATAGAAAATAAAGGATTTTATTATAAACTACATAGCATGAACCAATTGTAGAAAAAGAGCAAGTTAGAAAGATAAACACTAAAATAAAAATTTAGTTTTTAAAATTTTAGTGTACTGATTAACTTGCTCTTTATCTTAGATAAATTTAACTTCTAAAGAGATCATAAAAGATTATTTGACATCATTAATTACTTTTAAAACTTTTCCAATGATCTTAAACTCATCTTCAGGATAGACATATATAGGTTGATAATTGGGATTATCACTCAAAAGGGCAAAGAAATTTTTTGTAACTTTTATCCTTTTAACAAAAGATTCGCCATTAAGAAAAAAAGCTCCAACTTCTCCATCTCTAAGTTCGTCTTCTTGTCTACAAAGTATGATAGATTGATTTTTAATAGTAGGCTCCATGGAATCTCCTTTTACATTCACAGCAAATACACTATCAGCATTTCTTATTCCTGGCAGAGAGATATAATCTATAGGTTCTTCATCTGTAATGGTACCAATACCAGCACTTATCCTAGAAAATAGAGGGATAAGTATATTATTATTAGAAATATCTTTGATAACTTTTCTTTTAGATAGTTCTTTTTCATCAGCTAATCT
KOK=         4
KK=   54541  LL=   55740  Z=    4.54  JJ=   54541  DL=  1200
A===      111      112      113      114      121      123      124      131      132      133      134      141      143      144      211      213      214      223      224      231      233      234      243      244      313      314      323      333      334      343      413      433
B===      222      122      422      322      212      412      312      242      142      442      342      232      432      332      221      421      321      411      311      241      441      341      431      331      424      324      414      444      344      434      423      443
RRR=   68.159   15.447    3.566    1.114    1.660    7.274   -0.761    2.537    8.579    0.578    1.094    4.828   35.811    1.702    0.874   -0.117   -0.196    1.454   -0.501    0.088    8.953    0.067    5.119    5.061   -0.015   -0.101    2.960   -0.153   -0.130    0.123   -0.975    0.123
X1==    7.737    2.855    2.324    1.242    1.242    3.597    2.183    1.028    4.243    0.422   -1.031    3.166    7.743    4.377    2.210    0.369   -0.215    2.288   -0.229   -0.277    1.419   -0.063    2.852    3.633    0.422   -0.056    1.419   -0.138   -0.253   -0.253    0.918   -0.253
X2==    8.809    5.411    1.535    0.897    1.336    2.022   -0.348    2.467    2.022    1.368   -1.061    1.525    4.625    0.389    0.395   -0.317    0.911    0.635    2.188   -0.317    6.311   -1.057    1.795    1.393   -0.036    1.782    2.086    1.107    0.512   -0.488   -1.061   -0.488
CD1=       34       19        6        7       14        8        9        4        9        1        0       11        9        8       17        3        4        6        4        2        2        1        4        7        1        1        2        0        0        0        2        0
CD2=       39       28        8        4       15        9        2       10        9        4        0        5        6        1       12        4        4        6        6        4       11        0        3        2        2        3        5        2        1        0        0        0
AATAGCAAATAGTAGAAAATCTGGAATCTATTCAGCTTTAGGAATATGTTCTGGAATACTTATACACACTTTTTTAGCTGCATTTGGTCTATCTTTAGTTTTAAAAAATTCAATAACATTATTCAATGTAGTAAAGCTATTAGGAGCTATCTATTTAGTATATATGGGAATAAAAAGTATTAAATCTAAAGATAATCTTTTACTTGAAGAAAAAGGGCAGCTAAAAGAAGATTTAAAAAAATCTTTTATTCAAGGAATGGTAACAAATATTTTGAATCCTAAGGTAGCGTTATTTTTTTTAGCTTTTTTACCACAATTTGTAGATGTTGCAAATAGTTATGGAGCCCTTCCATTTGCACTTTTAGGATTGACCTCTTTTGTAATATCAGGTACTTGGTGTGTATCACTTTCAATATTTGCTTCGTTCATAGCAATATTTTTAAAAAAGAATAAAAATTTTGGAAAGATAATTAATAAAATCTCAGGAACTATATTTATTGTTTTAGGAGTAAATTTATTAAGAGCTAAGATAAATTAATGATTAGAAGAACTTTCAAAAAATAAAGTAAAAAATTGTTGACAATTAAATGGGATTATGATAAGATTATTTCAAATCAATGAAGAGGAGGAAGAGAAAAATGTTAATGATAACATTACTAAGGAACAGGAAATATAATACAACTATATATAATTTCTTTTGTAATGAGTCTGTTAATATTTTTACTGATTCTTCTGAAGAGAATATTTTTTAGTGATTAGGTGTATAGTATTTCTTAAAATTTTTAAAAATTAAGATTGTACACTTGATTTCTAAATATGTTTCGGATTAAGTGTAAAAACTATGGTATATTTTGTTATTAACAGATTGACATTCAAAAGATGTCGATCTGTTTTTTAGTTATATAAATAATTTAAAACATTTTAGGAGGAAATTTTATGAAAAAAGTATTTTTAAAAGTTGTTTTTATGTTTATGTTTGTTATATCTGGACTTAGTTTTGGAGCAGAGAAACTTTATGTTGGAACTAATGCTGAATTTGAACCATTTGAGTATTTACAAAATGGAGAGATTGTAGGTTTTGATGTTGATTTAATGGAGGAAATAGCAAAAATTACTGGGAAAGAGATCATATGGAAGAACATAGCTTTTGATGGATTATTACCAGCTCTTCAAACTAAAAAAATAGATGTAATTATTGCT
KOK=         5
KK=   58411  LL=   59520  Z=    4.95  JJ=   58381  DL=  1110
A===      111      112      113      114      121      123      124      131      132      133      134      141      143      144      211      213      214      223      224      231      233      234      243      244      313      314      323      333      334      343      413      433
B===      222      122      422      322      212      412      312      242      142      442      342      232      432      332      221      421      321      411      311      241      441      341      431      331      424      324      414      444      344      434      423      443
RRR=   40.283   13.090   -1.231    5.427    6.436   -0.424   -0.088    0.069    6.797   -3.496    1.194    2.371    9.013   11.554    1.528    0.407    3.461    0.347    0.777   -2.097   38.922    1.194   -0.438   10.930   -0.203   -0.254    7.063   -0.321    0.185   -0.343    0.171    0.957
X1==    5.310    5.349   -0.936    2.579    2.306   -0.515   -0.535    0.616    1.501    4.146   -1.101    0.758    5.294    6.129    3.997    0.493    1.238    0.370    2.839   -1.019    9.264   -1.132   -0.242    2.081   -1.297    1.640    3.209    1.269   -0.528   -0.528   -1.101    1.472
X2==    7.586    2.447    1.314    2.105    2.791    0.824    0.164    0.112    4.528   -0.843   -1.084    3.129    1.702    1.885    0.382    0.824    2.795    0.936    0.274    2.059    4.201   -1.055    1.807    5.253    0.157   -0.155    2.201   -0.253   -0.350    0.650   -0.155    0.650
CD1=       24       25        2        7       16        3        2        5        7        7        0        4        7        7       21        5        5        5        8        2       14        0        1        3        0        3        6        2        0        0        0        2
CD2=       32       16        5        8       17        4        4        3       10        0        0       10        3        4       10        4        9        4        4        6        5        0        3        8        1        1        3        0        0        1        1        1
TTGTAAAGTTTTACCTATCATTCCAGCTGTTCCATGTCCACCAGCAAATCCAGTATTAAGCTCAGCTCCAAAAGTAGGATAAAGAGGCTTGCCTAGTATATATGTATAGATAAAATTTACAAAATAGCCTATAGCTAATTGTAAAAAAGTTACAATAAATAGAATAAAGCTAGTATTTATAATATCTTTAGCCTCTCCCTTACTATTTTTTATGTTGAAATTCATTCCTAGTGGAATACTAGCTATTATAGGAACTATGAGTATACTAGGAAGTAATGAGATATCTTTATTCCAAGTAATAGGAATAGAAAATGAACTGAGTTTTCCTAAAATCTCAGGTCCAATTATTAAACCAATTCCACCACCTATGATTGAAGCTGGAATAAATAATTCTTGAAAAATTTTAAATTTGGATTTTATAATTACTCCTAAAATTAAAAGAAAACTGAGATAACAAAGAATGTAAAAAAATTGTTGCATGAATACCTCCTAAAAATTAATAAGTAATTATATCATTAAAATTCATAAAGGTAAATAAAAAAAGGCTACTGCAAAATTTTTAATTGTATATTACTCCTCATTTAAAAGGGAATAATTACATTGCAACAGCCTCAGAACTTTTATTATAGAAGTATACTAGTCAATTTTTAAAGAAATCTACAGTTATAGTTTCTATTTTCCATATTATATTTTTGATTTTCAGTTCTTTTCATAACAATTTCTTGATTTAGTTTTTCTACTCTATTCCAATCTGGAGTATCTTTTAATAATTCTTTTCTGATTTCTATCTTTCTTTCTGCTATAAAAATTCTATTTTCTTCTAATTTCTTATCTAAAGGAAGACCATTTCTATTAAAATTTCTTCCATAACCACAATTAGTATTTGGATTATTGAAATTTCTTCCATAAGCGTAGTGAGTGTTTGAATTGTTATAATTTCTTCCATAAGCAACCGAATAATTTTGGTAACAAGCTCCAGTTCCTCTACCCATATTTCCCATACCTCTAGCAAATACAGTACTTCCAATTAATAGTGTTGCAACTCCTACAGTTAAAATAATTTTTTTCATAAGTTATACCTCCAAAAATTTTTTAATTTCCTTTATGGAT
KOK=         6
KK=   65671  LL=   66780  Z=    5.76  JJ=   65641  DL=  1110
A===      111      112      113      114      121      123      124      131      132      133      134      141      143      144      211      213      214      223      224      231      233      234      243      244      313      314      323      333      334      343      413      433
B===      222      122      422      322      212      412      312      242      142      442      342      232      432      332      221      421      321      411      311      241      441      341      431      331      424      324      414      444      344      434      423      443
RRR=   57.293   -0.015    0.102    7.402    2.984    1.514    0.485   -2.861    8.730    3.597   -0.008    8.662    0.909   -0.028    8.974    3.267    3.209    5.181    1.645    3.610   23.096   -0.000    0.002   15.537    0.095   -0.008    9.326    0.103    0.103    0.103    0.099   -0.193
X1==    8.356   -0.024    0.132    3.984    1.832    2.458    0.952   -1.433    2.458    1.693   -0.107    2.378    0.844   -1.030    2.451    1.374    0.952    3.265    1.133    3.000    5.699   -0.028    0.961    4.024    0.767   -0.107    1.846   -0.367   -0.348   -0.348   -0.107    0.652
X2==    6.857    0.612    0.776    1.858    1.629    0.616    0.509    1.996    3.552    2.124    0.077    3.642    1.077    0.027    3.662    2.377    3.370    1.587    1.452    1.203    4.053    0.002    0.002    3.861    0.124    0.077    5.053   -0.281   -0.296   -0.296   -0.923   -0.296
CD1=       40       11        4       11       17        8        5        1        8        3        1        8        2        0       19        6        5        9        5        9        7        1        2        5        2        1        3        0        0        0        1        1
CD2=       28       11        4        6       14        4        4        6        9        3        1        9        2        1       20        7        9        6        6        5        5        1        1        5        1        1        6        0        0        0        0        0
TTGATTCATGAGAGAAGTACTTAGATCGTTAGAGATTTTTAAAAGTGGAAAAATTAATGCAGAAAATATACTTAGAAGACCTAAAGTAAAGATTACTTCTAAAAGTGAAAATCCACGATTTTTTTTCATAAAAATCACCATTTATTAACTAAATTCTCGCTTTTAAAACTTTTATTATTATTAATATACATAAAGTTTATTTTTAAATACTCATATTTTTCAATTTCATCATGATAGTAAACTTTTGAGATCTCTAATTCTAATTTTGACTCCTTATCTAGCTGATAGGGAAGAAAGAAATTTTTGGTAATATTATCTTTTCCAAAAGTTTCAAAATTATATTCTTTCTTTCCAATTGAATTTTCTAAAAGTTCAAACTCTTGGACTAGTAGTTGCTTTTCAATAGCTTTAAAATTATAAAAACTTTTTTCTAAAGAAATGTATCTCCTATTGCTAGAGAATGAAAAGTGAATGTATTTTATCAATGGAAAAATACTTATAAAAAAAAGTGCAATAGATATAACTATTTCAATAAAACTTAGACCTTTATTTTTCATAATTACCTCAACCAAATAAAAAGGAAAGCAAGAATTAAAAATGGAGAAAAAGGAATTTCTCTTTTTTTTCTTTTACTAATAAAAAATATTATTCCAACAAATGAAGCTGTGGTAAAAGAGATGAGGTAGTAAAGATAAAGGTCGAAAAAGTTAGTATAACCTAGGATATATCCTAGAGATAACAAAAGCTTTATATCACCAAAACCAAAAATCTCTTTGTTTAAAATGTCAGAAAGGTATCCATAAAGTAATAGTAATGGAAGTGTATATAAACCCATACCTATAATACTATTTTCTATAATTTCGTAATCAAATTTTTTTAAAAATATTCCTACTATAAGTAAAGAAAAATTTAAAAAATTTGGGATATAGAGTTTTTTAATATCTATAAATATAATAAAAAAAAGTATAATAAAAATTAGTATTCTGTCCATTTATTTCCTTTTGTATCATACTCTTTATTTTCAGCTGGTTGAAACCAAATGTATATTCCATCACTTCCACTAGAATCTGTTATATTTGGGTTTTTAAATGTGAGTCCAATAGTTCCGCC
KOK=         7
KK=   67861  LL=   68640  Z=    4.58  JJ=   67801  DL=   780
A===      111      112      113      114      121      123      124      131      132      133      134      141      143      144      211      213      214      223      224      231      233      234      243      244      313      314      323      333      334      343      413      433
B===      222      122      422      322      212      412      312      242      142      442      342      232      432      332      221      421      321      411      311      241      441      341      431      331      424      324      414      444      344      434      423      443
RRR=   38.189    0.257    0.631   20.370   -2.790    0.141    1.300    0.283    2.133   -0.100   -0.565   42.137   -0.439    0.486    3.903   -1.080    7.888   -0.812    1.136    4.712   -1.562   -0.147    0.081    1.764    0.067   -0.439    1.192    0.051   -0.206   -0.346   -0.034    0.595
X1==    6.806    0.831    1.124    3.876    2.636    0.049    0.984   -0.473    2.227   -0.596   -0.531    8.950    0.469   -0.472    1.282   -0.677    2.522    1.093    0.638    2.953    2.276   -0.644    0.356    0.427    0.404    0.469    0.276   -0.223    0.801   -0.199   -0.531    0.801
X2==    5.612    0.309    0.562    5.256   -1.058    2.871    1.321   -0.599    0.958    0.167    1.064    4.708   -0.936   -1.029    3.044    1.596    3.128   -0.743    1.780    1.596   -0.686    0.229    0.229    4.134    0.167   -0.936    4.314   -0.229   -0.257    1.743    0.064    0.743
CD1=       18        7        3        6       11        2        3        1        5        0        0       12        1        0        8        1        5        4        3        6        3        0        1        1        1        1        1        0        1        0        0        1
CD2=       29       10        4       13        6        7        5        2        4        1        2       12        0        0       18        5        8        1        5        5        0        1        1        5        1        0        5        0        0        2        1        1
ATATCTCGTTTAATTTTTTCTTTTAAAATTATATTTTCACATATCTTATCTAGATTTTTTAAAAGTTGACCAGATTCTTCTCCGACTAATAAAAGATTGAGATAGGTATCCCCAAAGACATCCCTATATTCTAAAAAAGCGAGATAAATATTTTTTCCATTTAAAATTTTATTTTTAATATCATTTATGATACTAGAAAATATATTATTTTTTTCTTGAGAGCTTAAAATATCTAAAACTGTTGAGATAGTTAGTCCACTTTCTAACAAAGTTTTAAAATTTTTTGTAAAATTTAGAATATCACTTTGCAAAATCTTGTATTTTGGTGTAATTATTTTATAAGATATGAGAATTAATTTATTTTTTTTAAGATAATTATGAAAATCTTTTGATGAGTCAAATCCAATTAAATAAGAGAGTTTTTTTCTTTGGCTATCATAAACTTTAAAGGAGTAAAATTTCATAATTAACACTGCCTTATAATCTCATCTAAAGAAGTTATTTTGTTTAGTGCTTTTTCTATCCCGTCTTCAATCAAAGTTTTGACTCCTTTTCTTTTAGTTAAATTTTGTAGATCTTGTAAAGAGATATTTTTTTCTAAAAGATTTCTTATCTCATTGTCAAATAAGAGCAATTCAAAGATAGCAATTCGTCCTTGATAACCAGTATACTTACATTTTTCACAGCCATTAGCTATATAGAAAACTTTATCTTTGAATGCATTTAAATCAACTTTTAAAAGCGAAAGTTTTGCTAAGAAGTCTTGATCGATAGTAAGGC
KOK=         8
KK=   69511  LL=   70620  Z=    5.59  JJ=   69481  DL=  1110
A===      111      112      113      114      121      123      124      131      132      133      134      141      143      144      211      213      214      223      224      231      233      234      243      244      313      314      323      333      334      343      413      433
B===      222      122      422      322      212      412      312      242      142      442      342      232      432      332      221      421      321      411      311      241      441      341      431      331      424      324      414      444      344      434      423      443
RRR=   48.480    3.449    3.017    7.954   10.225   -1.234    0.149   -1.404    0.442    0.097    1.072   11.802   27.537    0.239    2.312    0.230    2.394    0.267   -0.816   18.194   12.642    0.084    1.720   10.127    0.263    1.754   -0.050   -0.118    0.411    0.124    0.001   -0.482
X1==    7.646    1.622    1.441    2.025    3.314    3.160   -0.258    1.441    0.136    0.197   -1.006    4.235    5.994    2.451    0.945    0.136    1.368    1.250    0.733    5.580    3.163   -1.027    0.933    3.232    0.197    0.994    0.163   -0.242    0.697   -0.303   -0.006   -0.303
X2==    6.341    2.127    2.094    3.928    3.086   -0.391   -0.579   -0.974    3.261    0.494   -1.066    2.786    4.594    0.097    2.446    1.696    1.751    0.213   -1.114    3.261    3.997   -0.082    1.844    3.133    1.337    1.764   -0.309    0.487    0.590   -0.410   -0.123    1.590
CD1=       31       14        5        7       19        8        3        5        3        1        0       11        7        4       12        3        6        5        5       12        4        0        2        5        1        2        1        0        1        0        1        0
CD2=       31       17        8       10       20        3        2        2       10        2        0        8        6        1       18        7        6        4        1       10        6        1        3        4        3        3        1        1        1        0        1        2
GTTCAGTAGAAAATTTTGATTTTTTACTATGGGAGCTCATCTCTTTGAAGATATCTTTAATTTTTTCTGAGCTATTTTTTATCATAATTTTTCACCTACAATAAAAAAAGTATTTGGATTTTCTTTGTTAGATAGTATGACATAGCTAGTATAATTATTTCCCTTTATAAAAATAGTAACTTTAACTATTTCTTGATCTAGGGATTTTGAAAAAATAAAATTTGGAATGAAGTAAAGAAGAAAAAATAGTATAAACTTCATATTTATTCCTCCTTCCACTTTGGATTTGCAGTAGTCCATTTATTATGAAAAAGTAAAATATTATCATATTTAGCTGTTTTATCATCAATATTTTTATACACATTGATTTGCATATATTTTATCAAATCAAAACCGTAAAATGAAATTCGATATTTTGCAATATTATCATAACCAAAGATATAAATACTAAAAGATGGAGTGATATTTCCATTTGAAGTAATCTTAGATTTGAACTTTACTTGTGTTTGCTTTTCAAAGATACTAATGTATTTTAATTTTCTAGGAAGATGAATGACTTCTTTATCTATAACACTCATCTTAGATATAGTAATCTTTTTTTTAAGGTAATCTAGTTCAATATCATAGCTTGTTCTACTGTTAAAAGCTTTAATAGCATAAGTAGTGAAAACTTCATAGATTTCTGTTTTAGCTTTTATCAACTCCTCTCTTTCTATAAGTTTTCTAAAATATATTAGACCAAAACTTAATAATAAAAGAACAAGACTTATTTGAAATAGCGTATCTATAAAATAAAACCCTTTTCTGTTTTTCATCAATTTTTATCTTGCTAAGAGTATACCATATTTTTTTCAATAATCAAGAGTTATTGAGAGAGTTTTAACAATTTATTTGTTACGGATTAGGAAAATAATAGAAAAAAAATGAAAAACAAGGTATAATATGGTGAAAAGTATTAAAAATGGAGGAAGTTATGGTTTTAGCAGGAAATAAAAAAGCCTATTTTGATTACTTTATTGAAGATAAGTATGAGGCTGGAATAGAGCTAGTTGGAAGTGAGGTAAAATCAGCTAAGGCTGGAAAAATAAGTATAAAAGAAGCTTTTGTCAG
KOK=         9
KK=  114781  LL=  115980  Z=    8.28  JJ=  114781  DL=  1200
A===      111      112      113      114      121      123      124      131      132      133      134      141      143      144      211      213      214      223      224      231      233      234      243      244      313      314      323      333      334      343      413      433
B===      222      122      422      322      212      412      312      242      142      442      342      232      432      332      221      421      321      411      311      241      441      341      431      331      424      324      414      444      344      434      423      443
RRR=   28.884   -1.750    2.257    9.404   -0.968   19.784    0.004    0.356    4.148    0.201    0.603   57.593   39.430    6.918    5.212    2.577    0.004   12.974    2.330   -0.018   37.371    0.477   -0.593    0.714    0.084    0.603    3.048   -0.319    0.312    0.312    1.426   -0.323
X1==    4.943   -0.344    2.939    2.917    1.809    5.960   -0.050   -0.791    3.961   -1.317   -0.558    6.172    4.781    3.998    3.039    2.461   -0.050    2.928    1.840   -0.038    3.698   -0.412    2.044    1.214   -0.552   -0.558    5.340   -0.631   -0.635   -0.635   -1.321   -0.635
X2==    5.843    5.090    0.768    3.223   -0.535    3.319   -0.079   -0.450    1.047   -0.153   -1.079    9.332    8.248    1.730    1.715    1.047   -0.079    4.431    1.267    0.479   10.105   -1.159   -0.290    0.588   -0.153   -1.079    0.571    0.505   -0.492   -0.492   -1.079    0.508
CD1=       30       10       11       11       17       16        4        3       12        0        1       18        8        7       21        9        4        9        7        4        6        1        4        3        1        1        8        0        0        0        0        0
CD2=       21       21        4        8        6        9        3        2        5        1        0       18       10        3       12        5        3       12        6        4       13        0        1        2        1        0        2        1        0        0        0        1
ACTATGGCTGATTATTTTGGAGGAAGAGAAATCCTTTCTAAAATAGTTGAGCAACCTTTAGCTTTAACTGAAACTTTAGATAAATTTCAAGTTAAAGTTAACGTAATTGGAGGAGGAAACTCTGGACAGGCTGGAGCTATAAGACATGGAGTAGCAAGAGCTTTAATATTAGCTGATGAGACTTTAAAAGGAGCTTTAAGAGAAGCTGGATTCTTAACTAGAGATTCAAGAATGGTTGAAAGAAAGAAATACGGAAAGAAAAAATCAAGAAGATCTCCTCAATTCTCAAAAAGATAATTGCATGGAATTATATACCTCACAAACTCAATGTTTGTGGGGCTTTTTTCTTTATCTAAGATTTTAAAAAAATGAGAAAAATGGCACTCGTAGGTAACAAGTAGCCAACAAGTAGGTAACAAAATTATTTTTCTTTAACTAGCTAAAAATAGTACTTTGTAAAGAATTTTTAAGGAATCTTAAAATTTTGATAAATTAGAAATAAATATGTTTTAAAATTCTTTAAAAAATATTATTTAACTCAATAAAAAATGGAAATCTATATACCTAGAAATAGATATATAAATTTCCACAGTAGAACTATTTATTTAATTTTTTCAAAGCTATATCAATAAGCTTTTTACTATAATCTGCCATAAATAGAGGTATATTTAGTAAATCATCATCAAGAGTTAAATTATCAAAAGAAAATCTTACTCTTAATTTTATATCATCTGAATACTTTTCTCTGAATTTAAAAAGACTTCTACTCTTAGTATTTTTCTCAGCTTTAACTTCAATAGGGAAAACATCATTCTCATTTTGAATGATAAAATCTACCTCATATACATTATCAGACCAATATCTAGGAGAAACTTCAAATTGAGGGATTAAGCTTTGAAGGATATAATTTTCTGTTAAAGCTCCTTTAAACTCTGTGAATAATCTATTTCCTTCTCCAAATGCTGAAGGGGAAAGAAAAGATAATCTACTAAGTAATCCAACATCAACTAAATATATTTTAAAAGCTGATAAATCATCATAGGCAGATAGTGGTATTCTAGGAGCAGAACTTCTAAATACTTTAGTTACTAAATTAGCATTTACAAGCCATTGTAAAGCATCTTCATACTCTCTTGCCCTTGCTCCTTCTTTAACAACCTTATAAATAAATTTCTTATTCTCACGACTTAATTGAGAAGG
KOK=        10
KK=  135241  LL=  136170  Z=    4.96  JJ=  135181  DL=   930
A===      111      112      113      114      121      123      124      131      132      133      134      141      143      144      211      213      214      223      224      231      233      234      243      244      313      314      323      333      334      343      413      433
B===      222      122      422      322      212      412      312      242      142      442      342      232      432      332      221      421      321      411      311      241      441      341      431      331      424      324      414      444      344      434      423      443
RRR=   15.118   11.314   12.263   -0.829   -2.417   -1.284    1.753   -0.055   -1.284    0.834    0.999   17.055   39.006   17.781    2.696    3.746    1.043   23.962    1.156   -2.233    2.791    0.922   -0.169    4.045    0.165    0.999    1.067    0.811    0.391    0.133   -0.000    0.133
X1==    1.885    3.548    3.755    1.150    4.295    1.506   -1.040    0.130    1.506    0.705   -1.000    3.151   13.000    5.183    1.306    1.506    1.417    4.667    2.724    2.618    2.132   -1.091   -1.091    1.033   -0.202   -1.000    0.462    0.463    0.561   -0.439    0.000   -0.439
X2==    8.021    3.189    3.266   -0.721   -0.563   -0.853   -1.685   -0.426   -0.853    1.183   -1.000    5.412    3.000    3.431    2.064    2.488    0.736    5.135    0.424   -0.853    1.309   -0.845    0.155    3.915   -0.817   -1.000    2.309    1.752    0.697   -0.303   -1.000   -0.303
CD1=       11       17        9        4       19        6        1        3        6        2        0        7       14        6       11        6        5       13        8        8        4        0        0        2        1        0        2        1        1        0        1        0
CD2=       32       16        8        2        6        1        0        2        1        2        0       13        4        5       13        6        4        9        3        1        2        0        1        5        0        0        3        2        1        0        0        0
TTTATATAGAGGCTAAATTTCTCTTTAAAAATTTCAAATCTATGAATATTATTTTTCTCTAACTTTAAATTTAGGATATCTAAATTGATTACTCCGATAGTTTTTGTTGAAAAAGGGGGAATACAAGGTTCTGTATCACTCCAAGCTTTTATTTTTTTCTCTTTAGCTCCATCACCTTCTATTAATATATAGTCAAATTCTTTTTTTAAATTGTAAATCTTATCATATGAAGGAGAATAAAGCTTATTATTTTCTAGCTTTTCCCCATAGACAAAGATATTTTTTGAAAGCCCTTTAATTTTGTTATTAGCTGTTATTAATACTTCAAATTCTTCAGGTTTTGGGAGAAAGATTTTAGTAGTTGTAGTTATTAATACTTTTCCAGAAACAGAGAGTTCTCTAGCTAAAGAAAACATAAGAGAGGTTTTTCCACCAGCACCTGTAATAGTAATAACATCTCCTTTTTTTATATCAAATACTTTTACTAACATAATCCACCTCCTTTTTTTATATTTTATGATAGAAGAGAATTTTATTCAAGTATAAATAATAAAAAGAAGAGAATATTACAATAAAATTTGTAATAATTCTCTTCTAGTTTATTAATATAAATTGATTTAAAACTTATTAAAATGTAGCGACAACTCCACCATTATAATTAGATAGAATATATTGTTTTACTTTTTCACTTTGTAAAGCTTGAATAAGTTTAACTATATCTTCTTTTTTTTCATCTCCTTCTCTTACAGCTAAAATATTAGCATAAGGAGATTCTTCCCCTTCTAGAACTAAAGCATCTTTTACCGGAGAAAATCCAGCTTCTAAAGCATAGTTACCATTGATTACAGCAGCAGCTACATCTGGTAAAACCCTAGGAAGTTGTGGAGCTTCAATAGGTTTGAATTTTAATTTTTTAGGATTTTCAACAAT
KOK=        11
KK=  162301  LL=  163320  Z=    5.32  JJ=  162301  DL=  1020
A===      111      112      113      114      121      123      124      131      132      133      134      141      143      144      211      213      214      223      224      231      233      234      243      244      313      314      323      333      334      343      413      433
B===      222      122      422      322      212      412      312      242      142      442      342      232      432      332      221      421      321      411      311      241      441      341      431      331      424      324      414      444      344      434      423      443
RRR=   -0.067    0.320    0.854   22.998    0.044    8.781    5.058    0.428   -1.026   -1.417    0.051    2.850    0.051   -0.102    7.738    2.299   56.949   -4.887    6.946   -0.852    0.511    1.454   -1.699   -0.182    2.038  125.734   13.139    0.161   -0.073    0.518   -1.567    0.518
X1==    1.017    0.098    0.388    7.196   -0.269    1.716    5.953   -1.278    3.676    0.983   -0.670    0.701   -0.670    0.180    3.403    1.716    6.907   -1.312    3.227   -0.244    0.272   -1.181    1.379    0.230    0.983   10.919    4.272   -0.311   -0.591   -0.591    1.503   -0.591
X2==   -0.066    3.249    2.203    3.196   -0.163    5.117    0.850   -0.335   -0.279   -1.442   -0.077    4.067   -0.077   -0.568    2.274    1.340    8.246    3.726    2.152    3.498    1.880   -1.232   -1.232   -0.791    2.074   11.515    3.076   -0.518    0.124   -0.876   -1.043   -0.876
CD1=       14        8        4       24        7        5       17        1        8        2        1        8        1        4       17        5       19        0        9        2        1        0        3        3        2       17        5        0        0        0        4        0
CD2=        3       11        6        5        4       13        3        2        3        0        1        6        1        0        9        6       13       13        6       10        6        0        0        0        5       13        8        1        1        0        0        0
TAAGATTTGGTAGAGCTGCTTTAGCTGCTGCACAAATGAGAGGAAAAAGTTATTTACAAATAGGTTCTATCTGTATGGGAATAGCAGGTTCTATAATTGATCCTAACTTTATAGAAGAGTATTTAGGAATGAGAGTAGAATCAGTTGATGAGGTAGAGATTATCAGAAGAATGACAGAAGAGATTTATGATAAAGAAGAGTTCAAAAAAGCTATGGAATGGACTAAGAAATATTGTAAAGAAGGTTTTGATAAGAACCCAGAAGGAATGCAAAATCCTCGTGAAATAAAAGATGAGCAATGGGAATTTGTAGTTAAGATGATGATAATAATTAAAGATTTGATGAAAGGAAATCCTAATTTACCAGCAGGATGTGAAGAGGAAAGATCTGGACATAATGCAATAGCTGCAGGATTCCAAGGACAAAGACAATGGACAGACTTCTACCCTAATGGAGATTTTGCTGAAGCATTATTAAACTCTAGCTTTGACTGGAATGGAACTCGTGAACCTATGGTATTAGCTACTGAAAATGACGTGCTAAATGGAATAGGAATGTTATTTGAAAAACTTTTAACTAATAAAGCACCTCTTTTCTCAGATGTTAGAACTTATTGGAGTAAAGATGCTGTAAAACGTGTTACTGGATATGAGTTAGAGGGAGTAGCAAAAGAAGCAGATGGATTCTTACATTTAATTAACTCTGGAGCATCGGCGTTAGATTATTCAGCTCAAGCAGTAGATGAAAATGGAAATAGATGTATAAAACCTTTCTATGATATGACTGAGAAAGATGTAAAGAGTTGTTTAGAAGCAACTACATGGAATCCAGCAGACTTAGGATATTTTAGAGGTGGAGGATACTCTTCAAGATTCTTAACTGATGCAGAGATGCCAATGACTATGATTAGATTAAATCTTGTAAAAGGATTAGGACCAATGTTACAAATAGCAGAGGGATACAGTATAAAATTACCTCAAGAAGTAACTGAAAAATTATGGAAAAGAACAGACTATACTT
KOK=        12
KK=  219781  LL=  220770  Z=    6.56  JJ=  219601  DL=   990
A===      111      112      113      114      121      123      124      131      132      133      134      141      143      144      211      213      214      223      224      231      233      234      243      244      313      314      323      333      334      343      413      433
B===      222      122      422      322      212      412      312      242      142      442      342      232      432      332      221      421      321      411      311      241      441      341      431      331      424      324      414      444      344      434      423      443
RRR=   16.859   12.566    1.569   -0.357    8.960   -1.500   -1.308    0.886   13.139    0.004    1.277   12.268   25.462   12.248    3.598   -0.392    0.102    2.920    0.461    1.980    5.262    0.299   11.072   41.213   -0.605    0.021    4.145    5.659    0.292    0.292    0.443    0.292
X1==    5.083    3.074    0.708    1.525    2.649   -0.888    1.152    0.708    3.058    0.183   -1.028    4.040    4.851    2.295    2.224    0.428    2.316    1.366   -0.290    3.058    2.042   -1.114    3.413    5.934   -0.817   -0.048    4.042    2.667   -0.428   -0.428   -1.028   -0.428
X2==    3.317    4.088    2.216   -0.234    3.383    1.690   -1.135    1.251    4.296    0.024   -1.243    3.037    5.249    5.337    1.618   -0.916    0.044    2.139   -1.590    0.648    2.576   -0.269    3.244    6.945    0.740   -0.431    1.025    2.122   -0.684   -0.684   -0.431   -0.684
CD1=       16       13        3        5       12        1        5        3        7        1        0        9        6        4       11        3        7        5        3        7        3        0        5        9        0        1        5        3        0        0        0        0
CD2=       20       20        9        3       18        7        1        7       12        2        0        9        8        7       13        2        3        7        0        5        5        1        5        8        3        1        3        3        0        0        1        0
TGGAACAGCTATACAAGTAGGGCAACTGGTTGGAGCTAAAGAGATGGATGAAGCTTATGAAAAATGTTTAAAAAGTTTAAAGCTTTCAATAGTACTTGCGTTTTTTGTAACAGTTTTAGTGTGGATTATGAAAAGTCAGATAATGAGTATTTTTACAAAAGATGTTGAAATTTTAGATATTTCTTTAAAAGTTTTTCCATTAATGATACTGTTAGAGGTAGGAAGAGTATTTAATATTGTGATTATAAACTCATTGCATGCTGCTGGAGATATAAAATTTCCTATGTTTATGGGAATAGTATTTATATTTATTGTAGCAGTTCCATTCTCATATATATTTGGATTGAAATTTGGATGGGGACTTGTTGGAATTTGGATAGCTAATGCTGCAGATGAATGGTTTAGAGGAATAGCTATGTTTTTAAGATGGAAAAATAAAAAATGGCAAACTAAAAGTTTTGTTTAGAAAGAATTTTCTAAATTATATAATTTTAGTATATAGAATAGTTATTAATTTAGCTATAAAAAAATTACACCCTCAATCTCAGAACTCTAGAGATAAGGGTGTAATATGTTATAATAGCTTTTTTATAAAAATATTTATAGTTCTCAAATTGTTACTTGGAATAGTTAGGAGCTTCTTTAGTGATAGTTATATCATGAGGATGGCTCTCTTTTAAACCAGCACCAGTTATTTTTATAAATCTTCCATTGTTTTTAAGATCTTCTATTGTAGGAGTTCCACAGTATCCCATACCTGCTCTGATTCCACCACATAGTTGGAAAACTACATCTTTTAAATTTCCTTTATAAGAGATACGACCTTCTATTCCCTCAGGGACTAATTTTTTAGCATCATTTTGGAAATATCTATCTTTAGAACCTCTTTTCATTGCTGCTATTGATCCCATTCCAACATAGAGTTTAAATCTTTTTCCTTCAAGTATAATCTCTTCACCTGGAGCTTCTGTAGTCCCAGCTAAAAGTCCT
KOK=        13
KK=  251461  LL=  252660  Z=    4.74  JJ=  251461  DL=  1200
A===      111      112      113      114      121      123      124      131      132      133      134      141      143      144      211      213      214      223      224      231      233      234      243      244      313      314      323      333      334      343      413      433
B===      222      122      422      322      212      412      312      242      142      442      342      232      432      332      221      421      321      411      311      241      441      341      431      331      424      324      414      444      344      434      423      443
RRR=   20.579    1.119   -0.441    4.216    8.703    4.646    0.592    2.428   11.402    1.358    1.619   36.895   14.908    0.060    2.435    1.518    4.743    0.214   -0.983   -2.997   21.913    1.619   -2.135   41.056   -0.046    0.713   -3.877    0.348    0.543    0.543   -0.618    4.353
X1==    5.283    1.097   -0.640    1.099    2.544    1.162    0.209    1.072    5.175    2.114   -1.343    9.614    3.920    0.214    1.097    1.162    1.157    0.283   -0.724   -0.844    4.358   -1.142    1.505    5.856   -0.886   -0.591   -0.642    0.748   -0.507   -0.507    1.665    2.493
X2==    3.895    1.021    0.689    3.838    3.420    3.998    2.832    2.265    2.203    0.642   -1.206    3.838    3.803    0.283    2.220    1.306    4.098    0.759    1.358    3.549    5.028   -1.419   -1.419    7.011    0.052   -1.206    6.036    0.465   -1.071   -1.071   -0.371    1.746
CD1=       28       11        2        9       15        4        5        5       10        3        0       30        7        4       11        4        7        2        2        1        5        0        3       12        0        1        0        1        0        0        4        3
CD2=       13        9        5        7       15       14        7        8       10        4        0        7        6        1       12        8        9        9        6       13       14        0        0        8        3        0       16        3        0        0        1        3
GGAAGATAAAAATAGAATAAGAGAGATGTTAGTAGCTAGAGGAAAAGAGAGAAAACCTTTACAATATCTACTTGGAGAATGGGAATTTTATGGATATCCATTTAAAGTAGATGAGAGAGTTCTTATTCCTAGAGCTGATACAGAGATATTGGTAGAACAATGTAAATATCTTGTAAATGAGCTACCTAGTCCTAAGATAATGGATATAGGGACAGGAAGTGGAGCTATTGCTATATCACTTGGTAAAGAGTTGCCTAATGCCCATGTGTTAGGACTAGATATAAGTGAGAGAGCTTTAGAGGTAGCTATACAAAATAGAGATATGAATGAGGCTACTAATGTAAAATTTCTTAAGTCAGATGTTTTTTCTACCTTAAGAGATGAGAAATACAAAAATGTGAAATTTAGTCTGATAGTTTCAAATCCCCCATATATTCCAACAGAGGAGTATGTGGGACTCATGCCAGAGGTATTGAAGTATGAGCCTAAAAATGCTTTGACTGACAATGGAGATGGGTACTATTTCTATGAAAAAATATCCAAAGAGGCTAAGGAGTTTTTGACAGAAGATGGATATTTAGCTTTTGAAGTGGGACATAATCAGGCTGAAAAAGTAGCTGATTTTATGAGAGAAAATGGATTTGATGTACTATCAATAGTAAAAGATTATGGTGGAATAGATAGAGTAGTAATTGGAAAGAGAAGAGAGGAAAATTAATGTCTACAAAACTACATGATTATGATTACCATCTACCAGAGGAGTTAATAGGACAGGAGCCAAGAGAGCCTAGAGACCATGCTAGACTTATGTTGGTAGATAAAACTAATAAAAAGATAGAGCATAAGCATTTTTATGATATAATAGATTATCTACAAGAGGGAGATATCTTAGTAAGAAACTCTACTAAGGTAATTCCAGCTAGACTTTTTGGACATAAAGAGACTGGTGGAGTGTTGGAGATTTTACTTATAAAAAGAATAAATCTAGATACTTGGGAGTGTCTACTTAAACCAGCTAAAAAATTAAAACTTGGGCAAAAATTATATGTGGGACAAAATAGTGAACTTGTAGCTGAACTAATAGAGATAAAAGATGATGGAAATAGAGTTTTAAAATTTACCTATGAAGGAGCTTTTGAAGAGGTATTAGATAAACTAGGAAATATGCCATTACCACCATATATAGTGGAAACTTTAAAG
KOK=        14
KK=  252781  LL=  253890  Z=    5.75  JJ=  252721  DL=  1110
A===      111      112      113      114      121      123      124      131      132      133      134      141      143      144      211      213      214      223      224      231      233      234      243      244      313      314      323      333      334      343      413      433
B===      222      122      422      322      212      412      312      242      142      442      342      232      432      332      221      421      321      411      311      241      441      341      431      331      424      324      414      444      344      434      423      443
RRR=   17.105    4.611    0.397   18.744   11.726    2.189    2.693    6.112    0.346   -0.403    1.396   15.784   39.661    0.628    0.130    3.349    0.379    7.821    0.038    7.957    8.206    0.571    5.850    5.527   -0.077   -0.364    2.076    0.054    0.380    0.380   -0.063   -0.448
X1==    3.322    2.884   -0.546    3.678    2.884    0.632    2.260    2.989    2.024    1.237   -1.265    4.503    7.507    1.503    0.355    1.328    0.318    2.060   -0.059    2.024    1.455   -1.068    1.759    1.735    0.237    0.330    0.455    0.801   -0.414   -0.414    0.330   -0.414
X2==    5.149    1.599   -0.727    5.096    4.066    3.462    1.191    2.044    0.171   -0.326   -1.103    3.505    5.283    0.418    0.365    2.522    1.191    3.797   -0.641    3.932    5.641   -0.535    3.325    3.185   -0.326   -1.103    4.564    0.068   -0.917   -0.917   -0.191    1.083
CD1=       22       16        2       15       16        3        9        8        5        2        0       17       11        6        9        4        5        4        3        5        2        0        3        5        1        2        1        1        0        0        2        0
CD2=       15       10        2        8       16       12        4        7        5        2        0        6        7        1        7       10        4       16        2       13       14        1        6        4        2        0       12        2        0        0        1        2
GTAGATATATTTCTTGAGGTAGGACTAGGAACATTTAGACCAGTACAGACTGAAGATGTGCTAGACCATAAGATGCATGAGGAAATATTTGAGATACCTCAAGAGGCAGCAGATATAATTAACAAAGGAAAGGCTGAAGGAAGAAGAATAATCTCAGTAGGAACTACAAGTACAAGAGCATTGGAATCATCAGTAAATGAGAATGGAAAAGTAATTGCTCAAAAGGCAAGTACAGATATATTTATTTATCCAGGATATGAGTTTAAAGTTATAGATGCTCTTATTACAAATTTTCACCTACCAAAATCTACTTTACTTATGTTGGTATCAGCTTTTTCAAGCAGAAAGTTTATGTTGAGTGTATATGAAACTGCTGTAAAAGAAAAGTATCATTTCTTCAGTTTTGGAGATGCAGTGTTTATCTATTAATGGAGTTGATGTGATGAGAATAATTGCAGGAGATGCAAAGAATAAGAAAATAAAGAGTAGAAAGGGAATAGATACAAGACCTACATTAGGAAGTATGAAGGAGTCATTATTTTCTATAATAGCTCCATATGTTCCAGACTCTGTATTTTTAGATCTATTTAGTGGAAGTGGAAGCATATCTCTAGAGGCTTTAAGCAGAGGAGCTAAGAGAGCTGTGATGATCGAGAAAGATTCTGAAGCTCTAAAATATATAATAGAAAATGTAAATAACTTAGGTTATGAAGATAGATGTAGAGCTTATAAAAATGATGCGTTAAGAGCTATTGAAATCTTAGGAAGAAAAGGAGAAAAATTTAATATAATCTTTATGGACCCACCATATAAAGATGAGGTATGTACAAGGGTTATGAAAGCTATTGAAAAACATAAAATCTTAGCTGAGGATGGACTAATAATATGTGAACACCATGTTTTTGAAGAGATGGCTGATATTGTGGGAGAGTATAAAAAAGCTGATGAAAGAAAATATGGAAAAAAATGTATAACTTTCTATACTAGATAGGAGGAAATATGAAATTTGAAGAAAATTTAGCAGAGATAGATGAAATAATAGAGAAATTAGAAAGCGGAGATTTATCTCTTGCTGACTCTATAAAAGAGTATGAAACAGCTATGAAGTTA
KOK=        15
KK=   24242  LL=   25231  Z=    5.35  JJ=   24122  DL=   990
A===      111      112      113      114      121      123      124      131      132      133      134      141      143      144      211      213      214      223      224      231      233      234      243      244      313      314      323      333      334      343      413      433
B===      222      122      422      322      212      412      312      242      142      442      342      232      432      332      221      421      321      411      311      241      441      341      431      331      424      324      414      444      344      434      423      443
RRR=    5.368   11.066    0.280    5.304   13.059   -0.894    0.034   -0.016   -3.723    0.002    0.249   34.195    5.965   31.794    5.281   -0.397    3.070    1.052    0.591    1.020    5.166    0.388    1.815   41.366    1.266   -0.775    0.101    3.162   -0.357    0.285   -1.699   -1.000
X1==    3.752    4.279    0.132    1.906    3.503   -0.311   -0.065    0.132   -1.590    0.007   -0.219    7.327    2.482    3.580    1.177   -0.311    1.653    0.526   -0.473    4.804    1.112   -1.058    0.846    5.629   -0.993    0.681    0.112    2.646    0.556   -0.444   -1.120    1.556
X2==    1.431    2.586    2.127    2.783    3.727    2.874   -0.521   -0.123    2.342    0.309   -1.138    4.667    2.403    8.881    4.488    1.277    1.857    2.001   -1.248    0.212    4.644   -0.367    2.145    7.349   -1.274   -1.138    0.898    1.195   -0.643   -0.643    1.518   -0.643
CD1=       18       18        3        7       16        2        3        3        0        1        1       17        4        6       10        2        6        3        2       10        2        0        2        8        0        2        1        3        1        0        0        2
CD2=       10       14        7        7       17        9        2        3        8        2        0       10        4       10       19        6        6        8        1        4        8        1        4        9        0        0        3        2        0        0        3        0
AACAGATAATAAAAATAATTCATTAGCAATAGATGGAATAGATATAGGTGTATTTAATGGACGTGCATATGTCAATATGGAAATAGAGTCATTCTCAGGAGATGGAGGATGGGGAAAATTTGATAAACCATCATATGATAGAATAGCAAAGCAGATAGCAGATGAAGTAAGAGGGATGTTAAATACAAACGATCCAGTGGAAATAACATTGATATTAGAAAAAGAGATAGGAAGAGATATGATGTTACATAATGGGCTATACTAGTTTAACTTCTAGATAAATAACATAGAATAGGTATAAAGGGAATTGTCCAGGTTTATTGGACAATTCCCTTTTATAATATTTATTATTAAAAAATATGTCCAAGATATAATTCAAATATTGGAGAAGAGGTATCAATATTATTGGTTGCCATAAATGCCATAGGACCCAAGAAAGTATCCCATCCTATACCTGCACCATATCCTTGATATTTATCTTTCCAGAGTTTTGAATTTTTCTGGAAAGAGAGTTTAGGGCTAGAATATGTCAGTATGTTATATCTAGCTAATAGATATAGGGTATCAGAAAGATTGTATTTAAAGCCAAACTCTCCTATATAGAATTCATCAGCATACCTTCCCATGATAGGAAGACCTGTAAAAGCATAGCTTATTTCAGAACTTTTACTTCCTCCTAATCTAAATAATTTATTATTTTCTAGTTTATTTCCAATTATTTTTCCTAGACTTCCGCCTAAAGAAATAGATAATTTATTATTAAGAGGAAAATTTAGTGAAGCTATACCAGAAAATCCATTATATTCATTTCTTTCTTTAATCTCTTCTCCAATAAAAGAGAGTAATAGCAAGGATGTACCACTAGATGGAAAGGCTTTATTATCTAAAGTATCAAAATAGATAAAAGGTTTTAGATAAACAAATTGCTTAGTTCCATTAAAATCTTTATATATTTTTTCTCCTTCATAGTAGTCTGTTTGGTGGTATTCA
KOK=        16
KK=   26642  LL=   27631  Z=    5.69  JJ=   26642  DL=   990
A===      111      112      113      114      121      123      124      131      132      133      134      141      143      144      211      213      214      223      224      231      233      234      243      244      313      314      323      333      334      343      413      433
B===      222      122      422      322      212      412      312      242      142      442      342      232      432      332      221      421      321      411      311      241      441      341      431      331      424      324      414      444      344      434      423      443
RRR=   34.728    5.742   -1.299    8.437   -0.665   10.288   -0.642   -1.294    1.565    0.305    1.019   42.674   11.676    8.706    4.345    0.048    0.471    1.040   -0.056   29.407    7.673   -0.018    0.088   -1.296    0.305   -0.003    3.434   -0.046   -0.352    0.130    0.037    1.109
X1==    5.882    1.844   -0.918    3.324    1.479    1.963    0.402    1.677    0.588   -0.652   -0.997    6.485    4.003    2.015    2.573    0.588    1.519    0.798   -0.540    4.026    2.421    0.114    0.114   -0.306   -0.652    0.003    1.421   -0.176    0.731   -0.269   -0.997    0.731
X2==    5.905    3.114    1.415    2.539   -0.449    5.241   -1.596   -0.772    2.662   -0.467   -1.022    6.581    2.917    4.321    1.689    0.082    0.310    1.303    0.103    7.304    3.170   -0.156    0.773    4.236   -0.467   -1.022    2.418    0.263   -0.482   -0.482   -0.037    1.518
CD1=       26       13        1       10       12        5        4        5        3        0        0       16        5        4       15        3        6        3        2        8        3        1        1        1        0        1        2        0        1        0        0        1
CD2=       23       17        6        6        7       14        0        2        9        1        0       12        4        5       13        4        3        7        3       18        6        1        2        5        1        0        5        1        0        0        1        2
CCTTTTGCCCCGCCACCACTCAATACAAGAGCTATTTTAGGACGAGAGTTTTTAAAATCTCCATCAATAAGTCCTTCAGAATTACTTTTTTCAATTTTTTCTTTTAAATTTTCTAAACTCCTAGTTTTTTCCATGAGTGCTGTAATTTCTTTATCTATAGTTTTAATCCTTTCTTCTTTACTTTTATATTCTTGAGAGAAAAGGGAAAAAGATAAAAATATGAAGAGCAATATTTTATAAATCATAGTTCCTCCTAAAATATACTAGATAAAATTCTATAAATATGTTAATATTATATCATAAATAAATTAAACTAGTAAGTCTATTTTTAAAGGAGGAGATGATGATACAAAAAAACAAAAGTTTAGTAGCTCGTTTCAAGATTCTTCAAGTGGCTCTAACTGAGTTTGCAAATTACAGTTATGAGAAATCTTCGATTAATAGAATATGTACAGAAGGCAATATATCTAAAGGAGTAATGTATCACCATTTTAAAGATAAGGATGAGCTCTATTTATTGTGTGTGAGATATTGTTATGAGGTGATGCTTGATTACTATAGAGCTAGATTGAGTAATGAGGGAGATTGGAAAGATGAGATAAAAAATTTCTTTGAAGTTAGATACCATTTTTTTAATGATAATCCTATCCTACAGAAAATATTTTTTAATACTTTATTTAAAGCTCCAGAACATTTAAAAAATGAGATAAAAGAGATAAGTAAAAGTTTGGATGAATTAAATTATGAATTTTCATTAAAAATTTTGAGAAGGATAAAAGTAAGGCATGAATTAAAACAAGAGGAGATAATCTTCTTACTAGATGTAGTTCAGAATTTATTGCATAAAGAGTTTCATAAAAGAGCTGAAGAATCAAATGAAATAGAAAATTTGTCAATAGAGTATGAGAAGATGGCAGAAAAATGGATTGATATTATATTGTATGGAATTTTAGAAAGATAAAATAGACTATTAAGTCTATAATAAGGAGA
KOK=        17
KK=  130862  LL=  131761  Z=    4.68  JJ=  130562  DL=   900
A===      111      112      113      114      121      123      124      131      132      133      134      141      143      144      211      213      214      223      224      231      233      234      243      244      313      314      323      333      334      343      413      433
B===      222      122      422      322      212      412      312      242      142      442      342      232      432      332      221      421      321      411      311      241      441      341      431      331      424      324      414      444      344      434      423      443
RRR=   22.061   34.293    0.864   12.797   -0.007    0.716    0.430    0.567    2.317   -0.937   -0.061    1.483   26.832    4.824    1.721    1.735    3.200    1.814    0.143   -0.574    4.341    0.130    4.450   22.076    0.212   -0.061   -0.185    0.918   -0.605    0.198   -0.209    0.901
X1==    5.429    3.491    0.428    3.229   -0.083    1.085   -0.310    0.428    0.428    4.076   -0.345    2.772    6.426    1.962    1.704   -1.544    3.965    1.767   -0.374    1.085    1.330   -1.014    0.971    5.189   -0.924   -0.345    0.330    0.736   -0.402   -0.402   -1.192    0.598
X2==    4.064    9.822    2.021    3.963    0.082    0.660   -1.387    1.325    5.418   -0.230    0.175    0.535    4.175    2.459    1.010   -1.124    0.807    1.026   -0.383   -0.529    3.265   -0.129    4.582    4.254   -0.230    0.175   -0.560    1.247    1.506   -0.494    0.175    1.506
CD1=       29       18        4       12        8        4        3        4        3        5        1       11        9        5       13        0       11        4        2        4        2        0        2        8        0        1        1        1        0        0        0        1
CD2=       11       26        5        6        5        4        0        4       12        1        1        2        5        3        7        1        3        6        2        2        6        1        6        5        1        1        1        2        2        0        1        2
GGAAAGAAAGAAACCTGAAATATTAAAAGCTAGTAGAAAGCAAAGAATTGCTAAAGGAAGTGGAACAGAAGTAGCAGATGTAAATAGACTTTTAAAGCAATTTGAGCAAATGAAAGCTATGATGAAAATGTTCAGCGGTGGAAAAATGCCTTCATTACCATCATTTGGTGGATTTAAAGGTGGAAAGGGTGGAAAATTTCCATTCTAAAAATTAATAAATAACTTAAAGATTAAAATATAAATAATAAAAGGAGACGTGAAATTTATGTTAAAATTAAGATTAACTAGATTAGGAGACAAAAAAAGACCTTCTTATAGAGTTGTAGCTATGGAAGCATTATCAAAAAGAGATGGTAAAGCAGTTGCTTATTTAGGAAACTACTTCCCATTAGAAGACTCTAGAGTAGTATTAAAAGAGGAAGAAATAGTAAAATTCTTATTAAACGGAGCTCAACCAACTAGAACTGTAAAATCAATTTTAGTTAAAGCTGGAGTATGGGCAAAGTTCGAAGAAGCTAAAAAAAGATAATTGATTAAAAAAATTAAGGGACATCATAGTAGTCCCTTTTTTATTTTTCTTAAGTTGCTATTTTGTAGGAGTTAATCTAATAGTTACTGCTATTCTTCTTTGGAATGAATTTAAAGAGAACTCCTCCAATTATTGCTGGTAAGACCCAAGCAAGTCCAAAAGATTCTAGTGGAAGTAAAGAATAAATACTTGTGAAGAAAGAAAGTTTTATTCCTATAGTTTGTAATGCTTCATAACCACTTATAATTCCAGCTCCTACGACAGTCCCAATGAAAATATTATCATTTGTAATTTTATTTTTTAAGATATTTAAAAATATTAATGCAATTGCAATAGGATATAAGAATACTAAAACAGGCACAGCTAATTTG
KOK=        18
KK=  140942  LL=  142141  Z=    6.46  JJ=  140942  DL=  1200
A===      111      112      113      114      121      123      124      131      132      133      134      141      143      144      211      213      214      223      224      231      233      234      243      244      313      314      323      333      334      343      413      433
B===      222      122      422      322      212      412      312      242      142      442      342      232      432      332      221      421      321      411      311      241      441      341      431      331      424      324      414      444      344      434      423      443
RRR=   48.120    8.265    0.168    0.219    9.955   14.823   13.401    0.258    0.793    2.134    0.357    3.605    9.703   -1.338   -0.203   -1.947   -1.380   41.845   -0.082   -2.925   24.111    1.324   -0.629   19.135    0.195    1.324   13.754    0.242   -0.286   -0.216   -1.056    0.815
X1==    7.204    2.855    0.762    0.410    6.399    2.582    3.131   -0.306    0.371    1.693   -0.317    0.905    3.971   -0.475   -0.368   -0.734    1.082    8.526   -0.330    1.477    4.708   -1.133   -1.133    5.354   -0.160   -1.174    1.830    0.615    0.551   -0.449   -0.317    0.551
X2==    6.680    2.895    0.221    0.535    1.556    5.741    4.280   -0.845    2.137    1.261   -1.127    3.986    2.443    2.814    0.551    2.652   -1.275    4.908    0.249   -1.981    5.121   -1.168    0.555    3.574   -1.219   -1.127    7.515    0.393   -0.520    0.480    3.336    1.480
CD1=       34       19        5        5       30        8       10        3        4        3        1        6        6        1        9        2        6       18        3        6        6        0        0        8        1        0        3        1        1        0        1        1
CD2=       28       18        4        4       14       15       11        2        8        3        0       10        4        4       11        9        1       14        4        0        8        0        2        5        0        0       11        1        0        1        5        2
GCAAGATGTCCAAGCTCACAAATAGGTCTATTTTTTATAACTAATTTATCTAAAAGTTCATTTAAATTCATTTATACACTCCATATAATTATATTTTAAATATTCAAAATAATTATATCAAAAAAATAAAATAATTTAAACTTTTTCCAAAAAAATTTCGTCAAAAAGATGTAGTAATTAATTCATAAAATTCTTTCCCCAAAAAAAGAGGAGTCTATAGTTGTATAGGCTCCTCTTTTTATAATATTATTTTCTAACTGGCACTATCTCTATCCAATAACCATCTGGATCTCCTATGAAATAGATTCCCATAGCTGGATTTTCATAGATAATAATTCCCATTTCTTTATGTTTTTTATAGGCTTCTTCATAGTTTTCAGCGGTGATAGCTAGATGGAATTCTTCGTCACCTAAATCATATTTTTCTTTTCTATCTCTGAGCCAAGTGAGTTCAAGGGAGAAATGTCCTTCGCCATCCCCTAGATAAACTAGCTTATAACTACCATCTTGAGCTTCTTTTCTTCTTACTTCTTTCAATCCAAGAGCTTCTTTATAAAATTTTAAACTATTTTCTAAATCTAATACATTGAAATTAAAATGATTAAATTTAAACATATTAATCCTCCTTAAATATTGATAAATAAATTATAACAAAGAAGAATAAAAGTTGTCAAAAATAATCTTAGGGGTTATAATATATGGAATAGTAATATTTAGGAGGTAAAAATGAAAATTTTTTATATTTATCATAGTGGGTTTGCAGTAGAAACAGAAAATTATAGATTGGTCTTTGATTATTATATGGAACCTAAGAGAAATAGTGGAGATTTTAAAGTAGAAAATTTTGTAATCAGTGATAAACATGTAATAGTATTTTCATCTCATGGACATGGAGATCATTTTAATAAAGAAATTTTAAAATGGAAAGAGAAAAATCCAAACATAAACTATATTTTAAGTGATGATATTGAAGCTGAAATAAAAAAATATTTTGTAAAAGAGGGAGACATTTTAAGTATAGCTGAAGCGGAGATAAAAGTTTTTGGCTCAACTGATTTAGGAACATCTTATTTAGTCAAATGTGATGGAAAGATATTTTTTCATTCTGGAGATTTAAATTGGTGGGCTTGGTCAGATGATACGCCGGAAGAGGAGAAAGAGATGAGAGATCTCTATATGAAAAAAATGGAAAAAATAGTA
KOK=        19
KK=  147962  LL=  148771  Z=    5.03  JJ=  147602  DL=   810
A===      111      112      113      114      121      123      124      131      132      133      134      141      143      144      211      213      214      223      224      231      233      234      243      244      313      314      323      333      334      343      413      433
B===      222      122      422      322      212      412      312      242      142      442      342      232      432      332      221      421      321      411      311      241      441      341      431      331      424      324      414      444      344      434      423      443
RRR=   27.913    7.590    0.516   12.455    1.966    4.545   -2.120    0.050    1.989    0.745    0.650   10.855   32.171    2.575    2.886   -1.646   -0.644    8.136    0.148    0.516   -0.422    0.650    0.309   11.652   -0.500   -0.162   -1.447   -0.379   -0.151    0.076    0.413   -0.151
X1==    4.976    4.679    0.187    2.882    2.347    3.069   -1.460   -1.043    0.680    1.805   -0.812    4.315    6.188    1.404    2.347   -1.112    0.627    3.458   -0.154    0.680    0.763   -0.862    0.138    2.368    0.851   -0.812    2.615   -0.455    0.666   -0.334    0.188    0.666
X2==    5.610    1.622    2.755    4.322    0.838    1.481    1.452   -0.048    2.924    0.413   -0.801    2.516    5.199    1.834    1.230    1.481   -1.027    2.353   -0.959    0.759   -0.553   -0.754    2.246    4.921   -0.587    0.199   -0.553    0.833   -0.227   -0.227    2.199   -0.227
CD1=       19       19        3        6       13        8        0        1        4        3        0        8        7        2       13        1        3        9        2        4        2        0        1        3        2        0        4        0        1        0        1        1
CD2=       22       11        6       10        9        4        5        2        6        1        0        7        6        3       10        4        1        5        1        3        0        0        3        6        0        1        0        1        0        0        3        0
TTTTTTATAGGGCCACTTATAGCTTCAGATATTACTGCTCCTAGAAAATATGCTGAAATAGGTATTAAATAGTAAAGAGACTCTAAAATTTTTCCAGAACTTAAGTTTAGTGCTAAAAAAAGAAAGTTTGCAGTTTGAGCATTTGAAAAAACTCCACCTCTTGTTGTATAAGTAAAAGTTCCGTAAAATCCACTTACCATCATCAGAGTCAAAAATATCCACAATTTTTCACATTCTAATTCATGGCTCCTATCTTTATTTTTAAAATTCTTCATAATTTTATTACTCCTTGTTTAATTTTTAAATAACTTTAAAATTGTATATCTTTCAAAATCTTAGTATTATTATATCATAAAATTAGAAAAAAATTCTATAAATAAAATACTTAATTAGTATAATTTAGAAAGCATTCTGATAAAAATAAAAGCAAATAATCTTAATATAAACTTATTTCCTGTCTATATTAGTTTATTTGCTTTTTTCTTGAGATAAATAGTTCTTTGGAGTATAATCAAATAATCTCATATTAATCAATGAAGCAGCAACAGTAATTGATAACCACATTTTGCTTTAGTAAGCTAATTTTAAAATTTTTAATATATCTTCAGGAGATAATTTTTTATAGCCACTATCAAGAATCACACAAGAGTTAGCGATTTTTGGTAACATATCTTCAGTAGTTCCAATTTCTCTTAATGTTGTAGGAATACCAAGTTCTTTTATAAAGTCAGAAAGTTTCTCGATTCCAGCAAGAGCAATCTCTTCCTTACTCATATTTTCACCATTTACATTCCAGATTTTTTGTGCAAA
KOK=        20
KK=  156362  LL=  157561  Z=    5.66  JJ=  156362  DL=  1200
A===      111      112      113      114      121      123      124      131      132      133      134      141      143      144      211      213      214      223      224      231      233      234      243      244      313      314      323      333      334      343      413      433
B===      222      122      422      322      212      412      312      242      142      442      342      232      432      332      221      421      321      411      311      241      441      341      431      331      424      324      414      444      344      434      423      443
RRR=   63.952   13.262    1.012   -0.085    6.956    7.014    7.353    1.759    2.248    3.244    1.093   -0.896   15.462    8.237   -1.891   -1.873   -2.465   47.084   -0.294   -0.382   10.213    0.003   -0.210   -0.994   -1.983    0.232   13.738    0.414    0.127   -0.253   -0.629    0.413
X1==    6.732    3.132    0.620   -0.119    3.132    3.316    2.432    1.654    2.265    1.750   -1.130    1.842    5.099    3.862    1.667   -0.886    1.436    9.825    0.511   -0.886    2.764    1.598   -0.209   -0.320   -1.070   -0.240    3.718    0.659   -0.380   -0.380    0.650    0.620
X2==    9.500    4.234    1.634    0.717    2.221    2.115    3.024    1.064    0.992    1.854   -0.968   -0.486    3.032    2.133   -1.135    2.115   -1.716    4.792   -0.576    0.431    3.695    0.002    1.002    3.106    1.854   -0.968    3.695    0.628   -0.333    0.667   -0.968    0.667
CD1=       36       23        5        4       23       10        9        7        8        3        0        8        7        6       18        2        7       22        5        2        4        3        1        1        0        1        5        1        0        0        2        1
CD2=       37       22        6        4       16        7        8        5        5        3        0        2        4        3        6        7        0       12        2        4        5        1        2        4        3        0        5        1        0        1        0        1
AAAATAACTGAGATCATTAAAACCACAATCGTAAGCTATTTCTGTTATAGAGAGATTAGATTCTTTTAATTTTTCTTTAGCACACTCAACTCGGTAATAATTTAGATATTCCATAGGTGTTTTTTTAGTTAACTCTTTAAAAAATTTACAGAAATAGTTTGTATTCATTTCAATACTTGAAGCTAGATCCTCTAAAGATATATCATACATATATTTTTTTTGTATTATAGATAAAACTTTTTTTAAATGAATTAACTTTTTTTTATTGCTAAAACTTATATTTAACTTATTAGAAAAGAGATCTTCTTTTTCTATTATCCCTAAGAAATAATAAAATAATCCAAAAATTTTCATTTCAAAACCTTTTTTCTTTTCTTTTATTAAATCAAAAATTTCATCAAATATTTTTAAAATATTTTCATTTTCTTTTGTATAAATTATTTTAATCTCTTTTTGAAAGGTGATTAGACTGTTTAAAAAGCTATTTGCAAAACTTCTTTCTCGTTTTAGAAATGAAATATCAAAGACTAGACATTCATAGATACAGTTTTTAGGAGCTCCAGAATGAATGAAGCCACTATTTATAAAGGCAACGTTACCTTTGGAAAGATGATAGGATTTGGTATTAATTTTTAAATTGAAACTTCCTTCTATTATCCTGATTAATTCACATTCCTCATGCCAATGAACAGTCATGGTATAGCGTGGATGGAGAGGAGTAACATAGTAGTAAGCAAAAGGGAAAAATTTTGTTCCGTGTACAATTTTTTCTTTAAATTCTAGATTTTTCATAGTTCTCCTTAAATAATAAAAAAGTTGTTTTGATTTCAGTTCAAAAAAGTGAAAAAAATACCATTTATTACTAATATATCACAAGAAAAATAAAAAAATCAAGTGTAAAATAAAAATATAATAAATATTTTCGAAAATATATGATTGAAAAAAGTTAATAAAATACTTTTCTAGTACTATTTTGACAAAAATAAAAAATAAGAAAATATTATTTTTAGGAGGCGAAGAATGTTAAAGAATATTCCAACAATCATTTCACCTGAATTATTAAAAATTTTGGCAGAAATGGGACATAGTGATTATTTAGTAATTGCTGATGGGAATTTTCCAGCAGAGAGCATAGGAAAAGATAGCAAGGTAGTTAGAATGGATGGACATAATGTATCGGAAATATTAGAAGCTATCTTA
KOK=        21
KK=  167222  LL=  168331  Z=    5.04  JJ=  167162  DL=  1110
A===      111      112      113      114      121      123      124      131      132      133      134      141      143      144      211      213      214      223      224      231      233      234      243      244      313      314      323      333      334      343      413      433
B===      222      122      422      322      212      412      312      242      142      442      342      232      432      332      221      421      321      411      311      241      441      341      431      331      424      324      414      444      344      434      423      443
RRR=   22.612   21.042   -0.836    2.800   11.337    6.100    0.054    1.511    0.215    0.373    0.388    2.800   18.775    7.296   -0.421    3.222   -0.074   26.165    1.931   -0.056    1.884    0.241   -0.191   23.639    2.103    1.098    0.439   -0.151    0.285    0.197    0.044   -0.504
X1==    5.781    4.103   -0.436    1.391    4.930    3.655    0.022    0.788    0.574    1.730   -0.879    1.391    3.121    2.554    0.796    1.088   -0.695    5.370    1.311    0.060    4.170   -0.231    2.453    4.362    1.730   -0.879    0.971    0.850    0.438   -0.562    0.121    1.438
X2==    3.911    5.128    1.917    2.013    2.300    1.669    2.423    1.917    0.375    0.216   -0.441    2.013    6.016    2.857   -0.529    2.962    0.106    4.873    1.473   -0.918    0.452   -1.042   -0.078    5.420    1.216   -1.248    0.452   -0.178    0.650   -0.350    0.366   -0.350
CD1=       16       16        2        3       18       11        2        4        5        4        0        3        4        3        8        6        1       18        5        4        9        1        4        5        4        0        4        2        1        0        1        2
CD2=       30       27        7       12       18        5       10        7        3        1        1       12        9        8        9        7        5        8        6        1        1        0        1       10        2        0        1        0        1        0        2        0
CCTATATAACATATAATTGAAGCTATTGCATATATTATTCCAAGCCATCTTTTATTCAATCTTTTTTCTATTATCCATGGTGTTCCACCTCTATATTCTTTTCTTGTAATCCTTTCTCTATACATGACAGCTAGACAAGATTCAACAAAAGAAGTAGCTGCTCCTAAAAGAGCCACAAGCCACATCCAAAATATAGAACCAGGACCTCCTACTGAAATAGCTGCTACTACCCCAGTTATATTTCCAGCTCCGACTCTACATGCTGTACCTAAGAAAAAAGCTTCTAATGAACTTATTCCTTCTTTATTTTTTTCATCTTTATTTAGGATTTTAATTATATCACCAAATAATCTAAATTGCATAAAATTAGTTCTTAAACTTAAAAATATAGCCGTTCCTATTAACATAACTACCAGGATATTTTTCCCCCATAGTAGATTGTTCACAAAATTTATTATTTCTCTTATACTATCCATTGAACTTTTTCTCCTTTATTTTATTTTCAAATATATTTTATCACTCGATTTCGAAAAATAATACCATCAATTTTTTTTATTTTTTGTTCGTAATAAAGTAGATAAAATATTTAATTTAAAAGAGATTCATCATTTGATGAATCTCTTTTTTTGTTCGTATTTACTTTATATTTTCTACCCATTCTTGGTTATCTAAATACCATCTAATTGTTTTTTCTATTCCTTTATCAAATGGAGTTTCTGGATACCAACCTAACTCCACTGCTATTTTTGTTGGATCTATTGCATATCTTGCGTCGTGTCCAAGTCTGTCTTGCACATATGATATTAAATTGTAATTGATATTTTCAATACCTGTTTTTAATATTTTTCTATATTCAGGTTCTTCTGTCATTATTTTAGCTATTGTATCTATTGTCAATTTTACTATATTGATATTTTTTTCTTCGTTAAATCCCCCAATATTGTAAATTTCTCCTAATTTTCCATTATTTATTACCATATCGACAGCCTTATTGTGATCTTTTACAAATAGCCAATCTCTCACATTACTTCCATCTCCATAAACTGGAAGAGTTTTTCCTTCCAATATATTTTTTATAATTAACGGAATCAATTTTTCTGGGAATTGGTA
KOK=        22
KK=  171992  LL=  173101  Z=    5.26  JJ=  171902  DL=  1110
A===      111      112      113      114      121      123      124      131      132      133      134      141      143      144      211      213      214      223      224      231      233      234      243      244      313      314      323      333      334      343      413      433
B===      222      122      422      322      212      412      312      242      142      442      342      232      432      332      221      421      321      411      311      241      441      341      431      331      424      324      414      444      344      434      423      443
RRR=   38.820   -0.731   -0.230   -0.787   14.108    5.975    2.121    1.037    6.046    6.788    1.327   12.126   28.671    0.963   -0.745   10.843    5.253    1.858    0.591    0.197    4.246    0.203   -0.349    5.488   -0.023   -2.235   12.982   -0.110    0.315    0.315    0.561    1.286
X1==    7.404   -0.234    0.170   -0.333    4.517    3.545    1.378    0.780    2.027    2.180   -1.003    2.220    5.997    0.487    0.630    2.533    4.897    1.737    0.584    0.508    3.041   -1.219    2.091    2.247    0.026    3.997    5.417    0.493   -0.724   -0.724   -1.003    2.276
X2==    5.243    3.124   -1.358    2.362    3.124    1.685    1.539    1.328    2.983    3.114   -1.322    5.461    4.781    1.977   -1.183    4.281    1.073    1.070    1.012    0.387    1.397   -0.167   -0.167    2.442   -0.886   -0.559    2.397   -0.222   -0.435   -0.435   -0.559    0.565
CD1=       18        5        3        1       16       11        4        4        8        5        0        4        7        1        7        9        9       10        4        5        8        0        4        3        2        5       12        2        0        0        0        3
CD2=       33       19        1       13       19        5        8        6        7        4        0       21        8        7        6        9        7        3        5        3        2        1        1        6        0        1        3        0        0        0        1        1
TTAAAAAATCTTTTTATCAAATTTGTATAGGCTATTACAGCTCTATCCGGTCTTTTTATATTTTCTCCACCTGGAGTAAAATCATCTTGCTTTCTTTTCTTTTTTGTAGCTGTATAGTTAGCTACCATAGAGTCTACACAGCCACCAGATATTGCCCAGTAAAGTCTAGGTACTCCCAATCTTTTTATATCAAGATCACTATTTATATCTGGTTGAGCTATTATTCCTACTTTAAAGCCATGTTTTAGTAGCCATTTTCCTATGATAGCACTACCATTATATGAACTATCTATATAGGTATCACCTGATATTAAAATTACATCTAGATCTCCCCAGCCTAATTTTTTTACCTCTTCCATTGTAGTAGGTAAAAACATAACATCACCTAACCTTTTATAATTTACCCTTTATTTTATCATATTTTATAAAATTTTACGAATTATTTTTTATAAAAAAATAGAGAGCCTAAACTCTCTATTCGTAATGAAACTCTACCTCTTTTCCTCTAAAGGCTATTCCAATTTTTACTATGTCTATTACTCCTCTTTTTCTTAGCTCTGTTTCATATATCTTACTATCTATTTGTTTATGAGCTCTCTTAGCCAAGTTACTTATTCTGCTATTTTTTCTAGTTGCCTTTATCTCTAATATATATTCCACTCCATTTTTATTCTTTGGCTCTAGTAAGATATCTGCTCTACCTAAGCCACTTTCTTGTTCTGGAGTTACATAGAATTTATCCTGCATAGATGTCAAAAAGCCCAACATAAACATTTGGTATGGTACCTCTGAATAAGCTAGTTCATCTACTTCTTTACCTTCCTCTTTTCTCATATTCAAAGTAGTATTATGAAAACTTATGCTCTCTAGCACCATATTTTGAAAAGCTATCTCAAAGGATTCTAAATCTTTAGTTAGTAGTGCCCTCTTTACATCATTTACATATCTTGTTCCTCTAAATACCATCTTGATAAAAGCATCTTTAAAGAATGTTCTTATCTCTTTATTAGGAATTTTGATTATATAATTTTTTCTATCTATCTTCTCTTTTATTGTCAGATATCCAGATGAGAGCATCAAGCTCCATATATCACTCTCTAACAGACTTTT
KOK=        23
KK=  173822  LL=  174871  Z=    4.77  JJ=  173702  DL=  1050
A===      111      112      113      114      121      123      124      131      132      133      134      141      143      144      211      213      214      223      224      231      233      234      243      244      313      314      323      333      334      343      413      433
B===      222      122      422      322      212      412      312      242      142      442      342      232      432      332      221      421      321      411      311      241      441      341      431      331      424      324      414      444      344      434      423      443
RRR=   26.530    0.391    3.007   15.207    9.781    7.588    0.567    1.300    3.023    9.656   -0.002   32.961   10.304    0.505    0.957   -1.028    4.695   -0.817   -0.563    2.444    3.608    1.304   -0.047    8.849    0.563    0.525   16.763   -0.569    0.321    0.321   -1.796   -1.455
X1==    6.247    0.350    1.577    5.663    3.910    4.282    0.652    1.577    2.720    2.366    0.002    3.953    4.002    0.453    1.240   -0.925    3.452    1.854    0.515    2.199    2.601   -1.229    0.413    3.180   -0.613   -0.998    3.821    2.342   -0.723   -0.723   -0.998    3.277
X2==    4.247    1.118    1.907    2.685    2.502    1.772    0.868    0.824    1.111    4.081   -1.302    8.339    2.575    1.114    0.772    1.111    1.360   -0.441   -1.093    1.111    1.387   -1.061   -0.113    2.783   -0.919   -0.526    4.387   -0.243   -0.444   -0.444    1.800   -0.444
CD1=       15        6        5        8       14       12        3        5        9        5        1        6        5        1        8        2        7       10        4        8        7        0        2        4        1        0        9        4        0        0        0        4
CD2=       28       12        7       13       16        5        6        5        4        5        0       27        5        5       11        4        7        1        1        4        2        0        1        6        0        1        5        0        0        0        4        0
GATAGCCTCACTCCAATTTGAAGAAGTAATTCCTTTCATACTGATAAATATAACTGGGTATTTTCCTTGCTCAGACATCATAGGAGAGTTGGATATATATAGTCCATCAAAGAGTTTTCTATTTTCTTCTTTATTTTTTATATCAAAGAAATATCTTAGTGTAGACATACTTAAGGTCTTTCCAAATCTTCTTGGACGACAAAAGAGCTTTACCTCTGTCTTGTCAATTAGTAAATCTTCTATCAATTTGGTTTTATCTATATAGTAACAGTTTGTTTCTCTTATTTTTTTAAAATCTTCTACCCCTATTGGTAATCCTTTTAACATATCCACACCTCACTTTTCTTTTTTTATTTCTCATATATTATACCATAATATGAGTAAAAAAAATAGAGAGCCTAAACTCTCTATTCATAGTGAAACTCTACCTCTTTTCCTCTAAAGGCTATTCCAATTTTTACTATGTCTACTACTCCTCTTTTTCTTAGCTCTGTCTCATATATTTTACTATCTATTTGTTTGTGCGCTCTCTTAGCCAAGTTACTTATTCTGCTATTTTTTCTAGTTGCCTTTATCTCTAATATATATCCCACTCCATTTTTATTCTTTGGTTCTAGTAAGATATCTGCTCTACCTAAGCCACTTTCTTGTTCTGGAGTTACATAGAATTTATCCTGCATAGATGTCAAAAAGCCCAACATAAACATATGGTATGGTACCTCTGAGTAGGCTAGCTCATCTACTTCTTTACCTTCCTCTTTTCTCATATTCAAAGTAGTATTATGAAAACTTATGCTCTCTAGCACCATATTTTGAAAAGCTATCTCAAAGGATTCTAAATCTTTAGTTAGTAGTGCCCTTTTTACATCATTTACATATCTTGTTCCTCTAAATACCATCTTGATAAAAGCATCTTTAAAGAATGTTCTTATCTCTTTATTAGGTATTTTGATTATGTAATTTTTTCTATCTATCTTCTCTTTTATTGTCAGATATCCAGATGAGAGCATCAAGCTCCATATATCACTCTCTAACAAACTTTTTCCCATA
KOK=        24
KK=  181802  LL=  182701  Z=    6.51  JJ=  181622  DL=   900
A===      111      112      113      114      121      123      124      131      132      133      134      141      143      144      211      213      214      223      224      231      233      234      243      244      313      314      323      333      334      343      413      433
B===      222      122      422      322      212      412      312      242      142      442      342      232      432      332      221      421      321      411      311      241      441      341      431      331      424      324      414      444      344      434      423      443
RRR=   40.838    9.329   -0.057    0.291   14.189   -0.653    0.218    0.009    2.277    0.809    0.245   29.136    0.235    5.881   -4.162    0.248   -0.318   25.629   -1.655    0.474   -0.469    0.245   -0.171   24.108   -0.631    0.235    0.047   -0.060    0.013    0.013    0.235    0.013
X1==    6.595    3.897    0.594   -0.989    4.270    1.663    0.474   -0.095    1.089    1.123   -0.406    4.011    0.594    1.812    3.150   -0.632    0.474    6.463    2.036    1.089    2.429   -0.589    0.411    4.728   -0.877    0.594   -0.242    1.640   -0.166   -0.166    0.594   -0.166
X2==    6.192    2.394   -0.096   -0.294    3.323   -0.392    0.461   -0.096    2.090    0.720   -0.605    7.265    0.395    3.245   -1.321   -0.392   -0.671    3.965   -0.813    0.435   -0.193   -0.417   -0.417    5.099    0.720    0.395   -0.193   -0.037   -0.079   -0.079    0.395   -0.079
CD1=       20       18        3        0       19        6        2        2        5        2        0        5        1        2       16        2        2       18        5        5        4        0        1        5        0        1        1        2        0        0        1        0
CD2=       40       19        2        4       22        1        4        2        4        1        0       20        1        5        7        1        2        5        1        2        0        0        0        6        1        1        0        0        0        0        1        0
AAAAGATAGAGAATTATTTATGACTTGAACTTTAGAATTTTTCCATTGTATTCTATCCTCTTCAGTTAAAACTATAAACCTATCATATTTTTCTATTATTTTTTCTTCTTTATATATTTTAAATAAATTTTTTAACTTATAAATTTTTCTTTCTTCTGCAAATAAACTAGCATATTTATTAAAATGATGTTCTCTTATAATTTTACTCTTCCCCAGTTTTAAATATGGTAAAAAATATAGTTCTGGCCCTATCATTGAAACTATTATATCAGGTTGCTTTTCTATTATTATTTTTTGTAATAATTCAATGTGTTTCTTTCTTTTTTTTAAAAAAATTGGAATTCTTATAGGGAAAAATCTTTTTCTGTCGTTAGAATAATTAATTTTTAAATCAATCAAAGTATAATTATTTTTTAATGGATAGAATGAAATATTTTCTTTTTGATCAGTTGTTATAATAATAATTTCGTATTCTGTATTTTTTTTAAACCAATTAATTTTATTACTTAATACTCTTTCCATTCCACCAGAATTATAAAATTCTGGAATACAATACATTATTTTCATATTATTTTCTCCATAAATTTATAATAATCTTCAGGTATTCCAATATCTATAAAATATCCTTCTGATTTATATCCATATTTTTCTACTTTTAAATCTTTATTTTCCAAAATATCTTTTTCAAAAGAAAAACTATCTTCTTTTTTTATATCTAGTATATTTCTATTTAATAAATATACTCCTCCATTTATATAACCTTTCTCAATATATTTCTTTTCTTCAAATTTTACAATTTTATTTCCTTCTAAAACCAAAGAACCATATCTGTCAAATTTTTCCATCTCTTTTATTGCTAAAGTTAAATTTGAATTATTTTTTTTATAAAATTTATACATT
KOK=        25
KK=  215342  LL=  216211  Z=    6.94  JJ=  215102  DL=   870
A===      111      112      113      114      121      123      124      131      132      133      134      141      143      144      211      213      214      223      224      231      233      234      243      244      313      314      323      333      334      343      413      433
B===      222      122      422      322      212      412      312      242      142      442      342      232      432      332      221      421      321      411      311      241      441      341      431      331      424      324      414      444      344      434      423      443
RRR=   40.295    6.179    0.575    0.838    8.214    1.505    1.477    1.318    3.496    2.544    0.681    3.314    4.963    9.169    0.506   -0.413    0.554   25.967    0.051   -0.201    9.228   -0.081    4.714   -0.110   -0.155   -0.165   30.170    0.073    0.073    0.073   -0.165   -0.210
X1==    7.139    2.783    0.401    1.132    2.783    1.460    1.548    0.401    2.080    1.164   -0.805    2.461    1.195    2.224    1.288   -0.401   -0.347    6.522    0.103    0.219    4.073    0.107    2.107    0.139   -0.836    0.195    7.073   -0.293   -0.282   -0.282    0.195   -0.282
X2==    5.645    2.221    1.434    0.741    2.952    1.031    0.954    3.286    1.681    2.186   -0.845    1.347    4.155    4.122    0.393    1.031   -1.597    3.981    0.498   -0.917    2.266   -0.762    2.238   -0.791    0.186   -0.845    4.266   -0.248   -0.257   -0.257   -0.845    0.743
CD1=       25       15        3        4       15        5        5        3        6        2        0        6        2        3       11        2        2       14        3        3        5        1        3        1        0        1        8        0        0        0        1        0
CD2=       25       14        5        4       16        4        4        8        5        3        0        5        5        5        9        4        0        8        3        1        3        0        3        0        1        0        5        0        0        0        0        1
TACAAATCGCTCTTTAGAAAAAAGATAATTTTCATACTCAGTTTTTTCAAAAAATCCTTCTATAAATGCAAAATCTATATTACCTTTTTTCAATTCTTCTAAGAGTTCACTAGTATCTCTTATAATAAAAGATATATTTATTTCAGGATATCTTGTAGAAATCTCAGAGATAATTTTAGGGATAATAAACTCTCCTATAGTAAAGGTAGCACCAAAATATAGATTTTTTTTACTCATATCTATGTTTTTTATCTCCTCTTTAATCTTATTGGCATCTGAACTCATTGTTAAAAGATAGTTATACAGTGCCTTTCCTTGTTCTGTTATAGATAAAACTTTTTTATTGTAATTAAAAAGTTTACATCCATAAAATTCTTCTAAATATTTTATATGTTGACTTACTGCAGGTTGTGTCATATGTAAATTTTCAGCTGTCTTTGTATAATTTTTAGTCCTACATAACTCTATAAATGTTTCAACTCTAAAATCTAACATTTAATATCCCCTCTCTTTTAAATTTATAATTTTTTATTATCTTTTAATAAAAATACATAATTTTATTTTATAATTTTTTTATGGTAAAATCAAGACATAAATAAGAAATAAAATAAATATTTTTAGGAGGCTTTTATGAATTTCAAATTTTCTAATGAACAAGAAGTATTTTTATCAAAAGTGAGAGAGATAAGTGTAAAAGAGGTTGCTCCTATTGCAGCTGAAATAGATAAAGAAGCATCATTCCCTGTTAATACTATTAAATTATTAGGAGAAAATGGTATTATGGGAATACCTTTTGAAAAAAAATATGGTGGACTTGAAATGGATAACTTAACTTATGTAGCAGCTGTTGAAGAGTTATCAAAAGCTTGT
KOK=        26
KK=  218252  LL=  219361  Z=    5.72  JJ=  218222  DL=  1110
A===      111      112      113      114      121      123      124      131      132      133      134      141      143      144      211      213      214      223      224      231      233      234      243      244      313      314      323      333      334      343      413      433
B===      222      122      422      322      212      412      312      242      142      442      342      232      432      332      221      421      321      411      311      241      441      341      431      331      424      324      414      444      344      434      423      443
RRR=   38.088    7.428    0.426   12.937   11.981    1.688   -0.442   -0.111    5.640   -0.772   -0.213    4.492   20.091    0.047   -1.341    0.922    0.018    1.548   -0.028   -0.259   46.514    0.177   -0.152   -0.527    0.059   -2.702   17.395   -1.694    0.163   -0.176    1.032    0.163
X1==    5.450    4.207    1.583    3.509    5.809    1.454    1.835    0.106    2.073   -0.758    0.171    1.391    7.171    0.093    2.205    0.215    0.058    6.867   -0.073   -0.404    5.706   -0.170   -0.170   -0.261    0.242    2.171    6.670   -0.309   -0.339   -0.339   -0.829   -0.339
X2==    6.989    1.766    0.269    3.687    2.062    1.161   -0.241   -1.041    2.721    1.019   -1.245    3.230    2.802    0.503   -0.608    4.280    0.303    0.225    0.383    0.641    8.152   -1.040    0.893    2.016    0.245   -1.245    2.608    5.474   -0.481    0.519   -1.245   -0.481
CD1=       16       17        4        7       21        5        6        2        6        0        1        4        8        1       12        3        3       17        4        2        7        1        1        1        1        3        8        0        0        0        0        0
CD2=       45       18        6       13       19        6        3        3        9        3        0       12        5        2       10       12        4        3        3        5       10        0        2        3        2        0        4        6        0        1        0        0
AACTAATCTAATAGTAAGTTCTTTTCCATTTTTTAAAAGGTGTTTTTCCATAGTATCCTCCTCAAATTATAATGATTCAGAAATTTCCCAAATTAATTGTTCTTTGATATTTTCATATCCCTCTAATATAGATATTTTCCAGTTACTTCCGTAGAGTTTTATTTCAAAATTATCTATCTCATCTTTAATATTTTTCTTAGTAATTTTTTTTCTATCAAATAGAGGAGCTCTTTTTTTTTCTTTTCCTTCTATTAAAATTATTAACATTCCTTTAGAATATCCTTTTAGTATAACTTCTGAAGCTCTTTCAGCTTCAGCTCGCTCTATAGCTCTTTCTTTCCTATTTTCAGCATTTTTTCTTTTATTTTCAGTAAGTCTTCTAAATTTTTTCTCTTCTTTTAATCTCTTTGCCTTTTTTATTTTTTTATTTATAGAAAAAGCTTTTCCTTTAGCTTTATCCTTACTTATTACTTCCATTTTTAACTCCTTTAATATTTTAAAATTATATATGTTAGTATTATATCATATTTGTCAGAAAATATGTATTTTCAATACTTTTTTTATATTGGAAATATTTAAAATAAATATATAAATCTACTAGATTTTTTTTGAAAAAAATTATAGAATAAAGGGATGTGAGATATGTTAATATGAGGAGGATAAATGGGTAATATAAAAGTAAAATCTTTAGTTTCTTTAACTATTCCTATATTTTTTGAGTTGCTTCTCGTAACAATAGTAGGGAACATTGATACTATTATGTTAGGACACTACAGTGATAAGGCAGTAGGGGCAGTAGGGGGAATAAGTCAGGTATTAAATATTCAGAATGTTATATTTGGATTTGTAAACCTAGCTACTAGTATTCTATGTGCTCAATTTATAGGGGCGAAGAATAATAAAAAAGTACAGGAAGTAATAACAGTTTCTTTAATAGTAAATCTTATACTTGGATTTTTATTGGGTGCTAGTTATTTTATATTTTGGGAATTTATTTTAGAGAAGATAAAACTTCCAATAGAGCTTATAGATATAGGAAAAGGTTATTTTAAGCTTGTTGGAGGGCTTTGTGTATTTCAAGCTATAACGCTTACTTGTGGAGCTGTGATG
KOK=        27
KK=  222602  LL=  222901  Z=    4.64  JJ=  222002  DL=   300
A===      111      112      113      114      121      123      124      131      132      133      134      141      143      144      211      213      214      223      224      231      233      234      243      244      313      314      323      333      334      343      413      433
B===      222      122      422      322      212      412      312      242      142      442      342      232      432      332      221      421      321      411      311      241      441      341      431      331      424      324      414      444      344      434      423      443
RRR=    7.124   -0.010   -2.183    0.557   -0.284    0.014   -0.004   -1.198   -0.093   -0.212    0.092    0.557    1.135   -0.301    6.959    0.282   -1.260    0.390   49.768    1.255    0.482    0.092   -0.202    0.092   -0.211   -0.174    1.147    0.011    0.011    0.011    0.092   -0.095
X1==    2.133   -0.164    2.215    0.311    0.521    0.134    0.239    1.215   -0.866   -0.304   -0.267    0.311    1.733    0.766    1.891    0.134    1.239    2.044    6.160    1.134    0.665   -0.294   -0.294   -0.258    0.696   -0.267    0.665   -0.117   -0.103   -0.103   -0.267    0.897
X2==    3.339    0.059   -0.986    1.791   -0.544    0.107   -0.017   -0.986    0.107    0.697   -0.345    1.791    0.655   -0.393    3.680    2.107   -1.017    0.191    8.079    1.107    0.725   -0.313    0.687   -0.356   -0.303    0.655    1.725   -0.093   -0.106   -0.106   -0.345   -0.106
CD1=        5        2        3        1        3        1        1        2        0        0        0        1        2        1        5        1        2        3        7        2        1        0        0        0        1        0        1        0        0        0        0        1
CD2=        9        3        0        3        2        1        1        0        1        1        0        3        1        0        9        3        0        1        9        2        1        0        1        0        0        1        2        0        0        0        0        0
AGAAAAATAAAATTACATATAAAAGAGTTTTTAACATTGAGCTTGTAAAACTTTCAAGTAATGGATCAACACTCTTTTTTCTTAAAGCTTTCTTATAGCCTTTAATTATGAAGGCTGTCAATTTTGGCCAAAAACTGAATAGAACAATAACAATTATTCCTCTAGTTACAATCATTGGGAGTAGCTCAAGAGCTTTTTGTAAAAAATTTGTTACAATTGGGTGCATTTTATATCTCCTTTTAAAATTTTTTCTTGCAATAGCAATAAATTAACATTTTTACATTATACAGTTTTTTATCT
KOK=        28
KK=  227672  LL=  228601  Z=    5.62  JJ=  227582  DL=   930
A===      111      112      113      114      121      123      124      131      132      133      134      141      143      144      211      213      214      223      224      231      233      234      243      244      313      314      323      333      334      343      413      433
B===      222      122      422      322      212      412      312      242      142      442      342      232      432      332      221      421      321      411      311      241      441      341      431      331      424      324      414      444      344      434      423      443
RRR=    4.004    0.884   -0.095   25.642   -1.299    4.678   10.003   -1.497    4.678    0.736    0.818    0.421    0.818   -0.146    3.171    0.912  147.701    0.862    6.837    0.464    1.043    0.906    0.906   -1.029    1.499   13.667   22.304    0.011   -0.163    0.141   -0.086    1.071
X1==    1.866    0.358   -0.317    3.822    3.782    2.091    4.265   -0.954    2.091   -0.567   -1.160    0.470   -1.160    0.488    2.070   -1.434   14.450    0.268    3.634   -0.729    1.538   -1.046   -1.046    2.795    1.433    3.183    4.538   -0.129   -0.303   -0.303   -0.291    0.697
X2==    2.146    2.470    0.298    6.709   -0.344    2.237    2.345    1.569    2.237   -1.298   -0.706    0.896   -0.706   -0.300    1.532   -0.636   10.222    3.217    1.881   -0.636    0.678   -0.867   -0.867   -0.368    1.046    4.294    4.915   -0.087    0.537   -0.463    0.294    1.537
CD1=       17       10        2       15       20        5       14        1        5        0        0        7        0        4       15        0       36        2       11        1        2        0        0        7        2        5        5        0        0        0        1        1
CD2=        8       10        3        8        4        7        4        5        7        0        0        2        0        0        8        2       13       10        4        2        3        0        0        0        3        5        9        1        1        0        1        2
TTGTAGCATTAGAAGGATCTATATCTGATGGGCATAAGTATATTAAACAAGCAATAGAAAATGGAGCTAAGGGAGTATTAGTATCAAAAAAAGTAGAGTTAGAATTTCCTGTTGAATATATTTTAGTTAAGGACTTGAGAAAAAATTTAGGAAAGATAGCTTCTAATTTTTATAGTTATCCTCAAAAAAAATTAAAGATAATAGGTATTACTGGAACAAATGGAAAAACTACTTCTACTTATCTTTTGGAATCTATTTTAGGGAAGGAAAAAGTAGCTAGGATAGGAACTGTTGAATATAAAATAGGAGATGAAGTAATAGAAGCTTCTAATACTACTCCGGAATCTTTAGATATAGTAAAGATGTGTAAAAAAGCAGTAGAAAAAGGATTGGAATACTTAGTTATGGAAGTGAGTTCTCATGCTCTTTCATTGGGAAGAGTAGATATGTTAGAATTTGATGTTGCATCATTTACTAATTTAACTTTAGATCACTTAGATTATCATGAGAATATGGATAATTATTTCCAAGCTAAAAGAAAAATTTTTACAATGTTAAAAGATAGTCAAAAAAGTTCTATCAATATAGATGATGTCTATGGAGATAGGCTCTATAAAGAGTTTGGTGGATATTCTTATTCTTTAATTAAGTCAGCAGATTTAACAGGAGAGATAGTAGAGTTCCATAGTGATGGCCAACTTGTAAGATTAAATCTTATGGGAGAGATGTTTGAAGAGAAATTAGCTATATTAGGAAGATACAACTTGTATAATGTTTTAGGAGTAATAGGAATAGCACTTCAATTGGGGATAGAAAAAAATATAATTTTAGAAAGATTAAAAGATATAAAAGGGGCACCAGGAAGATTTGAGTTAGTAAACTGTGGACAGGAGTATATTGTTGTAGTAGATTATGCTCATACTGGAGATG
KOK=        29
KK=   47043  LL=   48242  Z=    5.39  JJ=   47043  DL=  1200
A===      111      112      113      114      121      123      124      131      132      133      134      141      143      144      211      213      214      223      224      231      233      234      243      244      313      314      323      333      334      343      413      433
B===      222      122      422      322      212      412      312      242      142      442      342      232      432      332      221      421      321      411      311      241      441      341      431      331      424      324      414      444      344      434      423      443
RRR=   15.724   -0.065   -0.622    3.311   22.312   -3.488   -0.550   -0.505    1.143   -0.260    0.044   29.457    1.693    0.708    0.108   -2.340   19.078    4.361    1.440    0.217   -0.177    1.316    0.136    2.134    0.110   33.166   59.365   -0.164   -0.495    1.456   -1.236    0.266
X1==    5.091    1.977    2.221    1.228    5.883   -0.835    3.677   -0.636    1.179   -0.704   -0.441    3.951    1.980    1.422    0.024   -0.835    3.221    1.091    1.307   -0.164   -0.507   -1.059   -0.109    1.638    0.296    4.402    6.493   -0.159    0.650    0.650    1.173   -0.350
X2==    3.089   -0.033   -0.280    2.696    3.793    4.176   -0.150    0.795    0.969    0.370   -0.099    7.455    0.855    0.498    4.558    2.802    5.922    3.997    1.101   -1.321    0.348   -1.242   -1.242    1.303    0.370    7.535    9.143    1.030   -0.761    2.239   -1.054   -0.761
CD1=       32       16        7       10       28        1       13        2        4        0        1       17        4        6       10        1       12        3        6        2        0        0        1        5        1        7        7        0        1        1        3        0
CD2=       12        7        3        5       17       14        2        5        7        3        1       11        2        1       19       11       11       17        5        2        4        0        0        2        3        9       20        3        0        3        0        0
AATTAAAATTTTTAAAAATGGGAGATGCTCAAATTCATGTTATGGTAGATGATAGTAAAGTTATGGGAGTAAATGGATCTGATGTTGTAGAAATATTAATATCTACAAATGTTGGACAGGATATGAAACCACTGTGGAAAATTGCTTCTGGTGGAGAGGTAAGTAGAATAATGTTAGCTCTTAAGGTTATATTTTCTCGAGTAGATAATGTGCCTATATTAATTTTTGACGAGATAGATACAGGTGTAGGCGGAGAAACAGTTAGAAAAATAGCCGATAAACTTCGTGAGATAGGAGAGCATGCTCAAGTGGTATCTATAACTCATTCGCCAGCTATTGCAGCTAAGGCTCATCAACAGTTCTATATCAAAAAACATACAATAGATAAAAAGACAGTTACAACTGTTACTAAGTTAGATAAAAGAGGACGAGTAAAGGAAATAGCTAGGATGTTAGCTGGAGAAAATATTAGCGAGGCTGTATTAAAACATGCTGAAGAACTGTTGAAAGAGAGTAGATAGTATGGATTTTATAAATGAGTTTTTAAAAAATTCTAAGGAGAATGGGAGAATAAATTCTTCTACTTTAGAGCTGTATAGAAAGGATATAGAAGACTTTGATGGTTTTATTGTAGGGAAAGAGCTAATAGATGTAGAGAATCAAGATATAGTTAATTATATAGAAGAACTTAAAAAAAAATATAGTGATATGTCTATATACAGAAAGCTAAGCTCTATAAAAAGTTTCTATAAATATCTTTTAAAGTCTAAGATAATAGATGAAAATCCAGTAAAAAATATAGAGTTACCTAATAGAGTAAAAAAAGTTACAGCGGTATTAGAAGGTTGGGAATTAAAAAGAATACTAGATGTATGTCAAGATAGTTATGAAGAAAAAAGAGATTCTATAGTTATAAAATTATTATATGAGACTGGATTTAAAATAGGAGATATTTTAAGCCTGGAAAAAGATAATCTTAAAAGATATAATTATGAGATAGTAAGCATTCATTCTGCTACAAAAATTTTAAATCAGAAAATAAGTGAGGAACTATCAAAAGAACTTAGACATTTTTCTGAAGAATTACTGCCAAAAATGTATATAAACAGAAATAAAATTTTTCAGGAGTTGACTAGAGAAGGTTTTCGTGTAAGATTTATGAATTATGGGAAGAGAGCTGAACTCACTAGAGAGATTTCT
KOK=        30
KK=   64023  LL=   65192  Z=    5.99  JJ=   64023  DL=  1170
A===      111      112      113      114      121      123      124      131      132      133      134      141      143      144      211      213      214      223      224      231      233      234      243      244      313      314      323      333      334      343      413      433
B===      222      122      422      322      212      412      312      242      142      442      342      232      432      332      221      421      321      411      311      241      441      341      431      331      424      324      414      444      344      434      423      443
RRR=   33.853   17.081    0.133   14.510    0.081   -4.130    0.828    0.005    1.422   -1.781    1.017  113.817    1.573    6.769    0.295   -2.354   -1.025    2.956    0.697   -0.328   29.729    1.033    0.127    0.833   -0.106    1.017    3.734    0.109    0.109    0.109   -0.011   -0.199
X1==    6.341    3.532    0.041    8.671    1.862    3.432   -0.586    0.041    0.228    1.798   -0.935    8.671    2.065    2.212    0.860   -0.840    1.157    3.219    1.229    5.568    5.731   -1.071   -0.132    1.040   -0.105   -0.935    3.144   -0.421   -0.355   -0.355    0.065    0.645
X2==    5.339    4.837    3.227    1.673    0.044   -1.203   -1.412    0.112    6.235   -0.990   -1.088   13.126    0.762    3.060    0.343    2.802   -0.886    0.918    0.567   -0.059    5.188   -0.965   -0.965    0.801    1.010   -1.088    1.188   -0.259   -0.308   -0.308   -0.163   -0.308
CD1=       25       20        3       16       15       10        2        3        4        3        0       16        3        3       12        2        5       11        6       14        8        0        1        2        1        0        5        0        0        0        1        1
CD2=       34       28       10        8       12        1        1        4       14        0        0       32        2        5       13        8        2        4        4        3        6        0        0        2        2        0        2        0        0        0        1        0
GTTTTTAAAGTTAGTGGATATTCTCTCCAATCTTTGACTTTTAAATTTGGAAAGTATTTAATTATTTCTTTTTGAGCTTCATAAACAAAGCTTTCACCTTTGAGATTTTCTTCTAGATACTTAGGAAAAGACAATAGTTCATCCTTTTCAAATTCACTTTCTTGAAAATTGACCAATTTATTTTCTAAAAAGTAATAGAGTCTATATTTTTCATCTTCTATTTCTACATATGTTTTTTCTATATTGTTTTTATTAAAAAGCTCTAATAAAAAGAGTGGATATATTCCTAAAAGAGTTATATTTTTTTCTTTTAAATTATCTAGAAGAGTATAAATTTTATCCTTCTCTATTGTAATAAAAAGTATCTTTTCTAAATTATTTTCTATTTTTAAGCTTAACTCTTTTTCTAAATAGTAGAGTTCATCATAATCTTCAAAGATATTTTCAAGTTTTTCTATTATTTCAAATTCTCTTTCTCTTTTATCTATATCTTTAGAAAAGATCATAGGAATGATATGGAAAAAATTACTATCTAGTATAAGAATTCCTTCCTGATAATTTTCAATCTCATCTAAAGTAAAAAAATTAATTTTCTTTTTTGTTAGAAATTTATCAATTATTTTCAATGTTAACCACGAACTCCTTTAAAGTTTCTAAATTAGGATTAAGAGGGTTTTTATTTCCTTTTTCATAAAGTAAATCTATTTTAGCTAAGAAGGAAATAAGAGTATTATCTTCAGGATTAGAGAGAGTTTTTTTCATCTCTATAGTAACTGTATTAATTGTATATGGATTAGAATAAAGATTAATTAGAATAATTTCTTTAAAGTTTACCTTACCGCTATCACTGAATTTATAACAAATTTTTCCATTAAATCTTAGCCTGTAAAGAAAATATCTATTTTTACTGTAGTTATTATCGTTATTTCCAAACCAAATTCTTGTATATTTCTCATCAATACCTATATACTCAGCTGCATTTTCGTAACTTCCAGAAGAAAGAATTTGATCTATTTTATGTAATTCATCGTAGATAAGTATCCTCAAATTGTGAAGTTCAGAGTCTATTTGTATAGTAGAAAAGTGAGAAGACAATCTTTCTCCTTTTCTAAAAATAATCTTGTAGCCAATCAAAAAATTCCAAGATAAAAAAATAGTAAGTAAGAGTGT
KOK=        31
KK=   77073  LL=   78182  Z=    4.61  JJ=   76983  DL=  1110
A===      111      112      113      114      121      123      124      131      132      133      134      141      143      144      211      213      214      223      224      231      233      234      243      244      313      314      323      333      334      343      413      433
B===      222      122      422      322      212      412      312      242      142      442      342      232      432      332      221      421      321      411      311      241      441      341      431      331      424      324      414      444      344      434      423      443
RRR=    7.473    2.268    1.302   45.546    5.120    0.909    2.836    0.139   -0.017   -0.812    0.396   -0.209    3.040    0.899   13.555    0.020   33.119   13.481   13.546   -0.405    0.414    1.194    0.150    0.172   -1.157   99.264    6.843   -0.286    0.208    0.208   -0.034   -0.147
X1==    3.662    1.164    0.441    5.711    1.164   -0.911    3.684   -0.121   -0.911    1.253   -0.430    0.561    2.817    1.633    3.397    1.035    5.053    3.147    4.900   -0.262    0.441   -1.072   -0.135    0.432   -0.747   10.933    1.441   -0.174   -0.355   -0.355   -0.430   -0.355
X2==    2.040    1.948    2.952    7.976    4.399   -0.998    0.770   -1.151    0.019   -0.648   -0.921   -0.373    1.079    0.550    3.990    0.019    6.554    4.283    2.764    1.544    0.939   -1.114   -1.114    0.399    1.549    9.079    4.747    1.651   -0.586   -0.586    0.079    0.414
CD1=       27       14        4       21       14        1       13        3        1        2        1        8        5        6       21        4       16        6       13        2        1        0        1        3        0       15        2        0        0        0        1        0
CD2=        9       11        8       11       17        2        3        1        4        1        0        1        2        1       16        4       11       15        7        7        4        0        0        1        4       10       10        3        0        0        1        1
CAGCAGCTTTAGGTGGAGAAGTTGAAGTACCAACATTAAAAGGTAAGAAAACTATAAAGATTCCTGCTGGAACTCAAACAGGAAAGAGTTTTAGAATGAGAGGAGAGGGCTTGCCTGCTTTAAGAGGTTCTATGACAGGAGACGAAATTGTAAAAGTAGTAGTAGAAACTCCAATAGATTTAAATGAAAAACAGCAAGAGTTACTAAAAGCTTTTGAAGATAGTTTAAAAGAAAAAAATTATAAAAAGCATAAAACTTGGTTGGATAAAGTGAAATCATTTTTTAAATAGTTTGAAAAAAAAGTTCTTTTATGATATACTAGAAAAGAAGAAAACATAACTAGAGGGGGATGAATGATGGAGCAATTATTAGGTAAATATGGTGGAATGATAATTACTTTTGCTATATGGATAGCAGTATTTTATTTCCTATTAATATTACCAAACAAAAAAAAGCAAAAGAAACAACAAGAGATGTTAGATTCTATAAAAGAGGGTTCTGAAGTTATAACTGTTGGTGGAATAAAAGGAACAGTAGTAGCAGTATTAGGAGATTATGTTGAATTAAGAGTAGATAAGGGAGTAAAAATTACTTTTAGAAAATCTGCTATATCAACTGTATTACAATAAGAAAAGAAATTTTAGGAGGGGGTTAAGGAAAAGTTTCCTGACCTCTTTTTTCTTAAATAAATGGAGTGGCAAATGAAAAAAATATTAATATTATTTCTAATTATAGGGAGTTTTTGTTTTGCTGGAACAATTAGTTCAGTAAATGAAAAAGGAAGTAACTTATCTTTTGTATTTACAGGAAATGCTAAATCAGCCTACCAAATAAGCTATGATTCATATAACAGACTCATATTTATAGAATTTCCAGGAAGTAAGCTATCTACCAAGATAAATGATAAAAATTATACTTCAAAATATATTGAAGATTTTTCAGTAGTTAATTATGGGAATGCAGTTGGTTTTTTCATAAAATTGAATAAGAATATTTCTTATTCTACAGCTTTTAAAGGAAATGATTTTGTATTTACTTTTAATGATAAAAGTGGGAAAAAACAATATACAATAGCTATTGATGCTGGTCATGGAGGAAAAGATCCAGGGG
KOK=        32
KK=   93993  LL=   94802  Z=    4.71  JJ=   93963  DL=   810
A===      111      112      113      114      121      123      124      131      132      133      134      141      143      144      211      213      214      223      224      231      233      234      243      244      313      314      323      333      334      343      413      433
B===      222      122      422      322      212      412      312      242      142      442      342      232      432      332      221      421      321      411      311      241      441      341      431      331      424      324      414      444      344      434      423      443
RRR=   40.162    0.061    1.190   -0.284    9.195    1.461    0.278   10.437    2.254    0.734    0.905    5.330   51.153    1.298    0.021    0.404    0.493    9.587    0.007    0.404   -0.681    0.118    7.205   17.543    0.678   -0.690    0.092   -0.126    0.187   -0.090   -0.690    0.236
X1==    8.058   -0.356    0.768   -0.310    2.183    0.486   -0.230    2.215    0.486    0.528   -1.070    5.821    4.586    2.003    0.067    0.486   -1.326    3.884    0.312    0.486   -0.347   -0.833    4.167    4.983   -0.472    0.815    0.653   -0.115   -0.277   -0.277    0.815    0.723
X2==    4.984   -0.172    1.551    0.916    4.213    3.006   -1.208    4.713    4.638    1.391   -0.846    0.916   11.154    0.648    0.315    0.831   -0.372    2.468    0.023    0.831    1.963   -0.142    1.729    3.521   -1.436   -0.846    0.141    1.090   -0.674    0.326   -0.846    0.326
CD1=       30        5        3        4       11        2        3        5        2        1        0       17        6        6        6        2        1        5        3        2        0        0        5        9        0        2        1        0        0        0        2        1
CD2=       12        4        5        2       13        9        0       10       12        4        0        2       12        1        5        5        1       10        2        5        6        1        3        4        0        0        3        3        0        1        0        1
AAGAGAAGCATATAATCTCTTAAAAGCAAATAAAGGGATAAATTTTGTTGGAAATGTAGAAGGAACAGAAGTAATGAATGGAAAGATAGATGTTGTAGTTACTGATGGTTTTACTGGAAATATGGTATTAAAAACAGCTGAAGGAGTTGCAAAGGTTATAGTTTCATCTTTAAAAGAGGAAATAAATAAATCTTTTATCTATAAATTGGGAGCGCTATTGGTGAAACCTGCTATAAAGCGTTTAGGGAAAAAAGTTGATTCTTCTGAATATGGAGGAGCTATGTTTTTAGGGCTGAATGGTCTTTCTATCAAGGCGCATGGAAACTCAGATTCAAATGGTATAAAAAATGCTATTAAAGTAGCAAATAAGTTTGCAGAAATGAATTTTGTAGAAGAGTTAAAAAATGCTATAGATATGGGAGATAGTGACGAAAAAAACCTAGATTAGGAGGAAAAATGAAGTTTAAAAGTGTAGGTATAAAAGGATTAGGGTATTATGTACCAGAGAAAAAAATGACTAACTTTGATTTTGAAAAAATAATAGATACAAGTGATGAGTGGATAAGAACAAGAACAGGAATTGAAGAAAGAAGATTTGCTGCTCCAGATCAGGCTACTTCAGATTTATGTGTAGAAGCAGCTAGAAAAGCAATAGAAGCTTCAGGAATAGTAAAAGAGGACATAGACATGATATTAGTAGCTACATGTAGTCCAGATTATCTTGTTCAGGCTACAGCTTGTTTAGTTCAAAAGAAATTGAATTTGAAGAGTATACCAGCCTGTGATTTGAATGCTGCTTGTAGTAGTTTT
KOK=        33
KK=  102783  LL=  103592  Z=    5.63  JJ=  102663  DL=   810
A===      111      112      113      114      121      123      124      131      132      133      134      141      143      144      211      213      214      223      224      231      233      234      243      244      313      314      323      333      334      343      413      433
B===      222      122      422      322      212      412      312      242      142      442      342      232      432      332      221      421      321      411      311      241      441      341      431      331      424      324      414      444      344      434      423      443
RRR=    8.803    8.287    5.963   21.719    3.675    5.229   -1.001    5.779   -0.264    0.088    0.921    7.201   30.681    1.981   -0.403   -0.097    0.127    1.383    1.197    2.397    6.656    0.977    0.866    7.285    0.333   -0.052    5.641    0.048   -0.123    0.215   -0.225    1.565
X1==    2.722    3.941    3.048    3.644    2.313    1.850    0.824    1.735   -0.504    0.387   -1.145    3.644    5.905    3.192   -0.129    1.850    0.282    0.803   -1.571    1.065    1.573   -0.905    1.095    2.967   -0.613   -0.264    1.573   -0.159   -0.338   -0.338   -1.145    0.662
X2==    3.234    2.103    1.956    5.960    1.589    2.826   -1.215    3.331    0.523    0.229   -0.804    1.976    5.196    0.621    3.130   -0.053    0.451    1.721   -0.762    2.251    4.232   -1.079    0.791    2.455   -0.543    0.196    3.586   -0.301    0.364   -0.636    0.196    2.364
CD1=       17       16        7       13       12        4        5        5        1        1        0       13        8        8        6        4        4        2        0        3        2        0        2        6        0        1        2        0        0        0        0        1
CD2=        8        8        5        7        7        8        0        7        4        2        0        3        6        1       10        3        2        8        1        7        9        0        2        3        1        1        8        1        1        0        1        3
ATTGCAGAAAAGAAAATGAATATAAATCTCTCTATGAAAGATCTATTTGTTAATATTCCAGGTGGATTAAATATAGAGGATCCAGCAGCTGATTTAGCTGTTTTAATATCAATGCTTTCCATATCTAAGGGTGTAGAGATAAGTCAAAAGATAGCTGCTATCGGAGAATTAGGACTTAGAGGAGAGATAAGAAAAGTTTTCTTTATGGATAAAAGGCTCAGGGAGTTAGAAAAACTTGGCTTTAAGGGAGTATACATTCCTGAAGCTAATAGGAAAGAGATAGAGAAGAATAAATATAATTTAAAGTTAATATATTTAAAGAATTTAGAAGAACTTCTAGAAAGGATGAATAAAGATGGATAGTAAAAAGTTAGAAGAGATGCTATCATTTGTTACTCCAGGTACAGCCTTAAGAGCAGGATTAAATAATATATTAGAGGCTGGCTTGGGAGCTTTGATAGTAGTAGGTTTTGATGAAAATGTAAAGAAAATAACAGATGGTGGATTCTTTTTAGACTGTGATTTTACGCCGGAAAGAGTATATGAGTTAGCTAAAATGGATGGGGCTATTATTTTGGATGGAGAGTGTCAAAAAATAATGTATGCTAATGTCCATCTACAACCAGATAGAAAATATAAGTCAACTGAGAGTGGAACCAGACATAGAACAGCACAAAGAACAGGACAACAAACCGGAAAACTTGTAATTGCTGTATCAGAAAGAAGAAATGTAATAACTATTTATAAAGATGAGATAAGATATAGATTAAAAGATGTAGCTTCAATAGAGAGTGAAGCATCTCAAGCTAT
KOK=        34
KK=  108513  LL=  109292  Z=    5.61  JJ=  108123  DL=   780
A===      111      112      113      114      121      123      124      131      132      133      134      141      143      144      211      213      214      223      224      231      233      234      243      244      313      314      323      333      334      343      413      433
B===      222      122      422      322      212      412      312      242      142      442      342      232      432      332      221      421      321      411      311      241      441      341      431      331      424      324      414      444      344      434      423      443
RRR=    2.946   10.905    5.443    3.179   10.423    0.454    0.471    0.114    9.956    0.125    1.125   15.754   55.299    4.741    0.912    3.609   -0.870   -0.121    0.806    1.085   15.566    1.125    5.798   10.199    1.099    0.134   -0.183    0.215    0.269    0.269    0.097   -0.225
X1==    2.759    3.460    2.037    1.072    2.568    0.945    0.535    0.189    2.218    3.278   -1.070    3.697    6.470    3.002    2.122    0.945    0.535    0.427   -0.748    0.945    5.295   -1.035    0.915    2.067   -1.143   -0.128   -0.190    0.380   -0.545   -0.545   -1.070    0.455
X2==    1.068    3.152    2.672    2.965    4.059    0.481    0.881    0.600    4.489    0.038   -1.051    4.261    8.547    1.579    0.430    3.821   -1.627   -0.284   -1.078    1.149    2.940   -1.087    6.338    4.934   -0.962   -1.051    0.961    0.566   -0.494   -0.494   -0.091   -0.494
CD1=       12       13        6        4       11        4        3        3        6        5        0        8        8        4       10        4        3        3        1        4        7        0        2        3        0        1        1        1        0        0        0        1
CD2=        7       12        6        7       14        3        4        3        9        1        0        9       10        3        6        8        0        2        1        4        4        0        8        7        0        0        2        1        0        0        1        0
ACTTGGAATACCAGCAAGGTTTATTATTGTTAAATTAATGATTCTAGTTAGAAAATTATCTTTAGCATATTCTACTAAATAAACACCAGTAAAAATACCAAATGGAACAGCTACAATGATTGTTCCAAGTGTTAAGCAAAGGGTTCCAACTATTGCTGGAAATATTCCTCCAGCTCTCATTCCGTCAGTAGGCATCTCACTTAAAAATTCCCAAGATATTGCAGGAATACCAGTATATATTATATAACCAATTATTAAAAATACAGGAACTACAGCAACTAAAGTCATTATTTTTATCAATATTTCTAAAAAATTAGCTTTTGATTTTTTTATAATTAACATTATTTTTCCTCCTAAAATTATAACTCTCTTGCTTTTCTTATAAATTTATCAGCTATGCAGTTAGTTATAAAGCTTATTATGAAAAGTACAATTCCAATTGTAAATAGTGCATAGTAGTGAGTACTTCCTTGAACTACTTCTCCCATCTCAGCTGCTATTGTAGCTGTAAGAGTTCTTACTGCAGAAAGTGGGGTAGTAGCTAAAATTGGAGAGTTACCAGTTATCATGAGAACAGTAAGTGTTTCTCCAATTATTCTTCCAAATCCTAGCATAATACCAGCAAATATTCCTGGAAAAGCAGCAGGAAGAAGAACATTAAAAATAGTTTCTATCTGATTAGCTCCAAGAGCAAGAGAAGCTTCTTTGTAAGATTTATCAAGAGCTTCTAATGAGTCATCTGCTATACTTACTATTGTAGGAAGGGCCATAAAAGCAAGC
KOK=        35
KK=  155043  LL=  156242  Z=    5.50  JJ=  155043  DL=  1200
A===      111      112      113      114      121      123      124      131      132      133      134      141      143      144      211      213      214      223      224      231      233      234      243      244      313      314      323      333      334      343      413      433
B===      222      122      422      322      212      412      312      242      142      442      342      232      432      332      221      421      321      411      311      241      441      341      431      331      424      324      414      444      344      434      423      443
RRR=   31.634   19.373    1.023    0.186    8.619    2.310    0.948   -0.007    3.907    4.294    0.460    6.581   14.342    2.834    0.691   -0.138   -1.110   35.631    0.150   -1.097   45.173    1.424   -0.975    8.232   -0.229   -2.783    8.913   -0.525    0.306   -0.956   -0.504    0.706
X1==    6.105    3.835    2.104    0.631    2.802    0.471    1.209    0.424    2.737    1.713   -1.168    2.189    3.145    4.331    0.393    2.170   -1.417    5.675    0.206    1.037    6.467   -1.154    2.336    1.986   -1.081    2.282    3.642   -0.415   -0.484    1.516   -1.168    0.516
X2==    5.182    5.052    0.486    0.295    3.076    4.907    0.784   -0.017    1.428    2.507   -0.394    3.006    4.561    0.654    1.758   -0.063    0.784    6.279    0.731   -1.058    6.985   -1.234   -0.418    4.146    0.212   -1.220    2.447    1.264   -0.631   -0.631    0.432    1.369
CD1=       27       20        7        5       17        4        6        4        8        3        0        8        5        7       10        7        1       13        4        5        8        0        4        4        0        4        5        0        0        2        0        1
CD2=       25       25        5        4       19       14        5        4        7        5        1        9        7        2       15        4        5       17        5        2       11        0        1        6        2        0        5        2        0        0        2        2
CTCAATTACTTCAGGTTTAAAAGTTATTTTTCCTAAATCTTTAGGAGAAAAATTTCTTATTTTTTCAACCATTCCTCTTGGAACTTCAATTGATTCACTCCTTTTAGCACAAAATACTTCTTCTAAAAATTTGAATGCTGTCCAAGGATTTATTTTATCTCCACAGGTAAAAACGTCAACAGCAGCATAACCATACTCAGGCCAAGTATGTATTGCTAAGTGAGATTCGGAAATGATTACAGCTCCAGATACTCCATATGGATTAAAGTGATGAAATACAGATTGTACAATAGTCGCATTTGCTATTTTCGCTGCTTCATTCATTCTTTTTTCAACTATTTCAGGGTTTTTTAATATCTCCTCATCACAGTTGTAAAATTCAATCAAAATATGTCTTCCAAGTGTTTCTAGTTTCAATTTTCCCTCCTAAATACCAGTATTAATATAAATTAAATTTTAAAATTAATATATTTAACTTATTGATAAAAAAATATATTTGAAATTAAATATATTAAACTATTGATATAATATAATTTTTTTATTATTTTGTCAATTGATTTTTTATATTAAATAGAATATACTATAAGCAGTGAAGATAGAGGGAGAATAATTATGAATATAGGAAAAAAGATTAAAAGATTAAGGCAAGAAAAGTATCTAACTCAAGATGAATTAGCTAGTCGTTGTGAACTTTCAAAGGGATTTATTTCACAGATTGAAAGAGGCTTAACTTCACCATCCATTGCTAATTTAGCAGATATATTAGAAGGACTAGGAACTAATCTTAAAGATTTTTTTAGTGATGATACAGATGAAAAAATTGTTTTTAATTTAGATGATGCTTTTGAAGTAATTGATTCTAAAATGAAATATAAAGTTGAGTGGATAATTCCTAATGCTCAGAAAAATCAAATGGAACCAATTCTTTTGACCTTAGAAGAGGGTGGAAGGTATAAAGAAGAGATAGCTCATGATGGACAGGAATTTGGTTATGTTTTAGAAGGGGAGATAAATATTCATTTAGGCGATAATGTATTTAAGGCTAAAAAAGGTGAATCTTTTTACTATAACTCTGGTAAAAATCATTATCTTTCTAACTCAGGAAAAGGAGTCGCCCAGATTTTATGGGTAGCTACTCCACCATCTTTTTAACTAATAATTTAAATAGGAAAAGGAGAGTTATGTACTATTTTCAAAATC
KOK=        36
KK=  163743  LL=  164942  Z=    6.27  JJ=  163743  DL=  1200
A===      111      112      113      114      121      123      124      131      132      133      134      141      143      144      211      213      214      223      224      231      233      234      243      244      313      314      323      333      334      343      413      433
B===      222      122      422      322      212      412      312      242      142      442      342      232      432      332      221      421      321      411      311      241      441      341      431      331      424      324      414      444      344      434      423      443
RRR=   10.141    9.812   -0.217   -3.039    8.987    3.240    9.740    0.799   17.245   -2.770    0.483    3.345   66.494   -0.259    3.169    2.784    0.203   14.719    3.086    1.119   24.578    1.640    6.814   17.858    1.640    0.761   -0.560    0.458    0.533    0.533   -0.996   -0.829
X1==    2.793    4.284    0.353    3.085    2.938    0.888    1.989    0.353    4.727    5.173   -1.372    2.189    7.453   -0.155    0.921    0.888    0.482    2.665    3.274   -0.757    6.109   -1.219    1.260    3.961   -1.254   -0.637   -0.211    0.430   -0.681   -0.681    0.834   -0.681
X2==    3.630    2.290   -0.615   -0.985    3.058    3.648    4.897    2.261    3.648   -0.535   -0.352    1.528    8.922    1.671    3.442    3.136    0.421    5.524    0.943   -1.478    4.023   -1.345    5.407    4.508   -1.307   -1.195    2.649    1.065   -0.782   -0.782   -1.195    1.218
CD1=       21       22        5       12       18        5        8        5       12        8        0       10       12        2       12        5        5        7        9        2        8        0        3        7        0        1        1        1        0        0        3        0
CD2=       14       13        2        1       15       11       12        7       11        1        1        5       12        3       16       10        4       17        6        1        8        0        9        7        0        0        6        2        0        0        0        2
GAGAGTGGTTATATGGCTATAACTCCTTCAGGAATAGATTTCTTTGAAATTCAACCAGAAGATATAGTAATAATGGACTTAGAAGGAAATATAGTAGAAGGAGATAGATTGCCTTCAAGTGAATGGGAAATGCATCTATTACAATATAAGGAAAGAACAGATTTAGATGCTGTAATTCATGCTCATACAACTTATGCAACAGTACTAGCTTGTTTACGTTGGGAACTACCAGCAACTCATTATATGATAGCAGTAGCTGGAAAAAATGTAAGATGTGCTGAATATGCAACTTATGGAAGCCATGAGTTAGCAGTAAATGCAACTAAAGCTATGAAAGATAGAAGAGCTGTAATATTAGCTAACCATGGAATATTAGCAGGAGCTAATGATTTATTAAACGCTTTTAATATAATAGAAGAGATAGAATATTGTTCTCAGATTTATTATATGGCAAAAAGTATAGGAGAACCTATAGTATTACCAGATGAAGAGATGAGTTTAATGGCTGAAAAATTCAAGACTTACGGGCAAAGAACTAAAAAAGCATAAAAGTACTTGACTTTTAAATTAGGCACCACTTCCTTAAAATAAAAACTACTCAATGAGTTGAAAAACTTGTTGAGTAGTTTTTTATTATTATAGATTTTGTTTTTTTGCTATTCTTGGAAGAATAAAACCAAGTCCTATTAATACTATGGGTGTTAAAATATTTAAACTAATTTGGAAAATCCATTCTGAACTAAGTGTTTCAACATTTTTAGGAAAAATACCCATCAAACAAGCAAAAGCTGTAAATAAGAAACACCAAATTCCAACTAAAGTAGCTGCTTTATCACTGGCAATAAATTTAAAAGTAGCTTTTTCCATAAGTCCTTTATTTTTAATAAAACCTCTAAGACCGATATAAGCTAAAAATACCCACAAATATCTAAGTGGCATGACAATAGAGTTGAGATCTAAAAGCCAGTTGTAAAGATTATTCATATCACCAATTCCTAGAGCTGGAATGATAATTAATATACCTACTAGTATAGCAGTTAGTTTATATCCATTAATTGGTGCACCATATTCATTAGTTTTAGTGAAAGATTGAGGGATAAAATTTCTATCTCCTTCTCCAATTAGCATCTTTAATGGAGCATCTATAGAAAACATAAGAGCAGAAATTTGCCCTAATGTATTAGCAATAGCATACAAGAC
KOK=        37
KK=  204843  LL=  205292  Z=    4.98  JJ=  204483  DL=   450
A===      111      112      113      114      121      123      124      131      132      133      134      141      143      144      211      213      214      223      224      231      233      234      243      244      313      314      323      333      334      343      413      433
B===      222      122      422      322      212      412      312      242      142      442      342      232      432      332      221      421      321      411      311      241      441      341      431      331      424      324      414      444      344      434      423      443
RRR=    8.925   -0.024   -0.353    7.135    1.269   -0.307   -1.132   -0.037    1.397   -0.339   -0.711   -0.345    0.346    0.346    1.269    3.080   91.727   -0.575    1.436    1.441   -0.780   -0.242   -0.832   -0.216   -0.339    8.266    1.990    0.064   -0.209   -0.209   -0.182    0.557
X1==    3.441    0.077   -0.134    2.591    0.680   -0.243    3.213   -0.134   -1.138    0.494   -0.529    0.744   -0.529   -0.553    0.680    2.441   10.217    0.495    0.431    3.336   -0.563    0.411   -0.589    0.384    0.494    2.471    1.437   -0.224    0.766    0.766   -0.529    0.766
X2==    2.594   -0.303    2.638    2.754    1.866    1.262   -0.352    0.277   -1.228   -0.685    1.345   -0.464   -0.655   -0.627    1.866    1.262    8.978   -1.162    3.336    0.432    1.385   -0.588    1.412   -0.563   -0.685    3.345    1.385   -0.285   -0.272   -0.272    0.345    0.728
CD1=        8        3        1        4        4        1        5        1        0        1        0        2        0        0        4        4       13        2        2        5        0        1        0        1        1        3        2        0        1        1        0        1
CD2=        9        3        5        5        7        3        1        2        0        0        2        1        0        0        7        3       12        0        5        2        2        0        2        0        0        4        2        0        0        0        1        1
TAGTAGAAATAATATGTCTACCAAATGTAGTAAGCCAAATCATAGCTACTAATGAAAGTTTTGGAGTATCTAAAAATGATTTAACAAGATATACTGCAGGGAGTATTTCTAAATCAAATACGCCTTTTCTATTAGTTTCTATACAAGCGTGTTCTAATATGGCAGTTGATGTTAAAGAAATAGAAAACCAATTCATCATATTTTGTAGTTGAGTGTCTTCTCTGTTTATTAGCATATTTAATCCTGACATCAATATAGAAGCTCCTGAATAGATAGCAAAACTTTCTATCGCTTTTTGTTCTATACCATCTAAAAGTTTAACTGGCATCATTCCGTTTTCAATAGAAAAAGCCGTGAGTATCTTATAGATAGCTTCTTGGAGATTTATTTTTTCAGGATTGAATGTAGCTACTACACTTTTAGTTATAGGGCTATATTTTAATTCTATAC
KOK=        38
KK=  225963  LL=  226862  Z=    5.41  JJ=  225963  DL=   900
A===      111      112      113      114      121      123      124      131      132      133      134      141      143      144      211      213      214      223      224      231      233      234      243      244      313      314      323      333      334      343      413      433
B===      222      122      422      322      212      412      312      242      142      442      342      232      432      332      221      421      321      411      311      241      441      341      431      331      424      324      414      444      344      434      423      443
RRR=   24.834    0.006    2.617   11.577    3.355   13.130    9.237    2.088    2.566   -0.257    0.086    1.660   -1.360    2.149    3.633   -0.252    3.079    7.460    1.866   -0.160   -1.284    1.205   -0.493    6.521    0.197    5.532   35.916   -0.215   -0.073   -0.073    1.302   -0.455
X1==    4.667    0.766   -1.539    3.022    3.652    2.446    4.058    1.103    0.932    0.329   -1.158    3.495   -0.286    1.476    1.590    0.176    1.353    2.306    0.833    0.176   -0.509   -1.007   -1.007    2.856    0.329    1.458    6.491   -0.193   -0.382   -0.382    1.458   -0.382
X2==    5.322    0.008   -1.701    3.831    0.919    5.369    2.276    1.894    2.752   -0.781   -0.074    0.475    4.761    1.456    2.285   -1.435    2.276    3.235    2.241   -0.911    2.523   -1.197    0.490    2.283    0.599    3.794    5.533    1.111    0.191    0.191    0.893    1.191
CD1=       21        8        0       11       15        5       11        4        3        1        0       12        1        5       10        2        6        4        4        2        0        0        0        6        1        3        7        0        0        0        3        0
CD2=       14        5        0        6        7       14        5        6        9        1        1        2        6        2       10        1        5       12        6        2        7        0        2        3        3        5       12        3        1        1        2        2
TGGGCACAACAGATGAATTTTGATGAGATGAAAAGAAAACATACACTTTTAAGAGAGCTTTTTAAAGGACAAAAAGGTTGTAGTTTGAGAATCCATGATATGAAAAAGTCTTATTTAGAAGGCTTTCTCTCAAGAGGAGATGAAAAAACAGGAGAACTTATAGAACTAGCTTGGAAAAGTGGAGCAAAACTTGATGACTATAAGGATAATTTTAATATTTGGAAAAAAGCTATAGATGACTTAAAATTTGGAGAAGATGAGTACCTAAGAGCTAGAGATATAGATGAGAAGTTACCTTGGGATATAGTAGAGATAAGTGTGGATAAAGAGTTTTTAAAAAAAGAATTAGAACAAGCTAGGAATGCTGCTCTTACACCAGAGTGTAGAACTAGATGTTCTAATTGTGGCATAAGAAAAAGATTTCCAAATTGTATGGTGATAGCGGAATAATTTTTGGAGGGAAGAAGGAAATGGTAAACTTAGGAAATGATTGGGATGAGATATTAGAAGGAGAGTTTGCTAAGGAGTATTATCAAAAGTTAAGGAAGTTTTTGATAAATGAGTATAGAACAAAGGTTATTTATCCTAAAATGGAAAATATATTTTCGGCTCTGAAATTTACATCATACAAAGATACCAGAGTATTAATTTTAGGACAAGACCCCTATCATGGTCCTGGTCAAGCTCATGGATTAGCATTTTCAGTAAATCCTGGAATAAAAACTCCTCCTTCACTTCTTAATATGTATAAAGAGTTAAAGGATGAATTAGAAGTATATATTCCAAATAATGGATATTTAGTTCCGTGGGCAAAGCAAGGTGTACTTCTATTAAATACTGCTCTCACTGTAAGAGCTGGAGAAGCTAACTCTCATTCAGGAATTGGATGGGAAATTTTTA
KOK=        39
KK=  236343  LL=  237152  Z=    7.34  JJ=  236043  DL=   810
A===      111      112      113      114      121      123      124      131      132      133      134      141      143      144      211      213      214      223      224      231      233      234      243      244      313      314      323      333      334      343      413      433
B===      222      122      422      322      212      412      312      242      142      442      342      232      432      332      221      421      321      411      311      241      441      341      431      331      424      324      414      444      344      434      423      443
RRR=   14.876    5.996   -0.503    7.244   22.566    0.340   -0.324   -0.540    0.549    1.225   -0.155   59.959   -1.644    8.692    0.375    2.380    2.037    5.448    1.135   -2.627    2.191    0.590   -0.249    0.305    0.476    0.590   13.177   -0.200    0.067    0.067   -0.202   -0.703
X1==    3.944    3.804   -0.491    3.878    3.402    0.381    0.584    0.299    0.381    0.620   -0.745    6.151   -0.745    5.448   -1.017    1.193    1.169    2.971    0.701    2.006    0.641   -0.704    0.296    0.533   -0.380   -0.745    2.641   -0.089   -0.175   -0.175    0.255    1.825
X2==    3.772    1.576    1.024    1.868    6.633    0.893   -0.555   -1.807    1.444    1.977    0.208    9.747    2.208    1.595   -0.368    1.995    1.743    1.834    1.619   -1.309    3.420   -0.839   -0.839    0.572   -1.252   -0.792    4.990    2.246   -0.385   -0.385   -0.792   -0.385
CD1=       17       16        1       10       15        2        4        2        2        1        0       14        0        8        4        3        5        5        4        4        1        0        1        2        0        0        3        0        0        0        1        2
CD2=       16       11        5        4       24        5        1        0        6        4        1       14        3        2        6        7        4        7        4        1        6        0        0        1        0        0        8        3        0        0        0        0
ATATCTATTTTCTTATTTTATCGTGCTATTTGAAGTAAGCTTACCTCTTTCAGGAGGAATATATGGGGTAACTCTTACATTTATGACATATTTAGTAAATTTAAAAAGAGAAAGGGGAATTTGGCCATTTGCTATAATAATTCTCATTCACTCTTTTCAGAGAAAGGATTTTATAGAGGTATCTCTTATATTAATAGGAGGGTACTATCTAATTTATTATTTGTTGAGATATCTAAACTATAGTAAAAGTAATATTATAGTGATTACTCTTTTTCAAATAATTATATATCTTATTCTTTCTATTGGAGATTTTAAAAGAGAGTATCTTATTATAAATAGTAGTAGTTTTCTAATTTTAAATTATATATATATGAGAATTTCAAAAAAGAAGGATAGTATTAAAGGATAGTTATGAAAAAGATGAAGAGAAGGAATATTAATATAAAACTTGGTGAGGATAATAGTGCTAGAGATATAATATTGAAGTTCTTTATATTGCTAGTTTTTTTTCTTATTGCTTTTAGAATGTTTTATCTACAAGTTTTAATGGGAGATAAATATTCCTATCTCTCTCAAAGAAATAGAATCAAGATAAAAGAGGTAGAAGCCCCTAGAGGAAAGATATATGATAGAAAAGGAAGGCTTGTTGTAACAAATGGGTCTGGGTATAGATTGGTATATCTCCAAGAGAGAAAACAAACACCTGAGATTTTAAAAGAAATTAGTGAAGTAACTGGTTACAGTGAAGAGTATATTTCAAAAAGAATAAAATATGGAGAAATTTTTCCATATACTAGGGAAAATGTAATA
KOK=        40
KK=  270919  LL=  271878  Z=    6.35  JJ=  270859  DL=   960
A===      111      112      113      114      121      123      124      131      132      133      134      141      143      144      211      213      214      223      224      231      233      234      243      244      313      314      323      333      334      343      413      433
B===      222      122      422      322      212      412      312      242      142      442      342      232      432      332      221      421      321      411      311      241      441      341      431      331      424      324      414      444      344      434      423      443
RRR=   10.204    3.883   -0.017   41.118    5.895   -0.962    0.893    0.890    0.257   -3.203   -1.138    0.352    2.858    2.447    1.427    2.526   26.280    7.304   12.036    0.100   10.034   -0.056   -0.190   -0.537    0.673   69.721    5.747    0.365    0.459    0.459   -0.241    0.053
X1==    3.259    1.298    0.044    6.548    2.875   -0.766    0.640   -0.546    1.316   -0.917    1.062    0.778    1.062    1.793    0.903    2.010    5.329    2.033    3.239   -0.072    2.341   -0.168   -0.168    0.608   -0.917    5.764    1.341   -0.288   -0.516   -0.516    1.846    0.484
X2==    3.131    2.993   -0.382    6.280    2.051    1.257    1.396   -1.630    0.195    3.492   -1.071    0.452    2.691    1.365    1.580    1.257    4.932    3.594    3.716   -1.398    4.287    0.332    1.131   -0.883   -0.734   12.095    4.287   -1.270   -0.891   -0.891   -0.131    0.109
CD1=       19       10        3       20       14        1        5        2        4        0        3        7        3        6        9        5       14        4        8        2        3        1        1        3        0        9        2        0        0        0        4        1
CD2=        9       11        2        9        9        6        4        0        4        7        0        2        4        2        8        6        9       13        9        1       10        2        3        0        1       14       10        0        0        0        1        1
TAGTAGAAAATTTCCAAGTAACTTTGGATACTTCAAAAATGAAAGTTAAAGTTTTACAAGTAGTTAAAGAAACTAAGAATAAAGTTGATATTTCTGAGGCTAAAATACTTGTTTCTGGAGGAAGAGGAATTGGTTCAGCTGAAAATTTTGCTGCTTTAGAATCAGTAGCTAAAGAATTAGGAGCTACTGTATCTGCATCAAGAGCAGCTGTAGATGCTGGATTTATTTCTCACGATAGACAAGTAGGACAAACTGGTAAAACAGTTAGACCTGATATTTACTTTGCATGTGGAATTTCTGGAGCAATTCAACACGTTGCAGGTATGGAAGAGTCAGAATATATTGTAGCTATCAACAAAGATAAAGAAGCTCCAATATTTAGTATAGCTGATTTAGGAATAGTTGGAGATGCTAATAAAATAGCAATTCAGTTATTAGAAGCTTTAAAAAAGGCAAAAGAATCTAGATAATTAATCTTAAGAGCTGGTCAAAATAATTCTTGACCAGCCTTTTTTTATCAGTTATAATAGAACACAGCAGGAGATTAAATTAAAGAGCGCCAGAGCTTAATAAAAGCTGACGAGGACTGGAGTTTATCGAAAATTCGGCGGATACTCCAGAGGTGGTTACAGCCATTACCGAAACAAAACTTCGGGATAACTTGAAGGACAAAGGGGTAATAAGTAACAATCTCCTATGAACATTGAAAATTAAATATATAGGAGGATTAATATGTGCGGAATAATTGGTTATGTAGGAGATGAACAAAAAGCTATGGAGGTAATTTTAGATGGACTTAGCAAGCTTGAATATAGAGGTTATGATTCAGCAGGTCTAGCTATAATTGAAGATGGAAAAATTTTCATAGAAAAGAAGAGTGGAAAACTTGAAAATCTAAAAGAGGCTTTAAAAGCAAGAGAAGAAAAATCCTTTGTAGGAATAGGTCATACTAGATGGGCA
KOK=        41
KK=  289579  LL=  290658  Z=    4.83  JJ=  289519  DL=  1080
A===      111      112      113      114      121      123      124      131      132      133      134      141      143      144      211      213      214      223      224      231      233      234      243      244      313      314      323      333      334      343      413      433
B===      222      122      422      322      212      412      312      242      142      442      342      232      432      332      221      421      321      411      311      241      441      341      431      331      424      324      414      444      344      434      423      443
RRR=   18.018   -0.596    1.077   12.379    1.872    3.176    3.662   -0.691   -0.089    1.113    1.317    1.904   -5.027    1.768    5.787    0.566   90.181    1.360    0.901   -1.219   -1.239    1.317    0.335    0.298    0.113   93.401   11.108    0.116    0.334    0.334   -1.882    0.334
X1==    4.132   -0.503    1.799    5.174    0.906    1.371    4.325    1.211    0.668   -0.715   -1.289    1.261   -1.289    3.217    1.964    0.668    7.121    0.481    4.289   -1.439   -0.498   -1.074    0.798    0.220    0.285    7.320    1.502   -0.174   -0.400   -0.400    1.842   -0.400
X2==    4.360    1.184    0.599    2.393    2.066    2.317    0.847   -0.571   -0.133   -1.558   -1.022    1.509    3.900    0.550    2.947    0.847   12.664    2.825    0.210    0.847    2.489   -1.226    0.420    1.353    0.395   12.760    7.395   -0.670   -0.835   -0.835   -1.022   -0.835
CD1=       26        7        6       20       11        4       14        5        3        0        0       10        0       10       14        3       20        2       11        0        0        0        2        3        1       11        2        0        0        0        4        0
CD2=       12        8        4        4       10        9        3        2        4        0        0        3        5        1       12        6       19       13        3        6        8        0        2        2        3       14       17        1        0        0        0        0
CTAAAGATGCTACTATTATAGTAGATGGAATGGGAGAAGCTGAAACTATAAAAGGTAGAGTAAATTCTATTAAAAATCAAATAGTTGAAACTACTTCAGATTATGATAAAGAAAAATTACAAGAGAGACTTGCTAAACTTTCTGGTGGAGTTGCAGTAATAAAAGTTGGAGCTGCTACTGAAACAGAGATGAAAGATAAAAAACTTAGAATAGAGGATGCCTTAAATGCTACAAGAGCAGGAGTAGAAGAAGGAATAGTTTCTGGAGGAGGAACTATACTTGTAGAGATTGCTAAGGATATGGATAGTTTTAAACTTGAAGGAGAAGAGGGAATAGGAGTAGAAATAGTTAAAAAGGCTCTTACAGCTCCACTTAAACAGATAGCTGAAAATGCTGGAGTGGATGGAGCAGTAGTACTTGAAAAAGTAAAAGATATGCCAGAAGGATATGGATTTAATGCTGCAACTGAAAAATATGTAAATATGATAGAAGAGGGTATATTAGATCCAGTAAAAGTAACTAGATCAGCTATTCAAAATGCTGCATCTGTTTCAGCTTTAATTCTTACTACAGAGGTTTTAGTAGCTACTAAAAAGGAAGAAAAACAAGTAGAGATGAATCCTGGTATGATGCCTGGAATGATGTAATATAAATACAGAAATGGAATTAAAATAGTAAAACTATTTGACAAAACCATAAAGAAAATAGTATAGTATATTTAAAAAATGAGCTAGGAGATATGGAGAGGCTTAATTATCTGTAGAGATAATCTTGTCTTTGTAATATATTCTAGCTCTTTTTATAGACTAGAGGAGAGAAAGTATGAGTAAAATTTTTGCACATAGAGGATATAGTGGAATTTATCCAGAAAATACAATGCTGGCATTTAAAAAAGCTGTAGAGTGTGGAGTGGATGGAATTGAGTTAGATGTTCAACTTACAAAAGATGGAGAGGTTGTGATTATTCATGATGAAACTATAGATAGGACTACTAATGGAAAGGGACTAGTTGTAGACTATACATATGAAGAACTAAAAAAGTTTGATGCTTCTTTTAAATTTAGAGACTATGGGTTTAAT
KOK=        42
KK=  307459  LL=  308388  Z=    5.15  JJ=  307219  DL=   930
A===      111      112      113      114      121      123      124      131      132      133      134      141      143      144      211      213      214      223      224      231      233      234      243      244      313      314      323      333      334      343      413      433
B===      222      122      422      322      212      412      312      242      142      442      342      232      432      332      221      421      321      411      311      241      441      341      431      331      424      324      414      444      344      434      423      443
RRR=    5.906    1.090   -0.197    1.922   19.807    3.240    5.979   -0.039    1.035    0.813    0.731    4.529    0.171   -0.393   11.674    0.854   31.838   29.254    0.053   -0.282    0.739    0.832    0.102   -0.413   -0.172   19.778   11.913    3.306    0.116    0.116    0.171   -0.143
X1==    1.342   -1.460   -0.395    1.757    5.590    0.844    3.943    0.225    2.320    2.477   -1.146    4.140   -0.268    1.536    2.904    0.844    5.355    5.880    0.416   -0.631    0.632   -0.918    1.082    1.137   -0.523    5.882    2.632    0.896   -0.259   -0.259   -0.268   -0.259
X2==    4.401   -0.746    0.497    1.094    3.543    3.837    1.517   -0.174    0.446    0.328   -0.637    1.094   -0.637   -0.256    4.020    1.011    5.945    4.975    0.126    0.446    1.169   -0.906    0.094   -0.363    0.328    3.363    4.527    3.689   -0.448   -0.448   -0.637    0.552
CD1=       18        5        2       11       26        3       13        3        5        3        0       17        1        6       18        3       16        8        4        1        1        0        2        4        0        8        3        1        0        0        1        0
CD2=       11        3        3        2       12       10        3        2        4        2        0        2        0        0       13        5        8       15        2        4        4        0        1        0        2        4        9        5        0        0        0        1
CATTACTTTTGATTTCTGGACCAGGTTCTGGAAAGACTAGAACATTGGTAGAAAGAGCTACATATTTATTGGTAGATAAAAAAGTAAAACCAGAAAATATTTTTCTTTCAACTTTTACAGAGAAATCAGCTAGGGAATTATTGCTAAGAATATCTGATAGAATAAAAGAGAGCAATGAGAAAATAAATATAAATGAGATGTACATTGGAACTCTTCACTCTATATTTTTAAGAATGATAGATGAGAATATTGAATACTCTTTTTTTAGAGATGGATATAGAGTATTAGATGATATTGACCAACAATTTTTTATATATAGTAGAATAAAAAGATTTAGTGAGATAGAAGGATATAGAGATTTTTTTAAAGATATTCCAGGGATAAATAGTTGGGAGAGAAGTAAAAAAATTCTATGGTGGCTTAATAAGATAAATGAAGAGGGAAAAAGATTAGATAATATAAGAACTGAAAATAGAAAAATCCTATTTTTAAAAGAGGCTCATAGGGTATATCATGAGATGCTAGTAGAGAAAAACCTGATGGATTTTACTACTATTCAAAGAGAGTTATATAGAATACTTCATAGAGAAGAGGTATTAGAGAAATTACAAAATAGGATAGAGTATATAATGATAGATGAGTATCAGGATACTAATACTATTCAAGAAAAGATAATTTTTATGTTGGGAGGAAAAAAAGAGAATATCTGTGTAGTAGGAGATGATGACCAAGGTATATACAGATTTAGAGGGGCAACAGTTAGAAATATCTTAAGATTTCCAGAGAGATTTGAAAAGGGAAGATGTAAAAAGATAAACTTAGATATAAACTATCGTTCCCATGATGATATTATAAGATTTTGTAACAGATGGATAAAGCTTATCAACTGGAGGGAGTTTAGGTATGAAAAGGAGATAGTAGCTCCAGAAG
KOK=        43
KK=  319309  LL=  320418  Z=    6.03  JJ=  319219  DL=  1110
A===      111      112      113      114      121      123      124      131      132      133      134      141      143      144      211      213      214      223      224      231      233      234      243      244      313      314      323      333      334      343      413      433
B===      222      122      422      322      212      412      312      242      142      442      342      232      432      332      221      421      321      411      311      241      441      341      431      331      424      324      414      444      344      434      423      443
RRR=    7.153   28.237    4.348   -0.079    1.976    1.474    0.082    0.099    4.088    0.062    0.393   16.833   49.381   10.986    2.392    2.339   -0.208    4.177    0.111    5.589   23.884   -1.717   30.311   16.651    0.970    1.598    0.386   -1.090    0.052    0.609    0.754    0.609
X1==    2.362    7.275    2.906   -0.071    0.938    1.132    0.132   -0.584    1.797    0.079   -1.383    4.837    7.383    4.665    0.938    1.797   -0.334    0.946    0.743    3.125    5.297    1.297    5.471    5.277   -0.921   -1.383    0.297   -0.282   -0.580   -0.580   -0.652   -0.580
X2==    3.029    3.881    1.497    1.103    2.108    1.302    0.621   -0.169    2.275    0.778   -0.284    3.480    6.689    2.355    2.551    1.302    0.621    4.416    0.149    1.788    4.509   -1.324    5.541    3.156   -1.054   -1.156    1.301    3.860   -0.090   -1.049   -1.156   -1.049
CD1=       17       27        8        6       10        4        5        2        5        1        0       18       12       13       10        5        4        3        5        7        6        3        8       12        0        0        1        0        0        0        1        0
CD2=       10       14        6        3       10        7        3        3        9        4        1        6        9        3       11        7        3       16        3        8       12        0        9        4        1        0        6        8        1        0        0        0
GCTTATCCTGGAATGGAAGCAGAGGAGCGTGGGCAAGGAGAAGCAATAGCTAGAAATTTGATGGAGATGGCAGGATTGAAAGTTCCAATTATTTCAGTAGTTATAGGTGAAGGTGGAAGTGGAGGAGCATTAGCTTTAAGTGTAGCAGATAAGATATTTATGCTAGAAAATTCAGTATATTCTGTAATTTCTCCAGAAGGATGTGCTGCAATTTTATATAAAGATGCTTCTAAAGCTCCACAAGCAGCTGAAAATTTAAAAATTTCCGCACAAAGTTTACTTGAATTAGGAATTATAGATGGGATAGTGGAAGAACCAGTAGGGGGAGCTCATAGAGATCATAAATGTATAGCTCTTAACCTAAAAAATATCATTTTATCATCATTTTTAGAATTAAATAAAATATCGGTAGAAGAACTCTTGGAAAATAGGTATAATAAATTTAGAAAAATAGGTTCTTTTATCGTAAATGAGTAATAAAGGAGAGTTATTGGGAATGGAAAAAAAAATAGCAATTTTAACAAGCGGAGGAGATGCTCCAGGAATGAATGCTGCTATAAGAGCAGCAGCTAAAACAGCGATGACAAAAGGAATGAAAGTTTATGGAATTCAAAGAGGATACTTAGGTATGTTGAATGATGAGATATTTCCTATGGATAGTGGATATGTTTCTGGAATAATAGATAGAGGGGGAACTCGTCTACTAACTGCTAGATGTTTAGAGTTTAAAGATCCTAAGTTTAGAGCAATAGCAGCTCAAAATTTAAAAAAAAGAGGAATAGAAGGAGTAGTAGTAATAGGTGGAGATGGATCTTATCGTGGAGCTGATTTACTATCTAAAGAGCATGGAATAAAAGTTATTGGAATTCCAGGAACAATAGATAATGATATTAAGGGAACAGACTATACACTGGGTTTTGATACTTGTCTAAATACAATATTAGATGCTATTTCTAAAATAAGAGATACTGCTACTTCTCATGAGAGAACAATATTGGTAGAAGTAATGGGGAGACATGCAGGAGACCTAGCATTACAAGCTTGCCTTGCTGGTGGTGGAGATGGACTATTAATACCTGAGATGGATAATCCCATTGAATTACTAGCTTT
KOK=        44
KK=  324499  LL=  325428  Z=    8.00  JJ=  324259  DL=   930
A===      111      112      113      114      121      123      124      131      132      133      134      141      143      144      211      213      214      223      224      231      233      234      243      244      313      314      323      333      334      343      413      433
B===      222      122      422      322      212      412      312      242      142      442      342      232      432      332      221      421      321      411      311      241      441      341      431      331      424      324      414      444      344      434      423      443
RRR=   50.304    5.213    0.035    9.944    2.445   25.139   -1.112    0.002   14.103    1.692   -0.265    0.978   -0.808    0.098   -0.907   -2.450   -0.135   67.054   -0.130    1.384   14.512    0.433   -0.221    0.081   -0.555   -0.265    4.681    0.030    0.030    0.030   -0.265    0.030
X1==    6.907    1.358   -0.736    2.788    4.102    4.646   -0.453   -0.032    4.646    1.506    0.379    2.788   -0.621    0.220    0.672   -0.807    0.157    9.682    1.223   -0.807    3.472   -0.663    0.337    0.168   -0.494    0.379    1.472   -0.119   -0.150   -0.150    0.379   -0.150
X2==    7.283    3.838   -0.048    3.567    0.596    5.411    2.458   -0.048    3.036    1.124   -0.698    0.351    1.302    0.444   -1.349    3.036   -0.863    6.926   -0.106   -1.715    4.179   -0.654   -0.654    0.480    1.124   -0.698    3.179   -0.249   -0.198   -0.198   -0.698   -0.198
CD1=       28       13        1        7       21        9        2        2        9        2        1        7        0        1       11        1        3       17        5        1        4        0        1        1        0        1        2        0        0        0        1        0
CD2=       34       22        3        8       12       12        6        3        8        2        0        3        2        1        6        8        1       14        2        0        5        0        0        1        2        0        4        0        0        0        0        0
GGAAAAACTCTTCTTCTTTTATTTCCTGAAAATAAAGCTATAAAACTAAAAAAATATATTAATAAAAAGGTAATATTAGGAATTAGACCAGAAAATATAGGAACTAGATTTAGTCATTATAATGTAGAAAAAATTAATTTTGTGAAAGGTACTATAAAAGTGGTTGAATATATGGGAAATGAAGAGTTTATACATTTTTCTATTGAAGGAATAGATATTATTTCAAGAGTAGAAGTAAAAAAAAATGAAAATACAAAATATAAAAAAGTTGAAGATTTTTATTTTGATATGGATAAAATTCATATATTTAATTTTGAGACAGAGGAAAGTATCAAGTTATAGACGTATTTGTTATATTTAAAATGGGAAGAAAGATAAATATATAAAATTTCTTCCCAATAAAAGTTATAGTTTAGAGATTTTTTCATTTTGGAATCTATTCATTTTGATAAAAAAATTATATAAGAATTTTAATTCTTCTTCTGTAAAATTTTCATATAAAAATTTATAAAAGCTATCTTCGACTTTTTTGATTTTATCGTAGATATCATTGTATGCAAGCTCTCCATTTTTGGTAAGTTCAATATAGATTTCTTTTTTATTTTCATCTTTTTGATAAGTTTTTATATAATTAAGAGTAAGTAGCTTTTTTATTACTTTACTTGTATATCCCTTACTATTTTTTATTTTTTTAGATAATTGAGTGAGATTAATTTTTTCACTAGAACCAATATAGTAGATAAAATTATAATCTGTTAAATTCAATTCCTTATTTAAACTGTTTTTTAACATAGTAGTATACTTTTCATTAACGTAGATAAATTCTTGCATCTCCAGATAGATTTCAGGTATATAACCTTCTCCTTTATCACTTTTTAAAAAATCTTTATAAAATTCCTTACTATCTTCAATTAAAGTAAAAAATTTTTT
KOK=        45
KK=  325939  LL=  326628  Z=    5.23  JJ=  325639  DL=   690
A===      111      112      113      114      121      123      124      131      132      133      134      141      143      144      211      213      214      223      224      231      233      234      243      244      313      314      323      333      334      343      413      433
B===      222      122      422      322      212      412      312      242      142      442      342      232      432      332      221      421      321      411      311      241      441      341      431      331      424      324      414      444      344      434      423      443
RRR=    3.861    0.422   -0.684    9.659    7.048    5.849    2.975    0.193    1.253   -0.046    1.030   -0.092   -0.164    1.114   -1.339    0.555   37.869   12.003   21.923   -0.782   -0.106    1.105    0.204   -1.926    1.607  197.282    1.576    0.358    0.358    0.358   -1.436   -0.122
X1==    1.363   -1.144    0.799    3.601    3.594    2.656    1.904   -0.139   -1.287   -0.639   -0.863   -0.445    0.137   -1.085   -0.552    1.868    4.628    3.769    6.807   -0.499    0.091   -1.114   -0.206    2.620    0.361   17.137    1.091   -0.356   -0.480   -0.480    4.137   -0.480
X2==    2.834   -0.369   -0.856    2.682    1.961    2.202    1.562   -1.391   -0.973    0.071   -1.194    0.206   -1.194   -1.026    2.427    0.297    8.183    3.184    3.221    1.567   -1.163   -0.992   -0.992   -0.735    4.455   11.512    1.444   -1.006   -0.745   -0.745   -0.347    0.255
CD1=        4        1        2        6        9        5        5        1        0        0        0        1        1        0        2        4        9        8       15        1        1        0        1        5        1       18        2        0        0        0        5        0
CD2=       14        4        2        7        9        6        4        1        1        2        0        3        0        0       10        3       13        6        5        5        0        0        0        0        8       15        3        0        0        0        1        1
TTGCTAATCAAAATAAAGAAACAGCAGCTTTATCTGGACTATTAGGATTTTTACTTTTTCATACAGTGATTGGAACTGTTTTAGGATTTATGGGGTATACTGCTGATACTACAACTGTTCAAGCTTTTATGGATTCAGGTTTTTCTTATGATATAGCAGTAGGTAAAGCAGCACTATATACTAAAGAACTTGGTATTTTTACATTGCAAACTGGTGTTCTTGGTGGTATTATTTGTGGTTGTGTTTCAGCTATGATTACTAATAAATTTTCTAACAAGACATTACCTGATTATCTTGCTTTTTTTAGTGGAAATAGATTAGTTCCAGTATTGACAATGGTATTCTTTATTCCATTAGGAGTAATTGTTCCTTTCATTTGGCCTGCAATATTTGCTGGAGTTGTTAAAGCTGGAGCAGCTTTTACAGCTATGGGACCTATTGGAACTTTCCTTTATGGATTTACTGCTAGACTTTTAAATGTATTTGGACTTCATCATGCTGTATATCCTCTATTCTGGTATACAGAGTTAGGTGGAACTATGGAAGTAGCTGGACAACTAGTTGCTGGTGGTCAAAGAATTTTCTTTGCTCAGCTTGCTGATCCTACAGTTGTTCATTATTCAGCAGATGCTACAAGAACAATGACAGGTGGATTTTTACCTATGATGTTTGGATTACCAGCAGCAGCAT
KOK=        46
KK=  332269  LL=  333378  Z=    5.63  JJ=  332239  DL=  1110
A===      111      112      113      114      121      123      124      131      132      133      134      141      143      144      211      213      214      223      224      231      233      234      243      244      313      314      323      333      334      343      413      433
B===      222      122      422      322      212      412      312      242      142      442      342      232      432      332      221      421      321      411      311      241      441      341      431      331      424      324      414      444      344      434      423      443
RRR=   22.883   10.724   -0.258    8.727    4.891    7.773   -0.066    0.178    8.410   -1.349    0.020    6.691   31.005   24.107   -3.908    2.775   -0.382   12.729    0.535    0.951    0.590    0.085    2.674   12.544    0.015    0.020    8.788   -0.010   -0.158    0.237    0.428   -0.363
X1==    4.359    2.516    0.749    4.038    2.120    3.621    1.004    0.143    2.088   -1.282   -0.016    1.742    6.946    4.366    4.098    3.110    0.360    5.373    0.837    1.066    1.783   -1.205    2.979    3.102    0.291   -0.016    3.770    0.039    0.401   -0.599   -1.011   -0.599
X2==    5.250    4.263   -0.344    2.161    2.307    2.147   -0.066    1.242    4.028    1.052   -1.238    3.841    4.463    5.522   -0.954    0.892   -1.060    2.369    0.639    0.892    0.331   -0.071    0.898    4.044    0.052   -1.238    2.331   -0.246   -0.395   -0.395   -0.423    0.605
CD1=       14       13        4        7       12       11        4        3        8        0        1        4        8        5       17       10        3       18        5        6        5        0        5        4        2        1        8        1        1        0        0        0
CD2=       33       23        3       11       17        6        4        6        9        2        0       15        7       11        7        4        2        5        4        4        1        1        2        7        1        0        3        0        0        0        1        1
TTCTTCTAAAGTATTATCTGGTGTAGCAGGTTCTATATCTGGACTAAGTACATCTTCAGCTACGATTTTATGCTCGAATTCTATATTTGCTTCATGAAAATATTCTATAACTTTTTTAGAATTTCTTTCTTTTCTGATTTTTTCTAAAAGTTTAGGTTGTTTTAATACAAGTTTTGATACGGCACTCATAACCTTTAGAATATTTTTATTTTTTAATACATCAGAGATTATTAAGAATACTAAATCTACTTTATCGCTTTTATTAGTTGCTGCTATTTCACTCTCTATTGGATTATCTAATAATCCTATTGCTACAATAAAATCATTAAAATTTTCTATTCTAGCATGAGGAATAGCTATTCCGCTTCCTATTCCAGTTGAAATCTCTCTCTCTCTCTTGATAATTGCTTCTTGGATAAGAGCTTGAGAAGCTTTTACTTTTTTATCTTTTTCAGCAATTCTTTCTACCATTTCCACTATTATCTCTTCTGGATTTTTTCCCTTCAAATCAGTAAGGATAAAATTAGGATCTAGGTAACTTGAAAATTTCATAATTTTCACTCTCCTTAATAAAATTTGTAATATTAAGCAATTAACTTGAAAATACAAAAGAGAGTGTGTAATTAAAAATCACAACAGCCTCTCTTTTATTTTTAAATATCTACTAGTATACTCCTATTTCATAAAATAAGCAAACTTTTATTTTGTAATATTATAAATATTCTTTAGATTATTTTAGGTATTATAGTAAAGCCATATACAGGACCTGAATGTGAGCCAATAGTAGCTCCTATTTCAAGTCTTCCTTTATATTCTACTTTATTATTTCCAACTTGTTGATTCTTTATTTCATCAGCACTAGAGAGTTCTTTACGAGTTCCTCCCCAAGTCGTATAAAGTAACATACTTGTTTTTTTACTTTCAGTTTTTATTAATCTTTCTATATATCCAAAAGCTCCTGCTTCTCCAAAAGCTTTTCCTTGTACAGAAATTTCTCCATTTTCTAGTTTCAATATAGGTCTTACTTTTAAAAAACCGCCTATTATGGAGGAAGCTCTCCCTATTCTTCCACCTTTTTCTAGGTAATTTATATCATTTACAACGAAATAA
KOK=        47
KK=  373489  LL=  373788  Z=    5.58  JJ=  373159  DL=   300
A===      111      112      113      114      121      123      124      131      132      133      134      141      143      144      211      213      214      223      224      231      233      234      243      244      313      314      323      333      334      343      413      433
B===      222      122      422      322      212      412      312      242      142      442      342      232      432      332      221      421      321      411      311      241      441      341      431      331      424      324      414      444      344      434      423      443
RRR=   50.402    0.342   -0.222   -0.020   -0.243    2.647   -0.360   -0.222    6.821    0.050    0.050    5.301    0.050   -0.539    4.149    0.284    0.689   -1.205    0.668   -0.064    2.253   -0.184   -0.184   -0.101    0.050    0.050   -0.249    0.004   -0.051    0.004   -0.158    0.004
X1==    6.071   -0.704    0.249   -0.055   -1.853    1.268   -1.025    0.249    3.268   -0.170   -0.240    3.876   -0.240    3.663    1.595    3.268    1.961    1.287   -1.004   -0.732    0.834   -0.234   -0.234    0.671   -0.170   -0.240    0.834   -0.039   -0.054   -0.054    0.760   -0.054
X2==    8.302   -0.486   -0.890    0.368    0.131    2.087    0.351   -0.890    2.087   -0.292   -0.207    1.368   -0.207   -0.147    2.602    0.087    0.351   -0.937   -0.666    0.087    2.701    0.787    0.787   -0.151   -0.292   -0.207   -0.299   -0.096    0.932   -0.068   -0.207   -0.068
CD1=       14        2        1        1        0        2        0        1        4        0        0        5        0        4        6        4        3        2        0        0        1        0        0        1        0        0        1        0        0        0        1        0
CD2=       16        2        0        1        3        3        1        0        3        0        0        2        0        0        7        1        1        0        0        1        3        1        1        0        0        0        0        0        1        0        0        0
TTCAGTTGATACTTTGACACTCTCTAAATTTACTTTTTATAGAAAAGGAGAAAATTTTTTTATTTCTAATTTTCTAGAATTGGATCCTTATTTAGAAATAAAATCAAATTTGGAAAATTTAGGGATTACTCTTTATATTTTAGGAGTTTTAAACTTAGTTTTGATGGAGCATAATAGAAAAAAATCTTTGTATAATATTACGATAAAAACACTTAATTATTTAAAAGATAGCGGAGATAAAAGAAAAAATTACATTTTACTTGGCTATTATTTACATTATTTAATAAAAAACGAAGGACT
KOK=        48
KK=  386539  LL=  387678  Z=    5.29  JJ=  386479  DL=  1140
A===      111      112      113      114      121      123      124      131      132      133      134      141      143      144      211      213      214      223      224      231      233      234      243      244      313      314      323      333      334      343      413      433
B===      222      122      422      322      212      412      312      242      142      442      342      232      432      332      221      421      321      411      311      241      441      341      431      331      424      324      414      444      344      434      423      443
RRR=    3.048    0.567    0.663   23.897    3.646    0.951   -1.918   -0.364    8.850   -0.128    1.287   -0.296    0.883   -0.371    8.874   -0.721   93.938    0.349    6.028   -3.590    0.680   -1.543   -1.543    0.039    2.347   27.496   94.513   -0.073    0.317    0.317   -2.155    0.317
X1==    1.422    0.218   -1.311    5.661    2.130    1.564    3.539    0.329    4.094    0.168   -1.373    1.241    0.831    0.888    3.404   -0.334    9.915    0.088    5.295   -0.966   -0.619    1.369    1.369   -0.070    1.168    3.034   10.381   -0.204   -0.458   -0.458    2.299   -0.458
X2==    2.144    2.607   -0.506    4.222    1.712    0.608   -0.542   -1.104    2.162   -0.767   -0.937   -0.238    1.063   -0.417    2.607    2.162    9.474    3.973    1.138    3.715   -1.098   -1.127   -1.127   -0.561    2.010    9.063    9.105    0.358   -0.693   -0.693   -0.937   -0.693
CD1=       19       11        1       23       17        5       14        4        9        1        0       11        3        6       21        2       29        2       15        1        0        3        3        3        2        6       11        0        0        0        5        0
CD2=        8       11        2        6        9        5        1        1        8        1        0        1        2        0       11        8       14       14        4       11        1        0        0        0        5       10       18        2        0        0        0        0
GATATGAGAGACCTCAAGCAGGAAGACAAAGAGAGTTTAACCAAATAGGAGTAGAGGTTTTAGGAGAAAGCTCACCTATATTAGATGCTGAAGTTATTGCTATGAGTTACTCTCTATTAGAAAAATTAGGAATTACAGATTTAGAGGTACACATTAACTCTGTAGGAACTAATGCTTCTCGTACTAAGTATAGAGAGATGCTATTAAACTTCTTAGAGCCAATGAAAGAAGAACTTTGTGAAGATTGTAGAATGAGAATGGAGAAAAATCCTTTAAGAGTTCTAGATTGTAAAGTTGACAAGTGTAAAGAGCTTACTAAAGATGCTCCTAGTATAATAGATTCATTAAATGAAGAGGAAAGAGCTCATTATGAAACTGTAAAAAAATACTTAGATATTTTTGGAGTGAAATATGTAGAAGATTCAAGACTTGTAAGAGGACTTGACTACTATTCAAGTACTGTTTATGAGATAGTAACTAATAAATTAGGAGCTCAAGGAACTGTATTAGGTGGTGGAAGATATGATAATCTATTAAAGCAGTTAGGAGATAAGGATATACCAGCTGTAGGATTTGCTGCTGGAGTAGAGAGAATGATGATGCTTCTTGAAGATTATCCTAAAAATAATCCAGATGTATATGTAGCTTGGTTAGGAGAAAATACTCAAGAGTTTGGATTAAAAATAGCTAAAATTTTAAGAGATAATGGAATAAAAACTTTTGTTGATTTTAATTCTAAAGGAATGAAATCTCATATGAAAAAAGCTGACAAATTAGCAGTAAAATACTGTATAATTGTTGGAGAAGATGAGATGAATAAAGATGTTGTGGTGCTAAAAGATTTTAGTGCTAGAACTCAAGAAGAGATGAGCTTAGAAAAAGCTATTGAGATAATTAAAAAGTAAATAATAATTATATTGTAATTAGCTATGGAAACTTAAGAGTTATGTAATATAGAATAATTTTTAGTTTTCAAGTATATTAAGGAGAGGGTAAGAATGATTTACAGGACTCATAATCTTGGTGAATTAAGAAAAGAGAATATCGGACAGACAGTTACACTATCTGGTTGGGTAGATACAACTAGAGACTTAGGAGGATTAACTTTCGTCGACTTAAGAGATAGAGAGGGAAAAACTC
KOK=        49
KK=  410299  LL=  411498  Z=    5.63  JJ=  410299  DL=  1200
A===      111      112      113      114      121      123      124      131      132      133      134      141      143      144      211      213      214      223      224      231      233      234      243      244      313      314      323      333      334      343      413      433
B===      222      122      422      322      212      412      312      242      142      442      342      232      432      332      221      421      321      411      311      241      441      341      431      331      424      324      414      444      344      434      423      443
RRR=   30.492   14.247   -0.164    4.020    7.100    5.481   -0.275    0.397   15.881    0.588    0.197   17.733    9.320   -0.710    3.237    0.640    0.066   38.225    1.077    0.250   25.831    1.178    4.413    1.324   -0.784    0.147   12.582   -0.248    0.152   -0.648   -0.098   -0.228
X1==    5.372    3.497    0.211    2.868    2.872    1.805   -0.321    1.274    3.400    0.731   -0.184    3.400    3.476    5.307    1.309    0.211    0.211    8.183   -1.384   -0.321    7.137   -1.099    1.646    1.646    0.731   -1.099    3.476   -0.400   -0.400   -0.400    0.731    0.600
X2==    5.677    4.075   -0.778    1.402    2.473    3.037    0.857    0.312    4.671    0.805   -1.072    5.216    2.681   -0.134    2.473    3.037    0.312    4.671   -0.778   -0.778    3.619   -1.072    2.681    0.805   -1.072   -0.134    3.619    0.619   -0.381    1.619   -0.134   -0.381
CD1=       28       22        4        9       20        7        3        6       10        2        1       10        5        7       15        4        4       19        1        3        9        0        3        3        2        0        5        0        0        0        2        1
CD2=       28       23        2        6       18        9        5        4       12        2        0       13        4        1       18        9        4       12        2        2        5        0        4        2        0        1        5        1        0        2        1        0
TATCCACTTCAAGAGATAGAAATAATTATTTCTGAAGAGCACACTATAATTTCAGATAATTTTTTACTAAAACAACTATTAATAAATTTAATAGAAAATGCTGTAAAATACGGAAATAAGAAAAAAGTAACAATTATTTTAAAAAAAGATAAAAATATCACAATTGAGATAATTGACAGAGGAAAGGGAATTAATAAAGAAAATTTAAATAAAATTTTTGAAAAGTTTTATAGAGAGGATAAGGCAAGGAGTAGAAGTGAAGGTAGTTATGGTCTAGGGCTTGCAATTGTAAAAAAAATAGCGGATATGTTAGATATTTATGTAGAAGTTGAAAGTGAATTAAAAAGAGGAACGACTGCAAGGGCTATTTTTAAAAATAGTATAAGTTTATAAGATATAAAAATTATTTAATTAATAAGAAAGAATTAAGTAGTAACTATTTAGGTATTTAAAAAATTGAAATTATCTTATACTTCAATTATGAGTATATATTTTTTAAACTAATTTAGGTCCAAATAGTTACTATTTTGAAAATTATTTGATAAAGAGTTTTGTTTATAAAGATATTTCTAAGGAATGTTATTTTCCCATCTTTTCAAGTATTTCTTCTATAATATCATCAGAGCGATATCCAGCAAAATACTCTTTACTCACATTTTCAAATCCAATATTTCTATATTTTTTAGGTCTTCCAATGTATCTTGCGACAAAGTCAAAGTTTTCATCTAATATAGCTAGAGTAGGAACTACATATTTTTCTTCTGGAATTTCTAATTTTTCTCTTAAAAATTTGAAGCCTCTTCCTTCTGTGATTATTCCAAGTTTTATATTTGGATTAATCTCTGTCATTTTAACAAGTACAGGTATAGTAGCTCTTACATATGGACACCAAGATTCAGCACTTAATAAAAAATTATAAGGTTTATCAAGGCTCTTTATTTTATTAGTATACTCTTCACAAATAGAAATAACCTTAGTTATCTCTGCAATTTCTTCTCTTTCACTAGCACTTGCAATACTTAAAAAAGTTTCATAACTCATTCCTGTTTCAAATAATTCTTTGTACTCCATTATAATACCTCCTAATATTTTTAGTTTTAATATTTAACCTTTTTTAATACACATTTAATTGCTTCTTCAATAGAAGCAAATCCTCTTATCTCTTCTTTAGATACAAGAGAATTTATCTCTTTTTGACTG
KOK=        50
KK=  486259  LL=  487278  Z=    4.77  JJ=  486199  DL=  1020
A===      111      112      113      114      121      123      124      131      132      133      134      141      143      144      211      213      214      223      224      231      233      234      243      244      313      314      323      333      334      343      413      433
B===      222      122      422      322      212      412      312      242      142      442      342      232      432      332      221      421      321      411      311      241      441      341      431      331      424      324      414      444      344      434      423      443
RRR=   11.624   -8.801    0.016    4.668   -0.387    0.498    1.314    0.055    0.535    0.072    0.389   10.267   -0.706   -0.165   11.182   -0.087   92.402    3.601    3.986   -0.260    0.470    1.112   -0.916    0.153    0.681   53.941   49.692   -0.101    0.208    0.208   -0.159   -0.164
X1==    2.985   -2.601   -0.221    1.141    4.196    1.236    2.687   -0.768    0.555    0.259   -0.546    3.323    0.990    0.534    3.873    0.555   10.354    1.357    2.112   -0.125   -0.475   -1.050    0.865    0.296    0.259   10.203    4.525   -0.161   -0.372   -0.372    0.222   -0.372
X2==    3.895    3.384   -0.071    4.089   -0.092    0.403    0.489   -0.071    0.962    0.277   -0.713    3.089   -0.713   -0.309    2.888   -0.156    8.925    2.654    1.887    2.081   -0.988   -1.059   -1.059    0.518    2.629    5.287   10.982    0.628   -0.559   -0.559   -0.713    0.441
CD1=       27        2        3       11       23        4       11        2        3        1        1       17        3        5       22        3       28        3        7        2        0        0        2        3        1       15        5        0        0        0        2        0
CD2=        9       11        2        5        4        4        2        2        5        2        0        4        0        0       10        3       12       11        5        7        1        0        0        1        5        6       20        2        0        0        0        1
CTCAGATAAAGTGTGTAGCTTTTAAATATAAGTTTAAAAGAATAGCTGAAGATTTAAAAGATGGAGATTCAGTAAAACTTTTTGGGGATGTAGGATTTTATGAAAATAGAGGAGATTTTCAGATCTTAGTGAGACATATTGAAAAGAAAAATATGTTGGGAGATATGTTTGCTAAGTTAGAAGAGCTAAAAAAAACAATGGAGAGAAAGGGATATTTTTCTTCAATTTATAAAAAGCCTTTACCAAGATACCCAAGAACCATAGGAGTAGTTACAGCTATAACAGGGGCAGCTGTACAAGATATAATAAAAACTGTAAAAAAGAGAGATAATACTATAGATATATATGTCTATCCAGCTAAAGTACAGGGAGTAGGAGCTAGTGATGAGATAGTAAGAGGGATAGAGGTATTGAATAAAATTCCAGAGATAGATATGATAATTGCAGGAAGAGGTGGAGGAAGTATAGAAGATTTATGGTCATTTAATGAAGAGAAAACTGCTATGGCTTTCTTCAATTCTAAAAAACCTATTATCTCAGCAGTAGGACACGAGATAGATAATCTTCTTACAGACTTAGTAGCAGATGTGAGAGCAGCTACACCAACTCAAGCTGTAGAGCTTTCAGTGCCAGAGAGAAGAAAAAGTATAGAAAGTTTAGAGGATAGAGAGAGATATTTGAAAACTCTTATGAAAAATATTTTAGTTTCTAAAAGAAAAGAGTTAGAAAGTAGAAAAGAAAACTATTATTTGAAAAACTTTTCTAAAGTAATAGAGGAGAAAAATAATTTATTAATAGAGAGAGAAAATAGGTTAAGAAGAGTAATTGAATATTATATAGAAAACAAAAAAAATCAACTTGAAAATAGAGTGCATAGGCTTATAACTCTCAATCCATTAAAGACTTTAGAGAGAGGTTATAGTGTAGTAACTAAAAATGGAGTTGCTGTAAAGAACATTTCTCAGTTAACAGTAGGAGATGAGATAAATATTAGAGTAAATGATGGAAATATTATAAGTG
KOK=        51
KK=  501049  LL=  501858  Z=    5.28  JJ=  501019  DL=   810
A===      111      112      113      114      121      123      124      131      132      133      134      141      143      144      211      213      214      223      224      231      233      234      243      244      313      314      323      333      334      343      413      433
B===      222      122      422      322      212      412      312      242      142      442      342      232      432      332      221      421      321      411      311      241      441      341      431      331      424      324      414      444      344      434      423      443
RRR=    2.957   -0.874    0.698   35.489    1.564    1.613   25.957   -0.241    1.193   -0.281   -2.317   -4.219    0.684    0.116    1.934   -4.891   23.964    3.465   12.936   -0.090    0.117    1.434    0.468   -3.635   -1.995  166.899   50.598   -0.112    0.704    0.704    0.034    0.704
X1==    2.690   -1.507   -1.326    5.669    0.670    0.826    6.919   -0.234    2.061    0.255    2.248   -2.004   -0.663   -0.126    1.106    3.297    4.025    1.350    3.036    0.826   -0.264   -1.224   -0.400    3.321    1.809   13.164    5.021   -0.816   -0.932   -0.932   -0.663   -0.932
X2==    1.099    0.580   -0.527    6.260    2.333    1.953    3.752    1.030    0.579   -1.103   -1.031    2.105   -1.031   -0.921    1.749   -1.483    5.953    2.566    4.261   -0.109   -0.444   -1.171   -1.171   -1.095   -1.103   12.679   10.076    0.137   -0.755   -0.755   -0.052   -0.755
CD1=       14        2        1       15        7        4       15        3        6        2        5        0        1        2        8        8       10        4        7        4        1        0        1        6        4       20        7        0        0        0        1        0
CD2=        4        4        1        9        7        5        7        3        3        0        0        4        0        0        6        0       10        7        9        2        1        0        0        0        0       14       14        1        0        0        1        0
ATGGATGTCAAGCTGCAGCATATGCTTCATATGCATTTACTGAGGTAGCTGGAATTTATCCTATTACTCCATCATCACCAATGGCTGAGTACACAGATGAGTGGGCTTCAAAAGGAATGAAAAATATATTTGGAGTACCAGTTAAAGTTGTAGAAATGCAGTCAGAGGCTGGAGCAGCTGGGACTGTACACGGTTCTTTACAAGCTGGAGCATTGACAACAACTTATACTGCTTCACAAGGATTATTATTAAAAATTCCTAATATGTATAAAATAGCAGGAGAATTGTTACCAGGAGTAATACATGTATCAGCTAGAGCACTATCAGCTCAAGCTTTATCTATCTTTGGAGACCATCAAGACGTTTATGCAGCTAGACAAACTGGATTTGCTATGTTAGCAACTAATTCAGTTCAAGAAGTCATGGATCTTGCAGGAGTAGCTCACTTAGCAGCTATAAAAACAAGAATACCATTCTTACACTTTTTTGATGGATTTAGAACTTCTCATGAAATTCAAAAAGTAGAAGTAATGGATTATGAAGTATTCAAAAATTTAATTGATATGGATGCTGTTCAAGCTTTTAGAGAAAGAGCTCTTAATCCAGAGCACCCAGTAACAAGAGGAACTGCAGAAAACGATGACGTTTACTTCCAAACAAGAGAAGCTCAAAACAAATTCTACGATGCAGTACCAGATGTAGTAGCTCACTACATGGCAGAAATCTCTAAAGTAACTGGAAGAGATTATAAACCTTTCAACTACTATGGAGCACCAGATGCTGATAGAATAATCATAGCTATGGGATCAA
KOK=        52
KK=  257900  LL=  259069  Z=    5.02  JJ=  257900  DL=  1170
A===      111      112      113      114      121      123      124      131      132      133      134      141      143      144      211      213      214      223      224      231      233      234      243      244      313      314      323      333      334      343      413      433
B===      222      122      422      322      212      412      312      242      142      442      342      232      432      332      221      421      321      411      311      241      441      341      431      331      424      324      414      444      344      434      423      443
RRR=   32.043    0.643    0.113   39.704   10.198   -0.001    7.897   -3.405    0.740   -0.167    1.164   -0.180   -0.020    0.473    2.863    0.014  111.833    2.854    1.714    0.235    0.201   -0.990    0.017   -0.565    3.680   20.274   35.486   -0.538    0.158    0.158   -3.219    0.158
X1==    3.534    0.532    0.430    7.744    4.511   -0.010    3.466   -1.812    1.150    0.134   -1.156    0.928    2.326    1.383    2.369   -0.010   10.517    1.911    0.819   -0.589    0.192   -1.116   -0.215    0.802    3.134    4.067    6.192   -0.232   -0.356   -0.356    3.197   -0.356
X2==    9.066    1.209    0.263    5.127    2.260    0.122    2.278    1.880    0.644   -1.249   -1.007   -0.193   -0.008    0.342    1.209   -1.441   10.633    1.493    2.092   -0.399    1.048    0.887   -0.078   -0.705    1.174    4.985    5.731    2.319   -0.444   -0.444   -1.007   -0.444
CD1=       24       13        4       22       26        3       12        0        5        1        0        7        4        4       19        3       27        6        6        2        1        0        1        3        4        6        7        0        0        0        5        0
CD2=       33       12        4       10       15        4        6        7        5        0        0        2        1        1       12        1       19        7        6        3        3        2        1        0        3        6        9        3        0        0        0        0
ATATAGTGATAGATATAATGTCTACTCCTAAAAGTGAAGTGTTTACATTATTTTCTAGGGGAGCTAAATATAGAATAGGAAGAGCTAAAAAAAAGAGAGGATATACATATACTCATAAAATAGAAGAGCCAAAAGGAACAAAAAATAAAGTAGATAAATTTTTAAAAATGTTAAAGCCTTTAGAGCAAGAGTATGATGTAAAATATATAGAGGATTTTTCTATACATATATCAGAAGAAGAAAAAATATATATGAGAGATAAAATGGTAAAAGCAGGTGTAGACTTTTCTAAACCAGTATTTGCTTTTGCTATTAATTCTAGGGTTCCAGCAAAGGTATTTAATATAGATAAGATGTTAGAGATAACTAAAAGAATAATAGCTGAGATTGATCCTCAAATAATTTTTTATTATTCTCAAGAAGAGAAGGAATTTGCTTTAAAAGCTCATGAAAGATTAGATTATGATCCACATATATTTACTAATGTAGAAACTAAAGATATAAGGGAATTAGCAATGTTACTCAAAAATTGTGATATGTTTTTTGGGAATGAAGGAGGACCTAGACACTTGGCTCAAGCTGTAGGAACACCTAGTTTTATAGTGCAAAGACCTAATTTAGATATAAAAGAGTGGATAGTAGAGGATGAAAGACACCAAGGAGTAGGACCATTAGATGTAGATCCTGATGCATATAGTAAATACTCAGCTAAAGAGCAAGAAGATTTAGTAACACCAGATTTAGTAGTGGAAAAATTTAAGAGTTTTTATAATAGTTATGTTAAAAAATAATTTTTGTAATTTTGATTAAAAAGGAAGAGCAAGTATAACTTAATTTATAGAAAGTATAAAGCTTGCTCTGTTTATTTTCAACCTTTATTTTTTATTTACTATATATTTTATAAAGTTATATTTAAAATAATTCATTTAAAAATGAATTTTATTTTTTTCTCTAAACTTTTAGGAATAATAAAATCTTTATGAGTAACTGTTTTCAATGCATAAAAAGGTTTATTTTTATAATTTTTTCTTTCTCTTTTTTCTTGATAAATTTCTTCCTCAATATCATTTTCGAATGCTATACAACTTCCGATTTCTTTTTTTACACTATTTTCTATAGTTTTATTTTTTTGAGTTGAGTTTTCAATCTCTTCTGGAGTTCTCCAAAAAT
KOK=        53
KK=  268970  LL=  269929  Z=    5.49  JJ=  268940  DL=   960
A===      111      112      113      114      121      123      124      131      132      133      134      141      143      144      211      213      214      223      224      231      233      234      243      244      313      314      323      333      334      343      413      433
B===      222      122      422      322      212      412      312      242      142      442      342      232      432      332      221      421      321      411      311      241      441      341      431      331      424      324      414      444      344      434      423      443
RRR=    3.524   11.268    0.838    0.875    2.005   -1.873   -0.173    1.166    6.472   -0.523    1.359   20.762   89.969   -0.857   -6.300    4.918    0.021   11.582    3.214    0.367   12.948    1.359   15.584    6.227   -1.237    0.566    0.321    0.914    0.450    0.450    0.566   -0.071
X1==    2.364    2.365    1.392    0.585    0.421   -0.766    1.939    1.937    3.399    0.934   -1.316    8.733    7.132    1.323   -1.912    2.011   -0.241    2.407    0.624    1.317    2.361   -1.026    3.878    3.295    0.934   -0.548   -0.639    0.682   -0.521   -0.521   -0.548   -0.521
X2==    1.490    4.765    0.602    1.497    4.765    2.445   -0.089    0.602    1.904   -0.560   -1.033    2.377   12.614   -0.647    3.295    2.445   -0.089    4.813    5.149    0.279    5.485   -1.324    4.018    1.890   -1.324   -1.033   -0.503    1.342   -0.863   -0.863   -1.033    0.137
CD1=       19       13        6        7        8        1        7        7        7        2        0       26       11        5        2        5        3        4        3        4        3        0        5        6        2        1        0        1        0        0        1        0
CD2=        5       14        3        3       14        8        2        3        7        1        0        4       14        0       11        8        2       17       13        4       12        0        7        3        0        0        2        3        0        0        0        1
ATAAAAGGATCTTCAACATGTGAATTAGTATTTGAAGATGCTAGAATACCAAAAGAAAACTTATTAGGACAAATAGGAAAAGGGTTTAAAATTGCTATGATGACTCTAGATGGAGGAAGAATAGGAATTGCTTCTCAAGCTTTAGGAATTGCTCAAGGAGCTTTAGATGAAACTGTAAATTATGTAAAAGAAAGAAAACAGTTCAAAAGATCAATAGCTCAATTCCAAAATACTCAATTCCAATTAGCAGATTTAGAAGTAAAAATAGAAGCTGCAAGACTTCTTGTTTACAAAGCTGCATGGAGAGAAAGTAATCACTTACCATATACAGTAGATGCTGCAAGAGCAAAGCTATTTGCTGCTGAAACTGCTATGGAAGTAACTACAAAAGCAGTTCAATTACATGGTGGATATGGATATACAAGAGAGTATCCAGTAGAAAGAATGATGAGAGATGCTAAGATAACTGAAATTTATGAAGGAACTTCAGAAGTTCAAAGAATGGTAATCTCTGGAAATCTTTTAAAATAATTGAATCAAAAATTGAGATATAAGGAATATAAATGGAGGATGCAAGATGAAAATAGTAGTTTGTATAAAGCAAGTTCCAGATACAACTGAGATAAAATTAGATCCAGTAACAGGAACATTAATAAGAGATGGAGTTCCTAGTATCATGAACCCAGATGACAAGGCTGGATTAGAAGAAGCATTAAAATTAAAAGATAAATACAATGCACATATAACTGTAATTACAATGGGACCACCTCAAGCAGAAGCTATTTTGAGAGAAGCTTATGCTATGGGTGTAGATAGAGCAATATTATTAACAGATAGAAGATTTGGAGGAGCTGATACATTAGCGACTTCAAATACAATAGCTGCAGCTCTAAGAAAATTAGATGCAGATTTAATTATAGCAGGAAGACAAGCAATAGATGGTGACACTGCACAAGTAGG
KOK=        54
KK=  286280  LL=  287089  Z=    7.12  JJ=  285920  DL=   810
A===      111      112      113      114      121      123      124      131      132      133      134      141      143      144      211      213      214      223      224      231      233      234      243      244      313      314      323      333      334      343      413      433
B===      222      122      422      322      212      412      312      242      142      442      342      232      432      332      221      421      321      411      311      241      441      341      431      331      424      324      414      444      344      434      423      443
RRR=   26.152    0.549   -0.297   14.140   22.897    1.638   -0.044    0.317    5.601   -0.022    0.756    7.933   16.076    1.285    0.352    1.098   -0.455    3.827    0.169    0.793   10.131    0.762    0.012   15.485   -0.747    0.756    9.653   -0.110    0.104    0.104   -0.723    2.809
X1==    5.575    2.426    0.203    3.931    3.176    0.603   -1.120   -0.414    2.676    2.245   -1.015    1.801    4.939    0.524    0.178    1.294    0.666    2.556    0.469   -0.779    2.399   -0.815    0.185    4.679   -0.755   -1.015    1.399   -0.213   -0.289   -0.289    0.970    1.711
X2==    4.691    0.226   -1.461    3.597    7.210    2.715    0.039   -0.765    2.093   -0.010   -0.745    4.405    3.255    2.450    1.972    0.849   -0.683    1.497    0.359   -1.018    4.223   -0.936    0.064    3.309    0.989   -0.745    6.901    0.514   -0.358   -0.358   -0.745    1.642
CD1=       26       14        3       11       16        3        1        2        6        3        0        7        6        2        8        4        4        5        3        1        3        0        1        6        0        0        2        0        0        0        2        2
CD2=       14        6        0        6       22        7        2        1        6        1        0        7        4        3       10        4        1        6        3        1        6        0        1        4        2        0        9        1        0        0        0        2
TATAATTCTACTAAAAAGTTAAAAGAGTGGATAAATATTTCTGGAGCTAAGCCAATACTCTATATGACATGGACTTTAAAAGATGAGAGAGATAAACAATTGGAATTAACAGAAGGATATAAAGAGGTGGGGGAGAAATTAGGAATAGAAGTAGCTCCTGTAGGAGAGGTATGGTGGAGATATTTTGATAAATATCCTGAGGATATACTTTATTTTAAAGATGATAAACATGCTTCTCCTCTTGGTTCAACTTTGGCAGCTTACACTATTTTTAATACTATATTTAAGAAAAAAATAATAAATGGATCTAAAAGTTTAGAGAAAATAAGTGAATTATTATATAGTATAAAATTATAATTTAAGAGGCAAAATGATAGAGAGAAATATGTAAAAAGCTATTTAATTTTTAAAAATTAGGGCTATTTCAAATTTAGAATAGCCCTAAATTAATAATTTAATAGAAAATATTATATTCTTCTTAATAAGAATTATAGAATAATTTTTTATCTTTTAGACAGTTACATCTTTTATCCAGTGGAGAGTTTTATATCTCAATAGGGAAAGAATAAATTTTATAACTTCTGAAGATTCAGCAAGACCTATAAGAAGAAATATAGGAATTTGGAAATAGGCTCCTATAAAAGCTAATGGAACACCATATAACCAAAGTGGAAGTATATCTAGATAAAAAGCTACTTTTGTATCTCCACCTGCTCTAAATAAGCCAATTAATATAGCCCAATTTATCATCTTAAAGAAAACAAAAATTCCATATACTCTTAGAGTTTTTTCAGCTAACTCACTGACTTC
KOK=        55
KK=  287390  LL=  288559  Z=    4.52  JJ=  287360  DL=  1170
A===      111      112      113      114      121      123      124      131      132      133      134      141      143      144      211      213      214      223      224      231      233      234      243      244      313      314      323      333      334      343      413      433
B===      222      122      422      322      212      412      312      242      142      442      342      232      432      332      221      421      321      411      311      241      441      341      431      331      424      324      414      444      344      434      423      443
RRR=   32.623   13.990    0.028   -0.091    9.507    3.622   -4.704   -0.008    0.352   -0.270   -0.148   15.149    9.180    1.406   -1.159   13.937   -2.331   12.340    0.914   -2.005   68.163    0.364    9.156    0.881   -0.372    0.016   12.678    0.216    0.285    0.285   -1.656    3.650
X1==    5.349    4.656    0.009    1.849    1.637    2.262   -1.082    0.009    0.162    1.921    0.146    3.126    4.631    0.666    1.939    2.787    1.383    2.594   -0.633   -1.937   10.003   -1.160    4.044    1.205   -0.468   -1.349    3.534    0.494   -0.575   -0.575    1.641    2.425
X2==    6.099    3.005    3.051   -0.049    5.806    1.601    4.348   -0.888    2.168   -0.140   -1.009    4.846    1.982    2.109   -0.598    5.001   -1.685    4.757   -1.442    1.035    6.814   -0.314    2.264    0.731    0.795   -0.012    3.588    0.438   -0.495   -0.495   -1.009    1.505
CD1=       36       27        5       10       17        8        2        5        4        4        2       13        8        3       18        9        7        7        2        0       12        0        6        3        1        0        5        1        0        0        4        3
CD2=       18       14        7        2       21        6       10        1        7        1        0        9        3        3        5       12        0       14        1        5       10        1        4        2        2        1        6        1        0        0        0        2
AGTAAATATAACTGGAGAAGATACTTTAATAATCTCTTTTATAAGATTTTTAGGGATGTGTAAATAAGATTCTAATCTTCCTTTAAGATTAAAATCTTTTTTATAGATAATTGTTAATATGATACACATCTCTATAAATCTAGCTATAACAGTTGCAATAGCAGCTCCTTTTTCTTCAAGTCTTGGAAAACCTAAGTTTCCATATATTAAACAGTAATTAAAGAAAGTATTAGCTACTACTCCAATAGAGGCTGAAATCATAGGAAATTTAGTAAGTCCCATTGCACGTAAAGAAAATCCCATGCTTGATGATATAGAATAGAATATATAGCAAGGAACTACCATTTTAAGATACGATACTCCTATTTTTAGAACTTCTGCATCTTTAGAAAAAATACCAATAATAAAATCAGATTTAAAAAATGCTATAAATGCAAAAAGAAAAGCTACAAATATAGCACATCTTACCATGAGGCCTAAAATTTTTCTAATTAGTTCAAAGTTTCTTTTTCCATAGTATTGAGCTATAAATACTCCCATTCCACTACAAATTCCAAAGATAATTAAATCTAAAATACGGTAGACACTATTAGCAAAGCCAACAGAGGCTATATAATCAGTGCCAAGTCTTCCTATCATAAGATTATCAATAAAATTTAGTGATGAAGATACAAGTTGCTGTATCATTAGTGGAATACCAATAATTAAGAATTTTTTATAAAACTCCTTTAAATCAATTTTTTCGTTGACTAAACCATTCATAATAATGACCTCCCCTAGCACTATTTATATTCTATCAATGAAGTGTAAAAAATACAATAAAAAAATTATTAAAAAACTATTGACAGTTAGAAAGAAATGTTTTAAGATATTAATGTAATAGAAGTAGCACTCGTTATATATGAGTGCTAATAAAATGGAGGGATATAGATGAAAATAAGACCTATTGGAGAGAGAGTTTTAGTAAAACCAGTTAAAGTAGAAGAGAAAACAGCAAGTGGAATTATTCTTCCAGGAGCAGGAGAAAAAGAAAGACCTAATGTAGCTGAAGTAATAGCTATTGGAAAGGGAGAGAAATTAGAGGGTATAAAAGTTGGAGAAAAAGTAGTATATCCTAAATTCTCTGGAACTGAAATAAAAGATGGAGAAGAAAAATATTTAGTATTAAAT
KOK=        56
KK=  305930  LL=  307099  Z=    6.95  JJ=  305900  DL=  1170
A===      111      112      113      114      121      123      124      131      132      133      134      141      143      144      211      213      214      223      224      231      233      234      243      244      313      314      323      333      334      343      413      433
B===      222      122      422      322      212      412      312      242      142      442      342      232      432      332      221      421      321      411      311      241      441      341      431      331      424      324      414      444      344      434      423      443
RRR=   31.914    7.359    0.280    5.006    1.413    0.540    0.076    8.079    7.594   -1.071   -0.184   28.776    4.931   11.975    1.773   -0.142    1.561    0.204   -0.264    1.269   -0.117    0.440    7.427  120.380   -0.240    0.692   -0.038   -0.010   -0.297    0.415   -0.184   -0.750
X1==    7.618    1.432    0.513    1.972    0.443   -1.223   -0.155    3.549    1.614   -0.266    0.163    6.311    3.172    2.936    2.092   -0.088    0.817    3.503    0.317    0.480    0.957   -0.347    3.876    8.722   -1.145    0.163   -0.030   -0.425    0.417   -0.583    0.163   -0.583
X2==    4.189    5.138    0.546    2.539    3.188   -0.441   -0.491    2.277    4.704    4.033   -1.127    4.560    1.555    4.079    0.847    1.617    1.910    0.058   -0.835    2.646   -0.123   -1.267    1.916   13.801    0.210    4.236    1.240    0.025   -0.712   -0.712   -1.127    1.288
CD1=       38       14        5       10       11        1        4       11        6        1        2       20        6        7       16        3        6        8        4        4        2        1        6       14        0        2        1        0        1        0        2        0
CD2=       15       20        4        6       15        3        2        7       13        7        0        9        3        5        9        7        6        5        2        9        2        0        4       16        2        6        4        1        0        0        0        2
GACTTTTTCTGGAGGATTAATAGATTATATTGTATTTGGTGTTCTACCTGGTACAAGTGGATTCCAAACAAGATGGTATATGGTAATAGTAGTAGGAATTTGTTTCTCAATTATCTACTATTTTGGATTTAGATTTGCAATTAGAAAGTTTAATTTAAAAACTCCTGGAAGAGATGAGGGAAGTTCTGAAGATGATGCTCAAATTGCAGATGGAGATGCATTGGCAGTAGGAGTATTAGAAGCTTTAGGTGGAAAAGAAAATTTAATTTCTCTAGATTCTTGTATAACAAGATTAAGAGTAGAGGTAAAGGATGCTAGTTTAGTAAAAGATTCTGACCTTAAAAAATTAGGAGCTTCTGGGGTATTAAAAGTTGGAGCTCATGGTGTACAAGCTATATTTGGTTCAAAGGCACAATTTATATGTAATGATTTGAAAAAGATGACTGGGGTTTAAAATAATATAGAAGTCATGTGGGTAAATTAAAAGATGAGGGTCTTTTAAGTGAATCTATGGGTAAAAAGAGCTACTATAGAAATATAGTAGCTCTTTTATATATAAAATAAAAAGTTTAATAAAACAAAAATAAATAAATTTTGTAAAGAACTTAGGTAGAACAAATTTATTGAAAATGATAATGTTCATCAGTGAGATGGAGTACGTGTCTGTATCTATGTCTGAGTGAGAAATAAACACAAGCAATTCCTATATACCCAACTCCAGCAATTAAAAATACTCTATCCTTAAAAAAATAATAAAATTCTATTCCAAAAAAACTTCCAGTTAAAAAGATAAGAACACTGAAAAGACAGAAATATATTTTCCATCTGTCTTGTTTTTTTCCTTTTAGGTAATGACCTAAATATACTCCAGCATCTGTAATATTTCCACTGATATGACTAGTTCTTACAACAACGCCTTTATAGGAGATAAAGAGTCCATTTTGCACACCGATCATGAAAGGAAGATAATAGAAAAATAACCAGGTATCTTTTACAGTAGCATATAAAAAAAGAAGTCCAATTCCAAGGAAAAGCATAGAGTAACCATATCTTCTTTTTAGATTAAATTCTCTGCCATCGACTAAAAATCCAGATATAGTAGAACCAGCTACAAAGGCTAGAACAATAGAAAAAATTTTGATAACTTCTAAAAAATTACCACTACCAACA
KOK=        57
KK=  309560  LL=  310459  Z=    5.59  JJ=  309260  DL=   900
A===      111      112      113      114      121      123      124      131      132      133      134      141      143      144      211      213      214      223      224      231      233      234      243      244      313      314      323      333      334      343      413      433
B===      222      122      422      322      212      412      312      242      142      442      342      232      432      332      221      421      321      411      311      241      441      341      431      331      424      324      414      444      344      434      423      443
RRR=   40.317    0.837    5.461    5.557    0.274    1.688   -0.377    0.503    0.719   -0.572    0.764   43.871    0.485    1.403    4.871   -0.614    0.249   -0.037    0.799   12.301    8.568    0.749   -1.361    1.349    0.888    0.485    6.950   -0.039   -0.092    0.105    0.764    0.374
X1==    5.211    0.556    2.790    2.942    0.182    0.466   -0.922    0.675    1.303   -0.392   -1.015    9.119    1.960    0.819    2.054    1.303    0.121   -0.019   -1.028    2.976    1.723   -0.723   -0.723    2.279    0.608    1.960    2.723   -0.075   -0.197   -0.197   -1.015    0.803
X2==    7.737    1.505    1.958    1.889    1.505    3.622    0.409    0.745    0.552    1.460   -0.753    4.811    0.247    1.712    2.371   -0.471    2.049    1.925   -0.777    4.133    4.973   -1.036    1.881    0.592    1.460    0.247    2.553    0.515    0.466   -0.534   -0.753    0.466
CD1=       27        9        6       12        8        2        2        3        3        0        0       26        3        4       13        3        4        1        1        5        2        0        0        5        1        3        3        0        0        0        0        1
CD2=       19        9        6        3        9       11        2        4        5        4        0        6        1        2       11        3        4       10        1       12       11        0        3        1        4        1        7        2        1        0        0        1
TAAGGGTTTTAAATTTAAAGCTCTAAGTAATCCTAAAACTTACTATGGAATTTTTGTGCATAAGGTAATAGAGAGAATACATAAGGAGTTTTTATCTGGAATTTTTCAAAGGGAGAGTTTAAAAGAGTTAATAGAAAATATAGGTAGCTCTTTAGAGAAAAATTTGAGAACTGATTTCAGTGAGGAGATAAGAGAGAAAGTAAAATTAGAGGTAGAGAGATACCTAGAAAGAAATAATTTAGAGAGTATAATATCTACTGAAGTAAAAAACTACAGTGTAGAAAAAGATTATATAATAGAGGGAACTCTAGATTTATTAAGAAAAACTTCTAATGGAGTAGAGCTTATAGATTTTAAAACAGGGGCTTATGATGAAAATAGAGTAGAAAGTTATAAAAGACAGTTAGAGATATATACATATCTTCTAAAGGATAGATACACCTTTGATGAGATAAAAGCATATCTTTATTATATTGAGGAGGAAAACTCTCTAGTAGAGATAGAATTAGATGAAAAAAGTATAGATAGAACTATAAAAAGGTTTGATTATGTAGCTGAAAGACTTATCAGCGGAGATTTTAATCCAAGAGAGTATGGGGAAAAGTGTGGAGAGTGTGAATTTAAATGGTACTGTATGCCAAAGGAGGAGAATTAGTGAAGATACTTCATTGTTCAGATATTCATTTAGGTAAAAGACCTTTTGGAACTAGGGAATTTTCAGAAAAAAGATACCTAGATTTTTTTAAAGCATTTGATGAAATGGTTGATATAGGTATATCAGAAAATGTGGAACTTCTCATTGTAGCAGGAGATCTATTTGATAAAAAAGAGTTATCACCAGATACTTTAGAAAGGACAGAAAAAATTTTTCAAAAATTGAAAAATAAAGAGATTAAAGTT
KOK=        58
KK=  310820  LL=  311719  Z=    4.58  JJ=  310520  DL=   900
A===      111      112      113      114      121      123      124      131      132      133      134      141      143      144      211      213      214      223      224      231      233      234      243      244      313      314      323      333      334      343      413      433
B===      222      122      422      322      212      412      312      242      142      442      342      232      432      332      221      421      321      411      311      241      441      341      431      331      424      324      414      444      344      434      423      443
RRR=   33.769    1.680   -0.122    0.752   12.933   10.685    1.095   -0.122    9.941   -0.337    0.726   28.401    0.712    9.125    0.642    0.030   -0.201    8.753    3.117    0.551    1.598   -0.344    0.609   -0.733    0.071   -0.807    6.799   -0.090   -0.069    0.100   -2.340    0.100
X1==    5.076    1.607    0.202    0.747    3.560    2.511   -0.920    0.202    4.323   -0.310   -0.947    4.729    3.053    2.434    0.434   -0.207   -0.398    2.130    1.446    1.605    0.781    0.329    0.329    2.072   -0.310    1.053    0.781   -0.055   -0.169   -0.169    3.053   -0.169
X2==    6.652    1.046   -0.604    1.006    3.632    4.255   -1.190   -0.604    2.299    1.088   -0.767    6.006    0.233    3.750    1.477   -0.146    0.505    4.110    2.156    0.343    2.046   -1.044    1.849   -0.354   -0.228   -0.767    8.708    1.638    0.409   -0.591   -0.767   -0.591
CD1=       25       11        2        7       16        4        2        2        6        0        0       16        4        7        8        1        3        3        5        3        1        1        1        5        0        2        1        0        0        0        4        0
CD2=       17        8        2        2       14       13        0        2        9        4        0        7        1        4        9        4        2       16        5        5        7        0        3        0        2        0       19        4        1        0        0        0
TATCAAGTATATCCTAAAGAGAAACCTTATTTTTTTATACCTGGTTCTTTGGAATATTGGAATATCTTAAATGAAAAAAGTAATAGAAAAGGTGGAATAATATTTGATACAGAGAGTGGAGAGTATAATTTTATAGAAATAACTCCTAGAAAGAGAATAGAAGTGAATTTTGAGTATCAAAAGGATGTTAAAGAGGAGTTTAAAAAGTTTTGTGATGAGTTAAAGCTTACTGGAGAGGAATTGGTAATAGTTAATATACAGATAAAAGAAAACGGTTTTGTAAATATTGCAGAGTTAGAAAGTATCTTAGAAAACTCTGGGGCATTGAAGGGATATATAAAGCTAAGATATTTGGATAGCATGGTGGGAGACATAATAAGTGAAAAAGGATACTATACTATAAAAGAAGCAGAAAAAAGAATAATTTCTGAGTGGGAGGATTTTAAAGATACAGATAAAATTTTAGAGTATCTACAAAAATTTAAAGAATATCAAGAGGAAAGTGACAGGAAAGAAGATTTTCTCTCTCTTTTTGATAAAATGTTAGAGGAGGAGATAGGAATTGAGAATAAATAGAGTTTATTTAGAGAATTATCGTGTTCATGAAAAATTAGAGATAGAATTTTCTAAAGGAATAAATCTTCTTCTAGGAGAAAATGGTAAGGGAAAATCTTCTATATTAGAAGCTATTGGTTATGCACTTTTTGATTCAGGACTCAGGACTAATAATCAAAAAGAAGCTATAAAATATGGGAAAAAATCAGCTAAGATAGAGATAGATTTTTTAGGAATTGATAACAATGAGTATAAAGTAGTTAGGAGAATTCCAGGGGGGACTCAACTTTTTAGAGGAGATAAGGTATTAGAGGGAAGAGTTGAGAGGATAAAAGAGCTTTGCGG
KOK=        59
KK=  321380  LL=  321979  Z=    4.75  JJ=  321260  DL=   600
A===      111      112      113      114      121      123      124      131      132      133      134      141      143      144      211      213      214      223      224      231      233      234      243      244      313      314      323      333      334      343      413      433
B===      222      122      422      322      212      412      312      242      142      442      342      232      432      332      221      421      321      411      311      241      441      341      431      331      424      324      414      444      344      434      423      443
RRR=    0.440    4.483    0.037   31.423    1.230    0.720    2.073   -0.622   -0.251   -1.711    0.020    0.069    4.416    0.103    1.113    0.720   35.568    2.815    4.360    0.988    1.403   -0.167   -0.058    0.601   -0.292   42.983    1.403    0.188    0.192    0.192   -1.281   -0.146
X1==    0.406    2.484    0.250    6.247    1.980    1.441    2.885    1.028    1.441   -0.552   -0.027   -0.071    1.956    0.065    0.465    1.441    6.728    0.901    2.148   -1.166    0.559    0.179   -0.821    1.200   -0.552    5.923    0.559   -0.181   -0.338   -0.338   -1.018   -0.338
X2==    1.084    1.804    0.147    5.030    0.621    0.499    0.718   -0.605   -0.174    3.100   -0.743   -0.970    2.257    1.601    2.396    0.499    5.286    3.124    2.030   -0.848    2.510   -0.929    0.071    0.501    0.530    7.257    2.510   -1.034   -0.569   -0.569    1.257    0.431
CD1=        6        9        2       14        8        3        7        3        3        0        1        3        3        2        5        3       13        2        5        0        1        1        0        3        0        7        1        0        0        0        0        0
CD2=        4        6        2        6        4        3        2        1        2        5        0        0        3        2        7        3        7        8        4        1        5        0        1        1        2        8        5        0        0        0        2        1
CAGCAGATTTTACATTTGTATGTCCTACTGAATTAGAGGATTTAGCTGATCATTATGAGAAATTTAAAGCTGAAGGGTGTGAAGTTTACTCTGTGTCAACAGATACTCACTTCGTACATAAAGCTTGGCACGATACATCAGATAGAATTAAAAAAATTCAATTCCCAATGGTAGCTGATCCTACTGGAAAAATTTCTAGAGAATTTGAAGTTTTAGTAGAAGAAGAAGGATTAGCTTTAAGAGGAAGTTTTGTAATTAATCCAGAAGGAGTAGTAGTAGCTTATGAAGTACATGATATGGGAATTGGAAGAGAAGCAAGTGAACTTCTAAGAAAATTACAAGCAGCTAAATTTGTAGCTGAGCATGGAGAAGTTTGTCCAGCTAAATGGAAGCCTGGAAAGGAAACTTTAAAACCTTCTATAGATTTAGTAGGTAAGCTATAATTAAAGTTGGATGTGAAAGCCTATGAATAGATTATATGATATGATAGTAATAGGTGGAGGACCTGCTGGTTTAACAGCAGGTCTATATGCTGGAAGAGCTAAATTAGATACACTTATTATAGAAAAAAGTGTTCCAGGTGGACAAATTACAGTAACT
KOK=        60
KK=  338000  LL=  338809  Z=    4.62  JJ=  338000  DL=   810
A===      111      112      113      114      121      123      124      131      132      133      134      141      143      144      211      213      214      223      224      231      233      234      243      244      313      314      323      333      334      343      413      433
B===      222      122      422      322      212      412      312      242      142      442      342      232      432      332      221      421      321      411      311      241      441      341      431      331      424      324      414      444      344      434      423      443
RRR=   17.781   -0.123    0.212   14.116    2.640   -0.245   -0.008    0.485   -0.046    0.056    0.524    0.848   -0.316   -0.692    2.609   -0.607  133.034   -0.597   15.734   -0.226    0.185    0.583   -0.128   -0.439    4.454    5.167   20.703   -0.022   -0.163    0.080   -0.736    0.080
X1==    5.239    0.323    1.139    5.337    0.874   -0.264   -0.009   -0.465   -0.264   -0.108   -0.467    1.337   -0.467   -0.196    1.975    1.042   12.991    3.911    2.817    0.389   -0.538   -0.711   -0.711   -0.298    1.799    1.533    5.663    0.216    0.671   -0.329   -0.467   -0.329
X2==    3.394   -0.381    0.187    2.645    3.022    0.928    0.877   -1.041    0.172   -0.524   -1.121    0.634    0.676    3.526    1.321   -0.583   10.241   -0.153    5.585   -0.583   -0.344   -0.820    0.180    1.473    2.476    3.371    3.656   -0.102   -0.242   -0.242    1.574   -0.242
CD1=       10        4        3        6        5        2        1        1        2        1        0        2        0        0        7        4       14       11        5        3        1        0        0        0        3        2        9        1        1        0        0        0
CD2=       26        8        3       13       18        3        6        1        2        0        0        8        2        9       13        1       25        1       12        1        0        0        1        4        3        5        4        0        0        0        3        0
TTATAGCTGAAAAAATATCTCCCTCTTCATTTTTTAAAGTTTCTTTTTCTTTATCAAAAAGAGAAAGTTCTATATACATTCCCTTAAGTCTTGAATATCCTAAAATAGCTTTTTTTATAGAAGTTTTTCCTATCTCTTTTATCTTTTCAAAACTCAATTCTGGAGATATTATAACACTTTCAACTTTACCTGTTTGTGCAAGTACTTCTATACTATATCTATTAGTTATATTCAAGTTCCAGTTTGCCATAACCTTCTCATTATTATTCTCTAAAATTTGATAGATATTTGAAGCTAATTTACTGTTTAAATCATGCTCATTTAAACTTCCCTCTTTAGCTATATCTATTCCTCTTTTATAAATTTTTTCTATTCCAAATTTTTTTATGACATTTTCTTGTGTAAGATTAGAAACAATAGCCACTAACTCTATCTCTCTAGTTTTTTCCTCCTCTATTGGAAGTGAATACCTATTTCCCGCTTTTCTTCTATAACTTTCAACTAAAAGTTTTTCTAATTTTTCTACACACTCTCTTCTTAAAGATTTTAAAATAGATAGAGGCATAAATATTCCCTCATCTATATCTGTTGCAAAATCTCCCAATATAAATGTAGTATCTCCCATTTCAGATATTTTTTCTCTTAATTCCTCAGAAGTCAAAGCTTTTTTACTAGCCCTCTCTATCTCCTTTTCTCCTACAACTTTTACTACTATATCTACACCTAGATTATTTTTAGCAACTAATTCAAGAGTAGGTTTCTCTCCTATATGTCCTACAAATTTTCCTGAGATAGTAAGTCTTTGCTCTT
KOK=        61
KK=  392030  LL=  393049  Z=    4.92  JJ=  391880  DL=  1020
A===      111      112      113      114      121      123      124      131      132      133      134      141      143      144      211      213      214      223      224      231      233      234      243      244      313      314      323      333      334      343      413      433
B===      222      122      422      322      212      412      312      242      142      442      342      232      432      332      221      421      321      411      311      241      441      341      431      331      424      324      414      444      344      434      423      443
RRR=   31.762   -0.309   -0.101   -0.174    1.603    0.042    0.436    0.087    1.319   -1.847   -0.150    0.885    3.569   -0.911   25.429    0.689   56.003    5.238   45.108    0.689    0.196    1.006   -0.043    3.540    3.967   41.693   19.121    0.120    0.120    0.120   -0.150   -0.239
X1==    5.534    0.596    0.297    3.339    0.919   -1.107   -1.346    0.297   -1.107   -0.971   -1.093    1.369    1.669    1.291    3.827    1.279    5.680    4.348    6.001    1.279   -0.803   -0.982    1.018    1.649    1.029    8.115    3.197   -0.273   -0.334   -0.334   -1.093    0.666
X2==    5.740   -0.519   -0.339   -0.052    1.744   -0.038   -0.324    0.294   -1.191    1.902    0.138    0.647    2.138   -0.706    6.645    0.539    9.859    1.205    7.516    0.539   -0.244   -1.025   -0.042    2.147    3.856    5.138    5.981   -0.438   -0.358   -0.358    0.138   -0.358
CD1=       31       12        4       11       13        1        1        4        1        0        0        7        3        3       22        5       14        9       13        5        0        0        2        3        2       10        4        0        0        0        0        1
CD2=       20        6        2        2       12        3        2        3        1        3        1        3        3        0       25        4       18        6       16        4        1        0        1        3        5        6        8        0        0        0        1        0
GCTAATAAAAAGAGAAAAAGCTGTTAAAAACTAGAATTGTAAAATTTTTTAGTGATAACAGCTTTTTTTAATATTTAAAAAGTTATATATTTTTAGAGTATTAATTAAATTTTTTAATAATTATACTTATTATAAAAATAATTGTTGAAGAAAAAATTACAGCAGCACCAGAAGGAATAGAAAGAGTAAGATAAACAGGAAGAGTTATTCCCAATATGCAGCTGAGAGTTGAAAATAAAATACTGTATCCTATAAAGCCTCTCATTGAATTAGAGATATTTTTAGCTGAAGCAGTTGGGATTAAAAGTAATGCTTCAACTAAAATAGAACCAACTATTTTTATTGCTCCTATTGTAGTGATACTTAGCAGAATAATAAAAAGATACTCATAAAATTTTATATTTATTTTTCTAGCTAAGGCAATACTAGGGTTTATACTGATTAATAAAAATTTATTGTAACAAGGGTATAAAATAATAAAAACTAAAACAGTTATAGTTATTAGAATATATATATCTATTTTCTCAATAGTTAGTATTGAACCAAAAAGAATATTTTCAATTATATGTGGATTAATTGTTCCAGCTGTATAAGTTAAAAGAGAAGCTCCAATGGAAATAGAGACTGCTAAAAAAATTCCAATTAGAGTATCTGAGGCTATATCAGTTTTAGTTTTTGTATATATAATCAAAATTCCAAATAAGATAGAATAACCAAAGGTGGAGAGGTAAGGAGTCAAATAATTTTCTCCTAATATTATTCCTATAGCTATTCCTGTCATTGCAGCGTGCCCTATGGCTTCAGAATAGAAAGCCATTTTTTTGCTTACAACAAGTGTTCCAATAATTCCTAACAGTGGTCCTATAAAAAAAGCTGAAATAAGAGCATTTGTGATAAAAGAATAATTAAGTATTTCCAACATAAAATCACCTACAAAAAATATTTGAGATTTCTTTTTCAAAAAAATTACTATCTAAAAGATTACAAGCTATATTTGTTTTATTTATACAAGTAACAGTG
KOK=        62
KK=  403310  LL=  404209  Z=    9.96  JJ=  403160  DL=   900
A===      111      112      113      114      121      123      124      131      132      133      134      141      143      144      211      213      214      223      224      231      233      234      243      244      313      314      323      333      334      343      413      433
B===      222      122      422      322      212      412      312      242      142      442      342      232      432      332      221      421      321      411      311      241      441      341      431      331      424      324      414      444      344      434      423      443
RRR=   23.261    0.713    0.482    7.583   29.431   15.465    4.122   -0.670    7.295    0.220    0.801   37.172    4.616   -0.095    0.655    0.501   -0.566    2.065    0.665   -0.002    8.368    0.838   -0.992    6.477   -0.317    0.801   31.516   -0.160    0.102    0.102    0.801    0.102
X1==    5.286    0.716    2.241    2.070    4.811    3.775    1.619    0.787    3.111    0.291   -0.760    6.990    1.240    3.186   -0.922   -0.870    0.336    6.187    0.596   -0.206    4.146   -0.915   -0.915    3.019    0.291   -0.760    3.146   -0.262   -0.281   -0.281   -0.760   -0.281
X2==    4.400    0.997    0.215    3.664    6.118    4.097    2.546   -0.851    2.345    0.755   -1.054    5.318    3.722   -0.030   -0.711   -0.576   -1.684    0.334    1.117    0.008    2.018   -0.916    1.084    2.145   -1.091   -1.054   10.018    0.611   -0.363   -0.363   -1.054   -0.363
CD1=       17        8        5        5       18        8        5        3        7        1        0       12        2        4        4        1        3       13        4        2        5        0        0        4        1        0        4        0        0        0        0        0
CD2=       25       12        4       10       27       10        7        2        7        2        0       13        5        1        7        2        0        3        4        3        3        0        2        3        0        0       11        1        0        0        0        0
TATATCCTTTGACTTTTTATAGAGTTGATGATTAAAGGTTATACTTCTAGAGAGAGTGTTACAAGAACCCCATCTAGTCTTCATATCTCTAAATTTTATCACTTTAGGAGAATATCCTATACTTTTTCCTATCTCCATAGTTCTATTGATAACATAGGGATAAAAGTTATCATATATCCATTGATTGATTAATTTTTTTCTCTTTTCAAAGCTATTCTCTTTAAGAGAGATTATAAAGTTATTATCTTTAATCTCACATCTTTCTTGAGGAGATATTTCTATCTTGATAATATATGGAAATCCAAGATAATAGAATTTATCTCCTTCTTCAAACTTAGTTTCTAACTTTTTCCTCTCTTCTATTAGAGCTATTTTTTCTCTTATCCATTTTTCTTTTTCTTTTAAGAGAGATTCTATATATGAATTTGGAACTTTTATTGGAGCAGATACAAGAACTTCTCCATCACTATTTATTCTGATTGTAATATTTTTCATTTTTTTTCTAGTTATTTTTATCTTCATAGTTTTTATTATATCATATTTCAAAATTATTTTTTATAAAATTGGAGAAATAAAGAGAGTTCTTCATATAAAAAATATATTGAGTTTTTTTGTATTATCTTTTATAATACTATGTGAATAAATAGGATTTAGTAGGAGGTAAGAATGTTACAAAAACATAAAAGGAACTTCTCTATAATAGCTCATATAGATCATGGAAAATCTACAATAGCAGATAGATTATTAGAGTATACTGGTGCTGTTTCTAAAAGAGAGATGAAAGAGCAACTTCTTGATTCAATGGATTTGGAAAGAGAGAAGGGAATAACTATAAAAGCTCAAGCTGTAACTTTATATTATAAGGCAAAAGATGGAATAGAGTATGAATTAAACTTAATT
KOK=        63
KK=  414530  LL=  415579  Z=    4.86  JJ=  414380  DL=  1050
A===      111      112      113      114      121      123      124      131      132      133      134      141      143      144      211      213      214      223      224      231      233      234      243      244      313      314      323      333      334      343      413      433
B===      222      122      422      322      212      412      312      242      142      442      342      232      432      332      221      421      321      411      311      241      441      341      431      331      424      324      414      444      344      434      423      443
RRR=   27.421    6.483    1.762    3.393    7.146    6.034    1.444    4.678   -2.648    2.740    1.202   77.557   -0.009    0.112    0.087    0.081    0.120   -5.816    2.089    1.789    1.823   -0.675   18.750    9.364    1.202   -0.009   -2.668   20.648    0.207    0.207   -1.050    0.207
X1==    4.792    3.145    1.454    2.370    5.090    2.989   -1.012    2.693    3.578    1.776   -1.007    8.256   -0.007    0.099    0.032    0.040    0.856   -1.258   -1.127    1.220    0.682   -1.059    3.699    2.004   -1.064   -0.007    2.484    4.524   -0.427   -0.427    2.993   -0.427
X2==    5.723    2.062    1.212    1.431    1.404    2.019   -1.428    1.737   -0.740    1.543   -1.194    9.394    1.336    1.133    2.719    2.019    0.140    4.624   -1.853    1.467    2.671    0.637    5.069    4.673   -1.130    1.336   -1.074    4.565   -0.486   -0.486   -0.351   -0.486
CD1=       18       15        5        6       20        8        1        7        9        3        0       15        1        1        7        3        4        1        1        5        2        0        5        3        0        1        4        5        0        0        4        0
CD2=       29       16        6        7       14        7        1        7        2        3        0       23        3        3       18        7        4       11        0        6        4        2        7        7        0        3        0        5        0        0        1        0
ATATTATGCTTTTTATTTTTATCTAAGATAATTTCATCTTCTAAATATAAAATCTCTCCATTTACCCTAGTTCTTACAAAACCTTTTTTTAAAAGATTAAGAAAAAGATTTTTATGAGTACCTTTTTTATCTTTAACTACAGGAGAAAGAATTATCATCTTATCTCCCTCTTGAAATCTTTCTAAAGCTCCCTCTACTATCTCTTCTATACTCTGTTTTTCTACAGGTCTATTACATATAGGGCAGTGAGCAATACCAATATGAGCAAACAGAAGTCTCATATAGTCATATACCTCTGTAATAGTTCCAACAGTAGAACGAGGATTTCTGTTAGTTGTTTTTTGCTCAATAGATATAGCTGGAGCTAATCCCTCTATACTATCTACATCTGGTTTTGTCATTTGTCCAATAAATTGTCTGGCATAGGCAGATAGACTTTCTACATATCTTCTTTGTCCCTCTGAATATATTGTATCAAAAGCAAGAGAAGATTTTCCACTTCCACTTACTCCAGTTATTACTATAAATTTATTTTTGGAAATCTCTATGTCTATATTTTTTAAGTTATGTTCTCTAGCACCTTTTATAATTATTTTATCTAACACTTATATTTCCACCTCAAACTTATAAATACTCATTTTTCGATTCATATTATACATCATTTTTATCAAAAATGAAATAGTAAAAACTTTATTTAGAGGGGAAACAGCAATTAATATAAATGGTTATTGCGATGAAAAATAATAAGTATATAGAAATAAAATTATTGGGCTCAAAAATATCTTTAGAAAAATTGACAAGATAAATTAAAAGGACTATAATAAAAGAGTATCTTGAAGATTATAATATTTATATTAGGGGAGAGAAAATGAATTTAAGTACAGTATTTATAAATGCTTTAACACTGATTGCTGTTTTGAACCCATTTGGAAATGTTCCACTTTTTATTGGAATGACAGAAGGAATGGAAAAAGAAATAAGAAATAAACTTTTTAAGACGATAGCTATTACGGGTTTTTTTATAACCTGGATTTTTAGTTTGTTTGGTGA
KOK=        64
KK=  415580  LL=  416479  Z=    5.37  JJ=  415460  DL=   900
A===      111      112      113      114      121      123      124      131      132      133      134      141      143      144      211      213      214      223      224      231      233      234      243      244      313      314      323      333      334      343      413      433
B===      222      122      422      322      212      412      312      242      142      442      342      232      432      332      221      421      321      411      311      241      441      341      431      331      424      324      414      444      344      434      423      443
RRR=   72.078   20.255   -0.149    1.080   -1.100    3.309    0.040   -0.476    2.433    6.489   -0.117   -0.626    0.285    0.566    0.061    0.528    2.113   26.145    1.271    1.101   -1.233   -0.093    0.242   -2.902   -0.133    3.488   -1.688   -0.279    0.095    0.095    0.140    1.997
X1==    8.363    5.220   -0.633    1.454   -0.864    0.818    0.868    1.583    3.017    3.519    0.128    0.903    3.128    1.137   -0.104   -0.649    1.415    7.339    0.833    0.818    2.512   -0.885    0.115    5.873   -0.481    1.128   -0.488   -0.125   -0.226   -0.226    0.128    0.774
X2==    8.619    3.881    0.236    0.743    1.273    4.048    0.046   -0.301    0.807    1.844   -0.909   -0.693    0.091    0.498   -0.590   -0.814    1.493    3.562    1.526    1.347   -0.491    0.105    2.105   -0.494    0.277    3.091    3.456    2.238   -0.420   -0.420    1.091    2.580
CD1=       29       21        1        6        5        3        5        4        6        4        1        5        4        3        7        1        6       12        5        3        3        0        1        9        0        2        0        0        0        0        1        1
CD2=       31       18        4        3       11       11        2        3        5        4        0        1        1        1        6        2        4       10        4        6        1        1        3        0        2        4        6        3        0        0        2        3
ATTTCTAATGATAAATTTTTATAAAATAAATATGAATGAATTGAAAATGGCTGGTGGTTTAATTTTAGTATTAATGGCAATAAAAAACTTAATTTTTTCTTCAAAAAAGAGGAAATCTGAAAATAAGCTTTCACCAGAAGAGCAAATAAAACAAGCTGTTATTCCAATGGCTTTTCCAATGATGGTGGGACCTGGAAGTTTGACAACAGCTTTAATAGGACGTTCAGAACATGGATTGTTGAAAAATAGTTTTTCTATATTTATAGCTTTTATTTTGATATATTTAGTACTTATGATAGGAAACTATTTAGAAAGGATCTTTGGAAAATTAGTACTGTATATACTTTCAAAAGTAATGCAGATATTTATAATGTCCATTGGTTTTAGAATATTTTTCGATGGACTTTCTCATGTATTGGAGAAGATACAATAAAATTCTAAAAGAATTATATTTTCTTTCAGATAATTAATATATTTTTATTGCAAAAATTATTTAAATTTTATATTTTTCTTTTTTTAAAATTTGAAGTAGAATAATTTCAAGTTAATAAAACAGATTGAGGTGCAATTGATAAGAGTAAAATTCAGGAGCTATCCAAGCTATGAATGGATTTGAAAGGTAAAATTGCCGAAGTTTAAATCTTTTGGAAAGAGATTTTTACTGGGGATATGGAGAATATCCATATAACTGTCATTGAGTTTTCAATGTTGTGCTTTCTGTGAGGTAAGAAAAATTTTTACATTTTGATGTATTTATTTTAGAATTGTACCAGCAGAGAACCTCTGCTGTTTTTTTTTACCAAAAAATTCTAGTAATTATAAGGGAGGGAAAAATGAGAGTAGTTCTCAAATATGGTGGTTCAAGTGTGGCTACAATTGAAAAAATTCAAAAAATAGCTG
KOK=        65
KK=  421580  LL=  422629  Z=    4.78  JJ=  421580  DL=  1050
A===      111      112      113      114      121      123      124      131      132      133      134      141      143      144      211      213      214      223      224      231      233      234      243      244      313      314      323      333      334      343      413      433
B===      222      122      422      322      212      412      312      242      142      442      342      232      432      332      221      421      321      411      311      241      441      341      431      331      424      324      414      444      344      434      423      443
RRR=   28.622    6.639   -0.160   -2.366    2.075   -1.206   -0.384    5.801   11.281   -0.221    1.184   34.981   38.870   15.201    4.301    1.908    3.958    7.083   -0.676    5.799    3.599    0.175    2.849   11.344    1.078    1.184   -1.023    0.217    0.196   -0.329   -0.400    0.926
X1==    5.127    1.888    0.333    2.057    1.888    0.848    0.807    2.252    2.090   -0.833   -1.056    5.949    7.519    3.742    1.522    0.848    2.966    3.738    0.669    2.090    3.115   -1.089    1.685    2.755   -0.833   -1.056   -0.885    0.720   -0.373    0.627    1.802    0.627
X2==    5.582    3.517   -0.480   -1.150    1.099   -1.422   -0.476    2.576    5.397    0.266   -1.121    5.880    5.170    4.063    2.826    2.250    1.334    1.895   -1.010    2.774    1.156   -0.161    1.691    4.118   -1.294   -1.121    1.156    0.302   -0.525   -0.525   -0.222    1.475
CD1=       21       13        3        7       13        4        5        6        6        0        0       14        9        6       12        4        9        9        5        6        4        0        3        5        0        0        0        1        0        1        3        1
CD2=       26       19        3        1       12        1        2        9       14        2        0       13        7        5       17        8        5        7        1        9        3        1        3        5        0        0        3        1        0        0        1        2
AAGAGATAAACTAATTATTATAAATGGATTTTCTAAATCACATTCAATGACAGGATGGAGAATAGGCTATACTATATGTCCTAAAGAATATAGAAAGTATTTTTTAAATACTAGTTTTTATACAGTTAGTTCATCTATGACTCTTTCATTAAAAGGAGCTGAATTAGCTCTTATAAAATATGAGGATAGAAATGAATTAGTAGCAGAATATAGAGCTAGAGCAGAATATTTGACAGAGAAACTTGAAAAAATTGGATTTAGGGTGTTGAAGCCTAAAGGAGCTTTTTATATATTTGCTGATTATTCCGAACTGTCTGATTTGGATTCATTAGAGTTTTCAATAGATGTACTGAAAAAAACAAAAGTAGCAGTAGTTCCTGGCGCTGCTTTTGGAGTTGAAAAGTATGTAAGATTTGCTTTAACAGTAGATATATCTACTTTAGAGAAAGCTATGAAAAGATTAGAAAAATATAGATAGAGAGATTGTAAGAATTGTATGGTAAAATGATGAGAAGTTAAAATAACTTGCTAAAATCAAATATTTGGAATTTTTAAAAATTATGAATTGAGTGTTTAAGTTTTAAAGATAGGAGCTTTAGTTAATTAACTTCTCAAAAGAAAAAATAATTCTTATTATTTGTAAAAAATATTTAATAATTTATTAATTAGTGTTTATTTTTAAAGTGAAGGGAATCTCCCCATTTTCCATATACAATTTCATCACCAATAGCTTTTACATTATTATCCATGATTTCTTTAGCTTTTTCAACACTATCTTTTATTCCAGGCTTGTTATCATAAAGTAAGTATTTTCCTTTATGTTCTAATGCAGTAGCTGTAGGCATAAGTATATTAGCTCCAGCTAAAAGACCTTTTTCTCTACCTTGTGGATCTAATCCTTGTAGAGCAGTTGTAGCAGCTATATTTACATCTTTTAAGAAAATTCTAGTAATAGCTATCATTTTTAATCCTAGTTCTACTCTTTTCTTTTCATTGATTACAATATTTTCCCATTCTTGTCCAAGTGGGGTATCTTTATGTAAAATATAT
KOK=        66
KK=  428180  LL=  429229  Z=    5.38  JJ=  428120  DL=  1050
A===      111      112      113      114      121      123      124      131      132      133      134      141      143      144      211      213      214      223      224      231      233      234      243      244      313      314      323      333      334      343      413      433
B===      222      122      422      322      212      412      312      242      142      442      342      232      432      332      221      421      321      411      311      241      441      341      431      331      424      324      414      444      344      434      423      443
RRR=   18.850   17.594    0.934    4.758    5.449   14.815    3.083    0.249    9.139   -3.333    1.225   30.907   38.110   -0.231   -0.861    0.779    0.419   22.616   -0.078    0.031   22.944    0.286    2.620   -0.032    0.334    0.038    2.631   -0.189   -0.261   -0.237   -0.127   -0.693
X1==    3.956    6.441    0.703    2.184    1.765    3.406    2.488    0.103    2.831    2.830   -1.099    5.023    6.230    2.309    1.046   -0.619   -0.781    6.428   -0.385   -0.044    4.481   -0.268    1.489    2.116   -1.040   -0.183    1.698   -0.409    0.544   -0.456   -0.183   -0.456
X2==    4.765    2.732    1.330    2.179    3.087    4.350    1.239    2.405    3.228   -1.178   -1.114    6.152    6.117   -0.100   -0.824   -1.257   -0.536    3.518    0.203   -0.697    5.120   -1.068    1.760   -0.015   -0.322   -0.210    1.550    0.464   -0.481    0.519    0.694    1.519
CD1=       18       26        4        7       13        9        8        3        8        4        0       12        8        4       11        2        2       15        3        3        6        1        3        4        0        1        3        0        1        0        1        0
CD2=       23       16        6        7       17       11        5        8        9        0        0       14        8        1        6        1        2        9        3        2        7        0        3        1        1        1        3        1        0        1        2        2
GAAGAAATTAATATAGGATATAATGGAGAAAAATTAATTATTACTTGGAAAAACTCTTATTTTTCAAGTAAGACTATAGGGCTTCAGTATCCAGATTTTAAAACTATTCTTAGAATTTCAGCTTTTGAAAAGAGAATGGAATTTAATAGAGATGAGCTAAGAAGTGCTATAAAAAGAGTTATTACAGTAGCTAAAACTAGTTTGGATGCTAAATTTGGAGCAATTTTTACTTTTGCAGGAAAGATGATGCTTATAAATGCTGTTTCTGGAAAAGCTAAAATAAATCAAAAGGTTAATATGCTAAAAGATGGAGAGGATTTTAAAGCTTCTTTAAATTGTAAATTTTTGTCTGAATACATAGATAATATTTCGGGCAATGTCATTATCAGCGGAAATAATGCGTCTTCTATGTTTGAAATAAAAGAAGCTGAAAATGATGATTATATATATATACTTATGCCGTTAGCACTTAGAGACTAAAATAGAATAGTGAATTTAAAAAAACTCAAGAATAACTTTTATTAAAAAATGAAGATCAAAGTTTAATCATTAATTTGTTATTCTTGAGTTTTTTAATATTTTTTATGTTCTAGCACAATCAGTAGCAGAACCAATCATTATTTCAAGTCCATGTTTTAATTCAGGGATAATATAAGATAAGGCTTCCTCTACTGCTTTAGGACTTCCAGGCATATTAATTATGAGAGTATTTTTTCTAATTCCAGCTGTAGCTCTAGATAGCATAGCTCTTTTTGTAATGTTTAAAGAATAACTTCTAATAGCTTCAGGGATACCTGGAACCCTTTTTTCTATAACTTCTTCAGTAGCTTCTGGTGTTATATCTCTTTTTGAAAATCCAGTTCCACCTGTAGTCAAGATTAAATCTGCTTCATTATTTTCACATATCTCTAGTAAAGTATCTTTAATTATTTGAAAGTCATCTGGAATTAATATCTTTTTTTCTATCAAATAATTATTTTCTAACATTATTTTTTCAATAATCTGTGTAGAAATATCTTCTCTCTTTCCTTCTGCACCTTTATCACTCAT
KOK=        67
KK=  446930  LL=  447829  Z=    5.71  JJ=  446720  DL=   900
A===      111      112      113      114      121      123      124      131      132      133      134      141      143      144      211      213      214      223      224      231      233      234      243      244      313      314      323      333      334      343      413      433
B===      222      122      422      322      212      412      312      242      142      442      342      232      432      332      221      421      321      411      311      241      441      341      431      331      424      324      414      444      344      434      423      443
RRR=   37.461    3.421   -0.062    2.079    4.138    0.800    0.529   10.826   -0.055    6.595    1.061   10.012    7.334    7.912    1.989    2.933   -0.086   12.766    0.007    0.537   11.528    1.067    2.550    0.306   -0.273   -0.001   15.022   -0.307   -0.176   -0.324   -0.819   -0.324
X1==    6.052    1.878    0.066    0.727    1.878    1.588    0.551    4.819   -0.109    2.964   -0.995    4.302    2.005    2.317    1.878    1.588    0.551    4.566    0.375    0.457    3.495   -1.052    0.863    0.246   -1.210    0.005    3.495    1.273    0.501   -0.499   -0.995   -0.499
X2==    6.190    1.822   -0.950    2.859    2.203    0.504    0.961    2.247    0.504    2.225   -1.066    2.327    3.657    3.414    1.059    1.847   -0.156    2.796    0.019    1.175    3.299   -1.014    2.957    1.245    0.225   -0.122    4.299   -0.241   -0.352    0.648    0.823    0.648
CD1=       20       11        3        3       11        6        3       11        3        5        0        8        3        3       11        6        3       12        3        4        6        0        2        1        0        1        6        2        1        0        0        0
CD2=       25       12        1        9       13        3        5        6        3        3        0        8        5        6       10        5        3        6        3        4        4        0        4        3        1        1        5        0        0        1        2        1
AAAACTATTGTATCTACATCAAAATGTTTTTTAGCAAATAAACAACCTTTGTATCTATTAGAGCTGACAACAATAGGAGCTTTTAAATTAAGTGCATGAATATAAGGTTCATCCCCACTTTCTTTAGCTGTAGCAAAAAGTTGATAACCATCACTTACCAGAAGAGGCTCTCTTTTTCTTTTACCTCTATATCCTCTAGAAACAACAGCGACATTTTTCCCCATTTTCTGTAATCTTTTTACAAAATATTGTACAGCAGGAGTCTTACCAGTACCGCCTACAGTAATATTACCTATACAGATAATCTCTACACCCTCTACCCTCCTTATAGGAAGCATTCTCTTATCATAGAGAAAATTCCTCAAAGATGTGATGAGGTAATATATATATGCTAATATCCTCATTATTACTCCTCAAATAAAAATGTTTTACTCTATATTTTACTCCTAGTAAAAGTAAAAAGTCAAGGAATTTTAAAATTACTTATTCTATATTTAAGAGGAAGCTTACTTTTTTATAAATTTTAAAATATTTAGAGAGAATAAGATTTATGTATTAAAACTTTACTGGAACTATTTTTGATATTCCTATCTCTTTATTCATTGTAACACCGAAAATACTTTCTGATTCTTTCATAGTATCTTTATTATGGGTAATCAAGATAAATTGGGATTTATTTGTAAATTCTTTTAATTTTCCAATGAGTTTTCTGGTGTTTTTTTCATCTAATGCTGCTTCTATTTCATCTAAGAATGTAAAAGGGCTAGGCTTAAACATGAATATTCCCATGATAAAAGCAATAGCTACCATAGATTTTTCACCTCCAGATAGGAGAGATAAAGATTGTCTTTTTTTATTTTTAAACTTTATAAAAATCTCAACACCACATTCATCAAAATT
KOK=        68
KK=  471290  LL=  472189  Z=    5.69  JJ=  471020  DL=   900
A===      111      112      113      114      121      123      124      131      132      133      134      141      143      144      211      213      214      223      224      231      233      234      243      244      313      314      323      333      334      343      413      433
B===      222      122      422      322      212      412      312      242      142      442      342      232      432      332      221      421      321      411      311      241      441      341      431      331      424      324      414      444      344      434      423      443
RRR=   19.730    4.082    0.391    0.388    6.167    2.255    0.251    0.749    7.559   -0.214    0.641   31.612   32.111    2.839    8.586    1.397    1.263    2.386    0.037    0.470   -1.250   -0.098   -0.098    1.652   -0.200   -0.238   14.764   -0.028    0.067    0.067    0.844    0.067
X1==    3.890    2.662    0.605    0.911    1.601    0.913    0.268    0.605    3.923   -0.448   -0.879    5.879    5.121    1.744    3.723    1.665    1.349    1.227   -0.558   -0.592   -0.377   -0.739   -0.739    2.963    0.552   -0.879    2.623   -0.095   -0.185   -0.185    3.121   -0.185
X2==    5.072    1.533    0.646    0.426    3.851    2.471    0.937    1.238    1.927    0.478   -0.730    5.378    6.270    1.628    2.306    0.839    0.937    1.945   -0.067   -0.793    3.315    0.133    0.133    0.558   -0.362    0.270    5.629    0.296   -0.359   -0.359    0.270   -0.359
CD1=       22       16        3        6       13        3        4        3        7        0        0       16        6        4       19        4        6        3        2        1        0        0        0        5        1        0        3        0        0        0        4        0
CD2=       18       11        4        2       17        8        3        5        7        2        0        8        7        2       13        5        3        8        2        2        6        1        1        1        1        1        9        1        0        0        1        0
ATAACAAGTAGATATAGACTTCCAATAATGATATCTGAAAATGGATTAGGGGCTTTTGATAAGTTAGAAGAGGACAACTCTATACACGATGCTTATAGAATAGAGTATATAAAAGAGCATCTAAAAGCTTTAGCTGTGGCTATTGACGAAGGTTGTGAGGTACTAGCTTACTGTACTTGGTCTTTTACTGACTTACTAAGTTGGTTAAATGGATATCAAAAGAGATATGGATTTGTCTATGTAGATAGAAATGAGGAGTCTGGAAGCTTAGACAGATATAAAAAAGATAGCTTTTATTGGTATCAAGAGGTTATAGCAACTAATGGAGAGTCTTTAGATAAATAATTAAAATAACTCAAGAATACTTTTTATGAAGAGAATTCTTGAGTTATTTTTATATATTAGAAAAAAAGTAAATTCTAATTTAAAACTTGATAAGGTAAATAATTTTGTATGAATAAAAATTTCAATTACACTATCTTGTACTTTATTATCTAAAATTTACATTTCCCTTATCTCTCTCCTAATCTCTAAATTTGTCGAACATTGAGTAGCTTTTTATAAATATTTTAATATAAAATTGTATTAAAAAGAATTAAATATATAGAAATGAAGGATATTCTTTTATAAAATTAATTTTGTAGACATAATTAGTAAAACATATTATAATATATTGTATTTATTATAGTTATAAGGAGGACAGATGAATAAAGCAGAATTAGTTTTAGAAAGTATTAGAACTACGTATAGAAAGAAAATATGGAATAAATTTATAAAAGCAATAAAAGATTTTAATTTGATAGAAGATGGAGATAGAATAGCAGTAGGAGTATCTGGAGGAAAGGATAGTTTACTTCTCTGTAAGCTTTTTCAAGAGTTAAAAAAAGATAAAAGTAAAAA
KOK=        69
KK=  498290  LL=  499459  Z=    4.86  JJ=  498260  DL=  1170
A===      111      112      113      114      121      123      124      131      132      133      134      141      143      144      211      213      214      223      224      231      233      234      243      244      313      314      323      333      334      343      413      433
B===      222      122      422      322      212      412      312      242      142      442      342      232      432      332      221      421      321      411      311      241      441      341      431      331      424      324      414      444      344      434      423      443
RRR=   16.109    0.750   -2.729    4.573    4.347    0.410   -0.243    0.039    1.263   -0.011    1.448   -0.364    0.155    0.526   10.134   -1.751   38.751   -3.174   22.738   -2.030    0.534   -1.712    0.395   -1.096   -0.772  156.961   15.661   -0.529    0.394   -0.381   -0.809   -0.114
X1==    3.549    1.266   -0.903    3.665    1.588    0.207    4.350    0.664    2.673    0.014   -1.393   -0.859    0.055    1.168    3.201    3.289    7.014   -0.657    3.814   -1.026    0.296    1.391   -0.320    1.424    1.014   11.640    3.296   -0.261   -0.509    0.491    0.779   -0.509
X2==    4.539    0.592    3.021    1.248    2.737    1.979   -0.056    0.059    0.472   -0.761   -1.039    0.424    2.834    0.450    3.166   -0.532    5.525    4.828    5.962    1.979    1.807   -1.231   -1.231   -0.770   -0.761   13.485    4.752    2.031   -0.775   -0.775   -1.039    0.225
CD1=       27       14        2       17       15        3       15        5        7        1        0        5        2        6       20        8       21        1       11        1        1        3        1        5        2       18        4        0        0        1        3        0
CD2=       13        7        8        3       12        8        2        3        5        1        0        2        4        1       13        3       10       17       13        8        6        0        0        0        1       15       11        4        0        0        0        1
GAATCTATTTTGGTTATAGATGGAACAACTGGGCAAAATGCTCTCACTCAGGCTAAGGTTTTTAATGAAGTTACTGAATTAACAGGATTTATTATAACTAAATTAGATGGAACTGCTAAAGGTGGAATTGTTTTTAGCATATCTGAGGAAATAAGGAAACCTATTAAATTTATAGGAGTAGGAGAAAAAATAGAAGACTTGAGAGAATTTGATACAAAAGAATATATACAAGCTATATTTGATTAAGATAAATAATATAATTTGTAAATGAAATAAAAAACATATTGTAATTAAAATTAAAATTTGTTAGTATATACTTAACAACTGTTAAGTTGTTATTAAAAATGTATATAAAATTTTAAGATAAAAATATTATTAAGGAAGTGAGTATTTTGAGTTTTTTAGTGAAAATCAGAGAAAAAGCAAGAGAAGTACAGAAGTCTGTTGTACTACCAGAAGGAACAGATGAAAGGGTCGTTACTGCAGCAGCAAAAATTGTAGAGTTAGGAGTAGCTAAACCTATCGTTTTAGGGCATAGGGAGGATATGGAAAGGGTTGCTAATGATTTGGGAATTAGTTTAAGAGGTGTAGAGATTATTGAGGCTAAGAATCCACCAAAATTAGAAACTTATGCTCAAAAATTAGTAGAATTAAGAGAAAAAAAAGGAATGACTTTAGAAAAAGCAAGAGAAATTTTATTAACTGATCCAAACTTTTATGGAGCTATGATGGTAAAACTTAAAGATGCTGATGCTATGGTATCTGGATCAAATTCACCTACAGCTGATGTATTAAGAGCAGGATTACAAGTTATAGGAACAAGACCAGGAATAAAAACTGTATCATCAGTATTTGTAATGGAATTAACAGAAAGACAGGAAAGTTATGGAGATGTCCTATTATTTGGAGATTGTTCAGTTATACCAGTACCTACAGCAGAGCAATTAGCTGACATAGCTGAGGCATCAGTAGTAACTGCTCATAATGTAGTAGGAATGCAAGGAAAAGTAGCGCTAATGACTTTTTCTACAAAAGGATCAGCTCATCACCCAGATGTCGATGTAGTGATTGAAGCTGGAAAAATACTAGAAGAGAGAAATGTAAAGTTTCAATATACTGCTGAAGTACAAGCAGATGCTGCAATAGTTAAGTCAATAGCTATGAAAAAAT
md=   1  K3=  251961  K4=  505116  IDL= 2015678
KOK=        70
KK=  260451  LL=  261560  Z=    7.03  JJ=  260421  DL=  1110
A===      111      112      113      114      121      123      124      131      132      133      134      141      143      144      211      213      214      223      224      231      233      234      243      244      313      314      323      333      334      343      413      433
B===      222      122      422      322      212      412      312      242      142      442      342      232      432      332      221      421      321      411      311      241      441      341      431      331      424      324      414      444      344      434      423      443
RRR=   40.285    2.823    2.196    3.881   17.450   -0.170    0.434    0.196    0.844   -2.679    0.074    5.585    8.033   25.795    4.596    1.820   -0.592    6.325   -0.751    3.196    0.981    1.105    6.577   40.405    0.202    0.074    8.783    0.233   -0.158    0.155    0.011    0.155
X1==    7.587    1.121    1.061    2.189    4.106   -0.349   -0.860    0.492    0.281    2.167   -1.090    3.150    1.681    4.918    2.116    0.911   -0.860    3.433   -0.556    0.911    0.322   -0.961    2.039    5.713    0.167   -1.090    2.322    0.779   -0.313   -0.313   -0.166   -0.313
X2==    5.310    2.519    2.069    1.773    4.250    0.487   -0.505    0.399    3.004   -1.236   -0.068    1.773    4.778    5.244    2.172    1.997    0.689    1.843    1.352    3.507    3.046   -1.150    3.225    7.072    1.210   -0.068    3.783    0.299    0.506   -0.494   -0.068   -0.494
CD1=       37       13        5        9       22        2        2        4        3        3        0       11        3        8       16        4        2        7        2        4        1        0        3        8        1        0        3        1        0        0        1        0
CD2=       21       16        7        5       21        5        2        4       10        0        1        5        6        6       15        8        4        9        6       11        6        0        5        8        3        1        7        1        1        0        1        0
TAAAGCTATTCAAGGTTATAATAAAATCAAAGATAAAAAACCTGAATATATTACTATAATAGATTTTTCAAAACCATCTAGTGAAGAGAGATTTTTTGTAATTGATTTAAAAAATAAAAAAGTTGATTATTCAACATATGTAAGTCATGGAAAGAATACTGGATTAGATAGAGCAGTGAAATTTTCAAATAATATAAACTCTTATCAGAGCTCTTTAGGTTTTTATATAACAAAAAATACATATGATGGAAGTAATGGATATTCTCTAAGATTAGTAGGTTTAGAACCTGGAATAAATTCTAATGCTATGTTGAGACATATAGTGATACATGGAGCTGATTATGCTACCAAAGAATTTATGGAAAAATACGGGTTTTTAGGAAGAAGTCTGGGATGCCCTGCTATTCCAGAAAATATTTCAAAGGAGATAATTGATCACATAAAAGGAGGAACAGTTTTATATATCAATGGAAATGATGAAAAGTATTTAGTTAAAAGCAAGTATATCCAATTGTAAAAAGGTATAACTATTTAAATATAAATTAAAGAGAACTTAATAAGAATTGATATTAAAAGATACAATTAAAAGGACTGATTCTTAAATAAAAGATCAGTCCTTTTAAATTAGTGATATAATATTTTTATCACTTAAATTTTATATTTCTCTTTCTAAGTTTTAATTTTTGTTTAATATTCCTATAACGTTTGAATTTATAATAAATTTGTGAGAAAGTAGATACTACAACTATACCAGAGGTAATAGCAAAAGTTAACATGAAAGTATTTATACCACTTTGGAGAGCTTCTGAATTTTTTCCTTCTATAAAATATGACATTGTAAAATATATACCACTTCCAGGAACTAAAGGAATTAAACTAGCAATAAGTGTTGATGTTACAGGAGTTTTTAAAAGTCTAGCTATAATTTCTGAATATATTGTTATTCCTATTGCTGAGCAAAAAAAAGAAAAAGCAGTGGAGTGATTGGAAGATTTAAAAAGGATATATATAGTCCATCCTAAAGCTCCTCCAATAGAAGCAAAAATTAATTTTTTACCTTTAAGATTAAAAATAATTCCAAAAGCTAGAGTGCTTCCAGCTGCAGAAGTA
KOK=        71
KK=  277611  LL=  278720  Z=    4.64  JJ=  277581  DL=  1110
A===      111      112      113      114      121      123      124      131      132      133      134      141      143      144      211      213      214      223      224      231      233      234      243      244      313      314      323      333      334      343      413      433
B===      222      122      422      322      212      412      312      242      142      442      342      232      432      332      221      421      321      411      311      241      441      341      431      331      424      324      414      444      344      434      423      443
RRR=   18.337    6.206    0.196   -1.505    4.397   -0.799   -4.734   12.816    9.520   -0.316    1.669    1.138    2.691    5.219   10.028   -0.795    0.012    0.954    0.114    2.828   41.204   -2.016   82.131    6.133   -1.833   -1.280   -1.064   -0.707   -0.381   -0.570    0.633   -0.094
X1==    3.055    2.395    2.456    1.635    2.005   -0.980    4.497    3.051    5.323    0.901   -1.309    3.059    1.004    2.644    2.395   -0.349   -0.026    1.821    0.211    2.171    4.048   -1.234    7.755    1.694    1.871    1.004    2.048   -0.399    0.367   -0.633   -1.309    1.367
X2==    6.002    2.592    0.080   -0.921    2.193    0.816   -1.053    4.201    1.789   -0.350   -1.275    0.372    2.681    1.974    4.188    2.275   -0.443    0.524    0.539    1.302   10.179    1.633   10.591    3.620   -0.980   -1.275   -0.519    1.773   -1.038    0.900   -0.484   -0.069
CD1=       16       13        7        8       12        1       13        8       11        2        0       11        3        7       13        2        4        5        4        6        5        0       11        5        3        3        3        0        1        0        0        2
CD2=       20       13        4        1       12        6        1       12        8        2        0        3        5        3       17        9        2        6        4        7       20        4       16        5        1        0        2        4        0        2        1        1
CCAATAGCATTATTAAGAAAAATGGCACCAGCATATTTCACAGCTATAGGAACTCAATCATCAGCAGCAACTATTCCAGTAACTTTAAGACAAACTAAAGAGAATGGAGTAAATGAAGGTATAGCAGATTTTACAATTCCACTATGTGCGGCTATTCACTTATCAGGAAGTACTATTACATTAGTAAGTTGTTCTATGGCAGTTATGATGTTAAATGGAATGCCTATTACATTCTCAGGAATGTTTGGATTTATTTTGATGTTAGGAATAACAATGGTAGCAGCGCCTGGAGTGCCTGGTGGAGCAGTTATGGCAGCACTTGGATTGTTAGAAACTATGTTAGGATTTGGACCAGAATTACAATCATTGATGATAGCCCTATATTTAACTCAAGATAGTTTTGGAACTGCATGTAATGTAACTGGAGATGGAGCAATTTCTATTATGGTTAATAAAATAGCAGGATTTAAGTTAGAAAAAAAAGCTTAGTTTTAAATAAAATTAGTCAACAATGTAATATCAGTAAATAAAATATAATTAAATAACTGCTGAGATGTTTTATTTCAGCAGTTATTTAACGAAGGAAGGAAGGTAGATTATGAAAGAAATATTTGAAATCAGATGGCATGGAAGGGGAGGACAAGGAGCTAAAACTGCATCTTTACTTCTTGCTGATGCTGCTTTTAGTGGAGGTATGTATGTGCAAGGTTTTCCTGAATATGGACCAGAAAGAATGGGAGCACCTATCACTGCTTATAACCGTATCTCTAAAAATCCAGTGAGAGTACACTCTAACATATACGAGCCAGATTTTGTTGTTGTTGTCGATGAAACTTTGATAGAAAGTGTAGATGTTACAAAGGGACTAAAAGAGGATGGTGCTATAATTATTAATAGTTCTAAGCTTGCTTCCGAATTTATTCCTTTTTTAAAGGGATATAAAGGAAGAGTATTCACTTGTGATGCTAGAACAATTTCCGAAGAAACTTTAGGTAAAAATTTTCCAAATACTCCTATGCTTGGTGCTGTTGTAAAAGTAAGTGAAGTTATGGAAGAAAAGGCATTTTTAAAAGCTATGGAAGACTCTTTTAAACATAAATTTGCAAGTAA
KOK=        72
KK=  282771  LL=  283580  Z=    6.10  JJ=  282501  DL=   810
A===      111      112      113      114      121      123      124      131      132      133      134      141      143      144      211      213      214      223      224      231      233      234      243      244      313      314      323      333      334      343      413      433
B===      222      122      422      322      212      412      312      242      142      442      342      232      432      332      221      421      321      411      311      241      441      341      431      331      424      324      414      444      344      434      423      443
RRR=    0.638    0.389    0.725    6.584    7.698    1.912   30.950   -2.442    3.245    0.577    0.969    0.033    0.337   -0.579    1.726    0.086  101.247    2.835   10.000   -0.253    4.226    1.092   -0.720    0.068   -0.053   47.793   26.784    0.004    0.269    0.269    0.263   -0.211
X1==    0.813    0.463   -1.047    2.336    3.984    1.979    7.804   -1.660    3.359    1.153   -1.244   -0.415   -0.432    1.347    1.246   -0.090    9.350    1.029    4.039   -0.779    1.334   -1.102    0.727   -0.124    0.153    7.682    4.334   -0.265   -0.479   -0.479    1.191   -0.479
X2==    0.784    0.839   -0.692    2.819    1.932    0.966    3.966    1.471    0.966    0.500   -0.779   -0.080   -0.779   -0.430    1.386   -0.957   10.829    2.754    2.476    0.325    3.167   -0.991   -0.991   -0.547   -0.348    6.221    6.180   -0.015   -0.561   -0.561    0.221    0.439
CD1=       11        8        1       10       17        5       19        0        7        2        0        4        1        5       10        2       22        3       10        1        2        0        2        2        1       11        5        0        0        0        3        0
CD2=        4        5        1        4        7        4        6        4        4        2        0        1        0        0        6        1       14        8        5        3        6        0        0        0        1        7       10        1        0        0        1        1
GAATACCTATAGAGTTTGCACCTGGACATATAACTTATGTATGGTTTGATGCTCTTACTAACTATTTAACAGCAGTAGGATATGAGAATAACCCAGAAATGTTTGATAAGTATTGGAATAATGCTGAGGTAATGCATTTATTAGGAAAAGATATAGTTAGATTCCATGCTATAATTTGGCCTTGTATGTTACTATCAGCAGGAGAAAAACTTCCAGATAAAGTAGTAGCTCATGGTTGGTGGACATCTGAGGGAGAAAAGATGTCAAAATCTAAAGGAAATGTTGTAGACCCTATATCTGAGATAGAAAAATATGGAGTAGATGCTTTTAGATATTGTCTAATGAGAGAGGTTCAATTTGGAAATGATGGAGACTACTCTACAAAATCAGTAGTTACAAGAATCAACTCTGATCTTGCTAATGATTTAGGAAATCTATTAAATAGAACATTAGGAATGTATAAAAAATACTTTGGTGGAGTAGTTGTAAATGGAGCTACTAGGGATAAGTATGATGATGAGATAGAAACTTTATGGACAGAGGTAGTAAAAGAAGTAGAGGAGCAAATGAATATAGTTCAGTACTCTAAAGCTCTTGAAGCTATTTGGAAATTTATCTCAAGATTAAATAAATATATAGATGAAACAGCTCCATGGACATTAGCTAAAGATGAAGCTAATAGAGATAGACTTGCTGTAGTAATGAATCACTTAGTAGATGGACTATATAAAGCAGCTGTTATGGTTTATCCATATATGCCAACATCAGCTCAAAAAATTTGGAATCAATTGGGAGAAACTAGAGATATCC
KOK=        73
KK=  341301  LL=  342350  Z=    5.38  JJ=  341301  DL=  1050
A===      111      112      113      114      121      123      124      131      132      133      134      141      143      144      211      213      214      223      224      231      233      234      243      244      313      314      323      333      334      343      413      433
B===      222      122      422      322      212      412      312      242      142      442      342      232      432      332      221      421      321      411      311      241      441      341      431      331      424      324      414      444      344      434      423      443
RRR=   15.430    3.248   -0.684    3.733   64.094   -0.433    7.535    2.387   -0.521   24.693    0.124   -0.205   10.029    0.929    0.615    8.622   -0.882   -0.422    0.223    0.539   27.392    1.340    3.743    1.335   -2.124    1.340   -0.072    1.086    0.315   -0.267    0.269    0.609
X1==    3.783    2.383   -0.239    1.179    8.940    2.876    3.040    1.726    3.455    2.645   -0.098   -0.165    3.726    3.877   -0.896    2.296    0.663   -0.460    0.157    0.558    6.181   -1.195    5.560    0.568    1.714   -1.053    0.420    2.431   -0.541    0.459    0.858    1.459
X2==    4.078    1.363    2.864    3.167    7.169   -0.151    2.479    1.383   -0.151    9.334   -1.272    1.241    2.692    0.240   -0.686    3.755   -1.329    0.917    1.426    0.965    4.432   -1.122    0.673    2.348   -1.240   -1.272   -0.172    0.447   -0.583   -0.583    0.313    0.417
CD1=       13       12        2        4       28        8        8        5        9        4        1        2        5        5        4        7        4        3        4        4        9        0        8        2        3        0        2        3        0        1        2        2
CD2=       25       13       10       11       30        3        8        7        3       13        0        7        5        2        7       10        1        4        5        5        6        0        2        4        0        0        1        1        0        0        2        1
TACGCCTGCTTGCATCCCTTGCATAGCTCCATTTACTATTCTATTATCTCTAAAAGCTATATAAAAAAGTGAAATAACTGATATTATTATTAGAGGAGGAAACACTGTTCCTACCAATGCCACTATCGCTCCTAGTATACCTGCCAATTTATATCCTATTATTAAAGATGTATTTATTGCTATTGCTCCTGGTGCTGATTGAGCTATTGCTATCAAATCTATCATCTCATTTTCATCTATCCAACCATACTCAGTTACAAATTTTTTTCTCATTAGAGGTACTATTACATATCCTCCTCCAAATGTAAAAGCACTCAAATAAAATGTTGAAAAGAAAAGTTTTAAGTAAAATTTTTTATCTTTTTTCATACTAACTCCCTTGTCTTTTTCCATTTTGTTTCATATTATATAACTTTTTTCATCTTTTTTCCAATATTTTCTATAGTTTTAACTAATTATATTATAAATTTTCTTGACCATAAAATATTTCATAGGTAAAATATATAGGTAAATCTTTAAGGAGGTTTTATGATACAAGAAAAATCAGTTTTTAAGACAATACTTAGGTATACTATTCCCTCTGTTGTATCTATGTGGATATTTACAATCTATACAATGGTAGATGGAATATTTATAGGGAAATATGTTGGAGCCTTAGGTTTAGCTGGTGTTAATATTACTATGCCACTTATCAATCTTACCTTTGCTATTGGTATAATGATAGCTGTAGGTAGCTCTACTATGATAGCTATACACTATGGTGAAGGTGACTGAGCAGTAGGAAATAAGATATTTACAACTGCAGTTTACTCACTTTTAAGTTGTGGTATTCTTATTTCAATATTGATAACGATATTTATGGAACCAGTTATAAATTTTTTAGGTGGTGGTGGAAATCTTTATCCCTATGTTAGAGATTATCTTAGTGTTATTATTTTATTTTGTGTATGCTATATGACTGGTTATGCTTTAGAGATATATATCAAAGTAGATGGTAATCCTGTCTATCCTACCCTTTGTGTAATAACAGGCGGAATAGTAAATATTCTA
KOK=        74
KK=  391011  LL=  391940  Z=    7.11  JJ=  390861  DL=   930
A===      111      112      113      114      121      123      124      131      132      133      134      141      143      144      211      213      214      223      224      231      233      234      243      244      313      314      323      333      334      343      413      433
B===      222      122      422      322      212      412      312      242      142      442      342      232      432      332      221      421      321      411      311      241      441      341      431      331      424      324      414      444      344      434      423      443
RRR=   22.818   10.914    0.225   16.173   -0.238    1.345    0.227    0.225    5.334   -0.202    0.928   34.514   37.056    4.209   -0.081    0.180   -0.665    5.971    0.027    2.123   25.612    0.940    0.092   11.665   -0.180    0.105   -1.039   -0.015    0.137    0.137    0.928    0.137
X1==    3.815    3.944    0.311    4.461    2.499    0.722   -0.335    0.311    2.864   -0.618   -1.066    7.778    3.658    2.763   -0.029    0.722   -0.866    2.746    0.076    0.722    4.511   -0.893    0.107    2.652    0.382   -0.121   -0.489   -0.152   -0.278   -0.278   -1.066   -0.278
X2==    5.980    2.767    0.724    3.626   -0.095    1.862   -0.678    0.724    1.862    0.328   -0.870    4.437   10.130    1.523    2.767    0.249    0.768    2.175    0.356    2.938    5.678   -1.052    0.862    4.398   -0.470   -0.870    2.126    0.098   -0.494   -0.494   -0.870   -0.494
CD1=       22       19        3       14       15        3        3        3        6        0        0       21        5        6        8        3        2        5        3        3        5        0        1        5        1        1        0        0        0        0        0        0
CD2=       18       13        4        6        6        7        1        4        7        2        0        7       11        2       13        4        3        9        3        9       10        0        2        5        1        0        5        1        0        0        0        0
ACTGCTCCATATCTTCAATACTCTTATGCTAGAATTCAATCTATTTTAAGAAAGGCAGAATCAGAAGGTAAAGGAATAGATTTTACTAAAACTATATTAATAAAAACTCCTCAAGAGAGAGCTTTAGCTAATCATATAGCTGCTTTCCCTATGGCAGTAATAAAAGCTTCTGAAACATTTAAGCCAAATGTGATAGCTGATTACCTATTTGAATTAGCTAAGAAGTTTAATAGCTTCTACAATAGTTGTCCAATACTTAATCAGGAAGATGAGATTTTATTCTCAAGAGGATTACTTGCTAAAGTAGCTGGAGATACTATAAAAGATGGATTGGATTTACTTGGAATTAGAACATTAGAAAGAATGTAATTTATATTTTATAACAGGAAGGGACACCTAAAATCTTATTATTTAAGATTTAGGTGTATTTTTTTATTGGTAATATTAGAGAATATAAAATTATGGAGAAGTTTTTCAGTTAGTTGGTAATAAGAATGAAGAATATAGATAATTATTAAAATAAATTTTAAGGAGTAGAAAAATGAGAAAAGAAATTGAAAAATTAATAGCTGAAAATGAAAAAATATCTTTAGAAAAAATAGCTAAAGAGTTAGGAATATCTCTAATAGAGGTATTAAGAGAAGCTCCAACAGCAAGAAAATATCCTCTTGAGAAAAGAGAAGAACTTTTTGAAATATTAAGAGGATGGGAAAAAGTTTTTCTATTAGTAGTAACTCCTAACTTTGTTTTGGAAATAAAAGATAAGTTTCCAAAGGGATTTTATGCCCATGGGTATTTAAATTTCCATGATCCAGAATCTTCAATAGGAGGACATTTAAGTGTTGATAAAATAAAAGAGATTTTCTTAGTAGAGGATAATATGTTTGGAAGAAAAAGTTGTTCAATAAGATTCTATGGGGAAGATGAGAA
KOK=        75
KK=  395751  LL=  396530  Z=    4.75  JJ=  395721  DL=   780
A===      111      112      113      114      121      123      124      131      132      133      134      141      143      144      211      213      214      223      224      231      233      234      243      244      313      314      323      333      334      343      413      433
B===      222      122      422      322      212      412      312      242      142      442      342      232      432      332      221      421      321      411      311      241      441      341      431      331      424      324      414      444      344      434      423      443
RRR=   43.106    0.076   -0.000    2.182   -4.402   -0.306   -3.004   -0.966    1.452   -0.899    0.966   42.171    4.785    0.889   -1.093   -0.877    4.752    9.135   -1.436    6.627   13.461   -0.048    0.201   12.200   -0.029    0.710    1.479   -0.157   -0.264    0.220    0.966   -0.235
X1==    6.492    0.393   -0.001    1.161    4.368   -0.182    1.689    2.138    0.488    0.889   -0.842    6.805    1.158    0.344   -1.098   -0.853    1.689    3.416   -0.719    1.829    4.335    0.044    0.044    3.255    1.856    1.158    0.703    0.417    0.546   -0.454   -0.842   -0.454
X2==    6.640    0.194    0.158    1.880   -1.008    1.677   -1.779   -0.452    2.975   -1.011   -1.147    6.197    4.132    2.588    0.995    1.028    2.814    2.674    1.997    3.623    3.105   -1.076    4.545    3.748   -0.016    0.613    2.105   -0.376   -0.483   -0.483   -1.147    0.517
CD1=       16        5        2        3       13        2        4        5        3        2        0       10        2        1        2        1        4        8        1        5        6        1        1        4        3        2        2        1        1        0        0        0
CD2=       25        7        3        7        4        5        0        2        7        0        0       15        6        5        9        4        8        6        6        8        4        0        6        6        1        2        3        0        0        0        0        1
TTCAGATCGTGGAGTACCGCTACTGCAGTAAGCTCTTTATCAATGATACTATCCTTTACTTTTTTCATTAAATCCAAAGCATGGTTTAAGTCTAAAGCAGATGTAGGCTCATCTAATAAAATAATTTTTGTTTCTTGAGTGAGAGCTCTTGCTAAAAGAACTCTTTGAAACTCTCCACCAGAAAGACTAACAGCTTTTCTATGTAAAAATTTTTCTAAGTCTAGCTCTTTAATATGATGTTGAGCAATTTCAACATCTTTCTTTGAATACCCATCCCAACTATTTTTTAAATGGGGAAGTCTTCCCATAAGTACAAACTCTTCTACATCCATAGCAGATACAAGTTGAGATTTTTGGGGAACCAGAGAAAGAAGTTTAGCTTTCTCTTTTTGAGATATATTTTTACTTAGAATCTTATCTATATAAATATTCCCACTTTCACTTTTTAAATATCCTAAAATATTTTTTAAAAGAGTTGATTTTCCACAACCATTTGGACCTAAAATTCCTGTTAATTTATTTCTTTTTAATTCTAAATTAATACCTTGAAGTATTTTTCTGTTCCCGTAGGAGAAATTTAAGTTTTCAATTTTTATAGCTTCCATTAGAAATCTCTCCTTTTATTTTTTAATGCTAAGTATAGGAAGAATGGAGCTCCAAAAAATGCAGTAATTACACCAATAGGAATCTCTACTGGAGCAAGAACTATTCTTCCAAAGGTATCACATATGAGTAGAAAAAATCCACCAGCTAAAATTGTGCTAGGTAGCACCTTAGTAT
KOK=        76
KK=  411651  LL=  412310  Z=    5.52  JJ=  411201  DL=   660
A===      111      112      113      114      121      123      124      131      132      133      134      141      143      144      211      213      214      223      224      231      233      234      243      244      313      314      323      333      334      343      413      433
B===      222      122      422      322      212      412      312      242      142      442      342      232      432      332      221      421      321      411      311      241      441      341      431      331      424      324      414      444      344      434      423      443
RRR=   20.226    0.394    3.187   56.952    2.563   -1.923    0.138    0.452    2.717   -0.403    0.577   15.209    6.338   -0.619    1.266    3.568   -0.202    4.608    0.055   -4.685    6.293   -0.283    0.577    0.562    0.398    2.813   -2.049   -0.055   -0.301   -0.690   -0.145    0.089
X1==    4.132    1.088    1.297    8.402    2.031    1.569    0.325   -0.780    0.933    0.800   -0.722    4.054    5.278    0.546    1.559    2.840   -0.473    2.910    0.075   -1.609    3.989   -0.860   -0.860   -0.541    0.800    1.278    4.850    0.381   -0.390   -0.390   -0.722   -0.390
X2==    4.895    0.362    2.457    6.778    1.262   -1.226    0.426   -0.580    2.911   -0.503   -0.799    3.751    1.201   -1.134    0.812    1.256    0.426    1.583    0.734    2.911    1.578    0.329   -0.671   -1.038    0.497    2.201   -0.422   -0.143    0.772    1.772    0.201   -0.228
CD1=       12        7        4       11        9        5        2        1        4        2        0        6        6        1        8        7        1        8        2        0        6        0        0        0        2        2        7        1        0        0        0        0
CD2=       18        6        5       14        8        0        3        1        5        0        0        9        2        0        7        3        3        3        3        5        2        1        0        0        1        3        0        0        1        2        1        0
AACTCTCTTAAGTGTAGCATAATCATTTTCAGCTACTATTTTTCTAAGTTGCTCTACGTCAAAAGTAGACATAATAGAAAGAGCAAGAGATACACCTACTCCTTTCACTCCTAAAAGCATCTCAAAAAGATTTCTCTCTCTTTCCTCTAAAAATCCAATTAACTTAAAAGCATCTTCTTTTATATAGTTAAAAATATAAAGTCTAACACTCTCTCCAGTTTTAATCTTATCATAAACTCTAAGGGATATATTTACCTTATATCCAACCCCATTTATATCAAGAGCCAAGTAATCAGGTTTCTTATATTCTACCTTACCTTTTAAATATTCGAACATTTATTCTTTCTCCTTTTTTAAAGTTACTTTAAAGTAGCTTATACTCAAATTTATTTAAGAAAACTTAAAGAATTACGGAAGTTATGAAGAGAAGTTAGATTAACTCAGCGAAATTGAATGCTGAAAAGCACAACTGTTTGAGCGAAAGCGAGTTTTGTGTTTTTAATGAAATAAGCTATAGTTAATCAACTTCTTTGAATATGAAGTAATTCTTTGTTTTCTTTTATTTTAAAGTAAGTTTATCTTCTGCTACTTCTAAAATTTCTTTTTTCTTTCTCCCTCTTTTTTTAGGTACAGGGATAATTTTTCTATCTTCTACTGCAC
KOK=        77
KK=  420621  LL=  421580  Z=    5.61  JJ=  420441  DL=   960
A===      111      112      113      114      121      123      124      131      132      133      134      141      143      144      211      213      214      223      224      231      233      234      243      244      313      314      323      333      334      343      413      433
B===      222      122      422      322      212      412      312      242      142      442      342      232      432      332      221      421      321      411      311      241      441      341      431      331      424      324      414      444      344      434      423      443
RRR=    5.362    4.759    0.699    0.387   16.106   -1.688   -0.320    4.892   17.789    3.909   -0.597   12.807   82.413    4.489   -1.164   -0.018    0.226   -2.036    0.525   -0.405    3.346    0.143    0.256   35.253   -0.201    0.087    0.470    0.130    0.415    0.415    0.087    0.038
X1==    2.069    3.314    1.689    2.772    3.314   -0.677    1.908    2.339    2.216    2.228    0.522    2.772   10.756    3.514   -0.428    0.770   -1.346   -0.451    0.720    0.770    1.378   -0.112    0.837    4.963    0.228   -0.331    0.378   -0.248   -0.446   -0.446   -0.331    0.554
X2==    2.591    1.436    0.414    0.140    4.859    2.492   -0.168    2.091    8.026    1.754   -1.144    4.620    7.662    1.277    2.720   -0.023   -0.168    4.518    0.728   -0.526    2.428   -1.276    0.306    7.103   -0.880   -0.264    1.243   -0.524   -0.931   -0.931   -0.264    0.069
CD1=       13       14        5       10       14        1        7        6        5        3        2       10       14        8        5        3        1        1        4        3        2        1        2        9        1        1        1        0        0        0        1        1
CD2=       10        9        4        2       17        9        2        7       20        5        0        8       10        2       12        4        2       15        4        3        7        0        2        8        1        1        5        1        0        0        1        1
AAGAGCCACTGTTGGAAAAAATTGTCATATAGGAGCTGGAGCAGTTCTTGCTGGAGTAATAGAGCCACCATCAGCTAAACCAGTTGTAGTAGAAGATGGGGTTTTGATTGGAGCTAATGCTGTTATTATTGAAGGAGTTAGAATAGGGGCTGGAGCAGTAGTTGGAGCTGGAGCAGTAGTAATAGAAGATGTACCAGCTGGAGCAGTAGTAACAGGAAATCCAGCTAAAATAATAAAAAATGTAGATGAAAAAACTTTAAGTAAAACTCAATTAGTAGATGATTTAAGAAAATAAGGGAGTTGAAGTAAATGAAACTGAATAGTCAAGTAGAGAGTTTACAGTTTTCCTTGATTAGAGTCTTAAAAAATGAAGCTAGTAAGTACTCTGATGTTATAGATTTAACAATAGGTGAACCAGATATTCCTACACCAAGAGGATTAGTATATGAAGCTATGGAATATGGAAAAAATCATCAATTAAAGTATGCTACTTCTGGTGGAGGAACTTTAATTGGAAAATTAATAGCAGACTACTATAATAGGATTTATGGTGGAGCTTATAGTGAAGAAAATATAATTACAAATATTGGTGCTACTGAAGCTCTCTCTTCGGCTATGAGGACGATATTAAACCCAGATGATGAGGTTTTAATGACGATACCTTATTATCCAGGATACCCAGCAATGATAAAACTTTGTTATTCTAAGCCAATATTCGTAGATATTAGTAAGAGCGAATTTAGACTAACTAAAGAATTATTAGAAAACTATGTGACATCTAAGACAAAGGCTATACTTTTAAGTAATCCATGTAATCCAACTGGGAATGTTATGAGCTATCAAGAAATGCAAGAAATAGTTACATTTGTAAGTGAAAGGGATATATTTTTGATTTCTGATGAAATATATAGCTCACTAGCTTTTTATGAATATCATTCTTTTGCTGAGTTTGAGAGTATA
KOK=        78
KK=  424671  LL=  425780  Z=    4.73  JJ=  424641  DL=  1110
A===      111      112      113      114      121      123      124      131      132      133      134      141      143      144      211      213      214      223      224      231      233      234      243      244      313      314      323      333      334      343      413      433
B===      222      122      422      322      212      412      312      242      142      442      342      232      432      332      221      421      321      411      311      241      441      341      431      331      424      324      414      444      344      434      423      443
RRR=   30.967   10.837    0.427    4.468    4.020   12.262    0.936    1.553    3.519    1.826    0.002   16.690    7.449   -0.128    0.367    1.610    0.086   22.201   11.952   -0.478    9.138    1.029    0.029    2.729    0.020    1.051    6.637    0.115   -0.515    0.115    0.002   -0.250
X1==    5.770    3.313    1.027    2.369    1.025    2.997    2.122    1.592    2.997    1.783   -0.039    4.127    1.927    1.034    0.371    1.372   -0.125    5.828    4.033    0.830    4.342   -1.068    0.817    2.880    0.835   -1.022    1.617   -0.394    1.634   -0.366   -0.039   -0.366
X2==    5.367    3.271    0.416    1.886    3.923    4.091    0.441    0.975    1.174    1.024   -0.049    4.044    3.865   -0.123    0.989    1.174   -0.684    3.809    2.964   -0.576    2.104   -0.964    0.036    0.948    0.024   -1.028    4.104   -0.293   -0.315   -0.315   -0.049    0.685
CD1=       26       20        5        7       13        9        7        6        9        3        1       10        3        2       11        6        3       15       11        5        6        0        2        4        2        0        3        0        2        0        1        0
CD2=       28       20        4        7       22       10        4        5        5        2        1       11        5        1       13        5        2        9        8        2        3        0        1        2        1        0        5        0        0        0        1        1
TCCCATACTGCTTCTAACACATTTTTCATTGTAGCAATCTACACTTCCTTTTGTAAGAATAATATCTTTAAATCCAGAGGCATCAGCTACACGTATAATTGTTCCCAAATTTCCTGGATCTTGTATTCTATCTAATATTATGATATTATTTTGTAAATTTGTTATGTCGCTATTACAGTATGGATATACAATAATAACACCTTGAGAATTTTCTTGAGAGCTTAATTCTTTAAATAGTTTCTCATTTACTACTAATTTTCTACAATCAAAATTAATAAGTTTAGTTGAGATATCTTCTATATTTTCACAACCTTCTTTAAGTATTATTAATTCAGTTGGATAGTTAAAATCTAAAAATTTTTTACCTTCAGCTAAAAATTTCTTTTCTTCTTCTCTATATTTTTTTTGCTTTAGTTTTTTAATTTTTTTTAAAGTATTGTTATCTAAGCTATTTATAATTTCCACGTTTTCCTCCAATAGTTCCTCTATTTTCAATTATAACATAAAAACCTTATTATTTACAGATTTAAAAATATGTATTATAATTTTAATTGATAAATTACTTTAGTAAGGAGATGTGAGATGTTATCATCTAAATTTATAAAGTTTATGAGAGCTTTAAAAATGGAAAATAATGAAAAGCTTTCTACTATATTGGAGTTAGGAAGAATTGGAGTTCGTATATCTGAGGAATATTCAACTAGAATTGATTTGTTAGAGATAGACCAATGCTTATATCTTTCAGATTTTCAAACTCCACAATTAGAAAAATCCGAAAAACACCTTTTAAACTTAGTAAAGACTAAAGATCCGCTTTTTTCTTTGATGGAATATTATGATAACTATCCATATTCATATTCTGATATTAGTTGCATATTTAAAGGATGTTTGAAAACTGGTGTAGAAATATCTATAAAAGGTATAAATCCGACTTCTAAAAATAATTATTTCAAAAATTTGCATAAATTAAAAACATCACTAAAACATAGAAAAATTTTTATGCCTTGGTTAAATCAAAAGTATAAAGTGAATGATATTTTAGATAAACTAGATGAATATAGTCAAGAAAAATTTAGCTTGAGAAATGAGATAAGGTTTACAAAAATAATG
KOK=        79
KK=  432771  LL=  433730  Z=    5.76  JJ=  432621  DL=   960
A===      111      112      113      114      121      123      124      131      132      133      134      141      143      144      211      213      214      223      224      231      233      234      243      244      313      314      323      333      334      343      413      433
B===      222      122      422      322      212      412      312      242      142      442      342      232      432      332      221      421      321      411      311      241      441      341      431      331      424      324      414      444      344      434      423      443
RRR=   -0.459    1.219    1.316   45.534   10.476    1.049   16.692    1.042    0.133   -0.791   -0.011   -0.481    0.031   -0.677    7.857    2.810   89.091    9.155   16.123   -0.299    0.690    0.104    0.410   -0.113   -0.103  102.595   39.191    2.125    0.474    0.474    0.061   -0.198
X1==    0.274    0.382   -0.918    5.937    3.281    0.803    5.343   -1.439    0.189    0.644    0.012   -0.779    0.726    1.099    3.643   -1.652    9.791    2.228    4.664   -0.425   -0.912   -0.352   -0.352   -0.817   -0.244    9.291    7.088    0.568   -0.672   -0.672    1.440   -0.672
X2==   -1.674    3.193   -1.433    7.670    3.193    1.306    3.124   -0.724    0.705   -1.228   -0.958    0.617    0.042   -0.616    2.157   -1.700    9.100    4.109    3.457    0.705   -0.757   -0.295   -1.163    0.139    0.420   11.042    5.529    3.740   -0.706   -0.706    0.042    0.294
CD1=       12        9        2       20       17        4       15        1        3        2        2        4        3        5       18        0       24        5       11        2        0        1        1        1        1       15        8        1        0        0        4        0
CD2=        0       10        0       10       10        5        6        1        4        0        0        2        1        0        8        0       14       12        8        4        1        1        0        1        2       12       10        5        0        0        1        1
TTGCTGAGTCTTGGGAGCAGCCAGATGGAATGACTACTATATTTCATTTAAAAAAGGGAATTAAATTTCATAATGGAGATGAGTTAAAAGCTTCAGACGTAAAATTCTCTTTAGATAGAATGAAGGCATCACCTCAAGTATCTCATATCATAGGAACTGTGGATAAAATAGAAGTAGTAGATGATTATACAGTAAAAGTGATAACAAGTGAGCCTTTTGGAGCTCTATTAAACCATTTAACTCACCCAACAGCAGCTATAATGAGTGAGAAAGCTGTAAAAGCAGCAGGAGATTCTTACGGACAAAATCCAGTAGGAACTGGACCTTATAAGTTTGTGTCTTGGCAATCAGGAGATAAAATTACTCTAGAAGCTAATCCTGATTACTTTCTAGGAGTAACTCCTATAAAAAATGTAGTATTCAGACCAGTTACTGAAGCATCTAATAGAACTATTGGAATAGAAACTGGGGAATTAGATTTAGCTTATGATATAGAAGGATTAGATAGAGAAAAATTAAGAACAGATGATTCAATCGTATTCTTAGAGGAACCATCTTTTGGAATAGACTATATTGGATTTAATACGAAAAAAGCTCCTTTTAATAATGTAAAAGTGCGACAAGCTATAGCCACAACTATTAATGCAGATGATTTTATAACAGCTGTATATAAAGGCTCTGGAGAGAAAGCAAATTCATTAATAGGTCCAAAAGTATTTGGATACACTACTGAGGCTAAAGCATGGGAGTATAATGTAGAAAAAGCTAAACAATTATTAGCTGAAGCAGGATATCCAAATGGATTTAAAGCAAAAATATGGATAAATGAAAATATTGAAAGAAGAGATATAGCTATAATTCTTCAAGCCCAATTAAAGGAGATTGGAATAGACTTAGCTGTTGAGACTCTTGAATGGGGGGCATATTTAGATGGAACAGCTAGAGGAGATCATGAATTAT
KOK=        80
KK=  434511  LL=  435020  Z=    5.40  JJ=  434421  DL=   510
A===      111      112      113      114      121      123      124      131      132      133      134      141      143      144      211      213      214      223      224      231      233      234      243      244      313      314      323      333      334      343      413      433
B===      222      122      422      322      212      412      312      242      142      442      342      232      432      332      221      421      321      411      311      241      441      341      431      331      424      324      414      444      344      434      423      443
RRR=    0.166   -0.236   -0.187    2.421    0.547   -0.597    2.422    0.744   -0.751    0.094    0.733   -1.640   -0.119    0.088   17.847    2.218   69.812    0.435    2.211    1.366    0.722    0.733   -0.818   -0.888   -0.054   68.449   25.224    0.225    0.225    0.225   -2.708   -1.061
X1==    0.322    0.139   -0.231    1.791    0.749   -0.337    1.565   -1.129    1.369   -0.633   -0.852   -0.537   -0.852   -0.138    3.190    2.223    8.940    0.366    2.745    1.369   -0.702   -0.945    1.055    1.543    0.367   11.148    4.298   -0.318   -0.429   -0.429    3.148   -0.429
X2==    0.517   -1.703    0.811    1.352    0.730    1.771    1.548   -0.659   -0.548   -0.148   -0.860    3.052    0.140   -0.639    5.596    0.998    7.809    1.187    0.806    0.998   -1.028   -0.775   -0.775   -0.576   -0.148    6.140    5.869   -0.707   -0.525   -0.525   -0.860    2.475
CD1=        3        3        1        4        4        1        4        0        3        0        0        1        0        1        8        4       14        2        6        3        0        0        2        3        1       12        5        0        0        0        4        0
CD2=        4        0        3        3        4        4        3        1        1        1        0        5        1        0       12        3       10        3        2        3        0        0        0        0        1        7        7        0        0        0        0        3
TAGGTATAATTTCAGCTACTAGACAATACTCTTTCTTAGATAGCTTTAGTATGGTAATAGCTCTTTTAGGAGTTTCTATGCCAGTATTCTGGTTAGGGCTTATGTTAATCTTAACTTTCTCTGTAAAATTAGGATGGCTACCATCTGGAGGATTTGATGGTTTGAAGAGTATTATTCTACCAGCTATAACTCTAGGAGTTGGTTCAGCAGCTATTATTACAAGAATGACTCGTTCATCTATGCTAGAGGTAATAAGACAAGACTATATTAGAACAGCTAGAGCTAAAGGAGTGGCAGAAAAAGTTGTTATCAATAAACATGCTCTTAAAAATGCTCTTATTCCTATCATTACAGTTGTAGGATTACAATTTGGACATCTATTAGGAGGAGCTGTACTTACTGAGTCAGTATACTCTTGGCCAGGTGTAGGAAGATTGATGGTAGATGCAATTAGACAAAAAGATACACCTACTGTATTAGCAGCTGTTGTTTTCTTAGCTGCAGCATTCA
KOK=        81
KK=  452421  LL=  453620  Z=    6.62  JJ=  452421  DL=  1200
A===      111      112      113      114      121      123      124      131      132      133      134      141      143      144      211      213      214      223      224      231      233      234      243      244      313      314      323      333      334      343      413      433
B===      222      122      422      322      212      412      312      242      142      442      342      232      432      332      221      421      321      411      311      241      441      341      431      331      424      324      414      444      344      434      423      443
RRR=   26.372   11.499   -0.616    0.169   10.171   16.885    2.337    3.342    6.694    0.055    0.533    9.761   32.699    0.103    0.685   -1.792   -0.731    9.712    2.033    0.106  107.595    0.416   -1.657    3.131   -0.055   -0.386   -0.230    0.689    0.332    0.332    0.348    0.683
X1==    4.513    3.486    1.947    0.711    3.843    5.297    1.591    1.343    1.195   -1.000   -1.151    3.352   11.974   -0.558    0.990   -0.562    0.567    3.321    1.913   -0.562   13.540   -0.340    1.356    0.856    1.000   -1.151   -0.063    0.640   -0.473   -0.473   -0.276    0.527
X2==    5.843    3.298   -0.316    0.238    2.647    3.188    1.469    2.489    5.599   -0.055   -0.463    2.912    2.731   -0.184    0.691    3.188   -1.290    2.924    1.063   -0.188    7.946   -1.222   -1.222    3.656   -0.055    0.335    3.631    1.076   -0.702   -0.702   -1.262    1.298
CD1=       20       18        6        5       19       12        7        5        5        0        0       10       15        1       11        2        5        9        8        2       15        1        3        3        2        0        1        1        0        0        1        1
CD2=       29       20        4        4       18       11        6       10       16        2        1        9        5        1       12       11        1       10        5        4       13        0        0        5        2        2        7        2        0        0        0        2
GCTACTCAATTACTTCTGAAAAGTGGATATAAAAATATTTCAGTATTAAGTAAAGATAAAGATGTAGAGGGAGAATTTTTGAAATCTTTAGGAGTAAAAAATATATATAATTTAGAAGATATCTCTCCAGAATCAGAGAAAGGAAAACCATTAGGAAAACAAAAATTTAACTATATATTGGATACAGTAGGAGGATTAGTAGCTTCTAGATTGCTTGGAAATATTTATTATGGTGGTAGTATGAGTATGTGTGGAAATGCTGCTGGGATAAAGTTCGAAACAACTGTACTTCCTTTTATATTACGTGGGATAAATATTTTAGGAATTGATTCTGTAAATTTTCCAAGAGAAAAAAGAGATGAGATATGGGAAAAATTTATAAATGAATGGAATATAATGAAAGAACTTCCATTTCAAGAGGTAAAGTTAGATAATATAGCCGAGGTATTTAAGGCTATTCAAGATGGAAAACATAGTGGAAGAACAGTGGTAAAAATAGGATAAATTAATTTATGAGAAATAATCTAAAATTTATTGTTTATCATGTGAGAAGTTTAGATATAATTGAAAAATGATTGTAATATCAAAGAGTTTACTTTTAGGAGTTGAATAAAAATGAGCTTTCTATATTATAGAGAGCTCATTTTTTCTCTGTTAAATAACTTTAGTATCATTTAGATCTCGATAAGATTTTAATCCATAAGCAGATTGAGCTTGAGTAACGGCTTTATGTATAGCTTTTTCCATAACATAAGCAGCTAAAGTTCCTAGAATATCTGTATTTGTTTCTATTTTTCCAGTTCCTAATGCAAAAATAGTATCTCCATCTAATGATGTATGTACTGGAGATATAGCTCTAGCATATCCATTGTGTGCCATAGAAGCAATTTTTGTAGCTTGAGCTTTAGTAAGTTTAGCATTAGTCACTATACATCCTATTGTAGTGTTAGTATTTTTTAATGTGTTGTAATTTATATCTAAGTTTTTCCACATTTCTTCTTTAGTACTTATGATTTTATTTTTTTCTTCATTTAAAAGTCCAGCTAAAAATCTATTTGTTTCATTATCTATAACATTTCCTATGGCATTGACTCCAACTATTGCTCCCACTTTTAGATTTTTCAATTCTATACAATAGATTCCTAGTCCAGATTTCATAGCTCTATCCATTCCTCTATATTTTCCTACACTAGCCCCTGT
KOK=        82
KK=  479211  LL=  480260  Z=    5.76  JJ=  479061  DL=  1050
A===      111      112      113      114      121      123      124      131      132      133      134      141      143      144      211      213      214      223      224      231      233      234      243      244      313      314      323      333      334      343      413      433
B===      222      122      422      322      212      412      312      242      142      442      342      232      432      332      221      421      321      411      311      241      441      341      431      331      424      324      414      444      344      434      423      443
RRR=   15.827   -0.031    0.830   23.366   15.600    4.015    0.101   -0.274    0.241    0.142   -1.430    3.745    0.009    0.800   -0.700   -1.837   79.375    1.013    7.113   -1.243   -1.639    1.193   -1.022   16.530    1.233   12.267   21.134    0.181   -0.093    0.231    0.524    0.482
X1==    4.293   -0.103    0.958    4.353    6.655    1.454    1.175   -0.317    0.737   -0.594    1.405    1.807   -0.313   -1.787   -0.458   -1.412    9.742    0.358    2.364   -0.695   -0.468   -1.041    0.892    4.815    0.406    3.124    4.532   -0.141   -0.324   -0.324    0.546    1.676
X2==    3.687    0.306    0.866    5.368    2.344    2.762    0.086    0.866    0.327   -0.239   -1.017    2.072   -0.029   -0.448    1.529    1.301    8.148    2.829    3.009    1.788    3.498   -1.146   -1.146    3.433    3.035    3.927    4.664   -1.286    0.287   -0.713    0.960    0.287
CD1=       24        8        4       16       27        4        7        2        3        0        3       10        1        0        7        0       25        2        8        1        0        0        2       10        1        5        5        0        0        0        2        2
CD2=       13        7        5        8       12       10        2        5        5        2        0        4        1        0       10        7       13       12        7        8        9        0        0        4        7        5       11        0        1        0        2        1
TATCCATCTCAATATGAGCTAAGTTCTAAGGAATGGAAAACGTATGATTTTGAAATTGGAGAAAGTCCAATGAAATTACAAAGAAGAGCTATAAATTTTATCGAGAGTTTAGATTTAAAAAAAGATAACTTAGTGATAACTCATTGGGGAGTTATCAATTGTATATTAAGTTGGTATTTTTCAAAAGAGCTAGATAGTTATTGGAAATATTCTGTTGAAAACGGTGGAATTTGTGTGATAGAGTTTATAGATGGTTTTCCAATACTAAAAGGATTGAATATAAGATGATTGATGTAAAGAGGAAAGAAGACATTATAGGGAAATTAGATGGATTAGATGTTAAAAGTATGCAGCTTATTCAAAAAATTTTAGATAGTAAGATGAAACCTCAAGGAAGTTTAGGAGCTTTGGAAAAAATAGCTGTAAAAATGGCAGGGATATATGGATATCCTCTAGAAAGAGTAGAAAAGAGATGCCATATTGTGGCTTCAGCTGATAATGGAATAGTAGCTGAAGGAATTTCTTCTTGCCCTCGTGAATATACTACAATAGTTTCAGAAGCTATGTTGAATAAAGTAGCTTGTATAGGTCTATTTTGTGAAAGATTAGGAATAGACTTTAATCTTGTAGATATAGGGATGAAAGAATCTATATCAAGAGATTACTCAAATTTATATAATAAAAATATAAAAAAAGGTACAAATAATTTTTATAAAGAACCGGCTATGAGTAGAAAAGAATGTTTGAGTGCTATTCACGAAGGAATGAATATGATAAAAGAGAAAGCTCAAGGTATTACAGTCTTTTCTAATGGTGAAATGGGAATAGGGAATACCACTACTAGTTCAGCTGTGCTTTATTCATTAACAAAAAAAGATATAGATAAAATAGTAGGAAGAGGAGGAGGACTTTCTGATATTGGACTATCTAAGAAAAAAAGTATAATAAAAAAATCTTGTGAGAGATACAATACTTTTGAGATGTCACCTATAGATATATTAGCTCACGTTGGAGGTCTTGATATAGCTTATATGGTGGGGCTGTATTTAG
KOK=        83
KK=  491061  LL=  491780  Z=    5.50  JJ=  491061  DL=   720
A===      111      112      113      114      121      123      124      131      132      133      134      141      143      144      211      213      214      223      224      231      233      234      243      244      313      314      323      333      334      343      413      433
B===      222      122      422      322      212      412      312      242      142      442      342      232      432      332      221      421      321      411      311      241      441      341      431      331      424      324      414      444      344      434      423      443
RRR=   18.044    6.124   -0.064    0.258   -0.891   -1.902    1.279    6.849    2.607   -1.101    0.679    1.315   72.848    0.102    3.927   -1.263    1.543    9.235    0.653    0.427    3.363    0.673   -0.216   15.820   -0.115   -0.350   -0.536    0.111   -0.449    0.133   -0.616   -0.096
X1==    5.336    2.003   -0.669    1.026   -0.631   -1.096   -1.158    2.970    0.748   -0.419   -1.029    5.221    7.800   -0.388    2.003   -1.096    0.605    3.264    0.862    0.748    0.740   -0.649    3.351    3.459   -0.419   -1.029   -0.260   -0.092    0.771   -0.229    0.933   -0.229
X2==    3.382    3.057    0.095    0.252    1.413    1.736   -1.105    2.306    3.484    2.625   -0.660    0.252    9.340   -0.264    1.961    1.153    2.552    2.829    0.757    0.571    4.543   -1.037   -0.064    4.574    0.274    0.340    2.065   -1.214   -0.583   -0.583   -0.660    0.417
CD1=       24       10        1        7        4        0        1        6        2        0        0       16        9        2       10        0        4        4        3        2        1        0        4        6        0        0        0        0        1        0        2        0
CD2=        7        9        2        1        6        6        0        5        9        5        0        1       10        0        7        5        4       11        3        4       10        0        1        5        2        1        6        0        0        0        0        1
AATGGAAAAATTTTCGTGAAAAATAAAGTAGAAGAATTGGTGAAAGCTAAGCAAGGAAAACCAACAGATGTAAAAACAGTAAATGGTGATAGATATCTTCTAAAGACAGGAAGATTTGGAAGTTATTTAGAGAGTGAGAAATATTTTGAAGATAATCTAAGAATGCCATTACCGCCAGAGATAAGAAAAGCTTTAGCTAATAATCAAGTTACAGAAAAAGATGGAGTAGTATTAATTAATGCTGACCTATCTAAATTGCTAGCTGAAGATGAAAAAATACTGAAAGAAGCTGGAGTTTGTGAAAAGTGTGGAAGACCATTTAAAATTGGTAGAGGTAGATGGGGAAAATTTTTAGCTTGTACAGGATATCCAGAGTGTAAGAATATTAGAAAAATAGAAAAAAAATAAGGAGCAATTAATGACATATAACAAAGAGGTAGTAGTAGTTGGAGCTGGATTAGCTGGAAGTGAGGCAGCTTATCAATTAGCAAAAAGAGGTATAAAAGTAAAGCTTTATGAGATGAAAAAAGTAAAAAAAACAGAAGCTCATAAAAGTGATAATTTTGCAGAATTGGTTTGTAGTAATTCGCTAGGAGCTAATAATTTAGCTAATGCTTCTGGACTTATGAAAGAAGAGCTTAGGAGATTAGATTCTTTAGTAATAAAGAGTGCTGATAATAATAGAGTTCCAGCTGGACAAGCACTTGCTGTAGATAGAGA
md=   2  K3=  503917  K4=  757074  IDL= 2015678
KOK=        84
KK=  507697  LL=  508896  Z=    4.53  JJ=  507697  DL=  1200
A===      111      112      113      114      121      123      124      131      132      133      134      141      143      144      211      213      214      223      224      231      233      234      243      244      313      314      323      333      334      343      413      433
B===      222      122      422      322      212      412      312      242      142      442      342      232      432      332      221      421      321      411      311      241      441      341      431      331      424      324      414      444      344      434      423      443
RRR=   48.541   16.907    1.051    6.504    7.211    4.524    0.630    0.311   10.336    0.280   -0.769    1.865   12.860   -1.629    2.388   -0.750    0.563   12.544    0.089   -0.301   33.971    0.206    3.491    0.437    0.426    0.007    3.477    9.551    0.132    0.132    0.007   -0.861
X1==    7.693    4.646    0.891    3.433    1.695    2.234    0.517    0.264    4.146    0.345   -1.025    1.439    2.901   -1.296    2.023    0.959   -0.496    2.972    0.078    0.959    3.367   -1.008    4.979    1.891   -0.655   -0.043    2.367    1.834   -0.265   -0.265   -0.043    1.735
X2==    6.310    3.639    1.180    1.894    4.254    2.025    1.218    1.180    2.493    0.810    0.750    1.296    4.434    1.257    1.180   -0.782   -1.135    4.220    1.141   -0.314   10.090   -0.205    0.701    0.231   -0.651   -0.171    1.469    5.209   -0.496   -0.496   -0.171   -0.496
CD1=       34       24        4       11       15        6        5        3        9        1        0        7        4        0       16        4        3        7        4        4        4        0        6        4        0        1        3        2        0        0        1        2
CD2=       31       23        7        6       25        9        5        7       10        3        2        5        6        2       15        3        1       14        5        4       16        1        2        1        1        1        4        6        0        0        1        0
GACCATTTTCCCCTTAAGATATAAAAAATTGCTTCTAGTGGACAAGTTATTTCTCTCAAAATTTCCTCCTTAGAAAATAAGGAAGCAATTTTATGCTTCCTCAATTAACGTAATATCAAAAGTTTGTAAGCCATCATAAGTGTTATAATTAATAACATTTGTAATGAATGATTTTCCACCTTTTTCCCCCTTATAATTTTAATTTTTATTTAAACTTTTTTTATTAATTTTAAGTCAAAAGGATAAAAGCATTATTTTTATTATAGCATAAATATTTTTTTTATTAAATAGTTTTTTTATATCTCAGGTGATACTATGAAATTAAGATTGCTCATATTATTATTTATGATGAGTTTTATGAATTTTATAAGTTTTTCTAAAGCTGTTTATGAGTATCAAATTGTCGATAGAAATGGAGTTATTTATTTAAAACATGAAGAAATACCATTTACTGGAAAGGTAATGGAAAATAAAGATAGAAATTACTATCTTAATGGTAAACGTCATGGAAAATGTCTAAGTTTCTATCCTAGTGGACGATTAAAGACAATTGAAAACTGGAAAGAAGGAAGACTTTTTGGGAAATATGTTCTTTATCAGGAAAATGGTAAAAAAATTTTTGAGACTACATATTTTAATGGAAAAGATGATGGACAATATTTTCTTTTTCATGATAATGGAAAGTTACAAGTTCAAGGAAAATTTAAAAATGGAATACCTAAAGGGACTTGGAAATATTATAATAACAGTGGGAAATTAATAGGAAAAGCTGTTTATGCAGAAGATTAGTTCTATTTATATTTTGTGAAAGATTTTTTTAACTTTTTATAAGGGGGGGCTTCAAATGAAGCTAGTATTAAGTAAAATATTAAATACATCTGTACTTGTTTCTCCAAAGAAAGCATATCAATTGTATAAAATAATTGCAAAAAGAATAAAATTAAATAAGCCTATAAATATTGATTTTTATGGAATACAGGGTGTTACACTTGCATTTATGTATATAGTTTTTAGTAATGTAGCTAAAGACTGTGGAAAAAGTGCTAAAGAGCTGAGAAAACTTATATCTATATCAAATGTTTCTTGTAATTTAATGGAAGAGATGAAATATTTAAGGGATAATTATGAAAAACTGAGTCTTAAATTTTCTACTCTTGAATATGCTTATTGATATGCTATATTAAAGAAAGCTAAGGAATA
KOK=        85
KK=  556717  LL=  557796  Z=    5.61  JJ=  556597  DL=  1080
A===      111      112      113      114      121      123      124      131      132      133      134      141      143      144      211      213      214      223      224      231      233      234      243      244      313      314      323      333      334      343      413      433
B===      222      122      422      322      212      412      312      242      142      442      342      232      432      332      221      421      321      411      311      241      441      341      431      331      424      324      414      444      344      434      423      443
RRR=   16.746   11.305    0.382    8.736   21.060   10.699   -1.307   -0.037   10.155    1.394    0.129   16.416   22.711   -0.250    0.435    1.341   -1.882   14.291    0.669    0.466   20.326    1.167   -0.898   -0.841    1.394    0.612   24.580    0.337    0.174    0.174    0.021    0.174
X1==    2.610    2.632    0.344    5.415    5.336    4.762   -1.264    0.894    2.558    1.603   -1.097    5.972    3.492    1.710   -0.748    2.558    1.528    4.231    0.421   -0.747    4.335   -1.094   -1.094   -1.079    1.603    0.739    5.242    0.552   -0.435   -0.435   -0.179   -0.435
X2==    6.416    4.295    1.110    1.613    3.947    2.247    1.034   -0.041    3.970    0.869   -0.118    2.749    6.504   -0.146   -0.582    0.524   -1.232    3.378    1.587   -0.624    4.689   -1.067    0.821    0.779    0.869    0.828    4.689    0.611   -0.400   -0.400   -0.118   -0.400
CD1=       17       17        4       13       25       12        1        5        8        3        0       14        5        3        7        8        6       11        4        2        6        0        0        0        3        2        7        1        0        0        1        0
CD2=       27       21        5        6       20        7        5        3       10        2        1        8        8        1        7        4        1        9        6        2        6        0        2        2        2        2        6        1        0        0        1        0
GAAATAGCTAAGAAAAGAGGAATAAAATATCAAGTGATAGCTAGAGAAAAAGGGGCTACTAATGGTGGTAAATATCATATATCTGAAACAGGAATTCCAGTTTTAGTTCTAGGAATACCAACTAGATATATACATACTCACTATTCTTATGCATCAATAGATGATTTGATATCAGCTATTGATTTAGCAAAAGGAATAATAGAAGAGTTAACTATGGATATAATAAAATCTTTTTAAAAGAGATAGTATAGCTATATTTAGTAGTTAGAGATATACTACCATAAAAATAAGGAGCGTTGTAAAATTTTTACAACAGCTCTTTTTTTTAAACCTTTAATTTTAGCTTTTATAAGTTATTAAAATTTTATTTTATAAATACAACAATATATCTTTACTACAATAAAGCACAGAGTATTTATTCAAAGAAGCGAGAATATTTTTTCTAGTAGTTATAGGAAGTATATTAGAGAAAATATTTTTCTTAGAGATCAACCCTTCTTCCATAAAAATAATATTCTCAGGAATAGTATAACTATCTTCTATCTTGCTAAATCCCTCTACTTCAATATTTTCAGAGGAGAAAATAAGAGATTTTTTATTTTTTAGTATTGAAAAGTCAATTTTTTTACCAACTATATAGAAAGAGTATCCCTCTTGAAAATCATCAGCTATATCCACACAGCTTAAAGTTTTTTTAGAAGGGACTTCATCAGTTATAAGGAGAACCTTTTCTTCTAAACTCTTATAGTACAAACCAATAGTTTGTATAACTGTATTGATTCCTCTACCTTTTTCTATAATAGCTAAAGTATTTTTTTTCTCTTTGAATACAGAAATAAGAATATTTTTCTGTACAGAGTTATAGTTAAAATCTCCAAGTAGGAAATTTTTTATATCTCTAAAAAGTTCTCCCTGCTTTAATGAATAGGATACAAACTCATAATCTCTATCTATTACAAGGTGTACATTGTAATTTTCCTCTTTAAGAATGATATCTTTAATACTAACTTTAAAATTATATCCATAGTTTTTTCTCATCTCCAGTAGAAGATAAGCAGTTTGATTATCGAGTGTAGTCAG
KOK=        86
KK=  559177  LL=  560376  Z=    5.86  JJ=  559177  DL=  1200
A===      111      112      113      114      121      123      124      131      132      133      134      141      143      144      211      213      214      223      224      231      233      234      243      244      313      314      323      333      334      343      413      433
B===      222      122      422      322      212      412      312      242      142      442      342      232      432      332      221      421      321      411      311      241      441      341      431      331      424      324      414      444      344      434      423      443
RRR=   16.661    6.326   -0.439    1.288    7.883    5.269   -0.082    1.026    0.106    1.973    0.181   84.328   13.267    6.084    7.127    2.314    2.378    4.216    0.485    1.653   26.021    0.301    0.036   -0.354   -1.041    0.181   10.816   -0.145   -0.204    0.182   -2.611   -0.289
X1==    3.286    3.724   -0.244    3.590    5.699    5.171   -0.718    1.386   -0.969    0.523   -0.159    8.310    2.621    3.010    2.407    1.078    2.061    2.219   -0.375    3.636    5.164   -0.282   -0.282   -0.112   -1.181   -0.159    3.559    0.443    0.529   -0.471   -1.085   -0.471
X2==    5.070    1.699    1.803    0.359    1.383    1.019    0.115    0.741   -0.109    3.769   -1.137   10.148    5.062    2.021    2.961    2.147    1.154    1.899   -1.294    0.455    5.039   -1.069   -0.129    3.162    0.881   -1.137    3.039   -0.326   -0.386   -0.386    2.405    0.614
CD1=       18       21        3        9       27       14        2        6        2        2        1       17        4        4       17        6        7        9        3       11        8        1        1        1        0        1        6        1        1        0        0        0
CD2=       29       16        7        5       15        5        4        5        3        5        0       25        7        4       20        7        6        6        1        4        6        0        1        5        2        0        4        0        0        0        4        1
AATCTCTAAACCTAAAGAGTTGGCATACTCTATCTCAGGATGAGCAGAGATACCACAGTCTACAGTAATAATTACCTTTCCCCCTTGAGATTTTATATAGTCCATAGCTTCTTTGTTGAGTCCATATCCTTCATCTCTTAGAGGAATATAGTATCTAGGGGTAATTCCTATCTCTGATAGAGCAAGATAACACAAAGAGGTAGAGGTAATTCCATCTACATCATAATCTCCATATATCCATACCTCTTCTTTATTTTTTTTAGCTTGCAGTATTCTTTCTATTGCTATATCCATATCTTTTAATAAAAGTGGGGAGTGTATATTATCTAAAGAGGTATTTATAAATTTATATATTTTCTCTTCATCTCTAATATCTCTATTGTATAGTAGATTTAAAATATCTCTATCAATGTTAAGATTAGATAGTAAATTAGGAATATTTTTATATATCCACCTTGTATTTCTCATTTTATCTCCTTTTAAAAACTATAGAGTTTTAAATAAAATATATAGGTTATAAACATATTTTGTAAAAAGAATCTTTCTTCAGGAATAACAATCGATGAAAGATTGATATCATTATTATCTCCAAAAAATAGAAGATTTACGTACTCCTCTCCATACACATAAGCTATTAATGTCTTTATTTTACTTCCTTCATATTTAGTGAGAAGATCTTTTAAAATTTTAGTACCTTCTTGAATATTATTCTTTACATCAAATAATTCAAAGAAATCTAAGGAACTATTTTCGTTATATGAAATATTCATAATACCAAATTTTGAATCTTTAGATATATAATAAGGATTAAATTCTGATATAGTATGTATAATTGTATAAATTAACTCTTGTGGAACATCATAAGTTTTAGAGCATTCTTGAATAATATCTTTATAATATAGAGGAAAATTATAACCTATAAGATTATTATATTCAGAAAAATTATTCAAAGATTTAAATGAGTTTTTAAATGCTAACTCATAAAAATTTCCGTTTTCTAGAACTAAAGTTGTAGCTAGAGTTGCTTCAGTCGTATTTTTTTTAGCAAAACTACTTTTAATAAAGGCTACTCTTAAGATATCTCTATCTTTTAAATTAGCTATGTCAGAGAGTTGTTTTATCTCTAGACTATCAGCTTTTGGAATAAAATCTCTAGGTAAAAATTTTTGATCTTTTAAGATTAAATCTGAAAAATTCATT
KOK=        87
KK=  568447  LL=  568926  Z=    4.68  JJ=  567757  DL=   480
A===      111      112      113      114      121      123      124      131      132      133      134      141      143      144      211      213      214      223      224      231      233      234      243      244      313      314      323      333      334      343      413      433
B===      222      122      422      322      212      412      312      242      142      442      342      232      432      332      221      421      321      411      311      241      441      341      431      331      424      324      414      444      344      434      423      443
RRR=   -1.025   -0.243   -2.508   -0.817   -1.082   -0.532   -0.272   -0.086    0.165    0.478    0.504    1.629   -0.247    0.496    5.707   -0.532  100.374   18.404   13.345   -0.189    0.049   -0.175   -0.238    2.005    0.457   20.560   11.877    0.121    0.121    0.121    0.082    0.121
X1==   -0.467   -0.486    1.804   -0.523   -0.486    0.830    0.242   -1.062   -0.120   -0.448   -0.671    1.043    0.329    0.993    2.561    0.830   12.693    2.699    2.545   -0.120   -0.453   -0.680    0.320    3.968    0.552    6.329    2.547   -0.180   -0.270   -0.270    0.329   -0.270
X2==    2.193    0.501   -1.391    1.562    2.229   -0.641   -1.124    0.081   -1.382   -1.069   -0.751    1.562   -0.751    0.499    2.229   -0.641    7.908    6.819    5.244    1.579   -0.108    0.258   -0.742    0.505    0.828    3.249    4.663   -0.672   -0.448   -0.448    0.249   -0.448
CD1=        2        2        3        1        2        2        2        0        1        0        0        3        1        2        7        2       18        4        5        1        0        0        1        5        1        7        3        0        0        0        1        0
CD2=        7        4        0        3        7        1        0        2        0        0        0        3        0        1        7        1       10       11        7        4        1        1        0        1        2        4        6        0        0        0        1        0
TTACTGTAGCAGATTATATGTTGGGAGGGAATTTGATAGTTTTCTTTTTAGCTCCAGCTACTGTGGTTTTAGCTATTCCACTATTTCAGCAGATAGACTTATTGAAGAAACATTTCATTCCTATTATAGGTGGAGGAATTGTAGGAGCAGTAGTAGCGATACTCTCTGTAATAATATTGGGAAAATTATTGGGAATAGATAATCAACTTTTACTCTCTTTTATGCCTAAATCTATAACTACTCCAATAGGAATAGAACTTTCAAAAATGTTAGGAGGAATTCCTTCAATAACTGTTTTTGCAATAGTTATAACAGGAATTACAGGAAATGTAACAGCTCCTTTTATATATTCTATTTTTAGAATAAAAAATCCTATTGCTAAGGGATTAGGACTTGGAATATCAAGTCATGCAGTAGGAACAAGTAGAGCCATTGAGATGGGAAAAGTAGAGGGAGCTATGAGTGCCTTATCAATAGTGA
KOK=        88
KK=  594037  LL=  595236  Z=    5.12  JJ=  594037  DL=  1200
A===      111      112      113      114      121      123      124      131      132      133      134      141      143      144      211      213      214      223      224      231      233      234      243      244      313      314      323      333      334      343      413      433
B===      222      122      422      322      212      412      312      242      142      442      342      232      432      332      221      421      321      411      311      241      441      341      431      331      424      324      414      444      344      434      423      443
RRR=    1.640    0.441    0.502    3.464    4.022    1.464    3.266    0.248    9.825   -0.329    1.003    6.427   -0.355   -0.827   -0.366    2.622  124.978   -1.366   28.893    0.150    1.589    1.637   -0.249    0.094    2.109  148.593   32.339   -0.155   -0.127   -0.127   -0.017   -0.898
X1==    0.852    1.077    1.076    2.194    1.391    0.479    3.850   -1.255    5.012    0.509   -0.990    1.502   -0.364    1.496    4.219    1.046   13.915   -0.773    5.140   -0.654   -0.941   -1.322    0.201   -0.114    1.356   11.520    4.059   -0.418   -0.770   -0.770    0.887   -0.770
X2==    1.925    0.410    0.467    1.579    2.892    3.055    0.848   -0.198    1.960   -0.647   -1.013    4.279    0.974   -0.553   -0.087    2.507    8.981    1.767    5.621   -0.229   -1.689   -1.238   -1.238   -0.822    1.555   12.899    7.967    0.372    0.165    0.165   -0.020    1.165
CD1=       19       14        7       15       15        4       15        2       12        2        1       13        2        8       24        5       39        1       14        2        0        0        2        3        3       21        5        0        0        0        4        0
CD2=        6        5        3        3       10        9        3        2        7        1        0        6        2        0        4        8       14        9       12        3        0        0        0        0        4       14       16        2        1        1        1        2
TTGCTAATATAGCTCATGGATGTAACTCAATCTTAGCTACAAAATTAGCATTAAAACTTTCTGATTATGCTATAACAGAGGCTGGATTTGCTGCTGACTTAGGGGCAGAAAAATTCTTAGATATAAAATGTAGAAAAGGAAATCTAAGACCTAACTGTGTAGTAATAGTAGCAACAGTAAGAGCTTTAAAACATCACGGAGGAGCTAAGGAGTTATCAGAAGAGAGCTTAGAAGCATTAGAAAAAGGAATAGCTAACTTAGATAAACATATAGAGAATATGAAAAAATATAACTTACCAGTTGTGGTAGCAATCAATAGATTTGTAAGCGACACTGAAAGAGAACTTGAATTTATTGAAAAGCACTGTAAAGAGTTAGATGTACCAGTTGCTCTATGTGAGGTATGGGCAAAAGGTGGAGAGGGAGGAATAGCTCTTGCTAAAGAGGTAATGGCTCAATTAGAAAAAGAGACTGATAACTATACACCACTTTACTCATTAGATTTAAGTATAAAAGAGAAGATAGAAACAATAGCAAAAGAGATATATGGAGCTGATGGAGTAGAGTTTAGCTCTGGAGCTAAGAAGATGTTAAAGACAATAGATGAGCTAGGATATGGAAACTTACCAGTTTGTATGTCTAAAACTCAAAAATCTTTATCAGATAATGCTTCACTAATAGGTAGACCAACAGGATTCACTGTAACAATAAATGAACTAAGAATATCAGCAGGAGCAGGATTTATAGTAGCTATGGCTGGAGATATAATAGATATGCCGGGACTACCTAAAAAACCAGCAGCAGAGTTGATAGATATAGATGAGAATGGAAGAATAGAAGGATTATTCTAATAAAAAAATCTATGTTAAAATTTTTCAGGAGGAGAAATGAATTACCGTATTTTTGTAGAAAAGAAATCAGGATTTGATTTAGATGCTAAAAGACTTGAGAATGAATTAAGAGAGAGTCTTCAATTAGAGGGGCTAGAAAAAGTAAGATTATTAAACTGTTATGATGTCTTTGGAATAGATAGTGAAGAGTTAGCAAAGGCTAAAAAACTTATATTCTCAGAGGTAGTAACAGATAGAGTAACTGAAGAGTTAGACAGTAAAGGGTCAAAATACTTTGCTGTAGAATTTTTACCAGGGCAGTTTGACCAAAGAGCTGACTCAGCTATGCAATGTTTAAATCTAATCTCTG
KOK=        89
KK=  597127  LL=  598086  Z=    6.27  JJ=  596977  DL=   960
A===      111      112      113      114      121      123      124      131      132      133      134      141      143      144      211      213      214      223      224      231      233      234      243      244      313      314      323      333      334      343      413      433
B===      222      122      422      322      212      412      312      242      142      442      342      232      432      332      221      421      321      411      311      241      441      341      431      331      424      324      414      444      344      434      423      443
RRR=    0.697    0.398   -0.273    6.913   14.491    0.195   11.797   -0.007   10.053   -0.146    0.678    3.005    0.056   -0.306    1.695   -0.757   83.094    0.049   14.383    0.077   -4.020    1.380   -0.520   -0.496    1.613   78.408   44.230   -0.492    0.469    0.469    0.056    0.469
X1==    2.088   -0.472    0.447    2.011    2.359   -0.508    4.787   -0.051    3.668    0.505   -0.758    1.189   -0.062    0.509    1.298   -0.508   10.675    0.013    4.136    0.089    6.024   -1.210    0.456    0.573    0.505    9.674    6.024   -0.480   -0.715   -0.715   -0.062   -0.715
X2==    0.334   -0.843   -0.611    3.437    6.142   -0.385    2.464    0.136    2.741   -0.289   -0.895    2.528   -0.895   -0.601    1.306    1.491    7.784    3.790    3.477    0.866   -0.667   -1.141   -1.141   -0.865    3.196    8.105    7.342    1.024   -0.656   -0.656   -0.895   -0.656
CD1=       19        7        5       11       15        2       14        4        9        2        1        9        2        4       12        2       26        2       10        3        7        0        2        3        2       16        7        0        0        0        2        0
CD2=        3        2        1        5       15        2        5        2        7        1        0        4        0        0        6        5       12       11        8        4        1        0        0        0        5        9       12        2        0        0        0        0
ATTATAAGAGAGTAAGACTTTCATTCCAAGAGTACTTCCAAAAACTTGGACAAAATCCTAAAAACTGGGGAAAACCTTTCTCAGCTCTATTAGGAACAATAGAGATGCAAAGAGCTTTTGAAATACCAGCTATTGGAGGAAAGGACTCTATGAGTGGAACATTTAATGATATTCACGTTCCACCTACACTAATATCTTTTGCTGTATCTCCAGTAAAAGCTAGTGTAGTAATATCTCCAGAGTTTAAAAAGGCTGGAAACAAAATCTACTTAGTAAAACACCATATGTTAGAAAACTATATGCCTAATGTGGAAGAGTTAAAAGCAAACTTTGAATATGTATATGAAAATATAGTTAATGGAAATATAGTATCAGCTATGACATTAAAAACTGGTGGTATAGCTGAAGCAGTAAGTAAAATGACATTTGGAAACAGAATAGGAGCTAAGATATCTAATCTTGGAGATGAGTTATTCAAGTTAGGATATGGAACATTTATAGTGGAGTCAAATGTAGAGCTTACAGGTAAAAATGTAGAATTATTAGGAGAAACAATCTCTGAATACAAAGTAGTAGTAGGAGATATTGAGATAGATATGACTGCAGGAGAGAAGGTATGGTTAGATAAACTATTCCCAGTTTTCCCTCATAAAACAGTAGAGAAAGTTGAAAAATATATCTGGACTCCTTACAATGCTAAAGAGATAGTAGTTTGTAAAAATAAGATAGCTAAACCAAGAGTATTAGTACCAGCTTTCCCAGGAACAAACTGTGAATATGATTCAGCTAGAGTATTTGAAAAAGCTGGGGCAGAATCAAATATATTAGTATTTAGAAACCTAACTCAAGAGTATATCAATGACTCAATAGAAAAGGTGGTAAAAGAGATAAATAACTCTCAAATCCTAATGTTCCCAGGAGGATTCAGTGCTGGAGATGAGCCAGATGGTTCTGGTAAAT
KOK=        90
KK=  607417  LL=  608616  Z=    9.89  JJ=  607417  DL=  1200
A===      111      112      113      114      121      123      124      131      132      133      134      141      143      144      211      213      214      223      224      231      233      234      243      244      313      314      323      333      334      343      413      433
B===      222      122      422      322      212      412      312      242      142      442      342      232      432      332      221      421      321      411      311      241      441      341      431      331      424      324      414      444      344      434      423      443
RRR=   52.347    1.988    0.165   24.445    0.397    2.899    0.677   -1.789   12.445    3.041    1.425  101.264    3.735    3.086   -0.212    0.028    7.511   13.767   -0.098    3.484    8.932    1.425   -0.043    1.316   -0.417   -0.356   14.823   -0.159    0.373    0.373    1.425    0.030
X1==    6.801    1.185    0.156    4.801    0.139    0.676   -0.460    3.804    4.195    1.349   -1.270    9.502    1.111    2.069   -1.953   -0.028    2.254    6.099   -1.428    1.379    1.516   -1.094   -0.175    4.166    0.349    0.317    2.516   -0.154   -0.380   -0.380   -1.270    1.620
X2==    7.697    1.677    1.059    5.092    2.853    4.290   -1.472   -0.470    2.967    2.253   -1.122   10.657    3.362    1.491    0.108   -1.003    3.333    2.257    0.069    2.526    5.891   -1.302    0.246    0.316   -1.193   -1.122    5.891    1.027   -0.981   -0.981   -1.122    0.019
CD1=       34       12        3       19        9        3        4        9        8        2        0       31        3        8        3        2       10        9        1        4        2        0        1       10        1        2        3        0        0        0        0        2
CD2=       22       11        6        8       14       15        0        3       12        7        0       15        5        2        7        3        7       13        3       11       16        0        2        1        1        0       16        4        0        0        0        1
TTATGAAAGAGAAGTATTTAAAAATTTCTCTTTAAAATTGGAAGATGGAAAATTTTATACTCTTTTAGGGAAAAATGGCTCTGGAAAATCCACATTGGTAAAACTTCTATTGGGAATAGTGAAGGTAAAAAGTGGAGAGATATTGGTAGATGGGAAAAATATAAATGATAATCTCTATGAAGTAAGAAAAAATATAGGAATGGTTTTTCAGAATCCAGATGAACAGATAGTTTCTGAAAGGATAGATGAGGAGTTAGCCTTTTCAATGGAAAACTATGGATACTCTTCTATGGAGATGAGAGAAAGAATAGAAGAGGTTTTACAAGAGATAAATCTTTTAGAAAAAAGGGATTTGAGAATATCTCAACTATCTGGAGGAGAGAAACAAAGATTATGTATAGGTTCAGCTCTGATGTTAAAGCCAAAGGTTTTAGTATTAGATGAGGGAACTGCTATGCTAGATGAAAAAAATAGAGAGAATATAATGGAGCTTCTGAAAAGATTGAGAGATAGAGGAGTAACGATTCTCTTAATTAGCCATCATTTAGATGAGCTAAAATATGTAGATGAAGTGATATATTTAAAAAATGGAGAACTATGGCAAGGAGATAGAGATAAGTTCTTAAAAGAGATTATTACGGGTAGTCTTGGAGAGAGTTTAGAACTTCCACCAAATTTCTATATAGCTAGAGAGATTTTTAGAAGAAAAGGGATAGATATTAGCAAAAATCTTTTTAGTAGTGAGGAGGTGGCAGAGCATCTATGGAGATTAAGCTTGAAAAAGTAGGAGCTGGATTTACTAATGAATATCTAAAAGATATAGAGTTATATTTTTCAAATAATGAGTGGTGTTTTTTCATAGGGGAAACAGGAAGTGGAAAGTCTACACTACTTCAAACAGTAGCTTATTTGACAAAAATATTCTCTGGAAAGCTTACTTTCAATGGAAAAGAGCTAAAGGATAAAAGTACTTTAAGAGAGTTTAGAGATAAGGTTGGAGTGATGTTCCAATATACAGAGAAACAGTTTTTCTGTAATAGTGTAAAAGAGGAGATTACCTATACACTTAAGAGAAAGAAGGTTTCTGATGAAGAGATAGAGAAAAAATTAGAAAAGGTTTTAGAGCTTTTAAGTTTTCCTAGAGAGATACTATCTAACTCTCCTTTTGAAATAAGTGGAGGACAGAAGAGGTTTACTGCC
KOK=        91
KK=  608617  LL=  609516  Z=    4.56  JJ=  608617  DL=   900
A===      111      112      113      114      121      123      124      131      132      133      134      141      143      144      211      213      214      223      224      231      233      234      243      244      313      314      323      333      334      343      413      433
B===      222      122      422      322      212      412      312      242      142      442      342      232      432      332      221      421      321      411      311      241      441      341      431      331      424      324      414      444      344      434      423      443
RRR=   18.983    9.030   -0.895   10.737    6.625   11.694   -0.046    5.289   17.375    0.236    1.012   22.199   11.551    5.722   -2.016   -0.076   -0.069    0.992    0.123    2.123    9.074    0.973   -0.011    0.393   -0.248    1.012   12.828    0.056    0.154    0.154   -0.001   -0.127
X1==    3.778    3.337    0.681    3.006    2.142    3.021    0.446    2.093    4.488    1.421   -0.987    5.180    6.013    4.123   -1.043    0.086   -0.119    0.959   -0.569    3.021    2.464   -0.913    0.087    1.162    0.421   -0.987    1.464    0.835   -0.281   -0.281    0.013   -0.281
X2==    5.025    2.706   -1.314    3.572    3.093    3.871   -0.104    2.526    3.871    0.166   -1.025    4.286    1.921    1.388    1.933   -0.882    0.582    1.034   -0.215    0.703    3.682   -1.066   -0.121    0.338   -0.588   -1.025    8.759    0.067   -0.547   -0.547   -0.043    0.453
CD1=       17       15        3        9       12        6        4        5        8        2        0       13        7        7        4        2        3        3        2        6        3        0        1        3        1        0        2        1        0        0        1        0
CD2=       19       14        1        7       15       11        2        8       11        2        0        8        3        2       12        2        3        6        2        5        7        0        1        1        1        0       14        1        0        0        1        1
CTTGCTTCAATACTAATCAATGAGCCAAAGATTTTGATACTAGATGAACCTACTGCTGGATTGGATATTGAAAATAAGAGAATATTTTATTCAGTTTTAGAGAGATTAAAAAAATTTGGAACAATGATAATTCAAAGTTCTCATACATTAGAAGATGTCTTAAAATATGGAGAGAGAGTAATAAAATTAGAAAAGGGAAGAGTAATAAAAGATGGAAATCCTAAAAAGATTTTATTAGAGGAGAGAAGTGAGAGTACAGATATCTTTAGAATCTTATCTGAAAAAGGTATGGATTTAAGTGAGATGAACTCAATAGAGGAGTTATGTGAGGTGATGTTAAGTGAGTAAATATGACCCAAGGACACTATTTTTTACAACATTTATCTATATACTTCTTTTAGCAATGATGAGAAAATATAGTGATATAGCAGCACTTTTACCATTTTTGATAGGACATATTCTACTTTTCTCAATAAAAAAAGAGAATCTAAAAAGAGTTTTAAAATACTCTATAACACTTTTCTTATCTATTATCTTTATCAATTATTTTTTAATTGGAAGAGACTTAGAATATATAGTTGTAGGTGTATTTAGATTTTTAGGAATAATCTTTATAGCTGTTACTTTAGTTTCTTCAATAGATATTGATGAGATAGGATTTGTGATGGAGAGTTTTTTATCTCCACTTAAAATTTTTAAAATACCAGTAAATTCCATAGCTGTAATCACTGCTCTTGGATTAAAATTTATTCCTCTGCTTCAAGAGGAAGGGCAGAGAATATACTTAGCTCAAAAGGCTAGAGGACTAGATTTTGAATTGATGGGTATAGGAGAAAGAGTAAAAAGTGTAATTAATCTATTTTTTCCAGTGGTTGTATCTGGAATACAAAAAGCCTTTCA
KOK=        92
KK=  637627  LL=  638436  Z=    4.56  JJ=  637237  DL=   810
A===      111      112      113      114      121      123      124      131      132      133      134      141      143      144      211      213      214      223      224      231      233      234      243      244      313      314      323      333      334      343      413      433
B===      222      122      422      322      212      412      312      242      142      442      342      232      432      332      221      421      321      411      311      241      441      341      431      331      424      324      414      444      344      434      423      443
RRR=   50.797   11.842    1.913   -0.722    3.136    4.662    0.048    1.296   -1.387    3.300    0.393   28.752    0.393    1.854   -0.401    0.022    6.388   -1.255   -0.226    1.162    4.673   -1.484    1.884   -2.038   -0.291    0.393    1.187    0.679    0.031    0.031   -0.162   -0.152
X1==    6.861    3.835    2.270    1.611    3.062    2.653   -0.052    1.538   -0.789    1.425   -0.556    4.586   -0.556    1.463   -1.192   -0.101    2.748   -0.925    2.407    2.653    3.350    2.371    1.371   -0.608    0.425   -0.556    0.350    0.826   -0.168   -0.168   -0.556    0.832
X2==    7.403    3.088    0.843   -0.448    1.024    1.757   -0.919    0.843    1.757    2.316   -0.708    6.269   -0.708    1.268    0.336   -0.222    2.325    1.356   -0.094    0.438    1.395   -0.626    1.374    3.353   -0.684   -0.708    3.395    0.823   -0.183   -0.183    0.292   -0.183
CD1=       23       17        5        4       15        6        2        4        1        2        0        8        0        2        4        2        6        1        6        6        4        3        2        0        1        0        1        1        0        0        0        1
CD2=       33       18        4        2       12        5        1        4        5        3        0       13        0        2       10        2        6        4        2        3        2        0        2        4        0        0        4        1        0        0        1        0
TCCTTGAAATCCTGATAAAATTCTGAATCTAGAACCTTTATCATATTTTGCTAGTAGCTCATCAACATCATTGATATTATTTCTTACAACATCGGTATTTTTCATAATTCTCCCCCTTTTAATCTATATTTTTTTTTAATAGTTATTGATATTTTTGTAGGTTTATCTCCAAGTATGTCTTCAGATAATCTATATTTTTTATTATTTAACCTAAGATAGTGTTTTGCAATAGGAAATATAGCCATATTGATATTTTTAAAATTTCTATTTATATTTAAAATCATTTTATCATTTTTTATCTCTAACTTTCCTTCTTCAGGAAGAAATGGTAAACCAACACCAAAAGAACTATATTCTGTCTTTACAAGTTTTATGTTTTCATTTTCTACTTTGAAAAATTCTTCGATTTCGGTTTTCATTACAGAGTGTGTATAGCCAAGTGAAAAATATTCGTTGTCCAATTTATAACTATATATTTTTTTATTGGTTAGGTCATTTATTTCTAGAAAATAGATAGTTTTAAGATGAAAAAATAAAAATAATATAATAACAAGTAAAGAGAAAAAAGATAAATATATAAAACTTTTTCTTTTTATTAACAAAATAAATCACTCCATTAAATATAATATATTTTATATATCTTTTATTTGCTTGAATAATACCATTTTTTAGAAGAGATGTCAATATTTTTTTAAAAAATATATAAAATAAAGGAATATTTTAAATAGAGAGATTTGTAAAAGTTGAGCAAGATAAAAGCAATATTCAGGGAAGATTTTTTACTTTAAGTTTGAAGATTATAAAAAAGAG
KOK=        93
KK=  652357  LL=  653466  Z=    4.83  JJ=  652297  DL=  1110
A===      111      112      113      114      121      123      124      131      132      133      134      141      143      144      211      213      214      223      224      231      233      234      243      244      313      314      323      333      334      343      413      433
B===      222      122      422      322      212      412      312      242      142      442      342      232      432      332      221      421      321      411      311      241      441      341      431      331      424      324      414      444      344      434      423      443
RRR=   29.872    3.602   -0.083    0.712    4.320    0.917    0.354    4.539    0.397    0.060    1.107   82.340    8.506    8.000    9.508    0.020   -0.848    2.911    0.283    3.007   21.771   -0.958   12.771    0.772   -0.147    0.014    0.577    0.273    0.150   -0.294   -1.155   -0.188
X1==    5.451    0.778   -0.166    0.564    2.045    1.323   -1.033    2.055    0.119    0.123   -1.131    9.362    4.209    6.040    2.679    0.119    2.478    1.057   -0.243    1.323    5.255    0.889    2.820    0.350    0.123    0.649    2.255    0.767   -0.338    0.662   -1.131   -0.338
X2==    5.480    4.627    0.498    1.261    2.112    0.693   -0.342    2.209    3.326    0.490   -0.979    8.795    2.021    1.324    3.549    0.167   -0.342    2.752   -1.162    2.273    4.143   -1.077    4.529    2.204   -1.196    0.021    0.256    0.357   -0.444   -0.444    1.021    0.556
CD1=       31       13        3        6       17        5        2        7        3        1        0       25        6       10       19        3        9        4        3        5        6        2        4        2        1        2        3        1        0        1        0        0
CD2=       21       21        4        4       14        5        2        7       10        2        0       15        3        2       18        4        2       10        1        8        7        0        6        3        0        1        2        1        0        0        2        1
AGATGAACATGGAACATATATTTTTAATTCAAAAGATTTATGTACAATAGAAATTATAGATAAAATATTAGATTTAGGTGTAGATTCTCTTAAAATAGAAGGAAGAATGAAGGGAATTTATTATGTAGCTAATGCTGTAAAAGTATATAGAGATGCTATTGATAGTTATTACTCAGGAAATTATAAATATAATCCTAAATGGTTAGAGGAATTAGAATCAACTTCTAATAGAGGTTATACAAAAGGTTTTTATTTAGAAAAAGCAGGAGTTGAATCACAAAATTATAATGATAGAAATTCTTATAGCCAAACACATCAATTAGTAGCTAAGGTAGAGAAAAGATTATCAGATAATGAGTACATATTAGCTATTAGAAATAAATTATTAGTAGGAGAGAAATTAGAAGTAGTTAGTCCAGGTATAAGTGTAAGAGAGATAGTTTTACCTAAAATGATACTTATTAATAAAGATAGAGAAGTAGGAGAGGTAGAAGCTGCTAATCCTAACTCTTTTGTTAAAATAAAATTAAATGAAAGATTAGATGAGTTAGACATGCTTAGAAAGAAAATCTAAAATTAAGGAAATATAAAGAATTAATAACTTATAAAGAGAAATTAATTAAAGTCAGCGGAATAGAATTTTAAAAAATACAGTTTTTTAATAAAAAATGTATTTCCAATATTTATTTTTGCTGACTTTATTTTTCTATTCTTAAATCTTTTACACTCTCTCTTTCAATTAAATCACAGGGCATAATAATTTTTTTTACTCCATGTTCTCCCTCCCAAAGTTCTTCCATTACATTTAAAGCAGCATTAGCATATTCTCGCATAAAAATTCTAATAGATGAAAGAGCAGGAGTAGTATATTCAGAAAGAGGAGTATCGTTAAAAGTTATAATACTGATATCTTCTGGAATTTTGATCTCTTTTTCTCCTAAAGCTTTTAATATACCTGGAGCAATTGCATCTGAAGATATAAAAAAAGCTGTTGGAAGTTTAGAGTTTTTTAAAAAATACATAATATTATGGTATCCAGATTTAGAAGTCATCTCGCACTCTACAACATATTTTTCATTAAATAGATTGATTTCTTCTAAAAAGCTTTTG
KOK=        94
KK=  658207  LL=  658506  Z=    4.70  JJ=  657937  DL=   300
A===      111      112      113      114      121      123      124      131      132      133      134      141      143      144      211      213      214      223      224      231      233      234      243      244      313      314      323      333      334      343      413      433
B===      222      122      422      322      212      412      312      242      142      442      342      232      432      332      221      421      321      411      311      241      441      341      431      331      424      324      414      444      344      434      423      443
RRR=    6.717    0.352   -0.070   36.260   -0.276   -1.073   -0.892   -0.467    4.598    0.254   -0.174   -2.050    0.969    0.178    4.892    0.138   -0.140    5.908    0.154    0.237    0.178    0.178    0.178   -0.274    0.254    0.321    7.512    0.582   -0.229   -0.229    0.178    0.039
X1==    2.723    0.312    0.336    5.147    0.312   -0.664   -0.853   -0.664    1.336    0.727   -0.351    2.147    0.649   -0.452    2.723   -0.664    0.147    2.336    0.147    0.336   -0.273   -0.351   -0.351   -0.452    0.727    0.649    1.727    0.887    0.855    0.855   -0.351   -0.145
X2==    2.466    1.126   -0.208    7.045   -0.884    1.616    1.045    0.704    3.441    0.350    0.494   -0.955    1.494   -0.393    1.796   -0.208   -0.955    2.529    1.045    0.704   -0.650   -0.506   -0.506    0.607    0.350    0.494    4.350    0.656   -0.268   -0.268   -0.506   -0.268
CD1=        5        2        1        6        2        0        0        0        2        1        0        3        1        0        5        0        1        3        1        1        0        0        0        0        1        1        2        1        1        1        0        0
CD2=        6        4        1        8        1        3        2        2        5        1        1        0        2        0        5        1        0        4        2        2        0        0        0        1        1        1        5        1        0        0        0        0
AGCCAACTTAATTTTTTAATTACTTCAGTAGAAAAGATAGATAAGGATAAACCAGCTAGACGTATTGGTTTTGCTCTTCCGACCTTAGATAAGATAGAGGAGAAAATTGAAGAGAGTAAATAATTAAAGGGGGAGTTATAGAAGCTCCCCCTTAAGTATAGTCTTAGAAAAACTTTCCATTGTCGCAGTAGTTTTCTCCTTGAAGTGGAAAGAAAATTACACAACAATCTTTGTTTCCATTGATTTTTTTAATAAATTTTGTAATGAAGTCAGCAACTTGTTTTTTAACTTCTGGAGTTC
KOK=        95
KK=  672427  LL=  673236  Z=    5.66  JJ=  672337  DL=   810
A===      111      112      113      114      121      123      124      131      132      133      134      141      143      144      211      213      214      223      224      231      233      234      243      244      313      314      323      333      334      343      413      433
B===      222      122      422      322      212      412      312      242      142      442      342      232      432      332      221      421      321      411      311      241      441      341      431      331      424      324      414      444      344      434      423      443
RRR=   11.915    1.882    1.993    9.616    5.807    2.758   -0.000    0.427    2.567    0.255   -0.146   50.309    2.926   15.832    0.479    3.340    1.581    8.057   -0.198    2.180    1.169    0.851    0.358    1.812    0.731    0.132    1.562   -0.317    0.150   -0.388   -0.799    0.334
X1==    3.827    1.094    1.216    3.087    1.094    1.029   -0.001    1.216    2.583   -0.586   -1.029    7.684    0.931    4.497    0.279    3.360   -1.169    2.429   -0.187    1.029    0.555   -0.797    0.203    1.324   -0.586    0.931    0.555   -0.156   -0.279    0.721    0.931    0.721
X2==    3.113    1.719    1.639    3.115    5.306    2.682    0.146    0.351    0.994   -0.435    0.142    6.548    3.142    3.521    1.719    0.994   -1.353    3.317    1.061    2.119    2.107   -1.068    1.766    1.369   -1.247    0.142    2.815    2.038   -0.537   -0.537   -0.858    0.463
CD1=       19        9        4       10        9        3        3        4        5        0        0       19        2        8        7        6        1        4        2        3        1        0        1        3        0        2        1        0        0        1        2        1
CD2=       10        9        5        5       17        8        2        3        5        1        1        9        4        4        9        5        0       11        4        7        5        0        3        2        0        1        6        3        0        0        0        1
TTTGAGTTACTTAGAAGACCTACAGTTACTTTTCAAGATATAAAATATATTTCTGAGCTTGGGGAGATGAAGTTGAGAGATTATCCTAGGGATACTGAATATCAGGTAGAGGTACAGGTAAAATATTCTGGATATATTGAAAGATCTATGAAAATGATAGAAAAGCATAAAAATTTAGAAAGTAAAAAGATTCCAGTTGATTTAGATTATGATAGTCTGGAAAATATACCTAAAGAAGCCAAAGACAAGTTAAAGGCTGCAAAGCCACTTAATATAGGACAAGCTTCAAGAATATCTGGGGTTTCACCTGCTGATATACAAGTATTATTAATATATTTAAGAGCAAGGGGGAAGTAAAGTGAGAGAGCTTTTAACATCAGGTTTAAATGTTATAGGTGTAGAATATACAGATAAGAAATTAGATGATCTTTTAAAATATCTTTCAATGTTATTAGAGTATAATACACATACGAATTTGACTGCTATGAGGGATAAAGAATCAATAATAGAGAAACACTTTATAGACTCATTACTTCTTCAAAATCTCTTAAAGCAAGATATAAAAACCGCTATTGATATAGGAACTGGAGCTGGATTTCCTGGTATAGTTTTGGCTATTTTTAATAAAGATATAAATTTTACATTAATGGATTCAATAGGAAAAAAAACAAAATTTTTACAGATGGTGAAAGAAGAACTAAATCTTGAGAATGTTGAAATAGTTACTTCAAGAGCTGAAGATTATATATCTGACAAAAAAAGGGAAAGTTATGACATAGGGTTTTGTAGAGGCGTTTCAAAACTTAATAC
KOK=        96
KK=  681427  LL=  682536  Z=    5.16  JJ=  681337  DL=  1110
A===      111      112      113      114      121      123      124      131      132      133      134      141      143      144      211      213      214      223      224      231      233      234      243      244      313      314      323      333      334      343      413      433
B===      222      122      422      322      212      412      312      242      142      442      342      232      432      332      221      421      321      411      311      241      441      341      431      331      424      324      414      444      344      434      423      443
RRR=   29.565   -2.540   -0.262   21.740    2.486    5.759    1.338   -0.005    0.867    0.308    0.357   17.364    6.034    6.977    1.269    2.133   10.422    3.281   12.522   19.322    0.214    1.089    1.563    1.929    0.308    6.099    1.203    0.018    0.160   -0.174    4.241    0.160
X1==    5.434   -0.587   -0.472    3.237    1.494    1.645    1.367    0.037    0.358   -0.801   -0.498    6.118    2.643    4.232    0.602   -1.572    3.180    1.204    3.946    4.219    0.501   -1.011    1.971    1.344   -0.801    1.858    0.501    0.837   -0.333   -0.333    1.858   -0.333
X2==    5.441    4.327    0.554    6.715    1.664    3.501    0.979   -0.127    2.421   -0.384   -0.717    2.838    2.283    1.649    2.107   -1.357    3.277    2.724    3.173    4.580    0.427   -1.077    0.793    1.435   -0.384    3.283    2.400    0.022   -0.479    0.521    2.283   -0.479
CD1=       42       10        3       17       17        5        8        4        3        0        1       25        5       11       14        0       12        3       10        9        1        0        3        4        0        4        1        1        0        0        4        0
CD2=       13       15        3        8        9       10        3        2        8        1        0        4        3        2       10        1        6       12        8       12        3        0        2        2        1        4        6        1        0        1        3        0
AATGTAGCAGATAATCAAATTCTTTCTGGATATCCACTTATTGATCATAAAGAAGACTTAAAAATAAAAATATCTATGAAAAAACTTCCAGAGTTAATCAGAAAAGTGAGAGAATTAGAGAAAAAAATTCAAGAAAAATAAAAAGATGTTTGAAATTTTATTAGAAAGTGTTAAAATATAAAAATCAAGTAAGAAAATAAGATGAGGTAGAAATGAAGAAGAGAGTTTATTTTGATAAGTATGGAGAGATGAAGTTTATATCCCATCTTGACTTATTAAGATTTTTTGAAAGAATTTTCAATAAGGCAGAAATTCCTGTAAAGTATAGTCAGGGATTCCATCCTAGACCTAAGATGTCCTTTGGAAGTCCTATATCTTTAGGCACAGAGGCTTACAATGAAATTATGGATTTTGAAACTGATGCAGAGATTTCTAATGAAGAGGTAAAAAAGAGACTTAATGATAGCGCTGTATTAGGCTTTAAAGTCAATAAGGTTGAAGAGGTAGCTAAAAAGTCTTCAATAATGGAAGAGTTTACAAATATGCTTTATACAGTTGAAGGAAGTCAAGAAGATATGGATAAACTTGAAAAATTATTAAATTCTGAAAATATTTTAGAAATAAAGGAAAAAAAAGGAAAAATTGTCACTAGAAATTTAAAGGAAAGATTAAAGTTTTTTTCAAGAGAAGGAAATAAAATTTTGATGGAGATCATTAATACTTCTCCAAATTCATATTTAGAGATGATAGGAATTGAGCAGCAAGATGTTCAAATAAATAGATTAGGCTACAAAGTTAACAATTAAAATATATTGCGAGAGGAGAAATTAGTATGTTAGAATTAAAATTCATACGTGAAAACAAAGAGAAAGTTGAGGAGATGCTAAAAAATAGAAATAGCAATTTAACTCTTGATGAGTTTTTTCAACTAGATGATCAAAGAAGAGAGATCTTAGGAGAAGTAGAGACTTTAAAACAAAAAAGAAATCAAGAATCAGCAGAAATAGCAAAATTAAAAAAAGAAAATCAAGATGCTAGCCTTCTTATTGAAGAAATGGGAAAGGTTTCAACTCAAATAAAGGAACTAGATAATAAATTAGCTGAGATAGA
KOK=        97
KK=  684637  LL=  685656  Z=    5.35  JJ=  684577  DL=  1020
A===      111      112      113      114      121      123      124      131      132      133      134      141      143      144      211      213      214      223      224      231      233      234      243      244      313      314      323      333      334      343      413      433
B===      222      122      422      322      212      412      312      242      142      442      342      232      432      332      221      421      321      411      311      241      441      341      431      331      424      324      414      444      344      434      423      443
RRR=   23.830    3.792    0.657   43.401    4.887    0.081    1.326    1.409   -1.067   -0.641    1.153    0.033   -0.094    2.296    4.189    1.802   31.395    7.043    7.724    0.034   -0.511    0.018    0.166    0.224   -0.246   88.690   25.016    2.445   -0.217    0.184   -0.891    0.184
X1==    3.565    3.951   -0.520    6.127    1.785    0.084    2.179   -1.115   -1.109   -1.013   -1.066    1.031   -0.121    2.473    2.507    1.874    4.450    1.888    2.194    0.084    1.977   -0.116   -1.063   -0.217    0.973   12.160    4.965    1.638   -0.400   -0.400    0.824   -0.400
X2==    6.684    0.960   -1.263    7.084    2.738    0.962    0.608   -1.263    0.962    0.632   -1.082    0.032    0.779    0.929    1.671    0.962    7.055    3.731    3.520    0.404   -0.258   -0.157   -0.157   -1.031   -0.253    7.294    5.039    1.493    0.541   -0.459   -1.082   -0.459
CD1=       18       19        2       14       13        3        7        1        1        0        0        5        1        4       15        6       11        6        7        3        3        1        0        1        2       14        6        2        0        0        2        0
CD2=       27       11        1       15       16        5        4        1        5        2        0        3        2        2       13        5       15       10        9        4        1        1        1        0        1        9        7        2        1        0        0        0
CTTCTCATGGAGCACATAAATTTAAGCCAGGGGAAGATCCTAAATTAAGACTAGATATATTAGAAGAGATTGAAAGAAGAATACCAGGGTTTCCTATTGTATTACATGGATCATCAGCTGTACCTCAACAATATACTGCTATGATAAAGGAGTTTGGAGGAGAAGTTAAGGATGCTATAGGTATACCAAATTCTGAATTAAGAAAAGCGGCTAAATCAGCAGTAGCTAAGATAAATGTAGATACTGATGGAAGACTAGCTTTTACAGCAGCAATTAGAAGAGTATTGGGAACTACTCCAAAAGAATTTGATCCTAGAAAATATTTAGGAGCTGCTAAAGAAGAAATGAAAGCTTATTATAAAACTAAAATAACTGATGTATTTGGTTCTGAAGGAGCTTATAAAAAAGGAAGTAAATAATTTTTTAAGAGCAGAGTAATCTGCTCTTTTTAGATCAAATTATTTTATAAATAAACATAAAAAGAGGAAAAAATATAGTAAAAAACTGTAATTTTCCTCTTATAATTTATCTATTTAAGATAATCATTTATAGATTAGTTCATTTTTTCTACTAAAGTTTTTCCAGCTTTGAACTTAACAGTTTTTTTAGCAGGTATTATAATTTCTTCACCAGTTTTTGGATTTCTCCCTACTCTTTCAGCTTTTTCTACAACTTCAAATTTTCCCCAACCAATGATATTTAAGTCTTTATCAGTTTTTAAAATTTCCTCAATACTATTTAAGATAGCTTCAAATTTTCTTTCTGCTTCAGCTTTAGATGAAAATACTCCTTTTTCGAATAGTACTCTTGTAAAATCTTTTTTCGTCATTTTGTGAACCCTCCTAAAATCTATATAAAACACATAAGTTTTTATTTTATATCATATATTTTAAATAATTTCAATACTTTTTATAAAATTTTGCTAAATTTTTTAAAATAGTGTAAAATAATATAGTAAAGAGGGGGGATATTTATGAAAAAATACCTGATTATATTAGTATTGGAAATTATATTGGTTTC
KOK=        98
KK=  686527  LL=  687366  Z=    5.24  JJ=  686197  DL=   840
A===      111      112      113      114      121      123      124      131      132      133      134      141      143      144      211      213      214      223      224      231      233      234      243      244      313      314      323      333      334      343      413      433
B===      222      122      422      322      212      412      312      242      142      442      342      232      432      332      221      421      321      411      311      241      441      341      431      331      424      324      414      444      344      434      423      443
RRR=   65.804    1.560   -0.553   -0.471    1.789    2.182   -0.016    0.826    3.555    1.533   -0.151    8.221    0.383   -0.553   -1.926    4.387    0.468   15.717    2.843    2.544   16.308    0.696    1.331    0.691    0.559    0.696    2.736    2.865   -0.115   -0.341   -0.151    0.085
X1==    7.686    1.300    0.871    0.891    0.904    2.651   -0.011    1.615    1.864    0.555    0.178    1.993    0.178    1.208    1.696    1.076    0.572    3.784    1.421    1.864    2.603   -0.734    1.266    1.419   -0.445   -0.822    1.603    0.892   -0.200    0.800    0.178   -0.200
X2==    8.561    1.200   -0.635   -0.528    1.979    0.823    1.551    0.512    1.907    2.761   -0.847    4.125    2.153   -0.458   -1.136    4.076    0.818    4.153    2.002    1.365    6.265   -0.949    1.051    0.487   -1.257   -0.847    1.707    3.212    0.574   -0.426   -0.847   -0.426
CD1=       28       10        3        5        9        5        3        4        4        1        1        7        1        3       11        3        4        6        5        4        3        0        2        3        0        0        2        1        0        1        1        0
CD2=       27       10        2        1       12        5        4        4        7        5        0        7        3        0        4       11        3       12        5        6       10        0        2        1        0        0        4        4        1        0        0        0
AAAAACAAAAAAATCACGTTTCAAAAATTTTAGGGTTTGTTTTTTCTATTTGGTTTCATCTAAAATTTTTGGAGGTGCATTTTAATGCTAAAAGGAACAGTAAAATGGTTTAATAAAGACAAAGGATTTGGATTTATTTCTGGAGAAGATGGAAGTGATTATTTCGTACATTACTCTAATATTAATGCAAAAGGATTTAGAAGTTTAGAGGAAGGACAAGCTGTATCTTTTGATGTAACTGAAGGAGCAAAAGGTCCAGTAGCTTCTAACGTAACAGTAGCTTAGTTTTTTAGAACAACTTTTGGGTACTGTGAAGTACCCCTTTTTTATATCTCTTTTGGAGGTACTCATGAAAAAAAATAGTGAGTTAAAATTTCAATATTTTATAAATACTCTTGTGAAGTTATTTTTATTTCCATTATTAATAGTGGGACTTTTATTAAGATTTTATGATAATATTTTTAAAAAAAATCAGAAGAAAAAAAGAGTATCATATAATTTATGGTATTGATAGATATGCATGGGTGGCGGAATGGTAGACGCGTAAGGTTGAGGTCCTTATAGGTATTTTCCTGTGAGAGTTCAAGTCTCTTCTCATGCACCATAAGCTATTAAGGGGGATAATATATCCTCTTTTTTTATTGAAATTATACATAATTGTAAAATAGATGTAAAAAGCATTTGATAAAATTCAAAAAAAGATAATTTTTTTTCATAAAAGAATAATTTAAAAAAATAGAGCAATATTTCGAAAAATATGATAGAATATCTAATAATTGAAGTAGATGATATCTAGAATATGAAAAGGAGATACAATGAAACTAACAAAAAAAGAAAAAA
KOK=        99
KK=  701557  LL=  702576  Z=    7.12  JJ=  701557  DL=  1020
A===      111      112      113      114      121      123      124      131      132      133      134      141      143      144      211      213      214      223      224      231      233      234      243      244      313      314      323      333      334      343      413      433
B===      222      122      422      322      212      412      312      242      142      442      342      232      432      332      221      421      321      411      311      241      441      341      431      331      424      324      414      444      344      434      423      443
RRR=   38.320    0.562    7.160   -0.059    5.153   -0.379   -0.678   -1.335    8.942   -0.149    0.229   40.549   52.586   25.643    1.359    0.996    0.267    0.222    0.396   22.112   -0.120    1.269   -2.561   17.086    1.269    1.269    0.841    0.792    0.262    0.262   -2.890   -0.208
X1==    5.399    1.361    4.798    3.308    1.737   -1.104    1.084    1.836    1.886   -0.112   -0.201    5.010    6.159    5.798    0.608    0.690    0.511    0.730   -0.606    6.073   -0.092   -1.098   -1.098    3.242   -1.061   -1.109    1.824    0.569   -0.470   -0.470    2.525   -0.470
X2==    7.098    0.413    1.492   -0.018    2.966    0.344   -0.626   -0.727    4.740    1.331   -1.144    8.093    8.538    4.423    2.237    1.443    0.522    0.304   -0.654    3.641    1.295   -1.156    2.332    5.271   -1.196   -1.144    0.461    1.391   -0.558   -0.558   -1.144    0.442
CD1=       22       11       11        9       12        1        5        6        6        1        1       12        8        8        9        4        4        4        2       13        1        0        0        5        0        0        3        1        0        0        4        0
CD2=       27        9        6        3       16        4        2        2       12        3        0       17       11        6       14        6        4        4        2       10        3        0        4        7        0        0        2        2        0        0        0        1
TATGAAAAAAACAGTAGTGATGTTAACAATGCTTGGTTTAGCATTAGGAGGATGTACAGCTTTAGAAAAAACAAATGAAGCGGTTGAAAAAGTAGGAACTGTGACACAAACAGCTCAAACTATGCTAGATATTAATTCTATAAAAGGGCAAGAATTTACTCTTGAAAATTCAGATATAACTATTTCATTTGATAATACTAGGGTGTATGGATTTAGTGGAGTAAATAGATATTTTGGAGGATTAACAGTACAAGGAAGTAGTATAGTTATTGAAAATATAGCCTCTACTATGATGGCGGGTCCTCAAGATAAAATGGAAGAAGAAGCAAGTTATTTAAAGACTCTAGCAGAAATGACTTACATGAGAATAGAGGGTAAGAGTGTTATTTTAACAGGAAATGGAAAGACTTTAAAATTTCTAGGAAAATAAAATCAAATAATTATTTTCAATTTTCATCTTAATTTAAAAGCAACAACAGTTATATAAAACAAAAACTCAAGAGTGATATGAATCATTCTTGAGTTTTTGTTTATTTACTAGTTTTTAAGCTTTCATAAGCTGAAAAAATATTCATGATTTGAAGTTTTACACCTATAGCTAGACTTTCTTCATCAATATCAAATTTATCATTATGAAGTGGAGCTGTAATACCTTTGTTTAAGTTTCCAACGCCTAAATTAAAGAATGCTCCTGGAACTTTTTCTACAAAGTAAGCAAAGTCTTCAACACCCATATTAGCTAATGGTTTAGTAAAAATAGCTTTTTCTCCTAGAAGTTTTTTAGTATTTTCTTTAATGATATCTATGTATTTGTCATGATTTATTAAAGCTGTATAACTATCTTCAAAGATAACTTTTCCTGTTGCACCATAAGATTTAGCTCCATATTCTACCATCTCTTTTAATCTCTCTTTTACTCTATTTTTAACTTCATTAGAAAGAGTTCTTAGTGTACCAGAAGCTACTACTTTTTGAGCAACAATATTTTCTTTATCTCCACCATTTATTTTTCCAAAACTA
KOK=       100
KK=  726157  LL=  727116  Z=    4.56  JJ=  726157  DL=   960
A===      111      112      113      114      121      123      124      131      132      133      134      141      143      144      211      213      214      223      224      231      233      234      243      244      313      314      323      333      334      343      413      433
B===      222      122      422      322      212      412      312      242      142      442      342      232      432      332      221      421      321      411      311      241      441      341      431      331      424      324      414      444      344      434      423      443
RRR=    1.209    0.083    0.162    5.131    6.949   -0.944   36.685    0.162    0.005    0.022    1.211    2.219    1.042    0.830   13.313   -0.054   75.760   -2.622   16.720   -1.659    0.579    1.271    1.271    0.037    5.869  131.508   12.326    0.327    0.174    0.333    0.515   -0.193
X1==    0.740   -0.467   -1.346    3.483    3.081    1.582    6.880   -1.346   -0.324   -0.052   -1.326    0.945    0.959    1.857    4.855    3.489    8.369   -0.602    4.096   -0.960   -0.758   -1.123   -1.123   -0.048    2.879    9.336    2.242   -0.318    0.475   -0.525   -0.564   -0.525
X2==    1.634   -0.177   -0.121    1.473    2.256   -0.597    5.332   -0.121   -0.015   -0.417   -0.914    2.349    1.086    0.447    2.742   -0.015    9.052    4.354    4.082    1.729   -0.764   -1.132   -1.132   -0.769    2.039   14.086    5.497   -1.027    0.367   -0.633   -0.914    0.367
CD1=       14        7        1       14       17        5       18        1        2        1        0        8        3        6       22        8       21        1       10        1        0        0        0        2        4       14        3        0        1        0        1        0
CD2=        6        4        2        3        9        2        9        2        3        1        0        4        2        1       10        3       14       13        9        6        1        0        0        0        4       15       10        0        1        0        0        1
CTGAGATAGCTCTAATAAATCTAGCAAAAAAATATAGTGTAGATTATAAAGAGTTAAAAGAGAAATATCCACGTATATCTGAAATACCATTTGACTCAGATAGAAAACTTATGAGTACGGTACATGAGATAGATGGAAAGATAACAATGTTTACAAAAGGAGCCTTAGATTCATTACTACCTAAATTAAAATCTATAATTCATGGAAATGAAATAAGAGCTATAACTTCTGAGGATATAAAAGAGATTGAAAATATTAATACTATGTTTGCTGAGACAGGACTTAGAGTCTTAACTTATGCATACAAGGGCTTAGAGTGTGAGAAAGATATATGTTATGAGGATGAAAATGGCTATATTTTTGTAGGTTTAGTAGGAATGATAGATCCACCTAGATTAGAGTCAAAAGAAGCTGTAGAAAAATGTATAATGGCAGGAATTAAGCCTGTAATGATAACAGGAGACCATAAAGTTACTGCTAAAACAATAGCAAAAGAGATTGGGATATATCAAGATGGAGATAATGTATTAGAGGGAGTAGAATTAGAAAAAATGAGTGATGAGGAGCTAAAAGAAAAAGTAGCTCATACATCTGTATATGCAAGAGTTTCACCAGAGCATAAAATAAGAATAGTTACAGCATGGCAATCATTAGGAAAAATTTGTGCTATGACTGGAGATGGAGTAAATGATGCTCCCGCATTAAAAAGAGCAGATATTGGAATAGCTATGGGAATAACAGGAACAGAAGTTTCTAAAGATGCAGCTTCTATGATACTTGCTGATGATAATTTTTCTACAATTGTTAAGGCTGTTACAACAGGAAGAAATATCTATGCTAATATTAAAAACTCTATAAGATTCTTACTTTCTGGAAATACTGCTGCTATATTAGCTGTAATCTATTCATCATTTGCAGGGTTACCAGTAATATTTGCACCAGTACATCTATTATTCATAA
KOK=       101
KK=  738217  LL=  739326  Z=    5.83  JJ=  738217  DL=  1110
A===      111      112      113      114      121      123      124      131      132      133      134      141      143      144      211      213      214      223      224      231      233      234      243      244      313      314      323      333      334      343      413      433
B===      222      122      422      322      212      412      312      242      142      442      342      232      432      332      221      421      321      411      311      241      441      341      431      331      424      324      414      444      344      434      423      443
RRR=   64.164    4.994    1.170    4.489    4.220    1.503    1.376    0.581    0.776    0.680    0.680   18.360    2.390    2.636    1.667   -5.542    0.286    9.894    2.552   12.291   17.434    0.184   -0.166    6.877    0.015    1.346   10.083   -0.158    0.050    0.050   -1.231    0.050
X1==    7.453    2.037    1.195    2.737    2.900    2.061   -1.284    1.718   -0.718   -0.947   -0.956    3.780    1.044    2.036    0.599   -1.274    2.037    3.590    2.385    4.839    4.161    0.154   -0.846    2.147    0.053    1.044    3.161    0.759   -0.244   -0.244   -0.956   -0.244
X2==    8.609    2.451    0.979    1.640    1.455    0.729   -1.071    0.338   -1.081   -0.717   -0.711    4.857    2.289    1.295    2.783    4.351    0.141    2.756    1.070    2.540    4.190    1.197    0.197    3.203    0.283    1.289    3.190   -0.208   -0.206   -0.206    1.289   -0.206
CD1=       42       20        6        9       23        7        1        7        2        0        0       11        2        3       15        1        7        9        7       12        5        1        0        3        1        2        4        1        0        0        0        0
CD2=       33       17        4        5       14        4        1        3        1        0        0       10        3        2       18       10        3        8        5        7        5        2        1        4        1        2        4        0        0        0        2        0
TCTTTTTTTAATTTAGATAATACAAGGTAGAATTGACTCTTGCTTATATTAAAATTTTCATAGTTAATCTCCTTTTTTGAGATAAAGCCTGTATCGTTATTATATAATTTCAAAATCGATAAAATATAACCTTGAGTATCATATAATTGGTAAAAAAACTTAATTAAAGTTTTTTTGGCAAGATGAGTAATTATTTTTGAAATGAAATTATCATCAGTCAGAATATTAGAATTGAAGTTAAACTCTTCAAGAACAGTATCATCTTCTAGAGCTTCTACTTCAATATCAATATCCGGAATATATATATCCTTAAGAGTAAGAAAACTAAAGAAATTTCCAATTATCTCTCCAGAGGTAAGATAATTTTCATATGTCAATATCTTTCCATTTTCTAATATATCACGACTTATAATTTTTCCCTTCTTTATAATATAAAATTTTCCATCTAAATAATGACGATCATTTTTATTTAAGAATATCATATTCATCTTGCTTTTCCTCCTTTCTTACAAATTCTAAAACTTTAAGTGATTAATTAATTAAATTGGAAAAAATAATTATGAAATAGGATAGTGGATTATTATAATATATATTAAAGGATATATCAATTTTTCTTTTTTTTTTTCCTATATAAGACACAAAAAGAATAAAAAAACACAGGAATGAAAGGATTTTTTTTTAAAAAACTTTAAGAAATAAGATCTCTTGACATAAAATATAAAAAATAAAATAACATTATAAAAAATAAAAAATAATAAAAAAAGATTTAAAAAATCATAAAAAGTAATTTTTTTTGAAAGAAAAATAAAAAACTTGAAAAAATATTATACTAATTAGAGCTAGTATAGAAAAATTCAAAAAAAGTTTCAACTGACAATTTGGTAAATTCTAAGTATTACAGCTGTTTTATAAGAAATAAAAGTACTAAAACAATTCGTTTATTCCTAAATAGGACTTTTTAATTTAATTTTTTTTGTATAATTCAGGTATAAAGCTGAAGTATGTAACGTGAAAAAAATTCAATTATTAAAAGAGAGGTGTAAAAGCAAATGTTGACAAAAAGAAAAAGTTTTCTTCTATTAGCTGTTTTAGCTCTTGCAGGAGTTTCAT
KOK=       102
KK=  517238  LL=  518347  Z=    4.93  JJ=  517238  DL=  1110
A===      111      112      113      114      121      123      124      131      132      133      134      141      143      144      211      213      214      223      224      231      233      234      243      244      313      314      323      333      334      343      413      433
B===      222      122      422      322      212      412      312      242      142      442      342      232      432      332      221      421      321      411      311      241      441      341      431      331      424      324      414      444      344      434      423      443
RRR=   32.126    7.215   -0.408   10.636    3.118    3.358   -0.830   -0.247   -1.160   -1.385   -0.084    7.062   13.866    0.098    2.415    1.287    0.849   23.184   -0.156   -3.304   48.408   -0.759    4.413    1.023    0.002    1.187    2.200   -0.447    0.179    0.179   -0.174   -0.753
X1==    4.997    1.465    2.118    4.083    2.128    1.177   -0.349   -0.689    3.511   -1.005    0.693    5.099    2.500    1.213    3.123    1.760    0.706    4.999    1.434   -1.158    9.071   -1.071    1.747    0.510   -0.005   -1.114    1.071   -0.313   -0.384   -0.384   -0.211    1.616
X2==    6.430    4.927   -0.193    2.605    1.466    2.854    2.375    0.359   -0.330    1.379   -0.121    1.385    5.547    0.081    0.773    0.731    1.202    4.638   -0.109    2.854    5.337    0.709    2.526    2.006   -0.328   -1.065    2.054    1.428   -0.466   -0.466    0.824   -0.466
CD1=       26       14        7       12       16        5        3        2        9        0        2       14        4        3       19        6        5       11        6        1       10        0        3        2        1        0        2        0        0        0        1        2
CD2=       26       23        3        7       13        9        7        4        3        3        1        5        7        1       11        5        5       13        3        9        8        2        4        3        1        0        4        2        0        0        2        0
ATTCCACATCTATTTAGTCTTAGAATTTTGAAAAAATTGGAAAAGGCTGGACTTGTAAAGATATATAAGGGAGCTAGAGGGGGGTATCAATTAACTAAGCCTAGTGAAGAGATAACTCTAAGAGATGCTGTAGAAACAATAGAACCAGTTATTTGTATAAAAGATTGCTTAGGTAATCTTGAGGCTTGTAACTTAAGAAAGGGAGATTGCGCTGTACATAGAGCATTTAATGGAATTCAAAGAGAATTTATAAGGGCTCTAGAATCTCGTAATTTTAAAGAGTTAGCTGAAGAAACTTATCATGATGATTAAAAAAATTGTTATTTATAAATTATTTAATTAAAATAATATAAAGGAGTGTACCTATTGATAAAACTAGCACACTCCTTTTTATTTTTTATTATTTTATGCTAACTTTAGAACTTTTTCTTTAAAAGAGTCAGGAAGTTTTTTTACTTTACGATTAGAATAATCAAAACAAACTAAAAGTGTTGAGCCATTTATGACTTTTTCATTAGATTCGTTATAAATTTCATACTTTATATTAAAACTTAACTTACTAAACTCTATATTAACTATCTTAATACTAATAGTGTCATTTAAAAAAAGTTCTCTATTATATTCTACAAAAGCATTTTTTTGGATAACTCCATTTCCATCTCCTAAATCCATTTCACTTACTCCTAAAAACTCGAAGAAACGCATTCTAACCATTTGAAAAAAAAGTAAAGCTCTTTCATTTCCTACATGTCCGCCATAGTTAATATCATCTTTTTGAATTCTATAATTGAATACAAACATTATTCCTCCTAAATTTCATAGATTTTTTTTAATAATTAAATTATAATATAATTAGAATGAAAATAAAAGGAAAAATTATAAGATAGGGAGTGAGGTTATGATAAGGTATGGAATGGAAAGAGATTTTGAAAAAGCTAGAAAAATATGGCAGGAATGTTTTTTAGATTCCGAAAAAGAGGTAAAATTTTATTTCGATAATTTATATGATAGGCATAAGTATTTACTTTTAGAAGAGGATGATGAGATAAAAGCTTCACTCCATGAAAATCCATATAGAATCAATTTTAATGGAACTATTTTTGATTCTAT
KOK=       103
KK=  525248  LL=  526357  Z=    4.59  JJ=  525158  DL=  1110
A===      111      112      113      114      121      123      124      131      132      133      134      141      143      144      211      213      214      223      224      231      233      234      243      244      313      314      323      333      334      343      413      433
B===      222      122      422      322      212      412      312      242      142      442      342      232      432      332      221      421      321      411      311      241      441      341      431      331      424      324      414      444      344      434      423      443
RRR=   20.912    5.885    1.904   20.997    5.742   -0.887   -0.899   -0.154   11.355   -0.112    1.099   14.283    1.502    1.822    2.307   12.798    1.212    4.883   -0.073   -0.256   -0.576    1.006    1.057    0.440    0.173    1.099   37.500    2.799   -0.066    0.165    0.168    0.988
X1==    4.814    3.330    1.093    3.305    1.573   -0.520   -0.635   -0.223    2.593   -0.458   -1.090    6.623    0.758    1.133    2.276    4.927    0.342    1.666   -0.038    3.371   -0.326   -0.841    2.159   -0.799   -0.458   -1.090    3.674    0.910   -0.231   -0.231   -0.166    0.769
X2==    4.344    1.767    1.742    6.353    3.651    1.706    1.415    0.690    4.380    0.245   -1.008    2.157    1.982    1.608    1.014    2.597    3.544    2.931    1.914   -0.076    1.764   -1.195    0.490   -0.550   -0.379   -1.008   10.208    3.074    0.285   -0.715   -1.008    1.285
CD1=       28       18        4       14       13        1        3        2        5        0        0       22        2        5       15        8        5        3        3        6        0        0        3        1        0        0        4        1        0        0        1        1
CD2=       15       12        7        9       17        9        4        5       15        3        0        4        3        2       10       11        7       15        6        5        7        0        2        0        2        0       23        6        1        0        0        2
GAGATAGATAAGAAAACTGGAGAGTATAGAAATAGAGTTGGAAGTGGTGAGATTAGATTAAAGATAGGGAAAGAATATCTCATCTATGAAAAAGATGGAAAAGTAAAAGAGGTTGAATTAGCAGATAAGATATATCTACTAGAGCTTAGAAGAAAAGAGCTAATAGAGAAGATAAATAGAAGAAAAAAAGAGGGATTATCAACACTCAGTGTAAGACATAGAAAGCTAGTAGAGGAATTAAAGGAGATATATAGAAAGCAAAGTGAGGTGAGAAAGTACCAACATGAGTGCTTAAGTAACGAGATATTAAAACTTGGGGATAAGGTAGAGATAGAAGAGTTAGAGAGTGTACAAGAAGAAATTTACTCTAAGGGTAAAGAAAAAAGAGTAAAGATAACTAGGAGTGGGAAAAGAGGAAATAGAGCTCCTAGAATGTTGGTTGAAATTTTAAATAGAAAACTAAAAAATAGGTTTTGATGCGAACCTAACTAGTAATAGTGAAAACTTCAAATGAAAGAGATTGGGCTATCACTCTTTAGAGAGGAATGGAAATTCTTGAGTAGTGAGGAGTAAGAAGTGTCAGTACTTTTCATTTGTTAAATAATATTAAAAAAATAAATTGGAGAGAATTTTTATGAAAAGACAAGTAGCAAAAGTTGTAATGATAATAATGCAGTTCATTTTCTACTTTGTAGTTAATGAATTATTTAAAGTGCCAGATAGGATAATGTACAATACATTTTTCATTTATCTGGCTTTAAATTTGACTAAAAATATGTATTCCTTTAAAACTATTCTAATATGGGAAGAGTTGAGAAAGCTTTTATTAGTTCATATAGAATATTTAATAATTATGCTAATCAATGACTTGGCTTTTTGGGGAGTAAAGTATATCCCTGTTCATCTTTTTGTAGGACTTACTTTTACGTTTTTTAATATTTTTATAATTAGCTTTATAAGGAAAGTGTTTAGAAAAAAACTTGAGAAGAGTTTATTAATAATCGGGATAGGAAATACTGCTAATCAGATAACAAGGATAATAAAAGATAATAATACCTTTACTATGTATAAACTATTGGGATATATCTCAGCTAATAATATAGAAGGGGT
KOK=       104
KK=  553088  LL=  553597  Z=    4.56  JJ=  552998  DL=   510
A===      111      112      113      114      121      123      124      131      132      133      134      141      143      144      211      213      214      223      224      231      233      234      243      244      313      314      323      333      334      343      413      433
B===      222      122      422      322      212      412      312      242      142      442      342      232      432      332      221      421      321      411      311      241      441      341      431      331      424      324      414      444      344      434      423      443
RRR=   19.124   -0.095    0.467    2.203   -0.095    0.198   -0.792   -0.656    1.590    0.559    0.559    1.355   -0.211   -0.422    5.769    5.529   35.564    2.347    2.733    0.481    1.507   -0.158    0.062   -0.567    0.821   92.783    1.507    0.128   -0.262    0.128    0.611   -0.200
X1==    4.447    0.480   -1.326    0.563    0.480   -0.543    0.580   -1.326   -1.318   -0.925   -0.726    0.563    0.274    0.430    3.920    2.557    5.816    1.807    0.597    1.007    1.086   -0.718    0.282   -0.563    2.075   11.274    1.086   -0.497   -0.390   -0.390    0.274    0.610
X2==    4.300   -0.198   -0.352    3.909   -0.198   -0.364   -1.365    0.495   -1.207   -0.605   -0.770    2.404   -0.770   -0.981    1.472    2.163    6.115    1.299    4.577    0.478    1.388    0.221    0.221    1.007    0.395    8.230    1.388   -0.258    0.671   -0.329    2.230   -0.329
CD1=       11        4        0        2        4        1        2        0        0        0        0        2        1        1       10        5        8        4        2        3        2        0        1        0        3       12        2        0        0        0        1        1
CD2=       11        3        1        7        3        1        0        2        0        0        0        5        0        0        6        4       10        3        8        2        2        1        1        2        1        9        2        0        1        0        3        0
CTTTTATATCAGTTTTATTTTCTATCAATTCTGAAATCATATTTCCAAGTATAATCTGTTCTGTAAAATCTTTACTTGCTACTGTTATACTCTTAATCTTGCTTTCAGAAAATTTTTCGAAAAGAGTTTTTCCAGTAGAAAAAAGTATAGCTATTATACAAAAAGAAAATATAATCTTTTCAAATAATGAAACAGTTTTGTTTTCAGAATCTTCTTTTATAATTCCTTTAGGGACAACTAGCCTTTCAATTATAGAGGCACTCCAATCTATAAAAAGAGCTAAAAGACAAGCAGGGATAGCTCCAGCTAATATTTGATAGCTGTTAGCAGTCCTGATACCTGAAAAGACTAAATATCCAAGTCCACCTGCTCCTACAAATGCTGCAATAGTCATAAGTCCAACGGCAGTTACAGCTGATATACGTACACCAGCCATGATAACAGGAAGTGCCATAGGAATCTGTATTTTAAAGAGAACTTGCAATTTTGTAAGTCCTATTCCTTCTGCTG
KOK=       105
KK=  583448  LL=  584137  Z=    4.56  JJ=  583118  DL=   690
A===      111      112      113      114      121      123      124      131      132      133      134      141      143      144      211      213      214      223      224      231      233      234      243      244      313      314      323      333      334      343      413      433
B===      222      122      422      322      212      412      312      242      142      442      342      232      432      332      221      421      321      411      311      241      441      341      431      331      424      324      414      444      344      434      423      443
RRR=   21.437   -0.001    0.856    0.527    1.462    0.794   -0.165    0.279    1.116   -0.002    0.069    0.927   -0.040   -0.224    1.316    0.794   54.014    0.566    1.216    0.236   -0.954   -0.216    0.326   -0.057   -0.985    7.665   53.637   -0.073    0.036    0.036    0.326    0.036
X1==    2.464   -0.002   -0.697    1.160    3.635    1.455    0.204   -0.697    0.584   -0.328    0.109    2.041    0.109    1.669    3.272    1.455    8.725    0.103    1.653   -0.287    0.779    0.399   -0.601    0.288   -0.328    2.109    6.779   -0.054   -0.148   -0.148   -0.891   -0.148
X2==    8.701    0.402   -1.229    0.454    0.402    0.546   -0.809   -0.401    1.911    0.006    0.634    0.454   -0.366   -0.134    0.402    0.546    6.191    5.494    0.736   -0.820   -1.225   -0.542   -0.542   -0.199    3.006    3.634    7.912    1.334   -0.245   -0.245   -0.366   -0.245
CD1=       20        8        1        8       18        3        4        1        2        0        1       10        1        5       17        3       20        1        5        1        1        1        0        2        0        3        7        0        0        0        0        0
CD2=       15        4        0        1        4        3        0        1        5        1        1        1        0        0        4        3        7       13        2        1        0        0        0        0        4        4       11        2        0        0        0        0
GGTTAGAATCTCACGGAGAAAAAAAGGATAGTATAGGAACAGGAAATAGATGTGCTATAAATCTAGCTGGAATCGAAAGTAGTGAGATAAAAAGAGGAGATATTATAGGAAAATCTATTTTAACAGGAGATAGAATAGAGTGTAAATTAACTCTTTTAGAGAACTCTCCTAAGATAAAAAATAATCATAGAATAAGATTAAATATTGGAACTGATGAGATAATAGGAAGAGTAAAAATTTATGAAAAAAATTATATTTTAGCTGGAGAATCAGCTTTTGTACAAATAGATTTAGAAGAGGTATTAGGGGGAGTATTAAAAGAGAGAGGAATAGTTAGAAATTACTCTCCAATATCTACAATTGGTGGAATAGAGCTTTTGGATTTTTCTAAAAAAGAGTTTAATAGAAAAGATATAAAACAGATAGAATTACTTAAGGTGTTATCTCAAGAGGACAATGAAAAAAAAGTAGAAGAGTTAATAAAAACTGATAGAGAGTTAGAGGATATTTTTTCTCTTTTTGGGGAGAAAATTTCGTTAAAAAATCTCATTGAAGCTAAGAAGATTTTCCTTTTGGATAAAAAATATATTCATAGAGATATACTCTTAGAAAAAATTTCTATAATAGTAGATGAGTTAGAAAAATTTTATAGTGAGAATAGATTAATGAGAGGAATTTTAAAATCTCAAA
KOK=       106
KK=  590858  LL=  591577  Z=    4.68  JJ=  590798  DL=   720
A===      111      112      113      114      121      123      124      131      132      133      134      141      143      144      211      213      214      223      224      231      233      234      243      244      313      314      323      333      334      343      413      433
B===      222      122      422      322      212      412      312      242      142      442      342      232      432      332      221      421      321      411      311      241      441      341      431      331      424      324      414      444      344      434      423      443
RRR=    2.667    0.337   -0.135    7.885    3.651   -0.261    9.832    0.676   -0.866   -0.070    0.193    2.144   -1.351   -0.031   -2.032    3.225  144.376   -0.368   12.827    0.118    0.614    0.826    0.107    8.149    0.827    7.451    2.116    1.642   -0.311    0.178    0.193    0.178
X1==    1.146    0.250   -0.338    3.485    1.870   -0.533    3.553   -1.606    1.015    0.330   -0.322    1.698    2.249    0.107    1.870    1.015   11.709   -0.119    3.774    0.241   -0.447   -0.917    1.083    2.288    0.330    3.105    0.553    0.823    0.636   -0.364   -0.322   -0.364
X2==    2.327    1.345    0.399    2.262    1.953    0.490    2.767   -0.421   -0.853   -0.211   -0.601    1.262   -0.601   -0.293   -1.087    3.177   12.330    3.088    3.399    0.490   -1.373   -0.901    0.099    3.561    2.509    2.399    3.826    1.996   -0.489   -0.489   -0.601   -0.489
CD1=       13        7        2       13       11        1       10        0        3        1        1        9        4        3       11        3       25        1        8        2        0        0        2        5        1        5        1        1        1        0        1        0
CD2=        5        5        2        3        6        3        4        1        1        1        0        2        0        0        1        7       14        9        6        3        0        0        1        4        4        3        7        3        0        0        0        0
TGGCTAAGAGTATCTTAGCTAAAAAGGGAATATATGTAGGAGCTATGATAGAGAGTATAAAAAATATAGAAGTAGAAATGCCAACTGAAGATAGATTATCTAAAGAGCTTTTTGATGAGCTGGCTAAAAAAGAGATGGCTATTTTAGATGAAAAGAAAATAGTAAAGATAAAAGAGGAGATAGAGAGAGCTAGAATGAATCAAGACTCCGTTGGTGGAACTATAGAATGTTTTGCCATAGGAGTACCAGCAGGTTTAGGAGAGCCATTTTTTGATTCATTAGAGAGTAGTATAGCTCATTTAGCTTTTTCTGTACCAGCTGTAAAAGGAATAGAGTTTGGAAAAGGATTTGATATAGCAAAATATTATGGTAGTGAAGTAAATGATGAATACTACTATAAAAATAGTATAGTGAAAACTAAATCCAATAATAACGGAGGAATATTAGGGGGAATATCCAATGGAATGCCTATAAATTTTAAAGTTGTCATAAAACCTACCCCATCTATTTCTAAGCTTCAACATACAATAAATATAAAAGATAAAAAAGATTGTGAATTAGAAATAGAGGGAAGACATGACCCTTGTATAGTACCAAGAGCAGTAGTGGTAATAGAATCAATAATGGCAATAGCATTGTTAGATAAGATATATGAAGCAGGAGGCAGATATGAATAAATATGGTCTTGTGGGGAAAAAATTGGGGCACTCACTATCTCCA
KOK=       107
KK=  651098  LL=  652237  Z=    5.82  JJ=  651098  DL=  1140
A===      111      112      113      114      121      123      124      131      132      133      134      141      143      144      211      213      214      223      224      231      233      234      243      244      313      314      323      333      334      343      413      433
B===      222      122      422      322      212      412      312      242      142      442      342      232      432      332      221      421      321      411      311      241      441      341      431      331      424      324      414      444      344      434      423      443
RRR=   26.891   13.030    1.852    2.363    1.797    8.104    0.765    0.378    0.156    0.994    0.333   20.100   83.964    8.572   -1.401    5.484    0.317    2.050    0.000    4.610    5.657   -0.268    4.001    2.527   -0.083   -0.324    0.744   -0.475    0.428    0.428   -0.312    0.026
X1==    5.815    4.268    0.647    2.501    0.678    1.874    0.675    1.829    1.200    1.204   -1.286    6.242    8.130    2.543   -0.758    1.874    0.675    1.772    0.810    1.874    1.391   -1.123    1.566    2.144    0.204    0.284    0.391   -0.218   -0.449   -0.449   -0.501    0.551
X2==    4.624    3.053    2.863    0.945    2.651    4.324    1.133    0.207    0.130    0.825   -0.259    3.220   10.328    3.372    1.847    2.926    0.469    1.157    0.001    2.460    4.067    0.239    2.556    1.178   -0.409   -1.141    1.903    2.179   -0.954   -0.954    0.623    0.046
CD1=       29       20        4       12       10        5        6        6        4        2        0       21       12        8        6        5        6        4        5        5        2        0        3        6        1        2        1        0        0        0        1        1
CD2=       15       14        9        3       13       14        4        4        5        4        1        6       13        4       11       11        3        9        3       10       11        2        5        2        2        0        7        5        0        0        2        1
GCTTCTTTCAATAGAAGCAGGAATAGGGCTTCAAAAAATAAGAAATGGTTTTTTAGATCCAGACGATTGGGGAAAATTAGGACTTGCTAGTATGAAACTTTCAAATTCTGAGATAAATATAGCAGATTTACCTAATGTAAATGTATTAGAGATAAGAGCTATAGCTAGAAGGTTAAAAGCTGCAGGTAAATTGGATATGATCATTATAGATTATCTTCAATTAATAAAGGGGAACAATGGAAAAAGTGATAATAGACAACAGGAAATATCAGAGATATCAAGAGCTTTAAAAGGGATAGCAAGAGAGTTAGATATTCCAATAATAGCTTTATCCCAATTATCAAGAGCAACTGAACAAAGAGCAGATAGAAGGCCTATGTTATCAGATTTAAGAGAGTCTGGAGCAATAGAACAAGATGCTGATATGGTAATGTTTTTATATAGAGATGACTATTATAATGAAGATTCTGAGGATAAAGGTCTTACCGAGGTAATTATAGGAAAGCAAAGAAATGGACCAGTGGGAACTATAAAACTCAGATTTTTTCATGAATATACAAAATTTGAAAATTTTACGTCGAGAGTTGAATAGAGTAGAAAGGATTGGTATAAGTGAAAAAAGTTGAATTATTAGCTCCAGTAGGTAATATGGAGAAATTTAAAATGGCTCTTCACTATGGGGCTGATGCAGTATTTTTAGGTGGAAAAATGTTTAATTTAAGAGCTGGAAGTAATAATCTTTCTGATGAAGAGCTAGAGTATGCTGTAAATTATGCACATGAAAGAGGAAAAAAAGTTTACCTCACACTAAATGTGATTCCTCATAATCAAGAATTAGATTTATTGCCTGATTACATAAAATTTTTGGATAAAATAGGCATAGATGGAGTAATAGTAGCTGATCTTGGAGTTTTTCAAATTATTAAAGAAAACTCAAATATTCCTATTAGTGTAAGTACACAGGCAAGCAATACTAACTGGCGTTCTGTAAAAATGTGGAAAGATTTAGGAGCTAAAAGAGTTGTATTAGCTAGGGAGATTTCATTAGATAATATAGCAGAGATTAGAGCTAAGGTTCCTGACATAGAATTGGAAGTATTTGTACATGGGGCTATGTGTATGGCTATATCTGGAAGATGT
KOK=       108
KK=  655568  LL=  656467  Z=    5.01  JJ=  655298  DL=   900
A===      111      112      113      114      121      123      124      131      132      133      134      141      143      144      211      213      214      223      224      231      233      234      243      244      313      314      323      333      334      343      413      433
B===      222      122      422      322      212      412      312      242      142      442      342      232      432      332      221      421      321      411      311      241      441      341      431      331      424      324      414      444      344      434      423      443
RRR=   31.002    7.054   -0.833    2.118   13.857    3.159    0.041   -0.084    3.159    0.210    0.855   26.831    6.390    0.521   -3.906    0.122   -3.450   -3.543    0.288    0.542    5.015    0.827   -0.018    7.940    0.170    0.153   28.071    1.951    0.111    0.111    2.277    0.426
X1==    7.702    5.141   -0.384    0.512    3.680    2.106   -0.052    0.240    2.106    0.332   -1.013    3.050    2.963    1.164   -1.800   -0.725   -1.777   -1.259    0.396    1.398    1.483   -0.789    0.211    3.473   -0.668    0.975    3.483    0.829   -0.260   -0.260    1.969    0.740
X2==    4.025    1.372    2.171    4.136    3.766    1.500   -0.797   -0.351    1.500    0.631   -0.844    8.797    2.156    0.447    2.170   -0.169    1.941    2.815    0.727    0.388    3.381   -1.047   -0.086    2.286   -0.254    0.156    8.059    2.352   -0.425   -0.425    1.156    0.575
CD1=       34       22        2        5       18        5        3        3        5        1        0       10        4        3        3        1        0        0        3        4        2        0        1        5        0        2        4        1        0        0        3        1
CD2=       14       10        6        7       16        6        1        2        6        2        0       13        3        1       12        3        5       10        4        4        6        0        1        3        1        1       12        3        0        0        2        1
TTAGGCAAAATTCTGAAAAGCTTTAGACTTTGCTCTTTACTCATCTCTTCAAATAATTCTGCTATATCAACAGGTTGTAAATCAACAAGTATCTCTCTTAACTTATTAAGTTGATTGCTCTCTAATAAATGATAAATATCTTCCAATGGAACCTCCATATAAAAAAAACCTCCATATAATAAAATTTCTCTCTATATAGATTACCATTTTAATTGGAAAAAGGCAAATAAAAATTCTATATTACTACAAAAGATTTGATAAATATTGTATAATATTTTTGTATGAAAGATTAGGAGGCTAAAGATGAATATAAAAGCTAGAGTTATTAACTTAATTAAAGAGGTAGAAAATGGAAAATATTCTAATATAGTCTTAAATGAATATTTTAGAGATAATAATCTCTCTAAAAAAGAAAGGGGTTTTATAACTGAGCTTTTTTATGGAGTGATTAGAAATAAAATATTTCTTGACTATGAGATAGACAAAAGAACTACTACTATAAAAAAAGATTGGATAAGAAATATTTTGAGAATATCTATGTATCAAATAAGCTTTATGAATAGTGATGATAAAGGAGTTATCTGGGAAGCCACAGAGCTTGCTAAGAAAAAATTTAGTGTTCCAGTTGGGAAATTTATCAATGGAGTATTAAGAAGCTATCAGAGAGAATGGCAAGAAGATGTCAAAGAGCTAAAAGAAAGTGGGAAAAATTATATATATCTTTCATATCCAGAATGGTTTTATAATAAACTTGTTTCTGAGTATGGGGAAGAGGAGGGAGAGTTATTTTTACAATCTCTAAAAAAAACTCCCTATATCAGTTTTAGAGTTAATAAATTAAAATATAGCTGTGAAGAGTTTGAGAAACTATTACAGGAGAAAAAAATTGACATAATAAAA
KOK=       109
KK=  735908  LL=  736687  Z=    6.12  JJ=  735818  DL=   780
A===      111      112      113      114      121      123      124      131      132      133      134      141      143      144      211      213      214      223      224      231      233      234      243      244      313      314      323      333      334      343      413      433
B===      222      122      422      322      212      412      312      242      142      442      342      232      432      332      221      421      321      411      311      241      441      341      431      331      424      324      414      444      344      434      423      443
RRR=    1.348   -0.260   -0.155    3.231    8.326    0.344   -3.459   -0.594    0.354    0.509    0.215    0.344    0.541    1.240    0.991   -0.228   75.329   37.785   11.615    0.157   -0.023    0.843   -0.069   -0.947    2.099   -1.753   30.089   -0.001   -0.185    0.164   -0.769    0.164
X1==    0.459   -0.149    0.123    2.553    2.863    0.902    3.219    1.330    0.152    0.320   -0.366    1.295    1.310    1.717    1.733   -0.598    7.372    6.388    2.937    0.152   -0.437   -0.924    0.076    2.194    1.320    2.987    4.563   -0.165   -0.349   -0.349    1.310   -0.349
X2==    2.939    1.740   -1.256    1.266    2.908    0.382   -1.075   -0.447    2.336    1.589   -0.587    0.266    0.413    0.722    0.572    0.382   10.218    5.915    3.955    1.033    0.052   -0.913   -0.913   -0.432    1.589   -0.587    6.594    0.009    0.531   -0.469   -0.587   -0.469
CD1=       13        7        3       12       15        3       10        5        2        1        1        9        3        6       12        1       18        8        7        2        0        0        1        5        2        5        5        0        0        0        3        0
CD2=        6        6        0        2        8        3        0        1        6        3        0        1        1        1        4        3       12       15        7        4        2        0        0        0        3        0       11        1        1        0        0        0
AGAGATTTTTGATGGAAAGAAACTTTTAATAACAGTATCTGGGATAGGTGGAATAGATTCCTCAAGTGTACAGGTAATAAAAAAAATGAAGAATCTCTATATAGTAGGGGATATGAAAAGTGATATTTCAGAATATAAAACTTATTCACATAAGGTAAATATAGTAGCTAGCAAAGTAGTAGAAGTAATCTTAAAGGAGCTATACAATGAGAAATAGAATAGAGATTCCTAAGGGAATATATGGAATAACAGGAGATAATTTTTCTAATGGAAGAAGTAATTACTTTTGTGTAGAAGAGATGATAAAAGGTGGAATAAAAATAGTTCAATATAGGGCTAAAACAAAAGATACAAGAGAGAAAGTAAAGGAAGCTAGAGAGATAAGAGAGCTTTGTAGAAAAAATGGAGTAGTATTTATAGTAAATGATAATGTAGATATAGCTCTTCTTGTAGATGCAGATGGAGTTCATATAGGACAAGAGGATATGCACCCAGATGATGTAAGAAAACTTATAGGAGATAATAAAATCATTGGACTTTCTACTCATTCAGAAAAGCAGGGAATGGAAGCCTATAAAAATCCTAATGTTGATTACATAGGAGTAGGACCTATATTTCCAACAACTACTAAAGATACAACTCCGGTAGGATTGGGGTATCTTGAATACGCAGTAAAAAATTTAAATTTACCTTTTGTAGCTATTGGAGGAATAAAAGCACACAATATAGACAGTATCATAGCTAAAGGAGCACAAAGAGTATCTCTTGTTAGTGAGATAG
KOK=       110
KK=  506139  LL=  507248  Z=    7.31  JJ=  506079  DL=  1110
A===      111      112      113      114      121      123      124      131      132      133      134      141      143      144      211      213      214      223      224      231      233      234      243      244      313      314      323      333      334      343      413      433
B===      222      122      422      322      212      412      312      242      142      442      342      232      432      332      221      421      321      411      311      241      441      341      431      331      424      324      414      444      344      434      423      443
RRR=   30.671    8.023    0.118    6.637    5.413   10.899    5.664    0.349    2.926    0.659    0.425    0.355   16.407    7.083    0.158   -0.150    0.055   30.601   -0.045   -0.836   13.635    1.376    1.552   37.183   -0.473    1.376   -0.415    0.724    0.308   -0.211    0.425    0.308
X1==    4.705    3.544    0.276    5.023    2.852    2.761    1.256    0.816    3.898    1.566   -0.373    3.008    2.131    2.589    0.083   -0.083   -0.864    5.486   -0.152   -0.651    7.429   -1.146    3.249    5.316   -1.123   -1.207   -0.122    0.550   -0.519   -0.519   -0.373   -0.519
X2==    6.519    2.264    0.428    1.322    1.898    3.948    4.511    0.428    0.750    0.421   -1.140    0.118    7.698    2.736    1.898    1.816   -0.064    5.578    0.297    1.283    1.835   -1.201    0.478    6.994    0.421   -1.140    3.399    1.315   -0.593    0.407   -1.140   -0.593
CD1=       24       19        4       14       17        8        6        5       10        3        1       10        4        5        9        3        2       12        3        2        9        0        5        8        0        0        1        1        0        0        1        0
CD2=       24       14        4        5       13       11       11        4        5        2        0        3       10        4       13        7        3       15        4        6        4        0        2        9        2        0        6        2        0        1        0        0
GAAGGATTTCCTCAAGAGATAGTTATTAGATTGAATGATACAAATCAAGCTAGAAGGTATGCTCCAGATAAATTATTTAAAGCTAATTTATTAGAAGATGGGGCTAAGTTTAAGCTAGGTAATATAGAATTTACAGCAATACTTACTCCAGGACATACACCTGGGCATATGTGTTTATATATTGCTGATAAAAAGATTTTATTCTCTGGTGACCATGTATTATTTGATATAACTCCAAATATAACTGCTTGGTTAAAGGTAGAGAATTCATTAAAAAATTATATGGAAAGTTTAAAGAAAATAAAAAATATAGAGGCAGTAATAGTTTTTCCTGCTCATAGAGAAAATAGTAAATCATTAAATGAAAGAGTAGATACTATTACTGAACATCATTTTATTAGACTAGATGAGATAAAAGAAATTATTAAAAAAACACCAAAGCTTACAGCGTATGAAATTGCTTCTAAAATGAAGTGGAATATGAGAGGAAAACCTTGGAGTGAATTTCCAGATAATCAAAAGTGGTTTGCTACGGGAGAAACTCTTTCTCATTTAGATTATCTTTATCTAGAAAAAAAATTAGATAAAATAAAGGATGAAGAAGTTTTTAGATATATAATAAAAGAGTGATGAAAATTTTAAGTAAAATAATAAAAATTGGAGGAAAATATCTCCTCCAATTTTTATTATTTATTTAACTTTGTAAATTCCTTCTAATTCAGTACTATTTAGTATATGCCCTTCCATTTCTTTATACAATTCATTTAAATAAAAACCACTTTCTAATTTTATTTCTTTATCAAGTGCATAAAGAACAAATTTGTAAGTATGATCTTTATCAGGAGGTGCTGGTCCTCCAAAGTGAGAAGCATCTGCTTTAGATAGTCCACCCATTGATGATACCCAACTATTAACTCCTTGAATTATATCTTTATTTGTTAAACTAGCATTTTCTTCAAGCTTATTATAGTTACCTGGAATAATTGCAATCCAGTGTATCCATGAAAATCCTGTTACAGGAACAGCATCATAATCTTCCATTACTAAAGCAAAGCTTTTTGTTCCTTTAGGTGCTTCTTTCCACTCTAATGGAAGTGAAAGAGATGGCAT
KOK=       111
KK=  520689  LL=  521798  Z=    7.80  JJ=  520659  DL=  1110
A===      111      112      113      114      121      123      124      131      132      133      134      141      143      144      211      213      214      223      224      231      233      234      243      244      313      314      323      333      334      343      413      433
B===      222      122      422      322      212      412      312      242      142      442      342      232      432      332      221      421      321      411      311      241      441      341      431      331      424      324      414      444      344      434      423      443
RRR=   15.946    0.704    0.375    4.954   13.660   19.062   15.056    6.387   10.892    0.156   -1.438    5.871   -1.481   -0.031    0.600    0.163    0.553    7.040   -1.267    0.594   67.086    0.579   -0.575    3.306   -0.290   -0.149   15.319   -0.150    0.485    0.485    3.404   -0.376
X1==    3.642    2.442    0.659    1.825    2.442    3.236    4.035    2.438    5.683   -1.027    1.168    2.804    3.586    1.797    0.573    0.176   -0.510    4.075    2.206   -1.047    7.015   -1.212    0.452    0.580    1.910    0.361    2.015    0.619   -0.564   -0.564    2.780    0.436
X2==    4.378    0.288    0.570    2.715    5.595    5.891    3.732    2.620    1.917   -0.152   -1.231    2.094   -0.413   -0.017    1.046    0.923   -1.084    1.728   -0.574   -0.568    9.563   -0.478   -1.271    5.699   -0.152   -0.413    7.602   -0.243   -0.861   -0.861    1.224   -0.861
CD1=       18       14        4        8       14        8       12        7       12        0        3       10        6        5        9        3        3        9        8        1        8        0        2        3        3        2        3        1        0        0        5        1
CD2=       18        8        5        7       22       16        9        9        8        2        0        6        1        1       10        6        1        8        2        3       17        1        0        7        2        1       14        1        0        0        3        0
AAGGTTTAATGAACGTCCCATATCTATCATAGGGATAGTGATACAACTTTCTTGATGAGCATTTAAAATCTCTTCTGGGATTCCTCTAGATTCAGGTCCAAACATTACAAAGTCATCTTCTTTAAACTCTATATCAGAATATTTTTGTTTTGTCTTTGTAGTAGCATAGAAGATTCTTGCCCCTTTGTTAGCTTCTATAAATTCCTCATATGATTCCCATATCACTAAATCTACTAAATGCCAATAATCTAGTCCAGCTCTTTTCAGTTGCTTTTCGTCTAAAGAAAATCCAAGTGGTTTAATAAGATGTAATCTTGTATTTGTAAGAACTGATGTTCTGCCAATATTTCCTGTATTATAAGGTATTTCAGGATTTAATAAGACTATATTCAAAGTGATTCCTCCTTAAAAATTTATACATACAATTATAGCACAGATTTAAAAAATTATCAGTAATATTTTGACAACTTGGGATAGGTAAAGTATAATATAAATGTTGATGTAAAAGAGAGACATTAGGAGGAACGAATGAACATACAAACTTTTTATTTGGGAAGTTTAATGACGCATTGTTATCTAGTATGGAATGAGAATAGAGAGGCTTATCTTTTTGACTGTGGAGGTGAGAATATAGGAAGAGTTGAAACTTTTTTAAAAACTCATGAGCTTACACTTAAGTATATGGTACTTACACATGGACATGGAGATCACATAGGGGGATTAAATAGAATCAAAGAGATCTTTCCAGATGTAACTGTGTATATAGGAAAAGAGGAAGAAAAGTTTTTGACTGAGCCAGAATTAAACCTTATGAGGTATATGAATGGAAAAGATTTTATCTATGACGGAGACTATATAACTATAAAAGAGGGAGATATGGTAGGAGAGTTTGAAGTTTTAGATACACCAGGACATACTATAGGTTCAAAATGCTTTTATAATGTCAAAGAAAAGATGTTAATTTCTGGAGATACTATGTTTAAAAGAAGTTTTGGAAGATATGATTTACCTACGAGTGATGGAGAGATGCTGTTTAATAGTTTGAGAAAATTGTGTACTTTACCAGAGGATACAAAAGTGTATAGCGGACACAGTGAGCCAACTACTATA
KOK=       112
KK=  524169  LL=  524978  Z=    4.53  JJ=  523959  DL=   810
A===      111      112      113      114      121      123      124      131      132      133      134      141      143      144      211      213      214      223      224      231      233      234      243      244      313      314      323      333      334      343      413      433
B===      222      122      422      322      212      412      312      242      142      442      342      232      432      332      221      421      321      411      311      241      441      341      431      331      424      324      414      444      344      434      423      443
RRR=   27.132    1.894   -0.728   45.532    3.180    0.282    0.653    1.871    0.336   -0.200   -0.017    2.136   -0.017    0.125    1.570    1.806    9.157    2.815    0.581   -1.106    4.703   -0.935   -0.118   -0.676    2.070   -0.346   14.346    0.369    0.091    0.483   -0.616    0.091
X1==    3.644    1.066    0.938    5.917    1.790   -0.739    2.008    0.938    1.370    2.358   -0.051    3.424   -0.051    0.211    0.704    2.073    4.766    1.038    0.774   -0.739    1.478    1.144    0.144    1.356    2.358   -1.029    2.478    0.836   -0.268    0.732    0.927   -0.268
X2==    7.446    1.776   -0.777    7.695    1.776   -0.381    0.325    1.995    0.245   -0.085    0.336    0.624    0.336    0.595    2.229    0.871    1.921    2.711    0.750    1.497    3.182   -0.817   -0.817   -0.499    0.878    0.336    5.790    0.441   -0.341    0.659   -0.664   -0.341
CD1=       21       11        4       16       13        1        7        4        4        3        1       11        1        2       10        5       12        3        4        1        2        2        1        3        3        0        3        1        0        1        2        0
CD2=       19        9        1       10        9        2        2        5        3        1        1        2        1        1       10        4        4        8        3        5        5        0        0        0        2        1        8        1        0        1        0        0
AATAGAGAGCTTTGGCTCTCTATTTTTTTAGAAAAATTTGTAGGTCACTAAAAATGTTGAGACCCCCTTAACGAAAACATTGAGACCCTATCAATGTAAATTGTGAATAGAATAATACAAGTATATTAATATAAAATTACTATATATTACACAAATTTGATTAAATAGAAAAAGCTACTCAATTATATAATTGAATAGCTTGGGAAAAGGTAGTTTTGGTTTTGAGAGACTGACTACCTTTTTTTATTTTTTGGAAAAGTACGCCTTTTGATGAAAAAGCGTACTTTCTTTTACTCGTGAATAACCTATTTTACCCTTTTTTTAAGCATATGTCAAGGAGATTAAGTTTATTAATTAGAATTTTTTTTAAAAAAGTACTAATTTTAGAGTTATTTTTTGATGAAAAATACGCCTTTTCATCAAAAGAAGAACTCGAATGAGGAGGAATTTTAAAAGTGTCTAACTATATAGTCCAATTTCCTTTGAAAGTGGAAAAATATCAAGAGGATATCTTAGAGAAAAGATTTAGGATAGGTAGAGATATATATAATTCACTTTTAGGAAAAATGTTAAAAAAATATGGTGAGATGATAAAAAGAAAAGAGTACAGAGAACTACTATATGAAATAGCTAATAGCGAAGGAAAGAAAGTCCTTTACAAGAAATTAGAAGAGATTAGGAAAGAAAATGGCTTTAATGAGTATTCTTTTCACAAAGAAGTAAAGAATATGCAGAAATTTTTTAAAAAGAATATAGATTCATTTACTGCTCAAAAGATAGCTTCACAAGTGTGGAGAGCTTTTGAAAAAA
KOK=       113
KK=  548379  LL=  549098  Z=    5.98  JJ=  547899  DL=   720
A===      111      112      113      114      121      123      124      131      132      133      134      141      143      144      211      213      214      223      224      231      233      234      243      244      313      314      323      333      334      343      413      433
B===      222      122      422      322      212      412      312      242      142      442      342      232      432      332      221      421      321      411      311      241      441      341      431      331      424      324      414      444      344      434      423      443
RRR=    0.363    1.042   -0.568   -1.876    9.273   15.814    5.908    0.373   -2.452   -3.469   -0.083   -1.063    0.049   -0.336    1.851    0.663   23.852   -2.520   15.191   -1.342   -0.587   -0.778    1.177   -0.131    2.636  169.917   -0.587   -2.145    0.411    0.414   -0.244    0.411
X1==    0.453    0.273    1.994    1.705    4.671    7.031    3.391   -1.311    1.755    3.758   -0.496   -1.438    0.293   -1.352    0.713    0.436    5.899   -1.280    3.161   -0.883   -1.012   -1.066   -1.066    1.574    1.269   12.905   -1.012   -0.639   -0.708    0.292    0.293   -0.708
X2==    0.802    3.819   -0.285   -1.100    1.985    2.249    1.742   -0.285   -1.397   -0.923    0.167    0.739    0.167    0.248    2.596    1.520    4.044    1.969    4.806    1.520    0.580    0.730   -1.104   -0.083    2.077   13.167    0.580    3.357   -0.580    1.420   -0.833   -0.580
CD1=        9        6        7        7       16       13        8        1        5        6        1        1        2        0        7        3       12        0        6        1        0        0        0        3        3       18        0        0        0        1        2        0
CD2=        3        9        1        0        6        5        4        1        0        0        1        2        1        1        7        4        7        6       10        4        2        2        0        1        3       14        2        4        0        2        0        0
CTACAGATCCAAACCCAGATCCAGAACCTGATCCAGACCCAGAACCTGATCCAGATCCAGAGCCTGATCCAGACCCAGAACCTGATCCAGACCCAGAGCCTGATCCAGATCCAGACCCTAATCCAGATCCAACAGATCCGCCGATAGACCCAAATTTACCTGAAGCTATTAATTATAATAGTTTAAACGACATATATATGAGTATTGTAGCAAATCCTGAAAATGTCACAGAACTAAAAAAATTAATAGGAAGTAATGCAAGAATGAGGGCAATGGCGACTGAACAAGAAGCAAATTTACTTAATTTCTTGGCTGAAGTATATACTGCAACACCGTACTCACTATCCTCAGAACTTTCAAGGAAATCTGTAGAAAACTTTAGTAATATTATAATGGATAAAGATTTAAGACCTAATAATAAAAAATGGAGCGTATTTGGAGGATTTTCACATTTAGCTGGAGATATAGAAAATAGCTATTTTGGACAAAATAAATATACATGGGATACTAAAGAGAGAATAAATGATGTAGAAAATACATTAACTGGATTGTATGCAATTGGGGAATATGGCGTTAGTGATACATTCTCATTAGGATTACTTTTTGGTGCTAATAACTTAGAAAGTAAACTAGCTAATTACTCCAAAGTTGATGGAACAGGGGTATATTTGAGTGGATTTATGAAAAAATATGTAGGAAACTTTAGATTATTAGCTGGAA
KOK=       114
KK=  566859  LL=  567818  Z=    4.82  JJ=  566859  DL=   960
A===      111      112      113      114      121      123      124      131      132      133      134      141      143      144      211      213      214      223      224      231      233      234      243      244      313      314      323      333      334      343      413      433
B===      222      122      422      322      212      412      312      242      142      442      342      232      432      332      221      421      321      411      311      241      441      341      431      331      424      324      414      444      344      434      423      443
RRR=    0.879   -0.750    0.086   18.215    9.334    2.708   22.636   -0.127    5.245   -0.881    0.676    2.093    0.020    0.350    4.410   -0.128   73.852    0.496   16.737    2.676   -0.028    0.380    0.380   -1.383    0.715   44.590   30.505    0.470    0.470    0.470    0.196   -0.226
X1==   -0.904   -1.130   -0.063    7.546    2.448    1.928    6.045   -1.058    3.735    3.025   -0.727    0.867   -0.022   -0.540    1.016    0.122    9.071    0.075    3.832    1.326    0.040   -0.322   -0.322    1.447    0.493    4.916    6.040   -0.485   -0.696   -0.696    2.800   -0.696
X2==   -0.973    0.663   -1.366    2.414    3.813    1.404    3.745    0.120    1.404   -0.291   -0.930    2.414   -0.930   -0.648    4.338   -1.051    8.142    6.603    4.368    2.018   -0.696   -1.177   -1.177   -0.956    1.449    9.070    5.050   -0.969   -0.675   -0.675    0.070    0.325
CD1=        9        5        4       24       15        6       16        2        9        5        1        8        2        2       11        3       22        2        9        5        1        1        1        4        2        9        7        0        0        0        6        0
CD2=        1        5        0        4       11        5        7        2        5        1        0        4        0        0       12        1       13       17       10        6        1        0        0        0        3       10        9        0        0        0        1        1
CATTAATGCATCCAATTTTAGGAGGAGCAGCAGCAAGACCATTTATTACTCACCACAATACTCTTGATATAGATTTATATCTAAGAATAGCTCCAGAGTTATACTTAAAGAGATTAATTATAGGTGGAATGGAAAAAGTATATGAACTAGGAAGAAACTTCAGAAATGAAGGAATGAGTACTAGACATAACCCAGAGTTTACTATGATAGAGATGTACCAAGCATATGCTGATTATACAGATATGATGGACTTAGCTGAAGAGATAATCACTACTCTAGCTAAAGATGTATTAGGAACATCAACTATTACTTATAATGGAAAAGAGATAGTATTAGAGAACTTCAAGAGAATACATATGGTAGACTTAATAAAAGAAGTTACTGGTGTTGACTTCTGGAATAAAGATATCACTTTTGAAGAAGCAAAAGCTTTAGCAAAAGAACATCATGTAGAAGTACCTGAGCATATGAATACTGTTGGACATATCATTAATCAATTCTTTGAAGAAAAATGTGAAGAGACAATAGTTCAACCAACATTTGTATATGGACATCCAGTAGAGATCTCTCCATTATCTAAAAGAAATGAAGAAGATTCAAGATTTACAGATAGATTTGAGCTATTTATAGATGCTAGAGAGTATGCTAACGCTTTCTCTGAGTTACAAGACCCAGCTGACCAAAGAGGAAGATTTGAAGCTCAAGTTGAAGAAGCTGAAAGAGGAAATGATGAGGCTACTCCTGTAATAGATGATGATTTCGTAGAGGCATTAGAGTATGGACTTCCACCTACAGGAGGAATGGGAATAGGAATAGACAGACTTATTATGTTATTAACTAACTCTGAATCTATTAGAGATGTATTATACTTCCCACAAATGAAACCAAGAGATTAATTAACTAACTATAAAAATCAAGAATGGTGAAGATTGAAAAGAATAAATAGAGCAAGTCGGCAAA
KOK=       115
KK=  583059  LL=  583358  Z=    5.73  JJ=  582699  DL=   300
A===      111      112      113      114      121      123      124      131      132      133      134      141      143      144      211      213      214      223      224      231      233      234      243      244      313      314      323      333      334      343      413      433
B===      222      122      422      322      212      412      312      242      142      442      342      232      432      332      221      421      321      411      311      241      441      341      431      331      424      324      414      444      344      434      423      443
RRR=   24.095    1.396   -0.122   -0.898   -0.085   -0.526    0.616    1.356    1.161   -0.086    0.104   36.510    0.104   -0.265   -0.110   -0.043   -0.322    0.674   -0.001   -1.719    1.097    0.459    0.104    1.140    0.368    0.104    6.091   -0.335    0.015    0.015    0.104    0.015
X1==    4.098    1.441   -0.820   -0.563   -0.434   -0.623   -1.160    1.180    1.377   -0.190   -0.400    7.943   -0.400    2.158    0.191    0.377    0.606    0.526    0.001   -0.623    0.856    0.696   -0.304    1.359    0.810   -0.400    1.856    0.956   -0.093   -0.093   -0.400   -0.093
X2==    5.879    0.969    0.149    1.596    0.197    0.843   -0.531    1.149    0.843    0.454   -0.259    4.596   -0.259   -0.123   -0.575   -0.114   -0.531    1.280   -0.698    2.757    1.282    0.659   -0.341    0.838    0.454   -0.259    3.282   -0.350   -0.166   -0.166   -0.259   -0.166
CD1=       11        5        0        1        2        0        0        2        2        0        0       12        0        3        3        1        2        1        1        0        1        1        0        2        1        0        2        1        0        0        0        0
CD2=        8        3        1        2        2        2        0        2        2        1        0        5        0        0        1        1        0        3        0        4        2        1        0        1        1        0        4        0        0        0        0        0
AGAAGAACATTTCCAGATATTAAAACTCTTTGGTGTAAAAAAAGGAATGATACTTCTTACAAAGAGAGATTTAGTAGATGAGAAGAGATATGAAGAGGTAAAAAAACAGTGTAGGGAGTATTTTAAAGGGAGTTTTTTAGAAAACTCTCCTCTTCTCCCTCTTTCAATAATCGATATTGAAAGTTATAACACTCTTAAAAATTTATTGAAAGATGAGTTAAAAAAAATAGATTTAGAAGAGAAAGAGAGATACTTTCGAATGGATATAGATAGAGTATTCTCTGTAAAAGGTTTTGGTTG
KOK=       116
KK=  591909  LL=  592688  Z=    5.90  JJ=  591519  DL=   780
A===      111      112      113      114      121      123      124      131      132      133      134      141      143      144      211      213      214      223      224      231      233      234      243      244      313      314      323      333      334      343      413      433
B===      222      122      422      322      212      412      312      242      142      442      342      232      432      332      221      421      321      411      311      241      441      341      431      331      424      324      414      444      344      434      423      443
RRR=    2.234    4.653   -0.004    0.007   21.530    1.073    8.509   -0.135   -0.199    0.220    0.702    0.136   -0.108    1.150    0.101    1.353   61.310   -0.035   11.290   -0.573   -0.349    0.011    0.525   -0.950    1.047   -2.359   33.397   -0.154    0.113    0.113   -0.318    0.113
X1==    1.354    2.603    0.020    0.119    6.618    0.491    3.611    0.737    2.179   -0.429   -1.020    2.456   -0.033    1.610   -0.609    0.491    9.094   -0.020    2.928   -1.197   -0.309    0.257    0.257   -0.593    0.571   -1.020    4.691   -0.093   -0.225   -0.225   -1.020   -0.225
X2==    1.650    1.788   -0.183    0.055    3.253    2.188    2.356   -0.183   -0.091   -0.513   -0.688    0.055    3.312    0.714   -0.166    2.757    6.742    1.751    3.856    0.478    1.131    0.044    2.044    1.602    1.835    2.312    7.119    1.643   -0.501   -0.501    0.312   -0.501
CD1=       13       13        2        5       23        2       10        3        4        0        0       10        1        5        5        2       20        1        7        0        0        1        1        1        1        0        5        0        0        0        0        0
CD2=        6        8        2        1       11        7        4        2        3        1        0        1        4        1        4        8        9        8        7        4        4        1        3        2        4        3       13        3        0        0        1        0
CAAAATCTGTGATAGTAGCTCTACATGACTTAGGAGCTAAAGAGATAGTTGTAGTAACTAGAGATGTGGAATCAAAGAGAAGAGAGTTGAAAAATAGATTTAGAAATATAGAGGTAGTATCTTATGAAAATATAATAGGTGGAGATATTGTTGTAAATACTACTCCACTAGGGATGTATCCTAATATAGATAGCTCTCCTCTAGATGAGGAAATTTTAAAGCGTTTTGATATAGCTGTTGATGTTGTATATAATCCTAAGACTACGAAATTTTTACAATTAGCAAAAAATTGTAGTTTGAAATGTGTAGATGGAGTATCTATGCTTGTAGGTCAAGCTATAAAAAGTGATGAACTTTGGGAGGGAATAGAGGTAGATAGAGATACAAGAGATGAAGTAGAGAAAAGAGTTATAGAGAGATTAGAGGAGATGAAAAATAGTGAAAGTAATGGTAATAAATGGACCTAATATAAATTTTCTGGGAATAAGAGAGAAAAATATTTATGGTGTACAAACTTATGAAGAGATGTGTGCATATATTAAGGAGAATTTAGCTAAAGATATTGATGTAACAATATATCAAAGTAATATTGAGGGAGAGATTATAAACTTTATACAAAGAGCATATTTAGAAAAGTATGATGGGATAGTAATAAATCCAGGGGCATATACTCATACTTCGATAGCTCTATATGATGCTATAAAAAGTGTAGATATTCCAACAATAGAAGTACATCTCACAAATATTCATAAAAGAGAAGAATTTAGACATAAATCTTTC
KOK=       117
KK=  604059  LL=  604838  Z=    7.09  JJ=  603759  DL=   780
A===      111      112      113      114      121      123      124      131      132      133      134      141      143      144      211      213      214      223      224      231      233      234      243      244      313      314      323      333      334      343      413      433
B===      222      122      422      322      212      412      312      242      142      442      342      232      432      332      221      421      321      411      311      241      441      341      431      331      424      324      414      444      344      434      423      443
RRR=    2.429    0.029    6.120   12.158    1.081   -0.087    1.581    0.001   -1.540    1.000   -1.097   16.778    0.070   -0.695    5.285    0.669   76.456   23.926    7.507    7.557    0.020    0.131    0.089    0.546   -1.607    2.822   15.144    0.279    0.302    0.302    0.319    2.072
X1==    1.135    0.035    2.851    2.595   -0.805    0.084    3.611    0.307    3.749   -0.802    1.293    4.499    0.459    1.481    2.133   -0.649    7.995    3.879    3.437    2.283   -0.601   -1.046   -0.083    1.462   -0.802    0.459    2.399   -0.256   -0.462   -0.462   -0.376    1.538
X2==    2.140    0.840    2.147    4.686   -1.343   -1.031    0.438    0.004   -0.411   -1.247   -0.848    3.729    0.152   -0.469    2.478   -1.031    9.563    6.168    2.184    3.310   -0.034   -0.125   -1.069    0.374    2.004    6.152    6.312   -1.092   -0.653   -0.653   -0.848    1.347
CD1=       11        6        7       10        4        2       10        3        7        0        3       14        2        5       11        1       18        6        8        5        0        0        1        4        0        2        3        0        0        0        1        2
CD2=        6        5        5        6        1        1        2        2        2        0        0        5        1        0        8        1       13       15        5        8        2        1        0        1        4        7       11        0        0        0        0        2
TCTTAGAGATAGTAATAGCTCCAAGCTTTACAGAGGAAGCTTTAGAAGTGTTGCGAACTAAGAAAAATCTAAGAGTAATAAAATGCCATCATAAACCTATGGATAAAATAAATTTTGTAAAAGTAGATGGAGGAATCTTAGTACAAGATGAGGATTTGAGTTTCTCTACTCACTATGAAACTGTTACAGAAAAAGTTCCTACTGAAAAAGAGATGAGTGACTTAGACTTTGGAATGAAGATAGTAAAACATGTAAAATCTAATGCTATTGTAGTAGCTAAAGAGAAGATGGCTATTGGAATAGGAAATGGAGAAACAAACAGAATTTGGCCTACTGAACAAGCAATAGAAAGAGCTGGAGAGAGAATAGAGGGAGCTGTTCTTGCTTCTGACGCTTTCTTTCCATTTAGAGATGTAGTAGACACTTGTGCAAAACATGGAATCAAGGCCATCATTCAACCTGGTGGATCTCTTAGAGATAAGGAATCTATTGAAGCTTGTAATGAGCATGGAATAGCTATGATATTCAGTGGAATGAGACATTTCAAACACTAATTTTCTATGAATTAGATTAAGAAAACTTTAAGAATTGTGGAGATTATGGAGAGAAGTTAGATTAACTTAGCGAAAAGGAACGCTAAAAAACACAACTGTTTGAGGCATAGCCGAGTTTTGTGTTTTTAGTGAATTGAGCCATAGTTAATCAACTTCTTGAAATACGGAGCAATTCTTAGTTTTCTTTTAAGAAAGAGAGATTAGAAATTAGAAGTTTAAAGGAGAA
KOK=       118
KK=  618339  LL=  619538  Z=    7.51  JJ=  618339  DL=  1200
A===      111      112      113      114      121      123      124      131      132      133      134      141      143      144      211      213      214      223      224      231      233      234      243      244      313      314      323      333      334      343      413      433
B===      222      122      422      322      212      412      312      242      142      442      342      232      432      332      221      421      321      411      311      241      441      341      431      331      424      324      414      444      344      434      423      443
RRR=   41.823   20.704    0.083    6.181    5.396    6.550    0.005    0.185    3.181    6.465    0.358    8.438    3.414    0.840   -0.007   -0.052   -0.006   50.875   -0.116    1.862   43.413   -0.667   -0.154    0.654    0.004   -0.209   22.245   -1.397    0.235    0.235    0.074    0.256
X1==    5.234    4.608    0.037    4.263    4.272    3.382    0.005   -1.139    3.382    2.021   -1.127    5.819    2.445    0.294    0.239   -0.055    0.005    8.226   -0.102   -1.201    8.850    0.583    0.583    0.219    0.021    0.659    3.916   -0.326   -0.421   -0.421   -0.234    0.579
X2==    7.991    4.493    2.266    1.450    1.263    1.937    1.021   -0.162    0.941    3.199   -0.318    1.450    1.396    2.855   -0.029    0.941   -1.236    6.185    1.142   -1.550    4.905   -1.144   -0.264    2.985    0.176   -0.318    5.681    4.280   -0.559   -0.559   -0.318    0.441
CD1=       24       23        3       12       22        9        4        1        9        3        0       15        4        2       10        3        4       18        4        1       10        2        2        2        1        2        5        0        0        0        1        1
CD2=       36       24        9        6       14        8        5        4        6        6        1        6        3        4       10        6        1       16        5        1        8        0        1        4        2        1        9        5        0        0        1        1
TTAGAAAAATTACCTCAAAATAATGGGAAAATATTAGATTTAGGTTGTGGAAGTGGAAGGGATAGCAAATACTTTAAAAATCTAGGATTTGAAGTGGTAGCCTTAGATATGTCTGAAGAGTTAGCTAAAAGAGCAGGAGAATATATAGGTCAAGAGGTTATTGTTAAAGATATGAGAGAACTTAACTTTCATAATGAGTTTGTTGGAGTGTGGGCTTGTGCTTCCATTTTACATATACCAATTGAAGAAGTTAAAGTTGTTTTTGAAAAAGTATTTGAGAGTTTAAAAAATGGTGGTATCTTCTATTCATCTTTTAAGTATGGAGAAAAGGACTATCTCAAAGATGGAAGAGAGTTTACTTGTTTCACTCCAGAGAGATTTTTTCAATATTTCCCTCAATATAAAGAGAATATAGTAGAAATATTTGAAACTTCTGATGTTAGAGAGGGGAGAGAAGGGGAAAAGTGGTTTAATATTATAATGAGAAAGACTGGGTAGGTAGGTATTACTACTCAGCCTTTAGTTTTATTTTATATTCGTAGTGAAATTGTATTTTTGCTCTGCCCAAGCTTCAAGAAGAGCAGTAGAATAATAAGAATTTCCTCTTTCAGTAAGATAATATTTTTTTAACTCTTTTTCAGAGAAAGACTTTTTGATAATTTTAATATATCCAACATTTTTAAACTCATTACTCATAAAATCTTGGGGATAAATACCTAAATATATTTCATTAAATACTATTCGTTTATTGTCAATTTTAATTTCTATTCTTAAATCATTATAAATATTAACACTTTCTCCTAAAGTTAGATAATTTAACAGATGAGAAATATCTTTTCGCTTCCTTATTTCTCCTGTTTCAAAAAATAATACTTGTAAAAGTATTTTATAATATATATCTGCAAAATATTTATCTTTAATCTTATAACCTTGATATGAAGAAATAATATTTCCTAAATTAAGCTGTTCTTTTCCAATTTTTTCTCCATTTAAATATTCAAAAAAGGTTTTAAAACAGAGAAGAGCTATGGAAATATCTCCGTTATTATCATTTTTATTTTCCACATTCTTTCCATCATTTTTAATTTTATTGAAAAACTCTTCTTTAATAAAATATAGAATCAACATAATCATAAGAGGGTAACTACCTTTTTCCCATTTTTCTAAAGAGGCAAGTAGGATTCTAAATTTCTTAAAAGA
KOK=       119
KK=  620019  LL=  621218  Z=    5.09  JJ=  620019  DL=  1200
A===      111      112      113      114      121      123      124      131      132      133      134      141      143      144      211      213      214      223      224      231      233      234      243      244      313      314      323      333      334      343      413      433
B===      222      122      422      322      212      412      312      242      142      442      342      232      432      332      221      421      321      411      311      241      441      341      431      331      424      324      414      444      344      434      423      443
RRR=   49.257   13.445    1.586    0.146    4.007   17.919    1.551   -0.373    8.541   -1.529    1.255    6.388    6.116   10.454   -0.404   -1.995   -1.150   26.332    1.101    1.133   17.468    1.255    2.458   -2.153    1.255   -0.792   17.109    1.381    0.192    0.192    0.457    0.315
X1==    5.834    6.211    1.010    0.863    2.631    2.912    1.663   -0.679    2.912   -1.075   -1.111    5.226    2.513    2.363    1.004   -0.832    0.626    9.687    1.869   -0.832    5.084   -1.170    1.411   -0.375   -1.075    0.701    2.420    2.588   -0.440   -0.440    0.701    0.560
X2==    8.443    2.165    1.570    0.169    1.523    6.154    0.933    0.550    2.933    1.422   -1.130    1.222    2.434    4.425   -0.403    2.397   -1.837    2.718    0.589   -1.361    3.436   -1.072    1.742    5.741   -1.167   -1.130    7.070    0.534   -0.437   -0.437    0.652    0.563
CD1=       26       29        5        5       18        9        7        2        9        0        0       13        4        4       13        2        5       23        8        2        7        0        3        1        0        2        4        3        0        0        2        1
CD2=       39       17        7        4       15       15        5        5        9        3        0        6        4        6        9        8        0        8        4        1        5        0        3        7        0        0        9        1        0        0        2        1
AATATCTTTGGTTTCATTAAAAGTATCTATAATTTCTTTTCTTTTTTCTTCACTTATTCCAACTGTATTTAAAATTTTATTTAGCCCAATTTCTCCTATAAAATTAACTGCTTCATCCCAGCCTATTTTTTTTAATGTTTGAATTCCTCTTGAAAAAAGATTTTTAGCTTCTTCTTTTATAGTATTGCTTAATCCAATTGCTTCATCAATCTCTCCAATTAAAGATTTCATAGGGTCAGAAAAATAGTCAGTTTCCCAAGCATTAATATTTATTAATTTAATTTCCTCTCCTCTAATTACGTTTTCTTTCTCTATCTTTTCCTTTAGTGCTTTAGAAAAAAAGCTTTTCCCCATTCCCCAAGGGGCATCTATAAATATTCTTTGAATATGATCAGAATTATTTTCTAATTCTTCAATTATTAGTTTAATTTTATCTTTTTGTTTTTTAACTTTTTTTAGAGATTCTAATTCTACTAATTTCTCTTGTTCTTCAAATTGAGTATTGATTAGATTATATAATTGTTCGATAAAAGCTTTTCTCTTTTTAGTTAATTTTTCATAATGTTTCATCAGATTCCCCCTTTAATAGTAATAGTACCATATTTTGATTAAAAAAGCATAAAAAATATGGTAAAATAAATAAGAGAAAACATCATAGATACTTAAATGGGGTGGGTTATGGCAAAAAAGAGTGAGTTTAATGAAGCAACAAGGGTACAAATGCCTGCTTTAGTTCATTTAACTAGAATAGGTTATGAATATATAGGAAAGATTTCAGAAGTTAGGACTGATATAGATTATCAGCCAGATACTAACATATTAATAGATGAATTTAAAAAACAATTTGAAAAATTAAATCCTGAGCATAAAGATAAATTTGATGATACTTTAAAAACTATAGTTCAAGAGTTAGATAATGATGACATAGGAAAGAGTTTTTATAAAAGATTAGTTTCAGTTTCTCCTATTAAATTAATAGACTTTGAGAATATCCAAAATAATAGTTTTTGTTGTACAGCAGAGTTTACTTGTAAGAATGGAGAAGAGGAGTTTAGACCAGATATAACTTTGTTTGTAAATGGACTTCCTTTGGTATTTGTAGAGGTAAAAAAACCAAATAATGATGGTGGAATTATTGCTGAAAGTAATAGAATGAATGAGAAAAGATTTCCTAATAAAAAATTTAGAAGATTCATAAAT
KOK=       120
KK=  624249  LL=  625118  Z=    4.51  JJ=  624219  DL=   870
A===      111      112      113      114      121      123      124      131      132      133      134      141      143      144      211      213      214      223      224      231      233      234      243      244      313      314      323      333      334      343      413      433
B===      222      122      422      322      212      412      312      242      142      442      342      232      432      332      221      421      321      411      311      241      441      341      431      331      424      324      414      444      344      434      423      443
RRR=    3.327   -1.206    0.509    2.413    5.649    0.260   32.710    0.130    0.256   -3.030    1.047   11.628   -0.994   -0.346    3.605   -0.534   50.313    3.231   51.517    1.584    1.047    1.146   -0.808   -1.451   14.983   10.284   31.173   -0.825    0.244    0.256    1.047    0.256
X1==    1.236   -1.382   -0.742    1.085    4.131    0.285    6.111   -0.189    0.916    2.779   -1.246    2.959    1.183    0.578    4.131   -0.346    8.250    2.206    5.056   -1.609   -0.837   -1.087    0.766    1.845    2.779    1.993    5.163   -0.361    0.495   -0.505   -1.246   -0.505
X2==    2.691    0.873   -0.686    2.225    1.367    0.912    5.353   -0.686    0.280   -1.090   -0.840    3.930   -0.840   -0.599    0.873    1.543    6.098    1.465   10.190   -0.984   -1.251   -1.054   -1.054   -0.786    5.392    5.160    6.038    2.289    0.493   -0.507   -0.840   -0.507
CD1=       14        4        2        7       19        3       15        3        4        4        0       11        3        3       19        2       19        5       11        0        0        0        2        4        4        4        6        0        1        0        0        0
CD2=        8        6        1        4        7        4        9        1        3        0        0        6        0        0        6        5       10        6       18        1        0        0        0        0        7        6        9        3        1        0        0        0
CAAAAGGGGATTTTGACATAATTTTAGATAATACAATGAAAGATATAGCACTAAAAAATATAGATATATTTTCAACTCAAACAACTCAAAACACAAAGATACCTATTTTTGAGCCATTAACTGTATGTGTAACTGATGTAAATGAGAGAGCTAATTTTGCAAGAGCTTTAGTAGATAAATTAGTTGGATTCTCTTTTGAAGAGGCTTTTGAAAAGCACTATGATTTCTTTGCTACAATCTTTGAATATTTAATAAAAGATTATAATACATCTGGTGGGGGAACATATGCTGAATACTATACTCCACATGCAATAGCCGCAATAATGGCAAAACTTTTAGTAGGAGATAGTAAAAATCTACATAATATAGAGGTATATGACCCAAGTGCGGGAACAGGAACATTATTAATGGCTCTATCACATGAGATAGGAGAGAATAAGTGTACTATCTATGCTCAAGATATCTCTCAGAAAAGTAATAAGATGTTAAAGCTAAATCTAATTATAAATGGATTAGTTCTATCATTAGACCATGCAATTCAAGGAGATACTTTAGTAAACCCATATCACAAAAGTGATGATGGAACTAAATTAAGAGAGTTTGACTTTATAGTTTCAAACCCACCATTTAAAATGGATTTCTCAGATACAAGAGAAAGAATAGCAAGTATGCCAGTTAGATTTTGGGCAGGTGTTCCAAATGTGCCTAAAACTAAAAAGAAGTCAATGGCAATTTATACATGTTTTATTCAACATGTTATAAACTCATTAAAAAAAGGTAGTGGAAAGGGAGCTATTGTTGTTCCTACTGGATTTTTAACTGCTAAAAGTGGAGTAGAGAATAAGATATTAAAGAAAATAGTAGATGAGA
KOK=       121
KK=  634269  LL=  635288  Z=    6.05  JJ=  634239  DL=  1020
A===      111      112      113      114      121      123      124      131      132      133      134      141      143      144      211      213      214      223      224      231      233      234      243      244      313      314      323      333      334      343      413      433
B===      222      122      422      322      212      412      312      242      142      442      342      232      432      332      221      421      321      411      311      241      441      341      431      331      424      324      414      444      344      434      423      443
RRR=    4.705   11.342   -0.005   37.768    6.722   -0.578    0.162   -0.179    3.609    1.824    0.505    2.284    0.005   -0.425    3.009    0.106   23.577   -0.286   13.799   -0.340   -2.075    1.287   -0.504   -0.177   -0.069   41.679   53.719    0.159    0.287    0.287   -0.524    0.519
X1==    1.582    3.213   -0.022    5.891    2.348   -0.928    0.190    0.684    1.658    2.112   -0.982    5.218    0.018   -1.045    1.051    1.011    5.730    3.005    3.252    0.365   -1.036   -1.089   -0.164   -0.265    0.112   10.018    5.773    0.611   -0.429   -0.429    1.018    1.571
X2==    2.973    3.530    0.212    6.411    2.863    0.623    0.850   -0.262    2.177    0.864   -0.515    0.438    0.264    0.407    2.863    0.105    4.115   -0.095    4.243   -0.931    2.003   -1.181    3.082    0.668   -0.619    4.160    9.306    0.260   -0.669   -0.669   -0.515    0.331
CD1=        8       13        2       11       11        1        3        3        5        3        0       10        1        0        8        4       12        8        9        3        0        0        1        1        1       11        7        1        0        0        2        2
CD2=       21       20        5       17       18        5        5        4        8        3        1        5        2        2       18        4       11        3       10        2        4        0        5        2        1        7       13        1        0        0        1        1
ATAAAAAAGACCCTCGTAGGATATAAGGTGTTGATACCCTTTCTTAGTGGGCTAGAGATATTATAACAAAAAATTCTTGAAATTTCTAGTTAGTTTTGTTATAATCTAATTACTAAGAAGAATGGAAGACTTAGTATGTTCATCGCTGGTATAGCTGCAACTATACCAGCCTTTTTCTTTTTAGCAAAAGTTTTAGATTAGAGATTATCTACTCTATACAGTAGCAGAGTTAGAGGAGTAAAAAAATCTTTAATTTCAGACTTATTTAATCAGCATGAGTATTTGAGAGAGAACTTAAATGAGAGAAATATTGAGAAAGAGTGGTAGAGATATCTTTGATAGCTTAGAAAGACTTTTATTGAGATAATTTTTAAGGATAGTATAGATTGATGTTAAATTTTCTTTAATAGATAGTAGAATTCAAATTTAACCTCTCAGAATTTAGTATTTTTCTAACTCGTAAAAAATATAGTTGGCTGTAAAAAGTTGGAGCTGTTGCAAATTAATGGTTTTCAATCTCATTAATTTGCAACAGCCCCTTTTATTATTATTTTATACCTTTTTCAGAGAAATATTTTTCAGCTCCTGGATGCAATTTTATACTCATTCCTTCTAACCCTGTATCTTCTTTAATAAATTCTCCAACTTTATGAGCAGTTTTTATTCTATCAGTATTAGCATACATTGATTTTAGCATATTGTATACCATATCTTCAGATAATTTTGAACTTACTACTAACATAGATTGAACTGTTAATGTTTGAGCGTCCTCTTTTTGAGTGCTATAAGTACCACCTTTAATTGTATAATCAGTATAGTAAGAGTATTTATTTTTTAGTTTAGTAGCTAATTCTTTATCAATATTAACAACTTTTACATTTCTTTGAGTAGCTAGATCAACAATTGCTGATGTAGGGACTCCAGCAACTAGAAAAGCTGCATCTATTTGTCTATCTCTTAGACCAGTTGCTGCTTCAGCAAAAGATAGGTACTGAGGTTTATAGTCTTTTTCTCCTATTC
KOK=       122
KK=  636729  LL=  637148  Z=    5.17  JJ=  636339  DL=   420
A===      111      112      113      114      121      123      124      131      132      133      134      141      143      144      211      213      214      223      224      231      233      234      243      244      313      314      323      333      334      343      413      433
B===      222      122      422      322      212      412      312      242      142      442      342      232      432      332      221      421      321      411      311      241      441      341      431      331      424      324      414      444      344      434      423      443
RRR=    3.469    0.558    0.173   13.701   -0.316   -0.038    0.041    0.560    1.197    0.105    0.555   -0.905    0.555    0.555    0.558   -0.545   69.237    8.526    2.860    0.583    0.555    0.555   -0.223    1.184    3.820   57.994    1.307    0.180   -0.997   -0.135   -0.004    0.203
X1==    1.302    1.368    0.601    3.338    0.757   -0.507   -0.271   -0.786   -1.295   -0.240   -1.009    1.011   -1.009   -0.803    1.368   -0.507    9.428    5.137    0.993    0.281   -0.977   -0.777   -0.777    0.382    2.444    8.991    3.023    0.246   -0.600    0.400   -0.009   -0.600
X2==    2.664    0.408    0.288    4.105   -0.418    0.075   -0.152   -0.712   -0.925   -0.437   -0.550   -0.895   -0.550   -0.691    0.408    1.075    7.344    1.660    2.880    2.075   -0.568   -0.714    0.286    3.103    1.563    6.450    0.432    0.731    1.662   -0.338    0.450   -0.338
CD1=        6        5        3        6        4        1        1        1        0        1        0        3        0        0        5        1       12        7        2        2        0        0        0        1        4       10        4        1        0        1        1        0
CD2=        4        2        1        5        1        1        1        0        0        0        0        0        0        0        2        2        9        3        5        3        0        0        1        4        2        7        1        1        2        0        1        0
CCCCTATAAATACACCTAGATAATATAAAATAGCTGGAATAGCAGCAGCTAATATTACTTTTGAATAAGGTGTTCCTGTAATTTCAGCAAGTAAAAAAGCAGCGGCTCCCATTATAGGGGGCATAAGTTGTCCACCTGTAGAAGCAGTAGCTTCAACGGCTCCAGCAAATTCGCCTTTATATCCTAACCTTTTCATCATAGGAATAGTGAAACTTCCAGTTCCAACCACATTTGCTACTGAACTTCCAGAAAGTGTTCCCATACAAGCACTAGAAATGACAGCTACTTTAGCTGGACCACCTGGAGAACTTCCAGATATAGAATTAGCTAAATCTATAAAAAATTCTCCCATTCCTGTTTTTTCTAAATATGCTCCAAAAAGTAAGAACATGAAGATAAAAGTGGAAGAGACTTGAATAG
KOK=       123
KK=  660849  LL=  661898  Z=    5.39  JJ=  660699  DL=  1050
A===      111      112      113      114      121      123      124      131      132      133      134      141      143      144      211      213      214      223      224      231      233      234      243      244      313      314      323      333      334      343      413      433
B===      222      122      422      322      212      412      312      242      142      442      342      232      432      332      221      421      321      411      311      241      441      341      431      331      424      324      414      444      344      434      423      443
RRR=   54.442    4.561    2.265    3.461    0.052   -0.105    0.100    5.573    5.677    1.887    0.000   34.216    4.644    6.077    0.214   -0.042   12.267    0.532   -0.111   26.837    3.963   -0.120    3.857   23.029   -0.154    1.253   -0.132   -0.115    0.248   -0.164   -1.252   -0.957
X1==    7.502    1.924    1.970    2.309    0.701    0.260   -0.552    2.659    1.514    1.119   -0.000    6.190    4.000    2.697    0.294   -0.367    4.751    1.071    0.242    7.159    1.882   -0.191    2.548    3.109   -0.881   -1.000   -0.063   -0.363   -0.412   -0.412    1.000    1.588
X2==    7.257    2.371    1.150    1.499    0.074   -0.406   -0.182    2.096    3.749    1.686   -0.448    5.528    1.161    2.253    0.730    0.114    2.582    0.497   -0.458    3.749    2.106    0.629    1.514    7.408    0.175   -1.253    2.106    0.316   -0.602    0.398   -1.253   -0.602
CD1=       22       11        5        6        8        3        2        6        5        2        1       12        5        4        7        2       11        5        4       14        3        1        4        5        0        0        1        0        0        0        2        2
CD2=       36       17        7        7       10        3        3        9       11        4        1       15        3        4       12        4        8        4        2       11        4        2        3        9        2        0        4        1        0        1        0        0
TTTTCATAAAAACGTTTTACTAAGTCTTGGTCGGCTCCATTTATTATTTTTGGAAGTCCTATAGGAAATCTATCATAGTATCTTGAACCTTCAAATAAAGCTTTTTTTTGAACATCTCCAAGCCTTTGAGTTAAACCTTGTCTAAGTCTCCATTCTTCAATCACAATTTTTTTCTCACTTTCTATTTCTTCAGAATCTAGTGTGATTTCAGTAGACCATTCTCTTAAAACTTCTATTCCATCTTCTAACTCTTTTGGACTAGTAGGTACAAGTAGTTTATATACAGTTCTATCAAAAGATGTATAGGCATTTAAATCTGCGCCAAAATTTAGACCAATAGATTGAAGATATTTAATCATTTCATTTTTTTCAAACTTAGTGGTTCCATTGAAAGCCATGTGTTCTAAAAAATGAGCTATTCCTTGCTCTTTATCATCTTCCATAAGAGAGCCAGTTTTAACTACGAGATTGAGTATAGCCTTGTTTTCAGGTTTTTTATTTTTATAGATATAGTAGTGTATTCCATTTTGTAATTTTCCACTTATTAGATTTTCACTATTTTGTAATTTTTGAGCAAATAGGGTAACAGAGAAAATTAAAAGTAAAAACAAAAATTTCATTTTTTTTAGGAATTTCATTCTAACCTCCTTTAGTATAGTTTAAAATATCTAGTTTATTTTACTATATTTTTTTCTAAAATACCATGTTTATTTTATTTTTTTAGATAATATGTTATAATAATTTTAATAGAGAAAGTAGATAGGTATTGGGAGGAAATAAAAGTATGAAAGATTGTATTTTAGTTGGTGTAGCAGGTGGAAGTGGAAGTGGAAAGACAACTGTTGCAAACAACTTAGTAAAAACATTTAGAGCTGAAGATGCTGTTTTAGTTGAACAAGATGCTTATTATAGAGAACTTGTAAATATGAGCTTTGAGGAGAGAGCTACGGTCAATTTCGATCATCCTGATTCAATAGAGTTTGAACTTTTAAAAGAGCATTTAATTTCTTTGAAAAATAAAAGAGCTATTGATAGACCTATATACGATTT
KOK=       124
KK=  663819  LL=  664868  Z=    4.92  JJ=  663759  DL=  1050
A===      111      112      113      114      121      123      124      131      132      133      134      141      143      144      211      213      214      223      224      231      233      234      243      244      313      314      323      333      334      343      413      433
B===      222      122      422      322      212      412      312      242      142      442      342      232      432      332      221      421      321      411      311      241      441      341      431      331      424      324      414      444      344      434      423      443
RRR=   13.780   22.994    2.558    1.290    0.446   38.493    2.701    0.146    4.843   -0.023    0.184   26.842   13.478   -0.035    1.248    0.596   -1.602    6.209    0.967   -0.149   29.858    0.128   -0.447   -0.963    1.083    1.129    3.358   -0.479    0.163    0.163   -0.762   -0.728
X1==    3.431    4.614    2.055    2.872    1.741    6.704    1.567    0.204    2.505    0.075   -1.030    3.451    3.858    0.734    2.100    0.705    2.693    2.339    1.420   -0.495    5.021   -1.059    3.691   -0.240   -0.925   -1.030    1.021   -0.321   -0.365   -0.365   -1.030    1.635
X2==    4.016    4.984    1.245    0.449    0.256    5.742    1.724    0.716    1.934   -0.310   -0.178    7.777    3.494   -0.048    0.594    0.846   -0.595    2.655    0.681    0.302    5.947   -0.121   -0.121    4.009   -1.170   -1.096    3.290    1.493   -0.445   -0.445    0.740   -0.445
CD1=       17       21        6        8       13       14        6        3        7        1        0        9        5        2       14        4        8        7        6        2        6        0        5        1        0        0        2        0        0        0        0        2
CD2=       22       24        6        4       10       14        6        5        7        1        1       17        5        1       11        5        2        8        4        4        8        1        1        5        0        0        5        2        0        0        2        0
ATAGGAAAAGAGATCTTAGGTAATCTCTTAGATATGGATGAAGGAGCTCGATATTTAGGGGAAGTAGCTTTAGTAGAATATGATTCTCCTATATCTAAATCAGAGAAGATTTTTTATAATACTCTTTTTGATGAAAATGCTTCTTGCCATTTAGCACTAGGATCTGCCTATCCAATTTGTATAGAAAACTCAAATGAGCAATCTGAACAAGAGTTAAAAGCTAGAGGAGTTAATAATTCTCTTATTCATGAGGATTTTATGATAGGAACAAGTGATATGGAAATTATTGGGGTAGATGTTGATGGAAAGGAAATTATCCTCATGAAGAATGGAAATTTTTTATTTGATCCAACTTTATCTTAACTTTAAATCAATAAATTTATTTTTGATATAGTAAAAAATAAGAGTAGCTTTTGTTCTTTGAATAAAAGTTACTCTTAAATTATTTAAATTTTCTAAATTTTAACTTAAACAGATTTTATTATAATATTTAAGAAAAATAAACTATCTATAGTTATAATATTGATTTGCTATCAAATTTCTTAAAAAAGAGGAGATATGGTTTTGATAGCTTAGTAGTTCTATAGAAAGTTATACTCTATATTTATTGCCAAAAGTTTTTAGTTAAATATCTAAGTCAAATCTGTCAGAGTTCATTACCTTATTCCATGCAGAAACAAAATCAGTAATAAATTTAATTTTTGAATCTGATGAAGCGTAAATTTCAGATAGAGCTCTAAGTTGTGAGTTAGATGCATAAATTAAATCAACTCTACTACAAGTCCATTTTTCTATTCCCGTTTTTCTATCTTTTCCTATAAAAAGATTATCATTAATTTTTTCCCATACTGTATTCATATCTAGGATATTTATAAAAAAATCATTAGATAAAACTCCAGGTTTATCTGTCAAAATTCCAATATTTTGACTACTAGAATGATTAATATTGATACTTCTTAATCCACCTATTAAAACAGTCATTTCAGGTGCTGTTAGTCCTAATAGTTGAGCTTTATCTAGCATTAATTTTTCAGCTGGAACATCAAATTT
KOK=       125
KK=  703989  LL=  705038  Z=    4.77  JJ=  703839  DL=  1050
A===      111      112      113      114      121      123      124      131      132      133      134      141      143      144      211      213      214      223      224      231      233      234      243      244      313      314      323      333      334      343      413      433
B===      222      122      422      322      212      412      312      242      142      442      342      232      432      332      221      421      321      411      311      241      441      341      431      331      424      324      414      444      344      434      423      443
RRR=   49.433    1.771    1.271    0.039    5.472    0.680   -1.348   15.624   -0.687    6.739   -0.944   39.958   33.746    2.586    1.033    3.634    0.139    4.077    0.014   -1.018   16.086    0.451    3.494    0.003    0.013    0.441    0.898   -0.569   -0.380   -0.137    0.441   -0.593
X1==    6.790    1.715    2.117    1.422    2.073    0.316   -1.450    3.802    1.590    4.014   -1.228    6.923    3.703    1.161    1.000    2.226   -0.412    2.210    0.035   -0.320    4.236   -1.079    1.718    0.945    0.014   -0.406    0.236   -0.301    0.544   -0.456   -0.406   -0.456
X2==    7.280    1.033    0.600    0.028    2.640    2.148    0.929    4.110   -0.432    1.679    0.769    5.772    9.114    2.228    1.033    1.632   -0.337    1.845    0.409    3.180    3.797   -0.418    2.033    0.003    0.924   -1.086    3.797    1.891   -0.699    0.301   -1.086    1.301
CD1=       32       13        7        8       14        3        1       10        5        5        0       20        6        4       11        6        3        5        3        2        5        0        3        3        1        1        1        0        1        0        1        0
CD2=       21        9        4        2       13        8        4       10        3        4        2       10       11        3        9        7        2        9        4       10        8        1        4        1        3        0        8        3        0        1        0        2
GGGGATGGGAGAACCACTTTTAAATCTTACAAATGTTTTAAAAGCTCTTGAAATATTATCTAGTGAGAATGGAATAAATATTTCTAAGAGAAAAATAACTATCTCAACTTCAGGAATCGTTCCAAACATAGAGAAAATACTCCTTGAAAAGATACCGGTAGAGCTAGCTGTATCTTTACATTCAGCTATTAATGAAAAAAGGGATGAGATTATTCCTATCAATAAAAGATATCCATTAGAGGACTTACATGCTGTTTTACAAGAGTATCAAAGACAAACAAAGAGAAGAATTACTTTTGAATATATTTTAATAAATAATTTTAATGTTTCTGAAACAGATGCTAATGCTTTAGCAGATTATGTGCATGAGTTTGATCATGTTGTGAATTTAATTCCTTGTAATCCAGTAGAAGGAACTGATATGACTAGACCATCAGATAAAAAAATAGAGAGATTTGTTAACTATTTACAAAATGTAAGAAAGGTAAATGTAACTATTAGAAGAGAAAAAGGAACAGATATAGATGGAGCTTGTGGACAGTTGAGACAAAAAAATAAAAAACCTACTAAATAGGAGGAAGAATGAAAAAATTTACATACTTAAAAGTATTTATAGCAGTGATATTTTTGGGTGGCGTGATTGCTTCTGGAGCTGTTTTTGGAGTAGTATATAAATACTATAAAGAATTACCGGATATTTCTACCTTAATAGAGGATTATTCTCCATCTATTCCTACAACTGTGTACGATCGAAAAGGAAGAGTAATAGATGTTATTTCTCGTGAAAAAAGAGAAACAGCAAAATTTAGGGAAATTCCTCAGAATTTAAAAAATGCTTTTTTAGCTATTGAAGATAAGAAATTTTATTTTCATCATGGCATACACTTTAAAAGATTATTAGGAGCGATAGTAGCTAATATAAAAAGTGGTTCTGCTGTACAAGGGGCAAGCTCTTTTACTCAACAACTAGCTAGAAATGCTTTTTTATCTCATGAGAAAAGTATAGCTAGAAAGATAAAAGAGGCTCTTATAACTTTCGAAATAGAGAGA
KOK=       126
KK=  720999  LL=  722168  Z=    6.50  JJ=  720999  DL=  1170
A===      111      112      113      114      121      123      124      131      132      133      134      141      143      144      211      213      214      223      224      231      233      234      243      244      313      314      323      333      334      343      413      433
B===      222      122      422      322      212      412      312      242      142      442      342      232      432      332      221      421      321      411      311      241      441      341      431      331      424      324      414      444      344      434      423      443
RRR=   34.364    2.374    0.834   23.586   -0.358    0.271   -0.142    2.603    8.449    1.078    1.277   88.630    7.957    6.748    3.165    0.064    9.709   -0.253    1.475   23.861    0.424    0.424   -0.176   14.032    0.048    0.171   -0.176   -0.275    0.213    0.213   -2.040    2.364
X1==    5.719    0.791    0.544    5.158    2.179    0.393    0.393    1.697    3.729    0.789   -1.078    9.195    3.590    1.723    2.873    0.393    4.285   -0.294   -1.902    3.173    0.680    0.680    0.680    3.379   -0.144   -0.144    0.680    0.564   -0.436   -0.436    1.723    1.564
X2==    6.009    3.001    1.533    4.573   -0.164    0.690   -0.361    1.533    2.266    1.366   -1.184    9.639    2.217    3.917    1.102    0.164    2.266    0.860   -0.775    7.521    0.624    0.624   -0.258    4.153   -0.334   -1.184   -0.258   -0.488   -0.488   -0.488   -1.184    1.512
CD1=       24       11        4       12       15        4        4        6       10        2        0       19        5        3       17        4       11        3        0        9        2        2        2        5        1        1        2        1        0        0        3        2
CD2=       31       20        7       13       10        5        3        7        8        3        0       23        4        6       14        4        8        5        2       18        2        2        1        6        1        0        1        0        0        0        0        2
ATTTGATGAGATAGAAAAAGCTCATCCTGATGTTTTCAACATCTTATTACAAGTCTTAGATGATGGTAGATTAACTGATGGACAAGGAAGAGTTGTAGACTTTAAAAATACCTTGATCATAATGACCTCTAATATAGGAAGTAGTTTAATTCTTGATGATATTAATCTCAGTGAAAGCACAAAAGAAAGAGTTTTAGATCAACTTAGAGCTAACTTTAGGCCAGAGTTTTTGAATAGAGTTGATGAAATCATAACATTTAAGGCCTTAGATCTAAACTCAATAAAGGATATAGTAAGACTTGCTTTAAAATCAGTAGAGGAAAAATTAAAAGATAGATATATACAATTAAATTTTTCTGAAGAGGTTATAAAATATTTAGCTGAAAATGCTTATGAGCCTCAATATGGGGCAAGACCACTTAGAAGGTTTATACAAAAAGAGTTAGAGACATCTTTAGCTAAACTTATTCTATCTAATGAGATTAAAGAAAGAGATAAGGTCGATGTAATTTTAGAAAATAATGAAATTAAATTTAAAAGAGTAGAGAGCTAGTACTTATTAAAAAATAACTACCTAGGTAGTAGACTTCAATTGAAAAGTTTTAAATTTTACTTTTCATTTATTTTTACTGACCTAAGTAGTTATTTTTATTTATTAGAGTATGATTAAAAGATAAAACTTATACTTTTTTAAAATATAGTGTAAAAGTTGTTCCAACTCCTAGCTCACTTTTTATATCTACATAACCATGGTGTTTTTCGATGATTAATTTTACCATGGAAAGACCTAGACCCATGCTACTACCAGTTCTTGACTCTTCTACTTGGTAAAATCTATTCCAAATTTTTTCTAAATTTTCTTGTTCTATTCCTATTCCATTATCTTCTATACTTATAGCTAAATAATCTGGTTCTTCAAAACTAGAAATTTTTATAAATCCATTTTCTTTACCATAGTTTATAGCATTTTGTAATATATTTTGAATAGCTCTTATAAACATTATTTTATCTACAGAATACTCTTTATTTTCTAAGTTATTTTCATACTCTATAGTGATATTTCTTTTATTAGCTTCAATAGTATTATCAGATTTTAAATCTTTTAATGTTTGTATAATGTCTACTTTTTCTAACTTTATTTCCATCTCTCCTCTATCGGCTCGACTAAAA
KOK=       127
KK=  734169  LL=  735338  Z=    5.05  JJ=  734139  DL=  1170
A===      111      112      113      114      121      123      124      131      132      133      134      141      143      144      211      213      214      223      224      231      233      234      243      244      313      314      323      333      334      343      413      433
B===      222      122      422      322      212      412      312      242      142      442      342      232      432      332      221      421      321      411      311      241      441      341      431      331      424      324      414      444      344      434      423      443
RRR=   13.748    4.980   -0.295    7.085    5.142    2.756   -0.040   11.086    1.774   -0.491    1.580   33.913   56.727    9.280    2.872    1.068    2.050    3.171    0.117   17.114    7.471   -0.340    4.222   13.823    1.581    1.580    2.575    1.266    0.526    0.526   -1.678    0.144
X1==    2.770    1.680   -0.296    2.235    2.019    1.987    0.026    2.914    1.987   -1.039   -1.399    8.647    6.535    4.036    1.680    0.770    1.847    1.313    0.101    3.205    3.174   -1.226    1.238    4.474   -1.039   -1.399    2.174    0.676   -0.586   -0.586    1.486    1.414
X2==    4.963    2.965    0.996    3.170    2.546    1.387   -1.533    3.805    0.893    0.473   -1.129    3.922    8.680    2.299    1.710    1.387    1.110    2.415    1.153    5.340    2.354    0.278    3.410    3.090   -1.523   -1.129    1.184    1.874   -0.898   -0.898   -1.129    0.102
CD1=       21       14        3       12       15        6        5        9        6        0        0       28       11       11       14        4        9        4        4        8        4        0        3       10        0        0        3        1        0        0        4        2
CD2=       15       13        5        6       12        7        0       10        6        3        0        7       11        3       10        7        4       11        5       15        7        2        6        4        0        0        5        4        0        0        0        1
TCTCCTATTGGTTCAAATAGAGGGATACTTACAAAACCATTTGTAGAGATGTTATTAGAAAATAATAGAGTACCTATCATAGTAGATGCTGGAATAGGGAAACCATCAGATGCAGCTATAGCTATGGAGATGGGGTGTGATGCTGTACTTGTAAATACAGCTATTGCCACAGCACAAGACCCAGTTAAAATGGGAAGAGCTTTTGCATTAGCAGTAGAAGCTGGAAGAGAAGCTTTCTTAGCTCAATTAGCAGAGGAACAAAAATATGCTAGTGCTTCATCACCACTTACAGGATTTTTGTTTAGAGGTGAGTAGAATGAGTTACTATGATGAACTAGTTAAATGGAAAGGTTTTGATTTTGAGGGATATTTTAATTCTGTAACTGATGGAGAGATATTGAAAAGTATAGAGAAAGATAAATTATCTGTATATGATTATTTAAATCTTTTATCTCCTAGAGCAAAAAATCATATAGAAAAAATGGCTCAAAGAGCACATAAGTTGACAAGACAATATTTTGGAAATGTAATAGGACTATATCTTCCAATATATGTTTCTAACTATTGTACTAGTAATTGTATCTATTGTGGATTTTCTAAAAAAAATCATATAGTAAGAAGACATATGAAGTTTGAAGAGATAGAAAGAGAAGCTAAAGAGATAGCAAAATCTGGAATAGAAAATATACTTCTTTTAACTGGAGAAGCTAAAGGGTTAGTAGATAAGGAGTATTTAAAAGGTGGAATAGATGTATTGAAAAAATATTTCTCATCTGTATCTATTGAAGTAATGCCATTAGACGAAGAAGATTATAGATATCTAGCTAAAGATGGATTAGATGGACTTACTGTATATCAAGAGACCTATGATGAAAAAAGATATGCAGAGGTACATCTCTCAGGGGAAAAAAGAGATTTTAAATATAGATTGGATACTCCCGAAAGAGGAGCCAAAGCTGGATTAAGAACAATAGGAATAGGAGCACTATTAGGACTTGGAAATATAAGAAGTGATGCCTTTAAGACAGGATTGCATCTGAAATACCTTATAGATAATTATCCAAATAGTGAGTTTAGTATCTCCTTCCCTAGAGTAAATGAAGCAGAAGGGAATTTAAAAGATAGTTATGCTGTTGATGATATTACCTTTGTACAGATAATATTAGCCAA
KOK=       128
KK=  761425  LL=  762324  Z=    6.45  JJ=  761275  DL=   900
A===      111      112      113      114      121      123      124      131      132      133      134      141      143      144      211      213      214      223      224      231      233      234      243      244      313      314      323      333      334      343      413      433
B===      222      122      422      322      212      412      312      242      142      442      342      232      432      332      221      421      321      411      311      241      441      341      431      331      424      324      414      444      344      434      423      443
RRR=   20.039   19.592    1.148   16.944   -0.625    2.909    0.178    0.133    2.057    0.339    0.879   20.513    9.378    3.279   -0.059   -0.468    0.435   20.213    0.145    0.279    9.363    0.879   -0.936    9.380   -0.896   -0.040   10.236   -0.196   -0.207    0.108    0.879    0.108
X1==    3.461    4.145    0.757    5.156    3.776    1.337    0.803    0.149    0.733    3.010   -0.957    4.537    3.043    1.075   -0.278    1.337   -0.426    4.915    0.167    0.128    2.998   -0.968    1.032    3.064    1.010    0.043    1.998    0.644    0.656   -0.344   -0.957   -0.344
X2==    5.789    4.727    1.516    3.287   -0.165    2.176    0.222    0.888    2.807    0.113   -0.918    4.521    3.082    3.050    0.211   -0.350   -1.020    4.113    0.867    2.176    3.123   -0.907   -0.907    3.061   -0.887   -0.918    5.123   -0.305   -0.315   -0.315   -0.918   -0.315
CD1=       17       19        4       11       18        5        4        3        4        4        0       10        4        2        7        5        2       11        3        3        4        0        2        4        2        1        3        1        1        0        0        0
CD2=       23       20        5        8        7        6        3        4        7        1        0       10        4        4        8        2        1        9        4        6        4        0        0        4        0        0        6        0        0        0        0        0
AAACTTTTTGTTCAACTTATAAATATGCCTAGAAGTAGAATAAATACAATTTTAAAAATAGGAAAGGCTATAAATGAAAGAAAAAACCTTTTAGATGAGTTAAAAAAGATAGAAGCTCCTATGATTTTTATTGCTGGAGAATATGATATACCAAGACCTTTTTCTGAGTCAGAAGAGATGTCAAAAATAAAAAAAGATTCACTTCTATTCAAGATTGAAAATGCTGGACATATATCTAATTTAGAAAATATTGAAAAAGTTAATTTAATTCTTGAACAGAATTTGTAATTATGAAATAAAGTATGATTTTATACCTAAAATTAAAAAACATATAAGTAAAAAACTACATCTGATATCGATAGATATTGGATGTAGTTTTTTTTATTAATTTATAAGCTTATCATATTTTGTAAAGTTATTATAATTCATAGTATTGATAACTTTTTTCACATATAATTCTTTTTCTTCAGAATAATTTATAAGACCAGTAGCAATAGTTGCTGGGGATCTGTTTTCATTTACTAATTTTCTAAGCTTTGTATAGTTTTTATTTCTTGAAAGATTTAATACAAAATCAGCAACAGAATCTTTTACACTAGTATATTTTCTCAAATAAGGCACAAAACCATTTTTTCTTTTTCCTTTTGCAGCTATTCTAGGTTCACTTGGATCAGATGACCATACTCCAAAGAGATTATTTCCCTCTTTAAAGAACCTAGAAGTTCCCCAACCACTTTCAATAGCCCCTTGTGTAAGAATGAGTGATGTTGGGTAAATAATAAGCCGAGAGGTGAGTTCCAACCAATTTTTATATTCTACTCTATACTTTTTAAAAAGATTTTCAATATAAATTTTTTCCTCCATAGTCAAAATCTCTTTTTGTGATAGATTTTTAACAAT
KOK=       129
KK=  763255  LL=  764454  Z=    6.08  JJ=  763255  DL=  1200
A===      111      112      113      114      121      123      124      131      132      133      134      141      143      144      211      213      214      223      224      231      233      234      243      244      313      314      323      333      334      343      413      433
B===      222      122      422      322      212      412      312      242      142      442      342      232      432      332      221      421      321      411      311      241      441      341      431      331      424      324      414      444      344      434      423      443
RRR=   54.516    3.709    0.608    8.892   10.182   10.094   -0.071    0.291    3.614   -1.124    1.125   13.542    9.986    4.873    1.518    0.684    0.351   23.994   -0.164   -0.341   24.149    1.125   -0.331    7.452   -1.124   -0.773   16.981   -0.194   -0.250    0.129    4.940    0.129
X1==    7.783    0.901    1.097    3.204    4.439    2.610    0.278   -0.624    2.055    1.001   -1.030    4.879    3.851    2.741    0.901    0.389   -0.262    6.706    1.191    0.389    3.817   -1.065   -0.120    2.582    1.001   -1.030    4.788   -0.323    0.659   -0.341    0.922   -0.341
X2==    7.004    4.118    0.554    2.776    2.294    3.867   -0.254   -0.467    1.759   -1.122   -1.092    2.776    2.593    1.778    1.686    1.759   -1.337    3.578   -0.138   -0.877    6.326   -1.056    2.752    2.886   -1.122    0.751    3.547    0.600   -0.379   -0.379    5.357   -0.379
CD1=       33       13        5        9       24        8        4        2        7        2        0       12        5        4       13        4        3       16        6        4        5        0        1        4        2        0        6        0        1        0        2        0
CD2=       36       25        5        9       19       11        3        3        7        0        0        9        4        3       17        7        1       10        3        2        8        0        4        4        0        2        5        1        0        0        7        0
ATTAAAACTTTCTCCATTAAGAAAATTTTTTACCTTCTCTATCTCATTTTTTATTTTAAAAAAATCATTTCCAACTAATTCCACAAACATTTCTGCTTCATATTCAGAAATACTTAGTTTTTCTTGAAGATAAAAGATAATAGCTCTTCTTTCGTTTTCCTTTCTAAAACATATTATGTCAGCTATCTCCTTAAAACTGTCTAAAATCTTTTTAGGGAGAGGGTTTTTTATTTTTCCAAAGTCATTTAAAAATTCTTCATAAACTATGACGACCTCTTTTTGAGTGAGATTATACATCTTTAAAGATTTTGAGATTGAGTCAAGATTTTTTAAACTTTCAGCTCTTTTTAAAACTATTAATTCTTTTGGAGAGAATATAGAATTGCTAGATACGGAGTCAAAAAACTGAGTGATCTCATCTAAAGAAGCGTCAAATATTTTTTCTGGAATACCTAGATTATTACTCTTAATTTTATCGATGATTTCTTCATATTTAAGTTGTAATGGAGCTGTATCTCCATGTAAAAAATATATCATAAAATCCACCCTTTTTTAGTTTTGACCTTATGTAAAATCATAGCATAAAATATAAAAAAAGAAAAGGGAGAATAGAAAAGAAAAAGAAAATTTGTTATAATTAAAAATAAATTTTAAAACGATTAAGAGGAAAAGAGAAGAATGTTAAAAAGAAAAATATTAGGAAAGTTTTTATTAAATCTTTGTTATGGAATTTTATGGTTAGTACCAATTTACTTTTTTATAAGAGATTTTTTTGATTTGTCTAGTTTAGAGCTTTTAAAAGAAAATTATATTCAAGAAATCACTATTTTTTCTATTAAACAAGCTTTTTACTCTAGTGTAATAGCTTTATTAGTAGGAATAATTCCGGCATATTATTCAGCATATAGTAGGGATATTCTCTCAAAATTTATAGGAAGTTTAGTATTTATTCCTTTTTTCTTTCCAGTAATATCAATAGTCACTATTTTTTCCTTGATATTTAATCTTCCAATAGTAAAAGAATTAAATATCCTATATACATTAAAGGGAATAATAATGGCTAATGTTTTTTATAACTCACCTATATTTGTAAAATATATAAGTGAAGGGTTAAAAAAAATACCAAAGGAGTTAGAAGAATCTATGAGGATAGATGGAGCAAATGATTTTATTATTTTTATTAAAATTCAATTTTCTCTG
KOK=       130
KK=  773485  LL=  774204  Z=    4.82  JJ=  773395  DL=   720
A===      111      112      113      114      121      123      124      131      132      133      134      141      143      144      211      213      214      223      224      231      233      234      243      244      313      314      323      333      334      343      413      433
B===      222      122      422      322      212      412      312      242      142      442      342      232      432      332      221      421      321      411      311      241      441      341      431      331      424      324      414      444      344      434      423      443
RRR=    0.786    0.038    0.084    1.244    2.038    1.084    2.377   -0.138   -0.075   -0.133    0.195    0.229   -0.403    2.950    7.626    0.397   87.957   23.728    5.406    0.140   -0.019    0.907   -0.023   -1.138    0.483   65.906    5.614   -0.143    0.206    0.206   -0.090    0.206
X1==    1.482    0.067    0.508    1.085    1.757    1.056    3.025   -0.837    0.273    0.366   -0.284    1.554    0.589    4.387    2.180    1.056    9.566    4.362    4.727   -0.510   -0.467   -0.975    0.025   -0.732    0.366    5.824    1.533   -0.179   -0.375   -0.375   -0.284   -0.375
X2==    0.530    0.575    0.165    1.147    1.160    1.026    0.786    0.165   -0.275   -0.363   -0.685    0.147   -0.685    0.672    3.499    0.376    9.194    5.440    1.143   -0.275    0.040   -0.931   -0.931    1.555    1.322   11.315    3.661    0.799   -0.550   -0.550    0.315   -0.550
[truncated: 726,038 more chars]
