# Supplementary material for: Regions Enriched with Reverse Complement Triplets in Bacterial Genomes
Source: Int J Mol Sci. 2026 Feb 28;27(5):2301. doi: 10.3390/ijms27052301 (PMC12985086; doi:10.3390/ijms27052301)
Supplement: Supplementary file 1 [file ijms-27-02301-s001.zip › for_send/45/Fusobacteriota/Fusobacterium_necrogenes_gca_900450765.42650_B02_.dna.toplevel.fa]

>ERS956170SCcontig000003 dna:primary_assembly primary_assembly:42650_B02_:ERS956170SCcontig000003:1:1927475:1 REF
TGGCTTTTAGATGGCAAAAAGGGGATGAGGAGATGAAATTACTAGGGAAATTATTACTTT
TTGTGTTAGTATCACTGAGTGCTTTTGGATTTAAGCTAGAGGGAATAACCTTTGATAAAA
GCCTTGAGAATGGATATAAGGAGTTCATAGTCCATAATGATGGGACTAAGAAATCGAGAT
ATAAAGTGTCAGTACTTCCAAGTGGTGACGTAGATGTCACGGGATGCTTGAAGGTGACAC
CAAAAATTCTTACGATAGAACCAAAATCTACTCAGGTATTAAAAGTATTTGGAGTTGGAG
GAATGAAGCTGGAAGCAAAAGAGTATCCGTTCATACTACATTTCCAGCAAATAGTTATAC
CAACACTTATGAAGGGAGAGGATGGTACTATATCTGGTTCTTCAGCCCTGAGTCTAGCAC
CTAGTGTGACTATGAAGGGATATGGTGGAGTGATAGATTATTCAAAAGCTTTGGAACTTA
CCAATGTGAGATTTGAGAAAAATAAGGATGGAGATTTGGTGTTTAAGGGAAGATTGACTA
ATAAATCACATGGGGCAACAGAACTAGGGATAAACTTTTATAATAGAAATAGATCAACAC
TAGTATCTGAAGGATTAGGAGGAATAGATGCTAATTCAAGTCGAGATTTGGAAATTGTAG
TAGCTAATTTCACTAGTGGAGATCAAATAAAATATATAGAGTTTTATGATGAAACATATG
AAACTATAAAGCAGGTAATAAGAGAGTAGGTACTCTTTATTATATATTGAATTAGATATT
AAAATGTCAGAGGATAAAGGAGGTATTTATTATGAAAAAATTATTGTTTATGGGAGCTTT
ATTAATAGTTGGAGCGACGGCGTTTGGAGCTGTATCAGCTGAGTTTAGTGGTAATACAGG
AGGAAATATTTCTCAAGGAAGTGCTACCGCAAATTTAAGATTGGCATCAAGAGGAACAGT
TATTGATACGACAAACAAAGCTGTTTTAGTTGTGACTCCTACTGTCAATGCTGGTGCAGA
TGGAGAAACTTTGAGCTTTGATTTTTCGAGTATTGTTAAAAATGCGGAACAACCTCAAAC
ATTAGAAGGGAAATTTACTGCTGAAATTTGGGCTAATGATAAAAAAGTTGCTTTTGGAAA
TGCAGAAATAGATGTAAGTTTAGCAATGGTTAATGGAAGTGTATTAGATGATGATAGTAT
AATAAGAGGAATTGCATTATATGATACTGTTACAGCAGGAACTCCTGGAAGTAGTGGAGA
AATAACTGGTAAAGAAATAGGAACTTTAAGTTATACTTTAAGTGGTGTACAAACAAATGA
TATGACTTATACAGGAACAGTTAATGCTAGTGTAGTGGCAAAAGAATCAGGATCCTTTAA
TGATAAGTCAGCAATGGTAACTGTGGCAGTAACAGACTTTAGCTATACAAAAGGATCTTA
GAAATTTATAAAATTTTTATTAAATAGTTTAAAGTAAGAGCTCTTCTTACTTTAAACTAT
TTAACATACATATATTTAATATGTATAGAAGTAAAATAATTAACTTAATTATTTTATTTA
TATAGATATTAAAAGTAGGGAGGGGAATTGAGATGACAAAAAAGATGAAAGCTCTACTTA
TACTTCTCTTTATAGCTTTATACAACCAAACCCTTCTAGGAAATGAGTATACACTAGAGG
AATTGGATGAGTTAAAAAGAGTAAAGGCTATAACAAGTGAAGAGTATGAAATATTAAAAG
CTGAAATTACACAAGGAAATATTGTATCTGATAATGTTTACTCCCTTAAAATGGGAAATA
AAAGAATAAGCAATACTTTTGATGTTATAGTTGTAAATAATAGAAGTTATTACAGTATGC
AAGACTTTTTTGAAGCGATTAAATTTACGAATTATTATCCTAGTGAAAAAGAGGTAATAA
TATATTTAGGAGAAATGTTAGAAGAGATTAGATTAAAAAATGGGACGGTGTCTAGAGATG
GGAAAGAACTTTTCTCTGATGTAGATTATCCTAGATATGTTATTAAAGATAGTAAAGTAT
ATATAGAGTCTAAAATATTTGAAGAACTATTTTTAGCATACTTATCTGTAGATGATAGTA
AGTTAGAAATAAGTATGGAGCTTAGTTTTACTCCTCCAGTTGCTATAGAAAAATTATTAG
ATATATCTTTAGCTAAGTTAAATAATAAAGATGTAAAAAATGAGATTATATACAGTGGAA
AAAGAGAGATGTTTAATCTGGGATATTTAAGAGTAGAAGCGGGAAATTCTTGGACAAGAA
CAGAAGAAGATAAAAGCTATAAATCAGAGTGGGATGGAAGCTTGAGTTATCAAGGTGGAT
TACTCTATGGTGGATTTCAATTCAATTATGACATGAAAGATAAGAAATTTAATAATTTTC
GTTTAGATTATAACGATATTTGGAAGAATCATACTTTAGAGATAAGTAAGAGTAGTTTTG
ATAGTGATGGAGAATGGGGCTTCCACTTCTACAAAGAAAAGAGTTACTATAATTTTGGGG
ATTTGATAATAATAAGAGAAAGAGTACCAATAGGAAGTAGAGCAGAACTTCTATATATGG
GAACTCCAATAGCCATTCAAGATGAGGAAAATGGAGAGGTAATCTTTTCTAATAATATGA
TTAGAAGTAATAGGGATTATCAATTAAAAATCTACTATCCTGATGGAAAGATATTATTAA
AGGATATTAGAACATCAGAAGACTACAATAGACAGCAACGTGGAGAGATAGAGTACGACA
TTAGTGTAAATGAAAGTGCTAGTGAAGGTGGATATAACCGTAGTGCAAACTTCTATTATG
GAGTTAGTGATAAATTTACTTTTGGCGCTGGCTTTAAAAAAGAGATTGTCCCTAATCAAA
TAAGAGAGAAACACTATGCTGATGTAGTAGAAACAGAATTAACATATGGAGATACGATAA
ATGGTTATTCATATACATTACAAATCAATGGAGAGAGAACATTAACTTCATATTTAGATC
AAACTATGAAAGATTTAAGAGATAGAAATCAGTATGGATATTTAGTTGAAGTTACAAAAA
ATAGGTTAAGAACAAAGTTTCAACAAACAATGTATGCGGAGTATTATGATGAAAAAAAAG
AAAATAATTTTGAAATTTCATATGATATAACTAATTCTTTAAGGATAGATTATAGTTATG
GAGATACGACTTTTAGGCCAGATTGGTTAACTTTAGAAGCTAAACCTATGGAGAAAAGTT
CATCTTTGGGAGTAAGTTATGATAAAACAATAGGTGGAGTCCTATTTGGTACATCAGCTG
ATTTTGATTTAGAAGATAGTAAAAATAATGAGTATAGCTTTAATGCATATTATTCAGGAT
TCAAGAGATTTACTACAAGACTTGAAAATACCTGGACAAATAATGGGAAAGATTATGAAG
TGGCATTAGAGATATATAATAATAATCTTGGGGGATTTTTAGATATAACAGCTGAGGCGA
GATACTCAAATATAGATAAAGAAACATTTGGACTCAAATTCAGTATGACACTAGATTCAT
GGTTTACATTTGATGTAGATGGGGATGAGCATGGTAATAATACTGTAAGGGTTGGAATAG
ATAGAATAATAGATTTAAAAAATCCAAGACTTGAAGTAGATAATATGGATGTATCTAGAG
CTAAGATAATTACATTTGTGGACCAAAATAATAATAATATGTATGATAAGGGAGAAATAA
GAGTAGGAGGAGTAGAGGTAAGTTTAGGAGCTCATAAAGTAGTTACAGATGAAAATGGAG
AGGCTAATTTATATAATTTATCAAATGGAATAATGTATGAATTACAGCCTACAATTAAAA
AACCTTCCTACACAATGGGGAATAATATAATAAAAATTCAAAGTAATTTTAGTTCCGATG
TAGATGTCCTTATTCCAGTTAAGCCAATGATGAACTTGAGTGGATATGTAAGTTTAGATG
AAACACTTGGTATAAAAGAGAGTGAAAAGGATGAGTTCTATAGTAATATTATAGTTCAAA
TACTTGATAAGGAAGGAAAAGAGATAGATCTTGCATCTCCAGATAATACAGGATATTTTG
ATATAAGTGGACTTTTCCCAGAAGAGTATTTGATTAAGGTATACTATATAGGAGATAACT
ATAAGATTTTAAATTTAAATGAAAGAATAAAACTAAATTATGATGAGGAAAATGGATTTG
ATTTTGATATTCAATTCAATGTAACAGATGAAGAGATAGAGATGTTAGATAAGCAAAAGT
TAGCTAAAATAGAAGAAGATAAGATAGCACATGTAGAAGGGGGTAGAAGATAATGAGAAA
GATAATATCAGTAGGTATATTTCTTTTAAGTGCCCTCTTGGCATTAGGGACAGATATAAC
TTCAGATAATAGTAATACTGATAGTGGTATAATAAATAAGAACCCTATCATAGATGAAGG
AGGGTATAATCCCTTCCCACCTGATTTTATTTTTCCAGAGGGAGAAATTCCTGAAATACC
AGCAGGTCCAATGGTGCCAACTACAGGGAGAGATGTGGATGAATTAGGACAGGTAAGAAT
ACTAGAAAAAACATATACCGTTATGTTGGAATCTAAAGTCAATATATTTGTACCTCTTGA
AGTAATTACAGATATAGATATAGAAACAACAGTAATTGGTGATCAGATAGTAGATGTGCC
TTTTGAGATAGAACTGAACAGGAAGCCAGAAAAAGAGAATTATTATTCTATAAGATACAG
TGAAAATATAATAGATATAGATGCAGATGGGACACCAGATACGTATATATTTTCTCCAAA
GTATATAAATGAAAAGGTATCTAAAGATAACTTTGTAAGGATATATGGAGAGAATATAAC
TAAAGAAGGGACGCATAAAAAAGATATCTATATAACTGTAGAGATAGGTGGCTAATTATT
AGGAAGGGGAGGTTCTCCTTCCTTTTCGCGCGAATAGGAGGTATTTTTATGAAAAAGCTA
ATTTTTATGATGATGATATGTTTAAATGTATCTATACTTGCCGAGATAAAGGTGAAAATA
CATGAACCAATAAGATTTAAAAATATAAATACCAAAGCTTACGGAGAAGTGGTAGTTGGT
CAAGGGGCAATAGAGGTGTACTCTACAGCTATAGAAGAGGATTTAGGGAAAAAGATAAAG
ATAAGATTTCCAGAACAAGGATTAATGACAAATCAGAAGAGGTGGTTAAAGGTAGAAAAA
TACAAAATGGCTAAAGCTGATGAAGAGTTTGTAATAGATAGAGAGAAAAGAATAGTAAAT
TTTTATGCCTTTATTAGAAGAAGGGAGTTAAATAAGACAGACTTAGATGGGGCAAGAGTT
GAAGGAGAATATTTAGGATATACTCCTGTACTTATAGAACAATATGGAAAACCATTAAAT
CCAGTGCCTGATAGACCTGTTACATTACCAGCTTTTCCAGATCAAGAAGATAAACCTACA
CCATTGCCTGTAGAAGGAGGGGAATAAGATGATAAAAGTTATTTTATTTTTGATATTATC
ACTATCCTCTTTCAGTAATAATAAGCTACTTATTCCTACTCTGAGTAAAAATGATGAAAA
ACAGCTGATAATAACGTTAAAGCCAAAGATAAGGTTCTATATTGTAAAAAAAGGAGATAC
TTTAGAAGGTATAGCTAAGAGATTTAGAATGACTGTGAAAGAGTTAGCAAGAAGAAATAA
TAGAGATATAGAAGGAATATTAAGAATAGGAGAAGTACTTCAAGTAGATGAGGTGGAAAA
TACATGAAAAAGCTATTGTTACTGATGATTTTTTTTCTAAATACTCTTAGTTATGCTTAC
ATAAATTTATATCCATTAAAATTTGAAAAAGATATAACTAATGGAGCAGCACAGCAGTTT
GTACTCTATAATAGAACTACAAAGGAAAGAAAGTATAGAGTTTATGTAGAAAAAGTAGAA
GGAAAGAGATCTATGGCTGAATGGGTAGAGGTATACCCTAAAAGCATATTGCTTGAAGCT
TTGGAAGAGGATGTAATAAAAATTTTTGTAAAAGCACCTGAAGGTACACCAGAAGGAGAA
TATCAAGCAAATCTTGTAATAAAAGAGGTAGCACTTCCAGTTATAAAACAAGATAAAGAG
GAAAGAAAAAAGAAAGCTAGAATAATGACAATGGTGAAATTAAGATTAAAGGGGAAAGTT
AATTATGAGTAAGAAGATAATAGGCGTAGTTTTAGGAATAGCATTTTTAGCAGGGTGTTA
TTTTCAAAATAAAGATGAGTTAAATATACCAGAAGAGGATATAAAGAAAATAAGTTTTTT
AGATTTAGATGAGAATCAAGAAAAACTTATATATACATTAGAAGATAAAAGTTATGTAAA
TAATGGAAAAGACAAAAAAGTTCTAAATTTTAAAGTGTTGTCTAAATTTAAAATGAAAGA
TAAAGAGTATTATATAGTTGAAAAAGATAGAAAAAAAGGTGCAGTAGATGAAGAATTAAA
AACTGTGTTGGTCTTTAACTATACAGATTTAGAAAAAATAAATAATAAATATATAAAAGG
AATAAGGGATAATAACTCATATATTATAGATATAGAAAGTTATGATATGAAAGGACCATA
TGACAGTATATATAGTATGAGTGCTGGAGACTTAATAGTAGTTACTGAAAATAATGAGAA
TAAATATTTAACTAAGGATATTAATGAAATTAAAGAGTTAAATGGAAAAAAGCTTTTATT
TTTTAGAGATAATATAGCCATAACTCAAAAAAATGAGCTATTTGGAATGTATGACATAAA
GAAAAAGAGATCTATACCAGAGATAAATGAAGAGATATATTTTTCACAAGATAACATATT
AGTGAAGAGAGATGGAAAATATTATTATAATGATGAAGAATTAAAAATAACAAGATTTTA
TCCTACAACAAGTGATGTAGTTATCTATGATTTAGAACAAGGCTTTGGATTATTTGATTT
AAAAAACGGGAAATACTCAAAAGAACCATATGATGAAGTAGCACCTAATTATGATAGATA
TGTTATAGTGGGAAAAGATGAAAAATATGGGATTATAGATAAATACAATCAAGAAAATAT
TCGATATGAATATGATTATATAAATAAATTGGGAAAAAATTCTTTTATAGTAGGAACAGA
TAATATAGGGATGTTTGCTTTAATAGTAAATGATAAAAAAATAACTGAAGAGGAATATGA
AAACTTTATAGAAATAAATGAAGAATATTATATGGGATTAGTAGAAGATAAATATATATT
AATTAATAAAAATGGAAAAGTAATAACAAAAATTAAAAAGAATAATTTACTTTATTATAA
TAATGAAGTAGTAATAGTAAAAGATAAAGATAGACAAAAATTTTATTTACTAGAGAGTGG
GTTAAAATAAAAGATGAAATTATAAAATAGAGCAAAAATATGTTATTGAGTAGGAGGGAA
GATTATGGGAAGTAGAATAAAAAAACTTTTAATATTATTAATTATGGTATTAGGAGTAGT
ATTATTTGCTAGTGAAGAGAAAAAAGCTCCTAATGAAATAGTAAAAGATAATCCAGAAAG
AGAAGTAACGACAGTAGAGAGTATGAAAGTAAGAGAACATGCTACTATGTCTTTGAGTGT
AACAAAGAAAAATGAAAAGGTAATAGAAGGAGAACTGATAGGAGATACTTTAAAGATTAA
ATTACCTATTAAAGGAATAAATGAAAATACTTTAGATAGAATGGTTAAAACTAAAGAGGG
AAAAAAATTAGTAATAGAGTCAAAAAGTAGAGTAAATCCAAGAATGGCTAGAATGGTAAC
TAATACTACTAAAAAAATGCCTACACAAGAAGAGATGAACAACTTAACATTAGAACAAGT
AAAGGCTATGATGAATAATTCAGACACTAAAGAGATAGAAGCTCAAAGTAAAAGCGTAAA
GAATCATATAGCTGTTGAAAATGAGAGTGGTATAGATGTAGAAGTTTTAGATGTGAATAG
AAATGAAGATATATATGTTAATGTAGAAGAGAATGACGAAGTTATAGATAGGTATAGAGT
GATGATATTACCTAGGAATTCTACAGCAAGAGCATTTACACTTCCAAGTTCACCAATAGA
ATATACTTATCTAAATAGTAGAATTATACAAATTGGTGGAAATAAAGTTTGGTTGGGAGA
TAAAAATAGAACATTTGGAGCAAATATAAATAACTTAGATACTGTGGAATTTAAAAATCA
GCTATCTGGATTTATACTTGATGATGATTTTATAGATTATAGTATTGGTTTCAATTTTAC
AAATGCCGTGATGGGGACATCAATTCGTTTAAAAAGCACATTAGGTGATGGTTTTGCACC
TTTATTTACTAGTAGTGTTAAAGGAAGTAAAGGAGAAGTGTATGATTATTTTATAACAGA
GCCTACTAAAGGGCTATATTATAGTGAATATAATGGAAATGGGAAATTGTTTGAAGGTAG
GTGGAAAAGTAATCCGAAAGAAGGAGCCGTAAATGCATTTAGATATATTGATTTTTTAGA
GAAAAATACAACAAATAATGTTTCTACTTCTTATCTAGCAAATGCTACCGCTACTGGAAT
TGGGTTTGAATTGGATATTCCGTTAAAATCAACTATAAATCAGCCAGGAAGATATATAAC
AGAGGGCTTTATAACTACGACTATTAGTGCTAAAGACCAGCAAAGTTCTACAATAAAAGC
ACATTATATATATATGGATATGGGAGATCAATCAGGAGATACATTTGCTGTTAAAATACC
AAATGATAAAATAAAAAAATCTCAAACTACTTTGAATAAAATTGATACAGGGAATTGGAT
GCAATTAAACGCAGGGAATACTAATTTAAGTTTTATGAAATCCAATGATAACACTTCATC
TTTTAATAATATAGGGTTATTTATTAATGGAGAGGTAAATAGACAAATAGCGAGATACTC
AGCTGGAAAAGATAGTAATGTACATACTATAACATATAATCAAGGGAATAAGGTTCAGAC
TTTTAAAATAAGGGTTTCACAGCAAAAAGGTAGTTATGCTCAAGTTGAGATTTTACCTAT
TACTTTACAAAATCCAGATAATACAGCAGAAACTCCTCAAGTTAAATTTTATATTGTTCA
GGGAAGAAAGGATAATCAAGCATTACGAGAATATAGGAAAGTTGAGTATACAGTTAATTT
TCCTAGAATACAGAATCTTCAGGAAGCTGGAAATATTAGTATGGAGTTAGATCCAAGATT
GCAACAAATTTTGGGAAATAATAAATTTATAGGAACCGGAGCACAAGTTGTAGATGAGAA
CCTTACAGGAAATAAAAGTTACACAAATATGCTTAAACTGACAAATAGTATTAAAAGTGG
ATTTGAAGGAAAGCAAGTTATTGGAATAGAATCTATAGAAGGAAAGAATCTAATTAGTGG
AGGACTTTCTAATTATAATTTTTTTGGATCCAACTCCATTAAAGAAATAGGATTGAAAAA
ATCTGGGACACAAATAGGATGGTATGGTGGAGGAAATAATGATTTGCTTGTCTCTTCTAG
TGGATCTCAGAGTTATAAAGTTAGACTAAATGGAGAAAGTGGAGAAAGATATAGTTTAAA
TGTTAACGTGAACTATGTCTCTGGAATAGATAAGACTGGATACTCAGGTTCAGGACTGGT
TAATATATCAAAAGCGGAAAAAAATGTTCCATATATATTTGAGCCTCCAACAAATGGAAA
TAGTACTACAACATCTGGTATGATAATGACTATTTCTGGGGCCTTTCCAAATATAAAAGG
AGTTGTAACAGGAAAAACAGGAGTTAACATAGCAGACAATGTAGAAGTTAGTGTAAGAGG
GAGTACAACTAGTGGAATTAAAGTAGAGACTGATAATCAAACTATAGGAGATAAAATATA
TACTGTAGATGGGCATCTAAAGGTTGGAATAACAAAAGAAGGAAAAATAAAAATAATCAA
ATTAACTTCAAATTTTGACTATACTTCTAATGATACTACAGATAATATTATACTAAAGTA
TAAATATGGAGATATAATTTTAGGAACATTTACTCTAAAAATAAAAAGTGATGAAGTCGA
TGGAGGAGACATTACTTTCAAAATAGATCCAAGGTTAGAGCAAATTTCTTCGAGTATTGG
AAATTATATAACAGGAGCTAAGACTTTAGGAAGTAAGGATTTTAATAATCATAATAAAAA
TTTTTCAGAGTTAATTGAAGTTACAACAAATTATTTAAATGACGCAGCAACAGCTAGAGA
TGTTTATATTGATTCTATACAGAATAAGAAAGAAATTACTAATGGAATAAATCAGCTTTA
TATTGGTTTTGGAGAGAATCAAGATGAAGAACCTGAAATAATTTTAAAAAGGAATCCAGA
GAATTTAAATTATTATAGTGGAAATACAAGAGATACCTTGATTTCAATATTGAATCCAGA
AACATATAGAACAAAAATAAGAGATCAGAATGATAAGATTTATAATGTAGATTTCATTAT
GAGTAAAAGCGATCAAGTGGTCAAAACTGGGTATACAGGGGCAGGTAAATTGAATTTAGC
TAGAGCTGAAATAGACTATGAGTATATATTTGAGGCAGGAAGAAATACAAGTGTAACTGT
TCCTACTTCAGGAAAAAAAGATAGAAATGTAATTTTGAATATAACTTCTGGAAAATCATT
GGATGCCACTGGAGTATTAAGCACTAATAATGATCAAAGTATAGCAAATAGAATGGAAAT
AAAAGAAGGGGATAATTTATTAGGGACTATAACAGGAACAGCTGGAGATAAATTAGAAGT
AGCATTAAGTGAATATGGAGTTAAAATAGGAATTACTCAAAGTGGTCAATTAATAGTAGC
AAAAGTAGAAGATATAAATATAGCTACTAAAGTACTGACTATCAATTATTACTATGATAT
CAACAATGTCAGTATCAATTTGGGTACATTTACTTTGACATTAGAAAATTATATAATTGG
TGACTATAGTAATAGTGTAAGTATTGAGATAGATAAAAGATTTACTAAAATTGACACATA
TAACTGGTTACTTAAAAATGGAACTAAATCAAGTACAATAACTGATACTACAGGTGATAA
ATTTTTGGATTTCTTTGAATTTAAAGGAGAATTAAATACAGCTTCTTTAAATGGAAATAT
AGAGTTTGGATTAAGTGTAGAAGAAAGACCTGATTCATTTAGAAGTGAAAATAATTATGA
TGTATTTCTTACAGGTACTGATATTTGGGAAAATGAATCAGCTATTCCTGTAAATATAGA
TATTTCAAGATTAAATGAGAATTTAATTGTTTCAAAATTTAACGGTAATAATCCAAAATT
AGATAACAAATTTTCATTAGTATTTGATGATAGTGGTATTGAAAAAATTTATAAAGGAAA
GATTGTAGAGAGTATATTAGGTGGAGAATTAAGAAGTGGCAGTGGAATACTAGATGTTTC
TAAAATGAAAAAAAATATAGAGTATAAATTTAAAACAGAGGTTGAAAATGGAGAAATAGT
CTCATCAAATGATTCTAAAGTTTTGATTAAGGAAGCAAGTGGTACGGTAAATACAAAAGG
TATTGTAACTGGAAAAACTACAAAAAATGTTGCCAATAAAATAAAAGTGACATTTGATGA
TAATACTTCAAGTATTTCAGCTAATTCTAGTATGGAGATAGAAAATAAAGGTTTAAAAGT
TGCCATTAATACTAACGGAACTGATATAGGTGGGCTCATACTAACTAAAATAGCTGATGA
AATACCTACAGATACAGTAAAAATAGAGTATTTTTATACTACTCATCCAAATAGTAATGA
GTTAACAGTTGATAAAACTAGTAATAGAGCTGTAATTAAATTAGGGGAATTTAATTTAAA
TCTTATAAATAATAAGGCAATTTCTATGGGGGAGATAGAGGTTAAAATAGACAAAAGATT
AGCACAAATTCCAAATGCTGAATGGGTAGGAGCAAATGGAATTCTCCGTGATAATTCTGG
AATATATGGAAATTATTCAGAGTTAGTAAGTGCAACTGATAATATAGATGCTAATTTAGA
TGTTAATAAGGTAGTTTCAGTGAAAGCAATTAATGGTGAAGAAAATTTAAAAAATGCGGT
AGGGATGGAAGCTAGCTACAAGTATATGGCAGAAGGAAATAATATAATTGCCTTACCTTA
TAGCACAGATGATAAGACAGTGACATTAGGAGATTATGATGTTGATACTGAAAGTTTAAT
TTTTGTATCTAAGAGAGATATTTCCATTGTTACAAAGAATACATCAAATCAGGAAATAAG
TAATAACTTCATATTGGAAACTAGTACAAGTTCTAGTGATACTTTATATAGTGGAATAGT
TAAAGAAACATATATAGGTAAGAAAGATTATTCTGGAAGTGGAAATATAGATTTAGAAAC
AAGCGAAATTGGTAAAAAATATATCTTTGAAACGACTGAGTCACAAGGGATAGTTAGTGG
GAATAATGGAATAAATATAACTCAGGTTTCAGGTGATCCAGTAAATTCTTTAGATGTATT
TGGAAATAATAAAAATATAGCTAATAAATTGAAAGTAGAGTTTATTATAACTGGTAACAC
TAGGCAAATAAGAACTACAACTACACAAACTAATGCATTAGAAGTAACTGAACATAATTT
GTCGATAGGAATAGATACTAAAACTGGAGGACTTACTTTAACTAGAAATGGAGGTTCTGA
TGTAACTCAAGCTATTATAACATATTATTATGATCCTGGAGAAGGGGATAATGTAAGTGA
TAAAGCAGTTACTTTAGGAATGTTTACTTTAAATATAGCTAATGCAAATCCAGTAATACC
TCTAGGAACTTTAAAAACAACTATAGATCCAAGATTAGGAAAAATAACTGATGAAGAGTG
GTTAACTTTAGGAAGTTATGGGGGTAGAGATTTATTAACGTTAACTGAAAATAAATATCT
AGGATTAATAGAAACAAAGCAAGGCAGTTTAACACCTTCAAAAACAATTCATGAAATATC
AAAGGTTATGAAAGGATCAGTAAACTATGACCCACTTGATGAGGGAAACTCAAATAGTGT
TGTTTATAAAAAATATGGAAAAAATTCTATTCCTAAAGTAGCTATTTTAAAGTCTAAAAC
TGATGATAATATAATAGATACAAGCGAATTGGCAACAGGGAAAAGTTTGGCTAGAAAAAT
TAATGATATTGATGGGGATATATATATTGAATTTAAAGCTTCTGATAATTCAAATAATTC
ATTTTTTCATAGCTTAGAAGTAAAAAACTCACCTAGTGAGAAACCAGATAAATTTACAGC
AGATAATGGGTATATTGGAAGTGGAAGTGTAGATTTATCAGGAAAGGACTTAAATACTTC
TTATACTTTAGTTGAAAGTAATGCAACTGATAATGAAATAAATATGGAATCAATTGATGG
CTGGCTACCAACATTTACTGGAATAGTTTCAGGTTATACAAATCAAAATATAGTGAGTTA
CTATACAGTTAAAATAAATAATGGTACTGCTAATAAGGTAGAATTTACCGGAGATGGATA
TGACTATACTGACTTTAAAATAAAACTAAGTCAAGAAAATACAAAAAATATCATAATTAC
AAAGAAAAATGATAATACATATGATACTCTAGTAACAGTACTAATAGAATATTATCATTC
AAGCGGAATAAAATTAGGAGAATTTACTCTTAATATTAGTAATACTAGGACGGAAAAAGA
TTTAGGAACAGCTACAGTTAAATTAGATGCAAGAATATCTCAAGTAGATGATAACTATTC
CTGGATAAATTTAAAAAATGGAGATATGTTTAGAATGGAAGCTCAAAATGGGATAGGAAA
TTATAGAGATTTTATAGAAGCTCCTTCAACATTTAGTAACGCTGAAGATAATTCAATGTA
TAATAATTTCAATTTAGAAAAAGTATTAGAAATTAATGGATTAAAGGAGGGCTCATCTAA
CTTTGTAGAAGGTTTTTATACATTTAATAATGTAAGATATACAACAATTAAAGGGGAGAA
TGAAGCAGGAATTCCAACTGGTATAGATTTGGAATCTTTTTTAAAAGTAGATGCTACAAG
TAAATTAGTGATTTCTAAATGGGATGTTAGAAGTTCAAAACATAATAAAAATAATGAATT
TTTGATATCAGCAAGAAATGGAAATCAAGTAGTAGCTTTTAAAGGAAATATAAAAGAGAA
ATATTTAAATCAGACTAGGGATGAAATAGATGGAGTTATTAGTAAAGATGATACTATTTT
TAAAGGTAGTGGAAGTTTAAATTTGATAGAGGCGGAATTAGAAAGAAAATATTCTTTTGC
TGTTGGACAAAACGGAACTGTAAATGGAAATGGAGGAAGTAATGTTGTATTAAAGATAAA
TGAAGGAAAATCTTTAGATGCTACTGGAGTTTTAGCTAGTAATGATAATAATAGTATAGC
TAATAGAATGGTGATAAAAGATGGAGATAGTGTCTTAACTACAATAGATGGAACACTTGG
AAATGAGTTAACTAGTGAAGAATTAACAATAGAAAGTGCAAAGGTTAAAATAGGTATTGA
TGGTTCTGGACAATTGACAGTAACTAAGACTCAAGATGGAAATATATCCTCAAAAGTATT
AGTAATAGATTACTATTATGTAAATAAAATAAATACTAATGCCAAAAATGATATTCATCT
TGGAAGTTTTAAATTAACACTAATGAATCCTATAATAGAGTCGAGTACTACTCCTACTGT
AATTATAGATAAGAGATTTGCTGAGAATGAACATTATAATTGGTTATTTAGAAATGGAAG
AGCAAGTGATGATTTGTATCAGTATCCTGAAAATGCTCAAGATTATAGTAAACTATTTAA
ATATAGCACTCAAAATCTTAATAATTTACCTACTAATGCTGAAATTTGTGATGCTATAGG
TATGGAAGGAAGAATACATAGAGAAAATTCAAGTGATACGGATAGTTATAGACTTTACCA
TATAAATGATGCTGAATGGCATGGAGAAGCTGCTGTTCCAATAGTAGGATCAATGAATAA
CTTAAATAATATAGTAACTATCTCAAAAGGAAATAGTGAAGATTCTATTTCAAAAGAAAA
TAAATTTTCGTTATTATTTGAGGAAGATGGAGAAATGAAAATTTATAAAGGAAATATTAA
AGAAAATATTACTGGAGATGGTGTAAGTAACGGTAGCGGAGAGGTAACGTTTATAAGTAC
TGATACAGATATAACTTATGAGTTTCCTACTACTCTTAACAATCAAGAGACTAATGTAAT
TGGAAATGGTACTGATAATAGGACTTTGGCTATGAAAAATGTAAAAACTAGTACTGGAGC
AATTCAGGCTTTGCCTAATGGAAATGGATTGACAGAAATAGTAGGAGAAAATCAAGTAAT
AGCTAATAAAATAACTGTTTCATGCAAAGATACAAATTCATCTAATGCAAAAGAGGTTAC
TATAGATAATATTACTTTTGGTATTGGAGATAATGGAGGATTAACTTTGAAAAAGGGAAA
AGATTTTAATCCTTCAGAAGATAAGGTGTATACTATAAAGTTCTATTATAAAAATCCTGG
TAATGATTCTCAAGGTGATATAGAGTTATCAACTTTTGATTTAACAATAAGAGACTCAAT
ATTTGAAATAGATGGAGATGGAGTATTAAATTTTGGAGATATGGTATATAACTCAAATTA
TCCATATGTAACACAGGGTGGAATATTCTATGTAAAATGTAATGATCCGGCTATGATAGA
AGGAAAGAAAGTAGAGTTTTCAGTAGAAAAAGATAAAGTTCAATCTATGAAAAATACAAA
TGGTCAAACAGGAGATCAAAATGAAGTACCTTTAGTAAATACACAAGTACAGACACGTTC
TAATGGAAAGTTCTATTTACAATCAACAGCAGATTTAAGTAAAAAGCCGAATACAGGTAA
GTATGAGGGAGAAATAGAGGTAACAGTAACTATAACAAGCCCATAATCAATTTCTATTTA
TAGAAGGGGTTAGAACTTATTTTAAGTACTAACCCCAATATTGACAATTTGTGGTGTGTA
TATAGGGAAGTTTTGTAGAAAGTAATTGAAAAGATGAGGCAAAAATATTTTGATGAATGG
GAGGGAAAGATTATGGGAAGTAAAATAAAAAAACTTCTAATGTTGCTAATTATGATATTA
GGAGTAGTATTATTTGCTAATGAAGAGAAAAAAGCTCCCAATGAAATAATAAAAGATAAT
CCAGAAAGAGAAGTAACAACAGTAGAGAGCATGAAAGTAAGAGATCATGCGACTATGTCT
TTGAGTGTAACAAAGAAAAATGAAAAGGTAATAGAAGGAGAACTGATAGGAGATACTTTA
AAGGTTAAATTACCTATTAAAGGAATAAATGAAAATACTTTAGATAGAATAGCTAAACCT
AAAGAGGGAAAAAAATTAGTAATAGAGTCAAAAAGTAGAGTAAATCCAAGAATGGCTAGA
ATGGTAACTAATACTACTAAGAAAATGCCTACACAAGAAGAGATGAATAATTTAACATTA
GAACAAGTAAAGGCTATGATGAATAATTCAGACACTAAAGAGATAGAAACTCAAAGTAAA
GGTGTGAAGAATCATATAGCTGTTGAAAATGAGAGTGGTATAGATGTAGAAGTTTTAGAT
GTAAATAGAAATGAAGATATATATGTTAATGTAGAAGAGAATGGCGAAGTTATAGATAGA
TATAAAGTAGTTATGCTTAATCAGAGATCAGCAAAAGGAAATATTAATCTTCCAGCTGAT
GGAGATTATTTTTTTAGAAGAAATGTTTTTAAAATCGGAATTTCTGGGAATATATGGTTT
GGTAATAAAGGAGTGGTTTATTCAAATGGAGTAATTAAAAATTTAGATAAAATAGAATTT
AATGGCAATAATATTTCTGCTTTTAGATTAGATGATGATTTTATTCAAAGAGAATCAAAG
TTTGCGAGTAGCAGTGAAGAAATTTTTGGAGCTACAGTTAGGTTAAAATTAAATTCTGAT
AAAACATGGTACTATCCATTGATAAAAAATAACGTACTAGGAAGCAAAGGAGAAACTTAT
CTTCAGTTAAGATTAGGACCAGAGACAAGATATCAACCATTTTATAGTGGAAGTTCAGGT
GCATTGTATGAAGTAAGAAATACAAGTGGAATAGGAGTAAATGGATTTAGAAAGGTAGAA
TTCTATGAACATACTTCAACTGCAAATGGAGCAGATTATTTAGAGAATGGAGATGTAAAT
GCTCTTGGATTAGAATTAGTAAAAAAAAGTTCTTCTCTTTCTCATATAGGTGTATATAAA
ACAAATCAACCTATAAAAATAACCTATACTACTAACACAGATTCAAAAACTTGGAGTGTA
TTTCCAAGAGTAGCTGTAGGTGATGAAGCAAAAGATGATCAAAATAATGGAATTGATGGA
CTTAATTTAGTGATAAATGAAAGTAATGTAAAAAAAGTAATTAATGAAAATCTTAATCCA
TATAAAGGTGGATGGCAAGAAATAGTTATTAATGATGATAACAATAATGTGAGTTTTATG
AAAAGTGATTTTAATTCGGACTTAGGTTTATTTTTACAAATTGATAGTGGTACAAAAGAA
AAAATTAAAATTTCTACTTCTTCTATAGTAAATGGAAAAATAGAGTATAATAATTTTTAT
ACAAGAAGTTATAATCAAGGTGGTATAAATCAAACACTTAAGATAGCAGTATCTCAGAAT
AAAGGAGAATATGCCAAAGTTCATTATAAAGTAGAAGATGATTCTGGGATAACTAATCCT
ACAAATGGGAATCCTGAATTTGTATTTTATTTAATCCAAGGAATAAAGAGAGAAGGGTAT
GTAACAGAATTAAGAAAAGTCAGATATACATTAAAATTTGAAAGGAAAGTCCCTAGTGAA
AATAAAGTTAATATTGAAGTACAAATAGATGAAAGGATAAAAGAAACAATTAAAAATGAA
CAAGCAGGGAATTACAGCTGGATAGGCTTAAATGGTGGATTTGGAAAGTGGGAGCAAATT
GGAGATGAAGATCAAAGTATTATAAATATAAGTACTAAATATGCTGATAATGCTTATCGT
ATTGAAGATATAGTAAGTGTAAATGATAAAGGAAAAGATACTGATGTAAGTAATAATTAT
AATAGATTTAATGTAGATGGTGCTGATAGATTAGATATAGTATTTAAAACAGGGATAACA
TTTACTGAGTTAGCAACCAAAAATAATCTTATGATTTCTCCTAAAATTTCAACAGAATAC
AATATTGTATATAATGGAGTTTCAGTAAGCAATACTCAAGATAAAAAAAGATTTGCTTCC
AAAATAACATTGACTCATGTATCACCTGCACAAAGTGATTATGATCGTCAATATTATAGT
TTGGATAAGGGATTTACAGGAAATGGAGTAATTGTTTTAACAGAAAAAACGAAAGGAATA
GAGTATACTTTATTAAATCCAAGCATAGAACCAGAAAATACTAAAGAGTTAAAATTAAAT
AGTCACATAGGTTTTTTACCTAATTTTAAAGGAGCGGTTATAGGACAGACTGATAAGCAA
ATAGTTACAAAATATAAAATAAGTGTAACTAATGGAGATAGTGGAGCATCTAATTTTATT
AATATTGATAATGATGATGGATATATTATTGGTAGTAATTTAAAAATAAGACTCATCAAA
CCAGAAAATCTTCAAACTAAAAAAATGATAAAGTTAACTAAATTAAAGGATGTCAATTTT
GATTATAGCCTAAAAATAGAATACTATCATACTATAACAACAGGTGATAATCAAAAAGTT
GAAATGAAATTAGGAGAATATACTCTTACTGTAGAGAATGAAGTTGTAGAAAAAGATTTA
GGAGAGGCTAGTGTTAAATTAGATGCTAGAATAACTCAAGTTGATGGAAATTATTCTTGG
ATAAGATTAAGTGACAAGAGATTATCTAAATTAACTGAAATTAAATCTATAGGAAATTAT
CCAGAATTTATAGGAGATATAGAAGAGTTTTCTAACGCAAATAATTTATCACAATATGAT
AATTTAGATATAACTAATGTAGAGTCAATAAATGACTCACCAACTTTAAGTGGTCCAATT
GGATTAGATAATGTTAATTATAAATATATCAATGGAAATAATGAAGCAGCTATTCCTTAT
AGTCAAGATACTAATGAAATAACATTTGGACAGTTTAAAGAAACTGGAGTAAATAGTAAA
CTATTTATTTCGAAATGGGATTTTTCTAATGGAGCTCATAATGGAAATAACAAATTTAAA
GTTGTAGCTGATAATGGAATTAGATTTGTTGGAAATATAGTAGAAAAATATATTACTCAA
GATAATCCAAATGGTATTAGTAATATGGCTGGGAAATTAGCTGAAAATACAGCATATAAA
GGAGAGGGAATTTTAAATTTAGCTAGAGCTGTGCTTGGACAAGCATATACATTTACAGCT
GGAACTACTGGAAATATAACTGTCTCTAGCTCAGGTTATAATAATAGAAATACAACTTTA
AAAATAACTAGTGGAAAATCATTAGATGCTACTGGAGTTTTAACTACTAATGACAATAAT
AGTATTGCTAATAGAATGATAATAAAAGAGGGACTAACTACATTAGCAACTGTAGATGGA
TCAGTAGGAAATGAATTATCTCAATCATTAACTGATTTAGGAGTTAAAATAGGAATTAAT
CCAAACGGAGAGTTAGTAGTAACTAAAGAGAAGGATGTAAATATAGGATCTAAAACTTTA
ACTATTGATTATTACAATATCAAGAATTCAGCTCAAGATAATCAGAATATTCATTTAGGG
ACTTTTGATTTAACATTAGAAAATTATATAGTTGGTGATTATGATAGTAATAAGATGACT
ATTGATATAGACAGAAGATTTGCATCAATAGTAACATATAACTGGTTATTTAAAGATGGT
ACAGTAGCTGCAACTGTTGATGGGCAATCAGTAACTAAAAAAGATTATTTTTCTGATTTC
TTTAAATATGATGGGAATTTACAAACTGCAGCAGGAACAATTGTAACAAATTTAGAGATG
CCAGAAAGAACTTTACATCATACAGGGACTCATTATGATTATTATCATTTATTAACTTCT
ACAACTTGGCAAGGAGAAGGGGCTGTTCCTAAACAAGGAAATATGAGTAGTATAGATAAT
TTGGTAACAGCTTCAAAAGGAAATACTAGTGATGATAAAAGTTTATATAATAAATTTTCT
TTAGTATTTAGTGATGGGGGTACTGAAAAAATTTATAAAGGAAATATAGAAGAAGTAATA
GTTGGAGAAGAGTCAAAAAGTGGTAGTGGAACATTGGATATATTTAATATGATACAAGGG
ACAGAATATAAATTTAAAACAAGTGTTACAGATAGAGATATTGAATCTTCTGATCCTAAT
GTAATAATTACCGAGGCTAGCAATCCAATAAATACAAAAGGAGTTATAGATGGTACAACT
AATAAAAATGTTGCTAATAAAATAAGAGTTACATTTGATAGTAGCACTCCAATAGTTTCA
CCTAATTCTACTATGGAAATTGAGGATAATGGTTTAAAAGTTGCTATAAACACTACAGAT
AATAATGAATTCTTAGGAGGGTTTATTTTAACTAAAATTGCCGAAAATATAACAGCTACT
AATGTAAAAATAGAGTATTTCTATACTGTAGATCCAAATAGTACTAATATAGAATTTACA
GGAAATAGCGCCAATACAATTAAGTTGGGAGAGTTTACTTTAACTATAGAAGAGAAAAAG
CCAGTGGATAGTGGAGATATAATATTTACTGTAGACCCAAGACTAAAACAGATTAGTTCT
ATTGTAAGTGAAAATATAACTTGGTTAACTCCTAATGGAATGTTTGGACCTTGGGCTAGT
ACTTCAAAGAAAGACTATAGTGGACTCTTATATCTAGATAATAAAGTTACTGATATGACA
ACAGCGACTATAGATTCAGTAGCAGATAGAGTAGACGGAACTTCTTCTAGTGATTATATT
GTATTTGAAAATCAAAGTTCTTATAATGATATTGCATTTAAGCCTGATTTAGCCTTAAAT
CAGTATGGAACTTTAGATAATATTATGGTTTCTCCGTCTAAAGATGAGACTTTTGTTTCT
ACATTTATAGACAGTAGTGGAAGTAGATATCATATTGATGTTATAGTTGACTATGACGAT
ACTGTACCAGAGGATGGATATTCAGGAAGTGGGGTATTGGATATTAGTAATGGAATAAAA
GGTACAAAATATTTATTCTCAGCTCCAACAGATATGAGTACTGGCAGTGGAACATCTACT
TCAAATGGTGGGCTATCTATGACTATTACAGGTGAATTTCCTAATACAAATGGTGTAGTT
ACTGGCAAGAAAAGTATTAGTATAGCAGATAATGTAGTTGTAACTGTAAATGGAAGGGAA
ATAAGTACAAAAGAAAATGACTCAGCTGTTATTGGTGGTGAAATTCATAAAATAGATGAA
GATTTAAAAATAGGATTAACTCCTGATAATAAAATCAAACTAATTAAATTAGCTCGTGAG
TTTAATTATACTGGTAATAATAAAATAGTTATTGAATACAAATATAAAGATGTAAGACTA
GGAGTATTTAATTTAGATATTAGTAGTGATTTAATAGAAGTTGATTTAGGTACTCTCAAT
GTTAAAATAGATAATAGAATTATTCAGTTACCAGATAGTCATTCATGGATAAGATTAGAT
GGAGAAGTAATGAATTTGGATAGCGGGAGTATAGGAAATTATAAAGAATTTATTCAAGTT
GGAAATTGGAGTAATGGAGAAAGTGCATTGCAATATAATGGGAATGATAAAATAAAATTA
GTAGAAAGAATAAATGATATGGGAATATCTTATGATTCAGGAATATATGCTAGAGTTCAA
ACTAAAAATGAAGGAGCTTTTCCTGAAAGAGAAACAGTAAATAGTGACTATATACTAGTT
AGTAAATTTATACAAACTGGACAAAATTCTAAACTTGTAGTTTCAAAATGGGATGTAACA
GATAAAGATAATTCTTCTACGGGAAAACATGATGGAAGAAATGAGTTTTTTGTTACAGGA
ACAAAAGAAGGAAGTGAAATTGAGGTAGCTTATAAAGGAAATATTCAAGAAAAATATAGA
GATAGAGATGGAGCTGAAAAAATTATACTAGATGGGGTAACAAAAGAAGAAACCGTATAT
AAGGGTAGTGGAAGTATAAATTTAGTTTCTGCTGAGATAGGAACTCCATACTCTTTCACA
AAAGGAGGCAGTGGAAATATTTCTTCAACACCAAAAATAACTAATGGAAGAGATCAAAAC
TCATTATTAAATCTATTTGTTTCTAGTGGGACAAAAAATATAGATCCTACAAGTATGTTT
GATAGTAATAAAAAAATAGCAAATATTTTAAAGGTTTCAGTAAATGGTGGAACTACAGCT
ACTATAAAAGGGACTATGAAAGAAAAATTAGAAACAGAAGCACTAACACTAGGAGAAGGA
AAAGTAAAAATAGGGATAGATACTTTAGGAAATCTGTTGATAACAAAGATTGAAGAGGGA
AATATTCCAAATACACTAATTAAACTGGATTATTATTATAGTCCAGATGTATTAATAACA
GGTAGAGAAATTCACCTAGGAACATTTGATTTGATGATTTTAAATCCTATAATAGAATCA
AGTACTATTCCTACTGTAACTATAGATAAGAGGTTTGCTGAAAATGTACATTATAACTGG
CTATTTAGAGATGGAAGGGCAAGTGATGATTTGTATCAGTATCCTGGAAATGCTCAAGAT
TATAGTAAACTATTTAAATATAGCACTCAAAGTCTTGATAATTTACCTACTAATGGTGAA
GTTCGTGATGCTATAGGTGTAGAAGGAAGAATACATAGAGAAAATTCAAGTGATACGGAA
AGTTATAGACTTTACCATATAAATAATACTGAATGGCGTGGAGAAGCTGCTGTTCCAATA
TCTGGCTTAATGAATAACTTAAATAATATAGTAACTATCTCAAAAGGAAATAGTGAAGAT
TCTATTTCAAAAGAAAATAAATTTTCGTTATTATTTGAGGAAGATGGAGAAATGAAAATT
TATAAAGGAAATATCAAGGAAGAAATTGTTGGAGATGGTGTAAGTAAAGGTAGCGGAGAG
GTAACGTTTATAAGTACTGATACAGATATAACTTATAAGTTTCCTACTACTCTGAACAAT
CAAGAAACTAGTGTAATTGGAAATGGTACTGATAATAGGACTTTGGCTATGAAAAATGTA
AAAACTAGTACTGGAGCAATTCAGGCTTTGCCTAATGGAAATGGATTGACAGAAATAGTA
GGAGAAAATCAAGTAATAGCTAATAAAATAACTGTTTCATGCAAAGATACAAATTTATCT
AATGCAAAAGAGGTTACTATAGATAATATTACTTTTGGTATTGGAGATAATGGAGGATTA
ACTTTGAAAAAGGGAAAAGATTTTAATCCTTCAGAAGATAAGGTGTACACTATAAAGTTT
TATTATAAAAATCCTGGTAATGATTCTCAAGGTGATATAGAGTTATCAACTTTTGATTTA
ACAATAAGAGACTCAATATTTGAAATAGATGGAGATGGAGTATTAAACTTTGGAGATATG
GTATATAACTCAAATTATCCATACGTAACACAGGGTGGAATATTTTATGTAAAATGTAAT
GATCCGGCTATGATAGCAGGAAAGAAAGTAGAGTTTTCAGTAGATAGAGATAAGGTTCAA
CCTATGAAAAATACAAATGGTCAAACAGGAGATCAAAATGAAGTACCTTTAGTAAATACA
CAAGTACAAACACGTTCTAATGGAAAGTTCTATTTACAATCAACAGCAGATTTAAGTGGT
AGACCAAATACAGGTAAGTATGAGGGTGAAATAGAAGTAATAGTAACTATTCAAGATAAG
CAACCATAATGAGTGTTAGAACTCTAATTTTAGGGTTCTAACATCTATTAAAAAATATTT
TTATATTTTAATCTTTTTTTAATAAAAAGGTGTTAAAATCATATCATAAAGAATAAAGTA
TGGAGGTAATATATATGAAAAAAATATTAATGGGATTATTTTTAGTAACATCACTAATGG
CAGTTGCAGGAGGACAATATGATTATGTAGAAGATAGATTAGAGTTAAAATATGCAGTTT
TAACAGATAATAAAAATAATTCATTAGCAATAGATGGAATAGATATAGGTGTATTTAATG
GACGTGCATATGTCAATATGGAAATAGAGTCATTCTCAGGAGATGGAGGATGGGGAAAAT
TTGATAAACCATCATATGATAGAATAGCAAAGCAGATAGCAGATGAAGTAAGAGGGATGT
TAAATACAAACGATCCAGTGGAAATAACATTGATATTAGAAAAAGAGATAGGAAGAGATA
TGATGTTACATAATGGGCTATACTAGTTTAACTTCTAGATAAATAACATAGAATAGGTAT
AAAGGGAATTGTCCAGGTTTATTGGACAATTCCCTTTTATAATATTTATTATTAAAAAAT
ATGTCCAAGATATAATTCAAATATTGGAGAAGAGGTATCAATATTATTGGTTGCCATAAA
TGCCATAGGACCCAAGAAAGTATCCCATCCTATACCTGCACCATATCCTTGATATTTATC
TTTCCAGAGTTTTGAATTTTTCTGGAAAGAGAGTTTAGGGCTAGAATATGTCAGTATGTT
ATATCTAGCTAATAGATATAGGGTATCAGAAAGATTGTATTTAAAGCCAAACTCTCCTAT
ATAGAATTCATCAGCATACCTTCCCATGATAGGAAGACCTGTAAAAGCATAGCTTATTTC
AGAACTTTTACTTCCTCCTAATCTAAATAATTTATTATTTTCTAGTTTATTTCCAATTAT
TTTTCCTAGACTTCCGCCTAAAGAAATAGATAATTTATTATTAAGAGGAAAATTTAGTGA
AGCTATACCAGAAAATCCATTATATTCATTTCTTTCTTTAATCTCTTCTCCAATAAAAGA
GAGTAATAGCAAGGATGTACCACTAGATGGAAAGGCTTTATTATCTAAAGTATCAAAATA
GATAAAAGGTTTTAGATAAACAAATTGCTTAGTTCCATTAAAATCTTTATATATTTTTTC
TCCTTCATAGTAGTCTGTTTGGTGGTATTCATACCCTAACTTTATTCCTGATACTACACT
ATTAGAGAATGTAGTTCCTAAAGATAATTCTGTGGTAACTATTTCTCCTTTATATGTTGA
TACTTTATCACCATCTCTAAATAGAAAATATGGGAAATTTTTGTATCCTAAGTCAACTGA
ACCAAGAATTTTAAAATTACCAATTTCATAGAAAGATAAGTTACCAAGATTTATTTTAGG
ATATTTTGATAATTCAGCTGTAAGAGTATAGTTTTGTGTCCAAGCTCCAAAATTAGGGAC
AGTAGTGGCTATTTTCATGGATGCTCCATAGTCGGATATGTAGTTTAAAGATGCACCTAT
ATTGATATTATCTTTTTCTTTTACAGTAAATGTTATTTCTTCATTATTTATCTTATAGTA
TACTTTTTCAATGTATGGTATGGCATATATTTTTTTACTCCATAGTTCTAAATCTTTTTT
GCTGTATACATTTTTAGAGGTTTTTGGAGCTAAATCTCTTACTTTTTTTTCAGTGAGAAT
AGAATTACCGATTAATTGAATATTAGAAATCTTAAAATTTTTATCTGGTAAGGTTTTGTT
TTTTTGTTCGGTAAAAGCTTTAGAAAAACTTAAATTTTTAAGTAGATAATCAAATTTTAA
AGTAGCCTCTATTCCTTCATTTACTAAAGAATCAAGATTAGAAAAGTCTATAGTATTGTG
ATCTTTTACATCAGGAACAATTAGAATATCAGCTAGTTGTTTTTGAAAATTGATATTTTT
ATTTCCGTTATATGTAGCGATTTTATCTAATACACTCACTACATTAGAGTTATCAACTAT
CTCAGAAGGATTAGCGCCAATATCTACAGCTATAACTATGTCTGCTCCCATAATGATAGC
AGTATCTACAGGAATGTTATTAGTGACTCCACCATCTACAAAAAAATCTTTTCCATCTTG
GACAGGTTCTAAAAAACTTGGAATAGCCATACTTTTAAAAGTGGCAAGGGCTAAATCTCC
ACTTTTTATTACTGTTTCTTTTCCACTATTTAAATTAGTAGTTATAGCTCTAAAAGGAAT
TGGAAAAGCATCAAAGTTTTCTATGCCTTCAGCTCTATTAAAAATATCTTTTAATTGTAA
ATAGATATATTCACCATTTAAAAATCCCATAGGTAGAGATAAATTCATATTTTTGTCAAT
ATTGACTTTAAATGGATATTTTTCGCTTGCAAATTTATCTTCTATAGTTCTAAGTGCTCT
ATCTTTATTATTGTTCATAAGCGAAAGAAAATTCATTTCTAGTATAAGTTTTTCTATTTC
TTCTGGAGAATATCCTACTGAATACATTGCTCCTATGATACTCCCAGCACTTGTTCCAAC
TATAAAATCTATAGGAATCTGGTATTTTTCTAAAGTCTTTAATACCCCAATATGAGCAGC
TCCTTTTGCCCCGCCACCACTCAATACAAGAGCTATTTTAGGACGAGAGTTTTTAAAATC
TCCATCAATAAGTCCTTCAGAATTACTTTTTTCAATTTTTTCTTTTAAATTTTCTAAACT
CCTAGTTTTTTCCATGAGTGCTGTAATTTCTTTATCTATAGTTTTAATCCTTTCTTCTTT
ACTTTTATATTCTTGAGAGAAAAGGGAAAAAGATAAAAATATGAAGAGCAATATTTTATA
AATCATAGTTCCTCCTAAAATATACTAGATAAAATTCTATAAATATGTTAATATTATATC
ATAAATAAATTAAACTAGTAAGTCTATTTTTAAAGGAGGAGATGATGATACAAAAAAACA
AAAGTTTAGTAGCTCGTTTCAAGATTCTTCAAGTGGCTCTAACTGAGTTTGCAAATTACA
GTTATGAGAAATCTTCGATTAATAGAATATGTACAGAAGGCAATATATCTAAAGGAGTAA
TGTATCACCATTTTAAAGATAAGGATGAGCTCTATTTATTGTGTGTGAGATATTGTTATG
AGGTGATGCTTGATTACTATAGAGCTAGATTGAGTAATGAGGGAGATTGGAAAGATGAGA
TAAAAAATTTCTTTGAAGTTAGATACCATTTTTTTAATGATAATCCTATCCTACAGAAAA
TATTTTTTAATACTTTATTTAAAGCTCCAGAACATTTAAAAAATGAGATAAAAGAGATAA
GTAAAAGTTTGGATGAATTAAATTATGAATTTTCATTAAAAATTTTGAGAAGGATAAAAG
TAAGGCATGAATTAAAACAAGAGGAGATAATCTTCTTACTAGATGTAGTTCAGAATTTAT
TGCATAAAGAGTTTCATAAAAGAGCTGAAGAATCAAATGAAATAGAAAATTTGTCAATAG
AGTATGAGAAGATGGCAGAAAAATGGATTGATATTATATTGTATGGAATTTTAGAAAGAT
AAAATAGACTATTAAGTCTATAATAAGGAGAGTATCTATGAAACTAAAAAGTTTGATAAT
TTTTCTTTCTTTGCTTATAATCGGGTGCAGTAATACCCAAATAAAAGAGGAAAAATTTGT
AACAGTACAAGAGGAGAGAGAATATTTGGAAAAATATGGAAATACTTTATCTTTAGAGGA
GACTCTTGAAATAGCAAGAGAGAGAAATTTAGATTTGAGGATAAAGGAGCTAGAAAGAGA
GATAGCTACATTGGATAAAAAGATAGCTTTTGGAAACTTTTTACCATCTATAACCTTAGG
AGGAAGTTATACAAGGTTAGATGATAATATTAACTTAGAGATGGGATTACCTTCAGTATC
ATTTGGGCCAATACAATTACCATTACCATCATCTTTTGAAACTAAACTTATAGATGAGAG
CTTTTATACTACAGGTGTAGCTGCACAGATACCTATATTTGTTCCATCTACTTGGTACTT
ATATAGTGCTAGACAAAAGGGAGAGGATATCAGTAAATTAGCTGAGAGTTTTGCTAATAA
GATGCTACAACTTCAAGTGATGAGTGAGTATTTCTACATACTGGCTTTAGAATCTGAAAA
AGATACCCTTATAAATAATTTGAAATCTTCACAGGAACTAGAGAAGAAGGTAGAAACTTC
TTTAAAGGTAGAGGGGGTATTAGAGTGGGAATTACAAAAAGTACAAGCTCTAGTAGAGAG
TCAAAAGATAGCCCTAAATAAAAATGGGAGAGATTTAAAAATAGCAAAGATGAATTTAAA
AAGAACTCTTAATCTAAACTTACAAGAGGATATAAAGTTGGAGAGTATTGAGAGTGTAGA
GGTGGAACTACCTACTTTGGAAGATTGTATATATAATGCTCTCAATGGAAATGAGATTTT
ACAGATAACAGAAAAGGGAAAAGAGATAAATGAGGATTTAAAGAAAATTGCTATAACTAA
TTTTTTACCTAAGATAGTTTTAGGTGGAGGATATATAAATAATAGTAACCAGACTTTAGC
TGATCCTGATTTTCTTTTTGGAAATGTAAGTGGAGTGATAAGTGTATTCAATGGATTTAA
AAATGTCAATGAGTATAAAAAAGCTGTAAGAAGAGAAAAGATTGGAGAGCTTACTTTAGA
AAAGCAGTTTATGACTACTGTATTAGAGGTAACAAAAGCTTATGAAAATGTAAAAACTAC
TCAAGAACTATGGAGGATGGCAAAATTAAACTATGAAGCAGAGATAGGTAAGCTAAATCA
GAGAAAAGTGGAGAGAAGAGTAGAGATGATAGGAGACGAGGAGTATTACAAGGCATTGGC
TGAGTATAATGAAGCTCTCAGTCTAAAAGAGAAGGTACAGTATCAATATGAGATGGCTTT
AGGAGCACTTAGTATAGCTATGGGTAAGGCACCATTTAGAGGAGGAAATTAGGGTTATGA
AATTAAAAATTATGATATTTATATTAGGAGTTGCACTATTAGGATGTGAAAAAGAGGGAA
AAGAGATAATTAGACCTGTACAGACAGAGGTAGTGTCATCTCTTCCACAAAAGTTGTATT
TAGAATATCCAGCTATTGTAATTTCAGAAAATGAAACATTACTGTCATTTAGAGTGGCAG
GGGCTATTGAAAAAATGGAAGTAGAGATTGGAAGTTTTGTAAAAAAAGGTGATGTGATAG
CTAGAATGGATAAAAGAGATTATGAAGTTCAGCTGAAAGCTTTTGAAAATAAGAGTAAGG
TAGCCAAAAATGCTTATGAATCAGCTAAGGCTGTAGCTGAAAATGCTAGAAAGCAATATC
AAAGAGTGGAAACTCTTTACAAAGAGAAGGCTATTCCTAAGAAAAGTTATGATGAGGCAT
TAGCTGGAGTAAAATCTGCAAGTGCTGGAGAGTTAGCTATGTTATCTCAATATCAAGAAG
CTTTACAAGGAGTAGAAAATTGCAAAAACCAATTGAAAGATACAGAGTTGAAAGCTCCTT
ATGATGGATATATAAGTAAAAAAATAATGGGAGAGGGAAGTGTTGTAGGGGCTGGAATAC
CTGTTGTAGCAATATCTTCTGAAAGTAGTAAGCAAGTGAGAATAAATGTATCTGAAAGAG
ATATAAAGGGAATAGAAAGTGGAGTAGGAGAGTTTATTATTGATAATAAGCATTACAAAT
TACAAGTAGCAGAGGTAGGAAAAGTAATGAGTATAGGAAAGATGACTTACCCTGTAACTT
TTAACTTTATAGGAAATAGTAATGACGTTTTAGTAGATACAATGGGAATGGTAAAATTAG
AGAGCGATACTCAGGGAAGAGATGAGGTAACTATTCCAGTAGAGGCAATCTTTGAGAGAG
ATGGAAAGAGTAGAGTTTGGGTATACTCAGATGGAAAAGTTGTAAGTAAAGAGGTAGAGA
TGGTAGCTCCATATGATAATGGTAAGATAATCATATCAGGAGTAGAAGTAGGAGAGAAGG
TTGTAACTAGAGGGGTACACGAGTTAAGTGAGGAGCAGAAAGTAAAGGAGTTACAACCAT
TTACTGAGACAAATGTTGGAAAAATATTATAGGAGGAGAATATGAAATTTATAGATTACT
CGATAAAAAATACAGTAGTTGTAAGATTTTTAGTTTTTCTCTTGATAATAGGAGGAATAT
TTTCCTACAACAAACTTGGAAAACTAGAAGACCCAGAATTTAAAATAAAGGAAGCTTTGG
TAATAACTCTTTATCCAGAAGCTGATGCACATACAGTGGAGTTACAGGTAACAGATAAGA
TAGAGGAGGCAGTGAATAAGTTACCTAACATAGATTATATTCAATCAGTATCTAAACCTG
GGTATTCAGAAGTAAAGATAAAATTAGATGAGGGTATTCCTGCTGATGAAATAGAACAGT
ATTGGGATAATTTAAGAAAAAAAGTAAATGATGCTAAGTTGTCTCTTCCATTGGGGACAC
TACCATCTATTGTTTTAGATGACTATGGTTCTGTATATGGTATGTTTCTAGCTGTAACTA
GCGATGGGTATACACATTCAGAGCTACAAAAATATACTGAATATATTACAAAGGAGTTAA
ACTCTATATCAGGAATTACTCAAGTAGCTATTTTTGGAAAGACAAGTGATGCCATTAATG
TAATAATAGATAGAGAAAAGATTAACTCTATGGGGCTTAATACAAAACTTATAGCTACTA
CTTTACTTAGTGAAAATCTAATTTCAGGAGGAGGGGTAGTAGACTATGGAAATCTAAGAG
TTCCTATAAGATTTAATAATGATATAAAAAATTTAGATGAGTTAGGAGATTTAATAGTAT
TCTCTAAAAAATTTCCAGATGGAAGTAATCAAATAATTAGATTGAAGGATATAGCCACAT
TAGAGGAAGGATATGTAGAACCAATTACTCAAAAAATGTATTTCAACAATAAGATGGCTA
TGGGTATATCTCTATCTCCAGAGAAAGGAACAAATGTTGTAAAAACTGGAAAGAAGATAG
ATAGAAAAATAGAAGAGATAAAGGAAAAACTTCCAGTGGGGATAAATATAGAGAAGGTAT
ATTATCAACCAGATTTAGTAACTTCTGCAATAGATAATTTTGTAATCAATTTAATACTAT
CAGTAATTACAGTAGTAGGAGTACTACTTTTCACTATGGGTATGAGAAGTGGACTTATAA
TAGGAAGTGGACTTGTTCTTTCAATTCTAGGAACACTTATCTTTATGTATGGAATGAAGA
TAGATATGCAAAGGGTATCCTTAGGTTCATTTATAATAGCTATGGGAATGTTAGTAGATA
ACTCCATAGTTATAGTAGATGGTGTCCTTGTAAGAAGAAGTAAGGGAATGGCAATGGATG
AAGCACTGAAAGAATCTACGTATAAGCCAGCTATTCCACTATTGGGAGCTACTTTAATAG
CAGCTATAGCATTTTTACCAGGGGCAATTATGCCTACATATGTAGGGGAATATGTGAGCT
CATCTTTTTGGGTAATAGGAATATCTCTTCTACTTAGCTGGGTGCTATGTCTTACTCAGA
CACCAGTATATTGTAAACTCTATCTTGAAGGTGGAAAGGTTCCTGAGGAAAGTGAAAGAG
AGAAAAAATTTTATGAGAAAGCTAAGAAATTTTTAATTGCTCTTTTAAATAGAAGAAAGA
TTGTACTTACTATATTGATAGGAGCTTTTTTAGGAAGTTGTTTGCTATTTTTAGCTATAC
CTAAAACCTTTTTCCCTGACTCAGATAAAAAGGGATTTACTATTAATATGTGGGCACCAG
AGGGAAGTAAGACAGAGATAATAGAGGAAGCTAGTAAAAAGTTAAAAGATTATCTTTTAC
AAGATGAGGGAGTGGTAAATATAACTACTACCATAGGGGCTTCTCCATCGAGATATTACA
CAGCTACTATTCCAGAGATGCCTAACCCATCTTTTGCTCAGCTTATATTAAATGTAAAAA
AAGTAAAAGATGTAGAGAGAGTGGGAGCAAAGGCAGTAGACTTTGCCAATGAAAATATAG
CTGGAGTAACTGTAAGTGTAAAAAAATATCCTAATGGAGTACCAGCACAGTATCCAATAG
AGGTAGCTTTTTCAGGACCAGACCCACAAGTACTTAGAGATTTGGCTCAAGAGGCTATGG
ATATAATGAAAACATCTCCAAGAGCTTTAAATGTAAAAAATAACTGGAGAAATAAGTTAC
TTTCTTGGGAAGCAGACTATTCTCAATCAAAGGGAAGAAGAGCTAATATCTCTCCAGTAG
ATTTGGGAACAGGACTTATGAGAAGTGGAGAGGGAATGCCAATTGGTAAGATAAAACAAG
ATGATAAACAGGTTACTGTTTTATTAAAAGAGAAGGGAAATGAGGAGAAAAACCAATTAA
CTAATATAGAGCAAACTCCAATTTGGGGATTGAGTTTGGAGGCACAACCACTATCTTCTG
TAACTAATGGAGGAAAATTTGTATTTGAAGAGGGACAGGTATGGAGAAGAGATAGAGTGA
GAACTATAACTGTTCAGTGTGATGTACCAGTGGGAGTGGCAGCTGAAGATGTAAGAAAAG
AGTTTAAGGATAGGATAGAAAAGATGGAGTTACCAAAAGGATATAGTATGAAATGGTTAG
GAGAGGCTTATGAGCAGGAAAAAAATAATATAGCAATAGCTATGGCTACACCAGTACCAG
CAATACTTATGCTTATAATTTGTGTTTTACTTTTTGCTAATATAAAGACTCCTATACTTA
TAGCGATAACTTTACCATTAGCTATGATAGGAATAGCACCAGGACTTGCTATCACAGGAA
AAAGCTTTGGATTTATGTCAATAATAGGAGTCTTATCTCTTACAGGAATGATGATAAAAA
ATGTAATTGTTATGATGGATGAGATTAACTATGAGATAGATGTACTTAAGAAAGATAGAT
TTATAGCTTTAGTAGATTCTGCTGTAAGTAGAATAAGATCAGTAGGATTAGCAGCTCTTA
CTACAATATTTGGAATGATACCACTACTATGGGATCCGTTATATGGAGATATGGCAGCTA
CTATAATTTTTGGATTATTTGCTTCAACTATGCTTACGTTATTTATTTTTCCAGTAATTT
ATGCTACTGTTAATAAGATACATCAATTATAAACTTTTTTTTTAAAGTAAAAGAAGAATT
TAAAGTTTCTTAATCATTGCATTGAAAAAAGATATATTATAGACTATAATTAGTTATAAT
ATTTAAAAAAAGAGTGAGGGCAAATGAAATTATTAACTTTTAGTGCAAATAGCATTAAAG
AGAAAGAATATGAAAAAAAATTGATATATTTTACTGAGTGGCTAAGTAAAAATGACTATG
ATATAGTTGCTATTCAAGAAGCTAATCAAACTATAAATAGCGATTATGTTAACTTTGATG
AGTTAGAAAATTATATTCCTAGCAATGAGCATATAGCAATAAAGAATGATAACTATTTAT
TGAGAGTTGTTGGAATTTTACAGTTAAGAGGAAAAAATTATTATTGGACTTGGACACCTA
TAAAATTAGGAGAAGGTAAATATGAAATTGGTATAGGAATAATATCGAAACATATACCTA
AAGAGATAAAAGAATTTTACCTAACTTCTAGTAAGAGTTATACAAACTATAAGGTGAAAA
AAGCTATAGGAATAAAGGTGGAGATAGAAGGGGAAGATAGATGGTTTTTTTCAATACAAA
CTGGTAGTATAGATGATGAAGAGGAAAAATTTGAAAAACAGATATTAAAGTTAAATAAAG
AGTTGGTTTTTATAGATGAAGATATTTATCTTTTAGGAGAGTTTGATGGAAAAATTGAGG
GATATGAAAGAATAAAAGCTTCAGGTTGGAATGATGCAGTAGAACTTTCTGAAAAATTGG
AAGAGGTTAAAGTAAAGAATAGCTATATCTTTAAAAATAACTCTAAAAAAGTAAAAAAAT
TAAGAATGATATTTAATGGACAAAATGGAGATGCTATTTCAAAAAATATAGGATTAGAAA
TGGAAGAGTGATTAGGGTTTTAAATCCTAATCCTTTTTTTTACAAAGATGGAGATATATG
TTATAATGCTAAAGAATGATAAGAACTCTAGGAAAGGAAAATAAAAAATGGCACTTTTAC
AAGTAAATGATTTATATATGGGTTTTTCAGGAGAAACACTATTTAAAAATGTAAGTTTCT
CAGTAGATGAAAAGGATAAGATAGGAATAATAGGAATAAATGGAGCAGGGAAATCTACTC
TAATAAAGATACTTTTAGGACTGGAGTATGATGAGGTAGATCCAGCTACAAATCAGAGAG
GAACTATTGCTAAAAAAGGTGGATTAAAAATAGGATACCTTTCTCAAAATCCAAATTTAA
ATAAAGAAAATACCGTATTTGAAGAGCTAATGACTGTATTTGATAATCTTAGACAGGACT
ACCATAGAATACAGGAGCTAAATATAATCTTAGCTGAAAATTTAGATGACTTTGACAAGA
CTATGGAAGAGCTAGGAAAGATTACAGCTAGATATGAGCAAAATGAGGGATATGCTGTTG
AGTATAAGGTTAAACAGATTTTAAACGGACTTAGTTTAGCAGAGAGCCTATGGAATAATA
AGGTTGGAGACTTATCTGGAGGACAGATGTCAAGGGTAGCTCTAGGAAAAATCCTACTTG
AAGAGCCAGAGCTTTTAATACTAGACGAGCCAACTAACCACTTGGATTTGAATGCAATAG
AGTGGCTTGAAAAGATGCTAAAGGACTATAAAAAAGCTGTAATGGTAATTTCCCATGACG
TATATTTCTTAGATAATGTGGTAAATAGAATTTTTGAGATGGAAGGAAAAACTCTTAAAA
CTTACAATGGAAATTATACAGACTATACTATTCAAAAAGAAGCCTATATTACAGGAGCTG
TAAAAGCTTTTGATAAAGAGCAAGATAAGATAAGAAAGATGGAAGAGTTCATCAGAAGAT
ATAAGGCAGGAGTAAAATCTAAACAGGCTAGAGGAAGAGAAAAGATTTTGAATAGAATGG
AGAAGATGGAAAATCCTGTAATCAGTAGGAAAAATATGAAGTTAAAATTTGAAACTGATT
TGACAAGTGTAGATTTAGTATTGAGAATAAAGGATTTATCTAAATCTTTTGATGGGCAAA
AAATATTTTCAAATATAAACTTAGATGTTTATAGAGGGGATAGAATAGGAATAATAGGAA
AGAATGGAGTAGGAAAATCTACACTATTAAAGATAGTAAACTCACTAGAAACTGCTTCTA
GTGGAGAGTTTAAAATAGGAGATAGAGTAAAGATAGGTTACTATGACCAAAACCATCAAG
GATTAAATCTGAATAGAACTATCATAGAGGAACTTATGTATAACTTCACACTGAGTGAGG
AGCAAGCAAGAAATATCTGTGGTGGATTTTTATTTAGTGAAGATGATGTATATAAAGAGA
TAAAAAGTTTAAGTGGAGGAGAGAAGGCTAGAGTTGCTTTTATGAAACTTATGCTAGAAA
AGCCGAATTTTTTAATACTAGACGAGCCAACTAATCATTTAGATATCTATTCTAGAGAGA
TATTAGAGGAGGCACTTGAGGATTATACAGGAACTATCTTAGTTGTATCCCACGATAGAA
ATTTCTTAGACTGTGTTGTAAATAGTATCTATGAGATAAAAAAAGATGGAGCTGTTATGT
TCAAAGGAGATTATAATAGTTACTTACAACAGAGAGATAATATAAAGGCGAAAGATGAGA
GCAAGGATAAGGCTGTACTTAGCTATGAGGAGCAAAAGAAAAATAAAAATAGAATCTCAT
CTCTTGAGAAAAAAATAGTAAAAGCTGAAGAGACTCTTGCTAAGCTGGAAGAGAAGAAAG
CTCTAAAAGAGGAAGAGTATAATGAGGCAGGAAGAGTAAATGACTTAGATAAACTTCTTA
CTATTCAAAAGGAACTAGAAGATTTTGATATGGAGATAATGACAGTGATGGAAGAGTGGG
AGAGTTTAGAAGAAGAATTAAAAGATTTAACAAAGAATTTTTAAAAGTATAAAAAATCTT
TTTATTTTTCAAATTTTATGATATAATAAGAAGGATTTATAAAATATAGTTATATTTTTA
TTGACTTTTTGATAATAAACCATTATAATATCTAAGTTATGTTAATAATTTAAATAAGTA
AAAAAATAGGAAGGAGGGTAAAATGCCTACTTTAAGTCAATTAGTAAAAAATGGTAGAGA
TACTCTATCAGAAAAGAAAAAATCACCAGCATTACAAGGAAACCCACAAAGAAGAGGAGT
ATGTGTAAGAGTTTATACTACTACACCTAAGAAACCTAACTCAGCTTTAAGAAAGGTTGC
CAGAGTAAGATTAACTAATGGAATCGAAGTTACTTGTTATATTCCTGGAGAAGGACACAA
CTTACAAGAGCACTCAATCGTACTTGTAAGAGGAGGAAGAACAAAAGACTTACCAGGGGT
TAGATATAAAGTTATAAGAGGAGCTTTAGATACAGCTGGAGTTGCTAAGAGAAAACAATC
AAGATCTAAGTATGGAGCTAAAAAAGCGTAATTATAGGGAGGTGAACAGTTAAAAATGTC
AAGAAGAAGAGCGGCAGTAAAAAGAGATGTACTACCTGATTCTAGATATTCTGATAAGGT
GGTAACTAAAGTTATCAACTCAATCATGTTAGATGGTAAAAAAGCAATAGCGGAGGGAAT
ATTCTATTCAGCTATGGATTTAATAAAAGAGAAAACTGGTCAAGAGGGGTACGATGTATT
TAAACAAGCTTTAGAAAATATCAAACCACAAATCGAAGTTAGATCAAGAAGAATCGGAGG
AGCTACTTATCAAGTACCAGTAGAAGTTAAAGCAGATAGACAACAAACATTAGCTATCAG
ATGGTTAACTATTTATACAAGACAAAGAAAAGAGTATGGTATGATCGAGAAGTTAGCAGC
AGAGTTAATCGCAGCATCTAACAACGAGGGAGCTACTATTAAGAAAAAAGAAGATACATA
TAAAATGGCAGAGGCTAACAGAGCTTTCGCACACTACAAAATCTAATTATTCTGTATAGA
CAAATAATTCGTTTTAAAGAAATCGAGGAGGGAATTTTAATGGCTAGGAAAGTTTCGTTA
GATATGACTAGAAACGTTGGAATCATGGCTCATATTGATGCTGGAAAAACTACTACTACT
GAAAGAATCCTATTCTATACAGGAGTAGAGCATAAAATTGGAGAGGTTCACGAAGGAGCC
GCTACGATGGACTGGATGGAGCAAGAGCAAGAAAGAGGAATCACAATTACTTCAGCTGCA
ACAACTTGTTTCTGGAGAGGTCATAGAATAAATATAATAGACACACCAGGACACGTGGAC
TTTACAGTAGAGGTTGAAAGATCTCTAAGAGTTCTAGATGGTGCTGTTGCTGTATTCTCG
GCAGTTGATGGAGTACAACCTCAATCAGAAACTGTATGGAGACAAGCAGATAAATATAAA
GTACCAAGAATCGCATTTTTTAACAAAATGGATAGAATTGGTGCTGACTTTAATATGTGT
GTAAATGATATTAAAGAAAAATTAGGAGCAAATCCTGTACCTATTCAATTACCGATCGGA
GCAGAGGATAACTTCGAAGGAGTAGTTGACTTAATAAAAATGAAAGAGGTAGTATGGCCG
ATCGATTCTGATAATGGACAAAACTTCGAAATAAGAGAAATCAGAGCAGAATTAAAAGAG
CAAGCTGAAGAATTAAGACAGCATATGTTAGAATCAATTGTTGAAACTAGCGATGAGTTA
ATGGAAAAGTTCTTTGGTGGAGAAGATATTTCTGAAGAGGAAATAAAAACTGCTTTAAGA
GTAGCTACAATAGATAACGTAATTGTTCCAGTAACTTGTGGGACTGCGTTCAAAAACAAA
GGAGTTCAAGCATTGCTAGATGCTATTGTTGATTACATGCCAGCTCCAACAGATGTTGCG
ATGGTTAAAGGAACTGATATGAAAGATCCTTCTGTTGAAATAGACAGAGAGATGTCTGAT
GAGGCTCCATTTGCAGCTTTAGCATTCAAAGTTATGACTGACCCATTTGTTGGAAAGTTA
ACATTCTTTAGAGTGTATGCAGGAATAGTAGAGAAGGGATCATATGTTCTAAACTCTACA
AAAGGTAAAAAAGAGAGAATGGGAAGAATTCTTCAAATGCATGCTAACAAAAGAGAAGAA
ATTGATGCAGTTTACTGTGGAGATATAGCTGCAGCAGTGGGATTAAAAGAAACTACTACT
GGAGATACTCTATGTGCTGAAGATGCACCAATCGTTCTTGAGAAAATGGAGTTCCCAGAT
CCAGTTATCTCTGTTGCTGTTGAGCCAAAAACAAAAGCAGACCAAGAAAAAATGGGAATT
GCTTTATCAAAACTTGCTGAGGAAGACCCTACATTCAAAGTTAAGACTGATGAAGAAACT
GGACAAACTATTATTTCAGGAATGGGAGAACTTCATCTTGAAATTATCGTAGATAGAATG
AAAAGAGAATTTAAAGTTGAATCTACAGTAGGTAAACCACAAGTTGCTTACAGAGAAACA
ATACTTGGAACAACTGACCAAGAAGTTAAATATGCTAAACAATCAGGAGGAAGAGGACAA
TACGGACATGTTAAGATTATCCTTGAACCAAATCCTGGTAAAGACTTCGAATTTGTTAAC
AAAATTACTGGAGGAGTTATCCCTAGAGAGTATATTCCTGCAGTTGAAAAAGGATGTAGA
GAAGCTCTTGAAAGTGGAGTTGTTGCAGGATACCCTATGGTTGATGTAAAAGTAACTCTA
TATGATGGATCATACCATGAGGTTGACTCATCAGAGATGGCCTTCAAAGTTGCAGGATCA
ATGGCTATAAAACAAGCTGCTGCAAAATCTAATCCAATTATTCTTGAACCAGTATTCAAA
GTAGAAGTAACTACTCCAGAAGAGTACATGGGAGATATCATTGGAGATTTGAACTCTAGA
AGAGGAATGATCGGTGGAATGATTGATAGAAATGGTGCTAAGATTATAACTGCTAAAGTA
CCTTTATCAGAAATGTTTGGATATGCAACTGATTTAAGATCTAAATCTCAAGGAAGAGCT
AACTATTCAATGGAATTCTCTGAGTACACTCAAGTACCAGCTTCAATCCAAAAAGCTATT
CAAGAGCAAAGAGGAAAATAATAATCTTTGTTGATTATAAAATAAAAATAAATAAGGTTG
GTGCCTAGCACCAACCACAACTAATAATAAATTTAAAAAACCTTAGGAGGAGAATTTAAA
TGGCTAAAGAAAAATTCGAAAGAAGCAAACCGCACGTTAACATTGGAACAATCGGACACG
TTGACCACGGAAAAACAACAACAACAGCAGCTATATCTAAAGTATTATCAGACTTAGGAC
TAGCTCAAAGAGTTGACTTCGATAATATCGACGCAGCTCCAGAAGAAAAAGAAAGAGGAA
TCACAATCAACACAGCTCACATCGAGTACGAAACAGAAAAAAGACACTATGCGCACGTTG
ACTGTCCAGGACACGCGGACTATGTAAAAAATATGATAACAGGAGCAGCTCAAATGGACG
GAGCAATCCTAGTAGTTTCTGCAGCAGATGGACCAATGCCTCAAACAAGAGAGCACATCC
TACTATCAAGACAAGTTGGAGTACCATATATCGTAGTATATTTAAATAAAGCTGATATGG
TAGACGACGCTGAGTTATTAGAGTTAGTAGAAATGGAAGTAAGAGAGTTATTAAATGAAT
ATGGATTCCCAGGAGATGACGTACCAGTAGTAGCTGGATCATCATTAGGAGCATTAAATG
GAGAGCAACAATGGGTTGATAAAATCATCGAATTAATGAATGCAGTAGATGAGTACATTC
CAACTCCAGAAAGAGCAGTAGATCAACCATTCTTAATGCCAATCGAAGACGTATTTACAA
TAACAGGAAGAGGAACAGTAGTAACAGGAAGAGTAGAAAGAGGAATAATCAAAGTAGGAG
AAGAAGTAGAGATAGTAGGAATCAAAGACACAGCTAAGACTACAGTAACAGGAGTAGAGA
TGTTTAGAAAACTACTAGATCAAGGTCAAGCAGGAGATAACATAGGGGCGCTATTAAGAG
GAACAAAGAAAGAGGAAGTAGAAAGAGGACAAGTATTGGCAAAACCAGGATCAATAACAC
CTCATACAAACTTTAGATCAGAGGTATATGTATTAACAAAAGAAGAGGGAGGAAGACATA
CACCATTCTTCTCAGGATACAGACCACAATTTTATTTTAGAACAACAGATATAACAGGAG
CGATAGCGTTACCAGCAGGAGTAGAGATGGTAATGCCAGGAGACAACATAGAGATGACAG
TAGAATTAATCCACCCAATTGCAATGGAAACAGGATTGAGATTTGCCATCAGAGAGGGAG
GAAGAACAGTAGCTTCAGGAGTAGTTGCTGAAATCCTTAAGTAATTGATTAAATAAATTA
CCTGAATAGGGTATTTTGAAGGAGAGCAGATACCTGCTCTCCTTTTTTCAAGGAGAGGAT
ATGGAGTTTTTGATAGAATTTGTAGATGAAGTACCATTAATTTGTATTTTTATCTCATTT
GCAGCTTTTTTTTTAGGAATAAAATTTCCTGATTGGGATTTTAAAATGAGATTGAAACAT
AGGAGTATAGTAACTCATAGTCCTCTTATTCTGTTGATTTTCATAAAAGTATATGAACAA
GATGGAAGTAACAATTTTAGATATTTTTTAATAGGATTTTCACTTGCTCTAGCTCTTCAT
TTTATTTATGATATATATCCTAAAGCTTGGGGTGGGGGAGCTCTTATAAAAATACCTATC
TTAAAAATAAGTTGTAATCTTAAAATAAGTAAGATGATACTTCTTTTTTCAATTATAACT
AGTATTTTGGTAGCTATATCTTATACCGAAAAATTGATGGAATTTTATTATTTGGGGATA
TTGGGAATAATTAGCATATTAAAAGATACTAGAAAAGAGAAAAAATTATTTAGGCCACTG
TTTTCTTTTATAATTTTGGGGTTAATGATTGGCTGTATAAAATATAAAGAATTGTTTTAT
ATATTTAGAGATGGAGTTTTTTATATTACTAGCAAAATATCTATGTTTTTTTGAGTAAAA
TCATAGCTTTTCTTGACAATATTAGAGGTAAAATAATATAATTTAAAAAGAGTATAAATA
TTTTGAAAGGAGAAAAAGTAAACAGATGAGAGATATTAAAAACCTAGAAGTAAAAGCAAC
AAACATAAGAAAATCTATTGTAAAAATGATTTGTGAAGCTAAATCAGGACACCCAGGAGG
ATCACTATCAGCAACAGATATATTGACAGCTTTGTATTTTGCTGAAATGAACATAGATCC
AGCTAACCCAAAAATGGAAAACAGAGACAGATTTATTCTTTCTAAAGGACATGCAGCACC
TGCTTTATATGCAACTTTAGCTGAAAGAGGTTATTTTAATAAGGAGAGTTTATTAACACT
TAGACAGTATGGGTCTATTTTTCAAGGACATCCAGATATGAAAAAGGTTCCAGGGATTGA
AATTTCTACTGGGTCATTGGGACAAGGATTATCTGTTGCTAATGGAATGGCTTTGAATGC
TAAAATTTCTGGACTTTCATATAGAACATATATCATCTTGGGGGATGGTGAATTACAAGA
GGGACAAATTTGGGAAGCTGCTATGACTGCGGCTCATTATAAGCTTGATAACGTATGTGC
TTTTCTAGATTTTAATAATCTTCAAATAGATGGAAATGTTGATAAAGTTATGGGTGTAGA
ACCTGTAGATGCTAAATGGAAAGCATTTGGATGGAATGTAATTAAGATAGATGGACATAA
TTTTGAAGAAATATTAAATGCTTTAGATGAAGCTAAAACAGTAAAAGGAAAACCAACTAT
TGTAATTGCTAAAACTATAAAAGGTAAGGGAGTATCATTTATGGAGAATGTTTGTGGTTT
CCACGGAGTAGCTCCAACAAAAGAGGAGACTGAAAAAGCATTAGCAGAATTAGGAGGGTG
TAATTAATGAGTAAGAAATCTACAAGACAAGCTTATGGAGAAGCATTAGTAGAATTAGGA
CAAATGAATAAAGATGTGGTAGTATTAGATGCTGACCTTACAAAATCAACAAAGACAAAC
TTGTTTCAAGAGAAATTTCCTGAAAGACATTTCAATGTGGGAATAGCAGAAGCTGACTTA
ATAGGAACAGCAGCAGGATTGGCTACTTGTGGGAAAATAGCATTTGCTTCTACTTTTGCA
ATGTTTGCAGCAGGAAGAGGATTTGAGCAAATAAGAAATACAGTTGCATATCCAAAATTA
AATGTAAAAATAGCTCCAACTCATGCAGGAATATCAGTAGGAGAAGATGGAGGTTCTCAC
CAATCAGTAGAGGATATAGCACTTATGAGAGCTATACCAGGAATGGTAGTATTATCTCCA
GCAGATGCAGTAGAAACAAAGAAAATGGTATTTGCAGCAGCTGAATATAATGGACCAGTA
TATATTAGAATGGGAAGATTAGATGTAGAAACAATATTTGATGAAGCTACATATGATTTT
CAAATAGGAATAGCTAACACAGTAAGAGAAGGAAATGATGTTACAATAGCAGCTACAGGA
CTTATGACAGCAGAAGCTCTAAAAGCAGCAGATATATTAGCACAAGAGGGAATTTCAGTA
AGGGTAATAAATGTAGGAACAATAAAACCATTAGATGGAGAGACTATTTTAAGGGCAGCT
AAGGAAACTAAGTTTATAATTACAGCTGAGGAGCACTCTGTAATAGGTGGATTAGGATCA
GCAGTGTCTGAGTTTTTATCAGAAGTATACCCTACTAAAGTTAAGAAATTAGGAATATAT
GATAAATTTGGACAAAGTGGAAAAGCTAATGAGCTTTTAGAAAAATATGAATTAACAGCG
GCTAAATTAGTAGCCATGGTTAAGGAAAATATGTAATTTTTAGGAGGGCTGGCACTAAAA
CTCCTTTAGGTCAGTCCTCATCTTTTATTAAGAGAAAATTTTTGATGATGAGGTGAATAT
GAAGAATTTTAATTTGATGAAACAAGAAAAAAATACTATAAAAACTAAGATACAGATAAA
AAAGAGCACATTTGTACTCACAGTTCTATCCTTTATCATTTTAAATTTTTTCCTAGCTTT
TTTTATAAATGTGGATTCTATAAAAAATAAGGTAGAATCTGAATATTTTTTTACTGCTGA
TTTTCATAAGAACGTAACAGATGAAGAAAAGGAAAAACTAGAGATAGAAATATTAAAATT
AGAAGGGGTAAAGCAGGTAAGGTATATATCTAAAGAGGAGGCTTTTCAAAAGTTACAATA
TCAATTAGATGTAGCTATCCCAAAAGCAGAAAATCCTTTATCAGATAGTTTAGTAGTATT
TTTTGATAAGCCAATAAATATAGAGGGGATACAAGTTAAATTAGAAAATAATGAAAATAT
TAAAGAGGTATTTGTAGATGGAGAATATATTAATTATAAAGAGAGACAGCTTAAATTTTA
TAAAATACTTTCATTAAGTCTTCTTTTGGTGTGTATACTCCCAGTTTTAGCACTTATTTA
TTATATATTTTATAGTGCAATTTCAATTGATTATATTAACAATGTTGGTGTAATAAAGGA
TGATGAAGTAAATAAAGCTAGAGCTAAAAGTGTTAATTTATTGCCATTTACATCAGCGTC
GATCATAGGAACTTTAATATTTTTTAATATATATATATATTTTAGGAACCATTTACTTTT
GGTAAGTAATGGGTATTTACTGCTCAGTTTAAAAGAGATAATATTTATACAACTTGGGAT
AATATTTATAATAAATTTTTTAATCTGGTTAAAACCTATAAAGATAGGGGTGTTCAAGTG
GGTAGAAGATGGAAAGTAATAATTTTAATGATGATGTTGACCACTCTTAGTATAGCGGAT
AGCGTGACTGATATGGAGCAGAAAATAAAAAATATAGAAAAGCAGATAGCCGCTAAAAAC
TCTAGGATAAAAAATATAGATGCTCAAACTCAGAAGATAGAAAAACAGATTTTAGAAACG
GAAAGAGATATTTTAGAGATAGCTAAAGAGAGAGAAAAAATATTAAATGATATAAAGACG
GTAACTAAAAATATTGATTATGGAAGTCAGAATTTAAGTATTACTTCTAAAGAGATGGAG
AGGAAAAAGTTAGAATTTAAAGCTAAGATAATAGCATGGAATAGATATTCAAAAGAAAGA
GAAGATAAAATAATTAGAGATGCTATTTTAAGGAAAAATTTTAAAAATCTTTTGTATGGA
GATCTTCAAAAGATGGAGTATATAAAAAATGTAGAGAATGATATACAGAAGGTAAAGGCT
AACATAGAAAGTGAAAAGAAAAAACTTTCTGATCTTAGAAATAAGTTAGCACAGAATATA
AAAAATATGGATAATAAAAAGGCTCAACAAAGTAGATTGATAGCTCAATTAAATAGAGAA
AAAAGTGGACATGTTAGAAGTATAAGTGCACTTCAAAAAGAAAAAGAGAGAATAGAAAAG
AAAATAAAAGAGATAATAGTTTCTAGAACTCAGACAGATAAAAAAATAGTAAATCAATCT
CAAGCATATTCAAAATTGGGAAAAGTAATAAAACCTGTAGATGGAAATATAGTCGTAAGA
TTTAATCAGAAAAAACAACAAGAAGTTACAAGTAATGGTATAGAGATACAAGCAAGAATG
GGAGCTAAAATAAAATCCTCTGCTAAAGGAAAAGTAATATATGCTGATGTATTTCAAGGA
CTAGGAAAAGTAGTAATGATAGACTATGGATATAATATGATAGGAGTATATGGAAACTTG
ATAGCTACTAAAGTAAAACTTAATCAACAGATACAACAGGGAGCAGAAATTGGAATTTTA
GGATTATCAGTAGAAGGAAAACCAAACCTTTATTATGAATTGAGATTTAATCTTAAGCCT
ATTGATCCTGTCCCGATGTTTAAGTGACTTGGAGTGGAGGAGAGATGAAAAAAGTTTTTA
TAATATATAATCAAGATAGGCCATTAGCTCAAGAGTTATATAAAAAAAGTATAGAGTATT
TTAAAACTAGGAAAATAGAGATAGTGGATAGAGTAAGTAAGGCAGATTTTGGAGTAGTAA
TAGGTGGAGATGGGACTTTATTGCGTTCATTTAGAAGTTTTATATTTAAGAGAAATCTTT
ATGTAATTGCTATTAATGCAGGAAGTCTAGGATTTGTAACAGAGATAAAAAAAGAGAATA
TGATAGAGGAATATGAGAATTTTTTAAATGGAAAATTTAAATATGAAAAACGACATATAT
TAGAGGTTGAAATAGAGGGACAGATATATTATGCACTAAATGAAGTAGTACTCTCTAAAG
CTGGTATTACATCTAAACTTTTGAGAGTAAACTTAAAAACAAATGGAGAATATATGTGTA
CTTATAAGGGAGATGGAGTGATAGTAGCTACTCCTACTGGATCAACAGCTTACTCTATGT
CAGCTGGTGGTCCAATTTTAAAATCAGATATGAGAGCAACTGTTATAACTCCTATTGCTC
CACATAATCTTAGTACTCGTCCTATAGTGATAGGTGGTGATGAAAGAATTGAGATGCGAA
TAGAAGATGAAAAAAGATTAGGGCAAGTGATTATAGATGGACAGACGAATAAGAGAATTA
CAAGTGCTGAAAATATAGGAATAGAGTATTCTAAATTTACTTTGAAACTTGTAATACCAA
AAAGTAGAAATTATTACAGTGTACTTAGAGAAAAATTGAAATGGGGAGATAATCTATGTT
AAGAGAGCTTAAAATAGAAAATCTAGCTATAATAGATGAACTTGATTTGGAATTTGAAGA
TGGGTTTATAGTTTTGACTGGAGAGACTGGGGCGGGAAAATCTATAATACTGAGTGGAAT
AAATCTCCTTATAGGAGAGAAAGCAACTATCGATATGATAAGAACAGGAGAAAAAAATCT
TTCTGCTCAAGGTGTATTTGAAATAAATGATGAACAAAGGGAAGAATTGTTGCATAAGTT
TGAGATAGATGCAGAAGATAATGAGGTAATTGTTAGAAGAACACTAGATATAAATGGAAG
AGGAAAGGTTTTTGTAAATGGTATAAGAGTCTCTCTTGCTACTTTAAAAGAGATAATGGG
GACTCTTGTAGATATAGTAGGTCAGCATTCTCATCAAATGTTACTTAATAAGAGTAATCA
TATAAAGCTTTTGGATAAATTTTTAGAAGAAGAGGGAAAGGAACTTTTAAAAAATAGTAG
TAGACTTTATAATAGATTTAAAGAGATAGATAATAAGATAGAAAATATAGAAAAAAATAG
GAGAGAAGCTATAGAGAAAAAAGAGTTCTATGAGTTTCAGTTAGCTGAGATAGAGAAAAT
AAATCCTAAAAAAAATGAGGATACTTTTCTAGAAGATGAATATAGGAAGCTTTTTAATGC
AGGGAAGATTAAAGAAAAATTAGAAAATTCATCTCTTTATTTACGAGATGGTGAGCTAAA
TGCTCTTCACTTTATCTATAATTCCAGAAAAAATATAGAAAATCTTTGTAAATATGGAGA
AGAATTTAATGAACTTTTAGAGAAACTTGAAAAAGTTTATTATGAATTAGAAGATTGTAT
AGATATAATGGACACTCTTAATGAGGATATTGATATAGATGATAGACGATTACAAGAGGT
AGTAGAAAGATTAGATATAATCAATAAAATGAAGTTAAAATATGGGGCTACAATAGAGGA
GATATTAGAGTTTAAGGAGAGTATAGCACATAAGATAAATCTTTTAGAGGAGGATAGTTT
TGAGGTGCAAAAACTTCAAAAGGAGAGAGTGGAGATAGAGGAAGAGTATTGGAAAAATGC
TCATCAACTTAGAAGACTTAGAAAAGAAAAGGCTATACAGATAGAAAGAAATTTAAAAGA
TGAATTAAAATTTTTAAAAATGGGAGATGCTCAAATTCATGTTATGGTAGATGATAGTAA
AGTTATGGGAGTAAATGGATCTGATGTTGTAGAAATATTAATATCTACAAATGTTGGACA
GGATATGAAACCACTGTGGAAAATTGCTTCTGGTGGAGAGGTAAGTAGAATAATGTTAGC
TCTTAAGGTTATATTTTCTCGAGTAGATAATGTGCCTATATTAATTTTTGACGAGATAGA
TACAGGTGTAGGCGGAGAAACAGTTAGAAAAATAGCCGATAAACTTCGTGAGATAGGAGA
GCATGCTCAAGTGGTATCTATAACTCATTCGCCAGCTATTGCAGCTAAGGCTCATCAACA
GTTCTATATCAAAAAACATACAATAGATAAAAAGACAGTTACAACTGTTACTAAGTTAGA
TAAAAGAGGACGAGTAAAGGAAATAGCTAGGATGTTAGCTGGAGAAAATATTAGCGAGGC
TGTATTAAAACATGCTGAAGAACTGTTGAAAGAGAGTAGATAGTATGGATTTTATAAATG
AGTTTTTAAAAAATTCTAAGGAGAATGGGAGAATAAATTCTTCTACTTTAGAGCTGTATA
GAAAGGATATAGAAGACTTTGATGGTTTTATTGTAGGGAAAGAGCTAATAGATGTAGAGA
ATCAAGATATAGTTAATTATATAGAAGAACTTAAAAAAAAATATAGTGATATGTCTATAT
ACAGAAAGCTAAGCTCTATAAAAAGTTTCTATAAATATCTTTTAAAGTCTAAGATAATAG
ATGAAAATCCAGTAAAAAATATAGAGTTACCTAATAGAGTAAAAAAAGTTACAGCGGTAT
TAGAAGGTTGGGAATTAAAAAGAATACTAGATGTATGTCAAGATAGTTATGAAGAAAAAA
GAGATTCTATAGTTATAAAATTATTATATGAGACTGGATTTAAAATAGGAGATATTTTAA
GCCTGGAAAAAGATAATCTTAAAAGATATAATTATGAGATAGTAAGCATTCATTCTGCTA
CAAAAATTTTAAATCAGAAAATAAGTGAGGAACTATCAAAAGAACTTAGACATTTTTCTG
AAGAATTACTGCCAAAAATGTATATAAACAGAAATAAAATTTTTCAGGAGTTGACTAGAG
AAGGTTTTCGTGTAAGATTTATGAATTATGGGAAGAGAGCTGAACTCACTAGAGAGATTT
CTCCAAGTATGATCAAAAAGATTATAGCTGAAGAGAAAACTCGTGATGAGCAAGGAATCT
CATTTCTAGATAAAATAAGAGAGCAATACATGAAAATAGGGATAGGAGATGATTAGATGA
AAGCTGGATTTATAGCAGTAGTAGGAAGACCAAATGTAGGAAAATCCACACTTATAAATA
AATTGGTATCGGAGAAGGTTGCAATAGTTTCGGATAAAGCAGGAACAACTAGAGATAATA
TAAAGGGAATTTTAAATTTCAATGATAACCAATATATTTTTATTGATACACCTGGAATAC
ATAAGGCAAAGCATCTACTAGGAGAGTATATGACTAACTCTGCTATAAGAGTTCTAAAAG
ATGTTGATATAATATTATTCATATTAGATGGCTCTCAGGAAATAAGTACTGGGGATCAGT
TTGTGATGGAGAAGGTAAAGGAGGCGAGAAGAACTCCAAGAATACTTGTAATAAACAAGA
TAGACAAATTAAATGAGGAACAACTTAGAGTTAAAAGGAAAGAGATAGAGGAGAAACTCG
GAAGTTTTGATGGAATAGTTGAAATATCTGGACAATATGCTATTGGGCTTCCTAAGTTAT
TAGAGGAAATTGAGCCATTTTTAGAAGAAGGAATAAAATATTATCCTGATGATATGTATA
CAGATATTTCTGTATATAAGATTATAACTGAGATAGTAAGAGAAAAAATATTACTTAAAA
CTAGAGATGAGATTCCACATTCTGTAGCCATTGAGATACTTAATGTGGAAAAAAGAGAAA
AGGGAAAGGATAAGTTTGATATAAATATCTATGTGGAAAGAGATTCTCAAAAAGGTATCA
TAATAGGAAAAGGTGGAAGATTACTTAAACAGATAGGAGAAGAGGCTAGGCATGAGATAG
AGGAATTAATAGGAGAGCCTATTTTTCTAACTCTTTGGGTAAAGGTAAAAGATGATTGGA
GAAAGAAAAAACCATTCTTAAAAGAGATGGGATATGTGGAAGAGAAAAACTAAAGAAAAA
TAGGAGAGGTAAGAAAAAGTGAGTGATGTAAAAATTGAAAAAGGTATGTTAAGGAAATTC
ATAACATACTATAAACCATATAAAAAACTATTTTTTATGGATCTATTGGTAGCAACTATA
TCAGCTCTGTGTGATTTAGTATATCCTATGATCACAAGAAATATTGTAAATAAAGTTATA
CCTAATAGGGAATTTAGATTTTTAATAGTTTTTGCAGTTGTACTTATTACTATTTATTTA
ATTAAAATGTTGTGTGCTTATTGGATGCAATATTGGGGACATTTAGTCGGTGTAGGTATG
CAAGCTGATATGAGAAGAGATGTATATGAACATTTACAAAAATTGCCTGTAAAATATTTT
GATAATAATCAAACAGGAAGCATAATGTCAAGAATTATAAATGATTTACAAGATATCTCA
GAACTTGCTCATCATGGTCCAGAAGATATATTTATATCTTTTTTTATGATAGTAGGTTCA
TTTGTAGTTTTATTAAGAATAAATGTAGTACTTACAATAATTGTCTTTTGTATATTACCA
ATAATAATTTTGTATAGTATGTATAAAAGGAAGAAACTTTTGGCTTCATTTGTAAAAACT
AGAGAAAAAACTGGTGATATAAATGCTAGACTACAAAATAGTATCTCTGGAATAAGAGTA
TCTAAAGCTTTTGTTATAGATGAAGATGAAAAGGAGAGATTTGAAGAAGGAAACCAACAA
TTTGTTACAGCTAAATCATATTCTTATAAAGTTATGGCAGAATATACAGCAGGAGTAGGA
TTTTTCACTGATATGTTAGATTATTCAGTACTTATAGTTGGAGCAATCTTTACATATTAT
GGAAAGATAAATATTGGTGATTTTCTAGCTTATTTGTTATATATTAAGATATTTACTCAA
CCTATAAAAAGATTAATTGCCTTTGTAGAACAATACCAAAATGGTATGAGTGGATTTAAA
AGATTTATAGAACTTATTGAGGTAGATAGAGAAAAGGATAGAGAAAATGCCAAAGAGGTA
GGACGTGTAGAGGGTGAGATTAGATTTGAAAATGTAAGTTTTAGTTATGAAAATAAAAAA
ATTTTAGAAGGAATAAACTTAAATATTGAAAAAGGAAAAATGTTGGCATTAGTAGGACCA
TCCGGGGGAGGAAAAACTACTCTATGTAATCTTATTCCAAGATTTTATACTGTTGATAGT
GGAGATATTAAAATAGATGGTAAAAGTATATATGACTTAAAGGTTGAGTCTTTAAGAAAA
AATATAGGAATAGTTCAACAAGATGTATTTTTATTTACAGGAACTATTAAAGAGAATATC
TTAATAGGAAAAACTAATGCTACGGATGAAGAGGTAATAGAGGCAGCTAAAAAAGCAAAT
ATCCATGATTTGATTATGCAGATGCCAGATGGATATGACACTAATGTTGGAGAGAGAGGA
ACAAAACTTTCTGGAGGACAAAAGCAAAGGATTGCAATTGCTAGAATATTCTTAAAGAAT
CCTCCAATATTAATTTTAGATGAGGCTACTTCTGCATTAGATAATATAACTGAAAGACTT
ATTCAAAAATCTTTAGAAGATTTATGTAAGGGTAGAACTACAATAGTTGTTGCTCATAGA
TTATCAACCATTCAATCAGCTGATGAGATAATAGTTCTTACTGATAATGGAATAGAAGAG
CGAGGAACTCACCAAGAACTTATAGAAAATAAAGGATTTTATTATAAACTACATAGCATG
AACCAATTGTAGAAAAAGAGCAAGTTAGAAAGATAAACACTAAAATAAAAATTTAGTTTT
TAAAATTTTAGTGTACTGATTAACTTGCTCTTTATCTTAGATAAATTTAACTTCTAAAGA
GATCATAAAAGATTATTTGACATCATTAATTACTTTTAAAACTTTTCCAATGATCTTAAA
CTCATCTTCAGGATAGACATATATAGGTTGATAATTGGGATTATCACTCAAAAGGGCAAA
GAAATTTTTTGTAACTTTTATCCTTTTAACAAAAGATTCGCCATTAAGAAAAAAAGCTCC
AACTTCTCCATCTCTAAGTTCGTCTTCTTGTCTACAAAGTATGATAGATTGATTTTTAAT
AGTAGGCTCCATGGAATCTCCTTTTACATTCACAGCAAATACACTATCAGCATTTCTTAT
TCCTGGCAGAGAGATATAATCTATAGGTTCTTCATCTGTAATGGTACCAATACCAGCACT
TATCCTAGAAAATAGAGGGATAAGTATATTATTATTAGAAATATCTTTGATAACTTTTCT
TTTAGATAGTTCTTTTTCATCAGCTAATCTTTTAATTTCATTTAAAATTATCGCTGGTGT
TCTTTCTATGGCAGCCAGATATTTTAGCTTCTCACTCTCTGGAGGTGTAAGTAATAAAAT
TTTAGTAAATTTATCTAATACTTCTTCACTAGGAGGGTTTTTCACCTCGCCTCTTTCGAT
ACTATTATAATATGACTGAGTAATTCCAGATAATTTTGCAAATTTATTTTGGCTAATTCC
AAGAGCTTCTCTTTTAACTCTCAAATAAGTTTTAAAATCCATTTTTACCTCCTAATTTTC
TATATATAGATAATTATAATATATTTTTTTAGAAATATCAATGAAAACTTAAAAATAAAG
GAGCTTGACAAATTACAAAAATAGTTATAATATATATTTATAAATATAGATATCTATTTT
TAGATATAAAAAGTGGAGGAATATATGAAAATTTTAATAAGAAATAAAAAATGGGAAACA
TCTTTTAAAGATGTAAAATTAATATGTGAAGTAACTGGTAGAAATAGAGTATTCGATATA
AAATTCTCATATTCTGGAAATGATGTAAGTATAAAAACAAATAATTTAGATAAAACTTTC
AGATATTTAGAGAGTATTTTTAATAATAATTTAAGTAATGAAGTATCTAATGAAAATAAG
ATAGCAATATAAGCCTCTTAAATAAAAATTATTTTGCATTTATTATTGGAATAGAATATA
ATAAATATTATAGAAACAATGATAAGTCAGCAAAGAGAGGTAGATTATGAAAAAGAAAGT
ATTGGGATATTTGGATGAAAACTATAGTTCTTTTAGTAAAAGTTTCAAAAAAATAGCTGA
ATATATAAAATATAATCAAAGTATAATATCATTTATTTCAATCAATGAATTAGCTAAAGA
AACTCAAACTAGTCCAGCTACGATAACAAGATTTTCAAAAAATTTAGGGTTTAAGGGTTA
TCCAGATTTTCAGAAAATATTCCAAAAAGAGGTCGAACAACAGACTTCATATATGAAAGG
TTTAAAGAGTAGTATTACCGAAAATGAAGATAGTAGTTCTGTATTGAAGGATATGATAGA
TACTAATATTGAATTACTTCAAGAAATGGATACTTTTGAAATTGAAAAAAGTTTAGATAA
AGCTGTAGAGTGGATAAAAAAAAGTAGAAAGCTTTATGTATTAGGGGCAAGAGGTTCATA
TGCCTTAGCTTACTATCTTTATTTTATGTTAAAAGAATTTAGAGAAGGAGTAGAGTTAAT
GATTTCTGGAGCATCAGATTTTACTGATAAGTTACTCTATACTCAACAAGATGATTTACT
ACTCACTATATCATTCTATCCATACACAAACTTTACCTATCAAGTTACAGAGTTTTTTAA
AGAGCATGGGAATAAAGTAATAACAATAACTGATAAAAAAGATTCTACACTAGGTAATAT
TTCTGATTTAGTTTTGACGACAAAAAATGGTGAAAGAGCTTATACTTTTGTTCCTGGAAC
TGTTATAATTAACGCTTTATTAGTTAAATTAGGAATAGAAGATAAGGAAAATACAGTAAA
GAAATTAGATAAATTAAAAGAGATTACAGATAGATTTAATATATATATAGATAAATAATA
TTGGAGGAAAAAATGAAAATAGGTTTTATAGGTTGTGGGAATATGGGAGAGGCCTTTTTA
AAAGGCATTATAAATTCTGAATTGGTAGAGTTAGGGGATTTATATGTATGTGATAAGTTA
AAAGGGGAAGAGATAGCTCAAAAATATAATATTAATTGGTATGAAAAAGAAGTTACCATT
GTAGAGGAATGTGATATAATATTTTTAGCAGTAAAACCAAATGTCTATTTTGATGTGATC
AATAAGATAAAAGATAGTGTCAATAGTAGTAAAATAATAGTTACTATGGCTCCTGGAATA
ACATTGGAAAGTGTTTTAGATGCAATAGATAACAGAAATAGTAAAATAGTAAGAACTATG
CCAAATTTACCATTGATGGTACAAGAAGGGTGTATAGCTTATGCTTTTAATGAAAATGTA
GAAAATAATGAAAAGGAGTTTTTTAAAGAACTTTTTGAAAAAATTGGGGTAGCTATTGAG
ACAAAAGAGGAGTTATTTGATGCTGTTATAGGAGCTTCTGGATCTTCTCCAGCTTTTATG
TTCATGTTTATAGAGGCTTTAGCAGATGCGGCTGTGTATGAAGGATTACCAAGAAGTGAT
GCTTATAAGTTAGTAGGACAGACTCTAATAGGATGTGGAAAGTTATTTTTAGAAAGTGGA
AAACATCCAGGAGAGTTGAAGGATAGTGTATGCTCTCCAGGTGGGACTACAATAGTAGGA
GTTAGATATTTAGAGGAAGCTGGTTTTAGAGGAGCAGTTATTAGAGCTGTAACAAAGACG
ATAAAAAAGTCTAAAGAAATGAGCAAAGATAGTAATAGTAACTAAAAAATAAATTGACAA
AATTAAAATTATGTGATATTATCTTATGTGCTTGGAAGGTTATCCTAATTGGTAAGGAAC
CGGTCTTGAAAACCGGCGCCGCAAGGCTTCAGAGTTCGAATCTCTGATCTTCCGCCATAA
AAGGTGAAGTGGCAGAGTGGCCTAATGCACTCCCCTGCTAAGGGAGAGTACCTATAAACG
GTACCGAGAGTTCAAATCTCTCCTTCACCGCCATTTGAATGAAACGGGTAGTAGGACTAC
CTTTTTTTTATAAAACTGCGTTCGTAGCTCAATTGGATAGAGCGTCTGACTACGGATCAG
AAGGTTAGGGGTTCGATTCCTCTCGGGCGCGCCACTCAAATAATATTTAGAGAGTATGTG
CTCTCTTTTTTTATTCGAATATTAATAGTATTAAAAAAATAATATAAAAATAAATATACT
CTTAAAAAATCGTAAAGGAGAAAAAATGTTTGGAATAGTTAATTATGAGATGTATATTAC
TTCTAGTGTAATATTAGCATTGATACCAGGAAGTGATACAATGTTTATTTTGGGACAAGC
AATAGCAAATAGTAGAAAATCTGGAATCTATTCAGCTTTAGGAATATGTTCTGGAATACT
TATACACACTTTTTTAGCTGCATTTGGTCTATCTTTAGTTTTAAAAAATTCAATAACATT
ATTCAATGTAGTAAAGCTATTAGGAGCTATCTATTTAGTATATATGGGAATAAAAAGTAT
TAAATCTAAAGATAATCTTTTACTTGAAGAAAAAGGGCAGCTAAAAGAAGATTTAAAAAA
ATCTTTTATTCAAGGAATGGTAACAAATATTTTGAATCCTAAGGTAGCGTTATTTTTTTT
AGCTTTTTTACCACAATTTGTAGATGTTGCAAATAGTTATGGAGCCCTTCCATTTGCACT
TTTAGGATTGACCTCTTTTGTAATATCAGGTACTTGGTGTGTATCACTTTCAATATTTGC
TTCGTTCATAGCAATATTTTTAAAAAAGAATAAAAATTTTGGAAAGATAATTAATAAAAT
CTCAGGAACTATATTTATTGTTTTAGGAGTAAATTTATTAAGAGCTAAGATAAATTAATG
ATTAGAAGAACTTTCAAAAAATAAAGTAAAAAATTGTTGACAATTAAATGGGATTATGAT
AAGATTATTTCAAATCAATGAAGAGGAGGAAGAGAAAAATGTTAATGATAACATTACTAA
GGAACAGGAAATATAATACAACTATATATAATTTCTTTTGTAATGAGTCTGTTAATATTT
TTACTGATTCTTCTGAAGAGAATATTTTTTAGTGATTAGGTGTATAGTATTTCTTAAAAT
TTTTAAAAATTAAGATTGTACACTTGATTTCTAAATATGTTTCGGATTAAGTGTAAAAAC
TATGGTATATTTTGTTATTAACAGATTGACATTCAAAAGATGTCGATCTGTTTTTTAGTT
ATATAAATAATTTAAAACATTTTAGGAGGAAATTTTATGAAAAAAGTATTTTTAAAAGTT
GTTTTTATGTTTATGTTTGTTATATCTGGACTTAGTTTTGGAGCAGAGAAACTTTATGTT
GGAACTAATGCTGAATTTGAACCATTTGAGTATTTACAAAATGGAGAGATTGTAGGTTTT
GATGTTGATTTAATGGAGGAAATAGCAAAAATTACTGGGAAAGAGATCATATGGAAGAAC
ATAGCTTTTGATGGATTATTACCAGCTCTTCAAACTAAAAAAATAGATGTAATTATTGCT
GGAATGACTGCTACTGAAGAGAGAAAGAAATTTGTAAATTTTTCACAAACTTACTATGAG
TCAAATCAGATGATGTTGATAAATAAAGAAAATCCAGTTGTGAAATCATTCGATGAGTTA
AAAGGACATCATGTAGGAGTTGTTTTAGGATATACTGGAGATATAGCTGTAAGTGAGATA
GAAGGGGTGAAAGTTCATAGATATAATGGAACATCAGAGGCAATAATGGCACTTAAAGCT
CAAAAGGTAGAAGTTGTTGTTTTAGATTCAGAACCAGCTAAAAACTATGCTAAACAAAAT
CCAGAATTAGAATTAATAAATACAGATGTTGCTAAAGAAGAGTACGCAATAGCGGTAAGA
AAAACTGATGAGGCTCTTGTAGAAGATATAGATAAAGCATTAGTTGAATTGAAAGCAAAT
GGAACTTATGATAAGTTGATTAAAAAATATTTTTCTGATAAATAATTTAGGATAGAGGAG
AGGAATTTTAATGAAAGAAAAGGTAGTGTTGGCTTATTCAGGTGGACTTGATACTTCAGT
AATTGTACCTTGGTTGAAAGAAAATTATAATAATATAGAGGTTATAGCTGTATCAGTGGA
TGTAGGTCAAAAAGATGATTTTGTAGAGGTAGAGAAAAGAGCTTTGGCTATTGGAGCTTC
TAAATTCTATGTGGTAGATAAAAAAGCTGAATTAGTAAATGATTTTATTTTTCCAATGTT
AAAATCAGGAGCTAAATATGAAAATGAATATTTATTAGGAACATCAATAGCAAGACCAGT
CATAGCGAAGGCTCTTGTAGAAATAGCTATAAAAGAGGGAGCTAGTTATATAGCACATGG
GGCAACAGGTAAAGGAAATGATCAGGTTAGATTTGAATTAGGGGTTAAAGCCTTAGCACC
AAATATGAAAATGATAGCACCTTGGCGAATTTGGAGTATAAAATCTCGTAAACAGGAGAT
TGAATATTTGAAATCTCATAATATAGATTTACCTTTTAAAGAGGGAGTTACATATAGTAG
AGATGAAAATCTTTTCCATATTAGTCATGAAGGACAAGAATTAGAATCTCCAGCTAATAC
TCCTAAATATGAGGATGTATTACAATGGGTTTTACCTTTAGAAAAATCGAGTGATATAGC
TGAATATGTATCTATTGAGTTTGAGAAGGGAGTACCAATCAAATTAAATGGAGAGAAGTT
AGACGGAGTTGCTCTTATTAATAAATTAAATGAAATAGGAGCTAAGCATGGAATAGGAGT
GATAGATTTAGTTGAGAATCGTCTTGTTGGAATGAAATCAAGAGGTGTGTATGAGACTCC
TGGAGGGACAATATTATATTTTGCACATGAAGAGTTAGAAAGACTTTGTTTAGATAGAGA
TACCCTTCAAGCAAAGATAAAACTTTCACATGATATGGCTAAATTAATATACAATGGACA
GTGGTTTACAAAATATAGAAAGTCTCTTTCAGCTTTTGTAGATGAAACTCAGGAGTATAT
AACAGGTATTGTAAATTTAAAATTATATAAGGGAAATATACTTTTAAATGGAATGGAATC
ACCATATTCTTTGTATTCAGAAGATTTTTCAACATTTGATGAAGATACAGTATATAATCA
ACAAGATGCAGAAGGTTTTATTAATTTATTTGGATTACCTATTAAAATAGAAAGTTTATT
AAGAAAATAGGTAACTTAGGGTATAATTTTCCATTCAAATATAGACTAACATAGAGAAAG
AATTGCCTGGTACACAATTAAAGGTTTGAGTGTACAGGGCAATTCTTTATTTTAATTTTT
ATTTATTTTTTGAAGAATAAATGAAAATATTAAAATGAGAACTATATTTAGCAAAAGTGG
TGTGATAACACCATAATTAGCACTCAAAATGATAGCTGAAACTATCATTAAAGGTCCAAT
TAGAGCGGTAATTGAAAAACCTAGTGAGTAATCCCCAAGGACAGGAGAGGAAAACTCAGA
GTCACATATTTTTAAAAGTAATATTCCAGTGAGAAACACTCCAAAACTAGTTCCAGTTAT
TGATATTGCTCTTTCAAAGGCATAATTATTTCTAAAGTATTTGTAACAATAGTATTTTAT
ACAGTACCAAGTACCAATAAAGCCTAGAATAAGCATTATTGTGATTGGTAAAAAATATGT
AAAAACAGCCCTAAGTGGTAGAGATGCCACAGCACTTACTATTGCAAACTCTGTAAGAAG
TGCAGAAATTTTACTTTTAATTTTTACATCAATACACCACTCCAAATCTAGTTTCTTTAT
AATTTGCCATACACTTATCATAAGTATCATAGCAAGTGCCCAAACTGAGACAGATGAAAG
GATAGGAATCTTATACTTTCTGATAAAATCTAAAAAAAGATATGAGACTCCACACACAGA
AAAAATAATGGCAACATGAAGAGCTAAAGTATCTATTGATGATGATAGCATGGTCTCTCG
TCCTATTGAGTTTTGTTTAGTTATATCCTTATAATAACCTTGTTTTAGTTCTTGTGGTAT
ATGACTTGGATTTTTTAAAAGAGATGTCTCTCCATTTCGACAGGCTCTATTGATAAGATA
GACACCGATTAAAATTCCACCTATAAGACCAAAAGTGGCAGTAGTAGTAGCTATACCTTG
TGATATTTGCCAATAATCTATATTCATCTCTTGTAAAGTTTTACCTATCATTCCAGCTGT
TCCATGTCCACCAGCAAATCCAGTATTAAGCTCAGCTCCAAAAGTAGGATAAAGAGGCTT
GCCTAGTATATATGTATAGATAAAATTTACAAAATAGCCTATAGCTAATTGTAAAAAAGT
TACAATAAATAGAATAAAGCTAGTATTTATAATATCTTTAGCCTCTCCCTTACTATTTTT
TATGTTGAAATTCATTCCTAGTGGAATACTAGCTATTATAGGAACTATGAGTATACTAGG
AAGTAATGAGATATCTTTATTCCAAGTAATAGGAATAGAAAATGAACTGAGTTTTCCTAA
AATCTCAGGTCCAATTATTAAACCAATTCCACCACCTATGATTGAAGCTGGAATAAATAA
TTCTTGAAAAATTTTAAATTTGGATTTTATAATTACTCCTAAAATTAAAAGAAAACTGAG
ATAACAAAGAATGTAAAAAAATTGTTGCATGAATACCTCCTAAAAATTAATAAGTAATTA
TATCATTAAAATTCATAAAGGTAAATAAAAAAAGGCTACTGCAAAATTTTTAATTGTATA
TTACTCCTCATTTAAAAGGGAATAATTACATTGCAACAGCCTCAGAACTTTTATTATAGA
AGTATACTAGTCAATTTTTAAAGAAATCTACAGTTATAGTTTCTATTTTCCATATTATAT
TTTTGATTTTCAGTTCTTTTCATAACAATTTCTTGATTTAGTTTTTCTACTCTATTCCAA
TCTGGAGTATCTTTTAATAATTCTTTTCTGATTTCTATCTTTCTTTCTGCTATAAAAATT
CTATTTTCTTCTAATTTCTTATCTAAAGGAAGACCATTTCTATTAAAATTTCTTCCATAA
CCACAATTAGTATTTGGATTATTGAAATTTCTTCCATAAGCGTAGTGAGTGTTTGAATTG
TTATAATTTCTTCCATAAGCAACCGAATAATTTTGGTAACAAGCTCCAGTTCCTCTACCC
ATATTTCCCATACCTCTAGCAAATACAGTACTTCCAATTAATAGTGTTGCAACTCCTACA
GTTAAAATAATTTTTTTCATAAGTTATACCTCCAAAAATTTTTTAATTTCCTTTATGGAT
TAAGTATAACTTTTGTTTATGACCTCAATATGTCAGACTAAAATTATATTTTTTCTAATA
AAATAACACAATATGATTTTACTCCAGTTTCATCACCAGTGAAACCTAATTTTTCTTCAG
TAGTAGCTTTTATACTGATTTGCTCTATGTTTATTTCTAGTATTTGAGCTATTTTTTTTC
TCATTTCTTCAATATATGGTTTTATTTTTGGTTTCTGTAAAACTATTACAGAATCAATAT
TGACAATTTTATATTTCTTTTTAGTTATAAGTTCATTAACTTTAGCTAATAAAATTGTAC
TATCGATATCTTTATATTGAATATCAGTATCTGGAAAATGTTGTCCGATATCTCCTAGAG
CTAAGGCTCCAAGCATAGCATCCATAATAGCGTGAATTAATACATCCCCATCAGAATGTC
CAAGAACTCCTTTAATATGAGGAATTTCAATACCACCCAAGATTAGTTTTCTTCCTTCTA
CAAGTTTATGAACATCATATCCATTACCAATTCTAAACATTATTGCACTCCCATCTTTCA
TAAATTTGGTTATAAAATTCTAAAATCTCATCTTTTGTAACAGTTGATGTCCCCATCTTA
CCAACTACAATACCAGCAGCAGTATTAGCTATTTTAGCTGCCTCATGCCAATCTACACCA
GCAGCACTAGCTAGAGTAAAAACAGATATAACAGTATCACCAGCTCCAGTGACATCATAG
ACTTCTTTAGCGAAAGTAGGGATATTTATAATTTCGTTTAAAAATAGGCTCATTCCTTCT
TCACTTCTAGTAAGTAAGAGATTATCAAGTTGTAATTTTTCTTTTAATTCTTTTCCAAGA
GCTTCAAAATCAGTAACATTATTTTTACCTAAGCATTCCATAGCTTCCTTTCTATTAGGT
GTCATAGATGTAGCACCAATGTAATTCATAGCATTTTTAGGTTTAGGATCAACAGTAACT
ATCTTATTTTTAGCTTTACAAATTTTGACAATCTCTTTAGCAACTTTTGGAGTGAGGACC
CCTTTGTCATAATCAGATAGGATAACAGCATCGAGTGAGTCAATTTTAGATTTAAAATTT
TCTAATAAAAGCTCTTCTAGTTCTTTTGAAATAGTTTCTGCTTTTTCCCAATCAATTCTT
AAAAGTTGTTGATTTCCAGCTAATATTCTTCTCTTAACAATAGTAGGAATCTCCTTTGTT
CTAATAATACCTGAACTATCTATTCCTTTTTCATCAAAAGTTTTGAGTAATCTATCTCCA
TTTGTATCTGTACCAATGACACCAAAACATATGGTTTGAGCCTCAAGCACTGATAAATTA
TTTACAACATTGGCTGCTCCACCTAAGACAAATCTTTCTTCTTTGACATTAACGACAGGT
ACTGGAGCTTCTGGTGAAATTCTGTCAACTACACCTATTATATAATCATCTAACATAAGG
TCTCCAACAACTCCTATCTTTATATTTTTAAAACTATCTAATATTTTTTGTAAATCTAAT
CTGTTTTTCATAACGCTCCTCTTTTCTTAATAAATTTTTCTATTTATTATATCCTTTGCT
CTTTGATGAATTTCATCTCGTTCGAAGGAATCAGTTTCATTGTTAACAATATTTACTTTC
ATTTTTATATAGATATCACTTATTTCATGACTTATATTTTGATTTTTGAAAAAAATATCA
ATCATAGGAAGTGTACCGAAAAATGGAATTTGGCTGTTGAGATTATGAACTGTAGCTTTT
TTTAATCCTCCTATAAATATGGTTTCTCCATCTCTTATTTTAATGGTAGTTTCTATACTT
CTACCTATTTTAGATCCACCTTCAGAGTTATATGTCCCACTATCTTCTGCCTCATCTTTA
TTAATTTTTAATTTAAAATTACTAATTTCTATTAATACTTTTAGGATTACCCAGCCATCT
TTTCTAATAGTAGGTGTTACCTTCAAAATAACACCAGCTTCCCTAAATATAGGAGTAGTG
ATGACTCTATTGTTATCTTCATCTTCCTCCTTTTGTTCCCCAACAATGACCTCTTCAGCA
ACTTTAAAACTTCCTTCTTCCCCATCTAACACCAAAATAGATGGTCTAGAACTTACTACT
AGGTCTTGAGTGCTTTCTAAGAGATTAATTCCAAGATTAAGTATATCACTTCCAGCATTA
AACTGTTTTGAGATAGAGATAGCTGAAGAGTAAGCATTTCCAAGTCCAGTGACAGAACTA
CTACCTAATAAAGAAAAATTCCAATCTTCATTTCCTTTGAGATTTTCATTATTATTATAT
ATCCAATTAAATCCTAAATTTTCAAAAAGATTATTAGTAACATCGAGAATTTGTGCATCT
ATTCTAATCTGTTTCATATCACTATCTAAATCTGCAATAAGAGCTTTAGAACTTTTTATG
ATTTCCTCTTCTCCAGAAAGTAGAAGAATATTTTTCTTAGGAAGAGATGAGATTTTTAAT
AAACTTCCGAAAGTTTCTAAAAGAAGCTTCTTTATATCTTCACAGTTATTATTGTAAATA
TGTATTGTTTCAGTTAGAATTTTTTTACCATTGACCATATTTTGATAAGAAGTATTATCT
TTTTTTAATGAAGATTTTTCTTCTCTATTAAAGAACTTATTTTCCCTTTTCATAGTGATA
TTTATAGATTTATTCATTTCTGTTAAATCTATTAGATCAATAATAGGAAAATAGCCTTCT
TTTTCAAATTTTACAATATATACAGCTGGATCTATATCATTTAGTAAAAAGTAACCATCA
TAAGTTGAGAATACAGGCTGAGAAAAGCTATTTATTAGAGTTATTTTCACTCTTTCAAGT
CCTTTTTTTGATTCTTCAGATTCCACACGACCAGAGAAGATAAAATTATTATTTTCTCCT
CTTTTACTTAAAATAAAGATTTGACCACTTTTAGAAAGTTTAAGATTATAGAGTTGAATA
AATGTATTGAGTATATCTTCTAATGAGATATCAGCAGGAAAATAGGTGTTTAAAATAATA
TCTTTTATCTCATCACTTGGGATTATAGCTACTTTACTTTCTTGACTGATAATATTAAGA
GTTTCTCCTAAAGTCATATTTTGTAAATTTAATTCATAAGTGATGTGATTTTTAAGTTTT
GTATGATCAAATTGTCCATAACTATTATAACAAATAAAAAAAATTATTAAAAGTATAAGA
TTTTTTTTTCTCATAAAATCTCCCCTAATTTTCAAGTAGTTGTAAAAAAGGGGAGTTGTT
TTTAAGAATAATCTTATATCTTAAATTATTGAGTATAACTTCCTCACCCTCATAAAAAAT
ATTTTTACTACCATCTTTATAATTTAGTATTATATAGTTTTTTTTATTAAAGCTTAAATA
TTTAATATTAGATATTTTTTTATTGCTTAGTTTTGAAATTGTTATAAGTGAGTCTTGATT
AATTTCTTGTTCTATTGTATTAAGTACATTAGAAGATATTTTTGTAATAATTTTTCCTCT
AGGAGTAAAGGATATTTTTGTAATACTATCACTAAAAGAAATTTTTTTCTTGTTTTTTTC
TAGTTCTTCAAGAAATGATAAGATATCTTTATCTTCACCTTCTATTATATAAGGTATGTA
AATTTTATTGCTGTTATTTACCTTTTCAACCCTACCAATAGTGTTAATAATTAAATGATG
AGAGTTAGCTTTTTCGCTTATAAATTTCTCAAGGCTACTTATATTTTTAAAACTTTTATT
TTTTTCAATCTTTTCAATATTATTTTGAGAAATCTTTAGCTGTTCAAGATTTTCTAATAA
TTTATTGTATCTTTGGGTACTAGCTTGTTTTGTTTTTTGCTCTTTTTTAATTTTAATTTG
AAGAGATTTTAAAGCTTCTACTTTTCCTTTATAATCTTTAAAAGGTAAAAATATTAAGCT
ATACATAATAAAACCAGCAATAAAGATAGAAATAAACAAAAGAATCTGAGCTTTATATTC
ATGATAATTAAAATTCTTCAAGGATATCATTTGTCACCTCTATATCTATATTAAACTCAT
AACTATCATTTTTGAGTTTAATATAGTCATGATTAAATTTTTTAAAAAGTTTATTTTGGA
GAATACTGTTTTGAAATTTATAAATTGCATCTTCAGAGTTAGAAATACCTTGAAGATTAA
TAATACCATCGCCGTATTCAAAATTAGTAAGTTCTAAATTTTCATTTTGAGATATAGAAG
TCAGAATTTTATGAAGTTTTATTTGATTAAAATATTTTACTTTACTATTTTTTTTGATAT
TTCTGATCTCTTCTTCTAATTTTAATATTTCATCTCTAATTTTTAGATTTTTTTCGTGGA
TTGAAGAAAAATTTTCTTGATAAGTATAAATTTTGTTGTCAATTGTTTGTCTTAGAAAAT
ATAGTGTGAAAAATAAAATTGAAGATATAATTATAATAAGTGAGATAATGAAAGTAGAAA
TTTTTAAATTTTTTTTATAATTTTCTTCTAAGATATATTCGTTAGGAATAAAATTAAAAT
CAGTTTTTAAAGTTAGTGGATATTCTCTCCAATCTTTGACTTTTAAATTTGGAAAGTATT
TAATTATTTCTTTTTGAGCTTCATAAACAAAGCTTTCACCTTTGAGATTTTCTTCTAGAT
ACTTAGGAAAAGACAATAGTTCATCCTTTTCAAATTCACTTTCTTGAAAATTGACCAATT
TATTTTCTAAAAAGTAATAGAGTCTATATTTTTCATCTTCTATTTCTACATATGTTTTTT
CTATATTGTTTTTATTAAAAAGCTCTAATAAAAAGAGTGGATATATTCCTAAAAGAGTTA
TATTTTTTTCTTTTAAATTATCTAGAAGAGTATAAATTTTATCCTTCTCTATTGTAATAA
AAAGTATCTTTTCTAAATTATTTTCTATTTTTAAGCTTAACTCTTTTTCTAAATAGTAGA
GTTCATCATAATCTTCAAAGATATTTTCAAGTTTTTCTATTATTTCAAATTCTCTTTCTC
TTTTATCTATATCTTTAGAAAAGATCATAGGAATGATATGGAAAAAATTACTATCTAGTA
TAAGAATTCCTTCCTGATAATTTTCAATCTCATCTAAAGTAAAAAAATTAATTTTCTTTT
TTGTTAGAAATTTATCAATTATTTTCAATGTTAACCACGAACTCCTTTAAAGTTTCTAAA
TTAGGATTAAGAGGGTTTTTATTTCCTTTTTCATAAAGTAAATCTATTTTAGCTAAGAAG
GAAATAAGAGTATTATCTTCAGGATTAGAGAGAGTTTTTTTCATCTCTATAGTAACTGTA
TTAATTGTATATGGATTAGAATAAAGATTAATTAGAATAATTTCTTTAAAGTTTACCTTA
CCGCTATCACTGAATTTATAACAAATTTTTCCATTAAATCTTAGCCTGTAAAGAAAATAT
CTATTTTTACTGTAGTTATTATCGTTATTTCCAAACCAAATTCTTGTATATTTCTCATCA
ATACCTATATACTCAGCTGCATTTTCGTAACTTCCAGAAGAAAGAATTTGATCTATTTTA
TGTAATTCATCGTAGATAAGTATCCTCAAATTGTGAAGTTCAGAGTCTATTTGTATAGTA
GAAAAGTGAGAAGACAATCTTTCTCCTTTTCTAAAAATAATCTTGTAGCCAATCAAAAAA
TTCCAAGATAAAAAAATAGTAAGTAAGAGTGTACTAAGCAGTATAAAAGCTTTATTTTTT
GAAGTTTTCATATCCTTTTAAACTCCTAACTTTTGATAGATCATTATTCAAAATTTCTAT
ATTGATAATAATGCCAGTAGTAGTTTTTTCAAAATAACCATGAATATTGTCAGCAATAGA
GTTACTATTTTCAACATAAACAATATTATTGTAATTTTTACACTCAATAACTTGTAATTT
TCCAAGATAGAATCTAAATATGACAAAAAAATAAAAAATATTTTTTCCATCACTTGTTGG
TAATTCTAAAAAAAGTGTATTTCCCCTATTTGTTTTTTTCTTGAAAAAATCTTCAGTTAA
TCCAAGTTGAATTTCTTTATTATAATTTAACACTATAGCAGCATTTTCTAGATATTCCTT
ACCAATGTAGTTTATTGGCGCTATTTGGCTATTATCAATACTTTTTTCTATAAGTGATAA
GAGTTTTACCGTATCTTTTTCAAAAAGACTTTGATTCATGAGAGAAGTACTTAGATCGTT
AGAGATTTTTAAAAGTGGAAAAATTAATGCAGAAAATATACTTAGAAGACCTAAAGTAAA
GATTACTTCTAAAAGTGAAAATCCACGATTTTTTTTCATAAAAATCACCATTTATTAACT
AAATTCTCGCTTTTAAAACTTTTATTATTATTAATATACATAAAGTTTATTTTTAAATAC
TCATATTTTTCAATTTCATCATGATAGTAAACTTTTGAGATCTCTAATTCTAATTTTGAC
TCCTTATCTAGCTGATAGGGAAGAAAGAAATTTTTGGTAATATTATCTTTTCCAAAAGTT
TCAAAATTATATTCTTTCTTTCCAATTGAATTTTCTAAAAGTTCAAACTCTTGGACTAGT
AGTTGCTTTTCAATAGCTTTAAAATTATAAAAACTTTTTTCTAAAGAAATGTATCTCCTA
TTGCTAGAGAATGAAAAGTGAATGTATTTTATCAATGGAAAAATACTTATAAAAAAAAGT
GCAATAGATATAACTATTTCAATAAAACTTAGACCTTTATTTTTCATAATTACCTCAACC
AAATAAAAAGGAAAGCAAGAATTAAAAATGGAGAAAAAGGAATTTCTCTTTTTTTTCTTT
TACTAATAAAAAATATTATTCCAACAAATGAAGCTGTGGTAAAAGAGATGAGGTAGTAAA
GATAAAGGTCGAAAAAGTTAGTATAACCTAGGATATATCCTAGAGATAACAAAAGCTTTA
TATCACCAAAACCAAAAATCTCTTTGTTTAAAATGTCAGAAAGGTATCCATAAAGTAATA
GTAATGGAAGTGTATATAAACCCATACCTATAATACTATTTTCTATAATTTCGTAATCAA
ATTTTTTTAAAAATATTCCTACTATAAGTAAAGAAAAATTTAAAAAATTTGGGATATAGA
GTTTTTTAATATCTATAAATATAATAAAAAAAAGTATAATAAAAATTAGTATTCTGTCCA
TTTATTTCCTTTTGTATCATACTCTTTATTTTCAGCTGGTTGAAACCAAATGTATATTCC
ATCACTTCCACTAGAATCTGTTATATTTGGGTTTTTAAATGTGAGTCCAATAGTTCCGCC
GTAGTTTATAGTTTCTTCAACTTGAGAATTATCAGGATTTGTAGTTCTACTTCCTCCTAT
TTCTAGGTTTCCATCTTCTATCTCTTTAAAAGTTTTTTCATCAAGATATGGTTCAAGTTT
TTTTAGAGCTTCTATAGTTGTAGATCCTTCTTCGGGAGTGCCAGTAACATTAGCTGGAGA
CTCTCCAGTTTCTATAAAATAGAGCTCGCTAGCTGTCCGTAAAGTGCCTAGGATGGCTAT
GGCTTTTGTATCTCTTCCAATAGCTATCTGTTTACGCAGTTTTGGAACACCTATACTTGC
CATAATTCCAATAAGTGCAATAGCAACAGTGACTTCAATTAAACTGAAACCTTTGTTTTT
CATAAAAAAATTCCCCCTTATATTATGATTTCTGAAATATTAAATATAGGTAAATAAATA
GCTAAAATTATTATTCCTATAATAATTCCTAAAGTTAGAAGTAAGATAGGTTGTAAAAAT
GTTGTAAGTTTGAAGAGATAGGCTTCTAACTCTTTTTGCTCAATAAAAGATATGGAAGCA
AAAGCATCACTTAGCTTTCCAGTTTTTTCTCCTACAGAAATAATATCTAACTGATTACTA
TTGAGTAAAGAACTTAAAGAAAATGCCTCTTCAATAGAATTCCCAACTTTAATTTTGGAT
TGAATTTCTTGTAATTCATATTGTAAAAAAATATAGGGTGTAGCTTTTTTTAAACTTTCT
AAGATATCAATAATATTAATTCCAACTTCACTCATTATAGAAAAATTTTGTGTAAGATTA
ATAAGTAAACTTTTTTTTATAATTTTTCCATAGAGTGGGAATTTCAATTTCAAATTTTGA
GATTTTTCTAATGAAATTTTTTTAAAAAATAAAATAATTCCAGTTATAAGAAAAAATATA
ATAAGTAAAATGTAGAGGATATTTTCACTGAGAAAAATTATAAATTCAGTAAGTAAAGGT
AATTTTGTATTTGTATTTTTGAATAACGAGATAAAGCTAGGAAAAACAAAGATAAGCATA
AAAAATAATAGAAGTATGGCAAATACAAAAACAATACTAGGGTAGAGCATTGCTTCTTTG
ATATCTCGTTTAATTTTTTCTTTTAAAATTATATTTTCACATATCTTATCTAGATTTTTT
AAAAGTTGACCAGATTCTTCTCCGACTAATAAAAGATTGAGATAGGTATCCCCAAAGACA
TCCCTATATTCTAAAAAAGCGAGATAAATATTTTTTCCATTTAAAATTTTATTTTTAATA
TCATTTATGATACTAGAAAATATATTATTTTTTTCTTGAGAGCTTAAAATATCTAAAACT
GTTGAGATAGTTAGTCCACTTTCTAACAAAGTTTTAAAATTTTTTGTAAAATTTAGAATA
TCACTTTGCAAAATCTTGTATTTTGGTGTAATTATTTTATAAGATATGAGAATTAATTTA
TTTTTTTTAAGATAATTATGAAAATCTTTTGATGAGTCAAATCCAATTAAATAAGAGAGT
TTTTTTCTTTGGCTATCATAAACTTTAAAGGAGTAAAATTTCATAATTAACACTGCCTTA
TAATCTCATCTAAAGAAGTTATTTTGTTTAGTGCTTTTTCTATCCCGTCTTCAATCAAAG
TTTTGACTCCTTTTCTTTTAGTTAAATTTTGTAGATCTTGTAAAGAGATATTTTTTTCTA
AAAGATTTCTTATCTCATTGTCAAATAAGAGCAATTCAAAGATAGCAATTCGTCCTTGAT
AACCAGTATACTTACATTTTTCACAGCCATTAGCTATATAGAAAACTTTATCTTTGAATG
CATTTAAATCAACTTTTAAAAGCGAAAGTTTTGCTAAGAAGTCTTGATCGATAGTAAGGC
AATGTGGACATAATCTTCTAACTAAACGCTGAGCTACTATTCCAATGATTGAAGTAGAAA
CCATATATTTTTCAACTCCGATATTGAGTAGCCTAAATATTCCACTTATAGAATCATAAG
TATGTAGTGTAGATAGAACTAGATGTCCTGTGAGAGCAGCTTTGACTGCTATTTCAGCTG
TTTCATAATCCCTTATTTCACCTATCATTAATATATCGGGATCTTGTCGAAGATAAGCTT
TTAAGACAGTAGAAAAATCTCTACCAATTTCTTGGTTGTATTGGACCTGATTAATTCCCT
CTATTTCATATTCAACTGGATCTTCAACAGTAGAAATATTAACTTGTCCATTATTTAATT
TTTTTAATATGGAATATATAAAACTACTTTTACCGGAGCCAGTAGGTCCACAAGCTAAAA
TTATTCCATTTTTTTTATTAATGAGATTAGATATTTTATTGAAATTTTCTAGATTAAGAC
CTAGGTTTTCCAATTCGAAACTATAATTTTCTCTATCTAAAATTCTAATAACAGCTTTTT
CACCGGTTATAAGTGGAACAGTAGAGACTCTAAAATCTATATTTTTTTCATCTATCTCCA
TTCTAAATTTTCCATCTTGAGGAAGTTTTCTTTCCGTAATATCAAGTTTAGAAATAATTT
TTAATCTAGAAATTAAAGAAGAATGAAGAGAAGAGTCAATATTCATTTCTTCATGAAGAA
TCCCATCTATTCTATATCGAATTCTAGTTCTATCTTTTAAGGGCTCTATATGAATATCAC
TAGCTTTTTTCTCTACTCCAGAGAGAATAATAGCACTTAATCCTTTTACAACAATGGGAT
TATTAGATTCTAGTGAAGAATCTATACTAAGTTCAGTAGAAAATTTTGATTTTTTACTAT
GGGAGCTCATCTCTTTGAAGATATCTTTAATTTTTTCTGAGCTATTTTTTATCATAATTT
TTCACCTACAATAAAAAAAGTATTTGGATTTTCTTTGTTAGATAGTATGACATAGCTAGT
ATAATTATTTCCCTTTATAAAAATAGTAACTTTAACTATTTCTTGATCTAGGGATTTTGA
AAAAATAAAATTTGGAATGAAGTAAAGAAGAAAAAATAGTATAAACTTCATATTTATTCC
TCCTTCCACTTTGGATTTGCAGTAGTCCATTTATTATGAAAAAGTAAAATATTATCATAT
TTAGCTGTTTTATCATCAATATTTTTATACACATTGATTTGCATATATTTTATCAAATCA
AAACCGTAAAATGAAATTCGATATTTTGCAATATTATCATAACCAAAGATATAAATACTA
AAAGATGGAGTGATATTTCCATTTGAAGTAATCTTAGATTTGAACTTTACTTGTGTTTGC
TTTTCAAAGATACTAATGTATTTTAATTTTCTAGGAAGATGAATGACTTCTTTATCTATA
ACACTCATCTTAGATATAGTAATCTTTTTTTTAAGGTAATCTAGTTCAATATCATAGCTT
GTTCTACTGTTAAAAGCTTTAATAGCATAAGTAGTGAAAACTTCATAGATTTCTGTTTTA
GCTTTTATCAACTCCTCTCTTTCTATAAGTTTTCTAAAATATATTAGACCAAAACTTAAT
AATAAAAGAACAAGACTTATTTGAAATAGCGTATCTATAAAATAAAACCCTTTTCTGTTT
TTCATCAATTTTTATCTTGCTAAGAGTATACCATATTTTTTTCAATAATCAAGAGTTATT
GAGAGAGTTTTAACAATTTATTTGTTACGGATTAGGAAAATAATAGAAAAAAAATGAAAA
ACAAGGTATAATATGGTGAAAAGTATTAAAAATGGAGGAAGTTATGGTTTTAGCAGGAAA
TAAAAAAGCCTATTTTGATTACTTTATTGAAGATAAGTATGAGGCTGGAATAGAGCTAGT
TGGAAGTGAGGTAAAATCAGCTAAGGCTGGAAAAATAAGTATAAAAGAAGCTTTTGTCAG
AATAATAAGTGGAGAAATTTTTATTATGGGGATGTCCATTGTCCCATGGAGTTTTGGGAG
TGTTTATAATCCTGAAGAAAGGAGAGTAAGAAAGCTTTTGCTTCACAAAAAAGAAATTAG
AAAATTGCATGATAAAGTTACTCAAAAAGGATATACAATAGTTCCATTAGATATCCATCT
TTCAAAGGGATATATTAAAGTTTCTATTGCTTTAGCTAGAGGAAAGAAAAACTATGATAA
AAGAGAAAGTATAGCTAAAAGAGATACACAAAGGGATATACAGAGAATGATAAAAATCAG
ATAGAATTTTTTTTTAAAATATGATATACTAATGTGTAGAATTGAATAATGGGGATGCAA
AGGTTTCGACGGGGTTATGAGGTTATAGATAGCAGGCCAGGTTGACCGCTGTGAGAGGTT
AACACATCGTTTAGATGGAAACAGAAATTACGCTTTAGCTGCTTAATAGTCAGCTCACCT
TCAAACTTTCTTTTCTGTAGGAGAGTTTAATATAGGTGTTACTAATATACAGATTACCTT
TAGTGATTTCTCTAAGCTTAAAGGGACATATGAGAGGATAGTTTCAGTCAGCCCTGTCTG
TGGGAGTGACTGTAGCGAAATTTAATAACAGACTAAGCTTGTAGAGGTTTATGGCGCTGG
TAATTTCGGACACGGGTTCGATTCCCGTCATCTCCACCAACCTTAGACATACTTATATGT
AGAAAGAATTATATATAAAAAATTTTGTGAATAAGTATACTGACAAAAATATAAAATTGA
ATATTTAAGGATGATTTTTTATTTATTTAAATTAAATTCAATCATTATAAAAGCCTGGAA
TTTTTGAAATTTCAGGCTTTTATAATGATTATAGAAATATTAAAAAAGTTTTTAATTCAG
TATATTTATACATTATAAAAATGAAAAAATTGTAGAATATTATTAAAAAAGTATTGACAA
AATAATAAAAATATTATATAGTTACATTATAAGAATTAGCACTCTTAATAAGTGAGTGCT
AACAAAAAAGGTGATAAAAATGTCTATAACAGATAGAGAAAAGTTAGTATTAAATGCTAT
AGTAAATTATTATCTGAATTTTGGAGATACTATTGGTTCTAGGACATTGGTAAAAAAATA
TGGAATTGATCTTTCTTCAGCAACCATTAGAAATGTAATGGCAGATTTGGAAGACATGGG
ATTTATAGCAAAGACACATACATCTTCTGGAAGGATTCCTACTGACAAGGGCTATAAATA
CTATTTAGAAGAGCTTTTAAAAGTAGAGAAACTTACAAAGCAGGAGAAAGAAAATATTGA
GTTAGTTTATGAAAATCGTGTAAATGAATTGGATATGTTGTTACAACAAACTTCATCACT
TCTTTCAAAGTTAACTACTTATGCTGGAATAGCTATGGAACCAGCGGTTATGATTGAAAA
AGTTAAAAAAGTTGAACTGGTACATATTGATGATTACATGATTATAGCTATTATAGTTTT
AGAAAATAGGAGTGTAAAAACTAAAAAAATTATGCTTAAATCTCCTATAACTAAAGATGA
GTTAGTAACTTTAACTGAAAGTATAAATGAAAAATTAAAGCTAGAAGAATTAACTCAAGG
AGAGATAGAAGGTTATATAATTGGAGAGAGAAAAATTGTTCCTAGAGCAGCTGAGCATTA
TGAAGATGATGGAAAACTTTTCATAAATAATGTTCCAAGCATATTCAGAGATAAACATGT
AAATGAAGTTTCTGAGGTGTTAGAATTATTTCATCATAGAAAAGATGTTAGAGGAATATT
TGAACATATAATAAATACTAAAAATACTACAAATGGAAGAGTAGAGGTAGTATTTGGGGA
TGAGCTAGGAATAAAAGGCTTAGAAGATTATAGTTTTGTATATTCTACTTATAATGTAGG
AGAAGCTCAAGGTGTAATTGGAGTAATAGGGCCTAAGAGAATGGCTTATTCTAAAACAAT
GGGACTTATAAAGTATGTAACTCAAGAGGTTAATAAGATAATAAATCAAAATCAAATTGA
GAGAAAGGAAGAAATTGATGAAGGATAAGATAAAAGAGATGTTTGGAAAAAAAGAAGATG
AAAAAAAAGAATGTGGATGTAGTCCAGAATGTGAGTGTTCTTGTAAAGACGAAGGAGAAA
ATACAGAGGAACTAAAGCAAGAAGATTTATTAGTACAAAAAGATGAGGAAATAGGAAAAT
TACAGGTAGAAGTAGAGGATTGGAAACAATCGTATCTAAGAAAACAAGCTGAATTTCAGA
ATTTTACAAAAAGAAAAGAAAAAGAAATGGAGGAACTTAGAAAGTTTGCTTCAGAGAAGA
TAGTAACTAAATTATTAGATGGATTAGACAACTTAGAGAGAGCTATAGTTGCTTCGAGTG
AATCAAAGGATTTTGATGGGTTAGTAAAAGGGATGGACATGATATTAGGACAATTGAAAG
GTATTATGGAATCTGAAGGAGTAGAAGCTATAAAGACTGAAGGAAAATATGATCCTGTAT
TCCATCATGCTGTGATGGTAGAAGATAATCCAGAGTTTGAAGATGATCAAATTATATTAG
AGTTACAAAAAGGATACACAATGAAAGGAAAAGTAATCAGGCCAGCAATGGTTAAAGTAT
GTAAAAAAGGCTAAATAATAACTTATAGTAAATAAATTTTTAATATAATATGGAAGAATA
TTTTAGGAGGTTTTAAAATGAGTAAAATAATTGGTATTGACTTAGGGACAACAAATTCAT
GTGTAGCAATAATGGAAGGAGGAAATGTAACAGTTATTCCTAACTCTGAAGGAGCAAGAA
CTACACCATCAGTTGTAAATGTAAAGGAAAATGGAGAAATTATAGTAGGAGAGATAGCAA
AAAGACAAGCTATTACAAATCCTACATCAACTGTAAGTTCAATTAAAACTCACATGGGTT
CTGATTATAAAGTGGAAATATTTGGGAAAAAATATACTCCACAAGAAATTTCTGCTATGA
CACTTAAAAAATTAAAAAAAGATGCTGAAGCTTATTTAGGAGAAGAGATTAAAGAGGCAG
TAATTACTGTACCAGCTTATTTTACAGATTCGCAAAGACAAGCTACTAAAGATGCTGGAA
CAATAGCTGGATTAGATGTAAAAAGAATTATCAATGAACCAACTGCTGCGGCATTAGCTT
ATGGGCTAGAAAAGAAAAAAGAGGAGAAAGTTTTAGTATTTGACTTAGGAGGAGGAACTT
TTGACGTATCTGTACTTGAAATAGCTGATGGAGTAATTGAAGTTATAGCAACTGCAGGAA
ACAACCATTTAGGAGGAGACGATTTTGATGCTGAAATCATCAACTGGTTAACTTCTGAGT
TCAAGAAAGAAACAGGAATAGATTTAGCAAATGATAAAATGGCTTACCAAAGATTAAAGG
ATGCGGCAGAAAAAGCTAAAAAAGAGTTATCATCAATGATGGAAACTTCAATCTCTTTAC
CATTCATCACTATGGATGCAACAGGACCTAAACACTTAGAGATGAAATTAACAAGAGCTA
AATTCAATGACTTAACTAGACACCTAGTAGAAGCAACTCAAGGACCTACAAAAACAGCTT
TATCAGATGCTAAATTAAATCCATCTGAAATTGATGAGGTATTATTAGTAGGAGGTTCTA
CAAGAATACCAGCTGTTCAAGAGTGGGTAGAATCATTCTTCGGAAAAAAACCAAATAAAG
GAATTAACCCAGATGAAGTGGTTGCAGCAGGGGCAGCTATCCAAGGTGGAGTATTAATGG
GGGATGTTAAAGATGTACTATTACTAGATGTAACTCCATTATCATTAGGAATTGAGACTC
TTGGAGGAGTATTTACTAAGATGATAGAGAAAAATACAACTATCCCAGTTAAAAAATCAC
AAGTTTATTCTACAGCAGTAGATAATCAACCAGCTGTAACAATTAATGTATTACAAGGAG
AAAGAGCTAAGGCTGCTGACAATCATAAGTTAGGAGAGTTTAATTTAGAAGGAATTCCAG
CAGCTCCTAGAGGTGTACCTCAAATAGAAGTAACATTTGATATAGATGCTAATGGGATTG
TACATGTATCAGCAAAAGATTTAGGAACTGGAAAGCAAAATACAGTAACTATTTCTGGAT
CAACTAACCTATCTAAAGAGGATATAGACAGAATGACTAAAGAGGCTGAAGCTAATGAAG
CTGAAGATAGAAAATTTAAAGAATTAGTTGAAACTAGAAATAAAGCTGATATGTTAATAT
CTTCTACTGAAAAATCATTAAAAGAGTATGGAGATAAAGCTTCTGAACAAGAGAAAAAGG
ATATTGAAGCAGCTATTGAAGAACTTAAGAAAGTAAAAGATGGAGAAGATAAAGAAGCTA
TAGATAAAGCTATGGAAAACTTATCTCAAGTAGCTCATAAATTTGCTGAAGAGATTTATA
AAGAAGCTCAAGCTAAAGCACAAGCTGGACAACAGGCTGGACCTCAAGAGAATAAAAAAG
CTGATGATGATGTAGCTGAAGCTGAAGTAGTAGACTAATAATATAGAAAAGATTCTAGTG
AAAGTAGAAGGGGAGATGGGGTTATACCCCTCTTCCCTTATCTTAAATTTTCATAAGTTA
GGAGAGAAAATATGGAATTAAAAATAAGTAATAAATTCTTAGAGGTTAGATTAGAAAGTT
TTGGTGCAGAATTGATAGGTCTTAAGGACTTAGTAGATGGAAGAGAGTATATGTGGCAAA
AAAATCCAAAATTCTGGGCTAAATGCTCTCCTATATTATTTCCCTTTATAGGAAGTTTGA
AAGATAATCAATATTTATATAAGGGAAAGAGCTATCAAATAACAACAAGACATGGTTTTG
CTAGGGATTATAACTTTGAAATAAATTACCAAGATGATAAAAGTGTTGAGTTTTTATTTG
GAAGCAATGAGGAAACATTAAAAATTTATCCTTTTAATTTTAAACTTTATTTAAAATATA
TTTTAGATGGGAAAAAATTAAGAATGGAATATAAAGTTGAAAATTTAGGAGATAAAAGAA
TGTATTTTTCTTTAGGAGCTCATCCAGCATTTGCTATACCTATAGATGAAAAAATAGATT
ATTCAGACTATTATATAGAATTTGAAAAAGAAGAAACTGGGGATACAAGAGTTTTAAATG
GAGTTTTGATAGATTCTAAAAAAGTAGAGAAAGTTTTTGATGGAAAGAAACTTGTACTAG
CAAAAGATAAATTTAAAAATGATGCTATAATAATAGAAAATCCAAATTCTTATAAAGTTA
ATTTAAAAAATGATAAAAACAAATATAACATTAGTTTTACTTATGAAGGATTTAGATATA
TAGCTTTTTGGAATATAGTTGGAGCAGAATATATATGTTTAGAACCTTGGTGTGGAATAT
CTGATTTTGATAATTGTAATGGAAATATTGAAGAAAAAGTAGGAATAGAAACTCTTGAAA
CAAAAGAAAAATTTGTAAGAAAAATAGAAATAGAAATTCTTTAATTTTAAAATTTATGAT
ATAATAAATGGGAATATTTTAGAGAAGGAGAGAATATTAAATGGCAGAAAAAAGAGATTA
CTATGAAGTTCTAGGAATATCTAAAGGAGCTTCAGAAGATGAGATAAAAAAAGCATATAG
AAAAGCAGCCATGAAATACCACCCTGATAAATTTAGTAATGCAAGTGATAAAGAAAAAAA
AGAAGCTGAAGAAAAATTTAAAGAGGTAAATGAAGCTTATCAAATCTTATCAGATGCACA
AAAGAGAGCTCAGTATGACCAATTTGGACATGCAGCCTTTGAACAAGGAACTGGTGGATT
CGGAGGCGGATTCGGAGGCTTTGGTGGAGGAGCTGGAGGCTTTGAAGATATATTTAGTTC
ATTCTTCGGTGGAGGAGGTTCTGGATTTGGTGGATTCGGAGGCGGATTCGGAGGTTCTTC
AAGAAGAAGTTATGTAGAGCCTGGAAGAGATTTAAGATATCAGGTTGAGTTAACGCTTGA
AGAAGTAGCAACTGGAGTAGAAAAAACTTTAAAATATAAAAGAAATGGAAAATGTAAGAG
CTGTGATGGAACTGGAGCAGAATCTGGAAGCTCAATGAAAACTTGTCCGAAATGTAATGG
TAGGGGCTATATAGAAGTAACTCAAAGGACTATACTAGGAAATATGGTAAGTCAAATGGA
ATGTGATGAGTGTCATGGAAAAGGAAAAGTCCCTGAGAAAAAGTGTAAGTCTTGTGGAGG
AACAGGAATAGCTAAAGAAACTGTAGAGAAAAAAGTAAAAATTCCAGCAGGTGTAGAAAC
AGGACAAAAATTAAGACTAGATGGAATGGGAGAGGCTAGTGAATCTGGGGGACCAAATGG
TGATTTATATGTGATAATAAAAGTGAAAGAACATTCGATATTTGAAAGGGATGAAATGGA
TATTTTATGTGAAATTCCTATCAAATTTACAACAGCAGCTTTAGGTGGAGAAGTTGAAGT
ACCAACATTAAAAGGTAAGAAAACTATAAAGATTCCTGCTGGAACTCAAACAGGAAAGAG
TTTTAGAATGAGAGGAGAGGGCTTGCCTGCTTTAAGAGGTTCTATGACAGGAGACGAAAT
TGTAAAAGTAGTAGTAGAAACTCCAATAGATTTAAATGAAAAACAGCAAGAGTTACTAAA
AGCTTTTGAAGATAGTTTAAAAGAAAAAAATTATAAAAAGCATAAAACTTGGTTGGATAA
AGTGAAATCATTTTTTAAATAGTTTGAAAAAAAAGTTCTTTTATGATATACTAGAAAAGA
AGAAAACATAACTAGAGGGGGATGAATGATGGAGCAATTATTAGGTAAATATGGTGGAAT
GATAATTACTTTTGCTATATGGATAGCAGTATTTTATTTCCTATTAATATTACCAAACAA
AAAAAAGCAAAAGAAACAACAAGAGATGTTAGATTCTATAAAAGAGGGTTCTGAAGTTAT
AACTGTTGGTGGAATAAAAGGAACAGTAGTAGCAGTATTAGGAGATTATGTTGAATTAAG
AGTAGATAAGGGAGTAAAAATTACTTTTAGAAAATCTGCTATATCAACTGTATTACAATA
AGAAAAGAAATTTTAGGAGGGGGTTAAGGAAAAGTTTCCTGACCTCTTTTTTCTTAAATA
AATGGAGTGGCAAATGAAAAAAATATTAATATTATTTCTAATTATAGGGAGTTTTTGTTT
TGCTGGAACAATTAGTTCAGTAAATGAAAAAGGAAGTAACTTATCTTTTGTATTTACAGG
AAATGCTAAATCAGCCTACCAAATAAGCTATGATTCATATAACAGACTCATATTTATAGA
ATTTCCAGGAAGTAAGCTATCTACCAAGATAAATGATAAAAATTATACTTCAAAATATAT
TGAAGATTTTTCAGTAGTTAATTATGGGAATGCAGTTGGTTTTTTCATAAAATTGAATAA
GAATATTTCTTATTCTACAGCTTTTAAAGGAAATGATTTTGTATTTACTTTTAATGATAA
AAGTGGGAAAAAACAATATACAATAGCTATTGATGCTGGTCATGGAGGAAAAGATCCAGG
GGCAATTGGATTCAAAAAATATTATGAAAAAAATATTGCTCTTGCTGTGGCTAAATATCT
AAGAGATGAGTTAAAGAAGGATTTTAATGTGGTCATGACAAGGGATAAAGATATTTTTGT
AACCTTGGGAGAGAGGCCAAGAATAGCAAATAGAGCTAAAGCAGATATGTTTGTTAGTAT
ACATGCAAATTCAGCTTTAAAAAATACTCTTTCTGGGACAGAAGTATTTTATTTTTCAAA
AAAGTCATCTCCTTATGCTGAAAGAATAGCAGCTTTTGAAAATAGTGTTGGAGATAAGTA
TGGAGAGAAAACTAACAATATAGTTCAGATAATGGGAGAATTAGCTTATAAAAAAAATCA
AGAGATATCAATAGGATTCGCTAGAAAAACTTCGGCTGCGTTAGCTAGAGTAATAGGAAT
CAAAGATAGAGGAATACACGGAGCTAATTTCGCTGTACTTAGGGGATTTAATGGACCTGG
AGTATTAATTGAGTTGGGATTTATTAATAATAAAGGAGATTTAAATAAATTAATAAATAC
AACAAATCAAAAGAAAATGGCTCAGGAAATAGCTAAGATGATAAGAGAAAATTTCTATTA
ATAGGAGCGAGGTGTGGTATTGAATAGAAAATTATTATTTTTAGTTGGTATAATTTGGGG
GATTGCTATAATAAGTGCTGTGGGATATTTTCAGCTAAAGAAGTCTTCTGAAAAAATAAA
TATAATTCAATTGGAAAAAAAAGAGAATGTAATAGAAGATGAAGGACGAACAGAAAAAAT
AAAATTTTATTTTTTGGGAGAAGATAGAAAAAGTTTAATTTCAAGAGAAGAAGATATTCC
TTTATATAGTAGAACTAAGGATAAAGTTAGAAAGATTACTGAAAAGAGTTTAGAAAATCT
TTGGAATGTTAAAGTATTAAAGAATTCTCAAATAGAGATAGGAAATATTTTTATAATAGG
TGATATGATATATATTGATATAGATGCTAATATTTTAGAATTAAAACCAGAAAATAGAAT
AAATCTTTTATCTATATACTCTATAGTAAATAGTATTACAGAAGTTGATGGAATTAGAAG
AGTTAAGTTTCTAATAGATGGAAAAGAAGAAACAGGAAGTTTTTCAAAAATATATACTAG
AAATACAAATATTTAATAAATTGGTCTAGTGATTAAGAATAACTTTCGTTCAAAGAATAA
AGAGCAAGTATGGCTTGGAGCACTAAGAACACAAAACTCACTTTGTTCAAACAGTTGTGT
TTTTTAGTGTCCTCCTTCGCTGACTTGCTCTATTTATTTTTCTCAATCTCTGTTATTTTA
ATAAAATGTTGCATTTTTAATGGGTAACTATAAATTTAACATAAGATTTACTTTCTTTCT
AAATAAATATGGTATAATTAAAATAAAAGAGAGAGCTTTTAAGGAGGAGAGATGTTGGAA
AATTTAAGAGAAATAGTTAAAAATAAAGTGACTGAGAAAAGATATGTACATACTTTAGGA
GTAGAAGAAAAAGCTGTGGAGTTAGCTAAAAAATATGATGTGGATGAAGAAAAAGCTAGA
ATAGCAGCAATTTTACATGACATAGCTAAAAGTGTAGAAGTTGGAAAACTAGAAGAGGTA
TGTAGAAAATATTTTTCAAATGAATTAACTGAAGAGGATATAAAGATAACTGAGATATTA
CATGGATTTGTAGGTTATATAATAGTAAAAGAAGAGTTAAAAATAGAAGATGAAGAGATT
TTAGAAGCCATAAAATACCATACAATAGGTAAAAAAGGATTATCTAAGCTGGGGAGAATA
ATATATATAGCTGATGCAATTGAAAAAAATAGAGTTTATCCAAATGTGCATAAAATAAGA
GAGATAGTTGATAGAAATTTAGATGATGGAATCATTTATGAGATAGATAAGAAAATAGAA
TATTTAGAAAGTATTGGTGGAAAAATACATAAAAATACTTTAGAGATGGGGGAATGGTTA
AAAAATTTTAGGAGGTAGAATATGAAAATAGAAAAAGAGTTAGAAAAATTAAAAGATATA
TTTAAAAATACAAAGGGAAAAGGATTAAAACTTGATGAGATAACTAAGATGTTAGGATGG
TCTCCAAAATTTAAAAAGGAGAATAGAGAGATAATAGAGAAATGGGTAAGTGATGGTGAG
CTTATCAAAAATAATAGAGGAAAGTATAATCTTCCAGAAACACAAGGATATATTAAAGGA
GTATTCAGCATAATAAAGGATAGATTTGCCTTTGTAGATACTGAAGATGAGGGAATATTT
ATCCCTAAGAGTGGATTTAATGGAGCGCTTGATGGAGATACAGTTTTTGTAAGACTTACA
GCAGGAATGAAAGGAGATAGAAAAAAAGAGGGAGAAGTAGTAAGAGTAATCAGTAGAGAT
AAGGATATAGTTATAGGAATATTCCAAAAAAATAAGAACTTTGGTTTTGTAACTCCTACT
CACTCTTTTGGTAGAGATATCTATATTCCATCTATAAGAATGAAAAACGCTGAAAATAAT
CAGCTGGTAGTGGTAAGAATAACTTTCTGGGGAGATAATGAAAGAAAACCAGAGGGAGAA
ATTGTAGAGATACTTGGAAATCCATATGATACCAAAAATATGATAGAGGCACTGATTATT
CGAGAGGGAATGTCAGAAATTTTTCCAGCTGAAGCAATGGCAGAGGCTAGAAGAATACCT
ATGGAGATAGGGAAAAAAGAGTTAGAGGGAAGAAAGGATTTAAGACACTTACCTATTATA
ACAATAGATGGTGATGATGCTAAGGATTTAGATGACGCTGTCTATGTAGAAAAATTAAAA
AATGGAAACTATAAACTGATTGTAAGTATAGCTGATGTATCTTACTATATTCCTGAAGGT
TCAGCACTAGATAGAGAGGCATATAAGAGAGGAAACTCTGTATATTTAGTAGATAGAGTG
TTGCCAATGTTTCCAAAGGAAATATCTAATGGTATCTGTTCTTTAAATCCTAATGAAGAT
AAACTCACTTTTACTTGTGAGATGGAAATAGATAAAAAAGGAAAAGTTATAGACTCTGAT
ACATATAAATCAGTTATAAAAACAGCATATAGAATGACATATAATAATGTTAATAAGATG
ATAGCTGGGGATGAGGAAACTTTAAAAACTTATGCTCCAATAAAAGATATGGTAATGGAT
ATGTTAGAACTTTCTAAAATAATTAGAGAGGTAAAATATAAAAGGGGGAGTATAGATTTT
GATATTCCAGAGATAAAACTTGTGTTAGATGAGAAGGGAAAAGTTGAATATATTAAAAGT
AGAGATAGAGGGGAATCTGAAAGAATAATAGAAGATTTTATGATAGCTGCCAATGAAACA
GTGGCAGAAAAACTTTTTTGGCTAGAGATACCTTCTGTATATAGAACTCATGAAAAACCA
GATATAGAGAGAATAAAAAATTTAAATGAAACTCTGGCTAAGTTTAAATATAAAATACAC
TCTTTAGAGGAGATACACCCTAAGCAGTTTCAAAAAATAATAGAAGATTCTAAAGAGAGA
GGAATAAACCTATTAGTTCATAAGATGATACTGATGGCATTGAAACAAGCTAAGTATACA
GTAGAAAATTATGGACACTTTGGACTTGCTTCAGGATACTATACTCATTTTACTTCTCCA
ATTAGAAGATATGCAGATTTAACTGTTCATAGAATTTTAAACTCTGTACTTCATGGTTAT
CCAAATAAGAAAACTATTATAAAAAACATGGAGGAGTTACCAGTGACTTGTGCTCATATT
TCTAAAACAGAGAGAGCAGCTATGAAAGTAGAAGATGAAAGCGTAAAAATTAAACTTGTG
GAATATATGATGGATAGAATTGGGGAAGAGTATGATGCTACAATTGTTGGATTTAGTAAT
AAGAGAGTATTCTTTGAAACAGAGGATCATGTAGAGTGTTTCTGGGATGTAGTTTCTGCT
AAACATTACTATGAATTTGATGAGAAAGATTATGTAATGAGAGATACTGATACTGGCAAA
TTTTATAGTATAGGTGATAGATATAAAGTAACTTTAGTAAGAGCTAGCTTATCAGAGTTA
GAAATTGAAGTTACACCTAATTTTGTAATGGACGAGGGATTAATTCTGAAATAGTATAAA
GATAGTAGTGAAAAAATTACTTGATAAAGAATGATAACTATGAGGAAAATAATAGGGATT
GATGTAGTTTAAGATATTACAGCAATCTCTTTATTTAATTATAAAACTATTTTTTATTTG
AAAAATATATAAAAAACTGATAAAATTGTAAGATAAGTTATTTAGTTTAAAAATAAAAGA
ATAAAAGTATCATTAATTGGGAGGAAAAATAGTGAAAAAAGCTTCAATCATAACTTATGG
TTGTCAAATGAATACAAATGAAAGTGCTAAGATAAAAAAAATGTTCCAAAATATGGGATA
TGAAATTACTGATAATATAGAGGAATCTGATATTACATTTTTAAATACTTGTACAGTAAG
AGAAGGAGCAGCAACTCAAATATATGGTAAATTAGGAGAATTAAAACATATAAAAGAAAA
TAAGGGAATGATAATAGGTGTGACTGGTTGTTTTGCTCAAGAGCAAGGGGCAGAGCTTAT
AAAAAAATTCCCTCAAATAGATATAGTTATGGGAAATCAAAATATTGGGAGAATACCACA
AGCTGTTGACGATATAGAGCATGGTGTAGATAAGCATCTTGTTTTTACCGATTATGAAGA
TGAATTACCACCTAGATTAGATGCTGACTTTGATTCTAAAAAAACAGCTTCAATTTCTAT
AAGTTATGGATGTAATAATTTTTGTACTTTTTGTATAGTACCATATGTAAGAGGAAGAGA
GAGATCTGTTCCTATGTCGGAGATCTTGTATGATGTAAGACAATATGTTACAAAAGGTTA
TAAAGAGATAATATTACTTGGCCAAAATGTAAATTCGTATGGAAAAGAATTTAAAAATGG
AGATAACTTTGCAAAGTTACTAGATGAAATTTGTAAGGTAGAAGGTGATTTTATAGTGAG
ATTTGTGTCACCGCACCCTAGAGATTTTACTGATGAAGTAATAGATGTAATTGCTAAAAA
TGAGAAGATAGCAAGATCGTTACATCTTCCATTACAATCTGGATCTTCTAAAATACTCAA
GGCTATGAATAGAGGTTATACTAAAGAGCAGTATATAGCTTTGGCAAATAAAATAAAAGA
AAGAATACCAGGGGTAGCTCTTACAGCTGACATTATAGTTGGTTTTCCTGGAGAAACTGA
AGAGGATTTTCAAGATACATTGGATGTAGTAAGACAAATTCAATTTGAAAATAGTTTTAT
GTTTATGTATTCTATTAGAAGAGGAACAAGGGCAGCTACTATGGAAGCTCAAATAGATGA
AGCAGTTAAAAAAGATAGACTTCAAAGATTAATAGATGTGCAGACTATTTGTTCATTGGA
AGAGAGTAAGACATATGTAGGTAAGACATTTAGAGTATTAGTAGAAGGAGAAAGTAAAAA
AAATAAAGAAGTACTAAGTGGAAGAACTTCTACTAATAAAGTGGTTCTGTTTAAAGGTGA
TAAATCATTAGAAGGAACATTTGTGAATGTGAAAGTAAATGATTGTAAAACTTGGACATT
GTATGGAGAAGTTGTAGAATAGAAAGAGTTAATATCGAGGTGGGTATGGACAGATTGGAT
AAGTTTCTTTTAAAGGAACTTTTAGAGATAGCGAAACAACTAGGGTTGACACTGAAGGTT
GGAGCAAAAAAAAATGAAGTAAAGGAGCTCATAGAAGAGGATATTAGCAGTAAAGAAAAT
ACGGATATAGCTTGGGGAACTTTAGAGGTTCTCCCAGATGGTTATGGCTTTTTACGAGAA
ACCAGTGTGGAAAAAGATATATATGTTTCAGCTTCTCAAGTAAGAAGGTTCAAGTTAAGA
ACTGAAGATAAAGTTGTAGGAGAGGTAAGAGAACCTTCAGGAGATGAAAAAAATTATGCA
CTGAAAAAAGTTTTGTTAATAAATGATGGAACTTTAGAAGCAGCTGAATCAAGAGTGCCT
TTTGAAGAACTTATACCAGCATATCCTACAGAGAAATTTATATTAGAAACTGATGAAAAA
AATATTTCAGGAAGAATTATAGATTTGATAGCTCCGATAGGAAGAGGGCAAAGAGCACTT
ATAATTGCTCCACCAAAAGCTGGAAAAACTATGTTAATAAGTAATATTGCAAACTCGATT
ATGAAAAATAATAGGGATGCCGAGGTATGGATACTATTAATAGATGAAAGACCAGAAGAA
GTTACAGATATAAAAGAGACTGTAATAGGAGCCCAAGTATTTGCTTCAACTTTTGATGAA
GATCCTAAAAATCATATAAAAGTGACAGAAAGTATACTTGAAAGAGCTAAAAGAAAAGTA
GAAAATGGTGAAAATGTAGTAATACTAATGGACTCATTGACTAGATTAGCAAGAGCTTAC
AATATTGTGATGCCTTCTAGTGGAAAATTAATATCTGGAGGAATAGATCCAACAGCTCTT
TATTATCCTAAAAATTTTTTTGGAACAGCAAGAAATATTAGAGGTGGAGGAAGTTTGACA
ATAATTGCTACAGTCTTAGTCGATACTGGAAGTAAGATGGATGACATAATTTATGAAGAA
TTTAAGTCAACAGGTAATTGTGATATACATTTAGATAGAAACTTAGCAGAATTGAGATTA
TTTCCAGCAATAGATATTCAACGATCTGGAACGAGAAAAGAGGAATTATTAATTTCTAAA
AAGGAGTTAGAATCAATTTGGAAGATAAGAAGACATCTTACAAAATTTGATAAAGCTGAA
AGTTTAAAGAGATTGGTAGATACATTGAAGAGTACTCAAAGTAATAAAAGCATGTTAGAA
CAGTTTGAAAAAGGGGTAAAAGATGAAAGGTAAAATAAGCTTATTAGTAGTATTAATTAT
AACTTTTTACATCGGGATATTGGTAGGAACTCCTTTTAAAGCTGAGGTAGTAGATTTGAA
ACAATTTACTGACTATTATGAAGAGGGAGCAGCTGAAAATGGAGGTTGGGAGGTACAAAA
AGATAACTTTTATACCTTTTCTAGAGAATATTCTTTAATTGGAGAAGAGGGTGGAGGTGT
TCAAGAGTTACCTAAAATAGATGAGAATGATATACCTGAAAAGAAAACTTATATAGTTCA
AAAGGGAGATACTTTATCAGAAATAGCTGAAGCTTATAATATGGGGCTTAGTGTTCTTAT
GGCTAATAATCCAGGTGTTTCAGCTAGTAATTTAAGAGTTGGACAAGAGATTACTGTTCT
TACAGGAAATGGAATTTTTTATAAGGTTTCTAAAGGAGATTCTTTAAGTAAAATAGCTGA
ATTATTTAAAGTCGATGTAGAAGAAATCAAAAAAATAAATAAACTAGATTCTAATATGGT
TCAATTGGGAGATGTATTATATATAAAAAATCCTAATGTTACTAAATATCTAGGAAGTAG
AAGTCCAAATATTGATAATAGAAGCAATCTTGGATTTATTATGCCGATAAAATATACTGG
GATAACTAGTCCATATGGAAACAGATTTCATCCAGTTTTAAAAAGATATATTTTTCATGC
AGGTGCTGATTTAAGAGCACGTTTTATACCGCTATATGCTTCGAAAGAGGGAAAGGTTAC
TTTTGCTGGGAGCATGAATGGCTATGGGAAAATAATAATTATTCAACATAGTGGTGGATA
TGAAACTAGATATGCTCATCTTGATAAAATTGGAGTGAGAAAAGGTCAATATGTAAAAAC
AGGTGAATTAATTGGAAAAACTGGACAAAGTGGAAGAGTAACAGGGCCACATTTACATTT
TGAACTTAGAAAGAATGGAAAGACTTTAAATCCGATGAGATATATGCCAAAATAAAGGTA
GAGAGAGGAAGTTATGAGTAGAGTAGTAAAGATAGGAAACCTTTTAATTGGAGGAGGGAA
TCCAATAGTTATACAATCTATGACTAATACTATAACAAGTGATATAGAAGCAACAGTGAG
TCAAATAAAAAAGTTAGAAGCTGTTGGTTGTCAAATGGTAAGAATGACAATAAATAATGA
AGGGGCGGCTAAGGCTATCGAAAAAATAAAAAAAAGAGTAAATGTTCCGTTGTGTGCTGA
TATTCATTTTGATTATAAATTAGCTCTTTTAGCAATGGAGAATGGAATAGATAAACTTAG
AATTAATCCTGGAAATATAGGTTCTGATGAGAATGTTAAAATTGTAGTGGAAAAGGCGAA
AGAAAGAAATATACCTATAAGAATAGGAGTAAACTCTGGTTCTATTGAAAAACATATACT
TGAAAAATATGGAAGACCGACTGCTGATGGAATGGTAGAGAGTGCTATGTATCATATAAA
TTTATTAGAAAAAAATGGATTTAATGATATAGTGGTATCGTTAAAAGCAAGTAATGTTAA
GATGATGGTAGAAGCTTATAGAAAAATAAGTGAGCTCATTGATTATCCATTGCACCTTGG
AGTTACAGAGGCAGGAACTGCTTTTCAAGGAACAGTGAAGTCCGCAATTGGAATAGGATC
ATTATTAGTAGATGGGATAGGAGATACTATTAGAGTATCTCTCACAGAAGATCCAGTAGA
GGAGATAAAAGTTGCTAAGGAGATATTAAAAGTTTTAGGACATATGGAGACTGGAGTGGA
GATAATATCTTGCCCTACTTGTGGAAGGACAGAAATAGATTTGATAGGACTTGCAAAAAA
AGTTGAAAAAGAGTTTGAAACTGAAGATAGAAAGATAAAAATAGCAGTAATGGGTTGTGT
AGTAAATGGACCTGGAGAGGCTAAAGAGGCTGACTATGGTGTAGCTGGGGGAAAAGGAGT
TGGAGTTCTGTTTAAAAAAGGACAGGTAGTTAAGAAGGTAACTGAATCTGAAATATTAGT
TGAGTTGAAAAAATTGATAGAAGAAGATGAAGTATTTAGAAATAATGGGAAGTAGAGATA
GGCCTCTAATAAGAAATTTTAAACTTTTTTTAGTGGAGTGACGTCTAAATTAGAAAATGT
GAGGGATAAAAATTGATGGACTTTGATGAGATTTTCGAGGAGTATTTTGATAGGATATAT
TACAAAGTTTTAGGGGTAGTAAAAAATCCTGAAGATGCTGAAGACATATCTCAGGAAGTT
TTTATGAGTGTTTATAGGAATTTGAAGAGTTTTCGTTCAGAGAGTAATATATATACTTGG
ATATACAAGATTGCTATAAATAAAATTTATGATTTTTTTAGAAAAAGAAAGATAGAGTTA
GATATTAATGAAGAGATACTTATGTTAGAAGATAACACTAATATTGATACCCCTATTTTT
TTAGAGGAGAGGTTAAAATTGATCTCACTAAAAGAAAGAGAAATTGTAATTTTAAAGGAT
ATATATGGATATAAATTAAAGGAAATAGCTGAAATGAAAGGAATAAATATTTCTACAATA
AAATCTATATATTATAAGGCAATCAAGGATATGGGAGGAAATTAAAATGACATCACCAAA
AGATAGAGTAAAGGCTAATATATATAAAGAGTTATTTGAACAAGAGAAAAGAAGGAACAA
AAGGAAATCTATATTTTCTTTGTCATTATTTTTTCTAGGGATGATTGCAAGTTCTACTTA
TCAAACATCTTTTAAAGAAACTCCAATAGAATCGACTTTAGACTATGCATTAAATACAAA
TACAGTCAAAGTAAATGACAAAAAAAATGACTTATCAATGGAACATTTCTTTAGTTCAAA
TTTTTTTGATGATAAAAAAATAGAAATAGATGCTGATGATTTATTTGGCTTAGATACTCA
GATATAGTGGAGGATATCAATGAAAAAAATTATCTATTTTTTTATAAGTTTATTAAGTTC
ACTAACAATGTTTGCATCTGAAGGATTAGGAATAGTTTCTGATGAAGATTTTTTAAAGGT
TGGAGTTACACCAGAAAATGTGGAAAAAGCTAAGGTAATGGTCGATAAAGTTAGCATAAA
TTATAAAATGTTGATATTAGAGAAAAAGCAGTTAGAACTAGAGGTCAATAAATATGTGTT
AGAAGGGGCAGAAACAAATCTTGAAAAGATAGATGCACTTTTTGACAAAATAGGAGATAT
AGAAGCAGCTATTTTGAAAGATAGGATAAGAAGTCAAATAGAGATGCAAAAATATATTAC
TCAAGAACAGTATCTTAAAGCTAGAGATATTGCAGTAAGAAGATTGAATACCCCAAAGTA
AAGTAGAATTTTATAACTGTACCTAAAATCTTAAAAGGATAGAGGGTGCAGTTTTTTATT
AGATACTTTACTTTATAAAAAAAGTATGATATATTAAGCTTTAATAGATAAAAAATCAGA
GTATTAAGGGAGGGATTTTATGAATTTTATTTTTATTTCACCAAATTTTCCAAAAAGTTA
TTGGAATTTTTGTAGAGGATTAAAAAATAATGGAGTTAACACTCTAGGAATAGGAGATGC
TGATTATGACTTTTTAAGTGATGAGTTAAAAGAATCATTAAATGAGTATTACAAAGTATC
TTCTTTAGAAAACTATGATGAAGTGTACAGAGCTTGTGCTTATTTTGCTTTTAAGTATGG
AAAAATTGATTGGTTAGAATCAAATAATGAGTACTGGTTATTAAGAGATGCACAACTTCG
TACAGATTTTAATATTACATCTGGTTTAAAAAATGATAAGATAGCTGGAATAAAATATAA
AAGTAAAATGAAAGAGTTTTATGAAAAAGCTGGAGTGAAAACAGCTAGGTATCATATGGT
TTCAACTTTTGAAGAGGGAAAAAAATTTACTGATATGGTAGGATTTCCAGTTGTAGTAAA
ACCTAATAATGGAGTTGGAGCAGCAGCTACTTATAAATTAAGAGATGAAGGAGAGATGAA
ATTTTTCTATGATAATCTAGGAGAAGAGGAGTATATCATGGAGGAATTTATCAATGGAGA
GCTTCTTTCTTATGATGGAATAGCTGGTAGAAATAGGGAGATTATTTTTGAGACAGCTCA
TGCATATCCAGTACCAATAATGGAGATAGTAAATAATGGAATGGATGTTATGTATTATTC
TTTTAGAGAGATTCCAGAGGATTTAAAAGAAGCAGGAAGAAGAGTAGTACAAACTTTTGA
TACTAATAGTAGATTTTTCCATTGTGAATTTTTTAGATTATTAGAAGATAAACCTGGATT
AGGAAATAAAGGGGATATTATAGGATTAGAAGTAAATATGCGTCCACCTGGAGGATATAC
ACCAGATATGATGAACTTTGCAAATGATATAGATGTATATCAAGTTTGGGCAAATATGAT
AACTTATAATAAAGGATTCTATAATAAAGATTCTAGACCATATTGTTGTGTTTATGCAGC
AAGAAGAGATGGATATAGATATGTTCATAGCATAGATACAGTATTAAATAGATATAAATA
TAATATTGTAATGAAAGAGAGAATGCCTGAAGTTTTATCTGGAGCTATGGGAAATGATAT
GTTAACAGCTAGATTTCCAGAGCAAGAGCAAGCTATGGAATTTATTGATTTTTACTTAAA
AAAGATGTAACTAGGGGGAGTTTTATGCATGTAAATCATTATAAACAGTACAGCCATAAT
TTAGGAAGAGAGATGGAATTTTTAGTATATGGACATAGTGGAAGACCAATTGTTGTTTTT
CCAGCTCAAGATGGAAGATTCTATGATTTCTATAATTTTGGAATGGTAGATGCAGCTGCT
GACTATATAAATCAAGGAAAGATTATGTTATTTTGTGTAGATAGTATAGATGGAGAATCT
TGGTCTAGACTTGGAGAGAATTATGAGGCTAGAATAGAGCAACATAATAGATGGTTTAAA
TATATAGTAGATGAAGCTATACCTAAATTTAAGCAGATATATGGAGATAGAACAGGAGAT
TACAACTGTAAATTTATGACAACAGGTTGTAGTATGGGAGCTTACCATGCTTTGAACTTT
TTCTTACGTTGCCCAGATATTTTTGATGGAGTAATAGCTTTAAGTGGATTATATCATGCA
GGTTATTTCTTCCCAAATTACAACAATGGAATGATTTATGAAAACTCTCCAAATGATTAT
ATGAGAAATATGTCTTGGAATCATGAGTTTTTAGGAAAATATAGAAATTCAGATATTATC
TTATGCTGTGGTCTAGGTAGATGGGAAGAGGAGTGTATAAAAGATACTGGAGATTTAAAA
AAGGAATTTGATAGATTACAAGTTCCTGTTTGGATAGATTTCTGGGGTTATGATGTAGAT
CATGACTGGCCTTGGTGGAAAGTACAATTCCCTTATTTTTTACAATATGTTATATAGGAG
TTAAATATGATACTAAAAGAAAATATATATATTGAACCTTTTAAATTACATAGAACATTA
CATATATACCTTCCAGATGATATACAACCAGATGAAAGATTTCCAGTTATATATATGTTT
GATGGACACAATCTATTTTGTGATTCAGATGCTACATATGGGAAATCATGGGGAATAAAG
GATGCTCTTGATACTCATAATCAAAGAATTATAGTGGTAGGATTAGAGTGTAATCATGAA
GGAAATATGAGACTTTGTGAATTTTCTCCATACTCTTTTAAAGACAAATTTTTTGGAAAG
GTTACAGGACTAGGTAAAACTACTACAGAGTGGATATGTGAAACTTTAAAACCATATATA
GATGAAAAATTTCCAACTAAACCTGAGAGAGAGTATACAGCAATAGGTGGAAGTTCAATG
GGAGGTTTAATGTCAGTATATGGTCTTGCAGCTAGGTCGGATATATTTTCAATGGGAATA
TGTGTATCTCCTTTTTATGAGCATATTTTTAAAAAATTAGTAGATGATATTTCTAAATTT
AAAATTTATAAAAAGACAAAAGCTTATATTAGCTGGGGAAGATATGAGTTTCACACTAAA
AAACAACTAGCAGTTGGAACAGAAAAAAATATGATAGTAACCAGAATTTTTTCACAAAAG
GGAGTTACTGTATATCCTCATATGATGGTAGAGGGAGATCATAATGAGGAATCTTGGGCA
AAAGAAACATTGGTTTGGCTTTCTGAAATGGGATTATATAGAGAGAGATAAGGATGATAC
AATATTAATAAAAGATTTACAAAGTTTCTAATTTGTGATAAAATTTAGAGTAATAAAAAG
TTTTAGGAGGAGTTTTTTAATGATTGGAATAGGAATAGTAGGACTTCCAAATGTAGGGAA
ATCTACACTTTTTAATGCTATAACAAAAGCTGGGGCAGCAGAAGCAGCGAACTATCCATT
TTGTACAATAGAACCAAATGTAGGAATGGTAACTGTACCAGACTCAAGATTAGATGAATT
ATCAAAGATAATCAATCCACAAAGAGTAGTTCAAGCAACAGTGGAGTTTGTGGATATAGC
TGGACTTGTAAAGGGAGCAGCAAAAGGAGAGGGACTTGGAAATAAATTTTTGTCAAATAT
TAGAACAACGGCAGCTATTTGCCAAGTTGTAAGATGTTTTGAAGATGATAATGTAATCCA
TGTAAGTGGTTCGGTAGACCCTATAAGGGATATAGAGGTAATTAATACAGAGTTAATTTT
TGCTGATATGGAAACTGTAGATAAAGCTATAGAGAAACATAAAAAATTAGCTATGAATAA
AAATAAAGAGTCGATGGCTCTTATGCCAGTTTTAGAAAAGTGTAAGCTTCACTTAGAAAG
CTTTCAACTTTTAAAAACATTATCAATGAATGATGAAGAGTTAGAGTTAGTTAGAACATA
TCAATTACTAACTTTAAAACCTATGATATTTGCAGCTAATGTAGCTGAAGATGATTTAGC
AACAGGAAATGAACATGTAGAAAAAGTTAGAGAGTATGCAAAAAAATTAGGGTCAGAAGT
TGTAATAGTATCTGCTAAGGTTGAAGCAGAATTACAAGAGATGGATGATGAAGAGAGTAA
AAAAGAGTATTTAGAAGCTTTAGGAGTGGAAGAAGCTGGGCTTAATAGACTTATTAGGGC
TGGATACAAGTTATTAGGACTTCAAACATATTTTACTGCTGGAGTAAAAGAGGTAAGGGC
TTGGACAATAAAAATAGGAGATACAGCACCAAAAGCAGCAGGAGAGATACATACAGATTT
TGAAAAAGGATTTATTAGAGCAAAAGTGGTATCTTTTGATGACTTTATAAAGTATTCTGG
ATGGAAGGGAGCACAAGAAGCTGGTGTTCTTAGGCTAGAAGGAAAAGAGTATATAGTACA
AGATGGAGATTTAATGGAATTTTTATTTAATGTGTAGAATAAAAAATACTTTGTTAAGAA
AAATTACTTGACAATATCTAAAAAAGTTAGTAAAATATCTAGGTGTACGATTGGAGGAAA
TTGTTTTGAAATTAGAGATTAAAAATTTTCAAAACCAAGTTATGAAGTTTGATTTTTATA
TTAATAATATGGATGATGTTGAACTTCTAGGAAAAGTACATGTTATTGGAACAGCTGTAA
ATAACAATGGAAAGATTGAAATAAATGGGCATTACTCTGTGAGATTAAGAATGCAATGTG
TTAGATGTTTGAAGGAGTTGGAGTTAGGATTAGAAAATGACTTTACAGGAACTTTTTTGG
ACGAAATTCAATATACTCAGTATCTAAAGAGCTTGAATACTGAGTGTGTAATTGATAAAA
ATGAAATCTATGATCCGGTTGAGAATGGAATTATAGATTTAGCAAACTTAGTGAGAGAGT
ATATAATATTAGATATGCCACCGTATCCACAGTGTGAACCTGATTGTGAAGATAGTTCAG
AGATAAAAAAACACAGTGATAATGGAATAGATCCACGTTGGCAACAATTATTACAGATAA
AAAATTAATTTTAAATAAGAATGTAAGTAGGAGGGTAACTTAAGATGGCAGTACCTAAGA
AGAAAACATCTAAAGCTAAGAAAAATATGAGAAGATCTCATCATGCTTTAACTGGAACTG
GATTAACAATTTGTGAGAAATGTGGAGCTCCAAGAAGACCTCATAGAGTATGTCTTTCAT
GTGGAGATTACAATGGAAAACAAGTTCTAGTAGGACAAGCTGAGTAATTAGATGTTTAGT
TAGATAGAAAAGGACAAGATAAGCTCTTGTCTTTTTTTATTACAAATCATAGAAAATATT
TTTAAATTTTATAAATATGATGTATAATAAAGAGAGATAATTTTTTATAGGAGGATTGTA
ATGAAAGTAGCCTTGGATGCTATGGGTGGGGATAAGGCACCTTTTGAAACTATAAAAGGA
GCTATGAAAGCTCTAGAAGAAATAGAAACTTTACATCTTGTATTTGTTGGAAAAAAAGAG
AGTATAGAGGAAGAATTAAAAAGATATAAATACGATTCTTCAAGAATTGAGATAGTAGAT
GCAAGAGAAGTTATAGAGATGACAGATGAACCTGTAACAGCTGTAAAAGCTAAAAAAGAC
TCTTCTATGAATAGAACTTTGGAATTAGTAAAGGATGGAGTTGTAGATGCCTCTGTATCA
GCTGGAAATACTGGTGCTTTAATAACAGCAAGCCAACTTAAATTAAAAAGAATAAAGGGA
GTACTTAGACCAGCTATTGCAACAATGTTTCCTAATAAAAAAGATAAAATGTTGATATTA
GATGTTGGAGCAACAGCAGATTGTAAACCAGAGTTTTTAAATCAATATGCTATTATGGGA
TCAAAATATTTAGAAATACTATTAGGAATGAAAAATCCAGCTGTAGGATTACTTAATATA
GGGACAGAAGAAGGAAAGGGAAATGAAATTACAAGAGAAGCATATAATCTCTTAAAAGCA
AATAAAGGGATAAATTTTGTTGGAAATGTAGAAGGAACAGAAGTAATGAATGGAAAGATA
GATGTTGTAGTTACTGATGGTTTTACTGGAAATATGGTATTAAAAACAGCTGAAGGAGTT
GCAAAGGTTATAGTTTCATCTTTAAAAGAGGAAATAAATAAATCTTTTATCTATAAATTG
GGAGCGCTATTGGTGAAACCTGCTATAAAGCGTTTAGGGAAAAAAGTTGATTCTTCTGAA
TATGGAGGAGCTATGTTTTTAGGGCTGAATGGTCTTTCTATCAAGGCGCATGGAAACTCA
GATTCAAATGGTATAAAAAATGCTATTAAAGTAGCAAATAAGTTTGCAGAAATGAATTTT
GTAGAAGAGTTAAAAAATGCTATAGATATGGGAGATAGTGACGAAAAAAACCTAGATTAG
GAGGAAAAATGAAGTTTAAAAGTGTAGGTATAAAAGGATTAGGGTATTATGTACCAGAGA
AAAAAATGACTAACTTTGATTTTGAAAAAATAATAGATACAAGTGATGAGTGGATAAGAA
CAAGAACAGGAATTGAAGAAAGAAGATTTGCTGCTCCAGATCAGGCTACTTCAGATTTAT
GTGTAGAAGCAGCTAGAAAAGCAATAGAAGCTTCAGGAATAGTAAAAGAGGACATAGACA
TGATATTAGTAGCTACATGTAGTCCAGATTATCTTGTTCAGGCTACAGCTTGTTTAGTTC
AAAAGAAATTGAATTTGAAGAGTATACCAGCCTGTGATTTGAATGCTGCTTGTAGTAGTT
TTATATATGGACTTACTGTAGCAACAGGGATGATAAAAGGAGGAGTGTATAAAAACATTC
TAGTTATAGGTGCCGAAACTCTTTCAAGAATAATAGATATGCAAGATAGAAACACTTGTA
TATTATTTGGTGATGGGGCAGCTGCAGCGGTAGTGGGAGAAGTAGAGGATGGGTACGGAA
TTTTATCTTCATATCTAGGAGCTGAAGGAGAAGATGAAGAAGTTTTAAGAACTCCAGCTG
GTGGAACAAAGAAACCAAATACCATGGAAACAATAGCAAATAGGGAGAACTTTTTAAAAA
TGAAAGGGCAAGAGGTATTTAAATTTGCAGTACATGCTTTACCTAATGCAACAAGTCAAG
CATTAGAAAAAGCTGAAATAAAAGCTGAAGATTTATTTATGGTATTCCCGCATCAAGCAA
ATGTGAGAATAATAGAATCAGCAGCAAAAAGATTGAATTTGCCTATTGATAAATTTTATA
TGAATTTACAAAGATTTGGGAATACATCGTCTGCTTCTGTAGGATTAGCATTAGGAGAAG
CGTTGGAAAAAGGAATGATAAAAAAAGGAGATATGATAGCTCTTACAGGATTTGGAGCCG
GACTTACTTATGGTTCTATAATTATGAAATGGGCATACTAAATATAGTTATGCCAATAAA
TATTGACATATTTAAAATGCTATGATATATTAAAAGACAGGTGTTTTATTTAAGGAGGGA
AGTATGTCGAAAATAGCTTTTGTTTTTCCGGGACAAGGGACCCAATATGTTGGAATGGGA
AAAGAACTATATGAGAATAATGAAATAGCTAAACAGGAATTTGATAACTTATTTTCAAAA
TTAGATTTTGATTTGAAAACAGTTATGTTTGAAGGACCGGAAGAAATATTAAAAGAGACT
AAGAATACGCAGCCAGCAATAGTATCTATGAGCTTAATTTTAAAAAAACTATTAGAGGCC
AAGGGAATAAAAGCTGATTATGTGGCAGGACATTCAGTTGGAGAGTATGCTGCTTTTGGA
GCAGCTGGCTATTTATCAATAGAAGATACGGTGAAACTTACTTCAGCTAGAGGTAAATTT
ATGAGTGAGGTAGCTCAGAAAATAAATGGAGGAATGGCTGCTATAATTGGATTAGATTCT
GATAAAATAGTTGAAGTCTTAAAAGGTGTAGAAGGAGTAGTAGAAGCTGTAAATTTTAAT
GAACCTAAGCAAACTGTAATAGCTGGAGAAAAGGAAGCTATAGCAAAAGCTTGTGAGGCT
TTAAAAGAAGCTGGTGCGAAAAGAGCTATGCCATTAGCTGTATCAGGACCATTTCATTCA
TCACTTATGAAAGAAGCTGGAGAGAAATTAAAAGATGAGGCTGAAAAATATGAATTTAAT
ATGACTGATATAAAGTTAGTAGCAAATACAACAGCTGAAATTTTGACATCAATAGAAGCT
ATAAAAAATGAAATATATAGACAGAGTTTTGGACCAGTAAAATGGGTAGATACTATAAAA
AAATTGAAATCTGAGGGAGTAACAACTATTTACGAAATAGGCCCTGGAAAGGTATTAGCT
GGACTTATAAAAAAAATTGATAAAGAAATTGAAGTAAAAAATATAGAAAAACTTGAAGAT
TTGTTAAATATATAGTAAAATCTATTATATATAACGTTTTTTAAATATAAAGAAAAAATT
AAGGAGGAAGAAAAAATGTTAGATAAAGTAAGAGAAATAGTAGTTGAGCAATTAGGAGTA
GATCCTGAGCAAGTAGTACCTGAGGCAAATTTTGTAGAGGATTTAGGAGCAGACTCACTA
GATACAGTTGAATTAATAATGGCTTTTGAAGAGGAGTTTGATGTAGAAATTCCTGATACA
GATGCTGAAAAAATTAAAACAGTTCAAGACGTTATTGATTATATCGAATCTAAATAATAA
AAAAAACGGGGTATGAAAGTACCCCGTTGCTTATATATACTTATATCTATAAAAAAATTG
AGGTGGTATTGTGAATAGAGTAGTAGTTACAGGAATAGGACTTATAACTGCATTAGGAAC
GGGTATTGAAAAGAGTTGGAAAAGAATTATAGCTGGGGAAACAGGAGTAGGGAAAATAGA
ATCTTATGATGCTACTGATATGTCTGTACAAATAGCAGCCGAGGTAAAAGATTTTGATCC
TATTGAATTTGGAATTGAGAAAAAAGAGGTAAAAAAATTAGCTAGAAACACTCAGTTTGC
TATTGCAGCTACAAAGATGGCATTGGAGGATTCTAAATTAGTAATTGATGAAAATAATGC
TGAAGATGTAGGAGTAATAGTTTCTTCTGGTATAGGTGGAATTGAGATATTTGAAGCTCA
ACATCAAGCAATGTTAGAAAAGGGAGTAAAAAGAATATCTCCATTTACTATTCCAGCTAT
GATAGCTAATATGGCTTCTGGAAATATAGGAATATATTTTGGGGCAAAAGGACCTAATAA
ATCGATAGTTACAGCTTGTGCATCAGGAACACATTCAGTAGGAGATGCTTTTGAAATAAT
AAAAAATGGAAGAGCAAAAGTTATGATAACTGGAGGAACTGAAGCAGCTATTACTCCATT
TGCTATGAATGGATTTGCTAATATGAAAGCTTTGTCTACAAGAAATGATGAGCCAGAAAA
AGCTTCAAGACCTTTTAGTGCTGATAGAGATGGATTCGTAATGGGAGAAGGAGCGGGAAT
ATTAATTCTTGAAGAACTTGAATATGCAAAGGCAAGAGGAGCAAAAATTTATGCTGAGGT
GGTAGGATATGGAGAAACTTGTGATGCTTACCATATTACAGCTCCAGTAGATGGTGGGGA
AGGAGCTGCAAGATCATTTAAAATGGCTCTTAAAGAGGGAAATATAAATTTAGAGGAAGT
AACGTATATAAATGCACACGGAACATCTACCCCTGCAAATGATAAAAATGAAACAGCAGC
AATAAAAGCTGTATTTGGAGATCATGCTAAGAATTTAATGGTTTCATCAACAAAAGGGGC
AACAGGTCATGGATTAGGTGCAGCTGGAGGAATAGAAGCCGTTATTATAGCTAAAGCTAT
ATTTGAAGGAGTAGTTCCACCTACAATAAATTATGATAATCCAGATGAAGACTGTGACTT
AAATTATGTGCCAAATGTAGCAGTAGAGAAAGAGATAGATGTAGCTATGTCAAGTTCATT
AGGTTTTGGAGGGCATAATGCTGTAATAGCTATGAGAAAATATAAATAAGTTTTTAGGAG
GAAAAATGAAGAAAAATTATTTAGATTTTGAAAAAAATCTTGGTTATTCTTTCAAAAATA
AAGAACTTCTAAAAAATTCACTTATTCATCGTTCGTTTGGAAATGAGCATAGAAGATATA
AAAAAATAAGTAATGAAAGACTAGAACTGCTAGGAGATGCAGTTCTAGATCTTGTTGTTA
CTGAATATTTATACAGAAGTTATGCTAACTCAACAGAAGGAGATCTAGCAAAAGTCAAAT
CGATGGTAGTGAGTGAACCAGTTTTAGCTGGAATTTCTAAAAAATTACAAGTAGGGAAGT
ATCTTTTGCTTAGTAGAGGAGAAGAACTAACTGGTGGAAGAGAAAGAAGTTCTATACTAG
GAGATGCTTTTGAGGCTATCTTAGGAGCTATATATATGGATTCAAATTTTGAAACTGCTA
AGGAATTCGTATTAACACATATAAAAAATTTGATAGATACAGTTGATAGTAATGAGGAAA
TTTTAGATTTTAAAACAATTCTTCAAGAATATAGTCAGAAAATTTATAGAGTTATTCCAG
AATATGTAGTTGTAAAAGAGATAGGTCCAGATCATCAAAAAATGTTTGAGATAGAAGCAA
AAATAAATAATGGTATAGATGAAGAACAGTCAGATATAGGGACTGGGAAAAATAAAAAGA
CTGCCGAACAGGCAGCGGCAAAAGCATTATGTAAAAAATTGGGAGTAAAAATTCATGAAA
CATTATAATATTCCAATATTTATAAGTCATTTTGGTTGTCCTAACTCATGTGTTTTTTGT
AATCAGAAAAAAATAAATGGGAGAGAGACAGATGTTACAATAGAAGATTTAAAAAATACA
ATAGAGATGTACTTAGAAACTCTTCCAAAGAATTCCAAAAAAGAAGTGGCTTTTTTTGGT
GGAACTTTTACAGGAATTTCTATGAAGTTACAAGAAGAGTATTTAAAAACTGTATATGAA
TATATTAAAAAAGGGGATATTAATGGAATCAGGCTATCTACTAGACCAGATTATATTAAT
GATGAAATAGTAGCACAACTAAAAAAGTATGGAGTAACTGCTATTGAACTTGGAGTTCAG
TCATTAGATAAAAAGGTTTTATTAGCAACAGAGAGGTTTTATCCTGTTGAAATAGTAGAA
GAAGCTTGTAAAATTATAAAGAAATATGAGATTGATTTAGGGATACAATTAATGATAGGT
TTACCTAAGTCCACATTTGAATCTGATTATCTAACAGCTGTTAAAATTCTTGATATGAAA
CCAGAGATGGCAAGAATATATCCCACGTTAGTAATAAAAAATACTAAGATGGCTCAGATG
TTTTTTACAGGAGAATATCATGCTTTAACTTTAGATGAAGCAGTAGAACGTACAAGAAAA
ATTTATTCTTTATTAGAAAGTGAAGGAATAAATATAATAAGAGTAGGATTACAACCTAGT
GAAGATTTAAGAGAAAATGGAGTAGTTATAGCCGGTCCTTTTCATCCAGCCTTTAGAGAG
GTTGTTGAAACAGAAATATATTATGATTTTTTTAGAAAAATATTAGAAAATGAAAAAAAG
TTAGATATATTTGCTAATGAAAAAAGTATTTCGAAATTGCTGGGAATAAAAAAAGTAAAT
AGAATAAGATTAAAAAAATATTTCCATATAGACATAGATAATTCAATAGATAGAAATGAT
GTAATTATAAATGGAAGGAAATATTCTAGGTTAGATGTATTGAGGGGAGAACTAACAAAT
GAATCAAATAGTAATCAACATAGATGAGCTTCAGTCAAGAGCCGCTATTATTGAGAATGG
GAAAGTGGTTGAAATTCTTATAGAAAGAGAAGAAGAAAGAAGGATAAATTCGAATATTTA
TAAGGGAAAAGTGGCAAATGTACTTCCTGGAATGGAATCAGCTTTTGTAAATATAGGCTT
AGATAAAAATGCATTTTTATATGTTAATGATTTAAGAGAATTTGAAGAGAAATATTTAGA
TGGAATTTGTAATAGTGATAGACCTATAGAAGATATTTTAACTGTAGGAGATGAGGTAGT
AGTTCAAATTTTAAATGAACCACGTGGGACAAAAGGTGCAAGAGTGACTACTCACTACAC
AATTCCAGGAAAATATTTAGTACTTATGCCTAATAATAATCATATAGCTATTTCAAAAAA
AATAAAAGAAGAGGAAGAAAGAGAAAGACTAGAAGAAATAGTGAAAGATTTAAAGCCTGA
AAATATGGGGGTTATTATAAGAACAGCTGCTCAAGGGAAGGAGCCGTTTCATTTTGAAAA
AGAGATAGAGTATTTGGTAAAAAAATGGGAAGATATAGAAAAAAAGACAAGTGCAGCAAA
GATAGGGGAAGTATTATATAAAGATAATGGAATACTGACAACGATACTAAGAGATATATT
TTCGAACGATATAGATGAACTTATTGTAGATAGTGAAGAGGTATACTGGGAAGTTATAGA
CTATATGAATGCCTTTAGTGAAAAGACTTTGAAGACAAAGATAAAGCTTTTTAATAAGGA
TGAAGGGAGTATTTTTGAAAAATATAATATTGAAAGAGAAATAGGAAACGCTCTAGAAGA
AGAGGTTAGGTTAGAGTGTGGAGGTTATCTAGTTATACAAAAAACGGAAGCTTTGATAAG
TATAGATGTCAATACAGGAAAAAATACTGGAAGCTATAATTTAGAGCAAACAGTTTTAAA
TACAAATTTAGAAGCTGCTATGGAAATACCAAGGCAACTTAGACTTAGAAATTTAGGGGG
AATTATAATAATAGATTTTATAGATATGAGATCAGAAGAAGATAAAAATAAAGTATTGGA
AACTTTAGAAAAGAATTTATCAAAGGATAGAATAAAAAATAATATAGTACATTTTACAGA
TTTAGGATTGATAGAGATGACTAGAAAAAGAAGTGGAAGACCTTTGTATAGTTATTTTCA
GGAGAAGTGTCCTATTTGTGAAGGAACAGGAAGGATAAAATCTAGGGATACTATAATACA
CGAGATGATATCAGAGATAAAAGAGTGTACAAAAGATGAAGATATTACAATTATAAAATT
AATTCTATCAAAAAAATTGAAAATAGCTTTTAAGGAATTATACTTTGATCTTGTTGAAAG
TTTTATAAGAGAAAGAAAGAAAAAACTTATGTTGGAAGAAAATATTCAAAATGATTATAG
TTACGAGATTATTTTAATGAAATAGAGGATAGTAGTATGAGAATAGGTGTATATGCTGGA
AGTTTTGATCCAATAACAAAGGGACATTTTGATGTGATAAAAAAATCTTTGAAAATTACA
GATAAACTTATAGTAGCTGTAATGAATAATGTCAATAAAAAATGTTGGTTCTCTTTAGAA
GAGAGAAAGAGACTTATTGAGATTTTAGTAGCGGAGTTTGGAGAGAAAATTGAGGTTAAA
AATTTTGATGGACTCTTAATAGATTTTATGAAAGAAAATAAAGCAGAAATAATTATAAGA
GGTTTAAGAGCTGTATCAGATTTTGAATATGAGTTGGGATATGCTTTTGTAAATCATGAT
TTATCATATGGAGAAGTTGAGACAATATTTGTACCAGCTGCTAGAGAGTACATGTATTTG
AGCGCTAGTTCAGTAAGAGAAGCTGCGACTGTAGGAGCTAGATTAGATATATTTGTTGAT
GAAAGAATTATAGATATCATAAAAAGGAAAGCAGACAGTTTAAAAGGATAGGGTTATATA
TGGCGAAAACTAAAAGTTTTTATGTATGTAATGAGTGTGGATATAAGGCGACTAAATGGA
CAGGGAAGTGTCCACAGTGTGGTAGTTGGGGAAGTTTTGAAGAAGAAGTGGAATTAACTT
CTTCAATTGGAGCTTCTATTGGACCATTGGGAAATTCTTTGAAAGAAGTTGCAGGAAAAG
TATTTTCTTTTGATGATGTTATAATGGAAGAAAATAATAGGTATAGGACAAAAATTGGAG
AGTTTGATAGAGTTTTAGGAGGAGGATTACTATGTGGAGAGGTAGTTTTAATAACTGGAA
ATCCTGGGATAGGTAAATCTACTCTATTATTACAAGTGGCTAATGAATATACTATATATG
GAGAGGTAATTTATATATCTGGAGAAGAATCTCCTGCTCAGATAAAAAATAGAGGAGAGA
GATTAAAAATAAAAAATAAAAATCTTTTTTTAATGTCAGAAACGGATATTTCTAAAATAT
ATGAGTACTTAATTTCTAAAAATCCTAAAGTTGTTATTGTGGATTCGATACAAACTTTAT
ATAATTCAGTTATAGATTCTATTCCAGGAACCCCTACGCAGATACGGGAATGTACCTTAA
AAATTATAGAGTTAGCTAAAAAATATGGAATATCATTTTTTATAGTGGGACATATTACAA
AGGATGGTAAGGTAGCCGGGCCTAAACTATTAGAGCACATGGTGGATGCTGTATTTAATT
TTGAAGGAGAAGAGGGACTTTTTTATCGTATTTTGAGAAGCACTAAAAATAGATTTGGAT
CAACAAATGAAATAGCAGTATTTAACATGGAAGAAGATGGAATGAAGGAGATAAAAAATT
CTTCAGAATATTTTTTAAGTGAGAGGGAAGAAAAAAATATAGGAAGTATGGTTGTTCCTG
TGCTAGAAGGAACAAAGGTTTTTCTTTTAGAGATACAAACTTTACTTACAGAGGTAACAA
TAGGTATTCCGAAAAGAATTGTACAAGGATTTGATAGAAATAGGATACAAATACTTACAG
CTATTGCAGAAAAGAAAATGAATATAAATCTCTCTATGAAAGATCTATTTGTTAATATTC
CAGGTGGATTAAATATAGAGGATCCAGCAGCTGATTTAGCTGTTTTAATATCAATGCTTT
CCATATCTAAGGGTGTAGAGATAAGTCAAAAGATAGCTGCTATCGGAGAATTAGGACTTA
GAGGAGAGATAAGAAAAGTTTTCTTTATGGATAAAAGGCTCAGGGAGTTAGAAAAACTTG
GCTTTAAGGGAGTATACATTCCTGAAGCTAATAGGAAAGAGATAGAGAAGAATAAATATA
ATTTAAAGTTAATATATTTAAAGAATTTAGAAGAACTTCTAGAAAGGATGAATAAAGATG
GATAGTAAAAAGTTAGAAGAGATGCTATCATTTGTTACTCCAGGTACAGCCTTAAGAGCA
GGATTAAATAATATATTAGAGGCTGGCTTGGGAGCTTTGATAGTAGTAGGTTTTGATGAA
AATGTAAAGAAAATAACAGATGGTGGATTCTTTTTAGACTGTGATTTTACGCCGGAAAGA
GTATATGAGTTAGCTAAAATGGATGGGGCTATTATTTTGGATGGAGAGTGTCAAAAAATA
ATGTATGCTAATGTCCATCTACAACCAGATAGAAAATATAAGTCAACTGAGAGTGGAACC
AGACATAGAACAGCACAAAGAACAGGACAACAAACCGGAAAACTTGTAATTGCTGTATCA
GAAAGAAGAAATGTAATAACTATTTATAAAGATGAGATAAGATATAGATTAAAAGATGTA
GCTTCAATAGAGAGTGAAGCATCTCAAGCTATAAAGACAATGGAGAGATATAAATCTGTA
TTAGATAGAGCATTGGCTAATTTGACGATTCTTGAGTTAGATAATACAGCTACCCTTTAT
GACGTAGCTACAGCACTTCAAAGATTTGAAATGCTTAGAAGGATTGGAGATGAAGTCAAT
AGTTGTGTAGTAGAATTAGGGATAGAAGGAAGATTATTAAATTTACAATTTCAAGATTTG
AACCAAGATATAGAAGAAGATGAATATGACTTAATAAGGGACTATATGGAAGATAATATA
GAATATAAAGAAGTTAAAGATAAAATGAAAAATTTAGATGATGAAGAGTTACTTGAAGTA
GAGAATTTTTCACATGCTCTTGGTTATGGTAAAAGCTATAGTTTTTTAGATAATGAAGTT
AGTCCAAAAGGTTATAGATTACTTGGAAGAATAAGTAAATTAACTAAGAAGGATATTGAA
AAGTTAATTAGTAAATACAATAGTATATCTAAGCTTCAAGACGTTCCTGATGAGGAATTA
TCTGATATGAAGATTAGTAAGATTAAGATAAAAGCGCTTAAAAGTGGACTGAAAAGATTG
AAATTGACTGTTGAATTAGAAAAATCATAGTATTAATAAAATTTTTAATAAAGGGACTGT
TACAAGATATTGAATTGTAACAGTCCTATTTGTATTGATATAATTTTATTTAATTTATTG
AATAAGAGTTATTCTAGTTAGATTTTGACTTATATTCATAATATTTATTAATTTTATCAG
GGAAATATTTTTTTAATATTTCAATATATACTCCATTTGAATCGAGTTTTAAAATTGCTT
GATTAATTTGTTCTGCTAATTCTGTTTCACCTTTTCTTAGGGCGATAGATGCACCTGGAA
AGTTTTCTTCCACTACATCAATTTTTTTAATTCCCTTCATAGTTTTTAAATACTCTTCTC
CACTTACATCAGCAATGATTACAGCATCAATTTTATTTTGTTGTAAGTCCATTAGAGCAC
CAGTCCAAGAGTTATAAAGTTGAGGTAATCCACCTAAATCTTTAGCAAATTCCTCTTGCA
TAGTTCCAATTTGTACTCCAATTTTTTTACCATTTAATTCCTCTTTTTTCACATAATTAC
TCTCTTCATTAACTATTACATAGTGCTCATCTGATGAGAAAAGTAGATAAGGCATAGAGA
AGGTAACAGCTTTTTGTCTTTCAGGTGTTTGAGACATTCCAGCTATGACAGCATCAATTT
TTTTCATTTGAAGAGCAGGAAGTAGTCCATCAAAAGACATATTATTCCAAACTATTTCAT
ATCCTAACTCTTCTCCAATAGCATCCATAAGTTCGATATCAAATCCTACCATTTTTCCAT
TTTCTAAATATTCATAAGGAGCAAATTCGGCATTAGTTCCAACATATAATTTTTTAGCTG
CAAATGATAGTGAAGATAAAATTAACATTAAAAATAAAATAACTTTTTTCATAAAAAACT
CCTCCATATTTTATATAAATTTTTATTTAGAACTATTTTTGAATTCTTCTTTTATCTCTT
GTAAAAGTTGAGGATTAGTAAATATATCCATAGCTGTAAGAGCCATTGCTATTGCAGCTT
CTTTCATTCCTTTATAAGCTTCTGGTTGTATAGTAGCACAAGCAAATTCTATACTGTGTC
CAGTTAAATGATTTGTAGTAAGTGGGAAAGATGGATGTATAGTTGGACAACAATGACTTA
CATCTCCCATATCAGTAGAACCAAATCCCTCTTTATCAACAATTTTTGTAACCCCTTGAA
GTATTAGATTTTTTTCATAAGTTTCAGATAATTTCTTATTTGTAACAAGGTTAGCAAAAC
TTGTTTCATAGTTTTGCATTTCTAAAGTAGTTCCAGTAGCAAGAGCAGCTCCTCTAGCAC
AGTTTTTTACTCTTTCTACTAATTCTTTAAGGTAAGAAAGTGTTTGAGCTCTTACATAAA
AGTTAGCAACTGCTAAATCTGGAATAATATTAGCTGCCTTTCCACCATTGCTTATAATTC
CATGAATTCTAGCTGTTTCTAAAGTTTGTTGTCTTAAAGCATTGATAGAGTTAAATAACA
TAAGAACTCCATCAAGAGCATTTATTCCCTCATGTGGAGAACCAGCAGCATGAGCTGTTT
TTCCTTTAAATGTGAATTGTATAGCTTCCATAGCTTGAGATTTTCCACTTCTAGTATGAG
CTTCACCAGTAGGATGTACAGCCATAGCTATATCTATATCATTAAATATTCCAGCTTTAG
CCATATCTACTTTAGCTCCACAAGTTTCTTCTGCAGGAGTTCCAATTACTAATACTTCTC
CTACAACATCTCCCATAATCTCTTTTAAAAGTATACCAGCTGCTACACTTGTAACACCAA
ATATATTATGTCCACAACCATGTCCAATACCAGGTAAAGCATCATATTCAGCAAGGATAG
CTACCTTAGCTCCACCATTTCCAGATTTATATTTACCAATAAAAGCAGTAGGTATTCCTA
CATAGTTATCACTAGTTTCAAAGTTGTGTTTTTTTAATAGATTAGTTAGAGCTTCACAAG
CTTTAAATTCTTGATGTCCTAATTCAGGGTTATTATATATATATTCATTAGCTTTTTTAA
AATCTTCAAAATATTTATCAAAAAGTATTGATAATTTATCTTTTAAATTTTCCATTTTTC
CTCCTAGTATTAAAAAATAAAAAAGTCAATACATACCTAGATGTATTGACTCTTAAAAAT
CCAAAATATATTAAAATATACTAAGTAAAAATTTTAGTAGATAGAGTAAATAAAAGTAGG
TATATTTAAAGATAAGATATATAATTATTCATTGAATTTCCTTAACTTTAAGATACTAGA
TAACATTTTATTTCTCCTCTTAAAAATTTTTATTTAAATATATATCATATTTGTGAAAAA
ATGTCAAATTATTTTTAAATTTTTTTTTCTTCAAGTAATTCTATTTTTCTCATATTTTCA
CCTTTTAGAATATAAATCAGGTCAAATACTAGATGAAGAATATGATCAGCAAATCTTTCA
AGTTTTTTACAGAGTAAAATTAAGTCAGCACCACTTTGAATATTTTCAGGTTTTTTCTTC
ATAAGTTCAATAATACATTCAGTATCTTCTTTAGTTAAAGTATCTATCTCTTCATCCATG
GTTAAAAGTGAAAAAAGAGCTTTTTCATCACTTTTTATAAAAGCATTAATATATCCTTCG
TAGATATTCTTTGTTTTAATAGCTATTGGGTAGATAATATTTTTTAATTCTTTTTTCATT
TCAGGAGAATCCTTTTCAATAGTTTTTATAATTTTTAAATTAGCTTTTAGAATATCTCCC
ATTCTCTCTATAAGCCTAGCACTATTGATAAGCATAATAAGTAGCCTTAAATTTCCAGCT
GCAGGTTGAAATCTTGCCATTGTAAAGATAGAGTCTTCCTTGATTTTTACTTCAAAGTTA
TTAATAGTATCCTCAAGTATTAGACATTCACCATAAAGAGTTTTATCAAATGATGATTTT
TCAAACATCTCAATATTGATATCTAAAACTCTATTCAGACTTTTTAATAATTCCAAGTAA
TGTTCTCTTAATCCTTTAATACTTTCATCTAAGTTTTTCATAATATCCTCCTATCCAAAT
TTTCCTGTTATATAGTCTTCTGTTTTTTTCTTATGTGGGGTTGTAAATATCAGTTCTGTT
TTATCAAACTCTTCTAATACTCCTTGATAGAAGAAACCAGTATATTCAGATATTCTAGAA
GCTTGTTGCATATTGTGAGTTACAATTATGATACTGTATTCTTTTTCAAGTTGCCTAATA
AGTTCTTCAATTTTTGATGTAGAGATTGGGTCAAGAGCTGATGTAGGCTCGTCCATTAGT
AATATTTCAGGTCTTATAGAGATAGCTCTAGCTATACATAATCTTTGTTGTTGTCCTCCG
GAAAGTCCTAATGAGGATTTGTAAAGTTTATCTTTAACTTCATCCCAAAGAGCAACTGAT
TTTAAAGAAGTTTCTACAATCTCATCTAATTTATCTTTATCTTTTTCTCCATGTAACTTA
GGGGCATAAACAAGATTTTCATAGATGCTCTTAGGAAATGGATTTGGTTTTTGGAAAACC
ATTCCTATTTTTTTTCTAAGTTCCACAATATCGTATTCTTTATCAAAGATATTTTTTCCA
TCAAAAATAATATTTCCTTCGTATTTTATATTAGGAATTAAGTCATTCATTCTATTTATT
GATCTTAAGAATGTAGATTTTCCACAACCAGAAGGTCCAATTAGAGCAGTAACTTTATTT
TTTTTGATTTCCATATTGATATCTTTTAATGCTTTAAAGTCACCATAATAAAAGTTAAAA
TCTTTTACTAAAATTCTTGTATCATTAGAATTCATATTTCCTCCTAAAAATCTATATCTA
TATCATTATTTATTTTTTGAATTAAATTTTTGTCTGATAAAAGCACCAAATAAGTTGAAG
CTAAGTGTTATAACTACAAGTATAAATAGTGTTCCATTGATAAAAGATGATGGCATATTA
GGAACTTGTGTAGATATAACATATAGGTGGTATGGTAATGCCATTACTTGATCCCAATAT
GAAATTGGTAAGAATGGTAGATAGAAAGCAACTGCTGTAAACATTATTGGAGCTGTTTCT
CCAGCTGCTCTAGATATACTTAGAATAACTCCAGTTAAAATTCCTGGCATAGCTGCTGGT
AAGATTACCTTAGTTATTGTTTCCCATTTTGTAGCTCCAAGAGCAAGAGAAGCTTCTCTT
AAATGATTAGGTATTGCAAGTAGAGATTCTCTAGTAGCTGTAATAATAACTGGTAAACAC
ATTATTCCCAAAGTTAATGAACCAGAAAGTATTGAAACATCAAATCCTAAGAAAATAACA
AATAGTGCCATACCAAATAATCCATAAATTATACTTGGAATACCAGCAAGGTTTATTATT
GTTAAATTAATGATTCTAGTTAGAAAATTATCTTTAGCATATTCTACTAAATAAACACCA
GTAAAAATACCAAATGGAACAGCTACAATGATTGTTCCAAGTGTTAAGCAAAGGGTTCCA
ACTATTGCTGGAAATATTCCTCCAGCTCTCATTCCGTCAGTAGGCATCTCACTTAAAAAT
TCCCAAGATATTGCAGGAATACCAGTATATATTATATAACCAATTATTAAAAATACAGGA
ACTACAGCAACTAAAGTCATTATTTTTATCAATATTTCTAAAAAATTAGCTTTTGATTTT
TTTATAATTAACATTATTTTTCCTCCTAAAATTATAACTCTCTTGCTTTTCTTATAAATT
TATCAGCTATGCAGTTAGTTATAAAGCTTATTATGAAAAGTACAATTCCAATTGTAAATA
GTGCATAGTAGTGAGTACTTCCTTGAACTACTTCTCCCATCTCAGCTGCTATTGTAGCTG
TAAGAGTTCTTACTGCAGAAAGTGGGGTAGTAGCTAAAATTGGAGAGTTACCAGTTATCA
TGAGAACAGTAAGTGTTTCTCCAATTATTCTTCCAAATCCTAGCATAATACCAGCAAATA
TTCCTGGAAAAGCAGCAGGAAGAAGAACATTAAAAATAGTTTCTATCTGATTAGCTCCAA
GAGCAAGAGAAGCTTCTTTGTAAGATTTATCAAGAGCTTCTAATGAGTCATCTGCTATAC
TTACTATTGTAGGAAGGGCCATAAAAGCAAGCATTATTCCACCAGTTAAAGCAGTTAGTC
CACTAGGAAGATTAAATAGATTTTTTATAGGACCAGATAATACATATAACCCGATAACTC
CTAAAACAACTGATGGTATAGCTGACATTGTTTCAATGATAATCTTTAAAAATGTTCTTA
CTTTAGGAGTAGCATATTCAGCTATATAAATAGCTGTTAAAATTCCAACAGGGACAGCAA
TAACTAAAGCTACTATTGTTACCCAAAATGAACCGACTAAAAGAGGCAAAAGTCCATATA
ACTCTGAAAGAGAAATCCATTTTTTCCCAAAAAAGAAATCAGAAACAGAGTATGAATCAA
AAAATTTTAATCCATTTACAACTATAAATAAAAATATTAGAAAGATTATAACTATATTTG
AAATTCCTATTCCAAATAAAATATGCTTCATTCCATTATCTTTAATTTTTCTAAGACATT
GCATAAAAACCTCCAAAAATATTTCAATTACATTAATTTAATAACAAAATAATATTAAAA
TATTAATGTAAAAGAGATATTAATTCAATGTTAAAATAGTGTAAAAAAAATTTTACATGA
AATTTACAATGTCTTAATATTGTCTTAACATGGAAAGAATATATTTTACTCGTAAACGTA
AAGAAATGATAAAAATTTAATTTGGAGGGAATAAAAATGAGTATTTTTAAAAAAGGTTTA
TTAGGAATGTTAGTAGCAGTGGGAATAATTTTAAATACTGATGTAGCAGAAGCTAGATCA
AGAGTTATTCAAGCTAAAGGATCAGACACTATATTAAATGTATCTCAATCGATAGCAGAA
AATTATATGAAAGAAAATAGAAAAGCAAGAATAGCAGTAACAGGTGGAGGATCAGGAGTA
GGAATTTCATCTTTAATTAATGGAACAACAGATATAGCTATGGCTTCAAGAAATATAAAA
GCTAAAGAACTTGAACAAGCTAAAGCAAAAGGATTAGAGGTAAAAGAAGTAGTATTAGGT
TTTGATGGAATAACAATAATAGCTAATCATGCAAATACTATAAAAGATATTGATGATATA
ACTTTAGGAAAAGTATTTAGAGGAGAGATAACTAACTGGAAAGAATTAGGGGGAGATGAC
GCTCCAATCGTTGTACTATCAAGAGATTCATCATCAGGAACTCATGAATTTTTTAAAGAA
CATATAATAAGAGAAAATAATACTAAAAAAGATTTAGAATATGGACCTAAAACTCTATAT
ATGCCATCTAATGAAGCTATAAAACAAGAAGTTAAATCAAATAAATATGCAATTGGATAT
ATTGGAATGGGATATATGGATGACTCAGTAGAAGCTATAAAAGTAGATGGAGTAGAGGCA
AGTGTTGAAAATGTGGCAAGTAAAAAATATCCAATAGCGAGAGAAGTATACTGGTACGTT
GATAATGCTGCTTCAGAGGATATAAATAAACTTGTAGATTATGCACTTTCTTCAAAAGGA
CAAGAGTTAATTAGAGAAGAAGGGTTTGTTCCTGTAAAATAAAATATAAAAGATAAAATA
ATATCTATAATTTAGAGAGAACTCAAAAAATAGTTAAAAGTTATAAATTTTCTTTTACTT
TTTGAGTTCTCTCTTTTATAATTTAAGTATAAATTATAAGATCAGCGGAGGCAAAATGAG
AATATTAATAGTTGAAGATGACAAGGAGATACAGGAACTAATAACATATTTTCTTTCCAA
AGAAGGATACGAAGTGGATCAAGCAGATGATGGGTTAGAGGGTCTTAAACTTTTGAAAGA
AAAACAACATGACTTAATAATATTAGATTTAATGTTACCTAATTTAGATGGAAAAAATTT
TACTAAAATAGTAAAGGGAATATCTTCAGAGTATGGTAATCCAGCTATTATTATGTTAAC
TGCTAAAACAGAAATAGAAGATGTATTAGAAGGTTTAGAAATAGGTGCTGATGATTATAT
GAAAAAACCTTTTGATCCAAGGGAGTTAGTTTTGAGAGTTAAAAGATTTTCCAAAAAAGA
GGAGAGAAGAGAGGAAGAGTTTAAGAAAAAATATGAATTTTTAGATTTGGTAATTGAAGA
TGATAAGCATAGGGTTCTTTATAAAAACAAGGAGATAGAGTTTTCAAAAAAAGAGTATGA
TTTATTACTTTTACTAGTATTAAATAAAAATTTAGTTATAACAAGGGAAAAAATACTAGA
TGAGATTTGGAAGAGTAATTACTATACTGGAGATAGAACAGCAGATGTATATATATCTAA
GCTAAGAGACAAACTTCCTGGAATAAGTGAATGTATAAAAACAATAAAAGGAGTGGGATA
CAAATTAGAAGAAAAGAGATAGCGATATTGATAATGATATTAATATTAGAAGGAATATTT
GTAGGTATAAATTCACAAATACTTTCAAATTTATATCAAGAAAGGTCAAAGCAAATTTTA
AAAGAAGATACAATATTAGTGAAGTTAGTAGCAGAAGGTAATCCACGTACTAAATATCAA
GAGCTGTTTTCAAATAATGCTTTGAGATTTACATTGATAGATTTAACTGGAAAAGTGGTA
TTTGATTCTAAGAAAACAGAAGAAGAAGAAAAAAGGATGGAAAATCACCTTCAAAGACAA
GAAATTCAAGAAGCGATAAAGGAAAAAGAGAGCTTTGTAATTAGATATAGTAAAACTTTT
GAGACGGTGATGGCATATTATGCTATTTCTATTAAAAATAGTGAAGGGGAAGAATATATA
CTGAGGACAGCTAGTGAATATAATAAAGAGCTCATGCAAATAAGAGAGTTTCTTTTGATA
CAGATCATTTTTTTCTTAATATTAAATTATGTCATACATTTTTTTTATAAAAATTATATA
AAAAGAGATTTTTATACTAAAATTAAAAGAATGAGAAAATTTCTTGAAAGTGGAGAGATG
GAAAAGATAAATTATTCTAAAGATGAGTATTGGCTTTTTGAATTTTGGGATATTTTAAAA
GAGTGGCAGGGAAAAAATTTAAAAAATATTTCAAGATTAGAAAAAGAAAGAAGAATACTT
TCTGAAGTTTTACATTCTGCAGATTCGTTTATAGGATTGTTGGATAGTGAAGGTAGATTT
ATCATAAAAAATACTTCATTAAAATATATAGTAGATCCATATGAAGAGCGTTATTTAGAA
GCAATAAAGTATTTAGAATTAATAATTCCAATAAAAAATGGATTGCTGAGTAAGAAAGAG
TATAGAGAAGATATTTATATACAGAGTTTGAAAAAATATTTCCTATTTACAATGAAATAT
TTGGAGTTTAGCAATAGATTTATTATTACGGTTAAAGATATAACGAGTACGAGAGAAGCA
GTAGAGGTACAGAAAACATTTATAAACAATGTAAGCCATGAATTAAAAACACCACTTACT
AATATAAAAGGCTACTTAATAGCTTTGGAGGATGCTCCTGAGATAATGAGAAGGAAGTTT
TTAAATACTATTAAGACAAATGTTGAAAAATTAGAAAATATAGTATTAGATTTTTTGAAT
ATTTCGAAGATAGAAAATTCAAACTTAGTTAATATTTCACAAGTTGGAGTTGAGAAGTTA
AAAAAAGAACTTTTGGATATTCTTTCAGTAAAGATATATGAAAGAGGAGCTAAAGTGGAG
TTTTTATTTCAATTGACTGATGGAAGAGATTACTTAAAAGTAGATTTTGAGAAGATAGTT
ATGATATTAAAAAATCTTATTGAAAATGGGGTAATATACAATAAGAACTCTAATCCAAAA
GTAGTGGTTCAAGTATTAGAAAAAGGAGATAGATATGAGATAAGTGTGATAGATAATGGT
ATAGGAATACCTATTTATGAACAAGATAAAGTTTTTGAGAGATTTTATAGAGTAGATAAA
GCTAGAACAAGTAATCTAGGTGGAACTGGGTTAGGGCTTTCAATAGTAAAGACTCTTATT
GAAAAATGTGGTGGTGGACTTATAATAGATTCTAAAGAAGAAAAAGGAACAAGATTTTCT
TTCTATATTTTAAAATAAAGTATGGACTAGAGTTATAAAAATATGGTATTATTTAATGGT
GTATAAAGTACAGAGAAAAGGGGTAAAAAAATGGTAAAAGTAAAACATGTAATAACAGCT
TATAAAGCACAAATGAATCCACAAGTGAATGGAGTTATAGATATATTTGGAGAATTTGAT
AATCTTATTCAACCTATGTTTCCATTTCCAATGGCAAATCTTTCAGTAGTAGTAACTGTA
GAAAATTTACAAAGACCTACTATGTTTGAGGTAAGACTTAATGCTCCAGATGATACATTA
ATAACTAAAGGAGAATTTGGAATTTTACCAGATCCATTTGGAGTGGGAAAGAAAATTTTA
GATTTAGAGAAGTTTCTAGTTGGAGAAAGAGGAAAATATACAATAGATATATTTGAAAAA
GTTGCTGAAGATAAGGTTAAATTTCTCTCAACAGAGGACTTATTTATAGCTGATTATCCA
CCACAAAGAAGGATGTCTGATGAAGAAAAAGCTAAGATATTAGAAACTGAAGGTGTAATT
AAAACTGTAAGAACAGAATTTAAAGCTGGTGAAGAAGTTATAAAGCTTCAACTAAACTTG
GATAAAAATGCACCTATAGATGAGGGACATATAGCTATTCCAGCCAATGATAGATTAACA
GTAGGAGATAGAATTTTTGATCTAACAGGAATTAGAAGACAAATAGAGTGGCTATTTGGA
AATCCATTACCAAAAGCTCCAGAGAAAAAGGAAGAAAAAGCTAATAAAACAGTTGAAAAA
GAAGAAGAAGTTAATAAAACAGTTGAAAAAACTGAAGAAAAACAATAAAAAATCCTTGAC
ATAATTGAGGAAAACTAATATAATAGTAAGGTATATTAAACCTTTCCCACAAAGGACCGT
TGCGTTATATTAGAGAGATATAACATAATTCAGGAGGAAATTTTAAAGTGAAAAAGTATA
CTTTTATGCAAAGAAAAGAAGATGTTGTTAGAGAATGGCATCACTATGACGCTGAAGGAA
AAATATTAGGAAGATTAGCAGTTGAGGTTGCTAAAAAATTAATGGGTAAAGAGAAGTTAA
CTTTTACTCCACATGTTGATGGAGGAGACTTCGTAGTAGTTACTAACATTGAAAAATTAG
TTGTAACTGGTAAAAAATTAACTGATAAAAAATATTATAATCACTCAGGATTCCCAGGAG
GAATAAGAGAAAGAAAATTAGGAGAAATTCTAGAAAAAAAGCCAGAGGAACTATTAATGC
TAGCTGTTAAGAGAATGCTTCCAAAGAATAAATTAGGAAGACAACAATTAACTAGATTAA
GAGTATTTGTTGGAGCAGAGCATGCTCATACTGCACAAAAACCAGTAAAGGTAGAATTTT
AATAGGGGGTAAATGACAGTGGCTGAAATGATTCAATATAGAGGAACTGGTAGAAGAAAA
ACTTCTGTAGCAAGAGTAAGACTAATTCCTGGAGGAAAAGGAATTGAAATAAATGGGAAA
ACTATGGCTGATTATTTTGGAGGAAGAGAAATCCTTTCTAAAATAGTTGAGCAACCTTTA
GCTTTAACTGAAACTTTAGATAAATTTCAAGTTAAAGTTAACGTAATTGGAGGAGGAAAC
TCTGGACAGGCTGGAGCTATAAGACATGGAGTAGCAAGAGCTTTAATATTAGCTGATGAG
ACTTTAAAAGGAGCTTTAAGAGAAGCTGGATTCTTAACTAGAGATTCAAGAATGGTTGAA
AGAAAGAAATACGGAAAGAAAAAATCAAGAAGATCTCCTCAATTCTCAAAAAGATAATTG
CATGGAATTATATACCTCACAAACTCAATGTTTGTGGGGCTTTTTTCTTTATCTAAGATT
TTAAAAAAATGAGAAAAATGGCACTCGTAGGTAACAAGTAGCCAACAAGTAGGTAACAAA
ATTATTTTTCTTTAACTAGCTAAAAATAGTACTTTGTAAAGAATTTTTAAGGAATCTTAA
AATTTTGATAAATTAGAAATAAATATGTTTTAAAATTCTTTAAAAAATATTATTTAACTC
AATAAAAAATGGAAATCTATATACCTAGAAATAGATATATAAATTTCCACAGTAGAACTA
TTTATTTAATTTTTTCAAAGCTATATCAATAAGCTTTTTACTATAATCTGCCATAAATAG
AGGTATATTTAGTAAATCATCATCAAGAGTTAAATTATCAAAAGAAAATCTTACTCTTAA
TTTTATATCATCTGAATACTTTTCTCTGAATTTAAAAAGACTTCTACTCTTAGTATTTTT
CTCAGCTTTAACTTCAATAGGGAAAACATCATTCTCATTTTGAATGATAAAATCTACCTC
ATATACATTATCAGACCAATATCTAGGAGAAACTTCAAATTGAGGGATTAAGCTTTGAAG
GATATAATTTTCTGTTAAAGCTCCTTTAAACTCTGTGAATAATCTATTTCCTTCTCCAAA
TGCTGAAGGGGAAAGAAAAGATAATCTACTAAGTAATCCAACATCAACTAAATATATTTT
AAAAGCTGATAAATCATCATAGGCAGATAGTGGTATTCTAGGAGCAGAACTTCTAAATAC
TTTAGTTACTAAATTAGCATTTACAAGCCATTGTAAAGCATCTTCATACTCTCTTGCCCT
TGCTCCTTCTTTAACAACCTTATAAATAAATTTCTTATTCTCACGACTTAATTGAGAAGG
AATGGATTTCCATATCATTGAAATTTTAGGAAATTCTTTAACATTTGGGTATTTAGCAAA
ATCTCTTTCGTATGCTTCAATAATATTATTTAGACTTTTTACTATCAATTCTGTATCTCT
CTCTTTAGTCCACATATATACAGGCTCTGGCATACCACCAGTGATATAATACATTTTTAA
TTTTTCATATAAAGGATTATAAAAAGCATCTGGTATTTTTTCAATATCTTCTATACTATC
CAAAAAAAGTTTTAAATTTTCGTCTCCATTAGCTATTAAAAATTCACTAAATGTCATAGG
ATAAATATTTAAGAAGTCAACTTTACCAACTGGAAAAGATGAGGGCTTAGCTAATGTTAT
TCCTAAAAGAGAACCTGCACAAGCTATGTGATACTCAGGAGCATTTTCATAAAAATACTT
CAAAGAGTTAATAACTTCTGGGCAATCTTGTACTTCATCAAATATTATCAAAGTATTGTG
TGGTTCTATTTTTTGATTACTTATTAATATTAGATTTTGTAATATTCTGTTTATATCCTT
TGTTGTTTCAAAAAATTGACGATATTCCATATTTTCATCAAAGTTGAAGTATGCGACATT
CTCATAACATACTTTTCCAAATTTTTTTAAAATCCAAGTTTTTCCAACTTGTCTAACCCC
TTTTAAAATAAGAGGTTTTCTATATTTAGAATCTTTCCATTTTATCAAATCATCTAATAT
AAATCTTTTCATTATTACCTCCAAACTTTCTTTTTTTATATTATATCACATTATTTTATA
GAAAAGTGTGGAAAATTACACATTTTTTTAAAGAATATTGTGAAAATTTCCACATAATTT
ATTATTTTATTAATTCTACATTTTTTTCTTAACTCTTCAATATCCTTATGAGTATAGATT
TTTTCAGTAGTAGCATAGCTTTCATGTCCTATCATCTTCTTAATAGCTGTAGCATTTGCA
TTAGCATTACTGAGAAGAGTAGCAAAGGTATGACGGCAATCGTGAGGTCTATGTTTCATA
TTTAGTTGCTCCATAATGGGAATGAATATTTCTTAGCTTGAAAGGAATAACTGGTAATAC
ATGGAAAGATATAATTATAGAAATCAAAGGTAAAATATTTAAGATATATAATCAATTTGA
GGAAATAATTACTCCTATTTTATCAGAAAGTGAAAGTAAAATATTTAAAAGATTACTCAA
TAAAGAAAGTGATGAAGGAGAATTAAAAACTGCATTATCATTCTTAACACTATTATTATA
CAAATATTATAATCAAAAGGTAATTGTATTAATAGATGAGTATGATTCTCCAATAATATC
AGCTTCTGAAAAAGGTTATTATACAGAGATGAAAGATTTTTTAAAGGCTTTCTATGGAGA
GGTACTTAAAACTAATGATTACTTACAGATGGGAGTTCTTACAGGAATAATAAGAGTAGC
TCAAGCAGGAATATTTTTGGACTTAAATAACTTTACAAACTACACAATATTAAATAATGA
GTATAGCAATAGTTTTGGATTAGTAGAAAATGAAGTGAAAGCTATGTTAGATTATTATGA
TATAGGTTACGAGATGCCAGAAGTAAAAGAGTGGTATGATGGTTATAGTTTTGGAAAAGA
TGAAATATACAATCCTTGGAGTATTTTAAAATATGTACAAAGTAGGGAGTTAAAATCTCA
TTGGGTAAATACTTCTGGAAATGCTTTAATATTAAATATGTTATTAGCCTCAAACTCAAC
TGTATTTGATAACTTAAATGATTTGATAAATGGTAAGGATATAATGGTATATATCAATGA
AAGTATAAGAATGGGAGATAACCTTTCTCCTAATAATATTTGGGAGATTATGTTATTCTC
TGGATATTTGACGGTTAAAGAAAAACTTAGTGAAACAATGTTTACCTTAAGAATACCTAA
TAAAGAAATACAAAAACTATTTAAAGGTTTATTTGTAGATGCTATTTTTAGAGAGAGTAA
TTAGGGGGATTTTTATATGCTTTAGATGATTACTATATAATGCATCCTAATATGGAGAGT
GGTTATGGTAGAGCTGATATAATATTCACTCCAAGAAATAAAGCTTGGGCAGGATATATT
TTAGAACTAAAAAGAGCTAATACTAATGATATAGAAAAAGAAGCAGAAAAAGCTTTTAAT
CAAATAGAAGATAAAAAATATGAAACTCTATTAAAGAAAAACGGAGTAAAAGATATAGTA
AAAATTGGTTTAGTTTTTGATGGGAAAAAAGCTATAGCTTATTATTAAAAAGAGAAGTTA
TTATCATTGATAATATAGTGTTAATGAGTTACTAAAATAGTGGAGGGTAAAATCTTTCAC
TATTTTTTAGTATAATAGGGTATAATATAGAATTTTATTATGTTCTATGATATAATCAAA
GGAAGAAATATAGACTAAAAATGGAGGATATAGCATGAAAATAGAGAAACTTAAAATCCA
AAACTTTCGTTGTTATGAGAATATAGAGTTAGAATTAAAAGATAACTATACAGTTCTAAT
TGGAATAAATGGAGCAGGTAAAACTACTATTTTAGATGCAATCTCCATAGCTTTAGGTGG
TTATATTTCTAATTTTGATGGAATGGGAATACATGGAATCAGTAAAAGTGATTCTCACTA
TAAAATGTATGAACTAGGAAGTAGAATAGAAAGAGAGCATCAATTTCCTGTTAAGATTTT
TGCTGTTGGAAAGATAGGTAATCATGAGATAGAATGGACTAGAAGTCTAAATAAAGAAAA
TGGAAGAACTACTAATATAGGAGCAAAGGAAATTATAGCTTATGCAACAGAGATACAGGA
AAAAGTAAAATCAGGAAATAAAGAGGTGATTTTACCACTAATAGCTTATTATGGAACTGG
TAGACTTTGGATGCAAAAAAGAGAAAAAAATAGTAAAAAGAGCCAAGAAAATTTTTCTCG
TTTAAAAGGTTATATTGATTGCTTGGATTCTGCTTCTAATGAAAAAATGATGTTAAGATG
GTTTGAGAAAATGACCTATTTAGAATTACAAGAAGGGGAAAAAATTCCAGAACTTGAAGT
TGTAAGAAAAGCTTTAAATAATACTTATGAAATAATAGATGAGAGCATAGAGAAAGCTAA
TTTTAATTATAAGGTTAAGAGTGGAGAGCTAGAAGTTAGTATTAAAAGAAAAAATGGAAC
AGTAGAAAGCCTTCCACTTAGAATACTTAGTGATGGTATAAAAAGTACTATGAGTATGAT
AGCTGATATAGCATATAGAATGGCTATATTAAATCCTCAACTATTAGATAACATTTTACA
AGAAACTTCTGGAATAGTTCTTATAGATGAAATAGATATGCATTTACACCCAAGTTGGCA
AAGCAAGATAATAAAAGTTTTAACTAAGACATTTCCAAAGGTACAATTTATATTTACAAC
ACATTCTCCTAGTGTATTGTCAAATATCTCCAATGAAAATATCTTGATTTTAAATAACTT
AGAAATATATAAATTAACAGATAAAACTTATGGAAGAGATATAGAAAGTATAGTTCATCA
AATAATGAGAACAGAAGTTAGACCTCAAGAGATAGTGGAGAAATTGAAAAAATTTAATAA
TCTATTAGATGAAGGTAAGATAGATGAAGCAAAAAAATTATTAGAGGAATTAGAAGAAGT
ATTAGGACAAAATGATACTAATATCATAGATGCAAGAATTTCACTAGATTTAGAAGAAAT
GGGTATATAACAATGATACTAATTAGAAAAAATCGTATTCCTTCATCTTTAGTTGAATAT
AAACGAACTATAAATGCTTCCTTTGATAATTTATCTAAAGAAGTAAAAGATAAATTGAGA
ACTTCTTTATTAAAAGAACAAGGATATATTTGTGCTTATTGTATGAGAAAATTGGGAGAT
GATTCTTCGAAAGTAAAAATAGAGCATTATGTTGCAAGAAATGAGGAGAATGAATTAGAA
TATAAGAATTTACTTGCTGTTTGTAAAGGAAATGAGGAAGAATCTTTTGAAAGACAGACT
TGTGATACAAGAAAAGGTAATAGAGAAATAAAAATAAATCCTCAAGCAAATAGTGATATT
TTAACTATTAGTTATACAAGTAATGGAGAAATAAAATCAAGTAATTCAGATTACCAAAAA
GACTTTGATGCTACACTGAATCTTAATGATATTTTTGGATTAGTAGAGGCTAGGAAAGAA
GCTTTAAATTCACTAAAAAGAAATCTTAGTAAAAGCAAAACTCATTTAACAGAAGATACA
ATAAGAAGAATATATACACGATACTTAGAAGCAGAAATAAAAGAGTCATATGTTGGAATA
TTATTATGGTATCTTCAGAAAAAAATAAGATAAATTTGAGTTTATATAATTATTTGCTAA
AATGCTATATAGAATTAAAAATAAGGAGTTGAAAAAATTGCTAGCTAAAATTGTAAAAGA
TACATTACAGCAAGATGAGAGATTAATTGAAAATGATGAATTTAATATGATTAAATTTTT
TGATTTATTGGAAAAATATGATACAAAAATATTAGAATTATTGTATCAAAATGAGGAGAT
AAAAAATAAATTTTTTTTAGAAATAAATGGAATAAATATTTTTAAACAAGAAGAGTTTAA
ATTTTTTATTCAACAACAAAAACCTTTTAAAAATGGTTGGACAAAATTAAAAAATAGAAT
AGGATTATGTGATGGAAAGTATTTTTTACAAGATACACAAGATATAGTTTTAAATTTTCC
ATTTAAAGATTGTATTTTAGAAGGAGGACAATCAACAGATGAAGGAATAGATAGTTATTT
TAACTACGAAATAACTGAATTTAAAGACCAAGAAAAAGCAAATAAGGTAGAGCTAGTTGG
AAAAGAAACTAAGGTAAAAGTATCAGCTAGAGGAAAAGAAAATTATGTTATTTCTGGATT
TAAAGAATACAAAACTAAAAGAAAAGAAATATTTTTTAATGAAATTTTAGCAAAAGATGA
GATAGATAGATTATTAGAAAGAAAAGCTTTTACTGGTTGGAAAAAATATTCAGAAACTGG
AGAAGAAATCATTGAAAATATAAGAAGAGATGAAAATGGAGTAATTAAAGAAAATTTAAT
AATTAAAGGAAATAATCTGTTGGCTCTTCATAGTTTAAAAAAAGAATTTAATGGAAAAAT
AAAATTGATATATATTGACCCACCATATAATACAAAGAATGATAGTTTTGCATATAATGA
TAACTTCAATCATTCGACTTGGTTAACTTTTATGAAAAATAGACTTGAGGTAGCGAGAGA
ACTTTTAAGAGAGGATGGATTTATATGTATTCAAGTTGATAAGAATGAAGTTCATTATTT
AAAAGTTCTTATGGATGAAATATTCGACAGAGAAAATTTTATAGCTGATATTTCTATAAA
ATCGTCAAATATTTCAGGAAATAAAACTTCTCATAAAGAAAAGACAATTTTAAAAAACAA
AGATAATTTACTTGTTTATTCAAAAAATTATTATAACATATATATACAGCCACAATATAT
TAAAAAAAATGATTGGGATACACATTATAATAAGTTTTTAGTTCAATATGAAAATAAAGG
AAAAATAGAATATAGAATAGAATCTTTTAAAGATATATTGCTTGCTAATAAAATAATAGA
TGAAAAAGATAAAATAACTCCACAAAGTAACCAAAATGAACTTTTTAATAAATTTGTTTT
TGAAAATAGAGATAAAATTTTTCGTTTTGTTAATTCTATTTCTCCAGAATTAAAAAAATT
GAGTATATTAAATCCTAATAAAATTGTAGAGAAATATAATGAGAAAACTTTAAAAACTGA
AATGGCAATAAATGGACAACGTATTAATAAATTAGAGAAAACTTATAACTTAGTTGATGG
TGATTTAGTACAAGCACAATTAATAGGAGATTTTTGGTGGGATTTAGACTTTCAAAATAC
ACAAAATGAAGGAGGTAAAGGTGTTTCTTTACCAAATGGACAAAAGCCTGAAAAATTAAT
GAAAAGAATAATAGAAATGTTCACAAATAAAAAAGATATAATTTTAGATTTCCATTTAGG
AAGTGGAACAACTTGTGCAGTAGCTCACAAACTTGGAAGACAATATATAGGAATAGAGCA
AATGGACTATATTGAATCTTTAAGTGTCCAACGTTTAAAAAATGTAATTGAAGGAGAACA
AGGGGGTATTTCTAAAAATATTAATTGGCAAGGTGGAGGAGAATTTTTATATTTAGAGTT
TGCTAAATATAATGAAGAAGCCAAAGAAAAAATAAAAAATTGTGAAACTTCAGAAGAATT
AGAAAATTTATTCGATGAATTGTACAATAAATACTATTTAAATTATAATTTAAATATTAA
AAATTTTAAAAAGTTAATAATAACTTCTGAATATAAAAATCTTTCACTAGATGATAAAAA
GAAAATGTATTTATCAATGCTAGATTTAAATAGTATGTACATTAATTATGAAGATATGGA
AGATGATAAATTTAAGTTATCAGATAGTGATATAAAATTAACAAAGCAATTTTATGGAGG
AAAATAAATGTATCTCTATGAAGAATTAAATAATGCTAAAAAATATGTGTCAATAAAAAT
TTCAGATTATATAACTTCTAATTTAAAATATGAATTGTTTTTTTGGCAAAAAGAGGCACT
AGAAAATCTTATTTTATTGGAAAGTAAAGAAGTTAAAAATCATTTAATGTTTAATATGGC
AACTGGAAGTGGAAAAACTTTAGTAATGGCATCACTTATTTTATATTATTATATGAAAGG
GTATAAAAATTTTTTATTTATAACAAATCAAAATAATATAATAGAAAAAACAAAGTTAAA
TTTTTTACAAAGTTATTCCAATAAATATTTATATAAGGATAAAATTATTATAGATAATAA
AGAAGTAAAGATAAAGGAAGTTGATAATTTTAGTTCAAATATTGATGAAAATACTATTGA
AATAAAATTTTCAACACTACAACAGTTATACTTAGATATAAACCAAGAAAAAGAAAATCA
ATTAACATTAGAAGAGTTACTTGATAAAGATATTATAATTTTAGCAGATGAAGCACATCA
TTTGAATAGTAATACAAAACAAGGAAATTTAAGATTTAAACCTGAATCTCTTGAAGGAAA
AGGAATTAAAGAAGAAGATGTAGAGACTTTTGGTTGGGAAAATATGGTTAGAGAACAACT
TTTAGAAAAAGAAGGAGCAACTTTAAGAGGCAATAAAAATAAATTAATAGAATTTACTGC
AACAATACCAACAGAAGAAGAAGTTGTAAGAAAATATACAGATAAAATTGTATATAAGTT
TGATTTAAAAAGATTTCTTCAAGAGGGATATACAAAAGAAATAAATTTAATTTCTTCAAC
TTTTGATAAAAAACAAAGAATAATTCATATGCTTTTAATAAATTGGTATAGACATGACAT
TGCATTAAAAAATAATATTCCTAATTTTAAGCCTGTAATTTTGATTAAAAGTGAAAATAT
AGAAAATTCAACAGCAGATTATAATAGTTTCTTAGAAATTATAAAAAATATAACAAATGA
TGATTTTAAATTTTTAGAGATATTAAAAAATAAAATAATTGGAATTAATGAAATTAATCA
AAATGGATACACTATAACAGAGAAAGTCTTAAATAAATTAAATGGGAATTATGATGAAGT
TGTAAAATATATAAAAAATAATTTTAAGGAAGAAAATATAATTGTAACAAATTCTAAAAT
AAACTTAGACTCTTCCACTGAAATAAAATTAAATTCACTAGAAGATCCAAATAATATCAT
AAGAGTTATTTTTACAGTGGATAGATTAACTGAAGGATGGGATGTTCTAAATCTTTATGA
AATTGTAAGAATGAAAGAAACTCAAAACTCAGGAGGGAATAATAAAGGAAAATCTAGTCC
TACAACCGTAGAAGAAAAGCAATTGATTGGAAGAGGAGTAAGATACTACCCATTTGAATA
CTTAGATAAAGAAAAAAATAAAAGAAAATTTGATAATGATATTGAAAATGAATTAAGAAT
GTTAGAAGAATTATTTTATTATACTTATGATGAAGAATCTAGATATATAACAGATTTAAA
AAATGAACTAAAAAAAGATGGTTATATACCTGAAAATAGTGAAAAAGTACAAAAAAAATT
TGGTTTGAAAAATAGCTTTAAAGAAACTAGATTTTATACTGATTTCAAAATAATGGGAAA
TAAAAAAGTAAAAAATGAAATAACTAGAAAGATGACATTAGAAGAATTAAAAAGTACAAA
AATTGAGATAAAACTAAACTATAGTTTAAAAGAAGAAGATAAAATTTTTGATAATGAAAG
ACATTTAGAGTTAGAAAGTGACATTCATCAATTAGAAATCAAGATAAAAGATATACCTAA
ACATGTATTTTTTAAAGCTTTAAATCGATGTATAAGTGTAGATAAAAATATATTTAAATT
TGAAATTTTAAAAAATAAATTAGGAATTAAAACTGTTGATGAGCTTTTAAAGGATGAATA
TTTAGGAGAATTTAAAATATCAATTAATTCAAAAAATGTTTCTTTGGAAAGTATTAGTGG
AGAAGATTTTTTGCAAATAACAGAAAAGGGACTGAAGAAAATTTTTTATGATTTAGAAAC
TAATTTTTATGATGAAAGAGGAACTGAATTTGAACCATTATATTCTATTGAAGAATTATT
TGGAAAAGAAAAAGTAAAAATAATAAAAAAAGAAAATATAGATAAATCTGCTTCTTTAAA
TTCAGAGTTAGTAAATAGACCTTGGTATGTTTTAAACTCTTTTGTAGGAACAAGTGAAGA
AATATCTTGTATAAATTTTTTGAAAGAAAATTTATTTTTATTAGAAGAAAAATATGAAGA
AGTTTATTTATTGAGAAATGAAGAGATTTATAAAATATATGATTTTAGTACAGGAAGAGG
ATTTCAACCAGATTTTTTACTATTTTTAAAAGAAAAGGGTAATAAAAAGTATTATCAAAT
TTTTATTGAACCAAAGGGAAGTCATTTATTAGAAAATGATGAATGGAAAAATAATTTTTT
AAAAGAAATAACAAAACGTTATGAAAATAAAAATTTATTTGAAAATTATACTATAGAAAG
TGAAGAATATATTTATAGAATAGTTGGCTTACCTTTGTATAACACAGAGAAGAATGAAGA
GTTTAAAGAAGCTTTTGAAAACATAATTTAAGAAAATTTAAAAATATCTAAAAATACCCT
TGTAGGTAACACATAGGTAACAAAAGGTATATTTATACCAATAAAATCAAGGATTTCAAA
TTCTCAAAAAGATAATTGTATGGAATTATATACCTCACAAACTCAATGTTTGTGGGGCTT
TTTTCTTTATAAATTATTTTCATGATTCTATATTTTTTCTAGCTTTTCAATATATTTATG
AGTATATATTTCTTTAATAGATAGTAAAATAGAGAGTATAGAAAAAGAGCTTGAGGGATT
AAAAAAGTTTAAAAAAGGATTATTTTAAGAGTTAGTTGAAGAAATCAGTAACATATGTTA
CTGATTTTTTTTGTAGTATATAATATAATGTTTACGAAAATAGAAAAGATTAAATGGAGG
AGATTATGAGATATATACATGAGAATATGACACTATTAGAGATATGTGAAAAATATCCAG
AAAGTATAGAATTTTTAGAGTCAAAAGGATTTAATAATTTGAATAATGAAAGTATAAAAA
GTATGTTAGGAAAGTTGAGCTTAAAAAATGCTTTAGTATCTAAAAAAATAAATGTAGAAA
CTTTTGTAGAGATGCTAAATGAATTTATTAATCAAAGTAGAGACAGTGTAGATATTACGA
TGAAAAAAAATATTGTTAAAGATGAAGAAATAACAGTTATGGGACTTTTACCTTGTCCAA
TAAGAATACCACTATTAGAAGGTTTTACAAAATTTTTAGAAGAAAACCCAGATATAAAAG
TAAAATATGAATTAAAAGCTGCATCAGCTGGACTTGATTGGCTAAAAGATGATGTCATAA
AAGCTAATCATCCTGAAAGGTTAGCAGATATATTTATATCAGCAGGTTTTGATCTATTTT
TTGAAGAAAGACTTATGGGAAAATTTAAAAAAGAACACATATTTAAAGACATCACAGGTA
TAGAAAAATATAATAAAGATTTCCAAAATGAAGAAATTTCTTTAAAAGATCCAGATGGAG
ATTATTCTATGTTAGGAGTAGTGCCAGCTGTATTTTTAGTAAATAAGAATATGTTAGGAG
ATAGGGAGATACCAAAATCTTGGGCAGATTTATTAAAACCAGAGTTTAGAAAATCTGTAA
GTTTACCAATATCAGATTTTGATTTATTCAATTCTATTTTAATAAATATAAATAAAAATT
ATGGAGAGGAGGGAGTAGCAAATTTAGGAAGAGCTTTATTAGAAAATTTACATCCATCTC
AAATGGTAAAGTCGGATAAAATGAAATCTAACACTCCGACAGTTACTATTATGCCATATT
TCTTTACAAAGATGATAAAAGCTGATGGACCAATGGTACCAGTATGGCCAAGTGATGGGG
CTGCAATTTCTCCAATATTTATGCTTACTAAAAAGGATAAAGCAGAAAAAATAAAAAAAC
TTGTAGATTATTTAGCAGGAGAAGAGGTAGGAAAAGTATTTTCACATCAAGGACTATTTC
CTACTGTAAATCCAAATGTAGATAATAGAATAGAAGGAAAGAAATTTATGTGGTGTGGTT
GGGATTACATACGTAATAATAATATCGGCGAAATATTAGAGAAAACAAAAGATATATTCT
TTAAAGCAAGTGAGGAGGAATAAGATGAATTTAGTAACAATATCAGGACCACCATCATCT
GGAAAAACTTCCTTGATAATAAAGACAATAGAGAGTTTTAAACAAAGAGGGATTAAAGTA
GGAGTAGTGAAATTTGATTGCTTATATACTGATGATGATAAATTGTATGAAAAAATAGGA
GTTCCAGTTAGAAAGGGTTTATCAGGTTCTCTATGTCCAGATCACTACTTTGTAAGCAAT
ATTGAAGAAGTTGTAAAATGGGGGATAGAAGAAAGTTTAGATGTCCTTATTACAGAGAGT
GCGGGGCTGTGTAATAGGTGTTCACCATATATAAAGGATATAAAGGCTGTATGTGTAATA
GATAATCTAAGTGGTGTGAATACTCCTAAAAAAATAGGACCAATGTTAAAGAGTGCAGAT
ATAGTAGTAATAACAAAGGGAGATATAGTATCTCAGGCAGAGAGAGAGGTTTTTTCATCA
AGAGTAATGTCTGTAAATCCTAAGGCTACTATTATGCACGTAAATGGACTTAATGGACAG
GGAGCTTATGAATTTGGAACTCTTATTTATGATGAGGATGAGAAGTTAGAAAGTCTAAAG
GGAAAAAGTTTAAGATTTTCTATGCCATCAGCTCTATGTTCTTATTGTTTAGGGGAGACT
AGAATTGGAGAGGAACATCAGATGGGAAATGTTAGAAAGATAGATTTAAGCTCTTCTTGT
AAAGGAGGAAGTTGTGGTAAGTAGAAAATTTTTGTTAGAGAATAAGTTAAAAATAATTAT
AGAGAAATATCCTTTTGTAGAGGAGTTTTTAAAGGATAATCAGATAGATATAAAGTTAGA
GCTGAATATAGCAGAGATTTTAAATGGTTATGATGAGACTATTTTAGAAGAAAAATCATT
AGATAAAGAGAAATTTATAGAAAATTTAGTTGAATTTGTTAATCAAATGATTGAGATACT
AGGGATAGAAGATAATAGTATAGAGGAGATGACAATTTTAGCTGGAATAAATAAATTTGG
AGAGAAAGAGGAGTTTGGTGAATTTATTATTCATAAAGGGGAGATAATCTCAATAGTGGG
TCCTACTGGAAGTGGAAAAAGTAGATTATTAGCAGATATAGAGTGGGGAGCTCAAGGAGA
TACACCAACAAAAAGAACTATTTTAGTAAATGGGAAACCTCTTGATAAGAAAAGTAGATT
TTCATCAAGTAATAAATTGGTAGCTCAACTTTCACAAAATATGAACTTTGTAATGGACTT
AACTGTTTATGAATTTTTAGAGTTACATGCTAAGAGTAGAATGGTTGAGAATGAAGAAGA
AGTAATTCAAAGAATTTTTGAAAAAGCTAATGAATTAGCTGGAGAGAAATTTAAAATAGA
TGCCCCAATTACAAGTTTAAGTGGTGGACAATCAAGAGCACTTATGATAGCAGATACAGC
AATATTAAGTACCTCTCCAATAGTTCTTATAGATGAGATAGAAAATGCAGGTATAGATAG
AAAAAAAGCTTTAGACTTACTTGTAGGAGAGGAAAAAATAGTTTTAATGGCTACACATGA
CCCTTTACTTGCTCTTATGGGAGATAAGAGAATAGTTATAAATAATGGTGGTATTTATAA
AATTATGAATATTACTGAAGAAGAGAGGGGAATATTAGAAGATTTAACAAAACTTGATAA
TATTATTCAAGGAATGAGAAATAAGCTTAGATATGGAGAAAAACTACAGTTAGACATGTG
AAACTTTTATAAATATAATATATTTTAAAAAGATTCTATAGTAGATTTTTTAAGAAAGTA
ACTATTAAATTTTTAAAATAAAATAGGAGTGGTTTAACACTCCTATTTTATTTATTTTTT
ATATCCACATTTAGGACAAGCTCCATGTTCATCCAATGAAATTCCACAAAGAGGACAACG
CTCTATATTATTTTTAGTTGTAAACTCCGCAGAAGCAGCATTAACTCCACTAGTAAAAGT
AATTTTAGCAATATTTAATTTATCTTTTAATAAATCATAAACTATTTTGATCATACCTTC
AACTGTTAATGTTTCTTTAGTAACAACTAGACGAGCATCTGGATATGCTGTAGCTAATTC
AGTTTTAAATGCAGGTCCTTTCATAGTATTTTGAGGAGCCCCATCTTTAATTCCAGTTTC
TTCATAAACTTTTAAAATAGCTGGTAAAAGTGGATCATCTTCTCTTAAAATAAGTGAATG
ATCAAAGTTTTGTAAAACTTCCCAAGCTGTTTTTTTGATCTCGTTGCAAGGGAATACCAT
GTTTACCCCTTCATTGACAGAATCTTCTACTTCTATAGTAAGAACTCCAGTATGTCCATG
TAAATATTGAGCCTCTCCTTTAAATTTATAAAATCTGTGTGCATATTGTAAATCAAAACT
TGTAATACTTCTCATAGTTTAATCCTCCTTTTAAAATATTTTAACTCATTTGTTCTTCTT
GATATAAGTATAGCATTAATAAAAAAATAAGTCAATGAAATTTTTATAAATTTGTAATAA
TTACAATTTAATAATAAAAACAATAATTATATAAATTTGTAAAGAAAAAACACTTGACAG
TTTTTGTATAATCTTATATAATATGCTGGTGATATAATGGAATTAGATGAGTTTTTAGAA
GTTTCAACCCTATTAGATTATTATAGAAATCTGTTAAGTGATAAGCAGAAAGAATATTTA
ATTAATCACTTTGAAGAAGATTTATCTCTTTCGGAGATAGCTAAAAATAATGGTGTGAGT
AGACAGGCAGTATATGATAATATAAAAAGAGGAATAAAACAACTGAGAGAATATGAAGAG
AAGCTAGGATTTCATGAAAGAGAAAAAAGAGTATATAATGAACTCTTAAGCTTGAAAGAA
GATTTCAAGAAAGAAAGACTAGATGAGATAATAGAAAAACTATTTTAGCAGAGGTGAATA
TGTTAGATAATTTAGGCTCTAGGTTTCAAGAGATATTTAAAAAAGTTAGAGGACATGGAA
AACTGAGTGAAAGTAATATAAAAGATGCTCTTAGAGAGGTTAAGATGTCTCTTCTAGAAG
CTGACGTTAACTATAAAGTGGTGAAGGATTTCACTGCAAAAATTCAGGAAAAAGCTATTG
GAACTGATGTTTTAAAAGGAATAAATCCAGGGCAACAGTTTATAAAAATAGTAAATGATG
AATTAGTAGAACTTTTAGGTGGAACTAATGCTAGACTTACTAAGGGAGTAAGAAATCCTA
CTGTACTTATGCTTGCAGGATTACAAGGAGCAGGAAAAACTACTTTTGCCGCTAAATTAG
GTAACTATTTAAAAAAGCAAGGTGAAAAAGTTCTGATGGTAGGAGCTGACGTATATAGGC
CAGCAGCTATCAAACAATTACAAGTTTTAGGAGAACAAATAGGAATAGAAGTTTATTCAG
AAGAAAATCATCAAGATGTTATTGGAATTTGTGAAAGAGGACTTGCAAAAGCTAAAGAGT
TAGGTTCTACTTATATGATAATAGATACAGCAGGAAGACTTCATATAGATGAAAAGCTTA
TGGATGAGTTAAAAGAGATAAAAAGATTAACTAGACCGCAAGAGATACTATTAGTAGTAG
ATGCTATGATAGGACAAGATGCTGTAAACTTAGCAGAGTCATTTAATAATGTATTGAATA
TAGATGGAGTAGTACTTACAAAATTAGATGGAGATACTAGAGGAGGAGCTGCTCTTTCAA
TAAAAGCAGTTGTAGGAAAGCCTATAAAATTTGTAGGAGTTGGAGAGAAAATTGATGATA
TAGAGCTTTTCCATCCAGAAAGACTTGTTTCAAGAATATTAGGAATGGGAGATGTTGTAT
CACTAGTTGAAAAAGCACAAAGTGCAATAGATGAAGAAGATGCAAAGTCATTAGAAGAAA
AAATTAGAACTCAGAAATTTGATTTAGATGATTTTTTAAAACAACTACAAAATATTAAAA
AGCTTGGTTCATTAGGAAGTATTTTAAAAATGATACCAGGTATGGGACAGATTGGAGATT
TAGCTCCTGCTGAAAAAGAGATGAAAAAGGTAGAAGCGATAATTCAATCTATGACTAAAG
AGGAAAGAAAGAAACCTGAAATATTAAAAGCTAGTAGAAAGCAAAGAATTGCTAAAGGAA
GTGGAACAGAAGTAGCAGATGTAAATAGACTTTTAAAGCAATTTGAGCAAATGAAAGCTA
TGATGAAAATGTTCAGCGGTGGAAAAATGCCTTCATTACCATCATTTGGTGGATTTAAAG
GTGGAAAGGGTGGAAAATTTCCATTCTAAAAATTAATAAATAACTTAAAGATTAAAATAT
AAATAATAAAAGGAGACGTGAAATTTATGTTAAAATTAAGATTAACTAGATTAGGAGACA
AAAAAAGACCTTCTTATAGAGTTGTAGCTATGGAAGCATTATCAAAAAGAGATGGTAAAG
CAGTTGCTTATTTAGGAAACTACTTCCCATTAGAAGACTCTAGAGTAGTATTAAAAGAGG
AAGAAATAGTAAAATTCTTATTAAACGGAGCTCAACCAACTAGAACTGTAAAATCAATTT
TAGTTAAAGCTGGAGTATGGGCAAAGTTCGAAGAAGCTAAAAAAAGATAATTGATTAAAA
AAATTAAGGGACATCATAGTAGTCCCTTTTTTATTTTTCTTAAGTTGCTATTTTGTAGGA
GTTAATCTAATAGTTACTGCTATTCTTCTTTGGAATGAATTTAAAGAGAACTCCTCCAAT
TATTGCTGGTAAGACCCAAGCAAGTCCAAAAGATTCTAGTGGAAGTAAAGAATAAATACT
TGTGAAGAAAGAAAGTTTTATTCCTATAGTTTGTAATGCTTCATAACCACTTATAATTCC
AGCTCCTACGACAGTCCCAATGAAAATATTATCATTTGTAATTTTATTTTTTAAGATATT
TAAAAATATTAATGCAATTGCAATAGGATATAAGAATACTAAAACAGGCACAGCTAATTT
GATTATGATATCAACCCCAAACATAGCAAAAATTATACTTATAATAGTAGTTATAACAGC
TAATTTTTCATATGATATTTTAGTTAGATCACTAAAATAATCGGCAACAGTCGCAGTAAG
TCCAATTGCTGTTGTAAGACAAGCACCAGTAACACAAATACCTAAGATAATTTTTCCAAA
ATTTCCAAGGAGTAATTTAGCTGTAGAAGTAAGAAGTTCAACACTTCCAATTCCTGCAGG
GAGAATATTAGTTACAGTACTTCCTATGTATCCCAAACCACCATAAACTATTGCAAGACC
ACCAATAGCTATGAAACTAGCTTGTATAAGGAAAGAAACCTCTTGATTAGGAGATAGTTC
TCTATCTTTTCTGATAGATTTTAAAATTATATCTGAGAAAACAATAGCGGCAAGAGTGTC
CATTGTTTGATAACCATTTAAAAATCCATATTTGAATGGAGTAATTTCTTTTTCAAGTGG
AATAGACTTACCTAGAGGAATAAATACACCCTTAAAAATTATAATAGCAAGAACTACTAA
AAGAATAGGTGTCAAAATAGCACCGACTCTATCTACTACTTTACTAGATTTAAGTGAAAA
AAGTAGAGATATCCCAAAGAAAATAATTATGAAAACAATATTATAAATACTGTAATTAGT
AGAATTTTTGGGAAAAATCATCTCAAAGGCAGTAGCTCCAGTTCTAGGTAGAGCAAGTAG
TGGACCTATAGAAAGAATCAAAGCTATATTAAAAAATTTACTAAATTTTGGAGATACTCT
TTTAGCAAAGCTATCTAAATCTTTTCCAGCAAAAGCAGAGGTAAATATAGCTAAAAGTGG
AAAACCAGCTCCTGTTAGGATAAAACCAATGGCAGCAGGGATCCATTCATCTCCATTTAT
AAATCCAACCATAGGTGGAAAAATTAAATTTCCGGCACCAAACAGCATTGCAAAAAGAGC
AAAGCCTGTGACAATGACATCTTTTTTCTTATACATAATTTTCCTCCTTAAATATTCAAG
TTTTAGTATATTTTATAAAAATATTTTATCAATGTCAAATTAAATTAAGACTTTATAAAA
AAATATCTTGACAAATTATAATCAATCTATTATAATGATATAGTTAAATAGATATTTAAA
AGAAGAAACTACCTGTTTCTCACCTTATGGGCATTAGCTTACACAAGGTCAAAAGCTTTT
TTTAATGATAGTTACGTTTATTTATTATAAAAGTTAGAGATACAGGGCATAGTTTGTCCT
GTTTTTATTTATAATTTAGAATGGAGGTGCTTATTATTACTGAGAAAATTAGAATTAATG
AAAAAATAAAAGGAAAAGAGTTTAGAATAATCTCATCTTCTGGGGAACAATTAGGAGTGA
TGAGTGTTAATGCAGCACTTGAATTAGCTAGACAAGAAGGATTAGATCTAGTTGAGATAG
CAGCTACTGCTAAACCACCTGTATGTAAAATAATGGATTTTGGGAAATACAGATATGAAC
AGATGAGAAAAGCAAAGGAAGCGAAGAAAAATCAAAAACAAACAATTGTAAAAGAAATAA
AAGTAACAGCTAGAATAGATAGTCATGACTTAGAAACTAAGATGTCTCAGATTAAAAAAT
TCTTAGAAAAAGAAAATAAAGTTAAAGTGACACTAGTGCTATTTGGAAGAGAAAAAATGC
ATTCTACTTTGGGTGTAGATACATTGGATGAGATAGCTGATAAATTTGCTGAAATAGCTG
AAGCAGATAAAAAATACAACGATAAGCAAAAACATGTAATCTTATCGCCAAAGAAAAATT
AATAATAAAGATTTATATATTTGAGAGGAGGACATTATTATGCCAAAAATGAAGACTCAT
AAAGGAGCTAAAAAAAGAATAAAAGTTACAGGGACAGGTAAATTTGTAGTAAAACACTCA
GGAAAAAGTCATATTTTAACTAAGAAAGATAGAAAAAGAAAAAATAACCTAAAGAAAGAT
TTCGTAGTAACTGAAACTTTAACAAGACACATGGAAGCTTTATTACCATATGGAGCAGGA
AGATAATTAATTTAGCATAAAAGCATATTTTCGATAAATAATTAGGAGGAAATGTAATGA
GAGTTAAAACTGGTATAGTTAGAAGAAGAAAGCATAAAAAAGTTTTAAAAGCAGCTAAGG
GATTTAGAGGTGCTTCTGGAGACGTTATAAAACAAGCTAAACAAGCTACAATGAAAGCAG
CAGCTTATTCTACAAGAGATAGAAAAGTAACTAAGAGAAGAATGAGACAATTATGGATAA
TCAGAATAAATACAGCTGCTAGATTAAATGGATTGACATATTCAACTTTAATGAATGGTC
TTAAGAAAGCTGGAATTGTATTAGATAGAAAAGTTTTAGCGGATATAGCTTTAAACAATT
CAGCAGAGTTCACAAAATTAGTAGAAACTGCAAAATCAGCTCTATAATTTAAATTATATT
ATAAAATAAAAGGCTTTGAAAGGAAAGAGAACTTTCAAAGTTTTTTTATGATATTCATAT
ATATGTAAAAAAAAAATTAAAAAAAAATAAAAAAATATTTAAATGTAACGAAGTTGTCAC
AAAGGAAAGATATAATAAGTTTGTAATAAATCTTTCCCCAAGATATTTTAATATAGATTA
GTAAAAATAGCAGACAAAAGTCTGCTATTTTTATTTTATTTGTTATCAATTTGATACGAC
AATATATTTTGGTATTCTTCAGGAGTATCAATATCTAGAAACTCTTTTTTATCTTGGAAG
TCTACAAAAGAGATAAGGGCTGTTTTTTTTATAATTTCTCGACCACCAGTATCTCCCTCT
AGTTTTAACAAATCTTCTCTTTTATTTTTAGGAAAAAATACTGGAGAAAAAGATTGACCT
TCGGCTCTTGGAATTGTAATATAATTGTATCTCAAAAAATTGAAATAAATTTTTAGAAGA
GTATTTTTTGTCAAAAGAGGTTGATCAGCAGTAAAAAAAACAATTCCTTCTCCTGATGAA
TTGTTTATACCAAGCTTTATACTTTCACTTTGTCCAAATTGAGATCTTTTATTTTCAAGA
TAATTGTATCCAAAATTTTTAGTCAAATCTTTTACCCATTTTTCTCTTCCACATACATAT
ATGTTATAAAAAGGTAGAAAAGATAATTTTTCTAAGGTATATCCAAGTAGGTTTGTATCT
CTATAAGGAAGTTGTAATTTATTTTTTCCCATTCTCTTTGAATATCCTGAAGCCATAACT
ATTGCATCAGTAGGAATGTATTTAAAAAAATAGTTATGATAAAGTGAACCTAGAATAAAA
TTGTATGGACAATTTTCTTTTTTTAGCTGATTACAAATTTCTAAGGTTTGTGAAAATTTT
TCAAGATAATTATCTCCATCTATTCCATTAAAAAATAAGTAGTTATTTGTATTTGAAGAA
CATTTAAAAAAATCACCAAATTTAATATAATCTTTTAAGAAATACTTGTTTGCAATTTTA
TTTATATAGAGGCTAAATTTCTCTTTAAAAATTTCAAATCTATGAATATTATTTTTCTCT
AACTTTAAATTTAGGATATCTAAATTGATTACTCCGATAGTTTTTGTTGAAAAAGGGGGA
ATACAAGGTTCTGTATCACTCCAAGCTTTTATTTTTTTCTCTTTAGCTCCATCACCTTCT
ATTAATATATAGTCAAATTCTTTTTTTAAATTGTAAATCTTATCATATGAAGGAGAATAA
AGCTTATTATTTTCTAGCTTTTCCCCATAGACAAAGATATTTTTTGAAAGCCCTTTAATT
TTGTTATTAGCTGTTATTAATACTTCAAATTCTTCAGGTTTTGGGAGAAAGATTTTAGTA
GTTGTAGTTATTAATACTTTTCCAGAAACAGAGAGTTCTCTAGCTAAAGAAAACATAAGA
GAGGTTTTTCCACCAGCACCTGTAATAGTAATAACATCTCCTTTTTTTATATCAAATACT
TTTACTAACATAATCCACCTCCTTTTTTTATATTTTATGATAGAAGAGAATTTTATTCAA
GTATAAATAATAAAAAGAAGAGAATATTACAATAAAATTTGTAATAATTCTCTTCTAGTT
TATTAATATAAATTGATTTAAAACTTATTAAAATGTAGCGACAACTCCACCATTATAATT
AGATAGAATATATTGTTTTACTTTTTCACTTTGTAAAGCTTGAATAAGTTTAACTATATC
TTCTTTTTTTTCATCTCCTTCTCTTACAGCTAAAATATTAGCATAAGGAGATTCTTCCCC
TTCTAGAACTAAAGCATCTTTTACCGGAGAAAATCCAGCTTCTAAAGCATAGTTACCATT
GATTACAGCAGCAGCTACATCTGGTAAAACCCTAGGAAGTTGTGGAGCTTCAATAGGTTT
GAATTTTAATTTTTTAGGATTTTCAACAATATCAAATTCTGTTGCATATAGATTATTAGG
ATCAGCTAATTTGATAAGTCCTTTATTATGTAATAATATAAGTGCTCTTCCACCATTAGA
TGGATCGTTAGGGATAGCAACAGTAGCTTTTGCTGGTATATCTTCAAGCTTTGTATATTT
TTTAGAAAATACTCCTAATGGTTCTACATGAATTTTTGCAGCTGAAACAAGTTTTAGATT
TCTTTCGTTTGCAAATTTTTCTAAGTATGGATAGTGTTGAAAATAATTAGCATCTATTTC
ACCATCAGCTAATGAAAGATTTGGAGTCACATAGTCAGTGAACTCTATAACTTTTAAATC
TACTCCTTGAGCTTTTAAATCATCTTTTATTAAATTTAAAAGTTCAGCATGTGGAACAGG
AGTAGCTCCAACTTTTAATTCTCCAGCTACAGAATTAATACCTAGTGTTAAAAGTCCTGC
TAATAAAAGTGTTTTAACTGATAATTTCATATTATCCTCTCCCTTATGTTTTATGTTATT
TATCTATTTTTTTTTGATCTGTAAACTAAATAATCTCCGAGTGATTGTAAGATTTGAACT
ACTATAATAATAACTATTACTGCGTATATCATGATATCTGTTTTAAATCTTTGATATCCA
AATCTGATAGCTAGATCTCCTAATCCACCAGCACCAATTGTTCCTGCCATAGCTGAAAAT
CCAATAAGACTTACTATAGTAACAGTTATACCATGTAGTATATGAGGCATAGTTTCAGGT
ATCATAACTTTAAATATTATTGTCCAGTTATTTGCTCCCATACTAGAACTAGCTTCAATG
AGACCTTTATCTACTTCGTTTAAAGCACCCTCTATCATTCTGGCTACAAATGGAGCTGCT
GAGATAGAAAGAGGTACTATTGCTGCAGTACTTCCTATTGTTGTTCCTACTATTATTCTT
GAAAGAGGAAAAAGAAGTATCATAAGTATAATAAAAGGGAATGATCTTAAGGTATTGATT
ACAAAATCTAGTACTTTGTTGAGTTTAGGTTTTTCCAAAATATTTCCTTCTTTTGTAATT
GTAAGAAGTATTCCTATTGGAAATCCAATTAATAGTGAAAAAAATGTTGAGAAAAAAACC
ATGTATAATGTTTCTAATGTAGATGTCCATATCATACTAAATACCATTGTATATCACCTC
TGTGAGTACTCCTGCTTCATTTTTAAACCAAGATATAGCTTCTTTTTGCTGATCAATATT
TCCAGAAAGTTCTATAAATAGGTGTCCTACCTTCATAGTAGATAAATTATCAATAGATCC
TCCAATTATACTAAGATCTATATTGAAGGTTCTCACAGCTTGAGAAATTATAGGTTCTTC
AGCCATTGTGCCTAAAAAATCGAGTCTAACTATTGACTTACCCTTTGTTTTCATTATCTC
TATTCCTTGCTTTTCGTCAGCTGGAAGATAAGAAATTAGTTCCTTTGTAACTTCAGTTTG
TGGATTAGAGAAAATATGGTGGACACTTCCAGATTCTACAATTTTTCCATCAGACATTAC
AGCTACTCGATTACAAATATCTCTGATTACTTCCATTTGATGAGTTATCATCACAACTGT
AAGCCCAAATTGTTTTTTTATATTTTTTATTAATTCCAGTATTGATTTAGTTGTTTTAGG
ATCTAGGGCTGAAGTAGCTTCGTCAGATAGTAGTATATCTGGATTATTTGCTAATGCTCT
AGCTATGGCTACTCTTTGCTTTTGTCCGCCAGATAACTGTGATGGATAGTAATTTTCTTT
ATCAGAAAGTTCAACTACCTTTAAAAGTTCTTTAACTCTCCTGTCTATATCAGATTTTTT
CCAATTAGCAATCTCTAGGGAAAAAGCTATATTTTCTCCTACTGTCCTTGAAGAAAGTAG
ATTAAAATGTTGGAAAATCATTCCTATTTTTTTTCTTCTTTCTAATAACTCTGCTTTAGA
AAGAGCTGTAATATCAATACCATCTATTATAATTTTTCCATCTGTTGGTTCTTCAAGTCT
GTTTATGAGTCTTATTAAAGAAGATTTTCCAGCACCACTAAGTCCAATTACTCCAAAAAT
ATCCCCTGTTTTTATTTCTAAAGATACATTTTTAACGGCATGATAGCCATTAGGATATAT
TTTATTTATGTTTTGTATCTCTATCATTCTTACCTCCTGTAGATATTTATTAGTAAAAAA
ATCTCTATTACCATCAAGTAATAGAGATATAATAGAGCTTTTTAGTTCTATCCATCTTTC
TGGAATTAGCACCACACTTTAAAGCAGGTTGCTGAAACTTCTTTGGGCCAGTCCCTCGGT
TTCTCTTGATGGTTAATTTCTTTGTTAGAGTTATGATATAATTTTTTTATAAAAATGTCA
ATACTTTTTTTGAAAATATAAAAATCTTTTATTGGAATTTATTTTTTAGGAATAGAAACG
AGAAAAAATCTTTATATTTTTGTAAATAAATTTTATATTCTTCAATTTTTTAGTTTCTAT
AAGTTTACTTTCATTTTATAATTTTATAAATTTTCTTTTCTCTTTTTTCTTAGGCAATTT
AAATGAAAAGGGAAGTTCTTTTCTAAGGATAATAATACTAATAATAAAACACATAAAATC
TGAAGCTGGAAGAGATAGCCAGACACCAGTTTCTCTCAAGAATAATGGAAGTATAATTAT
TGAAATTATAAAAAATACAATGCTCCTCAATGAAGAAATTATATTTGATAACTTTGTCAT
CCCTTTAGATTGTAAGTATGATATATTAATAAAATTTGCTCCTTGAAAGATAATAGCACT
TGCAAATAAAATCAATCCATGTGCTGCTAAATCTACAAGAGCTTTATCATTATTAAATAA
TTTTACTAAATATTTTCCAAAGAATATTATAGTTAGGAGTATAGATGAAGATATAAAGAA
AGTTACTATATGTCCTAATCTATATGTTTTTTTAACTCTCTCATACTCTTTTATTCCATA
GTTATAGCTTATAATAGGTTGTATTCCTTGAGATAATCCAGTAAATAAGCATCTAAATAT
ATAACAAATGTATGCAACAATACAGTAAGCTGATACTCCTATTTCTCCTAAAAATCTCAT
AAAAGAGATATTGAAGAGTGCATTTGTAAGTGCTGCTGTAAACTCTATTGTAAATGATGG
AAAACCAATAGAGATAATATTTTTAAGAAAAGGCATCTTTATTTTTTGGAATTTATATTT
TAATTTACAATCTATTCTATAAAAGTATTTTACTAAAAATAAAAATGAAAATAATTGTCC
AATAGCTGTAGCAAAAGCTCCTCCAAAGACTCCCCACTTAAATATTATAATAAATAACCA
ATCTAAAAATACATTAGTGATAGCTCCAATAAGCATAGATATGAAAGCATATACTGGAGC
TTTATCATTTCTGACTACAGCATTTAAGCTATTAGATAGCATTAAAAATATCATAGCAAT
GATGCAAGTATAGAGATATATTTTAACTTGTAAAAGTAACTGTTCACTAGAACCTAACAA
AAATATCAATCTATCTCCACTAATTAGAACTAAGGCTAAAATGAGAATGTAAAAAATAAT
ATTCAAAGTAACTATATATGAGAAACAGGTATTTTTAAATTTTATATTTTTAGGACGTAG
AGACATCAAAGTAGCTCCACCAGTTCCAATTAATAAACTTATAGCAATTCCTAGGTTAAT
AATAGGGTAAGCTATATTTACAGCAGCAAGTCCAGCTGCACCAACCCCTTGTCCAATAAA
AATTCCATCTACAATGGCATAGAGAGCATTAACCATCATACCAGTAACAGCAGGTATTGA
AAAATTAAAAAATAGCCTTGTGATTGAATCCTTTTTTAGGTCAATAGCTTTAAACATTTT
TCCACCTCATTTTAAAAATATTAGTTCTTTTAGATAAGATAAAATTACAATTTAGAAAAT
AGTGAGATTTAATTCTTTAGATAGATCTTCTAAAAGAGCTACCCCAGCAATTGGATTTCC
CTTTTCATCTAAAGATGGAGCATAAACTCCAATTGCCATTTTACCAGGAACAACAGATAA
AATACCACCACCTACGCCACTTTTAGATGGAATACCAACCCTTATAGCAAATTCACCAGA
ATTATCATACATCCCACATGTAACCATAAGAGTTTTTATAATAGTGGCAACTCTTGTAGG
AATAATTTCCTCACCAGTAGATAATCTACCATTATTTAGTAAAAATACAGCTATTTTAGA
AAGTGTTTCTGCTGTTACTTCAATAGAACATTGTTTAAAATATACTGTTAAAGCATCTTC
TACATTTCCATCTATAATACCTTCACTCTTTAAAAAATATCCCATTGATCTATTTCTATT
ACCTGTTTCACTTTCGCTACAATATACTTTATAGTCAACATCCAATGTATTATCTTCTGA
GATTAATTTAAAAAAATCTAAAAGACGGTCAAATTTCTCTTTAGCATCCTTCCCTTTTAT
CATAGATGAAACAGCAATAGCACCAGCATTAATCATAGGATTGTAAGGTTTTTTTCCATT
GGAAGTTTCAAGTTTAACTATTGAATTAAATGGATCACCAGTTGGCTCCATTCCAACTTT
TGAAAAAACATAATCTTCTCCATTATCTAGTATAGCTAACATAAGAGTAATTAGTTTAGA
TATACTTTGAATAGTAAATTTATTATTCCAATCTCCAGCACAGTATTTATTTCCATTTAT
ATCTGTTATAAAGATACCAAGAGCACCTTTAGGAGCCCTATCAAGTTCTGGGATATAGTT
AGCAAGATGTCCAAGCTCACAAATAGGTCTATTTTTTATAACTAATTTATCTAAAAGTTC
ATTTAAATTCATTTATACACTCCATATAATTATATTTTAAATATTCAAAATAATTATATC
AAAAAAATAAAATAATTTAAACTTTTTCCAAAAAAATTTCGTCAAAAAGATGTAGTAATT
AATTCATAAAATTCTTTCCCCAAAAAAAGAGGAGTCTATAGTTGTATAGGCTCCTCTTTT
TATAATATTATTTTCTAACTGGCACTATCTCTATCCAATAACCATCTGGATCTCCTATGA
AATAGATTCCCATAGCTGGATTTTCATAGATAATAATTCCCATTTCTTTATGTTTTTTAT
AGGCTTCTTCATAGTTTTCAGCGGTGATAGCTAGATGGAATTCTTCGTCACCTAAATCAT
ATTTTTCTTTTCTATCTCTGAGCCAAGTGAGTTCAAGGGAGAAATGTCCTTCGCCATCCC
CTAGATAAACTAGCTTATAACTACCATCTTGAGCTTCTTTTCTTCTTACTTCTTTCAATC
CAAGAGCTTCTTTATAAAATTTTAAACTATTTTCTAAATCTAATACATTGAAATTAAAAT
GATTAAATTTAAACATATTAATCCTCCTTAAATATTGATAAATAAATTATAACAAAGAAG
AATAAAAGTTGTCAAAAATAATCTTAGGGGTTATAATATATGGAATAGTAATATTTAGGA
GGTAAAAATGAAAATTTTTTATATTTATCATAGTGGGTTTGCAGTAGAAACAGAAAATTA
TAGATTGGTCTTTGATTATTATATGGAACCTAAGAGAAATAGTGGAGATTTTAAAGTAGA
AAATTTTGTAATCAGTGATAAACATGTAATAGTATTTTCATCTCATGGACATGGAGATCA
TTTTAATAAAGAAATTTTAAAATGGAAAGAGAAAAATCCAAACATAAACTATATTTTAAG
TGATGATATTGAAGCTGAAATAAAAAAATATTTTGTAAAAGAGGGAGACATTTTAAGTAT
AGCTGAAGCGGAGATAAAAGTTTTTGGCTCAACTGATTTAGGAACATCTTATTTAGTCAA
ATGTGATGGAAAGATATTTTTTCATTCTGGAGATTTAAATTGGTGGGCTTGGTCAGATGA
TACGCCGGAAGAGGAGAAAGAGATGAGAGATCTCTATATGAAAAAAATGGAAAAAATAGT
AGAAAATGTAGAGAAAGTTGACTATTTATTTTATCCTGTTGATCCAAGATTAGAAAAAAA
TAGTTTTTTAGGTATAGAGGATTTTATAAAAAGAATTGAAGTGAAAAATATAATTCCAAT
GCATATGTGGGATAACTATAGTATAGCTGAGAATTTGGAAAAAAGAGTTGATATAAATGT
AATAAAATTTAAAAAAAATTGTGAAAAAATATTTGAAATATAAGGAAAAAGAAAGATGTT
AAAGATAAGATTTGCTAAAAAAGAAGATTTAGATAGAATAGCTGATATAGAATTAGAGTG
TTTTCCGGTAGCAGAAGCAGCTGACAGAGAGACATTGAGAACTAGATTTGAAGCCTTTAG
TGAAAATTTTTTAGTAGCTGAAAAAGATGGGAGAGTAATAGGTTTTATAAATGGTTGTAC
AATTCATGTTCCAGAGCTTTCAGATGAGTTATATCATAATACAAAGCTACATAAACCTAC
TGGAAATTATCAGACAGTTTTTGGATTAGATGTAATACCTGAATATAGAAAGCAGGGTAT
AGCAGGAAAACTTTTAGACGAATTAATAAATTTGAGTAAAAAAAGAAGTAAAAAAGCAGT
GATATTAACTTGTAAAGATCAACTAGTACATTATTATTCTAAGTTTGGCTTTAAACATCT
AGGGGTATCAGTTTCTTCACACGGTGGAGCTAAATGGAATGATATGTATTTAGAGTTAAA
GAGTAAATAAAATATTGATAAAATTCGTATTTTTTGATATAATATACTCTGAATAAAAAT
TAAGGATAGTAAGGGTAGAAAAAGTTATGAACTTAGAAAAGAGAGCTAATGTATTAAAGA
AGATATATTTTATGTTAAAAATGGACCAAAGAGGAGCCTATATTACTCCAGTTGATTCTA
ATGGAAAGATATTAGAGAATATTGAAATAGATGAGGGTATAGATAAGACTTCTGCTGCAA
TTTTGACATATATAAAAGAAATAAAAGAGGATAGCTTCTTCATAGACTGGGAAAATGAAT
ATGAAGAGCCTTATTTAAGTGAACATCCAGACTTAATAGAGTATTTGATTGATAATCCAA
TATTTGTAAATGAGAAAATGGAGAGACTTAAATGGATAAAAAGAGATAATACTCTCTCTT
TGATAATTAAAGAGAAAGAAAATACTAGTACCGTTCTTACAACAGAACTATTGCTCAATG
GAGCTATAAATGATTTTGTAATAATAAATGAAGATTTAATTTTAGCTGATGATATTTTTT
ATATAATAGATATGGAGAGTAATGATTTTCATACATTGAAGGAGCTAGTTGGAACAATAG
ATGAATCAGGACTAGAAAATTTTTTAACTCTTACTATAAAGTACTTTAAGAATATTGAGA
TAGAATATAAAAACTATAAGGTTGTAGAAGGAGAAAAGAATACTCCTAATCCTCAATTAA
TTATAGAAAAAATCTCTCATGATAATAGTTTGTATCTTCAAGTGACACTTATGGTGTCTG
GAATGCATTATGATTTTTTGAATAAACATGAAATTGATAAAGTAGCTATAGTGAATAATA
TGGAAAAAAAGATATCCATCTGTAAGATAGATATCAGTAAGATTTCTGAAGCGATAGAAG
ATATTATAAAACTTCTAGTAAAAAATCAGAAAAATTTAAAAGTGAGAGCAAGTTATTATT
TAGATGAAAGTAATTTTATTATTATGCAAGAAAAACTTGCAAAAGAGTTTATTATGCAAG
ATTTGTTACAATTAGCTTCAAAATATAAAGTTGTAGGAACTGATAAATTGAGAAAATATA
ATATAAAAGCTGTAAAACCTAAAGTTATAGGAAAATTTACTCACTCAATAGATTTCTTAG
AAGGAGAGGTAGAATTAGAGATCGAAGGGGAAAAATTTTCTATTCTAGATGTATTATCTT
CCTATAGAAAAGATTCTTATATAATGTTGAGTGATGGAACAAGTGCTTTAATTAATAAAA
AATATATAGAAAAACTTGAAAGAATTTTTAAAGATAGTGATAAAAAAAAGGTAAAACTTT
CATTTTTTGATTTACCTCTTGTAGAAGAGTTAATAGAAGATAAAATTTTCTCAGAAGAGA
TGAATAAAACTAGAGATTTTTTTAAAGGGATGAACAATATAAAGGATTATCCAATTGAAT
TACCAAAGATAAAAGCACAATTAAGAGAGTATCAAGAGTATGGATATAAATGGTTATCTT
ATTTGATGGATAATAATTTAGGAGGATGTTTGGCTGATGATATGGGACTTGGAAAAACGT
TACAAGCAATCTCAGTACTGACAAGATTACATGAAGAAAAAGGGAAAAAAAGTTTAGTAA
TTATGCCAAAATCTCTCATATATAATTGGGAAAGTGAAATAAAAAGATTCAGTCCTAGGT
TAAAAGTTGGAATTTATTATGGAAATTTTAGAAACAGAGATATTATTAAAAAGAATAGTG
TGGTACTTACAACTTATGGAACAATAAGAAATGATATTGAAATTATAAGAGATTATATTT
TTGATGCTGTGATATTAGATGAATCTCAAAACATAAAAAATGTAAACGCGCAAACCACTA
AAGCAATTATGCTACTTAATGCAAAACATAGAATAGCTTTGAGTGGAACACCGATAGAAA
ATAATTTGAGTGAATTATATTCCTTATTTAGATTTTTAAATCCATCTATGTTTGGAACTA
TGGAGGAGTTTAATAATTATTATGCTATCCCTATTCAAAAGGAAAATGATCAGGAAGCTA
TAGATGAATTGAAGAAGAAAGTTTATCCATTTATTTTAAGAAGAATAAAAAAAGAGGTTT
TAAAAGATTTACCAGATAAAATAGAAAAAACAATGTATATAGAGATGAATCATGAGCAGA
AGAAACTTTATGAAGAGAGAAGAAACTATTATTATAATATGGTACATTCTCAGATTAAAG
AGAATGGATTTGGAAAAACACAATTTTTTATACTTCAGGCTTTAAATGAATTAAGACAGA
TTACAAGTTGTCCAGAAGTTAAAAGTATAGGGGTTACTTCTAGTAAGAGAGAGGTTCTTA
TAAATAATATATTAGATGCTGTTGAAAATGGACATAAGGTACTCGTGTTTACTAACTATA
TAAGCTCTATAAAGAATATTTGTGAAGATTTAGAAAAGTATGGAATAAAGTATTTATCTA
TGAGTGGATCAACAAAAGATAGACAATTGTTAGTAAACAAATTTCAAAAAGATAATAAAT
ATAAAGTTTTTGTAATGACATTAAAAACCGGAGGAGTAGGGTTAAATCTTACTGCTGCTG
ATACTATATTCATATATGATCCATGGTGGAATAAAACAGTTGAAAATCAGGCTGTAGATA
GAGCTTATAGACTTGGACAGGATAGAACAGTGTTTTCTTATAAATTGATTCTAAAAGATA
CAATTGAAGAAAAGATACTCCAATTACAGGAGTCAAAGATAAAACTCCTAGATAATTTGA
TATCTGAAGATAGTACAACATTGAAGACACTTACAGAAAAGGATATTGAATTTATTTTAG
GAGAATAAAAATTTAGGGAGAAAAGATGGCGATAAGTAAAGATAGATTTAGAGAGGCAGT
AAATGATTTTTACTCAAAAGAGGTACTATTCAAGCTATATACTAAATACTTTCTAGATTG
GATAGCTGAAGGATATATAGGGAGTAATTTAGGGCTTTTTGAGATCTCTTTAATTAACGA
AAATACTAATAAACAAACTTTCTTAGATTTATTAGAGCAATTTTATTCCAAAGAAGAGGT
ATTTTGTACAATATTTGAAAAATTAGATAAAGATGTAAGGGAAGTTTTTGAAGAAATAGC
TTGGAATGGAAAGTTTTTTATATTAGATAAAGATAGGTTTTTCAAATTAGAAAATAATTA
TGATATAAATAAAGATTTAAAAGAGGAATTTTTATTTTTCAAAGTGGATAAGGATATCAA
AAAAGGAGAGTATTTATACTTAGATTATGATATTGTAAGGGTAATAAGACGATTTATGGA
AAAACCAGAATCATATAATATAGTTGCTCAAAATAATGTAAAAGTAGCTTTAGTTAATAA
CAATGAAAGGGAGTTTATAGAGAATTTTAAGATGTATTTTGAGTTTTATTCTCAAGGTGG
GGTAAAACTTTCAAGTAGTGCAAAGATATTAAAAGAATCTAAGCTCAACATGAAAAAATA
TTGTAATATAACTGAATACTATGAAGACTCTAAAGATTTAGATTATTTAAAAACAGAAAC
AATAGCACTTTTCTTTTTTTTAGTGAAGGAAAAATATATCAATGAGAGCTACTTTAAAGT
TTCAAATATAAAGAATATAGTTAAAGATTTTATAAGTGGGGAACTCATAAAGGAAGAGAA
TTATCATTATACTTCTTTATATTTAAATTATTTAAAGGGAGTAAAAAATATTTGGAAATC
TAAAGAAGAGATAAAAAGAGGATTTACAACTATTAAAAGAATGATAGATGAGATGCCAGA
TGATAAGGTTGTAAGTATTGATAATATTATAAAGGCCATACTTTATAGAGATGAGTTTAT
TGAGATTATAGATGTGAAAGATGCATACGATTATATCTATATCAATGAGGCTAACTATGA
AAGAACAAAGATTTTAAACTATGAGAAATACCAAATGTATGTTGTAATACCTTTTATAAA
GTCGGTACTTTTTATTTTAGGAGTATTAGGGGTATTTGAAATTTACTATGATTACCCTTC
GATTAATAATTCCTTATATCTAAAAAATGGATATTTAAGTAAATATGATGGAATTAAATA
CATAAAATTTACAGAGCTGGGAAGATATTGTTTTGATAGAATAGAAGAGTATGATTTTAA
AAACTCTAAAGAAGATGCAGAGGTTATATTAGATGAAGATAGATTAATAGCAACTATTAT
GGGAGATGCTCCAATTAAGATTATGTTTTTAGAAAGAGTAGCTCAAAGAATAGCTACAAA
TAAATATAAATTTACTAGGGAAAATTTCTTAAGAGGGATATCTAGTTCAAAAGAGATTGA
ACAAAGGATAGATGAATTTTATTCAAAAATAACTTCAAAACCTAATAAACTTTGGAAAGA
GTTTTTTGATGATATTTTAGAGAAGAGTAATGCAATAATGGCTGAGACTCAATTTGTAGT
TTTGAAATTAAAAAATGATAAGGAACTTATAAAAACTATTACTAAGGATGAAAGATTTAG
GCCACTTGTTTTGAAGGGGGAGGATTTTCATCTCTTAGTAAAAAGTGAAAACGTAAGTGA
AGTAATTAATTTATTTAAAGAGCATGGTTATTATGTAAATTTTTAAATAGTATAAAGTAT
ATAATGCACCCAAAATCCCAAATAAGGATAAGAGGTGCATTTTATATTAATTAAATATTT
TTAATATCTAGAAATATCATCTCTTAATAAACGGACAAACATTATAAGTAGGGGTATTAG
TGTAAATAAAATAGCCTTACCTAAAAAAATACGACAGAGTATAGCTGCGAGGAAACAACC
TAATATAAATGCCCCTATCATTTTAAGATGTATTTTTAGTTTATCTTTTGCTTCTTGCTT
GTCTCCAGATTTAATAAAATTTACAAAACTTGTTCCAGTTTGTCTCACATGATTTGTACA
GAAAGTTGTTGCCACTGGAACTTTTCTTGTTTTTTGAAAGGTATTATACTGCATTGAACA
TATAAAACTAATAAAGATCTGTGAAATTTGATAAGGGGCAGTTTCAGGTAACAATCCTAG
AAATAATACAACTATTATCTCTATAAAAATTAGAATAGTATCCCATCTAATATCATTTAA
TTTTTTTATAGGGCCACTTATAGCTTCAGATATTACTGCTCCTAGAAAATATGCTGAAAT
AGGTATTAAATAGTAAAGAGACTCTAAAATTTTTCCAGAACTTAAGTTTAGTGCTAAAAA
AAGAAAGTTTGCAGTTTGAGCATTTGAAAAAACTCCACCTCTTGTTGTATAAGTAAAAGT
TCCGTAAAATCCACTTACCATCATCAGAGTCAAAAATATCCACAATTTTTCACATTCTAA
TTCATGGCTCCTATCTTTATTTTTAAAATTCTTCATAATTTTATTACTCCTTGTTTAATT
TTTAAATAACTTTAAAATTGTATATCTTTCAAAATCTTAGTATTATTATATCATAAAATT
AGAAAAAAATTCTATAAATAAAATACTTAATTAGTATAATTTAGAAAGCATTCTGATAAA
AATAAAAGCAAATAATCTTAATATAAACTTATTTCCTGTCTATATTAGTTTATTTGCTTT
TTTCTTGAGATAAATAGTTCTTTGGAGTATAATCAAATAATCTCATATTAATCAATGAAG
CAGCAACAGTAATTGATAACCACATTTTGCTTTAGTAAGCTAATTTTAAAATTTTTAATA
TATCTTCAGGAGATAATTTTTTATAGCCACTATCAAGAATCACACAAGAGTTAGCGATTT
TTGGTAACATATCTTCAGTAGTTCCAATTTCTCTTAATGTTGTAGGAATACCAAGTTCTT
TTATAAAGTCAGAAAGTTTCTCGATTCCAGCAAGAGCAATCTCTTCCTTACTCATATTTT
CACCATTTACATTCCAGATTTTTTGTGCAAATCTTACAAACTTATCTAATCCATGTTTAT
AAATATATTTATAATAAGGAATAGAGATAATAGCAAGACCAATTCCATGAGCACAATCTG
TATAAGCTCCAAGTTGATGTTCTATCATATGTACTTCCCAATCTTGAGTTTTTGAAAGTC
CTGTAATTGTATTTAATCCAACAGTTGTACACCACATAATATTACTTCTAGCTTCATAAT
TCTCAGGGTTTCTTATAGCTACTCTTGCATTATCAATCAAAGCTTCCATAACTCCTTCAA
TAATATAATCAGTTGTATTATTATCATTACCTGAAAAGTATTGTTCCATCAGATGAGATA
AAGTATCAAAAATACCACTTATCATTTGATATTTAGGAACAGTGTAAGTATATTCTGGAT
TTAGAATAGAAAATTTAGGATAAACCTCAGGAGAAAAAACCCTTCCATTTTTTAACATCT
GTTTTTCATGAGTAATTACAGAACCACCATTCATTTCAGATCCTGTTCCAGCCATAGTAA
GTATACTTCCTACTGGAATGATTTTGTTATCAACTTCTTCAAAATTTACCCAGTATTTTT
GCCAAGGATCTCCATTACAGTAAGCTGATACAGATATTCCTTTAGAACAATCTATTACAG
ATCCTCCACCTACTCCTAAAATTAAATCTACATTATTTTCTTTGACAAGTCTTGCTCCTT
CCATCATTTGATCATAAGTAGGGTTTGATTTTATTCCAGCTAATTCTACAACTTTTTTGT
TAGTTTCTTTTAAAATTTCAATAACTCTATCATAGAGACCACTTCTTTTAATTGAATTTT
TTCCATATACTAAAAGAATATTTTCACCATAATTTTTTAATTCCTCTTTTAGATTGTTAA
GAGCTGTTTTTCCAAAATAAATTTTAGTTGGATTATAATAGTTGAAGTCAAATTTCATTT
GAATACCTCCATTTATTTGCTTTCTTTCTATATTTGTATTATAGTATTTGGAGTTAACTC
TAAGTCAAGAGAAAAATTGAAATATCTTTAATTTAAAGTGGAACTCAATGTGTTATGCTC
AAAAAAAGGTGATAGTTTTGAATAAAAAAGTATTGATAATATCTATAACATTTAGAGAGA
AAGAAATTCCGAGTTAGATAGAATAAATCTACTTTTTTCTAAGTGAATATAAATTTAGGA
TATAGATATTGTTTGGAGACTATATTATACAAAAAAGAGAGTTGAGTAAAGCATTTTTTA
ATGCTACTCAACTCTTAAAATTCTCATTAATTTTTTAATTAAGAGTGCATAGGGGCATAT
TTAACTCCCTTTTTTGATGTTTTTATAAAAGCTATCGTACAGATTAGTGCTACAATAATT
CCAACTACAGTACCAATTAATTCAACTGTATCTGTAGGAACACCTTTGAAAAATCTCACA
AAACCTTCAGGTGCAATAATTATATATGAAGTTACAACTACTGTCATAAATATTGATGGA
ATTAATGCTATATAGTAATTTTTATCATGATTAATTAGATATTTAGCTGCAGCCCATAGA
GCTATTGTAGCTAAAGTTTGGTTAGACCAACTGAAATATCTCCATAGAATATTAAAATCT
ATAAAACATAGAGCTACTCCTACTACAAATAGTGGGATAGCAACAATAAATCTATTGACA
ATAGGTCCTTGTTTATAATTAATAGCATCTGCTATAGTAAGTCTAGCACTTCTAAAAGCT
GTATCTCCAGAAGTTATAGGACAAGCAACTACACCTAGTATAGCAAGGGCTCCTCCAACT
TTACCTAAGACACTGTTTGAAATTTTATTTACAACAACCGCAGCTCCACCTTGTCCGAGA
GCCTCTCCTAATCCTTCTGTTCCACCGAAGAAAGACATAGCTGCAGCTGCCCAAATAAGA
GCTACTATTCCTTCTGCTATCATAGCACCATAGAATACTCTTCTACCTTGTTTTTCATTT
CCAAGACATCTTGCCATCATAGGAGATTGAGTAGCATGGAAACCACTAATTGCACCACAG
GCTATAGAGATACATAGATATGGGAATATAGAAACACCTTTTGGATGATAATTTTGGAAG
GTAATTTCAGGGATTTGATATCCTTGTACTATGATACCAACTCCTATACCAACCGCCATT
ATAAGTAAACATATACCAAATATAGGATAGATTTTACCAATTACTTTATCTATTGGAAGT
ACTGTAGCTATTAAATAATAAATGATGATTAATCCTACAAAAGCTATTGTAGGAACAGAT
TTAACTAAATCATGTAAAATAGCAGCTGGACTTGTTACAAATACAACTCCTACTAAAATT
AATAAAACTACTGAAAAAACTCTCATCAACTGTTTAGCTTTGTCTCCTAGATTTTCTCCA
ACTAATTCTGCTACGCTAGCACCATCTTTTCTCAAAGACATCATTCCAATTAGATAATCA
TGAACAGCACCAGCAAAGATACAACCAAATACTATCCATATAAATGCAGCAGGTCCCCAC
ATTGCTCCAGCAACTGCTCCAAATATAGGTCCTGTTCCAGCTATATTAAGAAATTGAATT
AAGAAAGTTTTCTTTTCATCCATTTCAACATAGTCTACTCCATCCTCTAATCTTTTAGCT
GGAGTGAGAGAATTTTCATCGGGACCAAATATTCCTTCAACAATTTTACCATAAATAAAA
TATCCAACTACTAAAACAATTATTGATACTACAAAACTTAGCATAATTCTTCCTCCTCTT
TTATATTTTTACTTCTCTTCAATAATATATATATTATATTATTTGTGATTTTTTTTACTT
TTTAATCTAAAAAGTATTTTTTTTAGCTTAAAAGGTTGTTTTACGATCTTAAATTACTTT
TTTACTTTTTAGAAAAAAAAAATTATGTTATAATTACAAAGAAAGTTGTATTGGAGGGAT
ATTATGTTTGAATTAACCGTTAGAAGTTTGAATAATTTGGGTTATATAATAGCTCTTGCT
TTTTTCTTTACAAAATTTGAAAGTGCTAGAGACATATTCACTAAAAAAAAACGTAGTAAA
AAAGATATCTTCTTTCTTTCTTTATTTTTTTCGTTTCTTTCAATAATAGGAACTTATACA
GGAATAGATTACCGTGGAGCCATAGTAAATACTAGAAACATAGGAGTAGCTGTATCTGGA
ATAATAGGTGGACCACATGTAGGAATTATAACAGGGGTTGTAGCAGGAATACATAGATTT
TTCATAGATATAGAAAGTCCAACTACTATAGCATGTGCTATTTCTTCTATCAGTGGAGGA
TTTATAACATCTATATTTTTTAAACGGACCAATGAAAAAAATTGTTATATATACGGATTT
ATTAGTGGATTTCTTATAGAAAATTTAAGTATGATTTTGATTTTAGTGACAGGTTATTTT
TTTAATAATTTTAGTATGGCTACGGATATTGTAAAAAATATATATCTTCCCATGATTTTA
GCTAATGCTTTAGGTGTTTCTATAGTGATAATTATAATTGAGGATATTATCTCTGAAAAA
GAAATAATGGCAGGAAAGCAAGCTAAGCTCGCATTGGAAATAGCTAACAAATCTCTTCCA
TATATCAGAAAAGGAGATAAATTAAATGAAGTATGTAAAATTATTCTTGAATCTTTAGAA
GCTAAAATTGTAATAATAACTGATGATAAAAATATAATTGCGAGTTATTTAGCATCTGGA
GATTACATATTAAATCACACTGAAATAAGAAGTTCTGCTACAAAACAGGTTCTTAAAACA
GGAGAATTTTTGATATTAGGAAAAGAAGAAAGTGATGCGGCAGACTTTCAATGTATAGGA
GGAAGTATAAAATCTTGTATTATTCTTCCTTTATTTCAAGAAGGGAAAAAAATATCTGGA
ACTTTAAAACTTTATTTTGATACTTCTAAAATAATAGCTGAAAGAAAACAATATTTAGCA
GAAGGTTTATCTATGCTTATATCTACTCAATTAGAGCTAAGTAGGATAGAGAATTTTAAA
GCTATGGCAAAGGAAGCTGAATTAAAAATCTTACAAGCTCAAATAAATCCACATTTTCTT
TTTAATGCATTGCATACAATCTCTTCTTTTGTGAGAATAGAGCCTAATAAAGCTCGAGAA
ATAATAATTAACCTATCCAATTATTTAAGATATAATTTAGAAAATTTTTCAAAGTTACTT
CCCTTACAAGATGAAATAAATCAAGTTGAAGCCTATATTAATATTGAAAAAGCAAGATTT
GGAGAAAAAATAAATGTGATATATAATATTCCAAAGGCACTTTTGAATGTACAATTACCA
AGTCTTATAATTCAGCCATTAGTTGAAAATAGTATAAAACATGGAATATTAAAAAGGAGA
GAGGGAGGGAATATTTGGATTTCTGCCTTTGAAAAAGAGGATATTTATACTATTAGTATA
GAAGATGATGGAGTAGGTATAGAGCAGGCAATTATAGATAATATAGATAATAAAATAGAA
AAAAATATTGGTTTAAAAAATGTACATAATCGTTTAAAGATACTTTATGGGAGAGGTTTG
ACTATTGAGAGATTAGATAGGGGGACTAAAGTTTCTTTTTATATAAATAAGGAGGGAATA
TGTTAAATTGTATAATAGTAGAAGATGAGTTTCCTGCAAGAGAGGAGTTAAAATACTTTA
TCTCTAAACACAAGGGTTTAAATCTCGAAAAAGAGTTTGATAATCCTGTAGATGCTTTAA
AATATTTTCAAGAAGCTAAAACAGATATAGTTTTTTTAGATATAAATATGCCTGAATTAG
ATGGAATGAGTCTAGGAAAAATCTTAATGAAGTTAAATCCAGAGTTAAAAATAGTTTTTA
TTACAGCGTATAAGGATTTTGCAGCTGAAGCTTTTGAGATTAAGGCCTTTGATTATATTT
TAAAACCATACTCTGAAAAAAGAATTTCAGAAGTATTGGATAATTTGATTTCAGTTAGAG
AAAATAATTTTGTAAAAGAAATAGAGAAGATAAATAAAGTTACAGTTTTTTTAAATGAAA
AAATGGTAGTGCTTTCACTAGATGAAATATGTTATATAGAAGTGGCAGAAAAAGAGAGCT
TAGTGTACACTAAAGAGGAAGTATATACTTCCAAATTTAAAATTTCTAAGTGGGAAGAGA
TCCTTCCAGAAAATAAATTTTATAGAACACATAGAGCTTATATAGTAAATTTAGATAAGA
TAAAAGAAATAGAGCCTTGGTTTAATGGGACATTTGTTCTAAAAGTTCAAGATTTAAAAT
TTAAAGTTCCAGTAAGTAGAAATAATGTGAAGGAGTTTAAAGAATTGTTGAACATAAAGT
AAAAATTTATAAAAAATAGTTAAATGATATAGGACTGTTACAAATTTTAGGTTAGAAATA
CAATAATTGTAACAATCCTATTTTTATTATTAAGTACATAGTTTAATATCCTAGTCTTTT
TTTTACATAGTTAGGAAGAGCAAAGCAAGCTTTTTGAATATCTGTATTATAATATCTTGT
TTTTATTCCTAGTTTGTTCCAAGAAATAGTATCACAATCTATAACAGGATCATATTTTTT
AGAAGCAAATCCAAATAACCAGTGTCCAGATGCATATGTAGGTTGATGGAACTGATAAAC
TTTTGAGATAGGAAAGATATCTTTTATTTTATCATGGGCTTTTTTCATCTCTTTCGCATA
GTTTTCATGATAAGGAGATTCATGTTGATTCACTAAGATTCCATCAGTTTTTAAAATTCT
ATAGCAATCTTCATAAAATTTCTGAGTAAAAAGTCCTTCACCAACAGATATAGGGTCAGT
TGAATCCACAATTATTAGATCATACTTTTCATTTTTACAATTTTTTACAAATTTTAAGCC
ATCATCAAAAATAAGGGTTACTCTACTGTCACTTAATTTATCTGCTGTAAATGGAAGATA
CTTTTGAGATAATCTAACTACTCTTTCATCAATTTCAACCATATCGATTTTTTCAATAGA
TGAATATCTAGTTAATTCTCTAACTGTACCCCCATCCCCTCCTCCTATGACTAAGACTTT
TTTTATGTTTAAATTTGTACACATAGGAACATGAGTTATCATTTCATGATAAAAAAACTC
ATCTTTTTCAGTTATCATGATGAAGCCATCTAGTGTAAAAAAACGTCCATATTCATTAGA
GATAAAAAAATCTATCTTTTGAAAAGGAGTTTGTTCAGAATATAGATGTTCTTTAATTTT
TATTGAAAATTTTGTATCTTCAGACCATTTTTCACTATACCATAAATCTAACATGCTTCC
CCCTCAATTACTTCAGGTTTAAAAGTTATTTTTCCTAAATCTTTAGGAGAAAAATTTCTT
ATTTTTTCAACCATTCCTCTTGGAACTTCAATTGATTCACTCCTTTTAGCACAAAATACT
TCTTCTAAAAATTTGAATGCTGTCCAAGGATTTATTTTATCTCCACAGGTAAAAACGTCA
ACAGCAGCATAACCATACTCAGGCCAAGTATGTATTGCTAAGTGAGATTCGGAAATGATT
ACAGCTCCAGATACTCCATATGGATTAAAGTGATGAAATACAGATTGTACAATAGTCGCA
TTTGCTATTTTCGCTGCTTCATTCATTCTTTTTTCAACTATTTCAGGGTTTTTTAATATC
TCCTCATCACAGTTGTAAAATTCAATCAAAATATGTCTTCCAAGTGTTTCTAGTTTCAAT
TTTCCCTCCTAAATACCAGTATTAATATAAATTAAATTTTAAAATTAATATATTTAACTT
ATTGATAAAAAAATATATTTGAAATTAAATATATTAAACTATTGATATAATATAATTTTT
TTATTATTTTGTCAATTGATTTTTTATATTAAATAGAATATACTATAAGCAGTGAAGATA
GAGGGAGAATAATTATGAATATAGGAAAAAAGATTAAAAGATTAAGGCAAGAAAAGTATC
TAACTCAAGATGAATTAGCTAGTCGTTGTGAACTTTCAAAGGGATTTATTTCACAGATTG
AAAGAGGCTTAACTTCACCATCCATTGCTAATTTAGCAGATATATTAGAAGGACTAGGAA
CTAATCTTAAAGATTTTTTTAGTGATGATACAGATGAAAAAATTGTTTTTAATTTAGATG
ATGCTTTTGAAGTAATTGATTCTAAAATGAAATATAAAGTTGAGTGGATAATTCCTAATG
CTCAGAAAAATCAAATGGAACCAATTCTTTTGACCTTAGAAGAGGGTGGAAGGTATAAAG
AAGAGATAGCTCATGATGGACAGGAATTTGGTTATGTTTTAGAAGGGGAGATAAATATTC
ATTTAGGCGATAATGTATTTAAGGCTAAAAAAGGTGAATCTTTTTACTATAACTCTGGTA
AAAATCATTATCTTTCTAACTCAGGAAAAGGAGTCGCCCAGATTTTATGGGTAGCTACTC
CACCATCTTTTTAACTAATAATTTAAATAGGAAAAGGAGAGTTATGTACTATTTTCAAAA
TCTTAGATATTTAAGATGGAGGGTGTAGTATATGACTCTCCTTTTTTATTTATGCTTCTT
TATGTAGTTTTAAAAATTTTCTAGGAGTAAGGTCGTTATTGTATTTTTTAAAGACCTTAG
TAAAATAACTGAGATCATTAAAACCACAATCGTAAGCTATTTCTGTTATAGAGAGATTAG
ATTCTTTTAATTTTTCTTTAGCACACTCAACTCGGTAATAATTTAGATATTCCATAGGTG
TTTTTTTAGTTAACTCTTTAAAAAATTTACAGAAATAGTTTGTATTCATTTCAATACTTG
AAGCTAGATCCTCTAAAGATATATCATACATATATTTTTTTTGTATTATAGATAAAACTT
TTTTTAAATGAATTAACTTTTTTTTATTGCTAAAACTTATATTTAACTTATTAGAAAAGA
GATCTTCTTTTTCTATTATCCCTAAGAAATAATAAAATAATCCAAAAATTTTCATTTCAA
AACCTTTTTTCTTTTCTTTTATTAAATCAAAAATTTCATCAAATATTTTTAAAATATTTT
CATTTTCTTTTGTATAAATTATTTTAATCTCTTTTTGAAAGGTGATTAGACTGTTTAAAA
AGCTATTTGCAAAACTTCTTTCTCGTTTTAGAAATGAAATATCAAAGACTAGACATTCAT
AGATACAGTTTTTAGGAGCTCCAGAATGAATGAAGCCACTATTTATAAAGGCAACGTTAC
CTTTGGAAAGATGATAGGATTTGGTATTAATTTTTAAATTGAAACTTCCTTCTATTATCC
TGATTAATTCACATTCCTCATGCCAATGAACAGTCATGGTATAGCGTGGATGGAGAGGAG
TAACATAGTAGTAAGCAAAAGGGAAAAATTTTGTTCCGTGTACAATTTTTTCTTTAAATT
CTAGATTTTTCATAGTTCTCCTTAAATAATAAAAAAGTTGTTTTGATTTCAGTTCAAAAA
AGTGAAAAAAATACCATTTATTACTAATATATCACAAGAAAAATAAAAAAATCAAGTGTA
AAATAAAAATATAATAAATATTTTCGAAAATATATGATTGAAAAAAGTTAATAAAATACT
TTTCTAGTACTATTTTGACAAAAATAAAAAATAAGAAAATATTATTTTTAGGAGGCGAAG
AATGTTAAAGAATATTCCAACAATCATTTCACCTGAATTATTAAAAATTTTGGCAGAAAT
GGGACATAGTGATTATTTAGTAATTGCTGATGGGAATTTTCCAGCAGAGAGCATAGGAAA
AGATAGCAAGGTAGTTAGAATGGATGGACATAATGTATCGGAAATATTAGAAGCTATCTT
AAAACTTTATCCATTAGATACTTATGTTGATTTTCCAGTTATTTTAATGGAGAAGGTAAA
AGGAGATGTTGTAGAAACTCCTATTTGGGACGAGTATAAAAAAATAGTAAAAAAGTATGA
TAATAGAGGAAGAGAATGTTTTACAAACATAGATAGATTTGATTTTTATGAAAAAGCAAA
AAAAGCTTATTGTATTATAGCAACAAGTGAGAAAGCACTTTATGCAAATATTTTATTACA
AAAAGGGGTAATTTAAGTAAATTTGAGTAGAGTTTAGGAGGGAGATTATGGCATTTGAAA
ATGAAGGAATTTTAAAAGGTCAAGTAAAGATAGAGAAAATAAAAAAAGAAGAGAAGATGG
TAGTTCCTAAAGAGTATAGAGTAACTTTTGTAATGTTAGTTTCATGTTTTATTTTATGGG
GTTTACTAAATAATATGACTGATAATTTAGTTCCTGCTTTTGGAAAAATATTTATGATGT
CAGCTGTAGATTCATCTTTAGTACAGTTTGCTTTTTATGGATCTTATGCAGTTTTAGCTA
TACCAGCAGCAATAATAATAAAAAAATATACATTTAGACATGGGGTTTTGATAGGTTTAG
GTTTTTATATAGTAGGAGCATTGGGATATATTCCAGCTACAATATTACAAAATTATAACA
TTTTCTTAGTTTCAATCTTCATATTAGCTGGGGGACTTTCAATATTAGAAACAACTTGTA
ATCCATTTGTTATCTCATTAGGAGATGAAGAAACAAGTATAAGAAGAATAAACTATGCTC
AAGCATTCAATCCATTAGGATCTTTAGCAGGATTATTCATGGCGAAATTTATGATACTTG
GAAATCTTAACCCTGCTGACTATGAAGAAAGATTAGCAATGGATCCAACTCAGTTAGATG
CTATCAGATCAACAGAACTTTTATGGGTATGCATTCCATATGTAGGACTTATAGCAATAG
CTTTAGTAATTTGGATATTTTTCTTAAGAAATAAATCATCTAAAAGAGATGAGGGTGGAG
ATTTAAATTTTGGACATTCTCTAAATAGTTTATTACAAAATAAAAGATATGTCTTTGGAG
TAATAACTCAATTTTTCTATGTAGGAATGCAAATAGCTGTATGGACTTGGATGACTAAGT
ATGTAATGACTTTAACTGATTTAGATGAAGCTACTGCTGTAAATAAATATCTTTATGCAA
TGGTTCTTTTCATAGTAATGCGTTGGTTATGTACTTATTTAATGAAAAAGTTTATGCCAG
CAAGACTTATGACTGTAATAGCTTTTATAGGAATTTTAGTAACATTTGGAACAATTTATT
TACCAGCATCAAGTTCAATAGTTTGCTTAATGATAATTTCAGGTTGTATGTCATTAATGT
TCCCAACAATTTATGGAATAGCATTAAGAGGTTTAGGAGAAGAGGTAAAATTAGGAGCTG
CAGGATTAATTATGGCAATTTTAGGAGGAGCATTGATAACTCCATATATGGGAAAAGTTA
TTGATACAGGAAGTTTAGCTTTTCTAGCTCCTATGTATTCAGGAGTAGAAGCTGCAGTAA
GAACAAGTTATTATGTTCCATTAATCTGTTTTGTAGTTGTATTCCTTTATGGATTATTCA
ATAGTAAAAAAACAAAATAATTGATATATAGAAATAATAAAAAGAATTTTTAAGGAAAAG
GTGAAGAAAATGCCAAATAGAATAATTTTAAACAATGTATCATATCATGGAAAGGGAGCT
ATACAAGCTATACCAGATGAGGTAAAGGCAAGAGGATTTAAAAAAGCTTTTGTTTGTAGT
GATCCAGATTTAGTGAAATTTAATGTTACAAAAAAAGTTACAGATTTATTAGATGCTAAT
AATCTTGAGTATGTAATTTATTCAAATATAAAACCTAATCCTACAATAGAAAATGTACAA
ACAGGAGTAGAGGAGTTTAAAAAATCAGGAGCTGATTATATTATATCTGTTGGTGGAGGT
TCATCAATGGATACAGCTAAAGCTATTGGAATAATAATTAATAATCCAGAGTTTGCAGAT
GTAAGAAGTCTAGAAGGTTGTGCTCCTACTAAAAATCCTACTGTTCCTACAATAGCAGTT
GCTACAACAGCTGGAACAGCAGCAGAAGTAACAATTAACTATGTAATAACAGATGTGGAA
AAAGAAAGAAAATTTGTATGTGTAGACCCTAATGACATGGCAATTATAGCTATATCTGAT
CCAGATATGATGGCAACTATGCCAAAAGGACTTACAGCAGCAACAGGAATGGATGCTTTA
ACCCATGCAATAGAAGGATATACTACAAAAGCAGCTTGGGATATGACAGATATGTTCCAC
TTAAAAGCTATTGAACTAATTGCTCAAAGTTTAAGAGGAGCAGTTAATGGAGAGGATAAA
GGTAGAGAGGGAATGGCTTTAGCACAATATATAGCTGGAATGGGATTTTCAAATGTTGGA
CTTGGAATAGTACACTCTATGGCTCATCCATTAGGAGCTCTATATGATACACCACATGGA
GTAGCTAATGCAATTATTTTACCAACTGTTATGGAATATAACGCTGAATATACTGGAGAA
AAATATAAACATATAGCAAAAGCATTTGGAGTAGAAAATGTAGATACTATGACACAAGAG
GAATATAGAAAAGCAGCAGTAGAAGCTGTAAAAAAACTTTCTCAAGATGTAGGAATTCCT
CAAAACTTAAAAGAGATAGTAAAAGAGAAAGACTTAGATTTCTTAGCAATATCAGCATTT
AATGATGTATGTACAGGAGGAAATCCAAAAGATACGTCAGTAGAGGAGATAAAAGAATTA
TATAAATCTCTAATTTAATGGAGGAAAAAATGAAATATTCTTTAGCATTTGATTTAGGTG
CTACTTCTATAAGAGGAATTCTTGGATATGTAGAAGATGGAAAATTAAAAACAGAAGAAG
TGTTAAGATTTTCACATGAAAGAATAAAAGAAAATGGACGTAGCCGTTGGGATTGGAATA
AAATAATTAAAAATATAGAAAATACAATATTAAAATATGGAGATTCCATTTCAAGTATCG
GAGTAGATACTTGGGGGGTGGATTTCGGAATATTAGGTAAAGATGGAGAGTTATTAGAAA
ATCCTGTATCATATAGAGATGGATACAATATTGTAGGGTTTGAAAAAGCTCAAGAGAATT
TTTCATTAAAAGATATATTTATGAAAACTGGAAATCAAATAATGTCTATCAACACTCTTT
TTCAAATCCTAGCATTGAAAGAGGAGAATAGAAACTATAAAGATATTAAAACTCTATTAA
TGATGCCAGATTTAATAAATTATTTTTTAACAGGAGAAAGTTATGCAGAGATGACAATAG
CATCTACAACTCAACTTTTTGAACTAGAAAATAAAAAGTATAGTAATGATATCTTAGAAA
ATTACGAAATAGATAAGAGTATCTTTCCAGAGGTCATAGAACCTGGTAAAGTTGTAGGAA
GTACTAAAAATTCTAAATTAGAGTCTCTTAGAAAATTTGATATACCAGTTATATCAACAG
CTTCTCATGATACAGCTAGTGCAGTGCTTTTAACAAAAGCCTATACAGATAGTGAGACAC
TATTCCTATCTTGTGGAACTTGGTCTTTAATAGGTTGTCTTTCAGAAAAGCCAATTATAA
CAGAAGAAGCTTTCAAAGATTCACTAACAAATGAAACAGGTTATAATTGTTCAAATATGT
TCTTTAAAAATATTACAGGATTATATATTCTTGAAAAATTAAAAGAACAGTTAGAAAAGA
AATTAGGAACAGAGATAAGTTTTGAAGAGATTACAAATTATGTAAATAGTTGTAATGTGA
AAGAGATAGTAGATGTAGAAAATGAGGTTTTTCAACAAGATGAATTTAATGTAATAGAGG
AGATAGATAAGCTTATACCAACTCCTTTAGATAATGATTTTGACTACTTCAAAGTAGTAT
ATTTAAGTTTAGTTGAAAAGTATAAAAAAACTATTGAGCAAATATCTAAGGTAATGAATA
AAAATTTTAGAAATTTACATATTATAGGTGGAGGAGCAAAGTCAAAACTTCTTTGTCAAA
TGATAGCTGATGCTACAAAACTTGATATAGTAGCTGGACCTTTTGAAGCTACTGCTTATG
GAAATATATTAATACAAAAAATTGCTTTGAATGAAATTAAATCTTTAAAAGAGGGGTTTA
ATATTATAGAAAAATCATCAGAAGTATATAAATATCAAGCAAATTAATATTAGGAGGGAA
CAAATATGAATTATCCAAAAATAGGAATTAGACCAACAATAGATGGAAGAAGAGGAGAGA
TAAAAGTTAGAGAGTCTCTTGAAGAGCAAACAATGAATATGGCAAAGGCTGCTGCAAAAT
TATTTGAAGAGAATTTAAGATATTCAGATGGAACACCAGTTCAAGTAGTAATAGCTGATA
CAACAATAGGACGTGTAAATGAAGCTGCAGCTTGTGCAGAAAAATTTAGAAGAGAAAATG
TGGATATCACTTTAACAGTAACTCCATGTTGGTGCTATGGTTCAGAAACTATGGATATGG
ATAAGATGACAATAAAAGGAGTATGGGGATTCAATGGTACTGAGAGACCAGGAGCTGTAT
ATCTTGCAGCAGTATTAGCAGGACATGCACAAAAAGGATTACCAGCTTTTGGAATCTATG
GACATGAAGTACAAGATGCTGATGATACAAGTATACCTAAAGATGTAGAAGAAAAACTTT
TAAGATTTGGTAGAGCTGCTTTAGCTGCTGCACAAATGAGAGGAAAAAGTTATTTACAAA
TAGGTTCTATCTGTATGGGAATAGCAGGTTCTATAATTGATCCTAACTTTATAGAAGAGT
ATTTAGGAATGAGAGTAGAATCAGTTGATGAGGTAGAGATTATCAGAAGAATGACAGAAG
AGATTTATGATAAAGAAGAGTTCAAAAAAGCTATGGAATGGACTAAGAAATATTGTAAAG
AAGGTTTTGATAAGAACCCAGAAGGAATGCAAAATCCTCGTGAAATAAAAGATGAGCAAT
GGGAATTTGTAGTTAAGATGATGATAATAATTAAAGATTTGATGAAAGGAAATCCTAATT
TACCAGCAGGATGTGAAGAGGAAAGATCTGGACATAATGCAATAGCTGCAGGATTCCAAG
GACAAAGACAATGGACAGACTTCTACCCTAATGGAGATTTTGCTGAAGCATTATTAAACT
CTAGCTTTGACTGGAATGGAACTCGTGAACCTATGGTATTAGCTACTGAAAATGACGTGC
TAAATGGAATAGGAATGTTATTTGAAAAACTTTTAACTAATAAAGCACCTCTTTTCTCAG
ATGTTAGAACTTATTGGAGTAAAGATGCTGTAAAACGTGTTACTGGATATGAGTTAGAGG
GAGTAGCAAAAGAAGCAGATGGATTCTTACATTTAATTAACTCTGGAGCATCGGCGTTAG
ATTATTCAGCTCAAGCAGTAGATGAAAATGGAAATAGATGTATAAAACCTTTCTATGATA
TGACTGAGAAAGATGTAAAGAGTTGTTTAGAAGCAACTACATGGAATCCAGCAGACTTAG
GATATTTTAGAGGTGGAGGATACTCTTCAAGATTCTTAACTGATGCAGAGATGCCAATGA
CTATGATTAGATTAAATCTTGTAAAAGGATTAGGACCAATGTTACAAATAGCAGAGGGAT
ACAGTATAAAATTACCTCAAGAAGTAACTGAAAAATTATGGAAAAGAACAGACTATACTT
GGCCATGTACATGGTTTGCACCTATCTGTAATGGAGAAAAAGGAATGTTTAAAACTGCTT
ATGATGTAATGAATAACTGGGGAGCTAATCACGGAGCAATAGTTCATGGACATATAGGAG
CTGATTTAATAACTCTAGCTTCTATCTTAAGAATACCAGTAGCAGCTCACAATGTACCAG
AGGAAAAAATATTTAGACCAGCAGCTTGGAATGCATTTGGAATGGACAAAGAAGGACAAG
ATTATAGAGCATGTCAAAACTATGGACCATTATTTAAATAATACATAAGATTAAAATAGA
ATTAAGGAGATAAAATTATGTTGATGGAAAAAGCTCGTAAAGAGATTGTTGAATATGGAA
AAAAATTGGTTACTTCAAATCTTACAAAAGGAACTGGAGGAAATCTAAGTGTTTTTGATA
GAGAGAGTGGTTATATGGCTATAACTCCTTCAGGAATAGATTTCTTTGAAATTCAACCAG
AAGATATAGTAATAATGGACTTAGAAGGAAATATAGTAGAAGGAGATAGATTGCCTTCAA
GTGAATGGGAAATGCATCTATTACAATATAAGGAAAGAACAGATTTAGATGCTGTAATTC
ATGCTCATACAACTTATGCAACAGTACTAGCTTGTTTACGTTGGGAACTACCAGCAACTC
ATTATATGATAGCAGTAGCTGGAAAAAATGTAAGATGTGCTGAATATGCAACTTATGGAA
GCCATGAGTTAGCAGTAAATGCAACTAAAGCTATGAAAGATAGAAGAGCTGTAATATTAG
CTAACCATGGAATATTAGCAGGAGCTAATGATTTATTAAACGCTTTTAATATAATAGAAG
AGATAGAATATTGTTCTCAGATTTATTATATGGCAAAAAGTATAGGAGAACCTATAGTAT
TACCAGATGAAGAGATGAGTTTAATGGCTGAAAAATTCAAGACTTACGGGCAAAGAACTA
AAAAAGCATAAAAGTACTTGACTTTTAAATTAGGCACCACTTCCTTAAAATAAAAACTAC
TCAATGAGTTGAAAAACTTGTTGAGTAGTTTTTTATTATTATAGATTTTGTTTTTTTGCT
ATTCTTGGAAGAATAAAACCAAGTCCTATTAATACTATGGGTGTTAAAATATTTAAACTA
ATTTGGAAAATCCATTCTGAACTAAGTGTTTCAACATTTTTAGGAAAAATACCCATCAAA
CAAGCAAAAGCTGTAAATAAGAAACACCAAATTCCAACTAAAGTAGCTGCTTTATCACTG
GCAATAAATTTAAAAGTAGCTTTTTCCATAAGTCCTTTATTTTTAATAAAACCTCTAAGA
CCGATATAAGCTAAAAATACCCACAAATATCTAAGTGGCATGACAATAGAGTTGAGATCT
AAAAGCCAGTTGTAAAGATTATTCATATCACCAATTCCTAGAGCTGGAATGATAATTAAT
ATACCTACTAGTATAGCAGTTAGTTTATATCCATTAATTGGTGCACCATATTCATTAGTT
TTAGTGAAAGATTGAGGGATAAAATTTCTATCTCCTTCTCCAATTAGCATCTTTAATGGA
GCATCTATAGAAAACATAAGAGCAGAAATTTGCCCTAATGTATTAGCAATAGCATACAAG
ACCATTAAAGTATTTCCTAAACCATAATATTCTCCTAATAGCTTAAAAGCATAATATTGT
CCATTCATCTTTAAATCAGCAGGAATATTTCCACTATTAAACATTATACCCATGGCAAGT
GAACCTAAAAGTGCAGAAACTCCAACTGAAGCAGCTAATATAATCATACCTTTTGGGAAA
TTTTTATTAGGATTATCCACTTCTTTAACATAAGGAGATATCTTTTCACAACCGCCAACA
GCAAATACAAGCATAGAAAGAGTTGTAAAATATGCAAAATCAAATTTAGGTAAAAATGTA
TTTAAACTCCAGTCAGTAGTAGCGGAGTTAGCTCCAACAATAGATGGTGCTGCAACTGTC
AAAAGAATATATAATATTCCCATAAAAAACATTGAAGTTCCTGCAAGAGCTCCTATTTTT
TTTAGTGAGTTGATACCTTTAGATGATAGCCATAAGAAAAATAGAAAAATAGCAAGTACA
ATGCTTTGTAGAATTAAAGGATTAAAGCTTTTAATCACATCTCCATTTTGGAAAAATACC
CAACTAAGAGCAACTAATGCTCCTTGAGGTTTTTGGGCAAGATAAGGAATATGTACTACC
CAATATGTCCAACCAGCAAGATAAGCTATCATTGGACCATAAGTTGAACCTATCCAACTT
GATACTCCTCCACCTTTATTTTCAAATACAGAACCCATCTCTCCTACCATTAATGCATAT
GGTAAAAAGTAGAATGTAAGAATTAATAACCATGAAATTACAACTGTAAGTCCTTGGTTA
GCGTAATTGTTAACAACATTTCCAAATCCCCATACAACTGTGAATCCCATCATTGCTAAG
GTACGCCAATTAAGTTTTTTTGTTTCCATCAGTCTTTCTCCTTTTTTTAAAATTACAAAC
ACCATAGATTATATCATAAAAAATAGAAAAAATTTATAATTTTTTGTATATCTTAATTTA
GTTACTCCTCCACTTTCATCTGCTCTTATTGAATAAAATGTTTTAAATGATTTTTTAACT
ATTTCTATATATCTCATCATATCTCTTTGAAATTAATCCAAATCCTCTTCTATCAAAAGA
TTCATCTCATGCCAATCATAATATTCTTTCATCTTAAAAGGGATAGTATTATTTTTGTAA
GCAAGAGCTATCATTTCATCTGGGTCTAGTTTATATACTATTTGATGTTCTTCAAAATCA
TCTAAAATCATCTCATGATACTCTTCATATTTCCCATTTGTTTTCATCTCTTGTAATATA
TTTTCTAATTCTTTTTTATCTAATGTATTCATTATATCACTTCCTTTTTTTAGTATACTA
CTATTATATTATTCTTTATTAAAATAGTCAACTTTAATAAAAATTTATTTCTTTATAAAA
AAGCTGTTGCAAAATATTATTGCAACAGCTCATTAAGTATTATTTTTCATTTTTTAATAA
TTTTTCATATTTTTTTAATTCAGCAATGGCTTCTCCAGCTATTGGTAAAATGCAGATGAT
ATTAATTACTGTCATTATTCCCAATCCAAAATCAGCTAGTGACCATACGAAAAAATTTTG
TTCTATTCCACCGATAAATACCATTATCACTACTATTATATGATATACATATTTTAATTC
TTTAGCTTCTGTTATAAAGTTGATAGCATTTTTTCCGTAGAAGGTAACAGCTAGTATTGT
ACTAAGAGAAAAGAAAAATAGTACAACTATGGTGAAAGGAATTCCTATCCATCCTATGTG
ACTTTTGATAGCTTCTTGGAACATAGTCATTCCACTTGTATTAGCTAGTACTTCTGAATC
AGCAAGTAAGATTATGAACGCTGTTGCACTACATACAATTAATGTATCAACAAATACTCC
AAGAGCTTGTACCATACCTTGCTTAGCTGGTTCATCTATATCAACTACAGCTGCTGCGTA
GTTTGAATCTCCACTTCCAGCTTCATTTGAAAAAAGGCCTCTTCTAACTCCTTGCATTAT
AACTATTCCTACTCCACCACCTATCATTTCATTAGGTCTAAAAGCTTGTTCTATTATTTT
TATTAACATTCCAGGAATAGATGTAAAATTAGTTATAATAACAAATAATACAACAATTAA
ATAAAGTATAGCCATTACAGGTACAATTTTATTTAAGGCTATTATTATACTATCTTTTTT
TCCTCTACTGAAGATTATTAATCCTACGATTATAGTAAGTCCAATTGCGATATGTTTAAT
ATTTAGACCGTAGGCACTATTTACAGATTCAGTTATAGAGTTAGACATTACTTGAATAAC
TCCTATATAACATATAATTGAAGCTATTGCATATATTATTCCAAGCCATCTTTTATTCAA
TCTTTTTTCTATTATCCATGGTGTTCCACCTCTATATTCTTTTCTTGTAATCCTTTCTCT
ATACATGACAGCTAGACAAGATTCAACAAAAGAAGTAGCTGCTCCTAAAAGAGCCACAAG
CCACATCCAAAATATAGAACCAGGACCTCCTACTGAAATAGCTGCTACTACCCCAGTTAT
ATTTCCAGCTCCGACTCTACATGCTGTACCTAAGAAAAAAGCTTCTAATGAACTTATTCC
TTCTTTATTTTTTTCATCTTTATTTAGGATTTTAATTATATCACCAAATAATCTAAATTG
CATAAAATTAGTTCTTAAACTTAAAAATATAGCCGTTCCTATTAACATAACTACCAGGAT
ATTTTTCCCCCATAGTAGATTGTTCACAAAATTTATTATTTCTCTTATACTATCCATTGA
ACTTTTTCTCCTTTATTTTATTTTCAAATATATTTTATCACTCGATTTCGAAAAATAATA
CCATCAATTTTTTTTATTTTTTGTTCGTAATAAAGTAGATAAAATATTTAATTTAAAAGA
GATTCATCATTTGATGAATCTCTTTTTTTGTTCGTATTTACTTTATATTTTCTACCCATT
CTTGGTTATCTAAATACCATCTAATTGTTTTTTCTATTCCTTTATCAAATGGAGTTTCTG
GATACCAACCTAACTCCACTGCTATTTTTGTTGGATCTATTGCATATCTTGCGTCGTGTC
CAAGTCTGTCTTGCACATATGATATTAAATTGTAATTGATATTTTCAATACCTGTTTTTA
ATATTTTTCTATATTCAGGTTCTTCTGTCATTATTTTAGCTATTGTATCTATTGTCAATT
TTACTATATTGATATTTTTTTCTTCGTTAAATCCCCCAATATTGTAAATTTCTCCTAATT
TTCCATTATTTATTACCATATCGACAGCCTTATTGTGATCTTTTACAAATAGCCAATCTC
TCACATTACTTCCATCTCCATAAACTGGAAGAGTTTTTCCTTCCAATATATTTTTTATAA
TTAACGGAATCAATTTTTCTGGGAATTGGTACGGACCATAATTGTTTGAACATCTTGTAA
TATTGATAGGTAGTTTATATGTCTCAGCATAGGCCCTTACTATCATGTCACCTGAAGCCT
TTGATGATGAATATGGTGATCTTGGATCCAAAGGAGTTTCTTCAGTAAAGAACTTATCTC
CATAAGTTTTTAGTTTATCTCTTCCCTCAACGACTTTTTTTACATTTTCATCAAGATGTA
GAGCTTTAGCTTCTACATAATCTCTATTTAAAGAGCCATAAACTTCATCAGTTGAAATTT
GGATATATTTTTTCCCTTCTTTATATATAGGATATCCATTTTCATCTCTTCCTATAGTCC
AGTTGTCTTTTGCTACTTCTAATAAATTTTGTGTTCCTAATATATTTGTTTCTAAAAAAA
CTTTAGGACCAAGAATACTCCTATCTACATGAGATTCAGCTGCAAAGTTAACTACATAAT
CTATATCATACCTTGCAAAGATATTTTCAACTAGTTCTTTGTTAGCAATATCTCCTTTGA
CAAAATCTATTTTATTATGCTCAATTTCATCTTTTAAACTATCTTTATTTCCAGCATAAG
TAAGCTTATCTAAGACTATTATTTGTATGTTATTTTCATATTTTTCAAGCATGTACTTTA
CGAAGTTTACTCCTATAAATCCGGCTGCTCCTGTGACTAAGTATGTTTTCATATTCCTCT
CCTTTAGTTTTAAGTTTTATCTTTCGTTCATATTTTAACATTTTCTTAAAAAAAAAACAA
ATAGAATAATAGATATATAACAAAAAACCACTGGTTTGCACCAATGGTTTCTTGTTGTTT
GTTATCTAATATATAAAATATTTTGGGGAAAGATTTATTATGGTTTAATAATATCATAGA
ATTATGACAAAATTGTTACAGATTAATTATAAATTTGTACTAATTCTCTCCAGTTTTCTT
TTCGAAACTAATTAGGATAGGAGAACCATCAAAACCAAAAGCTTCCCTAAATTTATTTTC
AATATATCTAGCATATGAAAAATGAACTAACTCTGGATAATTACAGAATAAAACAAATCT
TGGAGGTGCAACAGATACTTGTGTAGCGTAATTAATTTTTACAACTCTACCTTTTCTTGT
AGGTGGATTATTCATAAGTATAGCTTCTTTAAGTACTGTGTTTAAAATACCAGTAGATAT
TCTTTTATTATATTCTTCAAATATTTGATCAGCTATTTCTAGAAGTTTTGTTGTTCTTTG
TCCTGTTAAAGCTGATACAAACTCTATTGGAGCATAAGATAGGAATGGTAACTCTGCATA
AAGTTTTTCTCTCATCTTCTCCATAGTGTTAGATTGTTTATCTACTAAATCCCATTTATT
AACTACTACAATTATAGGTTTTAACTCTTCAGCAGCTATTCCAGCTATTCTTTTATCTTG
CTCACTTAGTCCCTCTTTTCCATCTAACATAAGTAAGCATACATCTGCTCTTTTTATAGT
TTTGATAGCTCTAAGAACAGAGTAGTATTCTAAGCTTTCCTCTATTTTGGATTTCCTTCT
AATACCAGCAGTATCTATTATCATATATTTTTTTTCATCAAATTCAATGATAGTATCAAT
AGCATCTCTAGTAGTTCCAGCTATGTCACTTACTATAGTTCTTTCTTCTCCAGCTAGTCT
ATTTACGAGAGAAGATTTTCCAGCATTAGGTTTTCCTATAATAGCAAGTTTTAAGACATC
TTCTTCCTCTTCAGGAATATCTATTTTTTTAATCATATCTGTAACCATATCCAACATATC
CCCAAGGTTTACCTTATGTCCTCCAGAGATTGGTATAAGATGTTCAAACCCTAATGCCCA
GAAATCATATACATCATCTTGTTGCTCTAAGAAGTTATCTATCTTATTTACACATAGAAT
GATTGGTTTATTTTTCTTTCTTAAGATATAAGCTATTTCTTCATCTAATGGGTTTACTCC
ACACTTACCATCAACAACAAATAAAATCACATCAGCTTCATTCATAGCAACTTCTGCTTG
TTGTTTAATTTTTGTCATCATAAAGTCGTTATTTCTCGGTTCAAGCCCTCCAGTATCCAC
TACCACAAACTCTGTACCATTCCATTCTGTTTCTCTATAAAGTCTATCTCTTGTAACTCC
TGGCATATCATCAACGATAGCCACTCTATCTCCTACTAGGTTATTAAATAAGGTTGACTT
ACCCACATTTGGTCTTCCAACTATTGCAACAATAGGTTTCATTTTTTACCTCCCTATCTT
CTTTTCTCTATTATTATTAAACTTTTTCTTTATTTGTTTAAAACTTGATTGTTTTTCATT
TCCTGTATTTTTATTTCCACTTTTACCTTTTATATTTTTTTCTTGTGGTATAACAATATC
TTTTTGTCTCTGCTTTCTTCCATTATCTTTTTCTACAAACATCTTTTTTCCAGTAAAAGG
ATTTATCTCTGTATAATACATAAGTGTCGAATATGTAGAAGGTGTTGGTGTAAATATTTG
TACCTGTTCTGGATTAACTTTTAGCTCTGCAGAAGCAAATTTTTTCAAATCTAGCATATC
TTTTTCATCGCAGCCTGGATGAGCAGCTATGAGGTAATAAGTTAAAAATTGTTTTAATCC
ATATTTTTCATTTATCTTATAAAATCTATTTTTAAACTCTTTAAGAGGGGCTTTCCCATC
TTTTCCCATCAGAGATAAAACCTTATCTTCTGTATGTTCAGGAGCTATTTTCATCTGCCC
AGATACATGATCTTTTACTAATTCTTCAAGGTAAATTTGTCCACATTTACTATCGTCTAG
AATCATGTCATATCTTATTCCGGATGCGATAAATATTTTTTTTATTTTATCTATTTTTTT
TAATTTTTTTAAAAGATCTATTTGTTTGCTATGATCTATTTTTAACGCAGGACATTTCTT
AGGATAAAGACACCTTCTATCCGGACAAGCTCCTAGTTTTAATTTTTTTGTACATTCAAC
TTGATACATATTAGCAGTGGGACCACCTACATCCGATATATATCCTTTAAATTTAGGAGC
AGAGGCTATCTCTTTTATTTCTTCTACAATTGAATCCTCACTTCTAGATACTACAGTACG
ACCTTGATGGATAGCTATAGCACAGAAGTTGCACTCTCCATAACAGCCTCTATGTGTAGT
AACAGAGTTTTTAATTGTATCAAGTGCTCTTACATTTCCCATTTTTTTATAATATGGGTG
TACTTCTCTTTCAAAATCCATAGAGTATATCTCATCTAACTCATCAGAGGTAAAGTTTTC
ACTAGGTGGATTTTGTATCAGATATCTATCTCCACATTTTTGATATAAGCCTTTAGCAGT
TATTGGATCACAATTTATATAAAAATTATTAAAAGCATCTATAAATTTGAATTTATCAGC
CACACACTCTTCATAAGAAGGAAGTTCTAGATAGCTTTCGTTTTTATCTTTAGAAATATA
ACAAAGTCCTCTTATATTCCTCCATTCTCTTCCACCTTTTAAGGCTCTAGCTAGTGCTAA
CATAGATTTCTCACCCATACCATAAGATAAAATATCCGCCTTAGCATCAAAAATTATAGG
TCTTCTAAGAGAGTTACTCCAATAGTCATAGTGGGTGATTCTTCTAAGGCTTGATTCTAT
ACCACTTATTACTATTGGTATATTATAGTTTTTAAAAAATCTTTTTATCAAATTTGTATA
GGCTATTACAGCTCTATCCGGTCTTTTTATATTTTCTCCACCTGGAGTAAAATCATCTTG
CTTTCTTTTCTTTTTTGTAGCTGTATAGTTAGCTACCATAGAGTCTACACAGCCACCAGA
TATTGCCCAGTAAAGTCTAGGTACTCCCAATCTTTTTATATCAAGATCACTATTTATATC
TGGTTGAGCTATTATTCCTACTTTAAAGCCATGTTTTAGTAGCCATTTTCCTATGATAGC
ACTACCATTATATGAACTATCTATATAGGTATCACCTGATATTAAAATTACATCTAGATC
TCCCCAGCCTAATTTTTTTACCTCTTCCATTGTAGTAGGTAAAAACATAACATCACCTAA
CCTTTTATAATTTACCCTTTATTTTATCATATTTTATAAAATTTTACGAATTATTTTTTA
TAAAAAAATAGAGAGCCTAAACTCTCTATTCGTAATGAAACTCTACCTCTTTTCCTCTAA
AGGCTATTCCAATTTTTACTATGTCTATTACTCCTCTTTTTCTTAGCTCTGTTTCATATA
TCTTACTATCTATTTGTTTATGAGCTCTCTTAGCCAAGTTACTTATTCTGCTATTTTTTC
TAGTTGCCTTTATCTCTAATATATATTCCACTCCATTTTTATTCTTTGGCTCTAGTAAGA
TATCTGCTCTACCTAAGCCACTTTCTTGTTCTGGAGTTACATAGAATTTATCCTGCATAG
ATGTCAAAAAGCCCAACATAAACATTTGGTATGGTACCTCTGAATAAGCTAGTTCATCTA
CTTCTTTACCTTCCTCTTTTCTCATATTCAAAGTAGTATTATGAAAACTTATGCTCTCTA
GCACCATATTTTGAAAAGCTATCTCAAAGGATTCTAAATCTTTAGTTAGTAGTGCCCTCT
TTACATCATTTACATATCTTGTTCCTCTAAATACCATCTTGATAAAAGCATCTTTAAAGA
ATGTTCTTATCTCTTTATTAGGAATTTTGATTATATAATTTTTTCTATCTATCTTCTCTT
TTATTGTCAGATATCCAGATGAGAGCATCAAGCTCCATATATCACTCTCTAACAGACTTT
TTCCCATATCTAGTTCTAAGTCCACTGTTGTCTCTAACTCTTTTTCTTCAAAGAGTTTTT
CTAAATCCTTGATTACCCTATCATCACTATTGGCTATTATCTCCATAATTAGCGCATTTC
CAGAGGTATTTATCCAGTATGATTCTAGTTCTTTTTCTTTGATATATTTTAAGATACTCA
ATGGATTGTAGACTTCTGTTCCTACAAAGTTATACCCATCATACCAAGCTCTTACCTCAT
CTAACTTGTACTCTATTCCATAGTATCTTAAGGCTTCCTCTACCTCAGCTTCTAATAGTC
CAAAGTATTGAGAGTAAGATTTTTTTAATATTGTATAGTTCTCTATATTATTTAAATCAG
AAAATATTCCTGCCTGTGTTACTCTAATTATTCCAGTTAGTACTCCCATCTGTAAGTATT
CATTAGTTTTTAGTGCATCACCATAGAAAGCTCTCAAAAAATCTTTCATCTCTGTATAGT
AACTTTTTTCAACAGCTGAAAGAATAGGAGAGTCATATTCATCTATTAAAAGAATTACCT
TTCGATTATAATATTTATACAAAAGCGATGTCAAAAAAGATAGTGCTGTCTGCATTTCAG
CTTGTCCACTTTCTTGACTAAGTAATCTTTGAAACTTTTTACTCTCCACCTCATTAAAAT
TAGAATTAATTATTCCATCAAATTGATTATATAGTTTAAAAATCTTTTCACTAATATTTT
TGATAGCCTCACTCCAATTTGAAGAAGTAATTCCTTTCATACTGATAAATATAACTGGGT
ATTTTCCTTGCTCAGACATCATAGGAGAGTTGGATATATATAGTCCATCAAAGAGTTTTC
TATTTTCTTCTTTATTTTTTATATCAAAGAAATATCTTAGTGTAGACATACTTAAGGTCT
TTCCAAATCTTCTTGGACGACAAAAGAGCTTTACCTCTGTCTTGTCAATTAGTAAATCTT
CTATCAATTTGGTTTTATCTATATAGTAACAGTTTGTTTCTCTTATTTTTTTAAAATCTT
CTACCCCTATTGGTAATCCTTTTAACATATCCACACCTCACTTTTCTTTTTTTATTTCTC
ATATATTATACCATAATATGAGTAAAAAAAATAGAGAGCCTAAACTCTCTATTCATAGTG
AAACTCTACCTCTTTTCCTCTAAAGGCTATTCCAATTTTTACTATGTCTACTACTCCTCT
TTTTCTTAGCTCTGTCTCATATATTTTACTATCTATTTGTTTGTGCGCTCTCTTAGCCAA
GTTACTTATTCTGCTATTTTTTCTAGTTGCCTTTATCTCTAATATATATCCCACTCCATT
TTTATTCTTTGGTTCTAGTAAGATATCTGCTCTACCTAAGCCACTTTCTTGTTCTGGAGT
TACATAGAATTTATCCTGCATAGATGTCAAAAAGCCCAACATAAACATATGGTATGGTAC
CTCTGAGTAGGCTAGCTCATCTACTTCTTTACCTTCCTCTTTTCTCATATTCAAAGTAGT
ATTATGAAAACTTATGCTCTCTAGCACCATATTTTGAAAAGCTATCTCAAAGGATTCTAA
ATCTTTAGTTAGTAGTGCCCTTTTTACATCATTTACATATCTTGTTCCTCTAAATACCAT
CTTGATAAAAGCATCTTTAAAGAATGTTCTTATCTCTTTATTAGGTATTTTGATTATGTA
ATTTTTTCTATCTATCTTCTCTTTTATTGTCAGATATCCAGATGAGAGCATCAAGCTCCA
TATATCACTCTCTAACAAACTTTTTCCCATATCTAGCTCTAAGTCCACTGCTGTCTCTAA
CTCTTTCTCTTCAAAGAGTTTTTCTAAATCCTTGATTACTCTATCATCACTATTGGCTAT
TATCTCCATAATTAGCGCATTTCCAGAGGTATTTATCCAGTATGATTCTAGTTCTTTTTC
TTTGATATATTTTAAGATACTTAGTGGATTATATACCTCTGTTCCTGCAAAGTTATATCC
ATCATACCAAGCTCTTACCTCATCTAGTTTGTACTCTATTCCATAGTATTTAAGCGCTTG
TTCTACTTCCATTTCAAGTAATCCAAAGTATTGAGAGTAGGATTTTTTTAATATTGTGTA
GTTCTCTATATTATTTAAGTCTGAAAATATTCCTGCCTGTGTTACTCTAATTATTCCAGT
TAGTACTCCCATCTGTAAGTACTCATTAGTTTTTAGTGCATCACCATAGAAAGCTCTCAA
AAAATCTTTCATCTCTGTATAGTAACCTTTTTCAACTGCATTAAGTAGTGGAGAATCATA
CTCATCTATTAAAAGAACTACTTTTTGGTTATAGTACTCATATAAGAATTGTGTTAAAAA
TCTCAAAGAGCTTTTTATCTCAGCAATACTTCCTTCTTTTCTTGCTAATCTATTAAAAAC
CTCTCTAGCATTTGGATTTAATCTCTCTTCTATAAAAAAATATCTATTGTATAGTTCATA
GATTTTTACTTCTATATCTTTTATTACCTCTTCTAAATTTCTTCCAATAATTCCCTTCAT
AGTTATAAATATTACTGGATATTTTCCCTGTTCTGACATCATAGGGGAGTTAGATATATA
TAGTCCATCAAAGAGTTTTCTATTTTCTTCTTTATTTTTTATATCAAAGAAATATCTTAG
TGTAGACATACTTAAGGTCTTTCCAAATCTTCTTGGACGACAAAAGAGCTTTACCTCTGT
CTTGTCAATTAGTAAATCTTCTATCAATTTGGTTTTATCTATATAGTAACAGTTTGTTTC
TCTTATTTTTTTAAAATCTTCTACTCCTATTGGTAATCCTTTTAACATATCCACACCTCA
CTTTTCTTTTTTTATTTCTCATATATTATACCATAATATGAGTAAAAAAAATAGAGAGCC
TAAACTCTCTAATCTTTTTTTGTAGTTTAAATTATCTTTTTTCTTTTTTATTAATTAAAA
AATTTTTAAATATTGTATCATTTATCATTTTTATTACTTTTTATTTCAATTTTAGAAAAA
TTTCGATATTCTAAAGTTAATCCATCAGAATTTTTTATTTTATATTTTTTTGTATCTATT
ATTAAAGTTTCTAATCCATTATTTTCTGTAATTTCACCATCTGCTACAATCAATTTCCCA
TCTTTTTTAGATAAAACTACTTCAATTTTTTCATTATCAATTAATAATTCATAGCTTCTT
TTCCATTCTGATTCATTAAAAATGTCTTTAAATATATATATAAATAAAATTACTCCTAAT
ATTACAATGAGCAATTTAAAAAATTTTTTCAAATATTTCGTTGAAAATCTGTAAAATAAA
AATAATACAGAATTAAGTATTATAAAAAAATGAAAGGTTTTTTCATAAAATTCTTTAGAT
AATTTTAAAGCTATGGCCTGTATTTTTTCTGAAAAAAAGTGTGTCAAACTATCAGCTAGA
ATAAAATAATAAAAAATTCCTAATAATCCACCTATTAATACTACATATAATAAAGAAAAA
AATAAACTAAAACTTTTTATACCTCTAATAATTTTCTTCCTATTTTTATTTTTTATACTT
TTTCTTTTTAAAAATAGAATAATATTTTTTAAATCCTTTATTGATGTAGTTATCTCTAGA
AAAAAACAGTTATAATATAAAGTTAAAATAATAAAAGCTAAAACTATTTTTTTTAATACT
CTATAGATATCTAATTCCTTATACTCACTTGGAATCATATAAAAATTGGTAAAATTTAAT
TTTTCAAATGTTGTAAGCATCAACACAAATATAGGAGTTAATAATAGTAATATTTCTAAC
CATGTTTTTAAATCTTCTTTGTTTTTACAAATTTTTTTTAAATTTTCTTTTAATCTACCT
TTTAAAGTTTTTAGTTTTTCCATATTATTTACCTCTCTACTGCTATTTTAATAGTACATT
CATCATATTTATTGTTTTAATATTTTATCTTTTTAAAAATATTCTAATATATCTATATCT
CTCCTTTTCTTTTGTCTTTCATATATTATATCATAGTATTTATAAAAAAATAGGAAGCAG
TGTATCTCTACTCCCTATTTATAATTTATAATGCTAAAATATCTATTTTTTGGTGTTTGT
TACTTTCTAAAAATATTCTATCCATATGATATTCAGTAGCAGAATTTACTACAGAATATA
CTTCTATTTTAACTTCTTTTTTTAAATTTTTTCTTTAATAATTTTATTCCTTCTTGAGTA
TACTCTTCTTTCATTATAAATAAAGTAAAAAAATATACAATTATTCCTACTATAATAGAA
TATATAATTGTTACAATATTATTAAAGTTTTGAAGTGTTATCATATATACTACTATTCCC
ATCATTATAGCTGCTGTGAAATATTTTAACCTTTTTATAGAAAAAAAATTTATTTCTCTT
AATATACTTCTTGAAAAATATAGCATCATAATAACACCAATACTTTCCGCTATAACAGTC
CCTATTGCTGCACCATTTTGAAGATACTTAGGAATCATTATATAATTAAATACAAAATTT
ACTATTGCCGCTATAGCTACAGAATAAGTATAATATCTCTCTAATCCTCTTGGGTATAAT
AACTGGTATCCTAAAAAATATGCTATTCCAACTATAAATATTATTATTGCTAAAATATTC
ATTGTTTTTATTGAAGATAAAAATTTTTCTCCTGCCATGATTAAAATTATATTTTTTGAA
AGTAATACTATACCAGTTAAAGCTGGTAAAGAAAGCATCAAAATATAATTTAAAGAATAG
TTTAAATATTTTTTATAATTTTCTATATCATTTTTTTGATAAGAGTTTGATACTCTCGGT
AACATCACAACACCTAAAGCAGTTACTATAGTTAATATCAACCTTATTATTTTATTAGGC
ACATTATATAGAGCTACTGAACTCTTATCTATATTTCCTATCATTACAATATCTAATTGT
AAATAAATACTTGTTGCGATACTAGCTGAAAAAATGATTAATATTGGCTTTATATGTTTT
AGAATCTCTAATTCTTTATATTTTATTTCTTTGAAGCTTATATATTTTCTTAAATTTATA
AAGTTTAAAATATTTGAACCACTATTTATTAATACTATTATAAAGCCATACTTTAAATAA
TCATTTGAATTTTTTACTAAAAAAAATAATAAAATTAAGCATATAAATCTAACTATAATA
TATCTAATAGTTATATATATTTGATTTTCAATTCCTTGATAAAACCATTCAAACCCTATA
TTAGTAAATATCAAATTTATTGACATAATCAAAACTAAATTTTTTAATTCCAGTAATCTG
GTATTATATAAAAATATTAAAAGAACCACATATCCAATAATTGTTGTTATAAATAATATT
ATTCCTAACTCAAAGACTATTTTTGATAGTTTCCTTTTATCTTCTCTACATCTAGCAACC
TCTCTAAGACCATAATTAGGAATACCTAAAGCTGTAAAAAGAAGAAAATAAGTAATTACA
GAATTAATATAATCTACTTTTCCTAAATTTTCTACTCCTAATACTCTCGTAACATAAGGT
GTTGTTAATAAGACAAATACTATTCCTAATAACATTCTAGTTGTATTTAATAGAAAGTTT
ATCTTTACACTATTTATTTTCATCAATTATTCCCATCTCTTCTAAAAATCTATCAATCCC
CTCTTTCCAATGAGGTATCTTCTTATTTACTAATCTCTCTATCTTACTACTATCTAATTT
TGAATATTTAGCTCTTTTTGCCTTTAATGGAAAATCATTTGTCTTTGCTCTTTCTAATTT
TCCTCTCCAGCCTATCTTATTTAATATATATTCTGCTTGTTCGTACTTAGAAGTTTCTCC
TGCATTTGAAAAATGATATAATCCATACTTATCTGTTTGTATTAAAGCCCAAGAAAATTC
TGCTAAATCCCTTGAATATGTTGGGCTAGATACTTGATCATCTACTATCTTTAATATATC
TTTTTCTTTTGACCAACTTATTACTTGTTTACAAAAATTATTATTTCCCATTCCAAATAC
CCAAGATGTCCTAATTAAAAAAGCCTTCTCATATTTTAAAGAGTATTTCTCGCCTTCTAA
CTTAGATTTAGAATATATTGATAAAGGATTAGGAGTATCTTCTTCTACATATGGTATCTC
TTTTTCTCCATCAAATACAAAATCTGTCGAATAGGTTACAAAAATAATATCTTTTTCTTT
ACAGATCTCTGCTAAATTTTTAGGTGCATAAGTATTTAAAGAATAACACTTTTCAACTTC
ATCTTCTGCCTTATCTACATCATTATATGCAGCGCAATTAATAACTACTGTAAAATTATT
ACTATTCATATACATTTTTATTTTTTCTTTATCTGTTATATCAAGATCTTGATAATCAGT
AGCTATATATCTAACTCCTAATTTATCAAATAACTTTTGAAAATCTTGTCCTAATTGGCC
ATTAGCACCAGTAAGCAATACATAATCTCCTTGATAATTTTCTGTATACTCTTTAAAGGT
TTGATGTTTTTTATCTTTTTCTGATAAAATTAACTCTGTTATCCCATATTCTTTTAATTT
CCAATCTATATTTAAATCTTTATCATTGTACATTATTCCACTATCATATTGTGGCGCATA
TATATCTGTACATTTATATTGAAACTCTGTATCATCTTCTAAAGTTAAAAATCCATGAGC
AAATCCAGCTGGTATATAGAACATCTTTTTATTTTCTGCGCTTAATTCTACTCCATACCA
CTTACCATATGTTTTACTTTTTTTTCTAATATCTACTGCTACATCATATACTGAGCCTTT
TACTACTCTTACTAATTTTCCTTGAGAATGTTTAGTTTGAAAATGTAATCCTCTCAATAC
TCCTTTTCTAGATTTAGAATGATTATCTTGTACAAATTCTTCTGTTATTTCTATCTCTTC
AAATTCTTTTTTACTATATGACTCTAAGAAAAAACCTCTATTATCTCCAAATACAGTAGA
TTCTATTATATATAATCCTTCTATTCCTGTTTCTATTTTTTTAAACTTACTCATCTACTC
CACCTATTTCATTTATAAAATAATTTTATATATGTTATTATTCTTTTTCTTTAATATTTA
AAACATTATTTTTCTTATGATCCATTAATATTGAAATAAAAAGGTGATAGGTATCATTTT
AGTTCCATATCAATTGTCTCCTTTGAGTTTGTTTTGGCTCTTTGATAAAATTTTATTTTT
TAATATCAATAGTTCTTTTTTAAATTTTTATAATTTTCTAAAAACTTCTTATATTCCTCT
TTATTTATTTTGTACATTTTCCAATAATCTTTATTTATTCTTAAAATTAGAGATAGTAAA
TGTCCTAATTGAGATATATAATAAGCATACTTACATATTTTTAAATTTGATGTTTTATAA
AAATATTTATACTTACTTTCTAATCCCATTCTAAATCTATTTTCCTTAAAAGTTATAGAT
TTTCCTTCTAAATGAATTATCTTAGCTTCTGGAACAGAATAACTCAAATATCCACTTCTA
TAAACTCTATATGTTAACTCTATTTCTTCTGAATACATGAAAAAATCCTCATCAAATATC
CCAACCTTATCCAATATAGATTTCCTTAACATCATATCTGCACCAGTTATACATCCAACT
ACTTTAGGAGTATTTGTATAATTAAAGTCTCTTTTTCTTTTCAATATTTTTCTACATATT
TTTTCTATAAAATTCAAATATACAATAGCTTCTGTTTTTATTGTTACATATGGTAAATCT
GGAAAAAATGAATGTAAAGGATCATTATTTAAAGTATATAGATTTCCTCCACATATTCCA
CAATTATTATTTTTTTCCATAAAATCATATAATATTTTTATGGCATTATTTTTCAATAAC
GTATCTGAATTTAATAAAAATATATACTTTCCTTTAGCTATTTCTATTCCTTTATTATTT
GCCCTTCCAAAACCTAAATTCTCATTATTTTTTATAAAAATAACTTTATCCTTATAACTA
TTTTCAAAAAATTCTATTGAACCATCTGTTGAAGCATTATCTACTAAAATAACTTCATAG
TTTAATCCTTTTGTTTTTTCAAAAACTGATTCAATAGTATTTTTAGTCAAGTCCAAAGTA
TTATAATTAACAATTATAATTGAAACATCCATAGTTACTCCTTAACTAAATTTTCAAATA
ATTCTTTCCACTGCTTCATAATTTTTTCCTCTGAAAATTTTAATGAATTTTCTCTAGCTT
TCTTTCCAAATATTTTTCTTTTTTCTTCATTTTCAATTAAATAAATAATTTTATCAACCA
TATCATCTATATCACCAAATTCACATAAAAAACCATCTTCTTCATTGGTTATTATATCTT
TTGGTCCACATGGACAGTCAAAAGATACTATTGGTAATCCACATGCTTGAGCCTCCACTA
ATACCATCCCAAAACCTTCATAACGTGAGCTCATGATATATATCGATGATTCTAAATATT
TTTCTTGAATATTTTTTTCTCTTCCTCTTAAAAAAATATTATTTTCTAATTTATAATTAT
TTATTTTTTCCTGTAATTCTTTTCTTAATTCTCCTTCTCCATAAATATCTAAAATCCAAT
CAGAATATTTTTCTACTACTTTTTTCCAGATTTCTATTAATAAATCATATCCTTTTTGAT
AAACTAATCTTCCTACTGAAATTACCTTTTTATTTTGCAATGTACTTGTTATTTTAGGAT
AAAAAGATAGAGAATTATTTATGACTTGAACTTTAGAATTTTTCCATTGTATTCTATCCT
CTTCAGTTAAAACTATAAACCTATCATATTTTTCTATTATTTTTTCTTCTTTATATATTT
TAAATAAATTTTTTAACTTATAAATTTTTCTTTCTTCTGCAAATAAACTAGCATATTTAT
TAAAATGATGTTCTCTTATAATTTTACTCTTCCCCAGTTTTAAATATGGTAAAAAATATA
GTTCTGGCCCTATCATTGAAACTATTATATCAGGTTGCTTTTCTATTATTATTTTTTGTA
ATAATTCAATGTGTTTCTTTCTTTTTTTTAAAAAAATTGGAATTCTTATAGGGAAAAATC
TTTTTCTGTCGTTAGAATAATTAATTTTTAAATCAATCAAAGTATAATTATTTTTTAATG
GATAGAATGAAATATTTTCTTTTTGATCAGTTGTTATAATAATAATTTCGTATTCTGTAT
TTTTTTTAAACCAATTAATTTTATTACTTAATACTCTTTCCATTCCACCAGAATTATAAA
ATTCTGGAATACAATACATTATTTTCATATTATTTTCTCCATAAATTTATAATAATCTTC
AGGTATTCCAATATCTATAAAATATCCTTCTGATTTATATCCATATTTTTCTACTTTTAA
ATCTTTATTTTCCAAAATATCTTTTTCAAAAGAAAAACTATCTTCTTTTTTTATATCTAG
TATATTTCTATTTAATAAATATACTCCTCCATTTATATAACCTTTCTCAATATATTTCTT
TTCTTCAAATTTTACAATTTTATTTCCTTCTAAAACCAAAGAACCATATCTGTCAAATTT
TTCCATCTCTTTTATTGCTAAAGTTAAATTTGAATTATTTTTTTTATAAAATTTATACAT
TTCTTTTAAATCAACATCAAAAAATGTATCTCCATTTACAATAAAAATATCTTCAGTTTT
AGACAGAGTTAAAGCTTTTTTTATAGCTCCACCTGTTCCCAAAGGAATATTTTCTTCTGA
ATAAATAATTTCTATATTTTTATATCTCTTTTGAAAGTGTTCTTTTATTATTTCTTTTTT
ATATCCAACAGCTAATATAACTCTATCAATTCCTTTTTTATCTAAATCATCTAATAAATA
CTCTAAAAATGGTCTTTCATTTATTGGTGCCATAGGTTTAGGGACATTTGATACTACTTT
ACTTAATCTTGTTCCAAATCCTCCAGCTAATATAATTGCTTCCATGTTATTATTCCTTTC
CGAAAAGTTCATTTTCCAATGCTAGACAAATATTATGATAAATAGGTAAGTGATACTCTT
GTATTTTAAAAGTTTCTTTCTCATTAATATTAATATTTATATCTGAAAGTTTTTTTATTT
CTCCACCATCTCTTCCAGTCAAGGAAATTACTTTTATTCCTTTTATCTTAGCTATTTTTA
TAGCATTAATAATATTTTTAGAATTCCCAGATGTACTTATTGCAAATAAAATATCATTTT
CTTTCCCCTGAACATACACTTGTTGGGCAAATATTAACTCTGAGTTCTTATCATTTCCAT
AAGCTGTCATTAAAGCAATTTCATTAACTAATGAAATTGCTGATACACCTTCTTGTAAAT
TATTTATAAAATAGTCTGCTTCTTTAGGAAAAAACTCTCTTAATTTATTTTCTGAATCTT
TTTGAATATTTCTTTGAAGAACAAAACCTTTTCCTAATTCTCCAACTATATGCAATGAAT
CAGTTGCACTTCCACCATTTCCACAAATCAATACTTTATTCTTTGAAAAATACATTTTTT
TTAATGCTTCAATAGTTAATTTTATTTCTGGTATATTATTTACTAATTTTGAAAATCTAT
TTCCCAACTCTTCAATAATCTTTTCTGTAGTTTCTTTCATTACTCCTCCTATTTATAAAT
AGTCCAAGCTTGTGTCCCCTCATCTGTAAAGTGAGGTAGCATTACTTTTCCATCTAATTT
TTGTAATTTTTTTACTAGATTATATCTTTCTTTAGGGTCACAAAGAATCATCATAAATCC
TCCGCCTCCAGCTCCTGAAACTTTAGCTGCTTTTCCACCATTTTCTATAATAAATTTATA
TCTTTCTTCAATTAGTGGATTAGATATTGAATTAGACATTTTCTTTTTTGATTCCCAACC
ATTTTTTAAACAATTAGCTAATTCCTCAAAGCTTCCAGTTAAAATAGCATTTTTCATCTC
TATTGCTGATTTTTTTAATTCATGCATTCCTTCTAAGCTTTTTTCAAATTTCTTTTTTAC
ATTATCTATTTGTTCATCAATTATCTTAGCTGATTCTCTAGAAGTACCAGTATAATATAA
TATCAAGGAGTTTTCTATCTCGTTCTTTATCCATCTTTTTATTCTCAATGGATTTACTAT
CACTCTATTTTCTGAAAAAAACTCCATTAAGTTAAATCCACCAAATGTTGCAGAAAACTG
ATCTTGCTTTCCACCGCTTAATTTTAAGTCTTCTCTTTCTATTTCATAAGCTAAATGAGC
CATATCATATTCTCCTAATGGTAAATTTAACCATTCCATAAAAGCTTTTATAATTGCTAC
AACCATTGTTGAAGATGAACCTAACCCTGACCCTGCTGGTGCATCAGAATATGTAGTCAT
CTTAAATGAAAGTGGTTTACCATTATTATATTTTTCAACTATTTTATTATATACTCCCTT
ATGTAAAGTTAATTTTTTATTAATTTCTAATTTATTTTTACTTTCTAATATCTCTTGTTC
ATTCCTATCACTTGAAATAAAAACTATCTTATTATCACTCATTGGTTCAATAGTACAATA
AGCATACATATCTATTGTTACATTTAAAACTACTCCACCATAATTATCACAATATGGAGA
AACATCAGTTCCACCACCAGCTAATCCTAGTCTTAATGGGGCTTTAGAACGTATTATCAT
ATAACTTCCTTCTTTCATTAATTATTTTTGTAAAAATACTATATATTAAAATTTGATGAG
GTGCTTGAAATTCAGATGAATAAAATATATTTGAAGTAAAAAAGAATATTAATAAAGTTA
ATAAAATACTTTCATTTTTTAATTTTAAGAAAAAATATTTGAAATTATTATATGAAAATT
TTAAATATCCTATTCCAGCTATAAGAACACCAAAGAAAAAACCAGATTTAGGGGATAATG
CAACCCCACTATCTAGCATAAATTCTATTTCAGTAAAATTAAAAAAAGAATATCTCATCT
GTAATATCTCTTTTACTTTCTCACCTATAAAAGAATAAAATACTAAGTAACTCCCTCCAC
TTCCAATCGGAAAAAGAATAAAACATATAACTGCAGTGATTATTGACCAACTTCTAGTTA
TTATACTTGTAAAATATTTTATATCATTTTGAAAAAGTGATAATACTCTTTCATACCCTA
TTATTGTTATCAAAAAAGCTAAAATTATTATTTTATATCTATGCTGCTTTTCTTTTGTTC
CTATAAGTATAATTGATAATAATATACATATAATTGATCCTTTTGATAATATAAAAAAAT
TCATATAAATCATTGTCCCCACTATAATAACTTTTAGTATTTTTTTTTGAGTAAAATATA
AATTTAACATCCCTAAAATAACAACATAATATCCAGCAGCACTAGGCTCAGCAAAAGTTA
AAACTATTCTTCCTTCATTATTTAAAATATATTTTTCTACTAAAAAAATTATAGATATTA
TTATATAGTTTATTTCAAAAATTTTTTTAAGTTTTTTTAGCCTTATTTTTTCAAATATTT
TTACCATTGCTAATAAAGTAATATATTGAAATATAATTCCTAATAAAATATGAAAACTTT
TTATAAAAGAATTTTCTCCATATATTGAAATTCTACCAGTAAAAATTATTAATATACTAA
CTAATAAGTTTAAAATAAAACTATATTTAATAAAGTTACTATATGAGTTAGTTATATAAT
GTTTTTTAATTTTTTTTGAAAAATATAATATTATTATACTGACAGGTAATAGATAGTATT
CTCCTATCATAGTTATAGTTCCGTATTCTCTTAAAAGTTGAATATTTTGAAATATAAAAG
AAAAAATATATACATAAGCTAGGATATTATACATTATCTATTATCTCCTCTATTTCCTTA
AAAACTTTTTTTGTAGAAAAATTTTCTTTAAAATATTCTCTTATATTTTTTTCAAAATTT
ATTTCATTTTTTTCTTCTAATAATTCTTCAATGAATGTATTAAGTTCCTCTATATTTCTA
TTTTTAAAAACTTTTACATATTTTTTTTCTAAATTATTATATCCTATTACAGAATGCTCA
CTTGCTATAATTGGTAATCCGTAAAATAATGCTTCAATAACTTTTGTTTTCATTCCACTT
CCTTCAAATACAGGAGATATATATATCAAACTTTCTCTTAGAAGTATTTCCATTTCTTCT
TTTGTTGGATTAGCTATCAATTCGATTTTAGTTTCTATTTTTAATTCTTTTATTTTTTTA
ATCAATCTATTATTAGGATTTCTTCCAGCTAAAACTAACTTTAACCTTTTTTTTTCTAAA
ATTTTTTTATAATTTTCAACTAAAAATAATCCAGCTTCTATGTTAGCTTCCATATCTAAG
CTTCCAGTAAATATAACTTGTTTCTTTTTCTTTATATACTTTTCTTCTGTAAAGATATTA
TTATAAATAATAGGGATTATTTTATATTTCTTGCATTTTATTTTATAAAATTCTTCTACA
CTTTTTTTATCTTTTTCAGTTAAAAAGATCCCATAATCCATATTCTGTAAAGCTTTTTTT
TCAGACTTTTTAACATTATACTTTTCTATAACCTGAATTGTTTTATTCATATTTTTAGTA
AACATTGTTGAAAATTCGTATTCAAAGTTATCAAAATTTTGAATTATTTTAATTTTTGGA
AAATTTTTCTTAATTTTTTCAGAAATACTTCCTAATCTTGAGTTTTGTAAAATTACTATA
TTTATATTTTTTTCTTTAATTGCTTTTAATATTTTTTTACTTGCTAATTCTAGTTGTTCT
GAATATCCTAATATTCTAGATAAAAGTGCTTTTTTCTTATTTCTCTCTATTTCTAATAAA
TATTTTCCCTTATTTTGATTTTTTATTTCTTTATTAATTATTCCATACCATTTTATTTTT
TCATTTCTCTCTAACTCTTCTAAAATACCTATTATTTTTTTTGTACCTATAGCACCACCA
TTTGAATATTCTGGATTAGTAGAACTTATATATAATATATTTTTCATTTTTAATTCCTTT
CTACAATTTTTACTGTATCTAATTTTTAAATAATACTTACTGAGTTTTTTTGAAAGTAGC
TTCCAATTTTTTATTGTTTTTTAATATTAAATTTTTTCATATTTATAATATACCTTTTTT
ACTTTTTTATATTACTGCAAATATTTTATTTTAGACTTTAATTCTTCTATATTTCCTACT
TCAAATAATTCTCCATACTTTCCATTTGCTAAAATTTCTTTTGGTCCTACTGGGCAATTA
CTTGAAATTACTTTTGTACCTACTAGTAAAGCTTCTAATAAAACTAATCCAAATCCTTCA
TATTTAGAGCTTAAAACAAATAATTTTGAATTTTTCATCCAAATGTATGGATTTAATTTT
TTTCCTAAAAATATTACATCTTTTATTTTTAGATCTTCCACTAATTTTTCTAATTTTCTT
CTATCTGGACCATCTCCTACTATTATTAATTTTTCTTTTATTTTTTCTTCAATTTTTAAT
TCTCCAAAAGCTTTTATTAGCGTTGTAAAATCTTTATCTACTTCGTCTAGTCTTCCTACG
CTACAAATATATTTACTTTTAATTAATACTCTTTCTTCTTCTGTTAATTCGCTATCATCT
AAAGCCTTTTTTTGTATTTCATCAACATCTATTGGATTATATACAGTCTTTTGTTTTTCT
TTTAAATATGGTGCTAATTTAATTAGTTCATTTCCCATCTCTTGACTTACTGTGCATATT
TCATCAAATTTTTCTAATTTTTTAAAAAAACTCTTTTTAAAATATTTTCTTATTCCATCA
AAAAATCTAGTTACAGAACCATGTAAATAAATTTGATGCTTTGGCCCTTTTATTTTTGTT
ATATAACTTGGTAAATACTGAAAAAAAGTTATAGTGATATCATAATTTGCTTTTTCTACT
ACTTTTATTTCTTTTTTCCATACTAAATAGTCACTTAAAACTATCAACAAATACATTGGA
ATATTATATATTTTATAAGCTTTACCTAATGTTCTTAATCTATATATCAATTTTGATAAT
TTTTCAGATTTTAAATACTTTATTTTTATTTTTTTATCTATCTCTTTTTCTCGAATATTT
TCTTCTCCCATATTGTAATCAACATATAAATCAACTTCATATCCTTCTTTAAGAAATTTT
TTCATATATCTTACTGTTACTACTTCTATTCCTCCACCTTGAGTCAAAAAAGTAGTATAG
AACAGTATCTTTTTTTTCATTTCTACATTCCCTTCCCAAATAGTACTATCTTACTTGTCT
TAAATAGTATAATCATATCTAATACTAAGCCATTATTCTTTACATAGTACAGATCATATT
CTAACTTTATCTTTGCATCATCTACTGATGCTCCATAGGTAAACATTGTCTGCGCCCATC
CTGTTATACCTGGTTGTACTGCATATCTTAAATGATAATTTCTTATCTTCTTTTCATACT
CTTTTCCTAGTACATTCCATTCTGGCCGTGGTCCAACAAAGGACATATCTCCCTTAAGTA
CATTTATTACTTGGGGTAGTTCATCCAATCTTGTTTTTCTAATAAAATGTCCTACCTTAG
TTATCCTATCGTCATGTTCAGAAGCATACTTTGAATACTTATCTGGATCATGTACTTTCA
TACTTCTAAACTTAATAATTTCGAATTCTTTTCCTCTAAAGCCTATTCTCTTTTGTTTAA
AAAAAGCTGGATTTTCCCATATTTTCTTTGGATTAGTAAATAAATATTTAACTCCTATAT
CAAGCTTCACTATCACATATGTCACTAACATAAATGGGATAAAACAGATAAAAAGTATAA
ATGATAGCGCTACATCAAATGATCTTTTAAGTTTTTTCTCAAAATCATTATTTAAGGTAT
CAAAGCCATTACTCATAAGTACCCACATGCTATCTACCTTATCTACATCTATTTTTCCCT
CTATACTTTCTAAAAAGCTTAAGTAATCTACAACTTCCACTCCGCGCAACTTTACCTCTA
GTATCAAATCTGAATACAGCTTAAGTGTTTTATCTTTTACAAAAATTATTGTATCTATCT
TATCTGCCTCAACTATCTTTTTGATATCTTCAAATCTTCCAAGATAATTATTTCCATCTA
CTACGTCATTAGCTAAATATCCACAGCATATATATTTGTTATCTCTTAATCCTAAACTAT
CTTCAATTATTCCAACATAACTATTTTCATTATCTAGAATAAGGACTCTACTCTCCTTTT
CTTCCTTCTTATATAGCAAATAATTCAAGGTAGTTTGTATAATCGTATAAAATGCAAAAG
TGAAGATAAGTGTTTCTCTTTTGTAAAAAAGAAAAAAGATCATAAACGTAAAAAAATTCA
AGATAATAGAGTAAATAATATTTCCCCTCTGATATCTTGAGTCAAAATTCATTGTATTAG
CTAAGTAATATGAAAAAAATAGTATGCTAAATAGTCCATACATTGCTAGATTAAGACTTA
AATTTTGAATTACAAAACTTTGTCTGTATACTATAAACAGTAGAATAAAATAGATTAATC
TCATTCTGATGTTTCTTGTATGCCTTACCATAGTATTTCTTCAACTCCCAATTTATTTTT
TATATTATTTAACAAATGAAAAGTACTGACACTTCTTACTCCTCACTACTCAAGACTTTC
TATCTCTCTCTAAAGAGTGATAGCCCAATCTCTTTCATTTGAAGTTTTCACTATTACTAG
TTAGGTTCATGTCAAAACCTAATTTTAATTAAAGTCCAAAAATATATTTCAAAAACTTTA
CTTTTGAATATTTTTGAATAACATTTTTTATATATAGATTTATTAAAACAGGAATGTATA
TTCCCATTATTAATGATATTGGCATTACTATAATCATTGATAAATTCAAAATCTGATAGC
CTAAGATTCTTACAAATACTTGCGGAAACCATGAAAATAAATATATTGAAAATGATTTCC
CTTTTAAATGCTCTAAAAAACTATAATCTGAATTTAAGTATATTCTTGAACAACTCAATG
AAAATATTATTCCTATTCCAGCTATAAAAATATTATATATTTTTATAACTGGAAGTATTA
TTACAGCATTAATTATCAAAATTGTAAAAGTTATAATAAACACAAAAGTATTTCTTTTTA
AAATTTCATCAAATTTATTTTCGTTTTCTAAATAGTAAACTCCTAATATAAAAAATATTA
GATAATTTAAAACTCCATTTATATTTAAAAATCTTATATCTAAAAATTTACTTGAAACTA
TATTAATTATTAGTGATAATAATAAAATTATTTTTGTTTTATTTTTTAAAACTCTATATA
ACACGATTGTGAGTAACATTATTAAAAATATAGTAGGTAGAAACCAAAAGAAAATAATTG
GATTATCCCATGGATATAACATATTCAAAATATAATCTTTTATTGATAATTCTAGTGGTC
TTAAAGCAAATTTACCTAAAAGATACTTAGGTACATATGCTAAAGATGATATTAAAAAAT
ATGGAATTATCAATCTTTTAATCTTTTTTATTACAAAAGTATTTAATTGAATATCTCCTA
TTCTTCCCTCAGTAGTAAATTTTAATAAATATCCAGATATGAATATAAATAATGGCATAT
GAAAACTGTAAATCCATCTATGCAGATTAGATACTATTCCATTAGTATTTTCTGCATGTC
CTAATACTACCAATATTATTCCAAATATTTGTAAAAAACTTATTTTCTTATTTTCCATTC
TTATATTCAACCTTTCTATTTAAAATTTCAACCAACATTCTAGGAGCTCTATTTCCTCTT
TTCCCACTCCTAGTTATCTTTACTCTTTTTTCTTTACCCTTAGAGTAAATCTCTTCTTGT
ACACTCTCTAACTCCTCTATCTCTACCTTATCCCCTAGTTTTAATATCTCGTTACTTAAG
CACTCATGTTGGTACTTTCTCACATCACTTTGTTTCCTATATATCTCCTTTAATTCCTCT
ACTAGCTTTCTATGTCTTACACTGAGTATTGATAATCCCTCTTTTTTTCTTCTATTTATT
TTCTCTATTAGCTCTTTTCTTCTAAGCTCTAGTAGATATATCTTATCTGCTAATTCAACC
TCTTTTACTTTTCCATCTTTTTCATAGATGAGATACTCTTTCCCTATCTTTAATCTAATC
TCACCACTTCCAACTCTATTTCTATACTCTCCAGTTTTCTTATCTACCTCTCTAGGTGGA
ATACCTTTAAAAACTAACTGTGTATAGTATTTGAGTTTCCCTCGAATATTTTTTCTCACA
ATACGACAATAAGCTATCTCACTCTTAAGCGCTTCTTTTTCATAGTAGTTTTCCTCATCA
ATTAGAACTTTTAACTTAAGACCTTTCCAATCTATATATCCATCTATATATCTAATCCCT
GTTCCATTAGATTTTCCCTCTAAGGATTTGAAATCATCTTCCTGTTTAAAATGAACCTTC
TGTCCACTTCCATACATCATTTTTTCAAAAGCTCTCCATACTTGTGAAGCTATCTTTTGA
GCAGTAAATGAATCTATATTCTTTTTAAAAAATTTCTGCATATTCTTTACTTCTTTGTGG
AAAGAATACTCAGTAAAGCCATTTTCTTTCCTAATCTCTTCTAATTTCTTGTAAAGAATT
TTCTTTCCTTCGCTATTAGCTATTTCATGTAGTAGTTCTCTGTACTCTTTTCTTTTTGTC
ATCTCACCATATTTTTTTAACATTTTTCCTAAAAGTGAATTATATATATCTCTGCCTATC
CTAAATCTTTTCTCTAAGATATCCTCTTGATATTTTTCCACTTTCAAAGGAAATTGGACT
ATATAGTTAGACACTTTTAAAATTCCTCCTCATTCGAGTTCTTCTTTTGATGAAAAGGCG
TATTTTTCATCAAAAAATAACTCTAAAATTAGTACTTTTTTAAAAAAAATTCTAATTAAT
AAACTTAATCTCCTTGACATATGCTTAAAAAAAGGGTAAAATAGGTTATTCACGAGTAAA
AGAAAGTACGCTTTTTCATCAAAAGGCGTACTTTTCCAAAAAATAAAAAAAGGTAGTCAG
TCTCTCAAAACCAAAACTACCTTTTCCCAAGCTATTCAATTATATAATTGAATAGCTTTT
TTAATCGTTAATTTCTTCTAACAGCAGTACCAAACTCTTTGTATAAATCACATATTTATT
TCCTAATTTCCTTGCTAAAATCTCCTTTGAATTTATTTTGTCATAAATTGTAGATATATA
CTTTGTCAAATATTCAGCTGCCTCCTTTGGATTAGTCCACTCCCCCAAACTTTTTACCAT
ATCCTTAGCTAATGCCTTATTCACATTAGAAAGCTTAGATAACTTATAGAGGATATATTC
CTCATGATTCATTCCAGCCTTAATTTTTTCTACCTTCTTTTCATTTTTTGTAAACTTAGT
TGTACAGTCCATCAACCTGATCCTCCTCAATATTTTATCTTATCAATTCTTCTTCAATTT
TTATTATTTTCTCCTTTATTCTTCTTACCCCCTCTCATTTTTTCTTTTTTCTATCCCTTC
AAATACTGATTGGTAGATTTTATCATCTAATTTACTATCAGTTCTTTTAACTAACTCTTC
TAGGAGTAGTATCACTATCTTTTCTATTGCTGGTGTTACAAACCACTTACAGATAAAGTA
TTTGATAAATTTTATTATTACTTCTAATATTTTCCCCATTGTCTCACCCTATGACCTTAA
ATTCCTTCAGGATGTTCGGCAATATATGTTTCTAATGCTACTAGTATATGCTTATTTTCA
GCTATTGTAGCTAGTGAAGCTTGATATCCTCTAAGCTCTTTTTCTGCTGCTACTTGCCAC
TCTTCATATGATGTATAAGGACTCTCCTCTGCCATAGGTTCTGAAGCCTCTTTTAATTCA
GCTATATGTTGTATCACTGCTGTCATATCAAAGATATTTGACTCCACAGCCTTCTCCCTT
TTAATAGAATTTTTTAAACTTTCAATCTCCTTTTGAACTGTTATTACTACTGCTGACATA
TAAACTCCTCCCTTTACTTTTTATTTTTTTAGAAAATCATGATCCTCTATGAAAATATAG
TATCATTTTTTATTTTCAAATACTAGTATCTCTAACTCATTACAACTCACTACAACACAG
TTTTCTTATTCTTTTAAAAGCTCATAAAATCGTCTTTGATTGAATTCTCTTCTACTTTTT
CCTTCCACTTTTAATGGATAACACATCTCAACTATTCTATCTCTTATTCTACTTTTCCCT
TCAACTGAGAATTTTTTAGCTATCTCACATCTATTTTCATCTTTATCAAATTCTAAATTA
GTAGAGATAATAAGAGGTTTTTCAGATCTATACCTTGTGTCAATGAGATTATATATCTTT
TCTGCTCTCCAACTTCTACTCTTACTCTCAATAGATTTTTCTACACCAAAGTCATCTATA
ATAAGCAGGTCACAATTTTCAACTACATTTAGAATTTTATTTTCTGCTTCTCCCCACTCT
CTAGTTAATTTTAATAAATAAAGTCCAAGATTTATCACGAGGACATTCTTTCCTCTATTC
ATCAGATAGTTAGCAATACAAGCGGTGGCAAATGTTTTTCCAGTTCCAACATCACCATAG
AAAAGTATCCCTACATCCATCTCTTTTTCCATAAAGCGTTTAGCATAACGAAGAGAGGCT
TGCATATGCCTTTGACTCATATCTGCTACTTCAAAACTACTTTTTAAGAATTTCTTATCT
ATTACAGAGATATCTTTATACTTTTTAACTCTATTTTTTATAGATTCAGTTTCCTGTTTT
CTTATCTCTTCTTGTTTTTCCTTTTCTTTAATTTTCTCTAAACAATTACAATCTGGTATA
TATTCTATATGTTTTCTAATAAATTCTGGCAAATATTCTATCCCATTAGCCTCATTTTTT
ATATATTCTTTCCCACAATATTTACATTTCATATCCTTTCCTCCTATTTTTTCCCAAAGA
TCTCTTTTGTATTAAATAATTCTGGGATCTCTTCTTGTGTATCTAAATTATTTTTTAAAA
TCTCATCTAAGTTATCACTTTTATCTTGTTCTAATAAATTTGTATGTAATATATAATCAT
CTTGTAATAATCTACTTGTATTATTCTTCTCACAATTTACGTTGAGGGGGATTAAATGAT
TTTGCTGAGTGTCCCTCACTTTTTCCGTTAAGTATATTCGTCTTTCCTGTCTCTTTTTTC
CCTGGCTTTCATATACTCTATAATTTGTTTTTAAGTATCCATATTTTACAAGGCTAGCTA
TCCAAAGACTGATCGTATTTTCATGTGTTTCATATAGACTTGCAAAAAATGAATTACTAG
CATAACAAAATCCCTTATGATGTATTAAAGTTGCTATCTCCCCATACAAAATTTTTTCCG
AGAACTTTAATCTTTTATCATATCTTACCTCAGCTGGTAGTATAATATAATAGCTTGGTT
TTTCCATAACTCTTACCTCCTAAATATTTTTTATTACTGTATATATACACTATCACTTTT
TTTAAAACTATTCCACTAGCTAAAACTTACTACTACTTTCTTCTACTAAGTTTAAATTTT
ACAAAAAATAAAAAATAGGAGTGTCATAAATTTACAACACTCCCATTTTTAGATGTTTTT
ATAGGTTATTATTTTTTCTTAGCATATTTAATAGAGTCAAATGCAACTGCTACTATTATA
ATAAGTCCTTTGATTATATATTGCCAGTAAGGATTTACTCCAATATATGTAAGTCCATAG
TTGATAACTGTAAGTAAGATAACTCCTGTTACAACTCCAGAGATTTTTCCAACTCCTCCA
TAGAATGAAACCCCTCCAATTACACAAGCTGCAATTGCGTCCATCTCATACATATTTCCT
AAGTTATTAGTAGCTGAACCGATACGTCCTGCCTCTAAAAATCCTCCAAAAGCATAGAAA
ATACCAGATAGTGCATAAAGTTTTACTAATGTCCAATGAACGTTTACTCCTGATACCTTA
GCGGCTTCAATATTTCCTCCAACGGCAAAGACATTTTTACCAAATTTAGTCTTATTCCAT
AATATCCACATGATAATTGTAGCTATTAGAGCATAAAAGATTAGATAAGATATAGTAAAG
CCACCAATATCAATATATCCTTGAGCAAAAGAACTGTACTTTTCAGCAAATCCAGCTATT
GGAGAACCACCTGCAAAATCATAATAAAGTGAGTTAATACCATAAACTATAGTCATACTT
CCCATAGTAACAATGAAGGGATGTAGATTAAGTTTTGCAACTGCAAGTCCATTTAGACCT
CCAATTACCATACCAACTAACATTACAATAGCTATTGCTCCAAAAAGTGGGAAGTCTTTC
ATATCAGGATAAACTTTATGAGCAGTAGTAGCTGCTTGTAAAAGTGTAGCTGAGATAACT
GCAGAAAATCCAACCTGTCTACCTACTGAAAGGTCAGTACCTGTTGTAACAATAAGTCCT
GCAACTCCTAAAGCTATAATAAGTCTTACTGATGATTGTGTTAAGATATTTTTGAAGTTT
CTTATACTCAAGAATGAAGGCTCTTTAATAATTATAGCTATTAACATTATTAATAAAACT
AAATATAGTCCACTTTGAATTAAAAGTTTTTTGTAATCAATATTTCCATCTTTTGTACGT
ATACTCATTTTTTTCTCCTCTTTCTCTCATTATATTTTAATTCTATAGATATTTTGCAGA
TAGTGTCATTATCTCCTCTTGTGTAGTTTCAGAAGTTTTAACTATTCCTGCAACTTTTCC
GTTACTCATTACTAAAATTCTATCAGTAACACCTAATAACTCTGGCATTTCAGAGGATAT
CATAATAATTGCCTTATCTTTTTTAGCAAGATCTATCATAAGTTGATAAATTTCATATTT
AGCTAAAACATCTATACCTCTTGTAGGTTCATCTAGCATTAAAACATCTGGTTCAGTTAG
AAGCCATCTTCCAAGAATAACCTTTTGTTGATTTCCTCCAGATAAAGAGCCTATTGAAGT
ATTTTGTGAAGGTGTCTTAACATGCATACTATCTATTACCCATTGAGTATCATCTTTCAT
TCCTTTGTCATTTAATAATGCTAGAAGTGGATTTTTAACTTTATATCTATCTAAGTTTGA
AATAGTAGAGTTGAAATTTATATCTAACATTCCATATATTCCTGTAGCTCTACGCTCTTC
AGTAACAAGAGCAAATCCATTGGCAATTGCCTCGTTTGGATTATGATTTTTTACTTCTTT
CCCTTTAATAATTATTTTCCCTTTTTCTTTTTCTCTCATTCCAAAAATTGTTTCAACGAT
CTCTGTTCTTTTTGAACCAACTAGTCCAGCAATTCCAAGTATTTCACCTTTATGTAAATC
AAAGGTTATATCTTGTATTGATGGTTGATGAAGAGCTGTTAACCCCTCTACTTTTAAAAT
TTCTTCTTTTACAACGTTATCTTTTGGTGGGAAACGATTAGTTAGATCTCTTCCTACCAT
CATATTAATAATCTCTTCTGTAGTTAACTCTTTTACAGATTCTGTTGCTATCCATTTTCC
GTCTCTCATTATTGTAATATCATCTGATATAGCTTTTATCTCTTCCATCTTGTGTGAAAT
ATATACTATTCCACAACCTCTATCTCTTAATTTATTAATAATTTTAAAGAGGTGTTCAAC
TTCTTTTTCAGTAAGAGAAGATGTAGGTTCGTCCATAACTATTATTTTAGAGTTGTATGA
TACAGCCTTTGCTATTTCTACCATTTGTCTTTCAGATACTGCAAGATCTCCCATCTTAGA
ACGAGGATCGATATTTATATCCAAATCTTCAAAGATTTTTTTAGTATCTTCATACATCTT
CTTTTCATCTATAAAAAACCCCTTTTTAGGGTATCTTCCTAACCAAATATTATCTAATAT
ATTTCTTTGCAGAACTTGGTTCAACTCTTGGTGTACCATTGAAACCCCATTATCTAAGGC
TTCTTTAGCTGATTTAAAGTTTATCTCTTTACCTTCAAACATAATACTACCTGAGTCTTT
TTCATAAATTCCAAATAAGCATTTCATTAAAGTTGATTTTCCAGCCCCGTTCTCACCCAT
CAGTGCATGAACTGAGTGAGGTCTTACTTTTAAATTAGCACCATCTAGTGCTTTAACTCC
GGGAAACTCTTTTGTTATGTTGCTCATTTCTAATAAGTATTTAGTGTTTTCCATAATGTT
CTCCTTCTTTTATAAAAAAGGGGAAATTGTAATACAATTCCCCTTGTTAACATTAGATTT
ACTAATTAATCCTATTTGAATTGTGCTGCATTTTCTTTATCTATTCCGATACTTGGAATT
AATAATTCTTTTTCTACTAATTGATATGTAGTTCCTTCTGTTGCTGCTTTACCTTGAGCT
AAGTTTACAACCATATCCCAAGTTCCTTTTCCTTGTCCTTGAGCATCGTTAAGAACTGTT
CCTGCCATTTCTCCAGCTTCAATTTTAACAATTGCTTCTGGTAATGCGTCTACTCCATAT
ACAGGTAAGATTTTTCCAGCTGCTTTTAATGATTCGATAGCTCCTAAAGCCATTCCATCA
TTGTTACAAATTACAACTTCAATTTTATCTCCATTAGGTCCTGATAACCAAGCGTCCATT
TTATCTTTTGCCATAGCAGTATCCCACATAGCAGTATCTAGATGTAACTCTTCAGTTTGG
ATTCCCATATCATTTAAAGTTTTGATAGAATAAATAGTTCTTGCTTCAGCATCTGGATGT
CCAGGCTCTCCTTTTATCATAACATATTGGATAACTCCATCTCCATTAAGGTCTAATTGT
GGATTATTCATCCAAGCTTTAGCTATTAATTCACCTTGAGCTATTCCTTGTTCATTTGGG
TCAATTCCAACATAATATGCTTTATCATATGCATCTATAACAGATTTAGCTGGTTTTTTG
TTGTAGAAAACAACTGGTACATTTTCAGCTTTAATTTTTTCCATTACAGTTTGTCCTGCT
GCTGGGTCAACTAGATTAATTGCTAATGCATCTACACCTTTTGATAACATAACATCTATT
TGGTCATTTTGAGTTTGTTGGCTGTTTTGTGAGTCATTCATTGTTAACTCAACCTTATCT
TGTACTTTTTCAGCTTCTCCTAATACAACTTTTCTATATAAAGCTATAAAATTATCGTCA
TATTTGTAAGCTGTAAAACCAATTCTTAATTTTTCTGGTGCATTTGCTGTTGTGTCTTTC
TCCCCACCACATCCTGTTAATCCTGCTGCTAAAAGTAGTGCTCCTAAGATTATTCCTGTT
TTCTTCATATTCTAATTCCCTCCTACAGTGTGCACTGTTTGTTTAATGAACTTTTAATCT
ATCTTTCAAGATATAAAGAACGTTTTTAATTCTCTATAATCAATAATAATCTTTTATTCA
GCTTTTGTCAAGCCTCTAATTTAAAAATTCAAAAACTTTTTTTAGTGCGTGAAAAAAGTT
TTCAAAGCATTAATTAAAGAGAGCTACAGCTCCTTTTATTCCAGCTTCATTTCCTAGTAT
TCCCTGTACAATTTCTATATTTTTAAGTGTAACAGGAAGAGCATATTTTTTCAATTTTTC
CTTCATAGGATTTAGGAGAATTTCTCCAGACATTGCTACTCCACCACCTAGAACGATCTT
TTCTGGATTGATTATATTTAGAATATTGCCTATTCCCATTGCTAAATATTCAGCTTCATA
GTCTACTAAATCTAAAGAAAATTTATCTCCCTCTTTTGCTGCATCAAATATATCTTTTGC
TTCTAGGGTGTCTAACTTTCCTTCTATCATCGTATAAAGTAAATTTTGTTTATTAACAAT
TAATCTTGAAGTGGCTTCTCTTATAAGTCCTGTAGCTGAAGCATAAGCCTCAAAACATCC
CTTTTGTCCACAACCACAAAGCTTACCATCCATAACTAGCTTCATATGTCCAATCTCTCC
ACCAGCACCCATAAATCCAGATATAAGTTTTCCATCCACATAGATTCCTCCACCTATACC
AGTGCCTAATGCTACAGTTACACTTGTTTTACTTCCTCTAGCTGCTCCATATTTAGCTTC
ACCAAGAGCTATAATATTGACATCATTATCAAGTTTAGTTTCCACTCCAGATATCTCTTC
CATCATAGATTTTATATCTATATTTTCTCCCCAAGGAAAATTTGCAAAAAAAGCCACAAC
ACTCTGATTGATAACAGGACCAGGAATTCCTATTCCTATTCCCTTAATTTTTTTTATATC
TATTTTTAATTCTTCGCCTAACTCTTTAGTAGCTTCCCAAATTCTAGTTAAAGTTTTTTG
AGCCCCCTCTGAAGAAAGAGTCTTTATTACTGTACTTTTAAAAATCTCCCCATCGATATT
TAAAATTCCAATTTTCGTATTAGTTCCACCTAGATCAATTCCAACATAATAATCCATTTT
TAGTACCTCCATAATTTTTGATAATTTTATTATACTATATGTTTTTTTATTTTACACATT
ATTTTTCTTTTATTATAAAAAGTTTAAGAAATAGAGTTTCTATTCTGATAACTATAGAAA
GAAAACTTGTATTATGTTATAATATTATGAAATTATAATACTATTTAGGAGGGACATAAT
GAAAAGAAGTTTATCAGGTATTCAACCTAGTGGAATACTTCATCTTGGGAACTATTTTGG
AGCTATGAAACAATTTATAGATGCCCAAAATAGTGGAGAGTATGATGGATTTTATTTTAT
AGCTGACTATCACTCTCTGACATCACTTACTGATCCAAAATCTTTAAAGGACAATACATA
CAATATAGTTTTAGACTATTTAGCACTTGGACTTGATCCTAACAAATCAACTATATTTTT
ACAATCAGATGTTCCAGAGCATGTTGAACTTTCTTGGCTATTATCTAATGTAACACCGGT
TGGTCTATTAGAAAGAGGACATTCATATAAAGATAAAATAGCTAAAGGAATTTTTCCTAA
CACAGGATTACTTACTTATCCAGTTCTTATGGCTGCTGATATACTCATGTATGATGCTGA
TGTTGTGCCTGTAGGGAAAGATCAAAAACAACATCTAGAAATGACTAGAGATATTGCTAT
GAAATTTAATCAACAATATGGAGTGGAGCTATTTAAACTTCCAGAACCTCTTATCTTAGA
TGATTCAGCTGTAGTTCCTGGAATAGATGGACAAAAGATGAGTAAGTCTTATGGAAATAC
TATTAATATGTTTGCCAGTAAAAAAGAATTGAAAAAACAAATTATGAGTATTGTAACTGA
TTCTACTCCACTTGAAGAGCCAAAAGATCCAAATAATAATATAGCTAAGTTATATACTTT
ATTCGCCTCTATTGAAAAACAAAATGAGATGAAAGAAAAATTTTTAGCTGGAAATTATGG
GTATGGGCATGCTAAAGCAGAGTTATTAGATGCAGTGCTTGAATATTTTGGAGAGGCTAG
AGAAAGAAGAGAAAAATTAGCTCAAGATATGGATTATATTCATACAGTATTATTTGAAGG
TGGAAAAAAAGCTAGAGCTATAGCTCAAGAAAAAATTATGAAAGCTAAAGAAGCTGTTGG
TATCATAGGAAATATGTATAAATACTAAAAACCAAAATATTGTAAAATTTTAAATAATAA
AAGGTGGTAATGTATGAAAAAAATAGCAACTTTATTGAGTATTATAGGAGCATGTTCAGC
TTGTTCAACTATTGAACCAAAGTCTGAGGTTAATTCTTCAGCTATAGAAAAATATAACAA
TATTTTAAATATTCACGGAGATCCTAGAGAATATACTTATTTTGAGCCTAGAAAAGAAAC
TGATAAAACTGGAACTAATTATATTAATAGTTTTGTAGATTTAGGAGCTTGGCATGGATA
TTATCAACCTGAAATTGGAAACTTTGAGCTCTATGGAGGATTTGCAGGCCCATTTTATTT
AGCAGAAGAGTATGCTGCTAATCTTTCTAACTCCTTTAGCAAACTCTCAATCGAGGATTC
TAATTCAGGAAAAATTTATAACTTAAAGGATGGAAAAGCTCAGTTTAATTATTATCCTGG
AAGGTTAGAACAAATTTATACACTTGAAGATTTTGTCCTTAAATTAGAACTTATCTTTGC
TAGTAATAGAACGAGTTTAATAAAAACAGAGATTATAAATAGATCAGATAAAGATTTAAA
TCTTAATCTCATCTGGTCTGGAAAAATATATAATGAGTTTCAAAGTTGGAATGAAGAGAA
AAATAAATATGAATCAACTGCTCTAGACAATTCTCTAATTGTTACAAATAGAGGAATCAA
AGTAGATTTCAAAGAAAAAAGACTTGTATGGGATTATATGATAAGTGATGAAGCTCAATT
CAAAGTTACGCATGACTCAGAGATCGAAACAAAAATATCAGGAGATAGTTATACAAGTAA
ACTTACTAATGTTCTTATAACTCCTGGAAATACTTATACTCATCACAGTACAGAAACTTT
TACTTTTACAGAAAAAGAAGCTAATGATGAGGCACCAAAAATTTACCTAATCTTAGCTGA
TCCTCAAAAAGTATTTGATGAAAACACAAAAAGATGGAGTGACTATTTAAGAAAATCTAT
TACTAATCCTCAAGATAAATATAGTAAAATAGCAGTAAAATCAATAGAAACTCTAACAAC
TAACTGGAGAAGTGCAGCTGGTGCTTTAAAACATGATGGAATTACTCCATCTGTAAGTTA
TAAGTGGTTTAATGGGCTATGGGCTTGGGATTCTTGGAAACAAGCTGTTGCAACTGCTAA
TTTTGATGGAGAACTAGCTAAAAATAATATCAGAGCTCTTTTTGATTATCAAATTCAAGC
AAATGATGAGATAAGACCTCAAGATAAGGGAGCTATTATTGATGCTATCTTCTATAATAC
TGATGAAGATAGAGGAGGAGATGGTGGAAATTGGAATGAAAGAAATTCTAAACCTGCTTT
AGCTACTTGGGCTGTATGGAAAGTATATGAGGCTACAGGAGACAAGGAATTTTTAAAAGA
GATGTATCCCAAATTAAAAGCTTATCATGAGTGGTGGTATACCAATAGAGATCATAATAA
AAATGGTATTGCTGAATATGGAGGAATGGTTCACAGATATAATAACTCTCCAGAAGAGAT
TATTTTAGCTGCAGCTTGGGAGAGTGGAATGGATAATGCAGTTAGATTTGATGTAGAAGG
TTATGGAGAGGATGATATTGGGGTTAAGGTTTTTGAAAATAGAGATGCTCAAGAAAATTT
AGTAGGATATTCTATTAATCAGGAATCTGTTGATTTAAACTCTTTTTTATATGCTGAAAA
GGTATATTTAGGAAAAATTGCTGATACTTTAGGTTATACTCAAGAAAGTAAAGATTTTTT
TGAAAAAGCTGTCTATGTTAAAAACTATATAAATGATAATATGTATGATGAGGCTACAGG
ATATTATTATGATCTACAATTTGATCATGCTGGAAATACTAAGTTACTTGTAAATAGAGG
AAAGGGAACAGAAGGATATATTCCTTTATGGGCTAATGCTGCTGATGATGAAAAGGCAAA
AAAAGTAGTAGAAAATATTTTAGATGAAAATGTTATGAATACTTATTTACCATTTCCAAC
AGCTGCTAAAGATAATCCTAAGTATGATCCTACTAAATATTGGAGAGGTCCTGTATGGTT
AGATCAAGCATATTTTGGAATAATTGGATTGAATAATTATGGTTATAAAAAAGAAGCTCG
AGATCTCACTATTAAATTATTTGAAAATTCAGAAGGACTTTTAGAAGATGGAGTAATAAG
AGAAAACTATAATCCAGAAACTGGTGAAGGATTACATTGCTCTAACTTCAGTTGGTCTGC
TTCTGTCTACTACCTATTATATAAAGAGTTTTTCTTTAATAAATAATTATGATTAAATAT
AAAATTAGAAGGAGGTAGTAATGGCAAAAATTGATAAAATATACAGAGATATAGTAGAAA
CAATTGATAAACATGGAGTATGGAGTGAGGGAAATGTAAGAACTAAATATGCCGATGGAA
CTCCTGCCTACTATAAAAGCTATATTGGATATCAGTTTAGATTAGATAATTCAACTGATG
AAGCACATCTTATTACTACAAGATTTGCTCCAAATAAAGCTCCTATTAGAGAGCTATATT
GGATATGGATAATGCAATCTAATAATGTAGATGAATTAAATAAATTAAAATGTAAATTTT
GGGATGAATGGAAAATGGCTGATGGAACTATAGGTAAGGCCTATGGCTATCAAATTGCTA
AAAAAACTTTTGGTTATAAAAGTCAACTTGATTATATAATAAATGAAATCAAAAAAAATC
CTAACAGTAGAAGAATAATGACTGAAATTTGGGTACCTGAAGAACTTCATAAAATGGCAC
TTACTCCATGTGTCCATCTCACTCAGTGGAGCGTAATAGGAAATAAGCTTTATCTTGAAG
TTAGACAAAGAAGCTGTGATGTTGCACTAGGACTTGTAGCTAATGTTTTTCAATACTCTA
TACTTCACAAATTAGTAGCTATGGAGTGTGGTCTTGAAGCTGCAGATATCATATGGAATA
TTCATAATGTACATATCTATGATAGACATATGCCAGTACTTTTAGAACAAATTAAAAGAG
AAGAGTTTGAGGGAGCAACTTTGAAAATAGAAAATTTTACTTCTATATATGATTTTAAAC
CTGATGATGTAGTCATAGAAAACTATAGATATGGGGATAAAATTTCTTATGAGGTGGCTA
TATAAATGAAAAGACCTGAAGTAAATATAATAGTTTGTGTTGCTAAAAACAATCTTATTG
GAGATAAGACACCAACAGGAAATGGACTTCTTTGGCACTCTAAAGAAGAACTGGCCTATT
ATAAAGAAAAGACTGTTGGAAATGTCGTTATCTTTGGAAAAAATACTGCTAAATATGTTC
CAATTGAGCTTATGAAAAAAAACAGGGATGTCATTGTTATCTCTTCTAAAGATAATTTTG
ATGAAATTATAGATAAATACAAAAATACAGATAAAAAAATTTTTATCTGTGGAGGAGCTA
CTGTATATAAAGCTTATCTTGAAAAATATCCAGTAGATAATATTTATATTTCTAAATTAA
AACCTCATGTAGAGGTAAGTATTCCAAGTAATCCTCTCTATTTCCCTAAAGTAGAAGATT
TTGGCTATACTGTTTTTGAAACTAAGGAGTATCAAGATTTTATAGCTTATACTTATAAGA
AAAAAAGATAGCAAAATGCTATCTTTTTCTTTTACCAAAATTACTATTTTGTTTCAGCTA
CTTCACAAGCTTCACAAGTAGCTCCATTTAATTCTCTTTCAGCTAGGATATCTTCAATGT
GCTCTTTTGTTTCTGTTAAAGCTTCTACTGACATAGCTTCATAATTAACAGAGTCACAAG
ATTTTATATTGATACCTTGATTTCTTAAAAAAGCATCAACCTTAGTTTTATTTTTTTTGT
ATAGATAGTATCCTGCTACTGTTACTCCTATACCTACTGCAGCTCCTACTACATGGGCTT
TTGTTATTTTTCCATTTCCACCAAATCCAAATCCGAACATGGTAATACCTCCTATTATTT
ATTTATTGTAATATACTTTTCTGTATTTTTAGACATATTTTTATTTTTTCTGAAGAAGAT
ATGATAGATTAAATCACCAATGTTATCTATGCTATTATCTTCACAAACATTTGCTATATA
GTAATCTTTATTTTCCTGTTTGTTTTTTATTCTAAAAAATTTCACTTCTTTTGCATCATT
ATTAGTAGAAATAATATGTCTACCAAATGTAGTAAGCCAAATCATAGCTACTAATGAAAG
TTTTGGAGTATCTAAAAATGATTTAACAAGATATACTGCAGGGAGTATTTCTAAATCAAA
TACGCCTTTTCTATTAGTTTCTATACAAGCGTGTTCTAATATGGCAGTTGATGTTAAAGA
AATAGAAAACCAATTCATCATATTTTGTAGTTGAGTGTCTTCTCTGTTTATTAGCATATT
TAATCCTGACATCAATATAGAAGCTCCTGAATAGATAGCAAAACTTTCTATCGCTTTTTG
TTCTATACCATCTAAAAGTTTAACTGGCATCATTCCGTTTTCAATAGAAAAAGCCGTGAG
TATCTTATAGATAGCTTCTTGGAGATTTATTTTTTCAGGATTGAATGTAGCTACTACACT
TTTAGTTATAGGGCTATATTTTAATTCTATACTTTCGTTATCTTTAGTAACATTATCCTT
AAAAGCCTCTAAAGATTTTATTGGTTCAGATAGTTTTAATCTCACTCTATTTGGCAACTT
ATGCATTATTATTACACTAAGTTTTTTCATTTTTTCTCCTTAATTTTTTAATTTGTATTT
TAGAAGTTTTAAAGAATTTCCTACAACTAAGATTGTACTCATATTATGTATTATAGAACT
ATAAATTGCAGGAAGTATTCCAGTAGCTCCTAAAACTAGAGCAAAAGAGTTAATACCTAT
TGCCATAGCAAAATTTTCTTTTATTGTCTTAACAGTTTTTTTAGAAAGGCCGATTACTTC
TGGAACTAATAAAGGGTCATCTTTTGTAATAGTTATATCAGCTGCTTCCATAGCTACATC
TGTTCTTGTGCTTCCTAGCGCTACACCTATATTTGCATATGATAGAGCAGGAGCATCATT
TATTCCATCTCCTATCATAACTACATTGCTTCCTCTTGACTGTAAAGCTAAAATATTTCT
TGCTTTATCTTCAGGAAGTAGCTCTGATTCATAGCTATCTATTGACATTCTAGAAGCTAT
AGTTTGAGCTTGTTGTTCTAAATCACCTGTAAGTAATACTATTTCATCTATTCCCTGTCC
TCTTAATCTATTTATAGTCCTTTTTATATTTTCTCTAGGTGGATCTGTAACTCCAATAAG
TCCTATCAACTTGTCATTTTTAGCTACATATATTAGTATTTCTCCTCTACCTAAGATAAA
CTTCATTTCATCATGGGAGTTTTCTGTAGTAATACCGCTTTCTTCCATGAACTTTTTATT
TCCTACTCTTATTATACTATTTTCTACTTCAGTTTCAATACCTCTTGCAACAACAATTTT
ATTTTCAGTATGATTAGGTATTTCTATACCTCTTTCTTTTACTTCATTTAAAATTGCTAT
TGCTAAGGGATGAGTAGAGGTTTCTTCTGCTGCAGCTGCGTATGCGAGCATCATATTTTC
ACTTAGGCTTTTATCAAGTAGTTTTATGGTTTGAACTCTAGGTTTTCCCTCTGTGATTGT
TCCAGTTTTATCAAAGATAATTGTATCTGCTTTAGATATCTCTTCTATATAGTTACTTCC
CTTGATAAGTATTCCATTTTTTGCTGCTGTATTAATAGCTGCTGAAAAGGCTGCTGCTGT
TGATAATCTTATTCCACAAGAGTAATCTATAACTAGCATACTCATAGCTTTTTGAATATT
TTTTGTAGCCCCATAGACTATACCAGCTAGTAAAAAGTTTAGAGGTATGAGTTGTGCTGA
GAAATTATCAGCATAGTTTTGAATTTGAGCTTTATTAAAATTAGCATCTTCTACTAGTTT
TATAATTCTTGAAACAGTTCTCTCATCTCCAACTTTTTCAGCTTCTATTGTGATATTTCC
ACTTTTTATAATTGTTCCTGCGAAAACATTTTCACCGACTTTTTTAGTTACAGGCATGTA
TTCACCTGTTATAGAAGATTGGTCAATATAAGCTTCTCCTTTGGTTATTATACCGTCAAC
ACTTATTTTTTCTCCGGTTTGGACAACTATTTTGTCTCCTTTATTGATTTCTTCGATTGC
TACCTTTTGGATACTTCCATTATCTGTCACTTTCCAAACATAGTTTTCACCAACGCTTAG
CATATCTTTTATAGCTCCTCTGGTTTTTTTCATTGTATATACTGTAAGAAGTTCAGCAAA
CTCTTCCATTATCATGATAGTAAGAGCTGTTTTTTCTTTACCAAGTAATAAACTACTTAT
TATGGCGCTAGAGCTTAATGTATCAGCATTAGGTCTTTTATTTTTAACTAGACATCCCAG
TCCATTTGATATAACAGGAGCAGCAAGAGAAAGTACTACTAAAGTGTTGGGATTAAGCAA
TCTTTTTATTCCTATAACTGGAGCTACAGGAGCTTTTTTAAATATGTTATATAGTAAAAG
TATACCAGCAGCTGCCATTTTTTTTATAATTTCTTCAGGAGATTCCTCTTGTAACTTTCT
TTCTATGACTATATTTTTATTACTTTCTATTTTTTCATTTTTGTATATCTCCACTAGATA
AACATTTAAAGTGTTTTGGATAAAGGCTATCAAGTTATCATCAGTGACGTTTATATCGTC
AAAATAAATAACTACTGTTCCTGTGATACTACTAATTTTAGCACTTTTTATATATTTTAC
CTGTTCTAGTTGATTTTCTATTTCAGTTTTCAATCTTCCCAAATATTTTAAAGACTTAGA
TTTTATACGAATTCTACCTCTTATCTTATGAACTACTTCACAATATAAGAGATGCCCATC
ACTTCTACCATTCATCTTATTTTCCTTTCTTTAATTCTTTACATAAAATTTCATAAAATT
TATCTAAGTTTTTCTCTATCTCCTCAACTGACATTTTATTGTAAACATCTTCATTTTCAA
CTATTTTTTTCCATACAAAATTTAACCAATCTAGAATCTTTTTTTCGTTTGTAAGTTGTG
GATTATATGTTACAAGTACTTTACTTGTAATATATGAATAGGTGATCTCTTCTATTCCTT
TTTCCATTTTGATTATACTTGTAGTATAATGTTCATATTTTTTCATATCTTCAGGAACTT
TATCTAATCCAGGAAATTGTAATCTTAGTCTCCCTGGAATACTATGAATTACCTTTATTT
TATTAAAGTATAAAAAAGCTGATTTTAAGAGACTATTCACTATTTTCCTCCTTTAGATAT
AATGTTGTATCCCCACCATAACAAATTGACACCATTTGGCATTATAGGATTTTGTCTAAC
TTTTCTTATTCCGTATATTATAAATAAAAGAGCTATCGAAGTCTTTAAATCTAATATGCC
TTTTGTTTTGTTATAAATCATGAAATCTATACTCTCAAGCATCTCATTCATAAAAGAGAA
AATTTTTCCATTTTTCTTTTCAAAAACCTCATCTTCTAAGCCTAGAACATTGAGCACAGC
ACCCATAAGTGTTATAGGATCAATAAGTTCTTCAGAAAACTTTATAAGAACACTTCCTAT
TAAGGTATTTACAGTCATATCCTCTATCCCATCAAAAGTAGAAAATTTTTCAATTAAAGA
TTTTGCTTTTTCCTCATCACCTATGAGGATGTTAACTTTTAATCTTAATCTACCTTTTAT
ATAATGTTGTACTTCTAATATTCCATAAAAGTCTGGGAGCATATTTTTGTTCATTTGATC
ACCTTTTATTTATAATTTATACTTATTTAGTTTATTGTCATAGTATACACTTTTTTTTTT
AATAATTCAATACGTTTTAAGATAATTCTGATATTTTATATCGGATATGAAATATAAAAA
GCAGACCTTATATTGGACTGCTTTTCACATTTAACTAACTTTTTTTCTGCTTATGTATCT
TTTACATTGTTGTTGTATATTGTAACCTAGTAATACTCCTAGTATAAAATCCTCTTCTGC
CGAATATTCTCTAAGTGAACTTTTTTTGAATTTTTTTAAAACTTCTATACATTCAGATGT
ACCAAAGAAAATATTAACATAATTAGATTTTAGAGACTCTAAAATATATGTATAACTAGA
TTTATCTAATCTTTCTTTAATTATTTCAAAATTTTCAGTAGTAGTAGTTAAAAGAGCCAA
ACTTCTAAGACCTTTATTCAATTCATATATCATATGAAAAAATACACCAAGTTCATTTCT
CTTTTGTTCACTCATATTATTTTACCATTTCTACCCAAGCATTTATTCTTTCGTCTGTAA
GTTCACTTTGGTTGTTTTCATCGATTACTAGTCCTACAAACTCATCATCTACTACTGCTC
TTGAACTACTAAAAGAATAACCATCAGTTGAAGTTTTTCCTACTAAAGTTATTCCCATAT
CTTTAATTTCTTCATAGATAGCACCTATTGCATCTACGAATGTATCTCCAAATCCAGCTT
GGTCTCCTACACCAATAAGAGCTATTTTTTTCCCAGATAAGTTTTTAGTTTTTAATTTAT
CTAATGCATCATACCAATCATCTTGTAAGTCACCCATTCCCCAAGTAGAAGTAGCAAATA
TAGCAAAATCATAATCCTCTACTTTATCTATTTCAGTAGCTGGTAAAACCTCAGCTCCTA
ATAACTCTCCTACTTTTCCTGCTATCATCTCAGTTGTTCCTGTTGTACTTCCAAAGAAAA
TTGCTGTTTTCATAATTAACCTCCTCTAAACTTCTAATCTAACACAATTATACTATCTTT
TATTTTGTTTGTCAAATTATTTATAAAAAAAATAAAAAGAGAAGTATAGTAATCCAAACT
ATACTCTCTTTTATCTCTTGAAAAATATCTTTAATTTTTTATATATTTTGTAAAAATTAT
TTCTAGATTATGGTCAGTTTCACTAATATTTTTTTGTAATCTATCTTTTTCAACTATCCT
TCCTAGTTTTGTATAACTATATGAAGTATAAAAACTTTTATAAAATAGCACTATACAATC
ATCGCCATATAACATTAAATCTCCAACTTCTATATTTCCACTATAACTTCTATCACTGGG
AATTTTTTTAGAGATTATTCCATATTTTTCATTTCCATTTAATTCCTTTACTTTAATTTT
TAAAGGTAATCTTTCTAAAAATATATCAGCACTTTTATTATCTTCTAACTCTACTTTGTA
ATGTTCATTTTTTATAATAACTTCTATAATTCTCATATTACTTTCCTCTATATTAACAGC
TTTACATATAAAATGAAAACTTAAAAATAAAATTATATAAATTTTTCTAAACATTTTTTC
CAAGTTCATAAGCCTCTCTTAACTTTTCTTCATATCTCTTTATAGAGCCTACTACATCAG
CTCCAACACCTCTTACTACTCCTTTTAATCTGCTATTTTCAAAACATTCAATCCAACCTT
CCAATCCCATTATTGCTCTATCGATAGCTCTTTCATCTGTATCTGCTGCAGTTGCTAAAA
GATAGATATCTTTAAATTGGTATTCACTTGGAAATAGAGGATTTGTTCTATCTAATAGAG
TCTTCATCTGTCCTGCCATCTCATAAAAATATATTGGAGTGGAAAAAACTACTACATCAG
AATTTTTTATTTTTTCTATAATCTCATTAGCATCATCTTTTATTATACATTTTCCTGTAT
TTTGACAACTTAAACAACCTTTACAAAATTCTATTTTTTTATTTACTAAAGATACTTTCT
CCACAATATTTTGGCTTTCCTCTGCTCCCTTTAAAAAATAGTCAGCTAAAATATCCGAAT
TTCCTTTCTTTCTAAGAGTAGTTGATATTACTAAAACTTTTTTATTCATATTTCTCCTTC
CTTTCTCAAAATATTTATAATAACATACTCTGAATTTCCTGCTGTTCTAATAGGATAACC
CCAACCACTCAATCCAGATGTTACTATTACATTAAAATTCTCAAACTCCTTTTGTCCATA
AATTAACTCTGCTAAATTAAAAAATTTTATTAATAGATTAAAAGGAAAAATCTGTCCATT
GTGAGTATGCCCAGATATTTGAAGATTATATCCTAATTTACTATTTTTTTCTAAATCTGT
AGGTTGATGACTTGCTACTATTATATATTTATTTTTATCCACTTCTTTTATAAGCTCTTC
ACTATCTTTTTTATTTTTAAATATTCTATCCTTTCTTCCTACAAGATTAATATCTTTATT
AATATCAATACCTTTATCTTCTAATATATAAATATTTTCCTTTTCTATTGCTTCTTTTAA
CTCCTTTAAAGTATAATTAGGTTTTTTAGTATATCTAGACATATCGTGATTTCCATATAT
AAAATACAGTCCATATCTATTTTTTATCTTCCCTAAAATTTTAAATACCTCTTTTACTCC
TTGTAGAGTAGTTCCTTCATCTACTATATCTCCACCTAATATTAAAAAATCTAAATTTTC
TTTATTTAATTTCTCTACAACTTTTTCTAATTTTTCCATATTTAAAGAGTTCCCATAGTG
TATATCACTTATAAATCCTATTTTATATCCTTTTTCTGAAATATTTTTTTCTGTAAATAT
ATTATACTCTACTCTCTTTATATTATTGATATTATAATATCCATAACAAAATAATAAGAA
AGTTAATAAAATTGGTAAAGAAAAACTATTATAGAGAAAACTCCAACCTTTTAAATCTAT
TTTTTTAATATTAAATTTAAAATTTCTATTACTATTCCTATTTCAAAAAGATGAAGTAGT
ATTAAAAACCACATTCCAAAAATATTTATTCCTGGAATCATTATTAATAATAAAATTATA
ATTACTACTAATTTACTAAAATTAAATTCTCCCCAACTATTTATTCTCAATAACACTGTA
TAAAAATACATTGTCATTATTCCTAATAATATAATAGGGATTATTCTAAACAATCTTTTT
CCTCCTTTATACTTTTTTCTATATCTATTGTATAAACTCTCTCTATTTTTTTATTTAAAT
ATTCTAAAGTCTCTTTTAACTCCTCTATTTTACTTACCAACTCTTCTCTTTGCTCAATAA
GTAAATTTTTTCTTGACTCTTTAGTAGAATCTCCTAATTGATATAAAGTTACATATTCTA
TTAAAACCTCTATTGGAAGTCCAGCTTTCCTCATACATTTTATAAAATTTATCCATCCAA
TAGAGTTTTCATCATAATCTCTTATTCCACTTTTATTTCTTGGTACTGGTGGAATAAGTC
CTATTCTCTCATAATATCTTAAAGTATCTGCACTTAACTCAAGCTTTTTACTTACTTCTG
CTATTGTCATATTAACCTCTCCTTTTATTCTCTTTCTTCTACAATAACATTTAGAGTATA
CTCTAAGTCAAGTATTTTTTATAAAAAAAATGCTGGCATATTCTACCAACATTTCTTTAA
AGATTTTATATAGCTTCTTTTAGTTGTTCTCCCTCTGTTTTAGCAATGACTAAAGTACAA
ACTGCATCTCCAGTGATATTTATCATTGTTCTAAACATATCAACAAATCTATCTATTCCC
ATTACTAGTCCTATTCCTTCAAGTGGAAGACCTACTTGTACTAATACCATTCCTAGCATT
ATAACTCCAACTCCAGGAACACCTGCAGTTCCTATTGAAGCTAAAGTTGCTGTAAGTATT
ATTGTAATATAATTTCCCATTGTTAAATCTACTCCATATATCTGTGCTATAAATATTGTT
GCAACTCCTTGCATTACTGCTGTACCATCCATATTTATTGTATTTCCTAATGGGATAGTA
AATGATGAAATTGCTTTTGATACCCCAAATGTCTCTTGCATTGATTTTAAAGATGATGGA
AGACAAGCACTACTTGAAGCAGTAGAGAAACCAACCATCATAGTAGGAGCAAAATTTTTA
AAGAATTTTATAGGGTTATATTTTCCAAATAATACTAGAATTCCTTGATATGTAACTAAG
CAATGAATAAATAGTATTATTACAACACCTATAAAATATTTAAATAGAGGTAATAGTGCT
ACATATCCTAATGTTGTAAATGTCTTAGCTATCAATCCATAAACTCCAAATGGTGCAAAT
ATCATTATTATTTCTACTAATTTTAAACTTAAAGAATTTCCCTCTTCAAATACTTTTTTT
ATGTTACTAGCTTTATCTCCTAAAAGAGAGAGTGAAATTCCCACAAGGATAGCAAAAACT
ATAATTTGTAACATATTTCCAGTTGCCATAGCTTCTGCAGGATTTATTGGGATCATCTCA
AGTAATATATCAACAAAGGGCTTAGTTTCAGAAACAGTTACCTCAGATACAGCAATATCA
CCTATTCTAACACCTTTACCAGGATTTATTATATTTCCTCCAACTAAAGCTAAAATAACA
GCAAAAGCAGTTGTAGAAAGATAGAATACTAAGGTTTTTATTCCTATTCTTCCTAATTTA
GTAACATCTTCTATACCGGCTGCACCTATGACTAAAGAGCATAAAACTAAAGGTACTACT
ACCATTCTTATAGCTCTTACAAATCCATTACCTAAAAGATTGAAAACAAAATTAAGTAAA
TATTTACTTACAAATGGATTATCTTTTAATGGATGTAAAACTAATCCTGTAATTACTCCT
AATATTAAAGCTATAAAAATTTTTGTAGTTAAACTTAATTTTTTACTCATTGTCCTCTCC
CTTGAAAATTATTTTCTTTTTTTTATCATTTTAAAAAAATATTACAAAATTAATTATATC
ATATTTGATGAAAAAATCAAATATTTTTTGAGAAATTTAAAAAATTATTTTCTTTAAGTT
TAGATAATACTTAATAAAATCTTATCTCCTACTTTTAATACAACATCTCCTGAAGGAATG
ATATCTTTATCTCCTCTTCTTATGGAGATAATATGCATACTTTTAGGTAAAGTAAGTTCT
TTTATAGCTTTGTTTACATATTCAGAGTCTTTTTCTACAAATAATCTCTTAATGGATAGT
TCTTCTAGTTCTTCTAAATTTATTTCAGTAAGACCATTATCCTTCTCTTTTTCAAAAAGA
TTAAAAAATTTAGCTAGAGGTTTTAAAGTCATTCCTTGAATAATAACTGAAAATACAACT
ATATAAAATACCATATTAAACATCGATTGAGATTTTCTAAGTCCCTCAGTAATTGCCATC
GTTGAAAATATTATTGGGACAGCTCCTTTTAATCCTGCCCATGAAATAAATAATTTTTCT
TTTAAATTATAATTAAATTTTTCTAGTAGTAAAAATACGACTGCTGTTCTTGAAACTATA
GTAATTAAGATTGCCAAAATACTTCCACTTATCATAACTTTACCTAGTTGACTTGGAAAA
ACTAGAAGTCCTAATAAAACGAACATCATTATCTGCATGAGCCAAGATAGTACTCTCATA
TTCCTAAAACTATTTATTTTAAAGCTAAATCTTTCGTTCCCTATCAGTATTCCCATAAGA
TAAATAGCTAAAAATCCATTTCCTCCTAATATTGAAGTGAGAGAAAAACATATAAAAAGA
AAGGCTATTAGGTGTATTGTTAAAAATTCTTCTCTTTCTATTTTCAAGAACTTTCCAATA
GGTAGAGTTATTTTTCCAAATACTACACCTAAGGCTCCTCCTATAACTATTTGCTTTATT
AGAAAAAAAATTCCACCTAAGATTGATGGACCATCAGTTTTAAACATAGAGATTATAAAA
AGTATTAAAGCATAAGCCATAGGATCATTACTTCCTGATTCTATTTCTATTACTGTTTTC
ACTTTTTTCTTTAAATTTGAATCTCCTAAAACAGAAACAACTGCAGCTGCATCTGTTGAT
GAAACTATTGCTCCAAAAAGTAAAGCTTCTTTAGGTGTGAAATCTGTAAGAATAAAAGCA
AAAAAAGCTGCAAAAAGAGTTGTTAAAAATACTCCTAGTGTTGCTAATATTCCACTTGGG
TATAAGGATGAGAGTGCATCACTTTTCTTAGTTTCTAAGGCACTTGAAAAAAGAATAAAT
AGTAATGCAAAATTTCCTATCTGTTGTGTAAGTTCTGCATCATCAAAATATATACCACCT
ATTCCCTCTGAACCTGCTAGTATTCCTATAAATAAGAACATAATAAGCAATGGAACTTGT
ACCTTTTTTGATAATCTAATTGAAAACAAACTGATAAAAAGTAGAATCCCTGCTGTCAAA
ACTTTGTATTCCATCTCTCCTCCTTTTAAAATTTATAGATCTCTTTCATGAAGTTATACC
ACTTTTTATATTCTTCTTCATGGATACTATTTTTTAAAAATACAAAATTAAACTCTCTTT
CTTCAAAAAAATTCTCTAGATTAATAATTGCTAATTTTCTCATTAAAATTTCTTTTTCTA
CTGCTCTTTCATAAATAAAGGATATCCCCTTATTTTCCTTTACTAACTCCTTTATTATAT
TTATATTTTCTATTTCATATTTCTTATCGAAATCATTTAATGATAAATTGTTATCATATA
ATATTTTTTCAAATATATCTCTTGTTCCAGATCCATTTTCTCTTAGAATAATTCTTTCTC
TTACGATATCATCAAATTTTGTAATTTCAGTAGCAATAGGATTATTTGCTGCACATATTC
CTACAAATCGCTCTTTAGAAAAAAGATAATTTTCATACTCAGTTTTTTCAAAAAATCCTT
CTATAAATGCAAAATCTATATTACCTTTTTTCAATTCTTCTAAGAGTTCACTAGTATCTC
TTATAATAAAAGATATATTTATTTCAGGATATCTTGTAGAAATCTCAGAGATAATTTTAG
GGATAATAAACTCTCCTATAGTAAAGGTAGCACCAAAATATAGATTTTTTTTACTCATAT
CTATGTTTTTTATCTCCTCTTTAATCTTATTGGCATCTGAACTCATTGTTAAAAGATAGT
TATACAGTGCCTTTCCTTGTTCTGTTATAGATAAAACTTTTTTATTGTAATTAAAAAGTT
TACATCCATAAAATTCTTCTAAATATTTTATATGTTGACTTACTGCAGGTTGTGTCATAT
GTAAATTTTCAGCTGTCTTTGTATAATTTTTAGTCCTACATAACTCTATAAATGTTTCAA
CTCTAAAATCTAACATTTAATATCCCCTCTCTTTTAAATTTATAATTTTTTATTATCTTT
TAATAAAAATACATAATTTTATTTTATAATTTTTTTATGGTAAAATCAAGACATAAATAA
GAAATAAAATAAATATTTTTAGGAGGCTTTTATGAATTTCAAATTTTCTAATGAACAAGA
AGTATTTTTATCAAAAGTGAGAGAGATAAGTGTAAAAGAGGTTGCTCCTATTGCAGCTGA
AATAGATAAAGAAGCATCATTCCCTGTTAATACTATTAAATTATTAGGAGAAAATGGTAT
TATGGGAATACCTTTTGAAAAAAAATATGGTGGACTTGAAATGGATAACTTAACTTATGT
AGCAGCTGTTGAAGAGTTATCAAAAGCTTGTGCCTCTACTGGTGTTATTATGTCAGCACA
CACTTCGTTATGTTCATGGCCAATAGCTACTTATGGTAATGAGGAGCAAAAAAATAAATA
TTTAACTCAGCTAGCTAGTGGGGAAAAGTTAGGAGCTTTTGGTTGGACAGAAGCTGAAGC
TGGAACTAAAATGACTGCAATAAAAGATGGTGATAAATATATATTAAATGGAAAAAAAGT
TTTAATTACTAATTCACATGAAGCTGATATCTTTGTTGTATTTGCGAAAACAGATTTAGA
AAAAGGAGATCTTTCAGCTTTTATTATAGAAAAAGGAACTAAGGGATTTTCTGTTGGAGA
AGCAGAAGATAAAATGGGAGTAAGAGGTTCTTCTACGGCTGCACTTTTCTTTGATAATTG
TGCTATTCCAGAAGAAAATTTACTTGGAAGCTTAGGAGAGGGATTAAAAATAGCTATGTC
TACACTCAATGGTGGAAGAATAGGTGTAGCAGCTCAAGCTGTAGGACTTGCACAAGGAGC
TTTAGATGCTGCAATAAATTATGTAAAAAATAGAATACAACTTGGTAAACCTATATCACA
CCATCAAAATACTCAATTTGTAATAGCTGATTTACAAACAAAAATAGATGCTGCTAGACT
TATGACTTATAGAGCTGCTAATATGAAAGATTTAGGAGAGGATTACGGATATATGGCATC
TATGGCAAAATTATTTGCTTCAGAAATAGCTATGGAAGTTACAACTAAGGCAGTTCAATT
ATTTGGTGGAAATGGATATTCTAAAAGATTCCCAGTAGAGAGAATGATGAGAGATGCCAA
AGTTACTGAAATCTATGAAGGAACTTCAGAAGTTCAAAAAGTAGTTATTGCTTCTCATAT
GGGAATCAAATAAAAAATATGCAGATAAAATTAAAATTTAATAAAGAAGTCATTGTAAAT
TTTTAAGTTCTAATGGCTTCTTTTTTTATTTGATATCTAATAGACTAAAGTTTTACAGAA
ACATATTTACTTTCTGGAATATAAAAACGCCAAAGTTTATCTTTATACTCCTCAGCATAA
TCTATACCTATTCTTTTAGCTTGAGTGATACTACTAATACTATAGTCATCATTTTCTAAC
CAAATATAGTTATTTTTAGTTATATCGAGAGTATTAAAAGTTTTATCGATGGACAATGCT
TTTGCAAGTTTTCCTGGACCATTTGATAGATCTTTATCTTTTTTTATATTTCTTAATTGC
TTCATATACTCTATATTTTTTAGAGGTTCAACTGCCCTAATAAGAACAGCTTCAGGAATA
TCTTTTTTATTAGCACTGATATTAAAACAGTAATACATCCCATAAATTAGATAGATATAT
ATATGTCCTCCTTCAAGAAACATAGCCTCAGTTCTTTTAGTACGACGGTTTTGATAAGAA
TGAGCTGCTTTATCTAAGGGCCCCATATAAGCTTCGGTTTCTACTATTCTAGCTTTTAAA
ATTTTATTATCTATTTTTCTAACAAGTACTTTTCCTAGAAGATTTTTAGCCAGAGTTATT
CCATCAACTAAGAAAAAATTTTTCTCTAATTTCATTATATTACCAATCCCATTATATAAT
TATCAAAATATTTATCTTTAATAAACATAGCATTTTTTAATCTACCTTCTATTTCAAATC
CTAGTTTATTATATAGAGCTATAGCATTTTTATTATCTGTTCTCACTGTTAATTCAAAAC
GTGTTATACCAGTTTTTTTACCTCTTTTAATAGCAGAATTTAAGAGATTTTTTCCTATTC
CAATTCCCCAATATTCTTTTAAAATAGTAATTCCCAAAAGAGCAATATGCTTTAATCTCA
TTCTACTTTCATTAGTTCTAAGACTACAACTTCCTACTATCTTATTATCAACTAGAGCAA
CTAGCATAAAGTTTTTATCAGTGGAATTTTTAATTTGTTTCTCCTCATCTTCAAGAGTCA
ATCCTATTCCTTCTTCTCCAAAACCTAAAAAGTCAGTTTCTTTTCCACATTGATTAATAT
AGTTTAAAAATTCTTGTACTTCTTCAATTTTAACTAATCTAATAGTAAGTTCTTTTCCAT
TTTTTAAAAGGTGTTTTTCCATAGTATCCTCCTCAAATTATAATGATTCAGAAATTTCCC
AAATTAATTGTTCTTTGATATTTTCATATCCCTCTAATATAGATATTTTCCAGTTACTTC
CGTAGAGTTTTATTTCAAAATTATCTATCTCATCTTTAATATTTTTCTTAGTAATTTTTT
TTCTATCAAATAGAGGAGCTCTTTTTTTTTCTTTTCCTTCTATTAAAATTATTAACATTC
CTTTAGAATATCCTTTTAGTATAACTTCTGAAGCTCTTTCAGCTTCAGCTCGCTCTATAG
CTCTTTCTTTCCTATTTTCAGCATTTTTTCTTTTATTTTCAGTAAGTCTTCTAAATTTTT
TCTCTTCTTTTAATCTCTTTGCCTTTTTTATTTTTTTATTTATAGAAAAAGCTTTTCCTT
TAGCTTTATCCTTACTTATTACTTCCATTTTTAACTCCTTTAATATTTTAAAATTATATA
TGTTAGTATTATATCATATTTGTCAGAAAATATGTATTTTCAATACTTTTTTTATATTGG
AAATATTTAAAATAAATATATAAATCTACTAGATTTTTTTTGAAAAAAATTATAGAATAA
AGGGATGTGAGATATGTTAATATGAGGAGGATAAATGGGTAATATAAAAGTAAAATCTTT
AGTTTCTTTAACTATTCCTATATTTTTTGAGTTGCTTCTCGTAACAATAGTAGGGAACAT
TGATACTATTATGTTAGGACACTACAGTGATAAGGCAGTAGGGGCAGTAGGGGGAATAAG
TCAGGTATTAAATATTCAGAATGTTATATTTGGATTTGTAAACCTAGCTACTAGTATTCT
ATGTGCTCAATTTATAGGGGCGAAGAATAATAAAAAAGTACAGGAAGTAATAACAGTTTC
TTTAATAGTAAATCTTATACTTGGATTTTTATTGGGTGCTAGTTATTTTATATTTTGGGA
ATTTATTTTAGAGAAGATAAAACTTCCAATAGAGCTTATAGATATAGGAAAAGGTTATTT
TAAGCTTGTTGGAGGGCTTTGTGTATTTCAAGCTATAACGCTTACTTGTGGAGCTGTGAT
GAAAAGTCATGGAAATCCAAAGCAAATGCTTTTTGTGAACATTGGCGTAAATCTTTTAAA
TATTTTTGGTAATGGAATGTTTATTTTTGGATGGTTTGGGATGCCAGTACTTGGAGCAAC
AGGAGTTGGGATATCTACAGTTGTTTCAAGAGCAATAGGTTGCGTGGTTGGATTTTTAGT
TATGAGTCACTATTGTAGATTTAAGTTCAGAAGAAAATTTTTAAAACCTTTTCCTTTCCA
TGTGATAAAAAATATATTATCCATTGGAATTCCAACGGCTGGTGAAAATTTAGCTTGGAA
TGTGGGACAGCTTATGATAATGGCCATGGTAAATACGATGGGAACAACTATGATAGCTTC
ACGAACATATTTAATGTTAATAGCTAGCTTTGTGATGACTTTTTCAATAGCACTAGGTCA
TGGAACAGCTATACAAGTAGGGCAACTGGTTGGAGCTAAAGAGATGGATGAAGCTTATGA
AAAATGTTTAAAAAGTTTAAAGCTTTCAATAGTACTTGCGTTTTTTGTAACAGTTTTAGT
GTGGATTATGAAAAGTCAGATAATGAGTATTTTTACAAAAGATGTTGAAATTTTAGATAT
TTCTTTAAAAGTTTTTCCATTAATGATACTGTTAGAGGTAGGAAGAGTATTTAATATTGT
GATTATAAACTCATTGCATGCTGCTGGAGATATAAAATTTCCTATGTTTATGGGAATAGT
ATTTATATTTATTGTAGCAGTTCCATTCTCATATATATTTGGATTGAAATTTGGATGGGG
ACTTGTTGGAATTTGGATAGCTAATGCTGCAGATGAATGGTTTAGAGGAATAGCTATGTT
TTTAAGATGGAAAAATAAAAAATGGCAAACTAAAAGTTTTGTTTAGAAAGAATTTTCTAA
ATTATATAATTTTAGTATATAGAATAGTTATTAATTTAGCTATAAAAAAATTACACCCTC
AATCTCAGAACTCTAGAGATAAGGGTGTAATATGTTATAATAGCTTTTTTATAAAAATAT
TTATAGTTCTCAAATTGTTACTTGGAATAGTTAGGAGCTTCTTTAGTGATAGTTATATCA
TGAGGATGGCTCTCTTTTAAACCAGCACCAGTTATTTTTATAAATCTTCCATTGTTTTTA
AGATCTTCTATTGTAGGAGTTCCACAGTATCCCATACCTGCTCTGATTCCACCACATAGT
TGGAAAACTACATCTTTTAAATTTCCTTTATAAGAGATACGACCTTCTATTCCCTCAGGG
ACTAATTTTTTAGCATCATTTTGGAAATATCTATCTTTAGAACCTCTTTTCATTGCTGCT
ATTGATCCCATTCCAACATAGAGTTTAAATCTTTTTCCTTCAAGTATAATCTCTTCACCT
GGAGCTTCTGTAGTCCCAGCTAAAAGTCCTCCTAGCATCACACAATCAGCACCTGCTGCT
AAAGCTTTAACTATATCTCCTGATAATTTGATTCCACCGTCAGCAATTACTCCTATACCT
TTATCTTTACAAACTTGAAAAACATCATTTACAGCTGTCAACTGAGGTACTCCAACTCCA
GCAACGACTCTAGTAGTACAAATTGAACCAGGACCTATACCAACTTTTACAGCATCTACA
CCAGCTTCTATTAAATCTAGTGCTGCCTCAGCAGTGACAATATTACCTCCGATTAAATTT
AAAGATGGAAAAGCTGCTCTAATCTCTTTTATTTTATTAATTACTCCTATAGAGTGTCCA
TGCGCAGAATCAACAGTGATAATATCTACACCAGCTTTTACAAGGGCTGCTACTCTATCT
AAAGTATCAGCTCCAATTCCAACAGCTGCTCCAACTCTTAAAGTCCCATGAGCATCTTTG
CAAGCATTAGGATATTCAGCTAGATTATCTATATCTTTTATAGTTATTAAACCTTTTAAA
TATCCATTTTCATTAGTAATAGGAAGTTTTTCTATTCTATTAGCTAAAAGAATTTCTTTA
GCTTCATCTAAAGTTGTTCCAACTGGAGCTGTAATGAGCTCATCTTTAGTCATTATTTCA
CCAACAAGTTGAGCCATATCTTTATGATATTTTATATCTCTATTTGTAACAATTCCTATA
AGTTTTCCATCCTCCTCAACTACAGGAAGGCCAGATATTTTATACCTTTTCATTAAATCC
TCAGCTTGTCCAACTGTACAACTTGCACTAAGCGTAACAGGATTTCTTATCATTCCACTT
TCTATTCTTTTAACTCTATCAACTTCAGCAGCTTGATCTTCAATACTCATATTCTTATGA
ATAAATCCAATTCCACCTTGTCTAGCTAAAGCGATAGCTAAATCTGATTCCGTAACAGTA
TCCATAGCAGCACTGAGGATAGGAATATTAAGAGTAATATCCTTTGTAAGTCTTGTTTTT
AAGCTTACCTCATGTGGTAACACTTCTGATTTTGCTGGTATTAGCAAGACATCATCAAAT
GTTATAGCTTCTTTAATTATTTTTCCATTCATTTGCAACTCCTTTTAAAAATATAGATTA
ATCTTAATTTGCGAACTTAGTTATTAAAATATAGTTTGGATTTCAGATATTATAGCATAA
GACTTTGGAAATTGTATAGAGTTTTTTCAATAAAATAATGTGATATTAAACACGAAATTT
TTAATTTTTTTTTATTTCTTATAAATATCAATTTTTTGATATGGTATTTCTATATTATTA
GCATCAAATTCAGCTTTTACCATCTCTGTAAAATCAAATTTAGAATCCCAATAGTCTTCC
TTTTTTACCCATACTCTAAATATAAAATCAAGAGAGCTAGCATTTTGTACGCTCATTCTA
ATATTGATAGGTTTATCTTTTAAAACATTTGGATGAGAGTTAGCTATCTTTGTTAAAATT
TCTTTTACTTTTTCAGTAGGGGTATCATATGATACAGAAAATACAAGATCTAATCTTCTT
TCTGGATTTCTACTAACATTAGTTATGGCATTATTAGCTAACTGACTATTAGGTACTATA
ACAACTTTATTATCCGGAGTAGTAAGTATAGTGTAAAGAATTTGTATTTTATTAACTATC
CCCTCAACACCAGTACTTGCTATTATATATTCATCTTTTGTAAAAGGTTTGAAAAAAAGT
ATTAACATACCTCCAGCTAAGTTTGCTAAACTTCCCTGTAAAGCTAAACCTACAGCTAAT
CCAGCCGTACCTAATACAGTTACAAGAGATGTAGCTTTAACACCTGCTATTCCTACTATT
AAGAAAAATAAAATTACATATAAAAGAGTTTTTAACATTGAGCTTGTAAAACTTTCAAGT
AATGGATCAACACTCTTTTTTCTTAAAGCTTTCTTATAGCCTTTAATTATGAAGGCTGTC
AATTTTGGCCAAAAACTGAATAGAACAATAACAATTATTCCTCTAGTTACAATCATTGGG
AGTAGCTCAAGAGCTTTTTGTAAAAAATTTGTTACAATTGGGTGCATTTTATATCTCCTT
TTAAAATTTTTTCTTGCAATAGCAATAAATTAACATTTTTACATTATACAGTTTTTTATC
TAATATATCAATATTTTTTAGAAATATTTATAAAAATGTTATATACTATATTCAAATGAA
ATTAAAAAGGAGAATAATTATGGAAATAAAGGAAAACTCAATCTGGATTAATAAGAAAAA
TGGAAGAGAATATGAAGTTATAAGAGAGGCTATTGATTGTACTAATGAAAGAGATGGGCT
TATAGTAGTAGTTTATATCTCTAGAGAGGTTACAGGTAAATTATTTGTAAGAGAAAAGAT
GGAATTTATGAATAAATTTTATTTAAAAAAAGAATAAAAATTTAGCTTAAAGTTTTATAA
CTCCATTTATTAACTATTTTTTTATTGAAAAATATAGTATAATATGACAAATTAACTAAA
ATGTATTATAATTAGGAGAATAGATGAATATAAGAAGCATGGAGAAAATTAATAAATGGG
GGTATATGTTCTATATAAAATATGATGGAACAAAGTTTCATTCTTTTGATGAAATGAGTG
GGAAAAAAACTGTTAAGGGTAAATTTAAGGAGATAATGGCTAAGTTAGATTTTACTTGGG
CAAAGGGAATACAGCAAGGTGGGAGAACTGATGCAAAGGTGAGTGCTATTGAAAATATTC
TCTATGTGAGTAGTAAATTTGATGGAGATGTGAAGGGTTTACAGAGAAGTTTTAACTCTT
TATCAGATGATAGTTTGAAAGTAACAATGATAAAAAAGACATTCCCAAATTTAATGTTTC
CAGAGTTAATATCTAAAAGAGAGTATATATATGAATATCCTAGGAAAAGGATAAAAAATA
GCTTAGAAGAGATTGAAAGGCTTTGTATGGAATTATCTGGAAAATATGACGTGAGTGAAT
TTACAGATAAAAAGGGTTTAGAGCTAAAAGAACATATAAGAGAGGTAGAGATAAGTTATA
GAAAAGATAAACTTTATTTTTTAGGAAATTCTTTCATGCCAAAGCAAGTAAGAACCATGT
CGGGATATATTTTAATCGGTAAGAAGGAGCCACTTGAGGGGAGATATTTAACTTTATCTA
AGATAGTTTTAACCAAAGAGTTAAAAGATATGATTCTTGAAGAAGTAAAAGATATAGTTA
TAGATGGGGTAGAAAAGATAGAGAGGAATTTAGGTAAAACTCTTTATATTTTTTATATAA
AAAATTCTAAAAAGGGAGAATTAATAGGAAAAAATGGAAAAAATATTAAAGCCCTTAAAA
AAATTTATGGAGATATAGTGGTAAAAGAGATATGTTAGAAAGAATAAAGCAAGGACTCAC
TTTTTTATTTGGAAAATATAGAACAGAATGGGATATAGAGGTAAAAGAAGTGCTTTCAGA
TAAAGAATTTGAAATTTTTAACCAGATGAGTGAATACGATAAAATACATTCATATAGACT
ATACAAATTAGTGATAGAAGATAGTATTTTAAAAGAGGAAGCTATATTTAGAAAATTAGC
TTTACTTCATGATTGTGGAAAATATCACGCCTCTTTATATAGGAGAGTAAAAAAAGTTTG
GATAGGAGAGAAAAGCTTAGATAACCATAGTATTGATTCTTATCACAAATTAAAAGAGAT
AAATCTTGAATTGGCAGAATTAGCTAGGCTACATCATCATTATATAGATGATATTTATAT
GCAAAGATTCCAAGAGTTAGATGATAAATAAAAAATATTGAGGATAATAGAATTTAAATT
CTAAGCGAATATTAAGTAATCTTAAAAAGTTTAAAATATAGAAGTTAGAAGGGTTTCTAG
AGAAAGAGGAGAAAATGAGAGTAAATTTAGATAAATATTTATTGAAAGTTGAAAAACCAG
GTCAGTATTTAGGAAATGAGATCAACAGTATCCATAAGGAGAATTCAGTAGCTAAAATGT
GTTTATTTTTTCCAGATATATATGAAGTAGGAATGTCCAATCTTGGAATTAGAATATTGT
ATAGTCTTATGAATAGAGTAGAAGGGTTTTCTTTAGAGAGAGGATTTGCTCCAATGGAGG
ATATGGAAAGATTTATGAGAGAAAACAATATACCAATGTTTTCATTAGAAAGTAAGACAC
CTCTTAAGGAGTTTGATGTAGTAGGTTTTTCATTATCATATGAAATGTGCTATCCAAATG
TTTTAAATGCTCTTGATTTAGCTGGGATACCAGTGAAAAGAGAGGAAAGAAAAGAAGGAG
ATCCGCTTATAATGGCTGGTGGAACTTGTATGATGAATCCTGTACCTATGGAGAGATTTT
TAGATTTTATAGTTATAGGTGATGGGGAAGAGGTAATGGTAGAGATTGCTAAAATCCTAG
TGGCTCATAAAGATAAAACTAAAATGGAAAAGTTACAGCTTATAGAACATTTAGATGGGG
TATATGTTCCAGTTCTTCATAAGGGGAAAAAAAGAATAAAAAGAGCAATAGTTGCAGATT
TAAATAATACAGAATATTATGAGGATCAGATAGTACCATATATAAATATAGTACATGATA
GAGCCACTGTAGAGATACAAAGAGGTTGTTCAAGAGGATGTAGATTTTGTCAAGCAGGGA
TAGTGTATAGACCGGTTAGAGAGAGAAGCCTAGAAAAAAATTTGGAGTTAATAGAGAGAA
TGATAAAAAAAACAGGATATACAGAGGTATCATTATCTTCTTTAAGTAGCAGTGATTATA
CAAGGATAGATGATCTCATTAAGGGTGTAAAAAGTAAGTATGATTATAGGAATTTGGGGG
TTTCACTCCCATCACTTAGAATGAATACACATTCTGTTGAGGTAGCTAAAGATATCAGTG
GAGGAAAAAGAACTGGATTTACTTTTGCACCAGAAGCTGGCTCTCAAAGAATGAGAGATA
TTATCAATAAAGGGGTAGAGGAAAAAGATGTATTAGAAACAGCTGAAGCTGCTGTAAGAA
ATGGATGGGAAAGTTTGAAATTTTACTTTATGATAGGCCTTCCATTTGAGACTGATGAAG
ATGTGAAGGGGATATATGATTTAGCAAAGAAAGTAGTAGATAGATGTAGACCAATAAATA
AAAGACTTAATGTAACAGTTAGTGTATCCAATTTTGTACCTAAACCCCATACACCTTTTC
AATGGGCACAACAGATGAATTTTGATGAGATGAAAAGAAAACATACACTTTTAAGAGAGC
TTTTTAAAGGACAAAAAGGTTGTAGTTTGAGAATCCATGATATGAAAAAGTCTTATTTAG
AAGGCTTTCTCTCAAGAGGAGATGAAAAAACAGGAGAACTTATAGAACTAGCTTGGAAAA
GTGGAGCAAAACTTGATGACTATAAGGATAATTTTAATATTTGGAAAAAAGCTATAGATG
ACTTAAAATTTGGAGAAGATGAGTACCTAAGAGCTAGAGATATAGATGAGAAGTTACCTT
GGGATATAGTAGAGATAAGTGTGGATAAAGAGTTTTTAAAAAAAGAATTAGAACAAGCTA
GGAATGCTGCTCTTACACCAGAGTGTAGAACTAGATGTTCTAATTGTGGCATAAGAAAAA
GATTTCCAAATTGTATGGTGATAGCGGAATAATTTTTGGAGGGAAGAAGGAAATGGTAAA
CTTAGGAAATGATTGGGATGAGATATTAGAAGGAGAGTTTGCTAAGGAGTATTATCAAAA
GTTAAGGAAGTTTTTGATAAATGAGTATAGAACAAAGGTTATTTATCCTAAAATGGAAAA
TATATTTTCGGCTCTGAAATTTACATCATACAAAGATACCAGAGTATTAATTTTAGGACA
AGACCCCTATCATGGTCCTGGTCAAGCTCATGGATTAGCATTTTCAGTAAATCCTGGAAT
AAAAACTCCTCCTTCACTTCTTAATATGTATAAAGAGTTAAAGGATGAATTAGAAGTATA
TATTCCAAATAATGGATATTTAGTTCCGTGGGCAAAGCAAGGTGTACTTCTATTAAATAC
TGCTCTCACTGTAAGAGCTGGAGAAGCTAACTCTCATTCAGGAATTGGATGGGAAATTTT
TACCGATAATATTATAAAACATTTAAATGATAGGATAGAACCAGTGATTTTTGTGTTATG
GGGAAATAATGCTAGGAAGAAAAAAGATTATATAACTGGAAGACAACATTTTATATTAGA
AGCTCCACATCCTAGTCCACTTTCAGCAAGTAAAGGTTTTTTTGGTTGTGGTCATTTTAA
AAAAATAAATGAACTGTTAAAAAAAATAGGTGAAAATGAAATAAATTGGCAGATTGAAAA
TATATAAAACAGGATAAAGCTATAGGACACAAATATGCCACACTGTTTTAATATAATAAT
TAAGAGTAGTAAAAATAAAGTACAGTGGAGGTTAGTGATGAGATATTTATATATGTATAT
ATTCATATTTATATCTACACTAAATATTTTTGGGGATGAAGAATTATTGAAACATGAAGG
GGTTATTTTTATTGACTCATTGACTATTGAGCAGCAAGAGGAAGTTACGGAGATGAGAAC
TGAATTTTTAGAAGGATTTAATGAGTTAAAAAGTAAACTTATAACGATAAGATTGGAAAC
TCAAAATGAGATGAGAAAAGATAATCCAGACTGGGAAGAAATAAAAAAATTAAATAGTGA
GTATTATAATCTTCAAAAAAGTTTAGACGATGGAATGGAAGAGTATAAAAAAAAGGTACA
AAATATTCAATTGAAAATTGAAGATTAAAGGAGAGAAAAATGGAAGAACTATTGCTTGGG
CTAGATTATGAGATATTACAAAAAGGAAAAACTGAGATAGAATTTAAAGGAATGGAGTAC
GATTCAAGAAAAATAAAAGATGGAGATATATTTGTAGCATTAGAAGGATCTATATCTGAT
GGGCATAAGTATATTAAACAAGCAATAGAAAATGGAGCTAAGGGAGTATTAGTATCAAAA
AAAGTAGAGTTAGAATTTCCTGTTGAATATATTTTAGTTAAGGACTTGAGAAAAAATTTA
GGAAAGATAGCTTCTAATTTTTATAGTTATCCTCAAAAAAAATTAAAGATAATAGGTATT
ACTGGAACAAATGGAAAAACTACTTCTACTTATCTTTTGGAATCTATTTTAGGGAAGGAA
AAAGTAGCTAGGATAGGAACTGTTGAATATAAAATAGGAGATGAAGTAATAGAAGCTTCT
AATACTACTCCGGAATCTTTAGATATAGTAAAGATGTGTAAAAAAGCAGTAGAAAAAGGA
TTGGAATACTTAGTTATGGAAGTGAGTTCTCATGCTCTTTCATTGGGAAGAGTAGATATG
TTAGAATTTGATGTTGCATCATTTACTAATTTAACTTTAGATCACTTAGATTATCATGAG
AATATGGATAATTATTTCCAAGCTAAAAGAAAAATTTTTACAATGTTAAAAGATAGTCAA
AAAAGTTCTATCAATATAGATGATGTCTATGGAGATAGGCTCTATAAAGAGTTTGGTGGA
TATTCTTATTCTTTAATTAAGTCAGCAGATTTAACAGGAGAGATAGTAGAGTTCCATAGT
GATGGCCAACTTGTAAGATTAAATCTTATGGGAGAGATGTTTGAAGAGAAATTAGCTATA
TTAGGAAGATACAACTTGTATAATGTTTTAGGAGTAATAGGAATAGCACTTCAATTGGGG
ATAGAAAAAAATATAATTTTAGAAAGATTAAAAGATATAAAAGGGGCACCAGGAAGATTT
GAGTTAGTAAACTGTGGACAGGAGTATATTGTTGTAGTAGATTATGCTCATACTGGAGAT
GCTCTAGAGAATATTTTAAAAAGTATAAATGAATTGAAAAAAGCTAGAGTAATTACTGTA
TTTGGTTGTGGTGGAGATAGAGATGCTACTAAAAGACCAATTATGGGGGAAATTGCTCAA
AGACTTAGTGATATAGCAATACTTACATCTGATAATCCAAGAACAGAAGATCCACATCTT
ATAATTGAAGATGTAAAAAGAGGAATGAATGGAGATAATTATCTTATAGAAGAGGATAGA
GAGCATGCTATAGTAAGAGCTATTAAGATAGCTAAGAAAAATGACATAATTCTAATTGCT
GGAAAAGGACATGAAACCTATCAGATACTTGGAAGGAGAAAAATTCATTTTGATGATAGA
GAGATAGCAAGAAGGGAGATAGTCAAAAGAAAGATGAGAGGATAAGGGGGAAAAATGATA
GATAAAGTGAGAGTTGTAAAAGTAGGAAATAAGGTAGAAATTGGAGGAAATAAAAGATTT
GCTTTAATAGCTGGGCCCTGTGTAATAGAAACAGAAGAGTTAGTTATGGAGGTAGCTGGA
AAAATAAAAGATATCTGTGATAGACTTGGAATTCAATATATTTTTAAGGCTTCATTTGAT
AAGGCTAACAGATCGTCTATACACTCTTTTAGAGGACCAGGGCTTGAAAAAGGATTGGAG
ATTTTAAAAAAAGTTAAAGAAAAATATAATGTACCTGTAATAACTGATGTACACGAAACT
TGGCAATGTAAAAAAGCTGCAGAAGTAGTAGATATTTTACAAATTCCAGCTTTTTTATGT
AGACAGACAGATTTACTTTTAGCAGCAGCAGAAACAGGGCTTCCAGTAAATATTAAAAAA
GGACAATTTTTAGCTCCTTGGGATATGAAAAATGTTGTAACTAAAATGGAAGAGAGTAAT
AATCAAAATATACTACTTTGTGAAAGAGGAAGTACTTTTGGATATAATAATATGGTAGTA
GATATGAGAAGCTTTATGGAAATGAGAAAATTTGGATATCCAATAGTATTTGATGTGACT
CATGCTGTACAAAGGCCAGGAGGACTAGGAACAGCTACATCTGGAGATAGAGAGTATGTA
TTCCCACTTATGAGAGCAGGACTTGCAATAGGTGTAGATGCTATATTTGCTGAGGTACAT
CCTAATCCAAATGAAGCTAAATCAGATGGACCGAATATGTTATTTTTAAATGATTTAGAG
GAGATATTAAAAGTAGCTATAAAAATAGATGATTTAGTAAAAGAAAGATAGGGGATAGTT
ATGGAATTTAATGAAGTGGATTATGCAAGAAGTGTATTTGAAGCAGAGATAGAGGAATTA
GGAAGAGTAAAGAACTCTTTAGATGGAGATATAACAAAAGTTGTAGAACTAATATTAGGA
ATGAAAGGAAAAGTTGTAGTTACAGGTATAGGAAAATCTGGCCTTATTGGTAAGAAGATT
GCTGCAACATTAGCCTCAACAGGGACAACAGCTATATTTATGAACTCTGCCGAAGGATTG
CATGGAGATCTTGGAATGATAGCTCAAAATGATGTGGTACTAGCTATATCTAACAGTGGA
AATAGTGATGAGATAGTATCTCTTCTCCCATCTATTCAAAAGATAGGAGCCAAACTTGTA
GCTATGACAGGAAATAGAAATTCAAAACTAGGAAAAGCAGCCGACTATGTTTTAAATATA
GGAGTAAGTAGAGAAGGATGTCCACTTAATTTAGCTCCTATGTCATCAGCAACAGCTACT
TTAGTTATGGGAGATGCTCTTGCAGCAATACTTATAAAGAGAAGAGATTTTAGAGCAGAA
AATTTTGCGTTGTATCACCCGGGTGGAAGTCTAGGAAAAAGACTTCTAATGAAAGTAAGA
GATATAATGAAAAAAGGTGATGAAATACCTATTTGTGATAAAGAGAGTCCAATAAAAAAT
GTAATACTTACTATGACAGATAAAAGTCTTGGTGCTGTATGTGTTATGAATAGAGATCTA
ATGGTAGGGATTATTACAGAGGGAGATATTAGAAGGGCTTTAACAAAAGAAGGAGAATTT
TTTACTTTTAAAGCTAAAGATATAATGACAAGAAATTTTATAAGAACAAATTCAAATAGT
ATGGCAATAGATGCCTTAGAACTTATGGAAAATAGACCGAGCCAGATAACTGTATTACCA
GTAATAGATGACACTAAATTAGTAGGAATACTAAGAGTACATGACCTACTAAATGTAGTT
GGAAAATAATTATATAATAAAAGTTGACATAGAAAGTAAATTTTATTATAATAATAGTGT
AATATAATTTTATTTTGTAGGAGTGATAAGGTATGGTAACAAGAGATACAAATATTTTAG
TAGCAGTTCAAAATTATCCAGTAATTAGAGATGTATTTAATAAATATGGACTTGGATGTG
TAGGATGTATGATAGCATCTGGAGAAACTTTAGGAGAAGGAATTTCTGCTCATGGTTTAG
ATGCAGATGTTGTAATAGCTGAGATCAATAAAGTTATAGCTGAAACTAAATAATTTATTA
TCTGAATATAAGGATGCTTAAAGAGGAAAATTGTTATCTAAACTTTATAATCAATATATG
GTTAGATAACTTTTCCTCTTTTTCACATATAATTGAAAAAATATTATTTTTATGATAAAA
TAGTTTACTGAAGTACTAAAAAATGATAGAAAATTAAAATGATAAATGCAAGGGTAAGGA
GTAGAGAATTGAATACAGAGTTAATTATTAAGTTATTACTAATAGTTGGAATAGGAGCGG
GTATCGGTTGGATAACAAATTATGTAGCAATAAAGATGTTATTTAGACCATATAAGGAGA
TAAATTTAGGTTTATTTAAGTTGCAAGGTCTTCTTCCTAAAAGAAAACATGAAATTGGAG
AAAATATAGCTGAAGTTATTCAAACGGAACTAGTATCTTTACAAGAGATTTTGAAATCTT
TAGATGGAAGTAAGCTTGAAGAAAAAATGAGTGAGATTATCGATGGAATATTAGAGGAGA
AACTTCAGAGTGAGATAACAAAAAATTTTCCTATGTTAGCTATGTTTTTAAGTAATGATA
TGTTAGATAAAATAAAAAAAATAATAAAGAACTCAATTTTAGAAAAGAGAGAAAATATAG
TATTTATGTTCTCTAATTACTTAGAAAAAAATGTTGATTTTAAAGGAATTATTGTGAAAA
ATGTAGATTCTTTTTCTTTAGAAAAGTTAGAAGAGGTAACATATAGTTTGGCGAAAAAAG
AATTTAAACATATTGAGGTAGTTGGGGCTATATTGGGAGCAATTATAGGTTTTATTCAAT
TTATCATTGGAATGATGATGTAAGGAGAAGTTAGGTGGATAGAGTAGTTGCAAATGAAGA
GTTTGAAAATGAGATAGAGATACAAAAGAGTTTAAGGCCAAAAAGTTTTAGAGAGTATAT
AGGACAGGAATCGTTAAAGGATAAGATGTCGATTTATATAGAGGCAGCTAAAAGAAGAGG
GAGTTCTGTAGATCATATACTTCTATATGGACCACCTGGTCTTGGAAAGACTACTCTAGC
TGGAGTTATAGCTAATGAGATGGGAGCAAATCTGAAAATAACATCTGGTCCTGTACTTGA
AAGAGCAGGGGACTTAGCTGCTATCTTAACATCTTTAGAAGAAAATGATATACTATTTAT
AGATGAGATACATAGGCTTAATAATACAGTTGAGGAGATACTATACCCAGCTATGGAAGA
TAAAGAACTAGATATTATAATAGGAAAGGGCCCATCAGCTCGCTCAATAAGAATAGAATT
ACCAAATTTTACTTTAATAGGTGCAACTACAAGAGCTGGACTTTTGAGCTCGCCACTTAG
AGATAGATTTGGAGTTACACATAGAATGGAATACTATACAGAGGATGAGCTAGCTCAGAT
TATACTTCGTGGGGGAAAGATTCTAGGTGTAAAAGTAGAAAAAGATGGGGCATTAGAGCT
TGCAAGTAGAAGTCGTGGAACACCTAGAATAGCTAACCGGCTTTTAAAAAGGGTAAGAGA
TTATTGTGAGATAAGAGCAAATGGAGTGATAACTAAGGAGATATCAATGAAAGCTCTAGA
TATCTTGGGTATCGATTCAATGGGGCTTGATGATTTGGATAGAGATATAATAAATGCTGT
TATAGATAACTATAGTGGGGGACCTGTTGGAATAGAAACGTTATCACTACTTTTAGGTGA
AGATAGAAGAACTCTAGAGGAGGTTTATGAACCATATTTAGTAAAGATAGGATATATCAA
AAGGACAAATAGAGGAAGAGTTGTAACAGAGAAAGCTTACGAACATTTTAAAAGAGCGAA
GGAGCAGGATAAGGGATGAAAATAAGTACAAGAGTAAGATATGGACTGAAGGCGCTAGTA
TATATAGCGGATAAAAGTAGTGAGAATAAGCTTATAAGAATAAAAGAGATATCTGATGAG
CAAGGAGTTTCTGTTCAATATTTAGAACAGATACTTTTTAGATTAAAAAACGAGAATATA
ATAGAGGGAAAAAGAGGACCAAATGGTGGTTACAAATTAGCAAAAGAACCTAAAGAAATA
ACTCTACATCAGCTTTATAAAATACTTGATGAAGAGGAAAAGGTCATAGATTGTAACGAG
AGTGAGGAACATAAAGCAGTGTGTAGCGATGGAACTTGTTCAGGAAAATGTATTTGGGGG
AAATTAGATAGTGCTATGACTAAGATACTAGAAGAAACAACCTTAGAAGAATTTATAAAA
AATAAAGATATGATCTAGGAGAATCCTATGATAAGTGTTATAATATCAGAAAAGAATATT
TTTGAAAATAAAATCGTGGTAGATGATAAAGCTGATATCAATCATTTAAAAAATGTTTTT
AGAGTGAAAGTAAATGAGAAAATAAGGGCAGTAGATGGGAAAAAAGAATATTTTTGTAGA
GTAGAGGAGTTAGATAAAAAAAGCATAACCTTGATTATAGATGAAGTTTTTGAAGATAGA
TTTTCTACAAAAATAAAAATAGATGCTGCCATTGGAATTTTAAAAAATGATAAAATGGAT
TTAACTATTCAAAAACTTACTGAAATAGGTATAAATAAGTTAATACCTCTAAATACTAAA
AGAGGTGTGGCGAAAGTAAGTGAAAAGAAGGAAAAATGGGATTTGATAGTAAAAGAGGCT
TTAAAACAATGTCAAGCAGTGAGGCCTTTAATTATCAGTGATGTATTGAAAATAGAGAAT
TTGAAGTTGGAAGAGTATGACCTAGTGATTGTACCCTATGAATGTGAAGAGGAATATACT
TTGAAAAATCTTTTAATTAAAAGAAAAGATATGATAGAAAAAATACTCTACATAATAGGA
CCAGAAGGTGGTTTTGATGAATCTGAAATAGAATATTTAAAAAATAATGGTGCTAATATA
GTGACGTTAGGGAAAAGAATCCTAAGGGCAGAAACAGCTTCTATTGTGGTAGGAGGAGTT
TTAATTAATGAATTTCAATAAAAGAGTGGCTTTTTATACTTTAGGATGTAAGGTAAATCA
ATATGAAACGGAGAGTATAAAAAACCAACTTATTCAAAAGGGATATACAGAAACAGCTTT
TGAAGATGAGGCTGATATCTATATAGTTAATTCTTGTACTGTTACAAGTGTAGCAGATAG
AAAGACAAGAAATATGTTAAGAAGAGCTAAAAAAGTAAATCCAAATAGTAAAGTAATAGT
TACAGGGTGCTATGCACAAACTAATAGTAAAGAGCTATTAGAAATGGAAGATATAGATTA
TGTTATAGGAAATAAGTATAAAAAGGGAATAGTAAATTTTGTTGATGATATTGAAAATCG
AACAATGGAAAGATTAAAAAATGATAATATTTTTGATGAATATGAGTATACGGAGTATGA
ATTTGCAACTTTAAGGGAGATGTCAAGAGCATATGTAAAGATACAAGATGGGTGCAATAA
TTTTTGCTCATATTGTAAAATACCATTTGCAAGAGGAAGAAGTAGATCAAGGAAAAAAGA
AAGTATCTTAAAAGAGATAAAAAGGCTTGTGAGCGAAGGATTTAAAGAAGTAATTTTAAT
AGGAATAAATCTTGGAGCTTATGGAGAAGATTTAGAGGATGAGATAGGATTTGAAGATTT
ATTAGAAGAGGTTCTACAGATAGAAAATTTAGAAAGGGTTAGAATAGGATCTGTATACCC
AGATAAAATTTCAGATAGATTTATAGAGATGTTTAAATATAAAAAGCTCATGCCACATCT
TCATATATCTCTTCAATCGTGTGATGATACAATTTTGAAGATGATGAAGAGAAATTATGG
AAGTAATTTAATAGATGAAAGGCTTTCAAAGTTGAAAAATAATGTAGAAGGAATGGAGTA
CACAGCTGATATTATAGTTGGTTTCCCAGGAGAAACACAAGAGATGTTTCAAAATTCTTA
TGACTTAATAAATAAGATTGGATTTTCAGGACTACATATTTTTCAGTATTCAGATAGAGA
GAAGACAATAGCAAGTAAGTTAGAAAATAAGGTAGACCCAAAGATAAAAAAAGAAAGAGC
AGATAAATTAGAAGAATTAAAAAAAGAAATGTCTACAAAGGAAAGAAAAAAATATATAGG
ACACAGTTTAAAAGTTTTAATAGAGGAGGAAATAGATGGATATTTATATGGATATAGTGA
TAACTATTTAAGAGTGAAAGTAAAAGGAGAGAAAGAGAAAATAAATGAGATAGTAGAGGT
GAAAATTGCCTCACTAGAAAAGGAGTTGTTGTTGGCAGATGAATAGAAGAGTAAGGGCAA
TATTTACAGTGATTTTTATAATAATTGTACTAGGAGGTTTTCTATTTTTAAACTCTATGA
GAAAAAATCCAGAATTGGATAAAAATAGTAGTTATCTCATAATAGGAAAAGAAAATTTAA
TAGCTGTTTATCAAGATAAATTAGCATTGAGAATACCTTATGAGATAAATATAGATAAAG
AAAAAACTTTTGGCGAATTAGTCAATAGAAAAAATGAAGAAGAGGTTTTAAAAATAGTAA
ATAAAGTTTTACCAGTTCCTTTAAGTAATTATGTAAGAGTAAAATTTGGAAAAGTCAATT
TAAATGTAAAAAATGCTAAAAATATACCTGAAACAACAGTAGATAATAAAAGATATATAG
TTACATCTAGTTTACATTCATTGTATGAGACATTGTATAATGAGCAAGGAAATAAAAATG
AGTTAAATGAAAATATTATAGTAGATGTATTGAATGCCAACGGAATAAATGGTTATGCTA
GAAGAACTGGGGAAAATTTAAAAAATAAGTTAGGAATGAAATATAATGCTGCTAACTACG
AAAAAAATCTAGAAGAAAGTTATATTATTTTAAATGATATTTCAATTGAAAAAGCTGAGG
ATATAGTTATGCAACTAAATGAGAAGTATTTTAAAATTCAACAAGTACCTACTATACCTA
CTTTAGCTAATATTGTGGTAGTTTTAGGACAGGAAAAAAATATAGATTTTGTTGTAGAAG
TACTAGGTGATGATATTTCAAATGTTCAAAATGTAGGAAATGAATTAAAAAGAGAAGGTT
ATAAGAAAGTTGAAATTGAAAAAGAAAAAACTAAGGCTGATAACTCAATAATAGAGTATG
TTGCCGAAGATTATTTCATTGCTTATAAAATTTCTAAAATATTAAATATAGATAATTTGA
TTGAAAATAATAATTTAAAAAATAAAATAAGAGTGATAATAAAGTAGTGAGTTAATTATG
GTATATCTATTTTCTTATTTTATCGTGCTATTTGAAGTAAGCTTACCTCTTTCAGGAGGA
ATATATGGGGTAACTCTTACATTTATGACATATTTAGTAAATTTAAAAAGAGAAAGGGGA
ATTTGGCCATTTGCTATAATAATTCTCATTCACTCTTTTCAGAGAAAGGATTTTATAGAG
GTATCTCTTATATTAATAGGAGGGTACTATCTAATTTATTATTTGTTGAGATATCTAAAC
TATAGTAAAAGTAATATTATAGTGATTACTCTTTTTCAAATAATTATATATCTTATTCTT
TCTATTGGAGATTTTAAAAGAGAGTATCTTATTATAAATAGTAGTAGTTTTCTAATTTTA
AATTATATATATATGAGAATTTCAAAAAAGAAGGATAGTATTAAAGGATAGTTATGAAAA
AGATGAAGAGAAGGAATATTAATATAAAACTTGGTGAGGATAATAGTGCTAGAGATATAA
TATTGAAGTTCTTTATATTGCTAGTTTTTTTTCTTATTGCTTTTAGAATGTTTTATCTAC
AAGTTTTAATGGGAGATAAATATTCCTATCTCTCTCAAAGAAATAGAATCAAGATAAAAG
AGGTAGAAGCCCCTAGAGGAAAGATATATGATAGAAAAGGAAGGCTTGTTGTAACAAATG
GGTCTGGGTATAGATTGGTATATCTCCAAGAGAGAAAACAAACACCTGAGATTTTAAAAG
AAATTAGTGAAGTAACTGGTTACAGTGAAGAGTATATTTCAAAAAGAATAAAATATGGAG
AAATTTTTCCATATACTAGGGAAAATGTAATAATTGATGATTTGAAGCCAGAGATAGCTC
ATAAATTGGTTGAACAATTGATGGATTATCCATATCTTCAAGTACAAACTTATTCAAAGA
GAAGATATCTATATGATGATGTAGCGGCACATAGTATAGGTTATGTAAAGAAAATTTCTG
AAAAGGAGTATGAAAGGCTAAAGGATCAAGGATATGGGCCGAGGGATATCATTGGTAAAG
ATGGACTTGAGAGTGAGTATGATAAGGAACTTCAAGGGGAAGATGGCTATGAATACATAG
AAGTAAATGCACTTAATAGACTTCAAAGAAAAATAGAGGAAAAAAAGAATCCAATTCCAG
GTAAAGATATATATATAACGTTGGATATGGAGCTTCAAGAATATATGGAAAAACAATTTG
AAGCGGATGGAAGATCAGGAGCTTTCATAGCTTTAAATCCTAAAAATGGGGAGATACTTA
CAATGGTAAGTTATCCTACATATTCATTAAATATGTTTAGTTCACAAATATCCTATGATG
AATGGGATAAAATAATAAATGATCCTAGAAAACCACTTTCTAATAAGGCAATAGCAGGAG
AGTATCCACCAGGATCAGTATTTAAAGTAGTATCAGCAATAGCCTTTTTAGAAAATGGAA
TAGATCCAAAAGAGCAATATTATGATAAAAATGGATATTATCAGATAGGAAAATGGAGAT
GGAGAGCATGGAAAGCTGGAGGACATGGGTATACAGATATGAGAAAATCCATTATTGAGT
CTGCTAACCCATATTACTATAAAAATTCAGATAAGATTGGACATAAGCCAATCATAGATG
TAGCTGCATCTTTTGGATTAGGAGATAGAACTGGGATAGATATTCCAGGAGAGAAAAAAG
GTTTACTTCCTGACGTAGTTTGGAAAAAGAAAATGATAGGAAGTGGTTGGTTTAAGGGAG
ATACTATTTTGTTATCAATAGGACAAGGGTATCTTTTAACAACACCATTACAAATAGCAA
ATCTTTATACTGCAATTGCAAATAGAGGAGAGGTATATACTCCACATCTAGTAAAAGAAT
TTCAAGATTTTAAAGGAAATATATATCCAGTAGAACCACAAAAGGAGAAGATAAAACAGT
ATCCTAAATCTTATTATAATATTTTAAATGATGCTTTGGTAGCAACTGTATCAGAAGATA
ATGGGACAACGAAGATTTTGAGAACAAAGGGAATAGATGTAGCTGCAAAGAGTGGTTCAG
CTCAAAATGCTCATTCAAAGATAACTCATGCTTGGGTAGCTGGATATTTCCCTGCTGAAA
ATCCGGAGATAGTCTTTGCTACTATTTTAGAAGGAGCTGGAGGAGGAGGGGCTGTAGCTG
GTGGAATGACTAGGAAATTTATTGATAAGTACCTAGAAATAAAAAACAGACCTGAAGCTG
ATCTTGAAAAGAATAAAGAATTTGAAAATGAAAAGTCGTAATGGTGGAGGTAAGATTTAA
AAAGAAGGAGAGAAGATGTTAAGGACAGAAAAAGGTAGTATAAGTCAAGAAAAGAAAAAA
AGATTAGAAAGAAAGATTAAAATGGCAACAAAATCAACTGAAGTAGTTGAGATAAAAGAA
AAAATAAAAGCTATAAAGGATGAGATTAAGGATTTAAAAAATGAAAAACCTAAGAAATCT
ACTTTAAAACTGAATAAGGAAAAAAAGATAGAAAAAGTAGTGGTAGTTGAAACAAAAGAG
GCTAAGGCACAAAAAGAGGAAAAAATGTATGTAATTCCCCTTGGTGGATTAGAAGAAGTT
GGAAAAAATAGTACTGTGGTTCAATATAGAGATGAGATAATAATAATTGACTCAGGAGTT
ATTTTTCCAGATGATAATTTATTAGGAATAGATTTAGTTATTCCGGATTTTAGTTTTTTA
GAGAATAATAAAGATAAAATAAAAGGTCTTTTTGTAACTCATGGACATGAAGATCATATA
GGCTCTATTCCATATCTTTATCAAAAGATAGATAAATCAGTTCCTATGTTTGGTGGAAAA
TTGACACTTGCTTTAGCTAAGTCAAAATTTGAAAATGGGTTTGGAAAAGATATTCCGAAA
ATGAAAGAAGTAAAGGGTCGAACAAAGATAAAAGTAGGAAAATATTTCACTGTAGAGTTT
ATAAAAGTTACTCATTCTATAACTGATGCTTACTCTATATTGGTAACTACTCCAGCTGGA
ACAGTTTTTCATACTGGGGATTTTAAAATAGATTTGACTCCTGTAGATGGAGATGGAGTA
GATTTTGCAAGACTTTCTCAAATAGGAGAACAAGGAGTGGATCTTATGTTATCTGACTCT
ACTAACTCTGAAGTTGATGGATTTACTCCGTCTGAAAGAAGTGTAGGAGAGGCTTTTAAA
GTTGAATTTTCAAAGGCTAAAGGTAGAATTATAGTTGCAGCATTTGCATCTCATGTACAT
AGATTACAACAGATAGTGAATGTGTCAAAGGAATATGGAAGGAAGATTGCAATAGATGGA
AGAAGTTTAGTAAAAGTGTTTGAAATAGCTGGAAGTTTAGGTTATTTAAAAGTACCTAAT
GATATGATGGTACCACTTTCTGAAGTAGATGCTTTGAAAGATAATAAAGTGGTAATACTT
TGTACTGGAACACAGGGAGAGCCGATGGCTGCTCTATCAAGAATAGCTAAAAATATGCAT
AAACACATAAAGATAAAAGAAGGAGATACAGTAATTATATCGGCTACGCCTATTCCTGGA
AATGAAAGAGCAGTATCTAATAATATAAATAATCTATTAAAATATGATGCAGAGGTTGTA
TTTAAAAAAATAGCTGGAATACACGTATCTGGACATGGAAGTAAGGAAGAACAAAAACTT
ATGTTAAATCTTATTAAGCCAAAATATTTTATGCCAGTACATGGAGAGCATAAGATGTTA
AAAGCTCATCAAGACACAGCTATGGAGACAGGGATCCCTAAGAATAATATAATTATAGCT
CAAAATGGTAGTAAGATAGAGGTTACAAAATCAGGAGCTAGAATAAAAGGTAAAGTAAAT
GCAGGATGTACTTTAGTAGATGGTTTAGGTGTTGGAGATATTGGAAATATAGTATTAAAA
GATAGACAACAATTATCACAAGATGGAGTTGTAGTAATAGTGTTTACTTTAGATAGAGAA
ACAGGAAGAATAGTAGCAGGACCAGATATTGTAACTAGAGGATTTGTGTATTCTAAAGAA
TCTGATGATATAATAAAAGAGGCTATAGAGAATATAAAAGAAAAAATAGGAAATACCTCT
AATTATTATTCGAAAGATTGGGGAATGCTAAAAAATACAACAAAAGATATAGCAGCTAGA
TTTTTCTATAATAAAACTAAGAGAAATCCAATGATTTTACCAATAGTTATGGAAGTATAA
TCTAAGTACATTAAAGTAAGGAGATAAATATGGAGTTAACAAGTAAAAAAAGAGCGTACT
TGAGGAAGAAAGCACATGGTTTAGATGCTTTGGTAAGAATAGGAAAGGATGGGGTCACAA
CTAATTTAATTCAAAGTATATTGGATGCTATAGAATCAAGAGAGTTATTAAAAGTAAAGA
TTCTTCAAAATTGTGAAGAGGAAAAGGAAGAGGTATTAGTACAACTTTCTAAATATAAGG
AATTTGAAGTAGTTGGAATGATAGGAAGAACTATTATTTTGTTTAAGGAGAATAAAGATA
AGCCAGTTGTGTCTTTAGAGCTGAAAAATATTTAAATGAAAGGGGATGTGAGCTATGAAT
CATGGTATAATTTTTGGAAATAGAATATTAGATATAGTTTTTATAGCTTGGTTTATAGCT
CAATTCTATAAAGTTTTATCTACATTTTTTATAGATAAAAAATTTGATATAAAAAGGATG
TGGGAAACTGGTGGAATGCCTAGTTCTCATAGCTCAACTGTTTCTTGTTTAACAACTTGT
ATAGGTATTTGTTATGGTGTAAGTAGTGATATATTTGCTATAGCAATAGTATTCTCGGTT
ATAGTTATGTATGATGCTACTGGAATAAGAAGAGCAGCAGGAAAACAAGCCGGAGTAATT
AATCAATTTATTGAAAAAATACCCCTCATGTTAGGAGAAAAGAGGTATGAAAGATATTTT
GGAAAAGAAAAAAGTGAAAAATTGAAAGAGCTTTTAGGACACACACCTTTTGAAGTATTA
ATAGGGTGTATTTTAGGAATAGTGGTAGCTTTAATTTTTACTGATTATTTACAGGGGTAG
AAGATGGAAGAAATATTTAAAATGAGTATAGATGAGATGAATAAGAAAGTATACGAGATT
AGAGAGATTTTGATAGAAACAGTAAGTAGAAATGGTGGACATCTATCTTCAAATTTAGGA
ATAGTAGAGTTAACTCTAGCCTTACATAAGGTTTTTGATTTTTCAAAAGACAGATTAATA
TTTGATGTAGGGCATCAATCTTATGTTCATAAATTACTTACTGGTAGAGATAAAGAGTTC
TCAACCTTAAGACAAAGAGGTGGTATAGGTCCGTTTAGTGATCCTAAAGAGAGTAATACT
GATCCTTTTATTTCTGGACATGCAGGAACTGGACTTTCAGCTGGTGCTGGAATAGCTATG
GCTTCTCCAGAAAAAAAAGTAGTTGTAGTAGTAGGAGATGCCGCTATATCTAATGGACAC
TCATTAGAGGCCTTAAATAATATAGGTGGAAATAAATTAAAAAATATGATAGTTATCTTA
AACGATAATGAGATGTCAATAGGAGAAAATGTAGGTTCACTTTCAAAATTTTTTGGTAAG
TTTATGGTAAGTGAAAAGTATATGAATTTTAGAGATGATATAAAAGGGTTAATTAAAAAA
TTAAAGGCTGATAAATTTTCAGATACCTTAGAGAGAGTAGAATTTTCTGTAAAGAATTTC
TTTTTACCTTTGAACATGTTAGAAAGTTTAGGATTTAAATTTTTTGGAGTTTTAGATGGT
CATAATCTAGAGGAATTAATATCAACTTTTAATAAGATAAAAAATATAAATGGACCAATA
TTTATACATATAAAAACTCAAAAAGGAAAAGGGTACTCTTATGCTGAGAAGGATAAAGAG
AAATTTCATGGGATTTCTCCTTTTGATATGAAAACTGGAAATACTGCTTCAAGTGTAAAA
ACTTATTCAAGTATATTTGGAAGTGAAATAGTAAGATTGGCTCAAGAAGATGAAAAGATA
TATACTATATGTTCTGGTATGGTAAAAGGAACAGGACTTGGAGATTTTTTTAAAAAATTT
CCAGAGCGAGCTATAGACACTGGTATAGCTGAAGGGCATGCTGTCACATTTGCTGGTGGT
CTTGCCACTCAAGGAAAAAAACCATATGTGGCTATATATTCTACATTTTTACAAAGAGCT
TATAGTCAACTCATTCATGATATCTCCTTACAAAAATTACCTGTTAGATTTATAGTTGAT
AGGGCTGGAATAGTTGGAGAAGATGGAAAAACTCATAATGGACTCTATGATTTATCGATA
TTTTTAACTATTCCAAATTATACAGTTTTAGTTCCTTCTACATCGAAAGAATTAGTTGAA
ATGTTAGAATTTTCTAGAGATTTTGAATCTGGACCTTTAGTTATAAGAATTCCAAGAGAG
GTAGAATATAATGTGGAAGATGCCAAAGAGTTTAAGTTTGGAAAATGGACGGAATTAAGA
AAAGGTAAAGATAATCTTTTTATAGCTATAGGAAGTATGGTTAAAGAGATTCTTGATATA
GAAGATAATTTGAAAGCTAGAGGAATAGAAGGTACGATTGTTAATGCTTCTACCGTAAGA
CCACTAGATGAAAAATATCTTTTAGAGTCTGTAAAAGAGTATAAAAATATATTTGTTTTA
GAAGAAGCCTATGAGAAAAACTCTTTTGGAAGTAGTATAATAGAATTTTTTAATGAAAGA
AATATAGGTGTATTGGTAAGAAAAATAGCTTTAAAGGAGGGAGCTATTCCTCATGGAAAA
AGAAGTGAGCTTTTGGAAGAGTTTGGATTGAGAGGCGAAAATTTAATAAAAAGAATTGAG
GAAAAAATAAATGGAGGAAAAAAATAGGAGAGCACTTGCTTTTATCACCTCTTTATTAGA
ACTAGAGATGGTACAAGACTTAGAACTTTTTGATGACCAAGGGGTAAAGGTTTCTACTCA
TACATATGATGTTTTAAAAATTTCAATAGATGAGTTAAAAAGAGATTATAAAACATTTTT
AGAGGCTAAAGAAAGAGTTGATTTTTTTGCTTTAACAGTTGGAATAATAATACATGATTT
GAGTAAGGGAAGTATAAGGAAAACTGAAGAGAAATTTTCACATTCACAGATGATGTTGAA
AAAACCCGAATATATAACAAAAGAAGCGGAAAGAGTCTTAGAGGAGATAGAAGAAAAAAT
AGGAGTGGAATTAAAGGATAATGTTAGGAAAAATATTATTCATATAGTTCTATCTCATCA
TGGAAAATGGGGGAAGGTCCAACCTAATACTAAAGAGGCTCATATTGTTCATAGAGCCGA
TATGTATTCGGCTAAATATCATCGAATAAACCCAATAGGAGCGGATAAAATTTTAGAGCT
TTTAGCAAAAGGGATACAATTAGATGATATTCCAGAAAGGCTCAATTGTACTCAAGGTGT
TGTCAAAGACAGATTAAAAAGAGCAAAACAGGAATTGAATGTAAAGACGACAAAACAACT
TTTAAACTATTATAAAAAGAATAAAAAGATTCCAATAGGAGATAATTTCTTTATTCAAAG
AGTTAGAGAAACTGAAAAATTAAAAAGAGTGGTGGATAAAAAAGGTTTTAAAAATATAAT
GCTAGAGAGTCCACTATTACCATATATGATAGATGAGGAAATATTTAAAGTCTGAGGTGT
ATGATGAAAGAAAGATTAGATGTACTACTGGTAAAAAGAGGCTTTTTTCCTGATAAAGAG
AAAGCTCAGCGGGCTATTATGGCTGGACTTGTTATGGTGAATGAAAAAAAACTAGATAAA
AGTGGGACTTTAATAAAATTAGATAAAGAACCCAATATAAGAGTAAGGGGAGAGTCTTTA
AAATATGTGAGCCGTGGAGGATTTAAATTAGAAAAAGCCATATCGATTTTTGAATTAAAT
TTTAAAGGGAAAAAAGTTTTAGATGTAGGAGCATCGACAGGAGGATTTACAGATTGTGCT
TTGCAAAATGGAGCGGAATTTGTATACTCAGTTGATGTGGGGACTAATCAATTAGATTGG
AGATTAAGAAATAATCCTCGGGTAAAATCTCTAGAAAATATGCATATAAGAGATTTGACT
TTAAATGATATAGATGGTAATTTAGTAGATTATATAGTTATGGATGTTTCATTTATCTCT
ATAAAAAAAATAATTAGAGATTTAGTTAAATTTTTTAAAGCTGAAACTAAACTTATGGCT
CTTATAAAACCACAATTTGAAGTTGAAAAAGGACATATAACAAAAGGTGGAATAGTTAAA
GATAGGGCTAGACATATAGAGGTAATAAAAGATATAATAGAATATGGGAGAAAAGAGGGA
CTTTATTTGGAAGGATTAGATTTTTCTCCAATTACAGGAACAAAAGGAAATGTCGAGTAT
ATATCTCTTTTTGGACGTAATTTTTTTAGAGAGGTAAACATAGATGTAGAAGAGATTGTA
GAAAGAGGGAAAAGTTTAGGAGGGACAGTATGAAAGGAATACTAAAAAGTAAATTATTAA
TAGTATTACTATCAGTTTTAATATTTATTAATTGTTTTGGAAAACAAGAAAATAAAGCAA
GTGCTACTAAAAATACTGAAGAATCGGTAGGTTTTTTATCTAATATTAGACAGTTAAAAG
AACTATCAGATATAATGGATGTCATTAATCAAAACTATGTAGGAGAAAAAGAAGTAGATA
GAAAATCCCTTATGCAGGGAGCTTTAAAAGGAATGATAGAATCTTTAGGAGATCCACACT
CTAATTATTTTACAAAAGAGCAATTAGAAAATTTTAAAGAAGATATAAAAGGAAAGTATG
TAGGAGTTGGAATGGTAGTGCAAAAAAGAGTAAACGAACCATTAATAGTAGTATCCCCTA
TTGAGGATGGACCTGCATATAAAGCTGGAATGAAGCCAAAAGACAAAATAATAGCAATAG
ATGGAGAGTCTACTTATAATCTTACAAGTGAAGAGGCTGTAGATAAATTAAAAGGAAAAG
AAAATACTAAAGTAAAAGTTACAGTTGTAAGAGATGGAGTAAAAGAACCTAAGGAAGTTG
AAATAACAAGAGCAGTTGTAGAACTTAAATATGTAAAAAGTAAGATGATAGACGAGAAAA
ATAAAATAGGATATTTAAGACTTACTCAATTTGGAGAAAATGTGTATCCAGATACTGTAA
AAGCTTTGGAAGAGTTGCAAAAACAAGGTATGAGGGCTTTAGTTCTTGACTTAAGAAGTA
ATCCAGGAGGAGCTTTAGATCAAGCTATTAAAATATCTTCTATATTTCTAAAAGAGGGAA
GAGTAGTAAGTGTAAAGTCTAAAAATGGCGAGGAAGAAGTTTCGAATAGAGAAGGAAAAT
ATTATGGAGATTTTCCACTTGTAGTTCTTATAAATGGAGGAAGTGCTTCAGCTTCTGAAA
TTGTTGCTGGAGCTGTAAAAGATAATAAAAGAGGTATTTTAGTTGGAGAGAAAAGTTTTG
GAAAGGGAAGTGTACAAACTTTAGTTACTTTACCAGATGGAGATGGGATAAAACTTACAA
TTGCTAAATATTATACACCTAGTGGGGTATGTATCCACGGAATAGGAATAGAACCAGACG
TTAAGGTAGAGGAAAAAAATGGATATATGCTATTTGATAGTGTTGTAACAAATATAGATG
AAAAAGGAACAAAAGAGAATAAGAAAGAATTAATAAAAGAAGTAGTAGGAGAAAAAGAAG
CAAAAGAGTATGAAAATCATCAAGATATTCAGCTGGATACTGCTATTGGAATTTTAAAAG
GGATACTACTAAAGAATAAATAGGAGAAAAAATATGTTATATATAGTAGCAACACCTATT
GGAAATCTTGAAGATATGACTTTGAGAGGAATTCGTATTTTAAAAGAGGTAAATTATATT
TTTGCTGAAGATACAAGAGTTACTAAAAAATTATTAAATCATTTTGAAATAGAAAATGTT
GTATACAGATACGATGAATTTACAAAAATGCATCAGATAACTAATATAATAAATCTTTTA
AAAGAAGGAAAGGATATAGCATTAGTTACGGATGCAGGTACACCTTGCATATCTGATCCA
GGATATGAGTTAGTAGATGCAGCACATAAAGAGGGATTAAAAGTAGTTCCAATACCTGGA
GCAAGTGCTCTTACAGCTTCTGCTTCAGTAGCTGGACTTAGTATGAGAAGATTTTGTTTT
GAAGGTTTTTTACCTAAGAAAAAAGGGAGACAAACTTTGTTAAAGTCATTAGCTCATGAA
GAAAGAACAATAATTATATATGAGTCTCCATTTAGAATTGAAAAAACGTTAAGAGATATA
GAAGAGTTTATAGGTATAAGAGAAATAGTAATTATTCGAGAAATAACTAAAATATATGAA
GAGATAATGAGAGGGAGTACCACTGAACTTATTGAAAGATTATCTAAAAATCCTATCAAA
GGAGAGATAGTTCTTTTAGTTAAAGGTCTAGAGGATTAGAGGAGTAAATTATGTCAATGA
CAAAGATTAATTGGTATCCTGGACATATGAAAAAGACAAAAGACTTAATAAAGGAGAATA
TGCAACTTATAGATATTGTTCTTGAAGTTGTAGATGCAAGAATACCTTTATCTAGTAAAA
ATCCAGATATTACAGTTTTTGCAAAGAATAAAAAAAGAGTAATAGTTTTAAATAAGTCAG
ATCTTGTAGATAAAAAAGAGTTGATTTATTGGAAAAATTATTTTAAAGAGAATAATTTTG
CTGATGAAGTATTAGAAATAAGTGCTGAAACAGGTTTTAATATAAAAGAATTATATTCAA
TAATAGATAAGGTATCAGCAGAGAAAAAAGAGAGAATGCAAGCTAAAGGCCTTAGAAAAG
TGAATACAAGGCTTATGGTTGTAGGGATACCAAATGTTGGAAAATCTAGACTTATTAATA
GAATTGTTGGAAAAAATAGTGCTGGAGTAGGTAATAAACCAGGATTTACTAAAGGAAAAC
AATGGGTAAGAATAAAGGATGGACTAGAACTTTTGGATATGCCAGGAATACTTTGGCCTA
AATTTGAAAGTGAAGAAGTTGGACAGAATTTAGCTATTAGTGGAGCTATAAAAGATGAGA
TATTACCAATAGAAGAGATTGCTGGAATATTAATTTCTAAGATGATAAAATATGAAATGT
GGAGGATACTAAAAGAAAGATATAAGCTTTTAGATGAAGATAAAAGTGAAATAATGGGAG
AAATTTTAGAGAAAATAGCTTTCAGATGTAAGATGCTTAATAAAGGAGAGAGTCTAAATA
TACAACAAGCAGCTTATACAGTACTCAGGGATTATAGAAGCTGTAAACTTGGGAAATTTG
GATTGGATAGATAATTGTGGAGGAGTTATGGAGAAGCTGAGTATAGATTTAAATGTATTA
GAAGAGATACTTGTAAATTTTTTAAATGAAGAAGCTGGTAAGGTAGGATTTAAGAAGGTA
GTACTTGGACTTTCTGGTGGGATAGATTCAGCTCTAGTAGCTTTTTTGGCAGCTAAGGCT
TTTAAGCCAGAAAATGTACTAGGAATAATGATGCCATATAAAACATCTAGTAAAGAGAGT
ATTGAACATGCTAAACTTGTGATAGAAAAAATAGGAATAAGAAGTAAGATAGTAGAAATA
ACTCCTATGGTAGATGCATACATTACTATGAATCCAGATATGAGTAGTTTAAGAAAAGGA
AATAAAATGGCAAGGGAGAGAATGTCGATATTATTTGATCACTCAGCAGCAGAGTCTGCA
CTTGTATTGGGAACTTCTAATAAAACTGAGTTATTACTAGGTTATGGGACACAGTTTGGA
GATGCAGCATCAGCTATCAATGCTATAGGAGACTTATATAAAACTCATGTGTGGGCCTTA
TCAAGACATATGGGTGTACCTAATGAGATTATAGATAAAAAACCAAGTGCTGATCTTTGG
GAAGGCCAAACTGATGAACAAGAATTAGGGTATTCTTATAAAATGGCAGATGAGATATTA
TATAAATATGTAGAAGAAAGAAAAAATATTGATGAAATAGTTAAAGATGGATATTCTCAG
GAAGTGGTAAAAAAGATAATCAAAAGAACTAAGATTATGCAATATAAAAGAGTTATGCCT
ATAATTGCAAAGGTTTTTTCAAGAGGAATAGGAACAGGATTTAAATATCCAAGAGATTGG
GAAGTATAGAGATAGTTAAGAATATATTGATATAAGGGGTTGAATTTATATGAGTAGGGA
TGAGCAATTAAGGCAAGAATTAGATGAATTTAAAAAAGAAAAAGAAAGAATAAGAAATAT
TGTGGGTGAAATAGGGGGAAAAAATAATAAACAACATAAGATAGTGAGTTCTATATTTGT
TCTACTTATTGCTATTTTGCTAATATTAGGTGTTGTACTAGAAAAAATAACCTTATTTTT
GACATTAGAAATTGTTATTATATTAGCTATATTTAAAGTTATATGGATGTTTTATGAATT
TCAAAGAGCTAACCATTTTCAATTTTGGATACTTAATTCTTTAGAATTTAGATTAAACGA
GATAGATAAAAGAGTAAGAAAAATTGAAAAAATGGTCAGAGATAAGAATATGAAAATTTA
AAAAGTAATTAAGATGACTCGAGAATGATTTTTATTGTTTAATAAAATTTATCATTCTTG
AGTTTTTATATATTTGTCTAAAATATAGGGAGATACTATGATCTAGTAGGAGAGATTATG
AAGATTAAGTATAGAATTTCTGAAGTGGCAAAAATATTTAATATTTCAAGGCAAACTTTG
ATATTTTATCATAAAAAAATATTCTAGTTCCTTTTGAAGTGGATAATGAAAATGGATATA
GATATTACTCAAAAGATCAAATATGGGAGTTAATGTTTATACTTATATTGAAAAGAGCTG
GATTTTCTTTAGAAGAGGTAAAAAGTTTTAGTGAGCTTAGAAGTCCAAAAGAGAATATAA
AATTTCTAGAAAAAAATAAAAAATATAGATACTAGAATAAATGAGTTACAAAGAGTAAAA
AGTAGAATAAGTAATAGAATAAAAAATCTACAAGATTATCTTCTAGAAAATAAAAATGAT
GCAATATTTGAAATGAGAGAAGAAATATTATGGTATTATATTTCAATGAAAAATCCAAAA
GATGAGAAAGAGATGATTGAAATTTATGAAAAGTTAGATGAGGTAGCGAGGAAAAATAAG
ATAGAGGATACAAAATATATAAATATAGTGGATCTTAGGAAATTAGAATTAGTGGTTGAT
GAAGAGATGATACCAGTGTTAAAATTAGGAATTCTAATACCTAAGGAGAAAAGATTCAAT
GGTTGTGAGTATTTAAAAATAGGAGAGTGTTTTAGGGTTAATCATCAAGATTCTTATATA
TCTTTGAACACTACTTATAAAAATATAGATAGATATATAAAGAAAACAAAATATAGGAAA
TTGGGATATTCTATAGAGTTTATGAAAGAATTAGCTATACCAACAGAAAATGGAATAGGT
GGTATTATTGAAATAGTGATACCAGTAACTAAAATAAATAACTAACTTCCCTTTAAATTG
ATTTTTTTAGATAAATATGCTATAATTGTTAAGTTATAGTGTAGAAAAGGAGATGAGAAG
ATAGTGTTCGCTAAGTTAGAAGAAGTTGTAAGAAGATTTAATGAGCTTAATGAGATGTTA
GGCTCTTCAGAAATTTTATCTGATCCTAAAAAAATGATGGAATGTAATAAAGCATTAGCT
GATATAACACCGCTTGTAGAAAAATATAAAGAGTATAAAACTCTTAGTGAGGATCTACAA
TTTATAAAAGAAAATATTAGAAACGAAAAAGATCCTGATATGAGAGAGATGATGAATGAA
GAGCAAAAAGAACTTGAAGAGAAGTTACCTGATTATGAAAAAGAGTTAAAAATTCTTTTA
CTTCCAAAAGATGAAAATGATGATAAAAACGTTATCGTAGAGATCAGGGGAGGAGCAGGT
GGAGATGAGGCTGCTCTATTTGCTGGAGACCTATTCAGAATGTATAATAGATATGCAGAA
AGAAGAAAGTGGAAAGTGGAGATAATCGAAAAACAAGAGATCGGTATTGGAGGAATAAAA
GAGGCAGTATTCAGTATCAATGGGCTTGGAGCTTATTCAAGATTAAAATTTGAATCTGGA
GTACATAGAGTACAAAGAGTACCTGAAACAGAATCAGCAGGAAGAGTACATACATCAACA
GCTACAGTAGCTGTATTACCAGAGGTAGAGGACGTAAAAGAGGTAAAAATTGATCCTAAA
GACCTTAAGATAGATACATATAGATCTGGAGGAGCTGGAGGACAGCACGTAAATATGACT
GACTCAGCTGTTAGAATTACTCACTTACCAACAGGAATAGTAGTACAATGTCAAGATGAG
AGATCTCAGTTAAAAAATAGAGAGAAAGCTATGAAGCACTTAGTATCAAAGCTATATGAG
ATGGAGTGCGAAAAACAAAGAAGTCAAGTAGAGAGTGAAAGAAAACTTCAAGTAGGAACA
GGGGATAGATCTGAAAAGATCAGAACATACAACTTCCCACAAGGAAGAATTACAGACCAC
AGAATTAAATTTACTGTATATCAATTAGATGCATTCTTAGATGGAGACATAGATGAGATG
ATAGATGCTCTTATCACATTCAACCAAGCTGAGATGTTAGCTAGTGCATCAGAAGAGTAA
TATGAATTTGTTAGAAATATTAAATTTTTCAAAAGAGTATTTGCAAAAATACTCTTTTTC
AAAACCCCGTCTTGAAAGTGAAAAACTTATAGCAGCAGTTTTAAAATTAGATAGAATAAC
TCTCTATGCATATTTTGATATGGAGCTTACAACAGAACAAAAAGATACAATAAAAAAATA
CCTAAGGGAGATGGCAAGAGGTAGAATAGGTTTTGATGAACTTATAGAAAAAAAGGGAGA
TTTAGAGTTAGATACTAAAAACTATAAAGAGGAAAATTATGATCTACTCAAAAAATCCAT
TGAATATCTAGAGAAACATCAGGTACCTAATGCAAGACTTGATGCTGAATATATTTTTGC
ACATATCCTAAAGGTAAGTAGAGTAACACTTACTTTGAATCTAAATAAAAAGATAGAAGA
GGAAGATAAAAATAGAATAAGAGAGATGTTAGTAGCTAGAGGAAAAGAGAGAAAACCTTT
ACAATATCTACTTGGAGAATGGGAATTTTATGGATATCCATTTAAAGTAGATGAGAGAGT
TCTTATTCCTAGAGCTGATACAGAGATATTGGTAGAACAATGTAAATATCTTGTAAATGA
GCTACCTAGTCCTAAGATAATGGATATAGGGACAGGAAGTGGAGCTATTGCTATATCACT
TGGTAAAGAGTTGCCTAATGCCCATGTGTTAGGACTAGATATAAGTGAGAGAGCTTTAGA
GGTAGCTATACAAAATAGAGATATGAATGAGGCTACTAATGTAAAATTTCTTAAGTCAGA
TGTTTTTTCTACCTTAAGAGATGAGAAATACAAAAATGTGAAATTTAGTCTGATAGTTTC
AAATCCCCCATATATTCCAACAGAGGAGTATGTGGGACTCATGCCAGAGGTATTGAAGTA
TGAGCCTAAAAATGCTTTGACTGACAATGGAGATGGGTACTATTTCTATGAAAAAATATC
CAAAGAGGCTAAGGAGTTTTTGACAGAAGATGGATATTTAGCTTTTGAAGTGGGACATAA
TCAGGCTGAAAAAGTAGCTGATTTTATGAGAGAAAATGGATTTGATGTACTATCAATAGT
AAAAGATTATGGTGGAATAGATAGAGTAGTAATTGGAAAGAGAAGAGAGGAAAATTAATG
TCTACAAAACTACATGATTATGATTACCATCTACCAGAGGAGTTAATAGGACAGGAGCCA
AGAGAGCCTAGAGACCATGCTAGACTTATGTTGGTAGATAAAACTAATAAAAAGATAGAG
CATAAGCATTTTTATGATATAATAGATTATCTACAAGAGGGAGATATCTTAGTAAGAAAC
TCTACTAAGGTAATTCCAGCTAGACTTTTTGGACATAAAGAGACTGGTGGAGTGTTGGAG
ATTTTACTTATAAAAAGAATAAATCTAGATACTTGGGAGTGTCTACTTAAACCAGCTAAA
AAATTAAAACTTGGGCAAAAATTATATGTGGGACAAAATAGTGAACTTGTAGCTGAACTA
ATAGAGATAAAAGATGATGGAAATAGAGTTTTAAAATTTACCTATGAAGGAGCTTTTGAA
GAGGTATTAGATAAACTAGGAAATATGCCATTACCACCATATATAGTGGAAACTTTAAAG
GAAAAAGAGAGATATCAAACTGTGTATGCTCAAAGAGGAGAGTCAGTAGCAGCACCAACA
GCTGGTCTACATTTCACTAAAGAACTTTTAGAAAAGATAGAAAAAAAGGGAATAAAGATT
GTAGATATATTTCTTGAGGTAGGACTAGGAACATTTAGACCAGTACAGACTGAAGATGTG
CTAGACCATAAGATGCATGAGGAAATATTTGAGATACCTCAAGAGGCAGCAGATATAATT
AACAAAGGAAAGGCTGAAGGAAGAAGAATAATCTCAGTAGGAACTACAAGTACAAGAGCA
TTGGAATCATCAGTAAATGAGAATGGAAAAGTAATTGCTCAAAAGGCAAGTACAGATATA
TTTATTTATCCAGGATATGAGTTTAAAGTTATAGATGCTCTTATTACAAATTTTCACCTA
CCAAAATCTACTTTACTTATGTTGGTATCAGCTTTTTCAAGCAGAAAGTTTATGTTGAGT
GTATATGAAACTGCTGTAAAAGAAAAGTATCATTTCTTCAGTTTTGGAGATGCAGTGTTT
ATCTATTAATGGAGTTGATGTGATGAGAATAATTGCAGGAGATGCAAAGAATAAGAAAAT
AAAGAGTAGAAAGGGAATAGATACAAGACCTACATTAGGAAGTATGAAGGAGTCATTATT
TTCTATAATAGCTCCATATGTTCCAGACTCTGTATTTTTAGATCTATTTAGTGGAAGTGG
AAGCATATCTCTAGAGGCTTTAAGCAGAGGAGCTAAGAGAGCTGTGATGATCGAGAAAGA
TTCTGAAGCTCTAAAATATATAATAGAAAATGTAAATAACTTAGGTTATGAAGATAGATG
TAGAGCTTATAAAAATGATGCGTTAAGAGCTATTGAAATCTTAGGAAGAAAAGGAGAAAA
ATTTAATATAATCTTTATGGACCCACCATATAAAGATGAGGTATGTACAAGGGTTATGAA
AGCTATTGAAAAACATAAAATCTTAGCTGAGGATGGACTAATAATATGTGAACACCATGT
TTTTGAAGAGATGGCTGATATTGTGGGAGAGTATAAAAAAGCTGATGAAAGAAAATATGG
AAAAAAATGTATAACTTTCTATACTAGATAGGAGGAAATATGAAATTTGAAGAAAATTTA
GCAGAGATAGATGAAATAATAGAGAAATTAGAAAGCGGAGATTTATCTCTTGCTGACTCT
ATAAAAGAGTATGAAACAGCTATGAAGTTACTAAAAAAATCATCTGACTTATTGAATAAA
GCTGAAGGAAAAGTCTTGAAAGTAGTGGAAAAGGATGAAGGGATACTACTTGAGGAGGTA
TAAGATGTTATTTAAAGATTATCTTGGAATGGGAAAAAAATTAGTAGAAGATGGAATTGA
TAAGTATCTAGGAGAGTTAACTTATCCAGAGGTTATAGCAGAAGGAATGAAATATGCTGT
ATTAAATGGTGGAAAAAGATTAAGACCTATACTTCTATTTATGACTTTGGATATTTTAGG
GTGTGAAAGAGAAAAAGGGTTAGCTACAGCTTCAGCTATTGAGATGATACACTCTTACTC
TTTAGTGCACGATGACTTACCAGCTTTAGATAATGATGATTATAGAAGAGGAAAGCTTAC
TACTCATAAAAAGTTTGGAGAGGCAGAGGGGATACTTATAGGAGATGCTCTTTTAACACA
TGCTTTCTATGTACTTACTGAGAAAAACTCTCATCTTTCAGCTGACAAGATAGTTGAAAT
AGTAAAGCTTACATCTAGTTATGCTGGTATCAATGGAATGATTGGTGGACAGATGGTAGA
TATTGCTAGTGAAGGTAAAAAAATAGATTTAGAAACTTTGAGATATATGCATGCACATAA
GACAGGAAAGCTTATAAAATTACCTGTGGAAGTAGCTTGTGTAATAGCTGATGCTTCTAT
TGAGGATAGAGAAGTACTTACAAAATATTCTGAATTAATTGGACTTGCTTTCCAAATAAA
AGACGATATATTAGATATTGAGGGAGATTTTGAAACTATTGGTAAACCAGTAGGAAGTGA
CTTAGAGCATAACAAATCCACCTATCCATCTATTTTAGGTCTAACAGAGAGTAAAAAACT
CTTAGTAGAAACGATAGAGAAAGCTAAGAGTATGGTGATAACTAGATTTGGTAAAACAAA
GTGTCAAATTTTTCTAGATTTAGCTGATTACATAAGAGATAGAGATAGGTAGATAGTTAT
AAATTATATATTTTCTAGAAGTTAAGATATTTTAAAACTTGATTAAGTAAATATTATATG
TTGAAATTGTGTGTAAAATGTGTTATTATTAAGAAAAATTACTGAAGGAGATATATATAT
GAAAAAGAAAATTATATTTTTATTACTTAGTTTATCTGGATTGGCTTTTGCAGAGGAAGG
TTTTTTTGATAAATTTGAAAAACCACAAAGTTATTCTATAAGAGGGTATTATGATTATTC
TTCATTAAAAGGTTTTGTGCAAATACCTAAAGGAGGAGCTAAAGGAAGTACTTCAGAGAA
AAGACCAACTTTCGATGAGTTAGGGATAGATTACATAAATTTCTATGAAGGAGATTTTAC
TGCTAATTGGGATAAACTATCTGCTTATTTTAGATTAAGATACATGGTTTTTGATGGAGA
GGCTACTCTTAAAGAGGAACTTATAACTCATAATAATAAAATACCAGCAGGTTCGAGAAT
GAAAACTGAGCATCAATATATAAATTTCCATTTTGGAGCTGGGTATAATATATCTAAGAT
AGATAAACTTAAATTTAGTCCAGTAGCAGAATGGGTAGGAAGTAGATTTGAATATAGATA
TGCAGCTAAGGATCAAAATGGTAATTCAATATCAAGTAGAAGAAAATTTGGATGGGGGCA
AGTAAATGTGGGATTTGATTCAGAATATAGCATAACTGATAATTATAAACTTGAGTTAAG
AGGAAGATATGGAATTCCATATGATAATATAAAAGAGGATTATTCTCTTTCGTTTGTAAA
TAATGTAAATATATTTGAATGGGAAAAAAGTAAATTAAATTTACTTTTTGGAGTAGAGTA
CAGAAAGTTTATTTTTAGAGATACTCAAAGAAATATGCAAAACTATATGAAACAAGAAAG
TATGATTTATAAGGTAGGATTAGAATACTCTTTCTAAAATAAATTCTCAATAAAATAGTA
GTAATTATTTAAATTCTATGGTACAATATAAAGTCGAATGAATTTTAATTATAAGGAGAA
GCAAATAATGAAGATAGGATTTGATCACGATAAGTACCTTGAAGAACAATCTAAATATAT
TTTAGAAAGAGTAAATAATTACGATAAGCTTTATCTTGAATTTGGTGGAAAACTTATGTT
TGATTTACATGCTAAGAGGGTTTTACCAGGATTTGATGAAAATGCTAAGATAAAAGTATT
ACATAAATTAAAAGATAAACTTGAAGTAATAATTTGTGTTTATGCGGGTGATATTGAAAG
AAATAAAATTAGAGGAGATTTTGGAATCACCTATGATATGGAAGTTTTTAGACTGATAGA
TGACTTAAGAGAGCATGAACTTCAAGTGAATAGTGTTGTGATTACAAGATATAATGATCA
GCCTGCAACAACTTTATTTATTAATAAGTTAGAACGTAGAGGTATAAAAGTATATAAACA
TAGAGCTACAAAAGGCTATCCTACAGATGTAGATGTAATAGTTAGTGATGAAGGATATGG
ACAAAATCCATACGTGGAAACAACTAAGCCAATAGTTGTAGTAACAGCACCTGGACCAGG
AAGTGGGAAATTAGCTACTTGTTTGAGTCAATTATATCATGAATATAAAAGAGGAAATGC
AGCTGGATATTCTAAGTTTGAAACTTTTCCAGTATGGAATGTACCTTTAAAACATCCTTT
AAATATAGCTTATGAGGCAGCAACTGTAGATTTGCAAGATGTTAATATGATAGATCCATT
CCATTTAGAAAAATATGGAGAAACAGCTGTAAATTATAATCGTGATGTAGAGGCTTTCCC
GTTATTAAAAAGAATAATAGAAAAGATAACTGGTAAGGAGTCAATCTATCAATCTCCAAC
AGATATGGGAGTTAATAGAGTAGGATTTGGAATAGTAGATGATGAAATAATAAAAGAGGC
TTCTAAACAAGAAATAATTAGAAGATATTTCAAAACTGGTTGTGAATATAAAAAAGGTTA
TGTAGATTACGAAACTTTTAAAAGAACTCGCATAATAATGGATGCATTGGATTTAAAAGA
AGAGGATAGAAAAGTTGTAGGGGTAGCTAGAAAAAAATTAGAGGATATAAAATCTAAACA
AACTGAGCCAGCTTCTGCAATAGCGTTTGAATTACTAGATGGAACTATGATAACTGGTAA
GGCATCTCCACTTATGGATGCAGCTTCAGCAGCTATTTTAAATGCTGTAAAATACTTTGC
TGGAATTAATGATGAGATACTATTAATCTCTCCAGTTGTATTAGAACCAATCTTAAATTT
GAAAGATAAAACTCTTCAAAGTAAAAATATAGCTCTAAACTGTGAAGAGATACTTATGGC
ATTAAGTATCTGTGCAGCAACTAACCCAATGGCACAAGTGGCCGTACAAAAATTATCAAT
GCTAAAAGGAACTCAAGCTCACTGTACAAATATACTTGGAAAAACTAATGAACAAACTTT
AAGAAAGTTAGGAATTGATTTAACTTGTGATCAAGTGTTCCCAACGGAAAATTTATATTA
CAATGATTAATAAATTAGGAAATATAAGAGAGCAAAACTTTCTTGTATTTCCTTTTTTTC
TAGGGAAATTTAGAAAAAAGTGGTATAATTTAGGAGAAAATAAGTGAAGGTGAAAGATGA
GATTTCAATTAAAAAATGTTGAAGTTATCTCTGAAACAGATATATTATTAGATAATATAA
TAGGTTATGTAATGAAAAATGAAAAAGATATAGAAAATTTTTTCAAAGAAAATTATAGAG
AATAAAAAGGAGAGAAGAATGAAAATATTAGTAGTTAGATTTAGACAGATAGGGGATTCT
ATTTTAGCAGCTCCAATATGTACTACACTTAAGCAGACCTTTCCGGATGCACAGGTAGAC
TATGTAGTGTATGAGCATGTGGCCCCTATTTTTGAAAAACATCAAGGGATAGATAATGTA
ATAAAAATAACTAAGGAGGAGCAAAAGAATCCTTTTAAATATATTAAAAAAGCTTGGCAA
GTTACTAGAACTCATTATGATATAGTGATAGATATAATGTCTACTCCTAAAAGTGAAGTG
TTTACATTATTTTCTAGGGGAGCTAAATATAGAATAGGAAGAGCTAAAAAAAAGAGAGGA
TATACATATACTCATAAAATAGAAGAGCCAAAAGGAACAAAAAATAAAGTAGATAAATTT
TTAAAAATGTTAAAGCCTTTAGAGCAAGAGTATGATGTAAAATATATAGAGGATTTTTCT
ATACATATATCAGAAGAAGAAAAAATATATATGAGAGATAAAATGGTAAAAGCAGGTGTA
GACTTTTCTAAACCAGTATTTGCTTTTGCTATTAATTCTAGGGTTCCAGCAAAGGTATTT
AATATAGATAAGATGTTAGAGATAACTAAAAGAATAATAGCTGAGATTGATCCTCAAATA
ATTTTTTATTATTCTCAAGAAGAGAAGGAATTTGCTTTAAAAGCTCATGAAAGATTAGAT
TATGATCCACATATATTTACTAATGTAGAAACTAAAGATATAAGGGAATTAGCAATGTTA
CTCAAAAATTGTGATATGTTTTTTGGGAATGAAGGAGGACCTAGACACTTGGCTCAAGCT
GTAGGAACACCTAGTTTTATAGTGCAAAGACCTAATTTAGATATAAAAGAGTGGATAGTA
GAGGATGAAAGACACCAAGGAGTAGGACCATTAGATGTAGATCCTGATGCATATAGTAAA
TACTCAGCTAAAGAGCAAGAAGATTTAGTAACACCAGATTTAGTAGTGGAAAAATTTAAG
AGTTTTTATAATAGTTATGTTAAAAAATAATTTTTGTAATTTTGATTAAAAAGGAAGAGC
AAGTATAACTTAATTTATAGAAAGTATAAAGCTTGCTCTGTTTATTTTCAACCTTTATTT
TTTATTTACTATATATTTTATAAAGTTATATTTAAAATAATTCATTTAAAAATGAATTTT
ATTTTTTTCTCTAAACTTTTAGGAATAATAAAATCTTTATGAGTAACTGTTTTCAATGCA
TAAAAAGGTTTATTTTTATAATTTTTTCTTTCTCTTTTTTCTTGATAAATTTCTTCCTCA
ATATCATTTTCGAATGCTATACAACTTCCGATTTCTTTTTTTACACTATTTTCTATAGTT
TTATTTTTTTGAGTTGAGTTTTCAATCTCTTCTGGAGTTCTCCAAAAATGATTATCCTTA
TCATAGACAGCAACATATGGAATTTTAAAAATATTTAATAGTTTTATAAATTGTGGAATG
AGGCTTTTACTACCACATTCTAAAATAGAATAATCATACTTGTATATATCTAATTTTTTA
GAGAGATATCCTAAAACTATTTTATCGGTTTGGCCTTCTACTAATATGACTTTTTTAGCA
AAGAATAATTCACTTCTATCTGGATTTATCCAATAGTTCATATTGAAGTTTTTTATTTCA
TCTCCTGAAAATAGGTGACCTTTAAATTGAAAGACTTTAGTCCCAAAATTTTTATTTTTT
CTAACTATACATATTGACTTATACATATGTAAATTAATAAAATTATTAGAGTGAGTAGAG
ACGTATATTTGAGTTCCAAGCTTTGTGAGTATACATATGTTGTAAAAAAGTTCTTTTTGT
TTTTGAGGATGTAGATAAAATTCCGGTTCTTCAAAAAGAATGAGAGTGTTTCCTAAAAGA
GATTCTCCTAATTTTTTTGAATATTGAGTTAAGGTAGAAAATATTTCAAATATAAGATTT
CTATATAGGCCTCTACTAGTATATTCATTTTGCAATTTACTAAAAGTAGATACAATTTTA
TTTAAGGTTTTTGGTTGATCTATCTCTTTATTTTCGAGTATTTTTAATAGTGAGATAATA
AAAAACTTTGTTTGCTCTTTTTCTGAAAAAGATGGAATAAAAAGAAGTGGAACATTGTTT
GTTAAAGTTTGATACTCACTTTCAGCGATTTTTATCCATATATTATCATGTAAAATAAAA
TACTCGGTATCATTTTTAGATGTTTTTATGATTTTTAAATAGATATCATTAGAAGTAATA
ACAATTTCATTTAATTTAAAATTTAATTTTGTATGAGTATAAAAATGCCCCTCAAGAGAT
AAATAGTCAGATCCATTTCTAATATCTTTAGGTCTAAAGTTTCTATATTTTAAGAGAAAC
ATAATTGCTGAGATAATGCTAGATTTTCCACTATTGCTTTGACCAATAAAAAGTATAAGA
TTTTCAAAATTTATTTTTGTTTCTTTTATACATTGCCAGTTAGTAATTTTTAGTTCTTTT
AGGTACATGGATTTGCCTCCTTTATTTGTCTTAATTTAATTATATCATATGAAATAGAAA
AGTATATGCTAAGTTGCATTTTTATTGACTTTTTGTATAAAACTAAATATAATTAATAAT
AAGTATATATTTATCTAAAGGGGATGCATAAAAATGTTAAAAAAAATTTTTTTAGTATTT
ATATTGTGCAGTAGTATCTTGTTTGGGATAGATTTAAGAAGTGAAAAAAGTATAAAATGT
ATTTATAAAAGTTTAGCTATAGATGAAAAATTAGACTATTCTACTTTTCTTAAAGCTATT
CAAGGTTATAATAAAATCAAAGATAAAAAACCTGAATATATTACTATAATAGATTTTTCA
AAACCATCTAGTGAAGAGAGATTTTTTGTAATTGATTTAAAAAATAAAAAAGTTGATTAT
TCAACATATGTAAGTCATGGAAAGAATACTGGATTAGATAGAGCAGTGAAATTTTCAAAT
AATATAAACTCTTATCAGAGCTCTTTAGGTTTTTATATAACAAAAAATACATATGATGGA
AGTAATGGATATTCTCTAAGATTAGTAGGTTTAGAACCTGGAATAAATTCTAATGCTATG
TTGAGACATATAGTGATACATGGAGCTGATTATGCTACCAAAGAATTTATGGAAAAATAC
GGGTTTTTAGGAAGAAGTCTGGGATGCCCTGCTATTCCAGAAAATATTTCAAAGGAGATA
ATTGATCACATAAAAGGAGGAACAGTTTTATATATCAATGGAAATGATGAAAAGTATTTA
GTTAAAAGCAAGTATATCCAATTGTAAAAAGGTATAACTATTTAAATATAAATTAAAGAG
AACTTAATAAGAATTGATATTAAAAGATACAATTAAAAGGACTGATTCTTAAATAAAAGA
TCAGTCCTTTTAAATTAGTGATATAATATTTTTATCACTTAAATTTTATATTTCTCTTTC
TAAGTTTTAATTTTTGTTTAATATTCCTATAACGTTTGAATTTATAATAAATTTGTGAGA
AAGTAGATACTACAACTATACCAGAGGTAATAGCAAAAGTTAACATGAAAGTATTTATAC
CACTTTGGAGAGCTTCTGAATTTTTTCCTTCTATAAAATATGACATTGTAAAATATATAC
CACTTCCAGGAACTAAAGGAATTAAACTAGCAATAAGTGTTGATGTTACAGGAGTTTTTA
AAAGTCTAGCTATAATTTCTGAATATATTGTTATTCCTATTGCTGAGCAAAAAAAAGAAA
AAGCAGTGGAGTGATTGGAAGATTTAAAAAGGATATATATAGTCCATCCTAAAGCTCCTC
CAATAGAAGCAAAAATTAATTTTTTACCTTTAAGATTAAAAATAATTCCAAAAGCTAGAG
TGCTTCCAGCTGCAGAAGTAATTTCAATTAGTACTTGTTTCATTTAAATTCACCTAATTT
TAAAATTAAAAATAGAGCAAAACCAGTTCCAGCTGCAAGAGCGACTCCAATTAATAATGC
TTCAACAGCTCGGGATATTCCTGAAAGTAAATCTCCAGCCACTAAATCCCTAATAGCATT
AGTAAAAGAAATACCTGGAACTAAGAGCATAATGGTACCTATAGTGGAGTAAGATACAGT
ATTAGTAAAACCTATTTGTACACTTAAATATGAAAGAAGTGTGCAAAAAAAACCTCCTAA
AGTATTTAAAAAAAAGGTATTTGTTTCTAATTTATTTGCTAAATCAGAAATTAAAAATAT
AACTCCCCCACCAATAAAGGCACTAATTCCATCTTTTATTCCACCTTTAAAGAGTAGAGC
AAAAGAAAAAGCACCAAAGGAATAAGCTAAAAAATAGATAAATTTACCATATAGAATTTC
TTTGTTTAAAAAAATAATCTTATTATAAAATTCATTGAAGCTATATTTATTTAAATCTCT
AATAACTTGATTTATTTCATGAATTTTATTTAAATTTGTACTTCTAGTTGCTATTCTTTC
TACAGAGCAGAACAGTTCTCCTTTATAATTACGTACAGATGTTATTATACATGTAATAGA
TACAAAGCATTGAGCATTAAGTCCATAATGTTTACAAATCCTTGTGATTATATCTTCTAC
TCTGTAGGTCTCAGCACCACTTTGTAAGGCTATCTTTCCAGCTAAGTTAGCAATTGTTAA
GATTTCATTTTCATTTATCATATTTCCCCCAAAATTTTAAATTTTCTATTTAAACATTTC
TAGAATAACTTTTGAGTAATTACCATTTTCATCGTGAATAATTAATGGAGGTAGAACTCT
AAGATTGGGACTTCCATTTTTTATTCCTTCTATTAAAAGAATTTTTCCTTCTTTTTCAAT
TTTTGTATAACAAAATTGTATTTTTTTAGGTTCAATAGAGTATTTCTTCATTGTTTCAAT
AATATCAGTCAGCCTGTCCACTCTATGTACCATTACAAAATAACCTTTATGCTTTAAAAG
ATTAGAAGCAGTTTCAAGTAATGAATCTAAATTTATACTAATTTCATGTCTTGCTAGAGA
AAGTTGAGTTAAGTCATTTAATTGTTTTTCTTCGCCACAAAATCGAAAAAATGGTGGATT
AGTGATGACTAAATCAAAACTTTCTTTATTGAAGTATTTTTTCCAGTTTTTCATATCGTC
ATTAATTATAGTAATTTGTTCTTGTAAGTTATTTAGGGTTATGTTTCTTTTAGCAAGGTT
ACTTGAAATGCTTTGGATTTCAATTCCAGTAATATGTGCTTTTGTCTTTTGTGATAAAAA
AAGTGGAATTACTCCATTTCCTGTACCTAAGTCAATTATATTTTTATTATTTCTGGTAAT
GGTTGCAAACTCAGCTACTAGAAGAGAATCTATAGAAAAAGCGAAGTGATCAGTTCTTTG
AATAATTTTCATTTTTTTTTGTAGAAGATCAATAATAGTTTCAAACTGGTTTTCATTTAT
CATAAAAGTAATACCTCCTAAGATATTATAACAAATTTAACAGGAGAATAAAAGAAAAGG
ATTAATTTCTAAATTAAAATATTAGAAATTAATCCTTTTATATCATTATAAATTATATTA
TTGTTATTATACAATACCAAAAGTTGCAAGTATAATACATATAGCAACTGCAATTGCAGG
AATAATAACTGTACACATACCAATATCAGCATAAGATTCCTTATGAGTCATTCCAGTAAC
AGCAAGCAAAGTGATAACGGCTCCATTATGAGGAAGAGTATCTAAACCTCCACAGGCCAT
AGCAGCTATTCTATGTAAGACTTGAGGGTCAATATTAAGTGCTGTAGCTTCTCTAAGATA
AGTTTCACCTAAAGCAGATAGAGCAATACTTAAACCTCCAGAAGCAGAACCAGTAATACC
AGCAAGTGCAGATACAGAAACAGCTTCAGATATAAGTGGATTTGAAGAAAGTCCTAATAA
AGCTCCTTTAACAACAGCAAATGCAGCAAGCCCAGCTATAACATTTCCATAACCAACTTC
AGAAGCAGTATTCATTATAGCTAAAAAAGAACCTTGTACACCATCACTTAGAGTTTTTAA
AACATTATTCATTCTTCTTAAGTTCAATAAAATAGATACAGCAACAGAAACCAAGAGTGA
TATGATCAAACTCCAGTTTCCAATAACTTTTCCAGCAGTAGTATTATAACTAGATAAATA
ATCTAAATTCATAGCTGGGAATATAAACTTAGAAAAGATAAAACTTACAACAAGAACTAA
TATTATAGGAGAAATAGCTACAATAAAGCTAGGTAATTTACTATGGTCTACAATTTCATT
AGCTTGTTTATTATCATCGTGATTACCATATCCTTCTCCTTTAGCCATGGCAGCATTAGC
ACGTCTTTGTAACCAAAGAAGTCCAAGACCACACATAACTAGAGAACCAACAATACCTAA
AATAGGTGCAGCATATACATCAGTACCAAAGTATGCCATAGGAATAGCATTTTGTATTTG
TGGAGTACCAGGAAGAGCAGTCATAGTAAATGTAAATGCTCCTAATGCAATTGTTCCAGG
GACAAATCTTTTTGGAATTCCAGCTTCTTTAAACAATTCAGCTGCAACAGGATAAACTGC
AAAAGCCACGACGAATAAAGAAACACCACCATAAGTTAGAATACCACAAGCTAATACAAT
TGCTAAGATTGCTTTTTCTTTCCCCAATTTCTCACAGATGAAATAAGAGATTGATTTGGC
AGAACCTGTATCATCCATAACTTTACCGAAAATTGCTCCTAATAAGAAGATAGGGAAGAA
ATTTCTAACATATGTAGCTAGGTTAGACATGAAAGTTTCAGTATAAGTAGCTAGTATGTG
AATATTTCCAGTATCTAATCCTCCCATAACAGCAGCAAAACAAGCAAGAACAGGAGCTAA
AATTAAAACGGAAACTCCTCTATAGGCTAAATACATCAATAAAATAAGTGATACAATAAT
ACCAATAGTACCAAAAATCATAAAAAACACCCCTTTTTCATTTTTAAAACATATTGAATG
AATGAAAGATAATATCATTATATAACGTACAACAATCAAAAGTAAAATTTCTTTTTTTCA
TATATATATGAAAAAAAATCATATTACTTTTTAGGACGAGCTAACTCTTTTGTAAATTCA
ATAAAAATTTTACTGGCTTTAGATATGTATTTATTTTTGGTGGTAATTAAGGCTACATTC
CAGGGGAATCCCTCTTTAATATTGAGAATTTTGATATTTTTTGAATGGAATTTACTCAAA
ATTGGTCTAGGAAGAATACTAACTCCTTGATTCAATGAAACCATTTCAGCAATAAAATCC
CATTGGGAACTTGTACAGATAATATTGGGAGTAAAATTAAAGGCTTTACACTTTTCTAAA
ATTTTATCATAGAGCATATATGTTTCATTAAGAGATATGAAATTTTGATCTTTTAAATCT
ATAAAAGAGATCTCTGAAAACTTTGCAAAAGGGTGACTTTTATGCACAATAACAACATTA
TCTGATAAAAAAATAGGAATGACGTTAAAATGCTCGGAGTCAAATGGTAAAATAATAACT
CCTATATCAATTTCTCCATTTTCGACTTTTTCCTTTATAGTATTGGCACCAGCTTCTACT
GTAATCAATTTAATAGAAGGATATAGTTCTCTGAATTTTTGAATTACTGTGGTAAAATAG
ATAGTACTAATTACTGGAGGAATACCTATTTTTATTTTCCCTTTCTCAAGGCTGACACTA
TCTAGTAATCTATCTAGTTGTTCCTTTATAATTTTGAGAGCTAAATTACCATTTTCATAA
AAAATTTGTCCTTCTGGTGTAAGTTTAAAATTTTTAGAAGAACGATCAATAAGAACGACT
CCTAATTCGGTTTCAAAATTTTTTATAGATTTACTAAGAGCAGATTGACAGAGAAATAAT
TTTTTAGAAGCGGCAGTAAATCCACCTTCATCGACAACTTTTATGAAATAATTTAAGGCT
TTTATATTCATAAGAACTCTCCTTATTTTGGAATATATTTTGACAATAATAAATTTTTAA
TAATATTATACTCCAAAAATGGAAAAAAATTAAGAGGAAATAGAATTTTTTCATCAATAA
AATGAAAAAAATTCATAATAATTTTTTCTAGAAGTCTTTAAAATCAAAGGATGGTAATTT
TTAAAATTATAATAAGTGAAGTAAAAAGAGCAAAAAAAGGGAAAAATTACAAAATAGCAT
ATTTGACAAAGTTAAAAAAGCTAGGTATACTTTAAATAGAGAGTTTGTTTATCAATATAG
TTGTATGGTAAAACAACAAAATAAACCAAAACATTATTGATGAAAATGAAAGAAAGATTG
AGAGAATTAATGATTAAAAGCATTGTATTAAAAGGAGTGAGAGTTACATGAGCGGTAAAT
TTATTAGTGCAAAAGAAGCTGTTAAACTTATTAAAGATGACTCAATGATATTAGCAGAAG
GATTTGTTTCTATATGTACTGCCGATGAGGTGTTATATGAGTTAGAAAAATCATATTTAG
AAACTGGAAAGCCTAAAAATCTAGGGATTATGTTTGCTGCTGGATTTGGAAATGCTAAGG
CAGGAACTGGATTGAATAGATTTGCTCATAAAGGAATGGTAAAAAGAGTTATAGGAGGGC
ATTGGGGATTAGCACCAGAATTAGCTAGTCTTGCTAATTCAAATGAATTAGAAGGATACA
ATTTTCCTCAAGGAGTTATATCACAAATGTTTAGAGATATGGCAGCTAATAAGCCGGGGA
CAATATCTCATGTAGGATTAGGAACATTTGTTGATCCGGATTTAGATGGAGGAAAATTAA
ATAGTATAACTAAAGAAGATTTAGTTGAGAAACTTCATTTAAATGGTAGAGATGTTTTAT
TCTATAAAGGACAAAAAGGTGATGTAGCTCTTTTAAAAGGAACAACTGCAGATTGTGAAG
GAAATATTTCATTAGAAGAAGAACCATTAACATTAGAGGTTTTATCTATAGCTACTGCTG
TAAAAAATAATGGAGGTATAGTGATAGTTCAAGTAAAAAATAAACTTGAAGATGGATATC
TTCAGCCAAAAGATGTTAAAATACCAGGGGTAATGGTAGACTATGTTGTAGTTGCAGAAA
AACCAGAATTTAGAATGCAGACATTGACAGAAGAATTTAATGAAACATTTGTTACAAGAA
GAAAAGTTGAACCACCAGTGATGCCACCAGTAGCATTAGATGAAAGAAAAATAATAGCTA
GAAGATGTGCAATGCTTTTAACAAGAGATAAGAAAATTTTGAACTATGGAATAGGAATGC
CAGAGATGATTGCAAATGTATTAAACGAGGAAGGACAGGAGGAATATTTTGTTCCAACTG
TAGAGCCAGGAGCAATAGGAGGGACACCAGCAGGAGGGGCAAATTTTGGAGCGTCAGTAT
ATCCAAGAGTTATAATAGATCAAGCTTATCAATTTGATTTTTATGATGGTGGAGGAATTG
ATGCAGCATTTTTAGGATTGGCGCAATGTGATAGAGATGGAAATATTAATGTTTCAAAAT
TTGGACCAAAAATAGCTGGTTGTGGAGGATTTATTAACATAACTCAAAATGCAAAAGAAG
TTATTTTTTGTGGGACATTTACTGCAGGAGGACTTAAGTTAGATGTAAATGAAGGTAAGT
TGATTATAAAAAATGAAGGGAAAATTAAAAAGTTTATTAACAATGTAGAACAGATAACAT
TTAGTGGAAATCTTGCAAAGGAAAATCAGAAAAAAGTAACTTATGTAACAGAAAGAGCTG
TATTCGAATTAAGAAAAGAAGGGGTTACATTAGTAGAGATAGCTCCTGGAGTAGATTTAG
AAAAAGATATTTTAGCTCAAATGGATTTTGTACCAGTAATAGCAGAAGACTTAAAATTGA
TGGATTCAAGAATATTCAAGAATGAAAAAATGGGATTAAAATTATAATTAAACCCATAAA
AATAAAATAAATATAAAAAGGAGGCCGCTATTATTACTTTGAATAAAATGGTTAGTTTTT
TAATAGACATAGATTAAAATTTGAGAATATAAAAATAAATAGTAATATATTCTTGACATT
AATTGAAAATATTGATATAACTAAATAGTAAAGTCCAATGGCTATACTAGTTGTTTGTAA
AAAGTTCAATAGATACTGTTTTATTTAAAAATTTTATTATATATAGATATAAAATATAGA
TTTTTAAATAGTAATTACTTTAGAAACTTAAAAAACAACTGCAGAAAATTTTGTTCTAAA
TTATAATAGTAGTGGGTAAAAAAATATGAGATTTGAAGATTTAAAAGTAGGAATGAAAGC
AGAGGTCTCAAAAACAATAACAGAAACAGATGTAATACTTTATGCTGGTATTACTTTGGA
TGTTAATCCAGCTCACTTGAATGAAGAACACGCTAAAAATACTATGTTTAAACATAGAAT
AGCACATGGAATGCTAACTGCTGGACTTGTGTCTGCAGTGCTAGGGACAAAACTTCCAGG
AGAAGGAAGTATTTACATGGGGCAAGACTTAACTTTTACAGCTCCAGTATATTTTGGTGA
TACTATTACAGCAACAGCTGAAATAATTGAATTAATACCAGAAAAAAATAGGGTAATATT
ATCAACAATTTGTACAAATCAAGATGGAAAAGTAGTATTAAAAGGTCAAGCAAAAATAAT
GAAAAAGTAAACTTTATGTAGGAGGATTAAAAGAATGGAATTTAATATGCCTAAGACACA
TGAACTTTTCAGACAAATGATAAGAGAGTTTGCTGAAAAAGAGGTAAAACCTCTAGCTGC
TGAAGTAGATGAAGAAGAGAGATTTCCAATTGAAACAGTTAAAAAAATGGCTGAAATTGG
ATTGATGGGTATCCCTATTCCAAAAGAATATGGAGGAGCAGGAGGAGATAATATAATGTA
TGCAATGGCTGTAGAAGAACTTTCTAGAGTCTGTGCAACAACAGGAGTTATCGTTTCAGC
ACATACATCGCTTGGAACTTGGCCAATTTTGAAATTTGGTACTGAAGAGCAAAAACAAAA
ATATGTTCCTAAATTAGCTAGTGGAGAATGGCTAGGAGCTTTTGGATTAACAGAGCCAAA
TGCAGGAACAGATGCTGCAGGACAACAAACTACTGCCGTTTTAGATGAAACTACAAATGA
ATGGATAATTAATGGATCAAAAATATTTATAACAAATGCAGGATATGCAGATGTATATGT
AATATTTGCAATGACAGATAAATCATTAGGATTAAAAGGAATATCTGCGTTTATAATTGA
AGCAGGAACACCAGGATTTACAGTTGGTAAAAAAGAGAAAAAATTAGGAATAAAAGGATC
TTCAACATGTGAATTAGTATTTGAAGATGCTAGAATACCAAAAGAAAACTTATTAGGACA
AATAGGAAAAGGGTTTAAAATTGCTATGATGACTCTAGATGGAGGAAGAATAGGAATTGC
TTCTCAAGCTTTAGGAATTGCTCAAGGAGCTTTAGATGAAACTGTAAATTATGTAAAAGA
AAGAAAACAGTTCAAAAGATCAATAGCTCAATTCCAAAATACTCAATTCCAATTAGCAGA
TTTAGAAGTAAAAATAGAAGCTGCAAGACTTCTTGTTTACAAAGCTGCATGGAGAGAAAG
TAATCACTTACCATATACAGTAGATGCTGCAAGAGCAAAGCTATTTGCTGCTGAAACTGC
TATGGAAGTAACTACAAAAGCAGTTCAATTACATGGTGGATATGGATATACAAGAGAGTA
TCCAGTAGAAAGAATGATGAGAGATGCTAAGATAACTGAAATTTATGAAGGAACTTCAGA
AGTTCAAAGAATGGTAATCTCTGGAAATCTTTTAAAATAATTGAATCAAAAATTGAGATA
TAAGGAATATAAATGGAGGATGCAAGATGAAAATAGTAGTTTGTATAAAGCAAGTTCCAG
ATACAACTGAGATAAAATTAGATCCAGTAACAGGAACATTAATAAGAGATGGAGTTCCTA
GTATCATGAACCCAGATGACAAGGCTGGATTAGAAGAAGCATTAAAATTAAAAGATAAAT
ACAATGCACATATAACTGTAATTACAATGGGACCACCTCAAGCAGAAGCTATTTTGAGAG
AAGCTTATGCTATGGGTGTAGATAGAGCAATATTATTAACAGATAGAAGATTTGGAGGAG
CTGATACATTAGCGACTTCAAATACAATAGCTGCAGCTCTAAGAAAATTAGATGCAGATT
TAATTATAGCAGGAAGACAAGCAATAGATGGTGACACTGCACAAGTAGGACCACAGATTG
CTGAACATCTTGGGTTACCACAAGTATCTTATGTAAAAGAAATGCAATATGATGAAAAAG
ATAACAGTTTAACAATAAAAAGAGTAGTAGAAGAAGGATATTATTTATTAAATGTTCAAC
TTCCAGCTTTAGTAACAGTATTAACTGAAGCTAATGCTCCAAGATATATGAGAGTAAAAG
GAATAGTTGAAGCGTTTGATAAAAAAGTAGAAATTTGGACATTTGATGATATTGAAATTA
ATCCAGAAATAATAGGATTAAAAGGTTCACCTACAAAAGTTAAAAAGTCATTTACAAAAG
GAGCAAAACAAGCTGGAAAAGTATTTGAATTAGATACTAAAGAAGCTGTTGAGTTAATTG
TTGAAAAATTAAAAGAAAAATTTGTTATCTAATTTAAATGATAACCTTGATAACCTTAGG
ATAAAGGAGATAAGAGAATGAATTTAAATGATTATAAAGGAATATTAGTATTTGCAGAAC
AAAGAGATGGGGTACTTCAAAATGTTGGACTTGAACTAATAGGAAAAGCTAAAGAATTAG
CAAAAACATTGGATGTTCCAGTAACAGCAGCTTTAGTAGGATATAATGTAGCGAAATTAG
CTGATACTTTAGGAGAATATGGAGCTGATAAGGTTATAGTTGTAGATCAACCAAAATTAG
AATTATATGACACAGAAGCTTATGCGCAAGTATTCAAAGCAATAATAGATGCTAAAAAAC
CTGACATAGTGTTATTTGGAGCTACTACTTTAGGAAGAGATTTAGCACCAAGAGTATCAT
CTAGAATGAATACAGGACTTACAGCAGATTGTACAAAGTTAGAGATTAATCCTGAAACAA
AAGGTCTTGAGATGACAAGACCTGCATTTGGTGGGAACCTTATGGCAACAATTGTTTGCC
CTGATCATAGACCACAAATGTCAACAGTAAGACCAGGAGTTATGCAAAAAGTACCTAAAG
AAGAGGGAAGAAGAGCAGTAGTAGAAAATTTCCAAGTAACTTTGGATACTTCAAAAATGA
AAGTTAAAGTTTTACAAGTAGTTAAAGAAACTAAGAATAAAGTTGATATTTCTGAGGCTA
AAATACTTGTTTCTGGAGGAAGAGGAATTGGTTCAGCTGAAAATTTTGCTGCTTTAGAAT
CAGTAGCTAAAGAATTAGGAGCTACTGTATCTGCATCAAGAGCAGCTGTAGATGCTGGAT
TTATTTCTCACGATAGACAAGTAGGACAAACTGGTAAAACAGTTAGACCTGATATTTACT
TTGCATGTGGAATTTCTGGAGCAATTCAACACGTTGCAGGTATGGAAGAGTCAGAATATA
TTGTAGCTATCAACAAAGATAAAGAAGCTCCAATATTTAGTATAGCTGATTTAGGAATAG
TTGGAGATGCTAATAAAATAGCAATTCAGTTATTAGAAGCTTTAAAAAAGGCAAAAGAAT
CTAGATAATTAATCTTAAGAGCTGGTCAAAATAATTCTTGACCAGCCTTTTTTTATCAGT
TATAATAGAACACAGCAGGAGATTAAATTAAAGAGCGCCAGAGCTTAATAAAAGCTGACG
AGGACTGGAGTTTATCGAAAATTCGGCGGATACTCCAGAGGTGGTTACAGCCATTACCGA
AACAAAACTTCGGGATAACTTGAAGGACAAAGGGGTAATAAGTAACAATCTCCTATGAAC
ATTGAAAATTAAATATATAGGAGGATTAATATGTGCGGAATAATTGGTTATGTAGGAGAT
GAACAAAAAGCTATGGAGGTAATTTTAGATGGACTTAGCAAGCTTGAATATAGAGGTTAT
GATTCAGCAGGTCTAGCTATAATTGAAGATGGAAAAATTTTCATAGAAAAGAAGAGTGGA
AAACTTGAAAATCTAAAAGAGGCTTTAAAAGCAAGAGAAGAAAAATCCTTTGTAGGAATA
GGTCATACTAGATGGGCAACACATGGAAACCCAACAGATGAGAACTCACATCCTCATTTT
AGTACTGATAAAAAGATAGCTGTAGTACATAATGGTATTATAGAAAATTATCTAGATTTA
AAGCAGGAATTGATAGAAGAGGGGTATATTTTTACATCACAAACTGATAGCGAGGTTGTA
GCTCATCTATTTTATAAGTATTATAATGGAAATATGTTAGAAACTCTTATGAAAGTAAGA
GAAAAAATAAGAGGAAGTTATGCATTAGGAATAATAGATAGTGGGAATCCTGATAGATTA
GTATGTACTAGAAAAGAGAGTCCTCTCATAATTGGTTTAGGGAAAGGAAAGAACTTTATA
GCTTCTGATGTTCCAGCTATTTTGAAATATACTAGAGATGTAATATTTTTAGAAAATAAT
GAAATGGCTATAATTGAGAAAAATAGAGTGAGTGTTTATAATTCTTATGGAAAAGAGATA
AAAAAAGCTATAACTAAAATAGAGTGGGATATGGAGCAAGCAAGTAAGGGAGGATATCCT
CACTTTATGTTAAAAGAAATTGATGAGCAACCAAGTGTTATTGAAAAAACTTTAGATGTT
TATACAAATAATAATAATAGAGTTGATTTTAGTCAATCTTTAAAAAATTTAGATCTTTCG
AAAATTAAAGAAATTTATATAGTTGCATGTGGAACAGCTTATCATGCAGGTCTTCAAGGA
GCATATTTCTTCAAAAAAATTTCTGGAATAAAAACAGAAGTAGATATAGCTTCTGAGTTT
AGATATAGTGATCCTTTTATTGATAATAATACCTTAGTTATTTTTATTAGCCAATCTGGA
GAAACTTTAGATACACTTATGGCTATGAAAATGGCAAAAAGTAAAGGAGCAACAACTTTA
GCTATAACTAATGTATTGGGATCTACTATCTCTAGAGAAGCTGATATGGTAATTTATACT
TTAGCTGGTCCAGAAATATCTGTGGCCTCAACTAAAGCATATACAGCCCAAGTTACATTA
TTTTATATGTTGGCTCTATATTTTGGAGAGAAAAAAGTTAAAGTATCTCAAGATAAATAT
GAAGATTATTTAGATGTTTTACATCAACTTTCTAATAAAGTTGAAAATGTGCTTTCTAGT
AAAGAAATTATAAGAGAGATTGCTAAAAAAATTAAAGATAAAAGAAATGGATTTTATATT
GGTAGAGGGATAGACGATAAGTGTGGGAGAGAGGGTGCTCTAAAAATGAAAGAGATCACA
TATATCCATACTGAGGCCTTTTCTGCTGGAGAATTAAAACATGGAACTATAGCTTTGATT
GAAGAGGGAACTATGGTTATTTCTATAGCAACTCAAGAGGATATGATTGAAAAAATGATA
TCAAATATAAAAGAGGTTAAGGCTAGAGGTGCATATGTAATAACTGTTACAAAAGAAAAA
TATAAAAATATGGCAGATATTTCAGATGAAATTATTATTGTTGAAGATATAGATGATATA
TTAGCTCCTACGGTAGCTAATATATCGCTACAATTATTGGCTTATTACACAGCTGTAGAA
AAAGGATTAGATGTAGATAAACCAAGAAATTTAGCAAAATCTGTAACAGTGGAATAAAAG
AGGTGAAAGAGTGAATATAGAGGAGAGGTTATTGAAATTAAAGGCTTTGATGAAAGAAAG
GGAAATAGATTTTTATATCATTCCTTCTAATGACTATCATCAAAGTGAATATGTAGAGGA
TTATTTTAAATGTAGAGAATGGCTATCAGGTTTCACAGGTTCAGCTGGAGTGATTGTTGT
TTCTCAAGAAGAAGTTGGACTTTGGACAGATGGAAGATATTTTACTCAAGCAGAAAACCA
GCTAAAAGGTAGTGGGATAAAACTTTTTAAAATGGGAGAAGAGGGAGTTGTAACATATAG
TCAATATATAATTAAAAATATAAAAGTAGGGGATACTCTAGGGTTTGATAGTAAAGTTTT
AGCTACTAGTATTGTATTAGGGTTTGAAAAAGATTTAATTGAGAAAAAAATAAAATTAAA
TGGAGACTATGATTTAGTAGGTGAGCTCTGGGAGAATAGACCTGCTTTATCACAAAGTGA
AGTATTTATATTGGAAGAGAAATATTCAGGTGAAAGTACTGAAAGTAAATTAGGAAGAAT
AAGAAATATTATTGAAAAAGAAAATTGTGATATAAATATTTTAACATCTTTAGATGATAT
AGCTTGGATATTTAATTTAAGAGGAAGTGATGTAAAAAATAATCCTGTTAATTTAGCTTA
TGCGGTTATAACTATTGATAGAGCAGTACTATATATAAATGAAAGAAAATTGAATAGTAA
AGTAGAAAGATATCTTTATGAAAATAATATAGAAGTAAGAGATTACTTTGAAATATATGA
AGATATGGAAAGAATATCGAATTCTAATATTATAATGATGGATTTAAATAAAGTTAATTA
TGATATATATAGAAAATTAAATCCTGGTATAAAAATAGTCAATAAAGAAAATCCAAGTAC
TTTAATGAAAGCTTGTAAAAATGCTACAGAACTTCAAAATTTAAGAAATTCTCATATCAA
AGATGGAGTAGCAGTTACTAAGTTTATGTATTGGTTAAAAAATAATATTGGAAAAGAAAA
TATAACAGAGCTGTCTGCAACTAAGAAATTGGAAAGTTTAAGAAAAGAACAAGAACTATA
TATTGGACCTAGTTTTGATACTATAGCTGCATATGAAGTTAATGCTGCTATGATGCACTA
TAAAGCTAGTGAAATTTCTGATAAAAGATTGGAAGCCAAAAATATGTTTTTAGTTGATTC
TGGAGGACAGTACTATGATGGAACTACGGATGTAACTAGAACTTTTATTCTGGGTGAGTG
TTCTGAGGAGATGAAAGAGCATTTTACTTTGGTTCTTAAAGGAATGATAAATCTTTCTAA
AGTTAAATTTTTATATGGAGTTACAGGAACTAATTTAGATATTTTAGCTAGACAAGCTTT
ATGGAATATAGGAATAGATTATAAGTGTGGAACAGGGCATGGAATTGGGTTTTTATTAAA
TGTTCATGAAGGACCTCATGGAATCAGAGTTCAATATAATTCACAAAAATTAGAAGAGGG
AATGATTGTAACGAATGAACCAGGAGTATATATAGCTGGCTCTCATGGAATCAGATTAGA
AAATGAGTTGTTGGTTTTAAAAAATGAAAAAACAGATTTTGGTCAATTTATGAAGTTTGA
AACAATTACTTATGTACCATTGGATTTAGATGGAATAAAAAAAGAGTTACTTTCTTTAGA
GGAAATAGAGTTTTTAAACGATTACCATAAAATGCTGTATGAGAAGATAGCTCCATATCT
AAATGATGATGAAAAAGAGTGGTTAAAGAGATATACAAGAGAGTTACAATAAATTTAAAA
TGGTATTTTTTAAGATTAGCTATAGTCTTGAAAAATACCATTTTTATATCTATATCTAAA
AATATAAATTATTTATATGATACATATTAAAAAAAAGAAAGATAAAAAATAGAAAAATAA
AAAAATAAAAAATAAATCTCTGAAATAAAAACAGAAATATTTACTATTAAAGACAGAAAA
ATTACTAAAAAAATAAGGAATTTCTTTTATGATATATAATGTATATTTTATTCTGCTTTA
AAATAAAATATATAAATTAAAACGAAATAAAAAAACAACTATTTAATAAAAAAATGTGTT
TTAAATTTGACTAAATTATAATATAGATGTATAATTATATCGAAATAAGAAGTGTGAGGT
AACAAAAATTCTCTGAGGAGGAACAATTATGGAAGTAACAATTGAAAGCATTAAAAAGGC
TAAAGAAACAATTAAAAACTCTATTAAGAGGACACCGATAATTGAGTGCCCAACATTGGA
GAAAGAATTAGGGGGAAAGGTCTATTTTAAGTTAGAAAACCTTCAAAAAACTGGATCATT
TAAGGTAAGAGGAGCTTTAAATAGAATAGCAAATCTTACAGAAGATGAGAAAAAGAGAGG
AGTTATTGCTTCATCTGCCGGAAACCATGCTCAAGGGATAGCATTAGGAGCGACTGCTCA
AGGAATTAAATCAACGATAGTAATGCCTGAAACAGCTCCAATAGCAAAAGTTGAAGCAAC
GAAAGGGTATGGAGCAGAAGTAGTATTACACGGAGCAGTATATGATGATGCATTTGCTAA
AGCATGTGAAATTCAAAAAGCAACCGGAGCAGTGTTTTTACATCCATTCGATGATGAATA
TGTAATTTCAGGGCAAGGGACAATAGGTATAGAAATATTAGAGGATATGGCTGATATAGA
TACAGTATTAGTACCAATAGGAGGAGGTGGGATTTTAGCAGGAATAGCTACTGCAATAAA
AGGAATAAATCCTCATGTAAAAGTTATAGGAGTAGAAGCTGAAAATGCAGCATCAATGAC
AGCTGCTTTAGAAAAAGGAGAATGTTGTGAAGTTGCAGCAACTCCAACGATAGCAGATGG
TATAGCTGTAAAGAAAGTAGGGTGTAAAACATTAGAGCTTGTAAAAAAATATGTAGATGA
AGTTGTTACAGTTTCTGAAGCAGAAATAGCAGATGCTATATTATTTTTAATGGAAAGAGG
AAAAGTAGTAGCAGAAGGAGCAGGTGCAACTCCAGTAGCGGCTATTTTATCAAAAAAAGT
AGATTGTAAAGGGAAAAAGACATGTGCAGTTGTTTCTGGAGGAAATATAGATATCAACCT
AGTAGAAAGAGTTTTAAATAGAGCTTTAATTAATAAAGGAAGAAGACACCAATTTAAAGT
AAAAATCCAGGATAAATTTGGAGAAGTTGAAAAATTATTAGGATTATTAACTTCTTCTAG
AGCTAATATTCTTCATATTACTCAAAGTATGTACAATGGGGATTTAGGAATTACAATGCA
AGAGGTGACATTGGTAATTGAATGCAGTGATATGGAGCATAGAGATAAAGTTATAGCTAA
AGTAAAGGCAGCAGGATATCAAATAAAGTAGGGATTTTATTTTAACTGAATATAAAATAC
TAAATAAAAGGGAAGTGGAAGATATGAAAAAATTAGGATTATTACCAAGACTCATATTAG
GATTAATAGTAGGTATTATTTTAGGAAAAGTAGGGTTTGTTCCGTTATTAAGATTGATGA
TGACATTTAATGGAATCTTTGGAAACTTTTTACAATTTGTAATTCCATTAATAATTATTG
GATTCGTAGCACCAGGTATTGGAGATTTAGGAAAGAAAGCTGGAAAACTTTTGGCGATTA
CTACAATATTAGCCTATGGATCAACAATTGTTTCAGGAAGTATAGCATATCTCACAAACT
CAGCATTACTTAAAAAAATACTTCCAACAGCAGCTCATACAATAGCTGAAAATAGTCCAG
AAGCTGGATTATTGACAGGATACATAACTGTTGCAATGCCGCCATTGATGGATGTAATGA
CAGCTTTATTGATGGCATTTATTCTTGGAATTGCAATAGCTGTGGTAGAGGGAACTGCTA
TTAAAAATTTAATGAATGAAGTTCAAACTATTGTTGAAAAGATTATAACAAATATAGTTA
TTCCATTTTTACCATTATATGTAGCAGGTGTATTCGCAAATATGACTTATGCTGGAGAAA
TTGTAAAAATAATGTCAGTATTTGCTAAAGTATTTGCAATAATTATAGTATTACATTTAT
TTATCTTATTGTTACAATATACAGTTGCAGGAACAATGAGTGGAGCAAATCCAATAGCAT
TATTAAGAAAAATGGCACCAGCATATTTCACAGCTATAGGAACTCAATCATCAGCAGCAA
CTATTCCAGTAACTTTAAGACAAACTAAAGAGAATGGAGTAAATGAAGGTATAGCAGATT
TTACAATTCCACTATGTGCGGCTATTCACTTATCAGGAAGTACTATTACATTAGTAAGTT
GTTCTATGGCAGTTATGATGTTAAATGGAATGCCTATTACATTCTCAGGAATGTTTGGAT
TTATTTTGATGTTAGGAATAACAATGGTAGCAGCGCCTGGAGTGCCTGGTGGAGCAGTTA
TGGCAGCACTTGGATTGTTAGAAACTATGTTAGGATTTGGACCAGAATTACAATCATTGA
TGATAGCCCTATATTTAACTCAAGATAGTTTTGGAACTGCATGTAATGTAACTGGAGATG
GAGCAATTTCTATTATGGTTAATAAAATAGCAGGATTTAAGTTAGAAAAAAAAGCTTAGT
TTTAAATAAAATTAGTCAACAATGTAATATCAGTAAATAAAATATAATTAAATAACTGCT
GAGATGTTTTATTTCAGCAGTTATTTAACGAAGGAAGGAAGGTAGATTATGAAAGAAATA
TTTGAAATCAGATGGCATGGAAGGGGAGGACAAGGAGCTAAAACTGCATCTTTACTTCTT
GCTGATGCTGCTTTTAGTGGAGGTATGTATGTGCAAGGTTTTCCTGAATATGGACCAGAA
AGAATGGGAGCACCTATCACTGCTTATAACCGTATCTCTAAAAATCCAGTGAGAGTACAC
TCTAACATATACGAGCCAGATTTTGTTGTTGTTGTCGATGAAACTTTGATAGAAAGTGTA
GATGTTACAAAGGGACTAAAAGAGGATGGTGCTATAATTATTAATAGTTCTAAGCTTGCT
TCCGAATTTATTCCTTTTTTAAAGGGATATAAAGGAAGAGTATTCACTTGTGATGCTAGA
ACAATTTCCGAAGAAACTTTAGGTAAAAATTTTCCAAATACTCCTATGCTTGGTGCTGTT
GTAAAAGTAAGTGAAGTTATGGAAGAAAAGGCATTTTTAAAAGCTATGGAAGACTCTTTT
AAACATAAATTTGCAAGTAAACCAGAGGTATTAAAAGGAAATATGGATGCGTTAGTACGT
TCTATGAATGAGGTGAAAGAATAATGAAAAATAAAGCAGGATTACCAATAGTTGAAGATA
TAAAGTGGCAAGACATAACTCCTGGAGGTATTGTATATGAAGCTGGAAGTGCTTCACAAT
TTAGAACAGGAGATTGGAGATCTAATAAGCCAGTATTTATAGTAGAAAATTGTAAGCAAT
GTTTATTGTGTGTTCCTTGCTGTCCAGATTCAGCTATTCCAGTAAAAGATGGAAAAAGAT
TAGAGTTTGATATGGATCATTGTAAAGGTTGTGGGGTTTGTGCAAAAGCATGTCCATTTG
ATGCAATAGAAATGGTAAAAGAGTAATTCGGAGGTAGAAATTAAATGAGTATAAGAGAAA
GAATGTCAGGAAATGAAGCTATTGCAATAGCTATGAAGCAAATAAATCCAGATGTAGTAC
CAGCATTTCCAATAACTCCATCTACAGAGATACCACAATATTTCTCTAAATTTGTAGCAG
ATGGAAGTGTTGATACAGAATTTATTCCAGTGGAATCGGAGCATAGTGCTATGTCAGCAG
CTATGGGATCTCAAGCTGCAGGAGCAAGAACAATGACTGCTACTTCATCTTGTGGATTAG
CACTTATGTGGGAGATGCTATATGTAGTATCATCAGCGAGATTACCAGTTACATTAGCTT
GTGTAAATAGAGCTTTAACTGGTCCTATTAATATCAATGCTGACCATAGTGACTCTATGG
GAGCAAGAGATGCTGGTTGGATTCAATTATATAGTGAAACAAACCAAGAGGCTTATGATA
ATATGCTACAAGCTAATAGAATTGGAGAACATCCAGATGTACAACTTCCAGTAATGGTGT
GTCAAGATGGATTTATCACAAGTCATGCTGTTGAAAATATAGAGTTAGTAGAAGATGACA
AAGCTAGAGCATTTGTTGGAGAATATAAACCAGAAGACTATTTACTAAATGCAAAAAGAC
CAATAGCAGTAGGGCCGTATGATATAGTATCTTACTATATGGAACACAAAGTACAACAAG
CTAATGCTATGAAAAATGCTAAGAAAGTAATCTTAGAAGTAGCAGCAGAATTTGAAAAAA
TGACAGGAAGAAAATATGGATTATTTGAAGAGTATAAATTAGATGATGCTGAAGTAGCAA
TAGTAGTAATTAACTCTACAGCAGGAACAGCAAAGACTGCAATAGATGAAATGAGAAAAG
AAGGGAAAAAAGTAGGATTATTAAAAATAAGAGTATTTAGACCATTCCCAATGGAAGAGA
TAGCAGAAGCTCTAAGACATGTAAAAATGGTGGCAGTAATGGATAAATCTGAAGGATTTT
CAGCAGCTGGAGGACCAGTATTTGCAGAAGTAAGATCAGCACTATATGACTGCAACCCAA
GACCTAAAATGATAAACTATGTATATGGACTTGGTGGAAGAGATGTAACAGTAGCTCATA
TCAAAGAGATATTTGAAACTCTATTAAAAGAAAAAGATAGAGAAGTAAAAGATACATATA
GACATTTTGGTGTAAGAGGGTAGGAGGCAATAAATATGGCATATAATTTTAAAAAAGAGA
TGGAAAAACCAGAAAGATTAACTGGTGGACATAGAATGTGTGCTGGATGTGGAGCTCCAG
TGGCAGTAAGAGGAGTATTAAGAGCATTAAAACCAGAGGATCATGCTGTAATATGTAGTG
CGACAAGCTGTTTAGAAGTATCAACTTTTCTATATCCATATACAGCATGGAAGGACTCAT
TTATTCACTCAGCATTTGAAAATGCTGCTGCAACAATAAGTGGAGCACAAACGGCTTATA
GAGTGTTAAAGAAAAAAGGGAAAATAGATGAGACATATAAATTTATAGCTTTTGGAGGAG
ATGGAGGAACTTATGATATAGGATTCCAATCATTATCAGGAGCTATGGAGAGAGGACATG
ATATGGTTTATGTATGTTATGATAATGAGGCATACATGAATACAGGTATTCAAAGATCAT
CAGCAACACCAATAGGAGCGGATACAACAACAACACCAATAGGAAAAGAGAGTGCTGGAA
AATCACAAGGAAGAAAAGATTTAACAGATGTAATAGCAGCTCATAATGTACCATATGTTG
CTCAAACAACATTTATAGGAAACTTTAAAGATTTACATGAAAAAGCAGAAAAAGCTATTT
ATACAGAAGGAGCAGCATTTTTAAATATACTAGCACCATGTCCGAGAGGATGGAGATATG
AAAGTGAAGATTTAATGGAGATATGTAAGTTAGCAGTTGAAACTTGTTATTGGCCACTAT
TTGAAGTGATAAATGGAGAGTGGAAGTTAAGTTATAGACCAAAGAAAAAATTACCAATTG
AAGAATTTTTGAAAAAACAAGGAAGATTTAAACATTTATTTAAGCCAGAAAACAGATATA
TTATTGATAGAATTCAAGCAAATGTAGATTTGAAATGGGAAAGACTATTGAAAAGATGTG
GCGAGGAATTAGATAAATAATTAAAATAGGAGATTGATATTACACCCAAAATCTTAGATA
ACTTAAGATAGAGGGTGTTTTTTTTATGAAAAATTAAAAAAGAAAAGAGTTTTATAATTT
TAAAAATTCTTAAGATAGAAAAGAGATAATTTTAGTATAAAGAGGAGGAATAAAAAATAT
TTAATTCTCTTTTTAAAAGGGAATCTTTATGATATAATTATTGAAGATACTCTATAAATG
GGGGAAGTAGGATGAAAGAAAAGCAAGAGACAAAAAAATATAGAAGATATGGAATAGTAC
TTTACTATCTTTTACAAATAATAAGAAAAACTTTGAAAATAAAGGTAATAAAAGATAAGA
AAATAAATGAGAAGGAGCAAAGTTACATATTTGCATTTTGGCATAATAAGCTAGTAGCGT
CAACACTATGCCTAGATTATATAGAAAAAAGAGCTGTATTAGCAAGTCCTTCTAAAGATG
GAGAGTTGATTTCAGTTCCATTAGAGAAGTTGGGATATCAAATGATAAGAGGCTCATCAG
ATAAAAATTCAACTTCAAGTTTAATCTCTTTAATTAAATATATGAAAAAAGGATATTGTA
TAGGAACACCAGTAGATGGTCCAAAGGGACCTATTTACGAAGTAAAACCAGGAATGATAT
ATCTTGCACAAAAGGGAAAAAAGTATATAATTCCAACTGGTGCAGCCTATAAGAGTAAAT
GGGAATTTAAAAAAGCTTGGGACAAATTTCAATTCCCAAAGCCTTTTACAACTATGGTTT
ACATAATGGGGGAACCTATTGAAGTACCAACAGATGCAGATATAGATAAATATTGTGAAA
AAATAAAAAATGAGTTAAATAGACTTGATAAAGAAGCAGAAAAATATATTTAATGGATAT
AGAGAGGAGAGATATCGTGAGTAAAAATTTTTATGTAACAACACCAATATACTATGTAAA
TGGGGACCCACATGTAGGAAGTGCTTACACTACAATAGCTGCAGATGTAATGGCTAGATA
TAAAAGAACAATGGGATATGATGCTTATTTTTTAACAGGAACAGATGAACATGGACAAAA
GGTAGAGGAGACAGCAAAACAAAAGGGATATACTCCACAACAATGGACAGATATAATGGC
TCCAAGATTTAAAGAGATGTGGGCTAAATTAGGAATAGAGTATTCAGATTTTATAAGAAC
AACTGAACCAAGACATAAAGAAGCAGTTAAAAAAATACTTAAGAAAGTTTATGAAAAAGG
AGATATTTACAAGGGAGAGTATTCAGGAAAGTACTGTGTTTCATGTGAGACATTTGTACC
TGAGAATCAAATAGTAAATGGAAATCATTGTCCAGACTGTGGAAAAGAGTTAAGAGTTGT
AAAAGAGGAATCTTACTTTTTTAAAATGTCAAAATATCAAGATGCCCTATTAGAGTATAT
AGATAAACACCCAGACTTTATCTTACCTCGTTCTAGAAGAAATGAAGTAGTTTCATTTAT
AAAGCAAGGATTACAAGATTTATCAATTTCAAGAAATACTTTTGAATGGGGAATACCTAT
AGAGTTTGCACCTGGACATATAACTTATGTATGGTTTGATGCTCTTACTAACTATTTAAC
AGCAGTAGGATATGAGAATAACCCAGAAATGTTTGATAAGTATTGGAATAATGCTGAGGT
AATGCATTTATTAGGAAAAGATATAGTTAGATTCCATGCTATAATTTGGCCTTGTATGTT
ACTATCAGCAGGAGAAAAACTTCCAGATAAAGTAGTAGCTCATGGTTGGTGGACATCTGA
GGGAGAAAAGATGTCAAAATCTAAAGGAAATGTTGTAGACCCTATATCTGAGATAGAAAA
ATATGGAGTAGATGCTTTTAGATATTGTCTAATGAGAGAGGTTCAATTTGGAAATGATGG
AGACTACTCTACAAAATCAGTAGTTACAAGAATCAACTCTGATCTTGCTAATGATTTAGG
AAATCTATTAAATAGAACATTAGGAATGTATAAAAAATACTTTGGTGGAGTAGTTGTAAA
TGGAGCTACTAGGGATAAGTATGATGATGAGATAGAAACTTTATGGACAGAGGTAGTAAA
AGAAGTAGAGGAGCAAATGAATATAGTTCAGTACTCTAAAGCTCTTGAAGCTATTTGGAA
ATTTATCTCAAGATTAAATAAATATATAGATGAAACAGCTCCATGGACATTAGCTAAAGA
TGAAGCTAATAGAGATAGACTTGCTGTAGTAATGAATCACTTAGTAGATGGACTATATAA
AGCAGCTGTTATGGTTTATCCATATATGCCAACATCAGCTCAAAAAATTTGGAATCAATT
GGGAGAAACTAGAGATATCCATACAGCAAAAGTCGAAGAGATAATGGGATGGAACCTATT
AAGAGAGGGACATATATTAGGAAATGCTGAGCCAATATTTCCAAGATTAGATTTAGAAGC
ATTAGAAGTTCCTAAAAAAGATCCTATGCAAATAAATGAGGATTTGGAAGTAGAAAATCC
TATTGATATAACAGATTTTGATAAGGTAAATATTCAAGTTGTAGAGATTTTAGAAGCTGG
AAAAGTAAAGGGAGCAGATAAGCTTTTAAAATTTAAAGTAAGTGTTGGAGACCATGTAAG
ACAAATTCTTTCTGGAATTGCTAAATACTACCCAGAGCCAGAAAAATTAGTAGGTAAAAA
AGTTTTAGCTATCACTAACTTAAAACCTAGAAAGATGAGAGGAGAAATCTCTCAAGGAAT
GCTTTTAAGTACTGAAGATAAAAATGGACTAAGACTTGTAGAGATAAAAACAGAAGTGGA
AAATGGATCAAAAGCAAAATAATTTTTGAGGGGAGATAGTATGAGAAAAGTAACAAAGGC
AGTAATACCTGCAGCGGGACTTGGTACAAGAGTTCTACCAGCAACAAAAGCACAACCTAA
AGAGATGCTTGTTATTGTTGATAAACCATCTCTTCAATATATAGTAGAGGAGTTAGTAGA
ATCTGGAATAAAAGATATTATAATAGTTACTGGAAGAAATAAAAACTCTATCGAAGACCA
TTTTGATTACTCTTATGAGTTAGAGAATACTTTAACAAAAGATGGAAAAAAAGAGTTATT
AGAAAAAGTTGAAAAAATATCTTCAATGGCAAATATTTGCTATGTAAGACAAAATCATCC
AAAAGGATTAGGACATGCTATACTTAAAGCTAAACCATTTGTAGGAGATGAGCCATTTGT
AATAGCTTTAGGAGATGATATAGTATATAATCCTGAGGCACCAGTAGCTAAACAACTTAT
AGAGAAATATGAAAAATATGGAAGTAGTATAGTAGGTTGTCAAGAGGTAAAAGCTGAAGA
TGTATCTAAGTATGGTATAGTAAAACCAACTAAAAATCTTGATGACAAAACTGTAGAGAT
GGATGACTTTATAGAAAAACCAGCTATGGAAGAAGCACCATCAAGACTTGCTTGTCTTGG
AAGATATCTGCTTACTCCAAAAATCTTTGAATATCTTGAAAAGGAAAAGCCAGGAAAAGG
TGGAGAGATTCAACTTACTGATGCTATATTAGATATGTTAAAAGATGGAGAAAAAGTAAT
AGCTTACGAATTTGATGGTAAGAGATATGATATTGGAAATAAGATTGGACTTTTAAAAGC
TAATATAGAGTTTGGACTTAGAAATGAAGAGACAAAAGATGAGTTATTAAATTATTTAAA
GAATGACTTAAACTTAGACTAAATAAAAATCAAGAATAAAGAAGATTGAATTTAAAATAA
TTCAAGAATAACTTTCGTTCAAAGAATAAAGAGCAAGTATGGCTTAGCTTACTAAAAACA
TAAAACTCGTTTCACTCAAACAGTTATGTTTTTTAGCGTTTGCTTTCGCTGACTTGCTCT
ATTTATTCTTCTCAATCTTCGTTATTCTTGAGATTTTAAAACATCAGGGGGGATTTTATG
AATGCTAAATTGAGAAATATTACAGCAATGTTAATTTTTGGAACAATAGGATTATTTGTA
AAAAATATAGAGTTGTCTTCAAGTGAAATTGCTTTAACAAGAGGATTTATAGGTGGAGTT
ACACTGATTTTAGCTACAATTTTTTTTAAGAAAAAGATATCTTTTGAGGCAATAAAAAAT
AATATGTATCTACTAATTTTTTCAGGATTAGCTGTGGGACTTAACTGGATATTTTTATTC
CAAGGATATAAATACACATCTATTTCAAATGCTACTTTGAGCTATTACTTTGCACCAGTA
TTTGTAACTATATTAGCCCCATTTGTTCTAAAAGAAAAATTAACACTATCAAAATTTTTA
TGTGTTTTAATGGCTTTGGTAGGAATGTTTTGTATAGTAGGAGTAGATAGAATAAATGGT
GGAAGTGATTTAATAGGAATATTTTATGGATTATTAGCAGCAGGATTTTATGCCAGTGTA
ATCTTAATGAATAAATTTTTAAAAGGGATAGATAGTATAGAGATAACAGTAGTTCAACTT
ATTTCTGCTACAATTACATTATTACCATATGTTTTATATGTAGAAGGTCTTGGAATCTTA
AGTGTTTCTTCAGCTTCTATACCATATATTTTAATTTTAGGAATTGTTCATACTGGAATA
GCATACTTACTTTATTTTTCATCTCTTCAAGGATTGAAAGGACAAACAATAGCAGTACTT
AGTTACATAGATCCTGTATTTGCTATTATTATATCAGCAGTTATTTTAAAGGAGCAGTTG
GGATTTTTACAGATAATTGGTGGAGTTTTGATACTAGGTTCAAGCTTTATAAGTGAGTTT
TTAAATAGAAAATAAAGGAGAGAGTATGAGAGTATTGTTTATAGGAAATAGTCACACTTA
TTTTAATGATATGCCACATATTTTCAAGCAGGTATGTCAAGAAAATTGTATTGATGTTGA
GGTTACTATGTTAGCTAGAGGATACAAGGGGCTTGATTATCATTGTAAAGAGCCACAGAC
GAGATTTAATATTTTGTATGGAAATTATGATATTGTAGTGTTACAACATTTACAAAGTGG
TTTTGATAAAGAGGTATTATATAATTCTACTAAAAAGTTAAAAGAGTGGATAAATATTTC
TGGAGCTAAGCCAATACTCTATATGACATGGACTTTAAAAGATGAGAGAGATAAACAATT
GGAATTAACAGAAGGATATAAAGAGGTGGGGGAGAAATTAGGAATAGAAGTAGCTCCTGT
AGGAGAGGTATGGTGGAGATATTTTGATAAATATCCTGAGGATATACTTTATTTTAAAGA
TGATAAACATGCTTCTCCTCTTGGTTCAACTTTGGCAGCTTACACTATTTTTAATACTAT
ATTTAAGAAAAAAATAATAAATGGATCTAAAAGTTTAGAGAAAATAAGTGAATTATTATA
TAGTATAAAATTATAATTTAAGAGGCAAAATGATAGAGAGAAATATGTAAAAAGCTATTT
AATTTTTAAAAATTAGGGCTATTTCAAATTTAGAATAGCCCTAAATTAATAATTTAATAG
AAAATATTATATTCTTCTTAATAAGAATTATAGAATAATTTTTTATCTTTTAGACAGTTA
CATCTTTTATCCAGTGGAGAGTTTTATATCTCAATAGGGAAAGAATAAATTTTATAACTT
CTGAAGATTCAGCAAGACCTATAAGAAGAAATATAGGAATTTGGAAATAGGCTCCTATAA
AAGCTAATGGAACACCATATAACCAAAGTGGAAGTATATCTAGATAAAAAGCTACTTTTG
TATCTCCACCTGCTCTAAATAAGCCAATTAATATAGCCCAATTTATCATCTTAAAGAAAA
CAAAAATTCCATATACTCTTAGAGTTTTTTCAGCTAACTCACTGACTTCAGGATTTAATT
TATATAAATCAATGATATTTGTTGTAAGAATTTGTACAAGTATAAAACTAAAGGTAGCCA
TCCCAAAAGCAACTAAAATAATTTGTTTAGAATAGGCGACAACTTTGTTTTTATCTCCAC
TACCAATAGTATGTCCAATAATAATAGAAGCAGCATTAGATATTCCCATAAATAATATAG
CAGAAATGGCAGAAACAATATCAGCTATTTGTACACAAGCAGCTTGTACAGTACCAAGTT
TTGCATATGCAACTGATAAAGATATAATTCCTAATATCCAAAGCATCTCAGTAAATATAA
CTGGAGAAGATACTTTAATAATCTCTTTTATAAGATTTTTAGGGATGTGTAAATAAGATT
CTAATCTTCCTTTAAGATTAAAATCTTTTTTATAGATAATTGTTAATATGATACACATCT
CTATAAATCTAGCTATAACAGTTGCAATAGCAGCTCCTTTTTCTTCAAGTCTTGGAAAAC
CTAAGTTTCCATATATTAAACAGTAATTAAAGAAAGTATTAGCTACTACTCCAATAGAGG
CTGAAATCATAGGAAATTTAGTAAGTCCCATTGCACGTAAAGAAAATCCCATGCTTGATG
ATATAGAATAGAATATATAGCAAGGAACTACCATTTTAAGATACGATACTCCTATTTTTA
GAACTTCTGCATCTTTAGAAAAAATACCAATAATAAAATCAGATTTAAAAAATGCTATAA
ATGCAAAAAGAAAAGCTACAAATATAGCACATCTTACCATGAGGCCTAAAATTTTTCTAA
TTAGTTCAAAGTTTCTTTTTCCATAGTATTGAGCTATAAATACTCCCATTCCACTACAAA
TTCCAAAGATAATTAAATCTAAAATACGGTAGACACTATTAGCAAAGCCAACAGAGGCTA
TATAATCAGTGCCAAGTCTTCCTATCATAAGATTATCAATAAAATTTAGTGATGAAGATA
CAAGTTGCTGTATCATTAGTGGAATACCAATAATTAAGAATTTTTTATAAAACTCCTTTA
AATCAATTTTTTCGTTGACTAAACCATTCATAATAATGACCTCCCCTAGCACTATTTATA
TTCTATCAATGAAGTGTAAAAAATACAATAAAAAAATTATTAAAAAACTATTGACAGTTA
GAAAGAAATGTTTTAAGATATTAATGTAATAGAAGTAGCACTCGTTATATATGAGTGCTA
ATAAAATGGAGGGATATAGATGAAAATAAGACCTATTGGAGAGAGAGTTTTAGTAAAACC
AGTTAAAGTAGAAGAGAAAACAGCAAGTGGAATTATTCTTCCAGGAGCAGGAGAAAAAGA
AAGACCTAATGTAGCTGAAGTAATAGCTATTGGAAAGGGAGAGAAATTAGAGGGTATAAA
AGTTGGAGAAAAAGTAGTATATCCTAAATTCTCTGGAACTGAAATAAAAGATGGAGAAGA
AAAATATTTAGTATTAAATGTAGAAGATGTTTTAGCAGTTATTGAATAATTATTGGAGGT
AGTTAGAAATGGCAAAAATTTTAAAATTTAATGAGGAAGCTAGAAAAAAACTTGAAATAG
GAGTTAATACTTTAGCGGATGCTGTAAAAATAACACTAGGACCTAGAGGAAGAAATGTGG
TATTAGAAAAAAGTTATGGTTCACCACTTATTACAAATGATGGTGTATCTATAGCAAAAG
AGATAGAATTAGAGGATCCATTTGAAAATATGGGAGCTCAGCTTATAAAAGAGGTAGCTA
CAAAGGCTAATGATGTTGCTGGAGATGGAACTACTACAGCTACAATACTTGCTCAAGCCA
TAGTAAAAGAGGGATTAAAAATGGTAAGTGCAGGAGCTAATCCTATGTTTATTAAAAAAG
GTATAGAAAAAGCAACTAAAGAGGTAATTAATCATCTTAAAGCTAGAGCTAAAAAAATAG
AGTCAAATGAAGAAATAGCTCAAGTTGCTTCAATCTCTGCTGGAGAAGAGGAGATAGGAA
AACTTATAGCTCAAGCTATGGAAAAAGTTGGAGAAACAGGAGTAATAACTGTTGAAGAAG
CAAAATCTTTGGAAACAACTTTAGAAGTAGTAGAGGGAATGCAATTTGATAAAGGATATG
TATCACCATATATGGTAACAGATTCTGAAAGAATGGTAGCTGAATTAGATAATCCATTTA
TTTTAATAACTGATAAGAAAATTTCTAATATGAAGGATATACTACCTATACTAGAACAAA
CAGTACAGACTTCAAGACCTATGCTAATTATAGCTGATGAGTTAGAAGGAGAAGCATTGA
CTACATTGGTAATTAATAAATTAAGAGGAACTTTAAATGTTGTAGCTGTTAAAGCTCCAG
CTTTTGGAGATAGAAGAAAAGCTATGTTAGAAGATATAGCTATTCTTACAGGTGGAGAAG
TAATATCTGAAGAAAAAGGTATGAGACTAGAAGAGACAGCTATGCCACAACTTGGAAGTG
CTAAGAAAGTAAAAGTTACTAAAGATGCTACTATTATAGTAGATGGAATGGGAGAAGCTG
AAACTATAAAAGGTAGAGTAAATTCTATTAAAAATCAAATAGTTGAAACTACTTCAGATT
ATGATAAAGAAAAATTACAAGAGAGACTTGCTAAACTTTCTGGTGGAGTTGCAGTAATAA
AAGTTGGAGCTGCTACTGAAACAGAGATGAAAGATAAAAAACTTAGAATAGAGGATGCCT
TAAATGCTACAAGAGCAGGAGTAGAAGAAGGAATAGTTTCTGGAGGAGGAACTATACTTG
TAGAGATTGCTAAGGATATGGATAGTTTTAAACTTGAAGGAGAAGAGGGAATAGGAGTAG
AAATAGTTAAAAAGGCTCTTACAGCTCCACTTAAACAGATAGCTGAAAATGCTGGAGTGG
ATGGAGCAGTAGTACTTGAAAAAGTAAAAGATATGCCAGAAGGATATGGATTTAATGCTG
CAACTGAAAAATATGTAAATATGATAGAAGAGGGTATATTAGATCCAGTAAAAGTAACTA
GATCAGCTATTCAAAATGCTGCATCTGTTTCAGCTTTAATTCTTACTACAGAGGTTTTAG
TAGCTACTAAAAAGGAAGAAAAACAAGTAGAGATGAATCCTGGTATGATGCCTGGAATGA
TGTAATATAAATACAGAAATGGAATTAAAATAGTAAAACTATTTGACAAAACCATAAAGA
AAATAGTATAGTATATTTAAAAAATGAGCTAGGAGATATGGAGAGGCTTAATTATCTGTA
GAGATAATCTTGTCTTTGTAATATATTCTAGCTCTTTTTATAGACTAGAGGAGAGAAAGT
ATGAGTAAAATTTTTGCACATAGAGGATATAGTGGAATTTATCCAGAAAATACAATGCTG
GCATTTAAAAAAGCTGTAGAGTGTGGAGTGGATGGAATTGAGTTAGATGTTCAACTTACA
AAAGATGGAGAGGTTGTGATTATTCATGATGAAACTATAGATAGGACTACTAATGGAAAG
GGACTAGTTGTAGACTATACATATGAAGAACTAAAAAAGTTTGATGCTTCTTTTAAATTT
AGAGACTATGGGTTTAATAAAATTCCAACTCTTAGAGAGTATTTTGAATTAGTGAAAGCT
TTAAAGTTAGTGACAAATATTGAATTGAAAACAGGAATAAATGAGTACTTAGGAATAGAA
AAAAAAGTTTTAGATTTGATAAAAGAATATAAAATAGAGGATAGAGTTATTATATCCAGT
TTTAATCACTATTCAGTTATGAGGATGAAAAAAATAGCACCTCAATTAAAATATGGATTT
TTATCAGAAGATTGGATAATAAATGCGGGAAAATATACTCATTCTCATGGAGTTCAATGT
TATCATCCAAGATATAATAGTTTGATACCTGAGGTTATTAATGAACTGAAAAAATATAAT
CTTGAGATTAATACTTGGACAGTAAATGAAAAGGAAGCTATGAGGTATTTATGTTCAAAA
GGAGTAGATATAATTATTACAAATTATCCTGAATTAGCAAAAGAGATAAATAAATATGAA
GAGGAGAGATGATATGAGTAGTTTTACAAGTGAGCTCACAATATATGAAATCATTCTTAG
AATTTTTATGTCGATAATTATTGGAGGTATGATTGGATATGAAAGAGGGCATCATAATAG
GCCAGCAGGTTTTAGAACCCATATATTAGTTTGTCTTGGGGCAACAATAGTGTCTATGAT
TCAAGATCAGTTGAGAATAAATTTACATAATTATGCGTTAGCTTTTCCAGAAGCTTCTCA
AGTGTTAAAAACTGATTTAGGACGTATAGGAGCTCAAGTAGTTAGTGGTATAGGTTTTTT
AGGTGCTGGGACAATAATGAGAGATAAAGGAATCATAGGAGGATTAACAACAGCAGCCTC
AATTTGGGCAACTGGATGTTTGGGATTGAGTATAGGATGGGGATTTTATTATTTAGCTAT
TCCATCTGGTGTGGCTATAATAATAGTTTTAGTGACGTTAAAGAAATTGGAGCGTTATTG
GATAGAAAATAAGCATATAGGAAAATTAGTTGTTTCTTTTAGCAAAGAGATAGATTTTTC
ACAAGCGTTAGTAGAAACTTATAATTTTTTTAAAGAAAATAATATAAGAATAAAGCATAT
TGAAAAAGATATGGTAGAAGGTAAAGTAGAGTACACTTTAATAATGGCAAAACAGATAGA
TATTTTAGATGTGATGTCAGAGCTTTCAAGATGTAGTCATATTTCTCAAGTTAAAATTTT
ATAATGTTGAAAAATAAAAATTAAAAGATAAGGTGAAAAATTGTTTTAAAAGATGATAAA
ATTATATAAATTTATGAGGAGTTTAGTTGCTTATACTTGGTAAACTCCTCATTTTTATTT
TAAAGAGTTTTAACAAGAATATAATTAAATGAAGAAGAGAAGTCTTTAAAAATACTTTTA
TAATTTAAAAACGTAATTTTTTATAACGATTTCCATAAATTTTATTGTAAAAAGAATAAA
GAAGTGGTAGAATTTTATTATATTATATATAGAGAGGGATATAAAATATGAAGAATTTTA
TTAAATTAATCAAAGCAGAGATAAAAAATATAAAAAATGTTAAACATGGGATAATTGATT
TTAAAACTAATATTACAGGAATATATGGACAAAATGGTTCTGGAAAAACTGCTTTAGTAG
ATTCTACTAATATATTAAAAGCTTATTTATTAGGAAGAAAATTAGACTCTTTTTATGATT
TAATTAATGTAGAAGCTAAAACTTGTAATCTAGATTTTACATTCGAAGTTGAGATAAGTG
AGAAAAAATATAAAATATTTTTAGAAGTTACTCTAAAAAAAATAAAGAAATTTGTTGAAA
ATGAAGAAGTTAATGGGGTTGTTGTAGATAAGGAGATTATAAAATACTCTGAAATTATTG
GGGAAAAAGCAACAAGTAAAAAAGTTTTAATTGGAAGTTCTAAAAAAGAAGTTCTAAAGA
ATAGTGAAAGTTTTAAAAAATTACTTTTAGATGAAGAAGAGAAAATTAATTTGATGGTTA
TAAAAAAAGTAGCTGAAAATGAGTCAACTTCATTTTTATTTATAGAAGAATTAATGAAAG
TTCTAATTAAATATAAGGAAAATTATCAAGAAATAATCAATATAATTTTAGCTTTAAAAA
AATTTGGAGTAAGTGATTTAATTGTAATTACAAATGAAAATCTAGGTATTATTAATATGA
ATAATGTCTTTCCTTTAAATGTAAGGACTAATAAAAGTTTTGGAAGTTTTTTAATTACTG
AGCAAAATATAGTAATTGATGAAAAAATGTGTGATGAGCTTCATAGAGTTATAGAACAGA
TAAATATTGTTTTACATTCAATAATTCCAAATATGAGTTTAGATTTATTCGAAAAAAATA
AAGAACTTGTAGAAAAAAATAGGGTAAATGTAGTCTTCCAATTAATTTCTATAAGAAATG
GTAAGAAAATACCTTTTAAAAATGAATCAGAGGGAATTAAAAAAATTGTATCTATCCTAA
GTGCTGTAATAGCCACTTATCATAATAAGGGAATATGCTTAGTAGTTGATGAACTAGACT
CTGGAATATTTGAGTATTTACTTGGGGAGCTATTATCTATATTAGATGAAGGTATTAAAG
GACAATTGATTTTTACTTCTCATAATTTAAGAGTATTGGAAAAGTTAGATAAGGACTCTC
TTGTATTTACAACAGTTAATGAAGAAAATAGATATCTTAGACTAAAAAATATTAAACCAA
GTAATAATCTAAGAGATGTGTATATTAGAGAGATGACTATGCAGGAACAAAATGAGATTT
TATACGAAGAAACAAATAATGGAGATATAGAATTTGCTCTATATGAGGCAGGTGTATTAG
ATGCCAAAAAGTAATGAAGAGGAAATCAAAAAAAGAAAAGTAGTTTTAATTTTAGTTGAA
GGAGCAAGTGATAAAACTGCTCTAGGGTTAATAGAAAAATTTTATAGAAGTAGAAACTTA
AAGGTTTATATAACAAATGGAGATATAACTTCAAATGGAACTACAACATTTACTAACTGT
ACAGATAGTTTAAAAGAGATTGTTAGAGAATTTAGAGAGGATAAAAAATTAGAAAAAGAG
GATATATCAGAAATAATTCATATTATTGATACTGATGGAGCTTTTATTCCTGATGATTGT
ATTGTAGTTGATAAAACTCTTTCTGATTTTTATTATACTTTAGATTGTATAAAAGCTAAT
AGTAAGAGAAAAGTAAAGATTAGAAATGATAGGAAAATAGAAATTATTCAAAAATTATTG
AATACTAAAAAAATAGATAAAGCAATTAATTATAGAATGTTTTATATGTCTTGTAATTTA
GACCATGTTCTTCACAATGAAATGAATTTAGATAATACTTTGAAAGTAGAAAAAGCTTTT
GAATTTAGAAGAAAATTTAATAATAATAAAAGTGGATTTATAGAATTTTTTAACTCTTCC
GAATGTAAAGCTAATGGAAATTATAAAGCTACTTGGGATTTTATTCAACAAGGGAAAAAC
TCCTAAAAAAGATATAATAATTGGTGGATATTTCTTAATGAGTTAGAAGCTGAAGAAAAT
AAATAATAGGAGAACGAGTTATCATAAATTGTAAAAAAATAAACAAAGAATTATAAATAA
CTTATTTAATAATAAATTTAACTTAAATAATTTGTTACTAATAGAGCAGAATCAAGAGTA
GTATGCTCCTCTCAAATAGTCAGAGTTATATGAAAAAATTAAAAATATACAGTAATATTT
TAATTATAATACAAAACTAAAAATATAATCAATTGTAAAGGAGGAGTGTGGTATAAGTTT
TATATTTATATCATACAAGTTAAAATGAGCTTGGGAAATATTTTAAAAAAAATGGAAAGA
GATTCCTTTTCTTTAAGAGATAAGGGGACAAGATTTGAAGAATTAATAAAAAATTGGTTT
TTATCAGCTCCACTATATTGTGATGATATTAAAGAAATATGGTTATGGAATGAATTTCCA
TACAGAAATCAGTTTGGTGGAAGTGATAGTGGAATAGATTTAGTTATTTTGACAGATAAG
AATGAATATCAAGCTGTACAATGTAAATTTTATAGTTCTGATAAACATATAGATAAAGCA
GATGTAGATACATTTATCTCTACTTCAGCTAAACTTTTTGAAGTTGATGGGATAAAAGTA
AAGTTTTCAAGTAGATTATTTGTTTCTACAACTAACCATTGGTCTAAAAAAGCTAGTGAT
TTAATAGAAAACCAAGAGATACCTGTTACAAGAATTTCATTAAATACTCTTGAAGATTCA
GGGGTAGATTGGGATAAATTATATTTAGGAAATACTGGAGATAAAGCTAGAAAAGAGAAG
AAAAAAATTAGAGAACATCAAGAATCAGCTTTAAAAAATGTTCATTCACATTTTAAAAGT
GCTAATAGAGGAAAGTTAATCATGGCTTGTGGAACAGGAAAGACTTTTACTTCACTAAAG
ATAGCTGAAAATGAAACTAATGGAAATGGATTAATTTTATTTTTAGTACCTTCAATAGCA
CTATTGGGGCAAACATTAAGAGAGTGGTCTAGTGATATAGAAGGGAAATTATATCCTATC
TGTATATGTTCAGACTCAAAAATTACTAAAAAAACTAATAATGATAGTACAGGAATGAGT
GTTGTTGATTTAGCTTTGCCAGCTACTACTGATGTAAATAAAATTGTAAGTCAATTAGAA
ACTTTAAAGGATAAAGAAGGTTTAAAAGTTGTTTTTTCAACTTATCAATCAATAGATGTA
ATTTCTAGGGCTCAACAGGAAATACTAGCTAAAGATTCTACTTTTGGAGTTTTTGATTTA
ATAGTTTGTGATGAAGCTCATAGAACAACAGGGGTAGCTCTTGCTAATGAAGAGGAAAGT
AATTTTATAAAAGTTCATGATAATGAGTTTATAAAAGCTAAGAAAAGACTATATATGACA
GCTACACCAAGACTTTATGATGATAACTCAAAATCTAAAGCTAAAGAAAATAATGCTTAT
CTATGTTCTATGGACGATAGAGGAATCTATGGAGATGAAATATACAGAATTGGATTTGGA
GAAGCTGTTCAAAGAGAATTATTAACAGATTATAAAGTTTTAATTTTAACATTAAATCAT
AGTCAAGTTCCTAGAGAGATACAAGCTTTAATTTCAAATGGAGATATTGAATTTAAGATA
GATGACGCTTCAAAACTAATGGGGTGTATCAATGGATTATCTAAACAAATTCTTGATAAA
GAAGGAATAGTAAAAGCTTCTGACCCTAACCCAATGAAGAGAGCAGTTGCTTTTTGTAGA
GATATAAAGACATCTAAGAAGATTACAAGTGATTTAAATGAGTTCTCAAATACTTATATA
TCTTCATTAAAAGAAGAAGTACAAGAAAAGATGGTTGAAGTTTCTTCTAAGCATATTGAT
GGAGGAATGAATGCTCTTGAAAGAGAAAATCTATTATCTTGGCTAAAACAGGATAGTAAA
AATGAAAGAGAGTGTAAAATTCTTACCAATGCCAGATGTCTTAGTGAAGGAGTAGACGTT
CCTACACTTGATGCAGTACTATTTTTATCAGCTAAAAACTCACAAGTAGATGTAGTTCAA
TCTGTTGGTAGAGTTATGAGAAGGGCAGAAGGGAAAAAATATGGATATATAATAATACCT
GTTGTTGTTCCAGCAGATAAGAAACCTGAAGAAGCTCTAAATGATAATGAAACATATAAA
GTAGTTTGGAGTGTATTAAATGCTCTAAGAGCTCATGATGAAAGATTTAATGCTGAAATT
AATAAAATAGACTTAAATAAAAGAAAACCCCAAAATATCCTAATAGGAACAGTAGATAAT
ACAGGAAAAGAAAGAAAATATAAAGAAAATAAATATGAAGTAAATGAAAGACAAATGAGT
CTTAATATGGATATAGACAGATTACAAAATGCTATATATGCTAAGATGGTTGAGAAAGTT
GGAGATAGAAAATACTTTGAACGTTGGGCTAAAGATGTTGCTAGAATAGCACAAATTCAA
ATTGATAGAATAAGAGATTTGATTGCTAGAGATAAGCAATGTAAGAAAGCTTTTAATAAA
TTTATAGAGGGATTACAGAAAAATATTAGTCCTGATATTGATGAAGAGCAAGGAATAGAG
ATGTTATCTCAACATATAATAACCAGACCTATATTTGAAGCTTTATTTGAGGGATATTCG
TTTGTTAAGAATAATCCTATATCTCATTCTATGCAAGATATTTTAGATTTTTTATTACAA
GGACAAATAGAAAAGGAAACTGAAGAGTTAAATAAGTTTTATGAAGATATTAAATTTAAA
ATAGAAAAGATTGATAATGCTGAAGGAAAACAAAGAATTATAGTTGAGCTATATGATAAA
TTCTTTAAAACTGCTTTTGATAAATTAGTAGATAAATTAGGAATAGTATATACTCCTGTT
GAAGTAGTTGATTTTATTATCAATTCAGTAGAAGAGCTTTTAAATAAAGAGTTTGGAAGA
AGTTTAAGCGATGAAAACGTTAATATCTTAGACCCATTTACAGGAACAGGAACTTTTATT
TCAAGACTTTTACAAAGTAGAATAATCAAAAATAAAGATTTAGAAAGAAAGTATAAGTAT
GAAATCTATGCTAATGAGTTAGTTCTGTTGGCTTATTATATAGCAACTGTAAATATAGAG
AATGTGTATCATGACTTAGAAAAGGAAAATTCTATTGAAGAGGTTGATTATAAAGAATTT
GAAGGAATTTGTTTAACGGATACTTTTCAATTAAGTGAAGATGATAATGAGATTCAAATG
TTTGACTTAGCTTTTAAAGAAAATTCTGAAAGAGTAAATAGACAAAAGAAAGCACCACTA
CAAGTTATAATAGGGAATCCTCCATATACAATAGGACAAAGTTCTGCTAATGATAATGCC
CAAAATAAAAAATATCCTAAATTAGATAATAAAATATTAGAAACATATTCAAAGGAATCT
TCTGCAGGATTAAATAAAGCATTATATGATGCGTATATTAAAGCATTTAGATGGGCAACT
GATAGATTAGATAAAACAGGTGGTATAATAGGTTTTGTAACAAATGGAGCTTGGATTGAT
GGTGGTTCTACTTCAGGATTTAGAAAAGTTATTGAAAAAGAATTTACTTCAATTTATGTA
TTTAATTTAAGAGGAAATCAAAGAACTTCAGGAGAACTTTCAAGAAAAGAAGGTGGAAAA
ATATTTGGTAGTGGCTCAAGAACTCCAATCGCAATAACATTCTTAATAAAAAATCCTAAT
ATTAAGAAAGAAAAAGCTTCTATTTACTATCATGATATAGGTGATTATTTAACAAGAGAA
GAAAAACTAAAAATAATCTCTAATTTTAAATCAGTAAAAAATATAGATTGGATAATATTA
ACTCCTAATCAAGAGGGGGATTGGATTAATCAAAGAAATGAAAAGTTTGATACTTTTATT
CCTTTAATTGATAAAGATAATAAAAATAATAAAAATACTTTCTTCAATATTTCATCTAAC
GGAGTAGTAACTAATAGGGATACATGGGTGTATTCTTATTCAAAAGGACAATTAGAAAAA
CAGATGAGAGATACTATAAAATTCTATAATACTCAGATTGATAAGATAGAAAAAGTTAGA
AAAACAGATGAAAATAGTGATATAGAAGATATTATAGATACTAATCCTAATAATATTAGT
TGGTCAGCTGATTTAAAGAAAAGAGCTAATAGATTAGAGAAAGATATTTTTGATATAAAC
GAAATAAAAGTTTCATTATATAGACCTTTTTCAAAACAACATTTATATTACTCTAAAAAA
TGGATAGAAAGATTTTCTCAACAAAGTAAATTTAAAGGAGTTGCCATTGGAATGTTGGGA
ATAGGAGGAAAACATAATTTTTCTTCTCTTATTTTAAAAGAAATTGGAGATATTCAAACT
TTTCAAAATGCGAATTTTTATCCTTTATATTATAGTGAAGAAAGTTCAAATAGTACTTTA
TTTACTTCTAAAGAAAATAAGAAAGATGGAATAACAGATTTTATCTATAATTTAGCTAGA
GAAAAATATGGAGTGCCAAGAATAACTAAAGAGGATATTTTCTATTATGTCTATGGATTC
TTACATAATGAAGATTATAGAAAAGAATTTGAAGCAGATTTAAAGAAAACTATACCGAAA
TTACCTTTAGTTGACGAATACCAAGATTTTAAAAAGTATTCTGATATAGGAAGAGAATTA
GCAGAACTTCATCTAAACTATGAAACTCTTGAAAGACCTGAAGGAATTATAGTTGAAGGA
GAAGAATTAGGAAATTATAGAGTTGAAAAAATGAGCTTCATAAAAAAAGGAGTAAAAGAT
ACTATAAATTATAATAGTAGTATAACTATAAAAAATATTCCTTTAGAAGCTTATGATTAC
CAAGTTAATGGAAAGAGTGCTATTGAATGGATAATGGAAAGATATGCTGTAATAACAAAT
AAAGATAGTGGTATTACAAATGACCCTAACCTTTGGTGTGATGAGCATAATGACCCTAAA
TATATTTTAAATCTTTTATTAAGTATAATAACTCTTTCATTGAAAACTAATGAGCTAGTA
AAAGAGTTACCTAAAGTTGAGTTTTAAATAATATTTTTATAGAGAGCAAAATTTGCTCTC
TATATGTTTCTTAAGGAGGTATTAAAAATGACAAATAGATTAAATAAAAATGAAACATTA
GAAAGAATAGTAAAAAATATGGATATAACACCAACAATGTATAGAAATGCTGAAGATAAG
TATAAAGCTTTAGCAAAATATTTAGGAGATAATGGTTTAGAATGTGATATTTATCCACAG
GGGTCATTTTCATTAGGGACTGTTATAAAACCATTAAAAGAAGGAAAAAGAAAAGAATAT
GATTTAGATTTTATATGTGTTATTAACAATAAGGGAGATTTAGAAGCAAAAAAGTTTAGA
GAAAAAATATGGGAAATACTTAATCAAAATGAAAATTATTCAAAAAGAATAAAAGAATAT
GACAAATGCTTTACATTGGAATATAGTGAAATCAATGGAACAGGATTTAATATAGATGTT
CTTCCAGCAAAATCTTATATCAATAATTTTATTTTATTAATAAATAAGATTGATAAGGAA
AATGTAGAGTGGTTTAAAGGGAATCCTAAGGGTTATAGTGAATGGTTTAAATCAGTTAAT
GATAGATATCCACAAGCACAGAAAATTAATGAGTTTAATAATAGTTTAATAGCAAAAGAA
AGTGTAGAAGAGTTACCTGATTATTTTGATAGAACTTCTCTACAAAGAGTTATTCAAATT
TTAAAATACCATAGAGATTATTTTTACCATATGAGAAGAAAAGAAAATAAAAAAGTAATA
TCAGCAATAATTACAACATTATGTACTAAAATTGCTGAAACTACTAATTTTACTCAGTTA
AATACAATAGATTTATTAACTTATATTACTTCTGAGTTATGTATTTATGCTCAATTACTT
TCTAGAGATAATTTAGACCAAAGATATACAAATAGAACTGTTATTAAAAAAATAAATTGT
AAATGGGAAATAATCAATCCTGTAAATTCAGAAGATAATTTAGCTGACAGTTGGAATGAA
GATATTGAAAAACCAAAATTATTTTTTGAATGGATAGAAGAAATCAGAAAAGAGTTTGCA
ATAACAAATGAAAAAGAATACTTGAGTAATTTTTCTAATATATTTGGTAAAGAAAATTTA
AGTGATGAGATGAAATCAATTTTAGGAGCTTCTCAAATTGTTGAACCTATGAAACCATGG
AGGAAATGATGGAATATGTATATGAATTTTTAAAAAATTTTCCTTTTTTTAAAATAATAG
AGAACACGTCTAAAGAATTTGTTATGCAAGGTTACTTAGAATTTAATTTAGAATATAAGG
GGATAATTTTATATAAAAAACTTCTTTTAAAAATAGTAGTTAATAAAAATTATCCTATTT
CATTACCTAAAGTTTATGATGTTGAAAACATTCTTTTAAAGACTTTTCATAAAAACGCTG
ATGGTAGTTTATGTTTAGGAACAGAATTAGAATTAAGAAAGGCTCTTTTTAATGATTACT
CTTTAAAAAATTGGATAAATCAATGCTTAAATCCTTTTATTTATTCCTCATTATATTTTG
AAAAATATAAAGAACCAATTTTTGGAGAAAGAGAGCATGGAACAAAAGGAGAATTAAATT
CTATTAAAGATTATTTAGAACTTTCTACCTTTAGAGAAACATATTTATTTCTTAATATTA
TTTTATTTAGAAAATATAAAAGAAAGATTTTTAAAAGAAATAATAAGATAAAAAAAATCC
TATGTCCCTTGTGTGATAATAGATTTTTTAAATGTAAACATTATTTGAAATTAAGAGAAT
TAGATTTGTATTTTAATAATAATTTATTAAAATATTTAAAAGATTTAATACAAAATTATG
AAATGGAGGTAGAATATGATAAATATAAAAAATAAACAAAATTCTCAAGAAATTTTAGAT
TTATTATTTTTACAAAGAATTTATTGTGAAAAAATAGAAAACATGACTATTAAAATATAT
TTATTTACAGTTTTTATAGCTATTATAGGAATTTTTGCTCAAAATTATTATTATTTAATA
GTTTTAAATTTAATTTTAATTATTTATACAAATTATTTAATTAATAAAAGAAAAGAAAAA
ATTACAATAATGGCAACAATAAAAGAAATTATTGACAGGACTTTATTTAATTTAAAAAAT
CTAAGATTAGAATGTTCTAGAGAAAAAATAGAAGAATATTTAATAATTGAAAAAGAAAAA
AAAGCTAAAAGATATAACAAAGAAATTAGTAATAGTGGGACAGATAAGTATAGAGGAGTA
AGAGATTGGTATTCATATGAAGAAGAATTAAATGATGAGCAAATTATTTTAAGTTGCCAA
AAACAAAATTGTTATTTTACAGAAAGTCTATTAGGTTCTTTTAGTAAGTCAATATTAATT
CTAGTATTTTTAATTTTTATAGTTCTACTGTGTTATGGTAGACAAGTAACAATAGAAAAA
CTAATTATTTACTATCTATATCCTTTTGCTACATTTTTAACATTAATTATGAATGATTTT
CAAAATTATAAAAGTTTTAAAGAAATTCTAAAGGAATTAAAAATAGAATTCGATAATATA
AAAAGTAAGAAAAAGATTCAAGAAAAAGACTTAGAAAAAATTCAAAACTTAATATATTTA
TATAGAAAAACTGAATATCGTCCACCTCTAGAAATTATACATTGGAAATTTTCTAAAACA
TTACATAAGAAGTGGGAAACAATAAAAAAACACTTTATAATCACCTTTTGAAATAATAAA
AAAATATCAAATTAGAGTCTACTTGTAGAGATTTACATGTTTATATAGCTCAAAGTAATA
TTTCTATTTATGGTGATTGTAAAATATTACAACCAAGTAAGAAAGGTTTAATTAATGATA
AAGACAAGTATATTAGGGGGCCTGAGTGATAATTCATTAATTGGAGAAATTGACATAGAA
AATTATTTAAACTGAAAATTACTTTCACAAACGTTAAAGGTATCAGAGTAATTAATAAAA
GGAGAGTGATTTTAATATGAAGGAGAAAAAAGTGAACTACTATATATTTAGAATTGATTA
TTCAAAAAGAGATTATTTTAAGAAAAATCTAGAAAAAGGTGTTTTAAGACAAGGTTGGGG
AGTAGAAAACTTATCCTTGCTTGATGAAAATGGAGAAGTTAGAAACCAAGAGGAATGGGT
TAATGCTTGTCCAGAAAGTTGGAGAAATACTGATGAAGCTAGAAGATATCTTAGAAATAA
AAATAGTAACCTAAGAAAAATGTTAGAGATGAAAGAGGGAGATATAATTCTTATTCCTAA
ATTCCCAGAGTGGAATATGTTTTCTTTATACAGAGTTACAGGAAAATACTATTTTAACTT
AGAAGAAACAGCAGTAGATTATGGACATTGTATTCCTGTAAAAATTGCTACTACATATCC
ATATGAAATAGACAAATGCTTTACTTACAATGGAAATGATGCCACTAAAATAATTCATAG
TAAGTTAAGAGGGTATCAAACCTCTATAAATAGTGTTTATAACAAAGAGATAATTAAAGC
TATTGAAAGTCTATTACAGATAAAAAGTATAAAAGAAGTATCTCTAATAACAGAGATTTT
AAGAAATATCTTTGAAAAAAATATAAAGAATATGGAAAATCTGAATAAAGAAATTTTTTC
TGTTAGACCTAATGATGTAGAAGAAATTGTAGAAGATATTTTTAAAAAACAAGGGTATTT
AGTTGAAAGTAAAAATTCCTATGATAAAAAAGGTGGAGATTCTGATAGAACTTTTATAAA
ACCTCTTCCAATATTGAGTGAAGTAAATGATGAGATAGGTAGTTGTAGAGTCTATGTACA
GATTAAGAAAAAAGATGGCGAATATGATGAAGATGAAGGAATTAAGCAACTTGAGAAGAT
AGTTGCCACTAAAGAAAATATTGAAGGGAAAGATAATAAATTTAATAATTTTTATAAGGT
TTTAGTATGTACAGGGGAGTTTAGCTCTAGAATAAAAGAGTTAGCTCAAGAAAAAAATAT
TATTCTAATAGATGGAATCCAACTTATAAGAATGTGCCTTAAAAATATTTAAGTGGAAAA
ATAAGAGTTTTAATTCAACTCCTCAGACGTTGTCTGAGGAATTGAAACTTTCATAACTTT
ATTTATTAAATTGGTCAGACACTGTCTGACTAATTTTTATTTTGCAGGAACTCATGTGAT
AAAAAAAGAGATACATTTGTATCTCCTAATTATCAGATTATGTTTACCAATGGTGCCTAA
GGGGGGACTCGAACCCCCAAGGCTTTACAGCCAACAGATTTTGAGTCTGTCGTGTTTACC
AATTTCACCACTCAGGCATTGAAGTTTACTCAATTATAATATACTATTTTATGGACTTTG
TCAATATTTTTTTACATATTTATATTAGCTAGTCCTATATAAGAATTGTTTAGAAAAAGA
TATATTATTTTGGGATTGATTGGAGAAAACTTTATAAAAATATCTTGTCCATTTAATCCT
TTTAAAGCAGATGAGATATATTGAAAATTCTTTACTCTTACTTTTGAATCAGTTATTTTT
CTTGTTGTATTTTGTAATAAAATATCTAATTGACGTATATACTTAATGTCATTTATAGTA
TTATAATTAATAGAAAAAGCGTACTCTTTCTTTTGAATGTATATATAATTACTTAAAAAT
TCCGTTAATTCTAAAAGAGTCAATTCATAGTTTTTCTTTTTATAGAAATCTTCAATATCT
TCTTTTATAAACATTATAAATTTATTAACTTCACTATTTTCTGTATAGTGTTCACTAATT
TTTACTCCTAATTCATTATAAATTTCTTTTAAGACTTTTTTATTACTTATATTTTTAGAA
GCAACTAAAATTTCCTTAGGTAGTATAAATTTTTCATTTTTTAGGGATGCTTTTAATATC
CCTTCACGAATAAACCCTAATAGGGAATAAAAATTTGAAAAATAGTAATCAATTGCAAAG
TTAATTGGCTCTAATGAAGCTGAATCTAGCATGATAAGTAGTCTAGGGACCACTTTTTTA
TTTGAAAAAAAATCATCAACTAAAACATATAAAGGAACATCAAAAACTAAGTAACATTGA
TTTTCTTTTTTGATCTTTTCCATATATCTAACTGTGGTTTTATTAAAAAATTCATCTATA
TTGTTGACTATTCTATAGAATGTAGCATAACTTATTGAAAAACTCTCAGGTAATTTTGTT
TTGCACTTTTCGTAAAGTTTTGCTATACTAGTTTCTTTTGAATCTTTACAAATATTTTTT
ATAAGTTCTAAATTTTCCTCATCAAGGTTTCTAAATGAATTTTTATCTTCTCTAGATTTT
TTTTCTAATCCTAGAATTCCACTTTTTTTATAGGCATTGACCCATCTTTTAAGTGTGGCG
TAAGAGATGTTTTTTTCTTCTTCTATCTCTTTTAATTTTTTTTTCTTTTTCAAAAAAGGC
TCAATTATTTTGAAACGTATTAACTCTAAATTTTCTTTTTCTTTCAACTTGAACCCCCCT
TAATTCCTGTATTTATTATAGTAAAATGATACAATATTTTTAAAAAAAAATCAATATAAA
ATAAAAAAAGCTCAAAAAAATTGAAAAAAATATTGACTTTTTTAAGGAATTAAGATATAT
TAAACCTAACAGGTAAAATATATTTATGGAGGCGAAATATGAAAATATTTGCAGAGGTTC
AAAAAATTGGAAAAGCTCTGATGACACCAGTTGCAATTCTTCCAGCAGCAGGGTTATTCT
TAGCATTTGGAAACAAGTTACAATTTACACTTATGGAACAAGCTGGGCAGATAATTTTTA
GCAATTTACCTTTATTATTTGCGATAGGAACAGCTATTGGACTTGTAGGTGGAGATGGAA
TCGCAGCTTTAGCAGCAGTAGTTGCCATACTAATAATGAATACTACTATGGGAATAATGT
CAAATGCAGCTGTAGGAGTAGCTAGTGGAGATTTATCTTATGCTACTGTATTAGGAATAC
CTACTCTTCAAACTGGGGTATTTGGAGGGTTAATAGCCGGGATAATAGCAGCTATTTGTT
ATAAAAAATTCTATAAAACTGAATTACCAGCTTTTTTAGGATTCTTTGCAGGGAAAAGAT
TAGTTCCAATAATGACAGCTGTTTTAGCGTTTATAGTAGGATTGGCTATGCCAACTATTT
GGCAACCGGTACAAATAGGGTTAGCAAAATTATCATTTTTAGCTAATGAGGTCAATACTA
ATATTTCAACATTTATATTTGGAGTTATAGAAAGAGCATTGATTCCTTTTGGTTTACACC
ATATATTTTATGCACCTTTCTGGTATCAATTTGGGGAATATACAAATAGTCTTGGACAAG
TTGTTCAAGGGGACCAAACTATTTGGTTTGCAATGTTAAGAGATGGAGTTCAATCATTTA
GTTCAGCAACATATGAAGGAGCAGGGAAATTTTTAACAGGAAAATTTGTATTTATGATGT
TTGGTTTGCCAGCAGCAGCTTTAGCTATGTATCAAGAAGCTAGACCAGAAAATAAAAAGT
TAGTTGGAGGTATTTTATTCTCAGCTGCCTTAACAAGTTTTTTAACTGGAATTACTGAAC
CATTAGAGTTTTCTTTCCTATTTGTTGCGCCAGTATTGTATGGAATACATTGTCTATTTG
CAGGACTTTCATTCATGTTAATGAACTTATTACAAGTTAGAATAGGGATGACTTTTTCTG
GAGGATTAATAGATTATATTGTATTTGGTGTTCTACCTGGTACAAGTGGATTCCAAACAA
GATGGTATATGGTAATAGTAGTAGGAATTTGTTTCTCAATTATCTACTATTTTGGATTTA
GATTTGCAATTAGAAAGTTTAATTTAAAAACTCCTGGAAGAGATGAGGGAAGTTCTGAAG
ATGATGCTCAAATTGCAGATGGAGATGCATTGGCAGTAGGAGTATTAGAAGCTTTAGGTG
GAAAAGAAAATTTAATTTCTCTAGATTCTTGTATAACAAGATTAAGAGTAGAGGTAAAGG
ATGCTAGTTTAGTAAAAGATTCTGACCTTAAAAAATTAGGAGCTTCTGGGGTATTAAAAG
TTGGAGCTCATGGTGTACAAGCTATATTTGGTTCAAAGGCACAATTTATATGTAATGATT
TGAAAAAGATGACTGGGGTTTAAAATAATATAGAAGTCATGTGGGTAAATTAAAAGATGA
GGGTCTTTTAAGTGAATCTATGGGTAAAAAGAGCTACTATAGAAATATAGTAGCTCTTTT
ATATATAAAATAAAAAGTTTAATAAAACAAAAATAAATAAATTTTGTAAAGAACTTAGGT
AGAACAAATTTATTGAAAATGATAATGTTCATCAGTGAGATGGAGTACGTGTCTGTATCT
ATGTCTGAGTGAGAAATAAACACAAGCAATTCCTATATACCCAACTCCAGCAATTAAAAA
TACTCTATCCTTAAAAAAATAATAAAATTCTATTCCAAAAAAACTTCCAGTTAAAAAGAT
AAGAACACTGAAAAGACAGAAATATATTTTCCATCTGTCTTGTTTTTTTCCTTTTAGGTA
ATGACCTAAATATACTCCAGCATCTGTAATATTTCCACTGATATGACTAGTTCTTACAAC
AACGCCTTTATAGGAGATAAAGAGTCCATTTTGCACACCGATCATGAAAGGAAGATAATA
GAAAAATAACCAGGTATCTTTTACAGTAGCATATAAAAAAAGAAGTCCAATTCCAAGGAA
AAGCATAGAGTAACCATATCTTCTTTTTAGATTAAATTCTCTGCCATCGACTAAAAATCC
AGATATAGTAGAACCAGCTACAAAGGCTAGAACAATAGAAAAAATTTTGATAACTTCTAA
AAAATTACCACTACCAACATTAATAGCTACTTTAGAAATATGACCAGTAAAATGTGAAAC
AGTATAGGAGTATTTAGCAATACTTATTGTATTGATAAATCCGCCAAAAAAACAGAGCAT
ATAGATCCAATGTAACAAAAGCCTATGTAAAACTTTCATTTATTCACCCCAAATAAATTT
TCTTATTCAATCTGATAATACCCCCTTTTTAGTAAAAATTCAAGAGGGATTTTTTTAATA
TTGAAAATATTTTAAAAATTTAGATCAGGAAAAATAAAGAGGTATGATATAATTGAGTTG
AATAATTGAGAGTAGTTAGGAGGGAAAGAATGGAACTAAATGAAAAGCAATATGAAGCAA
TAAAAACAATAGATGGACCATTACTTTTGATTTCTGGACCAGGTTCTGGAAAGACTAGAA
CATTGGTAGAAAGAGCTACATATTTATTGGTAGATAAAAAAGTAAAACCAGAAAATATTT
TTCTTTCAACTTTTACAGAGAAATCAGCTAGGGAATTATTGCTAAGAATATCTGATAGAA
TAAAAGAGAGCAATGAGAAAATAAATATAAATGAGATGTACATTGGAACTCTTCACTCTA
TATTTTTAAGAATGATAGATGAGAATATTGAATACTCTTTTTTTAGAGATGGATATAGAG
TATTAGATGATATTGACCAACAATTTTTTATATATAGTAGAATAAAAAGATTTAGTGAGA
TAGAAGGATATAGAGATTTTTTTAAAGATATTCCAGGGATAAATAGTTGGGAGAGAAGTA
AAAAAATTCTATGGTGGCTTAATAAGATAAATGAAGAGGGAAAAAGATTAGATAATATAA
GAACTGAAAATAGAAAAATCCTATTTTTAAAAGAGGCTCATAGGGTATATCATGAGATGC
TAGTAGAGAAAAACCTGATGGATTTTACTACTATTCAAAGAGAGTTATATAGAATACTTC
ATAGAGAAGAGGTATTAGAGAAATTACAAAATAGGATAGAGTATATAATGATAGATGAGT
ATCAGGATACTAATACTATTCAAGAAAAGATAATTTTTATGTTGGGAGGAAAAAAAGAGA
ATATCTGTGTAGTAGGAGATGATGACCAAGGTATATACAGATTTAGAGGGGCAACAGTTA
GAAATATCTTAAGATTTCCAGAGAGATTTGAAAAGGGAAGATGTAAAAAGATAAACTTAG
ATATAAACTATCGTTCCCATGATGATATTATAAGATTTTGTAACAGATGGATAAAGCTTA
TCAACTGGAGGGAGTTTAGGTATGAAAAGGAGATAGTAGCTCCAGAAGGTAAAGAGTTTT
CAAAAACTAGTGGAGTTATAAGAATAGGTGGAGATTCTGAGAAGCATTGGAAGGATAATA
TATATAAATTTATAAAAAAACTCTATACAACTAAAAAAATATTTGATTATAGCCAAGTGG
CTTTTCTTTTTAGAAGTGTGCAAAATCCCAATGTAAAAGAGTTAAAAAACTATTTGGAGG
AGTGTGGAATCCCAATATACTCTCCACGTTCTAAAGATTTTTTTGATAGAATTGAGATAA
AGCTTACAATAGGAGCTCTTCTTGTATACTTTCCTCAATGTAAATATCTAGTATTAGATG
AGGTACAAAATAGAGGGCAGTCAGTATTTTATTACTATAAAGATTGTTTAACTCAATTAA
AAAAAGTGATACAAGATGATGAAGAACTATATAAGTGGCTAGTTGAAAGAAGAAAAGCCA
ATGCCAGTGAAGAGGTAGTAACTATTCCAAGTTTAAGAAAGGTTTTCTACTCTCTATTAC
AGTTTGAGACATTTAAAAAGTTTATAAAACTAGAGAGTGAAGGGGTAAACGAGGGAAGAG
AAACATACAATCTAGGAGTTTTTACTGAGATATTGGAAAAATTTGAGAGATTATCTAAGG
TAGAGGATATAGCTAAAGAGGAGATAGAAAAAGTTGTAAGATATTTCTTTATGGTGTATA
TGAAAAATCTATATCAAAAAAGAGTAGATGAATATGAAAATAAAGAGGAATTTCCACTAG
GAGCTATCCCATTTCTTACTTTTCATCAAGCTAAAGGATTGGAGTTTCCAATTGTAGTAG
TAGGTTCATTGGATTCTTCTCCTGTGGAGAGAGGAAAGACAGAGGAGGATATCCTTGAAG
AGTTATTAAGGCTTGGAGATGATTATGAGCCAAGGGATAGGAAAAATATTTTTGATTTTT
GGAGAATCTACTACACAGCTTTTTCTCGTGCTCAAAATCTTTTAGTACTTACAAGTATAG
AAAATCGTTCAGGAAGAAATGAATTACCATCTAGACCTTTTAGACCAGTGTATGAATCTA
TTCCATATGTAGATGATGAGAGATTTCAGCTAAAAAATTTAGAGGTAGAGCCATTAAAAG
TTACAGAAAATAAGGAGTTATTATCATATACAGGGCATATACTTCTATATGAATTTTGTC
CTTTAAAATACAGATTTATTAAGGGTTTTAAATTTAAAGCTCTAAGTAATCCTAAAACTT
ACTATGGAATTTTTGTGCATAAGGTAATAGAGAGAATACATAAGGAGTTTTTATCTGGAA
TTTTTCAAAGGGAGAGTTTAAAAGAGTTAATAGAAAATATAGGTAGCTCTTTAGAGAAAA
ATTTGAGAACTGATTTCAGTGAGGAGATAAGAGAGAAAGTAAAATTAGAGGTAGAGAGAT
ACCTAGAAAGAAATAATTTAGAGAGTATAATATCTACTGAAGTAAAAAACTACAGTGTAG
AAAAAGATTATATAATAGAGGGAACTCTAGATTTATTAAGAAAAACTTCTAATGGAGTAG
AGCTTATAGATTTTAAAACAGGGGCTTATGATGAAAATAGAGTAGAAAGTTATAAAAGAC
AGTTAGAGATATATACATATCTTCTAAAGGATAGATACACCTTTGATGAGATAAAAGCAT
ATCTTTATTATATTGAGGAGGAAAACTCTCTAGTAGAGATAGAATTAGATGAAAAAAGTA
TAGATAGAACTATAAAAAGGTTTGATTATGTAGCTGAAAGACTTATCAGCGGAGATTTTA
ATCCAAGAGAGTATGGGGAAAAGTGTGGAGAGTGTGAATTTAAATGGTACTGTATGCCAA
AGGAGGAGAATTAGTGAAGATACTTCATTGTTCAGATATTCATTTAGGTAAAAGACCTTT
TGGAACTAGGGAATTTTCAGAAAAAAGATACCTAGATTTTTTTAAAGCATTTGATGAAAT
GGTTGATATAGGTATATCAGAAAATGTGGAACTTCTCATTGTAGCAGGAGATCTATTTGA
TAAAAAAGAGTTATCACCAGATACTTTAGAAAGGACAGAAAAAATTTTTCAAAAATTGAA
AAATAAAGAGATTAAAGTTTTTTTGATAGAGGGGAATCATGATAATATAAATGGAAATGA
TGAGATAAATTCCTGGTTAGGGTATCTTGAAAAAAAAGGTTTTGTGCATAGAGGAAAATA
TAAAATAAATAATAAAGAGTATAATTTTGAAAAATTTAGAATAGGGGATGTAAATATCTA
TGGTCTAGGTTATCCTGGGTTTTTGATAGATGAAGTACTAGAAAAACTTAATTTTGAATT
AAATGAAAATGAAAAAAATATAGTTGTAGTCCACACTGCATTAGGAGGAAGTGAGTATTT
ACCTGGGCTTGCTGCAACTGAATCCATAAAAAATTTAAAGGATAAGGTAATATATATAGC
TGGAGGGCATCTTCATTCTTATCAAGTATATCCTAAAGAGAAACCTTATTTTTTTATACC
TGGTTCTTTGGAATATTGGAATATCTTAAATGAAAAAAGTAATAGAAAAGGTGGAATAAT
ATTTGATACAGAGAGTGGAGAGTATAATTTTATAGAAATAACTCCTAGAAAGAGAATAGA
AGTGAATTTTGAGTATCAAAAGGATGTTAAAGAGGAGTTTAAAAAGTTTTGTGATGAGTT
AAAGCTTACTGGAGAGGAATTGGTAATAGTTAATATACAGATAAAAGAAAACGGTTTTGT
AAATATTGCAGAGTTAGAAAGTATCTTAGAAAACTCTGGGGCATTGAAGGGATATATAAA
GCTAAGATATTTGGATAGCATGGTGGGAGACATAATAAGTGAAAAAGGATACTATACTAT
AAAAGAAGCAGAAAAAAGAATAATTTCTGAGTGGGAGGATTTTAAAGATACAGATAAAAT
TTTAGAGTATCTACAAAAATTTAAAGAATATCAAGAGGAAAGTGACAGGAAAGAAGATTT
TCTCTCTCTTTTTGATAAAATGTTAGAGGAGGAGATAGGAATTGAGAATAAATAGAGTTT
ATTTAGAGAATTATCGTGTTCATGAAAAATTAGAGATAGAATTTTCTAAAGGAATAAATC
TTCTTCTAGGAGAAAATGGTAAGGGAAAATCTTCTATATTAGAAGCTATTGGTTATGCAC
TTTTTGATTCAGGACTCAGGACTAATAATCAAAAAGAAGCTATAAAATATGGGAAAAAAT
CAGCTAAGATAGAGATAGATTTTTTAGGAATTGATAACAATGAGTATAAAGTAGTTAGGA
GAATTCCAGGGGGGACTCAACTTTTTAGAGGAGATAAGGTATTAGAGGGAAGAGTTGAGA
GGATAAAAGAGCTTTGCGGAATAAAGGGTGATATAAAAGATGTATATGACAATGTCATAG
TTGCAAAACAAAATGAATTTATTTTAGCTTTCAAAGAGAGGGCAGCTGATAGAGAGAAAA
TATTTAATAGAGTATTCAATACTGATATATATACTAAGATTTATGAGGGATATTCTAGAG
AGGTATCTACTGAGTATGAAAAAGAATTAGCTTTGGCGGAAAATAGTGTTATTAATATTT
CAGAAGGTTTATTTGATTCTAAGGAAATAGAAGAAAAAATAGATTTTTTAGAGGAAAATT
TTAAAATACAAAATGACTATGAGAGAGTACTTGAAAAAAAAGCTTTGGAGATAAAAATGG
AATTAGAAGAAATTAGATCCTTAGAATCGAGTATTAGTGAACTTGAGATTATGAAGAGAA
ATTCACTTCAAAATTTAGAAAACCAACAAGATAAAAAAAATGAAACAAAATTGCTTATAG
ATGAGAGTATTAAAGCTAATGAAATAGTAGAAGAAAATAGAGCTAAATATGAAAGTTATC
AAATTATCTCTCAACAAATAACAAAGATAAAAGATAGAAAAAAGGAAATAGAAAAAGAAA
AAGAGATATACCTAGAAAGAGAAAGGAGAAAAATTAATTTAGAATATGAATTGTCGCAGC
TATTTGCTGAAAAAGAGGTACTATCTACTAAAGAGGAAGGATTAAAGAAATTTTTTAATG
AAAAAGAACAAATGGAGAAAAAACTTCTACATGAAAAAAGTTTAAAGGAAGTAGAGGCTG
AACAATATAAGAAAAAATTAGAAGAGGTTCAGAGAGTTTTAACTTATTCTTTAGATATGG
AAGAAAAACTTATAAAAGCAGTGCAGACTTTAGATAGACAAAAAGAGAAAATTTTTGAAA
AAAATGAAGAATTAAAAAAAATAATAGAGGAAAAAAATAATTTAGATGGGAAAAACATAT
ATTTAAAATTACAAGAAATAGAGCAGTATGAAAAAAATTTAAAAGATTTAGATGGAGAAA
ATAAAATTTTGTATACTCAAAAAAAAGAGAGTGAAGAGGCTTTAAAAATGTTAAAATCTA
CTATGTGTCCATATCTTGAAGAAGAGTGTCAAAACTTAAAAGGAAGAGATGTAAGTGAGT
TTTTTAACGAAAAGATAGAGATAATAATAAAAAAAATTGAGAAGAATTCTCAAGAAATAG
TTAAATTAGAAAACCTTTTAAAAAATAAAGAGAAATTAAGAAGTGAAATCTATAAATATG
AAGAATTAAGTACAGTTATTGCAGAGAAAAAGAATGAATTAGAAAATGAAAAATTAAGAT
TGGAAAATTGGGATATGAGATATCAGTTAAGAGAGAGGGAGTATTCTGATTATAAAAAAA
ATGAGAATTTTTTAGGTAGTGAGGAGCTAAAAAATTTACAAATAATATATAAAACTAAGT
TGAATGGTTTAGAGATAGAGAAATATGAGGTAGAAATTAGAAATTCTCAAAAAGAAAAAG
AAGAAATAGCAAAGATAATTAAGGAGCTAATATTAGATATACAGAAAATAGATGAGAAAA
TTTTAGAAATAAAAGAGAAAATAAAACAGATAGTGGAGGAGCTTGAAAAAAATAAGGATA
TAGAAAAAAAATTTAAAAATATAATTATAGAATTAGAAGAAAATGAAGAAAAAGTTATAA
ATTTGGAAAAAGCAAAAGAGCTTTATATAGAAAATTATAAGAAAGCTTTAGAAAAAGATA
GGTATGTAGAGAGTTTTCAGAAAATAGAAGAAAATTTGAAATTAGAAAATGAAAATATAA
AAAAAATAGAAAGCAGTCTAGTTTTAAAAAAAGAAAAATTATTTACTTATGATAAAGAAA
ATTTAAATAATGAAGAAAAAAAATTAGATGAAGAATTTAAAGCTTTAAAAACAAAGCTAG
GTGGGATAGAAATAGAAATATCATATCAGAAAGAGAAGCTTTCAGAAATTAAAGAAAAAG
AGAAACGCTTGAAAGAAGAAAAAGAAAAAATAGAAAAGCTGAAATTGAAAGTTTATTTGA
CTAAAAATTTTAGAGAAAAAATAAAAAATATGGGAAAAGAAGTAGCTAAGAATATACTTA
AAGAAATAGAGCTGATTGCTACTGAAAATTTTAGAAAAATAACAGGTAGAGGAGAGAAAA
TAAATTGGTCAAATGAAGATAAAGATAAGTATTCAGTTTATCTGTTAGGAGATAAGGGAG
AACTAAAATTTGAACAGTTATCAGGTGGAGAACAGGTAGCTATAGCAATTGCCATACGAG
GAGCAATGAGTGAAATATTTACAAATAGTAAATTTTCTATTTTTGATGAACCTACTAATA
ATTTAGATAGAGAAAGAAGAAAATATTTAGCTGATTCAATTGCTGAAATATTAAAAAATT
TAGACCAAAGCATAATAGTAACCCATGATGATACTTTTAGAGAAATGGCTGAAAAAGTGA
TAGAGTTATAAAGGTAATGATATTAGAATTATTTCTTAAATTTCTAAAAATTTTATAATA
AAAAAATAATACTTTATTAAATTTTGAATTACAAATAATTGTTGACTAAAATAAAAAAAT
ATGATATAAATATATTGTATAGTTAATTAATAAACTTTTAGTTAAAATATAATTTAAAAA
TTTAAGGAGGTATAAATTATGGAAAAAAAATTAAACGTATTGTTGTCAGATTTGGTTGTT
GAATATCATAAATTACAGAATTTTCACTGGTATGTTAAAGGGAAAAGTTTTTTTCAGTTA
CATTCTAAGTTAGAAGAATTATATAATGGTATAAATAAAAGTATTGATGAGGTGGCTGAA
AGCATATTAATTATTGGAGGAAAACCTTTAGGTTCTTTAAAAGAATTTTCAGCTAACTCA
AAAATAAAGGAAGAAGAGAATAAATATGTATCTGGTGAATATATTTTAAAGGAGATATCT
TCAGACTTTGAATATTTCTTAAAAGTTATAAAAGAGATTAAATTGGAGGCAGATGAGAAA
AATGAGTATATAGTTTCAGCACTCATGGATGATCTTATTAAAGAATTTGCAAAAGGTATT
TGGATGCTAAAGCAAAGTATGGAATAATGTTCTAAATAAAAAGTTTTATGAGGAGCACTA
ATTATGATATAATATAAGTATCTAATTTTGAAACCTTAATTAAGAAAGGAGTTAAAAGAT
AAATACTTGTATTTATTATAAAGGAAATGAAACAAAACTATGATTTATTAATGGAAAAAG
AGATACAAAAAATAGTAAATGATGGAAAAAAGCCAAAACTTTTATTACATTCATGTTGTG
CTCCTTGTAGTTGTGCCGTGATAGAATATCTTTTACAATTTTTTAAAGTAACAGTATTTT
TTTATAATCCAAATATAACTTTTGAAGATGAATATAAAAAAAGGTTAAATGAGCAAAAAG
AATATCATCAGAGAAGAGGATATGATATAGAAGTAATAGAAGGAGAATATAATCCAAAAG
GTGAATTTTTTGATAAAGTAAAAGGATTAGAAAAAATAAAAGAAGGAGGAGAAAGGTGTC
ACAAATGCTATGGACTTCGTTTAGAAGAGACAGCTATTAAGGCTAAAGAATTAGGCTTTG
ACTATTTTACCTCAGCTTTAAGTATTAGTCCTATGAAAAATTCTCAATGGATAAATGAAT
TAGGAGAGAGTTTTGCAAGAAAATATACAGTTAAATTTTTAAATGGAGACTTTAAAAAGA
AAAATAGATATTTACAATCTATAAATATATCAAAGGAATATAATCTTTATAGGCAGGACT
ATTGCGGTTGTATATTTTCTAAAGTAGAGAGAGAAAAATATTACAAATTAAAAAATTCTC
AAGAATAATAGAAAATAAGAAAATAAATAGAGCAAGTTAGCAAACATATAATTGGGTTTA
GCTATACTTGCTCTTTATTTTAGAATAATTAATATTTTCAAATTTCAGTAATTACCAAAT
ATTTTTATTTTCACAGCTATTTAGTATAGTAGAAGTATCTTCTTTTTCAATAGAAATTAT
TTCTATTTCAGAATTAGTTTGCTTTTTAACTATAAACTTATCGTATAGGTATAAAACTAT
AAAAGATACAACAAGAGCTAAGAAACTAGCAATTATACTTTGATTTTCAGATAATCCTAA
AAGTTTTTCACCTAAAAAGTATCCAGCTATCATAGTTATAGCAGGAAAAACATAAGCGAT
AGAAGCAGCTTTTATAACTTTTCCAGTAGATATTTCAAAAGTTACAGTATCACCTATATT
AGCTTTCATATCAGTTGTGAACTCAAAATCCTTTCCATATTTGCTATCTCCACTGCAACC
ACTACAGTGAGAACAAGAGGTATCTTTATAGAGCTTTACAATGATCTTATTTCCATCGAT
CTTTTTAATAACACCTTTATTTAACATTTTTTATCACCTTCTAATTTTCTATTTTAAAAT
TATAACATAAATTTTTATAAAAATTTACTATTATTTAAAATTACAATAAATTTCCATAAA
GTTTAAAAATATTTTATTTGATGTAGAGAAATAAATAAAATTTGAAGGTATATTTCTCTA
ATTGAGTAAAAGATAAAAGTTTATTTTAAAGTAAGCTAGGAAGAATTCCTAAAATAGCAA
AAAGAATAATAATTTTAAGATCTTCTAAAATTTCTTTTTTTTTGATTACATAATTATTAT
TTTTAATATTTATATTTTTTCTATTTTGGATATAAAAAAAATTAGATATTAATAAAATAG
AGAGATATCCAAGGGTAAAAAATAAAATATCCAAGATATCAAAAGTTCCTAATAAAGTCC
CATGACCACCAAAGTATTTTTGTACGAATTCTAGAAATATCATTAAGATATAAATAATGG
TAAAAAGTATGAGATGAAAAAAATAGAAGAGCCTATCTATGAGTAAGGCAGCTCCAAATG
AAAATAGCCAAAGTCCATCTGGAAGTGAATAAACGCTCCAAAGAGGTAAATGTTTACGGT
ATGACCAAGCTAGATCTCTAAGTTTTACAACATAATGATAAATAATAGGATGTATTTCAA
AAATCTTAAAATAGAAAAGAGTTCGGCTTCTATATAAAAAATATATTCCTATTCCTACAA
TAAGAGGAAACAATATAAAAAAAATTTTTTTTTTGCTCATAATTTCACCTTATCTGATTC
GTCTTAATAATAAAGATACAAGAAATATAAAAAAAAGTCAAGAGAGGAAAGCTTAGGAAA
TATGTTTACTTATGCCATATTTAAATAAAAAAGTAAATTAAAATATTAATAAATCTAAAT
ATTATAGAATATTGCTATAAAAAAATAAGGAGTAAGTGTAGCTTAAGGTATTAAAAACAT
AAAGATTGCTCTATTAAAATCAAATATGTTTTTGATTGTTTACTTTTGCTAACTTACTCG
ATTTAACTTTCTTATATTTCTATATAGGTTACTCTATTACTTCTTCATTAGTAGGATCAT
TTGGAGTAAAATTTGAAGAGTTATTTAATTCTATGTTTCCAATTTTGCTTTTAATATTAT
TTAACTTCCCAGAGATATCACCAAGATACCCAGTGAAAACTTCTTTAGATAACTCTACTA
TTTTATCTCTATCAACAGCAAATAAGGAATAAACAGCAGAATCATTTTCCCAAGCTCCTT
TTTGAACAGCGTGTTTTGATCCTAGATCCACAGCATAGTCAGTTAAATCACTTAGAACAG
GGGAAATAATTCCCTTGGAGTAATTATCAATATTCATCATAAAAACATTAAAGTTAACTT
TAACTTCTTTTTTAATCTGTACTTTTAAAGCCTCTTTAGCATTTTTATTAGCTTTAGCTT
GTGCAAGTAAAGAACCACTCTTATCAATATTAGCATGTCCTACTGCAAATAATTCATTCT
CAGGATTGATTTTTGTAGCTATTTGTTCTTGGAGAGCTACAGGGATAGTAGAGCTTTTAG
TAGGTAGTGCTTCGTTGATGAGAGTATTTATTGAAGTGCAGCCAGAAATAAAAAATATTG
TTAGAATAAAAATAAATATAAATTTTTTCATATAAATTCCTCCACAAAAAATTTAAAAAA
ATAAAAAAATTAGTGTACCTTAAAGTCCCCATTTTTTAATAGTTTCTAGAGTTTTATCTA
ATATTATTCTATAATATTAATGGATTAAAATCAAATATTTATTGAAATAATTCGAAAAAT
TCGATAAAATTAATTATTAGAGAAAAGAGAATAAGGAGGCAGAAATGGGATTTTTTTCTT
TAAGTAAAAAAAATTTTTCTTTAAACGGCAGAAAAAAATATGTAACATTGACAATAGAAA
ATAAAGAAAATAAAAAACAAGAAGAGAATAAACATATAGATAACAATCCAACAGGACTTT
GGATTAAATGTCCTGAATGTCAAGAAATTTTGTATAAAGAGGATATTGAAAATAATCTAA
AAGAGTGTCCAAAGTGTAATCATTATTTTGAAATGACGGCGAGAGAGAGAATAGATTTAC
TTATAGATAATGGAAGTTTTGTAGAAGAAGATGCCAATCTTTTTTCTCAAAATCCACTTG
ATTTTCCACAGTATGAAGAGAAAAATAAAAAAGCTCAAATAGAGTGTGAAATGAATGAGG
GAGTGATCTCTGGAGTAGGAAATATAAATGGAATAAAAGTAAGTATAGCAGTTATGGACT
TTAGATTCATGGGTGGAAGTATGGGTTCTGTTGTAGGAGAAAAAATTACTAGAACAATGG
AAAGAGGACTTAAAGAAAAATTACCTGTGATAGTTGTGTCAATGTCTGGAGGAGCTAGAA
TGCATGAAGGACTAATTTCTCTTATGCAGATGGCTAAGACCTCAGCTGCAGCAGAAAAAT
TAAGAGCAGCAGGAATTCCTTATATAGCAGTTCCAGTTAATCCAACAACAGGAGGAGTTA
CAGCCTCTTTTGCTATGTTAGGAGATATAATTGTGAGTGAGCCAAAAGCAACAATAGGTT
TTGCTGGAAGAAGGGTTATAGAGCAGACTATTAAGCAAAAACTTCCTGATGAGTTCCAAA
CAAGTGAATTTTTATTAAAATGTGGAATGGTGGATGTCATAACCGAGAGAAAGGAAATGA
AAGCTACATTACATAAAATTTTAAGGAATTTAGTTGGATAATTTTGGGGAGGATAAAATG
GAATTTGAAAAAGAAATTTTAGAGCTAGAAAGTAAGATAGCTGATTTAAAAAAGTTTTCT
GAAGAACAGGGAATGGATTTAAAAGAACAAATTGAAAAATTACAAAAAGCTTATGAAGAA
AAACTAAAAGAAAAGTACAAAAATCTTAGTTCTTGGGATAAAGTGTTTGTATCAAGACAT
CCTGAAAGACCATATACATTAGATTATATAGAGCATATGACAACAGATTTTATAGAATTA
CATGGTGATAGAGTATTTGGTGACGATCCAGCAATAGTAGGTGGGCTTTGTAAAATAGAT
GGTCAAAAGGTAATGTTAATTGGGCAACAAAAGGGAAGAAGTGTAGAGGAGAAACTATAT
AGAAATTTTGGTATGCCAAATCCAGAGGGGTATAGAAAAGCTCTCAGACTTTACAAAATG
GCTGAAAGATTCAATATACCCATTGTTTGTTTAATAGATACTCCGGGGGCTTATCCTGGA
ATGGAAGCAGAGGAGCGTGGGCAAGGAGAAGCAATAGCTAGAAATTTGATGGAGATGGCA
GGATTGAAAGTTCCAATTATTTCAGTAGTTATAGGTGAAGGTGGAAGTGGAGGAGCATTA
GCTTTAAGTGTAGCAGATAAGATATTTATGCTAGAAAATTCAGTATATTCTGTAATTTCT
CCAGAAGGATGTGCTGCAATTTTATATAAAGATGCTTCTAAAGCTCCACAAGCAGCTGAA
AATTTAAAAATTTCCGCACAAAGTTTACTTGAATTAGGAATTATAGATGGGATAGTGGAA
GAACCAGTAGGGGGAGCTCATAGAGATCATAAATGTATAGCTCTTAACCTAAAAAATATC
ATTTTATCATCATTTTTAGAATTAAATAAAATATCGGTAGAAGAACTCTTGGAAAATAGG
TATAATAAATTTAGAAAAATAGGTTCTTTTATCGTAAATGAGTAATAAAGGAGAGTTATT
GGGAATGGAAAAAAAAATAGCAATTTTAACAAGCGGAGGAGATGCTCCAGGAATGAATGC
TGCTATAAGAGCAGCAGCTAAAACAGCGATGACAAAAGGAATGAAAGTTTATGGAATTCA
AAGAGGATACTTAGGTATGTTGAATGATGAGATATTTCCTATGGATAGTGGATATGTTTC
TGGAATAATAGATAGAGGGGGAACTCGTCTACTAACTGCTAGATGTTTAGAGTTTAAAGA
TCCTAAGTTTAGAGCAATAGCAGCTCAAAATTTAAAAAAAAGAGGAATAGAAGGAGTAGT
AGTAATAGGTGGAGATGGATCTTATCGTGGAGCTGATTTACTATCTAAAGAGCATGGAAT
AAAAGTTATTGGAATTCCAGGAACAATAGATAATGATATTAAGGGAACAGACTATACACT
GGGTTTTGATACTTGTCTAAATACAATATTAGATGCTATTTCTAAAATAAGAGATACTGC
TACTTCTCATGAGAGAACAATATTGGTAGAAGTAATGGGGAGACATGCAGGAGACCTAGC
ATTACAAGCTTGCCTTGCTGGTGGTGGAGATGGACTATTAATACCTGAGATGGATAATCC
CATTGAATTACTAGCTTTTCAAATTAAAGAGAGAAGAAAACAAGGAAAATTACATGATAT
AGTTTTAGTAGCTGAAGGTGTAGGAAAAGTTCAAGATATTGAAGCAGCCCTTAAAGAGAA
AATAACTACAGAAGTAAGAAGTGTTGTACTAGGACATGTTCAAAGAGGTGGAACTCCTTC
CGGATTTGATAGAGTTTTAGCTACTAGAATGGGAGCTAAAGCTATTGAGTTATTAGAAGC
TGGAGAAGGAGGAGTAATGGTTGGAATAGAAAATAATAAAATCATAACTCATCCTATTTC
TTATGCATGGGATGGAGAGAGAAATTATGACTTCAGACCTGATTATGAATTAGCTCTTTT
ATTAGCAAAATAATTATTTTAGGAGGACTGAAATATGGTAGATAATGTGTTAGAGTTAGT
GAGAAAAGAGAGAAGAAAAAATAAGATAAAAAGAGAAATTGAAGATAATGATAAAAAAAT
TAGAGATAATAGAAAGAGAGTAGAATTGCTTTCTAATTTAAGAGAATATGTAAAGCCTCA
TATGAAGTATGAAGATTTTTTAGATATATTAGAAAATATGCAATCTGATTATGAAGACAG
AGTAGATGATTATATTATTAAGAATGCTGAATTAGGAAAAGAAAGAAGAGAGATAAATAA
AAGTTTAAAAGAAATAAAAAAAGCTATAAAAGAGGCTTAAAAAAATAGATATTGAAAGCT
ATTGTAATTAATTTACAATAGCTTTCTTTTTTTTATTGTAATTATTTTAAATTTGTCTTG
ACTTTTTTCTTAATATGTTTTATAATCAAATCATATTAAAGCAAAATATTTAATAAATTG
AAATTATGGAGGTAAATTTATATGTCATTAATTGGAAAAAAAATAAACGAATTTAAAGCA
ACTGCTTATCAAAATGGAGATTTTATAAATGTTACTAGTGATAACTTAAAAGGAAAATGG
TCAGTAGTAGTATTTTATCCAGCAGATTTTACATTTGTATGTCCTACTGAATTAGAGGAT
TTAGCTGATCATTATGAGAAATTTAAAGCTGAAGGGTGTGAAGTTTACTCTGTGTCAACA
GATACTCACTTCGTACATAAAGCTTGGCACGATACATCAGATAGAATTAAAAAAATTCAA
TTCCCAATGGTAGCTGATCCTACTGGAAAAATTTCTAGAGAATTTGAAGTTTTAGTAGAA
GAAGAAGGATTAGCTTTAAGAGGAAGTTTTGTAATTAATCCAGAAGGAGTAGTAGTAGCT
TATGAAGTACATGATATGGGAATTGGAAGAGAAGCAAGTGAACTTCTAAGAAAATTACAA
GCAGCTAAATTTGTAGCTGAGCATGGAGAAGTTTGTCCAGCTAAATGGAAGCCTGGAAAG
GAAACTTTAAAACCTTCTATAGATTTAGTAGGTAAGCTATAATTAAAGTTGGATGTGAAA
GCCTATGAATAGATTATATGATATGATAGTAATAGGTGGAGGACCTGCTGGTTTAACAGC
AGGTCTATATGCTGGAAGAGCTAAATTAGATACACTTATTATAGAAAAAAGTGTTCCAGG
TGGACAAATTACAGTAACTAATGAAATAGTTAATTATCCTGGAATAATAGAGACCACTGG
AACTAAATATGGAGAGACACTTAAACAACAAGCTTTAAATTTTGGAGTTGAGTTTCTTTT
AGATGAAGTTATAGATATGGATTTCTCTAATGATATTAAAGTTATAAGAACTAAATCTGG
AGAATATCATGCTTTAGCAGTTGTAATAGCAACAGGAGCCTCACCTAGAAAGTTAGGATT
TCCTGGCGAAAAGGAATATGAAGGAAGAGGAGTGGCATATTGTGCTACTTGTGATGGAGA
ATTCTTTACAGGTATGGATGTATTTGTAATAGGAGCTGGATTTGCAGCAGCAGAAGAGGC
AATATTCTTAACAAGATTTGCTAGAAAAGTAACTGTAATAGCTAGGGAGCCAGAATTTAC
TTGTGCAAAGTCGATAGCTGAAAAAGTGCTATCACATCCTAAAATAGAAGTTAAATTTAA
TACTGAAATTTTAGAAGCAACTGGGGATGTACAGTTAAGACAAGCTAAATTTATAAATAA
TGTAACAAAAGAGATTACAGATTTTAAAGCTGCTGACGGAGAAAGTTTTGGGATATTTAT
TTTTGTCGGTTATGCCCCACAAAGTAAATTATTTGAAAATCATATAGAAATTGATAAGTT
TGGATTTATTCCAACTGATGAAGATATGATGACTAATATACCTGGAGTTTTTGCTGCTGG
AGATATTAGACCTAAGAAACTGAGACAAGTAGTGACTGCTGTTTCTGATGGAGCTGAAGC
TGCTTTTAATATAGAAAAATATATAGTAGAATTAAGAGAAAAATTAGGAATACATAAAGA
AGAGACTCAAATTGAAAAAACTTCTAAAGTTGAAGAAAAAACTCAAGAATTTTTGGATTC
ACATTTAAAAGAACAGTTAGCTGAGGTTGTAAAAAGATTTGATAGCCCAATTGAACTAGT
AGTTATAAAAGATACAAATGAACAATCTTCGGAAATGTATAGTATAGCAAAAGAAATATC
TTCTGTTTCTGATAAATTAAGACTTTCATCTTATAATTTAGGTGAAAATTTAGAATTAGA
AAATAAGATAAAACTTAATAAAGTTCCAACTATTGCTATTTTAGATAAAGATGGAAATTA
TTCTGGAATAAAATATGCTACAATGCCAGGAGGACATGAGTTGAATTCATTTATTCTTGC
TATGTATAATGTAGCTGGACCTGGCCAAAAAATTTCGGAAGATACTTTAAGTAAAATTCA
AAGTATTAAGAAAAATATAGATATAAAAATAGGAATTTCATTGAGTTGTACTAAATGTCC
TGACACTGTTCAAGCAGCTCAGAGAGTAGCAATAGAAAATGATAATATTCAAGTTGAAAT
AATTGACGTCTTCTCTTTTAAAGATTTTAAAGATAAGCATCAAATCATGAGTGTACCTGC
AATGGTAGTCAATGATGAAAAAGTTTATTTTGGAAGTAAGTCTATTGAAGAAGTTTTAGA
AAGTATTCTATAATATATTCACAAAAATAAAAAGCTTGAGAGATAAAAAAGTTTTACTAA
GTCGCCATATAGACGATTAAAAGTAAAACTTTTTTATTTTATATAGGCTAAATTTTATTG
ACTTTTATTTTTTTTTATTATAAGATATCTGTGATTTTAAATATTTTTATATTTACTACT
AAGAATTGGTCTAACTCTGAAAATATTTTTATACTAATATTAATCTTAAAATTGAGGAGA
GATGCTTATATGGCAAAAGTAGTATTGAAAAAATTAGAAAAAAAATATCCAAATAAATTT
AGAGCTGTACATGGAATAGATTTAGAGATTAAAGATGGTGAGTTTATGGTGTTTGTTGGA
CCATCTGGATGTGGAAAATCAACTATTCTTAGAATGATAGCTGGTCTTGAAGAAGTGACT
TCTGGAGAAATTTTAATAGAAGATAAGTTAGTTAATAATTTAGAGCCTAAAGATCGAGGA
ATAGCCATGGTTTTTCAAAATTATGCCTTATATCCTCATATGACTGTGTATGAAAATATG
GCTTTTGGACTTAAAATGTCAAAAATTTCTAAAGATGAAATAGATAGAAGAGTCAAGGAA
GCAGCAGAAAAATTAGAAATAACACAATTATTAGATAGAAAACCAAGTGAGATATCTGGA
GGGCAAAAACAAAGAGTAGCAATTGGAAGAGCAATTGTTAGAAAGCCTAATGTATTTTTA
TTTGATGAACCATTATCTAATTTAGATGCAAAATTAAGAGCATCAATGAGAGTAAAAATA
ATTCAACTACACAAAGATCTAAAAATACAAGGAAAAACTTCTACAATGGTATATGTTACG
CATGATCAAACAGAAGCAATGACAATGGGAGATAGAATTTGTGTACTAAATACTGGGAGA
GTAATTCAAGTAGATACTCCACTAAATTTATATCATAATCCAGTGAATAAATTTGTTGCA
GGTTTTATTGGATCTCCGGCTATGAATTTTTTAGATGGAACTATTGTGGAACATGAAGGA
AAAATAGTTTTTATATTTGGAAAAACTCTTCTTCTTTTATTTCCTGAAAATAAAGCTATA
AAACTAAAAAAATATATTAATAAAAAGGTAATATTAGGAATTAGACCAGAAAATATAGGA
ACTAGATTTAGTCATTATAATGTAGAAAAAATTAATTTTGTGAAAGGTACTATAAAAGTG
GTTGAATATATGGGAAATGAAGAGTTTATACATTTTTCTATTGAAGGAATAGATATTATT
TCAAGAGTAGAAGTAAAAAAAAATGAAAATACAAAATATAAAAAAGTTGAAGATTTTTAT
TTTGATATGGATAAAATTCATATATTTAATTTTGAGACAGAGGAAAGTATCAAGTTATAG
ACGTATTTGTTATATTTAAAATGGGAAGAAAGATAAATATATAAAATTTCTTCCCAATAA
AAGTTATAGTTTAGAGATTTTTTCATTTTGGAATCTATTCATTTTGATAAAAAAATTATA
TAAGAATTTTAATTCTTCTTCTGTAAAATTTTCATATAAAAATTTATAAAAGCTATCTTC
GACTTTTTTGATTTTATCGTAGATATCATTGTATGCAAGCTCTCCATTTTTGGTAAGTTC
AATATAGATTTCTTTTTTATTTTCATCTTTTTGATAAGTTTTTATATAATTAAGAGTAAG
TAGCTTTTTTATTACTTTACTTGTATATCCCTTACTATTTTTTATTTTTTTAGATAATTG
AGTGAGATTAATTTTTTCACTAGAACCAATATAGTAGATAAAATTATAATCTGTTAAATT
CAATTCCTTATTTAAACTGTTTTTTAACATAGTAGTATACTTTTCATTAACGTAGATAAA
TTCTTGCATCTCCAGATAGATTTCAGGTATATAACCTTCTCCTTTATCACTTTTTAAAAA
ATCTTTATAAAATTCCTTACTATCTTCAATTAAAGTAAAAAATTTTTTAATAACTTTATT
TGAAATTTTTTACACCTTCTTTCCATTTTTGATAGTTTCTTAGGAAACATTATAACTTAA
ATACTTATATATTTCAAGATTTTTCTAGTAGATTAGGTTATATGTATTATTTTAGTATTG
TTTCTAAGGCAACTATTTTTTTAAGTTCAATTTGTGGTATACAATTCATTTTCAAGATAT
TGACTTATAAAATATAGTTCAGTATACTTATTATGTAAACATAATTTATAGGGAGGAATA
ATTTCATGAAAAAAGGATTTTCTATCTTACAAAGAGTAGGTAGAGCTTTTATGCTTCCAA
TAGCTGTATTACCAATGGCAGGTATACTTTTGGGAGTTGGAGGAGCTTTCACTTCAAAAG
CTGTTATTGATACATATCATCTTACATTTTTAGAACCAGGAACTGTATTAAATAAAATAC
TTGTTTTATTTTCTAACTCAGGTTCTTTTGTTTTTGCAAATCTTTCAGTTATATTTGCTG
TTGGAGTTGCTATTGGACTTGCTAATCAAAATAAAGAAACAGCAGCTTTATCTGGACTAT
TAGGATTTTTACTTTTTCATACAGTGATTGGAACTGTTTTAGGATTTATGGGGTATACTG
CTGATACTACAACTGTTCAAGCTTTTATGGATTCAGGTTTTTCTTATGATATAGCAGTAG
GTAAAGCAGCACTATATACTAAAGAACTTGGTATTTTTACATTGCAAACTGGTGTTCTTG
GTGGTATTATTTGTGGTTGTGTTTCAGCTATGATTACTAATAAATTTTCTAACAAGACAT
TACCTGATTATCTTGCTTTTTTTAGTGGAAATAGATTAGTTCCAGTATTGACAATGGTAT
TCTTTATTCCATTAGGAGTAATTGTTCCTTTCATTTGGCCTGCAATATTTGCTGGAGTTG
TTAAAGCTGGAGCAGCTTTTACAGCTATGGGACCTATTGGAACTTTCCTTTATGGATTTA
CTGCTAGACTTTTAAATGTATTTGGACTTCATCATGCTGTATATCCTCTATTCTGGTATA
CAGAGTTAGGTGGAACTATGGAAGTAGCTGGACAACTAGTTGCTGGTGGTCAAAGAATTT
TCTTTGCTCAGCTTGCTGATCCTACAGTTGTTCATTATTCAGCAGATGCTACAAGAACAA
TGACAGGTGGATTTTTACCTATGATGTTTGGATTACCAGCAGCAGCATTTGCTATGTATA
GATGTGCTGATGCAAGTAATAAGGCAAAAGTAAAAGGAATTTTAGCCTCAGCTGCTCTTA
CAGCTTTTTTAACAGGTATTACAGAACCACTAGAATTTACTTTCTTATTTGTTGCTCCAC
CTCTTTATGTAATACATGCCTTTCTTGAAGGTGTGGCATATGGAGTTTTACACTTCTTAA
ATGTTGCTGTAGGAATTACTTTCTCAAGAGGAATAATAGATTTTACTTTCTTTGGACTAT
TACAAGGTATGGCTAAAACTTCATATCAATGGATTCTAATACTTGGACCATTTTATTCTA
TCATCTACTATTTTATATTCAAATTTATGATAGAGAAGTTTAATTATAGTACTCCTGGAA
GAAATGAAGCTGAAGCTAAACTTTACACTAGAAAAGATTACCAAGGTAATAGTAGTGATG
ATTTAACTGATGATATAGTAGAAGCTTTAGGTGGAGTAGAAAATATTAAGGGAATAGATG
CTTGTATCACAAGACTTAGAGTCACTGTAAAAGATAGCTCTAAAGTTGCCCCTGATTCTA
GATGGAAAGAATTAAAATCTCAAGGTGTAATTAGAAGTGGAGAGGGAGTTCAAATTATCT
ATGGAACTCAAGCTGAAATTTATAAAAATAAAATAATTAAAAAATATGGATTATAATTAA
ATTTTTATATTATTTAAAAAAATCCAGAAAGATTTTTCTCTCTGGATTTTTTTATCTAAT
TTCTACAAATTCCTTGCTCTTTTGCTAACTTTTCAACTGCACTTGCTACTGCTTCTGCTA
CTCTCTTATCAAAAGCATCTGGTATTATATAATCTTTTCTTAATTCTTCTGGTTTTATTA
AAGAAGCTAACCCTTCTGCTGCTGCTATTTTCATCTCTTCAGTTATCTTTTTAGATTTAG
CTCTCAATGCTCCCTTAAATAATCCTGGGAAAACTAATACATTATTTATTTGGTTAGGAT
AATCTGACCTTCCTGTTCCTACTATTGCTGCCCCTGCTTCTAGTGCATCTTCTGGCATAA
TTTCAGGAGTCGGATTTGCCATAGCAAATACTATTGCATCTCTATTCATACTTCTTACCA
TATCTTTAGATAATAAGTTTGGTGCTGACACTCCTACAAATACATCTGCCCCTACTATTG
CTTCAGCAAGTCCTCCAGATATATCTTGAGAATTTGTAATCTCAGCTAACTCTTTTTTAG
AGAAATCATATTTATCTTTATCACTTCTTCTTAAGATTCCTACTCTATCAACAGCTATTA
CCTCTTTAGCTCCTAATTTTTTTATAAGTTTTATAATAGAACTTCCAGCTGCTCCTGCTC
CGTTTACAACTACTTTTATATCTTCAACTTTTTTATTTACAACTTTTAAAGCATTAATAA
GACCAGCTGCTACAACTATTGCAGTACCATGTTGATCATCGTGGAATACTGGAATATCTA
ATTCCTCTTTTAATCTTGTTTCTATCTCTATACATCTAGGAGCTGAAATATCCTCTAAAT
TTATTCCACCAAGACCTGGAGCAATTAATTTTACTGTTCTAATTATCTCTTCAGTGTCTT
TAGTATCTAAGCATATAGGAATTGCATCTACATCTCCAAACTCTTTAAATAATACACATT
TTCCTTCCATTACAGGTAAAGCTGCTTCTGGTCCTATATCCCCTAATCCTAATACTGCTG
TTCCATCAGTTACTACTGCTACTAAATTTCCCTTTGAAGTATATTTATATACATCTTCTT
TATTACCTGCTATTTTTCTACAAGGTTCTGCTACCCCTGGAGAATAAGCTAAACTTAAAT
CATCTCTATTTTCTACATTTACTTTAGAAACTACTGATAATTTTCCTTTACTTTTCTCAT
GTAATTCTAATGATTTTTCATATACATCTGCCATTTTTTCCTCCAGTTATTATTATTTCT
TTTTAGTAATATTTTATTTTTTTATAGTACATTGATTTTTATTTTATTTATTATGAAAAT
ATCTTTTTATCTACTATCATTCCTCCACCTAAAACAAAATCTTTATAATAGATTACAAGA
TGTTGTCCTGGGGCATTTTGAACATTTTCCTCAAAATATTCAAAATATATTTTTTCATTT
TCTGCTATGACTTTTCCTTCAGCACCAAAACTAGAAAATCTTGGTCTTCCTATAACTTTT
TTCTCCATTATTTTTTCTAATTCAATAGGGGATTTAAAATCAACTAGTTCCACTCTTTTT
CTAGCTAATTCATTATATTCTCCTAAAGTTATCTCATTTTTCTCTGGATTTATAGCAGTT
ATAAAATATGCTCTTGGAAGTTTTAAATTGAGTCCTCTTCTCTGTCCAATAGTATAAAGT
TGATATCCCTTATGTTCTCCCATTATATTTCCATCTTTATCTATAAATTTTCCTCTTTTG
ATACTATCTCCTAAATTTCTCTTTAAAAAATCTATATATCCTATCTTAGCAAAACATATT
CCCTGACTATCTTTTTTATTATGTATCTCTAGTCCAATATTTTTTCCAATCTCTCTTATT
TCACTCTTAGTGTATTTAAAAAGAGGAAAAAGAAGTCTTGAAATCTTGTCACTATCCAAT
CTATATAACATATAACTTTGGTCTTTTTTACTATCTTCTGCTTTCTTTAAAAGTATCTTA
TCAAACTCTTCATTATATTCTGTAGAACAATAATGTCCAGTTGCTACATAGTAAACTTTC
TCCTCATCTGCTATGTCAAAAAGTATTTTCATCTTAACTCTCTCATCACAAATTACACAA
GGAGAAGGAGTTATTCCTTTAGAATATCCATTTAAAAAATTATTAACTACCTCTTTTTGA
AAAATATCCTCAATATCTATAACCCTATGCTTTATATTAAAAAAATTAGCTACTCTTTTA
GCTGAATCTATCTCTTCTTTTAAGCTTTCCTCTTTCTTATGATTCAAAGTAACTCCTATT
ACTTCATATCCTTGTTTTAGAAGTAGATATACAGAAATTGAAGAGTCTACTCCTCCACTC
ATCCCTAATACAACTTTTTTTCTGTTCATTAATCATCTCCTATTTTTTTATATGAATCTC
TCCAATATTAAACAGTCTCTCTTTTCCAGCTATCTCTACTTTTAATCTTCCATCATAGGC
TATATCTTTAGCTATTCCACTTCCTAATGATTCTCCATATTTTATTATTTCTATTTCTTT
TCCTTTTAAATAGTTGTATGAGTTTATCTCATTTAACACATACTCCCAATTTTCAGAGAA
ATATTTTTTAAACTCATTTATTATACAAAAAATTATATCTTCAGTAGAATAAAATTTTCC
TGTTATATTTTTTAATGATGTAGCTTTATCTTGAGCATAACCAAAATCATCATTATTAAC
ATTAACCCCTATACCTATTATAAAGAAATCTCTTATTTTTTCCACTAAGATACCACATAT
TTTTTTATCTTGTAGATAAATATCATTAGTCCATTTAAATTTATAATCTAAGTTCTCTAT
TTTCTTTAATCCACCCAATACTGATATTCCAGCTATTAATGGCAATCTCATATACTCTTC
TAAAGAGAGATTTTTATCTTCTTGAAGAGTAAATGAAAAAATTGCCATTCCCTCATTGGA
TACCCATACATTTCCACGACGCCCTACTCCTGCTGTTTGAGTTTTAGCAATTACACAATC
ATAATTTTTTAAATCTTCTCTTTCTTTTAAATATTTATTTGTAGAATCTATCTCATCAAA
TCTAAATATTCTCATATCTCTCCTTAGTATAATAAAATTCAAGAGTGAACAAGATTGAAA
AGAATAAATAGAGCAAGTCAGCAAAAGCGAACGCTAAAGAACATAATTGTTTGAGTGAAA
CGAGTTTTATGTTTTTAGTGAGCTAAGCCATACTTGCTCCTTATTCTTTGAACAAAATTC
ATTCTTGAATTTTTTTTATTTTTACATATATCTTATATAAAGATATATTGTTCCTACTAA
TAATGTTTCAAAAGCTATTAATCCTCCAAATTTGAAGAACTTTATAAAATCTATTTTACA
TCCAGCTTTACTTGCAGCTCCTACAGCCACAACATTTGTTGCTGAACTAAGTATTGTTAT
ATTTCCACCTAAACAAGAACCAAATGATAATGCCCACCAAAAAGCTTGAGTATTTCCTAA
TCCGTCAAATGATGGAATCATTACTCCTAAAATTTTTGAAACAGTAGCAGCATTTGCAAC
ATTTCCTATGATAGAAGTAAAAGCAGCTGATAACCAAGTTACTGCTATTACAGCCATATC
AAATTTTCCCTCTGTTAAGTGAATAATTTTATCTCCTATTATATCTATAATATTTAGATT
TTCTATTCCTCTAATCATCATAAATAATCCAATGAAGAAAAATAAAGTTTCCCATTCTAC
ATGTTCTAAAATCTCTTTTGGATTTCTCTTAGCAATAATTACTAAAAATATTGCTCCTGA
TAAAGAAATTATAGCTAATCCTTTATTTATAAAGTTATTTAATATAAATCCAACAAGTAC
AAGAGCAAATATTACCGCTGCTTGTCGTAGAAGTTTCTGATCTTTCAAACTTCTTGAAGA
GTCTAATTCCATAATTCTTGCTTTTAGCTCATTAGAGACATTCATATGTCTACCATAGAT
TAGATATACATTAATTATTAAAATAATCATAGCTATAATTGACATTGGAGCTGTATTCAA
TAGGAAAGAGTTAAAACTTAGGCCTCCTTCTGCTCCTATAATCAACTGTGTAGGATCTCC
AATTAGTGTGGCAAGCCCACCAATATTTGCAGACATTACTTCAGTAATAACAAAAGGAAA
TGGATCTAGTTTTAGTTGTTTAGCTAATAAGATAGACACAGGAGCCATAAGTAAAATTGT
AGTAACATTATCTAGAAAAGCTGAACACAAAGCTGTCACTACTGCTAGTAAAACTACTAA
TCTAAAAGGTTCCCCTCTTACTAATTGAGCTACCTTAATAGCAAACCACTGGAATACTCC
TGTTTCAGATACAAGATGTACAATTATCATCATACCAATTAAAAGAAATAAAATTTCAAG
TCTTTCGGATACAGCTTCTAAAGCATCTTCTTCATTGATTATTCCTATCAATGCCATGAT
AAGTCCACCTATCATAGTTGCCCAAGCTTGAGGTATTTTTTCTGTTATCATCAAGTAGAA
AACTGAAACAAAAACTACTAATCCTATTACTATATATATCATTTTTTATTGTCCTCCTTA
AATATATCCCCCCACTATTTTAATTTAGATTTACTATATATGTAAAACTTTCTTGATGAT
ATCTGATCTTTTTATCATTCCATAGTATTTTCCATCATCAACTACATATAGTCTAGTTAT
TCCTTTATTTACCATAATGAAGCAGATTTCCATTATAGGAGTTTTTCTATCAATAATAAT
TTCATTAGAAACTCTATATAAATTTTTAATAGTAACTTTTGATTCATTTACTAAATATTC
TTCAAAGGGTTCTCCAACTGTCAAAAAATTTAAATCACCCATGAGTGAGAGATATTCAGG
CATACCATAATCTATAAGTTCTCTTTCTGTTATTTCACCTAAGAATCTTCCATTTTTATC
AACTACTGGAAGTCCACTTGTTTCTTCTAATATAAGTCTTTTTGCAATTTCTTCTAAAGT
ATTATCTGGTGTAGCAGGTTCTATATCTGGACTAAGTACATCTTCAGCTACGATTTTATG
CTCGAATTCTATATTTGCTTCATGAAAATATTCTATAACTTTTTTAGAATTTCTTTCTTT
TCTGATTTTTTCTAAAAGTTTAGGTTGTTTTAATACAAGTTTTGATACGGCACTCATAAC
CTTTAGAATATTTTTATTTTTTAATACATCAGAGATTATTAAGAATACTAAATCTACTTT
ATCGCTTTTATTAGTTGCTGCTATTTCACTCTCTATTGGATTATCTAATAATCCTATTGC
TACAATAAAATCATTAAAATTTTCTATTCTAGCATGAGGAATAGCTATTCCGCTTCCTAT
TCCAGTTGAAATCTCTCTCTCTCTCTTGATAATTGCTTCTTGGATAAGAGCTTGAGAAGC
TTTTACTTTTTTATCTTTTTCAGCAATTCTTTCTACCATTTCCACTATTATCTCTTCTGG
ATTTTTTCCCTTCAAATCAGTAAGGATAAAATTAGGATCTAGGTAACTTGAAAATTTCAT
AATTTTCACTCTCCTTAATAAAATTTGTAATATTAAGCAATTAACTTGAAAATACAAAAG
AGAGTGTGTAATTAAAAATCACAACAGCCTCTCTTTTATTTTTAAATATCTACTAGTATA
CTCCTATTTCATAAAATAAGCAAACTTTTATTTTGTAATATTATAAATATTCTTTAGATT
ATTTTAGGTATTATAGTAAAGCCATATACAGGACCTGAATGTGAGCCAATAGTAGCTCCT
ATTTCAAGTCTTCCTTTATATTCTACTTTATTATTTCCAACTTGTTGATTCTTTATTTCA
TCAGCACTAGAGAGTTCTTTACGAGTTCCTCCCCAAGTCGTATAAAGTAACATACTTGTT
TTTTTACTTTCAGTTTTTATTAATCTTTCTATATATCCAAAAGCTCCTGCTTCTCCAAAA
GCTTTTCCTTGTACAGAAATTTCTCCATTTTCTAGTTTCAATATAGGTCTTACTTTTAAA
AAACCGCCTATTATGGAGGAAGCTCTCCCTATTCTTCCACCTTTTTCTAGGTAATTTATA
TCATTTACAACGAAATAAAGTTTTATTTTATCTTGCAATTGCTCTAATCTGGTTAAAATA
TTTTCTACATTTTCTCCATCTTTAGCCATTCTGGCTGCTTCTAATACTTGATATCCTAAA
GACATAGCCACACCCTTAGAGTCAACAATTATTATATCTTCTCCTCTAGAGAGCATTCCT
TTAGCAACTCTAGCAGCTTGTTGTGTTCCACTTAATTTACTTGAAATATGAATAGAAATA
ATTTTTTTATATCCTTTTTTGAATAGTTTTTCATATATTTCTCTGAATTCTGCAGGAGAT
GGTTGAGAAGTTTTCGGAATAATTGACTCTGTAGTAACTCTTTTCCAAAAATCTCTTTTA
CTTAAATCAATACCATCTTTAAAATAATCATCTCCAATTTTTATTTTGAGTGGAATAATA
TCAATATTTAATCCTAACATGAGCTCTGGTGTTAAGTCAGAAGTAGAGTCTGTTACAATG
GCTATTTCTGGAAGAGATAGGTCTCTTTGTTCTATGTACATATAGTAATGATAGTTTTCT
TGTTCTACAAATAACTCGGTTTTATCTATATTTTGTAATTTTTCAAATATTGCATTTATC
TCTTTTTTTGATTCTTTTCCATATGAAATAGTTAAATTAAGACTATCATCAGAAATATAT
TTATTAAATAATATTTCAAGTAATTTATTTAGATTTTGGTTTTTTTCTTTAATTTTACCA
TTTATAATGGCTATAAAATCTCCAGTATTAATAGAAATATCTTCTATTTTTGTATCTCTA
ATAGCTTGGGTTATCTCTATAGAATAATTATTTTTCATTTTTTCAAGAGTAAATTCAAGT
TTATCTTCTTTATTTTTGACGATATAGTATCCTTCTAGCATAGTTTTGGTTTCTATTACA
AGAATCTCTTTTTTGGCTCTTTCTGCAGCTATTTTAGCTGTAGATATTATATTTTTATTA
TTAGGTAAAATAATTATTCTATTAGCTTGTATTTTTTTTATTCCTTCTTCTATATCTAAA
ACACTAGGATTTTGAGTTTGACCTCCTATTAATACAGCAGTAGCTCCAGCTTCAATATAA
TACTCTCCTAATTTTTTGTTGTCTACAATAGCAAAATAAGCAATCTCCTTGGAATTTTCA
TTTCTTATTATATACTTACTATTATCTTTTATTTCTTTTTCACTTATCAGAAGATTTTTA
TGTTGGAAAAGCATATTTTCTATTTTTATGTTATTAAGTTGTCCATACTTTATAGCTATT
TCTAAAACTTGTCCAGGATTATTTGTATGAATGTGTGTTTTTGTCTTGTGAGTGGTTTGA
GCACAAACCATAGAATCTCCAAAAGTACTTATCTCTTTTTTATATCCTTCTAAATCAAAT
GTCCCTTCTTCTATAATAAACTCTGTACAATATCTAAATTTTATATCTTGAGGTTCCTGT
AAAGTATATTCCATTCTTTCTTTTCTTTTTGCTTGAGATTGTACTATTCTTTCTAGGTCT
TTTAACATTTCAGGGTCTGTTACAGATTTTTCAAATCCCTCAAGTACATAGAAAATACCT
TTTCCTCCTGCATCTACTACTCCTGCTTCCTTTAATTTTGGTAAAAGATTAGGAGTTTCT
TCTACAGCTTCTTTAGCTACATTTTTTAAATATACTAGGAAAAGAATAAAATCATTTTTA
TCTCCTTGATACATTGCAGCTTCTTCAGCCACTCTTCTAATAACAGTTAGCATGGTTCCT
TCAACTGGTTCAGATACAGCTTGATAAGCTCTTTCTTTTGCTGTACTAAAAGCTTTTATA
ACATCATTTACTGTCACTTCTTCTTTGTCTTCAATTGAGCTCAAAAAACCTTGTATAATC
TGAGAAAGAATTGTTCCTGAATTTCCTCTAGCACCTAAAAGAATAGCTTCAGATACTATT
TCTACTAATTCTTTCATATTAGGCTCGTGATTTAATTTTACTAGTTCATTTTCAACAGCT
TGCAGTGTCATTGACATATTAGTTCCTGTATCTCCATCTGGAACAGGATAAACATTTAAA
TCATTCAAGACGTCAGCATATTTTGAAAGCCATCTACTTGCTGCTATTAAAAGTTTTGTC
AATCTCATTGAGTTTAATACTTTTATTTCCAATTTCATATAAAATTTTTACCTCCAATGG
TTATTAGAATGTAGGAGGATTTACAACCCATATAGCTCTTGTTGGCTTATCTGTATTATT
TTTAAATCTATGTTTTTGACTAGATTTAAAATATAGGCTGTCTCCCTCATTTAAACTATG
AATCACATCATCTATATATACATCTAATTTTCCTTCTACTATATAAATAAACTCTTCCCC
ATGATGACTATAGTAACTTCTTCCACTTTCTCCATATGGCCCTATTTCATATAGAATAGG
TTCCATTGCTTTATCGACATTTGAGGCTGTTAAAAGAGCCATTTTCGTATTAGAGTCGAG
ACTTTCTATGTATTTTCTATTATCTTTTCTAACAAGTTCAGTATTATGTCTTTCTTCTTC
ATCTTCTATAAGATAACTTACTTTTACGTCTAGTGAAGTAGCAATTTTTTTTAAATTTTC
AATAGAAGGAGATGCTTTTCCTTGCTCTATTTGAGATAAAAAACTTGCTGATAATTCTAC
TTTCATAGCTAATTCTCTCAAAGATAACCCTTTATCATTTCTACTCTTTTTTATTCTTTC
TCCTATACTGCTCATTTATCACACATCCTCGTTTAATATTTTTATCAAAGTAAAAAGAGT
ATGAGAGACTGTTTTTTCTCTAATTTTACTTCGATCTCCTTTAAATACTCTTTTCTCTAT
ATATACTTTATCTCTGATTCTTATTCCCATATATACAAGCCCTACTGGTTTTTCTAGACT
ACCTCCATCTGGGCCAGCTATTCCAGTAGTAGATAATGCCACATCAGTAGTAAGTCCCAT
TATCATCTCTTTAGCTACTTCTTCACTTACAGCTCCATATTTATCTAATGTTTCTTTTTT
TACTCCAAGCCTATTTATTTTAGTCTCATTACTATAAGATACTACTCCCTCATAAAATAT
ATCTGAAACACCTGGAACATCTATAAGTTTGCTTGCTAACATTCCACCTGTACAAGATTC
TGCTGTTGATATATTCATATTTAATTTTTTTAGAAGCTCTACAACTTTCTTTTCAAGTCT
ATCACTATCTTCTCCAAAAATAAACTTACCTATTTTATTATATATCTTTTTCACAATTTT
TTCCACTTTATTTTTATTGCTCATTTTACTTTGAAGTCTTATAAGTATTCCATAATCTTT
TACAAGAAATTCATAGTATATCTCATCTTCTGTAAAAAACTCTCTTACTGCTTCATCTAG
TAATGATTCTGCTATTCCATAGGTTATTAAATCTTTAATATATATCTCATCATCTAATAT
TTTTTTCTCTTTCACATACCAATCTAAAAATTTGGGTAACATATTATATAGTTCCTTTGG
AACACCAGGAAAAGCCACTATATCATCTATATATACAGCGGGAGCCATTCCAACATCATT
TTTAAATGTAATAGCTCCCTTTGGTTTTTCCACCTCTTTAACATTAAGAGTCTTAAATTT
TAGTCCAGCTCTTTCAAATTTTTCTTTTAATTCCTCTAACTCATCATCATCTACTATAAG
AGGTTTTTTGACATATTCAGCTATAACCTCCTTTGTAATATCATCAAGAGTTGGACCAAG
TCCACCAGATATAATTATTAAATCTACATTTTTTTTACAATAATCTATAGCTGAATATAT
CTCATCTCTAAAATCTCTAACTGTTATTTTAAATTTCATCTCTAAACCATGTTTATTAAG
TTCTTCAGCTATATAAAGACTATTGGTATCTAACATTCCACCATTTAAAAGCTCTGTTCC
TACAAGTATAACTCCTACTTTCATTATTTCCTCCTAAAAGAAAATTGTCCAAATACAAAC
CATTATAAAATTCCCTATTACCCCAGCTAAAAAATCATCTAATACAACTCCTAGACCATT
GTCAAAATGTTGGGCTTTATCAATAGGTCCAATCTTACTGATATCTAAAAATCTAAATAT
TATAAAAGCTATTCCCATAGCTATTAAATTTTGAAATACTCCAACAGGATTGATTAAAAA
AAGTGTAGTAAGATATCCAAGTACTTCATCTATTACTACATTTTGAGGGTCCTCTTTTTT
AAAAATCTCTCTTTCACAAACATCTGAAACATATACAGCTACTCCAAAGAAAGTCATTAA
AAACATAAAATAAAATGAGTTATACACCATATTATTTGGAAAAAATCCTCTTATAAAAGA
TAGCACTATAAATACTGGTATTCCTCCTAATGTTCCAAATGTTCCTGGTGCTTTTGGCAT
ATCCCCAAGTCCAAACCAAGTTCCTAGATTTCTTACTATTCTTCTATTCATAATTAATAT
ACTCCTCTCTCATAGTTATATGCTTTATAAAATCCTGTTCTATTTTTCATATCCTCTAGT
ACTTTTTCTACTTCTTCCTTTGTTTCAGTTGTAAATTCTAATACTACTTCATCTATCATC
AATTCATTAAGTTTTTTAATATCATTTAAGATATTTAGAGGTTTTTCTAAGTATATCTCT
GTATTTCCTACATCATTTTTTATAGCTGAAAAAATATCTCCCTCTTCATTTTTTAAAGTT
TCTTTTTCTTTATCAAAAAGAGAAAGTTCTATATACATTCCCTTAAGTCTTGAATATCCT
AAAATAGCTTTTTTTATAGAAGTTTTTCCTATCTCTTTTATCTTTTCAAAACTCAATTCT
GGAGATATTATAACACTTTCAACTTTACCTGTTTGTGCAAGTACTTCTATACTATATCTA
TTAGTTATATTCAAGTTCCAGTTTGCCATAACCTTCTCATTATTATTCTCTAAAATTTGA
TAGATATTTGAAGCTAATTTACTGTTTAAATCATGCTCATTTAAACTTCCCTCTTTAGCT
ATATCTATTCCTCTTTTATAAATTTTTTCTATTCCAAATTTTTTTATGACATTTTCTTGT
GTAAGATTAGAAACAATAGCCACTAACTCTATCTCTCTAGTTTTTTCCTCCTCTATTGGA
AGTGAATACCTATTTCCCGCTTTTCTTCTATAACTTTCAACTAAAAGTTTTTCTAATTTT
TCTACACACTCTCTTCTTAAAGATTTTAAAATAGATAGAGGCATAAATATTCCCTCATCT
ATATCTGTTGCAAAATCTCCCAATATAAATGTAGTATCTCCCATTTCAGATATTTTTTCT
CTTAATTCCTCAGAAGTCAAAGCTTTTTTACTAGCCCTCTCTATCTCCTTTTCTCCTACA
ACTTTTACTACTATATCTACACCTAGATTATTTTTAGCAACTAATTCAAGAGTAGGTTTC
TCTCCTATATGTCCTACAAATTTTCCTGAGATAGTAAGTCTTTGCTCTTCTTTTTTCATT
CTACTTTGAGCATCATTATTTACCTCTTTAGAATAACTTTTAAAAATATATTTACTTCCT
CTTGGAACATCTTTTAAAACTATTACTTCATTAGCTTCAGCAGATTTTCTACTCATATCT
CCACTCTTTAGCTCTATTTTGTTGATATATCCTCCACCTAACTTTTCAAAATCCTTTGAA
AGGTAGATTATTCCATCTCCTAATACAACTCTACTTTTTAATTTTAACTCTTTTCCACTA
AGTAGTCCTAAATTTTTTCCAAGATTATATGAATAATCTTTATTCATAATATAGTTGTCA
TTTCCATAAAAGTATCCCTTACTATATCCTCTATTGAATAATTCTGAGGATTTTTCTTGA
GCTTTTATTCCATCAATTAAATCACGATAATAAGATACAGTTTCAAAAACATAGTTAGGG
TCTTTCATACGTCCCTCTATCTTTATACTCTCTATTCCTATCTCTTTAAGTTTTTTTATC
TCATCAAAACCTAAAAGTTGGTCCTTAGGACTAAGTAAATATCCCTTTTCTCCAGTGGAA
TTTTCATATTTTTTTCTACAAGGTTGAGCACACATACCTCTATTTCCACTTCTACTTCCT
ATAAAGCTACTCATATAGCAATTTCCAGAATAACATATACAAAGAGCTCCTGAAACAAAT
ATCTCTAATTCAATAGAGGTATTCTCTCTTATTTTTTTTATCTCTTCAAATGTCATCTCT
CTTGGAAGTACAACTCTTGTAAATCCTAATTTTCTAAGGTATTCAGCTTCATAGTGATTT
CCTACAGTCATCTGAGTACTTCCATGATACTCCATATCTGGAAAATTCTCTTTCATATAT
TTAAAATATCCTAAATCTTGAACTATTACTGCATCTAATCCATGTTCATATAAAACTTTT
AAATTAGGATATAAAAATTCCATCTCTTTTTCCATCATAATGGTATTAAGAGTTAAAAAT
ATTTTTACTCCTCTCTTATGTGCATAATCTAATGCTTCTTTATACTCTTCTAATGTAAAA
TTTTCTGCATTTCTTCTAGCTCCAAAACCTTTTAGTCCCATGTATATCTCTTGTGCTCCT
GCTTTCACAGCAGCATAAAATCTTTCCATATTTCCCGCTGGGGCTACTATTTTCATCTTC
TTACCTCTCTTTTAATTCTCTATATATCTTCATTACTTTTTCTTCTAATTCATCTAATGT
TCCATCATTCATTATTACTATATCTGCCTTTTTTATTTTTTCATCTAAAGGCATCTGATT
AGAAATTATTTTCTTAGCTAACTCTTTATTACTTCCATCTCTAGCTACTACTCTTCTTAT
TTGTTTTTGAACATCTACTCCTACTACTATTATTTTGTCACAAAGATACTCCATCTTTGC
CTCATATAGTAATGGAATATCAAATATTAAAATCTCATCTTTTGAATTTTCCTCTTTTTT
TCTTTTAAAATATTCCATCACTTGTGGATGTATAATTTTATTTAACTCTTGAAGTAATTC
TCTATTTTTAAAAGCTTTTTCTCTCAATTTTTCTCTTATTATTTTTCCATCACTATCTAA
GATATCTTTTCCAAAAATACTGCTAATTTTCTTTATACTCTCTTTTTTTTCACTTATATC
TTTAGCTACCTTATCAGCATCTACTATCTCTATTCCACATTTTCTAAATAGATTACTTAC
AGTAGATTTTCCACTAGCTATTCCACCTGTTAATCCTACTATCATCTTCTACTCCTAAAT
ATTATAAATTATAGCCCCTGCTGCTCCACATCCTAATATTACATATATTGGACTACTTTT
ATATTTTCTTAAAAAAAACATTCCTACTAAAAAAAATATAACAGAAATATAGTTAATAGA
CAAATCTAAACTAAAATTTCTTTGTCCAAAAAAAGTTAAACATATTATTGATAATCCTGC
TGCTCCAATAAGTGATACTACTGCTGGTCTCAATCCATAAAGTATATTTGACACTGTATC
TAAGTTTCTATACTTCATATATATGTGTGCTAAAAATAAAACTATTATAAACGATGAACT
AACACAACCTAAAGTTGCAATTATAGCTCCTAATAATCCCCCTATTTGTGTTCCTACAAA
GGTAGAAGTATTTATAGCTATTGGTCCTGGTGTCATCTGAGATATTGTTATAATGTCAGT
AAACTCTGTCATTGTTATCCACCCATGTAAATCTACTACCTCTTTTTGTATTAATGGTAG
AGAGGCATATCCTCCTCCTATACTAAATAATCCTATCTTAAAAAAACTCCAATATAATTG
TAATAATACCATCTCTACTTCACTCTCTTTCTTATATATCTATTGTATATAACTCCAAAA
ACTCCACATGTAAATATTATAAATATAATATTTACAAAAAATGTTGCTATAAAAACAATT
ATCATTAAATAAGTTGAAAGTTTATCCTTTTTTCTTATATCTCCAACCATTTTAAAGACA
ACATCAGCTATTACTGCTGCTACGCCTGCTTGCATCCCTTGCATAGCTCCATTTACTATT
CTATTATCTCTAAAAGCTATATAAAAAAGTGAAATAACTGATATTATTATTAGAGGAGGA
AACACTGTTCCTACCAATGCCACTATCGCTCCTAGTATACCTGCCAATTTATATCCTATT
ATTAAAGATGTATTTATTGCTATTGCTCCTGGTGCTGATTGAGCTATTGCTATCAAATCT
ATCATCTCATTTTCATCTATCCAACCATACTCAGTTACAAATTTTTTTCTCATTAGAGGT
ACTATTACATATCCTCCTCCAAATGTAAAAGCACTCAAATAAAATGTTGAAAAGAAAAGT
TTTAAGTAAAATTTTTTATCTTTTTTCATACTAACTCCCTTGTCTTTTTCCATTTTGTTT
CATATTATATAACTTTTTTCATCTTTTTTCCAATATTTTCTATAGTTTTAACTAATTATA
TTATAAATTTTCTTGACCATAAAATATTTCATAGGTAAAATATATAGGTAAATCTTTAAG
GAGGTTTTATGATACAAGAAAAATCAGTTTTTAAGACAATACTTAGGTATACTATTCCCT
CTGTTGTATCTATGTGGATATTTACAATCTATACAATGGTAGATGGAATATTTATAGGGA
AATATGTTGGAGCCTTAGGTTTAGCTGGTGTTAATATTACTATGCCACTTATCAATCTTA
CCTTTGCTATTGGTATAATGATAGCTGTAGGTAGCTCTACTATGATAGCTATACACTATG
GTGAAGGTGACTGAGCAGTAGGAAATAAGATATTTACAACTGCAGTTTACTCACTTTTAA
GTTGTGGTATTCTTATTTCAATATTGATAACGATATTTATGGAACCAGTTATAAATTTTT
TAGGTGGTGGTGGAAATCTTTATCCCTATGTTAGAGATTATCTTAGTGTTATTATTTTAT
TTTGTGTATGCTATATGACTGGTTATGCTTTAGAGATATATATCAAAGTAGATGGTAATC
CTGTCTATCCTACCCTTTGTGTAATAACAGGCGGAATAGTAAATATTCTACTAGATTATA
TCTTTGTTGTAATTTTTCACTGGGGTATAAAAGGAGCTGCCCTTGCTACAGGACTCTCTC
AAGTTACTACTACATCACTTCTTTTTTACTATATATTTTTTAGAACTAAAAGAATCAAAT
TTGTTAAAATAAAGTATTCTCTTTTAAATCTATTAAAAATTATGAAGGTAGGATTTGCTG
AATTTTTAGCTGAAGTTTCTACTGGAATTTCAATCTTTGTTTTTAATTTAGTTATTTTAA
AAAATCTAGGAGAAAAGGGGGTATCAGCATTTGGAATAATTGGATATATCTCCTCTTTTA
TCACTATGACTATGATAGGATTTAATCAAGGAGTACAACCTATACTGAGCTTTAATCTTG
GAGCTAAAGAGTATAAAAAAATCTTTGAAATAATTAAAAATAGTTTCTTTATTCTTGGAG
TATTAGGGGTATTTTTTTACACTTTAATCAATATTTTTTCTATAAATATTGTTTCTATAT
TTTTAAATGATATTGAAGATATTAATCTTACTAAAAAAGCTCTCATGATTTATAGTTTTG
CTTATTTAATATGTGGATTTAATATTTTTAGTGCTGGATATTTTACAGCTATGGATATGG
TAAAAATTTCTATTATTATTACTATGTTAAGAGGAATTTTATTTTTAATTTTATTTATTT
TATTACTCCCTATTTTTTTTGGGACTACTGGAATTTGGATCACTATGTTTTTGACTGAAT
GTTTTACATTAATAGTATCATATTTTTTTATGAGGAATATGCTATTTTATAAAAAAAGAA
AAAATAATGGTATAATATCAAAAAATAGAAATAAGAGGTAATTATGATAAAATTAATTGT
TAGTGATATGGATGGAACTCTTTTAAATAATAAAGATCAGATTAATACAGAATTTTGGGA
AATTCAAAAAAAACTTTCTAAAAATGGAATAATTTTTGCTGTTGCTAGTGGGAGACCTTA
TTATAATCTAATTGAAAGATTTAAAAATATAAAAGATAGTATTCTCTTTATTAGTGAAAA
TGGTGCCTATGTTATGTACCAAGAAAAAGAAATATATAGTAATACTATGAAAAGAGAGGA
TATTTTTTTCCTTCTTAATATCTGTAAAAATATAAAAGGAATTGTACCCATACTTTGTGG
AAAAAAATCTGCATATGTTGAGAAAAATATATATTCTAATGATGAATATAATTTTAAAGA
GGAAATAGCTAAATACTATAATAAACTAGAAATTGTTGAGGATCTAAACAATGTTGAGGA
TGAATTCTTTAAGATAGCTGTTTGTGATTTCTTAATTTCTGAAAAAAATAGTTATAAATA
TTTCAAAGATTATGAGGATAAATTTCAAGTTGTAATATCTGGTAAAGTTTGGATGGACTT
AGGTAAACTAGATACAAGTAAAGGACTAGCTGTAAAAATGGCTCAGAAAAATTTAAATGT
TTCTTATGATGAAACGATGGTTTTTGGAGATTATCTGAATGACTGTTCTATGATGTCAGA
AGGAAAATATAGTTATGCTATGTTAAATGCCCATCCTAAATTAAAAGAGATAGCTAGTTT
TATTACTAGAAAAGATAATAATAATAATGGGGTGCTTGAAACTATTAAAGAATATTTTTA
GCTAAAAATATGTAGAAAAGTATCGTTTGAAAAATATATTTTGAGGATAATATTATGAGT
ATTTATTTGACAATTGTCAGTAAATGAAGTACAATCATAAGGAATATATGTTATATTGCT
AGGAGGATAAATGTTAAATAATGATATACTCAGAAGAGTAAGGTACGCTCTAGATATAAA
AGATAGAGTGATGTTAGATATATTTAAATATGGGGAGAACCCTATTACTCATGAAGAATT
ATTGAAACTTTTAAAAAGAGAGGAAGAGAAGGAGTTTTTAAAGTGTAATAATAGAACTTT
AGAGGCTTTTTTGAATGGATTAATAATTTTAAAAAGAGGAAGACAAGAGACAGAATATAC
ACCTACTAAAATAACAAAAAATAATATAAATAATATTATTTTAAAAAAGTTGAGAATAGC
TTTAGCTTTAAAAAGTGATGAAATGCATAAAATATTTAAGCTAGCTGGATTAGAATTATC
TTCCTCAGAGCTAAGTGCAGTTTTTAGAAAAGAAGATCATAAGAACTATAGAGAATGCGG
AGATAAATATATTAGAAATTTTTTAAAGGGATTAACTATATATTATAGAGGATAGTATAG
GGGGAAAAATGGGTCGAACTTTGGTTTTTAACATACTGTTAGTGATAACTTTTGAGGTTT
TTATGTTTTTAAATGGACGAAAAAAATATAGAGGCTATGTTACATTAAAACACTATGTCT
TAACTTTAAAGATGCCAATTTACCAAAAAGTTTTAATGATTAAGATTTTTATAGTATCAT
TTATAACTGTGTTATTTCAAATATTTTTTTAAGGAGTGACTCAACTAGTCTTGAGTCATT
TTTCAATTTTTATGAAAAATTATTGTTCAATATATTTAAAAAGTAAAAAAAGCACTTGAA
AATTTCTGTAATATTAGTTAGAATGTTGTTAAGTATAGAACTAAAAAAGTAAAGTTGTAT
TTTACATAATTAAGTAATATTAAAAAAATAAATAGGAGGACAAATGTCAGATAAAATGTT
CATTCTTCAAAGTTCATATGGTTCAGTATTTTCAGTAGTAGAAGATTTAGAGGAAAAAGT
AACAGAGGAAGGTAATGATAAATTAGTAACAGTAGCAGGAAGAGTAAATAATCCAGGAAC
TATTGAAATTCCAGAAAATTCTACTTTAAGAGATGTGATTGAGTTAGTTGGAGGAATAAA
AAATAAGAAAAGTTTTAAAGCAGCTCAATTTGGACTTCCTTTTGGAGGGTTTTTAACAGC
TAAAAGTTTGGATAAAACTATAGATTTTTCACTTTTTCCAGAAGGAGTAGAAAAAAATAT
AATTATTTTATCTGAAGAAGATTGTATAATTACTTTTGCAAAATTTTATGTAGAGTTTTT
GATTGCTAAGGTAAAAAATAGTGAATATGAGCAATATTTTCAAGTTGAAGATGAAATAGA
AAGAATTTGGAGAATTTTAGATAGAATATCTAAAGGTAAAGCAACAATGAGAGATGTTTA
CTTATTGAGATATTTATCAGAAACAATTAAAACAAAATTAAACCAAAGACATAATTTAAT
ATTAGAAAGTATAGACCAGTTTTATGGAGAGATTGAAGAGCATATAGAAGAGCACAGATG
TCCAGCTGGAGAATGTATACATTTATTAAAATTTAGAATTACAGATAAGTGTATAGGATG
TACTGCTTGTGCAAGAGTATGTCCAGTTAAATGTATAGATGGGAAATTGAAAGAAAAACA
TACAATAGATAATGATAGATGTACTCATTGTGGTCAATGTGTTGCAGCGTGTCCAGTAGG
AGCAATTTTTGAAGGAGATCATACTCTAAATCTATTGAGAGATTTAGCAACACCTAATAA
AAAGGTTGTAGTGCAAATAGCGCCAGCTGTAAGAGTGGCTATAGGAGAGGCTTTTGGATT
TGAACCAGGAACAAATGTAGAAAAAAAATTGGTAGGTGCTCTTAAAAAGATGGGAGTAGA
TTATGTATTTGATACAGCTTGGGCTGCTGATATGACAATAATGGAAGAAGCTGCAGAGTT
TCAAGAGAGATTAGAAAGATATTATAAAGGTGATGATACAGTAAAACTTCCAATACTAAC
TTCTTGTTGCCCAGCTTGGGTAAAATTTATTGAACAAAATTATCCTGATATGATGGATGT
TCCGTCTACTGCTAAATCACCTATGGAAATATTCTCTACAATTGCAAAAGATATCTGGGC
AAAAGAGCAGGGATTTAGGAGAGAAGAAATAGCTTCTGTTGCTATTATGCCTTGTCTTGC
AAAAAAATATGAAGCAGCTAGACCTGAATTTTCAAGAGGAGATAACTACGATACAGACTA
TGTAATCTCTACAAGAGAATTAATTAAAATATTTAAAGAGTCTGGAATAGATCTTAATGA
TATTGAAGAGATGGAATTTGATAATCCATTAGGACAATATTCAGGAGCTGGAATAATTTT
TGGAAGGACTGGAGGAGTTATTGAGGCGGCTACAAGAACAACTGTTGAAATGATAACAGG
GACTCACCTAGACAATATAGATTTTACTGAATTAAGAGGATGGGAAGGATTCAGAGTTGC
TGAATTGACAATAGGTCATATTGAGCTTAGAATTGGAGTTGCTCATGGATTAGAAGAAGC
TGCAAAGATGCTAGATAAGATAAGAGCTGGAGAGGAGTTTTTCCATGCTATCGAGATCAT
GGCATGTAAAGGAGGATGTATCGGTGGAGGAGGACAACCGAAAGCAGTAAAAAAACAGAT
TACTTTAGAGAAAAGAGCAGAGGGATTAAATAATATAGATAAGCAATTAGAAATAAGAAG
ATCTCATGAAAATCCATATGTAAAAACTATGTACGAAAAATATTTAGATTATCCATTGAG
TCATAAAGCACATGAATTGCTACATACTAAATATTTTCCGAAAATAAAATAATTAAATAT
ATAAGAGAGATGAATTTTAAAATTTATCTCTCTTTTTACATTTAAAGAAATTATAATTTG
ATTTTTTTAATAATCTAGAATTTTTGATGATAACTTGGAATAAGGCAAGTTTTTATAACT
TTATGAGCTTTGACTTTAAATTTTTACTAAAATGGAAAGTTTAAAAAATAGAAAATATAT
AAAATATATATATTAATTTTTAAGAAAACATTGATAAAAATGATTGACATATCTAATTAA
ATAGTATATTATATTAACATAGTAAAATATTTTCAAAAAAATGAAATTTGAAAAAAATTA
AATTATTAGGAGGAAGGTCTGTGGATTTAGTATTGAATTTATTTTATAGTTTGAGTAATT
TTTTGTGGTCCTATGTTTTAATCATTATGTTAGTAGGGTTGGGAATATACTTTACTGTAA
GGACAAATTTTGTTCAATTTAGAATGTTAAAGGATATGTTTTTATTATTAGGGGAAGGTG
CTGTAAAAGGAAAAGATGGACATAGTGGGATTTCATCTTTCCAAGCTTTTTGTATTTCAA
CTGCTTCTAGAGTGGGAACAGGAAATCTAGCAGGAGTTGCTATTGCAATATCTATAGGAG
GGCCGGGTGCTGTATTTTGGATGTGGGCAATGGCAATTGTTGGAGCAAGTTCAAGTTTTG
TAGAGAGTACACTTGCACAAATTTATAAAGAGAAAGAAGGAGACCATTTTAGAGGAGGGC
CAGCTTATTATATGGAAAAGGCTCTTGGAAAGAGATGGATGGGAATATTATTTTCAATAA
TTATTTCAATAGTATTTGGACTTATTTTTAATTCGGTTCAAGCTAATACAATAACTTTAG
CTTTTGAAAAGGCTTTTTCAACAGATAGATTTATATTGGGGATAATTTTATCAATTTTAA
CGGCTGTTATTATTTTTGGTGGAGTTAAAAGAATAGCTAAGTTTGTTGAGTATATTGTTC
CGATAATGGCAGTTGCTTATGTCTTAATAGCTTTATTTGTAATTATAAAAAATATTACGC
TTATACCACATGTTTTGGGTCAAATAATAAGTGGCGCTTTTGGATTTAACCAAGCTATTG
GTGGAGGAATAGGTGCAGTAGTTATGCAAGGGGTAAAAAGAGGACTTTTTTCAAATGAAG
CTGGAATGGGAAGTGCTCCAAACGCTGCAGCTACAGCTAATGTATCACATCCAGTAAAAC
AAGGACTTATTCAAACATTAGGAGTATTTACAGATACATTATTAATTTGCTCTGCTACTG
CTTTCATTATACTTATTCCTGGTGAAAATTTGAAAGGAACTTCAGATGGAATACAACTTA
CACAAGATGCACTTGTATCACAAATAGGAAGTTGGGGGAGTGTATTTATAGCAATATGTA
TTTTCTTATTTGCTTTCTCATCTGTAATTGGGAATTATTATTATGGTGAAGCTAATATAG
AATTTTTAAATGGAAATAAATTTATATTAAATATATATAGAATATGTGTTGTAGGAATGG
TAATGTTTGGGAGTTTAGCTAAAATTCAAATTGTATGGGATATGGCAGATCTATTTATGG
GGGTTATGGCTATCATTAACTTAATTGCTATAGGGCTTTTAGGAAAAATAGCTATGGATG
CTTTGAAAGATTATCAAGAGCAAAAGAAAAAAGGTTTAGATCCACAATTTAAAAAATCAT
CTATACCTGGTCTTAAAAATATTGATGCTTGGGATGATTAAATAAAAAATTTAATTCAAG
AGTGATAGAGTCACTCTTGAATTTTTTTACAATAATTTAGAGTATATTAAACAGTAGTAT
ACGAACAAATTTTTTTAACTAAATTATTGTAAGATCTTAAAAAATGAGAAGAGAGTCAAT
TAATAATGAACAAATAATAAAAATAATTGTTATCTACACAAAATAGATTTTTAGTAGTAT
TATAAATTTATAAATAAATATTAGGGGGGAATCAAAATGAAAAAATTAGCAATGATATTA
TTATTACTTTCAACAGTGGTTATGGGAAAAGAGATAAAAGAACCTAAAAATATAGAAATA
GGAGTTACGCAGATAATGGAGCATCCAGCTTTAGATTCTGCAAGAGTAGGTTTTGAAAAA
GCTCTAAAGGATAATGGATATGGAGATGTAAAAATAGATTATCAAAATGCTCAAGGAGAT
TTTGGAACAGCACAGATGATAGCTAATTCATTTGCACAAGGTAAAAAGGATCTAATATAT
GCTATATCTACACCAAGTGCTCAAGCAGCTTATAATGTAACTAAAGAGATACCAATACTT
ATTACAGCAGTAACAGATGTAAAGGCAGCTGGACTTGTAGGAGATAATATTACAGGAACA
AGTGATGCAACATCAATATATAAACAACTAGAAACTATCACTAAGATATTACCAAATGCT
AAAAAAATTGGAATAATCTATAACACAAGTGAACAAAACTCTCAAGTACAAGTAGCAAGT
GCTAAAGAGGAAAGTAAAAAGCTTGGATTAGAAATAATAGAAACAGGAGTAACAAATGTA
AATGATATGGCTATGGGGCTTGACTCATTACTTGATAAGGTAGATGTGCTATATACACCA
ACAGATAACTTAGTAGTTTCAGCTACACCACTTGTATTAAATAAAGCTAATAGAAAAAAT
GTACCAGTAGTTGGTTGTATTGAAGACCAAGTGGCACAAGGGGCTTTAATAACTGATACT
ATTGATTATAAAAAATTAGGATATCAAACTGGAGAGATGGCAATAAGAGTTTTAAAAGGA
GAAGAACCTAAAAATATGCCAGTTGAAACTTTAAAAAATACTCAACTTATAGTAAATAAA
AAAGCAGCAGAGAAATATGGAATAGACTTAGGAGCTTTAGAGGGAGCTAAGTTATATTAA
GAGAGGTAAGAGAGATGTTATTAGGAACTATTGAACAGAGTTTTATATTTGCAATAATGG
TATTAGGAGTTTATATATCATATAAGATATTGGATTTCCCAGATATGACAGTAGATGGAA
GTTTTCCATTAGGGGCAGCTGTAAGTGCTGCACTTATAGTAAAAGGAGTAAATCCACTAA
TAGCTTTAGTTGTAGCTATGTTAGCTGGAGCAGTAGCTGGACTTATAACAGGTATGATTC
ATGTAAAATTAAAAGTGACTAATTTACTTGCTGGAATTATAGTAATGACAGGATTATACA
GTGTAAATTTAAGAATAATGGGAAAATCAAATATACCACTATTTATGTCAAAACATCTAT
TCAATGGAACTGTATCAGCAATAGTAGTTGTAGTTATTTTTCTACTAATAGTAAAATTAG
CAATAGATTTTTTACTTAAAACAAAATTTGGATTTGTATTAAAAGCTTTAGGAGATAATG
AGAGCTTAGTAATAGCTCTAGGACTTGATGGAAACAAATTAAAACTTTATGGACTTATGA
TAGCTAATAGTTTAGTAGCTCTTTCTGGTGGAATACTTGCTCAATATCAAGGGTTTGCTG
ATGTGGGAATGGGAACAGGAACTATTATTACAGGTCTTGCTTCTATAATAATAGGAGAGG
CAGTAATAGGAAAGAAAAAAATTATAAAAGCTACTACAATGGTAATTATAGGAACTGTAA
TATATAGAGCAATAATAGCTCTATCATTAAAATTGGGAATGACTGCTAGTGATTTAAAAC
TTATAACATCTATATTAGTAGTAATTATTATATATTTAAAACTAAAAAAAGAATCATTGA
AAAAAGGAGGAGTTGTAAATGCTTAATATAAATTCTATTGAAAAAAGCTTTGTTACTGAA
TTAGGGACAGTGAAAAAAGTATTTAGAGGTTTAAATCTTCAAGTGGAGAAAGGAGATTTT
ATCTCTATAATAGGAAGTAATGGAGCAGGAAAATCAACTCTTCTAGATACAATAACTGGA
AATGTAGTAGTAGATAGTGGAAGTATTGATATAGATGGTAGAGATATTACAAAACTACCT
AAATATAAAAGAGGAAGTTTCATCTCTAAAGTTTATCAAAATCCATCTATGGGAACAGCT
CCATCAATGACAGTATTCGAAAATCTTTCTATGGCAGATAACAAAGGAAAAAGATTTGGA
TTTACTATGGGACTTAATAAAAAGAGAAAAGAGTATTATAGAGAGCTTTTAAAAGAGCTT
GATTTAGGAATAGAAAATCAAATGGATACAGAGGTAGGTTCTCTATCTGGTGGACAAAGA
CAATGCCTTGCTCTTATAATGGCTACTCTTAATAAACCAGAGATACTACTATTAGATGAG
CATACAGCAGCTCTTGACCCTAAGACTTCTAAAATTATAATGGATAAGACAAAAGAGATA
GTAGAAAAAAATCAAATCTCTACACTTATGATAACTCATAATTTACAAGACGCTATAAAC
TATGGAAATAGACTTATAATGTTACATAATGGAGAGATAATCATTGATATCAAAGGAGAG
GAGAAGAAAAAGCTTACTCCAGAGAAACTTTTAAAAATCTTTAATAATAGAGAAGCTTAT
CTAAAAGATAGTGAACTTTTCTCAGCATAGCTATATAAAACATATTTAATAGATGTAATA
TTGACTTATTAAAGTTTAAGGGGAAAATAAGAAAATATTACAAAGGAAGATTGAATTAAA
ATTAGAAACTAGATTTCTGTTAATTCAATCTTTTTTATTTGTGAAAATTATGATATAATA
GAAAAATAGTATTGGAATGGGGGAAAAACTATGAAGAAGATAAGGGTAACTGTTCCAGAG
GATATATGGCGTCTTATGAAAAATGATACAGAGGAATTTGGTATCAATAATAATAAACTA
TGTAATTATATTCTAGAGAGATTTAAATATAATAAGAAAATGGAAGTAGAGAAACTTCTT
GAAACTCAAGGGCGTCCTCTGAAAAAGATTATACAATTTGATTTAAATGTTTCAAATAGG
GAGATATACTATGATGTTTTAAAAGCTAATGAAGTAGATATAGAGGCTGAATATTTTAGA
GAGCTATTTGAATTATATACTTCAAAATTTAAATATCAAAGGGAGCTTTTTATATTTGAA
GACAGAGTAAAAGCTATCTTAGAAGCGATTAAAGAAAAAAAGAAAATAAAGATAAAATAT
TTAAAGAGAGTTTTTAGTGTAGAGCCATACTTTATTAAAAGAGAGGAAAGAGGAGATGAA
AACTTTCTCTTCTGTTATGATGAGGAAAAAAAAGAGTATGCTAACTTTAAATTAAAAGAG
TTGGAAATAGTTTCTATTTTAGAAGAAAAGATAAAAGGTAAGGATAAAAAATATATAGAG
AATATGAGAAAAAACTTTGACCCTTTCTTAGGAAATGGAAATATTGTTAAAGTAAGACTT
ACAGAAGAGGGAGAAAGCCTTTTAAAAAGTTTGACTAACTATCGTCCAAAACTTGTAAAA
AAAGAGGGACATATCTGTTATTTTGAGGTAGCTAATGAAAATGCTAAACTTTATTTTAGA
CAGTTTTCTAAAGAGGCAGAGATTTTAGAACCAAAGCAGTTACGTGAGGAGATAAGAAAA
GAGTATTTAGAGATACTTGAATTATATAAAGATTAAAGTTTTAAAATTATGAGGATAAAC
TTATAAAAATTTGAAATTTTATAAAAAATTATGAAAAAAATTTTTTAATATATATAAATT
ATATTTGACAAAAAATAAAAAGATATTAAGACTTTCTCAGATTAAAAATAAGAGTAAATA
AAAAACTTAACACTATATAATGTTAAGTTTTTTTATTTACCACTATATATTGTATATATT
TTTATTTTTTTTAAAAAGGATGTATAATAATTTAGACACAAAGATGAGTGAGGTTGATAT
AGATGAAAGAAGTTATAAAAAGAAACGGAACTATTGTAGAGTTTGATAAAGATAGGATAA
TAAAAGCTATTACAATGGCCTTCAAACAAAATTCTGGAACTATAAATAATGAACTTATTG
AAAAGATAGCAACACAAATAGAAAATATAGACAATAAAAGAATGCATGTAGAAGAGATAC
AAGATATTGTCGTAAAAAAACTTATGGCATCTAGTGAAAAAAATATTGCTATAGCTTATC
AAAGTTATAGAACAATAAAAACAGAAATAAGAAATAAAGAAAAGGGGATATATAAAAATA
TAGCTGAATTAGTAGATGCATCAAATGAAGATATGATGAATGAAAATGCAAATAAAGATG
CTAAAACAATATCAGTACAAAGAGATTTATTAGCAGGAATATCTTCAAAGGATTACTACT
TAAATAAAATTTTACCTAAACACTTAAAGAAAGCTCATGAAACAGGAGAGATTCATATTC
ACGATTTGGATTATCTTCTATTTAAAGAGACTAACTGTGAATTAGTACATATAGAGAGAA
TGTTAAAAGGTGGTTGTAATATAGGAAATGCAAAGATGTTAGAACCAAATTCTGTAGATG
TAGCAGTAGGACATATAGTACAAATTATAGCTTCTGTTTCATCTAATACATATGGAGGAT
GTTCTATTCCATATTTAGATAGAGCTTTAGTTCCATATATTAAAAAAAGTTTTAAAAAGC
ATTTTACTAAAGGTTTAAAATATGTAGAAAGAGTAGATGAAGCTACTACAAAAGAGATAA
TAGATAGAGGAAATATAGAGTACTCTAATATGGAGTTAAAGGGAAAATATCCATTGGCAT
ATGAGTATAGTTGTGATTTAACAAGAGAGTCTGTAAAACAAGCTATGCAAGGATTAGAAT
ATGAGATAAACTCTCTTTCAACTGTAAATGGACAAACACCTTTTACAACAATAGGTATAG
GAACAGAAACTTCTTGGGAAGGAAGACTTGTACAGGAATTTGTATTTAAAACTAGAATGG
ATGGCTTTGGAGCTAAAAAAGAGACTGCAATATTTCCTAAGATAGTATATGCTATGTGTG
AAGGGCTAAATATGAATGAAGAAGACCCTAACTGGGATATAGCACAACTTGGCTTTGAAT
GTATGACAAAATCTATTTATCCAGATATTTTATTTATAACTAAAGAACAACTTGAAAAAG
GAACAGTTGTTTATCCGATGGGGTGTAGAGCCTTTTTATCTCCTTGGTTTAATGAAAAAG
GAGAAGAAATTTATTCTGGAAGATTTAATATAGGTGCTACAAGTATTAATTTACCTAGAA
TAGCTATAAAAAATAAAGGAAATGAGGCAGGATTTTATAAAGAGTTAGATAGAGTGATGG
AATTATGCAAGGAAAATTCTCTACTTAGAGCCCATTACTTAGAGAAAACTCAAGCTGAAA
TGGCACCAATTTTATGGCAGTCTGGAGCATTAGCAGAAAAGCAACCTAAAGAAACAATAG
AAGATTTAATTTGGGGAGGATATGCTACTGTTTCAATAGGATATATAGGACTTAGTGAAG
TATCACAATTACTTTATGGTGAAGATTTTGCATATAATGAAGAAATTCATGAAAAAACAT
TTAATATTCTAAGGTATATTTCAGAAAAAGTGGCTCAATTTAAGGCTGAAACAAATCTAG
GGTTTGCCTTATATGGAACTCCATCTGAATCACTTTGTGATAGATTTGCTAGAATTGATA
GAGAAGAGTTTGGAGATATAGAGGGAATTACAGATAAGGGTTATTATGATAATTCTTTTC
ATGTATCTTCTCATATAAATATAAATCCATTTGAAAAGTTAAGATTAGAAGCTCTAGGAC
ATCAATATTCAAAGGGTGGACATATCAGTTATATAGAAACAGACTCTTTAAAAAATAATT
TAGAAGCTATATCTGAAATATTAAAATATGCAAAAGAGATAGGAATTCATTATATGGGAA
TTAATCAACCAGTTGATAAGTGTCATGTATGTGGATTTAAAGGAGAATTTTTAGCTACAG
AAAAAGGTTTTGAGTGTCCTCAATGTGGAAATCGTGATAACACTAAAATGAGCGTAATAA
GAAGAGTATGTGGTTACCTAAGCCAGCCAAATGCAAGACCGTTTAATAAAGGAAAACAAA
AAGAGATAATGAGTAGGGTAAAACATAATTAGGAGATATAAGATGAATTATTCTGGGATT
AAATATTCCGATATGATAAATGGTAAAGGAATAAGAGTTAGTTTATTTGTAAGTGGGTGT
TCTCATAGATGTAAAGGATGTTTTAATCGAAATACTTGGAATGCTGATTATGGAAAACTT
TTTACTAAAAAAGAAGAAGAAGAAATATTTTTGTATTTCGAAAAGTATGGGAAAGCAGCA
AGAGGACTATCACTATTGGGTGGAGATCCAACATATTATAAAAATGTAGAATCACTTATA
GTCTTTTTAAGAAAATTTAAAAGTAGATTTCCAGATAAAGATATATGGATGTGGTCTGGA
TTTACTTGGGAGCAATTAGAAAAGGATAAAAAAAGATTTGAGTTAGTTTCCCTTTGCGAT
GTTCTTATAGATGGAAGATTTGAATTAGATAAGAAAAATTTAAATTTAAAATGGAAAGGA
AGCTCAAATCAAAGAGTAATAGATGTACAAAAAAGCATTTTTTCAAAAGAAGTAATAGAA
TATAAATAATTTAGAAGAGGGAAGTTTTAATATGAATATCTCATAGAATTTGAGAGAATA
TTGAAATTCCCTCTTTATTATATTTTTAAATTTTATGAAAACTTTACTAGTAAAATATAA
ATATATGATTTTAAATATGAAGAATAAATTTTCAAATGAAACTTAAATAATATTTTTATA
TTCAAAGGTTTTCTATTGACAAATTTTTATTTATAAATTATAATTGTTACGTATATGAAT
AGTGATTATTTCTTAAGGAGAGGATTAATATGATACCTTTGTGTTTTGCTCAGTTAAACA
AAGATTTTTTGATTAAAGAAATAAAAGGAAAAAAAGGATCAAAGTGCTGTATATTGGATA
AAGGACTCTGTGTTGGAAATAAAGTTCGTATAATGACTGGGACAAAAGACTGTTTTATAG
TGAAAGTTAATGATAAGGTAAAATATGCTCTTAACTTCAAAATAGCAAATAAAATAATAT
TACAAGAAATATTATAACAACAGCCTTAATAGGCTGTTATTATTTAAATATAAACTTTGA
AATACAAAATTTTTTAAAATAAATATGGAGGAAAAGTAATGAAGCTATGTGAGTTAAAAA
ATGGAGAAAGAGCTAAAATAGTAAAAATAGGTAGATTAGGTGAACTAAAAAAGAGACTGA
TAGATATGGGGGTTACAGCTGGAGAGATTATTAAATTAGAAAGAAATGCTCCATTGGGAG
ATCCACAAGAATATATAGTAAAAGGAACTGGGATAGCTATAAGAAAAGAAGATGCTAAAA
ATATAGAAGTTGAAAAAATAAACGAATAATTTTTAAAGGGAGAAAAAATATGATAAGATT
AGCATTTGCAGGAAATCCAAATGTTGGGAAATCAGCTTTGATTAATGCTATAGCTGGATC
AAAGTTGAAGGTAGGAAACTGGCCTGGTGTAACAGTAGAGAAGAAAGAAGCTTTCTTTGT
CTATAAAGGACAGGAAATTCAATTAGTAGACTTACCTGGTGTGTATAGTTTAAGTCCTTA
TTCTTTAGAGGAAAAAATTACAAGAGATTTTATACTTGAAGAAAGACCAGATGTAGTAAT
TAATGTAGTAGATTCTACAAATTTAGAGAGAAACTTATATCTAACTTATCTTATAAAAGA
GTTAGGAAAACCTACACTTATCGCTTTGAATTTATATGATGAGTTTGATAAACTAAAATA
TAAGTTAAATATTGAAGAGTTTCAAAATTTTATAGAAATGGAAGCTATTCCAGTATCGGC
TTTAAAGGGGATAGGGATAGAAGAACTTATGGATAAAGCTCTAGAGTTAGTATCAAAAAA
GGAAAAAAAGAAATTTTCTCTTCCTTTTGATGAAGCAACTACAACTTTAATAAGAGAGAT
AGAAAAAAGTATTAAAAGTAATAAAAGTTGTACTGAAGCTTTAAAATTTTATTCTGCAGA
ATTTTTAGCTATAAAGTTAATAGAAAGAGACATACATATTATAGAAAAATTAAAAACTAG
ATTTAATATAGAGCTAGATAAAGAGTTTGAAGATAAAATTATAAAACTTGAAGATAAGTA
TGATAATGATAGTGAAACTATTTTGGCAGAGCAAAGATATGGAAGTGTGAATGGAGTTTT
AGCTAAAACATTTACAACGTCTATGAAATCAAGATTAGATTTTACTGATAAGGTAGATAA
AATATTTTTAAATAGAGTTTTAGGATTACCGTTGTTTTTTGTAATTATGGCTGGAGTTAT
GGCACTTGTTTTCAATGGAAGTGCTCCATTTATTGATTGGGTAGATGGATTCTTTGCAGA
CTTTGTAGGAAAATATGTAGGTATGTTAGTAGAGGGAACTCCAGATTGGTTAAGCTCTTT
AGTTGTAGATGGAATAGTAGGTGGAGTAGGAGGAGTTCTTACATTTGTTCCTGTTATGGT
ATTCCTATACTTCTTCTTAGCAATTTTAGAAGAGAGTGGATATATGTCAAGAGTAGCTTT
CTTAATGGATAAGATTATGAGAAAGCTAGGATTAAATGGAAAATCATTTGTACCTATGGT
AGTTGGATTTGGATGTACAGTACCAGCTATATATGCTACTAGAACTATGGAAGATGAAAG
TTCTAGAAAGATGACAGCAGCAATGACACCATTTATGTCTTGTGGTGCTAGATTACCAGT
ATATGGATTATTTACAGCGGCTTTCTTTGGAGCTAAAGGTGGACTTGTAGTTGTATCTAT
CTATTTACTAGGAATAGTAATAGCAATCTTAGTAGGACTTGTATTAAAGAATATAAAAGG
ATTTAAACCAGAAAATAGAGCTTTACTTATAGAGTTGCCTCCTTATAGAATACCAAGCTT
AAAAGTTATTTTAAGCTCTACTTGGTTAAGAGTATTTGATTACATTAAAAGAGCAGGAAC
AGTAATATTAGGGATTATGATGATATTATGGGCTCTTACATATTTCCCAAATCATGGAGA
TTCAAACTCTTCATATATAGCTAAATTTGGACATACTTTTGCACCTATTATGAAGCCTAC
TGGTTTTGGAGATAGATGGGAGACAGTTGCAGCTATCCCACCTAGTATAGCAGCCAAAGA
GGTAGTAGTAGGATTCTTAGCACAAGCATTACCATTAGAAAATGGAGATGAAGAAGCAGC
TGAAGAAGTTGCAGAAGAAACAACTTTTGGACAAGATTTAGCTGAACAAGTAAAAGGACT
TGGAGTGGCTATAAAAGATTCTGTAACAGGAATGTTAAGTCTAAATGTATCAGGACTATT
TACAACTCCAGAAGCAGATGAGATAGAGGAAGAGGGAAGAGGAGTAGTTCAAGCAACAGC
TAATCTATGGCCTAATGATGAATTAGCACCTCTTAGAGCTTACTCTTTCATGACATTTAT
TCTTCTAGTTGTTCCATGTGTAGCTACATTAGGAGCTATCAAACATGAGTTTGGTTGGGG
ATATTTAGGAAAAGTTGTAGGAATAATGTTGGTAGTACCTTATATAGTATCTACACTAGT
ATTCCAAATAGGAAGATTTTTCTTCTAATATTTTGTAAAAAATTATCTCTAATGAAAGGA
GAGAATATGAAAACTATAATTTTAATAATAATTATAGCTATAATAGCTTTTTTTTCCATA
AGAAGTGTTGTAAGGGCTTTTAAAGGCGAAGGATGCGGTTGTGGAGATGGAAAATGTAGT
TCTGGAGGTTGTTCTTGTGGAGAGCAACGCTCAAATAAGAAAGAACATAGCTGTAATTGT
GGGCATCATAATGATTAGTAAAAGATAATGAAATAAATGAAAAATAGCTGATACTAAGAC
AATACTAATTTGTTTAGGTGAAGCTATTTTTTATTTTTTGTGACATAATTAGGACACAAA
AGTGTTACATAATAAACTAAAATAATTTTATAGGAAGGGAAATAGTATGAAAAAGAAATT
TTTTTTATTTTTTCTTTTAGGAATAATGGCTTATGGAAAAGAGGTAAACTTGGATATTTT
ATTAAAAGAATTAGAAGAAAAATCATATAATAGAAGAATATATGAAATACAAAATAAAAT
AAATAGTGATAAGGAAAGATATTATAAATTAGATGATTTTAATGGAGTTGAAACAAGTGT
TACTTCCGATTATAGTAGGAAAGAAGATTCTTTTGAAACTACTGGAAGAATACAATATGG
ACCAATGTATATTGAAGGAGTAAAAAATTATAATTCAGAGAACGAAATTATTTACGGGAT
AGAGAAAAATTTAAAAGATTTAATCTATTCAGATAGTAAAAATCAATTAAGACAATTACA
ATATACAAAGGAGATAGATAGAATAGATTATAAAAAAAATTTGGAAACACAAAAGATAAG
TTTACTTAATTTATATAAAGAATATAAAAATAATGAACTGGAAATGGAGATAAAAAAAAA
TGGAATAGAAAAATTGACTATAGAGGAAAAAAAAATAAAAAAATCTTATGAATTGGGAGC
TGTTGCAAAAATAGAATTAGATAGTATACAATATAGTATAAAAAATATGCAATTAGAAAT
AGAAGTATTGAAAAAAAATTTATTAAAATTAAAAAAAAGATTCAGGTATGATTTTGGAGT
AGAGATAGAGGAAAGTAGTTTGAAAGAGATACTTCCTCCAAATGAAAGTTTTAGTATATA
TGTAGATAAATATGGAGAAAAAGATATAGAGTTATTAAAACTTCAAAAAAGTAGAACGGA
GGAAAATATAAATTATTTGAGTTATGATAATAGAGTACCAGAGATAACTGTTGGTGTAGA
GTACAGTGGAAAATATAATGAAAGTAGAGTGGCTTTAAAATTTTCTAAAAGTATTTTCGA
TCTAAATATAGATTTAGAGAATGAAAAGAGTGATTTATTACAACAAGAATTGAATTTAAA
ACAAAAAATTAGTGAAATTGAAGGAGAGAAACTAGGAATCTTAAACAATTATGAAAATTA
TTTAAAAGATTATGAGATTAATAAGAATAACTCTGAATTGGAACTTTCAAAATATAATAT
AAAGAAATTAGAGTACTCATTAGGCAAAGCTAACTATGTAGAAGTAATGGAGTATTTTAA
TTCATATATTAATTATGAAGTGGCTAAAGAAAAAGCGAAAAATAATTTAAATGGATATAT
CTATGAAATAATGATAAGGGGAGAAAAATGAGAAGAGTAAATTTAAAAATAGTGGGTGTT
ATTTTAATAGTTTTAATTTTGCTAGGTTTGGAAATATTGAGATACAACAACAGTAAAAAA
GTGATAGAAAATTTGACTACGTATACAACTATGAAGGTAGGAAATGTAGATGCAAAAGGA
TATATAGAAGTGAATGGTAAAGTAGAAGTAAATGACACTAAAAAAGTATTCGTAGATAAA
AAATTAAAAGTGGATGAGGTTTTTGTTCAAGAAGGTGATTTTATAGAAAAAGGTCAAATT
TTGATGACTTTTGATGAAACAGAGAGAAATAATATAATGAGAAATTTAGAAAGGGAAAAG
TTATCTTTATCTAAGTTAAAAAGAGATTATATAGTAGAAAAAGAGCTTTATAAAATAGGA
GGAAGTTCAGCTAACAGTGTAAAGGAGTTGGAAGAAGAAATAAGAAGAGTAGAGATAAAC
ATAGAAGAATATGAAGAAGATTTGGAAAAAACAGCTGAAAAAATATTGAGTCCTGTGAGC
GGAACAATAACATCTTTAACAGCTCAGGAAAATTACCTAGTAGATACAGATTCACCACTC
ATGGAAATAGCAGATTTATCAGATATAAAAATAGTTTTGGAAGTGCCAGAGTATGATGTG
AAGAATGTATATGTAGGTCAAAAGATACTTTTAAAGCCAGAAGCTTTTGAAAAGAAAAAA
AGTTATCCAGGAAAGGTGACAAAAATATCTAAAATTTCAGAAATATCTGAGACAACTTCA
GAAAATATATTAGAAACAGAAGTAAAGCCAGATGAAATTATTCCATATATAGTTCCAGGA
TTTAAAGTAACAGCTACTATATATTTAGATGAACAAAATGAACAGATAACGGTTCCTAAA
ACTGCTATATTAGAAAGTGATGGTAAATATTTTGTAGTAATTGTTGATACTGAAGGTATA
GTAAAAAAGGAAGAAGTAGAAATAACAAATTTAGAAGGAGATAATCTTATTATAAAAAAA
GGTCTATCGGGAAATGAAATGATACTTATAACTCCGGATGAAAAAATAAAGGATGGAGAG
AAAGTTATAATACAGATGAAAGGTAGAGGTAACAAAAATGCTAGAAGTGAAGGAATTAAA
TAAATATTATATAAATGGGGAAATGAGCTTACATGCTTTAAAGAATATAGATTTTAAAAT
AAAAAGAGGAGAGTATGTAGCTATAATGGGAAGTAGTGGAAGTGGGAAATCGACTATGAT
GAATATATTAGGATGTTTAGATAGAGAATTTGAAGGAGAATATATTCTAGATGAGATTGA
AATATCTAAGATAGAAGAAAAAGATATTTCAAAAATAAGAAATTTGAAGATAGGTTTTGT
TTTCCAAGCATTTAATCTTTTACCTAAGTTAACGGCATTACAAAATGTAGAGTTACCTCT
TGTATATGCTGGAATACATAAAAATGAAAGAGAGAAAAGAGCTAAAGAGATGTTAGAAAA
AGTTGGATTGGGAGAAAGATTATATCATAAACCAAGTGAGTTATCTGGAGGTCAAAAACA
AAGAGTAGCTATAGCTAGGGCTTTAGTAAATGATCCAGCTATAATCTTAGCGGATGAACC
AACTGGAAATTTAGATAGTGTTTCTGAAAAAGAGATAATGGAGTTATTTACTGAATTGAA
CTCACAAGGAAAAACTATAATAATAGTTAGTCACGAACCAGAAATAGCTCAATATGTAAA
AAGGATACTCTTTTTTAAAGATGGAGAGATAATAAAAGATGGTGATAGTAGATGAATTTT
GTAGAAAGTTTGAAAAGTGCTGTTCAAAGTATAAAAGGTAATAAAATTAGATCGTTTTTA
ACAATGTTGGGAATAATAATAGGAATATCTTCAGTGATAACTATGTCATCTATTGGTAAA
GGAGGACAAGAAAATATAACTGGTGATTTAAAAGAGGGAGGATATGGAAAATTTAATATT
AGTATAGATAAGACAGATGAAAATTTTAGATGGAAATATCTTTTAAATGAGGAAATTGTA
AAAAAATTACAAGAGAGTAATTTATTTAAAGCAGTTAGTCCAAAAATAAGTAGTAATTTT
GGAATTAAAATAGGTGAAAATAATAGAAGACAGATGGTAGTTTTTAATGCTACAACTCCA
GATTATGAAATGATAGATAGGGTAAAAATAATATATGGAAGAAATATTCTTCCTTTTGAA
TATGAAAATGCAGAAAGAGTAGTTACAATAGATAATGTAACAGCTAAAAATTTATTTGGA
AATGCAAGAGCAGCACTAGGTAAGAGTATAGAAATATATAAGGGAAGATTTGGAAATCCA
CAAAATTACAAAATAGTAGGAGTATATCAAAATCCAGTGGAGCAAATGATGAAAGTAATG
GGAGGGAAAAGAGTTCAGAGATTTGGAAGAATTCCTTTATCAACTTATGAAAAAATTTAT
GATAGTTCAAATACTGGATTTACAAGTATAATATTAGAAACTAAAACACCAGAAAATATG
GCCTTTAGTATGACACAAGCTAGAGAGTTTTTGGAAAATATCACAAATGAAGCTGAACTG
TACGATATAAACGTAGAAAATAATGGAGCTGCCTCTTTTGATAATATACTTACAACTTTA
AATATGTTTGTTACTTTCGTAGCTGGTATATCATTGTTTGTAGGTGGAATAGGAGTAATG
AATATAATGCTAGTGAGTGTAGTGGAGAGAACGAAAGAAATAGGAATTAGAAAGGCTATA
GGAGCTACAGATTTTGATATACTTTCACAATTTTTAATGGAATCAATTATTTTGACAGGA
ATAGGAGGTATATTAGGAATTGGACTTGGAATTTTATTGTCTATAGTGGTAGGGTATTTT
ATAGAGATAAAACCAATATTTTCAATATTAACAATATTAATATCATTACTTGTTTCTATG
GGGATAGGGATAATTTTTGGTGTAACACCAGCCAGAAAAGCAGCTAGATTAAATCCAGTG
GATGCTTTAAGAGCAGAATAATAAAAAATAATTATAATATAAAAAATAAAGTAACAAGAA
ATTAAAAAATTTGATATAATTTAAAAGAGTAAGGAAACTAATGGAGGACAATAGTGAAGT
ATTTAAAGATATTAACTCTTCTATCTATTTTTGTAGGAATAGTAGTAGCTGCCTATTATA
AATTATATCTATTGACAGTTTTTTTAATTTTGTTGCTTTTTTATTTTTTTCATATTTTTT
TGAAGAAAAATGAGTATCAAAAGTCTGGAAATTTTAATAAAAGGGTAATACTTTCTTCTA
ATATAGTTTTACTAGTAATTTTGGTTATAGTAATAAGGTTAGTACAGATACAACTTTTTG
AAGCCCCAGAATATGAAAAAAAAGCTATTGAACAGATTAGAAAAAATGATAAAAGTTATG
GAAATAGAGGAAGTATTTTTGACAGTAATGGAAAAAGTTTAGCTTTTAATAAAAATATAT
ACATATTAGGTGTAAATCCTAGTGCTATATATGATGAAGAGCAAAATTTAAAAGGAATAG
AGAAGATACTAGATGAAACATATATTAGAAAGAATAAACAAAATCTTTTGCTTGAAATAA
AAGAGGCTTATAAGAAGAATAGAAAATATAAGGTAGTAGCTAAGAACTTAAGTGAAAGAC
AAAAAGAGAGAATAGAAGAAATTGTAAAAGAATATAAAATTACTCAAAATTTGATACAAT
TCGATAGAAGTATAGAAAGAACTTATTATAAGCCAGATCTTTATAAAAATTTGATAGGAT
TTATAGGATATACTGATAGTTCAAATGCTCATAAAGTTGGAGTATTTGGCCTAGAAAGAT
GGTATGAAAAATATTTAAAAGAAAAAGTAATTGAAAGACAGAATATTTACACTAAAAATA
GAGCTATGAAATTGCCATTTTCAAAAGAAAATATAAAAGTAAGTTTAAATGGTAAAAATC
TTTATACTACAATAGATAGTGATATACAATTTATTTTAAATGATGAGGTTAGAAAAAAAT
TTATCTCTTCTGGTTCAGAAGAAGCCTATGGAATAATAATGGATCCAAATAATGGAAAAG
TACTAGCTACTTCATACTATACTATTTTTAAAAATAGAGCACTTAGAAATCCTATATTTC
AGAATCAATTTGAACCAGGTTCTATTTTTAAGCCCATAATTGTAGCTTCAGCTCTTGATG
CTGGACTTGTAAGTAAATATACTAAGTTTGATATAGGAGATGGAAAAATAACAAAGTATA
GACATACTATAAAAGAAGCTAGTAGAAATACTAAAGGAGTTTTAACAACAGAAGAGGTAC
TGAAAAAATCTAGTAACGTTGGTATGGTTATGATAGGGGACAAATTTACTAATCAAGAAT
TTGAAGAGTATCTTAAAAAATTTGGCTTCTATGATAAGACAGGAATAGATTTTCCTGGAG
AGATAAAACCATACACCACACCTTATAAAAGATGGGATGGATTAAAAAAGAGTACTATGT
CCTTTGGACAGGGGATAGCTGTTACACCGATTCAGATGATTACAGCTTTTTCCTCTCTTA
TAAATGGGGGAATTTTATATGAACCACGTCTTGTAGAAAAAATAACAGATGAAAATGGAA
TAGTAGTGAGAAGAAATCCTGCTACTCAAGTGAGAAGAGTTATTTCAGAGAAGCTTTCTA
ACGAGATGAGAGATATGTTAGAAAAAGTAGTTAGTGATGGAACAGCTAAAAGAGGAGAGG
TTCCAGGATATAAGGTAGGAGGAAAAACAGGAACAGCTCAGTTAAGTACAAAGGGAGGAT
ACTTAAAAGAGAACTATCTTTCTTCATTTATCGGTTTTTTTCCAGTGGAGAGACCTAAGT
ATGTTGTTTTAGTAATGTTTTTAAAACCTAAAGGGGAAACTGTGTTTGAAAAATTTGGAG
GAGCAACAGCAGCTCCAGTTTTTGGTGAGATTGTAAAAAGAATAACAAAAACAAAAAATA
TACTATCAGAAAATATATCCAGCCTTTCTCAAGTAAAAAACTTTGAAAATGGGTATAAAG
AGGAGTTAAAGGATATATTGATGCCAGATTTAAAAGATTTAAACCCTAAAGATGTAATAC
ATATTTTTAGAAATAGTGAAATAGAAGTGAAAATAGTTGGAACAGGTTTGGTAAAGGAAC
AATATCCTAAAGTTGGAACTTCATTACAAGATATAAAAAGTATAAAAGTAATCTTAAAGT
AGGAGATAATATGAGATATTATAAGATTTATGTAGATGGTACAAAGGAGCTATATACCTA
TGAAGATAGAGAAAATGAATTTGAAATAGGGGAAAGAGTGATTGTATCTTTTAGAGGAAA
AAGGCGAACGGGACTTATAATAGCTCTTGATAGTGATAGAGAGAAAAATTATAGAGTTTT
ACCTATAGAAGAAAGATTAGAAAATTCTATAAAGTTATCTGAAAATTATATAAAACTTTT
AGTTTGGGTAAAAAATTATTATATGACTAGTTATGAACAAGTTATAACTTCAGCTATTCC
AAATTCTTTAAAAACAAAATATGAAAAGTTTTATTTTCCTAAAGAGATTTTAAATTTTTT
AAATAATGAATTGATAAATGATAAGATAAGAGAATATTTTAAAAAAAGAGTAAGTATAAC
TAAGGGAACTCTAGCTAAAAATTTTGGTCTAGATAAAATAAATTTTCTTTTAAAAACTGG
ATTTCTCGTGAAAGATGGTAAGATAAATATAGTAATAAATTATTCAAAAGTTTTAGATTT
AGAATTAGTTGAAAAAAATATCTATGAATATTTTAAAAGAAGAGAGAGAGTTAAAGAGGA
AATTCTTGAAAAAATATTTCCTAAAAAAGAATTAGAAAAACTTTTAAAAGCCGGAGATTT
AAGATTAGAAAAATTTATAAAAGCTGAAGAGGAAAAAGTAGAAGAGATAGATGAGGTAGA
GATTGAAAGTAGAGATAGGGAGCTAAATGAGGAACAAAAAAAAGCAAGGGAAATAATAAT
CTCTGGTGTAGAAAAAAACTATCTTTTAAAAGGTATTACAGGTTCAGGAAAAACAGAGGT
ATATATTAGCATTATAAAGTCAGCTTTTAATGAGGGAAAGGGAAGTATATTTTTAGTTCC
AGAAATCTCTCTTACTCCACAGATGATAAATAGATTTAAAGGGGAGTTTAAAGAAAATAT
TGCTATACTTCATAGTAAGCTTACAGCAAGTGAAAGAGCAAAAGAGTGGTATAATATTTA
CATAGGAAAGAAAAAGATTGTATTGGGAGTTCGTTCAGCTATATTTGCTCCTGTTGAGAA
TTTAGGATATATATTTTTAGATGAGGAGCACGAAACCACTTATAAGCAGGATAATAACCC
TAGATATAATGCTAAGCAAGTAGCTATAAAAAGAGCAGAATTAGAAGAAGCAAAGCTCAT
TCTTGGTTCAGCTACCCCATCTATTGAAACTTATTATTTTTCACAAAAAAATCTTTTCAA
ACTGGTTGAATTAAAAAATAGATATAATAATGCACTTCTTCCAGAGATAGAGATAGTAGA
TATGAAAGGAGAAGAGAGTATATATTTTAGTAAGAGACTTCTAGAAGAAATAAAAAAAAC
TCTATTAAAGGGGGAGCAAGTTCTTTTACTGTTAAATAGAAAAGGCTATTCTACATATAT
TCAATGTAAAGATTGTGGATATGTAGAGGAGTGTTCTCACTGTTCTATAAAATATAGTTA
CTATGCAAGTCAAGGGGTACTTAAGTGTAATTATTGTGGAAGAGTAAAAAAATATACAGG
TCATTGTAGTAAATGTGGAAGTTCTAACCTTATACATAGTGGAAAGGGAGTAGAGAGGGT
AGAAGAGGAGATAAAAAAATATTTTGATGTAAGAGTCATTAGAGTTGATTCTGAGATGTC
CAAGGATAGAGAGTTTTTTGAAAAGATGTATTTTGATTTTTTAGAAAAAAAATATGATAT
AATGGTAGGGACACAACTTATATCAAAGGGATTACATTTTCCAGATGTAACTCTAGTAGG
AGTTGTTAATGCTGATACAATACTAAATTTTCCAGATTTTAGGGCTGGAGAGAAAACATT
TCAATTAGTTACACAGGTAGCTGGAAGAGCTGGGAGAGGAGATAAAAAAGGAAGAGTTAT
AGTTCAAACATATCAAAGTGAACATCCAGTTTTTAAAAGAGTAAAAGAGAGTGACTATGA
AGGATTTTATAATGAGGAGATAGGAAATAGAGAGCTATTGGAATATCCCCCATTTTCAAA
GACTATTAATATAGGAATATCTTCTAAATATGAAAAATACTTAGAAAATTTTGTACAAGA
TTTTTATAGAGATATAAAATATGATGGAGTAGAGCTCTATGGACCTATGAGAAGTATGGT
GTATAAGGTAAAAGATAGGTATAGGTATAATATTTTTATAAAAGGAAGTATAAAAGAGAT
AATTAATTTTAAAAAGAAATTAAAATTAAAGATTACAAATTATGAAAAAAATGATAAAAT
TAGAATAGTGATTGATGTAGATCCTGTTAATTTGATTTAAAATAAAAATTTCTATAGAGG
TGAAAAATGATTTATGAAATAAGGAAATATGGTGATTCTGTTCTTAGAGAAGTGGCAAAA
GAAATAGAAAAAGTTGATGATGAGATATTAGAAATATTAGATAATATGGTAGAAACGATG
TATGCATCAAAAGGTGTTGGACTTGCCGCTCCACAAGTGGGAATTAGCAAAAGAATGTTT
GTTTGTGATCAGGGTGATGGAGTTATAAGAAAGATAATTAATCCTATAATTACTCCTATT
ACAGAAGAAGTAATAGATTTTGAAGAAGGATGTTTGAGTGTTCCTGGGATTTATAAAAAA
GTTCAAAGGCCTCAGAGAATAAAAATAGAGTATTTAAACGAAAAGTCAGAAAAAATTATA
GAGGAAGTAGAAGGCTTTTTAGCGGTAATTATGCAGCATGAATTTGATCATTTAGAAGCT
ATTTTGTTTGTAGATAAAGTTTCTCCGATTGCTAAAAGGATGATAAATAAAAAATTACAG
ATGTTGAAAAAAGAAACTTTAAAGGAGAAAAAGTAAGGTGTAAAATATGCAGGAAAATAA
AGTTGGGAAAATCTTATCATATATTATAATTCTCTTAAATCTTTATTTTTTTGTACCATA
TATGTATAGAAGTTATATAAAGATAGAAAAATTAAAAAGAGAACAGCTTGAGATAAAAGA
AAAAATAAAAATAGTAAAAAAGAAAATAGAAGATTATAATATAAGAATAGAAAAATTAGG
AGATGATTTCCAAAGAGAAAAAATTGCAAGGGATAGACTTCAAATGGTAAAAGAAAATGA
AGAAATATATAGATTTATAGATAAGTAATTAGGAGGAGAAAATGAAAAGAGAATTAGCAT
TAGAGTTTGCTAGAGTTACAGAAGCTGCTGCATTAGCAGCTCATAAATGGGTAGGAAGAG
GAGATAAAGAAGCTGCTGACCAAGCAGCAGTAGATGCTATGAGAACTATGCTAAATAGGA
TTTCAATTGATGGAGAAATAGTTATAGGGGAAGGAGAAATAGATGAGGCACCTATGCTAT
ATATTGGAGAGAAAGTTGGAAGAGCTAATAATCCAGATAATGAATTAGAAGAAGGAGAAA
CATTAGATGGATGTTCTTTAGTAGATATAGCTGTAGATCCAGTAGAAGGAACTAGAATGA
CTGCTCAAGGACAAGCAAATGCTATTACAGTTCTAGCTGTTGGAAATAAGGGAAGTTTCT
TAAAAGCTCCAGATATGTATATGGAAAAATTAATAGTAGGTCCAGAAGCAAAAGGGGTAA
TTGATTTAAATAAACCTCTTATAGAAAATATTCATAATGTTGCTAAAGCATTAAATAAAG
ATTTAAAGGATATGATGGTAGTTGTATTAGATAAGCCAAGACATACACAAATCATAAAAG
ATTTACAAAAATTAGGAATAAAAGTATATGCTTTACCAGATGGAGATGTGGCTGGTTCTA
TCCTTACTTGTATAGTAGATTCAGATGCAGATATATTATATGGTATAGGTGGGGCTCCAG
AAGGAGTTATCTCTGCTGCTGTAATTAGAGCTTTAGGTGGAGATATGCAAGCTAGATTAA
AACTAAGAAGTGAAGTTAAAGGTGTAACTTTAGAAAATGATAAAATTTCTAATTTTGAAA
AGCATAGATGCGAAGAAATGGGACTAAGAGTTGGAGATGTTTTAAAAATGGATGATTTAG
TAAAAGATGATGAGGTAATTTTTTCAGCTACTGGTATTACTAGTGGGGATTTACTAGAGG
GGATAAAAAGAAAAGGAAATATTGCTAGAACACAAACTTTAGTAGTAAGAGGAAAAAGTA
AAACAATAAGATATATTAATTCAGTTCATAATTTAGATTATAAAGATGAAAAAATAAGTC
ATTTAGTAAAATAGTGATAAAAGAAGGGGTTATTACAGAGAATAAAAAATAATTGTAATA
ACTCTTTTTCAGAAAAGGAGATAAACTGATGTTATTTTATGATGAGTTTTTAAAGAAATT
AAATGAGGAAAAATTTCAAGTAAATGAAATAGAAAAATTTTCTCCAGAGATAAAAAAAAT
AATTGTTGGCTTAGGAGTTTCACTGCCTCTTATTATAATTGCTATAGCTCAATTATATAT
GGCTAAGATAGATGGAAATGTTGTAAGGATTGCTTTTGCTTTAATATTTATATTTATAGG
AGTAAAACAATTAAGAACAACTTTTTCTTATAAAATTCAAATAGATACAAAAAATAAGAA
AATAAAATTTATGAATGTGAATATAGATTTGATGAAAATAGAGAGTTGTACATTAAAAGA
AGAAAAAGTTGGAAAAAAATTAGAAGTAGTTCTTGATATTATCACATTTGATAAGCAGCA
ATATATCATTCCACTATATATGAATAAAAAAGTAAGATTTGTATGGCTAATTAAAACAGT
ATTAGTAGATGCGTTTAAAATAAAAAAATAAAATAAAAAATATTTGACAAAAAAAAAAGA
ATATGGTATCATAGTTCTTGTCTGCGGGAATAGCTCAGTTGGTAGAGCGTCAGCCTTCCA
AGCTGAATGTCGCGAGTTCGACCCTCGTTTCCCGCTCCAGATGCGCCATTAGCTCAGTTG
GTAGAGCATCTGACTCTTAATCAGGGGGTCACAGGTTCAAGTCCTGTATGACGCACCATA
TTGAGATGCCCCGTTCGTTCAGTGGTAAGGACATCAGATTTTCACTCTGGAAACAGGGGT
TCGATTCCCCTACGGGGTACCATTAGGTCTCATAGCTCAGTTGGGAGAGCACCTGCCTTA
CAAGCAGGGGGTCACAGGTTCAAGTCCTGTTGAGACCACCATTTATTTGGGGGTGTAGCT
CAGTTGGTTAGAGCGCATGCCTGTCACGCATGAGGTCGCGAGTTCGACCCTCGTCACTCC
CGCCATATAGAAGTGCCGCTTTAGCTCATCTGGTAGAGCAACTGACTTGTAATCAGTAGG
TGATTGGTTCGACTCCGATAAGCGGCACCATTTTTTATAAGTGATATGCGAGGATGGCGG
AATTGGCAGACGCGCTAGACTTAGGATCTAGTGTCCCAGACGTGAGAGTTCAAGTCTCTC
TCTTCGCACCATACTAGAAGATAACTCCACATTAGTGGAGTTTTTTATATTTAAAGAAGG
AATAATGTCAAAATTTATAGAGAAAAAATGGAAAATTGTCTATTTTTTTGTACTAGTAGT
ACTTTACAAAACTGCTATAAATATATTATAATTAATAAAAAGAAATAAATCAAAGCCGGA
GGAAATTATAATGATAAACAGAGATAGACTGGTGGAGAGTTTTATAAATATGGCTAAAAT
ATCTTCTCCATCATTAAAAGAAAGAGAAATGGCTGATTATATAAAAAAAGAATTAGAATC
TCTTGGGCTAGATGTAGTAGAAGATAATGCTGGGATAAAAATAGGAGGAAATTCTGGAAA
TATAATAGGAATAATGAAGGGGAGTGGAGAAAAAAAAGTTTTATTAAGTGCTCACATGGA
TACAGTTTTACCATGTGATAAAGTAAATCCTATTATAGACAACGGAATAATTAAGAGTGA
TGGGAAGACTATATTAGGCGGAGATGATAAAGCTGGGATAGCAGCTATAATAGAGGCAAT
TAAAGTTATAAAAGAAAATAACTTTGAACATCCCAATATAATAATAGTATGCTCAATAGC
TGAAGAGATAGGATTGTTAGGTGCTAAAAATTTTGAGATAGAGAAATATTCTCCAAACTT
TTCATTTATATTAGATTCAAGTGGTAAACCTGGGATAGCAATAGTTCAAACTCCTTTTTC
AGCAAAGGGTCAGATAAAAATAGTAGGAAGGCCAGCGCATGCAGGAATAGCTCCAGAAAA
TGGAATAAATGCTCTTACAGTAGCAGCTCATGCTATTACTAAATTGAAATTAGGAAGAAT
AGATGATGAGACAACATCTAATATTGGAATAGTAAGAGGAGGAGAAGCTGTAAACATAGT
TATGCCAGAAGTTATTCTTCAATATGAAGCTAGAAGTTTTTCAGGAGAAAAACTAGATAT
TTTATTAGATGAGACTTATAATATATTTTTAAAAACAGCTGAGGAGTTTGGAGCTAAGTT
TGAAAGTACTGTTGAGAAAGGTTATTCAGGATATTATTTGGAAAAAAATGAAGAGATTTT
AAAGTGCTTTGAAAAAGCTTGTAAAAATATAGATGTTGAATATATTACTAAATCGACTGG
TGGAGGAAGTGATGCTAATATTTATAATGAAAAGGGATATAAATCTCTCACAATAGCAAT
AGGAATGACAAAAGTTCATACAAAAGAAGAATATATTGAAATAGAAGATATGATTGATAC
ATCAAAATTAGTTGTAGAATTACTAAAAGGGATAAGATAAGATGTTTAGAAAGAAAAAAA
GCTCTAAAAATATAAAGAAGAGAAAGAGATATATAATATTTGTATTTGTAGTGTTTTTTT
TAGTTGTATTTAGAAGTACTGTAAATAGTGGAGTGGAATTATTAAGCTATATAGTTTTTC
CAGTACAAAGAAAAATTTATAAAATCGGAAACTATATAAAAGAAACAAAAGAGGCGGTAA
TAAAGTACAGAAAAATTCTACAAGAGAATAGAGATTTAAAAAATGAGCAGATAAAATATG
ATATGTTAGTATATTATAATCAAAGAATCTCTGAAGAAAATACTCGTTTAAGAAAAATTT
TAGAAATAAAAGAAGAAAAAAAGTTAAAAGTAAGGGTTGCTAAAGTAATATTTAGAAACC
ATAATAATTTATATGTAAGATTTTATATTGATTTGGGCAAGAAAGATGGAATCAAGAGAA
ATATGATTGTCTTATCTGAGGAAACACTTATAGGAAAAGTTGGGAGAGTATATGAAAATT
ATTCTATAGTTGATATGATAACTTCGGAAAATATAAATGTTAGCTCTATAACAGAAAGTC
AAATGTTAGGTTTAATAAAAGGTAGTAATGAGGAAGATGGAACACTTTATTTTGAAGCTA
ATACTTTTCAAAATAATATTATAGTAGGAGAAAAAGTATACACTTCTGGAATTAGTGAAA
TTTATCCAAAGGGATTATATATAGGTAGAGTTTCAGAGGTAGATGAAGATGATAGTGAAT
TATTTAGGAGTATAAAAGTGAAAAATGATATTGATGTACTTAATATGAATGAAGTTTTAA
TTTTGATGCAAGATGAGGAACAAAGGGAGAAAAATGAAAAGAACTAGAATATTATTCCTA
TTTTTAATAATATCTATCTTATGTTTTGCTAATAATAATATAAAAGATATTCAAGATATT
ACTTTTTTAGTAACAGAAAATCTTACAACAAATGCTAAAAAAAAGAAAAGTGAATATATA
TTAAGATATATCAAACCTAATTTTATTAGAAAAGATGTCTTAGAACCAGAATTAAATAAA
GGGGAGATATATATATATGATGGTAATAAAAAAACTGTTTATCTTCCACTTTTTGAACAA
ATGACATATGAAAATTTAGAGAGTAAAGAAAGGGATATTTTAGAAAGTATTGATTATATT
TTGAAAAAACGAGAGCTAAAACAAGGAAAAGTACAACTTAATAATGGAGTAATTTTAGAA
TTAAAACAAATAGAAAAAATTTCTGATTATTTTTTACCAAAAGAAATCGTAATATATGAT
AAAGATATAGAGGTTGCAAAACTTGAAATAAAAGATTATAAAATTAACTCTAATTTAAAA
AAAGAGGAGTTATTGTTTCATGATTAAGTTTATAAATGATAATGGAATAGTTATAAATAA
AAGAGATTTTGGAGAGGCAGATAGGTATATAACTGTATTTACAGAAAACTTTGGAAAAAT
AATCTTTCTTTTGAAAGGAATTAGAAAAAGTAAAAAAAGAGAATTGAGTTCAGTTGATAC
TTTGACACTCTCTAAATTTACTTTTTATAGAAAAGGAGAAAATTTTTTTATTTCTAATTT
TCTAGAATTGGATCCTTATTTAGAAATAAAATCAAATTTGGAAAATTTAGGGATTACTCT
TTATATTTTAGGAGTTTTAAACTTAGTTTTGATGGAGCATAATAGAAAAAAATCTTTGTA
TAATATTACGATAAAAACACTTAATTATTTAAAAGATAGCGGAGATAAAAGAAAAAATTA
CATTTTACTTGGCTATTATTTACATTATTTAATAAAAAACGAAGGACTTGAAATAAACAT
GGGAGAAGGATATAATTTTTCTTATGAGAAATCTAGATTTCTTGAAATACCTGAATCTTA
TACTTGTAAATTATCGAAAAATGAAAAGGATATAGTTCAACTATTTATTACTGGAAAAGT
TAGAAATATTGTAGATGGTAAATATTTATTTGAAGATATAAAAAATGTGATAAATTTATT
TGAAAAATATATGAATTATCATTTGGGAATATATCTTAAATTGAAAGATTATGTAATGGG
GGTGGAAAATGATTAATATCATAAAAATAACTGACTATATGTCAGAAGAATTAATTTCTC
TGAATTTAAAAGCAAGAACAAAAGATGAAGTATTATTAGAGTTATCAAAACTTATGGAAA
CTTCTCCTAATATTTCAATTGTAGGGAATAATGTATATAAATCTCTTGTAGAAAGGGAAA
AGTTAGGAAGCACAGGAATAGGAAAGGGAGTAGCTATTCCACATGCAAAAACAGAGTCTG
CTAAAAGTTTGACAATAGCTTTTGGAGTAAGTAAAGAGAGAATAGATTTTAAGTCTATGG
ATAATGAAGGAGTAAATATATTTTTTGTGTTTGCTTCCCCTATTAAAGATAGTCAGATTT
ATTTAAAGGTATTGGCTAGAATATCAAGATTAATTAGAGAAGAAAGTTTCAGACAAGGGT
TGTTAGGATGTAAAACTCCTAATGAGGTAATAGAGTATATAAATAAAAAAGAAACTGTGT
AGGTGAGTGCTATGAGATGTCCATTTTGTAATTCAGAGGATACTAAGGTAGTTGATAGTC
GTTCTTTTATGGAAGGTTTTTCTATTAAAAGACGTCGTGAATGTATTAAATGTGAAAAAA
GATTTACAACTTATGAAAAGGTAGAAGAAACTCCCCTATATATTGTGAAAAAAGATAACA
GAAGAGAAAAATTTGATAGAAATAAACTTTTAAATGGACTTATTAGAGCTACAATTAAAA
GAAGTATAAGTAGAGAAGATTTAGATACTTTTGTACTTGAGATAGAAAAATGTATACAAA
ACTCTTTAAAAAATGAAATTAGTAGTAGAGAGTTAGGAGAATTAGTAATGGAAAAATTAT
TAGAAGTAGATGAAGTAGCTTATGTTAGATTCGTTTCCGTGTATAAGGAGTTTGATGATA
TAAAGTCTTTTATAGAATTGGTTGAAAAAATTAGTAGTAGGAAAGGTGAATAGATGAGAA
TATTATTTATGGGGACTCCAGAGTTTGCGATTCCATCTTTAGATGTATTAAATTCTAAAC
ATGAAATAATAGGGGTCTTTACAAAAACTGATAAACCTAATATGAGAGGGAAAAAGATAA
AATTTACACCAGTAAAAGAGTATGCTTTAGAGTATAATATACCTATATATCAGCCAAATA
GTCTAAAAACTGAAGAGACTAAAAATTTAATAAAAGAATTGAATCCAGATTTAATAGTAG
TGGTAGCTTATGGGAAAATATTGCCTAAGGAGATAATTGATATACCAAAGTATGGAGTGA
TTAATGTACACTCATCTTTGCTTCCAAAGTATAGAGGAGCAGCTCCTATAAATGCAGCTC
TTATTCAAGGTGAGAAGGAAAGCGGAGTAAGTATAATGTATATAGTTGAGGAGTTAGATG
CAGGAGATGTGATACTTAATGTAAAGACAAAGATAACAGATGAAGATACTTTCCTTACTT
TACATGATAGATTAAAAAAATTAGGAGCAGATGGACTTATAGAAGCTGTGAATCTTATAG
AGAGAGGTATAGCACCAAGGATACCACAAAATCATTTAGAAGCTACATTTGTTAAACCAT
TTTCTAAAGAGGATTGTAAAATTAAATGGAATAGAACTGAAAGAGAGATTTTTAATTTTG
TAAGAGGAATGAATCCTTTTCCAGGTGCTTTTACAATTTGTAAAGAGAAAATTTTTAAGG
TTTATGGAGTAAAAGAAAATTTTAAGATATATAAAATTGGAGTTTGTGGCGAGATAGTAG
AGATAAAAAAAGGTGAAGGAATAGTTGTAAAAACTCAAAATGGAAGTGTTATATTGACTC
AAGTGAAGCCAGAAAATAAAAAAATTTTAAGTGGAGTAGATATAATTAATGGTGGAATAT
TAAAAATTGGTGATATTTTAGAATAAAAATAAAATTAGAAAGGTAGTATATGAAGGATAT
GATAAAATTAGATGGAAAAGATTTAGCTGTAAAATTAAAATTAAATTTAAAAGAAGAAGT
AAATAGGTTAAAAAATGAAGTGGGAAGAGTTCCTGGACTAGCTATAATTTTATTAGGAGA
TAATCCAGCTTCAAAAATTTATGTGAACTCTAAGATTAAGGGGTGTAATGAATTAGGTTT
TAAAAGTTTTGGATATTTTTTATCTGAAGATACAAGTGAAGCAAAACTTTTAGAATTGAT
AGATGAGCTTAATAAAGATGAAAGAGTAGATGGAATATTAGTGCAGCTTCCTCTACCAAA
GCATATAGATGAAAAAAAAATTATAGATAGAATATCTTTAAATAAAGATGTGGATGGATT
TAAACCGGAAAATTTAGGCCTTTTAATGCTAGGAAATGATGAAGCTATGAGTCCTTGTAC
TCCAGCTGGAATAATAGAGTTATTGAAAACTTATTCAATAGATTTAGTTGGAAAAGATGT
AGTTGTTGTAGGGAGAAGTAATATAGTAGGAAAACCTATGGCAAATATCATGATAAATAA
AGGGGCAACAGTTACTGTATGTAATAGTAAGACTAAAAATTTAAAGAAAAAGACTGTTGA
AGCAGATATAATAGTAATGGCAATAGGACAGCCTAAATTTTTAACTGAAGATATGGTAAA
AGAAGGAGCAATAGTGATAGATGTTGGTATAAACAGAACTCATGAAGGTTTAGTTGGAGA
TGTAGATTATGAAAATATAAGTAAGAAAGCTTCTTATATAACTCCTGTACCAGGAGGAGT
AGGACCTATGACTGTTGCTATGTTGTTTGTAAATACTTTAAAAGCTTTTAAAAATGTAAA
TTATATAAAATAAAAATAAAGGGAGAAACTATGAAAAAAAACGAGAAAAGAGAGTATTAT
ATAGTAGATAAAAGAATACTTCCAAACTCTATACAAAGTGTAATAAAAGTAAATGATTTA
GTACAACATACTAAAATCTCGAAATATGAAGCTATAAAGAAAGTTGGAATAAGTAGGAGT
ACATATTATAAATATAAGGATTATATAAAGCCTTTTTTTGAAAGTGGAAAAGATAAGGTA
TTTAGCATCCACATGTCTTTAGTAGACAAACCTGGAATTTTAGCAAGTATATTAAATATA
ATAGCTGGAGAGGATATGAATGTGCTTACAATAGTCCAGAATATAGCTGTAGATGGAATA
GCAAAATCTACTATTTCTATACAGACGACTGAGAATATGCTTAGAAAAATAGAAGGAATG
CTAGAAAAAATTTCTGAAGTAGACGGGGTAAAAGATTTGAGAATAATAGGAAGCAACTAA
ATTTAAAATATTGTGGAGGAAAAATGAAAATAGATGTAAAAACAATAAGAGAGTTAGCAG
AAAATATTGAAAAGTATAATTTGAATGAAGTAACTTTAGAGAGTGAAGGAATAAAGTTAA
TGTTAAAGAAGGAAACTTTTGTTACAAAAGTAGAGCCTGTACAAGTTCAACAGCAATTAG
TTCAACAATGTATGCCAACTAATGAACCTGAAAAAATTTCAGAAGAAAATAGAGAAAGAG
AGTATATAATAGCTCCTATGGTAGGAACTTTTTATAAATCATCAGCTCCAGGTAATCCAG
CTTTTGTAGATTCTGGAATGAATGTATCCATAGGAGATACTTTATGTATAATTGAGGCAA
TGAAGCTTATGAATGAAGTAAAAGCTACAAAAAATTGTAAAATTGTAAAAATTTTAGTAG
AGGATGGACAAGTAGTGAAAAAAGGAGATAAATTATTTGAAATAGAGTAAAATTTGTATT
TTTATATATTATGTGGTAAAATAATAATAGTATATGGAAACTTGAGAAGGAGAGTGTAAA
ATAAAATTGGACACGTACAAAAATATTTTGTTGTTAGTCATATTAATAATGTTATCAGGT
TTTTTTTCAGCTTCAGAGACGGCACTTACATCTTTTAGAAGTATACATTTAGAGAAGTTT
GAAAATGATAAAAATATTAAGAAGATAGAACTTTTAAAAAATTGGTTAAAAAATCCTAAT
GAAATGTTAACAGGATTATTAGTAGGAAATAATATTGTAAATATATTAGCTTCATCGATA
GCAACTGTTGTAACAATAAATGTAATAGGAGAAGCATCGAGTTCATCAGTGGCTGTAGCT
ACAATTGGTATGACTATAATTATTTTGATTTTTGGAGAAATTACACCTAAGATCATAGCT
AAAAATCAAGCTGTAAAAATAGCAGGGATAGTTATAAATATTATTTATTATTTTACTTGG
ATCTTAAAACCTATAATAAAAATATTGATGATGATATCTAAATTTATTGGAAGAATGTTA
GGTATTGAGATTAAAAATGAAGGCTTCATGATTACTGAAGAAGATATTATTTCATTTGTA
AATGTGGGAGAAGCTGAGGGGATAATTGAAGAAGAAGAAAAGGAAATGATACATTCAATA
GTTGGATTTGGTGAAACAACAGCTAAAGAGGTAATGACTCCAAGAACTTCCATGTTCGCT
TTAGAAGGAGAAAAAACATTAGATGATGTGTGGGATGAAATAATAGAAAATGGTTTTTCA
AGAATTCCTGTATATAAAGATACAATAGATAATATAATAGGAGTTTTGTATGTAAAAGAT
GTATTAAGCATAATAAAGGATGGGAAAACGGATACTCCGATTAAAAATTTTGTAAGATTA
GGTTACTTTGTACCTGAGACTAAATCTATAATAGAAATATTACAAGAGTTCAGAAGTATG
AAAGTCCATATAGCTATGGTATTAGACGAATATGGAGGAATAGTAGGTCTTGTTACAATA
GAAGACTTAATAGAAGAAATTACTGGGGAAATTCGTGATGAATTTGATACAGAAGAAGAA
GAGCTTATACATAAAATAAATGATAATACTTATGAAGTAGATGGAATGATAGATATAGAG
ACTTTAGATAAAGAGTTATCTATAAAATTGCCAGAGTCTGAAGATTATGAGAGTTTAGGT
GGGCTTATTGTAACAGAATTAGGAAGAGTAGCTATAATTGGTGATATAGTAAATATAGAA
GACGTACGATTAGAAGTTTTAGAAGTTGATAAAATGAGAGTATCAAAAGTTTTAATTGAA
TTAAATATAGGAGAAAATCCAGATGATCAAAAAGTTTAAAGCTTATTTTTATACAGGATT
AATAGCTCTTTTACCAATTGTTTTAACTGTCTATATATTTAATTGGATAGTTGGAATTGT
GATGGGAATTTTAGGAAATTCATTTATAACGATAATAATAAAAAAGCTTCTTCTTATATT
TGTAGAAGAAGGGAATATGGATTATTATGTTCAAATGTTAGTTTATTTTATATCCTTGAT
TACTATGATATTAGGAACTTGTTTAGTAGGATTGATTTTAAGAATAGTTTTTTTTGCCAA
GATGATAAGGAAGGCTAAGAAATTATTTGTAAAAATACCTTTGATAAAGCAAGTCTATAC
AACTATTTCTCAAATTGTTGATGTAACTATGACTGATAGGGAAAAAGCTTATGAAAAAGT
GGTAATGTTAGAATATCCGAGAAGAGGAATATATGCTATAGGTTTTTTAACCTCTCCAGA
AAATCAGATTGTAAGTGAAGTAATTTCATCCAAAGAGAAAGTGTGTAATGTTTTTATTCC
AACTTCTCCAAATCCGACTTCTGGAGTATTTGTAGTGGTTCCAGAAAAAGATATTACAAT
ACTTGATATGAAGATAGATGATGCTGTAAAATTAATTATCTCAGGAGGTGTAATTACTCC
AGAGAAAAAGGAGATAGAAAAAATTGAAGAGTAAACTGATTTTTCTAGGGATATTAATTT
TTATGATAGGATGTAGTAATAGGAAAATATCTAAAGAAGCCGAGTATGCTTTGATAAGGG
GGGTAAATTTTTCACAACAGAAAGAATATTCTAAAGCGATGTTTGAATATGAAAAATCTT
ATGCAATAGATCCAAATAATCTTGTTTTATTAAAAGAGTTAGGGTATTGTTATTATCAAT
TTGGTGATTTTGAAAAAGCTGAAAAATTTTGGCTAGAAGGCTTAAAATTATCTAAAAAAG
ATGAGAATATTATTAAAAATTTAGCTACTCTTTACTATGAGCAAAGAAAATTTGATAAAA
GTTTAAAAGTTATGGAGGAAGCCTATAATATAAACGATGGTTATTATTTAAAATTAAAGG
CTTTAATTGTAGCTGAAACAGATAAAGTTGAAGCTTATAATATTTTTAAAAAAATGAATA
TAGAGGATTTTGATGTATATAGCTCAATAAAATATATGGAAATTTTAAAGTTTTTATCTA
AGAAAAATGAACTATACTATTTTATGAAAAATGGTTATTCTTTTTTTAAAGAGGATAGAG
ATTATATTTTAAATTATGCTGAGAATTTATCAGAGGTTTATTTATTGAATAGAGAAACAG
AGGAAATATTATTGAGATATCTTGCTGAAAAGGGAAAAGATGAAAGTATAATTTTGAAAT
TAAGTAATCTATATTTAAAAAATGGTGATAAAAAGAAATCAGAGGATATTTTAGAGTTAA
TATCTTATTGAAGCGTTTTAGATAAAAATATAAAGAGTAACGGAGTGAAGAGAATGGATT
TAAAAAAATATGTGGCAAATGTAAAAGATTTTCCAAAAAAGGGAATATTATTTAGAGATA
TAACTCCTTTAATGAATAATGGAGAGGCTTTTAGAATGGCTACTGATGAGATAGTAAAAT
TTGCTAAAGAAAAAGCTGCAGAATTAATAGTTGGCCCAGAGGCAAGGGGATTTATATTTG
GATGTCCAGTATCATATGCTATGGGGATAGGATTTGTTCCAGTTAGAAAGCCTAAAAAAT
TACCTAGAGAGGTAGTTGAATTTTCTTATGATTTAGAATATGGTTCAAATACCTTATGTA
TGCATAGAGATGCTATAAAACCTGGTCAAAGAGTACTTATAGTAGATGATCTTTTAGCCA
CTGGAGGGACTATGGAAGCTGCTGTAAAGTTAGTAGAAGAATTAGGTGGAGTTGTAGTAG
GATTGGCTTTCTTAATTGAGTTAGAAGAGTTAAATGGAAGAGAGAAATTAAAAGATTATC
CAGTTTTAACATTGATGAAATATTAGAGTAAAAAAGTAAGTAATATAGTCTAAAGCAACT
TCTTATGAAATTTAAATTTAAAATATGAGGTTGTTTTAGATTTTTTATTTATTACTTTTT
TAATTGTAGATAGAAAAGAGGAGATTATGAATTATTGGGAAGAGATACTAAAAGAAATAG
AGGAAAATAATCTAAAAGTTGATATTGAAAAAATAAAATTAGCTTTTTTCTTTGCTGAAG
AGTGCCATGAAGGACAATATAGAAAATCTGGGGAAGATTATATTATGCATCCAGTAGAGG
TTACAAAGATCTTAATAGATATGAAAATGGATACAGATACTATAGTCGCTGGAATACTTC
ATGATATAGTAGAAGATACTTTAATTACTTTAGCTGATATAAAATATAATTTTGGAGAAG
CAGTAGCAACATTAGTTGACGGGGTAACTAAGTTAAAAACTCTTCCTAATGGTACTAAAA
AGCAAGATGAAAATATAAGAAAAATGATTTTAGCTATGGCTCAAAATTTAAGAGTAATAA
TTATAAAACTTGCAGATAGACTTCATAATATGAGAACTATGAAGTATATGAAACCAGAAA
AGCAAATATCCATCTCCCAAGAAACTTTAGATATTTATGCACCTCTTGCTCATAGATTAG
GAATAGCTAAGATTAAGTGGGAATTAGAAGATTTAGCTTTACGTTACTTAAAACCAAAAG
AATATATAAATATAAAATCTTTGATTGATTCTAAAAAGAAAGAAAGAGAAGAGTATATTC
AAGAGTTTATTGAAAAGATAGTAAATTTATTACATGAAACTGGCATAAAAGGAAGTGTAA
AAGGAAGATTTAAGCATTTTTACAGTATTTATAAAAAGATGTATGAAAAAAATAAAGAAT
TTGATGATATTTATGACTTAATGGGTGTAAGAATAATAGTTGATACAGAGGGAGAATGTT
ATAATACATTAGGAGTAATTCATAGTCATTTTAGACCTGTACCTGGAAGATTTAAAGATT
ATATTGCTGTACCAAAATCTAATAACTATCAATCTATTCATACTACTATAGTAGGCCCAC
AAGGGAAATTTATAGAGATACAGATAAGAACAGAAGAGATGGATAAGGTAGCTGAAGAAG
GGATTGCTGCACACTGGAGTTATAAAGAGCACAGTAAAGTGACGAAGAGTGATCAGGTGT
ATGGATGGCTTAGAAATATTTTGGAACTACAAAAAGAAACAGAAACAGCTCAAGAGTTTA
TCGATAGTGTAACAAAAGATATAATAAATGAAACAGTGTTTGTATTTTCACCTAAAGGGG
ATATTACAGAGTTACCTCAAGGAGCTACACCTCTTGATTTTGCTTTCTCAATACATACTC
AAATAGGATGTAAGTGTGTAGGTGCTAAGGTTAATGGAAAAATAGTGACACTTGATTATA
AGTTACAAAATGGAGATAGAGTAGAAATTATAACTTCTAAAAATTCTAAGGGACCAAATA
AAGATTGGTTAGACATTGTTGTTACTCATGGTGCAAAAAGTAAAATTAAGAAAGTTTTAA
AAGATTTAGTAAGAGACCAAACTATAAAAAATGGTAGAGAAAATCTTGAAAGAGAGTTGG
GAAAACTTGGAATAACTTTAAAAGAAATGGAAGATGACCCAATTATTAAAAAGCATATGG
AAAAGAATAATATTACATCTTTAGATGAATTTTATTATCATGTTGGTGAAAGACGAAGTA
AGATAGATATAATAATTGATAAACTTAGAAAAAAAATAGAAAAGGAAAGAAAAATTGAAA
ATATAAATATTGAAGAGTTAATGGAGAAGAAAAAAGAGAAAGAGAAAAATTCTTCAAGTA
AAAATGACTATGGAATAATAATTGATGGAATAAATAACACCTTAATTAGATTTGCTAGAT
GTTGTACACCTTTACCAGGAGATGAAATTGGAGGATATGTAACTAAACTTACAGGAATAA
CTGTCCATAGAAGAGATTGTAAAAATTTTCAAAGTATGGTAGCTCAAGATCCTACTAGAG
AGATAGATGTACAATGGGATAGCAAAGTAGTGGAACAAAAGGAAAATAAATATAAATTTA
CATTTAATGTACTTGTGTATGATAAACCAAATATACTTATGAATATCATAAATTTGATAG
CAAATCATAAAATCCATTTAATTACAATAAATAGTAATGAGGTAAATAGAAATGGTGAAA
GATATATGAATTTCCAAATTACAATAGAGATTTCAAATAAAAATGAATATAAATATCTAT
TGAATAATATGCTAAAAATGAAAGAGATAATATCAGTAGATAGGACTTAGATAGGAGAGA
AAATGACAAAAAAATTACCTGTAACTTACGAGTTACAAAAGAAGTCTGGTAAAGCTAGAG
CAGGAAAAATAACTACTCCTCATGGCGAGATAGAAACACCAGTATTTATGCCAGTGGGAA
CACAAGCTACAGTAAAAGCAATGACACCAGAGGAGCTAGAAGCTATTGGTTCACAAATAA
TTTTAGGAAATACTTATCATTTGTATTTAAGACCAAGTGATGAATTAGTGGCAAAATTTG
GTGGACTTCATAAGTTTATGAATTGGAAAAAACCTATACTTACAGATAGTGGAGGATTCC
AAGTATTCAGTTTAGGTGCTCTAAGAAAGATAACAGAGGAGGGAGTAAGATTTAGTTCTC
ATTTAGATGGTTCAAAACATTTCTTAACTCCAGAAAAATCTATCAATATTCAAAATAATT
TAGGTTCAGATATTGTTATGTTATTTGATGAGTGCCCGCCAGGATTATCAAGTAGAGAGT
ATATGATACCATCAATAGAAAGAACTACAAGATGGGCAAAAAGATGTATTGAGGCTCATA
AAAGACCAGATGAACAAGGATTATTTGCCATTGTTCAAGGTGGAATATATGAAGATTTAA
GAGATAAAAGCTTGAGAGAATTAAGTGAAATGGACGAACATTTCTCTGGTTATGCAATAG
GGGGACTTGCTGTAGGAGAGCCAAGAGAAGATATGTATAGAATTTTAGATTACATAGTAG
AAAAATGTCCAGAGAATAAGCCAAGATATCTAATGGGAGTAGGAGAGCCACTAGATATGT
TAGAAGCAGTAGAGTCTGGAATAGATATGATGGATTGTGTACAACCAACAAGAATAGGAA
GACATGGAACAGTATTTACAAAGTATGGTAGATTAGTAATAAAAAATGCTATGTATTCAG
AAGATGATAGACCTCTTGATGAAGATTGTGATTGCTATGTTTGTAGAAATTTTAAAAGAG
GATATATCAGACATCTATTTAAGGCAGAAGAGATACTAGGACAAAGACTTGCTACATATC
ATAACTTATATTTCTTAATTAAACTTATGAAAAATGCTAGAGAAGCTATTTTAGAAGATA
GATTTACAGAGTTTAAAGAAGAGTTTATAAGAAATTATAATATGGGGAAAGAATTTGATT
GGATAAAACCTAAAAAAATAGTAGGGTAAAATATAATTACAATTATCCTTTAATATTACA
GGGAAATTATTATTGACCGAACTTAAGAAATTATGCTATAATTTAGTGGATATTTATAGA
AAATTCTAGGAGGCATGGAATGGAAACTTTGTTTACAGTTTTATTATTCATTTTTGCTAT
TTCATTAATAATATTAGTGTTGATACAACCAGATAGAAGTCACGGAACATCTGCAAGTAT
GGGTTTAGGAGCATCAAATACAGTATTTGGAATATCAAAAGATGGTGGTCCTTTAGCTAG
AGCAACAGAGATTGTAGCGACATTATTTATTATTAGTGCACTTTTATTATACTTAGTAAA
ATAAAGTAAGAGACGTATTGGGTCCAATACGTCTTTTTTATAGGTAGATGATAGAATGAC
AAATAATATATTTGGAAATAATTATGAAGTGGTAAAGCCTCTAGCTATGAAGTTGCGTCC
ACAAAATTTAGATGATTTTATAGGACAGGAAAAACTTTTAGGGAAGGGAGGAATACTTAG
AAAACTTATAGAAAGACAAAATATCTCTAATTCAATTTTTTATGGACCACCTGGTTGTGG
GAAAAGTTCTCTAGGAGAGATAATTTCTAAAAGTATCAATAGTAATTTTGAAACTTTAAA
TGCCACTACAGCTTCTTTAAATGATTTGAGAGAAGTAGTAGAGAGGGCTAAAAAGAGTAT
AGAGTTTTATGGTAAGAAGACAATACTTTTTTTAGATGAGATACATAGGTTTAATAAGAT
GCAACAAGATGCCCTTCTTTCTTATTGTGAAAACGGAACTATTACTCTTATAGGAGCTAC
TACTGAAAACCCTTATTATTCTCTTAATAATGCCTTACTTTCAAGAGTTATGATTTTTGA
ATTTAAAGCTTTAGAGAGAAAGGATATTGAGAAAATAGTTAGAAGAGGAATAGAAAAATT
AGAGTTAAAAGATGTATCAGATGAAATAATAGAGTGTATTTTAGATATATCTCAAGGTGA
TAGTAGAATAGCTTTAAATTATCTTGAGCTCTATAAAAATAGTTGTACAAATTTGAAACT
AGAAGAGGTATTAGAAATTTTTAGAACAAGACAAGTTTCATATCATAAAGCTGAAGATAA
ATACAATTTAATTTCAGCTATGATAAAAAGTATGAGGGGAAGTGACCCAGACTCAGCTCT
TTATTGGCTAGGGAGATTACTTGCTGGTGGAGAGGACCCAAGATATATAGCTAGACGTCT
TGTGGTACATGCTAGCGAAGATATAGGAATGGCTAATCCAGAAGCTATGCTTGTAGCAAA
TAGTGCTATGATGGCAAGTGAAAGAATAGGTATGCCAGAAATTAGAATAATTTTAGCTCA
AGCTGTAATCTATATAGCTATTTCTACTAAGAGTAATTCTTGTTATATGGGAATAGCTAA
AGCTTTAGAGGATATTGAAAATGGAGATATGGAAGCTGTTCCACAAAATATTTGTCATAA
TCCAAAAGGATATTTATATCCACATGATTATCAAGGAAATTTTGTAAAACAAAAATATAG
TAATAAAAAAAGGAAATATTATATTCCTGGAGATAATAAAAATGAAAAACTCATAAAAGA
AAAGTTAGAAAAATTATGGGGAAAATAGAAGAGGTGAAGTAATGAAACTTATAAAAGCTG
CTAGAGGAACAAAGGATATTTTTGGAGAAGATGCAGTAAAATATACATATATATCTAAGA
CAGCTCAAGAAATATTTGAAAGTTATGGATATACATTTATAAAAACTCCAATATTTGAAG
AGACTGATTTATTCAAAAGAGGAATTGGAGAGGGAACAGATGTAGTAGAGAAAGAGATGT
ATACTTTTAAAGATAGAGGAGATAGAAGCTTAACTTTAAGACCTGAAAATACAGCTTCTG
TTGTAAGATCGTATCTAGAGAATGCTATCTATGGAAAAGAAGATGTTACTAAATATTACT
ATAATGGTTCAATGTTTAGATATGAGAGACCTCAAGCAGGAAGACAAAGAGAGTTTAACC
AAATAGGAGTAGAGGTTTTAGGAGAAAGCTCACCTATATTAGATGCTGAAGTTATTGCTA
TGAGTTACTCTCTATTAGAAAAATTAGGAATTACAGATTTAGAGGTACACATTAACTCTG
TAGGAACTAATGCTTCTCGTACTAAGTATAGAGAGATGCTATTAAACTTCTTAGAGCCAA
TGAAAGAAGAACTTTGTGAAGATTGTAGAATGAGAATGGAGAAAAATCCTTTAAGAGTTC
TAGATTGTAAAGTTGACAAGTGTAAAGAGCTTACTAAAGATGCTCCTAGTATAATAGATT
CATTAAATGAAGAGGAAAGAGCTCATTATGAAACTGTAAAAAAATACTTAGATATTTTTG
GAGTGAAATATGTAGAAGATTCAAGACTTGTAAGAGGACTTGACTACTATTCAAGTACTG
TTTATGAGATAGTAACTAATAAATTAGGAGCTCAAGGAACTGTATTAGGTGGTGGAAGAT
ATGATAATCTATTAAAGCAGTTAGGAGATAAGGATATACCAGCTGTAGGATTTGCTGCTG
GAGTAGAGAGAATGATGATGCTTCTTGAAGATTATCCTAAAAATAATCCAGATGTATATG
TAGCTTGGTTAGGAGAAAATACTCAAGAGTTTGGATTAAAAATAGCTAAAATTTTAAGAG
ATAATGGAATAAAAACTTTTGTTGATTTTAATTCTAAAGGAATGAAATCTCATATGAAAA
AAGCTGACAAATTAGCAGTAAAATACTGTATAATTGTTGGAGAAGATGAGATGAATAAAG
ATGTTGTGGTGCTAAAAGATTTTAGTGCTAGAACTCAAGAAGAGATGAGCTTAGAAAAAG
CTATTGAGATAATTAAAAAGTAAATAATAATTATATTGTAATTAGCTATGGAAACTTAAG
AGTTATGTAATATAGAATAATTTTTAGTTTTCAAGTATATTAAGGAGAGGGTAAGAATGA
TTTACAGGACTCATAATCTTGGTGAATTAAGAAAAGAGAATATCGGACAGACAGTTACAC
TATCTGGTTGGGTAGATACAACTAGAGACTTAGGAGGATTAACTTTCGTCGACTTAAGAG
ATAGAGAGGGAAAAACTCAAGTAGTTTTTGATATAGATGTAGCTCCAAAGGATGTTGTAG
AACAAGCTCAAAAATTAAGAAATGAAGCAGTTATAAGAGTAGTAGGAACTGTAAGAGAAA
GACATAGCAAAAATATGAATATCCCAACTGGAGAGATAGAAGTATTTGCTACTGAACTAA
CTATCTTAAATAACTGTGATGTATTACCATTCCAAATAACTGGAACAGAGGATAATTTAA
ACGAAAATATCAGATTAAAATATAGATATTTAGATATCAGAAGACCTAAGATGTTAAATA
ATCTTAGAATGAGACATAAGATGATAATGGCTATTAGAAATTATATGGATAAAGAGGGAT
TTATCGATGTGGATACTCCATTATTAAATAAATCTACTCCAGAAGGAGCAAGAGACTTTT
TAGTACCTTGTAGAATCAATCCAGGAACTTTTTATGCATTACCTCAATCTCCACAATTAT
TTAAACAACTTTTAATGATAGCTGGAGTAGAGAGATATTTCCAAATAGCTAAATGTTTTA
GAGATGAGGATTTAAGAGCAGATAGACAATTTGAATTCACTCAATTAGACGTAGAGATGT
CATTTGTTGAGATGGATGATGTAATGAATACAATAGAGGGATTAGCTAAGAATGTATTTA
CAGCAATAACAGGAGAAGTAGCTGATTATAAATTCCCAAGAATGCCTTATGCTGAAGCTA
TGGCAAGATTTGGTTCTGACAAACCAGATGTAAGATTTGGAGTGGAGCTAAAAGATTTAA
CAGAGATAGTTAAAAATTGCGGATTTAAAGCATTTAAAGATGTAGCTGACAATGGTGGAA
TTGTAAAATGTATAACAGCTCCAAAAGCTTTTGAAAAATTCTCAAGAAAAGTTCTTGGAG
AGTATGAAGAGTATGCTAAGAGATATTTTGGTGCAAAGGGAATGGCATACATAAAAATAG
CTGAAGATGGAGCTATAACTTCTCCAATAGCTAAATTTTTCTCAGAAGAGGAAATGAAAG
CTATCATAGCTAAGGCTGAAGCAAATCCAGGAGATGTAATTTTAATAATAGCTGATAAAG
CAAAAGTAGTATATGGAGCTTTAGGAGCTATGAGACTTAGAATAGGAAAAGAGTTAGATT
TAATTAATAATGATGAGTTTAAATTCCTATGGGTAGTAGATTTCCCAATGTTTACTTATG
ATGAAGAAGAGGGAAGATACAAAGCTGAGCACCATCCATTCACTTCTATCAAAGGAGAAG
ATATGGAAGCTTTCTTAGGTGGACAAACTGAAAGTATTAGAACTAACACTTATGATATGG
TATTAAATGGATTTGAAATAGGAGGAGGTTCTATAAGAATATTTAATCCTGAAATCCAAA
ACAAAGTGTTTGAAAGATTAGGATTATCTTATGAAGAAGCTAGAGAGAAGTTTGGATTCT
TCGTAGATGCTTTCAAATATGGAGCACCACCTCATGGAGGACTTGCTTTTGGAATAGACA
GATGGCTAATGGTAATGTTAAAAGAGGTTTCTATAAGAGAGGTTATTCCTTTTCCTAAAA
CAAATAAAGGGCAATGTTTAATGTCAGAAGCACCAAATTTTGTTGACAAAGAGCAATTAG
ATGAGCTAAATATTGCTGTAACTTATAAAGAAGAAGAAAAAATAGAAAAGTAATAGAAAA
TAAAATATTAGTACTTGAAAAATTCATAAATAAGTGATATAATTTCCTTAACGAGAATAG
ATTTCTGACCTACACGTTATTTCTTGAGGTTTTGGGCCTAATGTCGTCATGGGGTTGGCG
CTGCTCTCAGTAGCTCAGCAAAGTCACGAATGACTTAGAGCTTAAGTTGATTACGGACTC
TGTATGCTGTTAGTAACTGACTACCACTTATGGTTTTGGCGACTAAAACCGTATTGAAGA
CGGTAGGTTGGAGCTTTTCTTATGGGACTTTGTCCCTTTTTTTTATTTGAAAATATTATG
AAATGTGTTGAGAAGAAGGTGAAGAGATGCATATTGTGGATAGAGAGATAGCTAGAATTT
TTGAGGAGACGGTTATTAAATTATACAATGATAAGGAGTTAAAAAAGATAGAAATATCGG
TAGCTACAAATGAAAAATTTGGAGATTTTCAAACCAATTTTGCTATGATGAATTCTAAAA
TAATAGGGAATAATCCAAGAATGATAGCTCAAAAGATAATGGATAACTTAGTAAAAAATA
ATGTTATAGAGAAACTTGAGATAGCTGGGCCAGGATTTATTAATATATTTTTAAAGAGTG
AATATTTAGGAGAGCTATTAAAAAAATCAAGAAAGGAAAAATATGATTTTTCATTTTTAA
ATAGAAAAGGAGATGTAGTTATAGATTTTTCTTCTCCAAATATAGCTAAAAGAATGCATA
TAGGTCATCTACGTTCAACAATAATAGGAGATTCTATAGCAAGAATTTATAGATATTTAG
GTTATCATGTTGTAGCAGATAATCATATAGGGGACTGGGGAACTCAATTTGGAAAGCTTA
TTATAGGATATAGAAGATGGTTAGATAGAGAAGCTTATAAAGTCAATGCTATAGAGGAAC
TTGAAAGAGTATATGTGGAGTTTACAAAGCAATCTGAAGAGCATCCAGAACTTGAAGAAG
AAGCTAGAGTTGAGCTTAAAAAGTTACAAGATGGAGATAAAGAAAATTTTGCTCTTTGGA
AAGAGTTTATAAAAGTATCATTAGATGAGTATGCAAAGCTTTATGGAAGATTAGATGTAC
ATTTTGATACTTATTATGGAGAGTCATTCTATCATGATATGATGCAAGGTGTAGTTGAAG
AATTAGTAGAAAAGAAAATAGCAGTAGAAGATGATGGAGCTAAAGTAGTATTCTTCCCAG
AGGAAGATAACCTATTCCCATGTATAGTACAAAAGAAAGATGGTGCTTTTCTATATTCTA
CATCTGATATAGCTACTGTAAAATTTAGAAAAGATAACTATAATATTAATAAAATAATAT
ATTTAACAGATGAGAGACAACAAGACCACTTTAAACAATTCTTTAAAATAACAGATATGT
TAGGATGGAATGTTCCTAAACATCATATCTGGTTTGGAATAATGAGATTTGCTGATGGAG
TATTCTCTACAAGAAAAGGAAATGTAATTAGACTTGAGCAACTAATGGATGAGGGTAAAA
AGAGAGCTTATGATATAGTAAATGAGAAAAACCCAGATTTATCATTTGAAGAAAAAGATA
ATATAGCTGAAATAGTTGGAGTAGGAGCTATAAAATATGCTGATCTATCTCAAAATAGAC
AAAGTCCAATAATATTTGAATGGGATAAAATTTTAAGTTTTGAAGGAAATACTGCTCCAT
ATCTTCAATACTCTTATGCTAGAATTCAATCTATTTTAAGAAAGGCAGAATCAGAAGGTA
AAGGAATAGATTTTACTAAAACTATATTAATAAAAACTCCTCAAGAGAGAGCTTTAGCTA
ATCATATAGCTGCTTTCCCTATGGCAGTAATAAAAGCTTCTGAAACATTTAAGCCAAATG
TGATAGCTGATTACCTATTTGAATTAGCTAAGAAGTTTAATAGCTTCTACAATAGTTGTC
CAATACTTAATCAGGAAGATGAGATTTTATTCTCAAGAGGATTACTTGCTAAAGTAGCTG
GAGATACTATAAAAGATGGATTGGATTTACTTGGAATTAGAACATTAGAAAGAATGTAAT
TTATATTTTATAACAGGAAGGGACACCTAAAATCTTATTATTTAAGATTTAGGTGTATTT
TTTTATTGGTAATATTAGAGAATATAAAATTATGGAGAAGTTTTTCAGTTAGTTGGTAAT
AAGAATGAAGAATATAGATAATTATTAAAATAAATTTTAAGGAGTAGAAAAATGAGAAAA
GAAATTGAAAAATTAATAGCTGAAAATGAAAAAATATCTTTAGAAAAAATAGCTAAAGAG
TTAGGAATATCTCTAATAGAGGTATTAAGAGAAGCTCCAACAGCAAGAAAATATCCTCTT
GAGAAAAGAGAAGAACTTTTTGAAATATTAAGAGGATGGGAAAAAGTTTTTCTATTAGTA
GTAACTCCTAACTTTGTTTTGGAAATAAAAGATAAGTTTCCAAAGGGATTTTATGCCCAT
GGGTATTTAAATTTCCATGATCCAGAATCTTCAATAGGAGGACATTTAAGTGTTGATAAA
ATAAAAGAGATTTTCTTAGTAGAGGATAATATGTTTGGAAGAAAAAGTTGTTCAATAAGA
TTCTATGGGGAAGATGAGAAGGAAATATTTGCTATATATGTCCCAAGAGATGATAAGAAA
GAATTAATTAAAGAGTATTTAGATTGTTTTTACTCTTTGATATAAAAGTGCTAATAAAAA
GAGAAAAAGCTGTTAAAAACTAGAATTGTAAAATTTTTTAGTGATAACAGCTTTTTTTAA
TATTTAAAAAGTTATATATTTTTAGAGTATTAATTAAATTTTTTAATAATTATACTTATT
ATAAAAATAATTGTTGAAGAAAAAATTACAGCAGCACCAGAAGGAATAGAAAGAGTAAGA
TAAACAGGAAGAGTTATTCCCAATATGCAGCTGAGAGTTGAAAATAAAATACTGTATCCT
ATAAAGCCTCTCATTGAATTAGAGATATTTTTAGCTGAAGCAGTTGGGATTAAAAGTAAT
GCTTCAACTAAAATAGAACCAACTATTTTTATTGCTCCTATTGTAGTGATACTTAGCAGA
ATAATAAAAAGATACTCATAAAATTTTATATTTATTTTTCTAGCTAAGGCAATACTAGGG
TTTATACTGATTAATAAAAATTTATTGTAACAAGGGTATAAAATAATAAAAACTAAAACA
GTTATAGTTATTAGAATATATATATCTATTTTCTCAATAGTTAGTATTGAACCAAAAAGA
ATATTTTCAATTATATGTGGATTAATTGTTCCAGCTGTATAAGTTAAAAGAGAAGCTCCA
ATGGAAATAGAGACTGCTAAAAAAATTCCAATTAGAGTATCTGAGGCTATATCAGTTTTA
GTTTTTGTATATATAATCAAAATTCCAAATAAGATAGAATAACCAAAGGTGGAGAGGTAA
GGAGTCAAATAATTTTCTCCTAATATTATTCCTATAGCTATTCCTGTCATTGCAGCGTGC
CCTATGGCTTCAGAATAGAAAGCCATTTTTTTGCTTACAACAAGTGTTCCAATAATTCCT
AACAGTGGTCCTATAAAAAAAGCTGAAATAAGAGCATTTGTGATAAAAGAATAATTAAGT
ATTTCCAACATAAAATCACCTACAAAAAATATTTGAGATTTCTTTTTCAAAAAAATTACT
ATCTAAAAGATTACAAGCTATATTTGTTTTATTTATACAAGTAACAGTGTCAGCAAATTT
TTTTACTTTATATAAATTATGTTCTATCCATAGTATTGTAATTCCTTGTTCTTTAAGTTC
TTTTATAAGCGAAATGAAGAAATCTTCTCCATGCTTATCCATACCAGTTAAAGGTTCATC
TAAAATTAAAAAATTTGGTGTAGGGAGAAGAGATTGTAATAATAATACTCTTTGCCTTTC
TCCACCAGATAAAGTTGTAAAAATTGAATTTCTTTTATCATATAGTTTAAATTTTTTTAA
[truncated: 1,649,419 more chars]
