# Supplementary material for: Regions Enriched with Reverse Complement Triplets in Bacterial Genomes
Source: Int J Mol Sci. 2026 Feb 28;27(5):2301. doi: 10.3390/ijms27052301 (PMC12985086; doi:10.3390/ijms27052301)
Supplement: Supplementary file 1 [file ijms-27-02301-s001.zip › for_send/45/Gemmatimonadota/class/mirror.txt]

SMAX=  966.00     KMAX=     722   
NOM=     1     2     3     6     7     9    14    15    16    17
NOM=    18    19    20    21    23    24    25    26    28    29
NOM=    32    33    34    35    38    39    42    46    47    52
NOM=    56    57    58    60    61    62    64    70    72    76
NOM=    77    79    85    87    90    91    92    96    97   100
NOM=   101   102   103   105   108   109   111   115   117   118
NOM=   119   120   121   122   123   124   125   130   131   133
NOM=   135   141   142   143   146   148   149   150   152   157
NOM=   159   160   167   172   176   178   180   181   182   184
NOM=   185   187   188   189   192   193   194   197   198   201
NOM=   202   203   204   205   206   207   208   209   211   212
NOM=   213   215   220   235   237   238   239   247   248   250
NOM=   251   253   254   258   260   261   262   264   265   267
NOM=   268   269   270   273   275   276   279   281   283   284
NOM=   285   287   288   289   291   295   296   297   298   299
NOM=   300   301   302   309   313   318   320   322   323   324
NOM=   327   329   336   341   345   349   350   351   352   353
NOM=   354   356   357   358   360   362   363   365   368   369
NOM=   371   377   382   384   391   397   401   402   403   405
NOM=   407   410   415   416   417   420   424   426   430   431
NOM=   434   435   436   437   439   442   443   444   446   449
NOM=   450   451   452   454   455   456   463   465   470   472
NOM=   475   480   482   483   493   494   495   496   497   501
NOM=   510   513   517   522   526   527   528   529   530   534
NOM=   536   537   538   542   544   546   552   553   554   555
NOM=   557   558   559   564   567   568   569   573   575   576
NOM=   577   578   579   581   582   585   586   587   590   594
NOM=   595   598   604   610   611   612   614   615   616   618
NOM=   621   623   625   626   627   629   630   634   635   636
NOM=   639   640   641   646   647   648   651   652   658   659
NOM=   660   661   662   664   665   666   667   669   673   674
NOM=   676   678   680   682   685   686   688   690   694   696
NOM=   700   703   704   707   708   709   711   712   714   715
NOM=   716   717   720   722   723   727   728   730   733   736
NOM=   739   742   743   747   750   758   759   763   764   766
NOM=   767   768   769   772   773   774   776   781   788   789
NOM=   794   796   797   798   800   802   804   805   808   810
NOM=   811   814   815   823   827   830   832   833   839   841
NOM=   842   844   848   851   853   854   855   858   859   861
NOM=   866   868   869   872   876   877   878   882   884   885
NOM=   888   890   901   904   906   910   911   914   923   927
NOM=   928   930   931   932   933   934   942   945   946   950
NOM=   951   952   955   956   957   961   962   965   967   970
NOM=   973   974   977   980   982   985   986   987   989   990
NOM=   992   994   996   997  1001  1006  1011  1012  1014  1016
NOM=  1018  1022  1023  1024  1029  1030  1031  1032  1035  1036
NOM=  1045  1046  1051  1058  1061  1063  1064  1067  1068  1072
NOM=  1073  1074  1075  1076  1078  1079  1081  1086  1087  1089
NOM=  1092  1094  1095  1098  1099  1101  1102  1103  1105  1106
NOM=  1108  1118  1119  1121  1122  1123  1124  1125  1126  1127
NOM=  1129  1130  1132  1135  1138  1140  1143  1144  1145  1147
NOM=  1151  1152  1153  1155  1158  1159  1161  1162  1164  1165
NOM=  1168  1169  1170  1173  1175  1176  1177  1182  1192  1193
NOM=  1195  1199  1204  1205  1206  1207  1210  1211  1212  1214
NOM=  1218  1221  1222  1223  1225  1226  1232  1233  1235  1236
NOM=  1237  1239  1240  1247  1249  1254  1258  1259  1262  1265
NOM=  1266  1267  1269  1271  1278  1279  1282  1283  1285  1286
NOM=  1287  1291  1299  1300  1302  1303  1304  1305  1307  1308
NOM=  1309  1310  1312  1318  1319  1320  1328  1329  1330  1331
NOM=  1332  1333  1335  1340  1341  1342  1343  1344  1348  1350
NOM=  1351  1352  1354  1355  1360  1362  1364  1367  1370  1372
NOM=  1375  1376  1380  1382  1385  1387  1394  1395  1397  1398
NOM=  1402  1404  1405  1406  1407  1409  1410  1411  1413  1414
NOM=  1415  1419  1420  1421  1423  1426  1428  1432  1433  1436
NOM=  1437  1440  1442  1443  1444  1445  1446  1454  1455  1457
NOM=  1458  1466  1467  1473  1480  1481  1482  1489  1490  1491
NOM=  1492  1493  1494  1497  1499  1502  1503  1504  1507  1508
NOM=  1509  1510  1514  1515  1518  1522  1528  1532  1534  1537
NOM=  1538  1540  1544  1546  1549  1551  1552  1554  1556  1558
NOM=  1559  1564  1567  1568  1569  1570  1572  1573  1574  1578
NOM=  1579  1581  1582  1583  1584  1585  1589  1590  1592  1593
NOM=  1598  1600  1601  1602  1603  1604  1607  1609  1610  1615
NOM=  1616  1625  1626  1627  1628  1632  1634  1635  1637  1638
NOM=  1640  1642  1644  1645  1646  1647  1651  1652  1653  1655
NOM=  1657  1658  1662  1663  1666  1672  1673  1674  1678  1680
NOM=  1681  1683  1684  1686  1687  1689  1690  1691  1692  1693
NOM=  1696  1697  1698  1699  1701  1702  1703  1706  1707  1708
NOM=  1715  1718  1721  1722  1723  1725  1729  1730  1735  1740
NOM=  1741  1746  1747  1750  1754  1755  1761  1762  1763  1765
NOM=  1766  1769  1771  1774  1775  1776  1779  1780  1781  1783
NOM=  1784  1785  1787  1791  1792  1793  1794  1795  1799  1800
NOM=  1802  1804  1805  1806  1809  1810  1812  1815  1818  1820
NOM=  1831  1832  1835  1836  1837  1838  1840  1846  1850  1856
NOM=  1859  1860  1861  1862  1863  1865  1866  1867  1868  1872
NOM=  1873  1879  1880  1881  1882  1884  1885  1888  1890  1891
NOM=  1892  1893  1894  1896  1897  1898  1899  1900  1901  1902
NOM=  1905  1906  1912  1913  1914  1915  1917  1918  1919  1926
NOM=  1927  1929  1930  1931  1932  1933  1934  1943  1944  1945
NOM=  1947  1948  1949  1951  1953  1954  1956  1957  1958  1959
NOM=  1971  1972  1975  1976  1977  1979  1980  1981  1982  1984
NOM=  1985  1988  1990  1993  1994  1997  1999  2003  2004  2005
NOM=  2007  2008  2010  2011  2015  2016  2017  2021  2025  2029
NOM=  2031  2032  2034  2040  2041  2042  2043  2044  2045  2046
NOM=  2047  2050  2051  2052  2053  2054  2055  2058  2060  2062
NOM=  2065  2066  2067  2068  2070  2071  2073  2074  2080  2082
NOM=  2084  2087  2089  2091  2092  2093  2094  2098  2099  2100
NOM=  2102  2103  2104  2105  2106  2109                        
KK= 1237029  LL= 1237868  Z=    5.94  JJ= 1236999  DL=   840    
ACGCCAGCGGCGCGGCCGTGCTCGTGGCCAACCGATCACCAAGCAAACCTGCCGCGACCAGGTGTACCGCGAGATACAGCAGCGTCACGCCGATCATCGCGATGGCCAGGGCACGTGGCACGGTGCGCGCCGGATCCTTCACTTCGCCGCTCGGCACCAGTGCCGTTTCCACACCGCTGAATGCAAACACCAGCACGATGGCCGCCCGGGCCATGCTCGACGCACTGGGCAACTCGCGCACCGCGATATTGTCGGGCTGGATGAAAAACACACCGATGGCCACGAACGCGATCAGTGGCAGCAGCTTCGCCACGCTGGCCACCATGATCAGCTTCGTGCCTTGCTCCACGCCACGCATGTTGATTGCCGCGAGCAGCAGGAACATCGCGACGATGATGGGCACGCGTAGTCCGTCCACACCGAAGAGCGCGCCCAGTCCCTCGGCAAATGCCGACGACACACCGGCCACGGCCGTGGTGCCAAGCATCCACAGCAGCACCCCCGCCAGAAAGCCCACGTAGCGGCCGAACACCGCCTCGACGTACGCGTACGGGCCGCCGGTCAGTGTGATGCGACTGCCGGCTTCGGCGAAACACAACACCACGCAGCCCATCACGGCCGCGCAAATCAGATAGACAAAAGGCGCCGCCGGACCGGCGGCAGCGGCGGCACTGGCCGGGAGGCGAAAGATGCCTCCACCGACGGTGACATTGAAAATGCTGGCGGCGAGGCCCCAAACGCCAACCGCGCGGACGAGTTCTCGTCCGCGCGGTGACATGGTGCTCGAAGATGTTTGATCAGGCACGTGACAGGAGTGGGATAAGCATCAGGGCCACGATG                                                                                                                                                                                                                                                                                                                                                                                                                                                                                                                                                                                                                                                                                                                                                                                                                                                                                                                                                                                                                                                                                                                                                                                                        
A===      243      244      231      234      131      334      124      313      343      123      134      141      233      314      413      333      323        0      224      223      121      1
B===      431      331      241      341      242      344      312      424      434      412      342      232      441      324      423      444      414        0      311      411      212      3
RRR=   7775.0   7398.5   7135.6   5051.1   1349.1   1112.7    846.9    727.4    404.2    355.3    258.0      5.9      0.0      0.0      0.0      0.0      0.0      0.0      0.0      0.0      0.0      0
M=    47695.    37798.    68786.        
M=    66522.    36563.    48521.        
M=    98950.   106939.    73989.        
M=    74593.   106460.    96464.        
J=   1     -17.0 -62.0  78.9            
J=   2      73.3 -64.1  -9.2            
J=   3      19.6  47.3 -66.9            
J=   4     -62.3  48.6  13.8            
SMAX=  674.00     KMAX=     505   
NOM=     5    10    27    30    40    44    45    51    53    54
NOM=    63    68    71    74    75    80    81    86   107   112
NOM=   113   116   127   129   134   137   139   140   144   145
NOM=   147   151   155   163   164   165   166   168   171   174
NOM=   183   190   195   196   200   210   214   216   217   221
NOM=   224   226   229   230   232   233   236   241   242   245
NOM=   246   249   252   255   257   259   263   266   271   272
NOM=   274   277   280   282   286   293   303   305   306   307
NOM=   308   310   311   317   319   326   331   333   334   335
NOM=   337   338   339   342   343   344   346   347   355   361
NOM=   364   366   372   373   374   379   380   383   385   386
NOM=   387   388   389   390   395   398   399   400   404   412
NOM=   413   414   419   421   423   425   428   429   432   440
NOM=   441   448   453   457   458   467   468   469   471   473
NOM=   476   484   487   489   490   491   492   498   499   502
NOM=   504   505   506   509   511   514   516   518   519   520
NOM=   521   535   539   541   543   545   547   549   550   556
NOM=   560   561   565   570   574   580   583   584   588   591
NOM=   592   597   599   602   603   605   606   607   608   609
NOM=   613   617   619   620   631   632   642   643   644   645
NOM=   655   656   657   670   671   672   675   679   684   691
NOM=   698   699   702   706   710   713   718   719   726   731
NOM=   734   735   737   738   741   744   745   746   748   751
NOM=   752   753   755   756   757   760   762   779   783   785
NOM=   786   787   790   791   793   799   801   806   807   809
NOM=   812   819   822   826   828   829   835   836   837   838
NOM=   843   845   849   850   852   856   857   860   862   863
NOM=   865   867   873   874   879   886   889   891   892   893
NOM=   894   895   896   897   899   902   903   905   907   908
NOM=   912   913   915   916   917   920   922   924   925   926
NOM=   929   935   936   937   938   939   940   941   947   948
NOM=   949   953   958   959   960   963   964   966   968   969
NOM=   972   975   976   979   981   988   991  1000  1002  1004
NOM=  1007  1008  1009  1013  1015  1017  1019  1021  1025  1026
NOM=  1028  1033  1034  1037  1041  1049  1050  1052  1054  1055
NOM=  1057  1066  1069  1070  1071  1077  1080  1082  1083  1084
NOM=  1088  1090  1091  1093  1096  1097  1100  1104  1107  1109
NOM=  1110  1111  1113  1114  1115  1117  1128  1133  1134  1136
NOM=  1137  1141  1149  1150  1154  1156  1157  1163  1171  1178
NOM=  1179  1180  1186  1187  1188  1189  1190  1196  1197  1198
NOM=  1200  1201  1202  1209  1213  1215  1216  1219  1220  1227
NOM=  1229  1230  1234  1242  1243  1244  1245  1246  1251  1252
NOM=  1256  1257  1261  1263  1264  1268  1273  1280  1281  1289
NOM=  1290  1292  1293  1296  1297  1298  1311  1313  1315  1316
NOM=  1317  1321  1322  1323  1324  1326  1327  1336  1337  1339
NOM=  1346  1356  1357  1358  1359  1365  1368  1369  1377  1378
NOM=  1383  1384  1386  1388  1389  1390  1391  1392  1393  1403
NOM=  1408  1412  1416  1417  1418  1424  1425  1429  1435  1438
NOM=  1439  1441  1447  1448  1449  1450  1452  1453  1456  1459
NOM=  1461  1463  1468  1469  1470  1472  1483  1487  1488  1500
NOM=  1505  1506  1511  1512  1516  1517  1519  1523  1533  1536
NOM=  1541  1543  1547  1550  1555  1557  1560  1561  1562  1565
NOM=  1566  1575  1576  1586  1587  1588  1594  1595  1596  1597
NOM=  1599  1608  1611  1612  1613  1623  1624  1629  1631  1633
NOM=  1636  1648  1649  1650  1659  1661  1665  1667  1669  1676
NOM=  1679  1685  1688  1700  1704  1709  1710  1711  1712  1713
NOM=  1714  1716  1717  1720  1724  1727  1733  1734  1737  1738
NOM=  1751  1752  1753  1756  1757  1758  1759  1760  1764  1768
NOM=  1770  1772  1782  1786  1788  1789  1790  1797  1798  1801
NOM=  1807  1813  1814  1816  1817  1819  1822  1823  1827  1828
NOM=  1829  1833  1834  1841  1844  1848  1851  1852  1871  1874
NOM=  1875  1877  1878  1883  1887  1889  1895  1907  1909  1910
NOM=  1911  1920  1922  1923  1925  1928  1937  1942  1946  1952
NOM=  1961  1962  1963  1964  1965  1967  1968  1969  1970  1974
NOM=  1986  1989  1991  1995  1996  1998  2000  2001  2012  2013
NOM=  2014  2018  2019  2020  2028  2033  2037  2038  2059  2064
NOM=  2072  2075  2077  2078  2079  2081  2083  2088  2090  2096
NOM=  2097  2107  2108  2110                                    
KK=  923751  LL=  924770  Z=    8.52  JJ=  923601  DL=  1020    
CAGAGTCGCGGATTCATCGAATGTGATTCGGTGCCGGGCATGGGCACCACCCTGCGACTCTTTTTCCCCATGAGCGGCACGCCACAGACGGTGTGCGCGGTGGAGCCTCGCTCGGAATCGCGGCAGTCATCATCGGGTGCCGTGCTGGTGGTGGATGATGATCCCATGCTTCGTGAACTCGGCCGCCGGATGATCGAGAAGATCGGCGAGTTTGCCTTTACGGCGGCATCAGGGGCAGAGGCGCTGGCATTCCTCGAGCAGCGTGCCGGTGATGTGTCGACCGTGGTCACGGACCTCACCATGCCCGACATGGGTGGGCTCGAGCTGATCGCCACGCTCTCGGAGCGCTATCCGACGATCCCGGTGGTCGCGATCAGCGGCTTCACCGTGCAGGTGGGCGCCCGCGCCGCGCTCGATGCGCGTCAGGTCCCGTTCGTGGCGAAGCCGTTCACGATTCCCGAATTGGCGCAGGCATTGGCCGTTGCACGCGCGCGGCACGCGGATTCGGCCACGCGGTGAGGCGCGCGACGCGAGTATCGCGCGCCTCGTACACCAATGTGTTGATCAGAACAGTTGCTGCTGTGCTTCGTCCCGACGCGGCACGATATGGCAGGCGCGGCACCGGGCTTCGTAAGAATCGGCTGCTCCCACCATGATGGTGGGCGATTCGTAGGGTGCCGGCTTGCCGTCGATGAGCCGCTGATTGCGGCTGGCCGGCGAGCCACACAACACACAGATGGCGTGCAGTTTGTCGACCATTTCCGATACGGCCATCAATTGGGGCATCGCGCCGAATGGCTCGCCGCGAAAGTCGGTATCAGTGCCGGCGAGGATGACCCGCCGGCCCCGATCGGCCAGACTCGATGCCACCTGCACAATACCGGCATCGAGGAACTGCGCCTCGTCGATGGCAATGACCTGCGCCATCGGATCGAGGCGCAGCAGGATCTGCGCTGAGGAGTCCACAGGCGTCGCTTCGAACGTCCGTCGATCGTGGCTGGACACCGCCCACAATCCCGC                                                                                                                                                                                                                                                                                                                                                                                                                                                                                                                                                                                                                                                                                                                                                                                                                                                                                                                                                                                                                    
A===      123      223      314      313      343      323      433      134      124      133      413      112      233      234      243      244      334      333      231      224      131      1
B===      412      411      324      424      434      414      443      342      312      442      423      122      441      341      431      331      344      444      241      311      242      2
RRR=  11413.3   5784.2   2830.6   1518.1    898.3    896.8    563.9    475.6    436.1    146.6    116.7     53.3      0.0      0.0      0.0      0.0      0.0      0.0      0.0      0.0      0.0      0
M=    33052.    47464.    24965.        
M=    24518.    47603.    33021.        
M=    64183.    50297.    74284.        
M=    74237.    50626.    63720.        
J=   1     -11.6  67.7 -56.1            
J=   2     -58.0  69.2 -11.2            
J=   3       5.3 -53.3  47.9            
J=   4      48.0 -51.6   3.6            
SMAX=  116.00     KMAX=     817   
NOM=    11    22    41    49    67    82    84    88    99   161
NOM=   169   179   218   219   256   315   316   330   392   393
NOM=   422   427   447   464   466   474   478   479   503   515
NOM=   551   563   572   622   628   681   695   697   705   749
NOM=   754   765   780   803   817   834   840   864   875   880
NOM=   881   883   909   943  1027  1044  1048  1059  1060  1116
NOM=  1142  1184  1185  1194  1203  1208  1238  1284  1294  1314
NOM=  1325  1366  1373  1381  1460  1471  1476  1496  1501  1513
NOM=  1524  1526  1563  1580  1622  1630  1694  1695  1705  1726
NOM=  1728  1732  1739  1777  1778  1796  1803  1821  1825  1857
NOM=  1903  1924  1936  1938  1939  1960  1973  1987  1992  2022
NOM=  2023  2024  2048  2063  2076  2086                        
KK= 1779385  LL= 1780524  Z=    7.50  JJ= 1779355  DL=  1140    
GAGTGGGATGGCAATGCCCATGTCGACCGCACCGGACTGGACGTGCAGACCATCGACATCCTGGGCGTGGAGATCCCGAAAATCACGGTGCATCTCAATCCCGGCAAAAACATCACGGTGATCGCCGAGGTCATCGCGATGAACCATCTCCTGCGATATTATCGCGGATACGATACGGCGACGGCATTCAACGAACAGTTGATCGACCGCATGCGTCGCAAGTCGGATGTCCAGCGATACCTGCAGGAGGATGACGAGTAGTGAGCACATTTCGATGAGCACCGACGCTGCGCCTGCCGCGATGCCCATTCGTGCGGTGGTGGCCGGACACGGCACCTTCGCCACCGGCGTGATTTCCGCGATCGAACAGATCACGGGACGGGGAGCGGCGTTTCTGCCGATTTCCAACAGCGGGCTGTGTCTCGACGACATCCAGGGCGCGTTGGCTCAGGCCATCGATGACAGTGGTGCCAAGGTCGTATTTACAGACCTGCCGGCCGGCAGTTGTACCATGGCAGTCCGGCGCATGATTCGGGAACGTCCGGGCGTGCTGCTCGTGACCGGCGTGAATCTCTCGCTGCTGCTCGACTTTGCCATGCAGGACGACGCGGATACGGTCACGGCGGTGCAGGGTGCGCTCGATCGTGGCAAGGCGTCCATGGTGGTCTACGGCGCCTGAGGCGTGTCAGTACGGCATCGGCGCATGATCGGTGAGCGCGGATGGTAGTAGTTTGTTGTGCATCTCTCCCGCAGTCCCTCCGCTCGCTTTCAGTACGCTCGCCTGCATGCCCATCGCGCTTTACCGCATTGACGATCGCCTCATCCACGGGCAGGTGGTGGTGGGATGGGGACAACCCCTCGAACTGCGCTTCATCGTGCTGGTCGACGATGATGTCGCGGGCAGCGAGTGGGAGCAGGAGCTCTATCGCATGGGCGTCCCGCCCGAGATGACGGTGCACTTCGCCACCGTCGAGGACGCGACCGCGAAACTCGCACAGTTCGAGCAACACGCCGAGCCGGGCATTGTGCTCGTGGGGGATATCGGCACGATGCTGCGACTGGTCACGAGCGCCACCGGGCGCATTCGCACGGTCAATGTGGGTGGCGTGCATCATGTGCCTGGCCGTACCGGGCGCCTCC                                                                                                                                                                                                                                                                                                                                                                                                                                                                                                                                                                                                                                                                                                                                                                                                                                                                                            
A===      234      124      123      243      343      134      313      231      131      113      233      244      314      413      334      333      323        0      224      223      132      1
B===      341      312      412      431      434      342      424      241      242      422      441      331      324      423      344      444      414        0      311      411      142      2
RRR=    841.7    422.6    421.4    378.3    109.0     67.5     46.6     37.3     12.4      7.7      0.0      0.0      0.0      0.0      0.0      0.0      0.0      0.0      0.0      0.0      0.0      0
M=     6872.     5888.     6760.        
M=     7142.     5996.     6795.        
M=    11673.    12408.    11367.        
M=    11233.    12628.    11998.        
J=   1       4.7  -7.9   3.2            
J=   2       6.3  -8.2   1.9            
J=   3      -1.4   5.8  -4.4            
J=   4      -7.0   6.5   0.4            
SMAX=   48.00     KMAX=     624   
NOM=    78    83   104   106   186   290   292   312   332   376
NOM=   461   624   663   692   761   813   816   984  1020  1174
NOM=  1191  1250  1253  1276  1363  1371  1430  1478  1484  1485
NOM=  1531  1606  1617  1618  1619  1620  1621  1654  1656  1660
NOM=  1677  1749  1845  1847  1849  1864  1921  1941            
KK= 1722127  LL= 1722456  Z=    4.80  JJ= 1721977  DL=   330    
GGCCAGGGGCGCGAACTGGGCGGCCGTTTCAGCCACCAGGTCACTCACCCGCACGGGTTCCTGTCGCAGGTGGGGAGCACCCTGCTCGAGACGGGTGAAGCGCAGCACGTTGTCCACCAGACGCATCAGGCGACGCGTCTCCTGCACGATGGCCCCGAGGGCCAGCTCCCGATCACCCGTGGTACGTGCGCGGCCCAACTGCAGCGTTTCCGCGAACAACAGGATCTGGGCGAGCGGCGTGCGCAATTCGTGTGATACCGTCGACGCAAACGCCGATCGTTGATGCGCCGCGGCCTGTTCACGGAGCAGGCGCCACAGCAACACCCCGGT                                                                                                                                                                                                                                                                                                                                                                                                                                                                                                                                                                                                                                                                                                                                                                                                                                                                                                                                                                                                                                                                                                                                                                                                                                                                                                                                                                                                                                                                                                                                                                                                                                                                                                                                      
A===      314      223      123      134      343      133      323      433      112      124      234      233      243      244      313      413      334      333      231      224      131      1
B===      324      411      412      342      434      442      414      443      122      312      341      441      431      331      424      423      344      444      241      311      242      2
RRR=    821.6    236.5     95.6     88.1     34.8     22.3     21.2     20.6      2.1      1.3      0.0      0.0      0.0      0.0      0.0      0.0      0.0      0.0      0.0      0.0      0.0      0
M=     1761.     2754.     1537.        
M=     1198.     2433.     1863.        
M=     4239.     2769.     3966.        
M=     3772.     3014.     3604.        
J=   1      -5.9  16.9 -11.0            
J=   2     -15.2  14.5   0.8            
J=   3      10.2 -15.6   5.4            
J=   4       5.5  -8.1   2.5            
SMAX=   47.00     KMAX=     340   
NOM=    31    55    66    89    94    95   110   132   136   156
NOM=   162   173   175   177   191   199   223   227   228   231
NOM=   234   278   340   381   408   409   411   459   481   596
NOM=   668   795   971  1005  1010  1043  1047  1160  1217  1731
NOM=  1824  1843  1854  1935  1950  2085  2101                  
KK= 1026259  LL= 1026618  Z=    5.65  JJ= 1025899  DL=   360    
TGTCGTCGAACAACATCCTCAAGCCGTCGGACGGTCGTCCGGTCGCCGAGCCGTCACAGGACATCGTGCTCGGCTGCTACGTCGCGACCAAGGCGCCGACGGATTTCGACAAGCACGCGAAGGACGAAGCCTGGGTGCGCAAGCTGCCCACCTTCACCGACACGGCCGAAGTCGAGATCGCGATCGCCAACGGCCGCGCGACCTACCAGTCGCCGATCCGCTGGCTCGATCGCCGCGAAGAGACGCCGACGTGGGTCACGACGACCACCGGCCGCGTCCTGTTCGACGTGATCGTGCCGAAGGGGCTGCCGTTCCTGAACAAGGACATGAAGAAGAAGGCGCTGGGCGAACTCGTGTTCG                                                                                                                                                                                                                                                                                                                                                                                                                                                                                                                                                                                                                                                                                                                                                                                                                                                                                                                                                                                                                                                                                                                                                                                                                                                                                                                                                                                                                                                                                                                                                                                                                                                                                                        
A===      234      231      131      243      134      343      313      143      124      123      141      224      334      233      244      314      413      333      323        0      223      1
B===      341      241      242      431      342      434      424      432      312      412      232      311      344      441      331      324      423      444      414        0      411      2
RRR=    727.3     63.5     54.3     49.3     36.5     31.4     15.1      7.7      4.6      4.3      1.9      1.0      0.0      0.0      0.0      0.0      0.0      0.0      0.0      0.0      0.0      0
M=     2676.     2010.     2866.        
M=     3137.     2103.     2530.        
M=     4184.     4855.     3882.        
M=     3883.     4912.     4602.        
J=   1       3.3 -10.4   7.2            
J=   2      11.1  -9.9  -1.2            
J=   3      -2.0   8.8  -6.8            
J=   4      -9.2   7.1   2.2            
SMAX=   37.00     KMAX=     507   
NOM=     8    73    93   243   507   548   653   689   721   724
NOM=   729   770   775   818   921   995   999  1062  1085  1112
NOM=  1148  1172  1347  1396  1401  1475  1486  1664  1682  1773
NOM=  1811  1858  1869  1916  1983  2035  2036                  
KK=  938301  LL=  939290  Z=    6.30  JJ=  938301  DL=   990    
CGCCCATGTCATCCACCTCTCCCTCTTTCGCGTCGACATCGGCCGAAGCCCCGCTACGCGGACGGCGCGCGCTGGTCACCGGCGCCTCGCGCGGCATCGGGCGTGCCGTGGCGCTGACCCTGGGGCGTGCCGGCGCGACAGTGCACGTGCTGGCGCGTACGGCGTCATCGCTCGAGGTGGTCGCGGGCGAGATCCTAGCCGCGCAGGGAAGGGCACAGGTCCACCCGTGTGATCTCACGGATGGCATGGCCGTCATCGCCCTGTTGGCGGAATGGGAAGCGCGTGGTGAGGTGCCCGATATCCTGGTCAGCAATGCGGGCATCTTTCCACTGCTGCCCGTACAGGACACGTCGCCCGAACTGTTCGAGCAAACGCTGCAGGCGAATCTCGGTGCACCGTTTCGCCTGGTGCATGCCCTGTTGCCCCGTATGCGGGCGCAGGGCGCCGGTGACATCGTGACCGTCGGCTCGGTGGCCGATCGCCACATCTTCGGCGGCAATGGCGCTTACTCGGCGTCCAAATTTGGCGCACGTGCCCTGCACGAAGTGTTGCGCGCGGAGTTGGTCGGCACCGGTGTGCGCTGCACGCTGGTGTCACCGGCCGCGACCGACACTCCCATCTGGGATCCCATCGATCCCGACAACACGCCGGGTTTTCCACCACGTGCCGCCATGTTGCGGCCGCACGACGTGGCCGACGCCGTGTTGTGGGCGATCACTCGTCCGCCGCATGTGAATATCGACGAACTCCGCCTCAGTCGGTCCTGAGAGTCATAGCGTCATCATGCAACGCGACCTGCTCGACGCGCTCCGCTGTCCCGCGCCACACGAGGAATCGTGGTTGGTGGCCATGGTGCATCGCGCCGATGGCGCCACGCTGATAGAGGCCGATCTGGCATGCCCCGTGTGTGGGGCCGAGTACGCGGTGACTCAGGGGGAAGCCTGGTTCCACGCTGCGCAGGACCGTGTGCTGTCCACAATGCCCGCGAAT                                                                                                                                                                                                                                                                                                                                                                                                                                                                                                                                                                                                                                                                                                                                                                                                                                                                                                                                                                                                                                                  
A===      131      243      313      244      124      231      123      343      334      134      234      233        0      314      413      333      323      224      223      132      121      1
B===      242      431      424      331      312      241      412      434      344      342      341      441        0      324      423      444      414      311      411      142      212      3
RRR=    145.9    122.4    100.8     92.4     65.2     51.8     48.6     47.3     34.8     23.5     10.6      0.0      0.0      0.0      0.0      0.0      0.0      0.0      0.0      0.0      0.0      0
M=     2185.     1618.     1993.        
M=     2395.     1819.     1848.        
M=     3591.     3787.     3201.        
M=     2899.     3846.     4028.        
J=   1       5.9  -7.4   1.4            
J=   2       8.6  -4.6  -4.0            
J=   3       1.2   4.6  -5.8            
J=   4     -12.2   4.5   7.7            
SMAX=   23.00     KMAX=    1274   
NOM=    48    50   370   488   633   650   683   771   871   944
NOM=  1039  1274  1301  1379  1479  1641  1742  1743  1855  1955
NOM=  1966  2009  2027                                          
KK= 2653155  LL= 2654294  Z=    7.88  JJ= 2653155  DL=  1140    
GAGGACGTGCACACCATCGTGTGGACACACGACAACGACACGTCGGCGGTGACGTCGGTGGTGCCGGTCGCCATTGGAGATCGCTGCAGTGCGATTTGCCACCTCCATGCCGATGGGCGTGTGCAGCTCGAGCTCGTGCGCAACGGCGCCAGTGCGGTGCGTGGCGATCGCTCCGCCGCGCTCGCGATCCTGGGCGTCTGGGGCAACGGCGGCACGACCTGTGTGCGGGTCAACGAATGGATCGATGCCGAGGGCGAGCCGGTACGCGGCACGCAGCAATGGCGCACGGGCTTCGTCTTCGGCGGCGTGCTACCGCGTCGTCGTGTGCTGGAGCTGCTCTGATGGCACGTCTACCGGACGGCTACACGATCGAGCCTATCACTGGGCGTCTCGTGCCGATCACCAGCCGGAGCATCTCGCGGCGCCGTTTCATGGGCCGTTTGTCGTTTGTCGAACAGGTCGCACTCAACGTGATGCGGGCCAATGTGGTCGGCGATCCAGAACTGGCGGCTGCACTGCAGACACTGGCCGACCTGCGCGATCTGTCGCAGTCCATCAACCTCGACGACGACGACACGATCGCGGGCGCACAGTTCTCTGTGCAATGCCTCACGGCGCTGCCACCGGAGCACCCGGCACACATCACACCAGAGGATGCGCCGTCCCGCATCGCCGCGTGGCTTGCAGACTATCCCCAACCCGGAGAGCCGACCACATGAGTCCAGGGCTTGAAATCACCTTGGCTGTGCTCGGGGGAGGCAGCGCGTTCACCGCGATCAGCACGGCCGCGATCAAGATCGGGGCGTGGATCCTGAAGCGATTGATCCGCGAAGAGATCACCCCATCTCTCTCGACAATGACCGACGAGATCCGCGGCATGCGCTCGTCGTATGATCTCGCCCAGCTCTCGCACGAGCACAGCACGGAGTCGCTGCATGAAAAGCTGTCCGTGCTGAGCAACGAAGTGCGAGCGGTAAATGAGCGCGTGGATTTCGTGGAGTCCACGACCGATGCGATCTCGGTCCGTGTGGAGATGCTCGAAGCAGCGGAGGGGACATGAGCACATCAAAGATCATGGTGGTGGAAGGCATACGTGTGCGAGCCACGACGAATGCACGCGTGCCCCGTGCGATCACCTGG                                                                                                                                                                                                                                                                                                                                                                                                                                                                                                                                                                                                                                                                                                                                                                                                                                                                                            
A===      313      123      134      343      231      234      243      112      244      124      131      314      323      233      333      413      334        0      224      223      132      1
B===      424      412      342      434      241      341      431      122      331      312      242      324      414      441      444      423      344        0      311      411      142      2
RRR=    185.0    146.9     54.3     27.3     22.3     15.1     14.7      8.3      3.6      1.3      1.0      0.6      0.5      0.0      0.0      0.0      0.0      0.0      0.0      0.0      0.0      0
M=     1189.     1315.     1149.        
M=     1159.     1300.     1253.        
M=     2409.     2203.     2237.        
M=     2283.     2222.     2401.        
J=   1      -0.8   2.9  -2.0            
J=   2      -2.3   1.8   0.5            
J=   3       2.8  -1.8  -1.0            
J=   4      -0.4  -1.8   2.2            
SMAX=   21.00     KMAX=    1053   
NOM=    36    43   128   154   222   225   304   677   820   821
NOM=   918  1038  1053  1181  1275  1288  1399  1530  1545  1736
NOM=  1808                                                      
KK= 2237667  LL= 2238536  Z=    6.85  JJ= 2237337  DL=   870    
GCGGAACGGACCAGCTCCCGTCGCTTGCGAGCGTGCACGGCTTCGACCGGTGACCCGAAGGCCTCGCCGCGCCTGGCTTTCACCTCCACGAACGCCACTTCCTGCTCGCGCTGCATGATGAGGTCGATGTCGCGATGGCCATGGCGAAAGCGGTGTGCGACGAGCTGCCATCCTTCGCGTATGAGCCAGCGGGCGGCGATACGTTCGCCCAGCAATCCGAGTTCCTGTCTCGCTCGTGTCATGGCGGCAGTGTAGCACCGCTCGTGTCGCGCAGTGTCACCGAAACATCGCGCGCATCATCATGGCGATGCGGCTCTCGGTGTTCTCCCGTCTTCTAGCGAGCGGACCGCAGGCCGCGTACGGCGAGGATGGCACCAGGATCGTCGCTGATGATGCCGTTCACACCGTGCCGCCACAGCTTGAGCGCGTAGGCGGGATCATTCACGGTCCAGATATGCGTGACCACACCGTGGGGCTTCATGCTGCGCGCCAGGGACGCAATCGGCACCGGAATGCCGTGGTAAATGGGCGGAATGCACATCGCCTGAAAAGCCGGCGCGGCCAGTGGTCGTCGCAGGAGCGATGGGAGCAGGATGCTCACCATGTCGGGTGTACAGGCACCCATGGCAAATCCGGCGCCATGGAGCGGCCGGGTGCACGCCGCGTCGAACCCCGCCACGATGATGCGTGGCGCCAGGCCATGGCGCGCGATCGCCTCGCGCAGCAGCGGTGTGGCGTCCGGTGTCTTGATCTCGATGATGAGTGGCAGCGTGCGAGGCAGTGCGTCCACCACTTCATCGAACGTCGGGATTCCGGCGCCGCGTCCACGCCAGGGGAATGAACTCCCGTCACGGGTGAAGCGGGCACCGG                                                                                                                                                                                                                                                                                                                                                                                                                                                                                                                                                                                                                                                                                                                                                                                                                                                                                                                                                                                                                                                                                                                                                                          
A===      124      234      243      343      134      231      313      131      244      334      233        0      314      413      333      323      224      223      214      123      121      1
B===      312      341      431      434      342      241      424      242      331      344      441        0      324      423      444      414      311      411      321      412      212      3
RRR=    108.2     67.4     66.6     50.5     36.8     30.8     19.0     12.6      8.1      0.1      0.0      0.0      0.0      0.0      0.0      0.0      0.0      0.0      0.0      0.0      0.0      0
M=     1075.      963.     1221.        
M=     1178.      830.     1216.        
M=     2071.     2066.     1715.        
M=     1836.     2301.     2008.        
J=   1      -0.4  -3.9   4.2            
J=   2       3.2  -7.7   4.4            
J=   3       2.9   2.8  -5.6            
J=   4      -5.0   5.9  -0.9            
