# Supplementary material for: Regions Enriched with Reverse Complement Triplets in Bacterial Genomes
Source: Int J Mol Sci. 2026 Feb 28;27(5):2301. doi: 10.3390/ijms27052301 (PMC12985086; doi:10.3390/ijms27052301)
Supplement: Supplementary file 1 [file ijms-27-02301-s001.zip › for_send/45/Gemmatimonadota/class/selection.txt]

KOK=         1
KK=   15031  LL=   15690  Z=    7.00  JJ=   14581  DL=   660
A===      111      112      113      114      121      123      124      131      132      133      134      141      143      144      211      213      214      223      224      231      233      234      243      244      313      314      323      333      334      343      413      433
B===      222      122      422      322      212      412      312      242      142      442      342      232      432      332      221      421      321      411      311      241      441      341      431      331      424      324      414      444      344      434      423      443
RRR=   -0.216   -0.752   -0.016    2.426    0.329   18.505    0.789   -0.285    1.711   -0.684    3.189   -0.058   -0.630   -0.578    0.329   -0.000    1.089    5.267    0.787    7.150    0.096    1.703   39.291   40.357    1.586    0.148    2.068   -0.837    1.533   11.661    1.310    3.637
X1==   -0.545   -0.540   -0.009    2.934   -0.540    7.000    0.969    1.991    1.000    0.835    0.793   -0.033    0.793    0.752   -0.540   -0.000   -1.017    2.008    0.983    2.000   -0.632    3.008    4.473    6.564    0.835   -1.396   -1.374    1.387    0.787    2.950    2.253    1.869
X2==    0.397    1.392    1.729    0.827   -0.608    2.644    0.814   -0.143    1.712   -0.819    4.020    1.774   -0.794   -0.768   -0.608    0.780   -1.071    2.623    0.801    3.576   -0.152    0.566    8.783    6.148    1.900   -0.106   -1.506   -0.603    1.946    3.953    0.582    1.946
CD1=        0        0        1        4        0        8        2        3        2        3        3        1        3        3        0        1        0        3        2        3        1        6        8       11        3        0        0        6        5        9        5        7
CD2=        1        2        3        2        0        4        2        1        3        1        8        3        1        1        0        2        0        4        2        5        2        3       15       11        5        2        0        3        8       12        3        8
TTCGACGCCGCGACGGCATGATACACGCGATGGATGGTGGACTCTGGCTGCATCGCCATGTCTGGCTGGGCCGACAGTTGGTGCATCTCGTGAGCGTCGATCGAACGTTGCTCGAAGCGTTTGGACGCGATTGTGGTTTGCTGCTGGAGCGACTGCAGTACAAGCCGCTCAAAGATCCGCGTACCACCATTCGTCGCGAAGCTTGGCATTGGGACCTGGGTGGCCCCGTGTATCCGCCCCACGATCCCCGCATCATCGTGGGCGAGTCGGCGTCGTCCGACTGATTCCGCGGAAATCTGAGTGGAATTGCCGCTGCGGTGGTTCAGGCGCCGCTGACGGCCTGTTCGAGCAGGCCGGCGTCGTGGCGAATGGCATCACCTTCTGCGCGCAGCGTCTGCTGCAGCGCCGGATCGCGGCGGAACAGGCGATAGGCCCGGGCACGCCACCGCGCCCGTCGCAAACGATCCCCGTATCGCAGGTCGCTGCTCGCGGAAGGCACCAGTGTGAGCAGGAAGAGCAGGGCCCACCAGCCGCCAAACACCATCGCCACGATGGCGGTTTGTACGGCATAGGCCAGCAGCACCAGCACAAGCCCCATCACCAGCGTGCGCATGGCCGGTTCGTCCAGCGACTGTCCGGCACGCAGCGCCAGGCGCCTGG
KOK=         2
KK=   16471  LL=   16830  Z=    5.97  JJ=   15901  DL=   360
A===      111      112      113      114      121      123      124      131      132      133      134      141      143      144      211      213      214      223      224      231      233      234      243      244      313      314      323      333      334      343      413      433
B===      222      122      422      322      212      412      312      242      142      442      342      232      432      332      221      421      321      411      311      241      441      341      431      331      424      324      414      444      344      434      423      443
RRR=   -0.397    0.107    0.626   -0.332    0.107    0.626    3.417    0.626    0.153    2.486    0.008    0.357   -0.180   -0.052    0.107    0.357   -0.179    0.205    0.357   11.540    1.012    0.692   10.303   24.962   22.496    0.102    0.079    2.062    2.927    6.293    0.008    0.093
X1==    1.576   -0.330    1.323   -0.689   -0.330    0.473    1.464    1.323    0.473    0.892   -0.097   -0.689   -0.097    0.841   -0.330   -0.527   -0.536    1.590   -0.417    3.473   -0.841    0.144    2.144    5.129    4.778   -0.097    0.159   -1.336    2.487    2.487   -0.097    0.186
X2==   -0.252   -0.324    0.473    0.482   -0.324    1.323    2.334    0.473    0.323    2.786   -0.080   -0.518    1.859   -0.062   -0.324   -0.677    0.334    0.129   -0.856    3.323   -1.202    4.805    4.805    4.867    4.708   -1.049    0.497   -1.543    1.177    2.530   -0.080    0.500
CD1=        2        0        2        0        0        1        2        2        1        2        1        0        1        2        0        0        0        2        0        4        0        1        3        6        6        1        1        0        5        5        1        2
CD2=        0        0        1        1        0        2        3        1        1        4        1        0        3        1        0        0        1        1        0        4        0        7        7        7        6        0        2        0        4        6        1        3
GCACCACACCGACCGCAGTGAAAAAACGCGCGGCCAGCGGATTGGCGAAAATGGTGGCCTTGGCCGTGAAGCGCACACGACGCGGCATGGACCATCCTACGACCAGAGCATCCACCAGCGCATTGGGGTGATTCACCGCGAGAAACACGGGCCCTTCGCGTGGCACGCGCTCGATGCCCATCACCGTGATGCTGCGGTAGTACCAACGCAGTGCCACACCGGCGACGGGCTTGAGCACCGTGTACAGCAGCGAGGGTGACTCGCGTGGCTCGTTCATCGGGTCACGTGCACGAGATGATGCACGTCAGGTCACGCCGAGTGGGTGCGGGCGTTGGCTTCACGGGCCATCGCTTCGCCCTC
KOK=         3
KK=   23821  LL=   24660  Z=    5.65  JJ=   23521  DL=   840
A===      111      112      113      114      121      123      124      131      132      133      134      141      143      144      211      213      214      223      224      231      233      234      243      244      313      314      323      333      334      343      413      433
B===      222      122      422      322      212      412      312      242      142      442      342      232      432      332      221      421      321      411      311      241      441      341      431      331      424      324      414      444      344      434      423      443
RRR=    0.234   -0.170   -0.526   -2.204   -0.170    1.949    1.220   45.679    9.283    1.168   10.028   -1.299   -0.590    1.255    0.585    0.488    1.417    1.340   -0.172    6.062   -0.367    0.193   34.694   30.258    3.334    1.358    0.946   -1.592    0.999   15.011    0.806   -1.427
X1==    0.182    0.225    1.412    1.957    0.225    5.053    2.078    5.719    3.283    1.832    2.123    1.153   -0.379    2.338   -0.775   -1.141   -1.224    0.708    0.505    5.053    0.587    0.984    6.764    4.294    1.832    0.872   -0.788   -0.925    0.324    5.691    0.872   -0.652
X2==    1.285   -0.755   -0.373   -1.126   -0.755    0.386    0.587    7.987    2.828    0.638    4.723   -1.126    1.558    0.537   -0.755   -0.428   -1.157    1.893   -0.340    1.200   -0.624    0.197    5.129    7.046    1.820    1.558   -1.200    1.722    3.087    2.638    0.924    2.188
CD1=        1        1        3        4        1        7        4        8        5        5        6        3        2        7        0        0        0        2        2        7        3        4       13       10        5        4        1        2        5       16        4        3
CD2=        2        0        1        0        0        2        2       11        5        4       10        0        5        3        0        1        0        4        1        3        2        3       11       13        6        5        1       10       12       11        4       10
GGGCGGGCACTGCCATGGGCGATGGCTGGTATCTGCGCACCTTCCCGGTGTGGTTCCAGCGTCGTGGCAACTACGGCGTGTTGCTTTCGCAGGCGAAAGGTTTGTCGGCCGCGTCACGCATGCGCGGTGATCGCGAGGGGCTCGAACTCGCCACGCGCCAGGCCGAGTGGGTGGTGGGGCGCAATCCGTTCAGCCAGAGCACCATGTACGGCGAAGGGTATGACTGGGCGCAACAGTACAGCGTGTCATCGGGCGACATGGTGGGCACGTTGCCCGTGGGCATGCAGAGCCGCGGCACCAGCGACCTGCCGTACTACCCGTCGCAGAACATGTACGTGTACAAGGAAGTGTGGGTGCACTCCAACAACCGCTGGCTGTGGTTGATGGAAGACCTGTTGCCGCGCTACACGCTGGCGGCGGCGGCCAATACGTTTGCGTTCACGAGCAACACGGCGCCCAATGGTGATGTCACGCTGCGACTGACGCTGAGTGGCTCTGGGGTGCGTCGCATTTCCTTGCGCGTCGACAATCTCAAGTTGCGCGTCCCCAATCAGGCCACGCAGTCCATCACGTTGCGGACGAACGAGCCAATCACGCTCACCTGGACGGCGCGTCGTGAACGACCGGACGCACCATGGGTGGCTGTTGTGGCTGAGGAGGGGGGAGTTCGGCGGGCGGATCAGTACGGGCACTGATGGCGGGCTCCCGATCCGTACCCGGTTCGTCGAACTGCCGCGTCAGCCAGAACGCCAGCGCCGCCCAGAACCCCAGGGCGGCGGCGCTGAAGATCCAGTATCGAATCCCGGGGTGAAATGTCAGCGCCACCACGACGACCACGGC
KOK=         4
KK=   26221  LL=   27180  Z=    5.71  JJ=   26161  DL=   960
A===      111      112      113      114      121      123      124      131      132      133      134      141      143      144      211      213      214      223      224      231      233      234      243      244      313      314      323      333      334      343      413      433
B===      222      122      422      322      212      412      312      242      142      442      342      232      432      332      221      421      321      411      311      241      441      341      431      331      424      324      414      444      344      434      423      443
RRR=    0.954    0.233   -2.711    0.232   -0.044    0.600    5.312    1.301    0.152    2.786   16.914   18.011   14.872    0.890    1.089   -0.089    1.807    0.599   -5.290   42.831    2.038   19.867   38.730    2.154   11.803    1.170   -0.065    1.567    0.694   12.143    0.418   -0.185
X1==   -1.296   -0.242   -0.873    0.407   -1.132    3.940    3.117    2.432    0.168    0.425    5.922    3.675    4.258    2.521   -1.132   -0.586   -1.357    0.551   -1.185    6.203    2.250    4.083    4.715    2.123    5.474   -0.732    0.331   -1.206    0.641    4.881   -1.287   -0.301
X2==   -0.736   -0.962    3.104    0.569    0.038    0.152    1.704    0.535    0.903    6.558    2.856    4.901    3.492    0.353   -0.962    0.152   -1.332    1.087    4.463    6.905    0.906    4.866    8.214    1.015    2.156   -1.597   -0.197   -1.299    1.082    2.488   -0.325    0.613
CD1=        0        1        1        3        0        7        6        6        2        4       14        8       11        8        0        1        0        2        0       10        6        9       10        6       13        2        3        2        6       15        1        4
CD2=        0        0        5        2        1        2        4        2        3       13        7        7        8        3        0        2        0        4        9       11        5       12       18        5        6        0        3        2        7       10        2        6
ATGGTGTGAAGCCCGACGAATTCCTGATCGTGAAGAACGGCATGTTCAACGACTACCAGACCACGCGCGAACAGGCCCCGTGGCTGCGGTGGTGGTACGAGAAGAACAAGCGCCCCGTGCGCTCACATGGCTGCGCCTATGCGCAGGGGTGGGACAACGTCCAGTTCCAGCGCATGCCCAATGTGTCGCTCATGCCGGGCGAGAAAGATCTCATGATGGACGATCTCATCGCCGCCACCGATCGTGGCATTCTCATTCAGGGCGATGGCTCGTTCTCCATCGATCAGCAGCGGTACAACGCGCAGTTCGGTGGCCAGCTCTATCACGAGATCAAGGGCGGCAAAGTGGTCGGTGTGCTGAAGGATGTGGCCTACCAGATCCGCACACCGGACTTCTGGAACAGCATGGACATGATCGGCGGCAAGCGCAGCTATCAGTTGGGTGGTTCGTTCTTCGACGGCAAGGGACAGCCTTCGCAGGTGAACGCCGTGAGTCACGGTTCACCGCCGGCTCGGTTCCGCAACGTCAACGTCATCAACACGGGGAGGAAAGGCTGATGCCGGTTCGTGCAGACAACGGCGCCATCCTCACGCGTGAGCAGGCGCAAGCCATCGTCGAGAAGGCGGTGAAGCTGTCCAAAGCCGATGCCGTCGACGTGCAGGTGAATACGTACACGCGCGGCAACATCCGCTTTGCCGACAACCAGGTGAGCACCGCAGGCTCCACCACCGATGCGCAGTTGGGTATTCAGAGCGCGTTCGGACCCAAGCACGCCGTGGTCACCACCAACGATCTCTCCGACGCGGCCATCGAACGGGCGGTGCGCGAGAGCGAGCGTCTCGCGAAGCTTGCCCCCGATGATCCGGAATCGATGCCGCAGCTTGGCACGCAGCAGTACACACCGGTCAACGCGTGGTTCGACAGCACGGCCAATCTCAGCGCGGATGATCGCGCCAAAGC
KOK=         5
KK=   41551  LL=   42540  Z=    7.53  JJ=   41341  DL=   990
A===      111      112      113      114      121      123      124      131      132      133      134      141      143      144      211      213      214      223      224      231      233      234      243      244      313      314      323      333      334      343      413      433
B===      222      122      422      322      212      412      312      242      142      442      342      232      432      332      221      421      321      411      311      241      441      341      431      331      424      324      414      444      344      434      423      443
RRR=    0.208    9.108   -0.492    0.335    0.836   34.924    1.079    0.822    0.007   22.884    2.105    0.590    0.488    0.758    0.836    0.007    0.627   42.129   -0.516   -0.033    0.749    4.146    0.715   -0.829    2.504    7.368   19.694    1.488    1.077   17.318    6.463   13.894
X1==    0.733    2.853   -0.193    0.903   -1.035    4.209    1.118    1.137   -0.023    4.662    1.402   -1.347    1.947   -1.038   -1.035   -0.023   -0.473    6.132   -0.351   -0.023    1.601    2.287    1.131   -0.252    3.694    1.402    5.193   -1.896    1.375    3.366    3.038    3.765
X2==    0.283    3.193    2.549    0.372   -0.807    8.297    0.965    0.723   -0.311    4.908    1.502   -0.438    0.251   -0.730   -0.807   -0.311   -1.325    6.871    1.471    1.410    0.468    1.813    0.632    3.284    0.678    5.256    3.792   -0.785    0.783    5.144    2.127    3.691
CD1=        2        4        2        3        0        8        3        4        2       14        6        0        7        1        0        2        1       10        1        2        7        7        5        2       12        6       14        3       10       15        9       16
CD2=        1        4        4        2        0       11        3        2        1        9        5        1        3        2        0        1        0       10        4        3        3        6        4       10        3       11        8        2        6       15        6       12
TCCAATCGCCGGATTGCAGGAGAGCTGGCCAAGCTGTTCGAGCGCGCCGGTGATGAGAGCCACCCGTGCGCCGGAACGCGCGGCGGCGACGGCGGCCTCTGTGCCCGCGTGGCCACCGCCGATCACGATCACATCGAACACGCTCTCGAACGAAGCCTGCGGCGAGGCCCCGATCGTATCCCGAGCACTCAAAACTCACCTCTCCCGACAGTAGTTTTCTGCATGCCACTGAATCTCTCGCACACCGGTCCGACGCTCATCCTTCGCAAGAGCGCCTTCGAACGTGTCGGTCTGACCCGCACCCAGATCGACGAAGCACTCAACCTCACCGCCGACGAGTTCCGGGTGGAAGGGGAGCTCATCGCGATCGGCCCGCTCGTTGGCGAAGACACCGCCACCGACCTCATTGCGCAGCTCGAAGACGCGGGACTCGCGTACTACGATGATTTCTTCGAGCTGAGCGGCAATTGGCCTGAATGGCTGCGGCTTTTTGCCATGGACTCCCGAGCCACCGGCTCAACGACCTGAGCGCGTCTGGTTTGATGACGGTGTTTGCAGGCGGGCACGCGCAGCGTCGGTGCGTGCGGTGTTCGCCTGTCGCCACGCGCGTCGGCGTTCCCGCTCCCGCGCGACCCAGGCATCGCTCCGTCGCAGCAGTCCTTCCCAGCCGCACGCCACACACCAGCTCCGGCGATTGCGTTCACCAAAACTGATCACGCGCCACCAGCCATTGCGCTCCACCGCATGGGTGTCGCCGTCACACACGGGACAGCGGTCACCTTCAGTGATCATCCCGAGAAACACGGTGGTCAACAACCAGAACATCGCGAGCTGAAGCGATGCGATGACCACGATGAAAATGATCGCGTCCGACCACGTCCAGCCCGGTGCTCCGGCCTGCAACATCAGAGGCGCCGTTCCACGGCGTCCCACGGTTCGGCATAGGCCACCCCCTCTTCCACCCGATCGATCACCACGTCGGTGCCGAGC
KOK=         6
KK=   45181  LL=   45870  Z=    7.18  JJ=   44881  DL=   690
A===      111      112      113      114      121      123      124      131      132      133      134      141      143      144      211      213      214      223      224      231      233      234      243      244      313      314      323      333      334      343      413      433
B===      222      122      422      322      212      412      312      242      142      442      342      232      432      332      221      421      321      411      311      241      441      341      431      331      424      324      414      444      344      434      423      443
RRR=   -0.284   -0.113    1.242   -4.541    0.270   -0.498    3.768    5.110    1.292   -0.444    1.017    1.078    1.341    1.652    0.651    1.292    1.292   -1.349   -1.839   51.821    0.259   23.378   76.820   69.346    5.368   -0.834    0.909    0.925   -0.597   10.391    0.078    1.558
X1==    1.463   -0.764   -0.929    3.714    0.236    2.341    1.941    2.071   -1.156   -0.482    0.789    0.851    2.244    1.811   -0.764   -1.156   -1.264    1.555    2.528    8.460   -0.192    8.122    8.122    8.842    1.900   -1.395   -1.526   -0.473   -0.175    2.607    0.061   -1.288
X2==   -0.194    0.148   -1.337   -1.223    1.148   -0.213    1.941    2.467   -1.118    0.922    1.289    1.267    0.598    0.912   -0.852   -1.118   -1.023   -0.867   -0.727    6.126   -1.350    2.878    9.458    7.843    2.826    0.598   -0.596   -1.958    3.408    3.986    1.289   -1.210
CD1=        2        0        0        5        1        4        4        3        0        1        3        2        5        5        0        0        0        4        6       11        2       16       16       19        4        0        0        2        3        8        2        1
CD2=        1        1        0        0        2        1        3        5        0        4        4        3        3        3        0        0        0        0        0        8        0        5       13       10        7        3        1        0        9       10        4        1
GCATCGTGCACATCGTCATGAAGGTTGCGCCGCTTGGCGCATTGGGCGCGATGGCGTACACGGTTGGCGCGTTTGGTCTGAAGACGCTGCTGCCACTCGGCCGTCTGATGCTCGATGTGTACGCCACGATGGCGGTGTTCATTTTTGTGGTGCTCGCACTGATCTGTCGTGCGTTCGGATTTCGTCTGTGGCCCTTCCTGCGCTACATCCGCGAAGAGATTCTGCTGGTGCTCGGCACCTCCAGCAGTGAAGCCGCCCTGCCGCGCATGCTGGAAAAGCTCGAGCGGTATGGGTGCGCGCGACCGGTGGTGGGACTGGTCATTCCCACTGGGTATTCGTTCAATCTCGATGGCACGAGCATCTATCTGTCGATGGCGGCGATCTTCATCGCCCAGGTATACGGCATCGACCTGAGTGTTGGTGAGCAGCTCACCTTGCTGGGCATTCTCATGCTCACCAGCAAGGGCGCGGCGGGAGTGACTGGCTCGGGGTTCATCGTGCTGGCCAGCACATTGGCTGCCACACGCACGGTGCCCGTGGAAGGTGTGGCGCTGCTGCTCGGTGTGGATCGCTTCATGTCGGAAGCGCGCGCCATCACCAATCTGATCGGCAATGGTGTGGCCACGCTGGTGGTATCACGCAGCGAAGGCGCATTCGACGATACCAAGCGCGTGATCGCCGAGGAGGAAA
KOK=         7
KK=   52981  LL=   54180  Z=    6.02  JJ=   52981  DL=  1200
A===      111      112      113      114      121      123      124      131      132      133      134      141      143      144      211      213      214      223      224      231      233      234      243      244      313      314      323      333      334      343      413      433
B===      222      122      422      322      212      412      312      242      142      442      342      232      432      332      221      421      321      411      311      241      441      341      431      331      424      324      414      444      344      434      423      443
RRR=   -0.947    2.168    0.450    0.327   -0.223    3.033   11.042   50.630   -0.129    3.809    9.431   -0.218   -0.378    0.240    0.897   -0.062    0.864   -0.367    0.819    8.939   -1.696   11.553   21.372   24.833   11.317    2.655    0.148   -0.393   28.723    6.565    5.665   -1.444
X1==   -0.645    0.678    0.702   -1.745   -1.120    0.827    2.860    8.488    0.093    1.347    2.614    1.164    0.709    1.488   -1.120    0.093   -1.417    0.683    0.597    5.964   -0.491    1.755    3.503    7.262    6.738    2.138   -0.491   -1.766    4.380    2.428    3.090    1.256
X2==    1.469    3.199    0.641   -0.187    0.199    3.670    3.860    5.965   -1.396    2.829    3.608   -0.187   -0.533    0.162   -0.801   -0.672   -0.610   -0.538    1.372    1.499    3.455    6.585    6.102    3.419    1.680    1.242   -0.302    0.222    6.557    2.704    1.833   -1.149
CD1=        1        2        4        0        0        3        6       17        2        7       10        5        6        8        0        2        0        2        2       10        2        6        9       16       18        9        2        2       18       13       11       10
CD2=        2        4        2        1        1        7        7        8        0        8        9        1        2        3        0        1        1        2        5        4       12       18       17       11        6        5        4        8       24       14        6        4
CCGCGCGGATGGGCTGATACAGGAACAGCGTGAGACCGGCGCACAACATGCCACCGGCGGCGAGTAGCGTACGCCATTGCAGCAGCGTGGAAACACGACGCCAGAGCACATACACACCAAACGCCGGCAATGGCAGGAAACCCGCCGGGTGATTGGTGTAGCCGACGGCGCAGATATACACGAACAACAGCAACCAGCTTGTCGAGCGTCGACCATGTGCGGGGGTGTCATGCCACTGCAGGGCGCACCATGCCGATGCGGCAAGACCGAGCATGGCCACCGTGTACACCTTCTCGTTCACCACACTTTGGTTCCACACGGTGAAGCAGGTGGCGCCGAGTGTGGAGGCCGCGGCCGCGATGACGAGACGCGGGACTTTGGGCAACTGCCAGCCCCGCAACGTGCGGTGCGCGACGAGGAACCAGATCGCGGCACTGATGGCACTGGTGGTGGCGGCAAGCAGATTCACGCGCCCCGCGTATGTCAGCGGGAACGGGATCAGTGCGAAGGCATGGGCCACCAGCACGAACAGCGGATTGCCTGGCGGATGGGGAATGCCCAACACCTTGGCGGCGGCGATGTATTCGCTGGCATCCCACATGGCGGTGGTGGGTGCGAGCGTCACGACGTACAGCAACAGCACCACGGCACCAACCGAGGCGGCCACGGCATAGGGTGGAGCATCCTGGGTGCTCGCCGCTACGGGATCACTGTTTCCAAACCACCACAGCGCTGCTGGGACTGCGCCGATGTAGCCCACCGTCAGCAGGACAGAGGCGAGGTCGGTGCCGCCAGACCACAGGTTCGCGAAACCCGCGAGAATCAGTGTCAGGGCACACGCCGCTCCACCCAGCGGCGAGAGCACGGAACGCCGCAGGAAGGTCGTGCTTGAATTGTCGGTCATGTTCAGGGCAGAGGGGGCGTCACCGGGGTCGGTGCGAGGGCGACATTGTTGACGACCAGCGTCACGTCCACCGCATCACGCGGTACCAGCGTACGCGCGCGCCATTCCGTGGAAGAAATCCGGGCGAGGGCAACGGTACGGACATTGCCATGCGCATCGCCGGCCCGGCGCCAGACGACGTCCTGCAGTCCCACGCCACGCACCACCAGCTCCACCACCCGCAGCGTGTCGAGCAGACGGTCACCGATTCGGCTGTTGCCACGATCCGGTTTCGTCCGCGCGGATGCGTCATGGGT
KOK=         8
KK=   63901  LL=   65040  Z=    6.80  JJ=   63901  DL=  1140
A===      111      112      113      114      121      123      124      131      132      133      134      141      143      144      211      213      214      223      224      231      233      234      243      244      313      314      323      333      334      343      413      433
B===      222      122      422      322      212      412      312      242      142      442      342      232      432      332      221      421      321      411      311      241      441      341      431      331      424      324      414      444      344      434      423      443
RRR=   12.276   -0.110    7.487    1.961   -1.767   13.864    6.270   21.547    0.010    0.105   10.604    0.002    1.121   -2.584    0.169   -0.022    1.157    2.699    2.909    9.857   -0.170    4.623   19.345    1.088   25.144   -1.015    0.630   -0.430   25.302   21.265   -0.446    3.579
X1==    3.768    0.720    2.306    2.765    1.631    4.822    3.790    2.306    0.641   -0.115    2.934   -1.441    0.787    4.147   -1.104   -1.450   -0.859    1.109    1.536    3.428    0.227    4.099    5.625    0.803    6.641    1.324   -0.841   -0.651    5.327    4.915   -1.359    1.619
X2==    3.258   -0.153    3.246    0.709   -1.083    2.875    1.654    9.343    0.015   -0.913    3.614   -0.002    1.424   -0.623   -0.153    0.015   -1.347    2.435    1.894    2.875   -0.749    1.128    3.439    1.355    3.786   -0.767   -0.749    0.660    4.750    4.327    0.328    2.211
CD1=        5        2        5        6        3        9        8        5        3        3        9        0        5       12        0        0        1        4        5        7        4       12       15        6       15        6        2        4       19       18        1       10
CD2=        5        1        7        3        0        6        4       16        2        2       10        2        6        2        1        2        0        5        4        6        2        5        9        5       11        2        2        8       17       16        4       11
ACGAACAGGGGCGTTTGCTGTTGTGGCTCAACGATCCATGCCACAATCCGACGGGCCGCAGTTTCACGCGCGCCGATCGTGAAACACTGCTGTCGGTGTTGCGCGATATCGCGTCGCAGGGGCCGGTGACGTTGCTGCTCGACCTGGCGTATCTCGACTATGCACGCGATCCGCAGGCGGTGACCGAGGCGCTCGAAGACTATGCGGCGTTTGGTGCCGAAGGCAGCGTCCTGGTGGGCGCGAGCCTGAGCCTCAGCAAGGCGTTCACATTGTACGGGTCACGCGCCGGCGCGTTGGTGTTCCCGTGGGCTGCCGACAAGGCGCTGCAATCGGCACTGGTCACGAGCTGCCGCGGCACCTGGAGCAATTGTGCGCGGGCGCCGATGAGTGTGTTGTCCCGCTTCTCCAAGGACGCCGATGCGCAGGCCGCACTTGCCGCCGAGCATGCGCAGTGGCGCACCGTGCTCACCGCACGTGCCGAAGCGCTCGATGCGGCATTGCGTGCCGAAGGATTGCCGGGCGCGGCGTGGGATGGTGGCTTTTTCGTGACACTCGCCGCCGCCGATCCGCAGGTGGTCACCGAGCGTTTGCAGGAACGCGATGTGTTCGTCGTCCCCATGCCGGAAGGCTTGCGTGTCGGCATTTGTGGCATGCGTGCGGCCGACGCTCCACGCTTTGCAGCGGCGTACAAGGCCTCGCTGTAACAACAGCGGGGGGAACACAGAGAGCACAAAAAAAGAGCAGAGGGCACAGATACGACAACCACTTTTTTTTGGCTGTATCTGTGTCCTCTGCCTTTTTTCTTGTGTGGTCTGTGTTCCCCCCCGCTGTGCGCTGTTGCGGTTAGAAACTCCCGCCAAGCAACACCGCGTTGGCAAACAAGGCTAGCGTTCCGCGCAATTGATCTCGGTACACCGGGTCATGCGCAAACAGGATCACACGACCTCGGCCCGCACGTTCAGTCCACAGATACGGTGAGCCGGCAATGCGCGCCGGCATTTCGGGCCAGTAGAAACCGGAGATGCGCACGCGGGGTGCGGCAGCGAACCGCACGATGGCTTCGCCCGCGCGCAGATCACGGGGCACTGTGAACACACGGTCGCTGTTGGCGAAGACCGGGATTTCCTTGTTGGTGATGCC
KOK=         9
KK=   76531  LL=   77070  Z=    5.20  JJ=   76201  DL=   540
A===      111      112      113      114      121      123      124      131      132      133      134      141      143      144      211      213      214      223      224      231      233      234      243      244      313      314      323      333      334      343      413      433
B===      222      122      422      322      212      412      312      242      142      442      342      232      432      332      221      421      321      411      311      241      441      341      431      331      424      324      414      444      344      434      423      443
RRR=   -0.135    0.376   -2.467    0.623    0.376    7.082    4.128    1.172    0.044    0.175    1.217   -0.201    1.023   -0.184    0.149    0.623    0.622    0.044   -0.252    7.082    0.573    2.067   43.360   53.791    6.826   -0.164   -0.299    1.089   12.064    6.677   -2.380   -0.752
X1==   -0.284    0.618    2.401   -0.756    0.618    2.197    2.979    0.401    0.197   -0.233    1.126    0.244    3.523    0.706   -0.382   -0.803   -1.012   -0.076    0.551    2.197   -1.311    0.598    8.205   10.681    2.456    0.327    0.239   -1.028    3.139    4.250   -1.271   -0.750
X2==    0.474    0.608   -1.027   -0.825    0.608    3.224    1.386    2.920    0.224   -0.749    1.081   -0.825    0.290   -0.260   -0.392   -0.776   -0.614   -0.578   -0.458    3.224   -0.437    3.457    5.284    5.036    2.780   -0.501   -1.252   -1.059    3.843    1.571    1.872    1.003
CD1=        0        1        3        0        1        3        4        1        1        1        3        1        6        3        0        0        0        1        2        3        0        3       14       20        4        2        2        1        9       11        0        2
CD2=        1        1        0        0        1        4        2        4        1        1        3        0        2        1        0        0        0        0        0        4        1        5        7        6        6        1        0        2       10        6        4        5
CCTCTCGCGCCGGATACTTCGGCACGCCGCTGGCCGGTGGCGCCACGCCAGAGGCGCAGGCCGAGCGTCATGTGGCTCTGTTGGACGTGTTGGGGGTGAAGCGTGCGCTGGTGATCGCGGTGTCGGCGGGCGGTCCCAGTGCATTGCATTTTGTGCTGCGCCATCCCGAGCGCTGTGCGGGGCTGGTGCTGGTGTCGGCGTGCACGGGCACACTGGAACCACCGGCGCGCATGCGGACGCGCTTGCCGCAGATGCAGCGCATGGCGCGATACCCGTGGCTCATGGCCCCGATGCGATGGCGCGCCACGATGAGCCCCGAGTCGGTGGCCAAACGATCCATTTCCGATGCGGCATTGCGTCGGGCGACGTTGGCCGATCCGATCGCAGGGTCACTGCTGCGGCAACTGCAGGTGGATACACTGACGCGCGTGGATCAGCGCATGGCTGGCACGATCAATGACATGGAGCAATGTGCGCGGCTTGGCGCCATTCCGGTGGATGGTCTCACCGTGCCCGTATTGGTGGTGCACGGTGTGGACG
KOK=        10
KK=   82801  LL=   83790  Z=    6.58  JJ=   82741  DL=   990
A===      111      112      113      114      121      123      124      131      132      133      134      141      143      144      211      213      214      223      224      231      233      234      243      244      313      314      323      333      334      343      413      433
B===      222      122      422      322      212      412      312      242      142      442      342      232      432      332      221      421      321      411      311      241      441      341      431      331      424      324      414      444      344      434      423      443
RRR=   -0.608   -0.084    0.137    3.705   -0.826   16.271    3.123    0.082    0.706   -0.128   23.501   -0.510    0.606   -0.820    0.895   -0.126    1.719   23.470    0.412   10.977    0.692    0.311   -0.764    2.552    0.110   37.798   18.656    0.367    0.401   17.395   11.378    8.411
X1==   -0.782    2.125    2.025    1.314   -0.875    2.548    3.488    1.210   -0.538    1.798    4.366   -0.364   -0.473   -1.013   -0.875    0.233   -1.273    4.452    0.154    3.319    0.949    0.508   -0.637    2.389    0.033    4.971    4.290   -0.730    1.577    4.643    4.366    4.205
X2==    0.777   -0.040    0.068    2.819    0.944    6.386    0.895    0.068   -1.312   -0.071    5.382    1.403   -1.281    0.810   -1.023   -0.542   -1.350    5.272    2.681    3.307    0.729    0.613    1.200    1.068    3.355    7.604    4.349   -0.502    0.254    3.747    2.606    2.000
CD1=        0        3        4        3        0        5        6        3        1        6       10        1        2        1        0        2        0        8        2        6        5        4        2        7        3       11       11        4        9       16       10       15
CD2=        2        1        2        6        2       10        3        2        0        3       13        4        1        5        0        1        0        8        5        6        4        4        5        5        9       17       10        4        6       14        8       10
CGTTCAGGTCGCGAATGAGGGACGCGAATCGTTCGCCCTTCGCATCGGCCGCCTGTCCGGCAAATGCCTTCTGCATATGCTCTTCGAGTGCCAGCATGTCCGTGACGTAGCTGGCAATGGCTTCTTGTGCGTTCTGAGACACAGTGAGATCCCGGATTCGTGAATACGCGCGAGTCACGTGCCCCAGGCACGCTGCAACCGGAACGCGCGTCAGTGCATGTAGCATCATGCGTCCGGGAACCCGACTCAATGCGCTGAACGGGCGATCTTCCTGTTACCCTTTCGAGCGGTCGCTGACGTGGGTGGAGGGATCGTTCGTGCCCGCCGGGATCCGGAGGTCGAGACGGCGCCCTGGGGCAGGGGGAACAGGCGTTCCGCGATCCACGCTGTACATTCTTGGCCTTCCTCTCACTCCCTGACATGTCCACCGGCAACACGCCGCCATTCGGCACTGCGGACGCCGATCTCCCGTTCGACAAGGACGCGCTGGATGCCGCGCTGCCGTTCGTCTATGACGAGCTGCGCGCGCTGGCGCAGCAGTACCTGCACGCGGAGCGCCCCGACCACACGCTGCAGCCCACCGCGCTGGTCAATGAGGCCTACATCCGGTTGACCTCTCAACGACAGGTCAACTGGGGCAACCGCGCGCAGTTTCTGGGCATTGCCGCGCAGATGATGCGGCGCATCCTGGTCAATCACGCCGTGGCACGCAACGCGGAGAGACGCGGCGGCCAGCTCACCCATGTCACCCTCGATGAGGCGGTGTCCTGGTCCGGCGAGCGTGATCTTGATCTGCTCGAACTCGACGAAGCACTCGCCCGTCTCGCCCAACTCGATCCACGTCAGGCGCGCATGGTGGAACTGCGTTTCTTTGCCGGACTGTCCATCGAAGACACGGCCACGGTGCTGTCGCTGTCTCCGGCCACGATCAAGCGTGAGTGGACGGTGGCCAAGGCCTGGCTGCGTCGTGAGCTCACACGGCGCTGAGTC
KOK=        11
KK=   94741  LL=   95430  Z=    4.50  JJ=   94261  DL=   690
A===      111      112      113      114      121      123      124      131      132      133      134      141      143      144      211      213      214      223      224      231      233      234      243      244      313      314      323      333      334      343      413      433
B===      222      122      422      322      212      412      312      242      142      442      342      232      432      332      221      421      321      411      311      241      441      341      431      331      424      324      414      444      344      434      423      443
RRR=   -0.103   -0.040    0.047   -0.293   -1.394    6.613    7.707    4.903    0.007    5.383   17.352   -0.208    0.505    1.799    0.707   -1.024    0.072    1.712    0.926   -2.590    0.845   31.258   14.553    6.188    0.788    0.156    0.660    0.664   -0.424   16.869    1.189    2.951
X1==    1.345    4.299    0.052    0.766   -0.701    1.984    2.464    2.052   -0.013    3.122    4.103   -0.162   -0.541    0.623   -0.701   -1.012   -0.230    0.885    1.440   -1.012    0.445    5.380    4.631    3.876    1.402   -0.541   -0.387   -0.705   -0.941    4.874    3.329    0.997
X2==   -0.076   -0.009    0.892   -0.382    1.989    3.334    3.127    2.389   -0.535    1.724    4.229    1.282   -0.934    2.887   -1.008    1.012   -0.314    1.934    0.643    2.560    1.899    5.810    3.142    1.596    0.562   -0.288   -1.702   -0.942    0.451    3.461    0.357    2.959
CD1=        2        5        1        2        0        3        4        3        1        5        7        1        1        3        0        0        1        2        3        0        2        9        8        8        3        1        1        1        1       10        6        4
CD2=        1        1        3        1        3        6        5        5        1        6        9        3        1        6        0        3        1        4        2        5        6       11        7        4        4        2        0        3        5       11        3       10
CGGCGCCGTTGGGACCGAGCAGGCCATACATGCCGCGCGGGATATCGAGCGTGACGCCGCGCAGTGCGCGTACGCCGTTGGAGTACGTCTTGGTGACGTCGCGGATGGCGAGGTGCATCGGTCCGGGGGGCGGGACGAACGGTGGGGGGCCTCGCGGGGGGCGCGATGCCTTGTGCCGTGCGTACGGCCCGGACCGGCTGGTGTGTCAGGGCGGGTGGTGTGTGTCATTTCGTCACGCCTTCCTGCCCGCCACCTCCATTCATCAATCTATGTCACAATTGACATATGTCGGATTGGACATATACATTGACCGATGGCTGAATCTCGGCGACCCTTGGTTTGGTTGCACGGTGAAATCAAGACACCGCCATTTAGCGCGACTGCGCGGATCGAGACAGGCCTTCTGCTACGGCGTTTGCAGCGCGGCGAAAAGATTGGGTTACCCCACGTTCGCCCGATGCCGGTCATTGGTGCTCGTTGTGCCGAACTTCGTATCGTGGACGAGAACGTCACATGGCGAATCCTGTATCGTGCGGACGTCGATGCCATTGTGATCGTCGCGGTGTTTGCGAAGAAGACCCAGGCCACTCCCGCGACAATCCTGGCGGCGGCCAAGGCACGTCTACGGCAGTACGATCGAGCAACTCGAGGAGAGGACTGATGCGAAAGATCAAGCAGAAAGCACTGGAA
KOK=        12
KK=   95431  LL=   96150  Z=    8.34  JJ=   95401  DL=   720
A===      111      112      113      114      121      123      124      131      132      133      134      141      143      144      211      213      214      223      224      231      233      234      243      244      313      314      323      333      334      343      413      433
B===      222      122      422      322      212      412      312      242      142      442      342      232      432      332      221      421      321      411      311      241      441      341      431      331      424      324      414      444      344      434      423      443
RRR=   -1.706    0.499   -1.131   25.888    0.767    5.888   -0.061   -0.516    0.805   -0.233    0.659   -0.808   -0.608    2.141    0.767   -0.145    0.091   36.426    3.086   -1.144   -0.113    1.986    1.689   -0.499    7.359   17.559   55.794    3.268   -0.026    0.520   -0.885   44.339
X1==    4.422    0.311   -0.896    6.969   -0.689    1.882   -0.191   -0.896    0.908    2.232    0.343   -1.013   -0.461   -1.348   -0.689   -1.039   -0.191    6.903    2.150    1.882    0.272    0.831    1.569   -0.779    2.232    3.559    7.332   -1.484    0.365    0.365   -0.461    7.501
X2==   -0.386    1.603    1.262    3.715   -1.114    3.129    0.318    0.576    0.887   -0.104    1.922    0.798    1.319   -1.589   -1.114    0.139   -0.477    5.277    1.435   -0.608   -0.416    2.389    1.077    0.640    3.296    4.934    7.610   -2.203   -0.071    1.424    1.922    5.911
CD1=        5        1        0        8        0        3        1        0        2        4        2        0        1        0        0        0        1        9        4        3        2        3        4        1        4        6       11        0        3        3        1       14
CD2=        1        3        4        7        0        6        2        3        3        3        6        3        5        0        0        2        1        8        3        1        2        6        4        3        9       11       15        0        4        7        6       16
GCCAAAGGCTGGCGCGTCGGTTCTGCGGAGGAGTTCCTAGAGCTCGCGCCGGAAGAGATTGCATTCGTGGAACTGAAGCTGCGATTGAGTGATGCACTCAAGGCCCGTCGAGAGAAACTGAAGCTGTCACAGGGCGCTGTCGCGAAGCAGTTGCGGTCGAGCCAATCTCGTGTGGCGAAGATGGAGTCGGGTGAAGCGTCCGTTTCACTCGATCTTCTGGTGCGTGCACTGGTGAGTCTTGGCGCCACCACGAATGACCTGGCCAAGGCTATTCAATCCAAGAAAAAGCATGTAGCCGCTTGAGTGGATGGCCGTTCAGGAGAGCGAATCGGCGGCAGTCCAGCCTTCGTGCGTGAGTTCGAACACCTCACCTGCTGTGCCTCGGGCCACCACGAGCTGCGCACGCAGCAACTCTTCGAGTGCGGCCTCCCATCTGGCCATCTCGCGATTGCTGCCTTCGCCGAAGGTCTGCTCACCGGCCTGGAGAAACTCGCCGTTGGCAAACGAGAACTTCCAGATGTGGCCATCGTTCTGCGACGCACCGGCCTTGAGTAGTGTCTTGGCTTCTGCGCTCAGTTCGGCCGGTGCCGGGCGCGTGTGGGCGTCGTCATCCCGCGGTGTGCCGATGATGCCTTGCAGGTAACTGTTCTTGGCGAGGCAGAACGAGAGTTGCTTGGAGAGTTTGTGCCGCAGCTCCTCACTGTCGTCGAAGCCTTCCAC
KOK=        13
KK=  106891  LL=  107760  Z=    5.06  JJ=  106861  DL=   870
A===      111      112      113      114      121      123      124      131      132      133      134      141      143      144      211      213      214      223      224      231      233      234      243      244      313      314      323      333      334      343      413      433
B===      222      122      422      322      212      412      312      242      142      442      342      232      432      332      221      421      321      411      311      241      441      341      431      331      424      324      414      444      344      434      423      443
RRR=   -0.494   -0.266    0.369   17.590    0.073   21.629   -0.113   -0.058    0.428    0.329    5.961    0.015    5.064   -0.069    1.334    9.448   -0.099   11.098   14.267   -0.162    1.436    8.822   -0.385    0.846   -0.850   -0.176   25.592   -0.043    1.069    3.295   13.930   -0.098
X1==    2.208    1.318   -0.752    4.533   -0.362    6.136   -0.656   -0.053    1.298    0.530    1.364    0.105    1.364   -0.300   -1.201    2.681    0.074    3.987    4.375   -0.084    1.055    4.919    1.913    0.304    1.106    0.756    3.332   -0.269    1.960    0.958    3.187    2.963
X2==   -0.224   -0.201   -0.491    3.881   -0.201    3.525    0.172    1.089    0.330    0.620    4.371    0.141    3.714    0.231   -1.110    3.525   -1.340    2.784    3.261    1.927    1.361    1.793   -0.201    2.788   -0.769   -0.233    7.680    0.161    0.546    3.439    4.371   -0.033
CD1=        4        3        1        8        1       11        1        2        4        4        5        2        5        2        0        6        2        8        8        2        5       11        6        3        5        4        9        4        8        6        8       10
CD2=        1        1        1        7        1        6        2        3        2        3        9        2        8        3        0        6        0        5        6        4        4        5        2        7        1        2       13        3        4        9        9        3
AAATCGGGAGCAAGCCTCTAGGTCTGGCTTGTAGCCACAGATGTCTTCTACCTTCTCCGCGAGGAGATCAAGCAGGAGGCTGTCCTCCTCTTTGAGGAGTGCACTCCATGCTCGGGGCAGGGTTACTTCGATCTGCCGTAGCCGCGCAACGTCCTTGTAGTCAGCACGAGCTGAGGTGAGTGCTGAGCCATCCAGCACTCGATCGCGCTTAAGGTAGCGTACAAGACGATCTGTGGATTCTACAGATGTCCGTTCAAGCAAATCGAGCTTGTAGACCCGTCGCTCCGCGACATGCCCTTGCTCGCCCGGCAAATAGAAGGACCATTCTTGACCGTCCGTGAGAATAGCCAGTGGTACGCCGCGCATGAACGCGTACTCAAAGAGTTGGCGATCTCCACCGTCACTTTGGCCGACCCGCTTCACTTCGACGAATGCCGTAGGGCTGCCCGTTCGGTCGCAGAGCGCGAAGTCGACTCGTCTACCCTCCAATGCGTATTCCGGGGCTACGATCCTCGTATCAAACACGGGCCACCCGAGTTCGTGAAGAATCGGGAGCACGACCCCTTGGGAGACCGTTGCCTCATTGGGAAAGCGGCCGGCGCGGAGATCTCCCTGAATTTGGCCAAGGCGATCGACAAGGGTTGATTGGATAGCCACTGTGTTCATAAGCGGAGGTCTAGAATCGCTACGGATTTGATCGCTCAACGATCGTCGCAAGCTTGATATAGTCCAACGCCGGAAACCACTTCGCCAGATACGCGTTCCCCTGCCTGGCGATCCGCGCGAAGTTCGGCTCCTCCCCGTACTCCGCGTTCAGCCGCTCCACGACGTCCATCCCTTCCGTCACGCGGCCAATCGGCGCGAACAGCT
KOK=        14
KK=  108331  LL=  109050  Z=    5.15  JJ=  108301  DL=   720
A===      111      112      113      114      121      123      124      131      132      133      134      141      143      144      211      213      214      223      224      231      233      234      243      244      313      314      323      333      334      343      413      433
B===      222      122      422      322      212      412      312      242      142      442      342      232      432      332      221      421      321      411      311      241      441      341      431      331      424      324      414      444      344      434      423      443
RRR=    0.209   -0.662   -0.014   -0.374    0.209   -0.827   14.873   13.850    0.061    1.225    3.246    1.928    1.955    0.533    0.209   -0.072   -1.042    0.757   -0.270    0.395   -1.106    0.393   63.330   24.534    2.327    0.666   -0.268    0.953    6.380   26.228    0.666    0.022
X1==   -0.358   -0.436    0.111    2.154   -0.436    0.889    4.921    5.111    0.889   -0.818    1.323    1.154    0.627    1.426   -0.436   -1.044   -1.019    3.234   -0.225    5.720    0.816    5.342    6.607    4.902    1.220   -0.765    0.198   -1.516    0.802    5.725   -0.765   -0.093
X2==   -0.582    1.521   -0.125   -0.174   -0.479   -0.931    3.023    2.710    0.069   -1.498    2.454    1.671    3.119    0.374   -0.479    0.069    1.023    0.234    1.196    0.069   -1.356    0.074    9.585    5.005    1.907   -0.870   -1.356   -0.629    7.952    4.581   -0.870   -0.235
CD1=        0        0        1        3        0        2        6        6        2        1        4        2        3        4        0        0        0        5        1        7        4       11       13       10        4        1        3        2        7       18        1        5
CD2=        0        2        1        1        0        0        4        4        1        0        6        3        7        3        0        1        2        1        2        1        0        2       15        9        5        1        0        3       21       14        1        4
CGCCGACATCGCGAAGTGCATATTGGGCGCGCCCGCTCTCGTCTCCTCCAGGCCAGGCCCACATGCGCGCTCGTTCGTTCGTCCCCCTCACGGTGTGCCTTCTGGTGTGCGGCGCAACCATCGCCGCCTGTGCGTCCGGTGCCGGCTCGGCGAGCGCAAACCCGGGCACGTCCGCACCACAGCAGGCCAGCACGTCGCCCTTCTGGGGCGCGCCCGCGGTGGGCCGCACGCACACGCTCATGCCCACGCCTACCACGGTGGTCAACGGCGGCTACGATCCGGCTGCGGCGCCGGTGGTGCGCATGGCATCGGGCGATCTGCTCGATGTGGGCACGGTGTCCACCTGCGGTGTGCGCTTGCTGCAGACGGGCAAGGACTCGGGACGCATCGAGCCGGCCATCCGCGCCATTCAGGCGGCTACCGCGGCGGGTACGCTCAAACGCGGGCCGGGCGGGCATGTGCTCACGGGGCCGGTGTATGTGGAAGGCGCCGAGTCGGGGGATGTGCTGGAAGTGCGCATCCGCGACATCCAGCTCGATGTGCCTTACGCGTGCAACAGCTTCAGCTCACGCAGCGGCTTCATTCCGGAAGACTTTCCCAACACCACGCGCTCGCGCATCGTGCCGCTCGATGCACGCCGCATGATCGGGCATTTCGACGACACGCTGGGCATCGAGATTCCGCTGCGTCCATTCTTTGGCAGCATCGGTGTGGCGCCGC
KOK=        15
KK=  112201  LL=  112800  Z=    6.81  JJ=  111781  DL=   600
A===      111      112      113      114      121      123      124      131      132      133      134      141      143      144      211      213      214      223      224      231      233      234      243      244      313      314      323      333      334      343      413      433
B===      222      122      422      322      212      412      312      242      142      442      342      232      432      332      221      421      321      411      311      241      441      341      431      331      424      324      414      444      344      434      423      443
RRR=   -0.276    0.369   -0.028   -0.016   -0.767   -2.572    4.914    5.492   -0.042    0.814    9.096   -0.003    2.964   -0.091    0.369    1.035   -0.026   -1.265    0.297    3.231   -0.425    6.581   24.071  101.762    7.647   -0.055   -0.215    0.807    5.726    4.593   -2.507    0.699
X1==    0.428   -0.649   -0.010    4.698    1.351    2.677    1.577    2.988   -1.077   -0.592    2.214    0.864    2.938   -0.078   -0.649   -1.077   -0.223    1.495    1.337    0.800   -1.437    5.300    5.300   10.179    1.671    0.042   -0.728   -0.659    3.053    3.601   -1.406   -1.333
X2==   -0.645   -0.568    2.801   -0.003   -0.568   -0.961    3.117    1.838    0.039   -1.374    4.109   -0.003    1.009    1.162   -0.568   -0.961    0.117   -0.846    0.222    4.039    0.296    1.242    4.542    9.997    4.575   -1.316    0.296   -1.225    1.875    1.275    1.784   -0.524
CD1=        1        0        1        6        2        4        3        4        0        1        5        2        6        2        0        0        1        3        3        2        0       10       10       18        4        2        1        2        9       10        0        1
CD2=        0        0        4        1        0        0        4        3        1        0        7        1        3        3        0        0        1        0        1        5        2        3        7       13        8        0        2        1        6        5        4        2
CCACCTCATCTCTGCGTGTGGCGCCGCCGCGCACCATGGTGGAAGCGTTCGCCGCTACGACAGGGGCGAACGAGCGTGATGCCACCGAAACACAAGCCATCGAGACCGCCCGGACGCTGGGCGCCGGTCGTTTGTTGCTCGGCGATATCGTGGCCACCCCCAAAGAGCTGACTTTCACGGTGCGTGTGCTCGATGTGGTGCGTGGCACATCGTCGGACGCCATTCGTGTGAACGGTTCGGTGGACAGTGTAGCACAACTCGTGGACAAGCTGTCGTTGGCCATTCTCTCAGAGCTTGCGCCCGACGACGTGAAGCGCGTGGGCTCGGTGGGCACGACATCGGTGGTGGCGCTGCGTTCGTATCTCGAAGGGCTGGCCATGTTGCGTCGAGCGCAGCACATCGAGTCCACCAAAGCGTTTCTGCGTGCCATCGAAGCCGATACCACGTTTGCACTGGCCGGCATCGGTCTGCGTCTGGCGGCCTCGTGGAATGGCAATCAGGAGATGACAACGCGAGGCACCGACATTGCCTGGCGCTATCGCACGCGCCTGAGCGGCGGTGACCAGGCATTGCTCACCGCGCTGGTGGGCTCACGTTATC
KOK=        16
KK=  113221  LL=  114390  Z=    7.01  JJ=  113221  DL=  1170
A===      111      112      113      114      121      123      124      131      132      133      134      141      143      144      211      213      214      223      224      231      233      234      243      244      313      314      323      333      334      343      413      433
B===      222      122      422      322      212      412      312      242      142      442      342      232      432      332      221      421      321      411      311      241      441      341      431      331      424      324      414      444      344      434      423      443
RRR=   -1.179    6.929    3.686   -0.464   -0.806    3.197    0.381   12.695    0.050   -0.876   15.461    5.575   13.572   -0.067    1.080    0.476    1.981    1.982   -0.989   12.616    1.207    8.185   26.621   90.765   11.984    0.703    1.707    1.313   19.517    3.472    1.486    1.898
X1==   -0.843    3.986    3.440    3.244   -1.007    1.479    3.429    3.440    2.919    1.623    3.654    1.721    3.654    0.219   -1.007   -0.682   -1.450   -1.535    2.241    2.199   -0.916    3.015    6.039    8.640    2.192   -0.748   -0.916   -1.678    2.998    6.191    0.903    1.402
X2==    1.399    1.739    1.072   -0.143    0.801    2.162    0.111    3.690    0.017   -0.540    4.232    3.239    3.715   -0.305   -1.073   -0.698   -1.367   -1.291   -0.441    5.738   -1.317    2.714    4.408   10.505    5.468   -0.939   -1.863   -0.783    6.510    0.561    1.646    1.354
CD1=        0        5        6        6        0        4        7        6        6        6       10        4       10        4        0        1        0        0        6        5        2       10       16       22        7        2        2        2       14       22        5       10
CD2=        3        3        4        2        2        5        2        8        2        3       12        7       11        3        0        1        0        0        1       10        1        8       11       21       15        2        0        5       23        8        7       10
AGGGCATTGGTGCCCGTGAAGGCGTGGCCGTGTACGACTCGGTTTATCGATTGGCGCGTGGTGGTGAACCGGAGCGCATGGTGACCGCCGGCTCCAACCTCGTGGACTGGCTGTTGTTGCTGGGCCGGCCTGCACAGGCGCAGCGTGTGATGGCGGCGATCGACTCGAGCCCCGATGGCAATGCACGGGCCAACAGCGCGGTGCGTCGGTTGCGTAGCGCGATGCTGGGTGAACACGACACCACCGGCACGGGGCTGGCGCTGCAGCGTCTGGCGACCGATGAATCGTTGGTGCCCACGGATTTCATGAGCCAGAGCTTTGTGCTGCGGGCGGTGCGATCCGCCGAGACGTGGCGTCTGGAGCATGGGGACAGCAGTCAGACGCGCCTATCCAAACAGCGTCTTGCGGCGGCGGTACGTGGCACGCCCGCCGAGCGTGATGTGGACTACGCGTTGTCCGTGGGACTCATCGAGGCGCTGCACGCAAGACTCGCACGTGACACCACCACACTGCGCGCGCGCCTGCAGCATCTCGACTCGCTATTGGCCAACCTCGACTACAGTCGTGCGCATGAAGCCCGCACGGCCTTCACCACGCTCGAAGTGGCGCGCCTGTGGGAATCGCTGAACGACCCCACGCGTGCGTTGGTGACCATCCGTCGCTCGGGTGATCGCTGGCAAGGTTCCGTGACGCCATACCTGGCCACGCGGCTCAGGCACCGTGCGCGGCTTGCGGCCGCTCTTGGCCAACACGCAGAAGCACGCTGGGCCAGCGAGCGATACCTCGCCTATCGATTCGAACCTGAACCGTCGCTGCGCGCGCAGGTGGATTCGGTGAGGCGCCTGTTGGTCACGCTCCCGTAAGACGAGCGCTACGACGCACGATCGGTTGGTGCATCGGCAGCGGCGCTGGAGTTCTGGTGCCGCTGCTGCATCTCGAGACTTTTCTCCACTCCTTTTTCCACGGCCAGTTTGCCGAGGCGCACGGATTCGTCGGCCATGCGCCGACCACTGTCGGCCACGCGCTTGGTGCCCTGCGCGAACATCTGCTTGAGGTGTTCGGCGTCTTCGTTGTGGAAATCGCGCATCTTCTCCAATGAGTCGGCGTTCTCCACGTCGAAATACGGCGCCGAATTGAAGCCCAGTTGCTTGGCGTAGAGACTGATCGGCA
KOK=        17
KK=  116461  LL=  117570  Z=    5.54  JJ=  116461  DL=  1110
A===      111      112      113      114      121      123      124      131      132      133      134      141      143      144      211      213      214      223      224      231      233      234      243      244      313      314      323      333      334      343      413      433
B===      222      122      422      322      212      412      312      242      142      442      342      232      432      332      221      421      321      411      311      241      441      341      431      331      424      324      414      444      344      434      423      443
RRR=    0.081    0.871    0.388   -1.131   -0.077    2.805    7.616   11.406   -0.497    4.771    3.958    0.388   -0.062    0.347    0.643   -0.160    0.258    3.020    1.946    1.959    2.517   36.573   26.786   30.098   20.408   -1.977    1.700    0.865   10.745   16.018   -0.223    1.769
X1==   -0.146    3.107    0.629   -0.758    0.107    1.093    4.262    4.799   -0.487    1.664    1.152    0.634    2.191    0.639   -0.893    0.303   -0.485    1.574    1.579    1.093    2.399    3.587    4.767    5.369    3.221    1.672   -1.136   -0.727    3.175    4.733   -0.407    1.617
X2==   -0.556    0.280    0.616    1.492   -0.720    2.567    1.787    2.377    1.019    2.867    3.436    0.613   -0.028    0.544   -0.720   -0.529   -0.532    1.919    1.233    1.793    1.049   10.195    5.619    5.606    6.336   -1.183   -1.497   -1.190    3.384    3.384    0.549    1.094
CD1=        1        4        3        1        1        3        7        9        1        7        6        3        8        5        0        2        1        3        3        3        7        9       11       12       10        7        1        5       15       19        3       11
CD2=        0        1        2        3        0        5        4        4        3        8        9        2        3        4        0        1        1        5        4        4        6       24       15       15       14        1        1        4       16       16        4       10
GCACACGCCCATCGATCACCAGTGGCTGAAACACCAGCGGAATGGCGAAGCTTGCACGCACCGCCTCGGCCAGATCGCCACTGCGCAACACGATGGGGTCGCCGGTGCGCAGGTCGGCCGCCACGGCGCGGAACGGCGTGGGCAGGCGATCGAAATCGCCAGCGGCGCGCAGATTGCCGGCCAACAGCATCGCCGAGGCAATGAGGTTCACATTGCCTTCACGCACGGCAGAGGTGGAGAAATCGAAACCACCGCCGGCACCTTCGTTCCAGGTGAGCAGTGGCAACACCGGCCCCAAGGCCCGTGGCGCCGAGGGCGCGTAGCCGCCGATGTACCGTCCCACGTTGAAGCGGAAGACAAACGATTCGAGTGCCTCGGCATCCCAACCGCTGGCGTACATCGCGCCGACGAGGGCACCGATGCTGGTACCGACCACGAGGTCGGGATAGATGCCGAGTGAATCGAGATGTTGGATCACGCCGACGTGCGCCATGCCCTTGGCGCCGCCGCCGGCGAGCACGAGGGCCACGCGGCCCGGCGTACATACACCAGGCGCGTCGGGCGGGCGCGTGGCGCCCGCGGTGCTGTCATTGGTGGTCCTCTGTGCGCCGAGTCCAGGCGCAAGTGACACGGTAGACACAGCGAATGCGAGCAGCGCAAACGCGCGAAACAGGGCGTGACGCACAGAGTCTTCGAGCAGAAAGTGGGGGCGTGTCCATCTGTCTGCGAACTAATACCCCCAAACTAGCGGGTTCGTCTCACCGGGTGCGTCTCACCGGTCCGGCCGTGAGTGTCACCGTGCCTGCCTTCTCCATGTTCTTGATGTGATCCCACACATCCTGGAGCGGCACGGGCTCGAACTGGCCCGAGATGAAGTCGCGGATGTCGAGCACCGACATCCCGCGACCAACCACGGCATTGAGCTCGCCGGTCATGTGCTGCGGAATGCGCGTTGGCGTGGGCGCCGGACGTCCGCCGCCACCACCACCGCCAGGACCGGCCGGTGCCGCGCCCGCGGCTGGCGGCGTGCGCTGCACGAGCGTGCGACCGGCTTCCTGTTCGAGCGCCGACATCGCGGGTTCGGTAGCCGCGACCTTCCAGGCCGAAGCC
KOK=        18
KK=  123121  LL=  123540  Z=    5.90  JJ=  122341  DL=   420
A===      111      112      113      114      121      123      124      131      132      133      134      141      143      144      211      213      214      223      224      231      233      234      243      244      313      314      323      333      334      343      413      433
B===      222      122      422      322      212      412      312      242      142      442      342      232      432      332      221      421      321      411      311      241      441      341      431      331      424      324      414      444      344      434      423      443
RRR=    0.203   -0.545    0.423    0.573   -0.171   22.273    5.507    0.125   -0.085   -0.894    3.395    0.573    3.857    2.593    0.203   -0.298    0.049   -0.204   -0.946    0.573   -0.560    1.731   17.266   30.876   -0.106    1.111   -0.946    1.322    2.652    5.411   -0.397    0.186
X1==   -0.334   -0.374    0.414   -0.600   -0.374    4.343    1.327    5.414   -0.657    1.958    0.930   -0.600    1.913    0.896   -0.374    0.343    0.327    0.263    1.246   -0.657   -1.085    0.760    3.547    6.239   -0.029    2.896    0.794   -1.365    1.605    2.351   -1.035   -0.635
X2==   -0.610    1.456    1.023   -0.955    0.456    5.129    4.149    0.023    0.129   -0.457    3.649   -0.955    2.016    2.893   -0.544   -0.871    0.149   -0.777   -0.759   -0.871    0.516    2.276    4.867    4.949    3.580    0.384   -1.192   -0.968    1.653    2.302    0.384   -0.293
CD1=        0        0        1        0        0        5        2        6        0        3        2        0        3        2        0        1        1        1        2        0        0        2        5        8        1        4        2        0        4        5        0        1
CD2=        0        2        2        0        1        6        5        1        1        1        6        0        4        5        0        0        1        0        0        0        2        4        7        7        6        2        0        1        5        6        2        2
GATATGCAGTGCAGGACGTTGAGCCATGGAATCCTCCAGACATGGAGTGATTGGGTCGATCGGACCCATGGCTACGTGCACGGCGTTCGTGCTGGATTCATTCCTGCGCGCCGTATTCGGGCTCGCGGTGTGTTGCAGCTCACATAGGCGGTGCCACGAACCGCTTGGACGCCTGCTCGTAACTGTGCGCCAGTGCCAACAATCTGGCATCGCTGCCTGGCAATCCTACGAATGACAGATTGCCTGCCGGCAGTCCCTGCGCATCGTATCCCGCCGGCACCGACACCTCGGGCAAGCCCAGCGTATTGCCATACCCCAGTGTCGTGCGCACGTCGGGCCATCGATCGCTGGCCAGGGGCGCGCCGAAGGGCATGGTGGGATACACCATCGCGTCGAAGCGTTGTGCCTGCATGGCAGCGG
KOK=        19
KK=  124081  LL=  125280  Z=    4.82  JJ=  124081  DL=  1200
A===      111      112      113      114      121      123      124      131      132      133      134      141      143      144      211      213      214      223      224      231      233      234      243      244      313      314      323      333      334      343      413      433
B===      222      122      422      322      212      412      312      242      142      442      342      232      432      332      221      421      321      411      311      241      441      341      431      331      424      324      414      444      344      434      423      443
RRR=   -0.086    0.088    0.872   -0.221    1.805    3.638    8.223    1.038    0.350    0.013   11.269    1.986   -1.070    0.457    0.945   -0.057    0.831   -0.622    1.963    4.503   -0.133   21.323   47.524   34.529   12.501   -1.432   -0.110    0.013   19.265   16.027   -2.684    0.032
X1==   -0.313    0.858    0.292   -0.122    0.858    0.668    1.698    2.187    2.073    0.130    5.495    1.921    1.479    0.282   -1.052   -0.034   -0.575   -0.510    2.174    4.882    0.099    4.310    5.983    4.323    3.391    1.981   -0.419    0.077    3.886    4.257   -1.030    0.172
X2==    0.275    0.102    2.990    1.811    2.102    5.444    4.843    0.475    0.169    0.098    2.051    1.034   -0.723    1.623   -0.898    1.676   -1.446    1.219    0.903    0.922   -1.353    4.947    7.944    7.987    3.687   -0.723    0.262    0.167    4.958    3.764    2.606    0.185
CD1=        1        2        3        2        2        3        4        6        5        5       15        5        7        4        0        2        1        1        4        9        4       11       14       10       12        8        3        9       18       19        2        8
CD2=        1        1        5        4        3        9        9        2        2        3        7        3        2        7        0        4        0        4        4        3        1       14       20       22        9        2        4        6       19       16        8        7
CGTCGAGCATCAACGCGGCATCGGCCACCGAGCGTGCCAATGGTCCATGCGTATCGAGCACGGGCCACGTGGGAATCACGCCAGTGCGTGGCACCAGTCCGAAGGTCGGCTTCACACCCACCACGCCGCTGAACTGCGCGGGAATACGATTCGAGCCGCCGTCATCGGTGCCCAGCGCGGCAAACGCAGCACCGCAGGCGACCACCACGGCCGAACCCGCACTCGAGCCACCCGGCGTGCGCAACCCAGCCTGATCGTGCGGATTGCGCACCTGCCCACTCAACGAGCTGGTCCCATTGCCACGATACGCAAAGTCATCAGCGACCGTCTTGCCCAGCAATACCGCGCCGGCCGCGCGCAGCCGCTGCACTTCGAGCGCGTCACGTTGCACCACCTGCGGAAAGAGTTGTGCCCACGCGGCACTCGATGCCGTGGTAGGCAATCCTTTCATATCATAGATCGACTTGGCAAACAGCGGCACACCATCGAGTGGGCCGCGTAACGCCCGTTGCCGAAGTCGGGCGTCCGACGCCCGCGCTTCTTCGAGTGCGGAGTCGGCCAGCAGATCGATCGCGTGCAATGTGGTGCTCAGGCTCCGGCACCGGTCGAGCGCCCGCGTGGTGATCTCCACCGCCGTGTAACTCCCTCGCGCACGCCCCGCCTGATACGCCACGATGCTACCGCGCAGTGGGTCATCCTGCGCCACGGGATCGACGTTCAGCAGATCCATCAGATGGTCCGCCAGGCGTTCCGCCGTGTGTGGGCCGCGTGATGACGTCGGCAACCACGAGAGGCCGAAGAGGGCGCCCAAATGGGCAAGAGTATCACGACGGGAAGCCATCGCACGTCAGCAGGCAGAATGGGACGGTCCGGACAACACGCCGGGAGCAGCAGGACCTGCATACGAGAACCCGGTGGCGGCCCTTCGTAAAGGTCTGCATCGGCTCGTCATTGGCCGAGGCACTCGTTTCGACATTGCCCTCCCGCGCACCAATCCCGAAAATTGCAGTATGCCCGACAACTCTGGTCCCGACCACGCCCCCTTGGAGCCCAAGGACTCCCTCGGCCGCCGCGATATGCTTGGTGTGCTGGGGGGCGCGGCGCTTTCCCACTGGATGGGTACGACGCCAGCGGAACACACCACGCCGCTCTTTGTGCGAGACGTGAGCGCCTCTCCGCCGGGCATGCCCAGTCAGCCGC
KOK=        20
KK=  126061  LL=  126450  Z=    6.68  JJ=  125281  DL=   390
A===      111      112      113      114      121      123      124      131      132      133      134      141      143      144      211      213      214      223      224      231      233      234      243      244      313      314      323      333      334      343      413      433
B===      222      122      422      322      212      412      312      242      142      442      342      232      432      332      221      421      321      411      311      241      441      341      431      331      424      324      414      444      344      434      423      443
RRR=   -0.175   -0.165    3.028   -0.639    0.188    0.474    1.583    4.429   -0.081   -1.184   -0.378    3.030    1.005    4.349    0.188    0.502    0.502   -0.634   -0.038   12.419    1.148    4.099   23.499   28.459   16.147    1.136    1.148    0.761    3.184    6.242   -0.020   -0.595
X1==    0.482    0.468    2.163    1.120   -0.532    1.140    1.096    3.163    0.140   -1.174   -0.357    2.120    0.489    2.069   -0.532   -0.860   -0.904    1.116    0.071    5.140   -1.190    3.789    4.624    6.897    4.028   -1.204   -1.190   -1.500    1.138    3.146   -0.357    0.469
X2==   -0.363   -0.353    1.400   -0.571   -0.353    0.416    1.445    1.400   -0.584    1.009    1.057    1.429    2.057    2.102   -0.353   -0.584   -0.555   -0.568   -0.541    2.416   -0.965    1.082    5.082    4.126    4.009   -0.943   -0.965   -0.507    2.797    1.984    0.057   -1.269
CD1=        1        1        3        2        0        2        2        4        1        0        1        3        2        4        0        0        0        2        1        6        0        6        7       10        6        0        0        0        4        7        1        3
CD2=        0        0        2        0        0        1        2        2        0        2        2        2        3        3        0        0        0        0        0        3        0        2        6        5        5        0        0        1        5        4        1        0
AATTCGCGCGCAGTGCGGCGGGTTTCTTCGAGATGGGCTCACTCACCGGCAGCAGTGAAGTGGGCGTGGCCTTGCTTGCGAGCTCGCTCACCTATGTGCAGGCACTGGGTGTGGCCAACATTCAGGCGCATCGTGCGCCGCTCATTCGCAAGCTGCAACAGGAGATGCCGCGCCTCGGCTATCGGGCCATGACACCGTTGACGTCCACCGGTGGCATCGTGACATTCGCGAAACAGGGACTCATGGAAAGCGAAGTGCCCAAGCGTCTGGCCGCGGCCAAGATCAACGTGCGGTTGGCGCCACACTGGTTGCGCATCTCACCATCGGTGTACAATGACATGGCGGACATCGAACGCCTGTTGGGCGCACTCAGTTGATGCCGCGCCGCCT
KOK=        21
KK=  139501  LL=  140490  Z=    5.27  JJ=  139441  DL=   990
A===      111      112      113      114      121      123      124      131      132      133      134      141      143      144      211      213      214      223      224      231      233      234      243      244      313      314      323      333      334      343      413      433
B===      222      122      422      322      212      412      312      242      142      442      342      232      432      332      221      421      321      411      311      241      441      341      431      331      424      324      414      444      344      434      423      443
RRR=    0.555   -0.857    4.948   -0.851    0.011   17.357    1.162    9.191    3.844   -0.024    3.071    5.849    1.020   -0.748   -1.667    0.243    1.644    1.053   -0.271    1.383   -1.059   16.036   43.860    8.268   -1.294   -0.017    1.640   -0.918   10.937   40.236   -0.079   -0.553
X1==    0.303   -0.810    1.277   -1.163    0.190    4.856    1.160    2.938    3.314   -0.041    0.712    4.040    2.515    0.890   -0.810   -0.540   -1.254    0.732   -0.607    0.231    2.905    4.314    5.989    2.913    1.111    0.111    0.765    1.024    3.806    6.319    0.111   -0.801
X2==    1.828    1.059    3.875    0.732    0.059    3.574    1.002    3.128    1.160    0.582    4.314    1.448    0.406   -0.840    2.059   -0.450   -1.311    1.439    0.446    5.989   -0.365    3.717    7.324    2.839   -1.166   -0.153    2.145   -0.897    2.874    6.368   -0.711    0.690
CD1=        1        0        3        0        1        8        3        5        6        3        4        6        7        4        0        1        0        3        1        2        9       11       14        8        5        3        5        9       15       21        3        4
CD2=        3        2        7        3        1        6        3        6        3        4       11        4        4        2        3        1        0        3        2        9        2        9       15        8        1        3        6        3       12       20        2        7
CGAGTTCACCTCGATGGCGCGTGATCTGATTGCCGAGCGGCCGAGTGAGTTTGACGCGCAGACATCGGCCGTGGTGCGACTGGCGCGGCAGCGTGGTGTATCAACACCCGTGCATGATGTGCTGCACGCACTGTTGCTTCCCAACGTGGTTGCAACGAACTGACTCTTGCGGCGTCCTTCGAGGAGCCCGATAGTGGGCGTTCGCAGGTTTCGCTCGAGTTGTGCACACTTGTTGGTGACGCGGATCCTCGCACATGTCAGCGCTGTGCGGGGGTTCCGCGTACAGATCGTTTACAGATAGCAACGCACTCCTCCGGCCCCCTTCCCGCCGGAACGAGTGACATCAGCAGATGCGAGCGCATCCGCTGGTGTGCATGCGGCTCGACTCGCGCAGTTCGCATGAACTGCGCGCCATCCCGTCTGGAGTGGCCGGCATGAAGGTTTTACTCGCGTGGTCGGGCATTACCGCCACCGTGACTCTGGTGACATCGCTGCTTTCGCCGGCGACGTCATCATCGGCGCTGCCGTCCGATCGCGACGGCACACCCGTTACGCCTCCCCCCTCGATCGTGCGCACGGCAACCGTGCGAACGCCCACTGCTCCCGCGACCGCACCGGTCGCCGGGATCCATGGGGTGCTCGCCAGGCCGATGTATCCGACCAAGGCGAAGGCCAAGTATGGCGCGCGCGGCATCGAAATGGCCGCGCTCGATTCCACCGTCCAGCGCTACTGCGGCGCGTGTCACAACCCGCAGCGCGCGGCCCGAAGCGGTAATCTCTCGCTTCGTGGCTATTCCCTCGACTCGGCCGTATCGCAGCTCTCGGTTTCCGAGAAGATGATCCGCAAGCTGCGCACCGAGATGATGCCCCCGCCGGGATCCCGGCGCCCGGGCGGCGACACGCTGCAGGCCCTGGTGGAGACGCTGGAGCAGACCATCGACGCGATTCCGGTCAATCCGGGCACACGCGTCTTCCAGCGCCTCAACCGTC
KOK=        22
KK=  148051  LL=  149040  Z=    5.36  JJ=  147841  DL=   990
A===      111      112      113      114      121      123      124      131      132      133      134      141      143      144      211      213      214      223      224      231      233      234      243      244      313      314      323      333      334      343      413      433
B===      222      122      422      322      212      412      312      242      142      442      342      232      432      332      221      421      321      411      311      241      441      341      431      331      424      324      414      444      344      434      423      443
RRR=    4.298   -0.225    1.479    0.567   -0.039    9.305   11.113   -0.672    0.842    5.255    8.426    0.295   -0.182    0.407    0.210    2.171    2.171    3.291   11.059   -0.490    5.281   41.000   11.567   -0.096    5.884    1.845    0.271    0.409    1.286    3.155    2.991   23.184
X1==    1.910   -0.218    3.160    1.054   -1.118    2.448    4.540    1.823   -1.336    2.681    2.529   -0.251   -0.214    1.307   -0.218    0.934    2.324    1.396    2.142   -0.579    2.220    6.436    4.573    0.747    1.557    0.883   -0.324   -0.280    1.470    1.007    1.432    5.167
X2==    2.250    1.035    0.468    0.538    0.035    3.801    2.448   -0.369   -0.631    1.960    3.331   -1.176    0.847    0.312   -0.965    2.324    0.934    2.358    5.164    0.847    2.379    6.370    2.529   -0.129    3.779    2.089   -0.836   -1.462    0.875    3.132    2.089    4.486
CD1=        4        1        7        4        0        5        8        5        0        8        8        2        3        6        1        3        5        3        4        1        6       13       10        4        6        5        2        4        8        7        6       16
CD2=        3        2        2        2        1        7        5        1        1        6        8        0        4        3        0        5        3        6       10        3        8       15        8        3        9        6        2        2        7       12        6       15
CTCCCCGGTGGTGGCGCACGTGCAGGAGTACTACGACTACGCCAGTGTGACCGAGTACATGAAGACGCGAGGCCTCGTGGAGGGTACGGCGGACAACCTGCACGACGACGCGATCATCACGCTCAACATGTTCATCGATGATCCAAAGAGCGTGCGCTACGACGAGCGCGTGAAGGCCGGCAAGGCAACGATCAACGGCGTGTCGGTGGCCGATCGCAAGAAGAACACGGAGCTGGCCCGCCAGATCGTGGAGTATCGTGCCAAGGTCACCATCGAGGCGATCAACAAGGCGATTGCCAACAAGGGTACGCTGCCGGCGCCGCCGCGTCGTGCGCCTGGTGGGACGTTCTGATCATTCTGACAGGAAAACTTTGCCACGGATGACACGGCTATAGCCGCGTCATCCGTGGCAAGCAGTTTGTATGCACCGACATGGGCCTCTAGCTGAGAGCCGCGCCAACCCGGTTGATGTCCCGGGCCTCGAGCACCTGCTGGTCGGTGCCGTGCAGAGCCACCTGCGTCATCGCCCGACCGATGATGCGGGTCGTGGAGGTGGAATCAGGTGCCAGGCGACGAATGAGTGGCACGAAGATTCGCAACACACTGTAAAGCACATTGTACACGGCCGTCCGCGAACGGATGCCGTCCAACGGCTGAATGAACGCCGGCCGGAATACGTAGGCGTTTTTGCCGAACCGTGCGCGAACCGTGTTCTCGGCACGACCCTTCACACGCGCCCACATCACCGGTCCCTTTTCGGTGGCATCGGTACTGGCACCGGATACGAACAGGAAGCGCGCATTCGGACTTCCCTGGTAGAGGGCGTCCGCCGCCGCGGCCGTCACGTCGTAGGTGATCGCGGTGTAGGCGGCTTCCGACATGCCAGCCGACGATACGCCGAGGCAGAAGCAGCAGGCGTCCACGTCGAGGAACGCATCGCCTACACCGGTGAAATCGGTGAAATCGCGATGCACCACGCTGTGCACCTTG
KOK=        23
KK=  155491  LL=  156180  Z=    7.38  JJ=  155221  DL=   690
A===      111      112      113      114      121      123      124      131      132      133      134      141      143      144      211      213      214      223      224      231      233      234      243      244      313      314      323      333      334      343      413      433
B===      222      122      422      322      212      412      312      242      142      442      342      232      432      332      221      421      321      411      311      241      441      341      431      331      424      324      414      444      344      434      423      443
RRR=    0.616   -0.364   -0.379    0.333    0.116    4.652   -0.037    0.418    1.149   -0.450   17.888   -0.440    0.059    2.722    0.393   -0.023    1.159    0.208   -0.814   37.675   -0.214    0.268   57.533   37.800   11.974    0.453    1.242    0.163    6.511    5.719    3.897   -0.517
X1==    0.530    0.481   -0.888   -0.921    0.481    2.020   -0.016    0.112    2.020   -0.527    6.323   -0.921    0.201    1.653   -0.519    0.020   -1.013   -1.046   -1.065    5.020    0.853    0.060    8.082    7.174    5.704   -1.330   -1.373   -0.094    2.088    2.650    2.497   -0.719
X2==    1.164   -0.758    0.427   -0.362    0.242    2.303    2.386    3.730    0.569    0.853    2.829    0.478    0.293    1.646   -0.758   -1.165   -1.144   -0.198    0.764    7.505   -0.251    4.458    7.119    5.269    2.099   -0.341   -0.904   -1.728    3.118    2.159    1.561    0.720
CD1=        1        1        0        0        1        3        1        1        3        1       10        0        2        4        0        1        0        0        0        6        3        2       13       12        9        0        0        3        7        8        5        2
CD2=        2        0        2        1        1        4        4        6        2        4        7        2        3        5        0        0        0        1        2       10        2        9       13       10        6        2        1        1       11        9        5        6
TCACCCGCACGCGACCGGCTGGCAGATTCACGAACGGTGATCCTTCGTTCTGCGACGCATTCAGTCCCACCGAGGTTTCCGTGAGCAGGTTGATGCCACGCACCGCGAGATAGGCACTGTGTCGTCCCTGCAGACCGGCATTGAGCCCGGTGCGCTGCGCGCTGGCGGTGGGCAGCGACGACGTGAGTGGGGTGGCCGGATTCTGTCGGTTCCACGCGCCGTTGAACGTCAGGTTGTACGCGGTGCCACTGGTGCTCGACGGTGGCGCAAAGTCGATGCTGCCCACCACACTGCCCTGATCGGCGAGGCGGCTGTTGGGCAGACCATTGGCCGATGTGGGCACGTTCGACGCACCGAGGATGCCCACCAGGCGCTGCACCGAATCGGCGGCGATCCCCGTGGCCTGCAATCCCACTGTGGAGGTATTGAGCAGCGTTTGCAGGTCGTTGCTGCGACGGCCCAGTTGAAAGGCCATCATGTAAAACGCCTTGTCGAACACCAGCGGCCCGGCAACACTGCCCCCGATGGACCCGTTGCTGTACTGCTGACCGGTGGCCCGTGCGGGAGCGTCCATCCACTGCAGTTGCGGCGCCTCGCCGAGGAAGCTCAGGCCGCGCGCGCTGAAGTTGGAGCCACTGCGTGTACTGAGGCTGAACTGTCCGCCGCTGAATCCACCACGTGATACGTCAT
KOK=        24
KK=  156331  LL=  157290  Z=    5.62  JJ=  156121  DL=   960
A===      111      112      113      114      121      123      124      131      132      133      134      141      143      144      211      213      214      223      224      231      233      234      243      244      313      314      323      333      334      343      413      433
B===      222      122      422      322      212      412      312      242      142      442      342      232      432      332      221      421      321      411      311      241      441      341      431      331      424      324      414      444      344      434      423      443
RRR=    0.001    0.121    0.220    0.016    0.121   -1.349   24.272    5.813    2.760    4.395   -2.594    7.547   -0.599    4.419    1.105   -0.171    0.803    0.802    1.569   32.261    1.009   14.629   49.700   17.489    1.559   -1.084    1.281   -0.019   15.950    7.642    0.019   -0.140
X1==    0.002   -1.039    2.542    0.254   -1.039    2.360    3.153    2.542    1.616    1.837   -1.106    3.362   -0.509    1.925   -1.039    0.129   -0.598    0.745    1.500    4.592    0.507    5.733    8.040    4.065    0.652    1.881   -1.210    0.026    2.366    3.748    2.478    0.064
X2==    0.726   -0.116    0.087    0.063   -0.116   -0.572    7.698    2.287    1.707    2.393    2.344    2.245    1.176    2.296   -1.063   -1.331   -1.343    1.077    1.046    7.025    1.991    2.552    6.181    4.302    2.393   -0.577   -1.058   -0.751    6.740    2.039    0.008   -2.192
CD1=        1        0        5        2        0        5        6        5        4        6        1        6        2        6        0        2        1        3        4        8        4       13       17       10        4        6        1        5       10       13        7        5
CD2=        2        1        2        2        1        1       12        5        4        7        7        5        5        7        0        0        0        3        3       11        6        7       13       10        7        2        1        3       19        9        3        0
ACTGCACACCAGGCAGTGTGGCGGCCATCGCAGCGAGGTCACCCATCTGGTCAGGTGGCAGTGCGGCGTTGTTCGCCGGAATCACCCGCTCCGTGCCGCTGATATCCTGACTGACATCATTGCGTGAGACCTTCTGCCGGTCGGCTGTCACCTTCATGGCATCGAGCACCGTACCGACCTTCGACAACTTGGCATCGCCCAGCAGCACATCTTCGTCGGCCACGCGTTTGATCTCGAAACGCTTCTGCGCAAAGCCCACCGCGTTGACGGTGACCATGTAGTCGCCATCGCCATTGGGGAATGTCACGGTGTATCGACCGCTGCGATCAGTGCGCGCGGTGCGGTTCACATTGCCGGAGATGGTCGTCACAATGACGGTGACGTTCTCCAGCGGTTCATTGTCGGCGCCGGTGATGCGTCCGCGGATGACATCCACTTGCTGGGCGCTGGCGGGTGTCGCGAGACACCCAAGCAGCACCAGCAGCGTGGCGCAGAGTCCGTAAAGTCGACGGTACACGTCGGAGGGGGCGGAGGTGACGAAGTGGAGGTGACCGGCACCATCCTGCATGCCGGTTGCTGACTTCGACACAGACCTCGCGGGGAGCGTTTCCTTGCTCCCGCAGATCAATCGGAACCGCCTAGAACTCCCCGATGAAGCCCACTTCGGGTTCGAGTTCGTACCCGAACTTCTCCCGCACCGCGGCTTGTGCATGGGCAATGAGTGCCTGCACATCGGCCGACGTGGCGTGGCCGAGATTCACGAGGATGTTGGCGTGGATGTGCGAAATCTGCGCATCACCCACACGGAACCCCTTGAGACCGCATTGATCGATGAGGCGACCAGCTCCCACCCCTTCGATCTTCTTGAAGATCGAACCGGCGCTCGGGTGCACCTGCAGCCAGGGATGCCGTGAGCCGCGCCACGACAGGTTTTCCTGCAGGATTCGGTGCAACGTGGCC
KOK=        25
KK=  163801  LL=  164940  Z=    7.14  JJ=  163801  DL=  1140
A===      111      112      113      114      121      123      124      131      132      133      134      141      143      144      211      213      214      223      224      231      233      234      243      244      313      314      323      333      334      343      413      433
B===      222      122      422      322      212      412      312      242      142      442      342      232      432      332      221      421      321      411      311      241      441      341      431      331      424      324      414      444      344      434      423      443
RRR=    1.749   -0.162    0.443   -0.001    0.083    3.403   16.217    2.967    0.134   -0.211   25.695   -0.001    3.319    3.097    1.054   -1.028    1.937   -3.252   -0.415   51.363    0.231   11.975   77.706   65.587   13.548    0.657    1.106   -0.048   19.548   10.313   -0.468    2.405
X1==    1.970    1.980   -0.648    0.127   -1.009    1.559    4.603    0.816    0.091   -0.265    3.627    0.127    1.433    2.622   -1.009   -1.377   -1.356    2.306   -0.606    8.899   -0.798    1.995   10.242    6.543    4.599   -0.761   -1.340   -0.185    3.953    4.766    0.336   -1.329
X2==    0.888   -0.082   -0.684   -0.006   -0.082    2.183    3.523    3.634    1.465    0.795    7.085   -0.006    2.316    1.181   -1.045    0.747   -1.428   -1.410    0.685    5.772   -0.289    6.001    7.587   10.024    2.946   -0.863   -0.826    0.258    4.945    2.164   -1.393   -1.809
CD1=        3        3        1        2        0        4        8        3        2        3       10        2        6        8        0        0        0        5        1       14        2        7       22       15       12        2        1        6       16       18        4        3
CD2=        2        1        1        2        1        5        7        7        4        5       17        2        8        6        0        3        0        0        3       10        3       15       18       23        9        2        2        7       19       12        1        2
CGATCATCAAGGGGGGCATCCGCAGCAACGTCATTCCGTCGGACGGCAGCGCCACGTTCAATGTGCGCGTGCTGCCCAACGACGATGTGCGTGGCATCGTGACCGCGTTCAATCGGGTGGGCGCCGAAAAGCAGGTGAAGTTCACGCTGGACGGTGAGCCCCGCACGTCACCGCCCGTCTCACCGGTGACCACCGCACTGTATCAGGCGATGGAAGCGTCGGCGCTGGCGATGGTGCCGACGACCACGGTCATTCCGTTCATGAGCACGGGCGCAACCGATGGTGCCGCGTTGCGTGCCAAGGGTATTCCCACCTACGGTATTCTGCCGATGCCACTGCCCATGGAGGATGAGCTGCGTATGCACGGAGACAACGAGCGAGTCCCCGTGCCCGCCCTGGGCTGGGCGGCAGAGTTTCTGTATCGCACGTTGTTGCGTGTGACCGCGCGATAGTCGCGGTCAACGACACCGCAGGTCGAGGTGGTGCGGTTTGCCATGCCGCACCACCTCGCTGACTACGGGATCAATCCGGCCCGCTGGGCCAGCACGCCCCGCACCCCGTCGAGCGTGCCACCGGTGGCGCGCAATGCCACCAAGGCGTGATAGAGCAGGTCCGCGGTTTCTTCGGTCGCACGCTCCACGTCCCCGTCCACGCAAGCGGTCGCCAGCTCCACGGCCTCTTCGCCCAGCTTCTTGAGACGCAGATTGCGGTCGGTGAGGAGCCGCTGTGTGTAGCTGGGGCGTTCATCATCGCGCAACGATTGCTGACGGGCCGCGATGGTGGTGTCGAGTGCACCGATCACATCGGCGGCGAGCGCGGTATCGCGGAAACATGATGTCGTGCCGTCGTGACATGCCGGACCCGCCGAGATCACGCGCGCCAGCACCGCATCGGCATCGCAGTCTGCGGCAAGCGAAATGACTCGCTGCACATGCCCACTCGTGGCACCCTTGTGCCACAACCCGCGGCTGCGGGAGCGATAATGCATTTCGCCGGTGCGCAGCGTGTACTCCAGGGCCTCACGATCAGCGTGTGCCACCATCAACACCACACCGCTGCGCGCGTCCTGCGTCACCACCGTGACCAGTCCGTTGCCCTTGGAAAAATCGAGCGCATCGAGGTCGAGTGTGGAATTCATGA
KOK=        26
KK=  168961  LL=  169680  Z=    6.82  JJ=  168481  DL=   720
A===      111      112      113      114      121      123      124      131      132      133      134      141      143      144      211      213      214      223      224      231      233      234      243      244      313      314      323      333      334      343      413      433
B===      222      122      422      322      212      412      312      242      142      442      342      232      432      332      221      421      321      411      311      241      441      341      431      331      424      324      414      444      344      434      423      443
RRR=   -0.140   -1.082    2.275   -0.018    0.383   11.686    2.887   37.515   -0.438    0.173   21.297    0.008    2.429   -0.008    0.383    1.132   -0.615   -0.438   -0.147    6.558    0.583    2.379   31.434   19.460    2.563    2.379    0.901    0.007   32.189    4.705    1.364    0.162
X1==   -0.523    1.477    1.062   -0.030   -0.523    3.062    1.952    8.062   -0.938    0.249    4.573   -0.030    1.601   -0.019   -0.523   -0.938   -1.020   -0.938   -0.030    3.062   -0.529    0.858    5.316    6.368    1.027    0.858   -0.529   -0.007    5.980    1.506   -1.371   -0.172
X2==    0.267   -0.733    2.142    0.603   -0.733    3.816    1.479    4.653    0.467    0.697    4.657   -0.274    1.517    0.426   -0.733   -1.207    0.603    0.467    4.987    2.142   -1.102    2.773    5.913    3.056    2.497    2.773   -1.702   -1.116    5.383    3.124   -0.994   -0.942
CD1=        0        2        2        1        0        4        3        9        0        2        8        1        4        2        0        0        0        0        1        4        1        3        9       11        3        3        1        3       14        6        0        3
CD2=        1        0        4        2        0        6        3        7        2        4       10        1        5        3        0        0        2        2        7        4        1        7       12        7        7        7        0        3       17       12        1        3
GGGCAAGCACAGCCCCTGTGGGATTGTTGGGTGAGCACAAATACAGAATGCGCGGGTTCGCGGCGAGCAACGCGTCCAGATCCGGTTGCTGATCGGCACGTTCGGCGATGCCTACGTATCGCAAGCCGTTCATGCGGGCGAAGATCGGAATCATGGCAAACGACGGCTCGCTGCTGGCCACTACCGATCCGGGCTCTCCAAACGCGCGCATGGCGCTGTCGAGGATGTCGTCCGAACCACAGCCGGTGACGAGGCGGTCTGGCGATGCGCCGGCAAACGTGGCCAGTGCCTCCTTGAGTTCTGCCGCGTACAGCGACGGATATCGTGTCACGCGCGCCACTGGCATGCTGCGCCATGTGTGCTCGGCAACGGGTGGCATGCCCCACAAGTTGGTGTTGTCGGTGAGATCGAGTGACACCGGTGCGCGCTTGGGGTCGTACAATGGCACGTCGTCATACAAAGCCCGCGCAAACCGCAGGCGATCGGTCACTGCGTCAGGCATTTGCGCACGGTCCGCCGAGGCGGCGGGCGGTTGTGTGTTCGCGGGCACCACTGGCGTGGCCGTCTGCCAGGTGCGGGCCGTTGCCGCATGCGCCGGCAGGCCTTCCGCATCCGCAAACCGTCCCACGTCGGCAGACAGCGACGCGGCGGCCGCTGGCGTGACTTCCTGCCACGTGGTCCAGCGCACGAAATCCAGCGTGGACAATCCGGAGTAACTGC
KOK=        27
KK=  175171  LL=  175590  Z=    6.12  JJ=  174541  DL=   420
A===      111      112      113      114      121      123      124      131      132      133      134      141      143      144      211      213      214      223      224      231      233      234      243      244      313      314      323      333      334      343      413      433
B===      222      122      422      322      212      412      312      242      142      442      342      232      432      332      221      421      321      411      311      241      441      341      431      331      424      324      414      444      344      434      423      443
RRR=   -0.035   -0.156   -1.426   -0.569   -0.156   59.611    0.337   -0.931   -0.176    5.568   11.829    0.536   -0.910    1.941    0.217    0.582    0.582    6.752   -0.508    1.531   -1.126    1.170   -1.141   -0.266   -0.206    8.342    0.015   -0.810   -0.962    1.918    0.001    5.878
X1==   -0.252   -0.372   -0.520    0.515   -0.372    7.233    0.284   -0.520    0.233    1.878    6.001   -0.485    2.001    1.068   -0.372   -0.767   -0.716    2.715    0.924    1.233    1.141    1.268   -0.396   -0.324   -0.069    3.001    1.141    1.226    0.665    1.373    0.001    2.788
X2==    0.140    0.418    2.744   -1.105    0.418    8.242    1.187    1.791   -0.758    2.964    1.971   -1.105   -0.455    1.817   -0.582   -0.758   -0.813    2.487   -0.550    1.242   -0.987    0.923    2.881    0.819    2.964    2.780    0.013   -0.661   -1.447    1.398    1.162    2.109
CD1=        0        0        0        1        0        8        1        0        1        3        7        0        3        2        0        0        0        4        2        2        3        3        1        1        1        4        3        4        3        4        1        6
CD2=        1        1        4        0        1        9        2        3        0        5        4        0        1        4        0        0        0        3        0        2        0        2        4        2        5        5        1        1        0        4        3        5
CTGGGCTGTCAGGATATCCGCTTCGGTCGCGGCGTCTGTGGCACGGCGGCCGCGGAAGGCCGAACGGTCGTGGTGCCTGATGTTCATGATTTCCCCGGGCATATCGCGTGTGATGCCCGTTCGCGCAGCGAGATTGTTGTTCCGGTGTTCGATTCCACGGGTGCCCTGCTGGCGGTGCTCGACATCGATTCCGCACAGCCCGATGCTTTTGGTGAAGCCGATCAGCGTGGCCTCGAACAGTTGGTGGCCTGGTTCGGTCGTACGACGTATGTTCCCACCCCCGCCTGAACCCGCGATCTCCCATCGCCTCTGCCAATGATCAGGTCATGACCGGGTACTCCGATCGCATCAATCACGCGTTTGCCTTCGCTGCGAAGCATCACGACCAGCAGGTGCGCAAAGGCACACGTCTCCCCTATC
KOK=        28
KK=  179101  LL=  180060  Z=    6.06  JJ=  179101  DL=   960
A===      111      112      113      114      121      123      124      131      132      133      134      141      143      144      211      213      214      223      224      231      233      234      243      244      313      314      323      333      334      343      413      433
B===      222      122      422      322      212      412      312      242      142      442      342      232      432      332      221      421      321      411      311      241      441      341      431      331      424      324      414      444      344      434      423      443
RRR=    2.271   -0.108    0.255    0.320    0.887    4.278    2.816   18.620   -2.410    1.111    0.894    3.313   12.815   -0.665    1.299    0.066    0.449    1.829    0.059   26.299   -1.076   17.588   14.675   52.143    9.215   -0.004    1.994    0.377   14.188   14.188   -1.798   -0.091
X1==    1.672   -0.198    0.197    0.113    1.622    3.169    3.729    5.531    1.664   -1.613    0.788    2.333    4.463   -0.523   -1.108   -1.345   -0.655    0.866    0.039    5.426   -0.389    4.968    4.968    7.076    3.432    0.175   -1.634   -0.917    4.069    4.069   -1.050   -0.500
X2==    1.358    0.547    1.295    2.842    0.547    1.350    0.755    3.366   -1.448   -0.689    1.135    1.420    2.871    1.272   -1.173   -0.049   -0.685    2.113    1.531    4.847    2.767    3.540    2.954    7.369    2.685   -0.023   -1.220   -0.411    3.487    3.487    1.714    0.182
CD1=        3        1        2        2        3        6        7        9        4        0        4        5       10        2        0        0        1        3        2        9        2       11       11       15        8        3        0        2       12       12        1        3
CD2=        3        2        4        6        2        4        3        7        0        2        5        4        8        5        0        2        1        5        4        9        8        9        8       15        8        3        1        4       12       12        6        5
GTCGTCGCATTCCGGCAGGGAACGGCGTGTACAATCTGGCCGTGACGCGCGATGGCACGAAGCTCGTGGCCACCAACAAGCGTGGGCAAAGTGTCTCGGTGATCGATACCAGGACGGGCGCCATGCTGGCCACGCTCCCCACGCAGCGCCGTGTGGTGCATGGCGTGGTCATCACGCCTGACGATCGTTATGCCTTCGTGAGCGTGGAAGGCGTGGGCAGCGAGCCGGGTACCGTGGAGATCATCGATCTGGTCGCGCTCAAGACCGTGGCGCGGGTCGATGTCGGTCAGCAGGCTGGTGGTATCGATATCGTGCCTTGAACAGCGGGGGGAACACAGACGGCACGGAAACCAAGCAGATTGCACAGATACAGCTAAACAACATTTCTTGAATGAATTGATGAGCAGCGGCTCAGTTCAATCAATTTGTTGTTGTATCGGTGTTATCTGCCCGTTTTCCGTGCCGTCTGTGTTCCCCCCGCTGTTTCTACCTGTCAGACGGCCGACAACTGTCCGTACGTGCGCTCCACGTACTCATTGAGAATGACGAGGAACTCGGCCACGATGTGATCACCCCTGAGGGTGGTGAACAGCTTGCCATCCACGTACACGGGCGCTTTGGGCTCTTCGAAGGTGCCCGGCAGTGAAATGCCGATATTGGCGTGCTTCGATTCGCCGGGGCCGTTCACGACGCAGCCCATCACGGCCACTTTCATTTCCACCACACCCGGTCGCGATGCGCGCCACACCGGCATCTGTTCGCGCAGGTATCCCTGAATGTCTTCCGCCATATGCTGGAAGAACGAACTCGTAGTGCGGCCGCAGCCAGGGCATGCGGTGACCTGAGGCGCGAAAGAGCGGAGCCCCAGGGACTGCAGGATCTGCTGCGCGACAAACACCTCTTCGCGACGATCACCACCCGGCTTGGGCGTGAGTGATACACGGATGGTGTCACCGATGC
KOK=        29
KK=  199981  LL=  200970  Z=    5.88  JJ=  199921  DL=   990
A===      111      112      113      114      121      123      124      131      132      133      134      141      143      144      211      213      214      223      224      231      233      234      243      244      313      314      323      333      334      343      413      433
B===      222      122      422      322      212      412      312      242      142      442      342      232      432      332      221      421      321      411      311      241      441      341      431      331      424      324      414      444      344      434      423      443
RRR=   -2.900    1.109    1.860   -0.416    1.109   16.649   16.151   19.106    2.958   -0.514   14.023   16.689    3.339    6.937   -0.063    0.962    1.859   -0.376   -0.289   64.116   -0.235   37.177   15.336   15.826    0.763    0.290    0.875    0.382    4.607   17.333    0.259    0.944
X1==    2.230   -0.946   -1.157    0.469   -0.946    3.440    2.442    3.204    1.078    1.142    3.532    3.819    0.972    2.648    0.054   -1.284   -1.338    0.707   -0.803    6.589   -0.488    6.911    6.333    4.828    0.476   -0.948   -0.488   -0.480    2.317    5.260   -0.308    0.845
X2==   -1.300   -1.172   -1.608   -0.886   -1.172    4.840    6.613    5.964    2.744   -0.450    3.970    4.370    3.435    2.620   -1.172   -0.749   -1.389   -0.531    0.360    9.731    0.481    5.379    2.422    3.278    1.604   -0.306   -1.792   -0.795    1.988    3.295   -0.840    1.117
CD1=        3        0        0        2        0        6        5        5        3        4        8        6        4        7        1        0        0        3        1       10        2       15       14       12        3        1        2        3        9       15        2        6
CD2=        0        0        0        1        0        9       11       12        6        3       11        9       10        8        0        1        0        1        2       16        4       12        7        8        7        3        0        4       10       13        2        8
TGCGTAGCGCGGACTTCTTCGACGTGGGCAATCACCCCAAGGCCACCTTCACGCTGACCTCGTTCGATCGCAGCGGCGATGACGTGACGGCATCCGGTGACCTGACGCTTCGTGGCGTCACCAAGTCCGTAACGCTCAAGGGCGAAATTGGTGGTCCGGCCAAGGATCCGTGGGGCAATCAGAAGGTGTCGGCCGAGCTCGAGACGAAGATCTCGCGCAAGGAGTGGGGCCTGGTCTGGAACGTGGCGCTCGAAGCCGGTGGTGTGCTCGTCAGCGATGAAGTGAAGCTGCGCATCGACGTGCAGGCCGCACCCGCCGCCTGATCCAGGCATCGCGGCGGCATCGCTGCGGCATTGCCAACATCTCTGATGACACGAAGGCCCCGTCGGACATCCCGACGGGGCCTTCGTGTGTGCGTGGGCCGCTCAGCGCATCTGCGCGTGGTTCAGTTCTTCCACTCGGCGATGAACAGGTTCGTGTCACCTTCCTTGGCTGCGCCGCGGTTCGATGCCCAGATCAGCTTCGTGCCATCGGGGCTGAACATCGGGAAGCCATCGAACTCGCCATTGGTGGTGACCTGCTCGAGGTTGTTGCCGTCGAGGCCCACAATGTAGAGATCGAAGTTGCGGCTGCGCGGATTCTTGTGATTCGACGAAAAAATCACGCGCTGCCCGTCTGGGGTCCATGATGGGCCGAAGTTCGCGCCGCCCAGCTTGGTGATCTGCCGCTGATCGCTGCCGTCGGCGTTCATGACGAACAGCTCCATCTTGTTCGGGCGGATCATGTTCTGCTTGAGCAGCTCCTGATACGCCTTGAGATCCGTGTCGTTGTCGTAGTGCCAGGCGCGATACACGATCTTCGTGCCATCGGGTGACCACCACGGACCGCCGTCGTAGCCCGGCGTGGTGGTGAGGCGCTTCACATCGGTGCCATCGACATTCATGGTGTAGATGTCGAGATCTCCGTCCTTGAGCGACGTGAACACGATGC
KOK=        30
KK=  221071  LL=  221790  Z=    4.89  JJ=  220741  DL=   720
A===      111      112      113      114      121      123      124      131      132      133      134      141      143      144      211      213      214      223      224      231      233      234      243      244      313      314      323      333      334      343      413      433
B===      222      122      422      322      212      412      312      242      142      442      342      232      432      332      221      421      321      411      311      241      441      341      431      331      424      324      414      444      344      434      423      443
RRR=    2.897    2.161   -3.965    3.833    1.170   22.748   -2.045   -0.267   -1.441    1.345    0.011    0.196   -0.456    2.139    1.170    0.204   -1.426   11.872    4.426   -2.496   19.733    2.631   -6.512    0.112   -2.899   16.432   74.224   -0.050    0.863    1.328    2.615    6.288
X1==    1.455    2.556    3.303    1.774   -1.104    4.403    4.420    0.223   -1.254    1.906   -0.811   -0.542   -0.129   -1.490   -1.104   -0.446   -1.251    4.744    1.360    1.979    4.288    5.021   -1.421   -0.700   -0.816    4.647    9.287   -0.498   -1.698    1.922    1.236    2.525
X2==    1.991    0.845   -1.200    2.161   -1.060    5.166   -0.463   -1.200    1.149    0.705   -0.013   -0.362    3.536   -1.436   -1.060   -0.458    1.140    2.503    3.254   -1.261    4.601    0.524    4.583   -0.160    3.552    3.536    7.992    0.100   -0.508    0.691    2.117    2.490
CD1=        3        4        6        4        0        7        7        2        0        5        1        1        2        0        0        1        0        7        3        4        8        9        0        1        1        9       15        2        0        6        4        7
CD2=        3        2        0        4        0        8        1        0        3        3        2        1        7        0        0        1        3        5        6        0        9        3        9        2        7        7       14        3        2        4        5        7
GGACTCTCGGGCCTGAGATCCGAAAATAATGTCGTGATTGGTGTGGACGCCCTCTTGGGCAGCCTCGGTGGAAAGTTCGTGTCATCGATCGCGGCGCTCCTGGCCGCACTCGTGTTTCAGTTGTTGGATCTGTGGGGGCTCCGCCTCGCCTACAAAAAAACCCATCAATCGCTCATCGATGCAGTCGCTGACGGATTTCCCGGACTCTCGCCAACCCAACAGATCACCGATCTCCTCGAATCCGCACACCGGCAGGAGCAAGCTCTTTCAAACATCTCTAGTGATGTCGTCAATCGATTCTCCGATGTGTTCGCATCAAATCTGCTACCAGATCTTGGGGCGCTGCTTGCCAAGAGCGTGCAGACCGAGATGGGCCCCGTCCTTCAACAGGTAGCAACAGGTATCTCCGCACTAGAGGACGGCATCCGACGCCTAGAGTCAGGCAAGCAAGAGTCGATCGGAGCCGAGCTGCGATCGCTGACGGAAAACCTCGAGACCTCCATTCGCCGTGCACTCGAGCAGATGGGGGCACAGTTCCGGGATTCCCTCTCGGGAAACACAAACGATGAATTCAAACGCGCTGCTGAGGCCATGCAGGGAAGTGCCTCGGTGCTCTCCGGAATGAACAACTCCTTTGCAGACATGCAGGCTTCGATGCAACGCATGTTCGAGGAAGCGGAGAAGCGTGGCAGTGAGGCTTTCGCTGAGGGCGAGGGACGC
KOK=        31
KK=  224251  LL=  225120  Z=    5.69  JJ=  223921  DL=   870
A===      111      112      113      114      121      123      124      131      132      133      134      141      143      144      211      213      214      223      224      231      233      234      243      244      313      314      323      333      334      343      413      433
B===      222      122      422      322      212      412      312      242      142      442      342      232      432      332      221      421      321      411      311      241      441      341      431      331      424      324      414      444      344      434      423      443
RRR=   -0.300   -0.854   -0.860    2.023    0.092   24.565    0.514    1.419    6.166    0.415    0.718    8.127    2.291    3.538    1.633   -0.029   -0.025    6.120    9.334   30.903    0.041   32.465    3.577    2.323   -0.671   -0.339    4.884   -0.878    0.444    6.371   -0.126    2.767
X1==    0.240   -0.464   -0.653    1.270    0.336    4.716    0.701    2.276    2.445    0.612    2.335    2.644    1.034    1.379   -1.264    0.175   -1.429    2.617    2.288    4.716    0.014    7.220    2.517    2.167    1.304    1.034    2.878   -1.553    1.417    3.262    0.384    1.417
X2==   -1.249    1.839    1.318    1.593    0.273    5.209    0.734    0.623    2.521    0.679    0.308    3.073    2.215    2.566   -1.292   -0.166    0.018    2.339    4.080    6.553    2.852    4.497    1.421    1.072   -0.515   -0.328    1.697    0.565    0.314    1.953   -0.328    1.953
CD1=        2        1        1        4        2        8        3        5        5        3        6        6        4        5        0        2        0        5        5        8        2       13        6        6        4        4        6        0        5        8        3        5
CD2=        0        4        4        4        2       10        3        3        6        4        3        6        6        6        0        2        2        6        8       12        8       10        5        4        2        2        6        5        4        7        2        7
TCAATTCGCCTCAGTTTGTCGACTATGCAATCGCTTGTGATCCAGAGGATCGAAAGCGGTTGATCGCGAATTGGACAGACGGAGTGCCCGATGTCGCGCGATTGGACGGAGCACCAGACAGGCACAGCGCATTCATCATGAGATTTCGCACAATCCACTACGATCTGATTGTCGTGGAGATGAGTCGCGCGAACAACGCAATGTACCTATTCGACACAAGCGACTTCGAAGACGAAGTTGGTACCTTGGAGAAATCCAGATTTCGATTCTCCGCGCTCAAGAATCGTAGCGTGGCGGCGAGAACCTGGTCTCATAGCCATTCCTGGCAGTTTCGCTTCGCCGGCAATCTGAGGGAGTTCGGAATCGTGAGAGGTCCACAGTGAAGGAAGCTCAGGCCAACTCGGAACCCAATACATATTGGCTCTCGGCGGCGCCAGGAGGGTTGATCGTCGGGAAGGGTCAACCTGCAGGATCTGTATCATCTCCGAACTTGTTGCTGGGGGCAAATACCGATGGTGAACTCTCAACCGATATTGCGATTCTTCGAGAACAGGGCCTCGCGACCGACCACGAGGATGGGTGGAGAGTCTCATGGCCAGACTGGCCCCTCGCGCTGGATCTCGGCGCAAGAAGTCTGATTGCCCATTCCACCCTTTGTCATCTCGTGCTCCAGATTGACAGACGGAGTGAGTTGGGGCGTTCAGACTTTCGCTACATAGTTCGCTGGCGCGAAGGGGCGCATGAGGTGGAGGTCACCCGGTTCGGTGCCTATGTGCGGCATGAAGCGACAAACCGCGTCATGCATCTTGACAAGAGATTGCTGGAGATCGCGGAAGCGATCGATCACTTCAACGCACTGACGCCTGCCGA
KOK=        32
KK=  228451  LL=  229140  Z=    5.20  JJ=  227941  DL=   690
A===      111      112      113      114      121      123      124      131      132      133      134      141      143      144      211      213      214      223      224      231      233      234      243      244      313      314      323      333      334      343      413      433
B===      222      122      422      322      212      412      312      242      142      442      342      232      432      332      221      421      321      411      311      241      441      341      431      331      424      324      414      444      344      434      423      443
RRR=    0.419    0.541   -0.044   -2.129   -0.312   -4.557    4.853   12.670   -0.383   -0.069    8.910    2.267    0.343    0.510    0.419    0.112    1.174    0.599   -0.049    7.481   -0.501   -3.454  100.121   13.504    9.202   -0.206    0.045    0.759    5.564    2.538    0.576   -0.224
X1==   -0.555    0.426   -0.068   -0.969    0.426   -1.057    0.999    3.820    1.813    0.662    1.578    1.031    0.839   -1.310   -0.574   -0.100   -1.001    0.808   -0.033    4.682   -0.781   -0.674   10.235    4.776    3.477    0.839   -0.781    1.042    1.831    5.053   -0.639    0.219
X2==   -0.755    1.269    0.646    2.198   -0.731    4.312    4.856    3.317   -0.211   -0.104    5.648    2.198    0.409   -0.389   -0.731   -1.116   -1.174    0.741    1.472    1.598    0.641    5.124    9.783    2.827    2.646   -0.246   -0.058    0.729    3.039    0.502   -0.901   -1.020
CD1=        0        1        1        0        1        0        2        5        3        3        4        2        3        0        0        1        0        2        1        6        1        1       16        8        7        3        1        6        7       13        1        4
CD2=        0        2        2        4        0        6        7        5        1        2       11        4        3        2        0        0        0        2        3        3        3       10       17        7        6        2        2        5       10        5        1        2
CGCTCACCCCACGCCGCACGGCGTCGCGCACCTGCGTGTCGAGCATGGCGGACAAGCTTCCGCGCCAGTGCTGCAACGCGCCACTCTGCACGCGGGACTCATAGCTCTGTCCATGATCGAGCACCCGCAGCACTTCCGTGTACGTCTCGAGCCACTCGGCAGGGGCTTCCGGAAGGTCGCCATTGAGCAACCGCCACAGCAGCGCGATCCATGCCACGCTGCTGCTGATCGCCATGGCGTCGTTGTGAGTCACTGCGGCTGACAGAGCGGTGTCGTACCACACGTCGGTGCCACCTTTCAGGAGATGTGGCAATACGGTGGGGGCAATGCGCATCAGCGCACCGTTGCCGGCGCTCAATTGTGTGGCTTCCCACCATGGCGCCCCGGTACGCAGTGCATTGCAGAAATCGCGTGTGCTGCGGCCGATGCCAAAGATTCGATCGTTGGCAATGCGGAACGCGAGTTCGTCCGGAACGAGGGCTCCGTCGGCCAGCAATTGCTCCACCGCCCGGAACGTGAGCTGCGTGTCATCGCTTGGGGTGCCAGCCGGTGCGCCATCCGCGTAGCGACTGGGCAGGTAACCGACGATGCGGCCGTACTTGGCCTCGCGTTCAGCCGGATTCATGCTCTCGCTGCGATTGCCCAGTGCATCACCGATGGCCACCCCCAGCAACATGCCACGCACACGAT
KOK=        33
KK=  231301  LL=  232140  Z=    5.57  JJ=  230941  DL=   840
A===      111      112      113      114      121      123      124      131      132      133      134      141      143      144      211      213      214      223      224      231      233      234      243      244      313      314      323      333      334      343      413      433
B===      222      122      422      322      212      412      312      242      142      442      342      232      432      332      221      421      321      411      311      241      441      341      431      331      424      324      414      444      344      434      423      443
RRR=    3.446   -0.138   13.407   -1.779   -0.138    0.759   -0.330   -0.314   10.896    1.212    2.731    0.073    1.436    0.126    0.540    0.367    0.099    0.848   -0.003   14.779    1.440   37.158   15.078   18.370    7.548    0.968    0.773    1.124   11.147   18.036    0.114   -0.959
X1==    0.995    0.204    4.829   -0.496    0.204    0.552   -0.258    3.292    2.276    2.405    2.555   -0.496    1.344   -0.399   -0.796   -0.310   -0.258    0.892   -0.024    2.276    1.111    5.292    2.576    5.504    2.996   -1.080   -1.537   -0.911    1.985    4.788   -0.474    2.452
X2==    3.463   -0.678    2.776    3.586   -0.678    1.376    1.280   -0.095    4.788    0.504    1.069   -0.147    1.069   -0.315   -0.678   -1.184   -0.383    0.950    0.117    6.494    1.295    7.021    5.852    3.337    2.519   -0.897   -0.503   -1.233    5.615    3.767   -0.242   -0.391
CD1=        2        1        8        1        1        2        1        6        4        7        7        1        5        2        0        1        1        2        1        4        4       10        6       10        8        1        0        3        9       15        2       10
CD2=        4        0        4        5        0        3        3        1        7        3        4        1        4        2        0        0        1        3        2        9        5       15       13        9        6        1        2        2       17       13        2        4
TGAACTTCTCGCTGGCGACACCAAACGCGAGCCCGGGGGGCAATGCCAGCGCCTTTTGAGAACCGGTGAGCACAAAATCGAGTTCCCAGGCATCCGTTTCCACCGGCACACCGGCGAGACCGGTCACCGAGTCCACCAGCACGGCGCAGTCGTAGCGATGTGCGAGCTTCGTGAGCGGTTCGAGGTCGGTGAGCACACCGGTGCTGGTTTCCGAGTGCACCACGGTGAGCGCGGAGTAGCCACCACGCTTGAGTGCGCCTTCCACGGCATCGAGCGACACGGGGCCGCTCCAGTCACCACCGATCACGGTAGCTTCGCGGCCGCACGACTGCGCGATGTTGGCGAAGCGCTCACTGAACGCGCCGTTCACGAGACACAGGATGGCCCCGGGCCGAGCGCAGCGAATGGCGGCTTCCATGAGCCCCGTCGCGCTCGAGCTGGATACGTACACCGGCCGCGTGGTGCGGAAGATGGGTTTGAGTCCCGCCTGGATGCGTGCGAACAGCGCTTCGAACACGGCGCCGCGGTGTGGCAACATGGGTTGCAGCATCGCGCGCAGCACATCGGGATGCACTTCCGTGGGGCCGGGCAGGAAAAACGTGCCGAAGTCGCTCATCGATCAGTTCGGAAAACGGTCTGGATCAGGTCTTGAACAACAGGGGATACAACGCGTCCACCGAATTCGCTTCGGCGTCGGCCACTGCCACCACCTTTTCGCGACGCGCCACCGCCGTGAAGGCGAAAAACGCCTCCACGACTCCACGTACGGCGGCGTCCGTGCTACCATCGCCCACCATCGCCACGGGGCCGCGCAACTGCAACGCGTTCACCACCTGCGGC
KOK=        34
KK=  232141  LL=  233340  Z=    7.93  JJ=  232141  DL=  1200
A===      111      112      113      114      121      123      124      131      132      133      134      141      143      144      211      213      214      223      224      231      233      234      243      244      313      314      323      333      334      343      413      433
B===      222      122      422      322      212      412      312      242      142      442      342      232      432      332      221      421      321      411      311      241      441      341      431      331      424      324      414      444      344      434      423      443
RRR=   -0.220   -1.104    4.831   -2.256   -0.052   -2.590   33.715   -0.272    0.024   -1.025    9.901    0.499    9.547    5.267    1.000    0.001    0.880    0.068    1.158   21.245    0.094   64.436   34.332    3.556   19.425   -0.021    1.123   -0.417   10.288   11.861   -0.021    1.308
X1==    1.137    1.050    2.402   -0.506    0.050   -0.699    6.107    3.902    0.016    1.182    1.947    1.059    4.672    1.625   -0.950    0.016   -0.607   -0.122    1.424    5.733   -0.556    7.393    6.874    1.376    2.749   -1.323   -1.552    0.447    2.620    3.764   -1.323    3.001
X2==   -0.193   -1.052    2.011    4.458   -1.052    3.706    5.521   -0.070    1.523   -0.867    5.085    0.472    2.044    3.242   -1.052    0.068   -1.449   -0.558    0.813    3.706   -0.169    8.716    4.995    2.583    7.066    0.016   -0.723   -0.933    3.927    3.151    0.016    0.436
CD1=        2        2        5        1        1        1       10        7        2        6        7        3       12        6        0        2        1        2        4       10        3       18       17        6        9        1        1        9       14       17        1       15
CD2=        1        0        5        9        0        7       10        2        4        2       14        3        8       11        0        2        0        1        3        7        3       20       13        9       17        4        2        4       17       15        4        8
TTGCCCTGCTGCGTGGCGAGTCGCTGCTCACCATCGAGCAGGCTGAACGTGCCGTCCTCGTCGCGTGCCAGCGACACCGCATGGACACGATCGGCAGCCACACCCAGATACAGCGCCAGCGGAATGATGGATGCCCGCAAGCCGCCGCTCAGCAAATGCACATGCACGCGCGCATCGAGCAGCGCACGCACCAACTCGGGCATGCCGGGCACGATGGCCTGCCGGTAGGCGTCGCCGAGCATCAACAACTCCGCACCGGTGGGGCGAATGCGTGCCAGGCGCCGCGTATACACTGCGTCGATAGGAAGCTCACCCGCCATGGCCTGATTGGTGAGCGCTTCGCTTTCGCGGGCGATGGTTTCATCGCGCAGTGTGGCCAGCCAGTCGATGCCTTCGATGCTGGCCAGTGTGGAATCGACGTCGAACACCACGGTCTTGAAACGTGGTGTTGCCCCTTCAGCGAATCCTGCGTTCACAACACGTTCCCCGGTGCGAGCAGGCCGAGCGGGTCGAGCTCACGCTTGAGCGCCCGCATCACGCGCTGCTGCGCGTCGCTGGCCTGCAGCGGCAACCAGCGCCGCTTGATCTTGCCAATGCCATGTTCCGCCGCCACGGTGCCGCCCATGGCGATCACTTCCTTGAGCGTCGCATACACCACCTGCTCGATTCGCGCGAGTTCGTCGGCGTCCTGTGCGATGATGTTCTGATGCGGATGGCCGTTGCCGGCATGCCCGTAGGCGATGCCACGTGGTGTGCCGGCTTCTTCGGCAAACCGGCGCGCGATGGTGAGAGCTTCGCCGAGTCGTGGATACGGCACGGCCCAGTCGGTGCTCACCTTGCGGCCACCAAAGGCACGCCGAGCGGCGCCCCGTTCATTCATCGTCGCTGGTACGGCATGTCGCATGCGGCGCGCGTCGTTCAACGCACTTGCCGAATCGTACACGCGGATGTCTTCGGCCGAGGCATGATGGGCTTCGGCCAGTGCGAGCCAGGCATCGAGTGGCAGCTCCTCGTCACCATCGCCGCCGCCGGTTTCTTCCACGTAGACCATGGCACTGATGCCTGGTGCCCATGCCCCGGCACCCTCGGCCGTGCGTGCGATCTCCATGGCCCCCTGATCGAAGAACTCGAGGCACCGGGGATGCACATCCGGTGCGCGTCGTGCCGCGACGACGAACGCCAGGGCATCGGCTTCACTCA
KOK=        35
KK=  235261  LL=  236250  Z=    5.61  JJ=  235201  DL=   990
A===      111      112      113      114      121      123      124      131      132      133      134      141      143      144      211      213      214      223      224      231      233      234      243      244      313      314      323      333      334      343      413      433
B===      222      122      422      322      212      412      312      242      142      442      342      232      432      332      221      421      321      411      311      241      441      341      431      331      424      324      414      444      344      434      423      443
RRR=    0.618   -0.072    4.240   -0.919   -0.845    2.135    4.021    7.769    0.598    1.132   13.714   -0.475    3.858   -2.100    0.702   -1.431   -0.325    1.194    2.024    8.221    5.025   60.125   34.676    3.249   -0.153   -0.425    0.121    0.842    6.684   16.396   -1.548   -0.926
X1==    1.953    0.092    0.901   -0.647    1.092    1.124    3.377    1.651   -0.470   -0.654    3.171    1.551    5.395   -0.791   -0.908    1.124    0.261    1.351    2.093    1.921    1.944    5.958    4.776    2.857   -0.085    0.390    0.131   -0.656    2.212    3.482    3.171    2.635
X2==    0.316   -0.774    4.706    1.419   -0.774    1.900    1.191    4.706   -1.273   -1.732    4.325   -0.306    0.715    2.656   -0.774   -1.273   -1.244    0.884    0.967    4.279    2.585   10.092    7.260    1.137    1.797   -1.090    0.924   -1.283    3.022    4.709   -0.488   -0.352
CD1=        3        1        3        1        2        3        6        4        1        2        9        4       13        2        0        3        2        3        4        4        6       13       11        8        3        4        3        4       11       14        9       12
CD2=        1        0        7        3        0        4        3        7        0        0       10        1        4        7        0        0        0        3        3        7        8       21       16        5        6        1        5        3       13       17        2        5
CGGCGGTGTGCAGTTGCCGCAGCAGACCGATCACCGTGCCGAAGAACAGCTCCGCCACGGCGACGGTGTTGCCGGCCGGCGCGTTGATGATGGCGATGCCCAGCGATGTGGCGACATCGAGCTCGATGTTGTCGACACCAACGCCCGCACGACCCACGACCTTGAGCTTTCCGCCGGCTTTCAGCAGTTCGGCAGAAATGCGCGTGGCGCTGCGCCCCACGATCGCATCGTACTCGCCGATGCGGCGCAGCAGTTCATCCTTGGGGAGGGTGGGGAGTTCGTCCACCTGCAATGCGGGTTCCGCAGTGAGGAGAACAACACCTTCCTGATCGACTTCGTCGGTGACGAGGACGCGAAACATGTATGGCGGCAGTGAGGCAGCAGTGACCTGCGCGTGAGTACAGCGAGCGTAAAGAGACGCCGAGCGGAGTTACGCGACGACGGAGCTGACGAAACGACGACGGACGATCACGAGGATCGTCCGAGGATTGTCGAGCAGTGGACTGCGGCTACTGGCCGAGCGATCGGCGCAGCATGTCCCGCAAACTCACCAGCGTGTCGTCTTCGGCTGCCGGCGAATCCTCGCGCACATGCAGCTCCACGCCTTCAGCAACGATAACGCGTCGCCAACTCGCAACGGGATTGCCCGCGCGCGATGCGCTCGCATCCATCTGCAGCGACAAGGCGGGGGCCAATGACGCCGCGACCCGGCGTTCGAGCGCGTCGCCCGTGGTTTCGCGCATCTCGGCCTTGATAGCCTCGAGCGTCTGTCCCTCGCGCTGGCGAATCTTGATGGACAGCAACTGCAGCAGATGGCGATAGCCGTACGTCGCGGCCGTGCCGGCACCTTCCGGGCGGTCGAGCAGGCCGTTGGCCACATAGAACCGTACGGCGCGTGCACTGGGCATGGCCCGCGCGGACGCGTTCGTGGGCTTTACGCCCGCCGAGTCGACGAGAGCGGCCGCGTGCGCAGCGAGACCGCGCGCATTC
KOK=        36
KK=  238501  LL=  239130  Z=    6.44  JJ=  237961  DL=   630
A===      111      112      113      114      121      123      124      131      132      133      134      141      143      144      211      213      214      223      224      231      233      234      243      244      313      314      323      333      334      343      413      433
B===      222      122      422      322      212      412      312      242      142      442      342      232      432      332      221      421      321      411      311      241      441      341      431      331      424      324      414      444      344      434      423      443
RRR=   -1.132    0.650    0.263   -0.022    0.375    2.231   61.614    1.866    0.017   -0.730    7.604   -0.022    0.603    8.805    0.461    0.017   -0.114    0.205    0.010   -0.300    0.081   13.316    5.674    2.278    4.636   -0.112   -0.036    0.007    1.586   15.006    3.304   -0.028
X1==    1.421    2.364   -1.008   -0.033    1.364    0.854    7.424    2.992   -0.102    0.949    0.903   -0.033    0.903    3.086   -0.636   -0.102    0.817   -0.196   -0.222    1.810    0.053    5.764    3.609    1.400    1.710    0.151    0.053   -0.032    1.071    2.793    2.407   -0.076
X2==   -0.796    0.275   -0.261    0.660    0.275    2.612    8.300    0.624   -0.166   -0.769    8.420    0.660    0.668    2.853   -0.725   -0.166   -0.140   -1.041   -0.046   -0.166    1.518    2.310    1.572    1.627    2.711   -0.742   -0.668   -0.233    1.480    5.373    1.372    0.368
CD1=        2        3        0        1        2        2        9        4        1        3        3        1        3        6        0        1        2        1        1        3        2       10        7        4        4        2        2        3        5        8        5        3
CD2=        0        1        1        2        1        4       10        2        1        1       14        2        3        6        0        1        1        0        1        1        4        5        4        4        6        1        1        3        6       13        4        4
CGTCCTCGTCATCATCGGCGTCGTCCCACAGGGAATCGCCGCGATCGGAGGGGAGGCCGTATCCGTCCTCTTCATCGTCCTCATCGTACGATGAGCGACCATAGCCCCCAAGATCATCCATATCGTCGTCGATCAGCTGGAGCTTCTCCAACTCGTCGCCCTGCGACATGACCGCCTCCTCTCCACCGGAAAAGTTCTGATCGTGCATGGTGCGCGATAGTGCGCCGCATGCGATGCCAGGACTCCGCCTGGCATATGATTGCGCACGAGCTTTCGCATGCGCGCGACCATATGCTCCTAGTACATAGAGATTCGGCGGGAGTCAAGCCGTGGCGGTGCGCAACGTGCAATTCGGCATGCAATTGTCACCGATTCGCGGTGCGGCGTGCGGTCGGCTCGTGCGCGATGCCGTGTTACGGCCGGGGGTCGACACGCGGGATGGTTGGCACCTCACCACGTTCGACCACGGCGCACAGGGCTTCGCAGACACCGGGTTCGAGCATGCTGCCCACCTGGGTGGTCAGGTAGGCAAGGGTCTCCTGCGCCGACATGGGATCACGATAGGCGCGCTTGGACGTGAGGGCGTCGAAAGCGTCGGCCGCGGTGAGGATCCGACCACCGATGGTGATA
KOK=        37
KK=  245041  LL=  246240  Z=    6.11  JJ=  245041  DL=  1200
A===      111      112      113      114      121      123      124      131      132      133      134      141      143      144      211      213      214      223      224      231      233      234      243      244      313      314      323      333      334      343      413      433
B===      222      122      422      322      212      412      312      242      142      442      342      232      432      332      221      421      321      411      311      241      441      341      431      331      424      324      414      444      344      434      423      443
RRR=   -0.056    0.030    2.770   -0.892   -0.280   33.903   26.560    0.360   -0.269   -1.449   25.274    4.685   -0.440    0.176    1.195   -1.157    2.105    4.125    0.917    1.775    0.001    0.689    4.411   34.809   -0.299   21.877    5.109    2.446   17.991    7.570    0.134    6.915
X1==   -0.090   -0.168    1.603    1.252   -0.168    8.566    5.032    0.862    2.149    2.246    6.539    3.301    1.249    0.346   -1.091    1.436   -1.539    1.957    0.927    1.436   -1.289    2.070    3.088    7.212   -0.048    3.365    2.023   -2.305    4.061    3.651    0.191    2.419
X2==    0.628   -0.177    1.727   -0.712    1.661    3.958    5.278    0.418   -0.125   -0.645    3.865    1.419   -0.352    0.509   -1.095   -0.806   -1.367    2.108    0.988    1.236   -0.000    0.333    1.429    4.827    6.163    6.501    2.526   -1.061    4.430    2.074    0.702    2.859
CD1=        1        1        4        4        1       14       10        3        5        7       16        7        6        5        0        4        0        5        4        4        1        8       10       20        3       10        7        0       16       15        4       12
CD2=        2        1        5        1        3        8        9        3        2        3       11        4        3        4        0        1        0        5        3        4        4        4        6       11       17       16        9        5       18       12        5       14
TGGGTTATGCCAACAACGCGGTGGAACCGGCGGTGGATGCGCAGACCATGGGCATTCATCATGATCGGCATCACGCGGCGTATGTCACCAACCTCAACGCCGCCGTGCAACCGCAGACCGCGTTGCATGGTCTGACGCTGGGTGAGCTGCTGATGGGATTGCGGCGCTGGCCGCCTGCTGTGCAGACGGCCATTCGCAACAACGGCGGCGGTCACGCCAATCACGCGCTGTTCTGGAAACTGCTCTCGCCCGGTGGTGCCGTGGCGCAGGTACCGTCGGGGCGATTGGCCGAGATGGTGGCACGCGACTTCGAGACGGTGGACGCGTGCAAGGCGGCCTTGAAGGCGGCTGCCGTGTCGCAGTTCGGCAGTGGTTGGGCGTGGCTGGTGAAGACCGCCACGAGTCGCCTGGCCGTGCGCGCGCTGCCCAATCAGGACTCACCGCTGCTCGAAGGTGAGCTGCCCATCGTCGGCATCGATGTGTGGGAGCACGCCTACTATCTCAAGTATCAGAATCGCCGGGCCGACTACGTGGACGCGATTCTGGCGCGCATCAACTGGGACGTGGCGGGAGACCAGGTTGTCTGACGCGGTTGGCCGGCCGCCTTTTCATCCGGTTGCTGCGACACTCCATGGACGACATGTCCGTCTGGAGCCATTGGGTGCCCAGCATGCCGAAGGATTGCTGCATGCCGGCACCTATCCACAGCTCTGGGCGGTGACGGTACAACCGCCACTGGATTCGCCGGAGGCCGTGCAGCGCTATCTGGCCGATGCGATCCGACAGCATGACAGCGGTCAGGAAATACCTTTTGCCATCCTTGAACAGGCGTCCGGTCTGTTGATCGGCAGCACCCGCTGGATGGACATCGCGCGGGCGCATCACCGCGTGGAGATCGGCAGCACCTGGCTGACGCCGCGGGTGCAGGGCACGCTCATGAACACGGAAGCCAAGTACCTGCAACTCGTGCATCTGTTCGAGGTGCTGGGGGCCGTGCGGGTGCAGTTCAAGACGGATCTGCGGAATACCCAATCGCAGCGCGCCCTCGAGAAACTGGGAGCCATTCGTGAGGGCGTGCTGCGTCGTCATATGGTCGTGCGGGACGGCTATGTTCGTGATTCTGTGTACTACGGCATCACCGATCTGGATTGGCCGGGCGTGAAGCGTCGGCTCGAAGAGCGGCTCATGGCTGAGCAGGCG
KOK=        38
KK=  246541  LL=  246930  Z=    5.21  JJ=  246541  DL=   390
A===      111      112      113      114      121      123      124      131      132      133      134      141      143      144      211      213      214      223      224      231      233      234      243      244      313      314      323      333      334      343      413      433
B===      222      122      422      322      212      412      312      242      142      442      342      232      432      332      221      421      321      411      311      241      441      341      431      331      424      324      414      444      344      434      423      443
RRR=    0.072   -0.267    0.723    0.316    1.309   -0.136   -0.616    0.147    0.316   -0.343    2.220   -0.407    0.029    1.165    0.072    0.316   -0.362    0.179    1.191    5.111   -0.014   23.950   23.950   37.221    5.922   -0.394    1.166    0.454   11.620    8.307   -2.706    1.731
X1==   -0.199    0.788    0.576   -0.437    0.788   -0.452   -0.466    0.576   -0.452   -0.904    1.068    0.563    0.068   -0.960   -0.212   -0.452    0.534    0.519    0.504    1.548    0.037    5.007    5.007    4.969    2.096   -0.932   -0.963   -0.680    5.077    3.629   -0.932   -1.437
X2==   -0.361   -0.339    1.256   -0.722    1.661    0.301    1.322    0.256   -0.699    0.379    2.078   -0.722    0.423   -1.213   -0.339   -0.699   -0.678    0.344    2.364    3.301   -0.370    4.783    4.783    7.490    2.825    0.423   -1.211   -0.668    2.289    2.289    2.905   -1.205
CD1=        0        1        1        0        1        0        0        1        0        0        2        1        1        0        0        0        1        1        1        2        1        6        6        6        3        0        0        1        9        7        0        0
CD2=        0        0        2        0        2        1        2        1        0        2        4        0        2        0        0        0        0        1        3        4        1        7        7       10        5        2        0        2        7        7        5        1
GCAGGTCCACAACACGTCCGTCACCGAGTGCGATGCGCTCCACGTCCACAATGGCTGGCAGTGCGCGTCCGTCCACCGTCGTGACGGTATAGCTCGTTCCGCCCACCACACTGTTCACCGAGACGCGCATCGTCGCCGCGAGTGCGCCCAGGCGCGCCGTGATCACGGTGCTGCCCGGCGCAATAGCGGTGAGGTGTCCGGCGGGCGATACCCGCAGGATGGCCGCATCGGCCGAACTCCAATCGAGCGGTCGATCTGCGAGCAGGGCGCCATTGGCGTCGCGCAGTGTGGCGACCATGCGTCGTGTGCTGCCCAGCGACATATCCATTGTCGCGCTCGGCAACGTGATGGACGCGACCGGCGTGGGTTGGGGAACGGGCGCCGGCTGTT
KOK=        39
KK=  247771  LL=  248610  Z=    6.81  JJ=  247441  DL=   840
A===      111      112      113      114      121      123      124      131      132      133      134      141      143      144      211      213      214      223      224      231      233      234      243      244      313      314      323      333      334      343      413      433
B===      222      122      422      322      212      412      312      242      142      442      342      232      432      332      221      421      321      411      311      241      441      341      431      331      424      324      414      444      344      434      423      443
RRR=    0.473   -0.882    1.343   -2.315    0.701   -0.715    5.966   -6.054    0.066    0.953    0.627   -2.315    0.072   -2.019    0.473   -0.318    0.348    0.527   -1.902  102.672   -0.890   42.950   21.565  127.244    1.595   -0.298    0.516    2.794   38.732    7.810   -1.451    1.869
X1==   -0.737   -0.677   -1.133    2.101    2.323    1.702    4.022    5.107   -0.156   -0.812    0.296    2.101    0.296   -1.730   -0.677   -0.156   -0.303   -1.041    1.586   10.066    0.699    7.055    4.411   11.276    0.551    0.296   -0.721   -1.973    3.713    4.200   -0.973   -1.639
X2==   -0.642    1.302   -1.185   -1.102    0.302   -0.420    1.483   -1.185   -0.420   -1.173    2.116   -1.102    0.243    1.167   -0.698    2.031   -1.150   -0.507   -1.199   10.200   -1.274    6.088    4.889   11.285    2.898   -1.006   -0.716   -1.416   10.431    1.860    1.492   -1.140
CD1=        0        0        0        4        3        3        6        7        1        1        3        4        3        0        0        1        1        0        3       12        3       13        9       21        3        3        1        0       12       13        1        1
CD2=        0        2        0        0        1        1        3        0        1        1        6        0        3        4        0        4        0        1        0       14        1       13       11       20        8        1        2        3       30       10        5        3
TCAGCATCACGCCGACATCGGATACACTGGTGGCCGGAGACACGGCATCACTGCGAGCCACCGTGCGGGATGCACAGAACAACGTGCTCACGGGGCGCGTGGTGAATTTCACATCGTCGGCCACGAACATTGCCACGGTGAGCGCCACTGGTCTGGTGACGGCCGTGGCGGCGGGCACGGCGCGCATCACGGCGGCCAGCGAAGGACGCACGGTGGAAGCGACGATCCTCGTGACGGCGCGCGTCGTGCCGGTGGCGATGGTGACGGTGGCGCCAGTGATCGATACGATCCTGGTCGGCGACTCCGTCGTATTCACGGCCACCGCTCGTGATTCGCAGAACAACGTGCTGACCGGGCGCACCTTCACGTGGGCGTCCTCGACCGGCACGATTGCCACCATCAGCAACAGTGGTCTGGTGCGTGGTATCGCGGCAGGCACCGCCACCATCACCGCCACCAGCGAAGGCAAGACGGGTACCGCCACGGTGCTGGTACAGCCGCGCGTGGCGCCAGTGGCCATCACCATCGATGTGGCGCTCGATACGATCGAAGCGTATGAGCAGCGCGCGCTCGTAGCGACGGTGCGTGATGCGCAGAACCGTCCGATCCTGGGATTGCCGGTGACCTGGACGAGCTCCAACACGGCCGTTGCGACCGTCGACAGCACGGGGCGTCTGACGGGTGTCGATCGTGGTACGGTGACCATCACGGCGCGTCACGCGGCGTTGACGGCCACGGTGAGCCGTGTGGTGGTGATCAAGTATCGCTCGCTGGCCATGGGAACGGCGCATGCCTGCGATCTGGCCAGCGGTGGTATCGCGTGGTGCTGGGGCATGAATG
KOK=        40
KK=  265891  LL=  267030  Z=    5.83  JJ=  265861  DL=  1140
A===      111      112      113      114      121      123      124      131      132      133      134      141      143      144      211      213      214      223      224      231      233      234      243      244      313      314      323      333      334      343      413      433
B===      222      122      422      322      212      412      312      242      142      442      342      232      432      332      221      421      321      411      311      241      441      341      431      331      424      324      414      444      344      434      423      443
RRR=    2.458   -0.155    0.196   -0.834    0.087   34.461    5.691   -1.315    0.029    4.291    7.841   -0.810    4.930    1.232    0.770    0.888    0.843   21.515    6.075   -0.435   -2.435   40.234    0.570   -0.116   -1.396   16.788    4.308    0.503    0.576   24.137    0.336    3.236
X1==    2.004   -0.925    0.914    2.062    0.075    5.727    5.153   -1.342    0.267    1.016    3.845    0.660    3.320   -1.104   -0.925    1.047   -0.663    6.036    2.431   -0.513    1.187    5.220    2.494    2.060    3.272    6.475    1.771    0.963    0.947    4.115    0.165    0.552
X2==    1.226    0.167    0.214   -0.404    1.167    6.017    1.104    0.980    0.109    4.222    2.039   -1.226    1.485   -1.116   -0.833    0.848   -1.273    3.565    2.499    0.848   -2.052    7.707    0.228   -0.056   -0.427    2.593    2.432    0.523    0.608    5.866    2.039    5.866
CD1=        3        0        3        5        1        9        9        0        2        5       11        3       10        2        0        3        1        9        5        1        5       13        8        8        9       16        6        8        9       17        4        8
CD2=        2        1        2        1        2       10        3        3        2       12        7        0        6        1        0        3        0        7        5        3        0       18        4        3        3        8        9       10        9       23        7       23
CGCATCACTGCGTATGCCTTTTCGGGGCATGCTGATCCAGGTGGGTACGTACGCGGCCGACAGTTCGAGGCGCGACGGTGATTCGTCGGGGCGTGGACCGAACAGTGGCAACCATTGCGCGGCGTAGTTGAGGCCCACCTCCACGATGTTGCGCGTCGGGGCCTCGGGCCCGTACTTGCGCTCGAATCGGCGCAGGCGTTCGAGACTCTCCGCCAGTGACTGACGGCGACGTGCCGAATTGAACGCGTCGACTGGAAGGAACAGTTCCCGCGTGCGCGCGGCGCCGGCTGCCCCCGCGAGCGGCCGACGGACCGATTGTTCGGCCAGGGCGGCCAGCGTATCGATCGCTGCGGCCTCGGCGGTCGTGAGCGCGCGTACCCGACGGCGGGCCACATCAGAAAAGCGCGCCCGTTCGGCCACCAGATCCTGCAACGGACGAGAGCCGATCTCCGGGCGGGTGAGTCGCGAAAACAGGTCCTGCAGTTTGGCGTGCAGCGGTGGAGCGCTGGTTGGTGCATCGAGCAGCGAATCGGCTGCCGTGAGCGAGCGCACCAGTGAATCGATGGTCTGGCGTGCAAAGCGCGACGCGATGGCGCTGCTGTCTGGCGCCGCCGCCGGCTGGGCATGGAGCAACGACGCCGAGGCCACGGTCAGGGTGGTCGCGGCGATGGCGACCGAGCGGCTCACCAACACGCCGACCCGACGGGCGCAGGTGGCATGAGCGATCATGTCAGCCACTCCCGCAGGCGATCGGCATGGCGATCGACGTAGCCTTCCCAACTGTGTGGGTTGGCGATGCCGAACATCGGTGGGGCATCGGGGCGACGAGAATCCAGGAAGGTCTTCAACAAGGCTGCGGGGGAATCGATGCCCAGAAGCTGCTGGTCGTCGACGAGCGCGGCGAACTGCCCGTCCACCTTCATATATCCCCAGTCGGCGCGACGTCTGAAGAAGTGTCCACCCACCGGGTCCAGTGATCCGGTGATGGAAATCCATCGTTTCACCGATGTCGCCTCACCGCCCAGCATGAGCGGTTCGCTGGGGATGGCCAGCGCATCGCCCTTGACGGCGTACAGCCAGCGGCGGTTGGGCACGAGTGGTCCCATGCGATCGGCCACGGTGCGAATGAGCTGTACCGGC
KOK=        41
KK=  277201  LL=  278130  Z=    6.71  JJ=  277201  DL=   930
A===      111      112      113      114      121      123      124      131      132      133      134      141      143      144      211      213      214      223      224      231      233      234      243      244      313      314      323      333      334      343      413      433
B===      222      122      422      322      212      412      312      242      142      442      342      232      432      332      221      421      321      411      311      241      441      341      431      331      424      324      414      444      344      434      423      443
RRR=    0.396   -0.119    0.175   -0.673   -0.364    9.240   62.598    6.939   -2.658    0.541   -1.293    2.343    0.616    0.672    0.412   -0.174   -0.574   -0.069    1.776    5.274    3.391   23.831    3.440   -1.362   11.196   -0.071   -0.463    2.068   11.229    2.313    0.561   19.173
X1==   -0.378   -0.531    2.037   -0.918    0.469    2.286    7.703    3.037    2.286    0.352   -0.223    1.082    0.436    0.520   -0.531   -0.305   -1.140    0.073    0.888    2.286    1.391    4.303    2.072    3.921    4.214   -0.223    0.302   -1.328    2.943    5.033    1.754    3.779
X2==   -1.047    0.225    0.086    0.734   -0.775    4.042    8.126    2.285   -1.163    1.537    5.791    2.166    1.414    1.292   -0.775    0.572    0.503   -0.954    1.999    2.307    2.437    5.538    1.660   -0.347    2.657    0.320   -1.534   -1.557    3.815    0.460    0.320    5.074
CD1=        0        0        3        0        1        4       10        4        4        3        2        2        3        3        0        1        0        2        3        4        6       11        7       10        9        2        4        3       13       18        5       15
CD2=        0        1        2        3        0        6       11        5        0        6       14        5        6        6        0        2        2        0        3        4        6       11        5        2        8        4        0        2       15        7        4       18
CCGCGGTTGGCCAGGTCGTGAATGCGCTGGATGCCGATGTGCGGGCGTGGTGGCCACCAGAGCGCCGGCATGTGGATTCGCACTACGCCGATCTGGCCTTTCCGTTCTCGCCGGTCGACATCGGCACGCACCACATGACCGTCGACTGGACGCAGGAACAACTCCTGGGCTATCTCGCCACCTGGTCGGCCATCACCCGTGTCCGTGCCGGTCAGGGGCATGATCCGCTGGTCGCGTGTGCCGCCGCGCTGGCCGCCGCATGGCCGGCGTCTGACACGGTGCGTGTCCGCTGGCCGCTCACCGCGCGTGTGGGACGCCTCGCGCGCCCGTAGAGGCGGCATGATACCTTTGGGCCATGATCTCCCTCGGCATCGTCACCATCTCCGATCGGGCCAGCACCGGTGTGTACGAGGACAAGTCCGGGCCGGCGATTCGCGATGTGTACACCCGCTGGCTTGCCACGCCGTGGCAGGAAGCCTACCGGTTGGTGCCCGATGAGCAGCCTGCCATCGAGGCGGCACTGCGCGAACTGGCCGACGATGTGCGCTGCCCGCTCATCGTGACCACGGGTGGTACCGGTCCCGCGCCGCGCGACGTGACGCCGGAAGCCACGGTGGCGGTGTGTGATCGCATTCTGCCCGGCTTTGGGGAACAGATGCGCGCCGTCTCCATGCAGACCGTGCCAACGGCGATCCTTTCGCGGCAGATCGCCGGATCGCGTGGTGCCTCGCTGATCATCAACCTGCCCGGCAAACCCGTCGCCATCGAAGAATGTCTGCGGGCCGTGTGGGCCGCGGTGCCCTACTGCGTGGAGTTGCTCGGCGGACCACGTCTCGCCTTCACCGACGCGGCGCCCCGTCATCATCGTCCGACGTCTGCATGATGCACCGGTCTCATCGTGTCATGTTGTGTCGCCCCCTTTCCTGTTGC
KOK=        42
KK=  278941  LL=  280050  Z=    7.21  JJ=  278941  DL=  1110
A===      111      112      113      114      121      123      124      131      132      133      134      141      143      144      211      213      214      223      224      231      233      234      243      244      313      314      323      333      334      343      413      433
B===      222      122      422      322      212      412      312      242      142      442      342      232      432      332      221      421      321      411      311      241      441      341      431      331      424      324      414      444      344      434      423      443
RRR=    2.099   -1.344    8.808    0.508    0.088   15.327    4.239    9.763   -4.956   -1.905    6.397    0.867   -0.086   -2.851    0.804   -0.121    0.775    0.033   -0.045    9.927    0.036   32.709   70.476   13.453    4.216   -0.045    1.114    1.329   17.099   19.580    0.373   -2.070
X1==    1.308   -0.757    2.563    0.344   -0.757    4.982    1.752    3.478    3.229   -0.757    3.222    1.146    3.832    2.377   -0.757   -0.275   -1.318   -0.366    0.090    4.106    0.479    4.689    8.782    3.644    2.031    2.000   -0.854   -0.862    2.924    4.791    0.778   -1.276
X2==    1.605    1.777    3.437    1.476   -0.116    3.077    2.420    2.807   -1.535    2.516    1.986    0.756   -0.023   -1.200   -1.062    0.442   -0.589   -0.090   -0.495    2.418    0.076    6.976    8.025    3.692    2.076   -0.023   -1.304   -1.541    5.848    4.087    0.480    1.622
CD1=        2        0        4        2        0        7        4        5        5        1        8        3        9        8        0        1        0        1        2        6        3       11       18       11        5        6        1        2       11       15        4        2
CD2=        3        3        8        4        1        7        5        7        0       11        8        3        4        1        0        3        1        2        1        6        5       17       19        9       10        4        2        6       25       20        5       13
GTTGTTGCAGCAGCCGTTGTCACTGGGTGCCGATGTGTGCGTGGTATCGGACACAAAAGCGATGACCGGACACGGCGACATCGTGCTGGGTCATGTGGCGGTGCGCGATGGTGCGCATGCGGATGCGCTGCGCATGTGGCGAACGCGTATGGGTGTGATTCCGGGACCCATGGAAGCATGGTTGGCCCATCGCTCCTTGGGCACGCTGCACGTGCGGATGATGCAGCAGTGTCGTACCGCGCAGGTGGTGGCGGAATTTCTGGCCGCGCGGGCAGCGAGTGGTTCGGTGGTGCGCAACGTGCGCTATCCCGGGCTCCCCGGTGATCGGGCCCATGTACTCGCCTTGCGTCAGATGACGCATTTTGGCGGTGTGGTCAGCTTCGAGTTGCCCAGTGCCGATGCCGCGACGCGATTTTTTGCGGCGTCGCAGTTGGTGTACGAAGCGACGAGTTTCGGTGGCTTGCACACCAGCGCCGAACGTCGGGCCCGCTGGGGCGGTGATGCGGTGAACGAAGGATTCATCCGACTCAGTGTCGGACTGGAAGACGTGAACGATCTGGTGCGCGATCTCGCGCAGGCACTCGATGCGATCTGAACAGGATGAGCGTGACGTGACACACGACAACGGCGAACGCACCATCGATCGTCGGCGTTTCATGACGGCGGCGGGGCTGACCACGCTGGCCGCAGTGGCGGGCGTTGGATGCGCCGGCGATCCCGCGCCGGTGCAGGGCGCATCGGGCAAGGCGGCCGGTACGAGTGGCGCTGCGAGTGGTGACGGGCAGCCGGCGTTTGTGCACAACGAAGCGACGATCGCCAGTCTGCAGGAGCAGATGCAGCGCGGGTCGCTCACGTCGACGGCACTCACCGAAGCCTATCTCGCCCGCATCGCCGCCGTGGATGCGGCAGGGCCCACGCTGCGCAGTGTGCTCGAAACCAATCCTGATGCGCTCACGATCGCGGCGGAACGCGACGCCGAGCGCAAGGCGGGCAAGGTGCGTGGTCCGCTGCACGGTATCCCGGTGTTGGTGAAGGACAATCTCGACACCGGTGATCGCATGCAGACCACGGCGGGTTCGTTGGCGCTGGTGGGCACGCCGGCCACGCGCG
KOK=        43
KK=  280861  LL=  281910  Z=   10.32  JJ=  280741  DL=  1050
A===      111      112      113      114      121      123      124      131      132      133      134      141      143      144      211      213      214      223      224      231      233      234      243      244      313      314      323      333      334      343      413      433
B===      222      122      422      322      212      412      312      242      142      442      342      232      432      332      221      421      321      411      311      241      441      341      431      331      424      324      414      444      344      434      423      443
RRR=   -0.407   -0.026    1.596    0.867    0.841    7.705   67.522    7.369   -0.933    0.326   10.641    0.570    4.467    0.503    0.841   -0.728    0.741    1.723    0.002    7.366    0.305   30.702    1.093   -1.768   39.004    9.881    0.002    4.650    5.473   12.712    0.134    8.846
X1==   -0.678    0.211    1.628    1.251   -0.789    3.878    8.629    2.539   -0.348    1.933    3.309   -0.399    2.690    0.985   -0.789    0.497   -1.321    1.064   -0.006    2.187    0.300    5.121    0.524    4.285    6.716    2.071    0.300   -1.996    2.447    3.378    0.214    3.378
X2==    0.601   -0.122    0.980    0.693   -1.066    1.987    7.825    2.902    2.677    0.169    3.215   -1.429    1.660    0.511   -1.066   -1.465   -0.561    1.620   -0.404    3.367    1.018    5.995    2.087   -0.413    5.807    4.770    0.006   -2.329    2.237    3.763    0.624    2.618
CD1=        0        1        3        3        0        6       13        4        1        5        8        1        7        5        0        2        0        3        2        4        3       12        4       12       12        6        3        0       10       12        3       12
CD2=        2        1        4        3        0        5       12        7        6        5       10        0        7        4        0        0        1        4        1        7        6       14        7        2       17       13        4        2       13       17        5       14
GGCCACTCACCGATGCGGCGTACCGCAATGCGCTCGAGTTGTGCCGTCGCGCGTCACGTGAGCAGGGACTCGATGCGCTGTTCCGCGAGCATCAACTGGACGCACTGGTGGCACCATCGAATGCACCATCGTGGGTGACCGATCATGTGAACGGTGACAAGTACAGTGGCGGCAATTCTTCGGTGGCGGCCGTGGCCGGCTATCCATCGCTGACAGTGCCGATGGCCTACGTGCATGGGCTGCCACTGGGCATCAGCTTCATCGGGCTCGCGTGGAGCGAAGCGAAGCTGTTGGGTTATGGCTATGACTTCGAGCAGCAGGTGATGGCGCGTCAGGCGCCGAAGTTTCTGAGGACGGTGGAATGAGCGACGGTGCAACGAGCGGCCGGCCGCCAGTGGCGGCCCTGCTCACGTTGGTGGTGGCGCTGGTGGTCAGCTTCGTGGCATGGCGCATGTTCGGCGCCGCGGCCGACGCCGGTGTGGATCGCCTGGCGCGCATCGATACCGTGCGGGCCTGGTGTGAAGGGTTCTATGTGCAGGCGCAGAGTCGCACCGATACCATGCGTGTCGATCGTGTCGCCTTGCCCGACACCATCGATCCCCAGTCGAGCAACGCCATCGATCGGTGCGGAGACCTGCGCAGTGAAGCGCCCGGCACGCCACCGCCGAATCCGCGGGAGATGAACGGACAGGAGATGCCACGAGGGCTGCGCTGATGCATGCGACACGATCGGGATCACTCTGGAAGCGGATCGGCCTCGGCACCCTGCTGTTTCTGGTGGCGGCCCTGGTGATCTTTCACACCATCGTGCCACGAGTGGTGGACAGCCGGATGAACACGGTGGTGAGTGCCACGCTGCCGCCGGTGTCGCCGCAGGCCGCAGCACTGCATCGCACGCTGTTCGTGGCCGACCTGCACGCTGATGAAATGTTGTGGGGTCGCGATCTGCTCGCGCGTGTCTCGCGTGGGCATGTGGATCTGCCGCGTCTGCAGGAAGCGCATGTGGCGTTGCAGGTGTTCAGTGCGGTCACCAAGACGCCGCGTGGCATG
KOK=        44
KK=  282331  LL=  283260  Z=    7.33  JJ=  282181  DL=   930
A===      111      112      113      114      121      123      124      131      132      133      134      141      143      144      211      213      214      223      224      231      233      234      243      244      313      314      323      333      334      343      413      433
B===      222      122      422      322      212      412      312      242      142      442      342      232      432      332      221      421      321      411      311      241      441      341      431      331      424      324      414      444      344      434      423      443
RRR=    0.898   -0.002    0.098   -0.126   -0.021   68.823   16.008    0.811    0.232    1.970    2.526    0.051   -0.499    0.069   -0.021    0.300    0.296    5.982    7.178    0.300    0.971   17.295    2.526   -0.264   12.491   10.930   -0.271   -2.073   -0.971   11.272    1.594    8.701
X1==    1.021    0.021    1.177    0.230    0.021    8.457    3.315   -1.249    2.795    4.887    1.427    0.230   -0.421    0.026    0.021    0.368   -0.541    1.986    4.086    0.368    1.010    3.276    1.427    0.614    2.302    2.659   -0.282   -1.469    1.858    4.325    2.659    3.338
X2==    0.880   -0.083    0.083   -0.548   -1.046    8.138    4.829   -0.649    0.083    0.403    1.770    0.221    1.185    2.637   -1.046    0.815   -0.548    3.012    1.757    0.815    0.961    5.280    1.770   -0.430    5.425    4.110    0.961    1.411   -0.522    2.606    0.599    2.606
CD1=        2        1        3        2        1       12        6        0        5       10        5        2        2        3        1        2        1        4        7        2        4        8        5        4        6        7        2        1        8       13        7       11
CD2=        2        1        2        1        0       13        8        1        2        4        6        2        5        7        0        3        1        6        4        3        5       12        6        2       13       10        5        9        4       11        4       11
GGCATCATCGTGGATCTGGCCCATTCGTCGCAGCAGACGGTCACCGAGGTGCTGGCCATGGCCACCCGCCCGGTGGTGGTGTCGCACACCGGCGTGGCGGCCACCTGCGCAGGGCCGCGCAACCTGACCGACGATCAGTTGCGCGCCATCGCTGCCAATGGCGGTTTGATCGGTATCGGGTACTGGGATGGCGCGGTGTGCGAGCCGACGCTGGAGAACATCGTGAAAGCGATCCAGCACGCGGTGAGCGTCATGGGCGTGCAGCATGTGGCGCTGGGGTCCGATTTTGACGGGGCCACCCGCACGCCGTTCGACACGCGCGGGGTTCTGCTGATCACCGAAGGGCTGCTCAAGGCGGGGATGACCCCTGATCAGGTGGCCCGGGTGATGGGACGAAACACCCTGGAGTTCCTCTTCCGAGGATTGCCGGCTGCGCAGCCGTAACAAATCCGTGCCTTGCGCATGAGGTTGGAGTAGGCAAGTTGACTGTTGTGCTCGTCATTCGTCATCTCGATGAGCGAATTGCGTTGCCGCGTATCCAGTCGCACTTGGACGATCTCCCCGCATGACCCTCCCCACGACGCCGAACGAACCGATCGCGATCGGGAAATACCAGATCCTCGACCTGGCCGGAGAAGGGGCCATGGGGGCTGTGTATCGCGCGCGCGATACCGTGCTCAATCGACTGGTTGCGATCAAGGTCATGAACGCCACGATCGCGCGCGATCAAAGCCTGCGCGATCGTTTCCTGCGTGAGGCGCAGTCGGCGGGATCATTGCAGCATCCGAACGTCGTCACGATCTATGACTTCGGCGAACTCGATGGCCATCTGTTCATCGCCATGGAGTACGTGGAAGGCAAAGATCTCGAGACACTGCTGGCGGAGCCAAATGGCCTCACACTGCAGACCCGGCTCGAGATCATGATCGA
KOK=        45
KK=  286891  LL=  287700  Z=    5.04  JJ=  286741  DL=   810
A===      111      112      113      114      121      123      124      131      132      133      134      141      143      144      211      213      214      223      224      231      233      234      243      244      313      314      323      333      334      343      413      433
B===      222      122      422      322      212      412      312      242      142      442      342      232      432      332      221      421      321      411      311      241      441      341      431      331      424      324      414      444      344      434      423      443
RRR=    0.477    2.028   -2.475   -0.455   -0.357   80.347    1.538   -0.180    1.346   15.420    2.142   -0.914    0.021    2.472    0.541   -1.685    1.349   38.406   -0.945    0.588   -0.137    1.732   -0.011    2.472    5.903   22.856    0.477   -1.498   -1.276    3.362    0.021   50.427
X1==    4.393    0.397   -1.010   -1.098    0.397    6.996    0.754   -1.010   -1.004    3.349    0.725    0.744    0.009   -1.548   -0.603   -1.004   -1.094    5.003    0.764   -1.004   -0.525    0.737    0.019   -1.542    7.231    6.452    0.254    1.324   -0.733    3.732    0.009    9.870
X2==    0.109    5.102    2.450    0.414   -0.898   11.485    2.041    0.179   -1.340    4.604    2.956   -1.229    2.369   -1.597   -0.898    1.678   -1.233    7.677   -1.237   -0.586    0.261    2.349   -0.574   -1.603    0.816    3.542    1.879   -1.131    1.742    0.901    2.369    5.109
CD1=        5        1        0        0        1        8        2        0        0        6        3        2        2        0        0        0        0        6        2        0        1        3        2        0       11       11        2        5        2       10        2       21
CD2=        1        6        5        2        0       17        4        2        0       12        8        0        7        0        0        4        0       12        0        1        4        7        2        0        5        9        7        4       10        8        7       18
ATCGCCGGTCGGGAAACGTGCGTCGGCGATCAGGGCCACGGCGCTGTTTTCGGTGGAGAAGGCGTTCACCTTCAGGCGAGCCGCCACATCGCCCACACCAAACGCGCGACCGCGTGATGCCGAAGAGGCCTGCAGCACCGGATTGCTGGGCGTGCCGGCGAAGTAGTGCGTCGCCGGCCCATTGCCGTGAATCTCGATCTGCGCGGCGTTGGTGCCCTGGAAGGCCACCTGTTGCATCGGGATCACGATCCCGAAATCGATGCGGTTGGTGATGCCGATGGTCGTGTAGAACGTGGTCACGTCGACCGCGAGATCGAGATCGAGCGAAAATCGCGTCAGGTCGTTTTCATAGCCCGGCACGCCGTATTGGGTGCAGTCCTTGCCACCGTGTTCGGCGTCGCAACCGGGGTAGTCGACATTTTCATGCAGGAACGCCAGGCCGATATCGGACATCGGTTTGCCGCGCAGCGATGTGAATCGAAAGCTGCTGCGATTGAGCCCGGCGAGCATGCGGCCACGGCCCAGGGTCTGTCCACGTTCGGCGAAGATCGGGCCGGCCGATGTGGCGGTGCTGATCGGGATGCCGCCTTCAAACCGGAACGTCTCGCCGCTGGTGGTGGCCCCGATGGGGATATTGGCCACGGCATTGGCCATCGTGCTGCCCAGAAACCCGATGGCCGCAGCGCCGGAGAGATCGGGCGCGGTGATGATGTGCGAACCATGCTGGTGCACGCCGCCCGGCGAAGAGGACGTCGACGGATCACCGAACAGGAAGAGCTGCGCGATGCGGTCCCGCAGTCGCTGCGCCTG
KOK=        46
KK=  293041  LL=  293970  Z=    6.51  JJ=  292921  DL=   930
A===      111      112      113      114      121      123      124      131      132      133      134      141      143      144      211      213      214      223      224      231      233      234      243      244      313      314      323      333      334      343      413      433
B===      222      122      422      322      212      412      312      242      142      442      342      232      432      332      221      421      321      411      311      241      441      341      431      331      424      324      414      444      344      434      423      443
RRR=   -0.178   -0.241   -0.087    1.782   -0.178   16.417    0.241   -0.490    4.197   -1.292    4.668    0.241    7.618    7.041    0.494    0.114    0.431    1.242    1.051   24.962    2.025   23.333   10.660    0.677   32.498   -0.094   -0.655    0.379   17.575    4.701    0.007   -0.934
X1==    0.264   -0.736    0.348    1.352    0.264    2.756    0.505    1.954    2.756   -1.293    2.340    0.505    2.923    2.044   -0.736   -0.455   -1.190    1.954    2.200    7.573    2.026    5.258    4.091    0.197    5.898   -0.578   -1.846   -1.192    3.084    5.914    0.005   -0.554
X2==   -0.672    0.328   -0.251    1.318   -0.672    5.956    0.478   -0.251    1.523    0.999    1.995    0.478    2.606    3.444   -0.672   -0.251   -0.362    0.636    0.478    3.296    0.999    4.438    2.606    3.444    5.510    0.163    0.355   -0.318    5.698    0.795    1.385    1.687
CD1=        1        0        2        3        1        5        2        4        5        1        7        2        8        6        0        1        0        4        4       11        7       12       10        3       14        2        0        4       14       21        3        5
CD2=        0        1        1        3        0        8        2        1        3        4        6        2        7        9        0        1        1        2        2        5        4       10        7        9       11        3        3        4       18        7        5        9
GTCGCATCCCTGACGCGTGGTAGTGTGAAGACGTGACCATACCCCATCTCCCGCTCCGCATTGGCGCGCTCGCGGCGGCCTCGTTGATCGCGCTCGCCTGTGGTGGCTCGGATTCCTCTTCCGCCGACAGCGCGGCGAACACGGCGCAGTTGCCACCGGTCGCACGACCACTCACGCCCAGTGACTCGGCATGCCCGAAGGACGGCACCTGGAAGGCCTGCGCGCTTGAGGATCGCATCAACAAGGCCGGCATTCCCATCAAAGTGATCGATACGATCACCGTGCCGTACTTCCCCGAGCCTGGAGTGCGCTACCGCATCGGGCGTACGGCGACCATGGCCGCCTTCTACTTCGCTGACTCGGCGACGGGTGCCAATGCCACCGAAAAGCTCCATCGCTTCCGTCTCACACCGCCCAACGACTCCATCGGTGCCTGGCCCGCGGCACCCGTTGAAGGGGTCCGCTCGGCGAATCTCATTGCGGTGCTGTTCGATGTGAACGGGACGCAGGCCGAACGGGTGCGCTTGGCCATCACCGCCGGTGCACCGCAGCCGGCGAGTGCGCTGCCGCCGACGCCTTCCGGTGCGCAGAAGCTGCCGCCCGCACCACCGGCCCGTTGATGCCATCAGGTCGGTGCGCGTCTCGGAGACGCGGCGCGCGCGCGATGGGCATGATGAGTGCAGCGGTCAGTGCGCTGATCCTGGTGACGACGCGCCTCGGCGCTCAAGCCCCAGTCCCTGAGCCGCCAGCCGTGGGACAACGCGTGATTGCCAACGGGGCTTCCGATCACACGATAGAAGCGGCGGAAACGTCGGATTCCGATTCGTCCAGTCACGCCACGCGGAATCGCTATCTGCTGATGGCCGCTGGCGCCGTCACGGCGGCCACCTTCAATCAGGCCACGGCGATGCCGGTGCAGTGGAAGCGCAC
KOK=        47
KK=  300571  LL=  301740  Z=    7.72  JJ=  300541  DL=  1170
A===      111      112      113      114      121      123      124      131      132      133      134      141      143      144      211      213      214      223      224      231      233      234      243      244      313      314      323      333      334      343      413      433
B===      222      122      422      322      212      412      312      242      142      442      342      232      432      332      221      421      321      411      311      241      441      341      431      331      424      324      414      444      344      434      423      443
RRR=    0.280    0.293    3.963    0.005   -1.653   32.111    9.081   18.492   -0.167   -0.041    2.087   -0.173   -0.129    0.421   -0.430   -0.167    1.099   -0.820    9.096   14.202    0.093   21.509   72.477   40.634    1.757   -0.918    1.884    0.013   10.480   22.463    0.209   -1.790
X1==   -0.252   -1.106    2.090   -0.118   -1.106    7.297    2.766    3.500    0.778   -1.250    3.023    3.977   -0.785    0.171    1.624    0.778   -0.741    0.876    2.921    2.226   -1.185    3.209    8.798    6.777    3.244   -1.329   -1.762   -0.947    1.974    5.451    0.303    2.843
X2==   -1.113   -0.265    1.896   -0.043    1.494    4.401    3.283    5.284   -0.215    0.033    0.690   -0.043    0.165    2.468   -0.265   -0.215   -1.484   -0.935    3.114    6.379   -0.079    6.703    8.238    5.996    0.542    0.690   -1.069   -0.014    5.309    4.121    0.690   -0.630
CD1=        1        0        5        2        0       12        6        7        3        1        9        8        2        4        3        3        1        3        6        5        1        9       19       16        9        1        0        3       10       18        4       12
CD2=        0        1        5        2        3        9        7       10        2        4        5        2        4        8        1        2        0        1        7       12        4       17       20       15        5        5        2        7       20       17        5        5
TCACCACCACCTGTTCACCCACGGCGCTGAGCAGGTTGTAGAATCGGCTGCGTTCGGCGGGATCGAGCCCCGCCGTGGGTTCATCGACGATGAGCAGACGCGGATCGCCGAGCAGGGCCTGTGCAATGCCGAAGCGCTGCCGCATACCGCCCGAGAATCCGCTTACTGCGCGATGCCGATGCTCCCAGAGATTCACCTGCTCCAGCAGCGCATCGACCTGGGCGCGCCGCGAAGCCTTGTCGGTGAGTCCCTTGAGCAGCGCGAGATGGTCGAGCAGCATGCGCGCTGACAGGCCGGGATACACGCCAAAGTCTTGTGGCAGGTATCCGAGCCGCGCACGATGAGACGTGACATCGGCGAAGATGTCGATACCGTCCATGGTGATCGAACCGGCATCCATCGGCTGCAGCGTGGCGATGGTGCGCATGAGCGAAGACTTGCCGGCGCCATTGGGGCCGAGCAATCCGAACAGGCCGGGACCAATGTGGAGCGTCACACCACGCAGGGCGTGCACGCCATTGGGATAGGTTCTGGAGACGTTGTGGAGAGCAAGCATAGGCGACACGACGGACCCGCTGTTCTCAAGTTTCGTGCTAACAAGAACAAATCATTTATTAAGGTTCATCTTAATATCCACCATGCCACCCTGGAGCCAGAACGCTGTGTCCCATCCGCACGCTGAACGCCCACGTCAAACCGTGGCCATTGTGGGTCTTGGCAGTATTGGTGGCGTGATCGCGGGCATGCTCCGCGCCGCCGATCGCCATGACGTGACGGCTTGTGTGCGGACGCCTGTCGATCGACTGACGGTGGAACGCCCAGGCGATGTGGTGCAGACGCCACTGCGCGCCATCACCGATCCGTTGCAGGCCACGCCGGTGGACTGGGTACTGCTGTGCACCAAGGTGCACGACGTGCCACACGCCGCACCGTGGCTGACGCGCCTGTGTACGCCCAACACCCGCGTGGCGGTATTGCAGAACGGCATCGGTCATGTCGAACGCCTGACGCCATTGGTTGGCGGGGCCACCATCGTTCCGACGATCGTGTACTACAACAGTGAGCGACTGGCGCCGGATCGGGTGCGTTTTCGTCCGGCGGATCATCAGGAGTTTGCCGTGCGCGATGATGCCGATGGCCGGGCCTTTGCGGAACTGCTGGACGGCACGG
KOK=        48
KK=  307651  LL=  308100  Z=    6.39  JJ=  306961  DL=   450
A===      111      112      113      114      121      123      124      131      132      133      134      141      143      144      211      213      214      223      224      231      233      234      243      244      313      314      323      333      334      343      413      433
B===      222      122      422      322      212      412      312      242      142      442      342      232      432      332      221      421      321      411      311      241      441      341      431      331      424      324      414      444      344      434      423      443
RRR=    0.283   -0.243    0.205    0.725    0.219    0.506    1.031    2.501   -1.867    0.409   27.942    0.022    1.232   -2.442    0.283   -0.953   -0.073    1.311    0.046    6.778    0.302    0.837    4.643    6.334   47.658    0.358    0.098    2.248    5.768    3.744    0.358    0.158
X1==   -0.507    0.462    0.185   -0.858    0.462    3.136    5.091    1.185   -0.864   -1.154    4.831    0.142    0.534    2.138   -0.538    1.136    0.091    1.085    0.037    3.136    0.524    1.286    7.134    1.193    8.537   -1.185   -0.333   -1.471    1.217    1.898   -1.185   -1.510
X2==   -0.557   -0.526    1.111   -0.845    0.474    0.161    0.203    2.111    2.161   -0.354    5.784    0.155    2.306   -1.142   -0.526   -0.839   -0.797    1.208    1.247    2.161    0.577    0.651    0.651    5.310    5.583   -0.303   -0.295   -1.528    4.742    1.972   -0.303   -0.104
CD1=        0        1        1        0        1        4        6        2        0        0        7        1        2        4        0        2        1        2        1        4        2        3       10        3       11        0        1        0        4        5        0        0
CD2=        0        0        2        0        1        1        1        3        3        1        8        1        4        0        0        0        0        2        2        3        2        2        2        7        8        1        1        0        9        5        1        2
CAACCACCGGAACACCACGTGATGACGGCGTGAAGCCGCTGCAGGTGACGAGCAGTTCGTCGGCACTGCGTTTTGATGCGGCCACCATCGATAGTGCGTCGATAGCGGGTGATGTGCTGTCACTCCACGTCACACACGGTGGCGGCTGCACCACGCACACGTTCGGCTTGCACACGTCGGGGATATTCCTGGAATCGTATCCTGTACAGGTGCCGGCGCAGTTGTCTCACGATGCGGCCGATGATCGGTGTCGTGCGCTGGTTCGGCCGGTGCTGCGCTTCGATCTGTCCGCACTGCGGACACTCTATCAGAAGGCGTACGGCGCACGTGGCGAGCTGGTACTCAATGTGCAGGCGCCGGGAGGTGGTGGCGCGTCCACGTCGGTGCGCTACGTGATTCAGTAGTACGAACCACCACGATCACTCATCACCGCAACATGGCCCACCAGAA
KOK=        49
KK=  319261  LL=  320400  Z=    7.24  JJ=  319201  DL=  1140
A===      111      112      113      114      121      123      124      131      132      133      134      141      143      144      211      213      214      223      224      231      233      234      243      244      313      314      323      333      334      343      413      433
B===      222      122      422      322      212      412      312      242      142      442      342      232      432      332      221      421      321      411      311      241      441      341      431      331      424      324      414      444      344      434      423      443
RRR=   -1.115    1.898   31.593    1.827   -0.067   13.340   14.998    3.936    1.118    3.878   10.991    0.167    6.453   -1.840    0.844   -0.485    0.356    0.557    0.071    2.366   -0.235   11.674   32.883   11.210   13.213    0.196   -1.081    3.318   13.863    4.498    0.068   11.459
X1==    1.530    1.260    5.057   -1.127    0.260    2.898    5.724    2.057    2.074    2.271    4.097    0.661    1.564    2.536   -0.740   -0.399   -0.702    1.097   -0.069    1.249    0.597    6.093    7.614    5.582    4.463   -0.969    1.182   -1.451    3.568    2.217   -0.335    1.767
X2==   -0.729    1.506    6.248   -1.621   -0.259    4.603    2.620    1.914    0.539    1.708    2.683    0.254    4.125   -0.725   -1.141    1.217   -0.508    0.508   -1.026    1.894   -0.394    1.916    4.319    2.008    2.961   -0.203   -0.915   -2.287    3.885    2.029   -0.203    6.484
CD1=        2        2        6        0        1        5       10        3        4        5        9        2        5        8        0        1        1        4        3        3        4       16       19       18        8        1        5        1       13       10        2        9
CD2=        1        3       15        0        1        9        5        7        3       10       10        3       13        2        0        4        1        2        0        5        3        6       10        5       13        4        2        3       18       13        4       25
GGCATGTGGGGTTGTTCGAGGAACGCTACCGCCCCATCGGCAGCTACTCCACCGGCATGGCGCAGCGCGTGAAGCTCGCGCAGGCGCTGGTGCACGATCCGCGTGTGCTCATTCTGGACGAACCCACCAATGGTCTCGATCCCGCCGGGCGCGAGGAGATGCTGGCGTTGATCCGCCGCACGGGCCGGGAGTTCGGCATATCGGTGTTGCTGTCGTCACACCTGCTGGGTGAACTCGAACGCATTTGCGATGGCATCGTGCAAATGGATGGCGGGCGTCTTGTGCGTGCCGAATCGATCGACGAACTGACCGGTGAAACGGGCGACCTGCTGGTGGATGTGGATGGTGATCTCGCGCGGTTTGCGGCAGCGCTGCGGACGCGCGTGCATACCGCGGCCGATGTGGTCGTGCAGCGGCATCAGGTGCAGGTTCGCCCGTTGGCCGGTGCCTCGTTCGATCACATTGCCGATGCCGTGCGTGACGCGGCGGTGGAGTCGGACGTAGGATTGCTGCGGATGGAGCGCGCCCGCGCACGACTCGACGACTTGTTTCGTGATGCCACGGACCAGCCGAGCGTCGCGTCGTGAGTACCTCCACCATTCACGACCTCGGCTATCGTCGGTACGACGGCACGCGTGAAGGATGGACAGGGGCCTGGTCGGCGCTGTTCTGGCAGGGATTCCGCGGCATGTTCGGCATTGGACGCTCGTTGCGGGCGAAAGGCATTCCGGTGTTTGTGATCGTGATGGCGTTGCTGCCCTGTCTGGCCACGGTGGCGGCTGCGGCGGTGTCGAATGGACAGGCCGCGATTCCGTACGGACTGCTGATCGGCTCGCAGTTGCTGCTGTTTGTGCTGTTCACGGCGGCGCAGGTACCGGAAGTGTTGTGCCGTGATCGACAGCATGGGGTGTTGCCGTTGTTGCTCACCCGGGCTCTCTCGCCACGTCAGTATGCGCTGGCGCGACTGGCGGCGGTGTGGATGGCCGTGTGGATCGTGGCAACCGCGCCATTGCTGGTGTTGTATGTGGGAGAGCTTTCGATTGCGGCCGATCCGGCGGCACGATTTGCCGAAATTGGCGGGCGTCTGTGGCCCGTGTTGCTCTGCGGCACCATGAGCGCGTGGGTGATCGGCTCGTTGGC
KOK=        50
KK=  321211  LL=  322200  Z=    6.99  JJ=  321001  DL=   990
A===      111      112      113      114      121      123      124      131      132      133      134      141      143      144      211      213      214      223      224      231      233      234      243      244      313      314      323      333      334      343      413      433
B===      222      122      422      322      212      412      312      242      142      442      342      232      432      332      221      421      321      411      311      241      441      341      431      331      424      324      414      444      344      434      423      443
RRR=   -0.008    2.386   -0.347   -1.561    2.386    5.520   10.081    4.045   -0.843    0.261   21.234   -1.041   -1.120   -0.083    0.648    0.141    1.562    0.109   -4.114   21.960    0.047   24.714   17.089    5.550   45.235    7.036    4.370    0.043    8.360   14.519    0.036   -3.458
X1==   -0.354    1.402    0.272    1.001    1.402    2.512    3.343    1.272   -1.113   -1.229    8.402   -0.999   -0.739   -1.693   -0.598   -0.207   -1.305   -0.750    4.885    4.324   -0.331    3.557    4.645    5.715    5.347    3.480    2.844   -0.040    1.873    5.826   -0.035    1.873
X2==    0.022    1.702   -1.274   -1.559    1.702    2.198    3.015    3.180    0.757   -0.212    2.527    1.043    1.516    0.049   -1.084   -0.683   -1.197   -0.145   -0.842    5.079   -0.142    6.947    3.679    0.971    8.460    2.022    1.537   -1.074    4.464    2.492   -1.012   -1.846
CD1=        0        2        1        2        2        4        6        2        0        0       14        0        1        0        0        1        0        1       11        6        2       10       12       17        8        7        7        3        8       16        2        8
CD2=        2        3        1        0        3        5        5        9        3        5        9        4        7        3        0        1        0        1        0        9        3       13        8        3       25        8        6        6       18       13        2        2
CAGCGTGCTCACATGATGCAGTTGCTGGAGCACCGTGCGGCGGCTGGTACGACGATCCTGCTGTCCAGTCACATTCTCGAAGAGATCGAGGGGGTGGCGTCTCGCATGCTGGTGATGGTGGCCGGGCGATTGGCGGCGAGTGGAGATCACCGCACGTTGCGTCGTCTCATGACGGATCGGCCGCATACGGTGCGGATACGGGCCAGTGATCCCCGGATGCTCGCGTCGGTGCTGGTGACGTTGCCGGACGTGATCGGTGTGGAGATTCATGGTACGCAGGTTCTGGTGCGGACGGCGGATCATGCGGTGTTGGCACGACAGCTCGTGCGTGCCGCCCAGGTGTGCAATGTGACGTTGCATGCGGTGCAGCCGGCCGACGAGTCGCTCGAGCACGTCTTCGCCTATCTGGTGAACCGATGAACAACACGGCGCGTCGCGTATCGCTGGGGGCTCCGTCGTGGCTTGGCACGATGGGTGTGCTGTCTCGCCTGGCATGGGCGCGTACGATGTCGCCGGGTGTGATCATGGCGCTGGCGGCGGTGCTGGCGCTGCCGGTGATTTTTGCGCTCGCCTTGAGATCCACGGTGGGCGATATCGGGGTGGAAGACGCGACGCGCTTTTTGTTGCAGCGCTACGGGTCGCTGGTGAGTGGCTTTGCCACACCGATCATCGCCTTGTTGCTGGGCACGAGTGCCTTCAGCGCAGAATCCGAAGACGGCACGCTGCTCTATCTCGTGACGAGCACGACCCCACGCTGGTGGATTGTGACGGCGCGGGTGTTGTTCGCGAGTGTGGTCACGGCGTTGCTGTCGAGTGTGGCGGTCCTGGCCACTGGCTGGATCGTACTTGGCGCCGCCGATTCCGGTGGTGTGGTGCCGGCGTTCACGGCCGCGATATGTGTGGGCAGCACGGTGTACGCGGCGCTCTTCACACTGCTCGCGCTGCGCACGCGGCGTGCCCTGATGGTGGGCCTGCTGTACGTGATCGTCT
KOK=        51
KK=  328561  LL=  329490  Z=    7.61  JJ=  328381  DL=   930
A===      111      112      113      114      121      123      124      131      132      133      134      141      143      144      211      213      214      223      224      231      233      234      243      244      313      314      323      333      334      343      413      433
B===      222      122      422      322      212      412      312      242      142      442      342      232      432      332      221      421      321      411      311      241      441      341      431      331      424      324      414      444      344      434      423      443
RRR=   -0.034    3.675    0.291    0.310   -0.864   35.528    3.080    0.943   -0.452    1.710   15.927    0.858   -1.254   -0.557   -0.008   -0.827    1.734   72.790    0.002    0.044    2.529    1.503    3.696   -3.605    8.842   14.379   -1.963   -1.390    2.476    6.903    1.436    2.351
X1==   -0.239    1.831   -0.656    0.731    0.871    6.573    1.766    0.805   -0.500    1.293    3.543   -0.700    2.956   -0.625   -1.049   -0.500   -1.314   13.183    1.266    0.286    1.642    0.912    3.436   -1.028    6.683    7.064   -0.934   -1.601    0.754    1.236    1.783    1.236
X2==    0.144    2.007   -0.443    0.423   -0.993    5.405    1.744    1.171    0.903    1.323    4.495   -1.225   -0.424    0.891    0.007    1.653   -1.320    5.522    0.001    0.153    1.540    1.648    1.076    3.506    1.323    2.035    2.101    0.869    3.283    5.585    0.806    1.902
CD1=        1        3        1        3        2       10        4        3        1        5        9        1        8        2        0        1        0       17        3        2        5        4        8        1       14       15        1        1        6        7        6        7
CD2=        1        3        1        2        0        9        4        3        3        5       10        0        2        4        1        4        0       10        2        2        6        6        5        9        5        6        7        7       12       17        4        9
ATCGAGGATGTAGCCCGTGGGGAATCCATGACGCCACATCCGGAGGTTGAACTCTGTCCATTCACCCCAGAACTGCCGACGCGGATTGAAGCCGCCGATATCGGCAAACAGGCGACGATACCCGGCCACCAGCATGCCCTGGACCGGCATGTAGCGAATGCGATCCACATCGACATAGGGCGTGGATTCCCGCGGCTTGAACCGTACGTCGGTGTCTTCTTCGTAAGACGGCAGACCCACGATGCCCAACGGATGGGCGCGCAGCGTTTCTTCGATGCTGGAGAGCACATCGCCGTGCAGCGTGAGGTCGTCATCCACGAATGCGACCAGCGGTGTGCGGCACACGGCCAGTTGCACACGACGTCCACCACCGATGGTGGCATCCGTGGAATTCACGTACACGCGCACGGGCAACGTGGGAGCCAGCGCACGGATGCGTGCTTCGATCGCCAGCGGTTCTTCTTCCGAGGCGGCATTGTGCACGACAATCACTTCGAACGCCGGTGTTGCCGGCAGGGATGCCAGCGACTGCAGCAGACGTTCGAGGAATTCGATGCGTGACGGAATCGTGAGGATCGAGAAGGTCCAGCGTGGCACTTCCAGTTCCTTGCGCGATGAGGCGCGCGCGGACTGCGTCACGTGGCGACCAAGTGCAAGCGATTCAGCATGTCGATCCATCCTCCAGGGCCTTCGGGACTGAGTACTACGGCGCCAGGCAGTGACGCGAGCGACTCATGCGGGCCTCTGTGCGGGTTACGTATCACGAAGCGCAGGTCCGCTTCAGCGAGCAACGAGATGTCGTTCTCCTCGTTGCCAACAGCGACAATCAGGGGTGGTACACCATCCAGTCGGGCATTGTGCCGCAGCGCACGAAGCGCAGCACCTTTTCCGGAAGCGGCCGTGAGCGTGAGCCAGCGTCCACCGCGGCGC
KOK=        52
KK=  329971  LL=  331050  Z=    6.48  JJ=  329881  DL=  1080
A===      111      112      113      114      121      123      124      131      132      133      134      141      143      144      211      213      214      223      224      231      233      234      243      244      313      314      323      333      334      343      413      433
B===      222      122      422      322      212      412      312      242      142      442      342      232      432      332      221      421      321      411      311      241      441      341      431      331      424      324      414      444      344      434      423      443
RRR=   -0.820    0.565   -0.065    1.569    0.052    4.685   -2.194   51.760    2.273   -0.409    0.136   -0.364    0.948   -2.332    0.565   -0.267    0.664   -0.256   -0.182    8.302    0.394   81.323   46.596   42.227   22.568   -0.024    1.290   -0.012    9.526   14.276   -0.242   -0.037
X1==    1.184   -0.672   -0.330   -1.308    0.328    1.745    3.922    7.349    1.745   -0.235    0.075    1.012    1.266    1.349   -0.672   -0.134   -1.186   -0.941   -0.139    1.745   -0.681    6.312    8.277    4.823    3.706    0.075   -0.681    1.517    2.815    6.038   -1.117    0.053
X2==   -0.692   -0.841    0.196   -1.199    0.159    2.685   -0.560    7.043    1.303    1.746    1.812   -0.360    0.748   -1.728   -0.841    1.994   -0.560    0.272    1.313    4.758   -0.579   12.885    5.629    8.756    6.089   -0.316   -1.896   -0.008    3.384    2.365    0.216   -0.693
CD1=        2        0        1        0        1        3        6       10        3        2        3        3        5        6        0        1        0        0        1        3        1       12       15       11        8        3        1        7       11       18        1        5
CD2=        0        0        2        0        1        6        1       11        4        8        7        1        5        0        0        5        1        3        4        9        4       31       16       20       17        3        1       11       19       16        4        7
CGTGCGGCGGCGAGTGCGGCGAGCAGTGCCCGCAGTGCGACGGGCGTGCAAGGCAGTTGTCCACGCTCGTCGATGAGCGTGCCATCGACATCGCTCACAATGAGCAGCGGGGCTCGCGATGTGTGCGGTGATGTGTGCGGTGATGCGGGTGATTGTGCGTGTGTGGACGGTGTGTGAGGTGGTGGCATGGTGGTCGGTGCTGGGGTCATGTGAACTCGGGTGTGGTCGGGCGTGCTGGGGGCCGCGCGCCCAGTATCAGTAGGGCGGCGCCGAGTGCGCCTGCGCACAGTGATCCGCTCAACACGCCGAGCTTGGCCGCATCGAGGTGTGCGCTGGTGCCGAAGGCCAGGGCGGCCACGAACAGGGACATCGTGAAGCCAATGCCGCCGAGCAGTGATACCCCGATGAGCCCCAACCAGGTCGCCCCTGTGGGTAGTGAGGCCCATCGCATGCGCACCGCGATCCATGCGGCGCCGGCGATGCCAATCGGCTTGCCGATGAGCAGTCCGGCAGCGGTTGCCACAGCCGCCGTGCTGGCCATGAGTGCCCCCAGATCGTGCGGCAGGGCCACACCGGCGTTGGCCAGCGCGAAGAGGGGCACCACGCCGTAACTCACCGGGAACTGCAGGGCGTGTTCGAGCGTCTGCTCCACGCTGCTGTTGCCCCGTGCGGGAATGGTGAAGGCCAGCAACACACCGGCGATACTGGCGTGCACACCCGACTTGTACACCGCGACCCACAGGAGCAGGCCCAATGCGATGTAGGGCCACGGGCTGCGTACACCGCGTTTGTTGCAGACGAGCAGAAGCCCCACGAGAGCCAGGACGGCCGCGAGGGCGCCTATCGCGATGTGCGAGGTGTAAAACAGGCCGATGACGAGCACCGCACCGATATCGTCGGCGATGGCGAGTGCGGCGAGAAAAATGCGCAGTCCGGCGGGCACACGATCGCCGAGCAGGGCCATGACACCGAGCGCAAACGCGATGTCGGTGGCCATGGGGATGCCCCATCCGCGCGCGGCGGGCGACCCGACAGCGATCGCGGTGTAGATCGCCGCCGGTACCAGCATGCCACCGATCG
KOK=        53
KK=  333931  LL=  335040  Z=    5.23  JJ=  333901  DL=  1110
A===      111      112      113      114      121      123      124      131      132      133      134      141      143      144      211      213      214      223      224      231      233      234      243      244      313      314      323      333      334      343      413      433
B===      222      122      422      322      212      412      312      242      142      442      342      232      432      332      221      421      321      411      311      241      441      341      431      331      424      324      414      444      344      434      423      443
RRR=    0.173   -0.211   -0.147   -1.908   -2.482  109.826    1.523   -0.868    0.802    4.713   14.824    1.825    0.027    2.338    0.906    2.465    1.825   28.472    2.330    1.825    0.228   -3.964   -1.020    1.150   -3.232   19.808   19.402    0.682    0.064   51.085    0.392    8.205
X1==    0.279    3.127    0.556    2.662   -0.873   12.822    1.458    0.556    0.280    2.177    3.433   -1.280   -0.030   -1.931   -0.873    3.416   -1.410    5.710    4.315   -1.287   -0.624    3.311   -1.942    0.756   -0.346    4.588    3.968   -0.829    3.080    7.746    2.856    3.504
X2==    0.621   -0.068   -0.265   -0.717    2.841    8.565    1.045   -1.562    2.861    2.165    4.318   -1.426   -0.908   -1.211   -1.037    0.722   -1.294    4.986    0.540   -1.418   -0.365   -1.197    0.525    1.521    9.342    4.318    4.890   -0.822    0.021    6.595    0.137    2.341
CD1=        1        4        2        5        0       18        4        2        2        6        9        0        3        0        0        6        0       10        9        0        2       10        0        6        2       11       10        3       13       24        8       14
CD2=        2        1        2        1        4       14        3        0        6        9       12        0        2        1        0        3        0        8        2        0        3        1        4        5       24       12       13        6        7       24        4       13
GCGGACGCCCATGGTTTCCTCGCCTTCCTGGCGCAACTGGGCGAAGGCACGATCATCCCTCCCAAGGTGGTGCAGAGCGAAGAGCTGGCGCTCACTATCGCCTGGTGGCAGCCGGGCCGTAGCGCGCAGCGTCTCGTAGGGCGCCGCGATACCACGCTGCTGCCGGCCCGCGTTGGCTACTATCGCGATCGCTACGGCGTCGTGCTCGACAATCTGCCCGATCGCATCCGTCTCGGTGACGGACAGGATGTGCGCGATGTGCCACACCCACTCGGCGCCAGTGCTCTTTCGCAGTACGAATATGCCATGGGCGATCCGTTGCGCATCCGCATTCCGGGGCGCGAGATCCTGGTCGACGAAGTGAAGTTTCGTCCACGTGACGCTGCCACACCGGCGGCGATCGGATCGGTGTATCTCGATCGCGAGACCGCCGCGGTGGTGCGGTTGTCGATGACATTCACGCGTGCCGCGATCATCGACAAACGCATCGAGACCTTGGTGGTGACGCTCGAAAATGGGCTGGTACGCGAGCGCTACTGGTTGCCACGCAAGCAGGAGGTGGAGGTGTCGCGCGGCAGTACCTGGTTCGATATCCCGGCGCGTGGCATCGTGCGTGGCCGATGGCAGATCTCGAACTACACCGTGAACGAGCAGATCTCGGCACCGACGATGGCGTTGCCGCGCTGGAGTTCGGTGTCGCGTGACAGTCTCAAGGCCCATCCGTTCGAGGATCGTGTCATCGATGCGCTGCCGCCGGAGATCCAGATCGCGAGCAGTGAGGATGTGGTACGCGCCCGTGTGCAGGCGGAAGCGGCGGTGCGGTCGGCGATGCTGGCACGGCCAGCCACGGCATCGGTGACGGGGCGCGGTGTGAGTGATCTGGCGCGGTTCAATCGTGCGGAAGGTTTGGCGTTGGGTTTGGGTGGCGCGCATCGCACGGGCAATGGTGTGCAGTTGGGCGCACGCGCGCGGTATGGTTTCTCCGATCGGGAGGTGAAGGGGCACGTTTCCATCGGACCGGCGCCGGCGTTTGGGCGCACGCCCACTTTCCAACTGTTCGTGGAGCGCGACTACCGCGATCTCGCGTTCGCCGAACGGGCCGGTGTCACC
KOK=        54
KK=  335791  LL=  336900  Z=    5.85  JJ=  335701  DL=  1110
A===      111      112      113      114      121      123      124      131      132      133      134      141      143      144      211      213      214      223      224      231      233      234      243      244      313      314      323      333      334      343      413      433
B===      222      122      422      322      212      412      312      242      142      442      342      232      432      332      221      421      321      411      311      241      441      341      431      331      424      324      414      444      344      434      423      443
RRR=   -0.708    2.706   -0.301   -1.544    0.001   93.250    1.923    1.156    6.859    2.662    4.975   -0.651   -0.638   -0.077    1.125    0.444    1.089    2.000   -3.612    1.102    0.135    7.857   13.477    8.760   19.206   -5.038    1.287    0.242   12.226   13.868    0.200    4.128
X1==   -0.726    3.996    0.608    1.844   -0.004   12.093    6.483    0.608    1.636    2.388    1.776   -1.288    1.776    0.141   -1.004   -0.605   -0.851    1.588    3.323    1.636   -0.704    5.438    3.442    4.389    4.354   -1.150    0.413   -1.103    4.236    3.358    1.191    3.358
X2==    0.976    0.677   -0.496   -0.837   -0.222    7.711    0.297    1.903    4.192    1.115    2.801    0.506   -0.359   -0.546   -1.121   -0.734   -1.280    1.259   -1.087    0.674   -0.192    1.445    3.916    1.996    4.411    4.381    3.119   -0.219    2.886    4.129    0.168    1.229
CD1=        0        5        2        4        1       18       12        2        4        6        6        0        6        4        0        1        1        5        9        4        2       15       11       15        9        1        4        2       15       13        5       13
CD2=        3        2        2        1        1       13        2        6        8        7        9        3        3        2        0        1        0        3        0        3        3        5        9        5       14       12        9        7       13       16        4        9
CTGTTCTTCTACGATCTGCTGCGCGCCGATGTCGGACGTGGGCTGCGTGATGGGCATTGGCGCTTCTCGATCGATATCGATCGGAGCTTCTGGGGCATCCTGTAGTGGACGAAGCCAAGCGCTACGATCAGGCGTACTTCGACAAGTGGTACCGCCATCCCAAGCATCGCGTGAAATCGCCGGCCGAGTTGGCACGCCAGGTGGCGTTTGTGCTGGGCACGGCGGAATTCGTGTTGGGTCGACCGGTGCGGTCGGTGCTCGATGTGGGATGTGGGGAGGGGCAGTGGCGTGCCGCACTGCGTGCGCATCGTCCGCGGTTGCACTATGACGGGGTCGATCCGAGCGCCTATGCCGTCGAACGGTACGGCGCGCGCCGCAACCTGCATCTTGGCGGCATCGAATCGTTGGATGGTCTCGCCCTGCGCGATCAGTACGATCTGGTGGTATGCTGTGGCATGCTCAACTACCTCTCCACCGCACAGCTCACCGATGGGCTGTCGCAAGTGGCACGGCGAGTGGGTGGTGTGGCGTATCTCGAGTTGTTCACGCGCGAAGATCGTTTTGAAGGGGACACCGAATGGCCCACGCCGAAACCCGCGCGGTGGTATCGCGATGCCATGCAGGCGGCTGGGCTGACGGCGATCGGGATGCAGTGTTATGTGTTGACACGGGATGTCGATCGTGTGTCGTTGCTCGAGCGGTCGTGATTCCGTGATTCACTCTCTTCCTCACGCCATAACGTCGGATGTATCTGTGAGCGCACCGGCAGCACTCTCCAATTGGCGCGACTTTCTGGTGAGTCTGCGTGAAGAACGCACTCGATGTGATGCACCGCGGCCGTTGCGGGCGATGGCCGAGGAGTTTGCGTTGCGGGCGCTGGCGTTGCTGTTCCCGCAGTTTGCCCACCCGTCGCGATTGGGAGCCGATGGGGTGGACGACGAGGCTTCACACCTCGAGGCCTTGCTGCGGGCGGCGATCACCCCGCTGATGCCCGATGCGGAGTCGGTGGTGGCGGAGATTCTCGATCGGTTGCCGGCCGTGCATGCCATGCTCATGGAGGATGCGCGCACCATCACCGCCGGCGACCCGGCAGCCGGCAGTATCGAGGAA
KOK=        55
KK=  345361  LL=  345840  Z=    7.49  JJ=  345061  DL=   480
A===      111      112      113      114      121      123      124      131      132      133      134      141      143      144      211      213      214      223      224      231      233      234      243      244      313      314      323      333      334      343      413      433
B===      222      122      422      322      212      412      312      242      142      442      342      232      432      332      221      421      321      411      311      241      441      341      431      331      424      324      414      444      344      434      423      443
RRR=    0.122   -0.608    0.882   -0.173    1.088    0.820    0.073    0.184    0.510    0.722   -1.321   -0.984    0.421    4.351   -0.243   -0.115    0.510   -0.821   -0.339    0.253    0.103   60.854    0.601   14.286   41.499    0.864    0.096    0.125   11.836   -0.760    1.653   -0.125
X1==   -0.314    1.666    0.414    0.253    0.666    0.376    0.204    1.414   -0.624   -1.054    3.079   -0.747   -0.338    1.685    0.666   -0.624   -0.796   -0.666   -0.848    1.376    0.777    9.531    1.252    5.223    5.684    2.225   -0.155   -0.741    4.656   -0.382    1.371   -0.382
X2==   -0.389   -0.365    2.130   -0.682    1.635    2.184    0.360    0.130   -0.816   -0.685   -0.429    1.318   -1.247    2.583   -0.365    0.184   -0.640    1.234    0.399    0.184    0.132    6.385    0.480    2.735    7.302    0.389   -0.617   -0.169    2.542    1.989    1.206    0.328
CD1=        0        2        1        1        1        1        1        2        0        0        5        0        1        4        1        0        0        0        0        2        2       13        3        9        7        4        1        1       10        2        3        2
CD2=        0        0        3        0        2        3        1        1        0        1        1        2        0        4        0        1        0        2        1        1        2        9        2        4       12        2        1        4        8        7        3        4
TCGTGGCGGCGGTCGCCGGTGCTGGTGACGTGCCCTGTGTCGAACTCGGTGACGGGGCTGGTGGGAGCGGCGTCGTGGAAGGAACGGGTGCGGGGCGATCCGTCCGGCGCGGTGTGGGGCGTGGACGTTCCGCGCTCGCCACAGTGGTCGGTGGCGCCGCAGACGGTCGCGGTGAGGCGGGGGCACTGGGGGCGATGGCCGTATCACCGATCGCGACCGCAGACGAGGCCGATGAGGCCAGCGTCAGGTCACGGGCGAGTGCGGAATCGACGGTGGCCGTCTTCGTGTCTCGACCACAGGCACCCATCAGTATCGCACCGGCCAACAGCGCCGTGCCCGATATGACCCGACGCATCGGGCGTCCGTGCCATCGTGTCGCAGAATCGAACGGATCCTGATCAAGTTGCCACATATGCAGGACGATAATCTGAAGTCGAGCGACGCTGCCACCATTGGCCTTCGAGCCGATGGCCTTCCGTT
KOK=        56
KK=  346831  LL=  347760  Z=    6.21  JJ=  346621  DL=   930
A===      111      112      113      114      121      123      124      131      132      133      134      141      143      144      211      213      214      223      224      231      233      234      243      244      313      314      323      333      334      343      413      433
B===      222      122      422      322      212      412      312      242      142      442      342      232      432      332      221      421      321      411      311      241      441      341      431      331      424      324      414      444      344      434      423      443
RRR=   -0.140    1.137    6.654    2.078    0.868    0.283   14.650   17.474    2.944    0.548    2.310    1.260    1.873    1.663    0.868    0.666    1.643   -0.266    0.399   22.893   -0.068   14.791   50.983   11.996    5.382    1.920    1.889    0.111   27.446    5.841    0.041    1.233
X1==    1.225    1.112    2.252    1.200   -0.888    1.144    3.996    3.966    1.144    0.366    3.864    0.386    0.796    1.164   -0.888   -1.260   -1.329   -0.601   -1.424    3.548    0.128    2.815    9.702    6.849    3.597   -1.658   -1.684    0.824    4.738    3.346    3.250   -1.294
X2==   -0.114    1.022    2.955    1.731   -0.978    0.248    3.666    4.406    2.575    1.496    0.598    3.259    2.353    1.428   -0.978   -0.528   -1.236    0.442   -0.280    6.453   -0.527    5.255    5.255    1.752    1.496   -1.158   -1.122    0.135    5.793    1.746    0.013   -0.952
CD1=        2        2        4        3        0        3        7        6        3        3        9        2        4        5        0        0        0        1        0        6        3        8       20       16        8        0        0        6       15       12        8        2
CD2=        1        2        6        4        0        2        6        8        5        6        4        6        7        5        0        1        0        2        1       10        2       11       11        5        6        1        1        6       18        9        3        3
CGCTGGTGCGTGGTCGTTTCTGCGAAGCGGTGAGTGCACATGCGGGGCACTCGGATCCGGCCGCGCGGTTCCTGGTGGGACTCCTGTCCCGCATGGACGTGCTGCTCGGTTTGCCCATGGACCAGGTGCTGGACCGGTTGCCCGTGAGCAAGGACGTGCGTGATGCGCTGCTGCGGGGCATCGGACCACATGCCGATGTGCTGCGTCTGGCCGATGCCTATGAACGGGCCGATTGGGAACAGGTGGAACAGGAAGTGCCGGGCATGCGGGCCGCATTCACCGAGTTGTACACGGAGTCGGTGATCTGGTCGGGGGATCGACTGGCGAGTGCTGCGCCACAGTAGCAGGAGCGGCACAGCAACACGGCGACGCCCGGAAGGAGACGTTGCCGTTGGCCACAAGAGAAAACGCCGTCGCGCTCACAGCACGACGGCGTTTTGCATCGATACCCGTTGTTCGTTCAGTACGTCTTCTTGATCGGTTCGACGATGCTGTTCACGATGGAATCCCGCTTGCCGTTCGCCAGAGCTTCGGCACTGCCGGCACTCTCCGGTACCACGGTGAACGGAATCAGCACGGAAATCCGACGATTGGCCGGCGCCTTCGGGTCATTGATCACCCGTGGCTTGGTGTCGGCATAGCCACGCACTTCGCTGATGCGCTTGGGGTCGATGCCGGCCGCCTGCAACACGCGACGGGCGGCGTTGGCGCGGTCGGCCGACAATTCCCAGTTCGTGTACGACGCATCCCGACCAAATGGCGCCGCATCGGTGTGCCCTTCGATGATGAGCGACTGCGCGATGGGCGAGAGTTCCTGACCGATGAGCTGCAGTGTCAGCACCGTGGCGCTGTTCATCTGCGACGAACCGATCGGGAAATACACATCGCCCCGCTCCGACTCCACCAGCTCGATGCGCAGTCCTTCCTGCG
KOK=        57
KK=  352231  LL=  353220  Z=    5.82  JJ=  352141  DL=   990
A===      111      112      113      114      121      123      124      131      132      133      134      141      143      144      211      213      214      223      224      231      233      234      243      244      313      314      323      333      334      343      413      433
B===      222      122      422      322      212      412      312      242      142      442      342      232      432      332      221      421      321      411      311      241      441      341      431      331      424      324      414      444      344      434      423      443
RRR=   -1.695   -0.803    1.312    5.281   -0.072    0.082   -0.279    8.712    0.187    2.162    6.638    1.154   -1.956   -0.400   -0.243   -0.046    1.581   -0.356    0.976   32.308   -2.793   13.625   38.226   83.500   13.852    0.573    1.370    0.389   37.916   13.091   -2.413    2.686
X1==   -0.784   -0.731    1.280    1.280   -0.731    0.550   -0.311    2.111   -0.311   -1.666    1.394    0.448    2.618   -0.442    0.269   -0.311   -1.172   -0.239    0.653    8.303   -0.973    3.463    5.364    8.533    6.903   -0.442   -1.607   -1.389    6.752    3.586    3.230   -1.841
X2==    2.161    1.099    1.025    4.127    0.099    0.148    0.897    4.127   -0.600   -1.298    4.761    2.576   -0.747    0.905   -0.901    0.148   -1.349    1.493    1.493    3.891    2.870    3.934    7.126    9.785    2.007   -1.298   -0.853   -0.280    5.616    3.650   -0.747   -1.459
CD1=        0        0        3        3        0        2        1        4        1        0        5        2        7        2        1        1        0        1        2       11        1        8       11       16       14        2        0        2       20       13        8        1
CD2=        3        2        3        7        1        2        3        7        1        1       12        5        2        5        0        2        0        4        4        7        9       11       17       22        7        1        2        6       21       16        2        3
ACGAAGCCTTCCTGCTGCGGAACGGTCTGTCGCATGACTTTGAAGAGCTGTTGGACGAAGAGGCCTTCGAGCTGCTTCGCCGTCTCACGCAGCTTGGTGTCAGCATCAGCGGAACGGGGAGGGGTGCCGGAGGTACTTGTGACACCCATTGCGCGCGACGTAACGGAGTCGATCATCTGACGATCACCTCGGCGGTGATGGCACCAACTTCACGGAGCGCCGCAAAGATCGCCGCGATCTCGTTCACCGGTGTTTGCACGGCGTGCAGGGCGGTGGCCACCCGTTGCACCGGGATGCCGGCCGGGAGACGCACGCTGCCGGGAATGGCGGCGGTGTCGTTGTCGGCCACCTTGCCGATGGCCAGGGTAATGGCGCCGTGGCTCACCGTGGCGGAACCCACCACCATGTCGCCACCAGCGACCACCGTACCGTCACGACCATCGATCACCAGGCGGGGACGCGATTCCGGCGCGATGGCCAGTTCGCGGATCTTCGCCATGGCCAGCGGCTTGGAGCCGGAGTCGGCGAGTGTGATGATCACCGCGCCTTCGTCTTCCACCAGTGCGGTCTTTTCGCCCATCGAGCCATTGATGGCGGCCGCAATCTTGGTGGCCATGCCGAGATCTGGTTCACGCAGCAGCAGACGCGACACCGCGGCAATGGCCGGACGCGGCAGGTCCGCTTCGAGCACACCACCGCTCGGAATGCGCGCGGTGGTTTCGTGGGTCGGCGTATAGCGCTGGACGGCACCACCATCACTCACCAGCAGCGCGCCCTGCGCCGAGGCCAGTGCGGGACCGTTGGCGTCCGCCACCAGCGGCGTCATGTACAGCACGCCACCACGCAGCGAGCGGGCGTCACCCATGCTCGACACGTGAATCTCGAAACGACCACCCGCGCGCAGGAACGGCGAGACTTCAGCCGTGACCAGCACGGCGGCCACGTTGCGCATGCGGATCAGATCCGCCGGCACTTCGATGTTGAAACGGC
KOK=        58
KK=  357091  LL=  358050  Z=    6.40  JJ=  356881  DL=   960
A===      111      112      113      114      121      123      124      131      132      133      134      141      143      144      211      213      214      223      224      231      233      234      243      244      313      314      323      333      334      343      413      433
B===      222      122      422      322      212      412      312      242      142      442      342      232      432      332      221      421      321      411      311      241      441      341      431      331      424      324      414      444      344      434      423      443
RRR=    0.096    2.585   -0.580    0.632   -0.001    1.124    1.672    6.019    0.452    0.542   38.996    0.084    0.478    2.215    1.044    0.037    0.712   -0.542    0.283   33.526    0.181    1.377   73.531    8.230   14.521   -0.087    0.537   -0.526   14.134    0.037   -0.893    0.053
X1==    0.152    3.009   -0.415   -0.449    0.009    5.485    1.624    2.859    0.181    0.199    6.202    2.771    0.140    1.871   -0.991    0.181   -1.357    1.362   -0.778    7.000    1.068    6.044    8.852    2.019    3.279    0.140   -1.215    0.577    2.325    0.494    0.746    0.037
X2==    0.631    0.859    1.398   -1.408   -0.097    0.205    1.029    2.106    2.497    2.729    6.288    0.030    3.410    1.184   -1.053    0.205   -0.524   -0.398   -0.364    4.790    0.169    0.228    8.307    4.077    4.428   -0.620   -0.442   -0.910    6.078    0.074   -1.196    1.460
CD1=        1        4        1        1        1        9        4        5        2        3       13        5        3        6        0        2        0        4        1       11        5       14       19        7        8        3        1        6       10        6        4        5
CD2=        2        2        4        0        1        2        3        5        5        8       14        2        9        5        0        2        1        1        1        8        3        3       16        9       11        2        2        3       18        5        1        8
ACGTGGAAGCGTTGCTGGCCCTCAGGCCGGACGCGGTTTTTCAGTGGGCGGATCGTGGCAATGCGTTGGTGGACGTGCTCGACGAGGTCGGGCTGCGCACGCTGGGTGTCAAGAATACCAACGCCGAATCGGACATCGACGCCTGGATCCGCATGAGCGGTGCGGCGTCAGGCAAGGTCGCACGTGCGGACTCGATCATTCGGTACATGCGCAACGGCAACAACCGGTTCGATGCCATCGCGGCAAAAATTCCCGCCACCCAGCGGCCACGCGTGCTGATGCTGACCGAGTACTCGCGCCAGATCACACCCAACGGGCCGGTGTCGTACGGCAATCTCATCATACGCCGTGCGGGCGGCATCAACGCCGCGACCACCGATGGCATTGTGAGCATCGAGCAGGTGCTCGCGTGGAATCCCGAGGTGATCCTGCTCACGCCCTTCGAGCGCAAGACACCGGCGGATCTCATGCAGGACCCGTTGTGGTCGCGCACCCCAGCGGCCCGTATGCGACGCGTTTACAAATTGCCATTCGGCCTGACCCGCTGGGGTGGCTATGGACCTGAGTCACCCATGTTTCTGGCCTGGCTGACCACGTTGCTGCACCCCGAGTTGCCGGGGATCGCGTTGCGTGACGAGATGCGCTCGGCGTATCGCTCGTTATATCGGTTCAGCGCCACGGACGCCGATCTCGATCAGGTGCTGCAGATGCACGTGAATCGTGAATCGGCCGGGTATTCGCGTTTCCAGTCGACTGCACGCCCATGAACGTCCAGGCAACGGTGCACACTCAGCAGCACTATCGTGTCCGAATCGTCCTGCTGGTGTTGAGTGTCCTGCTCGCGGCGTTGATGCTGTTGTCATTGTGTCTCGGTCGGTATCCGGTCTCCCCACATACGGCGCTGCAGATTCTGTGGAGTGGCATGACGGGGCTCGTGCCCAGCGTTCCCACGTGGACCGG
KOK=        59
KK=  366661  LL=  367800  Z=    5.51  JJ=  366661  DL=  1140
A===      111      112      113      114      121      123      124      131      132      133      134      141      143      144      211      213      214      223      224      231      233      234      243      244      313      314      323      333      334      343      413      433
B===      222      122      422      322      212      412      312      242      142      442      342      232      432      332      221      421      321      411      311      241      441      341      431      331      424      324      414      444      344      434      423      443
RRR=    1.285    4.220    5.090   -0.866    0.153   10.774   27.073   -0.076    2.042    8.916    2.781    2.456   15.103   -0.765   -0.693    0.837   -0.529   -0.326    6.101    4.227   -1.865   18.029   22.323    7.739   -0.728   -1.244    0.405    0.645   30.374    2.158    0.754    4.074
X1==    1.313    2.424    1.523    2.041   -1.132    6.409    8.226    0.795   -1.308    5.348    1.300    2.041    3.438    0.897    0.646   -0.536    0.402   -0.414    4.067    4.094   -0.840    2.736    5.002    5.054   -0.340    1.834   -0.840   -1.305    4.766    1.047    0.231    1.977
X2==    0.979    1.741    3.342   -0.424   -0.135    1.681    3.291   -0.096   -1.562    1.667    2.139    1.204    4.393   -0.852   -1.073   -1.562   -1.315    0.789    1.500    1.033    2.219    6.590    4.463    1.531    2.144   -0.678   -0.482   -0.494    6.373    2.060    3.266    2.060
CD1=        3        4        4        6        0       10       15        3        0       11        6        6       10        7        2        1        3        1        8        7        1        8       12       15        2        7        1        1       15        7        4        9
CD2=        2        3        7        1        1        5        6        2        0        8        7        3       11        1        0        0        0        4        4        4       10       16       12        5        9        2        4        8       23       12        9       12
CCGCAAAACCGAACGCGAATCCGATAGCGGTCTCAGCCAGAAAAGTGGCCGGTGTGATCGCGAGCGTAGCGCGGTCGGTGGTGGCCAGTGCCGTGGGGAGCAACAGGACGGCAAAGAGCACGAGCATCGCGGTGCGCAGCTTCATCGGCACACTCTTGGCCGACCAGGCAGGGGCGATGAGCAGCAGGCCGCCAATACGGAGCGCGGTCAGCACGAGGGCTGTCGCGACGCCAGGGGCGGAGAAATCGGGGAGTCCGAAGATCAGATCGGCGCCCATGGGGCTGCTCGGATTCACCGGGGGCTGGTGGTCAGCCGACCATCGCGGGAATGCCGCGAATGATCTGGGTGGTGAACTTGATCATGATCTGCATCAGCCAGGGCAGGCCGACGATGAAGGCACCGCCGACCAAGATGAGCTTGGGCACAAAGACCAGCGTCTGCTCCTGGATCTGAGTGACCGACTGGATGATCGCGATGATGAGACCGACCCCGAGCGCCAGCAGGAGCAGCGGCGCCGAGACCATGAGGGCGGTCATGATGGCGTCGCGGGTCAGGTCGATGACGATCTGGTGTGACAAGGCGGTGGCCTGGGTTCGGGGACGTACGCGATTGGCGATGTAGGTGAAAGCAAGGGAGGGGCCAGTGAATCGGATTGTGTAAATGCGATCGTAAGTTGTTTGTGGAAAACAGGTTACGATGTTCTTGGTTCCTGCGGTCGATACCCCAAACACGGCAAAAAATGCCGAGTGCCTTGAGCGTCGATGAAGACGGCATGGCACCCGGCAGGAATTGCACGGTTGGCATGCGTGCGCTTCAGGTCGTGCCCGGCGTATTGCTCTCGTTGGCACCTTGGTCGCGCATCGACGCCGATTGACACCGCCGGCCCGGGGCGGAGAATTGGGGTATTGCTGGTGGGACTCTTTTGCCCGGGACAGAAGCAATGGTCGGAAGCATTGGTGCCTGGTCGCGAGGCCGGCTTTTGCTGGGAACGCTGGTCATCGTGCTCGCGATGTTGTCCGGGCCGGCGCATGCCGTCGGCGGGCTGATGGACGCTCAGGAATCCCCGGCCGGGTCACCGGCGCCGGCGGGCGATGCCAAGCTCGGAGCATTGGTGCTTCACATCGTGAATGCAGCCGGTGC
KOK=        60
KK=  371281  LL=  372300  Z=    7.62  JJ=  371221  DL=  1020
A===      111      112      113      114      121      123      124      131      132      133      134      141      143      144      211      213      214      223      224      231      233      234      243      244      313      314      323      333      334      343      413      433
B===      222      122      422      322      212      412      312      242      142      442      342      232      432      332      221      421      321      411      311      241      441      341      431      331      424      324      414      444      344      434      423      443
RRR=    0.091   -0.006    3.681   10.721   -0.674   -1.094    3.572   17.068   -0.181   -0.079    9.565    9.200    0.747    0.141    1.125    0.161   -0.249    0.221   -1.410   23.279    0.234   80.363   28.983   -1.066   -0.201    3.157    2.226    1.363    8.030   26.667    0.747    4.596
X1==    0.063   -0.003    1.942    2.621   -1.003   -0.531    2.446    4.345    0.244   -0.401    4.982    3.403    2.559    0.054   -1.003    0.244    0.177    0.147    2.275    3.341    0.700    7.633    5.290   -0.637   -1.021   -1.681   -1.699   -1.659    4.388    6.738    2.559    2.038
X2==    1.441    2.467    1.895    4.091    0.672    2.061    1.460    3.928   -0.742    0.197    1.920    2.703    0.292    2.609   -1.122    0.659   -1.409    1.505   -0.620    6.967    0.334   10.528    5.479    1.673    0.197   -1.878   -1.310   -0.821    1.830    3.958    0.292    2.256
CD1=        1        1        4        5        0        1        5        7        2        2       11        6        7        3        0        2        2        2        5        6        4       16       12        2        1        0        0        1       14       19        7        9
CD2=        3        4        5        8        2        5        4        8        1        4        7        6        4        8        0        3        0        4        1       12        4       22       13        6        4        0        1        4       10       15        4       11
TCGTAGCGCGCAGGGCGGCTTCACTGCGCTGCCGGGTCGCTTCGCGTTCCTGTTCGTTCGTGTTGAGCAACGCGAGGCGTTGCTGACCATTCGACGTGAAGAACTTGTCGAGCACCGAGAACGGAAGGCACAGCAACAACAGGCTGCTCACGCTCCCGGTGTTCACTTCGACGTTCGCCACCAGTACCGGGTCTTCGCGATTCACGACCTGCAGAATTTCCGGTGACGATTCGAAGCCGGTGATATTGAGATCCATCGCGACATGATCCTGCCAGATCTCCTGGAGGAGGCCCGTGATCTTGTCCGCGACGTTGCGTACCGCCATGCGTTCGATCGGCGTGAGGGCGCGCGTGAGCGCCGAGCCCGTGCCTTCGCCGCCGAACAGACGGTCGACGATGTAGGTGCTGAATTCGGGGCCGACATCGATCACGCCCTTCTGACCCGTGCCGGCGATATCGAAGATGTACGACGAGCAAGGCATCGGCAGCGACAGCGTGAATTCGCCGAACGAAAACTGCTCGACGCTCTGCAGGCGCACTTCGATCTGGCCGCGCACGCGCGAGATGAGCCACGCTTCGAATCCCTTCACGAGACGTTCGTACATCGCTTCCAGCGTACGCAGGCGCTCCTTGGAGACGCGGTGCGGACGACGGAAGTCGTACACCTGCACATCGAGCCCCGCGGATGCGGCCGCGTTGCCGCGGCTGGCGCCGCCAAGCAGGCGATCGATGTCGGTTTGACTGAGCGTTTCCGAAGTCATGAGCGGGAGCGAGCGTGAGCGAAGAAGGCGGTCGTGCGGATTACTGCACGACGAACTGCGGGAAGTAGAGGCGCTTCACGGTCTGTTTGCCGAAGCGGCCATCCACCGCGGCCTGCAACTCTGTCTTGAAGATTTCGCGCTTCGAGATGTCCGTGAGCTCGTCCACCGTCTTGGTGCCCAATGCGGTCAGGATGATGTCGCGCAACTCGGCGTCGCGGGCCTTGAACTGCTCGAGCGCCGTAGCCTTGCCGGCCTCGATG
KOK=        61
KK=  372871  LL=  373590  Z=    4.88  JJ=  372481  DL=   720
A===      111      112      113      114      121      123      124      131      132      133      134      141      143      144      211      213      214      223      224      231      233      234      243      244      313      314      323      333      334      343      413      433
B===      222      122      422      322      212      412      312      242      142      442      342      232      432      332      221      421      321      411      311      241      441      341      431      331      424      324      414      444      344      434      423      443
RRR=   -0.075    1.785   -0.858    0.371    0.425    0.018    1.210    7.292   19.347    0.390   12.536    4.678   -1.089   -1.135    0.425    0.069    1.210    1.210    1.210   97.586    0.190   69.077   24.241    4.919   -1.485   -0.138    1.310    0.281    5.866   22.486   -0.138   -0.579
X1==   -0.500    1.442    2.050   -0.992   -0.558   -0.059   -1.058    1.050    4.819    0.146    4.495    1.008    3.025   -0.696   -0.558   -0.059   -1.058   -1.094   -1.118    9.698   -0.722    7.586    3.409    2.593    0.897    0.085   -1.433   -0.784    5.063    4.526    0.085   -0.849
X2==    0.149    1.238   -0.418   -0.374   -0.762   -0.305   -1.144    6.945    4.015    2.661    2.789    4.640   -0.360    1.631   -0.762   -1.169   -1.144   -1.106   -1.082   10.063   -0.263    9.106    7.111    1.897   -1.655   -1.619   -0.914   -0.358    1.158    4.968   -1.619    0.682
CD1=        0        2        3        0        0        1        0        2        6        2        8        2        6        1        0        1        0        0        0       11        1       13        7        6        3        2        0        2       13       12        2        2
CD2=        1        2        1        1        0        1        0       10        6        7        7        7        2        5        0        0        0        0        0       13        2       16       13        5        0        0        1        4        7       15        0        6
TCAATTTCGAGCGGTACCGCCGACCCCGGCAATACGGGGTCGGCGGCCTCCACTCAGCCCATCAGCGCGACTAGCGCTTGATCGTCATCAGTTCCTGCAGCATCTCGTCCGAGGTGCTGACCACCTTGCCGTTGGCCTGGAAACCGCGCTGGGCCACGATCATGTTCGTGAATTCCTGCGCCAGATCGACGTTGGACATTTCCAGCGCGCCGCTGGTCATCTGCGACTGAGAACCTTCCAGGGCGAAGCCGAGCACGGCACCGCCGGAGTTCGCCGACTCCTGGTACATGTTGTCGCCGATACGGAGCAGACCGCTCGGGTTGTTGAAGTCGGCGAGCACGATGCGGGCGAGCGGCGACGTCGTGCCGTTCGTGAAGAAACCCGTGATGAGGCCGAACCGGTCGATCGAGAAGTTCTGCAGCGTGCCGGCCGTGTAGCCGTTCTGGTCGCGCAGCACGGCCGTCGACGACGTCGACGCGAACTGCGTCAGGCCGTTCACGCCGCCACCGAGCGTCAGGTCGATGCGCACCGGGTTGGCACCCGGCACCGCGAAGTTCAGCGACGCGCTGATGTTCGTGTTGAGCAGGCCGGCGTTGTCGAACGTGAACGTGCCGCTGTTCTCGCTCGGCGTGGCCGAATCGGGGCTCATGAAGTAGCCGATCTTGATCTGCGAGTTCACCGGCATGTTGGCCGTGAACTGCACCGCCGGCGGCGGGCCAG
KOK=        62
KK=  382981  LL=  384180  Z=    5.92  JJ=  382981  DL=  1200
A===      111      112      113      114      121      123      124      131      132      133      134      141      143      144      211      213      214      223      224      231      233      234      243      244      313      314      323      333      334      343      413      433
B===      222      122      422      322      212      412      312      242      142      442      342      232      432      332      221      421      321      411      311      241      441      341      431      331      424      324      414      444      344      434      423      443
RRR=   -1.272   -0.075   -0.218    5.313    0.914    5.144    0.125    4.278    0.671    0.353    5.702   10.054    6.756    9.491    0.914    0.637    0.807   -1.271   -0.376  101.445    0.103   73.121   29.064    8.268    4.644   -0.254   -0.821   -0.159   11.136   14.180   -0.088    0.697
X1==    2.367    0.226   -0.196    1.363   -0.774    1.248    0.226    2.535    0.424   -1.539    3.890    3.063    2.043    2.829   -0.774   -0.400   -0.544    0.884    0.637   10.314    0.087    5.983    7.099    2.729    2.416    0.196    0.685    0.247    2.619    4.410   -1.036    0.380
X2==   -0.537   -0.331    1.113    3.899   -1.182    4.122    0.556    1.688    1.582   -0.229    1.466    3.283    3.307    3.354   -1.182   -1.592   -1.484   -1.439   -0.590    9.836    1.174   12.222    4.094    3.029    1.922   -1.296   -1.199   -0.642    4.252    3.215    0.085    1.833
CD1=        3        1        1        3        0        3        2        4        2        0        9        5        6        8        0        1        1        3        3       14        3       14       16        9        6        3        4        5       11       15        1        6
CD2=        1        1        5        9        0        9        3        6        5        5        8        8       12       11        0        0        0        0        1       18        7       28       12        9       10        2        2        8       21       18        5       14
TCGCCAGCGTCACGGAAGCCTTCGACGGGCGCTCGTTCTGCTTGAAGAGCTGATCATCCTCGATGGCGAGGTGGACCTTCACGCTCTTCACGTCTTTCATCTTGCTGATGGTGCGCTCGAGTTCCCCTTCGAGTGCCCGGCGATAGTTCACCTTCTGCGTGAAGTCCGTCATGCCCCAGGTGGGCTTGTCGAACAGTTCGAGGCCCGGGCGTCCGGAATTCGGCACGGTGCCCGCCGCGAGATCCACACGGGCGCGCGCCAGGTCGGCGCTCTGCACCATGATCGTCGAGCCGGTCCGATCGAGTTCGTACGTGATGCCGGCTTCGGTGAGCTTGTCGGTCATCGCCTTGACCTGCTCCACCGGCACATCGGCGTAGAGCGGGACCATCGTGGGCTTGGTGGCCCAGCGGGAGACGCCAAACACCAATGCCGTCACGACGACACCGACAGCGATGATCATCGCCTGTCGTGCGCCGCCGAGCCGGCCGGTGAGGGATTCGAGCAAAGAGTTCATGGAGGGGATGCGCGACGCTTAGGACTGCATGCTGATGACACTGCGATAGGCTTCGACGACCTTGTTCCGGAGCTCGATGAGCATGTCGAGGGCGATGCCGGCTTCTTCCGAGGCGGCCATCACTTCGTGCAGTTCGACGTTTTCGCCGGCGGCGAATCGCTTCGTCAGATCACCGGAGCGATCGCGCGCGTCGCTGACTTCATTGATCGCGCGGGTGAGCGTGTTGCCGAAGGAGTTCTCGCCGGTGCCGACGTCTCCGACGGGCACCTGTGTGGTCAGGCCACGATCCTGGCCGAACTGCGGCAGGCTGCGGGTGATCAGGTCGAGACGCGTCTGCATGGGGGCGGTGTCAGGAGAAAGCGAAACGGAGAACGAGCGAGATCAGAACGACGGATCAGTGACGCGGAGGCGTTACGCGAGTGCCTTAGGCGCGCACATCGAGGCGCACACCACGAGCGGCCGGCGGCGCCGGATTCGTGGCTTCCTTGATGCGGCTGTACGTCAGTGGGCCGAGGGCGGCGGTCTTCGCGAAGAAATTCCGCTCTTCGCTCGTGAGCACGCTCCACAACGTGGGATCGGTGCCGGCCGGTGCTTCGGGTGGCACGCTGCTCTGCGTGGCACCGGCGCCGGCAATCGGCGTCTGCGGCTTGAGCGTGTTGGCCTGCGCGGCGCGGGCCTGCTGACCC
KOK=        63
KK=  395761  LL=  396480  Z=    5.02  JJ=  395521  DL=   720
A===      111      112      113      114      121      123      124      131      132      133      134      141      143      144      211      213      214      223      224      231      233      234      243      244      313      314      323      333      334      343      413      433
B===      222      122      422      322      212      412      312      242      142      442      342      232      432      332      221      421      321      411      311      241      441      341      431      331      424      324      414      444      344      434      423      443
RRR=    2.369   -1.130   -0.220    0.411    0.410   44.862    2.700   -0.220   -0.660    3.447    4.971    0.411   -0.521    1.325    0.410    0.553    0.202   28.271    3.060   -0.224    2.232    1.199   -3.211   -1.819   10.880   15.321    4.947   -0.104    0.262   22.524    6.535    9.411
X1==    3.992   -0.770   -1.308   -0.461   -0.770    9.484    3.478   -1.308    0.630    0.708    2.094   -0.461    0.849   -0.941   -0.770    0.630   -0.186    6.016    1.081   -0.256   -1.481    0.701    3.542   -0.647    6.125    3.961    1.266    0.129   -0.684    4.163    2.094    1.739
X2==    0.593    1.468    0.168   -0.891   -0.532    4.730    0.776    0.168   -1.048    4.866    2.374   -0.891   -0.614   -1.409   -0.532    0.878   -1.085    4.700    2.831    0.878   -1.507    1.711   -0.906    2.813    1.776    3.867    3.908   -0.805   -0.383    5.411    3.121    5.411
CD1=        5        0        0        1        0       12        5        0        2        4        6        1        4        1        0        2        1        7        2        1        0        3        7        1       13        9        4        5        3       13        6        8
CD2=        1        2        1        0        0        6        2        1        0        8        5        0        1        0        0        2        0        7        5        2        0        5        1        7        4        7        8        2        3       14        6       14
GCGTGAGATCTCGGCGAGCGCCGATTCGCGCAATGCCGTCTCCCACCAATGGGCACGCAATCGCCCCAGCGCCATGCGCAGGAACAGTGCGTCGGCGACATGGCTCATTGGAGCGGCGCGCCGATCACTTCACCACCCCTGAGGCGCGATGTGCACGCGACGGGTGAATTGCTGGAAAAGATCGTAGCCATCCCAGACGTGATGAAACGCCAGTGCCTGGCCCACGGGTACAAATCGATCGATCCCGCGCCCGTTGAAATGGCGTGCCGCCTGCACGATGTCTTCGCGCGATAGACCAAACACGGTCAACGTCTGATCGCGGCGGGCGAGGTGCGACCCCAGCGCTTCGAGCGACGGCAACACCACATCGTGAAACAGACCGCCGCCCGGAGCGACGCGCCGCAGCGTGTCGAGCGTGCCGAGTTGCACGACGGTGACTTCCGGTGATACGGTGAGCACATGGGTGGCGCCTTCATCGATGGTGGCACGTGCCGCTTCTGTGAGTTTGGCCAACACCGTGCCCGCCTCACTGTACACACCACGTCGGGTGGCCGCTGCCGCCACACGCTGCCAGAAATCGCCGCGCACCCGGTCGGCGGTGACAGCGTCACCGATCCACGCCACCAGGCGGGGAGAAGCGCAGGCATTCTGATCGAACCAGAAGGCATCATTGGCAAAGCGATCGGCCAGCGCATCACGTGCCGACTCGTCGAGCGCTTC
KOK=        64
KK=  397771  LL=  398910  Z=    6.75  JJ=  397741  DL=  1140
A===      111      112      113      114      121      123      124      131      132      133      134      141      143      144      211      213      214      223      224      231      233      234      243      244      313      314      323      333      334      343      413      433
B===      222      122      422      322      212      412      312      242      142      442      342      232      432      332      221      421      321      411      311      241      441      341      431      331      424      324      414      444      344      434      423      443
RRR=    0.174    0.212    2.834    0.446   -0.816    9.622   14.565   11.589   -1.412    1.957    8.579   -0.115   16.195   -0.071    0.198    0.884    2.071   -1.721   -0.270   20.442   -0.030   27.686   34.906    7.302   18.710   -0.081   -0.329    0.018    7.424    0.245    1.975    2.714
X1==   -1.118   -1.097    1.353    0.643    0.739    3.572    3.554    2.752   -0.705    2.481    3.549   -0.054    4.635   -0.259   -0.179    1.433   -1.422   -0.665    2.226    4.284   -0.173    4.240    5.346    2.564    4.114    0.293    0.935   -0.310    3.064    0.101    2.464    3.487
X2==   -0.155   -0.194    2.095    0.694   -1.105    2.694    4.098    4.212    2.002    0.789    2.417    2.109    3.494    0.274   -1.105    0.617   -1.456    2.589   -0.121    4.771    0.175    6.530    6.530    2.848    4.548   -0.275   -0.352   -0.058    2.423    2.423    0.802    0.778
CD1=        0        0        4        3        2        7        7        6        1        8       10        2       12        3        1        4        0        1        5        8        3       11       13        8       11        4        5        5       13        6        8       14
CD2=        1        1        5        3        0        6        8        8        5        5        8        5       10        4        0        3        0        6        2        9        4       16       16        9       12        3        3        6       12       12        5        8
TTGATGATGGACGGGGTGTCGATCACCAGCATCGGCAAGCGCTTGGGGCCGAGCAAGGTACCCATGATGCTCGCCAGCGCCGTGCGTTGCTGTGCGGCCGCCTCACGATCGAGCACGATGCGGCTTGGCTGTTGTCCGCTGGTGCCGCTCGACACGAGCACGGTGGCGATATCCGTATCGGCAATGCTCTGGAGCTGGTGGCTCTTGAACAGCCCCACCGGCACCCAGGGCACATCGGCCAACGAGGAAATGCCGTGTTGCACGTGAGGAAACAGGGCATTCACCATTCGGGCGTACGGCTCGGAGCACGCCCGATGATGCGATGTCAGCGCTGCCAGCTCTGCCCGCAGTCGCTCTGACTTGGTCTCCTGCGGGTGTGTGTACTGCGGCACGGCCAGCAGGTCGGCAAGTGCCGTCGCATGATCCGAAGCCGCGATCACCGATTCGGCGATCACCGATTCGGCGAGCACGGGTTCAACGAGTACAGGTTCTGCGATCATAGTGCCCGCCGGAGTGCGGGGTAGTCCACCTTGCCTGACGAAGTGCGTGGCAGCGCCTCGATCGGCTTCACGACGATGTTGCGCTGCTGGACCCGCAACTGTGACGAGAGCTGCTGTACCAGAGAACGCAGTGCCGGATCGTCAGGCGTTGCGGCAGGCATCACCGTGAAGACCACCAGTTGATTGTCCGTTTCGATCACCGCTGCCGGGAACGCCACGGACAGTTGCCGTTCGATGGCATCGAGATCGATACGCACACCAAACAGTTTGCCGATACGCTTCACACGACCGGTGATCGTAAGACATCCATCGGCATCGAGGTGGCCAATGTCTCCCGTGCGCAGCGATCCACCCAGTTCGTCACCCAGTGCCAGCTCCTCACGTGTGGTGGCATACCCCAGCATGACATTGGGACCGCGGTACCACACTTCACCGTCCTCGTCATGGGCGAGCAGCGGACCAGCGGCCGCACCATCGACGAGCTGACGAATCTCGATGGTGCCACCGGGAATGACACGTCCCGCACTGCCGACGCGGGCGGGCAGCCAGTCGTGCGGCATCACGGTGATGCGGGCCGTCGCTTCGGTCTGGCCGTACATCACATGAAAGCGTCCGCCCCGAAGCTGCATGAAGGCGTGCA
KOK=        65
KK=  398971  LL=  399360  Z=    5.76  JJ=  398281  DL=   390
A===      111      112      113      114      121      123      124      131      132      133      134      141      143      144      211      213      214      223      224      231      233      234      243      244      313      314      323      333      334      343      413      433
B===      222      122      422      322      212      412      312      242      142      442      342      232      432      332      221      421      321      411      311      241      441      341      431      331      424      324      414      444      344      434      423      443
RRR=    0.291    0.211    9.734    0.532    0.211   -0.694    2.665    4.194    0.051    0.247   34.948   -1.007    1.179   -0.011   -0.304    0.532   -0.358    0.003    0.944    5.088   -0.420    1.368    5.017   31.804    1.254    4.676   -0.103    0.370    3.928   -0.048    0.009   -0.857
X1==    0.525   -0.410    2.291   -0.692   -0.410   -0.613    2.402    1.291    0.387   -1.040    6.921    1.308   -1.027   -0.008    0.590   -0.613    0.402   -0.530    0.483    2.387    1.084    1.107    1.107    4.129    1.904    1.954    0.084   -0.470    1.190    0.373   -0.033   -0.444
X2==    0.555   -0.515    4.249   -0.770   -0.515    1.132    1.109    3.249    0.132   -0.238    5.049   -0.770   -1.149    1.460   -0.515   -0.868   -0.891   -0.005    1.953    2.132   -0.387    1.235    4.532    7.702    0.659    2.393   -1.222   -0.787    3.302   -0.128   -0.263    1.930
CD1=        1        0        3        0        0        0        3        2        1        0        8        2        0        1        1        0        1        0        1        3        2        2        2        5        3        3        1        1        3        2        1        1
CD2=        1        0        5        0        0        2        2        4        1        1        7        0        0        3        0        0        0        1        3        3        1        3        7       11        2        4        0        1        7        2        1        5
ACGGGACTGCACGCGCTGCTCCCAGTCGTTCGAGCATTTCGTACATGTACGGCACACCAGCCAGTGCGGTGACGTTGTGTTGTTTCACCGCGCTCCAGAAGGCACCATCCATGAAACCCTTGTCTGTCACCACCACAGATGCGCCGGTGGCCAGGTGACTGGTGAGCAGCGAAAGCCCGTATGCGTAGTGCAACGGCAGGCACGTAATCGCCCGATCCGACGCGTCGATGGACAATGCCTCGGCAATGCTGCGTGCGTTGGCCACCACGGCCTGTTCGGTCAGGCGCACCAGTTTTGGGCTCCCTGTCGAACCCGACGTAGCCAGGCCAAACGCAAACGTGTCATGCACAGTGGCGAGGCCGTACTGATCGGCCACGGGGGAACGAAAGA
KOK=        66
KK=  400441  LL=  401160  Z=    5.02  JJ=  400081  DL=   720
A===      111      112      113      114      121      123      124      131      132      133      134      141      143      144      211      213      214      223      224      231      233      234      243      244      313      314      323      333      334      343      413      433
B===      222      122      422      322      212      412      312      242      142      442      342      232      432      332      221      421      321      411      311      241      441      341      431      331      424      324      414      444      344      434      423      443
RRR=   -0.103   -0.312    0.007   -0.248    0.470    0.036   11.100   21.160    4.433    1.317    5.323    3.940   11.529    4.055    0.470   -1.166    0.183   -0.541   -0.147    4.433   -0.078   39.443    3.344    0.629   20.160   -0.019    2.231    1.394    0.961    3.824    3.388   -0.471
X1==   -0.573    0.399    0.017    0.836   -0.601   -0.030    7.267    4.017    0.961    1.021    1.516    2.737    5.157    1.240   -0.601    0.961   -0.161   -1.044   -0.208    0.961    0.178    5.688    1.416    0.474    4.127    0.059   -1.340    1.856    1.517    1.517    1.516    1.517
X2==    0.180   -0.782    0.385   -0.296   -0.782   -1.214    1.527    5.268    4.615    1.290    3.513    1.440    2.235    3.271   -0.782   -1.214   -1.137    0.518    0.707    4.615   -0.440    6.935    2.361    1.327    4.885   -0.319   -1.665    0.751    0.633    2.520    2.235   -0.310
CD1=        0        1        1        2        0        1        9        5        2        3        4        4        9        4        0        2        1        0        1        2        2       10        4        3        7        2        0        6        6        6        4        6
CD2=        1        0        2        1        0        0        3        8        7        5        8        3        6        7        0        0        0        2        2        7        2       13        6        4       11        2        0        7        6       10        6        4
CCCGGTCACACACACCACCGGTGACGACATCAGAACGTGATGCCGTGTTTGCCGAGAATGGTGCGCGCTTCGGGGAAGCTGCTGAGGGCGAGCACTTCTTCCGTTTCGAGCATCACATCGAATGCTCCTTCGATGGCCACGATGAGCTGCATGTGAGCCACCGAATCCCACGTCGGTGTTTCGCGATAGGCCAGCGTCTCATGGTCGACACCCGGCGCCAGTTCGAGCGCCGCGGTGAAGGCGTCGCGCAGTCGGGTGAGTGCGTCGGTCTGTGCTGGGGAAGTCACGATGGACATGATGAGAGGACGAAGATGATGAAGTCGAGCGAGCGTGTGTTGGGGCGGGCCTGTGTCGTGCCCGTGTCGTGCCCGTGTCGTGCCTATGCCGCGCGCGACCGGCGACGGGCCCAGGCGTCCACGGTGGCCTGCAACGGGGCGGGCTGGTAGCGGTCAGGCGTGAGCACGTAGTCGAAGTACTCCACCCCCCGGATGTCGTGCTGGCCGGAGCGCACGAACCCGAGTCGGGCATTGATGCTCTGCATGACACCGTTGTCGTCCCGCACACAGGTCTCGATGCGCGCGATACCCAGCGAGTCAAACGCGACACCGAGCAACAACAGCTCGGCTTCCAGTGTGTAGGGCGCCTCGCGTGCGCGGGTGTCGTCGATCACGAGACGACCCTTTTCCGCGCGTGAGCGGTCCTCCGCAATACCATAGAGTG
KOK=        67
KK=  403621  LL=  404820  Z=    5.25  JJ=  403621  DL=  1200
A===      111      112      113      114      121      123      124      131      132      133      134      141      143      144      211      213      214      223      224      231      233      234      243      244      313      314      323      333      334      343      413      433
B===      222      122      422      322      212      412      312      242      142      442      342      232      432      332      221      421      321      411      311      241      441      341      431      331      424      324      414      444      344      434      423      443
RRR=    0.160    3.244   29.172   -0.198    1.112   31.803    4.442    0.459   -0.291    4.475   28.675   -0.424    8.962    0.337    1.112    0.106    1.088    8.389    0.061    0.076   -0.783   34.473    0.931   -4.229    1.907   12.697    2.890   -0.520    2.301    9.656    5.390    1.409
X1==   -1.026    1.961    9.025    2.934   -1.014    6.160    2.271    0.864   -0.595    1.564    4.711   -0.677    2.520   -0.846   -1.014   -0.595   -1.383    4.745    0.112    0.156    0.487    8.687    0.377   -0.811    0.440    4.163    2.194   -0.703    2.517    1.684    5.259    0.851
X2==   -0.156    1.654    3.233   -0.068   -1.097    5.163    1.956    0.531    0.489    2.861    6.087    0.626    3.556   -0.398   -1.097   -0.178   -0.787    1.768    0.543    0.489   -1.606    3.968    2.467    5.213    4.339    3.050    1.317    0.739    0.914    5.735    1.025    1.656
CD1=        0        3       14        6        0       10        5        3        1        6       12        1        8        2        0        1        0        8        2        2        4       19        4        2        4       11        7        4       12       10       13        8
CD2=        1        3        7        2        0       10        5        3        3       10       16        3       11        3        0        2        1        5        3        3        1       12        9       14       13       10        7       10       10       23        6       12
CGAGATTCCCCATCGCGCGGTGTGCGCCCGCCTGGGCTCCGAGCACGGACGGATGATTCGGCAGCGTGCGGGCCACCAGGTCGAAGCAGTGCAGGGCCGCATCCGGTGCGCCCACATCGAGTAGTTGCGCGCCCAGGGCATGGGCGTCGTTGGGAGAGAGACGTTCGAGATTCTGGGCGTCCAATGTCGCCAGGGCGGCTCGCGCCCGACTCCGCTGACCGGCTAGCTGCCAGGCGGTCGCCACCATGCGGGCCACCGGTACCTGGTCCGGCAATGCCGCAGCCACCGGCTCGAGCAGTGTGGCCGCCTCACGATACCGACCGCTTGCCAACGCGGCTTCCCCCGCCGCGAGTTGTGCAACGAGTTGCTCGGTCAGCGGGGGCGTGTGTGGCGTCGCCAGGGGGCGATCGTCGCCGCGATGTGCGGTCTCGGTCATGCGCGGTGGTGGTGAAGGGCCATTGATGAAATGACGACGGCCCCCTGCGAAACGGCACATCCGGCGGCCCACGAACAGCATGTCAGCGGCGTGACATTTCGGGCCATTTGCGCCGTCAAGTTTTCAATGTCGCTCAAGTTCGTTTCCGCTGTGACGACACTGAGAACTGACCGCGATTCGATAGTCGAGTCCGGACGAGGCACGGATGCCTCAGCTTCATTATCAAGGAGGATAGTCTCATGCGTATCAACACCAACGTCGGCGCCCTGACCGCTTCGCGTAACGCGTTCGTCAACAACATGGCCACCGAGTCCAGCATGCGTAAGCTGAGCTCGGGTCTGCGTATCAGCCGTGCGGCTGACGACGCGGCAGGTCTTGCGATTGCGAACAAGCTCCGCGCGCAGCACCGTGGTCTCCAGGCTGCGTCGAACAACGCCGAGCAGGGCAATGCGCTCCTGCAGATCGCCGAAGGTGCAGCGTCGACCATCGAGCGTATCATCGAGCGTCAGAAGGAACTGCTGGTGCAGTCTGCTTCGGGTCAGAACGCGTCGGTGTCGTCGACGCTGACCACAGAAGTGAGCACGCTGAACACGGAAATCGGTCGTATCGTCAGCGCGGCCAAGTTCCAGGGTACGGCAGTGTTTGCGTCGCACAGCTTCGCGGTTGACGAAGATGGCGCCACGTTCGCGGTCAACGCCGCGTACACGGCTCCGGGCTCGGCTCCCACGTCGTCGACGGGCGCGGACACGAACCTGCAGTCGATC
KOK=        68
KK=  410911  LL=  411540  Z=    5.86  JJ=  410881  DL=   630
A===      111      112      113      114      121      123      124      131      132      133      134      141      143      144      211      213      214      223      224      231      233      234      243      244      313      314      323      333      334      343      413      433
B===      222      122      422      322      212      412      312      242      142      442      342      232      432      332      221      421      321      411      311      241      441      341      431      331      424      324      414      444      344      434      423      443
RRR=   -0.042   -0.663    0.262   -4.734   -0.352  127.137    0.230    0.262   -0.928    6.930    6.413    0.974    0.229    1.944    0.394   -0.902    1.070   10.419    2.330    1.106    0.080   -1.580    0.004    1.943   -4.222   18.727    1.293    1.662   -0.670   15.273   22.274   13.379
X1==    0.096    1.254   -0.291    6.066   -0.746    9.478    4.228   -0.291   -1.055    4.334    1.834   -1.248   -0.179   -1.634   -0.746    0.860   -1.132    2.091    2.902   -1.055   -0.494    2.307    0.095   -1.481   -0.697    2.505    1.085   -1.134    0.918    3.138    5.189    6.468
X2==   -0.436   -0.529   -0.898   -0.780    0.471   13.414    0.054   -0.898    0.879    1.599    3.497   -0.780   -1.278   -1.190   -0.529   -1.049   -0.946    4.983    0.803   -1.049   -0.161   -0.685    0.039   -1.312    6.056    7.475    1.191   -1.466   -0.730    4.867    4.292    2.069
CD1=        1        2        1        9        0       11        6        1        0        8        5        0        2        0        0        2        0        3        4        0        1        5        2        0        1        6        3        1        5        9       10       15
CD2=        0        0        0        0        1       15        1        0        2        4        6        0        0        0        0        0        0        7        2        0        2        1        2        0       10       11        4        1        2       12        7        7
CGCGACAAGGAAATCTCGTACACGCGTGGTTGCGCCGATCTGTCGCTGCGGTCGGTCGATATGCTGAAGGATCTGTTGGCGGCGGTCGAGAAAGCGCTGGCCAGCGATGGTCGGTGCCTGTTGCCCGCCGGCTATGATGAATTGAAGGATGCGGTGGCCGGGTACGATCCGGCACGCGATGGCAATGGTGTGACGCTGGCGGTCGCGGCGAGTGAGGACATCTTCCCGGTGGCGCGTGACGGCGAAGCCGATGCACCGGCCGCCGCGGGACAACAAGCCAATGCCAAGGCGCGCACCGAGTCGAGTGGCGATGCCACGATCCGTGTGCGCACCGATCGCCTCGACCGACTCATCGACATGGTCGGTGAACTGGTCATCGCGCAGACCATCATCGCCGGCGACGACACGATCGACAGCACCACGCAGCATGAACTGCAGCGCAAGGTGACACACGCCGGAAAGATCGTGCGTGAGTTGCAGGACCTGTCGATGTCCATGCGCATGGTGCCGCTGCGCCCGACCTTCCAGAAGCTCGCGCGTGTCGTGCGTGATACCGCCGCCAAGGCCGGCAAGACCGTGCAGTTCATCACCGAAGGCGATGACGTCGAAATCGATCGCAACATGGTGGAT
KOK=        69
KK=  418681  LL=  419340  Z=    6.10  JJ=  418561  DL=   660
A===      111      112      113      114      121      123      124      131      132      133      134      141      143      144      211      213      214      223      224      231      233      234      243      244      313      314      323      333      334      343      413      433
B===      222      122      422      322      212      412      312      242      142      442      342      232      432      332      221      421      321      411      311      241      441      341      431      331      424      324      414      444      344      434      423      443
RRR=   -1.762    3.055   -1.250    0.319   -0.743    9.226    9.209   -2.465    0.016   24.487    1.701    1.197   -0.268    0.511    0.488   -0.263    1.197   36.325   -0.091    1.197    1.070    1.037    0.082    1.557   31.937    2.952   10.152    2.281    2.867    8.850   19.723    3.766
X1==   -0.563    1.384   -0.967   -1.020   -0.616    2.876    2.724    2.033   -0.056    5.743    0.935   -1.020    0.176   -0.649   -0.616    0.921   -1.067    4.529    0.696   -1.034    0.886    0.774   -1.404    2.070    5.743    0.935    3.132   -1.113    1.726    4.057    6.246    1.726
X2==    3.132    2.207    1.293   -0.313    1.207    3.207    3.381   -1.212   -0.285    4.264    1.820   -1.174   -1.524   -0.787   -0.793   -0.285   -1.122    8.021   -0.131   -1.158    1.208    1.340   -0.058    0.752    5.561    3.158    3.241   -2.049    1.661    2.182    3.158    2.182
CD1=        0        2        0        0        0        4        4        3        1        9        3        0        2        1        0        2        0        6        2        0        3        3        0        5        9        3        6        1        6       10       10        6
CD2=        4        3        3        1        2        5        5        0        1        9        5        0        0        1        0        1        0       10        1        0        4        4        2        3       11        7        7        0        7        8        7        8
CGGCACACACTCGGCACGGGAACATCGATGGACGACAGGCGCGACGAAACATCCAGCGAAGCGCACGGTGAGTTCGTTCGGCGGGTGCACACGCCGGTGTCCGTCGAAGAGCTCTTTGCCTGGCACGAGCGACCGGGCGCGTTTCAGCGACTGTCGCCACCGTGGGAAGACATGGAACTGCTGGTGCCGCATGAAGGCATTCACGACGGTGCACGCGTCACCGTGCGCATGCACACCGGCCCGGTGCCATCCACGTGGCGCATCGAACACCGCGACTATGTCGCCAATCGACAGTTTCGCGATGTGCAGCTCGAAGGTCCGTTCGACGAGTGGGTGCATACCCACCGTTTCGAAGCGGACGGACGTGGCAGTGTCCTCGAGGACCATATCCGCTATGCGTTGCCCCTTGGTGTCGTCGGTGAGATGGCCGCCGGATGGTTCACCCGGGATACCCTCGATCGGGTTTTCACCTACCGCCATCGTTTGCTCGTGAATGATCTGGCACGACATGCGGCCTACGCGGAACGGCCACGTCTGCGCATTGCCATCACCGGTGCGAGCGGATTCATCGGCACCCAACTGTCGGCGTTTCTGACCACTGGTGGTCACGAGGTTGTGCGCATTGGTCGTGGCGACGTACGGCCTGGCGTGGTGGATGTC
KOK=        70
KK=  422191  LL=  423150  Z=    4.94  JJ=  422101  DL=   960
A===      111      112      113      114      121      123      124      131      132      133      134      141      143      144      211      213      214      223      224      231      233      234      243      244      313      314      323      333      334      343      413      433
B===      222      122      422      322      212      412      312      242      142      442      342      232      432      332      221      421      321      411      311      241      441      341      431      331      424      324      414      444      344      434      423      443
RRR=    0.002   -0.887    0.709   -0.630   -0.197    5.210    2.428   26.895    1.316   -3.186   22.469    0.556    6.547    0.130    0.645    0.189    0.182   -0.040    2.544   13.086    0.007   23.657    3.052   24.094    3.062    0.379    1.014    0.246   10.002   10.959    4.110    1.922
X1==    0.002    1.158   -0.623    1.809   -0.842    1.168    1.343    5.309    0.361    1.980    4.553    0.254    3.402    0.118   -0.842   -0.446   -0.348   -0.272    3.505    3.587   -0.514    4.000    1.499    3.692    1.980    0.527   -1.708   -0.512    3.125    2.698    1.102    3.125
X2==    1.354   -0.766   -1.137   -0.348    0.234    4.462    1.807    5.066    3.648   -1.609    4.935    2.188    1.924    1.100   -0.766   -0.425   -0.523    0.147    0.726    3.648   -0.013    5.914    2.036    6.526    1.546    0.720   -0.594   -0.481    3.201    4.062    3.731    0.615
CD1=        1        2        1        4        0        3        3        9        2        7       11        2        9        3        0        1        1        1        5        6        2        9        5        8        7        4        0        5       13       12        5       13
CD2=        2        0        0        1        1        7        4        7        6        0       11        4        6        5        0        1        1        2        3        6        3       14        7       16        5        4        2        4       13       15        9        7
CGATGTCGTCGCGTCCGGCGTCGGCCAGTGCACGCACCACGTCCAAAGTGGCATACCGATCGAACGGCGCCACCTTGATGGCCACTACGTTTGCGATTTCCGCGAACTCCCGCCAGAACGTGTAACTCAGTCGACGACCACCAACGGCCGGCTGGAGATAGAACCCGAACAGCGGAATGGCCTCCGCGACGCGACGGCAGTGCGCAATGATCTCGGCGTCGGTGTGCTCACGCCATGCACCCAATGACAACAGCCCGCAGTGATAGCCGAGAGACAACGCCATCTGGGCTTCGCGCAACGCCTGGGCCGTATCGCCGATGAGCCCTGCGACACGCACGAAAGGACGTGGATCATTGGTCAGTGCCGTCGCCGCCGTTTCTGCGGCCAACTCGAGCACCGGACGATACAGGCCGATCTTGGCATCGTGGATCGGAAAGCCGGTAGTGTGCACGCCAACGGCCATGCCGCCCGCACCGGCGGCCACGTAGTAGCGCGTCAACGCCCGCTGATGTCGCTCGTCCAACGTGCGCGAGGGCGTGAGCGCCAACGGATGGGCGGGGATCACCTGCCCCTGCTGCAAGTGCCGCCGCACGTTGAACACCGCGGTGCTGTCAGAAACGCCCATCACGCACCTCGAATTTGGTGGGCTTGGCCAGCAGGCGACCCCCATCGCGGATCCAGCGTACCGCCCATGCGCAGAGTGTCTCCAGCGGCAAGGCCTGGTGTGGCAATCGTTGCGTCAGTGCGGTCACATCCCCGATCAGCGCCTCGGTACCCTCTGCGCCACTGAAGGTCACGGGCACCTCAGCGTGGCGCGCCACACACTCGGCGATCGTCCGCACGCTGACCGTCGGGCCGGTGACATTGAGCGGCTGTTGATGGGCGTCGACCGAGGCTTCGCCAAGCGCGCGCAGCGCCAGGCGATTGGCGTCGCCCTGCCAGATGACGTTCACGTACCCG
KOK=        71
KK=  423571  LL=  424260  Z=    4.82  JJ=  423421  DL=   690
A===      111      112      113      114      121      123      124      131      132      133      134      141      143      144      211      213      214      223      224      231      233      234      243      244      313      314      323      333      334      343      413      433
B===      222      122      422      322      212      412      312      242      142      442      342      232      432      332      221      421      321      411      311      241      441      341      431      331      424      324      414      444      344      434      423      443
RRR=    0.218    0.223   -0.000    0.419    0.275   39.554    6.674    2.534    0.003    3.470   13.031   -0.108    4.118    1.311    0.275    1.064    1.029    8.305    0.012   -0.060   -0.717    6.666   -0.052    0.387    2.619    6.544    7.214    0.359    0.122   11.292    1.863   18.595
X1==    0.538    0.517    0.002    0.097   -0.483    5.863    1.057    3.002   -0.042    1.268    2.925    0.097    3.647   -1.340   -0.483   -1.026   -0.943    2.803    0.014    0.942    0.503    3.508   -0.027   -1.370    1.956    3.647    2.523    0.635   -0.108    2.376    0.757    4.364
X2==    0.405    0.431   -0.108    4.322   -0.569    6.746    6.317    0.844   -0.064    2.736    4.456   -1.115    1.129   -0.979   -0.569   -1.037   -1.090    2.963    0.826   -0.064   -1.424    1.900    1.900   -0.282    1.339    1.794    2.859    0.566   -1.133    4.752    2.460    4.261
CD1=        1        1        1        1        0        7        2        4        1        4        6        1        7        0        0        0        0        4        1        2        3        7        2        0        5        7        6        6        4        9        3       13
CD2=        1        1        1        6        0        8        8        2        1        6        9        0        4        1        0        0        0        4        2        1        0        5        5        2        4        5        6        5        2       14        6       13
GCCCGAATCACCTGCACACCCAGCGCTTCCAGAGCAGTCGCCGCGGTGGCATCGCTGAATCGCGACACCGCGATCACACGTCGTGACGTGCCGTCGAGTGCGCGCCGTGCCATGCGTACCAGCGAGGGGCCCATCTTGCCACCCGCGCCCAACACCAGCACATCGCCATCGAGCGACGTCAGCGCACTGACGGTGGCATCATCGGGTTCGGAGAGCCGTGCCTCCAGCTCCGCTTCGGTGCGCGGCGCGTTCATGGCGGAGGGCTCAGGTCTCCGCGCTGTCGGTGGCGCACTTGGGCAGGCCCAGTTCGGCCGAAAGCCTACGACGCCCCGCATCGATACGTTCGCGGGTCATCTGCTTGAGCGTGCCGATATCGGCCATCGTCATGCCCTTGGTCTCGATGGGCTCCAGCATCTCGGCCAACGCCCGCGAGCGCAGGAAACGAAACGTGCCCTTGGCCATGGCGTTGCGTGTCCCGGCCACGGCGATGGGCAGGATCGGCGCGCCACTCTCGATCGCCAACCGGAAGGCGCCGTCTTTGAACGGCAGCATTTCCGATGTGCGTGAGCGGGTGCCCTCGGGGAAGATCATCACGCTCACGCGCTTTGCGAGGCGGTCCCGACACTGCGCGATGGCATCGAGCGTCGAGTCGCGATTGCCACGCACCAGCTTCACATCGCCGGCCATCTG
KOK=        72
KK=  424501  LL=  425670  Z=    4.65  JJ=  424501  DL=  1170
A===      111      112      113      114      121      123      124      131      132      133      134      141      143      144      211      213      214      223      224      231      233      234      243      244      313      314      323      333      334      343      413      433
B===      222      122      422      322      212      412      312      242      142      442      342      232      432      332      221      421      321      411      311      241      441      341      431      331      424      324      414      444      344      434      423      443
RRR=   -0.030   -0.990   -0.560    2.374    0.015    5.442    9.083    4.070    1.597   -0.113    2.996    2.772    0.555    3.105   -0.104   -0.394    0.344    1.611    1.603   12.546    0.129    7.582   16.247   71.500   16.753    1.631    0.067   -0.792   39.693    5.546   -0.244   -0.223
X1==    0.038   -0.881   -0.597    2.216    0.119    1.061    5.457    2.402    1.061   -0.194    2.333    1.493    0.739    2.108    0.119   -0.505   -0.582    1.222    1.086    3.411   -1.191    4.824    3.159    8.261    5.317    1.270   -0.616    1.522    6.774    1.673   -0.324   -0.289
X2==   -0.803    1.124    0.938    1.071    0.124    5.128    1.664    1.694    1.505    0.583    1.284    1.857    0.751    1.473   -0.876    0.780   -0.591    1.318    1.475    3.679   -0.108    1.572    5.142    8.655    3.151    1.284   -0.108   -0.520    5.860    3.316    0.751    0.772
CD1=        1        0        1        5        1        3        9        5        3        3        8        4        5        8        1        1        1        3        3        6        1       12        9       19       13        6        2       10       24       11        3        6
CD2=        0        2        3        3        1        9        4        4        4        5        6        4        5        6        0        3        1        4        4        7        4        7       14       20       10        6        4        7       24       17        5       10
GAAAGGCGCGGTGAAGGCGTACACGATGGCCACGATTGGTGTGCCGATAAGCACACACACCACGGTTTCCACCCACGCCCACCAATTCAGCACCGTACCGATCATATCAGGGAGTTCATCAAGGAGAGGGGGGCGATACAGCGGCAGGAGTTGGATCGGTGGCAAAGCGTTTGAGACGCGCCACCATGGCAGCCAGTCCCGCCTCCCGCGCGCCGAGTCCGATATCGGTCATGAGCAGCCGCACATAGTCCGACGGCAACGCCAGCGTCACCGACGGCGGCTGATCATTCACCGCCGCAAAGGTGATGGCTAGTACCGCCGCCACCGTGGGGGACTGGCGCGCGTTCACGTCGGCGTAGAAGTGCATCGTGCCGTCGGCCTGCCGTTCGGGAAAAATGTCCACCCGCGTCTGGCACTCCGGCACGGTGAACGCCGCGCGATCGAGCGTGGCGAAGCGCTCCGGCAGCGGCTCCAGCTTCTTCGACCAAGCCAGCAGCGCCTGCATCTTGTCTTCGCGGCCGAGCAGCCGGAATTGGCGCAGCGTCCTGGCAAGTGTGGGCGGGAGATCGGACGGGTCGGACATGGGGTGCAACCTAACGTCACCCGCAAATGTGGGTCGAAAGTCGGTCGATGCCGCTGGCAACGGATCCCCTGCGGGGTTGCCATCACTCGGGGGGCCTGACATGCTAGGGCCCATGGAGCACTCTCGCGCTTTTCGCCGTTCGATGACCGCCGTGCTGCTGGGCGTCAGTGCCAGCGCCTGCCGCTCCGCCACTTCGACCTCCACCGCTGTTGGGACCCTCGAGATGATCGAGGTCGATGTCGGACCGCTGCAGCCGGCGCGCGCGGTGCGTGTGCTGGTCAATGAAGGTGATGTGGTACGGGTCGGTGACACGCTGGCGGTGTTCTCCACCCCCACGCTGGCTGCCTCCACCGCACAGGCCGAGGCACGTGCCGACGCGGCAGGGCAGAATGCCCGTGACATTGCCCGCGGTGCCCGGCCGGAGGAGATCGCACGGGCGGAAGCAGAGTTGCGGGCTGCCGATGCCGATGCGGAGCGCACGGCCGCCGATCTGGCGCGTCTCGAACCACTGGCGGCCAGCAGTAATGTGAGTCGTGCCACCCTCGACGCGGCCCGTGCGGGAGCTCGGATGGCGGCGGCGCGACGGG
KOK=        73
KK=  434701  LL=  435210  Z=    6.24  JJ=  434461  DL=   510
A===      111      112      113      114      121      123      124      131      132      133      134      141      143      144      211      213      214      223      224      231      233      234      243      244      313      314      323      333      334      343      413      433
B===      222      122      422      322      212      412      312      242      142      442      342      232      432      332      221      421      321      411      311      241      441      341      431      331      424      324      414      444      344      434      423      443
RRR=    0.085   -0.131    0.010    0.193    0.079    8.372    0.778   30.677   -0.007    0.168   -1.205    3.520   -0.297    0.720   -0.131    0.107    0.191   -0.111   10.970    0.885   -0.119   13.211   29.577   -0.576   -1.559    1.493    1.529   -0.048   -1.293   16.045    2.608   -0.011
X1==    0.247    0.209    0.909    1.664    0.209    2.738    0.672    3.829   -0.114    0.402    4.121    1.664    1.017   -0.654    0.209   -0.114   -0.227   -1.091    4.993    0.837    0.332    3.961    6.993   -0.706   -0.418    2.569   -1.269   -0.096   -0.912    5.635    1.793    1.052
X2==    0.345   -0.625    0.011    0.116    0.375    3.057    1.157    8.011    0.057    0.419   -0.292    2.116   -0.292   -1.101   -0.625   -0.943   -0.843    0.102    2.197    1.057   -0.358    3.335    4.230    0.816    3.726    0.581   -1.205    0.505    1.419    2.847    1.455   -0.010
CD1=        1        1        2        3        1        4        2        5        1        2        7        3        3        1        1        1        1        0        7        2        2        7       11        1        1        5        0        2        1       11        4        4
CD2=        1        0        1        1        1        4        2        9        1        2        1        3        1        0        0        0        0        1        3        2        1        5        6        2        6        2        0        3        4        6        3        2
TCTACGCGCGACTCGGCGACGTGTTGCGCGTCGGCGGACGCGGGTGGCGTCTCGCCATGCTGATGCCCAACGATCGTGCGCTGCTCGGTCAGTTGCGATTGTCGGTGTCGCCGCTGTTGCGCACGAGCAATGGTGGATTGCCCGTCGCATTGCTGGCAACGGCGCCTTCGAAAGGGTAGGCGGTACAGCGGGGGGAACACTGATGACACAAAAACAAAGCAGATAGTCGCAGATACGGCCTGACAACGATCAACAGCCGAACAGCACACACAATAAAGAGTGTTGTATCTGTGTCGATCTGTTTTGTTTTTGTGTCATCAGTGTTCCCCCCGCTGTACCCGTCAGACGCGGAACCGATCTCCCCGCCAGGCTTTGATCTGCTGCTTGATCTCCTTGGACGTGAGAGCCGGATTGGCAATCACCTGCTCAACGAGAGCCGGCAATTCGACATCGCTGGCAAAGCGCAGCGCGACGTAGTGTCGCGGGCGCAGCGTGGTGATGGCACGCGCG
KOK=        74
KK=  440551  LL=  441690  Z=    4.55  JJ=  440521  DL=  1140
A===      111      112      113      114      121      123      124      131      132      133      134      141      143      144      211      213      214      223      224      231      233      234      243      244      313      314      323      333      334      343      413      433
B===      222      122      422      322      212      412      312      242      142      442      342      232      432      332      221      421      321      411      311      241      441      341      431      331      424      324      414      444      344      434      423      443
RRR=   14.216   -0.089    1.089   -0.680   -1.851   42.121    3.240   -0.063   -2.160    9.743    8.783    0.089   -0.740    1.388    0.107   -1.995    0.463   47.339   -0.001    0.463   -0.178   -2.383   -1.958    1.079    0.853   52.526   25.288   -0.008    3.602    3.602   19.718   26.832
X1==    4.005   -0.050    1.553    0.894   -1.028    7.146    2.253    0.088   -1.416    5.061    3.055   -1.350    0.869   -0.710   -1.028    1.438   -0.659    4.797   -0.008   -0.703    1.174    1.810   -1.383   -0.790    0.240    3.602    5.869   -0.279    1.828    1.828    5.788    7.441
X2==    3.550    1.801    0.701   -0.761    1.801    5.894    1.438   -0.717    1.525    1.925    2.875   -0.066   -0.851   -1.956   -0.104   -1.387   -0.703    9.869    0.088   -0.659   -0.152   -1.317    1.416   -1.367    3.554   14.583    4.309    0.028    1.970    1.970    3.407    3.606
CD1=        5        1        4        3        0       12        5        2        0       13        9        0        5        2        0        4        1        9        2        1        6        7        1        2        4       10       15        6       11       11       14       25
CD2=        5        3        3        1        3       10        4        1        4        7        9        2        2        0        1        0        1       15        2        1        3        1        6        1       10       31       11        6       11       11       10       15
GTCGCCAACGATCAGCTCTTTGGCGTTCTGGCGATTACGCGCGATGCCGGGCACCCGACGTTCGACGAAACGGACGAGGAACGTCTGGCCGTCATGGCCGACCTCGCGGCGCTCGCACTGTGGAAGGCACGGCTGCTCGAAGACGCACAGTCGGCCGATGCCGCCAAGACCAGCCTGTTGGCTACGCTGTCTCATGAACTGCGCACACCGCTGACCGCGCTCGAAGGCTATGGCGAGCTGCTCGAGGACGAAATCCTGGGGCCACTTTCCCATGAACAACGGGATGTCATCACCAGGCTGCGCACCGTTGGTCGCCACCTCGGCTCCCTGATCGAGGACATTCTCACGTACGCCTCGCTGGAGGCCGATCGGTTGACCGCACGCCCCAGTGCTGTGCGTCTCGACGAGCTGCTGGATTCCCTGCACCCGTTTCTCGAACCGCTGGCCCGCGAAAAAGGCATCGACTTCGTGATCGATCCGGAAGGCGGCCTGCCGGGTATGCACACCGACGAAGCCAAAGTGCGGCAGATTCTGCTGAATCTGTGCCAGAACGCCATCAAGTTCACCGAGAGCGGCAGCGTCACCCTGCGGGTCTCGCGTGGGTCTCCCATGCCGGATGGCGGCGTCAGCCTGCGGTTCGCCGTCAAAGACACGGGAATCGGTATCGCGACCGCCGATCTCCAACGTCTCTTTCGCCCCTTCTCCCAGCTAGAGGACGTCCCGACCCGGCGACGGGGGGGAACCGGGCTCGGTCTGTACATCGCCCGTCGGCTGGCCACGCTGCTCGGTGGACGTATCGAAGTGGTGTCGCGCCCCGGCGAAGGGTCGGTGTTCACACTGGTGCTGCCCGTGCAGGCGTGAGTGCCGTCCGGCGCGAACAGGCCCCGGTGTGAATACCTGAGTGCCTAGGGCGCCAAACGCCGTTTACATTCCCATTTTATGTCAGCCATCACGAGCGTTTTCAACGACGGCATCTTTGCCGAGCAGTTCGAGCGGTATCGTCGCGACCCGGCGAGTGTCGACGAAACCTGGCGTCAGTACTTCCGCATGGCCGAGTCGCTGCTCGGTCAGTCGGCCGCGAGTGCACCGGCCGCCGCAGGTGCGACGACCGATGTGGCCTATCTGCAGAAAGTCGCGGGC
KOK=        75
KK=  441751  LL=  442350  Z=    5.71  JJ=  441421  DL=   600
A===      111      112      113      114      121      123      124      131      132      133      134      141      143      144      211      213      214      223      224      231      233      234      243      244      313      314      323      333      334      343      413      433
B===      222      122      422      322      212      412      312      242      142      442      342      232      432      332      221      421      321      411      311      241      441      341      431      331      424      324      414      444      344      434      423      443
RRR=    0.099   -0.161   -3.850    5.621   -1.737   38.773    5.325    0.215    1.083   11.900   11.799    1.006    1.862    1.862    0.395   -1.834    1.071   70.727    1.083    1.083    0.889   -1.203    0.846   -0.097    9.351   -3.203   17.730    0.414   -1.746   10.277    9.302   26.101
X1==    0.194    0.289    4.238    4.978   -0.711    6.558    2.647   -0.236   -1.061    2.881    2.762   -1.156   -1.452   -1.484   -0.711    1.796   -1.084    7.018   -1.017   -1.061   -1.333    0.880   -1.362    0.072    1.447   -0.750    4.771   -0.638    0.992    4.377    3.464    4.941
X2==    0.510   -0.555   -0.908    1.129    2.445    5.912    2.012   -0.908   -1.021    4.130    4.272   -0.871   -1.282   -1.255   -0.555   -1.021   -0.988   10.078   -1.065   -1.021   -0.667   -1.367   -0.622   -1.338    6.462    4.272    3.716   -0.649   -1.760    2.348    2.685    5.283
CD1=        1        1        6        7        0        8        4        1        0        6        6        0        0        0        0        3        0        8        0        0        0        3        0        2        4        1        8        2        5       11        7       12
CD2=        1        0        0        2        3        7        3        0        0        7        7        0        0        0        0        0        0       12        0        0        1        0        1        0       10        7        7        2        0        7        5       12
CTTGGCGCGCCGCCGATCGGTGCCGACGAACTGGCGCCGGGCTTCCATGGGCTGACCGAAGACGATCTCGCCACGATCCCCGGTGCGGCGATCGGCGATGATCGTTATGCGACGGCCAAGGATGTCATCGCGCGCAAGCGTGAGGTCTACACCACGCGCATCGGCTACGAAGTGTGGCACCTCGAGGTGAACGAGGAGCGTAACTGGTTCCGTCATGCGTTCCGCGCCGGCGAACTCACACGCCCGCTCACCGTCGACGAAAAGAAAGCCGTGCTGCGTCGCCTCAACGAGGTCGATGGGCTCGAACGCTTCCTGGGTCGCGCCTATCAGGGCTACAAGCGCTTCTCGGTCGAAGGCAACGACACGCTTGTGCCCATGCTCGACGAGATGATCAATGCCCTCGGCAAGTCGGGTGCCGAAGAGATCGTGATCGGCATGGCCCACCGCGGCCGCCTGAACGTGCTGACCAACGTGATGGGCAAGCCGTTCGAAACCCTGTTTGCCGAATTCGAAGGACGTCACGATCATGCCGACGAAACGGCAACGGGTGACGTGAAGTATCACGCCGGCTTCACCGGTGTGCGTTCGGTGGATGGTCGC
KOK=        76
KK=  455941  LL=  456270  Z=    5.83  JJ=  455161  DL=   330
A===      111      112      113      114      121      123      124      131      132      133      134      141      143      144      211      213      214      223      224      231      233      234      243      244      313      314      323      333      334      343      413      433
B===      222      122      422      322      212      412      312      242      142      442      342      232      432      332      221      421      321      411      311      241      441      341      431      331      424      324      414      444      344      434      423      443
RRR=    0.058   -0.104   -0.792   -0.586   -0.104   -0.547   -0.599    0.061    0.236    0.779   -0.414   -0.625    1.298    5.208    0.058    0.236    0.236    0.236    0.236    8.683    0.015   10.069   72.531   14.969   -0.170    0.804    0.015   -0.163    4.417    2.635   -1.633    1.211
X1==   -0.544    0.643    3.083    2.139    0.643    1.397    1.435    0.083   -0.603   -1.259   -1.218   -0.861    3.818    4.017   -0.357   -0.603   -0.565   -0.396   -0.371    5.397   -0.016    5.047    6.047    3.106   -0.445   -1.218   -0.016   -0.385    1.011    2.314   -1.218   -0.943
X2==   -0.107   -0.162   -0.257   -0.274   -0.162   -0.391   -0.417    0.743   -0.391   -0.619    0.340    0.726    0.340    1.296   -0.162   -0.391   -0.417   -0.596   -0.635    1.609   -0.943    1.995   11.995    4.820    0.381   -0.660   -0.943    0.424    4.369    1.139    1.340   -1.284
CD1=        0        1        4        3        1        2        2        1        0        0        0        0        6        6        0        0        0        0        0        6        1        6        7        4        1        0        1        2        4        6        0        1
CD2=        0        0        0        0        0        0        0        1        0        0        1        1        1        2        0        0        0        0        0        2        0        3       13        6        1        0        0        2        7        3        2        0
CTCTCACGCTCTCCACGGCCGATGTGCTGCGCAGCACGGCGGTGGCGCTGTTGCCCAAGCCCACGCCACCGACCACGCTCGATGCCACGTTGCGCATGGCCGTCACGCGTGCGCGCGAACTCATCGAAGCCCGTCGGGAAGCGGCGGAGGCCAAGCAGCAGCTCGAGGCCCGCAAGCTCATCGAACGGGCGAAGGGCATCCTCATGCGTCGCACGGGCAGCAGCGAACAGGAAGCCTATCGCATCATGCAGCGCAGCAGCCAGGATCGCTCGGTGCGCATGGTGGATATCGCGAAGGCCGTGATCGACAGCGAACCCGGCATGAAATCCT
KOK=        77
KK=  459991  LL=  460710  Z=    4.51  JJ=  459721  DL=   720
A===      111      112      113      114      121      123      124      131      132      133      134      141      143      144      211      213      214      223      224      231      233      234      243      244      313      314      323      333      334      343      413      433
B===      222      122      422      322      212      412      312      242      142      442      342      232      432      332      221      421      321      411      311      241      441      341      431      331      424      324      414      444      344      434      423      443
RRR=    0.443    0.109   11.335    0.376   -0.183   -5.222   -1.322    4.147   -2.003    0.620   10.581   12.609    7.825   -0.879    0.443    1.217    1.217   -0.946   -1.342   23.224    1.374   34.640   28.519   27.688   19.846    0.647    1.374    1.176   27.398   -0.715    0.053    0.413
X1==   -0.714    0.292    2.685   -0.375    0.292    4.590    1.310    2.685    1.760   -0.618    5.086    6.308    3.762    1.802   -0.708   -1.070   -1.206    0.829    1.324    5.534   -1.357    7.113    5.118    4.190    2.360   -0.875   -1.357   -1.141    2.780    1.201   -1.538   -0.378
X2==   -0.620    0.375    4.222   -1.001   -0.625   -1.138   -1.009    1.544   -1.138   -1.004    2.080    1.999    2.080   -0.488   -0.625   -1.138   -1.009   -1.142   -1.013    4.197   -1.012    4.870    5.572    6.608    8.409   -0.740   -1.012   -1.031    9.853   -0.595   -0.035   -1.092
CD1=        0        1        4        1        1        6        3        4        3        1       10        9        8        6        0        0        0        2        3        7        0       13       10       10        5        1        0        1        9        6        0        3
CD2=        0        1        6        0        0        0        0        3        0        1        5        3        5        1        0        0        0        0        0        6        1        9       10       10       16        1        1        3       24        3        2        2
CGGAACGTGCGGCGGCGGCGAAGATCGTGACCGAGCTTGCACGGGCCAACGATCTGGTGGCCACGGGTTTCATCGAATGCCGCGCTGGCGCCACGGCACTGGCCAACTCGAAGGGGCTGTTTGCGTACGACGCGTCGGCCTCGGTGTCGATGACGGCGACGGTGCGTTCGCCCGATGGCACGGGTTCCGGCTGGGCGTGCACCGATGGCAACAGCTTCGGTGAACTCGATCCCAAGCAGCTCGCCGCCACGGCGGTGCAGAAGGCCAAGGATTCGCGCAATCCGGTGGCGATTGAACCGGGTCGCTACACGGCCATTCTCGAGCCGACGGCGGTGGGCAATCTGGTGCAGCTCATTCCGGGTGCCATGCAGGCACGAGCGGCAGACGAAGGCCGTTCGTTCTTCTCGAAGCCGGGTGGTGGCAACAAGATCGGCCTCAAGGTGGTCGACGAACGTGTCACGCTGCTCACCGATCCGGCGGACTCGCCGAGTCTGAGCGGTGGGTATGACAACGACGGTGTGCCACTCGAGAAGGTGGTGTGGATCGAGAACGGGCTCGTGAAGAACCTGAACTACGATCGTTTCTGGGCCCAGAAGCAGAACGTGCCGGCCACGCGTGCCGGTGGTGGTGGCTTCGGTGGCACGCGTTCACTGCGCATGCTGGGTGGCTCGTCGAGCATCGCCGATATGATCAAGAGCACCGAGCGTGGTGTGCTGGTCA
KOK=        78
KK=  462811  LL=  463530  Z=    4.80  JJ=  462421  DL=   720
A===      111      112      113      114      121      123      124      131      132      133      134      141      143      144      211      213      214      223      224      231      233      234      243      244      313      314      323      333      334      343      413      433
B===      222      122      422      322      212      412      312      242      142      442      342      232      432      332      221      421      321      411      311      241      441      341      431      331      424      324      414      444      344      434      423      443
RRR=    0.071    0.385    6.653    0.051   -4.129   25.303   -1.500   -1.634    0.055   12.017    0.889    1.281   -1.311    2.243   -0.245   -0.279    1.281   10.410    5.920    0.317   -0.907    1.157    0.056    2.636    5.534   58.962    4.083    0.613   -1.098   12.993   -2.793   16.647
X1==    0.310    0.315    1.623   -0.159    5.315    6.210   -1.084   -1.110   -0.191    2.651    2.059   -1.088   -0.749   -1.422    0.315   -0.191   -1.084    2.570    2.664   -1.106   -0.784    0.668   -0.036    0.738    4.717    7.675    1.290   -0.416    0.719    2.848   -0.749    6.574
X2==    0.229    1.223    4.099   -0.319   -0.777    4.075    1.384    1.472   -0.286    4.533    0.432   -1.177    1.750   -1.577   -0.777    1.458   -1.182    4.050    2.222   -0.286    1.157    1.732   -1.551    3.570    1.173    7.682    3.166   -1.476   -1.527    4.562    3.728    2.532
CD1=        1        1        3        1        6        8        0        0        1        6        5        0        1        0        1        1        0        4        4        0        1        3        2        3        9       13        4        3        5        9        1       16
CD2=        1        2        6        1        0        6        3        3        1        9        3        0        5        0        0        3        0        6        4        1        4        5        0        8        4       14        7        1        1       13        8        9
GGTGGTTCGCAGCCAGCGGTTCCAGCGGCTTTCGATGGTGGTCCACAGGCCAAGGCTGCCTTGCTGCACCAGATCGGCACGCACCATGTCGGTGAACGCACGGTTCTGTGTGCGGGCCAAGGAAACATCGGCATCGTCGAATCGGCCCTGCACGCCGTAACGCACCAAGTGCTGCATGCCACCCAATGGCAGGATGCGCTGCTGCTGGAGATTGAGACCGAAGATCGCGCGATCGTCGCGTTGGCGGATCTGATCTCCGCCGTCTTCGTTGTCGAGGTAATACGTGAAGTTCGAGAACAGTTCGAAATCGTACCGTACGGCATACGCCTCGAGTTGAGTGCGTGTGGTGCCGGTGGTGCGTGTCCAGTCGAGTGACAGGCTGTGGCGGGCCGTGGAGCCACCTAACGACGGGTCGATCTGCCCAAACCGGTTCACGGCGCCAACATCGACCACCCGCTCGGGGATCTGATCGGACGCGTTCCAGTGATTGAGATAGCTGAGCCCCAACAGCGACAGGCTCTGCTCGCGACCTTGCCACGAATACCGCGCCACGGCCGAACGTTTTGCCAGGCCCTGCGCCACCTGCCATGGGCCGTCATAGCCCTTGGCCTCGCCGCCAATCAGCATGGTGTGCGCACCACGCGTGCGACTGCCGGCCAGCACAGCGCGTCGATAGCCCCATGCCCCACCTTCAACCTGCGCCAGCGCCCGTGGCAGGGA
KOK=        79
KK=  464791  LL=  465870  Z=    5.51  JJ=  464761  DL=  1080
A===      111      112      113      114      121      123      124      131      132      133      134      141      143      144      211      213      214      223      224      231      233      234      243      244      313      314      323      333      334      343      413      433
B===      222      122      422      322      212      412      312      242      142      442      342      232      432      332      221      421      321      411      311      241      441      341      431      331      424      324      414      444      344      434      423      443
RRR=    0.237    0.012   -1.989   -0.872    1.057    8.723   14.229    7.025    4.798   -1.224   12.805    2.124    7.403    2.209    1.057   -3.058   -0.157   -0.231   -0.666    8.723    1.455   17.651   53.550   35.030    5.320    0.336   -0.624   -0.116    3.503    3.813   -0.888    2.298
X1==   -0.280    1.772    4.021   -0.796   -1.065    2.355    3.813    2.647    1.612    1.899    4.567    1.939    1.875    1.314   -1.065   -1.360    0.114   -0.451   -1.261    2.355    1.184    5.239    7.567    5.781    1.359   -0.279    1.768   -0.286    1.394    1.819   -0.818    1.819
X2==   -0.847    0.007   -0.495    1.095   -0.993    3.704    3.732    2.654    2.976   -0.644    2.804    1.095    3.949    1.681   -0.993    2.249   -1.383    0.513    0.528    3.704    1.229    3.369    7.077    6.060    3.916   -1.204   -0.353    0.407    2.512    2.096    1.086    1.263
CD1=        1        3        8        1        0        5        7        6        4        7       12        5        7        6        0        0        2        1        0        5        5       12       16       13        6        3        6        5        9       10        2       10
CD2=        0        1        1        3        0        7        7        5        6        2        8        3       10        6        0        5        0        3        3        7        6       10       17       15       10        1        3        7       12       11        5        9
GCCATGTCGTGCACGATGCGGGCAAGCTGCGCCATGGGCATGCCTTCTTCGATGACAAATCCCACCGTGAGCACCAGCGGACGTGCCCCACTCATCGCGAGATCGTTCACCGTACCATGCACGGCCAGTGAACCGATCGTGCCACCGGGAAACTCCAACGGCTGCACCACGAACGTATCGGTGGTATAGGCGATGCGGGATCCCGGCAGCGTGAGCACGGTGGAGTCGGTGAGCGCACTGGTATCTCCCGGCGCAAACGCCGGACGGAACAGGTGTGTCACCAGTTCGGCAGACAATTGCCCGCCGCCGCCATGGCCCATCACGATGGTCGGATAGTCCCGCAAAGGCAGTGGGCAGCTCCATTCGTCGAGCGATACGGCGGTGGGCTGCTGCGCGACGGTGGTGGTCATCGCGAGGTCCCCGCGCGCTGCAACTGCACGGTGCGCCCATAGTTGAAATACGCGGCGCAGGCGCCTTCACTGGACACCATGGTGGCCCCCAGTGGGGTGCGGGGGGTGCACTGCTCACCAAACGCCGAACAGGTCGGAGGTTTGATGGTGCCTTGCAACACCTCTCCGCTCCGGCAGAGCGCAGATTCCTGCGTGTGGATGCCGGTCACGTCAAAACGATACTCGGCATCGTAGTCGCGATACGCCTCGCTGAGGCGCCACCCGCTGTTGGGAATCACTCCGATGCCTCGCCACGCGCGGTCGCTCACGGTGAACACTCGCTCCAGCAGCTCCTGCGCCGGACGATTCCCGTCGAAGGTCACCACACGGGCGTAGGCATTCTCGACCACGTGCTGTCCATGCTCGAGCTGGGCGATGGTGCGCCGGATGCCTTCAAGCACGTCCAGCGGCTCGAAACCGGTGATGACGATGGGTACACGGTGCATCGAAGACAGCGCAGGATACTGCCAGAATCCCATCACACTGCACACATGGCCGGCGGCGAGAAACGCCTGCACACGATTGGTGGGAGACCGCATGATGGCGTCGATGGCGGGCGGCACCAGCACATGGGAGACCAGCATCGAGAAGTTGTGCAGTCGCTCCAGCTTCGCGATGTGCACCGCCATGG
KOK=        80
KK=  470281  LL=  471390  Z=    6.83  JJ=  470281  DL=  1110
A===      111      112      113      114      121      123      124      131      132      133      134      141      143      144      211      213      214      223      224      231      233      234      243      244      313      314      323      333      334      343      413      433
B===      222      122      422      322      212      412      312      242      142      442      342      232      432      332      221      421      321      411      311      241      441      341      431      331      424      324      414      444      344      434      423      443
RRR=   -0.610    2.047   -1.453   -0.020    1.005   73.638   27.768   -0.630    0.847   -1.029    9.321   -0.718   -0.825    1.734    0.961   -0.528    1.854   11.561    0.164    3.774    1.159    1.842    9.723    4.673   15.665    2.814    4.959   -0.471    4.008   11.613    2.872   13.703
X1==    0.744    1.934   -0.764   -0.019    0.949    9.790    4.719    1.317   -1.359   -0.371    2.897    1.394   -0.842   -1.332   -1.021   -0.616   -1.335    4.307   -1.244    1.614    1.558    1.079    1.651    2.909    9.599    1.829    2.120   -0.614    1.495    4.332    0.760    3.521
X2==   -0.819    1.058    1.902    1.043    1.058    7.522    5.885   -0.478   -0.623    2.771    3.218   -0.516    0.979   -1.302   -0.942    0.858   -1.389    2.684   -0.132    2.339    0.744    1.707    5.888    1.606    1.632    1.539    2.340    0.768    2.681    2.681    3.777    3.891
CD1=        2        3        1        2        2       15        8        4        0        3        9        4        2        1        0        1        0        7        0        4        6        5        6        8       22        7        7        5       10       17        5       15
CD2=        0        2        4        3        2       12       10        1        1        8        9        1        5        1        0        3        0        6        2        5        5        7       15        7        6        6        8        8       13       13       10       16
ATCGGTTGGGGGCGGATCATGAGATATCCGTGAAAGAGTGCGTCGTCATCTGCGTCGTCATCGACGAAGCCGGGACCAGCGCGACGCGCAGGGCGCCACGCTCATCGTCCCAGAATGCCGGCAGGTCGCCCGTGGGGCCGTCGTCGTGCAGGACCTCGCGTACGAGCACGCTGCGATCACCGGCCGGGTTGCGCTGCTTGAGCAACAAGCCACCACCGCCTGGTCCACGGGTGGGCAACAACCAGAGTTCATTGCCACGTGGCATGGCCAACAACGTGTCGGCGGGAAAGAAGCGCTGCGCGAGTGATACCGGCAGCACGAGGTATCCGTCACTGCGCAATTGCACCGTGAACGGCGTGGCGTTGGAGGTCATGACACGGCCTCCTGCACCGCGATGGCGGCATCCACTTCCTGCATCAACAGGTCGGCCACGCGATGCATGGCCGCATCGATGGCCGGTGAGAGCGGCGCACCGGGATCGAACTGGGCTCCTTCGATGAGCCACACGTCGATACGTGGCGGGTAGTCTTCCTTGAGCGCCCACCGCGCGAACGCCAATGCGTGATCCCAGCGAAATGCATGCAGGTTCACGCCGGCCAGCGGCGGGGTTTCCGCGTCACGCCCATCCAGTCGGAAAATCGCGCCGGGTTCGGAGCCGCTGCGGCAGGCGTCCACGATGATGACGTGTGGCACGCCCCGCATCTGAAATCCGACATCCATCCCGCCCGTTCCACCGTCGGCACAACGCACGCCGTGCGGCACCCCTCGATCCCAGAGGTGCCGCACGAGAATGGGGCCGACCGCATCGTCGCCGCGCAGCAGGTTGCCGCAGCCAACGATGAGTACGCGGACCGAATCGTTCATCGAGACCTCATGCTCCGCCCCTCAGCCCATCTCTCCTATGCGGAAACGGGAGAGCTCCTTGCCGGTCTTTTCGTCATAGGCATGCACCGTGCACACGAGGCAGGAATCGTACGAACGGGCCACATGTCCCATCTCGATCGGGTCGGTGGGATCCTGAATTTCGGCGCCGATGAAGGCCGCCTCCATGGGGCCATGACGGCCCAGGCGATCGCGCGGTCCGATATTCCAGGCCGTCGGGGTGATCAC
KOK=        81
KK=  476401  LL=  477510  Z=    4.93  JJ=  476401  DL=  1110
A===      111      112      113      114      121      123      124      131      132      133      134      141      143      144      211      213      214      223      224      231      233      234      243      244      313      314      323      333      334      343      413      433
B===      222      122      422      322      212      412      312      242      142      442      342      232      432      332      221      421      321      411      311      241      441      341      431      331      424      324      414      444      344      434      423      443
RRR=    0.003    1.462    5.799    3.438   -0.320   39.338   11.743   -0.067   -0.204    1.353    0.361    1.190    1.546    0.214    1.245    0.532    1.088    9.749    0.089    0.837    6.234   13.459   18.077    0.113   12.471    2.727   22.475    0.040    1.355    2.541    3.893   12.755
X1==    0.373    0.531    2.281    1.073    3.095    6.653    4.069   -0.290   -0.133    0.560    0.125   -0.891    2.729   -0.330   -1.178   -0.812   -0.771    2.889   -0.653    0.545    2.969    5.293    3.095    0.423    5.161    4.812    4.587   -0.089    1.665    0.835    1.687    2.910
X2==    0.007    2.755    2.542    3.203   -0.104    5.913    2.886    0.231    1.534    2.416    2.887   -1.336    0.567   -0.649   -1.056   -0.655   -1.412    3.374   -0.136    1.534    2.100    2.543    5.841    0.268    2.416    0.567    4.900   -0.448    0.814    3.045    2.307    4.383
CD1=        2        2        6        4        5       12        8        2        2        5        4        1        9        3        0        1        1        6        1        3        9       13        9        4       14       13       12        6       10        8        7       13
CD2=        1        4        5        6        1       10        6        2        4        7        8        0        4        2        0        1        0        7        2        4        7        8       14        4        7        4       12        4        7       12        7       15
CGAGGAGCAGGACAGCACCGGCATGCCTGGCCGAACGGATGCGATGGCAGCTTCCGCGGCTTCGCGGTTGAACTCGCAGGCCACGGCAAGATCGGACTTCGTGACCATCGCGATGTCGGCCGAGTTGAACATCGTGGGATACTTGAGCGGCTTGTCCTCGCCTTCGGTCACGGAGAGCAGCACCAGCCGCAGCGCCTCGCCAAGATCATACGAAGCTGGGCACACGAGATTGCCCACATTTTCCACGAAGAGCACCTCGATATCCTCGAGTGCCCATCCGTCGAGATGGGCATCGATCATCTCGGCCTCGAGGTGGCAGCGTCCGTGGGTGTTGATCTGCCTGACCGGCGCCCCGCTGCGCGCCAGGCGCTGCGCGTCGTTGTCCGTCTCCAGATCGCCGACCAGTGCTGCCACCCGCACGCCACGCTGGTGCAGCGCTGTGAGGGTCCATTCGAGGAAAGCCGTCTTTCCTGTTCCAGGACTCGACACGAGGTTCACCACAAAAACACCGGCGGCCTCGAACCGTGCGCGCAGGCCATGTGCCAGCTCGTCATTCTTGCGAAGAATGCCGGCACGCACGGCAACGATGCGCGACGTGGGCATGGTGGAGGTCATGCAGGGATCTCCGGCGCCTGGGATGCACCCAGTGCTGACGTGTCGTGGTCGATGGAATCGAAGTCGGTCGATGCACCGTCGTCGATTTCCAGACCGGTGATGTCCAACTCACGTCCCCTTCGGATATCGCCGCTCGGTGTATCACAGACCGGGCAACGGAATCGGTTGACTCCCGGCAACTCGTGAATCGCAGCACAGGGTGCGCAATGAATGGCAATCGGAATATCCTCGATCACCAGCCGTGATCCCGCGAGCGGCGTGTCGGCAGCCACCAGCTCATAGGAGAACAGCAGCGCCCCCGGCTCGATACCGGAGAGTCGTCCTATCGCAAGGTATACCACACGAACGGACGACGCGCCAAGCCGACGCGCTTCCGCACCGGCCACATCGACGATGCTCTGAGCGATCGACAGTTCGTGCATGATGTGAGTGGATCAGCGGCCAAGTTTTTGCCCGTACGCTTTCGAAGCGTGCAGGGCAAAACTGATCGCCCGA
KOK=        82
KK=  480601  LL=  481710  Z=    6.43  JJ=  480541  DL=  1110
A===      111      112      113      114      121      123      124      131      132      133      134      141      143      144      211      213      214      223      224      231      233      234      243      244      313      314      323      333      334      343      413      433
B===      222      122      422      322      212      412      312      242      142      442      342      232      432      332      221      421      321      411      311      241      441      341      431      331      424      324      414      444      344      434      423      443
RRR=    0.155    1.132    1.476    0.197   -1.206   29.977    5.068   -0.501    0.163    4.515   10.622   -0.151    1.028    0.413    0.832    0.772    1.759    0.652    1.075   31.354   -0.051   17.060    7.528   28.405   23.048    3.552   -2.292    0.286    4.467   19.594    3.552    1.522
X1==    0.468    1.183    1.712   -1.165    1.183    6.182    1.348   -0.149    0.164    3.456    4.731   -0.301   -1.141   -0.228   -0.817   -0.589   -1.446    0.768    1.028    7.687   -0.456    7.363    4.509    8.290    3.456    2.969    2.103   -0.660    2.235    3.438    2.969    0.632
X2==    0.331    0.956    0.862   -0.169   -1.019    4.849    3.760    3.355    0.998    1.306    2.245    0.502   -0.901   -1.807   -1.019   -1.312   -1.216    0.849    1.045    4.079    0.113    2.317    1.670    3.427    6.669    1.196   -1.090   -0.433    1.999    5.699    1.196    2.410
CD1=        1        2        3        0        2       10        4        1        2        8       11        1        1        3        0        1        0        4        5       12        3       20       14       24        8        8        8        4       12       15        8        8
CD2=        2        2        4        2        0        8        6        8        3        7        8        3        2        0        0        0        0        2        2        7        3        6        5        7       18        6        1        6       11       20        6       12
AATCGCACGCAGGACGCGTGGGCGGATGCCATCGCGCCGATTGCCTGGCATGTGCACGACGCGGTGGCCCGTGTGGTGGTCGATATCGCGCTGCGTGTTCGCCGGGACCACGGCACGAACCACATCGGCCTCACCGGTGGGGTCTTTCAGAATCAATTGCTCTCCACGCTCACGGCCCGTGCGCTCGAAACCGATGGCTTCGAGGTGCTCCAGCATCGTCGCGTGCCGTGCAACGACGGTGGCCTGGCACTCGGCCAGGCGTTGATCGCTGCGCACGCGACACAGAAAATGTCACCGACGTCATCGACGTCACGACTCACTCATCACCTGGCACGGTGACCGTCATGATCTCGCTCCTGCTGTCCGCCATCGGTGTCGGCTTTCTCGTCGGGTTTCGTCATGCTTTCGAGCCGGATCACCTCGCAGCGGTCACCACATTGGCCACACACGATGGTGGGCTGCGGCGCGCCGCACGGCTCGGTGTGTCGTGGGGCGTGGGCCATACCCTGAGCGTGGGATTGGTGGCGTTGGTGCTCATCGCACTCGGTGTGCAGGTGCCCGATCGGTTCTACGCGACGGCGGAACTCGGGGTGGCGCTCATGTTGCTGGTGTTGGGTGTGGGTTCCATCGTCGCCGAGTCGCGCCGACACCGTTCATCGCAGGGGCGGCCGCATCGTCTCGCGCACGATCAGATGGCGCATCACCACCATGTTGCCGTGGGGAGTGGATTCAAGGCGCAGTTGCGGGCGCTGGGTTTTGGCGTGCTGCACGGATTGGCGGGCAGTGGCGCGGTGATCGTGCTCATCATCGCTGCGGCGCCGAGCGCTCGTGACCGCACGTTCTACCTGCTGGCGTTTGGTGTGGGCACCGTGGCAGGGATGTCCCTGGTGTCCGCCCTGTCAGGGGCGACGACCAGTGTGGTGGGTCGGCGTCACGCAACCGCGGTACACTATCTGCGCCTCGGCGCGGCCATGTTGAGTGTCGTGGTGGGACTCATGCTCGGTGGCGGCGTGATCAGGGAGTGGTGATCGCTTCCGATCGCATCCACTTGACGCGGGAATAGACGATCCCGAATCCCGCGCGCTGGGCATTTTTCTGTGAGGTGGTGCC
KOK=        83
KK=  481831  LL=  482760  Z=    6.17  JJ=  481621  DL=   930
A===      111      112      113      114      121      123      124      131      132      133      134      141      143      144      211      213      214      223      224      231      233      234      243      244      313      314      323      333      334      343      413      433
B===      222      122      422      322      212      412      312      242      142      442      342      232      432      332      221      421      321      411      311      241      441      341      431      331      424      324      414      444      344      434      423      443
RRR=   -0.023   -0.055   -0.662   -1.559    0.069    4.658    0.929    9.182    0.611    0.841    4.033   -0.102    2.224   -0.724    0.830    1.629    1.629   38.868   -0.051   12.069    0.866    3.277    9.027    3.486   21.955   14.854   13.116   -0.089   -0.005    2.387    0.333   10.949
X1==    1.185   -0.885   -0.391    1.191    1.115    4.290    0.260    3.749   -0.477    0.210    1.351   -0.433    0.745    0.662   -0.885   -1.272   -1.298    6.298    0.141    3.496    0.657    2.320    6.393    1.634    6.392    6.200    3.031    0.088   -0.004    1.813    0.139    2.721
X2==   -0.019    0.062    1.692   -1.309    0.062    1.086    3.574    2.449   -1.281    4.012    2.985    0.235    2.985   -1.093   -0.938   -1.281   -1.255    6.171   -0.365    3.452    1.317    1.412    1.412    2.134    3.435    2.396    4.327   -1.014    1.317    1.317    2.396    4.023
CD1=        2        0        1        3        2        7        2        6        1        3        5        1        4        4        0        0        0       10        2        6        4        7       14        6       13       13        8        5        5        9        3       11
CD2=        1        1        4        0        1        3        6        5        0       10        8        2        8        1        0        0        0        9        1        6        5        5        5        6        9        7       10        3        8        8        7       14
CAGCAGGGCCACGCCTTCGTGCAGGTGGAGTGCGCCCGCTGCCACAGCCGTGCCGTCGAGTTCCGCCACGAAACAATGCGTGTCGGCGGCTCGCGCGTTGACCTGCCCCAATGCGCGGATGAACGGCACCAGTTCAGCGCTTTCGCTGCTCCACCCTTCGGCCGACAGATCTGCCCAGCTATCAGCCTCGTCGAGGGTTGTGCGACGCACAACAAGCGGACGGTTGTGTGCCGAAGGGGTGTCGGCACTGCCGGAGAGCGTCTGACACAGCACCTGTGACCATTCGATCGGCTGATAGCCACGTGCGCCAAGCAGCGGGAGCACACCGGGATCGGCCATCACGCAGATCTCGTGCATCACCTCGCTGCCGCGTGATGTGAAGAATGTTTCCAGTTGCTCGAGCTGGGTTGGCGTCACATCGGAGAACAGTCCGAGTCCGAAGGTCTGGGTGAGCGGCGAGCCGACCCCGTCGAACATCGCCCAGGTGCCGTCCACGTCGCACCGGGTGGCGCCGAGTGCAGGGGTCAGCGAAGCACGGGCATCGACGAAGGCCGCGTTGGCGTGGGCTTCGCAGCGCTCCAGGCGGCGGGCGAGCACACGATCGGCAAGTATCAGCATCTCTGGGCTATGGGGCATGGTTCTATATTTACCTCATGATCCTGCTTCGTGTCACTCAAAGCCTCGACAGTGCATCGCGAACGGCGGCGTCTGCCGTCGAGGCGCCAGCGCCGTATTCGGGGGGTGGGTTGCCGAAGGGCGGCATCATGATCGTGATCAGCGTGGCGTTGTACATCCTGCCCACGTTGCTGGCCTGGAAGAGTGGGCACCCGCGCTTTCGCAAAATTGCCCTCGTCAATCTGCTGCTGGGCTGGACCGTGATCGGTTGGATCGCCGCCATGGTCATGCTGTACATCTACACACCTCCCCCCG
KOK=        84
KK=  486781  LL=  487920  Z=    8.18  JJ=  486721  DL=  1140
A===      111      112      113      114      121      123      124      131      132      133      134      141      143      144      211      213      214      223      224      231      233      234      243      244      313      314      323      333      334      343      413      433
B===      222      122      422      322      212      412      312      242      142      442      342      232      432      332      221      421      321      411      311      241      441      341      431      331      424      324      414      444      344      434      423      443
RRR=    1.153    1.195    7.793   -0.901    1.195    9.719   77.394    2.203    4.035    8.970    5.843   11.965   12.148    0.567    0.027   -1.238    0.941    0.972   -1.247    0.116    0.153   26.757   14.413    2.242    6.851   -0.815    0.144   -0.939    3.191    7.595    0.682    0.528
X1==   -1.232   -1.120    2.501    1.671   -1.120    3.770    9.244    2.501    1.565    1.973    3.904    3.613    2.844    1.085   -0.220    0.830    1.422    1.174   -1.292    0.095    0.114    4.070    4.070    1.007    1.973   -0.866   -1.088    1.300    5.017    1.974    0.724    0.236
X2==   -0.936   -1.067    3.116   -0.539   -1.067    2.578    8.372    0.881    2.578    4.547    1.497    3.312    4.271    0.522   -0.124   -1.491    0.661    0.828    0.965    1.222    1.335    6.574    3.541    2.227    3.473    0.942   -0.132   -0.722    0.636    3.847    0.942    2.241
CD1=        0        0        6        5        0        7       15        6        4        7       11        8        9        6        1        3        4        3        0        2        3       10       10        5        7        2        1        8       17       10        5        6
CD2=        0        0        6        1        0        6       14        3        6       12        6        6       11        4        1        0        3        4        4        4        7       17       11        8       10        5        4        5        8       16        5       12
CATTCTCGTGAATGGGGTGGACATCCGGCAGATGCGGCTGGCGAGCTATCGTTCCCGCCTGGCCATCGTGCAGCAAGAAGTGTTTCTGTTCGATGGATCGGTGCGCGACAACATCGCCTATGGGCGCCACCATGCGAGCGAAGAGGACATACTCAGCGCCGCTCGGCGGGCCAATGCCCACGAGTTCATCGAGCGGCTGGTGCATGGTTACGACACGGTGGTCGGTGAGCGTGGTGTGAAGCTGTCAGGGGGACAGAAACAACGCCTCGCCATTGCCCGGGCCATGCTTGCCGATCCGCAACTGCTCATTCTCGATGAGGCCACGAGCAATCTCGACACCGAGAGCGAGCAGCTCATTCAGGCATCACTCGCCGACCTGGTGACCGGTCGCACCACGTTCATCATCGCCCATCGGCTTTCCACCATCCGCCGGGCGGATCTGATTCTCGTACTGCAGGACGGACGGGTGGTGGAGCAGGGCCGCCACGAGGCGCTGATGGCGCGTGACGGCCTCTATGCGTCGATGGTCCGCCGGCAGGATGCGGGGATGATCGACGACTTCGATGCCATCACGACGCTGTCGGCTTCTCCGGCCTGATCATGCGTGGAGCATACTGTTCGAGATCCCGTCCCATGGCCAGTGTTGCGAGCACCAGCACGGCGCTGATCAGAAAGGGTGTGGGTTGCCCGAGTGAATCGTAGGCCGCGCCCAGAATCACCGGGAAGGCGACGCGGGTGATGCCCCCATACGTCTGTTGCACACCCATGTAGAGCCCACGTTCGGTGCTGCTCACCACACGCGACAGCATGGCTGTTACGCAGGGGAACGTGAACGCCGTGCCCAGCGGCAGCATGCCCACGGCCAGCGCCAGCGTGACGTAGTCATGCGACAACGACACACCGGTCAGGCCGATGGCGAGGAAGACCACGCCAATGCGACTGAGGCGCGGTTCGCCCACGCGGTCGACCAGTCGGCCGAGGATGAGTGCGCGGACCACCACACTGAGCACGCCGATGTACATGAAGAAGTAGCCGATCGTGTCGGCTGTGACGCCGAACCGCCAACCGAGAAACAGGGCCAGAATGGCGGTGGTGCCCTGAAACGCACCGATGGCGATGGCGTAAATCAGAATGAGTCGC
KOK=        85
KK=  490051  LL=  490890  Z=    4.94  JJ=  489781  DL=   840
A===      111      112      113      114      121      123      124      131      132      133      134      141      143      144      211      213      214      223      224      231      233      234      243      244      313      314      323      333      334      343      413      433
B===      222      122      422      322      212      412      312      242      142      442      342      232      432      332      221      421      321      411      311      241      441      341      431      331      424      324      414      444      344      434      423      443
RRR=   -0.161   -1.387    0.706    0.795    0.381    4.160    2.601    3.697   -0.228    0.173    0.031   -0.067   -0.661   -1.076    0.585    3.031    0.222    0.020   -4.443   22.492   -0.057    0.130   66.570   24.374    4.277    1.710    0.251    0.659   38.436    6.971   -1.439    0.483
X1==   -0.288    2.110   -0.804    0.167    1.110    1.288    0.747    3.297   -0.379   -0.300    0.054    0.922   -1.132    1.061   -0.890    1.288   -0.174    0.028   -0.795    2.956   -0.248    0.040    7.986    5.912    4.536    0.647   -0.248   -0.347    6.182    3.848   -1.132    0.580
X2==    0.561   -0.657   -0.879    4.768    0.343    3.229    3.483    1.121    0.601   -0.575    0.584   -0.072    0.584   -1.014   -0.657    2.353   -1.275    0.742    5.588    7.610    0.231    3.262    8.336    4.123    0.943    2.646   -1.014   -1.898    6.217    1.811    1.271    0.832
CD1=        1        3        1        2        2        3        2        7        1        3        3        3        1        4        0        3        1        1        0        5        2        2       13        9       12        4        2        5       18       13        1        6
CD2=        1        0        0        6        1        5        6        2        2        1        3        1        3        1        0        4        0        3       11       10        3        9       18       12        3        6        1        0       17        8        4        6
CGGCAAATAGCAGTGTGAAGTTGGCCGCACTGCCACGGAACATCGCAAATGCATCGGCCAGCCTGGGCACGGTGCCTGCGGCAATACCGGGCGTGTGCAGCGTTTCCGGCACATGTAGCTTGGCCGATACGAACCAGTTGAGCAGCGCCAGCACGATGAAATTGAGCATGATCGTGACGATCACTTCACTGGCGCCGAATCGTGCCCGCAGCACGCCCGGTACCGCGCCAACACCGGCGCCGGTCAGCATGGCCGCTGCGACACACACCGGGACGGCCACCACGGCCGGCACACCGGCCGGCAACAACAATCCCATCACGGCTGCGCCAAAACCGCCCGCAGCCAACTGCCCTTCGGCGCCCACATTGAACAGTCCCGCGCGCGCCGCGAAGGCAAACGCGAGACCGGTGCAGGTGAGCGTGGTGGTCTTGTAGAGCACCTGCCCGATGCCGTACGCATTGCCCCAGGTGCCTTTCACCAGCAGTGAGAACACGGCTGCTGGAGCTTCACCAAAGGTGAGAATGAGCAGATCGCCCACCACCGCCGCGATGCACAGCGCCACAATGGGCGGCAGTACGGCTTCCCAGATACCACGATCCACCCGCATGCCGGTATCCGTGCTCATGCCGCGGCTCCCGTCATGAACGGTCCAAGCAACTCGGCGCTGCACGCTGCCCGTGGCAATACGGTGGCAAACCGACCCCCGTACATCACGGCAATGCGATCGGACAATGCCAGCACTTCCGTCAGGTCCGCGCTGATAAGCAGGATGCCCTTGCCAGCGTCACGGGCTGCCCGTAGCTGCGCATGAATGAACTCGATGGCGCCCACGTCCACACC
KOK=        86
KK=  490921  LL=  491460  Z=    4.56  JJ=  490801  DL=   540
A===      111      112      113      114      121      123      124      131      132      133      134      141      143      144      211      213      214      223      224      231      233      234      243      244      313      314      323      333      334      343      413      433
B===      222      122      422      322      212      412      312      242      142      442      342      232      432      332      221      421      321      411      311      241      441      341      431      331      424      324      414      444      344      434      423      443
RRR=   -0.566    2.302   -0.132    2.184    0.231   67.543    3.492   -0.241   -0.045    3.874    1.801    0.010    0.762   -0.221    0.231   -0.150    0.797    9.650    0.171    0.797    0.070   -4.403   -3.419    0.639   -1.194   19.774    4.821   -0.021   -0.833   13.630   -1.251   16.010
X1==    1.421    1.473   -0.041    0.987   -0.527    6.053    3.080   -1.026    0.053    3.047    0.883   -0.012   -0.614    0.176   -0.527   -0.947   -0.920    3.139    0.163   -0.947    0.230   -1.298    2.624   -0.484    3.047    5.375    2.551   -0.204    1.535    3.223   -0.614    3.786
X2==   -0.398    1.562    3.235    2.213   -0.438   11.158    1.134    0.235   -0.842    1.271    2.039   -0.787   -1.241   -1.259   -0.438    0.158   -0.866    3.074    1.047   -0.842    0.303    3.393   -1.303   -1.322   -0.392    3.679    1.890    0.104   -0.542    4.229    2.039    4.229
CD1=        2        2        1        2        0        7        4        0        1        6        3        1        1        2        0        0        0        4        1        0        2        0        5        1        6        9        5        3        6        9        1       10
CD2=        0        2        4        3        0       12        2        1        0        3        4        0        0        0        0        1        0        4        2        0        2        6        0        0        1        6        4        3        2       10        4       10
GAACGAGCGACCCATCTCCCGCGCGATCACGATCTTCTGCTGATTGCCCCCCGACAGTGCCCGCGCAGGGAGCGCCGGCATGGGAGGGCGAATATCGAAGCGCCCGATCTGCTCCTTCGCGTTGGCATCGATGGCGGCATGATCCAGCTTGCCACGCGTGCCAAAATGATGCTGCCGCCCGAGGATCAGGTTGTCGGCGATGGAGTAGTCAAGCACCAGACCCCGGCGATGGCGGTCTTCCGGAATGTGCGACAATCCACGATCGGCCCGCTCGCGCACGGACAGGGTGCCAAACGCCTGGCCACCCAATTCGATGCGACCACTGCGCACCGTGCGCAGGCCGGCGATGGCTTCGAGCAGCTCCGTCTGTCCGTTGCCTTCCACACCGGCGATGCCGAAGATCTCACCGGGCCGGATATCGAACGACAGGTCGTTGACCGCGGCGAGGCCACGATCAGAAACCACTTGAAGGCCGGTGATGCGCAGTGCGGGAGCCGCGGTTGGTGCCGCCGATGCATTCGCCGATGTATCGGCCGTTGC
KOK=        87
KK=  495241  LL=  495990  Z=    6.50  JJ=  495181  DL=   750
A===      111      112      113      114      121      123      124      131      132      133      134      141      143      144      211      213      214      223      224      231      233      234      243      244      313      314      323      333      334      343      413      433
B===      222      122      422      322      212      412      312      242      142      442      342      232      432      332      221      421      321      411      311      241      441      341      431      331      424      324      414      444      344      434      423      443
RRR=    0.395    0.395   -0.335    0.895    0.117   17.694   -1.040    4.762   -0.008   -3.572   18.733   -2.875    1.100    1.054    0.395   -0.502    1.210    1.210   -0.423   71.205    0.004    2.634   14.471    9.142    1.070    0.301   -0.019    0.186    8.754   13.504    3.541   -0.664
X1==   -0.476   -0.523   -0.926    2.020    0.477    1.978    0.896    4.074   -0.016    3.159    3.726   -0.980    0.801    0.700   -0.523   -1.013   -1.042   -1.061   -0.167    7.959    0.019    0.636    4.129    5.291    1.655   -0.661    0.019    0.275    3.333    4.391    0.801    0.688
X2==   -0.828   -0.755    0.362    0.443    0.245    8.947   -1.161    1.169    0.495   -1.131    5.027    2.934    1.372    1.506   -0.755    0.495   -1.161   -1.140    2.533    8.947    0.217    4.143    3.505    1.728    0.647   -0.455   -1.023    0.677    2.626    3.075    4.418   -0.965
CD1=        0        0        0        3        1        3        2        5        1        6        7        0        3        3        0        0        0        0        1        9        2        3        8       10        4        1        2        4       10       12        3        5
CD2=        0        0        2        2        1       12        0        3        2        1       11        5        5        5        0        2        0        0        4       12        3        9        8        5        4        2        1        7       11       12       10        3
GCAGCAGCGTGAGACGTGTGGTGTGTGAGTCGCCAAACCGCGACCAGCGCGGACCGGTGAACGGTCCCAAGGGCTCGTCGCCGTTGAAGCGTCCGTGTTCGAGCACCGCAGCCCGGCTGGTGCCAACACGTACCGCGCCCAGGACCTGCACCCGCTCGATGATCTGCGCGTGATGATGATTGACGGGATACTTCACGAACGTCCGCATCATCGGATCGTCGGTGCCGTACGGCGTGAATCCCTTGCCGGCCGACAAAGACATCTGCCACCACGATGGCGCGGGCGTGGAGGCCGTCATCATGGCTTCGTGCACGAGCGTGTGGGGATGCCGCCGGTCGATGTATCCCTCGCCGTACATGCCGGCGTTGAGTTCACCGCGCCGGAGGGTATATCCCTCGAAGTTGAGCGTGCCGGTGGTGCGCAGTGCGCCCCAGCGACCGCGCGCGGCGGTGATCGCCCCCATCAGATTGGGCTGGGTGAGATACCCTTCGGTGAGCCGTCGATTGGCAATGGCCGGAGACGCGGAAGTCACCGCTCCGATGGCCATGATGCCGAGCTCACCCGCTCGTCCAATGGAAGCTGGCGTCTGCGCGCGTATTGGTCGGGCCAACAGCAGGGACGCTGCGCAGGCCGTCAATACGACCTGGGCGCATGACAACGGGCGTGACCGTCGTCGGAGATTCTGCTCCGCGTCGTTCACGCCCGTCTTCATCGGTCGTCGATTCCCGCGGCTGCGGGACCGTCGATCAC
KOK=        88
KK=  502831  LL=  503790  Z=    5.96  JJ=  502801  DL=   960
A===      111      112      113      114      121      123      124      131      132      133      134      141      143      144      211      213      214      223      224      231      233      234      243      244      313      314      323      333      334      343      413      433
B===      222      122      422      322      212      412      312      242      142      442      342      232      432      332      221      421      321      411      311      241      441      341      431      331      424      324      414      444      344      434      423      443
RRR=    0.549   -1.419    1.418    0.314   -0.288   19.908    4.734    2.342    0.433   -0.342    8.992    3.879    5.573    3.440    0.549    0.568    1.492    0.481    1.529    5.341    7.648   22.972   34.541   10.386    4.217    0.183    0.846    0.011    3.551   28.042    0.804    0.589
X1==   -0.568   -0.656    1.697   -0.238    0.344    5.744    1.278    0.769    1.424   -0.268    2.118    1.547    2.742    3.112   -0.656   -1.168   -1.215    0.354    1.016    4.880    1.944    7.559    5.231    2.657    2.328   -1.005   -0.475    0.013    2.470    5.544    0.869   -0.604
X2==   -0.966    2.163    0.836   -1.320   -0.837    3.466    3.703    3.045    0.304    1.279    4.247    2.507    2.032    1.106   -0.837   -0.487   -1.228    1.358    1.505    1.094    3.933    3.039    6.603    3.910    1.811   -0.182   -1.783    0.795    1.438    5.058    0.925   -0.976
CD1=        0        0        3        1        1        8        3        2        3        2        6        3        7        8        0        0        0        2        3        7        6       16       12        8        6        1        2        5       11       18        4        4
CD2=        0        3        3        0        0        6        6        6        2        6       11        5        7        5        0        1        0        3        3        3       10        8       14        9        7        3        0        9       10       19        5        4
AGCTTGGCGCCTTCGTGGGCACGGGGAATGCGCTGGGGACCACCATCGGCATCGCCGACGCGGAGTCGCATCTGTGGGGCTATTGCCTGCTGAACGATTGGTCGGCGCGCGATCTCCAGGCGTGGGAGTATCAGCCGCTTGGCCCGTTCCTCGCGAAGAACTTCGCCAGCACGATCGGCGCCTGGGTGGTCACGCCTGAGGCGCTCGAACCGTTTCGTGCACCGTTGGCTCCCCGTGCCGAGGGCGATCCTGCACCGCTGCCGTATCTCACAGACGAGGGGGATAGGGCGCGCGGCGGACTCGCCCTCACGGTCGAAGCATGGCTGCGGACCACGCGCATGCGTGAGGCCCGTGAGCCCGCTGTGCGGGTGTCCACGGGCAGCAGTCTCGATCTGTACTGGAGTTTTGCGCAGATGCTCGCCCACCACGCCAGCAATGGGTGCAACATGCGCCCCGGCGATCTGCTGGGCAGCGGCACCATCTCCGGTCCGGAGAAGGGGAGTCGTGGCTGCATGTTGGAGCTCACGTGGCGCGGTGCCGAGCCCCTCGAACTGCCCAACGGCGAGCGACGCGGCTTCCTGGAGGCCGGCGACGAGCTCACGATCACGGCCTTCGCCGAACGCGATGGTGCCGTGCGCATCGGTTTCGGTCGGTGCACCGGACAGGTGATCGGGTGATGACGCGCGCGCTTCCGTCGATTCTCTCCGCACCGTAGCTTGCGCGCATGCGTCCCGACCTGATCCGTGTCATTCTCGTCGCCGATCACCAGATCGTGCGCGCCGGCCTCAAGGCCGTGCTTTCCACTGCGAAGGACATCACCGTGGTGGGTGAGGGCGGCAATGGCAAGGACGCGCTCGCGTTGGCCGAGCGTCTCGATCCACATGTGATCGTGATGGATCTATCCATGCCGGACATGGACGGACTCACCGCCACGCGCGAATTGCAGAAGGTGAACGCGGG
KOK=        89
KK=  503821  LL=  504960  Z=    7.13  JJ=  503821  DL=  1140
A===      111      112      113      114      121      123      124      131      132      133      134      141      143      144      211      213      214      223      224      231      233      234      243      244      313      314      323      333      334      343      413      433
B===      222      122      422      322      212      412      312      242      142      442      342      232      432      332      221      421      321      411      311      241      441      341      431      331      424      324      414      444      344      434      423      443
RRR=    1.117    1.292   -0.339    0.605    0.267    1.118    2.015   12.782    1.222   12.519    5.858    3.857   28.013   -5.776    1.326   -1.783   -0.132    3.490    6.447   -0.108    1.339   53.636   13.956   -0.511   31.696    0.490    1.488    2.395    3.820    6.631   -0.897    2.743
X1==    2.627    2.463    1.484   -0.701   -0.226    2.034    0.605    2.926    0.640    3.802    1.505    2.156    4.285    4.207   -1.123   -1.451    1.295    2.540    1.818   -0.057    4.635    7.778    4.553   -1.383    4.924    0.393   -0.792   -1.474    1.096    3.699   -0.719    1.530
X2==    0.425    0.525   -0.228   -0.863   -1.181    0.549    3.329    4.368    1.908    3.293    3.893    1.789    6.538   -1.373   -1.181    1.229   -0.102    1.374    3.546    1.908    0.289    6.896    3.065    0.369    6.436    1.248   -1.879   -1.624    3.484    1.793    1.248    1.793
CD1=        4        4        4        1        1        5        3        6        3       10        6        5       11       11        0        0        4        6        5        2       12       18       12        1       12        4        2        2        8       14        2        9
CD2=        2        2        2        1        0        3        7        9        5       10       11        5       16        1        0        4        2        4        7        5        4       16        9        4       16        6        0        2       14       10        6       10
CCGTCGTGTGCTGGTGCTCACCATGCACACGGAAGACGAACATCTCGTGGCGCTGCTCGAAGCCGGGGCAGGCGGCTATCTGCTCAAATCGGTGGCAGACCGCGAACTGGTGGACGCCATTCGCACCGTAGCCGCCGGCGACGTGTACGTGCAACCGTCGGCGGCGCGTGCCTTGGCCCGTGGGCTCGCCAAACGCGAAGGCCATGCCGACGAGCGCGCACGTTTCGAAAAGCTCACCGATCGTGAGCAGGTCGTGCTCAAGATGGTGGCTGAAGGGTACACCGCCCCCGAGATCGGTGAGCATCTCACCATTTCACCCAAGACGGTCGACACGTACAAACAACGCATCGGTGAGAAGCTGGGTCTCACGCATCGCACCGACTATGTGAAGTTTGCGCTCAAGCTCGGGCTGCTGAAAAACGACGGCTGACCTTCTGCTCCATCCGATGTCTGCACGCTGTCATATCGAACGTGTCGCGCTGTACACACAGGGCGCGGTGCCATCCGAAACATCACAGCCGCCTGGTCCAATGATCCAGGCGGCTGAAACGTGTGAGTACTGCGCATCGGAGCGCCTCGAATGGCGCAAATGCAAGCAGATCTGTCGTGACTGTGGGCAGATCAACCGGAGTTGTGCAGACCTGTAGTGAACCGCCGGTGTTTGGTTAGCGCTTGGGGAGCGGTGGTTGTGTGCTCGCCGCCTGTTCATCCCGTACCAGGCTCCAGGTCCGCAGGGGCGGAATCACCACATCCAGCAGCACATCCGGTGACGCGTAGCCACCATCGGCGCGCACCTGCGCCGCCACGCTGCGCCGCAGGTCGTCGATCGTATCGCCGGTGTTGCCTTCGAGTTCGGTGAGGAAGCCACGAAACCGCCGGCCCGATTGCAGGCAGAACAGCTCCGTGAGCGCGATTTCGCGCGTGCAGGCGTCGGCACCGCGTTCGTCGATCAATCGTTGCGTGCGGGCCAGTGTGCTGGTGCGTGCATAGAGTTCGATGGCCATGTCCGCGAGACGTTCCACCACCAATTGCCGGTTCAGGATTTCCTTGCGGTGTTTCGTGATGGCTTCCTGCGTGGCCTTCGCCAGCTCCGCTGCGTGTTTCTCCACGTAGGTCACGTGCTTGCGAAACACATTGTGC
KOK=        90
KK=  511141  LL=  511440  Z=    4.93  JJ=  511021  DL=   300
A===      111      112      113      114      121      123      124      131      132      133      134      141      143      144      211      213      214      223      224      231      233      234      243      244      313      314      323      333      334      343      413      433
B===      222      122      422      322      212      412      312      242      142      442      342      232      432      332      221      421      321      411      311      241      441      341      431      331      424      324      414      444      344      434      423      443
RRR=   -0.201   -0.255    0.209    0.291    0.106   -0.981    3.640    1.039    0.291   -0.608    0.774    1.093   -0.008    0.131    0.106    0.291    0.291   -0.432    0.291    0.495   -0.916    2.261   34.048   30.969   11.825    0.002   -0.449    0.807   -0.470   -1.746    0.002    0.717
X1==   -0.307   -0.360    0.415   -0.520   -0.360    2.314    2.390    0.415   -0.686    0.848    4.010    2.480    0.010    0.120   -0.360   -0.686   -0.610    1.195   -0.716    0.314    1.498    1.723    6.409    5.926    2.761    0.010   -1.156   -0.784    3.047   -0.655    0.010   -0.655
X2==    0.655    0.706    0.503   -0.559   -0.294   -0.424    1.523    2.503   -0.424   -0.717    0.193    0.441   -0.807    1.092   -0.294   -0.424   -0.477   -0.361   -0.407    1.576   -0.611    1.312    5.312    5.226    4.283    0.193    0.389   -1.030   -0.154    2.666    0.193   -1.095
CD1=        0        0        1        0        0        3        3        1        0        2        5        3        1        1        0        0        0        2        0        1        3        3        8        7        4        1        0        1        6        1        1        1
CD2=        1        1        1        0        0        0        2        3        0        0        1        1        0        2        0        0        0        0        0        2        0        2        6        6        5        1        1        0        1        4        1        0
AGCAGACACGTCTGGCCTGCGATGCCGTGGTGATCTCCGATTCCACCATGTTCGCACCCGGCATTCCGAGCATCCTGTCATCGCTGCGTGGCATGGCCTATCTCGAGATCACAGTGCAGGGAGCCAATGGTGACCTGCACAGTGGCATGTACGGTGGCGCCGTGGTGAATCCCGCGATGGCCCTGGCACGCATCCTGGCCACCATGCACGACCGCGACGGACGCATCGCCATTCCTGGTTTTTACGATGCGGTGCGCCCATTCCCCGATCACGTGCGTGCACAGATGCGCGAACTGCCGT
KOK=        91
KK=  513541  LL=  514020  Z=    4.62  JJ=  512941  DL=   480
A===      111      112      113      114      121      123      124      131      132      133      134      141      143      144      211      213      214      223      224      231      233      234      243      244      313      314      323      333      334      343      413      433
B===      222      122      422      322      212      412      312      242      142      442      342      232      432      332      221      421      321      411      311      241      441      341      431      331      424      324      414      444      344      434      423      443
RRR=    0.082    0.836   -0.441   -0.084   -0.146   -0.041    9.659    0.578   -2.064    0.628    2.473    0.916   -0.150    0.718    0.300    0.789   -0.029   -0.281   -0.016   22.349    0.133   51.742   26.931   34.980   -1.002    0.719    1.468    0.786   16.506    3.097    1.468    0.485
X1==    0.657    2.555   -0.638    0.370   -0.445   -0.830    3.182    0.362    2.170   -1.099    0.770    0.370   -0.161    0.790   -0.445   -0.830   -0.818   -1.046   -0.062    3.170   -0.443    6.937    8.574    5.352    0.751    0.770   -1.256   -0.828    4.682    1.935   -1.091   -1.500
X2==    0.125    0.327    0.692   -0.228    0.327    0.049    3.036    1.598   -0.951   -0.571    3.210    2.472    0.933    0.908   -0.673   -0.951    0.036    0.268    0.258    7.049   -0.299    7.459    3.141    6.536   -1.336    0.933   -1.169   -0.949    3.525    1.601   -1.345   -0.323
CD1=        1        3        0        1        0        0        4        1        3        0        2        1        1        2        0        0        0        0        1        4        1       10       12        8        2        2        0        1        9        5        0        0
CD2=        1        1        2        1        1        1        4        3        0        1        6        4        3        3        0        0        1        1        1        8        1       10        5        9        0        3        0        1        8        5        0        2
CGACATCGAGATTGCCCTGCGCGATGCTGCGGCCCGTCTTCGACATCGAGCGCATGGCGCCGATGACACTGGTCAGCGTGCCCCATGCCAGCACGATCAGGGCGGCCAAGGCGACGACCAGAATCGCGCTGGTGCTGTAGAAGGACGTGCTTTGCAGGCCTACCGCAGTGTTGAATGATGCGTTGATCTGCTCGTTGCGGTCCTCGAGCTCGGCGTTGAGCTGTTTGGTGAGTTCCGCATACTTCGTCTTCGCCACGGTGCGCGCGCCCATCATGTCTTCCATGGCGCCCGTGATCATGCCCATGCTCGAAGACTTGCTCGCGGCGGCGTATTCCTTGAATGCGGCGTGCGTCTGCACCACGGCGGCCGAATCCGTGGTCGCATTGCGCGCCAACGAATCATTGATTGTGGCAAACTTCCGGACGATCGAATCTGCTGCTGAAATCGCCGCCGTATCGCTGGCCGCGACAGCGTCACGCA
KOK=        92
KK=  520861  LL=  521340  Z=    7.22  JJ=  520861  DL=   480
A===      111      112      113      114      121      123      124      131      132      133      134      141      143      144      211      213      214      223      224      231      233      234      243      244      313      314      323      333      334      343      413      433
B===      222      122      422      322      212      412      312      242      142      442      342      232      432      332      221      421      321      411      311      241      441      341      431      331      424      324      414      444      344      434      423      443
RRR=   -0.125    0.119    0.501   -1.889   -0.204   -2.365    4.428    2.381   -0.215   -0.125   -0.695    0.501    2.820    1.167    0.119   -1.649   -0.101    0.493    0.045    4.236    1.677   -0.164   63.198   38.134    3.706    0.139    0.417    0.815    3.510   14.031    0.202   -1.346
X1==   -0.245   -0.324   -0.529    2.371   -0.324    3.300    3.167    0.471    0.300   -1.076    0.553   -0.629    1.417    1.889   -0.324    2.300    0.167    1.074   -0.098    3.300    1.220    0.150    7.682    5.435    0.807   -0.311   -1.241   -0.949    3.002    4.782    0.553   -1.152
X2==    0.512   -0.369   -0.948   -0.797    0.631   -0.717    1.398    5.052   -0.717    0.116   -1.258   -0.797    1.990    0.618   -0.369   -0.717   -0.602    0.459   -0.455    1.283    1.374   -1.091    8.226    7.017    4.590   -0.446   -0.336   -0.859    1.169    2.934    0.366    1.169
CD1=        0        0        0        3        0        4        4        1        1        0        2        0        3        4        0        3        1        2        1        4        3        2       12       10        2        1        0        1        8       11        2        1
CD2=        1        0        0        0        1        0        2        6        0        2        0        0        4        2        0        0        0        1        0        2        3        0       10        8        8        1        1        2        5        8        2        5
TAGCGCTGCGACGGCGCATGCGTGCCGTATTGGCATTCCTGTTTTCGCTTCCGCGAAAGCTGTTCCATCTGCTGCGCACCAATCGCAACGCCCGCCGTGTGGCGGCTGGTGTGGCGGTGGCCGGTGCGGTGTGGACCATGGTCATGGGCACCTGGTGGTGGAGCTGCGGCTGGCAGGGCTGTCCCACGCCGGCGCAGCTACAGGCCTGGCGGCCCACCGAAGGGGGGACACTGCTGGCGCGCGACAGCAGTGTGGTGTCCGCGCTGTCGGCCGTACGTCGGGTGAACGTGCCGCTCACGCGCGTGCCAGCGCATGTACAAGCCGCATTCATTGCCGTGGAGGATCGACGCTTTCATGCGCATGAGGGCGTGGACTGGCGCGGAGTGCTGCGCGCCAGTGTGAGCAATCTGCGCGCCGGCAGTGTGCGTGAAGGCGCCAGCACCATCACCATGCAGCTCGCACGCAATGTGTTCCTCGGCA
KOK=        93
KK=  530041  LL=  531180  Z=    6.26  JJ=  529981  DL=  1140
A===      111      112      113      114      121      123      124      131      132      133      134      141      143      144      211      213      214      223      224      231      233      234      243      244      313      314      323      333      334      343      413      433
B===      222      122      422      322      212      412      312      242      142      442      342      232      432      332      221      421      321      411      311      241      441      341      431      331      424      324      414      444      344      434      423      443
RRR=    2.303   -0.319   -1.417    1.721    0.021   24.221    6.314    8.700    0.960   -0.092   25.335    2.897    1.151   -0.408    1.164   -1.122    1.094    1.747   -0.336    5.124   -0.740    9.340    6.965   12.229   23.831    1.453    2.797    0.344    5.584   40.599    3.036   -4.667
X1==    1.040   -0.123    0.933    3.072   -0.123    5.524    3.976    1.689    0.643   -0.138    6.355    2.333    0.880    1.850   -1.066   -0.752   -0.800    1.643   -0.980    3.432    1.126    4.047    6.068    3.376    4.899   -0.763    2.675   -0.402    3.157    5.597    0.880   -2.131
X2==    2.215    2.595   -1.519    0.560   -0.170    4.385    1.588    5.151    1.493    0.672    3.987    1.242    1.309   -0.220   -1.092    1.493   -1.367    1.063    0.343    1.493   -0.658    2.308    1.148    3.623    4.865   -1.905    1.045   -0.855    1.769    7.253    3.451    2.191
CD1=        2        1        3        6        1       10        8        4        3        3       15        5        5        7        0        1        1        5        1        7        6       12       16       11       12        2        9        5       14       20        5        1
CD2=        4        4        0        3        1        8        4       10        4        5       11        4        6        3        0        4        0        3        2        4        2        7        5        9       13        0        5        4       10       23       10       11
GTCCCATGCCGCGTGGCGAAGGGTACATGTTCGACGATCGCATCGTGGGCGGCGTGATTCCGTCCAAATACACACCCGCGGTCGATCGGGGCGTGCAGGAAGCGGCGGCCCGTGGTGTGTTGGCCGGCTTTCCGCTCGTCGATTTCCGCGTGGAGTTGTACGACGGATCCACGCACTCCGTCGATTCGAACGAGATGTCGTTCAAGATGGCGGGCATTCTGGCCTTCAAGAACGTGGCGTCGAAGTGTCGTCCCGTCATCCTCGAACCACTCGACCTGCTCGAAGTATCCGTGCCCGATGGCTGGCTCGGCGATGTGCTTGGTGATCTCTCCAGTCGGCGCGGGCATATCCTGGGCACCAGTGCCGAAGACGGGCGCTCCACGATCCGGGCCGTGGTACCACAGGCCGAGCTGCATCTCTATGCCACGCAGCTCTTTTCACTGTCGCATGGTGACGCGCAGGTGGCGCGGCGCTTCAGCGGCTACGAGCAGGTGCCGCATGATGCCGCCCAGAAGGTGATCACGGAACACGCCCGTGATCTGGAGGCCGCCGAGGCGTGATGTGCCTGGTGATGCCTTTGTGGTGCGGTGATGTACCGCGGTGACGTGCCGCGGTGAAACACACGGGTGTCCCATGTGCACAACGGCACGCATCTCCATCGACGCGGATTGTCGCGTCGGAGATGCGTGCCGTGTGTCTTGCGCAAAATGCCGTGCGGTCAGTGGGGGACGATGTCCGTCGCCTCGGGTCGCGCCCTGTTAGAAGCGGACGACGGACTGCATCTGACGGATCAGCCCGAGATCATCACACCTTGTGGTACGAGAGCTTGGCCGCCTCTCGGCGGTCAGTGGCCGTGTAGATCTCGAAATCACTGAAAAATCCCGGTGCTTCGGCCATCAACACGCGCAGCACCGTCACCGCTGCACGGCGGATTTCGAGCTCCGCACCCTCACTCGAGCGCAGCTCGAGCATCGTGCGCCACGCGCGCGCATTGGCCGTCACGACGATTTTGGTCTCGGTCGCATTTGGAAGAACTGCGCGCGCGGCCTCGCGCGCCATCTTGCGACGATGCACTTTGTCGTCCACCCAGGCGTAGCGCGTCATCAACGACTCGACGAGAGCGACGTAGCTCTCGAGCGC
KOK=        94
KK=  540001  LL=  540870  Z=    5.92  JJ=  539701  DL=   870
A===      111      112      113      114      121      123      124      131      132      133      134      141      143      144      211      213      214      223      224      231      233      234      243      244      313      314      323      333      334      343      413      433
B===      222      122      422      322      212      412      312      242      142      442      342      232      432      332      221      421      321      411      311      241      441      341      431      331      424      324      414      444      344      434      423      443
RRR=   -0.023   -1.678    9.043    0.376    0.824    6.771    1.369    0.082    0.925   -0.251    0.117    7.748    4.067    4.318    0.824    0.100    0.197   15.654   10.223    2.132   -1.372   63.349   -1.065    0.814   -0.421   -0.020   -0.752   -0.412   19.887    8.060   -1.719    0.005
X1==   -0.019    2.012    3.874    0.300   -0.988    1.701    1.147    0.139    1.701    2.123    0.070    2.670    2.449    2.154   -0.988    0.184   -0.457    3.309    5.277    0.942    1.641    7.370   -0.479    0.322   -0.128    0.070    0.498   -0.315    4.883    2.638    1.854    0.841
X2==    1.191   -0.834    2.334    1.251   -0.834    3.982    1.194    0.589    0.544   -0.118    1.661    2.902    1.661    2.005   -0.834    0.544   -0.432    4.731    1.937    2.263   -0.836    8.595    2.224    2.526    3.301   -0.280   -1.510    1.309    4.072    3.056   -0.927    0.006
CD1=        1        3        7        2        0        4        3        2        4        7        3        5        7        6        0        2        1        6        8        3        6       15        2        3        3        3        4        5       16       11        6        7
CD2=        2        0        4        3        0        6        3        2        2        2        5        5        5        6        0        2        1        7        4        4        1       16        6        7        7        2        0        6       12       10        1        4
TAGCGCGAATCGGTGGTGAACAGCACCGACAGGCGGTTGCCCTTGCGGGACATCGCTTCGAACGTGTCGATCACCGACCGCAACGCCATGCGGTTGTTCGTGGTGTTGGGTTCCGATGCCCACAGGTCGAAGCGCAATACTGTGCCGTCATTCTTGCGAAACTCGATCAGGGCGCCGAGTCCACCGGGGGTGTCGCCGCTCTTGCCGTTGCCGAGACACGATTCATCGGCGTACACCGCCACCAGAGGAAACTTCGCGCTCACCGCACCACCTCGAGGGCATCGATCTCGTCGAGCACAAGCTCGAGACGATGCCCCGTACTCGGGTGACGGGCCACGATGATCTCTCGACCGTTTGCTACGCGCAGGCGTTCCGGAATGACGATGTACTCCGTGCCGCGCCGCATGATGGTCAGGCGCGTGCCGTCGACGATGGCGCGCTCGAGTTGATCGTACTGCGTCGTGGAGAGCTGCATTCCCCAAAGTAATGGAAGCGCGTACCGGGAGCTGAGCGCCGCCAAGGGATCCAAGGGTTGCCAGCCGGCCGCAGCGCGGCGAAAGCCGCATGAATGAAAATGAACAAAAGAGAAACCGCCTTTTCTCTTTTCAGTCCCTTCGATTCCTGAGGTTTTCGCCGCGCAGCGGCCGGCCGGTAACCCTTTCGGTCCATTCCCCAATCCCTTCGCAGCCTCGAGATCGGCCCCTCACGTCCCCCACGTCGAGCACACCTGCTCGAGCACGGCCGTCGCCTGTTCGATCTGGGCGATCTCCACCCACTCGGTCGCCGAGTGCGCACGGGCAATGTCGCCTGGCCCGAAACACAGCGCGGGAATCCCGGCCTCGGCAAAGAGCGCCGCATCGGTCCAGCACG
KOK=        95
KK=  544651  LL=  545640  Z=    6.38  JJ=  544501  DL=   990
A===      111      112      113      114      121      123      124      131      132      133      134      141      143      144      211      213      214      223      224      231      233      234      243      244      313      314      323      333      334      343      413      433
B===      222      122      422      322      212      412      312      242      142      442      342      232      432      332      221      421      321      411      311      241      441      341      431      331      424      324      414      444      344      434      423      443
RRR=   -0.057   -0.262    0.347   -2.693    0.209   10.199    3.482    8.368   -0.975    1.567   48.646    1.289    7.208    3.064    0.177    1.912    0.005    5.973   -0.161   34.644    2.000   28.953   11.774    0.057    6.216    1.048   -0.041   -0.347    4.817    0.714   -0.001   -0.744
X1==   -0.092   -0.161    0.163    3.873   -1.087    4.434    1.487    3.927    1.522    3.019    6.490    0.886    1.791    1.748   -0.161   -1.390    0.043    3.489   -0.752    5.162    1.085    7.864    2.751   -0.118    1.834   -1.733   -0.633   -0.337    1.945    5.187    0.029   -0.371
X2==    0.621    1.632    2.131   -0.695   -0.192    2.300    2.342    2.131   -0.641    0.519    7.495    1.455    4.024    1.753   -1.105   -1.376    0.118    1.712    0.215    6.712    1.844    3.682    4.280   -0.481    3.389   -0.604    0.064    1.029    2.477    0.138   -0.026    2.009
CD1=        1        1        2        7        0        8        4        7        4        8       14        3        6        6        1        0        2        7        1        9        5       17        8        3        6        0        2        4        9       16        3        4
CD2=        2        3        5        1        1        5        5        5        1        4       16        4       10        6        0        0        2        4        2       11        6        9       10        2        9        2        3        7       10        5        3        9
GAACCTCGTCCCCTATCAACTATTTCACGCCACCGACCGCCCGCTCGTCATTGCCGTGGGGAACGACGCGCAGTGGACGCAGGCCGCGCTTGCGCTGGGATTGGATGACCTCGCGGGTGATGCCGCGTTGTCCACCAACGCCGGTCGGTTGACTCACCGCGAGCTCGTGGTCGGACGGATCGCGCAGCGTGTGCGTGAGGCGCCGGCGCAGCAGTGGATCGATCGTCTGGACGCGGTGGGCGTTCCTTGCGGACTCGTCCGTAGTGTTCAGGAGGCTTTGCATGACGTCACCGGCTCGGCACGCACGGGCGTTTCACCGATTCTGAATGGTCGTGTTCGCTTCGAGCCACCGTTGCTCGATGAACACGGCGTCACAATCCGGGAAAAACAGTGGAGTTCGTTCGACCTCGTGCCGATACCAGAGTGAGCACGCGTGTGACCTCTTCGCCATGCGCTCGTCATATGCACGAGACGAGCAGCAGGTTTGTGTCGAAGTTCGATCGGAAGGGGTGTCAATCCCGTGGATGCGGCGTTATCCTAGCGCCGTGCACATGACGGAACCCCAGCTCCCGCCGAACGACGTCGATTCGGACCAGGAAGTCATCGCCCGCGTAATGGCGGGCGACAGAGACGCCTTCTCGATGCTGATCGGCCGCTACAGTGATCCGCTGTATCGGCATGCTCTCGGAATGACGGGCAGTCCTGACGTCGCCGAGGACATTCTTCAGACGTCGTTCATCAAGGCCTATCACCATCTCGGTGAAGTCCGTGGTCGCTTCGACGCCTGGTTATTCCGGATCGTAGCCAACGGGTGCAAGGACTGGCTGAAGAACATTCGGCGCACGCATCTGAGCTATGACGAAGATGATCAGCCATCCGGCTACGCATCGCCTGACGAAGACCTCGATCGCACCGAACTGCGACAGGACCTCGACTCCGCGCTCGCGCAGTTGGCGCCATCGCTTCGGGAAGCGTTCATCATGAAGCACG
KOK=        96
KK=  548701  LL=  549120  Z=    5.61  JJ=  548641  DL=   420
A===      111      112      113      114      121      123      124      131      132      133      134      141      143      144      211      213      214      223      224      231      233      234      243      244      313      314      323      333      334      343      413      433
B===      222      122      422      322      212      412      312      242      142      442      342      232      432      332      221      421      321      411      311      241      441      341      431      331      424      324      414      444      344      434      423      443
RRR=    0.069   -0.178    3.429    0.598    0.069    0.168    6.444   -0.837   -0.179    0.400   -0.610    0.598    0.909    1.306   -0.210    0.168    0.337    0.337    0.337    0.653    0.092   30.142    3.995   25.336   10.308   -0.229    0.032    0.667    3.175    1.341   -0.518    5.314
X1==   -0.275   -0.247    2.426    0.422   -0.247    0.484    1.481    1.426   -0.516    0.741   -1.109    0.422    1.650   -1.113    0.753    0.484   -0.519   -0.463   -0.466    0.484   -0.074    6.704    0.888    4.742    2.586    0.731   -0.074   -0.968    0.955    2.886    1.650    1.599
X2==   -0.251    0.721    1.413    1.417   -0.279    0.347    4.351   -0.587    0.347    0.541    0.551    1.417    0.551   -1.174   -0.279    0.347   -0.649   -0.727   -0.722    1.347   -1.248    4.496    4.496    5.343    3.985   -0.314   -0.431   -0.690    3.324    0.465   -0.314    3.324
CD1=        0        0        3        1        0        1        2        2        0        2        0        1        3        0        1        1        0        0        0        1        1        8        2        6        4        2        1        1        4        7        3        5
CD2=        0        1        2        2        0        1        5        0        1        2        2        2        2        0        0        1        0        0        0        2        0        7        7        8        6        1        1        2        9        4        1        9
ATGAACTGCTCGTGGCGGTCGAGCGGTTCCTCGAACAGCGATGGCTGGAAGTCGTCAGGCGGCGGCATGCCCGCCATTGTAGGCGGCGTCCGACGGGTGGGCTACTGGTGAGCGCGCAACCGGGCTATCGGGCGACAGCGGCTGCGTCGAGCGACCCGTGGGCCACCACATCACCCGCCGCATCACGACGCCACCAGTGCCCCACCAGACGCCCACCTCGCACGCGCGCATCGAACATGAGCCGTGCACCTTCCACGAGACCGACCAGTGCGCGTTGAGCGCCATCGAGCAGTTGCACGGGCTCGGGTGCGGCATCAGCCACGGTAATCGACAGGCCCAGCAGTGGCACGGTGGCGCTGGTGGGCACCGTCTGGCCCGTGCGTGTCGGGTGCAGCGAGAAGCTCGTCGTCTCGCCGCCTT
KOK=        97
KK=  549961  LL=  551070  Z=    6.01  JJ=  549901  DL=  1110
A===      111      112      113      114      121      123      124      131      132      133      134      141      143      144      211      213      214      223      224      231      233      234      243      244      313      314      323      333      334      343      413      433
B===      222      122      422      322      212      412      312      242      142      442      342      232      432      332      221      421      321      411      311      241      441      341      431      331      424      324      414      444      344      434      423      443
RRR=   -2.493    0.330   -0.477   -1.739   -0.424   25.301    3.319   12.670    1.157    1.120   27.869    1.193   -0.156   -1.863    0.330    1.186    1.963    5.704   -0.031   15.470   -0.710   21.178   17.843   24.419    9.343    9.159   -0.604    2.231    3.712   14.110   -2.268    1.407
X1==   -0.867   -0.901    0.473    1.932   -0.901    6.174    1.062    4.666    1.239    1.713    5.221    1.133   -0.388   -1.123   -0.901   -1.228   -1.290    1.168    0.222    2.884   -0.945    3.835    4.446    4.077    2.367    2.105    2.902   -2.013    3.729    2.755    2.105    2.268
X2==    2.876   -0.366   -1.009   -0.900    0.470    4.098    3.127    2.716    0.933    0.654    5.338    1.054    0.403    1.659   -0.366   -0.965   -1.521    4.885   -0.138    5.364    0.751    5.522    4.013    5.989    3.948    4.351   -0.208   -1.108    0.996    5.122   -1.078    0.620
CD1=        0        0        2        4        0        9        3        7        3        5       11        3        2        1        0        0        0        3        2        5        1        9       10       10        6        6        7        0       12       10        6        9
CD2=        5        1        1        1        2        9        7        7        4        6       15        4        5        7        1        1        0       10        2       11        6       15       12       15       13       13        4        5       10       21        2        9
TTCCGCTTGCTCGATATTCTGGGCATCGGTGAGGTCGTACTGTTCGGGCACAGCGACGGTGGATCCATCGCATTACTGGCGGCAGCGATGCAACCGCAGCGTGTGCGCGCGGTGATCACCGAAGGCGCGCATGTGTTTGTCGAAGAAGAAACGCTGGAAGGGGTGCGTATCGCGCAGGCGCTCATGGCGAAGACCGATCTGCCGGTGCGGCTCGCGCGGTATCACGGTGACAAGGTGGCCCGTCTCACAGCGGCGTGGATCGACACCTGGCTGTCACCGGGGTTTCGGGATTGGAACATCGAAACCAGTCTCCGTGCCGCCCGCTGTCCGGCGCTCATCATCCAGGGAGAAGCGGACGAGTATGGCACGCCGGCGCAGGTGGAGGCGATCGTGAAGGGCTGGGGTGGAACGGCCGAAGCGCTGCTGTTGCCGGGCGCGCGGCATACGCCACATCGGGAGGCCACCAAGGCCGTGATGGCGGCCACTACGGCATTTCTGGCAACGGCACTGGCCTGAGCACTGCCACCAACGCACCAGCGGGGCACGGAACCATCGTTCCGTGCCCCGCTGGTGCATTGGTGCTTTGATGCGGTTCGTCTCAGAGCACCAGCATCGCGGCCGGATCTTCCATGAGCTCCTTCACGCGCACCAGGAACAACACGGCCTGCTGGCCGTCGATGATGCGGTGATCGTAGCTCAGGGCGATGTACATCATCGGACGGATCTCGACCTTGCCATCCACTGCGATGGGGCGGTCCTGGATCTTGTGCAGACCCAGAATGCCCGACTGTGGATAGTTGATGATCGGTGTGGACACGAGTGAACCGAACACGCCACCATTCGTGATGGTGAACGTGCCACCCGTGAGATCGTCCATCGACAGCTTGCCGTCGCGGGCACGCTTGGCCACCGCGCCGATGTCCTTGCCGATTTCCACGACGCTCTTGCTGTCGGCGTCCTTGACGTTCGGCACCACGAGGCCCGCGTCGCTGGCGACGGCAATGCCCATGTTGACGTAGTGCTTGTAGACGATCGAGTCGCCGTCGATCTGCGCATTCACCAGCGGATACGACTTGAGCGCGATGCAGGCAGCCTTCGCGAAGAACGGCA
KOK=        98
KK=  551521  LL=  552660  Z=    4.76  JJ=  551461  DL=  1140
A===      111      112      113      114      121      123      124      131      132      133      134      141      143      144      211      213      214      223      224      231      233      234      243      244      313      314      323      333      334      343      413      433
B===      222      122      422      322      212      412      312      242      142      442      342      232      432      332      221      421      321      411      311      241      441      341      431      331      424      324      414      444      344      434      423      443
RRR=    7.319    8.834    0.616   12.757    0.379   26.912    0.146    0.800    0.329    7.015    0.042    0.007   -0.179    0.474    0.780    0.329    0.746   -2.046    2.146    0.589    0.075    9.554   -0.065   -2.153   25.248   25.880    2.453   -0.047    9.443   21.913    8.677   13.968
X1==    1.255    2.186   -0.430    3.541    0.186    8.797    0.978    0.381   -0.523    4.469    0.428    0.340    0.428   -1.289   -0.814   -0.523   -0.553   -0.616    0.818    0.254   -0.239    1.858    0.247    2.835    4.469    3.793    0.850    0.216    3.297    6.062    3.232    4.877
X2==    5.830    4.042   -1.431    3.603    2.042    3.059    0.149    2.099   -0.630    1.570    0.098    0.022   -0.419   -0.368   -0.958   -0.630   -1.348    3.320    2.623    2.321   -0.313    5.143   -0.262   -0.759    5.650    6.824    2.884   -0.218    2.864    3.615    2.685    2.864
CD1=        2        3        1        6        1       13        3        2        1       11        4        2        4        1        0        1        1        1        3        2        3        7        4        9       11       10        5        7       15       22        9       19
CD2=        7        5        0        7        3        6        2        5        1        7        4        2        3        3        0        1        0        6        5        5        3       13        3        2       15       17        9        7       15       17        9       15
GCGCACTCGCAACAGGCGCACTCGCGGCGGCCGCGCCGGCTGCAATTTCGCCGAGCACTTCGCCGACGGCGACGACATCACCTTCGCCTTTGGCGCGCGCCGTCAGCACGCCCGCTTCGAGCGCAGGCACTTCCACCGTGATCTTGTCCGTTTCGAGCTCAACCAGCGTATCGCCGACGGCAACAGCGTCGCCTTCCTTCTTGAGCCAGCGCGAGACGGTCGCCTCGACGATGGATTCGCCGAGAGGGGGAACCTTGATTGACGACATGAGGCGGAGCGATGAAGGAACAGTGTCGCGGAACGGGATCCGAACGTGGGCGTCGAATCAGGTCATGAACTCCGAAATATAGAGAGCCGCACACCCAAGCTGCCCACCCCCACCGCTGCTTTTGCGTCCGGGAATGTCACTAGATTGCGCGCATGCGAGCCTTGACCTTCAGCGCCTTTGGTGGCCCCGAGCAGCTTGTCGTGCGCGATGTACGCGAGCCCACCGTCACCTCGGCCGACGCGGTGCGTGTCCGGATACAGGCCGCCGCGCTCAACCGGCTGGATCTGTGGGCGCTCAGCGGCATCCCCGGCTCGCGGATCATTCCCGGCTGGCCCTTGGGTTCCGACGGGGCCGGCATCGTGGAGTCGGTGGGTTCGGCCGTGACCAGCGTGAAGGTGGGCGATCGGGTCATCATCAATCCGGGGGTCCTCGACCGCAATTGCCGGTGTGAGTACTGCCGGGACGGTGACCAGCCGCTGTGTCTGACCTATGGCATCCTGGGTGAGCACCTGCCGGGCACGCTGGCCGAGTTTGTGGTGGTGCCGGCGGCCAATCTGCGCACCATTCCGGACTGGATCCCCTGGGACATCGCGGCGGCCTTTCCGCTGGCCACCCTGACCGCCTGGCGCATGATCGTCACACGGGCCAAGGTGCGCCCGGGCGATCAGGTGCTGGTCTGGGGCATCGGGGGTGGGGTCGCGCTGGCCGCGCTGCAGATCGCCAAACACATCGGCGCCACCGTGTGGGTGACGTCCGGCAGTCCGCACAAGCTCGAACGGGCGCAGTTTCTGGGGGCTGACCACCTGCTCGACCATCGCGAGGCCGATCTGGGCAAGCGAATTCGCGAACGCACCGGCAAGCGCGGTGTGGAT
KOK=        99
KK=  558061  LL=  559200  Z=    8.64  JJ=  558061  DL=  1140
A===      111      112      113      114      121      123      124      131      132      133      134      141      143      144      211      213      214      223      224      231      233      234      243      244      313      314      323      333      334      343      413      433
B===      222      122      422      322      212      412      312      242      142      442      342      232      432      332      221      421      321      411      311      241      441      341      431      331      424      324      414      444      344      434      423      443
RRR=   -0.045    3.483   10.734   -0.601   -0.064   47.544    1.120    1.160    0.288    6.391    0.360    1.175    3.994    3.362    1.079   -1.922   -0.102    2.201   -2.082   -0.040   15.440   73.702    5.337   -0.358    5.852    0.360    2.465   -0.000    2.184   16.631    0.216    9.509
X1==    0.870    1.868    2.992   -0.719    0.899    6.732    0.732    0.804    0.102    3.725    1.349    1.405    1.349    2.244   -1.038   -1.371   -1.413    1.618   -1.399    3.049    3.236    9.570    4.123    1.775    2.613    1.349   -1.253   -0.308    1.617    3.678    0.809    2.854
X2==   -0.051    1.865    3.588    0.836   -0.071    7.063    1.530    1.444    2.817    1.716    0.267    0.836    2.962    1.498   -1.039    1.402    0.072    1.360    1.488   -0.013    4.771    7.701    1.295   -0.202    2.239    0.267   -1.968    0.000    1.351    4.522    0.267    3.332
CD1=        2        3        6        1        2       11        3        3        2       10        6        4        6        8        0        0        0        4        0        6        9       21       11        7        8        6        1        5       10       15        5       13
CD2=        1        3        7        3        1       12        4        4        6        7        4        3        9        6        0        4        2        4        4        2       13       18        6        3        8        4        0        7       10       18        4       15
GCGTATCACAGCGGAGATGGAGCGGGCGCTGCGCTACGATTCCACGCTCGCGTTGCTGATGATCGACCTCGATCACTTCAAGAAGGTGAACGACACGTACGGTCACCTCGTCGGCGACGATGTGCTGCGGGATGTGGGTCAGCTCCTTGGGCACACGATCCGAGGCAGCGACATCACGGCGCGCTACGGTGGTGAAGAGTTTCTGGTGTTGTTGCCGGAAACCGACGATGCGGGCGCGGTGGCCTTCGCGGAACGCATTCGGGTGGCGATGGAGGAACATCCGTTCGCGCGGGATTCGATGGCCGAGCCACTCAAGCTGACGGCATCGATCGGCGTGGCGGTCTTTCCGGCCGCCCGGATCGAAAATGTCGAGGACCTGTTCGCGCGTGCCGATGCGGCGCTGTATCGCGCCAAGGCCGAAGGGCGCAACCGGGTGCGGATGTAGGCTGGGGTCAGCCCACCATCGCACCCAATCCGCGCGGGCGCTGCAATTCGACCACGGTCACACTGAGATGGTCGACCGGAATGTCGAACATTTTCGTGAACGGGATATCCCGTAGTGTGCACAACGCCGTGCGGATCCATCCGGCGTGCGACACCACGACCACCGTGTCGTGCGGCATCCCCCGAATCGAATCGAACACACCGTCCACGCGGGCGGCCAGTGCGGCCACGGTTTCTCCTCCCGGCGGCGCGTGCTGGGTCCACTGCGCCATCCATTCCCGCAGGGAAGCCCCTTCGGTCATTTCGAGCTCGTGCCAGTTTCGCCCGTCCCACGCGCCAAAGTTCATTTCCCGGAGACGTGCATCGATCACCAGCGGGAGTGCAAATGCCGATGCGATCGCCGCTGCCGTGTCACGCGCGCGGAGCAGGTCGCTGCTCATCACGGTGATATCGAGTGGACTGCCATCGGGACTGCGCAGGGCATCGGCCAGCGGGCCGTCTGCTGTCACCAGCGTGGCGAGTGACTGACGGCCACGATCCGACAGTGGCAGATCGGTATGCCCGATGCAGCGACCGTCGGCGTGTGATGCCTCGGCATGGCGCACCAGGATGAGGTGCACTGGACGCGACTCATCCTGGTCGACCGATTCGTCGGGGATCATCAGGAAAGCCAACCCCTCACAGGTGCAGCGGCGA
KOK=       100
KK=  559351  LL=  560220  Z=    4.58  JJ=  559201  DL=   870
A===      111      112      113      114      121      123      124      131      132      133      134      141      143      144      211      213      214      223      224      231      233      234      243      244      313      314      323      333      334      343      413      433
B===      222      122      422      322      212      412      312      242      142      442      342      232      432      332      221      421      321      411      311      241      441      341      431      331      424      324      414      444      344      434      423      443
RRR=   -0.277   -0.664   -0.110    0.867   -0.088   11.355    2.498    2.758   -0.098    1.020    2.712   -0.123   -0.129   -0.744    0.488   -0.098   -0.519   11.873   -1.753   37.923    4.425    5.522    9.082   29.363    6.473    0.592   -0.065    0.117   19.967    5.952   -0.115    0.327
X1==    0.698    1.153   -0.781    0.867    0.153    4.585    0.658    1.288    0.440    1.212    1.031    0.124   -0.102    0.772   -0.847    0.440   -1.129    4.972   -0.871    6.243    2.180    1.230    3.272    4.483    2.792    1.031   -0.347    0.236    4.116    2.380    1.031    0.210
X2==   -0.397   -0.576    0.141    1.001   -0.576    2.477    3.798    2.141   -0.222    0.842    2.630   -0.999    1.259   -0.964   -0.576   -0.222    0.459    2.388    2.012    6.075    2.030    4.489    2.776    6.551    2.318    0.574    0.186    0.494    4.851    2.501   -0.111    1.561
CD1=        2        2        1        3        1        7        2        4        2        6        5        2        3        4        0        2        0        6        0        9        6        4        7        8        9        5        2        7       15       11        5        6
CD2=        0        0        1        2        0        4        6        3        1        3        6        0        4        1        0        1        2        5        5        8        6       11        8       16        5        3        3        5       15       10        2        8
ACACCACGGCCGTGATCACCGTCATCACCGTGGCCGTGAAAACCCGCCCCCGGTGTACGCCATCCACGAAGGGGCGACCCGCACTGGAGCGCTCACCCGGCGTCGCCGCCCGGACGTAGGGCAATACCCCAATGAGCCAGACACTGGCGCATCGTCCAAGGGTGTGCGCAGCGAGCAGCGCCATCGGGGCGCGCGCCACACCAAGATCTGCCAGCAGGACACACTTCAGAACAACGGCCAGGATCATGCCCACGAGGGCGTACGATCCCACCCGGCTGTCCTTCATGATCGTCAGCACTTGCTCTGCCGTCCACCCGCCGCCGAATCCGTCCAGGGAATCGGCCAGTGCATCTTCGTGAAAGGCTCCGGTGAGCCGCACGGTGGCGGCCGTGGAGAGCAGCGCGGCCACCAGCGGTGACCACCACTGGTGACCCAACAGGAACACGCCGGCACCGATCGCACCTACGACGATGCCCACCAGCGGAAACCACGCGGCCGATCGCGGCAGATCCGACAAGTCGTGCACGATCCACCGACCGGCCGGAATGCGGGTCATGAAGGTGAATGCGGCCGCCACGGCACGCCGTTCGGTGCCTAATGACCATCGGCTGGTGGCATTCACCGCCCGCTATCCTCGTGCGACGGTGCCTGTTCGCCAGCCGACACGCCGGCTTCCGCAAATGTGGCCATGTCGGACATGATTGCCGCCGCTGCCCGGAGCAGTGGTACCGTGAGGACCGCTCCCGATCCTTCTCCCAGGCGCATATCCAGTTCGAGCAACGGACGAAGGGCACGTCCGCTCAGGGCAGCAAGCGCTTCGATGGCAATGACGTGCCCTACTTCGGTGGAGCGGTGTGAAAGGAAAACACG
KOK=       101
KK=  561901  LL=  563100  Z=    7.19  JJ=  561901  DL=  1200
A===      111      112      113      114      121      123      124      131      132      133      134      141      143      144      211      213      214      223      224      231      233      234      243      244      313      314      323      333      334      343      413      433
B===      222      122      422      322      212      412      312      242      142      442      342      232      432      332      221      421      321      411      311      241      441      341      431      331      424      324      414      444      344      434      423      443
RRR=   -0.809    1.073   15.916    4.066   -0.048    0.479    8.447    6.468    0.275   -0.875   13.737    3.248    3.053    1.041    1.073   -0.131    1.087    1.248   -1.550   23.818   -0.143   55.246   50.409    5.283    4.071   -0.168    0.135   -4.423    9.929   15.037   -0.817   -0.013
X1==   -0.618   -0.878    4.230    1.413    0.122    0.153    6.557    2.444    0.153   -0.991    3.157    1.413    4.971    0.589   -0.878    0.153   -1.398   -0.979    3.800    4.653    0.173    5.620    7.146    2.330    1.516    0.134    0.173    2.528    2.694    3.121    2.553    0.137
X2==    1.311   -1.221    3.762    2.877   -0.397    3.127    1.288    2.646    1.799    0.883    4.351    2.298    0.614    1.765   -1.221   -0.858   -0.778   -1.274   -0.408    5.119   -0.827    9.830    7.054    2.267    2.685   -1.254    0.779   -1.750    3.685    4.819   -0.320   -0.093
CD1=        0        0        6        3        1        2       11        4        2        1        8        3       11        4        0        2        0        1        9        8        4       15       18        9        5        3        4       11       12       13        7        6
CD2=        4        0       10        8        1        7        4        8        5        7       14        7        6        8        0        1        1        0        1       10        2       21       16        7       11        2        5        3       17       20        4        7
TCGTCGAGGATGAGAATGTCGAACTGCTCCGACTCGATCACGGCCTGCACACGCTGCCAGCCCTTTTCTGCCAGTGCCCGATCGGCTTCGATGTTGTCGGACAGCCAGGTGAAGCCGTCGCCCAGTGGCACGATGTCGATGCCCAGTTCTTCGGCGGCGATGTGTTCCCCGTACCGCGTTTCCGCGCTCTTGATGAACTGGAACATGCCGATGGAGAACTTGTATCCGGCGGCGCGTACCAGGATGCCCAGCGCGGCGGTGGACTTGCCCTTTCCGTTGCCGGTGTTGACGAGCAGCAGTCCCTTTCGTGTGGCTCGATCGGTGCTCATACGTCGATGCCTCCCTGAGCCTTGATGCCTTGGTCTCGCAACGGATGTTTGATGACACGCATGTCGGTCACCAGGTCGGCTGCGTCAATCATGGCCTGCGAAGCATCGCGGCCGGTGACGACGACGTGTGTGCCCTGCGGGCGTTCTTGCAGGGTGCGGATCACTTCCGTTTCATCGAGCCAGCCCCACTTGAGCGGCAGGGTGAGCTCGTCGAGCACCAGCACGTCGTACGTGCCTTCGGTGATGTGACGGGCGCACAGCTCCCAGCCGGCGATCGCGCGATTCTTGTCTTCCGTGAGGTCCCGATCTTCCTTGCGGCGCTTGCCGGTGCAGCCGCCGCCCAGTGCCATGGCTTCGATACCCAGCACCCGTGCGGTGCGATGTTCACCGGTGTTGCCGAGACGCTTCACGAACTGGTACATGGCGGTGCTCATGTCACGGCCATACGCGCGCAGCATGACACCGAGCGCCGCGGTGGTCTTTCCCTTGCCGTGTCCGGTGTTCACGATGAGCAAACCATGGCGGTCCTTGCGCGGCGGGACCCGATAGGCGCCCGGACGTTTCTGTTTGGGCGTTGGCACCTTGCGTCCGTTGGCCGCCACGGCGGTCTTTGGCGCTGCGAGCGGATCGACGCGCGGTTCGAGTTCGTCGTCGAGCAGTTCTACGCGTGGTTCGAGGTCGTCTTCGAAGTCGTCGGGCAGCAGGTCAGGATGCGTCATGGGTCGACCGGGAGAGAGTGGAGCGAAACCGGGCAAGCGCCTCGATGAGGCGATCGTTGTCTTCAGTATGTCGGGCGGCCACGCGCACATGCGTCGGCAGACCGAAGGAGGTGCCATCCCGCACGAGCAGCGCGGCATGGTCGATCAGCCAC
KOK=       102
KK=  563881  LL=  564750  Z=    5.27  JJ=  563581  DL=   870
A===      111      112      113      114      121      123      124      131      132      133      134      141      143      144      211      213      214      223      224      231      233      234      243      244      313      314      323      333      334      343      413      433
B===      222      122      422      322      212      412      312      242      142      442      342      232      432      332      221      421      321      411      311      241      441      341      431      331      424      324      414      444      344      434      423      443
RRR=    1.742   -0.220   -0.218    0.792   -0.170    1.276    6.677   10.848    0.316    4.276   22.588    0.092    0.137    0.916    0.540   -0.309    1.411    0.046    3.009    1.996    0.107   14.324   40.527   43.668    8.045   -0.412   -0.387    0.290   14.314    7.130   -2.562    0.201
X1==    4.052   -0.760    1.107    1.087    0.240    0.630    3.256    4.282   -0.256    2.008    3.807   -0.492    0.152    3.164   -0.760   -0.256   -1.147   -0.034    1.920    5.055   -0.808    3.253    6.647    4.571    2.008   -0.457    0.557   -1.238    3.460    2.517   -1.676   -0.312
X2==    0.430    0.290   -0.197    0.728   -0.710    2.027    2.051    2.533   -1.237    2.130    5.932   -0.186    0.900    0.289   -0.710    1.211   -1.231   -1.383    1.567    0.395   -0.133    4.403    6.097    9.553    4.007    0.900   -0.694   -0.234    4.137    2.833    1.529   -0.645
CD1=        5        0        3        3        1        2        5        7        1        6        9        1        3        8        0        1        0        1        3        7        1        7       12        9        6        2        3        2       12       10        0        4
CD2=        1        1        1        2        0        4        4        4        0        6       12        1        4        3        0        3        0        0        4        2        3       11       14       20        9        4        2        5       15       12        5        4
CGTACCACCGGTGCAGGCCCATGCGCATTCAGGCAAACGCTGAAATCGATCACGTGCCGTGCGTCGTGGTGCAAGGCGGCGCGTCCACCGTGGACCGTAGCGGCAACCTGCAGGACGTGCGAGCGAGCGCGAGGCATATCGATGACGCTCCTCAGGCCGAAACAGGGATGGAAAGCTCCACGCACATCACGGCGGCGAGCGATGCGGCGAACACCATGCGCCGGGCGCGCGTGATGTCGTGGGCGGTGGGAGCACGTCCTTCGGCGTTCAACACATACAGTCCGCGCTTTTCGAGTCGTATGCCGAGGGCGCCGGCCATGGTTGCCATCGGCCATCCCCCGTTGGGGCTTGGTGTGCGGGATGCGTCGCGGATACCACAACGCAGTGCCTTCCAGGGGGAAGCCATCGCACAAGGCGCCGCCAGTGCGAGCAGCGGTGCGCTCACCCGTGCCGGGAGCAGGTTCAACACGTCGTCCGAGCGCGCTGCAGATTTGCCAAACCACTCCAGCTCCGGCGTGCGATAGCCCAGCATCGCGTCGGCGGTGTTCACAAAGCGATAGGCATACGCCGCCGGTAAACCGCCCAACCGGTACGCCATCAATGGGCCCACCACGCTGTCGCTCAGGTTCTCGGCCAACGACGCGATGGCCGCACCGGCCACCTCGTCTGCGGAGAGTGCGTCGGTGTTGCGCGAAACCAGATGCCAGGACAACAGGTGTCTGGCCTGATCAAGGTCATGCCGTTCGAGTGCGACTCGCACGACATCGGCCGCGCGCAGCAACGAACGCACGGCCAGTGCCGGCTTGAGCAGCACACCTTCCACTGAAATGCGTCCCAATGTGGAGGGCAGTGTCGAGGCACCGGCCGTTG
KOK=       103
KK=  565261  LL=  566460  Z=    7.47  JJ=  565261  DL=  1200
A===      111      112      113      114      121      123      124      131      132      133      134      141      143      144      211      213      214      223      224      231      233      234      243      244      313      314      323      333      334      343      413      433
B===      222      122      422      322      212      412      312      242      142      442      342      232      432      332      221      421      321      411      311      241      441      341      431      331      424      324      414      444      344      434      423      443
RRR=   -0.199    0.124   -1.826    0.370   -0.037    0.537    5.901   31.555   -0.750   -0.672    3.078   12.682   -0.718    0.390    1.032   -0.346    0.152   -0.683   -0.004   18.465   -0.719  115.345   17.963   59.600   23.691    1.843   -0.497    1.939   35.695    2.331    1.496   -2.253
X1==   -1.155   -0.128    1.340    0.933   -1.069    0.915    1.252    6.917   -0.589   -0.704    1.541    3.466    3.570   -0.838   -1.069   -0.589   -0.114   -0.430    0.104    3.924   -0.480   11.268    5.798   10.871    5.995   -0.996   -0.480   -1.396    7.651    1.133    1.033   -1.718
X2==    0.172   -0.965   -1.363    0.396    0.035    0.587    4.713    4.562    1.273    0.954    1.998    3.659   -0.201   -0.466   -0.965    0.587   -1.335    1.590   -0.041    4.705    1.498   10.236    3.098    5.483    3.952   -1.850    1.034   -1.389    4.665    2.057    1.448    1.311
CD1=        0        1        4        4        0        3        4       12        1        2        7        8       11        3        0        1        2        1        2        7        2       24       14       26       14        2        2        2       25        9        6        2
CD2=        1        0        0        2        1        3        8        8        4        6        7        6        3        2        0        3        0        5        2        9        8       24       10       13       12        0        7        5       20       13        6       11
CGCGGGTGCGCGTGTTCCACACCAGTGTCGCGTTGGAGAAGCTCGAGATGTATGCGAGACCATTGGCGTCGATCGAGATGTGGCCGGGGCCGACACCCATGTTGGGGATCAGGGCCACGCGCGTCATCGTGGCCGGATCGATGATGGCCATGCTGCCCTGCGCCACATAGTCGCCGGTGTTCAACACGTACAGCAGGCCGTCCGGACCAATCGTCGCTTCGTTCGGGTTCGTACCACCCGTCTGCACGGTGCCGAGTACCGCCATGGTGGCCGGGTTGATCGCGGTGACCACACCTTCGCCGATCGGTACGAAGTTGGCGAGGTTGCCCGAGATCGCGAGCACACGGCCGGCGGAGTAGGCCATCGCCGTCGGCGCGGGTGCGACATCCACCGTGCTGGTGATTTCGGTGGCCGTCTGGTTCACATAGAAGCGGCCGATCTTGTTGGTGTTGGTATTGGCCGCGAACACGGTGGTGTCATTGGCCCACACCGAGCCGGTGGCATTGCCACTCGGGAAGGTGAAGAAGCGTCCGACCGTGGCCGTCTCCAGATTCACGAGCGCGACGCTGGCCGCATTGCCGAGAGGTACCGCCGCACGGCGACCACGCAGCGAGAAACCGATGGGGGTGACCGTGGTGCTCGAGCCGAGCGGGATCTGCACGGTGGTGGTGGGCGAACCGAGCTGGAACATCGTGATCGACTTGGTGCCCGAATTGATCACGACACCGATCTCACGGTTGCCGGCGACACCACCCAGGAAACCCGGCGCCGGTGTGGGCTCGGACGGGCCATCCTCACCACACGCCGCGGTGAGAGCCAGCAATGCCATCGCCGCAACGCGGCGTGACGACAACAGATGACGAACGGTCAGGAGGCGCATCGAAGGGATCGGAAAGTCAGTGCGTGGGAGAAGAAACACGACGCACGCGGAGCGAGACGCTCCACAAGCGCGTGGGGAAGGGGTAGTCCACCAGCATCGCGGCGTCGCGATTGAAGAGATTCTCGACGGTCAGCATGGGCGAGAACGTCCAGCCGCTCCGGGTCGTCGAGGTGGAAAGCCGCACATCGGTCATGCGGTAGGGCGCGAGCGCATTGAGCGTGGAGCCCGGTGCCACACGGCGGGTGCCGACATGGCGTGTGATCACGTCGGCACGTGCTGCACCGGCGGTGATCGACGACTGCAGGGAGGCCGTGACCTGC
KOK=       104
KK=  569611  LL=  570600  Z=    6.95  JJ=  569521  DL=   990
A===      111      112      113      114      121      123      124      131      132      133      134      141      143      144      211      213      214      223      224      231      233      234      243      244      313      314      323      333      334      343      413      433
B===      222      122      422      322      212      412      312      242      142      442      342      232      432      332      221      421      321      411      311      241      441      341      431      331      424      324      414      444      344      434      423      443
RRR=    2.005    2.409   -0.006    0.363   -1.352   19.210    7.501    0.461   -0.353   10.544    5.527   -0.135    0.015    0.037    0.584   -1.181    0.657   12.756   15.940    0.762    3.258    3.653   -0.724   -0.114   10.468   48.461   -0.207   -0.259   -0.839   18.362   -1.010   27.541
X1==    3.060    1.638   -0.024   -0.417    2.552    4.301    3.239   -0.602    2.158    3.177    1.256   -1.033    0.292    0.067   -1.102   -0.700   -0.565    3.281    4.582   -0.700    1.539    3.061    1.275   -0.329    5.897    9.457   -0.139   -2.210   -0.460    4.850   -0.673    4.092
X2==    0.655    1.470    0.234   -0.870   -0.530    4.466    2.316   -0.766   -0.164    3.319    4.399    0.130    0.050    0.549   -0.530    1.688   -1.162    3.887    3.479   -1.090    2.116    1.193   -0.568    0.347    1.775    5.124    1.492    0.117    1.822    3.786    1.500    6.731
CD1=        6        3        3        2        4        8        6        2        5       12        7        1        5        4        0        1        1        5        6        1        6        8        5        2       18       24        3        2        6       20        3       18
CD2=        1        2        1        0        0        6        4        0        1        6        8        1        2        3        0        3        0        7        7        0        6        5        2        4        4        9        5        4        8       12        4       18
GCCCATCATCCAATAGATAGCGGTGCGCACCGACTGATCATCGGCGAACGTCAGCACCAACCAGATGCAGGCCACCAGAAACGATCCCACCACCACGCCCGCCAGCAACAGCACGCGCGTATCGAGACGCTGGCCAACGGAGTACGCGATGCGAAACACCAGGAACATCGCCAGCAGCGCGCCCACAAACGCCGCCGTGGGCAGCGCCCAGATGTAGCGCAGCGAATAGCCGCCCACGACACTGAGCACGGCGCCAAACGCGGCGCCACTCGACACACCCAGCACATACGGCTCGGCCAGTGGATTGCGTAGCAGCGCCTGATAGGTCGTACCACTCAACGCCAGTGCCGCACCCACCAAGGCGGCCTGAAACGCCCGCGGCAAGCGCAGCTCGTGCAGGATGTTCACGTACGTCGGGTCCCCTTCGCCCAACACGGCCTGAATCACCTGCGCGCTCGTGAGCTGGACGGCGCCGAGACGCAGGGCCAGCAGAAGCGTGAAGGCCAGCAGGGCCGCCAGCAGCGGAATGCGCCAGGCGAGGGAAGACAACCGCATCAGTTCTTCACCGCCGAATCACGCGATGGCGCTCGGTCGGGAATGGAATCCGGTTCCGCCACCGGCGACGGGAATTGCGGATGCATCGCACTGCGCAGCACTTCGGCCGCGAGCCCGATGTTGGGGCTCGGACGGCTGAGCAGGTCGGCCGGTACGGCCACTACACGTCCTTCGCGGATGGCCCGCAGGTTGCGCCACCCCTGCATGACCTTGAGGCGCGAAAGGGCCTGGGCCTTGAACTCCCCTACCGGCACCACCACCACATCCGGGTCGCGACGCACGATTTCTTCCATCGTGACGTTCGGCCAGTTCGTGGCGGCGTCGTCGAAAATCGAACGGCCGCCGGCGAGCGTGATCAGTTGCCCGATGAAGGTCTTTGGTCCTGCGGTCATCGGTGGATCGTTGAACACGACGTACATGACCGTCGGCACCTTG
KOK=       105
KK=  575131  LL=  575520  Z=    7.40  JJ=  574501  DL=   390
A===      111      112      113      114      121      123      124      131      132      133      134      141      143      144      211      213      214      223      224      231      233      234      243      244      313      314      323      333      334      343      413      433
B===      222      122      422      322      212      412      312      242      142      442      342      232      432      332      221      421      321      411      311      241      441      341      431      331      424      324      414      444      344      434      423      443
RRR=   -0.247    0.126   -1.016   -0.730    0.126    0.848    2.047    3.102    0.125    0.001   -0.419    0.543    1.229    0.403    0.126    0.417    0.417   -0.719    0.417    4.556    1.197    5.724   65.452   10.550   17.139   -0.419    1.197    0.048    7.030    0.362   -0.711    1.162
X1==    0.662   -0.380    1.418    1.272   -0.380    2.346    4.182    2.418    0.346   -0.003   -0.229    1.272    0.672   -0.458   -0.380   -0.654   -0.818    1.265   -0.918    3.346   -1.070    5.608    8.160    4.760    2.997   -0.229   -1.070    0.209    1.270    0.579    0.672   -1.492
X2==   -0.374   -0.333   -0.717   -0.574   -0.333    0.362    0.489    1.283    0.362   -0.324    1.830    0.426    1.830   -0.880   -0.333   -0.638   -0.511   -0.568   -0.455    1.362   -1.119    1.021    8.021    2.217    5.720    1.830   -1.119    0.229    5.536    0.625   -1.059   -0.778
CD1=        1        0        2        2        0        3        5        3        1        1        1        2        2        1        0        0        0        2        0        4        0        8       11        8        4        1        0        2        4        3        2        0
CD2=        0        0        0        0        0        1        1        2        1        1        3        1        3        0        0        0        0        0        0        2        0        2        9        3        8        3        0        3       10        3        0        1
AGACACTGCGGTATCCGGGACATGCGGCCATCATGCGCAGTGTTCGTGATCTGGGCTTGCTGGGCACGGAGCCGGTGGATGTGAAGGGGCAGCACGTGGCGCCACGCGATGTGTTCGTGCGTGTCGCCGGCGCGGCGTTGCGCAAAGGCAAACCTGACCTGGTGGCATTGCGTGTCGTGGTCACGGGCATCACCGGTGGTGCACGCACGTCGCGGGCGTGGGAAGTCGTCGATCGCTATGACAGCGAACGGGGCATCTCGGCCATGATGCGCACGACGGGATACACCCTCGCGATCACCGGACTGCTGCAAATGTCGGGTGCCATCGCGGCAGGTGTGCACACCCCTGATGAGTGCATTCCACCTGCGCGCTACTTCGAGATGCTGGCCG
KOK=       106
KK=  576811  LL=  577290  Z=    5.98  JJ=  576121  DL=   480
A===      111      112      113      114      121      123      124      131      132      133      134      141      143      144      211      213      214      223      224      231      233      234      243      244      313      314      323      333      334      343      413      433
B===      222      122      422      322      212      412      312      242      142      442      342      232      432      332      221      421      321      411      311      241      441      341      431      331      424      324      414      444      344      434      423      443
RRR=    0.358   -0.208   -0.831   -0.049    0.152    9.456   -0.251    0.574    0.574   14.648   23.271    0.574   -0.846    1.501    0.152    0.273    0.574    5.546    0.727    0.574    0.345   -0.143   -0.476   -1.293   -7.311   38.596   49.685    2.083    0.968    5.692    0.622    0.077
X1==    0.678   -0.360   -0.703   -0.623   -0.360    2.215    0.304   -0.703   -0.785    2.013    6.611   -0.623   -0.311   -1.107   -0.360    0.215   -0.696    4.124    0.223   -0.785    0.223    0.395    0.395   -1.171    6.092    5.746    7.178   -1.310   -0.572    4.164    0.554    0.020
X2==    0.528    0.578    1.183    0.079   -0.422    4.268   -0.825   -0.817   -0.732    7.278    3.520   -0.921    2.721   -1.357   -0.422    1.268   -0.825    1.345    3.261   -0.732    1.551   -0.362   -1.206    1.105   -1.200    6.717    6.922   -1.590   -1.692    1.367    1.122    3.814
CD1=        1        0        0        0        0        3        1        0        0        4        9        0        1        0        0        1        0        5        1        0        2        2        2        0        9        8       11        1        2       10        2        3
CD2=        1        1        2        1        0        5        0        0        0       10        6        0        5        0        0        2        0        2        4        0        3        1        0        3        0       10        9        0        0        5        3        9
ATCACCAGCGCCCACCCGTGCCTCACGACGCAGTGCCTGCAGCTCCGTCTCGATGGCCTGGATGTCTTTGGTGGTGAGGGCCAGTACACGGTTGGCTTCCTCCGTACGCTGCGCCAACTGCCACGCACGGGTCGTCGCCACGCGCACCTCGAGGGTGGCCTGCAATCGGCCGATGGTTTCGAGTCGACGCCGTTCCTCGGCGCTCAACAGGCTCTTGGACACCGCGTCACGACGCAGTTGCTCCGCCTGCACGGTGAGACCCTGGTACTGCTGTTCATCGCTCTCCGTGCCGGTGCTGAGGTAGCGCAGTCCGGCCACGAGTTCGCGCAGCGCGATGTTGGTGGCGCGCTCCACGAACTCGGAACGATCCGTGACGTCATGGACGGTGGCCTCGGCCTGCGCATTGCTGCGGGAGAGCCAGAACCATCCCAACACACCCGCCGCCACGAGCAGGGTGATCGACGTACCAAACCCCGCGAG
KOK=       107
KK=     662  LL=    1081  Z=    5.85  JJ=     422  DL=   420
A===      111      112      113      114      121      123      124      131      132      133      134      141      143      144      211      213      214      223      224      231      233      234      243      244      313      314      323      333      334      343      413      433
B===      222      122      422      322      212      412      312      242      142      442      342      232      432      332      221      421      321      411      311      241      441      341      431      331      424      324      414      444      344      434      423      443
RRR=    0.287   -1.328   -0.490   -3.044   -0.521   39.511    0.350    0.177    0.563    0.735    1.038    0.590    0.448    1.189    0.287    0.563    0.625   83.865    0.625    0.563    4.768   -0.388    1.146    0.077    1.008    7.182   31.028   -1.058    0.149   -0.176    7.204    6.000
X1==   -0.988   -0.807    1.199    5.534   -0.807    8.781    1.071   -0.432   -1.126    1.732   -1.340   -1.073   -0.579   -1.152   -0.807   -1.126   -0.929    8.933   -0.759   -1.126    3.679   -0.368   -1.209   -0.067    0.416    3.227    5.859   -0.889    0.169    2.014    1.705    3.244
X2==   -0.290    1.645   -0.409   -0.550    0.645    4.500    0.327   -0.409   -0.500    0.425   -0.774   -0.550   -0.774   -1.032   -0.355   -0.500   -0.673    9.388   -0.824   -0.500    1.296    1.052   -0.948   -1.144    2.425    2.226    5.296    1.190    0.881   -0.088    4.226    1.849
CD1=        0        0        3        7        0       11        2        1        0        5        0        0        1        0        0        0        0       10        0        0        7        1        0        1        3        6       10        2        3        6        4        8
CD2=        0        2        0        0        1        5        1        0        0        1        0        0        0        0        0        0        0       10        0        0        2        2        0        0        3        3        6        2        2        1        5        3
ACCGAGCAGTTCACCAACGAATTCATCGGCGCCATCCAGGCCGGCGCCATGGGCGATTTCCGACGCCGGTTCCGCGAAATCGACCTGCTCCTGGTCGACGATGTGCAGTTCCTGAAGGGAAAGGAATCCACACAGGAAGAATTCTTCCATACCTTCAACGCCATCTATGAGGCCGGTCGACAGATCGTCCTCACCTCCGATCGGCCGCCCAAGGAGATCCCGGGACTCGAATCCCGCCTCGTCTCCCGCTTCGAATGGGGGATGGTCGCCAACATCGATTCCCCGGACCTCGAACACCGCATCGCCATCCTCAAGAAGAAGGCGAGCCTCGACCACCTCGAGCTCACCATTCCCGATGAGGTCATCGAGTTCATTGCCCAGCACGTGAAGTCCTCCGTGCGCGAACTCGAAGGGTCGATC
KOK=       108
KK=    5492  LL=    6451  Z=    8.85  JJ=    5282  DL=   960
A===      111      112      113      114      121      123      124      131      132      133      134      141      143      144      211      213      214      223      224      231      233      234      243      244      313      314      323      333      334      343      413      433
B===      222      122      422      322      212      412      312      242      142      442      342      232      432      332      221      421      321      411      311      241      441      341      431      331      424      324      414      444      344      434      423      443
RRR=    0.386   -0.265   -0.724   -0.144    0.239    1.985   15.450   11.749    1.379   -0.012    6.038   -0.051   -1.675    0.604    1.079    0.235    1.797   -0.251    1.460   59.097   -1.673    5.080   51.317   17.645   10.537    1.467   -0.113    0.901    1.201   19.130    5.133    0.759
X1==   -0.537   -0.252   -1.004   -0.112   -0.252    0.734    2.639    4.614    4.314   -0.006    3.695   -0.112   -0.736   -1.069   -1.138    0.734   -1.287   -0.407    1.586   10.042   -1.180    1.574    6.653    3.417    5.050    1.480   -0.601   -0.480    0.844    3.539    3.141    0.395
X2==   -0.718    1.052    0.721    1.283   -0.948    2.705    5.854    2.546    0.320    2.087    1.634    0.451    2.277   -0.564   -0.948    0.320   -1.396    0.616    0.920    5.885    1.417    3.227    7.713    5.164    2.087    0.991    0.188   -1.875    1.422    5.405    1.634    1.920
CD1=        1        1        1        2        1        3        5       10        8        4       10        2        2        1        0        3        0        1        3       16        1        5       13        7       14        6        2        5        7       13        9        6
CD2=        0        2        2        3        0        5       10        4        2        5        5        2        6        2        0        2        0        3        4        9        5        9       17       14        5        4        3        0        7       15        5        8
ACGGATCACTGTGCATCACCTGTGTTGCACGCACGTTGCCCAGATGTCACCACGTGGGTAGCTGTGTGCCAACTCACTCCACAATGCGCGACCGCTGCATGTGCTCCACATCGGCACGCATGAACGCATTGATGCGTCCGTCGGCGTCGAGGTATGCCTGCCGAACGTCCCGCAGGTGCTCGATCCCCAACTCACGCAACTGCGTCTGCAGTTCAGCACGCGACAACATCACCCGACGCAGATTCTGACGCAGCAGCCTGCCATCACGGACCAACATCAATGGTCCGCCATTCAGGAGCTGCCTCAGACGCGGTGACTGGTAGGACAACGCATCGAGACTGTACTCCCAGAGATACACCACCCCGACCATCACGGCGCCGCCGGTGAGCGCACCAAAATCCGATGCCAGCGCACCTTTCACGGCATCGGCAATCAGCACGACCGCCAGAAAGTCCGCACCAGTCAGCGTGCCTTTGGGACGGCGCAACAGACGCAGTACCACCACCACCGTCAGGTACATGAGCGTCGCATGGAGGAATAACTCCAACCAACTCACGCTCGGCGTGAACATCGCACGCCAGTCCGTGGCTGTGGCAGCTTGCATGGCCGTGGTGATCATGAGCACTCTCGCGGTGTGAGTGGAAACACTTCCGAGAGATCACTGCAACGGTTGCACCATACCAGACCCATCATGCCAAGCACGACACAGCGTGATTGACATCACATGAATCACACGATGTGATGCGCATTGACGCGCGCTACTGATGCGCGCTGTCATGCAGCGCGTGCAGCACGCGCTCAGGCCGCGTGTCGCCGCGCTACGGCACGCAGACGTGCGGTGGCATCGGCCAGATGCTGCGCGCTGCGAGAAAGGGCGTCATTGCCGACACGCTGCGCGGCCGATGCATCCACCGCCGAGCGTGCACTCGTGGCCGCACGTTGTGCGGACCCGTCGAGCGA
KOK=       109
KK=    9782  LL=   10261  Z=    5.48  JJ=    9362  DL=   480
A===      111      112      113      114      121      123      124      131      132      133      134      141      143      144      211      213      214      223      224      231      233      234      243      244      313      314      323      333      334      343      413      433
B===      222      122      422      322      212      412      312      242      142      442      342      232      432      332      221      421      321      411      311      241      441      341      431      331      424      324      414      444      344      434      423      443
RRR=   -0.321   -0.228    0.082    0.089    0.099    0.640    1.731   17.808   -0.171    0.399    0.199    0.461    0.199   -0.797   -0.228    0.461    0.461   -0.031   -0.970   -0.999    0.640    6.269   18.052   43.640   13.491    3.711    0.306   -0.740    9.417    4.687   -1.456   -0.189
X1==    0.763    0.696    0.431    0.414   -0.304    0.270    1.248    3.431    0.270   -0.316    0.502   -0.586    0.502   -0.379    0.696   -0.730   -0.752    0.063    2.034   -0.730   -0.575    2.399    6.908    6.764    4.858    3.051    0.188   -1.284    3.113    2.559   -1.197    0.341
X2==   -0.420   -0.327    0.190    0.214   -0.327    2.369    1.388    5.190   -0.631   -1.264    0.396   -0.786    0.396    2.106   -0.327   -0.631   -0.612   -0.492   -0.477    1.369   -1.113    2.613    2.613    6.452    2.777    1.217    1.627    0.576    3.025    1.832    1.217   -0.554
CD1=        1        1        1        1        0        1        2        4        1        1        2        0        2        1        1        0        0        1        3        0        1        5       11       11        7        5        2        1        9        8        0        4
CD2=        0        0        1        1        0        3        2        6        0        0        2        0        2        4        0        0        0        0        0        2        0        4        4        8        5        3        3        4        8        6        3        2
GCAACATGTGCTCAGTGCTTGCTCACTCCACTTCACGTCGATCGGTGCGCCGATCGGTAACAGCACGCGTGACGACATCGGCGATGGCGTTGGCACTGCTGGTGGTGAATGCCTGCGCCAAACCACGTCCGACCGGTGATCCCGGCGGGGCCGCGCCAGTGGGTGCTGCTGCACCGGGTGGAGCGCCAGGCCTTCCGGGAGCAGCCGGCGCGCCTGCCACCACCGGTGACATGCAGCGGCTGTACCGCAACATGGGGCTTGTGGCCGGTGCGGCCACGCTGCCGTTTGTGGCCTCCGTGTCATTCCTGCCCTCGCCGACGCCGGACAGCACACTGGTGCTGTTGTCGCTGTCTCTGCCCTCGCGCGCACTCGGTTTCGGTCGGGAAGGAGAGCGCTACGTCGCCGGATACGTCGCCCGGGTGGAATTGCGCCGCGGCCCCACCGTGGTGCGCACCATCGAGGCCAATGAAACGGTGCGGG
KOK=       110
KK=   10982  LL=   11671  Z=    5.23  JJ=   10502  DL=   690
A===      111      112      113      114      121      123      124      131      132      133      134      141      143      144      211      213      214      223      224      231      233      234      243      244      313      314      323      333      334      343      413      433
B===      222      122      422      322      212      412      312      242      142      442      342      232      432      332      221      421      321      411      311      241      441      341      431      331      424      324      414      444      344      434      423      443
RRR=   -1.244    1.547    0.394   -0.012    0.558   11.338    3.744    2.181    0.994   -0.333   -0.768    8.350   23.428   -0.190   -0.101    0.048   -1.475   -0.435   -1.742    8.330   -1.880   42.782    6.972   -0.138    4.257   -0.258    0.395   -1.060    0.309   13.461    0.907    4.624
X1==   -0.600    1.341   -1.044   -0.030   -0.659    3.526    2.713    4.762    1.678   -0.680    0.852    2.941    3.077   -0.582   -0.659   -0.170   -1.069   -0.264   -1.120    1.678    1.297    7.062    2.103    0.769    3.669   -0.631    0.604   -1.353    2.048    4.834    0.852    2.048
X2==    2.071    1.154   -0.377    0.391   -0.846    3.215    1.380    0.458    0.592    0.490   -0.901    2.840    7.614    0.327    0.154   -0.282    1.380    1.643    1.555    4.963   -1.450    6.058    3.315   -0.179    1.160    0.409    0.654    0.784    0.151    2.785    1.064    2.258
CD1=        0        2        0        1        0        5        4        6        3        1        3        4        6        1        0        1        0        1        0        3        4       12        5        3        7        1        3        1        7       12        3        7
CD2=        3        2        1        2        0        5        3        2        2        3        1        5       14        3        1        1        3        3        3        7        0       11        7        2        4        3        3        5        4        9        4        8
CCGCCAACACGCGCTTCAGGGATGATGCGCAAGTCGGCTGGCAGTCGGATCGTGGCATCGCCTTCGTGGCGCTCGGCGATCCCGACAACATCGTGGACACCGGCCTCATCGATCCAAATGCGCGCGTCCGCCAGCAGATCTGGGAATATCGTGAGCTGCGCGTGCAGCTCCTCTTCGTCGACCAGACCGGCTTCGGCCGCTGGCGTCTCGGCGCGCAGAGTCGCGCAGATCTCGACAACGCGATTCGTCGCAAGATGGCACAGCGCGAGCAGTAATCGCCTGATGCTGGTGGGTGACGTCGATGGCTGATGTCACCCGCCCCACGGCGCCGCGACTCTTTCTGATCGACGGCTATGCGCTGATTTACCGCGCATTTTTTGCCCTGCTGCAACGGCCGCTCTCCACGAGCCGCGGTGAGAACACCTCCATCGCCTGGGGCATCGCGAGTTTTCTCAAGCGTCTGCTGAACACACACCAGCCCGAATTGCTGGCGTGGGTGCATGACTCGGGCGCCACGTTTCGCGATGAACTGTATCCCGACTACAAGGCGACACGTGAGAAGCTGACCGACGACCTGCAGGCCGATTTTGATCAAGGGCTGCAGCGTGTGCTGCAACTGCTCGCTGCCTACGACATTCCGGTGCTGAGCGCGCCGGGCTTCGAAGCCGATGACGTGATCGGTACGATGGC
KOK=       111
KK=   31442  LL=   32401  Z=    5.79  JJ=   31262  DL=   960
A===      111      112      113      114      121      123      124      131      132      133      134      141      143      144      211      213      214      223      224      231      233      234      243      244      313      314      323      333      334      343      413      433
B===      222      122      422      322      212      412      312      242      142      442      342      232      432      332      221      421      321      411      311      241      441      341      431      331      424      324      414      444      344      434      423      443
RRR=    0.087    0.424   -0.621    0.001   -0.718    7.311    1.636   21.635    0.320    0.006   12.859   -0.601    0.186    0.501    0.424   -0.139    0.586   -0.267    0.931   36.815    0.144    0.419   53.939   71.225    6.105   -0.241   -0.884    0.247   26.610   15.517   -1.243    0.541
X1==   -0.268   -0.742   -0.193   -0.603    1.258    2.375    0.966    5.138    0.614   -0.010    5.593   -0.603   -0.663    0.963   -0.742   -0.266   -1.017   -0.740    0.417    5.017   -0.190    0.150    4.652    6.401    4.041   -0.663    0.477   -0.794    4.524    4.091   -1.232   -0.674
X2==   -0.325   -0.571    3.211   -0.002   -0.571    3.078    1.694    4.211    0.522   -0.667    2.299    0.998   -0.281    0.521   -0.571    0.522   -0.577    0.360    2.235    7.338   -0.755    2.795   11.595   11.128    1.511    0.364   -1.854   -0.311    5.881    3.793    1.009   -0.802
CD1=        1        0        2        1        2        4        2       10        2        4       13        1        2        4        0        1        0        0        1        7        2        2        8        9       12        2        3        5       16       15        1        4
CD2=        0        0        4        1        0        5        4        5        2        1        6        2        2        4        0        2        1        3        7       10        2       10       28       31        4        3        0        4       20       15        4        4
GTGGTGCTCATAGGCCGCTCCTGCCACTTGCCGTACGCGCACGCCAACGATCGAGGGCCACCACCAGCAGGATCAGCACGGCCTCGACCACCGAGACCACCACACTGGGCACTCCGGCGTCACGCTGCATGGCATTGGCGCCGGCCTCGAGCGCGCCAAACAACAAGGCCGTGCCCAACACCCCAACTGGATGCAATCGCGCCAGCAAGGCCACGGCGATGGCGGTGTAGCCGTAGCCCGGCGAAAAGTTCTCGTACAGCGCGTAGGTGATGCCCAGGTACTCCACGGCGCCGCCCATGCCAGCCAGCAGTCCGCTCAGCGCAAATGCGAGCAGTAAGGTGCGTCCCACCGGAATCTCTCCAGCGCTGTGGGCTGCCCGGGGATTGGCACCAACGGCGCGCACCCGAAACCCACTGGCGGTGTTGAACAACCACCACGCCAGCACCGCCGCCGTGACGAGCAACAGGGGCACACCGGCATGCAGACGCGTGCCGTCCAGCAACACCGGCAGTTGCAGCGACACCGGCAACGACGACGACTGCGGATTGATGTGCTGCGGTTCCTGCAGCGGGCCGCGCACCAGCCATCCGGTGAGATTGAGCGCCACGAAGTTGAGCATGATGGTGCTGATCACTTCCAGCACACCGAAACGCAGGCGCAGTACACCCGCGACCGAAGCCCATACACCACCGGCCAACGCCCCACCCACAATCATCCCGGGGATCGCCAGCCACGGTGACGTGTGTTGCAGCGGCAGCGCCAACGCCGTGGCGGCGGCGGCGCCCATCAACAGTTGCCCCTCGGCGCCCACGTTCAACACGCCGGCGCGAAACGCCAACGCCACGGCAAGGCCGGCAAATCCCAGCGGCACCATGCGCACCACGGTGGCTGATGTGATCGCATACCACGATCCGAACGCGCCGCGCACCAACGCCGTCAGTGCCGGTCCTACCGCATGTC
KOK=       112
KK=   45962  LL=   47161  Z=    6.74  JJ=   45962  DL=  1200
A===      111      112      113      114      121      123      124      131      132      133      134      141      143      144      211      213      214      223      224      231      233      234      243      244      313      314      323      333      334      343      413      433
B===      222      122      422      322      212      412      312      242      142      442      342      232      432      332      221      421      321      411      311      241      441      341      431      331      424      324      414      444      344      434      423      443
RRR=    7.771   -0.113    0.321    0.002   -0.710   64.391   -0.757    0.508    0.095    7.809    5.801   -2.457    1.832   -0.088    1.270   -0.428    1.066   10.778   -1.790    0.343    0.499    8.281    5.189    1.926   60.158    7.144    4.067    0.085   -0.247   14.082    5.279    7.701
X1==    3.916   -0.190    0.148    0.001    2.547    6.844    1.092    0.148   -0.768    3.324    3.514    2.844    2.974    0.066   -1.102   -0.768   -1.538    3.540    1.375    0.616   -0.360    3.954    1.956    3.073    9.572    1.355    1.743    0.218    2.017    3.250    2.435    2.839
X2==    1.984    0.595    2.171    2.451   -0.279    9.409   -0.693    3.430   -0.124    2.349    1.651   -0.864    0.616   -1.326   -1.152    0.557   -0.693    3.045   -1.302    0.557   -1.386    2.094    2.653    0.627    6.285    5.273    2.334    0.390   -0.122    4.333    2.168    2.713
CD1=        5        1        2        2        4       12        4        2        1        9       10        6        9        4        0        1        0        8        5        3        3       12        8       11       20        6        7        6       11       14        8       13
CD2=        4        2        6        6        1       16        1        8        2        9        7        1        5        1        0        3        1        6        0        3        1        7        8        4       17       14        8        8        6       17        8       13
CTTGGCGCGCCGGCGCACTATCTCGAGCTGCTCGATCCCATGCCCACCGGCGTGCGCATCGATGATGCGGTGTCGGCGGATGTGCGTCTCGTGCACCTGTTTGTCACCGAGCAGTTGGCACTGGAAGCGCAGTTGGCGAAGCTGCGTGCCACGGTGGCATCGGATGTGGTGGTGTGGGTCTCATGGCCCAAACGCACATCGAAAGTGCCCACCGATATCACGGAAGACACCATCCGCGACATCGCACTGCCCATGGGCTGGGTGGACGTGAAAGTGTGCGCGGTGGATCTGGTGTGGTCGGGACTCAAGCTGGTCGTGCGCACGGCGCTGCGCTGACGGCCTGCCATACCGTACGATGTCACCGTTACGTTTGACGCATGCCTCCCGCTGACCTGCAGGTTCAGATCTTCGGCACCAAGAAAAATGCCGATACACGCAAGGCGCTGCGCTTTTTCGCTGAGCGGCGTGTGAAGACACATTTTGTCGACCTGGCCGAACGTGCCGCCGCACTCGGGGAGCTCAAGCGGTTTGCACAGAAGTTCGGCGTGGACGCGATTCTGGATCGGGACTCGAAACGTTTTGCGGAGCTGGGGCTGCGCACTGCCATGTACGGCGAGGAGCGTTGGCTGAGCATCCTCGCCGATGAGCCGTATCTGTTGCGTCAGCCGCTCGTGCGCCTGCAGAACAAATTGTGCGTGGGCGTCGACGAGAAGCTGTTCAAGGAGTGGTTGGCGTAGCTCCGGTCCCCTACGGCGTGGTCACGTTTGGCGTGTACACCACACCGTCGGGTGTCTCGCCGGCCTTGATCTCGCCGAGCACTTTCCGCGCGGCCACATCGATGATGGCCACCGTCGCGTCCTGGCTGTACGACAGGAACACGTACTTGCCATCGGGCGAGAAGATGATGCCCTGCGGCGCCTTGCCGGTGAGTGTGAGGCGGCCGAGTTCCTTGCGCGACGCGCGATCGATGAAACGCAGTTCTTCCTTGCGCAGATCGGGCATGACCACGAGCCGGTTGTCGGGCGAATAGAGCACCCGATACGGCCAGCCAAAGCCTTCGGCCGCTGTGCTGACCGCACCGGTGCGGGTATCCACCACGCTCACGAATCCGGTGGCGTTGCTGCCCACCCAGACTTCACGGCCATCGGGTGTGACATTGATGGCTTCGGGCTGCGCCGGCACGGCGATGGTACGCAGCGA
KOK=       113
KK=   48602  LL=   48991  Z=    5.73  JJ=   47822  DL=   390
A===      111      112      113      114      121      123      124      131      132      133      134      141      143      144      211      213      214      223      224      231      233      234      243      244      313      314      323      333      334      343      413      433
B===      222      122      422      322      212      412      312      242      142      442      342      232      432      332      221      421      321      411      311      241      441      341      431      331      424      324      414      444      344      434      423      443
RRR=   -0.155    0.730   -0.057    0.397    0.730    6.283    0.285    0.562    1.553   -0.001    6.234   -0.089   -0.111    0.241    0.229   -0.256   -0.161   30.776    0.360    0.240    0.116    1.196    0.187   -0.085    4.497    0.013   34.504    1.472   -0.001   14.794   -0.536    1.281
X1==    0.404    0.464    0.092    1.136    0.464    1.183    0.223   -0.908    1.183   -0.331    3.241    0.136    2.361   -0.227   -0.536   -0.817    0.223    7.264    0.301    0.183   -1.127   -1.098   -0.172   -0.121    2.245   -0.279    6.104    1.319   -0.006    5.723   -0.279    0.710
X2==   -0.384    1.574   -0.618    0.350    1.574    5.313    1.277   -0.618    1.313    0.004    1.924   -0.650   -0.047   -1.059   -0.426    0.313   -0.723    4.237    1.197    1.313   -0.103   -1.089   -1.089    0.708    2.004   -0.047    5.653    1.116    0.243    2.585    1.924    1.804
CD1=        1        1        1        2        1        2        1        0        2        1        5        1        4        1        0        0        1        8        1        1        0        0        1        1        4        1        8        4        2       10        1        3
CD2=        0        2        0        1        2        6        2        0        2        1        3        0        1        0        0        1        0        5        2        2        1        0        0        2        3        1        7        3        2        5        3        4
CTCACCCCGGTGCGCGAGATCGGCTTCACGCTGCAACCCAATGGCACGTATCGGCACAGCGCGCATGCCATTCCCTGAGTAGGGCAACACGAGACGGAGTGAGATAGTGGAGCTACGATCCGCTCACGTCAGGAAGCGTTGCGCAACTATGCGTTCTTCGTGCTCGAACGCGTCCGCAAAACTCTCGATTTCATGGGTTTCGAACCCGAGTAGCACAGCTTCCTCGCGCCAAAGAGCGACGGCGTGCTCCACCTCGCCAAGGATCTCGATCGCCCGAGTTGGCGCGAGATTGAAATACGGTGCCGTGCCCATGAGCGCCGCGATAGAAGCCTCGGGCCCCGCGTCTTCACTGATCCACGTCTTGAGTTCGCGGGCACGGTCGGGGAAAGG
KOK=       114
KK=   54692  LL=   55831  Z=    5.53  JJ=   54662  DL=  1140
A===      111      112      113      114      121      123      124      131      132      133      134      141      143      144      211      213      214      223      224      231      233      234      243      244      313      314      323      333      334      343      413      433
B===      222      122      422      322      212      412      312      242      142      442      342      232      432      332      221      421      321      411      311      241      441      341      431      331      424      324      414      444      344      434      423      443
RRR=   -0.135   25.886    0.223    4.965   -0.966   33.722   10.049    0.589    0.003    4.648   16.179    0.950    0.075    0.030    0.050   -2.117    1.944    2.230   -0.532   -1.023   -2.393   18.633   -0.471   14.136   10.079    0.393    2.569   -0.019    4.321   18.193    2.380    6.161
X1==   -0.133    6.805    1.337    2.270    0.931    5.148    2.482    0.640    0.062    2.178    3.556   -1.383    0.296    0.489   -0.048    1.515   -1.326    1.696   -0.477    1.515    2.975    4.429   -0.100    2.440    1.659    0.296    1.894    0.026    1.905    2.715    3.013    2.715
X2==    1.014    3.804    0.167    2.187   -1.038    6.551    4.048    0.920    0.048    2.134    4.550   -0.687    0.253    0.061   -1.038   -1.397   -1.466    1.315    1.115   -0.675   -0.804    4.207    4.722    5.794    6.074    1.327    1.356   -0.754    2.269    6.700    0.790    2.269
CD1=        1        8        4        5        2        9        5        3        2        8       10        0        4        4        1        4        0        4        1        4        9       11        3        7        7        4        7        7       11       13        9       13
CD2=        2        5        2        5        0       11        8        3        2        7       12        1        4        4        0        0        0        4        4        1        2       12       13       16       14        6        6        4       12       23        5       12
CGAGGGCAACCGCCAATTCTTCGCGACGATCGGCGTGTGTGGCATCCGCGTCGTCGACCAGCAGCCCTTCATGCAAATGCGGCTCCAGTGCCGTGTAGCGTGCTTCACGCGTGGCTCGGCTCCGGCACTGGTTCACCACGATGCGCAGCAACCAGGCGACAAACCGATCACGTTCACTGTAGCGGCCGAGATGACGGTACGCCCGCACGAAGGCTTCCTGGACCACGTCATCGGCATCGTCGGCGTTCCCCAACAGGTGCGTCGCCACACGCAGGCAGTGCGCATGATGACGATCCACGAGGGTGGCAAACGCCTCCACATGGCCGCCCAGCACGTGCTGCACCAATACCGCATCCGGCAGCGCGGTTCCGGTGGACGCGTTGCCGTGCTCGGATGGCGTGGGGGAGGGATGCGGAGGCACGACCTATAACTCGACCAAATATCCGATCGTCACAAGCGTCATCACGAGATCCAAGGCTCTGAGGCGCACCAAAAGCCCGCGTCCGGCGATAAAATGGATCGGCGACCCCTCCCTACCAGAACCCCGGTCTCATGTTCCGCTCTCCGGCGACCCGCTCCCGTCCCCTGCGTGCGCTGCTTTCGGCGGCCGCGCCCTTCGTTTTTGCGTCCAGCCCGGCGCTCCTCACGGCTCAGGCAGCCACACCGGCCACGGCACCAACCCCGGTGCCCTCGTCCGAAGACCCGCGGATCCACGAGATGGTCTCGTCGGCCTCCGTGGCCCGCATTGAAAGTGATATCCGCACGCTGGTGGCGTTTGGCACGCGGCACACGTTGTCCGACACCATGTCCACCACCCGCGGTATCGGCGCCGCGCGGCGCTGGATCTACGCCGAGTTCCAGAAGATTGCCAAGGACTGCAATGGCTGTCTCGAGGTCCGGTACGTGGCGGAGATCTGGAAGGGCGATCCAAATGGCCGCATCAAGCAGGACGTGAACGTGGTCAACGTGGTGGCCATTCTGCGCGGGCGCACGGAGCCCAATCGCTACGTGGTGCACACGGGTGATATCGATTCCCGGGTGTCGGACGTCATGAATGCGACATCGGAATCGCCGGGTGCCAACGACAATGCGAGCGGCATCGCGGCCATTCTCGAAGCGGCGCGTCTGCTGTCGAAGCAT
KOK=       115
KK=   56552  LL=   57541  Z=    5.49  JJ=   56402  DL=   990
A===      111      112      113      114      121      123      124      131      132      133      134      141      143      144      211      213      214      223      224      231      233      234      243      244      313      314      323      333      334      343      413      433
B===      222      122      422      322      212      412      312      242      142      442      342      232      432      332      221      421      321      411      311      241      441      341      431      331      424      324      414      444      344      434      423      443
RRR=    5.070   -3.674    5.789    0.066   -0.313    4.422    0.818   18.644    0.299   -1.274    0.586    1.219    4.066    0.383    1.316    1.125    1.959    5.870   -0.224   24.398    0.021   12.423   28.425   20.679   14.039    0.267    0.887    1.033   13.187    3.123    1.460    0.488
X1==    1.842    2.879    3.770   -0.554   -1.031    3.020    0.256    4.601    1.333   -1.415    2.439    0.980    3.102    0.166   -1.031    1.333   -1.301    2.245   -0.491    4.707    0.063    2.522    5.212    3.324    2.891    1.114   -1.394    0.834    2.794    3.367    1.114   -0.643
X2==    2.752   -1.276    1.535   -0.120    0.304    1.464    3.196    4.052    0.225    0.901    0.240    1.244    1.311    2.309   -1.276    0.844   -1.506    2.615    0.456    5.183    0.338    4.927    5.454    6.221    4.855    0.240   -0.636    1.238    4.720    0.928    1.311   -0.758
CD1=        3        4        6        1        0        5        2        7        3        0        6        3        7        3        0        3        0        4        1        7        2        6       10        8        6        4        0        4        8        9        4        2
CD2=        5        0        5        2        2        5        7        9        3        6        4        4        6        7        0        4        0        7        3       11        5       13       14       14       14        4        3       10       17        8        6        4
GTGACGGACTTCACGGTGCAGAATGTCATCATCGACAACTACTTCTTCGGTGTGGCAGCGGTGGGTCGCAACGGACAGGAGAGTCTGGTGGCGTTTCCGCGCTGAGCGGGGAAAAGCGCACAGCGGGGGGAACACTGATCACCCAGAAACGAAGCAGATCGGCACAGATACAACAAAGAAAAATATCTGTGATTTCTGTTTTGTTTTTGTGTGATCAGTGTTCCCCCCGCTGTGCATACGAACGCTGCTATCGACCCAGAGCCTTGCGAATACCGGCCTCCACCAGCGGGGCCATCACGCGATAGCCGGCTTCATTGGGGTGCACGCCGTCACTGCCATACTCGGCACGCAATCCCTGTCGGGCATCGGCCATGGGGGTGTGATAATCCACGTAGGTGTGGCGGTGTGAAGCAGCGTACTGTTTGATCCAACGATTGAGTGCGACAATCTTCGGTGCCGGTTCGAGACCGGGCTTCCAGCGGTAGTCGAACACGGGTAGTACGGAGCACAACACCACGCGAATGCCGTTCGCGGATGCCAGTTCGGCCATGGACGCGATCTTGTCCTCGATCATCTCGAGCGTCGACGGGCCCGTATTGCCCGCGATGTCATTGGTGCCGGCCAGAATCACCACGGCCACCGGCTTGAGGGCGATCACATCCTGCCGGAAGCGCAGGAGCATTTGTGGTGTGGTCTGGCCGCTGATGCCGCGTCCGATGTAGGGCTTGCCGGGAAACATGGCCGGGAAGAACGGCACCCAGCCTTCGGTGATCGAATTGCCCATGAACACCACACGCCGTTCGCCGCGTGCCGGCGCACCGATGCGCGCATTGTCTGCCTGGTAGCGGGCAAGATTCGCAAAATCGATCGATGACACCGACTGGGCCTCGGTGTTCATGGGTAACAGGCCGAAGGCGAGGGTGAGCAGGGTGGTGCGCAGTCGCAGGAGTCGTCGCATCAGCGGAGGCATTCGTGTGAGCATTGGTACGG
KOK=       116
KK=   58922  LL=   59881  Z=    6.10  JJ=   58862  DL=   960
A===      111      112      113      114      121      123      124      131      132      133      134      141      143      144      211      213      214      223      224      231      233      234      243      244      313      314      323      333      334      343      413      433
B===      222      122      422      322      212      412      312      242      142      442      342      232      432      332      221      421      321      411      311      241      441      341      431      331      424      324      414      444      344      434      423      443
RRR=   -4.825    3.121   -0.542   -0.174   -2.860   44.836    5.165   -3.454    0.697    0.426   -0.016    0.748    1.765    2.009   -0.000    1.715    1.715   23.589    3.710   -0.980    4.340    2.246   -0.114   -0.547   16.242   25.572    7.143   -0.204    0.443   33.262    2.452   28.794
X1==   -0.863    1.044    0.391    0.297   -0.956    5.668    4.650    5.281   -0.530    0.200    2.472   -1.280    3.069   -1.186    0.044   -1.304   -1.348    4.518    2.857    1.794    2.366    1.609   -0.662    0.340    3.282    3.665    2.366    0.135   -0.467    4.967    4.262    4.967
X2==    5.588    2.990   -1.385   -0.585    2.990    7.911    1.111   -0.654   -1.315    2.132   -0.007   -0.585    0.575   -1.695   -0.008   -1.315   -1.272    5.221    1.299   -0.546    1.835    1.396    0.172   -1.609    4.949    6.976    3.019   -1.507   -0.949    6.696    0.575    5.797
CD1=        0        2        2        2        0        9        8        8        1        3        7        0        8        1        1        0        0        8        6        4        7        6        2        4        8        9        7        5        4       16       10       16
CD2=        7        4        0        1        4       12        3        1        0        7        3        1        4        0        1        0        0        8        3        1        6        5        3        0       12       15        8        2        3       20        4       18
GCGACATCGGTGGCGCCGATGGCGATTCATGGCACGGGTGCGTGGCTGGTCTGAGCCCGAGCGGCAGCGGCTCGCCACGGCTTATGTGTCGCTGGTGGCACAATGGGCGGAATCCGACCCGGATCCACATCCGGATTCGATTAAACTGCCTCATTCGCCGCGCAGTGCTCATTGTCGCAATTCCACAGCAGGTTCGCAGCAGGCATGACCCTCATTTCGATCGGGAACGCGGGCGTCGACTTTGGCGCCAGCGAGATCTTCCGGGACATCTCCTTCACCGTGGCTGCCGGCGACCGCTGGGCCGTGGTGGGACGCAACGGTACCGGAAAGTCCTCGCTCATTCGCCTGATCACGGGCGATCTGACGCCGACACGAGGGTCACTGGCCCGCATGCCGGGATTGCGGGTGGCGTTGATGGACCAGCACCGCCGCTTTCCCGAAGACCAGTCTTTGTGGGATATCGTCGCCGATGCGTTTGGCGACCTGCGTGCGCTGGAGCGGTCATTGGCCGAGCAGGCGGCGAATCTGGAGCACGACCACAGCGAATCCTCCATGGAACGCTATGGTCGCGATCTCGAACGATTCGAGCGCGACGGCGGCTATCAGATGGCGGCCAAGGTGGACAGCGTGTTGATGGGCGTGGGTTTTGATCCGGATGCCGCGCGACAGACGCGCATCGGCACACTGAGCGGTGGTGAACGTGGCCGTGTGGCGCTCGCCCGCCAGCTTGCCACACCCTCCGATCTGCTGCTGCTGGACGAACCCACAAATCACCTCGATCTCGAGACGACGGCGTGGCTGGAGCAACACCTCGCCGCCAGCGATCGCACGGTGATCTGCATCAGCCACGATCGCGCGTTTCTGGCTGCGATTGCCGATCATGTGCTGCATTTCGAGGGCGGCTCGGCGTTTCCCTATACAGGCAGCTATCAGTCGTTTGTGCAGCAACGCGAAGAACGC
KOK=       117
KK=   61772  LL=   62821  Z=    5.63  JJ=   61682  DL=  1050
A===      111      112      113      114      121      123      124      131      132      133      134      141      143      144      211      213      214      223      224      231      233      234      243      244      313      314      323      333      334      343      413      433
B===      222      122      422      322      212      412      312      242      142      442      342      232      432      332      221      421      321      411      311      241      441      341      431      331      424      324      414      444      344      434      423      443
RRR=   -0.405    2.163    2.631   -1.442    0.033   -6.537   28.723   12.688    5.155    0.513   19.856   -0.299    0.016   -0.174    0.900    0.317    1.757    0.052   -0.190   10.540   -0.677    6.496   51.896   39.170    7.995   -0.166    2.235   -0.896   10.742    9.841    4.408    0.099
X1==    0.342    1.120    1.545    2.029   -0.880    4.866    7.756    4.220    5.638   -0.927    6.546   -0.419    0.051   -0.260   -0.880   -0.536   -1.431   -0.178    0.179    3.323   -1.263    7.220    7.220    5.793    1.006   -0.540   -1.263   -0.792    3.169    5.741    1.232   -0.261
X2==   -1.183    1.932    1.703   -0.711   -0.037   -1.343    3.703    3.007    0.914   -0.553    3.033    0.713    0.307    0.669   -1.022   -0.591   -1.228   -0.291   -1.061    3.172    0.536    0.900    7.188    6.761    7.944    0.307   -1.769    1.131    3.390    1.714    3.579   -0.381
CD1=        1        2        3        4        0        8       13        6        9        1       14        1        3        3        0        1        0        2        3        6        1       18       18       17        4        2        1        3       13       19        5        5
CD2=        0        3        5        1        1        0        6        7        3        3        9        3        4        4        0        1        0        1        0        6        4        4       14       12       20        4        0       10       14       10       10        5
ACGCGTCGCGGGGAACGCTGGTGCGCATGCGCGGACACTTCGTGCGGCGCAATGGACCGCGTCGTTCGGTGGGGGCGACATTCGGTGATGCGGTGGCGTTTGTGGAGTACGAAAACGCCGAACGCATGGGCACGTACTGGTTACCAGCGCGTCAACGCATCGAATTGCAGGCCATGTTGCCACTCATTGGTGACGGACGCGCGGTCATTCGTATCGTGTCGCGTTTCTACGATCTCGAAGTGAATGACACGGCACTCAGTGCGGCCACACTGGCGGCGCAGGACTCGCTGCGTCTCGCATCGCGTCGTCGACTGTCCTACGCCCCCGACGATTCGCTCGCCAGCTACTCGGCTTGGCGTGCCTCCATCGGTCTGTTGTCCACCGGCATGCACGCCGACGACTTCGATGACATCGGCCCGGATCGTTGGCGCACCACCGGTCCGCCGCGTTTCGATTTCTCAGCCCCGCGGGCGTCGGACGTGATTCACTTCAATCGGGTGGAAGGACTATTCACTGGCGGTGGTGTGAAGTGGACGCTGCGTGATCGTGCTCCCGGTGTGGTGGTGCGCGCCAACGCTGGCTATGCATGGGCCGAGCAGACCGTGCGTGGCCGGGTGCAGGTGACGCGCAAGCGTGGTCCGTGGACATTGGAAGCCCGTGGGGGCCGGTCGCTGGACAACACCAATGACTTCCGCGTGCCACTCGATTCGGGGAACAGCTTCGGTGCGTTCTTCGCCTCGCTCGACCCATACGACTATGTGTCGCGCACCAGTGCCACGGCGGCTGTGGTGCGCACGTTGGGCGTGCGTCGTGCGATCATGCGGGCCGAAGTGGGGGTGGCCGACGATCGGTACAGCGCGTCCAACTATGTGCGGAGCCCGATCGGTGGTGATGCCTATCGTCCCAATCGGGGTGTGGATGCTGGCGGCTATGTGCGCAGCGCGATGCTGATCGAGTGGCATCCCGACGCGGCCGCGGAATTCGTGGCGCCCGGCATTGGTGCGCGCCTGAGTTATGAGCGTGGCGATGGCACGTTGTCATGGCAACGCA
KOK=       118
KK=   72002  LL=   72301  Z=    5.35  JJ=   71702  DL=   300
A===      111      112      113      114      121      123      124      131      132      133      134      141      143      144      211      213      214      223      224      231      233      234      243      244      313      314      323      333      334      343      413      433
B===      222      122      422      322      212      412      312      242      142      442      342      232      432      332      221      421      321      411      311      241      441      341      431      331      424      324      414      444      344      434      423      443
RRR=   -0.500    0.096   -0.043   -1.229    0.096    0.674    2.169    6.956   -0.224   -0.085    1.127   -0.456    0.763    0.788    0.096    0.225    0.275   -0.428   -0.336    8.626    0.788   -1.231   28.074   32.062   -0.085    0.063   -0.809    0.696    4.764    3.687    0.244    0.165
X1==   -0.596   -0.380    0.136   -0.752   -0.380    0.449    1.521    4.136    0.449   -0.228    0.882    1.248   -1.056   -0.948   -0.380    0.449   -0.479   -0.351   -0.306    3.449   -0.799   -0.695    4.305    5.396   -0.228   -0.087   -0.799   -0.616    3.577    2.768    0.882    0.341
X2==    0.839   -0.252   -0.318    1.634   -0.252    1.501    1.427    1.682   -0.499    0.371    1.277   -0.366   -0.723   -0.831   -0.252    0.501   -0.573    1.218    1.101    2.501   -0.986    1.772    6.521    5.942    0.371   -0.723    1.014   -1.129    1.332    1.332    0.277    0.484
CD1=        0        0        1        0        0        1        2        5        1        1        2        2        0        0        0        1        0        0        0        4        0        0        5        6        1        1        0        1        6        5        2        2
CD2=        1        0        0        2        0        2        2        2        0        1        2        0        0        0        0        1        0        2        2        3        0        3        8        8        1        0        2        0        3        3        1        2
GCATGGTGGGAAAGAACCACTGCAGACGCACCACATGCATGCCCCATGCAATGGCAATGCCGGCCAACAGCCAGAACGTGCCTTCCATGGCCAATGTGCCGAGCGGATTGCCTTTGGTGTGAGCGCCCGGGCGTCTCAGCGTTTTGGTCAGCAACACGCTGAGTGGATGTATCAGCATACCGCCGACCAGCAGCGCATACACCGCCGCCGTGTCCGATCTGACCACGCCGATCAACGCCGCAGTGAGCCACACCAGACCGGACACCAGAACACCGGGAGCGCCGTGCAGGTAACCGTGGC
KOK=       119
KK=   73142  LL=   74101  Z=    8.34  JJ=   73082  DL=   960
A===      111      112      113      114      121      123      124      131      132      133      134      141      143      144      211      213      214      223      224      231      233      234      243      244      313      314      323      333      334      343      413      433
B===      222      122      422      322      212      412      312      242      142      442      342      232      432      332      221      421      321      411      311      241      441      341      431      331      424      324      414      444      344      434      423      443
RRR=    0.572    0.535   -1.209    0.142   -0.880    0.555    3.689   13.476    0.152    0.203    0.897    1.404    0.897    0.483   -0.127   -0.635    0.285   -1.659    1.643    9.373   -0.063   -0.125   54.010   66.828   49.725    0.445   -1.461   -0.276    8.013   19.069    0.897    0.738
X1==   -1.105    2.168   -1.438   -0.595    1.168    0.511    0.697    4.916    0.511   -0.780    1.157    0.909    1.157    0.216    0.168   -0.339   -0.209   -0.961    1.155    2.211   -0.232   -0.049    6.254    6.847    7.976    0.575    1.084   -0.749    2.685    4.495    1.157   -0.936
X2==   -0.517    0.247    0.841   -0.238   -0.753    1.086    5.295    2.741    0.297   -0.261    0.775    1.545    0.775    2.232   -0.753    1.874   -1.365    1.727    1.423    4.240    0.272    2.549    8.636    9.760    6.235    0.775   -1.348    0.368    2.984    4.242    0.775   -0.788
CD1=        0        3        0        1        2        2        2        9        2        2        5        3        5        3        1        1        1        0        2        4        2        2       11       11       18        4        4        4       11       15        5        3
CD2=        0        1        2        1        0        3        9        4        2        2        4        3        4        7        0        4        0        5        5        7        4        9       21       25       12        4        1        6       13       16        4        4
GTCATCGTCATCAGCCCTCCCGTAGCGCACGCGCTGGTGGAATGTGGGCTGCGCGCATGGCCGGCACCCAGGCGGCAACAGCCGCGGCAACCAGCAAGGTGATGGCGGCGATGAGAATGGCTCGTACATCGCGGGCCGGTGTCTCGAACAGTTGTGACTGCAGGTATGGTGCAAGCAGAATGGTCAGTGCCACGCCAATGCCCACGCCCAGTACGCTGATGCGCATGGTGTCCATGAACACCAGTCGCACGATAGCCTGATTGCGCGCGCCCAATGCCAGACGCACCGCCAGCTCGTGCGCGCGGCGGGTCACGTCGTACGCGATGATTGCCGACAACCCGCCACAAGCCAATACCAGCGCCAGCACTCCCAGTGTGGTAAAGAGCAGCGCACTCACCCGCCAGGAGCGCAACAACGGGTCCACCACCTGCGCGAGCGGCAGTGGTGTGACATAGCTGTCAGCCGGCAACAGGGGCTGCAGCGCGCGGCGCACCTGCTCGGCGTTTGCCGCGGCATCTCCCGAGACACGTACCACGATGCCACCATCACCACGACGTGCCTGCGTGGCCGGGATGTAGTACTGATTGCCCGCATCTTCGAGCAGGCCATCACGACGGATGGCGGCGGCCACACCCACCACGCGGGCGCACGGCGCATCTGCGGAGCCGGCACGCAGACATTCGCCAATGGCATCACGTCCAGGCCACATGCGTGCTGCCAGAGAATCACTCACGACCACCACGGGCTCACTGCCCGTCTGATCACTCTCCAGGATGCCACGACCACGCAACAACGGGGTGCCCATGGCAGCGAAATACCCGGGGCTCGCGGCCTGTTGCACCACACGCCAGTCGCGTGGGAGCGAATCTCCACTACTGCGAAATACCCGCGGTGAGCGCGCATTCCAGAACGGCACGCTCGACATCCGCGACACCTGCATGACGCCGGGAATGGTGCGCG
KOK=       120
KK=   74822  LL=   75721  Z=    6.35  JJ=   74702  DL=   900
A===      111      112      113      114      121      123      124      131      132      133      134      141      143      144      211      213      214      223      224      231      233      234      243      244      313      314      323      333      334      343      413      433
B===      222      122      422      322      212      412      312      242      142      442      342      232      432      332      221      421      321      411      311      241      441      341      431      331      424      324      414      444      344      434      423      443
RRR=    0.568    0.691   -2.398   -0.181    0.568    3.697    2.903   -1.650   -2.644   -0.048    3.805    8.985    5.300    3.738   -0.266   -1.048    0.269    0.741   -2.242   14.454    0.637   12.500   79.657   28.521   16.633   -0.584   -0.093    2.812   13.171   11.725    0.173    0.103
X1==   -0.800    0.319   -1.174   -0.371   -0.681    0.785    0.700    3.996   -1.082    0.452    1.639    2.979    2.284    1.502    0.319    0.785   -0.207   -0.987   -1.027    4.517   -0.699    2.029    9.004    5.956    3.767    0.995   -0.699   -1.508    3.392    4.388   -0.294    0.407
X2==   -0.710    2.166    2.043    0.489   -0.834    4.712    4.148   -0.413    2.444   -0.106    2.321    3.016    2.321    2.489   -0.834   -1.336   -1.298   -0.751    2.184    3.200   -0.911    6.160    8.846    4.788    4.416   -0.587    0.133   -1.865    3.882    2.672   -0.587    0.252
CD1=        0        1        0        1        0        2        2        6        0        3        5        5        6        5        1        2        1        0        0        6        1        5       15       11        8        4        1        1       11       13        2        5
CD2=        0        3        4        2        0        8        7        1        5        3        7        5        7        7        0        0        0        1        5        6        2       15       20       12       11        2        4        2       16       13        2        7
GCGTGCGCGACAGCTCCTGCATCGATTGTGCGCGGCTCTTGAAGTACGCCTGTGTCAAGTCGGAGGTAGCCTGCTCCGTGCTCACCGACGGCTTGCGACGCGCCACGATGGTCAACCATCCACCGCCATAGCTGCGGGCCCAGCGCCCCGGATCGTCAGGGCCCATCACGGTGGCGCCCACCGTACTGAGTGGCACAAACACCGCGGGCGCGGCGCCGCGAGACAGCGCGCGGAAAGAGGGCGGTGCCACGCCGATGATCTGATAGCTCGTGGTACCGACTTGCAGCATGGTGCCCAGCACATCGGAGCGGCCGCCATAATGTGTCTGCCAGAACGCATGAGACAGCACCACCACACGTTCGCCAGCGGGCGGTTGGTCTTCGTCGACGCGGAAGAAGCGGCCCAGCACCGGTCGCATGGTGAACATCGACCAGAATGCCGCACTGAACGCCGCGACGGGCTGCTCCTCGGCGTCAGCTCCGGTGCCGAGCACCGTGCCGCTGCTCGACCAGTACGTCGCCATCTGCGCAAAGCTGGAGGTGCCGTGCTCGAGATCGAGAAAGGTGCGGTAGTCGGTGCCCGGGTAGGGTTGCCCGTAGTCACCACCGGTAAACACCACGCGATGCATCTGATCGGCGTGCGCCAGCAGTGCTGGTGGCCGCAGCATGGTGCGATCCAGCAGATCGAAGATGGCGGTGGAGACACCGATCCCAATGGCAAATGTGCCGATCACGCCCGCAACGAGCATGGGAGCACGACGCAATTGTCGCAGGGTGAATTGCACGTCCTGCACGACCTGGCTCAGCGCATGCAGTGGCGCGAGCTGGCGTTGCGCGGCGGCATGTGTGCTGTGATTGCCGAATCGCCGGCGCGCTGCAGCACGAGCCTCGGGTGGTGCAT
KOK=       121
KK=   78902  LL=   79981  Z=    5.65  JJ=   78782  DL=  1080
A===      111      112      113      114      121      123      124      131      132      133      134      141      143      144      211      213      214      223      224      231      233      234      243      244      313      314      323      333      334      343      413      433
B===      222      122      422      322      212      412      312      242      142      442      342      232      432      332      221      421      321      411      311      241      441      341      431      331      424      324      414      444      344      434      423      443
RRR=    0.866   -1.950   -1.449   -0.238   -0.011    1.570   12.150   18.194    0.751    3.307    2.094   -0.022   -0.324   -0.032    0.983   -4.054    1.813   -0.291   -0.744   66.248    0.648    6.207   22.162   64.087   15.036   -1.872   -0.408    0.525   38.247   21.552    0.082   -0.469
X1==   -1.146   -0.978   -0.742   -0.726    2.022    1.177    6.090    4.172    1.177   -1.822    1.016   -0.019    0.451   -0.089   -0.978    2.794   -1.240   -0.149   -0.135    6.837    0.362    1.687    3.637    7.613    7.153   -1.244    0.362   -1.855    5.403    4.950   -0.114    0.427
X2==   -0.755    1.994    1.954    0.328   -0.006    1.334    1.995    4.361    0.638   -1.815    2.061    1.125   -0.717    0.365   -1.005   -1.451   -1.461    1.950    5.513    9.689    1.790    3.679    6.093    8.417    2.102    1.506   -1.127   -0.283    7.079    4.354   -0.717   -1.098
CD1=        0        0        1        1        3        3        9        8        3        0        5        2        4        3        0        5        0        1        1       10        3        5        8       14       16        1        3        1       17       16        3        6
CD2=        0        3        4        2        1        4        5        7        3        0        7        3        2        4        0        0        0        6       12       16        8       12       17       22        7        6        2        6       25       18        2        4
CAAATGACTGCGTGCCGGCCGGGACATTGGTCCAGTTGATCGCGGGGGACATGCCTTCACCGGGCGCCACGCCTGGAGCCGCCTGGCTGAATTTCACGGGAATGTCGGCGCCATCGGCAAAGCCCTGCACCGTGAGCACCATGGCCGGCGCTGGTGAAGCGGCCGCCGGTTGCTGCGCGGCCAATGGGGCGGCGGCAAACGGCATGGTCACCAGAAGTCCGCTGACGACGATCGATGCAATGGTTCTCACGTGAAATCTCCCCAAGTTTGATTGTGTCTACGCACCGGTCATATCGTGCGCGAGATCGTAGAGCATGACATCCACCAATGCGATGAACACCTGCAGGAACAGGGCGGCCGCAAACGCCACACCACCTGCAACCGCCACCAGCAGTGTACGTGCTCCCCCGCTGATACCGCTGACGTGGGCCGCTCCAAGCGCGGTGAACACTGCCAATGCGGGCAGAAGGATCAGTGCGGCGAACTGCGCCATCACCATGGTGGCAAAGGCGCGGCCTGGCATGGCGGTGGCCATCTGACGGAGACGTTCGGCGCTGCTGCGTGTACCACCGTGCCGATAGCGATCGACAAAGTGCAGCATGGTCTTGACGCCACCACCGCCCGATTCTCGGCTCGCGCGCATGTATGCACCCACGGCCGTGCGGAGCCAGCCACCGTACAGGGCCATGGCACTGCCACCCGAGCCGGCGCCCGATACACGCCGCGCCGCCTCACGCCAGGTGATGGTGTGAAATGGACGTTCGCGGATGTCGCTGAATACCGTGGCGATACTGGCCATCGCCAGCGGAGTACTCATCAGCAGTGCCACGTTGAACAACACGATCCATGGCATGATGTTGAGCGGGAATGGCAGCCAGGCGAGCGATAGTCCCATCAGCGCTGCGGCAACACCGGGGAGCGCAAAACACAGCCCCAGCGCGCTCAGCTCCGGCATGCGTTCGGCAAAGATGGCGAGCGCACGGCGCATGCTGTCACCGAATCCCATCGCATGCGCGCGCAGGGCGGCGGCGAACGACGCGGCCGACTGAAATCGCGCATCAGGATCTTTGTTGAGCGCGC
KOK=       122
KK=   80342  LL=   81511  Z=    6.50  JJ=   80342  DL=  1170
A===      111      112      113      114      121      123      124      131      132      133      134      141      143      144      211      213      214      223      224      231      233      234      243      244      313      314      323      333      334      343      413      433
B===      222      122      422      322      212      412      312      242      142      442      342      232      432      332      221      421      321      411      311      241      441      341      431      331      424      324      414      444      344      434      423      443
RRR=   -0.001   -0.029    6.471    0.052   -0.073    0.563    1.176   11.546    1.176    1.130    6.294    0.009    0.465    3.166    1.062    0.885   -0.195    4.839   -0.023   47.269    0.635   27.206   20.103   55.349   17.596    0.285    0.005    0.131   20.236    8.472    0.332   -0.726
X1==   -0.120    0.889    2.609    0.072   -0.076    0.640    0.880    4.655    1.337    0.398    1.231    1.530    1.758    1.575   -1.042   -1.450    0.135    2.142    0.197    6.912   -0.511    6.191    4.575    5.142    3.854   -0.351   -0.007   -0.750    4.188    3.038    0.176    1.506
X2==    0.011   -0.033    2.481    0.718    0.954    0.880    1.337    2.481    0.880    2.839    5.113    0.006    0.265    2.010   -1.019   -0.610   -1.450    2.259   -0.119    6.839   -1.242    4.395    4.395   10.765    4.566   -0.813   -0.678   -0.175    4.832    2.788    1.881   -0.482
CD1=        1        2        6        2        1        3        3        9        4        5        6        4        7        6        0        0        2        5        2       12        3       15       12       12       12        3        4        6       18       15        4       11
CD2=        1        1        5        3        2        3        4        5        3        8       13        2        4        8        0        1        0        5        2       11        1       12       12       26       11        2        2        5       18       13        7        5
GAAATCCGCCGCGTGCATCGGGTGTGAGAAAGATGTTGGCTGGCTTGAGATCGCGGTGCACCACACCACGCGCGTGTGCGGCCGTCAGCGCCGAAGCCACCTGGGTCACGATATCCACCACCTGCGGCAGTCGCAGCGAGCCCTGGCTGGCCAACACATCTTCGAGCGTCTCGCCGTGCAACGCTTCCATGACGAGGTACGCCACATCGTGACCGGCGATGGTGTCGACACCGAAGTCGGTCACGTTCACCACGTGGCGGTGTTGCAGTCCACCGGCCGCTCGTGCCTCGCGGGTGAAACGTTCCGCAGCGGTGGGGTCGGCCAGCAGCGCGGGGTGCACCACCTTCACCGCAACGCGTCGCCCGATGCCGATATGTTCGGCCAGGTACACGGCGCCCATGCCTCCCTCGCCCAGCGACCGCCCAATGCGGTACTTCCCGTGAATCACAGCGTCGGTGAGCCAATCCATGCCACACAGTCGCACCCAGCCGTGGCCACGCCAAGGTCGAAACTGAGTTCTTGACAGATCGTTCAATAATTGCCATGTTCATCCCATGGCTCGCCCGCGACAGTTCGACGAGGATCAGGTGATCGACCAGGTGACCCGCACCTTCTGGGAGCGTGGGTACGCCAACACGTCCATCGCCGACCTCGAGACGGCCACGGGCCTCGGCCGACAGAGCCTGTACTGCGCATTCGGCGACAAACACGCGCTGTTCGTCCGAGCGCTGGAACGCTACGCCACACTCGGTGAGCGGCACATGCCGGTCACCGCGTTCAGCAGTGCCGCTCCCCTGGAGCAGCTCCGCTGCATGCTGCGCGCGACCATCGACACCGCCACAGCGCCCGATGCGCCCGGCGCCTGTCTGATGGTGCAGGCCATGACGGAATTCGGCACCACTGATGCCGAGGTTCTCGCCCGTTGCCGTGCGAACAGTACGCGGATCGAGACGTGGGTTGGCCGGCTCATCGAACAGGCCGCCGCGGTAGGTGCACTCGCGCCCGGACTGACCCCGGCCACCGTGACCACGTTGGTCATGGCACAGCACTTCGGAATTCCCATTCTGGCACGTTCCGGTGTGCCGGCCGCACAACTGCAGTCGAGTGTAGACCTGCTGTTGCAACAAATCACGAGCTGATCACGCGGGGACCGTCCCCGCGTTTCTTTGG
KOK=       123
KK=   85472  LL=   86461  Z=    4.69  JJ=   85442  DL=   990
A===      111      112      113      114      121      123      124      131      132      133      134      141      143      144      211      213      214      223      224      231      233      234      243      244      313      314      323      333      334      343      413      433
B===      222      122      422      322      212      412      312      242      142      442      342      232      432      332      221      421      321      411      311      241      441      341      431      331      424      324      414      444      344      434      423      443
RRR=   -0.390    0.661   -0.833   -3.681   -0.602    4.629   -1.391   49.906    0.742   -1.298    9.638    1.577   -2.568   -0.265    0.661    0.168    0.259   -0.143   -0.003    5.064    0.285   18.841   23.669  104.100    6.571    0.268    0.488   -0.015   12.867    6.370   -0.097   -3.832
X1==   -1.041   -1.026    3.644    3.399    0.934    7.394    7.715    4.365   -0.649    1.344    2.186   -1.457    1.667    2.453   -1.026   -0.649   -1.435    0.124    0.014    1.545   -0.768    4.380    6.485   11.163    1.883    0.111   -1.314    0.678    5.127    1.624    0.111   -1.880
X2==    0.374   -0.644   -0.229   -1.083   -0.644    0.626   -0.180   11.434   -1.142   -0.966    4.410   -1.083   -1.541   -0.108   -0.644   -0.258   -0.180   -1.160   -0.210    3.279   -0.371    4.301    3.650    9.325    3.491    2.426   -0.371   -0.022    2.510    3.923   -0.879    2.038
CD1=        0        0        7        7        2       12       13        8        1        6        8        0        7        9        0        1        0        2        2        4        2       12       16       26        7        4        1        8       20       11        4        2
CD2=        1        0        1        0        0        2        1       14        0        1        9        0        0        2        0        1        1        0        1        5        2        9        8       16        8        6        2        5       10       13        1        9
TCGAACGTGCCCTGGCATTGCATCGGCCGCTGGTGTCCGCAGATCCGTCAGCCGCCAGACGACCGCTGTTGGCGAATCTCCTGCAGGAGCTGGGTGACGTGCGGGGCGGCGCCGGTATTGCGAACATCGGTGATACCAAGGGCGCTATGGCGGCCTATCGTGAAGCACTCGTCATTCGCGAGGCACTGTTGCGCGAACGGCCCACAGATCTCGACGCCCGTGCCGGGTTGGCCACCCTGCAACTCAATGTGGGTTCACTGGCCCTGACGCTCAACGACACCACTGGCGCGAGCATGGTGCGCCGCGGCGTGGCGATGTTGGAGGCCATTGTGGCCGAACACCCCGATGATGCGGTGCGCCGCAACGAGCTGTTGTCTGGATATGGGCGGATGCGGGTGCCGATGGTGAACGCTGGCGACTATGCCGCCGCCATCGCAATCGACCACAAGGTGCTCGCGGCGCTGGAAGACATGGTGACCGCCGATCCCAGGAACACGTTGTTGCAGCGCAACCTGAGCGTGTCGTACAACAATCTCGCTCGTGATCTGCGGGCGAATGGACAGCCGATGCTCGCCCTCCCGCCGCATCGCACCGCGTTGGCCATCGCTGAACGGCTGTGGCGCGCTGATACGGCCAGCATGGAGCATCTGCAGGATGTGGCGTTTTCTGAAGACGTGTATGCCGAAGCGCTGGCGGATGCGCGCGCGTGGCCGGAAGCACTGGCCATGTATGCACGAGCCATCACGAGCAAGCAGCGGCTGCAACAGGCCGAACCCTCGAACCCGTGGCACGCCGATGATCTGGCGTTTCTGTATGCCGGACGAGGGGCGGCACTGGTCGCCACCAACGCGCTCGCCCCAGCGGACAGTGCGTACCGGCGTGCCGTACCGCTGGCCGAAGCCGCCGTGACCCGTCAGGAGGGCAATCCCAAAGCACGGGCGGTGTTGGCCATGGTGTATGCCGGCGCGGCCCGCATGCACCTGGCGCGAT
KOK=       124
KK=   87482  LL=   88141  Z=    9.69  JJ=   87062  DL=   660
A===      111      112      113      114      121      123      124      131      132      133      134      141      143      144      211      213      214      223      224      231      233      234      243      244      313      314      323      333      334      343      413      433
B===      222      122      422      322      212      412      312      242      142      442      342      232      432      332      221      421      321      411      311      241      441      341      431      331      424      324      414      444      344      434      423      443
RRR=    0.188    0.320    0.859   -0.742    0.188    0.089    6.307   -0.173    0.043    1.087    4.032   -1.225    0.466    1.016    0.188   -3.925    0.878   -0.673   -0.018   82.129    1.147   10.725    7.194  117.444    9.874    0.034    0.103    1.561   16.556   34.377    0.528    4.569
X1==   -0.356    0.589   -0.832   -0.821   -0.411    1.039    2.052    0.168    0.039   -1.408    1.513    1.179    0.785    0.809   -0.411   -0.961   -0.948    0.850   -0.091    9.039   -0.841    4.599    1.886   12.157    3.653    0.057   -0.167   -0.745    3.130    6.500   -0.671   -2.164
X2==   -0.528    0.543   -1.032    0.904   -0.457    0.086    3.074   -1.032    1.086   -0.772    2.666   -1.039    0.594    1.257   -0.457    4.086   -0.926   -0.792    0.198    9.086   -1.364    2.332    3.814    9.661    2.703    0.594   -0.618   -2.096    5.289    5.289   -0.787   -2.111
CD1=        0        1        0        0        0        2        3        1        1        0        4        2        3        3        0        0        0        2        1       10        1        9        5       20        7        2        2        3       11       18        1        0
CD2=        0        1        0        2        0        1        4        0        2        1        6        0        3        4        0        5        0        0        1       10        0        5        7       15        6        3        1        0       15       15        1        0
CGGAGCGCGATGCGCGAGTGGTGGCGGGCGCACAGGACGTGGTTCGCGTGACGCTCGGACGATCGGCTGGTCTGACGGCGGCGATCGCGATGGCCATGGATGAGGCACCAGCGGGTATCACTGGCACCTTTGCGCCCAATCCGGCCACGGGCGACGCCACGTCATTGACCGTGCGCGCCGCTGCTTCCGTCGCGCCCGGTGAATACGAGATCAAGTTCAAGTCCACGCCGCCCACCGGTATGGGGTTGGTCGAGATGCTCACGCGCATGAAGGTCGTGGTGGTGGCACCGCCCCCCATCCAGCCGTCCTGTGTGCTGGCCGCACCGGCTTCGCTCAGCGTGGTGGCCGGCAACACCACCAGCGGCACGCTGGGTGTCACGCGTGCCTCCGATTTCAGCGGCGTGGTGAACGTGAGCGTGGGCGCGGCGTCAGGCAGCTCGATTCCCACGGGTATGAGCTTCGCGTTCGATCCGCCGCTCGAGCTGCGCGCGAGTACCACGTTGCGTGTGACCACGACCGCGGCCACACCGGCCGGTACGTACTCATTGGTGGTCAGTGGCAGCTCGGCCAATGGCGCATGCACCTCATCGCCCCTCAGCGTGGTCGTGACCCCGGTGGTGACACCTCCGCCTCCGCCGCCGCCAACCAGCGCCGTCACAC
KOK=       125
KK=   91172  LL=   91981  Z=    4.73  JJ=   91022  DL=   810
A===      111      112      113      114      121      123      124      131      132      133      134      141      143      144      211      213      214      223      224      231      233      234      243      244      313      314      323      333      334      343      413      433
B===      222      122      422      322      212      412      312      242      142      442      342      232      432      332      221      421      321      411      311      241      441      341      431      331      424      324      414      444      344      434      423      443
RRR=    0.002   -0.074    3.988   -1.882    0.017   -6.456   20.102    4.470    5.315    0.753    6.500    1.245    0.383   -1.508    0.749    0.123    0.208   -1.939   -2.452    8.660   -0.251    0.860   38.307   40.352    1.389   -0.004    0.122   -0.012    3.813   43.214    0.050    0.091
X1==    0.237    3.262    1.489   -1.103   -0.738   -1.131    2.641    2.368    5.128    0.512    3.469    0.730   -0.747   -1.390   -0.738   -0.237   -0.153   -1.113   -1.067    3.339    0.570    0.717    5.002    6.072    0.512   -0.045   -0.116    0.081    1.871    8.896   -0.045   -0.290
X2==    0.010   -0.023    2.679    1.706   -0.023    5.707    7.611    1.888    1.037    1.472    1.874    1.706   -0.513    1.085   -1.015   -0.520   -1.354    1.743    2.298    2.593   -0.441    1.200    7.659    6.646    2.715    0.084   -1.052   -0.143    2.038    4.858   -1.110   -0.312
CD1=        1        4        3        0        0        0        4        4        7        3        7        2        1        0        0        1        1        0        0        5        3        3        9       10        3        2        2        4        7       20        2        3
CD2=        1        1        5        4        1        9       12        4        3        5        6        4        2        5        0        1        0        4        5        5        2        5       16       15        7        3        1        4        9       15        1        4
CACCAGAATCCACGCGCGTGAGGAATGCGCTGCCCTCCGAGAACGTGATGGTGTGCGGATGCGCGCGGGCAAATGATGCATACCGTGGAAACTCCACCACGCGCAGTTCGCGGTACTGATACGGCCCAAACTGTTCGGTGTAGTACGCCAGTGATGCCTGCATGCTGCGCAGCATCCGGTCCACATTCACATCGTGCGTAGGATGGTGATACACTCGCAGCGGGATGCCCTGCCACTGCGCTTCGCGTACCGCGTATTCGGCAGACAGCACGCCGCCGCCGTAACGAAGGGGTTCTGCTGTGCGATAGTGAAAATAACGACGGCCTTTCTCCTCCCACTCACGCACCAGCACTCCCGGGGTGACGGCTGTCTGGCGCGCATCCGTACCAATGATCGTCTCCACGTTCACCAACTGCACGGTATTGGCCCCGCCGCGTGTTTCCACATCGCCCGCGCTGGGTGGCAGCGTGCGCGGGGGCAGGCCAAGTTCGCGGCGCAGTTGGTCATCGGTCACTTCGCGTCCGACCTTGTAACCCAGCGTCGGCAACCAGCCCCCTTCGATGTACGCCCCATTGGGTGCCACGTCGGTGGGAGCGCCGTCATTGCGAAACCCGCGCGGACGATGCGACAGCTCGAACGTCATGGCGATGGAATCGCCCGGCGCCAGTGACTGCTCCAGCGCATAAATGCGATAGAGCCGCACGGAATCATCCGTGACCATCCGCGTGGCGCGATCAAACGTCATGGCGCGTGTCTCCACATCGGCACTCGACAGCACATGCAACGAGTCGATGGTCCGGTCGGTGCGAT
KOK=       126
KK=   93362  LL=   94561  Z=    5.51  JJ=   93362  DL=  1200
A===      111      112      113      114      121      123      124      131      132      133      134      141      143      144      211      213      214      223      224      231      233      234      243      244      313      314      323      333      334      343      413      433
B===      222      122      422      322      212      412      312      242      142      442      342      232      432      332      221      421      321      411      311      241      441      341      431      331      424      324      414      444      344      434      423      443
RRR=    0.376    9.112   -0.203   -3.255    1.191    3.722    3.900    5.596    1.276    0.937    2.531    0.408    0.589    0.723    1.191   -1.448    1.226    8.851    0.544   30.163   -1.253   -0.023   41.887    3.971   18.198    7.989   33.050   -0.222   -0.709   21.854    0.458   -0.170
X1==   -0.398    2.553   -0.954   -1.491   -1.102    0.684    0.913    2.232    2.095    0.884    3.310    0.546   -1.943   -0.701   -1.102   -0.727   -1.343    4.180    0.456    4.917   -0.776   -0.005    5.227    1.458    8.283    4.360    5.773    0.733    3.574    4.389    0.158   -0.095
X2==   -0.946    3.568    0.212    2.183   -1.081    5.443    4.271    2.508    0.609    1.060    0.765    0.747   -0.303   -1.031   -1.081    1.990   -0.913    2.117    1.193    6.134    1.615    4.637    8.014    2.723    2.197    1.832    5.725   -0.303   -0.198    4.980    2.900    1.793
CD1=        1        4        1        0        0        3        3        6        5        6       10        3        0        2        0        1        0        7        2        9        2        3       12        5       21       12       14        9       15       17        4        6
CD2=        0        5        2        5        0       10        9        5        3        5        5        3        3        2        0        5        1        6        5       11        7       14       21       11        7        7       15        5        6       19        9       11
TGAACTCGCCAGCCGCTTTGCTGAGCACCCACAGCGCGATGCCACCGAAGTACGTCGCCAGCGACTGTCGCATGAGTGCTGCCGCCGCAAACATGCAGACGCCGATCAGGACCATGTTGGGCAGCAGAACCAGTAGATAGGTCTGCGCATACGCCGCCGGTTGTATCGGCCCGAATTTCCCGGCCTGCATGTACGGCATCACCGCAGCCAGCATGAGTCCCAGCGGCACGCCGAGCAGCAGCACCGCATTCACTACCACCCCACCAAGGAAACGTCCGGTCAGGTAGTGCGATTCGCGGAGTGGCGACGTGTAGAACAGGGAGTGCATGCGCGTCTGCACATCACGCGCTGCCGCGTCGCCAAAGACACCCGCGGTGACCAGCATGCCGATGCCGCCCACCACCGCGGCAATGTTCATGATCATCACCGGCGCATTGAGATACTGGCTGCTGCCATTGATGGCGTGCATCATGAGGAACGGCACGCCGAACAGTACGAGCGCATACACCCAGGTGGACGGCTGGCGCAGCCGATATTGCACTTCGAACCGGAACACCTCACGCAGGGTCATGACGCGGCCTGCGATGTGGCTGCCTCTGCGCCATCGTGCCCGGTCATGACGCTGAAGTACACGTCTTCGAGGTCTGGCTCCACCGCCTCGAACTCGGGTCCCGGCGACGACTCGGCGTGCACATGCACCAGCGTGCGCCCCGAGAGCAGCTTGGTGCAGATCACACGATGCCGGCGCTCCACGTCGGCCAGTTCCTGTCTTGCCACCACACGCTTCCAGATGTGCCCGCGGAGGGCCGCAATGGCCGCCAGGGGTTCGGCCTCGATGAGAATCTGCCCCTTGTTGATGACCGCCATGCGACTGCACAGCTCCGCCACATCTTCCACGATGTGCGTGGAGAGAATCACCACCGCCTGTTCACCGAGCTCGCTGAGCAGATTGAGAAAGCGGACCCGCTCGGCTGGGTCGAGCCCCGCGGTGGGCTCGTCCACGATGATGAGCGACGGACCACCGAGCAGTGCGACCGCAATGCCGAAGCGTTGCCGCATGCCACCGGAGTAACCGCCCAGACGCTCGCGGCGCACGTCCCAGAGATTGGTTTGCCGCAGCAGTGATTCCACCACACGACTGCGCTCGAGGTGCTGCGTGAACCCTTCGAGTACCGCGAAATGATCGAGCAATCGCTCGGC
KOK=       127
KK=  115172  LL=  115711  Z=    7.73  JJ=  114902  DL=   540
A===      111      112      113      114      121      123      124      131      132      133      134      141      143      144      211      213      214      223      224      231      233      234      243      244      313      314      323      333      334      343      413      433
B===      222      122      422      322      212      412      312      242      142      442      342      232      432      332      221      421      321      411      311      241      441      341      431      331      424      324      414      444      344      434      423      443
RRR=   -0.315   -0.291   -0.747    0.209    0.306   35.970   -2.810    0.068    0.900    8.071    7.959    0.908   -2.096    0.645    0.306    2.168    0.913   81.782    4.179    0.035    0.252   -0.106   -0.430    0.314   -1.949    6.378    7.998    2.049   -0.162   12.542    4.910    6.190
X1==    0.507    0.487   -0.843    0.106   -0.513    6.122   -0.931   -0.843   -0.878    2.147    2.015   -0.894   -1.248   -0.493   -0.513    1.122   -0.931    9.086    2.031   -0.878   -0.414   -0.474    0.326    1.019    2.987    6.911    2.056   -1.595    2.751    2.751    2.015    2.751
X2==   -0.622   -0.597    0.886    1.968   -0.597    5.875    3.019   -0.080   -1.026    3.759    3.949   -1.016    1.679   -1.307   -0.597    1.932   -0.981    9.001    2.058   -0.040   -0.610    0.224   -1.320    0.308   -0.653    0.923    3.890   -1.285   -0.059    4.559    2.436    2.250
CD1=        1        1        0        1        0        7        0        0        0        4        4        0        0        1        0        2        0       10        3        0        1        1        2        3        5       10        4        0        7        7        4        7
CD2=        0        0        2        3        0        7        4        1        0        7        7        0        4        0        0        3        0       10        3        1        1        2        0        2        1        3        7        1        3       11        5        7
GGCCATACCACGTTGCTCGAAGATGCGCAGGCCCGCGAAGCCCTCTTCGCCGCCCAGGGTGGTGGCGTCCATGAGTGGCAGCTCACGATCGGCCCAGACGATGCGTGACGACATGGCGATGTCGAACAGGCCCTTCGTGAACGTCGACGCCGTGACCGCCTGCAGGCGCGTGTACTTGTTGGTGTATTCGAGATCCACGCGCGGCACGAACCGAGGGTCGGACCGGACACGCACAAAGCTCACCGTACCGCCCAGTACGTGAAGCGCGCGATCTGCGAACTCGAACACCGTGCTGTCGGTTTCATCTTCGAGCGTGGTGACTCGGCGTGCCAGGCCGGCCGCCTGCAATGTCCACCGACGACCGAGTGGTTGTTCCATACCGATGCGCAGCTTCTGGTCGCTGAACGCCGGCAACAGGGCATCGGGAATTTCGATGCGCCGATCTTCCGGCAGGAAGAGCCGTACCCGTTCGCGCGCGATGGTGGCTTCGAGGAATGGGCTGCGGGTGAGTTCGATGTATTGATCGTTGCGCCGCAATCC
KOK=       128
KK=  127082  LL=  127621  Z=    6.60  JJ=  126902  DL=   540
A===      111      112      113      114      121      123      124      131      132      133      134      141      143      144      211      213      214      223      224      231      233      234      243      244      313      314      323      333      334      343      413      433
B===      222      122      422      322      212      412      312      242      142      442      342      232      432      332      221      421      321      411      311      241      441      341      431      331      424      324      414      444      344      434      423      443
RRR=    0.264   -0.179    0.092   -1.319   -0.623    0.000   26.950    8.432    0.163   -0.353   -1.541    4.011    0.419    0.146   -0.332    0.835    0.776    0.824    0.224    1.166    0.664    2.477   32.033   16.180   25.482    1.168    0.609    1.874    5.521   13.289   -0.981   -0.019
X1==   -0.462   -0.443    2.127   -0.742   -0.443    0.162    3.288    4.127    0.162    0.276   -0.343    2.258    0.510   -0.177    0.557   -0.838   -0.712   -0.804    0.317    1.162   -1.271    0.570    4.919    3.633    5.001    0.510   -0.468   -1.803    5.225    3.974   -1.195    0.220
X2==   -0.572    0.404    0.043    1.777    1.404    0.003    8.197    2.043    1.003   -1.275    4.497    1.777    0.821   -0.825   -0.596   -0.997   -1.089   -1.024    0.708    1.003   -0.522    4.350    6.512    4.453    5.095    2.291   -1.302   -1.040    1.057    3.344    0.821   -0.087
CD1=        0        0        3        0        0        1        4        5        1        2        1        3        2        1        1        0        0        0        1        2        0        2        7        5        8        2        1        0       11        9        0        3
CD2=        0        1        1        3        2        1       10        3        2        0        8        3        3        1        0        0        0        0        2        2        1        8       11        9        8        5        0        1        5        9        3        3
ATGCCGTAATGCCACTGCCGCAACTGCACACGATGGGCGCATCGAGATTCACACCGGCATCCGCGAAGCGTGCGCGCAACACATCCGGTGACAGCATCTCACCATTGGCGCCCACCAGCGATGCATAGTGTGCGTTCTTTGCGCCTGGGATATGTCCGCCTCGCACACCGGCACGCGGTTCTGCTTCTTCCGCGGAGAAACGGCCTGGTGAACGCGCATCCACGACCTGCTCGGCGTGTGATTCCACGTTGGCGCGCATGCTCGAGATGTCGCGCCACCGCGCCGCGTCCACGTGCGGCACAAAGGTCGCTGGCACCGGCGTGGGCACAGCATCACTGACCGGTCGGCCTTCAGCGCGCCACTTCACGAAGCCGCCATCGAGCACCGCCACCGCATCATGCCCGAGTGCACGCAGCATGTACCACAGGCGGGGCGCACTGAAGTGCTGTCCCGATCCGTCGTAGACCACAACTGCGTGTGTATTGCCGATGCCCAATGCCGACAGCTTGCTGGCCAGCGTCTCGGGTGACGGCAATGTGT
KOK=       129
KK=  131522  LL=  132721  Z=    4.80  JJ=  131522  DL=  1200
A===      111      112      113      114      121      123      124      131      132      133      134      141      143      144      211      213      214      223      224      231      233      234      243      244      313      314      323      333      334      343      413      433
B===      222      122      422      322      212      412      312      242      142      442      342      232      432      332      221      421      321      411      311      241      441      341      431      331      424      324      414      444      344      434      423      443
RRR=   -0.075    3.081    9.829   -0.289   -1.163   24.805    1.021    0.153   -1.545    0.051    9.382    1.146   -0.097    2.651    1.107    9.568   -0.135   32.062    8.980   -0.232    1.953    3.243   -0.191    0.319    4.473   49.208   28.228    1.420    2.714   26.625    5.091   39.747
X1==    0.065    2.025    3.384   -0.599    1.025    3.260    0.825   -0.515    1.733    0.031    3.280   -1.348   -0.109   -1.335   -0.975    4.024    0.091   12.860    2.187   -0.559    1.109    0.924    0.370   -0.856    6.493    7.798    3.986   -0.546   -1.566    3.984    2.150    3.984
X2==   -1.160    1.522    2.904    0.483   -1.135    7.609    1.237   -0.298   -0.892    1.636    2.861   -0.850    0.889   -1.985   -1.135    2.378   -1.484    2.493    4.105    0.416    1.761    3.511   -0.515   -0.373    0.689    6.311    7.082   -2.599   -1.733    6.683    2.368    9.976
CD1=        1        3        6        1        2        6        3        1        4        3        9        0        3        1        0        7        2       19        5        1        5        5        4        2       14       17       10        4        2       15        7       15
CD2=        0        3        7        3        0       14        4        2        1        8       10        1        6        0        0        6        0        6        8        3        8       11        3        3        6       17       19        1        3       26        9       35
AACCCCGCCGCCGATGCCCTCGGCGACTTCCGCGCCTACAGCCTGTTCCATCTGGGCGGATCGGTGCGCGTGATGCGTCAATTGTCCCTGCGTGCGTCGGTGAACAACCTGCTCAATACCGACTTCCTCGAATACGCGGCGTACCGGAGTGGCACGCAGACGTTGTACACCAACCTGTACAACAACCATCAGGAAGGTCGTCGTCTGTGGCTGTCCACCACGATCGAGTTCTGATTCCGACGTTGTGTGATGTAGTAGCGAGAGGGTAGCGGAGACTCAGCTCTGTGGCGACCCAGGCCAGAGGTCGCCATAGAGTTGCGGTCCGCACGTCTGACAAATGCTGTGACTGAATGTCGCGTTGGAGCGTTCCGAGACAAACGTTTCCACCGCTTCCCAGTAGCCTCGGTCGTCGCGCACCTTCTTGCAGTTGGCGCAGATCGGGATGAGGCCGGACAACGTGCGCACTTCGGCGAGCGCCGTGCGCAACTCTTCGTTGAGTGACGCGAGTTCGGCATTGGCGGCGGCCAAGGCGGCCACGCGGGCCCGTTCGCGTCTCTGGTGGTACACCAGCAGGAGCAGCAGTGCCGATACGAGCGCGAGAATGATGCTGCCCATGATGACGGTGCTGCGCTGGCGCGAGATCACCACCTGCTGTTCCTCGCCACGCGCCTGCAATTGCACATTGGCCCGCAGGGCGGCGTCCGTCTCCGAACGGGCTTCACGGGCTGCGATGCGCAGCGCGGCGTCCTGATCGAAGATGGTGTCGCGCAGTACACGATAGGCGCGCAGGTATCCCACGGCTGCACGTGCGTTGCCGGAACTGTATTCGAGCTCCGAGAGATGGTCGAGCGCGGCGAGGGCGATGATGCGTTGGCCCACGATACGCGAGAGGGCGAGTGATTCGGTGAACTGGGCGCGCGCCTTGGCGGCATTGCCCAGAAGCACACTGGCTTCGCCCAGGTACAGCAGCGCGCGGGCGCGGGCGCGGTCACTGCGGCGATCCACGGCCGAAGCCAGCACGGAATCGAGGATGGTGTTGGCCTCCGCCGCGCGCCCTTCGCGCAACAACAAGGCGCCGGTGCTGACGGCGTTGAACTCCCAGCTTTCCACGGAATCGGCGCGCGAGGTGCGTCCCATGGGCAGCTCGTACGCCCCGATGGACTGATCGATGAGTCGTCGGGCGTCGACCAGGTTGCCGCG
KOK=       130
KK=  145772  LL=  146731  Z=    5.02  JJ=  145682  DL=   960
A===      111      112      113      114      121      123      124      131      132      133      134      141      143      144      211      213      214      223      224      231      233      234      243      244      313      314      323      333      334      343      413      433
B===      222      122      422      322      212      412      312      242      142      442      342      232      432      332      221      421      321      411      311      241      441      341      431      331      424      324      414      444      344      434      423      443
RRR=   -0.491   -0.757   -0.001    0.746   -0.011    7.367    6.627   20.720    3.245    0.289    6.000    6.249    4.217    9.192    0.890    0.709    1.696   -0.029   -1.606   41.056    0.037   45.608    7.188   32.038    3.842    0.167    1.894    1.796   24.706   14.216    0.063    0.252
X1==   -0.735   -0.853   -0.348    0.554    0.147    4.212    2.744    7.263    1.856   -0.435    3.996    2.279    0.872    2.227   -0.853   -1.287   -1.261    0.072   -1.360    7.354   -0.082    5.796    2.891    7.754    1.404   -1.003   -1.792   -0.982    6.365    2.727   -0.378   -0.455
X2==    0.668    0.887    0.004    1.345   -0.078    1.749    2.415    2.853    1.749   -0.665    1.501    2.742    4.837    4.127   -1.043   -0.551   -1.344   -0.397    1.181    5.582   -0.447    7.869    2.486    4.132    2.736   -0.167   -1.057   -1.829    3.882    5.212   -0.167   -0.554
CD1=        0        0        1        2        1        7        5       10        4        2        9        4        4        6        0        0        0        2        0       11        3       13        8       16        5        1        0        3       19       11        2        4
CD2=        2        2        2        4        1        4        5        6        4        2        6        6       12       11        0        1        0        1        3        9        2       16        7       10        8        3        1        1       14       17        3        4
ACTCGCATCGTCATGCGCCGGATGGCTGGATGCCCGTGATGAAGTATCTCGTCGAAGAGTTGCATCACGACGTCAACAAGCGTGACATCAACGGCTACACCCCGTTGCATCATGCGGCGGCGCGCGGCGACAACGAGATGATCAACTATCTCGTGAGCAAGGGCGCCGACCCGAAGGCCGTGGGTCGCGATTTCAAGACGACGATCGACATGGCCAACGGCCCGGTGGAGCGTCTGCGCCCCTTCCCCGAGACCATCGTGTTGCTCGAGAAGCTCGGCGCGGTGAATAGCCATCGTTGCGTCTCCTGCTGATCTGACATCACCGCTGCACAACGCTGTACCACGCTGCACAACAACGAAGGGCCCGCGACACGGTCGCGGGCCCTTCGTGTGTTTCGGTGTTCCGAGGATGGTGGCGCTGCTTACTTCTTCTCGCCGGCCAACAGCAGCGTGATGTGCTCCTGCGCCTGCTGCAGACCACCTTCGCCGTTGCCCCAGTCGATCCGCCCATCGGCGTTCACGTCCGCACCGGCGGCAAGCTGTGAGGCCAGAGAGGCCAACTGACCGGTGAGCGTGGCCGCTTCCTTCACATCGCTGGTTTCCTGGATCTTCTTCGCCAGTGCAATCACCTGATCGACGCGCGTGGCCGTGGACCGCGCCGCCGTGGCGATGTGTGTGGAGTGAATCTTCACATTGGGCGAGGCCGTGGATTCCTTCGACGCCAGCTCGATGTGCTGCGCGACACCCAACGCCGCGCGCTTCACGCCGAATCCTTTGCCGGGGCCGGTCGTGACAATGGTGGGATCGACCGCATGCAACACGTGGCCAGCGTGCAGCTTCATCGCCGCGAGATCGGTCGTGTTCCGTGTGGCGAGTGCCGCATGCTGCGATGCCACCTGCGCCTCGGTGAACGCGATGGGCAGCAGGCCCGCCTTTTCCGGCGTATCGACGAAGCTCGTGG
KOK=       131
KK=  167462  LL=  168571  Z=    4.68  JJ=  167402  DL=  1110
A===      111      112      113      114      121      123      124      131      132      133      134      141      143      144      211      213      214      223      224      231      233      234      243      244      313      314      323      333      334      343      413      433
B===      222      122      422      322      212      412      312      242      142      442      342      232      432      332      221      421      321      411      311      241      441      341      431      331      424      324      414      444      344      434      423      443
RRR=    3.886    0.011   -0.624   -1.000    0.001    5.209   21.405    6.852    2.787   -0.001   12.570    1.424   -4.229    0.548   -0.009    0.347   -1.443    0.458   -0.195    3.729    1.072   30.409   35.313   -2.614   19.135   -0.090    0.260   -0.084   20.600   16.367    0.798   -0.757
X1==    1.737    0.010   -1.472    0.775    0.010    1.590    4.152    1.277    0.850   -0.001    2.870    0.775    2.338    0.422    0.010   -0.628    1.038    0.320   -0.367    3.807    3.012    5.653    5.081   -0.484    4.548    0.742   -1.334   -0.551    5.209    5.209    1.806   -0.681
X2==    2.238    1.117    0.424   -1.290    0.117    3.277    5.156    5.365    3.277    0.654    4.379    1.838   -1.809    1.299   -0.883   -0.552   -1.389    1.429    0.533    0.980    0.356    5.379    6.949    5.404    4.207   -0.121   -0.195    0.152    3.955    3.142    0.442    1.111
CD1=        3        1        0        3        1        4        7        4        3        4        9        3        8        4        1        1        3        2        1        7        9       13       12        2       13        5        1        6       20       20        7        5
CD2=        3        2        2        0        1        6        9        8        6        4       11        4        0        6        0        1        0        4        3        3        4       14       17       15       10        3        3        6       16       14        4        9
CACTCGGCACCGTCGTCGATCAGTCGTTCGATACGGGATTCGTCACGCACCCCCCCGCCGACCTGCACGGGCACCATGCTGTCGCGCAGCAGGTCGCGAATGAGTTCGTGGTTCTGCCCACGCCCGGTGGCGGCGTCGAGATCGACGATGTGCATGCGCGTGAAACCCGTGCGTGACCAATCGCGCGCCACGGACAGTGGATCTGCGAGACGCACCTGTTCCTGTTCGTAGTCACCGCCGACAAGCTGCACGCATTGACCACCGCGCAGGTCCACGGCCGGGATCGCGATCATGCCATACTCCGAAGTGAAGAAGCCAACGAAAGAAACGCACGAATCAGGGCGACGCCGCGCGTGCTCGATTTTTCGGGGTGGAACTGCGTGCCGATCACGTTGTCCCGTCGCACGGCGGCAGGGAAGCGATCGGTTTCGTGAGTGCTCCAGGCCGTCACGTAGCCCAGGCCCGCCGCCGTAGGACGCCCCACATAGCTGTTGGCATAGTATGCGATATCCAACTCCGCCTCGCGCAGCAGCGGATCACTGCTGTCGTCGATGTTGTTCCAGCCGATCTGCGGCACCCGGGCCGCATCCAGACGGCGTACCTGGCCCGGCACGATGCCGAGTCCACGGCCAGGCCCCTCATCACTGCCGTCGAACAGCAGTTGCATGCCCAGGCAGATCCCGAGGGCCGGCAAGCCATCCAGCAGTGCGTCGCGCATCATCTCGCGACCCGGCGCCAGACGTGCGGCGGCAGGGGCGAAAGCCCCAACGCCCGGCAGCACCAGCGCATCGGTGTCGTGCACGGCGGCCTCGGGGTCGGTTTCCACGTGCACCAGCGCACCCTGTGTCTCGAGTGCCTTGACGAGCGAATGCAGATTGCCCGCGCCATAGTCGAACACCGTGACGCGCACCGGTGAGTGATCAGGTGTCATCCGTTCACCTCCTGGGTGGCGTCATCAAACGCGGTGAGCAGTTGTTCGAGTAAAGGCCACGGCCCCACACTGATGCGCAACGTGTCGCCCACATGCGGTAGCGCCGGGAAGGGACGCGCAGCCACTCCACGGGCGCGCATCGCCTGTCCGACGGCCACCGCATTGGACACCGGCACACA
KOK=       132
KK=  181922  LL=  182701  Z=    4.98  JJ=  181922  DL=   780
A===      111      112      113      114      121      123      124      131      132      133      134      141      143      144      211      213      214      223      224      231      233      234      243      244      313      314      323      333      334      343      413      433
B===      222      122      422      322      212      412      312      242      142      442      342      232      432      332      221      421      321      411      311      241      441      341      431      331      424      324      414      444      344      434      423      443
RRR=    3.778    9.368   -1.102   -1.296    0.029   12.740   -0.586    6.841    0.388    0.448   11.506    3.076   -0.350   -3.767    1.056   -0.476    0.540   -0.342    3.792    4.074    0.185   19.956   11.660   11.403   22.306    0.192    1.411    0.364    4.031    6.926   -0.117    2.526
X1==    1.054    1.953    2.109   -1.224   -0.028    3.519   -0.484    3.772    0.327    1.165    3.803    2.906   -0.861    2.435   -1.018   -1.268   -1.277    0.974    1.712    1.125    0.348    6.083    6.083    2.846    4.517    0.472   -0.939   -0.271    1.322    1.322    0.472    2.937
X2==    3.584    4.797   -0.522    1.058   -1.037    3.621    1.210    1.814    1.186    0.384    3.025    1.058    0.407   -1.547   -1.037    0.375   -0.423   -0.351    2.215    3.621    0.531    3.281    1.917    4.007    4.938    0.407   -1.502   -1.346    3.050    5.240   -0.248    0.860
CD1=        2        3        4        0        1        6        1        6        2        4        8        5        1        6        0        0        0        3        4        3        3       12       12        7        9        3        1        3        6        6        3        9
CD2=        5        6        1        3        0        6        3        4        3        3        7        3        3        0        0        2        1        1        4        6        3        7        5        8       10        3        0        1        9       13        2        5
GAAGTACGTCAACGTCTTCACTGATGGCAGCAGCACAAACTGGCTGCCGATCACATTCGGCGTGCGTTTCTGATTCACGGATGGGCGGGCAATGCCCTGCGCGCCTCGTGCGCGCAGGGCATTTGTCTTGTCCATCCCTTTGATGGACCAGCGAGGTTTCCATGTGGTATCCAACATCTCGCGCACGGCACCGCATGATGCGACGTGCCGCGCGTGCCATGAGTGTCGCCATGCTTGCGAGCGTGGCATTCGTTCCCCGTGAACCGCTTGCCGCCCAGGGATCACTCCGCGATCAGACGCGCGAGACGGGCGGCCCGAATCACATCATCGCGATCAATCCGTTCTTGCCGCTGCTCGGTTATTTCCAGGGCGAGTACGAACATCGCCTCCGCGCCAACGTGTCTTTTGCACTCGCGGGGTCGTACATGCGATTCGACGACTACTACACGAACATCGACGCAAAAATTCGACTCTATCCACAGGAACGCGCGCTGCACGGTCTGGGGATGGCCGCGGGACTCGGCTATGGTGCGGTGCGCCGCAAGAACAGCCTGTGCGATATGGTGGGGGCGAATTGCCAGGAGAACCACACTACCGAGTCGGCACCGACGTTTTCGGTCGAGGGGCAGTACCAATGGTTGCTCGGCAGCAGCCAATCAACGGCCGTGACCATTGGTGGTGGTGTGAAGCGCTATTTCATTTCCGACGACCGCAGTGACGGTATTCAACGTGTGCTGCCCACGATGCGGCTGACCATCGGATACGCGTTCTGATCGGAGA
KOK=       133
KK=  183752  LL=  184711  Z=    4.83  JJ=  183722  DL=   960
A===      111      112      113      114      121      123      124      131      132      133      134      141      143      144      211      213      214      223      224      231      233      234      243      244      313      314      323      333      334      343      413      433
B===      222      122      422      322      212      412      312      242      142      442      342      232      432      332      221      421      321      411      311      241      441      341      431      331      424      324      414      444      344      434      423      443
RRR=    0.786    0.134   -0.537   -1.093    0.802    1.550    4.895   41.183    4.408   -0.223    5.772    2.005    0.900   -2.841    0.802   -0.074    1.656   -0.009   -4.230   83.368   -0.155   39.653   14.886    4.976    2.081   -0.140    0.279   -0.961   31.812    6.003   -1.649   -2.236
X1==   -0.701   -0.729    0.679   -0.231   -0.729    2.386    2.363    8.783    3.269   -1.502    2.539    1.561    0.515   -0.845   -0.729    1.503   -1.151   -1.168   -1.174    8.565   -0.203    7.060    5.076    1.086    1.210   -0.834   -0.203   -1.504    8.168    1.541    1.865   -1.517
X2==   -1.121   -0.183   -0.791    4.726   -1.099    0.650    2.071    4.689    1.348    0.148    2.273    1.285    1.747    3.361   -1.099   -0.049   -1.439    0.008    3.603    9.733    0.764    5.616    2.933    4.583    1.720    0.168   -1.373    0.639    3.895    3.895   -0.884    1.474
CD1=        0        0        2        1        0        4        4       11        5        0        6        3        3        1        0        3        0        0        0       11        2       13       10        4        4        1        2        1       20        7        5        1
CD2=        0        1        1        9        0        3        5        9        4        4        8        4        7       10        0        2        0        2        7       16        5       14        9       12        7        4        1        8       16       16        2       10
GAACTCAGTACGCGCTGAGTGTCGACAGGCGTGCCGTGAGGGCTTCCACTTCGGCCGGCGTGAGCGTGCGCGGCAACTGCTTCGAACCCGTCACCGTGAACTTGCCGGCTTCGTTGACCGAGAGCGTGCGGGTCTCGGTGCGGCCATCGGCGTACGTGATGTTGGCCGTGACCACCGACGCATCAGCCGCCTGCGACAGCACGGTGCGGCTGTGGAACTGACCCTTCACTTCTTCTTCGAGGATCATCGTACGGCCTTCCGTCGAACGCGTCATGGTCTGCGTGAGCTTGACGTCACCCTTCGCGACGACCTTGACCTTCGTCTCCGGTGCTGATGCCGACGCGAGTGCCGGCTTGCCGGTCCAGAATTCCATGGAGTTGAACACGACCATGTCGAGCAATCCGGCCACGCCGTACACCGGTAGAATCACACCCGTCGCCAGGAAGAACAGTTCCTGCGCCCACTTGCCGCCCAGGTTCTTGTTGTAGTTGTACAGCTTGCGGGTGAGCGGGAAGCTCGCAAAGCATGCCGTGTTCGACACCAGGGTGACACCCATCAGTCAAGCAAGCACAAAGTTACGGGGATTCAGGCGACGCATCGGGTAGGCTCCTTGACCATTCAGGTCATGACACAGGGATGGGCGGAACAACAGCGCGCCAAACTTCGTGAATCGCGGCAACGGCGTCAATGGACTGATGTTGCGATCCTATCGGGCGAGTCCAAGCCACGGAGCGACCTCATCGAGGTGCTCAACCGTGATCCGTGCGCCTGCCGCGCGCAATCGCGCCGGCGCCACGAGCTCTGCGTAGCCGATCACCGTCATACCGGCTGCGGCGGCGGCCTGCACACCAAGCGGGCTGTCTTCCACGGCGACGGTGCGCGCGGGGGTCGCGCCCAGTGCCTGTACGGCGTGCAGATACACGTCGGGTGCCGGCTTGGGGCGGCCGACGTCGAGGCTCG
KOK=       134
KK=  185702  LL=  186901  Z=    8.56  JJ=  185702  DL=  1200
A===      111      112      113      114      121      123      124      131      132      133      134      141      143      144      211      213      214      223      224      231      233      234      243      244      313      314      323      333      334      343      413      433
B===      222      122      422      322      212      412      312      242      142      442      342      232      432      332      221      421      321      411      311      241      441      341      431      331      424      324      414      444      344      434      423      443
RRR=   -0.475    3.183   -0.454   -1.899    0.136   58.575    8.162    0.381    0.414   16.495   11.202   -0.200    1.083    1.161    0.941    0.349   -1.280   29.429    0.212    2.031    8.987    2.431   -0.186   -0.732   13.558   32.648   -3.515    1.687   -0.366    9.168   -2.148   44.460
X1==    3.127    4.132   -1.232   -1.354   -0.868    8.620    3.889   -0.413    0.412    4.632    3.353    0.140    2.782   -1.441   -0.868   -1.229    0.895    7.001    0.154    1.233    3.397    2.798    1.653   -0.390    3.381    6.778   -0.992   -0.707   -0.171    2.892   -0.643    6.394
X2==   -0.152    0.770    0.368    1.403   -0.157    6.795    2.098   -0.922    1.004    3.561    3.341   -1.426    0.389   -0.806   -1.084   -0.284   -1.430    4.204    1.382    1.647    2.646    0.869   -0.113    1.876    4.011    4.817    3.542   -2.386    2.138    3.170    3.341    6.954
[truncated: 5,956,892 more chars]
